# Supplementary material for: Dissection of Symbiosis and Organ Development by Integrated Transcriptome Analysis of Lotus japonicus Mutant and Wild-Type Plants
Source: PLoS One. 2009 Aug 7;4(8):e6556. doi: 10.1371/journal.pone.0006556 (PMC2717213; doi:10.1371/journal.pone.0006556)
Supplement: Table S1 — L. japonicus organ markers (1.52 MB XLS) [file pone.0006556.s006.xls]

## Sheet: Marker_Data.txt
	Marker Genes (788 Probe Sets, 770 ORFs)								Constitutively Expressed Genes (6203 Probe Sets, 6075 ORFs)
			gcRMA expression								gcRMA expression
	ORF	Probe Set	nodule	root	leaf	stem	flower		ORF	Probe Set	nodule	root	leaf	stem	flower	range
	CM0345.66	CM0345.66_at	7.02688	2.98107	2.67941	2.75833	3.83859		Ljwgs_069049.1	Ljwgs_069049.1_at	6.56066	6.54414	6.5189	6.56317	6.53618	0.0442725
	Ljwgs_008899.2	Ljwgs_008899.2_at	6.84493	2.52555	2.71998	2.51207	3.67936		Ljwgs_037600.1	Ljwgs_037600.1_at	7.50874	7.50936	7.46333	7.46489	7.50797	0.0460306
	Ljwgs_010097.2	Ljwgs_010097.2_at	6.24964	3.43268	3.37603	3.02054	3.44909		chr4.CM0500.26	chr4.CM0500.26_at	8.93292	8.93438	8.88719	8.90776	8.89238	0.0471888
	Ljwgs_018687.1	Ljwgs_018687.1_at	6.27724	2.63965	2.96247	3.08449	3.9433		gi45348456	gi45348456_x_at	11.864	11.9154	11.8723	11.8741	11.8726	0.0514079
	Ljwgs_020539.2	Ljwgs_020539.2_at	6.44411	1.89028	1.8787	1.88081	3.34033		gi45349877	gi45349877_at	7.90339	7.92012	7.86477	7.90885	7.87648	0.0553477
	Ljwgs_022205.1	Ljwgs_022205.1_at	6.01095	3.45256	3.25146	3.24529	3.76375		gi45625132	gi45625132_at	8.21838	8.15977	8.1788	8.19883	8.15579	0.0625914
	Ljwgs_028899.1	Ljwgs_028899.1_at	6.96225	2.57611	2.34285	3.58333	3.96695		Ljwgs_146594.1	Ljwgs_146594.1_at	7.84101	7.78076	7.78787	7.77062	7.80181	0.070381
	Ljwgs_039187.1	Ljwgs_039187.1_x_at	6.43039	2.32396	2.40918	2.48254	2.71987		Ljwgs_033797.1	Ljwgs_033797.1_at	6.35372	6.31809	6.39007	6.38452	6.32447	0.0719832
	Ljwgs_048462.2	Ljwgs_048462.2_at	6.00574	2.49715	2.98764	2.42972	3.5736		Ljwgs_032414.1	Ljwgs_032414.1_s_at	7.28664	7.33868	7.30885	7.2652	7.32176	0.0734867
	Ljwgs_052179.1.1	Ljwgs_052179.1.1_s_at	6.74488	3.58449	3.62182	3.47386	3.8397		Ljwgs_090325.1	Ljwgs_090325.1_at	6.53185	6.50051	6.57633	6.57632	6.55828	0.075824
	Ljwgs_054188.1.1	Ljwgs_054188.1.1_at	7.19129	2.37172	2.6949	2.33023	3.95829		gi45398003	gi45398003_at	6.20603	6.13275	6.14646	6.12616	6.18145	0.0798711
	Ljwgs_056381.1	Ljwgs_056381.1_at	6.90768	2.66655	2.63754	2.61967	3.21231		CM0584.25	CM0584.25_at	8.6931	8.71221	8.7318	8.6892	8.77293	0.0837312
	Ljwgs_069876.1	Ljwgs_069876.1_at	6.5907	1.81556	1.80261	1.81089	3.36356		gi45354467	gi45354467_at	8.78295	8.69942	8.78695	8.70288	8.78172	0.087533
	Ljwgs_071827.1	Ljwgs_071827.1_at	6.15196	3.01894	2.96348	2.94032	3.95162		Ljwgs_073407.1	Ljwgs_073407.1_at	6.44925	6.39292	6.36474	6.43174	6.45282	0.0880836
	Ljwgs_083297.1	Ljwgs_083297.1_s_at	6.44133	2.13801	2.27082	2.12239	3.79219		chr2.CM0545.32	chr2.CM0545.32_at	11.697	11.7794	11.6893	11.6934	11.7421	0.0901421
	Ljwgs_097163.1	Ljwgs_097163.1_at	6.31196	2.90579	2.85752	2.84944	3.9852		chr2.TM0263.12	chr2.TM0263.12_at	6.60983	6.52561	6.51675	6.56835	6.57451	0.0930785
	Ljwgs_103871.1	Ljwgs_103871.1_s_at	6.61345	2.58622	2.56794	2.57567	3.92787		Ljwgs_108565.1	Ljwgs_108565.1_at	7.49868	7.4243	7.41332	7.45923	7.50683	0.0935095
	Ljwgs_129728.2	Ljwgs_129728.2_s_at	6.32787	1.94246	1.93563	1.93091	3.01242		chr3.CM0142.13.1	chr3.CM0142.13.1_at	7.21673	7.15483	7.19599	7.11975	7.19558	0.0969878
	Ljwgs_131098.1	Ljwgs_131098.1_s_at	6.41021	2.01772	2.03647	2.18936	3.53009		chr3.TM0576.13	chr3.TM0576.13_at	10.1401	10.1881	10.1874	10.164	10.2403	0.100198
	Ljwgs_143243.1	Ljwgs_143243.1_at	6.49603	3.14336	3.04492	3.00323	3.39335		BM1702.6	BM1702.6_s_at	6.90102	6.80717	6.79825	6.85616	6.86388	0.102764
	Ljwgs_146070.1	Ljwgs_146070.1_at	6.11666	2.50779	2.45994	2.47215	3.63415		Ljwgs_093458.1	Ljwgs_093458.1_s_at	6.68877	6.69529	6.69442	6.69422	6.59063	0.104654
	TM0459.16	TM0459.16_s_at	6.33375	2.65538	2.66266	2.63773	3.35596		Ljwgs_035100.1	Ljwgs_035100.1_at	7.22469	7.12911	7.22271	7.21184	7.11299	0.111698
	TM0533.24.1	TM0533.24.1_at	7.55707	2.61903	2.57888	2.58184	3.67362		gi45625048	gi45625048_at	6.53218	6.60709	6.57535	6.64839	6.53978	0.116213
	chr1.CM0178.74	chr1.CM0178.74_at	6.0794	2.81294	2.22159	2.43374	3.71442		Ljwgs_007268.1	Ljwgs_007268.1_at	8.55741	8.49939	8.59934	8.55292	8.61797	0.118575
	chr1.CM0315.26	chr1.CM0315.26_at	6.06663	2.68546	2.5652	2.53783	3.00142		Ljwgs_010716.4	Ljwgs_010716.4_at	10.4387	10.4265	10.4241	10.3185	10.4025	0.120126
	chr2.CM0020.37	chr2.CM0020.37_at	6.60152	2.52126	2.55841	2.50367	3.82572		Ljwgs_033389.2	Ljwgs_033389.2_at	6.94378	6.96718	6.84432	6.94757	6.91777	0.122864
	chr3.TM0707.24	chr3.TM0707.24_at	6.43833	2.22293	2.38065	2.18847	3.828		TC16780	TC16780_at	8.01838	7.99965	8.06296	8.12273	8.07084	0.123077
	chr4.CM0173.23	chr4.CM0173.23_at	6.38997	2.67192	2.64792	2.64498	3.98367		chr1.CM0001.1	chr1.CM0001.1_s_at	7.11517	7.23095	7.22995	7.2395	7.15487	0.124332
	chr4.CM0244.83	chr4.CM0244.83_at	6.05841	2.60454	2.55177	2.54664	3.90176		Ljwgs_020964.1	Ljwgs_020964.1_at	7.32075	7.24449	7.36886	7.3508	7.36741	0.124368
	chr6.TM0821.19	chr6.TM0821.19_at	7.38112	2.17054	2.15125	2.14562	3.54706		chr4.CM0343.6	chr4.CM0343.6_at	7.01077	6.96986	6.91981	6.92952	6.8847	0.12607
	gi29967965	gi29967965_at	6.90618	2.28266	2.25162	2.25648	3.93496		gi45403239	gi45403239_at	6.36763	6.37289	6.35318	6.34237	6.2427	0.130191
	gi29969071	gi29969071_at	6.25024	2.55542	2.49846	2.46773	3.44508		Ljwgs_072141.1	Ljwgs_072141.1_at	8.61555	8.64549	8.73675	8.70985	8.74682	0.131271
	gi29969114	gi29969114_at	6.21459	3.0553	3.00033	2.99871	3.81883		chr6.TM0722.22	chr6.TM0722.22_at	6.36313	6.35414	6.39175	6.34654	6.26043	0.131314
	gi45617468	gi45617468_at	8.23294	1.55555	1.54874	1.5487	3.57881		chr4.CM0179.50	chr4.CM0179.50_at	10.6445	10.7681	10.6931	10.7239	10.6359	0.132241
	gi45622815	gi45622815_at	6.15543	1.91901	1.91288	1.89861	3.0145		Ljwgs_044553.1	Ljwgs_044553.1_at	7.83905	7.86526	7.94124	7.97475	7.92557	0.135699
	gi45627909	gi45627909_at	7.07871	2.84389	3.17773	2.80449	3.59797		chr3.CM0127.51	chr3.CM0127.51_at	10.1818	10.0624	10.193	10.1376	10.056	0.136915
	gi45631627	gi45631627_at	6.35993	3.03954	2.80471	2.60653	3.16035		Ljwgs_035655.2	Ljwgs_035655.2_at	6.55356	6.6068	6.52629	6.66659	6.53186	0.140298
	CM0680.20.1	CM0680.20.1_at	3.7086	10.3042	2.84372	2.66754	3.88582		Ljwgs_096946.1	Ljwgs_096946.1_at	8.12514	7.98468	8.06758	8.00469	8.01059	0.140462
	Ljwgs_001709.1	Ljwgs_001709.1_at	3.05823	6.13514	3.40773	3.46807	3.66348		Ljwgs_027578.1	Ljwgs_027578.1_at	6.4432	6.40904	6.46922	6.41765	6.32768	0.141539
	Ljwgs_007118.2	Ljwgs_007118.2_at	3.19447	7.41683	2.97271	2.89731	3.31592		Ljwgs_029541.1	Ljwgs_029541.1_at	7.05264	7.12471	7.06727	7.18713	7.04335	0.143773
	Ljwgs_007374.1	Ljwgs_007374.1_at	2.39122	6.62216	2.39882	2.43428	2.90893		chr5.CM0357.21.7	chr5.CM0357.21.7_at	7.97105	7.90239	8.02074	7.95541	7.87578	0.144958
	Ljwgs_010689.2	Ljwgs_010689.2_at	2.96567	8.43139	3.05665	3.05388	3.23503		TM1056.14	TM1056.14_at	8.43734	8.44224	8.45093	8.34384	8.30507	0.145855
	Ljwgs_012158.1	Ljwgs_012158.1_at	2.68919	9.23311	2.46856	2.08696	3.48459		Ljwgs_044551.1.1	Ljwgs_044551.1.1_at	9.38148	9.43053	9.42357	9.50506	9.35869	0.146365
	Ljwgs_014279.1	Ljwgs_014279.1_at	2.78124	6.48342	2.76889	2.51558	2.53239		Ljwgs_056473.2	Ljwgs_056473.2_at	6.77713	6.8667	6.9241	6.79073	6.80832	0.14697
	Ljwgs_014882.1	Ljwgs_014882.1_at	3.87602	6.00963	2.61697	3.75776	3.13438		gi45625081	gi45625081_at	10.7352	10.7381	10.5924	10.7397	10.6695	0.147245
	Ljwgs_015897.1	Ljwgs_015897.1_s_at	2.50533	12.26	2.44712	2.96619	3.74244		gi45569485	gi45569485_at	7.2413	7.10546	7.09313	7.13869	7.15331	0.148174
	Ljwgs_016061.1	Ljwgs_016061.1_at	2.76655	7.99115	2.75608	2.99222	2.73031		Ljwgs_059857.1	Ljwgs_059857.1_at	9.22673	9.16556	9.13303	9.07792	9.09198	0.14881
	Ljwgs_019293.2	Ljwgs_019293.2_at	3.66292	8.13852	3.42543	3.49856	3.97013		TC18524	TC18524_at	9.04262	8.93315	8.94177	9.05401	8.90283	0.151177
	Ljwgs_019357.1	Ljwgs_019357.1_at	3.36914	6.46709	1.84965	2.37134	3.33072		chr4.CM1170.18	chr4.CM1170.18_at	8.01592	7.8829	7.86399	7.90846	7.95023	0.151928
	Ljwgs_019370.1	Ljwgs_019370.1_at	3.00475	7.30085	2.77209	2.6538	3.57313		gi45608415	gi45608415_at	7.12811	7.15504	7.00222	7.00557	7.02885	0.152823
	Ljwgs_022494.1	Ljwgs_022494.1_at	2.7794	8.13	2.72635	3.60189	3.115		chr2.TM1731.8.1	chr2.TM1731.8.1_s_at	7.68702	7.58022	7.59191	7.64719	7.53416	0.152857
	Ljwgs_023024.3	Ljwgs_023024.3_at	3.08231	6.78776	2.75348	2.65896	3.30977		chr6.CM0139.28	chr6.CM0139.28_at	9.05624	9.19987	9.04598	9.15659	9.16809	0.153888
	Ljwgs_023736.1	Ljwgs_023736.1_at	2.11327	6.51196	2.42445	2.28142	2.24976		gi45632226	gi45632226_at	6.21386	6.23555	6.36813	6.24905	6.23187	0.154267
	Ljwgs_025197.2	Ljwgs_025197.2_at	2.36521	6.3453	2.26477	3.29876	2.18619		TC14054-5	TC14054-5_at	13.8267	13.765	13.7817	13.7889	13.672	0.154611
	Ljwgs_027120.1	Ljwgs_027120.1_at	2.52551	7.49931	3.18844	3.12775	2.73672		gi7782203	gi7782203_x_at	8.47193	8.40345	8.55	8.50375	8.39535	0.154647
	Ljwgs_028770.1	Ljwgs_028770.1_at	2.43168	7.94228	2.45521	2.51248	3.32772		chr4.CM0100.42	chr4.CM0100.42_at	8.57819	8.55664	8.56204	8.581	8.42533	0.155668
	Ljwgs_029184.1	Ljwgs_029184.1_at	3.22772	8.65452	3.76607	3.75356	3.38512		chr2.CM0783.16	chr2.CM0783.16_at	8.46868	8.46685	8.37374	8.3712	8.31271	0.155966
	Ljwgs_030699.1	Ljwgs_030699.1_at	3.12752	6.11957	3.65447	3.91365	3.96263		Ljwgs_079569.1	Ljwgs_079569.1_at	9.3161	9.26724	9.27423	9.35575	9.19969	0.156061
	Ljwgs_031704.1	Ljwgs_031704.1_at	3.03198	6.64399	3.93031	3.49899	2.74752		TM1634.25	TM1634.25_at	10.0682	10.1101	10.2249	10.1292	10.1174	0.156714
	Ljwgs_031971.1	Ljwgs_031971.1_at	2.99592	6.74577	2.2104	2.27478	2.94799		Ljwgs_012578.2	Ljwgs_012578.2_at	8.29432	8.31558	8.45216	8.41418	8.35664	0.15784
	Ljwgs_036170.1	Ljwgs_036170.1_at	3.53874	8.63745	3.16911	3.74762	3.65926		Ljwgs_105202.1	Ljwgs_105202.1_s_at	7.49806	7.47124	7.34623	7.50438	7.36316	0.158148
	Ljwgs_036669.1	Ljwgs_036669.1_at	2.6323	7.65873	3.18078	2.89112	2.98097		Ljwgs_007613.1	Ljwgs_007613.1_at	9.43877	9.48876	9.36309	9.48816	9.33005	0.158713
	Ljwgs_037727.1	Ljwgs_037727.1_at	3.45649	6.5639	2.68583	2.83482	2.84851		gi45617188	gi45617188_at	6.55633	6.55988	6.50891	6.44662	6.60571	0.15909
	Ljwgs_037981.1	Ljwgs_037981.1_at	2.95238	7.22839	2.91326	2.54015	3.30274		Ljwgs_032272.1	Ljwgs_032272.1_at	10.3524	10.5128	10.465	10.3649	10.5085	0.16034
	Ljwgs_038139.1	Ljwgs_038139.1_at	2.22533	7.03775	2.46315	2.34742	3.17579		gi45614010	gi45614010_at	11.3772	11.269	11.2237	11.2997	11.2166	0.160603
	Ljwgs_039372.1	Ljwgs_039372.1_at	2.18935	7.4374	2.70196	2.0926	2.29137		gi45631869	gi45631869_at	7.86362	8.02499	7.91101	7.87086	7.89347	0.161369
	Ljwgs_043588.1	Ljwgs_043588.1_at	3.17071	7.32075	3.01887	3.29108	3.00725		Ljwgs_044137.1	Ljwgs_044137.1_at	8.52549	8.36288	8.51446	8.45996	8.46578	0.162606
	Ljwgs_043699.0.1	Ljwgs_043699.0.1_at	2.38548	6.80564	2.39556	2.52434	3.25055		chr1.TM0221.15.1	chr1.TM0221.15.1_at	8.01927	7.85529	7.97876	7.91498	8.00982	0.163986
	Ljwgs_043841.1	Ljwgs_043841.1_at	3.49499	11.461	2.63009	3.25989	3.81706		chr4.CM0131.34	chr4.CM0131.34_at	9.33556	9.31951	9.39213	9.36083	9.22752	0.164609
	Ljwgs_045903.1	Ljwgs_045903.1_at	2.02584	8.70382	2.51173	2.21738	3.48269		chr3.CM0106.80	chr3.CM0106.80_at	10.3669	10.3052	10.4507	10.4356	10.4703	0.165129
	Ljwgs_047349.1	Ljwgs_047349.1_at	2.59846	8.86335	2.66386	2.56541	2.68243		chr4.CM0042.55	chr4.CM0042.55_at	10.6173	10.6339	10.7486	10.7827	10.6481	0.165312
	Ljwgs_047466.1	Ljwgs_047466.1_at	3.68876	7.39853	2.10479	2.51856	3.07614		chr5.TM0731.19.1	chr5.TM0731.19.1_at	9.07853	9.12062	9.08287	8.95279	9.02365	0.167828
	Ljwgs_047777.1	Ljwgs_047777.1_s_at	2.80301	7.09718	2.80749	2.80268	2.96906		chr1.TM1516.11	chr1.TM1516.11_at	6.16017	6.07755	6.13659	6.24551	6.21522	0.167953
	Ljwgs_048049.1	Ljwgs_048049.1_at	2.86727	7.61549	2.99699	3.59545	2.95382		Ljwgs_126530.1	Ljwgs_126530.1_s_at	7.06666	7.21997	7.12629	7.20787	7.05168	0.168291
	Ljwgs_050272.1	Ljwgs_050272.1_at	1.93457	6.06168	2.44282	2.3085	2.95755		Ljwgs_077171.2	Ljwgs_077171.2_at	7.0903	7.25962	7.15806	7.22395	7.18063	0.169321
	Ljwgs_051647.1	Ljwgs_051647.1_at	2.82706	6.19279	2.62539	2.86002	2.61178		chr1.TM0221.16	chr1.TM0221.16_at	7.52923	7.3595	7.39788	7.38295	7.48195	0.169731
	Ljwgs_056821.1	Ljwgs_056821.1_at	3.20494	8.91977	3.02727	3.10153	3.81992		Ljwgs_067275.2	Ljwgs_067275.2_at	6.65837	6.67709	6.58533	6.63815	6.50673	0.170358
	Ljwgs_059008.1.1	Ljwgs_059008.1.1_at	2.92079	6.04351	2.93025	2.80514	2.99139		Ljwgs_012788.2	Ljwgs_012788.2_at	8.0897	8.07134	8.0748	8.2422	8.17133	0.170855
	Ljwgs_059487.1	Ljwgs_059487.1_at	3.36235	6.32282	3.34325	3.3195	3.23607		Ljwgs_083607.1	Ljwgs_083607.1_s_at	6.33897	6.36893	6.26791	6.24244	6.41427	0.171827
	Ljwgs_071225.0.1	Ljwgs_071225.0.1_at	3.30456	6.75024	3.01597	2.91791	3.06983		chr3.TM0426.6	chr3.TM0426.6_at	9.02352	9.08492	8.98628	9.15813	9.00489	0.171849
	Ljwgs_073249.1	Ljwgs_073249.1_at	2.29572	9.12262	2.3046	3.98183	3.59566		chr1.CM0284.21.1	chr1.CM0284.21.1_at	6.64009	6.64896	6.51551	6.6876	6.62724	0.172088
	Ljwgs_074697.1	Ljwgs_074697.1_at	2.76165	7.84082	3.06829	3.15922	3.02194		Ljwgs_015054.2	Ljwgs_015054.2_at	8.67209	8.51743	8.6636	8.69145	8.61329	0.174024
	Ljwgs_079584.1	Ljwgs_079584.1_at	3.93449	6.63931	2.65563	2.71461	2.64354		Ljwgs_126977.1	Ljwgs_126977.1_at	7.6368	7.5296	7.52211	7.57993	7.46178	0.175028
	Ljwgs_084207.1	Ljwgs_084207.1_at	2.66763	7.32463	2.68924	2.68553	2.67458		Ljwgs_042681.2	Ljwgs_042681.2_at	11.0101	10.9908	10.8652	10.9807	11.0404	0.175253
	Ljwgs_084207.1	Ljwgs_084207.1_x_at	3.10065	6.25104	3.15423	3.23699	3.13001		Ljwgs_036127.1	Ljwgs_036127.1_x_at	8.44139	8.49552	8.31986	8.45457	8.43807	0.17566
	Ljwgs_086301.1	Ljwgs_086301.1_at	3.89138	7.73014	3.58901	2.90927	3.03195		Ljwgs_023518.1	Ljwgs_023518.1_at	7.81753	7.75701	7.6407	7.76129	7.65983	0.176824
	Ljwgs_095844.1	Ljwgs_095844.1_s_at	3.91783	7.18182	3.56306	2.68079	3.25742		Ljwgs_050788.1.1	Ljwgs_050788.1.1_at	7.36908	7.35655	7.43099	7.29362	7.25312	0.177875
	Ljwgs_107149.1	Ljwgs_107149.1_s_at	2.5501	8.31362	3.00507	2.85121	3.11747		TM1519.34	TM1519.34_at	7.14181	7.24153	7.31982	7.17095	7.269	0.178009
	Ljwgs_122134.1	Ljwgs_122134.1_at	2.93621	7.23757	3.17141	3.18709	2.89127		Ljwgs_023562.1	Ljwgs_023562.1_at	6.8635	6.68431	6.6893	6.78412	6.73872	0.179184
	Ljwgs_125440.1	Ljwgs_125440.1_at	3.80913	6.69483	2.93335	3.22903	3.37214		Ljwgs_052661.1	Ljwgs_052661.1_at	8.61462	8.69806	8.57405	8.72011	8.75501	0.180957
	Ljwgs_127679.1	Ljwgs_127679.1_s_at	3.95071	6.36683	3.54751	3.41961	3.63582		chr1.CM0600.10.1	chr1.CM0600.10.1_at	6.22172	6.31608	6.16015	6.34127	6.31201	0.181115
	Ljwgs_132972.1	Ljwgs_132972.1_s_at	2.49248	9.20146	2.33463	2.33246	3.05253		chr1.CM0233.61	chr1.CM0233.61_at	7.93621	8.04455	7.95483	8.06601	7.88476	0.181254
	TC12366	TC12366_at	2.91264	6.91609	2.89881	3.07278	3.0861		gi45614990	gi45614990_at	6.66043	6.60974	6.62284	6.56168	6.47817	0.182257
	TM0451.27	TM0451.27_at	2.20597	9.20136	2.08902	2.28315	2.27297		Ljwgs_053991.1.1	Ljwgs_053991.1.1_at	6.5202	6.3758	6.48485	6.3375	6.36894	0.182696
	TM0485.26	TM0485.26_at	3.51528	6.1061	3.00134	3.17964	3.33075		Ljwgs_040431.1	Ljwgs_040431.1_at	6.21271	6.18579	6.10582	6.02944	6.05738	0.183275
	TM0651.8	TM0651.8_x_at	3.86063	6.05979	3.13094	3.32725	3.28693		TC14590	TC14590_at	9.59246	9.62939	9.58872	9.44554	9.47365	0.183854
	TM0674.5	TM0674.5_at	3.67656	6.72829	3.19662	3.57626	3.48141		Ljwgs_065900.1	Ljwgs_065900.1_at	8.87807	8.9719	8.79599	8.78791	8.94769	0.183986
	TM0840.2	TM0840.2_at	3.84925	8.40714	2.75916	2.9578	3.28254		chr4.TM0851.16.1	chr4.TM0851.16.1_at	7.67808	7.66349	7.65153	7.49144	7.56593	0.186636
	TM0843.6	TM0843.6_at	3.40748	8.62671	2.37919	2.45111	2.9766		Ljwgs_136900.1	Ljwgs_136900.1_at	7.25498	7.40197	7.44171	7.28024	7.27358	0.186727
	TM0858.39	TM0858.39_at	2.66551	8.10811	2.48414	2.40299	2.60639		Ljwgs_005743.2	Ljwgs_005743.2_at	9.41027	9.54106	9.36837	9.37091	9.35424	0.186825
	TM0879.14	TM0879.14_at	2.6234	10.1451	2.43629	2.62542	3.7586		TC12448	TC12448_at	9.38754	9.4302	9.28794	9.47509	9.46329	0.187157
	TM0879.16	TM0879.16_at	2.00784	10.9544	2.0216	2.10784	3.84756		TC15899	TC15899_at	9.02576	9.06728	9.03068	9.21321	9.13647	0.187447
	TM1237.5.1	TM1237.5.1_at	3.26533	6.44212	3.17636	3.23974	3.94892		chr1.CM0029.4	chr1.CM0029.4_at	6.59358	6.40596	6.42179	6.48886	6.45762	0.187616
	TM1571.20	TM1571.20_at	2.35871	8.42814	2.37925	2.48883	2.62782		Ljwgs_034890.1	Ljwgs_034890.1_at	7.79779	7.72934	7.74806	7.61933	7.60968	0.18811
	chr1.CM0147.10	chr1.CM0147.10_at	2.36294	6.01601	2.48198	2.40841	2.43186		Ljwgs_077472.1.1	Ljwgs_077472.1.1_s_at	9.31874	9.16127	9.35107	9.31033	9.22431	0.189798
	chr1.CM0147.48	chr1.CM0147.48_at	3.06092	6.44093	2.44721	2.68212	2.92925		chr2.TM0838.20	chr2.TM0838.20_at	7.10079	7.29077	7.20595	7.18089	7.2176	0.189976
	chr1.CM0315.32	chr1.CM0315.32_at	3.60495	6.11904	2.79752	2.39001	2.95029		Ljwgs_026034.2	Ljwgs_026034.2_at	7.04549	7.00785	6.94568	7.13577	7.0047	0.190085
	chr1.CM0398.5	chr1.CM0398.5_s_at	3.67633	9.98156	2.57277	3.48621	3.57048		gi45400150	gi45400150_at	10.061	10.1004	10.0885	9.91018	10.045	0.190255
	chr1.TM0356.19	chr1.TM0356.19_s_at	3.25544	6.96339	2.99944	2.99682	3.58912		gi45349757	gi45349757_at	9.30125	9.31657	9.27927	9.22244	9.12569	0.190877
	chr1.TM0507.14	chr1.TM0507.14_at	3.95512	8.65178	2.41823	2.52196	3.54131		chr4.CM0179.31	chr4.CM0179.31_at	9.65118	9.80371	9.61546	9.80636	9.70932	0.190904
	chr1.TM0523.20.2	chr1.TM0523.20.2_at	2.54008	7.43845	3.18967	2.54026	2.23491		gi45352206	gi45352206_at	8.09818	8.03708	7.9393	8.13023	7.9916	0.190928
	chr1.TM0688.19	chr1.TM0688.19_at	3.96663	9.08084	2.78875	3.04194	3.0763		Ljwgs_020878.1	Ljwgs_020878.1_at	8.4791	8.50289	8.58666	8.65171	8.46069	0.191022
	chr2.CM0132.17	chr2.CM0132.17_s_at	3.42603	6.03796	3.34132	3.79132	3.42309		gi45619182	gi45619182_at	6.46977	6.51323	6.66163	6.5335	6.4735	0.191859
	chr2.CM0304.98	chr2.CM0304.98_at	3.17589	7.4027	2.36583	3.185	2.89927		TM0837.22	TM0837.22_at	9.84518	9.65548	9.70082	9.66101	9.84819	0.192708
	chr2.CM0545.40	chr2.CM0545.40_s_at	2.85975	6.63488	2.86055	3.16401	3.34968		chr4.CM0042.55	chr4.CM0042.55_x_at	10.706	10.7995	10.8992	10.8824	10.7838	0.193159
	chr2.CM0545.69	chr2.CM0545.69_s_at	3.67933	8.66072	2.64188	3.13258	2.91763		Ljwgs_027696.1	Ljwgs_027696.1_at	8.00491	8.00288	8.15527	8.13571	8.1962	0.193316
	chr2.CM0749.36	chr2.CM0749.36_at	3.59977	8.38027	2.95127	2.98096	3.83806		chr1.CM0104.46.2	chr1.CM0104.46.2_at	10.9092	10.7583	10.7941	10.8726	10.7154	0.193866
	chr2.TM0660.8.1	chr2.TM0660.8.1_at	3.35358	7.29284	3.14341	2.95361	3.41999		Ljwgs_076379.1	Ljwgs_076379.1_s_at	7.83024	7.98444	7.78989	7.97189	7.84652	0.19455
	chr3.CM0070.51	chr3.CM0070.51_at	2.66703	9.75112	2.1969	2.2296	2.75644		chr3.CM0213.18	chr3.CM0213.18_at	8.22241	8.35149	8.15688	8.26393	8.16561	0.194615
	chr3.CM0116.34	chr3.CM0116.34_at	2.68476	9.50956	3.39508	2.89123	3.06753		chr2.CM0749.41	chr2.CM0749.41_at	10.2805	10.3207	10.3494	10.3868	10.1921	0.194675
	chr3.CM0116.35	chr3.CM0116.35_at	3.56462	8.06974	3.60705	3.50585	3.66455		Ljwgs_052407.1	Ljwgs_052407.1_at	6.92508	6.87678	6.8473	6.94119	6.74408	0.197108
	chr3.CM0135.12	chr3.CM0135.12_at	3.621	6.23133	3.26057	3.03169	3.09129		Ljwgs_146926.1.1	Ljwgs_146926.1.1_at	8.89437	8.69644	8.70297	8.73661	8.80457	0.197926
	chr3.CM0216.32	chr3.CM0216.32_at	2.68004	7.72375	2.91843	2.69952	3.24895		chr2.CM0323.10	chr2.CM0323.10_at	9.5848	9.76607	9.71721	9.78328	9.64694	0.198485
	chr3.TM0136.2	chr3.TM0136.2_at	2.87386	7.41986	2.58445	3.248	3.03428		gi45613838	gi45613838_at	6.21111	6.1597	6.0124	6.08715	6.06668	0.198711
	chr4.CM0006.91	chr4.CM0006.91_at	3.44769	6.63998	3.45758	3.55066	3.40909		TC15624	TC15624_at	10.3159	10.3837	10.4093	10.4342	10.2354	0.198761
	chr4.CM0026.10	chr4.CM0026.10_at	2.6148	6.44134	2.62989	2.65056	2.68833		chr3.CM0160.20	chr3.CM0160.20_at	9.31089	9.20874	9.36334	9.30537	9.16346	0.199882
	chr4.CM0126.67	chr4.CM0126.67_at	3.7244	7.05481	2.68382	2.60962	3.33049		chr4.CM0501.44	chr4.CM0501.44_at	8.47843	8.67833	8.59099	8.61923	8.62454	0.199901
	chr4.CM0128.52	chr4.CM0128.52_at	2.7384	6.43825	3.41733	2.56808	2.91723		Ljwgs_033028.1	Ljwgs_033028.1_at	6.63284	6.78495	6.833	6.75559	6.76577	0.200157
	chr4.CM0131.57	chr4.CM0131.57_at	3.41802	7.63465	3.61543	3.58832	3.90873		TM1223.21.2	TM1223.21.2_at	6.84444	6.87289	6.77867	6.72086	6.67221	0.200686
	chr4.CM0170.17	chr4.CM0170.17_at	2.40524	6.17015	2.26985	2.75898	2.45562		Ljwgs_023505.1	Ljwgs_023505.1_at	8.82913	8.8074	8.8212	8.62704	8.66379	0.202087
	chr4.CM0288.77	chr4.CM0288.77_at	3.1002	6.90441	2.91897	2.82489	3.06457		Ljwgs_033342.2	Ljwgs_033342.2_at	6.76405	6.92445	6.78881	6.72188	6.7849	0.202566
	chr4.CM0337.30	chr4.CM0337.30_at	3.04973	7.58367	2.52025	2.4357	2.90262		chr4.CM0126.104	chr4.CM0126.104_at	9.72165	9.74396	9.54047	9.57785	9.72816	0.203491
	chr4.TM0387.14	chr4.TM0387.14_at	2.68996	9.69222	2.79498	2.82193	2.85748		Ljwgs_040287.1	Ljwgs_040287.1_at	7.12261	7.11855	7.32226	7.153	7.26361	0.203712
	chr4.TM0555.16	chr4.TM0555.16_at	2.44708	7.52057	2.57807	2.39624	2.87729		gi45623660	gi45623660_at	7.29619	7.28973	7.09125	7.2285	7.26204	0.204937
	chr5.CM0148.20	chr5.CM0148.20_at	3.13234	6.16973	3.15872	2.87688	3.17107		TC12850	TC12850_at	7.58006	7.59958	7.59602	7.65354	7.44851	0.205029
	chr5.CM0211.10	chr5.CM0211.10_at	3.73056	6.00755	2.96548	2.65101	2.69553		Ljwgs_021702.1.1	Ljwgs_021702.1.1_at	6.8672	6.82275	6.79341	6.73229	6.66182	0.205375
	chr5.CM0260.24.1	chr5.CM0260.24.1_at	2.86441	8.95549	2.88902	2.77258	2.89939		Ljwgs_047190.1	Ljwgs_047190.1_at	6.75306	6.81274	6.63501	6.65158	6.60694	0.205808
	chr5.CM0494.27	chr5.CM0494.27_at	2.98466	7.43663	2.96017	2.84126	2.91404		TM0837.22.1	TM0837.22.1_s_at	10.7223	10.7825	10.5765	10.6111	10.7371	0.206035
	chr5.CM0571.17	chr5.CM0571.17_at	3.68746	6.49867	2.58273	2.3099	2.40417		Ljwgs_112923.1	Ljwgs_112923.1_at	8.92577	9.06879	8.86227	8.97138	8.91181	0.206522
	chr5.CM0773.3	chr5.CM0773.3_at	2.91307	9.78614	2.87468	2.87288	3.75227		gi45622883	gi45622883_at	6.68343	6.77421	6.69045	6.67871	6.88593	0.207215
	chr5.CM0909.61	chr5.CM0909.61_at	2.47626	9.0123	2.3798	2.59495	2.36633		chr3.CM0091.15	chr3.CM0091.15_at	8.56946	8.75526	8.55171	8.67042	8.54784	0.207427
	chr5.TM1125.10	chr5.TM1125.10_at	2.66246	6.21806	2.62722	2.58013	2.79261		Ljwgs_034601.1	Ljwgs_034601.1_at	8.35127	8.41294	8.54618	8.55001	8.55874	0.207471
	chr6.CM0041.55	chr6.CM0041.55_at	2.67375	6.63407	3.61652	2.8705	3.01472		Ljwgs_101687.1	Ljwgs_101687.1_at	7.92427	7.97431	7.76592	7.9133	7.88534	0.208389
	chr6.CM0118.60.1	chr6.CM0118.60.1_at	3.29647	7.81779	2.60609	2.73101	3.04292		Ljwgs_033558.1	Ljwgs_033558.1_at	8.02662	8.09598	8.09504	7.93324	8.14211	0.208877
	chr6.CM0314.33	chr6.CM0314.33_at	2.5863	6.16011	2.46039	2.50224	2.17783		gi7781673	gi7781673_at	9.01051	8.98932	8.88934	9.09928	8.92401	0.209946
	chr6.CM0539.6	chr6.CM0539.6_at	2.84747	6.53922	3.35534	3.85946	3.01147		Ljwgs_039138.1	Ljwgs_039138.1_s_at	11.0284	10.8817	10.8432	11.0353	10.8252	0.210045
	chr6.TM0778.6	chr6.TM0778.6_at	2.73437	11.09	2.32534	2.53133	3.25884		gi45348233	gi45348233_at	7.41171	7.47354	7.47395	7.26348	7.43383	0.210465
	gi13884220	gi13884220_at	2.96116	6.97215	3.52314	3.51989	3.01507		chr4.CM0042.129	chr4.CM0042.129_at	7.63658	7.61029	7.47533	7.66176	7.45074	0.211015
	gi22790368	gi22790368_at	2.11075	8.06776	2.2587	2.11735	2.28783		chr3.CM0127.34	chr3.CM0127.34_at	9.83931	10.0248	9.86629	9.81289	9.97905	0.211942
	gi45353222	gi45353222_at	2.21966	7.65127	2.22803	2.26532	2.23225		Ljwgs_140761.1	Ljwgs_140761.1_at	9.3328	9.20637	9.25106	9.42033	9.29434	0.213961
	gi45615942	gi45615942_at	3.05262	6.44918	2.61473	3.60324	3.12697		Ljwgs_029108.1	Ljwgs_029108.1_at	8.01921	8.01899	7.80451	7.92997	7.91507	0.214709
	gi45636775	gi45636775_at	3.26652	6.88793	2.61456	3.11577	2.67797		Ljwgs_116354.1	Ljwgs_116354.1_at	10.3216	10.5303	10.4825	10.5364	10.3345	0.214723
	gi7720883	gi7720883_at	3.68365	6.02688	2.83144	2.72275	2.87032		Ljwgs_129979.1	Ljwgs_129979.1_s_at	11.0302	11.0369	10.9533	10.9666	10.8219	0.214965
	BM0976.11	BM0976.11_at	2.28133	2.36516	7.89274	3.83426	2.29335		TC13750	TC13750_at	7.01351	6.92129	6.7982	6.96099	6.95578	0.215307
	BM1386.21.1	BM1386.21.1_at	2.43386	2.24501	7.45839	2.31539	3.88341		Ljwgs_013840.1	Ljwgs_013840.1_at	7.62766	7.54637	7.50694	7.72232	7.5305	0.215384
	BM1625.9	BM1625.9_at	2.28579	2.30966	8.96841	3.08463	2.2742		gi45399341	gi45399341_at	9.55702	9.56103	9.41686	9.52232	9.34529	0.215739
	Ljwgs_006332.1	Ljwgs_006332.1_at	2.51329	2.5446	6.82196	2.54668	2.61614		Ljwgs_136955.1	Ljwgs_136955.1_at	8.30745	8.34371	8.43885	8.3673	8.22285	0.215996
	Ljwgs_008677.4	Ljwgs_008677.4_at	2.89781	2.89475	8.10085	3.25532	3.31727		Ljwgs_067768.1	Ljwgs_067768.1_at	9.39716	9.37014	9.42447	9.25219	9.20783	0.216644
	Ljwgs_009360.1	Ljwgs_009360.1_at	2.75457	3.70913	11.8462	2.80981	2.75236		Ljwgs_025420.2	Ljwgs_025420.2_at	9.30011	9.33998	9.19639	9.26922	9.41322	0.216825
	Ljwgs_010921.1	Ljwgs_010921.1_at	3.54343	3.85994	7.25236	3.60693	3.49169		chr4.CM0003.8.1	chr4.CM0003.8.1_at	6.96	6.86002	7.04228	6.82399	6.92455	0.218284
	Ljwgs_014416.1	Ljwgs_014416.1_at	2.34344	3.023	7.12109	3.1388	2.59309		gi45399802	gi45399802_at	9.36183	9.46806	9.33394	9.24944	9.34173	0.218621
	Ljwgs_015552.1	Ljwgs_015552.1_at	2.31056	2.3465	6.32778	2.33779	2.33551		Ljwgs_048991.1	Ljwgs_048991.1_at	9.04301	8.82774	8.86687	8.90953	9.04745	0.219709
	Ljwgs_016474.1	Ljwgs_016474.1_at	3.64514	3.3448	6.00023	3.76844	3.36419		Ljwgs_032715.2	Ljwgs_032715.2_at	10.4762	10.6743	10.6065	10.4545	10.5573	0.219747
	Ljwgs_017314.1	Ljwgs_017314.1_at	3.36409	3.37925	6.87717	3.88907	3.68663		gi45398000	gi45398000_at	6.99102	7.13138	7.00079	6.91148	7.00059	0.219903
	Ljwgs_019710.1	Ljwgs_019710.1_at	2.48797	2.51709	7.38116	2.5104	2.5923		Ljwgs_025946.1	Ljwgs_025946.1_at	11.9471	12.1366	12.1677	12.1239	12.084	0.220632
	Ljwgs_022149.2	Ljwgs_022149.2_at	2.06624	2.06891	6.3352	2.3385	2.08005		chr5.CM0180.27	chr5.CM0180.27_at	11.61	11.6245	11.8307	11.7823	11.7149	0.220755
	Ljwgs_023358.1	Ljwgs_023358.1_at	1.9948	2.00516	6.12683	3.07644	2.6256		Ljwgs_054011.1	Ljwgs_054011.1_at	6.16177	6.28308	6.06191	6.24992	6.11964	0.221172
	Ljwgs_025037.2	Ljwgs_025037.2_at	2.32427	2.34923	6.11846	2.60422	2.59676		TC9930	TC9930_at	7.91656	7.9373	8.13859	7.98474	7.97928	0.222025
	Ljwgs_025287.1	Ljwgs_025287.1_at	2.26315	2.90266	6.3272	3.5619	2.08979		chr6.TM0084.10	chr6.TM0084.10_at	7.04955	7.09364	7.27292	7.26685	7.10495	0.223369
	Ljwgs_029408.2	Ljwgs_029408.2_at	2.44576	2.76972	6.9977	2.96957	2.63144		TC19539	TC19539_at	7.22974	7.17114	7.19186	7.33481	7.11144	0.223372
	Ljwgs_029992.1	Ljwgs_029992.1_at	2.65659	2.7072	6.93234	2.94966	2.77197		gi45571339	gi45571339_at	6.785	6.73887	6.56142	6.63123	6.76829	0.22358
	Ljwgs_030091.1	Ljwgs_030091.1_at	2.81181	2.81976	6.06905	3.50534	2.92576		Ljwgs_027997.1	Ljwgs_027997.1_s_at	9.90136	9.97684	9.92244	10.1253	9.94729	0.223925
	Ljwgs_031056.1	Ljwgs_031056.1_at	2.58167	2.69328	8.42661	3.49629	2.55951		chr4.CM0297.16	chr4.CM0297.16_at	9.80167	9.77916	9.5776	9.6779	9.79162	0.224075
	Ljwgs_032119.1	Ljwgs_032119.1_at	1.99013	2.00932	7.59692	3.57262	2.29255		chr2.TM1731.0.1	chr2.TM1731.0.1_s_at	9.49626	9.52353	9.48565	9.34054	9.29836	0.225172
	Ljwgs_032838.1	Ljwgs_032838.1_at	2.39788	2.55765	8.16316	3.60591	3.63118		chr1.CM0122.21	chr1.CM0122.21_at	8.4328	8.41425	8.27812	8.43799	8.50345	0.225329
	Ljwgs_033358.1	Ljwgs_033358.1_at	2.67055	2.73015	8.12016	2.70085	2.70509		chr6.TM0722.6.1	chr6.TM0722.6.1_at	7.92397	7.94371	7.94986	8.15031	8.08812	0.226337
	Ljwgs_034281.1	Ljwgs_034281.1_at	3.00721	2.46284	6.28164	2.66267	2.55789		Ljwgs_056733.1	Ljwgs_056733.1_s_at	8.55954	8.48143	8.38367	8.5053	8.61105	0.227383
	Ljwgs_035793.1	Ljwgs_035793.1_at	2.56708	2.64786	6.70162	3.23574	2.60472		gi45621519	gi45621519_at	9.61169	9.52255	9.52659	9.38615	9.38388	0.22781
	Ljwgs_037153.1	Ljwgs_037153.1_at	3.17367	3.28519	6.79504	3.76809	3.17194		Ljwgs_030601.1	Ljwgs_030601.1_at	7.94948	7.79239	8.02069	7.82672	7.83707	0.228297
	Ljwgs_037193.1	Ljwgs_037193.1_x_at	2.46311	2.49443	6.39222	2.60543	3.24839		TC19584	TC19584_at	9.83549	10.0644	9.89026	10.0324	9.86431	0.228931
	Ljwgs_039049.1	Ljwgs_039049.1_at	3.20413	3.03168	6.79306	3.68506	3.34135		chr2.TM0652.4	chr2.TM0652.4_at	7.14693	7.09338	6.91766	7.11233	7.03322	0.229265
	Ljwgs_041028.3	Ljwgs_041028.3_at	2.08278	2.10677	6.37937	2.10996	2.08152		Ljwgs_047350.1	Ljwgs_047350.1_at	9.37412	9.33058	9.16863	9.17518	9.39814	0.229509
	Ljwgs_042327.1	Ljwgs_042327.1_at	1.97958	2.0031	7.44937	2.27179	1.98234		Ljwgs_044870.2.1	Ljwgs_044870.2.1_s_at	6.55659	6.34051	6.52212	6.36311	6.32704	0.229553
	Ljwgs_042413.1	Ljwgs_042413.1_at	2.26452	2.2808	6.91515	2.32012	2.29919		chr1.CM0105.128	chr1.CM0105.128_at	8.68434	8.76886	8.84229	8.88846	8.65866	0.229799
	Ljwgs_042984.0.1	Ljwgs_042984.0.1_at	2.60092	2.66564	6.68859	2.60275	2.60158		Ljwgs_018431.1	Ljwgs_018431.1_at	8.57614	8.64121	8.46315	8.59881	8.69394	0.230789
	Ljwgs_045788.1	Ljwgs_045788.1_at	3.64639	3.85855	6.32218	3.66988	3.68341		Ljwgs_042198.1	Ljwgs_042198.1_at	8.66783	8.43602	8.48281	8.55517	8.56391	0.23181
	Ljwgs_050674.2	Ljwgs_050674.2_at	2.13186	2.13447	6.18008	2.13378	3.31437		Ljwgs_088847.1	Ljwgs_088847.1_at	8.4247	8.51428	8.41401	8.64591	8.4952	0.231907
	Ljwgs_050778.1	Ljwgs_050778.1_at	2.81466	2.81013	6.87114	3.77197	3.30349		gi45636906	gi45636906_at	9.37187	9.27945	9.51288	9.36594	9.42391	0.233428
	Ljwgs_053218.1	Ljwgs_053218.1_s_at	1.88212	1.82287	6.81428	1.90507	2.8452		gi45579107	gi45579107_at	9.67456	9.68342	9.46615	9.69971	9.51643	0.233557
	Ljwgs_054494.1	Ljwgs_054494.1_at	2.05323	2.1236	7.04133	2.80611	3.63456		Ljwgs_053914.1	Ljwgs_053914.1_at	8.30278	8.24774	8.35265	8.32845	8.11894	0.233705
	Ljwgs_058063.1	Ljwgs_058063.1_at	2.49266	2.30753	6.75296	3.44041	2.5903		Ljwgs_045290.1	Ljwgs_045290.1_at	9.13611	9.37027	9.18634	9.34065	9.24014	0.234155
	Ljwgs_058202.1.1	Ljwgs_058202.1.1_at	2.17359	2.20729	7.13225	3.13387	2.64519		chr3.CM0246.14.1	chr3.CM0246.14.1_at	10.8411	10.9082	10.979	10.8792	10.7447	0.234226
	Ljwgs_058749.1	Ljwgs_058749.1_at	3.03056	3.09381	7.17888	3.07329	3.03608		TC12044	TC12044_at	9.98601	9.92587	9.75158	9.83615	9.83186	0.23443
	Ljwgs_058911.1	Ljwgs_058911.1_s_at	2.78179	2.81566	6.56	3.56269	3.85505		gi45413460	gi45413460_at	7.38985	7.35577	7.31998	7.51786	7.28321	0.23465
	Ljwgs_061682.1.1	Ljwgs_061682.1.1_at	2.75396	2.73193	7.21259	3.75259	2.68083		TC19006	TC19006_at	8.38672	8.4232	8.24374	8.1885	8.27765	0.234704
	Ljwgs_065416.1	Ljwgs_065416.1_at	2.64603	2.60548	7.16201	3.23854	2.70438		TM0697.16.1	TM0697.16.1_at	9.20374	9.09294	9.28737	9.23368	9.05196	0.235411
	Ljwgs_066111.1	Ljwgs_066111.1_at	1.92904	1.94448	8.60445	2.14477	3.34791		chr6.CM0314.20.1	chr6.CM0314.20.1_at	9.15545	9.11968	9.13079	9.35519	9.15294	0.235505
	Ljwgs_066111.1	Ljwgs_066111.1_s_at	2.19293	2.22502	8.99706	2.55163	3.09346		chr1.CM0760.16	chr1.CM0760.16_at	8.97533	8.99965	9.20729	9.15193	8.97173	0.235562
	Ljwgs_066387.1	Ljwgs_066387.1_at	3.69124	3.63596	6.17539	3.63024	3.44229		gi7723609	gi7723609_at	9.08214	9.06333	9.02798	8.84635	9.06633	0.235788
	Ljwgs_068069.1	Ljwgs_068069.1_at	2.4228	2.43821	6.26762	3.52143	3.16617		gi45631432	gi45631432_at	8.24139	8.28457	8.45072	8.47725	8.30851	0.235852
	Ljwgs_071388.1	Ljwgs_071388.1_at	2.77058	2.85112	7.16548	3.93285	2.82386		gi45352423	gi45352423_at	8.89618	8.99658	8.8407	8.90397	8.76033	0.236257
	Ljwgs_073362.2	Ljwgs_073362.2_at	2.57391	2.39166	6.27688	2.88089	2.70076		Ljwgs_075868.1	Ljwgs_075868.1_at	6.73888	6.82497	6.913	6.6867	6.67652	0.236483
	Ljwgs_073928.1	Ljwgs_073928.1_at	3.02537	3.93049	8.24345	3.36447	3.94687		chr2.TM0808.2	chr2.TM0808.2_s_at	8.46579	8.70249	8.60178	8.64434	8.4944	0.236704
	Ljwgs_075094.1	Ljwgs_075094.1_at	2.52699	2.58878	8.00131	2.50473	2.82226		chr2.CM0018.58	chr2.CM0018.58_at	6.15152	6.2034	6.10578	6.34259	6.29313	0.236818
	Ljwgs_075357.1	Ljwgs_075357.1_at	2.52605	2.58978	6.69988	2.82247	2.50312		gi45618151	gi45618151_s_at	12.6391	12.6	12.5603	12.6728	12.4357	0.237104
	Ljwgs_079714.1	Ljwgs_079714.1_at	2.01178	3.06372	7.62103	3.6929	3.88972		gi45355940	gi45355940_at	7.17565	7.35419	7.15983	7.18171	7.397	0.237171
	Ljwgs_081426.1	Ljwgs_081426.1_at	3.33529	3.25781	7.51866	3.75551	3.57386		chr5.CM0519.40.3	chr5.CM0519.40.3_at	7.25436	7.35309	7.33964	7.29092	7.1151	0.237984
	Ljwgs_082815.1	Ljwgs_082815.1_at	2.32404	2.33166	7.62559	2.30553	2.46622		Ljwgs_043206.1	Ljwgs_043206.1_at	8.78705	8.54862	8.59217	8.70144	8.58096	0.238436
	Ljwgs_091354.1	Ljwgs_091354.1_at	1.63065	1.63712	8.25239	3.03609	3.69744		Ljwgs_103615.1	Ljwgs_103615.1_at	9.60386	9.51189	9.39349	9.63202	9.57609	0.23853
	Ljwgs_092536.1	Ljwgs_092536.1_at	2.64077	2.52433	6.30815	3.36058	2.52303		TC19348	TC19348_at	7.48665	7.30627	7.54499	7.4154	7.47089	0.238718
	Ljwgs_097865.2.1	Ljwgs_097865.2.1_at	2.12006	2.13327	6.50602	3.12839	2.11899		Ljwgs_046374.0.1	Ljwgs_046374.0.1_at	10.3448	10.5582	10.3656	10.4314	10.3191	0.239038
	Ljwgs_099011.1.1	Ljwgs_099011.1.1_at	2.49593	2.55106	6.49303	3.99422	2.50799		chr1.CM0029.5.1	chr1.CM0029.5.1_s_at	10.573	10.3914	10.5866	10.6311	10.497	0.239724
	Ljwgs_101269.1	Ljwgs_101269.1_at	2.80461	3.2947	7.79951	3.08796	3.34788		Ljwgs_031403.1	Ljwgs_031403.1_s_at	7.27256	7.32712	7.16682	7.27217	7.40742	0.240599
	Ljwgs_101869.1	Ljwgs_101869.1_s_at	2.47211	2.83495	6.2309	3.94376	2.57214		Ljwgs_092496.0.1	Ljwgs_092496.0.1_at	6.63244	6.62219	6.4038	6.39143	6.40551	0.241009
	Ljwgs_111561.2	Ljwgs_111561.2_at	2.59631	2.6921	6.44555	3.94168	3.1482		Ljwgs_019495.1	Ljwgs_019495.1_at	8.746	8.52762	8.5047	8.69417	8.5917	0.241298
	Ljwgs_118248.1	Ljwgs_118248.1_at	2.49406	2.52703	8.07793	2.91237	2.75222		gi45350470	gi45350470_at	10.3741	10.4664	10.2244	10.3484	10.3869	0.241919
	Ljwgs_122104.1	Ljwgs_122104.1_s_at	2.66203	3.04348	6.05826	3.04691	2.65311		Ljwgs_126549.1	Ljwgs_126549.1_at	6.92979	6.84763	6.68768	6.74032	6.80165	0.242109
	Ljwgs_123298.1	Ljwgs_123298.1_s_at	2.32676	2.36756	7.00557	2.58047	3.77217		Ljwgs_088427.1	Ljwgs_088427.1_at	7.04939	6.99052	6.89526	6.853	6.80707	0.242318
	Ljwgs_131100.1	Ljwgs_131100.1_at	3.07941	3.16138	6.5455	3.08347	3.10387		chr5.CM0095.30	chr5.CM0095.30_at	7.22823	7.13615	7.10461	6.98584	6.98882	0.242383
	Ljwgs_131100.1	Ljwgs_131100.1_x_at	3.05417	3.07434	6.23676	3.22751	3.21744		Ljwgs_105202.1	Ljwgs_105202.1_at	7.84038	7.87397	7.69268	7.77999	7.63153	0.242441
	Ljwgs_134614.1.1	Ljwgs_134614.1.1_at	2.94428	2.94328	6.29949	2.96787	3.55782		chr5.CM0299.47	chr5.CM0299.47_at	8.15176	7.99154	8.00557	8.03352	7.90872	0.243044
	Ljwgs_140411.1	Ljwgs_140411.1_at	1.95697	1.9646	6.22474	1.97037	2.49873		Ljwgs_045399.1	Ljwgs_045399.1_at	8.26474	8.28953	8.50782	8.34759	8.35195	0.243084
	Ljwgs_140594.1	Ljwgs_140594.1_at	2.07046	2.34182	6.96532	2.09857	2.55607		Ljwgs_039809.2	Ljwgs_039809.2_at	8.82931	8.65901	8.81054	8.75522	8.58612	0.24319
	TM0651.20	TM0651.20_at	2.66485	2.51671	6.3271	3.64422	3.12847		TM1569.16	TM1569.16_at	6.30392	6.52688	6.32426	6.28349	6.29425	0.243394
	TM0780.11	TM0780.11_at	2.78302	2.64304	8.04604	3.52597	3.77011		Ljwgs_028470.1.1	Ljwgs_028470.1.1_at	6.30188	6.24551	6.48913	6.47322	6.48495	0.243621
	TM1353.12	TM1353.12_at	2.2707	2.34096	6.51765	2.78894	2.28271		chr1.TM1444.23	chr1.TM1444.23_at	10.4258	10.3943	10.1915	10.3177	10.1821	0.243791
	TM1576.7	TM1576.7_at	2.2927	2.33807	8.24508	2.51204	3.30243		Ljwgs_110358.2	Ljwgs_110358.2_at	9.17859	8.98292	9.01047	9.16438	9.22717	0.24425
	TM1614.9.1	TM1614.9.1_at	2.21127	2.26525	7.42804	2.22689	2.21304		chr2.CM0008.14	chr2.CM0008.14_at	9.71634	9.87678	9.63239	9.77494	9.65012	0.244387
	TM1614.9	TM1614.9_at	2.57625	2.92567	9.62975	3.42244	2.83207		TM0814.7.1	TM0814.7.1_at	9.50702	9.52904	9.33108	9.48245	9.28373	0.245315
	chr1.CM0009.46	chr1.CM0009.46_at	2.04868	2.08003	10.5871	2.0605	2.05252		chr2.TM0652.4.1	chr2.TM0652.4.1_at	6.92593	6.88739	6.84534	6.74972	6.67949	0.24644
	chr1.CM0088.23	chr1.CM0088.23_at	3.45257	3.00744	6.25919	3.54127	3.50559		Ljwgs_096218.1	Ljwgs_096218.1_s_at	8.46372	8.21648	8.2449	8.40972	8.24331	0.247243
	chr1.CM0098.50	chr1.CM0098.50_at	2.91175	2.86425	6.633	3.10394	3.35243		gi45632154	gi45632154_at	6.77756	6.82817	6.58087	6.63805	6.74178	0.247306
	chr1.CM0133.17	chr1.CM0133.17_at	3.01914	3.3326	6.56706	3.37428	2.89091		Ljwgs_012796.2	Ljwgs_012796.2_at	6.98347	7.0414	7.20383	7.2308	6.98553	0.247326
	chr1.CM0141.34	chr1.CM0141.34_at	2.00262	2.02162	6.14022	3.53926	2.23164		gi45573378	gi45573378_at	6.66345	6.70061	6.45269	6.51	6.59899	0.247914
	chr1.CM0233.42	chr1.CM0233.42_at	2.05885	2.1223	6.55035	2.04166	2.02605		Ljwgs_010507.1	Ljwgs_010507.1_at	8.19306	8.42595	8.39427	8.44106	8.20227	0.248004
	chr1.CM0398.29	chr1.CM0398.29_at	1.64465	1.78438	8.34223	3.87166	2.81307		Ljwgs_088976.1	Ljwgs_088976.1_at	10.6833	10.6421	10.7094	10.5971	10.4612	0.248146
	chr1.CM0398.29	chr1.CM0398.29_x_at	1.72413	1.75621	8.17013	3.93878	2.07356		chr2.TM0871.23	chr2.TM0871.23_at	7.69609	7.57891	7.82734	7.58793	7.76449	0.248424
	chr1.CM0579.2	chr1.CM0579.2_at	2.29907	2.31212	6.07258	2.30748	2.30288		chr2.TM0889.17	chr2.TM0889.17_at	6.23329	6.33647	6.10452	6.08776	6.16779	0.248709
	chr1.CM0760.30.1	chr1.CM0760.30.1_at	2.65266	2.78522	6.87913	3.11515	2.8534		gi45352423	gi45352423_x_at	9.38406	9.36244	9.61118	9.49398	9.5964	0.24874
	chr2.CM0124.59	chr2.CM0124.59_at	2.07807	2.19245	7.29723	3.99125	3.34014		gi45352695	gi45352695_at	8.64546	8.76877	8.89514	8.68251	8.69965	0.249677
	chr2.CM0124.61.1	chr2.CM0124.61.1_s_at	2.6042	2.66585	6.97782	2.80556	2.60612		CM0528.18.1	CM0528.18.1_at	6.90988	6.68027	6.77127	6.65991	6.88116	0.249969
	chr2.CM0124.66	chr2.CM0124.66_at	2.12178	2.15645	8.56605	3.92603	2.13668		chr5.CM0260.1	chr5.CM0260.1_at	8.41744	8.51107	8.51405	8.51682	8.66772	0.250281
	chr2.CM0304.49	chr2.CM0304.49_at	2.11827	2.14166	6.47522	2.26808	2.11654		Ljwgs_023230.1	Ljwgs_023230.1_s_at	8.3248	8.38366	8.35577	8.53393	8.28328	0.250657
	chr2.CM0373.22	chr2.CM0373.22_at	2.55441	2.4215	7.20284	2.6851	2.85249		Ljwgs_076612.1	Ljwgs_076612.1_at	6.70001	6.74377	6.63476	6.68377	6.4931	0.250665
	chr2.CM0545.26	chr2.CM0545.26_at	2.74423	2.17896	6.31047	3.87021	3.12716		chr2.CM0018.75	chr2.CM0018.75_at	7.65129	7.53381	7.58882	7.4646	7.71529	0.250695
	chr2.CM0803.57	chr2.CM0803.57_at	3.47366	3.38221	6.40742	3.47223	3.65321		chr2.TM1646.1.2	chr2.TM1646.1.2_x_at	6.15964	6.41102	6.22041	6.28295	6.18093	0.251385
	chr2.CM0803.88.1	chr2.CM0803.88.1_at	2.91088	2.94328	8.04542	3.85081	3.31295		Ljwgs_007505.1	Ljwgs_007505.1_s_at	8.5522	8.70207	8.79094	8.53954	8.56851	0.251395
	chr2.CM0903.9	chr2.CM0903.9_x_at	2.65472	2.68074	8.8118	3.12028	3.79349		Ljwgs_021551.1	Ljwgs_021551.1_at	6.98464	6.73312	6.74899	6.85003	6.79813	0.25152
	chr3.CM0116.69	chr3.CM0116.69_at	2.64651	2.69051	6.15416	2.76941	3.98995		Ljwgs_030606.1	Ljwgs_030606.1_at	8.44101	8.23847	8.19615	8.3504	8.18902	0.251991
	chr3.CM0208.27	chr3.CM0208.27_at	2.01924	2.05724	7.3653	2.4521	2.17425		Ljwgs_048801.1	Ljwgs_048801.1_at	8.06024	7.8708	7.93494	7.91906	7.80815	0.25209
	chr3.CM0226.87	chr3.CM0226.87_at	1.98302	2.19557	8.86767	2.58131	3.19442		gi45616795	gi45616795_at	6.03666	6.0413	6.28934	6.06258	6.08696	0.252677
	chr3.TM0859.9	chr3.TM0859.9_at	3.21409	3.29331	6.05774	3.29084	3.18383		chr2.CM0304.3	chr2.CM0304.3_at	8.79327	8.54882	8.80192	8.56499	8.61805	0.253095
	chr3.TM0859.9	chr3.TM0859.9_x_at	2.97945	3.07665	6.13563	3.71786	3.59153		chr5.TM1493.7	chr5.TM1493.7_at	9.26218	9.40653	9.15252	9.22182	9.3218	0.254008
	chr3.TM1570.6	chr3.TM1570.6_at	2.34741	2.36566	6.10441	3.21789	2.54447		gi45398496	gi45398496_at	10.7485	10.9297	10.8574	10.6754	10.7451	0.254289
	chr4.CM0003.70	chr4.CM0003.70_at	2.99187	3.08623	7.39548	3.53681	2.98461		Ljwgs_046970.1	Ljwgs_046970.1_at	7.76341	8.01471	7.85325	7.76036	7.83549	0.254349
	chr4.CM0004.13.4	chr4.CM0004.13.4_at	3.12683	3.21571	8.70419	3.12003	3.28284		gi45352732	gi45352732_at	10.1955	10.0159	9.94103	9.99162	10.0972	0.254448
	chr4.CM0004.1	chr4.CM0004.1_at	2.54017	2.86053	10.9012	2.27374	3.5569		Ljwgs_035836.1	Ljwgs_035836.1_at	10.7231	10.4722	10.4685	10.4782	10.6618	0.254614
	chr4.CM0006.81	chr4.CM0006.81_at	1.98636	2.01572	8.50519	2.0672	1.98642		TC9918	TC9918_at	9.57593	9.73136	9.69221	9.47673	9.56094	0.254635
	chr4.CM0006.86	chr4.CM0006.86_at	2.33628	2.95509	9.25141	3.33837	2.3401		Ljwgs_050992.1	Ljwgs_050992.1_at	8.42091	8.62156	8.44252	8.5879	8.67568	0.254771
	chr4.CM0073.73	chr4.CM0073.73_at	2.57028	2.61098	6.32105	2.58885	3.3865		Ljwgs_022279.1.1	Ljwgs_022279.1.1_at	11.579	11.4114	11.6667	11.4346	11.5291	0.255283
	chr4.CM0073.74	chr4.CM0073.74_at	2.2666	2.27026	8.29086	3.94385	2.2546		TM0684.26.1	TM0684.26.1_at	8.732	8.66125	8.47662	8.67331	8.59661	0.255382
	chr4.CM0265.13	chr4.CM0265.13_at	3.69329	2.70576	6.64657	2.84915	3.20831		BM1386.11.1	BM1386.11.1_at	7.50434	7.54748	7.60138	7.52403	7.76023	0.255886
	chr4.CM0654.54.2	chr4.CM0654.54.2_at	2.64264	2.72066	6.17378	3.07503	3.86912		TM0706.18.2	TM0706.18.2_at	7.43448	7.57265	7.69041	7.45325	7.6513	0.255928
	chr4.CM0659.29.1	chr4.CM0659.29.1_at	2.33423	2.4223	6.07169	2.51591	2.34875		Ljwgs_038313.1	Ljwgs_038313.1_at	8.31492	8.30317	8.05849	8.085	8.21128	0.256435
	chr4.CM0659.43	chr4.CM0659.43_at	2.46446	2.76393	6.25103	2.47614	2.44905		Ljwgs_041500.1	Ljwgs_041500.1_at	7.11567	7.29603	7.12403	7.03959	7.04876	0.25644
	chr4.TM0692.11	chr4.TM0692.11_at	2.90005	3.59713	6.15595	2.79699	2.91287		chr1.CM0001.1	chr1.CM0001.1_x_at	6.0496	6.12352	6.28809	6.30669	6.22328	0.257084
	chr4.TM1415.22	chr4.TM1415.22_at	2.47481	2.52513	7.07421	3.58371	2.89187		Ljwgs_028851.1	Ljwgs_028851.1_at	7.99415	7.9166	8.11145	7.85378	7.99704	0.257666
	chr5.CM0040.40.1	chr5.CM0040.40.1_at	1.99195	2.02181	7.00043	3.39342	2.39952		Ljwgs_112266.1	Ljwgs_112266.1_at	9.4734	9.44782	9.5014	9.42825	9.24354	0.25786
	chr6.CM0139.44	chr6.CM0139.44_at	2.42916	2.49358	8.60155	3.69003	2.45386		Ljwgs_014457.1	Ljwgs_014457.1_at	6.27902	6.53717	6.48699	6.38339	6.43075	0.25815
	chr6.TM0722.19	chr6.TM0722.19_at	2.5062	3.0518	7.00736	2.5303	2.50417		TC9240	TC9240_at	11.6328	11.611	11.5296	11.4853	11.3745	0.258355
	chr6.TM1657.21	chr6.TM1657.21_at	1.73262	1.7431	7.40177	3.08366	3.00294		Ljwgs_027582.1	Ljwgs_027582.1_at	6.48159	6.5744	6.3756	6.47776	6.31516	0.259243
	gi45408796	gi45408796_at	2.77465	2.74947	6.52262	3.10474	3.3961		gi45615733	gi45615733_at	7.34528	7.37783	7.12037	7.28866	7.37973	0.259368
	gi45570970	gi45570970_at	2.47211	2.58411	6.71564	2.83248	2.88329		chr2.CM1032.5	chr2.CM1032.5_at	12.5359	12.4037	12.515	12.6634	12.655	0.259727
	Ljwgs_007273.1	Ljwgs_007273.1_at	2.96684	3.10225	3.76947	6.39243	3.98914		chr4.CM0172.42	chr4.CM0172.42_s_at	11.03	11.1756	10.9867	11.2466	11.1881	0.259961
	Ljwgs_010532.1	Ljwgs_010532.1_at	2.82768	3.20828	2.70599	6.81353	3.46579		Ljwgs_067511.1	Ljwgs_067511.1_s_at	7.41952	7.31407	7.15852	7.41659	7.33718	0.260996
	Ljwgs_010532.1	Ljwgs_010532.1_s_at	2.99081	3.16896	3.01856	6.23289	3.40806		Ljwgs_085599.1	Ljwgs_085599.1_at	8.2634	8.51026	8.27651	8.52442	8.30961	0.261025
	Ljwgs_015224.1.1	Ljwgs_015224.1.1_at	2.01181	2.03873	3.91029	6.50914	2.37473		Ljwgs_061140.1	Ljwgs_061140.1_s_at	9.41767	9.36907	9.47243	9.52036	9.63088	0.261813
	Ljwgs_017045.1	Ljwgs_017045.1_at	2.89525	2.70755	2.81798	6.20551	2.73097		Ljwgs_021541.1	Ljwgs_021541.1_at	8.44852	8.67399	8.42026	8.62095	8.41162	0.26237
	Ljwgs_017327.1	Ljwgs_017327.1_at	2.373	2.53715	2.51215	7.20151	3.03436		Ljwgs_048882.1	Ljwgs_048882.1_at	7.20988	7.33907	7.44221	7.3521	7.17958	0.262629
	Ljwgs_017968.3	Ljwgs_017968.3_at	2.58072	3.51098	2.68134	6.76347	3.48341		TM0825.9.1	TM0825.9.1_at	11.9851	12.0232	12.0164	12.1447	11.8806	0.264115
	Ljwgs_018510.1	Ljwgs_018510.1_at	2.44002	2.4307	2.3829	6.38785	2.47669		Ljwgs_037158.1	Ljwgs_037158.1_x_at	6.92815	6.76434	6.66374	6.70319	6.74733	0.264407
	Ljwgs_018943.1	Ljwgs_018943.1_at	2.16987	3.6454	2.34733	7.56871	3.34589		chr4.CM0244.73	chr4.CM0244.73_at	8.84101	8.7771	8.57653	8.57904	8.67367	0.264474
	Ljwgs_020057.1	Ljwgs_020057.1_at	1.92568	2.91488	2.06952	6.59488	2.57492		chr5.CM0328.85.2	chr5.CM0328.85.2_at	8.14043	8.09181	8.10382	8.32426	8.0596	0.264658
	Ljwgs_021146.2	Ljwgs_021146.2_at	2.94366	3.32058	2.97799	6.25008	3.12003		Ljwgs_028821.1	Ljwgs_028821.1_at	8.16809	8.28544	8.17257	8.25481	8.4333	0.265218
	Ljwgs_022047.1	Ljwgs_022047.1_at	1.9691	2.30451	2.77103	6.27043	1.96863		chr3.CM0106.20.1	chr3.CM0106.20.1_at	7.3452	7.25694	7.24751	7.07988	7.22964	0.265318
	Ljwgs_023882.1	Ljwgs_023882.1_at	2.0439	2.07901	2.1194	7.86384	2.27365		Ljwgs_015590.1	Ljwgs_015590.1_at	8.14807	8.08603	8.08432	8.23906	7.97368	0.265383
	Ljwgs_030344.1	Ljwgs_030344.1_at	2.23666	2.37964	2.87651	10.0261	3.10668		Ljwgs_071245.2	Ljwgs_071245.2_at	10.0784	10.2673	10.0907	10.3445	10.1485	0.266156
	Ljwgs_048672.1	Ljwgs_048672.1_at	3.45661	3.34774	3.50656	6.05729	3.9335		gi45624746	gi45624746_at	7.33007	7.12235	7.08061	7.08595	7.34683	0.266226
	Ljwgs_053282.1	Ljwgs_053282.1_at	2.80776	3.18445	3.25418	6.08252	3.11699		chr1.CM0064.64	chr1.CM0064.64_at	10.3943	10.2573	10.3009	10.4289	10.1626	0.266293
	Ljwgs_075846.2	Ljwgs_075846.2_at	3.01383	3.41231	3.46392	6.88158	3.76648		gi45615370	gi45615370_at	8.26065	8.11442	8.27344	8.38091	8.33891	0.266492
	Ljwgs_082188.1	Ljwgs_082188.1_s_at	1.93037	1.93792	3.87242	6.55853	2.09351		chr2.CM0373.1	chr2.CM0373.1_at	8.75904	8.79755	8.95469	9.02173	8.75504	0.26669
	Ljwgs_093083.1	Ljwgs_093083.1_at	3.06787	3.21953	3.09227	7.16538	3.07162		TM0556.3.1	TM0556.3.1_at	8.36321	8.23579	8.09646	8.2452	8.22577	0.266756
	Ljwgs_093083.1	Ljwgs_093083.1_s_at	3.38996	3.85135	3.09484	8.3545	3.42098		chr3.CM0196.29	chr3.CM0196.29_at	9.62359	9.47	9.57478	9.73696	9.61926	0.26696
	Ljwgs_116939.1	Ljwgs_116939.1_at	2.90263	3.28172	3.49853	6.2105	3.36382		chr3.CM0634.93	chr3.CM0634.93_at	7.55033	7.32879	7.40993	7.5961	7.39867	0.267305
	Ljwgs_134310.1	Ljwgs_134310.1_at	3.17328	2.86471	2.69044	7.07077	3.55747		TC7842	TC7842_at	9.26102	9.23728	8.99255	9.04546	9.22649	0.268474
	Ljwgs_134387.1	Ljwgs_134387.1_at	3.00334	3.38754	3.59613	6.42951	3.58628		TC19342	TC19342_at	7.31337	7.24655	7.40079	7.33669	7.51507	0.268523
	TM0374.12.1	TM0374.12.1_at	2.50625	2.53575	2.50976	6.92293	2.49274		chr3.CM0129.40	chr3.CM0129.40_at	6.90157	6.92153	6.65298	6.85486	6.75902	0.268548
	TM0374.7	TM0374.7_at	1.96326	1.98626	2.50171	6.68478	1.95949		Ljwgs_034648.1.1	Ljwgs_034648.1.1_at	10.2518	10.5206	10.4647	10.4101	10.3469	0.268856
	TM0933.2	TM0933.2_at	2.59446	3.59841	3.01039	6.21708	2.60417		Ljwgs_015384.3	Ljwgs_015384.3_at	9.57175	9.64838	9.50735	9.56785	9.37918	0.269194
	chr1.CM0982.11.1	chr1.CM0982.11.1_at	2.08393	2.10932	2.88008	6.31557	2.31138		Ljwgs_075495.1	Ljwgs_075495.1_at	7.18569	7.20986	7.26363	7.44682	7.17732	0.269506
	chr2.CM0210.59	chr2.CM0210.59_at	2.88347	2.98384	3.52006	6.94782	2.88821		gi1370204	gi1370204_at	13.1845	13.337	13.0665	13.3313	13.1013	0.270479
	chr2.CM0346.25	chr2.CM0346.25_at	2.40773	2.44645	2.40649	7.66806	2.40537		chr3.TM0388.16	chr3.TM0388.16_s_at	12.149	12.3873	12.3284	12.207	12.1166	0.270676
	chr3.CM0226.60	chr3.CM0226.60_at	2.27032	2.30132	2.29026	7.08342	2.27697		chr2.CM0695.41	chr2.CM0695.41_at	10.2258	10.2247	10.164	10.435	10.369	0.270926
	chr3.CM0792.43	chr3.CM0792.43_at	3.1307	3.58548	3.24283	7.21657	3.30618		TM0573.25	TM0573.25_at	8.61311	8.60984	8.77308	8.50212	8.50926	0.270961
	chr3.TM1250.6.1	chr3.TM1250.6.1_s_at	2.75312	3.76875	2.78061	7.61112	3.21998		Ljwgs_022993.1	Ljwgs_022993.1_at	8.31766	8.29929	8.57061	8.38511	8.31376	0.271324
	chr4.BM1698.15	chr4.BM1698.15_at	3.07034	2.76511	3.6011	6.21041	2.73406		Ljwgs_049647.0.1	Ljwgs_049647.0.1_at	10.8056	10.8856	10.6142	10.7856	10.7861	0.271401
	chr4.CM0288.26	chr4.CM0288.26_at	2.45314	2.99432	2.47765	7.82363	3.98077		chr1.TM1730.5	chr1.TM1730.5_at	8.66531	8.59369	8.79716	8.66412	8.52573	0.271427
	chr4.TM0844.13	chr4.TM0844.13_at	2.38063	2.50118	3.38672	6.13393	3.78862		TC11458	TC11458_at	9.06935	9.02437	9.12049	9.28854	9.29602	0.271658
	chr5.CM0048.24	chr5.CM0048.24_at	2.06079	2.56888	2.16003	6.28863	2.74159		chr2.TM0329.8	chr2.TM0329.8_at	7.6646	7.61265	7.4713	7.39282	7.55652	0.271778
	chr5.CM0200.138	chr5.CM0200.138_at	3.38112	2.71737	2.85745	6.27467	3.84727		chr5.CM0052.11.2	chr5.CM0052.11.2_at	7.67973	7.40786	7.46356	7.56257	7.5072	0.271868
	chr5.CM0788.43	chr5.CM0788.43_at	2.1763	2.22823	3.60298	7.85985	3.2883		Ljwgs_021219.1	Ljwgs_021219.1_at	9.63224	9.53943	9.37075	9.49197	9.3596	0.272633
	gi45627104	gi45627104_at	3.08978	3.94367	3.42076	6.96842	3.24853		TM0305.5.1	TM0305.5.1_at	8.57286	8.37872	8.49026	8.29985	8.35899	0.273012
	Ljwgs_003423.2	Ljwgs_003423.2_at	3.44094	2.92991	2.8662	2.8703	7.6104		chr2.CM0803.19	chr2.CM0803.19_at	8.5277	8.59612	8.67944	8.61086	8.80074	0.273034
	Ljwgs_005241.2	Ljwgs_005241.2_at	2.16377	2.1966	2.17672	2.17203	6.85684		Ljwgs_050147.1	Ljwgs_050147.1_at	9.15544	9.06417	8.88211	9.14115	9.05506	0.273328
	Ljwgs_005242.1	Ljwgs_005242.1_at	2.12199	2.09522	2.08118	2.07434	6.51852		chr5.CM0357.21.9	chr5.CM0357.21.9_at	8.82541	9.05435	8.94461	9.08112	9.09912	0.273715
	Ljwgs_005244.2	Ljwgs_005244.2_at	2.44247	2.92666	2.9411	2.92251	6.44578		gi45629932	gi45629932_at	9.51094	9.40066	9.2438	9.237	9.42178	0.273941
	Ljwgs_005278.1	Ljwgs_005278.1_at	2.43659	2.52474	3.01856	2.92109	7.28019		chr3.CM0091.76	chr3.CM0091.76_at	9.39772	9.29537	9.54691	9.56155	9.28738	0.274173
	Ljwgs_007333.1	Ljwgs_007333.1_at	2.53632	2.58399	2.57538	2.56336	8.49479		Ljwgs_052950.1	Ljwgs_052950.1_at	8.92834	8.98715	8.92118	9.11157	9.19576	0.274581
	Ljwgs_007455.2	Ljwgs_007455.2_at	2.61353	2.5964	2.51938	3.97711	10.6949		Ljwgs_010716.4	Ljwgs_010716.4_x_at	10.3613	10.4698	10.3386	10.317	10.1951	0.274659
	Ljwgs_008071.1	Ljwgs_008071.1_at	2.87819	2.8558	2.83827	2.93735	11.0083		CM1102.2	CM1102.2_s_at	10.7103	10.5089	10.5929	10.4354	10.4918	0.274877
	Ljwgs_008081.2	Ljwgs_008081.2_at	2.45818	2.48709	2.54023	2.46769	6.20972		Ljwgs_114323.1	Ljwgs_114323.1_at	10.9409	11.0427	11.0238	11.0016	10.7677	0.275034
	Ljwgs_008461.1	Ljwgs_008461.1_at	2.35619	2.39071	2.35109	2.44578	8.05665		Ljwgs_090264.1	Ljwgs_090264.1_at	8.22705	8.26754	7.99707	8.20061	8.27266	0.275596
	Ljwgs_008869.4	Ljwgs_008869.4_at	2.06312	2.09783	2.07331	2.06209	6.22319		gi45624291	gi45624291_at	7.29514	7.49782	7.22213	7.29578	7.42371	0.275683
	Ljwgs_009559.1	Ljwgs_009559.1_at	2.54523	2.59818	3.05713	2.57648	7.04425		Ljwgs_040035.1	Ljwgs_040035.1_at	7.79771	7.69735	7.53812	7.75156	7.52162	0.276091
	Ljwgs_009664.1	Ljwgs_009664.1_at	1.78351	1.80214	1.78933	3.85464	9.93106		TC10375	TC10375_at	7.89426	7.92198	7.8091	7.64568	7.87009	0.276303
	Ljwgs_009684.1	Ljwgs_009684.1_at	3.23953	3.59271	3.49257	3.89268	8.18573		Ljwgs_058637.1	Ljwgs_058637.1_at	9.99585	10.2725	10.1145	10.2455	10.0033	0.276661
	Ljwgs_009966.2	Ljwgs_009966.2_at	2.32713	2.35202	2.33507	2.39334	9.68018		chr2.CM0191.70	chr2.CM0191.70_at	10.1992	10.476	10.3058	10.2703	10.3193	0.276772
	Ljwgs_009971.2.1	Ljwgs_009971.2.1_at	2.86198	2.75551	2.70047	2.69441	6.51495		chr6.CM0437.1.1	chr6.CM0437.1.1_x_at	6.84683	6.68074	6.84346	6.82822	6.95844	0.277698
	Ljwgs_010855.1	Ljwgs_010855.1_at	2.3361	2.36432	2.34633	2.2702	6.87721		gi45355855	gi45355855_at	10.7994	10.9118	10.6339	10.7753	10.7683	0.277888
	Ljwgs_010867.2	Ljwgs_010867.2_s_at	2.16283	2.19304	2.29097	2.17467	7.66916		chr2.CM1032.31	chr2.CM1032.31_s_at	9.88697	10.0593	10.0739	10.1654	10.036	0.278473
	Ljwgs_010926.1	Ljwgs_010926.1_at	2.16047	2.18074	2.16891	2.16017	7.54037		chr5.TM0696.9.1	chr5.TM0696.9.1_at	10.5832	10.67	10.8617	10.7836	10.7482	0.278508
	Ljwgs_010944.2	Ljwgs_010944.2_at	2.5337	2.58445	2.55979	2.57191	6.13868		Ljwgs_108244.1	Ljwgs_108244.1_at	9.64141	9.78034	9.50179	9.61898	9.62204	0.278547
	Ljwgs_011457.2	Ljwgs_011457.2_at	2.17414	2.20228	2.21145	2.23972	8.15306		chr2.CM0225.8	chr2.CM0225.8_s_at	12.7327	12.784	12.6047	12.6797	12.5053	0.278626
	Ljwgs_011464.1	Ljwgs_011464.1_at	1.90883	1.94046	1.9294	1.9249	7.81658		Ljwgs_010360.2	Ljwgs_010360.2_at	8.48608	8.21459	8.24551	8.3577	8.49338	0.278791
	Ljwgs_011742.1	Ljwgs_011742.1_at	2.6341	2.8492	3.09877	3.45375	6.66786		TM0914.1	TM0914.1_at	8.95733	9.0742	9.17777	9.11173	9.23619	0.278865
	Ljwgs_011946.1	Ljwgs_011946.1_at	2.19835	2.22377	2.21079	2.20658	6.31996		gi45399059	gi45399059_at	6.90471	6.94835	6.94263	7.09942	7.18421	0.279507
	Ljwgs_011962.1	Ljwgs_011962.1_at	2.57541	2.60857	2.57128	2.56785	8.19344		chr3.TM0450.10	chr3.TM0450.10_at	6.83547	6.72409	6.85042	6.57078	6.83614	0.279647
	Ljwgs_011985.3	Ljwgs_011985.3_s_at	2.65906	2.86102	2.66506	2.66122	7.98228		Ljwgs_072918.1	Ljwgs_072918.1_s_at	8.14575	8.09289	7.91654	7.8659	7.9866	0.279851
	Ljwgs_012095.1	Ljwgs_012095.1_at	3.69877	3.70001	3.64141	3.62046	9.35145		Ljwgs_009905.1	Ljwgs_009905.1_at	9.79986	9.83141	9.72768	9.63593	9.55137	0.280035
	Ljwgs_012198.1.1	Ljwgs_012198.1.1_at	2.40702	2.44925	2.67947	2.92134	8.82825		chr5.TM0138.13.3	chr5.TM0138.13.3_at	7.21642	7.10674	6.93622	7.11066	7.08404	0.280193
	Ljwgs_012500.2	Ljwgs_012500.2_at	1.90171	1.93272	1.91448	1.91512	8.12553		TC19055	TC19055_at	6.50622	6.46462	6.74495	6.66641	6.55631	0.280325
	Ljwgs_012860.1	Ljwgs_012860.1_at	2.4122	2.50779	2.42618	2.46535	9.64532		Ljwgs_037500.1	Ljwgs_037500.1_at	9.55873	9.41193	9.29325	9.57381	9.44248	0.280558
	Ljwgs_012880.1	Ljwgs_012880.1_at	2.46833	2.50813	2.49734	2.81276	6.40977		chr4.CM0617.18.2	chr4.CM0617.18.2_at	8.60911	8.45353	8.38041	8.66108	8.39977	0.280672
	Ljwgs_013089.2	Ljwgs_013089.2_at	2.48719	2.54907	2.50108	2.49059	7.63075		chr1.TM1284.12.1	chr1.TM1284.12.1_at	8.82744	8.93063	8.83271	8.82108	8.64973	0.280904
	Ljwgs_013139.1	Ljwgs_013139.1_at	3.00637	3.17677	2.94718	2.92788	7.37609		Ljwgs_021036.1.1	Ljwgs_021036.1.1_at	11.7046	11.4237	11.4768	11.5153	11.5053	0.280938
	Ljwgs_013157.1	Ljwgs_013157.1_at	2.13454	2.13283	2.12318	2.00376	7.63567		Ljwgs_028358.1	Ljwgs_028358.1_at	9.88343	9.8514	9.60169	9.84371	9.73841	0.281743
	Ljwgs_013343.2	Ljwgs_013343.2_at	2.69769	2.88567	2.69555	2.70751	7.872		chr4.CM0654.30	chr4.CM0654.30_at	9.95213	9.69035	9.68039	9.67034	9.68656	0.281785
	Ljwgs_013516.1	Ljwgs_013516.1_s_at	2.05821	2.34779	2.23625	2.06581	6.02793		chr1.TM0750.4	chr1.TM0750.4_at	6.65171	6.63152	6.70861	6.60727	6.88961	0.282337
	Ljwgs_013550.2	Ljwgs_013550.2_at	2.19179	2.2236	2.46826	3.59407	10.2305		chr3.BM1720.15.1	chr3.BM1720.15.1_at	8.54004	8.47884	8.39211	8.25753	8.29589	0.282509
	Ljwgs_013713.1	Ljwgs_013713.1_at	2.71178	3.04045	2.6277	2.65703	9.91961		Ljwgs_048795.1	Ljwgs_048795.1_at	6.41193	6.54716	6.26424	6.52131	6.30135	0.282929
	Ljwgs_013747.1	Ljwgs_013747.1_at	2.18564	2.21349	2.20351	2.19415	6.29715		chr4.CM0119.46	chr4.CM0119.46_at	10.1772	10.1883	9.90526	10.1714	10.1599	0.283088
	Ljwgs_014477.2	Ljwgs_014477.2_at	2.36655	2.39727	2.36823	2.83042	10.1719		gi45398093	gi45398093_at	7.49518	7.34366	7.21179	7.42272	7.32404	0.283395
	Ljwgs_014491.2	Ljwgs_014491.2_at	2.32892	2.3516	2.33229	2.33092	7.15605		chr1.CM0233.8	chr1.CM0233.8_at	7.67053	7.75893	7.81075	7.95466	7.86058	0.284139
	Ljwgs_015038.1	Ljwgs_015038.1_at	2.37163	2.40238	2.38672	2.37991	6.99695		TC13736	TC13736_at	7.67999	7.8408	7.66248	7.55643	7.66206	0.284379
	Ljwgs_015645.1	Ljwgs_015645.1_at	2.80684	2.86462	2.89973	3.18723	6.17158		Ljwgs_021876.1	Ljwgs_021876.1_at	7.00936	6.91139	6.96831	7.07586	6.79128	0.284581
	Ljwgs_015829.2	Ljwgs_015829.2_at	2.37384	2.47346	2.34692	2.34552	7.11237		Ljwgs_020350.2	Ljwgs_020350.2_at	6.56038	6.40283	6.56783	6.56759	6.68797	0.285141
	Ljwgs_016532.2	Ljwgs_016532.2_at	3.70292	2.01814	2.53733	2.48026	7.17366		Ljwgs_061864.1	Ljwgs_061864.1_at	10.77	10.5831	10.762	10.692	10.4847	0.285238
	Ljwgs_016644.1	Ljwgs_016644.1_at	3.05233	3.68793	3.07826	3.31413	8.79791		Ljwgs_075231.1	Ljwgs_075231.1_at	6.3645	6.31043	6.07917	6.13012	6.08505	0.285325
	Ljwgs_016677.1	Ljwgs_016677.1_at	2.81469	3.2657	3.18672	2.90722	8.29754		chr2.TM1637.11	chr2.TM1637.11_x_at	6.20216	6.14256	6.35203	6.38359	6.4281	0.285535
	Ljwgs_016677.2	Ljwgs_016677.2_at	2.13469	2.1584	2.13835	2.13795	8.7027		Ljwgs_055165.1	Ljwgs_055165.1_x_at	7.72301	7.6575	7.66215	7.94324	7.79703	0.285748
	Ljwgs_016896.1	Ljwgs_016896.1_s_at	2.51439	2.55845	2.53255	2.52711	8.14116		gi5762682	gi5762682_at	8.20789	7.98902	7.92115	8.15605	8.0777	0.286735
	Ljwgs_016971.2	Ljwgs_016971.2_at	2.30134	2.34259	2.31382	2.31105	6.45883		Ljwgs_013790.1	Ljwgs_013790.1_at	7.96193	8.05392	7.76695	8.05197	7.87702	0.28697
	Ljwgs_016980.1	Ljwgs_016980.1_at	2.76718	2.81147	2.84046	2.77435	6.37526		gi45580069	gi45580069_at	6.66263	6.7434	6.91282	6.78131	6.62552	0.287293
	Ljwgs_017019.1	Ljwgs_017019.1_at	2.57925	2.59264	2.57923	2.55158	7.86806		Ljwgs_045237.1	Ljwgs_045237.1_at	9.71458	10.0025	9.8212	9.89716	9.91385	0.287962
	Ljwgs_017800.1	Ljwgs_017800.1_at	2.20686	2.24918	2.09355	2.08572	6.87252		chr6.TM0632.1	chr6.TM0632.1_at	9.00729	8.71924	8.87043	8.94287	8.85557	0.288048
	Ljwgs_017956.1	Ljwgs_017956.1_at	2.37006	2.40184	2.93085	2.38221	6.64602		chr3.CM0261.15.1	chr3.CM0261.15.1_s_at	8.61331	8.53269	8.65884	8.45408	8.37003	0.288812
	Ljwgs_018180.1	Ljwgs_018180.1_at	2.48008	3.08937	2.39865	2.39761	7.17225		Ljwgs_030755.1	Ljwgs_030755.1_at	10.6855	10.8968	10.7712	10.9032	10.6133	0.289866
	Ljwgs_018527.1	Ljwgs_018527.1_at	2.52349	2.89513	2.89577	3.19052	8.13072		chr2.CM0102.33.1	chr2.CM0102.33.1_at	7.39264	7.25678	7.3677	7.10271	7.15287	0.289934
	Ljwgs_018867.1	Ljwgs_018867.1_at	2.40532	2.4549	2.42696	2.40739	7.37954		TM0644.11	TM0644.11_at	7.1839	6.9817	7.22421	6.97389	6.93406	0.290141
	Ljwgs_019644.1	Ljwgs_019644.1_at	3.13193	3.55411	3.14932	3.29992	7.21629		Ljwgs_108239.1	Ljwgs_108239.1_at	12.9814	13.2456	13.136	13.2717	13.009	0.290277
	Ljwgs_019708.2	Ljwgs_019708.2_at	3.73661	3.87523	3.75682	3.76258	7.36898		TC11088	TC11088_at	7.35026	7.48915	7.19787	7.22822	7.2858	0.291275
	Ljwgs_020274.2	Ljwgs_020274.2_at	2.19949	2.22932	2.21454	2.20913	8.60216		TC11615	TC11615_at	7.58734	7.75873	7.66844	7.49688	7.4668	0.291929
	Ljwgs_020614.1	Ljwgs_020614.1_at	2.38361	2.43181	2.41833	2.4814	7.32471		chr1.CM0496.12	chr1.CM0496.12_at	7.5656	7.44175	7.65079	7.66782	7.37568	0.292137
	Ljwgs_020845.2	Ljwgs_020845.2_at	2.41337	2.47697	2.4965	2.81006	10.4251		Ljwgs_026358.1	Ljwgs_026358.1_at	7.82942	7.94301	7.83142	8.12212	7.9965	0.292692
	Ljwgs_021058.1	Ljwgs_021058.1_at	2.92371	2.98853	2.96189	3.26786	9.73884		Ljwgs_074793.1	Ljwgs_074793.1_s_at	7.74061	7.6843	7.71705	7.84805	7.55497	0.293074
	Ljwgs_021474.1	Ljwgs_021474.1_at	2.79523	2.76552	2.83156	2.89099	6.69909		chr5.CM0077.94	chr5.CM0077.94_at	9.43678	9.18302	9.17333	9.28239	9.14359	0.293188
	Ljwgs_021543.1	Ljwgs_021543.1_at	2.85906	3.06852	3.09309	2.74252	8.32525		Ljwgs_027769.1	Ljwgs_027769.1_at	8.90554	9.10528	9.01198	8.82489	8.81154	0.293738
	Ljwgs_021604.1	Ljwgs_021604.1_at	2.2866	2.31499	2.30367	2.29045	7.7369		chr5.CM0148.19	chr5.CM0148.19_at	9.78351	10.0777	10.0548	9.97307	10.0437	0.294189
	Ljwgs_021666.1	Ljwgs_021666.1_at	2.80052	3.35037	3.33945	2.97261	8.88629		Ljwgs_028604.1	Ljwgs_028604.1_at	6.63236	6.43269	6.7114	6.49491	6.72725	0.294562
	Ljwgs_021922.1	Ljwgs_021922.1_at	2.82516	2.94956	2.8485	2.81022	6.58894		Ljwgs_054943.1	Ljwgs_054943.1_at	9.25351	9.04222	9.0828	8.95889	9.20018	0.294614
	Ljwgs_022327.1	Ljwgs_022327.1_at	2.28543	2.32413	2.29007	2.29345	6.45706		TM1227.3	TM1227.3_at	12.5309	12.7141	12.6053	12.8256	12.5382	0.294715
	Ljwgs_022327.1	Ljwgs_022327.1_s_at	2.13898	2.16633	2.14228	2.13855	7.15667		Ljwgs_068427.1	Ljwgs_068427.1_at	10.7623	10.7937	10.5542	10.8491	10.716	0.294887
	Ljwgs_022365.1	Ljwgs_022365.1_at	2.76019	2.8104	2.87664	2.79908	7.65462		chr1.CM0320.4	chr1.CM0320.4_at	7.08005	7.22775	6.9322	7.0359	7.02071	0.295548
	Ljwgs_022465.1	Ljwgs_022465.1_at	2.24338	2.27331	2.25408	2.25345	6.21997		chr1.CM0012.34	chr1.CM0012.34_at	10.4693	10.3612	10.2661	10.25	10.5458	0.295804
	Ljwgs_022517.1	Ljwgs_022517.1_at	2.55309	2.62727	2.71305	2.92682	7.70314		gi45636957	gi45636957_at	7.80688	7.84785	7.68906	7.55787	7.55202	0.295823
	Ljwgs_022551.2	Ljwgs_022551.2_at	2.74675	2.5872	2.45997	2.54445	6.79848		Ljwgs_058502.1	Ljwgs_058502.1_at	8.96611	9.20831	9.17225	8.98205	8.91242	0.295898
	Ljwgs_022682.1	Ljwgs_022682.1_at	2.18113	2.46313	2.18535	2.34857	7.47296		chr3.CM0634.24.4	chr3.CM0634.24.4_at	8.42433	8.54108	8.42787	8.24479	8.52856	0.296282
	Ljwgs_022940.1	Ljwgs_022940.1_at	2.90205	2.9626	3.80877	3.58081	6.83149		chr1.CM0206.158	chr1.CM0206.158_at	8.20601	8.22305	8.43236	8.23452	8.1358	0.296563
	Ljwgs_023463.1	Ljwgs_023463.1_at	3.18277	3.47163	3.28202	3.16973	6.5819		Ljwgs_088246.1	Ljwgs_088246.1_at	7.77082	7.84592	7.69334	7.57318	7.86975	0.296567
	Ljwgs_023510.2	Ljwgs_023510.2_at	2.3566	2.39345	2.37142	2.36641	8.02553		Ljwgs_012028.1	Ljwgs_012028.1_at	8.62761	8.81034	8.70775	8.92441	8.72388	0.296797
	Ljwgs_023901.2	Ljwgs_023901.2_at	2.16414	2.20363	2.46309	2.17473	8.33251		chr5.CM0086.9	chr5.CM0086.9_s_at	9.40484	9.47513	9.59884	9.70185	9.5316	0.297016
	Ljwgs_023961.2	Ljwgs_023961.2_at	2.1567	2.18657	2.40796	2.17114	6.5863		chr5.CM0180.23	chr5.CM0180.23_at	7.33096	7.33935	7.27761	7.13069	7.04229	0.297059
	Ljwgs_024097.1	Ljwgs_024097.1_at	2.14721	2.16765	2.15357	2.37054	9.50608		Ljwgs_002977.1	Ljwgs_002977.1_at	8.62702	8.53421	8.55571	8.48048	8.32994	0.297084
	Ljwgs_024099.1	Ljwgs_024099.1_s_at	2.32053	2.33962	2.32661	2.31965	7.84302		Ljwgs_024724.1	Ljwgs_024724.1_at	9.88508	9.98937	9.9176	10.1823	9.99622	0.297231
	Ljwgs_024171.1	Ljwgs_024171.1_at	2.54772	2.6019	2.48099	3.1065	9.24142		Ljwgs_091892.1.1	Ljwgs_091892.1.1_at	9.35038	9.37539	9.19188	9.48935	9.2694	0.297474
	Ljwgs_024199.1	Ljwgs_024199.1_at	2.46722	2.49894	3.21958	2.47803	6.68742		chr1.CM0600.35	chr1.CM0600.35_at	9.52331	9.49412	9.22563	9.36071	9.24732	0.297682
	Ljwgs_024483.2	Ljwgs_024483.2_at	2.33682	2.35437	2.33411	2.33194	6.70828		chr3.CM0253.35.1	chr3.CM0253.35.1_at	10.8982	10.8979	10.948	11.1959	10.996	0.297989
	Ljwgs_024669.2	Ljwgs_024669.2_at	2.58979	2.57965	2.55401	2.64169	8.39509		Ljwgs_019201.1	Ljwgs_019201.1_at	10.1013	10.1463	9.85536	9.94234	9.84815	0.298175
	Ljwgs_024881.1	Ljwgs_024881.1_at	2.28325	2.31301	2.29904	2.2933	8.63824		Ljwgs_040239.2	Ljwgs_040239.2_s_at	6.2948	6.53349	6.23455	6.2457	6.49415	0.298943
	Ljwgs_025307.1	Ljwgs_025307.1_at	2.21832	2.26324	2.2296	2.48253	9.85043		Ljwgs_017894.1.1	Ljwgs_017894.1.1_at	11.8466	11.594	11.5736	11.5471	11.5893	0.299522
	Ljwgs_025522.1	Ljwgs_025522.1_at	2.3095	2.3399	2.32332	2.32176	7.21597		Ljwgs_066571.1	Ljwgs_066571.1_at	6.48133	6.52021	6.40167	6.48978	6.2204	0.299806
	Ljwgs_025750.1	Ljwgs_025750.1_at	2.33465	2.3692	2.3465	2.34015	6.14265		chr1.CM0206.63.1	chr1.CM0206.63.1_at	6.91586	7.07275	6.99145	7.14988	6.84984	0.300039
	Ljwgs_025800.1	Ljwgs_025800.1_at	2.67213	2.73421	2.68851	2.67557	8.22675		chr5.CM0062.4	chr5.CM0062.4_s_at	7.07362	7.10062	7.366	7.1127	7.06578	0.30022
	Ljwgs_026074.1	Ljwgs_026074.1_at	2.28119	2.29798	2.28364	3.11506	10.0016		chr1.CM0001.28	chr1.CM0001.28_at	9.77238	9.70671	9.47195	9.57074	9.54696	0.300436
	Ljwgs_026078.1	Ljwgs_026078.1_at	2.35403	2.38213	2.35859	2.35893	6.80766		Ljwgs_030801.1	Ljwgs_030801.1_at	10.5941	10.3285	10.6292	10.4685	10.4848	0.300706
	Ljwgs_026294.1	Ljwgs_026294.1_at	3.21709	3.39202	3.2408	3.23203	6.81865		chr2.CM0060.74	chr2.CM0060.74_at	9.58554	9.80287	9.57503	9.75233	9.50216	0.300709
	Ljwgs_026713.1.1	Ljwgs_026713.1.1_s_at	2.46063	2.48789	2.45573	2.46524	6.45757		chr3.CM0208.33	chr3.CM0208.33_at	6.11051	6.12856	6.14327	6.16555	6.41126	0.30075
	Ljwgs_027203.1	Ljwgs_027203.1_at	1.84146	1.86234	1.85856	1.85056	7.71578		gi45399705	gi45399705_at	7.66663	7.66873	7.7082	7.6311	7.93197	0.300871
	Ljwgs_027615.2	Ljwgs_027615.2_at	2.09191	2.2246	2.10483	2.31733	9.40468		TM1471.15	TM1471.15_at	8.59285	8.63635	8.43538	8.35812	8.65908	0.30096
	Ljwgs_027875.1	Ljwgs_027875.1_at	2.75301	2.8889	2.75649	2.63062	6.35567		Ljwgs_020352.1	Ljwgs_020352.1_at	9.5665	9.59809	9.56985	9.64731	9.34604	0.301269
	Ljwgs_028016.1	Ljwgs_028016.1_s_at	2.79483	2.84476	2.78519	2.77689	8.53322		Ljwgs_095037.1	Ljwgs_095037.1_at	6.15455	6.13764	6.42886	6.3776	6.12743	0.301432
	Ljwgs_028121.1	Ljwgs_028121.1_at	2.19464	2.22581	2.20571	2.19619	8.35705		Ljwgs_080670.1	Ljwgs_080670.1_at	9.29992	9.02625	8.99818	9.02597	9.23869	0.301742
	Ljwgs_028308.2	Ljwgs_028308.2_at	2.135	2.16143	2.64796	2.2081	7.13447		gi45348650	gi45348650_x_at	7.24246	7.08172	7.02677	7.1717	6.94045	0.302008
	Ljwgs_028633.2	Ljwgs_028633.2_s_at	2.8937	2.93251	2.94761	2.8875	6.07083		chr5.TM0186.23	chr5.TM0186.23_at	7.56919	7.71859	7.55646	7.43002	7.41656	0.302034
	Ljwgs_029016.1	Ljwgs_029016.1_at	2.54487	2.57018	2.5565	2.55153	8.08179		TC13620	TC13620_at	11.0912	11.0577	10.7892	11.0281	11.0848	0.302056
	Ljwgs_029321.1	Ljwgs_029321.1_s_at	3.54219	3.81796	3.00681	3.44546	7.72848		chr5.CM0357.2	chr5.CM0357.2_at	8.99648	9.21933	9.2989	9.26068	9.11332	0.302416
	Ljwgs_029831.1	Ljwgs_029831.1_s_at	2.4193	2.45217	2.44273	2.54672	8.97347		Ljwgs_059409.1	Ljwgs_059409.1_at	7.71069	7.74891	7.64799	7.52544	7.82854	0.303099
	Ljwgs_029957.1	Ljwgs_029957.1_at	2.37877	2.47723	2.41359	2.3959	7.91089		TC16794	TC16794_at	10.4236	10.663	10.4747	10.5795	10.7271	0.303495
	Ljwgs_029987.0.1	Ljwgs_029987.0.1_s_at	3.12318	3.13118	2.95689	3.05273	7.35874		TC19603	TC19603_at	9.45323	9.50475	9.6353	9.71799	9.41386	0.304127
	Ljwgs_030034.1	Ljwgs_030034.1_at	2.16431	2.24497	2.25803	2.17652	6.49046		chr1.CM0122.74	chr1.CM0122.74_at	8.07666	7.77211	7.88758	7.84346	7.98025	0.30455
	Ljwgs_030044.1	Ljwgs_030044.1_at	2.37556	2.41503	2.38655	2.37587	6.80262		Ljwgs_140900.1	Ljwgs_140900.1_s_at	7.63657	7.77246	7.48764	7.72882	7.79249	0.304853
	Ljwgs_030816.2	Ljwgs_030816.2_at	2.05211	2.08242	2.08328	2.2411	6.26126		Ljwgs_042403.1	Ljwgs_042403.1_s_at	8.68887	8.79402	8.96145	8.99433	8.81081	0.305456
	Ljwgs_031058.2	Ljwgs_031058.2_at	2.6023	3.12242	3.56176	2.98983	7.95647		Ljwgs_042523.1	Ljwgs_042523.1_at	9.90107	9.9348	9.78421	9.93553	9.62936	0.306174
	Ljwgs_031215.1	Ljwgs_031215.1_s_at	2.42114	2.44107	2.42496	2.41965	7.19796		gi45617887	gi45617887_at	7.78936	8.01276	7.81086	7.80674	7.70564	0.30712
	Ljwgs_032034.1	Ljwgs_032034.1_at	2.80964	3.14257	2.34712	3.00482	9.64777		chr3.CM0216.54	chr3.CM0216.54_s_at	11.5866	11.8218	11.7558	11.5785	11.5145	0.307262
	Ljwgs_032138.1	Ljwgs_032138.1_at	2.67851	2.71118	2.74335	2.69417	8.57472		Ljwgs_014210.1	Ljwgs_014210.1_at	6.21894	6.06204	6.08253	6.36943	6.36801	0.307394
	Ljwgs_032600.1	Ljwgs_032600.1_at	2.05554	2.08631	2.07029	2.06505	6.81836		chr4.CM0004.13.3	chr4.CM0004.13.3_at	6.00706	6.25605	6.20573	6.31473	6.19568	0.307672
	Ljwgs_033026.1	Ljwgs_033026.1_at	2.59626	2.64435	2.60593	2.61532	6.84246		chr2.CM0249.95	chr2.CM0249.95_at	11.0142	10.9707	10.7063	10.8234	10.7122	0.307941
	Ljwgs_034399.1	Ljwgs_034399.1_at	2.02716	2.05176	2.04148	2.09813	6.80703		Ljwgs_044755.1	Ljwgs_044755.1_at	9.20194	9.35368	9.06473	9.37308	9.20615	0.308357
	Ljwgs_034863.1	Ljwgs_034863.1_at	2.45349	2.50214	2.4638	2.45638	6.96203		Ljwgs_018538.1	Ljwgs_018538.1_at	7.07729	6.97006	6.88849	7.15852	6.84983	0.308686
	Ljwgs_035076.1	Ljwgs_035076.1_at	2.74718	2.88415	2.75175	2.80039	7.12453		Ljwgs_075221.1	Ljwgs_075221.1_s_at	9.76151	9.63597	9.87012	9.72232	9.56131	0.308806
	Ljwgs_035428.1	Ljwgs_035428.1_at	2.10097	2.12551	2.10985	2.10801	7.81633		gi45638323	gi45638323_at	9.64475	9.87053	9.59672	9.87286	9.90604	0.309323
	Ljwgs_035429.1	Ljwgs_035429.1_at	2.38892	2.44079	2.36613	2.36668	8.98387		chr5.CM0239.2.1	chr5.CM0239.2.1_at	9.08402	9.32602	9.21881	9.27614	9.01655	0.309468
	Ljwgs_035732.1	Ljwgs_035732.1_at	2.34451	2.6903	2.3548	2.80039	6.8738		gi45349730	gi45349730_at	6.35984	6.54661	6.23705	6.26725	6.49107	0.309564
	Ljwgs_035839.1	Ljwgs_035839.1_at	2.19819	2.21709	2.28991	2.43983	9.49714		chr4.CM0182.32	chr4.CM0182.32_at	9.68405	9.97452	9.67474	9.87829	9.66471	0.309809
	Ljwgs_037159.1	Ljwgs_037159.1_s_at	2.48597	2.46938	2.45061	2.44484	8.06505		Ljwgs_005072.1	Ljwgs_005072.1_at	7.39168	7.43648	7.28623	7.46414	7.15428	0.309863
	Ljwgs_037424.1	Ljwgs_037424.1_s_at	2.70955	2.79461	2.73247	2.71814	6.62361		Ljwgs_031218.1	Ljwgs_031218.1_at	6.96995	6.92668	6.8914	6.8963	7.20152	0.310118
	Ljwgs_037508.1.1	Ljwgs_037508.1.1_s_at	2.47486	2.52107	2.48724	2.48508	6.51463		Ljwgs_004024.1	Ljwgs_004024.1_at	8.43586	8.44377	8.13356	8.33427	8.25861	0.310206
	Ljwgs_037884.1	Ljwgs_037884.1_at	2.13174	2.15381	2.19986	2.14883	6.28087		chr6.TM1657.1	chr6.TM1657.1_at	9.008	9.07711	8.88337	8.86247	8.76688	0.310237
	Ljwgs_037902.1	Ljwgs_037902.1_at	2.43362	2.48109	2.4546	2.44663	6.48474		TC16276	TC16276_at	10.9329	11.1249	10.8801	11.1032	10.8146	0.310326
	Ljwgs_038714.1	Ljwgs_038714.1_at	2.01742	2.0351	2.02114	2.0174	6.2893		Ljwgs_094087.1	Ljwgs_094087.1_at	9.09501	8.82236	8.83028	8.78439	9.0801	0.310622
	Ljwgs_039047.1	Ljwgs_039047.1_s_at	2.32807	2.31655	2.311	2.81382	6.83649		Ljwgs_066832.1	Ljwgs_066832.1_at	11.5708	11.5603	11.2601	11.3544	11.2937	0.310667
	Ljwgs_039162.1	Ljwgs_039162.1_at	2.51405	2.53154	2.50412	2.61601	9.46404		chr3.TM1437.16.1	chr3.TM1437.16.1_at	9.77996	9.8936	9.7199	9.58292	9.71818	0.310677
	Ljwgs_039316.1	Ljwgs_039316.1_at	2.2217	2.2463	2.24009	2.22828	6.39076		gi45354236	gi45354236_x_at	7.00213	7.09926	6.78852	6.91594	7.04757	0.310739
	Ljwgs_039757.1	Ljwgs_039757.1_at	2.43295	2.52479	2.45061	2.44193	6.36216		chr3.TM0407.5	chr3.TM0407.5_at	8.71798	8.96609	8.79565	9.02907	8.79534	0.311091
	Ljwgs_039914.1	Ljwgs_039914.1_at	3.3557	3.38398	3.55387	3.81138	6.06379		chr6.CM0041.41	chr6.CM0041.41_at	10.9775	11.2467	10.9618	10.9356	11.0691	0.311102
	Ljwgs_039937.1.1	Ljwgs_039937.1.1_at	3.73712	3.57774	3.50339	3.59021	7.87504		chr3.TM0786.18.2	chr3.TM0786.18.2_at	8.83238	8.80685	8.78082	8.91643	8.60497	0.311464
	Ljwgs_040691.1	Ljwgs_040691.1_at	2.13444	2.15036	2.13957	2.12969	6.97661		chr6.CM0118.17	chr6.CM0118.17_at	11.4457	11.6496	11.357	11.5622	11.3379	0.311762
	Ljwgs_041705.2	Ljwgs_041705.2_at	2.45332	2.6017	2.46123	2.46027	8.76431		chr6.CM0314.13.1	chr6.CM0314.13.1_at	7.61011	7.5587	7.87058	7.5893	7.60112	0.311875
	Ljwgs_041733.1	Ljwgs_041733.1_at	3.21722	3.89945	3.51153	3.65428	6.31592		Ljwgs_016294.3	Ljwgs_016294.3_at	7.29387	7.53682	7.60594	7.60572	7.44964	0.312073
	Ljwgs_042073.1	Ljwgs_042073.1_at	3.83712	2.57061	2.51331	2.52239	7.29335		chr5.CM0299.34	chr5.CM0299.34_at	8.76675	8.93161	8.61896	8.70933	8.81147	0.312658
	Ljwgs_042309.1.1	Ljwgs_042309.1.1_at	2.74246	2.70693	2.66912	2.66011	6.57714		chr2.CM0249.42	chr2.CM0249.42_at	9.20695	9.27652	8.96326	9.04811	9.22431	0.313261
	Ljwgs_042416.1	Ljwgs_042416.1_at	2.28004	2.32278	2.30361	2.29812	7.9877		chr2.CM0168.33	chr2.CM0168.33_at	9.41691	9.51511	9.37267	9.53847	9.22481	0.313664
	Ljwgs_042674.1	Ljwgs_042674.1_s_at	2.25195	2.31926	2.26379	2.27058	6.63201		chr2.CM0132.15	chr2.CM0132.15_at	9.94052	10.1112	9.93242	9.7975	9.88954	0.313706
	Ljwgs_042963.1	Ljwgs_042963.1_at	2.45572	3.22887	2.52261	2.43614	7.01234		BM0946.6	BM0946.6_s_at	12.826	12.9452	13.0516	13.0056	12.7378	0.313813
	Ljwgs_043729.1	Ljwgs_043729.1_at	2.87143	2.91988	2.91496	2.86449	7.05216		Ljwgs_088449.1	Ljwgs_088449.1_at	7.9617	7.92337	8.23736	8.13434	7.93036	0.313985
	Ljwgs_044820.1	Ljwgs_044820.1_s_at	2.55346	2.59055	2.61235	2.73249	9.51921		chr2.CM0058.11	chr2.CM0058.11_s_at	8.62459	8.39166	8.47868	8.40313	8.70565	0.313997
	Ljwgs_045142.1.1	Ljwgs_045142.1.1_s_at	3.08664	3.13961	3.00092	3.40925	6.48742		Ljwgs_029576.1	Ljwgs_029576.1_at	7.8735	8.00587	7.80938	7.90791	7.69167	0.314201
	Ljwgs_046896.1	Ljwgs_046896.1_s_at	2.32896	2.45778	2.33316	2.33515	7.90095		Ljwgs_026309.1.1	Ljwgs_026309.1.1_at	7.21428	7.21898	7.32968	7.52864	7.4644	0.314363
	Ljwgs_046922.1	Ljwgs_046922.1_at	2.76866	2.67957	2.64944	2.62104	6.91946		Ljwgs_046614.1	Ljwgs_046614.1_at	7.47154	7.35526	7.32907	7.48278	7.16831	0.314471
	Ljwgs_047098.1	Ljwgs_047098.1_at	2.0935	2.21984	2.09495	2.10496	7.47788		Ljwgs_031605.1	Ljwgs_031605.1_at	10.0074	9.94116	10.1568	10.2097	9.89492	0.314735
	Ljwgs_047154.1	Ljwgs_047154.1_at	2.21091	2.24184	2.22295	2.23855	8.22243		Ljwgs_053537.1	Ljwgs_053537.1_s_at	7.62531	7.63439	7.46807	7.75525	7.78304	0.314967
	Ljwgs_047687.2	Ljwgs_047687.2_s_at	2.30988	2.34725	2.31861	2.31418	7.25304		Ljwgs_016156.1	Ljwgs_016156.1_at	9.78739	10.0795	9.98023	10.0382	9.7644	0.315066
	Ljwgs_047996.1	Ljwgs_047996.1_s_at	2.26486	2.2895	2.45876	2.37234	9.46405		Ljwgs_039689.1	Ljwgs_039689.1_s_at	8.82212	8.78516	8.50701	8.56108	8.67491	0.315111
	Ljwgs_048115.1	Ljwgs_048115.1_at	2.92193	2.8998	2.88973	2.84611	6.16516		gi45609850	gi45609850_at	7.90124	7.6426	7.76537	7.95789	7.83996	0.315288
	Ljwgs_048657.1	Ljwgs_048657.1_at	2.48263	2.51697	2.57985	3.86005	6.58803		Ljwgs_051768.1	Ljwgs_051768.1_s_at	8.24698	8.49121	8.36486	8.56302	8.24712	0.316032
	Ljwgs_048734.1	Ljwgs_048734.1_at	2.03035	2.05615	2.04109	2.03548	7.06337		Ljwgs_014604.1	Ljwgs_014604.1_at	8.69639	8.63162	8.40065	8.38029	8.68721	0.316103
	Ljwgs_048736.1	Ljwgs_048736.1_at	2.94474	3.06227	2.9072	2.95241	9.29635		Ljwgs_124180.1	Ljwgs_124180.1_s_at	7.94519	8.17814	7.86134	7.86161	7.94772	0.316799
	Ljwgs_049914.1	Ljwgs_049914.1_at	2.30173	2.27709	2.25642	2.25177	7.77597		chr5.CM0071.67.1	chr5.CM0071.67.1_x_at	7.81047	7.97988	8.04052	7.85958	7.72371	0.316813
	Ljwgs_049914.1	Ljwgs_049914.1_s_at	2.22203	1.98572	2.16379	1.97058	7.32091		TC16396	TC16396_at	10.6913	10.8235	10.5067	10.7787	10.5269	0.316818
	Ljwgs_050134.1	Ljwgs_050134.1_at	2.63765	2.65923	2.6088	2.60108	9.01318		chr3.TM0984.2	chr3.TM0984.2_at	7.91085	7.97109	7.84039	7.86457	7.65382	0.317272
	Ljwgs_052008.1	Ljwgs_052008.1_at	2.06888	2.09357	2.08074	2.08608	7.41084		Ljwgs_038362.1	Ljwgs_038362.1_s_at	9.36372	9.04644	9.05599	9.14782	9.14176	0.317284
	Ljwgs_052014.1	Ljwgs_052014.1_at	2.40963	2.51139	2.75565	3.09191	7.10743		gi45632330	gi45632330_at	8.28688	8.34918	8.3607	8.24411	8.04268	0.318024
	Ljwgs_052656.1	Ljwgs_052656.1_at	2.28795	2.33275	2.30652	2.30446	8.08962		chr6.CM0302.23	chr6.CM0302.23_at	6.58568	6.53283	6.65312	6.60483	6.33503	0.318086
	Ljwgs_052936.1	Ljwgs_052936.1_at	3.1862	2.9536	2.97327	2.90285	7.18866		chr3.TM0388.16	chr3.TM0388.16_x_at	8.59506	8.81669	8.61661	8.60239	8.4985	0.318191
	Ljwgs_053158.1.1	Ljwgs_053158.1.1_at	2.95636	3.01882	2.9562	2.93011	6.36064		chr5.CM0096.42.1	chr5.CM0096.42.1_at	7.64606	7.34756	7.66595	7.39225	7.46909	0.318396
	Ljwgs_053544.1	Ljwgs_053544.1_at	2.11883	2.15135	2.13305	2.1289	6.49157		Ljwgs_066130.1	Ljwgs_066130.1_at	9.78368	9.67034	9.46488	9.67714	9.64046	0.318795
	Ljwgs_054479.1	Ljwgs_054479.1_s_at	2.90706	3.1134	3.31886	2.97902	8.33142		Ljwgs_061553.2	Ljwgs_061553.2_at	8.80391	9.02087	8.72552	8.99319	9.04436	0.318846
	Ljwgs_054567.1	Ljwgs_054567.1_at	2.55341	2.63109	2.56801	2.56564	7.44508		Ljwgs_068755.2	Ljwgs_068755.2_at	7.00271	7.15999	7.32169	7.05126	7.14899	0.31898
	Ljwgs_055157.1	Ljwgs_055157.1_s_at	2.67403	2.79618	2.70087	2.67423	6.25241		TC15721	TC15721_at	10.1455	10.4356	10.1164	10.1269	10.2808	0.319178
	Ljwgs_056220.1	Ljwgs_056220.1_s_at	2.19983	2.23038	2.28057	2.21938	6.49468		chr1.CM0010.11	chr1.CM0010.11_at	6.34537	6.44597	6.48856	6.66494	6.54166	0.319566
	Ljwgs_056479.1	Ljwgs_056479.1_at	2.31109	2.45893	2.31611	2.31318	8.07565		TM1757.3	TM1757.3_at	6.47447	6.43814	6.75775	6.58022	6.56373	0.319616
	Ljwgs_057291.1	Ljwgs_057291.1_at	2.68934	2.72935	2.71689	2.75381	6.85966		Ljwgs_044041.1	Ljwgs_044041.1_at	6.35993	6.0705	6.05366	6.1306	6.03998	0.319955
	Ljwgs_057615.1	Ljwgs_057615.1_at	2.67897	2.7119	2.63642	2.60861	7.77845		chr1.TM1284.12	chr1.TM1284.12_at	10.768	10.776	10.5413	10.6111	10.4559	0.320099
	Ljwgs_057814.1	Ljwgs_057814.1_at	2.33474	2.35549	2.34272	2.33491	6.82674		chr1.CM0001.1.2	chr1.CM0001.1.2_at	8.45496	8.52405	8.35111	8.46306	8.67133	0.320214
	Ljwgs_058377.2	Ljwgs_058377.2_at	2.58391	2.63962	2.59172	2.59383	9.3639		Ljwgs_031490.1	Ljwgs_031490.1_s_at	8.13264	8.10538	7.81194	7.8757	7.93922	0.320701
	Ljwgs_058609.1	Ljwgs_058609.1_s_at	3.04362	3.11548	3.16832	3.27769	8.03428		Ljwgs_016922.2	Ljwgs_016922.2_at	8.0352	7.77934	7.73647	7.97195	8.05736	0.320896
	Ljwgs_058927.1	Ljwgs_058927.1_at	2.22059	2.16127	2.14704	2.14191	6.6674		Ljwgs_003377.1	Ljwgs_003377.1_s_at	10.0451	10.1447	9.87483	9.95465	9.8236	0.321132
	Ljwgs_059324.1	Ljwgs_059324.1_at	2.32024	2.36169	2.3285	2.32692	6.51961		Ljwgs_021837.1	Ljwgs_021837.1_at	8.88364	9.04243	8.88568	8.78183	9.10317	0.32134
	Ljwgs_059955.1.1	Ljwgs_059955.1.1_at	2.84503	2.9369	3.25933	2.86152	7.63315		Ljwgs_010180.1	Ljwgs_010180.1_at	8.45217	8.75457	8.57015	8.77147	8.44999	0.321479
	Ljwgs_060093.1	Ljwgs_060093.1_s_at	3.07874	2.97284	3.0465	3.36933	7.34459		gi45604527	gi45604527_at	9.30358	9.44667	9.2138	9.53609	9.31719	0.322295
	Ljwgs_060587.1	Ljwgs_060587.1_at	2.18268	2.22815	2.22479	2.19624	6.85172		Ljwgs_044662.1	Ljwgs_044662.1_at	8.00204	8.11777	7.93375	7.79539	8.02633	0.322377
	Ljwgs_060594.1	Ljwgs_060594.1_at	2.41248	2.47295	2.42754	2.40725	7.4262		chr4.TM0387.7	chr4.TM0387.7_at	9.02188	9.25925	8.93684	9.23441	9.08237	0.322405
	Ljwgs_061127.1	Ljwgs_061127.1_s_at	2.3833	2.30622	2.29	2.2819	7.31853		TC20017	TC20017_at	8.14004	7.90595	7.88854	8.21103	8.03037	0.322492
	Ljwgs_062795.1	Ljwgs_062795.1_at	3.15084	2.89051	2.89596	2.78477	8.707		Ljwgs_058755.1	Ljwgs_058755.1_at	9.01517	9.21307	9.1927	9.33802	9.05027	0.322842
	Ljwgs_064008.1	Ljwgs_064008.1_x_at	1.77515	1.80025	1.78256	1.78031	6.04127		Ljwgs_024353.1	Ljwgs_024353.1_at	8.62738	8.73624	8.80414	8.68116	8.95056	0.323178
	Ljwgs_064069.1	Ljwgs_064069.1_at	2.44791	2.48854	2.46175	2.45235	6.1732		gi45636296	gi45636296_at	7.19829	7.29053	7.17696	7.21262	6.96723	0.323299
	Ljwgs_064374.1	Ljwgs_064374.1_at	3.18996	2.98	2.83499	3.83549	7.38419		chr2.CM0102.41.1	chr2.CM0102.41.1_at	10.4012	10.5787	10.2766	10.255	10.3483	0.323673
	Ljwgs_067841.1	Ljwgs_067841.1_at	2.77364	2.82242	2.81872	2.75763	7.64667		chr6.TM0508.27.2	chr6.TM0508.27.2_at	6.55555	6.23128	6.37716	6.36773	6.28813	0.324268
	Ljwgs_068917.1	Ljwgs_068917.1_at	2.99183	3.08593	3.00031	3.01318	6.54401		Ljwgs_017337.1	Ljwgs_017337.1_s_at	8.81377	8.79697	8.98531	8.80006	8.66102	0.324286
	Ljwgs_068935.1	Ljwgs_068935.1_at	3.07843	3.15513	3.08647	3.06928	8.33303		Ljwgs_059230.1	Ljwgs_059230.1_at	9.44104	9.33194	9.65628	9.54051	9.48791	0.32434
	Ljwgs_069162.1	Ljwgs_069162.1_at	2.83704	2.91136	3.76862	2.86046	9.04459		chr1.CM0295.41	chr1.CM0295.41_at	6.6348	6.88451	6.79437	6.95915	6.73705	0.324347
	Ljwgs_070096.1	Ljwgs_070096.1_at	2.35197	2.7822	2.62391	2.43299	6.54628		Ljwgs_146293.1	Ljwgs_146293.1_at	8.519	8.51066	8.19446	8.49301	8.38497	0.324537
	Ljwgs_070148.1	Ljwgs_070148.1_at	2.02758	2.04194	2.02828	2.0334	7.62637		TM0697.16	TM0697.16_at	6.4202	6.2977	6.2892	6.39047	6.09559	0.324607
	Ljwgs_070371.2	Ljwgs_070371.2_at	2.74716	2.70405	2.66773	2.72776	7.23004		Ljwgs_050735.1	Ljwgs_050735.1_s_at	8.52458	8.64776	8.71609	8.59342	8.39115	0.324941
	Ljwgs_070377.1	Ljwgs_070377.1_at	3.37692	3.53155	3.56025	3.35596	7.78875		chr2.CM0060.40	chr2.CM0060.40_at	8.28083	8.07949	8.15873	8.10105	7.95585	0.32498
	Ljwgs_070607.1	Ljwgs_070607.1_s_at	2.94692	2.90109	2.87969	2.90245	7.36963		chr5.TM1077.38	chr5.TM1077.38_at	10.5736	10.5232	10.7135	10.3885	10.4648	0.325004
	Ljwgs_072038.1	Ljwgs_072038.1_x_at	3.33951	3.4331	3.37615	3.6622	8.66404		gi45631021	gi45631021_at	7.52433	7.45502	7.19922	7.35638	7.4482	0.325116
	Ljwgs_073603.1	Ljwgs_073603.1_at	2.18722	2.22614	2.21046	2.20602	7.35075		gi45579311	gi45579311_at	9.74056	9.65806	9.41538	9.46487	9.51605	0.325181
	Ljwgs_074061.1	Ljwgs_074061.1_s_at	2.52235	2.70903	2.62221	2.51154	6.35117		Ljwgs_065722.1	Ljwgs_065722.1_at	6.3661	6.5604	6.31868	6.39038	6.2345	0.325901
	Ljwgs_074069.1	Ljwgs_074069.1_s_at	2.11153	2.15725	2.16186	2.44428	7.98835		chr4.CM0256.10.2	chr4.CM0256.10.2_at	10.4165	10.305	10.1921	10.1772	10.0905	0.32595
	Ljwgs_075986.1	Ljwgs_075986.1_at	2.67532	2.75141	2.92124	2.6146	7.57159		chr5.CM0062.24	chr5.CM0062.24_x_at	7.34419	7.63372	7.45952	7.5183	7.30768	0.326045
	Ljwgs_076364.1	Ljwgs_076364.1_at	2.26964	2.29194	2.26846	2.27134	7.19094		Ljwgs_058052.1	Ljwgs_058052.1_at	8.76177	8.91412	9.05927	8.95336	8.73317	0.326102
	Ljwgs_077182.1	Ljwgs_077182.1_at	2.85464	2.89832	2.82471	2.8415	9.33478		chr4.TM0597.23	chr4.TM0597.23_at	8.21794	8.366	8.03985	8.15476	8.19152	0.326153
	Ljwgs_078699.1	Ljwgs_078699.1_at	3.24478	2.80136	2.84705	3.06833	9.56719		chr1.CM0051.45	chr1.CM0051.45_s_at	9.44058	9.31418	9.60856	9.28218	9.392	0.326376
	Ljwgs_080420.1	Ljwgs_080420.1_s_at	3.77465	3.08045	3.46789	3.44405	6.99856		Ljwgs_120337.1	Ljwgs_120337.1_at	8.97735	8.85439	8.6595	8.74644	8.98695	0.327453
	Ljwgs_082299.1	Ljwgs_082299.1_s_at	2.39036	2.44641	2.41275	2.45996	8.06759		Ljwgs_046820.1	Ljwgs_046820.1_s_at	7.10988	7.12055	7.06532	7.10593	6.79309	0.327454
	Ljwgs_082957.1	Ljwgs_082957.1_at	2.16446	2.48792	2.38029	2.24328	6.37261		chr1.CM0117.40	chr1.CM0117.40_at	8.09521	7.83892	7.7673	7.82163	7.8722	0.32791
	Ljwgs_083744.1	Ljwgs_083744.1_at	2.03033	2.0613	2.04641	2.04204	9.16913		Ljwgs_045789.2	Ljwgs_045789.2_at	6.82221	6.97624	7.15085	6.85696	6.90392	0.328635
	Ljwgs_084928.1	Ljwgs_084928.1_at	2.35976	2.39623	2.44636	2.36392	7.32239		Ljwgs_080841.1	Ljwgs_080841.1_at	9.6733	9.77014	9.64488	9.53337	9.86217	0.328796
	Ljwgs_085086.1	Ljwgs_085086.1_s_at	2.30681	2.35828	2.33538	2.32905	6.1682		Ljwgs_104691.1	Ljwgs_104691.1_at	8.43343	8.13108	8.45994	8.28445	8.19341	0.328862
	Ljwgs_085274.1	Ljwgs_085274.1_at	3.46565	3.4675	3.4078	3.41547	7.22705		chr3.TM0786.18.1	chr3.TM0786.18.1_at	7.63989	7.85494	7.81605	7.75926	7.52564	0.329298
	Ljwgs_086123.1	Ljwgs_086123.1_at	2.21008	2.32071	2.23245	2.23237	6.20028		Ljwgs_027526.2	Ljwgs_027526.2_s_at	9.91851	9.5889	9.63194	9.74169	9.69525	0.329618
	Ljwgs_086816.1	Ljwgs_086816.1_at	2.9933	3.25171	3.05496	3.01693	8.84413		gi45349808	gi45349808_at	11.4895	11.8192	11.7542	11.7852	11.6274	0.329703
	Ljwgs_087514.1	Ljwgs_087514.1_at	2.8737	2.58008	2.46563	2.4622	8.52577		TM0561.11	TM0561.11_at	10.084	10.0239	9.91904	10.093	10.2489	0.329865
	Ljwgs_087807.1	Ljwgs_087807.1_at	3.10102	3.48539	3.54888	3.52032	7.00901		Ljwgs_026610.1	Ljwgs_026610.1_at	6.37499	6.19541	6.25307	6.15226	6.48226	0.330008
	Ljwgs_087807.1	Ljwgs_087807.1_x_at	3.22892	3.39569	3.37561	3.49309	7.51419		Ljwgs_009551.2	Ljwgs_009551.2_at	6.83253	6.80003	6.94125	6.80872	6.61092	0.330326
	Ljwgs_088435.1	Ljwgs_088435.1_at	3.13862	3.59863	3.20385	3.67491	6.13874		chr2.CM0373.2	chr2.CM0373.2_at	9.20992	9.07339	9.21623	9.24293	8.91241	0.33052
	Ljwgs_089217.1	Ljwgs_089217.1_at	3.30945	3.02752	2.98934	2.96985	6.59328		chr6.TM0957.21	chr6.TM0957.21_at	9.471	9.70855	9.37802	9.59097	9.6775	0.330525
	Ljwgs_091873.1	Ljwgs_091873.1_at	2.84737	2.89911	3.08898	2.8404	7.73128		Ljwgs_048187.1	Ljwgs_048187.1_at	8.95083	8.83258	9.1052	9.0858	8.77405	0.331151
	Ljwgs_093283.1	Ljwgs_093283.1_at	1.95891	1.98437	1.97146	1.96754	6.97679		gi45633834	gi45633834_x_at	12.9517	13.1277	12.7964	13.0057	12.9652	0.331328
	Ljwgs_094064.1	Ljwgs_094064.1_s_at	3.09679	3.20282	3.11691	3.0704	8.01466		chr2.TM0660.1	chr2.TM0660.1_at	9.71752	9.82348	9.74923	9.86027	9.52891	0.331362
	Ljwgs_094064.1	Ljwgs_094064.1_x_at	2.3789	2.42804	2.39888	2.39501	6.79966		chr5.CM0357.21	chr5.CM0357.21_at	7.54315	7.74212	7.60414	7.53746	7.41037	0.331754
	Ljwgs_094089.1	Ljwgs_094089.1_at	2.89518	2.98575	2.90664	2.87845	7.70633		TC17080	TC17080_at	7.87675	7.65463	7.82247	7.67804	7.54443	0.332322
	Ljwgs_094519.1	Ljwgs_094519.1_at	3.65644	2.72319	2.68914	2.67386	6.39879		Ljwgs_078718.1	Ljwgs_078718.1_at	10.154	10.0913	9.83033	9.82158	9.85108	0.332392
	Ljwgs_095072.1	Ljwgs_095072.1_at	2.71286	2.80026	2.70337	2.68281	7.39569		Ljwgs_118018.0.1	Ljwgs_118018.0.1_s_at	8.90183	8.90671	8.68472	8.87628	9.01729	0.332565
	Ljwgs_096266.1	Ljwgs_096266.1_s_at	2.86377	2.68631	2.67588	2.6716	8.19824		Ljwgs_053705.1	Ljwgs_053705.1_at	8.93547	8.70392	9.03683	8.80309	8.70645	0.332908
	Ljwgs_098511.1	Ljwgs_098511.1_at	2.29525	2.32371	3.16182	2.28353	6.15902		Ljwgs_086102.1	Ljwgs_086102.1_at	10.9961	11.3123	11.007	11.0952	10.9793	0.333089
	Ljwgs_104432.1	Ljwgs_104432.1_s_at	2.44846	2.50114	2.48387	2.47652	7.75981		chr5.CM0089.50	chr5.CM0089.50_at	8.25452	8.25418	8.14029	7.92132	8.18161	0.3332
	Ljwgs_106196.1	Ljwgs_106196.1_s_at	2.75544	2.79895	2.73673	2.75715	7.04756		chr6.TM0553.3	chr6.TM0553.3_at	11.964	11.8386	12.0527	11.93	12.1721	0.333484
	Ljwgs_107301.1	Ljwgs_107301.1_at	2.59228	2.62702	2.58781	2.58315	6.94729		Ljwgs_118482.1	Ljwgs_118482.1_at	8.40034	8.50997	8.25997	8.59367	8.4691	0.333703
	Ljwgs_107301.1	Ljwgs_107301.1_x_at	2.38575	2.31487	2.23067	2.21681	6.748		Ljwgs_030003.1	Ljwgs_030003.1_at	9.07777	9.12328	9.02515	9.21636	8.88215	0.334216
	Ljwgs_107959.1	Ljwgs_107959.1_s_at	2.59733	2.66319	2.8635	2.88137	6.01964		Ljwgs_084930.1	Ljwgs_084930.1_at	12.0353	12.0745	11.7403	11.7935	11.8513	0.334274
	Ljwgs_110795.1	Ljwgs_110795.1_at	2.56558	2.64889	2.56524	2.57485	6.75536		Ljwgs_022073.1	Ljwgs_022073.1_at	8.75683	8.6533	8.42247	8.68288	8.49656	0.334362
	Ljwgs_111368.2	Ljwgs_111368.2_at	2.31344	2.34713	2.32664	2.43715	8.29652		Ljwgs_087323.1	Ljwgs_087323.1_x_at	10.6441	10.621	10.5847	10.9193	10.6324	0.334565
	Ljwgs_114011.1	Ljwgs_114011.1_at	2.58533	2.64084	2.6194	2.62683	8.3053		Ljwgs_021281.1	Ljwgs_021281.1_at	11.767	11.9522	11.9639	12.1017	11.8371	0.334719
	Ljwgs_117844.1	Ljwgs_117844.1_at	3.80812	3.61076	3.82273	3.60357	8.48305		Ljwgs_006271.2	Ljwgs_006271.2_at	11.2205	11.1554	10.8856	10.9831	11.1673	0.334863
	Ljwgs_117871.1	Ljwgs_117871.1_at	2.44482	2.47581	2.53903	2.44752	7.34317		chr2.TM0652.12	chr2.TM0652.12_at	8.04336	8.25185	8.37839	8.3394	8.13831	0.335027
	Ljwgs_119406.1	Ljwgs_119406.1_at	2.3414	2.37901	2.3799	3.69102	10.7005		chr3.CM0724.28	chr3.CM0724.28_at	7.8049	7.60935	7.66804	7.58232	7.91738	0.335059
	Ljwgs_124245.1	Ljwgs_124245.1_at	2.15869	2.3189	2.18956	2.27546	8.7098		Ljwgs_019773.1	Ljwgs_019773.1_at	9.13722	9.30819	8.97301	9.26841	9.12732	0.335183
	Ljwgs_125558.1	Ljwgs_125558.1_s_at	2.47092	2.4913	2.46874	2.48004	9.16303		chr5.CM0211.23	chr5.CM0211.23_at	6.82781	7.08569	6.75256	7.0881	6.76438	0.335545
	Ljwgs_126766.1	Ljwgs_126766.1_at	3.38257	3.48239	3.64756	3.33603	7.50221		chr4.CM0042.64	chr4.CM0042.64_at	8.94628	9.00043	8.66487	8.82144	8.69514	0.335555
	Ljwgs_127889.1	Ljwgs_127889.1_at	2.80394	2.90413	2.84732	2.82856	9.05747		chr4.CM0219.6	chr4.CM0219.6_at	8.41477	8.75141	8.66034	8.42079	8.4947	0.336641
	Ljwgs_128555.1	Ljwgs_128555.1_s_at	2.42063	2.41198	2.39433	3.31932	10.4644		Ljwgs_011234.1	Ljwgs_011234.1_s_at	8.41941	8.36658	8.26436	8.24908	8.08237	0.337041
	Ljwgs_128825.1	Ljwgs_128825.1_at	2.69402	2.89464	2.66028	3.82708	10.6923		Ljwgs_011086.2	Ljwgs_011086.2_at	11.3394	11.1737	11.0627	11.3998	11.1123	0.337099
	Ljwgs_131229.1	Ljwgs_131229.1_at	3.29157	3.38928	3.29407	3.24278	6.88992		TM1755.23	TM1755.23_s_at	10.1957	10.1434	9.87087	9.85854	9.89574	0.337129
	Ljwgs_131229.1	Ljwgs_131229.1_s_at	2.6849	2.81802	2.6998	2.73138	7.07125		gi36957182	gi36957182_at	13.5642	13.7529	13.4156	13.6639	13.5347	0.337383
	Ljwgs_135178.1	Ljwgs_135178.1_s_at	2.58683	2.63952	2.75318	2.60472	9.17876		chr6.CM0314.17	chr6.CM0314.17_at	7.50433	7.50833	7.21612	7.44286	7.17075	0.337584
	Ljwgs_138769.1	Ljwgs_138769.1_s_at	2.31034	2.35181	2.34145	2.31753	7.34864		chr4.CM0042.109	chr4.CM0042.109_at	9.92445	10.2621	10.1041	10.1301	10.018	0.337682
	Ljwgs_139032.1	Ljwgs_139032.1_at	3.00333	3.27566	3.48041	2.97417	7.62208		Ljwgs_127034.1	Ljwgs_127034.1_at	6.75056	6.62567	6.58124	6.48195	6.41276	0.337795
	Ljwgs_139652.1	Ljwgs_139652.1_at	2.47024	2.51271	2.48748	2.48968	7.81191		gi45625337	gi45625337_at	7.57591	7.50972	7.27283	7.56194	7.611	0.338171
	Ljwgs_139737.1	Ljwgs_139737.1_at	2.38451	2.46441	2.41185	2.41243	6.4653		Ljwgs_019368.1	Ljwgs_019368.1_at	7.88065	8.07058	7.73203	7.83809	7.92312	0.338548
	Ljwgs_140564.1	Ljwgs_140564.1_at	2.17823	2.3105	2.55805	2.20267	8.38396		chr1.TM0811.23	chr1.TM0811.23_at	9.17292	9.24151	8.90295	9.0963	9.16042	0.338556
	Ljwgs_140570.1	Ljwgs_140570.1_at	1.99986	2.03202	2.01898	2.01672	7.88382		Ljwgs_097189.1	Ljwgs_097189.1_at	6.79201	6.86945	7.09219	7.1308	6.9105	0.338792
	Ljwgs_140656.1.1	Ljwgs_140656.1.1_at	2.60068	2.74531	2.59935	2.5556	6.26587		TC10023	TC10023_at	6.38128	6.54943	6.5411	6.47048	6.21064	0.338794
	Ljwgs_144656.1	Ljwgs_144656.1_at	2.90671	2.97205	2.97477	2.95878	7.09484		Ljwgs_010622.1	Ljwgs_010622.1_at	8.96819	8.95587	8.84062	8.62937	8.79735	0.338815
	Ljwgs_145113.1	Ljwgs_145113.1_at	3.40426	3.24693	3.69193	3.92013	9.94102		chr3.CM0726.30	chr3.CM0726.30_s_at	6.69495	6.89419	6.70938	6.55529	6.70175	0.338903
	Ljwgs_147320.1	Ljwgs_147320.1_s_at	2.38562	2.9961	2.37066	3.07969	9.27341		CM0601.32	CM0601.32_at	7.75583	7.73308	7.70851	7.83666	8.04747	0.338968
	Ljwgs_147750.1	Ljwgs_147750.1_at	2.29433	2.32272	2.30669	2.30233	6.2496		chr4.CM0004.15	chr4.CM0004.15_at	10.6611	10.7265	10.6196	10.5307	10.3873	0.33921
	Ljwgs_148905.1	Ljwgs_148905.1_at	3.19352	3.10159	2.98647	2.9541	8.40996		TC14247-5	TC14247-5_at	6.29398	6.58222	6.63324	6.43218	6.34446	0.339261
	TC13746	TC13746_at	2.78066	2.81682	2.78106	3.08652	9.55395		Ljwgs_017177.1	Ljwgs_017177.1_at	7.86218	7.89881	7.55924	7.68634	7.64493	0.339574
	TC18589	TC18589_at	3.44076	3.23489	3.23972	3.19269	6.45062		Ljwgs_017823.2	Ljwgs_017823.2_at	7.60651	7.40247	7.74234	7.47312	7.54927	0.339872
	TC19466	TC19466_at	2.2873	2.44717	2.84568	3.46824	9.51498		chr2.CM0102.31.1	chr2.CM0102.31.1_at	7.30276	7.19995	7.48792	7.17892	7.14787	0.340054
	TC9121	TC9121_at	2.29432	2.31358	2.28296	2.43847	9.31615		Ljwgs_020156.1	Ljwgs_020156.1_at	7.24269	6.92334	7.15528	7.19608	6.90263	0.340058
	TM0451.19.1	TM0451.19.1_at	2.40698	2.23523	2.17347	2.18166	6.20752		TM0837.12	TM0837.12_at	8.04087	7.7008	8.02626	7.72681	7.847	0.340074
	TM0492.14	TM0492.14_at	3.31779	3.66959	3.549	3.44478	10.1145		Ljwgs_019074.0.1	Ljwgs_019074.0.1_at	10.2554	10.5053	10.3707	10.463	10.1651	0.340276
	TM0492.14	TM0492.14_s_at	2.56258	2.60805	2.69466	2.81063	10.0348		chr1.CM1255.48	chr1.CM1255.48_at	8.82636	8.88962	9.16666	8.94575	8.8818	0.340296
	TM0573.11	TM0573.11_at	2.98	3.02791	2.9562	2.96053	8.98847		Ljwgs_060673.1	Ljwgs_060673.1_s_at	8.53126	8.64554	8.50418	8.84458	8.52105	0.340401
	TM0623.14.1	TM0623.14.1_at	2.63276	2.75778	2.64878	2.62784	8.29697		Ljwgs_054031.1	Ljwgs_054031.1_x_at	7.66797	7.72661	7.44828	7.38601	7.49409	0.340592
	TM0697.10	TM0697.10_at	2.27782	2.30367	2.28593	2.27014	8.43131		Ljwgs_071955.1	Ljwgs_071955.1_s_at	9.10897	8.82002	8.82248	9.16071	8.88038	0.340689
	TM0725.15	TM0725.15_at	2.56285	2.60767	2.71904	2.56313	8.42972		Ljwgs_052742.1	Ljwgs_052742.1_at	7.38676	7.06458	7.05736	7.0447	7.21529	0.342065
	TM0810.5.1	TM0810.5.1_s_at	2.42626	2.48493	2.4431	2.44565	6.83723		TC18811	TC18811_at	10.64	10.4942	10.298	10.3174	10.5136	0.342079
	TM0874.7.1	TM0874.7.1_at	2.43812	2.52831	2.44775	2.45108	6.50727		chr4.CM0333.10	chr4.CM0333.10_at	9.59178	9.24922	9.41465	9.37053	9.4309	0.342561
	TM0874.7	TM0874.7_at	3.31134	3.40195	3.82674	3.33606	7.87082		Ljwgs_030735.1	Ljwgs_030735.1_at	8.09536	8.24001	8.11236	8.10197	7.89744	0.34257
	TM1034.30	TM1034.30_at	1.93481	1.95603	1.94625	1.93857	6.60181		chr2.CM0373.88	chr2.CM0373.88_at	10.8773	11.1628	11.0637	11.1755	10.8329	0.342652
	TM1226.8.1	TM1226.8.1_at	3.04134	2.76504	2.71349	2.57525	7.39343		CM0584.14	CM0584.14_at	9.31521	9.25751	9.20379	9.54692	9.3369	0.343128
	TM1441.37	TM1441.37_at	3.69103	3.69069	3.39112	3.42617	6.86393		chr1.CM0600.39	chr1.CM0600.39_at	6.06468	6.22847	6.40823	6.11302	6.20602	0.343549
	TM1518.3	TM1518.3_at	2.05119	2.08205	2.06957	2.0619	6.10836		chr1.CM0222.4	chr1.CM0222.4_at	7.3643	7.64974	7.55068	7.4639	7.30616	0.343576
	TM1550.10	TM1550.10_at	2.20348	2.3179	2.22856	2.2488	8.35258		TC17664	TC17664_at	8.34346	8.59491	8.6695	8.68723	8.46806	0.343762
	chr1.CM0010.40	chr1.CM0010.40_at	2.33053	2.34455	3.16505	2.56697	6.44932		Ljwgs_030514.1	Ljwgs_030514.1_at	8.31786	8.21162	7.97351	8.09531	7.97364	0.34435
	chr1.CM0012.61	chr1.CM0012.61_at	2.23579	2.28013	2.25309	2.38836	9.81176		Ljwgs_105208.1	Ljwgs_105208.1_at	9.00423	9.03696	9.03035	9.25475	8.9104	0.344357
	chr1.CM0017.21	chr1.CM0017.21_at	2.22314	2.25121	2.25333	2.55915	9.951		Ljwgs_013287.1	Ljwgs_013287.1_s_at	9.29564	9.45608	9.32797	9.4628	9.1182	0.344605
	chr1.CM0017.5	chr1.CM0017.5_at	2.19563	2.20067	2.18078	3.72292	10.6872		chr5.CM0299.62	chr5.CM0299.62_s_at	8.5045	8.59658	8.32796	8.25194	8.26534	0.344635
	chr1.CM0032.37	chr1.CM0032.37_at	2.24464	2.27755	2.26567	2.4043	7.64586		TC13633	TC13633_at	7.4346	7.34204	7.08955	7.1919	7.31873	0.345054
	chr1.CM0036.3	chr1.CM0036.3_at	2.79569	2.85835	2.81163	2.80793	9.77796		chr1.TM0372.4	chr1.TM0372.4_at	10.5639	10.5834	10.3075	10.6132	10.2681	0.345132
	chr1.CM0051.27	chr1.CM0051.27_at	2.51295	2.62452	2.66221	2.55911	6.14214		Ljwgs_017803.1	Ljwgs_017803.1_s_at	10.6052	10.8019	10.7049	10.7481	10.4566	0.345327
	chr1.CM0064.6	chr1.CM0064.6_at	2.21878	2.24915	2.23118	2.2267	7.45054		chr5.CM0180.33	chr5.CM0180.33_at	8.49607	8.7014	8.48943	8.69038	8.35598	0.345411
	chr1.CM0098.25	chr1.CM0098.25_at	3.02051	3.08529	2.99907	3.00382	6.08799		chr3.CM0724.22	chr3.CM0724.22_at	9.06859	9.24925	9.20673	9.41404	9.11167	0.345445
	chr1.CM0098.26	chr1.CM0098.26_at	2.9537	3.05534	3.03048	2.99965	6.40257		chr1.CM0195.42	chr1.CM0195.42_at	14.1208	14.1242	14.1918	14.4669	14.3611	0.346108
	chr1.CM0098.31.1	chr1.CM0098.31.1_at	3.088	3.16008	3.1193	3.10102	8.38242		gi45618277	gi45618277_at	6.41378	6.24911	6.06761	6.24301	6.23353	0.346173
	chr1.CM0098.31	chr1.CM0098.31_at	2.44987	2.27598	2.50718	2.24736	7.63708		Ljwgs_018830.2	Ljwgs_018830.2_at	6.39943	6.26966	6.40914	6.61541	6.26915	0.346263
	chr1.CM0098.32	chr1.CM0098.32_at	2.15931	2.18282	2.16911	2.15819	8.2625		chr4.CM0042.110	chr4.CM0042.110_at	7.618	7.68187	7.36212	7.3893	7.33532	0.34655
	chr1.CM0104.36	chr1.CM0104.36_s_at	3.22224	3.15077	2.99525	3.03269	6.09111		chr4.CM0500.5	chr4.CM0500.5_at	11.5648	11.5409	11.2484	11.5949	11.4008	0.346562
	chr1.CM0109.37	chr1.CM0109.37_at	2.64505	2.13008	2.11672	3.58404	10.5204		Ljwgs_031181.1	Ljwgs_031181.1_at	8.04474	7.99797	7.78351	7.82621	7.69803	0.346709
	chr1.CM0121.37	chr1.CM0121.37_at	2.52662	2.87206	2.57367	2.57553	7.0781		chr4.CM0126.39	chr4.CM0126.39_at	9.62724	9.45399	9.73382	9.80077	9.64619	0.346779
	chr1.CM0122.3	chr1.CM0122.3_at	2.88873	2.95119	2.92333	3.31754	6.04496		Ljwgs_083918.1	Ljwgs_083918.1_at	7.43746	7.64148	7.29457	7.33524	7.33917	0.346905
	chr1.CM0123.51	chr1.CM0123.51_at	2.78724	2.82596	2.81018	2.77954	6.48321		Ljwgs_011958.1	Ljwgs_011958.1_at	11.8468	11.547	11.8427	11.7334	11.4995	0.347312
	chr1.CM0133.72	chr1.CM0133.72_at	2.19415	2.17186	2.15995	2.15409	6.83794		chr5.CM0148.7	chr5.CM0148.7_at	7.39039	7.62249	7.70474	7.47435	7.35726	0.347483
	chr1.CM0141.69	chr1.CM0141.69_at	2.13595	2.16792	2.15218	2.14527	8.64177		Ljwgs_041059.2	Ljwgs_041059.2_at	6.38972	6.37639	6.14514	6.07867	6.04203	0.34769
	chr1.CM0141.70	chr1.CM0141.70_at	2.48333	2.52071	2.50728	2.70001	6.54126		chr5.CM0077.99	chr5.CM0077.99_at	8.24756	7.9408	8.0634	7.89967	8.05261	0.34789
	chr1.CM0147.25	chr1.CM0147.25_at	2.25143	2.28365	2.25769	2.25308	7.16039		Ljwgs_014142.2	Ljwgs_014142.2_at	8.82919	8.56739	8.48129	8.6302	8.8166	0.347904
	chr1.CM0147.78	chr1.CM0147.78_at	2.38159	2.45948	2.39817	2.39218	6.37653		chr3.BM1543.19	chr3.BM1543.19_at	8.52753	8.2722	8.25553	8.17962	8.30257	0.347914
	chr1.CM0147.91	chr1.CM0147.91_at	2.7102	3.20468	2.6859	2.77171	6.24339		chr5.CM0180.29	chr5.CM0180.29_at	8.55614	8.23674	8.58403	8.23598	8.56055	0.348051
	chr1.CM0150.10	chr1.CM0150.10_at	1.97835	2.00475	1.9906	1.98707	6.90187		chr5.CM0072.31	chr5.CM0072.31_at	10.54	10.435	10.4484	10.6726	10.3243	0.348267
	chr1.CM0195.39	chr1.CM0195.39_at	2.70625	2.74282	2.70925	2.70842	6.00992		Ljwgs_029986.2	Ljwgs_029986.2_at	8.15889	8.26021	7.98813	8.31291	7.96462	0.348289
	chr1.CM0195.9	chr1.CM0195.9_at	2.27768	2.31596	2.30368	3.01478	6.98751		TM0814.4.1	TM0814.4.1_at	8.58234	8.76921	8.44351	8.61712	8.42052	0.348696
	chr1.CM0206.124	chr1.CM0206.124_at	2.33088	2.36839	2.33762	2.44118	8.27262		chr2.CM0099.15.1	chr2.CM0099.15.1_at	7.09421	6.74545	7.07966	6.85851	6.95871	0.348762
	chr1.CM0206.41	chr1.CM0206.41_s_at	2.21774	2.24168	2.46575	2.23395	7.42922		chr4.CM0343.25	chr4.CM0343.25_at	9.66167	9.31756	9.3126	9.45122	9.47277	0.349076
	chr1.CM0206.7	chr1.CM0206.7_at	2.39092	2.50789	2.36862	2.45121	9.13911		CM0905.20.1	CM0905.20.1_at	6.92093	7.12757	7.27014	7.0466	7.19607	0.349209
	chr1.CM0231.35	chr1.CM0231.35_at	3.24839	3.69497	3.51809	3.64096	9.64524		chr3.CM0127.32.1	chr3.CM0127.32.1_x_at	9.45495	9.42359	9.27765	9.24251	9.10557	0.349372
	chr1.CM0233.46	chr1.CM0233.46_x_at	3.3503	3.07409	3.01485	3.01479	6.98163		Ljwgs_123056.1	Ljwgs_123056.1_at	8.67907	9.02872	8.88012	8.79664	8.85206	0.34965
	chr1.CM0284.73	chr1.CM0284.73_at	2.58908	2.62987	2.58738	2.93971	10.0433		chr4.CM0079.12	chr4.CM0079.12_at	8.52682	8.44171	8.17715	8.40227	8.21356	0.349671
	chr1.CM0295.24	chr1.CM0295.24_at	2.11144	2.14545	2.10206	2.09744	6.61297		Ljwgs_079423.1.1	Ljwgs_079423.1.1_at	6.9108	6.77623	6.56102	6.76537	6.72966	0.349776
	chr1.CM0349.28	chr1.CM0349.28_at	3.62647	3.85234	3.12978	3.63009	8.64179		Ljwgs_012170.1	Ljwgs_012170.1_at	9.96364	9.67747	9.61371	9.73899	9.68483	0.349935
	chr1.CM0361.50	chr1.CM0361.50_at	2.73812	2.81617	2.96645	2.74626	7.92307		TM0492.15	TM0492.15_at	8.91891	8.8656	8.65168	8.99096	9.0028	0.351117
	chr1.CM0378.17.1	chr1.CM0378.17.1_s_at	2.13664	2.17617	2.25815	2.18775	6.17501		chr3.CM0111.0.1	chr3.CM0111.0.1_x_at	7.31472	7.31531	7.11311	6.96404	7.09972	0.351267
	chr1.CM0442.11	chr1.CM0442.11_s_at	2.63689	2.83629	2.64743	2.66464	9.28278		Ljwgs_022366.1	Ljwgs_022366.1_at	8.34444	8.42084	8.38671	8.3801	8.69585	0.351411
	chr1.CM0442.35.2	chr1.CM0442.35.2_at	2.29023	2.31449	2.28956	2.29364	7.03477		chr3.CM0216.95	chr3.CM0216.95_at	12.2189	12.2302	11.8786	12.1114	11.9725	0.351505
	chr1.CM0544.11	chr1.CM0544.11_at	2.13627	2.16826	2.15364	2.14895	6.83542		chr1.TM1516.22.1	chr1.TM1516.22.1_at	8.34966	8.37154	8.05607	8.40768	8.15669	0.351613
	chr1.CM0579.7	chr1.CM0579.7_at	2.78571	2.68349	2.70419	2.664	6.27755		chr1.TM1284.14	chr1.TM1284.14_at	7.83701	7.83524	7.68231	7.54188	7.89363	0.351753
	chr1.CM0591.5	chr1.CM0591.5_at	2.36131	2.38469	2.36964	2.61083	10.0155		TC12541	TC12541_at	8.59226	8.75765	8.82838	8.72448	8.94409	0.351832
	chr1.CM0600.19	chr1.CM0600.19_at	2.4933	2.54276	2.52207	2.51008	8.31135		Ljwgs_017604.1	Ljwgs_017604.1_at	9.57804	9.75703	9.49076	9.60223	9.40469	0.352344
	chr1.CM0800.10	chr1.CM0800.10_at	2.78032	2.97105	2.85961	2.81767	6.89416		Ljwgs_134078.1	Ljwgs_134078.1_at	7.85955	7.77084	8.06445	7.97298	7.7121	0.352357
	chr1.CM0982.30.2	chr1.CM0982.30.2_at	2.17303	2.19889	2.21791	2.1769	6.2117		Ljwgs_024368.1	Ljwgs_024368.1_at	10.8717	11.2243	11.1785	11.0315	11.0796	0.352673
	chr1.CM0982.44	chr1.CM0982.44_at	2.52261	2.55394	2.52739	2.53815	8.35149		Ljwgs_066028.1	Ljwgs_066028.1_at	7.7172	7.45572	7.75684	7.80855	7.49326	0.352825
	chr1.CM1255.15	chr1.CM1255.15_at	2.40918	2.60041	3.41472	3.19548	6.99757		Ljwgs_050422.1	Ljwgs_050422.1_at	7.03769	6.98792	6.78667	7.1034	7.13953	0.352867
	chr1.TM0187.3.1	chr1.TM0187.3.1_s_at	2.66195	2.70096	2.81427	2.76635	8.66414		Ljwgs_078463.1	Ljwgs_078463.1_at	9.71343	9.57612	9.62356	9.3605	9.41179	0.352929
	chr1.TM0372.6	chr1.TM0372.6_at	2.24139	2.27228	2.25995	2.26006	7.76886		Ljwgs_097790.1	Ljwgs_097790.1_at	10.0227	10.2809	10.1867	9.93357	9.92791	0.352973
	chr1.TM0671.6	chr1.TM0671.6_at	2.44856	2.48801	2.46725	2.46238	8.27926		chr3.CM0091.83	chr3.CM0091.83_at	10.2953	10.4009	10.0824	10.4251	10.0718	0.353307
	chr1.TM0805.11	chr1.TM0805.11_at	2.12372	2.15566	2.14091	2.13359	7.09613		chr2.TM0383.6	chr2.TM0383.6_at	8.47709	8.14679	8.50044	8.16269	8.20748	0.353646
	chr1.TM0805.14.1	chr1.TM0805.14.1_at	2.4012	2.48206	2.41998	2.41648	6.12374		TM0149.17	TM0149.17_at	6.77902	6.61075	6.64544	6.95269	6.599	0.353698
	chr1.TM0812.10	chr1.TM0812.10_at	2.46997	2.61408	2.8858	2.48494	8.33044		Ljwgs_034445.1	Ljwgs_034445.1_at	9.05227	9.38087	9.30508	9.28158	9.02715	0.35372
	chr1.TM1124.11	chr1.TM1124.11_at	2.48176	2.50154	2.49051	2.48988	6.52368		Ljwgs_145786.1	Ljwgs_145786.1_at	6.30551	6.52192	6.65929	6.50466	6.5423	0.353782
	chr2.CM0008.64	chr2.CM0008.64_at	2.22258	2.26473	2.23554	2.52743	8.91835		chr3.CM0155.25	chr3.CM0155.25_at	8.14391	8.28452	7.93067	8.25484	8.1225	0.353851
	chr2.CM0011.1	chr2.CM0011.1_at	2.414	2.42939	2.41902	2.41897	7.67669		Ljwgs_024940.1	Ljwgs_024940.1_s_at	9.61904	9.26487	9.51184	9.54995	9.3078	0.354168
	chr2.CM0011.35	chr2.CM0011.35_at	1.96292	1.99122	1.97544	1.9799	7.46288		chr4.CM0004.50	chr4.CM0004.50_s_at	7.70847	7.40615	7.75157	7.42463	7.3974	0.354171
	chr2.CM0018.15	chr2.CM0018.15_at	2.44335	2.48601	2.48576	2.43766	7.13698		Ljwgs_015255.1	Ljwgs_015255.1_at	6.67549	6.67308	6.39479	6.41821	6.3212	0.354291
	chr2.CM0018.1	chr2.CM0018.1_at	2.74892	2.65249	2.61814	2.60751	6.10257		Ljwgs_013048.1	Ljwgs_013048.1_at	7.57805	7.79765	7.5086	7.58112	7.44309	0.354561
	chr2.CM0031.26	chr2.CM0031.26_at	2.07608	2.50372	2.09259	2.05233	7.9975		Ljwgs_104145.1	Ljwgs_104145.1_at	7.50406	7.60072	7.46522	7.35618	7.24613	0.354581
	chr2.CM0056.66	chr2.CM0056.66_at	2.05214	2.07102	2.05524	2.05116	7.64296		Ljwgs_025372.2	Ljwgs_025372.2_at	7.07201	6.71736	6.86468	6.87249	6.95206	0.354647
	chr2.CM0058.34.1	chr2.CM0058.34.1_at	2.31509	2.34127	3.0465	3.49884	6.1379		Ljwgs_064081.0.1	Ljwgs_064081.0.1_at	6.8617	6.97243	7.21656	7.08533	7.17384	0.354864
	chr2.CM0060.35	chr2.CM0060.35_at	2.13867	2.10669	2.09677	2.11256	6.76288		chr4.CM0297.19	chr4.CM0297.19_at	7.46581	7.55717	7.20225	7.54726	7.36463	0.354913
	chr2.CM0099.10	chr2.CM0099.10_at	1.90986	1.93282	1.91723	1.91817	8.60626		Ljwgs_014365.1	Ljwgs_014365.1_at	6.61657	6.62309	6.31996	6.59205	6.67489	0.35493
	chr2.CM0099.16	chr2.CM0099.16_at	2.94165	3.01125	2.97631	2.9582	6.45816		Ljwgs_007387.1.1	Ljwgs_007387.1.1_at	7.1124	6.91855	6.98539	6.98037	6.75746	0.354936
	chr2.CM0177.89	chr2.CM0177.89_at	2.56864	2.68835	2.74705	2.84003	9.89047		chr3.CM0164.22	chr3.CM0164.22_at	9.72163	9.92741	9.57222	9.70924	9.83783	0.35519
	chr2.CM0191.63	chr2.CM0191.63_at	2.8425	2.90453	2.83519	2.84157	7.96643		Ljwgs_074404.1	Ljwgs_074404.1_x_at	7.68789	7.71997	8.04311	8.01294	7.71792	0.355219
	chr2.CM0225.40	chr2.CM0225.40_at	2.63173	2.68946	2.66868	2.64203	8.55859		Ljwgs_023977.1	Ljwgs_023977.1_at	12.4225	12.6207	12.3805	12.6137	12.2651	0.355589
	chr2.CM0225.40	chr2.CM0225.40_x_at	2.89724	3.01584	3.46277	3.39717	7.43836		Ljwgs_124608.0.1	Ljwgs_124608.0.1_at	6.62618	6.39971	6.71654	6.64105	6.75533	0.355622
	chr2.CM0237.3.1	chr2.CM0237.3.1_at	2.76188	2.48152	2.71973	2.45819	6.01635		gi45615647	gi45615647_at	9.93882	10.0496	10.2349	10.0539	10.2947	0.355871
	chr2.CM0237.34	chr2.CM0237.34_at	2.49288	2.52826	3.93999	3.13843	10.1146		Ljwgs_011448.1	Ljwgs_011448.1_at	7.55309	7.5851	7.72036	7.36404	7.42918	0.356314
	chr2.CM0249.113.3	chr2.CM0249.113.3_at	3.01137	2.90888	3.19588	3.40478	8.46418		Ljwgs_007172.1	Ljwgs_007172.1_at	9.64452	9.63222	9.39325	9.74957	9.39416	0.356318
	chr2.CM0249.24	chr2.CM0249.24_s_at	2.95805	2.97881	3.16911	2.97237	6.22209		chr1.CM0206.20	chr1.CM0206.20_at	8.07536	8.15224	7.79575	7.92722	8.13727	0.356486
	chr2.CM0304.18	chr2.CM0304.18_at	2.45671	2.51302	2.48925	2.98134	10.8182		chr5.CM0328.75	chr5.CM0328.75_at	7.061	7.17055	6.81404	7.12753	6.88278	0.356517
	chr2.CM0308.29	chr2.CM0308.29_at	2.91965	3.11715	3.03813	2.91326	7.81299		chr5.CM0357.5.1	chr5.CM0357.5.1_at	9.97175	10.1861	10.1094	10.3285	10.0661	0.356733
	chr2.CM0323.4	chr2.CM0323.4_at	3.55874	2.95679	2.96854	2.96866	8.13731		gi45352217	gi45352217_at	11.4827	11.6321	11.7363	11.4731	11.3793	0.356952
	chr2.CM0338.16	chr2.CM0338.16_at	2.2256	2.25993	2.24168	2.23534	7.15366		TC18872	TC18872_at	7.80447	7.82298	8.14106	7.78405	7.94223	0.357007
	chr2.CM0338.19.3	chr2.CM0338.19.3_at	2.3304	2.36281	2.34263	2.34622	8.47337		Ljwgs_042555.1	Ljwgs_042555.1_at	8.45149	8.16174	8.12125	8.47854	8.23827	0.357296
	chr2.CM0338.33	chr2.CM0338.33_at	2.38795	2.43516	2.40488	2.39728	9.05408		TC13860	TC13860_at	9.96992	10.1719	9.89788	9.89201	9.8146	0.357297
	chr2.CM0373.73	chr2.CM0373.73_at	2.5362	2.5905	2.57823	2.79657	8.27727		Ljwgs_078777.1	Ljwgs_078777.1_at	6.7414	6.86428	6.50674	6.78923	6.75114	0.357536
	chr2.TM0479.7	chr2.TM0479.7_at	2.92086	3.01967	2.89043	2.96603	7.46788		Ljwgs_016242.1	Ljwgs_016242.1_at	8.6523	8.6211	8.47957	8.83714	8.48255	0.357571
	chr2.TM0490.15	chr2.TM0490.15_at	1.91458	1.94208	3.95191	1.92245	7.09499		chr1.TM0207.18	chr1.TM0207.18_at	6.39226	6.1909	6.30497	6.2088	6.54881	0.357912
	chr2.TM0512.20	chr2.TM0512.20_at	2.53629	2.58051	2.55619	2.56787	6.59221		Ljwgs_037144.1	Ljwgs_037144.1_at	8.02431	8.31228	8.05113	8.18948	7.95386	0.358423
	chr2.TM0564.7	chr2.TM0564.7_s_at	2.6836	2.76009	2.68663	2.68601	7.33388		Ljwgs_020043.2	Ljwgs_020043.2_at	8.14648	8.10397	8.00237	8.31769	7.95915	0.358544
	chr2.TM0652.2	chr2.TM0652.2_at	2.70734	2.7289	2.71378	2.70989	7.55316		Ljwgs_022027.1	Ljwgs_022027.1_at	9.06038	8.76372	8.70178	8.95842	8.93259	0.358604
	chr2.TM0660.11	chr2.TM0660.11_at	3.12041	2.97103	3.04836	2.87588	8.93513		Ljwgs_076139.1	Ljwgs_076139.1_at	9.10737	8.74843	8.97272	8.90621	8.80813	0.358934
	chr2.TM0826.20	chr2.TM0826.20_x_at	2.56685	2.61632	2.58926	2.57414	6.04677		TC9420	TC9420_at	9.52177	9.46967	9.42882	9.78828	9.66481	0.359454
	chr2.TM1534.13	chr2.TM1534.13_at	2.12897	2.17722	2.1457	2.18685	9.86471		Ljwgs_016122.2	Ljwgs_016122.2_at	12.9169	12.9437	12.593	12.595	12.584	0.359604
	chr3.BM1543.17	chr3.BM1543.17_at	2.1448	2.17246	2.15884	2.16654	8.03265		chr5.TM0731.4.1	chr5.TM0731.4.1_at	6.70032	6.67724	6.49303	6.85235	6.85283	0.359801
	chr3.CM0106.12	chr3.CM0106.12_at	2.23409	2.2405	2.22743	2.2308	6.06539		chr1.CM0206.22	chr1.CM0206.22_at	12.0989	12.0541	11.739	11.7975	11.9579	0.359876
	chr3.CM0111.15.1	chr3.CM0111.15.1_at	2.08138	2.11436	2.08809	2.09405	6.41088		chr1.CM0195.44	chr1.CM0195.44_at	9.47179	9.1117	9.35117	9.28332	9.41682	0.360089
	chr3.CM0111.15	chr3.CM0111.15_at	2.72546	2.80861	2.74662	2.73482	8.08599		chr5.CM0299.18	chr5.CM0299.18_s_at	8.21843	8.33561	8.48349	8.57859	8.41311	0.360166
	chr3.CM0111.18	chr3.CM0111.18_at	2.92566	3.00082	2.94152	2.99636	8.36143		chr5.TM0389.17	chr5.TM0389.17_at	9.35375	9.12619	9.4864	9.45412	9.4272	0.360203
	chr3.CM0111.18	chr3.CM0111.18_x_at	2.77041	2.83742	2.76965	2.77887	8.5653		Ljwgs_126977.1	Ljwgs_126977.1_x_at	7.82619	7.70509	7.59233	7.66667	7.46588	0.360313
	chr3.CM0112.36	chr3.CM0112.36_at	2.60625	2.61755	2.59035	2.58326	7.117		TM1765.14	TM1765.14_at	11.4868	11.8465	11.6189	11.7253	11.4861	0.360317
	chr3.CM0129.7.1	chr3.CM0129.7.1_at	2.16333	2.19512	2.18095	2.26597	7.66151		chr6.CM0066.29.1	chr6.CM0066.29.1_x_at	7.60968	7.43335	7.4987	7.38816	7.24897	0.360704
	chr3.CM0152.33.1	chr3.CM0152.33.1_at	2.77401	2.7277	3.77641	2.69918	6.40696		chr1.CM0378.37	chr1.CM0378.37_s_at	11.6463	11.4885	11.3183	11.5504	11.2855	0.360798
	chr3.CM0208.31	chr3.CM0208.31_at	2.627	2.68306	2.66701	2.65011	8.42553		gi45354058	gi45354058_at	6.55329	6.26526	6.5412	6.23856	6.59953	0.36097
	chr3.CM0216.31	chr3.CM0216.31_at	2.84591	3.97334	2.86474	2.93373	6.38507		Ljwgs_125692.1	Ljwgs_125692.1_at	7.47009	7.16428	7.10891	7.17096	7.34622	0.361176
	chr3.CM0216.48	chr3.CM0216.48_at	2.36436	2.39213	2.37198	2.37195	7.35344		chr2.CM0783.16.1	chr2.CM0783.16.1_at	7.11168	6.9764	7.33815	7.30042	7.04044	0.36175
	chr3.CM0261.18	chr3.CM0261.18_s_at	2.42021	2.46379	2.43402	2.44558	7.36444		chr2.TM1655.19	chr2.TM1655.19_at	9.30547	9.07849	9.14086	9.34415	8.98234	0.36181
	chr3.CM0261.19	chr3.CM0261.19_at	2.4391	2.81038	2.80698	2.56875	7.42081		chr3.CM0279.13.2	chr3.CM0279.13.2_at	7.06441	7.38609	7.25345	7.42655	7.18037	0.362141
	chr3.CM0292.27	chr3.CM0292.27_at	2.58341	2.85899	2.74473	2.59719	7.33944		Ljwgs_028242.1	Ljwgs_028242.1_at	8.48224	8.84453	8.79125	8.84	8.51196	0.362286
	chr3.CM0292.27	chr3.CM0292.27_s_at	2.28018	2.37222	2.31656	2.28167	6.35529		gi45403850	gi45403850_at	8.10321	8.46566	8.3689	8.45626	8.11455	0.36245
	chr3.CM0406.2	chr3.CM0406.2_at	2.57841	2.68764	2.59021	3.90252	10.2023		chr4.TM1415.14	chr4.TM1415.14_at	10.7415	10.3789	10.5174	10.6438	10.462	0.362555
	chr3.CM0634.38	chr3.CM0634.38_at	2.15607	2.18965	2.1705	2.16365	8.64916		chr3.CM0996.5	chr3.CM0996.5_at	8.66204	8.37692	8.67273	8.62755	8.31005	0.362676
	chr3.CM0634.41	chr3.CM0634.41_at	2.61033	2.91342	2.68337	2.71176	7.04249		Ljwgs_059581.1	Ljwgs_059581.1_at	6.11151	6.4171	6.30108	6.05431	6.05502	0.362796
	chr3.CM0634.47.1	chr3.CM0634.47.1_s_at	2.59868	2.65032	2.74794	2.61397	7.05089		chr2.CM0132.39	chr2.CM0132.39_at	10.1192	9.99845	9.83029	9.75624	9.82539	0.362988
	chr3.CM0792.41	chr3.CM0792.41_at	2.21483	2.22957	2.21775	2.2164	7.76608		chr1.CM0147.59.1	chr1.CM0147.59.1_at	6.48129	6.84436	6.65548	6.61686	6.63862	0.363064
	chr3.CM0996.6	chr3.CM0996.6_at	3.23322	3.13238	3.12338	2.97958	6.8981		Ljwgs_018207.1	Ljwgs_018207.1_at	6.73019	6.5779	6.36711	6.51763	6.56821	0.363078
	chr3.TM0745.6	chr3.TM0745.6_at	2.16216	2.19014	2.15931	2.16211	6.35975		Ljwgs_062527.1	Ljwgs_062527.1_at	9.52015	9.33858	9.19944	9.15696	9.45075	0.363194
	chr3.TM1144.10	chr3.TM1144.10_at	2.52264	2.56675	2.54636	2.68607	8.14016		Ljwgs_095035.1	Ljwgs_095035.1_s_at	10.4709	10.5841	10.459	10.593	10.8222	0.36322
	chr4.CM0003.26	chr4.CM0003.26_at	2.00896	2.03022	2.01772	2.20411	7.34884		Ljwgs_049373.1	Ljwgs_049373.1_at	9.99777	10.2939	10.2771	10.3615	10.0882	0.363746
	chr4.CM0004.52	chr4.CM0004.52_at	2.41979	2.45217	2.46807	2.91231	8.21293		Ljwgs_023318.1	Ljwgs_023318.1_at	9.65602	9.50114	9.29223	9.43085	9.54051	0.363798
	chr4.CM0004.53	chr4.CM0004.53_s_at	2.22301	2.25168	2.29584	2.22789	8.58339		chr2.CM0904.25	chr2.CM0904.25_at	7.05194	6.69126	6.8931	6.70989	6.68811	0.363823
	chr4.CM0006.15	chr4.CM0006.15_at	2.18783	2.21801	2.19632	2.19409	8.05882		chr4.CM0025.61	chr4.CM0025.61_at	9.90677	10.1778	10.0459	9.81369	10.0363	0.364107
	chr4.CM0025.1.1	chr4.CM0025.1.1_at	2.87284	2.97415	2.88891	2.92265	9.13487		Ljwgs_018048.1.1	Ljwgs_018048.1.1_at	9.36801	9.43379	9.52998	9.6949	9.33078	0.364114
	chr4.CM0025.1	chr4.CM0025.1_at	2.95797	3.00863	2.9754	2.98008	9.43666		Ljwgs_050939.1	Ljwgs_050939.1_at	11.3065	11.01	10.9422	11.2675	11.1225	0.36432
	chr4.CM0042.58	chr4.CM0042.58_at	2.86047	2.91683	2.8595	2.8778	8.65834		chr1.TM1444.15.1	chr1.TM1444.15.1_at	8.03832	7.97344	7.89276	7.82455	7.67359	0.364723
	chr4.CM0042.68	chr4.CM0042.68_at	2.16243	2.19208	2.17566	2.22714	7.06655		TM1755.23.1	TM1755.23.1_at	9.1255	9.39468	9.49074	9.23076	9.16948	0.365234
	chr4.CM0044.2	chr4.CM0044.2_s_at	2.60271	2.31565	2.3831	2.33259	9.0954		chr2.CM0168.8	chr2.CM0168.8_at	8.23992	8.25802	7.89257	7.90773	8.17855	0.365451
	chr4.CM0046.65	chr4.CM0046.65_s_at	2.89711	3.01103	2.93226	3.09394	6.29886		CM0355.11	CM0355.11_at	7.02669	6.74373	6.90078	7.1092	6.7802	0.365479
	chr4.CM0075.7.1	chr4.CM0075.7.1_at	2.90744	2.97928	3.43591	2.92779	6.40715		TM1624.7	TM1624.7_at	8.29479	8.5959	8.42752	8.66037	8.62717	0.365579
	chr4.CM0079.1.1	chr4.CM0079.1.1_at	2.80663	2.82149	3.16675	3.01288	7.40947		Ljwgs_063673.1	Ljwgs_063673.1_s_at	6.78175	6.83872	6.60969	6.47299	6.47711	0.365733
	chr4.CM0079.1	chr4.CM0079.1_at	2.35758	2.39245	2.37853	2.4016	7.66497		chr1.CM0174.12.1	chr1.CM0174.12.1_at	8.53415	8.1681	8.25691	8.37669	8.28649	0.366042
	chr4.CM0087.98	chr4.CM0087.98_at	2.24794	2.29012	2.25665	2.25077	6.55438		Ljwgs_098080.1	Ljwgs_098080.1_at	7.66984	7.54424	7.34992	7.71616	7.60985	0.366239
	chr4.CM0100.7	chr4.CM0100.7_at	2.8678	2.99922	2.87865	2.88396	8.76637		TM1040.3	TM1040.3_s_at	6.47633	6.10983	6.3558	6.28832	6.36488	0.366493
	chr4.CM0128.8	chr4.CM0128.8_at	2.36037	2.39351	2.38624	2.37113	6.04121		CM0345.75.1	CM0345.75.1_at	6.96782	7.07122	7.14906	7.21198	6.84544	0.366548
	chr4.CM0165.63	chr4.CM0165.63_at	2.41898	2.47897	2.45033	2.43936	8.93798		Ljwgs_058225.0.1	Ljwgs_058225.0.1_at	6.50435	6.54683	6.2743	6.18	6.22017	0.366835
	chr4.CM0165.70	chr4.CM0165.70_at	2.81227	2.90586	2.839	2.88658	9.43383		Ljwgs_110169.1	Ljwgs_110169.1_s_at	9.59438	9.51207	9.2275	9.36959	9.38024	0.366882
	chr4.CM0170.35	chr4.CM0170.35_at	1.92875	1.95595	1.94421	1.94066	7.77137		chr3.TM0576.18.1	chr3.TM0576.18.1_s_at	10.3467	10.3659	10.3414	10.1501	9.999	0.366886
	chr4.CM0175.63	chr4.CM0175.63_at	2.93576	2.94457	2.93707	2.94045	8.20476		chr6.TM1650.9	chr6.TM1650.9_at	9.34838	9.19679	9.41924	9.47934	9.56393	0.367144
	chr4.CM0175.73	chr4.CM0175.73_at	3.00438	3.12217	2.46517	3.42023	7.55375		Ljwgs_063119.1	Ljwgs_063119.1_at	6.18575	6.4494	6.21663	6.42602	6.55335	0.367604
	chr4.CM0194.25	chr4.CM0194.25_at	2.15764	2.23567	2.17629	2.17638	6.1168		TM0825.19	TM0825.19_at	8.60987	8.43694	8.24217	8.25394	8.51856	0.367705
	chr4.CM0219.14.2	chr4.CM0219.14.2_at	2.55523	2.79668	2.55985	2.5471	6.75215		gi45573056	gi45573056_at	6.18264	6.41018	6.20326	6.20416	6.04244	0.367746
	chr4.CM0229.2	chr4.CM0229.2_at	3.73845	3.76881	3.90575	3.00216	6.20587		Ljwgs_054481.1	Ljwgs_054481.1_s_at	11.0677	11.2242	10.8759	11.2437	10.9095	0.367797
	chr4.CM0256.30	chr4.CM0256.30_at	3.18942	3.22389	3.19951	3.20737	8.01332		chr3.CM0127.2	chr3.CM0127.2_at	8.95124	9.05678	8.88854	9.07818	8.71033	0.367843
	chr4.CM0307.17	chr4.CM0307.17_at	2.61127	2.63756	2.68727	2.61391	7.87341		TC16365	TC16365_at	9.81872	9.45069	9.73955	9.48223	9.63102	0.368036
	chr4.CM0343.13	chr4.CM0343.13_at	2.4192	2.57871	2.37902	2.36671	7.43027		Ljwgs_035478.1	Ljwgs_035478.1_at	8.3301	8.37375	8.00564	8.32189	8.34594	0.368117
	chr4.CM0343.15	chr4.CM0343.15_at	2.24751	2.28766	2.2968	3.71965	10.1945		chr1.CM0010.11	chr1.CM0010.11_x_at	7.18591	7.18832	7.20194	7.54834	7.17989	0.368449
	chr4.CM0432.14	chr4.CM0432.14_at	2.84797	3.54864	2.85621	3.49748	7.97056		chr2.CM0545.54	chr2.CM0545.54_at	8.03054	7.92325	7.78836	7.71601	8.08462	0.368608
	chr4.CM0500.11	chr4.CM0500.11_at	2.44929	2.48829	2.46973	2.54555	7.39792		Ljwgs_060719.2	Ljwgs_060719.2_at	10.2383	10.607	10.5114	10.5563	10.2594	0.368684
	chr4.CM0558.34	chr4.CM0558.34_at	2.70422	2.77445	2.78323	2.78083	10.7598		Ljwgs_086834.1	Ljwgs_086834.1_s_at	8.78158	8.47965	8.67438	8.52103	8.41254	0.369045
	chr4.CM0558.53	chr4.CM0558.53_at	2.40977	2.44631	2.42664	2.4234	9.68137		chr5.TM1392.10	chr5.TM1392.10_at	9.1727	9.12947	8.92406	8.94864	8.80362	0.369077
	chr4.CM0617.17	chr4.CM0617.17_at	3.8162	3.80724	3.76175	3.73766	9.95669		Ljwgs_026266.1	Ljwgs_026266.1_at	8.83463	8.79899	8.72511	8.89659	9.09421	0.369101
	chr4.CM0617.45.3	chr4.CM0617.45.3_at	2.33518	2.46686	2.26424	2.50686	9.7385		Ljwgs_028114.0.1	Ljwgs_028114.0.1_at	9.18473	9.55387	9.38029	9.42558	9.34683	0.369139
	chr4.CM0617.64	chr4.CM0617.64_at	2.01913	2.03867	2.03308	2.02505	7.91306		gi45618150	gi45618150_s_at	9.7035	9.90465	10.0734	9.74009	9.74967	0.369867
	chr4.CM0617.72	chr4.CM0617.72_at	2.20799	2.2339	2.22022	2.2117	7.23612		Ljwgs_133056.1	Ljwgs_133056.1_at	7.28387	7.50479	7.48598	7.61123	7.65384	0.369969
	chr4.CM0654.20	chr4.CM0654.20_at	3.39723	3.24651	3.26387	3.17934	8.4113		Ljwgs_019240.1	Ljwgs_019240.1_at	9.67252	9.58594	9.3024	9.58514	9.59426	0.370121
	chr4.CM0831.6	chr4.CM0831.6_at	2.37616	2.4052	2.48405	2.99243	6.00061		gi45569163	gi45569163_at	7.49431	7.44443	7.42425	7.33434	7.12371	0.370596
	chr4.CM1600.7	chr4.CM1600.7_at	2.40691	2.42991	2.41228	2.4163	9.07674		chr6.CM0066.18	chr6.CM0066.18_at	9.43116	9.73673	9.36589	9.40682	9.41087	0.370833
	chr4.TM0832.6	chr4.TM0832.6_at	2.16015	2.19691	2.17609	2.1733	8.96416		Ljwgs_031368.1	Ljwgs_031368.1_at	6.55744	6.24595	6.50806	6.18641	6.3067	0.371029
	chr4.TM1309.4	chr4.TM1309.4_at	2.2037	2.22115	2.19364	3.54088	10.246		gi558544	gi558544_at	10.1706	10.1307	9.97798	10.2972	10.3492	0.371216
	chr4.TM1309.7	chr4.TM1309.7_at	2.63192	2.66459	2.62017	2.61302	9.75439		TM0755.11.1	TM0755.11.1_at	9.79785	9.74889	9.61761	9.52975	9.42653	0.371323
	chr5.CM0040.6	chr5.CM0040.6_at	2.56228	2.67884	2.51804	2.55788	6.14112		gi45628221	gi45628221_at	6.7309	7.10229	6.87393	6.96478	6.92104	0.371394
	chr5.CM0072.15	chr5.CM0072.15_at	1.93645	1.95622	1.93953	3.63465	10.4446		Ljwgs_004023.1	Ljwgs_004023.1_at	6.5435	6.60813	6.23655	6.39589	6.3854	0.371585
	chr5.CM0077.85	chr5.CM0077.85_at	2.28492	2.75193	2.98209	2.2933	8.02123		gi45631755	gi45631755_at	6.4696	6.77546	6.40339	6.5044	6.48972	0.372067
	chr5.CM0096.75	chr5.CM0096.75_at	2.41594	2.44813	2.42579	3.36696	6.18038		Ljwgs_011181.1	Ljwgs_011181.1_at	8.13129	7.80576	7.97254	7.75887	7.94302	0.372429
	chr5.CM0148.40	chr5.CM0148.40_at	2.94641	3.01834	3.10339	3.25206	9.23989		Ljwgs_039045.1	Ljwgs_039045.1_s_at	8.64073	8.32376	8.60833	8.5809	8.69644	0.372675
	chr5.CM0211.27	chr5.CM0211.27_at	2.47021	2.66947	2.62869	2.83281	7.01233		gi45634079	gi45634079_at	10.4998	10.5213	10.3461	10.7189	10.5256	0.37278
	chr5.CM0519.17	chr5.CM0519.17_at	2.60808	2.6569	2.627	2.61043	7.54903		chr2.TM0230.13	chr2.TM0230.13_at	10.552	10.4093	10.1792	10.4371	10.2158	0.372812
	chr5.CM0773.18	chr5.CM0773.18_at	2.36595	2.42217	2.38151	2.3756	8.96704		Ljwgs_012717.2	Ljwgs_012717.2_s_at	10.8562	10.6734	10.6178	10.9224	10.991	0.373241
	chr5.CM0773.4.1	chr5.CM0773.4.1_at	2.16056	2.19254	2.17488	2.75371	9.73783		gi45618715	gi45618715_at	10.5876	10.7188	10.3711	10.4665	10.3454	0.373374
	chr5.CM0953.44	chr5.CM0953.44_at	2.5649	2.60231	2.52666	3.01423	6.89828		gi45403038	gi45403038_at	6.99556	6.80206	6.77239	6.63403	6.62218	0.373376
	chr5.TM0455.1	chr5.TM0455.1_at	2.67814	2.26094	2.24588	2.3187	8.30283		Ljwgs_049930.2	Ljwgs_049930.2_s_at	6.74375	6.71273	6.37037	6.6639	6.7062	0.373381
	chr5.TM0743.11	chr5.TM0743.11_at	2.08807	2.12628	2.09819	2.09756	7.95325		Ljwgs_032477.1	Ljwgs_032477.1_at	8.21297	8.00587	7.90856	7.86769	7.83957	0.373406
	chr5.TM1323.18	chr5.TM1323.18_at	2.43079	2.46531	2.44722	2.4525	7.27638		chr2.CM0803.30	chr2.CM0803.30_at	8.36328	8.65178	8.29567	8.66909	8.41423	0.373417
	chr6.CM0037.29.1	chr6.CM0037.29.1_at	2.43903	2.436	2.64169	2.41212	7.93742		Ljwgs_015617.2.1	Ljwgs_015617.2.1_x_at	11.5238	11.5426	11.1825	11.521	11.5559	0.37347
	chr6.CM0041.11	chr6.CM0041.11_at	2.49211	2.66942	2.51713	2.48032	8.92308		chr4.CM0073.80	chr4.CM0073.80_at	8.72413	8.75836	8.6806	8.38467	8.40937	0.373689
	chr6.CM0118.34	chr6.CM0118.34_s_at	2.47345	2.33713	3.19216	2.32278	7.18481		chr2.CM0018.13	chr2.CM0018.13_at	10.5872	10.961	10.6818	10.6826	10.7153	0.373841
	chr6.CM0118.61	chr6.CM0118.61_at	2.51075	3.40348	2.52929	2.50196	6.96287		gi45630341	gi45630341_at	7.71297	7.65645	7.6543	8.02837	7.74232	0.37407
	chr6.CM0118.6	chr6.CM0118.6_at	2.68212	2.74599	2.68947	2.69148	8.70925		Ljwgs_023563.1	Ljwgs_023563.1_at	9.79164	9.96348	10.1657	9.8591	9.90836	0.374082
	chr6.CM0118.90	chr6.CM0118.90_at	3.37037	3.43354	3.44445	3.56228	6.73167		chr2.CM0249.18	chr2.CM0249.18_at	8.95321	8.71959	8.97715	8.89505	9.09369	0.374101
	chr6.CM0420.31	chr6.CM0420.31_at	2.08372	2.13088	2.0968	2.10076	7.12599		gi45405275	gi45405275_s_at	11.0096	10.7835	10.6848	10.6352	10.6652	0.374356
	chr6.CM0686.10	chr6.CM0686.10_at	2.10535	2.12389	2.10691	2.10445	8.48492		chr2.CM0021.13	chr2.CM0021.13_at	8.61191	8.62106	8.88063	8.89754	8.52271	0.374833
	chr6.CM0836.14	chr6.CM0836.14_at	2.15952	2.18881	2.17584	2.16707	7.92931		Ljwgs_086808.1	Ljwgs_086808.1_at	7.11848	7.07594	7.09757	7.37603	7.00117	0.374857
	chr6.CM0836.31	chr6.CM0836.31_s_at	3.13897	3.2259	3.36275	3.17697	7.36972		Ljwgs_029788.1	Ljwgs_029788.1_at	7.7337	7.47646	7.35875	7.58032	7.44909	0.374949
	chr6.TM0084.9	chr6.TM0084.9_at	2.26178	2.31324	2.2645	2.26335	6.46726		chr2.CM0308.28	chr2.CM0308.28_at	11.461	11.5268	11.2277	11.603	11.5255	0.375293
	chr6.TM0169.22	chr6.TM0169.22_at	2.38385	2.42921	2.97238	2.39495	6.05427		Ljwgs_032115.1	Ljwgs_032115.1_at	10.0121	10.3328	9.95722	10.0643	10.0192	0.375549
	chr6.TM0722.23.1	chr6.TM0722.23.1_at	2.47545	2.51991	2.53167	2.6111	9.09541		Ljwgs_024298.2.1	Ljwgs_024298.2.1_at	9.23848	9.26478	8.99473	8.88774	9.00931	0.377046
	chr6.TM0722.4	chr6.TM0722.4_at	2.11152	2.19099	2.63974	2.11966	8.58032		chr2.CM0065.34	chr2.CM0065.34_at	10.0992	9.99914	9.84394	10.2211	10.1373	0.377168
	chr6.TM1540.11	chr6.TM1540.11_at	2.40638	2.44567	2.42061	2.46263	9.95187		TC15075	TC15075_at	9.38001	9.40334	9.02595	9.25654	9.0387	0.377386
	gi45400430	gi45400430_at	3.45748	3.49029	3.38066	3.40722	6.03358		gi45399188	gi45399188_at	6.56228	6.93984	6.88511	6.85245	6.63851	0.377565
	gi45406463	gi45406463_at	3.25754	3.39695	3.39345	3.50928	7.73247		chr4.CM0006.11	chr4.CM0006.11_at	8.7697	8.39212	8.52044	8.44964	8.7675	0.37758
	gi45406750	gi45406750_at	3.82549	2.96671	2.94142	2.97288	9.19923		Ljwgs_085942.1	Ljwgs_085942.1_at	8.24226	8.25049	7.87283	8.18245	8.24851	0.377652
	gi45408023	gi45408023_at	2.05911	2.08202	2.16449	2.06436	8.48167		gi45577712	gi45577712_at	8.04231	8.25872	8.10361	8.42006	8.08022	0.377752
	gi45409321	gi45409321_at	2.90154	2.99039	2.92571	2.91201	6.96105		chr3.CM0106.20	chr3.CM0106.20_at	8.76366	8.68317	8.59354	8.38527	8.7335	0.378384
	gi45410886	gi45410886_at	2.78525	2.86376	2.80408	2.79542	7.4749		chr2.CM0545.2.1	chr2.CM0545.2.1_at	9.49358	9.39948	9.11515	9.1527	9.3602	0.378432
	gi45569348	gi45569348_at	2.36361	2.41283	2.38628	2.3724	8.90667		TC14070-3	TC14070-3_at	14.8964	15.0084	14.6299	14.8556	14.7322	0.378496
	gi45577819	gi45577819_at	2.54527	2.57406	3.40868	3.05755	6.41794		Ljwgs_094752.1	Ljwgs_094752.1_at	8.84924	8.84444	8.70683	8.47047	8.65328	0.378774
	gi45577887	gi45577887_at	2.54003	2.87444	2.57241	2.54876	7.07804		Ljwgs_118873.1	Ljwgs_118873.1_at	7.43025	7.45228	7.19858	7.07315	7.36235	0.37913
	gi45610486	gi45610486_at	2.83364	2.93273	2.67509	2.69569	6.98309		Ljwgs_045111.1	Ljwgs_045111.1_at	8.07828	8.321	7.94158	8.07165	8.08279	0.379425
	gi45634274	gi45634274_at	3.36133	3.14378	2.85273	2.97565	6.99836		chr2.CM0028.31	chr2.CM0028.31_at	10.2656	10.1426	9.94973	9.9024	9.88583	0.379742
	gi60100337	gi60100337_at	2.62677	2.65812	2.84735	2.70987	7.76996		Ljwgs_056117.1	Ljwgs_056117.1_at	8.11016	8.04794	7.73035	7.83831	7.91999	0.379809
	gi60100339	gi60100339_at	2.29436	2.34854	2.29869	2.29042	7.6878		Ljwgs_056118.1	Ljwgs_056118.1_s_at	7.89642	7.87956	7.53001	7.6161	7.51635	0.380067
	gi60100343	gi60100343_at	2.48788	2.53664	2.50962	2.5598	8.25613		Ljwgs_065206.1	Ljwgs_065206.1_at	6.88381	7.00459	7.12853	6.74791	6.86152	0.38062
	gi60100345	gi60100345_at	2.43385	2.26481	2.33412	3.0026	9.66832		TM1034.27	TM1034.27_s_at	6.66144	6.95214	7.04184	6.66083	6.70907	0.381002
	gi60100347	gi60100347_at	2.59926	2.51446	2.49471	2.94221	9.30731		Ljwgs_027412.2	Ljwgs_027412.2_at	9.11508	9.3412	9.08467	8.97215	8.95984	0.38137
	gi60100347	gi60100347_s_at	2.6849	2.77379	2.67315	2.68834	8.31063		Ljwgs_067763.1	Ljwgs_067763.1_at	9.7075	9.35873	9.71569	9.45764	9.33426	0.381429
									gi45350503	gi45350503_at	10.6947	10.8367	10.4552	10.5982	10.5163	0.381475
									chr2.CM0018.12	chr2.CM0018.12_at	6.77106	6.54481	6.66804	6.65532	6.92676	0.381947
									Ljwgs_081687.2	Ljwgs_081687.2_s_at	7.13673	7.17773	6.79576	7.11323	6.91937	0.381963
									Ljwgs_033561.1	Ljwgs_033561.1_at	7.17583	6.98095	6.82624	6.7935	6.81103	0.382323
									TC8960	TC8960_at	6.42542	6.63057	6.61399	6.79085	6.40846	0.382384
									chr1.CM0051.38	chr1.CM0051.38_s_at	9.82059	9.43813	9.71478	9.45275	9.58255	0.382466
									chr3.TM0616.16	chr3.TM0616.16_at	14.0418	14.095	13.8553	13.9349	13.7124	0.382579
									gi45625750	gi45625750_at	12.2523	12.5783	12.2531	12.5224	12.1954	0.382838
									Ljwgs_036385.1	Ljwgs_036385.1_at	6.71214	6.96653	6.99246	6.89537	7.09508	0.382939
									Ljwgs_045130.1	Ljwgs_045130.1_at	8.55266	8.79516	8.46371	8.75356	8.41208	0.383082
									Ljwgs_030194.1	Ljwgs_030194.1_at	8.84144	8.70019	8.55129	8.67796	8.9344	0.383107
									chr2.CM0338.27	chr2.CM0338.27_at	7.30436	7.17222	7.11715	6.94554	7.32894	0.383401
									chr5.CM0569.10	chr5.CM0569.10_at	9.4497	9.71843	9.35204	9.73547	9.49115	0.383429
									Ljwgs_014413.1	Ljwgs_014413.1_at	7.44295	7.72911	7.38183	7.76526	7.46318	0.383437
									chr4.TM1415.11	chr4.TM1415.11_at	8.63062	8.41058	8.24687	8.48708	8.27783	0.383753
									Ljwgs_020913.2	Ljwgs_020913.2_at	10.5342	10.2932	10.3471	10.1505	10.3389	0.383766
									TC16423	TC16423_at	7.19421	7.47895	7.09516	7.38035	7.14779	0.383788
									TC20126	TC20126_at	8.4367	8.61548	8.46935	8.30635	8.23149	0.38399
									chr2.CM0803.64	chr2.CM0803.64_at	6.76643	7.07104	6.68702	6.85842	6.86408	0.384014
									TC13192	TC13192_at	7.10736	7.29647	7.28315	7.0806	6.91233	0.384134
									Ljwgs_057906.1.1	Ljwgs_057906.1.1_at	8.50551	8.50902	8.12649	8.51083	8.39459	0.384337
									Ljwgs_013461.2	Ljwgs_013461.2_at	7.08377	7.11522	6.98024	6.73086	6.84013	0.384353
									chr4.CM0244.22	chr4.CM0244.22_at	9.34873	9.23785	9.15526	8.96436	9.28102	0.384376
									chr5.CM0260.3	chr5.CM0260.3_at	6.84083	6.6624	6.8242	6.45645	6.52443	0.384385
									chr6.TM0957.23	chr6.TM0957.23_at	9.54015	9.35062	9.42302	9.15568	9.33502	0.384474
									chr1.CM0094.138	chr1.CM0094.138_at	9.05776	9.41094	9.32687	9.29367	9.02633	0.384608
									chr5.CM0071.6	chr5.CM0071.6_x_at	11.675	11.6565	11.2902	11.586	11.5964	0.38485
									chr2.CM0191.16	chr2.CM0191.16_at	8.2918	8.29375	8.21527	8.60015	8.44827	0.384886
									chr1.CM0150.34	chr1.CM0150.34_s_at	10.5342	10.3095	10.458	10.6946	10.579	0.385108
									gi45351477	gi45351477_at	7.02186	7.01542	6.92364	6.63621	6.77475	0.385644
									Ljwgs_111599.1	Ljwgs_111599.1_at	8.13401	8.48649	8.34363	8.24215	8.1002	0.386288
									chr2.CM0018.9	chr2.CM0018.9_at	9.97675	10.1539	10.0443	10.3631	10.0416	0.38634
									Ljwgs_035897.1	Ljwgs_035897.1_at	6.5181	6.57171	6.61451	6.62124	6.23485	0.386384
									Ljwgs_002536.5	Ljwgs_002536.5_at	8.2578	8.05167	7.8714	7.97187	8.05487	0.386405
									Ljwgs_023431.2	Ljwgs_023431.2_at	13.0313	12.8303	12.6448	13.0007	12.8389	0.386486
									chr4.CM0558.27	chr4.CM0558.27_at	8.17584	8.02515	7.86255	7.80397	8.19059	0.386623
									chr4.CM1170.28	chr4.CM1170.28_at	8.50359	8.11687	8.46985	8.2644	8.18949	0.38672
									Ljwgs_099518.1	Ljwgs_099518.1_s_at	10.1045	10.087	10.0638	10.2511	9.86405	0.386998
									gi45616318	gi45616318_at	6.69258	6.46733	6.85444	6.51327	6.66864	0.387104
									chr5.CM0260.8.2	chr5.CM0260.8.2_at	9.19241	9.09188	8.8051	9.18635	9.11441	0.387311
									chr4.CM0399.20	chr4.CM0399.20_at	8.07521	8.19084	8.46255	8.16384	8.2525	0.387332
									gi45615998	gi45615998_at	7.33503	7.13936	7.2295	7.37987	7.52693	0.387572
									chr5.TM0186.24	chr5.TM0186.24_s_at	9.08922	9.28578	8.8982	9.04566	8.94614	0.38758
									Ljwgs_074581.1	Ljwgs_074581.1_at	8.80778	8.64838	8.79743	8.78649	9.03596	0.387583
									Ljwgs_150406.1	Ljwgs_150406.1_at	9.09333	9.25117	9.44034	9.24568	9.05254	0.387799
									Ljwgs_011347.2	Ljwgs_011347.2_at	7.93917	7.85621	7.55111	7.72146	7.75506	0.388058
									Ljwgs_032372.1	Ljwgs_032372.1_at	7.72378	8.0116	7.62354	7.81488	7.76111	0.38806
									chr4.CM0004.13	chr4.CM0004.13_at	8.38312	8.5159	8.12755	8.1944	8.1963	0.388351
									Ljwgs_021356.1	Ljwgs_021356.1_at	12.1539	12.4346	12.0462	12.2541	12.2082	0.38841
									chr2.CM1032.25	chr2.CM1032.25_at	10.6868	10.4172	10.2981	10.3652	10.6686	0.388755
									gi45349751	gi45349751_at	10.7715	10.6413	10.3827	10.5953	10.5166	0.388852
									gi7745243	gi7745243_at	6.45795	6.847	6.52187	6.84455	6.70185	0.389054
									Ljwgs_097191.1	Ljwgs_097191.1_at	10.7086	10.3565	10.6453	10.5473	10.7456	0.38915
									chr1.CM0032.59	chr1.CM0032.59_at	9.29567	9.21667	8.90651	9.23535	9.01862	0.389167
									chr5.CM0456.1	chr5.CM0456.1_at	8.50191	8.22449	8.61374	8.48936	8.2603	0.389249
									Ljwgs_045356.1	Ljwgs_045356.1_s_at	9.91411	10.3035	10.2666	10.3022	10.1428	0.389366
									Ljwgs_035563.0.1	Ljwgs_035563.0.1_at	9.34664	9.65084	9.29405	9.52566	9.68343	0.389381
									chr3.CM0216.14	chr3.CM0216.14_s_at	11.2174	11.3334	10.9432	11.2723	11.1459	0.39018
									Ljwgs_094075.1	Ljwgs_094075.1_at	10.6826	10.2923	10.3213	10.4673	10.4696	0.390293
									Ljwgs_076795.1	Ljwgs_076795.1_at	11.3134	11.3387	11.0205	11.4109	11.2535	0.390385
									chr6.TM0689.5	chr6.TM0689.5_at	7.78701	7.94299	7.91679	8.17743	7.85484	0.390418
									Ljwgs_006654.1	Ljwgs_006654.1_at	8.06643	8.45689	8.11832	8.25411	8.41934	0.390454
									Ljwgs_025722.2	Ljwgs_025722.2_at	7.03	7.42101	7.18944	7.04019	7.22427	0.391002
									chr3.CM0726.36	chr3.CM0726.36_s_at	10.1596	9.95319	9.76813	9.90054	10.0899	0.391466
									TM0684.44	TM0684.44_s_at	7.31775	7.23791	7.39265	7.55894	7.16721	0.391731
									chr1.CM0039.5	chr1.CM0039.5_at	11.4409	11.3693	11.0491	11.1659	11.2469	0.391824
									Ljwgs_010946.1	Ljwgs_010946.1_at	7.87018	7.59815	7.47784	7.52372	7.77865	0.392343
									chr2.CM0405.23	chr2.CM0405.23_at	8.52024	8.14401	8.31788	8.53649	8.32505	0.392483
									chr1.CM0378.22	chr1.CM0378.22_at	8.7535	8.70987	8.46087	8.85347	8.50612	0.392598
									chr2.CM0018.77	chr2.CM0018.77_s_at	7.73433	7.73494	7.62033	7.34221	7.43431	0.392729
									Ljwgs_052019.0.1	Ljwgs_052019.0.1_at	6.40271	6.51006	6.11721	6.37499	6.16858	0.392849
									chr4.CM0073.97	chr4.CM0073.97_at	10.3068	10.4692	10.3776	10.5797	10.1864	0.393367
									chr3.CM0282.16	chr3.CM0282.16_s_at	9.73961	9.52935	9.77823	9.92297	9.56155	0.393621
									chr4.TM0851.1	chr4.TM0851.1_x_at	6.93324	7.27095	7.23242	6.96697	6.87732	0.393638
									gi45615989	gi45615989_at	8.66371	8.6131	8.27005	8.39377	8.4237	0.393662
									chr6.TM0440.2.7	chr6.TM0440.2.7_at	7.54923	7.45869	7.58426	7.73741	7.34364	0.393767
									chr3.CM0110.57.1	chr3.CM0110.57.1_s_at	7.60868	7.42232	7.59209	7.59462	7.21486	0.393826
									chr3.CM0711.37	chr3.CM0711.37_at	7.84077	7.96159	7.81031	7.56764	7.95959	0.393951
									chr2.CM0304.25	chr2.CM0304.25_at	10.5938	10.5469	10.1993	10.5724	10.3752	0.394414
									gi45614608	gi45614608_at	10.1089	10.2649	9.87335	10.2679	10.1031	0.394554
									chr5.CM0200.74	chr5.CM0200.74_at	9.49558	9.54358	9.14874	9.39267	9.35829	0.394841
									Ljwgs_021028.1	Ljwgs_021028.1_at	9.04583	9.18311	8.81541	9.19618	8.80117	0.395005
									chr5.CM0095.10.1	chr5.CM0095.10.1_at	8.50822	8.57317	8.17788	8.44209	8.39269	0.395288
									chr1.CM0122.78	chr1.CM0122.78_s_at	10.568	10.7436	10.3973	10.6982	10.3479	0.395684
									Ljwgs_050344.2	Ljwgs_050344.2_s_at	6.14729	6.54314	6.3969	6.26558	6.24057	0.395846
									chr6.CM0836.42	chr6.CM0836.42_at	9.82237	9.89027	9.56643	9.49459	9.49426	0.396006
									TM0499.9.1	TM0499.9.1_at	9.78227	10.1416	9.96872	9.8747	9.74555	0.396023
									TM0464.5	TM0464.5_at	12.0798	12.476	12.3484	12.215	12.3629	0.396217
									chr2.TM0641.1	chr2.TM0641.1_at	10.5501	10.6039	10.2077	10.2584	10.2286	0.396234
									Ljwgs_098323.1.1	Ljwgs_098323.1.1_at	7.35686	7.48694	7.21079	7.44069	7.09057	0.396367
									chr1.TM0811.12	chr1.TM0811.12_at	9.38027	9.67354	9.60157	9.27669	9.62821	0.396854
									Ljwgs_009800.1	Ljwgs_009800.1_at	7.30234	7.34644	6.99366	6.94944	7.1254	0.396998
									gi45352481	gi45352481_at	7.2328	7.15179	6.83574	7.22089	6.96208	0.397067
									TM0648.3	TM0648.3_at	8.46044	8.20186	8.08849	8.31641	8.06312	0.397319
									Ljwgs_106570.1	Ljwgs_106570.1_at	6.97003	6.98202	7.36801	7.00479	6.98375	0.397978
									gi45636741	gi45636741_at	7.18033	7.40962	7.27382	7.12563	7.52366	0.398032
									gi45608711	gi45608711_at	9.25076	9.10439	9.21082	9.07684	9.47522	0.398377
									Ljwgs_132247.0.1	Ljwgs_132247.0.1_at	8.98227	8.79599	8.65683	8.58384	8.9166	0.398428
									Ljwgs_077184.1	Ljwgs_077184.1_at	6.94289	6.87779	6.73724	6.71657	6.54421	0.398686
									Ljwgs_021107.1	Ljwgs_021107.1_at	9.19884	9.29722	8.94646	9.34518	9.03945	0.398719
									TC11481	TC11481_at	9.9308	9.65915	9.81208	9.92884	9.53205	0.398746
									chr2.CM0168.9	chr2.CM0168.9_at	6.9089	6.94512	6.74253	6.54625	6.79837	0.398868
									TM0727.12	TM0727.12_at	7.83675	7.97028	7.95147	8.21945	7.82018	0.399267
									Ljwgs_014252.1	Ljwgs_014252.1_at	6.98325	6.7385	6.60757	6.75404	6.58361	0.399647
									TC19306	TC19306_at	7.49012	7.77609	7.88985	7.64162	7.70326	0.399735
									chr1.CM0375.52	chr1.CM0375.52_at	9.1317	9.23527	8.91156	9.31133	9.24067	0.399776
									gi45625734	gi45625734_at	7.12924	6.7294	6.87407	6.90974	6.9703	0.399844
									chr4.CM0079.9	chr4.CM0079.9_at	9.57351	9.82423	9.55289	9.56486	9.42437	0.399856
									Ljwgs_068739.1	Ljwgs_068739.1_at	10.1049	9.75299	9.70489	9.75214	9.81367	0.400029
									TM0802.2	TM0802.2_at	8.59717	8.48636	8.55539	8.88658	8.57898	0.400222
									chr4.CM0079.43	chr4.CM0079.43_at	8.83622	8.81735	8.43572	8.52615	8.82091	0.4005
									Ljwgs_044151.1	Ljwgs_044151.1_at	6.71806	6.87769	6.92385	6.57139	6.52307	0.400775
									Ljwgs_072333.1	Ljwgs_072333.1_at	8.59616	8.9702	8.56907	8.63124	8.75126	0.401128
									Ljwgs_033787.1	Ljwgs_033787.1_at	7.36425	6.96285	7.16008	7.35594	7.1657	0.401399
									chr6.CM0885.16.1	chr6.CM0885.16.1_at	8.23315	8.29311	7.90861	8.07056	8.31015	0.401537
									chr3.CM0111.34	chr3.CM0111.34_at	10.9724	11.114	10.8639	11.2394	10.8374	0.401997
									Ljwgs_078757.1	Ljwgs_078757.1_at	6.45326	6.38244	6.71778	6.66673	6.31574	0.402037
									Ljwgs_024495.1	Ljwgs_024495.1_s_at	7.67669	7.64636	7.32492	7.7271	7.63691	0.402174
									gi49617332	gi49617332_at	12.0901	11.6879	11.7052	11.7149	12.0078	0.402209
									Ljwgs_028745.1	Ljwgs_028745.1_at	7.67939	7.76842	7.68076	8.04268	8.0819	0.402509
									chr1.CM0284.20.1	chr1.CM0284.20.1_at	6.19554	6.55853	6.28368	6.47056	6.15586	0.402665
									chr2.CM0749.27	chr2.CM0749.27_at	6.40589	6.03416	6.26678	6.00317	6.36519	0.402724
									Ljwgs_009527.2	Ljwgs_009527.2_at	10.1816	10.5846	10.3089	10.3919	10.343	0.40304
									TC16878	TC16878_at	8.98865	8.75899	8.71799	9.12106	8.73101	0.403076
									gi45403775	gi45403775_at	8.86476	9.15837	8.75528	8.97627	8.83168	0.403091
									Ljwgs_014128.1	Ljwgs_014128.1_at	9.84455	9.75534	9.48584	9.85739	9.88917	0.403325
									gi45639620	gi45639620_at	8.71429	8.54009	8.79185	8.74158	8.38844	0.403412
									Ljwgs_049019.1	Ljwgs_049019.1_at	6.61913	6.43642	6.76409	6.78925	6.38575	0.403502
									Ljwgs_040798.1	Ljwgs_040798.1_at	9.47858	9.453	9.85121	9.8558	9.85671	0.403713
									Ljwgs_024256.1	Ljwgs_024256.1_at	10.794	10.5508	10.7022	10.9546	10.7797	0.403779
									Ljwgs_078372.1	Ljwgs_078372.1_s_at	8.92168	8.72824	8.51788	8.68212	8.57676	0.403801
									chr2.CM0308.7	chr2.CM0308.7_at	8.55568	8.88969	8.94656	8.69049	8.95952	0.403844
									chr1.CM0322.4.3	chr1.CM0322.4.3_x_at	7.27371	7.1407	7.08559	6.86964	7.06137	0.404068
									Ljwgs_095423.1	Ljwgs_095423.1_at	8.43297	8.28738	8.24411	8.22267	8.62676	0.404097
									Ljwgs_074691.1	Ljwgs_074691.1_at	8.91919	8.8403	8.51494	8.8743	8.60771	0.404255
									Ljwgs_040418.2	Ljwgs_040418.2_s_at	6.98484	6.91305	6.77388	7.17816	6.98242	0.404276
									Ljwgs_113448.1	Ljwgs_113448.1_s_at	9.23736	9.47141	9.45999	9.30121	9.06713	0.404279
									chr3.CM0246.14	chr3.CM0246.14_at	10.7701	11.0265	10.6221	10.7082	10.7999	0.404407
									Ljwgs_038046.1	Ljwgs_038046.1_at	7.19201	7.11263	6.85533	6.89676	7.25983	0.404504
									Ljwgs_023233.1	Ljwgs_023233.1_at	7.45893	7.4153	7.57183	7.4631	7.16727	0.404554
									Ljwgs_074341.1	Ljwgs_074341.1_at	7.28137	7.06849	7.41943	7.01452	7.10741	0.40491
									Ljwgs_143813.1	Ljwgs_143813.1_at	10.6966	11.1017	10.8639	11.0113	10.6986	0.405025
									TM0694.7.1	TM0694.7.1_x_at	6.92798	6.74783	6.5229	6.76842	6.83243	0.405083
									Ljwgs_076125.1	Ljwgs_076125.1_at	10.178	9.81359	9.77288	9.96194	9.92121	0.405105
									chr4.CM0558.2	chr4.CM0558.2_at	8.35354	8.48229	8.11716	8.32568	8.07682	0.405466
									Ljwgs_085552.1	Ljwgs_085552.1_at	6.66098	6.77604	6.77358	6.63597	6.37054	0.4055
									chr1.CM0009.48	chr1.CM0009.48_at	8.5728	8.25023	8.16716	8.42794	8.48891	0.405643
									gi45400817	gi45400817_at	9.28685	9.54345	9.27017	9.67601	9.63116	0.405845
									chr1.TM0835.11	chr1.TM0835.11_at	9.04794	8.642	8.72042	8.77389	8.7615	0.405933
									gi45402903	gi45402903_at	6.46928	6.51231	6.21711	6.20353	6.10613	0.406179
									TM0374.10	TM0374.10_at	8.47344	8.26963	8.06711	8.40016	8.07294	0.406335
									chr1.TM0812.3	chr1.TM0812.3_s_at	8.31327	8.32272	8.5348	8.28093	8.12842	0.406385
									chr4.CM0337.31	chr4.CM0337.31_at	8.42156	8.32021	8.72698	8.56373	8.36886	0.406764
									chr3.CM0129.25	chr3.CM0129.25_s_at	10.2655	10.3469	10.1963	10.1871	9.9398	0.40713
									Ljwgs_066036.1	Ljwgs_066036.1_at	8.99119	9.39833	9.10328	9.28505	9.2136	0.407138
									gi45639570	gi45639570_at	8.9419	8.99916	8.59181	8.98985	8.85401	0.407349
									gi45405226	gi45405226_at	6.06903	6.4765	6.21032	6.33238	6.30817	0.407469
									Ljwgs_036132.1	Ljwgs_036132.1_at	9.33887	9.06675	8.93123	9.03758	9.02854	0.407641
									Ljwgs_057553.1	Ljwgs_057553.1_at	9.90407	10.1095	10.0683	10.1336	9.72577	0.407853
									Ljwgs_104538.1.1	Ljwgs_104538.1.1_at	9.33643	9.45329	9.0454	9.2215	9.30478	0.407898
									Ljwgs_047405.1	Ljwgs_047405.1_at	9.73791	9.67948	9.3445	9.36199	9.32969	0.40822
									gi45614640	gi45614640_at	9.97461	10.0102	9.85887	10.0009	9.60196	0.40822
									TC17280	TC17280_at	8.881	8.57075	8.47278	8.7082	8.82564	0.408226
									chr3.CM0282.36	chr3.CM0282.36_at	9.01102	9.41956	9.3251	9.39303	9.09986	0.408544
									Ljwgs_059019.1	Ljwgs_059019.1_s_at	8.21364	8.41864	8.13339	8.54196	8.31609	0.408569
									chr3.CM0135.20	chr3.CM0135.20_at	9.49653	9.11049	9.47668	9.36103	9.08772	0.408811
									Ljwgs_027050.1	Ljwgs_027050.1_at	8.69186	8.92881	8.81906	9.00629	8.59731	0.408976
									Ljwgs_015617.2.1	Ljwgs_015617.2.1_at	11.2375	11.1578	10.8459	11.1707	11.2553	0.4094
									Ljwgs_028843.1	Ljwgs_028843.1_at	9.95771	10.0157	10.1496	10.3673	10.3025	0.409556
									Ljwgs_133048.1	Ljwgs_133048.1_at	9.88843	9.47881	9.81253	9.58669	9.48253	0.40962
									chr3.TM0649.9.1	chr3.TM0649.9.1_at	9.24068	9.40505	8.99542	9.04616	9.30033	0.409637
									Ljwgs_047457.1.1	Ljwgs_047457.1.1_s_at	6.59176	6.24263	6.45418	6.18208	6.24039	0.409675
									Ljwgs_084593.1	Ljwgs_084593.1_s_at	8.18887	8.36494	8.38184	8.59862	8.45304	0.409745
									chr6.TM0336.22	chr6.TM0336.22_s_at	7.80433	7.55001	7.39455	7.46164	7.49005	0.409786
									Ljwgs_025497.1	Ljwgs_025497.1_at	7.53233	7.4416	7.12253	7.37701	7.36656	0.409802
									Ljwgs_009215.1	Ljwgs_009215.1_at	8.00883	8.13462	8.17628	8.41874	8.12158	0.409918
									chr6.TM0336.1.1	chr6.TM0336.1.1_at	9.65333	9.84673	9.43664	9.62876	9.49587	0.410092
									chr2.CM0338.22	chr2.CM0338.22_at	7.34683	7.7311	7.32099	7.36473	7.35622	0.410105
									chr6.TM0508.21	chr6.TM0508.21_at	6.64208	6.60118	6.58889	6.62636	6.999	0.410115
									TC13629	TC13629_at	8.23258	8.19277	7.91684	7.98681	8.32696	0.410128
									Ljwgs_076254.1	Ljwgs_076254.1_at	9.05938	9.12041	8.7101	8.88801	8.96787	0.410311
									Ljwgs_022016.1	Ljwgs_022016.1_at	7.65777	7.92641	7.74191	7.67982	7.51607	0.41034
									chr3.CM0261.9	chr3.CM0261.9_at	9.69734	9.28685	9.31394	9.56355	9.65014	0.410483
									gi45612678	gi45612678_at	7.13857	6.87214	6.83254	6.72756	6.79894	0.411008
									Ljwgs_128199.1.1	Ljwgs_128199.1.1_s_at	7.60613	7.44892	7.20723	7.19476	7.51892	0.411375
									chr5.CM0788.80	chr5.CM0788.80_at	7.6558	7.24437	7.32218	7.26487	7.62963	0.411425
									Ljwgs_022386.1	Ljwgs_022386.1_at	12.2208	12.4749	12.0635	12.2322	12.3101	0.411452
									chr4.CM0617.18	chr4.CM0617.18_at	10.6695	10.6872	10.3023	10.7138	10.4362	0.411505
									chr1.CM0393.22	chr1.CM0393.22_at	6.5444	6.20308	6.29319	6.395	6.13227	0.412125
									chr2.CM0018.10	chr2.CM0018.10_at	6.92834	6.99678	6.79656	7.09025	6.67782	0.412431
									TM1519.38.1	TM1519.38.1_at	6.47259	6.33139	6.54301	6.47426	6.74415	0.412762
									gi45637770	gi45637770_at	8.38465	8.79754	8.49541	8.49816	8.6842	0.412887
									chr2.CM0058.39.3	chr2.CM0058.39.3_at	10.244	10.075	10.4879	10.3142	10.3352	0.41289
									Ljwgs_070713.1	Ljwgs_070713.1_at	7.03992	7.03445	6.95427	6.99551	7.36718	0.412913
									Ljwgs_021684.1	Ljwgs_021684.1_at	8.2912	8.25172	7.87814	8.27327	8.09942	0.413057
									Ljwgs_051289.1	Ljwgs_051289.1_at	8.4463	8.29095	8.20431	8.09208	8.50526	0.413173
									chr6.CM0066.23.1	chr6.CM0066.23.1_at	6.87574	7.28916	7.20357	7.2442	7.13043	0.413419
									Ljwgs_011267.2	Ljwgs_011267.2_at	8.04384	7.63027	7.69154	7.90232	7.87941	0.413568
									chr2.CM0903.42	chr2.CM0903.42_at	10.5559	10.3993	10.1419	10.2389	10.287	0.414022
									chr6.TM0689.15	chr6.TM0689.15_at	9.30978	9.40032	9.05803	9.24282	8.98624	0.414086
									Ljwgs_030224.1	Ljwgs_030224.1_at	6.69973	6.88996	6.47521	6.74038	6.73342	0.414745
									Ljwgs_101288.1	Ljwgs_101288.1_at	9.25007	9.3862	9.64561	9.64152	9.23083	0.414785
									TC10708	TC10708_at	9.76944	10.0532	9.63844	9.70169	9.81774	0.414811
									Ljwgs_007504.1.1	Ljwgs_007504.1.1_s_at	9.32869	9.6327	9.7438	9.49301	9.52209	0.415102
									TC14655	TC14655_at	10.7499	11.1652	10.7577	10.9566	10.793	0.415288
									Ljwgs_050101.1	Ljwgs_050101.1_at	7.42908	7.31002	7.12252	7.19356	7.0137	0.415374
									Ljwgs_065622.2	Ljwgs_065622.2_at	7.25498	7.16512	6.83946	7.06639	6.8961	0.415521
									Ljwgs_024654.1	Ljwgs_024654.1_at	10.2265	10.1586	9.81084	10.1685	10.0723	0.415641
									chr2.TM0871.27	chr2.TM0871.27_at	8.28316	8.41101	8.01165	7.9953	8.02099	0.415709
									Ljwgs_123433.1	Ljwgs_123433.1_s_at	8.84776	8.95511	8.70682	8.81541	8.53939	0.415727
									Ljwgs_089150.1	Ljwgs_089150.1_at	7.91486	7.9585	7.54253	7.78676	7.61351	0.415975
									chr2.CM0803.29	chr2.CM0803.29_at	9.03795	8.68652	8.62196	8.79982	8.92223	0.415994
									chr2.CM0312.18	chr2.CM0312.18_at	6.37592	6.03364	6.44011	6.02409	6.25112	0.416017
									Ljwgs_049961.1	Ljwgs_049961.1_at	7.71203	7.67824	7.85658	7.52584	7.94226	0.416417
									Ljwgs_037684.1	Ljwgs_037684.1_at	8.3134	8.02586	7.95725	7.89697	8.04101	0.416436
									CM0680.41	CM0680.41_at	8.92097	8.77725	8.57588	8.6995	8.99236	0.416482
									chr2.CM1150.33	chr2.CM1150.33_at	8.07176	7.7244	7.65525	7.73014	7.71765	0.416513
									Ljwgs_131300.1	Ljwgs_131300.1_at	6.23126	6.64785	6.45532	6.36757	6.37349	0.416593
									Ljwgs_033907.1	Ljwgs_033907.1_at	6.45089	6.22315	6.29956	6.43739	6.63987	0.416723
									chr3.TM0035.5	chr3.TM0035.5_at	10.4298	10.4232	10.2746	10.187	10.6038	0.416791
									gi45348381	gi45348381_at	7.90096	8.28767	7.95351	7.97184	7.87086	0.416806
									Ljwgs_043423.1	Ljwgs_043423.1_s_at	10.312	10.0294	10.3553	10.3197	10.4466	0.417179
									TM0825.24	TM0825.24_x_at	13.1499	13.177	13.2586	13.5673	13.3241	0.417329
									Ljwgs_130780.1	Ljwgs_130780.1_s_at	8.54902	8.72753	8.89243	8.67404	8.96642	0.4174
									TM0684.17	TM0684.17_at	9.34232	9.07039	9.45569	9.40978	9.0382	0.417484
									chr5.CM0048.38	chr5.CM0048.38_s_at	10.0381	10.2624	10.1808	10.4556	10.3045	0.417566
									Ljwgs_093349.1	Ljwgs_093349.1_s_at	7.76964	7.66837	7.90519	7.87008	8.08604	0.41767
									TC18065	TC18065_at	9.9911	10.2111	9.83347	9.97092	9.79343	0.417671
									Ljwgs_031021.1	Ljwgs_031021.1_at	10.5748	10.6108	10.5373	10.8241	10.4063	0.417761
									chr6.CM0139.19	chr6.CM0139.19_at	9.4724	9.53291	9.2936	9.47649	9.71138	0.417783
									chr5.CM0077.70.2	chr5.CM0077.70.2_at	7.23861	6.92444	6.90166	6.93337	6.82079	0.417823
									chr1.CM0064.8.1	chr1.CM0064.8.1_at	9.82359	10.1667	9.74844	10.0855	9.9454	0.41823
									Ljwgs_014010.1	Ljwgs_014010.1_at	6.90763	6.5506	6.6106	6.48883	6.85154	0.418796
									chr5.CM0260.8	chr5.CM0260.8_at	10.6226	10.9374	11.02	11.0415	10.7869	0.418806
									Ljwgs_036268.1	Ljwgs_036268.1_s_at	8.21588	8.60265	8.39923	8.63227	8.2134	0.418863
									TC9903	TC9903_at	9.02838	9.23849	8.81961	9.06118	9.23263	0.41888
									chr1.CM0001.37	chr1.CM0001.37_at	11.7245	12.1436	11.7614	11.8201	11.795	0.419057
									Ljwgs_086911.1	Ljwgs_086911.1_at	6.54782	6.73257	6.96694	6.68362	6.61037	0.41912
									chr4.CM0172.42	chr4.CM0172.42_at	10.7268	10.6942	10.8827	11.1135	10.983	0.419227
									TC13601	TC13601_at	9.09428	9.20967	8.97199	8.79023	9.04886	0.419443
									chr5.TM0872.7	chr5.TM0872.7_at	8.90397	8.57479	8.89687	8.80433	8.48431	0.419657
									chr1.CM0109.26	chr1.CM0109.26_at	10.303	10.5924	10.2889	10.1727	10.4444	0.419689
									gi45637137	gi45637137_at	6.83636	6.85958	6.76397	6.77153	6.43976	0.419827
									TC17953	TC17953_at	10.6525	10.3975	10.2327	10.4932	10.4973	0.419836
									Ljwgs_087323.1	Ljwgs_087323.1_at	10.4824	10.4684	10.5015	10.8294	10.4094	0.419958
									chr4.CM0100.42.2	chr4.CM0100.42.2_at	9.78542	9.67061	9.42112	9.84115	9.52926	0.420025
									TC10443	TC10443_at	9.69477	9.97048	9.66448	9.55038	9.67873	0.4201
									gi45642081	gi45642081_at	7.54807	7.5509	7.66586	7.41091	7.24572	0.42014
									chr1.CM0579.6	chr1.CM0579.6_at	9.48852	9.35463	9.09621	9.51641	9.2084	0.420198
									Ljwgs_144769.1	Ljwgs_144769.1_at	9.59269	9.86692	9.83376	10.0129	9.75056	0.420236
									TC18822	TC18822_at	7.22951	7.21338	7.0178	7.099	6.80912	0.420393
									chr3.CM0590.7.1	chr3.CM0590.7.1_at	9.03112	8.98543	8.63577	8.78007	8.61072	0.420406
									Ljwgs_145449.1.1	Ljwgs_145449.1.1_at	8.17768	8.49986	8.59812	8.48069	8.34765	0.420437
									Ljwgs_068201.2	Ljwgs_068201.2_at	6.37947	6.79992	6.48258	6.73206	6.63399	0.420446
									chr1.CM0122.16	chr1.CM0122.16_at	7.83453	7.98324	7.56274	7.58728	7.63844	0.420496
									Ljwgs_024947.1	Ljwgs_024947.1_at	9.48884	9.31684	9.06826	9.24462	9.36691	0.420583
									Ljwgs_029407.1	Ljwgs_029407.1_at	8.43507	8.85575	8.49623	8.56436	8.44523	0.420688
									chr3.CM0047.58	chr3.CM0047.58_at	8.71613	8.47882	8.68246	8.46303	8.29541	0.420719
									TC8452	TC8452_s_at	10.1944	10.2041	9.81013	10.1164	9.78334	0.420762
									chr5.TM0698.26	chr5.TM0698.26_at	8.25791	8.18634	8.43864	8.6071	8.37454	0.420769
									chr2.CM0249.23	chr2.CM0249.23_at	9.59331	9.45584	9.5928	9.239	9.1725	0.420812
									Ljwgs_017101.1	Ljwgs_017101.1_at	10.5906	10.8806	10.4598	10.697	10.541	0.420813
									Ljwgs_112912.1	Ljwgs_112912.1_at	11.155	11.5761	11.5107	11.5028	11.3111	0.421084
									Ljwgs_096059.1	Ljwgs_096059.1_at	8.11445	8.42589	8.30699	8.40692	8.00453	0.421353
									chr4.CM0126.86	chr4.CM0126.86_at	6.3741	6.78241	6.79546	6.74348	6.59215	0.421354
									gi45632480	gi45632480_at	10.8477	10.6259	10.4262	10.5516	10.7128	0.42154
									Ljwgs_059484.1	Ljwgs_059484.1_at	6.94386	7.13103	7.36554	7.06012	7.23025	0.421683
									Ljwgs_064097.2	Ljwgs_064097.2_at	8.5023	8.37139	8.40957	8.45168	8.79323	0.421843
									chr3.CM0111.62	chr3.CM0111.62_at	9.77916	9.58553	9.35702	9.62002	9.41323	0.422141
									Ljwgs_049644.1	Ljwgs_049644.1_at	9.92616	10.3483	9.9534	10.1807	10.0545	0.422188
									Ljwgs_015254.1	Ljwgs_015254.1_at	6.23347	6.65577	6.46015	6.62964	6.56416	0.422295
									chr4.CM0432.28	chr4.CM0432.28_at	9.67297	10.0953	9.98242	9.77338	9.80575	0.422368
									gi45617891	gi45617891_at	10.8989	10.9548	11.2339	10.8114	10.8822	0.422486
									chr4.CM0042.37	chr4.CM0042.37_at	8.48818	8.53495	8.68361	8.71205	8.28956	0.422489
									Ljwgs_075848.1	Ljwgs_075848.1_at	6.5612	6.74201	6.3195	6.44465	6.44568	0.422509
									Ljwgs_033126.1	Ljwgs_033126.1_at	8.60028	8.46735	8.21625	8.17758	8.26588	0.4227
									chr2.CM0338.25.1	chr2.CM0338.25.1_at	7.29966	7.44305	7.54659	7.72241	7.49186	0.422751
									TC17218	TC17218_at	6.59245	7.01058	6.58779	6.95386	6.85998	0.422788
									Ljwgs_013231.1	Ljwgs_013231.1_at	6.68221	6.25929	6.66446	6.26384	6.26255	0.422921
									TC18624	TC18624_at	8.59146	8.47665	8.416	8.45615	8.83912	0.423118
									Ljwgs_025322.2	Ljwgs_025322.2_at	7.83029	7.92339	7.74995	7.50021	7.64717	0.423187
									Ljwgs_060228.1	Ljwgs_060228.1_at	6.67976	7.01614	6.70011	7.03878	6.61537	0.423405
									Ljwgs_024324.1	Ljwgs_024324.1_at	11.2398	10.8162	11.1361	11.1573	10.954	0.42357
									Ljwgs_099739.1	Ljwgs_099739.1_s_at	10.9405	10.8254	10.5169	10.6161	10.5551	0.423617
									TM0631.17.1	TM0631.17.1_at	8.68396	8.57299	8.26056	8.68432	8.60505	0.423761
									TM0845.10	TM0845.10_at	9.16716	9.02382	9.33442	9.38134	9.44777	0.423956
									chr4.CM0006.22	chr4.CM0006.22_at	9.71321	9.41373	9.28921	9.40274	9.56481	0.423999
									gi45353217	gi45353217_at	7.5061	7.60598	7.48121	7.42399	7.18197	0.424012
									Ljwgs_023628.1	Ljwgs_023628.1_at	9.85536	9.9664	9.54208	9.67075	9.78433	0.424327
									chr3.CM0724.17	chr3.CM0724.17_at	7.08235	6.66695	6.92936	7.09129	6.78954	0.424339
									Ljwgs_049093.1	Ljwgs_049093.1_at	11.7693	11.9909	11.5884	12.007	11.5824	0.424565
									Ljwgs_076938.2	Ljwgs_076938.2_at	8.68963	8.2649	8.28791	8.36884	8.27687	0.424727
									gi45403969	gi45403969_at	6.22711	6.4203	6.2664	6.65219	6.53827	0.425078
									TM0755.11.2	TM0755.11.2_at	10.5311	10.5524	10.1271	10.229	10.2306	0.425253
									chr2.CM1150.15	chr2.CM1150.15_at	6.29902	6.54527	6.41804	6.696	6.72431	0.425297
									Ljwgs_011798.1	Ljwgs_011798.1_at	8.43991	8.1257	8.1484	8.55129	8.12691	0.425585
									Ljwgs_051105.0.1	Ljwgs_051105.0.1_x_at	6.2593	6.05034	6.39366	6.47598	6.43104	0.425638
									gi45641725	gi45641725_at	6.26627	6.58133	6.30026	6.15562	6.3701	0.425707
									Ljwgs_060504.1	Ljwgs_060504.1_at	7.86853	7.93415	7.96367	7.71299	8.13876	0.425766
									chr1.CM0109.47	chr1.CM0109.47_at	7.84214	7.60941	7.56817	7.50342	7.92925	0.425837
									Ljwgs_102284.1	Ljwgs_102284.1_at	7.73902	7.80807	7.83293	8.16499	8.12323	0.425976
									Ljwgs_014709.1	Ljwgs_014709.1_at	8.97791	8.55185	8.71214	8.76975	8.7039	0.42606
									chr3.CM1468.21	chr3.CM1468.21_at	12.2273	12.3689	12.4495	12.6534	12.2971	0.42608
									gi45351481	gi45351481_at	9.14659	9.25044	8.85082	9.27718	9.03681	0.426353
									Ljwgs_009393.1	Ljwgs_009393.1_at	6.06105	6.42231	6.2719	6.44242	6.016	0.426421
									chr4.CM0042.108	chr4.CM0042.108_at	11.1866	11.5667	11.3784	11.6137	11.2317	0.427142
									Ljwgs_119500.1	Ljwgs_119500.1_at	7.46721	7.61572	7.32178	7.63085	7.2035	0.427348
									chr6.TM0508.27.1	chr6.TM0508.27.1_at	6.42321	6.07722	6.20147	6.17374	6.50463	0.427404
									gi7785374	gi7785374_at	6.86475	6.81285	6.60537	6.43728	6.53879	0.427466
									Ljwgs_043900.1	Ljwgs_043900.1_at	8.61466	8.47196	8.18709	8.42037	8.24725	0.427569
									Ljwgs_026759.1	Ljwgs_026759.1_at	10.3669	10.2962	10.2999	10.697	10.7238	0.427618
									TM1416.1.3	TM1416.1.3_at	9.37351	9.14891	9.57653	9.52663	9.40544	0.427619
									Ljwgs_126875.1	Ljwgs_126875.1_at	10.5255	10.3786	10.1658	10.3407	10.0978	0.427683
									chr5.CM0956.26	chr5.CM0956.26_at	9.89935	9.82187	9.77137	9.70145	10.1294	0.427969
									TC14080	TC14080_at	12.8178	12.8995	12.7026	12.6463	12.4715	0.428051
									gi45637894	gi45637894_s_at	11.4945	11.4428	11.1081	11.3989	11.5365	0.428401
									chr3.CM1220.17	chr3.CM1220.17_at	9.14532	9.03009	8.71684	8.85863	8.95276	0.428481
									Ljwgs_015115.1	Ljwgs_015115.1_at	9.27627	9.19184	9.0075	9.43601	9.37474	0.428511
									TM1006.16	TM1006.16_at	9.75456	9.92245	9.88421	10.1833	9.79787	0.42874
									chr4.CM0004.13.1	chr4.CM0004.13.1_at	7.73833	7.73026	7.30955	7.31326	7.61438	0.42878
									Ljwgs_052213.1	Ljwgs_052213.1_at	6.94458	6.52442	6.52041	6.51571	6.72742	0.428867
									chr1.CM0098.53	chr1.CM0098.53_at	6.42344	6.43694	6.17295	6.07339	6.50228	0.428888
									Ljwgs_036731.1	Ljwgs_036731.1_at	8.35732	8.04703	8.11421	7.92813	7.96349	0.429192
									Ljwgs_027885.1.1	Ljwgs_027885.1.1_at	9.02283	8.95068	8.84208	8.97941	8.59324	0.429583
									gi45625591	gi45625591_at	7.53731	7.82626	7.45556	7.59302	7.88518	0.429624
									TC14251	TC14251_at	9.82188	10.109	9.71495	9.67918	9.70254	0.429796
									Ljwgs_024558.1	Ljwgs_024558.1_at	6.89484	6.89733	6.75225	6.90409	6.47427	0.42982
									chr4.CM0343.19.1	chr4.CM0343.19.1_at	10.3568	10.4495	10.0196	10.1302	10.347	0.42991
									TC14054-3	TC14054-3_at	14.2527	14.4065	13.9765	14.2201	14.1856	0.429993
									chr1.CM0295.20	chr1.CM0295.20_at	9.10354	9.01428	8.67351	9.10278	8.8382	0.430033
									chr2.CM0304.48.1	chr2.CM0304.48.1_at	9.16612	8.91635	8.73596	9.09792	9.09708	0.430153
									TM1647.17	TM1647.17_at	9.49823	9.38272	9.068	9.26033	9.25091	0.43023
									chr4.CM0131.79	chr4.CM0131.79_at	7.75654	7.97063	7.55946	7.8941	7.5402	0.430427
									Ljwgs_042728.1	Ljwgs_042728.1_at	8.36136	8.60197	8.17148	8.57777	8.40742	0.430488
									chr2.CM0545.22	chr2.CM0545.22_at	7.86573	7.60846	7.69601	7.58868	8.0192	0.430525
									Ljwgs_048074.2	Ljwgs_048074.2_at	9.67401	9.73208	9.43938	9.30131	9.50794	0.430771
									chr4.CM0100.36	chr4.CM0100.36_at	10.7247	10.5319	10.3017	10.7325	10.3723	0.430826
									Ljwgs_099506.1	Ljwgs_099506.1_at	6.47853	6.70378	6.3172	6.34205	6.27286	0.43092
									chr1.CM0361.32	chr1.CM0361.32_at	8.3237	8.23362	8.04046	7.89275	8.1933	0.430951
									Ljwgs_115650.1	Ljwgs_115650.1_at	6.60517	6.41852	6.44904	6.29512	6.72628	0.431152
									Ljwgs_019353.1	Ljwgs_019353.1_at	7.90359	7.47233	7.72593	7.71683	7.51628	0.431254
									TM0990.9.1	TM0990.9.1_at	8.96987	8.82468	8.61601	8.53844	8.85983	0.431436
									Ljwgs_024104.1	Ljwgs_024104.1_at	8.55369	8.21565	8.3569	8.42442	8.12214	0.431544
									Ljwgs_014084.1	Ljwgs_014084.1_at	9.05011	8.85917	8.62147	9.05327	8.73177	0.431798
									chr3.CM0005.12	chr3.CM0005.12_at	6.07484	6.45773	6.50708	6.28658	6.48877	0.432241
									Ljwgs_031492.1	Ljwgs_031492.1_at	10.0907	10.3807	10.1706	10.4943	10.0618	0.432527
									Ljwgs_120966.1	Ljwgs_120966.1_at	10.3859	10.2266	10.1646	10.3044	9.95336	0.432585
									chr1.CM0122.16	chr1.CM0122.16_s_at	7.14546	7.45529	7.17965	7.25425	7.0226	0.432692
									chr3.CM0279.42	chr3.CM0279.42_at	9.34314	9.77584	9.71479	9.61566	9.4683	0.432705
									chr1.CM0410.29.1	chr1.CM0410.29.1_at	8.58202	8.95772	8.78396	8.87888	8.52493	0.432794
									Ljwgs_006326.2	Ljwgs_006326.2_at	12.2522	12.2499	11.9045	11.8191	12.0577	0.433076
									Ljwgs_010604.1	Ljwgs_010604.1_at	8.73701	8.67234	8.48453	8.3115	8.3039	0.433111
									Ljwgs_044104.1	Ljwgs_044104.1_at	8.05982	8.23384	7.93027	7.80064	7.89984	0.433203
									Ljwgs_019301.1	Ljwgs_019301.1_at	6.27162	6.66868	6.70489	6.44417	6.43043	0.433265
									chr4.CM0046.42.1	chr4.CM0046.42.1_at	8.49659	8.67288	8.23932	8.66827	8.57438	0.433553
									Ljwgs_126402.1	Ljwgs_126402.1_x_at	9.47586	9.42616	9.79968	9.85978	9.44323	0.433618
									gi45629895	gi45629895_at	8.41095	8.23552	7.97691	8.1776	8.16758	0.434041
									Ljwgs_086851.2	Ljwgs_086851.2_s_at	7.69948	7.5561	7.6841	7.54259	7.26544	0.434041
									TM0780.29.1	TM0780.29.1_at	8.70688	8.28633	8.72038	8.69332	8.61665	0.434054
									Ljwgs_005589.1	Ljwgs_005589.1_at	8.42356	8.39392	8.30031	8.16272	7.98938	0.43418
									chr5.TM1547.7	chr5.TM1547.7_at	6.97125	6.72449	6.98345	6.61566	6.54872	0.434725
									chr4.CM0343.19	chr4.CM0343.19_at	9.76917	9.45649	9.59145	9.52815	9.33415	0.435023
									Ljwgs_024983.1	Ljwgs_024983.1_s_at	8.58868	8.48528	8.1723	8.60747	8.33793	0.43517
									gi1370202	gi1370202_at	13.1711	13.4793	13.1071	13.5423	13.2991	0.435243
									Ljwgs_027425.1.1	Ljwgs_027425.1.1_at	8.74864	8.48628	8.41442	8.56466	8.31329	0.435354
									TC11938	TC11938_at	8.12063	7.98833	7.6867	8.12225	7.91545	0.435554
									chr5.TM0731.12	chr5.TM0731.12_at	10.146	10.5817	10.1847	10.313	10.4218	0.435705
									Ljwgs_025829.1	Ljwgs_025829.1_at	8.90209	8.97604	8.53974	8.89258	8.63073	0.436307
									gi45637654	gi45637654_at	7.40501	7.73992	7.30347	7.33616	7.38627	0.436456
									TC18430	TC18430_at	8.81623	8.73254	8.52264	8.65627	8.37923	0.437005
									Ljwgs_079303.1	Ljwgs_079303.1_s_at	9.49922	9.67708	9.24002	9.58563	9.61156	0.43706
									Ljwgs_098798.1	Ljwgs_098798.1_at	9.36004	9.19507	9.44696	9.00982	9.2233	0.437137
									Ljwgs_065718.1	Ljwgs_065718.1_at	11.5788	11.7961	11.359	11.7369	11.5291	0.437143
									chr6.TM0722.22.1	chr6.TM0722.22.1_at	6.82784	6.92161	7.10763	7.26522	6.85291	0.437379
									Ljwgs_069478.1	Ljwgs_069478.1_at	12.3005	12.4135	12.1167	12.1784	11.9757	0.437793
									Ljwgs_042121.1	Ljwgs_042121.1_s_at	10.3121	10.5373	10.5024	10.5791	10.1411	0.437966
									Ljwgs_022864.2	Ljwgs_022864.2_at	7.64224	7.76717	7.93254	7.49416	7.8229	0.438381
									Ljwgs_016645.1	Ljwgs_016645.1_x_at	6.41866	6.62213	6.53519	6.54645	6.85717	0.438503
									Ljwgs_066565.1	Ljwgs_066565.1_at	7.17483	6.73631	7.14868	7.11365	6.83796	0.438518
									chr3.CM0406.30	chr3.CM0406.30_at	9.72224	9.71436	9.66344	9.77519	9.33664	0.43855
									Ljwgs_135802.1	Ljwgs_135802.1_s_at	6.46347	6.62101	6.41337	6.52615	6.85197	0.438601
									Ljwgs_046453.1	Ljwgs_046453.1_at	7.66198	7.60119	7.55635	7.25625	7.22319	0.438792
									TC20119	TC20119_at	8.61641	8.33461	8.36893	8.77351	8.75746	0.438902
									Ljwgs_009457.2	Ljwgs_009457.2_at	10.1026	10.4761	10.0368	10.3404	10.0549	0.439358
									chr2.CM0081.6	chr2.CM0081.6_s_at	9.24602	8.98173	8.80664	8.89974	8.81757	0.439378
									Ljwgs_043467.1	Ljwgs_043467.1_x_at	6.54287	6.87716	6.58304	6.43736	6.53895	0.439793
									Ljwgs_054231.1	Ljwgs_054231.1_s_at	7.74294	7.81362	7.50566	7.37373	7.62442	0.439884
									Ljwgs_073499.1	Ljwgs_073499.1_at	10.9527	11.3728	11.3928	11.3553	10.9739	0.440107
									TM1569.15	TM1569.15_at	7.35885	7.75857	7.79118	7.64074	7.35097	0.440204
									Ljwgs_053080.1.1	Ljwgs_053080.1.1_at	8.6291	8.5534	8.1923	8.3465	8.18877	0.440335
									chr4.TM0851.16	chr4.TM0851.16_at	7.93385	8.00294	7.56259	7.6238	7.70413	0.440349
									Ljwgs_022276.2	Ljwgs_022276.2_at	7.81559	7.86494	7.66219	7.87478	7.43413	0.440649
									gi45580126	gi45580126_at	8.36203	8.78812	8.41156	8.34729	8.61781	0.440828
									Ljwgs_037299.1	Ljwgs_037299.1_s_at	9.0574	8.75324	8.88466	9.12956	8.68849	0.441067
									chr1.CM0121.20	chr1.CM0121.20_s_at	8.09968	8.2567	8.54089	8.10264	8.54054	0.441212
									chr5.CM0180.36	chr5.CM0180.36_s_at	11.5679	11.8778	11.4365	11.6267	11.4446	0.441311
									TC18679	TC18679_at	9.83336	10.1116	9.67016	10.0141	9.79715	0.44142
									chr3.CM0176.35	chr3.CM0176.35_at	9.56308	10.0045	9.94955	9.91399	9.60764	0.441458
									Ljwgs_077303.1	Ljwgs_077303.1_s_at	8.34958	8.32434	8.0287	8.31237	8.47034	0.441646
									Ljwgs_071259.1	Ljwgs_071259.1_at	9.53881	9.27521	9.09705	9.40916	9.26082	0.441761
									chr1.CM0378.34	chr1.CM0378.34_at	9.05789	8.79382	8.61586	8.9233	8.86731	0.44203
									Ljwgs_015920.1	Ljwgs_015920.1_at	7.57127	7.20953	7.12923	7.2984	7.3956	0.442043
									Ljwgs_035115.1	Ljwgs_035115.1_at	7.97842	8.41235	8.10886	8.3711	7.97028	0.442078
									chr6.CM0420.31.1	chr6.CM0420.31.1_at	8.12913	8.31507	7.87295	8.01505	7.97204	0.442122
									chr3.CM0292.36	chr3.CM0292.36_at	10.3859	10.7267	10.6466	10.6259	10.8283	0.442345
									Ljwgs_028188.1	Ljwgs_028188.1_s_at	9.82734	9.89608	9.73644	10.1178	9.67536	0.4424
									gi45613716	gi45613716_at	9.78415	9.64756	9.55278	9.62408	9.99552	0.442744
									gi45614358	gi45614358_at	6.91947	6.67581	6.68582	6.47669	6.48093	0.442779
									TM1757.2	TM1757.2_at	7.72638	7.97291	8.10781	7.87632	7.665	0.442807
									chr4.CM0244.83.1	chr4.CM0244.83.1_at	8.5518	8.29804	8.10876	8.12872	8.42134	0.443036
									Ljwgs_028354.1	Ljwgs_028354.1_at	8.50115	8.66603	8.66149	8.72838	8.94425	0.443102
									Ljwgs_028470.1.1	Ljwgs_028470.1.1_s_at	7.10912	7.5523	7.24455	7.35728	7.27337	0.44318
									Ljwgs_004288.1	Ljwgs_004288.1_at	10.4288	10.4212	9.98563	10.3115	10.1243	0.443194
									gi45636143	gi45636143_at	9.15652	9.12241	9.09504	8.71319	9.05859	0.443332
									Ljwgs_129883.1	Ljwgs_129883.1_at	8.55751	8.1223	8.11411	8.27526	8.51403	0.443401
									Ljwgs_022155.1	Ljwgs_022155.1_s_at	9.31283	9.44891	9.29736	9.64007	9.74101	0.443651
									chr2.CM0545.17	chr2.CM0545.17_at	7.19994	7.56611	7.41909	7.64365	7.55381	0.443707
									TM0497.8	TM0497.8_x_at	14.3996	14.5196	14.0755	14.2787	14.4689	0.444032
									gi45620437	gi45620437_at	8.95063	9.38309	9.08482	8.93899	9.06277	0.444097
									TM0556.4	TM0556.4_at	10.3632	10.5921	10.327	10.4689	10.1479	0.444133
									gi11065312	gi11065312_s_at	6.78546	6.96999	7.22972	7.19914	7.09418	0.444254
									TM1520.5	TM1520.5_at	9.496	9.5551	9.11237	9.11061	9.36149	0.44449
									TM0933.20	TM0933.20_at	7.89328	7.79277	8.00793	7.69669	8.14119	0.444504
									Ljwgs_121394.1	Ljwgs_121394.1_x_at	9.87626	10.0998	10.0744	9.88995	9.6553	0.444532
									gi45353723	gi45353723_at	8.10893	7.92555	8.01651	7.66415	7.84505	0.444784
									chr5.CM1439.2	chr5.CM1439.2_at	8.52952	8.57207	8.25708	8.24412	8.12706	0.445008
									chr4.TM1309.9.1	chr4.TM1309.9.1_at	8.05716	8.1994	7.88483	8.32992	7.92383	0.445087
									Ljwgs_012749.1	Ljwgs_012749.1_at	7.11592	7.19253	7.28051	6.83527	7.08016	0.44524
									gi45606470	gi45606470_at	9.75397	9.78154	9.33622	9.57455	9.52427	0.445317
									chr5.CM0071.68	chr5.CM0071.68_at	6.99405	7.09391	7.31836	7.18591	6.87266	0.445703
									Ljwgs_018633.1	Ljwgs_018633.1_at	10.8297	11.2754	10.8911	10.9129	11.0106	0.445724
									Ljwgs_015989.1	Ljwgs_015989.1_s_at	10.6775	10.5692	10.9887	10.787	11.0149	0.445767
									chr3.CM0996.5.1	chr3.CM0996.5.1_at	9.40133	9.04124	8.9554	9.29587	9.30415	0.445928
									Ljwgs_099744.1	Ljwgs_099744.1_at	8.57482	8.57133	8.12856	8.32373	8.24694	0.446258
									chr1.CM0315.40.1	chr1.CM0315.40.1_at	7.06013	7.2377	7.21281	6.79141	6.83704	0.446287
									TM1393.24	TM1393.24_at	8.66551	8.44729	8.2189	8.31436	8.4337	0.446611
									chr4.CM0079.52	chr4.CM0079.52_at	6.7814	6.40826	6.62266	6.33461	6.45723	0.446785
									Ljwgs_104428.1	Ljwgs_104428.1_at	12.957	13.1304	12.7966	12.9797	12.6835	0.446961
									Ljwgs_023088.1	Ljwgs_023088.1_at	9.46936	9.44985	9.52364	9.45546	9.07642	0.447218
									TM0374.18	TM0374.18_s_at	9.61056	9.37882	9.16317	9.31479	9.3027	0.447388
									chr5.CM0909.10.1	chr5.CM0909.10.1_at	7.40084	7.18439	7.5096	7.36989	7.06192	0.447678
									Ljwgs_056584.1	Ljwgs_056584.1_at	6.98113	6.66195	7.0277	6.87566	6.57995	0.447746
									chr3.TM0745.26	chr3.TM0745.26_at	9.21961	9.15357	8.82439	8.77185	8.91183	0.447753
									gi45617843	gi45617843_at	6.45652	6.75879	6.31071	6.6163	6.68833	0.448079
									chr4.CM0073.49	chr4.CM0073.49_at	7.91855	7.77008	8.21857	8.00328	8.00045	0.448494
									Ljwgs_028016.0.1	Ljwgs_028016.0.1_s_at	7.25723	7.16786	6.80828	7.12	7.03218	0.448959
									chr1.CM0544.15	chr1.CM0544.15_at	8.65812	8.58694	8.20885	8.35026	8.5653	0.449269
									chr4.TM0238.24.1	chr4.TM0238.24.1_at	10.2593	10.1707	9.80992	10.152	10.1436	0.449422
									chr4.CM0003.38	chr4.CM0003.38_s_at	10.0618	10.0516	9.61236	9.81769	9.99699	0.449448
									Ljwgs_033324.1	Ljwgs_033324.1_at	9.96435	10.0522	9.98308	9.91	9.60265	0.449539
									Ljwgs_028437.1	Ljwgs_028437.1_x_at	6.67211	6.84251	7.10264	7.11992	7.12188	0.449773
									Ljwgs_023094.1	Ljwgs_023094.1_s_at	10.1859	10.4789	10.0291	10.0985	10.1686	0.449829
									Ljwgs_030037.1	Ljwgs_030037.1_s_at	7.72815	7.42324	7.39623	7.2778	7.28305	0.450347
									Ljwgs_060220.1	Ljwgs_060220.1_x_at	10.3246	10.529	10.3597	10.6176	10.1672	0.450444
									TC19440	TC19440_at	7.1952	7.17483	7.62541	7.61474	7.4484	0.450578
									Ljwgs_122090.1	Ljwgs_122090.1_at	6.9848	7.43538	7.30405	7.36009	7.35185	0.450581
									TM0727.10	TM0727.10_at	6.92964	6.68475	6.74935	6.47906	6.68695	0.450588
									Ljwgs_035232.1	Ljwgs_035232.1_at	7.91543	8.22209	8.09761	8.29783	7.84704	0.450788
									gi62857011	gi62857011_at	9.51221	9.37036	9.06124	9.32957	9.45862	0.45097
									Ljwgs_069560.1	Ljwgs_069560.1_at	8.57157	9.0227	8.96049	9.02091	8.79533	0.451137
									Ljwgs_132775.1	Ljwgs_132775.1_at	6.69178	6.26039	6.71158	6.45472	6.55281	0.451182
									Ljwgs_012599.1	Ljwgs_012599.1_at	8.4754	8.30516	8.5366	8.67271	8.22125	0.451459
									Ljwgs_095593.1	Ljwgs_095593.1_s_at	7.29988	7.31972	6.8676	7.23514	6.8822	0.452117
									chr4.CM0429.4	chr4.CM0429.4_at	11.1064	11.1204	10.7301	11.1827	10.8453	0.452619
									chr4.CM0256.14	chr4.CM0256.14_s_at	10.3353	10.4545	10.2224	10.2344	10.6751	0.45275
									gi45354179	gi45354179_at	7.99336	7.76994	7.55632	7.77567	8.00913	0.452819
									chr5.TM0744.2.2	chr5.TM0744.2.2_at	9.34118	9.21954	8.93388	9.30557	9.38677	0.452886
									Ljwgs_022186.1	Ljwgs_022186.1_at	7.33113	7.41458	7.00371	7.02808	6.96158	0.452996
									Ljwgs_020576.1	Ljwgs_020576.1_at	6.78391	6.36298	6.33083	6.48858	6.61113	0.453086
									chr2.CM0249.23.1	chr2.CM0249.23.1_at	7.32403	7.77719	7.6404	7.64389	7.44921	0.453167
									chr5.CM0328.67.1	chr5.CM0328.67.1_at	8.168	8.50495	8.05174	8.17477	8.46587	0.453209
									chr1.CM0029.32.1	chr1.CM0029.32.1_x_at	8.98453	9.32586	9.05108	9.0001	8.87243	0.453435
									TC15181	TC15181_s_at	8.03515	8.38462	8.1023	8.48865	8.28641	0.453506
									chr5.CM0328.67	chr5.CM0328.67_at	7.91035	8.11094	7.65738	7.83598	7.97388	0.453559
									gi45613509	gi45613509_at	6.6418	6.61684	7.07082	6.95479	6.73518	0.453982
									chr4.CM0525.14	chr4.CM0525.14_at	9.01808	8.98822	9.44249	9.35417	9.22086	0.454276
									Ljwgs_026990.1	Ljwgs_026990.1_at	9.32815	8.87354	9.09595	8.95232	9.1523	0.454602
									Ljwgs_018879.2	Ljwgs_018879.2_at	8.82943	8.82852	8.37473	8.62752	8.61291	0.454701
									chr6.CM0055.62	chr6.CM0055.62_at	10.1051	10.3539	9.89886	10.2202	10.2852	0.455035
									Ljwgs_122163.1	Ljwgs_122163.1_at	6.98862	6.89704	6.67228	7.05521	6.59995	0.455251
									chr2.CM0249.57	chr2.CM0249.57_at	6.43867	6.32932	6.12496	6.17735	6.58039	0.455434
									TC20268	TC20268_at	8.55989	8.76047	8.32332	8.77886	8.60126	0.455542
									Ljwgs_076941.1	Ljwgs_076941.1_at	7.75354	7.61186	7.98842	7.53269	7.83947	0.455734
									chr2.CM0021.60	chr2.CM0021.60_at	9.75701	9.80892	9.35359	9.51386	9.80945	0.455865
									Ljwgs_134195.1	Ljwgs_134195.1_at	8.93266	9.11023	8.70641	8.72151	8.6543	0.455927
									Ljwgs_019058.1	Ljwgs_019058.1_at	6.69702	6.62237	6.92991	6.51927	6.47393	0.455977
									Ljwgs_060792.0.2	Ljwgs_060792.0.2_at	10.6473	10.1993	10.4838	10.497	10.1913	0.455984
									chr4.CM0042.95.1	chr4.CM0042.95.1_at	9.19989	8.74356	9.0252	8.84858	8.79148	0.45633
									Ljwgs_026845.1	Ljwgs_026845.1_at	9.36205	9.03227	8.90705	9.21989	8.90565	0.456399
									chr1.TM1284.3.1	chr1.TM1284.3.1_at	7.65149	7.59779	7.2628	7.35677	7.71938	0.456585
									Ljwgs_046782.1	Ljwgs_046782.1_at	9.35427	9.47187	9.01525	9.32616	9.2789	0.456627
									chr5.TM1547.21.1	chr5.TM1547.21.1_at	7.63022	7.98195	7.52522	7.88511	7.58294	0.456731
									gi45617810	gi45617810_at	7.73339	7.45558	7.32663	7.27663	7.68973	0.456763
									Ljwgs_075583.1	Ljwgs_075583.1_at	7.5986	7.86303	7.95013	8.05539	7.81248	0.45679
									Ljwgs_060718.1	Ljwgs_060718.1_at	13.0796	12.6779	12.7759	12.9255	12.6226	0.456966
									Ljwgs_074816.1	Ljwgs_074816.1_s_at	7.49788	7.45408	7.23679	7.69375	7.32721	0.456968
									Ljwgs_108231.1.1	Ljwgs_108231.1.1_at	7.11675	7.26205	6.8132	7.02702	6.80507	0.456978
									Ljwgs_015853.1	Ljwgs_015853.1_at	10.6596	10.6649	10.3485	10.6685	10.2107	0.457725
									CM1488.20.1	CM1488.20.1_at	8.55815	8.52824	8.26938	8.10031	8.17577	0.457844
									chr3.CM0792.25	chr3.CM0792.25_at	9.74593	9.45484	9.35868	9.32122	9.28802	0.457912
									chr4.CM0429.11.1	chr4.CM0429.11.1_at	13.9634	14.4214	13.983	14.2545	14.0687	0.457975
									Ljwgs_016382.1	Ljwgs_016382.1_at	12.7899	13.1847	13.1333	13.2482	12.9932	0.458279
									Ljwgs_043186.2	Ljwgs_043186.2_s_at	7.9627	8.01032	8.18345	8.22566	7.76722	0.458437
									Ljwgs_014192.1	Ljwgs_014192.1_at	10.8728	11.3066	11.0882	11.3313	11.2294	0.458529
									Ljwgs_093956.1	Ljwgs_093956.1_at	9.89461	9.99554	9.97695	10.0086	9.55001	0.45861
									TC15872	TC15872_at	9.73529	9.82913	9.37041	9.45488	9.49612	0.458719
									chr2.CM0545.59	chr2.CM0545.59_at	8.56284	8.44404	8.40991	8.21983	8.10402	0.458824
									chr1.CM0316.25.1	chr1.CM0316.25.1_at	8.41507	8.28925	7.95616	8.24352	7.9805	0.458907
									chr1.CM0098.51	chr1.CM0098.51_at	9.88151	9.74397	9.68983	9.55868	9.42251	0.458999
									Ljwgs_102568.1	Ljwgs_102568.1_s_at	9.65971	9.89957	9.50417	9.96327	9.83439	0.459099
									Ljwgs_138351.1	Ljwgs_138351.1_at	7.82207	7.68036	7.36694	7.62805	7.36292	0.459144
									Ljwgs_027239.1	Ljwgs_027239.1_at	8.17136	8.42593	8.23974	8.63057	8.417	0.459215
									Ljwgs_034053.1	Ljwgs_034053.1_at	7.7268	8.00351	7.79168	7.91266	7.5442	0.459308
									Ljwgs_007666.1	Ljwgs_007666.1_at	9.43218	9.35532	9.1733	9.20291	8.97269	0.459489
									BM1271.3	BM1271.3_at	8.86153	9.30564	8.87413	9.00547	9.32123	0.4597
									Ljwgs_014491.1	Ljwgs_014491.1_at	7.54729	7.36689	7.08746	7.15411	7.47605	0.459822
									Ljwgs_046667.1	Ljwgs_046667.1_s_at	9.18832	8.93303	8.73741	8.72845	8.78133	0.459867
									TM0441.8	TM0441.8_at	9.35191	9.1146	8.93828	8.93292	8.89204	0.459872
									chr3.TM0793.14	chr3.TM0793.14_at	11.5091	11.5248	11.3108	11.4948	11.065	0.459885
									Ljwgs_019425.1	Ljwgs_019425.1_at	10.4843	10.4279	10.0237	10.343	10.124	0.460597
									Ljwgs_101823.1	Ljwgs_101823.1_at	9.34707	9.54331	9.08261	9.28918	9.2149	0.460704
									Ljwgs_026335.2	Ljwgs_026335.2_at	8.07013	7.97235	8.38614	7.92521	8.14933	0.460929
									CM1102.3	CM1102.3_at	8.39732	8.48526	8.08137	8.02413	8.09049	0.461129
									Ljwgs_028017.2	Ljwgs_028017.2_at	6.94171	7.01574	6.67191	6.96962	6.55431	0.461423
									Ljwgs_026097.1	Ljwgs_026097.1_at	9.35875	9.47479	9.07279	9.0132	9.27456	0.461599
									Ljwgs_018564.1	Ljwgs_018564.1_at	11.0457	11.0471	11.5076	11.0633	11.1352	0.461862
									chr1.CM0104.20	chr1.CM0104.20_at	6.96557	6.59282	6.50368	6.82124	6.83476	0.461885
									Ljwgs_007118.1	Ljwgs_007118.1_at	9.00722	9.09581	8.63392	8.84599	8.85708	0.461885
									chr5.TM0696.18	chr5.TM0696.18_at	10.9579	10.9935	10.5574	11.0193	10.7498	0.461906
									Ljwgs_041268.1	Ljwgs_041268.1_at	9.5995	9.72429	9.88985	9.65334	9.42768	0.46217
									chr5.CM0260.24	chr5.CM0260.24_at	8.44097	8.4684	8.32971	8.47564	8.79202	0.462316
									Ljwgs_103158.1	Ljwgs_103158.1_s_at	7.88162	8.28235	7.84367	8.02931	7.81978	0.462565
									Ljwgs_014617.1	Ljwgs_014617.1_at	7.06526	7.52876	7.39995	7.36748	7.0934	0.463495
									chr5.CM0328.12	chr5.CM0328.12_at	8.11693	7.91005	7.65322	7.82681	7.81422	0.463706
									Ljwgs_038104.1	Ljwgs_038104.1_s_at	7.94855	8.27398	7.80997	7.84043	8.09508	0.464006
									chr2.TM0660.1.1	chr2.TM0660.1.1_at	9.16559	9.18462	9.16472	9.2207	8.75665	0.46405
									gi45415111	gi45415111_at	8.19033	8.33791	8.02143	8.48559	8.22235	0.464159
									gi45349710	gi45349710_at	6.09072	6.55503	6.31359	6.41196	6.3128	0.464305
									chr1.TM0816.1	chr1.TM0816.1_at	7.06708	7.16742	6.75171	6.70284	6.9862	0.464577
									chr2.CM0903.42.1	chr2.CM0903.42.1_at	10.5445	10.6554	10.1908	10.3964	10.4076	0.46459
									TC17720	TC17720_at	10.0287	9.56436	9.75245	9.5639	9.74888	0.464841
									chr3.CM0226.65	chr3.CM0226.65_x_at	6.77171	6.75755	6.64608	7.07608	6.61123	0.464843
									chr3.CM0282.28	chr3.CM0282.28_at	10.8971	11.0078	10.7132	10.7497	10.5429	0.464893
									chr1.TM0811.22	chr1.TM0811.22_at	9.98458	10.1077	9.9569	9.8531	10.3181	0.464966
									Ljwgs_066044.1	Ljwgs_066044.1_at	6.58506	6.31652	6.78164	6.7328	6.68727	0.46512
									Ljwgs_143741.1	Ljwgs_143741.1_at	6.34603	6.19382	6.02456	6.23515	6.48976	0.4652
									Ljwgs_050016.1	Ljwgs_050016.1_at	9.63701	9.3451	9.20038	9.28887	9.1718	0.465211
									Ljwgs_079444.1	Ljwgs_079444.1_at	8.57714	8.92019	8.85681	8.95293	8.4877	0.465233
									chr1.CM0231.49	chr1.CM0231.49_at	8.5158	8.98133	8.52096	8.6403	8.86966	0.465531
									chr2.CM0028.30	chr2.CM0028.30_at	7.65396	7.93112	7.46545	7.605	7.53576	0.465669
									TM0644.1	TM0644.1_at	7.28592	7.03473	7.01554	7.02168	6.81998	0.465939
									Ljwgs_015791.1.1	Ljwgs_015791.1.1_at	6.86935	6.76384	7.1839	7.11564	6.71767	0.466222
									gi45576007	gi45576007_at	10.1657	10.3246	10.1277	10.1896	10.5943	0.466587
									TC10329	TC10329_at	9.67446	10.0748	9.69891	10.1414	9.86195	0.466929
									Ljwgs_004836.1	Ljwgs_004836.1_at	8.21299	8.14286	7.98991	7.74601	8.04674	0.466975
									gi1370199	gi1370199_at	8.96589	9.28422	8.82372	9.12127	8.8169	0.467321
									Ljwgs_012095.1.1	Ljwgs_012095.1.1_at	9.55464	9.08716	9.16364	9.22339	9.117	0.467477
									Ljwgs_037045.1	Ljwgs_037045.1_at	11.7788	11.4195	11.3949	11.3111	11.4572	0.467724
									Ljwgs_060228.1	Ljwgs_060228.1_x_at	6.57571	6.93005	6.46214	6.80248	6.67556	0.467905
									Ljwgs_007570.1	Ljwgs_007570.1_at	7.49347	7.52244	7.71213	7.24422	7.42537	0.467911
									Ljwgs_049112.1.1	Ljwgs_049112.1.1_at	9.01641	9.22901	8.86661	9.1669	8.76074	0.468265
									chr1.TM1516.31.1	chr1.TM1516.31.1_at	7.70011	7.66931	7.42187	7.57441	7.23182	0.468289
									gi45350550	gi45350550_at	11.9162	11.7777	12.0567	12.0613	11.5928	0.468457
									chr2.CM0323.10	chr2.CM0323.10_s_at	8.70028	9.04373	8.57524	8.88796	8.93558	0.46849
									chr2.CM0323.44.1	chr2.CM0323.44.1_at	9.75369	9.82427	9.35563	9.73454	9.53663	0.468644
									Ljwgs_021184.1	Ljwgs_021184.1_at	6.38426	6.30367	6.14642	6.50641	6.03748	0.468926
									Ljwgs_059688.1	Ljwgs_059688.1_at	8.35566	8.20395	8.54688	8.30579	8.07793	0.468952
									Ljwgs_081253.1	Ljwgs_081253.1_at	9.26444	8.95687	8.79546	9.13136	8.84902	0.468983
									TC10432	TC10432_at	8.43336	8.37645	7.96419	8.10585	8.09959	0.469172
									Ljwgs_052271.2	Ljwgs_052271.2_s_at	10.9325	11.1056	11.0483	11.4017	11.0119	0.469244
									Ljwgs_068072.1.1	Ljwgs_068072.1.1_at	8.86553	9.31877	9.21397	9.19633	8.84942	0.469352
									Ljwgs_033214.1	Ljwgs_033214.1_at	8.85742	9.01529	8.70072	8.67703	8.54592	0.469372
									chr3.TM0916.20	chr3.TM0916.20_at	9.34817	9.43117	9.75512	9.74965	9.28558	0.469537
									chr5.CM0095.11	chr5.CM0095.11_at	9.62971	9.84003	9.38885	9.3704	9.72336	0.469636
									Ljwgs_040937.1	Ljwgs_040937.1_at	8.02023	7.85878	7.73105	7.86379	8.20081	0.469765
									Ljwgs_063696.1	Ljwgs_063696.1_s_at	7.25382	7.37794	7.59689	7.35508	7.127	0.469894
									chr3.TM1587.13.1	chr3.TM1587.13.1_at	7.7357	8.11288	7.8615	8.11941	7.64936	0.470047
									TC15347	TC15347_at	10.0592	10.2037	10.0527	10.0595	9.73349	0.470221
									Ljwgs_011836.1	Ljwgs_011836.1_s_at	7.64721	7.66025	7.18996	7.52751	7.22145	0.47029
									chr1.CM0215.36	chr1.CM0215.36_s_at	9.18179	9.23639	8.93526	8.76604	8.83213	0.470352
									Ljwgs_094814.2	Ljwgs_094814.2_s_at	10.2178	10.2078	9.74724	9.86145	10.0245	0.470567
									Ljwgs_010322.2	Ljwgs_010322.2_at	10.1985	10.5591	10.3814	10.6661	10.1955	0.470617
									chr1.CM1409.15	chr1.CM1409.15_at	9.13229	8.84542	8.66162	8.85901	8.69721	0.470675
									chr1.CM1409.13.2	chr1.CM1409.13.2_at	9.99681	9.95074	9.52595	9.8604	9.66753	0.470852
									Ljwgs_086149.1	Ljwgs_086149.1_at	7.82361	8.22425	8.29324	7.82233	7.83234	0.470918
									Ljwgs_003929.1	Ljwgs_003929.1_at	7.68413	8.05032	7.9	7.96932	7.57928	0.471042
									chr3.CM0241.29.1	chr3.CM0241.29.1_at	10.1194	9.85944	10.2263	10.3305	10.2248	0.47111
									Ljwgs_021500.1	Ljwgs_021500.1_s_at	7.98904	7.74725	8.18092	7.95943	8.21881	0.471555
									chr1.TM0221.10.1	chr1.TM0221.10.1_at	10.4287	10.6991	10.2276	10.5391	10.5249	0.471558
									Ljwgs_104430.1	Ljwgs_104430.1_at	6.41191	6.59434	6.12267	6.47622	6.34147	0.471668
									Ljwgs_024791.1	Ljwgs_024791.1_at	10.6471	10.2946	10.1753	10.4732	10.1962	0.471779
									chr1.CM0117.22.3	chr1.CM0117.22.3_at	9.19093	9.115	8.90198	8.71897	8.76223	0.471959
									chr4.CM0026.37	chr4.CM0026.37_at	9.82086	9.62512	9.34888	9.64687	9.53386	0.471978
									TC18781	TC18781_at	7.97421	8.14422	8.44638	8.13278	8.04998	0.472167
									Ljwgs_112608.1	Ljwgs_112608.1_at	8.39267	7.92046	8.28251	7.96867	8.23589	0.47221
									Ljwgs_032704.2	Ljwgs_032704.2_at	10.7855	11.124	11.0125	11.2578	10.9645	0.472273
									Ljwgs_002580.2	Ljwgs_002580.2_at	11.2762	10.9742	10.8037	11.0619	10.9233	0.472436
									chr2.CM0191.26	chr2.CM0191.26_s_at	6.77448	6.89394	7.10538	6.63286	6.75226	0.472515
									Ljwgs_012301.1	Ljwgs_012301.1_at	9.76088	9.97872	9.506	9.73442	9.68016	0.472714
									Ljwgs_041424.2	Ljwgs_041424.2_at	6.92119	7.16333	7.12991	6.74685	6.69029	0.473041
									gi45404505	gi45404505_at	9.43315	9.57535	9.1174	9.22757	9.10209	0.473261
									chr4.CM0244.84	chr4.CM0244.84_at	7.30909	7.09134	6.94636	6.89203	6.83573	0.473356
									Ljwgs_139524.1	Ljwgs_139524.1_at	10.343	10.8164	10.3466	10.5047	10.7171	0.473357
									chr4.CM0165.57	chr4.CM0165.57_at	12.237	12.1877	12.2679	12.2349	12.6611	0.473468
									TC9638	TC9638_at	6.15098	6.20315	6.62446	6.21933	6.16205	0.473482
									Ljwgs_025619.1	Ljwgs_025619.1_at	9.2003	9.43572	9.36474	9.43322	8.96206	0.473658
									chr3.CM0634.83	chr3.CM0634.83_at	6.79068	7.01262	6.59402	6.5388	6.61605	0.47382
									chr5.CM0089.90	chr5.CM0089.90_at	10.092	10.4492	10.2488	10.5176	10.0438	0.473872
									Ljwgs_065725.2	Ljwgs_065725.2_at	6.88205	6.40784	6.46452	6.57473	6.64228	0.474209
									TC19942	TC19942_at	8.59732	8.97785	8.50363	8.75477	8.7909	0.474215
									Ljwgs_014734.1	Ljwgs_014734.1_at	8.77912	8.76248	8.41832	8.30482	8.54811	0.474298
									TM0445.26	TM0445.26_at	10.6467	10.4281	10.1718	10.2602	10.6317	0.474837
									Ljwgs_012919.2	Ljwgs_012919.2_at	7.9116	8.19431	8.06097	7.71947	7.99076	0.474844
									Ljwgs_099842.1	Ljwgs_099842.1_s_at	7.77606	7.60872	7.40488	7.30116	7.4503	0.474898
									chr2.CM0102.41	chr2.CM0102.41_at	9.07441	9.10553	8.73999	8.63061	8.81312	0.474926
									Ljwgs_046629.1	Ljwgs_046629.1_at	9.83567	9.96649	9.68121	10.1562	9.82792	0.474943
									chr5.CM0052.31	chr5.CM0052.31_at	6.84854	6.3736	6.65004	6.83004	6.46363	0.474944
									TM0694.5	TM0694.5_at	7.08548	7.21609	6.81211	6.74096	6.86567	0.475126
									chr5.CM0239.2	chr5.CM0239.2_at	10.2571	10.7322	10.3501	10.6724	10.3754	0.475164
									chr2.CM0018.96	chr2.CM0018.96_at	10.002	9.93543	10.2648	10.2401	9.7894	0.475449
									chr1.CM0001.56	chr1.CM0001.56_at	9.36498	9.08914	8.88938	9.35039	9.34951	0.475592
									Ljwgs_043626.1	Ljwgs_043626.1_at	9.70742	9.29906	9.24998	9.30521	9.72564	0.475653
									Ljwgs_052407.1	Ljwgs_052407.1_x_at	6.63112	6.34459	6.64177	6.82027	6.39105	0.475679
									TC18255	TC18255_at	8.84845	8.9574	9.32428	9.04978	8.94372	0.475833
									Ljwgs_017628.1	Ljwgs_017628.1_at	10.5613	10.9535	10.7225	10.9215	10.4777	0.475836
									gi45351307	gi45351307_at	12.3166	12.1822	11.8564	12.3324	12.0323	0.47602
									gi45609895	gi45609895_at	9.11632	8.7411	8.73014	8.63995	9.03729	0.476367
									gi45349211	gi45349211_at	9.74308	9.71166	9.42796	9.85909	9.90443	0.476464
									Ljwgs_008685.1	Ljwgs_008685.1_at	8.71411	8.6745	8.23759	8.4222	8.54039	0.476516
									chr3.CM0690.7.1	chr3.CM0690.7.1_at	6.73343	6.71857	6.36009	6.83661	6.79037	0.476523
									Ljwgs_115905.1	Ljwgs_115905.1_at	7.37194	7.13862	7.33772	6.89531	6.96284	0.47663
									chr2.CM0081.37	chr2.CM0081.37_at	9.11813	8.95516	8.64128	8.86815	9.05802	0.476851
									Ljwgs_091399.0.1	Ljwgs_091399.0.1_at	14.4906	14.8097	14.3328	14.5514	14.4984	0.476856
									TM0674.12.1	TM0674.12.1_at	6.96151	6.76623	6.94772	6.48464	6.50926	0.476877
									chr2.TM0838.11.1	chr2.TM0838.11.1_at	7.46923	7.94617	7.49631	7.88228	7.65335	0.476938
									gi45629435	gi45629435_at	10.0933	9.91589	9.96508	10.3932	10.1802	0.477263
									Ljwgs_028142.1	Ljwgs_028142.1_at	9.22505	9.70244	9.30393	9.41067	9.392	0.477387
									Ljwgs_110955.1	Ljwgs_110955.1_at	7.96372	7.5028	7.69811	7.7742	7.98052	0.477719
									Ljwgs_035525.1	Ljwgs_035525.1_at	8.29832	8.2688	7.82056	8.08951	8.10332	0.477762
									Ljwgs_022088.2	Ljwgs_022088.2_x_at	7.51554	7.65423	7.2864	7.17643	7.50217	0.4778
									Ljwgs_014368.1	Ljwgs_014368.1_at	9.03391	9.08515	8.96587	8.98232	8.60729	0.477861
									TC12086	TC12086_at	7.32049	7.35383	7.17132	7.32771	6.87594	0.477895
									Ljwgs_020770.1	Ljwgs_020770.1_at	7.63254	7.91625	7.57791	7.8957	7.43835	0.477896
									chr6.TM1657.8	chr6.TM1657.8_at	9.41433	9.43568	8.95761	9.05217	9.17354	0.478067
									Ljwgs_070137.1	Ljwgs_070137.1_s_at	13.8776	13.9211	13.4429	13.7564	13.7601	0.478126
									TM0464.20	TM0464.20_s_at	7.88869	8.14674	7.85309	7.93605	8.33122	0.478132
									chr1.TM0103.18.2	chr1.TM0103.18.2_at	7.39628	7.31506	7.56211	7.79319	7.36078	0.478137
									chr1.CM0001.37.1	chr1.CM0001.37.1_at	10.8485	11.0327	10.9825	10.5544	10.6571	0.478241
									chr1.TM0835.16	chr1.TM0835.16_at	7.01247	6.75619	7.20749	6.79108	6.72884	0.478645
									chr2.CM0099.50	chr2.CM0099.50_at	9.78438	9.3057	9.58591	9.57126	9.52805	0.478688
									chr4.CM0182.9	chr4.CM0182.9_at	9.01728	8.81157	8.57761	8.53844	8.75601	0.478835
									chr4.CM0617.71	chr4.CM0617.71_at	7.97499	8.43484	8.30978	7.95595	8.21141	0.478894
									Ljwgs_121370.1	Ljwgs_121370.1_at	6.48419	6.54535	6.38615	6.12812	6.06608	0.479269
									chr2.CM0373.62	chr2.CM0373.62_at	7.42575	7.66936	7.21942	7.52013	7.6992	0.479781
									chr4.TM0238.15	chr4.TM0238.15_at	9.19465	8.90898	8.71476	8.90046	8.7456	0.479891
									chr1.CM0122.71	chr1.CM0122.71_at	7.53617	7.05613	7.52628	7.17156	7.32209	0.48004
									chr5.CM0328.9	chr5.CM0328.9_at	6.25307	6.73404	6.56588	6.41923	6.45923	0.480968
									chr1.TM1516.2	chr1.TM1516.2_at	7.72305	7.68844	7.61302	7.7156	7.24207	0.480981
									Ljwgs_100453.1	Ljwgs_100453.1_at	9.85332	9.93263	9.61808	9.45154	9.72779	0.481092
									CM1488.19	CM1488.19_at	7.97913	7.85681	7.88593	7.68015	7.49798	0.481151
									chr1.CM0442.9	chr1.CM0442.9_at	11.0743	11.4223	11.379	11.2466	10.9411	0.481172
									chr1.CM0105.145	chr1.CM0105.145_at	12.3863	12.5397	12.4075	12.3302	12.0582	0.481456
									Ljwgs_016223.1	Ljwgs_016223.1_at	9.26845	9.62876	9.51487	9.75008	9.515	0.48164
									gi45625225	gi45625225_at	9.74919	9.79681	9.31502	9.56935	9.48464	0.481788
									chr4.CM0179.37.2	chr4.CM0179.37.2_at	8.23448	7.88519	8.36728	8.10123	7.90156	0.482087
									Ljwgs_077252.1	Ljwgs_077252.1_at	6.99924	7.28985	7.22156	7.18602	6.80758	0.482263
									Ljwgs_083785.1	Ljwgs_083785.1_s_at	6.74857	6.39754	6.82967	6.65045	6.34741	0.482266
									Ljwgs_111906.1	Ljwgs_111906.1_s_at	7.58483	7.27335	7.75563	7.52733	7.27429	0.482284
									chr6.CM0045.11	chr6.CM0045.11_at	7.8305	7.4925	7.34819	7.52967	7.5667	0.482312
									chr6.CM0245.37	chr6.CM0245.37_at	6.9211	6.88233	6.43861	6.50648	6.59931	0.482492
									Ljwgs_016469.1	Ljwgs_016469.1_at	9.31177	9.36285	9.7943	9.73969	9.41769	0.482536
									chr3.CM0127.28	chr3.CM0127.28_at	8.55214	8.53662	8.71054	9.01935	8.69936	0.482732
									chr2.CM0304.34	chr2.CM0304.34_at	9.32982	9.07851	9.07362	8.84692	9.0345	0.4829
									Ljwgs_056680.1	Ljwgs_056680.1_at	11.5007	11.7608	11.7895	11.7147	11.3065	0.483047
									Ljwgs_065606.1	Ljwgs_065606.1_at	10.515	10.571	10.1286	10.3387	10.6121	0.483571
									Ljwgs_019969.1	Ljwgs_019969.1_s_at	9.8104	9.48922	9.97291	9.87741	9.66239	0.483686
									chr1.CM0544.40	chr1.CM0544.40_s_at	8.28119	8.68926	8.49734	8.76497	8.33743	0.483776
									Ljwgs_073079.1	Ljwgs_073079.1_at	9.64713	9.54955	9.16312	9.51054	9.64024	0.484005
									Ljwgs_018621.1.1	Ljwgs_018621.1.1_at	8.25709	8.08906	7.77302	8.00919	8.16136	0.48407
									Ljwgs_103890.1	Ljwgs_103890.1_s_at	10.6066	10.4028	10.2876	10.5338	10.1223	0.484268
									Ljwgs_010821.1	Ljwgs_010821.1_at	11.828	12.2524	11.9335	12.3125	12.0083	0.484576
									Ljwgs_011510.1	Ljwgs_011510.1_at	11.2788	11.014	11.1214	11.0417	10.7942	0.484614
									Ljwgs_040896.2	Ljwgs_040896.2_s_at	8.67395	8.53154	8.55536	8.18928	8.21732	0.484669
									chr1.CM0393.30	chr1.CM0393.30_at	8.56933	8.09596	8.08455	8.51665	8.09094	0.484776
									chr6.CM0885.9	chr6.CM0885.9_at	9.02298	9.24596	9.50781	9.18274	9.24797	0.484836
									chr3.CM0110.47.1	chr3.CM0110.47.1_at	6.9099	7.13244	6.91804	7.22529	6.7404	0.484892
									chr5.TM0852.9	chr5.TM0852.9_at	9.63341	9.66225	9.77904	9.88057	10.1184	0.485
									Ljwgs_024557.1	Ljwgs_024557.1_at	8.77164	8.57663	8.28657	8.33292	8.32105	0.485067
									Ljwgs_057153.1	Ljwgs_057153.1_at	7.91799	7.79363	7.66798	7.57742	8.06251	0.485089
									Ljwgs_074843.1	Ljwgs_074843.1_at	11.8699	11.91	11.5751	12.0604	11.6341	0.485303
									Ljwgs_073133.1	Ljwgs_073133.1_at	7.56311	7.07761	7.22353	7.41949	7.21132	0.485506
									Ljwgs_016815.1	Ljwgs_016815.1_at	7.81974	7.93364	7.81384	8.09718	7.61159	0.485588
									chr2.CM0250.9	chr2.CM0250.9_at	11.0148	10.6248	10.5292	10.5535	10.9485	0.485594
									chr3.CM0091.3	chr3.CM0091.3_at	7.27864	7.18182	7.66754	7.45917	7.40396	0.485729
									chr5.CM0909.20	chr5.CM0909.20_at	10.751	10.5531	10.2653	10.3167	10.5423	0.485742
									chr6.TM0169.16	chr6.TM0169.16_s_at	9.22498	9.32585	9.35585	9.67547	9.18969	0.485778
									TC13622	TC13622_at	8.44849	8.45631	8.05929	7.97013	8.36983	0.486187
									Ljwgs_040108.1	Ljwgs_040108.1_at	6.49383	6.60485	6.31611	6.80232	6.38523	0.486217
									chr2.TM0652.5	chr2.TM0652.5_at	8.73524	8.98426	9.07425	9.22036	9.22153	0.486286
									TM0879.20	TM0879.20_at	7.52408	7.64987	7.24468	7.16355	7.46459	0.486321
									gi45348855	gi45348855_x_at	8.1993	8.58059	8.09415	8.25657	8.34577	0.486435
									Ljwgs_094294.1	Ljwgs_094294.1_at	9.68075	9.70583	9.43529	9.21937	9.5103	0.48646
									Ljwgs_003293.1	Ljwgs_003293.1_at	7.00016	6.67561	6.51356	6.70627	6.76063	0.4866
									Ljwgs_035519.1	Ljwgs_035519.1_at	8.81029	9.19526	9.10034	8.9153	9.29691	0.486622
									chr3.CM0261.17	chr3.CM0261.17_at	9.97866	10.0629	9.5762	9.77588	10.0309	0.486717
									CM0528.17	CM0528.17_at	9.85468	9.7181	9.75016	10.2049	9.88821	0.486811
									Ljwgs_019855.0.1	Ljwgs_019855.0.1_at	7.03648	6.86331	6.87421	7.10009	7.35015	0.486841
									Ljwgs_043788.2	Ljwgs_043788.2_at	7.80842	7.97496	7.6009	7.5852	7.488	0.486957
									Ljwgs_086309.1	Ljwgs_086309.1_at	6.42334	6.69312	6.44904	6.91062	6.4508	0.487278
									chr4.CM0500.23	chr4.CM0500.23_at	8.2067	7.75561	8.05068	7.71941	7.80377	0.48729
									gi45633703	gi45633703_at	11.9573	11.6953	11.9499	12.1383	11.651	0.487296
									chr3.CM0152.35.1	chr3.CM0152.35.1_at	7.50305	7.34734	7.01574	7.26181	7.4405	0.487306
									chr4.CM0333.1.1	chr4.CM0333.1.1_at	8.52324	8.75627	8.41936	8.77745	8.29005	0.487394
									Ljwgs_077995.1	Ljwgs_077995.1_s_at	7.57009	7.43958	7.08266	7.28743	7.27426	0.487434
									TM0825.24	TM0825.24_at	13.0003	13.0609	13.1946	13.4878	13.249	0.487467
									Ljwgs_024967.1	Ljwgs_024967.1_at	9.48335	9.22765	8.99579	9.095	9.20223	0.487552
									Ljwgs_118363.1	Ljwgs_118363.1_x_at	10.6916	10.8535	10.9676	10.982	10.4944	0.487669
									gi45603537	gi45603537_at	7.79721	8.00784	7.65429	8.14213	7.8288	0.487836
									chr1.CM0029.34	chr1.CM0029.34_at	7.44773	7.59368	7.1057	7.55243	7.31931	0.487976
									gi45631898	gi45631898_at	6.92408	7.3173	7.07013	7.21863	6.82932	0.487978
									Ljwgs_147637.1	Ljwgs_147637.1_at	7.77878	7.65885	7.41757	7.29072	7.7703	0.488058
									Ljwgs_040678.1	Ljwgs_040678.1_at	9.78201	10.0191	9.91977	10.2189	10.2701	0.488069
									TM0727.13	TM0727.13_at	9.34282	9.83146	9.8089	9.48993	9.73955	0.488632
									TM0759.27.1	TM0759.27.1_at	9.36149	9.69101	9.20173	9.46714	9.52823	0.489272
									chr2.CM0783.18	chr2.CM0783.18_at	11.0468	11.2216	10.874	11.3119	10.8225	0.489346
									Ljwgs_039161.1	Ljwgs_039161.1_at	8.22529	8.59968	8.26634	8.71474	8.46835	0.489447
									chr1.CM0206.97	chr1.CM0206.97_at	12.945	13.1075	12.6217	12.618	12.9149	0.489493
									Ljwgs_040628.1	Ljwgs_040628.1_at	6.61208	6.62021	6.4728	6.13072	6.18908	0.489497
									gi45636884	gi45636884_at	7.88828	8.25778	7.76822	7.92513	7.83748	0.489559
									chr1.CM0105.70	chr1.CM0105.70_at	8.08406	8.0733	8.56301	8.45042	8.26448	0.489706
									Ljwgs_069156.1	Ljwgs_069156.1_s_at	9.8026	9.37708	9.31428	9.64701	9.31289	0.48971
									chr2.CM0028.30.2	chr2.CM0028.30.2_at	9.67313	10.0923	9.6023	9.69418	9.71552	0.489948
									chr1.CM0433.4	chr1.CM0433.4_at	10.5127	10.6898	10.2024	10.6925	10.4188	0.490091
									TM0305.14	TM0305.14_s_at	9.15507	9.36213	9.11711	9.60722	9.1633	0.490116
									Ljwgs_139526.1.1	Ljwgs_139526.1.1_at	8.59645	8.65433	8.23325	8.29521	8.72344	0.490189
									Ljwgs_096055.1	Ljwgs_096055.1_at	10.3069	10.3838	9.89347	10.0529	10.2803	0.49036
									chr3.TM1250.14	chr3.TM1250.14_at	11.8235	12.0352	11.7331	11.9446	11.5445	0.490628
									chr1.CM0195.5	chr1.CM0195.5_at	9.08157	9.0546	8.63341	8.98877	8.59069	0.490878
									Ljwgs_054372.1	Ljwgs_054372.1_s_at	7.3708	7.24479	7.46696	7.58446	7.09358	0.490881
									Ljwgs_009966.1	Ljwgs_009966.1_s_at	9.34268	9.20691	9.04009	9.1268	9.53099	0.490901
									gi45604703	gi45604703_at	7.34878	7.47456	6.98354	7.06364	7.12533	0.49102
									TC11508	TC11508_at	9.86416	9.93259	9.73622	10.0846	9.59333	0.491267
									Ljwgs_021032.1	Ljwgs_021032.1_s_at	7.03339	6.81696	6.75957	7.25105	6.95997	0.491483
									Ljwgs_056987.1	Ljwgs_056987.1_at	7.63087	8.06787	7.57613	7.77961	7.58267	0.491742
									chr4.CM0297.16.1	chr4.CM0297.16.1_at	10.565	10.6823	10.1904	10.3949	10.4562	0.491932
									Ljwgs_099478.1	Ljwgs_099478.1_at	7.14787	7.09031	7.58233	7.11708	7.23543	0.492021
									TC16826	TC16826_at	7.4828	7.74455	7.58423	7.42801	7.25245	0.492093
									chr1.TM0487.4	chr1.TM0487.4_at	10.3478	10.3628	9.87061	10.0137	10.2867	0.492161
									Ljwgs_007145.1	Ljwgs_007145.1_at	8.99675	8.93124	8.99945	8.50714	8.71036	0.492311
									chr5.TM0872.17.1	chr5.TM0872.17.1_at	6.49668	6.43394	6.35966	6.00434	6.29297	0.492338
									gi45351158	gi45351158_at	8.97048	9.06517	8.57283	8.98435	9.01873	0.492338
									chr1.CM0133.58	chr1.CM0133.58_at	9.76315	9.38409	9.77142	9.43471	9.27889	0.492534
									Ljwgs_008874.1	Ljwgs_008874.1_at	10.7656	11.2581	10.9767	10.8889	10.9204	0.492561
									Ljwgs_020957.1	Ljwgs_020957.1_at	6.75043	6.83726	6.52194	6.80301	6.34466	0.492595
									Ljwgs_106012.1	Ljwgs_106012.1_at	7.1662	6.88582	6.67356	6.99097	6.8661	0.49265
									chr2.CM0803.43	chr2.CM0803.43_at	9.8829	9.96364	9.88682	10.2882	9.79552	0.492655
									gi45606179	gi45606179_at	9.23647	9.72917	9.46931	9.61279	9.43061	0.492697
									chr1.CM0476.12	chr1.CM0476.12_at	7.7155	7.24057	7.22276	7.25435	7.54173	0.492746
									Ljwgs_103715.1	Ljwgs_103715.1_at	7.83187	7.64714	7.85484	7.42686	7.36207	0.492769
									Ljwgs_090315.1	Ljwgs_090315.1_at	6.52102	6.14819	6.0282	6.23384	6.39741	0.492815
									chr5.CM0096.35	chr5.CM0096.35_at	8.90309	8.65315	8.45341	8.41022	8.59919	0.492869
									chr4.CM0297.37	chr4.CM0297.37_at	8.22542	8.04683	7.79478	8.2877	8.04189	0.492922
									chr5.TM1547.15	chr5.TM1547.15_at	7.63179	7.59781	7.13876	7.47739	7.14238	0.493033
									chr3.TM0797.30	chr3.TM0797.30_at	7.51332	7.62456	7.19709	7.13129	7.23417	0.493261
									Ljwgs_129966.1	Ljwgs_129966.1_at	7.35015	7.5167	7.26175	7.59228	7.09887	0.493411
									Ljwgs_058418.1	Ljwgs_058418.1_at	8.47472	8.65557	8.21066	8.70413	8.38684	0.493469
									Ljwgs_032803.1	Ljwgs_032803.1_at	7.11783	6.77498	6.62431	6.89188	6.81894	0.493527
									Ljwgs_068268.1	Ljwgs_068268.1_at	10.3651	10.3468	9.87742	10.371	10.1972	0.493568
									chr1.CM0174.21	chr1.CM0174.21_at	7.56419	7.87984	7.95412	7.93894	7.46032	0.493802
									Ljwgs_121402.1	Ljwgs_121402.1_at	7.33097	7.05694	6.88571	6.83712	6.9441	0.49385
									chr1.TM0812.20	chr1.TM0812.20_at	9.34092	9.20985	8.84705	9.11354	9.02993	0.493869
									TM1634.6.1	TM1634.6.1_at	6.76195	6.5899	6.26787	6.62931	6.75139	0.494086
									gi45404911	gi45404911_at	11.2633	11.758	11.5639	11.6971	11.3333	0.494687
									chr3.CM0282.20	chr3.CM0282.20_at	6.66363	7.11174	6.84614	7.07407	6.61681	0.494921
									Ljwgs_022945.1	Ljwgs_022945.1_at	8.60613	8.36629	8.67563	8.8614	8.39049	0.495104
									Ljwgs_055172.1	Ljwgs_055172.1_at	7.36349	7.28605	7.38908	7.64068	7.14546	0.495219
									chr3.CM0127.74	chr3.CM0127.74_at	11.8481	11.4017	11.3524	11.4343	11.6944	0.495646
									chr6.CM0437.12	chr6.CM0437.12_at	11.9675	12.4632	12.286	12.3115	12.0782	0.495655
									chr2.CM0168.10	chr2.CM0168.10_at	10.2555	10.66	10.4222	10.5039	10.1643	0.495728
									Ljwgs_015266.1	Ljwgs_015266.1_at	8.85482	9.11254	9.35057	9.02048	8.94818	0.495751
									chr6.TM0778.5	chr6.TM0778.5_at	8.69941	8.60133	8.21123	8.20357	8.48323	0.495837
									TC16743	TC16743_at	10.1662	10.046	9.78244	10.2783	9.99232	0.495878
									TC11183	TC11183_at	9.75217	9.82275	9.32664	9.55823	9.66599	0.496113
									Ljwgs_025505.1	Ljwgs_025505.1_at	8.03636	7.66671	7.7153	7.53993	7.59572	0.496434
									TC14665	TC14665_at	12.88	12.6751	12.3907	12.8019	12.8872	0.49655
									Ljwgs_149392.1	Ljwgs_149392.1_at	10.5409	10.6368	10.1403	10.5146	10.3227	0.496583
									gi45348245	gi45348245_at	7.91393	8.07538	7.57874	7.88549	7.89298	0.496631
									chr3.CM0792.62.1	chr3.CM0792.62.1_at	11.0412	11.0113	10.8002	10.769	11.2657	0.496704
									TC13302	TC13302_at	8.09621	8.36289	7.8657	8.02313	7.93834	0.497192
									Ljwgs_013647.2	Ljwgs_013647.2_at	7.26114	7.38359	7.07471	7.23933	6.88639	0.497202
									Ljwgs_082478.1	Ljwgs_082478.1_at	12.7658	12.5756	12.2686	12.6116	12.5705	0.497233
									chr4.CM0170.21	chr4.CM0170.21_s_at	8.7714	8.83523	8.43195	8.74242	8.33778	0.497453
									chr2.CM0102.11	chr2.CM0102.11_at	8.14328	7.64579	7.71254	7.83669	7.85692	0.497489
									Ljwgs_008515.3	Ljwgs_008515.3_at	7.28983	7.25558	7.43272	6.93509	7.42302	0.497623
									chr1.CM0078.4	chr1.CM0078.4_at	6.64775	6.84367	7.04786	7.14543	7.00778	0.497684
									chr1.CM0098.9	chr1.CM0098.9_at	10.8237	11.3215	11.1408	10.8686	10.934	0.497767
									chr5.CM0260.15	chr5.CM0260.15_at	9.34229	9.06519	8.84484	9.1373	8.84452	0.497769
									Ljwgs_067960.0.1	Ljwgs_067960.0.1_at	10.0503	10.2337	9.75199	10.2498	10.0151	0.497783
									chr4.CM0100.45	chr4.CM0100.45_s_at	9.82412	9.68605	9.3259	9.54598	9.381	0.498223
									Ljwgs_098393.1	Ljwgs_098393.1_at	10.7763	10.278	10.5039	10.5085	10.4646	0.498284
									Ljwgs_068114.2	Ljwgs_068114.2_at	9.43282	9.47398	9.62924	9.74111	9.24276	0.498349
									chr1.CM0123.57	chr1.CM0123.57_at	10.6016	10.3777	10.4238	10.1032	10.2503	0.498365
									chr6.CM0885.33	chr6.CM0885.33_at	7.77131	7.55789	7.52942	7.86664	8.02788	0.498459
									Ljwgs_044444.1	Ljwgs_044444.1_s_at	7.63272	7.13418	7.50625	7.53943	7.24243	0.498544
									Ljwgs_041645.1	Ljwgs_041645.1_at	7.02698	7.3884	6.88978	7.05591	7.04182	0.498614
									chr3.TM1144.14	chr3.TM1144.14_at	10.7246	10.8574	10.3779	10.4658	10.3587	0.498747
									TM0599.19.1	TM0599.19.1_at	7.22299	7.21631	7.37344	7.37834	6.87949	0.498851
									chr1.TM1703.14	chr1.TM1703.14_at	8.29527	7.91367	8.08194	7.91574	7.79617	0.499098
									Ljwgs_021750.2	Ljwgs_021750.2_s_at	10.8433	11.2596	10.7603	11.2306	11.1984	0.499239
									Ljwgs_021936.1	Ljwgs_021936.1_at	9.17954	9.37147	8.99164	8.87221	8.88685	0.499256
									chr3.CM0724.17.1	chr3.CM0724.17.1_at	9.26614	9.17591	8.85189	9.35126	8.94547	0.499376
									Ljwgs_035993.1	Ljwgs_035993.1_at	8.49234	7.99292	8.07004	8.0922	8.36116	0.499419
									chr6.TM0508.17.1	chr6.TM0508.17.1_at	9.82369	9.62853	9.64868	9.7931	9.32424	0.499455
									gi45618352	gi45618352_at	7.45319	7.63579	7.63587	7.88243	7.38287	0.499565
									TC19256	TC19256_at	8.59345	8.81974	8.31982	8.56577	8.57231	0.499923
									Ljwgs_027185.1.1	Ljwgs_027185.1.1_s_at	10.4843	10.7852	10.6606	10.6735	10.2849	0.500278
									Ljwgs_116234.1	Ljwgs_116234.1_s_at	8.66805	8.87884	8.43245	8.42993	8.37836	0.500482
									chr3.TM0916.12	chr3.TM0916.12_at	9.39426	9.73072	9.66107	9.89475	9.43598	0.500494
									chr5.CM0200.75	chr5.CM0200.75_at	7.15456	7.3447	6.84412	7.28718	7.04972	0.500583
									Ljwgs_035235.1	Ljwgs_035235.1_at	6.54086	6.04023	6.17549	6.42934	6.19427	0.500624
									Ljwgs_044103.1	Ljwgs_044103.1_at	10.7641	11.2317	11.2647	10.964	10.7837	0.500645
									chr4.CM0229.28	chr4.CM0229.28_at	7.04569	6.90837	6.54483	6.76996	6.73061	0.500861
									Ljwgs_072414.1	Ljwgs_072414.1_at	9.16855	8.90185	8.90513	8.89439	8.66766	0.500887
									Ljwgs_098555.1	Ljwgs_098555.1_at	9.22333	8.72228	8.97305	8.92154	8.81683	0.501048
									Ljwgs_076668.1	Ljwgs_076668.1_at	9.78001	9.38391	9.44366	9.2785	9.41739	0.501517
									Ljwgs_012132.1	Ljwgs_012132.1_at	7.08381	6.91949	7.01073	7.02721	6.58219	0.501626
									Ljwgs_113536.1	Ljwgs_113536.1_at	7.86001	7.41413	7.6102	7.35837	7.46075	0.501643
									chr4.CM0219.31	chr4.CM0219.31_at	10.6984	10.7259	10.2242	10.3543	10.6683	0.501698
									chr4.CM0100.42.1	chr4.CM0100.42.1_at	7.55616	7.20841	7.24753	7.18259	7.05402	0.502137
									Ljwgs_007769.1	Ljwgs_007769.1_at	10.0025	10.3329	10.5049	10.4402	10.028	0.502416
									chr1.TM1643.10.2	chr1.TM1643.10.2_s_at	7.84927	7.37633	7.37534	7.40145	7.87798	0.502637
									Ljwgs_026761.1	Ljwgs_026761.1_at	6.66264	6.16812	6.15999	6.47554	6.31205	0.502644
									chr2.CM0056.59	chr2.CM0056.59_at	10.8156	10.6639	10.6535	10.3979	10.3128	0.502825
									gi7776691	gi7776691_at	6.29193	6.68596	6.1831	6.52524	6.37603	0.502855
									chr1.CM0113.32	chr1.CM0113.32_at	8.31768	8.40033	8.08596	8.22349	7.89734	0.502985
									gi45350848	gi45350848_at	8.07976	8.09402	7.9676	8.47062	8.24855	0.503013
									chr5.CM0062.19	chr5.CM0062.19_at	6.69497	6.99526	6.49221	6.75933	6.8864	0.503045
									gi7747321	gi7747321_at	7.76025	7.732	7.81461	7.43552	7.31139	0.503221
									Ljwgs_017813.1	Ljwgs_017813.1_at	11.4402	11.9435	11.721	11.7952	11.6901	0.503302
									Ljwgs_082011.1	Ljwgs_082011.1_at	8.74653	8.6912	8.75926	9.19458	8.80952	0.503382
									Ljwgs_028104.1	Ljwgs_028104.1_at	8.76465	9.26805	8.9065	8.81611	8.78222	0.503406
									chr1.CM0442.29	chr1.CM0442.29_at	8.69586	8.24363	8.40454	8.71814	8.2145	0.503643
									Ljwgs_043292.2	Ljwgs_043292.2_at	8.95443	9.17197	8.66828	8.70321	9.11365	0.503694
									Ljwgs_120113.1	Ljwgs_120113.1_at	8.72549	8.52837	8.36898	8.61307	8.2218	0.503696
									chr3.CM0226.50	chr3.CM0226.50_at	10.0691	10.4567	10.3944	9.98499	10.4887	0.503755
									chr1.CM0496.11.2	chr1.CM0496.11.2_at	9.58714	9.43965	9.08338	9.50341	9.39949	0.503761
									Ljwgs_045464.1	Ljwgs_045464.1_s_at	11.0774	10.8608	10.8641	10.9385	10.5736	0.503827
									Ljwgs_045345.1	Ljwgs_045345.1_at	6.97025	7.43985	7.47411	7.31228	7.34587	0.503858
									Ljwgs_049188.1	Ljwgs_049188.1_at	6.43614	6.94002	6.50562	6.75706	6.67884	0.503878
									chr3.CM0127.26	chr3.CM0127.26_at	7.29676	7.03853	7.36495	6.86107	6.89819	0.503883
									Ljwgs_007100.2	Ljwgs_007100.2_at	8.64437	8.14046	8.61298	8.38564	8.50064	0.503911
									Ljwgs_024597.1	Ljwgs_024597.1_at	8.22372	8.16333	8.48479	8.24322	8.66734	0.504003
									TC18072	TC18072_at	9.20546	9.18312	9.18525	8.70142	8.8589	0.50404
									TM1678.3.1	TM1678.3.1_s_at	8.78419	8.71565	9.21969	9.15265	8.92763	0.504042
									TM0499.1	TM0499.1_at	10.3109	10.543	10.286	10.0519	10.0389	0.504055
									Ljwgs_035554.1	Ljwgs_035554.1_at	13.9781	13.7583	13.5801	13.474	13.7412	0.504057
									Ljwgs_086305.1	Ljwgs_086305.1_at	8.32155	8.18606	7.89267	8.25797	8.39701	0.504342
									Ljwgs_078145.1	Ljwgs_078145.1_at	9.27125	8.96132	8.76633	8.92475	8.9882	0.504918
									chr5.CM0071.96	chr5.CM0071.96_at	6.91221	7.02196	6.81468	6.64257	6.51689	0.505072
									Ljwgs_039892.1	Ljwgs_039892.1_at	12.8192	13.2829	12.8454	13.199	12.7776	0.505375
									TC18242	TC18242_at	10.0604	9.89359	9.55499	9.70773	9.59799	0.505414
									Ljwgs_046559.1	Ljwgs_046559.1_at	7.05644	6.57783	6.60586	6.7698	6.55082	0.505628
									TC12006	TC12006_at	7.56089	7.23114	7.19906	7.46456	7.7047	0.505647
									chr1.CM0361.2	chr1.CM0361.2_at	6.98373	7.02079	7.00824	7.20587	7.48939	0.50566
									chr4.CM0004.44	chr4.CM0004.44_at	6.45795	6.28687	6.50334	6.62996	6.79268	0.505808
									Ljwgs_119280.1	Ljwgs_119280.1_s_at	8.6828	8.56374	8.75161	8.47375	8.24568	0.505931
									chr1.CM0442.29.2	chr1.CM0442.29.2_s_at	14.4762	14.6141	14.2275	14.7336	14.3762	0.506077
									chr4.CM0042.34	chr4.CM0042.34_at	9.54199	9.83179	9.32571	9.81855	9.5042	0.506084
									chr3.CM0127.85	chr3.CM0127.85_at	7.39448	7.82577	7.40345	7.50663	7.31945	0.506317
									Ljwgs_123993.1	Ljwgs_123993.1_at	9.46271	9.32686	9.0645	8.95635	8.99657	0.506365
									chr3.CM0135.15.1	chr3.CM0135.15.1_at	10.9261	10.7556	10.6455	10.4197	10.4691	0.506396
									Ljwgs_076649.1	Ljwgs_076649.1_at	6.96426	6.77141	6.7069	6.71812	6.4577	0.506559
									chr4.CM0525.18	chr4.CM0525.18_at	7.25767	7.36081	7.60923	7.17192	7.6786	0.506682
									Ljwgs_010984.1	Ljwgs_010984.1_at	9.53616	9.71598	9.20919	9.30205	9.50974	0.50679
									Ljwgs_074098.1	Ljwgs_074098.1_at	6.81474	7.32157	7.3027	7.28535	7.12615	0.506831
									chr3.CM0047.46	chr3.CM0047.46_s_at	10.5209	10.167	10.164	10.2073	10.671	0.506981
									chr2.CM0102.57.1	chr2.CM0102.57.1_at	9.00391	9.51129	9.23793	9.31068	9.08439	0.507381
									Ljwgs_053094.1	Ljwgs_053094.1_at	7.82715	7.51427	7.66154	7.47774	7.31964	0.507514
									gi7721242	gi7721242_at	10.0209	10.1815	9.88398	10.3307	9.8231	0.507599
									Ljwgs_122799.1	Ljwgs_122799.1_at	7.09555	6.78463	6.58792	6.64746	6.74627	0.507635
									Ljwgs_071367.1	Ljwgs_071367.1_at	8.00414	7.92037	8.10439	7.82823	7.59672	0.507677
									chr6.TM0778.15	chr6.TM0778.15_at	9.23014	8.91818	9.42588	9.12377	9.00869	0.507696
									Ljwgs_043784.1	Ljwgs_043784.1_at	11.9575	11.8722	12.0702	12.3598	12.3799	0.50772
									BM0924.34	BM0924.34_at	9.61004	9.77393	9.55817	9.63879	9.26591	0.508028
									Ljwgs_061776.1	Ljwgs_061776.1_at	12.4438	12.7797	12.2716	12.4223	12.3854	0.50818
									gi45401853	gi45401853_at	6.23115	6.09546	6.60378	6.14365	6.14265	0.508315
									Ljwgs_023986.1	Ljwgs_023986.1_at	6.94012	7.23788	7.22157	6.87159	6.72956	0.50832
									Ljwgs_012128.1	Ljwgs_012128.1_at	6.24121	6.28615	6.69501	6.18651	6.48989	0.508499
									gi45578898	gi45578898_at	8.96536	8.85181	8.45672	8.52109	8.70077	0.508634
									chr1.TM0207.12	chr1.TM0207.12_at	10.5107	10.1072	10.4087	10.3405	10.616	0.508722
									Ljwgs_052367.1	Ljwgs_052367.1_at	9.08523	8.92395	9.05302	8.95775	8.57644	0.50879
									chr1.CM0496.15	chr1.CM0496.15_at	8.72969	8.67293	8.33748	8.39961	8.22047	0.509221
									TC12081	TC12081_at	8.63077	9.14004	9.02279	8.86137	8.89255	0.509273
									TM1678.3	TM1678.3_s_at	10.1922	10.5497	10.4423	10.6447	10.1352	0.509556
									TM0727.1	TM0727.1_at	7.4746	7.17161	7.266	6.96505	7.46474	0.509557
									Ljwgs_017676.1	Ljwgs_017676.1_at	7.82881	7.80848	7.54513	7.58781	7.31921	0.509602
									chr1.CM0269.8	chr1.CM0269.8_at	9.14852	9.45188	9.31211	9.65815	9.33125	0.509638
									Ljwgs_117827.1	Ljwgs_117827.1_s_at	6.60174	6.40552	6.27357	6.68711	6.17744	0.509672
									chr3.CM0135.30.1	chr3.CM0135.30.1_s_at	9.10508	8.93426	8.59538	9.06916	8.84126	0.509699
									Ljwgs_034548.1	Ljwgs_034548.1_at	9.53019	9.17356	9.02032	9.51865	9.26491	0.509873
									Ljwgs_055947.1	Ljwgs_055947.1_at	12.2472	12.6107	12.3661	12.6162	12.1063	0.5099
									Ljwgs_142204.1	Ljwgs_142204.1_at	13.4981	13.4214	12.9881	13.1635	13.3966	0.509952
									Ljwgs_015527.4	Ljwgs_015527.4_at	9.67801	9.45865	9.17949	9.35377	9.16801	0.509998
									chr4.CM0256.2.1	chr4.CM0256.2.1_s_at	7.85214	7.67147	7.92626	7.69337	8.18147	0.510004
									chr4.TM1616.5	chr4.TM1616.5_at	8.75609	8.35347	8.24598	8.62688	8.73186	0.510105
									TM0846.32	TM0846.32_at	8.7953	8.90789	8.65206	9.02342	8.51318	0.51023
									gi57281694	gi57281694_at	6.71022	6.97625	6.55149	7.06176	6.72769	0.510277
									Ljwgs_096947.1	Ljwgs_096947.1_at	7.5801	7.58904	7.4547	7.43197	7.94232	0.510351
									Ljwgs_063191.1	Ljwgs_063191.1_at	10.9396	10.8645	10.4291	10.7176	10.4572	0.510493
									TM1441.31	TM1441.31_x_at	7.99974	7.85053	7.64936	7.48923	7.52142	0.510517
									Ljwgs_013417.2	Ljwgs_013417.2_at	6.80489	6.46351	6.29436	6.51283	6.61168	0.510531
									Ljwgs_057143.1	Ljwgs_057143.1_s_at	7.0403	7.55085	7.47391	7.09076	7.34143	0.510544
									chr5.CM0260.31.4	chr5.CM0260.31.4_at	9.4625	9.77635	9.31409	9.61534	9.26577	0.510579
									TC10335	TC10335_at	8.21889	8.31904	7.8083	8.02865	8.11922	0.510745
									Ljwgs_036045.1	Ljwgs_036045.1_at	8.73451	9.19268	8.68188	9.14726	8.98585	0.510793
									TM0326.5	TM0326.5_at	7.67235	8.01278	7.54533	8.05613	7.78367	0.5108
									TM1472.22	TM1472.22_at	9.38155	9.07118	8.8706	8.87242	9.08827	0.510951
									chr3.CM0152.16	chr3.CM0152.16_at	9.20312	9.29289	8.7819	9.1527	8.88085	0.510989
									Ljwgs_042490.1	Ljwgs_042490.1_at	10.0786	9.99628	10.0087	9.93344	10.4446	0.511125
									Ljwgs_088995.1	Ljwgs_088995.1_s_at	8.28498	8.074	8.3542	8.31047	7.84303	0.511179
									TM1634.27	TM1634.27_at	9.25776	8.93622	9.02202	9.44749	9.22823	0.511268
									Ljwgs_006193.2	Ljwgs_006193.2_at	7.32321	7.02868	7.20235	7.03375	6.81192	0.511286
									chr5.CM0089.149	chr5.CM0089.149_s_at	8.80527	8.97725	8.46596	8.68547	8.48215	0.511292
									TC11717	TC11717_at	7.44048	7.30641	7.63259	7.73322	7.8179	0.511486
									Ljwgs_023799.0.1	Ljwgs_023799.0.1_at	9.36975	9.64738	9.34702	9.72325	9.85874	0.511719
									gi45616487	gi45616487_at	10.1993	9.87273	9.70191	9.89031	9.68731	0.51196
									TM1765.12	TM1765.12_at	9.474	9.12256	9.427	8.96204	9.3024	0.511962
									chr3.TM0365.11	chr3.TM0365.11_at	8.54059	8.06845	8.26103	8.14888	8.02824	0.512349
									TC16252	TC16252_at	8.21661	8.44372	7.9312	8.30239	8.34149	0.512519
									chr1.CM0105.10	chr1.CM0105.10_at	9.86242	9.98656	9.87262	9.63389	9.47372	0.512842
									chr5.TM0280.2	chr5.TM0280.2_at	8.82305	8.80026	8.34261	8.85545	8.51144	0.512843
									Ljwgs_109136.1	Ljwgs_109136.1_at	7.9921	8.50515	8.28101	8.25612	8.15614	0.513055
									Ljwgs_047865.1	Ljwgs_047865.1_at	8.09319	8.51334	8.30731	8.2126	8.60648	0.513284
									Ljwgs_071129.1	Ljwgs_071129.1_s_at	7.92818	7.71853	7.58205	7.64307	7.41448	0.513702
									Ljwgs_037186.1	Ljwgs_037186.1_at	8.22112	8.0949	8.60867	8.20453	8.13447	0.513775
									chr1.TM1078.2	chr1.TM1078.2_at	7.39635	7.19379	6.88241	6.95484	7.36181	0.513939
									gi45351829	gi45351829_at	7.41662	7.37953	6.93502	7.44903	7.3598	0.514006
									TC11017	TC11017_at	6.90813	7.42273	7.27744	7.23707	7.12334	0.514605
									Ljwgs_047995.1	Ljwgs_047995.1_at	10.415	10.9297	10.6404	10.761	10.5749	0.514718
									Ljwgs_013917.1	Ljwgs_013917.1_at	7.29772	7.81247	7.30158	7.51937	7.54215	0.514754
									Ljwgs_039900.2	Ljwgs_039900.2_at	7.83644	8.11365	8.32734	8.13075	7.81253	0.514804
									Ljwgs_031750.1	Ljwgs_031750.1_at	9.27686	8.85518	8.97368	9.36999	8.85731	0.514817
									Ljwgs_013350.1	Ljwgs_013350.1_at	10.4989	10.8458	10.5075	10.7251	10.3308	0.514969
									Ljwgs_091504.1	Ljwgs_091504.1_at	7.26096	7.45618	7.40814	7.76769	7.776	0.515042
									Ljwgs_105733.1	Ljwgs_105733.1_s_at	8.86938	8.35957	8.71728	8.41505	8.35427	0.51511
									chr2.CM0058.11.1	chr2.CM0058.11.1_at	7.18407	7.04946	7.56479	7.1075	7.36862	0.515334
									chr3.CM0047.22	chr3.CM0047.22_at	8.06502	8.17842	8.14036	7.92455	7.66307	0.515346
									Ljwgs_060598.1	Ljwgs_060598.1_at	10.9449	11.3097	10.9288	10.9003	10.7942	0.515417
									chr5.CM0200.118	chr5.CM0200.118_at	12.0087	12.2397	12.0129	12.3602	11.8447	0.515438
									chr3.CM1468.20	chr3.CM1468.20_at	7.4873	7.46079	7.00726	6.97183	7.1102	0.515473
									chr4.CM0558.51	chr4.CM0558.51_at	6.62847	6.89286	6.85951	6.99684	7.14397	0.515496
									Ljwgs_138958.1	Ljwgs_138958.1_at	6.82365	7.05574	6.9002	6.54008	6.56793	0.515661
									Ljwgs_073477.1	Ljwgs_073477.1_s_at	9.06842	9.13317	9.56642	9.58445	9.08758	0.51603
									Ljwgs_059017.1	Ljwgs_059017.1_at	9.15114	9.06848	8.66327	8.63504	8.66528	0.516098
									gi45349577	gi45349577_at	9.1837	9.00203	8.6675	9.10863	8.99068	0.516203
									Ljwgs_073262.1	Ljwgs_073262.1_s_at	8.4056	8.36937	7.95931	8.47558	8.04796	0.516272
									Ljwgs_140807.1	Ljwgs_140807.1_at	6.68837	6.5285	6.96029	6.44395	6.48137	0.516337
									chr4.TM0570.18	chr4.TM0570.18_at	7.31007	7.38487	7.79886	7.60411	7.28218	0.516684
									Ljwgs_094364.1	Ljwgs_094364.1_at	8.45378	8.93685	8.43997	8.61573	8.42008	0.516763
									chr1.TM0207.20	chr1.TM0207.20_at	9.61418	9.64081	10.0793	10.131	9.77286	0.516784
									Ljwgs_021118.1	Ljwgs_021118.1_at	9.26376	9.23068	9.46479	9.74758	9.44893	0.516905
									Ljwgs_013937.2	Ljwgs_013937.2_s_at	8.35017	7.91134	7.83325	7.88627	8.1756	0.516923
									TC11747	TC11747_at	8.45329	8.90609	8.61905	8.76563	8.38914	0.516947
									Ljwgs_043355.1.1	Ljwgs_043355.1.1_at	11.5413	11.3554	11.0243	11.1932	11.5408	0.517008
									Ljwgs_059229.1	Ljwgs_059229.1_at	9.604	9.9953	9.47823	9.76307	9.68209	0.517071
									Ljwgs_124987.1	Ljwgs_124987.1_at	9.92181	9.86241	9.61484	9.78787	9.40459	0.517219
									Ljwgs_137722.1	Ljwgs_137722.1_at	6.42091	6.47747	6.86512	6.3479	6.63633	0.517221
									chr1.CM0361.64	chr1.CM0361.64_at	7.05112	6.75206	6.53383	6.93391	6.98157	0.517291
									TC18113	TC18113_at	8.97116	8.59618	8.45382	8.57409	8.58374	0.51734
									Ljwgs_111411.1	Ljwgs_111411.1_at	7.38493	7.16742	7.33348	7.12519	6.86752	0.517415
									Ljwgs_067311.1	Ljwgs_067311.1_at	9.22115	9.13163	8.94491	8.8348	8.7037	0.517452
									chr4.CM0073.79	chr4.CM0073.79_at	8.07104	7.87178	7.63178	7.59183	7.55356	0.517487
									chr5.CM0062.23	chr5.CM0062.23_at	6.95177	7.30486	6.78733	6.97726	6.94507	0.517533
									Ljwgs_027649.1	Ljwgs_027649.1_s_at	7.40222	6.88453	7.15167	7.31514	6.96553	0.51769
									chr1.TM0811.13	chr1.TM0811.13_at	9.42556	9.05621	8.98242	9.13753	8.90781	0.517753
									TM0990.3	TM0990.3_at	6.7967	6.82889	6.38676	6.31103	6.78007	0.517852
									gi45615773	gi45615773_at	7.79792	8.2426	7.88512	8.02391	7.72469	0.517911
									Ljwgs_059045.1	Ljwgs_059045.1_at	7.53616	8.05426	7.72607	7.69133	7.68054	0.518102
									chr4.CM0244.80	chr4.CM0244.80_at	7.04748	7.56577	7.3682	7.46624	7.12978	0.51829
									chr5.CM0260.19	chr5.CM0260.19_at	10.0073	9.48879	9.53936	9.53166	9.54016	0.518487
									Ljwgs_024292.1	Ljwgs_024292.1_at	8.86731	8.90473	8.43453	8.79963	8.38605	0.51868
									Ljwgs_018728.1	Ljwgs_018728.1_at	9.74757	10.0824	9.73232	9.96037	9.56367	0.518757
									Ljwgs_056426.1	Ljwgs_056426.1_at	8.33902	8.06716	8.52063	8.0018	8.03823	0.518826
									Ljwgs_043396.1	Ljwgs_043396.1_at	9.36351	9.16445	9.26711	8.84452	8.91458	0.518992
									Ljwgs_078428.1	Ljwgs_078428.1_s_at	10.3376	10.7182	10.1992	10.237	10.6824	0.519011
									Ljwgs_015526.2	Ljwgs_015526.2_at	6.80151	6.76769	6.69133	6.28232	6.50624	0.519187
									Ljwgs_056128.1	Ljwgs_056128.1_at	9.55813	9.76433	9.65196	9.69255	9.24475	0.519582
									chr2.CM0056.81	chr2.CM0056.81_at	7.19615	6.87263	7.39232	7.08749	7.35018	0.519696
									TM0445.16.1	TM0445.16.1_at	9.48625	9.52455	9.08153	9.60124	9.50346	0.519714
									Ljwgs_092567.1	Ljwgs_092567.1_s_at	15.4922	15.6634	15.1436	15.377	15.19	0.519849
									chr2.CM0081.27	chr2.CM0081.27_at	6.53968	6.45978	6.11746	6.41284	6.63746	0.520006
									Ljwgs_039741.1	Ljwgs_039741.1_at	8.46994	8.58372	8.33828	8.59428	8.07408	0.520201
									TC15075	TC15075_s_at	12.0442	12.0251	11.5239	11.721	11.601	0.52032
									gi45574228	gi45574228_at	10.1797	10.7001	10.2659	10.5255	10.3476	0.520404
									Ljwgs_005713.1	Ljwgs_005713.1_at	10.4755	10.7814	10.7665	10.996	10.8246	0.520449
									Ljwgs_068653.1	Ljwgs_068653.1_at	10.4524	10.2042	10.2275	9.93182	10.0881	0.520568
									gi45641298	gi45641298_at	8.83246	8.71432	8.56358	8.90462	8.38395	0.520675
									Ljwgs_078148.1.1	Ljwgs_078148.1.1_at	7.54007	7.29618	7.04717	7.16253	7.56795	0.520783
									Ljwgs_019586.2	Ljwgs_019586.2_at	7.67441	7.45069	7.44932	7.65028	7.15346	0.520947
									Ljwgs_102073.1	Ljwgs_102073.1_s_at	7.14826	7.3878	7.66926	7.2931	7.18851	0.521
									Ljwgs_043467.1	Ljwgs_043467.1_at	6.35406	6.84753	6.32651	6.35388	6.47782	0.52102
									chr3.CM0243.12	chr3.CM0243.12_at	6.51656	6.46291	6.98396	6.71914	6.72612	0.521051
									Ljwgs_080081.1	Ljwgs_080081.1_at	8.44492	8.28303	8.65978	8.2993	8.1387	0.521072
									Ljwgs_064475.1	Ljwgs_064475.1_s_at	8.96	8.8661	8.60863	8.43891	8.85125	0.521088
									TM1622.15	TM1622.15_at	10.9564	11.1783	10.8304	11.004	10.6571	0.521142
									gi45397222	gi45397222_at	9.71118	9.67552	10.1261	9.88199	9.60488	0.521198
									TM1664.2	TM1664.2_s_at	9.983	10.2045	10.1316	10.4589	9.93759	0.521259
									Ljwgs_018795.1	Ljwgs_018795.1_s_at	7.92789	8.43503	8.07852	8.44923	8.05933	0.521333
									gi45641929	gi45641929_at	7.00779	7.00447	6.4863	6.78921	6.80041	0.521493
									Ljwgs_049934.1	Ljwgs_049934.1_at	7.47229	7.88971	7.36791	7.47203	7.48581	0.521796
									chr3.CM0127.64	chr3.CM0127.64_at	7.0053	7.03529	6.96304	6.79395	7.31578	0.521834
									Ljwgs_038604.1	Ljwgs_038604.1_at	6.35372	6.29902	6.4134	6.82131	6.40818	0.522288
									gi45626582	gi45626582_at	10.7219	11.2443	10.77	10.972	10.761	0.522372
									TM0446.19	TM0446.19_at	9.59565	9.57063	9.0732	9.25691	9.54491	0.522451
									chr5.CM0328.28	chr5.CM0328.28_at	6.5942	6.97238	6.60098	6.86962	6.44991	0.522469
									Ljwgs_017796.1	Ljwgs_017796.1_at	10.0732	10.0715	9.55072	10.0013	9.93842	0.522494
									chr4.CM0281.35.1	chr4.CM0281.35.1_at	8.56293	9.0859	8.83447	8.94366	8.86306	0.522971
									chr1.CM0275.16	chr1.CM0275.16_at	7.13322	7.17432	7.34176	6.942	6.81878	0.522981
									gi45638473	gi45638473_at	6.40076	6.92408	6.70545	6.5202	6.63733	0.523322
									Ljwgs_069784.1	Ljwgs_069784.1_s_at	7.0701	6.54677	6.94524	6.64936	6.76485	0.523328
									gi45415408	gi45415408_at	7.47419	7.12432	6.95085	7.15708	6.95882	0.523338
									Ljwgs_075848.1	Ljwgs_075848.1_s_at	8.30522	8.30163	7.78317	7.78185	7.78443	0.523376
									Ljwgs_061853.1.1	Ljwgs_061853.1.1_at	7.53713	7.38062	7.24417	7.0137	7.35039	0.523425
									Ljwgs_077803.1	Ljwgs_077803.1_at	7.28971	7.25923	7.08345	7.21647	6.76627	0.523442
									chr2.CM0803.132.1	chr2.CM0803.132.1_x_at	7.53826	7.44495	7.4125	7.0147	7.32904	0.523556
									TM0684.39	TM0684.39_at	7.06319	7.19941	6.67581	6.81623	6.73335	0.5236
									Ljwgs_098610.1	Ljwgs_098610.1_s_at	11.623	11.5551	11.0991	11.3396	11.5259	0.523971
									chr4.CM0119.1.1	chr4.CM0119.1.1_at	8.95016	8.70693	8.42598	8.81089	8.52361	0.524179
									TC8283	TC8283_x_at	8.19295	8.27572	7.84177	7.75145	7.98789	0.524274
									Ljwgs_038922.1	Ljwgs_038922.1_at	6.67876	6.57487	6.38868	6.72552	6.91302	0.524333
									chr2.CM0237.45	chr2.CM0237.45_at	11.3902	11.7919	11.7197	11.9146	11.4762	0.524343
									Ljwgs_036646.1	Ljwgs_036646.1_at	8.56162	8.3373	8.03638	8.42732	8.10223	0.525233
									Ljwgs_004166.1	Ljwgs_004166.1_at	8.48937	8.98142	9.01465	8.64324	8.60176	0.525286
									chr4.TM1536.19	chr4.TM1536.19_at	9.22978	9.63969	9.27701	9.5555	9.11431	0.525378
									chr3.CM0135.5	chr3.CM0135.5_at	8.1114	8.04185	7.58588	7.94663	7.82089	0.525518
									chr4.CM0087.12	chr4.CM0087.12_at	9.8546	9.80513	9.32882	9.85197	9.46597	0.525777
									TM0874.12	TM0874.12_at	9.60315	10.0403	9.51449	9.83254	9.75167	0.5258
									chr3.CM0226.4	chr3.CM0226.4_at	7.47295	7.80886	7.48122	7.47613	7.28237	0.526488
									Ljwgs_106311.1.1	Ljwgs_106311.1.1_at	7.03851	6.85158	7.33043	6.93223	6.80391	0.526519
									chr3.TM0907.8	chr3.TM0907.8_at	7.82099	7.8218	7.32369	7.81393	7.85032	0.526633
									chr2.CM0250.6	chr2.CM0250.6_at	7.85932	8.08241	8.04796	8.38596	7.96033	0.526637
									TC15671	TC15671_at	10.869	10.669	11.196	10.952	10.7921	0.526907
									Ljwgs_051161.1	Ljwgs_051161.1_at	10.263	10.563	10.6985	10.7901	10.4162	0.527037
									TM1571.35.1	TM1571.35.1_at	9.74171	9.906	9.39128	9.38521	9.37892	0.527078
									chr6.CM0055.34	chr6.CM0055.34_at	9.2409	9.6112	9.52798	9.43925	9.0841	0.527106
									chr6.CM0885.29.2	chr6.CM0885.29.2_s_at	8.71672	8.81634	8.53351	9.0607	8.86626	0.52719
									Ljwgs_011072.1	Ljwgs_011072.1_at	10.2646	10.6647	10.1422	10.4287	10.1375	0.527205
									Ljwgs_016224.2	Ljwgs_016224.2_at	9.04137	9.4589	9.44577	9.29028	8.93169	0.527217
									Ljwgs_067613.1.1	Ljwgs_067613.1.1_at	6.44568	6.56286	6.07209	6.17925	6.03561	0.527253
									chr4.CM0172.21	chr4.CM0172.21_at	8.50492	8.13185	8.26879	8.59885	8.07132	0.527531
									Ljwgs_065336.1	Ljwgs_065336.1_at	10.576	10.5932	10.5491	10.9828	10.4553	0.527584
									Ljwgs_028596.1	Ljwgs_028596.1_at	9.57785	9.17716	9.05019	9.23264	9.3664	0.52766
									chr1.CM0123.61.2	chr1.CM0123.61.2_at	8.30756	8.04096	8.56884	8.41335	8.55713	0.527875
									TC16168	TC16168_at	8.57693	8.39638	8.32545	8.04905	8.30312	0.527885
									Ljwgs_052362.1	Ljwgs_052362.1_x_at	10.086	10.4483	10.2937	10.6143	10.2797	0.528262
									Ljwgs_108943.1	Ljwgs_108943.1_at	6.25105	6.0423	6.10205	6.5706	6.38776	0.528304
									chr5.CM0328.68	chr5.CM0328.68_s_at	7.57381	7.18447	7.38065	7.25108	7.04488	0.52893
									Ljwgs_020191.2	Ljwgs_020191.2_at	9.70925	9.36871	9.38535	9.8977	9.69093	0.528996
									Ljwgs_012901.3	Ljwgs_012901.3_s_at	10.9876	11.1191	11.1498	11.5166	11.4258	0.529007
									Ljwgs_069375.1	Ljwgs_069375.1_at	7.40628	7.31114	7.84017	7.78761	7.39968	0.529033
									chr3.CM0690.30	chr3.CM0690.30_at	8.9562	9.2861	8.75705	9.06123	9.01469	0.529052
									Ljwgs_020382.1	Ljwgs_020382.1_at	10.2849	10.2378	10.1584	10.5352	10.0061	0.529119
									chr6.CM0014.37	chr6.CM0014.37_at	7.09806	7.24895	7.03488	7.32609	6.79688	0.529206
									Ljwgs_019274.1	Ljwgs_019274.1_at	9.51118	9.65816	9.29641	9.2869	9.12886	0.529301
									gi45355939	gi45355939_x_at	10.6667	10.7725	10.2432	10.7231	10.6546	0.52932
									Ljwgs_050263.1	Ljwgs_050263.1_at	8.19277	8.53419	8.00484	8.31959	8.04974	0.529355
									gi45617737	gi45617737_x_at	11.2517	11.6162	11.0868	11.4687	11.4125	0.529378
									Ljwgs_036660.1	Ljwgs_036660.1_at	7.3647	7.03751	6.83833	6.87016	6.83532	0.529381
									TC10964	TC10964_at	8.69511	8.98976	8.46003	8.54918	8.50353	0.52973
									Ljwgs_014507.1	Ljwgs_014507.1_at	10.8201	10.5789	10.2903	10.3953	10.3734	0.52978
									chr4.CM0256.8	chr4.CM0256.8_s_at	8.93524	9.24853	9.16231	8.86966	9.39958	0.52992
									chr3.CM0160.24	chr3.CM0160.24_at	8.82441	8.42875	8.29446	8.33976	8.38925	0.529953
									chr6.CM0037.33	chr6.CM0037.33_at	10.6886	10.6404	10.8837	10.8572	10.3535	0.530118
									chr4.TM0692.12	chr4.TM0692.12_at	10.171	10.6841	10.457	10.4343	10.1537	0.530427
									chr2.CM0056.49	chr2.CM0056.49_at	9.34263	9.01662	9.27867	8.86533	8.81216	0.530468
									chr4.CM0003.19	chr4.CM0003.19_at	9.00021	9.42573	8.90871	9.30015	8.89513	0.530605
									chr4.CM0288.11	chr4.CM0288.11_at	10.9188	10.9192	10.3886	10.6675	10.4287	0.530675
									chr2.CM0803.18	chr2.CM0803.18_at	10.2591	10.5731	10.7205	10.7898	10.7579	0.53074
									Ljwgs_017028.1	Ljwgs_017028.1_at	8.48148	8.07316	8.33832	8.50391	7.97315	0.530758
									TC8924	TC8924_at	9.29141	9.75918	9.42063	9.52394	9.82221	0.530794
									TC9299	TC9299_at	9.06664	9.27504	8.74397	8.76302	8.8935	0.531062
									chr5.CM0180.14	chr5.CM0180.14_at	9.14407	8.89532	8.6129	9.06206	8.84966	0.531178
									chr1.TM0989.5	chr1.TM0989.5_at	9.1963	8.85416	8.68078	8.6651	9.00189	0.5312
									Ljwgs_094296.1	Ljwgs_094296.1_at	7.66	7.23463	7.34237	7.30523	7.12854	0.53145
									Ljwgs_049434.1.1	Ljwgs_049434.1.1_at	7.68203	7.66521	7.15049	7.6109	7.19108	0.531536
									TM0684.48	TM0684.48_at	8.64242	8.60525	8.91461	8.77017	8.38304	0.531577
									chr3.CM0106.47.1	chr3.CM0106.47.1_at	6.70871	6.61996	6.81926	6.66723	6.28763	0.53163
									chr3.TM1768.16	chr3.TM1768.16_at	8.9673	9.00666	8.69508	8.66585	9.19752	0.531672
									Ljwgs_065730.1	Ljwgs_065730.1_at	10.0909	10.4072	9.99642	10.2138	9.87534	0.531827
									Ljwgs_106877.1.1	Ljwgs_106877.1.1_at	9.99161	9.83455	9.67058	9.97108	10.2026	0.532055
									Ljwgs_055692.1	Ljwgs_055692.1_at	8.7396	8.44741	8.24873	8.4062	8.20749	0.532105
									gi22790342	gi22790342_at	7.04474	6.83874	7.1139	6.58147	7.10171	0.53243
									Ljwgs_015858.1	Ljwgs_015858.1_at	7.8473	7.64513	7.75927	7.77036	7.31484	0.532458
									Ljwgs_044716.1	Ljwgs_044716.1_at	10.2454	9.86347	10.3963	9.99649	10.3551	0.532878
									chr1.CM0375.36	chr1.CM0375.36_at	11.188	11.3935	10.9021	11.0661	10.8601	0.533323
									TM0644.10	TM0644.10_at	9.55234	9.42946	9.019	9.26313	9.16366	0.533338
									Ljwgs_011400.2	Ljwgs_011400.2_s_at	8.39097	7.93666	8.35935	8.08094	7.8575	0.533466
									chr5.CM0357.21.3	chr5.CM0357.21.3_at	7.10659	7.35662	6.82309	6.97975	7.28877	0.533524
									chr1.CM0318.6	chr1.CM0318.6_at	9.46064	9.62972	9.09612	9.45538	9.43106	0.533601
									Ljwgs_032884.1	Ljwgs_032884.1_at	7.61793	7.5355	8.06092	7.86828	7.52731	0.533617
									Ljwgs_020422.1	Ljwgs_020422.1_s_at	7.84354	7.54573	7.49373	7.30985	7.31155	0.533695
									Ljwgs_043307.1	Ljwgs_043307.1_at	7.87321	7.5311	7.53519	7.84003	7.33946	0.533751
									Ljwgs_052332.1	Ljwgs_052332.1_at	6.44781	6.76043	6.22667	6.50376	6.23175	0.533758
									Ljwgs_010352.1	Ljwgs_010352.1_at	8.78423	8.66532	8.98186	8.81357	8.44766	0.534201
									chr3.CM0142.55.1	chr3.CM0142.55.1_at	9.65687	10.0376	10.0601	9.94074	9.52568	0.534422
									gi45615739	gi45615739_at	7.35563	7.21333	7.26271	7.74777	7.25668	0.53444
									CM0345.46	CM0345.46_at	11.6618	11.3967	11.1272	11.4835	11.2865	0.534583
									Ljwgs_076150.1	Ljwgs_076150.1_at	8.50761	8.40727	7.97281	8.35655	8.34457	0.534799
									Ljwgs_053983.1	Ljwgs_053983.1_at	7.51216	7.91009	8.04724	7.77852	7.71036	0.535082
									Ljwgs_013418.1	Ljwgs_013418.1_at	6.82358	6.5618	7.06589	6.70488	6.53078	0.535105
									Ljwgs_143832.1	Ljwgs_143832.1_s_at	9.2872	9.4726	9.74082	9.82232	9.35252	0.535126
									chr1.CM0284.72	chr1.CM0284.72_at	7.99553	8.34114	8.19225	8.25405	7.80569	0.535449
									Ljwgs_114078.1	Ljwgs_114078.1_s_at	9.57308	9.65816	9.57337	10.1086	9.60759	0.535478
									Ljwgs_138103.1	Ljwgs_138103.1_at	11.3243	11.11	10.8463	11.1464	11.3819	0.53567
									Ljwgs_063197.1	Ljwgs_063197.1_at	9.64657	9.32346	9.25431	9.14549	9.11085	0.535721
									Ljwgs_013020.1	Ljwgs_013020.1_at	9.66215	9.66528	9.36713	9.90298	9.44898	0.535846
									Ljwgs_103623.1	Ljwgs_103623.1_at	8.39651	7.98189	7.86064	8.05737	8.14045	0.535876
									chr2.CM0308.12	chr2.CM0308.12_at	9.4395	9.28414	9.7627	9.77747	9.24146	0.536011
									TC19383	TC19383_at	8.67391	8.78048	9.0404	9.21013	8.72779	0.53622
									Ljwgs_003816.1	Ljwgs_003816.1_at	10.5431	10.357	10.1005	10.637	10.2028	0.53647
									Ljwgs_099738.1	Ljwgs_099738.1_at	9.73682	9.61565	9.35477	9.3918	9.20016	0.536656
									Ljwgs_035616.1	Ljwgs_035616.1_at	6.75201	6.6653	6.53221	6.35452	6.2153	0.536703
									Ljwgs_018583.1	Ljwgs_018583.1_s_at	7.13773	6.9497	7.41392	6.89626	6.87718	0.53674
									Ljwgs_008412.1	Ljwgs_008412.1_at	6.84232	6.30524	6.79074	6.48713	6.40978	0.537072
									Ljwgs_020949.1	Ljwgs_020949.1_at	6.92911	6.55484	6.58187	6.4415	6.39181	0.537301
									chr5.TM0872.3	chr5.TM0872.3_at	11.8375	11.9214	11.872	11.7718	11.384	0.537367
									Ljwgs_067034.1	Ljwgs_067034.1_at	13.5339	13.8632	13.3446	13.5004	13.3258	0.537371
									Ljwgs_090517.1	Ljwgs_090517.1_at	9.80533	9.57779	9.2678	9.42937	9.71975	0.537531
									chr3.CM0253.41	chr3.CM0253.41_at	8.32427	8.30601	8.32702	8.11585	7.78929	0.537729
									Ljwgs_132678.1.1	Ljwgs_132678.1.1_at	9.7392	9.84741	9.84485	9.89629	9.3585	0.537791
									gi45622651	gi45622651_at	9.48419	9.20144	8.94634	9.2216	8.97023	0.537842
									chr2.CM0249.13	chr2.CM0249.13_at	8.70446	8.16649	8.51594	8.47558	8.34009	0.537969
									gi45398106	gi45398106_at	7.75824	7.85316	7.31518	7.54757	7.67449	0.537981
									gi45606584	gi45606584_at	6.69256	6.62549	6.36581	6.49157	6.90402	0.538218
									Ljwgs_031395.1	Ljwgs_031395.1_at	11.253	11.5634	11.0251	11.226	11.1043	0.538293
									gi45624601	gi45624601_at	9.93345	9.43868	9.71759	9.59106	9.3946	0.538846
									Ljwgs_015609.1	Ljwgs_015609.1_at	7.39964	7.2535	7.23806	7.7451	7.20598	0.539119
									Ljwgs_110171.1.1	Ljwgs_110171.1.1_at	6.18189	6.60512	6.72125	6.27316	6.46799	0.539361
									Ljwgs_055672.1	Ljwgs_055672.1_at	7.29158	7.74106	7.83119	7.66876	7.60451	0.539613
									Ljwgs_015786.1	Ljwgs_015786.1_at	6.35751	6.64532	6.1057	6.63668	6.39354	0.539619
									chr1.TM1124.13	chr1.TM1124.13_x_at	10.5927	10.0768	10.0529	10.1047	10.0839	0.539799
									chr3.CM0080.6.1	chr3.CM0080.6.1_at	6.14363	6.46658	6.67603	6.68372	6.60042	0.540092
									Ljwgs_080669.1	Ljwgs_080669.1_s_at	7.83057	8.11101	8.18494	8.09105	7.64464	0.540298
									gi45350878	gi45350878_at	9.77584	9.76018	9.2355	9.38138	9.75241	0.540337
									Ljwgs_132936.1	Ljwgs_132936.1_s_at	6.80419	6.77474	7.18772	7.31511	6.79631	0.540375
									chr4.CM0042.30	chr4.CM0042.30_at	10.0317	10.5721	10.2041	10.2721	10.1266	0.540395
									Ljwgs_004527.1	Ljwgs_004527.1_at	9.22589	9.33448	8.86253	9.08415	8.79403	0.540446
									Ljwgs_021208.1	Ljwgs_021208.1_at	9.41948	9.79483	9.34232	9.72788	9.25425	0.540578
									Ljwgs_067618.1	Ljwgs_067618.1_at	7.90252	7.93238	7.55674	7.39158	7.81417	0.540804
									Ljwgs_034996.2	Ljwgs_034996.2_at	7.8559	7.87235	7.58093	7.65021	7.33153	0.54082
									Ljwgs_012874.3	Ljwgs_012874.3_at	7.21204	7.11662	7.65754	7.41786	7.25392	0.540927
									Ljwgs_010869.2	Ljwgs_010869.2_at	8.58677	8.36736	8.22293	8.04562	8.20013	0.54115
									chr4.CM0307.36	chr4.CM0307.36_s_at	11.0839	10.9129	10.5427	10.8042	10.7654	0.541191
									Ljwgs_036264.1	Ljwgs_036264.1_at	9.76144	9.75186	9.35156	9.24273	9.22022	0.541216
									Ljwgs_031271.1	Ljwgs_031271.1_at	9.43123	9.89882	9.67302	9.92972	9.38843	0.541289
									Ljwgs_070271.1	Ljwgs_070271.1_x_at	9.36913	9.1199	8.96209	9.0186	8.82769	0.541445
									chr2.CM0249.76	chr2.CM0249.76_at	10.474	9.93251	10.2015	10.1869	10.151	0.541449
									Ljwgs_085948.1	Ljwgs_085948.1_at	8.28281	8.25421	7.74101	8.10956	8.02371	0.541801
									chr1.CM0105.72.1	chr1.CM0105.72.1_at	10.196	10.4739	10.0398	10.5818	10.0798	0.541961
									TC18752	TC18752_at	8.49964	8.54983	8.00784	8.34202	8.30274	0.541988
									chr2.CM0028.8	chr2.CM0028.8_at	11.842	11.9539	12.3844	12.1999	11.9456	0.542414
									chr3.TM1222.14	chr3.TM1222.14_at	7.5346	7.34737	7.17317	6.99213	7.22996	0.542474
									chr3.CM0091.51	chr3.CM0091.51_at	8.65356	8.83835	8.57598	8.77661	8.29585	0.5425
									TM0684.13	TM0684.13_at	10.4021	10.1713	10.3947	10.5351	9.99243	0.542625
									chr1.CM0141.27	chr1.CM0141.27_at	9.13833	8.77878	8.87898	8.68389	8.59563	0.542691
									chr4.CM1170.66	chr4.CM1170.66_at	8.91067	9.45376	9.26988	9.30549	9.35493	0.543086
									Ljwgs_073678.2	Ljwgs_073678.2_at	6.3735	6.67541	6.44218	6.46426	6.9169	0.543392
									chr4.CM0227.52	chr4.CM0227.52_at	8.60771	8.41902	8.06421	8.54266	8.42484	0.543497
									Ljwgs_054318.1	Ljwgs_054318.1_at	7.20111	7.03931	6.65747	6.93257	6.83445	0.543641
									BM1702.3	BM1702.3_at	7.80281	7.54327	7.25897	7.37189	7.4648	0.543845
									Ljwgs_053929.1	Ljwgs_053929.1_at	8.27247	8.41712	7.88045	8.18372	7.87321	0.543911
									gi45414082	gi45414082_at	8.03869	7.64709	8.00199	7.49471	7.89817	0.54398
									gi7779665	gi7779665_at	6.66463	7.20874	7.09431	7.01748	6.70994	0.54411
									TC18574	TC18574_at	9.56557	9.87724	9.33779	9.33293	9.72182	0.544311
									Ljwgs_013193.1	Ljwgs_013193.1_at	9.05546	9.15623	8.61188	9.12755	9.08995	0.544345
									chr1.TM0989.7	chr1.TM0989.7_at	10.6166	11.0124	10.477	10.5609	10.4678	0.544553
									chr5.TM0872.4.1	chr5.TM0872.4.1_at	10.515	10.6818	10.5318	10.6124	10.1372	0.544569
									Ljwgs_032337.1	Ljwgs_032337.1_at	7.21136	7.40926	7.52765	7.39435	6.98292	0.544725
									Ljwgs_017831.1	Ljwgs_017831.1_at	7.98528	8.19736	8.53002	8.0574	8.26899	0.544737
									Ljwgs_132774.1	Ljwgs_132774.1_at	6.99377	6.44883	6.63861	6.958	6.60178	0.54494
									Ljwgs_043706.1	Ljwgs_043706.1_at	7.47123	7.60552	7.42038	7.39516	7.06055	0.544965
									chr2.CM0008.24	chr2.CM0008.24_at	7.83077	7.62729	7.28575	7.61891	7.58208	0.54502
									Ljwgs_016353.1	Ljwgs_016353.1_at	8.41734	8.54845	8.77473	8.22962	8.37524	0.54511
									Ljwgs_031342.1	Ljwgs_031342.1_s_at	7.3821	7.64918	7.215	7.76022	7.37605	0.545219
									gi45352765	gi45352765_at	8.83956	9.32	9.18346	9.38492	8.90416	0.545361
									chr3.TM0984.1	chr3.TM0984.1_at	7.70246	7.57494	7.21449	7.43594	7.76002	0.545529
									Ljwgs_147737.1	Ljwgs_147737.1_at	8.64113	9.06874	8.92387	9.15283	8.60726	0.545563
									gi45608755	gi45608755_at	10.7156	10.6602	10.4709	10.7529	10.2071	0.545734
									Ljwgs_021024.1	Ljwgs_021024.1_at	8.72356	8.63376	8.42221	8.46533	8.17761	0.545947
									Ljwgs_068725.1	Ljwgs_068725.1_s_at	10.0183	10.1612	9.7248	10.248	9.70201	0.545952
									Ljwgs_028894.1	Ljwgs_028894.1_s_at	10.0404	10.3169	10.1955	10.3302	9.7842	0.545994
									chr6.CM0045.12	chr6.CM0045.12_at	9.79544	9.43541	9.98169	9.94309	9.54175	0.546282
									Ljwgs_019093.1	Ljwgs_019093.1_at	10.3738	10.6192	10.5043	10.1971	10.0727	0.546491
									chr2.CM0608.36	chr2.CM0608.36_at	8.39643	8.5532	8.1554	8.36359	8.00664	0.546556
									chr2.CM0056.5	chr2.CM0056.5_x_at	9.84637	9.72017	9.29976	9.6017	9.75416	0.54661
									chr4.CM0288.21	chr4.CM0288.21_at	10.4952	10.2671	10.5164	10.8138	10.4453	0.546664
									chr5.CM0260.8.1	chr5.CM0260.8.1_at	9.51154	9.44649	8.96484	9.11893	9.04659	0.546703
									Ljwgs_147825.1	Ljwgs_147825.1_at	12.2489	12.7886	12.2418	12.718	12.5891	0.546789
									chr6.TM0957.10.2	chr6.TM0957.10.2_at	7.5561	7.31346	7.86038	7.65487	7.5638	0.546924
									TC12025	TC12025_at	10.5302	10.8692	10.7227	10.3221	10.811	0.547017
									Ljwgs_143103.1	Ljwgs_143103.1_at	9.7605	9.99299	9.88372	10.1739	9.62681	0.547109
									Ljwgs_050273.1	Ljwgs_050273.1_at	6.1931	6.43815	6.30931	6.40995	6.7403	0.547193
									Ljwgs_019653.1	Ljwgs_019653.1_at	7.60006	7.65446	7.5139	8.05866	8.06144	0.547545
									Ljwgs_037238.1	Ljwgs_037238.1_at	8.94034	8.71201	8.58432	8.61803	8.39276	0.547584
									Ljwgs_045346.1	Ljwgs_045346.1_at	8.64734	8.13096	8.24064	8.09973	8.19048	0.547609
									Ljwgs_103437.1	Ljwgs_103437.1_at	13.3851	13.7386	13.1909	13.6555	13.7035	0.547735
									chr4.CM0165.62.1	chr4.CM0165.62.1_at	10.1541	10.702	10.4926	10.3166	10.4584	0.547866
									chr5.TM0455.9	chr5.TM0455.9_at	10.0862	9.97585	10.1717	9.75371	9.62377	0.547944
									chr6.CM0118.57	chr6.CM0118.57_at	11.0567	11.6046	11.2569	11.2905	11.172	0.547971
[truncated: 4,206 more rows]
