# Supplementary material for: Dissection of Symbiosis and Organ Development by Integrated Transcriptome Analysis of Lotus japonicus Mutant and Wild-Type Plants
Source: PLoS One. 2009 Aug 7;4(8):e6556. doi: 10.1371/journal.pone.0006556 (PMC2717213; doi:10.1371/journal.pone.0006556)
Supplement: Table S2 — KEGG assignment and functional categories by organ (0.08 MB XLS) [file pone.0006556.s007.xls]

## Sheet: TableS2
Marker Genes by Functional Category										KEGG Assignment and Functional Categories by Organ
			gcRMA expression
Category	ORF	Probe Set	nodule	root	leaf	stem	flower			Nodule	KEGG		probe_sets/#probe sets	probe_sets/#assignments
Defense	TM0533.24.1	TM0533.24.1_at	7.55707	2.61903	2.57888	2.58184	3.67362			1	Metabolism	6	0.461538	0.333333
Defense	chr2.CM0020.37	chr2.CM0020.37_at	6.60152	2.52126	2.55841	2.50367	3.82572			2	Genetic information Processing	5	0.384615	0.277778
Defense	chr1.TM0688.19	chr1.TM0688.19_at	3.96663	9.08084	2.78875	3.04194	3.0763			3	Environmental Information Processing	4	0.307692	0.222222
Defense	chr3.CM0116.34	chr3.CM0116.34_at	2.68476	9.50956	3.39508	2.89123	3.06753			4	Cellular Processes	3	0.230769	0.166667
Defense	chr3.CM0116.35	chr3.CM0116.35_at	3.56462	8.06974	3.60705	3.50585	3.66455			99.1	Unclassified with homolog	11
Defense	Ljwgs_012158.1	Ljwgs_012158.1_at	2.68919	9.23311	2.46856	2.08696	3.48459			99.2	Unclassified without homolog	13
Defense	Ljwgs_029184.1	Ljwgs_029184.1_at	3.22772	8.65452	3.76607	3.75356	3.38512						1.38462	1
Defense	Ljwgs_031704.1	Ljwgs_031704.1_at	3.03198	6.64399	3.93031	3.49899	2.74752			1+2+3+4	sum 1,2,3,4 (# probe_sets assigned)	18
Defense	Ljwgs_079584.1	Ljwgs_079584.1_at	3.93449	6.63931	2.65563	2.71461	2.64354			[1+2+3+4]unique	unique probe sets assigned	13
Defense	Ljwgs_037153.1	Ljwgs_037153.1_at	3.17367	3.28519	6.79504	3.76809	3.17194				unique in 1,2,3,4,99.1	24
Defense	Ljwgs_050674.2	Ljwgs_050674.2_at	2.13186	2.13447	6.18008	2.13378	3.31437				unique in 99.2	13
Defense	Ljwgs_082188.1	Ljwgs_082188.1_s_at	1.93037	1.93792	3.87242	6.55853	2.09351				unique probe sets	37
Defense	chr1.CM0032.37	chr1.CM0032.37_at	2.24464	2.27755	2.26567	2.4043	7.64586
Defense	chr1.CM0150.10	chr1.CM0150.10_at	1.97835	2.00475	1.9906	1.98707	6.90187				by Function	#		%
Defense	chr1.CM0206.124	chr1.CM0206.124_at	2.33088	2.36839	2.33762	2.44118	8.27262				Kinase	1		0.0416667
Defense	chr1.TM0372.6	chr1.TM0372.6_at	2.24139	2.27228	2.25995	2.26006	7.76886				Transcription Factor	1		0.0416667
Defense	chr1.TM0812.10	chr1.TM0812.10_at	2.46997	2.61408	2.8858	2.48494	8.33044				Defense	2		0.0833333
Defense	chr2.CM0056.66	chr2.CM0056.66_at	2.05214	2.07102	2.05524	2.05116	7.64296				Transporter	1		0.0416667
Defense	chr4.CM0004.52	chr4.CM0004.52_at	2.41979	2.45217	2.46807	2.91231	8.21293				Receptor	0		0
Defense	Ljwgs_017019.1	Ljwgs_017019.1_at	2.57925	2.59264	2.57923	2.55158	7.86806				Cell Cycle	0		0
Defense	Ljwgs_017956.1	Ljwgs_017956.1_at	2.37006	2.40184	2.93085	2.38221	6.64602				Abscisic acid	0		0
Defense	Ljwgs_024199.1	Ljwgs_024199.1_at	2.46722	2.49894	3.21958	2.47803	6.68742				Auxin	0		0
Defense	Ljwgs_027615.2	Ljwgs_027615.2_at	2.09191	2.2246	2.10483	2.31733	9.40468				Cytokinin	0		0
Defense	Ljwgs_030816.2	Ljwgs_030816.2_at	2.05211	2.08242	2.08328	2.2411	6.26126				Ethylene	0		0
Defense	Ljwgs_035076.1	Ljwgs_035076.1_at	2.74718	2.88415	2.75175	2.80039	7.12453				Gibberellic acid	0		0
Defense	Ljwgs_042416.1	Ljwgs_042416.1_at	2.28004	2.32278	2.30361	2.29812	7.9877				Other	19	within category	0.208333
Defense	Ljwgs_047154.1	Ljwgs_047154.1_at	2.21091	2.24184	2.22295	2.23855	8.22243						outside category	0.791667
Defense	Ljwgs_048115.1	Ljwgs_048115.1_at	2.92193	2.8998	2.88973	2.84611	6.16516
Defense	Ljwgs_059955.1.1	Ljwgs_059955.1.1_at	2.84503	2.9369	3.25933	2.86152	7.63315			Root	KEGG		probe_sets/#probe sets	probe_sets/#assignments
Defense	Ljwgs_085274.1	Ljwgs_085274.1_at	3.46565	3.4675	3.4078	3.41547	7.22705			1	Metabolism	39	0.847826	0.722222
Defense	Ljwgs_139737.1	Ljwgs_139737.1_at	2.38451	2.46441	2.41185	2.41243	6.4653			2	Genetic information Processing	2	0.0434783	0.037037
										3	Environmental Information Processing	10	0.217391	0.185185
Kinases	chr4.CM0244.83	chr4.CM0244.83_at	6.05841	2.60454	2.55177	2.54664	3.90176			4	Cellular Processes	3	0.0652174	0.0555556
Kinases	chr1.CM0147.10	chr1.CM0147.10_at	2.36294	6.01601	2.48198	2.40841	2.43186			99.1	Unclassified with homolog	51
Kinases	Ljwgs_036669.1	Ljwgs_036669.1_at	2.6323	7.65873	3.18078	2.89112	2.98097			99.2	Unclassified without homolog	18
Kinases	chr2.CM0545.40	chr2.CM0545.40_s_at	2.85975	6.63488	2.86055	3.16401	3.34968						1.17391	1
Kinases	chr5.CM0571.17	chr5.CM0571.17_at	3.68746	6.49867	2.58273	2.3099	2.40417			1+2+3+4	sum 1,2,3,4 (# probe_sets assigned)	54
Kinases	chr5.CM0909.61	chr5.CM0909.61_at	2.47626	9.0123	2.3798	2.59495	2.36633			[1+2+3+4]unique	unique probe sets assigned	46
Kinases	Ljwgs_012158.1	Ljwgs_012158.1_at	2.68919	9.23311	2.46856	2.08696	3.48459				unique in 1,2,3,4,99.1	97
Kinases	chr3.TM0859.9	chr3.TM0859.9_x_at	2.97945	3.07665	6.13563	3.71786	3.59153				unique in 99.2	18
Kinases	chr3.TM0859.9	chr3.TM0859.9_at	3.21409	3.29331	6.05774	3.29084	3.18383				unique probe sets	115
Kinases	chr4.CM0003.70	chr4.CM0003.70_at	2.99187	3.08623	7.39548	3.53681	2.98461
Kinases	Ljwgs_101269.1	Ljwgs_101269.1_at	2.80461	3.2947	7.79951	3.08796	3.34788				by Function	#		%
Kinases	chr2.CM0210.59	chr2.CM0210.59_at	2.88347	2.98384	3.52006	6.94782	2.88821				Kinase	8		0.0824742
Kinases	chr5.CM0200.138	chr5.CM0200.138_at	3.38112	2.71737	2.85745	6.27467	3.84727				Transcription Factor	14		0.14433
Kinases	chr5.CM0788.43	chr5.CM0788.43_at	2.1763	2.22823	3.60298	7.85985	3.2883				Defense	7		0.0721649
Kinases	Ljwgs_023882.1	Ljwgs_023882.1_at	2.0439	2.07901	2.1194	7.86384	2.27365				Transporter	3		0.0309278
Kinases	Ljwgs_116939.1	Ljwgs_116939.1_at	2.90263	3.28172	3.49853	6.2105	3.36382				Receptor	0		0
Kinases	chr1.CM0141.70	chr1.CM0141.70_at	2.48333	2.52071	2.50728	2.70001	6.54126				Cell Cycle	0		0
Kinases	chr1.CM0349.28	chr1.CM0349.28_at	3.62647	3.85234	3.12978	3.63009	8.64179				Abscisic acid	0		0
Kinases	chr1.CM0800.10	chr1.CM0800.10_at	2.78032	2.97105	2.85961	2.81767	6.89416				Auxin	2		0.0206186
Kinases	chr1.TM0372.6	chr1.TM0372.6_at	2.24139	2.27228	2.25995	2.26006	7.76886				Cytokinin	0		0
Kinases	chr1.TM0812.10	chr1.TM0812.10_at	2.46997	2.61408	2.8858	2.48494	8.33044				Ethylene	0		0
Kinases	chr2.CM0018.15	chr2.CM0018.15_at	2.44335	2.48601	2.48576	2.43766	7.13698				Gibberellic acid	0		0
Kinases	chr2.CM0056.66	chr2.CM0056.66_at	2.05214	2.07102	2.05524	2.05116	7.64296				outside w. homolgue	63	within category	0.350515
Kinases	chr2.CM0060.35	chr2.CM0060.35_at	2.13867	2.10669	2.09677	2.11256	6.76288						outside category	0.649485
Kinases	chr2.CM0308.29	chr2.CM0308.29_at	2.91965	3.11715	3.03813	2.91326	7.81299
Kinases	chr2.CM0323.4	chr2.CM0323.4_at	3.55874	2.95679	2.96854	2.96866	8.13731			Leaf	KEGG		probe_sets/#probe sets	probe_sets/#assignments
Kinases	chr2.CM0373.73	chr2.CM0373.73_at	2.5362	2.5905	2.57823	2.79657	8.27727			1	Metabolism	29	0.604167	0.508772
Kinases	chr2.TM0652.2	chr2.TM0652.2_at	2.70734	2.7289	2.71378	2.70989	7.55316			2	Genetic information Processing	9	0.1875	0.157895
Kinases	chr3.CM0106.12	chr3.CM0106.12_at	2.23409	2.2405	2.22743	2.2308	6.06539			3	Environmental Information Processing	16	0.333333	0.280702
Kinases	chr3.CM0292.27	chr3.CM0292.27_at	2.58341	2.85899	2.74473	2.59719	7.33944			4	Cellular Processes	3	0.0625	0.0526316
Kinases	chr3.CM0292.27	chr3.CM0292.27_s_at	2.28018	2.37222	2.31656	2.28167	6.35529			99.1	Unclassified with homolog	47
Kinases	chr3.CM0996.6	chr3.CM0996.6_at	3.23322	3.13238	3.12338	2.97958	6.8981			99.2	Unclassified without homolog	21
Kinases	chr4.CM0004.52	chr4.CM0004.52_at	2.41979	2.45217	2.46807	2.91231	8.21293						1.1875	1
Kinases	chr4.CM0004.53	chr4.CM0004.53_s_at	2.22301	2.25168	2.29584	2.22789	8.58339			1+2+3+4	sum 1,2,3,4 (# probe_sets assigned)	57
Kinases	chr4.CM0006.15	chr4.CM0006.15_at	2.18783	2.21801	2.19632	2.19409	8.05882			[1+2+3+4]unique	unique probe sets assigned	48
Kinases	chr4.CM0165.63	chr4.CM0165.63_at	2.41898	2.47897	2.45033	2.43936	8.93798				unique in 1,2,3,4,99.1	95
Kinases	chr4.CM0165.70	chr4.CM0165.70_at	2.81227	2.90586	2.839	2.88658	9.43383				unique in 99.2	21
Kinases	chr5.CM0211.27	chr5.CM0211.27_at	2.47021	2.66947	2.62869	2.83281	7.01233				unique probe sets	116
Kinases	chr5.TM0455.1	chr5.TM0455.1_at	2.67814	2.26094	2.24588	2.3187	8.30283
Kinases	chr6.CM0420.31	chr6.CM0420.31_at	2.08372	2.13088	2.0968	2.10076	7.12599				by Function	#		%
Kinases	Ljwgs_003423.2	Ljwgs_003423.2_at	3.44094	2.92991	2.8662	2.8703	7.6104				Kinase	4		0.0421053
Kinases	Ljwgs_009966.2	Ljwgs_009966.2_at	2.32713	2.35202	2.33507	2.39334	9.68018				Transcription Factor	7		0.0736842
Kinases	Ljwgs_012095.1	Ljwgs_012095.1_at	3.69877	3.70001	3.64141	3.62046	9.35145				Defense	2		0.0210526
Kinases	Ljwgs_016644.1	Ljwgs_016644.1_at	3.05233	3.68793	3.07826	3.31413	8.79791				Transporter	12		0.126316
Kinases	Ljwgs_016677.1	Ljwgs_016677.1_at	2.81469	3.2657	3.18672	2.90722	8.29754				Receptor	2		0.0210526
Kinases	Ljwgs_016677.2	Ljwgs_016677.2_at	2.13469	2.1584	2.13835	2.13795	8.7027				Cell Cycle	0		0
Kinases	Ljwgs_017019.1	Ljwgs_017019.1_at	2.57925	2.59264	2.57923	2.55158	7.86806				Abscisic acid	0		0
Kinases	Ljwgs_021666.1	Ljwgs_021666.1_at	2.80052	3.35037	3.33945	2.97261	8.88629				Auxin	2		0.0210526
Kinases	Ljwgs_022327.1	Ljwgs_022327.1_s_at	2.13898	2.16633	2.14228	2.13855	7.15667				Cytokinin	0		0
Kinases	Ljwgs_022327.1	Ljwgs_022327.1_at	2.28543	2.32413	2.29007	2.29345	6.45706				Ethylene	1		0.0105263
Kinases	Ljwgs_022365.1	Ljwgs_022365.1_at	2.76019	2.8104	2.87664	2.79908	7.65462				Gibberellic acid	0		0
Kinases	Ljwgs_024099.1	Ljwgs_024099.1_s_at	2.32053	2.33962	2.32661	2.31965	7.84302				outside w. homolgue	65	within category	0.315789
Kinases	Ljwgs_029957.1	Ljwgs_029957.1_at	2.37877	2.47723	2.41359	2.3959	7.91089						outside category	0.684211
Kinases	Ljwgs_031215.1	Ljwgs_031215.1_s_at	2.42114	2.44107	2.42496	2.41965	7.19796
Kinases	Ljwgs_035076.1	Ljwgs_035076.1_at	2.74718	2.88415	2.75175	2.80039	7.12453			Stem	KEGG		probe_sets/#probe sets	probe_sets/#assignments
Kinases	Ljwgs_039937.1.1	Ljwgs_039937.1.1_at	3.73712	3.57774	3.50339	3.59021	7.87504			1	Metabolism	10	0.714286	0.434783
Kinases	Ljwgs_042073.1	Ljwgs_042073.1_at	3.83712	2.57061	2.51331	2.52239	7.29335			2	Genetic information Processing	0	0	0
Kinases	Ljwgs_042416.1	Ljwgs_042416.1_at	2.28004	2.32278	2.30361	2.29812	7.9877			3	Environmental Information Processing	9	0.642857	0.391304
Kinases	Ljwgs_042674.1	Ljwgs_042674.1_s_at	2.25195	2.31926	2.26379	2.27058	6.63201			4	Cellular Processes	4	0.285714	0.173913
Kinases	Ljwgs_046922.1	Ljwgs_046922.1_at	2.76866	2.67957	2.64944	2.62104	6.91946			99.1	Unclassified with homolog	20
Kinases	Ljwgs_047154.1	Ljwgs_047154.1_at	2.21091	2.24184	2.22295	2.23855	8.22243			99.2	Unclassified without homolog	3
Kinases	Ljwgs_049914.1	Ljwgs_049914.1_s_at	2.22203	1.98572	2.16379	1.97058	7.32091						1.64286	1
Kinases	Ljwgs_049914.1	Ljwgs_049914.1_at	2.30173	2.27709	2.25642	2.25177	7.77597			1+2+3+4	sum 1,2,3,4 (# probe_sets assigned)	23
Kinases	Ljwgs_052936.1	Ljwgs_052936.1_at	3.1862	2.9536	2.97327	2.90285	7.18866			[1+2+3+4]unique	unique probe sets assigned	14
Kinases	Ljwgs_056220.1	Ljwgs_056220.1_s_at	2.19983	2.23038	2.28057	2.21938	6.49468				unique in 1,2,3,4,99.1	34
Kinases	Ljwgs_085274.1	Ljwgs_085274.1_at	3.46565	3.4675	3.4078	3.41547	7.22705				unique in 99.2	3
Kinases	Ljwgs_117844.1	Ljwgs_117844.1_at	3.80812	3.61076	3.82273	3.60357	8.48305				unique probe sets	37
Kinases	Ljwgs_117871.1	Ljwgs_117871.1_at	2.44482	2.47581	2.53903	2.44752	7.34317
Kinases	Ljwgs_135178.1	Ljwgs_135178.1_s_at	2.58683	2.63952	2.75318	2.60472	9.17876				by Function	#		%
Kinases	Ljwgs_140564.1	Ljwgs_140564.1_at	2.17823	2.3105	2.55805	2.20267	8.38396				Kinase	5		0.147059
Kinases	Ljwgs_148905.1	Ljwgs_148905.1_at	3.19352	3.10159	2.98647	2.9541	8.40996				Transcription Factor	8		0.235294
Kinases	TM1518.3	TM1518.3_at	2.05119	2.08205	2.06957	2.0619	6.10836				Defense	1		0.0294118
											Transporter	2		0.0588235
Cell_Cycle	chr5.CM0200.138	chr5.CM0200.138_at	3.38112	2.71737	2.85745	6.27467	3.84727				Receptor	0		0
											Cell Cycle	1		0.0294118
Receptors	chr1.CM0133.17	chr1.CM0133.17_at	3.01914	3.3326	6.56706	3.37428	2.89091				Abscisic acid	0		0
Receptors	chr4.TM0692.11	chr4.TM0692.11_at	2.90005	3.59713	6.15595	2.79699	2.91287				Auxin	1		0.0294118
Receptors	chr1.TM0671.6	chr1.TM0671.6_at	2.44856	2.48801	2.46725	2.46238	8.27926				Cytokinin	1		0.0294118
Receptors	chr2.CM0060.35	chr2.CM0060.35_at	2.13867	2.10669	2.09677	2.11256	6.76288				Ethylene	0		0
Receptors	chr4.TM0832.6	chr4.TM0832.6_at	2.16015	2.19691	2.17609	2.1733	8.96416				Gibberellic acid	1		0.0294118
											outside w. homolgue	14	within category	0.588235
Hormones_AbscAcid	Ljwgs_017956.1	Ljwgs_017956.1_at	2.37006	2.40184	2.93085	2.38221	6.64602						outside category	0.411765
Hormones_AbscAcid	Ljwgs_024199.1	Ljwgs_024199.1_at	2.46722	2.49894	3.21958	2.47803	6.68742
										Flower	KEGG		probe_sets/#probe sets	probe_sets/#assignments
Hormones_Auxin	chr4.CM0006.91	chr4.CM0006.91_at	3.44769	6.63998	3.45758	3.55066	3.40909			1	Metabolism	144	0.631579	0.467532
Hormones_Auxin	Ljwgs_047349.1	Ljwgs_047349.1_at	2.59846	8.86335	2.66386	2.56541	2.68243			2	Genetic information Processing	19	0.0833333	0.0616883
Hormones_Auxin	Ljwgs_042984.0.1	Ljwgs_042984.0.1_at	2.60092	2.66564	6.68859	2.60275	2.60158			3	Environmental Information Processing	93	0.407895	0.301948
Hormones_Auxin	Ljwgs_079714.1	Ljwgs_079714.1_at	2.01178	3.06372	7.62103	3.6929	3.88972			4	Cellular Processes	52	0.22807	0.168831
Hormones_Auxin	Ljwgs_017327.1	Ljwgs_017327.1_at	2.373	2.53715	2.51215	7.20151	3.03436			99.1	Unclassified with homolog	198
										99.2	Unclassified without homolog	39
Hormones_cytokinin	Ljwgs_015224.1.1	Ljwgs_015224.1.1_at	2.01181	2.03873	3.91029	6.50914	2.37473						1.35088	1
										1+2+3+4	sum 1,2,3,4 (# probe_sets assigned)	308
Hormones_Ethylene	Ljwgs_123298.1	Ljwgs_123298.1_s_at	2.32676	2.36756	7.00557	2.58047	3.77217			[1+2+3+4]unique	unique probe sets assigned	228
											unique in 1,2,3,4,99.1	426
Hormones_Giber	chr3.CM0226.60	chr3.CM0226.60_at	2.27032	2.30132	2.29026	7.08342	2.27697				unique in 99.2	39
											unique probe sets	465
Transporter	Ljwgs_131098.1	Ljwgs_131098.1_s_at	6.41021	2.01772	2.03647	2.18936	3.53009
Transporter	chr1.TM0507.14	chr1.TM0507.14_at	3.95512	8.65178	2.41823	2.52196	3.54131				by Function	#		%
Transporter	chr6.CM0041.55	chr6.CM0041.55_at	2.67375	6.63407	3.61652	2.8705	3.01472				Kinase	56		0.131455
Transporter	Ljwgs_001709.1	Ljwgs_001709.1_at	3.05823	6.13514	3.40773	3.46807	3.66348				Transcription Factor	31		0.07277
Transporter	BM1625.9	BM1625.9_at	2.28579	2.30966	8.96841	3.08463	2.2742				Defense	19		0.0446009
Transporter	chr2.CM0304.49	chr2.CM0304.49_at	2.11827	2.14166	6.47522	2.26808	2.11654				Transporter	14		0.0328638
Transporter	Ljwgs_008677.4	Ljwgs_008677.4_at	2.89781	2.89475	8.10085	3.25532	3.31727				Receptor	3		0.00704225
Transporter	Ljwgs_037193.1	Ljwgs_037193.1_x_at	2.46311	2.49443	6.39222	2.60543	3.24839				Cell Cycle	0		0
Transporter	Ljwgs_042413.1	Ljwgs_042413.1_at	2.26452	2.2808	6.91515	2.32012	2.29919				Abscisic acid	2		0.00469484
Transporter	Ljwgs_054494.1	Ljwgs_054494.1_at	2.05323	2.1236	7.04133	2.80611	3.63456				Auxin	0		0
Transporter	Ljwgs_073928.1	Ljwgs_073928.1_at	3.02537	3.93049	8.24345	3.36447	3.94687				Cytokinin	0		0
Transporter	Ljwgs_075094.1	Ljwgs_075094.1_at	2.52699	2.58878	8.00131	2.50473	2.82226				Ethylene	0		0
Transporter	Ljwgs_140594.1	Ljwgs_140594.1_at	2.07046	2.34182	6.96532	2.09857	2.55607				Gibberellic acid	0		0
Transporter	TM0780.11	TM0780.11_at	2.78302	2.64304	8.04604	3.52597	3.77011				outside w. homolgue	301	within category	0.293427
Transporter	TM1614.9	TM1614.9_at	2.57625	2.92567	9.62975	3.42244	2.83207						outside category	0.706573
Transporter	TM1614.9.1	TM1614.9.1_at	2.21127	2.26525	7.42804	2.22689	2.21304
Transporter	Ljwgs_048672.1	Ljwgs_048672.1_at	3.45661	3.34774	3.50656	6.05729	3.9335
Transporter	TM0374.12.1	TM0374.12.1_at	2.50625	2.53575	2.50976	6.92293	2.49274
Transporter	chr1.CM0147.91	chr1.CM0147.91_at	2.7102	3.20468	2.6859	2.77171	6.24339
Transporter	chr1.CM0442.35.2	chr1.CM0442.35.2_at	2.29023	2.31449	2.28956	2.29364	7.03477
Transporter	chr3.CM0216.48	chr3.CM0216.48_at	2.36436	2.39213	2.37198	2.37195	7.35344
Transporter	chr4.CM0617.45.3	chr4.CM0617.45.3_at	2.33518	2.46686	2.26424	2.50686	9.7385
Transporter	chr4.CM0831.6	chr4.CM0831.6_at	2.37616	2.4052	2.48405	2.99243	6.00061
Transporter	chr6.TM0169.22	chr6.TM0169.22_at	2.38385	2.42921	2.97238	2.39495	6.05427
Transporter	Ljwgs_009664.1	Ljwgs_009664.1_at	1.78351	1.80214	1.78933	3.85464	9.93106
Transporter	Ljwgs_021604.1	Ljwgs_021604.1_at	2.2866	2.31499	2.30367	2.29045	7.7369
Transporter	Ljwgs_022682.1	Ljwgs_022682.1_at	2.18113	2.46313	2.18535	2.34857	7.47296
Transporter	Ljwgs_023961.2	Ljwgs_023961.2_at	2.1567	2.18657	2.40796	2.17114	6.5863
Transporter	Ljwgs_028633.2	Ljwgs_028633.2_s_at	2.8937	2.93251	2.94761	2.8875	6.07083
Transporter	Ljwgs_035732.1	Ljwgs_035732.1_at	2.34451	2.6903	2.3548	2.80039	6.8738
Transporter	Ljwgs_069162.1	Ljwgs_069162.1_at	2.83704	2.91136	3.76862	2.86046	9.04459
Transporter	Ljwgs_087514.1	Ljwgs_087514.1_at	2.8737	2.58008	2.46563	2.4622	8.52577
TFs	Ljwgs_028899.1	Ljwgs_028899.1_at	6.96225	2.57611	2.34285	3.58333	3.96695
TFs	chr2.CM0132.17	chr2.CM0132.17_s_at	3.42603	6.03796	3.34132	3.79132	3.42309
TFs	chr3.CM0070.51	chr3.CM0070.51_at	2.66703	9.75112	2.1969	2.2296	2.75644
TFs	chr4.CM0128.52	chr4.CM0128.52_at	2.7384	6.43825	3.41733	2.56808	2.91723
TFs	chr4.CM0337.30	chr4.CM0337.30_at	3.04973	7.58367	2.52025	2.4357	2.90262
TFs	chr5.CM0148.20	chr5.CM0148.20_at	3.13234	6.16973	3.15872	2.87688	3.17107
TFs	chr6.CM0539.6	chr6.CM0539.6_at	2.84747	6.53922	3.35534	3.85946	3.01147
TFs	Ljwgs_010689.2	Ljwgs_010689.2_at	2.96567	8.43139	3.05665	3.05388	3.23503
TFs	Ljwgs_014882.1	Ljwgs_014882.1_at	3.87602	6.00963	2.61697	3.75776	3.13438
TFs	Ljwgs_030699.1	Ljwgs_030699.1_at	3.12752	6.11957	3.65447	3.91365	3.96263
TFs	Ljwgs_031971.1	Ljwgs_031971.1_at	2.99592	6.74577	2.2104	2.27478	2.94799
TFs	Ljwgs_047466.1	Ljwgs_047466.1_at	3.68876	7.39853	2.10479	2.51856	3.07614
TFs	Ljwgs_059487.1	Ljwgs_059487.1_at	3.36235	6.32282	3.34325	3.3195	3.23607
TFs	Ljwgs_086301.1	Ljwgs_086301.1_at	3.89138	7.73014	3.58901	2.90927	3.03195
TFs	Ljwgs_095844.1	Ljwgs_095844.1_s_at	3.91783	7.18182	3.56306	2.68079	3.25742
TFs	chr1.CM0141.34	chr1.CM0141.34_at	2.00262	2.02162	6.14022	3.53926	2.23164
TFs	chr2.CM0373.22	chr2.CM0373.22_at	2.55441	2.4215	7.20284	2.6851	2.85249
TFs	chr3.CM0208.27	chr3.CM0208.27_at	2.01924	2.05724	7.3653	2.4521	2.17425
TFs	chr4.CM0073.74	chr4.CM0073.74_at	2.2666	2.27026	8.29086	3.94385	2.2546
TFs	chr5.CM0040.40.1	chr5.CM0040.40.1_at	1.99195	2.02181	7.00043	3.39342	2.39952
TFs	Ljwgs_071388.1	Ljwgs_071388.1_at	2.77058	2.85112	7.16548	3.93285	2.82386
TFs	Ljwgs_140411.1	Ljwgs_140411.1_at	1.95697	1.9646	6.22474	1.97037	2.49873
TFs	chr4.BM1698.15	chr4.BM1698.15_at	3.07034	2.76511	3.6011	6.21041	2.73406
TFs	chr4.CM0288.26	chr4.CM0288.26_at	2.45314	2.99432	2.47765	7.82363	3.98077
TFs	chr5.CM0048.24	chr5.CM0048.24_at	2.06079	2.56888	2.16003	6.28863	2.74159
TFs	Ljwgs_017045.1	Ljwgs_017045.1_at	2.89525	2.70755	2.81798	6.20551	2.73097
TFs	Ljwgs_021146.2	Ljwgs_021146.2_at	2.94366	3.32058	2.97799	6.25008	3.12003
TFs	Ljwgs_022047.1	Ljwgs_022047.1_at	1.9691	2.30451	2.77103	6.27043	1.96863
TFs	Ljwgs_116939.1	Ljwgs_116939.1_at	2.90263	3.28172	3.49853	6.2105	3.36382
TFs	Ljwgs_134387.1	Ljwgs_134387.1_at	3.00334	3.38754	3.59613	6.42951	3.58628
TFs	chr1.CM0122.3	chr1.CM0122.3_at	2.88873	2.95119	2.92333	3.31754	6.04496
TFs	chr2.CM0099.16	chr2.CM0099.16_at	2.94165	3.01125	2.97631	2.9582	6.45816
TFs	chr2.CM0249.24	chr2.CM0249.24_s_at	2.95805	2.97881	3.16911	2.97237	6.22209
TFs	chr2.CM0338.16	chr2.CM0338.16_at	2.2256	2.25993	2.24168	2.23534	7.15366
TFs	chr3.CM0129.7.1	chr3.CM0129.7.1_at	2.16333	2.19512	2.18095	2.26597	7.66151
TFs	chr3.CM0152.33.1	chr3.CM0152.33.1_at	2.77401	2.7277	3.77641	2.69918	6.40696
TFs	chr4.CM0044.2	chr4.CM0044.2_s_at	2.60271	2.31565	2.3831	2.33259	9.0954
TFs	chr4.CM0046.65	chr4.CM0046.65_s_at	2.89711	3.01103	2.93226	3.09394	6.29886
TFs	chr4.CM0087.98	chr4.CM0087.98_at	2.24794	2.29012	2.25665	2.25077	6.55438
TFs	chr5.CM0040.6	chr5.CM0040.6_at	2.56228	2.67884	2.51804	2.55788	6.14112
TFs	chr6.CM0118.34	chr6.CM0118.34_s_at	2.47345	2.33713	3.19216	2.32278	7.18481
TFs	chr6.CM0836.31	chr6.CM0836.31_s_at	3.13897	3.2259	3.36275	3.17697	7.36972
TFs	gi60100337	gi60100337_at	2.62677	2.65812	2.84735	2.70987	7.76996
TFs	gi60100339	gi60100339_at	2.29436	2.34854	2.29869	2.29042	7.6878
TFs	gi60100343	gi60100343_at	2.48788	2.53664	2.50962	2.5598	8.25613
TFs	gi60100345	gi60100345_at	2.43385	2.26481	2.33412	3.0026	9.66832
TFs	gi60100347	gi60100347_at	2.59926	2.51446	2.49471	2.94221	9.30731
TFs	gi60100347	gi60100347_s_at	2.6849	2.77379	2.67315	2.68834	8.31063
TFs	Ljwgs_031058.2	Ljwgs_031058.2_at	2.6023	3.12242	3.56176	2.98983	7.95647
TFs	Ljwgs_037159.1	Ljwgs_037159.1_s_at	2.48597	2.46938	2.45061	2.44484	8.06505
TFs	Ljwgs_039047.1	Ljwgs_039047.1_s_at	2.32807	2.31655	2.311	2.81382	6.83649
TFs	Ljwgs_041733.1	Ljwgs_041733.1_at	3.21722	3.89945	3.51153	3.65428	6.31592
TFs	Ljwgs_047687.2	Ljwgs_047687.2_s_at	2.30988	2.34725	2.31861	2.31418	7.25304
TFs	Ljwgs_054479.1	Ljwgs_054479.1_s_at	2.90706	3.1134	3.31886	2.97902	8.33142
TFs	Ljwgs_058609.1	Ljwgs_058609.1_s_at	3.04362	3.11548	3.16832	3.27769	8.03428
TFs	Ljwgs_059324.1	Ljwgs_059324.1_at	2.32024	2.36169	2.3285	2.32692	6.51961
TFs	Ljwgs_073603.1	Ljwgs_073603.1_at	2.18722	2.22614	2.21046	2.20602	7.35075
TFs	Ljwgs_107301.1	Ljwgs_107301.1_x_at	2.38575	2.31487	2.23067	2.21681	6.748
TFs	Ljwgs_107301.1	Ljwgs_107301.1_at	2.59228	2.62702	2.58781	2.58315	6.94729
TFs	Ljwgs_126766.1	Ljwgs_126766.1_at	3.38257	3.48239	3.64756	3.33603	7.50221
TFs	Ljwgs_127889.1	Ljwgs_127889.1_at	2.80394	2.90413	2.84732	2.82856	9.05747
