# Supplementary material for: Dissection of Symbiosis and Organ Development by Integrated Transcriptome Analysis of Lotus japonicus Mutant and Wild-Type Plants
Source: PLoS One. 2009 Aug 7;4(8):e6556. doi: 10.1371/journal.pone.0006556 (PMC2717213; doi:10.1371/journal.pone.0006556)
Supplement: Folder S1 — Inoculation time series (2.84 MB ZIP) [file pone.0006556.s009.zip]

Archive with 901 entries (869 files):
- S1.INOCULATION TIME SERIES  copy/
- S1.INOCULATION TIME SERIES  copy/1.1.Stage(s) total transcript analysis/
- S1.INOCULATION TIME SERIES  copy/.DS_Store
- S1.INOCULATION TIME SERIES  copy/._.DS_Store
- S1.INOCULATION TIME SERIES  copy/1.1.Stage(s) total transcript analysis/1.1.1/
- S1.INOCULATION TIME SERIES  copy/1.1.Stage(s) total transcript analysis/-1.1.Comparisons overview
- S1.INOCULATION TIME SERIES  copy/1.1.Stage(s) total transcript analysis/._-1.1.Comparisons overview
- S1.INOCULATION TIME SERIES  copy/1.1.Stage(s) total transcript analysis/.DS_Store
- S1.INOCULATION TIME SERIES  copy/1.1.Stage(s) total transcript analysis/._.DS_Store
- S1.INOCULATION TIME SERIES  copy/1.1.Stage(s) total transcript analysis/1.1.1/._-1.1.1.ID list.txt
- S1.INOCULATION TIME SERIES  copy/1.1.Stage(s) total transcript analysis/1.1.1/-1.1.1.ID list.txt
- S1.INOCULATION TIME SERIES  copy/1.1.Stage(s) total transcript analysis/1.1.1/._-1.1.1.ID-ANU.txt
- S1.INOCULATION TIME SERIES  copy/1.1.Stage(s) total transcript analysis/1.1.1/1.1.1.abscisic acid.txt
- S1.INOCULATION TIME SERIES  copy/1.1.Stage(s) total transcript analysis/1.1.1/._1.1.1.abscisic acid.txt
- S1.INOCULATION TIME SERIES  copy/1.1.Stage(s) total transcript analysis/1.1.1/1.1.1.auxin.txt
- S1.INOCULATION TIME SERIES  copy/1.1.Stage(s) total transcript analysis/1.1.1/._1.1.1.auxin.txt
- S1.INOCULATION TIME SERIES  copy/1.1.Stage(s) total transcript analysis/1.1.1/1.1.1.brassinosteroid.txt
- S1.INOCULATION TIME SERIES  copy/1.1.Stage(s) total transcript analysis/1.1.1/._1.1.1.brassinosteroid.txt
- S1.INOCULATION TIME SERIES  copy/1.1.Stage(s) total transcript analysis/1.1.10/
- S1.INOCULATION TIME SERIES  copy/1.1.Stage(s) total transcript analysis/1.1.1/1.1.1.cytokinin.txt
- S1.INOCULATION TIME SERIES  copy/1.1.Stage(s) total transcript analysis/1.1.1/._1.1.1.cytokinin.txt
- S1.INOCULATION TIME SERIES  copy/1.1.Stage(s) total transcript analysis/1.1.1/1.1.1.defense.txt
- S1.INOCULATION TIME SERIES  copy/1.1.Stage(s) total transcript analysis/1.1.11/
- S1.INOCULATION TIME SERIES  copy/1.1.Stage(s) total transcript analysis/1.1.1/._1.1.1.defense.txt
- S1.INOCULATION TIME SERIES  copy/1.1.Stage(s) total transcript analysis/1.1.1/1.1.1.ethylene.txt
- S1.INOCULATION TIME SERIES  copy/1.1.Stage(s) total transcript analysis/1.1.1/._1.1.1.ethylene.txt
- S1.INOCULATION TIME SERIES  copy/1.1.Stage(s) total transcript analysis/1.1.1/1.1.1.gibberellin.txt
- S1.INOCULATION TIME SERIES  copy/1.1.Stage(s) total transcript analysis/1.1.1/._1.1.1.gibberellin.txt
- S1.INOCULATION TIME SERIES  copy/1.1.Stage(s) total transcript analysis/1.1.1/1.1.1.jasmonic acid.txt
- S1.INOCULATION TIME SERIES  copy/1.1.Stage(s) total transcript analysis/1.1.1/._1.1.1.jasmonic acid.txt
- S1.INOCULATION TIME SERIES  copy/1.1.Stage(s) total transcript analysis/1.1.1/-1.1.1.ID-ANU.txt
- S1.INOCULATION TIME SERIES  copy/1.1.Stage(s) total transcript analysis/1.1.12/
- S1.INOCULATION TIME SERIES  copy/1.1.Stage(s) total transcript analysis/1.1.1/1.1.1.kinase.txt
- S1.INOCULATION TIME SERIES  copy/1.1.Stage(s) total transcript analysis/1.1.1/._1.1.1.kinase.txt
- S1.INOCULATION TIME SERIES  copy/1.1.Stage(s) total transcript analysis/1.1.1/1.1.1.nodulin.txt
- S1.INOCULATION TIME SERIES  copy/1.1.Stage(s) total transcript analysis/1.1.1/._1.1.1.nodulin.txt
- S1.INOCULATION TIME SERIES  copy/1.1.Stage(s) total transcript analysis/1.1.1/._1.1.1.receptor.txt
- S1.INOCULATION TIME SERIES  copy/1.1.Stage(s) total transcript analysis/1.1.13/
- S1.INOCULATION TIME SERIES  copy/1.1.Stage(s) total transcript analysis/1.1.1/1.1.1.receptor.txt
- S1.INOCULATION TIME SERIES  copy/1.1.Stage(s) total transcript analysis/1.1.1/._1.1.1.transcription factor.txt
- S1.INOCULATION TIME SERIES  copy/1.1.Stage(s) total transcript analysis/1.1.14/
- S1.INOCULATION TIME SERIES  copy/1.1.Stage(s) total transcript analysis/1.1.1/1.1.1.transporter.txt
- S1.INOCULATION TIME SERIES  copy/1.1.Stage(s) total transcript analysis/1.1.1/._1.1.1.transporter.txt
- S1.INOCULATION TIME SERIES  copy/1.1.Stage(s) total transcript analysis/1.1.1/1.1.1.transcription factor.txt
- S1.INOCULATION TIME SERIES  copy/1.1.Stage(s) total transcript analysis/1.1.10/-1.1.10.ID list.txt
- S1.INOCULATION TIME SERIES  copy/1.1.Stage(s) total transcript analysis/1.1.2/
- S1.INOCULATION TIME SERIES  copy/1.1.Stage(s) total transcript analysis/1.1.10/._-1.1.10.ID list.txt
- S1.INOCULATION TIME SERIES  copy/1.1.Stage(s) total transcript analysis/1.1.10/-1.1.10.ID-ANU.txt
- S1.INOCULATION TIME SERIES  copy/1.1.Stage(s) total transcript analysis/1.1.10/._-1.1.10.ID-ANU.txt
- S1.INOCULATION TIME SERIES  copy/1.1.Stage(s) total transcript analysis/1.1.10/1.1.10.abscisic acid.txt
- S1.INOCULATION TIME SERIES  copy/1.1.Stage(s) total transcript analysis/1.1.10/._1.1.10.abscisic acid.txt
- S1.INOCULATION TIME SERIES  copy/1.1.Stage(s) total transcript analysis/1.1.10/1.1.10.auxin.txt
- S1.INOCULATION TIME SERIES  copy/1.1.Stage(s) total transcript analysis/1.1.10/._1.1.10.auxin.txt
- S1.INOCULATION TIME SERIES  copy/1.1.Stage(s) total transcript analysis/1.1.10/1.1.10.brassinosteroid.txt
- S1.INOCULATION TIME SERIES  copy/1.1.Stage(s) total transcript analysis/1.1.10/._1.1.10.brassinosteroid.txt
- S1.INOCULATION TIME SERIES  copy/1.1.Stage(s) total transcript analysis/1.1.10/1.1.10.cytokinin.txt
- S1.INOCULATION TIME SERIES  copy/1.1.Stage(s) total transcript analysis/1.1.3/
- S1.INOCULATION TIME SERIES  copy/1.1.Stage(s) total transcript analysis/1.1.10/._1.1.10.cytokinin.txt
- S1.INOCULATION TIME SERIES  copy/1.1.Stage(s) total transcript analysis/1.1.10/._1.1.10.defense.txt
- S1.INOCULATION TIME SERIES  copy/1.1.Stage(s) total transcript analysis/1.1.10/1.1.10.ethylene.txt
- S1.INOCULATION TIME SERIES  copy/1.1.Stage(s) total transcript analysis/1.1.10/1.1.10.defense.txt
- S1.INOCULATION TIME SERIES  copy/1.1.Stage(s) total transcript analysis/1.1.10/._1.1.10.ethylene.txt
- S1.INOCULATION TIME SERIES  copy/1.1.Stage(s) total transcript analysis/1.1.10/1.1.10.gibberellin.txt
- S1.INOCULATION TIME SERIES  copy/1.1.Stage(s) total transcript analysis/1.1.4/
- S1.INOCULATION TIME SERIES  copy/1.1.Stage(s) total transcript analysis/1.1.10/._1.1.10.gibberellin.txt
- S1.INOCULATION TIME SERIES  copy/1.1.Stage(s) total transcript analysis/1.1.10/1.1.10.jasmonic acid.txt
- S1.INOCULATION TIME SERIES  copy/1.1.Stage(s) total transcript analysis/1.1.10/._1.1.10.jasmonic acid.txt
- S1.INOCULATION TIME SERIES  copy/1.1.Stage(s) total transcript analysis/1.1.10/._1.1.10.kinase.txt
- S1.INOCULATION TIME SERIES  copy/1.1.Stage(s) total transcript analysis/1.1.10/1.1.10.kinase.txt
- S1.INOCULATION TIME SERIES  copy/1.1.Stage(s) total transcript analysis/1.1.10/._1.1.10.nodulin.txt
- S1.INOCULATION TIME SERIES  copy/1.1.Stage(s) total transcript analysis/1.1.5/
- S1.INOCULATION TIME SERIES  copy/1.1.Stage(s) total transcript analysis/1.1.10/1.1.10.receptor.txt
- S1.INOCULATION TIME SERIES  copy/1.1.Stage(s) total transcript analysis/1.1.10/1.1.10.nodulin.txt
- S1.INOCULATION TIME SERIES  copy/1.1.Stage(s) total transcript analysis/1.1.10/._1.1.10.receptor.txt
- S1.INOCULATION TIME SERIES  copy/1.1.Stage(s) total transcript analysis/1.1.10/._1.1.10.transcription factor.txt
- S1.INOCULATION TIME SERIES  copy/1.1.Stage(s) total transcript analysis/1.1.6/
- S1.INOCULATION TIME SERIES  copy/1.1.Stage(s) total transcript analysis/1.1.10/1.1.10.transporter.txt
- S1.INOCULATION TIME SERIES  copy/1.1.Stage(s) total transcript analysis/1.1.10/1.1.10.transcription factor.txt
- S1.INOCULATION TIME SERIES  copy/1.1.Stage(s) total transcript analysis/1.1.10/._1.1.10.transporter.txt
- S1.INOCULATION TIME SERIES  copy/1.1.Stage(s) total transcript analysis/1.1.11/-1.1.11.ID list.txt
- S1.INOCULATION TIME SERIES  copy/1.1.Stage(s) total transcript analysis/1.1.11/._-1.1.11.ID-ANU.txt
- S1.INOCULATION TIME SERIES  copy/1.1.Stage(s) total transcript analysis/1.1.11/1.1.11.abscisic acid.txt
- S1.INOCULATION TIME SERIES  copy/1.1.Stage(s) total transcript analysis/1.1.11/-1.1.11.ID-ANU.txt
- S1.INOCULATION TIME SERIES  copy/1.1.Stage(s) total transcript analysis/1.1.11/._1.1.11.abscisic acid.txt
- S1.INOCULATION TIME SERIES  copy/1.1.Stage(s) total transcript analysis/1.1.11/1.1.11.auxin.txt
- S1.INOCULATION TIME SERIES  copy/1.1.Stage(s) total transcript analysis/1.1.7/
- S1.INOCULATION TIME SERIES  copy/1.1.Stage(s) total transcript analysis/1.1.11/._1.1.11.auxin.txt
- S1.INOCULATION TIME SERIES  copy/1.1.Stage(s) total transcript analysis/1.1.11/._1.1.11.brassinosteroid.txt
- S1.INOCULATION TIME SERIES  copy/1.1.Stage(s) total transcript analysis/1.1.11/1.1.11.cytokinin.txt
- S1.INOCULATION TIME SERIES  copy/1.1.Stage(s) total transcript analysis/1.1.11/1.1.11.brassinosteroid.txt
- S1.INOCULATION TIME SERIES  copy/1.1.Stage(s) total transcript analysis/1.1.11/._1.1.11.cytokinin.txt
- S1.INOCULATION TIME SERIES  copy/1.1.Stage(s) total transcript analysis/1.1.11/1.1.11.defense.txt
- S1.INOCULATION TIME SERIES  copy/1.1.Stage(s) total transcript analysis/1.1.11/._1.1.11.defense.txt
- S1.INOCULATION TIME SERIES  copy/1.1.Stage(s) total transcript analysis/1.1.8/
- S1.INOCULATION TIME SERIES  copy/1.1.Stage(s) total transcript analysis/1.1.11/._1.1.11.ethylene.txt
- S1.INOCULATION TIME SERIES  copy/1.1.Stage(s) total transcript analysis/1.1.11/1.1.11.gibberellin.txt
- S1.INOCULATION TIME SERIES  copy/1.1.Stage(s) total transcript analysis/1.1.11/1.1.11.ethylene.txt
- S1.INOCULATION TIME SERIES  copy/1.1.Stage(s) total transcript analysis/1.1.11/._1.1.11.gibberellin.txt
- S1.INOCULATION TIME SERIES  copy/1.1.Stage(s) total transcript analysis/1.1.11/1.1.11.jasmonic acid.txt
- S1.INOCULATION TIME SERIES  copy/1.1.Stage(s) total transcript analysis/1.1.11/1.1.11.kinase.txt
- S1.INOCULATION TIME SERIES  copy/1.1.Stage(s) total transcript analysis/1.1.11/._1.1.11.jasmonic acid.txt
- S1.INOCULATION TIME SERIES  copy/1.1.Stage(s) total transcript analysis/1.1.11/._1.1.11.kinase.txt
- S1.INOCULATION TIME SERIES  copy/1.1.Stage(s) total transcript analysis/1.1.11/._1.1.11.nodulin.txt
- S1.INOCULATION TIME SERIES  copy/1.1.Stage(s) total transcript analysis/1.1.11/1.1.11.nodulin.txt
- S1.INOCULATION TIME SERIES  copy/1.1.Stage(s) total transcript analysis/1.1.9/
- S1.INOCULATION TIME SERIES  copy/1.1.Stage(s) total transcript analysis/1.1.11/._1.1.11.receptor.txt
- S1.INOCULATION TIME SERIES  copy/1.2.Stage(s) specific transcript analysis/
- S1.INOCULATION TIME SERIES  copy/1.2.Stage(s) specific transcript analysis/1.2.1/
- S1.INOCULATION TIME SERIES  copy/1.1.Stage(s) total transcript analysis/1.1.11/1.1.11.receptor.txt
- S1.INOCULATION TIME SERIES  copy/1.1.Stage(s) total transcript analysis/1.1.11/1.1.11.transcription factor.txt
- S1.INOCULATION TIME SERIES  copy/1.1.Stage(s) total transcript analysis/1.1.11/._1.1.11.transcription factor.txt
- S1.INOCULATION TIME SERIES  copy/1.1.Stage(s) total transcript analysis/1.1.11/1.1.11.transporter.txt
- S1.INOCULATION TIME SERIES  copy/1.1.Stage(s) total transcript analysis/1.1.11/._1.1.11.transporter.txt
- S1.INOCULATION TIME SERIES  copy/1.1.Stage(s) total transcript analysis/1.1.12/._-1.1.12.ID list.txt
- S1.INOCULATION TIME SERIES  copy/1.2.Stage(s) specific transcript analysis/1.2.10/
- S1.INOCULATION TIME SERIES  copy/1.1.Stage(s) total transcript analysis/1.1.12/-1.1.12.ID list.txt
- S1.INOCULATION TIME SERIES  copy/1.1.Stage(s) total transcript analysis/1.1.12/._-1.1.12.ID-ANU.txt
- S1.INOCULATION TIME SERIES  copy/1.1.Stage(s) total transcript analysis/1.1.12/1.1.12.abscisic acid.txt
- S1.INOCULATION TIME SERIES  copy/1.1.Stage(s) total transcript analysis/1.1.12/1.1.12.auxin.txt
- S1.INOCULATION TIME SERIES  copy/1.1.Stage(s) total transcript analysis/1.1.12/-1.1.12.ID-ANU.txt
- S1.INOCULATION TIME SERIES  copy/1.1.Stage(s) total transcript analysis/1.1.12/._1.1.12.auxin.txt
- S1.INOCULATION TIME SERIES  copy/1.1.Stage(s) total transcript analysis/1.1.12/._1.1.12.brassinosteroid.txt
- S1.INOCULATION TIME SERIES  copy/1.1.Stage(s) total transcript analysis/1.1.12/1.1.12.brassinosteroid.txt
- S1.INOCULATION TIME SERIES  copy/1.1.Stage(s) total transcript analysis/1.1.12/._1.1.12.cytokinin.txt
- S1.INOCULATION TIME SERIES  copy/1.1.Stage(s) total transcript analysis/1.1.12/1.1.12.cytokinin.txt
- S1.INOCULATION TIME SERIES  copy/1.1.Stage(s) total transcript analysis/1.1.12/1.1.12.defense.txt
- S1.INOCULATION TIME SERIES  copy/1.1.Stage(s) total transcript analysis/1.1.12/._1.1.12.defense.txt
- S1.INOCULATION TIME SERIES  copy/1.1.Stage(s) total transcript analysis/1.1.12/1.1.12.ethylene.txt
- S1.INOCULATION TIME SERIES  copy/1.1.Stage(s) total transcript analysis/1.1.12/._1.1.12.ethylene.txt
- S1.INOCULATION TIME SERIES  copy/1.1.Stage(s) total transcript analysis/1.1.12/._1.1.12.gibberellin.txt
- S1.INOCULATION TIME SERIES  copy/1.1.Stage(s) total transcript analysis/1.1.12/1.1.12.gibberellin.txt
- S1.INOCULATION TIME SERIES  copy/1.2.Stage(s) specific transcript analysis/1.2.11/
- S1.INOCULATION TIME SERIES  copy/1.1.Stage(s) total transcript analysis/1.1.12/1.1.12.jasmonic acid.txt
- S1.INOCULATION TIME SERIES  copy/1.1.Stage(s) total transcript analysis/1.1.12/._1.1.12.jasmonic acid.txt
- S1.INOCULATION TIME SERIES  copy/1.1.Stage(s) total transcript analysis/1.1.12/._1.1.12.kinase.txt
- S1.INOCULATION TIME SERIES  copy/1.1.Stage(s) total transcript analysis/1.1.12/1.1.12.nodulin.txt
- S1.INOCULATION TIME SERIES  copy/1.1.Stage(s) total transcript analysis/1.1.12/1.1.12.kinase.txt
- S1.INOCULATION TIME SERIES  copy/1.1.Stage(s) total transcript analysis/1.1.12/._1.1.12.nodulin.txt
- S1.INOCULATION TIME SERIES  copy/1.1.Stage(s) total transcript analysis/1.1.12/1.1.12.receptor.txt
- S1.INOCULATION TIME SERIES  copy/1.1.Stage(s) total transcript analysis/1.1.12/._1.1.12.receptor.txt
- S1.INOCULATION TIME SERIES  copy/1.1.Stage(s) total transcript analysis/1.1.12/._1.1.12.transcription factor.txt
- S1.INOCULATION TIME SERIES  copy/1.1.Stage(s) total transcript analysis/1.1.12/1.1.12.transcription factor.txt
- S1.INOCULATION TIME SERIES  copy/1.1.Stage(s) total transcript analysis/1.1.12/1.1.12.transporter.txt
- S1.INOCULATION TIME SERIES  copy/1.2.Stage(s) specific transcript analysis/1.2.12/
- S1.INOCULATION TIME SERIES  copy/1.1.Stage(s) total transcript analysis/1.1.12/._1.1.12.transporter.txt
- S1.INOCULATION TIME SERIES  copy/1.1.Stage(s) total transcript analysis/1.1.13/-1.1.13.ID list.txt
- S1.INOCULATION TIME SERIES  copy/1.1.Stage(s) total transcript analysis/1.1.13/._-1.1.13.ID list.txt
- S1.INOCULATION TIME SERIES  copy/1.1.Stage(s) total transcript analysis/1.1.13/._-1.1.13.ID-ANU.txt
- S1.INOCULATION TIME SERIES  copy/1.1.Stage(s) total transcript analysis/1.1.13/1.1.13.abscisic acid.txt
- S1.INOCULATION TIME SERIES  copy/1.1.Stage(s) total transcript analysis/1.1.13/-1.1.13.ID-ANU.txt
- S1.INOCULATION TIME SERIES  copy/1.1.Stage(s) total transcript analysis/1.1.13/1.1.13.auxin.txt
- S1.INOCULATION TIME SERIES  copy/1.1.Stage(s) total transcript analysis/1.1.13/._1.1.13.abscisic acid.txt
- S1.INOCULATION TIME SERIES  copy/1.1.Stage(s) total transcript analysis/1.1.13/._1.1.13.auxin.txt
- S1.INOCULATION TIME SERIES  copy/1.1.Stage(s) total transcript analysis/1.1.13/._1.1.13.brassinosteroid.txt
- S1.INOCULATION TIME SERIES  copy/1.1.Stage(s) total transcript analysis/1.1.13/1.1.13.brassinosteroid.txt
- S1.INOCULATION TIME SERIES  copy/1.1.Stage(s) total transcript analysis/1.1.13/1.1.13.cytokinin.txt
- S1.INOCULATION TIME SERIES  copy/1.1.Stage(s) total transcript analysis/1.1.13/._1.1.13.cytokinin.txt
- S1.INOCULATION TIME SERIES  copy/1.1.Stage(s) total transcript analysis/1.1.13/._1.1.13.defense.txt
- S1.INOCULATION TIME SERIES  copy/1.1.Stage(s) total transcript analysis/1.1.13/1.1.13.ethylene.txt
- S1.INOCULATION TIME SERIES  copy/1.1.Stage(s) total transcript analysis/1.1.13/1.1.13.defense.txt
- S1.INOCULATION TIME SERIES  copy/1.1.Stage(s) total transcript analysis/1.1.13/1.1.13.gibberellin.txt
- S1.INOCULATION TIME SERIES  copy/1.1.Stage(s) total transcript analysis/1.1.13/._1.1.13.ethylene.txt
- S1.INOCULATION TIME SERIES  copy/1.2.Stage(s) specific transcript analysis/1.2.13/
- S1.INOCULATION TIME SERIES  copy/1.1.Stage(s) total transcript analysis/1.1.13/1.1.13.jasmonic acid.txt
- S1.INOCULATION TIME SERIES  copy/1.1.Stage(s) total transcript analysis/1.1.13/._1.1.13.gibberellin.txt
- S1.INOCULATION TIME SERIES  copy/1.1.Stage(s) total transcript analysis/1.1.13/._1.1.13.jasmonic acid.txt
- S1.INOCULATION TIME SERIES  copy/1.1.Stage(s) total transcript analysis/1.1.13/1.1.13.kinase.txt
- S1.INOCULATION TIME SERIES  copy/1.1.Stage(s) total transcript analysis/1.1.13/._1.1.13.kinase.txt
- S1.INOCULATION TIME SERIES  copy/1.1.Stage(s) total transcript analysis/1.1.13/1.1.13.nodulin.txt
- S1.INOCULATION TIME SERIES  copy/1.1.Stage(s) total transcript analysis/1.1.13/._1.1.13.nodulin.txt
- S1.INOCULATION TIME SERIES  copy/1.1.Stage(s) total transcript analysis/1.1.13/1.1.13.receptor.txt
- S1.INOCULATION TIME SERIES  copy/1.1.Stage(s) total transcript analysis/1.1.13/._1.1.13.receptor.txt
- S1.INOCULATION TIME SERIES  copy/1.1.Stage(s) total transcript analysis/1.1.13/1.1.13.transcription factor.txt
- S1.INOCULATION TIME SERIES  copy/1.1.Stage(s) total transcript analysis/1.1.13/1.1.13.transporter.txt
- S1.INOCULATION TIME SERIES  copy/1.1.Stage(s) total transcript analysis/1.1.13/._1.1.13.transcription factor.txt
- S1.INOCULATION TIME SERIES  copy/1.1.Stage(s) total transcript analysis/1.1.13/._1.1.13.transporter.txt
- S1.INOCULATION TIME SERIES  copy/1.1.Stage(s) total transcript analysis/1.1.14/-1.1.14.ID list.txt
- S1.INOCULATION TIME SERIES  copy/1.1.Stage(s) total transcript analysis/1.1.14/._-1.1.14.ID list.txt
- S1.INOCULATION TIME SERIES  copy/1.1.Stage(s) total transcript analysis/1.1.14/._-1.1.14.ID-ANU.txt
- S1.INOCULATION TIME SERIES  copy/1.1.Stage(s) total transcript analysis/1.1.14/1.1.14.abscisic acid.txt
- S1.INOCULATION TIME SERIES  copy/1.1.Stage(s) total transcript analysis/1.1.14/-1.1.14.ID-ANU.txt
- S1.INOCULATION TIME SERIES  copy/1.1.Stage(s) total transcript analysis/1.1.14/._1.1.14.abscisic acid.txt
- S1.INOCULATION TIME SERIES  copy/1.1.Stage(s) total transcript analysis/1.1.14/1.1.14.auxin.txt
- S1.INOCULATION TIME SERIES  copy/1.2.Stage(s) specific transcript analysis/1.2.14/
- S1.INOCULATION TIME SERIES  copy/1.1.Stage(s) total transcript analysis/1.1.14/._1.1.14.auxin.txt
- S1.INOCULATION TIME SERIES  copy/1.1.Stage(s) total transcript analysis/1.1.14/1.1.14.brassinosteroid.txt
- S1.INOCULATION TIME SERIES  copy/1.1.Stage(s) total transcript analysis/1.1.14/._1.1.14.brassinosteroid.txt
- S1.INOCULATION TIME SERIES  copy/1.1.Stage(s) total transcript analysis/1.1.14/1.1.14.cytokinin.txt
- S1.INOCULATION TIME SERIES  copy/1.1.Stage(s) total transcript analysis/1.1.14/1.1.14.defense.txt
- S1.INOCULATION TIME SERIES  copy/1.1.Stage(s) total transcript analysis/1.1.14/._1.1.14.cytokinin.txt
- S1.INOCULATION TIME SERIES  copy/1.1.Stage(s) total transcript analysis/1.1.14/._1.1.14.defense.txt
- S1.INOCULATION TIME SERIES  copy/1.1.Stage(s) total transcript analysis/1.1.14/._1.1.14.ethylene.txt
- S1.INOCULATION TIME SERIES  copy/1.1.Stage(s) total transcript analysis/1.1.14/1.1.14.gibberellin.txt
- S1.INOCULATION TIME SERIES  copy/1.1.Stage(s) total transcript analysis/1.1.14/1.1.14.ethylene.txt
- S1.INOCULATION TIME SERIES  copy/1.1.Stage(s) total transcript analysis/1.1.14/._1.1.14.gibberellin.txt
- S1.INOCULATION TIME SERIES  copy/1.1.Stage(s) total transcript analysis/1.1.14/1.1.14.jasmonic acid.txt
- S1.INOCULATION TIME SERIES  copy/1.1.Stage(s) total transcript analysis/1.1.14/._1.1.14.jasmonic acid.txt
- S1.INOCULATION TIME SERIES  copy/1.1.Stage(s) total transcript analysis/1.1.14/1.1.14.kinase.txt
- S1.INOCULATION TIME SERIES  copy/1.1.Stage(s) total transcript analysis/1.1.14/._1.1.14.kinase.txt
- S1.INOCULATION TIME SERIES  copy/1.1.Stage(s) total transcript analysis/1.1.14/._1.1.14.nodulin.txt
- S1.INOCULATION TIME SERIES  copy/1.1.Stage(s) total transcript analysis/1.1.14/1.1.14.nodulin.txt
- S1.INOCULATION TIME SERIES  copy/1.1.Stage(s) total transcript analysis/1.1.14/1.1.14.receptor.txt
- S1.INOCULATION TIME SERIES  copy/1.2.Stage(s) specific transcript analysis/1.2.15/
- S1.INOCULATION TIME SERIES  copy/1.1.Stage(s) total transcript analysis/1.1.14/._1.1.14.receptor.txt
- S1.INOCULATION TIME SERIES  copy/1.1.Stage(s) total transcript analysis/1.1.14/1.1.14.transcription factor.txt
- S1.INOCULATION TIME SERIES  copy/1.1.Stage(s) total transcript analysis/1.1.14/._1.1.14.transcription factor.txt
- S1.INOCULATION TIME SERIES  copy/1.1.Stage(s) total transcript analysis/1.1.14/._1.1.14.transporter.txt
- S1.INOCULATION TIME SERIES  copy/1.2.Stage(s) specific transcript analysis/1.2.2/
- S1.INOCULATION TIME SERIES  copy/1.1.Stage(s) total transcript analysis/1.1.14/1.1.14.transporter.txt
- S1.INOCULATION TIME SERIES  copy/1.1.Stage(s) total transcript analysis/1.1.2/-1.1.2.ID list.txt
- S1.INOCULATION TIME SERIES  copy/1.1.Stage(s) total transcript analysis/1.1.2/._-1.1.2.ID list.txt
- S1.INOCULATION TIME SERIES  copy/1.1.Stage(s) total transcript analysis/1.1.2/._-1.1.2.ID-ANU.txt
- S1.INOCULATION TIME SERIES  copy/1.1.Stage(s) total transcript analysis/1.1.2/1.1.2.abscisic acid.txt
- S1.INOCULATION TIME SERIES  copy/1.1.Stage(s) total transcript analysis/1.1.2/._1.1.2.abscisic acid.txt
- S1.INOCULATION TIME SERIES  copy/1.1.Stage(s) total transcript analysis/1.1.2/1.1.2.auxin.txt
- S1.INOCULATION TIME SERIES  copy/1.1.Stage(s) total transcript analysis/1.1.2/._1.1.2.auxin.txt
- S1.INOCULATION TIME SERIES  copy/1.1.Stage(s) total transcript analysis/1.1.2/1.1.2.brassinosteroid.txt
- S1.INOCULATION TIME SERIES  copy/1.1.Stage(s) total transcript analysis/1.1.2/._1.1.2.brassinosteroid.txt
- S1.INOCULATION TIME SERIES  copy/1.1.Stage(s) total transcript analysis/1.1.2/1.1.2.cytokinin.txt
- S1.INOCULATION TIME SERIES  copy/1.1.Stage(s) total transcript analysis/1.1.2/._1.1.2.cytokinin.txt
- S1.INOCULATION TIME SERIES  copy/1.1.Stage(s) total transcript analysis/1.1.2/1.1.2.defense.txt
- S1.INOCULATION TIME SERIES  copy/1.1.Stage(s) total transcript analysis/1.1.2/._1.1.2.defense.txt
- S1.INOCULATION TIME SERIES  copy/1.1.Stage(s) total transcript analysis/1.1.2/1.1.2.ethylene.txt
- S1.INOCULATION TIME SERIES  copy/1.2.Stage(s) specific transcript analysis/1.2.3/
- S1.INOCULATION TIME SERIES  copy/1.1.Stage(s) total transcript analysis/1.1.2/._1.1.2.ethylene.txt
- S1.INOCULATION TIME SERIES  copy/1.1.Stage(s) total transcript analysis/1.1.2/1.1.2.gibberellin.txt
- S1.INOCULATION TIME SERIES  copy/1.1.Stage(s) total transcript analysis/1.1.2/._1.1.2.gibberellin.txt
- S1.INOCULATION TIME SERIES  copy/1.1.Stage(s) total transcript analysis/1.1.2/-1.1.2.ID-ANU.txt
- S1.INOCULATION TIME SERIES  copy/1.1.Stage(s) total transcript analysis/1.1.2/._1.1.2.jasmonic acid.txt
- S1.INOCULATION TIME SERIES  copy/1.1.Stage(s) total transcript analysis/1.1.2/1.1.2.jasmonic acid.txt
- S1.INOCULATION TIME SERIES  copy/1.1.Stage(s) total transcript analysis/1.1.2/1.1.2.kinase.txt
- S1.INOCULATION TIME SERIES  copy/1.1.Stage(s) total transcript analysis/1.1.2/1.1.2.nodulin.txt
- S1.INOCULATION TIME SERIES  copy/1.1.Stage(s) total transcript analysis/1.1.2/._1.1.2.nodulin.txt
- S1.INOCULATION TIME SERIES  copy/1.1.Stage(s) total transcript analysis/1.1.2/._1.1.2.kinase.txt
- S1.INOCULATION TIME SERIES  copy/1.2.Stage(s) specific transcript analysis/1.2.4/
- S1.INOCULATION TIME SERIES  copy/1.1.Stage(s) total transcript analysis/1.1.2/1.1.2.receptor.txt
- S1.INOCULATION TIME SERIES  copy/1.1.Stage(s) total transcript analysis/1.1.2/._1.1.2.receptor.txt
- S1.INOCULATION TIME SERIES  copy/1.1.Stage(s) total transcript analysis/1.1.2/._1.1.2.transcription factor.txt
- S1.INOCULATION TIME SERIES  copy/1.1.Stage(s) total transcript analysis/1.1.2/1.1.2.transporter.txt
- S1.INOCULATION TIME SERIES  copy/1.1.Stage(s) total transcript analysis/1.1.2/1.1.2.transcription factor.txt
- S1.INOCULATION TIME SERIES  copy/1.1.Stage(s) total transcript analysis/1.1.2/._1.1.2.transporter.txt
- S1.INOCULATION TIME SERIES  copy/1.1.Stage(s) total transcript analysis/1.1.3/._-1.1.3.ID list.txt
- S1.INOCULATION TIME SERIES  copy/1.1.Stage(s) total transcript analysis/1.1.3/-1.1.3.ID list.txt
- S1.INOCULATION TIME SERIES  copy/1.1.Stage(s) total transcript analysis/1.1.3/._-1.1.3.ID-ANU.txt
- S1.INOCULATION TIME SERIES  copy/1.2.Stage(s) specific transcript analysis/1.2.5/
- S1.INOCULATION TIME SERIES  copy/1.1.Stage(s) total transcript analysis/1.1.3/1.1.3.abscisic acid.txt
- S1.INOCULATION TIME SERIES  copy/1.1.Stage(s) total transcript analysis/1.1.3/._1.1.3.abscisic acid.txt
- S1.INOCULATION TIME SERIES  copy/1.1.Stage(s) total transcript analysis/1.1.3/1.1.3.auxin.txt
- S1.INOCULATION TIME SERIES  copy/1.1.Stage(s) total transcript analysis/1.1.3/._1.1.3.auxin.txt
- S1.INOCULATION TIME SERIES  copy/1.1.Stage(s) total transcript analysis/1.1.3/1.1.3.brassinosteroid.txt
- S1.INOCULATION TIME SERIES  copy/1.1.Stage(s) total transcript analysis/1.1.3/._1.1.3.brassinosteroid.txt
- S1.INOCULATION TIME SERIES  copy/1.1.Stage(s) total transcript analysis/1.1.3/1.1.3.cytokinin.txt
- S1.INOCULATION TIME SERIES  copy/1.1.Stage(s) total transcript analysis/1.1.3/._1.1.3.cytokinin.txt
- S1.INOCULATION TIME SERIES  copy/1.1.Stage(s) total transcript analysis/1.1.3/1.1.3.defense.txt
- S1.INOCULATION TIME SERIES  copy/1.1.Stage(s) total transcript analysis/1.1.3/._1.1.3.defense.txt
- S1.INOCULATION TIME SERIES  copy/1.1.Stage(s) total transcript analysis/1.1.3/1.1.3.ethylene.txt
- S1.INOCULATION TIME SERIES  copy/1.2.Stage(s) specific transcript analysis/1.2.6/
- S1.INOCULATION TIME SERIES  copy/1.1.Stage(s) total transcript analysis/1.1.3/-1.1.3.ID-ANU.txt
- S1.INOCULATION TIME SERIES  copy/1.1.Stage(s) total transcript analysis/1.1.3/._1.1.3.ethylene.txt
- S1.INOCULATION TIME SERIES  copy/1.1.Stage(s) total transcript analysis/1.1.3/1.1.3.gibberellin.txt
- S1.INOCULATION TIME SERIES  copy/1.1.Stage(s) total transcript analysis/1.1.3/._1.1.3.gibberellin.txt
- S1.INOCULATION TIME SERIES  copy/1.1.Stage(s) total transcript analysis/1.1.3/._1.1.3.jasmonic acid.txt
- S1.INOCULATION TIME SERIES  copy/1.1.Stage(s) total transcript analysis/1.1.3/1.1.3.jasmonic acid.txt
- S1.INOCULATION TIME SERIES  copy/1.1.Stage(s) total transcript analysis/1.1.3/._1.1.3.kinase.txt
- S1.INOCULATION TIME SERIES  copy/1.1.Stage(s) total transcript analysis/1.1.3/1.1.3.kinase.txt
- S1.INOCULATION TIME SERIES  copy/1.1.Stage(s) total transcript analysis/1.1.3/1.1.3.nodulin.txt
- S1.INOCULATION TIME SERIES  copy/1.1.Stage(s) total transcript analysis/1.1.3/._1.1.3.nodulin.txt
- S1.INOCULATION TIME SERIES  copy/1.2.Stage(s) specific transcript analysis/1.2.7/
- S1.INOCULATION TIME SERIES  copy/1.1.Stage(s) total transcript analysis/1.1.3/1.1.3.receptor.txt
- S1.INOCULATION TIME SERIES  copy/1.1.Stage(s) total transcript analysis/1.1.3/1.1.3.transcription factor.txt
- S1.INOCULATION TIME SERIES  copy/1.1.Stage(s) total transcript analysis/1.1.3/._1.1.3.transcription factor.txt
- S1.INOCULATION TIME SERIES  copy/1.1.Stage(s) total transcript analysis/1.1.3/1.1.3.transporter.txt
- S1.INOCULATION TIME SERIES  copy/1.1.Stage(s) total transcript analysis/1.1.3/._1.1.3.transporter.txt
- S1.INOCULATION TIME SERIES  copy/1.1.Stage(s) total transcript analysis/1.1.3/._1.1.3.receptor.txt
- S1.INOCULATION TIME SERIES  copy/1.2.Stage(s) specific transcript analysis/1.2.8/
- S1.INOCULATION TIME SERIES  copy/1.1.Stage(s) total transcript analysis/1.1.4/._-1.1.4.ID list.txt
- S1.INOCULATION TIME SERIES  copy/1.2.Stage(s) specific transcript analysis/1.2.9/
- S1.INOCULATION TIME SERIES  copy/1.1.Stage(s) total transcript analysis/1.1.4/-1.1.4.ID list.txt
- S1.INOCULATION TIME SERIES  copy/1.1.Stage(s) total transcript analysis/1.1.4/._-1.1.4.ID-ANU.txt
- S1.INOCULATION TIME SERIES  copy/1.1.Stage(s) total transcript analysis/1.1.4/1.1.4.abscisic acid.txt
- S1.INOCULATION TIME SERIES  copy/1.1.Stage(s) total transcript analysis/1.1.4/._1.1.4.abscisic acid.txt
- S1.INOCULATION TIME SERIES  copy/1.1.Stage(s) total transcript analysis/1.1.4/1.1.4.auxin.txt
- S1.INOCULATION TIME SERIES  copy/1.1.Stage(s) total transcript analysis/1.1.4/._1.1.4.auxin.txt
- S1.INOCULATION TIME SERIES  copy/1.1.Stage(s) total transcript analysis/1.1.4/1.1.4.brassinosteroid.txt
- S1.INOCULATION TIME SERIES  copy/1.1.Stage(s) total transcript analysis/1.1.4/._1.1.4.brassinosteroid.txt
- S1.INOCULATION TIME SERIES  copy/1.1.Stage(s) total transcript analysis/1.1.4/1.1.4.cytokinin.txt
- S1.INOCULATION TIME SERIES  copy/1.1.Stage(s) total transcript analysis/1.1.4/1.1.4.defense.txt
- S1.INOCULATION TIME SERIES  copy/1.1.Stage(s) total transcript analysis/1.1.4/._1.1.4.defense.txt
- S1.INOCULATION TIME SERIES  copy/1.1.Stage(s) total transcript analysis/1.1.4/1.1.4.ethylene.txt
- S1.INOCULATION TIME SERIES  copy/1.1.Stage(s) total transcript analysis/1.1.4/._1.1.4.ethylene.txt
- S1.INOCULATION TIME SERIES  copy/1.1.Stage(s) total transcript analysis/1.1.4/1.1.4.gibberellin.txt
- S1.INOCULATION TIME SERIES  copy/1.1.Stage(s) total transcript analysis/1.1.4/._1.1.4.gibberellin.txt
- S1.INOCULATION TIME SERIES  copy/1.1.Stage(s) total transcript analysis/1.1.4/1.1.4.jasmonic acid.txt
- S1.INOCULATION TIME SERIES  copy/1.1.Stage(s) total transcript analysis/1.1.4/._1.1.4.jasmonic acid.txt
- S1.INOCULATION TIME SERIES  copy/1.1.Stage(s) total transcript analysis/1.1.4/1.1.4.kinase.txt
- S1.INOCULATION TIME SERIES  copy/1.1.Stage(s) total transcript analysis/1.1.4/._1.1.4.kinase.txt
- S1.INOCULATION TIME SERIES  copy/1.1.Stage(s) total transcript analysis/1.1.4/1.1.4.nodulin.txt
- S1.INOCULATION TIME SERIES  copy/1.1.Stage(s) total transcript analysis/1.1.4/._1.1.4.nodulin.txt
- S1.INOCULATION TIME SERIES  copy/1.1.Stage(s) total transcript analysis/1.1.4/1.1.4.receptor.txt
- S1.INOCULATION TIME SERIES  copy/1.1.Stage(s) total transcript analysis/1.1.4/._1.1.4.receptor.txt
[truncated: 601 more entries]
