# Supplementary material for: Dissection of Symbiosis and Organ Development by Integrated Transcriptome Analysis of Lotus japonicus Mutant and Wild-Type Plants
Source: PLoS One. 2009 Aug 7;4(8):e6556. doi: 10.1371/journal.pone.0006556 (PMC2717213; doi:10.1371/journal.pone.0006556)
Supplement: Folder S1 — Inoculation time series (2.84 MB ZIP) [file pone.0006556.s009.zip › S1.INOCULATION TIME SERIES copy/1.1.Stage(s) total transcript analysis/1.1.1/-1.1.1.ID list.txt]

	M	FDR
Affy_ID	T13 - T21	T13 - T21
gi45631043_at	-6.324926016	0.0070426
TM1224.4_at	-6.162543934	0.002038277
Ljwgs_049564.1_at	-5.380270308	0.004385312
chr5.CM0200.88_s_at	-5.374567481	0.000709893
chr5.CM0200.88_at	-5.306422542	0.002957244
TM1224.4.2_at	-5.115527105	0.006776161
Ljwgs_013806.1_at	-5.029385773	0.002013173
Ljwgs_084044.1_s_at	-4.888392194	0.040447862
Ljwgs_084044.1_x_at	-4.666958269	0.049269707
Ljwgs_102940.1_at	-4.574345628	0.03040929
chr1.CM0375.5_at	-4.541016397	0.000211099
Ljwgs_009812.1_at	-4.353821399	0.042178549
CM0528.32.1_s_at	-4.113145829	0.025771191
chr3.CM0110.19_at	-4.018942593	0.000131548
chr4.CM0046.66_at	-3.972544527	0.017509555
TM1624.28_at	-3.900982024	0.000496913
Ljwgs_019097.1_s_at	-3.860393864	0.000131896
gi45572305_at	-3.822326346	0.028003962
Ljwgs_025174.1_s_at	-3.630913913	0.00222129
Ljwgs_043934.1_at	-3.582270442	0.02216604
gi6006794_at	-3.581974818	1.56E-05
Ljwgs_074659.1_at	-3.574273099	0.000244584
Ljwgs_016401.1_at	-3.449491133	0.00190785
chr5.CM0494.22_s_at	-3.404298353	0.000468878
Ljwgs_085487.1_at	-3.376036744	0.006241049
chr3.CM0701.25.2_at	-3.361400742	0.002650319
Ljwgs_035318.1_s_at	-3.344670422	0.000188031
Ljwgs_013141.2_at	-3.338058467	0.005477029
Ljwgs_014729.1_at	-3.270735573	0.003569208
Ljwgs_019438.1_at	-3.206446748	0.007095596
Ljwgs_097658.1_at	-3.199087741	0.020833689
Ljwgs_100828.2_at	-3.168585779	0.013625846
Ljwgs_130169.1.1_s_at	-3.162315471	0.010527529
Ljwgs_036349.1_s_at	-3.151829177	0.039778279
Ljwgs_074952.1_at	-3.119078886	0.001118889
chr3.CM0701.24_at	-3.090742581	0.00035013
Ljwgs_096799.1_at	-3.064032502	0.009038007
Ljwgs_125699.1_at	-3.063181682	0.041948236
chr1.CM0001.71_s_at	-3.040138314	0.000132057
chr2.CM0120.40_s_at	-3.039686508	0.003007893
Ljwgs_032142.1_s_at	-2.997236542	0.00619887
chr6.TM1374.19_at	-2.977093582	0.037531264
TC18803_at	-2.96887726	0.011160151
Ljwgs_016401.1_x_at	-2.951772178	0.008334457
Ljwgs_054236.1_s_at	-2.933424659	0.000456413
TC10606_at	-2.881200921	0.013855749
Ljwgs_058132.1_at	-2.868403063	0.002013173
TM0846.20_at	-2.780084169	0.014103507
chr1.CM0375.6_at	-2.737783097	0.000340016
Ljwgs_033782.1_at	-2.725046807	0.011644471
Ljwgs_019006.1_at	-2.719449448	0.001877177
chr2.CM0323.32_at	-2.672581666	0.000234434
Ljwgs_005761.1_s_at	-2.664467533	0.000334717
TM1472.14_at	-2.636996422	0.021148381
Ljwgs_023888.1_at	-2.621368254	0.019079197
Ljwgs_029896.2_at	-2.614252252	0.000803036
chr5.CM0019.47_s_at	-2.605276829	0.005506073
Ljwgs_016098.1_at	-2.591059568	0.002957244
chr1.CM0001.71_at	-2.508139624	0.011784265
Ljwgs_013141.2_x_at	-2.491264253	0.022544386
Ljwgs_035872.1_at	-2.488694777	0.028083541
TM0674.3_at	-2.478264382	0.001973958
chr3.CM0070.57_at	-2.473119726	0.007109087
chr4.CM0501.53_at	-2.472820043	0.028635025
gi7614030_at	-2.46571098	0.011493147
gi45637756_at	-2.436683116	0.006200328
chr1.CM0001.70.2_at	-2.434334154	0.000240691
TM0556.5_at	-2.432965906	0.014278638
Ljwgs_076014.1_s_at	-2.414947833	0.025358482
chr4.CM0073.100_at	-2.38150539	0.024301766
Ljwgs_097647.1_at	-2.380933603	0.017329862
Ljwgs_021520.1_s_at	-2.367526524	8.58E-05
chr4.CM0079.30_s_at	-2.364887068	5.29E-06
Ljwgs_034400.1_at	-2.33453088	0.002875713
chr2.CM0249.17.1_at	-2.334410578	0.044961728
Ljwgs_030394.1.1_at	-2.327793336	0.000695913
chr6.TM0821.12.1_s_at	-2.320329672	0.022978072
chr4.CM0501.49_at	-2.304947741	0.012766208
chr2.CM0250.2_at	-2.303979298	0.007001696
Ljwgs_025093.1_s_at	-2.29349935	0.016217008
TC19632_at	-2.290255815	0.000136115
Ljwgs_052805.1_at	-2.289505141	0.040796346
TM1571.3_at	-2.287816547	0.027046927
chr1.CM0001.63_at	-2.285367566	0.005440161
Ljwgs_042741.1_at	-2.274451171	0.018312751
chr3.CM0792.78_at	-2.269546835	0.018517235
Ljwgs_038228.1_at	-2.26346473	0.027621075
chr1.CM0001.70_at	-2.252375566	0.004503623
chr5.TM1466.24_at	-2.24279669	0.011784265
chr1.CM0591.35_s_at	-2.240705224	0.003067186
Ljwgs_114941.1_at	-2.220749774	0.011801428
chr1.CM0215.32_at	-2.191178663	0.033277107
chr2.TM0610.20_s_at	-2.167231084	0.049293375
Ljwgs_022902.1.1_s_at	-2.163547592	0.0087182
Ljwgs_019410.1_at	-2.158070315	0.013243434
chr5.CM0311.20_at	-2.151616909	0.004047672
Ljwgs_007659.1_s_at	-2.141156805	0.028585661
Ljwgs_129120.1_at	-2.138992747	0.01706934
Ljwgs_126552.1_at	-2.135145846	0.015017663
chr4.CM0429.35_s_at	-2.134213398	0.03063045
Ljwgs_005760.1_at	-2.124140469	0.000496913
chr2.CM0749.8_at	-2.119023501	0.000817736
chr2.CM0304.71_at	-2.118792945	0.000558619
TM0451.27_at	-2.115561784	0.039923689
chr1.CM0001.33.1_at	-2.112900185	0.03040929
Ljwgs_061228.1_at	-2.109850634	0.037981979
chr1.TM0811.17_at	-2.095738204	0.000451675
Ljwgs_120671.1_at	-2.084704781	0.023422511
chr1.TM1305.12_at	-2.084308043	0.022504289
chr2.CM0262.15.1_at	-2.077757233	0.002075012
Ljwgs_105522.1.1_s_at	-2.075347164	0.014321902
Ljwgs_063195.1_at	-2.066824925	0.003882983
Ljwgs_025651.1.1_at	-2.061096683	0.010157256
chr5.TM0913.18_at	-2.060812737	0.004030997
TM1472.20_at	-2.052751427	0.009791882
Ljwgs_064146.1.1_s_at	-2.048549963	0.003067186
chr6.TM0957.9.1_at	-2.046570067	0.028585661
chr2.CM0903.45_at	-2.041403883	0.016303977
Ljwgs_033015.1_at	-2.020591497	0.037877886
Ljwgs_146843.1_at	-2.014435696	0.006363772
Ljwgs_007141.1_at	-2.011299743	0.006302903
chr3.CM0160.57_at	-2.010790981	0.025771191
Ljwgs_008932.1_at	-1.999412763	0.026390473
chr2.TM1659.20_at	-1.993340273	0.006776161
gi4336433_at	-1.982427586	2.51E-05
Ljwgs_090123.1_at	-1.977235925	0.006020286
Ljwgs_068911.1_at	-1.97357972	0.025362628
chr4.CM0003.70.1_at	-1.971105613	0.000215234
Ljwgs_020230.1_at	-1.966843338	0.003882983
chr4.CM0025.38_at	-1.965889526	0.002948273
Ljwgs_126552.1_x_at	-1.965649112	0.029711035
TM0674.25_at	-1.952563479	0.013774411
Ljwgs_016295.1_at	-1.945851586	0.00594201
Ljwgs_037123.1_at	-1.941892975	0.013208705
chr1.CM0063.42_s_at	-1.934126061	0.017424707
Ljwgs_014502.1_at	-1.933115839	0.000328921
chr1.TM0805.8_at	-1.925213055	0.000637237
chr4.CM0131.17_at	-1.91707428	0.001497961
gi45604336_at	-1.915224957	0.010944605
Ljwgs_145147.1_at	-1.904904017	0.000937732
TM0674.3.1_at	-1.904365002	0.002865253
CM0601.40_at	-1.89710264	0.011007574
chr4.TM0844.26_at	-1.897016828	0.000355311
chr4.CM0337.25.1_at	-1.8962152	0.005238939
TM0492.4.1_at	-1.894530112	0.004157661
chr4.CM0501.35_x_at	-1.890317231	9.46E-05
chr5.CM0052.40_at	-1.888871268	0.04024758
chr1.CM0064.64.2_at	-1.882330649	0.045530885
Ljwgs_100683.2.1_at	-1.88040465	0.003584061
chr5.CM0911.23_at	-1.875821668	0.000496913
Ljwgs_024170.1_at	-1.874999832	0.000575131
Ljwgs_142542.1_at	-1.870533982	0.005868628
chr4.CM0617.4_at	-1.867884228	0.00360883
gi45629937_at	-1.867692701	0.005506073
Ljwgs_022358.2_at	-1.865862284	0.02411363
TC9387_at	-1.865843367	0.013122806
chr4.CM0182.42_at	-1.862955806	0.004521146
chr5.TM0872.5_at	-1.857058356	0.048236757
Ljwgs_018651.1_at	-1.855908366	0.004030997
Ljwgs_017819.1_s_at	-1.850960743	0.010806619
CM0584.36_at	-1.848968289	0.001092389
Ljwgs_077854.1_s_at	-1.848763909	0.045531894
chr4.CM0182.40_at	-1.844300168	0.003875785
Ljwgs_015486.1_at	-1.840176816	0.001526939
chr1.CM0063.53.1_at	-1.833972846	0.00027559
chr5.CM0200.89_at	-1.833186582	0.009744003
chr1.TM0507.17_at	-1.830939016	0.000104585
Ljwgs_009760.1_at	-1.826574228	0.001618206
Ljwgs_048332.1_at	-1.824384523	0.018687803
chr4.CM0558.48_at	-1.820506437	0.037111911
Ljwgs_047165.0.1_at	-1.81971217	0.006219166
CM0584.34_at	-1.819174432	0.045445197
TM0548.14.1_x_at	-1.816913406	0.009038007
Ljwgs_030883.2_at	-1.811673327	0.030781203
chr5.CM0200.139_at	-1.809867444	0.000478221
Ljwgs_105843.1.1_s_at	-1.806097603	0.005868628
chr2.CM0191.80_at	-1.804871891	0.000803036
chr3.CM0701.12_at	-1.804295472	0.014059292
chr4.CM0126.139_at	-1.794684796	0.043005546
TM1036.19_s_at	-1.793883009	0.000896537
chr6.CM0140.28_at	-1.791806895	0.014623033
chr1.CM0105.44_s_at	-1.781759312	0.00190785
Ljwgs_077601.1_at	-1.771599838	0.010683561
Ljwgs_091332.1_at	-1.769693726	0.038613518
Ljwgs_126577.1_at	-1.762614951	0.00269714
Ljwgs_089735.1_at	-1.762022549	0.007965165
Ljwgs_104176.1_at	-1.761249944	0.02411363
Ljwgs_084044.1_at	-1.759576633	0.04681625
chr4.CM0079.30_x_at	-1.759570799	0.000211099
TM0499.10_at	-1.756763201	0.005506073
Ljwgs_013903.1_at	-1.75407621	0.006755599
chr2.TM0667.16.1_at	-1.753198944	0.004461943
chr1.TM0862.11.1_at	-1.745011206	0.017628362
chr1.CM1413.11.1_at	-1.7425028	0.024535386
TM0706.16_at	-1.740738836	0.022123781
TM1031.44_at	-1.717602158	0.008769806
chr3.CM0142.58_at	-1.717521698	0.005671358
chr5.CM0299.42_s_at	-1.713767151	0.036280268
Ljwgs_021181.1_s_at	-1.710943538	0.00035013
Ljwgs_047986.1_at	-1.704594351	0.013609959
chr5.TM1598.12_at	-1.702345826	0.008664694
chr2.CM0310.10_at	-1.702126382	0.003287287
Ljwgs_021639.1_at	-1.698557577	0.027707652
Ljwgs_023096.1_at	-1.696626755	0.002957244
chr1.CM0063.60_at	-1.696025397	0.001306736
Ljwgs_135178.1_s_at	-1.689621764	4.13E-06
Ljwgs_045283.2_at	-1.688811237	0.000428572
chr3.CM0792.43_at	-1.688445322	0.048535396
Ljwgs_036964.2_at	-1.6881475	0.008454416
TM1471.6_at	-1.681612647	0.006363772
Ljwgs_030209.2_at	-1.680762861	0.000507743
Ljwgs_019729.1_at	-1.667476936	0.012434094
Ljwgs_062924.1_at	-1.663033467	0.005506073
TM0674.3.3_s_at	-1.659957041	0.001335794
gi45633283_at	-1.656863085	0.000946011
chr4.CM0003.40_s_at	-1.656393537	0.000119035
chr3.CM0196.45_at	-1.656363793	0.00269714
Ljwgs_015149.2_at	-1.653520179	0.018730313
Ljwgs_021753.1_at	-1.653360472	0.008597327
chr4.TM0844.28_at	-1.650763743	0.007115285
Ljwgs_029723.1_at	-1.649697676	0.009543422
chr5.TM0913.4_at	-1.64538051	0.000879006
Ljwgs_077292.1_at	-1.642739514	0.018730313
chr1.CM0410.16_at	-1.639352442	0.001497961
Ljwgs_020504.1_x_at	-1.636034437	0.038759624
chr3.CM0282.129_at	-1.630175871	0.020201261
chr2.CM0249.43.3_at	-1.626251092	0.013250675
Ljwgs_029197.1_at	-1.618649053	0.002684574
chr3.CM0142.6_at	-1.616449342	0.006145107
TC19911_at	-1.616442121	0.013514442
Ljwgs_050682.1_s_at	-1.611157755	0.001812348
chr6.TM1374.5_at	-1.611095596	0.035570896
TM0807.5_at	-1.608852047	0.005006917
Ljwgs_015479.1_at	-1.608095536	0.017329862
chr1.CM0122.56_at	-1.606913927	0.021110422
TC13820_at	-1.600263262	0.002453665
chr2.CM0304.16_s_at	-1.599524376	0.000915267
Ljwgs_061248.1.1_at	-1.596808141	0.046436398
Ljwgs_049772.1_at	-1.59556872	0.006435476
Ljwgs_141659.1_s_at	-1.593307454	0.008716433
chr5.CM0089.126_at	-1.586751372	0.006219166
TC11404_at	-1.58551643	0.040522069
chr1.CM0593.46_at	-1.583892878	0.009918406
chr4.CM0333.13.1_at	-1.582831304	1.49E-05
TM0697.24.2_s_at	-1.576303663	0.037531264
chr1.TM0386.1_at	-1.575946094	0.000359049
chr1.CM0398.21_at	-1.57272641	0.04659775
chr2.CM0608.87_at	-1.571968225	0.0002547
chr1.CM0063.42_at	-1.570209537	0.011658763
chr3.CM0574.6_at	-1.570205086	0.013955522
Ljwgs_071841.2_at	-1.566572478	0.008807573
Ljwgs_119233.1_at	-1.566437178	0.019453105
Ljwgs_026189.1_at	-1.565925319	0.000328921
Ljwgs_067639.2_at	-1.560799249	0.018630739
chr2.CM0132.24.1_at	-1.559139589	0.005906146
Ljwgs_049582.1_s_at	-1.558303798	0.024840269
TM1533.17_at	-1.556065106	0.04585235
chr6.CM0055.105.1_s_at	-1.554430487	1.34E-05
gi45410531_x_at	-1.553431781	0.01336686
Ljwgs_048280.1_s_at	-1.550800915	0.001440801
chr1.TM1305.7.1_at	-1.550402281	0.019524567
Ljwgs_026055.2.1_s_at	-1.546739574	0.022038361
Ljwgs_017968.3_at	-1.545967011	0.014964231
TM0548.13_at	-1.543598102	4.48E-05
chr5.TM0872.5.1_at	-1.535740327	0.02043707
chr1.CM0231.17_at	-1.533553331	0.00313791
Ljwgs_006845.1_at	-1.530120768	0.002479655
Ljwgs_012625.1.1_at	-1.525201911	0.017329862
Ljwgs_037348.0.1_at	-1.52248075	0.006200328
Ljwgs_058583.1_s_at	-1.518751289	0.038318156
TM1354.2_at	-1.518398555	0.002013173
chr3.CM0724.4_at	-1.517004733	0.000607188
Ljwgs_020537.1_at	-1.512760145	0.008979703
TM1223.10_at	-1.507612048	0.021235281
chr1.CM0195.29_at	-1.504556291	0.047988166
Ljwgs_011622.3_at	-1.504378438	0.043167534
Ljwgs_016165.1.1_at	-1.502730595	0.040418418
chr4.CM0087.29_at	-1.501323477	0.015073276
Ljwgs_015027.2_at	-1.500268692	0.005230423
Ljwgs_060128.1_at	-1.499515272	0.023846482
chr2.CM1032.40_at	-1.498087611	0.039709349
chr4.TM1616.10.2_at	-1.493714214	0.012022773
gi45410531_at	-1.488563663	0.022219844
chr4.CM0046.9_at	-1.486678987	0.004186683
chr1.CM0591.38.1_at	-1.486185535	0.010229371
CM0584.17_s_at	-1.485214804	0.007109087
chr5.CM0299.42_at	-1.477997525	0.025403366
chr6.CM0055.95_s_at	-1.477265729	0.001701459
chr5.CM0148.30_at	-1.473536262	0.000927177
chr1.TM0092.26_at	-1.470841491	0.045603457
Ljwgs_015249.1_at	-1.470706075	0.002749924
TM0809.12_at	-1.469559247	0.00327337
Ljwgs_034052.2_s_at	-1.462045025	0.048236757
Ljwgs_071860.1_at	-1.460524214	0.026660526
gi13884123_at	-1.459613934	0.003610221
chr1.CM0378.1_at	-1.458506417	0.001871951
Ljwgs_022124.2_at	-1.456819574	0.019266765
Ljwgs_021206.1_s_at	-1.456079134	0.007001696
Ljwgs_046737.1_at	-1.455428442	0.032919351
chr1.CM0001.60_at	-1.453657616	0.008890534
Ljwgs_007566.1_at	-1.452070273	0.039010863
Ljwgs_100981.1_at	-1.451340336	0.005463333
chr4.CM0126.95_at	-1.450173685	0.020810176
Ljwgs_016709.1_at	-1.449212116	0.008899688
chr2.CM0021.5_at	-1.447514244	0.005238939
Ljwgs_026479.1_at	-1.447071668	0.01399022
Ljwgs_098538.1_s_at	-1.446404178	0.010011564
Ljwgs_054485.1_at	-1.442409054	0.035372261
Ljwgs_009285.2_at	-1.437952599	0.010944605
TM0780.7_at	-1.436063269	0.036819869
gi45400458_at	-1.431402527	0.014654038
Ljwgs_051816.1_at	-1.431380114	0.006207265
chr4.CM0079.30_at	-1.430049277	0.001704521
chr1.CM0147.119_at	-1.427923657	0.010229371
Ljwgs_020504.1_at	-1.427289354	0.035005327
Ljwgs_021683.1_at	-1.425297437	0.047590276
Ljwgs_127661.1_at	-1.424805266	0.015920988
Ljwgs_022041.1_at	-1.424668574	0.000874406
Ljwgs_093140.1_at	-1.422350642	0.000165446
gi45625790_at	-1.422071215	0.036819869
Ljwgs_028478.1_at	-1.421850728	0.02508262
Ljwgs_026991.1_at	-1.417270785	0.0031299
TM0685.12_at	-1.415908031	0.046147401
TM1122.3.2_at	-1.413947572	3.50E-05
chr4.TM0692.7_at	-1.41361293	0.019961428
chr1.CM0063.57_at	-1.4127818	0.002404035
chr5.CM0773.1.1_at	-1.412224767	0.042572232
Ljwgs_093679.1_at	-1.410757302	0.000352384
gi45631251_at	-1.405175823	0.016321826
Ljwgs_042820.1_at	-1.404816404	0.017856971
Ljwgs_010711.1_at	-1.403871409	0.000244584
chr5.CM0200.33_at	-1.403824427	0.036675496
chr2.TM0667.16_at	-1.403295016	0.003306662
Ljwgs_027410.1_at	-1.40314731	0.019603361
chr1.CM0104.33_at	-1.401922319	2.06E-05
gi45615483_at	-1.399274323	0.029642491
TC11558_at	-1.399105629	0.047395382
chr4.CM0219.29_at	-1.398625447	0.021114161
Ljwgs_071958.1_at	-1.394352791	0.002106252
Ljwgs_110351.1_at	-1.3935944	0.013222147
chr1.CM0593.48.1_at	-1.393096797	0.001991381
Ljwgs_023316.2_s_at	-1.391144308	0.049293375
TM0547.3.1_at	-1.389112589	0.044789302
gi45404437_at	-1.384724027	0.036855371
Ljwgs_121926.1_s_at	-1.381172679	0.044086838
Ljwgs_121648.1_s_at	-1.379879868	0.048160874
chr2.CM0120.49_at	-1.377596339	0.00035013
Ljwgs_079607.1_at	-1.372223902	0.013775147
TC11332_at	-1.371489602	0.007242971
TM0548.14.1_at	-1.371054088	0.025416131
Ljwgs_040109.1_at	-1.365396212	0.019266765
chr2.CM0153.5.1_at	-1.365211747	0.019266765
Ljwgs_036277.0.1_at	-1.361108524	0.011493147
chr3.CM0106.58_at	-1.360716805	0.033314068
Ljwgs_030627.1_at	-1.360238963	0.000644968
chr4.CM0219.44.4_at	-1.35785313	0.03040929
gi45578362_at	-1.35547201	0.029637855
Ljwgs_023736.1_at	-1.350606107	0.049487036
Ljwgs_033999.1.1_at	-1.349267034	0.009116246
Ljwgs_011294.1_at	-1.343079947	0.005906146
chr4.CM0073.98.3_at	-1.341868775	0.018677854
Ljwgs_061651.1_at	-1.34078381	0.005744898
chr1.TM0671.14_at	-1.337838821	0.048444394
chr4.CM0654.44.1_at	-1.33779425	0.007021181
chr3.CM0106.54_at	-1.337184812	0.037837822
Ljwgs_129438.1_at	-1.336672732	0.001545141
Ljwgs_130313.1_at	-1.336300143	0.011784265
chr2.CM0304.108_at	-1.33487066	0.008819563
Ljwgs_134387.1_at	-1.334551521	0.004521146
Ljwgs_020912.2_at	-1.331149233	0.036158549
Ljwgs_019188.1_at	-1.33047392	0.046073032
chr2.CM0056.26_at	-1.326267585	0.023206584
gi45576230_at	-1.322132777	0.001253142
chr3.CM0142.10.3_at	-1.319922942	0.002660307
Ljwgs_074410.1_at	-1.31854678	0.000953547
chr6.CM0041.38_at	-1.313387326	0.031615093
Ljwgs_010588.1_s_at	-1.313107639	0.000458443
TM0748.2_x_at	-1.309168744	0.026200709
Ljwgs_025993.1_at	-1.308998069	0.011589343
Ljwgs_103351.1_at	-1.308107947	0.000575131
chr6.CM0139.92_at	-1.303186861	0.016523859
chr4.CM0170.16_at	-1.299923389	0.024814071
chr1.TM0750.2_at	-1.297331851	0.004947022
Ljwgs_041837.1_at	-1.296149732	0.026393925
gi29967578_at	-1.296111998	0.039632193
Ljwgs_041275.1_at	-1.293794138	0.042582707
chr5.CM0344.29_at	-1.292567683	0.020793885
TC11818_at	-1.289852424	0.001178369
Ljwgs_018124.1_at	-1.289313593	0.045726917
Ljwgs_019526.1_s_at	-1.284277687	0.013439303
chr1.CM0315.40_at	-1.283758199	0.004403912
chr2.CM0120.44_at	-1.283633238	0.019266765
chr5.TM1323.16_at	-1.282532121	0.001328511
Ljwgs_140431.1_at	-1.281242494	0.036269952
chr4.TM0844.24_at	-1.27966015	0.012449761
Ljwgs_010588.1_at	-1.27938726	0.001078335
Ljwgs_011370.1_at	-1.279309314	0.034682832
chr1.CM0800.24_at	-1.275122391	0.040796346
gi22790725_at	-1.272718193	0.033381912
TC20140_at	-1.269556516	0.047754563
Ljwgs_025917.1_s_at	-1.269349577	0.010011564
chr4.CM0119.20_at	-1.267773551	0.000989342
TM1122.17_at	-1.267723623	0.003427621
CM0458.9.5_at	-1.26626484	0.006938182
Ljwgs_047219.1_at	-1.264018591	0.021471063
TM0725.14.2_s_at	-1.262405651	0.014973003
Ljwgs_106299.1_at	-1.261975069	0.005891202
Ljwgs_036048.1_at	-1.258267645	0.022672996
Ljwgs_077705.2_at	-1.25742798	0.031846668
chr1.CM0064.5_at	-1.257146941	0.00043239
chr3.TM0859.5_at	-1.257029819	0.005506073
Ljwgs_117696.1_s_at	-1.2568062	0.011784265
chr4.TM1536.15_at	-1.254288659	0.018252852
Ljwgs_011330.1_at	-1.250824102	0.019736597
Ljwgs_058842.1_s_at	-1.250821161	0.033529554
Ljwgs_059845.1_at	-1.24809659	0.002088726
gi29967161_at	-1.244530314	0.004455251
Ljwgs_149324.1_at	-1.243820132	0.047313068
TC14029_at	-1.241688667	0.00168006
chr1.CM0147.26_s_at	-1.241651371	0.008471005
gi34495198_at	-1.240840025	0.007722908
Ljwgs_067661.1_at	-1.236736233	0.043472525
Ljwgs_024745.1_at	-1.236584196	0.00594201
chr3.CM0047.16_at	-1.236114762	0.048696241
gi45398573_at	-1.233432283	0.03300542
BM1684.6_at	-1.232344742	0.038744004
chr3.CM0292.35_s_at	-1.22643338	0.024702708
Ljwgs_073715.1_s_at	-1.226428399	0.013439303
chr1.CM0231.12_at	-1.222328077	0.00041805
Ljwgs_055321.2_s_at	-1.22215951	0.017628362
chr3.CM0574.11_at	-1.221573608	0.027548741
chr3.CM0724.24_at	-1.218760203	0.010367685
TM0651.31_at	-1.217562459	0.022722076
chr4.CM0234.32_at	-1.216508118	0.037531264
chr4.CM0501.14_at	-1.215967074	0.00102663
Ljwgs_126992.1_at	-1.214840141	0.041264928
gi45629882_at	-1.214799403	0.0073668
chr3.CM0091.28_at	-1.214182841	0.001095467
Ljwgs_054388.1_at	-1.214170664	0.022565869
TM1670.19_at	-1.210102814	0.037240135
TM0763.9_at	-1.206731	0.005146596
Ljwgs_069329.2_at	-1.20655101	0.000235359
chr4.CM0333.26_at	-1.206417429	0.008871184
chr4.CM0025.37_at	-1.205850471	0.02508262
CM0385.31_at	-1.20551203	0.014167692
chr4.CM0007.28_at	-1.201681487	0.031615093
Ljwgs_060223.1_at	-1.200657394	0.000637237
Ljwgs_017478.1_at	-1.198904329	0.000263407
Ljwgs_060133.1_at	-1.19791578	0.004155611
Ljwgs_062702.1_at	-1.196943881	0.001607356
Ljwgs_063479.2_at	-1.194039484	0.028083541
Ljwgs_083916.1_s_at	-1.193520053	0.017797682
chr3.CM0152.32_at	-1.191458702	0.00327337
TM0725.14_at	-1.189546578	0.025295465
Ljwgs_074514.1_at	-1.186442382	0.049293375
chr1.TM1573.5_at	-1.182118552	0.003617889
Ljwgs_021723.2_at	-1.181376683	0.000328921
chr4.CM0044.41_at	-1.173249242	0.010532115
chr1.CM0145.23_at	-1.172617457	0.036269952
Ljwgs_038479.2_at	-1.172415448	0.019443656
Ljwgs_095381.1_at	-1.171231132	0.011658763
chr2.CM0373.76_at	-1.169621098	0.007095596
CM0385.33.1_at	-1.164799491	0.006200328
TC18683_at	-1.163793288	0.028997712
Ljwgs_046611.1_s_at	-1.163697071	0.0282714
chr4.CM0087.62_at	-1.163145134	0.001128843
chr3.CM0005.21.1_s_at	-1.161803138	0.009254668
TM0414.1.1_at	-1.159835703	0.010229371
Ljwgs_014701.2_at	-1.154500177	0.003161645
Ljwgs_046844.2_at	-1.152984586	0.004030997
chr1.TM1643.6_at	-1.149858654	0.018680765
Ljwgs_008140.3_at	-1.149234088	0.036057497
TM1226.7_at	-1.148447217	0.048444394
CM1324.43_at	-1.147318771	0.003882983
Ljwgs_060955.1.1_s_at	-1.146623621	0.000944904
TM1611.15_at	-1.140432388	0.016538093
Ljwgs_022002.1_at	-1.138820847	0.004455251
gi45350286_at	-1.138161062	0.047686063
TM1571.14_at	-1.136761171	0.015956741
chr4.CM0119.5_at	-1.135730152	0.048805341
Ljwgs_014618.2_at	-1.134308274	0.014899767
TM0651.19_s_at	-1.133951677	0.015017663
gi45614897_at	-1.133188596	0.028083541
chr4.TM0597.14_at	-1.127700221	0.0402971
chr2.CM0056.26.1_at	-1.124924987	0.006200328
Ljwgs_133701.1_s_at	-1.123104337	0.016970962
chr3.CM0106.83.1_s_at	-1.119608189	0.026693432
chr1.CM0231.49.1_s_at	-1.115452028	0.001718621
Ljwgs_042817.1_at	-1.109001883	0.001132104
chr4.CM0073.37_at	-1.108505427	0.037677646
Ljwgs_051410.1_at	-1.108341904	0.018795999
Ljwgs_022008.1_at	-1.106660502	0.016169846
chr5.CM0909.69_at	-1.105643696	0.004056353
gi45404604_at	-1.105372756	0.028635025
TC16149_at	-1.105160711	0.017797682
chr3.CM0574.25_at	-1.105129875	0.031482214
TC13633_at	-1.10357555	0.034265574
chr2.CM0124.37_at	-1.102264806	0.041857874
chr6.CM0082.12_at	-1.10086033	0.005891202
chr1.TM1284.2_at	-1.098043683	0.008241592
chr3.TM0745.2_at	-1.09755629	0.028621969
Ljwgs_011044.2_at	-1.096686048	0.028585661
Ljwgs_137198.1_at	-1.096614726	0.041264928
Ljwgs_017289.3.1_at	-1.095239845	0.011618407
Ljwgs_015975.1_at	-1.094979591	0.014859597
TM1709.12_at	-1.092914589	0.043885889
Ljwgs_038312.2_at	-1.092670076	0.013222147
Ljwgs_007386.2_at	-1.090718886	0.01790886
chr6.CM0118.14.3_at	-1.089160522	0.010944605
Ljwgs_012786.1_at	-1.088448786	1.23E-05
chr4.CM0659.6_at	-1.083570472	0.047836079
Ljwgs_093252.1_at	-1.082813671	0.003684847
chr5.CM0148.22_at	-1.082754922	0.034085913
Ljwgs_032005.1_at	-1.08271635	0.02105865
chr2.CM0310.35.1_at	-1.079589035	0.041852614
chr3.CM0047.43_at	-1.07916806	0.004030997
Ljwgs_059874.1_at	-1.076110735	0.006302903
chr5.TM0698.22_at	-1.073726895	0.033177604
chr1.CM0378.15_at	-1.072945664	0.047988166
chr5.CM0953.3_at	-1.071486086	0.027302209
Ljwgs_106704.1_s_at	-1.070675754	0.02508262
chr2.CM0132.33_s_at	-1.06930673	0.00327337
chr1.CM0800.19_at	-1.066983972	0.047539042
chr1.CM0105.115_s_at	-1.066161576	0.00543196
Ljwgs_056728.1_at	-1.065245283	0.001272476
chr5.CM0239.35_at	-1.064042616	0.031680411
chr2.TM0383.1_at	-1.06333403	0.037722784
chr3.CM0460.30_at	-1.062375938	0.001676539
Ljwgs_065932.1_s_at	-1.061851569	0.006200328
chr4.CM0172.19_at	-1.060523105	0.006113869
Ljwgs_019882.2_at	-1.060041366	0.022015736
gi45348728_at	-1.057489365	0.034567604
Ljwgs_017611.1_at	-1.057427529	0.0001851
gi45402078_at	-1.053757178	0.032069265
Ljwgs_053868.1.1_x_at	-1.049966345	0.024814071
chr1.CM0088.82_at	-1.048493007	0.004650751
Ljwgs_050722.1_at	-1.048198747	0.023080368
Ljwgs_041628.1_at	-1.047838979	8.04E-05
chr1.CM0231.12.1_s_at	-1.047357997	0.007095596
Ljwgs_033939.1_s_at	-1.044166933	0.048519567
chr4.CM0265.17_at	-1.041283647	0.036675496
chr2.CM0056.30_at	-1.03592378	0.016136414
Ljwgs_041843.1_at	-1.034570032	0.028592998
chr6.TM1650.13_at	-1.034347075	0.010033577
Ljwgs_132974.1.1_at	-1.031609685	0.007038825
Ljwgs_101813.1_at	-1.029489142	0.040522069
chr6.TM0440.3_at	-1.023934448	0.005563296
chr2.CM0608.32_at	-1.023361495	0.043472525
Ljwgs_114489.1_at	-1.023103323	0.035005327
Ljwgs_015978.1_at	-1.01929156	0.000168777
TC18682_at	-1.0138388	0.01017356
Ljwgs_056227.1_at	-1.012062574	0.031482214
Ljwgs_041197.1.1_at	-1.011633027	0.017802682
Ljwgs_031182.1_at	-1.009227713	0.014463385
Ljwgs_017175.2_at	-1.007335696	0.003146534
chr5.TM1574.9_at	-1.006264429	0.007279443
gi45629384_at	-1.005281724	0.0402971
Ljwgs_046103.1_at	-1.005216684	0.046930681
Ljwgs_148411.1_at	-1.004842838	0.014859597
chr6.CM0314.48.1_at	-1.004683715	0.001973958
Ljwgs_013484.1_at	-1.003999727	0.008645492
Ljwgs_028050.1_at	-1.003085369	0.001973958
Ljwgs_115006.1_at	-1.000683799	0.009508008
Ljwgs_030396.2_s_at	-1.00040231	0.047762742
chr2.CM0020.35.1_at	1.00004714	9.77E-05
Ljwgs_036669.1_at	1.000339783	0.002533158
TM0845.8_at	1.000628374	0.040700291
Ljwgs_124684.1_at	1.001415612	0.006834725
Ljwgs_019206.3_at	1.00162881	0.020842121
Ljwgs_090077.1_x_at	1.008088051	0.034567604
Ljwgs_036604.1_at	1.014189674	0.013012108
Ljwgs_027021.1_at	1.017530227	0.038759624
BM1736.6_at	1.022862454	0.00080145
Ljwgs_103607.1_at	1.023298004	0.028083541
TM1490.15.1_at	1.023372758	0.04817754
Ljwgs_103074.1_s_at	1.029935477	0.000188618
Ljwgs_052418.1_s_at	1.032204072	0.012415058
chr1.TM1305.23.1_at	1.033755747	0.003875785
Ljwgs_102267.1_at	1.037825001	0.033177604
CM0457.18.4_at	1.045862977	0.004462975
Ljwgs_019801.1_at	1.047837689	0.008548186
Ljwgs_008555.1_at	1.048030924	0.040220009
TM1445.10.1_at	1.056815788	0.024814071
TC9915_at	1.057883751	0.021148381
Ljwgs_010512.1_at	1.058795443	0.036679987
Ljwgs_063854.1_at	1.06387935	0.030944449
chr3.CM0711.39.1_at	1.065577294	0.047252781
Ljwgs_032184.1_s_at	1.065726835	5.73E-05
Ljwgs_024348.1_at	1.066598216	0.003900777
gi45354231_at	1.069076616	0.0402971
Ljwgs_073332.1_at	1.069264182	0.029962518
Ljwgs_016568.1_at	1.06987835	0.002369363
chr5.TM1077.2_at	1.07038223	0.037654219
Ljwgs_024157.1_at	1.074831501	0.001812348
Ljwgs_050343.1_s_at	1.076475687	0.026029372
gi6325801_at	1.076864624	0.005744898
chr5.CM0052.5_at	1.077187082	0.001858442
Ljwgs_067313.1_s_at	1.079160649	0.022504289
Ljwgs_031398.1_at	1.080248961	5.11E-05
chr1.TM1671.2_at	1.081403043	0.000208853
chr2.CM0803.40_at	1.082640644	0.02463821
Ljwgs_075593.1_at	1.084894279	0.009791882
Ljwgs_107403.1.1_at	1.087593371	0.048519567
Ljwgs_027750.1_at	1.092047906	0.004270186
TC11429_at	1.09254922	0.00659079
Ljwgs_065856.1.1_s_at	1.094834849	0.047261236
chr3.CM0226.61_at	1.094943804	0.001359436
chr2.CM0124.21_at	1.095715532	0.012905169
Ljwgs_028535.1_at	1.10144213	0.003161645
gi45630068_at	1.104759722	0.038759624
chr1.CM0318.17_at	1.107383095	0.006241049
chr1.CM0544.33_s_at	1.108840922	0.04659775
Ljwgs_086307.1_at	1.123232742	0.011561583
TM0497.12_at	1.123441824	0.002293229
Ljwgs_009441.1_at	1.125890575	0.009871405
Ljwgs_110862.1_s_at	1.128210152	0.018122131
chr1.CM0105.71_at	1.128456332	0.005122196
chr1.CM0433.35_at	1.135639184	3.22E-05
Ljwgs_069348.1_at	1.140568474	0.003161645
chr4.CM0297.20_at	1.144068774	0.021148381
Ljwgs_064042.1_at	1.144298457	0.000359049
chr5.CM0089.40_at	1.145237266	0.005806393
Ljwgs_037837.1_at	1.145853301	0.045101569
Ljwgs_019228.1_at	1.147764548	0.000954173
chr5.CM0148.34_at	1.14781181	0.020862809
Ljwgs_005066.1_s_at	1.153782263	0.026351914
Ljwgs_034909.1_at	1.155548616	0.020470866
chr3.CM0160.40_at	1.156411643	0.021243469
chr2.CM0124.21_x_at	1.158369342	0.000542996
Ljwgs_102491.1_x_at	1.159685024	0.042383736
chr1.CM0147.122_at	1.168422328	0.031889782
Ljwgs_004510.1_at	1.177555694	0.020810176
Ljwgs_014593.1_at	1.179726723	8.44E-08
Ljwgs_114128.2_at	1.180778546	0.043513441
Ljwgs_033236.1_at	1.181614761	0.003721076
Ljwgs_075103.1_x_at	1.182286109	0.011254546
chr5.TM0562.31_at	1.18286894	0.010908043
chr2.CM0304.37_at	1.191256052	0.00594201
TM0914.20_at	1.191664273	0.041294718
gi11414897_at	1.191692234	9.28E-05
Ljwgs_141937.1_x_at	1.194647784	0.025229387
chr3.CM0996.4.1_at	1.201689576	0.017329862
Ljwgs_096803.1_at	1.203537524	0.012359297
Ljwgs_035758.1_at	1.205085882	0.047796597
chr2.CM0803.72_at	1.207819818	0.014859016
gi7748764_at	1.210601907	0.002551369
chr3.CM0190.26_at	1.212722587	0.003882983
Ljwgs_097854.1_at	1.215203794	0.018795999
TC14488_s_at	1.220098333	0.000165446
gi7720883_at	1.22213565	0.023206584
chr3.TM0793.7.1_at	1.224212616	5.50E-07
Ljwgs_026477.1_at	1.225637785	0.00594201
Ljwgs_129258.1_at	1.228566057	0.013626605
chr1.CM0318.21_at	1.228913524	0.003760515
Ljwgs_077444.1_at	1.229140284	0.003271683
Ljwgs_045075.1_at	1.23070833	0.017031158
TM1445.10_at	1.232232848	0.017911301
Ljwgs_030351.2_s_at	1.232323778	0.010657171
TM0964.10.1_at	1.246631494	0.019283507
Ljwgs_012981.2_at	1.253421669	0.005891202
Ljwgs_037118.1_s_at	1.257219178	0.001306736
chr2.CM0304.106.1_at	1.258589833	8.26E-05
TM0674.1_s_at	1.259730192	0.018730313
TM1445.20_at	1.260352791	0.005506073
Ljwgs_112597.1_at	1.263025516	0.028083541
Ljwgs_150111.1_at	1.263194003	0.001182505
gi45352211_at	1.268928523	3.65E-05
Ljwgs_115867.1_at	1.271637631	0.045040488
Ljwgs_083111.1_at	1.272909809	0.008975905
Ljwgs_010964.1_at	1.276084765	0.004759349
chr4.CM0175.104_at	1.27636173	0.049829844
Ljwgs_047385.1_at	1.287705545	0.003161645
gi45627735_at	1.294326999	0.006401641
Ljwgs_029068.1_at	1.294717985	0.007170112
Ljwgs_075715.1_at	1.294962047	0.012359297
Ljwgs_122607.1_at	1.298335082	0.040499948
Ljwgs_045519.1_at	1.298801233	0.048009296
chr1.CM0171.54_at	1.30452203	0.011801428
CM0345.59.2_at	1.30571893	0.002696645
Ljwgs_132520.1_at	1.3118065	0.03040929
Ljwgs_018632.2_at	1.313749862	0.040418418
Ljwgs_134779.1_at	1.315715464	0.000871438
Ljwgs_067313.1_at	1.316533635	0.004470355
gi45624564_at	1.331176174	0.008899688
TM1735.4_at	1.332969619	0.001222229
gi45641139_at	1.336168678	0.001618206
TM0439.5.1_at	1.338063468	0.00659079
chr3.CM0155.3_at	1.346601661	0.020318817
Ljwgs_066686.1_at	1.360252755	0.003684847
chr4.CM0337.30_at	1.361084286	0.039709349
chr3.TM1658.7_at	1.362601933	0.01518978
chr5.TM1077.34_at	1.369896272	0.045530885
chr1.CM0051.22_at	1.37166755	0.022351036
Ljwgs_020312.1_at	1.374349762	0.047252781
chr4.CM0073.85_at	1.375424284	0.031128216
Ljwgs_080010.1_at	1.392789643	0.026863203
Ljwgs_034277.1_at	1.399476482	0.047198023
Ljwgs_045078.1_s_at	1.40155575	0.018680765
Ljwgs_075103.1_s_at	1.405017944	0.017329862
CM0345.41_s_at	1.405092165	0.003124812
Ljwgs_068281.1_at	1.407352056	0.001761157
Ljwgs_061847.1_at	1.416154241	0.010229371
Ljwgs_071131.1_s_at	1.416767133	0.010378886
chr4.CM0073.42_at	1.417644192	0.028847407
chr4.CM0501.43_at	1.424835974	0.03040929
chr1.TM1410.6_at	1.428946817	0.000494943
TC17223_at	1.431753107	0.003906143
chr6.CM0539.37_s_at	1.432537745	0.003784291
chr2.CM0783.7.1_at	1.437369279	0.005506073
Ljwgs_060503.1_at	1.437839745	0.036819869
chr2.CM0783.3_at	1.445189909	0.003407579
chr1.TM0220.8_at	1.445456859	0.031889782
gi45352508_at	1.445669636	0.023405571
Ljwgs_020411.1_at	1.446210072	0.007021181
Ljwgs_037191.1_at	1.455168583	0.00269714
Ljwgs_069018.1_s_at	1.458689716	0.002714642
gi45620720_at	1.459650006	0.017574158
chr2.CM0608.12.1_at	1.460517919	0.040110407
chr2.CM0168.4_at	1.467680568	0.027324807
Ljwgs_048157.1_s_at	1.467880842	0.000920704
Ljwgs_042880.2_at	1.472358727	0.018687803
chr4.CM0399.23_at	1.47613725	0.005506073
chr4.CM0234.15_s_at	1.477833102	0.006302903
gi7614044_at	1.478308442	0.016217008
Ljwgs_021971.2_at	1.485537961	0.049370982
Ljwgs_080133.1_at	1.492527217	0.001669905
Ljwgs_033895.1_at	1.492978771	0.045531894
Ljwgs_019693.1_at	1.493447865	0.005477029
chr3.CM0243.10_at	1.495681464	0.002684574
chr5.CM0052.5.1_at	1.49597169	0.003875785
chr5.CM0260.33_at	1.499186397	0.007722908
gi7745816_at	1.500959925	0.019266765
Ljwgs_049776.1_at	1.508672599	0.01336686
Ljwgs_034700.1_at	1.509191005	1.38E-06
TM1408.6_s_at	1.52291086	0.048011936
Ljwgs_035818.1.1_x_at	1.529582145	0.029902582
chr1.CM0233.55_at	1.531311956	0.027058953
chr4.CM0004.34_at	1.538047303	0.005756189
chr5.TM0090.14_at	1.540289728	0.010033577
chr6.CM0539.25_at	1.547163513	0.038759624
chr6.CM0686.21_s_at	1.553454727	6.77E-05
Ljwgs_140166.1_at	1.559101641	0.001296691
Lj-MIR399_x_at	1.577647388	0.002749924
chr6.TM0778.6_at	1.578165784	0.032944396
Ljwgs_041157.1_at	1.578880751	0.036287449
gi9968472_at	1.586482	0.024814071
chr2.CM0304.106_at	1.589052463	0.022978072
gi45617028_at	1.590611249	0.022544386
Ljwgs_086310.1_at	1.595918133	0.003906143
Ljwgs_035507.1_at	1.598974837	0.013246276
Ljwgs_043777.1_at	1.603726616	0.037531264
Ljwgs_033715.1_s_at	1.604049843	0.046997794
chr2.CM0803.70.1_at	1.614212975	0.01383787
gi18266052_at	1.620429205	0.011624346
chr2.CM0249.65.6_s_at	1.620611176	0.007170112
Ljwgs_108557.1_s_at	1.620654303	0.000650282
Ljwgs_074169.1_s_at	1.621179736	2.00E-06
chr2.CM0903.4_at	1.627271805	6.33E-05
chr2.CM0608.17_at	1.628808563	0.027018801
TC8247_s_at	1.650241109	0.000575131
chr4.CM0179.8_at	1.652872934	0.006302903
Ljwgs_093013.2_at	1.65696733	0.013077747
TM1476.21.1_s_at	1.657081636	0.019929617
chr3.CM0135.19_at	1.658522843	0.022015736
Ljwgs_015829.1_at	1.661151521	0.002038918
chr1.CM0315.47_at	1.663218368	0.02329227
gi45629620_at	1.675647506	0.00360883
Ljwgs_016682.1_at	1.678927064	0.010657171
chr5.TM1466.4_at	1.67954578	0.001092389
Ljwgs_119988.1_at	1.67958169	0.045264128
chr4.CM0046.23.1_at	1.685738314	0.044086838
Ljwgs_007060.2_at	1.687422724	7.84E-05
Ljwgs_022023.1_at	1.691148736	0.000458443
Ljwgs_032034.1_at	1.699100651	0.007109087
Ljwgs_009276.2_at	1.7017849	0.005850339
Ljwgs_061146.1_at	1.702941686	0.022163843
chr6.CM0314.24_at	1.708088455	0.028850167
Ljwgs_032594.1_at	1.715622418	0.048011936
Ljwgs_020774.1_x_at	1.722345341	3.74E-06
Ljwgs_020316.2_at	1.727803987	0.036158549
chr2.CM0065.39_at	1.735464245	0.000143912
gi45627265_at	1.738441756	0.015920988
TM1729.6_at	1.739968619	0.017756714
Ljwgs_014570.2_at	1.745634871	0.011887087
chr6.CM0139.33_at	1.757974651	0.019453105
Ljwgs_020774.1_at	1.760179414	1.28E-06
chr1.CM0064.11.1_s_at	1.761824169	0.019736597
chr5.TM0090.14.1_at	1.772779616	0.047032274
chr1.TM0534.21.1_at	1.77594575	0.001878049
gi13884220_at	1.783005441	0.004333543
gi45637659_at	1.791961515	0.036269952
chr4.CM0229.25_at	1.798508373	7.05E-05
Ljwgs_015493.2.1_at	1.798963928	0.000218337
Ljwgs_041976.1.1_at	1.803026163	0.016892566
TC16474_at	1.819758977	0.000777842
chr1.CM0398.12_at	1.831280285	0.020655738
TM0184.1.1_s_at	1.852296035	0.008819563
Ljwgs_016691.1_at	1.86665401	0.013208705
Ljwgs_122957.1_at	1.872049331	0.016321826
Ljwgs_033644.2_at	1.881938717	0.003386847
chr6.CM0437.25_s_at	1.886488462	0.021471063
Ljwgs_021967.1_at	1.89898312	0.006287467
Ljwgs_021740.1_at	1.900474504	0.010561351
Ljwgs_028151.1_at	1.906980914	0.000262684
chr1.TM0534.12.2_at	1.908173344	0.00104581
chr3.BM1543.3_at	1.915470629	0.003510419
chr2.CM0312.1_at	1.917427261	1.21E-05
gi45630097_at	1.918139348	0.001114191
Ljwgs_031763.1_s_at	1.933586629	0.036819869
Ljwgs_065598.1_at	1.93661672	0.004102428
Ljwgs_036374.1_at	1.939952217	2.13E-05
Ljwgs_078156.1.1_x_at	1.946781932	0.047110557
TM1008.10_at	1.947870593	0.008769806
Ljwgs_026650.1_at	1.95661228	0.003847868
chr3.CM0226.61_s_at	1.957330827	0.028083541
chr5.CM0158.32.1_at	1.973228674	0.005506073
TC10533_at	1.98564283	0.019266765
chr5.CM0569.30_at	1.99178442	2.07E-05
chr5.TM0743.40_at	2.002032236	0.004953991
gi7748111_at	2.005077565	0.036675496
chr1.CM0147.48_at	2.013086048	0.005891202
chr3.CM0226.67_at	2.013500535	0.018479933
Ljwgs_003482.1_at	2.026383886	0.001348926
chr2.CM0608.31_s_at	2.029684069	0.01561577
chr4.CM0229.11_at	2.031988309	2.52E-05
Ljwgs_042772.1_at	2.045366964	0.001783326
chr1.TM0187.10_at	2.047481359	0.020458445
Ljwgs_060407.2_s_at	2.047525973	0.000783209
TC7888_at	2.054210912	3.65E-05
gi51587337_at	2.056821918	0.000244584
chr1.CM0064.12.1_at	2.057905779	0.005506073
TC8000_at	2.058239897	0.001585184
TM1765.11_s_at	2.061513722	0.029550739
Ljwgs_079580.1.1_at	2.078962321	0.000720341
Ljwgs_084419.1_at	2.088141988	0.002982547
Ljwgs_028551.1_at	2.096557678	0.003305868
Ljwgs_143894.1_at	2.099796282	0.005238939
Ljwgs_073106.1_at	2.100799249	0.013483022
gi45350479_at	2.113110805	0.003875785
TM0485.26_at	2.125513213	0.000558619
Ljwgs_013528.1_at	2.128418244	0.04398159
Ljwgs_026936.1_at	2.130463247	0.004461943
chr2.CM0191.92_x_at	2.146949293	0.000272091
Ljwgs_048328.1_at	2.158406868	0.008079954
gi45618272_at	2.193282857	0.000138357
Ljwgs_003483.1_at	2.193953074	0.000644968
chr4.CM0432.30_at	2.205918553	0.000749073
Ljwgs_012501.1_at	2.213692409	0.031128216
Ljwgs_088259.3_at	2.231962506	0.028083541
Ljwgs_147876.1.1_at	2.240034624	0.047020211
chr3.TM0450.12_at	2.260845733	0.000165446
gi7722043_at	2.26906774	0.000131548
chr6.CM0314.25_at	2.272812743	0.004168719
Ljwgs_089741.1_at	2.27367965	0.000569392
chr5.CM0773.19_at	2.314194478	0.001017271
gi897772_at	2.31561105	0.02508262
chr1.TM0811.31.1_at	2.31697542	9.64E-05
Ljwgs_012246.1_at	2.332333551	0.005220994
gi45615481_at	2.332676719	4.28E-06
Ljwgs_119003.1_at	2.333517674	3.16E-05
chr3.CM0282.52.1_at	2.342081519	0.037531264
Ljwgs_053022.1_s_at	2.352942189	0.001618206
Ljwgs_047598.1.1_s_at	2.35390081	0.037213019
chr1.TM1305.7_at	2.359961622	4.91E-05
gi45631485_at	2.369861965	6.98E-06
Ljwgs_065092.1_s_at	2.372393463	0.03418151
chr2.CM0060.47_at	2.388558828	0.020039763
chr1.CM0133.75_at	2.397726917	0.026542581
gi45615394_at	2.403401942	0.000421619
chr1.TM1305.19.3_s_at	2.411036028	4.48E-05
chr5.CM0909.73_at	2.418065939	0.00657016
Ljwgs_130111.1_s_at	2.424688438	5.64E-06
chr2.CM0191.92_at	2.429300859	0.000124487
Ljwgs_070802.1_at	2.436790782	0.000207874
chr6.CM0314.25_s_at	2.44681176	0.001882138
chr2.CM0304.28_at	2.4495473	0.004912355
Ljwgs_070828.1_at	2.455585489	0.030225678
gi45578324_at	2.462211847	0.006330717
chr5.TM0913.9_at	2.466574086	0.018283771
chr4.CM0126.82_at	2.489585746	0.00594201
Ljwgs_031521.1.1_at	2.490615734	0.007879786
Ljwgs_024331.1_at	2.500745794	0.003627021
Ljwgs_137738.0.1_at	2.505669006	0.005230423
chr2.TM1731.12_at	2.518581165	0.003161645
chr2.CM0201.67_at	2.524760898	0.026111774
chr1.CM0064.14_at	2.533064885	4.30E-06
chr2.CM0250.1_at	2.538479917	0.000234434
Ljwgs_045353.1_at	2.545026772	2.13E-05
Ljwgs_036811.1_at	2.550186845	7.47E-06
chr3.TM0782.20.1_at	2.551419889	0.005459578
gi45640449_at	2.579846157	0.001618206
chr3.TM0782.20_at	2.587987703	0.018795999
chr2.CM0201.67.1_at	2.623227638	0.002749924
Ljwgs_056668.1_s_at	2.628137878	0.003906143
chr1.TM1305.8_s_at	2.638139151	3.95E-05
gi45637641_at	2.644222532	0.001618206
chr1.CM0064.61_s_at	2.65750857	0.011950385
TM1307.9.1_s_at	2.668679919	0.033529554
chr1.CM0064.14_x_at	2.713157502	0.000132299
chr3.CM0176.28_at	2.719778339	0.019206163
TM0645.8_at	2.73072333	2.73E-05
TM0858.39.1_at	2.731025575	0.013916308
Ljwgs_046207.2_at	2.739173681	5.91E-05
chr3.CM0996.6_at	2.785227884	2.51E-05
gi45617763_at	2.790595821	1.28E-05
TM0879.2_at	2.835943716	0.009870631
Ljwgs_010368.1_at	2.855514073	0.018957143
gi13884395_at	2.859984433	0.019453105
chr3.CM0590.43_at	2.879788146	0.018923126
Ljwgs_108871.1_at	2.897570943	1.61E-05
chr4.CM0087.37_at	2.906208239	0.004461943
gi45476487_at	2.951347596	0.000185077
Ljwgs_005168.1_at	2.965515404	0.000518364
chr1.CM0150.1_at	2.973565998	0.000343399
chr2.CM0124.73_at	2.989984436	0.015308238
Ljwgs_021656.1_at	3.017683228	0.001105447
chr5.CM0311.3_at	3.020663599	0.001253142
Ljwgs_046729.1_at	3.023100179	0.020959451
Ljwgs_019069.1_at	3.02513101	0.003022683
chr5.CM0148.20_at	3.029510161	0.001644523
Ljwgs_096478.1_at	3.041862492	5.24E-07
Ljwgs_021656.1_s_at	3.048006361	0.000391194
chr4.CM0179.25_at	3.055028779	1.38E-06
Ljwgs_007682.1_at	3.056553408	0.035858094
Ljwgs_021600.1_s_at	3.071371278	1.68E-07
TM1221.20_at	3.102118275	0.000245022
chr5.TM0389.14.1_at	3.107074133	0.000215234
chr3.BM1543.1.1_at	3.13119482	1.74E-05
chr1.TM1305.8.1_s_at	3.142888193	8.62E-06
Ljwgs_011432.1_at	3.170372518	0.000389137
Ljwgs_066244.1_at	3.173644031	0.019266765
chr1.TM0371.19_at	3.175716046	2.82E-06
TM0645.23.1_at	3.192575165	0.000298334
Ljwgs_020622.2_at	3.198097621	0.011476215
chr3.CM0080.52.1_at	3.206505564	0.013697116
chr3.TM1367.15_at	3.207172043	0.001033418
Ljwgs_003295.2_at	3.209090676	0.003906143
chr2.TM0490.19_at	3.21500545	0.002012249
chr2.TM0377.8.1_at	3.265352397	0.0001207
Ljwgs_077190.0.1_at	3.275965431	0.028601868
chr5.CM0180.31_at	3.290431251	2.51E-05
chr4.CM0229.2_at	3.320398967	1.39E-06
Ljwgs_075865.1_at	3.333410385	0.00559418
gi7747700_at	3.337190036	0.001351954
chr3.CM0590.74.1_at	3.390635415	0.000262824
chr5.CM0909.61_at	3.394067734	0.018074016
Ljwgs_018515.2_at	3.415799948	0.010345572
chr1.TM0220.12_s_at	3.422578555	7.05E-05
chr6.CM0738.36_at	3.453272152	0.014861638
Ljwgs_076238.1_s_at	3.462145881	6.55E-12
Ljwgs_043352.1_s_at	3.544731712	0.001653355
Ljwgs_019621.1_at	3.583792871	0.003610221
chr1.CM0104.3_s_at	3.586750759	6.58E-05
chr1.TM1516.19.3_at	3.61045267	2.00E-05
chr5.CM0909.23_x_at	3.660547781	0.00269714
chr2.CM0008.63.1_at	3.674212153	6.44E-07
Ljwgs_043352.1_at	3.783198646	7.84E-05
Ljwgs_044810.1_at	3.808816205	0.008321915
chr2.CM0373.24_at	3.822557448	2.18E-05
Ljwgs_050066.2_at	3.844293683	0.001440801
chr5.CM0260.26_at	3.882434107	2.93E-09
chr1.CM0104.10_s_at	3.919688012	2.51E-05
Ljwgs_069328.1.1_at	3.993783205	0.002200525
Ljwgs_008026.1_at	3.994178014	0.000695913
chr3.CM0590.74.2_at	4.018915319	2.13E-06
chr3.CM0711.3.3_at	4.046301929	0.000174019
Ljwgs_056616.2_s_at	4.047317446	0.008807573
Ljwgs_069328.1.1_x_at	4.052494117	0.003301416
Ljwgs_122134.1_at	4.069886601	0.00594201
Ljwgs_067396.1_at	4.090789908	6.80E-05
Ljwgs_029184.1_at	4.113962811	0.021789948
chr5.CM0200.116_at	4.196697808	2.41E-06
Ljwgs_052423.1_at	4.219929508	3.95E-05
TM1757.18_at	4.263337973	1.76E-06
BM1625.15_at	4.279801074	0.002749924
Ljwgs_145929.1_at	4.287815743	5.50E-07
chr3.CM0468.35_at	4.294363275	6.46E-07
Ljwgs_148302.1_at	4.319583605	1.43E-05
Ljwgs_078423.1_at	4.337173618	7.43E-05
chr2.CM0002.7_at	4.342212081	6.77E-05
chr6.BM1429.11_at	4.39342111	2.13E-05
Ljwgs_019789.1_s_at	4.418365649	0.000312992
chr4.CM0046.52_s_at	4.512225098	1.37E-07
Ljwgs_119495.1_s_at	4.524711795	1.21E-09
Ljwgs_060216.1_at	4.555419916	5.78E-08
chr3.CM0711.26.1_at	4.561707123	1.43E-05
Ljwgs_037677.1_at	4.634198202	4.89E-05
Ljwgs_061558.1_at	4.844901621	5.08E-10
Ljwgs_019024.1_at	4.912022327	3.23E-07
TM0068.27.1_s_at	4.961986707	6.98E-10
chr6.TM0517.8_at	4.992989976	1.12E-06
TM0807.34_at	5.01315902	1.95E-06
Ljwgs_030815.1_at	5.145246622	1.68E-07
Ljwgs_119901.1_at	5.171292101	1.28E-06
chr3.CM0711.3.2_at	5.192227811	4.98E-06
chr3.CM0711.3.2_s_at	5.241072199	3.16E-05
chr3.CM0711.10_at	5.384098757	1.52E-06
chr3.CM0711.3.1_at	5.538815673	0.00030316
gi15190561_at	5.643090425	0.00043239
chr1.TM0236.15_at	5.698981571	0.000185077
chr3.TM1144.14.1_at	5.860246201	3.84E-06
TM0748.11_at	5.926927381	1.06E-07
Ljwgs_111594.1_at	5.937345125	5.37E-08
chr2.CM0201.58_at	6.165071823	3.27E-10
chr2.CM0102.46_s_at	6.530860321	3.55E-10
gi6448578_at	6.655987149	3.55E-10
Ljwgs_006049.1_at	6.807313471	1.78E-09
Ljwgs_015164.1_at	6.830056272	4.28E-06
Ljwgs_037414.1_at	6.831234352	7.69E-07
gi9082286_at	6.872215212	2.45E-11
chr4.CM0333.16_s_at	7.014016849	1.36E-10
chr3.CM0091.37_at	7.340307866	0.003264757
chr5.CM0571.54_at	7.702613425	2.27E-13
chr1.CM0163.22.2_at	7.974964775	1.72E-09
Ljwgs_017174.1_at	8.762952915	6.39E-09
