# Supplementary material for: Dissection of Symbiosis and Organ Development by Integrated Transcriptome Analysis of Lotus japonicus Mutant and Wild-Type Plants
Source: PLoS One. 2009 Aug 7;4(8):e6556. doi: 10.1371/journal.pone.0006556 (PMC2717213; doi:10.1371/journal.pone.0006556)
Supplement: Folder S1 — Inoculation time series (2.84 MB ZIP) [file pone.0006556.s009.zip › S1.INOCULATION TIME SERIES copy/1.1.Stage(s) total transcript analysis/1.1.1/1.1.1.defense.txt]

TM0674.3	1.10.9.7	E3.1.1.-, aes esterase / lipase [EC:3.1.1.-] [COG:COG0657] [GO:0016298]							EST_HEVBR	Allergen;Directproteinsequencing;Glycoprotein;Hydrolase;Plantdefense;Signal,Esterase precursor (EC 3.1.1.-) (Early nodule-specific protein homolog) (Latex allergen Hev b 13).	5e-17	GO_ID:45738	TAIR|gene:2018757 SPTR:Q9FXJ2 symbol:AT1G28580.1 [GO:0016298 "lipase activity" evidence=ISS] [GO:0016789 "carboxylic ester hydrolase activity" evidence=ISS] INTERPRO:IPR001087 Pfam:PF00657 EMBL:AC007508 EMBL:AY045814 EMBL:AY074841 EMBL:AF361608 EMBL:AY079395 PIR:E86411 SPTR:Q9FXJ2	1e-46
TM0674.3	1.1.14.16	E3.1.1.-, aes esterase / lipase [EC:3.1.1.-] [COG:COG0657] [GO:0016298]							EST_HEVBR	Allergen;Directproteinsequencing;Glycoprotein;Hydrolase;Plantdefense;Signal,Esterase precursor (EC 3.1.1.-) (Early nodule-specific protein homolog) (Latex allergen Hev b 13).	5e-17	GO_ID:45738	TAIR|gene:2018757 SPTR:Q9FXJ2 symbol:AT1G28580.1 [GO:0016298 "lipase activity" evidence=ISS] [GO:0016789 "carboxylic ester hydrolase activity" evidence=ISS] INTERPRO:IPR001087 Pfam:PF00657 EMBL:AC007508 EMBL:AY045814 EMBL:AY074841 EMBL:AF361608 EMBL:AY079395 PIR:E86411 SPTR:Q9FXJ2	1e-46
TM0674.3	1.11.7.12	E3.1.1.-, aes esterase / lipase [EC:3.1.1.-] [COG:COG0657] [GO:0016298]							EST_HEVBR	Allergen;Directproteinsequencing;Glycoprotein;Hydrolase;Plantdefense;Signal,Esterase precursor (EC 3.1.1.-) (Early nodule-specific protein homolog) (Latex allergen Hev b 13).	5e-17	GO_ID:45738	TAIR|gene:2018757 SPTR:Q9FXJ2 symbol:AT1G28580.1 [GO:0016298 "lipase activity" evidence=ISS] [GO:0016789 "carboxylic ester hydrolase activity" evidence=ISS] INTERPRO:IPR001087 Pfam:PF00657 EMBL:AC007508 EMBL:AY045814 EMBL:AY074841 EMBL:AF361608 EMBL:AY079395 PIR:E86411 SPTR:Q9FXJ2	1e-46
chr1.TM1305.12	99.1.3.2.1176	PRPX_HORVU							PRPX_HORVU	Pathogenesis-relatedprotein;Plantdefense,Pathogen-related protein.	2e-26
Ljwgs_025651.1.1	99.1.4.7357	GO_ID:40271										GO_ID:40271	TAIR|gene:3700036 SPTR:Q9M2N9 symbol:AT3G58090.1 [GO:0006952 "defense response" evidence=ISS] InterPro:IPR004265 Pfam:PF03018 EMBL:AL132977 PIR:T46031 SPTR:Q9M2N9	5e-17
chr2.TM1659.20	99.1.3.2.3467	DRL32_ARATH							DRL32_ARATH	ATP-binding;Coiledcoil;Leucine-richrepeat;Nucleotide-binding;Plantdefense;Repeat,Probable disease resistance protein At5g43730.	2e-10	GO_ID:39620	TAIR|gene:2170891 SPTR:Q9FG91 symbol:AT5G43730.1 [GO:0006952 "defense response" evidence=ISS] Pfam:PF00560 InterPro:IPR001611 InterPro:IPR002182 InterPro:IPR000767 PRINTS:PR00364 Pfam:PF00931 EMBL:AB026651 SPTR:Q9FG91	7e-11
chr2.TM1659.20	99.1.4.4630	GO_ID:39620							DRL32_ARATH	ATP-binding;Coiledcoil;Leucine-richrepeat;Nucleotide-binding;Plantdefense;Repeat,Probable disease resistance protein At5g43730.	2e-10	GO_ID:39620	TAIR|gene:2170891 SPTR:Q9FG91 symbol:AT5G43730.1 [GO:0006952 "defense response" evidence=ISS] Pfam:PF00560 InterPro:IPR001611 InterPro:IPR002182 InterPro:IPR000767 PRINTS:PR00364 Pfam:PF00931 EMBL:AB026651 SPTR:Q9FG91	7e-11
chr1.TM0805.8	99.1.3.2.17	TMVRN_NICGU							TMVRN_NICGU	Alternativesplicing;ATP-binding;Hypersensitiveresponse;Leucine-richrepeat;Nucleotide-binding;Plantdefense;Repeat,TMV resistance protein N.	7e-32	GO_ID:40752	TAIR|gene:2032717 SPTR:Q9SSN5 symbol:AT1G72910.1 [GO:0006952 "defense response" evidence=ISS] InterPro:IPR000157 InterPro:IPR000767 Pfam:PF01582 GO:GO:0016020 SMART:SM00255 PROSITE:PS50104 PRINTS:PR00364 EMBL:AC008017 PIR:C96754 SPTR:Q9SSN5	6e-26
chr1.TM0805.8	99.1.4.5153	GO_ID:40752							TMVRN_NICGU	Alternativesplicing;ATP-binding;Hypersensitiveresponse;Leucine-richrepeat;Nucleotide-binding;Plantdefense;Repeat,TMV resistance protein N.	7e-32	GO_ID:40752	TAIR|gene:2032717 SPTR:Q9SSN5 symbol:AT1G72910.1 [GO:0006952 "defense response" evidence=ISS] InterPro:IPR000157 InterPro:IPR000767 Pfam:PF01582 GO:GO:0016020 SMART:SM00255 PROSITE:PS50104 PRINTS:PR00364 EMBL:AC008017 PIR:C96754 SPTR:Q9SSN5	6e-26
Ljwgs_145147.1	99.1.3.2.17	TMVRN_NICGU							TMVRN_NICGU	Alternativesplicing;ATP-binding;Hypersensitiveresponse;Leucine-richrepeat;Nucleotide-binding;Plantdefense;Repeat,TMV resistance protein N.	4e-36	GO_ID:37624	TAIR|gene:2032732 SPTR:Q9SSN3 symbol:AT1G72930.1 [GO:0006952 "defense response" evidence=ISS] InterPro:IPR000157 Pfam:PF01582 GO:GO:0016020 SMART:SM00255 PROSITE:PS50104 EMBL:AC008017 EMBL:AY044312 EMBL:AY065114 EMBL:AY081663 EMBL:AY086809 PIR:E96754 SPTR:Q9SSN3	3e-30
Ljwgs_145147.1	99.1.4.4556	GO_ID:37624							TMVRN_NICGU	Alternativesplicing;ATP-binding;Hypersensitiveresponse;Leucine-richrepeat;Nucleotide-binding;Plantdefense;Repeat,TMV resistance protein N.	4e-36	GO_ID:37624	TAIR|gene:2032732 SPTR:Q9SSN3 symbol:AT1G72930.1 [GO:0006952 "defense response" evidence=ISS] InterPro:IPR000157 Pfam:PF01582 GO:GO:0016020 SMART:SM00255 PROSITE:PS50104 EMBL:AC008017 EMBL:AY044312 EMBL:AY065114 EMBL:AY081663 EMBL:AY086809 PIR:E96754 SPTR:Q9SSN3	3e-30
TM0674.3.1	99.1.3.1.119	EC 3.1.1.-							EST_HEVBR	Allergen;Directproteinsequencing;Glycoprotein;Hydrolase;Plantdefense;Signal,Esterase precursor (EC 3.1.1.-) (Early nodule-specific protein homolog) (Latex allergen Hev b 13).	4e-12	GO_ID:48100	TAIR|gene:2018752 SPTR:Q94F40 symbol:AT1G28600.1 [GO:0016789 "carboxylic ester hydrolase activity" evidence=ISS] INTERPRO:IPR001087 Pfam:PF00657 EMBL:AF385739 EMBL:AY133675 SPTR:Q94F40	9e-32
TM0674.3.1	99.1.4.3175	GO_ID:48100							EST_HEVBR	Allergen;Directproteinsequencing;Glycoprotein;Hydrolase;Plantdefense;Signal,Esterase precursor (EC 3.1.1.-) (Early nodule-specific protein homolog) (Latex allergen Hev b 13).	4e-12	GO_ID:48100	TAIR|gene:2018752 SPTR:Q94F40 symbol:AT1G28600.1 [GO:0016789 "carboxylic ester hydrolase activity" evidence=ISS] INTERPRO:IPR001087 Pfam:PF00657 EMBL:AF385739 EMBL:AY133675 SPTR:Q94F40	9e-32
Ljwgs_018651.1	99.1.4.2067	GO_ID:45037							DR206_PEA	Pathogenesis-relatedprotein;Plantdefense,Disease resistance response protein 206.	4e-11	GO_ID:45037	TAIR|gene:3433070 SPTR:Q9C523 symbol:AT1G58170.1 [GO:0005554 "molecular function unknown" evidence=ND] [GO:0006952 "defense response" evidence=ISS] [GO:0009807 "lignan biosynthesis" evidence=ISS] InterPro:IPR004265 Pfam:PF03018 EMBL:AC079604 EMBL:AC079131 EMBL:AK117899 EMBL:BT003709 PIR:A96615 SPTR:Q9C523	1e-36
Ljwgs_018651.1	99.1.3.2.1009	DR206_PEA							DR206_PEA	Pathogenesis-relatedprotein;Plantdefense,Disease resistance response protein 206.	4e-11	GO_ID:45037	TAIR|gene:3433070 SPTR:Q9C523 symbol:AT1G58170.1 [GO:0005554 "molecular function unknown" evidence=ND] [GO:0006952 "defense response" evidence=ISS] [GO:0009807 "lignan biosynthesis" evidence=ISS] InterPro:IPR004265 Pfam:PF03018 EMBL:AC079604 EMBL:AC079131 EMBL:AK117899 EMBL:BT003709 PIR:A96615 SPTR:Q9C523	1e-36
Ljwgs_045283.2	99.1.4.2067	GO_ID:45037							DR206_PEA	Pathogenesis-relatedprotein;Plantdefense,Disease resistance response protein 206.	8e-09	GO_ID:45037	TAIR|gene:3433070 SPTR:Q9C523 symbol:AT1G58170.1 [GO:0005554 "molecular function unknown" evidence=ND] [GO:0006952 "defense response" evidence=ISS] [GO:0009807 "lignan biosynthesis" evidence=ISS] InterPro:IPR004265 Pfam:PF03018 EMBL:AC079604 EMBL:AC079131 EMBL:AK117899 EMBL:BT003709 PIR:A96615 SPTR:Q9C523	1e-36
Ljwgs_045283.2	99.1.3.2.1009	DR206_PEA							DR206_PEA	Pathogenesis-relatedprotein;Plantdefense,Disease resistance response protein 206.	8e-09	GO_ID:45037	TAIR|gene:3433070 SPTR:Q9C523 symbol:AT1G58170.1 [GO:0005554 "molecular function unknown" evidence=ND] [GO:0006952 "defense response" evidence=ISS] [GO:0009807 "lignan biosynthesis" evidence=ISS] InterPro:IPR004265 Pfam:PF03018 EMBL:AC079604 EMBL:AC079131 EMBL:AK117899 EMBL:BT003709 PIR:A96615 SPTR:Q9C523	1e-36
TM1533.17	3.3.10.117	BMPR1 bone morphogenetic protein receptor, type I [EC:2.7.1.37]	ath:At4g28490	F20O9.180; leucine-rich repeat transmembrane protein kinase, putative [EC:2.7.1.37] [KO:K00870]	3e-53				EXS_ARATH	ATP-binding;Kinase;Leucine-richrepeat;Meiosis;Membrane;Nucleotide-binding;Phosphorylation;Receptor;Repeat;Serine/threonine-proteinkinase;Signal;Transferase;Transmembrane,Leucine-rich repeat receptor protein kinase EXS precursor (EC 2.7.1.37) (Extra sporogenous cells protein) (EXCESS MICROSPOROCYTES1 protein).	1e-70	GO_ID:38572	TAIR|gene:2825761 SPTR:Q9C637 symbol:AT1G45616.1 [GO:0005515 "protein binding" evidence=ISS;NAS] [GO:0007165 "signal transduction" evidence=IC] [GO:0006952 "defense response" evidence=ISS] Pfam:PF00560 InterPro:IPR001611 InterPro:IPR007090 PRINTS:PR00019 EMBL:AC083835 PIR:H96510 SPTR:Q9C637	2e-144
TM1533.17	3.2.2.1	Protein kinase [EC:2.7.1.37]	ath:At4g28490	F20O9.180; leucine-rich repeat transmembrane protein kinase, putative [EC:2.7.1.37] [KO:K00870]	3e-53				EXS_ARATH	ATP-binding;Kinase;Leucine-richrepeat;Meiosis;Membrane;Nucleotide-binding;Phosphorylation;Receptor;Repeat;Serine/threonine-proteinkinase;Signal;Transferase;Transmembrane,Leucine-rich repeat receptor protein kinase EXS precursor (EC 2.7.1.37) (Extra sporogenous cells protein) (EXCESS MICROSPOROCYTES1 protein).	1e-70	GO_ID:38572	TAIR|gene:2825761 SPTR:Q9C637 symbol:AT1G45616.1 [GO:0005515 "protein binding" evidence=ISS;NAS] [GO:0007165 "signal transduction" evidence=IC] [GO:0006952 "defense response" evidence=ISS] Pfam:PF00560 InterPro:IPR001611 InterPro:IPR007090 PRINTS:PR00019 EMBL:AC083835 PIR:H96510 SPTR:Q9C637	2e-144
chr1.CM0001.60	99.1.3.1.119	EC 3.1.1.-							EST_HEVBR	Allergen;Directproteinsequencing;Glycoprotein;Hydrolase;Plantdefense;Signal,Esterase precursor (EC 3.1.1.-) (Early nodule-specific protein homolog) (Latex allergen Hev b 13).	7e-81	GO_ID:8926	TAIR|gene:2145692 SPTR:Q9LY84 symbol:AT5G14450.1 [GO:0016789 "carboxylic ester hydrolase activity" evidence=ISS] INTERPRO:IPR001087 Pfam:PF00657 EMBL:AL163817 EMBL:AK118393 EMBL:BT005338 PIR:T48618 SPTR:Q9LY84	2e-109
chr1.CM0001.60	99.1.4.4832	GO_ID:8926							EST_HEVBR	Allergen;Directproteinsequencing;Glycoprotein;Hydrolase;Plantdefense;Signal,Esterase precursor (EC 3.1.1.-) (Early nodule-specific protein homolog) (Latex allergen Hev b 13).	7e-81	GO_ID:8926	TAIR|gene:2145692 SPTR:Q9LY84 symbol:AT5G14450.1 [GO:0016789 "carboxylic ester hydrolase activity" evidence=ISS] INTERPRO:IPR001087 Pfam:PF00657 EMBL:AL163817 EMBL:AK118393 EMBL:BT005338 PIR:T48618 SPTR:Q9LY84	2e-109
Ljwgs_054485.1	3.2.11.27	RHOQ, TC10 ras homolog gene family, member Q [GO:0003924]	pfa:PF11_0465	dynamin-like protein [EC:3.6.5.5] [KO:K01528]	2e-47	YKR001c_1	COG0699	6e-37	MX2_CANFA	Antiviraldefense;GTP-binding;Interferoninduction;Nucleotide-binding,Interferon-induced GTP-binding protein Mx2.	2e-52	GO_ID:52402	TAIR|gene:2036565 SPTR:Q9ZP55 symbol:AT1G60500.1 [GO:0000004 "biological process unknown" evidence=ND] [GO:0008372 "cellular component unknown" evidence=ND] [GO:0003924 "GTPase activity" evidence=ISS] [GO:0005525 "GTP binding" evidence=ISS] InterPro:IPR001401 Pfam:PF00350 InterPro:IPR003130 InterPro:IPR000375 GO:GO:0000910 Pfam:PF01031 Pfam:PF02212 PRINTS:PR00195 SMART:SM00053 SMART:SM00302 EMBL:…	5e-163
Ljwgs_054485.1	4.3.3.30	RAS Ras superfamily, small GTP binding protein Ras [GO:0003924]	pfa:PF11_0465	dynamin-like protein [EC:3.6.5.5] [KO:K01528]	2e-47	YKR001c_1	COG0699	6e-37	MX2_CANFA	Antiviraldefense;GTP-binding;Interferoninduction;Nucleotide-binding,Interferon-induced GTP-binding protein Mx2.	2e-52	GO_ID:52402	TAIR|gene:2036565 SPTR:Q9ZP55 symbol:AT1G60500.1 [GO:0000004 "biological process unknown" evidence=ND] [GO:0008372 "cellular component unknown" evidence=ND] [GO:0003924 "GTPase activity" evidence=ISS] [GO:0005525 "GTP binding" evidence=ISS] InterPro:IPR001401 Pfam:PF00350 InterPro:IPR003130 InterPro:IPR000375 GO:GO:0000910 Pfam:PF01031 Pfam:PF02212 PRINTS:PR00195 SMART:SM00053 SMART:SM00302 EMBL:…	5e-163
Ljwgs_054485.1	3.2.11.52	RHEB GTP-binding protein Rheb [GO:0003924]	pfa:PF11_0465	dynamin-like protein [EC:3.6.5.5] [KO:K01528]	2e-47	YKR001c_1	COG0699	6e-37	MX2_CANFA	Antiviraldefense;GTP-binding;Interferoninduction;Nucleotide-binding,Interferon-induced GTP-binding protein Mx2.	2e-52	GO_ID:52402	TAIR|gene:2036565 SPTR:Q9ZP55 symbol:AT1G60500.1 [GO:0000004 "biological process unknown" evidence=ND] [GO:0008372 "cellular component unknown" evidence=ND] [GO:0003924 "GTPase activity" evidence=ISS] [GO:0005525 "GTP binding" evidence=ISS] InterPro:IPR001401 Pfam:PF00350 InterPro:IPR003130 InterPro:IPR000375 GO:GO:0000910 Pfam:PF01031 Pfam:PF02212 PRINTS:PR00195 SMART:SM00053 SMART:SM00302 EMBL:…	5e-163
Ljwgs_054485.1	4.3.1.67	RAS Ras superfamily, small GTP binding protein Ras [GO:0003924]	pfa:PF11_0465	dynamin-like protein [EC:3.6.5.5] [KO:K01528]	2e-47	YKR001c_1	COG0699	6e-37	MX2_CANFA	Antiviraldefense;GTP-binding;Interferoninduction;Nucleotide-binding,Interferon-induced GTP-binding protein Mx2.	2e-52	GO_ID:52402	TAIR|gene:2036565 SPTR:Q9ZP55 symbol:AT1G60500.1 [GO:0000004 "biological process unknown" evidence=ND] [GO:0008372 "cellular component unknown" evidence=ND] [GO:0003924 "GTPase activity" evidence=ISS] [GO:0005525 "GTP binding" evidence=ISS] InterPro:IPR001401 Pfam:PF00350 InterPro:IPR003130 InterPro:IPR000375 GO:GO:0000910 Pfam:PF01031 Pfam:PF02212 PRINTS:PR00195 SMART:SM00053 SMART:SM00302 EMBL:…	5e-163
Ljwgs_054485.1	3.2.13.32	RAS Ras superfamily, small GTP binding protein Ras [GO:0003924]	pfa:PF11_0465	dynamin-like protein [EC:3.6.5.5] [KO:K01528]	2e-47	YKR001c_1	COG0699	6e-37	MX2_CANFA	Antiviraldefense;GTP-binding;Interferoninduction;Nucleotide-binding,Interferon-induced GTP-binding protein Mx2.	2e-52	GO_ID:52402	TAIR|gene:2036565 SPTR:Q9ZP55 symbol:AT1G60500.1 [GO:0000004 "biological process unknown" evidence=ND] [GO:0008372 "cellular component unknown" evidence=ND] [GO:0003924 "GTPase activity" evidence=ISS] [GO:0005525 "GTP binding" evidence=ISS] InterPro:IPR001401 Pfam:PF00350 InterPro:IPR003130 InterPro:IPR000375 GO:GO:0000910 Pfam:PF01031 Pfam:PF02212 PRINTS:PR00195 SMART:SM00053 SMART:SM00302 EMBL:…	5e-163
Ljwgs_054485.1	3.2.11.57	RAS Ras superfamily, small GTP binding protein Ras [GO:0003924]	pfa:PF11_0465	dynamin-like protein [EC:3.6.5.5] [KO:K01528]	2e-47	YKR001c_1	COG0699	6e-37	MX2_CANFA	Antiviraldefense;GTP-binding;Interferoninduction;Nucleotide-binding,Interferon-induced GTP-binding protein Mx2.	2e-52	GO_ID:52402	TAIR|gene:2036565 SPTR:Q9ZP55 symbol:AT1G60500.1 [GO:0000004 "biological process unknown" evidence=ND] [GO:0008372 "cellular component unknown" evidence=ND] [GO:0003924 "GTPase activity" evidence=ISS] [GO:0005525 "GTP binding" evidence=ISS] InterPro:IPR001401 Pfam:PF00350 InterPro:IPR003130 InterPro:IPR000375 GO:GO:0000910 Pfam:PF01031 Pfam:PF02212 PRINTS:PR00195 SMART:SM00053 SMART:SM00302 EMBL:…	5e-163
Ljwgs_054485.1	4.5.2.22	RAS Ras superfamily, small GTP binding protein Ras [GO:0003924]	pfa:PF11_0465	dynamin-like protein [EC:3.6.5.5] [KO:K01528]	2e-47	YKR001c_1	COG0699	6e-37	MX2_CANFA	Antiviraldefense;GTP-binding;Interferoninduction;Nucleotide-binding,Interferon-induced GTP-binding protein Mx2.	2e-52	GO_ID:52402	TAIR|gene:2036565 SPTR:Q9ZP55 symbol:AT1G60500.1 [GO:0000004 "biological process unknown" evidence=ND] [GO:0008372 "cellular component unknown" evidence=ND] [GO:0003924 "GTPase activity" evidence=ISS] [GO:0005525 "GTP binding" evidence=ISS] InterPro:IPR001401 Pfam:PF00350 InterPro:IPR003130 InterPro:IPR000375 GO:GO:0000910 Pfam:PF01031 Pfam:PF02212 PRINTS:PR00195 SMART:SM00053 SMART:SM00302 EMBL:…	5e-163
Ljwgs_054485.1	3.2.14.13	RAS Ras superfamily, small GTP binding protein Ras [GO:0003924]	pfa:PF11_0465	dynamin-like protein [EC:3.6.5.5] [KO:K01528]	2e-47	YKR001c_1	COG0699	6e-37	MX2_CANFA	Antiviraldefense;GTP-binding;Interferoninduction;Nucleotide-binding,Interferon-induced GTP-binding protein Mx2.	2e-52	GO_ID:52402	TAIR|gene:2036565 SPTR:Q9ZP55 symbol:AT1G60500.1 [GO:0000004 "biological process unknown" evidence=ND] [GO:0008372 "cellular component unknown" evidence=ND] [GO:0003924 "GTPase activity" evidence=ISS] [GO:0005525 "GTP binding" evidence=ISS] InterPro:IPR001401 Pfam:PF00350 InterPro:IPR003130 InterPro:IPR000375 GO:GO:0000910 Pfam:PF01031 Pfam:PF02212 PRINTS:PR00195 SMART:SM00053 SMART:SM00302 EMBL:…	5e-163
Ljwgs_054485.1	4.1.3.24	RAS Ras superfamily, small GTP binding protein Ras [GO:0003924]	pfa:PF11_0465	dynamin-like protein [EC:3.6.5.5] [KO:K01528]	2e-47	YKR001c_1	COG0699	6e-37	MX2_CANFA	Antiviraldefense;GTP-binding;Interferoninduction;Nucleotide-binding,Interferon-induced GTP-binding protein Mx2.	2e-52	GO_ID:52402	TAIR|gene:2036565 SPTR:Q9ZP55 symbol:AT1G60500.1 [GO:0000004 "biological process unknown" evidence=ND] [GO:0008372 "cellular component unknown" evidence=ND] [GO:0003924 "GTPase activity" evidence=ISS] [GO:0005525 "GTP binding" evidence=ISS] InterPro:IPR001401 Pfam:PF00350 InterPro:IPR003130 InterPro:IPR000375 GO:GO:0000910 Pfam:PF01031 Pfam:PF02212 PRINTS:PR00195 SMART:SM00053 SMART:SM00302 EMBL:…	5e-163
Ljwgs_054485.1	4.3.4.11	RAS Ras superfamily, small GTP binding protein Ras [GO:0003924]	pfa:PF11_0465	dynamin-like protein [EC:3.6.5.5] [KO:K01528]	2e-47	YKR001c_1	COG0699	6e-37	MX2_CANFA	Antiviraldefense;GTP-binding;Interferoninduction;Nucleotide-binding,Interferon-induced GTP-binding protein Mx2.	2e-52	GO_ID:52402	TAIR|gene:2036565 SPTR:Q9ZP55 symbol:AT1G60500.1 [GO:0000004 "biological process unknown" evidence=ND] [GO:0008372 "cellular component unknown" evidence=ND] [GO:0003924 "GTPase activity" evidence=ISS] [GO:0005525 "GTP binding" evidence=ISS] InterPro:IPR001401 Pfam:PF00350 InterPro:IPR003130 InterPro:IPR000375 GO:GO:0000910 Pfam:PF01031 Pfam:PF02212 PRINTS:PR00195 SMART:SM00053 SMART:SM00302 EMBL:…	5e-163
Ljwgs_054485.1	3.2.2.17	RAS Ras superfamily, small GTP binding protein Ras [GO:0003924]	pfa:PF11_0465	dynamin-like protein [EC:3.6.5.5] [KO:K01528]	2e-47	YKR001c_1	COG0699	6e-37	MX2_CANFA	Antiviraldefense;GTP-binding;Interferoninduction;Nucleotide-binding,Interferon-induced GTP-binding protein Mx2.	2e-52	GO_ID:52402	TAIR|gene:2036565 SPTR:Q9ZP55 symbol:AT1G60500.1 [GO:0000004 "biological process unknown" evidence=ND] [GO:0008372 "cellular component unknown" evidence=ND] [GO:0003924 "GTPase activity" evidence=ISS] [GO:0005525 "GTP binding" evidence=ISS] InterPro:IPR001401 Pfam:PF00350 InterPro:IPR003130 InterPro:IPR000375 GO:GO:0000910 Pfam:PF01031 Pfam:PF02212 PRINTS:PR00195 SMART:SM00053 SMART:SM00302 EMBL:…	5e-163
Ljwgs_054485.1	4.5.1.4	RAS Ras superfamily, small GTP binding protein Ras [GO:0003924]	pfa:PF11_0465	dynamin-like protein [EC:3.6.5.5] [KO:K01528]	2e-47	YKR001c_1	COG0699	6e-37	MX2_CANFA	Antiviraldefense;GTP-binding;Interferoninduction;Nucleotide-binding,Interferon-induced GTP-binding protein Mx2.	2e-52	GO_ID:52402	TAIR|gene:2036565 SPTR:Q9ZP55 symbol:AT1G60500.1 [GO:0000004 "biological process unknown" evidence=ND] [GO:0008372 "cellular component unknown" evidence=ND] [GO:0003924 "GTPase activity" evidence=ISS] [GO:0005525 "GTP binding" evidence=ISS] InterPro:IPR001401 Pfam:PF00350 InterPro:IPR003130 InterPro:IPR000375 GO:GO:0000910 Pfam:PF01031 Pfam:PF02212 PRINTS:PR00195 SMART:SM00053 SMART:SM00302 EMBL:…	5e-163
chr3.CM0106.58	99.1.3.1.119	EC 3.1.1.-							EST_HEVBR	Allergen;Directproteinsequencing;Glycoprotein;Hydrolase;Plantdefense;Signal,Esterase precursor (EC 3.1.1.-) (Early nodule-specific protein homolog) (Latex allergen Hev b 13).	2e-133	GO_ID:30560	TAIR|gene:2079285 SPTR:Q9LIN2 symbol:AT3G26430.1 [GO:0016789 "carboxylic ester hydrolase activity" evidence=ISS] INTERPRO:IPR001087 Pfam:PF00657 EMBL:AP001298 EMBL:AY062535 EMBL:AY093315 SPTR:Q9LIN2	7e-104
chr3.CM0106.58	99.1.4.891	GO_ID:30560							EST_HEVBR	Allergen;Directproteinsequencing;Glycoprotein;Hydrolase;Plantdefense;Signal,Esterase precursor (EC 3.1.1.-) (Early nodule-specific protein homolog) (Latex allergen Hev b 13).	2e-133	GO_ID:30560	TAIR|gene:2079285 SPTR:Q9LIN2 symbol:AT3G26430.1 [GO:0016789 "carboxylic ester hydrolase activity" evidence=ISS] INTERPRO:IPR001087 Pfam:PF00657 EMBL:AP001298 EMBL:AY062535 EMBL:AY093315 SPTR:Q9LIN2	7e-104
TM1122.17	99.1.3.1.119	EC 3.1.1.-							EST_HEVBR	Allergen;Directproteinsequencing;Glycoprotein;Hydrolase;Plantdefense;Signal,Esterase precursor (EC 3.1.1.-) (Early nodule-specific protein homolog) (Latex allergen Hev b 13).	2e-17	GO_ID:41037	TAIR|gene:2046742 SPTR:O80470 symbol:AT2G23540.1 [GO:0016789 "carboxylic ester hydrolase activity" evidence=ISS] EMBL:AC003040 INTERPRO:IPR001087 Pfam:PF00657 EMBL:AY099614 EMBL:AY128861 PIR:T01143 SPTR:O80470	5e-71
TM1122.17	99.1.4.3030	GO_ID:41037							EST_HEVBR	Allergen;Directproteinsequencing;Glycoprotein;Hydrolase;Plantdefense;Signal,Esterase precursor (EC 3.1.1.-) (Early nodule-specific protein homolog) (Latex allergen Hev b 13).	2e-17	GO_ID:41037	TAIR|gene:2046742 SPTR:O80470 symbol:AT2G23540.1 [GO:0016789 "carboxylic ester hydrolase activity" evidence=ISS] EMBL:AC003040 INTERPRO:IPR001087 Pfam:PF00657 EMBL:AY099614 EMBL:AY128861 PIR:T01143 SPTR:O80470	5e-71
TM1670.19	1.9.4.15	E2.7.1.- [EC:2.7.1.-] [COG:COG0515 COG1493]	ath:At5g02290	T1E22.50; protein kinase, putative [EC:2.7.1.37] [KO:K00870]	1e-37	L138452_1	COG0515	9e-14	SIRK_ARATH	ATP-binding;Kinase;Leucine-richrepeat;Membrane;Nucleotide-binding;Plantdefense;Receptor;Repeat;Serine/threonine-proteinkinase;Signal;Transferase;Transmembrane,Senescence-induced receptor-like serine/threonine-protein kinase precursor (FLG22-induced receptor-like kinase 1).	3e-41	GO_ID:53934	TAIR|gene:2050986 SPTR:O22808 symbol:AT2G33580.1 [GO:0016301 "kinase activity" evidence=ISS] InterPro:IPR000719 Pfam:PF00069 InterPro:IPR002482 Pfam:PF01476 ProDom:PD000001 PROSITE:PS50011 EMBL:AC002332 EMBL:AF370600 PIR:C84747 SPTR:O22808	1e-174
TM1670.19	1.7.8.19	WAAY, rfaY lipopolysaccharide core biosynthesis protein RFAY [EC:2.7.-.-] [COG:COG0515]	ath:At5g02290	T1E22.50; protein kinase, putative [EC:2.7.1.37] [KO:K00870]	1e-37	L138452_1	COG0515	9e-14	SIRK_ARATH	ATP-binding;Kinase;Leucine-richrepeat;Membrane;Nucleotide-binding;Plantdefense;Receptor;Repeat;Serine/threonine-proteinkinase;Signal;Transferase;Transmembrane,Senescence-induced receptor-like serine/threonine-protein kinase precursor (FLG22-induced receptor-like kinase 1).	3e-41	GO_ID:53934	TAIR|gene:2050986 SPTR:O22808 symbol:AT2G33580.1 [GO:0016301 "kinase activity" evidence=ISS] InterPro:IPR000719 Pfam:PF00069 InterPro:IPR002482 Pfam:PF01476 ProDom:PD000001 PROSITE:PS50011 EMBL:AC002332 EMBL:AF370600 PIR:C84747 SPTR:O22808	1e-174
TM1670.19	1.1.17.19	E2.7.1.- [EC:2.7.1.-] [COG:COG0515 COG1493]	ath:At5g02290	T1E22.50; protein kinase, putative [EC:2.7.1.37] [KO:K00870]	1e-37	L138452_1	COG0515	9e-14	SIRK_ARATH	ATP-binding;Kinase;Leucine-richrepeat;Membrane;Nucleotide-binding;Plantdefense;Receptor;Repeat;Serine/threonine-proteinkinase;Signal;Transferase;Transmembrane,Senescence-induced receptor-like serine/threonine-protein kinase precursor (FLG22-induced receptor-like kinase 1).	3e-41	GO_ID:53934	TAIR|gene:2050986 SPTR:O22808 symbol:AT2G33580.1 [GO:0016301 "kinase activity" evidence=ISS] InterPro:IPR000719 Pfam:PF00069 InterPro:IPR002482 Pfam:PF01476 ProDom:PD000001 PROSITE:PS50011 EMBL:AC002332 EMBL:AF370600 PIR:C84747 SPTR:O22808	1e-174
TM1670.19	1.11.16.8	E2.7.1.- [EC:2.7.1.-] [COG:COG0515 COG1493]	ath:At5g02290	T1E22.50; protein kinase, putative [EC:2.7.1.37] [KO:K00870]	1e-37	L138452_1	COG0515	9e-14	SIRK_ARATH	ATP-binding;Kinase;Leucine-richrepeat;Membrane;Nucleotide-binding;Plantdefense;Receptor;Repeat;Serine/threonine-proteinkinase;Signal;Transferase;Transmembrane,Senescence-induced receptor-like serine/threonine-protein kinase precursor (FLG22-induced receptor-like kinase 1).	3e-41	GO_ID:53934	TAIR|gene:2050986 SPTR:O22808 symbol:AT2G33580.1 [GO:0016301 "kinase activity" evidence=ISS] InterPro:IPR000719 Pfam:PF00069 InterPro:IPR002482 Pfam:PF01476 ProDom:PD000001 PROSITE:PS50011 EMBL:AC002332 EMBL:AF370600 PIR:C84747 SPTR:O22808	1e-174
TM1670.19	4.2.4	Cell cycle [CLASS:04110] [PATH:hsa04110] [COG:COG0515]	ath:At5g02290	T1E22.50; protein kinase, putative [EC:2.7.1.37] [KO:K00870]	1e-37	L138452_1	COG0515	9e-14	SIRK_ARATH	ATP-binding;Kinase;Leucine-richrepeat;Membrane;Nucleotide-binding;Plantdefense;Receptor;Repeat;Serine/threonine-proteinkinase;Signal;Transferase;Transmembrane,Senescence-induced receptor-like serine/threonine-protein kinase precursor (FLG22-induced receptor-like kinase 1).	3e-41	GO_ID:53934	TAIR|gene:2050986 SPTR:O22808 symbol:AT2G33580.1 [GO:0016301 "kinase activity" evidence=ISS] InterPro:IPR000719 Pfam:PF00069 InterPro:IPR002482 Pfam:PF01476 ProDom:PD000001 PROSITE:PS50011 EMBL:AC002332 EMBL:AF370600 PIR:C84747 SPTR:O22808	1e-174
Ljwgs_083916.1	99.1.3.1.119	EC 3.1.1.-							EST_HEVBR	Allergen;Directproteinsequencing;Glycoprotein;Hydrolase;Plantdefense;Signal,Esterase precursor (EC 3.1.1.-) (Early nodule-specific protein homolog) (Latex allergen Hev b 13).	6e-10	GO_ID:8926	TAIR|gene:2145692 SPTR:Q9LY84 symbol:AT5G14450.1 [GO:0016789 "carboxylic ester hydrolase activity" evidence=ISS] INTERPRO:IPR001087 Pfam:PF00657 EMBL:AL163817 EMBL:AK118393 EMBL:BT005338 PIR:T48618 SPTR:Q9LY84	1e-24
Ljwgs_083916.1	99.1.4.4832	GO_ID:8926							EST_HEVBR	Allergen;Directproteinsequencing;Glycoprotein;Hydrolase;Plantdefense;Signal,Esterase precursor (EC 3.1.1.-) (Early nodule-specific protein homolog) (Latex allergen Hev b 13).	6e-10	GO_ID:8926	TAIR|gene:2145692 SPTR:Q9LY84 symbol:AT5G14450.1 [GO:0016789 "carboxylic ester hydrolase activity" evidence=ISS] INTERPRO:IPR001087 Pfam:PF00657 EMBL:AL163817 EMBL:AK118393 EMBL:BT005338 PIR:T48618 SPTR:Q9LY84	1e-24
Ljwgs_021723.2	99.1.3.2.1885	DR100_ARATH	ath:At4g28490	F20O9.180; leucine-rich repeat transmembrane protein kinase, putative [EC:2.7.1.37] [KO:K00870]	1e-14				DR100_ARATH	DNAdamage;DNArepair;Leucine-richrepeat;Repeat;Signal,DNA-damage-repair/toleration protein DRT100 precursor.	2e-39	GO_ID:6778	TAIR|gene:2091870 SPTR:Q9LT39 symbol:AT3G20820.1 [GO:0005515 "protein binding" evidence=ISS;NAS] [GO:0007165 "signal transduction" evidence=IC] [GO:0006952 "defense response" evidence=ISS] Pfam:PF00560 InterPro:IPR001611 InterPro:IPR007090 PRINTS:PR00019 EMBL:AB025629 EMBL:AY063922 EMBL:AY117334 SPTR:Q9LT39	5e-44
Ljwgs_021723.2	99.1.4.1493	GO_ID:6778	ath:At4g28490	F20O9.180; leucine-rich repeat transmembrane protein kinase, putative [EC:2.7.1.37] [KO:K00870]	1e-14				DR100_ARATH	DNAdamage;DNArepair;Leucine-richrepeat;Repeat;Signal,DNA-damage-repair/toleration protein DRT100 precursor.	2e-39	GO_ID:6778	TAIR|gene:2091870 SPTR:Q9LT39 symbol:AT3G20820.1 [GO:0005515 "protein binding" evidence=ISS;NAS] [GO:0007165 "signal transduction" evidence=IC] [GO:0006952 "defense response" evidence=ISS] Pfam:PF00560 InterPro:IPR001611 InterPro:IPR007090 PRINTS:PR00019 EMBL:AB025629 EMBL:AY063922 EMBL:AY117334 SPTR:Q9LT39	5e-44
Ljwgs_021723.2	99.1.1.97	KO:K00870	ath:At4g28490	F20O9.180; leucine-rich repeat transmembrane protein kinase, putative [EC:2.7.1.37] [KO:K00870]	1e-14				DR100_ARATH	DNAdamage;DNArepair;Leucine-richrepeat;Repeat;Signal,DNA-damage-repair/toleration protein DRT100 precursor.	2e-39	GO_ID:6778	TAIR|gene:2091870 SPTR:Q9LT39 symbol:AT3G20820.1 [GO:0005515 "protein binding" evidence=ISS;NAS] [GO:0007165 "signal transduction" evidence=IC] [GO:0006952 "defense response" evidence=ISS] Pfam:PF00560 InterPro:IPR001611 InterPro:IPR007090 PRINTS:PR00019 EMBL:AB025629 EMBL:AY063922 EMBL:AY117334 SPTR:Q9LT39	5e-44
chr2.CM0056.26.1	1.9.4.15	E2.7.1.- [EC:2.7.1.-] [COG:COG0515 COG1493]	ath:At5g02290	T1E22.50; protein kinase, putative [EC:2.7.1.37] [KO:K00870]	2e-37	YPL209c	COG0515	3e-18	PBS1_ARATH	ATP-binding;Directproteinsequencing;Kinase;Nucleotide-binding;Phosphorylation;Plantdefense;Serine/threonine-proteinkinase;Transferase,Serine/threonine-protein kinase PBS1 (EC 2.7.1.37) (AvrPphB susceptible protein 1).	7e-47	GO_ID:51629	TAIR|gene:2157041 SPTR:Q8GZ99 symbol:AT5G49760.1 [GO:0016301 "kinase activity" evidence=ISS] Pfam:PF00560 InterPro:IPR000719 InterPro:IPR008271 Pfam:PF00069 Prosite:PS00108 InterPro:IPR001611 InterPro:IPR007090 Prosite:PS00107 ProDom:PD000001 PROSITE:PS50011 PRINTS:PR00019 HSSP:P36897 EMBL:AK117123 EMBL:BT006486 SPTR:Q8GZ99	2e-47
chr2.CM0056.26.1	1.7.8.19	WAAY, rfaY lipopolysaccharide core biosynthesis protein RFAY [EC:2.7.-.-] [COG:COG0515]	ath:At5g02290	T1E22.50; protein kinase, putative [EC:2.7.1.37] [KO:K00870]	2e-37	YPL209c	COG0515	3e-18	PBS1_ARATH	ATP-binding;Directproteinsequencing;Kinase;Nucleotide-binding;Phosphorylation;Plantdefense;Serine/threonine-proteinkinase;Transferase,Serine/threonine-protein kinase PBS1 (EC 2.7.1.37) (AvrPphB susceptible protein 1).	7e-47	GO_ID:51629	TAIR|gene:2157041 SPTR:Q8GZ99 symbol:AT5G49760.1 [GO:0016301 "kinase activity" evidence=ISS] Pfam:PF00560 InterPro:IPR000719 InterPro:IPR008271 Pfam:PF00069 Prosite:PS00108 InterPro:IPR001611 InterPro:IPR007090 Prosite:PS00107 ProDom:PD000001 PROSITE:PS50011 PRINTS:PR00019 HSSP:P36897 EMBL:AK117123 EMBL:BT006486 SPTR:Q8GZ99	2e-47
chr2.CM0056.26.1	1.1.17.19	E2.7.1.- [EC:2.7.1.-] [COG:COG0515 COG1493]	ath:At5g02290	T1E22.50; protein kinase, putative [EC:2.7.1.37] [KO:K00870]	2e-37	YPL209c	COG0515	3e-18	PBS1_ARATH	ATP-binding;Directproteinsequencing;Kinase;Nucleotide-binding;Phosphorylation;Plantdefense;Serine/threonine-proteinkinase;Transferase,Serine/threonine-protein kinase PBS1 (EC 2.7.1.37) (AvrPphB susceptible protein 1).	7e-47	GO_ID:51629	TAIR|gene:2157041 SPTR:Q8GZ99 symbol:AT5G49760.1 [GO:0016301 "kinase activity" evidence=ISS] Pfam:PF00560 InterPro:IPR000719 InterPro:IPR008271 Pfam:PF00069 Prosite:PS00108 InterPro:IPR001611 InterPro:IPR007090 Prosite:PS00107 ProDom:PD000001 PROSITE:PS50011 PRINTS:PR00019 HSSP:P36897 EMBL:AK117123 EMBL:BT006486 SPTR:Q8GZ99	2e-47
chr2.CM0056.26.1	3.3.10.117	BMPR1 bone morphogenetic protein receptor, type I [EC:2.7.1.37]	ath:At5g02290	T1E22.50; protein kinase, putative [EC:2.7.1.37] [KO:K00870]	2e-37	YPL209c	COG0515	3e-18	PBS1_ARATH	ATP-binding;Directproteinsequencing;Kinase;Nucleotide-binding;Phosphorylation;Plantdefense;Serine/threonine-proteinkinase;Transferase,Serine/threonine-protein kinase PBS1 (EC 2.7.1.37) (AvrPphB susceptible protein 1).	7e-47	GO_ID:51629	TAIR|gene:2157041 SPTR:Q8GZ99 symbol:AT5G49760.1 [GO:0016301 "kinase activity" evidence=ISS] Pfam:PF00560 InterPro:IPR000719 InterPro:IPR008271 Pfam:PF00069 Prosite:PS00108 InterPro:IPR001611 InterPro:IPR007090 Prosite:PS00107 ProDom:PD000001 PROSITE:PS50011 PRINTS:PR00019 HSSP:P36897 EMBL:AK117123 EMBL:BT006486 SPTR:Q8GZ99	2e-47
chr2.CM0056.26.1	1.11.16.8	E2.7.1.- [EC:2.7.1.-] [COG:COG0515 COG1493]	ath:At5g02290	T1E22.50; protein kinase, putative [EC:2.7.1.37] [KO:K00870]	2e-37	YPL209c	COG0515	3e-18	PBS1_ARATH	ATP-binding;Directproteinsequencing;Kinase;Nucleotide-binding;Phosphorylation;Plantdefense;Serine/threonine-proteinkinase;Transferase,Serine/threonine-protein kinase PBS1 (EC 2.7.1.37) (AvrPphB susceptible protein 1).	7e-47	GO_ID:51629	TAIR|gene:2157041 SPTR:Q8GZ99 symbol:AT5G49760.1 [GO:0016301 "kinase activity" evidence=ISS] Pfam:PF00560 InterPro:IPR000719 InterPro:IPR008271 Pfam:PF00069 Prosite:PS00108 InterPro:IPR001611 InterPro:IPR007090 Prosite:PS00107 ProDom:PD000001 PROSITE:PS50011 PRINTS:PR00019 HSSP:P36897 EMBL:AK117123 EMBL:BT006486 SPTR:Q8GZ99	2e-47
chr2.CM0056.26.1	4.2.4	Cell cycle [CLASS:04110] [PATH:hsa04110] [COG:COG0515]	ath:At5g02290	T1E22.50; protein kinase, putative [EC:2.7.1.37] [KO:K00870]	2e-37	YPL209c	COG0515	3e-18	PBS1_ARATH	ATP-binding;Directproteinsequencing;Kinase;Nucleotide-binding;Phosphorylation;Plantdefense;Serine/threonine-proteinkinase;Transferase,Serine/threonine-protein kinase PBS1 (EC 2.7.1.37) (AvrPphB susceptible protein 1).	7e-47	GO_ID:51629	TAIR|gene:2157041 SPTR:Q8GZ99 symbol:AT5G49760.1 [GO:0016301 "kinase activity" evidence=ISS] Pfam:PF00560 InterPro:IPR000719 InterPro:IPR008271 Pfam:PF00069 Prosite:PS00108 InterPro:IPR001611 InterPro:IPR007090 Prosite:PS00107 ProDom:PD000001 PROSITE:PS50011 PRINTS:PR00019 HSSP:P36897 EMBL:AK117123 EMBL:BT006486 SPTR:Q8GZ99	2e-47
chr2.CM0056.26.1	3.2.2.1	Protein kinase [EC:2.7.1.37]	ath:At5g02290	T1E22.50; protein kinase, putative [EC:2.7.1.37] [KO:K00870]	2e-37	YPL209c	COG0515	3e-18	PBS1_ARATH	ATP-binding;Directproteinsequencing;Kinase;Nucleotide-binding;Phosphorylation;Plantdefense;Serine/threonine-proteinkinase;Transferase,Serine/threonine-protein kinase PBS1 (EC 2.7.1.37) (AvrPphB susceptible protein 1).	7e-47	GO_ID:51629	TAIR|gene:2157041 SPTR:Q8GZ99 symbol:AT5G49760.1 [GO:0016301 "kinase activity" evidence=ISS] Pfam:PF00560 InterPro:IPR000719 InterPro:IPR008271 Pfam:PF00069 Prosite:PS00108 InterPro:IPR001611 InterPro:IPR007090 Prosite:PS00107 ProDom:PD000001 PROSITE:PS50011 PRINTS:PR00019 HSSP:P36897 EMBL:AK117123 EMBL:BT006486 SPTR:Q8GZ99	2e-47
Ljwgs_106704.1	4.2.5	Apoptosis [CLASS:04210] [PATH:hsa04210] [GO:0006915]							TMVRN_NICGU	Alternativesplicing;ATP-binding;Hypersensitiveresponse;Leucine-richrepeat;Nucleotide-binding;Plantdefense;Repeat,TMV resistance protein N.	8e-29	GO_ID:9195	TAIR|gene:2122198 SPTR:O65506 symbol:AT4G36140.1 [GO:0006952 "defense response" evidence=ISS] Pfam:PF00560 InterPro:IPR003593 InterPro:IPR001611 InterPro:IPR000157 InterPro:IPR002182 InterPro:IPR000767 Pfam:PF01582 GO:GO:0006915 SMART:SM00382 GO:GO:0016020 InterPro:IPR011991 SMART:SM00255 PROSITE:PS50104 PRINTS:PR00364 Pfam:PF00931 InterPro:IPR011713 Pfam:PF07725 EMBL:AL161588 EMBL:AL022141 PIR:T…	4e-29
chr5.CM0089.40	99.1.3.2.1258	DRL29_ARATH							DRL29_ARATH	ATP-binding;Coiledcoil;Leucine-richrepeat;Nucleotide-binding;Plantdefense;Repeat,Probable disease resistance protein At4g33300.	3e-148	GO_ID:49284	TAIR|gene:3442788 SPTR:Q9LZ25 symbol:ADR1-L2 "ADR1-LIKE 2" [GO:0006952 "defense response" evidence=ISS] Pfam:PF00560 InterPro:IPR003593 InterPro:IPR001611 InterPro:IPR002182 InterPro:IPR000767 SMART:SM00382 PRINTS:PR00364 Pfam:PF00931 EMBL:AL162972 EMBL:AB008271 EMBL:AY050794 EMBL:AY113952 PIR:T48468 SPTR:Q9LZ25	6e-148
chr5.CM0089.40	99.1.4.2027	GO_ID:49284							DRL29_ARATH	ATP-binding;Coiledcoil;Leucine-richrepeat;Nucleotide-binding;Plantdefense;Repeat,Probable disease resistance protein At4g33300.	3e-148	GO_ID:49284	TAIR|gene:3442788 SPTR:Q9LZ25 symbol:ADR1-L2 "ADR1-LIKE 2" [GO:0006952 "defense response" evidence=ISS] Pfam:PF00560 InterPro:IPR003593 InterPro:IPR001611 InterPro:IPR002182 InterPro:IPR000767 SMART:SM00382 PRINTS:PR00364 Pfam:PF00931 EMBL:AL162972 EMBL:AB008271 EMBL:AY050794 EMBL:AY113952 PIR:T48468 SPTR:Q9LZ25	6e-148
Ljwgs_122607.1	99.1.3.2.1421	SIRK_ARATH	ath:At5g02290	T1E22.50; protein kinase, putative [EC:2.7.1.37] [KO:K00870]	1e-18				SIRK_ARATH	ATP-binding;Kinase;Leucine-richrepeat;Membrane;Nucleotide-binding;Plantdefense;Receptor;Repeat;Serine/threonine-proteinkinase;Signal;Transferase;Transmembrane,Senescence-induced receptor-like serine/threonine-protein kinase precursor (FLG22-induced receptor-like kinase 1).	8e-38	GO_ID:25195	TAIR|gene:2017556 SPTR:Q9C8I6 symbol:AT1G51800.1 [GO:0016301 "kinase activity" evidence=ISS] Pfam:PF00560 InterPro:IPR000719 InterPro:IPR008271 Pfam:PF00069 Prosite:PS00108 InterPro:IPR001611 InterPro:IPR007090 Prosite:PS00107 ProDom:PD000001 PROSITE:PS50011 PRINTS:PR00019 HSSP:Q62838 EMBL:AC025294 PIR:B96557 SPTR:Q9C8I6	8e-47
Ljwgs_122607.1	99.1.1.97	KO:K00870	ath:At5g02290	T1E22.50; protein kinase, putative [EC:2.7.1.37] [KO:K00870]	1e-18				SIRK_ARATH	ATP-binding;Kinase;Leucine-richrepeat;Membrane;Nucleotide-binding;Plantdefense;Receptor;Repeat;Serine/threonine-proteinkinase;Signal;Transferase;Transmembrane,Senescence-induced receptor-like serine/threonine-protein kinase precursor (FLG22-induced receptor-like kinase 1).	8e-38	GO_ID:25195	TAIR|gene:2017556 SPTR:Q9C8I6 symbol:AT1G51800.1 [GO:0016301 "kinase activity" evidence=ISS] Pfam:PF00560 InterPro:IPR000719 InterPro:IPR008271 Pfam:PF00069 Prosite:PS00108 InterPro:IPR001611 InterPro:IPR007090 Prosite:PS00107 ProDom:PD000001 PROSITE:PS50011 PRINTS:PR00019 HSSP:Q62838 EMBL:AC025294 PIR:B96557 SPTR:Q9C8I6	8e-47
Ljwgs_122607.1	99.1.4.646	GO_ID:25195	ath:At5g02290	T1E22.50; protein kinase, putative [EC:2.7.1.37] [KO:K00870]	1e-18				SIRK_ARATH	ATP-binding;Kinase;Leucine-richrepeat;Membrane;Nucleotide-binding;Plantdefense;Receptor;Repeat;Serine/threonine-proteinkinase;Signal;Transferase;Transmembrane,Senescence-induced receptor-like serine/threonine-protein kinase precursor (FLG22-induced receptor-like kinase 1).	8e-38	GO_ID:25195	TAIR|gene:2017556 SPTR:Q9C8I6 symbol:AT1G51800.1 [GO:0016301 "kinase activity" evidence=ISS] Pfam:PF00560 InterPro:IPR000719 InterPro:IPR008271 Pfam:PF00069 Prosite:PS00108 InterPro:IPR001611 InterPro:IPR007090 Prosite:PS00107 ProDom:PD000001 PROSITE:PS50011 PRINTS:PR00019 HSSP:Q62838 EMBL:AC025294 PIR:B96557 SPTR:Q9C8I6	8e-47
Ljwgs_033644.2	99.1.4.1507	GO_ID:34050							TLP1_PRUPE	Plantdefense;Signal,Thaumatin-like protein 1 precursor (PpAZ44).	8e-60	GO_ID:34050	TAIR|gene:3440192 SPTR:Q8VYN5 symbol:AT4G38660.1 [GO:0005554 "molecular function unknown" evidence=ND] [GO:0031225 "anchored to membrane" evidence=TAS] [GO:0042828 "response to pathogen" evidence=ISS] Pfam:PF00314 InterPro:IPR001938 PRINTS:PR00347 ProDom:PD001321 SMART:SM00205 HSSP:P33679 EMBL:AY070407 EMBL:AY096582 SPTR:Q8VYN5	1e-81
Ljwgs_033644.2	99.1.3.2.394	TLP1_PRUPE							TLP1_PRUPE	Plantdefense;Signal,Thaumatin-like protein 1 precursor (PpAZ44).	8e-60	GO_ID:34050	TAIR|gene:3440192 SPTR:Q8VYN5 symbol:AT4G38660.1 [GO:0005554 "molecular function unknown" evidence=ND] [GO:0031225 "anchored to membrane" evidence=TAS] [GO:0042828 "response to pathogen" evidence=ISS] Pfam:PF00314 InterPro:IPR001938 PRINTS:PR00347 ProDom:PD001321 SMART:SM00205 HSSP:P33679 EMBL:AY070407 EMBL:AY096582 SPTR:Q8VYN5	1e-81
Ljwgs_073106.1	99.1.3.2.2117	PR1_MEDSA							PR1_MEDSA	Multigenefamily;Pathogenesis-relatedprotein;Plantdefense,Class-10 pathogenesis-related protein 1 (MSPR10-1).	6e-55
chr5.CM0909.73	99.1.3.2.122	ERF5_TOBAC							ERF5_TOBAC	Activator;DNA-binding;Ethylenesignalingpathway;Nuclearprotein;Plantdefense;Transcription;Transcriptionregulation,Ethylene-responsive transcription factor 5 (Ethylene-responsive element-binding factor 5 homolog) (EREBP-4) (NtERF4).	5e-26	GO_ID:53524	TAIR|gene:2151575 SPTR:Q9FKG2 symbol:AT5G61590.1 [GO:0003700 "transcription factor activity" evidence=ISS;TAS] [GO:0003677 "DNA binding" evidence=ISS] [GO:0005634 "nucleus" evidence=IC] [GO:0006355 "regulation of transcription, DNA-dependent" evidence=ISS] InterPro:IPR001471 Pfam:PF00847 HSSP:O80337 PRINTS:PR00367 ProDom:PD001423 SMART:SM00380 EMBL:AB012239 EMBL:AY045968 EMBL:AY079321 SMR:Q9FKG2 …	5e-26
chr5.CM0909.73	99.1.4.3267	GO_ID:53524							ERF5_TOBAC	Activator;DNA-binding;Ethylenesignalingpathway;Nuclearprotein;Plantdefense;Transcription;Transcriptionregulation,Ethylene-responsive transcription factor 5 (Ethylene-responsive element-binding factor 5 homolog) (EREBP-4) (NtERF4).	5e-26	GO_ID:53524	TAIR|gene:2151575 SPTR:Q9FKG2 symbol:AT5G61590.1 [GO:0003700 "transcription factor activity" evidence=ISS;TAS] [GO:0003677 "DNA binding" evidence=ISS] [GO:0005634 "nucleus" evidence=IC] [GO:0006355 "regulation of transcription, DNA-dependent" evidence=ISS] InterPro:IPR001471 Pfam:PF00847 HSSP:O80337 PRINTS:PR00367 ProDom:PD001423 SMART:SM00380 EMBL:AB012239 EMBL:AY045968 EMBL:AY079321 SMR:Q9FKG2 …	5e-26
chr1.CM0150.1	99.1.3.2.3737	MLOH1_HORVU							MLOH1_HORVU	Calmodulin-binding;Membrane;Pathogenesis-relatedprotein;Plantdefense;Transmembrane,MLO protein homolog 1.	7e-139	GO_ID:1594	TAIR|gene:2202063 SPTR:Q9SXB6 symbol:AT1G11310.1 [GO:0005516 "calmodulin binding" evidence=ISS] [GO:0005886 "plasma membrane" evidence=ISS] [GO:0006952 "defense response" evidence=ISS] [GO:0008219 "cell death" evidence=ISS] InterPro:IPR004326 Pfam:PF03094 EMBL:AC007259 EMBL:AF369563 EMBL:AY086586 PIR:B86247 SPTR:Q9SXB6	3e-121
chr1.CM0150.1	99.1.4.5664	GO_ID:1594							MLOH1_HORVU	Calmodulin-binding;Membrane;Pathogenesis-relatedprotein;Plantdefense;Transmembrane,MLO protein homolog 1.	7e-139	GO_ID:1594	TAIR|gene:2202063 SPTR:Q9SXB6 symbol:AT1G11310.1 [GO:0005516 "calmodulin binding" evidence=ISS] [GO:0005886 "plasma membrane" evidence=ISS] [GO:0006952 "defense response" evidence=ISS] [GO:0008219 "cell death" evidence=ISS] InterPro:IPR004326 Pfam:PF03094 EMBL:AC007259 EMBL:AF369563 EMBL:AY086586 PIR:B86247 SPTR:Q9SXB6	3e-121
Ljwgs_029184.1	99.1.4.2635	GO_ID:7973				YJL078c_1	COG2340	8e-24	PR1_ARATH	Apoplast;Directproteinsequencing;Pathogenesis-relatedprotein;Plantdefense;Pyrrolidonecarboxylicacid;Signal,Pathogenesis-related protein 1 precursor (PR-1).	5e-44	GO_ID:7973	TAIR|gene:2064293 SPTR:P33154 symbol:AT2G14610.1 [GO:0005554 "molecular function unknown" evidence=ND] [GO:0005576 "extracellular region" evidence=ISS] InterPro:IPR001283 Pfam:PF00188 PRINTS:PR00837 ProDom:PD000542 PROSITE:PS01009 PROSITE:PS01010 HSSP:P04284 EMBL:AC005398 EMBL:M90508 EMBL:AY064023 EMBL:AY117187 PIR:JQ1693 SPTR:P33154	2e-44
Ljwgs_029184.1	99.1.2.138	COG2340				YJL078c_1	COG2340	8e-24	PR1_ARATH	Apoplast;Directproteinsequencing;Pathogenesis-relatedprotein;Plantdefense;Pyrrolidonecarboxylicacid;Signal,Pathogenesis-related protein 1 precursor (PR-1).	5e-44	GO_ID:7973	TAIR|gene:2064293 SPTR:P33154 symbol:AT2G14610.1 [GO:0005554 "molecular function unknown" evidence=ND] [GO:0005576 "extracellular region" evidence=ISS] InterPro:IPR001283 Pfam:PF00188 PRINTS:PR00837 ProDom:PD000542 PROSITE:PS01009 PROSITE:PS01010 HSSP:P04284 EMBL:AC005398 EMBL:M90508 EMBL:AY064023 EMBL:AY117187 PIR:JQ1693 SPTR:P33154	2e-44
Ljwgs_029184.1	99.1.3.2.2582	PR1_ARATH				YJL078c_1	COG2340	8e-24	PR1_ARATH	Apoplast;Directproteinsequencing;Pathogenesis-relatedprotein;Plantdefense;Pyrrolidonecarboxylicacid;Signal,Pathogenesis-related protein 1 precursor (PR-1).	5e-44	GO_ID:7973	TAIR|gene:2064293 SPTR:P33154 symbol:AT2G14610.1 [GO:0005554 "molecular function unknown" evidence=ND] [GO:0005576 "extracellular region" evidence=ISS] InterPro:IPR001283 Pfam:PF00188 PRINTS:PR00837 ProDom:PD000542 PROSITE:PS01009 PROSITE:PS01010 HSSP:P04284 EMBL:AC005398 EMBL:M90508 EMBL:AY064023 EMBL:AY117187 PIR:JQ1693 SPTR:P33154	2e-44
TM1757.18	99.1.4.8483	GO_ID:5694							ERF9_ARATH	DNA-binding;Ethylenesignalingpathway;Nuclearprotein;Plantdefense;Repressor;Transcription;Transcriptionregulation,Ethylene-responsive transcription factor 9 (Ethylene-responsive element-binding factor 9) (EREBP-9) (AtERF9).	1e-17	GO_ID:5694	TAIR|gene:2159067 SPTR:Q9M644 symbol:LEP "LEAFY PETIOLE" [GO:0003700 "transcription factor activity" evidence=ISS] [GO:0003677 "DNA binding" evidence=ISS] [GO:0005634 "nucleus" evidence=IC] [GO:0006355 "regulation of transcription, DNA-dependent" evidence=ISS] InterPro:IPR001471 Pfam:PF00847 GO:GO:0005634 HSSP:O80337 PRINTS:PR00367 ProDom:PD001423 SMART:SM00380 EMBL:AB005230 EMBL:AF216581 EMBL:AY…	3e-28
TM1757.18	99.1.3.2.2240	ERF9_ARATH							ERF9_ARATH	DNA-binding;Ethylenesignalingpathway;Nuclearprotein;Plantdefense;Repressor;Transcription;Transcriptionregulation,Ethylene-responsive transcription factor 9 (Ethylene-responsive element-binding factor 9) (EREBP-9) (AtERF9).	1e-17	GO_ID:5694	TAIR|gene:2159067 SPTR:Q9M644 symbol:LEP "LEAFY PETIOLE" [GO:0003700 "transcription factor activity" evidence=ISS] [GO:0003677 "DNA binding" evidence=ISS] [GO:0005634 "nucleus" evidence=IC] [GO:0006355 "regulation of transcription, DNA-dependent" evidence=ISS] InterPro:IPR001471 Pfam:PF00847 GO:GO:0005634 HSSP:O80337 PRINTS:PR00367 ProDom:PD001423 SMART:SM00380 EMBL:AB005230 EMBL:AF216581 EMBL:AY…	3e-28
Ljwgs_030815.1	4.4.1.22	SERPINC1, AT3 antithrombin III	hsa:462	SERPINC1; serine (or cysteine) proteinase inhibitor, clade C (antithrombin), member 1 [KO:K03911]	3e-13				PRTZ_HORVU	Directproteinsequencing;Multigenefamily;Plantdefense;Proteaseinhibitor;Seedstorageprotein;Storageprotein,Protein Z (Z4) (Major endosperm albumin).	1e-28	GO_ID:5617	TAIR|gene:3435226 SPTR:Q9S7T8 symbol:AT1G47710.1 [GO:0000004 "biological process unknown" evidence=ND] [GO:0008372 "cellular component unknown" evidence=ND] [GO:0004867 "serine-type endopeptidase inhibitor activity" evidence=ISS] InterPro:IPR000215 Pfam:PF00079 SMART:SM00093 PROSITE:PS00284 HSSP:P01008 EMBL:AC007519 EMBL:AC012463 EMBL:BT002483 EMBL:BT008481 PIR:H96517 SPTR:Q9S7T8	3e-31
Ljwgs_037414.1	4.4.1.22	SERPINC1, AT3 antithrombin III	mmu:11905	Serpinc1; serine (or cysteine) proteinase inhibitor, clade C (antithrombin), member 1 [KO:K03911]	8e-34				PRTZ_HORVU	Directproteinsequencing;Multigenefamily;Plantdefense;Proteaseinhibitor;Seedstorageprotein;Storageprotein,Protein Z (Z4) (Major endosperm albumin).	1e-75	GO_ID:5617	TAIR|gene:3435226 SPTR:Q9S7T8 symbol:AT1G47710.1 [GO:0000004 "biological process unknown" evidence=ND] [GO:0008372 "cellular component unknown" evidence=ND] [GO:0004867 "serine-type endopeptidase inhibitor activity" evidence=ISS] InterPro:IPR000215 Pfam:PF00079 SMART:SM00093 PROSITE:PS00284 HSSP:P01008 EMBL:AC007519 EMBL:AC012463 EMBL:BT002483 EMBL:BT008481 PIR:H96517 SPTR:Q9S7T8	6e-89
chr4.CM0333.16	99.1.3.2.2356	PRTZ_HORVU							PRTZ_HORVU	Directproteinsequencing;Multigenefamily;Plantdefense;Proteaseinhibitor;Seedstorageprotein;Storageprotein,Protein Z (Z4) (Major endosperm albumin).	8e-18	GO_ID:40668	TAIR|gene:2066315 SPTR:O48706 symbol:AT2G26390.1 [GO:0000004 "biological process unknown" evidence=ND] [GO:0008372 "cellular component unknown" evidence=ND] [GO:0004867 "serine-type endopeptidase inhibitor activity" evidence=ISS] InterPro:IPR000215 Pfam:PF00079 SMART:SM00093 PROSITE:PS00284 HSSP:O35684 EMBL:AC002505 PIR:T00972 SPTR:O48706	1e-17
chr4.CM0333.16	99.1.4.8087	GO_ID:40668							PRTZ_HORVU	Directproteinsequencing;Multigenefamily;Plantdefense;Proteaseinhibitor;Seedstorageprotein;Storageprotein,Protein Z (Z4) (Major endosperm albumin).	8e-18	GO_ID:40668	TAIR|gene:2066315 SPTR:O48706 symbol:AT2G26390.1 [GO:0000004 "biological process unknown" evidence=ND] [GO:0008372 "cellular component unknown" evidence=ND] [GO:0004867 "serine-type endopeptidase inhibitor activity" evidence=ISS] InterPro:IPR000215 Pfam:PF00079 SMART:SM00093 PROSITE:PS00284 HSSP:O35684 EMBL:AC002505 PIR:T00972 SPTR:O48706	1e-17
