# Supplementary material for: Dissection of Symbiosis and Organ Development by Integrated Transcriptome Analysis of Lotus japonicus Mutant and Wild-Type Plants
Source: PLoS One. 2009 Aug 7;4(8):e6556. doi: 10.1371/journal.pone.0006556 (PMC2717213; doi:10.1371/journal.pone.0006556)
Supplement: Folder S1 — Inoculation time series (2.84 MB ZIP) [file pone.0006556.s009.zip › S1.INOCULATION TIME SERIES copy/1.1.Stage(s) total transcript analysis/1.1.1/1.1.1.jasmonic acid.txt]

Ljwgs_102940.1	1.9.2.5	E3.1.3.2 acid phosphatase [EC:3.1.3.2] [GO:0003993]							VSPA_SOYBN	Glycoprotein;Seedstorageprotein;Signal;Storageprotein,Stem 28 kDa glycoprotein precursor (Vegetative storage protein A).	2e-24	GO_ID:24941	TAIR|gene:2184579 SPTR:O82122 symbol:AT5G24770.1 [GO:0009753 "response to jasmonic acid stimulus" evidence=TAS] [GO:0003993 "acid phosphatase activity" evidence=ISS] InterPro:IPR010028 InterPro:IPR005519 Pfam:PF03767 InterPro:IPR011050 TIGRFAMs:TIGR01675 EMBL:AL392145 EMBL:AB006778 EMBL:D85191 EMBL:AY048282 EMBL:AY050819 EMBL:AY092991 EMBL:AY114083 EMBL:AY114606 EMBL:BT000761 EMBL:BT000762 EMBL:B…	2e-15
Ljwgs_102940.1	1.11.4.9	E3.1.3.2 acid phosphatase [EC:3.1.3.2] [GO:0003993]							VSPA_SOYBN	Glycoprotein;Seedstorageprotein;Signal;Storageprotein,Stem 28 kDa glycoprotein precursor (Vegetative storage protein A).	2e-24	GO_ID:24941	TAIR|gene:2184579 SPTR:O82122 symbol:AT5G24770.1 [GO:0009753 "response to jasmonic acid stimulus" evidence=TAS] [GO:0003993 "acid phosphatase activity" evidence=ISS] InterPro:IPR010028 InterPro:IPR005519 Pfam:PF03767 InterPro:IPR011050 TIGRFAMs:TIGR01675 EMBL:AL392145 EMBL:AB006778 EMBL:D85191 EMBL:AY048282 EMBL:AY050819 EMBL:AY092991 EMBL:AY114083 EMBL:AY114606 EMBL:BT000761 EMBL:BT000762 EMBL:B…	2e-15
TM0763.9	1.2.6.15	E1.5.8.2 trimethylamine dehydrogenase [EC:1.5.8.2] [COG:COG1902]	ava:Ava_4760	flavin oxidoreductase/NADH oxidase [EC:1.6.99.1] [KO:K00354]	1e-67	mll2211	COG1902	3e-66	OPR3_LYCES	Fattyacidbiosynthesis;Flavoprotein;FMN;Lipidsynthesis;NADP;Oxidoreductase;Oxylipinbiosynthesis;Peroxisome,12-oxophytodienoate reductase 3 (EC 1.3.1.42) (12-oxophytodienoate- 10,11-reductase 3) (OPDA-reductase 3) (LeOPR3).	6e-149	GO_ID:29493	TAIR|gene:2051515 SPTR:Q9FUP0 symbol:AT2G06050.1 [GO:0009611 "response to wounding" evidence=IGI] [GO:0009695 "jasmonic acid biosynthesis" evidence=IMP;TAS] [GO:0016629 "12-oxophytodienoate reductase activity" evidence=IMP] Pfam:PF00724 EMBL:AC006413 EMBL:AF132212 EMBL:AF218257 EMBL:AF293653 EMBL:AJ238149 EMBL:AF370582 EMBL:AF410322 EMBL:AY097367 PIR:F84474 PDB:1Q45 SPTR:Q9FUP0	3e-140
chr1.CM0544.33	1.6.9.5	E6.3.2.3, gshB glutathione synthase [EC:6.3.2.3] [COG:COG0189] [GO:0004363]	ath:At5g27380	F21A20.90; glutathione synthetase (GSH2) [EC:6.3.2.3] [KO:K01920]	0				GSHB_BRAJU	ATP-binding;Chloroplast;Glutathionebiosynthesis;Ligase;Nucleotide-binding;Plastid;Transitpeptide,Glutathione synthetase, chloroplast precursor (EC 6.3.2.3) (Glutathione synthase) (GSH synthetase) (GSH-S).	0	GO_ID:20165	TAIR|gene:2146394 SPTR:P46416 symbol:GSH2 [GO:0004363 "glutathione synthase activity" evidence=IGI] [GO:0009753 "response to jasmonic acid stimulus" evidence=IEP] InterPro:IPR005615 InterPro:IPR004887 PANTHER:PTHR11130 Pfam:PF03917 Pfam:PF03199 PIRSF:PIRSF001558 TIGRFAMs:TIGR01986 EMBL:U22359 EMBL:U53856 EMBL:AJ243812 EMBL:AJ243813 EMBL:AC007123 EMBL:Z50153 EMBL:X83411 EMBL:AF424586 EMBL:BT000624…	0
chr1.CM0544.33	1.5.1.27	E6.3.2.3, gshB glutathione synthase [EC:6.3.2.3] [COG:COG0189] [GO:0004363]	ath:At5g27380	F21A20.90; glutathione synthetase (GSH2) [EC:6.3.2.3] [KO:K01920]	0				GSHB_BRAJU	ATP-binding;Chloroplast;Glutathionebiosynthesis;Ligase;Nucleotide-binding;Plastid;Transitpeptide,Glutathione synthetase, chloroplast precursor (EC 6.3.2.3) (Glutathione synthase) (GSH synthetase) (GSH-S).	0	GO_ID:20165	TAIR|gene:2146394 SPTR:P46416 symbol:GSH2 [GO:0004363 "glutathione synthase activity" evidence=IGI] [GO:0009753 "response to jasmonic acid stimulus" evidence=IEP] InterPro:IPR005615 InterPro:IPR004887 PANTHER:PTHR11130 Pfam:PF03917 Pfam:PF03199 PIRSF:PIRSF001558 TIGRFAMs:TIGR01986 EMBL:U22359 EMBL:U53856 EMBL:AJ243812 EMBL:AJ243813 EMBL:AC007123 EMBL:Z50153 EMBL:X83411 EMBL:AF424586 EMBL:BT000624…	0
