# Supplementary material for: Dissection of Symbiosis and Organ Development by Integrated Transcriptome Analysis of Lotus japonicus Mutant and Wild-Type Plants
Source: PLoS One. 2009 Aug 7;4(8):e6556. doi: 10.1371/journal.pone.0006556 (PMC2717213; doi:10.1371/journal.pone.0006556)
Supplement: Folder S1 — Inoculation time series (2.84 MB ZIP) [file pone.0006556.s009.zip › S1.INOCULATION TIME SERIES copy/1.1.Stage(s) total transcript analysis/1.1.1/-1.1.1.ID-ANU.txt]

Identifier	BIN code	BIN name	BlastX KEGG Identifier	BlastX KEGG Description	BlastX KEGG E-value	BlastX COG Identifier	BlastX COG Description	BlastX COG E-value	BlastX Swiss-Prot Identifier	BlastX Swiss-Prot Description	BlastX Swiss-Prot E-value	BlastX Gene Ontology Identifier	BlastX Gene Ontology Description	BlastX Gene Ontology E-value
gi45631043	99.2	Unclassified without homolog
TM1224.4	99.1.4.117	GO_ID:35543										GO_ID:35543	TAIR|gene:3698346 SPTR:Q9SFB0 symbol:AT3G08040.1 [GO:0015297 "antiporter activity" evidence=ISS] [GO:0016020 "membrane" evidence=ISS] InterPro:IPR002528 Pfam:PF01554 GO:GO:0016020 TIGRFAMs:TIGR00797 EMBL:AC074395 EMBL:AC013483 EMBL:AY056439 EMBL:AY057517 EMBL:AF448231 EMBL:BT006370 EMBL:AY133652 SPTR:Q9SFB0	4e-25
Ljwgs_049564.1	3.1.3.61	TC.MATE multidrug resistance protein, MATE family [COG:COG0534] [TC:2.A.66.1]				Rv2836c	COG0534	1e-13				GO_ID:35543	TAIR|gene:3698346 SPTR:Q9SFB0 symbol:AT3G08040.1 [GO:0015297 "antiporter activity" evidence=ISS] [GO:0016020 "membrane" evidence=ISS] InterPro:IPR002528 Pfam:PF01554 GO:GO:0016020 TIGRFAMs:TIGR00797 EMBL:AC074395 EMBL:AC013483 EMBL:AY056439 EMBL:AY057517 EMBL:AF448231 EMBL:BT006370 EMBL:AY133652 SPTR:Q9SFB0	3e-62
chr5.CM0200.88	99.1.4.6612	GO_ID:22983										GO_ID:22983	TAIR|gene:2101514 SPTR:Q8LEN7 symbol:AT3G19550.1 [GO:0005554 "molecular function unknown" evidence=ND] [GO:0000004 "biological process unknown" evidence=ND] EMBL:AY085326 EMBL:BT002905 EMBL:BT004424 SPTR:Q8LEN7	5e-14
chr5.CM0200.88	99.1.4.6612	GO_ID:22983										GO_ID:22983	TAIR|gene:2101514 SPTR:Q8LEN7 symbol:AT3G19550.1 [GO:0005554 "molecular function unknown" evidence=ND] [GO:0000004 "biological process unknown" evidence=ND] EMBL:AY085326 EMBL:BT002905 EMBL:BT004424 SPTR:Q8LEN7	5e-14
TM1224.4.2	99.1.4.117	GO_ID:35543										GO_ID:35543	TAIR|gene:3698346 SPTR:Q9SFB0 symbol:AT3G08040.1 [GO:0015297 "antiporter activity" evidence=ISS] [GO:0016020 "membrane" evidence=ISS] InterPro:IPR002528 Pfam:PF01554 GO:GO:0016020 TIGRFAMs:TIGR00797 EMBL:AC074395 EMBL:AC013483 EMBL:AY056439 EMBL:AY057517 EMBL:AF448231 EMBL:BT006370 EMBL:AY133652 SPTR:Q9SFB0	5e-35
Ljwgs_013806.1	1.10.7.8	E2.1.1.76 flavonol 3-O-methyltransferase [EC:2.1.1.76] [GO:0030755]	ath:At5g54160	K18G13.3; O-methyltransferase 1 [EC:2.1.1.76] [KO:K05279]	1e-37				IMT1_MESCR	Directproteinsequencing;Methyltransferase;Transferase,Inositol 4-methyltransferase (EC 2.1.1.129).	1e-38	GO_ID:19432	TAIR|gene:2153422 SPTR:Q9FK25 symbol:AT5G54160.1 [GO:0005829 "cytosol" evidence=TAS] [GO:0005737 "cytoplasm" evidence=IDA] [GO:0005634 "nucleus" evidence=IDA] InterPro:IPR001601 InterPro:IPR001077 Interpro:IPR000051 Pfam:PF00891 InterPro:IPR011991 EMBL:AB013387 EMBL:U70424 EMBL:AY062837 EMBL:AY081565 EMBL:AY087297 EMBL:Z27062 PDB:1NII SPTR:Q9FK25	3e-38
Ljwgs_084044.1	1.9.2.5	E3.1.3.2 acid phosphatase [EC:3.1.3.2] [GO:0003993]							VSPB_SOYBN	Glycoprotein;Seedstorageprotein;Signal;Storageprotein,Stem 31 kDa glycoprotein precursor (Vegetative storage protein B).	5e-17	GO_ID:34923	TAIR|gene:3438792 SPTR:Q9SW12 symbol:AT4G25150.1 [GO:0000004 "biological process unknown" evidence=ND] [GO:0003993 "acid phosphatase activity" evidence=ISS] InterPro:IPR010028 InterPro:IPR005519 Pfam:PF03767 TIGRFAMs:TIGR01675 EMBL:AL161562 EMBL:AL035523 EMBL:AY074377 EMBL:AY091302 PIR:T05536 SPTR:Q9SW12	1e-13
Ljwgs_084044.1	1.11.4.9	E3.1.3.2 acid phosphatase [EC:3.1.3.2] [GO:0003993]							VSPB_SOYBN	Glycoprotein;Seedstorageprotein;Signal;Storageprotein,Stem 31 kDa glycoprotein precursor (Vegetative storage protein B).	5e-17	GO_ID:34923	TAIR|gene:3438792 SPTR:Q9SW12 symbol:AT4G25150.1 [GO:0000004 "biological process unknown" evidence=ND] [GO:0003993 "acid phosphatase activity" evidence=ISS] InterPro:IPR010028 InterPro:IPR005519 Pfam:PF03767 TIGRFAMs:TIGR01675 EMBL:AL161562 EMBL:AL035523 EMBL:AY074377 EMBL:AY091302 PIR:T05536 SPTR:Q9SW12	1e-13
Ljwgs_084044.1	1.9.2.5	E3.1.3.2 acid phosphatase [EC:3.1.3.2] [GO:0003993]							VSPB_SOYBN	Glycoprotein;Seedstorageprotein;Signal;Storageprotein,Stem 31 kDa glycoprotein precursor (Vegetative storage protein B).	5e-17	GO_ID:34923	TAIR|gene:3438792 SPTR:Q9SW12 symbol:AT4G25150.1 [GO:0000004 "biological process unknown" evidence=ND] [GO:0003993 "acid phosphatase activity" evidence=ISS] InterPro:IPR010028 InterPro:IPR005519 Pfam:PF03767 TIGRFAMs:TIGR01675 EMBL:AL161562 EMBL:AL035523 EMBL:AY074377 EMBL:AY091302 PIR:T05536 SPTR:Q9SW12	1e-13
Ljwgs_084044.1	1.11.4.9	E3.1.3.2 acid phosphatase [EC:3.1.3.2] [GO:0003993]							VSPB_SOYBN	Glycoprotein;Seedstorageprotein;Signal;Storageprotein,Stem 31 kDa glycoprotein precursor (Vegetative storage protein B).	5e-17	GO_ID:34923	TAIR|gene:3438792 SPTR:Q9SW12 symbol:AT4G25150.1 [GO:0000004 "biological process unknown" evidence=ND] [GO:0003993 "acid phosphatase activity" evidence=ISS] InterPro:IPR010028 InterPro:IPR005519 Pfam:PF03767 TIGRFAMs:TIGR01675 EMBL:AL161562 EMBL:AL035523 EMBL:AY074377 EMBL:AY091302 PIR:T05536 SPTR:Q9SW12	1e-13
Ljwgs_102940.1	1.9.2.5	E3.1.3.2 acid phosphatase [EC:3.1.3.2] [GO:0003993]							VSPA_SOYBN	Glycoprotein;Seedstorageprotein;Signal;Storageprotein,Stem 28 kDa glycoprotein precursor (Vegetative storage protein A).	2e-24	GO_ID:24941	TAIR|gene:2184579 SPTR:O82122 symbol:AT5G24770.1 [GO:0009753 "response to jasmonic acid stimulus" evidence=TAS] [GO:0003993 "acid phosphatase activity" evidence=ISS] InterPro:IPR010028 InterPro:IPR005519 Pfam:PF03767 InterPro:IPR011050 TIGRFAMs:TIGR01675 EMBL:AL392145 EMBL:AB006778 EMBL:D85191 EMBL:AY048282 EMBL:AY050819 EMBL:AY092991 EMBL:AY114083 EMBL:AY114606 EMBL:BT000761 EMBL:BT000762 EMBL:B…	2e-15
Ljwgs_102940.1	1.11.4.9	E3.1.3.2 acid phosphatase [EC:3.1.3.2] [GO:0003993]							VSPA_SOYBN	Glycoprotein;Seedstorageprotein;Signal;Storageprotein,Stem 28 kDa glycoprotein precursor (Vegetative storage protein A).	2e-24	GO_ID:24941	TAIR|gene:2184579 SPTR:O82122 symbol:AT5G24770.1 [GO:0009753 "response to jasmonic acid stimulus" evidence=TAS] [GO:0003993 "acid phosphatase activity" evidence=ISS] InterPro:IPR010028 InterPro:IPR005519 Pfam:PF03767 InterPro:IPR011050 TIGRFAMs:TIGR01675 EMBL:AL392145 EMBL:AB006778 EMBL:D85191 EMBL:AY048282 EMBL:AY050819 EMBL:AY092991 EMBL:AY114083 EMBL:AY114606 EMBL:BT000761 EMBL:BT000762 EMBL:B…	2e-15
chr1.CM0375.5	1.3.9.19	E3.1.1.3 triacylglycerol lipase [EC:3.1.1.3] [COG:COG1075] [GO:0004806]										GO_ID:30824	TAIR|gene:2033065 SPTR:Q9M9Y7 symbol:AT1G06800.1 [GO:0004806 "triacylglycerol lipase activity" evidence=ISS] [GO:0006629 "lipid metabolism" evidence=ISS] InterPro:IPR000379 InterPro:IPR002921 InterPro:IPR008262 Pfam:PF01764 PROSITE:PS00120 EMBL:AC011001 EMBL:AY099599 PIR:H86202 SPTR:Q9M9Y7	2e-35
Ljwgs_009812.1	1.9.2.5	E3.1.3.2 acid phosphatase [EC:3.1.3.2] [GO:0003993]	gox:GOX1940	putative acid phosphatase [EC:3.1.3.2] [KO:K01078]	1e-11				VSPA_SOYBN	Glycoprotein;Seedstorageprotein;Signal;Storageprotein,Stem 28 kDa glycoprotein precursor (Vegetative storage protein A).	2e-34	GO_ID:34923	TAIR|gene:3438792 SPTR:Q9SW12 symbol:AT4G25150.1 [GO:0000004 "biological process unknown" evidence=ND] [GO:0003993 "acid phosphatase activity" evidence=ISS] InterPro:IPR010028 InterPro:IPR005519 Pfam:PF03767 TIGRFAMs:TIGR01675 EMBL:AL161562 EMBL:AL035523 EMBL:AY074377 EMBL:AY091302 PIR:T05536 SPTR:Q9SW12	1e-29
Ljwgs_009812.1	1.11.4.9	E3.1.3.2 acid phosphatase [EC:3.1.3.2] [GO:0003993]	gox:GOX1940	putative acid phosphatase [EC:3.1.3.2] [KO:K01078]	1e-11				VSPA_SOYBN	Glycoprotein;Seedstorageprotein;Signal;Storageprotein,Stem 28 kDa glycoprotein precursor (Vegetative storage protein A).	2e-34	GO_ID:34923	TAIR|gene:3438792 SPTR:Q9SW12 symbol:AT4G25150.1 [GO:0000004 "biological process unknown" evidence=ND] [GO:0003993 "acid phosphatase activity" evidence=ISS] InterPro:IPR010028 InterPro:IPR005519 Pfam:PF03767 TIGRFAMs:TIGR01675 EMBL:AL161562 EMBL:AL035523 EMBL:AY074377 EMBL:AY091302 PIR:T05536 SPTR:Q9SW12	1e-29
CM0528.32.1	99.1.4.1451	GO_ID:25520	aci:ACIAD1626	putative outer membrane lipoprotein (lipocalin) [KO:K03098]	8e-25	PA5107	COG3040	2e-16	YR877_MIMIV	Signal;Transport,Putative lipocalin R877 precursor.	2e-15	GO_ID:25520	TAIR|gene:2155830 SPTR:Q9FGT8 symbol:AT5G58070.1 [GO:0008372 "cellular component unknown" evidence=ND] [GO:0005215 "transporter activity" evidence=ISS] [GO:0006810 "transport" evidence=ISS] InterPro:IPR002345 InterPro:IPR002446 GO:GO:0006810 PROSITE:PS00213 GO:GO:0009507 EMBL:AB024029 EMBL:AY062789 EMBL:AY081612 PRINTS:PR01171 SPTR:Q9FGT8	8e-67
CM0528.32.1	99.1.1.134	KO:K03098	aci:ACIAD1626	putative outer membrane lipoprotein (lipocalin) [KO:K03098]	8e-25	PA5107	COG3040	2e-16	YR877_MIMIV	Signal;Transport,Putative lipocalin R877 precursor.	2e-15	GO_ID:25520	TAIR|gene:2155830 SPTR:Q9FGT8 symbol:AT5G58070.1 [GO:0008372 "cellular component unknown" evidence=ND] [GO:0005215 "transporter activity" evidence=ISS] [GO:0006810 "transport" evidence=ISS] InterPro:IPR002345 InterPro:IPR002446 GO:GO:0006810 PROSITE:PS00213 GO:GO:0009507 EMBL:AB024029 EMBL:AY062789 EMBL:AY081612 PRINTS:PR01171 SPTR:Q9FGT8	8e-67
CM0528.32.1	99.1.3.2.3287	YR877_MIMIV	aci:ACIAD1626	putative outer membrane lipoprotein (lipocalin) [KO:K03098]	8e-25	PA5107	COG3040	2e-16	YR877_MIMIV	Signal;Transport,Putative lipocalin R877 precursor.	2e-15	GO_ID:25520	TAIR|gene:2155830 SPTR:Q9FGT8 symbol:AT5G58070.1 [GO:0008372 "cellular component unknown" evidence=ND] [GO:0005215 "transporter activity" evidence=ISS] [GO:0006810 "transport" evidence=ISS] InterPro:IPR002345 InterPro:IPR002446 GO:GO:0006810 PROSITE:PS00213 GO:GO:0009507 EMBL:AB024029 EMBL:AY062789 EMBL:AY081612 PRINTS:PR01171 SPTR:Q9FGT8	8e-67
CM0528.32.1	99.1.2.101	COG3040	aci:ACIAD1626	putative outer membrane lipoprotein (lipocalin) [KO:K03098]	8e-25	PA5107	COG3040	2e-16	YR877_MIMIV	Signal;Transport,Putative lipocalin R877 precursor.	2e-15	GO_ID:25520	TAIR|gene:2155830 SPTR:Q9FGT8 symbol:AT5G58070.1 [GO:0008372 "cellular component unknown" evidence=ND] [GO:0005215 "transporter activity" evidence=ISS] [GO:0006810 "transport" evidence=ISS] InterPro:IPR002345 InterPro:IPR002446 GO:GO:0006810 PROSITE:PS00213 GO:GO:0009507 EMBL:AB024029 EMBL:AY062789 EMBL:AY081612 PRINTS:PR01171 SPTR:Q9FGT8	8e-67
chr3.CM0110.19	99.1.3.2.653	MLP43_ARATH							MLP43_ARATH	Multigenefamily,MLP-like protein 43.	5e-25	GO_ID:27487	TAIR|gene:2013949 SPTR:Q9SSK5 symbol:AT1G70890.1 [GO:0008372 "cellular component unknown" evidence=ND] [GO:0005554 "molecular function unknown" evidence=ND] [GO:0000004 "biological process unknown" evidence=ND] InterPro:IPR000916 Pfam:PF00407 ProDom:PD000531 EMBL:AC008148 EMBL:AJ306140 EMBL:AY065135 EMBL:BT008441 PIR:E96733 SPTR:Q9SSK5	2e-25
chr3.CM0110.19	99.1.4.3136	GO_ID:27487							MLP43_ARATH	Multigenefamily,MLP-like protein 43.	5e-25	GO_ID:27487	TAIR|gene:2013949 SPTR:Q9SSK5 symbol:AT1G70890.1 [GO:0008372 "cellular component unknown" evidence=ND] [GO:0005554 "molecular function unknown" evidence=ND] [GO:0000004 "biological process unknown" evidence=ND] InterPro:IPR000916 Pfam:PF00407 ProDom:PD000531 EMBL:AC008148 EMBL:AJ306140 EMBL:AY065135 EMBL:BT008441 PIR:E96733 SPTR:Q9SSK5	2e-25
chr4.CM0046.66	99.1.4.2619	GO_ID:10497							APG_BRANA	,Anter-specific proline-rich protein APG (Protein CEX) (Fragment).	5e-25	GO_ID:10497	TAIR|gene:2013662 SPTR:Q9C7N4 symbol:AT1G29670.1 [GO:0016789 "carboxylic ester hydrolase activity" evidence=ISS] INTERPRO:IPR001087 Pfam:PF00657 EMBL:AC068667 EMBL:AY065046 PIR:A86420 SPTR:Q9C7N4	2e-82
chr4.CM0046.66	99.1.3.2.1837	APG_BRANA							APG_BRANA	,Anter-specific proline-rich protein APG (Protein CEX) (Fragment).	5e-25	GO_ID:10497	TAIR|gene:2013662 SPTR:Q9C7N4 symbol:AT1G29670.1 [GO:0016789 "carboxylic ester hydrolase activity" evidence=ISS] INTERPRO:IPR001087 Pfam:PF00657 EMBL:AC068667 EMBL:AY065046 PIR:A86420 SPTR:Q9C7N4	2e-82
TM1624.28	99.1.3.2.2898	TT2_ARATH							TT2_ARATH	ATP-binding;DNA-binding;Flavonoidbiosynthesis;Nuclearprotein;Nucleotide-binding;Polymorphism;Repeat;Transcription;Transcriptionregulation,TRANSPARENT TESTA 2 protein (Myb-related protein 123) (AtMYB123) (Myb- related transcription factor LBM2-like).	7e-51	GO_ID:27107	TAIR|gene:2169537 SPTR:Q9FJA2 symbol:AT5G35550.1 [GO:0006355 "regulation of transcription, DNA-dependent" evidence=ISS] [GO:0003700 "transcription factor activity" evidence=ISS] [GO:0003677 "DNA binding" evidence=ISS] InterPro:IPR001005 Interpro:IPR009057 Pfam:PF00249 PROSITE:PS50090 SMART:SM00717 HSSP:P06876 PROSITE:PS00037 PROSITE:PS00334 EMBL:AB015477 EMBL:AJ299452 EMBL:AF371981 GeneFarm:1000 …	3e-51
TM1624.28	99.1.4.3060	GO_ID:27107							TT2_ARATH	ATP-binding;DNA-binding;Flavonoidbiosynthesis;Nuclearprotein;Nucleotide-binding;Polymorphism;Repeat;Transcription;Transcriptionregulation,TRANSPARENT TESTA 2 protein (Myb-related protein 123) (AtMYB123) (Myb- related transcription factor LBM2-like).	7e-51	GO_ID:27107	TAIR|gene:2169537 SPTR:Q9FJA2 symbol:AT5G35550.1 [GO:0006355 "regulation of transcription, DNA-dependent" evidence=ISS] [GO:0003700 "transcription factor activity" evidence=ISS] [GO:0003677 "DNA binding" evidence=ISS] InterPro:IPR001005 Interpro:IPR009057 Pfam:PF00249 PROSITE:PS50090 SMART:SM00717 HSSP:P06876 PROSITE:PS00037 PROSITE:PS00334 EMBL:AB015477 EMBL:AJ299452 EMBL:AF371981 GeneFarm:1000 …	3e-51
Ljwgs_019097.1	1.4.1.63	E3.6.1.15 nucleoside-triphosphatase [EC:3.6.1.15] [COG:COG0127] [GO:0017111]	ath:At5g18280	MRG7.24; apyrase [EC:3.6.1.15] [KO:K01516]	1e-46				NTPA_PEA	Hydrolase;mRNAtransport;Nuclearprotein;Transport,Nucleoside-triphosphatase (EC 3.6.1.15) (Nucleoside triphosphate phosphohydrolase) (NTPase) (Apyrase).	6e-62	GO_ID:28119	TAIR|gene:2103039 SPTR:Q9SQG2 symbol:AT3G04080.1 [GO:0005516 "calmodulin binding" evidence=ISS] InterPro:IPR000407 Pfam:PF01150 PROSITE:PS01238 EMBL:AF093604 EMBL:AC016829 SPTR:Q9SQG2	3e-44
Ljwgs_019097.1	1.9.1.6	E3.6.1.15 nucleoside-triphosphatase [EC:3.6.1.15] [COG:COG0127] [GO:0017111]	ath:At5g18280	MRG7.24; apyrase [EC:3.6.1.15] [KO:K01516]	1e-46				NTPA_PEA	Hydrolase;mRNAtransport;Nuclearprotein;Transport,Nucleoside-triphosphatase (EC 3.6.1.15) (Nucleoside triphosphate phosphohydrolase) (NTPase) (Apyrase).	6e-62	GO_ID:28119	TAIR|gene:2103039 SPTR:Q9SQG2 symbol:AT3G04080.1 [GO:0005516 "calmodulin binding" evidence=ISS] InterPro:IPR000407 Pfam:PF01150 PROSITE:PS01238 EMBL:AF093604 EMBL:AC016829 SPTR:Q9SQG2	3e-44
gi45572305	99.2	Unclassified without homolog
Ljwgs_025174.1	1.4.1.63	E3.6.1.15 nucleoside-triphosphatase [EC:3.6.1.15] [COG:COG0127] [GO:0017111]	ath:At5g18280	MRG7.24; apyrase [EC:3.6.1.15] [KO:K01516]	5e-10				NTPA_PEA	Hydrolase;mRNAtransport;Nuclearprotein;Transport,Nucleoside-triphosphatase (EC 3.6.1.15) (Nucleoside triphosphate phosphohydrolase) (NTPase) (Apyrase).	9e-16	GO_ID:28119	TAIR|gene:2103039 SPTR:Q9SQG2 symbol:AT3G04080.1 [GO:0005516 "calmodulin binding" evidence=ISS] InterPro:IPR000407 Pfam:PF01150 PROSITE:PS01238 EMBL:AF093604 EMBL:AC016829 SPTR:Q9SQG2	2e-10
Ljwgs_025174.1	1.9.1.6	E3.6.1.15 nucleoside-triphosphatase [EC:3.6.1.15] [COG:COG0127] [GO:0017111]	ath:At5g18280	MRG7.24; apyrase [EC:3.6.1.15] [KO:K01516]	5e-10				NTPA_PEA	Hydrolase;mRNAtransport;Nuclearprotein;Transport,Nucleoside-triphosphatase (EC 3.6.1.15) (Nucleoside triphosphate phosphohydrolase) (NTPase) (Apyrase).	9e-16	GO_ID:28119	TAIR|gene:2103039 SPTR:Q9SQG2 symbol:AT3G04080.1 [GO:0005516 "calmodulin binding" evidence=ISS] InterPro:IPR000407 Pfam:PF01150 PROSITE:PS01238 EMBL:AF093604 EMBL:AC016829 SPTR:Q9SQG2	2e-10
Ljwgs_043934.1	2.1.2.33	MBF1 putative transcription factor [COG:COG1813]	ath:At3g24500	MOB24.13; ethylene-responsive transcriptional coactivator, putative [KO:K03627]	1e-24	YOR298c-a	COG1813	8e-10	MBF1_CANAL	Activator;DNA-binding;Transcription;Transcriptionregulation,Multiprotein-bridging factor 1.	9e-16	GO_ID:12176	TAIR|gene:2091746 SPTR:Q9LV58 symbol:AT3G24500.1 [GO:0008372 "cellular component unknown" evidence=ND] [GO:0003700 "transcription factor activity" evidence=TAS] [GO:0009873 "ethylene mediated signaling pathway" evidence=TAS] [GO:0003677 "DNA binding" evidence=ISS] [GO:0003713 "transcription coactivator activity" evidence=ISS] [GO:0006350 "transcription" evidence=ISS] [GO:0009723 "response to ethy…	2e-25
gi6006794	1.4.1.63	E3.6.1.15 nucleoside-triphosphatase [EC:3.6.1.15] [COG:COG0127] [GO:0017111]	ath:At5g18280	MRG7.24; apyrase [EC:3.6.1.15] [KO:K01516]	3e-118				NTPA_PEA	Hydrolase;mRNAtransport;Nuclearprotein;Transport,Nucleoside-triphosphatase (EC 3.6.1.15) (Nucleoside triphosphate phosphohydrolase) (NTPase) (Apyrase).	2e-168	GO_ID:28119	TAIR|gene:2103039 SPTR:Q9SQG2 symbol:AT3G04080.1 [GO:0005516 "calmodulin binding" evidence=ISS] InterPro:IPR000407 Pfam:PF01150 PROSITE:PS01238 EMBL:AF093604 EMBL:AC016829 SPTR:Q9SQG2	2e-117
gi6006794	1.9.1.6	E3.6.1.15 nucleoside-triphosphatase [EC:3.6.1.15] [COG:COG0127] [GO:0017111]	ath:At5g18280	MRG7.24; apyrase [EC:3.6.1.15] [KO:K01516]	3e-118				NTPA_PEA	Hydrolase;mRNAtransport;Nuclearprotein;Transport,Nucleoside-triphosphatase (EC 3.6.1.15) (Nucleoside triphosphate phosphohydrolase) (NTPase) (Apyrase).	2e-168	GO_ID:28119	TAIR|gene:2103039 SPTR:Q9SQG2 symbol:AT3G04080.1 [GO:0005516 "calmodulin binding" evidence=ISS] InterPro:IPR000407 Pfam:PF01150 PROSITE:PS01238 EMBL:AF093604 EMBL:AC016829 SPTR:Q9SQG2	2e-117
Ljwgs_074659.1	3.1.3.22	TC.POT proton-dependent oligopeptide transporter, POT family [COG:COG3104] [TC:2.A.17]	hsa:6564	SLC15A1; solute carrier family 15 (oligopeptide transporter), member 1 [KO:K03305]	9e-20				PTR2_ARATH	Membrane;Peptidetransport;Proteintransport;Transmembrane;Transport,Peptide transporter PTR2 (Histidine transporting protein).	5e-63	GO_ID:22547	TAIR|gene:2041139 SPTR:Q9ZPS2 symbol:AT2G02020.1 [GO:0005215 "transporter activity" evidence=ISS] [GO:0006857 "oligopeptide transport" evidence=ISS] [GO:0016020 "membrane" evidence=ISS] InterPro:IPR000109 Pfam:PF00854 GO:GO:0006810 GO:GO:0016020 PROSITE:PS01022 PROSITE:PS01023 EMBL:AC006532 PIR:A84432 SPTR:Q9ZPS2	2e-62
Ljwgs_016401.1	99.1.4.1401	GO_ID:8904										GO_ID:8904	TAIR|gene:2144557 SPTR:Q9LZS7 symbol:AT5G03610.1 [GO:0016789 "carboxylic ester hydrolase activity" evidence=ISS] INTERPRO:IPR001087 Pfam:PF00657 EMBL:AL162506 EMBL:AY085113 EMBL:AF360329 PIR:T48388 SPTR:Q9LZS7	3e-12
chr5.CM0494.22	99.1.4.1401	GO_ID:8904							APG_ARATH	Signal,Anter-specific proline-rich protein APG precursor.	2e-10	GO_ID:8904	TAIR|gene:2144557 SPTR:Q9LZS7 symbol:AT5G03610.1 [GO:0016789 "carboxylic ester hydrolase activity" evidence=ISS] INTERPRO:IPR001087 Pfam:PF00657 EMBL:AL162506 EMBL:AY085113 EMBL:AF360329 PIR:T48388 SPTR:Q9LZS7	1e-33
chr5.CM0494.22	99.1.3.2.1717	APG_ARATH							APG_ARATH	Signal,Anter-specific proline-rich protein APG precursor.	2e-10	GO_ID:8904	TAIR|gene:2144557 SPTR:Q9LZS7 symbol:AT5G03610.1 [GO:0016789 "carboxylic ester hydrolase activity" evidence=ISS] INTERPRO:IPR001087 Pfam:PF00657 EMBL:AL162506 EMBL:AY085113 EMBL:AF360329 PIR:T48388 SPTR:Q9LZS7	1e-33
Ljwgs_085487.1	99.1.4.3106	GO_ID:44571	ddi:DDB0214998	cprB; cysteine protease [EC:3.4.22.15] [KO:K01365]	7e-27				CYSEP_PHAVU	Endoplasmicreticulum;Glycoprotein;Hydrolase;Protease;Signal;Thiolprotease;Zymogen,Vignain precursor (EC 3.4.22.-) (Bean endopeptidase) (Cysteine proteinase EP-C1).	9e-59	GO_ID:44571	TAIR|gene:2157711 SPTR:Q9FGR9 symbol:AT5G50260.1 [GO:0006508 "proteolysis" evidence=ISS] [GO:0008234 "cysteine-type peptidase activity" evidence=ISS] InterPro:IPR000886 InterPro:IPR000668 InterPro:IPR000169 Pfam:PF00112 PROSITE:PS00640 PROSITE:PS00139 PROSITE:PS00639 PRINTS:PR00705 ProDom:PD000158 SMART:SM00645 PROSITE:PS00014 HSSP:O65039 MEROPS:C01.010 EMBL:AB024031 EMBL:AY091087 SMR:Q9FGR9 SPTR…	6e-53
Ljwgs_085487.1	99.1.3.1.107	EC 3.4.22.-	ddi:DDB0214998	cprB; cysteine protease [EC:3.4.22.15] [KO:K01365]	7e-27				CYSEP_PHAVU	Endoplasmicreticulum;Glycoprotein;Hydrolase;Protease;Signal;Thiolprotease;Zymogen,Vignain precursor (EC 3.4.22.-) (Bean endopeptidase) (Cysteine proteinase EP-C1).	9e-59	GO_ID:44571	TAIR|gene:2157711 SPTR:Q9FGR9 symbol:AT5G50260.1 [GO:0006508 "proteolysis" evidence=ISS] [GO:0008234 "cysteine-type peptidase activity" evidence=ISS] InterPro:IPR000886 InterPro:IPR000668 InterPro:IPR000169 Pfam:PF00112 PROSITE:PS00640 PROSITE:PS00139 PROSITE:PS00639 PRINTS:PR00705 ProDom:PD000158 SMART:SM00645 PROSITE:PS00014 HSSP:O65039 MEROPS:C01.010 EMBL:AB024031 EMBL:AY091087 SMR:Q9FGR9 SPTR…	6e-53
Ljwgs_085487.1	99.1.1.73	KO:K01365	ddi:DDB0214998	cprB; cysteine protease [EC:3.4.22.15] [KO:K01365]	7e-27				CYSEP_PHAVU	Endoplasmicreticulum;Glycoprotein;Hydrolase;Protease;Signal;Thiolprotease;Zymogen,Vignain precursor (EC 3.4.22.-) (Bean endopeptidase) (Cysteine proteinase EP-C1).	9e-59	GO_ID:44571	TAIR|gene:2157711 SPTR:Q9FGR9 symbol:AT5G50260.1 [GO:0006508 "proteolysis" evidence=ISS] [GO:0008234 "cysteine-type peptidase activity" evidence=ISS] InterPro:IPR000886 InterPro:IPR000668 InterPro:IPR000169 Pfam:PF00112 PROSITE:PS00640 PROSITE:PS00139 PROSITE:PS00639 PRINTS:PR00705 ProDom:PD000158 SMART:SM00645 PROSITE:PS00014 HSSP:O65039 MEROPS:C01.010 EMBL:AB024031 EMBL:AY091087 SMR:Q9FGR9 SPTR…	6e-53
chr3.CM0701.25.2	99.1.4.1425	GO_ID:22718										GO_ID:22718	TAIR|gene:2152994 SPTR:Q8L4X4 symbol:AT5G41800.1 [GO:0015359 "amino acid permease activity" evidence=ISS] [GO:0006865 "amino acid transport" evidence=ISS] [GO:0016020 "membrane" evidence=ISS] InterPro:IPR002422 GO:GO:0006810 GO:GO:0016020 Pfam:PF01490 EMBL:AY099685 EMBL:AY128864 SPTR:Q8L4X4	4e-83
Ljwgs_035318.1	1.11.11.12	MHPE 4-hydroxy 2-oxovalerate aldolase [EC:4.1.3.-] [COG:COG0119] [GO:0008701]	ath:At1g74040	F2P9.9; 2-isopropylmalate synthase 1 (IMS1) [EC:2.3.3.13] [KO:K01649]	3e-40	aq_2090	COG0119	3e-30	LEU1_SOYBN	Amino-acidbiosynthesis;Branched-chainaminoacidbiosynthesis;Leucinebiosynthesis;Nitrogenfixation;Nodulation;Transferase,Probable 2-isopropylmalate synthase (EC 2.3.3.13) (Alpha- isopropylmalate synthase) (Alpha-IPM synthetase) (Late nodulin 56) (N- 56).	3e-43	GO_ID:33233	TIGR_CMR|BA1420 SPTR:Q81T68 symbol:BA1420 "2-isopropylmalate synthase" [GO:0003852 "2-isopropylmalate synthase activity" evidence=ISS] [GO:0009098 "leucine biosynthesis" evidence=ISS] HAMAP:MF_01025 InterPro:IPR002034 Interpro:IPR000891 Pfam:PF00682 PROSITE:PS50991 PROSITE:PS00815 PROSITE:PS00816 InterPro:IPR005671 TIGRFAMs:TIGR00973 EMBL:AE017334 EMBL:AE017225 EMBL:AE017028 TIGR:BA1420 TIGR:GBAA…	7e-24
Ljwgs_035318.1	1.5.8.15	E2.3.3.14 homocitrate synthase [EC:2.3.3.14] [COG:COG0119] [GO:0004410]	ath:At1g74040	F2P9.9; 2-isopropylmalate synthase 1 (IMS1) [EC:2.3.3.13] [KO:K01649]	3e-40	aq_2090	COG0119	3e-30	LEU1_SOYBN	Amino-acidbiosynthesis;Branched-chainaminoacidbiosynthesis;Leucinebiosynthesis;Nitrogenfixation;Nodulation;Transferase,Probable 2-isopropylmalate synthase (EC 2.3.3.13) (Alpha- isopropylmalate synthase) (Alpha-IPM synthetase) (Late nodulin 56) (N- 56).	3e-43	GO_ID:33233	TIGR_CMR|BA1420 SPTR:Q81T68 symbol:BA1420 "2-isopropylmalate synthase" [GO:0003852 "2-isopropylmalate synthase activity" evidence=ISS] [GO:0009098 "leucine biosynthesis" evidence=ISS] HAMAP:MF_01025 InterPro:IPR002034 Interpro:IPR000891 Pfam:PF00682 PROSITE:PS50991 PROSITE:PS00815 PROSITE:PS00816 InterPro:IPR005671 TIGRFAMs:TIGR00973 EMBL:AE017334 EMBL:AE017225 EMBL:AE017028 TIGR:BA1420 TIGR:GBAA…	7e-24
Ljwgs_035318.1	1.5.6.24	E4.1.3.4, hmgL hydroxymethylglutaryl-CoA lyase [EC:4.1.3.4] [COG:COG0119] [GO:0004419]	ath:At1g74040	F2P9.9; 2-isopropylmalate synthase 1 (IMS1) [EC:2.3.3.13] [KO:K01649]	3e-40	aq_2090	COG0119	3e-30	LEU1_SOYBN	Amino-acidbiosynthesis;Branched-chainaminoacidbiosynthesis;Leucinebiosynthesis;Nitrogenfixation;Nodulation;Transferase,Probable 2-isopropylmalate synthase (EC 2.3.3.13) (Alpha- isopropylmalate synthase) (Alpha-IPM synthetase) (Late nodulin 56) (N- 56).	3e-43	GO_ID:33233	TIGR_CMR|BA1420 SPTR:Q81T68 symbol:BA1420 "2-isopropylmalate synthase" [GO:0003852 "2-isopropylmalate synthase activity" evidence=ISS] [GO:0009098 "leucine biosynthesis" evidence=ISS] HAMAP:MF_01025 InterPro:IPR002034 Interpro:IPR000891 Pfam:PF00682 PROSITE:PS50991 PROSITE:PS00815 PROSITE:PS00816 InterPro:IPR005671 TIGRFAMs:TIGR00973 EMBL:AE017334 EMBL:AE017225 EMBL:AE017028 TIGR:BA1420 TIGR:GBAA…	7e-24
Ljwgs_035318.1	1.5.13.34	MHPE 4-hydroxy 2-oxovalerate aldolase [EC:4.1.3.-] [COG:COG0119] [GO:0008701]	ath:At1g74040	F2P9.9; 2-isopropylmalate synthase 1 (IMS1) [EC:2.3.3.13] [KO:K01649]	3e-40	aq_2090	COG0119	3e-30	LEU1_SOYBN	Amino-acidbiosynthesis;Branched-chainaminoacidbiosynthesis;Leucinebiosynthesis;Nitrogenfixation;Nodulation;Transferase,Probable 2-isopropylmalate synthase (EC 2.3.3.13) (Alpha- isopropylmalate synthase) (Alpha-IPM synthetase) (Late nodulin 56) (N- 56).	3e-43	GO_ID:33233	TIGR_CMR|BA1420 SPTR:Q81T68 symbol:BA1420 "2-isopropylmalate synthase" [GO:0003852 "2-isopropylmalate synthase activity" evidence=ISS] [GO:0009098 "leucine biosynthesis" evidence=ISS] HAMAP:MF_01025 InterPro:IPR002034 Interpro:IPR000891 Pfam:PF00682 PROSITE:PS50991 PROSITE:PS00815 PROSITE:PS00816 InterPro:IPR005671 TIGRFAMs:TIGR00973 EMBL:AE017334 EMBL:AE017225 EMBL:AE017028 TIGR:BA1420 TIGR:GBAA…	7e-24
Ljwgs_035318.1	1.5.7.8	E2.3.3.13, leuA 2-isopropylmalate synthase [EC:2.3.3.13] [COG:COG0119] [GO:0003852]	ath:At1g74040	F2P9.9; 2-isopropylmalate synthase 1 (IMS1) [EC:2.3.3.13] [KO:K01649]	3e-40	aq_2090	COG0119	3e-30	LEU1_SOYBN	Amino-acidbiosynthesis;Branched-chainaminoacidbiosynthesis;Leucinebiosynthesis;Nitrogenfixation;Nodulation;Transferase,Probable 2-isopropylmalate synthase (EC 2.3.3.13) (Alpha- isopropylmalate synthase) (Alpha-IPM synthetase) (Late nodulin 56) (N- 56).	3e-43	GO_ID:33233	TIGR_CMR|BA1420 SPTR:Q81T68 symbol:BA1420 "2-isopropylmalate synthase" [GO:0003852 "2-isopropylmalate synthase activity" evidence=ISS] [GO:0009098 "leucine biosynthesis" evidence=ISS] HAMAP:MF_01025 InterPro:IPR002034 Interpro:IPR000891 Pfam:PF00682 PROSITE:PS50991 PROSITE:PS00815 PROSITE:PS00816 InterPro:IPR005671 TIGRFAMs:TIGR00973 EMBL:AE017334 EMBL:AE017225 EMBL:AE017028 TIGR:BA1420 TIGR:GBAA…	7e-24
Ljwgs_035318.1	1.11.2.3	MHPE 4-hydroxy 2-oxovalerate aldolase [EC:4.1.3.-] [COG:COG0119] [GO:0008701]	ath:At1g74040	F2P9.9; 2-isopropylmalate synthase 1 (IMS1) [EC:2.3.3.13] [KO:K01649]	3e-40	aq_2090	COG0119	3e-30	LEU1_SOYBN	Amino-acidbiosynthesis;Branched-chainaminoacidbiosynthesis;Leucinebiosynthesis;Nitrogenfixation;Nodulation;Transferase,Probable 2-isopropylmalate synthase (EC 2.3.3.13) (Alpha- isopropylmalate synthase) (Alpha-IPM synthetase) (Late nodulin 56) (N- 56).	3e-43	GO_ID:33233	TIGR_CMR|BA1420 SPTR:Q81T68 symbol:BA1420 "2-isopropylmalate synthase" [GO:0003852 "2-isopropylmalate synthase activity" evidence=ISS] [GO:0009098 "leucine biosynthesis" evidence=ISS] HAMAP:MF_01025 InterPro:IPR002034 Interpro:IPR000891 Pfam:PF00682 PROSITE:PS50991 PROSITE:PS00815 PROSITE:PS00816 InterPro:IPR005671 TIGRFAMs:TIGR00973 EMBL:AE017334 EMBL:AE017225 EMBL:AE017028 TIGR:BA1420 TIGR:GBAA…	7e-24
Ljwgs_035318.1	1.1.11.49	E2.3.3.14 homocitrate synthase [EC:2.3.3.14] [COG:COG0119] [GO:0004410]	ath:At1g74040	F2P9.9; 2-isopropylmalate synthase 1 (IMS1) [EC:2.3.3.13] [KO:K01649]	3e-40	aq_2090	COG0119	3e-30	LEU1_SOYBN	Amino-acidbiosynthesis;Branched-chainaminoacidbiosynthesis;Leucinebiosynthesis;Nitrogenfixation;Nodulation;Transferase,Probable 2-isopropylmalate synthase (EC 2.3.3.13) (Alpha- isopropylmalate synthase) (Alpha-IPM synthetase) (Late nodulin 56) (N- 56).	3e-43	GO_ID:33233	TIGR_CMR|BA1420 SPTR:Q81T68 symbol:BA1420 "2-isopropylmalate synthase" [GO:0003852 "2-isopropylmalate synthase activity" evidence=ISS] [GO:0009098 "leucine biosynthesis" evidence=ISS] HAMAP:MF_01025 InterPro:IPR002034 Interpro:IPR000891 Pfam:PF00682 PROSITE:PS50991 PROSITE:PS00815 PROSITE:PS00816 InterPro:IPR005671 TIGRFAMs:TIGR00973 EMBL:AE017334 EMBL:AE017225 EMBL:AE017028 TIGR:BA1420 TIGR:GBAA…	7e-24
Ljwgs_035318.1	1.3.4.2	E4.1.3.4, hmgL hydroxymethylglutaryl-CoA lyase [EC:4.1.3.4] [COG:COG0119] [GO:0004419]	ath:At1g74040	F2P9.9; 2-isopropylmalate synthase 1 (IMS1) [EC:2.3.3.13] [KO:K01649]	3e-40	aq_2090	COG0119	3e-30	LEU1_SOYBN	Amino-acidbiosynthesis;Branched-chainaminoacidbiosynthesis;Leucinebiosynthesis;Nitrogenfixation;Nodulation;Transferase,Probable 2-isopropylmalate synthase (EC 2.3.3.13) (Alpha- isopropylmalate synthase) (Alpha-IPM synthetase) (Late nodulin 56) (N- 56).	3e-43	GO_ID:33233	TIGR_CMR|BA1420 SPTR:Q81T68 symbol:BA1420 "2-isopropylmalate synthase" [GO:0003852 "2-isopropylmalate synthase activity" evidence=ISS] [GO:0009098 "leucine biosynthesis" evidence=ISS] HAMAP:MF_01025 InterPro:IPR002034 Interpro:IPR000891 Pfam:PF00682 PROSITE:PS50991 PROSITE:PS00815 PROSITE:PS00816 InterPro:IPR005671 TIGRFAMs:TIGR00973 EMBL:AE017334 EMBL:AE017225 EMBL:AE017028 TIGR:BA1420 TIGR:GBAA…	7e-24
Ljwgs_035318.1	1.1.14.10.2	E1.2.1.10M, mhpF acetaldehyde dehydrogenase [COG:COG0119]	ath:At1g74040	F2P9.9; 2-isopropylmalate synthase 1 (IMS1) [EC:2.3.3.13] [KO:K01649]	3e-40	aq_2090	COG0119	3e-30	LEU1_SOYBN	Amino-acidbiosynthesis;Branched-chainaminoacidbiosynthesis;Leucinebiosynthesis;Nitrogenfixation;Nodulation;Transferase,Probable 2-isopropylmalate synthase (EC 2.3.3.13) (Alpha- isopropylmalate synthase) (Alpha-IPM synthetase) (Late nodulin 56) (N- 56).	3e-43	GO_ID:33233	TIGR_CMR|BA1420 SPTR:Q81T68 symbol:BA1420 "2-isopropylmalate synthase" [GO:0003852 "2-isopropylmalate synthase activity" evidence=ISS] [GO:0009098 "leucine biosynthesis" evidence=ISS] HAMAP:MF_01025 InterPro:IPR002034 Interpro:IPR000891 Pfam:PF00682 PROSITE:PS50991 PROSITE:PS00815 PROSITE:PS00816 InterPro:IPR005671 TIGRFAMs:TIGR00973 EMBL:AE017334 EMBL:AE017225 EMBL:AE017028 TIGR:BA1420 TIGR:GBAA…	7e-24
Ljwgs_035318.1	1.1.11.7.2	E1.2.1.10M, mhpF acetaldehyde dehydrogenase [COG:COG0119]	ath:At1g74040	F2P9.9; 2-isopropylmalate synthase 1 (IMS1) [EC:2.3.3.13] [KO:K01649]	3e-40	aq_2090	COG0119	3e-30	LEU1_SOYBN	Amino-acidbiosynthesis;Branched-chainaminoacidbiosynthesis;Leucinebiosynthesis;Nitrogenfixation;Nodulation;Transferase,Probable 2-isopropylmalate synthase (EC 2.3.3.13) (Alpha- isopropylmalate synthase) (Alpha-IPM synthetase) (Late nodulin 56) (N- 56).	3e-43	GO_ID:33233	TIGR_CMR|BA1420 SPTR:Q81T68 symbol:BA1420 "2-isopropylmalate synthase" [GO:0003852 "2-isopropylmalate synthase activity" evidence=ISS] [GO:0009098 "leucine biosynthesis" evidence=ISS] HAMAP:MF_01025 InterPro:IPR002034 Interpro:IPR000891 Pfam:PF00682 PROSITE:PS50991 PROSITE:PS00815 PROSITE:PS00816 InterPro:IPR005671 TIGRFAMs:TIGR00973 EMBL:AE017334 EMBL:AE017225 EMBL:AE017028 TIGR:BA1420 TIGR:GBAA…	7e-24
Ljwgs_035318.1	1.1.11.48	E2.3.3.13, leuA 2-isopropylmalate synthase [EC:2.3.3.13] [COG:COG0119] [GO:0003852]	ath:At1g74040	F2P9.9; 2-isopropylmalate synthase 1 (IMS1) [EC:2.3.3.13] [KO:K01649]	3e-40	aq_2090	COG0119	3e-30	LEU1_SOYBN	Amino-acidbiosynthesis;Branched-chainaminoacidbiosynthesis;Leucinebiosynthesis;Nitrogenfixation;Nodulation;Transferase,Probable 2-isopropylmalate synthase (EC 2.3.3.13) (Alpha- isopropylmalate synthase) (Alpha-IPM synthetase) (Late nodulin 56) (N- 56).	3e-43	GO_ID:33233	TIGR_CMR|BA1420 SPTR:Q81T68 symbol:BA1420 "2-isopropylmalate synthase" [GO:0003852 "2-isopropylmalate synthase activity" evidence=ISS] [GO:0009098 "leucine biosynthesis" evidence=ISS] HAMAP:MF_01025 InterPro:IPR002034 Interpro:IPR000891 Pfam:PF00682 PROSITE:PS50991 PROSITE:PS00815 PROSITE:PS00816 InterPro:IPR005671 TIGRFAMs:TIGR00973 EMBL:AE017334 EMBL:AE017225 EMBL:AE017028 TIGR:BA1420 TIGR:GBAA…	7e-24
Ljwgs_035318.1	1.1.14.33	E4.1.3.4, hmgL hydroxymethylglutaryl-CoA lyase [EC:4.1.3.4] [COG:COG0119] [GO:0004419]	ath:At1g74040	F2P9.9; 2-isopropylmalate synthase 1 (IMS1) [EC:2.3.3.13] [KO:K01649]	3e-40	aq_2090	COG0119	3e-30	LEU1_SOYBN	Amino-acidbiosynthesis;Branched-chainaminoacidbiosynthesis;Leucinebiosynthesis;Nitrogenfixation;Nodulation;Transferase,Probable 2-isopropylmalate synthase (EC 2.3.3.13) (Alpha- isopropylmalate synthase) (Alpha-IPM synthetase) (Late nodulin 56) (N- 56).	3e-43	GO_ID:33233	TIGR_CMR|BA1420 SPTR:Q81T68 symbol:BA1420 "2-isopropylmalate synthase" [GO:0003852 "2-isopropylmalate synthase activity" evidence=ISS] [GO:0009098 "leucine biosynthesis" evidence=ISS] HAMAP:MF_01025 InterPro:IPR002034 Interpro:IPR000891 Pfam:PF00682 PROSITE:PS50991 PROSITE:PS00815 PROSITE:PS00816 InterPro:IPR005671 TIGRFAMs:TIGR00973 EMBL:AE017334 EMBL:AE017225 EMBL:AE017028 TIGR:BA1420 TIGR:GBAA…	7e-24
Ljwgs_035318.1	1.11.3.6	MHPE 4-hydroxy 2-oxovalerate aldolase [EC:4.1.3.-] [COG:COG0119] [GO:0008701]	ath:At1g74040	F2P9.9; 2-isopropylmalate synthase 1 (IMS1) [EC:2.3.3.13] [KO:K01649]	3e-40	aq_2090	COG0119	3e-30	LEU1_SOYBN	Amino-acidbiosynthesis;Branched-chainaminoacidbiosynthesis;Leucinebiosynthesis;Nitrogenfixation;Nodulation;Transferase,Probable 2-isopropylmalate synthase (EC 2.3.3.13) (Alpha- isopropylmalate synthase) (Alpha-IPM synthetase) (Late nodulin 56) (N- 56).	3e-43	GO_ID:33233	TIGR_CMR|BA1420 SPTR:Q81T68 symbol:BA1420 "2-isopropylmalate synthase" [GO:0003852 "2-isopropylmalate synthase activity" evidence=ISS] [GO:0009098 "leucine biosynthesis" evidence=ISS] HAMAP:MF_01025 InterPro:IPR002034 Interpro:IPR000891 Pfam:PF00682 PROSITE:PS50991 PROSITE:PS00815 PROSITE:PS00816 InterPro:IPR005671 TIGRFAMs:TIGR00973 EMBL:AE017334 EMBL:AE017225 EMBL:AE017028 TIGR:BA1420 TIGR:GBAA…	7e-24
Ljwgs_013141.2	99.1.4.3016	GO_ID:38255										GO_ID:38255	TAIR|gene:1005027833 SPTR:Q94CB8 symbol:AT2G25625.2 [GO:0000004 "biological process unknown" evidence=ND] [GO:0005554 "molecular function unknown" evidence=ND] EMBL:AY034981 EMBL:AY063071 SPTR:Q94CB8	3e-12
Ljwgs_014729.1	99.1.4.5535	GO_ID:348	hsa:5641	LGMN, PRSC1; legumain [EC:3.4.22.34] [KO:K01369]	3e-46				VPE_VICSA	Hydrolase;Protease;Signal;Thiolprotease,Vacuolar processing enzyme precursor (EC 3.4.22.-) (VPE) (Proteinase B).	2e-79	GO_ID:348	TAIR|gene:2123781 SPTR:Q93VM0 symbol:AT4G32940.1 [GO:0004197 "cysteine-type endopeptidase activity" evidence=ISS] [GO:0006508 "proteolysis" evidence=ISS] InterPro:IPR001096 Pfam:PF01650 PRINTS:PR00776 EMBL:AY059104 EMBL:AF370160 EMBL:AF424619 EMBL:AY133531 PIR:T05302 SPTR:Q93VM0	2e-66
Ljwgs_014729.1	99.1.1.136	KO:K01369	hsa:5641	LGMN, PRSC1; legumain [EC:3.4.22.34] [KO:K01369]	3e-46				VPE_VICSA	Hydrolase;Protease;Signal;Thiolprotease,Vacuolar processing enzyme precursor (EC 3.4.22.-) (VPE) (Proteinase B).	2e-79	GO_ID:348	TAIR|gene:2123781 SPTR:Q93VM0 symbol:AT4G32940.1 [GO:0004197 "cysteine-type endopeptidase activity" evidence=ISS] [GO:0006508 "proteolysis" evidence=ISS] InterPro:IPR001096 Pfam:PF01650 PRINTS:PR00776 EMBL:AY059104 EMBL:AF370160 EMBL:AF424619 EMBL:AY133531 PIR:T05302 SPTR:Q93VM0	2e-66
Ljwgs_014729.1	99.1.3.1.107	EC 3.4.22.-	hsa:5641	LGMN, PRSC1; legumain [EC:3.4.22.34] [KO:K01369]	3e-46				VPE_VICSA	Hydrolase;Protease;Signal;Thiolprotease,Vacuolar processing enzyme precursor (EC 3.4.22.-) (VPE) (Proteinase B).	2e-79	GO_ID:348	TAIR|gene:2123781 SPTR:Q93VM0 symbol:AT4G32940.1 [GO:0004197 "cysteine-type endopeptidase activity" evidence=ISS] [GO:0006508 "proteolysis" evidence=ISS] InterPro:IPR001096 Pfam:PF01650 PRINTS:PR00776 EMBL:AY059104 EMBL:AF370160 EMBL:AF424619 EMBL:AY133531 PIR:T05302 SPTR:Q93VM0	2e-66
Ljwgs_019438.1	99.1.4.3106	GO_ID:44571	ddi:DDB0214998	cprB; cysteine protease [EC:3.4.22.15] [KO:K01365]	5e-41	AF1946_1	COG1572	1e-11	CYSEP_PHAVU	Endoplasmicreticulum;Glycoprotein;Hydrolase;Protease;Signal;Thiolprotease;Zymogen,Vignain precursor (EC 3.4.22.-) (Bean endopeptidase) (Cysteine proteinase EP-C1).	2e-108	GO_ID:44571	TAIR|gene:2157711 SPTR:Q9FGR9 symbol:AT5G50260.1 [GO:0006508 "proteolysis" evidence=ISS] [GO:0008234 "cysteine-type peptidase activity" evidence=ISS] InterPro:IPR000886 InterPro:IPR000668 InterPro:IPR000169 Pfam:PF00112 PROSITE:PS00640 PROSITE:PS00139 PROSITE:PS00639 PRINTS:PR00705 ProDom:PD000158 SMART:SM00645 PROSITE:PS00014 HSSP:O65039 MEROPS:C01.010 EMBL:AB024031 EMBL:AY091087 SMR:Q9FGR9 SPTR…	8e-88
Ljwgs_019438.1	99.1.3.1.107	EC 3.4.22.-	ddi:DDB0214998	cprB; cysteine protease [EC:3.4.22.15] [KO:K01365]	5e-41	AF1946_1	COG1572	1e-11	CYSEP_PHAVU	Endoplasmicreticulum;Glycoprotein;Hydrolase;Protease;Signal;Thiolprotease;Zymogen,Vignain precursor (EC 3.4.22.-) (Bean endopeptidase) (Cysteine proteinase EP-C1).	2e-108	GO_ID:44571	TAIR|gene:2157711 SPTR:Q9FGR9 symbol:AT5G50260.1 [GO:0006508 "proteolysis" evidence=ISS] [GO:0008234 "cysteine-type peptidase activity" evidence=ISS] InterPro:IPR000886 InterPro:IPR000668 InterPro:IPR000169 Pfam:PF00112 PROSITE:PS00640 PROSITE:PS00139 PROSITE:PS00639 PRINTS:PR00705 ProDom:PD000158 SMART:SM00645 PROSITE:PS00014 HSSP:O65039 MEROPS:C01.010 EMBL:AB024031 EMBL:AY091087 SMR:Q9FGR9 SPTR…	8e-88
Ljwgs_019438.1	99.1.2.7	COG1572	ddi:DDB0214998	cprB; cysteine protease [EC:3.4.22.15] [KO:K01365]	5e-41	AF1946_1	COG1572	1e-11	CYSEP_PHAVU	Endoplasmicreticulum;Glycoprotein;Hydrolase;Protease;Signal;Thiolprotease;Zymogen,Vignain precursor (EC 3.4.22.-) (Bean endopeptidase) (Cysteine proteinase EP-C1).	2e-108	GO_ID:44571	TAIR|gene:2157711 SPTR:Q9FGR9 symbol:AT5G50260.1 [GO:0006508 "proteolysis" evidence=ISS] [GO:0008234 "cysteine-type peptidase activity" evidence=ISS] InterPro:IPR000886 InterPro:IPR000668 InterPro:IPR000169 Pfam:PF00112 PROSITE:PS00640 PROSITE:PS00139 PROSITE:PS00639 PRINTS:PR00705 ProDom:PD000158 SMART:SM00645 PROSITE:PS00014 HSSP:O65039 MEROPS:C01.010 EMBL:AB024031 EMBL:AY091087 SMR:Q9FGR9 SPTR…	8e-88
Ljwgs_019438.1	99.1.1.73	KO:K01365	ddi:DDB0214998	cprB; cysteine protease [EC:3.4.22.15] [KO:K01365]	5e-41	AF1946_1	COG1572	1e-11	CYSEP_PHAVU	Endoplasmicreticulum;Glycoprotein;Hydrolase;Protease;Signal;Thiolprotease;Zymogen,Vignain precursor (EC 3.4.22.-) (Bean endopeptidase) (Cysteine proteinase EP-C1).	2e-108	GO_ID:44571	TAIR|gene:2157711 SPTR:Q9FGR9 symbol:AT5G50260.1 [GO:0006508 "proteolysis" evidence=ISS] [GO:0008234 "cysteine-type peptidase activity" evidence=ISS] InterPro:IPR000886 InterPro:IPR000668 InterPro:IPR000169 Pfam:PF00112 PROSITE:PS00640 PROSITE:PS00139 PROSITE:PS00639 PRINTS:PR00705 ProDom:PD000158 SMART:SM00645 PROSITE:PS00014 HSSP:O65039 MEROPS:C01.010 EMBL:AB024031 EMBL:AY091087 SMR:Q9FGR9 SPTR…	8e-88
Ljwgs_097658.1	1.10.4.5	E1.14.11.12 gibberellin 20-oxidase [EC:1.14.11.12] [GO:0045544]	ath:At4g25420	T30C3.90; gibberellin 20-oxidase [EC:1.14.11.12] [KO:K05282]	1e-27	PA4191	COG3491	1e-17	FLS_CITUN	Dioxygenase;Directproteinsequencing;Flavonoidbiosynthesis;Iron;Metal-binding;Oxidoreductase;VitaminC,Flavonol synthase/flavanone 3-hydroxylase (EC 1.14.11.23) (EC 1.14.11.9) (FLS) (CitFLS).	3e-30	GO_ID:40023	TAIR|gene:2089427 SPTR:Q9LIF4 symbol:AT3G21420.1 [GO:0008372 "cellular component unknown" evidence=ND] [GO:0008152 "metabolism" evidence=ISS] [GO:0016491 "oxidoreductase activity" evidence=ISS] Pfam:PF03171 InterPro:IPR005123 HSSP:Q96323 EMBL:AP001305 EMBL:AY084795 EMBL:BT005988 SPTR:Q9LIF4	8e-64
Ljwgs_097658.1	1.9.10.29	COBL2, cobL precorrin-8W decarboxylase [EC:1.-.-.-] [COG:COG2242] [GO:0016491]	ath:At4g25420	T30C3.90; gibberellin 20-oxidase [EC:1.14.11.12] [KO:K05282]	1e-27	PA4191	COG3491	1e-17	FLS_CITUN	Dioxygenase;Directproteinsequencing;Flavonoidbiosynthesis;Iron;Metal-binding;Oxidoreductase;VitaminC,Flavonol synthase/flavanone 3-hydroxylase (EC 1.14.11.23) (EC 1.14.11.9) (FLS) (CitFLS).	3e-30	GO_ID:40023	TAIR|gene:2089427 SPTR:Q9LIF4 symbol:AT3G21420.1 [GO:0008372 "cellular component unknown" evidence=ND] [GO:0008152 "metabolism" evidence=ISS] [GO:0016491 "oxidoreductase activity" evidence=ISS] Pfam:PF03171 InterPro:IPR005123 HSSP:Q96323 EMBL:AP001305 EMBL:AY084795 EMBL:BT005988 SPTR:Q9LIF4	8e-64
Ljwgs_097658.1	1.10.7.7	E1.14.11.23, FLS flavonol synthase [EC:1.14.11.23] [GO:0045431]	ath:At4g25420	T30C3.90; gibberellin 20-oxidase [EC:1.14.11.12] [KO:K05282]	1e-27	PA4191	COG3491	1e-17	FLS_CITUN	Dioxygenase;Directproteinsequencing;Flavonoidbiosynthesis;Iron;Metal-binding;Oxidoreductase;VitaminC,Flavonol synthase/flavanone 3-hydroxylase (EC 1.14.11.23) (EC 1.14.11.9) (FLS) (CitFLS).	3e-30	GO_ID:40023	TAIR|gene:2089427 SPTR:Q9LIF4 symbol:AT3G21420.1 [GO:0008372 "cellular component unknown" evidence=ND] [GO:0008152 "metabolism" evidence=ISS] [GO:0016491 "oxidoreductase activity" evidence=ISS] Pfam:PF03171 InterPro:IPR005123 HSSP:Q96323 EMBL:AP001305 EMBL:AY084795 EMBL:BT005988 SPTR:Q9LIF4	8e-64
Ljwgs_100828.2	2.3.1.72	TRXA thioredoxin 1 [COG:COG0526] [GO:0030508]							TRXL4_ARATH	,Thioredoxin-like 4.	1e-10	GO_ID:37379	TAIR|gene:2200140 SPTR:Q8LDI5 symbol:AT1G11530 [GO:0008372 "cellular component unknown" evidence=ND] [GO:0030508 "thiol-disulfide exchange intermediate activity" evidence=ISS] InterPro:IPR006663 Pfam:PF00085 InterPro:IPR006662 Prosite:PS00194 PRINTS:PR00421 HSSP:P80028 EMBL:AC011661 EMBL:AF144390 EMBL:AF144392 EMBL:AY085990 PIR:F86248 GeneFarm:4193 SPTR:Q8LDI5	4e-11
Ljwgs_100828.2	2.3.1.37.1	TRXC thioredoxin 2 [COG:COG0526] [GO:0030508]							TRXL4_ARATH	,Thioredoxin-like 4.	1e-10	GO_ID:37379	TAIR|gene:2200140 SPTR:Q8LDI5 symbol:AT1G11530 [GO:0008372 "cellular component unknown" evidence=ND] [GO:0030508 "thiol-disulfide exchange intermediate activity" evidence=ISS] InterPro:IPR006663 Pfam:PF00085 InterPro:IPR006662 Prosite:PS00194 PRINTS:PR00421 HSSP:P80028 EMBL:AC011661 EMBL:AF144390 EMBL:AF144392 EMBL:AY085990 PIR:F86248 GeneFarm:4193 SPTR:Q8LDI5	4e-11
Ljwgs_130169.1.1	99.1.4.1401	GO_ID:8904										GO_ID:8904	TAIR|gene:2144557 SPTR:Q9LZS7 symbol:AT5G03610.1 [GO:0016789 "carboxylic ester hydrolase activity" evidence=ISS] INTERPRO:IPR001087 Pfam:PF00657 EMBL:AL162506 EMBL:AY085113 EMBL:AF360329 PIR:T48388 SPTR:Q9LZS7	4e-19
Ljwgs_036349.1	99.1.4.6098	GO_ID:17989							COGT2_ARATH	Glycosyltransferase;Transferase,Cytokinin-O-glucosyltransferase 2 (EC 2.4.1.-) (Zeatin O- glucosyltransferase 2).	1e-35	GO_ID:17989	TAIR|gene:2196500 SPTR:Q9ZWJ3 symbol:AT1G22360.1 [GO:0008372 "cellular component unknown" evidence=ND] [GO:0016757 "transferase activity, transferring glycosyl groups" evidence=ISS] [GO:0008194 "UDP-glycosyltransferase activity" evidence=ISS] InterPro:IPR002213 Pfam:PF00201 GO:GO:0008152 PROSITE:PS00375 EMBL:AC068562 EMBL:AB016819 EMBL:AF332418 PIR:E86356 SPTR:Q9ZWJ3	2e-39
Ljwgs_036349.1	99.1.3.1.21	EC 2.4.1.-							COGT2_ARATH	Glycosyltransferase;Transferase,Cytokinin-O-glucosyltransferase 2 (EC 2.4.1.-) (Zeatin O- glucosyltransferase 2).	1e-35	GO_ID:17989	TAIR|gene:2196500 SPTR:Q9ZWJ3 symbol:AT1G22360.1 [GO:0008372 "cellular component unknown" evidence=ND] [GO:0016757 "transferase activity, transferring glycosyl groups" evidence=ISS] [GO:0008194 "UDP-glycosyltransferase activity" evidence=ISS] InterPro:IPR002213 Pfam:PF00201 GO:GO:0008152 PROSITE:PS00375 EMBL:AC068562 EMBL:AB016819 EMBL:AF332418 PIR:E86356 SPTR:Q9ZWJ3	2e-39
Ljwgs_074952.1	99.1.4.1401	GO_ID:8904										GO_ID:8904	TAIR|gene:2144557 SPTR:Q9LZS7 symbol:AT5G03610.1 [GO:0016789 "carboxylic ester hydrolase activity" evidence=ISS] INTERPRO:IPR001087 Pfam:PF00657 EMBL:AL162506 EMBL:AY085113 EMBL:AF360329 PIR:T48388 SPTR:Q9LZS7	6e-20
chr3.CM0701.24	3.1.3.46	The Hydroxy/Aromatic Amino Acid Permease (HAAAP) Family [COG:COG0814] [TC:2.A.42]				YJR001w	COG0814	6e-09	LAX5_MEDTR	Amino-acidtransport;Auxinsignalingpathway;Glycoprotein;Membrane;Symport;Transmembrane;Transport,Auxin transporter-like protein 5 (AUX1-like protein 5) (MtLAX5).	1e-17	GO_ID:22718	TAIR|gene:2152994 SPTR:Q8L4X4 symbol:AT5G41800.1 [GO:0015359 "amino acid permease activity" evidence=ISS] [GO:0006865 "amino acid transport" evidence=ISS] [GO:0016020 "membrane" evidence=ISS] InterPro:IPR002422 GO:GO:0006810 GO:GO:0016020 Pfam:PF01490 EMBL:AY099685 EMBL:AY128864 SPTR:Q8L4X4	8e-120
Ljwgs_096799.1	99.1.4.1401	GO_ID:8904							APG_ARATH	Signal,Anter-specific proline-rich protein APG precursor.	8e-11	GO_ID:8904	TAIR|gene:2144557 SPTR:Q9LZS7 symbol:AT5G03610.1 [GO:0016789 "carboxylic ester hydrolase activity" evidence=ISS] INTERPRO:IPR001087 Pfam:PF00657 EMBL:AL162506 EMBL:AY085113 EMBL:AF360329 PIR:T48388 SPTR:Q9LZS7	4e-36
Ljwgs_096799.1	99.1.3.2.1717	APG_ARATH							APG_ARATH	Signal,Anter-specific proline-rich protein APG precursor.	8e-11	GO_ID:8904	TAIR|gene:2144557 SPTR:Q9LZS7 symbol:AT5G03610.1 [GO:0016789 "carboxylic ester hydrolase activity" evidence=ISS] INTERPRO:IPR001087 Pfam:PF00657 EMBL:AL162506 EMBL:AY085113 EMBL:AF360329 PIR:T48388 SPTR:Q9LZS7	4e-36
Ljwgs_125699.1	1.10.7.3	E1.14.11.9 naringenin 3-dioxygenase [EC:1.14.11.9] [GO:0045486]	ath:At3g51240	F24M12.280; naringenin 3-dioxygenase / flavanone 3-hydroxylase (F3H) [EC:1.14.11.9] [KO:K00475]	4e-19	PA4191	COG3491	5e-14	ACCO_DENCR	Ethylenebiosynthesis;Fruitripening;Iron;Oxidoreductase;VitaminC,1-aminocyclopropane-1-carboxylate oxidase (EC 1.14.17.4) (ACC oxidase) (Ethylene-forming enzyme) (EFE).	7e-26	GO_ID:37517	TAIR|gene:3697801 SPTR:Q9SRM3 symbol:AT3G11180.1 [GO:0008372 "cellular component unknown" evidence=ND] Pfam:PF03171 InterPro:IPR002283 InterPro:IPR005123 PRINTS:PR00682 HSSP:Q96323 EMBL:AC009991 EMBL:AC073395 SPTR:Q9SRM3	2e-49
chr1.CM0001.71	1.11.11.12	MHPE 4-hydroxy 2-oxovalerate aldolase [EC:4.1.3.-] [COG:COG0119] [GO:0008701]	ath:At1g74040	F2P9.9; 2-isopropylmalate synthase 1 (IMS1) [EC:2.3.3.13] [KO:K01649]	2e-96	slr0186	COG0119	1e-60	LEU1_SOYBN	Amino-acidbiosynthesis;Branched-chainaminoacidbiosynthesis;Leucinebiosynthesis;Nitrogenfixation;Nodulation;Transferase,Probable 2-isopropylmalate synthase (EC 2.3.3.13) (Alpha- isopropylmalate synthase) (Alpha-IPM synthetase) (Late nodulin 56) (N- 56).	4e-105	GO_ID:33233	TIGR_CMR|BA1420 SPTR:Q81T68 symbol:BA1420 "2-isopropylmalate synthase" [GO:0003852 "2-isopropylmalate synthase activity" evidence=ISS] [GO:0009098 "leucine biosynthesis" evidence=ISS] HAMAP:MF_01025 InterPro:IPR002034 Interpro:IPR000891 Pfam:PF00682 PROSITE:PS50991 PROSITE:PS00815 PROSITE:PS00816 InterPro:IPR005671 TIGRFAMs:TIGR00973 EMBL:AE017334 EMBL:AE017225 EMBL:AE017028 TIGR:BA1420 TIGR:GBAA…	1e-45
chr1.CM0001.71	1.5.8.15	E2.3.3.14 homocitrate synthase [EC:2.3.3.14] [COG:COG0119] [GO:0004410]	ath:At1g74040	F2P9.9; 2-isopropylmalate synthase 1 (IMS1) [EC:2.3.3.13] [KO:K01649]	2e-96	slr0186	COG0119	1e-60	LEU1_SOYBN	Amino-acidbiosynthesis;Branched-chainaminoacidbiosynthesis;Leucinebiosynthesis;Nitrogenfixation;Nodulation;Transferase,Probable 2-isopropylmalate synthase (EC 2.3.3.13) (Alpha- isopropylmalate synthase) (Alpha-IPM synthetase) (Late nodulin 56) (N- 56).	4e-105	GO_ID:33233	TIGR_CMR|BA1420 SPTR:Q81T68 symbol:BA1420 "2-isopropylmalate synthase" [GO:0003852 "2-isopropylmalate synthase activity" evidence=ISS] [GO:0009098 "leucine biosynthesis" evidence=ISS] HAMAP:MF_01025 InterPro:IPR002034 Interpro:IPR000891 Pfam:PF00682 PROSITE:PS50991 PROSITE:PS00815 PROSITE:PS00816 InterPro:IPR005671 TIGRFAMs:TIGR00973 EMBL:AE017334 EMBL:AE017225 EMBL:AE017028 TIGR:BA1420 TIGR:GBAA…	1e-45
chr1.CM0001.71	1.5.6.24	E4.1.3.4, hmgL hydroxymethylglutaryl-CoA lyase [EC:4.1.3.4] [COG:COG0119] [GO:0004419]	ath:At1g74040	F2P9.9; 2-isopropylmalate synthase 1 (IMS1) [EC:2.3.3.13] [KO:K01649]	2e-96	slr0186	COG0119	1e-60	LEU1_SOYBN	Amino-acidbiosynthesis;Branched-chainaminoacidbiosynthesis;Leucinebiosynthesis;Nitrogenfixation;Nodulation;Transferase,Probable 2-isopropylmalate synthase (EC 2.3.3.13) (Alpha- isopropylmalate synthase) (Alpha-IPM synthetase) (Late nodulin 56) (N- 56).	4e-105	GO_ID:33233	TIGR_CMR|BA1420 SPTR:Q81T68 symbol:BA1420 "2-isopropylmalate synthase" [GO:0003852 "2-isopropylmalate synthase activity" evidence=ISS] [GO:0009098 "leucine biosynthesis" evidence=ISS] HAMAP:MF_01025 InterPro:IPR002034 Interpro:IPR000891 Pfam:PF00682 PROSITE:PS50991 PROSITE:PS00815 PROSITE:PS00816 InterPro:IPR005671 TIGRFAMs:TIGR00973 EMBL:AE017334 EMBL:AE017225 EMBL:AE017028 TIGR:BA1420 TIGR:GBAA…	1e-45
chr1.CM0001.71	1.5.13.34	MHPE 4-hydroxy 2-oxovalerate aldolase [EC:4.1.3.-] [COG:COG0119] [GO:0008701]	ath:At1g74040	F2P9.9; 2-isopropylmalate synthase 1 (IMS1) [EC:2.3.3.13] [KO:K01649]	2e-96	slr0186	COG0119	1e-60	LEU1_SOYBN	Amino-acidbiosynthesis;Branched-chainaminoacidbiosynthesis;Leucinebiosynthesis;Nitrogenfixation;Nodulation;Transferase,Probable 2-isopropylmalate synthase (EC 2.3.3.13) (Alpha- isopropylmalate synthase) (Alpha-IPM synthetase) (Late nodulin 56) (N- 56).	4e-105	GO_ID:33233	TIGR_CMR|BA1420 SPTR:Q81T68 symbol:BA1420 "2-isopropylmalate synthase" [GO:0003852 "2-isopropylmalate synthase activity" evidence=ISS] [GO:0009098 "leucine biosynthesis" evidence=ISS] HAMAP:MF_01025 InterPro:IPR002034 Interpro:IPR000891 Pfam:PF00682 PROSITE:PS50991 PROSITE:PS00815 PROSITE:PS00816 InterPro:IPR005671 TIGRFAMs:TIGR00973 EMBL:AE017334 EMBL:AE017225 EMBL:AE017028 TIGR:BA1420 TIGR:GBAA…	1e-45
chr1.CM0001.71	1.5.7.8	E2.3.3.13, leuA 2-isopropylmalate synthase [EC:2.3.3.13] [COG:COG0119] [GO:0003852]	ath:At1g74040	F2P9.9; 2-isopropylmalate synthase 1 (IMS1) [EC:2.3.3.13] [KO:K01649]	2e-96	slr0186	COG0119	1e-60	LEU1_SOYBN	Amino-acidbiosynthesis;Branched-chainaminoacidbiosynthesis;Leucinebiosynthesis;Nitrogenfixation;Nodulation;Transferase,Probable 2-isopropylmalate synthase (EC 2.3.3.13) (Alpha- isopropylmalate synthase) (Alpha-IPM synthetase) (Late nodulin 56) (N- 56).	4e-105	GO_ID:33233	TIGR_CMR|BA1420 SPTR:Q81T68 symbol:BA1420 "2-isopropylmalate synthase" [GO:0003852 "2-isopropylmalate synthase activity" evidence=ISS] [GO:0009098 "leucine biosynthesis" evidence=ISS] HAMAP:MF_01025 InterPro:IPR002034 Interpro:IPR000891 Pfam:PF00682 PROSITE:PS50991 PROSITE:PS00815 PROSITE:PS00816 InterPro:IPR005671 TIGRFAMs:TIGR00973 EMBL:AE017334 EMBL:AE017225 EMBL:AE017028 TIGR:BA1420 TIGR:GBAA…	1e-45
chr1.CM0001.71	1.11.2.3	MHPE 4-hydroxy 2-oxovalerate aldolase [EC:4.1.3.-] [COG:COG0119] [GO:0008701]	ath:At1g74040	F2P9.9; 2-isopropylmalate synthase 1 (IMS1) [EC:2.3.3.13] [KO:K01649]	2e-96	slr0186	COG0119	1e-60	LEU1_SOYBN	Amino-acidbiosynthesis;Branched-chainaminoacidbiosynthesis;Leucinebiosynthesis;Nitrogenfixation;Nodulation;Transferase,Probable 2-isopropylmalate synthase (EC 2.3.3.13) (Alpha- isopropylmalate synthase) (Alpha-IPM synthetase) (Late nodulin 56) (N- 56).	4e-105	GO_ID:33233	TIGR_CMR|BA1420 SPTR:Q81T68 symbol:BA1420 "2-isopropylmalate synthase" [GO:0003852 "2-isopropylmalate synthase activity" evidence=ISS] [GO:0009098 "leucine biosynthesis" evidence=ISS] HAMAP:MF_01025 InterPro:IPR002034 Interpro:IPR000891 Pfam:PF00682 PROSITE:PS50991 PROSITE:PS00815 PROSITE:PS00816 InterPro:IPR005671 TIGRFAMs:TIGR00973 EMBL:AE017334 EMBL:AE017225 EMBL:AE017028 TIGR:BA1420 TIGR:GBAA…	1e-45
chr1.CM0001.71	1.1.11.49	E2.3.3.14 homocitrate synthase [EC:2.3.3.14] [COG:COG0119] [GO:0004410]	ath:At1g74040	F2P9.9; 2-isopropylmalate synthase 1 (IMS1) [EC:2.3.3.13] [KO:K01649]	2e-96	slr0186	COG0119	1e-60	LEU1_SOYBN	Amino-acidbiosynthesis;Branched-chainaminoacidbiosynthesis;Leucinebiosynthesis;Nitrogenfixation;Nodulation;Transferase,Probable 2-isopropylmalate synthase (EC 2.3.3.13) (Alpha- isopropylmalate synthase) (Alpha-IPM synthetase) (Late nodulin 56) (N- 56).	4e-105	GO_ID:33233	TIGR_CMR|BA1420 SPTR:Q81T68 symbol:BA1420 "2-isopropylmalate synthase" [GO:0003852 "2-isopropylmalate synthase activity" evidence=ISS] [GO:0009098 "leucine biosynthesis" evidence=ISS] HAMAP:MF_01025 InterPro:IPR002034 Interpro:IPR000891 Pfam:PF00682 PROSITE:PS50991 PROSITE:PS00815 PROSITE:PS00816 InterPro:IPR005671 TIGRFAMs:TIGR00973 EMBL:AE017334 EMBL:AE017225 EMBL:AE017028 TIGR:BA1420 TIGR:GBAA…	1e-45
chr1.CM0001.71	1.3.4.2	E4.1.3.4, hmgL hydroxymethylglutaryl-CoA lyase [EC:4.1.3.4] [COG:COG0119] [GO:0004419]	ath:At1g74040	F2P9.9; 2-isopropylmalate synthase 1 (IMS1) [EC:2.3.3.13] [KO:K01649]	2e-96	slr0186	COG0119	1e-60	LEU1_SOYBN	Amino-acidbiosynthesis;Branched-chainaminoacidbiosynthesis;Leucinebiosynthesis;Nitrogenfixation;Nodulation;Transferase,Probable 2-isopropylmalate synthase (EC 2.3.3.13) (Alpha- isopropylmalate synthase) (Alpha-IPM synthetase) (Late nodulin 56) (N- 56).	4e-105	GO_ID:33233	TIGR_CMR|BA1420 SPTR:Q81T68 symbol:BA1420 "2-isopropylmalate synthase" [GO:0003852 "2-isopropylmalate synthase activity" evidence=ISS] [GO:0009098 "leucine biosynthesis" evidence=ISS] HAMAP:MF_01025 InterPro:IPR002034 Interpro:IPR000891 Pfam:PF00682 PROSITE:PS50991 PROSITE:PS00815 PROSITE:PS00816 InterPro:IPR005671 TIGRFAMs:TIGR00973 EMBL:AE017334 EMBL:AE017225 EMBL:AE017028 TIGR:BA1420 TIGR:GBAA…	1e-45
chr1.CM0001.71	1.1.14.10.2	E1.2.1.10M, mhpF acetaldehyde dehydrogenase [COG:COG0119]	ath:At1g74040	F2P9.9; 2-isopropylmalate synthase 1 (IMS1) [EC:2.3.3.13] [KO:K01649]	2e-96	slr0186	COG0119	1e-60	LEU1_SOYBN	Amino-acidbiosynthesis;Branched-chainaminoacidbiosynthesis;Leucinebiosynthesis;Nitrogenfixation;Nodulation;Transferase,Probable 2-isopropylmalate synthase (EC 2.3.3.13) (Alpha- isopropylmalate synthase) (Alpha-IPM synthetase) (Late nodulin 56) (N- 56).	4e-105	GO_ID:33233	TIGR_CMR|BA1420 SPTR:Q81T68 symbol:BA1420 "2-isopropylmalate synthase" [GO:0003852 "2-isopropylmalate synthase activity" evidence=ISS] [GO:0009098 "leucine biosynthesis" evidence=ISS] HAMAP:MF_01025 InterPro:IPR002034 Interpro:IPR000891 Pfam:PF00682 PROSITE:PS50991 PROSITE:PS00815 PROSITE:PS00816 InterPro:IPR005671 TIGRFAMs:TIGR00973 EMBL:AE017334 EMBL:AE017225 EMBL:AE017028 TIGR:BA1420 TIGR:GBAA…	1e-45
chr1.CM0001.71	1.1.11.7.2	E1.2.1.10M, mhpF acetaldehyde dehydrogenase [COG:COG0119]	ath:At1g74040	F2P9.9; 2-isopropylmalate synthase 1 (IMS1) [EC:2.3.3.13] [KO:K01649]	2e-96	slr0186	COG0119	1e-60	LEU1_SOYBN	Amino-acidbiosynthesis;Branched-chainaminoacidbiosynthesis;Leucinebiosynthesis;Nitrogenfixation;Nodulation;Transferase,Probable 2-isopropylmalate synthase (EC 2.3.3.13) (Alpha- isopropylmalate synthase) (Alpha-IPM synthetase) (Late nodulin 56) (N- 56).	4e-105	GO_ID:33233	TIGR_CMR|BA1420 SPTR:Q81T68 symbol:BA1420 "2-isopropylmalate synthase" [GO:0003852 "2-isopropylmalate synthase activity" evidence=ISS] [GO:0009098 "leucine biosynthesis" evidence=ISS] HAMAP:MF_01025 InterPro:IPR002034 Interpro:IPR000891 Pfam:PF00682 PROSITE:PS50991 PROSITE:PS00815 PROSITE:PS00816 InterPro:IPR005671 TIGRFAMs:TIGR00973 EMBL:AE017334 EMBL:AE017225 EMBL:AE017028 TIGR:BA1420 TIGR:GBAA…	1e-45
chr1.CM0001.71	1.1.11.48	E2.3.3.13, leuA 2-isopropylmalate synthase [EC:2.3.3.13] [COG:COG0119] [GO:0003852]	ath:At1g74040	F2P9.9; 2-isopropylmalate synthase 1 (IMS1) [EC:2.3.3.13] [KO:K01649]	2e-96	slr0186	COG0119	1e-60	LEU1_SOYBN	Amino-acidbiosynthesis;Branched-chainaminoacidbiosynthesis;Leucinebiosynthesis;Nitrogenfixation;Nodulation;Transferase,Probable 2-isopropylmalate synthase (EC 2.3.3.13) (Alpha- isopropylmalate synthase) (Alpha-IPM synthetase) (Late nodulin 56) (N- 56).	4e-105	GO_ID:33233	TIGR_CMR|BA1420 SPTR:Q81T68 symbol:BA1420 "2-isopropylmalate synthase" [GO:0003852 "2-isopropylmalate synthase activity" evidence=ISS] [GO:0009098 "leucine biosynthesis" evidence=ISS] HAMAP:MF_01025 InterPro:IPR002034 Interpro:IPR000891 Pfam:PF00682 PROSITE:PS50991 PROSITE:PS00815 PROSITE:PS00816 InterPro:IPR005671 TIGRFAMs:TIGR00973 EMBL:AE017334 EMBL:AE017225 EMBL:AE017028 TIGR:BA1420 TIGR:GBAA…	1e-45
chr1.CM0001.71	1.1.14.33	E4.1.3.4, hmgL hydroxymethylglutaryl-CoA lyase [EC:4.1.3.4] [COG:COG0119] [GO:0004419]	ath:At1g74040	F2P9.9; 2-isopropylmalate synthase 1 (IMS1) [EC:2.3.3.13] [KO:K01649]	2e-96	slr0186	COG0119	1e-60	LEU1_SOYBN	Amino-acidbiosynthesis;Branched-chainaminoacidbiosynthesis;Leucinebiosynthesis;Nitrogenfixation;Nodulation;Transferase,Probable 2-isopropylmalate synthase (EC 2.3.3.13) (Alpha- isopropylmalate synthase) (Alpha-IPM synthetase) (Late nodulin 56) (N- 56).	4e-105	GO_ID:33233	TIGR_CMR|BA1420 SPTR:Q81T68 symbol:BA1420 "2-isopropylmalate synthase" [GO:0003852 "2-isopropylmalate synthase activity" evidence=ISS] [GO:0009098 "leucine biosynthesis" evidence=ISS] HAMAP:MF_01025 InterPro:IPR002034 Interpro:IPR000891 Pfam:PF00682 PROSITE:PS50991 PROSITE:PS00815 PROSITE:PS00816 InterPro:IPR005671 TIGRFAMs:TIGR00973 EMBL:AE017334 EMBL:AE017225 EMBL:AE017028 TIGR:BA1420 TIGR:GBAA…	1e-45
chr1.CM0001.71	1.11.3.6	MHPE 4-hydroxy 2-oxovalerate aldolase [EC:4.1.3.-] [COG:COG0119] [GO:0008701]	ath:At1g74040	F2P9.9; 2-isopropylmalate synthase 1 (IMS1) [EC:2.3.3.13] [KO:K01649]	2e-96	slr0186	COG0119	1e-60	LEU1_SOYBN	Amino-acidbiosynthesis;Branched-chainaminoacidbiosynthesis;Leucinebiosynthesis;Nitrogenfixation;Nodulation;Transferase,Probable 2-isopropylmalate synthase (EC 2.3.3.13) (Alpha- isopropylmalate synthase) (Alpha-IPM synthetase) (Late nodulin 56) (N- 56).	4e-105	GO_ID:33233	TIGR_CMR|BA1420 SPTR:Q81T68 symbol:BA1420 "2-isopropylmalate synthase" [GO:0003852 "2-isopropylmalate synthase activity" evidence=ISS] [GO:0009098 "leucine biosynthesis" evidence=ISS] HAMAP:MF_01025 InterPro:IPR002034 Interpro:IPR000891 Pfam:PF00682 PROSITE:PS50991 PROSITE:PS00815 PROSITE:PS00816 InterPro:IPR005671 TIGRFAMs:TIGR00973 EMBL:AE017334 EMBL:AE017225 EMBL:AE017028 TIGR:BA1420 TIGR:GBAA…	1e-45
chr2.CM0120.40	99.1.3.2.2266	UPS1_ARATH							UPS1_ARATH	ATP-binding;Membrane;Nucleotide-binding;Transmembrane;Transport,Ureide permease 1 (AtUPS1).	5e-79	GO_ID:10476	TAIR|gene:2044213 SPTR:Q9ZPR7 symbol:ATUPS1 [GO:0015206 "allantoin transporter activity" evidence=IDA] [GO:0015720 "allantoin transport" evidence=IDA] InterPro:IPR009834 Pfam:PF07168 EMBL:AC006836 EMBL:AY085962 PIR:C84450 SPTR:Q9ZPR7	2e-79
chr2.CM0120.40	99.1.4.2387	GO_ID:10476							UPS1_ARATH	ATP-binding;Membrane;Nucleotide-binding;Transmembrane;Transport,Ureide permease 1 (AtUPS1).	5e-79	GO_ID:10476	TAIR|gene:2044213 SPTR:Q9ZPR7 symbol:ATUPS1 [GO:0015206 "allantoin transporter activity" evidence=IDA] [GO:0015720 "allantoin transport" evidence=IDA] InterPro:IPR009834 Pfam:PF07168 EMBL:AC006836 EMBL:AY085962 PIR:C84450 SPTR:Q9ZPR7	2e-79
Ljwgs_032142.1	3.1.1.35.3	ABCG2 ATP-binding cassette, subfamily G (WHITE), member 2	ddi:DDB0214899	abcG22; ABC transporter G family protein [KO:K05681]	8e-16	YCR011c_3	COG0842	1e-10	YPC3_CAEEL	ATP-binding;Completeproteome;Hypotheticalprotein;Membrane;Nucleotide-binding;Transmembrane;Transport,Putative ABC transporter C05D10.3 in chromosome III.	9e-14	GO_ID:37152	TAIR|gene:3443519 SPTR:Q9FNB5 symbol:AT5G13580.1 [GO:0042626 "ATPase activity, coupled to transmembrane movement of substances" evidence=ISS] InterPro:IPR003593 InterPro:IPR003439 Pfam:PF00005 InterPro:IPR000412 Pfam:PF01061 Prosite:PS00211 SMART:SM00382 ProDom:PD000006 PROSITE:PS50893 EMBL:AB006704 EMBL:BT003884 EMBL:BT004956 SPTR:Q9FNB5	3e-130
Ljwgs_032142.1	3.1.1.22	ABC-2.P ABC-2 type transport system permease protein [COG:COG0842 COG1277 COG1668 COG1682 COG3524 COG3559]	ddi:DDB0214899	abcG22; ABC transporter G family protein [KO:K05681]	8e-16	YCR011c_3	COG0842	1e-10	YPC3_CAEEL	ATP-binding;Completeproteome;Hypotheticalprotein;Membrane;Nucleotide-binding;Transmembrane;Transport,Putative ABC transporter C05D10.3 in chromosome III.	9e-14	GO_ID:37152	TAIR|gene:3443519 SPTR:Q9FNB5 symbol:AT5G13580.1 [GO:0042626 "ATPase activity, coupled to transmembrane movement of substances" evidence=ISS] InterPro:IPR003593 InterPro:IPR003439 Pfam:PF00005 InterPro:IPR000412 Pfam:PF01061 Prosite:PS00211 SMART:SM00382 ProDom:PD000006 PROSITE:PS50893 EMBL:AB006704 EMBL:BT003884 EMBL:BT004956 SPTR:Q9FNB5	3e-130
Ljwgs_032142.1	3.3.10.140	ABCG2 ATP-binding cassette, subfamily G (WHITE), member 2 [TC:3.A.1.204]	ddi:DDB0214899	abcG22; ABC transporter G family protein [KO:K05681]	8e-16	YCR011c_3	COG0842	1e-10	YPC3_CAEEL	ATP-binding;Completeproteome;Hypotheticalprotein;Membrane;Nucleotide-binding;Transmembrane;Transport,Putative ABC transporter C05D10.3 in chromosome III.	9e-14	GO_ID:37152	TAIR|gene:3443519 SPTR:Q9FNB5 symbol:AT5G13580.1 [GO:0042626 "ATPase activity, coupled to transmembrane movement of substances" evidence=ISS] InterPro:IPR003593 InterPro:IPR003439 Pfam:PF00005 InterPro:IPR000412 Pfam:PF01061 Prosite:PS00211 SMART:SM00382 ProDom:PD000006 PROSITE:PS50893 EMBL:AB006704 EMBL:BT003884 EMBL:BT004956 SPTR:Q9FNB5	3e-130
chr6.TM1374.19	1.10.7.9	E1.14.13.21 flavonoid 3-monooxygenase [EC:1.14.13.21] [GO:0016711]	ath:At5g07990	F13G24.190; cytochrome P450 75A5 / flavonoid 3-monooxygenase / flavonoid 3-hydroxylase (F3H) (F35H) (TT7) [EC:1.14.13.21] [KO:K05280]	2e-140	BH0579	COG2124	8e-23	C75A3_PETHY	Heme;Iron;Metal-binding;Monooxygenase;Multigenefamily;NADP;Oxidoreductase,Flavonoid 3,5-hydroxylase 2 (EC 1.14.13.88) (F35H) (Cytochrome P450 75A3) (CYPLXXVA3).	0	GO_ID:24784	TAIR|gene:2142877 SPTR:Q9SD85 symbol:AT5G07990.1 [GO:0009411 "response to UV" evidence=IEP] [GO:0009813 "flavonoid biosynthesis" evidence=TAS] [GO:0016711 "flavonoid 3-monooxygenase activity" evidence=IDA] [GO:0019825 "oxygen binding" evidence=ISS] InterPro:IPR001128 Pfam:PF00067 InterPro:IPR002401 PRINTS:PR00463 PRINTS:PR00385 PROSITE:PS00086 EMBL:AL133421 EMBL:AF271651 EMBL:AF271650 EMBL:AF1551…	3e-141
chr6.TM1374.19	1.11.14.4	E1.14.-.- [EC:1.14.-.-] [COG:COG2124]	ath:At5g07990	F13G24.190; cytochrome P450 75A5 / flavonoid 3-monooxygenase / flavonoid 3-hydroxylase (F3H) (F35H) (TT7) [EC:1.14.13.21] [KO:K05280]	2e-140	BH0579	COG2124	8e-23	C75A3_PETHY	Heme;Iron;Metal-binding;Monooxygenase;Multigenefamily;NADP;Oxidoreductase,Flavonoid 3,5-hydroxylase 2 (EC 1.14.13.88) (F35H) (Cytochrome P450 75A3) (CYPLXXVA3).	0	GO_ID:24784	TAIR|gene:2142877 SPTR:Q9SD85 symbol:AT5G07990.1 [GO:0009411 "response to UV" evidence=IEP] [GO:0009813 "flavonoid biosynthesis" evidence=TAS] [GO:0016711 "flavonoid 3-monooxygenase activity" evidence=IDA] [GO:0019825 "oxygen binding" evidence=ISS] InterPro:IPR001128 Pfam:PF00067 InterPro:IPR002401 PRINTS:PR00463 PRINTS:PR00385 PROSITE:PS00086 EMBL:AL133421 EMBL:AF271651 EMBL:AF271650 EMBL:AF1551…	3e-141
chr6.TM1374.19	1.10.3.12	E1.14.-.- [EC:1.14.-.-] [COG:COG2124]	ath:At5g07990	F13G24.190; cytochrome P450 75A5 / flavonoid 3-monooxygenase / flavonoid 3-hydroxylase (F3H) (F35H) (TT7) [EC:1.14.13.21] [KO:K05280]	2e-140	BH0579	COG2124	8e-23	C75A3_PETHY	Heme;Iron;Metal-binding;Monooxygenase;Multigenefamily;NADP;Oxidoreductase,Flavonoid 3,5-hydroxylase 2 (EC 1.14.13.88) (F35H) (Cytochrome P450 75A3) (CYPLXXVA3).	0	GO_ID:24784	TAIR|gene:2142877 SPTR:Q9SD85 symbol:AT5G07990.1 [GO:0009411 "response to UV" evidence=IEP] [GO:0009813 "flavonoid biosynthesis" evidence=TAS] [GO:0016711 "flavonoid 3-monooxygenase activity" evidence=IDA] [GO:0019825 "oxygen binding" evidence=ISS] InterPro:IPR001128 Pfam:PF00067 InterPro:IPR002401 PRINTS:PR00463 PRINTS:PR00385 PROSITE:PS00086 EMBL:AL133421 EMBL:AF271651 EMBL:AF271650 EMBL:AF1551…	3e-141
chr6.TM1374.19	1.10.6.12	E1.14.-.- [EC:1.14.-.-] [COG:COG2124]	ath:At5g07990	F13G24.190; cytochrome P450 75A5 / flavonoid 3-monooxygenase / flavonoid 3-hydroxylase (F3H) (F35H) (TT7) [EC:1.14.13.21] [KO:K05280]	2e-140	BH0579	COG2124	8e-23	C75A3_PETHY	Heme;Iron;Metal-binding;Monooxygenase;Multigenefamily;NADP;Oxidoreductase,Flavonoid 3,5-hydroxylase 2 (EC 1.14.13.88) (F35H) (Cytochrome P450 75A3) (CYPLXXVA3).	0	GO_ID:24784	TAIR|gene:2142877 SPTR:Q9SD85 symbol:AT5G07990.1 [GO:0009411 "response to UV" evidence=IEP] [GO:0009813 "flavonoid biosynthesis" evidence=TAS] [GO:0016711 "flavonoid 3-monooxygenase activity" evidence=IDA] [GO:0019825 "oxygen binding" evidence=ISS] InterPro:IPR001128 Pfam:PF00067 InterPro:IPR002401 PRINTS:PR00463 PRINTS:PR00385 PROSITE:PS00086 EMBL:AL133421 EMBL:AF271651 EMBL:AF271650 EMBL:AF1551…	3e-141
chr6.TM1374.19	1.3.3.23	E1.14.14.1 unspecific monooxygenase [EC:1.14.14.1] [COG:COG2124] [GO:0050381]	ath:At5g07990	F13G24.190; cytochrome P450 75A5 / flavonoid 3-monooxygenase / flavonoid 3-hydroxylase (F3H) (F35H) (TT7) [EC:1.14.13.21] [KO:K05280]	2e-140	BH0579	COG2124	8e-23	C75A3_PETHY	Heme;Iron;Metal-binding;Monooxygenase;Multigenefamily;NADP;Oxidoreductase,Flavonoid 3,5-hydroxylase 2 (EC 1.14.13.88) (F35H) (Cytochrome P450 75A3) (CYPLXXVA3).	0	GO_ID:24784	TAIR|gene:2142877 SPTR:Q9SD85 symbol:AT5G07990.1 [GO:0009411 "response to UV" evidence=IEP] [GO:0009813 "flavonoid biosynthesis" evidence=TAS] [GO:0016711 "flavonoid 3-monooxygenase activity" evidence=IDA] [GO:0019825 "oxygen binding" evidence=ISS] InterPro:IPR001128 Pfam:PF00067 InterPro:IPR002401 PRINTS:PR00463 PRINTS:PR00385 PROSITE:PS00086 EMBL:AL133421 EMBL:AF271651 EMBL:AF271650 EMBL:AF1551…	3e-141
chr6.TM1374.19	1.5.14.29	E1.14.14.1 unspecific monooxygenase [EC:1.14.14.1] [COG:COG2124] [GO:0050381]	ath:At5g07990	F13G24.190; cytochrome P450 75A5 / flavonoid 3-monooxygenase / flavonoid 3-hydroxylase (F3H) (F35H) (TT7) [EC:1.14.13.21] [KO:K05280]	2e-140	BH0579	COG2124	8e-23	C75A3_PETHY	Heme;Iron;Metal-binding;Monooxygenase;Multigenefamily;NADP;Oxidoreductase,Flavonoid 3,5-hydroxylase 2 (EC 1.14.13.88) (F35H) (Cytochrome P450 75A3) (CYPLXXVA3).	0	GO_ID:24784	TAIR|gene:2142877 SPTR:Q9SD85 symbol:AT5G07990.1 [GO:0009411 "response to UV" evidence=IEP] [GO:0009813 "flavonoid biosynthesis" evidence=TAS] [GO:0016711 "flavonoid 3-monooxygenase activity" evidence=IDA] [GO:0019825 "oxygen binding" evidence=ISS] InterPro:IPR001128 Pfam:PF00067 InterPro:IPR002401 PRINTS:PR00463 PRINTS:PR00385 PROSITE:PS00086 EMBL:AL133421 EMBL:AF271651 EMBL:AF271650 EMBL:AF1551…	3e-141
chr6.TM1374.19	1.1.7.13	E1.14.-.- [EC:1.14.-.-] [COG:COG2124]	ath:At5g07990	F13G24.190; cytochrome P450 75A5 / flavonoid 3-monooxygenase / flavonoid 3-hydroxylase (F3H) (F35H) (TT7) [EC:1.14.13.21] [KO:K05280]	2e-140	BH0579	COG2124	8e-23	C75A3_PETHY	Heme;Iron;Metal-binding;Monooxygenase;Multigenefamily;NADP;Oxidoreductase,Flavonoid 3,5-hydroxylase 2 (EC 1.14.13.88) (F35H) (Cytochrome P450 75A3) (CYPLXXVA3).	0	GO_ID:24784	TAIR|gene:2142877 SPTR:Q9SD85 symbol:AT5G07990.1 [GO:0009411 "response to UV" evidence=IEP] [GO:0009813 "flavonoid biosynthesis" evidence=TAS] [GO:0016711 "flavonoid 3-monooxygenase activity" evidence=IDA] [GO:0019825 "oxygen binding" evidence=ISS] InterPro:IPR001128 Pfam:PF00067 InterPro:IPR002401 PRINTS:PR00463 PRINTS:PR00385 PROSITE:PS00086 EMBL:AL133421 EMBL:AF271651 EMBL:AF271650 EMBL:AF1551…	3e-141
chr6.TM1374.19	1.11.4.6	E1.14.-.- [EC:1.14.-.-] [COG:COG2124]	ath:At5g07990	F13G24.190; cytochrome P450 75A5 / flavonoid 3-monooxygenase / flavonoid 3-hydroxylase (F3H) (F35H) (TT7) [EC:1.14.13.21] [KO:K05280]	2e-140	BH0579	COG2124	8e-23	C75A3_PETHY	Heme;Iron;Metal-binding;Monooxygenase;Multigenefamily;NADP;Oxidoreductase,Flavonoid 3,5-hydroxylase 2 (EC 1.14.13.88) (F35H) (Cytochrome P450 75A3) (CYPLXXVA3).	0	GO_ID:24784	TAIR|gene:2142877 SPTR:Q9SD85 symbol:AT5G07990.1 [GO:0009411 "response to UV" evidence=IEP] [GO:0009813 "flavonoid biosynthesis" evidence=TAS] [GO:0016711 "flavonoid 3-monooxygenase activity" evidence=IDA] [GO:0019825 "oxygen binding" evidence=ISS] InterPro:IPR001128 Pfam:PF00067 InterPro:IPR002401 PRINTS:PR00463 PRINTS:PR00385 PROSITE:PS00086 EMBL:AL133421 EMBL:AF271651 EMBL:AF271650 EMBL:AF1551…	3e-141
chr6.TM1374.19	1.11.4.2	E1.14.14.1 unspecific monooxygenase [EC:1.14.14.1] [COG:COG2124] [GO:0050381]	ath:At5g07990	F13G24.190; cytochrome P450 75A5 / flavonoid 3-monooxygenase / flavonoid 3-hydroxylase (F3H) (F35H) (TT7) [EC:1.14.13.21] [KO:K05280]	2e-140	BH0579	COG2124	8e-23	C75A3_PETHY	Heme;Iron;Metal-binding;Monooxygenase;Multigenefamily;NADP;Oxidoreductase,Flavonoid 3,5-hydroxylase 2 (EC 1.14.13.88) (F35H) (Cytochrome P450 75A3) (CYPLXXVA3).	0	GO_ID:24784	TAIR|gene:2142877 SPTR:Q9SD85 symbol:AT5G07990.1 [GO:0009411 "response to UV" evidence=IEP] [GO:0009813 "flavonoid biosynthesis" evidence=TAS] [GO:0016711 "flavonoid 3-monooxygenase activity" evidence=IDA] [GO:0019825 "oxygen binding" evidence=ISS] InterPro:IPR001128 Pfam:PF00067 InterPro:IPR002401 PRINTS:PR00463 PRINTS:PR00385 PROSITE:PS00086 EMBL:AL133421 EMBL:AF271651 EMBL:AF271650 EMBL:AF1551…	3e-141
TC18803	99.2	Unclassified without homolog
Ljwgs_016401.1	99.1.4.1401	GO_ID:8904										GO_ID:8904	TAIR|gene:2144557 SPTR:Q9LZS7 symbol:AT5G03610.1 [GO:0016789 "carboxylic ester hydrolase activity" evidence=ISS] INTERPRO:IPR001087 Pfam:PF00657 EMBL:AL162506 EMBL:AY085113 EMBL:AF360329 PIR:T48388 SPTR:Q9LZS7	3e-12
Ljwgs_054236.1	1.1.11.48	E2.3.3.13, leuA 2-isopropylmalate synthase [EC:2.3.3.13] [COG:COG0119] [GO:0003852]	ath:At1g18500	F15H18.3; 2-isopropylmalate synthase, putative [EC:2.3.3.13] [KO:K01649]	4e-20				LEU1_SOYBN	Amino-acidbiosynthesis;Branched-chainaminoacidbiosynthesis;Leucinebiosynthesis;Nitrogenfixation;Nodulation;Transferase,Probable 2-isopropylmalate synthase (EC 2.3.3.13) (Alpha- isopropylmalate synthase) (Alpha-IPM synthetase) (Late nodulin 56) (N- 56).	8e-22
Ljwgs_054236.1	1.5.7.8	E2.3.3.13, leuA 2-isopropylmalate synthase [EC:2.3.3.13] [COG:COG0119] [GO:0003852]	ath:At1g18500	F15H18.3; 2-isopropylmalate synthase, putative [EC:2.3.3.13] [KO:K01649]	4e-20				LEU1_SOYBN	Amino-acidbiosynthesis;Branched-chainaminoacidbiosynthesis;Leucinebiosynthesis;Nitrogenfixation;Nodulation;Transferase,Probable 2-isopropylmalate synthase (EC 2.3.3.13) (Alpha- isopropylmalate synthase) (Alpha-IPM synthetase) (Late nodulin 56) (N- 56).	8e-22
TC10606	99.2	Unclassified without homolog
Ljwgs_058132.1	1.5.6.17	E1.2.1.27, mmsA, iolA methylmalonate-semialdehyde dehydrogenase [EC:1.2.1.27] [COG:COG1012] [GO:0004491]	ath:At2g24270	F27D4.18; NADP-dependent glyceraldehyde-3-phosphate dehydrogenase, putative [EC:1.2.1.9] [KO:K00131]	1e-79	BH2237	COG1012	1e-45	GAPN_PEA	Directproteinsequencing;NADP;Oxidoreductase,NADP-dependent glyceraldehyde-3-phosphate dehydrogenase (EC 1.2.1.9) (Non-phosphorylating glyceraldehyde 3-phosphate dehydrogenase) (Glyceraldehyde-3-phosphate dehydrogenase [NADP+]) (Triosephosphate dehydrogenase).	1e-80	GO_ID:4332	TIGR_CMR|BA0849 SPTR:Q81UL6 symbol:BA0849 "glyceraldehyde-3-phosphate dehydrogenase, NADP-dependent" [GO:0008152 "metabolism" evidence=ISS] [GO:0008886 "glyceraldehyde-3-phosphate dehydrogenase (NADP+) activity" evidence=ISS] InterPro:IPR002086 Pfam:PF00171 GO:GO:0008152 InterPro:IPR012303 PIRSF:PIRSF000147 PROSITE:PS00070 PROSITE:PS00687 HSSP:Q59931 EMBL:AE017334 EMBL:AE017225 EMBL:AE017026 TIGR…	4e-47
Ljwgs_058132.1	1.1.7.3	E1.2.1.3 aldehyde dehydrogenase (NAD+) [EC:1.2.1.3] [COG:COG1012] [GO:0004029]	ath:At2g24270	F27D4.18; NADP-dependent glyceraldehyde-3-phosphate dehydrogenase, putative [EC:1.2.1.9] [KO:K00131]	1e-79	BH2237	COG1012	1e-45	GAPN_PEA	Directproteinsequencing;NADP;Oxidoreductase,NADP-dependent glyceraldehyde-3-phosphate dehydrogenase (EC 1.2.1.9) (Non-phosphorylating glyceraldehyde 3-phosphate dehydrogenase) (Glyceraldehyde-3-phosphate dehydrogenase [NADP+]) (Triosephosphate dehydrogenase).	1e-80	GO_ID:4332	TIGR_CMR|BA0849 SPTR:Q81UL6 symbol:BA0849 "glyceraldehyde-3-phosphate dehydrogenase, NADP-dependent" [GO:0008152 "metabolism" evidence=ISS] [GO:0008886 "glyceraldehyde-3-phosphate dehydrogenase (NADP+) activity" evidence=ISS] InterPro:IPR002086 Pfam:PF00171 GO:GO:0008152 InterPro:IPR012303 PIRSF:PIRSF000147 PROSITE:PS00070 PROSITE:PS00687 HSSP:Q59931 EMBL:AE017334 EMBL:AE017225 EMBL:AE017026 TIGR…	4e-47
Ljwgs_058132.1	1.11.12.5	E1.2.1.- [EC:1.2.1.-] [COG:COG1012]	ath:At2g24270	F27D4.18; NADP-dependent glyceraldehyde-3-phosphate dehydrogenase, putative [EC:1.2.1.9] [KO:K00131]	1e-79	BH2237	COG1012	1e-45	GAPN_PEA	Directproteinsequencing;NADP;Oxidoreductase,NADP-dependent glyceraldehyde-3-phosphate dehydrogenase (EC 1.2.1.9) (Non-phosphorylating glyceraldehyde 3-phosphate dehydrogenase) (Glyceraldehyde-3-phosphate dehydrogenase [NADP+]) (Triosephosphate dehydrogenase).	1e-80	GO_ID:4332	TIGR_CMR|BA0849 SPTR:Q81UL6 symbol:BA0849 "glyceraldehyde-3-phosphate dehydrogenase, NADP-dependent" [GO:0008152 "metabolism" evidence=ISS] [GO:0008886 "glyceraldehyde-3-phosphate dehydrogenase (NADP+) activity" evidence=ISS] InterPro:IPR002086 Pfam:PF00171 GO:GO:0008152 InterPro:IPR012303 PIRSF:PIRSF000147 PROSITE:PS00070 PROSITE:PS00687 HSSP:Q59931 EMBL:AE017334 EMBL:AE017225 EMBL:AE017026 TIGR…	4e-47
Ljwgs_058132.1	1.3.3.22	E1.2.1.3 aldehyde dehydrogenase (NAD+) [EC:1.2.1.3] [COG:COG1012] [GO:0004029]	ath:At2g24270	F27D4.18; NADP-dependent glyceraldehyde-3-phosphate dehydrogenase, putative [EC:1.2.1.9] [KO:K00131]	1e-79	BH2237	COG1012	1e-45	GAPN_PEA	Directproteinsequencing;NADP;Oxidoreductase,NADP-dependent glyceraldehyde-3-phosphate dehydrogenase (EC 1.2.1.9) (Non-phosphorylating glyceraldehyde 3-phosphate dehydrogenase) (Glyceraldehyde-3-phosphate dehydrogenase [NADP+]) (Triosephosphate dehydrogenase).	1e-80	GO_ID:4332	TIGR_CMR|BA0849 SPTR:Q81UL6 symbol:BA0849 "glyceraldehyde-3-phosphate dehydrogenase, NADP-dependent" [GO:0008152 "metabolism" evidence=ISS] [GO:0008886 "glyceraldehyde-3-phosphate dehydrogenase (NADP+) activity" evidence=ISS] InterPro:IPR002086 Pfam:PF00171 GO:GO:0008152 InterPro:IPR012303 PIRSF:PIRSF000147 PROSITE:PS00070 PROSITE:PS00687 HSSP:Q59931 EMBL:AE017334 EMBL:AE017225 EMBL:AE017026 TIGR…	4e-47
Ljwgs_058132.1	1.11.3.3	E1.2.1.28, xylC benzaldehyde dehydrogenase (NAD) [EC:1.2.1.28] [COG:COG1012] [GO:0018479]	ath:At2g24270	F27D4.18; NADP-dependent glyceraldehyde-3-phosphate dehydrogenase, putative [EC:1.2.1.9] [KO:K00131]	1e-79	BH2237	COG1012	1e-45	GAPN_PEA	Directproteinsequencing;NADP;Oxidoreductase,NADP-dependent glyceraldehyde-3-phosphate dehydrogenase (EC 1.2.1.9) (Non-phosphorylating glyceraldehyde 3-phosphate dehydrogenase) (Glyceraldehyde-3-phosphate dehydrogenase [NADP+]) (Triosephosphate dehydrogenase).	1e-80	GO_ID:4332	TIGR_CMR|BA0849 SPTR:Q81UL6 symbol:BA0849 "glyceraldehyde-3-phosphate dehydrogenase, NADP-dependent" [GO:0008152 "metabolism" evidence=ISS] [GO:0008886 "glyceraldehyde-3-phosphate dehydrogenase (NADP+) activity" evidence=ISS] InterPro:IPR002086 Pfam:PF00171 GO:GO:0008152 InterPro:IPR012303 PIRSF:PIRSF000147 PROSITE:PS00070 PROSITE:PS00687 HSSP:Q59931 EMBL:AE017334 EMBL:AE017225 EMBL:AE017026 TIGR…	4e-47
Ljwgs_058132.1	1.5.11.22	E1.2.1.3 aldehyde dehydrogenase (NAD+) [EC:1.2.1.3] [COG:COG1012] [GO:0004029]	ath:At2g24270	F27D4.18; NADP-dependent glyceraldehyde-3-phosphate dehydrogenase, putative [EC:1.2.1.9] [KO:K00131]	1e-79	BH2237	COG1012	1e-45	GAPN_PEA	Directproteinsequencing;NADP;Oxidoreductase,NADP-dependent glyceraldehyde-3-phosphate dehydrogenase (EC 1.2.1.9) (Non-phosphorylating glyceraldehyde 3-phosphate dehydrogenase) (Glyceraldehyde-3-phosphate dehydrogenase [NADP+]) (Triosephosphate dehydrogenase).	1e-80	GO_ID:4332	TIGR_CMR|BA0849 SPTR:Q81UL6 symbol:BA0849 "glyceraldehyde-3-phosphate dehydrogenase, NADP-dependent" [GO:0008152 "metabolism" evidence=ISS] [GO:0008886 "glyceraldehyde-3-phosphate dehydrogenase (NADP+) activity" evidence=ISS] InterPro:IPR002086 Pfam:PF00171 GO:GO:0008152 InterPro:IPR012303 PIRSF:PIRSF000147 PROSITE:PS00070 PROSITE:PS00687 HSSP:Q59931 EMBL:AE017334 EMBL:AE017225 EMBL:AE017026 TIGR…	4e-47
Ljwgs_058132.1	1.5.13.16	E1.2.1.5 aldehyde dehydrogenase (NAD(P)+) [EC:1.2.1.5] [COG:COG1012] [GO:0004030]	ath:At2g24270	F27D4.18; NADP-dependent glyceraldehyde-3-phosphate dehydrogenase, putative [EC:1.2.1.9] [KO:K00131]	1e-79	BH2237	COG1012	1e-45	GAPN_PEA	Directproteinsequencing;NADP;Oxidoreductase,NADP-dependent glyceraldehyde-3-phosphate dehydrogenase (EC 1.2.1.9) (Non-phosphorylating glyceraldehyde 3-phosphate dehydrogenase) (Glyceraldehyde-3-phosphate dehydrogenase [NADP+]) (Triosephosphate dehydrogenase).	1e-80	GO_ID:4332	TIGR_CMR|BA0849 SPTR:Q81UL6 symbol:BA0849 "glyceraldehyde-3-phosphate dehydrogenase, NADP-dependent" [GO:0008152 "metabolism" evidence=ISS] [GO:0008886 "glyceraldehyde-3-phosphate dehydrogenase (NADP+) activity" evidence=ISS] InterPro:IPR002086 Pfam:PF00171 GO:GO:0008152 InterPro:IPR012303 PIRSF:PIRSF000147 PROSITE:PS00070 PROSITE:PS00687 HSSP:Q59931 EMBL:AE017334 EMBL:AE017225 EMBL:AE017026 TIGR…	4e-47
Ljwgs_058132.1	1.1.12.17	E1.2.1.21, aldA, aldB glycolaldehyde dehydrogenase [EC:1.2.1.21] [COG:COG1012] [GO:0050569]	ath:At2g24270	F27D4.18; NADP-dependent glyceraldehyde-3-phosphate dehydrogenase, putative [EC:1.2.1.9] [KO:K00131]	1e-79	BH2237	COG1012	1e-45	GAPN_PEA	Directproteinsequencing;NADP;Oxidoreductase,NADP-dependent glyceraldehyde-3-phosphate dehydrogenase (EC 1.2.1.9) (Non-phosphorylating glyceraldehyde 3-phosphate dehydrogenase) (Glyceraldehyde-3-phosphate dehydrogenase [NADP+]) (Triosephosphate dehydrogenase).	1e-80	GO_ID:4332	TIGR_CMR|BA0849 SPTR:Q81UL6 symbol:BA0849 "glyceraldehyde-3-phosphate dehydrogenase, NADP-dependent" [GO:0008152 "metabolism" evidence=ISS] [GO:0008886 "glyceraldehyde-3-phosphate dehydrogenase (NADP+) activity" evidence=ISS] InterPro:IPR002086 Pfam:PF00171 GO:GO:0008152 InterPro:IPR012303 PIRSF:PIRSF000147 PROSITE:PS00070 PROSITE:PS00687 HSSP:Q59931 EMBL:AE017334 EMBL:AE017225 EMBL:AE017026 TIGR…	4e-47
Ljwgs_058132.1	1.11.10.1	E1.2.1.39, feaB phenylacetaldehyde dehydrogenase [EC:1.2.1.39] [COG:COG1012] [GO:0008957]	ath:At2g24270	F27D4.18; NADP-dependent glyceraldehyde-3-phosphate dehydrogenase, putative [EC:1.2.1.9] [KO:K00131]	1e-79	BH2237	COG1012	1e-45	GAPN_PEA	Directproteinsequencing;NADP;Oxidoreductase,NADP-dependent glyceraldehyde-3-phosphate dehydrogenase (EC 1.2.1.9) (Non-phosphorylating glyceraldehyde 3-phosphate dehydrogenase) (Glyceraldehyde-3-phosphate dehydrogenase [NADP+]) (Triosephosphate dehydrogenase).	1e-80	GO_ID:4332	TIGR_CMR|BA0849 SPTR:Q81UL6 symbol:BA0849 "glyceraldehyde-3-phosphate dehydrogenase, NADP-dependent" [GO:0008152 "metabolism" evidence=ISS] [GO:0008886 "glyceraldehyde-3-phosphate dehydrogenase (NADP+) activity" evidence=ISS] InterPro:IPR002086 Pfam:PF00171 GO:GO:0008152 InterPro:IPR012303 PIRSF:PIRSF000147 PROSITE:PS00070 PROSITE:PS00687 HSSP:Q59931 EMBL:AE017334 EMBL:AE017225 EMBL:AE017026 TIGR…	4e-47
Ljwgs_058132.1	1.10.3.14	E1.2.1.- [EC:1.2.1.-] [COG:COG1012]	ath:At2g24270	F27D4.18; NADP-dependent glyceraldehyde-3-phosphate dehydrogenase, putative [EC:1.2.1.9] [KO:K00131]	1e-79	BH2237	COG1012	1e-45	GAPN_PEA	Directproteinsequencing;NADP;Oxidoreductase,NADP-dependent glyceraldehyde-3-phosphate dehydrogenase (EC 1.2.1.9) (Non-phosphorylating glyceraldehyde 3-phosphate dehydrogenase) (Glyceraldehyde-3-phosphate dehydrogenase [NADP+]) (Triosephosphate dehydrogenase).	1e-80	GO_ID:4332	TIGR_CMR|BA0849 SPTR:Q81UL6 symbol:BA0849 "glyceraldehyde-3-phosphate dehydrogenase, NADP-dependent" [GO:0008152 "metabolism" evidence=ISS] [GO:0008886 "glyceraldehyde-3-phosphate dehydrogenase (NADP+) activity" evidence=ISS] InterPro:IPR002086 Pfam:PF00171 GO:GO:0008152 InterPro:IPR012303 PIRSF:PIRSF000147 PROSITE:PS00070 PROSITE:PS00687 HSSP:Q59931 EMBL:AE017334 EMBL:AE017225 EMBL:AE017026 TIGR…	4e-47
Ljwgs_058132.1	1.5.14.17	E1.2.1.- [EC:1.2.1.-] [COG:COG1012]	ath:At2g24270	F27D4.18; NADP-dependent glyceraldehyde-3-phosphate dehydrogenase, putative [EC:1.2.1.9] [KO:K00131]	1e-79	BH2237	COG1012	1e-45	GAPN_PEA	Directproteinsequencing;NADP;Oxidoreductase,NADP-dependent glyceraldehyde-3-phosphate dehydrogenase (EC 1.2.1.9) (Non-phosphorylating glyceraldehyde 3-phosphate dehydrogenase) (Glyceraldehyde-3-phosphate dehydrogenase [NADP+]) (Triosephosphate dehydrogenase).	1e-80	GO_ID:4332	TIGR_CMR|BA0849 SPTR:Q81UL6 symbol:BA0849 "glyceraldehyde-3-phosphate dehydrogenase, NADP-dependent" [GO:0008152 "metabolism" evidence=ISS] [GO:0008886 "glyceraldehyde-3-phosphate dehydrogenase (NADP+) activity" evidence=ISS] InterPro:IPR002086 Pfam:PF00171 GO:GO:0008152 InterPro:IPR012303 PIRSF:PIRSF000147 PROSITE:PS00070 PROSITE:PS00687 HSSP:Q59931 EMBL:AE017334 EMBL:AE017225 EMBL:AE017026 TIGR…	4e-47
Ljwgs_058132.1	1.1.13.26	E1.2.1.27, mmsA, iolA methylmalonate-semialdehyde dehydrogenase [EC:1.2.1.27] [COG:COG1012] [GO:0004491]	ath:At2g24270	F27D4.18; NADP-dependent glyceraldehyde-3-phosphate dehydrogenase, putative [EC:1.2.1.9] [KO:K00131]	1e-79	BH2237	COG1012	1e-45	GAPN_PEA	Directproteinsequencing;NADP;Oxidoreductase,NADP-dependent glyceraldehyde-3-phosphate dehydrogenase (EC 1.2.1.9) (Non-phosphorylating glyceraldehyde 3-phosphate dehydrogenase) (Glyceraldehyde-3-phosphate dehydrogenase [NADP+]) (Triosephosphate dehydrogenase).	1e-80	GO_ID:4332	TIGR_CMR|BA0849 SPTR:Q81UL6 symbol:BA0849 "glyceraldehyde-3-phosphate dehydrogenase, NADP-dependent" [GO:0008152 "metabolism" evidence=ISS] [GO:0008886 "glyceraldehyde-3-phosphate dehydrogenase (NADP+) activity" evidence=ISS] InterPro:IPR002086 Pfam:PF00171 GO:GO:0008152 InterPro:IPR012303 PIRSF:PIRSF000147 PROSITE:PS00070 PROSITE:PS00687 HSSP:Q59931 EMBL:AE017334 EMBL:AE017225 EMBL:AE017026 TIGR…	4e-47
Ljwgs_058132.1	1.5.10.40	E1.2.1.3 aldehyde dehydrogenase (NAD+) [EC:1.2.1.3] [COG:COG1012] [GO:0004029]	ath:At2g24270	F27D4.18; NADP-dependent glyceraldehyde-3-phosphate dehydrogenase, putative [EC:1.2.1.9] [KO:K00131]	1e-79	BH2237	COG1012	1e-45	GAPN_PEA	Directproteinsequencing;NADP;Oxidoreductase,NADP-dependent glyceraldehyde-3-phosphate dehydrogenase (EC 1.2.1.9) (Non-phosphorylating glyceraldehyde 3-phosphate dehydrogenase) (Glyceraldehyde-3-phosphate dehydrogenase [NADP+]) (Triosephosphate dehydrogenase).	1e-80	GO_ID:4332	TIGR_CMR|BA0849 SPTR:Q81UL6 symbol:BA0849 "glyceraldehyde-3-phosphate dehydrogenase, NADP-dependent" [GO:0008152 "metabolism" evidence=ISS] [GO:0008886 "glyceraldehyde-3-phosphate dehydrogenase (NADP+) activity" evidence=ISS] InterPro:IPR002086 Pfam:PF00171 GO:GO:0008152 InterPro:IPR012303 PIRSF:PIRSF000147 PROSITE:PS00070 PROSITE:PS00687 HSSP:Q59931 EMBL:AE017334 EMBL:AE017225 EMBL:AE017026 TIGR…	4e-47
Ljwgs_058132.1	1.1.11.7.3	EUTE aldehyde dehydrogenase [COG:COG1012]	ath:At2g24270	F27D4.18; NADP-dependent glyceraldehyde-3-phosphate dehydrogenase, putative [EC:1.2.1.9] [KO:K00131]	1e-79	BH2237	COG1012	1e-45	GAPN_PEA	Directproteinsequencing;NADP;Oxidoreductase,NADP-dependent glyceraldehyde-3-phosphate dehydrogenase (EC 1.2.1.9) (Non-phosphorylating glyceraldehyde 3-phosphate dehydrogenase) (Glyceraldehyde-3-phosphate dehydrogenase [NADP+]) (Triosephosphate dehydrogenase).	1e-80	GO_ID:4332	TIGR_CMR|BA0849 SPTR:Q81UL6 symbol:BA0849 "glyceraldehyde-3-phosphate dehydrogenase, NADP-dependent" [GO:0008152 "metabolism" evidence=ISS] [GO:0008886 "glyceraldehyde-3-phosphate dehydrogenase (NADP+) activity" evidence=ISS] InterPro:IPR002086 Pfam:PF00171 GO:GO:0008152 InterPro:IPR012303 PIRSF:PIRSF000147 PROSITE:PS00070 PROSITE:PS00687 HSSP:Q59931 EMBL:AE017334 EMBL:AE017225 EMBL:AE017026 TIGR…	4e-47
Ljwgs_058132.1	1.5.12.24	E1.1.1.1, adh alcohol dehydrogenase [EC:1.1.1.1] [COG:COG1012 COG1062 COG1064 COG1454] [GO:0004022 0004023 0004024 0004025]	ath:At2g24270	F27D4.18; NADP-dependent glyceraldehyde-3-phosphate dehydrogenase, putative [EC:1.2.1.9] [KO:K00131]	1e-79	BH2237	COG1012	1e-45	GAPN_PEA	Directproteinsequencing;NADP;Oxidoreductase,NADP-dependent glyceraldehyde-3-phosphate dehydrogenase (EC 1.2.1.9) (Non-phosphorylating glyceraldehyde 3-phosphate dehydrogenase) (Glyceraldehyde-3-phosphate dehydrogenase [NADP+]) (Triosephosphate dehydrogenase).	1e-80	GO_ID:4332	TIGR_CMR|BA0849 SPTR:Q81UL6 symbol:BA0849 "glyceraldehyde-3-phosphate dehydrogenase, NADP-dependent" [GO:0008152 "metabolism" evidence=ISS] [GO:0008886 "glyceraldehyde-3-phosphate dehydrogenase (NADP+) activity" evidence=ISS] InterPro:IPR002086 Pfam:PF00171 GO:GO:0008152 InterPro:IPR012303 PIRSF:PIRSF000147 PROSITE:PS00070 PROSITE:PS00687 HSSP:Q59931 EMBL:AE017334 EMBL:AE017225 EMBL:AE017026 TIGR…	4e-47
Ljwgs_058132.1	1.3.6.11	E1.1.1.1, adh alcohol dehydrogenase [EC:1.1.1.1] [COG:COG1012 COG1062 COG1064 COG1454] [GO:0004022 0004023 0004024 0004025]	ath:At2g24270	F27D4.18; NADP-dependent glyceraldehyde-3-phosphate dehydrogenase, putative [EC:1.2.1.9] [KO:K00131]	1e-79	BH2237	COG1012	1e-45	GAPN_PEA	Directproteinsequencing;NADP;Oxidoreductase,NADP-dependent glyceraldehyde-3-phosphate dehydrogenase (EC 1.2.1.9) (Non-phosphorylating glyceraldehyde 3-phosphate dehydrogenase) (Glyceraldehyde-3-phosphate dehydrogenase [NADP+]) (Triosephosphate dehydrogenase).	1e-80	GO_ID:4332	TIGR_CMR|BA0849 SPTR:Q81UL6 symbol:BA0849 "glyceraldehyde-3-phosphate dehydrogenase, NADP-dependent" [GO:0008152 "metabolism" evidence=ISS] [GO:0008886 "glyceraldehyde-3-phosphate dehydrogenase (NADP+) activity" evidence=ISS] InterPro:IPR002086 Pfam:PF00171 GO:GO:0008152 InterPro:IPR012303 PIRSF:PIRSF000147 PROSITE:PS00070 PROSITE:PS00687 HSSP:Q59931 EMBL:AE017334 EMBL:AE017225 EMBL:AE017026 TIGR…	4e-47
Ljwgs_058132.1	1.1.14.25	E1.2.1.16, gabD succinate-semialdehyde dehydrogenase (NADP+) [EC:1.2.1.16] [COG:COG1012] [GO:0009013]	ath:At2g24270	F27D4.18; NADP-dependent glyceraldehyde-3-phosphate dehydrogenase, putative [EC:1.2.1.9] [KO:K00131]	1e-79	BH2237	COG1012	1e-45	GAPN_PEA	Directproteinsequencing;NADP;Oxidoreductase,NADP-dependent glyceraldehyde-3-phosphate dehydrogenase (EC 1.2.1.9) (Non-phosphorylating glyceraldehyde 3-phosphate dehydrogenase) (Glyceraldehyde-3-phosphate dehydrogenase [NADP+]) (Triosephosphate dehydrogenase).	1e-80	GO_ID:4332	TIGR_CMR|BA0849 SPTR:Q81UL6 symbol:BA0849 "glyceraldehyde-3-phosphate dehydrogenase, NADP-dependent" [GO:0008152 "metabolism" evidence=ISS] [GO:0008886 "glyceraldehyde-3-phosphate dehydrogenase (NADP+) activity" evidence=ISS] InterPro:IPR002086 Pfam:PF00171 GO:GO:0008152 InterPro:IPR012303 PIRSF:PIRSF000147 PROSITE:PS00070 PROSITE:PS00687 HSSP:Q59931 EMBL:AE017334 EMBL:AE017225 EMBL:AE017026 TIGR…	4e-47
Ljwgs_058132.1	1.11.17.26	E1.2.1.28, xylC benzaldehyde dehydrogenase (NAD) [EC:1.2.1.28] [COG:COG1012] [GO:0018479]	ath:At2g24270	F27D4.18; NADP-dependent glyceraldehyde-3-phosphate dehydrogenase, putative [EC:1.2.1.9] [KO:K00131]	1e-79	BH2237	COG1012	1e-45	GAPN_PEA	Directproteinsequencing;NADP;Oxidoreductase,NADP-dependent glyceraldehyde-3-phosphate dehydrogenase (EC 1.2.1.9) (Non-phosphorylating glyceraldehyde 3-phosphate dehydrogenase) (Glyceraldehyde-3-phosphate dehydrogenase [NADP+]) (Triosephosphate dehydrogenase).	1e-80	GO_ID:4332	TIGR_CMR|BA0849 SPTR:Q81UL6 symbol:BA0849 "glyceraldehyde-3-phosphate dehydrogenase, NADP-dependent" [GO:0008152 "metabolism" evidence=ISS] [GO:0008886 "glyceraldehyde-3-phosphate dehydrogenase (NADP+) activity" evidence=ISS] InterPro:IPR002086 Pfam:PF00171 GO:GO:0008152 InterPro:IPR012303 PIRSF:PIRSF000147 PROSITE:PS00070 PROSITE:PS00687 HSSP:Q59931 EMBL:AE017334 EMBL:AE017225 EMBL:AE017026 TIGR…	4e-47
Ljwgs_058132.1	1.1.1.18	E1.1.1.1, adh alcohol dehydrogenase [EC:1.1.1.1] [COG:COG1012 COG1062 COG1064 COG1454] [GO:0004022 0004023 0004024 0004025]	ath:At2g24270	F27D4.18; NADP-dependent glyceraldehyde-3-phosphate dehydrogenase, putative [EC:1.2.1.9] [KO:K00131]	1e-79	BH2237	COG1012	1e-45	GAPN_PEA	Directproteinsequencing;NADP;Oxidoreductase,NADP-dependent glyceraldehyde-3-phosphate dehydrogenase (EC 1.2.1.9) (Non-phosphorylating glyceraldehyde 3-phosphate dehydrogenase) (Glyceraldehyde-3-phosphate dehydrogenase [NADP+]) (Triosephosphate dehydrogenase).	1e-80	GO_ID:4332	TIGR_CMR|BA0849 SPTR:Q81UL6 symbol:BA0849 "glyceraldehyde-3-phosphate dehydrogenase, NADP-dependent" [GO:0008152 "metabolism" evidence=ISS] [GO:0008886 "glyceraldehyde-3-phosphate dehydrogenase (NADP+) activity" evidence=ISS] InterPro:IPR002086 Pfam:PF00171 GO:GO:0008152 InterPro:IPR012303 PIRSF:PIRSF000147 PROSITE:PS00070 PROSITE:PS00687 HSSP:Q59931 EMBL:AE017334 EMBL:AE017225 EMBL:AE017026 TIGR…	4e-47
Ljwgs_058132.1	1.10.3.5	E1.2.1.3 aldehyde dehydrogenase (NAD+) [EC:1.2.1.3] [COG:COG1012] [GO:0004029]	ath:At2g24270	F27D4.18; NADP-dependent glyceraldehyde-3-phosphate dehydrogenase, putative [EC:1.2.1.9] [KO:K00131]	1e-79	BH2237	COG1012	1e-45	GAPN_PEA	Directproteinsequencing;NADP;Oxidoreductase,NADP-dependent glyceraldehyde-3-phosphate dehydrogenase (EC 1.2.1.9) (Non-phosphorylating glyceraldehyde 3-phosphate dehydrogenase) (Glyceraldehyde-3-phosphate dehydrogenase [NADP+]) (Triosephosphate dehydrogenase).	1e-80	GO_ID:4332	TIGR_CMR|BA0849 SPTR:Q81UL6 symbol:BA0849 "glyceraldehyde-3-phosphate dehydrogenase, NADP-dependent" [GO:0008152 "metabolism" evidence=ISS] [GO:0008886 "glyceraldehyde-3-phosphate dehydrogenase (NADP+) activity" evidence=ISS] InterPro:IPR002086 Pfam:PF00171 GO:GO:0008152 InterPro:IPR012303 PIRSF:PIRSF000147 PROSITE:PS00070 PROSITE:PS00687 HSSP:Q59931 EMBL:AE017334 EMBL:AE017225 EMBL:AE017026 TIGR…	4e-47
Ljwgs_058132.1	1.5.6.18	E1.2.1.3 aldehyde dehydrogenase (NAD+) [EC:1.2.1.3] [COG:COG1012] [GO:0004029]	ath:At2g24270	F27D4.18; NADP-dependent glyceraldehyde-3-phosphate dehydrogenase, putative [EC:1.2.1.9] [KO:K00131]	1e-79	BH2237	COG1012	1e-45	GAPN_PEA	Directproteinsequencing;NADP;Oxidoreductase,NADP-dependent glyceraldehyde-3-phosphate dehydrogenase (EC 1.2.1.9) (Non-phosphorylating glyceraldehyde 3-phosphate dehydrogenase) (Glyceraldehyde-3-phosphate dehydrogenase [NADP+]) (Triosephosphate dehydrogenase).	1e-80	GO_ID:4332	TIGR_CMR|BA0849 SPTR:Q81UL6 symbol:BA0849 "glyceraldehyde-3-phosphate dehydrogenase, NADP-dependent" [GO:0008152 "metabolism" evidence=ISS] [GO:0008886 "glyceraldehyde-3-phosphate dehydrogenase (NADP+) activity" evidence=ISS] InterPro:IPR002086 Pfam:PF00171 GO:GO:0008152 InterPro:IPR012303 PIRSF:PIRSF000147 PROSITE:PS00070 PROSITE:PS00687 HSSP:Q59931 EMBL:AE017334 EMBL:AE017225 EMBL:AE017026 TIGR…	4e-47
Ljwgs_058132.1	1.5.12.34	E1.2.1.16, gabD succinate-semialdehyde dehydrogenase (NADP+) [EC:1.2.1.16] [COG:COG1012] [GO:0009013]	ath:At2g24270	F27D4.18; NADP-dependent glyceraldehyde-3-phosphate dehydrogenase, putative [EC:1.2.1.9] [KO:K00131]	1e-79	BH2237	COG1012	1e-45	GAPN_PEA	Directproteinsequencing;NADP;Oxidoreductase,NADP-dependent glyceraldehyde-3-phosphate dehydrogenase (EC 1.2.1.9) (Non-phosphorylating glyceraldehyde 3-phosphate dehydrogenase) (Glyceraldehyde-3-phosphate dehydrogenase [NADP+]) (Triosephosphate dehydrogenase).	1e-80	GO_ID:4332	TIGR_CMR|BA0849 SPTR:Q81UL6 symbol:BA0849 "glyceraldehyde-3-phosphate dehydrogenase, NADP-dependent" [GO:0008152 "metabolism" evidence=ISS] [GO:0008886 "glyceraldehyde-3-phosphate dehydrogenase (NADP+) activity" evidence=ISS] InterPro:IPR002086 Pfam:PF00171 GO:GO:0008152 InterPro:IPR012303 PIRSF:PIRSF000147 PROSITE:PS00070 PROSITE:PS00687 HSSP:Q59931 EMBL:AE017334 EMBL:AE017225 EMBL:AE017026 TIGR…	4e-47
Ljwgs_058132.1	1.11.20.6	E1.1.1.1, adh alcohol dehydrogenase [EC:1.1.1.1] [COG:COG1012 COG1062 COG1064 COG1454] [GO:0004022 0004023 0004024 0004025]	ath:At2g24270	F27D4.18; NADP-dependent glyceraldehyde-3-phosphate dehydrogenase, putative [EC:1.2.1.9] [KO:K00131]	1e-79	BH2237	COG1012	1e-45	GAPN_PEA	Directproteinsequencing;NADP;Oxidoreductase,NADP-dependent glyceraldehyde-3-phosphate dehydrogenase (EC 1.2.1.9) (Non-phosphorylating glyceraldehyde 3-phosphate dehydrogenase) (Glyceraldehyde-3-phosphate dehydrogenase [NADP+]) (Triosephosphate dehydrogenase).	1e-80	GO_ID:4332	TIGR_CMR|BA0849 SPTR:Q81UL6 symbol:BA0849 "glyceraldehyde-3-phosphate dehydrogenase, NADP-dependent" [GO:0008152 "metabolism" evidence=ISS] [GO:0008886 "glyceraldehyde-3-phosphate dehydrogenase (NADP+) activity" evidence=ISS] InterPro:IPR002086 Pfam:PF00171 GO:GO:0008152 InterPro:IPR012303 PIRSF:PIRSF000147 PROSITE:PS00070 PROSITE:PS00687 HSSP:Q59931 EMBL:AE017334 EMBL:AE017225 EMBL:AE017026 TIGR…	4e-47
Ljwgs_058132.1	1.5.9.28	E1.2.1.3 aldehyde dehydrogenase (NAD+) [EC:1.2.1.3] [COG:COG1012] [GO:0004029]	ath:At2g24270	F27D4.18; NADP-dependent glyceraldehyde-3-phosphate dehydrogenase, putative [EC:1.2.1.9] [KO:K00131]	1e-79	BH2237	COG1012	1e-45	GAPN_PEA	Directproteinsequencing;NADP;Oxidoreductase,NADP-dependent glyceraldehyde-3-phosphate dehydrogenase (EC 1.2.1.9) (Non-phosphorylating glyceraldehyde 3-phosphate dehydrogenase) (Glyceraldehyde-3-phosphate dehydrogenase [NADP+]) (Triosephosphate dehydrogenase).	1e-80	GO_ID:4332	TIGR_CMR|BA0849 SPTR:Q81UL6 symbol:BA0849 "glyceraldehyde-3-phosphate dehydrogenase, NADP-dependent" [GO:0008152 "metabolism" evidence=ISS] [GO:0008886 "glyceraldehyde-3-phosphate dehydrogenase (NADP+) activity" evidence=ISS] InterPro:IPR002086 Pfam:PF00171 GO:GO:0008152 InterPro:IPR012303 PIRSF:PIRSF000147 PROSITE:PS00070 PROSITE:PS00687 HSSP:Q59931 EMBL:AE017334 EMBL:AE017225 EMBL:AE017026 TIGR…	4e-47
Ljwgs_058132.1	1.11.20.3	E1.2.1.- [EC:1.2.1.-] [COG:COG1012]	ath:At2g24270	F27D4.18; NADP-dependent glyceraldehyde-3-phosphate dehydrogenase, putative [EC:1.2.1.9] [KO:K00131]	1e-79	BH2237	COG1012	1e-45	GAPN_PEA	Directproteinsequencing;NADP;Oxidoreductase,NADP-dependent glyceraldehyde-3-phosphate dehydrogenase (EC 1.2.1.9) (Non-phosphorylating glyceraldehyde 3-phosphate dehydrogenase) (Glyceraldehyde-3-phosphate dehydrogenase [NADP+]) (Triosephosphate dehydrogenase).	1e-80	GO_ID:4332	TIGR_CMR|BA0849 SPTR:Q81UL6 symbol:BA0849 "glyceraldehyde-3-phosphate dehydrogenase, NADP-dependent" [GO:0008152 "metabolism" evidence=ISS] [GO:0008886 "glyceraldehyde-3-phosphate dehydrogenase (NADP+) activity" evidence=ISS] InterPro:IPR002086 Pfam:PF00171 GO:GO:0008152 InterPro:IPR012303 PIRSF:PIRSF000147 PROSITE:PS00070 PROSITE:PS00687 HSSP:Q59931 EMBL:AE017334 EMBL:AE017225 EMBL:AE017026 TIGR…	4e-47
Ljwgs_058132.1	1.1.1.23	E1.2.1.5 aldehyde dehydrogenase (NAD(P)+) [EC:1.2.1.5] [COG:COG1012] [GO:0004030]	ath:At2g24270	F27D4.18; NADP-dependent glyceraldehyde-3-phosphate dehydrogenase, putative [EC:1.2.1.9] [KO:K00131]	1e-79	BH2237	COG1012	1e-45	GAPN_PEA	Directproteinsequencing;NADP;Oxidoreductase,NADP-dependent glyceraldehyde-3-phosphate dehydrogenase (EC 1.2.1.9) (Non-phosphorylating glyceraldehyde 3-phosphate dehydrogenase) (Glyceraldehyde-3-phosphate dehydrogenase [NADP+]) (Triosephosphate dehydrogenase).	1e-80	GO_ID:4332	TIGR_CMR|BA0849 SPTR:Q81UL6 symbol:BA0849 "glyceraldehyde-3-phosphate dehydrogenase, NADP-dependent" [GO:0008152 "metabolism" evidence=ISS] [GO:0008886 "glyceraldehyde-3-phosphate dehydrogenase (NADP+) activity" evidence=ISS] InterPro:IPR002086 Pfam:PF00171 GO:GO:0008152 InterPro:IPR012303 PIRSF:PIRSF000147 PROSITE:PS00070 PROSITE:PS00687 HSSP:Q59931 EMBL:AE017334 EMBL:AE017225 EMBL:AE017026 TIGR…	4e-47
Ljwgs_058132.1	1.5.10.12	E1.5.1.12, putA 1-pyrroline-5-carboxylate dehydrogenase [EC:1.5.1.12] [COG:COG1012] [GO:0003842]	ath:At2g24270	F27D4.18; NADP-dependent glyceraldehyde-3-phosphate dehydrogenase, putative [EC:1.2.1.9] [KO:K00131]	1e-79	BH2237	COG1012	1e-45	GAPN_PEA	Directproteinsequencing;NADP;Oxidoreductase,NADP-dependent glyceraldehyde-3-phosphate dehydrogenase (EC 1.2.1.9) (Non-phosphorylating glyceraldehyde 3-phosphate dehydrogenase) (Glyceraldehyde-3-phosphate dehydrogenase [NADP+]) (Triosephosphate dehydrogenase).	1e-80	GO_ID:4332	TIGR_CMR|BA0849 SPTR:Q81UL6 symbol:BA0849 "glyceraldehyde-3-phosphate dehydrogenase, NADP-dependent" [GO:0008152 "metabolism" evidence=ISS] [GO:0008886 "glyceraldehyde-3-phosphate dehydrogenase (NADP+) activity" evidence=ISS] InterPro:IPR002086 Pfam:PF00171 GO:GO:0008152 InterPro:IPR012303 PIRSF:PIRSF000147 PROSITE:PS00070 PROSITE:PS00687 HSSP:Q59931 EMBL:AE017334 EMBL:AE017225 EMBL:AE017026 TIGR…	4e-47
Ljwgs_058132.1	1.5.1.9	E1.5.1.12, putA 1-pyrroline-5-carboxylate dehydrogenase [EC:1.5.1.12] [COG:COG1012] [GO:0003842]	ath:At2g24270	F27D4.18; NADP-dependent glyceraldehyde-3-phosphate dehydrogenase, putative [EC:1.2.1.9] [KO:K00131]	1e-79	BH2237	COG1012	1e-45	GAPN_PEA	Directproteinsequencing;NADP;Oxidoreductase,NADP-dependent glyceraldehyde-3-phosphate dehydrogenase (EC 1.2.1.9) (Non-phosphorylating glyceraldehyde 3-phosphate dehydrogenase) (Glyceraldehyde-3-phosphate dehydrogenase [NADP+]) (Triosephosphate dehydrogenase).	1e-80	GO_ID:4332	TIGR_CMR|BA0849 SPTR:Q81UL6 symbol:BA0849 "glyceraldehyde-3-phosphate dehydrogenase, NADP-dependent" [GO:0008152 "metabolism" evidence=ISS] [GO:0008886 "glyceraldehyde-3-phosphate dehydrogenase (NADP+) activity" evidence=ISS] InterPro:IPR002086 Pfam:PF00171 GO:GO:0008152 InterPro:IPR012303 PIRSF:PIRSF000147 PROSITE:PS00070 PROSITE:PS00687 HSSP:Q59931 EMBL:AE017334 EMBL:AE017225 EMBL:AE017026 TIGR…	4e-47
Ljwgs_058132.1	1.3.6.12	E1.2.1.3 aldehyde dehydrogenase (NAD+) [EC:1.2.1.3] [COG:COG1012] [GO:0004029]	ath:At2g24270	F27D4.18; NADP-dependent glyceraldehyde-3-phosphate dehydrogenase, putative [EC:1.2.1.9] [KO:K00131]	1e-79	BH2237	COG1012	1e-45	GAPN_PEA	Directproteinsequencing;NADP;Oxidoreductase,NADP-dependent glyceraldehyde-3-phosphate dehydrogenase (EC 1.2.1.9) (Non-phosphorylating glyceraldehyde 3-phosphate dehydrogenase) (Glyceraldehyde-3-phosphate dehydrogenase [NADP+]) (Triosephosphate dehydrogenase).	1e-80	GO_ID:4332	TIGR_CMR|BA0849 SPTR:Q81UL6 symbol:BA0849 "glyceraldehyde-3-phosphate dehydrogenase, NADP-dependent" [GO:0008152 "metabolism" evidence=ISS] [GO:0008886 "glyceraldehyde-3-phosphate dehydrogenase (NADP+) activity" evidence=ISS] InterPro:IPR002086 Pfam:PF00171 GO:GO:0008152 InterPro:IPR012303 PIRSF:PIRSF000147 PROSITE:PS00070 PROSITE:PS00687 HSSP:Q59931 EMBL:AE017334 EMBL:AE017225 EMBL:AE017026 TIGR…	4e-47
Ljwgs_058132.1	1.5.11.27	E1.2.1.5 aldehyde dehydrogenase (NAD(P)+) [EC:1.2.1.5] [COG:COG1012] [GO:0004030]	ath:At2g24270	F27D4.18; NADP-dependent glyceraldehyde-3-phosphate dehydrogenase, putative [EC:1.2.1.9] [KO:K00131]	1e-79	BH2237	COG1012	1e-45	GAPN_PEA	Directproteinsequencing;NADP;Oxidoreductase,NADP-dependent glyceraldehyde-3-phosphate dehydrogenase (EC 1.2.1.9) (Non-phosphorylating glyceraldehyde 3-phosphate dehydrogenase) (Glyceraldehyde-3-phosphate dehydrogenase [NADP+]) (Triosephosphate dehydrogenase).	1e-80	GO_ID:4332	TIGR_CMR|BA0849 SPTR:Q81UL6 symbol:BA0849 "glyceraldehyde-3-phosphate dehydrogenase, NADP-dependent" [GO:0008152 "metabolism" evidence=ISS] [GO:0008886 "glyceraldehyde-3-phosphate dehydrogenase (NADP+) activity" evidence=ISS] InterPro:IPR002086 Pfam:PF00171 GO:GO:0008152 InterPro:IPR012303 PIRSF:PIRSF000147 PROSITE:PS00070 PROSITE:PS00687 HSSP:Q59931 EMBL:AE017334 EMBL:AE017225 EMBL:AE017026 TIGR…	4e-47
Ljwgs_058132.1	1.3.9.2	E1.2.1.3 aldehyde dehydrogenase (NAD+) [EC:1.2.1.3] [COG:COG1012] [GO:0004029]	ath:At2g24270	F27D4.18; NADP-dependent glyceraldehyde-3-phosphate dehydrogenase, putative [EC:1.2.1.9] [KO:K00131]	1e-79	BH2237	COG1012	1e-45	GAPN_PEA	Directproteinsequencing;NADP;Oxidoreductase,NADP-dependent glyceraldehyde-3-phosphate dehydrogenase (EC 1.2.1.9) (Non-phosphorylating glyceraldehyde 3-phosphate dehydrogenase) (Glyceraldehyde-3-phosphate dehydrogenase [NADP+]) (Triosephosphate dehydrogenase).	1e-80	GO_ID:4332	TIGR_CMR|BA0849 SPTR:Q81UL6 symbol:BA0849 "glyceraldehyde-3-phosphate dehydrogenase, NADP-dependent" [GO:0008152 "metabolism" evidence=ISS] [GO:0008886 "glyceraldehyde-3-phosphate dehydrogenase (NADP+) activity" evidence=ISS] InterPro:IPR002086 Pfam:PF00171 GO:GO:0008152 InterPro:IPR012303 PIRSF:PIRSF000147 PROSITE:PS00070 PROSITE:PS00687 HSSP:Q59931 EMBL:AE017334 EMBL:AE017225 EMBL:AE017026 TIGR…	4e-47
Ljwgs_058132.1	1.1.16.3	E1.2.1.27, mmsA, iolA methylmalonate-semialdehyde dehydrogenase [EC:1.2.1.27] [COG:COG1012] [GO:0004491]	ath:At2g24270	F27D4.18; NADP-dependent glyceraldehyde-3-phosphate dehydrogenase, putative [EC:1.2.1.9] [KO:K00131]	1e-79	BH2237	COG1012	1e-45	GAPN_PEA	Directproteinsequencing;NADP;Oxidoreductase,NADP-dependent glyceraldehyde-3-phosphate dehydrogenase (EC 1.2.1.9) (Non-phosphorylating glyceraldehyde 3-phosphate dehydrogenase) (Glyceraldehyde-3-phosphate dehydrogenase [NADP+]) (Triosephosphate dehydrogenase).	1e-80	GO_ID:4332	TIGR_CMR|BA0849 SPTR:Q81UL6 symbol:BA0849 "glyceraldehyde-3-phosphate dehydrogenase, NADP-dependent" [GO:0008152 "metabolism" evidence=ISS] [GO:0008886 "glyceraldehyde-3-phosphate dehydrogenase (NADP+) activity" evidence=ISS] InterPro:IPR002086 Pfam:PF00171 GO:GO:0008152 InterPro:IPR012303 PIRSF:PIRSF000147 PROSITE:PS00070 PROSITE:PS00687 HSSP:Q59931 EMBL:AE017334 EMBL:AE017225 EMBL:AE017026 TIGR…	4e-47
Ljwgs_058132.1	1.6.1.5	E1.2.1.3 aldehyde dehydrogenase (NAD+) [EC:1.2.1.3] [COG:COG1012] [GO:0004029]	ath:At2g24270	F27D4.18; NADP-dependent glyceraldehyde-3-phosphate dehydrogenase, putative [EC:1.2.1.9] [KO:K00131]	1e-79	BH2237	COG1012	1e-45	GAPN_PEA	Directproteinsequencing;NADP;Oxidoreductase,NADP-dependent glyceraldehyde-3-phosphate dehydrogenase (EC 1.2.1.9) (Non-phosphorylating glyceraldehyde 3-phosphate dehydrogenase) (Glyceraldehyde-3-phosphate dehydrogenase [NADP+]) (Triosephosphate dehydrogenase).	1e-80	GO_ID:4332	TIGR_CMR|BA0849 SPTR:Q81UL6 symbol:BA0849 "glyceraldehyde-3-phosphate dehydrogenase, NADP-dependent" [GO:0008152 "metabolism" evidence=ISS] [GO:0008886 "glyceraldehyde-3-phosphate dehydrogenase (NADP+) activity" evidence=ISS] InterPro:IPR002086 Pfam:PF00171 GO:GO:0008152 InterPro:IPR012303 PIRSF:PIRSF000147 PROSITE:PS00070 PROSITE:PS00687 HSSP:Q59931 EMBL:AE017334 EMBL:AE017225 EMBL:AE017026 TIGR…	4e-47
Ljwgs_058132.1	1.5.12.23	E1.2.1.5 aldehyde dehydrogenase (NAD(P)+) [EC:1.2.1.5] [COG:COG1012] [GO:0004030]	ath:At2g24270	F27D4.18; NADP-dependent glyceraldehyde-3-phosphate dehydrogenase, putative [EC:1.2.1.9] [KO:K00131]	1e-79	BH2237	COG1012	1e-45	GAPN_PEA	Directproteinsequencing;NADP;Oxidoreductase,NADP-dependent glyceraldehyde-3-phosphate dehydrogenase (EC 1.2.1.9) (Non-phosphorylating glyceraldehyde 3-phosphate dehydrogenase) (Glyceraldehyde-3-phosphate dehydrogenase [NADP+]) (Triosephosphate dehydrogenase).	1e-80	GO_ID:4332	TIGR_CMR|BA0849 SPTR:Q81UL6 symbol:BA0849 "glyceraldehyde-3-phosphate dehydrogenase, NADP-dependent" [GO:0008152 "metabolism" evidence=ISS] [GO:0008886 "glyceraldehyde-3-phosphate dehydrogenase (NADP+) activity" evidence=ISS] InterPro:IPR002086 Pfam:PF00171 GO:GO:0008152 InterPro:IPR012303 PIRSF:PIRSF000147 PROSITE:PS00070 PROSITE:PS00687 HSSP:Q59931 EMBL:AE017334 EMBL:AE017225 EMBL:AE017026 TIGR…	4e-47
Ljwgs_058132.1	1.1.13.31	E1.2.1.3 aldehyde dehydrogenase (NAD+) [EC:1.2.1.3] [COG:COG1012] [GO:0004029]	ath:At2g24270	F27D4.18; NADP-dependent glyceraldehyde-3-phosphate dehydrogenase, putative [EC:1.2.1.9] [KO:K00131]	1e-79	BH2237	COG1012	1e-45	GAPN_PEA	Directproteinsequencing;NADP;Oxidoreductase,NADP-dependent glyceraldehyde-3-phosphate dehydrogenase (EC 1.2.1.9) (Non-phosphorylating glyceraldehyde 3-phosphate dehydrogenase) (Glyceraldehyde-3-phosphate dehydrogenase [NADP+]) (Triosephosphate dehydrogenase).	1e-80	GO_ID:4332	TIGR_CMR|BA0849 SPTR:Q81UL6 symbol:BA0849 "glyceraldehyde-3-phosphate dehydrogenase, NADP-dependent" [GO:0008152 "metabolism" evidence=ISS] [GO:0008886 "glyceraldehyde-3-phosphate dehydrogenase (NADP+) activity" evidence=ISS] InterPro:IPR002086 Pfam:PF00171 GO:GO:0008152 InterPro:IPR012303 PIRSF:PIRSF000147 PROSITE:PS00070 PROSITE:PS00687 HSSP:Q59931 EMBL:AE017334 EMBL:AE017225 EMBL:AE017026 TIGR…	4e-47
Ljwgs_058132.1	1.5.13.2	E1.2.1.39, feaB phenylacetaldehyde dehydrogenase [EC:1.2.1.39] [COG:COG1012] [GO:0008957]	ath:At2g24270	F27D4.18; NADP-dependent glyceraldehyde-3-phosphate dehydrogenase, putative [EC:1.2.1.9] [KO:K00131]	1e-79	BH2237	COG1012	1e-45	GAPN_PEA	Directproteinsequencing;NADP;Oxidoreductase,NADP-dependent glyceraldehyde-3-phosphate dehydrogenase (EC 1.2.1.9) (Non-phosphorylating glyceraldehyde 3-phosphate dehydrogenase) (Glyceraldehyde-3-phosphate dehydrogenase [NADP+]) (Triosephosphate dehydrogenase).	1e-80	GO_ID:4332	TIGR_CMR|BA0849 SPTR:Q81UL6 symbol:BA0849 "glyceraldehyde-3-phosphate dehydrogenase, NADP-dependent" [GO:0008152 "metabolism" evidence=ISS] [GO:0008886 "glyceraldehyde-3-phosphate dehydrogenase (NADP+) activity" evidence=ISS] InterPro:IPR002086 Pfam:PF00171 GO:GO:0008152 InterPro:IPR012303 PIRSF:PIRSF000147 PROSITE:PS00070 PROSITE:PS00687 HSSP:Q59931 EMBL:AE017334 EMBL:AE017225 EMBL:AE017026 TIGR…	4e-47
Ljwgs_058132.1	1.1.11.14	E1.2.1.3 aldehyde dehydrogenase (NAD+) [EC:1.2.1.3] [COG:COG1012] [GO:0004029]	ath:At2g24270	F27D4.18; NADP-dependent glyceraldehyde-3-phosphate dehydrogenase, putative [EC:1.2.1.9] [KO:K00131]	1e-79	BH2237	COG1012	1e-45	GAPN_PEA	Directproteinsequencing;NADP;Oxidoreductase,NADP-dependent glyceraldehyde-3-phosphate dehydrogenase (EC 1.2.1.9) (Non-phosphorylating glyceraldehyde 3-phosphate dehydrogenase) (Glyceraldehyde-3-phosphate dehydrogenase [NADP+]) (Triosephosphate dehydrogenase).	1e-80	GO_ID:4332	TIGR_CMR|BA0849 SPTR:Q81UL6 symbol:BA0849 "glyceraldehyde-3-phosphate dehydrogenase, NADP-dependent" [GO:0008152 "metabolism" evidence=ISS] [GO:0008886 "glyceraldehyde-3-phosphate dehydrogenase (NADP+) activity" evidence=ISS] InterPro:IPR002086 Pfam:PF00171 GO:GO:0008152 InterPro:IPR012303 PIRSF:PIRSF000147 PROSITE:PS00070 PROSITE:PS00687 HSSP:Q59931 EMBL:AE017334 EMBL:AE017225 EMBL:AE017026 TIGR…	4e-47
Ljwgs_058132.1	1.1.14.38	E1.2.1.3 aldehyde dehydrogenase (NAD+) [EC:1.2.1.3] [COG:COG1012] [GO:0004029]	ath:At2g24270	F27D4.18; NADP-dependent glyceraldehyde-3-phosphate dehydrogenase, putative [EC:1.2.1.9] [KO:K00131]	1e-79	BH2237	COG1012	1e-45	GAPN_PEA	Directproteinsequencing;NADP;Oxidoreductase,NADP-dependent glyceraldehyde-3-phosphate dehydrogenase (EC 1.2.1.9) (Non-phosphorylating glyceraldehyde 3-phosphate dehydrogenase) (Glyceraldehyde-3-phosphate dehydrogenase [NADP+]) (Triosephosphate dehydrogenase).	1e-80	GO_ID:4332	TIGR_CMR|BA0849 SPTR:Q81UL6 symbol:BA0849 "glyceraldehyde-3-phosphate dehydrogenase, NADP-dependent" [GO:0008152 "metabolism" evidence=ISS] [GO:0008886 "glyceraldehyde-3-phosphate dehydrogenase (NADP+) activity" evidence=ISS] InterPro:IPR002086 Pfam:PF00171 GO:GO:0008152 InterPro:IPR012303 PIRSF:PIRSF000147 PROSITE:PS00070 PROSITE:PS00687 HSSP:Q59931 EMBL:AE017334 EMBL:AE017225 EMBL:AE017026 TIGR…	4e-47
Ljwgs_058132.1	1.1.14.10.1	E1.2.1.10A, adhE acetaldehyde dehydrogenase [COG:COG1012]	ath:At2g24270	F27D4.18; NADP-dependent glyceraldehyde-3-phosphate dehydrogenase, putative [EC:1.2.1.9] [KO:K00131]	1e-79	BH2237	COG1012	1e-45	GAPN_PEA	Directproteinsequencing;NADP;Oxidoreductase,NADP-dependent glyceraldehyde-3-phosphate dehydrogenase (EC 1.2.1.9) (Non-phosphorylating glyceraldehyde 3-phosphate dehydrogenase) (Glyceraldehyde-3-phosphate dehydrogenase [NADP+]) (Triosephosphate dehydrogenase).	1e-80	GO_ID:4332	TIGR_CMR|BA0849 SPTR:Q81UL6 symbol:BA0849 "glyceraldehyde-3-phosphate dehydrogenase, NADP-dependent" [GO:0008152 "metabolism" evidence=ISS] [GO:0008886 "glyceraldehyde-3-phosphate dehydrogenase (NADP+) activity" evidence=ISS] InterPro:IPR002086 Pfam:PF00171 GO:GO:0008152 InterPro:IPR012303 PIRSF:PIRSF000147 PROSITE:PS00070 PROSITE:PS00687 HSSP:Q59931 EMBL:AE017334 EMBL:AE017225 EMBL:AE017026 TIGR…	4e-47
Ljwgs_058132.1	1.5.12.27	E1.2.1.60, hpaE 5-carboxymethyl-2-hydroxymuconic-semialdehyde dehydrogenase [EC:1.2.1.60] [COG:COG1012] [GO:0018480]	ath:At2g24270	F27D4.18; NADP-dependent glyceraldehyde-3-phosphate dehydrogenase, putative [EC:1.2.1.9] [KO:K00131]	1e-79	BH2237	COG1012	1e-45	GAPN_PEA	Directproteinsequencing;NADP;Oxidoreductase,NADP-dependent glyceraldehyde-3-phosphate dehydrogenase (EC 1.2.1.9) (Non-phosphorylating glyceraldehyde 3-phosphate dehydrogenase) (Glyceraldehyde-3-phosphate dehydrogenase [NADP+]) (Triosephosphate dehydrogenase).	1e-80	GO_ID:4332	TIGR_CMR|BA0849 SPTR:Q81UL6 symbol:BA0849 "glyceraldehyde-3-phosphate dehydrogenase, NADP-dependent" [GO:0008152 "metabolism" evidence=ISS] [GO:0008886 "glyceraldehyde-3-phosphate dehydrogenase (NADP+) activity" evidence=ISS] InterPro:IPR002086 Pfam:PF00171 GO:GO:0008152 InterPro:IPR012303 PIRSF:PIRSF000147 PROSITE:PS00070 PROSITE:PS00687 HSSP:Q59931 EMBL:AE017334 EMBL:AE017225 EMBL:AE017026 TIGR…	4e-47
Ljwgs_058132.1	1.5.3.37	E1.2.1.8, betB betaine-aldehyde dehydrogenase [EC:1.2.1.8] [COG:COG1012] [GO:0008802]	ath:At2g24270	F27D4.18; NADP-dependent glyceraldehyde-3-phosphate dehydrogenase, putative [EC:1.2.1.9] [KO:K00131]	1e-79	BH2237	COG1012	1e-45	GAPN_PEA	Directproteinsequencing;NADP;Oxidoreductase,NADP-dependent glyceraldehyde-3-phosphate dehydrogenase (EC 1.2.1.9) (Non-phosphorylating glyceraldehyde 3-phosphate dehydrogenase) (Glyceraldehyde-3-phosphate dehydrogenase [NADP+]) (Triosephosphate dehydrogenase).	1e-80	GO_ID:4332	TIGR_CMR|BA0849 SPTR:Q81UL6 symbol:BA0849 "glyceraldehyde-3-phosphate dehydrogenase, NADP-dependent" [GO:0008152 "metabolism" evidence=ISS] [GO:0008886 "glyceraldehyde-3-phosphate dehydrogenase (NADP+) activity" evidence=ISS] InterPro:IPR002086 Pfam:PF00171 GO:GO:0008152 InterPro:IPR012303 PIRSF:PIRSF000147 PROSITE:PS00070 PROSITE:PS00687 HSSP:Q59931 EMBL:AE017334 EMBL:AE017225 EMBL:AE017026 TIGR…	4e-47
Ljwgs_058132.1	1.1.11.7.1	E1.2.1.10A, adhE acetaldehyde dehydrogenase [COG:COG1012]	ath:At2g24270	F27D4.18; NADP-dependent glyceraldehyde-3-phosphate dehydrogenase, putative [EC:1.2.1.9] [KO:K00131]	1e-79	BH2237	COG1012	1e-45	GAPN_PEA	Directproteinsequencing;NADP;Oxidoreductase,NADP-dependent glyceraldehyde-3-phosphate dehydrogenase (EC 1.2.1.9) (Non-phosphorylating glyceraldehyde 3-phosphate dehydrogenase) (Glyceraldehyde-3-phosphate dehydrogenase [NADP+]) (Triosephosphate dehydrogenase).	1e-80	GO_ID:4332	TIGR_CMR|BA0849 SPTR:Q81UL6 symbol:BA0849 "glyceraldehyde-3-phosphate dehydrogenase, NADP-dependent" [GO:0008152 "metabolism" evidence=ISS] [GO:0008886 "glyceraldehyde-3-phosphate dehydrogenase (NADP+) activity" evidence=ISS] InterPro:IPR002086 Pfam:PF00171 GO:GO:0008152 InterPro:IPR012303 PIRSF:PIRSF000147 PROSITE:PS00070 PROSITE:PS00687 HSSP:Q59931 EMBL:AE017334 EMBL:AE017225 EMBL:AE017026 TIGR…	4e-47
Ljwgs_058132.1	1.1.1.22	E1.2.1.3 aldehyde dehydrogenase (NAD+) [EC:1.2.1.3] [COG:COG1012] [GO:0004029]	ath:At2g24270	F27D4.18; NADP-dependent glyceraldehyde-3-phosphate dehydrogenase, putative [EC:1.2.1.9] [KO:K00131]	1e-79	BH2237	COG1012	1e-45	GAPN_PEA	Directproteinsequencing;NADP;Oxidoreductase,NADP-dependent glyceraldehyde-3-phosphate dehydrogenase (EC 1.2.1.9) (Non-phosphorylating glyceraldehyde 3-phosphate dehydrogenase) (Glyceraldehyde-3-phosphate dehydrogenase [NADP+]) (Triosephosphate dehydrogenase).	1e-80	GO_ID:4332	TIGR_CMR|BA0849 SPTR:Q81UL6 symbol:BA0849 "glyceraldehyde-3-phosphate dehydrogenase, NADP-dependent" [GO:0008152 "metabolism" evidence=ISS] [GO:0008886 "glyceraldehyde-3-phosphate dehydrogenase (NADP+) activity" evidence=ISS] InterPro:IPR002086 Pfam:PF00171 GO:GO:0008152 InterPro:IPR012303 PIRSF:PIRSF000147 PROSITE:PS00070 PROSITE:PS00687 HSSP:Q59931 EMBL:AE017334 EMBL:AE017225 EMBL:AE017026 TIGR…	4e-47
Ljwgs_058132.1	1.5.1.2	E1.2.1.16, gabD succinate-semialdehyde dehydrogenase (NADP+) [EC:1.2.1.16] [COG:COG1012] [GO:0009013]	ath:At2g24270	F27D4.18; NADP-dependent glyceraldehyde-3-phosphate dehydrogenase, putative [EC:1.2.1.9] [KO:K00131]	1e-79	BH2237	COG1012	1e-45	GAPN_PEA	Directproteinsequencing;NADP;Oxidoreductase,NADP-dependent glyceraldehyde-3-phosphate dehydrogenase (EC 1.2.1.9) (Non-phosphorylating glyceraldehyde 3-phosphate dehydrogenase) (Glyceraldehyde-3-phosphate dehydrogenase [NADP+]) (Triosephosphate dehydrogenase).	1e-80	GO_ID:4332	TIGR_CMR|BA0849 SPTR:Q81UL6 symbol:BA0849 "glyceraldehyde-3-phosphate dehydrogenase, NADP-dependent" [GO:0008152 "metabolism" evidence=ISS] [GO:0008886 "glyceraldehyde-3-phosphate dehydrogenase (NADP+) activity" evidence=ISS] InterPro:IPR002086 Pfam:PF00171 GO:GO:0008152 InterPro:IPR012303 PIRSF:PIRSF000147 PROSITE:PS00070 PROSITE:PS00687 HSSP:Q59931 EMBL:AE017334 EMBL:AE017225 EMBL:AE017026 TIGR…	4e-47
Ljwgs_058132.1	1.1.11.25	E1.2.1.22, aldA, aldB lactaldehyde dehydrogenase [EC:1.2.1.22] [COG:COG1012] [GO:0008911]	ath:At2g24270	F27D4.18; NADP-dependent glyceraldehyde-3-phosphate dehydrogenase, putative [EC:1.2.1.9] [KO:K00131]	1e-79	BH2237	COG1012	1e-45	GAPN_PEA	Directproteinsequencing;NADP;Oxidoreductase,NADP-dependent glyceraldehyde-3-phosphate dehydrogenase (EC 1.2.1.9) (Non-phosphorylating glyceraldehyde 3-phosphate dehydrogenase) (Glyceraldehyde-3-phosphate dehydrogenase [NADP+]) (Triosephosphate dehydrogenase).	1e-80	GO_ID:4332	TIGR_CMR|BA0849 SPTR:Q81UL6 symbol:BA0849 "glyceraldehyde-3-phosphate dehydrogenase, NADP-dependent" [GO:0008152 "metabolism" evidence=ISS] [GO:0008886 "glyceraldehyde-3-phosphate dehydrogenase (NADP+) activity" evidence=ISS] InterPro:IPR002086 Pfam:PF00171 GO:GO:0008152 InterPro:IPR012303 PIRSF:PIRSF000147 PROSITE:PS00070 PROSITE:PS00687 HSSP:Q59931 EMBL:AE017334 EMBL:AE017225 EMBL:AE017026 TIGR…	4e-47
Ljwgs_058132.1	1.3.3.21	E1.1.1.1, adh alcohol dehydrogenase [EC:1.1.1.1] [COG:COG1012 COG1062 COG1064 COG1454] [GO:0004022 0004023 0004024 0004025]	ath:At2g24270	F27D4.18; NADP-dependent glyceraldehyde-3-phosphate dehydrogenase, putative [EC:1.2.1.9] [KO:K00131]	1e-79	BH2237	COG1012	1e-45	GAPN_PEA	Directproteinsequencing;NADP;Oxidoreductase,NADP-dependent glyceraldehyde-3-phosphate dehydrogenase (EC 1.2.1.9) (Non-phosphorylating glyceraldehyde 3-phosphate dehydrogenase) (Glyceraldehyde-3-phosphate dehydrogenase [NADP+]) (Triosephosphate dehydrogenase).	1e-80	GO_ID:4332	TIGR_CMR|BA0849 SPTR:Q81UL6 symbol:BA0849 "glyceraldehyde-3-phosphate dehydrogenase, NADP-dependent" [GO:0008152 "metabolism" evidence=ISS] [GO:0008886 "glyceraldehyde-3-phosphate dehydrogenase (NADP+) activity" evidence=ISS] InterPro:IPR002086 Pfam:PF00171 GO:GO:0008152 InterPro:IPR012303 PIRSF:PIRSF000147 PROSITE:PS00070 PROSITE:PS00687 HSSP:Q59931 EMBL:AE017334 EMBL:AE017225 EMBL:AE017026 TIGR…	4e-47
Ljwgs_058132.1	1.5.10.26	E2.7.3.2 creatine kinase [EC:2.7.3.2] [GO:0004111]	ath:At2g24270	F27D4.18; NADP-dependent glyceraldehyde-3-phosphate dehydrogenase, putative [EC:1.2.1.9] [KO:K00131]	1e-79	BH2237	COG1012	1e-45	GAPN_PEA	Directproteinsequencing;NADP;Oxidoreductase,NADP-dependent glyceraldehyde-3-phosphate dehydrogenase (EC 1.2.1.9) (Non-phosphorylating glyceraldehyde 3-phosphate dehydrogenase) (Glyceraldehyde-3-phosphate dehydrogenase [NADP+]) (Triosephosphate dehydrogenase).	1e-80	GO_ID:4332	TIGR_CMR|BA0849 SPTR:Q81UL6 symbol:BA0849 "glyceraldehyde-3-phosphate dehydrogenase, NADP-dependent" [GO:0008152 "metabolism" evidence=ISS] [GO:0008886 "glyceraldehyde-3-phosphate dehydrogenase (NADP+) activity" evidence=ISS] InterPro:IPR002086 Pfam:PF00171 GO:GO:0008152 InterPro:IPR012303 PIRSF:PIRSF000147 PROSITE:PS00070 PROSITE:PS00687 HSSP:Q59931 EMBL:AE017334 EMBL:AE017225 EMBL:AE017026 TIGR…	4e-47
Ljwgs_058132.1	1.5.14.24	E1.2.1.3 aldehyde dehydrogenase (NAD+) [EC:1.2.1.3] [COG:COG1012] [GO:0004029]	ath:At2g24270	F27D4.18; NADP-dependent glyceraldehyde-3-phosphate dehydrogenase, putative [EC:1.2.1.9] [KO:K00131]	1e-79	BH2237	COG1012	1e-45	GAPN_PEA	Directproteinsequencing;NADP;Oxidoreductase,NADP-dependent glyceraldehyde-3-phosphate dehydrogenase (EC 1.2.1.9) (Non-phosphorylating glyceraldehyde 3-phosphate dehydrogenase) (Glyceraldehyde-3-phosphate dehydrogenase [NADP+]) (Triosephosphate dehydrogenase).	1e-80	GO_ID:4332	TIGR_CMR|BA0849 SPTR:Q81UL6 symbol:BA0849 "glyceraldehyde-3-phosphate dehydrogenase, NADP-dependent" [GO:0008152 "metabolism" evidence=ISS] [GO:0008886 "glyceraldehyde-3-phosphate dehydrogenase (NADP+) activity" evidence=ISS] InterPro:IPR002086 Pfam:PF00171 GO:GO:0008152 InterPro:IPR012303 PIRSF:PIRSF000147 PROSITE:PS00070 PROSITE:PS00687 HSSP:Q59931 EMBL:AE017334 EMBL:AE017225 EMBL:AE017026 TIGR…	4e-47
Ljwgs_058132.1	1.11.8.3	E1.2.1.3 aldehyde dehydrogenase (NAD+) [EC:1.2.1.3] [COG:COG1012] [GO:0004029]	ath:At2g24270	F27D4.18; NADP-dependent glyceraldehyde-3-phosphate dehydrogenase, putative [EC:1.2.1.9] [KO:K00131]	1e-79	BH2237	COG1012	1e-45	GAPN_PEA	Directproteinsequencing;NADP;Oxidoreductase,NADP-dependent glyceraldehyde-3-phosphate dehydrogenase (EC 1.2.1.9) (Non-phosphorylating glyceraldehyde 3-phosphate dehydrogenase) (Glyceraldehyde-3-phosphate dehydrogenase [NADP+]) (Triosephosphate dehydrogenase).	1e-80	GO_ID:4332	TIGR_CMR|BA0849 SPTR:Q81UL6 symbol:BA0849 "glyceraldehyde-3-phosphate dehydrogenase, NADP-dependent" [GO:0008152 "metabolism" evidence=ISS] [GO:0008886 "glyceraldehyde-3-phosphate dehydrogenase (NADP+) activity" evidence=ISS] InterPro:IPR002086 Pfam:PF00171 GO:GO:0008152 InterPro:IPR012303 PIRSF:PIRSF000147 PROSITE:PS00070 PROSITE:PS00687 HSSP:Q59931 EMBL:AE017334 EMBL:AE017225 EMBL:AE017026 TIGR…	4e-47
Ljwgs_058132.1	1.3.9.4	E1.1.1.1, adh alcohol dehydrogenase [EC:1.1.1.1] [COG:COG1012 COG1062 COG1064 COG1454] [GO:0004022 0004023 0004024 0004025]	ath:At2g24270	F27D4.18; NADP-dependent glyceraldehyde-3-phosphate dehydrogenase, putative [EC:1.2.1.9] [KO:K00131]	1e-79	BH2237	COG1012	1e-45	GAPN_PEA	Directproteinsequencing;NADP;Oxidoreductase,NADP-dependent glyceraldehyde-3-phosphate dehydrogenase (EC 1.2.1.9) (Non-phosphorylating glyceraldehyde 3-phosphate dehydrogenase) (Glyceraldehyde-3-phosphate dehydrogenase [NADP+]) (Triosephosphate dehydrogenase).	1e-80	GO_ID:4332	TIGR_CMR|BA0849 SPTR:Q81UL6 symbol:BA0849 "glyceraldehyde-3-phosphate dehydrogenase, NADP-dependent" [GO:0008152 "metabolism" evidence=ISS] [GO:0008886 "glyceraldehyde-3-phosphate dehydrogenase (NADP+) activity" evidence=ISS] InterPro:IPR002086 Pfam:PF00171 GO:GO:0008152 InterPro:IPR012303 PIRSF:PIRSF000147 PROSITE:PS00070 PROSITE:PS00687 HSSP:Q59931 EMBL:AE017334 EMBL:AE017225 EMBL:AE017026 TIGR…	4e-47
TM0846.20	99.1.4.5519	GO_ID:54537										GO_ID:54537	TAIR|gene:2044917 SPTR:Q9SJR2 symbol:AT2G36430.1 [GO:0000004 "biological process unknown" evidence=ND] [GO:0008372 "cellular component unknown" evidence=ND] InterPro:IPR004158 EMBL:AC006919 EMBL:AY074351 EMBL:AY114049 PIR:F84780 Pfam:PF03140 SPTR:Q9SJR2	4e-37
chr1.CM0375.6	99.1.4.2546	GO_ID:40578							PSBW_SPIOL	Chloroplast;Directproteinsequencing;Membrane;Photosynthesis;PhotosystemII;Plastid;Thylakoid;Transitpeptide;Transmembrane,Photosystem II reaction center W protein, chloroplast precursor (PSII 6.1 kDa protein).	1e-24	GO_ID:40578	TAIR|gene:2064406 SPTR:O04338 symbol:AT2G30570 [GO:0000004 "biological process unknown" evidence=ND] [GO:0005554 "molecular function unknown" evidence=ND] EMBL:U93215 InterPro:IPR009806 Pfam:PF07123 EMBL:AY087402 EMBL:AF325042 EMBL:AF375448 EMBL:AY143958 PIR:A84710 SPTR:O04338	3e-23
chr1.CM0375.6	99.1.3.2.2062	PSBW_SPIOL							PSBW_SPIOL	Chloroplast;Directproteinsequencing;Membrane;Photosynthesis;PhotosystemII;Plastid;Thylakoid;Transitpeptide;Transmembrane,Photosystem II reaction center W protein, chloroplast precursor (PSII 6.1 kDa protein).	1e-24	GO_ID:40578	TAIR|gene:2064406 SPTR:O04338 symbol:AT2G30570 [GO:0000004 "biological process unknown" evidence=ND] [GO:0005554 "molecular function unknown" evidence=ND] EMBL:U93215 InterPro:IPR009806 Pfam:PF07123 EMBL:AY087402 EMBL:AF325042 EMBL:AF375448 EMBL:AY143958 PIR:A84710 SPTR:O04338	3e-23
Ljwgs_033782.1	99.1.4.2619	GO_ID:10497										GO_ID:10497	TAIR|gene:2013662 SPTR:Q9C7N4 symbol:AT1G29670.1 [GO:0016789 "carboxylic ester hydrolase activity" evidence=ISS] INTERPRO:IPR001087 Pfam:PF00657 EMBL:AC068667 EMBL:AY065046 PIR:A86420 SPTR:Q9C7N4	7e-34
Ljwgs_019006.1	99.1.4.2986	GO_ID:1664										GO_ID:1664	TAIR|gene:2133543 SPTR:O81464 symbol:AT4G08570.1 [GO:0008372 "cellular component unknown" evidence=ND] [GO:0046872 "metal ion binding" evidence=ISS] InterPro:IPR006121 Pfam:PF00403 GO:GO:0006810 PROSITE:PS01047 PROSITE:PS50846 EMBL:AF076275 EMBL:AL161512 EMBL:AY070406 EMBL:AY096585 PIR:T01827 HSSP:P04129 SPTR:O81464	5e-42
chr2.CM0323.32	99.2	Unclassified without homolog
Ljwgs_005761.1	1.10.8.10	E1.21.3.3 reticuline oxidase [EC:1.21.3.3]				mlr6875	COG0277	6e-18	RETO_ESCCA	Alkaloidmetabolism;Directproteinsequencing;FAD;Flavoprotein;Glycoprotein;Oxidoreductase;Signal,Reticuline oxidase precursor (EC 1.21.3.3) (Berberine-bridge-forming enzyme) (BBE) (Tetrahydroprotoberberine synthase).	3e-69	GO_ID:45513	TAIR|gene:2204603 SPTR:Q9SA85 symbol:AT1G30700.1 [GO:0009055 "electron carrier activity" evidence=ISS] Pfam:PF01565 InterPro:IPR006094 EMBL:AC007060 EMBL:AF419607 EMBL:AY140079 EMBL:BT010384 PIR:E86432 SPTR:Q9SA85	4e-143
Ljwgs_005761.1	1.1.11.23.1	DLD D-lactate dehydrogenase [COG:COG0277]				mlr6875	COG0277	6e-18	RETO_ESCCA	Alkaloidmetabolism;Directproteinsequencing;FAD;Flavoprotein;Glycoprotein;Oxidoreductase;Signal,Reticuline oxidase precursor (EC 1.21.3.3) (Berberine-bridge-forming enzyme) (BBE) (Tetrahydroprotoberberine synthase).	3e-69	GO_ID:45513	TAIR|gene:2204603 SPTR:Q9SA85 symbol:AT1G30700.1 [GO:0009055 "electron carrier activity" evidence=ISS] Pfam:PF01565 InterPro:IPR006094 EMBL:AC007060 EMBL:AF419607 EMBL:AY140079 EMBL:BT010384 PIR:E86432 SPTR:Q9SA85	4e-143
Ljwgs_005761.1	1.1.12.6	E1.1.3.15, glcD (S)-2-hydroxy-acid oxidase [EC:1.1.3.15] [COG:COG0277] [GO:0003973]				mlr6875	COG0277	6e-18	RETO_ESCCA	Alkaloidmetabolism;Directproteinsequencing;FAD;Flavoprotein;Glycoprotein;Oxidoreductase;Signal,Reticuline oxidase precursor (EC 1.21.3.3) (Berberine-bridge-forming enzyme) (BBE) (Tetrahydroprotoberberine synthase).	3e-69	GO_ID:45513	TAIR|gene:2204603 SPTR:Q9SA85 symbol:AT1G30700.1 [GO:0009055 "electron carrier activity" evidence=ISS] Pfam:PF01565 InterPro:IPR006094 EMBL:AC007060 EMBL:AF419607 EMBL:AY140079 EMBL:BT010384 PIR:E86432 SPTR:Q9SA85	4e-143
TM1472.14	1.10.7.6	E2.4.1.91 flavonol 3-O-glucosyltransferase [EC:2.4.1.91] [GO:0047893] [CAZy:GT1]	ath:At5g17050	F2K13.200; glycosyltransferase family [EC:2.4.1.91] [KO:K00724]	1e-47				COGT2_ARATH	Glycosyltransferase;Transferase,Cytokinin-O-glucosyltransferase 2 (EC 2.4.1.-) (Zeatin O- glucosyltransferase 2).	6e-136	GO_ID:17989	TAIR|gene:2196500 SPTR:Q9ZWJ3 symbol:AT1G22360.1 [GO:0008372 "cellular component unknown" evidence=ND] [GO:0016757 "transferase activity, transferring glycosyl groups" evidence=ISS] [GO:0008194 "UDP-glycosyltransferase activity" evidence=ISS] InterPro:IPR002213 Pfam:PF00201 GO:GO:0008152 PROSITE:PS00375 EMBL:AC068562 EMBL:AB016819 EMBL:AF332418 PIR:E86356 SPTR:Q9ZWJ3	2e-142
Ljwgs_023888.1	99.1.3.2.391	CIGR2_ORYSA							CIGR2_ORYSA	Nuclearprotein;Transcription;Transcriptionregulation,Chitin-inducible gibberellin-responsive protein 2.	1e-28	GO_ID:5855	TAIR|gene:2006746 SPTR:Q9LQT8 symbol:AT1G14920.1 [GO:0003700 "transcription factor activity" evidence=ISS;TAS] [GO:0005634 "nucleus" evidence=TAS] [GO:0009740 "gibberellic acid mediated signaling" evidence=TAS] Pfam:PF03514 GO:GO:0005634 InterPro:IPR005202 PROSITE:PS50985 EMBL:AC006917 EMBL:AY058194 EMBL:AY142002 PIR:H86282 SPTR:Q9LQT8	5e-29
Ljwgs_023888.1	99.1.4.4061	GO_ID:5855							CIGR2_ORYSA	Nuclearprotein;Transcription;Transcriptionregulation,Chitin-inducible gibberellin-responsive protein 2.	1e-28	GO_ID:5855	TAIR|gene:2006746 SPTR:Q9LQT8 symbol:AT1G14920.1 [GO:0003700 "transcription factor activity" evidence=ISS;TAS] [GO:0005634 "nucleus" evidence=TAS] [GO:0009740 "gibberellic acid mediated signaling" evidence=TAS] Pfam:PF03514 GO:GO:0005634 InterPro:IPR005202 PROSITE:PS50985 EMBL:AC006917 EMBL:AY058194 EMBL:AY142002 PIR:H86282 SPTR:Q9LQT8	5e-29
Ljwgs_029896.2	99.1.4.3389	GO_ID:22529										GO_ID:22529	TAIR|gene:2050558 SPTR:O64858 symbol:AT2G44230.1 [GO:0005554 "molecular function unknown" evidence=ND] EMBL:AC004521 EMBL:AY052294 EMBL:AY098966 PIR:T02379 InterPro:IPR009291 Pfam:PF06101 SPTR:O64858	4e-26
chr5.CM0019.47	2.3.1.72	TRXA thioredoxin 1 [COG:COG0526] [GO:0030508]										GO_ID:17747	TAIR|gene:3438941 SPTR:O82644 symbol:AT4G33040.1 [GO:0008372 "cellular component unknown" evidence=ND] [GO:0005489 "electron transporter activity" evidence=ISS] [GO:0006118 "electron transport" evidence=ISS] [GO:0030508 "thiol-disulfide exchange intermediate activity" evidence=ISS] Pfam:PF00462 InterPro:IPR002109 PRINTS:PR00160 HSSP:P37687 InterPro:IPR011905 TIGRFAMs:TIGR02189 EMBL:AL161582 EMBL:…	4e-39
chr5.CM0019.47	2.3.1.37.1	TRXC thioredoxin 2 [COG:COG0526] [GO:0030508]										GO_ID:17747	TAIR|gene:3438941 SPTR:O82644 symbol:AT4G33040.1 [GO:0008372 "cellular component unknown" evidence=ND] [GO:0005489 "electron transporter activity" evidence=ISS] [GO:0006118 "electron transport" evidence=ISS] [GO:0030508 "thiol-disulfide exchange intermediate activity" evidence=ISS] Pfam:PF00462 InterPro:IPR002109 PRINTS:PR00160 HSSP:P37687 InterPro:IPR011905 TIGRFAMs:TIGR02189 EMBL:AL161582 EMBL:…	4e-39
Ljwgs_016098.1	99.1.4.5535	GO_ID:348	mmu:19141	Lgmn; legumain [EC:3.4.22.34] [KO:K01369]	2e-26				VPE1_PHAVU	Directproteinsequencing;Hydrolase;Protease;Signal;Thiolprotease;Zymogen,Vacuolar processing enzyme precursor (EC 3.4.22.-) (VPE) (Legumain- like proteinase) (LLP).	1e-141	GO_ID:348	TAIR|gene:2123781 SPTR:Q93VM0 symbol:AT4G32940.1 [GO:0004197 "cysteine-type endopeptidase activity" evidence=ISS] [GO:0006508 "proteolysis" evidence=ISS] InterPro:IPR001096 Pfam:PF01650 PRINTS:PR00776 EMBL:AY059104 EMBL:AF370160 EMBL:AF424619 EMBL:AY133531 PIR:T05302 SPTR:Q93VM0	8e-132
Ljwgs_016098.1	99.1.1.136	KO:K01369	mmu:19141	Lgmn; legumain [EC:3.4.22.34] [KO:K01369]	2e-26				VPE1_PHAVU	Directproteinsequencing;Hydrolase;Protease;Signal;Thiolprotease;Zymogen,Vacuolar processing enzyme precursor (EC 3.4.22.-) (VPE) (Legumain- like proteinase) (LLP).	1e-141	GO_ID:348	TAIR|gene:2123781 SPTR:Q93VM0 symbol:AT4G32940.1 [GO:0004197 "cysteine-type endopeptidase activity" evidence=ISS] [GO:0006508 "proteolysis" evidence=ISS] InterPro:IPR001096 Pfam:PF01650 PRINTS:PR00776 EMBL:AY059104 EMBL:AF370160 EMBL:AF424619 EMBL:AY133531 PIR:T05302 SPTR:Q93VM0	8e-132
Ljwgs_016098.1	99.1.3.1.107	EC 3.4.22.-	mmu:19141	Lgmn; legumain [EC:3.4.22.34] [KO:K01369]	2e-26				VPE1_PHAVU	Directproteinsequencing;Hydrolase;Protease;Signal;Thiolprotease;Zymogen,Vacuolar processing enzyme precursor (EC 3.4.22.-) (VPE) (Legumain- like proteinase) (LLP).	1e-141	GO_ID:348	TAIR|gene:2123781 SPTR:Q93VM0 symbol:AT4G32940.1 [GO:0004197 "cysteine-type endopeptidase activity" evidence=ISS] [GO:0006508 "proteolysis" evidence=ISS] InterPro:IPR001096 Pfam:PF01650 PRINTS:PR00776 EMBL:AY059104 EMBL:AF370160 EMBL:AF424619 EMBL:AY133531 PIR:T05302 SPTR:Q93VM0	8e-132
chr1.CM0001.71	1.11.11.12	MHPE 4-hydroxy 2-oxovalerate aldolase [EC:4.1.3.-] [COG:COG0119] [GO:0008701]	ath:At1g74040	F2P9.9; 2-isopropylmalate synthase 1 (IMS1) [EC:2.3.3.13] [KO:K01649]	2e-96	slr0186	COG0119	1e-60	LEU1_SOYBN	Amino-acidbiosynthesis;Branched-chainaminoacidbiosynthesis;Leucinebiosynthesis;Nitrogenfixation;Nodulation;Transferase,Probable 2-isopropylmalate synthase (EC 2.3.3.13) (Alpha- isopropylmalate synthase) (Alpha-IPM synthetase) (Late nodulin 56) (N- 56).	4e-105	GO_ID:33233	TIGR_CMR|BA1420 SPTR:Q81T68 symbol:BA1420 "2-isopropylmalate synthase" [GO:0003852 "2-isopropylmalate synthase activity" evidence=ISS] [GO:0009098 "leucine biosynthesis" evidence=ISS] HAMAP:MF_01025 InterPro:IPR002034 Interpro:IPR000891 Pfam:PF00682 PROSITE:PS50991 PROSITE:PS00815 PROSITE:PS00816 InterPro:IPR005671 TIGRFAMs:TIGR00973 EMBL:AE017334 EMBL:AE017225 EMBL:AE017028 TIGR:BA1420 TIGR:GBAA…	1e-45
chr1.CM0001.71	1.5.8.15	E2.3.3.14 homocitrate synthase [EC:2.3.3.14] [COG:COG0119] [GO:0004410]	ath:At1g74040	F2P9.9; 2-isopropylmalate synthase 1 (IMS1) [EC:2.3.3.13] [KO:K01649]	2e-96	slr0186	COG0119	1e-60	LEU1_SOYBN	Amino-acidbiosynthesis;Branched-chainaminoacidbiosynthesis;Leucinebiosynthesis;Nitrogenfixation;Nodulation;Transferase,Probable 2-isopropylmalate synthase (EC 2.3.3.13) (Alpha- isopropylmalate synthase) (Alpha-IPM synthetase) (Late nodulin 56) (N- 56).	4e-105	GO_ID:33233	TIGR_CMR|BA1420 SPTR:Q81T68 symbol:BA1420 "2-isopropylmalate synthase" [GO:0003852 "2-isopropylmalate synthase activity" evidence=ISS] [GO:0009098 "leucine biosynthesis" evidence=ISS] HAMAP:MF_01025 InterPro:IPR002034 Interpro:IPR000891 Pfam:PF00682 PROSITE:PS50991 PROSITE:PS00815 PROSITE:PS00816 InterPro:IPR005671 TIGRFAMs:TIGR00973 EMBL:AE017334 EMBL:AE017225 EMBL:AE017028 TIGR:BA1420 TIGR:GBAA…	1e-45
chr1.CM0001.71	1.5.6.24	E4.1.3.4, hmgL hydroxymethylglutaryl-CoA lyase [EC:4.1.3.4] [COG:COG0119] [GO:0004419]	ath:At1g74040	F2P9.9; 2-isopropylmalate synthase 1 (IMS1) [EC:2.3.3.13] [KO:K01649]	2e-96	slr0186	COG0119	1e-60	LEU1_SOYBN	Amino-acidbiosynthesis;Branched-chainaminoacidbiosynthesis;Leucinebiosynthesis;Nitrogenfixation;Nodulation;Transferase,Probable 2-isopropylmalate synthase (EC 2.3.3.13) (Alpha- isopropylmalate synthase) (Alpha-IPM synthetase) (Late nodulin 56) (N- 56).	4e-105	GO_ID:33233	TIGR_CMR|BA1420 SPTR:Q81T68 symbol:BA1420 "2-isopropylmalate synthase" [GO:0003852 "2-isopropylmalate synthase activity" evidence=ISS] [GO:0009098 "leucine biosynthesis" evidence=ISS] HAMAP:MF_01025 InterPro:IPR002034 Interpro:IPR000891 Pfam:PF00682 PROSITE:PS50991 PROSITE:PS00815 PROSITE:PS00816 InterPro:IPR005671 TIGRFAMs:TIGR00973 EMBL:AE017334 EMBL:AE017225 EMBL:AE017028 TIGR:BA1420 TIGR:GBAA…	1e-45
chr1.CM0001.71	1.5.13.34	MHPE 4-hydroxy 2-oxovalerate aldolase [EC:4.1.3.-] [COG:COG0119] [GO:0008701]	ath:At1g74040	F2P9.9; 2-isopropylmalate synthase 1 (IMS1) [EC:2.3.3.13] [KO:K01649]	2e-96	slr0186	COG0119	1e-60	LEU1_SOYBN	Amino-acidbiosynthesis;Branched-chainaminoacidbiosynthesis;Leucinebiosynthesis;Nitrogenfixation;Nodulation;Transferase,Probable 2-isopropylmalate synthase (EC 2.3.3.13) (Alpha- isopropylmalate synthase) (Alpha-IPM synthetase) (Late nodulin 56) (N- 56).	4e-105	GO_ID:33233	TIGR_CMR|BA1420 SPTR:Q81T68 symbol:BA1420 "2-isopropylmalate synthase" [GO:0003852 "2-isopropylmalate synthase activity" evidence=ISS] [GO:0009098 "leucine biosynthesis" evidence=ISS] HAMAP:MF_01025 InterPro:IPR002034 Interpro:IPR000891 Pfam:PF00682 PROSITE:PS50991 PROSITE:PS00815 PROSITE:PS00816 InterPro:IPR005671 TIGRFAMs:TIGR00973 EMBL:AE017334 EMBL:AE017225 EMBL:AE017028 TIGR:BA1420 TIGR:GBAA…	1e-45
chr1.CM0001.71	1.5.7.8	E2.3.3.13, leuA 2-isopropylmalate synthase [EC:2.3.3.13] [COG:COG0119] [GO:0003852]	ath:At1g74040	F2P9.9; 2-isopropylmalate synthase 1 (IMS1) [EC:2.3.3.13] [KO:K01649]	2e-96	slr0186	COG0119	1e-60	LEU1_SOYBN	Amino-acidbiosynthesis;Branched-chainaminoacidbiosynthesis;Leucinebiosynthesis;Nitrogenfixation;Nodulation;Transferase,Probable 2-isopropylmalate synthase (EC 2.3.3.13) (Alpha- isopropylmalate synthase) (Alpha-IPM synthetase) (Late nodulin 56) (N- 56).	4e-105	GO_ID:33233	TIGR_CMR|BA1420 SPTR:Q81T68 symbol:BA1420 "2-isopropylmalate synthase" [GO:0003852 "2-isopropylmalate synthase activity" evidence=ISS] [GO:0009098 "leucine biosynthesis" evidence=ISS] HAMAP:MF_01025 InterPro:IPR002034 Interpro:IPR000891 Pfam:PF00682 PROSITE:PS50991 PROSITE:PS00815 PROSITE:PS00816 InterPro:IPR005671 TIGRFAMs:TIGR00973 EMBL:AE017334 EMBL:AE017225 EMBL:AE017028 TIGR:BA1420 TIGR:GBAA…	1e-45
chr1.CM0001.71	1.11.2.3	MHPE 4-hydroxy 2-oxovalerate aldolase [EC:4.1.3.-] [COG:COG0119] [GO:0008701]	ath:At1g74040	F2P9.9; 2-isopropylmalate synthase 1 (IMS1) [EC:2.3.3.13] [KO:K01649]	2e-96	slr0186	COG0119	1e-60	LEU1_SOYBN	Amino-acidbiosynthesis;Branched-chainaminoacidbiosynthesis;Leucinebiosynthesis;Nitrogenfixation;Nodulation;Transferase,Probable 2-isopropylmalate synthase (EC 2.3.3.13) (Alpha- isopropylmalate synthase) (Alpha-IPM synthetase) (Late nodulin 56) (N- 56).	4e-105	GO_ID:33233	TIGR_CMR|BA1420 SPTR:Q81T68 symbol:BA1420 "2-isopropylmalate synthase" [GO:0003852 "2-isopropylmalate synthase activity" evidence=ISS] [GO:0009098 "leucine biosynthesis" evidence=ISS] HAMAP:MF_01025 InterPro:IPR002034 Interpro:IPR000891 Pfam:PF00682 PROSITE:PS50991 PROSITE:PS00815 PROSITE:PS00816 InterPro:IPR005671 TIGRFAMs:TIGR00973 EMBL:AE017334 EMBL:AE017225 EMBL:AE017028 TIGR:BA1420 TIGR:GBAA…	1e-45
chr1.CM0001.71	1.1.11.49	E2.3.3.14 homocitrate synthase [EC:2.3.3.14] [COG:COG0119] [GO:0004410]	ath:At1g74040	F2P9.9; 2-isopropylmalate synthase 1 (IMS1) [EC:2.3.3.13] [KO:K01649]	2e-96	slr0186	COG0119	1e-60	LEU1_SOYBN	Amino-acidbiosynthesis;Branched-chainaminoacidbiosynthesis;Leucinebiosynthesis;Nitrogenfixation;Nodulation;Transferase,Probable 2-isopropylmalate synthase (EC 2.3.3.13) (Alpha- isopropylmalate synthase) (Alpha-IPM synthetase) (Late nodulin 56) (N- 56).	4e-105	GO_ID:33233	TIGR_CMR|BA1420 SPTR:Q81T68 symbol:BA1420 "2-isopropylmalate synthase" [GO:0003852 "2-isopropylmalate synthase activity" evidence=ISS] [GO:0009098 "leucine biosynthesis" evidence=ISS] HAMAP:MF_01025 InterPro:IPR002034 Interpro:IPR000891 Pfam:PF00682 PROSITE:PS50991 PROSITE:PS00815 PROSITE:PS00816 InterPro:IPR005671 TIGRFAMs:TIGR00973 EMBL:AE017334 EMBL:AE017225 EMBL:AE017028 TIGR:BA1420 TIGR:GBAA…	1e-45
chr1.CM0001.71	1.3.4.2	E4.1.3.4, hmgL hydroxymethylglutaryl-CoA lyase [EC:4.1.3.4] [COG:COG0119] [GO:0004419]	ath:At1g74040	F2P9.9; 2-isopropylmalate synthase 1 (IMS1) [EC:2.3.3.13] [KO:K01649]	2e-96	slr0186	COG0119	1e-60	LEU1_SOYBN	Amino-acidbiosynthesis;Branched-chainaminoacidbiosynthesis;Leucinebiosynthesis;Nitrogenfixation;Nodulation;Transferase,Probable 2-isopropylmalate synthase (EC 2.3.3.13) (Alpha- isopropylmalate synthase) (Alpha-IPM synthetase) (Late nodulin 56) (N- 56).	4e-105	GO_ID:33233	TIGR_CMR|BA1420 SPTR:Q81T68 symbol:BA1420 "2-isopropylmalate synthase" [GO:0003852 "2-isopropylmalate synthase activity" evidence=ISS] [GO:0009098 "leucine biosynthesis" evidence=ISS] HAMAP:MF_01025 InterPro:IPR002034 Interpro:IPR000891 Pfam:PF00682 PROSITE:PS50991 PROSITE:PS00815 PROSITE:PS00816 InterPro:IPR005671 TIGRFAMs:TIGR00973 EMBL:AE017334 EMBL:AE017225 EMBL:AE017028 TIGR:BA1420 TIGR:GBAA…	1e-45
chr1.CM0001.71	1.1.14.10.2	E1.2.1.10M, mhpF acetaldehyde dehydrogenase [COG:COG0119]	ath:At1g74040	F2P9.9; 2-isopropylmalate synthase 1 (IMS1) [EC:2.3.3.13] [KO:K01649]	2e-96	slr0186	COG0119	1e-60	LEU1_SOYBN	Amino-acidbiosynthesis;Branched-chainaminoacidbiosynthesis;Leucinebiosynthesis;Nitrogenfixation;Nodulation;Transferase,Probable 2-isopropylmalate synthase (EC 2.3.3.13) (Alpha- isopropylmalate synthase) (Alpha-IPM synthetase) (Late nodulin 56) (N- 56).	4e-105	GO_ID:33233	TIGR_CMR|BA1420 SPTR:Q81T68 symbol:BA1420 "2-isopropylmalate synthase" [GO:0003852 "2-isopropylmalate synthase activity" evidence=ISS] [GO:0009098 "leucine biosynthesis" evidence=ISS] HAMAP:MF_01025 InterPro:IPR002034 Interpro:IPR000891 Pfam:PF00682 PROSITE:PS50991 PROSITE:PS00815 PROSITE:PS00816 InterPro:IPR005671 TIGRFAMs:TIGR00973 EMBL:AE017334 EMBL:AE017225 EMBL:AE017028 TIGR:BA1420 TIGR:GBAA…	1e-45
chr1.CM0001.71	1.1.11.7.2	E1.2.1.10M, mhpF acetaldehyde dehydrogenase [COG:COG0119]	ath:At1g74040	F2P9.9; 2-isopropylmalate synthase 1 (IMS1) [EC:2.3.3.13] [KO:K01649]	2e-96	slr0186	COG0119	1e-60	LEU1_SOYBN	Amino-acidbiosynthesis;Branched-chainaminoacidbiosynthesis;Leucinebiosynthesis;Nitrogenfixation;Nodulation;Transferase,Probable 2-isopropylmalate synthase (EC 2.3.3.13) (Alpha- isopropylmalate synthase) (Alpha-IPM synthetase) (Late nodulin 56) (N- 56).	4e-105	GO_ID:33233	TIGR_CMR|BA1420 SPTR:Q81T68 symbol:BA1420 "2-isopropylmalate synthase" [GO:0003852 "2-isopropylmalate synthase activity" evidence=ISS] [GO:0009098 "leucine biosynthesis" evidence=ISS] HAMAP:MF_01025 InterPro:IPR002034 Interpro:IPR000891 Pfam:PF00682 PROSITE:PS50991 PROSITE:PS00815 PROSITE:PS00816 InterPro:IPR005671 TIGRFAMs:TIGR00973 EMBL:AE017334 EMBL:AE017225 EMBL:AE017028 TIGR:BA1420 TIGR:GBAA…	1e-45
chr1.CM0001.71	1.1.11.48	E2.3.3.13, leuA 2-isopropylmalate synthase [EC:2.3.3.13] [COG:COG0119] [GO:0003852]	ath:At1g74040	F2P9.9; 2-isopropylmalate synthase 1 (IMS1) [EC:2.3.3.13] [KO:K01649]	2e-96	slr0186	COG0119	1e-60	LEU1_SOYBN	Amino-acidbiosynthesis;Branched-chainaminoacidbiosynthesis;Leucinebiosynthesis;Nitrogenfixation;Nodulation;Transferase,Probable 2-isopropylmalate synthase (EC 2.3.3.13) (Alpha- isopropylmalate synthase) (Alpha-IPM synthetase) (Late nodulin 56) (N- 56).	4e-105	GO_ID:33233	TIGR_CMR|BA1420 SPTR:Q81T68 symbol:BA1420 "2-isopropylmalate synthase" [GO:0003852 "2-isopropylmalate synthase activity" evidence=ISS] [GO:0009098 "leucine biosynthesis" evidence=ISS] HAMAP:MF_01025 InterPro:IPR002034 Interpro:IPR000891 Pfam:PF00682 PROSITE:PS50991 PROSITE:PS00815 PROSITE:PS00816 InterPro:IPR005671 TIGRFAMs:TIGR00973 EMBL:AE017334 EMBL:AE017225 EMBL:AE017028 TIGR:BA1420 TIGR:GBAA…	1e-45
chr1.CM0001.71	1.1.14.33	E4.1.3.4, hmgL hydroxymethylglutaryl-CoA lyase [EC:4.1.3.4] [COG:COG0119] [GO:0004419]	ath:At1g74040	F2P9.9; 2-isopropylmalate synthase 1 (IMS1) [EC:2.3.3.13] [KO:K01649]	2e-96	slr0186	COG0119	1e-60	LEU1_SOYBN	Amino-acidbiosynthesis;Branched-chainaminoacidbiosynthesis;Leucinebiosynthesis;Nitrogenfixation;Nodulation;Transferase,Probable 2-isopropylmalate synthase (EC 2.3.3.13) (Alpha- isopropylmalate synthase) (Alpha-IPM synthetase) (Late nodulin 56) (N- 56).	4e-105	GO_ID:33233	TIGR_CMR|BA1420 SPTR:Q81T68 symbol:BA1420 "2-isopropylmalate synthase" [GO:0003852 "2-isopropylmalate synthase activity" evidence=ISS] [GO:0009098 "leucine biosynthesis" evidence=ISS] HAMAP:MF_01025 InterPro:IPR002034 Interpro:IPR000891 Pfam:PF00682 PROSITE:PS50991 PROSITE:PS00815 PROSITE:PS00816 InterPro:IPR005671 TIGRFAMs:TIGR00973 EMBL:AE017334 EMBL:AE017225 EMBL:AE017028 TIGR:BA1420 TIGR:GBAA…	1e-45
chr1.CM0001.71	1.11.3.6	MHPE 4-hydroxy 2-oxovalerate aldolase [EC:4.1.3.-] [COG:COG0119] [GO:0008701]	ath:At1g74040	F2P9.9; 2-isopropylmalate synthase 1 (IMS1) [EC:2.3.3.13] [KO:K01649]	2e-96	slr0186	COG0119	1e-60	LEU1_SOYBN	Amino-acidbiosynthesis;Branched-chainaminoacidbiosynthesis;Leucinebiosynthesis;Nitrogenfixation;Nodulation;Transferase,Probable 2-isopropylmalate synthase (EC 2.3.3.13) (Alpha- isopropylmalate synthase) (Alpha-IPM synthetase) (Late nodulin 56) (N- 56).	4e-105	GO_ID:33233	TIGR_CMR|BA1420 SPTR:Q81T68 symbol:BA1420 "2-isopropylmalate synthase" [GO:0003852 "2-isopropylmalate synthase activity" evidence=ISS] [GO:0009098 "leucine biosynthesis" evidence=ISS] HAMAP:MF_01025 InterPro:IPR002034 Interpro:IPR000891 Pfam:PF00682 PROSITE:PS50991 PROSITE:PS00815 PROSITE:PS00816 InterPro:IPR005671 TIGRFAMs:TIGR00973 EMBL:AE017334 EMBL:AE017225 EMBL:AE017028 TIGR:BA1420 TIGR:GBAA…	1e-45
Ljwgs_013141.2	99.1.4.3016	GO_ID:38255										GO_ID:38255	TAIR|gene:1005027833 SPTR:Q94CB8 symbol:AT2G25625.2 [GO:0000004 "biological process unknown" evidence=ND] [GO:0005554 "molecular function unknown" evidence=ND] EMBL:AY034981 EMBL:AY063071 SPTR:Q94CB8	3e-12
Ljwgs_035872.1	3.1.3.65	KUP KUP system potassium uptake protein [COG:COG3158] [TC:2.A.72]	ath:At2g40540	T2P4.11; potassium transporter, putative (KT2) [KO:K03549]	3e-88	VCA0529	COG3158	2e-49	POT5_ARATH	Glycoprotein;Iontransport;Membrane;Multigenefamily;Potassium;Potassiumtransport;Transmembrane;Transport,Potassium transporter 5 (AtPOT5) (AtHAK1) (AtHAK5).	2e-122	GO_ID:46175	TAIR|gene:2142109 SPTR:Q9M7K4 symbol:AT4G13420.1 [GO:0015079 "potassium ion transporter activity" evidence=ISS] [GO:0006813 "potassium ion transport" evidence=IC] InterPro:IPR003855 Pfam:PF02705 TIGRFAMs:TIGR00794 EMBL:AL161536 EMBL:AL049608 EMBL:AF129478 PIR:T06299 GeneFarm:2399 SPTR:Q9M7K4	7e-123
TM0674.3	1.10.9.7	E3.1.1.-, aes esterase / lipase [EC:3.1.1.-] [COG:COG0657] [GO:0016298]							EST_HEVBR	Allergen;Directproteinsequencing;Glycoprotein;Hydrolase;Plantdefense;Signal,Esterase precursor (EC 3.1.1.-) (Early nodule-specific protein homolog) (Latex allergen Hev b 13).	5e-17	GO_ID:45738	TAIR|gene:2018757 SPTR:Q9FXJ2 symbol:AT1G28580.1 [GO:0016298 "lipase activity" evidence=ISS] [GO:0016789 "carboxylic ester hydrolase activity" evidence=ISS] INTERPRO:IPR001087 Pfam:PF00657 EMBL:AC007508 EMBL:AY045814 EMBL:AY074841 EMBL:AF361608 EMBL:AY079395 PIR:E86411 SPTR:Q9FXJ2	1e-46
TM0674.3	1.1.14.16	E3.1.1.-, aes esterase / lipase [EC:3.1.1.-] [COG:COG0657] [GO:0016298]							EST_HEVBR	Allergen;Directproteinsequencing;Glycoprotein;Hydrolase;Plantdefense;Signal,Esterase precursor (EC 3.1.1.-) (Early nodule-specific protein homolog) (Latex allergen Hev b 13).	5e-17	GO_ID:45738	TAIR|gene:2018757 SPTR:Q9FXJ2 symbol:AT1G28580.1 [GO:0016298 "lipase activity" evidence=ISS] [GO:0016789 "carboxylic ester hydrolase activity" evidence=ISS] INTERPRO:IPR001087 Pfam:PF00657 EMBL:AC007508 EMBL:AY045814 EMBL:AY074841 EMBL:AF361608 EMBL:AY079395 PIR:E86411 SPTR:Q9FXJ2	1e-46
TM0674.3	1.11.7.12	E3.1.1.-, aes esterase / lipase [EC:3.1.1.-] [COG:COG0657] [GO:0016298]							EST_HEVBR	Allergen;Directproteinsequencing;Glycoprotein;Hydrolase;Plantdefense;Signal,Esterase precursor (EC 3.1.1.-) (Early nodule-specific protein homolog) (Latex allergen Hev b 13).	5e-17	GO_ID:45738	TAIR|gene:2018757 SPTR:Q9FXJ2 symbol:AT1G28580.1 [GO:0016298 "lipase activity" evidence=ISS] [GO:0016789 "carboxylic ester hydrolase activity" evidence=ISS] INTERPRO:IPR001087 Pfam:PF00657 EMBL:AC007508 EMBL:AY045814 EMBL:AY074841 EMBL:AF361608 EMBL:AY079395 PIR:E86411 SPTR:Q9FXJ2	1e-46
chr3.CM0070.57	2.2.4.5.5	RPR2 ribonuclease P subunit RPR2 [COG:COG2023]	ath:At1g25250	F4F7.36; zinc finger (C2H2 type) family protein [EC:3.1.26.5] [KO:K03540]	7e-18				TT1_ARATH	Coiledcoil;Metal-binding;Polymorphism;Transcription;Transcriptionregulation;Zinc;Zinc-finger,TRANSPARENT TESTA 1 protein (Zinc finger protein TT1) (TTL1).	4e-20	GO_ID:42776	TAIR|gene:2036302 SPTR:Q9C8N5 symbol:AT1G34370.1 [GO:0003700 "transcription factor activity" evidence=ISS] [GO:0045449 "regulation of transcription" evidence=TAS] [GO:0003676 "nucleic acid binding" evidence=ISS] [GO:0008270 "zinc ion binding" evidence=ISS] InterPro:IPR007087 Prosite:PS00028 Pfam:PF00096 SMART:SM00355 PROSITE:PS50157 EMBL:AC023913 PIR:A86468 SPTR:Q9C8N5	4e-62
chr4.CM0501.53	1.5.13.4.1	E2.6.1.1A, aspB aspartate aminotransferase [COG:COG0436]	ath:At4g11280	F8L21.70; 1-aminocyclopropane-1-carboxylate synthase 6 / ACC synthase 6 (ACS6) [EC:4.4.1.14] [KO:K01762]	2e-111	MJ0684	COG0436	1e-13	1A1C_SOYBN	Ethylenebiosynthesis;Fruitripening;Lyase;Multigenefamily;Pyridoxalphosphate,1-aminocyclopropane-1-carboxylate synthase (EC 4.4.1.14) (ACC synthase) (S-adenosyl-L-methionine methylthioadenosine-lyase).	8e-152	GO_ID:22903	TAIR|gene:2128297 SPTR:Q9SAR0 symbol:AT4G11280.1 [GO:0009605 "response to external stimulus" evidence=IEP] [GO:0009693 "ethylene biosynthesis" evidence=TAS] [GO:0009723 "response to ethylene stimulus" evidence=IEP] [GO:0009733 "response to auxin stimulus" evidence=IEP] InterPro:IPR001176 InterPro:IPR004839 Pfam:PF00155 InterPro:IPR004838 PRINTS:PR00753 PROSITE:PS00105 HSSP:P18485 EMBL:AL161531 EM…	5e-112
chr4.CM0501.53	1.2.4.17	E2.6.1.2, GPT alanine transaminase [EC:2.6.1.2] [COG:COG0436] [GO:0004021]	ath:At4g11280	F8L21.70; 1-aminocyclopropane-1-carboxylate synthase 6 / ACC synthase 6 (ACS6) [EC:4.4.1.14] [KO:K01762]	2e-111	MJ0684	COG0436	1e-13	1A1C_SOYBN	Ethylenebiosynthesis;Fruitripening;Lyase;Multigenefamily;Pyridoxalphosphate,1-aminocyclopropane-1-carboxylate synthase (EC 4.4.1.14) (ACC synthase) (S-adenosyl-L-methionine methylthioadenosine-lyase).	8e-152	GO_ID:22903	TAIR|gene:2128297 SPTR:Q9SAR0 symbol:AT4G11280.1 [GO:0009605 "response to external stimulus" evidence=IEP] [GO:0009693 "ethylene biosynthesis" evidence=TAS] [GO:0009723 "response to ethylene stimulus" evidence=IEP] [GO:0009733 "response to auxin stimulus" evidence=IEP] InterPro:IPR001176 InterPro:IPR004839 Pfam:PF00155 InterPro:IPR004838 PRINTS:PR00753 PROSITE:PS00105 HSSP:P18485 EMBL:AL161531 EM…	5e-112
chr4.CM0501.53	1.5.1.11	E2.6.1.2, GPT alanine transaminase [EC:2.6.1.2] [COG:COG0436] [GO:0004021]	ath:At4g11280	F8L21.70; 1-aminocyclopropane-1-carboxylate synthase 6 / ACC synthase 6 (ACS6) [EC:4.4.1.14] [KO:K01762]	2e-111	MJ0684	COG0436	1e-13	1A1C_SOYBN	Ethylenebiosynthesis;Fruitripening;Lyase;Multigenefamily;Pyridoxalphosphate,1-aminocyclopropane-1-carboxylate synthase (EC 4.4.1.14) (ACC synthase) (S-adenosyl-L-methionine methylthioadenosine-lyase).	8e-152	GO_ID:22903	TAIR|gene:2128297 SPTR:Q9SAR0 symbol:AT4G11280.1 [GO:0009605 "response to external stimulus" evidence=IEP] [GO:0009693 "ethylene biosynthesis" evidence=TAS] [GO:0009723 "response to ethylene stimulus" evidence=IEP] [GO:0009733 "response to auxin stimulus" evidence=IEP] InterPro:IPR001176 InterPro:IPR004839 Pfam:PF00155 InterPro:IPR004838 PRINTS:PR00753 PROSITE:PS00105 HSSP:P18485 EMBL:AL161531 EM…	5e-112
chr4.CM0501.53	1.11.1.8.1	E2.6.1.-D, patA aminotransferase [EC:2.6.1.-] [COG:COG0436]	ath:At4g11280	F8L21.70; 1-aminocyclopropane-1-carboxylate synthase 6 / ACC synthase 6 (ACS6) [EC:4.4.1.14] [KO:K01762]	2e-111	MJ0684	COG0436	1e-13	1A1C_SOYBN	Ethylenebiosynthesis;Fruitripening;Lyase;Multigenefamily;Pyridoxalphosphate,1-aminocyclopropane-1-carboxylate synthase (EC 4.4.1.14) (ACC synthase) (S-adenosyl-L-methionine methylthioadenosine-lyase).	8e-152	GO_ID:22903	TAIR|gene:2128297 SPTR:Q9SAR0 symbol:AT4G11280.1 [GO:0009605 "response to external stimulus" evidence=IEP] [GO:0009693 "ethylene biosynthesis" evidence=TAS] [GO:0009723 "response to ethylene stimulus" evidence=IEP] [GO:0009733 "response to auxin stimulus" evidence=IEP] InterPro:IPR001176 InterPro:IPR004839 Pfam:PF00155 InterPro:IPR004838 PRINTS:PR00753 PROSITE:PS00105 HSSP:P18485 EMBL:AL161531 EM…	5e-112
chr4.CM0501.53	1.5.8.12	E2.6.1.-D, patA aminotransferase [EC:2.6.1.-] [COG:COG0436] [GO:0008483]	ath:At4g11280	F8L21.70; 1-aminocyclopropane-1-carboxylate synthase 6 / ACC synthase 6 (ACS6) [EC:4.4.1.14] [KO:K01762]	2e-111	MJ0684	COG0436	1e-13	1A1C_SOYBN	Ethylenebiosynthesis;Fruitripening;Lyase;Multigenefamily;Pyridoxalphosphate,1-aminocyclopropane-1-carboxylate synthase (EC 4.4.1.14) (ACC synthase) (S-adenosyl-L-methionine methylthioadenosine-lyase).	8e-152	GO_ID:22903	TAIR|gene:2128297 SPTR:Q9SAR0 symbol:AT4G11280.1 [GO:0009605 "response to external stimulus" evidence=IEP] [GO:0009693 "ethylene biosynthesis" evidence=TAS] [GO:0009723 "response to ethylene stimulus" evidence=IEP] [GO:0009733 "response to auxin stimulus" evidence=IEP] InterPro:IPR001176 InterPro:IPR004839 Pfam:PF00155 InterPro:IPR004838 PRINTS:PR00753 PROSITE:PS00105 HSSP:P18485 EMBL:AL161531 EM…	5e-112
chr4.CM0501.53	1.5.2.1.1	E2.6.1.1A, aspB aspartate aminotransferase [COG:COG0436]	ath:At4g11280	F8L21.70; 1-aminocyclopropane-1-carboxylate synthase 6 / ACC synthase 6 (ACS6) [EC:4.4.1.14] [KO:K01762]	2e-111	MJ0684	COG0436	1e-13	1A1C_SOYBN	Ethylenebiosynthesis;Fruitripening;Lyase;Multigenefamily;Pyridoxalphosphate,1-aminocyclopropane-1-carboxylate synthase (EC 4.4.1.14) (ACC synthase) (S-adenosyl-L-methionine methylthioadenosine-lyase).	8e-152	GO_ID:22903	TAIR|gene:2128297 SPTR:Q9SAR0 symbol:AT4G11280.1 [GO:0009605 "response to external stimulus" evidence=IEP] [GO:0009693 "ethylene biosynthesis" evidence=TAS] [GO:0009723 "response to ethylene stimulus" evidence=IEP] [GO:0009733 "response to auxin stimulus" evidence=IEP] InterPro:IPR001176 InterPro:IPR004839 Pfam:PF00155 InterPro:IPR004838 PRINTS:PR00753 PROSITE:PS00105 HSSP:P18485 EMBL:AL161531 EM…	5e-112
chr4.CM0501.53	1.5.7.7	E2.6.1.66, avtA valine--pyruvate aminotransferase [EC:2.6.1.66] [COG:COG0436] [GO:0009042]	ath:At4g11280	F8L21.70; 1-aminocyclopropane-1-carboxylate synthase 6 / ACC synthase 6 (ACS6) [EC:4.4.1.14] [KO:K01762]	2e-111	MJ0684	COG0436	1e-13	1A1C_SOYBN	Ethylenebiosynthesis;Fruitripening;Lyase;Multigenefamily;Pyridoxalphosphate,1-aminocyclopropane-1-carboxylate synthase (EC 4.4.1.14) (ACC synthase) (S-adenosyl-L-methionine methylthioadenosine-lyase).	8e-152	GO_ID:22903	TAIR|gene:2128297 SPTR:Q9SAR0 symbol:AT4G11280.1 [GO:0009605 "response to external stimulus" evidence=IEP] [GO:0009693 "ethylene biosynthesis" evidence=TAS] [GO:0009723 "response to ethylene stimulus" evidence=IEP] [GO:0009733 "response to auxin stimulus" evidence=IEP] InterPro:IPR001176 InterPro:IPR004839 Pfam:PF00155 InterPro:IPR004838 PRINTS:PR00753 PROSITE:PS00105 HSSP:P18485 EMBL:AL161531 EM…	5e-112
chr4.CM0501.53	1.5.15.22.1	E2.6.1.1A, aspB aspartate aminotransferase [COG:COG0436]	ath:At4g11280	F8L21.70; 1-aminocyclopropane-1-carboxylate synthase 6 / ACC synthase 6 (ACS6) [EC:4.4.1.14] [KO:K01762]	2e-111	MJ0684	COG0436	1e-13	1A1C_SOYBN	Ethylenebiosynthesis;Fruitripening;Lyase;Multigenefamily;Pyridoxalphosphate,1-aminocyclopropane-1-carboxylate synthase (EC 4.4.1.14) (ACC synthase) (S-adenosyl-L-methionine methylthioadenosine-lyase).	8e-152	GO_ID:22903	TAIR|gene:2128297 SPTR:Q9SAR0 symbol:AT4G11280.1 [GO:0009605 "response to external stimulus" evidence=IEP] [GO:0009693 "ethylene biosynthesis" evidence=TAS] [GO:0009723 "response to ethylene stimulus" evidence=IEP] [GO:0009733 "response to auxin stimulus" evidence=IEP] InterPro:IPR001176 InterPro:IPR004839 Pfam:PF00155 InterPro:IPR004838 PRINTS:PR00753 PROSITE:PS00105 HSSP:P18485 EMBL:AL161531 EM…	5e-112
chr4.CM0501.53	1.5.2.7	E2.6.1.2, GPT alanine transaminase [EC:2.6.1.2] [COG:COG0436] [GO:0004021]	ath:At4g11280	F8L21.70; 1-aminocyclopropane-1-carboxylate synthase 6 / ACC synthase 6 (ACS6) [EC:4.4.1.14] [KO:K01762]	2e-111	MJ0684	COG0436	1e-13	1A1C_SOYBN	Ethylenebiosynthesis;Fruitripening;Lyase;Multigenefamily;Pyridoxalphosphate,1-aminocyclopropane-1-carboxylate synthase (EC 4.4.1.14) (ACC synthase) (S-adenosyl-L-methionine methylthioadenosine-lyase).	8e-152	GO_ID:22903	TAIR|gene:2128297 SPTR:Q9SAR0 symbol:AT4G11280.1 [GO:0009605 "response to external stimulus" evidence=IEP] [GO:0009693 "ethylene biosynthesis" evidence=TAS] [GO:0009723 "response to ethylene stimulus" evidence=IEP] [GO:0009733 "response to auxin stimulus" evidence=IEP] InterPro:IPR001176 InterPro:IPR004839 Pfam:PF00155 InterPro:IPR004838 PRINTS:PR00753 PROSITE:PS00105 HSSP:P18485 EMBL:AL161531 EM…	5e-112
chr4.CM0501.53	1.5.5.10.1	E2.6.1.1A, aspB aspartate aminotransferase [COG:COG0436]	ath:At4g11280	F8L21.70; 1-aminocyclopropane-1-carboxylate synthase 6 / ACC synthase 6 (ACS6) [EC:4.4.1.14] [KO:K01762]	2e-111	MJ0684	COG0436	1e-13	1A1C_SOYBN	Ethylenebiosynthesis;Fruitripening;Lyase;Multigenefamily;Pyridoxalphosphate,1-aminocyclopropane-1-carboxylate synthase (EC 4.4.1.14) (ACC synthase) (S-adenosyl-L-methionine methylthioadenosine-lyase).	8e-152	GO_ID:22903	TAIR|gene:2128297 SPTR:Q9SAR0 symbol:AT4G11280.1 [GO:0009605 "response to external stimulus" evidence=IEP] [GO:0009693 "ethylene biosynthesis" evidence=TAS] [GO:0009723 "response to ethylene stimulus" evidence=IEP] [GO:0009733 "response to auxin stimulus" evidence=IEP] InterPro:IPR001176 InterPro:IPR004839 Pfam:PF00155 InterPro:IPR004838 PRINTS:PR00753 PROSITE:PS00105 HSSP:P18485 EMBL:AL161531 EM…	5e-112
chr4.CM0501.53	1.10.16.3.1	E2.6.1.1A, aspB aspartate aminotransferase [COG:COG0436]	ath:At4g11280	F8L21.70; 1-aminocyclopropane-1-carboxylate synthase 6 / ACC synthase 6 (ACS6) [EC:4.4.1.14] [KO:K01762]	2e-111	MJ0684	COG0436	1e-13	1A1C_SOYBN	Ethylenebiosynthesis;Fruitripening;Lyase;Multigenefamily;Pyridoxalphosphate,1-aminocyclopropane-1-carboxylate synthase (EC 4.4.1.14) (ACC synthase) (S-adenosyl-L-methionine methylthioadenosine-lyase).	8e-152	GO_ID:22903	TAIR|gene:2128297 SPTR:Q9SAR0 symbol:AT4G11280.1 [GO:0009605 "response to external stimulus" evidence=IEP] [GO:0009693 "ethylene biosynthesis" evidence=TAS] [GO:0009723 "response to ethylene stimulus" evidence=IEP] [GO:0009733 "response to auxin stimulus" evidence=IEP] InterPro:IPR001176 InterPro:IPR004839 Pfam:PF00155 InterPro:IPR004838 PRINTS:PR00753 PROSITE:PS00105 HSSP:P18485 EMBL:AL161531 EM…	5e-112
chr4.CM0501.53	1.6.3.9.2	E2.6.1.-D, patA aminotransferase [EC:2.6.1.-] [COG:COG0436]	ath:At4g11280	F8L21.70; 1-aminocyclopropane-1-carboxylate synthase 6 / ACC synthase 6 (ACS6) [EC:4.4.1.14] [KO:K01762]	2e-111	MJ0684	COG0436	1e-13	1A1C_SOYBN	Ethylenebiosynthesis;Fruitripening;Lyase;Multigenefamily;Pyridoxalphosphate,1-aminocyclopropane-1-carboxylate synthase (EC 4.4.1.14) (ACC synthase) (S-adenosyl-L-methionine methylthioadenosine-lyase).	8e-152	GO_ID:22903	TAIR|gene:2128297 SPTR:Q9SAR0 symbol:AT4G11280.1 [GO:0009605 "response to external stimulus" evidence=IEP] [GO:0009693 "ethylene biosynthesis" evidence=TAS] [GO:0009723 "response to ethylene stimulus" evidence=IEP] [GO:0009733 "response to auxin stimulus" evidence=IEP] InterPro:IPR001176 InterPro:IPR004839 Pfam:PF00155 InterPro:IPR004838 PRINTS:PR00753 PROSITE:PS00105 HSSP:P18485 EMBL:AL161531 EM…	5e-112
chr4.CM0501.53	1.5.10.13.1	E2.6.1.1A, aspB aspartate aminotransferase [COG:COG0436]	ath:At4g11280	F8L21.70; 1-aminocyclopropane-1-carboxylate synthase 6 / ACC synthase 6 (ACS6) [EC:4.4.1.14] [KO:K01762]	2e-111	MJ0684	COG0436	1e-13	1A1C_SOYBN	Ethylenebiosynthesis;Fruitripening;Lyase;Multigenefamily;Pyridoxalphosphate,1-aminocyclopropane-1-carboxylate synthase (EC 4.4.1.14) (ACC synthase) (S-adenosyl-L-methionine methylthioadenosine-lyase).	8e-152	GO_ID:22903	TAIR|gene:2128297 SPTR:Q9SAR0 symbol:AT4G11280.1 [GO:0009605 "response to external stimulus" evidence=IEP] [GO:0009693 "ethylene biosynthesis" evidence=TAS] [GO:0009723 "response to ethylene stimulus" evidence=IEP] [GO:0009733 "response to auxin stimulus" evidence=IEP] InterPro:IPR001176 InterPro:IPR004839 Pfam:PF00155 InterPro:IPR004838 PRINTS:PR00753 PROSITE:PS00105 HSSP:P18485 EMBL:AL161531 EM…	5e-112
chr4.CM0501.53	1.1.13.35	E4.4.1.14 1-aminocyclopropane-1-carboxylate synthase [EC:4.4.1.14] [GO:0016847]	ath:At4g11280	F8L21.70; 1-aminocyclopropane-1-carboxylate synthase 6 / ACC synthase 6 (ACS6) [EC:4.4.1.14] [KO:K01762]	2e-111	MJ0684	COG0436	1e-13	1A1C_SOYBN	Ethylenebiosynthesis;Fruitripening;Lyase;Multigenefamily;Pyridoxalphosphate,1-aminocyclopropane-1-carboxylate synthase (EC 4.4.1.14) (ACC synthase) (S-adenosyl-L-methionine methylthioadenosine-lyase).	8e-152	GO_ID:22903	TAIR|gene:2128297 SPTR:Q9SAR0 symbol:AT4G11280.1 [GO:0009605 "response to external stimulus" evidence=IEP] [GO:0009693 "ethylene biosynthesis" evidence=TAS] [GO:0009723 "response to ethylene stimulus" evidence=IEP] [GO:0009733 "response to auxin stimulus" evidence=IEP] InterPro:IPR001176 InterPro:IPR004839 Pfam:PF00155 InterPro:IPR004838 PRINTS:PR00753 PROSITE:PS00105 HSSP:P18485 EMBL:AL161531 EM…	5e-112
chr4.CM0501.53	1.5.12.1.1	E2.6.1.1A, aspB aspartate aminotransferase [COG:COG0436]	ath:At4g11280	F8L21.70; 1-aminocyclopropane-1-carboxylate synthase 6 / ACC synthase 6 (ACS6) [EC:4.4.1.14] [KO:K01762]	2e-111	MJ0684	COG0436	1e-13	1A1C_SOYBN	Ethylenebiosynthesis;Fruitripening;Lyase;Multigenefamily;Pyridoxalphosphate,1-aminocyclopropane-1-carboxylate synthase (EC 4.4.1.14) (ACC synthase) (S-adenosyl-L-methionine methylthioadenosine-lyase).	8e-152	GO_ID:22903	TAIR|gene:2128297 SPTR:Q9SAR0 symbol:AT4G11280.1 [GO:0009605 "response to external stimulus" evidence=IEP] [GO:0009693 "ethylene biosynthesis" evidence=TAS] [GO:0009723 "response to ethylene stimulus" evidence=IEP] [GO:0009733 "response to auxin stimulus" evidence=IEP] InterPro:IPR001176 InterPro:IPR004839 Pfam:PF00155 InterPro:IPR004838 PRINTS:PR00753 PROSITE:PS00105 HSSP:P18485 EMBL:AL161531 EM…	5e-112
chr4.CM0501.53	1.10.8.1.1	E2.6.1.1A, aspB aspartate aminotransferase [COG:COG0436]	ath:At4g11280	F8L21.70; 1-aminocyclopropane-1-carboxylate synthase 6 / ACC synthase 6 (ACS6) [EC:4.4.1.14] [KO:K01762]	2e-111	MJ0684	COG0436	1e-13	1A1C_SOYBN	Ethylenebiosynthesis;Fruitripening;Lyase;Multigenefamily;Pyridoxalphosphate,1-aminocyclopropane-1-carboxylate synthase (EC 4.4.1.14) (ACC synthase) (S-adenosyl-L-methionine methylthioadenosine-lyase).	8e-152	GO_ID:22903	TAIR|gene:2128297 SPTR:Q9SAR0 symbol:AT4G11280.1 [GO:0009605 "response to external stimulus" evidence=IEP] [GO:0009693 "ethylene biosynthesis" evidence=TAS] [GO:0009723 "response to ethylene stimulus" evidence=IEP] [GO:0009733 "response to auxin stimulus" evidence=IEP] InterPro:IPR001176 InterPro:IPR004839 Pfam:PF00155 InterPro:IPR004838 PRINTS:PR00753 PROSITE:PS00105 HSSP:P18485 EMBL:AL161531 EM…	5e-112
chr4.CM0501.53	1.5.8.7	E2.6.1.17 N-succinyldiaminopimelate aminotransferase [EC:2.6.1.17] [COG:COG0436] [GO:0009016]	ath:At4g11280	F8L21.70; 1-aminocyclopropane-1-carboxylate synthase 6 / ACC synthase 6 (ACS6) [EC:4.4.1.14] [KO:K01762]	2e-111	MJ0684	COG0436	1e-13	1A1C_SOYBN	Ethylenebiosynthesis;Fruitripening;Lyase;Multigenefamily;Pyridoxalphosphate,1-aminocyclopropane-1-carboxylate synthase (EC 4.4.1.14) (ACC synthase) (S-adenosyl-L-methionine methylthioadenosine-lyase).	8e-152	GO_ID:22903	TAIR|gene:2128297 SPTR:Q9SAR0 symbol:AT4G11280.1 [GO:0009605 "response to external stimulus" evidence=IEP] [GO:0009693 "ethylene biosynthesis" evidence=TAS] [GO:0009723 "response to ethylene stimulus" evidence=IEP] [GO:0009733 "response to auxin stimulus" evidence=IEP] InterPro:IPR001176 InterPro:IPR004839 Pfam:PF00155 InterPro:IPR004838 PRINTS:PR00753 PROSITE:PS00105 HSSP:P18485 EMBL:AL161531 EM…	5e-112
chr4.CM0501.53	1.5.1.10.1	E2.6.1.1A, aspB aspartate aminotransferase [COG:COG0436]	ath:At4g11280	F8L21.70; 1-aminocyclopropane-1-carboxylate synthase 6 / ACC synthase 6 (ACS6) [EC:4.4.1.14] [KO:K01762]	2e-111	MJ0684	COG0436	1e-13	1A1C_SOYBN	Ethylenebiosynthesis;Fruitripening;Lyase;Multigenefamily;Pyridoxalphosphate,1-aminocyclopropane-1-carboxylate synthase (EC 4.4.1.14) (ACC synthase) (S-adenosyl-L-methionine methylthioadenosine-lyase).	8e-152	GO_ID:22903	TAIR|gene:2128297 SPTR:Q9SAR0 symbol:AT4G11280.1 [GO:0009605 "response to external stimulus" evidence=IEP] [GO:0009693 "ethylene biosynthesis" evidence=TAS] [GO:0009723 "response to ethylene stimulus" evidence=IEP] [GO:0009733 "response to auxin stimulus" evidence=IEP] InterPro:IPR001176 InterPro:IPR004839 Pfam:PF00155 InterPro:IPR004838 PRINTS:PR00753 PROSITE:PS00105 HSSP:P18485 EMBL:AL161531 EM…	5e-112
chr4.CM0501.53	1.2.4.14.1	E2.6.1.1A, aspB aspartate aminotransferase [COG:COG0436]	ath:At4g11280	F8L21.70; 1-aminocyclopropane-1-carboxylate synthase 6 / ACC synthase 6 (ACS6) [EC:4.4.1.14] [KO:K01762]	2e-111	MJ0684	COG0436	1e-13	1A1C_SOYBN	Ethylenebiosynthesis;Fruitripening;Lyase;Multigenefamily;Pyridoxalphosphate,1-aminocyclopropane-1-carboxylate synthase (EC 4.4.1.14) (ACC synthase) (S-adenosyl-L-methionine methylthioadenosine-lyase).	8e-152	GO_ID:22903	TAIR|gene:2128297 SPTR:Q9SAR0 symbol:AT4G11280.1 [GO:0009605 "response to external stimulus" evidence=IEP] [GO:0009693 "ethylene biosynthesis" evidence=TAS] [GO:0009723 "response to ethylene stimulus" evidence=IEP] [GO:0009733 "response to auxin stimulus" evidence=IEP] InterPro:IPR001176 InterPro:IPR004839 Pfam:PF00155 InterPro:IPR004838 PRINTS:PR00753 PROSITE:PS00105 HSSP:P18485 EMBL:AL161531 EM…	5e-112
gi7614030	99.2	Unclassified without homolog
gi45637756	99.2	Unclassified without homolog
chr1.CM0001.70.2	99.1.4.1522	GO_ID:18059										GO_ID:18059	TAIR|gene:2101108 SPTR:Q9LZG8 symbol:AT3G43790.1 [GO:0005351 "sugar porter activity" evidence=ISS] [GO:0015144 "carbohydrate transporter activity" evidence=ISS] [GO:0016020 "membrane" evidence=ISS] Pfam:PF07690 InterPro:IPR007114 GO:GO:0006810 PROSITE:PS50850 InterPro:IPR011701 EMBL:AL162691 PIR:T47415 SPTR:Q9LZG8	1e-77
TM0556.5	99.1.4.7909	GO_ID:24897							TINY_ARATH	Activator;DNA-binding;Nuclearprotein;Transcription;Transcriptionregulation,Transcriptional factor TINY.	2e-30	GO_ID:24897	TAIR|gene:2129110 SPTR:Q9SUK8 symbol:AT4G16750.1 [GO:0003700 "transcription factor activity" evidence=ISS;TAS] [GO:0005634 "nucleus" evidence=TAS] [GO:0007275 "development" evidence=ISS] [GO:0003677 "DNA binding" evidence=ISS] InterPro:IPR001471 Pfam:PF00847 GO:GO:0005634 HSSP:O80337 PRINTS:PR00367 ProDom:PD001423 SMART:SM00380 EMBL:Z97341 EMBL:AL161544 EMBL:AY560874 EMBL:BT020592 EMBL:BT011576 P…	3e-31
TM0556.5	99.1.3.2.132	TINY_ARATH							TINY_ARATH	Activator;DNA-binding;Nuclearprotein;Transcription;Transcriptionregulation,Transcriptional factor TINY.	2e-30	GO_ID:24897	TAIR|gene:2129110 SPTR:Q9SUK8 symbol:AT4G16750.1 [GO:0003700 "transcription factor activity" evidence=ISS;TAS] [GO:0005634 "nucleus" evidence=TAS] [GO:0007275 "development" evidence=ISS] [GO:0003677 "DNA binding" evidence=ISS] InterPro:IPR001471 Pfam:PF00847 GO:GO:0005634 HSSP:O80337 PRINTS:PR00367 ProDom:PD001423 SMART:SM00380 EMBL:Z97341 EMBL:AL161544 EMBL:AY560874 EMBL:BT020592 EMBL:BT011576 P…	3e-31
Ljwgs_076014.1	99.1.4.6522	GO_ID:39132										GO_ID:39132	TAIR|gene:2171106 SPTR:Q39152 symbol:AT5G22500.1 [GO:0009556 "microsporogenesis" evidence=ISS] [GO:0016627 "oxidoreductase activity, acting on the CH-CH group of donors" evidence=ISS] Pfam:PF03015 InterPro:IPR004262 EMBL:AB012244 EMBL:X99923 EMBL:AY035042 EMBL:AY051075 SPTR:Q39152	3e-28
chr4.CM0073.100	1.1.8.29	E3.1.1.11 pectinesterase [EC:3.1.1.11] [GO:0030599]	ath:At1g53830	T18A20.6; pectinesterase family protein [EC:3.1.1.11] [KO:K01051]	2e-29				PME2_CITSI	Aspartylesterase;Cellwall;Glycoprotein;Hydrolase;Multigenefamily;Signal,Pectinesterase-2 precursor (EC 3.1.1.11) (Pectin methylesterase) (PE).	6e-39	GO_ID:28566	TAIR|gene:3689878 SPTR:O49298 symbol:AT1G23200.1 [GO:0009505 "cell wall (sensu Magnoliophyta)" evidence=ISS] [GO:0030599 "pectinesterase activity" evidence=ISS] InterPro:IPR000070 InterPro:IPR006501 Pfam:PF04043 InterPro:IPR007186 TIGRFAMs:TIGR01614 HSSP:P83218 Pfam:PF01095 PROSITE:PS00503 EMBL:AC002311 EMBL:AC005292 EMBL:AY065263 EMBL:AY091325 PIR:C86366 SPTR:O49298	2e-35
chr4.CM0073.100	1.1.4.1	E3.1.1.11 pectinesterase [EC:3.1.1.11] [GO:0030599]	ath:At1g53830	T18A20.6; pectinesterase family protein [EC:3.1.1.11] [KO:K01051]	2e-29				PME2_CITSI	Aspartylesterase;Cellwall;Glycoprotein;Hydrolase;Multigenefamily;Signal,Pectinesterase-2 precursor (EC 3.1.1.11) (Pectin methylesterase) (PE).	6e-39	GO_ID:28566	TAIR|gene:3689878 SPTR:O49298 symbol:AT1G23200.1 [GO:0009505 "cell wall (sensu Magnoliophyta)" evidence=ISS] [GO:0030599 "pectinesterase activity" evidence=ISS] InterPro:IPR000070 InterPro:IPR006501 Pfam:PF04043 InterPro:IPR007186 TIGRFAMs:TIGR01614 HSSP:P83218 Pfam:PF01095 PROSITE:PS00503 EMBL:AC002311 EMBL:AC005292 EMBL:AY065263 EMBL:AY091325 PIR:C86366 SPTR:O49298	2e-35
Ljwgs_097647.1	99.1.3.1.104	EC 3.1.27.1	ath:At2g02990	T17M13.16; ribonuclease 1 (RNS1) [EC:3.1.27.1] [KO:K01166]	2e-57				RNS1_ARATH	Directproteinsequencing;Endonuclease;Hydrolase;Multigenefamily;Nuclease;Signal,Ribonuclease 1 precursor (EC 3.1.27.1).	1e-57	GO_ID:22577	TAIR|gene:2056754 SPTR:P42813 symbol:AT2G02990.1 [GO:0007568 "aging" evidence=IEP] [GO:0016036 "cellular response to phosphate starvation" evidence=IEP] [GO:0004521 "endoribonuclease activity" evidence=ISS] EMBL:AC004138 InterPro:IPR001568 Pfam:PF00445 HSSP:P80022 PROSITE:PS00530 PROSITE:PS00531 EMBL:U05206 EMBL:AY072413 EMBL:AY114710 PIR:A84443 SPTR:P42813	5e-58
Ljwgs_097647.1	99.1.4.5116	GO_ID:22577	ath:At2g02990	T17M13.16; ribonuclease 1 (RNS1) [EC:3.1.27.1] [KO:K01166]	2e-57				RNS1_ARATH	Directproteinsequencing;Endonuclease;Hydrolase;Multigenefamily;Nuclease;Signal,Ribonuclease 1 precursor (EC 3.1.27.1).	1e-57	GO_ID:22577	TAIR|gene:2056754 SPTR:P42813 symbol:AT2G02990.1 [GO:0007568 "aging" evidence=IEP] [GO:0016036 "cellular response to phosphate starvation" evidence=IEP] [GO:0004521 "endoribonuclease activity" evidence=ISS] EMBL:AC004138 InterPro:IPR001568 Pfam:PF00445 HSSP:P80022 PROSITE:PS00530 PROSITE:PS00531 EMBL:U05206 EMBL:AY072413 EMBL:AY114710 PIR:A84443 SPTR:P42813	5e-58
Ljwgs_097647.1	99.1.1.143	KO:K01166	ath:At2g02990	T17M13.16; ribonuclease 1 (RNS1) [EC:3.1.27.1] [KO:K01166]	2e-57				RNS1_ARATH	Directproteinsequencing;Endonuclease;Hydrolase;Multigenefamily;Nuclease;Signal,Ribonuclease 1 precursor (EC 3.1.27.1).	1e-57	GO_ID:22577	TAIR|gene:2056754 SPTR:P42813 symbol:AT2G02990.1 [GO:0007568 "aging" evidence=IEP] [GO:0016036 "cellular response to phosphate starvation" evidence=IEP] [GO:0004521 "endoribonuclease activity" evidence=ISS] EMBL:AC004138 InterPro:IPR001568 Pfam:PF00445 HSSP:P80022 PROSITE:PS00530 PROSITE:PS00531 EMBL:U05206 EMBL:AY072413 EMBL:AY114710 PIR:A84443 SPTR:P42813	5e-58
Ljwgs_021520.1	99.1.4.1401	GO_ID:8904							APG_BRANA	,Anter-specific proline-rich protein APG (Protein CEX) (Fragment).	9e-21	GO_ID:8904	TAIR|gene:2144557 SPTR:Q9LZS7 symbol:AT5G03610.1 [GO:0016789 "carboxylic ester hydrolase activity" evidence=ISS] INTERPRO:IPR001087 Pfam:PF00657 EMBL:AL162506 EMBL:AY085113 EMBL:AF360329 PIR:T48388 SPTR:Q9LZS7	2e-79
Ljwgs_021520.1	99.1.3.2.1837	APG_BRANA							APG_BRANA	,Anter-specific proline-rich protein APG (Protein CEX) (Fragment).	9e-21	GO_ID:8904	TAIR|gene:2144557 SPTR:Q9LZS7 symbol:AT5G03610.1 [GO:0016789 "carboxylic ester hydrolase activity" evidence=ISS] INTERPRO:IPR001087 Pfam:PF00657 EMBL:AL162506 EMBL:AY085113 EMBL:AF360329 PIR:T48388 SPTR:Q9LZS7	2e-79
chr4.CM0079.30	1.10.9.7	E3.1.1.-, aes esterase / lipase [EC:3.1.1.-] [COG:COG0657] [GO:0016298]	bur:Bcep18194_C6777	lipolytic enzyme [EC:3.1.1.3] [KO:K01046]	3e-15	Rv1400c	COG0657	2e-19	GI1L3_ARATH	Gibberellinsignalingpathway;Hydrolase;Nuclearprotein;Receptor,Probable gibberellin receptor GID1L3 (EC 3.-.-.-) (GID1-like protein 3).	3e-25	GO_ID:17377	TAIR|gene:2114449 SPTR:Q9SMN0 symbol:AT3G48690.1 [GO:0000004 "biological process unknown" evidence=ND] [GO:0008372 "cellular component unknown" evidence=ND] InterPro:IPR000379 EMBL:AL133315 EMBL:BT015037 PIR:T46213 SPTR:Q9SMN0	5e-77
chr4.CM0079.30	1.1.14.16	E3.1.1.-, aes esterase / lipase [EC:3.1.1.-] [COG:COG0657] [GO:0016298]	bur:Bcep18194_C6777	lipolytic enzyme [EC:3.1.1.3] [KO:K01046]	3e-15	Rv1400c	COG0657	2e-19	GI1L3_ARATH	Gibberellinsignalingpathway;Hydrolase;Nuclearprotein;Receptor,Probable gibberellin receptor GID1L3 (EC 3.-.-.-) (GID1-like protein 3).	3e-25	GO_ID:17377	TAIR|gene:2114449 SPTR:Q9SMN0 symbol:AT3G48690.1 [GO:0000004 "biological process unknown" evidence=ND] [GO:0008372 "cellular component unknown" evidence=ND] InterPro:IPR000379 EMBL:AL133315 EMBL:BT015037 PIR:T46213 SPTR:Q9SMN0	5e-77
chr4.CM0079.30	1.3.9.19	E3.1.1.3 triacylglycerol lipase [EC:3.1.1.3] [COG:COG1075] [GO:0004806]	bur:Bcep18194_C6777	lipolytic enzyme [EC:3.1.1.3] [KO:K01046]	3e-15	Rv1400c	COG0657	2e-19	GI1L3_ARATH	Gibberellinsignalingpathway;Hydrolase;Nuclearprotein;Receptor,Probable gibberellin receptor GID1L3 (EC 3.-.-.-) (GID1-like protein 3).	3e-25	GO_ID:17377	TAIR|gene:2114449 SPTR:Q9SMN0 symbol:AT3G48690.1 [GO:0000004 "biological process unknown" evidence=ND] [GO:0008372 "cellular component unknown" evidence=ND] InterPro:IPR000379 EMBL:AL133315 EMBL:BT015037 PIR:T46213 SPTR:Q9SMN0	5e-77
chr4.CM0079.30	1.11.7.12	E3.1.1.-, aes esterase / lipase [EC:3.1.1.-] [COG:COG0657] [GO:0016298]	bur:Bcep18194_C6777	lipolytic enzyme [EC:3.1.1.3] [KO:K01046]	3e-15	Rv1400c	COG0657	2e-19	GI1L3_ARATH	Gibberellinsignalingpathway;Hydrolase;Nuclearprotein;Receptor,Probable gibberellin receptor GID1L3 (EC 3.-.-.-) (GID1-like protein 3).	3e-25	GO_ID:17377	TAIR|gene:2114449 SPTR:Q9SMN0 symbol:AT3G48690.1 [GO:0000004 "biological process unknown" evidence=ND] [GO:0008372 "cellular component unknown" evidence=ND] InterPro:IPR000379 EMBL:AL133315 EMBL:BT015037 PIR:T46213 SPTR:Q9SMN0	5e-77
Ljwgs_034400.1	99.1.4.7157	GO_ID:10197							RBM19_HUMAN	Nuclearprotein;Polymorphism;Repeat;RNA-binding,Probable RNA-binding protein 19 (RNA-binding motif protein 19).	4e-09	GO_ID:10197	MGI|MGI:1921361 SPTR:Q8R3C6 symbol:Rbm19 "RNA binding motif protein 19" [GO:0003676 "nucleic acid binding" evidence=RCA] InterPro:IPR000504 Pfam:PF00076 MGI:MGI:1921361 SMART:SM00360 PROSITE:PS50102 EMBL:BC025619 EMBL:BC034010 PDB:1WHX SPTR:Q8R3C6	5e-09
Ljwgs_034400.1	99.1.3.2.2922	RBM19_HUMAN							RBM19_HUMAN	Nuclearprotein;Polymorphism;Repeat;RNA-binding,Probable RNA-binding protein 19 (RNA-binding motif protein 19).	4e-09	GO_ID:10197	MGI|MGI:1921361 SPTR:Q8R3C6 symbol:Rbm19 "RNA binding motif protein 19" [GO:0003676 "nucleic acid binding" evidence=RCA] InterPro:IPR000504 Pfam:PF00076 MGI:MGI:1921361 SMART:SM00360 PROSITE:PS50102 EMBL:BC025619 EMBL:BC034010 PDB:1WHX SPTR:Q8R3C6	5e-09
chr2.CM0249.17.1	1.10.7.9	E1.14.13.21 flavonoid 3-monooxygenase [EC:1.14.13.21] [GO:0016711]	ath:At5g07990	F13G24.190; cytochrome P450 75A5 / flavonoid 3-monooxygenase / flavonoid 3-hydroxylase (F3H) (F35H) (TT7) [EC:1.14.13.21] [KO:K05280]	4e-39	BH0579	COG2124	9e-16	C84A1_ARATH	Heme;Iron;Membrane;Metal-binding;Monooxygenase;Multigenefamily;Oxidoreductase;Transmembrane,Cytochrome P450 84A1 (EC 1.14.-.-) (Ferulate-5-hydroxylase) (F5H).	9e-90	GO_ID:33665	TAIR|gene:2100981 SPTR:Q9LEX2 symbol:AT3G61040.1 [GO:0019825 "oxygen binding" evidence=ISS] InterPro:IPR001128 Pfam:PF00067 InterPro:IPR002403 InterPro:IPR002401 PRINTS:PR00463 PRINTS:PR00385 PROSITE:PS00086 PRINTS:PR00465 EMBL:AL358732 PIR:T50525 SPTR:Q9LEX2	7e-44
chr2.CM0249.17.1	1.11.14.4	E1.14.-.- [EC:1.14.-.-] [COG:COG2124]	ath:At5g07990	F13G24.190; cytochrome P450 75A5 / flavonoid 3-monooxygenase / flavonoid 3-hydroxylase (F3H) (F35H) (TT7) [EC:1.14.13.21] [KO:K05280]	4e-39	BH0579	COG2124	9e-16	C84A1_ARATH	Heme;Iron;Membrane;Metal-binding;Monooxygenase;Multigenefamily;Oxidoreductase;Transmembrane,Cytochrome P450 84A1 (EC 1.14.-.-) (Ferulate-5-hydroxylase) (F5H).	9e-90	GO_ID:33665	TAIR|gene:2100981 SPTR:Q9LEX2 symbol:AT3G61040.1 [GO:0019825 "oxygen binding" evidence=ISS] InterPro:IPR001128 Pfam:PF00067 InterPro:IPR002403 InterPro:IPR002401 PRINTS:PR00463 PRINTS:PR00385 PROSITE:PS00086 PRINTS:PR00465 EMBL:AL358732 PIR:T50525 SPTR:Q9LEX2	7e-44
chr2.CM0249.17.1	1.10.3.12	E1.14.-.- [EC:1.14.-.-] [COG:COG2124]	ath:At5g07990	F13G24.190; cytochrome P450 75A5 / flavonoid 3-monooxygenase / flavonoid 3-hydroxylase (F3H) (F35H) (TT7) [EC:1.14.13.21] [KO:K05280]	4e-39	BH0579	COG2124	9e-16	C84A1_ARATH	Heme;Iron;Membrane;Metal-binding;Monooxygenase;Multigenefamily;Oxidoreductase;Transmembrane,Cytochrome P450 84A1 (EC 1.14.-.-) (Ferulate-5-hydroxylase) (F5H).	9e-90	GO_ID:33665	TAIR|gene:2100981 SPTR:Q9LEX2 symbol:AT3G61040.1 [GO:0019825 "oxygen binding" evidence=ISS] InterPro:IPR001128 Pfam:PF00067 InterPro:IPR002403 InterPro:IPR002401 PRINTS:PR00463 PRINTS:PR00385 PROSITE:PS00086 PRINTS:PR00465 EMBL:AL358732 PIR:T50525 SPTR:Q9LEX2	7e-44
chr2.CM0249.17.1	1.10.6.12	E1.14.-.- [EC:1.14.-.-] [COG:COG2124]	ath:At5g07990	F13G24.190; cytochrome P450 75A5 / flavonoid 3-monooxygenase / flavonoid 3-hydroxylase (F3H) (F35H) (TT7) [EC:1.14.13.21] [KO:K05280]	4e-39	BH0579	COG2124	9e-16	C84A1_ARATH	Heme;Iron;Membrane;Metal-binding;Monooxygenase;Multigenefamily;Oxidoreductase;Transmembrane,Cytochrome P450 84A1 (EC 1.14.-.-) (Ferulate-5-hydroxylase) (F5H).	9e-90	GO_ID:33665	TAIR|gene:2100981 SPTR:Q9LEX2 symbol:AT3G61040.1 [GO:0019825 "oxygen binding" evidence=ISS] InterPro:IPR001128 Pfam:PF00067 InterPro:IPR002403 InterPro:IPR002401 PRINTS:PR00463 PRINTS:PR00385 PROSITE:PS00086 PRINTS:PR00465 EMBL:AL358732 PIR:T50525 SPTR:Q9LEX2	7e-44
chr2.CM0249.17.1	1.3.3.23	E1.14.14.1 unspecific monooxygenase [EC:1.14.14.1] [COG:COG2124] [GO:0050381]	ath:At5g07990	F13G24.190; cytochrome P450 75A5 / flavonoid 3-monooxygenase / flavonoid 3-hydroxylase (F3H) (F35H) (TT7) [EC:1.14.13.21] [KO:K05280]	4e-39	BH0579	COG2124	9e-16	C84A1_ARATH	Heme;Iron;Membrane;Metal-binding;Monooxygenase;Multigenefamily;Oxidoreductase;Transmembrane,Cytochrome P450 84A1 (EC 1.14.-.-) (Ferulate-5-hydroxylase) (F5H).	9e-90	GO_ID:33665	TAIR|gene:2100981 SPTR:Q9LEX2 symbol:AT3G61040.1 [GO:0019825 "oxygen binding" evidence=ISS] InterPro:IPR001128 Pfam:PF00067 InterPro:IPR002403 InterPro:IPR002401 PRINTS:PR00463 PRINTS:PR00385 PROSITE:PS00086 PRINTS:PR00465 EMBL:AL358732 PIR:T50525 SPTR:Q9LEX2	7e-44
chr2.CM0249.17.1	1.5.14.29	E1.14.14.1 unspecific monooxygenase [EC:1.14.14.1] [COG:COG2124] [GO:0050381]	ath:At5g07990	F13G24.190; cytochrome P450 75A5 / flavonoid 3-monooxygenase / flavonoid 3-hydroxylase (F3H) (F35H) (TT7) [EC:1.14.13.21] [KO:K05280]	4e-39	BH0579	COG2124	9e-16	C84A1_ARATH	Heme;Iron;Membrane;Metal-binding;Monooxygenase;Multigenefamily;Oxidoreductase;Transmembrane,Cytochrome P450 84A1 (EC 1.14.-.-) (Ferulate-5-hydroxylase) (F5H).	9e-90	GO_ID:33665	TAIR|gene:2100981 SPTR:Q9LEX2 symbol:AT3G61040.1 [GO:0019825 "oxygen binding" evidence=ISS] InterPro:IPR001128 Pfam:PF00067 InterPro:IPR002403 InterPro:IPR002401 PRINTS:PR00463 PRINTS:PR00385 PROSITE:PS00086 PRINTS:PR00465 EMBL:AL358732 PIR:T50525 SPTR:Q9LEX2	7e-44
chr2.CM0249.17.1	1.1.7.13	E1.14.-.- [EC:1.14.-.-] [COG:COG2124]	ath:At5g07990	F13G24.190; cytochrome P450 75A5 / flavonoid 3-monooxygenase / flavonoid 3-hydroxylase (F3H) (F35H) (TT7) [EC:1.14.13.21] [KO:K05280]	4e-39	BH0579	COG2124	9e-16	C84A1_ARATH	Heme;Iron;Membrane;Metal-binding;Monooxygenase;Multigenefamily;Oxidoreductase;Transmembrane,Cytochrome P450 84A1 (EC 1.14.-.-) (Ferulate-5-hydroxylase) (F5H).	9e-90	GO_ID:33665	TAIR|gene:2100981 SPTR:Q9LEX2 symbol:AT3G61040.1 [GO:0019825 "oxygen binding" evidence=ISS] InterPro:IPR001128 Pfam:PF00067 InterPro:IPR002403 InterPro:IPR002401 PRINTS:PR00463 PRINTS:PR00385 PROSITE:PS00086 PRINTS:PR00465 EMBL:AL358732 PIR:T50525 SPTR:Q9LEX2	7e-44
chr2.CM0249.17.1	1.11.4.6	E1.14.-.- [EC:1.14.-.-] [COG:COG2124]	ath:At5g07990	F13G24.190; cytochrome P450 75A5 / flavonoid 3-monooxygenase / flavonoid 3-hydroxylase (F3H) (F35H) (TT7) [EC:1.14.13.21] [KO:K05280]	4e-39	BH0579	COG2124	9e-16	C84A1_ARATH	Heme;Iron;Membrane;Metal-binding;Monooxygenase;Multigenefamily;Oxidoreductase;Transmembrane,Cytochrome P450 84A1 (EC 1.14.-.-) (Ferulate-5-hydroxylase) (F5H).	9e-90	GO_ID:33665	TAIR|gene:2100981 SPTR:Q9LEX2 symbol:AT3G61040.1 [GO:0019825 "oxygen binding" evidence=ISS] InterPro:IPR001128 Pfam:PF00067 InterPro:IPR002403 InterPro:IPR002401 PRINTS:PR00463 PRINTS:PR00385 PROSITE:PS00086 PRINTS:PR00465 EMBL:AL358732 PIR:T50525 SPTR:Q9LEX2	7e-44
chr2.CM0249.17.1	1.11.4.2	E1.14.14.1 unspecific monooxygenase [EC:1.14.14.1] [COG:COG2124] [GO:0050381]	ath:At5g07990	F13G24.190; cytochrome P450 75A5 / flavonoid 3-monooxygenase / flavonoid 3-hydroxylase (F3H) (F35H) (TT7) [EC:1.14.13.21] [KO:K05280]	4e-39	BH0579	COG2124	9e-16	C84A1_ARATH	Heme;Iron;Membrane;Metal-binding;Monooxygenase;Multigenefamily;Oxidoreductase;Transmembrane,Cytochrome P450 84A1 (EC 1.14.-.-) (Ferulate-5-hydroxylase) (F5H).	9e-90	GO_ID:33665	TAIR|gene:2100981 SPTR:Q9LEX2 symbol:AT3G61040.1 [GO:0019825 "oxygen binding" evidence=ISS] InterPro:IPR001128 Pfam:PF00067 InterPro:IPR002403 InterPro:IPR002401 PRINTS:PR00463 PRINTS:PR00385 PROSITE:PS00086 PRINTS:PR00465 EMBL:AL358732 PIR:T50525 SPTR:Q9LEX2	7e-44
Ljwgs_030394.1.1	99.1.4.2407	GO_ID:51484										GO_ID:51484	TAIR|gene:2013657 SPTR:Q9C7N5 symbol:AT1G29660.1 [GO:0016789 "carboxylic ester hydrolase activity" evidence=ISS] INTERPRO:IPR001087 Pfam:PF00657 EMBL:AC068667 EMBL:AY050413 EMBL:AY133560 PIR:H86419 SPTR:Q9C7N5	2e-28
chr6.TM0821.12.1	99.1.4.1401	GO_ID:8904							APG_ARATH	Signal,Anter-specific proline-rich protein APG precursor.	1e-10	GO_ID:8904	TAIR|gene:2144557 SPTR:Q9LZS7 symbol:AT5G03610.1 [GO:0016789 "carboxylic ester hydrolase activity" evidence=ISS] INTERPRO:IPR001087 Pfam:PF00657 EMBL:AL162506 EMBL:AY085113 EMBL:AF360329 PIR:T48388 SPTR:Q9LZS7	2e-54
chr6.TM0821.12.1	99.1.3.2.1717	APG_ARATH							APG_ARATH	Signal,Anter-specific proline-rich protein APG precursor.	1e-10	GO_ID:8904	TAIR|gene:2144557 SPTR:Q9LZS7 symbol:AT5G03610.1 [GO:0016789 "carboxylic ester hydrolase activity" evidence=ISS] INTERPRO:IPR001087 Pfam:PF00657 EMBL:AL162506 EMBL:AY085113 EMBL:AF360329 PIR:T48388 SPTR:Q9LZS7	2e-54
chr4.CM0501.49	1.1.13.35	E4.4.1.14 1-aminocyclopropane-1-carboxylate synthase [EC:4.4.1.14] [GO:0016847]	ath:At4g11280	F8L21.70; 1-aminocyclopropane-1-carboxylate synthase 6 / ACC synthase 6 (ACS6) [EC:4.4.1.14] [KO:K01762]	6e-65				1A1C_SOYBN	Ethylenebiosynthesis;Fruitripening;Lyase;Multigenefamily;Pyridoxalphosphate,1-aminocyclopropane-1-carboxylate synthase (EC 4.4.1.14) (ACC synthase) (S-adenosyl-L-methionine methylthioadenosine-lyase).	3e-78	GO_ID:22903	TAIR|gene:2128297 SPTR:Q9SAR0 symbol:AT4G11280.1 [GO:0009605 "response to external stimulus" evidence=IEP] [GO:0009693 "ethylene biosynthesis" evidence=TAS] [GO:0009723 "response to ethylene stimulus" evidence=IEP] [GO:0009733 "response to auxin stimulus" evidence=IEP] InterPro:IPR001176 InterPro:IPR004839 Pfam:PF00155 InterPro:IPR004838 PRINTS:PR00753 PROSITE:PS00105 HSSP:P18485 EMBL:AL161531 EM…	1e-65
chr2.CM0250.2	1.10.7.9	E1.14.13.21 flavonoid 3-monooxygenase [EC:1.14.13.21] [GO:0016711]	ath:At5g07990	F13G24.190; cytochrome P450 75A5 / flavonoid 3-monooxygenase / flavonoid 3-hydroxylase (F3H) (F35H) (TT7) [EC:1.14.13.21] [KO:K05280]	2e-76	BH0579	COG2124	8e-30	C81E1_GLYEC	Heme;Iron;Membrane;Metal-binding;Monooxygenase;NADP;Oxidoreductase,Cytochrome P450 81E1 (EC 1.14.13.89) (Isoflavone 2-hydroxylase) (P450 91A4) (CYP GE-3).	4e-139	GO_ID:9198	TAIR|gene:3438965 SPTR:O23154 symbol:AT4G37340.1 [GO:0019825 "oxygen binding" evidence=ISS] InterPro:IPR001128 Pfam:PF00067 InterPro:IPR002403 InterPro:IPR002401 PRINTS:PR00463 PRINTS:PR00385 PROSITE:PS00086 PRINTS:PR00465 EMBL:Z99707 EMBL:AL161591 PIR:C85441 SPTR:O23154	2e-145
chr2.CM0250.2	1.11.14.4	E1.14.-.- [EC:1.14.-.-] [COG:COG2124]	ath:At5g07990	F13G24.190; cytochrome P450 75A5 / flavonoid 3-monooxygenase / flavonoid 3-hydroxylase (F3H) (F35H) (TT7) [EC:1.14.13.21] [KO:K05280]	2e-76	BH0579	COG2124	8e-30	C81E1_GLYEC	Heme;Iron;Membrane;Metal-binding;Monooxygenase;NADP;Oxidoreductase,Cytochrome P450 81E1 (EC 1.14.13.89) (Isoflavone 2-hydroxylase) (P450 91A4) (CYP GE-3).	4e-139	GO_ID:9198	TAIR|gene:3438965 SPTR:O23154 symbol:AT4G37340.1 [GO:0019825 "oxygen binding" evidence=ISS] InterPro:IPR001128 Pfam:PF00067 InterPro:IPR002403 InterPro:IPR002401 PRINTS:PR00463 PRINTS:PR00385 PROSITE:PS00086 PRINTS:PR00465 EMBL:Z99707 EMBL:AL161591 PIR:C85441 SPTR:O23154	2e-145
chr2.CM0250.2	1.10.3.12	E1.14.-.- [EC:1.14.-.-] [COG:COG2124]	ath:At5g07990	F13G24.190; cytochrome P450 75A5 / flavonoid 3-monooxygenase / flavonoid 3-hydroxylase (F3H) (F35H) (TT7) [EC:1.14.13.21] [KO:K05280]	2e-76	BH0579	COG2124	8e-30	C81E1_GLYEC	Heme;Iron;Membrane;Metal-binding;Monooxygenase;NADP;Oxidoreductase,Cytochrome P450 81E1 (EC 1.14.13.89) (Isoflavone 2-hydroxylase) (P450 91A4) (CYP GE-3).	4e-139	GO_ID:9198	TAIR|gene:3438965 SPTR:O23154 symbol:AT4G37340.1 [GO:0019825 "oxygen binding" evidence=ISS] InterPro:IPR001128 Pfam:PF00067 InterPro:IPR002403 InterPro:IPR002401 PRINTS:PR00463 PRINTS:PR00385 PROSITE:PS00086 PRINTS:PR00465 EMBL:Z99707 EMBL:AL161591 PIR:C85441 SPTR:O23154	2e-145
chr2.CM0250.2	1.10.6.12	E1.14.-.- [EC:1.14.-.-] [COG:COG2124]	ath:At5g07990	F13G24.190; cytochrome P450 75A5 / flavonoid 3-monooxygenase / flavonoid 3-hydroxylase (F3H) (F35H) (TT7) [EC:1.14.13.21] [KO:K05280]	2e-76	BH0579	COG2124	8e-30	C81E1_GLYEC	Heme;Iron;Membrane;Metal-binding;Monooxygenase;NADP;Oxidoreductase,Cytochrome P450 81E1 (EC 1.14.13.89) (Isoflavone 2-hydroxylase) (P450 91A4) (CYP GE-3).	4e-139	GO_ID:9198	TAIR|gene:3438965 SPTR:O23154 symbol:AT4G37340.1 [GO:0019825 "oxygen binding" evidence=ISS] InterPro:IPR001128 Pfam:PF00067 InterPro:IPR002403 InterPro:IPR002401 PRINTS:PR00463 PRINTS:PR00385 PROSITE:PS00086 PRINTS:PR00465 EMBL:Z99707 EMBL:AL161591 PIR:C85441 SPTR:O23154	2e-145
chr2.CM0250.2	1.3.3.23	E1.14.14.1 unspecific monooxygenase [EC:1.14.14.1] [COG:COG2124] [GO:0050381]	ath:At5g07990	F13G24.190; cytochrome P450 75A5 / flavonoid 3-monooxygenase / flavonoid 3-hydroxylase (F3H) (F35H) (TT7) [EC:1.14.13.21] [KO:K05280]	2e-76	BH0579	COG2124	8e-30	C81E1_GLYEC	Heme;Iron;Membrane;Metal-binding;Monooxygenase;NADP;Oxidoreductase,Cytochrome P450 81E1 (EC 1.14.13.89) (Isoflavone 2-hydroxylase) (P450 91A4) (CYP GE-3).	4e-139	GO_ID:9198	TAIR|gene:3438965 SPTR:O23154 symbol:AT4G37340.1 [GO:0019825 "oxygen binding" evidence=ISS] InterPro:IPR001128 Pfam:PF00067 InterPro:IPR002403 InterPro:IPR002401 PRINTS:PR00463 PRINTS:PR00385 PROSITE:PS00086 PRINTS:PR00465 EMBL:Z99707 EMBL:AL161591 PIR:C85441 SPTR:O23154	2e-145
chr2.CM0250.2	1.5.14.29	E1.14.14.1 unspecific monooxygenase [EC:1.14.14.1] [COG:COG2124] [GO:0050381]	ath:At5g07990	F13G24.190; cytochrome P450 75A5 / flavonoid 3-monooxygenase / flavonoid 3-hydroxylase (F3H) (F35H) (TT7) [EC:1.14.13.21] [KO:K05280]	2e-76	BH0579	COG2124	8e-30	C81E1_GLYEC	Heme;Iron;Membrane;Metal-binding;Monooxygenase;NADP;Oxidoreductase,Cytochrome P450 81E1 (EC 1.14.13.89) (Isoflavone 2-hydroxylase) (P450 91A4) (CYP GE-3).	4e-139	GO_ID:9198	TAIR|gene:3438965 SPTR:O23154 symbol:AT4G37340.1 [GO:0019825 "oxygen binding" evidence=ISS] InterPro:IPR001128 Pfam:PF00067 InterPro:IPR002403 InterPro:IPR002401 PRINTS:PR00463 PRINTS:PR00385 PROSITE:PS00086 PRINTS:PR00465 EMBL:Z99707 EMBL:AL161591 PIR:C85441 SPTR:O23154	2e-145
chr2.CM0250.2	1.1.7.13	E1.14.-.- [EC:1.14.-.-] [COG:COG2124]	ath:At5g07990	F13G24.190; cytochrome P450 75A5 / flavonoid 3-monooxygenase / flavonoid 3-hydroxylase (F3H) (F35H) (TT7) [EC:1.14.13.21] [KO:K05280]	2e-76	BH0579	COG2124	8e-30	C81E1_GLYEC	Heme;Iron;Membrane;Metal-binding;Monooxygenase;NADP;Oxidoreductase,Cytochrome P450 81E1 (EC 1.14.13.89) (Isoflavone 2-hydroxylase) (P450 91A4) (CYP GE-3).	4e-139	GO_ID:9198	TAIR|gene:3438965 SPTR:O23154 symbol:AT4G37340.1 [GO:0019825 "oxygen binding" evidence=ISS] InterPro:IPR001128 Pfam:PF00067 InterPro:IPR002403 InterPro:IPR002401 PRINTS:PR00463 PRINTS:PR00385 PROSITE:PS00086 PRINTS:PR00465 EMBL:Z99707 EMBL:AL161591 PIR:C85441 SPTR:O23154	2e-145
chr2.CM0250.2	1.11.4.6	E1.14.-.- [EC:1.14.-.-] [COG:COG2124]	ath:At5g07990	F13G24.190; cytochrome P450 75A5 / flavonoid 3-monooxygenase / flavonoid 3-hydroxylase (F3H) (F35H) (TT7) [EC:1.14.13.21] [KO:K05280]	2e-76	BH0579	COG2124	8e-30	C81E1_GLYEC	Heme;Iron;Membrane;Metal-binding;Monooxygenase;NADP;Oxidoreductase,Cytochrome P450 81E1 (EC 1.14.13.89) (Isoflavone 2-hydroxylase) (P450 91A4) (CYP GE-3).	4e-139	GO_ID:9198	TAIR|gene:3438965 SPTR:O23154 symbol:AT4G37340.1 [GO:0019825 "oxygen binding" evidence=ISS] InterPro:IPR001128 Pfam:PF00067 InterPro:IPR002403 InterPro:IPR002401 PRINTS:PR00463 PRINTS:PR00385 PROSITE:PS00086 PRINTS:PR00465 EMBL:Z99707 EMBL:AL161591 PIR:C85441 SPTR:O23154	2e-145
chr2.CM0250.2	1.11.4.2	E1.14.14.1 unspecific monooxygenase [EC:1.14.14.1] [COG:COG2124] [GO:0050381]	ath:At5g07990	F13G24.190; cytochrome P450 75A5 / flavonoid 3-monooxygenase / flavonoid 3-hydroxylase (F3H) (F35H) (TT7) [EC:1.14.13.21] [KO:K05280]	2e-76	BH0579	COG2124	8e-30	C81E1_GLYEC	Heme;Iron;Membrane;Metal-binding;Monooxygenase;NADP;Oxidoreductase,Cytochrome P450 81E1 (EC 1.14.13.89) (Isoflavone 2-hydroxylase) (P450 91A4) (CYP GE-3).	4e-139	GO_ID:9198	TAIR|gene:3438965 SPTR:O23154 symbol:AT4G37340.1 [GO:0019825 "oxygen binding" evidence=ISS] InterPro:IPR001128 Pfam:PF00067 InterPro:IPR002403 InterPro:IPR002401 PRINTS:PR00463 PRINTS:PR00385 PROSITE:PS00086 PRINTS:PR00465 EMBL:Z99707 EMBL:AL161591 PIR:C85441 SPTR:O23154	2e-145
Ljwgs_025093.1	1.10.7.6	E2.4.1.91 flavonol 3-O-glucosyltransferase [EC:2.4.1.91] [GO:0047893] [CAZy:GT1]	ath:At4g15280	FCAALL.255; UDP-glucoronosyl/UDP-glucosyl transferase family protein [EC:2.4.1.91] [KO:K00724]	3e-35				HQGT_ARATH	Glycosyltransferase;Transferase,Probable hydroquinone glucosyltransferase (EC 2.4.1.218) (Arbutin synthase).	4e-75	GO_ID:6429	TAIR|gene:2125022 SPTR:Q9M156 symbol:AT4G01070.1 [GO:0016757 "transferase activity, transferring glycosyl groups" evidence=ISS] [GO:0008194 "UDP-glycosyltransferase activity" evidence=ISS;IDA] [GO:0042178 "xenobiotic catabolism" evidence=IDA] [GO:0009636 "response to toxin" evidence=IDA] [GO:0035251 "UDP-glucosyltransferase activity" evidence=IMP] [GO:0006805 "xenobiotic metabolism" evidence=IMP]…	1e-75
TC19632	99.2	Unclassified without homolog
Ljwgs_052805.1	3.1.4.10.1	TC.HSP70 heat shock protein 70, Hsp70 family	ath:At3g12580	T2E22.11; heat shock protein 70, putative / HSP70, putative [KO:K03283]	2e-112	YER103w	COG0443	2e-88	HSP72_LYCES	ATP-binding;Heatshock;Multigenefamily;Nucleotide-binding,Heat shock cognate 70 kDa protein 2.	1e-113	GO_ID:29334	TAIR|gene:2101221 SPTR:Q9LHA8 symbol:HSP70 [GO:0005829 "cytosol" evidence=TAS] [GO:0006457 "protein folding" evidence=TAS] [GO:0009408 "response to heat" evidence=IEP] [GO:0009615 "response to virus" evidence=IEP] Pfam:PF00012 Prosite:PS00297 Prosite:PS00329 Prosite:PS01036 InterPro:IPR001023 HSSP:P19120 PRINTS:PR00301 ProDom:PD000089 EMBL:AC069474 EMBL:AP002055 EMBL:AY054183 EMBL:AY059885 EMBL:A…	4e-113
Ljwgs_052805.1	2.3.1.3.1	TC.HSP70 heat shock protein 70, Hsp70 family	ath:At3g12580	T2E22.11; heat shock protein 70, putative / HSP70, putative [KO:K03283]	2e-112	YER103w	COG0443	2e-88	HSP72_LYCES	ATP-binding;Heatshock;Multigenefamily;Nucleotide-binding,Heat shock cognate 70 kDa protein 2.	1e-113	GO_ID:29334	TAIR|gene:2101221 SPTR:Q9LHA8 symbol:HSP70 [GO:0005829 "cytosol" evidence=TAS] [GO:0006457 "protein folding" evidence=TAS] [GO:0009408 "response to heat" evidence=IEP] [GO:0009615 "response to virus" evidence=IEP] Pfam:PF00012 Prosite:PS00297 Prosite:PS00329 Prosite:PS01036 InterPro:IPR001023 HSSP:P19120 PRINTS:PR00301 ProDom:PD000089 EMBL:AC069474 EMBL:AP002055 EMBL:AY054183 EMBL:AY059885 EMBL:A…	4e-113
Ljwgs_052805.1	3.2.2.121	TC.HSP70 heat shock protein 70, Hsp70 family [COG:COG0443] [TC:1.A.33]	ath:At3g12580	T2E22.11; heat shock protein 70, putative / HSP70, putative [KO:K03283]	2e-112	YER103w	COG0443	2e-88	HSP72_LYCES	ATP-binding;Heatshock;Multigenefamily;Nucleotide-binding,Heat shock cognate 70 kDa protein 2.	1e-113	GO_ID:29334	TAIR|gene:2101221 SPTR:Q9LHA8 symbol:HSP70 [GO:0005829 "cytosol" evidence=TAS] [GO:0006457 "protein folding" evidence=TAS] [GO:0009408 "response to heat" evidence=IEP] [GO:0009615 "response to virus" evidence=IEP] Pfam:PF00012 Prosite:PS00297 Prosite:PS00329 Prosite:PS01036 InterPro:IPR001023 HSSP:P19120 PRINTS:PR00301 ProDom:PD000089 EMBL:AC069474 EMBL:AP002055 EMBL:AY054183 EMBL:AY059885 EMBL:A…	4e-113
TM1571.3	1.7.8.10	KDTA 3-deoxy-D-manno-octulosonic-acid transferase [EC:2.-.-.-] [COG:COG1519] [GO:0016740] [CAZy:GT30]							SALAT_PAPSO	Acyltransferase;Alkaloidmetabolism;Directproteinsequencing;Transferase,Salutaridinol 7-O-acetyltransferase (EC 2.3.1.150) (salAT).	6e-45	GO_ID:14471	TAIR|gene:2130064 SPTR:O23392 symbol:AT4G15390.1 [GO:0000004 "biological process unknown" evidence=ND] [GO:0008372 "cellular component unknown" evidence=ND] [GO:0016740 "transferase activity" evidence=ISS] Pfam:PF02458 InterPro:IPR003480 EMBL:Z97338 EMBL:AL161541 EMBL:AY099752 EMBL:AY128867 PIR:D71418 SPTR:O23392	5e-54
chr1.CM0001.63	1.11.11.12	MHPE 4-hydroxy 2-oxovalerate aldolase [EC:4.1.3.-] [COG:COG0119] [GO:0008701]	ath:At1g74040	F2P9.9; 2-isopropylmalate synthase 1 (IMS1) [EC:2.3.3.13] [KO:K01649]	0	slr0186	COG0119	7e-130	LEU1_SOYBN	Amino-acidbiosynthesis;Branched-chainaminoacidbiosynthesis;Leucinebiosynthesis;Nitrogenfixation;Nodulation;Transferase,Probable 2-isopropylmalate synthase (EC 2.3.3.13) (Alpha- isopropylmalate synthase) (Alpha-IPM synthetase) (Late nodulin 56) (N- 56).	0	GO_ID:33233	TIGR_CMR|BA1420 SPTR:Q81T68 symbol:BA1420 "2-isopropylmalate synthase" [GO:0003852 "2-isopropylmalate synthase activity" evidence=ISS] [GO:0009098 "leucine biosynthesis" evidence=ISS] HAMAP:MF_01025 InterPro:IPR002034 Interpro:IPR000891 Pfam:PF00682 PROSITE:PS50991 PROSITE:PS00815 PROSITE:PS00816 InterPro:IPR005671 TIGRFAMs:TIGR00973 EMBL:AE017334 EMBL:AE017225 EMBL:AE017028 TIGR:BA1420 TIGR:GBAA…	1e-97
chr1.CM0001.63	1.5.8.15	E2.3.3.14 homocitrate synthase [EC:2.3.3.14] [COG:COG0119] [GO:0004410]	ath:At1g74040	F2P9.9; 2-isopropylmalate synthase 1 (IMS1) [EC:2.3.3.13] [KO:K01649]	0	slr0186	COG0119	7e-130	LEU1_SOYBN	Amino-acidbiosynthesis;Branched-chainaminoacidbiosynthesis;Leucinebiosynthesis;Nitrogenfixation;Nodulation;Transferase,Probable 2-isopropylmalate synthase (EC 2.3.3.13) (Alpha- isopropylmalate synthase) (Alpha-IPM synthetase) (Late nodulin 56) (N- 56).	0	GO_ID:33233	TIGR_CMR|BA1420 SPTR:Q81T68 symbol:BA1420 "2-isopropylmalate synthase" [GO:0003852 "2-isopropylmalate synthase activity" evidence=ISS] [GO:0009098 "leucine biosynthesis" evidence=ISS] HAMAP:MF_01025 InterPro:IPR002034 Interpro:IPR000891 Pfam:PF00682 PROSITE:PS50991 PROSITE:PS00815 PROSITE:PS00816 InterPro:IPR005671 TIGRFAMs:TIGR00973 EMBL:AE017334 EMBL:AE017225 EMBL:AE017028 TIGR:BA1420 TIGR:GBAA…	1e-97
chr1.CM0001.63	1.5.6.24	E4.1.3.4, hmgL hydroxymethylglutaryl-CoA lyase [EC:4.1.3.4] [COG:COG0119] [GO:0004419]	ath:At1g74040	F2P9.9; 2-isopropylmalate synthase 1 (IMS1) [EC:2.3.3.13] [KO:K01649]	0	slr0186	COG0119	7e-130	LEU1_SOYBN	Amino-acidbiosynthesis;Branched-chainaminoacidbiosynthesis;Leucinebiosynthesis;Nitrogenfixation;Nodulation;Transferase,Probable 2-isopropylmalate synthase (EC 2.3.3.13) (Alpha- isopropylmalate synthase) (Alpha-IPM synthetase) (Late nodulin 56) (N- 56).	0	GO_ID:33233	TIGR_CMR|BA1420 SPTR:Q81T68 symbol:BA1420 "2-isopropylmalate synthase" [GO:0003852 "2-isopropylmalate synthase activity" evidence=ISS] [GO:0009098 "leucine biosynthesis" evidence=ISS] HAMAP:MF_01025 InterPro:IPR002034 Interpro:IPR000891 Pfam:PF00682 PROSITE:PS50991 PROSITE:PS00815 PROSITE:PS00816 InterPro:IPR005671 TIGRFAMs:TIGR00973 EMBL:AE017334 EMBL:AE017225 EMBL:AE017028 TIGR:BA1420 TIGR:GBAA…	1e-97
chr1.CM0001.63	1.5.13.34	MHPE 4-hydroxy 2-oxovalerate aldolase [EC:4.1.3.-] [COG:COG0119] [GO:0008701]	ath:At1g74040	F2P9.9; 2-isopropylmalate synthase 1 (IMS1) [EC:2.3.3.13] [KO:K01649]	0	slr0186	COG0119	7e-130	LEU1_SOYBN	Amino-acidbiosynthesis;Branched-chainaminoacidbiosynthesis;Leucinebiosynthesis;Nitrogenfixation;Nodulation;Transferase,Probable 2-isopropylmalate synthase (EC 2.3.3.13) (Alpha- isopropylmalate synthase) (Alpha-IPM synthetase) (Late nodulin 56) (N- 56).	0	GO_ID:33233	TIGR_CMR|BA1420 SPTR:Q81T68 symbol:BA1420 "2-isopropylmalate synthase" [GO:0003852 "2-isopropylmalate synthase activity" evidence=ISS] [GO:0009098 "leucine biosynthesis" evidence=ISS] HAMAP:MF_01025 InterPro:IPR002034 Interpro:IPR000891 Pfam:PF00682 PROSITE:PS50991 PROSITE:PS00815 PROSITE:PS00816 InterPro:IPR005671 TIGRFAMs:TIGR00973 EMBL:AE017334 EMBL:AE017225 EMBL:AE017028 TIGR:BA1420 TIGR:GBAA…	1e-97
chr1.CM0001.63	1.5.7.8	E2.3.3.13, leuA 2-isopropylmalate synthase [EC:2.3.3.13] [COG:COG0119] [GO:0003852]	ath:At1g74040	F2P9.9; 2-isopropylmalate synthase 1 (IMS1) [EC:2.3.3.13] [KO:K01649]	0	slr0186	COG0119	7e-130	LEU1_SOYBN	Amino-acidbiosynthesis;Branched-chainaminoacidbiosynthesis;Leucinebiosynthesis;Nitrogenfixation;Nodulation;Transferase,Probable 2-isopropylmalate synthase (EC 2.3.3.13) (Alpha- isopropylmalate synthase) (Alpha-IPM synthetase) (Late nodulin 56) (N- 56).	0	GO_ID:33233	TIGR_CMR|BA1420 SPTR:Q81T68 symbol:BA1420 "2-isopropylmalate synthase" [GO:0003852 "2-isopropylmalate synthase activity" evidence=ISS] [GO:0009098 "leucine biosynthesis" evidence=ISS] HAMAP:MF_01025 InterPro:IPR002034 Interpro:IPR000891 Pfam:PF00682 PROSITE:PS50991 PROSITE:PS00815 PROSITE:PS00816 InterPro:IPR005671 TIGRFAMs:TIGR00973 EMBL:AE017334 EMBL:AE017225 EMBL:AE017028 TIGR:BA1420 TIGR:GBAA…	1e-97
chr1.CM0001.63	1.11.2.3	MHPE 4-hydroxy 2-oxovalerate aldolase [EC:4.1.3.-] [COG:COG0119] [GO:0008701]	ath:At1g74040	F2P9.9; 2-isopropylmalate synthase 1 (IMS1) [EC:2.3.3.13] [KO:K01649]	0	slr0186	COG0119	7e-130	LEU1_SOYBN	Amino-acidbiosynthesis;Branched-chainaminoacidbiosynthesis;Leucinebiosynthesis;Nitrogenfixation;Nodulation;Transferase,Probable 2-isopropylmalate synthase (EC 2.3.3.13) (Alpha- isopropylmalate synthase) (Alpha-IPM synthetase) (Late nodulin 56) (N- 56).	0	GO_ID:33233	TIGR_CMR|BA1420 SPTR:Q81T68 symbol:BA1420 "2-isopropylmalate synthase" [GO:0003852 "2-isopropylmalate synthase activity" evidence=ISS] [GO:0009098 "leucine biosynthesis" evidence=ISS] HAMAP:MF_01025 InterPro:IPR002034 Interpro:IPR000891 Pfam:PF00682 PROSITE:PS50991 PROSITE:PS00815 PROSITE:PS00816 InterPro:IPR005671 TIGRFAMs:TIGR00973 EMBL:AE017334 EMBL:AE017225 EMBL:AE017028 TIGR:BA1420 TIGR:GBAA…	1e-97
chr1.CM0001.63	1.1.11.49	E2.3.3.14 homocitrate synthase [EC:2.3.3.14] [COG:COG0119] [GO:0004410]	ath:At1g74040	F2P9.9; 2-isopropylmalate synthase 1 (IMS1) [EC:2.3.3.13] [KO:K01649]	0	slr0186	COG0119	7e-130	LEU1_SOYBN	Amino-acidbiosynthesis;Branched-chainaminoacidbiosynthesis;Leucinebiosynthesis;Nitrogenfixation;Nodulation;Transferase,Probable 2-isopropylmalate synthase (EC 2.3.3.13) (Alpha- isopropylmalate synthase) (Alpha-IPM synthetase) (Late nodulin 56) (N- 56).	0	GO_ID:33233	TIGR_CMR|BA1420 SPTR:Q81T68 symbol:BA1420 "2-isopropylmalate synthase" [GO:0003852 "2-isopropylmalate synthase activity" evidence=ISS] [GO:0009098 "leucine biosynthesis" evidence=ISS] HAMAP:MF_01025 InterPro:IPR002034 Interpro:IPR000891 Pfam:PF00682 PROSITE:PS50991 PROSITE:PS00815 PROSITE:PS00816 InterPro:IPR005671 TIGRFAMs:TIGR00973 EMBL:AE017334 EMBL:AE017225 EMBL:AE017028 TIGR:BA1420 TIGR:GBAA…	1e-97
chr1.CM0001.63	1.3.4.2	E4.1.3.4, hmgL hydroxymethylglutaryl-CoA lyase [EC:4.1.3.4] [COG:COG0119] [GO:0004419]	ath:At1g74040	F2P9.9; 2-isopropylmalate synthase 1 (IMS1) [EC:2.3.3.13] [KO:K01649]	0	slr0186	COG0119	7e-130	LEU1_SOYBN	Amino-acidbiosynthesis;Branched-chainaminoacidbiosynthesis;Leucinebiosynthesis;Nitrogenfixation;Nodulation;Transferase,Probable 2-isopropylmalate synthase (EC 2.3.3.13) (Alpha- isopropylmalate synthase) (Alpha-IPM synthetase) (Late nodulin 56) (N- 56).	0	GO_ID:33233	TIGR_CMR|BA1420 SPTR:Q81T68 symbol:BA1420 "2-isopropylmalate synthase" [GO:0003852 "2-isopropylmalate synthase activity" evidence=ISS] [GO:0009098 "leucine biosynthesis" evidence=ISS] HAMAP:MF_01025 InterPro:IPR002034 Interpro:IPR000891 Pfam:PF00682 PROSITE:PS50991 PROSITE:PS00815 PROSITE:PS00816 InterPro:IPR005671 TIGRFAMs:TIGR00973 EMBL:AE017334 EMBL:AE017225 EMBL:AE017028 TIGR:BA1420 TIGR:GBAA…	1e-97
chr1.CM0001.63	1.1.14.10.2	E1.2.1.10M, mhpF acetaldehyde dehydrogenase [COG:COG0119]	ath:At1g74040	F2P9.9; 2-isopropylmalate synthase 1 (IMS1) [EC:2.3.3.13] [KO:K01649]	0	slr0186	COG0119	7e-130	LEU1_SOYBN	Amino-acidbiosynthesis;Branched-chainaminoacidbiosynthesis;Leucinebiosynthesis;Nitrogenfixation;Nodulation;Transferase,Probable 2-isopropylmalate synthase (EC 2.3.3.13) (Alpha- isopropylmalate synthase) (Alpha-IPM synthetase) (Late nodulin 56) (N- 56).	0	GO_ID:33233	TIGR_CMR|BA1420 SPTR:Q81T68 symbol:BA1420 "2-isopropylmalate synthase" [GO:0003852 "2-isopropylmalate synthase activity" evidence=ISS] [GO:0009098 "leucine biosynthesis" evidence=ISS] HAMAP:MF_01025 InterPro:IPR002034 Interpro:IPR000891 Pfam:PF00682 PROSITE:PS50991 PROSITE:PS00815 PROSITE:PS00816 InterPro:IPR005671 TIGRFAMs:TIGR00973 EMBL:AE017334 EMBL:AE017225 EMBL:AE017028 TIGR:BA1420 TIGR:GBAA…	1e-97
chr1.CM0001.63	1.1.11.7.2	E1.2.1.10M, mhpF acetaldehyde dehydrogenase [COG:COG0119]	ath:At1g74040	F2P9.9; 2-isopropylmalate synthase 1 (IMS1) [EC:2.3.3.13] [KO:K01649]	0	slr0186	COG0119	7e-130	LEU1_SOYBN	Amino-acidbiosynthesis;Branched-chainaminoacidbiosynthesis;Leucinebiosynthesis;Nitrogenfixation;Nodulation;Transferase,Probable 2-isopropylmalate synthase (EC 2.3.3.13) (Alpha- isopropylmalate synthase) (Alpha-IPM synthetase) (Late nodulin 56) (N- 56).	0	GO_ID:33233	TIGR_CMR|BA1420 SPTR:Q81T68 symbol:BA1420 "2-isopropylmalate synthase" [GO:0003852 "2-isopropylmalate synthase activity" evidence=ISS] [GO:0009098 "leucine biosynthesis" evidence=ISS] HAMAP:MF_01025 InterPro:IPR002034 Interpro:IPR000891 Pfam:PF00682 PROSITE:PS50991 PROSITE:PS00815 PROSITE:PS00816 InterPro:IPR005671 TIGRFAMs:TIGR00973 EMBL:AE017334 EMBL:AE017225 EMBL:AE017028 TIGR:BA1420 TIGR:GBAA…	1e-97
chr1.CM0001.63	1.1.11.48	E2.3.3.13, leuA 2-isopropylmalate synthase [EC:2.3.3.13] [COG:COG0119] [GO:0003852]	ath:At1g74040	F2P9.9; 2-isopropylmalate synthase 1 (IMS1) [EC:2.3.3.13] [KO:K01649]	0	slr0186	COG0119	7e-130	LEU1_SOYBN	Amino-acidbiosynthesis;Branched-chainaminoacidbiosynthesis;Leucinebiosynthesis;Nitrogenfixation;Nodulation;Transferase,Probable 2-isopropylmalate synthase (EC 2.3.3.13) (Alpha- isopropylmalate synthase) (Alpha-IPM synthetase) (Late nodulin 56) (N- 56).	0	GO_ID:33233	TIGR_CMR|BA1420 SPTR:Q81T68 symbol:BA1420 "2-isopropylmalate synthase" [GO:0003852 "2-isopropylmalate synthase activity" evidence=ISS] [GO:0009098 "leucine biosynthesis" evidence=ISS] HAMAP:MF_01025 InterPro:IPR002034 Interpro:IPR000891 Pfam:PF00682 PROSITE:PS50991 PROSITE:PS00815 PROSITE:PS00816 InterPro:IPR005671 TIGRFAMs:TIGR00973 EMBL:AE017334 EMBL:AE017225 EMBL:AE017028 TIGR:BA1420 TIGR:GBAA…	1e-97
chr1.CM0001.63	1.1.14.33	E4.1.3.4, hmgL hydroxymethylglutaryl-CoA lyase [EC:4.1.3.4] [COG:COG0119] [GO:0004419]	ath:At1g74040	F2P9.9; 2-isopropylmalate synthase 1 (IMS1) [EC:2.3.3.13] [KO:K01649]	0	slr0186	COG0119	7e-130	LEU1_SOYBN	Amino-acidbiosynthesis;Branched-chainaminoacidbiosynthesis;Leucinebiosynthesis;Nitrogenfixation;Nodulation;Transferase,Probable 2-isopropylmalate synthase (EC 2.3.3.13) (Alpha- isopropylmalate synthase) (Alpha-IPM synthetase) (Late nodulin 56) (N- 56).	0	GO_ID:33233	TIGR_CMR|BA1420 SPTR:Q81T68 symbol:BA1420 "2-isopropylmalate synthase" [GO:0003852 "2-isopropylmalate synthase activity" evidence=ISS] [GO:0009098 "leucine biosynthesis" evidence=ISS] HAMAP:MF_01025 InterPro:IPR002034 Interpro:IPR000891 Pfam:PF00682 PROSITE:PS50991 PROSITE:PS00815 PROSITE:PS00816 InterPro:IPR005671 TIGRFAMs:TIGR00973 EMBL:AE017334 EMBL:AE017225 EMBL:AE017028 TIGR:BA1420 TIGR:GBAA…	1e-97
chr1.CM0001.63	1.11.3.6	MHPE 4-hydroxy 2-oxovalerate aldolase [EC:4.1.3.-] [COG:COG0119] [GO:0008701]	ath:At1g74040	F2P9.9; 2-isopropylmalate synthase 1 (IMS1) [EC:2.3.3.13] [KO:K01649]	0	slr0186	COG0119	7e-130	LEU1_SOYBN	Amino-acidbiosynthesis;Branched-chainaminoacidbiosynthesis;Leucinebiosynthesis;Nitrogenfixation;Nodulation;Transferase,Probable 2-isopropylmalate synthase (EC 2.3.3.13) (Alpha- isopropylmalate synthase) (Alpha-IPM synthetase) (Late nodulin 56) (N- 56).	0	GO_ID:33233	TIGR_CMR|BA1420 SPTR:Q81T68 symbol:BA1420 "2-isopropylmalate synthase" [GO:0003852 "2-isopropylmalate synthase activity" evidence=ISS] [GO:0009098 "leucine biosynthesis" evidence=ISS] HAMAP:MF_01025 InterPro:IPR002034 Interpro:IPR000891 Pfam:PF00682 PROSITE:PS50991 PROSITE:PS00815 PROSITE:PS00816 InterPro:IPR005671 TIGRFAMs:TIGR00973 EMBL:AE017334 EMBL:AE017225 EMBL:AE017028 TIGR:BA1420 TIGR:GBAA…	1e-97
Ljwgs_042741.1	99.2	Unclassified without homolog
chr3.CM0792.78	1.1.12.8	E3.1.3.18, gph phosphoglycolate phosphatase [EC:3.1.3.18] [COG:COG0546] [GO:0008967]	bmf:BAB2_0989	haloacid dehalogenase-like hydrolase:HAD-superfamily hydrolase, subfamily IA, variant 3 [EC:3.1.3.18] [KO:K01091]	3e-18	CC0282	COG1011	3e-21	SSM1_YEAST	Completeproteome,Protein SSM1.	8e-17	GO_ID:50194	TAIR|gene:2148342 SPTR:Q9LTI2 symbol:AT5G59480.1 [GO:0008372 "cellular component unknown" evidence=ND] [GO:0016787 "hydrolase activity" evidence=ISS] InterPro:IPR005834 Pfam:PF00702 GO:GO:0008152 InterPro:IPR006402 TIGRFAMs:TIGR01509 InterPro:IPR010237 TIGRFAMs:TIGR01993 EMBL:AB025604 EMBL:AY070418 EMBL:AY096745 SPTR:Q9LTI2	2e-92
Ljwgs_038228.1	99.2	Unclassified without homolog
chr1.CM0001.70	1.11.11.12	MHPE 4-hydroxy 2-oxovalerate aldolase [EC:4.1.3.-] [COG:COG0119] [GO:0008701]	ath:At1g18500	F15H18.3; 2-isopropylmalate synthase, putative [EC:2.3.3.13] [KO:K01649]	1e-97	slr0186	COG0119	2e-63	LEU1_SOYBN	Amino-acidbiosynthesis;Branched-chainaminoacidbiosynthesis;Leucinebiosynthesis;Nitrogenfixation;Nodulation;Transferase,Probable 2-isopropylmalate synthase (EC 2.3.3.13) (Alpha- isopropylmalate synthase) (Alpha-IPM synthetase) (Late nodulin 56) (N- 56).	1e-105	GO_ID:12843	TIGR_CMR|SO4236 SPTR:Q8E9N2 symbol:SO4236 "2-isopropylmalate synthase" [GO:0003852 "2-isopropylmalate synthase activity" evidence=ISS] [GO:0009098 "leucine biosynthesis" evidence=ISS] HAMAP:MF_01025 InterPro:IPR002034 Interpro:IPR000891 Pfam:PF00682 PROSITE:PS50991 PROSITE:PS00815 PROSITE:PS00816 InterPro:IPR005671 TIGRFAMs:TIGR00973 EMBL:AE015856 TIGR:SO4236 SPTR:Q8E9N2	3e-48
chr1.CM0001.70	1.5.8.15	E2.3.3.14 homocitrate synthase [EC:2.3.3.14] [COG:COG0119] [GO:0004410]	ath:At1g18500	F15H18.3; 2-isopropylmalate synthase, putative [EC:2.3.3.13] [KO:K01649]	1e-97	slr0186	COG0119	2e-63	LEU1_SOYBN	Amino-acidbiosynthesis;Branched-chainaminoacidbiosynthesis;Leucinebiosynthesis;Nitrogenfixation;Nodulation;Transferase,Probable 2-isopropylmalate synthase (EC 2.3.3.13) (Alpha- isopropylmalate synthase) (Alpha-IPM synthetase) (Late nodulin 56) (N- 56).	1e-105	GO_ID:12843	TIGR_CMR|SO4236 SPTR:Q8E9N2 symbol:SO4236 "2-isopropylmalate synthase" [GO:0003852 "2-isopropylmalate synthase activity" evidence=ISS] [GO:0009098 "leucine biosynthesis" evidence=ISS] HAMAP:MF_01025 InterPro:IPR002034 Interpro:IPR000891 Pfam:PF00682 PROSITE:PS50991 PROSITE:PS00815 PROSITE:PS00816 InterPro:IPR005671 TIGRFAMs:TIGR00973 EMBL:AE015856 TIGR:SO4236 SPTR:Q8E9N2	3e-48
chr1.CM0001.70	1.5.6.24	E4.1.3.4, hmgL hydroxymethylglutaryl-CoA lyase [EC:4.1.3.4] [COG:COG0119] [GO:0004419]	ath:At1g18500	F15H18.3; 2-isopropylmalate synthase, putative [EC:2.3.3.13] [KO:K01649]	1e-97	slr0186	COG0119	2e-63	LEU1_SOYBN	Amino-acidbiosynthesis;Branched-chainaminoacidbiosynthesis;Leucinebiosynthesis;Nitrogenfixation;Nodulation;Transferase,Probable 2-isopropylmalate synthase (EC 2.3.3.13) (Alpha- isopropylmalate synthase) (Alpha-IPM synthetase) (Late nodulin 56) (N- 56).	1e-105	GO_ID:12843	TIGR_CMR|SO4236 SPTR:Q8E9N2 symbol:SO4236 "2-isopropylmalate synthase" [GO:0003852 "2-isopropylmalate synthase activity" evidence=ISS] [GO:0009098 "leucine biosynthesis" evidence=ISS] HAMAP:MF_01025 InterPro:IPR002034 Interpro:IPR000891 Pfam:PF00682 PROSITE:PS50991 PROSITE:PS00815 PROSITE:PS00816 InterPro:IPR005671 TIGRFAMs:TIGR00973 EMBL:AE015856 TIGR:SO4236 SPTR:Q8E9N2	3e-48
chr1.CM0001.70	1.5.13.34	MHPE 4-hydroxy 2-oxovalerate aldolase [EC:4.1.3.-] [COG:COG0119] [GO:0008701]	ath:At1g18500	F15H18.3; 2-isopropylmalate synthase, putative [EC:2.3.3.13] [KO:K01649]	1e-97	slr0186	COG0119	2e-63	LEU1_SOYBN	Amino-acidbiosynthesis;Branched-chainaminoacidbiosynthesis;Leucinebiosynthesis;Nitrogenfixation;Nodulation;Transferase,Probable 2-isopropylmalate synthase (EC 2.3.3.13) (Alpha- isopropylmalate synthase) (Alpha-IPM synthetase) (Late nodulin 56) (N- 56).	1e-105	GO_ID:12843	TIGR_CMR|SO4236 SPTR:Q8E9N2 symbol:SO4236 "2-isopropylmalate synthase" [GO:0003852 "2-isopropylmalate synthase activity" evidence=ISS] [GO:0009098 "leucine biosynthesis" evidence=ISS] HAMAP:MF_01025 InterPro:IPR002034 Interpro:IPR000891 Pfam:PF00682 PROSITE:PS50991 PROSITE:PS00815 PROSITE:PS00816 InterPro:IPR005671 TIGRFAMs:TIGR00973 EMBL:AE015856 TIGR:SO4236 SPTR:Q8E9N2	3e-48
chr1.CM0001.70	1.5.7.8	E2.3.3.13, leuA 2-isopropylmalate synthase [EC:2.3.3.13] [COG:COG0119] [GO:0003852]	ath:At1g18500	F15H18.3; 2-isopropylmalate synthase, putative [EC:2.3.3.13] [KO:K01649]	1e-97	slr0186	COG0119	2e-63	LEU1_SOYBN	Amino-acidbiosynthesis;Branched-chainaminoacidbiosynthesis;Leucinebiosynthesis;Nitrogenfixation;Nodulation;Transferase,Probable 2-isopropylmalate synthase (EC 2.3.3.13) (Alpha- isopropylmalate synthase) (Alpha-IPM synthetase) (Late nodulin 56) (N- 56).	1e-105	GO_ID:12843	TIGR_CMR|SO4236 SPTR:Q8E9N2 symbol:SO4236 "2-isopropylmalate synthase" [GO:0003852 "2-isopropylmalate synthase activity" evidence=ISS] [GO:0009098 "leucine biosynthesis" evidence=ISS] HAMAP:MF_01025 InterPro:IPR002034 Interpro:IPR000891 Pfam:PF00682 PROSITE:PS50991 PROSITE:PS00815 PROSITE:PS00816 InterPro:IPR005671 TIGRFAMs:TIGR00973 EMBL:AE015856 TIGR:SO4236 SPTR:Q8E9N2	3e-48
chr1.CM0001.70	1.11.2.3	MHPE 4-hydroxy 2-oxovalerate aldolase [EC:4.1.3.-] [COG:COG0119] [GO:0008701]	ath:At1g18500	F15H18.3; 2-isopropylmalate synthase, putative [EC:2.3.3.13] [KO:K01649]	1e-97	slr0186	COG0119	2e-63	LEU1_SOYBN	Amino-acidbiosynthesis;Branched-chainaminoacidbiosynthesis;Leucinebiosynthesis;Nitrogenfixation;Nodulation;Transferase,Probable 2-isopropylmalate synthase (EC 2.3.3.13) (Alpha- isopropylmalate synthase) (Alpha-IPM synthetase) (Late nodulin 56) (N- 56).	1e-105	GO_ID:12843	TIGR_CMR|SO4236 SPTR:Q8E9N2 symbol:SO4236 "2-isopropylmalate synthase" [GO:0003852 "2-isopropylmalate synthase activity" evidence=ISS] [GO:0009098 "leucine biosynthesis" evidence=ISS] HAMAP:MF_01025 InterPro:IPR002034 Interpro:IPR000891 Pfam:PF00682 PROSITE:PS50991 PROSITE:PS00815 PROSITE:PS00816 InterPro:IPR005671 TIGRFAMs:TIGR00973 EMBL:AE015856 TIGR:SO4236 SPTR:Q8E9N2	3e-48
chr1.CM0001.70	1.1.11.49	E2.3.3.14 homocitrate synthase [EC:2.3.3.14] [COG:COG0119] [GO:0004410]	ath:At1g18500	F15H18.3; 2-isopropylmalate synthase, putative [EC:2.3.3.13] [KO:K01649]	1e-97	slr0186	COG0119	2e-63	LEU1_SOYBN	Amino-acidbiosynthesis;Branched-chainaminoacidbiosynthesis;Leucinebiosynthesis;Nitrogenfixation;Nodulation;Transferase,Probable 2-isopropylmalate synthase (EC 2.3.3.13) (Alpha- isopropylmalate synthase) (Alpha-IPM synthetase) (Late nodulin 56) (N- 56).	1e-105	GO_ID:12843	TIGR_CMR|SO4236 SPTR:Q8E9N2 symbol:SO4236 "2-isopropylmalate synthase" [GO:0003852 "2-isopropylmalate synthase activity" evidence=ISS] [GO:0009098 "leucine biosynthesis" evidence=ISS] HAMAP:MF_01025 InterPro:IPR002034 Interpro:IPR000891 Pfam:PF00682 PROSITE:PS50991 PROSITE:PS00815 PROSITE:PS00816 InterPro:IPR005671 TIGRFAMs:TIGR00973 EMBL:AE015856 TIGR:SO4236 SPTR:Q8E9N2	3e-48
chr1.CM0001.70	1.3.4.2	E4.1.3.4, hmgL hydroxymethylglutaryl-CoA lyase [EC:4.1.3.4] [COG:COG0119] [GO:0004419]	ath:At1g18500	F15H18.3; 2-isopropylmalate synthase, putative [EC:2.3.3.13] [KO:K01649]	1e-97	slr0186	COG0119	2e-63	LEU1_SOYBN	Amino-acidbiosynthesis;Branched-chainaminoacidbiosynthesis;Leucinebiosynthesis;Nitrogenfixation;Nodulation;Transferase,Probable 2-isopropylmalate synthase (EC 2.3.3.13) (Alpha- isopropylmalate synthase) (Alpha-IPM synthetase) (Late nodulin 56) (N- 56).	1e-105	GO_ID:12843	TIGR_CMR|SO4236 SPTR:Q8E9N2 symbol:SO4236 "2-isopropylmalate synthase" [GO:0003852 "2-isopropylmalate synthase activity" evidence=ISS] [GO:0009098 "leucine biosynthesis" evidence=ISS] HAMAP:MF_01025 InterPro:IPR002034 Interpro:IPR000891 Pfam:PF00682 PROSITE:PS50991 PROSITE:PS00815 PROSITE:PS00816 InterPro:IPR005671 TIGRFAMs:TIGR00973 EMBL:AE015856 TIGR:SO4236 SPTR:Q8E9N2	3e-48
chr1.CM0001.70	1.1.14.10.2	E1.2.1.10M, mhpF acetaldehyde dehydrogenase [COG:COG0119]	ath:At1g18500	F15H18.3; 2-isopropylmalate synthase, putative [EC:2.3.3.13] [KO:K01649]	1e-97	slr0186	COG0119	2e-63	LEU1_SOYBN	Amino-acidbiosynthesis;Branched-chainaminoacidbiosynthesis;Leucinebiosynthesis;Nitrogenfixation;Nodulation;Transferase,Probable 2-isopropylmalate synthase (EC 2.3.3.13) (Alpha- isopropylmalate synthase) (Alpha-IPM synthetase) (Late nodulin 56) (N- 56).	1e-105	GO_ID:12843	TIGR_CMR|SO4236 SPTR:Q8E9N2 symbol:SO4236 "2-isopropylmalate synthase" [GO:0003852 "2-isopropylmalate synthase activity" evidence=ISS] [GO:0009098 "leucine biosynthesis" evidence=ISS] HAMAP:MF_01025 InterPro:IPR002034 Interpro:IPR000891 Pfam:PF00682 PROSITE:PS50991 PROSITE:PS00815 PROSITE:PS00816 InterPro:IPR005671 TIGRFAMs:TIGR00973 EMBL:AE015856 TIGR:SO4236 SPTR:Q8E9N2	3e-48
chr1.CM0001.70	1.1.11.7.2	E1.2.1.10M, mhpF acetaldehyde dehydrogenase [COG:COG0119]	ath:At1g18500	F15H18.3; 2-isopropylmalate synthase, putative [EC:2.3.3.13] [KO:K01649]	1e-97	slr0186	COG0119	2e-63	LEU1_SOYBN	Amino-acidbiosynthesis;Branched-chainaminoacidbiosynthesis;Leucinebiosynthesis;Nitrogenfixation;Nodulation;Transferase,Probable 2-isopropylmalate synthase (EC 2.3.3.13) (Alpha- isopropylmalate synthase) (Alpha-IPM synthetase) (Late nodulin 56) (N- 56).	1e-105	GO_ID:12843	TIGR_CMR|SO4236 SPTR:Q8E9N2 symbol:SO4236 "2-isopropylmalate synthase" [GO:0003852 "2-isopropylmalate synthase activity" evidence=ISS] [GO:0009098 "leucine biosynthesis" evidence=ISS] HAMAP:MF_01025 InterPro:IPR002034 Interpro:IPR000891 Pfam:PF00682 PROSITE:PS50991 PROSITE:PS00815 PROSITE:PS00816 InterPro:IPR005671 TIGRFAMs:TIGR00973 EMBL:AE015856 TIGR:SO4236 SPTR:Q8E9N2	3e-48
chr1.CM0001.70	1.1.11.48	E2.3.3.13, leuA 2-isopropylmalate synthase [EC:2.3.3.13] [COG:COG0119] [GO:0003852]	ath:At1g18500	F15H18.3; 2-isopropylmalate synthase, putative [EC:2.3.3.13] [KO:K01649]	1e-97	slr0186	COG0119	2e-63	LEU1_SOYBN	Amino-acidbiosynthesis;Branched-chainaminoacidbiosynthesis;Leucinebiosynthesis;Nitrogenfixation;Nodulation;Transferase,Probable 2-isopropylmalate synthase (EC 2.3.3.13) (Alpha- isopropylmalate synthase) (Alpha-IPM synthetase) (Late nodulin 56) (N- 56).	1e-105	GO_ID:12843	TIGR_CMR|SO4236 SPTR:Q8E9N2 symbol:SO4236 "2-isopropylmalate synthase" [GO:0003852 "2-isopropylmalate synthase activity" evidence=ISS] [GO:0009098 "leucine biosynthesis" evidence=ISS] HAMAP:MF_01025 InterPro:IPR002034 Interpro:IPR000891 Pfam:PF00682 PROSITE:PS50991 PROSITE:PS00815 PROSITE:PS00816 InterPro:IPR005671 TIGRFAMs:TIGR00973 EMBL:AE015856 TIGR:SO4236 SPTR:Q8E9N2	3e-48
chr1.CM0001.70	1.1.14.33	E4.1.3.4, hmgL hydroxymethylglutaryl-CoA lyase [EC:4.1.3.4] [COG:COG0119] [GO:0004419]	ath:At1g18500	F15H18.3; 2-isopropylmalate synthase, putative [EC:2.3.3.13] [KO:K01649]	1e-97	slr0186	COG0119	2e-63	LEU1_SOYBN	Amino-acidbiosynthesis;Branched-chainaminoacidbiosynthesis;Leucinebiosynthesis;Nitrogenfixation;Nodulation;Transferase,Probable 2-isopropylmalate synthase (EC 2.3.3.13) (Alpha- isopropylmalate synthase) (Alpha-IPM synthetase) (Late nodulin 56) (N- 56).	1e-105	GO_ID:12843	TIGR_CMR|SO4236 SPTR:Q8E9N2 symbol:SO4236 "2-isopropylmalate synthase" [GO:0003852 "2-isopropylmalate synthase activity" evidence=ISS] [GO:0009098 "leucine biosynthesis" evidence=ISS] HAMAP:MF_01025 InterPro:IPR002034 Interpro:IPR000891 Pfam:PF00682 PROSITE:PS50991 PROSITE:PS00815 PROSITE:PS00816 InterPro:IPR005671 TIGRFAMs:TIGR00973 EMBL:AE015856 TIGR:SO4236 SPTR:Q8E9N2	3e-48
chr1.CM0001.70	1.11.3.6	MHPE 4-hydroxy 2-oxovalerate aldolase [EC:4.1.3.-] [COG:COG0119] [GO:0008701]	ath:At1g18500	F15H18.3; 2-isopropylmalate synthase, putative [EC:2.3.3.13] [KO:K01649]	1e-97	slr0186	COG0119	2e-63	LEU1_SOYBN	Amino-acidbiosynthesis;Branched-chainaminoacidbiosynthesis;Leucinebiosynthesis;Nitrogenfixation;Nodulation;Transferase,Probable 2-isopropylmalate synthase (EC 2.3.3.13) (Alpha- isopropylmalate synthase) (Alpha-IPM synthetase) (Late nodulin 56) (N- 56).	1e-105	GO_ID:12843	TIGR_CMR|SO4236 SPTR:Q8E9N2 symbol:SO4236 "2-isopropylmalate synthase" [GO:0003852 "2-isopropylmalate synthase activity" evidence=ISS] [GO:0009098 "leucine biosynthesis" evidence=ISS] HAMAP:MF_01025 InterPro:IPR002034 Interpro:IPR000891 Pfam:PF00682 PROSITE:PS50991 PROSITE:PS00815 PROSITE:PS00816 InterPro:IPR005671 TIGRFAMs:TIGR00973 EMBL:AE015856 TIGR:SO4236 SPTR:Q8E9N2	3e-48
chr5.TM1466.24	1.9.4.15	E2.7.1.- [EC:2.7.1.-] [COG:COG0515 COG1493]	ath:At5g02290	T1E22.50; protein kinase, putative [EC:2.7.1.37] [KO:K00870]	4e-49	YAR019c	COG0515	6e-18	SRK6_BRAOE	ATP-binding;Glycoprotein;Kinase;Membrane;Nucleotide-binding;Receptor;Self-incompatibility;Serine/threonine-proteinkinase;Signal;Transferase;Transmembrane,Putative serine/threonine-protein kinase receptor precursor (EC 2.7.1.37) (S-receptor kinase) (SRK).	3e-98	GO_ID:30110	TAIR|gene:2121675 SPTR:Q8GYA4 symbol:AT4G23180.1 [GO:0016301 "kinase activity" evidence=ISS] InterPro:IPR000719 InterPro:IPR008271 Pfam:PF00069 Prosite:PS00108 InterPro:IPR002902 Prosite:PS00107 Pfam:PF01657 ProDom:PD000001 PROSITE:PS50011 HSSP:P00523 EMBL:AK117765 EMBL:BT005954 SPTR:Q8GYA4	0
chr5.TM1466.24	1.7.8.19	WAAY, rfaY lipopolysaccharide core biosynthesis protein RFAY [EC:2.7.-.-] [COG:COG0515]	ath:At5g02290	T1E22.50; protein kinase, putative [EC:2.7.1.37] [KO:K00870]	4e-49	YAR019c	COG0515	6e-18	SRK6_BRAOE	ATP-binding;Glycoprotein;Kinase;Membrane;Nucleotide-binding;Receptor;Self-incompatibility;Serine/threonine-proteinkinase;Signal;Transferase;Transmembrane,Putative serine/threonine-protein kinase receptor precursor (EC 2.7.1.37) (S-receptor kinase) (SRK).	3e-98	GO_ID:30110	TAIR|gene:2121675 SPTR:Q8GYA4 symbol:AT4G23180.1 [GO:0016301 "kinase activity" evidence=ISS] InterPro:IPR000719 InterPro:IPR008271 Pfam:PF00069 Prosite:PS00108 InterPro:IPR002902 Prosite:PS00107 Pfam:PF01657 ProDom:PD000001 PROSITE:PS50011 HSSP:P00523 EMBL:AK117765 EMBL:BT005954 SPTR:Q8GYA4	0
chr5.TM1466.24	1.1.17.19	E2.7.1.- [EC:2.7.1.-] [COG:COG0515 COG1493]	ath:At5g02290	T1E22.50; protein kinase, putative [EC:2.7.1.37] [KO:K00870]	4e-49	YAR019c	COG0515	6e-18	SRK6_BRAOE	ATP-binding;Glycoprotein;Kinase;Membrane;Nucleotide-binding;Receptor;Self-incompatibility;Serine/threonine-proteinkinase;Signal;Transferase;Transmembrane,Putative serine/threonine-protein kinase receptor precursor (EC 2.7.1.37) (S-receptor kinase) (SRK).	3e-98	GO_ID:30110	TAIR|gene:2121675 SPTR:Q8GYA4 symbol:AT4G23180.1 [GO:0016301 "kinase activity" evidence=ISS] InterPro:IPR000719 InterPro:IPR008271 Pfam:PF00069 Prosite:PS00108 InterPro:IPR002902 Prosite:PS00107 Pfam:PF01657 ProDom:PD000001 PROSITE:PS50011 HSSP:P00523 EMBL:AK117765 EMBL:BT005954 SPTR:Q8GYA4	0
chr5.TM1466.24	3.3.10.117	BMPR1 bone morphogenetic protein receptor, type I [EC:2.7.1.37]	ath:At5g02290	T1E22.50; protein kinase, putative [EC:2.7.1.37] [KO:K00870]	4e-49	YAR019c	COG0515	6e-18	SRK6_BRAOE	ATP-binding;Glycoprotein;Kinase;Membrane;Nucleotide-binding;Receptor;Self-incompatibility;Serine/threonine-proteinkinase;Signal;Transferase;Transmembrane,Putative serine/threonine-protein kinase receptor precursor (EC 2.7.1.37) (S-receptor kinase) (SRK).	3e-98	GO_ID:30110	TAIR|gene:2121675 SPTR:Q8GYA4 symbol:AT4G23180.1 [GO:0016301 "kinase activity" evidence=ISS] InterPro:IPR000719 InterPro:IPR008271 Pfam:PF00069 Prosite:PS00108 InterPro:IPR002902 Prosite:PS00107 Pfam:PF01657 ProDom:PD000001 PROSITE:PS50011 HSSP:P00523 EMBL:AK117765 EMBL:BT005954 SPTR:Q8GYA4	0
chr5.TM1466.24	1.11.16.8	E2.7.1.- [EC:2.7.1.-] [COG:COG0515 COG1493]	ath:At5g02290	T1E22.50; protein kinase, putative [EC:2.7.1.37] [KO:K00870]	4e-49	YAR019c	COG0515	6e-18	SRK6_BRAOE	ATP-binding;Glycoprotein;Kinase;Membrane;Nucleotide-binding;Receptor;Self-incompatibility;Serine/threonine-proteinkinase;Signal;Transferase;Transmembrane,Putative serine/threonine-protein kinase receptor precursor (EC 2.7.1.37) (S-receptor kinase) (SRK).	3e-98	GO_ID:30110	TAIR|gene:2121675 SPTR:Q8GYA4 symbol:AT4G23180.1 [GO:0016301 "kinase activity" evidence=ISS] InterPro:IPR000719 InterPro:IPR008271 Pfam:PF00069 Prosite:PS00108 InterPro:IPR002902 Prosite:PS00107 Pfam:PF01657 ProDom:PD000001 PROSITE:PS50011 HSSP:P00523 EMBL:AK117765 EMBL:BT005954 SPTR:Q8GYA4	0
chr5.TM1466.24	4.2.4	Cell cycle [CLASS:04110] [PATH:hsa04110] [COG:COG0515]	ath:At5g02290	T1E22.50; protein kinase, putative [EC:2.7.1.37] [KO:K00870]	4e-49	YAR019c	COG0515	6e-18	SRK6_BRAOE	ATP-binding;Glycoprotein;Kinase;Membrane;Nucleotide-binding;Receptor;Self-incompatibility;Serine/threonine-proteinkinase;Signal;Transferase;Transmembrane,Putative serine/threonine-protein kinase receptor precursor (EC 2.7.1.37) (S-receptor kinase) (SRK).	3e-98	GO_ID:30110	TAIR|gene:2121675 SPTR:Q8GYA4 symbol:AT4G23180.1 [GO:0016301 "kinase activity" evidence=ISS] InterPro:IPR000719 InterPro:IPR008271 Pfam:PF00069 Prosite:PS00108 InterPro:IPR002902 Prosite:PS00107 Pfam:PF01657 ProDom:PD000001 PROSITE:PS50011 HSSP:P00523 EMBL:AK117765 EMBL:BT005954 SPTR:Q8GYA4	0
chr5.TM1466.24	3.2.2.1	Protein kinase [EC:2.7.1.37]	ath:At5g02290	T1E22.50; protein kinase, putative [EC:2.7.1.37] [KO:K00870]	4e-49	YAR019c	COG0515	6e-18	SRK6_BRAOE	ATP-binding;Glycoprotein;Kinase;Membrane;Nucleotide-binding;Receptor;Self-incompatibility;Serine/threonine-proteinkinase;Signal;Transferase;Transmembrane,Putative serine/threonine-protein kinase receptor precursor (EC 2.7.1.37) (S-receptor kinase) (SRK).	3e-98	GO_ID:30110	TAIR|gene:2121675 SPTR:Q8GYA4 symbol:AT4G23180.1 [GO:0016301 "kinase activity" evidence=ISS] InterPro:IPR000719 InterPro:IPR008271 Pfam:PF00069 Prosite:PS00108 InterPro:IPR002902 Prosite:PS00107 Pfam:PF01657 ProDom:PD000001 PROSITE:PS50011 HSSP:P00523 EMBL:AK117765 EMBL:BT005954 SPTR:Q8GYA4	0
chr1.CM0591.35	99.1.4.1860	GO_ID:28576										GO_ID:28576	TAIR|gene:2828522 SPTR:Q9LJ85 symbol:AT3G22620.1 [GO:0006869 "lipid transport" evidence=ISS] [GO:0008289 "lipid binding" evidence=ISS] InterPro:IPR003612 InterPro:IPR000528 Pfam:PF00234 SMART:SM00499 PRINTS:PR00382 EMBL:AP000731 EMBL:AY035005 EMBL:AY113897 SPTR:Q9LJ85	4e-31
Ljwgs_114941.1	99.1.3.2.1580	EXPB3_ARATH							EXPB3_ARATH	Cellwall;Multigenefamily;Signal,Beta-expansin 3 precursor (AtEXPB3) (At-EXPB3) (Ath-ExpBeta-1.6).	2e-39
chr1.CM0215.32	99.1.4.5582	GO_ID:28819										GO_ID:28819	TAIR|gene:2030877 SPTR:Q9LMT7 symbol:AT1G17930.1 [GO:0005554 "molecular function unknown" evidence=ND] [GO:0000004 "biological process unknown" evidence=ND] [GO:0008372 "cellular component unknown" evidence=ND] EMBL:AC034106 EMBL:AK221477 PIR:E86314 SPTR:Q9LMT7	2e-30
chr2.TM0610.20	99.1.4.7459	GO_ID:37785							SUT35_ARATH	Membrane;Multigenefamily;Sulfatetransport;Symport;Transmembrane;Transport,Probable sulfate transporter 3.5.	1e-22	GO_ID:37785	TAIR|gene:2132332 SPTR:O04289 symbol:AT4G02700 [GO:0015116 "sulfate transporter activity" evidence=ISS] InterPro:IPR001902 Pfam:PF00916 InterPro:IPR002645 Pfam:PF01740 TIGRFAMs:TIGR00815 PROSITE:PS01130 PROSITE:PS50801 EMBL:AC002330 EMBL:AL161495 EMBL:AB004060 PIR:T01079 GeneFarm:2358 SPTR:O04289	1e-17
chr2.TM0610.20	99.1.3.2.4171	SUT35_ARATH							SUT35_ARATH	Membrane;Multigenefamily;Sulfatetransport;Symport;Transmembrane;Transport,Probable sulfate transporter 3.5.	1e-22	GO_ID:37785	TAIR|gene:2132332 SPTR:O04289 symbol:AT4G02700 [GO:0015116 "sulfate transporter activity" evidence=ISS] InterPro:IPR001902 Pfam:PF00916 InterPro:IPR002645 Pfam:PF01740 TIGRFAMs:TIGR00815 PROSITE:PS01130 PROSITE:PS50801 EMBL:AC002330 EMBL:AL161495 EMBL:AB004060 PIR:T01079 GeneFarm:2358 SPTR:O04289	1e-17
Ljwgs_022902.1.1	99.1.4.7579	GO_ID:10951										GO_ID:10951	TAIR|gene:2103507 SPTR:Q93YN8 symbol:AT3G57540.1 [GO:0000004 "biological process unknown" evidence=ND] [GO:0008372 "cellular component unknown" evidence=ND] [GO:0003677 "DNA binding" evidence=ISS] Pfam:PF03763 InterPro:IPR005516 EMBL:AY059900 EMBL:BT001233 SPTR:Q93YN8	5e-24
Ljwgs_019410.1	99.1.4.7570	GO_ID:10936										GO_ID:10936	TAIR|gene:3438476 SPTR:Q9M0Y3 symbol:AT4G05120.1 [GO:0005337 "nucleoside transporter activity" evidence=ISS] InterPro:IPR002048 InterPro:IPR002259 Prosite:PS00018 GO:GO:0006810 GO:GO:0016020 Pfam:PF01733 PRINTS:PR01130 ProDom:PD005103 EMBL:AL161502 EMBL:AF426400 EMBL:AK175753 PIR:D85064 SPTR:Q9M0Y3	2e-87
chr5.CM0311.20	3.1.1.29.3	CCMA heme exporter ATP-binding protein CcmA [EC:3.6.3.41] [COG:COG1131] [GO:0015439]	hsa:9429	ABCG2; ATP-binding cassette, sub-family G (WHITE), member 2 [KO:K05681]	2e-47	YCR011c_2	COG1131	4e-40	ABCG2_MACMU	ATP-binding;Glycoprotein;Membrane;Nucleotide-binding;Transmembrane;Transport,ATP-binding cassette sub-family G member 2.	7e-48	GO_ID:14235	TAIR|gene:3434272 SPTR:Q9C6W5 symbol:AT1G31770.1 [GO:0042626 "ATPase activity, coupled to transmembrane movement of substances" evidence=ISS] InterPro:IPR003593 InterPro:IPR003439 Pfam:PF00005 InterPro:IPR000412 Pfam:PF01061 Prosite:PS00211 SMART:SM00382 ProDom:PD000006 PROSITE:PS50893 EMBL:AC074360 EMBL:AY088793 EMBL:AK117530 SPTR:Q9C6W5	7e-81
chr5.CM0311.20	3.1.1.35.3	ABCG2 ATP-binding cassette, subfamily G (WHITE), member 2	hsa:9429	ABCG2; ATP-binding cassette, sub-family G (WHITE), member 2 [KO:K05681]	2e-47	YCR011c_2	COG1131	4e-40	ABCG2_MACMU	ATP-binding;Glycoprotein;Membrane;Nucleotide-binding;Transmembrane;Transport,ATP-binding cassette sub-family G member 2.	7e-48	GO_ID:14235	TAIR|gene:3434272 SPTR:Q9C6W5 symbol:AT1G31770.1 [GO:0042626 "ATPase activity, coupled to transmembrane movement of substances" evidence=ISS] InterPro:IPR003593 InterPro:IPR003439 Pfam:PF00005 InterPro:IPR000412 Pfam:PF01061 Prosite:PS00211 SMART:SM00382 ProDom:PD000006 PROSITE:PS50893 EMBL:AC074360 EMBL:AY088793 EMBL:AK117530 SPTR:Q9C6W5	7e-81
chr5.CM0311.20	1.2.7.51.3	CCMA heme exporter ATP-binding protein CcmA [EC:3.6.3.41] [COG:COG1131] [GO:0015439]	hsa:9429	ABCG2; ATP-binding cassette, sub-family G (WHITE), member 2 [KO:K05681]	2e-47	YCR011c_2	COG1131	4e-40	ABCG2_MACMU	ATP-binding;Glycoprotein;Membrane;Nucleotide-binding;Transmembrane;Transport,ATP-binding cassette sub-family G member 2.	7e-48	GO_ID:14235	TAIR|gene:3434272 SPTR:Q9C6W5 symbol:AT1G31770.1 [GO:0042626 "ATPase activity, coupled to transmembrane movement of substances" evidence=ISS] InterPro:IPR003593 InterPro:IPR003439 Pfam:PF00005 InterPro:IPR000412 Pfam:PF01061 Prosite:PS00211 SMART:SM00382 ProDom:PD000006 PROSITE:PS50893 EMBL:AC074360 EMBL:AY088793 EMBL:AK117530 SPTR:Q9C6W5	7e-81
chr5.CM0311.20	3.3.10.140	ABCG2 ATP-binding cassette, subfamily G (WHITE), member 2 [TC:3.A.1.204]	hsa:9429	ABCG2; ATP-binding cassette, sub-family G (WHITE), member 2 [KO:K05681]	2e-47	YCR011c_2	COG1131	4e-40	ABCG2_MACMU	ATP-binding;Glycoprotein;Membrane;Nucleotide-binding;Transmembrane;Transport,ATP-binding cassette sub-family G member 2.	7e-48	GO_ID:14235	TAIR|gene:3434272 SPTR:Q9C6W5 symbol:AT1G31770.1 [GO:0042626 "ATPase activity, coupled to transmembrane movement of substances" evidence=ISS] InterPro:IPR003593 InterPro:IPR003439 Pfam:PF00005 InterPro:IPR000412 Pfam:PF01061 Prosite:PS00211 SMART:SM00382 ProDom:PD000006 PROSITE:PS50893 EMBL:AC074360 EMBL:AY088793 EMBL:AK117530 SPTR:Q9C6W5	7e-81
chr5.CM0311.20	3.1.1.23	ABC-2.A ABC-2 type transport system ATP-binding protein [COG:COG1131 COG1134]	hsa:9429	ABCG2; ATP-binding cassette, sub-family G (WHITE), member 2 [KO:K05681]	2e-47	YCR011c_2	COG1131	4e-40	ABCG2_MACMU	ATP-binding;Glycoprotein;Membrane;Nucleotide-binding;Transmembrane;Transport,ATP-binding cassette sub-family G member 2.	7e-48	GO_ID:14235	TAIR|gene:3434272 SPTR:Q9C6W5 symbol:AT1G31770.1 [GO:0042626 "ATPase activity, coupled to transmembrane movement of substances" evidence=ISS] InterPro:IPR003593 InterPro:IPR003439 Pfam:PF00005 InterPro:IPR000412 Pfam:PF01061 Prosite:PS00211 SMART:SM00382 ProDom:PD000006 PROSITE:PS50893 EMBL:AC074360 EMBL:AY088793 EMBL:AK117530 SPTR:Q9C6W5	7e-81
Ljwgs_007659.1	1.2.2.1.1.13	ATPeF1G, ATP5C1 F-type H+-transporting ATPase gamma chain [COG:COG0224]	ath:At4g04640	T19J18.4; ATP synthase gamma chain 1, chloroplast (ATPC1) [EC:3.6.3.14] [KO:K02136]	2e-147	sll1327	COG0224	1e-72	ATPG1_ARATH	ATPsynthesis;CF(1);Chloroplast;Hydrogeniontransport;Hydrolase;Iontransport;Membrane;Plastid;Thylakoid;Transitpeptide;Transport,ATP synthase gamma chain 1, chloroplast precursor (EC 3.6.3.14).	9e-148	GO_ID:39136	UNIPROT|P17253 SPTR:P17253 symbol:ATPG_SYNY3 [GO:0045260 "proton-transporting ATP synthase complex (sensu Bacteria)" evidence=IDA] Pfam:PF00231 InterPro:IPR000131 PRINTS:PR00126 TIGRFAMs:TIGR01146 PROSITE:PS00153 HSSP:P00837 EMBL:BA000022 EMBL:Y07532 EMBL:X58128 SPTR:P17253	1e-72
Ljwgs_007659.1	1.2.2.1.1.3	ATPF1G, atpG F-type H+-transporting ATPase gamma chain [COG:COG0224]	ath:At4g04640	T19J18.4; ATP synthase gamma chain 1, chloroplast (ATPC1) [EC:3.6.3.14] [KO:K02136]	2e-147	sll1327	COG0224	1e-72	ATPG1_ARATH	ATPsynthesis;CF(1);Chloroplast;Hydrogeniontransport;Hydrolase;Iontransport;Membrane;Plastid;Thylakoid;Transitpeptide;Transport,ATP synthase gamma chain 1, chloroplast precursor (EC 3.6.3.14).	9e-148	GO_ID:39136	UNIPROT|P17253 SPTR:P17253 symbol:ATPG_SYNY3 [GO:0045260 "proton-transporting ATP synthase complex (sensu Bacteria)" evidence=IDA] Pfam:PF00231 InterPro:IPR000131 PRINTS:PR00126 TIGRFAMs:TIGR01146 PROSITE:PS00153 HSSP:P00837 EMBL:BA000022 EMBL:Y07532 EMBL:X58128 SPTR:P17253	1e-72
Ljwgs_007659.1	4.1.2.27	FLII flagellum-specific ATP synthase [EC:3.6.3.14] [COG:COG1157] [GO:0003936]	ath:At4g04640	T19J18.4; ATP synthase gamma chain 1, chloroplast (ATPC1) [EC:3.6.3.14] [KO:K02136]	2e-147	sll1327	COG0224	1e-72	ATPG1_ARATH	ATPsynthesis;CF(1);Chloroplast;Hydrogeniontransport;Hydrolase;Iontransport;Membrane;Plastid;Thylakoid;Transitpeptide;Transport,ATP synthase gamma chain 1, chloroplast precursor (EC 3.6.3.14).	9e-148	GO_ID:39136	UNIPROT|P17253 SPTR:P17253 symbol:ATPG_SYNY3 [GO:0045260 "proton-transporting ATP synthase complex (sensu Bacteria)" evidence=IDA] Pfam:PF00231 InterPro:IPR000131 PRINTS:PR00126 TIGRFAMs:TIGR01146 PROSITE:PS00153 HSSP:P00837 EMBL:BA000022 EMBL:Y07532 EMBL:X58128 SPTR:P17253	1e-72
Ljwgs_129120.1	99.1.4.3933	GO_ID:6696										GO_ID:6696	TAIR|gene:3437358 SPTR:P93758 symbol:AT2G41870 [GO:0000004 "biological process unknown" evidence=ND] [GO:0008372 "cellular component unknown" evidence=ND] [GO:0003677 "DNA binding" evidence=ISS] Pfam:PF03763 InterPro:IPR005516 EMBL:AC002339 EMBL:U90439 EMBL:AF326883 EMBL:AF339703 PIR:B84847 SPTR:P93758	5e-21
Ljwgs_126552.1	1.3.5.17	E1.14.99.7, SQLE squalene monooxygenase [EC:1.14.99.7] [GO:0004506]	ath:At4g37760	T28I19.40; squalene monooxygenase, putative / squalene epoxidase, putative [EC:1.14.99.7] [KO:K00511]	5e-56	YGR175c	COG0654	4e-09	ERG1_PANGI	FAD;Flavoprotein;Membrane;Oxidoreductase;Transmembrane,Squalene monooxygenase (EC 1.14.99.7) (Squalene epoxidase) (SE).	2e-59	GO_ID:35202	TAIR|gene:2059195 SPTR:O81000 symbol:AT2G22830.1 [GO:0016126 "sterol biosynthesis" evidence=TAS] InterPro:IPR003042 Pfam:PF01266 InterPro:IPR000205 InterPro:IPR006076 GO:GO:0008152 PRINTS:PR00420 EMBL:AC004786 PIR:D84617 SPTR:O81000	2e-52
Ljwgs_126552.1	1.11.17.25	E1.14.13.2, pobA p-hydroxybenzoate 3-monooxygenase [EC:1.14.13.2] [COG:COG0654] [GO:0018659]	ath:At4g37760	T28I19.40; squalene monooxygenase, putative / squalene epoxidase, putative [EC:1.14.99.7] [KO:K00511]	5e-56	YGR175c	COG0654	4e-09	ERG1_PANGI	FAD;Flavoprotein;Membrane;Oxidoreductase;Transmembrane,Squalene monooxygenase (EC 1.14.99.7) (Squalene epoxidase) (SE).	2e-59	GO_ID:35202	TAIR|gene:2059195 SPTR:O81000 symbol:AT2G22830.1 [GO:0016126 "sterol biosynthesis" evidence=TAS] InterPro:IPR003042 Pfam:PF01266 InterPro:IPR000205 InterPro:IPR006076 GO:GO:0008152 PRINTS:PR00420 EMBL:AC004786 PIR:D84617 SPTR:O81000	2e-52
Ljwgs_126552.1	1.3.6.4	E1.14.13.- [EC:1.14.13.-] [COG:COG0654]	ath:At4g37760	T28I19.40; squalene monooxygenase, putative / squalene epoxidase, putative [EC:1.14.99.7] [KO:K00511]	5e-56	YGR175c	COG0654	4e-09	ERG1_PANGI	FAD;Flavoprotein;Membrane;Oxidoreductase;Transmembrane,Squalene monooxygenase (EC 1.14.99.7) (Squalene epoxidase) (SE).	2e-59	GO_ID:35202	TAIR|gene:2059195 SPTR:O81000 symbol:AT2G22830.1 [GO:0016126 "sterol biosynthesis" evidence=TAS] InterPro:IPR003042 Pfam:PF01266 InterPro:IPR000205 InterPro:IPR006076 GO:GO:0008152 PRINTS:PR00420 EMBL:AC004786 PIR:D84617 SPTR:O81000	2e-52
Ljwgs_126552.1	1.11.20.5	E1.14.13.- [EC:1.14.13.-] [COG:COG0654]	ath:At4g37760	T28I19.40; squalene monooxygenase, putative / squalene epoxidase, putative [EC:1.14.99.7] [KO:K00511]	5e-56	YGR175c	COG0654	4e-09	ERG1_PANGI	FAD;Flavoprotein;Membrane;Oxidoreductase;Transmembrane,Squalene monooxygenase (EC 1.14.99.7) (Squalene epoxidase) (SE).	2e-59	GO_ID:35202	TAIR|gene:2059195 SPTR:O81000 symbol:AT2G22830.1 [GO:0016126 "sterol biosynthesis" evidence=TAS] InterPro:IPR003042 Pfam:PF01266 InterPro:IPR000205 InterPro:IPR006076 GO:GO:0008152 PRINTS:PR00420 EMBL:AC004786 PIR:D84617 SPTR:O81000	2e-52
Ljwgs_126552.1	1.11.14.3	E1.14.13.1 salicylate hydroxylase [EC:1.14.13.1] [COG:COG0654] [GO:0018658]	ath:At4g37760	T28I19.40; squalene monooxygenase, putative / squalene epoxidase, putative [EC:1.14.99.7] [KO:K00511]	5e-56	YGR175c	COG0654	4e-09	ERG1_PANGI	FAD;Flavoprotein;Membrane;Oxidoreductase;Transmembrane,Squalene monooxygenase (EC 1.14.99.7) (Squalene epoxidase) (SE).	2e-59	GO_ID:35202	TAIR|gene:2059195 SPTR:O81000 symbol:AT2G22830.1 [GO:0016126 "sterol biosynthesis" evidence=TAS] InterPro:IPR003042 Pfam:PF01266 InterPro:IPR000205 InterPro:IPR006076 GO:GO:0008152 PRINTS:PR00420 EMBL:AC004786 PIR:D84617 SPTR:O81000	2e-52
Ljwgs_126552.1	1.11.12.2	E1.14.13.1 salicylate hydroxylase [EC:1.14.13.1] [COG:COG0654] [GO:0018658]	ath:At4g37760	T28I19.40; squalene monooxygenase, putative / squalene epoxidase, putative [EC:1.14.99.7] [KO:K00511]	5e-56	YGR175c	COG0654	4e-09	ERG1_PANGI	FAD;Flavoprotein;Membrane;Oxidoreductase;Transmembrane,Squalene monooxygenase (EC 1.14.99.7) (Squalene epoxidase) (SE).	2e-59	GO_ID:35202	TAIR|gene:2059195 SPTR:O81000 symbol:AT2G22830.1 [GO:0016126 "sterol biosynthesis" evidence=TAS] InterPro:IPR003042 Pfam:PF01266 InterPro:IPR000205 InterPro:IPR006076 GO:GO:0008152 PRINTS:PR00420 EMBL:AC004786 PIR:D84617 SPTR:O81000	2e-52
Ljwgs_126552.1	1.2.6.14	E1.14.13.- [EC:1.14.13.-] [COG:COG0654]	ath:At4g37760	T28I19.40; squalene monooxygenase, putative / squalene epoxidase, putative [EC:1.14.99.7] [KO:K00511]	5e-56	YGR175c	COG0654	4e-09	ERG1_PANGI	FAD;Flavoprotein;Membrane;Oxidoreductase;Transmembrane,Squalene monooxygenase (EC 1.14.99.7) (Squalene epoxidase) (SE).	2e-59	GO_ID:35202	TAIR|gene:2059195 SPTR:O81000 symbol:AT2G22830.1 [GO:0016126 "sterol biosynthesis" evidence=TAS] InterPro:IPR003042 Pfam:PF01266 InterPro:IPR000205 InterPro:IPR006076 GO:GO:0008152 PRINTS:PR00420 EMBL:AC004786 PIR:D84617 SPTR:O81000	2e-52
Ljwgs_126552.1	1.5.14.46	E1.14.13.- [EC:1.14.13.-] [COG:COG0654]	ath:At4g37760	T28I19.40; squalene monooxygenase, putative / squalene epoxidase, putative [EC:1.14.99.7] [KO:K00511]	5e-56	YGR175c	COG0654	4e-09	ERG1_PANGI	FAD;Flavoprotein;Membrane;Oxidoreductase;Transmembrane,Squalene monooxygenase (EC 1.14.99.7) (Squalene epoxidase) (SE).	2e-59	GO_ID:35202	TAIR|gene:2059195 SPTR:O81000 symbol:AT2G22830.1 [GO:0016126 "sterol biosynthesis" evidence=TAS] InterPro:IPR003042 Pfam:PF01266 InterPro:IPR000205 InterPro:IPR006076 GO:GO:0008152 PRINTS:PR00420 EMBL:AC004786 PIR:D84617 SPTR:O81000	2e-52
Ljwgs_126552.1	1.11.4.5	E1.14.13.- [EC:1.14.13.-] [COG:COG0654]	ath:At4g37760	T28I19.40; squalene monooxygenase, putative / squalene epoxidase, putative [EC:1.14.99.7] [KO:K00511]	5e-56	YGR175c	COG0654	4e-09	ERG1_PANGI	FAD;Flavoprotein;Membrane;Oxidoreductase;Transmembrane,Squalene monooxygenase (EC 1.14.99.7) (Squalene epoxidase) (SE).	2e-59	GO_ID:35202	TAIR|gene:2059195 SPTR:O81000 symbol:AT2G22830.1 [GO:0016126 "sterol biosynthesis" evidence=TAS] InterPro:IPR003042 Pfam:PF01266 InterPro:IPR000205 InterPro:IPR006076 GO:GO:0008152 PRINTS:PR00420 EMBL:AC004786 PIR:D84617 SPTR:O81000	2e-52
Ljwgs_126552.1	1.11.11.4	E1.14.13.- [EC:1.14.13.-] [COG:COG0654]	ath:At4g37760	T28I19.40; squalene monooxygenase, putative / squalene epoxidase, putative [EC:1.14.99.7] [KO:K00511]	5e-56	YGR175c	COG0654	4e-09	ERG1_PANGI	FAD;Flavoprotein;Membrane;Oxidoreductase;Transmembrane,Squalene monooxygenase (EC 1.14.99.7) (Squalene epoxidase) (SE).	2e-59	GO_ID:35202	TAIR|gene:2059195 SPTR:O81000 symbol:AT2G22830.1 [GO:0016126 "sterol biosynthesis" evidence=TAS] InterPro:IPR003042 Pfam:PF01266 InterPro:IPR000205 InterPro:IPR006076 GO:GO:0008152 PRINTS:PR00420 EMBL:AC004786 PIR:D84617 SPTR:O81000	2e-52
Ljwgs_126552.1	1.11.19.2	E1.14.13.- [EC:1.14.13.-] [COG:COG0654]	ath:At4g37760	T28I19.40; squalene monooxygenase, putative / squalene epoxidase, putative [EC:1.14.99.7] [KO:K00511]	5e-56	YGR175c	COG0654	4e-09	ERG1_PANGI	FAD;Flavoprotein;Membrane;Oxidoreductase;Transmembrane,Squalene monooxygenase (EC 1.14.99.7) (Squalene epoxidase) (SE).	2e-59	GO_ID:35202	TAIR|gene:2059195 SPTR:O81000 symbol:AT2G22830.1 [GO:0016126 "sterol biosynthesis" evidence=TAS] InterPro:IPR003042 Pfam:PF01266 InterPro:IPR000205 InterPro:IPR006076 GO:GO:0008152 PRINTS:PR00420 EMBL:AC004786 PIR:D84617 SPTR:O81000	2e-52
Ljwgs_126552.1	1.11.20.4	E1.14.13.1 salicylate hydroxylase [EC:1.14.13.1] [COG:COG0654] [GO:0018658]	ath:At4g37760	T28I19.40; squalene monooxygenase, putative / squalene epoxidase, putative [EC:1.14.99.7] [KO:K00511]	5e-56	YGR175c	COG0654	4e-09	ERG1_PANGI	FAD;Flavoprotein;Membrane;Oxidoreductase;Transmembrane,Squalene monooxygenase (EC 1.14.99.7) (Squalene epoxidase) (SE).	2e-59	GO_ID:35202	TAIR|gene:2059195 SPTR:O81000 symbol:AT2G22830.1 [GO:0016126 "sterol biosynthesis" evidence=TAS] InterPro:IPR003042 Pfam:PF01266 InterPro:IPR000205 InterPro:IPR006076 GO:GO:0008152 PRINTS:PR00420 EMBL:AC004786 PIR:D84617 SPTR:O81000	2e-52
Ljwgs_126552.1	1.5.12.41	E1.14.13.- [EC:1.14.13.-] [COG:COG0654]	ath:At4g37760	T28I19.40; squalene monooxygenase, putative / squalene epoxidase, putative [EC:1.14.99.7] [KO:K00511]	5e-56	YGR175c	COG0654	4e-09	ERG1_PANGI	FAD;Flavoprotein;Membrane;Oxidoreductase;Transmembrane,Squalene monooxygenase (EC 1.14.99.7) (Squalene epoxidase) (SE).	2e-59	GO_ID:35202	TAIR|gene:2059195 SPTR:O81000 symbol:AT2G22830.1 [GO:0016126 "sterol biosynthesis" evidence=TAS] InterPro:IPR003042 Pfam:PF01266 InterPro:IPR000205 InterPro:IPR006076 GO:GO:0008152 PRINTS:PR00420 EMBL:AC004786 PIR:D84617 SPTR:O81000	2e-52
Ljwgs_126552.1	1.5.11.18	E1.14.13.- [EC:1.14.13.-] [COG:COG0654]	ath:At4g37760	T28I19.40; squalene monooxygenase, putative / squalene epoxidase, putative [EC:1.14.99.7] [KO:K00511]	5e-56	YGR175c	COG0654	4e-09	ERG1_PANGI	FAD;Flavoprotein;Membrane;Oxidoreductase;Transmembrane,Squalene monooxygenase (EC 1.14.99.7) (Squalene epoxidase) (SE).	2e-59	GO_ID:35202	TAIR|gene:2059195 SPTR:O81000 symbol:AT2G22830.1 [GO:0016126 "sterol biosynthesis" evidence=TAS] InterPro:IPR003042 Pfam:PF01266 InterPro:IPR000205 InterPro:IPR006076 GO:GO:0008152 PRINTS:PR00420 EMBL:AC004786 PIR:D84617 SPTR:O81000	2e-52
Ljwgs_126552.1	1.10.1.6	E1.14.99.7, SQLE squalene monooxygenase [EC:1.14.99.7] [GO:0004506]	ath:At4g37760	T28I19.40; squalene monooxygenase, putative / squalene epoxidase, putative [EC:1.14.99.7] [KO:K00511]	5e-56	YGR175c	COG0654	4e-09	ERG1_PANGI	FAD;Flavoprotein;Membrane;Oxidoreductase;Transmembrane,Squalene monooxygenase (EC 1.14.99.7) (Squalene epoxidase) (SE).	2e-59	GO_ID:35202	TAIR|gene:2059195 SPTR:O81000 symbol:AT2G22830.1 [GO:0016126 "sterol biosynthesis" evidence=TAS] InterPro:IPR003042 Pfam:PF01266 InterPro:IPR000205 InterPro:IPR006076 GO:GO:0008152 PRINTS:PR00420 EMBL:AC004786 PIR:D84617 SPTR:O81000	2e-52
Ljwgs_126552.1	1.9.11.10	COQ6 ubiquinone biosynthesis monooxygenase Coq6 [EC:1.14.13.-] [COG:COG0654]	ath:At4g37760	T28I19.40; squalene monooxygenase, putative / squalene epoxidase, putative [EC:1.14.99.7] [KO:K00511]	5e-56	YGR175c	COG0654	4e-09	ERG1_PANGI	FAD;Flavoprotein;Membrane;Oxidoreductase;Transmembrane,Squalene monooxygenase (EC 1.14.99.7) (Squalene epoxidase) (SE).	2e-59	GO_ID:35202	TAIR|gene:2059195 SPTR:O81000 symbol:AT2G22830.1 [GO:0016126 "sterol biosynthesis" evidence=TAS] InterPro:IPR003042 Pfam:PF01266 InterPro:IPR000205 InterPro:IPR006076 GO:GO:0008152 PRINTS:PR00420 EMBL:AC004786 PIR:D84617 SPTR:O81000	2e-52
Ljwgs_126552.1	1.5.13.30	MHPA 3-(3-hydroxy-phenyl)propionate hydroxylase [EC:1.14.13.-] [COG:COG0654] [GO:0008688]	ath:At4g37760	T28I19.40; squalene monooxygenase, putative / squalene epoxidase, putative [EC:1.14.99.7] [KO:K00511]	5e-56	YGR175c	COG0654	4e-09	ERG1_PANGI	FAD;Flavoprotein;Membrane;Oxidoreductase;Transmembrane,Squalene monooxygenase (EC 1.14.99.7) (Squalene epoxidase) (SE).	2e-59	GO_ID:35202	TAIR|gene:2059195 SPTR:O81000 symbol:AT2G22830.1 [GO:0016126 "sterol biosynthesis" evidence=TAS] InterPro:IPR003042 Pfam:PF01266 InterPro:IPR000205 InterPro:IPR006076 GO:GO:0008152 PRINTS:PR00420 EMBL:AC004786 PIR:D84617 SPTR:O81000	2e-52
Ljwgs_126552.1	1.3.5.23	E1.14.13.- [EC:1.14.13.-] [COG:COG0654]	ath:At4g37760	T28I19.40; squalene monooxygenase, putative / squalene epoxidase, putative [EC:1.14.99.7] [KO:K00511]	5e-56	YGR175c	COG0654	4e-09	ERG1_PANGI	FAD;Flavoprotein;Membrane;Oxidoreductase;Transmembrane,Squalene monooxygenase (EC 1.14.99.7) (Squalene epoxidase) (SE).	2e-59	GO_ID:35202	TAIR|gene:2059195 SPTR:O81000 symbol:AT2G22830.1 [GO:0016126 "sterol biosynthesis" evidence=TAS] InterPro:IPR003042 Pfam:PF01266 InterPro:IPR000205 InterPro:IPR006076 GO:GO:0008152 PRINTS:PR00420 EMBL:AC004786 PIR:D84617 SPTR:O81000	2e-52
Ljwgs_126552.1	1.5.13.11	E1.14.13.- [EC:1.14.13.-] [COG:COG0654]	ath:At4g37760	T28I19.40; squalene monooxygenase, putative / squalene epoxidase, putative [EC:1.14.99.7] [KO:K00511]	5e-56	YGR175c	COG0654	4e-09	ERG1_PANGI	FAD;Flavoprotein;Membrane;Oxidoreductase;Transmembrane,Squalene monooxygenase (EC 1.14.99.7) (Squalene epoxidase) (SE).	2e-59	GO_ID:35202	TAIR|gene:2059195 SPTR:O81000 symbol:AT2G22830.1 [GO:0016126 "sterol biosynthesis" evidence=TAS] InterPro:IPR003042 Pfam:PF01266 InterPro:IPR000205 InterPro:IPR006076 GO:GO:0008152 PRINTS:PR00420 EMBL:AC004786 PIR:D84617 SPTR:O81000	2e-52
Ljwgs_126552.1	1.3.8.4	E1.14.13.- [EC:1.14.13.-] [COG:COG0654]	ath:At4g37760	T28I19.40; squalene monooxygenase, putative / squalene epoxidase, putative [EC:1.14.99.7] [KO:K00511]	5e-56	YGR175c	COG0654	4e-09	ERG1_PANGI	FAD;Flavoprotein;Membrane;Oxidoreductase;Transmembrane,Squalene monooxygenase (EC 1.14.99.7) (Squalene epoxidase) (SE).	2e-59	GO_ID:35202	TAIR|gene:2059195 SPTR:O81000 symbol:AT2G22830.1 [GO:0016126 "sterol biosynthesis" evidence=TAS] InterPro:IPR003042 Pfam:PF01266 InterPro:IPR000205 InterPro:IPR006076 GO:GO:0008152 PRINTS:PR00420 EMBL:AC004786 PIR:D84617 SPTR:O81000	2e-52
Ljwgs_126552.1	1.11.10.2	E1.14.13.- [EC:1.14.13.-] [COG:COG0654]	ath:At4g37760	T28I19.40; squalene monooxygenase, putative / squalene epoxidase, putative [EC:1.14.99.7] [KO:K00511]	5e-56	YGR175c	COG0654	4e-09	ERG1_PANGI	FAD;Flavoprotein;Membrane;Oxidoreductase;Transmembrane,Squalene monooxygenase (EC 1.14.99.7) (Squalene epoxidase) (SE).	2e-59	GO_ID:35202	TAIR|gene:2059195 SPTR:O81000 symbol:AT2G22830.1 [GO:0016126 "sterol biosynthesis" evidence=TAS] InterPro:IPR003042 Pfam:PF01266 InterPro:IPR000205 InterPro:IPR006076 GO:GO:0008152 PRINTS:PR00420 EMBL:AC004786 PIR:D84617 SPTR:O81000	2e-52
Ljwgs_126552.1	1.11.7.2	E1.14.13.2, pobA p-hydroxybenzoate 3-monooxygenase [EC:1.14.13.2] [COG:COG0654] [GO:0018659]	ath:At4g37760	T28I19.40; squalene monooxygenase, putative / squalene epoxidase, putative [EC:1.14.99.7] [KO:K00511]	5e-56	YGR175c	COG0654	4e-09	ERG1_PANGI	FAD;Flavoprotein;Membrane;Oxidoreductase;Transmembrane,Squalene monooxygenase (EC 1.14.99.7) (Squalene epoxidase) (SE).	2e-59	GO_ID:35202	TAIR|gene:2059195 SPTR:O81000 symbol:AT2G22830.1 [GO:0016126 "sterol biosynthesis" evidence=TAS] InterPro:IPR003042 Pfam:PF01266 InterPro:IPR000205 InterPro:IPR006076 GO:GO:0008152 PRINTS:PR00420 EMBL:AC004786 PIR:D84617 SPTR:O81000	2e-52
Ljwgs_126552.1	1.10.6.6	E1.14.13.- [EC:1.14.13.-] [COG:COG0654]	ath:At4g37760	T28I19.40; squalene monooxygenase, putative / squalene epoxidase, putative [EC:1.14.99.7] [KO:K00511]	5e-56	YGR175c	COG0654	4e-09	ERG1_PANGI	FAD;Flavoprotein;Membrane;Oxidoreductase;Transmembrane,Squalene monooxygenase (EC 1.14.99.7) (Squalene epoxidase) (SE).	2e-59	GO_ID:35202	TAIR|gene:2059195 SPTR:O81000 symbol:AT2G22830.1 [GO:0016126 "sterol biosynthesis" evidence=TAS] InterPro:IPR003042 Pfam:PF01266 InterPro:IPR000205 InterPro:IPR006076 GO:GO:0008152 PRINTS:PR00420 EMBL:AC004786 PIR:D84617 SPTR:O81000	2e-52
Ljwgs_126552.1	1.9.11.7	UBIF 2-octaprenyl-3-methyl-6-methoxy-1,4-benzoquinol hydroxylase [EC:1.14.13.-] [COG:COG0654]	ath:At4g37760	T28I19.40; squalene monooxygenase, putative / squalene epoxidase, putative [EC:1.14.99.7] [KO:K00511]	5e-56	YGR175c	COG0654	4e-09	ERG1_PANGI	FAD;Flavoprotein;Membrane;Oxidoreductase;Transmembrane,Squalene monooxygenase (EC 1.14.99.7) (Squalene epoxidase) (SE).	2e-59	GO_ID:35202	TAIR|gene:2059195 SPTR:O81000 symbol:AT2G22830.1 [GO:0016126 "sterol biosynthesis" evidence=TAS] InterPro:IPR003042 Pfam:PF01266 InterPro:IPR000205 InterPro:IPR006076 GO:GO:0008152 PRINTS:PR00420 EMBL:AC004786 PIR:D84617 SPTR:O81000	2e-52
Ljwgs_126552.1	1.10.3.9	E1.14.13.- [EC:1.14.13.-] [COG:COG0654]	ath:At4g37760	T28I19.40; squalene monooxygenase, putative / squalene epoxidase, putative [EC:1.14.99.7] [KO:K00511]	5e-56	YGR175c	COG0654	4e-09	ERG1_PANGI	FAD;Flavoprotein;Membrane;Oxidoreductase;Transmembrane,Squalene monooxygenase (EC 1.14.99.7) (Squalene epoxidase) (SE).	2e-59	GO_ID:35202	TAIR|gene:2059195 SPTR:O81000 symbol:AT2G22830.1 [GO:0016126 "sterol biosynthesis" evidence=TAS] InterPro:IPR003042 Pfam:PF01266 InterPro:IPR000205 InterPro:IPR006076 GO:GO:0008152 PRINTS:PR00420 EMBL:AC004786 PIR:D84617 SPTR:O81000	2e-52
Ljwgs_126552.1	1.9.11.5	UBIH 2-octaprenyl-6-methoxyphenol hydroxylase [EC:1.14.13.-] [COG:COG0654] [GO:0008681]	ath:At4g37760	T28I19.40; squalene monooxygenase, putative / squalene epoxidase, putative [EC:1.14.99.7] [KO:K00511]	5e-56	YGR175c	COG0654	4e-09	ERG1_PANGI	FAD;Flavoprotein;Membrane;Oxidoreductase;Transmembrane,Squalene monooxygenase (EC 1.14.99.7) (Squalene epoxidase) (SE).	2e-59	GO_ID:35202	TAIR|gene:2059195 SPTR:O81000 symbol:AT2G22830.1 [GO:0016126 "sterol biosynthesis" evidence=TAS] InterPro:IPR003042 Pfam:PF01266 InterPro:IPR000205 InterPro:IPR006076 GO:GO:0008152 PRINTS:PR00420 EMBL:AC004786 PIR:D84617 SPTR:O81000	2e-52
Ljwgs_126552.1	1.11.12.6	E1.14.13.- [EC:1.14.13.-] [COG:COG0654]	ath:At4g37760	T28I19.40; squalene monooxygenase, putative / squalene epoxidase, putative [EC:1.14.99.7] [KO:K00511]	5e-56	YGR175c	COG0654	4e-09	ERG1_PANGI	FAD;Flavoprotein;Membrane;Oxidoreductase;Transmembrane,Squalene monooxygenase (EC 1.14.99.7) (Squalene epoxidase) (SE).	2e-59	GO_ID:35202	TAIR|gene:2059195 SPTR:O81000 symbol:AT2G22830.1 [GO:0016126 "sterol biosynthesis" evidence=TAS] InterPro:IPR003042 Pfam:PF01266 InterPro:IPR000205 InterPro:IPR006076 GO:GO:0008152 PRINTS:PR00420 EMBL:AC004786 PIR:D84617 SPTR:O81000	2e-52
chr4.CM0429.35	1.10.7.9	E1.14.13.21 flavonoid 3-monooxygenase [EC:1.14.13.21] [GO:0016711]	ath:At5g07990	F13G24.190; cytochrome P450 75A5 / flavonoid 3-monooxygenase / flavonoid 3-hydroxylase (F3H) (F35H) (TT7) [EC:1.14.13.21] [KO:K05280]	1e-168	BH0579	COG2124	4e-24	F3PH_PETHY	Endoplasmicreticulum;Flavonoidbiosynthesis;Heme;Iron;Membrane;Metal-binding;Monooxygenase;NADP;Oxidoreductase;Signal-anchor;Transmembrane,Flavonoid 3-monooxygenase (EC 1.14.13.21) (Flavonoid 3-hydroxylase) (Cytochrome P450 75B2).	1e-172	GO_ID:24784	TAIR|gene:2142877 SPTR:Q9SD85 symbol:AT5G07990.1 [GO:0009411 "response to UV" evidence=IEP] [GO:0009813 "flavonoid biosynthesis" evidence=TAS] [GO:0016711 "flavonoid 3-monooxygenase activity" evidence=IDA] [GO:0019825 "oxygen binding" evidence=ISS] InterPro:IPR001128 Pfam:PF00067 InterPro:IPR002401 PRINTS:PR00463 PRINTS:PR00385 PROSITE:PS00086 EMBL:AL133421 EMBL:AF271651 EMBL:AF271650 EMBL:AF1551…	2e-169
chr4.CM0429.35	1.11.14.4	E1.14.-.- [EC:1.14.-.-] [COG:COG2124]	ath:At5g07990	F13G24.190; cytochrome P450 75A5 / flavonoid 3-monooxygenase / flavonoid 3-hydroxylase (F3H) (F35H) (TT7) [EC:1.14.13.21] [KO:K05280]	1e-168	BH0579	COG2124	4e-24	F3PH_PETHY	Endoplasmicreticulum;Flavonoidbiosynthesis;Heme;Iron;Membrane;Metal-binding;Monooxygenase;NADP;Oxidoreductase;Signal-anchor;Transmembrane,Flavonoid 3-monooxygenase (EC 1.14.13.21) (Flavonoid 3-hydroxylase) (Cytochrome P450 75B2).	1e-172	GO_ID:24784	TAIR|gene:2142877 SPTR:Q9SD85 symbol:AT5G07990.1 [GO:0009411 "response to UV" evidence=IEP] [GO:0009813 "flavonoid biosynthesis" evidence=TAS] [GO:0016711 "flavonoid 3-monooxygenase activity" evidence=IDA] [GO:0019825 "oxygen binding" evidence=ISS] InterPro:IPR001128 Pfam:PF00067 InterPro:IPR002401 PRINTS:PR00463 PRINTS:PR00385 PROSITE:PS00086 EMBL:AL133421 EMBL:AF271651 EMBL:AF271650 EMBL:AF1551…	2e-169
chr4.CM0429.35	1.10.3.12	E1.14.-.- [EC:1.14.-.-] [COG:COG2124]	ath:At5g07990	F13G24.190; cytochrome P450 75A5 / flavonoid 3-monooxygenase / flavonoid 3-hydroxylase (F3H) (F35H) (TT7) [EC:1.14.13.21] [KO:K05280]	1e-168	BH0579	COG2124	4e-24	F3PH_PETHY	Endoplasmicreticulum;Flavonoidbiosynthesis;Heme;Iron;Membrane;Metal-binding;Monooxygenase;NADP;Oxidoreductase;Signal-anchor;Transmembrane,Flavonoid 3-monooxygenase (EC 1.14.13.21) (Flavonoid 3-hydroxylase) (Cytochrome P450 75B2).	1e-172	GO_ID:24784	TAIR|gene:2142877 SPTR:Q9SD85 symbol:AT5G07990.1 [GO:0009411 "response to UV" evidence=IEP] [GO:0009813 "flavonoid biosynthesis" evidence=TAS] [GO:0016711 "flavonoid 3-monooxygenase activity" evidence=IDA] [GO:0019825 "oxygen binding" evidence=ISS] InterPro:IPR001128 Pfam:PF00067 InterPro:IPR002401 PRINTS:PR00463 PRINTS:PR00385 PROSITE:PS00086 EMBL:AL133421 EMBL:AF271651 EMBL:AF271650 EMBL:AF1551…	2e-169
chr4.CM0429.35	1.10.6.12	E1.14.-.- [EC:1.14.-.-] [COG:COG2124]	ath:At5g07990	F13G24.190; cytochrome P450 75A5 / flavonoid 3-monooxygenase / flavonoid 3-hydroxylase (F3H) (F35H) (TT7) [EC:1.14.13.21] [KO:K05280]	1e-168	BH0579	COG2124	4e-24	F3PH_PETHY	Endoplasmicreticulum;Flavonoidbiosynthesis;Heme;Iron;Membrane;Metal-binding;Monooxygenase;NADP;Oxidoreductase;Signal-anchor;Transmembrane,Flavonoid 3-monooxygenase (EC 1.14.13.21) (Flavonoid 3-hydroxylase) (Cytochrome P450 75B2).	1e-172	GO_ID:24784	TAIR|gene:2142877 SPTR:Q9SD85 symbol:AT5G07990.1 [GO:0009411 "response to UV" evidence=IEP] [GO:0009813 "flavonoid biosynthesis" evidence=TAS] [GO:0016711 "flavonoid 3-monooxygenase activity" evidence=IDA] [GO:0019825 "oxygen binding" evidence=ISS] InterPro:IPR001128 Pfam:PF00067 InterPro:IPR002401 PRINTS:PR00463 PRINTS:PR00385 PROSITE:PS00086 EMBL:AL133421 EMBL:AF271651 EMBL:AF271650 EMBL:AF1551…	2e-169
chr4.CM0429.35	1.3.3.23	E1.14.14.1 unspecific monooxygenase [EC:1.14.14.1] [COG:COG2124] [GO:0050381]	ath:At5g07990	F13G24.190; cytochrome P450 75A5 / flavonoid 3-monooxygenase / flavonoid 3-hydroxylase (F3H) (F35H) (TT7) [EC:1.14.13.21] [KO:K05280]	1e-168	BH0579	COG2124	4e-24	F3PH_PETHY	Endoplasmicreticulum;Flavonoidbiosynthesis;Heme;Iron;Membrane;Metal-binding;Monooxygenase;NADP;Oxidoreductase;Signal-anchor;Transmembrane,Flavonoid 3-monooxygenase (EC 1.14.13.21) (Flavonoid 3-hydroxylase) (Cytochrome P450 75B2).	1e-172	GO_ID:24784	TAIR|gene:2142877 SPTR:Q9SD85 symbol:AT5G07990.1 [GO:0009411 "response to UV" evidence=IEP] [GO:0009813 "flavonoid biosynthesis" evidence=TAS] [GO:0016711 "flavonoid 3-monooxygenase activity" evidence=IDA] [GO:0019825 "oxygen binding" evidence=ISS] InterPro:IPR001128 Pfam:PF00067 InterPro:IPR002401 PRINTS:PR00463 PRINTS:PR00385 PROSITE:PS00086 EMBL:AL133421 EMBL:AF271651 EMBL:AF271650 EMBL:AF1551…	2e-169
chr4.CM0429.35	1.5.14.29	E1.14.14.1 unspecific monooxygenase [EC:1.14.14.1] [COG:COG2124] [GO:0050381]	ath:At5g07990	F13G24.190; cytochrome P450 75A5 / flavonoid 3-monooxygenase / flavonoid 3-hydroxylase (F3H) (F35H) (TT7) [EC:1.14.13.21] [KO:K05280]	1e-168	BH0579	COG2124	4e-24	F3PH_PETHY	Endoplasmicreticulum;Flavonoidbiosynthesis;Heme;Iron;Membrane;Metal-binding;Monooxygenase;NADP;Oxidoreductase;Signal-anchor;Transmembrane,Flavonoid 3-monooxygenase (EC 1.14.13.21) (Flavonoid 3-hydroxylase) (Cytochrome P450 75B2).	1e-172	GO_ID:24784	TAIR|gene:2142877 SPTR:Q9SD85 symbol:AT5G07990.1 [GO:0009411 "response to UV" evidence=IEP] [GO:0009813 "flavonoid biosynthesis" evidence=TAS] [GO:0016711 "flavonoid 3-monooxygenase activity" evidence=IDA] [GO:0019825 "oxygen binding" evidence=ISS] InterPro:IPR001128 Pfam:PF00067 InterPro:IPR002401 PRINTS:PR00463 PRINTS:PR00385 PROSITE:PS00086 EMBL:AL133421 EMBL:AF271651 EMBL:AF271650 EMBL:AF1551…	2e-169
chr4.CM0429.35	1.1.7.13	E1.14.-.- [EC:1.14.-.-] [COG:COG2124]	ath:At5g07990	F13G24.190; cytochrome P450 75A5 / flavonoid 3-monooxygenase / flavonoid 3-hydroxylase (F3H) (F35H) (TT7) [EC:1.14.13.21] [KO:K05280]	1e-168	BH0579	COG2124	4e-24	F3PH_PETHY	Endoplasmicreticulum;Flavonoidbiosynthesis;Heme;Iron;Membrane;Metal-binding;Monooxygenase;NADP;Oxidoreductase;Signal-anchor;Transmembrane,Flavonoid 3-monooxygenase (EC 1.14.13.21) (Flavonoid 3-hydroxylase) (Cytochrome P450 75B2).	1e-172	GO_ID:24784	TAIR|gene:2142877 SPTR:Q9SD85 symbol:AT5G07990.1 [GO:0009411 "response to UV" evidence=IEP] [GO:0009813 "flavonoid biosynthesis" evidence=TAS] [GO:0016711 "flavonoid 3-monooxygenase activity" evidence=IDA] [GO:0019825 "oxygen binding" evidence=ISS] InterPro:IPR001128 Pfam:PF00067 InterPro:IPR002401 PRINTS:PR00463 PRINTS:PR00385 PROSITE:PS00086 EMBL:AL133421 EMBL:AF271651 EMBL:AF271650 EMBL:AF1551…	2e-169
chr4.CM0429.35	1.11.4.6	E1.14.-.- [EC:1.14.-.-] [COG:COG2124]	ath:At5g07990	F13G24.190; cytochrome P450 75A5 / flavonoid 3-monooxygenase / flavonoid 3-hydroxylase (F3H) (F35H) (TT7) [EC:1.14.13.21] [KO:K05280]	1e-168	BH0579	COG2124	4e-24	F3PH_PETHY	Endoplasmicreticulum;Flavonoidbiosynthesis;Heme;Iron;Membrane;Metal-binding;Monooxygenase;NADP;Oxidoreductase;Signal-anchor;Transmembrane,Flavonoid 3-monooxygenase (EC 1.14.13.21) (Flavonoid 3-hydroxylase) (Cytochrome P450 75B2).	1e-172	GO_ID:24784	TAIR|gene:2142877 SPTR:Q9SD85 symbol:AT5G07990.1 [GO:0009411 "response to UV" evidence=IEP] [GO:0009813 "flavonoid biosynthesis" evidence=TAS] [GO:0016711 "flavonoid 3-monooxygenase activity" evidence=IDA] [GO:0019825 "oxygen binding" evidence=ISS] InterPro:IPR001128 Pfam:PF00067 InterPro:IPR002401 PRINTS:PR00463 PRINTS:PR00385 PROSITE:PS00086 EMBL:AL133421 EMBL:AF271651 EMBL:AF271650 EMBL:AF1551…	2e-169
chr4.CM0429.35	1.11.4.2	E1.14.14.1 unspecific monooxygenase [EC:1.14.14.1] [COG:COG2124] [GO:0050381]	ath:At5g07990	F13G24.190; cytochrome P450 75A5 / flavonoid 3-monooxygenase / flavonoid 3-hydroxylase (F3H) (F35H) (TT7) [EC:1.14.13.21] [KO:K05280]	1e-168	BH0579	COG2124	4e-24	F3PH_PETHY	Endoplasmicreticulum;Flavonoidbiosynthesis;Heme;Iron;Membrane;Metal-binding;Monooxygenase;NADP;Oxidoreductase;Signal-anchor;Transmembrane,Flavonoid 3-monooxygenase (EC 1.14.13.21) (Flavonoid 3-hydroxylase) (Cytochrome P450 75B2).	1e-172	GO_ID:24784	TAIR|gene:2142877 SPTR:Q9SD85 symbol:AT5G07990.1 [GO:0009411 "response to UV" evidence=IEP] [GO:0009813 "flavonoid biosynthesis" evidence=TAS] [GO:0016711 "flavonoid 3-monooxygenase activity" evidence=IDA] [GO:0019825 "oxygen binding" evidence=ISS] InterPro:IPR001128 Pfam:PF00067 InterPro:IPR002401 PRINTS:PR00463 PRINTS:PR00385 PROSITE:PS00086 EMBL:AL133421 EMBL:AF271651 EMBL:AF271650 EMBL:AF1551…	2e-169
Ljwgs_005760.1	1.10.8.10	E1.21.3.3 reticuline oxidase [EC:1.21.3.3]				BS_ygaK	COG0277	6e-15	RETO_ESCCA	Alkaloidmetabolism;Directproteinsequencing;FAD;Flavoprotein;Glycoprotein;Oxidoreductase;Signal,Reticuline oxidase precursor (EC 1.21.3.3) (Berberine-bridge-forming enzyme) (BBE) (Tetrahydroprotoberberine synthase).	3e-45	GO_ID:45513	TAIR|gene:2204603 SPTR:Q9SA85 symbol:AT1G30700.1 [GO:0009055 "electron carrier activity" evidence=ISS] Pfam:PF01565 InterPro:IPR006094 EMBL:AC007060 EMBL:AF419607 EMBL:AY140079 EMBL:BT010384 PIR:E86432 SPTR:Q9SA85	1e-106
Ljwgs_005760.1	1.1.11.23.1	DLD D-lactate dehydrogenase [COG:COG0277]				BS_ygaK	COG0277	6e-15	RETO_ESCCA	Alkaloidmetabolism;Directproteinsequencing;FAD;Flavoprotein;Glycoprotein;Oxidoreductase;Signal,Reticuline oxidase precursor (EC 1.21.3.3) (Berberine-bridge-forming enzyme) (BBE) (Tetrahydroprotoberberine synthase).	3e-45	GO_ID:45513	TAIR|gene:2204603 SPTR:Q9SA85 symbol:AT1G30700.1 [GO:0009055 "electron carrier activity" evidence=ISS] Pfam:PF01565 InterPro:IPR006094 EMBL:AC007060 EMBL:AF419607 EMBL:AY140079 EMBL:BT010384 PIR:E86432 SPTR:Q9SA85	1e-106
Ljwgs_005760.1	1.1.12.6	E1.1.3.15, glcD (S)-2-hydroxy-acid oxidase [EC:1.1.3.15] [COG:COG0277] [GO:0003973]				BS_ygaK	COG0277	6e-15	RETO_ESCCA	Alkaloidmetabolism;Directproteinsequencing;FAD;Flavoprotein;Glycoprotein;Oxidoreductase;Signal,Reticuline oxidase precursor (EC 1.21.3.3) (Berberine-bridge-forming enzyme) (BBE) (Tetrahydroprotoberberine synthase).	3e-45	GO_ID:45513	TAIR|gene:2204603 SPTR:Q9SA85 symbol:AT1G30700.1 [GO:0009055 "electron carrier activity" evidence=ISS] Pfam:PF01565 InterPro:IPR006094 EMBL:AC007060 EMBL:AF419607 EMBL:AY140079 EMBL:BT010384 PIR:E86432 SPTR:Q9SA85	1e-106
chr2.CM0749.8	99.1.4.3545	GO_ID:4001										GO_ID:4001	TAIR|gene:2178311 SPTR:Q9FN45 symbol:AT5G23100.1 [GO:0000004 "biological process unknown" evidence=ND] [GO:0005554 "molecular function unknown" evidence=ND] [GO:0008372 "cellular component unknown" evidence=ND] InterPro:IPR006460 Pfam:PF04759 TIGRFAMs:TIGR01570 EMBL:AB006708 EMBL:BT010427 EMBL:AK221794 SPTR:Q9FN45	4e-56
chr2.CM0304.71	99.1.4.2202	GO_ID:18786										GO_ID:18786	TAIR|gene:2127152 SPTR:O82741 symbol:AT4G22920.1 [GO:0005554 "molecular function unknown" evidence=ND] [GO:0000004 "biological process unknown" evidence=ND] EMBL:AL161558 EMBL:AL031018 EMBL:AY063900 EMBL:AY096504 EMBL:AY850161 PIR:T05123 SPTR:O82741	4e-89
TM0451.27	1.11.14.4	E1.14.-.- [EC:1.14.-.-] [COG:COG2124]	ath:At2g32440	T32F6.4; ent-kaurenoic acid hydroxylase, putative / cytochrome P450, putative [EC:1.14.13.79] [KO:K04123]	2e-61	slr0574	COG2124	6e-26	KAO2_ARATH	Endoplasmicreticulum;Heme;Iron;Membrane;Metal-binding;Monooxygenase;NADP;Oxidoreductase;Transmembrane,Ent-kaurenoic acid oxidase 2 (EC 1.14.13.79) (AtKAO2) (Cytochrome P450 88A4).	9e-62	GO_ID:5950	TAIR|gene:2062622 SPTR:Q9C5Y2 symbol:AT2G32440.1 [GO:0009686 "gibberellic acid biosynthesis" evidence=ISS] [GO:0019825 "oxygen binding" evidence=ISS] InterPro:IPR001128 Pfam:PF00067 InterPro:IPR002397 PRINTS:PR00385 PROSITE:PS00086 HSSP:P14779 EMBL:AC005700 EMBL:AF318501 PIR:B84733 GeneFarm:1519 PRINTS:PR00359 SPTR:Q9C5Y2	4e-62
TM0451.27	1.10.3.12	E1.14.-.- [EC:1.14.-.-] [COG:COG2124]	ath:At2g32440	T32F6.4; ent-kaurenoic acid hydroxylase, putative / cytochrome P450, putative [EC:1.14.13.79] [KO:K04123]	2e-61	slr0574	COG2124	6e-26	KAO2_ARATH	Endoplasmicreticulum;Heme;Iron;Membrane;Metal-binding;Monooxygenase;NADP;Oxidoreductase;Transmembrane,Ent-kaurenoic acid oxidase 2 (EC 1.14.13.79) (AtKAO2) (Cytochrome P450 88A4).	9e-62	GO_ID:5950	TAIR|gene:2062622 SPTR:Q9C5Y2 symbol:AT2G32440.1 [GO:0009686 "gibberellic acid biosynthesis" evidence=ISS] [GO:0019825 "oxygen binding" evidence=ISS] InterPro:IPR001128 Pfam:PF00067 InterPro:IPR002397 PRINTS:PR00385 PROSITE:PS00086 HSSP:P14779 EMBL:AC005700 EMBL:AF318501 PIR:B84733 GeneFarm:1519 PRINTS:PR00359 SPTR:Q9C5Y2	4e-62
TM0451.27	1.10.6.12	E1.14.-.- [EC:1.14.-.-] [COG:COG2124]	ath:At2g32440	T32F6.4; ent-kaurenoic acid hydroxylase, putative / cytochrome P450, putative [EC:1.14.13.79] [KO:K04123]	2e-61	slr0574	COG2124	6e-26	KAO2_ARATH	Endoplasmicreticulum;Heme;Iron;Membrane;Metal-binding;Monooxygenase;NADP;Oxidoreductase;Transmembrane,Ent-kaurenoic acid oxidase 2 (EC 1.14.13.79) (AtKAO2) (Cytochrome P450 88A4).	9e-62	GO_ID:5950	TAIR|gene:2062622 SPTR:Q9C5Y2 symbol:AT2G32440.1 [GO:0009686 "gibberellic acid biosynthesis" evidence=ISS] [GO:0019825 "oxygen binding" evidence=ISS] InterPro:IPR001128 Pfam:PF00067 InterPro:IPR002397 PRINTS:PR00385 PROSITE:PS00086 HSSP:P14779 EMBL:AC005700 EMBL:AF318501 PIR:B84733 GeneFarm:1519 PRINTS:PR00359 SPTR:Q9C5Y2	4e-62
TM0451.27	1.3.3.23	E1.14.14.1 unspecific monooxygenase [EC:1.14.14.1] [COG:COG2124] [GO:0050381]	ath:At2g32440	T32F6.4; ent-kaurenoic acid hydroxylase, putative / cytochrome P450, putative [EC:1.14.13.79] [KO:K04123]	2e-61	slr0574	COG2124	6e-26	KAO2_ARATH	Endoplasmicreticulum;Heme;Iron;Membrane;Metal-binding;Monooxygenase;NADP;Oxidoreductase;Transmembrane,Ent-kaurenoic acid oxidase 2 (EC 1.14.13.79) (AtKAO2) (Cytochrome P450 88A4).	9e-62	GO_ID:5950	TAIR|gene:2062622 SPTR:Q9C5Y2 symbol:AT2G32440.1 [GO:0009686 "gibberellic acid biosynthesis" evidence=ISS] [GO:0019825 "oxygen binding" evidence=ISS] InterPro:IPR001128 Pfam:PF00067 InterPro:IPR002397 PRINTS:PR00385 PROSITE:PS00086 HSSP:P14779 EMBL:AC005700 EMBL:AF318501 PIR:B84733 GeneFarm:1519 PRINTS:PR00359 SPTR:Q9C5Y2	4e-62
TM0451.27	1.5.14.29	E1.14.14.1 unspecific monooxygenase [EC:1.14.14.1] [COG:COG2124] [GO:0050381]	ath:At2g32440	T32F6.4; ent-kaurenoic acid hydroxylase, putative / cytochrome P450, putative [EC:1.14.13.79] [KO:K04123]	2e-61	slr0574	COG2124	6e-26	KAO2_ARATH	Endoplasmicreticulum;Heme;Iron;Membrane;Metal-binding;Monooxygenase;NADP;Oxidoreductase;Transmembrane,Ent-kaurenoic acid oxidase 2 (EC 1.14.13.79) (AtKAO2) (Cytochrome P450 88A4).	9e-62	GO_ID:5950	TAIR|gene:2062622 SPTR:Q9C5Y2 symbol:AT2G32440.1 [GO:0009686 "gibberellic acid biosynthesis" evidence=ISS] [GO:0019825 "oxygen binding" evidence=ISS] InterPro:IPR001128 Pfam:PF00067 InterPro:IPR002397 PRINTS:PR00385 PROSITE:PS00086 HSSP:P14779 EMBL:AC005700 EMBL:AF318501 PIR:B84733 GeneFarm:1519 PRINTS:PR00359 SPTR:Q9C5Y2	4e-62
TM0451.27	1.1.7.13	E1.14.-.- [EC:1.14.-.-] [COG:COG2124]	ath:At2g32440	T32F6.4; ent-kaurenoic acid hydroxylase, putative / cytochrome P450, putative [EC:1.14.13.79] [KO:K04123]	2e-61	slr0574	COG2124	6e-26	KAO2_ARATH	Endoplasmicreticulum;Heme;Iron;Membrane;Metal-binding;Monooxygenase;NADP;Oxidoreductase;Transmembrane,Ent-kaurenoic acid oxidase 2 (EC 1.14.13.79) (AtKAO2) (Cytochrome P450 88A4).	9e-62	GO_ID:5950	TAIR|gene:2062622 SPTR:Q9C5Y2 symbol:AT2G32440.1 [GO:0009686 "gibberellic acid biosynthesis" evidence=ISS] [GO:0019825 "oxygen binding" evidence=ISS] InterPro:IPR001128 Pfam:PF00067 InterPro:IPR002397 PRINTS:PR00385 PROSITE:PS00086 HSSP:P14779 EMBL:AC005700 EMBL:AF318501 PIR:B84733 GeneFarm:1519 PRINTS:PR00359 SPTR:Q9C5Y2	4e-62
TM0451.27	1.10.4.4	E1.14.13.79 ent-kaurenoic acid hydroxylase [EC:1.14.13.79]	ath:At2g32440	T32F6.4; ent-kaurenoic acid hydroxylase, putative / cytochrome P450, putative [EC:1.14.13.79] [KO:K04123]	2e-61	slr0574	COG2124	6e-26	KAO2_ARATH	Endoplasmicreticulum;Heme;Iron;Membrane;Metal-binding;Monooxygenase;NADP;Oxidoreductase;Transmembrane,Ent-kaurenoic acid oxidase 2 (EC 1.14.13.79) (AtKAO2) (Cytochrome P450 88A4).	9e-62	GO_ID:5950	TAIR|gene:2062622 SPTR:Q9C5Y2 symbol:AT2G32440.1 [GO:0009686 "gibberellic acid biosynthesis" evidence=ISS] [GO:0019825 "oxygen binding" evidence=ISS] InterPro:IPR001128 Pfam:PF00067 InterPro:IPR002397 PRINTS:PR00385 PROSITE:PS00086 HSSP:P14779 EMBL:AC005700 EMBL:AF318501 PIR:B84733 GeneFarm:1519 PRINTS:PR00359 SPTR:Q9C5Y2	4e-62
TM0451.27	1.11.4.6	E1.14.-.- [EC:1.14.-.-] [COG:COG2124]	ath:At2g32440	T32F6.4; ent-kaurenoic acid hydroxylase, putative / cytochrome P450, putative [EC:1.14.13.79] [KO:K04123]	2e-61	slr0574	COG2124	6e-26	KAO2_ARATH	Endoplasmicreticulum;Heme;Iron;Membrane;Metal-binding;Monooxygenase;NADP;Oxidoreductase;Transmembrane,Ent-kaurenoic acid oxidase 2 (EC 1.14.13.79) (AtKAO2) (Cytochrome P450 88A4).	9e-62	GO_ID:5950	TAIR|gene:2062622 SPTR:Q9C5Y2 symbol:AT2G32440.1 [GO:0009686 "gibberellic acid biosynthesis" evidence=ISS] [GO:0019825 "oxygen binding" evidence=ISS] InterPro:IPR001128 Pfam:PF00067 InterPro:IPR002397 PRINTS:PR00385 PROSITE:PS00086 HSSP:P14779 EMBL:AC005700 EMBL:AF318501 PIR:B84733 GeneFarm:1519 PRINTS:PR00359 SPTR:Q9C5Y2	4e-62
TM0451.27	1.11.4.2	E1.14.14.1 unspecific monooxygenase [EC:1.14.14.1] [COG:COG2124] [GO:0050381]	ath:At2g32440	T32F6.4; ent-kaurenoic acid hydroxylase, putative / cytochrome P450, putative [EC:1.14.13.79] [KO:K04123]	2e-61	slr0574	COG2124	6e-26	KAO2_ARATH	Endoplasmicreticulum;Heme;Iron;Membrane;Metal-binding;Monooxygenase;NADP;Oxidoreductase;Transmembrane,Ent-kaurenoic acid oxidase 2 (EC 1.14.13.79) (AtKAO2) (Cytochrome P450 88A4).	9e-62	GO_ID:5950	TAIR|gene:2062622 SPTR:Q9C5Y2 symbol:AT2G32440.1 [GO:0009686 "gibberellic acid biosynthesis" evidence=ISS] [GO:0019825 "oxygen binding" evidence=ISS] InterPro:IPR001128 Pfam:PF00067 InterPro:IPR002397 PRINTS:PR00385 PROSITE:PS00086 HSSP:P14779 EMBL:AC005700 EMBL:AF318501 PIR:B84733 GeneFarm:1519 PRINTS:PR00359 SPTR:Q9C5Y2	4e-62
chr1.CM0001.33.1	99.1.4.1401	GO_ID:8904							APG_BRANA	,Anter-specific proline-rich protein APG (Protein CEX) (Fragment).	7e-14	GO_ID:8904	TAIR|gene:2144557 SPTR:Q9LZS7 symbol:AT5G03610.1 [GO:0016789 "carboxylic ester hydrolase activity" evidence=ISS] INTERPRO:IPR001087 Pfam:PF00657 EMBL:AL162506 EMBL:AY085113 EMBL:AF360329 PIR:T48388 SPTR:Q9LZS7	2e-42
chr1.CM0001.33.1	99.1.3.2.1837	APG_BRANA							APG_BRANA	,Anter-specific proline-rich protein APG (Protein CEX) (Fragment).	7e-14	GO_ID:8904	TAIR|gene:2144557 SPTR:Q9LZS7 symbol:AT5G03610.1 [GO:0016789 "carboxylic ester hydrolase activity" evidence=ISS] INTERPRO:IPR001087 Pfam:PF00657 EMBL:AL162506 EMBL:AY085113 EMBL:AF360329 PIR:T48388 SPTR:Q9LZS7	2e-42
Ljwgs_061228.1	3.2.2.120	E2.5.1.18, gst glutathione S-transferase [EC:2.5.1.18] [COG:COG0625] [GO:0004364]	ath:At3g43800	T28A8.90; glutathione S-transferase, putative [EC:2.5.1.18] [KO:K00799]	2e-22				GSTXA_TOBAC	Auxinsignalingpathway;Multigenefamily;Transferase,Probable glutathione S-transferase parA (EC 2.5.1.18) (Auxin-regulated protein parA) (STR246C protein).	1e-39	GO_ID:39738	TAIR|gene:2032019 SPTR:Q8L7C9 symbol:AT1G78370.1 [GO:0004364 "glutathione transferase activity" evidence=ISS] InterPro:IPR004045 InterPro:IPR004046 Pfam:PF00043 Pfam:PF02798 HSSP:O65032 EMBL:AY136338 EMBL:BT000168 SPTR:Q8L7C9	2e-30
Ljwgs_061228.1	1.6.9.16	E2.5.1.18, gst glutathione S-transferase [EC:2.5.1.18] [COG:COG0625] [GO:0004364]	ath:At3g43800	T28A8.90; glutathione S-transferase, putative [EC:2.5.1.18] [KO:K00799]	2e-22				GSTXA_TOBAC	Auxinsignalingpathway;Multigenefamily;Transferase,Probable glutathione S-transferase parA (EC 2.5.1.18) (Auxin-regulated protein parA) (STR246C protein).	1e-39	GO_ID:39738	TAIR|gene:2032019 SPTR:Q8L7C9 symbol:AT1G78370.1 [GO:0004364 "glutathione transferase activity" evidence=ISS] InterPro:IPR004045 InterPro:IPR004046 Pfam:PF00043 Pfam:PF02798 HSSP:O65032 EMBL:AY136338 EMBL:BT000168 SPTR:Q8L7C9	2e-30
chr1.TM0811.17	99.1.4.3205	GO_ID:52412										GO_ID:52412	TAIR|gene:2133263 SPTR:O81296 symbol:AT4G02370.1 [GO:0000004 "biological process unknown" evidence=ND] [GO:0005554 "molecular function unknown" evidence=ISS] Pfam:PF04398 InterPro:IPR007493 EMBL:AL161494 EMBL:AF069298 EMBL:AY056340 EMBL:AF360333 PIR:T01313 SPTR:O81296	1e-36
Ljwgs_120671.1	99.1.4.2593	GO_ID:32821							PTR2_ARATH	Membrane;Peptidetransport;Proteintransport;Transmembrane;Transport,Peptide transporter PTR2 (Histidine transporting protein).	1e-16	GO_ID:32821	TAIR|gene:2084499 SPTR:Q9M331 symbol:AT3G53960.1 [GO:0005215 "transporter activity" evidence=ISS] [GO:0006857 "oligopeptide transport" evidence=ISS] [GO:0016020 "membrane" evidence=ISS] InterPro:IPR000109 Pfam:PF00854 GO:GO:0006810 GO:GO:0016020 PROSITE:PS01022 EMBL:AL132960 PIR:T45936 SPTR:Q9M331	2e-30
Ljwgs_120671.1	99.1.3.2.554	PTR2_ARATH							PTR2_ARATH	Membrane;Peptidetransport;Proteintransport;Transmembrane;Transport,Peptide transporter PTR2 (Histidine transporting protein).	1e-16	GO_ID:32821	TAIR|gene:2084499 SPTR:Q9M331 symbol:AT3G53960.1 [GO:0005215 "transporter activity" evidence=ISS] [GO:0006857 "oligopeptide transport" evidence=ISS] [GO:0016020 "membrane" evidence=ISS] InterPro:IPR000109 Pfam:PF00854 GO:GO:0006810 GO:GO:0016020 PROSITE:PS01022 EMBL:AL132960 PIR:T45936 SPTR:Q9M331	2e-30
chr1.TM1305.12	99.1.3.2.1176	PRPX_HORVU							PRPX_HORVU	Pathogenesis-relatedprotein;Plantdefense,Pathogen-related protein.	2e-26
chr2.CM0262.15.1	1.11.14.4	E1.14.-.- [EC:1.14.-.-] [COG:COG2124]	ath:At2g32440	T32F6.4; ent-kaurenoic acid hydroxylase, putative / cytochrome P450, putative [EC:1.14.13.79] [KO:K04123]	6e-32	slr0574	COG2124	3e-22	C724B_ORYSA	Heme;Iron;Lipidsynthesis;Membrane;Metal-binding;Monooxygenase;Oxidoreductase;Steroidbiosynthesis;Transmembrane,Cytochrome P450 724B1 (EC 1.14.-.-) (OsDWARF11) (Dwarf protein 11).	3e-84	GO_ID:8944	TAIR|gene:2101703 SPTR:Q9SCQ9 symbol:AT3G50660.1 [GO:0016132 "brassinosteroid biosynthesis" evidence=IMP] InterPro:IPR001128 Pfam:PF00067 InterPro:IPR002403 InterPro:IPR002401 PRINTS:PR00463 PRINTS:PR00385 PROSITE:PS00086 PRINTS:PR00465 EMBL:AL132979 EMBL:AY090266 EMBL:AF412114 PIR:T46143 SPTR:Q9SCQ9	8e-68
chr2.CM0262.15.1	1.10.3.12	E1.14.-.- [EC:1.14.-.-] [COG:COG2124]	ath:At2g32440	T32F6.4; ent-kaurenoic acid hydroxylase, putative / cytochrome P450, putative [EC:1.14.13.79] [KO:K04123]	6e-32	slr0574	COG2124	3e-22	C724B_ORYSA	Heme;Iron;Lipidsynthesis;Membrane;Metal-binding;Monooxygenase;Oxidoreductase;Steroidbiosynthesis;Transmembrane,Cytochrome P450 724B1 (EC 1.14.-.-) (OsDWARF11) (Dwarf protein 11).	3e-84	GO_ID:8944	TAIR|gene:2101703 SPTR:Q9SCQ9 symbol:AT3G50660.1 [GO:0016132 "brassinosteroid biosynthesis" evidence=IMP] InterPro:IPR001128 Pfam:PF00067 InterPro:IPR002403 InterPro:IPR002401 PRINTS:PR00463 PRINTS:PR00385 PROSITE:PS00086 PRINTS:PR00465 EMBL:AL132979 EMBL:AY090266 EMBL:AF412114 PIR:T46143 SPTR:Q9SCQ9	8e-68
chr2.CM0262.15.1	1.10.6.12	E1.14.-.- [EC:1.14.-.-] [COG:COG2124]	ath:At2g32440	T32F6.4; ent-kaurenoic acid hydroxylase, putative / cytochrome P450, putative [EC:1.14.13.79] [KO:K04123]	6e-32	slr0574	COG2124	3e-22	C724B_ORYSA	Heme;Iron;Lipidsynthesis;Membrane;Metal-binding;Monooxygenase;Oxidoreductase;Steroidbiosynthesis;Transmembrane,Cytochrome P450 724B1 (EC 1.14.-.-) (OsDWARF11) (Dwarf protein 11).	3e-84	GO_ID:8944	TAIR|gene:2101703 SPTR:Q9SCQ9 symbol:AT3G50660.1 [GO:0016132 "brassinosteroid biosynthesis" evidence=IMP] InterPro:IPR001128 Pfam:PF00067 InterPro:IPR002403 InterPro:IPR002401 PRINTS:PR00463 PRINTS:PR00385 PROSITE:PS00086 PRINTS:PR00465 EMBL:AL132979 EMBL:AY090266 EMBL:AF412114 PIR:T46143 SPTR:Q9SCQ9	8e-68
chr2.CM0262.15.1	1.3.3.23	E1.14.14.1 unspecific monooxygenase [EC:1.14.14.1] [COG:COG2124] [GO:0050381]	ath:At2g32440	T32F6.4; ent-kaurenoic acid hydroxylase, putative / cytochrome P450, putative [EC:1.14.13.79] [KO:K04123]	6e-32	slr0574	COG2124	3e-22	C724B_ORYSA	Heme;Iron;Lipidsynthesis;Membrane;Metal-binding;Monooxygenase;Oxidoreductase;Steroidbiosynthesis;Transmembrane,Cytochrome P450 724B1 (EC 1.14.-.-) (OsDWARF11) (Dwarf protein 11).	3e-84	GO_ID:8944	TAIR|gene:2101703 SPTR:Q9SCQ9 symbol:AT3G50660.1 [GO:0016132 "brassinosteroid biosynthesis" evidence=IMP] InterPro:IPR001128 Pfam:PF00067 InterPro:IPR002403 InterPro:IPR002401 PRINTS:PR00463 PRINTS:PR00385 PROSITE:PS00086 PRINTS:PR00465 EMBL:AL132979 EMBL:AY090266 EMBL:AF412114 PIR:T46143 SPTR:Q9SCQ9	8e-68
chr2.CM0262.15.1	1.5.14.29	E1.14.14.1 unspecific monooxygenase [EC:1.14.14.1] [COG:COG2124] [GO:0050381]	ath:At2g32440	T32F6.4; ent-kaurenoic acid hydroxylase, putative / cytochrome P450, putative [EC:1.14.13.79] [KO:K04123]	6e-32	slr0574	COG2124	3e-22	C724B_ORYSA	Heme;Iron;Lipidsynthesis;Membrane;Metal-binding;Monooxygenase;Oxidoreductase;Steroidbiosynthesis;Transmembrane,Cytochrome P450 724B1 (EC 1.14.-.-) (OsDWARF11) (Dwarf protein 11).	3e-84	GO_ID:8944	TAIR|gene:2101703 SPTR:Q9SCQ9 symbol:AT3G50660.1 [GO:0016132 "brassinosteroid biosynthesis" evidence=IMP] InterPro:IPR001128 Pfam:PF00067 InterPro:IPR002403 InterPro:IPR002401 PRINTS:PR00463 PRINTS:PR00385 PROSITE:PS00086 PRINTS:PR00465 EMBL:AL132979 EMBL:AY090266 EMBL:AF412114 PIR:T46143 SPTR:Q9SCQ9	8e-68
chr2.CM0262.15.1	1.1.7.13	E1.14.-.- [EC:1.14.-.-] [COG:COG2124]	ath:At2g32440	T32F6.4; ent-kaurenoic acid hydroxylase, putative / cytochrome P450, putative [EC:1.14.13.79] [KO:K04123]	6e-32	slr0574	COG2124	3e-22	C724B_ORYSA	Heme;Iron;Lipidsynthesis;Membrane;Metal-binding;Monooxygenase;Oxidoreductase;Steroidbiosynthesis;Transmembrane,Cytochrome P450 724B1 (EC 1.14.-.-) (OsDWARF11) (Dwarf protein 11).	3e-84	GO_ID:8944	TAIR|gene:2101703 SPTR:Q9SCQ9 symbol:AT3G50660.1 [GO:0016132 "brassinosteroid biosynthesis" evidence=IMP] InterPro:IPR001128 Pfam:PF00067 InterPro:IPR002403 InterPro:IPR002401 PRINTS:PR00463 PRINTS:PR00385 PROSITE:PS00086 PRINTS:PR00465 EMBL:AL132979 EMBL:AY090266 EMBL:AF412114 PIR:T46143 SPTR:Q9SCQ9	8e-68
chr2.CM0262.15.1	1.10.4.4	E1.14.13.79 ent-kaurenoic acid hydroxylase [EC:1.14.13.79]	ath:At2g32440	T32F6.4; ent-kaurenoic acid hydroxylase, putative / cytochrome P450, putative [EC:1.14.13.79] [KO:K04123]	6e-32	slr0574	COG2124	3e-22	C724B_ORYSA	Heme;Iron;Lipidsynthesis;Membrane;Metal-binding;Monooxygenase;Oxidoreductase;Steroidbiosynthesis;Transmembrane,Cytochrome P450 724B1 (EC 1.14.-.-) (OsDWARF11) (Dwarf protein 11).	3e-84	GO_ID:8944	TAIR|gene:2101703 SPTR:Q9SCQ9 symbol:AT3G50660.1 [GO:0016132 "brassinosteroid biosynthesis" evidence=IMP] InterPro:IPR001128 Pfam:PF00067 InterPro:IPR002403 InterPro:IPR002401 PRINTS:PR00463 PRINTS:PR00385 PROSITE:PS00086 PRINTS:PR00465 EMBL:AL132979 EMBL:AY090266 EMBL:AF412114 PIR:T46143 SPTR:Q9SCQ9	8e-68
chr2.CM0262.15.1	1.11.4.6	E1.14.-.- [EC:1.14.-.-] [COG:COG2124]	ath:At2g32440	T32F6.4; ent-kaurenoic acid hydroxylase, putative / cytochrome P450, putative [EC:1.14.13.79] [KO:K04123]	6e-32	slr0574	COG2124	3e-22	C724B_ORYSA	Heme;Iron;Lipidsynthesis;Membrane;Metal-binding;Monooxygenase;Oxidoreductase;Steroidbiosynthesis;Transmembrane,Cytochrome P450 724B1 (EC 1.14.-.-) (OsDWARF11) (Dwarf protein 11).	3e-84	GO_ID:8944	TAIR|gene:2101703 SPTR:Q9SCQ9 symbol:AT3G50660.1 [GO:0016132 "brassinosteroid biosynthesis" evidence=IMP] InterPro:IPR001128 Pfam:PF00067 InterPro:IPR002403 InterPro:IPR002401 PRINTS:PR00463 PRINTS:PR00385 PROSITE:PS00086 PRINTS:PR00465 EMBL:AL132979 EMBL:AY090266 EMBL:AF412114 PIR:T46143 SPTR:Q9SCQ9	8e-68
chr2.CM0262.15.1	1.11.4.2	E1.14.14.1 unspecific monooxygenase [EC:1.14.14.1] [COG:COG2124] [GO:0050381]	ath:At2g32440	T32F6.4; ent-kaurenoic acid hydroxylase, putative / cytochrome P450, putative [EC:1.14.13.79] [KO:K04123]	6e-32	slr0574	COG2124	3e-22	C724B_ORYSA	Heme;Iron;Lipidsynthesis;Membrane;Metal-binding;Monooxygenase;Oxidoreductase;Steroidbiosynthesis;Transmembrane,Cytochrome P450 724B1 (EC 1.14.-.-) (OsDWARF11) (Dwarf protein 11).	3e-84	GO_ID:8944	TAIR|gene:2101703 SPTR:Q9SCQ9 symbol:AT3G50660.1 [GO:0016132 "brassinosteroid biosynthesis" evidence=IMP] InterPro:IPR001128 Pfam:PF00067 InterPro:IPR002403 InterPro:IPR002401 PRINTS:PR00463 PRINTS:PR00385 PROSITE:PS00086 PRINTS:PR00465 EMBL:AL132979 EMBL:AY090266 EMBL:AF412114 PIR:T46143 SPTR:Q9SCQ9	8e-68
Ljwgs_105522.1.1	1.10.7.9	E1.14.13.21 flavonoid 3-monooxygenase [EC:1.14.13.21] [GO:0016711]	ath:At5g07990	F13G24.190; cytochrome P450 75A5 / flavonoid 3-monooxygenase / flavonoid 3-hydroxylase (F3H) (F35H) (TT7) [EC:1.14.13.21] [KO:K05280]	3e-10				C84A1_ARATH	Heme;Iron;Membrane;Metal-binding;Monooxygenase;Multigenefamily;Oxidoreductase;Transmembrane,Cytochrome P450 84A1 (EC 1.14.-.-) (Ferulate-5-hydroxylase) (F5H).	3e-33	GO_ID:18662	TAIR|gene:2102017 SPTR:Q9SCN3 symbol:AT3G53290.1 [GO:0008372 "cellular component unknown" evidence=ND] [GO:0019825 "oxygen binding" evidence=ISS] InterPro:IPR001128 Pfam:PF00067 InterPro:IPR002403 InterPro:IPR002401 PRINTS:PR00463 PRINTS:PR00385 PROSITE:PS00086 PRINTS:PR00465 EMBL:AL132958 PIR:T46175 SPTR:Q9SCN3	2e-12
Ljwgs_063195.1	99.1.4.983	GO_ID:12814										GO_ID:12814	TAIR|gene:2010448 SPTR:Q9C7F9 symbol:AT1G27930.1 [GO:0000004 "biological process unknown" evidence=ND] [GO:0005554 "molecular function unknown" evidence=ND] InterPro:IPR006514 Pfam:PF04669 TIGRFAMs:TIGR01627 EMBL:AC069471 EMBL:AY050385 EMBL:AY124820 PIR:F86404 SPTR:Q9C7F9	1e-91
Ljwgs_025651.1.1	99.1.4.7357	GO_ID:40271										GO_ID:40271	TAIR|gene:3700036 SPTR:Q9M2N9 symbol:AT3G58090.1 [GO:0006952 "defense response" evidence=ISS] InterPro:IPR004265 Pfam:PF03018 EMBL:AL132977 PIR:T46031 SPTR:Q9M2N9	5e-17
chr5.TM0913.18	1.9.4.15	E2.7.1.- [EC:2.7.1.-] [COG:COG0515 COG1493]	ath:At5g02290	T1E22.50; protein kinase, putative [EC:2.7.1.37] [KO:K00870]	3e-14	YDR490c	COG0515	4e-10	PSKR_DAUCA	ATP-binding;Glycoprotein;Kinase;Leucine-richrepeat;Membrane;Nucleotide-binding;Receptor;Repeat;Serine/threonine-proteinkinase;Signal;Transferase;Transmembrane,Phytosulfokine receptor precursor (EC 2.7.1.37) (Phytosulfokine LRR receptor kinase).	7e-16	GO_ID:16626	TAIR|gene:2084952 SPTR:Q9SR05 symbol:AT3G04690.1 [GO:0016301 "kinase activity" evidence=ISS] InterPro:IPR000719 InterPro:IPR008271 Prosite:PS00108 Prosite:PS00107 ProDom:PD000001 PROSITE:PS50011 HSSP:Q62838 EMBL:AC011437 SPTR:Q9SR05	2e-29
chr5.TM0913.18	1.7.8.19	WAAY, rfaY lipopolysaccharide core biosynthesis protein RFAY [EC:2.7.-.-] [COG:COG0515]	ath:At5g02290	T1E22.50; protein kinase, putative [EC:2.7.1.37] [KO:K00870]	3e-14	YDR490c	COG0515	4e-10	PSKR_DAUCA	ATP-binding;Glycoprotein;Kinase;Leucine-richrepeat;Membrane;Nucleotide-binding;Receptor;Repeat;Serine/threonine-proteinkinase;Signal;Transferase;Transmembrane,Phytosulfokine receptor precursor (EC 2.7.1.37) (Phytosulfokine LRR receptor kinase).	7e-16	GO_ID:16626	TAIR|gene:2084952 SPTR:Q9SR05 symbol:AT3G04690.1 [GO:0016301 "kinase activity" evidence=ISS] InterPro:IPR000719 InterPro:IPR008271 Prosite:PS00108 Prosite:PS00107 ProDom:PD000001 PROSITE:PS50011 HSSP:Q62838 EMBL:AC011437 SPTR:Q9SR05	2e-29
chr5.TM0913.18	1.1.17.19	E2.7.1.- [EC:2.7.1.-] [COG:COG0515 COG1493]	ath:At5g02290	T1E22.50; protein kinase, putative [EC:2.7.1.37] [KO:K00870]	3e-14	YDR490c	COG0515	4e-10	PSKR_DAUCA	ATP-binding;Glycoprotein;Kinase;Leucine-richrepeat;Membrane;Nucleotide-binding;Receptor;Repeat;Serine/threonine-proteinkinase;Signal;Transferase;Transmembrane,Phytosulfokine receptor precursor (EC 2.7.1.37) (Phytosulfokine LRR receptor kinase).	7e-16	GO_ID:16626	TAIR|gene:2084952 SPTR:Q9SR05 symbol:AT3G04690.1 [GO:0016301 "kinase activity" evidence=ISS] InterPro:IPR000719 InterPro:IPR008271 Prosite:PS00108 Prosite:PS00107 ProDom:PD000001 PROSITE:PS50011 HSSP:Q62838 EMBL:AC011437 SPTR:Q9SR05	2e-29
chr5.TM0913.18	3.3.10.117	BMPR1 bone morphogenetic protein receptor, type I [EC:2.7.1.37]	ath:At5g02290	T1E22.50; protein kinase, putative [EC:2.7.1.37] [KO:K00870]	3e-14	YDR490c	COG0515	4e-10	PSKR_DAUCA	ATP-binding;Glycoprotein;Kinase;Leucine-richrepeat;Membrane;Nucleotide-binding;Receptor;Repeat;Serine/threonine-proteinkinase;Signal;Transferase;Transmembrane,Phytosulfokine receptor precursor (EC 2.7.1.37) (Phytosulfokine LRR receptor kinase).	7e-16	GO_ID:16626	TAIR|gene:2084952 SPTR:Q9SR05 symbol:AT3G04690.1 [GO:0016301 "kinase activity" evidence=ISS] InterPro:IPR000719 InterPro:IPR008271 Prosite:PS00108 Prosite:PS00107 ProDom:PD000001 PROSITE:PS50011 HSSP:Q62838 EMBL:AC011437 SPTR:Q9SR05	2e-29
chr5.TM0913.18	1.11.16.8	E2.7.1.- [EC:2.7.1.-] [COG:COG0515 COG1493]	ath:At5g02290	T1E22.50; protein kinase, putative [EC:2.7.1.37] [KO:K00870]	3e-14	YDR490c	COG0515	4e-10	PSKR_DAUCA	ATP-binding;Glycoprotein;Kinase;Leucine-richrepeat;Membrane;Nucleotide-binding;Receptor;Repeat;Serine/threonine-proteinkinase;Signal;Transferase;Transmembrane,Phytosulfokine receptor precursor (EC 2.7.1.37) (Phytosulfokine LRR receptor kinase).	7e-16	GO_ID:16626	TAIR|gene:2084952 SPTR:Q9SR05 symbol:AT3G04690.1 [GO:0016301 "kinase activity" evidence=ISS] InterPro:IPR000719 InterPro:IPR008271 Prosite:PS00108 Prosite:PS00107 ProDom:PD000001 PROSITE:PS50011 HSSP:Q62838 EMBL:AC011437 SPTR:Q9SR05	2e-29
chr5.TM0913.18	4.2.4	Cell cycle [CLASS:04110] [PATH:hsa04110] [COG:COG0515]	ath:At5g02290	T1E22.50; protein kinase, putative [EC:2.7.1.37] [KO:K00870]	3e-14	YDR490c	COG0515	4e-10	PSKR_DAUCA	ATP-binding;Glycoprotein;Kinase;Leucine-richrepeat;Membrane;Nucleotide-binding;Receptor;Repeat;Serine/threonine-proteinkinase;Signal;Transferase;Transmembrane,Phytosulfokine receptor precursor (EC 2.7.1.37) (Phytosulfokine LRR receptor kinase).	7e-16	GO_ID:16626	TAIR|gene:2084952 SPTR:Q9SR05 symbol:AT3G04690.1 [GO:0016301 "kinase activity" evidence=ISS] InterPro:IPR000719 InterPro:IPR008271 Prosite:PS00108 Prosite:PS00107 ProDom:PD000001 PROSITE:PS50011 HSSP:Q62838 EMBL:AC011437 SPTR:Q9SR05	2e-29
chr5.TM0913.18	3.2.2.1	Protein kinase [EC:2.7.1.37]	ath:At5g02290	T1E22.50; protein kinase, putative [EC:2.7.1.37] [KO:K00870]	3e-14	YDR490c	COG0515	4e-10	PSKR_DAUCA	ATP-binding;Glycoprotein;Kinase;Leucine-richrepeat;Membrane;Nucleotide-binding;Receptor;Repeat;Serine/threonine-proteinkinase;Signal;Transferase;Transmembrane,Phytosulfokine receptor precursor (EC 2.7.1.37) (Phytosulfokine LRR receptor kinase).	7e-16	GO_ID:16626	TAIR|gene:2084952 SPTR:Q9SR05 symbol:AT3G04690.1 [GO:0016301 "kinase activity" evidence=ISS] InterPro:IPR000719 InterPro:IPR008271 Prosite:PS00108 Prosite:PS00107 ProDom:PD000001 PROSITE:PS50011 HSSP:Q62838 EMBL:AC011437 SPTR:Q9SR05	2e-29
TM1472.20	1.9.4.15	E2.7.1.- [EC:2.7.1.-] [COG:COG0515 COG1493]	lma:LmjF07.0900	serine/threonine kinase, putative [EC:2.7.1.-] [KO:K07198]	7e-73	YDR477w_1	COG0515	7e-62	CPK15_ARATH	ATP-binding;Kinase;Nucleotide-binding;Serine/threonine-proteinkinase;Transferase,CBL-interacting serine/threonine-protein kinase 15 (EC 2.7.1.37) (Serine/threonine-protein kinase ATPK10) (SOS2-like protein kinase PKS3) (SOS-interacting protein 2) (SNF1-related kinase 3.1).	1e-152	GO_ID:50240	TAIR|gene:3441707 SPTR:Q9FJ54 symbol:AT5G45820.1 [GO:0016301 "kinase activity" evidence=ISS] InterPro:IPR000719 InterPro:IPR002290 InterPro:IPR008271 Pfam:PF00069 Prosite:PS00108 InterPro:IPR004041 Prosite:PS00107 Pfam:PF03822 ProDom:PD000001 PROSITE:PS50011 SMART:SM00220 HSSP:P49137 PROSITE:PS50816 EMBL:AB016870 EMBL:AY035225 EMBL:AK221510 SPTR:Q9FJ54	8e-158
TM1472.20	1.1.17.19	E2.7.1.- [EC:2.7.1.-] [COG:COG0515 COG1493]	lma:LmjF07.0900	serine/threonine kinase, putative [EC:2.7.1.-] [KO:K07198]	7e-73	YDR477w_1	COG0515	7e-62	CPK15_ARATH	ATP-binding;Kinase;Nucleotide-binding;Serine/threonine-proteinkinase;Transferase,CBL-interacting serine/threonine-protein kinase 15 (EC 2.7.1.37) (Serine/threonine-protein kinase ATPK10) (SOS2-like protein kinase PKS3) (SOS-interacting protein 2) (SNF1-related kinase 3.1).	1e-152	GO_ID:50240	TAIR|gene:3441707 SPTR:Q9FJ54 symbol:AT5G45820.1 [GO:0016301 "kinase activity" evidence=ISS] InterPro:IPR000719 InterPro:IPR002290 InterPro:IPR008271 Pfam:PF00069 Prosite:PS00108 InterPro:IPR004041 Prosite:PS00107 Pfam:PF03822 ProDom:PD000001 PROSITE:PS50011 SMART:SM00220 HSSP:P49137 PROSITE:PS50816 EMBL:AB016870 EMBL:AY035225 EMBL:AK221510 SPTR:Q9FJ54	8e-158
TM1472.20	3.2.12.25	PRKAA, AMPK 5-AMP-activated protein kinase, catalytic alpha subunit [EC:2.7.1.-]	lma:LmjF07.0900	serine/threonine kinase, putative [EC:2.7.1.-] [KO:K07198]	7e-73	YDR477w_1	COG0515	7e-62	CPK15_ARATH	ATP-binding;Kinase;Nucleotide-binding;Serine/threonine-proteinkinase;Transferase,CBL-interacting serine/threonine-protein kinase 15 (EC 2.7.1.37) (Serine/threonine-protein kinase ATPK10) (SOS2-like protein kinase PKS3) (SOS-interacting protein 2) (SNF1-related kinase 3.1).	1e-152	GO_ID:50240	TAIR|gene:3441707 SPTR:Q9FJ54 symbol:AT5G45820.1 [GO:0016301 "kinase activity" evidence=ISS] InterPro:IPR000719 InterPro:IPR002290 InterPro:IPR008271 Pfam:PF00069 Prosite:PS00108 InterPro:IPR004041 Prosite:PS00107 Pfam:PF03822 ProDom:PD000001 PROSITE:PS50011 SMART:SM00220 HSSP:P49137 PROSITE:PS50816 EMBL:AB016870 EMBL:AY035225 EMBL:AK221510 SPTR:Q9FJ54	8e-158
TM1472.20	3.2.11.36	PRKAA, AMPK 5-AMP-activated protein kinase, catalytic alpha subunit [EC:2.7.1.-]	lma:LmjF07.0900	serine/threonine kinase, putative [EC:2.7.1.-] [KO:K07198]	7e-73	YDR477w_1	COG0515	7e-62	CPK15_ARATH	ATP-binding;Kinase;Nucleotide-binding;Serine/threonine-proteinkinase;Transferase,CBL-interacting serine/threonine-protein kinase 15 (EC 2.7.1.37) (Serine/threonine-protein kinase ATPK10) (SOS2-like protein kinase PKS3) (SOS-interacting protein 2) (SNF1-related kinase 3.1).	1e-152	GO_ID:50240	TAIR|gene:3441707 SPTR:Q9FJ54 symbol:AT5G45820.1 [GO:0016301 "kinase activity" evidence=ISS] InterPro:IPR000719 InterPro:IPR002290 InterPro:IPR008271 Pfam:PF00069 Prosite:PS00108 InterPro:IPR004041 Prosite:PS00107 Pfam:PF03822 ProDom:PD000001 PROSITE:PS50011 SMART:SM00220 HSSP:P49137 PROSITE:PS50816 EMBL:AB016870 EMBL:AY035225 EMBL:AK221510 SPTR:Q9FJ54	8e-158
TM1472.20	1.7.8.19	WAAY, rfaY lipopolysaccharide core biosynthesis protein RFAY [EC:2.7.-.-] [COG:COG0515]	lma:LmjF07.0900	serine/threonine kinase, putative [EC:2.7.1.-] [KO:K07198]	7e-73	YDR477w_1	COG0515	7e-62	CPK15_ARATH	ATP-binding;Kinase;Nucleotide-binding;Serine/threonine-proteinkinase;Transferase,CBL-interacting serine/threonine-protein kinase 15 (EC 2.7.1.37) (Serine/threonine-protein kinase ATPK10) (SOS2-like protein kinase PKS3) (SOS-interacting protein 2) (SNF1-related kinase 3.1).	1e-152	GO_ID:50240	TAIR|gene:3441707 SPTR:Q9FJ54 symbol:AT5G45820.1 [GO:0016301 "kinase activity" evidence=ISS] InterPro:IPR000719 InterPro:IPR002290 InterPro:IPR008271 Pfam:PF00069 Prosite:PS00108 InterPro:IPR004041 Prosite:PS00107 Pfam:PF03822 ProDom:PD000001 PROSITE:PS50011 SMART:SM00220 HSSP:P49137 PROSITE:PS50816 EMBL:AB016870 EMBL:AY035225 EMBL:AK221510 SPTR:Q9FJ54	8e-158
TM1472.20	3.3.10.117	BMPR1 bone morphogenetic protein receptor, type I [EC:2.7.1.37]	lma:LmjF07.0900	serine/threonine kinase, putative [EC:2.7.1.-] [KO:K07198]	7e-73	YDR477w_1	COG0515	7e-62	CPK15_ARATH	ATP-binding;Kinase;Nucleotide-binding;Serine/threonine-proteinkinase;Transferase,CBL-interacting serine/threonine-protein kinase 15 (EC 2.7.1.37) (Serine/threonine-protein kinase ATPK10) (SOS2-like protein kinase PKS3) (SOS-interacting protein 2) (SNF1-related kinase 3.1).	1e-152	GO_ID:50240	TAIR|gene:3441707 SPTR:Q9FJ54 symbol:AT5G45820.1 [GO:0016301 "kinase activity" evidence=ISS] InterPro:IPR000719 InterPro:IPR002290 InterPro:IPR008271 Pfam:PF00069 Prosite:PS00108 InterPro:IPR004041 Prosite:PS00107 Pfam:PF03822 ProDom:PD000001 PROSITE:PS50011 SMART:SM00220 HSSP:P49137 PROSITE:PS50816 EMBL:AB016870 EMBL:AY035225 EMBL:AK221510 SPTR:Q9FJ54	8e-158
TM1472.20	1.11.16.8	E2.7.1.- [EC:2.7.1.-] [COG:COG0515 COG1493]	lma:LmjF07.0900	serine/threonine kinase, putative [EC:2.7.1.-] [KO:K07198]	7e-73	YDR477w_1	COG0515	7e-62	CPK15_ARATH	ATP-binding;Kinase;Nucleotide-binding;Serine/threonine-proteinkinase;Transferase,CBL-interacting serine/threonine-protein kinase 15 (EC 2.7.1.37) (Serine/threonine-protein kinase ATPK10) (SOS2-like protein kinase PKS3) (SOS-interacting protein 2) (SNF1-related kinase 3.1).	1e-152	GO_ID:50240	TAIR|gene:3441707 SPTR:Q9FJ54 symbol:AT5G45820.1 [GO:0016301 "kinase activity" evidence=ISS] InterPro:IPR000719 InterPro:IPR002290 InterPro:IPR008271 Pfam:PF00069 Prosite:PS00108 InterPro:IPR004041 Prosite:PS00107 Pfam:PF03822 ProDom:PD000001 PROSITE:PS50011 SMART:SM00220 HSSP:P49137 PROSITE:PS50816 EMBL:AB016870 EMBL:AY035225 EMBL:AK221510 SPTR:Q9FJ54	8e-158
TM1472.20	4.2.4	Cell cycle [CLASS:04110] [PATH:hsa04110] [COG:COG0515]	lma:LmjF07.0900	serine/threonine kinase, putative [EC:2.7.1.-] [KO:K07198]	7e-73	YDR477w_1	COG0515	7e-62	CPK15_ARATH	ATP-binding;Kinase;Nucleotide-binding;Serine/threonine-proteinkinase;Transferase,CBL-interacting serine/threonine-protein kinase 15 (EC 2.7.1.37) (Serine/threonine-protein kinase ATPK10) (SOS2-like protein kinase PKS3) (SOS-interacting protein 2) (SNF1-related kinase 3.1).	1e-152	GO_ID:50240	TAIR|gene:3441707 SPTR:Q9FJ54 symbol:AT5G45820.1 [GO:0016301 "kinase activity" evidence=ISS] InterPro:IPR000719 InterPro:IPR002290 InterPro:IPR008271 Pfam:PF00069 Prosite:PS00108 InterPro:IPR004041 Prosite:PS00107 Pfam:PF03822 ProDom:PD000001 PROSITE:PS50011 SMART:SM00220 HSSP:P49137 PROSITE:PS50816 EMBL:AB016870 EMBL:AY035225 EMBL:AK221510 SPTR:Q9FJ54	8e-158
TM1472.20	3.2.2.1	Protein kinase [EC:2.7.1.37]	lma:LmjF07.0900	serine/threonine kinase, putative [EC:2.7.1.-] [KO:K07198]	7e-73	YDR477w_1	COG0515	7e-62	CPK15_ARATH	ATP-binding;Kinase;Nucleotide-binding;Serine/threonine-proteinkinase;Transferase,CBL-interacting serine/threonine-protein kinase 15 (EC 2.7.1.37) (Serine/threonine-protein kinase ATPK10) (SOS2-like protein kinase PKS3) (SOS-interacting protein 2) (SNF1-related kinase 3.1).	1e-152	GO_ID:50240	TAIR|gene:3441707 SPTR:Q9FJ54 symbol:AT5G45820.1 [GO:0016301 "kinase activity" evidence=ISS] InterPro:IPR000719 InterPro:IPR002290 InterPro:IPR008271 Pfam:PF00069 Prosite:PS00108 InterPro:IPR004041 Prosite:PS00107 Pfam:PF03822 ProDom:PD000001 PROSITE:PS50011 SMART:SM00220 HSSP:P49137 PROSITE:PS50816 EMBL:AB016870 EMBL:AY035225 EMBL:AK221510 SPTR:Q9FJ54	8e-158
Ljwgs_064146.1.1	99.1.4.8052	GO_ID:50136										GO_ID:50136	TAIR|gene:3702844 SPTR:Q9M1E2 symbol:AT3G45650.1 [GO:0005215 "transporter activity" evidence=ISS] [GO:0006857 "oligopeptide transport" evidence=ISS] [GO:0016020 "membrane" evidence=ISS] InterPro:IPR000109 InterPro:IPR006162 Pfam:PF00854 GO:GO:0016020 PROSITE:PS00012 EMBL:AL138657 PIR:T47505 SPTR:Q9M1E2	1e-11
chr6.TM0957.9.1	99.1.4.6327	GO_ID:50407										GO_ID:50407	TAIR|gene:2040276 SPTR:Q9ZVC3 symbol:AT2G41380.1 [GO:0005739 "mitochondrion" evidence=IDA] GO:GO:0005739 EMBL:AC005662 EMBL:AY072367 EMBL:BT006307 PIR:A84841 SPTR:Q9ZVC3	7e-10
chr2.CM0903.45	99.1.4.4682	GO_ID:1701							BAG_STRAG	Cellwall;Directproteinsequencing;Immunoglobulindomain;Peptidoglycan-anchor;Receptor;Signal,IgA FC receptor precursor (Beta antigen) (B antigen).	9e-14	GO_ID:1701	TAIR|gene:3443406 SPTR:Q9LXB8 symbol:AT5G09530.1 [GO:0000004 "biological process unknown" evidence=ND] InterPro:IPR004829 ProDom:PD153432 EMBL:AL353994 PIR:T49945 SPTR:Q9LXB8	2e-27
chr2.CM0903.45	99.1.3.2.3122	BAG_STRAG							BAG_STRAG	Cellwall;Directproteinsequencing;Immunoglobulindomain;Peptidoglycan-anchor;Receptor;Signal,IgA FC receptor precursor (Beta antigen) (B antigen).	9e-14	GO_ID:1701	TAIR|gene:3443406 SPTR:Q9LXB8 symbol:AT5G09530.1 [GO:0000004 "biological process unknown" evidence=ND] InterPro:IPR004829 ProDom:PD153432 EMBL:AL353994 PIR:T49945 SPTR:Q9LXB8	2e-27
Ljwgs_033015.1	99.1.4.44	GO_ID:27150										GO_ID:27150	TAIR|gene:3687521 SPTR:Q9LE56 symbol:AT1G18280.1 [GO:0031225 "anchored to membrane" evidence=TAS] [GO:0006869 "lipid transport" evidence=ISS] [GO:0008289 "lipid binding" evidence=ISS] InterPro:IPR003612 Pfam:PF00234 SMART:SM00499 EMBL:AC069551 EMBL:AC013354 EMBL:AY086971 SPTR:Q9LE56	1e-09
Ljwgs_146843.1	3.2.11.28	EXOC7, EXO70 exocyst complex component 7	ath:At1g07000	F10K1.28; exocyst subunit EXO70 family protein [KO:K07195]	1e-37							GO_ID:44600	TAIR|gene:3441651 SPTR:Q9FGH9 symbol:AT5G58430.1 [GO:0000145 "exocyst" evidence=ISS] [GO:0005515 "protein binding" evidence=ISS] [GO:0006904 "vesicle docking during exocytosis" evidence=ISS] InterPro:IPR004140 GO:GO:0000145 GO:GO:0006887 Pfam:PF03081 EMBL:AB025632 EMBL:AY094480 EMBL:BT000827 SPTR:Q9FGH9	1e-41
Ljwgs_007141.1	99.1.3.2.113	ANT_ARATH							ANT_ARATH	Activator;Developmentalprotein;Differentiation;DNA-binding;Flowering;Nuclearprotein;Repeat;Transcription;Transcriptionregulation,Protein AINTEGUMENTA (Complementing a protein kinase C mutant protein 1) (Protein Dragon) (Protein ovule mutant).	4e-48	GO_ID:40577	TAIR|gene:2137558 SPTR:Q42462 symbol:AT4G37750.1 [GO:0003677 "DNA binding" evidence=ISS;TAS] [GO:0003700 "transcription factor activity" evidence=ISS;TAS] [GO:0005634 "nucleus" evidence=IC;IDA] [GO:0006355 "regulation of transcription, DNA-dependent" evidence=ISS;TAS] [GO:0007276 "gametogenesis" evidence=IMP] [GO:0009887 "organ morphogenesis" evidence=IMP] InterPro:IPR001471 Pfam:PF00847 GO:GO:00…	2e-48
Ljwgs_007141.1	99.1.4.1821	GO_ID:40577							ANT_ARATH	Activator;Developmentalprotein;Differentiation;DNA-binding;Flowering;Nuclearprotein;Repeat;Transcription;Transcriptionregulation,Protein AINTEGUMENTA (Complementing a protein kinase C mutant protein 1) (Protein Dragon) (Protein ovule mutant).	4e-48	GO_ID:40577	TAIR|gene:2137558 SPTR:Q42462 symbol:AT4G37750.1 [GO:0003677 "DNA binding" evidence=ISS;TAS] [GO:0003700 "transcription factor activity" evidence=ISS;TAS] [GO:0005634 "nucleus" evidence=IC;IDA] [GO:0006355 "regulation of transcription, DNA-dependent" evidence=ISS;TAS] [GO:0007276 "gametogenesis" evidence=IMP] [GO:0009887 "organ morphogenesis" evidence=IMP] InterPro:IPR001471 Pfam:PF00847 GO:GO:00…	2e-48
chr3.CM0160.57	99.1.3.2.2630	ATL2K_ARATH							ATL2K_ARATH	Membrane;Metal-binding;Transmembrane;Ublconjugationpathway;Zinc;Zinc-finger,RING-H2 finger protein ATL2K.	2e-27	GO_ID:50566	TAIR|gene:2053775 SPTR:Q9SLC4 symbol:AT2G42350.1 [GO:0005515 "protein binding" evidence=ISS] [GO:0008270 "zinc ion binding" evidence=ISS] InterPro:IPR001841 Pfam:PF00097 PROSITE:PS50089 SMART:SM00184 HSSP:Q9LRB7 EMBL:AC005956 EMBL:BT010853 EMBL:BT011323 PIR:H84852 SPTR:Q9SLC4	7e-28
chr3.CM0160.57	99.1.4.4835	GO_ID:50566							ATL2K_ARATH	Membrane;Metal-binding;Transmembrane;Ublconjugationpathway;Zinc;Zinc-finger,RING-H2 finger protein ATL2K.	2e-27	GO_ID:50566	TAIR|gene:2053775 SPTR:Q9SLC4 symbol:AT2G42350.1 [GO:0005515 "protein binding" evidence=ISS] [GO:0008270 "zinc ion binding" evidence=ISS] InterPro:IPR001841 Pfam:PF00097 PROSITE:PS50089 SMART:SM00184 HSSP:Q9LRB7 EMBL:AC005956 EMBL:BT010853 EMBL:BT011323 PIR:H84852 SPTR:Q9SLC4	7e-28
Ljwgs_008932.1	99.1.3.2.1458	WRK50_ARATH							WRK50_ARATH	DNA-binding;Nuclearprotein;Transcription;Transcriptionregulation,Probable WRKY transcription factor 50 (WRKY DNA-binding protein 50).	2e-27
chr2.TM1659.20	99.1.3.2.3467	DRL32_ARATH							DRL32_ARATH	ATP-binding;Coiledcoil;Leucine-richrepeat;Nucleotide-binding;Plantdefense;Repeat,Probable disease resistance protein At5g43730.	2e-10	GO_ID:39620	TAIR|gene:2170891 SPTR:Q9FG91 symbol:AT5G43730.1 [GO:0006952 "defense response" evidence=ISS] Pfam:PF00560 InterPro:IPR001611 InterPro:IPR002182 InterPro:IPR000767 PRINTS:PR00364 Pfam:PF00931 EMBL:AB026651 SPTR:Q9FG91	7e-11
chr2.TM1659.20	99.1.4.4630	GO_ID:39620							DRL32_ARATH	ATP-binding;Coiledcoil;Leucine-richrepeat;Nucleotide-binding;Plantdefense;Repeat,Probable disease resistance protein At5g43730.	2e-10	GO_ID:39620	TAIR|gene:2170891 SPTR:Q9FG91 symbol:AT5G43730.1 [GO:0006952 "defense response" evidence=ISS] Pfam:PF00560 InterPro:IPR001611 InterPro:IPR002182 InterPro:IPR000767 PRINTS:PR00364 Pfam:PF00931 EMBL:AB026651 SPTR:Q9FG91	7e-11
gi4336433	4.5.2.5.1	PPP3C, CNA protein phosphatase 3, catalytic subunit [EC:3.1.3.16]	ath:At5g59220	MNC17.13; protein phosphatase 2C (PP2C), putative [EC:3.1.3.16] [KO:K01090]	4e-59	YDL006w	COG0631	3e-25	PP2C4_ARATH	Hydrolase;Magnesium;Manganese;Metal-binding;Multigenefamily;Proteinphosphatase,Protein phosphatase 2C (EC 3.1.3.16) (PP2C).	4e-56	GO_ID:19140	TAIR|gene:2168448 SPTR:Q9FIF5 symbol:AT5G59220.1 [GO:0015071 "protein phosphatase type 2C activity" evidence=ISS] [GO:0009737 "response to abscisic acid stimulus" evidence=IEP] Pfam:PF00481 InterPro:IPR001932 HSSP:P35813 SMART:SM00331 SMART:SM00332 EMBL:AB016890 EMBL:AY054163 EMBL:AY074555 SPTR:Q9FIF5	9e-60
gi4336433	3.2.2.4.2	PPM1A, PP2CA (PPM1B, PP2CB) protein phosphatase 1A/B (formerly 2C) [GO:0015071]	ath:At5g59220	MNC17.13; protein phosphatase 2C (PP2C), putative [EC:3.1.3.16] [KO:K01090]	4e-59	YDL006w	COG0631	3e-25	PP2C4_ARATH	Hydrolase;Magnesium;Manganese;Metal-binding;Multigenefamily;Proteinphosphatase,Protein phosphatase 2C (EC 3.1.3.16) (PP2C).	4e-56	GO_ID:19140	TAIR|gene:2168448 SPTR:Q9FIF5 symbol:AT5G59220.1 [GO:0015071 "protein phosphatase type 2C activity" evidence=ISS] [GO:0009737 "response to abscisic acid stimulus" evidence=IEP] Pfam:PF00481 InterPro:IPR001932 HSSP:P35813 SMART:SM00331 SMART:SM00332 EMBL:AB016890 EMBL:AY054163 EMBL:AY074555 SPTR:Q9FIF5	9e-60
gi4336433	3.2.3.47	PPP2C protein phosphatase 2 (formerly 2A), catalytic subunit [EC:3.1.3.16] [GO:0000158]	ath:At5g59220	MNC17.13; protein phosphatase 2C (PP2C), putative [EC:3.1.3.16] [KO:K01090]	4e-59	YDL006w	COG0631	3e-25	PP2C4_ARATH	Hydrolase;Magnesium;Manganese;Metal-binding;Multigenefamily;Proteinphosphatase,Protein phosphatase 2C (EC 3.1.3.16) (PP2C).	4e-56	GO_ID:19140	TAIR|gene:2168448 SPTR:Q9FIF5 symbol:AT5G59220.1 [GO:0015071 "protein phosphatase type 2C activity" evidence=ISS] [GO:0009737 "response to abscisic acid stimulus" evidence=IEP] Pfam:PF00481 InterPro:IPR001932 HSSP:P35813 SMART:SM00331 SMART:SM00332 EMBL:AB016890 EMBL:AY054163 EMBL:AY074555 SPTR:Q9FIF5	9e-60
gi4336433	3.2.3.90	PPP3C, CNA protein phosphatase 3, catalytic subunit [EC:3.1.3.16]	ath:At5g59220	MNC17.13; protein phosphatase 2C (PP2C), putative [EC:3.1.3.16] [KO:K01090]	4e-59	YDL006w	COG0631	3e-25	PP2C4_ARATH	Hydrolase;Magnesium;Manganese;Metal-binding;Multigenefamily;Proteinphosphatase,Protein phosphatase 2C (EC 3.1.3.16) (PP2C).	4e-56	GO_ID:19140	TAIR|gene:2168448 SPTR:Q9FIF5 symbol:AT5G59220.1 [GO:0015071 "protein phosphatase type 2C activity" evidence=ISS] [GO:0009737 "response to abscisic acid stimulus" evidence=IEP] Pfam:PF00481 InterPro:IPR001932 HSSP:P35813 SMART:SM00331 SMART:SM00332 EMBL:AB016890 EMBL:AY054163 EMBL:AY074555 SPTR:Q9FIF5	9e-60
gi4336433	3.2.11.14	PPP1C protein phosphatase 1, catalytic subunit [EC:3.1.3.16] [GO:0017018]	ath:At5g59220	MNC17.13; protein phosphatase 2C (PP2C), putative [EC:3.1.3.16] [KO:K01090]	4e-59	YDL006w	COG0631	3e-25	PP2C4_ARATH	Hydrolase;Magnesium;Manganese;Metal-binding;Multigenefamily;Proteinphosphatase,Protein phosphatase 2C (EC 3.1.3.16) (PP2C).	4e-56	GO_ID:19140	TAIR|gene:2168448 SPTR:Q9FIF5 symbol:AT5G59220.1 [GO:0015071 "protein phosphatase type 2C activity" evidence=ISS] [GO:0009737 "response to abscisic acid stimulus" evidence=IEP] Pfam:PF00481 InterPro:IPR001932 HSSP:P35813 SMART:SM00331 SMART:SM00332 EMBL:AB016890 EMBL:AY054163 EMBL:AY074555 SPTR:Q9FIF5	9e-60
gi4336433	4.2.2.20.5	SPOIIE stage II sporulation protein E [EC:3.1.3.16] [COG:COG2208]	ath:At5g59220	MNC17.13; protein phosphatase 2C (PP2C), putative [EC:3.1.3.16] [KO:K01090]	4e-59	YDL006w	COG0631	3e-25	PP2C4_ARATH	Hydrolase;Magnesium;Manganese;Metal-binding;Multigenefamily;Proteinphosphatase,Protein phosphatase 2C (EC 3.1.3.16) (PP2C).	4e-56	GO_ID:19140	TAIR|gene:2168448 SPTR:Q9FIF5 symbol:AT5G59220.1 [GO:0015071 "protein phosphatase type 2C activity" evidence=ISS] [GO:0009737 "response to abscisic acid stimulus" evidence=IEP] Pfam:PF00481 InterPro:IPR001932 HSSP:P35813 SMART:SM00331 SMART:SM00332 EMBL:AB016890 EMBL:AY054163 EMBL:AY074555 SPTR:Q9FIF5	9e-60
gi4336433	3.2.6.44.3	PPP2C protein phosphatase 2 (formerly 2A), catalytic subunit [EC:3.1.3.16] [GO:0000158]	ath:At5g59220	MNC17.13; protein phosphatase 2C (PP2C), putative [EC:3.1.3.16] [KO:K01090]	4e-59	YDL006w	COG0631	3e-25	PP2C4_ARATH	Hydrolase;Magnesium;Manganese;Metal-binding;Multigenefamily;Proteinphosphatase,Protein phosphatase 2C (EC 3.1.3.16) (PP2C).	4e-56	GO_ID:19140	TAIR|gene:2168448 SPTR:Q9FIF5 symbol:AT5G59220.1 [GO:0015071 "protein phosphatase type 2C activity" evidence=ISS] [GO:0009737 "response to abscisic acid stimulus" evidence=IEP] Pfam:PF00481 InterPro:IPR001932 HSSP:P35813 SMART:SM00331 SMART:SM00332 EMBL:AB016890 EMBL:AY054163 EMBL:AY074555 SPTR:Q9FIF5	9e-60
gi4336433	3.2.13.28.1	PPP3C, CNA protein phosphatase 3, catalytic subunit [EC:3.1.3.16]	ath:At5g59220	MNC17.13; protein phosphatase 2C (PP2C), putative [EC:3.1.3.16] [KO:K01090]	4e-59	YDL006w	COG0631	3e-25	PP2C4_ARATH	Hydrolase;Magnesium;Manganese;Metal-binding;Multigenefamily;Proteinphosphatase,Protein phosphatase 2C (EC 3.1.3.16) (PP2C).	4e-56	GO_ID:19140	TAIR|gene:2168448 SPTR:Q9FIF5 symbol:AT5G59220.1 [GO:0015071 "protein phosphatase type 2C activity" evidence=ISS] [GO:0009737 "response to abscisic acid stimulus" evidence=IEP] Pfam:PF00481 InterPro:IPR001932 HSSP:P35813 SMART:SM00331 SMART:SM00332 EMBL:AB016890 EMBL:AY054163 EMBL:AY074555 SPTR:Q9FIF5	9e-60
gi4336433	4.3.1.28	PPP1C protein phosphatase 1, catalytic subunit [EC:3.1.3.16] [GO:0017018]	ath:At5g59220	MNC17.13; protein phosphatase 2C (PP2C), putative [EC:3.1.3.16] [KO:K01090]	4e-59	YDL006w	COG0631	3e-25	PP2C4_ARATH	Hydrolase;Magnesium;Manganese;Metal-binding;Multigenefamily;Proteinphosphatase,Protein phosphatase 2C (EC 3.1.3.16) (PP2C).	4e-56	GO_ID:19140	TAIR|gene:2168448 SPTR:Q9FIF5 symbol:AT5G59220.1 [GO:0015071 "protein phosphatase type 2C activity" evidence=ISS] [GO:0009737 "response to abscisic acid stimulus" evidence=IEP] Pfam:PF00481 InterPro:IPR001932 HSSP:P35813 SMART:SM00331 SMART:SM00332 EMBL:AB016890 EMBL:AY054163 EMBL:AY074555 SPTR:Q9FIF5	9e-60
gi4336433	4.3.3.12.1	PPP2C protein phosphatase 2 (formerly 2A), catalytic subunit [EC:3.1.3.16] [GO:0000158]	ath:At5g59220	MNC17.13; protein phosphatase 2C (PP2C), putative [EC:3.1.3.16] [KO:K01090]	4e-59	YDL006w	COG0631	3e-25	PP2C4_ARATH	Hydrolase;Magnesium;Manganese;Metal-binding;Multigenefamily;Proteinphosphatase,Protein phosphatase 2C (EC 3.1.3.16) (PP2C).	4e-56	GO_ID:19140	TAIR|gene:2168448 SPTR:Q9FIF5 symbol:AT5G59220.1 [GO:0015071 "protein phosphatase type 2C activity" evidence=ISS] [GO:0009737 "response to abscisic acid stimulus" evidence=IEP] Pfam:PF00481 InterPro:IPR001932 HSSP:P35813 SMART:SM00331 SMART:SM00332 EMBL:AB016890 EMBL:AY054163 EMBL:AY074555 SPTR:Q9FIF5	9e-60
gi4336433	4.2.5.36.1	PPP3C, CNA protein phosphatase 3, catalytic subunit [EC:3.1.3.16]	ath:At5g59220	MNC17.13; protein phosphatase 2C (PP2C), putative [EC:3.1.3.16] [KO:K01090]	4e-59	YDL006w	COG0631	3e-25	PP2C4_ARATH	Hydrolase;Magnesium;Manganese;Metal-binding;Multigenefamily;Proteinphosphatase,Protein phosphatase 2C (EC 3.1.3.16) (PP2C).	4e-56	GO_ID:19140	TAIR|gene:2168448 SPTR:Q9FIF5 symbol:AT5G59220.1 [GO:0015071 "protein phosphatase type 2C activity" evidence=ISS] [GO:0009737 "response to abscisic acid stimulus" evidence=IEP] Pfam:PF00481 InterPro:IPR001932 HSSP:P35813 SMART:SM00331 SMART:SM00332 EMBL:AB016890 EMBL:AY054163 EMBL:AY074555 SPTR:Q9FIF5	9e-60
gi4336433	4.1.3.45	PPP1C protein phosphatase 1, catalytic subunit [EC:3.1.3.16] [GO:0017018]	ath:At5g59220	MNC17.13; protein phosphatase 2C (PP2C), putative [EC:3.1.3.16] [KO:K01090]	4e-59	YDL006w	COG0631	3e-25	PP2C4_ARATH	Hydrolase;Magnesium;Manganese;Metal-binding;Multigenefamily;Proteinphosphatase,Protein phosphatase 2C (EC 3.1.3.16) (PP2C).	4e-56	GO_ID:19140	TAIR|gene:2168448 SPTR:Q9FIF5 symbol:AT5G59220.1 [GO:0015071 "protein phosphatase type 2C activity" evidence=ISS] [GO:0009737 "response to abscisic acid stimulus" evidence=IEP] Pfam:PF00481 InterPro:IPR001932 HSSP:P35813 SMART:SM00331 SMART:SM00332 EMBL:AB016890 EMBL:AY054163 EMBL:AY074555 SPTR:Q9FIF5	9e-60
gi4336433	3.2.9.102	PPP3C, CNA protein phosphatase 3, catalytic subunit [EC:3.1.3.16]	ath:At5g59220	MNC17.13; protein phosphatase 2C (PP2C), putative [EC:3.1.3.16] [KO:K01090]	4e-59	YDL006w	COG0631	3e-25	PP2C4_ARATH	Hydrolase;Magnesium;Manganese;Metal-binding;Multigenefamily;Proteinphosphatase,Protein phosphatase 2C (EC 3.1.3.16) (PP2C).	4e-56	GO_ID:19140	TAIR|gene:2168448 SPTR:Q9FIF5 symbol:AT5G59220.1 [GO:0015071 "protein phosphatase type 2C activity" evidence=ISS] [GO:0009737 "response to abscisic acid stimulus" evidence=IEP] Pfam:PF00481 InterPro:IPR001932 HSSP:P35813 SMART:SM00331 SMART:SM00332 EMBL:AB016890 EMBL:AY054163 EMBL:AY074555 SPTR:Q9FIF5	9e-60
gi4336433	3.2.14.10.1	PPP3C, CNA protein phosphatase 3, catalytic subunit [EC:3.1.3.16]	ath:At5g59220	MNC17.13; protein phosphatase 2C (PP2C), putative [EC:3.1.3.16] [KO:K01090]	4e-59	YDL006w	COG0631	3e-25	PP2C4_ARATH	Hydrolase;Magnesium;Manganese;Metal-binding;Multigenefamily;Proteinphosphatase,Protein phosphatase 2C (EC 3.1.3.16) (PP2C).	4e-56	GO_ID:19140	TAIR|gene:2168448 SPTR:Q9FIF5 symbol:AT5G59220.1 [GO:0015071 "protein phosphatase type 2C activity" evidence=ISS] [GO:0009737 "response to abscisic acid stimulus" evidence=IEP] Pfam:PF00481 InterPro:IPR001932 HSSP:P35813 SMART:SM00331 SMART:SM00332 EMBL:AB016890 EMBL:AY054163 EMBL:AY074555 SPTR:Q9FIF5	9e-60
Ljwgs_090123.1	99.1.2.140	COG1073				Rv2307c	COG1073	5e-09				GO_ID:3731	TAIR|gene:2102920 SPTR:Q9LI62 symbol:AT3G30380.1 [GO:0000004 "biological process unknown" evidence=ND] [GO:0008372 "cellular component unknown" evidence=ND] InterPro:IPR000379 Pfam:PF00561 InterPro:IPR000073 EMBL:AP001314 SPTR:Q9LI62	3e-51
Ljwgs_090123.1	99.1.4.5593	GO_ID:3731				Rv2307c	COG1073	5e-09				GO_ID:3731	TAIR|gene:2102920 SPTR:Q9LI62 symbol:AT3G30380.1 [GO:0000004 "biological process unknown" evidence=ND] [GO:0008372 "cellular component unknown" evidence=ND] InterPro:IPR000379 Pfam:PF00561 InterPro:IPR000073 EMBL:AP001314 SPTR:Q9LI62	3e-51
Ljwgs_068911.1	99.1.4.1020	GO_ID:18520							NAC2_ARATH	DNA-binding;Nuclearprotein;Transcription;Transcriptionregulation,NAC-domain containing protein 2 (ANAC002).	2e-11	GO_ID:18520	TAIR|gene:2121322 SPTR:Q8GUJ6 symbol:ANAC074 [GO:0003700 "transcription factor activity" evidence=ISS] [GO:0008372 "cellular component unknown" evidence=ND] [GO:0007275 "development" evidence=ISS] InterPro:IPR002086 InterPro:IPR003441 Pfam:PF02365 PROSITE:PS00687 HSSP:Q9C932 PROSITE:PS51005 EMBL:BT002462 EMBL:BT008741 SPTR:Q8GUJ6	4e-15
Ljwgs_068911.1	99.1.3.2.1995	NAC2_ARATH							NAC2_ARATH	DNA-binding;Nuclearprotein;Transcription;Transcriptionregulation,NAC-domain containing protein 2 (ANAC002).	2e-11	GO_ID:18520	TAIR|gene:2121322 SPTR:Q8GUJ6 symbol:ANAC074 [GO:0003700 "transcription factor activity" evidence=ISS] [GO:0008372 "cellular component unknown" evidence=ND] [GO:0007275 "development" evidence=ISS] InterPro:IPR002086 InterPro:IPR003441 Pfam:PF02365 PROSITE:PS00687 HSSP:Q9C932 PROSITE:PS51005 EMBL:BT002462 EMBL:BT008741 SPTR:Q8GUJ6	4e-15
chr4.CM0003.70.1	99.1.4.2831	GO_ID:46152							CHL1_ARATH	Herbicideresistance;Membrane;Nitrateassimilation;Symport;Transmembrane;Transport,Nitrate/chlorate transporter.	4e-16	GO_ID:46152	TAIR|gene:3702848 SPTR:Q9M1E1 symbol:AT3G45660.1 [GO:0005215 "transporter activity" evidence=ISS] [GO:0006857 "oligopeptide transport" evidence=ISS] [GO:0016020 "membrane" evidence=ISS] InterPro:IPR000109 InterPro:IPR006162 Pfam:PF00854 GO:GO:0016020 PROSITE:PS00012 EMBL:AL138657 PIR:T47506 SPTR:Q9M1E1	3e-37
chr4.CM0003.70.1	99.1.3.2.370	CHL1_ARATH							CHL1_ARATH	Herbicideresistance;Membrane;Nitrateassimilation;Symport;Transmembrane;Transport,Nitrate/chlorate transporter.	4e-16	GO_ID:46152	TAIR|gene:3702848 SPTR:Q9M1E1 symbol:AT3G45660.1 [GO:0005215 "transporter activity" evidence=ISS] [GO:0006857 "oligopeptide transport" evidence=ISS] [GO:0016020 "membrane" evidence=ISS] InterPro:IPR000109 InterPro:IPR006162 Pfam:PF00854 GO:GO:0016020 PROSITE:PS00012 EMBL:AL138657 PIR:T47506 SPTR:Q9M1E1	3e-37
Ljwgs_020230.1	1.4.1.49	E3.2.2.4, amn AMP nucleosidase [EC:3.2.2.4] [COG:COG0775] [GO:0008714]	ccr:CC2266	5-methylthioadenosine nucleosidase / S-adenosylhomocysteine nucleosidase [EC:3.2.2.16 3.2.2.9] [KO:K01244 K01243]	3e-32	CC2266	COG0775	6e-33	BSPA_POPDE	Glycoprotein;Multigenefamily;Signal;Storageprotein,Bark storage protein A precursor.	1e-29	GO_ID:39351	TAIR|gene:2136001 SPTR:Q8GW53 symbol:AT4G24340.1 [GO:0003824 "catalytic activity" evidence=ISS] [GO:0009116 "nucleoside metabolism" evidence=ISS] InterPro:IPR000845 Pfam:PF01048 EMBL:AK119074 EMBL:BT005314 SPTR:Q8GW53	3e-56
Ljwgs_020230.1	1.5.10.33	E3.2.2.16, pfs 5-methylthioadenosine nucleosidase [EC:3.2.2.16] [COG:COG0775] [GO:0008930]	ccr:CC2266	5-methylthioadenosine nucleosidase / S-adenosylhomocysteine nucleosidase [EC:3.2.2.16 3.2.2.9] [KO:K01244 K01243]	3e-32	CC2266	COG0775	6e-33	BSPA_POPDE	Glycoprotein;Multigenefamily;Signal;Storageprotein,Bark storage protein A precursor.	1e-29	GO_ID:39351	TAIR|gene:2136001 SPTR:Q8GW53 symbol:AT4G24340.1 [GO:0003824 "catalytic activity" evidence=ISS] [GO:0009116 "nucleoside metabolism" evidence=ISS] InterPro:IPR000845 Pfam:PF01048 EMBL:AK119074 EMBL:BT005314 SPTR:Q8GW53	3e-56
Ljwgs_020230.1	1.5.4.18	E3.2.2.9, pfs S-adenosylhomocysteine nucleosidase [EC:3.2.2.9] [COG:COG0775] [GO:0008782]	ccr:CC2266	5-methylthioadenosine nucleosidase / S-adenosylhomocysteine nucleosidase [EC:3.2.2.16 3.2.2.9] [KO:K01244 K01243]	3e-32	CC2266	COG0775	6e-33	BSPA_POPDE	Glycoprotein;Multigenefamily;Signal;Storageprotein,Bark storage protein A precursor.	1e-29	GO_ID:39351	TAIR|gene:2136001 SPTR:Q8GW53 symbol:AT4G24340.1 [GO:0003824 "catalytic activity" evidence=ISS] [GO:0009116 "nucleoside metabolism" evidence=ISS] InterPro:IPR000845 Pfam:PF01048 EMBL:AK119074 EMBL:BT005314 SPTR:Q8GW53	3e-56
chr4.CM0025.38	99.1.3.2.1539	ATL5E_ARATH							ATL5E_ARATH	Hypotheticalprotein;Membrane;Metal-binding;Transmembrane;Ublconjugationpathway;Zinc;Zinc-finger,Putative RING-H2 finger protein ATL5E.	2e-23	GO_ID:3844	TAIR|gene:2169398 SPTR:Q9FL42 symbol:AT5G07040.1 [GO:0005515 "protein binding" evidence=ISS] [GO:0008270 "zinc ion binding" evidence=ISS] InterPro:IPR001841 Pfam:PF00097 PROSITE:PS50089 SMART:SM00184 HSSP:Q9LRB7 EMBL:AB010697 SPTR:Q9FL42	8e-24
chr4.CM0025.38	99.1.4.1159	GO_ID:3844							ATL5E_ARATH	Hypotheticalprotein;Membrane;Metal-binding;Transmembrane;Ublconjugationpathway;Zinc;Zinc-finger,Putative RING-H2 finger protein ATL5E.	2e-23	GO_ID:3844	TAIR|gene:2169398 SPTR:Q9FL42 symbol:AT5G07040.1 [GO:0005515 "protein binding" evidence=ISS] [GO:0008270 "zinc ion binding" evidence=ISS] InterPro:IPR001841 Pfam:PF00097 PROSITE:PS50089 SMART:SM00184 HSSP:Q9LRB7 EMBL:AB010697 SPTR:Q9FL42	8e-24
Ljwgs_126552.1	1.3.5.17	E1.14.99.7, SQLE squalene monooxygenase [EC:1.14.99.7] [GO:0004506]	ath:At4g37760	T28I19.40; squalene monooxygenase, putative / squalene epoxidase, putative [EC:1.14.99.7] [KO:K00511]	5e-56	YGR175c	COG0654	4e-09	ERG1_PANGI	FAD;Flavoprotein;Membrane;Oxidoreductase;Transmembrane,Squalene monooxygenase (EC 1.14.99.7) (Squalene epoxidase) (SE).	2e-59	GO_ID:35202	TAIR|gene:2059195 SPTR:O81000 symbol:AT2G22830.1 [GO:0016126 "sterol biosynthesis" evidence=TAS] InterPro:IPR003042 Pfam:PF01266 InterPro:IPR000205 InterPro:IPR006076 GO:GO:0008152 PRINTS:PR00420 EMBL:AC004786 PIR:D84617 SPTR:O81000	2e-52
Ljwgs_126552.1	1.11.17.25	E1.14.13.2, pobA p-hydroxybenzoate 3-monooxygenase [EC:1.14.13.2] [COG:COG0654] [GO:0018659]	ath:At4g37760	T28I19.40; squalene monooxygenase, putative / squalene epoxidase, putative [EC:1.14.99.7] [KO:K00511]	5e-56	YGR175c	COG0654	4e-09	ERG1_PANGI	FAD;Flavoprotein;Membrane;Oxidoreductase;Transmembrane,Squalene monooxygenase (EC 1.14.99.7) (Squalene epoxidase) (SE).	2e-59	GO_ID:35202	TAIR|gene:2059195 SPTR:O81000 symbol:AT2G22830.1 [GO:0016126 "sterol biosynthesis" evidence=TAS] InterPro:IPR003042 Pfam:PF01266 InterPro:IPR000205 InterPro:IPR006076 GO:GO:0008152 PRINTS:PR00420 EMBL:AC004786 PIR:D84617 SPTR:O81000	2e-52
Ljwgs_126552.1	1.3.6.4	E1.14.13.- [EC:1.14.13.-] [COG:COG0654]	ath:At4g37760	T28I19.40; squalene monooxygenase, putative / squalene epoxidase, putative [EC:1.14.99.7] [KO:K00511]	5e-56	YGR175c	COG0654	4e-09	ERG1_PANGI	FAD;Flavoprotein;Membrane;Oxidoreductase;Transmembrane,Squalene monooxygenase (EC 1.14.99.7) (Squalene epoxidase) (SE).	2e-59	GO_ID:35202	TAIR|gene:2059195 SPTR:O81000 symbol:AT2G22830.1 [GO:0016126 "sterol biosynthesis" evidence=TAS] InterPro:IPR003042 Pfam:PF01266 InterPro:IPR000205 InterPro:IPR006076 GO:GO:0008152 PRINTS:PR00420 EMBL:AC004786 PIR:D84617 SPTR:O81000	2e-52
Ljwgs_126552.1	1.11.20.5	E1.14.13.- [EC:1.14.13.-] [COG:COG0654]	ath:At4g37760	T28I19.40; squalene monooxygenase, putative / squalene epoxidase, putative [EC:1.14.99.7] [KO:K00511]	5e-56	YGR175c	COG0654	4e-09	ERG1_PANGI	FAD;Flavoprotein;Membrane;Oxidoreductase;Transmembrane,Squalene monooxygenase (EC 1.14.99.7) (Squalene epoxidase) (SE).	2e-59	GO_ID:35202	TAIR|gene:2059195 SPTR:O81000 symbol:AT2G22830.1 [GO:0016126 "sterol biosynthesis" evidence=TAS] InterPro:IPR003042 Pfam:PF01266 InterPro:IPR000205 InterPro:IPR006076 GO:GO:0008152 PRINTS:PR00420 EMBL:AC004786 PIR:D84617 SPTR:O81000	2e-52
Ljwgs_126552.1	1.11.14.3	E1.14.13.1 salicylate hydroxylase [EC:1.14.13.1] [COG:COG0654] [GO:0018658]	ath:At4g37760	T28I19.40; squalene monooxygenase, putative / squalene epoxidase, putative [EC:1.14.99.7] [KO:K00511]	5e-56	YGR175c	COG0654	4e-09	ERG1_PANGI	FAD;Flavoprotein;Membrane;Oxidoreductase;Transmembrane,Squalene monooxygenase (EC 1.14.99.7) (Squalene epoxidase) (SE).	2e-59	GO_ID:35202	TAIR|gene:2059195 SPTR:O81000 symbol:AT2G22830.1 [GO:0016126 "sterol biosynthesis" evidence=TAS] InterPro:IPR003042 Pfam:PF01266 InterPro:IPR000205 InterPro:IPR006076 GO:GO:0008152 PRINTS:PR00420 EMBL:AC004786 PIR:D84617 SPTR:O81000	2e-52
Ljwgs_126552.1	1.11.12.2	E1.14.13.1 salicylate hydroxylase [EC:1.14.13.1] [COG:COG0654] [GO:0018658]	ath:At4g37760	T28I19.40; squalene monooxygenase, putative / squalene epoxidase, putative [EC:1.14.99.7] [KO:K00511]	5e-56	YGR175c	COG0654	4e-09	ERG1_PANGI	FAD;Flavoprotein;Membrane;Oxidoreductase;Transmembrane,Squalene monooxygenase (EC 1.14.99.7) (Squalene epoxidase) (SE).	2e-59	GO_ID:35202	TAIR|gene:2059195 SPTR:O81000 symbol:AT2G22830.1 [GO:0016126 "sterol biosynthesis" evidence=TAS] InterPro:IPR003042 Pfam:PF01266 InterPro:IPR000205 InterPro:IPR006076 GO:GO:0008152 PRINTS:PR00420 EMBL:AC004786 PIR:D84617 SPTR:O81000	2e-52
Ljwgs_126552.1	1.2.6.14	E1.14.13.- [EC:1.14.13.-] [COG:COG0654]	ath:At4g37760	T28I19.40; squalene monooxygenase, putative / squalene epoxidase, putative [EC:1.14.99.7] [KO:K00511]	5e-56	YGR175c	COG0654	4e-09	ERG1_PANGI	FAD;Flavoprotein;Membrane;Oxidoreductase;Transmembrane,Squalene monooxygenase (EC 1.14.99.7) (Squalene epoxidase) (SE).	2e-59	GO_ID:35202	TAIR|gene:2059195 SPTR:O81000 symbol:AT2G22830.1 [GO:0016126 "sterol biosynthesis" evidence=TAS] InterPro:IPR003042 Pfam:PF01266 InterPro:IPR000205 InterPro:IPR006076 GO:GO:0008152 PRINTS:PR00420 EMBL:AC004786 PIR:D84617 SPTR:O81000	2e-52
Ljwgs_126552.1	1.5.14.46	E1.14.13.- [EC:1.14.13.-] [COG:COG0654]	ath:At4g37760	T28I19.40; squalene monooxygenase, putative / squalene epoxidase, putative [EC:1.14.99.7] [KO:K00511]	5e-56	YGR175c	COG0654	4e-09	ERG1_PANGI	FAD;Flavoprotein;Membrane;Oxidoreductase;Transmembrane,Squalene monooxygenase (EC 1.14.99.7) (Squalene epoxidase) (SE).	2e-59	GO_ID:35202	TAIR|gene:2059195 SPTR:O81000 symbol:AT2G22830.1 [GO:0016126 "sterol biosynthesis" evidence=TAS] InterPro:IPR003042 Pfam:PF01266 InterPro:IPR000205 InterPro:IPR006076 GO:GO:0008152 PRINTS:PR00420 EMBL:AC004786 PIR:D84617 SPTR:O81000	2e-52
Ljwgs_126552.1	1.11.4.5	E1.14.13.- [EC:1.14.13.-] [COG:COG0654]	ath:At4g37760	T28I19.40; squalene monooxygenase, putative / squalene epoxidase, putative [EC:1.14.99.7] [KO:K00511]	5e-56	YGR175c	COG0654	4e-09	ERG1_PANGI	FAD;Flavoprotein;Membrane;Oxidoreductase;Transmembrane,Squalene monooxygenase (EC 1.14.99.7) (Squalene epoxidase) (SE).	2e-59	GO_ID:35202	TAIR|gene:2059195 SPTR:O81000 symbol:AT2G22830.1 [GO:0016126 "sterol biosynthesis" evidence=TAS] InterPro:IPR003042 Pfam:PF01266 InterPro:IPR000205 InterPro:IPR006076 GO:GO:0008152 PRINTS:PR00420 EMBL:AC004786 PIR:D84617 SPTR:O81000	2e-52
Ljwgs_126552.1	1.11.11.4	E1.14.13.- [EC:1.14.13.-] [COG:COG0654]	ath:At4g37760	T28I19.40; squalene monooxygenase, putative / squalene epoxidase, putative [EC:1.14.99.7] [KO:K00511]	5e-56	YGR175c	COG0654	4e-09	ERG1_PANGI	FAD;Flavoprotein;Membrane;Oxidoreductase;Transmembrane,Squalene monooxygenase (EC 1.14.99.7) (Squalene epoxidase) (SE).	2e-59	GO_ID:35202	TAIR|gene:2059195 SPTR:O81000 symbol:AT2G22830.1 [GO:0016126 "sterol biosynthesis" evidence=TAS] InterPro:IPR003042 Pfam:PF01266 InterPro:IPR000205 InterPro:IPR006076 GO:GO:0008152 PRINTS:PR00420 EMBL:AC004786 PIR:D84617 SPTR:O81000	2e-52
Ljwgs_126552.1	1.11.19.2	E1.14.13.- [EC:1.14.13.-] [COG:COG0654]	ath:At4g37760	T28I19.40; squalene monooxygenase, putative / squalene epoxidase, putative [EC:1.14.99.7] [KO:K00511]	5e-56	YGR175c	COG0654	4e-09	ERG1_PANGI	FAD;Flavoprotein;Membrane;Oxidoreductase;Transmembrane,Squalene monooxygenase (EC 1.14.99.7) (Squalene epoxidase) (SE).	2e-59	GO_ID:35202	TAIR|gene:2059195 SPTR:O81000 symbol:AT2G22830.1 [GO:0016126 "sterol biosynthesis" evidence=TAS] InterPro:IPR003042 Pfam:PF01266 InterPro:IPR000205 InterPro:IPR006076 GO:GO:0008152 PRINTS:PR00420 EMBL:AC004786 PIR:D84617 SPTR:O81000	2e-52
Ljwgs_126552.1	1.11.20.4	E1.14.13.1 salicylate hydroxylase [EC:1.14.13.1] [COG:COG0654] [GO:0018658]	ath:At4g37760	T28I19.40; squalene monooxygenase, putative / squalene epoxidase, putative [EC:1.14.99.7] [KO:K00511]	5e-56	YGR175c	COG0654	4e-09	ERG1_PANGI	FAD;Flavoprotein;Membrane;Oxidoreductase;Transmembrane,Squalene monooxygenase (EC 1.14.99.7) (Squalene epoxidase) (SE).	2e-59	GO_ID:35202	TAIR|gene:2059195 SPTR:O81000 symbol:AT2G22830.1 [GO:0016126 "sterol biosynthesis" evidence=TAS] InterPro:IPR003042 Pfam:PF01266 InterPro:IPR000205 InterPro:IPR006076 GO:GO:0008152 PRINTS:PR00420 EMBL:AC004786 PIR:D84617 SPTR:O81000	2e-52
Ljwgs_126552.1	1.5.12.41	E1.14.13.- [EC:1.14.13.-] [COG:COG0654]	ath:At4g37760	T28I19.40; squalene monooxygenase, putative / squalene epoxidase, putative [EC:1.14.99.7] [KO:K00511]	5e-56	YGR175c	COG0654	4e-09	ERG1_PANGI	FAD;Flavoprotein;Membrane;Oxidoreductase;Transmembrane,Squalene monooxygenase (EC 1.14.99.7) (Squalene epoxidase) (SE).	2e-59	GO_ID:35202	TAIR|gene:2059195 SPTR:O81000 symbol:AT2G22830.1 [GO:0016126 "sterol biosynthesis" evidence=TAS] InterPro:IPR003042 Pfam:PF01266 InterPro:IPR000205 InterPro:IPR006076 GO:GO:0008152 PRINTS:PR00420 EMBL:AC004786 PIR:D84617 SPTR:O81000	2e-52
Ljwgs_126552.1	1.5.11.18	E1.14.13.- [EC:1.14.13.-] [COG:COG0654]	ath:At4g37760	T28I19.40; squalene monooxygenase, putative / squalene epoxidase, putative [EC:1.14.99.7] [KO:K00511]	5e-56	YGR175c	COG0654	4e-09	ERG1_PANGI	FAD;Flavoprotein;Membrane;Oxidoreductase;Transmembrane,Squalene monooxygenase (EC 1.14.99.7) (Squalene epoxidase) (SE).	2e-59	GO_ID:35202	TAIR|gene:2059195 SPTR:O81000 symbol:AT2G22830.1 [GO:0016126 "sterol biosynthesis" evidence=TAS] InterPro:IPR003042 Pfam:PF01266 InterPro:IPR000205 InterPro:IPR006076 GO:GO:0008152 PRINTS:PR00420 EMBL:AC004786 PIR:D84617 SPTR:O81000	2e-52
Ljwgs_126552.1	1.10.1.6	E1.14.99.7, SQLE squalene monooxygenase [EC:1.14.99.7] [GO:0004506]	ath:At4g37760	T28I19.40; squalene monooxygenase, putative / squalene epoxidase, putative [EC:1.14.99.7] [KO:K00511]	5e-56	YGR175c	COG0654	4e-09	ERG1_PANGI	FAD;Flavoprotein;Membrane;Oxidoreductase;Transmembrane,Squalene monooxygenase (EC 1.14.99.7) (Squalene epoxidase) (SE).	2e-59	GO_ID:35202	TAIR|gene:2059195 SPTR:O81000 symbol:AT2G22830.1 [GO:0016126 "sterol biosynthesis" evidence=TAS] InterPro:IPR003042 Pfam:PF01266 InterPro:IPR000205 InterPro:IPR006076 GO:GO:0008152 PRINTS:PR00420 EMBL:AC004786 PIR:D84617 SPTR:O81000	2e-52
Ljwgs_126552.1	1.9.11.10	COQ6 ubiquinone biosynthesis monooxygenase Coq6 [EC:1.14.13.-] [COG:COG0654]	ath:At4g37760	T28I19.40; squalene monooxygenase, putative / squalene epoxidase, putative [EC:1.14.99.7] [KO:K00511]	5e-56	YGR175c	COG0654	4e-09	ERG1_PANGI	FAD;Flavoprotein;Membrane;Oxidoreductase;Transmembrane,Squalene monooxygenase (EC 1.14.99.7) (Squalene epoxidase) (SE).	2e-59	GO_ID:35202	TAIR|gene:2059195 SPTR:O81000 symbol:AT2G22830.1 [GO:0016126 "sterol biosynthesis" evidence=TAS] InterPro:IPR003042 Pfam:PF01266 InterPro:IPR000205 InterPro:IPR006076 GO:GO:0008152 PRINTS:PR00420 EMBL:AC004786 PIR:D84617 SPTR:O81000	2e-52
Ljwgs_126552.1	1.5.13.30	MHPA 3-(3-hydroxy-phenyl)propionate hydroxylase [EC:1.14.13.-] [COG:COG0654] [GO:0008688]	ath:At4g37760	T28I19.40; squalene monooxygenase, putative / squalene epoxidase, putative [EC:1.14.99.7] [KO:K00511]	5e-56	YGR175c	COG0654	4e-09	ERG1_PANGI	FAD;Flavoprotein;Membrane;Oxidoreductase;Transmembrane,Squalene monooxygenase (EC 1.14.99.7) (Squalene epoxidase) (SE).	2e-59	GO_ID:35202	TAIR|gene:2059195 SPTR:O81000 symbol:AT2G22830.1 [GO:0016126 "sterol biosynthesis" evidence=TAS] InterPro:IPR003042 Pfam:PF01266 InterPro:IPR000205 InterPro:IPR006076 GO:GO:0008152 PRINTS:PR00420 EMBL:AC004786 PIR:D84617 SPTR:O81000	2e-52
Ljwgs_126552.1	1.3.5.23	E1.14.13.- [EC:1.14.13.-] [COG:COG0654]	ath:At4g37760	T28I19.40; squalene monooxygenase, putative / squalene epoxidase, putative [EC:1.14.99.7] [KO:K00511]	5e-56	YGR175c	COG0654	4e-09	ERG1_PANGI	FAD;Flavoprotein;Membrane;Oxidoreductase;Transmembrane,Squalene monooxygenase (EC 1.14.99.7) (Squalene epoxidase) (SE).	2e-59	GO_ID:35202	TAIR|gene:2059195 SPTR:O81000 symbol:AT2G22830.1 [GO:0016126 "sterol biosynthesis" evidence=TAS] InterPro:IPR003042 Pfam:PF01266 InterPro:IPR000205 InterPro:IPR006076 GO:GO:0008152 PRINTS:PR00420 EMBL:AC004786 PIR:D84617 SPTR:O81000	2e-52
Ljwgs_126552.1	1.5.13.11	E1.14.13.- [EC:1.14.13.-] [COG:COG0654]	ath:At4g37760	T28I19.40; squalene monooxygenase, putative / squalene epoxidase, putative [EC:1.14.99.7] [KO:K00511]	5e-56	YGR175c	COG0654	4e-09	ERG1_PANGI	FAD;Flavoprotein;Membrane;Oxidoreductase;Transmembrane,Squalene monooxygenase (EC 1.14.99.7) (Squalene epoxidase) (SE).	2e-59	GO_ID:35202	TAIR|gene:2059195 SPTR:O81000 symbol:AT2G22830.1 [GO:0016126 "sterol biosynthesis" evidence=TAS] InterPro:IPR003042 Pfam:PF01266 InterPro:IPR000205 InterPro:IPR006076 GO:GO:0008152 PRINTS:PR00420 EMBL:AC004786 PIR:D84617 SPTR:O81000	2e-52
Ljwgs_126552.1	1.3.8.4	E1.14.13.- [EC:1.14.13.-] [COG:COG0654]	ath:At4g37760	T28I19.40; squalene monooxygenase, putative / squalene epoxidase, putative [EC:1.14.99.7] [KO:K00511]	5e-56	YGR175c	COG0654	4e-09	ERG1_PANGI	FAD;Flavoprotein;Membrane;Oxidoreductase;Transmembrane,Squalene monooxygenase (EC 1.14.99.7) (Squalene epoxidase) (SE).	2e-59	GO_ID:35202	TAIR|gene:2059195 SPTR:O81000 symbol:AT2G22830.1 [GO:0016126 "sterol biosynthesis" evidence=TAS] InterPro:IPR003042 Pfam:PF01266 InterPro:IPR000205 InterPro:IPR006076 GO:GO:0008152 PRINTS:PR00420 EMBL:AC004786 PIR:D84617 SPTR:O81000	2e-52
Ljwgs_126552.1	1.11.10.2	E1.14.13.- [EC:1.14.13.-] [COG:COG0654]	ath:At4g37760	T28I19.40; squalene monooxygenase, putative / squalene epoxidase, putative [EC:1.14.99.7] [KO:K00511]	5e-56	YGR175c	COG0654	4e-09	ERG1_PANGI	FAD;Flavoprotein;Membrane;Oxidoreductase;Transmembrane,Squalene monooxygenase (EC 1.14.99.7) (Squalene epoxidase) (SE).	2e-59	GO_ID:35202	TAIR|gene:2059195 SPTR:O81000 symbol:AT2G22830.1 [GO:0016126 "sterol biosynthesis" evidence=TAS] InterPro:IPR003042 Pfam:PF01266 InterPro:IPR000205 InterPro:IPR006076 GO:GO:0008152 PRINTS:PR00420 EMBL:AC004786 PIR:D84617 SPTR:O81000	2e-52
Ljwgs_126552.1	1.11.7.2	E1.14.13.2, pobA p-hydroxybenzoate 3-monooxygenase [EC:1.14.13.2] [COG:COG0654] [GO:0018659]	ath:At4g37760	T28I19.40; squalene monooxygenase, putative / squalene epoxidase, putative [EC:1.14.99.7] [KO:K00511]	5e-56	YGR175c	COG0654	4e-09	ERG1_PANGI	FAD;Flavoprotein;Membrane;Oxidoreductase;Transmembrane,Squalene monooxygenase (EC 1.14.99.7) (Squalene epoxidase) (SE).	2e-59	GO_ID:35202	TAIR|gene:2059195 SPTR:O81000 symbol:AT2G22830.1 [GO:0016126 "sterol biosynthesis" evidence=TAS] InterPro:IPR003042 Pfam:PF01266 InterPro:IPR000205 InterPro:IPR006076 GO:GO:0008152 PRINTS:PR00420 EMBL:AC004786 PIR:D84617 SPTR:O81000	2e-52
Ljwgs_126552.1	1.10.6.6	E1.14.13.- [EC:1.14.13.-] [COG:COG0654]	ath:At4g37760	T28I19.40; squalene monooxygenase, putative / squalene epoxidase, putative [EC:1.14.99.7] [KO:K00511]	5e-56	YGR175c	COG0654	4e-09	ERG1_PANGI	FAD;Flavoprotein;Membrane;Oxidoreductase;Transmembrane,Squalene monooxygenase (EC 1.14.99.7) (Squalene epoxidase) (SE).	2e-59	GO_ID:35202	TAIR|gene:2059195 SPTR:O81000 symbol:AT2G22830.1 [GO:0016126 "sterol biosynthesis" evidence=TAS] InterPro:IPR003042 Pfam:PF01266 InterPro:IPR000205 InterPro:IPR006076 GO:GO:0008152 PRINTS:PR00420 EMBL:AC004786 PIR:D84617 SPTR:O81000	2e-52
Ljwgs_126552.1	1.9.11.7	UBIF 2-octaprenyl-3-methyl-6-methoxy-1,4-benzoquinol hydroxylase [EC:1.14.13.-] [COG:COG0654]	ath:At4g37760	T28I19.40; squalene monooxygenase, putative / squalene epoxidase, putative [EC:1.14.99.7] [KO:K00511]	5e-56	YGR175c	COG0654	4e-09	ERG1_PANGI	FAD;Flavoprotein;Membrane;Oxidoreductase;Transmembrane,Squalene monooxygenase (EC 1.14.99.7) (Squalene epoxidase) (SE).	2e-59	GO_ID:35202	TAIR|gene:2059195 SPTR:O81000 symbol:AT2G22830.1 [GO:0016126 "sterol biosynthesis" evidence=TAS] InterPro:IPR003042 Pfam:PF01266 InterPro:IPR000205 InterPro:IPR006076 GO:GO:0008152 PRINTS:PR00420 EMBL:AC004786 PIR:D84617 SPTR:O81000	2e-52
Ljwgs_126552.1	1.10.3.9	E1.14.13.- [EC:1.14.13.-] [COG:COG0654]	ath:At4g37760	T28I19.40; squalene monooxygenase, putative / squalene epoxidase, putative [EC:1.14.99.7] [KO:K00511]	5e-56	YGR175c	COG0654	4e-09	ERG1_PANGI	FAD;Flavoprotein;Membrane;Oxidoreductase;Transmembrane,Squalene monooxygenase (EC 1.14.99.7) (Squalene epoxidase) (SE).	2e-59	GO_ID:35202	TAIR|gene:2059195 SPTR:O81000 symbol:AT2G22830.1 [GO:0016126 "sterol biosynthesis" evidence=TAS] InterPro:IPR003042 Pfam:PF01266 InterPro:IPR000205 InterPro:IPR006076 GO:GO:0008152 PRINTS:PR00420 EMBL:AC004786 PIR:D84617 SPTR:O81000	2e-52
Ljwgs_126552.1	1.9.11.5	UBIH 2-octaprenyl-6-methoxyphenol hydroxylase [EC:1.14.13.-] [COG:COG0654] [GO:0008681]	ath:At4g37760	T28I19.40; squalene monooxygenase, putative / squalene epoxidase, putative [EC:1.14.99.7] [KO:K00511]	5e-56	YGR175c	COG0654	4e-09	ERG1_PANGI	FAD;Flavoprotein;Membrane;Oxidoreductase;Transmembrane,Squalene monooxygenase (EC 1.14.99.7) (Squalene epoxidase) (SE).	2e-59	GO_ID:35202	TAIR|gene:2059195 SPTR:O81000 symbol:AT2G22830.1 [GO:0016126 "sterol biosynthesis" evidence=TAS] InterPro:IPR003042 Pfam:PF01266 InterPro:IPR000205 InterPro:IPR006076 GO:GO:0008152 PRINTS:PR00420 EMBL:AC004786 PIR:D84617 SPTR:O81000	2e-52
Ljwgs_126552.1	1.11.12.6	E1.14.13.- [EC:1.14.13.-] [COG:COG0654]	ath:At4g37760	T28I19.40; squalene monooxygenase, putative / squalene epoxidase, putative [EC:1.14.99.7] [KO:K00511]	5e-56	YGR175c	COG0654	4e-09	ERG1_PANGI	FAD;Flavoprotein;Membrane;Oxidoreductase;Transmembrane,Squalene monooxygenase (EC 1.14.99.7) (Squalene epoxidase) (SE).	2e-59	GO_ID:35202	TAIR|gene:2059195 SPTR:O81000 symbol:AT2G22830.1 [GO:0016126 "sterol biosynthesis" evidence=TAS] InterPro:IPR003042 Pfam:PF01266 InterPro:IPR000205 InterPro:IPR006076 GO:GO:0008152 PRINTS:PR00420 EMBL:AC004786 PIR:D84617 SPTR:O81000	2e-52
TM0674.25	1.10.7.6	E2.4.1.91 flavonol 3-O-glucosyltransferase [EC:2.4.1.91] [GO:0047893] [CAZy:GT1]	ath:At4g15280	FCAALL.255; UDP-glucoronosyl/UDP-glucosyl transferase family protein [EC:2.4.1.91] [KO:K00724]	2e-40				UFOG5_MANES	Glycosyltransferase;Multigenefamily;Transferase,Flavonol 3-O-glucosyltransferase 5 (EC 2.4.1.91) (UDP-glucose flavonoid 3-O-glucosyltransferase 5).	1e-81	GO_ID:43430	TAIR|gene:3698438 SPTR:Q94A84 symbol:UGT72E1 [GO:0016757 "transferase activity, transferring glycosyl groups" evidence=ISS] [GO:0008194 "UDP-glycosyltransferase activity" evidence=ISS] [GO:0047209 "coniferyl-alcohol glucosyltransferase activity" evidence=IDA] [GO:0009808 "lignin metabolism" evidence=TAS] InterPro:IPR002213 Pfam:PF00201 GO:GO:0008152 PROSITE:PS00375 EMBL:AY049277 EMBL:BT015770 SPT…	1e-80
Ljwgs_016295.1	99.1.3.1.104	EC 3.1.27.1	ath:At2g02990	T17M13.16; ribonuclease 1 (RNS1) [EC:3.1.27.1] [KO:K01166]	5e-25				RNS1_ARATH	Directproteinsequencing;Endonuclease;Hydrolase;Multigenefamily;Nuclease;Signal,Ribonuclease 1 precursor (EC 3.1.27.1).	3e-25	GO_ID:22577	TAIR|gene:2056754 SPTR:P42813 symbol:AT2G02990.1 [GO:0007568 "aging" evidence=IEP] [GO:0016036 "cellular response to phosphate starvation" evidence=IEP] [GO:0004521 "endoribonuclease activity" evidence=ISS] EMBL:AC004138 InterPro:IPR001568 Pfam:PF00445 HSSP:P80022 PROSITE:PS00530 PROSITE:PS00531 EMBL:U05206 EMBL:AY072413 EMBL:AY114710 PIR:A84443 SPTR:P42813	1e-25
Ljwgs_016295.1	99.1.4.5116	GO_ID:22577	ath:At2g02990	T17M13.16; ribonuclease 1 (RNS1) [EC:3.1.27.1] [KO:K01166]	5e-25				RNS1_ARATH	Directproteinsequencing;Endonuclease;Hydrolase;Multigenefamily;Nuclease;Signal,Ribonuclease 1 precursor (EC 3.1.27.1).	3e-25	GO_ID:22577	TAIR|gene:2056754 SPTR:P42813 symbol:AT2G02990.1 [GO:0007568 "aging" evidence=IEP] [GO:0016036 "cellular response to phosphate starvation" evidence=IEP] [GO:0004521 "endoribonuclease activity" evidence=ISS] EMBL:AC004138 InterPro:IPR001568 Pfam:PF00445 HSSP:P80022 PROSITE:PS00530 PROSITE:PS00531 EMBL:U05206 EMBL:AY072413 EMBL:AY114710 PIR:A84443 SPTR:P42813	1e-25
Ljwgs_016295.1	99.1.1.143	KO:K01166	ath:At2g02990	T17M13.16; ribonuclease 1 (RNS1) [EC:3.1.27.1] [KO:K01166]	5e-25				RNS1_ARATH	Directproteinsequencing;Endonuclease;Hydrolase;Multigenefamily;Nuclease;Signal,Ribonuclease 1 precursor (EC 3.1.27.1).	3e-25	GO_ID:22577	TAIR|gene:2056754 SPTR:P42813 symbol:AT2G02990.1 [GO:0007568 "aging" evidence=IEP] [GO:0016036 "cellular response to phosphate starvation" evidence=IEP] [GO:0004521 "endoribonuclease activity" evidence=ISS] EMBL:AC004138 InterPro:IPR001568 Pfam:PF00445 HSSP:P80022 PROSITE:PS00530 PROSITE:PS00531 EMBL:U05206 EMBL:AY072413 EMBL:AY114710 PIR:A84443 SPTR:P42813	1e-25
Ljwgs_037123.1	99.1.4.8600	GO_ID:41781										GO_ID:41781	TAIR|gene:2139388 SPTR:Q9ZTA3 symbol:AT4G03070.1 [GO:0019761 "glucosinolate biosynthesis" evidence=ISS] [GO:0016706 "oxidoreductase activity, acting on paired donors, with incorporation or reduction of molecular oxygen, 2-oxoglutarate as one donor, and incorporation of one atom each of oxygen into both donors" evidence=ISS] Pfam:PF03171 InterPro:IPR002283 InterPro:IPR005123 PRINTS:PR00682 EMBL:AF…	6e-18
chr1.CM0063.42	99.1.4.5588	GO_ID:49110							HA22E_ARATH	Membrane;Transmembrane,HVA22-like protein e (AtHVA22e).	2e-42	GO_ID:49110	TAIR|gene:2163289 SPTR:Q9FED2 symbol:AT5G50720.1 [GO:0005554 "molecular function unknown" evidence=ND] InterPro:IPR004345 Pfam:PF03134 EMBL:AB023037 EMBL:AF290892 EMBL:AF313484 EMBL:AY084933 GeneFarm:4721 SPTR:Q9FED2	8e-43
chr1.CM0063.42	99.1.3.2.1745	HA22E_ARATH							HA22E_ARATH	Membrane;Transmembrane,HVA22-like protein e (AtHVA22e).	2e-42	GO_ID:49110	TAIR|gene:2163289 SPTR:Q9FED2 symbol:AT5G50720.1 [GO:0005554 "molecular function unknown" evidence=ND] InterPro:IPR004345 Pfam:PF03134 EMBL:AB023037 EMBL:AF290892 EMBL:AF313484 EMBL:AY084933 GeneFarm:4721 SPTR:Q9FED2	8e-43
Ljwgs_014502.1	99.1.4.2174	GO_ID:19707										GO_ID:19707	TAIR|gene:2082507 SPTR:Q9M2K7 symbol:AT3G57400.1 [GO:0005554 "molecular function unknown" evidence=ND] [GO:0008372 "cellular component unknown" evidence=ND] EMBL:AL137080 PIR:T45818 SPTR:Q9M2K7	2e-26
chr1.TM0805.8	99.1.3.2.17	TMVRN_NICGU							TMVRN_NICGU	Alternativesplicing;ATP-binding;Hypersensitiveresponse;Leucine-richrepeat;Nucleotide-binding;Plantdefense;Repeat,TMV resistance protein N.	7e-32	GO_ID:40752	TAIR|gene:2032717 SPTR:Q9SSN5 symbol:AT1G72910.1 [GO:0006952 "defense response" evidence=ISS] InterPro:IPR000157 InterPro:IPR000767 Pfam:PF01582 GO:GO:0016020 SMART:SM00255 PROSITE:PS50104 PRINTS:PR00364 EMBL:AC008017 PIR:C96754 SPTR:Q9SSN5	6e-26
chr1.TM0805.8	99.1.4.5153	GO_ID:40752							TMVRN_NICGU	Alternativesplicing;ATP-binding;Hypersensitiveresponse;Leucine-richrepeat;Nucleotide-binding;Plantdefense;Repeat,TMV resistance protein N.	7e-32	GO_ID:40752	TAIR|gene:2032717 SPTR:Q9SSN5 symbol:AT1G72910.1 [GO:0006952 "defense response" evidence=ISS] InterPro:IPR000157 InterPro:IPR000767 Pfam:PF01582 GO:GO:0016020 SMART:SM00255 PROSITE:PS50104 PRINTS:PR00364 EMBL:AC008017 PIR:C96754 SPTR:Q9SSN5	6e-26
chr4.CM0131.17	99.1.4.6412	GO_ID:27102										GO_ID:27102	TAIR|gene:2077976 SPTR:Q94BX2 symbol:AT3G50910.1 [GO:0000004 "biological process unknown" evidence=ND] [GO:0008372 "cellular component unknown" evidence=ND] [GO:0005554 "molecular function unknown" evidence=ND] EMBL:AY039605 EMBL:BT003021 SPTR:Q94BX2	1e-82
gi45604336	99.2	Unclassified without homolog
Ljwgs_145147.1	99.1.3.2.17	TMVRN_NICGU							TMVRN_NICGU	Alternativesplicing;ATP-binding;Hypersensitiveresponse;Leucine-richrepeat;Nucleotide-binding;Plantdefense;Repeat,TMV resistance protein N.	4e-36	GO_ID:37624	TAIR|gene:2032732 SPTR:Q9SSN3 symbol:AT1G72930.1 [GO:0006952 "defense response" evidence=ISS] InterPro:IPR000157 Pfam:PF01582 GO:GO:0016020 SMART:SM00255 PROSITE:PS50104 EMBL:AC008017 EMBL:AY044312 EMBL:AY065114 EMBL:AY081663 EMBL:AY086809 PIR:E96754 SPTR:Q9SSN3	3e-30
Ljwgs_145147.1	99.1.4.4556	GO_ID:37624							TMVRN_NICGU	Alternativesplicing;ATP-binding;Hypersensitiveresponse;Leucine-richrepeat;Nucleotide-binding;Plantdefense;Repeat,TMV resistance protein N.	4e-36	GO_ID:37624	TAIR|gene:2032732 SPTR:Q9SSN3 symbol:AT1G72930.1 [GO:0006952 "defense response" evidence=ISS] InterPro:IPR000157 Pfam:PF01582 GO:GO:0016020 SMART:SM00255 PROSITE:PS50104 EMBL:AC008017 EMBL:AY044312 EMBL:AY065114 EMBL:AY081663 EMBL:AY086809 PIR:E96754 SPTR:Q9SSN3	3e-30
TM0674.3.1	99.1.3.1.119	EC 3.1.1.-							EST_HEVBR	Allergen;Directproteinsequencing;Glycoprotein;Hydrolase;Plantdefense;Signal,Esterase precursor (EC 3.1.1.-) (Early nodule-specific protein homolog) (Latex allergen Hev b 13).	4e-12	GO_ID:48100	TAIR|gene:2018752 SPTR:Q94F40 symbol:AT1G28600.1 [GO:0016789 "carboxylic ester hydrolase activity" evidence=ISS] INTERPRO:IPR001087 Pfam:PF00657 EMBL:AF385739 EMBL:AY133675 SPTR:Q94F40	9e-32
TM0674.3.1	99.1.4.3175	GO_ID:48100							EST_HEVBR	Allergen;Directproteinsequencing;Glycoprotein;Hydrolase;Plantdefense;Signal,Esterase precursor (EC 3.1.1.-) (Early nodule-specific protein homolog) (Latex allergen Hev b 13).	4e-12	GO_ID:48100	TAIR|gene:2018752 SPTR:Q94F40 symbol:AT1G28600.1 [GO:0016789 "carboxylic ester hydrolase activity" evidence=ISS] INTERPRO:IPR001087 Pfam:PF00657 EMBL:AF385739 EMBL:AY133675 SPTR:Q94F40	9e-32
CM0601.40	99.2	Unclassified without homolog
chr4.TM0844.26	1.5.6.17	E1.2.1.27, mmsA, iolA methylmalonate-semialdehyde dehydrogenase [EC:1.2.1.27] [COG:COG1012] [GO:0004491]	ath:At1g44170	T7O23.15; aldehyde dehydrogenase, putative (ALDH) [EC:1.2.1.3] [KO:K00128]	5e-87	slr0091	COG1012	4e-56	AL3A1_MOUSE	NADP;Oxidoreductase;Polymorphism,Aldehyde dehydrogenase, dimeric NADP-preferring (EC 1.2.1.5) (ALDH class 3) (Dioxin-inducible aldehyde dehydrogenase 3).	3e-51	GO_ID:27326	TAIR|gene:2116133 SPTR:Q940H4 symbol:AT4G34240.1 [GO:0004028 "aldehyde dehydrogenase activity" evidence=ISS] InterPro:IPR002086 Pfam:PF00171 GO:GO:0008152 PROSITE:PS00070 HSSP:P11883 EMBL:AY054633 EMBL:AY081532 SPTR:Q940H4	3e-95
chr4.TM0844.26	1.1.7.3	E1.2.1.3 aldehyde dehydrogenase (NAD+) [EC:1.2.1.3] [COG:COG1012] [GO:0004029]	ath:At1g44170	T7O23.15; aldehyde dehydrogenase, putative (ALDH) [EC:1.2.1.3] [KO:K00128]	5e-87	slr0091	COG1012	4e-56	AL3A1_MOUSE	NADP;Oxidoreductase;Polymorphism,Aldehyde dehydrogenase, dimeric NADP-preferring (EC 1.2.1.5) (ALDH class 3) (Dioxin-inducible aldehyde dehydrogenase 3).	3e-51	GO_ID:27326	TAIR|gene:2116133 SPTR:Q940H4 symbol:AT4G34240.1 [GO:0004028 "aldehyde dehydrogenase activity" evidence=ISS] InterPro:IPR002086 Pfam:PF00171 GO:GO:0008152 PROSITE:PS00070 HSSP:P11883 EMBL:AY054633 EMBL:AY081532 SPTR:Q940H4	3e-95
chr4.TM0844.26	1.11.12.5	E1.2.1.- [EC:1.2.1.-] [COG:COG1012]	ath:At1g44170	T7O23.15; aldehyde dehydrogenase, putative (ALDH) [EC:1.2.1.3] [KO:K00128]	5e-87	slr0091	COG1012	4e-56	AL3A1_MOUSE	NADP;Oxidoreductase;Polymorphism,Aldehyde dehydrogenase, dimeric NADP-preferring (EC 1.2.1.5) (ALDH class 3) (Dioxin-inducible aldehyde dehydrogenase 3).	3e-51	GO_ID:27326	TAIR|gene:2116133 SPTR:Q940H4 symbol:AT4G34240.1 [GO:0004028 "aldehyde dehydrogenase activity" evidence=ISS] InterPro:IPR002086 Pfam:PF00171 GO:GO:0008152 PROSITE:PS00070 HSSP:P11883 EMBL:AY054633 EMBL:AY081532 SPTR:Q940H4	3e-95
chr4.TM0844.26	1.3.3.22	E1.2.1.3 aldehyde dehydrogenase (NAD+) [EC:1.2.1.3] [COG:COG1012] [GO:0004029]	ath:At1g44170	T7O23.15; aldehyde dehydrogenase, putative (ALDH) [EC:1.2.1.3] [KO:K00128]	5e-87	slr0091	COG1012	4e-56	AL3A1_MOUSE	NADP;Oxidoreductase;Polymorphism,Aldehyde dehydrogenase, dimeric NADP-preferring (EC 1.2.1.5) (ALDH class 3) (Dioxin-inducible aldehyde dehydrogenase 3).	3e-51	GO_ID:27326	TAIR|gene:2116133 SPTR:Q940H4 symbol:AT4G34240.1 [GO:0004028 "aldehyde dehydrogenase activity" evidence=ISS] InterPro:IPR002086 Pfam:PF00171 GO:GO:0008152 PROSITE:PS00070 HSSP:P11883 EMBL:AY054633 EMBL:AY081532 SPTR:Q940H4	3e-95
chr4.TM0844.26	1.11.3.3	E1.2.1.28, xylC benzaldehyde dehydrogenase (NAD) [EC:1.2.1.28] [COG:COG1012] [GO:0018479]	ath:At1g44170	T7O23.15; aldehyde dehydrogenase, putative (ALDH) [EC:1.2.1.3] [KO:K00128]	5e-87	slr0091	COG1012	4e-56	AL3A1_MOUSE	NADP;Oxidoreductase;Polymorphism,Aldehyde dehydrogenase, dimeric NADP-preferring (EC 1.2.1.5) (ALDH class 3) (Dioxin-inducible aldehyde dehydrogenase 3).	3e-51	GO_ID:27326	TAIR|gene:2116133 SPTR:Q940H4 symbol:AT4G34240.1 [GO:0004028 "aldehyde dehydrogenase activity" evidence=ISS] InterPro:IPR002086 Pfam:PF00171 GO:GO:0008152 PROSITE:PS00070 HSSP:P11883 EMBL:AY054633 EMBL:AY081532 SPTR:Q940H4	3e-95
chr4.TM0844.26	1.5.11.22	E1.2.1.3 aldehyde dehydrogenase (NAD+) [EC:1.2.1.3] [COG:COG1012] [GO:0004029]	ath:At1g44170	T7O23.15; aldehyde dehydrogenase, putative (ALDH) [EC:1.2.1.3] [KO:K00128]	5e-87	slr0091	COG1012	4e-56	AL3A1_MOUSE	NADP;Oxidoreductase;Polymorphism,Aldehyde dehydrogenase, dimeric NADP-preferring (EC 1.2.1.5) (ALDH class 3) (Dioxin-inducible aldehyde dehydrogenase 3).	3e-51	GO_ID:27326	TAIR|gene:2116133 SPTR:Q940H4 symbol:AT4G34240.1 [GO:0004028 "aldehyde dehydrogenase activity" evidence=ISS] InterPro:IPR002086 Pfam:PF00171 GO:GO:0008152 PROSITE:PS00070 HSSP:P11883 EMBL:AY054633 EMBL:AY081532 SPTR:Q940H4	3e-95
chr4.TM0844.26	1.5.13.16	E1.2.1.5 aldehyde dehydrogenase (NAD(P)+) [EC:1.2.1.5] [COG:COG1012] [GO:0004030]	ath:At1g44170	T7O23.15; aldehyde dehydrogenase, putative (ALDH) [EC:1.2.1.3] [KO:K00128]	5e-87	slr0091	COG1012	4e-56	AL3A1_MOUSE	NADP;Oxidoreductase;Polymorphism,Aldehyde dehydrogenase, dimeric NADP-preferring (EC 1.2.1.5) (ALDH class 3) (Dioxin-inducible aldehyde dehydrogenase 3).	3e-51	GO_ID:27326	TAIR|gene:2116133 SPTR:Q940H4 symbol:AT4G34240.1 [GO:0004028 "aldehyde dehydrogenase activity" evidence=ISS] InterPro:IPR002086 Pfam:PF00171 GO:GO:0008152 PROSITE:PS00070 HSSP:P11883 EMBL:AY054633 EMBL:AY081532 SPTR:Q940H4	3e-95
chr4.TM0844.26	1.1.12.17	E1.2.1.21, aldA, aldB glycolaldehyde dehydrogenase [EC:1.2.1.21] [COG:COG1012] [GO:0050569]	ath:At1g44170	T7O23.15; aldehyde dehydrogenase, putative (ALDH) [EC:1.2.1.3] [KO:K00128]	5e-87	slr0091	COG1012	4e-56	AL3A1_MOUSE	NADP;Oxidoreductase;Polymorphism,Aldehyde dehydrogenase, dimeric NADP-preferring (EC 1.2.1.5) (ALDH class 3) (Dioxin-inducible aldehyde dehydrogenase 3).	3e-51	GO_ID:27326	TAIR|gene:2116133 SPTR:Q940H4 symbol:AT4G34240.1 [GO:0004028 "aldehyde dehydrogenase activity" evidence=ISS] InterPro:IPR002086 Pfam:PF00171 GO:GO:0008152 PROSITE:PS00070 HSSP:P11883 EMBL:AY054633 EMBL:AY081532 SPTR:Q940H4	3e-95
chr4.TM0844.26	1.11.10.1	E1.2.1.39, feaB phenylacetaldehyde dehydrogenase [EC:1.2.1.39] [COG:COG1012] [GO:0008957]	ath:At1g44170	T7O23.15; aldehyde dehydrogenase, putative (ALDH) [EC:1.2.1.3] [KO:K00128]	5e-87	slr0091	COG1012	4e-56	AL3A1_MOUSE	NADP;Oxidoreductase;Polymorphism,Aldehyde dehydrogenase, dimeric NADP-preferring (EC 1.2.1.5) (ALDH class 3) (Dioxin-inducible aldehyde dehydrogenase 3).	3e-51	GO_ID:27326	TAIR|gene:2116133 SPTR:Q940H4 symbol:AT4G34240.1 [GO:0004028 "aldehyde dehydrogenase activity" evidence=ISS] InterPro:IPR002086 Pfam:PF00171 GO:GO:0008152 PROSITE:PS00070 HSSP:P11883 EMBL:AY054633 EMBL:AY081532 SPTR:Q940H4	3e-95
chr4.TM0844.26	1.10.3.14	E1.2.1.- [EC:1.2.1.-] [COG:COG1012]	ath:At1g44170	T7O23.15; aldehyde dehydrogenase, putative (ALDH) [EC:1.2.1.3] [KO:K00128]	5e-87	slr0091	COG1012	4e-56	AL3A1_MOUSE	NADP;Oxidoreductase;Polymorphism,Aldehyde dehydrogenase, dimeric NADP-preferring (EC 1.2.1.5) (ALDH class 3) (Dioxin-inducible aldehyde dehydrogenase 3).	3e-51	GO_ID:27326	TAIR|gene:2116133 SPTR:Q940H4 symbol:AT4G34240.1 [GO:0004028 "aldehyde dehydrogenase activity" evidence=ISS] InterPro:IPR002086 Pfam:PF00171 GO:GO:0008152 PROSITE:PS00070 HSSP:P11883 EMBL:AY054633 EMBL:AY081532 SPTR:Q940H4	3e-95
chr4.TM0844.26	1.5.14.17	E1.2.1.- [EC:1.2.1.-] [COG:COG1012]	ath:At1g44170	T7O23.15; aldehyde dehydrogenase, putative (ALDH) [EC:1.2.1.3] [KO:K00128]	5e-87	slr0091	COG1012	4e-56	AL3A1_MOUSE	NADP;Oxidoreductase;Polymorphism,Aldehyde dehydrogenase, dimeric NADP-preferring (EC 1.2.1.5) (ALDH class 3) (Dioxin-inducible aldehyde dehydrogenase 3).	3e-51	GO_ID:27326	TAIR|gene:2116133 SPTR:Q940H4 symbol:AT4G34240.1 [GO:0004028 "aldehyde dehydrogenase activity" evidence=ISS] InterPro:IPR002086 Pfam:PF00171 GO:GO:0008152 PROSITE:PS00070 HSSP:P11883 EMBL:AY054633 EMBL:AY081532 SPTR:Q940H4	3e-95
chr4.TM0844.26	1.1.13.26	E1.2.1.27, mmsA, iolA methylmalonate-semialdehyde dehydrogenase [EC:1.2.1.27] [COG:COG1012] [GO:0004491]	ath:At1g44170	T7O23.15; aldehyde dehydrogenase, putative (ALDH) [EC:1.2.1.3] [KO:K00128]	5e-87	slr0091	COG1012	4e-56	AL3A1_MOUSE	NADP;Oxidoreductase;Polymorphism,Aldehyde dehydrogenase, dimeric NADP-preferring (EC 1.2.1.5) (ALDH class 3) (Dioxin-inducible aldehyde dehydrogenase 3).	3e-51	GO_ID:27326	TAIR|gene:2116133 SPTR:Q940H4 symbol:AT4G34240.1 [GO:0004028 "aldehyde dehydrogenase activity" evidence=ISS] InterPro:IPR002086 Pfam:PF00171 GO:GO:0008152 PROSITE:PS00070 HSSP:P11883 EMBL:AY054633 EMBL:AY081532 SPTR:Q940H4	3e-95
chr4.TM0844.26	1.5.10.40	E1.2.1.3 aldehyde dehydrogenase (NAD+) [EC:1.2.1.3] [COG:COG1012] [GO:0004029]	ath:At1g44170	T7O23.15; aldehyde dehydrogenase, putative (ALDH) [EC:1.2.1.3] [KO:K00128]	5e-87	slr0091	COG1012	4e-56	AL3A1_MOUSE	NADP;Oxidoreductase;Polymorphism,Aldehyde dehydrogenase, dimeric NADP-preferring (EC 1.2.1.5) (ALDH class 3) (Dioxin-inducible aldehyde dehydrogenase 3).	3e-51	GO_ID:27326	TAIR|gene:2116133 SPTR:Q940H4 symbol:AT4G34240.1 [GO:0004028 "aldehyde dehydrogenase activity" evidence=ISS] InterPro:IPR002086 Pfam:PF00171 GO:GO:0008152 PROSITE:PS00070 HSSP:P11883 EMBL:AY054633 EMBL:AY081532 SPTR:Q940H4	3e-95
chr4.TM0844.26	1.1.11.7.3	EUTE aldehyde dehydrogenase [COG:COG1012]	ath:At1g44170	T7O23.15; aldehyde dehydrogenase, putative (ALDH) [EC:1.2.1.3] [KO:K00128]	5e-87	slr0091	COG1012	4e-56	AL3A1_MOUSE	NADP;Oxidoreductase;Polymorphism,Aldehyde dehydrogenase, dimeric NADP-preferring (EC 1.2.1.5) (ALDH class 3) (Dioxin-inducible aldehyde dehydrogenase 3).	3e-51	GO_ID:27326	TAIR|gene:2116133 SPTR:Q940H4 symbol:AT4G34240.1 [GO:0004028 "aldehyde dehydrogenase activity" evidence=ISS] InterPro:IPR002086 Pfam:PF00171 GO:GO:0008152 PROSITE:PS00070 HSSP:P11883 EMBL:AY054633 EMBL:AY081532 SPTR:Q940H4	3e-95
chr4.TM0844.26	1.5.12.24	E1.1.1.1, adh alcohol dehydrogenase [EC:1.1.1.1] [COG:COG1012 COG1062 COG1064 COG1454] [GO:0004022 0004023 0004024 0004025]	ath:At1g44170	T7O23.15; aldehyde dehydrogenase, putative (ALDH) [EC:1.2.1.3] [KO:K00128]	5e-87	slr0091	COG1012	4e-56	AL3A1_MOUSE	NADP;Oxidoreductase;Polymorphism,Aldehyde dehydrogenase, dimeric NADP-preferring (EC 1.2.1.5) (ALDH class 3) (Dioxin-inducible aldehyde dehydrogenase 3).	3e-51	GO_ID:27326	TAIR|gene:2116133 SPTR:Q940H4 symbol:AT4G34240.1 [GO:0004028 "aldehyde dehydrogenase activity" evidence=ISS] InterPro:IPR002086 Pfam:PF00171 GO:GO:0008152 PROSITE:PS00070 HSSP:P11883 EMBL:AY054633 EMBL:AY081532 SPTR:Q940H4	3e-95
chr4.TM0844.26	1.3.6.11	E1.1.1.1, adh alcohol dehydrogenase [EC:1.1.1.1] [COG:COG1012 COG1062 COG1064 COG1454] [GO:0004022 0004023 0004024 0004025]	ath:At1g44170	T7O23.15; aldehyde dehydrogenase, putative (ALDH) [EC:1.2.1.3] [KO:K00128]	5e-87	slr0091	COG1012	4e-56	AL3A1_MOUSE	NADP;Oxidoreductase;Polymorphism,Aldehyde dehydrogenase, dimeric NADP-preferring (EC 1.2.1.5) (ALDH class 3) (Dioxin-inducible aldehyde dehydrogenase 3).	3e-51	GO_ID:27326	TAIR|gene:2116133 SPTR:Q940H4 symbol:AT4G34240.1 [GO:0004028 "aldehyde dehydrogenase activity" evidence=ISS] InterPro:IPR002086 Pfam:PF00171 GO:GO:0008152 PROSITE:PS00070 HSSP:P11883 EMBL:AY054633 EMBL:AY081532 SPTR:Q940H4	3e-95
chr4.TM0844.26	1.1.14.25	E1.2.1.16, gabD succinate-semialdehyde dehydrogenase (NADP+) [EC:1.2.1.16] [COG:COG1012] [GO:0009013]	ath:At1g44170	T7O23.15; aldehyde dehydrogenase, putative (ALDH) [EC:1.2.1.3] [KO:K00128]	5e-87	slr0091	COG1012	4e-56	AL3A1_MOUSE	NADP;Oxidoreductase;Polymorphism,Aldehyde dehydrogenase, dimeric NADP-preferring (EC 1.2.1.5) (ALDH class 3) (Dioxin-inducible aldehyde dehydrogenase 3).	3e-51	GO_ID:27326	TAIR|gene:2116133 SPTR:Q940H4 symbol:AT4G34240.1 [GO:0004028 "aldehyde dehydrogenase activity" evidence=ISS] InterPro:IPR002086 Pfam:PF00171 GO:GO:0008152 PROSITE:PS00070 HSSP:P11883 EMBL:AY054633 EMBL:AY081532 SPTR:Q940H4	3e-95
chr4.TM0844.26	1.11.17.26	E1.2.1.28, xylC benzaldehyde dehydrogenase (NAD) [EC:1.2.1.28] [COG:COG1012] [GO:0018479]	ath:At1g44170	T7O23.15; aldehyde dehydrogenase, putative (ALDH) [EC:1.2.1.3] [KO:K00128]	5e-87	slr0091	COG1012	4e-56	AL3A1_MOUSE	NADP;Oxidoreductase;Polymorphism,Aldehyde dehydrogenase, dimeric NADP-preferring (EC 1.2.1.5) (ALDH class 3) (Dioxin-inducible aldehyde dehydrogenase 3).	3e-51	GO_ID:27326	TAIR|gene:2116133 SPTR:Q940H4 symbol:AT4G34240.1 [GO:0004028 "aldehyde dehydrogenase activity" evidence=ISS] InterPro:IPR002086 Pfam:PF00171 GO:GO:0008152 PROSITE:PS00070 HSSP:P11883 EMBL:AY054633 EMBL:AY081532 SPTR:Q940H4	3e-95
chr4.TM0844.26	1.1.1.18	E1.1.1.1, adh alcohol dehydrogenase [EC:1.1.1.1] [COG:COG1012 COG1062 COG1064 COG1454] [GO:0004022 0004023 0004024 0004025]	ath:At1g44170	T7O23.15; aldehyde dehydrogenase, putative (ALDH) [EC:1.2.1.3] [KO:K00128]	5e-87	slr0091	COG1012	4e-56	AL3A1_MOUSE	NADP;Oxidoreductase;Polymorphism,Aldehyde dehydrogenase, dimeric NADP-preferring (EC 1.2.1.5) (ALDH class 3) (Dioxin-inducible aldehyde dehydrogenase 3).	3e-51	GO_ID:27326	TAIR|gene:2116133 SPTR:Q940H4 symbol:AT4G34240.1 [GO:0004028 "aldehyde dehydrogenase activity" evidence=ISS] InterPro:IPR002086 Pfam:PF00171 GO:GO:0008152 PROSITE:PS00070 HSSP:P11883 EMBL:AY054633 EMBL:AY081532 SPTR:Q940H4	3e-95
chr4.TM0844.26	1.10.3.5	E1.2.1.3 aldehyde dehydrogenase (NAD+) [EC:1.2.1.3] [COG:COG1012] [GO:0004029]	ath:At1g44170	T7O23.15; aldehyde dehydrogenase, putative (ALDH) [EC:1.2.1.3] [KO:K00128]	5e-87	slr0091	COG1012	4e-56	AL3A1_MOUSE	NADP;Oxidoreductase;Polymorphism,Aldehyde dehydrogenase, dimeric NADP-preferring (EC 1.2.1.5) (ALDH class 3) (Dioxin-inducible aldehyde dehydrogenase 3).	3e-51	GO_ID:27326	TAIR|gene:2116133 SPTR:Q940H4 symbol:AT4G34240.1 [GO:0004028 "aldehyde dehydrogenase activity" evidence=ISS] InterPro:IPR002086 Pfam:PF00171 GO:GO:0008152 PROSITE:PS00070 HSSP:P11883 EMBL:AY054633 EMBL:AY081532 SPTR:Q940H4	3e-95
chr4.TM0844.26	1.5.6.18	E1.2.1.3 aldehyde dehydrogenase (NAD+) [EC:1.2.1.3] [COG:COG1012] [GO:0004029]	ath:At1g44170	T7O23.15; aldehyde dehydrogenase, putative (ALDH) [EC:1.2.1.3] [KO:K00128]	5e-87	slr0091	COG1012	4e-56	AL3A1_MOUSE	NADP;Oxidoreductase;Polymorphism,Aldehyde dehydrogenase, dimeric NADP-preferring (EC 1.2.1.5) (ALDH class 3) (Dioxin-inducible aldehyde dehydrogenase 3).	3e-51	GO_ID:27326	TAIR|gene:2116133 SPTR:Q940H4 symbol:AT4G34240.1 [GO:0004028 "aldehyde dehydrogenase activity" evidence=ISS] InterPro:IPR002086 Pfam:PF00171 GO:GO:0008152 PROSITE:PS00070 HSSP:P11883 EMBL:AY054633 EMBL:AY081532 SPTR:Q940H4	3e-95
chr4.TM0844.26	1.5.12.34	E1.2.1.16, gabD succinate-semialdehyde dehydrogenase (NADP+) [EC:1.2.1.16] [COG:COG1012] [GO:0009013]	ath:At1g44170	T7O23.15; aldehyde dehydrogenase, putative (ALDH) [EC:1.2.1.3] [KO:K00128]	5e-87	slr0091	COG1012	4e-56	AL3A1_MOUSE	NADP;Oxidoreductase;Polymorphism,Aldehyde dehydrogenase, dimeric NADP-preferring (EC 1.2.1.5) (ALDH class 3) (Dioxin-inducible aldehyde dehydrogenase 3).	3e-51	GO_ID:27326	TAIR|gene:2116133 SPTR:Q940H4 symbol:AT4G34240.1 [GO:0004028 "aldehyde dehydrogenase activity" evidence=ISS] InterPro:IPR002086 Pfam:PF00171 GO:GO:0008152 PROSITE:PS00070 HSSP:P11883 EMBL:AY054633 EMBL:AY081532 SPTR:Q940H4	3e-95
chr4.TM0844.26	1.11.20.6	E1.1.1.1, adh alcohol dehydrogenase [EC:1.1.1.1] [COG:COG1012 COG1062 COG1064 COG1454] [GO:0004022 0004023 0004024 0004025]	ath:At1g44170	T7O23.15; aldehyde dehydrogenase, putative (ALDH) [EC:1.2.1.3] [KO:K00128]	5e-87	slr0091	COG1012	4e-56	AL3A1_MOUSE	NADP;Oxidoreductase;Polymorphism,Aldehyde dehydrogenase, dimeric NADP-preferring (EC 1.2.1.5) (ALDH class 3) (Dioxin-inducible aldehyde dehydrogenase 3).	3e-51	GO_ID:27326	TAIR|gene:2116133 SPTR:Q940H4 symbol:AT4G34240.1 [GO:0004028 "aldehyde dehydrogenase activity" evidence=ISS] InterPro:IPR002086 Pfam:PF00171 GO:GO:0008152 PROSITE:PS00070 HSSP:P11883 EMBL:AY054633 EMBL:AY081532 SPTR:Q940H4	3e-95
chr4.TM0844.26	1.5.9.28	E1.2.1.3 aldehyde dehydrogenase (NAD+) [EC:1.2.1.3] [COG:COG1012] [GO:0004029]	ath:At1g44170	T7O23.15; aldehyde dehydrogenase, putative (ALDH) [EC:1.2.1.3] [KO:K00128]	5e-87	slr0091	COG1012	4e-56	AL3A1_MOUSE	NADP;Oxidoreductase;Polymorphism,Aldehyde dehydrogenase, dimeric NADP-preferring (EC 1.2.1.5) (ALDH class 3) (Dioxin-inducible aldehyde dehydrogenase 3).	3e-51	GO_ID:27326	TAIR|gene:2116133 SPTR:Q940H4 symbol:AT4G34240.1 [GO:0004028 "aldehyde dehydrogenase activity" evidence=ISS] InterPro:IPR002086 Pfam:PF00171 GO:GO:0008152 PROSITE:PS00070 HSSP:P11883 EMBL:AY054633 EMBL:AY081532 SPTR:Q940H4	3e-95
chr4.TM0844.26	1.11.20.3	E1.2.1.- [EC:1.2.1.-] [COG:COG1012]	ath:At1g44170	T7O23.15; aldehyde dehydrogenase, putative (ALDH) [EC:1.2.1.3] [KO:K00128]	5e-87	slr0091	COG1012	4e-56	AL3A1_MOUSE	NADP;Oxidoreductase;Polymorphism,Aldehyde dehydrogenase, dimeric NADP-preferring (EC 1.2.1.5) (ALDH class 3) (Dioxin-inducible aldehyde dehydrogenase 3).	3e-51	GO_ID:27326	TAIR|gene:2116133 SPTR:Q940H4 symbol:AT4G34240.1 [GO:0004028 "aldehyde dehydrogenase activity" evidence=ISS] InterPro:IPR002086 Pfam:PF00171 GO:GO:0008152 PROSITE:PS00070 HSSP:P11883 EMBL:AY054633 EMBL:AY081532 SPTR:Q940H4	3e-95
chr4.TM0844.26	1.1.1.23	E1.2.1.5 aldehyde dehydrogenase (NAD(P)+) [EC:1.2.1.5] [COG:COG1012] [GO:0004030]	ath:At1g44170	T7O23.15; aldehyde dehydrogenase, putative (ALDH) [EC:1.2.1.3] [KO:K00128]	5e-87	slr0091	COG1012	4e-56	AL3A1_MOUSE	NADP;Oxidoreductase;Polymorphism,Aldehyde dehydrogenase, dimeric NADP-preferring (EC 1.2.1.5) (ALDH class 3) (Dioxin-inducible aldehyde dehydrogenase 3).	3e-51	GO_ID:27326	TAIR|gene:2116133 SPTR:Q940H4 symbol:AT4G34240.1 [GO:0004028 "aldehyde dehydrogenase activity" evidence=ISS] InterPro:IPR002086 Pfam:PF00171 GO:GO:0008152 PROSITE:PS00070 HSSP:P11883 EMBL:AY054633 EMBL:AY081532 SPTR:Q940H4	3e-95
chr4.TM0844.26	1.5.10.12	E1.5.1.12, putA 1-pyrroline-5-carboxylate dehydrogenase [EC:1.5.1.12] [COG:COG1012] [GO:0003842]	ath:At1g44170	T7O23.15; aldehyde dehydrogenase, putative (ALDH) [EC:1.2.1.3] [KO:K00128]	5e-87	slr0091	COG1012	4e-56	AL3A1_MOUSE	NADP;Oxidoreductase;Polymorphism,Aldehyde dehydrogenase, dimeric NADP-preferring (EC 1.2.1.5) (ALDH class 3) (Dioxin-inducible aldehyde dehydrogenase 3).	3e-51	GO_ID:27326	TAIR|gene:2116133 SPTR:Q940H4 symbol:AT4G34240.1 [GO:0004028 "aldehyde dehydrogenase activity" evidence=ISS] InterPro:IPR002086 Pfam:PF00171 GO:GO:0008152 PROSITE:PS00070 HSSP:P11883 EMBL:AY054633 EMBL:AY081532 SPTR:Q940H4	3e-95
chr4.TM0844.26	1.5.1.9	E1.5.1.12, putA 1-pyrroline-5-carboxylate dehydrogenase [EC:1.5.1.12] [COG:COG1012] [GO:0003842]	ath:At1g44170	T7O23.15; aldehyde dehydrogenase, putative (ALDH) [EC:1.2.1.3] [KO:K00128]	5e-87	slr0091	COG1012	4e-56	AL3A1_MOUSE	NADP;Oxidoreductase;Polymorphism,Aldehyde dehydrogenase, dimeric NADP-preferring (EC 1.2.1.5) (ALDH class 3) (Dioxin-inducible aldehyde dehydrogenase 3).	3e-51	GO_ID:27326	TAIR|gene:2116133 SPTR:Q940H4 symbol:AT4G34240.1 [GO:0004028 "aldehyde dehydrogenase activity" evidence=ISS] InterPro:IPR002086 Pfam:PF00171 GO:GO:0008152 PROSITE:PS00070 HSSP:P11883 EMBL:AY054633 EMBL:AY081532 SPTR:Q940H4	3e-95
chr4.TM0844.26	1.3.6.12	E1.2.1.3 aldehyde dehydrogenase (NAD+) [EC:1.2.1.3] [COG:COG1012] [GO:0004029]	ath:At1g44170	T7O23.15; aldehyde dehydrogenase, putative (ALDH) [EC:1.2.1.3] [KO:K00128]	5e-87	slr0091	COG1012	4e-56	AL3A1_MOUSE	NADP;Oxidoreductase;Polymorphism,Aldehyde dehydrogenase, dimeric NADP-preferring (EC 1.2.1.5) (ALDH class 3) (Dioxin-inducible aldehyde dehydrogenase 3).	3e-51	GO_ID:27326	TAIR|gene:2116133 SPTR:Q940H4 symbol:AT4G34240.1 [GO:0004028 "aldehyde dehydrogenase activity" evidence=ISS] InterPro:IPR002086 Pfam:PF00171 GO:GO:0008152 PROSITE:PS00070 HSSP:P11883 EMBL:AY054633 EMBL:AY081532 SPTR:Q940H4	3e-95
chr4.TM0844.26	1.5.11.27	E1.2.1.5 aldehyde dehydrogenase (NAD(P)+) [EC:1.2.1.5] [COG:COG1012] [GO:0004030]	ath:At1g44170	T7O23.15; aldehyde dehydrogenase, putative (ALDH) [EC:1.2.1.3] [KO:K00128]	5e-87	slr0091	COG1012	4e-56	AL3A1_MOUSE	NADP;Oxidoreductase;Polymorphism,Aldehyde dehydrogenase, dimeric NADP-preferring (EC 1.2.1.5) (ALDH class 3) (Dioxin-inducible aldehyde dehydrogenase 3).	3e-51	GO_ID:27326	TAIR|gene:2116133 SPTR:Q940H4 symbol:AT4G34240.1 [GO:0004028 "aldehyde dehydrogenase activity" evidence=ISS] InterPro:IPR002086 Pfam:PF00171 GO:GO:0008152 PROSITE:PS00070 HSSP:P11883 EMBL:AY054633 EMBL:AY081532 SPTR:Q940H4	3e-95
chr4.TM0844.26	1.3.9.2	E1.2.1.3 aldehyde dehydrogenase (NAD+) [EC:1.2.1.3] [COG:COG1012] [GO:0004029]	ath:At1g44170	T7O23.15; aldehyde dehydrogenase, putative (ALDH) [EC:1.2.1.3] [KO:K00128]	5e-87	slr0091	COG1012	4e-56	AL3A1_MOUSE	NADP;Oxidoreductase;Polymorphism,Aldehyde dehydrogenase, dimeric NADP-preferring (EC 1.2.1.5) (ALDH class 3) (Dioxin-inducible aldehyde dehydrogenase 3).	3e-51	GO_ID:27326	TAIR|gene:2116133 SPTR:Q940H4 symbol:AT4G34240.1 [GO:0004028 "aldehyde dehydrogenase activity" evidence=ISS] InterPro:IPR002086 Pfam:PF00171 GO:GO:0008152 PROSITE:PS00070 HSSP:P11883 EMBL:AY054633 EMBL:AY081532 SPTR:Q940H4	3e-95
chr4.TM0844.26	1.1.16.3	E1.2.1.27, mmsA, iolA methylmalonate-semialdehyde dehydrogenase [EC:1.2.1.27] [COG:COG1012] [GO:0004491]	ath:At1g44170	T7O23.15; aldehyde dehydrogenase, putative (ALDH) [EC:1.2.1.3] [KO:K00128]	5e-87	slr0091	COG1012	4e-56	AL3A1_MOUSE	NADP;Oxidoreductase;Polymorphism,Aldehyde dehydrogenase, dimeric NADP-preferring (EC 1.2.1.5) (ALDH class 3) (Dioxin-inducible aldehyde dehydrogenase 3).	3e-51	GO_ID:27326	TAIR|gene:2116133 SPTR:Q940H4 symbol:AT4G34240.1 [GO:0004028 "aldehyde dehydrogenase activity" evidence=ISS] InterPro:IPR002086 Pfam:PF00171 GO:GO:0008152 PROSITE:PS00070 HSSP:P11883 EMBL:AY054633 EMBL:AY081532 SPTR:Q940H4	3e-95
chr4.TM0844.26	1.6.1.5	E1.2.1.3 aldehyde dehydrogenase (NAD+) [EC:1.2.1.3] [COG:COG1012] [GO:0004029]	ath:At1g44170	T7O23.15; aldehyde dehydrogenase, putative (ALDH) [EC:1.2.1.3] [KO:K00128]	5e-87	slr0091	COG1012	4e-56	AL3A1_MOUSE	NADP;Oxidoreductase;Polymorphism,Aldehyde dehydrogenase, dimeric NADP-preferring (EC 1.2.1.5) (ALDH class 3) (Dioxin-inducible aldehyde dehydrogenase 3).	3e-51	GO_ID:27326	TAIR|gene:2116133 SPTR:Q940H4 symbol:AT4G34240.1 [GO:0004028 "aldehyde dehydrogenase activity" evidence=ISS] InterPro:IPR002086 Pfam:PF00171 GO:GO:0008152 PROSITE:PS00070 HSSP:P11883 EMBL:AY054633 EMBL:AY081532 SPTR:Q940H4	3e-95
chr4.TM0844.26	1.5.12.23	E1.2.1.5 aldehyde dehydrogenase (NAD(P)+) [EC:1.2.1.5] [COG:COG1012] [GO:0004030]	ath:At1g44170	T7O23.15; aldehyde dehydrogenase, putative (ALDH) [EC:1.2.1.3] [KO:K00128]	5e-87	slr0091	COG1012	4e-56	AL3A1_MOUSE	NADP;Oxidoreductase;Polymorphism,Aldehyde dehydrogenase, dimeric NADP-preferring (EC 1.2.1.5) (ALDH class 3) (Dioxin-inducible aldehyde dehydrogenase 3).	3e-51	GO_ID:27326	TAIR|gene:2116133 SPTR:Q940H4 symbol:AT4G34240.1 [GO:0004028 "aldehyde dehydrogenase activity" evidence=ISS] InterPro:IPR002086 Pfam:PF00171 GO:GO:0008152 PROSITE:PS00070 HSSP:P11883 EMBL:AY054633 EMBL:AY081532 SPTR:Q940H4	3e-95
chr4.TM0844.26	1.1.13.31	E1.2.1.3 aldehyde dehydrogenase (NAD+) [EC:1.2.1.3] [COG:COG1012] [GO:0004029]	ath:At1g44170	T7O23.15; aldehyde dehydrogenase, putative (ALDH) [EC:1.2.1.3] [KO:K00128]	5e-87	slr0091	COG1012	4e-56	AL3A1_MOUSE	NADP;Oxidoreductase;Polymorphism,Aldehyde dehydrogenase, dimeric NADP-preferring (EC 1.2.1.5) (ALDH class 3) (Dioxin-inducible aldehyde dehydrogenase 3).	3e-51	GO_ID:27326	TAIR|gene:2116133 SPTR:Q940H4 symbol:AT4G34240.1 [GO:0004028 "aldehyde dehydrogenase activity" evidence=ISS] InterPro:IPR002086 Pfam:PF00171 GO:GO:0008152 PROSITE:PS00070 HSSP:P11883 EMBL:AY054633 EMBL:AY081532 SPTR:Q940H4	3e-95
chr4.TM0844.26	1.5.13.2	E1.2.1.39, feaB phenylacetaldehyde dehydrogenase [EC:1.2.1.39] [COG:COG1012] [GO:0008957]	ath:At1g44170	T7O23.15; aldehyde dehydrogenase, putative (ALDH) [EC:1.2.1.3] [KO:K00128]	5e-87	slr0091	COG1012	4e-56	AL3A1_MOUSE	NADP;Oxidoreductase;Polymorphism,Aldehyde dehydrogenase, dimeric NADP-preferring (EC 1.2.1.5) (ALDH class 3) (Dioxin-inducible aldehyde dehydrogenase 3).	3e-51	GO_ID:27326	TAIR|gene:2116133 SPTR:Q940H4 symbol:AT4G34240.1 [GO:0004028 "aldehyde dehydrogenase activity" evidence=ISS] InterPro:IPR002086 Pfam:PF00171 GO:GO:0008152 PROSITE:PS00070 HSSP:P11883 EMBL:AY054633 EMBL:AY081532 SPTR:Q940H4	3e-95
chr4.TM0844.26	1.1.11.14	E1.2.1.3 aldehyde dehydrogenase (NAD+) [EC:1.2.1.3] [COG:COG1012] [GO:0004029]	ath:At1g44170	T7O23.15; aldehyde dehydrogenase, putative (ALDH) [EC:1.2.1.3] [KO:K00128]	5e-87	slr0091	COG1012	4e-56	AL3A1_MOUSE	NADP;Oxidoreductase;Polymorphism,Aldehyde dehydrogenase, dimeric NADP-preferring (EC 1.2.1.5) (ALDH class 3) (Dioxin-inducible aldehyde dehydrogenase 3).	3e-51	GO_ID:27326	TAIR|gene:2116133 SPTR:Q940H4 symbol:AT4G34240.1 [GO:0004028 "aldehyde dehydrogenase activity" evidence=ISS] InterPro:IPR002086 Pfam:PF00171 GO:GO:0008152 PROSITE:PS00070 HSSP:P11883 EMBL:AY054633 EMBL:AY081532 SPTR:Q940H4	3e-95
chr4.TM0844.26	1.1.14.38	E1.2.1.3 aldehyde dehydrogenase (NAD+) [EC:1.2.1.3] [COG:COG1012] [GO:0004029]	ath:At1g44170	T7O23.15; aldehyde dehydrogenase, putative (ALDH) [EC:1.2.1.3] [KO:K00128]	5e-87	slr0091	COG1012	4e-56	AL3A1_MOUSE	NADP;Oxidoreductase;Polymorphism,Aldehyde dehydrogenase, dimeric NADP-preferring (EC 1.2.1.5) (ALDH class 3) (Dioxin-inducible aldehyde dehydrogenase 3).	3e-51	GO_ID:27326	TAIR|gene:2116133 SPTR:Q940H4 symbol:AT4G34240.1 [GO:0004028 "aldehyde dehydrogenase activity" evidence=ISS] InterPro:IPR002086 Pfam:PF00171 GO:GO:0008152 PROSITE:PS00070 HSSP:P11883 EMBL:AY054633 EMBL:AY081532 SPTR:Q940H4	3e-95
chr4.TM0844.26	1.1.14.10.1	E1.2.1.10A, adhE acetaldehyde dehydrogenase [COG:COG1012]	ath:At1g44170	T7O23.15; aldehyde dehydrogenase, putative (ALDH) [EC:1.2.1.3] [KO:K00128]	5e-87	slr0091	COG1012	4e-56	AL3A1_MOUSE	NADP;Oxidoreductase;Polymorphism,Aldehyde dehydrogenase, dimeric NADP-preferring (EC 1.2.1.5) (ALDH class 3) (Dioxin-inducible aldehyde dehydrogenase 3).	3e-51	GO_ID:27326	TAIR|gene:2116133 SPTR:Q940H4 symbol:AT4G34240.1 [GO:0004028 "aldehyde dehydrogenase activity" evidence=ISS] InterPro:IPR002086 Pfam:PF00171 GO:GO:0008152 PROSITE:PS00070 HSSP:P11883 EMBL:AY054633 EMBL:AY081532 SPTR:Q940H4	3e-95
chr4.TM0844.26	1.5.12.27	E1.2.1.60, hpaE 5-carboxymethyl-2-hydroxymuconic-semialdehyde dehydrogenase [EC:1.2.1.60] [COG:COG1012] [GO:0018480]	ath:At1g44170	T7O23.15; aldehyde dehydrogenase, putative (ALDH) [EC:1.2.1.3] [KO:K00128]	5e-87	slr0091	COG1012	4e-56	AL3A1_MOUSE	NADP;Oxidoreductase;Polymorphism,Aldehyde dehydrogenase, dimeric NADP-preferring (EC 1.2.1.5) (ALDH class 3) (Dioxin-inducible aldehyde dehydrogenase 3).	3e-51	GO_ID:27326	TAIR|gene:2116133 SPTR:Q940H4 symbol:AT4G34240.1 [GO:0004028 "aldehyde dehydrogenase activity" evidence=ISS] InterPro:IPR002086 Pfam:PF00171 GO:GO:0008152 PROSITE:PS00070 HSSP:P11883 EMBL:AY054633 EMBL:AY081532 SPTR:Q940H4	3e-95
chr4.TM0844.26	1.5.3.37	E1.2.1.8, betB betaine-aldehyde dehydrogenase [EC:1.2.1.8] [COG:COG1012] [GO:0008802]	ath:At1g44170	T7O23.15; aldehyde dehydrogenase, putative (ALDH) [EC:1.2.1.3] [KO:K00128]	5e-87	slr0091	COG1012	4e-56	AL3A1_MOUSE	NADP;Oxidoreductase;Polymorphism,Aldehyde dehydrogenase, dimeric NADP-preferring (EC 1.2.1.5) (ALDH class 3) (Dioxin-inducible aldehyde dehydrogenase 3).	3e-51	GO_ID:27326	TAIR|gene:2116133 SPTR:Q940H4 symbol:AT4G34240.1 [GO:0004028 "aldehyde dehydrogenase activity" evidence=ISS] InterPro:IPR002086 Pfam:PF00171 GO:GO:0008152 PROSITE:PS00070 HSSP:P11883 EMBL:AY054633 EMBL:AY081532 SPTR:Q940H4	3e-95
chr4.TM0844.26	1.1.11.7.1	E1.2.1.10A, adhE acetaldehyde dehydrogenase [COG:COG1012]	ath:At1g44170	T7O23.15; aldehyde dehydrogenase, putative (ALDH) [EC:1.2.1.3] [KO:K00128]	5e-87	slr0091	COG1012	4e-56	AL3A1_MOUSE	NADP;Oxidoreductase;Polymorphism,Aldehyde dehydrogenase, dimeric NADP-preferring (EC 1.2.1.5) (ALDH class 3) (Dioxin-inducible aldehyde dehydrogenase 3).	3e-51	GO_ID:27326	TAIR|gene:2116133 SPTR:Q940H4 symbol:AT4G34240.1 [GO:0004028 "aldehyde dehydrogenase activity" evidence=ISS] InterPro:IPR002086 Pfam:PF00171 GO:GO:0008152 PROSITE:PS00070 HSSP:P11883 EMBL:AY054633 EMBL:AY081532 SPTR:Q940H4	3e-95
chr4.TM0844.26	1.1.1.22	E1.2.1.3 aldehyde dehydrogenase (NAD+) [EC:1.2.1.3] [COG:COG1012] [GO:0004029]	ath:At1g44170	T7O23.15; aldehyde dehydrogenase, putative (ALDH) [EC:1.2.1.3] [KO:K00128]	5e-87	slr0091	COG1012	4e-56	AL3A1_MOUSE	NADP;Oxidoreductase;Polymorphism,Aldehyde dehydrogenase, dimeric NADP-preferring (EC 1.2.1.5) (ALDH class 3) (Dioxin-inducible aldehyde dehydrogenase 3).	3e-51	GO_ID:27326	TAIR|gene:2116133 SPTR:Q940H4 symbol:AT4G34240.1 [GO:0004028 "aldehyde dehydrogenase activity" evidence=ISS] InterPro:IPR002086 Pfam:PF00171 GO:GO:0008152 PROSITE:PS00070 HSSP:P11883 EMBL:AY054633 EMBL:AY081532 SPTR:Q940H4	3e-95
chr4.TM0844.26	1.5.1.2	E1.2.1.16, gabD succinate-semialdehyde dehydrogenase (NADP+) [EC:1.2.1.16] [COG:COG1012] [GO:0009013]	ath:At1g44170	T7O23.15; aldehyde dehydrogenase, putative (ALDH) [EC:1.2.1.3] [KO:K00128]	5e-87	slr0091	COG1012	4e-56	AL3A1_MOUSE	NADP;Oxidoreductase;Polymorphism,Aldehyde dehydrogenase, dimeric NADP-preferring (EC 1.2.1.5) (ALDH class 3) (Dioxin-inducible aldehyde dehydrogenase 3).	3e-51	GO_ID:27326	TAIR|gene:2116133 SPTR:Q940H4 symbol:AT4G34240.1 [GO:0004028 "aldehyde dehydrogenase activity" evidence=ISS] InterPro:IPR002086 Pfam:PF00171 GO:GO:0008152 PROSITE:PS00070 HSSP:P11883 EMBL:AY054633 EMBL:AY081532 SPTR:Q940H4	3e-95
chr4.TM0844.26	1.1.11.25	E1.2.1.22, aldA, aldB lactaldehyde dehydrogenase [EC:1.2.1.22] [COG:COG1012] [GO:0008911]	ath:At1g44170	T7O23.15; aldehyde dehydrogenase, putative (ALDH) [EC:1.2.1.3] [KO:K00128]	5e-87	slr0091	COG1012	4e-56	AL3A1_MOUSE	NADP;Oxidoreductase;Polymorphism,Aldehyde dehydrogenase, dimeric NADP-preferring (EC 1.2.1.5) (ALDH class 3) (Dioxin-inducible aldehyde dehydrogenase 3).	3e-51	GO_ID:27326	TAIR|gene:2116133 SPTR:Q940H4 symbol:AT4G34240.1 [GO:0004028 "aldehyde dehydrogenase activity" evidence=ISS] InterPro:IPR002086 Pfam:PF00171 GO:GO:0008152 PROSITE:PS00070 HSSP:P11883 EMBL:AY054633 EMBL:AY081532 SPTR:Q940H4	3e-95
chr4.TM0844.26	1.3.3.21	E1.1.1.1, adh alcohol dehydrogenase [EC:1.1.1.1] [COG:COG1012 COG1062 COG1064 COG1454] [GO:0004022 0004023 0004024 0004025]	ath:At1g44170	T7O23.15; aldehyde dehydrogenase, putative (ALDH) [EC:1.2.1.3] [KO:K00128]	5e-87	slr0091	COG1012	4e-56	AL3A1_MOUSE	NADP;Oxidoreductase;Polymorphism,Aldehyde dehydrogenase, dimeric NADP-preferring (EC 1.2.1.5) (ALDH class 3) (Dioxin-inducible aldehyde dehydrogenase 3).	3e-51	GO_ID:27326	TAIR|gene:2116133 SPTR:Q940H4 symbol:AT4G34240.1 [GO:0004028 "aldehyde dehydrogenase activity" evidence=ISS] InterPro:IPR002086 Pfam:PF00171 GO:GO:0008152 PROSITE:PS00070 HSSP:P11883 EMBL:AY054633 EMBL:AY081532 SPTR:Q940H4	3e-95
chr4.TM0844.26	1.5.10.26	E2.7.3.2 creatine kinase [EC:2.7.3.2] [GO:0004111]	ath:At1g44170	T7O23.15; aldehyde dehydrogenase, putative (ALDH) [EC:1.2.1.3] [KO:K00128]	5e-87	slr0091	COG1012	4e-56	AL3A1_MOUSE	NADP;Oxidoreductase;Polymorphism,Aldehyde dehydrogenase, dimeric NADP-preferring (EC 1.2.1.5) (ALDH class 3) (Dioxin-inducible aldehyde dehydrogenase 3).	3e-51	GO_ID:27326	TAIR|gene:2116133 SPTR:Q940H4 symbol:AT4G34240.1 [GO:0004028 "aldehyde dehydrogenase activity" evidence=ISS] InterPro:IPR002086 Pfam:PF00171 GO:GO:0008152 PROSITE:PS00070 HSSP:P11883 EMBL:AY054633 EMBL:AY081532 SPTR:Q940H4	3e-95
chr4.TM0844.26	1.5.14.24	E1.2.1.3 aldehyde dehydrogenase (NAD+) [EC:1.2.1.3] [COG:COG1012] [GO:0004029]	ath:At1g44170	T7O23.15; aldehyde dehydrogenase, putative (ALDH) [EC:1.2.1.3] [KO:K00128]	5e-87	slr0091	COG1012	4e-56	AL3A1_MOUSE	NADP;Oxidoreductase;Polymorphism,Aldehyde dehydrogenase, dimeric NADP-preferring (EC 1.2.1.5) (ALDH class 3) (Dioxin-inducible aldehyde dehydrogenase 3).	3e-51	GO_ID:27326	TAIR|gene:2116133 SPTR:Q940H4 symbol:AT4G34240.1 [GO:0004028 "aldehyde dehydrogenase activity" evidence=ISS] InterPro:IPR002086 Pfam:PF00171 GO:GO:0008152 PROSITE:PS00070 HSSP:P11883 EMBL:AY054633 EMBL:AY081532 SPTR:Q940H4	3e-95
chr4.TM0844.26	1.11.8.3	E1.2.1.3 aldehyde dehydrogenase (NAD+) [EC:1.2.1.3] [COG:COG1012] [GO:0004029]	ath:At1g44170	T7O23.15; aldehyde dehydrogenase, putative (ALDH) [EC:1.2.1.3] [KO:K00128]	5e-87	slr0091	COG1012	4e-56	AL3A1_MOUSE	NADP;Oxidoreductase;Polymorphism,Aldehyde dehydrogenase, dimeric NADP-preferring (EC 1.2.1.5) (ALDH class 3) (Dioxin-inducible aldehyde dehydrogenase 3).	3e-51	GO_ID:27326	TAIR|gene:2116133 SPTR:Q940H4 symbol:AT4G34240.1 [GO:0004028 "aldehyde dehydrogenase activity" evidence=ISS] InterPro:IPR002086 Pfam:PF00171 GO:GO:0008152 PROSITE:PS00070 HSSP:P11883 EMBL:AY054633 EMBL:AY081532 SPTR:Q940H4	3e-95
chr4.TM0844.26	1.3.9.4	E1.1.1.1, adh alcohol dehydrogenase [EC:1.1.1.1] [COG:COG1012 COG1062 COG1064 COG1454] [GO:0004022 0004023 0004024 0004025]	ath:At1g44170	T7O23.15; aldehyde dehydrogenase, putative (ALDH) [EC:1.2.1.3] [KO:K00128]	5e-87	slr0091	COG1012	4e-56	AL3A1_MOUSE	NADP;Oxidoreductase;Polymorphism,Aldehyde dehydrogenase, dimeric NADP-preferring (EC 1.2.1.5) (ALDH class 3) (Dioxin-inducible aldehyde dehydrogenase 3).	3e-51	GO_ID:27326	TAIR|gene:2116133 SPTR:Q940H4 symbol:AT4G34240.1 [GO:0004028 "aldehyde dehydrogenase activity" evidence=ISS] InterPro:IPR002086 Pfam:PF00171 GO:GO:0008152 PROSITE:PS00070 HSSP:P11883 EMBL:AY054633 EMBL:AY081532 SPTR:Q940H4	3e-95
chr4.CM0337.25.1	99.1.4.1188	GO_ID:8363	ath:At4g28490	F20O9.180; leucine-rich repeat transmembrane protein kinase, putative [EC:2.7.1.37] [KO:K00870]	2e-20				PGIP2_PHAVU	3D-structure;Cellwall;Glycoprotein;Leucine-richrepeat;Repeat;Signal,Polygalacturonase inhibitor 2 precursor (Polygalacturonase-inhibiting protein) (PGIP-2).	4e-91	GO_ID:8363	TAIR|gene:2197585 SPTR:Q9FW48 symbol:AT1G33600.1 [GO:0005515 "protein binding" evidence=ISS;NAS] [GO:0007165 "signal transduction" evidence=IC] Pfam:PF00560 InterPro:IPR001611 InterPro:IPR007090 PRINTS:PR00019 HSSP:P25147 EMBL:AC069299 PIR:H86459 SPTR:Q9FW48	1e-29
chr4.CM0337.25.1	99.1.3.2.143	PGIP2_PHAVU	ath:At4g28490	F20O9.180; leucine-rich repeat transmembrane protein kinase, putative [EC:2.7.1.37] [KO:K00870]	2e-20				PGIP2_PHAVU	3D-structure;Cellwall;Glycoprotein;Leucine-richrepeat;Repeat;Signal,Polygalacturonase inhibitor 2 precursor (Polygalacturonase-inhibiting protein) (PGIP-2).	4e-91	GO_ID:8363	TAIR|gene:2197585 SPTR:Q9FW48 symbol:AT1G33600.1 [GO:0005515 "protein binding" evidence=ISS;NAS] [GO:0007165 "signal transduction" evidence=IC] Pfam:PF00560 InterPro:IPR001611 InterPro:IPR007090 PRINTS:PR00019 HSSP:P25147 EMBL:AC069299 PIR:H86459 SPTR:Q9FW48	1e-29
chr4.CM0337.25.1	99.1.1.97	KO:K00870	ath:At4g28490	F20O9.180; leucine-rich repeat transmembrane protein kinase, putative [EC:2.7.1.37] [KO:K00870]	2e-20				PGIP2_PHAVU	3D-structure;Cellwall;Glycoprotein;Leucine-richrepeat;Repeat;Signal,Polygalacturonase inhibitor 2 precursor (Polygalacturonase-inhibiting protein) (PGIP-2).	4e-91	GO_ID:8363	TAIR|gene:2197585 SPTR:Q9FW48 symbol:AT1G33600.1 [GO:0005515 "protein binding" evidence=ISS;NAS] [GO:0007165 "signal transduction" evidence=IC] Pfam:PF00560 InterPro:IPR001611 InterPro:IPR007090 PRINTS:PR00019 HSSP:P25147 EMBL:AC069299 PIR:H86459 SPTR:Q9FW48	1e-29
TM0492.4.1	99.2	Unclassified without homolog
chr4.CM0501.35	99.1.4.1464	GO_ID:15574							MYB86_ARATH	Activator;DNA-binding;Nuclearprotein;Repeat;Transcription;Transcriptionregulation,Transcription factor MYB86 (Myb-related protein 86) (AtMYB86) (Myb homolog 4) (AtMyb4).	1e-36	GO_ID:15574	TAIR|gene:2195527 SPTR:Q9SRB0 symbol:AT1G63910.1 [GO:0003700 "transcription factor activity" evidence=ISS] [GO:0045449 "regulation of transcription" evidence=TAS] [GO:0003677 "DNA binding" evidence=ISS] InterPro:IPR001005 Pfam:PF00249 InterPro:IPR012287 PROSITE:PS50090 SMART:SM00717 HSSP:P06876 PROSITE:PS00037 PROSITE:PS00334 EMBL:AC010852 EMBL:AF214116 EMBL:AY519564 PIR:C96664 SPTR:Q9SRB0	1e-49
chr4.CM0501.35	99.1.3.2.1534	MYB86_ARATH							MYB86_ARATH	Activator;DNA-binding;Nuclearprotein;Repeat;Transcription;Transcriptionregulation,Transcription factor MYB86 (Myb-related protein 86) (AtMYB86) (Myb homolog 4) (AtMyb4).	1e-36	GO_ID:15574	TAIR|gene:2195527 SPTR:Q9SRB0 symbol:AT1G63910.1 [GO:0003700 "transcription factor activity" evidence=ISS] [GO:0045449 "regulation of transcription" evidence=TAS] [GO:0003677 "DNA binding" evidence=ISS] InterPro:IPR001005 Pfam:PF00249 InterPro:IPR012287 PROSITE:PS50090 SMART:SM00717 HSSP:P06876 PROSITE:PS00037 PROSITE:PS00334 EMBL:AC010852 EMBL:AF214116 EMBL:AY519564 PIR:C96664 SPTR:Q9SRB0	1e-49
chr5.CM0052.40	99.2	Unclassified without homolog
chr1.CM0064.64.2	99.1.3.2.3347	BR44L_RAT							BR44L_RAT	,Brain protein 44-like protein (Apoptosis-regulating basic protein).	5e-19	GO_ID:15867	TAIR|gene:2147694 SPTR:Q949R9 symbol:AT5G20090.1 [GO:0000004 "biological process unknown" evidence=ND] [GO:0008372 "cellular component unknown" evidence=ND] [GO:0005554 "molecular function unknown" evidence=ISS] InterPro:IPR005336 Pfam:PF03650 EMBL:AY050938 EMBL:AY079418 EMBL:AY085758 SPTR:Q949R9	8e-36
chr1.CM0064.64.2	99.1.4.5403	GO_ID:15867							BR44L_RAT	,Brain protein 44-like protein (Apoptosis-regulating basic protein).	5e-19	GO_ID:15867	TAIR|gene:2147694 SPTR:Q949R9 symbol:AT5G20090.1 [GO:0000004 "biological process unknown" evidence=ND] [GO:0008372 "cellular component unknown" evidence=ND] [GO:0005554 "molecular function unknown" evidence=ISS] InterPro:IPR005336 Pfam:PF03650 EMBL:AY050938 EMBL:AY079418 EMBL:AY085758 SPTR:Q949R9	8e-36
Ljwgs_100683.2.1	99.1.3.2.132	TINY_ARATH							TINY_ARATH	Activator;DNA-binding;Nuclearprotein;Transcription;Transcriptionregulation,Transcriptional factor TINY.	4e-14	GO_ID:48862	TAIR|gene:3442990 SPTR:Q9LYD3 symbol:AT5G11590.1 [GO:0003700 "transcription factor activity" evidence=ISS] [GO:0003677 "DNA binding" evidence=ISS] [GO:0005634 "nucleus" evidence=IC] [GO:0006355 "regulation of transcription, DNA-dependent" evidence=ISS] EMBL:AL163815 EMBL:AY560851 EMBL:AY940160 PIR:T48518 HSSP:O80337 GO:GO:0005634 InterPro:IPR001471 Pfam:PF00847 PRINTS:PR00367 ProDom:PD001423 SMAR…	1e-16
Ljwgs_100683.2.1	99.1.4.2996	GO_ID:48862							TINY_ARATH	Activator;DNA-binding;Nuclearprotein;Transcription;Transcriptionregulation,Transcriptional factor TINY.	4e-14	GO_ID:48862	TAIR|gene:3442990 SPTR:Q9LYD3 symbol:AT5G11590.1 [GO:0003700 "transcription factor activity" evidence=ISS] [GO:0003677 "DNA binding" evidence=ISS] [GO:0005634 "nucleus" evidence=IC] [GO:0006355 "regulation of transcription, DNA-dependent" evidence=ISS] EMBL:AL163815 EMBL:AY560851 EMBL:AY940160 PIR:T48518 HSSP:O80337 GO:GO:0005634 InterPro:IPR001471 Pfam:PF00847 PRINTS:PR00367 ProDom:PD001423 SMAR…	1e-16
chr5.CM0911.23	1.7.8.10	KDTA 3-deoxy-D-manno-octulosonic-acid transferase [EC:2.-.-.-] [COG:COG1519] [GO:0016740] [CAZy:GT30]							T5AT_TAXCH	Acyltransferase;Taxolbiosynthesis;Transferase,Taxadien-5-alpha-ol O-acetyltransferase (EC 2.3.1.162) (Taxa- 4(20),11(12)-dien-5alpha-ol-O-acetyltransferase) (Taxadienol acetyltransferase).	2e-56	GO_ID:49315	TAIR|gene:2162975 SPTR:Q94CD1 symbol:AT5G41040.1 [GO:0000004 "biological process unknown" evidence=ND] [GO:0008372 "cellular component unknown" evidence=ND] [GO:0016740 "transferase activity" evidence=ISS] Pfam:PF02458 InterPro:IPR003480 EMBL:AY034954 EMBL:AY062996 SPTR:Q94CD1	0
Ljwgs_024170.1	99.1.3.2.2625	ATL1E_ARATH							ATL1E_ARATH	Hypotheticalprotein;Membrane;Metal-binding;Transmembrane;Ublconjugationpathway;Zinc;Zinc-finger,Putative RING-H2 finger protein ATL1E.	3e-13	GO_ID:24360	TAIR|gene:3441385 SPTR:Q9FGM5 symbol:AT5G53110.1 [GO:0005554 "molecular function unknown" evidence=ND] [GO:0000004 "biological process unknown" evidence=ND] EMBL:AB025622 SPTR:Q9FGM5	1e-15
Ljwgs_024170.1	99.1.4.3425	GO_ID:24360							ATL1E_ARATH	Hypotheticalprotein;Membrane;Metal-binding;Transmembrane;Ublconjugationpathway;Zinc;Zinc-finger,Putative RING-H2 finger protein ATL1E.	3e-13	GO_ID:24360	TAIR|gene:3441385 SPTR:Q9FGM5 symbol:AT5G53110.1 [GO:0005554 "molecular function unknown" evidence=ND] [GO:0000004 "biological process unknown" evidence=ND] EMBL:AB025622 SPTR:Q9FGM5	1e-15
Ljwgs_142542.1	99.1.4.3660	GO_ID:18444							ODO1_PETHY	Activator;DNA-binding;Nuclearprotein;Repeat;Transcription;Transcriptionregulation,ODORANT1 protein (MYB-like protein ODO1).	1e-12	GO_ID:18444	TAIR|gene:2075386 SPTR:Q9LDI5 symbol:AT3G02940.1 [GO:0003700 "transcription factor activity" evidence=ISS] [GO:0003677 "DNA binding" evidence=ISS] [GO:0006355 "regulation of transcription, DNA-dependent" evidence=ISS] InterPro:IPR001005 Pfam:PF00249 InterPro:IPR012287 GO:GO:0005634 PROSITE:PS50090 SMART:SM00717 HSSP:P06876 PROSITE:PS00037 PROSITE:PS00334 EMBL:AC018363 EMBL:AF249310 EMBL:AY519583 …	1e-34
Ljwgs_142542.1	99.1.3.2.2682	ODO1_PETHY							ODO1_PETHY	Activator;DNA-binding;Nuclearprotein;Repeat;Transcription;Transcriptionregulation,ODORANT1 protein (MYB-like protein ODO1).	1e-12	GO_ID:18444	TAIR|gene:2075386 SPTR:Q9LDI5 symbol:AT3G02940.1 [GO:0003700 "transcription factor activity" evidence=ISS] [GO:0003677 "DNA binding" evidence=ISS] [GO:0006355 "regulation of transcription, DNA-dependent" evidence=ISS] InterPro:IPR001005 Pfam:PF00249 InterPro:IPR012287 GO:GO:0005634 PROSITE:PS50090 SMART:SM00717 HSSP:P06876 PROSITE:PS00037 PROSITE:PS00334 EMBL:AC018363 EMBL:AF249310 EMBL:AY519583 …	1e-34
chr4.CM0617.4	99.1.4.1042	GO_ID:48931										GO_ID:48931	TAIR|gene:2118258 SPTR:Q9M0F0 symbol:AT4G29310.1 [GO:0008372 "cellular component unknown" evidence=ND] InterPro:IPR010410 Pfam:PF06219 EMBL:AL161574 EMBL:AY093214 EMBL:BT003402 PIR:T13451 SPTR:Q9M0F0	3e-129
gi45629937	99.2	Unclassified without homolog
Ljwgs_022358.2	99.1.4.2290	GO_ID:54972										GO_ID:54972	TAIR|gene:2030897 SPTR:Q8RXN0 symbol:AT1G17840.1 [GO:0042626 "ATPase activity, coupled to transmembrane movement of substances" evidence=ISS] InterPro:IPR003593 InterPro:IPR003439 Pfam:PF00005 InterPro:IPR000412 Pfam:PF01061 Prosite:PS00211 SMART:SM00382 ProDom:PD000006 PROSITE:PS50893 EMBL:AY080792 EMBL:AY150457 SPTR:Q8RXN0	2e-67
TC9387	99.2	Unclassified without homolog
chr4.CM0182.42	99.1.4.259	GO_ID:20683							AOX3_SOYBN	Directproteinsequencing;Electrontransport;Innermembrane;Iron;Membrane;Metal-binding;Mitochondrion;Multigenefamily;Oxidoreductase;Respiratorychain;Transitpeptide;Transmembrane;Transport,Alternative oxidase 3, mitochondrial precursor (EC 1.-.-.-).	3e-153	GO_ID:20683	TAIR|gene:2173352 SPTR:O22049 symbol:AT5G64210.1 [GO:0009916 "alternative oxidase activity" evidence=ISS] [GO:0005740 "mitochondrial membrane" evidence=IDA] [GO:0006118 "electron transport" evidence=TAS] InterPro:IPR002680 Pfam:PF01786 EMBL:AB008268 EMBL:AB003176 GeneFarm:1754 SPTR:O22049	1e-111
chr4.CM0182.42	99.1.3.1.136	EC 1.-.-.-							AOX3_SOYBN	Directproteinsequencing;Electrontransport;Innermembrane;Iron;Membrane;Metal-binding;Mitochondrion;Multigenefamily;Oxidoreductase;Respiratorychain;Transitpeptide;Transmembrane;Transport,Alternative oxidase 3, mitochondrial precursor (EC 1.-.-.-).	3e-153	GO_ID:20683	TAIR|gene:2173352 SPTR:O22049 symbol:AT5G64210.1 [GO:0009916 "alternative oxidase activity" evidence=ISS] [GO:0005740 "mitochondrial membrane" evidence=IDA] [GO:0006118 "electron transport" evidence=TAS] InterPro:IPR002680 Pfam:PF01786 EMBL:AB008268 EMBL:AB003176 GeneFarm:1754 SPTR:O22049	1e-111
chr5.TM0872.5	99.1.4.1657	GO_ID:35329										GO_ID:35329	TAIR|gene:2039429 SPTR:Q9ZVW6 symbol:AT2G16970.1 [GO:0008493 "tetracycline transporter activity" evidence=ISS] Pfam:PF07690 InterPro:IPR001958 GO:GO:0006810 InterPro:IPR011701 PRINTS:PR01035 EMBL:AC005167 PIR:E84546 SPTR:Q9ZVW6	7e-31
Ljwgs_018651.1	99.1.4.2067	GO_ID:45037							DR206_PEA	Pathogenesis-relatedprotein;Plantdefense,Disease resistance response protein 206.	4e-11	GO_ID:45037	TAIR|gene:3433070 SPTR:Q9C523 symbol:AT1G58170.1 [GO:0005554 "molecular function unknown" evidence=ND] [GO:0006952 "defense response" evidence=ISS] [GO:0009807 "lignan biosynthesis" evidence=ISS] InterPro:IPR004265 Pfam:PF03018 EMBL:AC079604 EMBL:AC079131 EMBL:AK117899 EMBL:BT003709 PIR:A96615 SPTR:Q9C523	1e-36
Ljwgs_018651.1	99.1.3.2.1009	DR206_PEA							DR206_PEA	Pathogenesis-relatedprotein;Plantdefense,Disease resistance response protein 206.	4e-11	GO_ID:45037	TAIR|gene:3433070 SPTR:Q9C523 symbol:AT1G58170.1 [GO:0005554 "molecular function unknown" evidence=ND] [GO:0006952 "defense response" evidence=ISS] [GO:0009807 "lignan biosynthesis" evidence=ISS] InterPro:IPR004265 Pfam:PF03018 EMBL:AC079604 EMBL:AC079131 EMBL:AK117899 EMBL:BT003709 PIR:A96615 SPTR:Q9C523	1e-36
Ljwgs_017819.1	99.1.4.1663	GO_ID:32237							SUT21_ARATH	Glycoprotein;Membrane;Multigenefamily;Sulfatetransport;Symport;Transmembrane;Transport,Sulfate transporter 2.1 (AST68).	6e-60	GO_ID:32237	TAIR|gene:2138560 SPTR:Q9SAY1 symbol:AT4G08620 [GO:0015116 "sulfate transporter activity" evidence=ISS] InterPro:IPR001902 Pfam:PF00916 InterPro:IPR002645 Pfam:PF01740 TIGRFAMs:TIGR00815 PROSITE:PS01130 PROSITE:PS50801 EMBL:AL161512 EMBL:AC002983 EMBL:AB018695 PIR:T00946 PIR:T51839 GeneFarm:2354 SPTR:Q9SAY1	5e-44
Ljwgs_017819.1	99.1.3.2.3876	SUT21_ARATH							SUT21_ARATH	Glycoprotein;Membrane;Multigenefamily;Sulfatetransport;Symport;Transmembrane;Transport,Sulfate transporter 2.1 (AST68).	6e-60	GO_ID:32237	TAIR|gene:2138560 SPTR:Q9SAY1 symbol:AT4G08620 [GO:0015116 "sulfate transporter activity" evidence=ISS] InterPro:IPR001902 Pfam:PF00916 InterPro:IPR002645 Pfam:PF01740 TIGRFAMs:TIGR00815 PROSITE:PS01130 PROSITE:PS50801 EMBL:AL161512 EMBL:AC002983 EMBL:AB018695 PIR:T00946 PIR:T51839 GeneFarm:2354 SPTR:Q9SAY1	5e-44
CM0584.36	3.1.1.29.3	CCMA heme exporter ATP-binding protein CcmA [EC:3.6.3.41] [COG:COG1131] [GO:0015439]	ddi:DDB0214899	abcG22; ABC transporter G family protein [KO:K05681]	2e-31	YOL075c_3	COG1131	3e-34	YOH5_YEAST	ATP-binding;Completeproteome;Glycoprotein;Hypotheticalprotein;Membrane;Nucleotide-binding;Repeat;Transmembrane;Transport,Probable ATP-dependent transporter YOL074C/YOL075C.	1e-33	GO_ID:50415	TAIR|gene:2176936 SPTR:Q9FLX5 symbol:AT5G52860.1 [GO:0042626 "ATPase activity, coupled to transmembrane movement of substances" evidence=ISS] InterPro:IPR003593 InterPro:IPR003439 Pfam:PF00005 InterPro:IPR000412 Pfam:PF01061 Prosite:PS00211 SMART:SM00382 ProDom:PD000006 PROSITE:PS50893 EMBL:AB009055 SPTR:Q9FLX5	1e-83
CM0584.36	3.1.1.35.3	ABCG2 ATP-binding cassette, subfamily G (WHITE), member 2	ddi:DDB0214899	abcG22; ABC transporter G family protein [KO:K05681]	2e-31	YOL075c_3	COG1131	3e-34	YOH5_YEAST	ATP-binding;Completeproteome;Glycoprotein;Hypotheticalprotein;Membrane;Nucleotide-binding;Repeat;Transmembrane;Transport,Probable ATP-dependent transporter YOL074C/YOL075C.	1e-33	GO_ID:50415	TAIR|gene:2176936 SPTR:Q9FLX5 symbol:AT5G52860.1 [GO:0042626 "ATPase activity, coupled to transmembrane movement of substances" evidence=ISS] InterPro:IPR003593 InterPro:IPR003439 Pfam:PF00005 InterPro:IPR000412 Pfam:PF01061 Prosite:PS00211 SMART:SM00382 ProDom:PD000006 PROSITE:PS50893 EMBL:AB009055 SPTR:Q9FLX5	1e-83
CM0584.36	1.2.7.51.3	CCMA heme exporter ATP-binding protein CcmA [EC:3.6.3.41] [COG:COG1131] [GO:0015439]	ddi:DDB0214899	abcG22; ABC transporter G family protein [KO:K05681]	2e-31	YOL075c_3	COG1131	3e-34	YOH5_YEAST	ATP-binding;Completeproteome;Glycoprotein;Hypotheticalprotein;Membrane;Nucleotide-binding;Repeat;Transmembrane;Transport,Probable ATP-dependent transporter YOL074C/YOL075C.	1e-33	GO_ID:50415	TAIR|gene:2176936 SPTR:Q9FLX5 symbol:AT5G52860.1 [GO:0042626 "ATPase activity, coupled to transmembrane movement of substances" evidence=ISS] InterPro:IPR003593 InterPro:IPR003439 Pfam:PF00005 InterPro:IPR000412 Pfam:PF01061 Prosite:PS00211 SMART:SM00382 ProDom:PD000006 PROSITE:PS50893 EMBL:AB009055 SPTR:Q9FLX5	1e-83
CM0584.36	3.3.10.140	ABCG2 ATP-binding cassette, subfamily G (WHITE), member 2 [TC:3.A.1.204]	ddi:DDB0214899	abcG22; ABC transporter G family protein [KO:K05681]	2e-31	YOL075c_3	COG1131	3e-34	YOH5_YEAST	ATP-binding;Completeproteome;Glycoprotein;Hypotheticalprotein;Membrane;Nucleotide-binding;Repeat;Transmembrane;Transport,Probable ATP-dependent transporter YOL074C/YOL075C.	1e-33	GO_ID:50415	TAIR|gene:2176936 SPTR:Q9FLX5 symbol:AT5G52860.1 [GO:0042626 "ATPase activity, coupled to transmembrane movement of substances" evidence=ISS] InterPro:IPR003593 InterPro:IPR003439 Pfam:PF00005 InterPro:IPR000412 Pfam:PF01061 Prosite:PS00211 SMART:SM00382 ProDom:PD000006 PROSITE:PS50893 EMBL:AB009055 SPTR:Q9FLX5	1e-83
CM0584.36	3.1.1.23	ABC-2.A ABC-2 type transport system ATP-binding protein [COG:COG1131 COG1134]	ddi:DDB0214899	abcG22; ABC transporter G family protein [KO:K05681]	2e-31	YOL075c_3	COG1131	3e-34	YOH5_YEAST	ATP-binding;Completeproteome;Glycoprotein;Hypotheticalprotein;Membrane;Nucleotide-binding;Repeat;Transmembrane;Transport,Probable ATP-dependent transporter YOL074C/YOL075C.	1e-33	GO_ID:50415	TAIR|gene:2176936 SPTR:Q9FLX5 symbol:AT5G52860.1 [GO:0042626 "ATPase activity, coupled to transmembrane movement of substances" evidence=ISS] InterPro:IPR003593 InterPro:IPR003439 Pfam:PF00005 InterPro:IPR000412 Pfam:PF01061 Prosite:PS00211 SMART:SM00382 ProDom:PD000006 PROSITE:PS50893 EMBL:AB009055 SPTR:Q9FLX5	1e-83
Ljwgs_077854.1	1.1.8.56	E2.4.1.12 cellulose synthase (UDP-forming) [EC:2.4.1.12] [COG:COG1215] [GO:0016760] [CAZy:GT2]							CESA7_ARATH	3D-structure;Cellwall;Cellulosebiosynthesis;Coiledcoil;Glycoprotein;Glycosyltransferase;Membrane;Metal-binding;Transferase;Transmembrane;Zinc;Zinc-finger,Cellulose synthase A catalytic subunit 7 [UDP-forming] (EC 2.4.1.12) (AtCesA-7) (Irregular xylem protein 3) (AtIRX3).	8e-69	GO_ID:21079	TAIR|gene:2178934 SPTR:Q9SWW6 symbol:AT5G17420.1 [GO:0005886 "plasma membrane" evidence=TAS] [GO:0009834 "secondary cell wall biosynthesis (sensu Magnoliophyta)" evidence=IMP] [GO:0016759 "cellulose synthase activity" evidence=IMP] [GO:0030244 "cellulose biosynthesis" evidence=IMP] InterPro:IPR001841 InterPro:IPR005150 Pfam:PF03552 PROSITE:PS50089 SMART:SM00184 GO:GO:0016020 EMBL:AL391142 EMBL:AF…	3e-69
chr4.CM0182.40	99.1.4.259	GO_ID:20683							AOX2_SOYBN	Directproteinsequencing;Electrontransport;Innermembrane;Iron;Membrane;Metal-binding;Mitochondrion;Multigenefamily;Oxidoreductase;Respiratorychain;Transitpeptide;Transmembrane;Transport,Alternative oxidase 2, mitochondrial precursor (EC 1.-.-.-).	2e-146	GO_ID:20683	TAIR|gene:2173352 SPTR:O22049 symbol:AT5G64210.1 [GO:0009916 "alternative oxidase activity" evidence=ISS] [GO:0005740 "mitochondrial membrane" evidence=IDA] [GO:0006118 "electron transport" evidence=TAS] InterPro:IPR002680 Pfam:PF01786 EMBL:AB008268 EMBL:AB003176 GeneFarm:1754 SPTR:O22049	3e-127
chr4.CM0182.40	99.1.3.1.136	EC 1.-.-.-							AOX2_SOYBN	Directproteinsequencing;Electrontransport;Innermembrane;Iron;Membrane;Metal-binding;Mitochondrion;Multigenefamily;Oxidoreductase;Respiratorychain;Transitpeptide;Transmembrane;Transport,Alternative oxidase 2, mitochondrial precursor (EC 1.-.-.-).	2e-146	GO_ID:20683	TAIR|gene:2173352 SPTR:O22049 symbol:AT5G64210.1 [GO:0009916 "alternative oxidase activity" evidence=ISS] [GO:0005740 "mitochondrial membrane" evidence=IDA] [GO:0006118 "electron transport" evidence=TAS] InterPro:IPR002680 Pfam:PF01786 EMBL:AB008268 EMBL:AB003176 GeneFarm:1754 SPTR:O22049	3e-127
Ljwgs_015486.1	99.1.4.6137	GO_ID:33318										GO_ID:33318	TAIR|gene:3439041 SPTR:Q9SW35 symbol:AT4G24910.1 [GO:0000004 "biological process unknown" evidence=ND] [GO:0005554 "molecular function unknown" evidence=ND] InterPro:IPR006514 Pfam:PF04669 TIGRFAMs:TIGR01627 EMBL:AL161562 EMBL:AL035523 PIR:T05512 SPTR:Q9SW35	1e-37
chr1.CM0063.53.1	99.2	Unclassified without homolog
chr5.CM0200.89	1.5.10.11	E1.14.11.2 prolyl 4-hydroxylase [EC:1.14.11.2] [GO:0004656]	ath:At3g28480	MFJ20.16; oxidoreductase, 2OG-Fe(II) oxygenase family protein [EC:1.14.11.2] [KO:K00472]	1e-43				P4HA1_CHICK	Dioxygenase;Directproteinsequencing;Endoplasmicreticulum;Glycoprotein;Iron;Metal-binding;Oxidoreductase;TPRrepeat;VitaminC,Prolyl 4-hydroxylase alpha-1 subunit (EC 1.14.11.2) (4-PH alpha-1) (Procollagen-proline,2-oxoglutarate-4-dioxygenase alpha-1 subunit).	5e-25	GO_ID:22518	TAIR|gene:2088886 SPTR:Q8L970 symbol:AT3G28480.1 [GO:0016706 "oxidoreductase activity, acting on paired donors, with incorporation or reduction of molecular oxygen, 2-oxoglutarate as one donor, and incorporation of one atom each of oxygen into both donors" evidence=ISS] [GO:0018401 "peptidyl-proline hydroxylation to 4-hydroxy-L-proline" evidence=ISS] InterPro:IPR006620 Pfam:PF03171 InterPro:IPR00…	2e-44
chr1.TM0507.17	3.1.3.54	TC.NRAMP metal ion transporter, Nramp family [COG:COG1914] [TC:2.A.55]	rno:25715	Slc11a2; solute carrier family 11 (proton-coupled divalent metal ion transporters), member 2 [KO:K03322]	1e-81	mlr2501	COG1914	1e-73	NRAM6_ARATH	Iontransport;Iron;Irontransport;Membrane;Transmembrane;Transport,Metal transporter Nramp6 (AtNramp6).	3e-156	GO_ID:44349	UNIPROT|P49281 SPTR:P49281 symbol:NRAM2_HUMAN "Similar to Natural resistance-associated macrophage protein 2" [GO:0005381 "iron ion transporter activity" evidence=TAS] [GO:0006826 "iron ion transport" evidence=TAS] [GO:0005887 "integral to plasma membrane" evidence=TAS] InterPro:IPR001046 Pfam:PF01566 PRINTS:PR00447 ProDom:PD001861 TIGRFAMs:TIGR01197 EMBL:AB004857 EMBL:AF046997 EMBL:AF064482 EMBL…	5e-83
Ljwgs_009760.1	99.1.3.2.1985	CBPR_HEVBR							CBPR_HEVBR	Directproteinsequencing;Signal;Vacuole,Citrate binding protein precursor.	9e-52
Ljwgs_048332.1	99.1.4.6188	GO_ID:12529										GO_ID:12529	TAIR|gene:2172867 SPTR:Q9FF99 symbol:AT5G23810.1 [GO:0015359 "amino acid permease activity" evidence=ISS] InterPro:IPR002422 GO:GO:0006810 GO:GO:0016020 Pfam:PF01490 EMBL:AB005244 SPTR:Q9FF99	2e-40
chr4.CM0558.48	99.1.4.4842	GO_ID:15125							REMO_SOLTU	Coiledcoil;Directproteinsequencing;Phosphorylation;Transport,Remorin (pp34).	1e-36	GO_ID:15125	TAIR|gene:3441783 SPTR:Q9FFA5 symbol:AT5G23750.1 [GO:0000004 "biological process unknown" evidence=ND] [GO:0008372 "cellular component unknown" evidence=ND] [GO:0003677 "DNA binding" evidence=ISS] Pfam:PF03763 Pfam:PF03766 InterPro:IPR005516 InterPro:IPR005518 EMBL:AF387006 EMBL:BT000016 EMBL:AB005244 SPTR:Q9FFA5	1e-38
chr4.CM0558.48	99.1.3.2.2479	REMO_SOLTU							REMO_SOLTU	Coiledcoil;Directproteinsequencing;Phosphorylation;Transport,Remorin (pp34).	1e-36	GO_ID:15125	TAIR|gene:3441783 SPTR:Q9FFA5 symbol:AT5G23750.1 [GO:0000004 "biological process unknown" evidence=ND] [GO:0008372 "cellular component unknown" evidence=ND] [GO:0003677 "DNA binding" evidence=ISS] Pfam:PF03763 Pfam:PF03766 InterPro:IPR005516 InterPro:IPR005518 EMBL:AF387006 EMBL:BT000016 EMBL:AB005244 SPTR:Q9FFA5	1e-38
Ljwgs_047165.0.1	99.2	Unclassified without homolog
CM0584.34	1.5.3.34	E3.1.4.3, plcC phospholipase C [EC:3.1.4.3] [COG:COG3511] [GO:0004629]	bpm:BURPS1710b_A0331	phosphoesterase family protein [EC:3.1.4.3] [KO:K01114]	1e-52	Rv2349c	COG3511	3e-19	PHLC_MYCTU	Completeproteome;Hydrolase;Signal,Phospholipase C 3 precursor (EC 3.1.4.3).	9e-19	GO_ID:44558	TAIR|gene:2039562 SPTR:O81020 symbol:AT2G26870.1 [GO:0016788 "hydrolase activity, acting on ester bonds" evidence=ISS] InterPro:IPR007312 Pfam:PF04185 EMBL:AC005168 EMBL:AB084292 PIR:T02648 SPTR:O81020	0
CM0584.34	1.1.17.10	E3.1.4.3, plcC phospholipase C [EC:3.1.4.3] [COG:COG3511] [GO:0004629]	bpm:BURPS1710b_A0331	phosphoesterase family protein [EC:3.1.4.3] [KO:K01114]	1e-52	Rv2349c	COG3511	3e-19	PHLC_MYCTU	Completeproteome;Hydrolase;Signal,Phospholipase C 3 precursor (EC 3.1.4.3).	9e-19	GO_ID:44558	TAIR|gene:2039562 SPTR:O81020 symbol:AT2G26870.1 [GO:0016788 "hydrolase activity, acting on ester bonds" evidence=ISS] InterPro:IPR007312 Pfam:PF04185 EMBL:AC005168 EMBL:AB084292 PIR:T02648 SPTR:O81020	0
CM0584.34	1.7.8.15	GMHB D-glycero-D-manno-heptose 1,7-bisphosphate phosphatase [EC:3.1.1.-] [COG:COG0241] [GO:0016788]	bpm:BURPS1710b_A0331	phosphoesterase family protein [EC:3.1.4.3] [KO:K01114]	1e-52	Rv2349c	COG3511	3e-19	PHLC_MYCTU	Completeproteome;Hydrolase;Signal,Phospholipase C 3 precursor (EC 3.1.4.3).	9e-19	GO_ID:44558	TAIR|gene:2039562 SPTR:O81020 symbol:AT2G26870.1 [GO:0016788 "hydrolase activity, acting on ester bonds" evidence=ISS] InterPro:IPR007312 Pfam:PF04185 EMBL:AC005168 EMBL:AB084292 PIR:T02648 SPTR:O81020	0
CM0584.34	1.3.10.15	E3.1.4.3, plcC phospholipase C [EC:3.1.4.3] [COG:COG3511] [GO:0004629]	bpm:BURPS1710b_A0331	phosphoesterase family protein [EC:3.1.4.3] [KO:K01114]	1e-52	Rv2349c	COG3511	3e-19	PHLC_MYCTU	Completeproteome;Hydrolase;Signal,Phospholipase C 3 precursor (EC 3.1.4.3).	9e-19	GO_ID:44558	TAIR|gene:2039562 SPTR:O81020 symbol:AT2G26870.1 [GO:0016788 "hydrolase activity, acting on ester bonds" evidence=ISS] InterPro:IPR007312 Pfam:PF04185 EMBL:AC005168 EMBL:AB084292 PIR:T02648 SPTR:O81020	0
CM0584.34	1.1.17.6	Phospholipase C [EC:3.1.4.3]	bpm:BURPS1710b_A0331	phosphoesterase family protein [EC:3.1.4.3] [KO:K01114]	1e-52	Rv2349c	COG3511	3e-19	PHLC_MYCTU	Completeproteome;Hydrolase;Signal,Phospholipase C 3 precursor (EC 3.1.4.3).	9e-19	GO_ID:44558	TAIR|gene:2039562 SPTR:O81020 symbol:AT2G26870.1 [GO:0016788 "hydrolase activity, acting on ester bonds" evidence=ISS] InterPro:IPR007312 Pfam:PF04185 EMBL:AC005168 EMBL:AB084292 PIR:T02648 SPTR:O81020	0
TM0548.14.1	99.1.4.4306	GO_ID:25833										GO_ID:25833	TAIR|gene:3711195 SPTR:Q8L8N5 symbol:AT5G58787.1 [GO:0005515 "protein binding" evidence=ISS] [GO:0008270 "zinc ion binding" evidence=ISS] InterPro:IPR001841 Pfam:PF00097 Prosite:PS00518 PROSITE:PS50089 SMART:SM00184 EMBL:AY088898 EMBL:AK118993 EMBL:BT005412 SPTR:Q8L8N5	2e-16
Ljwgs_030883.2	1.10.9.7	E3.1.1.-, aes esterase / lipase [EC:3.1.1.-] [COG:COG0657] [GO:0016298]							APG_ARATH	Signal,Anter-specific proline-rich protein APG precursor.	4e-13	GO_ID:11051	TAIR|gene:2151743 SPTR:Q9FHQ1 symbol:AT5G37690.1 [GO:0016298 "lipase activity" evidence=ISS] INTERPRO:IPR001087 Pfam:PF00657 EMBL:AB018107 SPTR:Q9FHQ1	2e-45
Ljwgs_030883.2	1.1.14.16	E3.1.1.-, aes esterase / lipase [EC:3.1.1.-] [COG:COG0657] [GO:0016298]							APG_ARATH	Signal,Anter-specific proline-rich protein APG precursor.	4e-13	GO_ID:11051	TAIR|gene:2151743 SPTR:Q9FHQ1 symbol:AT5G37690.1 [GO:0016298 "lipase activity" evidence=ISS] INTERPRO:IPR001087 Pfam:PF00657 EMBL:AB018107 SPTR:Q9FHQ1	2e-45
Ljwgs_030883.2	1.11.7.12	E3.1.1.-, aes esterase / lipase [EC:3.1.1.-] [COG:COG0657] [GO:0016298]							APG_ARATH	Signal,Anter-specific proline-rich protein APG precursor.	4e-13	GO_ID:11051	TAIR|gene:2151743 SPTR:Q9FHQ1 symbol:AT5G37690.1 [GO:0016298 "lipase activity" evidence=ISS] INTERPRO:IPR001087 Pfam:PF00657 EMBL:AB018107 SPTR:Q9FHQ1	2e-45
chr5.CM0200.139	3.1.3.44.2	PYRP uracil permease	tko:TK1212	xanthine/uracilpermease [KO:K02824]	7e-26	PAB1838	COG2233	2e-23	S23A2_HUMAN	Glycoprotein;Iontransport;Membrane;Phosphorylation;Sodium;Sodiumtransport;Symport;Transmembrane;Transport,Solute carrier family 23 member 2 (Sodium-dependent vitamin C transporter 2) (hSVCT2) (Na(+)/L-ascorbic acid transporter 2) (Yolk sac permease-like molecule 2) (Nucleobase transporter-like 1 protein).	4e-55	GO_ID:17673	TAIR|gene:2158828 SPTR:Q8RWE9 symbol:AT5G49990.1 [GO:0015646 "permease activity" evidence=ISS] [GO:0016020 "membrane" evidence=ISS] Pfam:Pf00860 InterPro:IPR006043 GO:GO:0006810 GO:GO:0016020 EMBL:AY093137 EMBL:BT008887 SPTR:Q8RWE9	4e-119
Ljwgs_105843.1.1	99.1.3.2.1539	ATL5E_ARATH							ATL5E_ARATH	Hypotheticalprotein;Membrane;Metal-binding;Transmembrane;Ublconjugationpathway;Zinc;Zinc-finger,Putative RING-H2 finger protein ATL5E.	5e-24	GO_ID:3844	TAIR|gene:2169398 SPTR:Q9FL42 symbol:AT5G07040.1 [GO:0005515 "protein binding" evidence=ISS] [GO:0008270 "zinc ion binding" evidence=ISS] InterPro:IPR001841 Pfam:PF00097 PROSITE:PS50089 SMART:SM00184 HSSP:Q9LRB7 EMBL:AB010697 SPTR:Q9FL42	2e-24
Ljwgs_105843.1.1	99.1.4.1159	GO_ID:3844							ATL5E_ARATH	Hypotheticalprotein;Membrane;Metal-binding;Transmembrane;Ublconjugationpathway;Zinc;Zinc-finger,Putative RING-H2 finger protein ATL5E.	5e-24	GO_ID:3844	TAIR|gene:2169398 SPTR:Q9FL42 symbol:AT5G07040.1 [GO:0005515 "protein binding" evidence=ISS] [GO:0008270 "zinc ion binding" evidence=ISS] InterPro:IPR001841 Pfam:PF00097 PROSITE:PS50089 SMART:SM00184 HSSP:Q9LRB7 EMBL:AB010697 SPTR:Q9FL42	2e-24
chr2.CM0191.80	99.1.3.2.1546	KINB2_ARATH							KINB2_ARATH	ATP-binding;Carbohydratemetabolism;Fattyacidbiosynthesis;Lipidsynthesis;Nitrateassimilation;Nucleotide-binding,SNF1-related protein kinase regulatory beta subunit 2 (AKIN beta2) (AKINB2).	7e-25	GO_ID:49053	TAIR|gene:2130513 SPTR:Q9SCY5 symbol:AT4G16360.1 [GO:0004679 "AMP-activated protein kinase activity" evidence=ISS] Pfam:PF04739 InterPro:IPR006828 EMBL:AL161543 EMBL:Z97341 EMBL:AJ132316 EMBL:AF360248 EMBL:BT020423 PIR:C71430 SPTR:Q9SCY5	3e-25
chr2.CM0191.80	99.1.4.558	GO_ID:49053							KINB2_ARATH	ATP-binding;Carbohydratemetabolism;Fattyacidbiosynthesis;Lipidsynthesis;Nitrateassimilation;Nucleotide-binding,SNF1-related protein kinase regulatory beta subunit 2 (AKIN beta2) (AKINB2).	7e-25	GO_ID:49053	TAIR|gene:2130513 SPTR:Q9SCY5 symbol:AT4G16360.1 [GO:0004679 "AMP-activated protein kinase activity" evidence=ISS] Pfam:PF04739 InterPro:IPR006828 EMBL:AL161543 EMBL:Z97341 EMBL:AJ132316 EMBL:AF360248 EMBL:BT020423 PIR:C71430 SPTR:Q9SCY5	3e-25
chr3.CM0701.12	99.1.4.2326	GO_ID:37443										GO_ID:37443	TAIR|gene:2042005 SPTR:Q9ZUY4 symbol:AT2G27830.1 [GO:0005554 "molecular function unknown" evidence=ND] EMBL:AC005824 EMBL:AY065133 EMBL:AY087289 EMBL:AY114584 PIR:E84677 SPTR:Q9ZUY4	5e-35
chr4.CM0126.139	99.1.4.7897	GO_ID:55331										GO_ID:55331	TAIR|gene:2139736 SPTR:Q9T0E5 symbol:AT4G11780.1 [GO:0005554 "molecular function unknown" evidence=ND] [GO:0000004 "biological process unknown" evidence=ND] EMBL:AL161532 EMBL:AL049500 PIR:T04225 SPTR:Q9T0E5	2e-16
TM1036.19	99.2	Unclassified without homolog
chr6.CM0140.28	3.1.2.1.2	ARAE arabinose-proton symporter	sec:SC2955	araE; MFS family, L-arabinose: proton symport protein (low-affinity transporter) [KO:K02100]	1e-17	BS_yxcC	COG0477	5e-21	MYCT_RAT	Glycoprotein;Membrane;Sugartransport;Transmembrane;Transport,Proton myo-inositol cotransporter (H(+)-myo-inositol cotransporter) (Hmit).	3e-51	GO_ID:23819	TAIR|gene:2009831 SPTR:Q9C757 symbol:AT1G30220.1 [GO:0015144 "carbohydrate transporter activity" evidence=ISS] [GO:0005351 "sugar porter activity" evidence=ISS] [GO:0016020 "membrane" evidence=ISS] Interpro:IPR005829 InterPro:IPR007114 InterPro:IPR005828 InterPro:IPR002345 InterPro:IPR003663 Pfam:PF00083 GO:GO:0016020 PRINTS:PR00171 PROSITE:PS50850 PROSITE:PS00216 PROSITE:PS00217 PROSITE:PS00213 …	4e-132
chr1.CM0105.44	1.10.7.1	E2.3.1.74, bcsA chalcone synthase [EC:2.3.1.74] [COG:COG3424] [GO:0016210]	ehi:242.t00002	fatty acid elongase, putative [EC:2.3.1.74] [KO:K00660]	4e-107	DRA0326	COG3424	5e-16	BCSA_BACSU	Acyltransferase;Completeproteome;Transferase,Putative chalcone synthase (EC 2.3.1.74) (Naringenin-chalcone synthase).	1e-12	GO_ID:45189	TAIR|gene:2200954 SPTR:Q9MAM3 symbol:AT1G01120.1 [GO:0000038 "very-long-chain fatty acid metabolism" evidence=IDA] [GO:0030497 "fatty acid elongation" evidence=IDA] [GO:0042335 "cuticle biosynthesis" evidence=IMP] [GO:0008415 "acyltransferase activity" evidence=ISS] GO:GO:0009058 EMBL:AC007323 EMBL:AY074285 EMBL:AY096568 PIR:F86141 SPTR:Q9MAM3	0
chr1.CM0105.44	1.7.8.11	lipid A biosynthesis lauroyl acyltransferase [EC:2.3.1.-] [COG:COG1560] [GO:0008415]	ehi:242.t00002	fatty acid elongase, putative [EC:2.3.1.74] [KO:K00660]	4e-107	DRA0326	COG3424	5e-16	BCSA_BACSU	Acyltransferase;Completeproteome;Transferase,Putative chalcone synthase (EC 2.3.1.74) (Naringenin-chalcone synthase).	1e-12	GO_ID:45189	TAIR|gene:2200954 SPTR:Q9MAM3 symbol:AT1G01120.1 [GO:0000038 "very-long-chain fatty acid metabolism" evidence=IDA] [GO:0030497 "fatty acid elongation" evidence=IDA] [GO:0042335 "cuticle biosynthesis" evidence=IMP] [GO:0008415 "acyltransferase activity" evidence=ISS] GO:GO:0009058 EMBL:AC007323 EMBL:AY074285 EMBL:AY096568 PIR:F86141 SPTR:Q9MAM3	0
Ljwgs_077601.1	1.9.4.15	E2.7.1.- [EC:2.7.1.-] [COG:COG0515 COG1493]	lma:LmjF07.0900	serine/threonine kinase, putative [EC:2.7.1.-] [KO:K07198]	1e-26	YDR477w_1	COG0515	5e-26	CIPK1_ORYSA	ATP-binding;Calcium;Kinase;Manganese;Nucleotide-binding;Phosphorylation;Serine/threonine-proteinkinase;Transferase,CIPK-like protein 1 (EC 2.7.1.37) (OsCK1).	9e-49	GO_ID:23944	TAIR|gene:2009811 SPTR:Q93VD3 symbol:AT1G30270.1 [GO:0016301 "kinase activity" evidence=ISS] [GO:0005737 "cytoplasm" evidence=IDA] [GO:0005634 "nucleus" evidence=IDA] InterPro:IPR000719 InterPro:IPR002290 InterPro:IPR008271 Pfam:PF00069 Prosite:PS00108 InterPro:IPR004041 Prosite:PS00107 Pfam:PF03822 ProDom:PD000001 PROSITE:PS50011 SMART:SM00220 HSSP:P49137 PROSITE:PS50816 EMBL:AY056419 EMBL:AY035…	4e-48
Ljwgs_077601.1	1.1.17.19	E2.7.1.- [EC:2.7.1.-] [COG:COG0515 COG1493]	lma:LmjF07.0900	serine/threonine kinase, putative [EC:2.7.1.-] [KO:K07198]	1e-26	YDR477w_1	COG0515	5e-26	CIPK1_ORYSA	ATP-binding;Calcium;Kinase;Manganese;Nucleotide-binding;Phosphorylation;Serine/threonine-proteinkinase;Transferase,CIPK-like protein 1 (EC 2.7.1.37) (OsCK1).	9e-49	GO_ID:23944	TAIR|gene:2009811 SPTR:Q93VD3 symbol:AT1G30270.1 [GO:0016301 "kinase activity" evidence=ISS] [GO:0005737 "cytoplasm" evidence=IDA] [GO:0005634 "nucleus" evidence=IDA] InterPro:IPR000719 InterPro:IPR002290 InterPro:IPR008271 Pfam:PF00069 Prosite:PS00108 InterPro:IPR004041 Prosite:PS00107 Pfam:PF03822 ProDom:PD000001 PROSITE:PS50011 SMART:SM00220 HSSP:P49137 PROSITE:PS50816 EMBL:AY056419 EMBL:AY035…	4e-48
Ljwgs_077601.1	3.2.12.25	PRKAA, AMPK 5-AMP-activated protein kinase, catalytic alpha subunit [EC:2.7.1.-]	lma:LmjF07.0900	serine/threonine kinase, putative [EC:2.7.1.-] [KO:K07198]	1e-26	YDR477w_1	COG0515	5e-26	CIPK1_ORYSA	ATP-binding;Calcium;Kinase;Manganese;Nucleotide-binding;Phosphorylation;Serine/threonine-proteinkinase;Transferase,CIPK-like protein 1 (EC 2.7.1.37) (OsCK1).	9e-49	GO_ID:23944	TAIR|gene:2009811 SPTR:Q93VD3 symbol:AT1G30270.1 [GO:0016301 "kinase activity" evidence=ISS] [GO:0005737 "cytoplasm" evidence=IDA] [GO:0005634 "nucleus" evidence=IDA] InterPro:IPR000719 InterPro:IPR002290 InterPro:IPR008271 Pfam:PF00069 Prosite:PS00108 InterPro:IPR004041 Prosite:PS00107 Pfam:PF03822 ProDom:PD000001 PROSITE:PS50011 SMART:SM00220 HSSP:P49137 PROSITE:PS50816 EMBL:AY056419 EMBL:AY035…	4e-48
Ljwgs_077601.1	3.2.11.36	PRKAA, AMPK 5-AMP-activated protein kinase, catalytic alpha subunit [EC:2.7.1.-]	lma:LmjF07.0900	serine/threonine kinase, putative [EC:2.7.1.-] [KO:K07198]	1e-26	YDR477w_1	COG0515	5e-26	CIPK1_ORYSA	ATP-binding;Calcium;Kinase;Manganese;Nucleotide-binding;Phosphorylation;Serine/threonine-proteinkinase;Transferase,CIPK-like protein 1 (EC 2.7.1.37) (OsCK1).	9e-49	GO_ID:23944	TAIR|gene:2009811 SPTR:Q93VD3 symbol:AT1G30270.1 [GO:0016301 "kinase activity" evidence=ISS] [GO:0005737 "cytoplasm" evidence=IDA] [GO:0005634 "nucleus" evidence=IDA] InterPro:IPR000719 InterPro:IPR002290 InterPro:IPR008271 Pfam:PF00069 Prosite:PS00108 InterPro:IPR004041 Prosite:PS00107 Pfam:PF03822 ProDom:PD000001 PROSITE:PS50011 SMART:SM00220 HSSP:P49137 PROSITE:PS50816 EMBL:AY056419 EMBL:AY035…	4e-48
Ljwgs_077601.1	1.7.8.19	WAAY, rfaY lipopolysaccharide core biosynthesis protein RFAY [EC:2.7.-.-] [COG:COG0515]	lma:LmjF07.0900	serine/threonine kinase, putative [EC:2.7.1.-] [KO:K07198]	1e-26	YDR477w_1	COG0515	5e-26	CIPK1_ORYSA	ATP-binding;Calcium;Kinase;Manganese;Nucleotide-binding;Phosphorylation;Serine/threonine-proteinkinase;Transferase,CIPK-like protein 1 (EC 2.7.1.37) (OsCK1).	9e-49	GO_ID:23944	TAIR|gene:2009811 SPTR:Q93VD3 symbol:AT1G30270.1 [GO:0016301 "kinase activity" evidence=ISS] [GO:0005737 "cytoplasm" evidence=IDA] [GO:0005634 "nucleus" evidence=IDA] InterPro:IPR000719 InterPro:IPR002290 InterPro:IPR008271 Pfam:PF00069 Prosite:PS00108 InterPro:IPR004041 Prosite:PS00107 Pfam:PF03822 ProDom:PD000001 PROSITE:PS50011 SMART:SM00220 HSSP:P49137 PROSITE:PS50816 EMBL:AY056419 EMBL:AY035…	4e-48
Ljwgs_077601.1	3.3.10.117	BMPR1 bone morphogenetic protein receptor, type I [EC:2.7.1.37]	lma:LmjF07.0900	serine/threonine kinase, putative [EC:2.7.1.-] [KO:K07198]	1e-26	YDR477w_1	COG0515	5e-26	CIPK1_ORYSA	ATP-binding;Calcium;Kinase;Manganese;Nucleotide-binding;Phosphorylation;Serine/threonine-proteinkinase;Transferase,CIPK-like protein 1 (EC 2.7.1.37) (OsCK1).	9e-49	GO_ID:23944	TAIR|gene:2009811 SPTR:Q93VD3 symbol:AT1G30270.1 [GO:0016301 "kinase activity" evidence=ISS] [GO:0005737 "cytoplasm" evidence=IDA] [GO:0005634 "nucleus" evidence=IDA] InterPro:IPR000719 InterPro:IPR002290 InterPro:IPR008271 Pfam:PF00069 Prosite:PS00108 InterPro:IPR004041 Prosite:PS00107 Pfam:PF03822 ProDom:PD000001 PROSITE:PS50011 SMART:SM00220 HSSP:P49137 PROSITE:PS50816 EMBL:AY056419 EMBL:AY035…	4e-48
Ljwgs_077601.1	1.11.16.8	E2.7.1.- [EC:2.7.1.-] [COG:COG0515 COG1493]	lma:LmjF07.0900	serine/threonine kinase, putative [EC:2.7.1.-] [KO:K07198]	1e-26	YDR477w_1	COG0515	5e-26	CIPK1_ORYSA	ATP-binding;Calcium;Kinase;Manganese;Nucleotide-binding;Phosphorylation;Serine/threonine-proteinkinase;Transferase,CIPK-like protein 1 (EC 2.7.1.37) (OsCK1).	9e-49	GO_ID:23944	TAIR|gene:2009811 SPTR:Q93VD3 symbol:AT1G30270.1 [GO:0016301 "kinase activity" evidence=ISS] [GO:0005737 "cytoplasm" evidence=IDA] [GO:0005634 "nucleus" evidence=IDA] InterPro:IPR000719 InterPro:IPR002290 InterPro:IPR008271 Pfam:PF00069 Prosite:PS00108 InterPro:IPR004041 Prosite:PS00107 Pfam:PF03822 ProDom:PD000001 PROSITE:PS50011 SMART:SM00220 HSSP:P49137 PROSITE:PS50816 EMBL:AY056419 EMBL:AY035…	4e-48
Ljwgs_077601.1	4.2.4	Cell cycle [CLASS:04110] [PATH:hsa04110] [COG:COG0515]	lma:LmjF07.0900	serine/threonine kinase, putative [EC:2.7.1.-] [KO:K07198]	1e-26	YDR477w_1	COG0515	5e-26	CIPK1_ORYSA	ATP-binding;Calcium;Kinase;Manganese;Nucleotide-binding;Phosphorylation;Serine/threonine-proteinkinase;Transferase,CIPK-like protein 1 (EC 2.7.1.37) (OsCK1).	9e-49	GO_ID:23944	TAIR|gene:2009811 SPTR:Q93VD3 symbol:AT1G30270.1 [GO:0016301 "kinase activity" evidence=ISS] [GO:0005737 "cytoplasm" evidence=IDA] [GO:0005634 "nucleus" evidence=IDA] InterPro:IPR000719 InterPro:IPR002290 InterPro:IPR008271 Pfam:PF00069 Prosite:PS00108 InterPro:IPR004041 Prosite:PS00107 Pfam:PF03822 ProDom:PD000001 PROSITE:PS50011 SMART:SM00220 HSSP:P49137 PROSITE:PS50816 EMBL:AY056419 EMBL:AY035…	4e-48
Ljwgs_077601.1	3.2.2.1	Protein kinase [EC:2.7.1.37]	lma:LmjF07.0900	serine/threonine kinase, putative [EC:2.7.1.-] [KO:K07198]	1e-26	YDR477w_1	COG0515	5e-26	CIPK1_ORYSA	ATP-binding;Calcium;Kinase;Manganese;Nucleotide-binding;Phosphorylation;Serine/threonine-proteinkinase;Transferase,CIPK-like protein 1 (EC 2.7.1.37) (OsCK1).	9e-49	GO_ID:23944	TAIR|gene:2009811 SPTR:Q93VD3 symbol:AT1G30270.1 [GO:0016301 "kinase activity" evidence=ISS] [GO:0005737 "cytoplasm" evidence=IDA] [GO:0005634 "nucleus" evidence=IDA] InterPro:IPR000719 InterPro:IPR002290 InterPro:IPR008271 Pfam:PF00069 Prosite:PS00108 InterPro:IPR004041 Prosite:PS00107 Pfam:PF03822 ProDom:PD000001 PROSITE:PS50011 SMART:SM00220 HSSP:P49137 PROSITE:PS50816 EMBL:AY056419 EMBL:AY035…	4e-48
Ljwgs_091332.1	99.1.4.6327	GO_ID:50407										GO_ID:50407	TAIR|gene:2040276 SPTR:Q9ZVC3 symbol:AT2G41380.1 [GO:0005739 "mitochondrion" evidence=IDA] GO:GO:0005739 EMBL:AC005662 EMBL:AY072367 EMBL:BT006307 PIR:A84841 SPTR:Q9ZVC3	4e-27
Ljwgs_126577.1	1.10.7.6	E2.4.1.91 flavonol 3-O-glucosyltransferase [EC:2.4.1.91] [GO:0047893] [CAZy:GT1]	ath:At4g15280	FCAALL.255; UDP-glucoronosyl/UDP-glucosyl transferase family protein [EC:2.4.1.91] [KO:K00724]	3e-61				UFOG6_MANES	Glycosyltransferase;Multigenefamily;Transferase,Flavonol 3-O-glucosyltransferase 6 (EC 2.4.1.91) (UDP-glucose flavonoid 3-O-glucosyltransferase 6) (Fragment).	4e-69	GO_ID:26779	TAIR|gene:2007451 SPTR:Q9LML7 symbol:AT1G07260.1 [GO:0008372 "cellular component unknown" evidence=ND] [GO:0016757 "transferase activity, transferring glycosyl groups" evidence=ISS] [GO:0008194 "UDP-glycosyltransferase activity" evidence=ISS] InterPro:IPR002213 Pfam:PF00201 GO:GO:0008152 PROSITE:PS00375 EMBL:AC067971 EMBL:BT006479 PIR:H86207 SPTR:Q9LML7	3e-78
Ljwgs_089735.1	99.1.4.5982	GO_ID:20695										GO_ID:20695	TAIR|gene:2174308 SPTR:Q9FN88 symbol:AT5G59760.1 [GO:0005554 "molecular function unknown" evidence=ND] [GO:0000004 "biological process unknown" evidence=ND] [GO:0008372 "cellular component unknown" evidence=ND] EMBL:AB006705 SPTR:Q9FN88	5e-16
Ljwgs_104176.1	1.10.7.6	E2.4.1.91 flavonol 3-O-glucosyltransferase [EC:2.4.1.91] [GO:0047893] [CAZy:GT1]	ath:At4g15280	FCAALL.255; UDP-glucoronosyl/UDP-glucosyl transferase family protein [EC:2.4.1.91] [KO:K00724]	1e-42				ANGLT_ROSHC	Glycosyltransferase;Transferase,Anthocyanidin 5,3-O-glucosyltransferase (EC 2.4.1.-) (UDP-glucose: anthocyanidin 5,3-O-glucosyltransferase).	5e-62	GO_ID:6429	TAIR|gene:2125022 SPTR:Q9M156 symbol:AT4G01070.1 [GO:0016757 "transferase activity, transferring glycosyl groups" evidence=ISS] [GO:0008194 "UDP-glycosyltransferase activity" evidence=ISS;IDA] [GO:0042178 "xenobiotic catabolism" evidence=IDA] [GO:0009636 "response to toxin" evidence=IDA] [GO:0035251 "UDP-glucosyltransferase activity" evidence=IMP] [GO:0006805 "xenobiotic metabolism" evidence=IMP]…	3e-47
Ljwgs_084044.1	1.9.2.5	E3.1.3.2 acid phosphatase [EC:3.1.3.2] [GO:0003993]							VSPB_SOYBN	Glycoprotein;Seedstorageprotein;Signal;Storageprotein,Stem 31 kDa glycoprotein precursor (Vegetative storage protein B).	5e-17	GO_ID:34923	TAIR|gene:3438792 SPTR:Q9SW12 symbol:AT4G25150.1 [GO:0000004 "biological process unknown" evidence=ND] [GO:0003993 "acid phosphatase activity" evidence=ISS] InterPro:IPR010028 InterPro:IPR005519 Pfam:PF03767 TIGRFAMs:TIGR01675 EMBL:AL161562 EMBL:AL035523 EMBL:AY074377 EMBL:AY091302 PIR:T05536 SPTR:Q9SW12	1e-13
[truncated: 2,046 more rows]
