# Supplementary material for: Dissection of Symbiosis and Organ Development by Integrated Transcriptome Analysis of Lotus japonicus Mutant and Wild-Type Plants
Source: PLoS One. 2009 Aug 7;4(8):e6556. doi: 10.1371/journal.pone.0006556 (PMC2717213; doi:10.1371/journal.pone.0006556)
Supplement: Folder S1 — Inoculation time series (2.84 MB ZIP) [file pone.0006556.s009.zip › S1.INOCULATION TIME SERIES copy/1.1.Stage(s) total transcript analysis/1.1.10/1.1.10.nodulin.txt]

chr4.CM0179.25	99.1.3.2.2595	NO16_MEDTR							NO16_MEDTR	Nodulation;Signal,Early nodulin 16 precursor (N-16).	8e-30	GO_ID:44043	TAIR|gene:2174427 SPTR:Q8L6Z5 symbol:AT5G57920.1 [GO:0005489 "electron transporter activity" evidence=ISS] [GO:0005507 "copper ion binding" evidence=ISS] [GO:0006118 "electron transport" evidence=ISS] InterPro:IPR003245 HSSP:P00303 Pfam:PF02298 ProDom:PD003122 EMBL:AY140062 EMBL:BT006551 SPTR:Q8L6Z5	1e-20
chr4.CM0179.25	99.1.4.6814	GO_ID:44043							NO16_MEDTR	Nodulation;Signal,Early nodulin 16 precursor (N-16).	8e-30	GO_ID:44043	TAIR|gene:2174427 SPTR:Q8L6Z5 symbol:AT5G57920.1 [GO:0005489 "electron transporter activity" evidence=ISS] [GO:0005507 "copper ion binding" evidence=ISS] [GO:0006118 "electron transport" evidence=ISS] InterPro:IPR003245 HSSP:P00303 Pfam:PF02298 ProDom:PD003122 EMBL:AY140062 EMBL:BT006551 SPTR:Q8L6Z5	1e-20
TM0068.27.1	99.1.3.2.2595	NO16_MEDTR							NO16_MEDTR	Nodulation;Signal,Early nodulin 16 precursor (N-16).	2e-18
