# Supplementary material for: Dissection of Symbiosis and Organ Development by Integrated Transcriptome Analysis of Lotus japonicus Mutant and Wild-Type Plants
Source: PLoS One. 2009 Aug 7;4(8):e6556. doi: 10.1371/journal.pone.0006556 (PMC2717213; doi:10.1371/journal.pone.0006556)
Supplement: Folder S1 — Inoculation time series (2.84 MB ZIP) [file pone.0006556.s009.zip › S1.INOCULATION TIME SERIES copy/1.1.Stage(s) total transcript analysis/1.1.11/-1.1.11.ID list.txt]

	M	FDR				
Affy_ID	T13 - T21	T13 - T21	T15 - T21	T15 - T21	T34 - T21	T34 - T21
Ljwgs_074659.1_at	-3.574273099	0.000244584	-2.748187969	0.013949482	-2.292397357	0.011926141
gi4336433_at	-1.982427586	2.51E-05	-1.535570956	0.00205432	-1.22713408	0.00264179
chr4.CM0617.4_at	-1.867884228	0.00360883	-1.841788439	0.020737338	-1.841061719	0.004685359
Ljwgs_021181.1_s_at	-1.710943538	0.00035013	-1.583147166	0.004289035	-2.281265619	1.07E-05
Ljwgs_135178.1_s_at	-1.689621764	4.13E-06	-1.787298857	1.29E-05	-1.165879905	0.000162591
TC13820_at	-1.600263262	0.002453665	-1.484159838	0.021663036	-1.859150269	0.000643025
Ljwgs_026189.1_at	-1.565925319	0.000328921	-1.440729505	0.004194456	-1.241015743	0.002720999
Ljwgs_006845.1_at	-1.530120768	0.002479655	-1.334957331	0.031011163	-1.876037602	0.000365408
gi45578362_at	-1.35547201	0.029637855	-1.858488307	0.019877184	-1.625084154	0.012379119
Ljwgs_047219.1_at	-1.264018591	0.021471063	-1.468117682	0.036222912	-1.522430267	0.007940505
Ljwgs_021723.2_at	-1.181376683	0.000328921	-1.034112346	0.006459903	-1.069990039	0.000781385
Ljwgs_042817.1_at	-1.109001883	0.001132104	-1.028900429	0.012280877	-1.04052337	0.002062886
Ljwgs_017611.1_at	-1.057427529	0.0001851	-1.000645715	0.001859667	-1.067866185	0.000121151
Ljwgs_096803.1_at	1.203537524	0.012359297	2.096840041	0.00073409	2.82742183	2.38E-06
TC14488_s_at	1.220098333	0.000165446	2.007545279	4.16E-06	2.305440691	4.19E-08
chr4.CM0004.34_at	1.538047303	0.005756189	2.989393109	7.18E-05	3.217894068	2.59E-06
chr5.TM1466.4_at	1.67954578	0.001092389	1.429137038	0.020737338	2.206202875	5.62E-05
chr4.CM0046.23.1_at	1.685738314	0.044086838	2.596220628	0.014795868	3.119070145	0.000509602
Ljwgs_061146.1_at	1.702941686	0.022163843	2.533696455	0.007697437	1.954636308	0.011839371
Ljwgs_015493.2.1_at	1.798963928	0.000218337	3.704675993	3.82E-07	3.918224864	1.10E-08
gi45630097_at	1.918139348	0.001114191	3.002209446	7.60E-05	3.641375536	6.13E-07
chr5.CM0569.30_at	1.99178442	2.07E-05	1.131122434	0.020737338	1.61999321	0.000128292
Ljwgs_060407.2_s_at	2.047525973	0.000783209	1.599987487	0.026330741	1.861845978	0.001844576
chr4.CM0432.30_at	2.205918553	0.000749073	1.851758154	0.0172959	1.890338665	0.003010819
Ljwgs_119003.1_at	2.333517674	3.16E-05	3.45060671	2.37E-06	3.864240198	2.98E-08
Ljwgs_130111.1_s_at	2.424688438	5.64E-06	2.014144317	0.000264205	2.188305763	1.07E-05
Ljwgs_045353.1_at	2.545026772	2.13E-05	2.18764991	0.000611368	2.184839701	7.42E-05
TM0645.8_at	2.73072333	2.73E-05	2.925090248	7.60E-05	2.032337846	0.000481851
gi45617763_at	2.790595821	1.28E-05	1.547262003	0.018412646	1.962613258	0.000392027
gi45476487_at	2.951347596	0.000185077	3.672389128	0.000109128	6.158712396	1.46E-08
chr5.CM0311.3_at	3.020663599	0.001253142	5.482867361	1.66E-05	9.026665291	2.51E-09
Ljwgs_096478.1_at	3.041862492	5.24E-07	1.768157262	0.001168178	1.507560072	0.000817849
chr4.CM0179.25_at	3.055028779	1.38E-06	4.362513678	1.32E-07	7.312660473	8.03E-12
Ljwgs_021600.1_s_at	3.071371278	1.68E-07	2.075741416	0.000100313	2.358496802	1.92E-06
chr3.BM1543.1.1_at	3.13119482	1.74E-05	2.025465865	0.007312584	1.472622732	0.016711602
chr1.TM0371.19_at	3.175716046	2.82E-06	1.928251421	0.003250666	2.230279123	0.000100294
TM0645.23.1_at	3.192575165	0.000298334	3.952764577	0.000197982	1.83202884	0.026920615
chr3.TM1367.15_at	3.207172043	0.001033418	2.597871897	0.026002248	2.259340097	0.017678383
chr2.CM0008.63.1_at	3.674212153	6.44E-07	3.144534279	2.35E-05	5.941745761	5.93E-10
Ljwgs_043352.1_at	3.783198646	7.84E-05	3.109680064	0.003211777	1.853400301	0.031124542
Ljwgs_067396.1_at	4.090789908	6.80E-05	3.72480236	0.001086159	4.231511393	3.17E-05
TM1757.18_at	4.263337973	1.76E-06	4.379595976	7.46E-06	3.043533332	5.15E-05
Ljwgs_145929.1_at	4.287815743	5.50E-07	5.298474985	2.54E-07	3.912917682	6.58E-07
Ljwgs_148302.1_at	4.319583605	1.43E-05	4.52312607	5.22E-05	3.686730094	5.15E-05
Ljwgs_078423.1_at	4.337173618	7.43E-05	4.364782789	0.00041982	3.847153126	0.000191326
chr6.BM1429.11_at	4.39342111	2.13E-05	2.211164598	0.041168014	2.341829967	0.008094987
chr4.CM0046.52_s_at	4.512225098	1.37E-07	3.735185888	7.46E-06	8.03577346	2.51E-11
TM0068.27.1_s_at	4.961986707	6.98E-10	6.90366107	9.96E-11	9.878126676	2.74E-14
chr6.TM0517.8_at	4.992989976	1.12E-06	4.381163363	2.86E-05	5.528591616	1.10E-07
Ljwgs_030815.1_at	5.145246622	1.68E-07	4.530014642	4.65E-06	7.022040229	1.32E-09
Ljwgs_119901.1_at	5.171292101	1.28E-06	3.639762046	0.000371544	4.33492822	4.97E-06
TM0748.11_at	5.926927381	1.06E-07	5.590689593	1.45E-06	3.621171562	2.03E-05
Ljwgs_111594.1_at	5.937345125	5.37E-08	5.007692066	2.65E-06	6.256439417	1.06E-08
chr2.CM0201.58_at	6.165071823	3.27E-10	5.597043043	8.56E-09	6.901988091	2.29E-11
chr2.CM0102.46_s_at	6.530860321	3.55E-10	6.009478634	8.75E-09	7.861555731	1.47E-11
gi6448578_at	6.655987149	3.55E-10	5.758530334	1.76E-08	7.670759883	2.17E-11
Ljwgs_006049.1_at	6.807313471	1.78E-09	5.439607322	2.89E-07	2.845025218	5.62E-05
Ljwgs_015164.1_at	6.830056272	4.28E-06	6.780685253	2.86E-05	8.067638344	2.32E-07
Ljwgs_037414.1_at	6.831234352	7.69E-07	6.898168531	4.16E-06	8.98334931	1.06E-08
gi9082286_at	6.872215212	2.45E-11	5.311219385	6.20E-09	9.989768562	3.72E-14
chr4.CM0333.16_s_at	7.014016849	1.36E-10	6.829572199	1.61E-09	9.289084162	9.90E-13
chr5.CM0571.54_at	7.702613425	2.27E-13	8.219528248	4.80E-13	10.30700684	2.11E-15
Ljwgs_017174.1_at	8.762952915	6.39E-09	7.817486707	2.54E-07	10.49777193	3.56E-10
