# Supplementary material for: Dissection of Symbiosis and Organ Development by Integrated Transcriptome Analysis of Lotus japonicus Mutant and Wild-Type Plants
Source: PLoS One. 2009 Aug 7;4(8):e6556. doi: 10.1371/journal.pone.0006556 (PMC2717213; doi:10.1371/journal.pone.0006556)
Supplement: Folder S1 — Inoculation time series (2.84 MB ZIP) [file pone.0006556.s009.zip › S1.INOCULATION TIME SERIES copy/1.1.Stage(s) total transcript analysis/1.1.12/-1.1.12.ID list.txt]

	M	FDR	M	FDR	M	FDR
Affy_ID	T13 - T21	T13 - T21	T34 - T21	T34 - T21	T32 - T21	T32 - T21
Ljwgs_074659.1_at	-3.574273099	0.000244584	-2.292397357	0.011926141	-3.592125886	4.04E-05
chr5.CM0494.22_s_at	-3.404298353	0.000468878	-2.321260042	0.012763516	-2.749658562	0.0007504
Ljwgs_074952.1_at	-3.119078886	0.001118889	-2.152214948	0.021536959	-2.667858662	0.001037066
chr1.CM0375.6_at	-2.737783097	0.000340016	-1.808265554	0.012281529	-1.760166852	0.00358862
Ljwgs_030394.1.1_at	-2.327793336	0.000695913	-1.549591016	0.019173375	-2.282388741	0.00017515
Ljwgs_025093.1_s_at	-2.29349935	0.016217008	-2.18684904	0.026920615	-2.631447705	0.001812764
TC19632_at	-2.290255815	0.000136115	-1.223379255	0.025840152	-1.304714679	0.004414732
Ljwgs_114941.1_at	-2.220749774	0.011801428	-1.96005437	0.031660127	-2.791222707	0.00054978
chr2.CM0749.8_at	-2.119023501	0.000817736	1.412260284	0.021121411	1.046928599	0.034502774
chr2.CM0262.15.1_at	-2.077757233	0.002075012	-1.542077833	0.021746583	-2.50243228	7.86E-05
chr5.TM0913.18_at	-2.060812737	0.004030997	-1.47800893	0.042966039	-1.813522059	0.0030758
gi4336433_at	-1.982427586	2.51E-05	-1.22713408	0.00264179	2.726682883	5.16E-08
TM0674.25_at	-1.952563479	0.013774411	-1.682790427	0.041390014	-1.620407651	0.015292085
chr4.CM0501.35_x_at	-1.890317231	9.46E-05	-1.914442939	5.64E-05	-1.959863588	9.17E-06
Ljwgs_024170.1_at	-1.874999832	0.000575131	-1.077906854	0.040394112	-1.771640586	0.000209252
chr4.CM0617.4_at	-1.867884228	0.00360883	-1.841061719	0.004685359	-1.464856023	0.00634352
chr4.CM0558.48_at	-1.820506437	0.037111911	3.740889296	0.000112832	8.515572138	5.40E-10
chr4.CM0126.139_at	-1.794684796	0.043005546	-2.033669163	0.026920615	-2.1392772	0.005175154
TM1036.19_s_at	-1.793883009	0.000896537	-1.101710049	0.036257046	3.069881444	3.34E-07
chr2.TM0667.16.1_at	-1.753198944	0.004461943	-1.571833633	0.012434715	-1.604023793	0.002547355
chr3.CM0142.58_at	-1.717521698	0.005671358	-1.414341605	0.025955141	-1.491583261	0.004815471
Ljwgs_021181.1_s_at	-1.710943538	0.00035013	-2.281265619	1.07E-05	-2.200034263	3.37E-06
Ljwgs_135178.1_s_at	-1.689621764	4.13E-06	-1.165879905	0.000162591	-1.463657251	2.48E-06
Ljwgs_029197.1_at	-1.618649053	0.002684574	-1.093404373	0.043835583	-1.706715739	0.000410995
chr4.CM0333.13.1_at	-1.582831304	1.49E-05	-1.0045254	0.001316046	-1.463037857	4.28E-06
Ljwgs_026189.1_at	-1.565925319	0.000328921	-1.241015743	0.002720999	-1.455687031	0.000127793
chr2.CM0132.24.1_at	-1.559139589	0.005906146	-1.490459521	0.010460028	-1.547429036	0.001782284
Ljwgs_006845.1_at	-1.530120768	0.002479655	-1.876037602	0.000365408	-1.698809723	0.000224674
chr4.CM0046.9_at	-1.486678987	0.004186683	-1.29012312	0.014577236	-1.810778795	0.00018084
TM0809.12_at	-1.469559247	0.00327337	-1.551663397	0.00232022	-1.805486152	0.000115309
chr1.CM0378.1_at	-1.458506417	0.001871951	-1.275088622	0.006339117	-1.386197136	0.000699984
chr1.CM0001.60_at	-1.453657616	0.008890534	-1.174572763	0.041163134	-1.460393558	0.002600637
Ljwgs_026479.1_at	-1.447071668	0.01399022	1.766648899	0.00396627	2.351836766	5.26E-05
Ljwgs_098538.1_s_at	-1.446404178	0.010011564	-1.239748984	0.032393408	-1.547171403	0.001751456
chr2.TM0667.16_at	-1.403295016	0.003306662	-1.062116688	0.02733792	-1.607302112	0.000242561
TM0547.3.1_at	-1.389112589	0.044789302	-1.887770461	0.008606537	-1.734394868	0.003879375
gi45578362_at	-1.35547201	0.029637855	-1.625084154	0.012379119	-1.79514129	0.001310867
Ljwgs_023736.1_at	-1.350606107	0.049487036	-3.112301369	5.96E-05	-2.957977406	2.31E-05
Ljwgs_011294.1_at	-1.343079947	0.005906146	-1.165825159	0.019254792	-2.298913426	6.63E-06
chr1.TM0671.14_at	-1.337838821	0.048444394	-1.762257596	0.012434715	-2.299965237	0.00029451
chr4.CM0119.20_at	-1.267773551	0.000989342	-1.41585934	0.000307884	-1.453636015	5.00E-05
Ljwgs_047219.1_at	-1.264018591	0.021471063	-1.522430267	0.007940505	-1.001252633	0.029866774
chr3.CM0724.24_at	-1.218760203	0.010367685	-1.006041573	0.040960085	-1.672937578	0.000190074
chr3.CM0091.28_at	-1.214182841	0.001095467	-1.26283755	0.000749956	-1.251797306	0.000176163
Ljwgs_021723.2_at	-1.181376683	0.000328921	-1.069990039	0.000781385	-1.200139002	4.97E-05
TM1571.14_at	-1.136761171	0.015956741	-1.03432206	0.034528588	-2.01997364	2.37E-05
chr4.CM0119.5_at	-1.135730152	0.048805341	-1.216032137	0.042966039	-1.357903086	0.006170041
Ljwgs_042817.1_at	-1.109001883	0.001132104	-1.04052337	0.002062886	-1.111188891	0.000247811
Ljwgs_022008.1_at	-1.106660502	0.016169846	-1.138832328	0.016763631	-1.574863452	0.00026493
chr1.TM1284.2_at	-1.098043683	0.008241592	-1.117993758	0.009099013	-1.387035782	0.000323391
chr2.TM0383.1_at	-1.06333403	0.037722784	-1.149964168	0.030716934	-1.364433575	0.002472488
Ljwgs_019882.2_at	-1.060041366	0.022015736	-1.341497761	0.005567611	-2.157037036	9.27E-06
Ljwgs_017611.1_at	-1.057427529	0.0001851	-1.067866185	0.000121151	-1.007777693	5.15E-05
Ljwgs_041628.1_at	-1.047838979	8.04E-05	-1.075845297	4.21E-05	-1.061759403	1.01E-05
chr5.TM1574.9_at	-1.006264429	0.007279443	-1.077169388	0.005570719	-1.298981687	0.000224472
Ljwgs_008555.1_at	1.048030924	0.040220009	1.092274079	0.039987087	1.756930559	0.000256261
chr3.CM0711.39.1_at	1.065577294	0.047252781	3.009758377	4.48E-06	1.675732864	0.000636312
chr1.CM0147.122_at	1.168422328	0.031889782	1.168426712	0.039613416	1.464129841	0.00233004
Ljwgs_075103.1_x_at	1.182286109	0.011254546	1.120736978	0.019655198	6.760842976	2.05E-12
Ljwgs_096803.1_at	1.203537524	0.012359297	2.82742183	2.38E-06	2.75904423	6.49E-07
TC14488_s_at	1.220098333	0.000165446	2.305440691	4.19E-08	2.663862839	1.07E-09
Ljwgs_037118.1_s_at	1.257219178	0.001306736	1.296682499	0.000995135	2.54803371	6.37E-08
CM0345.59.2_at	1.30571893	0.002696645	1.174094241	0.007250599	1.352496143	0.00048569
gi45624564_at	1.331176174	0.008899688	1.41415293	0.007250599	1.721598906	0.000285693
chr5.TM1077.34_at	1.369896272	0.045530885	7.644339927	6.74E-10	7.923769336	4.69E-11
Ljwgs_075103.1_s_at	1.405017944	0.017329862	1.439336135	0.018328442	6.025612245	2.76E-10
CM0345.41_s_at	1.405092165	0.003124812	1.542957438	0.001471153	1.521477092	0.000383431
chr4.CM0004.34_at	1.538047303	0.005756189	3.217894068	2.59E-06	3.911559628	4.00E-08
chr5.TM0090.14_at	1.540289728	0.010033577	1.928609334	0.001974545	1.101470593	0.026785037
Ljwgs_035507.1_at	1.598974837	0.013246276	2.40064487	0.000509602	2.115952995	0.000400804
Ljwgs_108557.1_s_at	1.620654303	0.000650282	1.657007638	0.000484904	5.855797877	7.64E-12
gi45629620_at	1.675647506	0.00360883	1.7329501	0.003026132	1.667475043	0.000963724
chr5.TM1466.4_at	1.67954578	0.001092389	2.206202875	5.62E-05	1.98612367	4.05E-05
chr2.CM0065.39_at	1.735464245	0.000143912	2.621290177	6.58E-07	3.390577503	4.09E-09
Ljwgs_015493.2.1_at	1.798963928	0.000218337	3.918224864	1.10E-08	2.885323419	1.07E-07
Ljwgs_016691.1_at	1.86665401	0.013208705	-1.86466123	0.01656433	-1.525279307	0.015949077
Ljwgs_122957.1_at	1.872049331	0.016321826	-1.900437712	0.018315647	-2.052155872	0.002684708
gi45630097_at	1.918139348	0.001114191	3.641375536	6.13E-07	4.34276256	1.15E-08
chr1.TM0187.10_at	2.047481359	0.020458445	4.993693837	4.23E-06	11.42556339	1.07E-11
gi45350479_at	2.113110805	0.003875785	1.474911636	0.047651845	2.798165686	6.55E-05
chr2.CM0191.92_x_at	2.146949293	0.000272091	2.288012245	0.000108981	6.50651284	2.26E-11
Ljwgs_119003.1_at	2.333517674	3.16E-05	3.864240198	2.98E-08	6.598478162	3.28E-12
chr2.CM0191.92_at	2.429300859	0.000124487	2.394820928	0.000104818	6.843530457	1.99E-11
chr4.CM0126.82_at	2.489585746	0.00594201	2.144553315	0.020410161	3.659814227	4.06E-05
chr2.TM1731.12_at	2.518581165	0.003161645	2.13681555	0.01319812	3.695074926	1.53E-05
Ljwgs_045353.1_at	2.545026772	2.13E-05	2.184839701	7.42E-05	3.26212076	1.04E-07
chr1.CM0064.61_s_at	2.65750857	0.011950385	2.686736706	0.014197664	2.576430943	0.004718779
TM0645.8_at	2.73072333	2.73E-05	2.032337846	0.000481851	1.387397017	0.003315869
gi45617763_at	2.790595821	1.28E-05	1.962613258	0.000392027	1.930839968	0.000101422
gi45476487_at	2.951347596	0.000185077	6.158712396	1.46E-08	9.278150588	7.75E-12
chr5.CM0311.3_at	3.020663599	0.001253142	9.026665291	2.51E-09	6.609587052	2.15E-08
chr4.CM0179.25_at	3.055028779	1.38E-06	7.312660473	8.03E-12	9.495802454	2.61E-14
Ljwgs_021600.1_s_at	3.071371278	1.68E-07	2.358496802	1.92E-06	1.313786367	0.000340031
chr1.TM0371.19_at	3.175716046	2.82E-06	2.230279123	0.000100294	1.35055239	0.002777104
TM0645.23.1_at	3.192575165	0.000298334	1.83202884	0.026920615	1.651711013	0.014353388
chr3.TM1367.15_at	3.207172043	0.001033418	2.259340097	0.017678383	2.533382307	0.001864078
chr2.CM0008.63.1_at	3.674212153	6.44E-07	5.941745761	5.93E-10	4.663379822	1.87E-09
Ljwgs_148302.1_at	4.319583605	1.43E-05	3.686730094	5.15E-05	4.474936397	9.97E-07
Ljwgs_078423.1_at	4.337173618	7.43E-05	3.847153126	0.000191326	4.866044421	2.65E-06
chr4.CM0046.52_s_at	4.512225098	1.37E-07	8.03577346	2.51E-11	9.897535186	2.01E-13
TM0068.27.1_s_at	4.961986707	6.98E-10	9.878126676	2.74E-14	11.74610395	3.22E-16
chr6.TM0517.8_at	4.992989976	1.12E-06	5.528591616	1.10E-07	3.274576619	1.74E-05
Ljwgs_030815.1_at	5.145246622	1.68E-07	7.022040229	1.32E-09	7.082733021	1.34E-10
Ljwgs_119901.1_at	5.171292101	1.28E-06	4.33492822	4.97E-06	4.586386147	4.88E-07
TM0748.11_at	5.926927381	1.06E-07	3.621171562	2.03E-05	2.107554545	0.001236124
Ljwgs_111594.1_at	5.937345125	5.37E-08	6.256439417	1.06E-08	3.773306072	1.24E-06
chr2.CM0201.58_at	6.165071823	3.27E-10	6.901988091	2.29E-11	5.611283763	4.26E-11
chr2.CM0102.46_s_at	6.530860321	3.55E-10	7.861555731	1.47E-11	8.233181296	7.56E-13
gi6448578_at	6.655987149	3.55E-10	7.670759883	2.17E-11	8.36378734	7.27E-13
Ljwgs_015164.1_at	6.830056272	4.28E-06	8.067638344	2.32E-07	5.253542871	1.12E-05
Ljwgs_037414.1_at	6.831234352	7.69E-07	8.98334931	1.06E-08	8.38548495	3.73E-09
gi9082286_at	6.872215212	2.45E-11	9.989768562	3.72E-14	11.15524024	1.13E-15
chr4.CM0333.16_s_at	7.014016849	1.36E-10	9.289084162	9.90E-13	9.06422027	1.59E-13
chr5.CM0571.54_at	7.702613425	2.27E-13	10.30700684	2.11E-15	8.85850399	9.26E-16
Ljwgs_017174.1_at	8.762952915	6.39E-09	10.49777193	3.56E-10	7.439441946	3.98E-09
