# Supplementary material for: Dissection of Symbiosis and Organ Development by Integrated Transcriptome Analysis of Lotus japonicus Mutant and Wild-Type Plants
Source: PLoS One. 2009 Aug 7;4(8):e6556. doi: 10.1371/journal.pone.0006556 (PMC2717213; doi:10.1371/journal.pone.0006556)
Supplement: Folder S1 — Inoculation time series (2.84 MB ZIP) [file pone.0006556.s009.zip › S1.INOCULATION TIME SERIES copy/1.1.Stage(s) total transcript analysis/1.1.12/1.1.12.brassinosteroid.txt]

chr2.CM0262.15.1	1.11.14.4	E1.14.-.- [EC:1.14.-.-] [COG:COG2124]	ath:At2g32440	T32F6.4; ent-kaurenoic acid hydroxylase, putative / cytochrome P450, putative [EC:1.14.13.79] [KO:K04123]	6e-32	slr0574	COG2124	3e-22	C724B_ORYSA	Heme;Iron;Lipidsynthesis;Membrane;Metal-binding;Monooxygenase;Oxidoreductase;Steroidbiosynthesis;Transmembrane,Cytochrome P450 724B1 (EC 1.14.-.-) (OsDWARF11) (Dwarf protein 11).	3e-84	GO_ID:8944	TAIR|gene:2101703 SPTR:Q9SCQ9 symbol:AT3G50660.1 [GO:0016132 "brassinosteroid biosynthesis" evidence=IMP] InterPro:IPR001128 Pfam:PF00067 InterPro:IPR002403 InterPro:IPR002401 PRINTS:PR00463 PRINTS:PR00385 PROSITE:PS00086 PRINTS:PR00465 EMBL:AL132979 EMBL:AY090266 EMBL:AF412114 PIR:T46143 SPTR:Q9SCQ9	8e-68
chr2.CM0262.15.1	1.10.3.12	E1.14.-.- [EC:1.14.-.-] [COG:COG2124]	ath:At2g32440	T32F6.4; ent-kaurenoic acid hydroxylase, putative / cytochrome P450, putative [EC:1.14.13.79] [KO:K04123]	6e-32	slr0574	COG2124	3e-22	C724B_ORYSA	Heme;Iron;Lipidsynthesis;Membrane;Metal-binding;Monooxygenase;Oxidoreductase;Steroidbiosynthesis;Transmembrane,Cytochrome P450 724B1 (EC 1.14.-.-) (OsDWARF11) (Dwarf protein 11).	3e-84	GO_ID:8944	TAIR|gene:2101703 SPTR:Q9SCQ9 symbol:AT3G50660.1 [GO:0016132 "brassinosteroid biosynthesis" evidence=IMP] InterPro:IPR001128 Pfam:PF00067 InterPro:IPR002403 InterPro:IPR002401 PRINTS:PR00463 PRINTS:PR00385 PROSITE:PS00086 PRINTS:PR00465 EMBL:AL132979 EMBL:AY090266 EMBL:AF412114 PIR:T46143 SPTR:Q9SCQ9	8e-68
chr2.CM0262.15.1	1.10.6.12	E1.14.-.- [EC:1.14.-.-] [COG:COG2124]	ath:At2g32440	T32F6.4; ent-kaurenoic acid hydroxylase, putative / cytochrome P450, putative [EC:1.14.13.79] [KO:K04123]	6e-32	slr0574	COG2124	3e-22	C724B_ORYSA	Heme;Iron;Lipidsynthesis;Membrane;Metal-binding;Monooxygenase;Oxidoreductase;Steroidbiosynthesis;Transmembrane,Cytochrome P450 724B1 (EC 1.14.-.-) (OsDWARF11) (Dwarf protein 11).	3e-84	GO_ID:8944	TAIR|gene:2101703 SPTR:Q9SCQ9 symbol:AT3G50660.1 [GO:0016132 "brassinosteroid biosynthesis" evidence=IMP] InterPro:IPR001128 Pfam:PF00067 InterPro:IPR002403 InterPro:IPR002401 PRINTS:PR00463 PRINTS:PR00385 PROSITE:PS00086 PRINTS:PR00465 EMBL:AL132979 EMBL:AY090266 EMBL:AF412114 PIR:T46143 SPTR:Q9SCQ9	8e-68
chr2.CM0262.15.1	1.3.3.23	E1.14.14.1 unspecific monooxygenase [EC:1.14.14.1] [COG:COG2124] [GO:0050381]	ath:At2g32440	T32F6.4; ent-kaurenoic acid hydroxylase, putative / cytochrome P450, putative [EC:1.14.13.79] [KO:K04123]	6e-32	slr0574	COG2124	3e-22	C724B_ORYSA	Heme;Iron;Lipidsynthesis;Membrane;Metal-binding;Monooxygenase;Oxidoreductase;Steroidbiosynthesis;Transmembrane,Cytochrome P450 724B1 (EC 1.14.-.-) (OsDWARF11) (Dwarf protein 11).	3e-84	GO_ID:8944	TAIR|gene:2101703 SPTR:Q9SCQ9 symbol:AT3G50660.1 [GO:0016132 "brassinosteroid biosynthesis" evidence=IMP] InterPro:IPR001128 Pfam:PF00067 InterPro:IPR002403 InterPro:IPR002401 PRINTS:PR00463 PRINTS:PR00385 PROSITE:PS00086 PRINTS:PR00465 EMBL:AL132979 EMBL:AY090266 EMBL:AF412114 PIR:T46143 SPTR:Q9SCQ9	8e-68
chr2.CM0262.15.1	1.5.14.29	E1.14.14.1 unspecific monooxygenase [EC:1.14.14.1] [COG:COG2124] [GO:0050381]	ath:At2g32440	T32F6.4; ent-kaurenoic acid hydroxylase, putative / cytochrome P450, putative [EC:1.14.13.79] [KO:K04123]	6e-32	slr0574	COG2124	3e-22	C724B_ORYSA	Heme;Iron;Lipidsynthesis;Membrane;Metal-binding;Monooxygenase;Oxidoreductase;Steroidbiosynthesis;Transmembrane,Cytochrome P450 724B1 (EC 1.14.-.-) (OsDWARF11) (Dwarf protein 11).	3e-84	GO_ID:8944	TAIR|gene:2101703 SPTR:Q9SCQ9 symbol:AT3G50660.1 [GO:0016132 "brassinosteroid biosynthesis" evidence=IMP] InterPro:IPR001128 Pfam:PF00067 InterPro:IPR002403 InterPro:IPR002401 PRINTS:PR00463 PRINTS:PR00385 PROSITE:PS00086 PRINTS:PR00465 EMBL:AL132979 EMBL:AY090266 EMBL:AF412114 PIR:T46143 SPTR:Q9SCQ9	8e-68
chr2.CM0262.15.1	1.1.7.13	E1.14.-.- [EC:1.14.-.-] [COG:COG2124]	ath:At2g32440	T32F6.4; ent-kaurenoic acid hydroxylase, putative / cytochrome P450, putative [EC:1.14.13.79] [KO:K04123]	6e-32	slr0574	COG2124	3e-22	C724B_ORYSA	Heme;Iron;Lipidsynthesis;Membrane;Metal-binding;Monooxygenase;Oxidoreductase;Steroidbiosynthesis;Transmembrane,Cytochrome P450 724B1 (EC 1.14.-.-) (OsDWARF11) (Dwarf protein 11).	3e-84	GO_ID:8944	TAIR|gene:2101703 SPTR:Q9SCQ9 symbol:AT3G50660.1 [GO:0016132 "brassinosteroid biosynthesis" evidence=IMP] InterPro:IPR001128 Pfam:PF00067 InterPro:IPR002403 InterPro:IPR002401 PRINTS:PR00463 PRINTS:PR00385 PROSITE:PS00086 PRINTS:PR00465 EMBL:AL132979 EMBL:AY090266 EMBL:AF412114 PIR:T46143 SPTR:Q9SCQ9	8e-68
chr2.CM0262.15.1	1.10.4.4	E1.14.13.79 ent-kaurenoic acid hydroxylase [EC:1.14.13.79]	ath:At2g32440	T32F6.4; ent-kaurenoic acid hydroxylase, putative / cytochrome P450, putative [EC:1.14.13.79] [KO:K04123]	6e-32	slr0574	COG2124	3e-22	C724B_ORYSA	Heme;Iron;Lipidsynthesis;Membrane;Metal-binding;Monooxygenase;Oxidoreductase;Steroidbiosynthesis;Transmembrane,Cytochrome P450 724B1 (EC 1.14.-.-) (OsDWARF11) (Dwarf protein 11).	3e-84	GO_ID:8944	TAIR|gene:2101703 SPTR:Q9SCQ9 symbol:AT3G50660.1 [GO:0016132 "brassinosteroid biosynthesis" evidence=IMP] InterPro:IPR001128 Pfam:PF00067 InterPro:IPR002403 InterPro:IPR002401 PRINTS:PR00463 PRINTS:PR00385 PROSITE:PS00086 PRINTS:PR00465 EMBL:AL132979 EMBL:AY090266 EMBL:AF412114 PIR:T46143 SPTR:Q9SCQ9	8e-68
chr2.CM0262.15.1	1.11.4.6	E1.14.-.- [EC:1.14.-.-] [COG:COG2124]	ath:At2g32440	T32F6.4; ent-kaurenoic acid hydroxylase, putative / cytochrome P450, putative [EC:1.14.13.79] [KO:K04123]	6e-32	slr0574	COG2124	3e-22	C724B_ORYSA	Heme;Iron;Lipidsynthesis;Membrane;Metal-binding;Monooxygenase;Oxidoreductase;Steroidbiosynthesis;Transmembrane,Cytochrome P450 724B1 (EC 1.14.-.-) (OsDWARF11) (Dwarf protein 11).	3e-84	GO_ID:8944	TAIR|gene:2101703 SPTR:Q9SCQ9 symbol:AT3G50660.1 [GO:0016132 "brassinosteroid biosynthesis" evidence=IMP] InterPro:IPR001128 Pfam:PF00067 InterPro:IPR002403 InterPro:IPR002401 PRINTS:PR00463 PRINTS:PR00385 PROSITE:PS00086 PRINTS:PR00465 EMBL:AL132979 EMBL:AY090266 EMBL:AF412114 PIR:T46143 SPTR:Q9SCQ9	8e-68
chr2.CM0262.15.1	1.11.4.2	E1.14.14.1 unspecific monooxygenase [EC:1.14.14.1] [COG:COG2124] [GO:0050381]	ath:At2g32440	T32F6.4; ent-kaurenoic acid hydroxylase, putative / cytochrome P450, putative [EC:1.14.13.79] [KO:K04123]	6e-32	slr0574	COG2124	3e-22	C724B_ORYSA	Heme;Iron;Lipidsynthesis;Membrane;Metal-binding;Monooxygenase;Oxidoreductase;Steroidbiosynthesis;Transmembrane,Cytochrome P450 724B1 (EC 1.14.-.-) (OsDWARF11) (Dwarf protein 11).	3e-84	GO_ID:8944	TAIR|gene:2101703 SPTR:Q9SCQ9 symbol:AT3G50660.1 [GO:0016132 "brassinosteroid biosynthesis" evidence=IMP] InterPro:IPR001128 Pfam:PF00067 InterPro:IPR002403 InterPro:IPR002401 PRINTS:PR00463 PRINTS:PR00385 PROSITE:PS00086 PRINTS:PR00465 EMBL:AL132979 EMBL:AY090266 EMBL:AF412114 PIR:T46143 SPTR:Q9SCQ9	8e-68
chr2.TM0383.1	1.9.4.15	E2.7.1.- [EC:2.7.1.-] [COG:COG0515 COG1493]	ath:At4g28490	F20O9.180; leucine-rich repeat transmembrane protein kinase, putative [EC:2.7.1.37] [KO:K00870]	4e-36	YOL113w	COG0515	9e-13	BRL3_ARATH	ATP-binding;Glycoprotein;Kinase;Leucine-richrepeat;Lipid-binding;Membrane;Nucleotide-binding;Receptor;Repeat;Serine/threonine-proteinkinase;Signal;Steroid-binding;Transferase;Transmembrane,Serine/threonine-protein kinase BRI1-like 3 precursor (EC 2.7.1.37) (BRASSINOSTEROID INSENSITIVE 1-like protein 3).	9e-47	GO_ID:20323	TAIR|gene:2198089 SPTR:Q9LP77 symbol:AT1G48480.1 [GO:0016301 "kinase activity" evidence=ISS] [GO:0004674 "protein serine/threonine kinase activity" evidence=ISS] [GO:0005524 "ATP binding" evidence=ISS] [GO:0006468 "protein amino acid phosphorylation" evidence=ISS] [GO:0007169 "transmembrane receptor protein tyrosine kinase signaling pathway" evidence=ISS] Pfam:PF00560 InterPro:IPR000719 InterPro:…	7e-72
chr2.TM0383.1	1.7.8.19	WAAY, rfaY lipopolysaccharide core biosynthesis protein RFAY [EC:2.7.-.-] [COG:COG0515]	ath:At4g28490	F20O9.180; leucine-rich repeat transmembrane protein kinase, putative [EC:2.7.1.37] [KO:K00870]	4e-36	YOL113w	COG0515	9e-13	BRL3_ARATH	ATP-binding;Glycoprotein;Kinase;Leucine-richrepeat;Lipid-binding;Membrane;Nucleotide-binding;Receptor;Repeat;Serine/threonine-proteinkinase;Signal;Steroid-binding;Transferase;Transmembrane,Serine/threonine-protein kinase BRI1-like 3 precursor (EC 2.7.1.37) (BRASSINOSTEROID INSENSITIVE 1-like protein 3).	9e-47	GO_ID:20323	TAIR|gene:2198089 SPTR:Q9LP77 symbol:AT1G48480.1 [GO:0016301 "kinase activity" evidence=ISS] [GO:0004674 "protein serine/threonine kinase activity" evidence=ISS] [GO:0005524 "ATP binding" evidence=ISS] [GO:0006468 "protein amino acid phosphorylation" evidence=ISS] [GO:0007169 "transmembrane receptor protein tyrosine kinase signaling pathway" evidence=ISS] Pfam:PF00560 InterPro:IPR000719 InterPro:…	7e-72
chr2.TM0383.1	1.1.17.19	E2.7.1.- [EC:2.7.1.-] [COG:COG0515 COG1493]	ath:At4g28490	F20O9.180; leucine-rich repeat transmembrane protein kinase, putative [EC:2.7.1.37] [KO:K00870]	4e-36	YOL113w	COG0515	9e-13	BRL3_ARATH	ATP-binding;Glycoprotein;Kinase;Leucine-richrepeat;Lipid-binding;Membrane;Nucleotide-binding;Receptor;Repeat;Serine/threonine-proteinkinase;Signal;Steroid-binding;Transferase;Transmembrane,Serine/threonine-protein kinase BRI1-like 3 precursor (EC 2.7.1.37) (BRASSINOSTEROID INSENSITIVE 1-like protein 3).	9e-47	GO_ID:20323	TAIR|gene:2198089 SPTR:Q9LP77 symbol:AT1G48480.1 [GO:0016301 "kinase activity" evidence=ISS] [GO:0004674 "protein serine/threonine kinase activity" evidence=ISS] [GO:0005524 "ATP binding" evidence=ISS] [GO:0006468 "protein amino acid phosphorylation" evidence=ISS] [GO:0007169 "transmembrane receptor protein tyrosine kinase signaling pathway" evidence=ISS] Pfam:PF00560 InterPro:IPR000719 InterPro:…	7e-72
chr2.TM0383.1	3.3.10.117	BMPR1 bone morphogenetic protein receptor, type I [EC:2.7.1.37]	ath:At4g28490	F20O9.180; leucine-rich repeat transmembrane protein kinase, putative [EC:2.7.1.37] [KO:K00870]	4e-36	YOL113w	COG0515	9e-13	BRL3_ARATH	ATP-binding;Glycoprotein;Kinase;Leucine-richrepeat;Lipid-binding;Membrane;Nucleotide-binding;Receptor;Repeat;Serine/threonine-proteinkinase;Signal;Steroid-binding;Transferase;Transmembrane,Serine/threonine-protein kinase BRI1-like 3 precursor (EC 2.7.1.37) (BRASSINOSTEROID INSENSITIVE 1-like protein 3).	9e-47	GO_ID:20323	TAIR|gene:2198089 SPTR:Q9LP77 symbol:AT1G48480.1 [GO:0016301 "kinase activity" evidence=ISS] [GO:0004674 "protein serine/threonine kinase activity" evidence=ISS] [GO:0005524 "ATP binding" evidence=ISS] [GO:0006468 "protein amino acid phosphorylation" evidence=ISS] [GO:0007169 "transmembrane receptor protein tyrosine kinase signaling pathway" evidence=ISS] Pfam:PF00560 InterPro:IPR000719 InterPro:…	7e-72
chr2.TM0383.1	1.11.16.8	E2.7.1.- [EC:2.7.1.-] [COG:COG0515 COG1493]	ath:At4g28490	F20O9.180; leucine-rich repeat transmembrane protein kinase, putative [EC:2.7.1.37] [KO:K00870]	4e-36	YOL113w	COG0515	9e-13	BRL3_ARATH	ATP-binding;Glycoprotein;Kinase;Leucine-richrepeat;Lipid-binding;Membrane;Nucleotide-binding;Receptor;Repeat;Serine/threonine-proteinkinase;Signal;Steroid-binding;Transferase;Transmembrane,Serine/threonine-protein kinase BRI1-like 3 precursor (EC 2.7.1.37) (BRASSINOSTEROID INSENSITIVE 1-like protein 3).	9e-47	GO_ID:20323	TAIR|gene:2198089 SPTR:Q9LP77 symbol:AT1G48480.1 [GO:0016301 "kinase activity" evidence=ISS] [GO:0004674 "protein serine/threonine kinase activity" evidence=ISS] [GO:0005524 "ATP binding" evidence=ISS] [GO:0006468 "protein amino acid phosphorylation" evidence=ISS] [GO:0007169 "transmembrane receptor protein tyrosine kinase signaling pathway" evidence=ISS] Pfam:PF00560 InterPro:IPR000719 InterPro:…	7e-72
chr2.TM0383.1	4.2.4	Cell cycle [CLASS:04110] [PATH:hsa04110] [COG:COG0515]	ath:At4g28490	F20O9.180; leucine-rich repeat transmembrane protein kinase, putative [EC:2.7.1.37] [KO:K00870]	4e-36	YOL113w	COG0515	9e-13	BRL3_ARATH	ATP-binding;Glycoprotein;Kinase;Leucine-richrepeat;Lipid-binding;Membrane;Nucleotide-binding;Receptor;Repeat;Serine/threonine-proteinkinase;Signal;Steroid-binding;Transferase;Transmembrane,Serine/threonine-protein kinase BRI1-like 3 precursor (EC 2.7.1.37) (BRASSINOSTEROID INSENSITIVE 1-like protein 3).	9e-47	GO_ID:20323	TAIR|gene:2198089 SPTR:Q9LP77 symbol:AT1G48480.1 [GO:0016301 "kinase activity" evidence=ISS] [GO:0004674 "protein serine/threonine kinase activity" evidence=ISS] [GO:0005524 "ATP binding" evidence=ISS] [GO:0006468 "protein amino acid phosphorylation" evidence=ISS] [GO:0007169 "transmembrane receptor protein tyrosine kinase signaling pathway" evidence=ISS] Pfam:PF00560 InterPro:IPR000719 InterPro:…	7e-72
chr2.TM0383.1	3.2.2.1	Protein kinase [EC:2.7.1.37]	ath:At4g28490	F20O9.180; leucine-rich repeat transmembrane protein kinase, putative [EC:2.7.1.37] [KO:K00870]	4e-36	YOL113w	COG0515	9e-13	BRL3_ARATH	ATP-binding;Glycoprotein;Kinase;Leucine-richrepeat;Lipid-binding;Membrane;Nucleotide-binding;Receptor;Repeat;Serine/threonine-proteinkinase;Signal;Steroid-binding;Transferase;Transmembrane,Serine/threonine-protein kinase BRI1-like 3 precursor (EC 2.7.1.37) (BRASSINOSTEROID INSENSITIVE 1-like protein 3).	9e-47	GO_ID:20323	TAIR|gene:2198089 SPTR:Q9LP77 symbol:AT1G48480.1 [GO:0016301 "kinase activity" evidence=ISS] [GO:0004674 "protein serine/threonine kinase activity" evidence=ISS] [GO:0005524 "ATP binding" evidence=ISS] [GO:0006468 "protein amino acid phosphorylation" evidence=ISS] [GO:0007169 "transmembrane receptor protein tyrosine kinase signaling pathway" evidence=ISS] Pfam:PF00560 InterPro:IPR000719 InterPro:…	7e-72
