# Supplementary material for: Dissection of Symbiosis and Organ Development by Integrated Transcriptome Analysis of Lotus japonicus Mutant and Wild-Type Plants
Source: PLoS One. 2009 Aug 7;4(8):e6556. doi: 10.1371/journal.pone.0006556 (PMC2717213; doi:10.1371/journal.pone.0006556)
Supplement: Folder S1 — Inoculation time series (2.84 MB ZIP) [file pone.0006556.s009.zip › S1.INOCULATION TIME SERIES copy/1.1.Stage(s) total transcript analysis/1.1.12/1.1.12.receptor.txt]

chr5.TM0913.18	1.9.4.15	E2.7.1.- [EC:2.7.1.-] [COG:COG0515 COG1493]	ath:At5g02290	T1E22.50; protein kinase, putative [EC:2.7.1.37] [KO:K00870]	3e-14	YDR490c	COG0515	4e-10	PSKR_DAUCA	ATP-binding;Glycoprotein;Kinase;Leucine-richrepeat;Membrane;Nucleotide-binding;Receptor;Repeat;Serine/threonine-proteinkinase;Signal;Transferase;Transmembrane,Phytosulfokine receptor precursor (EC 2.7.1.37) (Phytosulfokine LRR receptor kinase).	7e-16	GO_ID:16626	TAIR|gene:2084952 SPTR:Q9SR05 symbol:AT3G04690.1 [GO:0016301 "kinase activity" evidence=ISS] InterPro:IPR000719 InterPro:IPR008271 Prosite:PS00108 Prosite:PS00107 ProDom:PD000001 PROSITE:PS50011 HSSP:Q62838 EMBL:AC011437 SPTR:Q9SR05	2e-29
chr5.TM0913.18	1.7.8.19	WAAY, rfaY lipopolysaccharide core biosynthesis protein RFAY [EC:2.7.-.-] [COG:COG0515]	ath:At5g02290	T1E22.50; protein kinase, putative [EC:2.7.1.37] [KO:K00870]	3e-14	YDR490c	COG0515	4e-10	PSKR_DAUCA	ATP-binding;Glycoprotein;Kinase;Leucine-richrepeat;Membrane;Nucleotide-binding;Receptor;Repeat;Serine/threonine-proteinkinase;Signal;Transferase;Transmembrane,Phytosulfokine receptor precursor (EC 2.7.1.37) (Phytosulfokine LRR receptor kinase).	7e-16	GO_ID:16626	TAIR|gene:2084952 SPTR:Q9SR05 symbol:AT3G04690.1 [GO:0016301 "kinase activity" evidence=ISS] InterPro:IPR000719 InterPro:IPR008271 Prosite:PS00108 Prosite:PS00107 ProDom:PD000001 PROSITE:PS50011 HSSP:Q62838 EMBL:AC011437 SPTR:Q9SR05	2e-29
chr5.TM0913.18	1.1.17.19	E2.7.1.- [EC:2.7.1.-] [COG:COG0515 COG1493]	ath:At5g02290	T1E22.50; protein kinase, putative [EC:2.7.1.37] [KO:K00870]	3e-14	YDR490c	COG0515	4e-10	PSKR_DAUCA	ATP-binding;Glycoprotein;Kinase;Leucine-richrepeat;Membrane;Nucleotide-binding;Receptor;Repeat;Serine/threonine-proteinkinase;Signal;Transferase;Transmembrane,Phytosulfokine receptor precursor (EC 2.7.1.37) (Phytosulfokine LRR receptor kinase).	7e-16	GO_ID:16626	TAIR|gene:2084952 SPTR:Q9SR05 symbol:AT3G04690.1 [GO:0016301 "kinase activity" evidence=ISS] InterPro:IPR000719 InterPro:IPR008271 Prosite:PS00108 Prosite:PS00107 ProDom:PD000001 PROSITE:PS50011 HSSP:Q62838 EMBL:AC011437 SPTR:Q9SR05	2e-29
chr5.TM0913.18	3.3.10.117	BMPR1 bone morphogenetic protein receptor, type I [EC:2.7.1.37]	ath:At5g02290	T1E22.50; protein kinase, putative [EC:2.7.1.37] [KO:K00870]	3e-14	YDR490c	COG0515	4e-10	PSKR_DAUCA	ATP-binding;Glycoprotein;Kinase;Leucine-richrepeat;Membrane;Nucleotide-binding;Receptor;Repeat;Serine/threonine-proteinkinase;Signal;Transferase;Transmembrane,Phytosulfokine receptor precursor (EC 2.7.1.37) (Phytosulfokine LRR receptor kinase).	7e-16	GO_ID:16626	TAIR|gene:2084952 SPTR:Q9SR05 symbol:AT3G04690.1 [GO:0016301 "kinase activity" evidence=ISS] InterPro:IPR000719 InterPro:IPR008271 Prosite:PS00108 Prosite:PS00107 ProDom:PD000001 PROSITE:PS50011 HSSP:Q62838 EMBL:AC011437 SPTR:Q9SR05	2e-29
chr5.TM0913.18	1.11.16.8	E2.7.1.- [EC:2.7.1.-] [COG:COG0515 COG1493]	ath:At5g02290	T1E22.50; protein kinase, putative [EC:2.7.1.37] [KO:K00870]	3e-14	YDR490c	COG0515	4e-10	PSKR_DAUCA	ATP-binding;Glycoprotein;Kinase;Leucine-richrepeat;Membrane;Nucleotide-binding;Receptor;Repeat;Serine/threonine-proteinkinase;Signal;Transferase;Transmembrane,Phytosulfokine receptor precursor (EC 2.7.1.37) (Phytosulfokine LRR receptor kinase).	7e-16	GO_ID:16626	TAIR|gene:2084952 SPTR:Q9SR05 symbol:AT3G04690.1 [GO:0016301 "kinase activity" evidence=ISS] InterPro:IPR000719 InterPro:IPR008271 Prosite:PS00108 Prosite:PS00107 ProDom:PD000001 PROSITE:PS50011 HSSP:Q62838 EMBL:AC011437 SPTR:Q9SR05	2e-29
chr5.TM0913.18	4.2.4	Cell cycle [CLASS:04110] [PATH:hsa04110] [COG:COG0515]	ath:At5g02290	T1E22.50; protein kinase, putative [EC:2.7.1.37] [KO:K00870]	3e-14	YDR490c	COG0515	4e-10	PSKR_DAUCA	ATP-binding;Glycoprotein;Kinase;Leucine-richrepeat;Membrane;Nucleotide-binding;Receptor;Repeat;Serine/threonine-proteinkinase;Signal;Transferase;Transmembrane,Phytosulfokine receptor precursor (EC 2.7.1.37) (Phytosulfokine LRR receptor kinase).	7e-16	GO_ID:16626	TAIR|gene:2084952 SPTR:Q9SR05 symbol:AT3G04690.1 [GO:0016301 "kinase activity" evidence=ISS] InterPro:IPR000719 InterPro:IPR008271 Prosite:PS00108 Prosite:PS00107 ProDom:PD000001 PROSITE:PS50011 HSSP:Q62838 EMBL:AC011437 SPTR:Q9SR05	2e-29
chr5.TM0913.18	3.2.2.1	Protein kinase [EC:2.7.1.37]	ath:At5g02290	T1E22.50; protein kinase, putative [EC:2.7.1.37] [KO:K00870]	3e-14	YDR490c	COG0515	4e-10	PSKR_DAUCA	ATP-binding;Glycoprotein;Kinase;Leucine-richrepeat;Membrane;Nucleotide-binding;Receptor;Repeat;Serine/threonine-proteinkinase;Signal;Transferase;Transmembrane,Phytosulfokine receptor precursor (EC 2.7.1.37) (Phytosulfokine LRR receptor kinase).	7e-16	GO_ID:16626	TAIR|gene:2084952 SPTR:Q9SR05 symbol:AT3G04690.1 [GO:0016301 "kinase activity" evidence=ISS] InterPro:IPR000719 InterPro:IPR008271 Prosite:PS00108 Prosite:PS00107 ProDom:PD000001 PROSITE:PS50011 HSSP:Q62838 EMBL:AC011437 SPTR:Q9SR05	2e-29
chr4.CM0046.9	3.3.10.117	BMPR1 bone morphogenetic protein receptor, type I [EC:2.7.1.37]	ath:At4g28490	F20O9.180; leucine-rich repeat transmembrane protein kinase, putative [EC:2.7.1.37] [KO:K00870]	5e-14				RLK5_ARATH	ATP-binding;Glycoprotein;Kinase;Leucine-richrepeat;Membrane;Nucleotide-binding;Phosphorylation;Repeat;Serine/threonine-proteinkinase;Signal;Transferase;Transmembrane,Receptor-like protein kinase 5 precursor (EC 2.7.1.37).	3e-14	GO_ID:4753	TAIR|gene:2124146 SPTR:Q9SN38 symbol:AT4G18760.1 [GO:0005515 "protein binding" evidence=ISS;NAS] [GO:0007165 "signal transduction" evidence=IC] Pfam:PF00560 InterPro:IPR001611 InterPro:IPR007090 PRINTS:PR00019 EMBL:AL035526 EMBL:AL161549 PIR:T04868 SPTR:Q9SN38	4e-110
chr2.TM0383.1	1.9.4.15	E2.7.1.- [EC:2.7.1.-] [COG:COG0515 COG1493]	ath:At4g28490	F20O9.180; leucine-rich repeat transmembrane protein kinase, putative [EC:2.7.1.37] [KO:K00870]	4e-36	YOL113w	COG0515	9e-13	BRL3_ARATH	ATP-binding;Glycoprotein;Kinase;Leucine-richrepeat;Lipid-binding;Membrane;Nucleotide-binding;Receptor;Repeat;Serine/threonine-proteinkinase;Signal;Steroid-binding;Transferase;Transmembrane,Serine/threonine-protein kinase BRI1-like 3 precursor (EC 2.7.1.37) (BRASSINOSTEROID INSENSITIVE 1-like protein 3).	9e-47	GO_ID:20323	TAIR|gene:2198089 SPTR:Q9LP77 symbol:AT1G48480.1 [GO:0016301 "kinase activity" evidence=ISS] [GO:0004674 "protein serine/threonine kinase activity" evidence=ISS] [GO:0005524 "ATP binding" evidence=ISS] [GO:0006468 "protein amino acid phosphorylation" evidence=ISS] [GO:0007169 "transmembrane receptor protein tyrosine kinase signaling pathway" evidence=ISS] Pfam:PF00560 InterPro:IPR000719 InterPro:…	7e-72
chr2.TM0383.1	1.7.8.19	WAAY, rfaY lipopolysaccharide core biosynthesis protein RFAY [EC:2.7.-.-] [COG:COG0515]	ath:At4g28490	F20O9.180; leucine-rich repeat transmembrane protein kinase, putative [EC:2.7.1.37] [KO:K00870]	4e-36	YOL113w	COG0515	9e-13	BRL3_ARATH	ATP-binding;Glycoprotein;Kinase;Leucine-richrepeat;Lipid-binding;Membrane;Nucleotide-binding;Receptor;Repeat;Serine/threonine-proteinkinase;Signal;Steroid-binding;Transferase;Transmembrane,Serine/threonine-protein kinase BRI1-like 3 precursor (EC 2.7.1.37) (BRASSINOSTEROID INSENSITIVE 1-like protein 3).	9e-47	GO_ID:20323	TAIR|gene:2198089 SPTR:Q9LP77 symbol:AT1G48480.1 [GO:0016301 "kinase activity" evidence=ISS] [GO:0004674 "protein serine/threonine kinase activity" evidence=ISS] [GO:0005524 "ATP binding" evidence=ISS] [GO:0006468 "protein amino acid phosphorylation" evidence=ISS] [GO:0007169 "transmembrane receptor protein tyrosine kinase signaling pathway" evidence=ISS] Pfam:PF00560 InterPro:IPR000719 InterPro:…	7e-72
chr2.TM0383.1	1.1.17.19	E2.7.1.- [EC:2.7.1.-] [COG:COG0515 COG1493]	ath:At4g28490	F20O9.180; leucine-rich repeat transmembrane protein kinase, putative [EC:2.7.1.37] [KO:K00870]	4e-36	YOL113w	COG0515	9e-13	BRL3_ARATH	ATP-binding;Glycoprotein;Kinase;Leucine-richrepeat;Lipid-binding;Membrane;Nucleotide-binding;Receptor;Repeat;Serine/threonine-proteinkinase;Signal;Steroid-binding;Transferase;Transmembrane,Serine/threonine-protein kinase BRI1-like 3 precursor (EC 2.7.1.37) (BRASSINOSTEROID INSENSITIVE 1-like protein 3).	9e-47	GO_ID:20323	TAIR|gene:2198089 SPTR:Q9LP77 symbol:AT1G48480.1 [GO:0016301 "kinase activity" evidence=ISS] [GO:0004674 "protein serine/threonine kinase activity" evidence=ISS] [GO:0005524 "ATP binding" evidence=ISS] [GO:0006468 "protein amino acid phosphorylation" evidence=ISS] [GO:0007169 "transmembrane receptor protein tyrosine kinase signaling pathway" evidence=ISS] Pfam:PF00560 InterPro:IPR000719 InterPro:…	7e-72
chr2.TM0383.1	3.3.10.117	BMPR1 bone morphogenetic protein receptor, type I [EC:2.7.1.37]	ath:At4g28490	F20O9.180; leucine-rich repeat transmembrane protein kinase, putative [EC:2.7.1.37] [KO:K00870]	4e-36	YOL113w	COG0515	9e-13	BRL3_ARATH	ATP-binding;Glycoprotein;Kinase;Leucine-richrepeat;Lipid-binding;Membrane;Nucleotide-binding;Receptor;Repeat;Serine/threonine-proteinkinase;Signal;Steroid-binding;Transferase;Transmembrane,Serine/threonine-protein kinase BRI1-like 3 precursor (EC 2.7.1.37) (BRASSINOSTEROID INSENSITIVE 1-like protein 3).	9e-47	GO_ID:20323	TAIR|gene:2198089 SPTR:Q9LP77 symbol:AT1G48480.1 [GO:0016301 "kinase activity" evidence=ISS] [GO:0004674 "protein serine/threonine kinase activity" evidence=ISS] [GO:0005524 "ATP binding" evidence=ISS] [GO:0006468 "protein amino acid phosphorylation" evidence=ISS] [GO:0007169 "transmembrane receptor protein tyrosine kinase signaling pathway" evidence=ISS] Pfam:PF00560 InterPro:IPR000719 InterPro:…	7e-72
chr2.TM0383.1	1.11.16.8	E2.7.1.- [EC:2.7.1.-] [COG:COG0515 COG1493]	ath:At4g28490	F20O9.180; leucine-rich repeat transmembrane protein kinase, putative [EC:2.7.1.37] [KO:K00870]	4e-36	YOL113w	COG0515	9e-13	BRL3_ARATH	ATP-binding;Glycoprotein;Kinase;Leucine-richrepeat;Lipid-binding;Membrane;Nucleotide-binding;Receptor;Repeat;Serine/threonine-proteinkinase;Signal;Steroid-binding;Transferase;Transmembrane,Serine/threonine-protein kinase BRI1-like 3 precursor (EC 2.7.1.37) (BRASSINOSTEROID INSENSITIVE 1-like protein 3).	9e-47	GO_ID:20323	TAIR|gene:2198089 SPTR:Q9LP77 symbol:AT1G48480.1 [GO:0016301 "kinase activity" evidence=ISS] [GO:0004674 "protein serine/threonine kinase activity" evidence=ISS] [GO:0005524 "ATP binding" evidence=ISS] [GO:0006468 "protein amino acid phosphorylation" evidence=ISS] [GO:0007169 "transmembrane receptor protein tyrosine kinase signaling pathway" evidence=ISS] Pfam:PF00560 InterPro:IPR000719 InterPro:…	7e-72
chr2.TM0383.1	4.2.4	Cell cycle [CLASS:04110] [PATH:hsa04110] [COG:COG0515]	ath:At4g28490	F20O9.180; leucine-rich repeat transmembrane protein kinase, putative [EC:2.7.1.37] [KO:K00870]	4e-36	YOL113w	COG0515	9e-13	BRL3_ARATH	ATP-binding;Glycoprotein;Kinase;Leucine-richrepeat;Lipid-binding;Membrane;Nucleotide-binding;Receptor;Repeat;Serine/threonine-proteinkinase;Signal;Steroid-binding;Transferase;Transmembrane,Serine/threonine-protein kinase BRI1-like 3 precursor (EC 2.7.1.37) (BRASSINOSTEROID INSENSITIVE 1-like protein 3).	9e-47	GO_ID:20323	TAIR|gene:2198089 SPTR:Q9LP77 symbol:AT1G48480.1 [GO:0016301 "kinase activity" evidence=ISS] [GO:0004674 "protein serine/threonine kinase activity" evidence=ISS] [GO:0005524 "ATP binding" evidence=ISS] [GO:0006468 "protein amino acid phosphorylation" evidence=ISS] [GO:0007169 "transmembrane receptor protein tyrosine kinase signaling pathway" evidence=ISS] Pfam:PF00560 InterPro:IPR000719 InterPro:…	7e-72
chr2.TM0383.1	3.2.2.1	Protein kinase [EC:2.7.1.37]	ath:At4g28490	F20O9.180; leucine-rich repeat transmembrane protein kinase, putative [EC:2.7.1.37] [KO:K00870]	4e-36	YOL113w	COG0515	9e-13	BRL3_ARATH	ATP-binding;Glycoprotein;Kinase;Leucine-richrepeat;Lipid-binding;Membrane;Nucleotide-binding;Receptor;Repeat;Serine/threonine-proteinkinase;Signal;Steroid-binding;Transferase;Transmembrane,Serine/threonine-protein kinase BRI1-like 3 precursor (EC 2.7.1.37) (BRASSINOSTEROID INSENSITIVE 1-like protein 3).	9e-47	GO_ID:20323	TAIR|gene:2198089 SPTR:Q9LP77 symbol:AT1G48480.1 [GO:0016301 "kinase activity" evidence=ISS] [GO:0004674 "protein serine/threonine kinase activity" evidence=ISS] [GO:0005524 "ATP binding" evidence=ISS] [GO:0006468 "protein amino acid phosphorylation" evidence=ISS] [GO:0007169 "transmembrane receptor protein tyrosine kinase signaling pathway" evidence=ISS] Pfam:PF00560 InterPro:IPR000719 InterPro:…	7e-72
chr2.CM0008.63.1	3.3.10.117	BMPR1 bone morphogenetic protein receptor, type I [EC:2.7.1.37]	ath:At5g02290	T1E22.50; protein kinase, putative [EC:2.7.1.37] [KO:K00870]	2e-36	YNL298w_2	COG0515	3e-19	RLCK7_ARATH	ATP-binding;Hypotheticalprotein;Kinase;Nucleotide-binding;Serine/threonine-proteinkinase;Transferase,Putative serine/threonine-protein kinase RLCKVII (EC 2.7.1.37).	8e-46	GO_ID:53934	TAIR|gene:2050986 SPTR:O22808 symbol:AT2G33580.1 [GO:0016301 "kinase activity" evidence=ISS] InterPro:IPR000719 Pfam:PF00069 InterPro:IPR002482 Pfam:PF01476 ProDom:PD000001 PROSITE:PS50011 EMBL:AC002332 EMBL:AF370600 PIR:C84747 SPTR:O22808	7e-54
