# Supplementary material for: Dissection of Symbiosis and Organ Development by Integrated Transcriptome Analysis of Lotus japonicus Mutant and Wild-Type Plants
Source: PLoS One. 2009 Aug 7;4(8):e6556. doi: 10.1371/journal.pone.0006556 (PMC2717213; doi:10.1371/journal.pone.0006556)
Supplement: Folder S1 — Inoculation time series (2.84 MB ZIP) [file pone.0006556.s009.zip › S1.INOCULATION TIME SERIES copy/1.1.Stage(s) total transcript analysis/1.1.12/1.1.12.transporter.txt]

Ljwgs_074659.1	3.1.3.22	TC.POT proton-dependent oligopeptide transporter, POT family [COG:COG3104] [TC:2.A.17]	hsa:6564	SLC15A1; solute carrier family 15 (oligopeptide transporter), member 1 [KO:K03305]	9e-20				PTR2_ARATH	Membrane;Peptidetransport;Proteintransport;Transmembrane;Transport,Peptide transporter PTR2 (Histidine transporting protein).	5e-63	GO_ID:22547	TAIR|gene:2041139 SPTR:Q9ZPS2 symbol:AT2G02020.1 [GO:0005215 "transporter activity" evidence=ISS] [GO:0006857 "oligopeptide transport" evidence=ISS] [GO:0016020 "membrane" evidence=ISS] InterPro:IPR000109 Pfam:PF00854 GO:GO:0006810 GO:GO:0016020 PROSITE:PS01022 PROSITE:PS01023 EMBL:AC006532 PIR:A84432 SPTR:Q9ZPS2	2e-62
Ljwgs_026479.1	99.1.4.3619	GO_ID:11331							ZIP1_ARATH	Iontransport;Membrane;Signal;Transmembrane;Transport;Zinc;Zinctransport,Zinc transporter 1 precursor (ZRT/IRT-like protein 1).	2e-30	GO_ID:11331	TAIR|gene:2087704 SPTR:O81123 symbol:AT3G12750.1 [GO:0005385 "zinc ion transporter activity" evidence=ISS;TAS] [GO:0006829 "zinc ion transport" evidence=ISS;TAS] InterPro:IPR003689 InterPro:IPR004698 Pfam:PF02535 TIGRFAMs:TIGR00820 EMBL:AB024033 EMBL:AF033535 PIR:T52183 GeneFarm:2371 SPTR:O81123	8e-31
Ljwgs_026479.1	99.1.3.2.288	ZIP1_ARATH							ZIP1_ARATH	Iontransport;Membrane;Signal;Transmembrane;Transport;Zinc;Zinctransport,Zinc transporter 1 precursor (ZRT/IRT-like protein 1).	2e-30	GO_ID:11331	TAIR|gene:2087704 SPTR:O81123 symbol:AT3G12750.1 [GO:0005385 "zinc ion transporter activity" evidence=ISS;TAS] [GO:0006829 "zinc ion transport" evidence=ISS;TAS] InterPro:IPR003689 InterPro:IPR004698 Pfam:PF02535 TIGRFAMs:TIGR00820 EMBL:AB024033 EMBL:AF033535 PIR:T52183 GeneFarm:2371 SPTR:O81123	8e-31
chr1.TM1284.2	99.1.4.921	GO_ID:12418							COPT1_ARATH	Copper;Coppertransport;Iontransport;Membrane;Transmembrane;Transport,Copper transporter 1.	7e-22	GO_ID:12418	TAIR|gene:504953798 SPTR:Q8GWP3 symbol:AT2G26975.1 [GO:0005375 "copper ion transporter activity" evidence=ISS] [GO:0006825 "copper ion transport" evidence=ISS] InterPro:IPR007274 Pfam:PF04145 EMBL:AK118724 EMBL:BT004940 SPTR:Q8GWP3	1e-21
chr1.TM1284.2	99.1.3.2.1520	COPT1_ARATH							COPT1_ARATH	Copper;Coppertransport;Iontransport;Membrane;Transmembrane;Transport,Copper transporter 1.	7e-22	GO_ID:12418	TAIR|gene:504953798 SPTR:Q8GWP3 symbol:AT2G26975.1 [GO:0005375 "copper ion transporter activity" evidence=ISS] [GO:0006825 "copper ion transport" evidence=ISS] InterPro:IPR007274 Pfam:PF04145 EMBL:AK118724 EMBL:BT004940 SPTR:Q8GWP3	1e-21
Ljwgs_037118.1	99.1.4.3236	GO_ID:34391										GO_ID:34391	TAIR|gene:2156736 SPTR:Q9FHB6 symbol:AT5G52450.1 [GO:0005215 "transporter activity" evidence=ISS] [GO:0016020 "membrane" evidence=ISS] InterPro:IPR002528 Pfam:PF01554 GO:GO:0016020 GO:GO:0009405 TIGRFAMs:TIGR00797 EMBL:AB019226 EMBL:AY046054 EMBL:AY079316 InterPro:IPR004268 PRINTS:PR01806 SPTR:Q9FHB6	1e-12
chr4.CM0179.25	99.1.3.2.2595	NO16_MEDTR							NO16_MEDTR	Nodulation;Signal,Early nodulin 16 precursor (N-16).	8e-30	GO_ID:44043	TAIR|gene:2174427 SPTR:Q8L6Z5 symbol:AT5G57920.1 [GO:0005489 "electron transporter activity" evidence=ISS] [GO:0005507 "copper ion binding" evidence=ISS] [GO:0006118 "electron transport" evidence=ISS] InterPro:IPR003245 HSSP:P00303 Pfam:PF02298 ProDom:PD003122 EMBL:AY140062 EMBL:BT006551 SPTR:Q8L6Z5	1e-20
chr4.CM0179.25	99.1.4.6814	GO_ID:44043							NO16_MEDTR	Nodulation;Signal,Early nodulin 16 precursor (N-16).	8e-30	GO_ID:44043	TAIR|gene:2174427 SPTR:Q8L6Z5 symbol:AT5G57920.1 [GO:0005489 "electron transporter activity" evidence=ISS] [GO:0005507 "copper ion binding" evidence=ISS] [GO:0006118 "electron transport" evidence=ISS] InterPro:IPR003245 HSSP:P00303 Pfam:PF02298 ProDom:PD003122 EMBL:AY140062 EMBL:BT006551 SPTR:Q8L6Z5	1e-20
Ljwgs_119901.1	99.1.4.2200	GO_ID:46805										GO_ID:46805	TAIR|gene:2127192 SPTR:O82752 symbol:AT4G23030.1 [GO:0005215 "transporter activity" evidence=ISS] [GO:0016020 "membrane" evidence=ISS] InterPro:IPR002528 Pfam:PF01554 GO:GO:0016020 TIGRFAMs:TIGR00797 EMBL:AL161558 EMBL:AL031018 EMBL:AY082796 PIR:T05135 SPTR:O82752	1e-11
Ljwgs_111594.1	3.1.5.14	CORC magnesium and cobalt transporter [COG:COG4535] [TC:9.B.37]	lma:LmjF34.2650	hypothetical protein, conserved [KO:K06189]	2e-13	YOL060c_1	COG1253	2e-10	YJ23_SCHPO	CBSdomain;Completeproteome;Hypotheticalprotein;Membrane;Repeat;Signal;Transmembrane,Hypothetical protein C4B3.03c in chromosome III precursor.	4e-09	GO_ID:1175	TAIR|gene:2149658 SPTR:Q9LTD8 symbol:AT5G52790.1 [GO:0000004 "biological process unknown" evidence=ND] [GO:0005554 "molecular function unknown" evidence=ND] InterPro:IPR000644 Pfam:PF00571 InterPro:IPR002550 Pfam:PF01595 EMBL:AB025606 SPTR:Q9LTD8	2e-32
