# Supplementary material for: Dissection of Symbiosis and Organ Development by Integrated Transcriptome Analysis of Lotus japonicus Mutant and Wild-Type Plants
Source: PLoS One. 2009 Aug 7;4(8):e6556. doi: 10.1371/journal.pone.0006556 (PMC2717213; doi:10.1371/journal.pone.0006556)
Supplement: Folder S1 — Inoculation time series (2.84 MB ZIP) [file pone.0006556.s009.zip › S1.INOCULATION TIME SERIES copy/1.1.Stage(s) total transcript analysis/1.1.2/-1.1.2.ID list.txt]

	M	FDR
Affy_ID	T15 - T21	T15 - T21
Lj_rps16_at	-3.575691951	0.000118215
gi45401455_at	-3.451608051	0.001713793
gi7614915_at	-3.101784302	4.22E-06
Ljwgs_058132.1_at	-2.907876627	0.010621095
Ljwgs_074659.1_at	-2.748187969	0.013949482
gi45400332_at	-2.524608419	0.03997647
Lj_psbG_at	-2.407637546	0.011490894
TC13123_at	-2.35216944	0.009148006
Ljwgs_062586.1_x_at	-2.32892498	0.023322997
TC19663_at	-2.326027634	0.002043214
TM0414.37_x_at	-2.248004725	0.020921895
Lj_atpA_at	-2.227028535	0.000522933
Ljwgs_042835.1_s_at	-2.150094225	0.01434995
Ljwgs_096846.1_x_at	-2.131217072	0.041578848
Lj_rpl33_at	-2.123492193	0.011970865
Lj_rps7_at	-2.121620631	0.003810062
chr5.CM0519.59.1_at	-2.109891129	0.002920193
Ljwgs_109789.1_x_at	-2.095582859	0.032804484
Ljwgs_126726.0.1_s_at	-2.013809631	0.026330741
Ljwgs_015479.1_at	-1.98457536	0.020923978
Ljwgs_053868.1.1_x_at	-1.958926997	0.001186475
Lj_atpF_at	-1.92800661	0.002978301
Ljwgs_063983.1_at	-1.922866015	0.026330741
Lj_rps12_at	-1.898314978	0.003250666
Ljwgs_044401.2_at	-1.886956947	0.029794132
TC11502_at	-1.863404644	0.00163662
gi45578362_at	-1.858488307	0.019877184
chr4.CM0617.4_at	-1.841788439	0.020737338
chr1.CM0442.4_at	-1.812222167	0.023065217
TM1755.25_at	-1.805761643	0.023564397
Lj_ndhA_at	-1.793972883	0.026318143
Ljwgs_135178.1_s_at	-1.787298857	1.29E-05
Ljwgs_000590.1.1_s_at	-1.784083268	0.012280877
TC19004_at	-1.775327028	0.041518636
gi45400819_at	-1.763305413	0.043026909
Ljwgs_023790.0.1_s_at	-1.737764442	0.036149038
Lj_psbC_at	-1.718724739	0.016198166
chr5.CM0519.59.1_x_at	-1.717161154	0.046429389
chr1.CM0109.7_at	-1.706007823	0.002010954
Ljwgs_098300.1_at	-1.691618255	0.030319793
Ljwgs_078121.1_x_at	-1.665284946	0.01169956
gi45398698_at	-1.6578903	0.029867125
CM0528.7_x_at	-1.656870309	0.04901576
Lj_psaI_at	-1.651051898	0.036593623
Ljwgs_000643.2_at	-1.64060868	0.041763158
Ljwgs_000642.2.1_at	-1.609975032	0.037094219
gi45638602_at	-1.587360404	0.02574486
Ljwgs_021181.1_s_at	-1.583147166	0.004289035
Ljwgs_042820.1_at	-1.579286636	0.036222912
gi45349495_at	-1.574081774	0.046429389
Lj_ycf4_at	-1.572874054	0.03826306
Lj_rps2_at	-1.563859689	0.022743832
chr4.CM0219.29_at	-1.55365132	0.045824125
Lj_rpl2_at	-1.543173034	0.008150639
gi4336433_at	-1.535570956	0.00205432
Ljwgs_023554.1_at	-1.518092709	0.014507086
TC13820_at	-1.484159838	0.021663036
Ljwgs_084631.1_s_at	-1.480645558	0.00355284
Ljwgs_047219.1_at	-1.468117682	0.036222912
Ljwgs_102351.1_at	-1.464200472	0.03997647
Ljwgs_146131.1_at	-1.447847676	0.031388898
Ljwgs_026189.1_at	-1.440729505	0.004194456
Ljwgs_078121.1_at	-1.438946855	0.03442734
Ljwgs_147605.1_at	-1.43760158	0.046771413
Ljwgs_147667.1_at	-1.411072218	0.020737338
gi45625192_at	-1.395162026	0.015430255
gi11065513_at	-1.385789202	0.002978301
Ljwgs_017525.1_at	-1.363880842	0.036222912
gi45401037_at	-1.363413945	0.016844908
Ljwgs_036277.0.1_at	-1.357669537	0.048247016
Ljwgs_006845.1_at	-1.334957331	0.031011163
Ljwgs_134387.1_at	-1.319227925	0.02394766
chr4.CM0026.35_at	-1.308737273	0.03826306
Ljwgs_106704.1_s_at	-1.271852111	0.036953066
Lj_accD_at	-1.263029423	0.023564397
gi45628058_at	-1.211725452	0.020923978
Ljwgs_010895.1_at	-1.186026809	0.02394766
Ljwgs_072083.1_s_at	-1.18495936	0.010621095
Ljwgs_028960.1_at	-1.167544993	0.02394766
chr6.TM0085.11_x_at	-1.166802308	0.02824614
Ljwgs_042114.1_at	-1.131876602	0.018853322
Ljwgs_037820.1_at	-1.117680113	0.016198166
gi45349258_at	-1.110659186	0.03997647
chr5.TM1125.13_at	-1.101496923	0.008802832
Ljwgs_012786.1_at	-1.100467238	6.41E-05
Ljwgs_098352.1_x_at	-1.099305979	0.035706196
Ljwgs_110122.0.1_s_at	-1.089737101	0.044864499
Ljwgs_008487.3_at	-1.068327437	0.016220955
Ljwgs_087100.1.1_s_at	-1.066761748	0.03997647
chr6.CM0082.17_s_at	-1.056445181	0.006301779
Ljwgs_065565.1_at	-1.043665677	0.020198692
Ljwgs_061493.1_x_at	-1.038754829	0.007166828
Ljwgs_021723.2_at	-1.034112346	0.006459903
Ljwgs_042817.1_at	-1.028900429	0.012280877
gi45642416_at	-1.0287725	0.033290123
chr2.CM0250.7_at	-1.011990151	0.028967584
Ljwgs_017611.1_at	-1.000645715	0.001859667
chr5.CM0077.22_x_at	1.000559596	0.043764653
Ljwgs_012520.2_at	1.005051599	0.007932415
Ljwgs_038047.2_s_at	1.005340826	0.003211777
Ljwgs_048847.1_s_at	1.013064136	0.03997647
Ljwgs_033273.1_at	1.018984159	0.047518453
gi7749041_at	1.019695464	0.000308714
Ljwgs_047521.2_s_at	1.032350292	0.022743832
TM1056.3_at	1.042286155	0.001859667
Ljwgs_036041.1_at	1.046802178	0.000259753
Ljwgs_075581.1_at	1.048635443	0.001253648
Ljwgs_039654.1_at	1.059214786	0.000545715
Ljwgs_122855.1_at	1.061849968	6.28E-06
Ljwgs_039249.1_at	1.062800603	0.034566319
Ljwgs_040678.1_at	1.067777374	0.03174088
chr3.CM0226.61_at	1.076653401	0.00915036
Ljwgs_031648.2_at	1.078034278	0.039127467
Ljwgs_022871.2_at	1.082607764	0.031388898
Ljwgs_026543.1_at	1.086128994	0.000112158
chr4.CM0297.60_at	1.100606777	7.46E-06
Ljwgs_005816.1.1_s_at	1.101101527	0.020736469
chr2.TM0490.6.3_at	1.107054085	0.00705153
chr3.CM0127.85.1_at	1.109043691	0.023900409
Ljwgs_021162.1_at	1.122006899	0.04901576
Ljwgs_037364.2.1_x_at	1.122106387	0.035047726
chr5.CM0211.16_at	1.124514645	0.000719059
chr1.TM0637.10.2_at	1.129254887	0.030221937
chr5.CM0569.30_at	1.131122434	0.020737338
gi7614485_at	1.133105747	0.039830192
Ljwgs_026496.1_at	1.139722853	0.004790271
Ljwgs_037738.1_at	1.144192545	0.01302578
Ljwgs_029105.1_x_at	1.147360746	0.015426466
chr4.CM0175.3_at	1.165742639	0.041076466
chr6.CM0055.48_at	1.17488708	0.015018337
Ljwgs_139436.1.1_at	1.190669361	0.011970865
gi7748764_at	1.193973444	0.015430255
Ljwgs_073938.1_at	1.20201468	0.019608731
Ljwgs_115198.1_at	1.204777026	0.002130472
Ljwgs_031449.2_at	1.214533581	0.001302124
Ljwgs_020774.1_at	1.214575216	0.000464382
Ljwgs_109412.1_at	1.229601611	0.014795868
Ljwgs_010768.1_s_at	1.229950679	0.019913364
chr5.TM1323.24_at	1.238689035	0.019615281
Ljwgs_038753.2_at	1.241317002	0.035124581
chr6.CM0686.14_at	1.244155896	0.020923978
Ljwgs_075860.1_at	1.244863364	0.020923978
Ljwgs_096693.2_s_at	1.259901622	0.035636884
chr6.TM0367.5_at	1.266264328	0.000561653
TM1006.6.3_at	1.268263977	0.001470709
Ljwgs_094897.0.1_at	1.269559759	6.41E-05
Ljwgs_090330.1_at	1.271805321	0.035992002
TM1090.6.1_at	1.271820524	0.016198166
Ljwgs_020774.1_x_at	1.275807913	0.000577144
Ljwgs_061423.1_at	1.290246576	0.009904104
Ljwgs_054311.1_s_at	1.290284444	0.002209127
Ljwgs_027021.1_at	1.292439448	0.039200704
Ljwgs_011867.1_s_at	1.294521076	0.007598053
Ljwgs_077699.1_at	1.296619674	0.006613529
Ljwgs_040690.1_at	1.301416773	0.039798753
chr1.CM0088.73_at	1.302733684	0.013928468
chr1.CM0231.46.1_at	1.312828605	0.022597524
Ljwgs_018091.1_at	1.31335152	0.006230436
chr4.CM0229.25_at	1.314555735	0.008150639
Ljwgs_035229.2_at	1.315599914	0.020921895
chr2.TM0230.9_at	1.349398216	0.01302578
Ljwgs_063375.1_at	1.350164023	0.020923978
Ljwgs_006686.2_at	1.355937979	0.03997647
Ljwgs_024610.1_at	1.361408169	0.02566584
Ljwgs_093678.1_s_at	1.378660907	0.000993838
TC7888_at	1.382143095	0.009632831
Ljwgs_026098.2_at	1.386429244	0.01100655
Ljwgs_092680.1_at	1.388780335	0.024090251
Ljwgs_017548.1_s_at	1.417384779	0.009883911
Ljwgs_060511.1_x_at	1.419284155	0.005987595
chr5.TM1466.4_at	1.429137038	0.020737338
chr3.TM1658.7_at	1.440793212	0.04393306
Ljwgs_019916.2_at	1.489334524	0.026330741
Ljwgs_036811.1_at	1.496527591	0.009054596
chr3.CM0241.1_at	1.513168459	0.044864499
Ljwgs_021437.1_s_at	1.519343675	0.028140609
Ljwgs_076671.1.1_at	1.542885796	0.01403305
Ljwgs_036161.2_s_at	1.543274264	0.00089985
Ljwgs_052523.1_at	1.544742302	0.025662398
gi45617763_at	1.547262003	0.018412646
Ljwgs_020365.1_at	1.551123256	0.035784691
Ljwgs_013363.2_at	1.554377497	0.044592031
Ljwgs_008891.1_at	1.555055081	0.03174088
Ljwgs_068629.1_at	1.557187082	0.036505345
chr1.CM0171.54_at	1.578635566	0.016390305
chr2.CM0018.67_at	1.591619388	0.041046227
Ljwgs_060407.2_s_at	1.599987487	0.026330741
Ljwgs_002536.2_at	1.634225584	0.013854016
Ljwgs_052514.1_s_at	1.678001013	0.005406743
Ljwgs_072203.1_at	1.696569361	0.035784691
Ljwgs_041062.1_at	1.696697842	0.02201795
Ljwgs_040741.1_at	1.702177092	8.19E-07
chr1.CM0195.71_at	1.702973201	0.023096933
Ljwgs_015667.1_at	1.714305642	0.027928845
Ljwgs_096478.1_at	1.768157262	0.001168178
Ljwgs_040727.1_at	1.786875653	0.039127467
chr4.CM0229.2_at	1.803760299	0.005211354
Ljwgs_021963.1_s_at	1.809485112	0.000295113
chr3.CM0996.6_at	1.817209591	0.00915036
Ljwgs_017514.2_at	1.839642211	0.022550736
chr1.CM0163.16.2_at	1.84334952	0.018465517
chr4.CM0432.30_at	1.851758154	0.0172959
Ljwgs_082476.2_at	1.858355417	7.80E-06
Ljwgs_046284.1_at	1.865245537	0.026102502
chr6.CM0539.37_s_at	1.870382084	0.00235891
chr1.TM0805.9.1_at	1.875532575	0.001726887
Ljwgs_009936.0.1_at	1.875808561	0.000557057
chr1.TM0371.19_at	1.928251421	0.003250666
chr1.CM0163.22.2_at	1.965276021	0.033320205
TC14488_s_at	2.007545279	4.16E-06
chr4.TM0851.2.2_at	2.008678611	0.000577144
Ljwgs_130111.1_s_at	2.014144317	0.000264205
chr1.TM1444.10_at	2.015920264	0.006822994
chr3.BM1543.1.1_at	2.025465865	0.007312584
Ljwgs_029199.1_at	2.027660285	0.011028014
Ljwgs_119495.1_s_at	2.060539283	0.000120308
Ljwgs_021600.1_s_at	2.075741416	0.000100313
Ljwgs_096803.1_at	2.096840041	0.00073409
Ljwgs_069036.2_s_at	2.103854499	0.000993838
chr5.CM0200.116_at	2.125037091	0.01302578
Ljwgs_005168.1_at	2.18736392	0.029044247
Ljwgs_045353.1_at	2.18764991	0.000611368
gi7719914_at	2.188776483	0.019913364
chr6.BM1429.11_at	2.211164598	0.041168014
TM1440.7_at	2.211302577	0.031388898
chr5.CM0260.26_at	2.294464467	1.66E-05
Ljwgs_064793.1_at	2.295559283	0.005406743
TM1513.5_at	2.3015827	0.000218713
chr4.TM0851.2.1_at	2.32183627	7.60E-05
Ljwgs_022269.1_at	2.415050499	0.027317354
Ljwgs_061146.1_at	2.533696455	0.007697437
Ljwgs_056566.1_at	2.536901621	0.005987595
chr3.CM0005.73_at	2.53947143	0.027911098
Ljwgs_011432.1_at	2.579937801	0.013209461
chr4.CM0046.23.1_at	2.596220628	0.014795868
chr3.TM1367.15_at	2.597871897	0.026002248
chr1.CM0163.26_s_at	2.603055288	0.021118179
Ljwgs_148072.1_at	2.608859392	0.002883745
chr2.CM0191.39_at	2.680795318	0.005406743
chr4.CM0025.6_at	2.81045822	0.003844217
TM0645.8_at	2.925090248	7.60E-05
Ljwgs_010235.2_at	2.958445673	9.15E-08
Ljwgs_043352.1_s_at	2.97701562	0.028805775
chr4.CM0004.34_at	2.989393109	7.18E-05
gi45630097_at	3.002209446	7.60E-05
chr1.TM0671.4_at	3.039456573	0.026657807
Ljwgs_047343.1.1_at	3.054348289	7.09E-05
Ljwgs_043352.1_at	3.109680064	0.003211777
chr2.CM0008.63.1_at	3.144534279	2.35E-05
Ljwgs_018524.1_at	3.171486445	0.005406743
Ljwgs_019024.1_at	3.409776579	0.000115278
chr3.TM0782.20_at	3.415326528	0.015074288
chr3.TM1144.14.1_at	3.446185243	0.005406743
Ljwgs_119003.1_at	3.45060671	2.37E-06
gi45625497_at	3.483123948	4.12E-05
TM0807.34_at	3.612729711	0.000451639
Ljwgs_119901.1_at	3.639762046	0.000371544
chr1.CM0163.1_at	3.656283766	0.006613529
gi45476487_at	3.672389128	0.000109128
Ljwgs_015493.2.1_at	3.704675993	3.82E-07
Ljwgs_067396.1_at	3.72480236	0.001086159
chr4.CM0046.52_s_at	3.735185888	7.46E-06
chr3.TM0782.20.1_at	3.784064332	0.001152182
TM0645.23.1_at	3.952764577	0.000197982
Ljwgs_023854.1_at	3.962188063	1.80E-05
Ljwgs_060216.1_at	4.068988793	1.51E-06
Ljwgs_042620.1_at	4.133371844	0.002978301
chr3.TM0916.11.2_at	4.151123676	0.000112956
gi13884395_at	4.339673277	0.005406743
chr4.CM0179.25_at	4.362513678	1.32E-07
Ljwgs_078423.1_at	4.364782789	0.00041982
TM1757.18_at	4.379595976	7.46E-06
chr6.TM0517.8_at	4.381163363	2.86E-05
Ljwgs_148302.1_at	4.52312607	5.22E-05
Ljwgs_030815.1_at	4.530014642	4.65E-06
Ljwgs_111594.1_at	5.007692066	2.65E-06
Ljwgs_145929.1_at	5.298474985	2.54E-07
gi9082286_at	5.311219385	6.20E-09
Ljwgs_006049.1_at	5.439607322	2.89E-07
chr5.CM0311.3_at	5.482867361	1.66E-05
TM0748.11_at	5.590689593	1.45E-06
chr2.CM0201.58_at	5.597043043	8.56E-09
gi6448578_at	5.758530334	1.76E-08
chr2.CM0102.46_s_at	6.009478634	8.75E-09
Ljwgs_015164.1_at	6.780685253	2.86E-05
chr4.CM0333.16_s_at	6.829572199	1.61E-09
Ljwgs_037414.1_at	6.898168531	4.16E-06
TM0068.27.1_s_at	6.90366107	9.96E-11
Ljwgs_017174.1_at	7.817486707	2.54E-07
chr5.CM0571.54_at	8.219528248	4.80E-13
