# Supplementary material for: Dissection of Symbiosis and Organ Development by Integrated Transcriptome Analysis of Lotus japonicus Mutant and Wild-Type Plants
Source: PLoS One. 2009 Aug 7;4(8):e6556. doi: 10.1371/journal.pone.0006556 (PMC2717213; doi:10.1371/journal.pone.0006556)
Supplement: Folder S1 — Inoculation time series (2.84 MB ZIP) [file pone.0006556.s009.zip › S1.INOCULATION TIME SERIES copy/1.1.Stage(s) total transcript analysis/1.1.2/1.1.2.auxin.txt]

Ljwgs_018091.1	99.1.4.140	GO_ID:50712 										GO_ID:50712	TAIR|gene:2119339 SPTR:Q9SVQ1 symbol:AT4G13260.1 [GO:0009851 "auxin biosynthesis" evidence=IMP] InterPro:IPR001327 InterPro:IPR003016 InterPro:IPR001100 InterPro:IPR000960 InterPro:IPR000103 PRINTS:PR00368 PRINTS:PR00411 PRINTS:PR00469 PROSITE:PS00189 Pfam:PF00743 PRINTS:PR00370 EMBL:AL049751 EMBL:AY057103 EMBL:AY133691 EMBL:AL161536 PIR:T07706 SPTR:Q9SVQ1	2e-29
