# Supplementary material for: Dissection of Symbiosis and Organ Development by Integrated Transcriptome Analysis of Lotus japonicus Mutant and Wild-Type Plants
Source: PLoS One. 2009 Aug 7;4(8):e6556. doi: 10.1371/journal.pone.0006556 (PMC2717213; doi:10.1371/journal.pone.0006556)
Supplement: Folder S1 — Inoculation time series (2.84 MB ZIP) [file pone.0006556.s009.zip › S1.INOCULATION TIME SERIES copy/1.1.Stage(s) total transcript analysis/1.1.2/-1.1.2.ID-ANU.txt]

Identifier	BIN code	BIN name	BlastX KEGG Identifier	BlastX KEGG Description	BlastX KEGG E-value	BlastX COG Identifier	BlastX COG Description	BlastX COG E-value	BlastX Swiss-Prot Identifier	BlastX Swiss-Prot Description	BlastX Swiss-Prot E-value	BlastX Gene Ontology Identifier	BlastX Gene Ontology Description	BlastX Gene Ontology E-value
Lj_rps16	2.2.1.1.16	RP-S16, rpsP small subunit ribosomal protein S16 [COG:COG0228]	syc:syc2320_c	rps16; 30S ribosomal protein S16 [KO:K02959]	5e-17	ssr0482	COG0228	8e-17	RR16_LOTJA	Chloroplast;Plastid;Ribonucleoprotein;Ribosomalprotein,Chloroplast 30S ribosomal protein S16.	4e-40	GO_ID:27225	TAIR|gene:2139623 SPTR:O65686 symbol:AT4G34620.1 [GO:0003735 "structural constituent of ribosome" evidence=ISS] [GO:0005840 "ribosome" evidence=ISS] [GO:0006412 "protein biosynthesis" evidence=ISS] [GO:0007046 "ribosome biogenesis" evidence=ISS] InterPro:IPR000307 Pfam:PF00886 HSSP:P80379 ProDom:PD003791 TIGRFAMs:TIGR00002 GO:GO:0005840 GO:GO:0009507 EMBL:AL161585 EMBL:AL023094 EMBL:AY045607 EMBL…	1e-10
gi45401455	99.2	Unclassified without homolog
gi7614915	99.2	Unclassified without homolog
Ljwgs_058132.1	1.5.6.17	E1.2.1.27, mmsA, iolA methylmalonate-semialdehyde dehydrogenase [EC:1.2.1.27] [COG:COG1012] [GO:0004491]	ath:At2g24270	F27D4.18; NADP-dependent glyceraldehyde-3-phosphate dehydrogenase, putative [EC:1.2.1.9] [KO:K00131]	1e-79	BH2237	COG1012	1e-45	GAPN_PEA	Directproteinsequencing;NADP;Oxidoreductase,NADP-dependent glyceraldehyde-3-phosphate dehydrogenase (EC 1.2.1.9) (Non-phosphorylating glyceraldehyde 3-phosphate dehydrogenase) (Glyceraldehyde-3-phosphate dehydrogenase [NADP+]) (Triosephosphate dehydrogenase).	1e-80	GO_ID:4332	TIGR_CMR|BA0849 SPTR:Q81UL6 symbol:BA0849 "glyceraldehyde-3-phosphate dehydrogenase, NADP-dependent" [GO:0008152 "metabolism" evidence=ISS] [GO:0008886 "glyceraldehyde-3-phosphate dehydrogenase (NADP+) activity" evidence=ISS] InterPro:IPR002086 Pfam:PF00171 GO:GO:0008152 InterPro:IPR012303 PIRSF:PIRSF000147 PROSITE:PS00070 PROSITE:PS00687 HSSP:Q59931 EMBL:AE017334 EMBL:AE017225 EMBL:AE017026 TIGR…	4e-47
Ljwgs_058132.1	1.1.7.3	E1.2.1.3 aldehyde dehydrogenase (NAD+) [EC:1.2.1.3] [COG:COG1012] [GO:0004029]	ath:At2g24270	F27D4.18; NADP-dependent glyceraldehyde-3-phosphate dehydrogenase, putative [EC:1.2.1.9] [KO:K00131]	1e-79	BH2237	COG1012	1e-45	GAPN_PEA	Directproteinsequencing;NADP;Oxidoreductase,NADP-dependent glyceraldehyde-3-phosphate dehydrogenase (EC 1.2.1.9) (Non-phosphorylating glyceraldehyde 3-phosphate dehydrogenase) (Glyceraldehyde-3-phosphate dehydrogenase [NADP+]) (Triosephosphate dehydrogenase).	1e-80	GO_ID:4332	TIGR_CMR|BA0849 SPTR:Q81UL6 symbol:BA0849 "glyceraldehyde-3-phosphate dehydrogenase, NADP-dependent" [GO:0008152 "metabolism" evidence=ISS] [GO:0008886 "glyceraldehyde-3-phosphate dehydrogenase (NADP+) activity" evidence=ISS] InterPro:IPR002086 Pfam:PF00171 GO:GO:0008152 InterPro:IPR012303 PIRSF:PIRSF000147 PROSITE:PS00070 PROSITE:PS00687 HSSP:Q59931 EMBL:AE017334 EMBL:AE017225 EMBL:AE017026 TIGR…	4e-47
Ljwgs_058132.1	1.11.12.5	E1.2.1.- [EC:1.2.1.-] [COG:COG1012]	ath:At2g24270	F27D4.18; NADP-dependent glyceraldehyde-3-phosphate dehydrogenase, putative [EC:1.2.1.9] [KO:K00131]	1e-79	BH2237	COG1012	1e-45	GAPN_PEA	Directproteinsequencing;NADP;Oxidoreductase,NADP-dependent glyceraldehyde-3-phosphate dehydrogenase (EC 1.2.1.9) (Non-phosphorylating glyceraldehyde 3-phosphate dehydrogenase) (Glyceraldehyde-3-phosphate dehydrogenase [NADP+]) (Triosephosphate dehydrogenase).	1e-80	GO_ID:4332	TIGR_CMR|BA0849 SPTR:Q81UL6 symbol:BA0849 "glyceraldehyde-3-phosphate dehydrogenase, NADP-dependent" [GO:0008152 "metabolism" evidence=ISS] [GO:0008886 "glyceraldehyde-3-phosphate dehydrogenase (NADP+) activity" evidence=ISS] InterPro:IPR002086 Pfam:PF00171 GO:GO:0008152 InterPro:IPR012303 PIRSF:PIRSF000147 PROSITE:PS00070 PROSITE:PS00687 HSSP:Q59931 EMBL:AE017334 EMBL:AE017225 EMBL:AE017026 TIGR…	4e-47
Ljwgs_058132.1	1.3.3.22	E1.2.1.3 aldehyde dehydrogenase (NAD+) [EC:1.2.1.3] [COG:COG1012] [GO:0004029]	ath:At2g24270	F27D4.18; NADP-dependent glyceraldehyde-3-phosphate dehydrogenase, putative [EC:1.2.1.9] [KO:K00131]	1e-79	BH2237	COG1012	1e-45	GAPN_PEA	Directproteinsequencing;NADP;Oxidoreductase,NADP-dependent glyceraldehyde-3-phosphate dehydrogenase (EC 1.2.1.9) (Non-phosphorylating glyceraldehyde 3-phosphate dehydrogenase) (Glyceraldehyde-3-phosphate dehydrogenase [NADP+]) (Triosephosphate dehydrogenase).	1e-80	GO_ID:4332	TIGR_CMR|BA0849 SPTR:Q81UL6 symbol:BA0849 "glyceraldehyde-3-phosphate dehydrogenase, NADP-dependent" [GO:0008152 "metabolism" evidence=ISS] [GO:0008886 "glyceraldehyde-3-phosphate dehydrogenase (NADP+) activity" evidence=ISS] InterPro:IPR002086 Pfam:PF00171 GO:GO:0008152 InterPro:IPR012303 PIRSF:PIRSF000147 PROSITE:PS00070 PROSITE:PS00687 HSSP:Q59931 EMBL:AE017334 EMBL:AE017225 EMBL:AE017026 TIGR…	4e-47
Ljwgs_058132.1	1.11.3.3	E1.2.1.28, xylC benzaldehyde dehydrogenase (NAD) [EC:1.2.1.28] [COG:COG1012] [GO:0018479]	ath:At2g24270	F27D4.18; NADP-dependent glyceraldehyde-3-phosphate dehydrogenase, putative [EC:1.2.1.9] [KO:K00131]	1e-79	BH2237	COG1012	1e-45	GAPN_PEA	Directproteinsequencing;NADP;Oxidoreductase,NADP-dependent glyceraldehyde-3-phosphate dehydrogenase (EC 1.2.1.9) (Non-phosphorylating glyceraldehyde 3-phosphate dehydrogenase) (Glyceraldehyde-3-phosphate dehydrogenase [NADP+]) (Triosephosphate dehydrogenase).	1e-80	GO_ID:4332	TIGR_CMR|BA0849 SPTR:Q81UL6 symbol:BA0849 "glyceraldehyde-3-phosphate dehydrogenase, NADP-dependent" [GO:0008152 "metabolism" evidence=ISS] [GO:0008886 "glyceraldehyde-3-phosphate dehydrogenase (NADP+) activity" evidence=ISS] InterPro:IPR002086 Pfam:PF00171 GO:GO:0008152 InterPro:IPR012303 PIRSF:PIRSF000147 PROSITE:PS00070 PROSITE:PS00687 HSSP:Q59931 EMBL:AE017334 EMBL:AE017225 EMBL:AE017026 TIGR…	4e-47
Ljwgs_058132.1	1.5.11.22	E1.2.1.3 aldehyde dehydrogenase (NAD+) [EC:1.2.1.3] [COG:COG1012] [GO:0004029]	ath:At2g24270	F27D4.18; NADP-dependent glyceraldehyde-3-phosphate dehydrogenase, putative [EC:1.2.1.9] [KO:K00131]	1e-79	BH2237	COG1012	1e-45	GAPN_PEA	Directproteinsequencing;NADP;Oxidoreductase,NADP-dependent glyceraldehyde-3-phosphate dehydrogenase (EC 1.2.1.9) (Non-phosphorylating glyceraldehyde 3-phosphate dehydrogenase) (Glyceraldehyde-3-phosphate dehydrogenase [NADP+]) (Triosephosphate dehydrogenase).	1e-80	GO_ID:4332	TIGR_CMR|BA0849 SPTR:Q81UL6 symbol:BA0849 "glyceraldehyde-3-phosphate dehydrogenase, NADP-dependent" [GO:0008152 "metabolism" evidence=ISS] [GO:0008886 "glyceraldehyde-3-phosphate dehydrogenase (NADP+) activity" evidence=ISS] InterPro:IPR002086 Pfam:PF00171 GO:GO:0008152 InterPro:IPR012303 PIRSF:PIRSF000147 PROSITE:PS00070 PROSITE:PS00687 HSSP:Q59931 EMBL:AE017334 EMBL:AE017225 EMBL:AE017026 TIGR…	4e-47
Ljwgs_058132.1	1.5.13.16	E1.2.1.5 aldehyde dehydrogenase (NAD(P)+) [EC:1.2.1.5] [COG:COG1012] [GO:0004030]	ath:At2g24270	F27D4.18; NADP-dependent glyceraldehyde-3-phosphate dehydrogenase, putative [EC:1.2.1.9] [KO:K00131]	1e-79	BH2237	COG1012	1e-45	GAPN_PEA	Directproteinsequencing;NADP;Oxidoreductase,NADP-dependent glyceraldehyde-3-phosphate dehydrogenase (EC 1.2.1.9) (Non-phosphorylating glyceraldehyde 3-phosphate dehydrogenase) (Glyceraldehyde-3-phosphate dehydrogenase [NADP+]) (Triosephosphate dehydrogenase).	1e-80	GO_ID:4332	TIGR_CMR|BA0849 SPTR:Q81UL6 symbol:BA0849 "glyceraldehyde-3-phosphate dehydrogenase, NADP-dependent" [GO:0008152 "metabolism" evidence=ISS] [GO:0008886 "glyceraldehyde-3-phosphate dehydrogenase (NADP+) activity" evidence=ISS] InterPro:IPR002086 Pfam:PF00171 GO:GO:0008152 InterPro:IPR012303 PIRSF:PIRSF000147 PROSITE:PS00070 PROSITE:PS00687 HSSP:Q59931 EMBL:AE017334 EMBL:AE017225 EMBL:AE017026 TIGR…	4e-47
Ljwgs_058132.1	1.1.12.17	E1.2.1.21, aldA, aldB glycolaldehyde dehydrogenase [EC:1.2.1.21] [COG:COG1012] [GO:0050569]	ath:At2g24270	F27D4.18; NADP-dependent glyceraldehyde-3-phosphate dehydrogenase, putative [EC:1.2.1.9] [KO:K00131]	1e-79	BH2237	COG1012	1e-45	GAPN_PEA	Directproteinsequencing;NADP;Oxidoreductase,NADP-dependent glyceraldehyde-3-phosphate dehydrogenase (EC 1.2.1.9) (Non-phosphorylating glyceraldehyde 3-phosphate dehydrogenase) (Glyceraldehyde-3-phosphate dehydrogenase [NADP+]) (Triosephosphate dehydrogenase).	1e-80	GO_ID:4332	TIGR_CMR|BA0849 SPTR:Q81UL6 symbol:BA0849 "glyceraldehyde-3-phosphate dehydrogenase, NADP-dependent" [GO:0008152 "metabolism" evidence=ISS] [GO:0008886 "glyceraldehyde-3-phosphate dehydrogenase (NADP+) activity" evidence=ISS] InterPro:IPR002086 Pfam:PF00171 GO:GO:0008152 InterPro:IPR012303 PIRSF:PIRSF000147 PROSITE:PS00070 PROSITE:PS00687 HSSP:Q59931 EMBL:AE017334 EMBL:AE017225 EMBL:AE017026 TIGR…	4e-47
Ljwgs_058132.1	1.11.10.1	E1.2.1.39, feaB phenylacetaldehyde dehydrogenase [EC:1.2.1.39] [COG:COG1012] [GO:0008957]	ath:At2g24270	F27D4.18; NADP-dependent glyceraldehyde-3-phosphate dehydrogenase, putative [EC:1.2.1.9] [KO:K00131]	1e-79	BH2237	COG1012	1e-45	GAPN_PEA	Directproteinsequencing;NADP;Oxidoreductase,NADP-dependent glyceraldehyde-3-phosphate dehydrogenase (EC 1.2.1.9) (Non-phosphorylating glyceraldehyde 3-phosphate dehydrogenase) (Glyceraldehyde-3-phosphate dehydrogenase [NADP+]) (Triosephosphate dehydrogenase).	1e-80	GO_ID:4332	TIGR_CMR|BA0849 SPTR:Q81UL6 symbol:BA0849 "glyceraldehyde-3-phosphate dehydrogenase, NADP-dependent" [GO:0008152 "metabolism" evidence=ISS] [GO:0008886 "glyceraldehyde-3-phosphate dehydrogenase (NADP+) activity" evidence=ISS] InterPro:IPR002086 Pfam:PF00171 GO:GO:0008152 InterPro:IPR012303 PIRSF:PIRSF000147 PROSITE:PS00070 PROSITE:PS00687 HSSP:Q59931 EMBL:AE017334 EMBL:AE017225 EMBL:AE017026 TIGR…	4e-47
Ljwgs_058132.1	1.10.3.14	E1.2.1.- [EC:1.2.1.-] [COG:COG1012]	ath:At2g24270	F27D4.18; NADP-dependent glyceraldehyde-3-phosphate dehydrogenase, putative [EC:1.2.1.9] [KO:K00131]	1e-79	BH2237	COG1012	1e-45	GAPN_PEA	Directproteinsequencing;NADP;Oxidoreductase,NADP-dependent glyceraldehyde-3-phosphate dehydrogenase (EC 1.2.1.9) (Non-phosphorylating glyceraldehyde 3-phosphate dehydrogenase) (Glyceraldehyde-3-phosphate dehydrogenase [NADP+]) (Triosephosphate dehydrogenase).	1e-80	GO_ID:4332	TIGR_CMR|BA0849 SPTR:Q81UL6 symbol:BA0849 "glyceraldehyde-3-phosphate dehydrogenase, NADP-dependent" [GO:0008152 "metabolism" evidence=ISS] [GO:0008886 "glyceraldehyde-3-phosphate dehydrogenase (NADP+) activity" evidence=ISS] InterPro:IPR002086 Pfam:PF00171 GO:GO:0008152 InterPro:IPR012303 PIRSF:PIRSF000147 PROSITE:PS00070 PROSITE:PS00687 HSSP:Q59931 EMBL:AE017334 EMBL:AE017225 EMBL:AE017026 TIGR…	4e-47
Ljwgs_058132.1	1.5.14.17	E1.2.1.- [EC:1.2.1.-] [COG:COG1012]	ath:At2g24270	F27D4.18; NADP-dependent glyceraldehyde-3-phosphate dehydrogenase, putative [EC:1.2.1.9] [KO:K00131]	1e-79	BH2237	COG1012	1e-45	GAPN_PEA	Directproteinsequencing;NADP;Oxidoreductase,NADP-dependent glyceraldehyde-3-phosphate dehydrogenase (EC 1.2.1.9) (Non-phosphorylating glyceraldehyde 3-phosphate dehydrogenase) (Glyceraldehyde-3-phosphate dehydrogenase [NADP+]) (Triosephosphate dehydrogenase).	1e-80	GO_ID:4332	TIGR_CMR|BA0849 SPTR:Q81UL6 symbol:BA0849 "glyceraldehyde-3-phosphate dehydrogenase, NADP-dependent" [GO:0008152 "metabolism" evidence=ISS] [GO:0008886 "glyceraldehyde-3-phosphate dehydrogenase (NADP+) activity" evidence=ISS] InterPro:IPR002086 Pfam:PF00171 GO:GO:0008152 InterPro:IPR012303 PIRSF:PIRSF000147 PROSITE:PS00070 PROSITE:PS00687 HSSP:Q59931 EMBL:AE017334 EMBL:AE017225 EMBL:AE017026 TIGR…	4e-47
Ljwgs_058132.1	1.1.13.26	E1.2.1.27, mmsA, iolA methylmalonate-semialdehyde dehydrogenase [EC:1.2.1.27] [COG:COG1012] [GO:0004491]	ath:At2g24270	F27D4.18; NADP-dependent glyceraldehyde-3-phosphate dehydrogenase, putative [EC:1.2.1.9] [KO:K00131]	1e-79	BH2237	COG1012	1e-45	GAPN_PEA	Directproteinsequencing;NADP;Oxidoreductase,NADP-dependent glyceraldehyde-3-phosphate dehydrogenase (EC 1.2.1.9) (Non-phosphorylating glyceraldehyde 3-phosphate dehydrogenase) (Glyceraldehyde-3-phosphate dehydrogenase [NADP+]) (Triosephosphate dehydrogenase).	1e-80	GO_ID:4332	TIGR_CMR|BA0849 SPTR:Q81UL6 symbol:BA0849 "glyceraldehyde-3-phosphate dehydrogenase, NADP-dependent" [GO:0008152 "metabolism" evidence=ISS] [GO:0008886 "glyceraldehyde-3-phosphate dehydrogenase (NADP+) activity" evidence=ISS] InterPro:IPR002086 Pfam:PF00171 GO:GO:0008152 InterPro:IPR012303 PIRSF:PIRSF000147 PROSITE:PS00070 PROSITE:PS00687 HSSP:Q59931 EMBL:AE017334 EMBL:AE017225 EMBL:AE017026 TIGR…	4e-47
Ljwgs_058132.1	1.5.10.40	E1.2.1.3 aldehyde dehydrogenase (NAD+) [EC:1.2.1.3] [COG:COG1012] [GO:0004029]	ath:At2g24270	F27D4.18; NADP-dependent glyceraldehyde-3-phosphate dehydrogenase, putative [EC:1.2.1.9] [KO:K00131]	1e-79	BH2237	COG1012	1e-45	GAPN_PEA	Directproteinsequencing;NADP;Oxidoreductase,NADP-dependent glyceraldehyde-3-phosphate dehydrogenase (EC 1.2.1.9) (Non-phosphorylating glyceraldehyde 3-phosphate dehydrogenase) (Glyceraldehyde-3-phosphate dehydrogenase [NADP+]) (Triosephosphate dehydrogenase).	1e-80	GO_ID:4332	TIGR_CMR|BA0849 SPTR:Q81UL6 symbol:BA0849 "glyceraldehyde-3-phosphate dehydrogenase, NADP-dependent" [GO:0008152 "metabolism" evidence=ISS] [GO:0008886 "glyceraldehyde-3-phosphate dehydrogenase (NADP+) activity" evidence=ISS] InterPro:IPR002086 Pfam:PF00171 GO:GO:0008152 InterPro:IPR012303 PIRSF:PIRSF000147 PROSITE:PS00070 PROSITE:PS00687 HSSP:Q59931 EMBL:AE017334 EMBL:AE017225 EMBL:AE017026 TIGR…	4e-47
Ljwgs_058132.1	1.1.11.7.3	EUTE aldehyde dehydrogenase [COG:COG1012]	ath:At2g24270	F27D4.18; NADP-dependent glyceraldehyde-3-phosphate dehydrogenase, putative [EC:1.2.1.9] [KO:K00131]	1e-79	BH2237	COG1012	1e-45	GAPN_PEA	Directproteinsequencing;NADP;Oxidoreductase,NADP-dependent glyceraldehyde-3-phosphate dehydrogenase (EC 1.2.1.9) (Non-phosphorylating glyceraldehyde 3-phosphate dehydrogenase) (Glyceraldehyde-3-phosphate dehydrogenase [NADP+]) (Triosephosphate dehydrogenase).	1e-80	GO_ID:4332	TIGR_CMR|BA0849 SPTR:Q81UL6 symbol:BA0849 "glyceraldehyde-3-phosphate dehydrogenase, NADP-dependent" [GO:0008152 "metabolism" evidence=ISS] [GO:0008886 "glyceraldehyde-3-phosphate dehydrogenase (NADP+) activity" evidence=ISS] InterPro:IPR002086 Pfam:PF00171 GO:GO:0008152 InterPro:IPR012303 PIRSF:PIRSF000147 PROSITE:PS00070 PROSITE:PS00687 HSSP:Q59931 EMBL:AE017334 EMBL:AE017225 EMBL:AE017026 TIGR…	4e-47
Ljwgs_058132.1	1.5.12.24	E1.1.1.1, adh alcohol dehydrogenase [EC:1.1.1.1] [COG:COG1012 COG1062 COG1064 COG1454] [GO:0004022 0004023 0004024 0004025]	ath:At2g24270	F27D4.18; NADP-dependent glyceraldehyde-3-phosphate dehydrogenase, putative [EC:1.2.1.9] [KO:K00131]	1e-79	BH2237	COG1012	1e-45	GAPN_PEA	Directproteinsequencing;NADP;Oxidoreductase,NADP-dependent glyceraldehyde-3-phosphate dehydrogenase (EC 1.2.1.9) (Non-phosphorylating glyceraldehyde 3-phosphate dehydrogenase) (Glyceraldehyde-3-phosphate dehydrogenase [NADP+]) (Triosephosphate dehydrogenase).	1e-80	GO_ID:4332	TIGR_CMR|BA0849 SPTR:Q81UL6 symbol:BA0849 "glyceraldehyde-3-phosphate dehydrogenase, NADP-dependent" [GO:0008152 "metabolism" evidence=ISS] [GO:0008886 "glyceraldehyde-3-phosphate dehydrogenase (NADP+) activity" evidence=ISS] InterPro:IPR002086 Pfam:PF00171 GO:GO:0008152 InterPro:IPR012303 PIRSF:PIRSF000147 PROSITE:PS00070 PROSITE:PS00687 HSSP:Q59931 EMBL:AE017334 EMBL:AE017225 EMBL:AE017026 TIGR…	4e-47
Ljwgs_058132.1	1.3.6.11	E1.1.1.1, adh alcohol dehydrogenase [EC:1.1.1.1] [COG:COG1012 COG1062 COG1064 COG1454] [GO:0004022 0004023 0004024 0004025]	ath:At2g24270	F27D4.18; NADP-dependent glyceraldehyde-3-phosphate dehydrogenase, putative [EC:1.2.1.9] [KO:K00131]	1e-79	BH2237	COG1012	1e-45	GAPN_PEA	Directproteinsequencing;NADP;Oxidoreductase,NADP-dependent glyceraldehyde-3-phosphate dehydrogenase (EC 1.2.1.9) (Non-phosphorylating glyceraldehyde 3-phosphate dehydrogenase) (Glyceraldehyde-3-phosphate dehydrogenase [NADP+]) (Triosephosphate dehydrogenase).	1e-80	GO_ID:4332	TIGR_CMR|BA0849 SPTR:Q81UL6 symbol:BA0849 "glyceraldehyde-3-phosphate dehydrogenase, NADP-dependent" [GO:0008152 "metabolism" evidence=ISS] [GO:0008886 "glyceraldehyde-3-phosphate dehydrogenase (NADP+) activity" evidence=ISS] InterPro:IPR002086 Pfam:PF00171 GO:GO:0008152 InterPro:IPR012303 PIRSF:PIRSF000147 PROSITE:PS00070 PROSITE:PS00687 HSSP:Q59931 EMBL:AE017334 EMBL:AE017225 EMBL:AE017026 TIGR…	4e-47
Ljwgs_058132.1	1.1.14.25	E1.2.1.16, gabD succinate-semialdehyde dehydrogenase (NADP+) [EC:1.2.1.16] [COG:COG1012] [GO:0009013]	ath:At2g24270	F27D4.18; NADP-dependent glyceraldehyde-3-phosphate dehydrogenase, putative [EC:1.2.1.9] [KO:K00131]	1e-79	BH2237	COG1012	1e-45	GAPN_PEA	Directproteinsequencing;NADP;Oxidoreductase,NADP-dependent glyceraldehyde-3-phosphate dehydrogenase (EC 1.2.1.9) (Non-phosphorylating glyceraldehyde 3-phosphate dehydrogenase) (Glyceraldehyde-3-phosphate dehydrogenase [NADP+]) (Triosephosphate dehydrogenase).	1e-80	GO_ID:4332	TIGR_CMR|BA0849 SPTR:Q81UL6 symbol:BA0849 "glyceraldehyde-3-phosphate dehydrogenase, NADP-dependent" [GO:0008152 "metabolism" evidence=ISS] [GO:0008886 "glyceraldehyde-3-phosphate dehydrogenase (NADP+) activity" evidence=ISS] InterPro:IPR002086 Pfam:PF00171 GO:GO:0008152 InterPro:IPR012303 PIRSF:PIRSF000147 PROSITE:PS00070 PROSITE:PS00687 HSSP:Q59931 EMBL:AE017334 EMBL:AE017225 EMBL:AE017026 TIGR…	4e-47
Ljwgs_058132.1	1.11.17.26	E1.2.1.28, xylC benzaldehyde dehydrogenase (NAD) [EC:1.2.1.28] [COG:COG1012] [GO:0018479]	ath:At2g24270	F27D4.18; NADP-dependent glyceraldehyde-3-phosphate dehydrogenase, putative [EC:1.2.1.9] [KO:K00131]	1e-79	BH2237	COG1012	1e-45	GAPN_PEA	Directproteinsequencing;NADP;Oxidoreductase,NADP-dependent glyceraldehyde-3-phosphate dehydrogenase (EC 1.2.1.9) (Non-phosphorylating glyceraldehyde 3-phosphate dehydrogenase) (Glyceraldehyde-3-phosphate dehydrogenase [NADP+]) (Triosephosphate dehydrogenase).	1e-80	GO_ID:4332	TIGR_CMR|BA0849 SPTR:Q81UL6 symbol:BA0849 "glyceraldehyde-3-phosphate dehydrogenase, NADP-dependent" [GO:0008152 "metabolism" evidence=ISS] [GO:0008886 "glyceraldehyde-3-phosphate dehydrogenase (NADP+) activity" evidence=ISS] InterPro:IPR002086 Pfam:PF00171 GO:GO:0008152 InterPro:IPR012303 PIRSF:PIRSF000147 PROSITE:PS00070 PROSITE:PS00687 HSSP:Q59931 EMBL:AE017334 EMBL:AE017225 EMBL:AE017026 TIGR…	4e-47
Ljwgs_058132.1	1.1.1.18	E1.1.1.1, adh alcohol dehydrogenase [EC:1.1.1.1] [COG:COG1012 COG1062 COG1064 COG1454] [GO:0004022 0004023 0004024 0004025]	ath:At2g24270	F27D4.18; NADP-dependent glyceraldehyde-3-phosphate dehydrogenase, putative [EC:1.2.1.9] [KO:K00131]	1e-79	BH2237	COG1012	1e-45	GAPN_PEA	Directproteinsequencing;NADP;Oxidoreductase,NADP-dependent glyceraldehyde-3-phosphate dehydrogenase (EC 1.2.1.9) (Non-phosphorylating glyceraldehyde 3-phosphate dehydrogenase) (Glyceraldehyde-3-phosphate dehydrogenase [NADP+]) (Triosephosphate dehydrogenase).	1e-80	GO_ID:4332	TIGR_CMR|BA0849 SPTR:Q81UL6 symbol:BA0849 "glyceraldehyde-3-phosphate dehydrogenase, NADP-dependent" [GO:0008152 "metabolism" evidence=ISS] [GO:0008886 "glyceraldehyde-3-phosphate dehydrogenase (NADP+) activity" evidence=ISS] InterPro:IPR002086 Pfam:PF00171 GO:GO:0008152 InterPro:IPR012303 PIRSF:PIRSF000147 PROSITE:PS00070 PROSITE:PS00687 HSSP:Q59931 EMBL:AE017334 EMBL:AE017225 EMBL:AE017026 TIGR…	4e-47
Ljwgs_058132.1	1.10.3.5	E1.2.1.3 aldehyde dehydrogenase (NAD+) [EC:1.2.1.3] [COG:COG1012] [GO:0004029]	ath:At2g24270	F27D4.18; NADP-dependent glyceraldehyde-3-phosphate dehydrogenase, putative [EC:1.2.1.9] [KO:K00131]	1e-79	BH2237	COG1012	1e-45	GAPN_PEA	Directproteinsequencing;NADP;Oxidoreductase,NADP-dependent glyceraldehyde-3-phosphate dehydrogenase (EC 1.2.1.9) (Non-phosphorylating glyceraldehyde 3-phosphate dehydrogenase) (Glyceraldehyde-3-phosphate dehydrogenase [NADP+]) (Triosephosphate dehydrogenase).	1e-80	GO_ID:4332	TIGR_CMR|BA0849 SPTR:Q81UL6 symbol:BA0849 "glyceraldehyde-3-phosphate dehydrogenase, NADP-dependent" [GO:0008152 "metabolism" evidence=ISS] [GO:0008886 "glyceraldehyde-3-phosphate dehydrogenase (NADP+) activity" evidence=ISS] InterPro:IPR002086 Pfam:PF00171 GO:GO:0008152 InterPro:IPR012303 PIRSF:PIRSF000147 PROSITE:PS00070 PROSITE:PS00687 HSSP:Q59931 EMBL:AE017334 EMBL:AE017225 EMBL:AE017026 TIGR…	4e-47
Ljwgs_058132.1	1.5.6.18	E1.2.1.3 aldehyde dehydrogenase (NAD+) [EC:1.2.1.3] [COG:COG1012] [GO:0004029]	ath:At2g24270	F27D4.18; NADP-dependent glyceraldehyde-3-phosphate dehydrogenase, putative [EC:1.2.1.9] [KO:K00131]	1e-79	BH2237	COG1012	1e-45	GAPN_PEA	Directproteinsequencing;NADP;Oxidoreductase,NADP-dependent glyceraldehyde-3-phosphate dehydrogenase (EC 1.2.1.9) (Non-phosphorylating glyceraldehyde 3-phosphate dehydrogenase) (Glyceraldehyde-3-phosphate dehydrogenase [NADP+]) (Triosephosphate dehydrogenase).	1e-80	GO_ID:4332	TIGR_CMR|BA0849 SPTR:Q81UL6 symbol:BA0849 "glyceraldehyde-3-phosphate dehydrogenase, NADP-dependent" [GO:0008152 "metabolism" evidence=ISS] [GO:0008886 "glyceraldehyde-3-phosphate dehydrogenase (NADP+) activity" evidence=ISS] InterPro:IPR002086 Pfam:PF00171 GO:GO:0008152 InterPro:IPR012303 PIRSF:PIRSF000147 PROSITE:PS00070 PROSITE:PS00687 HSSP:Q59931 EMBL:AE017334 EMBL:AE017225 EMBL:AE017026 TIGR…	4e-47
Ljwgs_058132.1	1.5.12.34	E1.2.1.16, gabD succinate-semialdehyde dehydrogenase (NADP+) [EC:1.2.1.16] [COG:COG1012] [GO:0009013]	ath:At2g24270	F27D4.18; NADP-dependent glyceraldehyde-3-phosphate dehydrogenase, putative [EC:1.2.1.9] [KO:K00131]	1e-79	BH2237	COG1012	1e-45	GAPN_PEA	Directproteinsequencing;NADP;Oxidoreductase,NADP-dependent glyceraldehyde-3-phosphate dehydrogenase (EC 1.2.1.9) (Non-phosphorylating glyceraldehyde 3-phosphate dehydrogenase) (Glyceraldehyde-3-phosphate dehydrogenase [NADP+]) (Triosephosphate dehydrogenase).	1e-80	GO_ID:4332	TIGR_CMR|BA0849 SPTR:Q81UL6 symbol:BA0849 "glyceraldehyde-3-phosphate dehydrogenase, NADP-dependent" [GO:0008152 "metabolism" evidence=ISS] [GO:0008886 "glyceraldehyde-3-phosphate dehydrogenase (NADP+) activity" evidence=ISS] InterPro:IPR002086 Pfam:PF00171 GO:GO:0008152 InterPro:IPR012303 PIRSF:PIRSF000147 PROSITE:PS00070 PROSITE:PS00687 HSSP:Q59931 EMBL:AE017334 EMBL:AE017225 EMBL:AE017026 TIGR…	4e-47
Ljwgs_058132.1	1.11.20.6	E1.1.1.1, adh alcohol dehydrogenase [EC:1.1.1.1] [COG:COG1012 COG1062 COG1064 COG1454] [GO:0004022 0004023 0004024 0004025]	ath:At2g24270	F27D4.18; NADP-dependent glyceraldehyde-3-phosphate dehydrogenase, putative [EC:1.2.1.9] [KO:K00131]	1e-79	BH2237	COG1012	1e-45	GAPN_PEA	Directproteinsequencing;NADP;Oxidoreductase,NADP-dependent glyceraldehyde-3-phosphate dehydrogenase (EC 1.2.1.9) (Non-phosphorylating glyceraldehyde 3-phosphate dehydrogenase) (Glyceraldehyde-3-phosphate dehydrogenase [NADP+]) (Triosephosphate dehydrogenase).	1e-80	GO_ID:4332	TIGR_CMR|BA0849 SPTR:Q81UL6 symbol:BA0849 "glyceraldehyde-3-phosphate dehydrogenase, NADP-dependent" [GO:0008152 "metabolism" evidence=ISS] [GO:0008886 "glyceraldehyde-3-phosphate dehydrogenase (NADP+) activity" evidence=ISS] InterPro:IPR002086 Pfam:PF00171 GO:GO:0008152 InterPro:IPR012303 PIRSF:PIRSF000147 PROSITE:PS00070 PROSITE:PS00687 HSSP:Q59931 EMBL:AE017334 EMBL:AE017225 EMBL:AE017026 TIGR…	4e-47
Ljwgs_058132.1	1.5.9.28	E1.2.1.3 aldehyde dehydrogenase (NAD+) [EC:1.2.1.3] [COG:COG1012] [GO:0004029]	ath:At2g24270	F27D4.18; NADP-dependent glyceraldehyde-3-phosphate dehydrogenase, putative [EC:1.2.1.9] [KO:K00131]	1e-79	BH2237	COG1012	1e-45	GAPN_PEA	Directproteinsequencing;NADP;Oxidoreductase,NADP-dependent glyceraldehyde-3-phosphate dehydrogenase (EC 1.2.1.9) (Non-phosphorylating glyceraldehyde 3-phosphate dehydrogenase) (Glyceraldehyde-3-phosphate dehydrogenase [NADP+]) (Triosephosphate dehydrogenase).	1e-80	GO_ID:4332	TIGR_CMR|BA0849 SPTR:Q81UL6 symbol:BA0849 "glyceraldehyde-3-phosphate dehydrogenase, NADP-dependent" [GO:0008152 "metabolism" evidence=ISS] [GO:0008886 "glyceraldehyde-3-phosphate dehydrogenase (NADP+) activity" evidence=ISS] InterPro:IPR002086 Pfam:PF00171 GO:GO:0008152 InterPro:IPR012303 PIRSF:PIRSF000147 PROSITE:PS00070 PROSITE:PS00687 HSSP:Q59931 EMBL:AE017334 EMBL:AE017225 EMBL:AE017026 TIGR…	4e-47
Ljwgs_058132.1	1.11.20.3	E1.2.1.- [EC:1.2.1.-] [COG:COG1012]	ath:At2g24270	F27D4.18; NADP-dependent glyceraldehyde-3-phosphate dehydrogenase, putative [EC:1.2.1.9] [KO:K00131]	1e-79	BH2237	COG1012	1e-45	GAPN_PEA	Directproteinsequencing;NADP;Oxidoreductase,NADP-dependent glyceraldehyde-3-phosphate dehydrogenase (EC 1.2.1.9) (Non-phosphorylating glyceraldehyde 3-phosphate dehydrogenase) (Glyceraldehyde-3-phosphate dehydrogenase [NADP+]) (Triosephosphate dehydrogenase).	1e-80	GO_ID:4332	TIGR_CMR|BA0849 SPTR:Q81UL6 symbol:BA0849 "glyceraldehyde-3-phosphate dehydrogenase, NADP-dependent" [GO:0008152 "metabolism" evidence=ISS] [GO:0008886 "glyceraldehyde-3-phosphate dehydrogenase (NADP+) activity" evidence=ISS] InterPro:IPR002086 Pfam:PF00171 GO:GO:0008152 InterPro:IPR012303 PIRSF:PIRSF000147 PROSITE:PS00070 PROSITE:PS00687 HSSP:Q59931 EMBL:AE017334 EMBL:AE017225 EMBL:AE017026 TIGR…	4e-47
Ljwgs_058132.1	1.1.1.23	E1.2.1.5 aldehyde dehydrogenase (NAD(P)+) [EC:1.2.1.5] [COG:COG1012] [GO:0004030]	ath:At2g24270	F27D4.18; NADP-dependent glyceraldehyde-3-phosphate dehydrogenase, putative [EC:1.2.1.9] [KO:K00131]	1e-79	BH2237	COG1012	1e-45	GAPN_PEA	Directproteinsequencing;NADP;Oxidoreductase,NADP-dependent glyceraldehyde-3-phosphate dehydrogenase (EC 1.2.1.9) (Non-phosphorylating glyceraldehyde 3-phosphate dehydrogenase) (Glyceraldehyde-3-phosphate dehydrogenase [NADP+]) (Triosephosphate dehydrogenase).	1e-80	GO_ID:4332	TIGR_CMR|BA0849 SPTR:Q81UL6 symbol:BA0849 "glyceraldehyde-3-phosphate dehydrogenase, NADP-dependent" [GO:0008152 "metabolism" evidence=ISS] [GO:0008886 "glyceraldehyde-3-phosphate dehydrogenase (NADP+) activity" evidence=ISS] InterPro:IPR002086 Pfam:PF00171 GO:GO:0008152 InterPro:IPR012303 PIRSF:PIRSF000147 PROSITE:PS00070 PROSITE:PS00687 HSSP:Q59931 EMBL:AE017334 EMBL:AE017225 EMBL:AE017026 TIGR…	4e-47
Ljwgs_058132.1	1.5.10.12	E1.5.1.12, putA 1-pyrroline-5-carboxylate dehydrogenase [EC:1.5.1.12] [COG:COG1012] [GO:0003842]	ath:At2g24270	F27D4.18; NADP-dependent glyceraldehyde-3-phosphate dehydrogenase, putative [EC:1.2.1.9] [KO:K00131]	1e-79	BH2237	COG1012	1e-45	GAPN_PEA	Directproteinsequencing;NADP;Oxidoreductase,NADP-dependent glyceraldehyde-3-phosphate dehydrogenase (EC 1.2.1.9) (Non-phosphorylating glyceraldehyde 3-phosphate dehydrogenase) (Glyceraldehyde-3-phosphate dehydrogenase [NADP+]) (Triosephosphate dehydrogenase).	1e-80	GO_ID:4332	TIGR_CMR|BA0849 SPTR:Q81UL6 symbol:BA0849 "glyceraldehyde-3-phosphate dehydrogenase, NADP-dependent" [GO:0008152 "metabolism" evidence=ISS] [GO:0008886 "glyceraldehyde-3-phosphate dehydrogenase (NADP+) activity" evidence=ISS] InterPro:IPR002086 Pfam:PF00171 GO:GO:0008152 InterPro:IPR012303 PIRSF:PIRSF000147 PROSITE:PS00070 PROSITE:PS00687 HSSP:Q59931 EMBL:AE017334 EMBL:AE017225 EMBL:AE017026 TIGR…	4e-47
Ljwgs_058132.1	1.5.1.9	E1.5.1.12, putA 1-pyrroline-5-carboxylate dehydrogenase [EC:1.5.1.12] [COG:COG1012] [GO:0003842]	ath:At2g24270	F27D4.18; NADP-dependent glyceraldehyde-3-phosphate dehydrogenase, putative [EC:1.2.1.9] [KO:K00131]	1e-79	BH2237	COG1012	1e-45	GAPN_PEA	Directproteinsequencing;NADP;Oxidoreductase,NADP-dependent glyceraldehyde-3-phosphate dehydrogenase (EC 1.2.1.9) (Non-phosphorylating glyceraldehyde 3-phosphate dehydrogenase) (Glyceraldehyde-3-phosphate dehydrogenase [NADP+]) (Triosephosphate dehydrogenase).	1e-80	GO_ID:4332	TIGR_CMR|BA0849 SPTR:Q81UL6 symbol:BA0849 "glyceraldehyde-3-phosphate dehydrogenase, NADP-dependent" [GO:0008152 "metabolism" evidence=ISS] [GO:0008886 "glyceraldehyde-3-phosphate dehydrogenase (NADP+) activity" evidence=ISS] InterPro:IPR002086 Pfam:PF00171 GO:GO:0008152 InterPro:IPR012303 PIRSF:PIRSF000147 PROSITE:PS00070 PROSITE:PS00687 HSSP:Q59931 EMBL:AE017334 EMBL:AE017225 EMBL:AE017026 TIGR…	4e-47
Ljwgs_058132.1	1.3.6.12	E1.2.1.3 aldehyde dehydrogenase (NAD+) [EC:1.2.1.3] [COG:COG1012] [GO:0004029]	ath:At2g24270	F27D4.18; NADP-dependent glyceraldehyde-3-phosphate dehydrogenase, putative [EC:1.2.1.9] [KO:K00131]	1e-79	BH2237	COG1012	1e-45	GAPN_PEA	Directproteinsequencing;NADP;Oxidoreductase,NADP-dependent glyceraldehyde-3-phosphate dehydrogenase (EC 1.2.1.9) (Non-phosphorylating glyceraldehyde 3-phosphate dehydrogenase) (Glyceraldehyde-3-phosphate dehydrogenase [NADP+]) (Triosephosphate dehydrogenase).	1e-80	GO_ID:4332	TIGR_CMR|BA0849 SPTR:Q81UL6 symbol:BA0849 "glyceraldehyde-3-phosphate dehydrogenase, NADP-dependent" [GO:0008152 "metabolism" evidence=ISS] [GO:0008886 "glyceraldehyde-3-phosphate dehydrogenase (NADP+) activity" evidence=ISS] InterPro:IPR002086 Pfam:PF00171 GO:GO:0008152 InterPro:IPR012303 PIRSF:PIRSF000147 PROSITE:PS00070 PROSITE:PS00687 HSSP:Q59931 EMBL:AE017334 EMBL:AE017225 EMBL:AE017026 TIGR…	4e-47
Ljwgs_058132.1	1.5.11.27	E1.2.1.5 aldehyde dehydrogenase (NAD(P)+) [EC:1.2.1.5] [COG:COG1012] [GO:0004030]	ath:At2g24270	F27D4.18; NADP-dependent glyceraldehyde-3-phosphate dehydrogenase, putative [EC:1.2.1.9] [KO:K00131]	1e-79	BH2237	COG1012	1e-45	GAPN_PEA	Directproteinsequencing;NADP;Oxidoreductase,NADP-dependent glyceraldehyde-3-phosphate dehydrogenase (EC 1.2.1.9) (Non-phosphorylating glyceraldehyde 3-phosphate dehydrogenase) (Glyceraldehyde-3-phosphate dehydrogenase [NADP+]) (Triosephosphate dehydrogenase).	1e-80	GO_ID:4332	TIGR_CMR|BA0849 SPTR:Q81UL6 symbol:BA0849 "glyceraldehyde-3-phosphate dehydrogenase, NADP-dependent" [GO:0008152 "metabolism" evidence=ISS] [GO:0008886 "glyceraldehyde-3-phosphate dehydrogenase (NADP+) activity" evidence=ISS] InterPro:IPR002086 Pfam:PF00171 GO:GO:0008152 InterPro:IPR012303 PIRSF:PIRSF000147 PROSITE:PS00070 PROSITE:PS00687 HSSP:Q59931 EMBL:AE017334 EMBL:AE017225 EMBL:AE017026 TIGR…	4e-47
Ljwgs_058132.1	1.3.9.2	E1.2.1.3 aldehyde dehydrogenase (NAD+) [EC:1.2.1.3] [COG:COG1012] [GO:0004029]	ath:At2g24270	F27D4.18; NADP-dependent glyceraldehyde-3-phosphate dehydrogenase, putative [EC:1.2.1.9] [KO:K00131]	1e-79	BH2237	COG1012	1e-45	GAPN_PEA	Directproteinsequencing;NADP;Oxidoreductase,NADP-dependent glyceraldehyde-3-phosphate dehydrogenase (EC 1.2.1.9) (Non-phosphorylating glyceraldehyde 3-phosphate dehydrogenase) (Glyceraldehyde-3-phosphate dehydrogenase [NADP+]) (Triosephosphate dehydrogenase).	1e-80	GO_ID:4332	TIGR_CMR|BA0849 SPTR:Q81UL6 symbol:BA0849 "glyceraldehyde-3-phosphate dehydrogenase, NADP-dependent" [GO:0008152 "metabolism" evidence=ISS] [GO:0008886 "glyceraldehyde-3-phosphate dehydrogenase (NADP+) activity" evidence=ISS] InterPro:IPR002086 Pfam:PF00171 GO:GO:0008152 InterPro:IPR012303 PIRSF:PIRSF000147 PROSITE:PS00070 PROSITE:PS00687 HSSP:Q59931 EMBL:AE017334 EMBL:AE017225 EMBL:AE017026 TIGR…	4e-47
Ljwgs_058132.1	1.1.16.3	E1.2.1.27, mmsA, iolA methylmalonate-semialdehyde dehydrogenase [EC:1.2.1.27] [COG:COG1012] [GO:0004491]	ath:At2g24270	F27D4.18; NADP-dependent glyceraldehyde-3-phosphate dehydrogenase, putative [EC:1.2.1.9] [KO:K00131]	1e-79	BH2237	COG1012	1e-45	GAPN_PEA	Directproteinsequencing;NADP;Oxidoreductase,NADP-dependent glyceraldehyde-3-phosphate dehydrogenase (EC 1.2.1.9) (Non-phosphorylating glyceraldehyde 3-phosphate dehydrogenase) (Glyceraldehyde-3-phosphate dehydrogenase [NADP+]) (Triosephosphate dehydrogenase).	1e-80	GO_ID:4332	TIGR_CMR|BA0849 SPTR:Q81UL6 symbol:BA0849 "glyceraldehyde-3-phosphate dehydrogenase, NADP-dependent" [GO:0008152 "metabolism" evidence=ISS] [GO:0008886 "glyceraldehyde-3-phosphate dehydrogenase (NADP+) activity" evidence=ISS] InterPro:IPR002086 Pfam:PF00171 GO:GO:0008152 InterPro:IPR012303 PIRSF:PIRSF000147 PROSITE:PS00070 PROSITE:PS00687 HSSP:Q59931 EMBL:AE017334 EMBL:AE017225 EMBL:AE017026 TIGR…	4e-47
Ljwgs_058132.1	1.6.1.5	E1.2.1.3 aldehyde dehydrogenase (NAD+) [EC:1.2.1.3] [COG:COG1012] [GO:0004029]	ath:At2g24270	F27D4.18; NADP-dependent glyceraldehyde-3-phosphate dehydrogenase, putative [EC:1.2.1.9] [KO:K00131]	1e-79	BH2237	COG1012	1e-45	GAPN_PEA	Directproteinsequencing;NADP;Oxidoreductase,NADP-dependent glyceraldehyde-3-phosphate dehydrogenase (EC 1.2.1.9) (Non-phosphorylating glyceraldehyde 3-phosphate dehydrogenase) (Glyceraldehyde-3-phosphate dehydrogenase [NADP+]) (Triosephosphate dehydrogenase).	1e-80	GO_ID:4332	TIGR_CMR|BA0849 SPTR:Q81UL6 symbol:BA0849 "glyceraldehyde-3-phosphate dehydrogenase, NADP-dependent" [GO:0008152 "metabolism" evidence=ISS] [GO:0008886 "glyceraldehyde-3-phosphate dehydrogenase (NADP+) activity" evidence=ISS] InterPro:IPR002086 Pfam:PF00171 GO:GO:0008152 InterPro:IPR012303 PIRSF:PIRSF000147 PROSITE:PS00070 PROSITE:PS00687 HSSP:Q59931 EMBL:AE017334 EMBL:AE017225 EMBL:AE017026 TIGR…	4e-47
Ljwgs_058132.1	1.5.12.23	E1.2.1.5 aldehyde dehydrogenase (NAD(P)+) [EC:1.2.1.5] [COG:COG1012] [GO:0004030]	ath:At2g24270	F27D4.18; NADP-dependent glyceraldehyde-3-phosphate dehydrogenase, putative [EC:1.2.1.9] [KO:K00131]	1e-79	BH2237	COG1012	1e-45	GAPN_PEA	Directproteinsequencing;NADP;Oxidoreductase,NADP-dependent glyceraldehyde-3-phosphate dehydrogenase (EC 1.2.1.9) (Non-phosphorylating glyceraldehyde 3-phosphate dehydrogenase) (Glyceraldehyde-3-phosphate dehydrogenase [NADP+]) (Triosephosphate dehydrogenase).	1e-80	GO_ID:4332	TIGR_CMR|BA0849 SPTR:Q81UL6 symbol:BA0849 "glyceraldehyde-3-phosphate dehydrogenase, NADP-dependent" [GO:0008152 "metabolism" evidence=ISS] [GO:0008886 "glyceraldehyde-3-phosphate dehydrogenase (NADP+) activity" evidence=ISS] InterPro:IPR002086 Pfam:PF00171 GO:GO:0008152 InterPro:IPR012303 PIRSF:PIRSF000147 PROSITE:PS00070 PROSITE:PS00687 HSSP:Q59931 EMBL:AE017334 EMBL:AE017225 EMBL:AE017026 TIGR…	4e-47
Ljwgs_058132.1	1.1.13.31	E1.2.1.3 aldehyde dehydrogenase (NAD+) [EC:1.2.1.3] [COG:COG1012] [GO:0004029]	ath:At2g24270	F27D4.18; NADP-dependent glyceraldehyde-3-phosphate dehydrogenase, putative [EC:1.2.1.9] [KO:K00131]	1e-79	BH2237	COG1012	1e-45	GAPN_PEA	Directproteinsequencing;NADP;Oxidoreductase,NADP-dependent glyceraldehyde-3-phosphate dehydrogenase (EC 1.2.1.9) (Non-phosphorylating glyceraldehyde 3-phosphate dehydrogenase) (Glyceraldehyde-3-phosphate dehydrogenase [NADP+]) (Triosephosphate dehydrogenase).	1e-80	GO_ID:4332	TIGR_CMR|BA0849 SPTR:Q81UL6 symbol:BA0849 "glyceraldehyde-3-phosphate dehydrogenase, NADP-dependent" [GO:0008152 "metabolism" evidence=ISS] [GO:0008886 "glyceraldehyde-3-phosphate dehydrogenase (NADP+) activity" evidence=ISS] InterPro:IPR002086 Pfam:PF00171 GO:GO:0008152 InterPro:IPR012303 PIRSF:PIRSF000147 PROSITE:PS00070 PROSITE:PS00687 HSSP:Q59931 EMBL:AE017334 EMBL:AE017225 EMBL:AE017026 TIGR…	4e-47
Ljwgs_058132.1	1.5.13.2	E1.2.1.39, feaB phenylacetaldehyde dehydrogenase [EC:1.2.1.39] [COG:COG1012] [GO:0008957]	ath:At2g24270	F27D4.18; NADP-dependent glyceraldehyde-3-phosphate dehydrogenase, putative [EC:1.2.1.9] [KO:K00131]	1e-79	BH2237	COG1012	1e-45	GAPN_PEA	Directproteinsequencing;NADP;Oxidoreductase,NADP-dependent glyceraldehyde-3-phosphate dehydrogenase (EC 1.2.1.9) (Non-phosphorylating glyceraldehyde 3-phosphate dehydrogenase) (Glyceraldehyde-3-phosphate dehydrogenase [NADP+]) (Triosephosphate dehydrogenase).	1e-80	GO_ID:4332	TIGR_CMR|BA0849 SPTR:Q81UL6 symbol:BA0849 "glyceraldehyde-3-phosphate dehydrogenase, NADP-dependent" [GO:0008152 "metabolism" evidence=ISS] [GO:0008886 "glyceraldehyde-3-phosphate dehydrogenase (NADP+) activity" evidence=ISS] InterPro:IPR002086 Pfam:PF00171 GO:GO:0008152 InterPro:IPR012303 PIRSF:PIRSF000147 PROSITE:PS00070 PROSITE:PS00687 HSSP:Q59931 EMBL:AE017334 EMBL:AE017225 EMBL:AE017026 TIGR…	4e-47
Ljwgs_058132.1	1.1.11.14	E1.2.1.3 aldehyde dehydrogenase (NAD+) [EC:1.2.1.3] [COG:COG1012] [GO:0004029]	ath:At2g24270	F27D4.18; NADP-dependent glyceraldehyde-3-phosphate dehydrogenase, putative [EC:1.2.1.9] [KO:K00131]	1e-79	BH2237	COG1012	1e-45	GAPN_PEA	Directproteinsequencing;NADP;Oxidoreductase,NADP-dependent glyceraldehyde-3-phosphate dehydrogenase (EC 1.2.1.9) (Non-phosphorylating glyceraldehyde 3-phosphate dehydrogenase) (Glyceraldehyde-3-phosphate dehydrogenase [NADP+]) (Triosephosphate dehydrogenase).	1e-80	GO_ID:4332	TIGR_CMR|BA0849 SPTR:Q81UL6 symbol:BA0849 "glyceraldehyde-3-phosphate dehydrogenase, NADP-dependent" [GO:0008152 "metabolism" evidence=ISS] [GO:0008886 "glyceraldehyde-3-phosphate dehydrogenase (NADP+) activity" evidence=ISS] InterPro:IPR002086 Pfam:PF00171 GO:GO:0008152 InterPro:IPR012303 PIRSF:PIRSF000147 PROSITE:PS00070 PROSITE:PS00687 HSSP:Q59931 EMBL:AE017334 EMBL:AE017225 EMBL:AE017026 TIGR…	4e-47
Ljwgs_058132.1	1.1.14.38	E1.2.1.3 aldehyde dehydrogenase (NAD+) [EC:1.2.1.3] [COG:COG1012] [GO:0004029]	ath:At2g24270	F27D4.18; NADP-dependent glyceraldehyde-3-phosphate dehydrogenase, putative [EC:1.2.1.9] [KO:K00131]	1e-79	BH2237	COG1012	1e-45	GAPN_PEA	Directproteinsequencing;NADP;Oxidoreductase,NADP-dependent glyceraldehyde-3-phosphate dehydrogenase (EC 1.2.1.9) (Non-phosphorylating glyceraldehyde 3-phosphate dehydrogenase) (Glyceraldehyde-3-phosphate dehydrogenase [NADP+]) (Triosephosphate dehydrogenase).	1e-80	GO_ID:4332	TIGR_CMR|BA0849 SPTR:Q81UL6 symbol:BA0849 "glyceraldehyde-3-phosphate dehydrogenase, NADP-dependent" [GO:0008152 "metabolism" evidence=ISS] [GO:0008886 "glyceraldehyde-3-phosphate dehydrogenase (NADP+) activity" evidence=ISS] InterPro:IPR002086 Pfam:PF00171 GO:GO:0008152 InterPro:IPR012303 PIRSF:PIRSF000147 PROSITE:PS00070 PROSITE:PS00687 HSSP:Q59931 EMBL:AE017334 EMBL:AE017225 EMBL:AE017026 TIGR…	4e-47
Ljwgs_058132.1	1.1.14.10.1	E1.2.1.10A, adhE acetaldehyde dehydrogenase [COG:COG1012]	ath:At2g24270	F27D4.18; NADP-dependent glyceraldehyde-3-phosphate dehydrogenase, putative [EC:1.2.1.9] [KO:K00131]	1e-79	BH2237	COG1012	1e-45	GAPN_PEA	Directproteinsequencing;NADP;Oxidoreductase,NADP-dependent glyceraldehyde-3-phosphate dehydrogenase (EC 1.2.1.9) (Non-phosphorylating glyceraldehyde 3-phosphate dehydrogenase) (Glyceraldehyde-3-phosphate dehydrogenase [NADP+]) (Triosephosphate dehydrogenase).	1e-80	GO_ID:4332	TIGR_CMR|BA0849 SPTR:Q81UL6 symbol:BA0849 "glyceraldehyde-3-phosphate dehydrogenase, NADP-dependent" [GO:0008152 "metabolism" evidence=ISS] [GO:0008886 "glyceraldehyde-3-phosphate dehydrogenase (NADP+) activity" evidence=ISS] InterPro:IPR002086 Pfam:PF00171 GO:GO:0008152 InterPro:IPR012303 PIRSF:PIRSF000147 PROSITE:PS00070 PROSITE:PS00687 HSSP:Q59931 EMBL:AE017334 EMBL:AE017225 EMBL:AE017026 TIGR…	4e-47
Ljwgs_058132.1	1.5.12.27	E1.2.1.60, hpaE 5-carboxymethyl-2-hydroxymuconic-semialdehyde dehydrogenase [EC:1.2.1.60] [COG:COG1012] [GO:0018480]	ath:At2g24270	F27D4.18; NADP-dependent glyceraldehyde-3-phosphate dehydrogenase, putative [EC:1.2.1.9] [KO:K00131]	1e-79	BH2237	COG1012	1e-45	GAPN_PEA	Directproteinsequencing;NADP;Oxidoreductase,NADP-dependent glyceraldehyde-3-phosphate dehydrogenase (EC 1.2.1.9) (Non-phosphorylating glyceraldehyde 3-phosphate dehydrogenase) (Glyceraldehyde-3-phosphate dehydrogenase [NADP+]) (Triosephosphate dehydrogenase).	1e-80	GO_ID:4332	TIGR_CMR|BA0849 SPTR:Q81UL6 symbol:BA0849 "glyceraldehyde-3-phosphate dehydrogenase, NADP-dependent" [GO:0008152 "metabolism" evidence=ISS] [GO:0008886 "glyceraldehyde-3-phosphate dehydrogenase (NADP+) activity" evidence=ISS] InterPro:IPR002086 Pfam:PF00171 GO:GO:0008152 InterPro:IPR012303 PIRSF:PIRSF000147 PROSITE:PS00070 PROSITE:PS00687 HSSP:Q59931 EMBL:AE017334 EMBL:AE017225 EMBL:AE017026 TIGR…	4e-47
Ljwgs_058132.1	1.5.3.37	E1.2.1.8, betB betaine-aldehyde dehydrogenase [EC:1.2.1.8] [COG:COG1012] [GO:0008802]	ath:At2g24270	F27D4.18; NADP-dependent glyceraldehyde-3-phosphate dehydrogenase, putative [EC:1.2.1.9] [KO:K00131]	1e-79	BH2237	COG1012	1e-45	GAPN_PEA	Directproteinsequencing;NADP;Oxidoreductase,NADP-dependent glyceraldehyde-3-phosphate dehydrogenase (EC 1.2.1.9) (Non-phosphorylating glyceraldehyde 3-phosphate dehydrogenase) (Glyceraldehyde-3-phosphate dehydrogenase [NADP+]) (Triosephosphate dehydrogenase).	1e-80	GO_ID:4332	TIGR_CMR|BA0849 SPTR:Q81UL6 symbol:BA0849 "glyceraldehyde-3-phosphate dehydrogenase, NADP-dependent" [GO:0008152 "metabolism" evidence=ISS] [GO:0008886 "glyceraldehyde-3-phosphate dehydrogenase (NADP+) activity" evidence=ISS] InterPro:IPR002086 Pfam:PF00171 GO:GO:0008152 InterPro:IPR012303 PIRSF:PIRSF000147 PROSITE:PS00070 PROSITE:PS00687 HSSP:Q59931 EMBL:AE017334 EMBL:AE017225 EMBL:AE017026 TIGR…	4e-47
Ljwgs_058132.1	1.1.11.7.1	E1.2.1.10A, adhE acetaldehyde dehydrogenase [COG:COG1012]	ath:At2g24270	F27D4.18; NADP-dependent glyceraldehyde-3-phosphate dehydrogenase, putative [EC:1.2.1.9] [KO:K00131]	1e-79	BH2237	COG1012	1e-45	GAPN_PEA	Directproteinsequencing;NADP;Oxidoreductase,NADP-dependent glyceraldehyde-3-phosphate dehydrogenase (EC 1.2.1.9) (Non-phosphorylating glyceraldehyde 3-phosphate dehydrogenase) (Glyceraldehyde-3-phosphate dehydrogenase [NADP+]) (Triosephosphate dehydrogenase).	1e-80	GO_ID:4332	TIGR_CMR|BA0849 SPTR:Q81UL6 symbol:BA0849 "glyceraldehyde-3-phosphate dehydrogenase, NADP-dependent" [GO:0008152 "metabolism" evidence=ISS] [GO:0008886 "glyceraldehyde-3-phosphate dehydrogenase (NADP+) activity" evidence=ISS] InterPro:IPR002086 Pfam:PF00171 GO:GO:0008152 InterPro:IPR012303 PIRSF:PIRSF000147 PROSITE:PS00070 PROSITE:PS00687 HSSP:Q59931 EMBL:AE017334 EMBL:AE017225 EMBL:AE017026 TIGR…	4e-47
Ljwgs_058132.1	1.1.1.22	E1.2.1.3 aldehyde dehydrogenase (NAD+) [EC:1.2.1.3] [COG:COG1012] [GO:0004029]	ath:At2g24270	F27D4.18; NADP-dependent glyceraldehyde-3-phosphate dehydrogenase, putative [EC:1.2.1.9] [KO:K00131]	1e-79	BH2237	COG1012	1e-45	GAPN_PEA	Directproteinsequencing;NADP;Oxidoreductase,NADP-dependent glyceraldehyde-3-phosphate dehydrogenase (EC 1.2.1.9) (Non-phosphorylating glyceraldehyde 3-phosphate dehydrogenase) (Glyceraldehyde-3-phosphate dehydrogenase [NADP+]) (Triosephosphate dehydrogenase).	1e-80	GO_ID:4332	TIGR_CMR|BA0849 SPTR:Q81UL6 symbol:BA0849 "glyceraldehyde-3-phosphate dehydrogenase, NADP-dependent" [GO:0008152 "metabolism" evidence=ISS] [GO:0008886 "glyceraldehyde-3-phosphate dehydrogenase (NADP+) activity" evidence=ISS] InterPro:IPR002086 Pfam:PF00171 GO:GO:0008152 InterPro:IPR012303 PIRSF:PIRSF000147 PROSITE:PS00070 PROSITE:PS00687 HSSP:Q59931 EMBL:AE017334 EMBL:AE017225 EMBL:AE017026 TIGR…	4e-47
Ljwgs_058132.1	1.5.1.2	E1.2.1.16, gabD succinate-semialdehyde dehydrogenase (NADP+) [EC:1.2.1.16] [COG:COG1012] [GO:0009013]	ath:At2g24270	F27D4.18; NADP-dependent glyceraldehyde-3-phosphate dehydrogenase, putative [EC:1.2.1.9] [KO:K00131]	1e-79	BH2237	COG1012	1e-45	GAPN_PEA	Directproteinsequencing;NADP;Oxidoreductase,NADP-dependent glyceraldehyde-3-phosphate dehydrogenase (EC 1.2.1.9) (Non-phosphorylating glyceraldehyde 3-phosphate dehydrogenase) (Glyceraldehyde-3-phosphate dehydrogenase [NADP+]) (Triosephosphate dehydrogenase).	1e-80	GO_ID:4332	TIGR_CMR|BA0849 SPTR:Q81UL6 symbol:BA0849 "glyceraldehyde-3-phosphate dehydrogenase, NADP-dependent" [GO:0008152 "metabolism" evidence=ISS] [GO:0008886 "glyceraldehyde-3-phosphate dehydrogenase (NADP+) activity" evidence=ISS] InterPro:IPR002086 Pfam:PF00171 GO:GO:0008152 InterPro:IPR012303 PIRSF:PIRSF000147 PROSITE:PS00070 PROSITE:PS00687 HSSP:Q59931 EMBL:AE017334 EMBL:AE017225 EMBL:AE017026 TIGR…	4e-47
Ljwgs_058132.1	1.1.11.25	E1.2.1.22, aldA, aldB lactaldehyde dehydrogenase [EC:1.2.1.22] [COG:COG1012] [GO:0008911]	ath:At2g24270	F27D4.18; NADP-dependent glyceraldehyde-3-phosphate dehydrogenase, putative [EC:1.2.1.9] [KO:K00131]	1e-79	BH2237	COG1012	1e-45	GAPN_PEA	Directproteinsequencing;NADP;Oxidoreductase,NADP-dependent glyceraldehyde-3-phosphate dehydrogenase (EC 1.2.1.9) (Non-phosphorylating glyceraldehyde 3-phosphate dehydrogenase) (Glyceraldehyde-3-phosphate dehydrogenase [NADP+]) (Triosephosphate dehydrogenase).	1e-80	GO_ID:4332	TIGR_CMR|BA0849 SPTR:Q81UL6 symbol:BA0849 "glyceraldehyde-3-phosphate dehydrogenase, NADP-dependent" [GO:0008152 "metabolism" evidence=ISS] [GO:0008886 "glyceraldehyde-3-phosphate dehydrogenase (NADP+) activity" evidence=ISS] InterPro:IPR002086 Pfam:PF00171 GO:GO:0008152 InterPro:IPR012303 PIRSF:PIRSF000147 PROSITE:PS00070 PROSITE:PS00687 HSSP:Q59931 EMBL:AE017334 EMBL:AE017225 EMBL:AE017026 TIGR…	4e-47
Ljwgs_058132.1	1.3.3.21	E1.1.1.1, adh alcohol dehydrogenase [EC:1.1.1.1] [COG:COG1012 COG1062 COG1064 COG1454] [GO:0004022 0004023 0004024 0004025]	ath:At2g24270	F27D4.18; NADP-dependent glyceraldehyde-3-phosphate dehydrogenase, putative [EC:1.2.1.9] [KO:K00131]	1e-79	BH2237	COG1012	1e-45	GAPN_PEA	Directproteinsequencing;NADP;Oxidoreductase,NADP-dependent glyceraldehyde-3-phosphate dehydrogenase (EC 1.2.1.9) (Non-phosphorylating glyceraldehyde 3-phosphate dehydrogenase) (Glyceraldehyde-3-phosphate dehydrogenase [NADP+]) (Triosephosphate dehydrogenase).	1e-80	GO_ID:4332	TIGR_CMR|BA0849 SPTR:Q81UL6 symbol:BA0849 "glyceraldehyde-3-phosphate dehydrogenase, NADP-dependent" [GO:0008152 "metabolism" evidence=ISS] [GO:0008886 "glyceraldehyde-3-phosphate dehydrogenase (NADP+) activity" evidence=ISS] InterPro:IPR002086 Pfam:PF00171 GO:GO:0008152 InterPro:IPR012303 PIRSF:PIRSF000147 PROSITE:PS00070 PROSITE:PS00687 HSSP:Q59931 EMBL:AE017334 EMBL:AE017225 EMBL:AE017026 TIGR…	4e-47
Ljwgs_058132.1	1.5.10.26	E2.7.3.2 creatine kinase [EC:2.7.3.2] [GO:0004111]	ath:At2g24270	F27D4.18; NADP-dependent glyceraldehyde-3-phosphate dehydrogenase, putative [EC:1.2.1.9] [KO:K00131]	1e-79	BH2237	COG1012	1e-45	GAPN_PEA	Directproteinsequencing;NADP;Oxidoreductase,NADP-dependent glyceraldehyde-3-phosphate dehydrogenase (EC 1.2.1.9) (Non-phosphorylating glyceraldehyde 3-phosphate dehydrogenase) (Glyceraldehyde-3-phosphate dehydrogenase [NADP+]) (Triosephosphate dehydrogenase).	1e-80	GO_ID:4332	TIGR_CMR|BA0849 SPTR:Q81UL6 symbol:BA0849 "glyceraldehyde-3-phosphate dehydrogenase, NADP-dependent" [GO:0008152 "metabolism" evidence=ISS] [GO:0008886 "glyceraldehyde-3-phosphate dehydrogenase (NADP+) activity" evidence=ISS] InterPro:IPR002086 Pfam:PF00171 GO:GO:0008152 InterPro:IPR012303 PIRSF:PIRSF000147 PROSITE:PS00070 PROSITE:PS00687 HSSP:Q59931 EMBL:AE017334 EMBL:AE017225 EMBL:AE017026 TIGR…	4e-47
Ljwgs_058132.1	1.5.14.24	E1.2.1.3 aldehyde dehydrogenase (NAD+) [EC:1.2.1.3] [COG:COG1012] [GO:0004029]	ath:At2g24270	F27D4.18; NADP-dependent glyceraldehyde-3-phosphate dehydrogenase, putative [EC:1.2.1.9] [KO:K00131]	1e-79	BH2237	COG1012	1e-45	GAPN_PEA	Directproteinsequencing;NADP;Oxidoreductase,NADP-dependent glyceraldehyde-3-phosphate dehydrogenase (EC 1.2.1.9) (Non-phosphorylating glyceraldehyde 3-phosphate dehydrogenase) (Glyceraldehyde-3-phosphate dehydrogenase [NADP+]) (Triosephosphate dehydrogenase).	1e-80	GO_ID:4332	TIGR_CMR|BA0849 SPTR:Q81UL6 symbol:BA0849 "glyceraldehyde-3-phosphate dehydrogenase, NADP-dependent" [GO:0008152 "metabolism" evidence=ISS] [GO:0008886 "glyceraldehyde-3-phosphate dehydrogenase (NADP+) activity" evidence=ISS] InterPro:IPR002086 Pfam:PF00171 GO:GO:0008152 InterPro:IPR012303 PIRSF:PIRSF000147 PROSITE:PS00070 PROSITE:PS00687 HSSP:Q59931 EMBL:AE017334 EMBL:AE017225 EMBL:AE017026 TIGR…	4e-47
Ljwgs_058132.1	1.11.8.3	E1.2.1.3 aldehyde dehydrogenase (NAD+) [EC:1.2.1.3] [COG:COG1012] [GO:0004029]	ath:At2g24270	F27D4.18; NADP-dependent glyceraldehyde-3-phosphate dehydrogenase, putative [EC:1.2.1.9] [KO:K00131]	1e-79	BH2237	COG1012	1e-45	GAPN_PEA	Directproteinsequencing;NADP;Oxidoreductase,NADP-dependent glyceraldehyde-3-phosphate dehydrogenase (EC 1.2.1.9) (Non-phosphorylating glyceraldehyde 3-phosphate dehydrogenase) (Glyceraldehyde-3-phosphate dehydrogenase [NADP+]) (Triosephosphate dehydrogenase).	1e-80	GO_ID:4332	TIGR_CMR|BA0849 SPTR:Q81UL6 symbol:BA0849 "glyceraldehyde-3-phosphate dehydrogenase, NADP-dependent" [GO:0008152 "metabolism" evidence=ISS] [GO:0008886 "glyceraldehyde-3-phosphate dehydrogenase (NADP+) activity" evidence=ISS] InterPro:IPR002086 Pfam:PF00171 GO:GO:0008152 InterPro:IPR012303 PIRSF:PIRSF000147 PROSITE:PS00070 PROSITE:PS00687 HSSP:Q59931 EMBL:AE017334 EMBL:AE017225 EMBL:AE017026 TIGR…	4e-47
Ljwgs_058132.1	1.3.9.4	E1.1.1.1, adh alcohol dehydrogenase [EC:1.1.1.1] [COG:COG1012 COG1062 COG1064 COG1454] [GO:0004022 0004023 0004024 0004025]	ath:At2g24270	F27D4.18; NADP-dependent glyceraldehyde-3-phosphate dehydrogenase, putative [EC:1.2.1.9] [KO:K00131]	1e-79	BH2237	COG1012	1e-45	GAPN_PEA	Directproteinsequencing;NADP;Oxidoreductase,NADP-dependent glyceraldehyde-3-phosphate dehydrogenase (EC 1.2.1.9) (Non-phosphorylating glyceraldehyde 3-phosphate dehydrogenase) (Glyceraldehyde-3-phosphate dehydrogenase [NADP+]) (Triosephosphate dehydrogenase).	1e-80	GO_ID:4332	TIGR_CMR|BA0849 SPTR:Q81UL6 symbol:BA0849 "glyceraldehyde-3-phosphate dehydrogenase, NADP-dependent" [GO:0008152 "metabolism" evidence=ISS] [GO:0008886 "glyceraldehyde-3-phosphate dehydrogenase (NADP+) activity" evidence=ISS] InterPro:IPR002086 Pfam:PF00171 GO:GO:0008152 InterPro:IPR012303 PIRSF:PIRSF000147 PROSITE:PS00070 PROSITE:PS00687 HSSP:Q59931 EMBL:AE017334 EMBL:AE017225 EMBL:AE017026 TIGR…	4e-47
Ljwgs_074659.1	3.1.3.22	TC.POT proton-dependent oligopeptide transporter, POT family [COG:COG3104] [TC:2.A.17]	hsa:6564	SLC15A1; solute carrier family 15 (oligopeptide transporter), member 1 [KO:K03305]	9e-20				PTR2_ARATH	Membrane;Peptidetransport;Proteintransport;Transmembrane;Transport,Peptide transporter PTR2 (Histidine transporting protein).	5e-63	GO_ID:22547	TAIR|gene:2041139 SPTR:Q9ZPS2 symbol:AT2G02020.1 [GO:0005215 "transporter activity" evidence=ISS] [GO:0006857 "oligopeptide transport" evidence=ISS] [GO:0016020 "membrane" evidence=ISS] InterPro:IPR000109 Pfam:PF00854 GO:GO:0006810 GO:GO:0016020 PROSITE:PS01022 PROSITE:PS01023 EMBL:AC006532 PIR:A84432 SPTR:Q9ZPS2	2e-62
gi45400332	99.2	Unclassified without homolog
Lj_psbG	1.9.11.19.2	NUOB NADH dehydrogenase I chain B [COG:COG0377]	ath:ArthCp026	NADH dehydrogenase subunit K [EC:1.6.5.3] [KO:K05582]	1e-106	slr1280	COG0377	3e-71	NUKC_LOTJA	4Fe-4S;Chloroplast;Iron;Iron-sulfur;Metal-binding;NAD;NADP;Oxidoreductase;Plastid;Plastoquinone;Quinone,NAD(P)H-quinone oxidoreductase chain K, chloroplast (EC 1.6.5.-) (NAD(P)H dehydrogenase, chain K) (NADH-plastoquinone oxidoreductase subunit K).	3e-132	GO_ID:51138	MGI|MGI:1922656 SPTR:Q9DC70 symbol:Ndufs7 "NADH dehydrogenase (ubiquinone) Fe-S protein 7" [GO:0005743 "mitochondrial inner membrane" evidence=IDA] [GO:0005615 "extracellular space" evidence=RCA] [GO:0005739 "mitochondrion" evidence=IDA] InterPro:IPR006138 InterPro:IPR006137 MGI:MGI:1922656 Pfam:PF01058 GO:GO:0005739 EMBL:AK003132 EMBL:BC013503 TIGRFAMs:TIGR01957 PROSITE:PS01150 SPTR:Q9DC70	4e-43
Lj_psbG	1.2.1.1.1.25	NDHK NADH dehydrogenase I subunit K [COG:COG0377]	ath:ArthCp026	NADH dehydrogenase subunit K [EC:1.6.5.3] [KO:K05582]	1e-106	slr1280	COG0377	3e-71	NUKC_LOTJA	4Fe-4S;Chloroplast;Iron;Iron-sulfur;Metal-binding;NAD;NADP;Oxidoreductase;Plastid;Plastoquinone;Quinone,NAD(P)H-quinone oxidoreductase chain K, chloroplast (EC 1.6.5.-) (NAD(P)H dehydrogenase, chain K) (NADH-plastoquinone oxidoreductase subunit K).	3e-132	GO_ID:51138	MGI|MGI:1922656 SPTR:Q9DC70 symbol:Ndufs7 "NADH dehydrogenase (ubiquinone) Fe-S protein 7" [GO:0005743 "mitochondrial inner membrane" evidence=IDA] [GO:0005615 "extracellular space" evidence=RCA] [GO:0005739 "mitochondrion" evidence=IDA] InterPro:IPR006138 InterPro:IPR006137 MGI:MGI:1922656 Pfam:PF01058 GO:GO:0005739 EMBL:AK003132 EMBL:BC013503 TIGRFAMs:TIGR01957 PROSITE:PS01150 SPTR:Q9DC70	4e-43
Lj_psbG	1.2.1.1.1.2	NUOB NADH dehydrogenase I chain B [COG:COG0377]	ath:ArthCp026	NADH dehydrogenase subunit K [EC:1.6.5.3] [KO:K05582]	1e-106	slr1280	COG0377	3e-71	NUKC_LOTJA	4Fe-4S;Chloroplast;Iron;Iron-sulfur;Metal-binding;NAD;NADP;Oxidoreductase;Plastid;Plastoquinone;Quinone,NAD(P)H-quinone oxidoreductase chain K, chloroplast (EC 1.6.5.-) (NAD(P)H dehydrogenase, chain K) (NADH-plastoquinone oxidoreductase subunit K).	3e-132	GO_ID:51138	MGI|MGI:1922656 SPTR:Q9DC70 symbol:Ndufs7 "NADH dehydrogenase (ubiquinone) Fe-S protein 7" [GO:0005743 "mitochondrial inner membrane" evidence=IDA] [GO:0005615 "extracellular space" evidence=RCA] [GO:0005739 "mitochondrion" evidence=IDA] InterPro:IPR006138 InterPro:IPR006137 MGI:MGI:1922656 Pfam:PF01058 GO:GO:0005739 EMBL:AK003132 EMBL:BC013503 TIGRFAMs:TIGR01957 PROSITE:PS01150 SPTR:Q9DC70	4e-43
TC13123	99.2	Unclassified without homolog
Ljwgs_062586.1	99.2	Unclassified without homolog
TC19663	99.2	Unclassified without homolog
TM0414.37	99.1.3.2.3761	VMP_CERV							VMP_CERV	DNA-binding;Transport;Viralmovementprotein,Movement protein (Cell-to-cell transport protein).	3e-11
Lj_atpA	1.2.2.1.1.14	ATPeF1A, ATP5A1 F-type H+-transporting ATPase alpha chain [COG:COG0056]	ath:ArthCp007	ATPase alpha subunit [EC:3.6.3.14] [KO:K02111]	0	sll1326	COG0056	0	ATPA_LOTJA	ATPsynthesis;ATP-binding;CF(1);Chloroplast;Hydrogeniontransport;Hydrolase;Iontransport;Membrane;Nucleotide-binding;Plastid;Thylakoid;Transport,ATP synthase alpha chain (EC 3.6.3.14).	0	GO_ID:16874	UNIPROT|P27179 SPTR:P27179 symbol:ATPA_SYNY3 [GO:0045260 "proton-transporting ATP synthase complex (sensu Bacteria)" evidence=IDA] InterPro:IPR005294 InterPro:IPR000194 InterPro:IPR000793 InterPro:IPR004100 Pfam:PF00306 Pfam:PF00006 Pfam:PF02874 PROSITE:PS00152 TIGRFAMs:TIGR00962 EMBL:BA000022 HSSP:P06450 EMBL:X58128 PIR:S17751 SMR:P27179 SPTR:P27179	0
Lj_atpA	1.2.2.1.1.4	ATPF1A, atpA F-type H+-transporting ATPase alpha chain [COG:COG0056]	ath:ArthCp007	ATPase alpha subunit [EC:3.6.3.14] [KO:K02111]	0	sll1326	COG0056	0	ATPA_LOTJA	ATPsynthesis;ATP-binding;CF(1);Chloroplast;Hydrogeniontransport;Hydrolase;Iontransport;Membrane;Nucleotide-binding;Plastid;Thylakoid;Transport,ATP synthase alpha chain (EC 3.6.3.14).	0	GO_ID:16874	UNIPROT|P27179 SPTR:P27179 symbol:ATPA_SYNY3 [GO:0045260 "proton-transporting ATP synthase complex (sensu Bacteria)" evidence=IDA] InterPro:IPR005294 InterPro:IPR000194 InterPro:IPR000793 InterPro:IPR004100 Pfam:PF00306 Pfam:PF00006 Pfam:PF02874 PROSITE:PS00152 TIGRFAMs:TIGR00962 EMBL:BA000022 HSSP:P06450 EMBL:X58128 PIR:S17751 SMR:P27179 SPTR:P27179	0
Lj_atpA	4.1.2.27	FLII flagellum-specific ATP synthase [EC:3.6.3.14] [COG:COG1157] [GO:0003936]	ath:ArthCp007	ATPase alpha subunit [EC:3.6.3.14] [KO:K02111]	0	sll1326	COG0056	0	ATPA_LOTJA	ATPsynthesis;ATP-binding;CF(1);Chloroplast;Hydrogeniontransport;Hydrolase;Iontransport;Membrane;Nucleotide-binding;Plastid;Thylakoid;Transport,ATP synthase alpha chain (EC 3.6.3.14).	0	GO_ID:16874	UNIPROT|P27179 SPTR:P27179 symbol:ATPA_SYNY3 [GO:0045260 "proton-transporting ATP synthase complex (sensu Bacteria)" evidence=IDA] InterPro:IPR005294 InterPro:IPR000194 InterPro:IPR000793 InterPro:IPR004100 Pfam:PF00306 Pfam:PF00006 Pfam:PF02874 PROSITE:PS00152 TIGRFAMs:TIGR00962 EMBL:BA000022 HSSP:P06450 EMBL:X58128 PIR:S17751 SMR:P27179 SPTR:P27179	0
Ljwgs_042835.1	1.2.1.10.3	CYOC cytochrome o ubiquinol oxidase subunit III [EC:1.10.3.-] [COG:COG1845]	ath:At2g07687	T17H1.13; cytochrome c oxidase subunit 3 [EC:1.9.3.1] [KO:K02262]	4e-78	mlr7496	COG1845	2e-49	COX3_VICFA	Membrane;Mitochondrion;Oxidoreductase;Transmembrane,Cytochrome c oxidase subunit 3 (EC 1.9.3.1) (Cytochrome c oxidase polypeptide III).	1e-82	GO_ID:24044	TAIR|gene:2827967 SPTR:Q8S8B5 symbol:AT2G07687.1 [GO:0004129 "cytochrome-c oxidase activity" evidence=ISS] [GO:0006118 "electron transport" evidence=ISS] [GO:0016020 "membrane" evidence=ISS] InterPro:IPR000298 Pfam:PF00510 GO:GO:0005739 GO:GO:0016020 ProDom:PD000382 PROSITE:PS50253 EMBL:AC007143 SPTR:Q8S8B5	1e-78
Ljwgs_042835.1	1.2.1.8.5	COX3 cytochrome c oxidase subunit III [COG:COG1845]	ath:At2g07687	T17H1.13; cytochrome c oxidase subunit 3 [EC:1.9.3.1] [KO:K02262]	4e-78	mlr7496	COG1845	2e-49	COX3_VICFA	Membrane;Mitochondrion;Oxidoreductase;Transmembrane,Cytochrome c oxidase subunit 3 (EC 1.9.3.1) (Cytochrome c oxidase polypeptide III).	1e-82	GO_ID:24044	TAIR|gene:2827967 SPTR:Q8S8B5 symbol:AT2G07687.1 [GO:0004129 "cytochrome-c oxidase activity" evidence=ISS] [GO:0006118 "electron transport" evidence=ISS] [GO:0016020 "membrane" evidence=ISS] InterPro:IPR000298 Pfam:PF00510 GO:GO:0005739 GO:GO:0016020 ProDom:PD000382 PROSITE:PS50253 EMBL:AC007143 SPTR:Q8S8B5	1e-78
Ljwgs_042835.1	1.2.7.39.4	NORE nitric-oxide reductase NorE protein [COG:COG1845]	ath:At2g07687	T17H1.13; cytochrome c oxidase subunit 3 [EC:1.9.3.1] [KO:K02262]	4e-78	mlr7496	COG1845	2e-49	COX3_VICFA	Membrane;Mitochondrion;Oxidoreductase;Transmembrane,Cytochrome c oxidase subunit 3 (EC 1.9.3.1) (Cytochrome c oxidase polypeptide III).	1e-82	GO_ID:24044	TAIR|gene:2827967 SPTR:Q8S8B5 symbol:AT2G07687.1 [GO:0004129 "cytochrome-c oxidase activity" evidence=ISS] [GO:0006118 "electron transport" evidence=ISS] [GO:0016020 "membrane" evidence=ISS] InterPro:IPR000298 Pfam:PF00510 GO:GO:0005739 GO:GO:0016020 ProDom:PD000382 PROSITE:PS50253 EMBL:AC007143 SPTR:Q8S8B5	1e-78
Ljwgs_042835.1	1.2.1.9.2	QOXC quinol oxidase polypeptide III [EC:1.9.3.-] [COG:COG1845]	ath:At2g07687	T17H1.13; cytochrome c oxidase subunit 3 [EC:1.9.3.1] [KO:K02262]	4e-78	mlr7496	COG1845	2e-49	COX3_VICFA	Membrane;Mitochondrion;Oxidoreductase;Transmembrane,Cytochrome c oxidase subunit 3 (EC 1.9.3.1) (Cytochrome c oxidase polypeptide III).	1e-82	GO_ID:24044	TAIR|gene:2827967 SPTR:Q8S8B5 symbol:AT2G07687.1 [GO:0004129 "cytochrome-c oxidase activity" evidence=ISS] [GO:0006118 "electron transport" evidence=ISS] [GO:0016020 "membrane" evidence=ISS] InterPro:IPR000298 Pfam:PF00510 GO:GO:0005739 GO:GO:0016020 ProDom:PD000382 PROSITE:PS50253 EMBL:AC007143 SPTR:Q8S8B5	1e-78
Ljwgs_042835.1	1.2.1.8.2	COXC cytochrome c oxidase subunit III [COG:COG1845]	ath:At2g07687	T17H1.13; cytochrome c oxidase subunit 3 [EC:1.9.3.1] [KO:K02262]	4e-78	mlr7496	COG1845	2e-49	COX3_VICFA	Membrane;Mitochondrion;Oxidoreductase;Transmembrane,Cytochrome c oxidase subunit 3 (EC 1.9.3.1) (Cytochrome c oxidase polypeptide III).	1e-82	GO_ID:24044	TAIR|gene:2827967 SPTR:Q8S8B5 symbol:AT2G07687.1 [GO:0004129 "cytochrome-c oxidase activity" evidence=ISS] [GO:0006118 "electron transport" evidence=ISS] [GO:0016020 "membrane" evidence=ISS] InterPro:IPR000298 Pfam:PF00510 GO:GO:0005739 GO:GO:0016020 ProDom:PD000382 PROSITE:PS50253 EMBL:AC007143 SPTR:Q8S8B5	1e-78
Ljwgs_096846.1	99.2	Unclassified without homolog
Lj_rpl33	2.2.1.2.31	RP-L33, rpmG large subunit ribosomal protein L33 [COG:COG0267]	syc:syc0427_c	rpl33; 50S ribosomal protein L33 [KO:K02913]	4e-15	ssr1398	COG0267	4e-14	RK33_LOTJA	Chloroplast;Plastid;Ribonucleoprotein;Ribosomalprotein,Chloroplast 50S ribosomal protein L33.	1e-33
Lj_rps7	2.2.1.1.27	RP-S5e, RPS5 small subunit ribosomal protein S5e [COG:COG0049]	ana:all4339	rps7; 30S ribosomal protein S7 [KO:K02992]	3e-47	sll1097	COG0049	1e-43	RR7_LOTJA	Chloroplast;Plastid;Ribonucleoprotein;Ribosomalprotein;RNA-binding;rRNA-binding,Chloroplast 30S ribosomal protein S7.	2e-82	GO_ID:11990	TIGR_CMR|PSPTO0622 SPTR:Q889X5 symbol:PSPTO0622 "ribosomal protein S7" [GO:0003735 "structural constituent of ribosome" evidence=ISS] [GO:0006412 "protein biosynthesis" evidence=ISS] [GO:0015935 "small ribosomal subunit" evidence=ISS] HAMAP:MF_00480 InterPro:IPR000235 InterPro:IPR005717 Pfam:PF00177 ProDom:PD000817 PROSITE:PS00052 HSSP:P22744 PIRSF:PIRSF002122 TIGRFAMs:TIGR01029 EMBL:AE016858 TIG…	2e-37
Lj_rps7	2.2.1.1.7	RP-S7, rpsG small subunit ribosomal protein S7 [COG:COG0049]	ana:all4339	rps7; 30S ribosomal protein S7 [KO:K02992]	3e-47	sll1097	COG0049	1e-43	RR7_LOTJA	Chloroplast;Plastid;Ribonucleoprotein;Ribosomalprotein;RNA-binding;rRNA-binding,Chloroplast 30S ribosomal protein S7.	2e-82	GO_ID:11990	TIGR_CMR|PSPTO0622 SPTR:Q889X5 symbol:PSPTO0622 "ribosomal protein S7" [GO:0003735 "structural constituent of ribosome" evidence=ISS] [GO:0006412 "protein biosynthesis" evidence=ISS] [GO:0015935 "small ribosomal subunit" evidence=ISS] HAMAP:MF_00480 InterPro:IPR000235 InterPro:IPR005717 Pfam:PF00177 ProDom:PD000817 PROSITE:PS00052 HSSP:P22744 PIRSF:PIRSF002122 TIGRFAMs:TIGR01029 EMBL:AE016858 TIG…	2e-37
chr5.CM0519.59.1	2.4.3.9	E2.7.7.49 RNA-directed DNA polymerase [EC:2.7.7.49] [COG:COG3344] [GO:0003721 0003964]							POLX_TOBAC	Aspartylprotease;Endonuclease;Hydrolase;Metal-binding;Nuclease;Nucleotidyltransferase;Polyprotein;Protease;RNA-directedDNApolymerase;Transferase;Transposableelement;Zinc;Zinc-finger,Retrovirus-related Pol polyprotein from transposon TNT 1-94 [Contains: Protease (EC 3.4.23.-); Reverse transcriptase (EC 2.7.7.49); Endonuclease].	8e-57	GO_ID:45984	TAIR|gene:2097517 SPTR:Q9M197 symbol:AT3G59720.1 [GO:0004803 "transposase activity" evidence=ISS] InterPro:IPR001878 InterPro:IPR001584 Pfam:PF00098 Pfam:PF00665 PRINTS:PR00939 SMART:SM00343 PROSITE:PS50158 EMBL:AL138659 PIR:T49313 SPTR:Q9M197	2e-36
Ljwgs_109789.1	99.1.4.1005	GO_ID:43821										GO_ID:43821	TAIR|gene:2087084 SPTR:Q9LDY0 symbol:AT3G15310.1 [GO:0000004 "biological process unknown" evidence=ND] [GO:0008372 "cellular component unknown" evidence=ND] [GO:0005554 "molecular function unknown" evidence=ISS] Pfam:PF04827 InterPro:IPR006912 EMBL:AP000413 EMBL:AY050876 EMBL:AY113957 SPTR:Q9LDY0	3e-24
Ljwgs_126726.0.1	99.1.3.2.3761	VMP_CERV							VMP_CERV	DNA-binding;Transport;Viralmovementprotein,Movement protein (Cell-to-cell transport protein).	3e-12
Ljwgs_015479.1	99.1.3.2.278	HAT14_ARATH							HAT14_ARATH	DNA-binding;Homeobox;Nuclearprotein,Homeobox-leucine zipper protein HAT14 (HD-ZIP protein 14).	1e-56	GO_ID:46042	TAIR|gene:2103395 SPTR:P46602 symbol:AT3G60390.1 [GO:0003700 "transcription factor activity" evidence=ISS] [GO:0005634 "nucleus" evidence=ISS] [GO:0006355 "regulation of transcription, DNA-dependent" evidence=ISS] InterPro:IPR001356 InterPro:IPR003106 InterPro:IPR012287 InterPro:IPR006712 Pfam:PF00046 PRINTS:PR00024 ProDom:PD000010 SMART:SM00389 PROSITE:PS00027 PROSITE:PS50071 HSSP:P01366 Pfam:PF…	5e-50
Ljwgs_015479.1	99.1.4.6433	GO_ID:46042							HAT14_ARATH	DNA-binding;Homeobox;Nuclearprotein,Homeobox-leucine zipper protein HAT14 (HD-ZIP protein 14).	1e-56	GO_ID:46042	TAIR|gene:2103395 SPTR:P46602 symbol:AT3G60390.1 [GO:0003700 "transcription factor activity" evidence=ISS] [GO:0005634 "nucleus" evidence=ISS] [GO:0006355 "regulation of transcription, DNA-dependent" evidence=ISS] InterPro:IPR001356 InterPro:IPR003106 InterPro:IPR012287 InterPro:IPR006712 Pfam:PF00046 PRINTS:PR00024 ProDom:PD000010 SMART:SM00389 PROSITE:PS00027 PROSITE:PS50071 HSSP:P01366 Pfam:PF…	5e-50
Ljwgs_053868.1.1	99.2	Unclassified without homolog
Lj_atpF	1.2.2.1.1.6	ATPF0B, atpF F-type H+-transporting ATPase b chain [COG:COG0711]	ath:ArthCp008	ATP synthase CF0 B chain [KO:K02109]	4e-74	sll1324	COG0711	8e-10	ATPF_LOTJA	CF(0);Chloroplast;Hydrogeniontransport;Iontransport;Membrane;Plastid;Transmembrane;Transport,ATP synthase B chain (EC 3.6.3.14) (ATPase subunit I).	2e-90	GO_ID:34339	UNIPROT|P27181 SPTR:P27181 symbol:ATPF_SYNY3 [GO:0045260 "proton-transporting ATP synthase complex (sensu Bacteria)" evidence=IDA] InterPro:IPR002146 Pfam:PF00430 InterPro:IPR005864 TIGRFAMs:TIGR01144 EMBL:BA000022 EMBL:X58128 PIR:S74585 SPTR:P27181	9e-10
Lj_atpF	4.1.2.27	FLII flagellum-specific ATP synthase [EC:3.6.3.14] [COG:COG1157] [GO:0003936]	ath:ArthCp008	ATP synthase CF0 B chain [KO:K02109]	4e-74	sll1324	COG0711	8e-10	ATPF_LOTJA	CF(0);Chloroplast;Hydrogeniontransport;Iontransport;Membrane;Plastid;Transmembrane;Transport,ATP synthase B chain (EC 3.6.3.14) (ATPase subunit I).	2e-90	GO_ID:34339	UNIPROT|P27181 SPTR:P27181 symbol:ATPF_SYNY3 [GO:0045260 "proton-transporting ATP synthase complex (sensu Bacteria)" evidence=IDA] InterPro:IPR002146 Pfam:PF00430 InterPro:IPR005864 TIGRFAMs:TIGR01144 EMBL:BA000022 EMBL:X58128 PIR:S74585 SPTR:P27181	9e-10
Ljwgs_063983.1	1.1.8.56	E2.4.1.12 cellulose synthase (UDP-forming) [EC:2.4.1.12] [COG:COG1215] [GO:0016760] [CAZy:GT2]							CESA8_ARATH	Cellwall;Cellulosebiosynthesis;Coiledcoil;Glycoprotein;Glycosyltransferase;Membrane;Metal-binding;Transferase;Transmembrane;Zinc;Zinc-finger,Cellulose synthase A catalytic subunit 8 [UDP-forming] (EC 2.4.1.12) (AtCesA-8) (Irregular xylem protein 1) (AtIRX1).	6e-18	GO_ID:49047	TAIR|gene:2124166 SPTR:Q8LPK5 symbol:AT4G18780.1 [GO:0005886 "plasma membrane" evidence=TAS] [GO:0009834 "secondary cell wall biosynthesis (sensu Magnoliophyta)" evidence=IMP] [GO:0016759 "cellulose synthase activity" evidence=IMP] [GO:0030244 "cellulose biosynthesis" evidence=IMP] [GO:0016757 "transferase activity, transferring glycosyl groups" evidence=ISS] InterPro:IPR005150 Pfam:PF03552 GO:GO…	3e-18
Lj_rps12	2.2.1.1.12	RP-S12, rpsL small subunit ribosomal protein S12 [COG:COG0048]	tel:tlr1747	rps12; 30S ribosomal protein S12 [KO:K02950]	3e-57	sll1096	COG0048	2e-56	RR12_LOTJA	Chloroplast;Plastid;Ribonucleoprotein;Ribosomalprotein;RNA-binding;rRNA-binding,Chloroplast 30S ribosomal protein S12.	7e-67	GO_ID:1342	TIGR_CMR|SO0226 SPTR:P59166 symbol:SO0226 "ribosomal protein S12" [GO:0003735 "structural constituent of ribosome" evidence=ISS] [GO:0006412 "protein biosynthesis" evidence=ISS] [GO:0009283 "cytosolic small ribosomal subunit (sensu Bacteria)" evidence=ISS] HAMAP:MF_00403 InterPro:IPR008994 InterPro:IPR006032 InterPro:IPR005679 Pfam:PF00164 PROSITE:PS00055 PRINTS:PR01034 ProDom:PD000576 TIGRFAMs:T…	6e-49
Lj_rps12	2.2.1.1.45	RP-S23e, RPS23 small subunit ribosomal protein S23e [COG:COG0048]	tel:tlr1747	rps12; 30S ribosomal protein S12 [KO:K02950]	3e-57	sll1096	COG0048	2e-56	RR12_LOTJA	Chloroplast;Plastid;Ribonucleoprotein;Ribosomalprotein;RNA-binding;rRNA-binding,Chloroplast 30S ribosomal protein S12.	7e-67	GO_ID:1342	TIGR_CMR|SO0226 SPTR:P59166 symbol:SO0226 "ribosomal protein S12" [GO:0003735 "structural constituent of ribosome" evidence=ISS] [GO:0006412 "protein biosynthesis" evidence=ISS] [GO:0009283 "cytosolic small ribosomal subunit (sensu Bacteria)" evidence=ISS] HAMAP:MF_00403 InterPro:IPR008994 InterPro:IPR006032 InterPro:IPR005679 Pfam:PF00164 PROSITE:PS00055 PRINTS:PR01034 ProDom:PD000576 TIGRFAMs:T…	6e-49
Ljwgs_044401.2	2.2.1.1.24	RP-S3e, RPS3 small subunit ribosomal protein S3e [COG:COG0092]	bme:BMEI0763	SSU ribosomal protein S3P [KO:K02982]	4e-18	mlr0300	COG0092	4e-17	RT03_PETHY	Mitochondrion;Ribonucleoprotein;Ribosomalprotein,Mitochondrial ribosomal protein S3.	2e-170	GO_ID:52624	TIGR_CMR|PSPTO0632 SPTR:Q889W5 symbol:PSPTO0632 "ribosomal protein S3" [GO:0003735 "structural constituent of ribosome" evidence=ISS] [GO:0006412 "protein biosynthesis" evidence=ISS] [GO:0009283 "cytosolic small ribosomal subunit (sensu Bacteria)" evidence=ISS] HAMAP:MF_01309 Interpro:IPR004087 Pfam:PF00013 InterPro:IPR001351 InterPro:IPR004044 InterPro:IPR008282 InterPro:IPR005704 Pfam:PF00189 P…	4e-13
Ljwgs_044401.2	2.2.1.1.3	RP-S3, rpsC small subunit ribosomal protein S3 [COG:COG0092]	bme:BMEI0763	SSU ribosomal protein S3P [KO:K02982]	4e-18	mlr0300	COG0092	4e-17	RT03_PETHY	Mitochondrion;Ribonucleoprotein;Ribosomalprotein,Mitochondrial ribosomal protein S3.	2e-170	GO_ID:52624	TIGR_CMR|PSPTO0632 SPTR:Q889W5 symbol:PSPTO0632 "ribosomal protein S3" [GO:0003735 "structural constituent of ribosome" evidence=ISS] [GO:0006412 "protein biosynthesis" evidence=ISS] [GO:0009283 "cytosolic small ribosomal subunit (sensu Bacteria)" evidence=ISS] HAMAP:MF_01309 Interpro:IPR004087 Pfam:PF00013 InterPro:IPR001351 InterPro:IPR004044 InterPro:IPR008282 InterPro:IPR005704 Pfam:PF00189 P…	4e-13
TC11502	99.2	Unclassified without homolog
gi45578362	99.2	Unclassified without homolog
chr4.CM0617.4	99.1.4.1042	GO_ID:48931										GO_ID:48931	TAIR|gene:2118258 SPTR:Q9M0F0 symbol:AT4G29310.1 [GO:0008372 "cellular component unknown" evidence=ND] InterPro:IPR010410 Pfam:PF06219 EMBL:AL161574 EMBL:AY093214 EMBL:BT003402 PIR:T13451 SPTR:Q9M0F0	3e-129
chr1.CM0442.4	2.4.3.9	E2.7.7.49 RNA-directed DNA polymerase [EC:2.7.7.49] [COG:COG3344] [GO:0003721 0003964]										GO_ID:39222	TAIR|gene:3700592 SPTR:Q9LHM4 symbol:AT3G11970.1 [GO:0003964 "RNA-directed DNA polymerase activity" evidence=ISS] InterPro:IPR000953 Pfam:PF00385 InterPro:IPR001584 InterPro:IPR000477 InterPro:IPR001969 InterPro:IPR005162 Pfam:PF00665 Pfam:PF00078 GO:GO:0005634 GO:GO:0000785 SMART:SM00298 PROSITE:PS50013 PROSITE:PS00141 Pfam:PF03732 EMBL:AP002040 EMBL:AC069473 SPTR:Q9LHM4	1e-15
TM1755.25	4.2.4.70	cohesin complex [COG:COG1196]	ath:At3g54670	T5N23.30; structural maintenance of chromosomes (SMC) family protein [KO:K06636]	1e-98	YFL008w	COG1196	1e-37	SMC1_SCHPO	ATP-binding;Cellcycle;Celldivision;Chromosomepartition;Coiledcoil;Completeproteome;Mitosis;Nuclearprotein;Nucleotide-binding,Structural maintenance of chromosome 1 (Cohesin complex subunit psm1) (Chromosome segregation protein smc1).	8e-51	GO_ID:53786	MGI|MGI:1344345 SPTR:Q9CU62 symbol:Smc1l1 "SMC (structural maintenance of chromosomes 1)-like 1 (S. cerevisiae)" [GO:0016020 "membrane" evidence=RCA] [GO:0005634 "nucleus" evidence=RCA] [GO:0005524 "ATP binding" evidence=RCA] [GO:0006810 "transport" evidence=RCA] [GO:0007059 "chromosome segregation" evidence=RCA] [GO:0007126 "meiosis" evidence=IPI] [GO:0042626 "ATPase activity, coupled to transme…	6e-45
TM1755.25	4.2.4.24	SMC1 cohesin complex subunit SMC1 [COG:COG1196]	ath:At3g54670	T5N23.30; structural maintenance of chromosomes (SMC) family protein [KO:K06636]	1e-98	YFL008w	COG1196	1e-37	SMC1_SCHPO	ATP-binding;Cellcycle;Celldivision;Chromosomepartition;Coiledcoil;Completeproteome;Mitosis;Nuclearprotein;Nucleotide-binding,Structural maintenance of chromosome 1 (Cohesin complex subunit psm1) (Chromosome segregation protein smc1).	8e-51	GO_ID:53786	MGI|MGI:1344345 SPTR:Q9CU62 symbol:Smc1l1 "SMC (structural maintenance of chromosomes 1)-like 1 (S. cerevisiae)" [GO:0016020 "membrane" evidence=RCA] [GO:0005634 "nucleus" evidence=RCA] [GO:0005524 "ATP binding" evidence=RCA] [GO:0006810 "transport" evidence=RCA] [GO:0007059 "chromosome segregation" evidence=RCA] [GO:0007126 "meiosis" evidence=IPI] [GO:0042626 "ATPase activity, coupled to transme…	6e-45
TM1755.25	4.2.1.24	SMC chromosome segregation protein [COG:COG1196]	ath:At3g54670	T5N23.30; structural maintenance of chromosomes (SMC) family protein [KO:K06636]	1e-98	YFL008w	COG1196	1e-37	SMC1_SCHPO	ATP-binding;Cellcycle;Celldivision;Chromosomepartition;Coiledcoil;Completeproteome;Mitosis;Nuclearprotein;Nucleotide-binding,Structural maintenance of chromosome 1 (Cohesin complex subunit psm1) (Chromosome segregation protein smc1).	8e-51	GO_ID:53786	MGI|MGI:1344345 SPTR:Q9CU62 symbol:Smc1l1 "SMC (structural maintenance of chromosomes 1)-like 1 (S. cerevisiae)" [GO:0016020 "membrane" evidence=RCA] [GO:0005634 "nucleus" evidence=RCA] [GO:0005524 "ATP binding" evidence=RCA] [GO:0006810 "transport" evidence=RCA] [GO:0007059 "chromosome segregation" evidence=RCA] [GO:0007126 "meiosis" evidence=IPI] [GO:0042626 "ATPase activity, coupled to transme…	6e-45
Lj_ndhA	1.2.1.1.1.8	NUOH NADH dehydrogenase I chain H [COG:COG1005]	ath:ArthCp079	NADH dehydrogenase subunit 1 [EC:1.6.5.3] [KO:K05572]	1e-159	sll0519	COG1005	8e-114	NU1C_LOTJA	Chloroplast;Membrane;NAD;NADP;Oxidoreductase;Plastid;Plastoquinone;Quinone;Transmembrane,NAD(P)H-quinone oxidoreductase chain 1, chloroplast (EC 1.6.5.-) (NAD(P)H dehydrogenase, chain 1) (NADH-plastoquinone oxidoreductase chain 1).	0	GO_ID:46573	TIGR_CMR|BA5538 SPTR:Q81K04 symbol:BA5538 "NADH dehydrogenase I, H subunit" [GO:0006118 "electron transport" evidence=ISS] [GO:0008137 "NADH dehydrogenase (ubiquinone) activity" evidence=ISS] InterPro:IPR001694 Pfam:PF00146 GO:GO:0016020 PROSITE:PS00668 EMBL:AE017334 EMBL:AE017225 EMBL:AE017041 TIGR:BA5538 TIGR:GBAA5538 SPTR:Q81K04	3e-58
Lj_ndhA	1.2.1.1.1.15	NDHA NADH dehydrogenase I subunit 1 [COG:COG1005]	ath:ArthCp079	NADH dehydrogenase subunit 1 [EC:1.6.5.3] [KO:K05572]	1e-159	sll0519	COG1005	8e-114	NU1C_LOTJA	Chloroplast;Membrane;NAD;NADP;Oxidoreductase;Plastid;Plastoquinone;Quinone;Transmembrane,NAD(P)H-quinone oxidoreductase chain 1, chloroplast (EC 1.6.5.-) (NAD(P)H dehydrogenase, chain 1) (NADH-plastoquinone oxidoreductase chain 1).	0	GO_ID:46573	TIGR_CMR|BA5538 SPTR:Q81K04 symbol:BA5538 "NADH dehydrogenase I, H subunit" [GO:0006118 "electron transport" evidence=ISS] [GO:0008137 "NADH dehydrogenase (ubiquinone) activity" evidence=ISS] InterPro:IPR001694 Pfam:PF00146 GO:GO:0016020 PROSITE:PS00668 EMBL:AE017334 EMBL:AE017225 EMBL:AE017041 TIGR:BA5538 TIGR:GBAA5538 SPTR:Q81K04	3e-58
Lj_ndhA	1.9.11.19.8	NUOH NADH dehydrogenase I chain H [COG:COG1005]	ath:ArthCp079	NADH dehydrogenase subunit 1 [EC:1.6.5.3] [KO:K05572]	1e-159	sll0519	COG1005	8e-114	NU1C_LOTJA	Chloroplast;Membrane;NAD;NADP;Oxidoreductase;Plastid;Plastoquinone;Quinone;Transmembrane,NAD(P)H-quinone oxidoreductase chain 1, chloroplast (EC 1.6.5.-) (NAD(P)H dehydrogenase, chain 1) (NADH-plastoquinone oxidoreductase chain 1).	0	GO_ID:46573	TIGR_CMR|BA5538 SPTR:Q81K04 symbol:BA5538 "NADH dehydrogenase I, H subunit" [GO:0006118 "electron transport" evidence=ISS] [GO:0008137 "NADH dehydrogenase (ubiquinone) activity" evidence=ISS] InterPro:IPR001694 Pfam:PF00146 GO:GO:0016020 PROSITE:PS00668 EMBL:AE017334 EMBL:AE017225 EMBL:AE017041 TIGR:BA5538 TIGR:GBAA5538 SPTR:Q81K04	3e-58
Ljwgs_135178.1	3.2.10.30	CALM calmodulin	spo:SPAC3A12.14	cam1; calmodulin [KO:K02183]	2e-15				CDPK2_ORYSA	ATP-binding;Calcium;Kinase;Multigenefamily;Nucleotide-binding;Phosphorylation;Repeat;Serine/threonine-proteinkinase;Transferase,Calcium-dependent protein kinase, isoform 2 (EC 2.7.1.-) (CDPK 2).	2e-31	GO_ID:7277	TAIR|gene:2177022 SPTR:Q9FMP5 symbol:AT5G12180.1 [GO:0004685 "calcium- and calmodulin-dependent protein kinase activity" evidence=ISS] [GO:0006468 "protein amino acid phosphorylation" evidence=ISS] [GO:0016301 "kinase activity" evidence=ISS] InterPro:IPR000719 InterPro:IPR002290 InterPro:IPR002048 InterPro:IPR008271 Pfam:PF00069 Pfam:PF00036 Prosite:PS00108 InterPro:IPR011992 Prosite:PS00107 Pros…	1e-45
Ljwgs_135178.1	3.2.11.18	CALM calmodulin	spo:SPAC3A12.14	cam1; calmodulin [KO:K02183]	2e-15				CDPK2_ORYSA	ATP-binding;Calcium;Kinase;Multigenefamily;Nucleotide-binding;Phosphorylation;Repeat;Serine/threonine-proteinkinase;Transferase,Calcium-dependent protein kinase, isoform 2 (EC 2.7.1.-) (CDPK 2).	2e-31	GO_ID:7277	TAIR|gene:2177022 SPTR:Q9FMP5 symbol:AT5G12180.1 [GO:0004685 "calcium- and calmodulin-dependent protein kinase activity" evidence=ISS] [GO:0006468 "protein amino acid phosphorylation" evidence=ISS] [GO:0016301 "kinase activity" evidence=ISS] InterPro:IPR000719 InterPro:IPR002290 InterPro:IPR002048 InterPro:IPR008271 Pfam:PF00069 Pfam:PF00036 Prosite:PS00108 InterPro:IPR011992 Prosite:PS00107 Pros…	1e-45
Ljwgs_135178.1	3.2.9.99	CAMK4 calcium/calmodulin-dependent protein kinase IV [EC:2.7.1.123] [GO:0004685]	spo:SPAC3A12.14	cam1; calmodulin [KO:K02183]	2e-15				CDPK2_ORYSA	ATP-binding;Calcium;Kinase;Multigenefamily;Nucleotide-binding;Phosphorylation;Repeat;Serine/threonine-proteinkinase;Transferase,Calcium-dependent protein kinase, isoform 2 (EC 2.7.1.-) (CDPK 2).	2e-31	GO_ID:7277	TAIR|gene:2177022 SPTR:Q9FMP5 symbol:AT5G12180.1 [GO:0004685 "calcium- and calmodulin-dependent protein kinase activity" evidence=ISS] [GO:0006468 "protein amino acid phosphorylation" evidence=ISS] [GO:0016301 "kinase activity" evidence=ISS] InterPro:IPR000719 InterPro:IPR002290 InterPro:IPR002048 InterPro:IPR008271 Pfam:PF00069 Pfam:PF00036 Prosite:PS00108 InterPro:IPR011992 Prosite:PS00107 Pros…	1e-45
Ljwgs_135178.1	3.2.9.90	CALM calmodulin	spo:SPAC3A12.14	cam1; calmodulin [KO:K02183]	2e-15				CDPK2_ORYSA	ATP-binding;Calcium;Kinase;Multigenefamily;Nucleotide-binding;Phosphorylation;Repeat;Serine/threonine-proteinkinase;Transferase,Calcium-dependent protein kinase, isoform 2 (EC 2.7.1.-) (CDPK 2).	2e-31	GO_ID:7277	TAIR|gene:2177022 SPTR:Q9FMP5 symbol:AT5G12180.1 [GO:0004685 "calcium- and calmodulin-dependent protein kinase activity" evidence=ISS] [GO:0006468 "protein amino acid phosphorylation" evidence=ISS] [GO:0016301 "kinase activity" evidence=ISS] InterPro:IPR000719 InterPro:IPR002290 InterPro:IPR002048 InterPro:IPR008271 Pfam:PF00069 Pfam:PF00036 Prosite:PS00108 InterPro:IPR011992 Prosite:PS00107 Pros…	1e-45
Ljwgs_000590.1.1	99.2	Unclassified without homolog
TC19004	99.2	Unclassified without homolog
gi45400819	99.2	Unclassified without homolog
Ljwgs_023790.0.1	1.2.1.1.1.30	ND2 NADH dehydrogenase I subunit 2	ath:nad2_cds	NADH dehydrogenase subunit 2 [EC:1.6.99.3] [KO:K03879]	4e-16				NU2M_OENBE	Membrane;Mitochondrion;NAD;Oxidoreductase;RNAediting;Transmembrane;Ubiquinone,NADH-ubiquinone oxidoreductase chain 2 (EC 1.6.5.3) (NADH dehydrogenase subunit 2).	1e-15
Ljwgs_023790.0.1	1.9.11.19	E1.6.5.3 NADH dehydrogenase [EC:1.6.5.3] [GO:0008137]	ath:nad2_cds	NADH dehydrogenase subunit 2 [EC:1.6.99.3] [KO:K03879]	4e-16				NU2M_OENBE	Membrane;Mitochondrion;NAD;Oxidoreductase;RNAediting;Transmembrane;Ubiquinone,NADH-ubiquinone oxidoreductase chain 2 (EC 1.6.5.3) (NADH dehydrogenase subunit 2).	1e-15
Lj_psbC	1.2.3.1.3	PSBC photosystem II PsbC protein	ath:ArthCp018	photosystem II 44 kDa protein [KO:K02705]	0				PSBC_LOTJA	Chlorophyll;Chloroplast;Chromophore;Membrane;Photosynthesis;PhotosystemII;Plastid;Thylakoid;Transmembrane,Photosystem II 44 kDa reaction center protein (P6 protein) (CP43).	0	GO_ID:34573	UNIPROT|P09193 SPTR:P09193 symbol:PSBC_SYNY3 [GO:0030096 "photosystem II (sensu Cyanobacteria)" evidence=IDA] InterPro:IPR000932 InterPro:IPR005869 Pfam:PF00421 EMBL:BA000022 EMBL:M21538 EMBL:X07018 SMR:P09193 TIGRFAMs:TIGR01153 SPTR:P09193	0
chr5.CM0519.59.1	2.4.3.9	E2.7.7.49 RNA-directed DNA polymerase [EC:2.7.7.49] [COG:COG3344] [GO:0003721 0003964]							POLX_TOBAC	Aspartylprotease;Endonuclease;Hydrolase;Metal-binding;Nuclease;Nucleotidyltransferase;Polyprotein;Protease;RNA-directedDNApolymerase;Transferase;Transposableelement;Zinc;Zinc-finger,Retrovirus-related Pol polyprotein from transposon TNT 1-94 [Contains: Protease (EC 3.4.23.-); Reverse transcriptase (EC 2.7.7.49); Endonuclease].	8e-57	GO_ID:45984	TAIR|gene:2097517 SPTR:Q9M197 symbol:AT3G59720.1 [GO:0004803 "transposase activity" evidence=ISS] InterPro:IPR001878 InterPro:IPR001584 Pfam:PF00098 Pfam:PF00665 PRINTS:PR00939 SMART:SM00343 PROSITE:PS50158 EMBL:AL138659 PIR:T49313 SPTR:Q9M197	2e-36
chr1.CM0109.7	99.1.4.2834	GO_ID:12049										GO_ID:12049	TAIR|gene:2081654 SPTR:Q9LZH6 symbol:AT3G62900.1 [GO:0005554 "molecular function unknown" evidence=ND] [GO:0000004 "biological process unknown" evidence=ND] [GO:0008372 "cellular component unknown" evidence=ND] InterPro:IPR011124 Pfam:PF07496 EMBL:AL162651 PIR:T48079 SPTR:Q9LZH6	6e-75
Ljwgs_098300.1	99.2	Unclassified without homolog
Ljwgs_078121.1	1.5.14.41	E3.5.5.1 nitrilase [EC:3.5.5.1] [COG:COG0388] [GO:0000257]	ath:At5g22300	MWD9.8; Nitrilase 4 (sp P46011) [EC:3.5.5.1] [KO:K01501]	4e-22	YIL164c	COG0388	2e-10	NRL4_TOBAC	Hydrolase;Multigenefamily,Nitrilase 4 (EC 3.5.5.1).	5e-24	GO_ID:13900	SGD|S000001426 SPTR:P40447 symbol:NIT1 "nitrilase" [GO:0008372 "cellular component unknown" evidence=ND] [GO:0000257 "nitrilase activity" evidence=ISS] [GO:0000004 "biological process unknown" evidence=ND] Pfam:PF00795 InterPro:IPR003010 InterPro:IPR000132 SGD:S000001426 PROSITE:PS50263 EMBL:Z46921 PIR:S50363 GermOnline:139699 PROSITE:PS00920 PROSITE:PS00921 SPTR:P40447	2e-10
Ljwgs_078121.1	1.11.10.9	E3.5.5.7 aliphatic nitrilase [EC:3.5.5.7] [COG:COG0388] [GO:0018762]	ath:At5g22300	MWD9.8; Nitrilase 4 (sp P46011) [EC:3.5.5.1] [KO:K01501]	4e-22	YIL164c	COG0388	2e-10	NRL4_TOBAC	Hydrolase;Multigenefamily,Nitrilase 4 (EC 3.5.5.1).	5e-24	GO_ID:13900	SGD|S000001426 SPTR:P40447 symbol:NIT1 "nitrilase" [GO:0008372 "cellular component unknown" evidence=ND] [GO:0000257 "nitrilase activity" evidence=ISS] [GO:0000004 "biological process unknown" evidence=ND] Pfam:PF00795 InterPro:IPR003010 InterPro:IPR000132 SGD:S000001426 PROSITE:PS50263 EMBL:Z46921 PIR:S50363 GermOnline:139699 PROSITE:PS00920 PROSITE:PS00921 SPTR:P40447	2e-10
Ljwgs_078121.1	1.2.7.35	E3.5.5.1 nitrilase [EC:3.5.5.1] [COG:COG0388] [GO:0000257]	ath:At5g22300	MWD9.8; Nitrilase 4 (sp P46011) [EC:3.5.5.1] [KO:K01501]	4e-22	YIL164c	COG0388	2e-10	NRL4_TOBAC	Hydrolase;Multigenefamily,Nitrilase 4 (EC 3.5.5.1).	5e-24	GO_ID:13900	SGD|S000001426 SPTR:P40447 symbol:NIT1 "nitrilase" [GO:0008372 "cellular component unknown" evidence=ND] [GO:0000257 "nitrilase activity" evidence=ISS] [GO:0000004 "biological process unknown" evidence=ND] Pfam:PF00795 InterPro:IPR003010 InterPro:IPR000132 SGD:S000001426 PROSITE:PS50263 EMBL:Z46921 PIR:S50363 GermOnline:139699 PROSITE:PS00920 PROSITE:PS00921 SPTR:P40447	2e-10
Ljwgs_078121.1	1.6.5.1	E3.5.5.1 nitrilase [EC:3.5.5.1] [COG:COG0388] [GO:0000257]	ath:At5g22300	MWD9.8; Nitrilase 4 (sp P46011) [EC:3.5.5.1] [KO:K01501]	4e-22	YIL164c	COG0388	2e-10	NRL4_TOBAC	Hydrolase;Multigenefamily,Nitrilase 4 (EC 3.5.5.1).	5e-24	GO_ID:13900	SGD|S000001426 SPTR:P40447 symbol:NIT1 "nitrilase" [GO:0008372 "cellular component unknown" evidence=ND] [GO:0000257 "nitrilase activity" evidence=ISS] [GO:0000004 "biological process unknown" evidence=ND] Pfam:PF00795 InterPro:IPR003010 InterPro:IPR000132 SGD:S000001426 PROSITE:PS50263 EMBL:Z46921 PIR:S50363 GermOnline:139699 PROSITE:PS00920 PROSITE:PS00921 SPTR:P40447	2e-10
Ljwgs_078121.1	1.11.16.3	E3.5.5.1 nitrilase [EC:3.5.5.1] [COG:COG0388] [GO:0000257]	ath:At5g22300	MWD9.8; Nitrilase 4 (sp P46011) [EC:3.5.5.1] [KO:K01501]	4e-22	YIL164c	COG0388	2e-10	NRL4_TOBAC	Hydrolase;Multigenefamily,Nitrilase 4 (EC 3.5.5.1).	5e-24	GO_ID:13900	SGD|S000001426 SPTR:P40447 symbol:NIT1 "nitrilase" [GO:0008372 "cellular component unknown" evidence=ND] [GO:0000257 "nitrilase activity" evidence=ISS] [GO:0000004 "biological process unknown" evidence=ND] Pfam:PF00795 InterPro:IPR003010 InterPro:IPR000132 SGD:S000001426 PROSITE:PS50263 EMBL:Z46921 PIR:S50363 GermOnline:139699 PROSITE:PS00920 PROSITE:PS00921 SPTR:P40447	2e-10
Ljwgs_078121.1	1.5.1.30	E6.3.5.1, nadE NAD+ synthase (glutamine-hydrolysing) [EC:6.3.5.1] [COG:COG0171 COG0388] [GO:0003952]	ath:At5g22300	MWD9.8; Nitrilase 4 (sp P46011) [EC:3.5.5.1] [KO:K01501]	4e-22	YIL164c	COG0388	2e-10	NRL4_TOBAC	Hydrolase;Multigenefamily,Nitrilase 4 (EC 3.5.5.1).	5e-24	GO_ID:13900	SGD|S000001426 SPTR:P40447 symbol:NIT1 "nitrilase" [GO:0008372 "cellular component unknown" evidence=ND] [GO:0000257 "nitrilase activity" evidence=ISS] [GO:0000004 "biological process unknown" evidence=ND] Pfam:PF00795 InterPro:IPR003010 InterPro:IPR000132 SGD:S000001426 PROSITE:PS50263 EMBL:Z46921 PIR:S50363 GermOnline:139699 PROSITE:PS00920 PROSITE:PS00921 SPTR:P40447	2e-10
Ljwgs_078121.1	1.9.4.11	E6.3.5.1, nadE NAD+ synthase (glutamine-hydrolysing) [EC:6.3.5.1] [COG:COG0171 COG0388] [GO:0003952]	ath:At5g22300	MWD9.8; Nitrilase 4 (sp P46011) [EC:3.5.5.1] [KO:K01501]	4e-22	YIL164c	COG0388	2e-10	NRL4_TOBAC	Hydrolase;Multigenefamily,Nitrilase 4 (EC 3.5.5.1).	5e-24	GO_ID:13900	SGD|S000001426 SPTR:P40447 symbol:NIT1 "nitrilase" [GO:0008372 "cellular component unknown" evidence=ND] [GO:0000257 "nitrilase activity" evidence=ISS] [GO:0000004 "biological process unknown" evidence=ND] Pfam:PF00795 InterPro:IPR003010 InterPro:IPR000132 SGD:S000001426 PROSITE:PS50263 EMBL:Z46921 PIR:S50363 GermOnline:139699 PROSITE:PS00920 PROSITE:PS00921 SPTR:P40447	2e-10
gi45398698	99.2	Unclassified without homolog
CM0528.7	99.1.4.2936	GO_ID:47048										GO_ID:47048	TAIR|gene:2121059 SPTR:Q9SZL8 symbol:AT4G38180.1 [GO:0005554 "molecular function unknown" evidence=ND] [GO:0008372 "cellular component unknown" evidence=ND] [GO:0009639 "response to red or far red light" evidence=ISS] Pfam:PF03101 INTERPRO:IPR004330 InterPro:IPR007527 Pfam:PF04434 PROSITE:PS50966 InterPro:IPR006564 SMART:SM00575 EMBL:AL035538 EMBL:AL161593 EMBL:AY136457 PIR:T05645 SPTR:Q9SZL8	2e-11
Lj_psaI	1.2.3.2.8	PSAI photosystem I subunit VIII	ath:ArthCp032	PSI I subunit VIII [KO:K02696]	1e-09				PSAI_LOTJA	Chloroplast;Membrane;Photosynthesis;PhotosystemI;Plastid;Transmembrane,Photosystem I reaction center subunit VIII (PSI-I).	2e-12
Ljwgs_000643.2	1.2.1.9.3	QOXB quinol oxidase polypeptide I [EC:1.9.3.-] [COG:COG0843]	ath:cox1	cytochrome c oxidase subunit 1 [EC:1.9.3.1] [KO:K02256]	0	RP405	COG0843	0	COX1_SOYBN	Copper;Electrontransport;Heme;Innermembrane;Iron;Membrane;Metal-binding;Mitochondrion;Oxidoreductase;Respiratorychain;Transmembrane;Transport,Cytochrome c oxidase subunit 1 (EC 1.9.3.1) (Cytochrome c oxidase polypeptide I).	0	GO_ID:27151	ZFIN|ZDB-GENE-011205-14 SPTR:Q9MIY8 symbol:mt-co1 "cytochrome c oxidase I, mitochondrial" [GO:0051597 "response to methylmercury" evidence=IDA] InterPro:IPR000883 Pfam:PF00115 ZFIN:ZDB-GENE-011205-14 HSSP:P00396 PANTHER:PTHR10422 PRINTS:PR01165 PROSITE:PS50855 PROSITE:PS00077 EMBL:AC024175 SMR:Q9MIY8 SPTR:Q9MIY8	0
Ljwgs_000643.2	1.2.1.8.3	COXA cytochrome c oxidase subunit I [COG:COG0843]	ath:cox1	cytochrome c oxidase subunit 1 [EC:1.9.3.1] [KO:K02256]	0	RP405	COG0843	0	COX1_SOYBN	Copper;Electrontransport;Heme;Innermembrane;Iron;Membrane;Metal-binding;Mitochondrion;Oxidoreductase;Respiratorychain;Transmembrane;Transport,Cytochrome c oxidase subunit 1 (EC 1.9.3.1) (Cytochrome c oxidase polypeptide I).	0	GO_ID:27151	ZFIN|ZDB-GENE-011205-14 SPTR:Q9MIY8 symbol:mt-co1 "cytochrome c oxidase I, mitochondrial" [GO:0051597 "response to methylmercury" evidence=IDA] InterPro:IPR000883 Pfam:PF00115 ZFIN:ZDB-GENE-011205-14 HSSP:P00396 PANTHER:PTHR10422 PRINTS:PR01165 PROSITE:PS50855 PROSITE:PS00077 EMBL:AC024175 SMR:Q9MIY8 SPTR:Q9MIY8	0
Ljwgs_000643.2	1.2.1.8.6	COX1 cytochrome c oxidase subunit I [COG:COG0843]	ath:cox1	cytochrome c oxidase subunit 1 [EC:1.9.3.1] [KO:K02256]	0	RP405	COG0843	0	COX1_SOYBN	Copper;Electrontransport;Heme;Innermembrane;Iron;Membrane;Metal-binding;Mitochondrion;Oxidoreductase;Respiratorychain;Transmembrane;Transport,Cytochrome c oxidase subunit 1 (EC 1.9.3.1) (Cytochrome c oxidase polypeptide I).	0	GO_ID:27151	ZFIN|ZDB-GENE-011205-14 SPTR:Q9MIY8 symbol:mt-co1 "cytochrome c oxidase I, mitochondrial" [GO:0051597 "response to methylmercury" evidence=IDA] InterPro:IPR000883 Pfam:PF00115 ZFIN:ZDB-GENE-011205-14 HSSP:P00396 PANTHER:PTHR10422 PRINTS:PR01165 PROSITE:PS50855 PROSITE:PS00077 EMBL:AC024175 SMR:Q9MIY8 SPTR:Q9MIY8	0
Ljwgs_000643.2	1.2.1.10.1	CYOB cytochrome o ubiquinol oxidase subunit I [EC:1.10.3.-] [COG:COG0843]	ath:cox1	cytochrome c oxidase subunit 1 [EC:1.9.3.1] [KO:K02256]	0	RP405	COG0843	0	COX1_SOYBN	Copper;Electrontransport;Heme;Innermembrane;Iron;Membrane;Metal-binding;Mitochondrion;Oxidoreductase;Respiratorychain;Transmembrane;Transport,Cytochrome c oxidase subunit 1 (EC 1.9.3.1) (Cytochrome c oxidase polypeptide I).	0	GO_ID:27151	ZFIN|ZDB-GENE-011205-14 SPTR:Q9MIY8 symbol:mt-co1 "cytochrome c oxidase I, mitochondrial" [GO:0051597 "response to methylmercury" evidence=IDA] InterPro:IPR000883 Pfam:PF00115 ZFIN:ZDB-GENE-011205-14 HSSP:P00396 PANTHER:PTHR10422 PRINTS:PR01165 PROSITE:PS50855 PROSITE:PS00077 EMBL:AC024175 SMR:Q9MIY8 SPTR:Q9MIY8	0
Ljwgs_000642.2.1	99.1.4.8102	GO_ID:28873							RT10_PEA	Mitochondrion;Ribonucleoprotein;Ribosomalprotein;RNAediting,Mitochondrial ribosomal protein S10.	3e-34	GO_ID:28873	TAIR|gene:2087826 SPTR:P42797 symbol:AT3G22300.1 [GO:0003735 "structural constituent of ribosome" evidence=ISS] [GO:0006412 "protein biosynthesis" evidence=ISS] [GO:0015935 "small ribosomal subunit" evidence=ISS] InterPro:IPR001848 Pfam:PF00338 PRINTS:PR00971 ProDom:PD001272 PROSITE:PS00361 EMBL:X80694 EMBL:AB022215 EMBL:AF370548 EMBL:BT006286 PIR:S66361 SPTR:P42797	9e-21
Ljwgs_000642.2.1	99.1.3.2.3740	RT10_PEA							RT10_PEA	Mitochondrion;Ribonucleoprotein;Ribosomalprotein;RNAediting,Mitochondrial ribosomal protein S10.	3e-34	GO_ID:28873	TAIR|gene:2087826 SPTR:P42797 symbol:AT3G22300.1 [GO:0003735 "structural constituent of ribosome" evidence=ISS] [GO:0006412 "protein biosynthesis" evidence=ISS] [GO:0015935 "small ribosomal subunit" evidence=ISS] InterPro:IPR001848 Pfam:PF00338 PRINTS:PR00971 ProDom:PD001272 PROSITE:PS00361 EMBL:X80694 EMBL:AB022215 EMBL:AF370548 EMBL:BT006286 PIR:S66361 SPTR:P42797	9e-21
gi45638602	99.2	Unclassified without homolog
Ljwgs_021181.1	1.2.6.9	E1.11.1.7 peroxidase [EC:1.11.1.7] [GO:0004601]	ath:At5g06720	MPH15.8; peroxidase, putative [EC:1.11.1.7] [KO:K00430]	4e-69				PER53_ARATH	3D-structure;Calcium;Glycoprotein;Heme;Hydrogenperoxide;Iron;Metal-binding;Multigenefamily;Oxidoreductase;Peroxidase;Pyrrolidonecarboxylicacid;Signal,Peroxidase 53 precursor (EC 1.11.1.7) (Atperox P53) (ATPA2).	2e-69	GO_ID:29236	TAIR|gene:2028279 SPTR:Q96512 symbol:AT1G44970.1 [GO:0004601 "peroxidase activity" evidence=ISS] InterPro:IPR002016 InterPro:IPR000823 Pfam:PF00141 InterPro:IPR010255 PROSITE:PS00435 PROSITE:PS00436 PRINTS:PR00458 PROSITE:PS50873 PRINTS:PR00461 EMBL:AC020576 EMBL:X98804 EMBL:AC007915 EMBL:BT008612 EMBL:AY086626 HSSP:Q42578 GeneFarm:1834 SPTR:Q96512	2e-46
Ljwgs_021181.1	1.3.11.18	E1.11.1.7 peroxidase [EC:1.11.1.7] [GO:0004601]	ath:At5g06720	MPH15.8; peroxidase, putative [EC:1.11.1.7] [KO:K00430]	4e-69				PER53_ARATH	3D-structure;Calcium;Glycoprotein;Heme;Hydrogenperoxide;Iron;Metal-binding;Multigenefamily;Oxidoreductase;Peroxidase;Pyrrolidonecarboxylicacid;Signal,Peroxidase 53 precursor (EC 1.11.1.7) (Atperox P53) (ATPA2).	2e-69	GO_ID:29236	TAIR|gene:2028279 SPTR:Q96512 symbol:AT1G44970.1 [GO:0004601 "peroxidase activity" evidence=ISS] InterPro:IPR002016 InterPro:IPR000823 Pfam:PF00141 InterPro:IPR010255 PROSITE:PS00435 PROSITE:PS00436 PRINTS:PR00458 PROSITE:PS50873 PRINTS:PR00461 EMBL:AC020576 EMBL:X98804 EMBL:AC007915 EMBL:BT008612 EMBL:AY086626 HSSP:Q42578 GeneFarm:1834 SPTR:Q96512	2e-46
Ljwgs_021181.1	1.5.13.21	E1.11.1.7 peroxidase [EC:1.11.1.7] [GO:0004601]	ath:At5g06720	MPH15.8; peroxidase, putative [EC:1.11.1.7] [KO:K00430]	4e-69				PER53_ARATH	3D-structure;Calcium;Glycoprotein;Heme;Hydrogenperoxide;Iron;Metal-binding;Multigenefamily;Oxidoreductase;Peroxidase;Pyrrolidonecarboxylicacid;Signal,Peroxidase 53 precursor (EC 1.11.1.7) (Atperox P53) (ATPA2).	2e-69	GO_ID:29236	TAIR|gene:2028279 SPTR:Q96512 symbol:AT1G44970.1 [GO:0004601 "peroxidase activity" evidence=ISS] InterPro:IPR002016 InterPro:IPR000823 Pfam:PF00141 InterPro:IPR010255 PROSITE:PS00435 PROSITE:PS00436 PRINTS:PR00458 PROSITE:PS50873 PRINTS:PR00461 EMBL:AC020576 EMBL:X98804 EMBL:AC007915 EMBL:BT008612 EMBL:AY086626 HSSP:Q42578 GeneFarm:1834 SPTR:Q96512	2e-46
Ljwgs_021181.1	1.10.6.4	E1.11.1.7 peroxidase [EC:1.11.1.7] [GO:0004601]	ath:At5g06720	MPH15.8; peroxidase, putative [EC:1.11.1.7] [KO:K00430]	4e-69				PER53_ARATH	3D-structure;Calcium;Glycoprotein;Heme;Hydrogenperoxide;Iron;Metal-binding;Multigenefamily;Oxidoreductase;Peroxidase;Pyrrolidonecarboxylicacid;Signal,Peroxidase 53 precursor (EC 1.11.1.7) (Atperox P53) (ATPA2).	2e-69	GO_ID:29236	TAIR|gene:2028279 SPTR:Q96512 symbol:AT1G44970.1 [GO:0004601 "peroxidase activity" evidence=ISS] InterPro:IPR002016 InterPro:IPR000823 Pfam:PF00141 InterPro:IPR010255 PROSITE:PS00435 PROSITE:PS00436 PRINTS:PR00458 PROSITE:PS50873 PRINTS:PR00461 EMBL:AC020576 EMBL:X98804 EMBL:AC007915 EMBL:BT008612 EMBL:AY086626 HSSP:Q42578 GeneFarm:1834 SPTR:Q96512	2e-46
Ljwgs_042820.1	3.1.4.10.1	TC.HSP70 heat shock protein 70, Hsp70 family	ath:At3g12580	T2E22.11; heat shock protein 70, putative / HSP70, putative [KO:K03283]	0	YER103w	COG0443	4e-152	HSP7C_PETHY	ATP-binding;Heatshock;Nucleotide-binding,Heat shock cognate 70 kDa protein.	0	GO_ID:29334	TAIR|gene:2101221 SPTR:Q9LHA8 symbol:HSP70 [GO:0005829 "cytosol" evidence=TAS] [GO:0006457 "protein folding" evidence=TAS] [GO:0009408 "response to heat" evidence=IEP] [GO:0009615 "response to virus" evidence=IEP] Pfam:PF00012 Prosite:PS00297 Prosite:PS00329 Prosite:PS01036 InterPro:IPR001023 HSSP:P19120 PRINTS:PR00301 ProDom:PD000089 EMBL:AC069474 EMBL:AP002055 EMBL:AY054183 EMBL:AY059885 EMBL:A…	0
Ljwgs_042820.1	2.3.1.3.1	TC.HSP70 heat shock protein 70, Hsp70 family	ath:At3g12580	T2E22.11; heat shock protein 70, putative / HSP70, putative [KO:K03283]	0	YER103w	COG0443	4e-152	HSP7C_PETHY	ATP-binding;Heatshock;Nucleotide-binding,Heat shock cognate 70 kDa protein.	0	GO_ID:29334	TAIR|gene:2101221 SPTR:Q9LHA8 symbol:HSP70 [GO:0005829 "cytosol" evidence=TAS] [GO:0006457 "protein folding" evidence=TAS] [GO:0009408 "response to heat" evidence=IEP] [GO:0009615 "response to virus" evidence=IEP] Pfam:PF00012 Prosite:PS00297 Prosite:PS00329 Prosite:PS01036 InterPro:IPR001023 HSSP:P19120 PRINTS:PR00301 ProDom:PD000089 EMBL:AC069474 EMBL:AP002055 EMBL:AY054183 EMBL:AY059885 EMBL:A…	0
Ljwgs_042820.1	3.2.2.121	TC.HSP70 heat shock protein 70, Hsp70 family [COG:COG0443] [TC:1.A.33]	ath:At3g12580	T2E22.11; heat shock protein 70, putative / HSP70, putative [KO:K03283]	0	YER103w	COG0443	4e-152	HSP7C_PETHY	ATP-binding;Heatshock;Nucleotide-binding,Heat shock cognate 70 kDa protein.	0	GO_ID:29334	TAIR|gene:2101221 SPTR:Q9LHA8 symbol:HSP70 [GO:0005829 "cytosol" evidence=TAS] [GO:0006457 "protein folding" evidence=TAS] [GO:0009408 "response to heat" evidence=IEP] [GO:0009615 "response to virus" evidence=IEP] Pfam:PF00012 Prosite:PS00297 Prosite:PS00329 Prosite:PS01036 InterPro:IPR001023 HSSP:P19120 PRINTS:PR00301 ProDom:PD000089 EMBL:AC069474 EMBL:AP002055 EMBL:AY054183 EMBL:AY059885 EMBL:A…	0
gi45349495	99.2	Unclassified without homolog
Lj_ycf4	99.1.3.2.406	YCF4_LOTJA							YCF4_LOTJA	Chloroplast;Membrane;Photosynthesis;Plastid;Thylakoid;Transmembrane,Photosystem I assembly protein ycf4.	2e-113
Lj_rps2	2.2.1.1.2	RP-S2, rpsB small subunit ribosomal protein S2 [COG:COG0052]	ana:all4792	rps2; 30S ribosomal protein S2 [KO:K02967]	2e-64	sll1260	COG0052	3e-59	RR2_LOTJA	Chloroplast;Plastid;Ribonucleoprotein;Ribosomalprotein,Chloroplast 30S ribosomal protein S2.	5e-126	GO_ID:10922	TIGR_CMR|BA3965 SPTR:Q81WK8 symbol:BA3965 "ribosomal protein S2" [GO:0003735 "structural constituent of ribosome" evidence=ISS] [GO:0006412 "protein biosynthesis" evidence=ISS] [GO:0009283 "cytosolic small ribosomal subunit (sensu Bacteria)" evidence=ISS] HAMAP:MF_00291 InterPro:IPR001865 Pfam:PF00318 InterPro:IPR005706 PRINTS:PR00395 PROSITE:PS00962 PROSITE:PS00963 TIGRFAMs:TIGR01011 EMBL:AE0173…	3e-49
Lj_rps2	2.2.1.1.54	RP-SAe, RPS0 small subunit ribosomal protein SAe [COG:COG0052]	ana:all4792	rps2; 30S ribosomal protein S2 [KO:K02967]	2e-64	sll1260	COG0052	3e-59	RR2_LOTJA	Chloroplast;Plastid;Ribonucleoprotein;Ribosomalprotein,Chloroplast 30S ribosomal protein S2.	5e-126	GO_ID:10922	TIGR_CMR|BA3965 SPTR:Q81WK8 symbol:BA3965 "ribosomal protein S2" [GO:0003735 "structural constituent of ribosome" evidence=ISS] [GO:0006412 "protein biosynthesis" evidence=ISS] [GO:0009283 "cytosolic small ribosomal subunit (sensu Bacteria)" evidence=ISS] HAMAP:MF_00291 InterPro:IPR001865 Pfam:PF00318 InterPro:IPR005706 PRINTS:PR00395 PROSITE:PS00962 PROSITE:PS00963 TIGRFAMs:TIGR01011 EMBL:AE0173…	3e-49
chr4.CM0219.29	1.10.7.7	E1.14.11.23, FLS flavonol synthase [EC:1.14.11.23] [GO:0045431]	ath:At5g08640	MAH20.20; flavonol synthase 1 (FLS1) [EC:1.14.11.23] [KO:K05278]	2e-44	PA4191	COG3491	5e-23	FLS_EUSGR	Dioxygenase;Flavonoidbiosynthesis;Iron;Metal-binding;Oxidoreductase;VitaminC,Flavonol synthase/flavanone 3-hydroxylase (EC 1.14.11.23) (EC 1.14.11.9) (FLS).	4e-51	GO_ID:53081	TAIR|gene:2010241 SPTR:Q9XIA5 symbol:AT1G49390.1 [GO:0008372 "cellular component unknown" evidence=ND] [GO:0009813 "flavonoid biosynthesis" evidence=ISS] [GO:0016706 "oxidoreductase activity, acting on paired donors, with incorporation or reduction of molecular oxygen, 2-oxoglutarate as one donor, and incorporation of one atom each of oxygen into both donors" evidence=ISS] Pfam:PF03171 InterPro:I…	4e-88
Lj_rpl2	2.2.1.2.42	RP-L8e, RPL8 large subunit ribosomal protein L8e [COG:COG0090]	syc:syc1868_d	rpl2; 50S ribosomal protein L2 [KO:K02886]	1e-79	sll1802	COG0090	7e-74	RK2_LOTJA	Chloroplast;Plastid;Ribonucleoprotein;Ribosomalprotein,Chloroplast 50S ribosomal protein L2.	9e-140	GO_ID:36382	TIGR_CMR|BA0113 SPTR:Q81VS7 symbol:BA0113 "ribosomal protein L2" [GO:0003735 "structural constituent of ribosome" evidence=ISS] [GO:0006412 "protein biosynthesis" evidence=ISS] [GO:0009282 "cytosolic large ribosomal subunit (sensu Bacteria)" evidence=ISS] HAMAP:MF_01320 InterPro:IPR008994 Pfam:PF00181 InterPro:IPR002171 InterPro:IPR008991 InterPro:IPR005880 Pfam:PF03947 HSSP:P04257 PROSITE:PS0046…	2e-68
Lj_rpl2	2.2.1.2.2	RP-L2, rplB large subunit ribosomal protein L2 [COG:COG0090]	syc:syc1868_d	rpl2; 50S ribosomal protein L2 [KO:K02886]	1e-79	sll1802	COG0090	7e-74	RK2_LOTJA	Chloroplast;Plastid;Ribonucleoprotein;Ribosomalprotein,Chloroplast 50S ribosomal protein L2.	9e-140	GO_ID:36382	TIGR_CMR|BA0113 SPTR:Q81VS7 symbol:BA0113 "ribosomal protein L2" [GO:0003735 "structural constituent of ribosome" evidence=ISS] [GO:0006412 "protein biosynthesis" evidence=ISS] [GO:0009282 "cytosolic large ribosomal subunit (sensu Bacteria)" evidence=ISS] HAMAP:MF_01320 InterPro:IPR008994 Pfam:PF00181 InterPro:IPR002171 InterPro:IPR008991 InterPro:IPR005880 Pfam:PF03947 HSSP:P04257 PROSITE:PS0046…	2e-68
gi4336433	4.5.2.5.1	PPP3C, CNA protein phosphatase 3, catalytic subunit [EC:3.1.3.16]	ath:At5g59220	MNC17.13; protein phosphatase 2C (PP2C), putative [EC:3.1.3.16] [KO:K01090]	4e-59	YDL006w	COG0631	3e-25	PP2C4_ARATH	Hydrolase;Magnesium;Manganese;Metal-binding;Multigenefamily;Proteinphosphatase,Protein phosphatase 2C (EC 3.1.3.16) (PP2C).	4e-56	GO_ID:19140	TAIR|gene:2168448 SPTR:Q9FIF5 symbol:AT5G59220.1 [GO:0015071 "protein phosphatase type 2C activity" evidence=ISS] [GO:0009737 "response to abscisic acid stimulus" evidence=IEP] Pfam:PF00481 InterPro:IPR001932 HSSP:P35813 SMART:SM00331 SMART:SM00332 EMBL:AB016890 EMBL:AY054163 EMBL:AY074555 SPTR:Q9FIF5	9e-60
gi4336433	3.2.2.4.2	PPM1A, PP2CA (PPM1B, PP2CB) protein phosphatase 1A/B (formerly 2C) [GO:0015071]	ath:At5g59220	MNC17.13; protein phosphatase 2C (PP2C), putative [EC:3.1.3.16] [KO:K01090]	4e-59	YDL006w	COG0631	3e-25	PP2C4_ARATH	Hydrolase;Magnesium;Manganese;Metal-binding;Multigenefamily;Proteinphosphatase,Protein phosphatase 2C (EC 3.1.3.16) (PP2C).	4e-56	GO_ID:19140	TAIR|gene:2168448 SPTR:Q9FIF5 symbol:AT5G59220.1 [GO:0015071 "protein phosphatase type 2C activity" evidence=ISS] [GO:0009737 "response to abscisic acid stimulus" evidence=IEP] Pfam:PF00481 InterPro:IPR001932 HSSP:P35813 SMART:SM00331 SMART:SM00332 EMBL:AB016890 EMBL:AY054163 EMBL:AY074555 SPTR:Q9FIF5	9e-60
gi4336433	3.2.3.47	PPP2C protein phosphatase 2 (formerly 2A), catalytic subunit [EC:3.1.3.16] [GO:0000158]	ath:At5g59220	MNC17.13; protein phosphatase 2C (PP2C), putative [EC:3.1.3.16] [KO:K01090]	4e-59	YDL006w	COG0631	3e-25	PP2C4_ARATH	Hydrolase;Magnesium;Manganese;Metal-binding;Multigenefamily;Proteinphosphatase,Protein phosphatase 2C (EC 3.1.3.16) (PP2C).	4e-56	GO_ID:19140	TAIR|gene:2168448 SPTR:Q9FIF5 symbol:AT5G59220.1 [GO:0015071 "protein phosphatase type 2C activity" evidence=ISS] [GO:0009737 "response to abscisic acid stimulus" evidence=IEP] Pfam:PF00481 InterPro:IPR001932 HSSP:P35813 SMART:SM00331 SMART:SM00332 EMBL:AB016890 EMBL:AY054163 EMBL:AY074555 SPTR:Q9FIF5	9e-60
gi4336433	3.2.3.90	PPP3C, CNA protein phosphatase 3, catalytic subunit [EC:3.1.3.16]	ath:At5g59220	MNC17.13; protein phosphatase 2C (PP2C), putative [EC:3.1.3.16] [KO:K01090]	4e-59	YDL006w	COG0631	3e-25	PP2C4_ARATH	Hydrolase;Magnesium;Manganese;Metal-binding;Multigenefamily;Proteinphosphatase,Protein phosphatase 2C (EC 3.1.3.16) (PP2C).	4e-56	GO_ID:19140	TAIR|gene:2168448 SPTR:Q9FIF5 symbol:AT5G59220.1 [GO:0015071 "protein phosphatase type 2C activity" evidence=ISS] [GO:0009737 "response to abscisic acid stimulus" evidence=IEP] Pfam:PF00481 InterPro:IPR001932 HSSP:P35813 SMART:SM00331 SMART:SM00332 EMBL:AB016890 EMBL:AY054163 EMBL:AY074555 SPTR:Q9FIF5	9e-60
gi4336433	3.2.11.14	PPP1C protein phosphatase 1, catalytic subunit [EC:3.1.3.16] [GO:0017018]	ath:At5g59220	MNC17.13; protein phosphatase 2C (PP2C), putative [EC:3.1.3.16] [KO:K01090]	4e-59	YDL006w	COG0631	3e-25	PP2C4_ARATH	Hydrolase;Magnesium;Manganese;Metal-binding;Multigenefamily;Proteinphosphatase,Protein phosphatase 2C (EC 3.1.3.16) (PP2C).	4e-56	GO_ID:19140	TAIR|gene:2168448 SPTR:Q9FIF5 symbol:AT5G59220.1 [GO:0015071 "protein phosphatase type 2C activity" evidence=ISS] [GO:0009737 "response to abscisic acid stimulus" evidence=IEP] Pfam:PF00481 InterPro:IPR001932 HSSP:P35813 SMART:SM00331 SMART:SM00332 EMBL:AB016890 EMBL:AY054163 EMBL:AY074555 SPTR:Q9FIF5	9e-60
gi4336433	4.2.2.20.5	SPOIIE stage II sporulation protein E [EC:3.1.3.16] [COG:COG2208]	ath:At5g59220	MNC17.13; protein phosphatase 2C (PP2C), putative [EC:3.1.3.16] [KO:K01090]	4e-59	YDL006w	COG0631	3e-25	PP2C4_ARATH	Hydrolase;Magnesium;Manganese;Metal-binding;Multigenefamily;Proteinphosphatase,Protein phosphatase 2C (EC 3.1.3.16) (PP2C).	4e-56	GO_ID:19140	TAIR|gene:2168448 SPTR:Q9FIF5 symbol:AT5G59220.1 [GO:0015071 "protein phosphatase type 2C activity" evidence=ISS] [GO:0009737 "response to abscisic acid stimulus" evidence=IEP] Pfam:PF00481 InterPro:IPR001932 HSSP:P35813 SMART:SM00331 SMART:SM00332 EMBL:AB016890 EMBL:AY054163 EMBL:AY074555 SPTR:Q9FIF5	9e-60
gi4336433	3.2.6.44.3	PPP2C protein phosphatase 2 (formerly 2A), catalytic subunit [EC:3.1.3.16] [GO:0000158]	ath:At5g59220	MNC17.13; protein phosphatase 2C (PP2C), putative [EC:3.1.3.16] [KO:K01090]	4e-59	YDL006w	COG0631	3e-25	PP2C4_ARATH	Hydrolase;Magnesium;Manganese;Metal-binding;Multigenefamily;Proteinphosphatase,Protein phosphatase 2C (EC 3.1.3.16) (PP2C).	4e-56	GO_ID:19140	TAIR|gene:2168448 SPTR:Q9FIF5 symbol:AT5G59220.1 [GO:0015071 "protein phosphatase type 2C activity" evidence=ISS] [GO:0009737 "response to abscisic acid stimulus" evidence=IEP] Pfam:PF00481 InterPro:IPR001932 HSSP:P35813 SMART:SM00331 SMART:SM00332 EMBL:AB016890 EMBL:AY054163 EMBL:AY074555 SPTR:Q9FIF5	9e-60
gi4336433	3.2.13.28.1	PPP3C, CNA protein phosphatase 3, catalytic subunit [EC:3.1.3.16]	ath:At5g59220	MNC17.13; protein phosphatase 2C (PP2C), putative [EC:3.1.3.16] [KO:K01090]	4e-59	YDL006w	COG0631	3e-25	PP2C4_ARATH	Hydrolase;Magnesium;Manganese;Metal-binding;Multigenefamily;Proteinphosphatase,Protein phosphatase 2C (EC 3.1.3.16) (PP2C).	4e-56	GO_ID:19140	TAIR|gene:2168448 SPTR:Q9FIF5 symbol:AT5G59220.1 [GO:0015071 "protein phosphatase type 2C activity" evidence=ISS] [GO:0009737 "response to abscisic acid stimulus" evidence=IEP] Pfam:PF00481 InterPro:IPR001932 HSSP:P35813 SMART:SM00331 SMART:SM00332 EMBL:AB016890 EMBL:AY054163 EMBL:AY074555 SPTR:Q9FIF5	9e-60
gi4336433	4.3.1.28	PPP1C protein phosphatase 1, catalytic subunit [EC:3.1.3.16] [GO:0017018]	ath:At5g59220	MNC17.13; protein phosphatase 2C (PP2C), putative [EC:3.1.3.16] [KO:K01090]	4e-59	YDL006w	COG0631	3e-25	PP2C4_ARATH	Hydrolase;Magnesium;Manganese;Metal-binding;Multigenefamily;Proteinphosphatase,Protein phosphatase 2C (EC 3.1.3.16) (PP2C).	4e-56	GO_ID:19140	TAIR|gene:2168448 SPTR:Q9FIF5 symbol:AT5G59220.1 [GO:0015071 "protein phosphatase type 2C activity" evidence=ISS] [GO:0009737 "response to abscisic acid stimulus" evidence=IEP] Pfam:PF00481 InterPro:IPR001932 HSSP:P35813 SMART:SM00331 SMART:SM00332 EMBL:AB016890 EMBL:AY054163 EMBL:AY074555 SPTR:Q9FIF5	9e-60
gi4336433	4.3.3.12.1	PPP2C protein phosphatase 2 (formerly 2A), catalytic subunit [EC:3.1.3.16] [GO:0000158]	ath:At5g59220	MNC17.13; protein phosphatase 2C (PP2C), putative [EC:3.1.3.16] [KO:K01090]	4e-59	YDL006w	COG0631	3e-25	PP2C4_ARATH	Hydrolase;Magnesium;Manganese;Metal-binding;Multigenefamily;Proteinphosphatase,Protein phosphatase 2C (EC 3.1.3.16) (PP2C).	4e-56	GO_ID:19140	TAIR|gene:2168448 SPTR:Q9FIF5 symbol:AT5G59220.1 [GO:0015071 "protein phosphatase type 2C activity" evidence=ISS] [GO:0009737 "response to abscisic acid stimulus" evidence=IEP] Pfam:PF00481 InterPro:IPR001932 HSSP:P35813 SMART:SM00331 SMART:SM00332 EMBL:AB016890 EMBL:AY054163 EMBL:AY074555 SPTR:Q9FIF5	9e-60
gi4336433	4.2.5.36.1	PPP3C, CNA protein phosphatase 3, catalytic subunit [EC:3.1.3.16]	ath:At5g59220	MNC17.13; protein phosphatase 2C (PP2C), putative [EC:3.1.3.16] [KO:K01090]	4e-59	YDL006w	COG0631	3e-25	PP2C4_ARATH	Hydrolase;Magnesium;Manganese;Metal-binding;Multigenefamily;Proteinphosphatase,Protein phosphatase 2C (EC 3.1.3.16) (PP2C).	4e-56	GO_ID:19140	TAIR|gene:2168448 SPTR:Q9FIF5 symbol:AT5G59220.1 [GO:0015071 "protein phosphatase type 2C activity" evidence=ISS] [GO:0009737 "response to abscisic acid stimulus" evidence=IEP] Pfam:PF00481 InterPro:IPR001932 HSSP:P35813 SMART:SM00331 SMART:SM00332 EMBL:AB016890 EMBL:AY054163 EMBL:AY074555 SPTR:Q9FIF5	9e-60
gi4336433	4.1.3.45	PPP1C protein phosphatase 1, catalytic subunit [EC:3.1.3.16] [GO:0017018]	ath:At5g59220	MNC17.13; protein phosphatase 2C (PP2C), putative [EC:3.1.3.16] [KO:K01090]	4e-59	YDL006w	COG0631	3e-25	PP2C4_ARATH	Hydrolase;Magnesium;Manganese;Metal-binding;Multigenefamily;Proteinphosphatase,Protein phosphatase 2C (EC 3.1.3.16) (PP2C).	4e-56	GO_ID:19140	TAIR|gene:2168448 SPTR:Q9FIF5 symbol:AT5G59220.1 [GO:0015071 "protein phosphatase type 2C activity" evidence=ISS] [GO:0009737 "response to abscisic acid stimulus" evidence=IEP] Pfam:PF00481 InterPro:IPR001932 HSSP:P35813 SMART:SM00331 SMART:SM00332 EMBL:AB016890 EMBL:AY054163 EMBL:AY074555 SPTR:Q9FIF5	9e-60
gi4336433	3.2.9.102	PPP3C, CNA protein phosphatase 3, catalytic subunit [EC:3.1.3.16]	ath:At5g59220	MNC17.13; protein phosphatase 2C (PP2C), putative [EC:3.1.3.16] [KO:K01090]	4e-59	YDL006w	COG0631	3e-25	PP2C4_ARATH	Hydrolase;Magnesium;Manganese;Metal-binding;Multigenefamily;Proteinphosphatase,Protein phosphatase 2C (EC 3.1.3.16) (PP2C).	4e-56	GO_ID:19140	TAIR|gene:2168448 SPTR:Q9FIF5 symbol:AT5G59220.1 [GO:0015071 "protein phosphatase type 2C activity" evidence=ISS] [GO:0009737 "response to abscisic acid stimulus" evidence=IEP] Pfam:PF00481 InterPro:IPR001932 HSSP:P35813 SMART:SM00331 SMART:SM00332 EMBL:AB016890 EMBL:AY054163 EMBL:AY074555 SPTR:Q9FIF5	9e-60
gi4336433	3.2.14.10.1	PPP3C, CNA protein phosphatase 3, catalytic subunit [EC:3.1.3.16]	ath:At5g59220	MNC17.13; protein phosphatase 2C (PP2C), putative [EC:3.1.3.16] [KO:K01090]	4e-59	YDL006w	COG0631	3e-25	PP2C4_ARATH	Hydrolase;Magnesium;Manganese;Metal-binding;Multigenefamily;Proteinphosphatase,Protein phosphatase 2C (EC 3.1.3.16) (PP2C).	4e-56	GO_ID:19140	TAIR|gene:2168448 SPTR:Q9FIF5 symbol:AT5G59220.1 [GO:0015071 "protein phosphatase type 2C activity" evidence=ISS] [GO:0009737 "response to abscisic acid stimulus" evidence=IEP] Pfam:PF00481 InterPro:IPR001932 HSSP:P35813 SMART:SM00331 SMART:SM00332 EMBL:AB016890 EMBL:AY054163 EMBL:AY074555 SPTR:Q9FIF5	9e-60
Ljwgs_023554.1	99.1.4.3932	GO_ID:49378										GO_ID:49378	TAIR|gene:2056880 SPTR:O81059 symbol:EMB1579 "EMBRYO DEFECTIVE 1579" [GO:0005488 "binding" evidence=ISS] InterPro:IPR002048 InterPro:IPR011992 ProDom:PD000012 EMBL:AC005313 PIR:T02711 SPTR:O81059	3e-68
TC13820	99.2	Unclassified without homolog
Ljwgs_084631.1	2.4.3.9	E2.7.7.49 RNA-directed DNA polymerase [EC:2.7.7.49] [COG:COG3344] [GO:0003721 0003964]							POLX_TOBAC	Aspartylprotease;Endonuclease;Hydrolase;Metal-binding;Nuclease;Nucleotidyltransferase;Polyprotein;Protease;RNA-directedDNApolymerase;Transferase;Transposableelement;Zinc;Zinc-finger,Retrovirus-related Pol polyprotein from transposon TNT 1-94 [Contains: Protease (EC 3.4.23.-); Reverse transcriptase (EC 2.7.7.49); Endonuclease].	1e-81	GO_ID:9534	TAIR|gene:2008108 SPTR:Q9C739 symbol:AT1G48710.1 [GO:0004803 "transposase activity" evidence=ISS] InterPro:IPR001878 InterPro:IPR001584 Pfam:PF00098 Pfam:PF00665 PRINTS:PR00939 SMART:SM00343 PROSITE:PS50158 EMBL:AC073555 SPTR:Q9C739	1e-53
Ljwgs_047219.1	1.3.12.27	E5.3.99.5, TBXAS1, CYP5A cytochrome P450, family 5, subfamily A (thromboxane-A synthase) [EC:5.3.99.5] [GO:0004796]	hsa:6916	TBXAS1; thromboxane A synthase 1 (platelet, cytochrome P450, family 5, subfamily A) [EC:5.3.99.5] [KO:K01832]	6e-10				THAS_PIG	Fattyacidbiosynthesis;Heme;Iron;Isomerase;Lipidsynthesis;Membrane;Metal-binding;Monooxygenase;Oxidoreductase;Prostaglandinbiosynthesis;Transmembrane,Thromboxane-A synthase (EC 5.3.99.5) (TXA synthase) (TXS).	4e-11	GO_ID:47294	MGI|MGI:98497 SPTR:P36423 symbol:Tbxas1 "thromboxane A synthase 1, platelet" [GO:0016021 "integral to membrane" evidence=RCA] InterPro:IPR001128 Pfam:PF00067 InterPro:IPR002401 MGI:MGI:98497 PRINTS:PR00463 PRINTS:PR00385 PROSITE:PS00086 HSSP:P14779 EMBL:L18868 EMBL:U41397 EMBL:U41326 EMBL:U41327 EMBL:U41328 EMBL:U41329 EMBL:U41330 EMBL:U41331 EMBL:U41332 EMBL:U41333 EMBL:U41334 EMBL:U41335 EMBL:U…	8e-09
Ljwgs_047219.1	1.3.11.13	E5.3.99.5, TBXAS1, CYP5A cytochrome P450, family 5, subfamily A (thromboxane-A synthase) [EC:5.3.99.5] [GO:0004796]	hsa:6916	TBXAS1; thromboxane A synthase 1 (platelet, cytochrome P450, family 5, subfamily A) [EC:5.3.99.5] [KO:K01832]	6e-10				THAS_PIG	Fattyacidbiosynthesis;Heme;Iron;Isomerase;Lipidsynthesis;Membrane;Metal-binding;Monooxygenase;Oxidoreductase;Prostaglandinbiosynthesis;Transmembrane,Thromboxane-A synthase (EC 5.3.99.5) (TXA synthase) (TXS).	4e-11	GO_ID:47294	MGI|MGI:98497 SPTR:P36423 symbol:Tbxas1 "thromboxane A synthase 1, platelet" [GO:0016021 "integral to membrane" evidence=RCA] InterPro:IPR001128 Pfam:PF00067 InterPro:IPR002401 MGI:MGI:98497 PRINTS:PR00463 PRINTS:PR00385 PROSITE:PS00086 HSSP:P14779 EMBL:L18868 EMBL:U41397 EMBL:U41326 EMBL:U41327 EMBL:U41328 EMBL:U41329 EMBL:U41330 EMBL:U41331 EMBL:U41332 EMBL:U41333 EMBL:U41334 EMBL:U41335 EMBL:U…	8e-09
Ljwgs_102351.1	99.2	Unclassified without homolog
Ljwgs_146131.1	99.2	Unclassified without homolog
Ljwgs_026189.1	99.1.4.2162	GO_ID:1282										GO_ID:1282	TAIR|gene:2195622 SPTR:O80763 symbol:AT1G60420.1 [GO:0008372 "cellular component unknown" evidence=ND] InterPro:IPR006663 Pfam:PF00085 InterPro:IPR006662 Prosite:PS00194 GO:GO:0006810 PRINTS:PR00421 InterPro:IPR011424 Pfam:PF07649 InterPro:IPR011594 ProDom:PD003679 EMBL:AC004473 EMBL:AY065433 EMBL:AY117231 PIR:T02292 HSSP:O77093 SMR:O80763 SPTR:O80763	2e-30
Ljwgs_078121.1	1.5.14.41	E3.5.5.1 nitrilase [EC:3.5.5.1] [COG:COG0388] [GO:0000257]	ath:At5g22300	MWD9.8; Nitrilase 4 (sp P46011) [EC:3.5.5.1] [KO:K01501]	4e-22	YIL164c	COG0388	2e-10	NRL4_TOBAC	Hydrolase;Multigenefamily,Nitrilase 4 (EC 3.5.5.1).	5e-24	GO_ID:13900	SGD|S000001426 SPTR:P40447 symbol:NIT1 "nitrilase" [GO:0008372 "cellular component unknown" evidence=ND] [GO:0000257 "nitrilase activity" evidence=ISS] [GO:0000004 "biological process unknown" evidence=ND] Pfam:PF00795 InterPro:IPR003010 InterPro:IPR000132 SGD:S000001426 PROSITE:PS50263 EMBL:Z46921 PIR:S50363 GermOnline:139699 PROSITE:PS00920 PROSITE:PS00921 SPTR:P40447	2e-10
Ljwgs_078121.1	1.11.10.9	E3.5.5.7 aliphatic nitrilase [EC:3.5.5.7] [COG:COG0388] [GO:0018762]	ath:At5g22300	MWD9.8; Nitrilase 4 (sp P46011) [EC:3.5.5.1] [KO:K01501]	4e-22	YIL164c	COG0388	2e-10	NRL4_TOBAC	Hydrolase;Multigenefamily,Nitrilase 4 (EC 3.5.5.1).	5e-24	GO_ID:13900	SGD|S000001426 SPTR:P40447 symbol:NIT1 "nitrilase" [GO:0008372 "cellular component unknown" evidence=ND] [GO:0000257 "nitrilase activity" evidence=ISS] [GO:0000004 "biological process unknown" evidence=ND] Pfam:PF00795 InterPro:IPR003010 InterPro:IPR000132 SGD:S000001426 PROSITE:PS50263 EMBL:Z46921 PIR:S50363 GermOnline:139699 PROSITE:PS00920 PROSITE:PS00921 SPTR:P40447	2e-10
Ljwgs_078121.1	1.2.7.35	E3.5.5.1 nitrilase [EC:3.5.5.1] [COG:COG0388] [GO:0000257]	ath:At5g22300	MWD9.8; Nitrilase 4 (sp P46011) [EC:3.5.5.1] [KO:K01501]	4e-22	YIL164c	COG0388	2e-10	NRL4_TOBAC	Hydrolase;Multigenefamily,Nitrilase 4 (EC 3.5.5.1).	5e-24	GO_ID:13900	SGD|S000001426 SPTR:P40447 symbol:NIT1 "nitrilase" [GO:0008372 "cellular component unknown" evidence=ND] [GO:0000257 "nitrilase activity" evidence=ISS] [GO:0000004 "biological process unknown" evidence=ND] Pfam:PF00795 InterPro:IPR003010 InterPro:IPR000132 SGD:S000001426 PROSITE:PS50263 EMBL:Z46921 PIR:S50363 GermOnline:139699 PROSITE:PS00920 PROSITE:PS00921 SPTR:P40447	2e-10
Ljwgs_078121.1	1.6.5.1	E3.5.5.1 nitrilase [EC:3.5.5.1] [COG:COG0388] [GO:0000257]	ath:At5g22300	MWD9.8; Nitrilase 4 (sp P46011) [EC:3.5.5.1] [KO:K01501]	4e-22	YIL164c	COG0388	2e-10	NRL4_TOBAC	Hydrolase;Multigenefamily,Nitrilase 4 (EC 3.5.5.1).	5e-24	GO_ID:13900	SGD|S000001426 SPTR:P40447 symbol:NIT1 "nitrilase" [GO:0008372 "cellular component unknown" evidence=ND] [GO:0000257 "nitrilase activity" evidence=ISS] [GO:0000004 "biological process unknown" evidence=ND] Pfam:PF00795 InterPro:IPR003010 InterPro:IPR000132 SGD:S000001426 PROSITE:PS50263 EMBL:Z46921 PIR:S50363 GermOnline:139699 PROSITE:PS00920 PROSITE:PS00921 SPTR:P40447	2e-10
Ljwgs_078121.1	1.11.16.3	E3.5.5.1 nitrilase [EC:3.5.5.1] [COG:COG0388] [GO:0000257]	ath:At5g22300	MWD9.8; Nitrilase 4 (sp P46011) [EC:3.5.5.1] [KO:K01501]	4e-22	YIL164c	COG0388	2e-10	NRL4_TOBAC	Hydrolase;Multigenefamily,Nitrilase 4 (EC 3.5.5.1).	5e-24	GO_ID:13900	SGD|S000001426 SPTR:P40447 symbol:NIT1 "nitrilase" [GO:0008372 "cellular component unknown" evidence=ND] [GO:0000257 "nitrilase activity" evidence=ISS] [GO:0000004 "biological process unknown" evidence=ND] Pfam:PF00795 InterPro:IPR003010 InterPro:IPR000132 SGD:S000001426 PROSITE:PS50263 EMBL:Z46921 PIR:S50363 GermOnline:139699 PROSITE:PS00920 PROSITE:PS00921 SPTR:P40447	2e-10
Ljwgs_078121.1	1.5.1.30	E6.3.5.1, nadE NAD+ synthase (glutamine-hydrolysing) [EC:6.3.5.1] [COG:COG0171 COG0388] [GO:0003952]	ath:At5g22300	MWD9.8; Nitrilase 4 (sp P46011) [EC:3.5.5.1] [KO:K01501]	4e-22	YIL164c	COG0388	2e-10	NRL4_TOBAC	Hydrolase;Multigenefamily,Nitrilase 4 (EC 3.5.5.1).	5e-24	GO_ID:13900	SGD|S000001426 SPTR:P40447 symbol:NIT1 "nitrilase" [GO:0008372 "cellular component unknown" evidence=ND] [GO:0000257 "nitrilase activity" evidence=ISS] [GO:0000004 "biological process unknown" evidence=ND] Pfam:PF00795 InterPro:IPR003010 InterPro:IPR000132 SGD:S000001426 PROSITE:PS50263 EMBL:Z46921 PIR:S50363 GermOnline:139699 PROSITE:PS00920 PROSITE:PS00921 SPTR:P40447	2e-10
Ljwgs_078121.1	1.9.4.11	E6.3.5.1, nadE NAD+ synthase (glutamine-hydrolysing) [EC:6.3.5.1] [COG:COG0171 COG0388] [GO:0003952]	ath:At5g22300	MWD9.8; Nitrilase 4 (sp P46011) [EC:3.5.5.1] [KO:K01501]	4e-22	YIL164c	COG0388	2e-10	NRL4_TOBAC	Hydrolase;Multigenefamily,Nitrilase 4 (EC 3.5.5.1).	5e-24	GO_ID:13900	SGD|S000001426 SPTR:P40447 symbol:NIT1 "nitrilase" [GO:0008372 "cellular component unknown" evidence=ND] [GO:0000257 "nitrilase activity" evidence=ISS] [GO:0000004 "biological process unknown" evidence=ND] Pfam:PF00795 InterPro:IPR003010 InterPro:IPR000132 SGD:S000001426 PROSITE:PS50263 EMBL:Z46921 PIR:S50363 GermOnline:139699 PROSITE:PS00920 PROSITE:PS00921 SPTR:P40447	2e-10
Ljwgs_147605.1	99.2	Unclassified without homolog
Ljwgs_147667.1	99.1.4.6267	GO_ID:38307										GO_ID:38307	TAIR|gene:2167952 SPTR:Q9LE81 symbol:AT5G62310.1 [GO:0016301 "kinase activity" evidence=ISS] InterPro:IPR000719 InterPro:IPR002290 InterPro:IPR008271 Pfam:PF00069 Prosite:PS00108 ProDom:PD000001 PROSITE:PS50011 SMART:SM00220 HSSP:P31751 EMBL:AB019235 EMBL:AB037133 SPTR:Q9LE81	2e-16
gi45625192	99.2	Unclassified without homolog
gi11065513	99.2	Unclassified without homolog
Ljwgs_017525.1	1.9.4.15	E2.7.1.- [EC:2.7.1.-] [COG:COG0515 COG1493]	ath:At5g08590	MAH20.15; serine/threonine protein kinase (ASK2) [EC:2.7.1.37] [KO:K00870]	2e-51	YDR477w_1	COG0515	3e-17	SAPKA_ORYSA	Abscisicacidsignalingpathway;ATP-binding;Kinase;Nucleotide-binding;Phosphorylation;Serine/threonine-proteinkinase;Transferase,Serine/threonine-protein kinase SAPK10 (EC 2.7.1.37) (Osmotic stress/abscisic acid-activated protein kinase 10).	3e-70	GO_ID:22802	TAIR|gene:2174998 SPTR:Q39193 symbol:AT5G66880 [GO:0008372 "cellular component unknown" evidence=ND] [GO:0016301 "kinase activity" evidence=ISS] [GO:0004672 "protein kinase activity" evidence=TAS] [GO:0009738 "abscisic acid mediated signaling" evidence=TAS] InterPro:IPR000719 InterPro:IPR002290 InterPro:IPR008271 Pfam:PF00069 Prosite:PS00108 Prosite:PS00107 ProDom:PD000001 PROSITE:PS50011 SMART:S…	8e-70
Ljwgs_017525.1	1.7.8.19	WAAY, rfaY lipopolysaccharide core biosynthesis protein RFAY [EC:2.7.-.-] [COG:COG0515]	ath:At5g08590	MAH20.15; serine/threonine protein kinase (ASK2) [EC:2.7.1.37] [KO:K00870]	2e-51	YDR477w_1	COG0515	3e-17	SAPKA_ORYSA	Abscisicacidsignalingpathway;ATP-binding;Kinase;Nucleotide-binding;Phosphorylation;Serine/threonine-proteinkinase;Transferase,Serine/threonine-protein kinase SAPK10 (EC 2.7.1.37) (Osmotic stress/abscisic acid-activated protein kinase 10).	3e-70	GO_ID:22802	TAIR|gene:2174998 SPTR:Q39193 symbol:AT5G66880 [GO:0008372 "cellular component unknown" evidence=ND] [GO:0016301 "kinase activity" evidence=ISS] [GO:0004672 "protein kinase activity" evidence=TAS] [GO:0009738 "abscisic acid mediated signaling" evidence=TAS] InterPro:IPR000719 InterPro:IPR002290 InterPro:IPR008271 Pfam:PF00069 Prosite:PS00108 Prosite:PS00107 ProDom:PD000001 PROSITE:PS50011 SMART:S…	8e-70
Ljwgs_017525.1	1.1.17.19	E2.7.1.- [EC:2.7.1.-] [COG:COG0515 COG1493]	ath:At5g08590	MAH20.15; serine/threonine protein kinase (ASK2) [EC:2.7.1.37] [KO:K00870]	2e-51	YDR477w_1	COG0515	3e-17	SAPKA_ORYSA	Abscisicacidsignalingpathway;ATP-binding;Kinase;Nucleotide-binding;Phosphorylation;Serine/threonine-proteinkinase;Transferase,Serine/threonine-protein kinase SAPK10 (EC 2.7.1.37) (Osmotic stress/abscisic acid-activated protein kinase 10).	3e-70	GO_ID:22802	TAIR|gene:2174998 SPTR:Q39193 symbol:AT5G66880 [GO:0008372 "cellular component unknown" evidence=ND] [GO:0016301 "kinase activity" evidence=ISS] [GO:0004672 "protein kinase activity" evidence=TAS] [GO:0009738 "abscisic acid mediated signaling" evidence=TAS] InterPro:IPR000719 InterPro:IPR002290 InterPro:IPR008271 Pfam:PF00069 Prosite:PS00108 Prosite:PS00107 ProDom:PD000001 PROSITE:PS50011 SMART:S…	8e-70
Ljwgs_017525.1	3.3.10.117	BMPR1 bone morphogenetic protein receptor, type I [EC:2.7.1.37]	ath:At5g08590	MAH20.15; serine/threonine protein kinase (ASK2) [EC:2.7.1.37] [KO:K00870]	2e-51	YDR477w_1	COG0515	3e-17	SAPKA_ORYSA	Abscisicacidsignalingpathway;ATP-binding;Kinase;Nucleotide-binding;Phosphorylation;Serine/threonine-proteinkinase;Transferase,Serine/threonine-protein kinase SAPK10 (EC 2.7.1.37) (Osmotic stress/abscisic acid-activated protein kinase 10).	3e-70	GO_ID:22802	TAIR|gene:2174998 SPTR:Q39193 symbol:AT5G66880 [GO:0008372 "cellular component unknown" evidence=ND] [GO:0016301 "kinase activity" evidence=ISS] [GO:0004672 "protein kinase activity" evidence=TAS] [GO:0009738 "abscisic acid mediated signaling" evidence=TAS] InterPro:IPR000719 InterPro:IPR002290 InterPro:IPR008271 Pfam:PF00069 Prosite:PS00108 Prosite:PS00107 ProDom:PD000001 PROSITE:PS50011 SMART:S…	8e-70
Ljwgs_017525.1	1.11.16.8	E2.7.1.- [EC:2.7.1.-] [COG:COG0515 COG1493]	ath:At5g08590	MAH20.15; serine/threonine protein kinase (ASK2) [EC:2.7.1.37] [KO:K00870]	2e-51	YDR477w_1	COG0515	3e-17	SAPKA_ORYSA	Abscisicacidsignalingpathway;ATP-binding;Kinase;Nucleotide-binding;Phosphorylation;Serine/threonine-proteinkinase;Transferase,Serine/threonine-protein kinase SAPK10 (EC 2.7.1.37) (Osmotic stress/abscisic acid-activated protein kinase 10).	3e-70	GO_ID:22802	TAIR|gene:2174998 SPTR:Q39193 symbol:AT5G66880 [GO:0008372 "cellular component unknown" evidence=ND] [GO:0016301 "kinase activity" evidence=ISS] [GO:0004672 "protein kinase activity" evidence=TAS] [GO:0009738 "abscisic acid mediated signaling" evidence=TAS] InterPro:IPR000719 InterPro:IPR002290 InterPro:IPR008271 Pfam:PF00069 Prosite:PS00108 Prosite:PS00107 ProDom:PD000001 PROSITE:PS50011 SMART:S…	8e-70
Ljwgs_017525.1	4.2.4	Cell cycle [CLASS:04110] [PATH:hsa04110] [COG:COG0515]	ath:At5g08590	MAH20.15; serine/threonine protein kinase (ASK2) [EC:2.7.1.37] [KO:K00870]	2e-51	YDR477w_1	COG0515	3e-17	SAPKA_ORYSA	Abscisicacidsignalingpathway;ATP-binding;Kinase;Nucleotide-binding;Phosphorylation;Serine/threonine-proteinkinase;Transferase,Serine/threonine-protein kinase SAPK10 (EC 2.7.1.37) (Osmotic stress/abscisic acid-activated protein kinase 10).	3e-70	GO_ID:22802	TAIR|gene:2174998 SPTR:Q39193 symbol:AT5G66880 [GO:0008372 "cellular component unknown" evidence=ND] [GO:0016301 "kinase activity" evidence=ISS] [GO:0004672 "protein kinase activity" evidence=TAS] [GO:0009738 "abscisic acid mediated signaling" evidence=TAS] InterPro:IPR000719 InterPro:IPR002290 InterPro:IPR008271 Pfam:PF00069 Prosite:PS00108 Prosite:PS00107 ProDom:PD000001 PROSITE:PS50011 SMART:S…	8e-70
Ljwgs_017525.1	3.2.2.1	Protein kinase [EC:2.7.1.37]	ath:At5g08590	MAH20.15; serine/threonine protein kinase (ASK2) [EC:2.7.1.37] [KO:K00870]	2e-51	YDR477w_1	COG0515	3e-17	SAPKA_ORYSA	Abscisicacidsignalingpathway;ATP-binding;Kinase;Nucleotide-binding;Phosphorylation;Serine/threonine-proteinkinase;Transferase,Serine/threonine-protein kinase SAPK10 (EC 2.7.1.37) (Osmotic stress/abscisic acid-activated protein kinase 10).	3e-70	GO_ID:22802	TAIR|gene:2174998 SPTR:Q39193 symbol:AT5G66880 [GO:0008372 "cellular component unknown" evidence=ND] [GO:0016301 "kinase activity" evidence=ISS] [GO:0004672 "protein kinase activity" evidence=TAS] [GO:0009738 "abscisic acid mediated signaling" evidence=TAS] InterPro:IPR000719 InterPro:IPR002290 InterPro:IPR008271 Pfam:PF00069 Prosite:PS00108 Prosite:PS00107 ProDom:PD000001 PROSITE:PS50011 SMART:S…	8e-70
gi45401037	99.2	Unclassified without homolog
Ljwgs_036277.0.1	99.2	Unclassified without homolog
Ljwgs_006845.1	99.1.4.2876	GO_ID:29848							NSP2_MEDTR	Nodulation;Nuclearprotein;Transcription;Transcriptionregulation,Nodulation signaling pathway 2 protein.	2e-138	GO_ID:29848	TAIR|gene:2132481 SPTR:Q9SUF5 symbol:AT4G08250.1 [GO:0003700 "transcription factor activity" evidence=ISS] [GO:0008372 "cellular component unknown" evidence=ND] [GO:0045449 "regulation of transcription" evidence=TAS] Pfam:PF03514 InterPro:IPR005202 PROSITE:PS50985 EMBL:AL161510 EMBL:AL080252 PIR:T10552 SPTR:Q9SUF5	1e-111
Ljwgs_006845.1	99.1.3.2.32	NSP2_MEDTR							NSP2_MEDTR	Nodulation;Nuclearprotein;Transcription;Transcriptionregulation,Nodulation signaling pathway 2 protein.	2e-138	GO_ID:29848	TAIR|gene:2132481 SPTR:Q9SUF5 symbol:AT4G08250.1 [GO:0003700 "transcription factor activity" evidence=ISS] [GO:0008372 "cellular component unknown" evidence=ND] [GO:0045449 "regulation of transcription" evidence=TAS] Pfam:PF03514 InterPro:IPR005202 PROSITE:PS50985 EMBL:AL161510 EMBL:AL080252 PIR:T10552 SPTR:Q9SUF5	1e-111
Ljwgs_134387.1	99.1.3.2.132	TINY_ARATH							TINY_ARATH	Activator;DNA-binding;Nuclearprotein;Transcription;Transcriptionregulation,Transcriptional factor TINY.	8e-18	GO_ID:52503	TAIR|gene:2155497 SPTR:Q9FH94 symbol:AT5G67190.1 [GO:0003700 "transcription factor activity" evidence=ISS] [GO:0003677 "DNA binding" evidence=ISS] [GO:0005634 "nucleus" evidence=IC] [GO:0006355 "regulation of transcription, DNA-dependent" evidence=ISS] InterPro:IPR001471 Pfam:PF00847 GO:GO:0005634 HSSP:O80337 PRINTS:PR00367 ProDom:PD001423 SMART:SM00380 EMBL:AB020742 SPTR:Q9FH94	3e-34
Ljwgs_134387.1	99.1.4.78	GO_ID:52503							TINY_ARATH	Activator;DNA-binding;Nuclearprotein;Transcription;Transcriptionregulation,Transcriptional factor TINY.	8e-18	GO_ID:52503	TAIR|gene:2155497 SPTR:Q9FH94 symbol:AT5G67190.1 [GO:0003700 "transcription factor activity" evidence=ISS] [GO:0003677 "DNA binding" evidence=ISS] [GO:0005634 "nucleus" evidence=IC] [GO:0006355 "regulation of transcription, DNA-dependent" evidence=ISS] InterPro:IPR001471 Pfam:PF00847 GO:GO:0005634 HSSP:O80337 PRINTS:PR00367 ProDom:PD001423 SMART:SM00380 EMBL:AB020742 SPTR:Q9FH94	3e-34
chr4.CM0026.35	99.2	Unclassified without homolog
Ljwgs_106704.1	4.2.5	Apoptosis [CLASS:04210] [PATH:hsa04210] [GO:0006915]							TMVRN_NICGU	Alternativesplicing;ATP-binding;Hypersensitiveresponse;Leucine-richrepeat;Nucleotide-binding;Plantdefense;Repeat,TMV resistance protein N.	8e-29	GO_ID:9195	TAIR|gene:2122198 SPTR:O65506 symbol:AT4G36140.1 [GO:0006952 "defense response" evidence=ISS] Pfam:PF00560 InterPro:IPR003593 InterPro:IPR001611 InterPro:IPR000157 InterPro:IPR002182 InterPro:IPR000767 Pfam:PF01582 GO:GO:0006915 SMART:SM00382 GO:GO:0016020 InterPro:IPR011991 SMART:SM00255 PROSITE:PS50104 PRINTS:PR00364 Pfam:PF00931 InterPro:IPR011713 Pfam:PF07725 EMBL:AL161588 EMBL:AL022141 PIR:T…	4e-29
Lj_accD	1.5.6.22.2	E6.4.1.4B 3-methylcrotonyl-CoA carboxylase beta subunit [COG:COG0777 COG0825]	tel:tlr1643	accD; acetyl-CoA carboxylase beta subunit [EC:6.4.1.2] [KO:K01963]	6e-81	sll0336	COG0777	1e-81	ACCD_LOTJA	Chloroplast;Fattyacidbiosynthesis;Ligase;Lipidsynthesis;Metal-binding;Plastid;Zinc;Zinc-finger,Acetyl-coenzyme A carboxylase carboxyl transferase subunit beta (EC 6.4.1.2) (ACCase beta chain).	0	GO_ID:32842	TIGR_CMR|BA4846 SPTR:Q81KY8 symbol:BA4846 "acetyl-CoA carboxylase, carboxyl transferase, beta subunit" [GO:0003989 "acetyl-CoA carboxylase activity" evidence=ISS] [GO:0006633 "fatty acid biosynthesis" evidence=ISS] [GO:0009317 "acetyl-CoA carboxylase complex" evidence=ISS] InterPro:IPR000022 InterPro:IPR000438 Pfam:PF01039 InterPro:IPR011762 PROSITE:PS50980 HSSP:Q8GBW6 PRINTS:PR01070 EMBL:AE01733…	5e-57
Lj_accD	1.1.13.21.1	E4.1.1.41A, mmdA methylmalonyl-CoA decarboxylase alpha chain [COG:COG0777 COG0825]	tel:tlr1643	accD; acetyl-CoA carboxylase beta subunit [EC:6.4.1.2] [KO:K01963]	6e-81	sll0336	COG0777	1e-81	ACCD_LOTJA	Chloroplast;Fattyacidbiosynthesis;Ligase;Lipidsynthesis;Metal-binding;Plastid;Zinc;Zinc-finger,Acetyl-coenzyme A carboxylase carboxyl transferase subunit beta (EC 6.4.1.2) (ACCase beta chain).	0	GO_ID:32842	TIGR_CMR|BA4846 SPTR:Q81KY8 symbol:BA4846 "acetyl-CoA carboxylase, carboxyl transferase, beta subunit" [GO:0003989 "acetyl-CoA carboxylase activity" evidence=ISS] [GO:0006633 "fatty acid biosynthesis" evidence=ISS] [GO:0009317 "acetyl-CoA carboxylase complex" evidence=ISS] InterPro:IPR000022 InterPro:IPR000438 Pfam:PF01039 InterPro:IPR011762 PROSITE:PS50980 HSSP:Q8GBW6 PRINTS:PR01070 EMBL:AE01733…	5e-57
Lj_accD	1.5.6.12.2	E6.4.1.3B, pccB propionyl-CoA carboxylase beta chain [COG:COG0777 COG0825]	tel:tlr1643	accD; acetyl-CoA carboxylase beta subunit [EC:6.4.1.2] [KO:K01963]	6e-81	sll0336	COG0777	1e-81	ACCD_LOTJA	Chloroplast;Fattyacidbiosynthesis;Ligase;Lipidsynthesis;Metal-binding;Plastid;Zinc;Zinc-finger,Acetyl-coenzyme A carboxylase carboxyl transferase subunit beta (EC 6.4.1.2) (ACCase beta chain).	0	GO_ID:32842	TIGR_CMR|BA4846 SPTR:Q81KY8 symbol:BA4846 "acetyl-CoA carboxylase, carboxyl transferase, beta subunit" [GO:0003989 "acetyl-CoA carboxylase activity" evidence=ISS] [GO:0006633 "fatty acid biosynthesis" evidence=ISS] [GO:0009317 "acetyl-CoA carboxylase complex" evidence=ISS] InterPro:IPR000022 InterPro:IPR000438 Pfam:PF01039 InterPro:IPR011762 PROSITE:PS50980 HSSP:Q8GBW6 PRINTS:PR01070 EMBL:AE01733…	5e-57
Lj_accD	1.1.13.20.2	E6.4.1.3B, pccB propionyl-CoA carboxylase beta chain [COG:COG0777 COG0825]	tel:tlr1643	accD; acetyl-CoA carboxylase beta subunit [EC:6.4.1.2] [KO:K01963]	6e-81	sll0336	COG0777	1e-81	ACCD_LOTJA	Chloroplast;Fattyacidbiosynthesis;Ligase;Lipidsynthesis;Metal-binding;Plastid;Zinc;Zinc-finger,Acetyl-coenzyme A carboxylase carboxyl transferase subunit beta (EC 6.4.1.2) (ACCase beta chain).	0	GO_ID:32842	TIGR_CMR|BA4846 SPTR:Q81KY8 symbol:BA4846 "acetyl-CoA carboxylase, carboxyl transferase, beta subunit" [GO:0003989 "acetyl-CoA carboxylase activity" evidence=ISS] [GO:0006633 "fatty acid biosynthesis" evidence=ISS] [GO:0009317 "acetyl-CoA carboxylase complex" evidence=ISS] InterPro:IPR000022 InterPro:IPR000438 Pfam:PF01039 InterPro:IPR011762 PROSITE:PS50980 HSSP:Q8GBW6 PRINTS:PR01070 EMBL:AE01733…	5e-57
Lj_accD	1.3.1.2.3	E6.4.1.2B, accD acetyl-CoA carboxylase carboxyl transferase subunit beta [COG:COG0777]	tel:tlr1643	accD; acetyl-CoA carboxylase beta subunit [EC:6.4.1.2] [KO:K01963]	6e-81	sll0336	COG0777	1e-81	ACCD_LOTJA	Chloroplast;Fattyacidbiosynthesis;Ligase;Lipidsynthesis;Metal-binding;Plastid;Zinc;Zinc-finger,Acetyl-coenzyme A carboxylase carboxyl transferase subunit beta (EC 6.4.1.2) (ACCase beta chain).	0	GO_ID:32842	TIGR_CMR|BA4846 SPTR:Q81KY8 symbol:BA4846 "acetyl-CoA carboxylase, carboxyl transferase, beta subunit" [GO:0003989 "acetyl-CoA carboxylase activity" evidence=ISS] [GO:0006633 "fatty acid biosynthesis" evidence=ISS] [GO:0009317 "acetyl-CoA carboxylase complex" evidence=ISS] InterPro:IPR000022 InterPro:IPR000438 Pfam:PF01039 InterPro:IPR011762 PROSITE:PS50980 HSSP:Q8GBW6 PRINTS:PR01070 EMBL:AE01733…	5e-57
Lj_accD	1.10.13.1.2	E6.4.1.2B, accD acetyl-CoA carboxylase carboxyl transferase subunit beta [COG:COG0777]	tel:tlr1643	accD; acetyl-CoA carboxylase beta subunit [EC:6.4.1.2] [KO:K01963]	6e-81	sll0336	COG0777	1e-81	ACCD_LOTJA	Chloroplast;Fattyacidbiosynthesis;Ligase;Lipidsynthesis;Metal-binding;Plastid;Zinc;Zinc-finger,Acetyl-coenzyme A carboxylase carboxyl transferase subunit beta (EC 6.4.1.2) (ACCase beta chain).	0	GO_ID:32842	TIGR_CMR|BA4846 SPTR:Q81KY8 symbol:BA4846 "acetyl-CoA carboxylase, carboxyl transferase, beta subunit" [GO:0003989 "acetyl-CoA carboxylase activity" evidence=ISS] [GO:0006633 "fatty acid biosynthesis" evidence=ISS] [GO:0009317 "acetyl-CoA carboxylase complex" evidence=ISS] InterPro:IPR000022 InterPro:IPR000438 Pfam:PF01039 InterPro:IPR011762 PROSITE:PS50980 HSSP:Q8GBW6 PRINTS:PR01070 EMBL:AE01733…	5e-57
Lj_accD	1.1.13.15.3	E6.4.1.2B, accD acetyl-CoA carboxylase carboxyl transferase subunit beta [COG:COG0777]	tel:tlr1643	accD; acetyl-CoA carboxylase beta subunit [EC:6.4.1.2] [KO:K01963]	6e-81	sll0336	COG0777	1e-81	ACCD_LOTJA	Chloroplast;Fattyacidbiosynthesis;Ligase;Lipidsynthesis;Metal-binding;Plastid;Zinc;Zinc-finger,Acetyl-coenzyme A carboxylase carboxyl transferase subunit beta (EC 6.4.1.2) (ACCase beta chain).	0	GO_ID:32842	TIGR_CMR|BA4846 SPTR:Q81KY8 symbol:BA4846 "acetyl-CoA carboxylase, carboxyl transferase, beta subunit" [GO:0003989 "acetyl-CoA carboxylase activity" evidence=ISS] [GO:0006633 "fatty acid biosynthesis" evidence=ISS] [GO:0009317 "acetyl-CoA carboxylase complex" evidence=ISS] InterPro:IPR000022 InterPro:IPR000438 Pfam:PF01039 InterPro:IPR011762 PROSITE:PS50980 HSSP:Q8GBW6 PRINTS:PR01070 EMBL:AE01733…	5e-57
Lj_accD	1.1.11.12.3	E6.4.1.2B, accD acetyl-CoA carboxylase carboxyl transferase subunit beta [COG:COG0777]	tel:tlr1643	accD; acetyl-CoA carboxylase beta subunit [EC:6.4.1.2] [KO:K01963]	6e-81	sll0336	COG0777	1e-81	ACCD_LOTJA	Chloroplast;Fattyacidbiosynthesis;Ligase;Lipidsynthesis;Metal-binding;Plastid;Zinc;Zinc-finger,Acetyl-coenzyme A carboxylase carboxyl transferase subunit beta (EC 6.4.1.2) (ACCase beta chain).	0	GO_ID:32842	TIGR_CMR|BA4846 SPTR:Q81KY8 symbol:BA4846 "acetyl-CoA carboxylase, carboxyl transferase, beta subunit" [GO:0003989 "acetyl-CoA carboxylase activity" evidence=ISS] [GO:0006633 "fatty acid biosynthesis" evidence=ISS] [GO:0009317 "acetyl-CoA carboxylase complex" evidence=ISS] InterPro:IPR000022 InterPro:IPR000438 Pfam:PF01039 InterPro:IPR011762 PROSITE:PS50980 HSSP:Q8GBW6 PRINTS:PR01070 EMBL:AE01733…	5e-57
Lj_accD	3.2.11.31	E6.4.1.2 acetyl-CoA carboxylase [EC:6.4.1.2] [GO:0003989]	tel:tlr1643	accD; acetyl-CoA carboxylase beta subunit [EC:6.4.1.2] [KO:K01963]	6e-81	sll0336	COG0777	1e-81	ACCD_LOTJA	Chloroplast;Fattyacidbiosynthesis;Ligase;Lipidsynthesis;Metal-binding;Plastid;Zinc;Zinc-finger,Acetyl-coenzyme A carboxylase carboxyl transferase subunit beta (EC 6.4.1.2) (ACCase beta chain).	0	GO_ID:32842	TIGR_CMR|BA4846 SPTR:Q81KY8 symbol:BA4846 "acetyl-CoA carboxylase, carboxyl transferase, beta subunit" [GO:0003989 "acetyl-CoA carboxylase activity" evidence=ISS] [GO:0006633 "fatty acid biosynthesis" evidence=ISS] [GO:0009317 "acetyl-CoA carboxylase complex" evidence=ISS] InterPro:IPR000022 InterPro:IPR000438 Pfam:PF01039 InterPro:IPR011762 PROSITE:PS50980 HSSP:Q8GBW6 PRINTS:PR01070 EMBL:AE01733…	5e-57
gi45628058	99.2	Unclassified without homolog
Ljwgs_010895.1	1.11.14.4	E1.14.-.- [EC:1.14.-.-] [COG:COG2124]	cal:orf19.7513	ALK2; n-alkane inducible cytochrome P- 450 [EC:1.14.14.1] [KO:K00493]	2e-13	VNG0422G	COG2124	5e-09	C86A1_ARATH	Heme;Iron;Membrane;Metal-binding;Monooxygenase;Multigenefamily;Oxidoreductase;Transmembrane,Cytochrome P450 86A1 (EC 1.14.-.-) (CYPLXXXVI) (P450-dependent fatty acid omega-hydroxylase).	9e-58	GO_ID:9792	TAIR|gene:2050786 SPTR:O80823 symbol:LCR "LACERATA" [GO:0008393 "fatty acid (omega-1)-hydroxylase activity" evidence=IDA] [GO:0019825 "oxygen binding" evidence=ISS] InterPro:IPR001128 Pfam:PF00067 InterPro:IPR002403 InterPro:IPR002401 PRINTS:PR00463 PRINTS:PR00385 PROSITE:PS00086 PRINTS:PR00465 EMBL:AC004665 EMBL:AJ301678 EMBL:AY064966 EMBL:BT002239 PIR:T02450 SPTR:O80823	3e-49
Ljwgs_010895.1	1.10.3.12	E1.14.-.- [EC:1.14.-.-] [COG:COG2124]	cal:orf19.7513	ALK2; n-alkane inducible cytochrome P- 450 [EC:1.14.14.1] [KO:K00493]	2e-13	VNG0422G	COG2124	5e-09	C86A1_ARATH	Heme;Iron;Membrane;Metal-binding;Monooxygenase;Multigenefamily;Oxidoreductase;Transmembrane,Cytochrome P450 86A1 (EC 1.14.-.-) (CYPLXXXVI) (P450-dependent fatty acid omega-hydroxylase).	9e-58	GO_ID:9792	TAIR|gene:2050786 SPTR:O80823 symbol:LCR "LACERATA" [GO:0008393 "fatty acid (omega-1)-hydroxylase activity" evidence=IDA] [GO:0019825 "oxygen binding" evidence=ISS] InterPro:IPR001128 Pfam:PF00067 InterPro:IPR002403 InterPro:IPR002401 PRINTS:PR00463 PRINTS:PR00385 PROSITE:PS00086 PRINTS:PR00465 EMBL:AC004665 EMBL:AJ301678 EMBL:AY064966 EMBL:BT002239 PIR:T02450 SPTR:O80823	3e-49
Ljwgs_010895.1	1.10.6.12	E1.14.-.- [EC:1.14.-.-] [COG:COG2124]	cal:orf19.7513	ALK2; n-alkane inducible cytochrome P- 450 [EC:1.14.14.1] [KO:K00493]	2e-13	VNG0422G	COG2124	5e-09	C86A1_ARATH	Heme;Iron;Membrane;Metal-binding;Monooxygenase;Multigenefamily;Oxidoreductase;Transmembrane,Cytochrome P450 86A1 (EC 1.14.-.-) (CYPLXXXVI) (P450-dependent fatty acid omega-hydroxylase).	9e-58	GO_ID:9792	TAIR|gene:2050786 SPTR:O80823 symbol:LCR "LACERATA" [GO:0008393 "fatty acid (omega-1)-hydroxylase activity" evidence=IDA] [GO:0019825 "oxygen binding" evidence=ISS] InterPro:IPR001128 Pfam:PF00067 InterPro:IPR002403 InterPro:IPR002401 PRINTS:PR00463 PRINTS:PR00385 PROSITE:PS00086 PRINTS:PR00465 EMBL:AC004665 EMBL:AJ301678 EMBL:AY064966 EMBL:BT002239 PIR:T02450 SPTR:O80823	3e-49
Ljwgs_010895.1	1.3.3.23	E1.14.14.1 unspecific monooxygenase [EC:1.14.14.1] [COG:COG2124] [GO:0050381]	cal:orf19.7513	ALK2; n-alkane inducible cytochrome P- 450 [EC:1.14.14.1] [KO:K00493]	2e-13	VNG0422G	COG2124	5e-09	C86A1_ARATH	Heme;Iron;Membrane;Metal-binding;Monooxygenase;Multigenefamily;Oxidoreductase;Transmembrane,Cytochrome P450 86A1 (EC 1.14.-.-) (CYPLXXXVI) (P450-dependent fatty acid omega-hydroxylase).	9e-58	GO_ID:9792	TAIR|gene:2050786 SPTR:O80823 symbol:LCR "LACERATA" [GO:0008393 "fatty acid (omega-1)-hydroxylase activity" evidence=IDA] [GO:0019825 "oxygen binding" evidence=ISS] InterPro:IPR001128 Pfam:PF00067 InterPro:IPR002403 InterPro:IPR002401 PRINTS:PR00463 PRINTS:PR00385 PROSITE:PS00086 PRINTS:PR00465 EMBL:AC004665 EMBL:AJ301678 EMBL:AY064966 EMBL:BT002239 PIR:T02450 SPTR:O80823	3e-49
Ljwgs_010895.1	1.1.7.13	E1.14.-.- [EC:1.14.-.-] [COG:COG2124]	cal:orf19.7513	ALK2; n-alkane inducible cytochrome P- 450 [EC:1.14.14.1] [KO:K00493]	2e-13	VNG0422G	COG2124	5e-09	C86A1_ARATH	Heme;Iron;Membrane;Metal-binding;Monooxygenase;Multigenefamily;Oxidoreductase;Transmembrane,Cytochrome P450 86A1 (EC 1.14.-.-) (CYPLXXXVI) (P450-dependent fatty acid omega-hydroxylase).	9e-58	GO_ID:9792	TAIR|gene:2050786 SPTR:O80823 symbol:LCR "LACERATA" [GO:0008393 "fatty acid (omega-1)-hydroxylase activity" evidence=IDA] [GO:0019825 "oxygen binding" evidence=ISS] InterPro:IPR001128 Pfam:PF00067 InterPro:IPR002403 InterPro:IPR002401 PRINTS:PR00463 PRINTS:PR00385 PROSITE:PS00086 PRINTS:PR00465 EMBL:AC004665 EMBL:AJ301678 EMBL:AY064966 EMBL:BT002239 PIR:T02450 SPTR:O80823	3e-49
Ljwgs_010895.1	1.5.14.29	E1.14.14.1 unspecific monooxygenase [EC:1.14.14.1] [COG:COG2124] [GO:0050381]	cal:orf19.7513	ALK2; n-alkane inducible cytochrome P- 450 [EC:1.14.14.1] [KO:K00493]	2e-13	VNG0422G	COG2124	5e-09	C86A1_ARATH	Heme;Iron;Membrane;Metal-binding;Monooxygenase;Multigenefamily;Oxidoreductase;Transmembrane,Cytochrome P450 86A1 (EC 1.14.-.-) (CYPLXXXVI) (P450-dependent fatty acid omega-hydroxylase).	9e-58	GO_ID:9792	TAIR|gene:2050786 SPTR:O80823 symbol:LCR "LACERATA" [GO:0008393 "fatty acid (omega-1)-hydroxylase activity" evidence=IDA] [GO:0019825 "oxygen binding" evidence=ISS] InterPro:IPR001128 Pfam:PF00067 InterPro:IPR002403 InterPro:IPR002401 PRINTS:PR00463 PRINTS:PR00385 PROSITE:PS00086 PRINTS:PR00465 EMBL:AC004665 EMBL:AJ301678 EMBL:AY064966 EMBL:BT002239 PIR:T02450 SPTR:O80823	3e-49
Ljwgs_010895.1	1.11.4.6	E1.14.-.- [EC:1.14.-.-] [COG:COG2124]	cal:orf19.7513	ALK2; n-alkane inducible cytochrome P- 450 [EC:1.14.14.1] [KO:K00493]	2e-13	VNG0422G	COG2124	5e-09	C86A1_ARATH	Heme;Iron;Membrane;Metal-binding;Monooxygenase;Multigenefamily;Oxidoreductase;Transmembrane,Cytochrome P450 86A1 (EC 1.14.-.-) (CYPLXXXVI) (P450-dependent fatty acid omega-hydroxylase).	9e-58	GO_ID:9792	TAIR|gene:2050786 SPTR:O80823 symbol:LCR "LACERATA" [GO:0008393 "fatty acid (omega-1)-hydroxylase activity" evidence=IDA] [GO:0019825 "oxygen binding" evidence=ISS] InterPro:IPR001128 Pfam:PF00067 InterPro:IPR002403 InterPro:IPR002401 PRINTS:PR00463 PRINTS:PR00385 PROSITE:PS00086 PRINTS:PR00465 EMBL:AC004665 EMBL:AJ301678 EMBL:AY064966 EMBL:BT002239 PIR:T02450 SPTR:O80823	3e-49
Ljwgs_010895.1	1.11.4.2	E1.14.14.1 unspecific monooxygenase [EC:1.14.14.1] [COG:COG2124] [GO:0050381]	cal:orf19.7513	ALK2; n-alkane inducible cytochrome P- 450 [EC:1.14.14.1] [KO:K00493]	2e-13	VNG0422G	COG2124	5e-09	C86A1_ARATH	Heme;Iron;Membrane;Metal-binding;Monooxygenase;Multigenefamily;Oxidoreductase;Transmembrane,Cytochrome P450 86A1 (EC 1.14.-.-) (CYPLXXXVI) (P450-dependent fatty acid omega-hydroxylase).	9e-58	GO_ID:9792	TAIR|gene:2050786 SPTR:O80823 symbol:LCR "LACERATA" [GO:0008393 "fatty acid (omega-1)-hydroxylase activity" evidence=IDA] [GO:0019825 "oxygen binding" evidence=ISS] InterPro:IPR001128 Pfam:PF00067 InterPro:IPR002403 InterPro:IPR002401 PRINTS:PR00463 PRINTS:PR00385 PROSITE:PS00086 PRINTS:PR00465 EMBL:AC004665 EMBL:AJ301678 EMBL:AY064966 EMBL:BT002239 PIR:T02450 SPTR:O80823	3e-49
Ljwgs_072083.1	99.2	Unclassified without homolog
Ljwgs_028960.1	99.1.4.6267	GO_ID:38307										GO_ID:38307	TAIR|gene:2167952 SPTR:Q9LE81 symbol:AT5G62310.1 [GO:0016301 "kinase activity" evidence=ISS] InterPro:IPR000719 InterPro:IPR002290 InterPro:IPR008271 Pfam:PF00069 Prosite:PS00108 ProDom:PD000001 PROSITE:PS50011 SMART:SM00220 HSSP:P31751 EMBL:AB019235 EMBL:AB037133 SPTR:Q9LE81	3e-16
chr6.TM0085.11	1.5.3.9	E2.6.1.45 serine--glyoxylate transaminase [EC:2.6.1.45]	ath:At2g13360	F14O4.7; serine-glyoxylate aminotransferase-related [EC:2.6.1.45] [KO:K00828]	1e-13				SGAT_ARATH	Aminotransferase;Peroxisome;Photorespiration;Pyridoxalphosphate;Transferase,Serine--glyoxylate aminotransferase (EC 2.6.1.45) (Alanine--glyoxylate aminotransferase) (EC 2.6.1.44) (AGT) (Serine--pyruvate aminotransferase) (EC 2.6.1.51).	6e-14
Ljwgs_042114.1	4.2.4.5	HDAC1_2 histone deacetylase 1/2 [GO:0004407]	ath:At5g63110	MDC12.7; histone deacetylase [KO:K06067]	4e-87	YNL330c	COG0123	9e-70	HDAC_MAIZE	Chromatinregulator;Hydrolase;Nuclearprotein;Repressor;Transcription;Transcriptionregulation,Probable histone deacetylase (RPD3 homolog).	4e-75	GO_ID:22853	TAIR|gene:2162016 SPTR:Q9FML2 symbol:AT5G63110.1 [GO:0004407 "histone deacetylase activity" evidence=ISS] [GO:0005634 "nucleus" evidence=ISS] [GO:0016575 "histone deacetylation" evidence=ISS] InterPro:IPR000286 Pfam:PF00850 InterPro:IPR003084 GO:GO:0005634 HSSP:O67135 PRINTS:PR01270 PRINTS:PR01271 EMBL:AB008265 EMBL:AY072201 EMBL:AY088314 EMBL:AY142660 SPTR:Q9FML2	1e-87
Ljwgs_042114.1	3.2.4.28	HDAC1_2 histone deacetylase 1/2 [GO:0004407]	ath:At5g63110	MDC12.7; histone deacetylase [KO:K06067]	4e-87	YNL330c	COG0123	9e-70	HDAC_MAIZE	Chromatinregulator;Hydrolase;Nuclearprotein;Repressor;Transcription;Transcriptionregulation,Probable histone deacetylase (RPD3 homolog).	4e-75	GO_ID:22853	TAIR|gene:2162016 SPTR:Q9FML2 symbol:AT5G63110.1 [GO:0004407 "histone deacetylase activity" evidence=ISS] [GO:0005634 "nucleus" evidence=ISS] [GO:0016575 "histone deacetylation" evidence=ISS] InterPro:IPR000286 Pfam:PF00850 InterPro:IPR003084 GO:GO:0005634 HSSP:O67135 PRINTS:PR01270 PRINTS:PR01271 EMBL:AB008265 EMBL:AY072201 EMBL:AY088314 EMBL:AY142660 SPTR:Q9FML2	1e-87
Ljwgs_037820.1	99.1.4.1291	GO_ID:38084										GO_ID:38084	TAIR|gene:2201910 SPTR:O80596 symbol:AT1G10050.1 [GO:0008372 "cellular component unknown" evidence=ND] [GO:0004553 "hydrolase activity, hydrolyzing O-glycosyl compounds" evidence=ISS] InterPro:IPR001000 Prosite:PS00591 EMBL:AC004122 PIR:T00624 InterPro:IPR003305 Pfam:PF02018 Pfam:PF00331 PRINTS:PR00134 SMART:SM00633 SPTR:O80596	3e-56
gi45349258	99.2	Unclassified without homolog
chr5.TM1125.13	99.2	Unclassified without homolog
Ljwgs_012786.1	99.1.4.2162	GO_ID:1282							TYPX_TRYBB	3D-structure;Electrontransport;Redox-activecenter;Transport,Tryparedoxin.	1e-15	GO_ID:1282	TAIR|gene:2195622 SPTR:O80763 symbol:AT1G60420.1 [GO:0008372 "cellular component unknown" evidence=ND] InterPro:IPR006663 Pfam:PF00085 InterPro:IPR006662 Prosite:PS00194 GO:GO:0006810 PRINTS:PR00421 InterPro:IPR011424 Pfam:PF07649 InterPro:IPR011594 ProDom:PD003679 EMBL:AC004473 EMBL:AY065433 EMBL:AY117231 PIR:T02292 HSSP:O77093 SMR:O80763 SPTR:O80763	4e-28
Ljwgs_012786.1	99.1.3.2.2220	TYPX_TRYBB							TYPX_TRYBB	3D-structure;Electrontransport;Redox-activecenter;Transport,Tryparedoxin.	1e-15	GO_ID:1282	TAIR|gene:2195622 SPTR:O80763 symbol:AT1G60420.1 [GO:0008372 "cellular component unknown" evidence=ND] InterPro:IPR006663 Pfam:PF00085 InterPro:IPR006662 Prosite:PS00194 GO:GO:0006810 PRINTS:PR00421 InterPro:IPR011424 Pfam:PF07649 InterPro:IPR011594 ProDom:PD003679 EMBL:AC004473 EMBL:AY065433 EMBL:AY117231 PIR:T02292 HSSP:O77093 SMR:O80763 SPTR:O80763	4e-28
Ljwgs_098352.1	99.2	Unclassified without homolog
Ljwgs_110122.0.1	99.1.3.2.3454	YCX1_SOYBN							YCX1_SOYBN	Chloroplast;Hypotheticalprotein;Plastid,Hypothetical 16.8 kDa protein (ORF 143).	8e-47
Ljwgs_008487.3	99.2	Unclassified without homolog
Ljwgs_087100.1.1	1.2.1.8	E1.9.3.1 cytochrome c oxidase [EC:1.9.3.1] [GO:0004129]							COX3_VICFA	Membrane;Mitochondrion;Oxidoreductase;Transmembrane,Cytochrome c oxidase subunit 3 (EC 1.9.3.1) (Cytochrome c oxidase polypeptide III).	4e-10
chr6.CM0082.17	99.2	Unclassified without homolog
Ljwgs_065565.1	2.4.3.9	E2.7.7.49 RNA-directed DNA polymerase [EC:2.7.7.49] [COG:COG3344] [GO:0003721 0003964]							POLX_TOBAC	Aspartylprotease;Endonuclease;Hydrolase;Metal-binding;Nuclease;Nucleotidyltransferase;Polyprotein;Protease;RNA-directedDNApolymerase;Transferase;Transposableelement;Zinc;Zinc-finger,Retrovirus-related Pol polyprotein from transposon TNT 1-94 [Contains: Protease (EC 3.4.23.-); Reverse transcriptase (EC 2.7.7.49); Endonuclease].	3e-60	GO_ID:47296	TAIR|gene:2826782 SPTR:Q9SXB2 symbol:AT1G11265.1 [GO:0004803 "transposase activity" evidence=ISS] InterPro:IPR001878 InterPro:IPR001584 Pfam:PF00098 Pfam:PF00665 PRINTS:PR00939 SMART:SM00343 PROSITE:PS50158 EMBL:AC007259 PIR:F86246 SPTR:Q9SXB2	1e-87
Ljwgs_061493.1	2.4.3.152	K07497 putative transposase [COG:COG2801]	sce:YGR109W-B	TyB Gag-Pol protein; proteolytically processed to make the Gag, RT, PR, and IN proteins that are required for retrotransposition [KO:K07497]	3e-61				RT21_SCHPO	Completeproteome;Transposableelement,Retrotransposable element Tf2 155 kDa protein type 1.	5e-59	GO_ID:39222	TAIR|gene:3700592 SPTR:Q9LHM4 symbol:AT3G11970.1 [GO:0003964 "RNA-directed DNA polymerase activity" evidence=ISS] InterPro:IPR000953 Pfam:PF00385 InterPro:IPR001584 InterPro:IPR000477 InterPro:IPR001969 InterPro:IPR005162 Pfam:PF00665 Pfam:PF00078 GO:GO:0005634 GO:GO:0000785 SMART:SM00298 PROSITE:PS50013 PROSITE:PS00141 Pfam:PF03732 EMBL:AP002040 EMBL:AC069473 SPTR:Q9LHM4	7e-92
Ljwgs_061493.1	2.4.3.9	E2.7.7.49 RNA-directed DNA polymerase [EC:2.7.7.49] [COG:COG3344] [GO:0003721 0003964]	sce:YGR109W-B	TyB Gag-Pol protein; proteolytically processed to make the Gag, RT, PR, and IN proteins that are required for retrotransposition [KO:K07497]	3e-61				RT21_SCHPO	Completeproteome;Transposableelement,Retrotransposable element Tf2 155 kDa protein type 1.	5e-59	GO_ID:39222	TAIR|gene:3700592 SPTR:Q9LHM4 symbol:AT3G11970.1 [GO:0003964 "RNA-directed DNA polymerase activity" evidence=ISS] InterPro:IPR000953 Pfam:PF00385 InterPro:IPR001584 InterPro:IPR000477 InterPro:IPR001969 InterPro:IPR005162 Pfam:PF00665 Pfam:PF00078 GO:GO:0005634 GO:GO:0000785 SMART:SM00298 PROSITE:PS50013 PROSITE:PS00141 Pfam:PF03732 EMBL:AP002040 EMBL:AC069473 SPTR:Q9LHM4	7e-92
Ljwgs_021723.2	99.1.3.2.1885	DR100_ARATH	ath:At4g28490	F20O9.180; leucine-rich repeat transmembrane protein kinase, putative [EC:2.7.1.37] [KO:K00870]	1e-14				DR100_ARATH	DNAdamage;DNArepair;Leucine-richrepeat;Repeat;Signal,DNA-damage-repair/toleration protein DRT100 precursor.	2e-39	GO_ID:6778	TAIR|gene:2091870 SPTR:Q9LT39 symbol:AT3G20820.1 [GO:0005515 "protein binding" evidence=ISS;NAS] [GO:0007165 "signal transduction" evidence=IC] [GO:0006952 "defense response" evidence=ISS] Pfam:PF00560 InterPro:IPR001611 InterPro:IPR007090 PRINTS:PR00019 EMBL:AB025629 EMBL:AY063922 EMBL:AY117334 SPTR:Q9LT39	5e-44
Ljwgs_021723.2	99.1.4.1493	GO_ID:6778	ath:At4g28490	F20O9.180; leucine-rich repeat transmembrane protein kinase, putative [EC:2.7.1.37] [KO:K00870]	1e-14				DR100_ARATH	DNAdamage;DNArepair;Leucine-richrepeat;Repeat;Signal,DNA-damage-repair/toleration protein DRT100 precursor.	2e-39	GO_ID:6778	TAIR|gene:2091870 SPTR:Q9LT39 symbol:AT3G20820.1 [GO:0005515 "protein binding" evidence=ISS;NAS] [GO:0007165 "signal transduction" evidence=IC] [GO:0006952 "defense response" evidence=ISS] Pfam:PF00560 InterPro:IPR001611 InterPro:IPR007090 PRINTS:PR00019 EMBL:AB025629 EMBL:AY063922 EMBL:AY117334 SPTR:Q9LT39	5e-44
Ljwgs_021723.2	99.1.1.97	KO:K00870	ath:At4g28490	F20O9.180; leucine-rich repeat transmembrane protein kinase, putative [EC:2.7.1.37] [KO:K00870]	1e-14				DR100_ARATH	DNAdamage;DNArepair;Leucine-richrepeat;Repeat;Signal,DNA-damage-repair/toleration protein DRT100 precursor.	2e-39	GO_ID:6778	TAIR|gene:2091870 SPTR:Q9LT39 symbol:AT3G20820.1 [GO:0005515 "protein binding" evidence=ISS;NAS] [GO:0007165 "signal transduction" evidence=IC] [GO:0006952 "defense response" evidence=ISS] Pfam:PF00560 InterPro:IPR001611 InterPro:IPR007090 PRINTS:PR00019 EMBL:AB025629 EMBL:AY063922 EMBL:AY117334 SPTR:Q9LT39	5e-44
Ljwgs_042817.1	1.10.7.6	E2.4.1.91 flavonol 3-O-glucosyltransferase [EC:2.4.1.91] [GO:0047893] [CAZy:GT1]	ath:At4g15280	FCAALL.255; UDP-glucoronosyl/UDP-glucosyl transferase family protein [EC:2.4.1.91] [KO:K00724]	2e-22				COGT3_ARATH	Glycosyltransferase;Membrane;Transferase;Transmembrane,Cytokinin-O-glucosyltransferase 3 (EC 2.4.1.-) (UDP- glycosyltransferase 73C5) (Deoxynivalenol-glucosyl-transferase) (Zeatin O-glucosyltransferase 3) (AtZOG3).	3e-42	GO_ID:28136	TAIR|gene:2040609 SPTR:Q9ZQ97 symbol:AT2G36770.1 [GO:0008372 "cellular component unknown" evidence=ND] [GO:0016757 "transferase activity, transferring glycosyl groups" evidence=ISS] [GO:0008194 "UDP-glycosyltransferase activity" evidence=ISS] [GO:0016758 "transferase activity, transferring hexosyl groups" evidence=ISS] InterPro:IPR002213 Pfam:PF00201 GO:GO:0008152 PROSITE:PS00375 EMBL:AC006282 EM…	5e-43
gi45642416	99.2	Unclassified without homolog
chr2.CM0250.7	1.10.7.9	E1.14.13.21 flavonoid 3-monooxygenase [EC:1.14.13.21] [GO:0016711]	ath:At5g07990	F13G24.190; cytochrome P450 75A5 / flavonoid 3-monooxygenase / flavonoid 3-hydroxylase (F3H) (F35H) (TT7) [EC:1.14.13.21] [KO:K05280]	6e-70	BH0579	COG2124	1e-18	C81E1_GLYEC	Heme;Iron;Membrane;Metal-binding;Monooxygenase;NADP;Oxidoreductase,Cytochrome P450 81E1 (EC 1.14.13.89) (Isoflavone 2-hydroxylase) (P450 91A4) (CYP GE-3).	5e-151	GO_ID:15689	TAIR|gene:3438985 SPTR:O23155 symbol:AT4G37330.1 [GO:0019825 "oxygen binding" evidence=ISS] InterPro:IPR001128 Pfam:PF00067 InterPro:IPR002403 InterPro:IPR002401 PRINTS:PR00463 PRINTS:PR00385 PROSITE:PS00086 PRINTS:PR00465 EMBL:Z99707 EMBL:AL161591 PIR:B85441 SPTR:O23155	8e-135
chr2.CM0250.7	1.11.14.4	E1.14.-.- [EC:1.14.-.-] [COG:COG2124]	ath:At5g07990	F13G24.190; cytochrome P450 75A5 / flavonoid 3-monooxygenase / flavonoid 3-hydroxylase (F3H) (F35H) (TT7) [EC:1.14.13.21] [KO:K05280]	6e-70	BH0579	COG2124	1e-18	C81E1_GLYEC	Heme;Iron;Membrane;Metal-binding;Monooxygenase;NADP;Oxidoreductase,Cytochrome P450 81E1 (EC 1.14.13.89) (Isoflavone 2-hydroxylase) (P450 91A4) (CYP GE-3).	5e-151	GO_ID:15689	TAIR|gene:3438985 SPTR:O23155 symbol:AT4G37330.1 [GO:0019825 "oxygen binding" evidence=ISS] InterPro:IPR001128 Pfam:PF00067 InterPro:IPR002403 InterPro:IPR002401 PRINTS:PR00463 PRINTS:PR00385 PROSITE:PS00086 PRINTS:PR00465 EMBL:Z99707 EMBL:AL161591 PIR:B85441 SPTR:O23155	8e-135
chr2.CM0250.7	1.10.3.12	E1.14.-.- [EC:1.14.-.-] [COG:COG2124]	ath:At5g07990	F13G24.190; cytochrome P450 75A5 / flavonoid 3-monooxygenase / flavonoid 3-hydroxylase (F3H) (F35H) (TT7) [EC:1.14.13.21] [KO:K05280]	6e-70	BH0579	COG2124	1e-18	C81E1_GLYEC	Heme;Iron;Membrane;Metal-binding;Monooxygenase;NADP;Oxidoreductase,Cytochrome P450 81E1 (EC 1.14.13.89) (Isoflavone 2-hydroxylase) (P450 91A4) (CYP GE-3).	5e-151	GO_ID:15689	TAIR|gene:3438985 SPTR:O23155 symbol:AT4G37330.1 [GO:0019825 "oxygen binding" evidence=ISS] InterPro:IPR001128 Pfam:PF00067 InterPro:IPR002403 InterPro:IPR002401 PRINTS:PR00463 PRINTS:PR00385 PROSITE:PS00086 PRINTS:PR00465 EMBL:Z99707 EMBL:AL161591 PIR:B85441 SPTR:O23155	8e-135
chr2.CM0250.7	1.10.6.12	E1.14.-.- [EC:1.14.-.-] [COG:COG2124]	ath:At5g07990	F13G24.190; cytochrome P450 75A5 / flavonoid 3-monooxygenase / flavonoid 3-hydroxylase (F3H) (F35H) (TT7) [EC:1.14.13.21] [KO:K05280]	6e-70	BH0579	COG2124	1e-18	C81E1_GLYEC	Heme;Iron;Membrane;Metal-binding;Monooxygenase;NADP;Oxidoreductase,Cytochrome P450 81E1 (EC 1.14.13.89) (Isoflavone 2-hydroxylase) (P450 91A4) (CYP GE-3).	5e-151	GO_ID:15689	TAIR|gene:3438985 SPTR:O23155 symbol:AT4G37330.1 [GO:0019825 "oxygen binding" evidence=ISS] InterPro:IPR001128 Pfam:PF00067 InterPro:IPR002403 InterPro:IPR002401 PRINTS:PR00463 PRINTS:PR00385 PROSITE:PS00086 PRINTS:PR00465 EMBL:Z99707 EMBL:AL161591 PIR:B85441 SPTR:O23155	8e-135
chr2.CM0250.7	1.3.3.23	E1.14.14.1 unspecific monooxygenase [EC:1.14.14.1] [COG:COG2124] [GO:0050381]	ath:At5g07990	F13G24.190; cytochrome P450 75A5 / flavonoid 3-monooxygenase / flavonoid 3-hydroxylase (F3H) (F35H) (TT7) [EC:1.14.13.21] [KO:K05280]	6e-70	BH0579	COG2124	1e-18	C81E1_GLYEC	Heme;Iron;Membrane;Metal-binding;Monooxygenase;NADP;Oxidoreductase,Cytochrome P450 81E1 (EC 1.14.13.89) (Isoflavone 2-hydroxylase) (P450 91A4) (CYP GE-3).	5e-151	GO_ID:15689	TAIR|gene:3438985 SPTR:O23155 symbol:AT4G37330.1 [GO:0019825 "oxygen binding" evidence=ISS] InterPro:IPR001128 Pfam:PF00067 InterPro:IPR002403 InterPro:IPR002401 PRINTS:PR00463 PRINTS:PR00385 PROSITE:PS00086 PRINTS:PR00465 EMBL:Z99707 EMBL:AL161591 PIR:B85441 SPTR:O23155	8e-135
chr2.CM0250.7	1.5.14.29	E1.14.14.1 unspecific monooxygenase [EC:1.14.14.1] [COG:COG2124] [GO:0050381]	ath:At5g07990	F13G24.190; cytochrome P450 75A5 / flavonoid 3-monooxygenase / flavonoid 3-hydroxylase (F3H) (F35H) (TT7) [EC:1.14.13.21] [KO:K05280]	6e-70	BH0579	COG2124	1e-18	C81E1_GLYEC	Heme;Iron;Membrane;Metal-binding;Monooxygenase;NADP;Oxidoreductase,Cytochrome P450 81E1 (EC 1.14.13.89) (Isoflavone 2-hydroxylase) (P450 91A4) (CYP GE-3).	5e-151	GO_ID:15689	TAIR|gene:3438985 SPTR:O23155 symbol:AT4G37330.1 [GO:0019825 "oxygen binding" evidence=ISS] InterPro:IPR001128 Pfam:PF00067 InterPro:IPR002403 InterPro:IPR002401 PRINTS:PR00463 PRINTS:PR00385 PROSITE:PS00086 PRINTS:PR00465 EMBL:Z99707 EMBL:AL161591 PIR:B85441 SPTR:O23155	8e-135
chr2.CM0250.7	1.1.7.13	E1.14.-.- [EC:1.14.-.-] [COG:COG2124]	ath:At5g07990	F13G24.190; cytochrome P450 75A5 / flavonoid 3-monooxygenase / flavonoid 3-hydroxylase (F3H) (F35H) (TT7) [EC:1.14.13.21] [KO:K05280]	6e-70	BH0579	COG2124	1e-18	C81E1_GLYEC	Heme;Iron;Membrane;Metal-binding;Monooxygenase;NADP;Oxidoreductase,Cytochrome P450 81E1 (EC 1.14.13.89) (Isoflavone 2-hydroxylase) (P450 91A4) (CYP GE-3).	5e-151	GO_ID:15689	TAIR|gene:3438985 SPTR:O23155 symbol:AT4G37330.1 [GO:0019825 "oxygen binding" evidence=ISS] InterPro:IPR001128 Pfam:PF00067 InterPro:IPR002403 InterPro:IPR002401 PRINTS:PR00463 PRINTS:PR00385 PROSITE:PS00086 PRINTS:PR00465 EMBL:Z99707 EMBL:AL161591 PIR:B85441 SPTR:O23155	8e-135
chr2.CM0250.7	1.11.4.6	E1.14.-.- [EC:1.14.-.-] [COG:COG2124]	ath:At5g07990	F13G24.190; cytochrome P450 75A5 / flavonoid 3-monooxygenase / flavonoid 3-hydroxylase (F3H) (F35H) (TT7) [EC:1.14.13.21] [KO:K05280]	6e-70	BH0579	COG2124	1e-18	C81E1_GLYEC	Heme;Iron;Membrane;Metal-binding;Monooxygenase;NADP;Oxidoreductase,Cytochrome P450 81E1 (EC 1.14.13.89) (Isoflavone 2-hydroxylase) (P450 91A4) (CYP GE-3).	5e-151	GO_ID:15689	TAIR|gene:3438985 SPTR:O23155 symbol:AT4G37330.1 [GO:0019825 "oxygen binding" evidence=ISS] InterPro:IPR001128 Pfam:PF00067 InterPro:IPR002403 InterPro:IPR002401 PRINTS:PR00463 PRINTS:PR00385 PROSITE:PS00086 PRINTS:PR00465 EMBL:Z99707 EMBL:AL161591 PIR:B85441 SPTR:O23155	8e-135
chr2.CM0250.7	1.11.4.2	E1.14.14.1 unspecific monooxygenase [EC:1.14.14.1] [COG:COG2124] [GO:0050381]	ath:At5g07990	F13G24.190; cytochrome P450 75A5 / flavonoid 3-monooxygenase / flavonoid 3-hydroxylase (F3H) (F35H) (TT7) [EC:1.14.13.21] [KO:K05280]	6e-70	BH0579	COG2124	1e-18	C81E1_GLYEC	Heme;Iron;Membrane;Metal-binding;Monooxygenase;NADP;Oxidoreductase,Cytochrome P450 81E1 (EC 1.14.13.89) (Isoflavone 2-hydroxylase) (P450 91A4) (CYP GE-3).	5e-151	GO_ID:15689	TAIR|gene:3438985 SPTR:O23155 symbol:AT4G37330.1 [GO:0019825 "oxygen binding" evidence=ISS] InterPro:IPR001128 Pfam:PF00067 InterPro:IPR002403 InterPro:IPR002401 PRINTS:PR00463 PRINTS:PR00385 PROSITE:PS00086 PRINTS:PR00465 EMBL:Z99707 EMBL:AL161591 PIR:B85441 SPTR:O23155	8e-135
Ljwgs_017611.1	99.1.4.4423	GO_ID:15537							WOX9_ARATH	Developmentalprotein;DNA-binding;Homeobox;Nuclearprotein;Transcription;Transcriptionregulation,WUSCHEL-related homeobox 9.	3e-11	GO_ID:15537	TAIR|gene:2096428 SPTR:Q6X7J3 symbol:AT3G03660.1 [GO:0003700 "transcription factor activity" evidence=ISS] [GO:0003677 "DNA binding" evidence=ISS] InterPro:IPR001356 ProDom:PD000010 SMART:SM00389 PROSITE:PS00027 PROSITE:PS50071 EMBL:AC009327 EMBL:AY251402 SPTR:Q6X7J3	3e-09
Ljwgs_017611.1	99.1.3.2.3184	WOX9_ARATH							WOX9_ARATH	Developmentalprotein;DNA-binding;Homeobox;Nuclearprotein;Transcription;Transcriptionregulation,WUSCHEL-related homeobox 9.	3e-11	GO_ID:15537	TAIR|gene:2096428 SPTR:Q6X7J3 symbol:AT3G03660.1 [GO:0003700 "transcription factor activity" evidence=ISS] [GO:0003677 "DNA binding" evidence=ISS] InterPro:IPR001356 ProDom:PD000010 SMART:SM00389 PROSITE:PS00027 PROSITE:PS50071 EMBL:AC009327 EMBL:AY251402 SPTR:Q6X7J3	3e-09
chr5.CM0077.22	1.7.8.16	RFAD ADP-L-glycero-D-manno-heptose 6-epimerase [EC:5.1.3.20] [COG:COG0451] [GO:0008712]	ath:At5g42800	MJB21.18; dihydroflavonol 4-reductase (dihydrokaempferol 4-reductase) (DFR) [EC:1.1.1.219] [KO:K00091]	2e-132	L161121	COG0451	2e-22	DFRA_VITVI	Flavonoidbiosynthesis;NADP;Oxidoreductase,Dihydroflavonol-4-reductase (EC 1.1.1.219) (DFR) (Dihydrokaempferol 4- reductase).	9e-144	GO_ID:18382	TAIR|gene:2165426 SPTR:P51102 symbol:AT5G42800.1 [GO:0009718 "anthocyanin biosynthesis" evidence=IMP] [GO:0045552 "dihydrokaempferol 4-reductase activity" evidence=IMP] InterPro:IPR001509 EMBL:AB007647 EMBL:M86359 EMBL:AB033294 EMBL:AJ251982 PIR:JQ1688 SPTR:P51102	3e-133
chr5.CM0077.22	1.1.5.8	E1.1.1.271, fcl GDP-L-fucose synthase [EC:1.1.1.271] [COG:COG0451]	ath:At5g42800	MJB21.18; dihydroflavonol 4-reductase (dihydrokaempferol 4-reductase) (DFR) [EC:1.1.1.219] [KO:K00091]	2e-132	L161121	COG0451	2e-22	DFRA_VITVI	Flavonoidbiosynthesis;NADP;Oxidoreductase,Dihydroflavonol-4-reductase (EC 1.1.1.219) (DFR) (Dihydrokaempferol 4- reductase).	9e-144	GO_ID:18382	TAIR|gene:2165426 SPTR:P51102 symbol:AT5G42800.1 [GO:0009718 "anthocyanin biosynthesis" evidence=IMP] [GO:0045552 "dihydrokaempferol 4-reductase activity" evidence=IMP] InterPro:IPR001509 EMBL:AB007647 EMBL:M86359 EMBL:AB033294 EMBL:AJ251982 PIR:JQ1688 SPTR:P51102	3e-133
chr5.CM0077.22	1.1.8.55	E4.2.1.45, rfbG CDP-glucose 4,6-dehydratase [EC:4.2.1.45] [COG:COG0451]	ath:At5g42800	MJB21.18; dihydroflavonol 4-reductase (dihydrokaempferol 4-reductase) (DFR) [EC:1.1.1.219] [KO:K00091]	2e-132	L161121	COG0451	2e-22	DFRA_VITVI	Flavonoidbiosynthesis;NADP;Oxidoreductase,Dihydroflavonol-4-reductase (EC 1.1.1.219) (DFR) (Dihydrokaempferol 4- reductase).	9e-144	GO_ID:18382	TAIR|gene:2165426 SPTR:P51102 symbol:AT5G42800.1 [GO:0009718 "anthocyanin biosynthesis" evidence=IMP] [GO:0045552 "dihydrokaempferol 4-reductase activity" evidence=IMP] InterPro:IPR001509 EMBL:AB007647 EMBL:M86359 EMBL:AB033294 EMBL:AJ251982 PIR:JQ1688 SPTR:P51102	3e-133
chr5.CM0077.22	1.3.9.25	E3.13.1.1, sqd1, sqdb UDP-sulfoquinovose synthase [EC:3.13.1.1] [COG:COG0451] [GO:0046507]	ath:At5g42800	MJB21.18; dihydroflavonol 4-reductase (dihydrokaempferol 4-reductase) (DFR) [EC:1.1.1.219] [KO:K00091]	2e-132	L161121	COG0451	2e-22	DFRA_VITVI	Flavonoidbiosynthesis;NADP;Oxidoreductase,Dihydroflavonol-4-reductase (EC 1.1.1.219) (DFR) (Dihydrokaempferol 4- reductase).	9e-144	GO_ID:18382	TAIR|gene:2165426 SPTR:P51102 symbol:AT5G42800.1 [GO:0009718 "anthocyanin biosynthesis" evidence=IMP] [GO:0045552 "dihydrokaempferol 4-reductase activity" evidence=IMP] InterPro:IPR001509 EMBL:AB007647 EMBL:M86359 EMBL:AB033294 EMBL:AJ251982 PIR:JQ1688 SPTR:P51102	3e-133
chr5.CM0077.22	1.10.7.4	E1.1.1.219 dihydroflavonol-4-reductase [EC:1.1.1.219] [COG:COG0451] [GO:0045552]	ath:At5g42800	MJB21.18; dihydroflavonol 4-reductase (dihydrokaempferol 4-reductase) (DFR) [EC:1.1.1.219] [KO:K00091]	2e-132	L161121	COG0451	2e-22	DFRA_VITVI	Flavonoidbiosynthesis;NADP;Oxidoreductase,Dihydroflavonol-4-reductase (EC 1.1.1.219) (DFR) (Dihydrokaempferol 4- reductase).	9e-144	GO_ID:18382	TAIR|gene:2165426 SPTR:P51102 symbol:AT5G42800.1 [GO:0009718 "anthocyanin biosynthesis" evidence=IMP] [GO:0045552 "dihydrokaempferol 4-reductase activity" evidence=IMP] InterPro:IPR001509 EMBL:AB007647 EMBL:M86359 EMBL:AB033294 EMBL:AJ251982 PIR:JQ1688 SPTR:P51102	3e-133
chr5.CM0077.22	1.1.10.16	E5.1.3.12, lpsL UDP-glucuronic acid epimerase [EC:5.1.3.12] [COG:COG0451]	ath:At5g42800	MJB21.18; dihydroflavonol 4-reductase (dihydrokaempferol 4-reductase) (DFR) [EC:1.1.1.219] [KO:K00091]	2e-132	L161121	COG0451	2e-22	DFRA_VITVI	Flavonoidbiosynthesis;NADP;Oxidoreductase,Dihydroflavonol-4-reductase (EC 1.1.1.219) (DFR) (Dihydrokaempferol 4- reductase).	9e-144	GO_ID:18382	TAIR|gene:2165426 SPTR:P51102 symbol:AT5G42800.1 [GO:0009718 "anthocyanin biosynthesis" evidence=IMP] [GO:0045552 "dihydrokaempferol 4-reductase activity" evidence=IMP] InterPro:IPR001509 EMBL:AB007647 EMBL:M86359 EMBL:AB033294 EMBL:AJ251982 PIR:JQ1688 SPTR:P51102	3e-133
Ljwgs_012520.2	3.1.3.46	The Hydroxy/Aromatic Amino Acid Permease (HAAAP) Family [COG:COG0814] [TC:2.A.42]				YJR001w	COG0814	8e-10	AVT1_YEAST	Amino-acidtransport;Completeproteome;Membrane;Transmembrane;Transport;Vacuole,Vacuolar amino acid transporter 1.	2e-09	GO_ID:15717	TAIR|gene:3702788 SPTR:Q9SV32 symbol:AT3G54830.1 [GO:0015359 "amino acid permease activity" evidence=ISS] [GO:0005279 "amino acid-polyamine transporter activity" evidence=ISS] [GO:0006865 "amino acid transport" evidence=ISS] [GO:0016020 "membrane" evidence=ISS] InterPro:IPR002422 GO:GO:0006810 GO:GO:0016020 Pfam:PF01490 EMBL:AL049655 PIR:T06737 SPTR:Q9SV32	6e-65
Ljwgs_038047.2	99.2	Unclassified without homolog
Ljwgs_048847.1	99.1.4.3232	GO_ID:39226										GO_ID:39226	TAIR|gene:2172496 SPTR:Q9S7Z3 symbol:AT5G44070.1 [GO:0046938 "phytochelatin biosynthesis" evidence=ISS] Pfam:PF05023 InterPro:IPR007719 EMBL:AB006703 EMBL:AF093753 EMBL:AY039951 EMBL:AF135155 EMBL:AY079384 EMBL:AY048257 SPTR:Q9S7Z3	5e-16
Ljwgs_033273.1	1.10.4.4	E1.14.13.79 ent-kaurenoic acid hydroxylase [EC:1.14.13.79]	ath:At2g32440	T32F6.4; ent-kaurenoic acid hydroxylase, putative / cytochrome P450, putative [EC:1.14.13.79] [KO:K04123]	5e-63				KAO1_ARATH	Endoplasmicreticulum;Heme;Iron;Membrane;Metal-binding;Monooxygenase;NADP;Oxidoreductase;Transmembrane,Ent-kaurenoic acid oxidase 1 (EC 1.14.13.79) (AtKAO1) (Cytochrome P450 88A3).	4e-65	GO_ID:5950	TAIR|gene:2062622 SPTR:Q9C5Y2 symbol:AT2G32440.1 [GO:0009686 "gibberellic acid biosynthesis" evidence=ISS] [GO:0019825 "oxygen binding" evidence=ISS] InterPro:IPR001128 Pfam:PF00067 InterPro:IPR002397 PRINTS:PR00385 PROSITE:PS00086 HSSP:P14779 EMBL:AC005700 EMBL:AF318501 PIR:B84733 GeneFarm:1519 PRINTS:PR00359 SPTR:Q9C5Y2	1e-63
gi7749041	99.2	Unclassified without homolog
Ljwgs_047521.2	99.2	Unclassified without homolog
TM1056.3	99.1.4.5329	GO_ID:21875	noc:Noc_1156	peptidase S9, prolyl oligopeptidase active site region [EC:3.4.19.1] [KO:K01303]	1e-18	slr0825	COG1506	2e-22				GO_ID:21875	TIGR_CMR|CBU1529 SPTR:Q83BH9 symbol:CBU1529 "prolyl oligopeptidase family protein" [GO:0006508 "proteolysis" evidence=ISS] [GO:0008233 "peptidase activity" evidence=ISS] InterPro:IPR000379 InterPro:IPR001375 Pfam:PF00326 EMBL:AE016964 TIGR:CBU1529 SPTR:Q83BH9	3e-15
TM1056.3	99.1.2.213	COG1506	noc:Noc_1156	peptidase S9, prolyl oligopeptidase active site region [EC:3.4.19.1] [KO:K01303]	1e-18	slr0825	COG1506	2e-22				GO_ID:21875	TIGR_CMR|CBU1529 SPTR:Q83BH9 symbol:CBU1529 "prolyl oligopeptidase family protein" [GO:0006508 "proteolysis" evidence=ISS] [GO:0008233 "peptidase activity" evidence=ISS] InterPro:IPR000379 InterPro:IPR001375 Pfam:PF00326 EMBL:AE016964 TIGR:CBU1529 SPTR:Q83BH9	3e-15
TM1056.3	99.1.1.41	KO:K01303	noc:Noc_1156	peptidase S9, prolyl oligopeptidase active site region [EC:3.4.19.1] [KO:K01303]	1e-18	slr0825	COG1506	2e-22				GO_ID:21875	TIGR_CMR|CBU1529 SPTR:Q83BH9 symbol:CBU1529 "prolyl oligopeptidase family protein" [GO:0006508 "proteolysis" evidence=ISS] [GO:0008233 "peptidase activity" evidence=ISS] InterPro:IPR000379 InterPro:IPR001375 Pfam:PF00326 EMBL:AE016964 TIGR:CBU1529 SPTR:Q83BH9	3e-15
Ljwgs_036041.1	3.3.3.15.8	CNGF cyclic nucleotide gated channel, other eukaryote	ath:At3g17700	MKP6.28; cyclic nucleotide-binding transporter 1 / CNBT1 (CNGC20) [KO:K05391]	3e-40				CNG20_ARATH	Calmodulin-binding;cAMP;cAMP-binding;cGMP;cGMP-binding;Chloroplast;Iontransport;Ionicchannel;Membrane;Multigenefamily;Nucleotide-binding;Plastid;Thylakoid;Transitpeptide;Transmembrane;Transport,Probable cyclic nucleotide-gated ion channel 20, chloroplast precursor (Cyclic nucleotide-binding transporter 1).	2e-40	GO_ID:46572	TAIR|gene:2090571 SPTR:Q9LD37 symbol:AT3G17700.1 [GO:0005516 "calmodulin binding" evidence=ISS] [GO:0005216 "ion channel activity" evidence=ISS] [GO:0030551 "cyclic nucleotide binding" evidence=ISS] InterPro:IPR005821 InterPro:IPR000595 InterPro:IPR000048 Pfam:PF00520 Pfam:PF00027 PROSITE:PS50096 PROSITE:PS00888 PROSITE:PS00889 PROSITE:PS50042 EMBL:AB022219 EMBL:AF148541 EMBL:AF148542 GeneFarm:24…	7e-41
Ljwgs_075581.1	99.1.4.5613	GO_ID:28656										GO_ID:28656	TAIR|gene:2204454 SPTR:Q8VYT1 symbol:AT1G66900.1 [GO:0000004 "biological process unknown" evidence=ND] [GO:0008372 "cellular component unknown" evidence=ND] InterPro:IPR000379 EMBL:AY070046 EMBL:AY117305 SPTR:Q8VYT1	7e-23
Ljwgs_039654.1	99.2	Unclassified without homolog
Ljwgs_122855.1	99.1.4.1319	GO_ID:52844							VPS41_LYCES	Metal-binding;Repeat;WDrepeat;Zinc;Zinc-finger,Vacuolar assembly protein VPS41 homolog.	5e-25	GO_ID:52844	UNIPROT|P49754 SPTR:P49754 symbol:VPS41_HUMAN "Splice Isoform Long of Vacuolar assembly protein VPS41 homolog" [GO:0005478 "intracellular transporter activity" evidence=TAS] [GO:0007034 "vacuolar transport" evidence=TAS] [GO:0016021 "integral to membrane" evidence=TAS] InterPro:IPR001841 InterPro:IPR000547 Prosite:PS00518 PROSITE:PS50089 SMART:SM00184 Pfam:PF00637 SMART:SM00299 EMBL:U87309 EMBL:U…	3e-10
Ljwgs_122855.1	99.1.3.2.286	VPS41_LYCES							VPS41_LYCES	Metal-binding;Repeat;WDrepeat;Zinc;Zinc-finger,Vacuolar assembly protein VPS41 homolog.	5e-25	GO_ID:52844	UNIPROT|P49754 SPTR:P49754 symbol:VPS41_HUMAN "Splice Isoform Long of Vacuolar assembly protein VPS41 homolog" [GO:0005478 "intracellular transporter activity" evidence=TAS] [GO:0007034 "vacuolar transport" evidence=TAS] [GO:0016021 "integral to membrane" evidence=TAS] InterPro:IPR001841 InterPro:IPR000547 Prosite:PS00518 PROSITE:PS50089 SMART:SM00184 Pfam:PF00637 SMART:SM00299 EMBL:U87309 EMBL:U…	3e-10
Ljwgs_039249.1	4.2.4.78	MOB1 maintenance of ploidy protein MOB1 (MPS1 binder 1)	ath:At4g19050	F13C5.220; mob1/phocein family protein [KO:K06685]	7e-10				TMVRN_NICGU	Alternativesplicing;ATP-binding;Hypersensitiveresponse;Leucine-richrepeat;Nucleotide-binding;Plantdefense;Repeat,TMV resistance protein N.	1e-16	GO_ID:33237	TAIR|gene:2118105 SPTR:Q9SZ66 symbol:AT4G12010.1 [GO:0006952 "defense response" evidence=ISS] Pfam:PF00560 InterPro:IPR001611 InterPro:IPR000157 InterPro:IPR002182 InterPro:IPR000767 Pfam:PF01582 GO:GO:0006915 PRINTS:PR00019 GO:GO:0016020 SMART:SM00255 PROSITE:PS50104 PRINTS:PR00364 Pfam:PF00931 InterPro:IPR011713 Pfam:PF07725 EMBL:AL161533 EMBL:AL049638 PIR:T06608 SPTR:Q9SZ66	6e-19
Ljwgs_039249.1	4.2.5	Apoptosis [CLASS:04210] [PATH:hsa04210] [GO:0006915]	ath:At4g19050	F13C5.220; mob1/phocein family protein [KO:K06685]	7e-10				TMVRN_NICGU	Alternativesplicing;ATP-binding;Hypersensitiveresponse;Leucine-richrepeat;Nucleotide-binding;Plantdefense;Repeat,TMV resistance protein N.	1e-16	GO_ID:33237	TAIR|gene:2118105 SPTR:Q9SZ66 symbol:AT4G12010.1 [GO:0006952 "defense response" evidence=ISS] Pfam:PF00560 InterPro:IPR001611 InterPro:IPR000157 InterPro:IPR002182 InterPro:IPR000767 Pfam:PF01582 GO:GO:0006915 PRINTS:PR00019 GO:GO:0016020 SMART:SM00255 PROSITE:PS50104 PRINTS:PR00364 Pfam:PF00931 InterPro:IPR011713 Pfam:PF07725 EMBL:AL161533 EMBL:AL049638 PIR:T06608 SPTR:Q9SZ66	6e-19
Ljwgs_040678.1	2.2.1.1.30	RP-S8e, RPS8 small subunit ribosomal protein S8e [COG:COG2007]	ath:At5g59240	MNC17.7; 40S ribosomal protein S8 (RPS8B) [KO:K02995]	3e-46	YBL072c	COG2007	4e-30	RS8_PRUAR	Ribonucleoprotein;Ribosomalprotein,40S ribosomal protein S8.	3e-48	GO_ID:53697	TAIR|gene:2168478 SPTR:Q9FIF3 symbol:AT5G59240.1 [GO:0003735 "structural constituent of ribosome" evidence=ISS] [GO:0005843 "cytosolic small ribosomal subunit (sensu Eukaryota)" evidence=ISS] [GO:0006412 "protein biosynthesis" evidence=ISS] [GO:0005840 "ribosome" evidence=ISS] [GO:0007046 "ribosome biogenesis" evidence=ISS] InterPro:IPR001047 Pfam:PF01201 ProDom:PD005658 TIGRFAMs:TIGR00307 PROSIT…	7e-47
Ljwgs_040678.1	3.2.11.47	RP-S6e, RPS6 small subunit ribosomal protein S6e [COG:COG2125] [GO:0005843]	ath:At5g59240	MNC17.7; 40S ribosomal protein S8 (RPS8B) [KO:K02995]	3e-46	YBL072c	COG2007	4e-30	RS8_PRUAR	Ribonucleoprotein;Ribosomalprotein,40S ribosomal protein S8.	3e-48	GO_ID:53697	TAIR|gene:2168478 SPTR:Q9FIF3 symbol:AT5G59240.1 [GO:0003735 "structural constituent of ribosome" evidence=ISS] [GO:0005843 "cytosolic small ribosomal subunit (sensu Eukaryota)" evidence=ISS] [GO:0006412 "protein biosynthesis" evidence=ISS] [GO:0005840 "ribosome" evidence=ISS] [GO:0007046 "ribosome biogenesis" evidence=ISS] InterPro:IPR001047 Pfam:PF01201 ProDom:PD005658 TIGRFAMs:TIGR00307 PROSIT…	7e-47
chr3.CM0226.61	1.10.4.5	E1.14.11.12 gibberellin 20-oxidase [EC:1.14.11.12] [GO:0045544]	ath:At5g07200	T28J14.140; gibberellin 20-oxidase [EC:1.14.11.12] [KO:K05282]	6e-12				GAOX1_ORYSA	Iron;Metal-binding;Oxidoreductase,Gibberellin 20 oxidase 1 (EC 1.14.11.-) (Gibberellin C-20 oxidase 1) (GA 20-oxidase 1) (Os20ox).	3e-12	GO_ID:34033	TAIR|gene:2011505 SPTR:Q9C936 symbol:AT1G52820.1 [GO:0016706 "oxidoreductase activity, acting on paired donors, with incorporation or reduction of molecular oxygen, 2-oxoglutarate as one donor, and incorporation of one atom each of oxygen into both donors" evidence=IDA] [GO:0019761 "glucosinolate biosynthesis" evidence=IDA] Pfam:PF03171 InterPro:IPR005123 EMBL:AC019018 PIR:D96569 SPTR:Q9C936	6e-41
Ljwgs_031648.2	99.2	Unclassified without homolog
Ljwgs_022871.2	2.1.2.6	TFIID5 transcription initiation factor TFIID subunit D5	ath:At1g04950	F13M7.6; TATA box-binding protein-associated factor (TAF) family protein [KO:K03131]	3e-58				TAF6_XENLA	Nuclearprotein;Transcription;Transcriptionregulation,Transcription initiation factor TFIID subunit 6 (Transcription initiation factor TFIID 70 kDa subunit) (TAF(II)70) (TAFII-70) (TAFII- 60) (TAFII60).	6e-28	GO_ID:28037	UNIPROT|P49848 SPTR:P49848 symbol:TAF6_HUMAN "Transcription initiation factor TFIID subunit 6" [GO:0005515 "protein binding" evidence=TAS] [GO:0016251 "general RNA polymerase II transcription factor activity" evidence=TAS] [GO:0005669 "transcription factor TFIID complex" evidence=IDA] [GO:0005673 "transcription factor TFIIE complex" evidence=TAS] InterPro:IPR007124 Pfam:PF02969 Interpro:IPR004823…	8e-27
Ljwgs_026543.1	99.1.3.2.2102	ARFH_ARATH							ARFH_ARATH	Activator;Auxinsignalingpathway;DNA-binding;Multigenefamily;Nuclearprotein;Transcription;Transcriptionregulation,Auxin response factor 8.	9e-100	GO_ID:8632	TAIR|gene:2152641 SPTR:Q9FGV1 symbol:AT5G37020.1 [GO:0006355 "regulation of transcription, DNA-dependent" evidence=TAS] [GO:0003700 "transcription factor activity" evidence=ISS] InterPro:IPR003340 InterPro:IPR001827 InterPro:IPR010525 Pfam:PF02362 PROSITE:PS50863 PROSITE:PS50962 Pfam:PF06507 EMBL:AB024026 EMBL:AF042196 TRANSFAC:T04530 GeneFarm:3372 SPTR:Q9FGV1	3e-100
Ljwgs_026543.1	99.1.4.4398	GO_ID:8632							ARFH_ARATH	Activator;Auxinsignalingpathway;DNA-binding;Multigenefamily;Nuclearprotein;Transcription;Transcriptionregulation,Auxin response factor 8.	9e-100	GO_ID:8632	TAIR|gene:2152641 SPTR:Q9FGV1 symbol:AT5G37020.1 [GO:0006355 "regulation of transcription, DNA-dependent" evidence=TAS] [GO:0003700 "transcription factor activity" evidence=ISS] InterPro:IPR003340 InterPro:IPR001827 InterPro:IPR010525 Pfam:PF02362 PROSITE:PS50863 PROSITE:PS50962 Pfam:PF06507 EMBL:AB024026 EMBL:AF042196 TRANSFAC:T04530 GeneFarm:3372 SPTR:Q9FGV1	3e-100
chr4.CM0297.60	1.5.2.12	E4.1.1.15, gadB glutamate decarboxylase [EC:4.1.1.15] [COG:COG0076] [GO:0004351]	mmu:17919	Myo5b; myosin Vb [EC:4.1.1.15] [KO:K01580]	3e-117				MYS2_DICDI	3D-structure;Actin-binding;ATP-binding;Calmodulin-binding;Coiledcoil;Methylation;Motorprotein;Myosin;Nucleotide-binding;Phosphorylation,Myosin II heavy chain, non muscle.	9e-127	GO_ID:39886	TAIR|gene:3433477 SPTR:Q39160 symbol:AT1G17580.1 [GO:0003774 "motor activity" evidence=ISS] [GO:0005515 "protein binding" evidence=ISS] [GO:0016459 "myosin" evidence=ISS] InterPro:IPR001609 Pfam:PF00612 Pfam:PF00063 InterPro:IPR004009 InterPro:IPR000048 InterPro:IPR002710 SMART:SM00015 HSSP:P08799 Pfam:PF02736 PRINTS:PR00193 ProDom:PD000355 SMART:SM00242 GO:GO:0016459 Pfam:PF01843 ProDom:PD003376…	0
chr4.CM0297.60	1.6.2.2	E4.1.1.15, gadB glutamate decarboxylase [EC:4.1.1.15] [COG:COG0076] [GO:0004351]	mmu:17919	Myo5b; myosin Vb [EC:4.1.1.15] [KO:K01580]	3e-117				MYS2_DICDI	3D-structure;Actin-binding;ATP-binding;Calmodulin-binding;Coiledcoil;Methylation;Motorprotein;Myosin;Nucleotide-binding;Phosphorylation,Myosin II heavy chain, non muscle.	9e-127	GO_ID:39886	TAIR|gene:3433477 SPTR:Q39160 symbol:AT1G17580.1 [GO:0003774 "motor activity" evidence=ISS] [GO:0005515 "protein binding" evidence=ISS] [GO:0016459 "myosin" evidence=ISS] InterPro:IPR001609 Pfam:PF00612 Pfam:PF00063 InterPro:IPR004009 InterPro:IPR000048 InterPro:IPR002710 SMART:SM00015 HSSP:P08799 Pfam:PF02736 PRINTS:PR00193 ProDom:PD000355 SMART:SM00242 GO:GO:0016459 Pfam:PF01843 ProDom:PD003376…	0
chr4.CM0297.60	1.5.1.22	E4.1.1.15, gadB glutamate decarboxylase [EC:4.1.1.15] [COG:COG0076] [GO:0004351]	mmu:17919	Myo5b; myosin Vb [EC:4.1.1.15] [KO:K01580]	3e-117				MYS2_DICDI	3D-structure;Actin-binding;ATP-binding;Calmodulin-binding;Coiledcoil;Methylation;Motorprotein;Myosin;Nucleotide-binding;Phosphorylation,Myosin II heavy chain, non muscle.	9e-127	GO_ID:39886	TAIR|gene:3433477 SPTR:Q39160 symbol:AT1G17580.1 [GO:0003774 "motor activity" evidence=ISS] [GO:0005515 "protein binding" evidence=ISS] [GO:0016459 "myosin" evidence=ISS] InterPro:IPR001609 Pfam:PF00612 Pfam:PF00063 InterPro:IPR004009 InterPro:IPR000048 InterPro:IPR002710 SMART:SM00015 HSSP:P08799 Pfam:PF02736 PRINTS:PR00193 ProDom:PD000355 SMART:SM00242 GO:GO:0016459 Pfam:PF01843 ProDom:PD003376…	0
chr4.CM0297.60	1.1.14.28	E4.1.1.15, gadB glutamate decarboxylase [EC:4.1.1.15] [COG:COG0076] [GO:0004351]	mmu:17919	Myo5b; myosin Vb [EC:4.1.1.15] [KO:K01580]	3e-117				MYS2_DICDI	3D-structure;Actin-binding;ATP-binding;Calmodulin-binding;Coiledcoil;Methylation;Motorprotein;Myosin;Nucleotide-binding;Phosphorylation,Myosin II heavy chain, non muscle.	9e-127	GO_ID:39886	TAIR|gene:3433477 SPTR:Q39160 symbol:AT1G17580.1 [GO:0003774 "motor activity" evidence=ISS] [GO:0005515 "protein binding" evidence=ISS] [GO:0016459 "myosin" evidence=ISS] InterPro:IPR001609 Pfam:PF00612 Pfam:PF00063 InterPro:IPR004009 InterPro:IPR000048 InterPro:IPR002710 SMART:SM00015 HSSP:P08799 Pfam:PF02736 PRINTS:PR00193 ProDom:PD000355 SMART:SM00242 GO:GO:0016459 Pfam:PF01843 ProDom:PD003376…	0
chr4.CM0297.60	1.6.1.2	E4.1.1.15, gadB glutamate decarboxylase [EC:4.1.1.15] [COG:COG0076] [GO:0004351]	mmu:17919	Myo5b; myosin Vb [EC:4.1.1.15] [KO:K01580]	3e-117				MYS2_DICDI	3D-structure;Actin-binding;ATP-binding;Calmodulin-binding;Coiledcoil;Methylation;Motorprotein;Myosin;Nucleotide-binding;Phosphorylation,Myosin II heavy chain, non muscle.	9e-127	GO_ID:39886	TAIR|gene:3433477 SPTR:Q39160 symbol:AT1G17580.1 [GO:0003774 "motor activity" evidence=ISS] [GO:0005515 "protein binding" evidence=ISS] [GO:0016459 "myosin" evidence=ISS] InterPro:IPR001609 Pfam:PF00612 Pfam:PF00063 InterPro:IPR004009 InterPro:IPR000048 InterPro:IPR002710 SMART:SM00015 HSSP:P08799 Pfam:PF02736 PRINTS:PR00193 ProDom:PD000355 SMART:SM00242 GO:GO:0016459 Pfam:PF01843 ProDom:PD003376…	0
Ljwgs_005816.1.1	2.3.1.39	E1.11.1.15, PRDX, ahpC peroxiredoxin (alkyl hydroperoxide reductase subunit C) [EC:1.11.1.15] [COG:COG0450]	ath:At3g11630	F24K9.28; 2-cys peroxiredoxin, chloroplast (BAS1) [EC:1.11.1.15] [KO:K03386]	2e-12				BAS1_SPIOL	Antioxidant;Chloroplast;Oxidoreductase;Plastid;Redox-activecenter;Transitpeptide,2-cys peroxiredoxin BAS1, chloroplast precursor (EC 1.11.1.15) (Thiol- specific antioxidant protein).	1e-12	GO_ID:26230	TAIR|gene:2164264 SPTR:Q9FED5 symbol:AT5G06290 [GO:0000004 "biological process unknown" evidence=ND] [GO:0016209 "antioxidant activity" evidence=ISS] InterPro:IPR000866 Pfam:PF00578 HSSP:P32119 EMBL:AF326871 EMBL:AY054621 EMBL:AY081503 EMBL:AF339693 SPTR:Q9FED5	1e-13
chr2.TM0490.6.3	99.1.1.168	KO:K01124	hsa:306	ANXA3; annexin A3 [EC:3.1.4.43] [KO:K01124]	2e-13				ANX4_FRAAN	Annexin;Calcium;Calcium/phospholipid-binding;Repeat,Annexin-like protein RJ4.	9e-19	GO_ID:7406	TAIR|gene:3443246 SPTR:Q9LX07 symbol:AT5G10230.1 [GO:0005509 "calcium ion binding" evidence=ISS] [GO:0005544 "calcium-dependent phospholipid binding" evidence=ISS] InterPro:IPR001464 Pfam:PF00191 PANTHER:PTHR10502 PRINTS:PR00196 ProDom:PD000143 SMART:SM00335 PROSITE:PS00223 HSSP:P93157 InterPro:IPR009118 PRINTS:PR01814 EMBL:AL356332 PIR:T50027 SPTR:Q9LX07	5e-25
chr2.TM0490.6.3	99.1.4.626	GO_ID:7406	hsa:306	ANXA3; annexin A3 [EC:3.1.4.43] [KO:K01124]	2e-13				ANX4_FRAAN	Annexin;Calcium;Calcium/phospholipid-binding;Repeat,Annexin-like protein RJ4.	9e-19	GO_ID:7406	TAIR|gene:3443246 SPTR:Q9LX07 symbol:AT5G10230.1 [GO:0005509 "calcium ion binding" evidence=ISS] [GO:0005544 "calcium-dependent phospholipid binding" evidence=ISS] InterPro:IPR001464 Pfam:PF00191 PANTHER:PTHR10502 PRINTS:PR00196 ProDom:PD000143 SMART:SM00335 PROSITE:PS00223 HSSP:P93157 InterPro:IPR009118 PRINTS:PR01814 EMBL:AL356332 PIR:T50027 SPTR:Q9LX07	5e-25
chr2.TM0490.6.3	99.1.3.2.2275	ANX4_FRAAN	hsa:306	ANXA3; annexin A3 [EC:3.1.4.43] [KO:K01124]	2e-13				ANX4_FRAAN	Annexin;Calcium;Calcium/phospholipid-binding;Repeat,Annexin-like protein RJ4.	9e-19	GO_ID:7406	TAIR|gene:3443246 SPTR:Q9LX07 symbol:AT5G10230.1 [GO:0005509 "calcium ion binding" evidence=ISS] [GO:0005544 "calcium-dependent phospholipid binding" evidence=ISS] InterPro:IPR001464 Pfam:PF00191 PANTHER:PTHR10502 PRINTS:PR00196 ProDom:PD000143 SMART:SM00335 PROSITE:PS00223 HSSP:P93157 InterPro:IPR009118 PRINTS:PR01814 EMBL:AL356332 PIR:T50027 SPTR:Q9LX07	5e-25
chr3.CM0127.85.1	99.1.4.4706	GO_ID:14444										GO_ID:14444	TAIR|gene:2148135 SPTR:Q9LFL2 symbol:AT5G16890.1 [GO:0003824 "catalytic activity" evidence=ISS] [GO:0016020 "membrane" evidence=ISS] [GO:0000004 "biological process unknown" evidence=ND] InterPro:IPR004263 Pfam:PF03016 GO:GO:0016020 EMBL:AL391141 EMBL:AY056239 EMBL:AY142556 PIR:T51544 SPTR:Q9LFL2	9e-34
Ljwgs_021162.1	99.1.3.1.21	EC 2.4.1.-							UGGG2_HUMAN	Endoplasmicreticulum;Glycoprotein;Glycosyltransferase;Signal;Transferase,UDP-glucose:glycoprotein glucosyltransferase 2 precursor (EC 2.4.1.-) (UDP-glucose ceramide glucosyltransferase-like 1) (UDP-- Glc:glycoprotein glucosyltransferase 2) (HUGT2).	1e-12	GO_ID:46843	TAIR|gene:2032297 SPTR:Q9FVU8 symbol:AT1G71220.1 [GO:0016757 "transferase activity, transferring glycosyl groups" evidence=ISS] [GO:0003980 "UDP-glucose:glycoprotein glucosyltransferase activity" evidence=ISS] [GO:0005783 "endoplasmic reticulum" evidence=IC] [GO:0006486 "protein amino acid glycosylation" evidence=ISS] [GO:0016051 "carbohydrate biosynthesis" evidence=ISS] [GO:0016758 "transferase …	1e-59
Ljwgs_021162.1	99.1.4.2314	GO_ID:46843							UGGG2_HUMAN	Endoplasmicreticulum;Glycoprotein;Glycosyltransferase;Signal;Transferase,UDP-glucose:glycoprotein glucosyltransferase 2 precursor (EC 2.4.1.-) (UDP-glucose ceramide glucosyltransferase-like 1) (UDP-- Glc:glycoprotein glucosyltransferase 2) (HUGT2).	1e-12	GO_ID:46843	TAIR|gene:2032297 SPTR:Q9FVU8 symbol:AT1G71220.1 [GO:0016757 "transferase activity, transferring glycosyl groups" evidence=ISS] [GO:0003980 "UDP-glucose:glycoprotein glucosyltransferase activity" evidence=ISS] [GO:0005783 "endoplasmic reticulum" evidence=IC] [GO:0006486 "protein amino acid glycosylation" evidence=ISS] [GO:0016051 "carbohydrate biosynthesis" evidence=ISS] [GO:0016758 "transferase …	1e-59
Ljwgs_037364.2.1	2.2.1.2.63	RP-L27Ae, RPL27A large subunit ribosomal protein L27Ae [COG:COG0200]	ath:At1g70600	F24J13.17; 60S ribosomal protein L27A (RPL27aC) [KO:K02900]	7e-14	YGL103w	COG0200	2e-10	RL27C_ARATH	Ribonucleoprotein;Ribosomalprotein,60S ribosomal protein L27a-3.	4e-14	GO_ID:39940	FB|FBgn0010410 SPTR:P41092 symbol:RpL27A "Ribosomal protein L27A" [GO:0006412 "protein biosynthesis" evidence=ISS;NAS] [GO:0003735 "structural constituent of ribosome" evidence=ISS;NAS] [GO:0005842 "cytosolic large ribosomal subunit (sensu Eukaryota)" evidence=ISS;NAS] [GO:0005840 "ribosome" evidence=NAS] InterPro:IPR001196 Pfam:PF00256 EMBL:AE003576 EMBL:X74484 EMBL:U66357 EMBL:U66358 EMBL:AY071…	2e-10
Ljwgs_037364.2.1	2.2.1.2.57	RP-L22e, RPL22 large subunit ribosomal protein L22e [GO:0005842]	ath:At1g70600	F24J13.17; 60S ribosomal protein L27A (RPL27aC) [KO:K02900]	7e-14	YGL103w	COG0200	2e-10	RL27C_ARATH	Ribonucleoprotein;Ribosomalprotein,60S ribosomal protein L27a-3.	4e-14	GO_ID:39940	FB|FBgn0010410 SPTR:P41092 symbol:RpL27A "Ribosomal protein L27A" [GO:0006412 "protein biosynthesis" evidence=ISS;NAS] [GO:0003735 "structural constituent of ribosome" evidence=ISS;NAS] [GO:0005842 "cytosolic large ribosomal subunit (sensu Eukaryota)" evidence=ISS;NAS] [GO:0005840 "ribosome" evidence=NAS] InterPro:IPR001196 Pfam:PF00256 EMBL:AE003576 EMBL:X74484 EMBL:U66357 EMBL:U66358 EMBL:AY071…	2e-10
Ljwgs_037364.2.1	2.2.1.2.14	RP-L15, rplO large subunit ribosomal protein L15 [COG:COG0200]	ath:At1g70600	F24J13.17; 60S ribosomal protein L27A (RPL27aC) [KO:K02900]	7e-14	YGL103w	COG0200	2e-10	RL27C_ARATH	Ribonucleoprotein;Ribosomalprotein,60S ribosomal protein L27a-3.	4e-14	GO_ID:39940	FB|FBgn0010410 SPTR:P41092 symbol:RpL27A "Ribosomal protein L27A" [GO:0006412 "protein biosynthesis" evidence=ISS;NAS] [GO:0003735 "structural constituent of ribosome" evidence=ISS;NAS] [GO:0005842 "cytosolic large ribosomal subunit (sensu Eukaryota)" evidence=ISS;NAS] [GO:0005840 "ribosome" evidence=NAS] InterPro:IPR001196 Pfam:PF00256 EMBL:AE003576 EMBL:X74484 EMBL:U66357 EMBL:U66358 EMBL:AY071…	2e-10
chr5.CM0211.16	99.1.4.215	GO_ID:36225										GO_ID:36225	TAIR|gene:2207060 SPTR:Q9C7T4 symbol:AT1G72210.1 [GO:0003700 "transcription factor activity" evidence=ISS] [GO:0003677 "DNA binding" evidence=ISS] EMBL:AC067754 EMBL:AJ459771 EMBL:BT003871 EMBL:BT006086 PIR:F96745 InterPro:IPR001092 Pfam:PF00010 SMART:SM00353 PROSITE:PS50888 SPTR:Q9C7T4	2e-60
chr1.TM0637.10.2	3.1.4.10.1	TC.HSP70 heat shock protein 70, Hsp70 family	ath:At5g02500	T22P11.90; heat shock protein hsc70-1 (hsp70-1) (hsc70.1) [KO:K03283]	1e-90	YBL075c	COG0443	4e-73	HSP72_LYCES	ATP-binding;Heatshock;Multigenefamily;Nucleotide-binding,Heat shock cognate 70 kDa protein 2.	6e-92	GO_ID:29334	TAIR|gene:2101221 SPTR:Q9LHA8 symbol:HSP70 [GO:0005829 "cytosol" evidence=TAS] [GO:0006457 "protein folding" evidence=TAS] [GO:0009408 "response to heat" evidence=IEP] [GO:0009615 "response to virus" evidence=IEP] Pfam:PF00012 Prosite:PS00297 Prosite:PS00329 Prosite:PS01036 InterPro:IPR001023 HSSP:P19120 PRINTS:PR00301 ProDom:PD000089 EMBL:AC069474 EMBL:AP002055 EMBL:AY054183 EMBL:AY059885 EMBL:A…	6e-90
chr1.TM0637.10.2	2.3.1.3.1	TC.HSP70 heat shock protein 70, Hsp70 family	ath:At5g02500	T22P11.90; heat shock protein hsc70-1 (hsp70-1) (hsc70.1) [KO:K03283]	1e-90	YBL075c	COG0443	4e-73	HSP72_LYCES	ATP-binding;Heatshock;Multigenefamily;Nucleotide-binding,Heat shock cognate 70 kDa protein 2.	6e-92	GO_ID:29334	TAIR|gene:2101221 SPTR:Q9LHA8 symbol:HSP70 [GO:0005829 "cytosol" evidence=TAS] [GO:0006457 "protein folding" evidence=TAS] [GO:0009408 "response to heat" evidence=IEP] [GO:0009615 "response to virus" evidence=IEP] Pfam:PF00012 Prosite:PS00297 Prosite:PS00329 Prosite:PS01036 InterPro:IPR001023 HSSP:P19120 PRINTS:PR00301 ProDom:PD000089 EMBL:AC069474 EMBL:AP002055 EMBL:AY054183 EMBL:AY059885 EMBL:A…	6e-90
chr1.TM0637.10.2	3.2.2.121	TC.HSP70 heat shock protein 70, Hsp70 family [COG:COG0443] [TC:1.A.33]	ath:At5g02500	T22P11.90; heat shock protein hsc70-1 (hsp70-1) (hsc70.1) [KO:K03283]	1e-90	YBL075c	COG0443	4e-73	HSP72_LYCES	ATP-binding;Heatshock;Multigenefamily;Nucleotide-binding,Heat shock cognate 70 kDa protein 2.	6e-92	GO_ID:29334	TAIR|gene:2101221 SPTR:Q9LHA8 symbol:HSP70 [GO:0005829 "cytosol" evidence=TAS] [GO:0006457 "protein folding" evidence=TAS] [GO:0009408 "response to heat" evidence=IEP] [GO:0009615 "response to virus" evidence=IEP] Pfam:PF00012 Prosite:PS00297 Prosite:PS00329 Prosite:PS01036 InterPro:IPR001023 HSSP:P19120 PRINTS:PR00301 ProDom:PD000089 EMBL:AC069474 EMBL:AP002055 EMBL:AY054183 EMBL:AY059885 EMBL:A…	6e-90
chr5.CM0569.30	99.1.3.2.1439	NSP1_MEDTR							NSP1_MEDTR	Nodulation;Nuclearprotein;Transcription;Transcriptionregulation,Nodulation signaling pathway 1 protein.	0	GO_ID:42391	TAIR|gene:2087993 SPTR:Q9LRW3 symbol:AT3G13840.1 [GO:0003700 "transcription factor activity" evidence=ISS] [GO:0008372 "cellular component unknown" evidence=ND] [GO:0045449 "regulation of transcription" evidence=TAS] Pfam:PF03514 InterPro:IPR005202 PROSITE:PS50985 EMBL:AB028610 SPTR:Q9LRW3	2e-124
chr5.CM0569.30	99.1.4.544	GO_ID:42391							NSP1_MEDTR	Nodulation;Nuclearprotein;Transcription;Transcriptionregulation,Nodulation signaling pathway 1 protein.	0	GO_ID:42391	TAIR|gene:2087993 SPTR:Q9LRW3 symbol:AT3G13840.1 [GO:0003700 "transcription factor activity" evidence=ISS] [GO:0008372 "cellular component unknown" evidence=ND] [GO:0045449 "regulation of transcription" evidence=TAS] Pfam:PF03514 InterPro:IPR005202 PROSITE:PS50985 EMBL:AB028610 SPTR:Q9LRW3	2e-124
gi7614485	99.2	Unclassified without homolog
Ljwgs_026496.1	99.1.4.5613	GO_ID:28656										GO_ID:28656	TAIR|gene:2204454 SPTR:Q8VYT1 symbol:AT1G66900.1 [GO:0000004 "biological process unknown" evidence=ND] [GO:0008372 "cellular component unknown" evidence=ND] InterPro:IPR000379 EMBL:AY070046 EMBL:AY117305 SPTR:Q8VYT1	2e-30
Ljwgs_037738.1	2.3.7.7	CUL3 cullin 3 [COG:COG5647]	ddi:DDB0186248	cullin 3 [KO:K03869]	2e-13				CUL4B_HUMAN	Alternativesplicing;Ublconjugation;Ublconjugationpathway,Cullin-4B (CUL-4B).	3e-35	GO_ID:23315	TAIR|gene:3440904 SPTR:Q8LGH4 symbol:CUL4 [GO:0005554 "molecular function unknown" evidence=ND] [GO:0007049 "cell cycle" evidence=ISS] InterPro:IPR001373 Pfam:PF00888 PROSITE:PS01256 PROSITE:PS50069 SMART:SM00182 HSSP:Q9JLV5 EMBL:AY084267 SPTR:Q8LGH4	6e-61
Ljwgs_029105.1	1.6.5.4.2	BGLB beta-glucosidase [COG:COG2723]	ath:At5g42260	K5J14.7; glycosyl hydrolase family 1 [EC:3.2.1.21] [KO:K01188]	5e-20	BH1923	COG2723	4e-16	BGLT_TRIRP	3D-structure;Directproteinsequencing;Glycoprotein;Glycosidase;Hydrolase;Signal,Cyanogenic beta-glucosidase precursor (EC 3.2.1.21) (Linamarase) (Fragment).	3e-26	GO_ID:12563	TAIR|gene:2157631 SPTR:Q9FH03 symbol:AT5G42260.1 [GO:0004553 "hydrolase activity, hydrolyzing O-glycosyl compounds" evidence=ISS] InterPro:IPR001360 Pfam:PF00232 PRINTS:PR00131 PROSITE:PS00653 HSSP:P26205 EMBL:AB023032 SPTR:Q9FH03	9e-21
Ljwgs_029105.1	1.1.6.26	E3.2.1.85, lacG 6-phospho-beta-galactosidase [EC:3.2.1.85] [COG:COG2723]	ath:At5g42260	K5J14.7; glycosyl hydrolase family 1 [EC:3.2.1.21] [KO:K01188]	5e-20	BH1923	COG2723	4e-16	BGLT_TRIRP	3D-structure;Directproteinsequencing;Glycoprotein;Glycosidase;Hydrolase;Signal,Cyanogenic beta-glucosidase precursor (EC 3.2.1.21) (Linamarase) (Fragment).	3e-26	GO_ID:12563	TAIR|gene:2157631 SPTR:Q9FH03 symbol:AT5G42260.1 [GO:0004553 "hydrolase activity, hydrolyzing O-glycosyl compounds" evidence=ISS] InterPro:IPR001360 Pfam:PF00232 PRINTS:PR00131 PROSITE:PS00653 HSSP:P26205 EMBL:AB023032 SPTR:Q9FH03	9e-21
Ljwgs_029105.1	1.10.6.11.2	BGLB beta-glucosidase [COG:COG2723]	ath:At5g42260	K5J14.7; glycosyl hydrolase family 1 [EC:3.2.1.21] [KO:K01188]	5e-20	BH1923	COG2723	4e-16	BGLT_TRIRP	3D-structure;Directproteinsequencing;Glycoprotein;Glycosidase;Hydrolase;Signal,Cyanogenic beta-glucosidase precursor (EC 3.2.1.21) (Linamarase) (Fragment).	3e-26	GO_ID:12563	TAIR|gene:2157631 SPTR:Q9FH03 symbol:AT5G42260.1 [GO:0004553 "hydrolase activity, hydrolyzing O-glycosyl compounds" evidence=ISS] InterPro:IPR001360 Pfam:PF00232 PRINTS:PR00131 PROSITE:PS00653 HSSP:P26205 EMBL:AB023032 SPTR:Q9FH03	9e-21
Ljwgs_029105.1	1.1.1.36.2	E3.2.1.86B, bglA 6-phospho-beta-glucosidase [COG:COG2723]	ath:At5g42260	K5J14.7; glycosyl hydrolase family 1 [EC:3.2.1.21] [KO:K01188]	5e-20	BH1923	COG2723	4e-16	BGLT_TRIRP	3D-structure;Directproteinsequencing;Glycoprotein;Glycosidase;Hydrolase;Signal,Cyanogenic beta-glucosidase precursor (EC 3.2.1.21) (Linamarase) (Fragment).	3e-26	GO_ID:12563	TAIR|gene:2157631 SPTR:Q9FH03 symbol:AT5G42260.1 [GO:0004553 "hydrolase activity, hydrolyzing O-glycosyl compounds" evidence=ISS] InterPro:IPR001360 Pfam:PF00232 PRINTS:PR00131 PROSITE:PS00653 HSSP:P26205 EMBL:AB023032 SPTR:Q9FH03	9e-21
Ljwgs_029105.1	1.1.8.14.2	BGLB beta-glucosidase [COG:COG2723]	ath:At5g42260	K5J14.7; glycosyl hydrolase family 1 [EC:3.2.1.21] [KO:K01188]	5e-20	BH1923	COG2723	4e-16	BGLT_TRIRP	3D-structure;Directproteinsequencing;Glycoprotein;Glycosidase;Hydrolase;Signal,Cyanogenic beta-glucosidase precursor (EC 3.2.1.21) (Linamarase) (Fragment).	3e-26	GO_ID:12563	TAIR|gene:2157631 SPTR:Q9FH03 symbol:AT5G42260.1 [GO:0004553 "hydrolase activity, hydrolyzing O-glycosyl compounds" evidence=ISS] InterPro:IPR001360 Pfam:PF00232 PRINTS:PR00131 PROSITE:PS00653 HSSP:P26205 EMBL:AB023032 SPTR:Q9FH03	9e-21
chr4.CM0175.3	1.1.3.9	E2.2.1.2, talA, talB transaldolase [EC:2.2.1.2] [COG:COG0176] [GO:0004801]	ath:At5g13420	T22N19.70; transaldolase - like protein [EC:2.2.1.2] [KO:K00616]	8e-15							GO_ID:41952	TAIR|gene:2181664 SPTR:Q9LYR4 symbol:AT5G13420.1 [GO:0005739 "mitochondrion" evidence=IDA] [GO:0004801 "transaldolase activity" evidence=ISS] InterPro:IPR001585 InterPro:IPR004732 Pfam:PF00923 GO:GO:0005739 PROSITE:PS01054 EMBL:AL163572 EMBL:AY056296 EMBL:AY087135 EMBL:AY114075 PIR:T48589 TIGRFAMs:TIGR00876 SPTR:Q9LYR4	2e-15
chr6.CM0055.48	1.3.1.17	FABK enoyl-acyl carrier protein(ACP) reductase [COG:COG2070]	chy:CHY_1449	fabK; enoyl-(acyl-carrier-protein) reductase II [EC:1.3.1.9] [KO:K00208]	5e-25	CC3379	COG2070	7e-21	2NPD_NEUCR	Dioxygenase;Flavoprotein;FMN;Oxidoreductase,2-nitropropane dioxygenase precursor (EC 1.13.11.32) (Nitroalkane oxidase) (2-NPD).	1e-22	GO_ID:49614	TAIR|gene:2173412 SPTR:Q8LDF2 symbol:AT5G64250.1 [GO:0008152 "metabolism" evidence=ISS] [GO:0016491 "oxidoreductase activity" evidence=ISS] InterPro:IPR003009 Pfam:PF03060 InterPro:IPR004136 EMBL:AY086032 SPTR:Q8LDF2	2e-62
chr6.CM0055.48	1.9.10.29	COBL2, cobL precorrin-8W decarboxylase [EC:1.-.-.-] [COG:COG2242] [GO:0016491]	chy:CHY_1449	fabK; enoyl-(acyl-carrier-protein) reductase II [EC:1.3.1.9] [KO:K00208]	5e-25	CC3379	COG2070	7e-21	2NPD_NEUCR	Dioxygenase;Flavoprotein;FMN;Oxidoreductase,2-nitropropane dioxygenase precursor (EC 1.13.11.32) (Nitroalkane oxidase) (2-NPD).	1e-22	GO_ID:49614	TAIR|gene:2173412 SPTR:Q8LDF2 symbol:AT5G64250.1 [GO:0008152 "metabolism" evidence=ISS] [GO:0016491 "oxidoreductase activity" evidence=ISS] InterPro:IPR003009 Pfam:PF03060 InterPro:IPR004136 EMBL:AY086032 SPTR:Q8LDF2	2e-62
chr6.CM0055.48	1.3.1.10	E1.3.1.9, fabI enoyl-[acyl-carrier protein] reductase (NADH) [EC:1.3.1.9] [COG:COG0623] [GO:0004318]	chy:CHY_1449	fabK; enoyl-(acyl-carrier-protein) reductase II [EC:1.3.1.9] [KO:K00208]	5e-25	CC3379	COG2070	7e-21	2NPD_NEUCR	Dioxygenase;Flavoprotein;FMN;Oxidoreductase,2-nitropropane dioxygenase precursor (EC 1.13.11.32) (Nitroalkane oxidase) (2-NPD).	1e-22	GO_ID:49614	TAIR|gene:2173412 SPTR:Q8LDF2 symbol:AT5G64250.1 [GO:0008152 "metabolism" evidence=ISS] [GO:0016491 "oxidoreductase activity" evidence=ISS] InterPro:IPR003009 Pfam:PF03060 InterPro:IPR004136 EMBL:AY086032 SPTR:Q8LDF2	2e-62
chr6.CM0055.48	1.2.7.43	E1.13.11.32 2-nitropropane dioxygenase [EC:1.13.11.32] [COG:COG2070] [GO:0018580]	chy:CHY_1449	fabK; enoyl-(acyl-carrier-protein) reductase II [EC:1.3.1.9] [KO:K00208]	5e-25	CC3379	COG2070	7e-21	2NPD_NEUCR	Dioxygenase;Flavoprotein;FMN;Oxidoreductase,2-nitropropane dioxygenase precursor (EC 1.13.11.32) (Nitroalkane oxidase) (2-NPD).	1e-22	GO_ID:49614	TAIR|gene:2173412 SPTR:Q8LDF2 symbol:AT5G64250.1 [GO:0008152 "metabolism" evidence=ISS] [GO:0016491 "oxidoreductase activity" evidence=ISS] InterPro:IPR003009 Pfam:PF03060 InterPro:IPR004136 EMBL:AY086032 SPTR:Q8LDF2	2e-62
Ljwgs_139436.1.1	3.2.11.28	EXOC7, EXO70 exocyst complex component 7	ath:At3g14090	MAG2.5; exocyst subunit EXO70 family protein [KO:K07195]	6e-31							GO_ID:30192	TAIR|gene:2087446 SPTR:Q9LJH9 symbol:AT3G14090.1 [GO:0000145 "exocyst" evidence=ISS] [GO:0005515 "protein binding" evidence=ISS] [GO:0006904 "vesicle docking during exocytosis" evidence=ISS] InterPro:IPR004140 GO:GO:0000145 GO:GO:0006887 Pfam:PF03081 EMBL:AP000600 SPTR:Q9LJH9	1e-31
gi7748764	99.2	Unclassified without homolog
Ljwgs_073938.1	99.2	Unclassified without homolog
Ljwgs_115198.1	99.2	Unclassified without homolog
Ljwgs_031449.2	99.1.4.4028	GO_ID:36414										GO_ID:36414	TAIR|gene:2150133 SPTR:Q9LFA9 symbol:AT5G01270.1 [GO:0003725 "double-stranded RNA binding" evidence=ISS] InterPro:IPR001159 Pfam:PF00035 GO:GO:0005622 SMART:SM00358 PROSITE:PS50137 InterPro:IPR004274 SMART:SM00577 PROSITE:PS50969 EMBL:AL137189 PIR:T45967 SPTR:Q9LFA9	2e-121
Ljwgs_020774.1	1.2.1.13	E3.6.1.1, ppa inorganic pyrophosphatase [EC:3.6.1.1] [COG:COG0221] [GO:0004427]	ath:At2g46860	F19D11.23; inorganic pyrophosphatase, putative [soluble] / pyrophosphate phospho-hydrolase, putative / PPase, putative [EC:3.6.1.1] [KO:K01507]	2e-10				IPYR_SOLTU	Hydrolase;Magnesium;Metal-binding,Soluble inorganic pyrophosphatase (EC 3.6.1.1) (Pyrophosphate phospho- hydrolase) (PPase).	6e-10	GO_ID:44871	TAIR|gene:3694173 SPTR:O82793 symbol:AT2G46860.1 [GO:0008152 "metabolism" evidence=ISS] [GO:0016020 "membrane" evidence=ISS] [GO:0016462 "pyrophosphatase activity" evidence=ISS] InterPro:IPR008162 InterPro:IPR008163 Pfam:PF00719 GO:GO:0005737 GO:GO:0008152 ProDom:PD002014 PROSITE:PS00387 EMBL:AC005310 EMBL:AC004411 PIR:T02201 HSSP:O59570 SPTR:O82793	3e-11
Ljwgs_109412.1	3.3.3.6.13	GRIF glutamate receptor, ionotropic, other eukaryote	ath:At3g51480	F26O13.120; glutamate receptor family protein (GLR3.6) [KO:K05387]	2e-94				GLR36_ARATH	Glycoprotein;Iontransport;Ionicchannel;Membrane;Multigenefamily;Receptor;Signal;Transmembrane;Transport,Glutamate receptor 3.6 precursor (Ligand-gated ion channel 3.6).	1e-94	GO_ID:17743	TAIR|gene:2206094 SPTR:Q9C8E7 symbol:AT1G42540.1 [GO:0006874 "calcium ion homeostasis" evidence=NAS] [GO:0009416 "response to light stimulus" evidence=NAS] InterPro:IPR002455 InterPro:IPR001828 InterPro:IPR001320 InterPro:IPR001311 Pfam:PF01094 Pfam:PF00060 SMART:SM00079 PRINTS:PR01176 EMBL:AC025815 PIR:C96495 SPTR:Q9C8E7	3e-79
Ljwgs_010768.1	99.1.4.457	GO_ID:909										GO_ID:909	TAIR|gene:2121903 SPTR:Q9SB56 symbol:AT4G24610.1 [GO:0005554 "molecular function unknown" evidence=ND] [GO:0000004 "biological process unknown" evidence=ND] [GO:0008372 "cellular component unknown" evidence=ND] EMBL:AL161561 EMBL:AL035356 PIR:T05573 SPTR:Q9SB56	9e-136
chr5.TM1323.24	1.6.4.11	E2.5.1.47, cysK cysteine synthase [EC:2.5.1.47] [COG:COG0031] [GO:0004124]	ath:At3g04940	T9J14.11; cysteine synthase, putative / O-acetylserine (thiol)-lyase, putative / O-acetylserine sulfhydrylase, putative [EC:2.5.1.47] [KO:K01738]	5e-122	slr1842	COG0031	4e-88	CYSK_CITLA	Amino-acidbiosynthesis;Cysteinebiosynthesis;Pyridoxalphosphate;Transferase,Cysteine synthase (EC 2.5.1.47) (Beta-pyrazolylalanine synthase) (Beta-PA/CSase) (EC 2.5.1.51) (L-mimosine synthase) (EC 2.5.1.52) (O- acetylserine sulfhydrylase) (O-acetylserine (Thiol)-lyase) (CSase) (OAS-TL).	3e-128	GO_ID:53456	TAIR|gene:2143813 SPTR:Q9SXS7 symbol:AT5G28020.1 [GO:0004124 "cysteine synthase activity" evidence=ISS] [GO:0019344 "cysteine biosynthesis" evidence=ISS] InterPro:IPR001926 InterPro:IPR001216 InterPro:IPR005859 InterPro:IPR005856 Pfam:PF00291 GO:GO:0008152 HSSP:Q9WZD3 PROSITE:PS00901 TIGRFAMs:TIGR01139 TIGRFAMs:TIGR01136 EMBL:AF424598 EMBL:AY124831 EMBL:AB024283 SPTR:Q9SXS7	9e-120
chr5.TM1323.24	1.5.5.7	E2.5.1.47, cysK cysteine synthase [EC:2.5.1.47] [COG:COG0031] [GO:0004124]	ath:At3g04940	T9J14.11; cysteine synthase, putative / O-acetylserine (thiol)-lyase, putative / O-acetylserine sulfhydrylase, putative [EC:2.5.1.47] [KO:K01738]	5e-122	slr1842	COG0031	4e-88	CYSK_CITLA	Amino-acidbiosynthesis;Cysteinebiosynthesis;Pyridoxalphosphate;Transferase,Cysteine synthase (EC 2.5.1.47) (Beta-pyrazolylalanine synthase) (Beta-PA/CSase) (EC 2.5.1.51) (L-mimosine synthase) (EC 2.5.1.52) (O- acetylserine sulfhydrylase) (O-acetylserine (Thiol)-lyase) (CSase) (OAS-TL).	3e-128	GO_ID:53456	TAIR|gene:2143813 SPTR:Q9SXS7 symbol:AT5G28020.1 [GO:0004124 "cysteine synthase activity" evidence=ISS] [GO:0019344 "cysteine biosynthesis" evidence=ISS] InterPro:IPR001926 InterPro:IPR001216 InterPro:IPR005859 InterPro:IPR005856 Pfam:PF00291 GO:GO:0008152 HSSP:Q9WZD3 PROSITE:PS00901 TIGRFAMs:TIGR01139 TIGRFAMs:TIGR01136 EMBL:AF424598 EMBL:AY124831 EMBL:AB024283 SPTR:Q9SXS7	9e-120
chr5.TM1323.24	1.6.4.5	E4.2.1.22, CBS cystathionine beta-synthase [EC:4.2.1.22] [COG:COG0031 COG0517] [GO:0004122]	ath:At3g04940	T9J14.11; cysteine synthase, putative / O-acetylserine (thiol)-lyase, putative / O-acetylserine sulfhydrylase, putative [EC:2.5.1.47] [KO:K01738]	5e-122	slr1842	COG0031	4e-88	CYSK_CITLA	Amino-acidbiosynthesis;Cysteinebiosynthesis;Pyridoxalphosphate;Transferase,Cysteine synthase (EC 2.5.1.47) (Beta-pyrazolylalanine synthase) (Beta-PA/CSase) (EC 2.5.1.51) (L-mimosine synthase) (EC 2.5.1.52) (O- acetylserine sulfhydrylase) (O-acetylserine (Thiol)-lyase) (CSase) (OAS-TL).	3e-128	GO_ID:53456	TAIR|gene:2143813 SPTR:Q9SXS7 symbol:AT5G28020.1 [GO:0004124 "cysteine synthase activity" evidence=ISS] [GO:0019344 "cysteine biosynthesis" evidence=ISS] InterPro:IPR001926 InterPro:IPR001216 InterPro:IPR005859 InterPro:IPR005856 Pfam:PF00291 GO:GO:0008152 HSSP:Q9WZD3 PROSITE:PS00901 TIGRFAMs:TIGR01139 TIGRFAMs:TIGR01136 EMBL:AF424598 EMBL:AY124831 EMBL:AB024283 SPTR:Q9SXS7	9e-120
chr5.TM1323.24	1.5.4.6	E4.2.1.22, CBS cystathionine beta-synthase [EC:4.2.1.22] [COG:COG0031 COG0517] [GO:0004122]	ath:At3g04940	T9J14.11; cysteine synthase, putative / O-acetylserine (thiol)-lyase, putative / O-acetylserine sulfhydrylase, putative [EC:2.5.1.47] [KO:K01738]	5e-122	slr1842	COG0031	4e-88	CYSK_CITLA	Amino-acidbiosynthesis;Cysteinebiosynthesis;Pyridoxalphosphate;Transferase,Cysteine synthase (EC 2.5.1.47) (Beta-pyrazolylalanine synthase) (Beta-PA/CSase) (EC 2.5.1.51) (L-mimosine synthase) (EC 2.5.1.52) (O- acetylserine sulfhydrylase) (O-acetylserine (Thiol)-lyase) (CSase) (OAS-TL).	3e-128	GO_ID:53456	TAIR|gene:2143813 SPTR:Q9SXS7 symbol:AT5G28020.1 [GO:0004124 "cysteine synthase activity" evidence=ISS] [GO:0019344 "cysteine biosynthesis" evidence=ISS] InterPro:IPR001926 InterPro:IPR001216 InterPro:IPR005859 InterPro:IPR005856 Pfam:PF00291 GO:GO:0008152 HSSP:Q9WZD3 PROSITE:PS00901 TIGRFAMs:TIGR01139 TIGRFAMs:TIGR01136 EMBL:AF424598 EMBL:AY124831 EMBL:AB024283 SPTR:Q9SXS7	9e-120
chr5.TM1323.24	1.5.3.44	E4.2.1.22, CBS cystathionine beta-synthase [EC:4.2.1.22] [COG:COG0031 COG0517] [GO:0004122]	ath:At3g04940	T9J14.11; cysteine synthase, putative / O-acetylserine (thiol)-lyase, putative / O-acetylserine sulfhydrylase, putative [EC:2.5.1.47] [KO:K01738]	5e-122	slr1842	COG0031	4e-88	CYSK_CITLA	Amino-acidbiosynthesis;Cysteinebiosynthesis;Pyridoxalphosphate;Transferase,Cysteine synthase (EC 2.5.1.47) (Beta-pyrazolylalanine synthase) (Beta-PA/CSase) (EC 2.5.1.51) (L-mimosine synthase) (EC 2.5.1.52) (O- acetylserine sulfhydrylase) (O-acetylserine (Thiol)-lyase) (CSase) (OAS-TL).	3e-128	GO_ID:53456	TAIR|gene:2143813 SPTR:Q9SXS7 symbol:AT5G28020.1 [GO:0004124 "cysteine synthase activity" evidence=ISS] [GO:0019344 "cysteine biosynthesis" evidence=ISS] InterPro:IPR001926 InterPro:IPR001216 InterPro:IPR005859 InterPro:IPR005856 Pfam:PF00291 GO:GO:0008152 HSSP:Q9WZD3 PROSITE:PS00901 TIGRFAMs:TIGR01139 TIGRFAMs:TIGR01136 EMBL:AF424598 EMBL:AY124831 EMBL:AB024283 SPTR:Q9SXS7	9e-120
chr5.TM1323.24	1.2.8.20	E2.5.1.47, cysK cysteine synthase [EC:2.5.1.47] [COG:COG0031] [GO:0004124]	ath:At3g04940	T9J14.11; cysteine synthase, putative / O-acetylserine (thiol)-lyase, putative / O-acetylserine sulfhydrylase, putative [EC:2.5.1.47] [KO:K01738]	5e-122	slr1842	COG0031	4e-88	CYSK_CITLA	Amino-acidbiosynthesis;Cysteinebiosynthesis;Pyridoxalphosphate;Transferase,Cysteine synthase (EC 2.5.1.47) (Beta-pyrazolylalanine synthase) (Beta-PA/CSase) (EC 2.5.1.51) (L-mimosine synthase) (EC 2.5.1.52) (O- acetylserine sulfhydrylase) (O-acetylserine (Thiol)-lyase) (CSase) (OAS-TL).	3e-128	GO_ID:53456	TAIR|gene:2143813 SPTR:Q9SXS7 symbol:AT5G28020.1 [GO:0004124 "cysteine synthase activity" evidence=ISS] [GO:0019344 "cysteine biosynthesis" evidence=ISS] InterPro:IPR001926 InterPro:IPR001216 InterPro:IPR005859 InterPro:IPR005856 Pfam:PF00291 GO:GO:0008152 HSSP:Q9WZD3 PROSITE:PS00901 TIGRFAMs:TIGR01139 TIGRFAMs:TIGR01136 EMBL:AF424598 EMBL:AY124831 EMBL:AB024283 SPTR:Q9SXS7	9e-120
Ljwgs_038753.2	99.1.4.1574	GO_ID:18746							RBE_ARATH	Developmentalprotein;Differentiation;Flowering;Metal-binding;Nuclearprotein;Repressor;Transcription;Transcriptionregulation;Zinc;Zinc-finger,Probable transcriptional regulator RABBIT EARS.	4e-19	GO_ID:18746	TAIR|gene:3697547 SPTR:O80942 symbol:AT2G37740.1 [GO:0003700 "transcription factor activity" evidence=ISS] [GO:0045449 "regulation of transcription" evidence=TAS] [GO:0003676 "nucleic acid binding" evidence=ISS] [GO:0008270 "zinc ion binding" evidence=ISS] InterPro:IPR007087 EMBL:AC004684 Prosite:PS00028 Pfam:PF00096 SMART:SM00355 PROSITE:PS50157 HSSP:Q38895 PIR:T02540 SPTR:O80942	5e-21
Ljwgs_038753.2	99.1.3.2.1602	RBE_ARATH							RBE_ARATH	Developmentalprotein;Differentiation;Flowering;Metal-binding;Nuclearprotein;Repressor;Transcription;Transcriptionregulation;Zinc;Zinc-finger,Probable transcriptional regulator RABBIT EARS.	4e-19	GO_ID:18746	TAIR|gene:3697547 SPTR:O80942 symbol:AT2G37740.1 [GO:0003700 "transcription factor activity" evidence=ISS] [GO:0045449 "regulation of transcription" evidence=TAS] [GO:0003676 "nucleic acid binding" evidence=ISS] [GO:0008270 "zinc ion binding" evidence=ISS] InterPro:IPR007087 EMBL:AC004684 Prosite:PS00028 Pfam:PF00096 SMART:SM00355 PROSITE:PS50157 HSSP:Q38895 PIR:T02540 SPTR:O80942	5e-21
chr6.CM0686.14	2.4.3.115	RFCL replication factor C, large subunit [COG:COG0470]				YMR078c	COG0470	1e-10	CHL12_YEAST	ATP-binding;Cellcycle;Completeproteome;DNAreplication;DNA-binding;Nuclearprotein;Nucleotide-binding,Protein CHL12.	3e-10	GO_ID:10847	ZFIN|ZDB-GENE-050522-508 SPTR:Q501U4 symbol:zgc:113153 "zgc:113153" [GO:0000004 "biological process unknown" evidence=ND] [GO:0005554 "molecular function unknown" evidence=ND] [GO:0008372 "cellular component unknown" evidence=ND] EMBL:BC095867 SPTR:Q501U4	1e-10
chr6.CM0686.14	2.4.1.1.1.6	DPO3D2, holB DNA polymerase III delta subunit [COG:COG0470]				YMR078c	COG0470	1e-10	CHL12_YEAST	ATP-binding;Cellcycle;Completeproteome;DNAreplication;DNA-binding;Nuclearprotein;Nucleotide-binding,Protein CHL12.	3e-10	GO_ID:10847	ZFIN|ZDB-GENE-050522-508 SPTR:Q501U4 symbol:zgc:113153 "zgc:113153" [GO:0000004 "biological process unknown" evidence=ND] [GO:0005554 "molecular function unknown" evidence=ND] [GO:0008372 "cellular component unknown" evidence=ND] EMBL:BC095867 SPTR:Q501U4	1e-10
chr6.CM0686.14	2.4.3.116	RFCS replication factor C, small subunit [COG:COG0470]				YMR078c	COG0470	1e-10	CHL12_YEAST	ATP-binding;Cellcycle;Completeproteome;DNAreplication;DNA-binding;Nuclearprotein;Nucleotide-binding,Protein CHL12.	3e-10	GO_ID:10847	ZFIN|ZDB-GENE-050522-508 SPTR:Q501U4 symbol:zgc:113153 "zgc:113153" [GO:0000004 "biological process unknown" evidence=ND] [GO:0005554 "molecular function unknown" evidence=ND] [GO:0008372 "cellular component unknown" evidence=ND] EMBL:BC095867 SPTR:Q501U4	1e-10
Ljwgs_075860.1	99.1.3.2.3682	NOL6_XENLA							NOL6_XENLA	Nuclearprotein;RNA-binding,Nucleolar protein 6.	9e-11
Ljwgs_096693.2	99.2	Unclassified without homolog
chr6.TM0367.5	99.2	Unclassified without homolog
TM1006.6.3	99.1.2.149	COG1100	ath:At4g28950	F25O24.70; Rac-like GTP-binding protein (ARAC7) [KO:K07975]	3e-51	YLR229c	COG1100	1e-30	RAC7_ARATH	Abscisicacidsignalingpathway;GTP-binding;Lipoprotein;Membrane;Nucleotide-binding;Palmitate,RAC-like GTP binding protein ARAC7 (GTPase protein ROP9).	2e-51	GO_ID:4145	TAIR|gene:2123547 SPTR:O82480 symbol:ARAC7 [GO:0008372 "cellular component unknown" evidence=ND] [GO:0005525 "GTP binding" evidence=ISS] InterPro:IPR001806 InterPro:IPR003578 Pfam:PF00071 Interpro:IPR005225 TIGRFAMs:TIGR00231 PRINTS:PR00449 HSSP:P21181 SMART:SM00174 EMBL:AL161574 EMBL:AL078469 EMBL:AF079484 EMBL:AF115474 PIR:T08950 GeneFarm:4165 SPTR:O82480	8e-52
TM1006.6.3	99.1.3.2.62	RAC7_ARATH	ath:At4g28950	F25O24.70; Rac-like GTP-binding protein (ARAC7) [KO:K07975]	3e-51	YLR229c	COG1100	1e-30	RAC7_ARATH	Abscisicacidsignalingpathway;GTP-binding;Lipoprotein;Membrane;Nucleotide-binding;Palmitate,RAC-like GTP binding protein ARAC7 (GTPase protein ROP9).	2e-51	GO_ID:4145	TAIR|gene:2123547 SPTR:O82480 symbol:ARAC7 [GO:0008372 "cellular component unknown" evidence=ND] [GO:0005525 "GTP binding" evidence=ISS] InterPro:IPR001806 InterPro:IPR003578 Pfam:PF00071 Interpro:IPR005225 TIGRFAMs:TIGR00231 PRINTS:PR00449 HSSP:P21181 SMART:SM00174 EMBL:AL161574 EMBL:AL078469 EMBL:AF079484 EMBL:AF115474 PIR:T08950 GeneFarm:4165 SPTR:O82480	8e-52
TM1006.6.3	99.1.1.126	KO:K07975	ath:At4g28950	F25O24.70; Rac-like GTP-binding protein (ARAC7) [KO:K07975]	3e-51	YLR229c	COG1100	1e-30	RAC7_ARATH	Abscisicacidsignalingpathway;GTP-binding;Lipoprotein;Membrane;Nucleotide-binding;Palmitate,RAC-like GTP binding protein ARAC7 (GTPase protein ROP9).	2e-51	GO_ID:4145	TAIR|gene:2123547 SPTR:O82480 symbol:ARAC7 [GO:0008372 "cellular component unknown" evidence=ND] [GO:0005525 "GTP binding" evidence=ISS] InterPro:IPR001806 InterPro:IPR003578 Pfam:PF00071 Interpro:IPR005225 TIGRFAMs:TIGR00231 PRINTS:PR00449 HSSP:P21181 SMART:SM00174 EMBL:AL161574 EMBL:AL078469 EMBL:AF079484 EMBL:AF115474 PIR:T08950 GeneFarm:4165 SPTR:O82480	8e-52
TM1006.6.3	99.1.4.5172	GO_ID:4145	ath:At4g28950	F25O24.70; Rac-like GTP-binding protein (ARAC7) [KO:K07975]	3e-51	YLR229c	COG1100	1e-30	RAC7_ARATH	Abscisicacidsignalingpathway;GTP-binding;Lipoprotein;Membrane;Nucleotide-binding;Palmitate,RAC-like GTP binding protein ARAC7 (GTPase protein ROP9).	2e-51	GO_ID:4145	TAIR|gene:2123547 SPTR:O82480 symbol:ARAC7 [GO:0008372 "cellular component unknown" evidence=ND] [GO:0005525 "GTP binding" evidence=ISS] InterPro:IPR001806 InterPro:IPR003578 Pfam:PF00071 Interpro:IPR005225 TIGRFAMs:TIGR00231 PRINTS:PR00449 HSSP:P21181 SMART:SM00174 EMBL:AL161574 EMBL:AL078469 EMBL:AF079484 EMBL:AF115474 PIR:T08950 GeneFarm:4165 SPTR:O82480	8e-52
Ljwgs_094897.0.1	99.2	Unclassified without homolog
Ljwgs_090330.1	99.1.4.803	GO_ID:52943										GO_ID:52943	TAIR|gene:2140194 SPTR:Q9SY05 symbol:AT4G02800.1 [GO:0005554 "molecular function unknown" evidence=ND] [GO:0000004 "biological process unknown" evidence=ND] EMBL:AL161495 EMBL:AC004044 EMBL:AY088172 PIR:F85035 SPTR:Q9SY05	2e-38
TM1090.6.1	2.2.1.2.37	RP-L4e, RPL4 large subunit ribosomal protein L4e [COG:COG0088]	ath:At5g02870	F9G14.180; 60S ribosomal protein L4/L1 (RPL4D) [KO:K02930]	7e-47	YBR031w_1	COG0088	1e-35	RL4_PRUAR	Ribonucleoprotein;Ribosomalprotein,60S ribosomal protein L4 (L1).	1e-50	GO_ID:20382	TAIR|gene:2074903 SPTR:Q9SF40 symbol:AT3G09630.1 [GO:0003735 "structural constituent of ribosome" evidence=ISS] [GO:0005840 "ribosome" evidence=ISS] [GO:0006412 "protein biosynthesis" evidence=ISS] InterPro:IPR002136 Pfam:PF00573 PROSITE:PS00939 EMBL:AC016661 EMBL:AY056781 EMBL:BT002438 EMBL:BT008495 SPTR:Q9SF40	2e-47
TM1090.6.1	2.2.1.2.4	RP-L4, rplD large subunit ribosomal protein L4 [COG:COG0088]	ath:At5g02870	F9G14.180; 60S ribosomal protein L4/L1 (RPL4D) [KO:K02930]	7e-47	YBR031w_1	COG0088	1e-35	RL4_PRUAR	Ribonucleoprotein;Ribosomalprotein,60S ribosomal protein L4 (L1).	1e-50	GO_ID:20382	TAIR|gene:2074903 SPTR:Q9SF40 symbol:AT3G09630.1 [GO:0003735 "structural constituent of ribosome" evidence=ISS] [GO:0005840 "ribosome" evidence=ISS] [GO:0006412 "protein biosynthesis" evidence=ISS] InterPro:IPR002136 Pfam:PF00573 PROSITE:PS00939 EMBL:AC016661 EMBL:AY056781 EMBL:BT002438 EMBL:BT008495 SPTR:Q9SF40	2e-47
Ljwgs_020774.1	1.2.1.13	E3.6.1.1, ppa inorganic pyrophosphatase [EC:3.6.1.1] [COG:COG0221] [GO:0004427]	ath:At2g46860	F19D11.23; inorganic pyrophosphatase, putative [soluble] / pyrophosphate phospho-hydrolase, putative / PPase, putative [EC:3.6.1.1] [KO:K01507]	2e-10				IPYR_SOLTU	Hydrolase;Magnesium;Metal-binding,Soluble inorganic pyrophosphatase (EC 3.6.1.1) (Pyrophosphate phospho- hydrolase) (PPase).	6e-10	GO_ID:44871	TAIR|gene:3694173 SPTR:O82793 symbol:AT2G46860.1 [GO:0008152 "metabolism" evidence=ISS] [GO:0016020 "membrane" evidence=ISS] [GO:0016462 "pyrophosphatase activity" evidence=ISS] InterPro:IPR008162 InterPro:IPR008163 Pfam:PF00719 GO:GO:0005737 GO:GO:0008152 ProDom:PD002014 PROSITE:PS00387 EMBL:AC005310 EMBL:AC004411 PIR:T02201 HSSP:O59570 SPTR:O82793	3e-11
Ljwgs_061423.1	99.1.3.2.1901	CPSF1_ARATH							CPSF1_ARATH	mRNAprocessing;Nuclearprotein;RNA-binding,Probable cleavage and polyadenylation specificity factor, 160 kDa subunit (CPSF 160 kDa subunit).	1e-29
Ljwgs_054311.1	99.1.4.6659	GO_ID:39013										GO_ID:39013	TAIR|gene:3687989 SPTR:Q9LN35 symbol:AT1G19600.1 [GO:0008372 "cellular component unknown" evidence=ND] [GO:0016301 "kinase activity" evidence=ISS] Pfam:PF00294 HSSP:Q9TVW2 InterPro:IPR011611 EMBL:AC025808 EMBL:AC024609 EMBL:BT004821 PIR:F86328 SPTR:Q9LN35	1e-35
Ljwgs_027021.1	1.2.6.9	E1.11.1.7 peroxidase [EC:1.11.1.7] [GO:0004601]	ath:At5g58390	MCK7.26; peroxidase, putative [EC:1.11.1.7] [KO:K00430]	4e-46				PER67_ARATH	Calcium;Glycoprotein;Heme;Hydrogenperoxide;Iron;Metal-binding;Multigenefamily;Oxidoreductase;Peroxidase;Pyrrolidonecarboxylicacid;Signal,Peroxidase 67 precursor (EC 1.11.1.7) (Atperox P67) (ATP44).	2e-46	GO_ID:29236	TAIR|gene:2028279 SPTR:Q96512 symbol:AT1G44970.1 [GO:0004601 "peroxidase activity" evidence=ISS] InterPro:IPR002016 InterPro:IPR000823 Pfam:PF00141 InterPro:IPR010255 PROSITE:PS00435 PROSITE:PS00436 PRINTS:PR00458 PROSITE:PS50873 PRINTS:PR00461 EMBL:AC020576 EMBL:X98804 EMBL:AC007915 EMBL:BT008612 EMBL:AY086626 HSSP:Q42578 GeneFarm:1834 SPTR:Q96512	7e-35
Ljwgs_027021.1	1.3.11.18	E1.11.1.7 peroxidase [EC:1.11.1.7] [GO:0004601]	ath:At5g58390	MCK7.26; peroxidase, putative [EC:1.11.1.7] [KO:K00430]	4e-46				PER67_ARATH	Calcium;Glycoprotein;Heme;Hydrogenperoxide;Iron;Metal-binding;Multigenefamily;Oxidoreductase;Peroxidase;Pyrrolidonecarboxylicacid;Signal,Peroxidase 67 precursor (EC 1.11.1.7) (Atperox P67) (ATP44).	2e-46	GO_ID:29236	TAIR|gene:2028279 SPTR:Q96512 symbol:AT1G44970.1 [GO:0004601 "peroxidase activity" evidence=ISS] InterPro:IPR002016 InterPro:IPR000823 Pfam:PF00141 InterPro:IPR010255 PROSITE:PS00435 PROSITE:PS00436 PRINTS:PR00458 PROSITE:PS50873 PRINTS:PR00461 EMBL:AC020576 EMBL:X98804 EMBL:AC007915 EMBL:BT008612 EMBL:AY086626 HSSP:Q42578 GeneFarm:1834 SPTR:Q96512	7e-35
Ljwgs_027021.1	1.5.13.21	E1.11.1.7 peroxidase [EC:1.11.1.7] [GO:0004601]	ath:At5g58390	MCK7.26; peroxidase, putative [EC:1.11.1.7] [KO:K00430]	4e-46				PER67_ARATH	Calcium;Glycoprotein;Heme;Hydrogenperoxide;Iron;Metal-binding;Multigenefamily;Oxidoreductase;Peroxidase;Pyrrolidonecarboxylicacid;Signal,Peroxidase 67 precursor (EC 1.11.1.7) (Atperox P67) (ATP44).	2e-46	GO_ID:29236	TAIR|gene:2028279 SPTR:Q96512 symbol:AT1G44970.1 [GO:0004601 "peroxidase activity" evidence=ISS] InterPro:IPR002016 InterPro:IPR000823 Pfam:PF00141 InterPro:IPR010255 PROSITE:PS00435 PROSITE:PS00436 PRINTS:PR00458 PROSITE:PS50873 PRINTS:PR00461 EMBL:AC020576 EMBL:X98804 EMBL:AC007915 EMBL:BT008612 EMBL:AY086626 HSSP:Q42578 GeneFarm:1834 SPTR:Q96512	7e-35
Ljwgs_027021.1	1.10.6.4	E1.11.1.7 peroxidase [EC:1.11.1.7] [GO:0004601]	ath:At5g58390	MCK7.26; peroxidase, putative [EC:1.11.1.7] [KO:K00430]	4e-46				PER67_ARATH	Calcium;Glycoprotein;Heme;Hydrogenperoxide;Iron;Metal-binding;Multigenefamily;Oxidoreductase;Peroxidase;Pyrrolidonecarboxylicacid;Signal,Peroxidase 67 precursor (EC 1.11.1.7) (Atperox P67) (ATP44).	2e-46	GO_ID:29236	TAIR|gene:2028279 SPTR:Q96512 symbol:AT1G44970.1 [GO:0004601 "peroxidase activity" evidence=ISS] InterPro:IPR002016 InterPro:IPR000823 Pfam:PF00141 InterPro:IPR010255 PROSITE:PS00435 PROSITE:PS00436 PRINTS:PR00458 PROSITE:PS50873 PRINTS:PR00461 EMBL:AC020576 EMBL:X98804 EMBL:AC007915 EMBL:BT008612 EMBL:AY086626 HSSP:Q42578 GeneFarm:1834 SPTR:Q96512	7e-35
Ljwgs_011867.1	99.2	Unclassified without homolog
Ljwgs_077699.1	99.1.4.1405	GO_ID:39498										GO_ID:39498	TAIR|gene:2207224 SPTR:O23050 symbol:AT1G05170.1 [GO:0016757 "transferase activity, transferring glycosyl groups" evidence=ISS] [GO:0016758 "transferase activity, transferring hexosyl groups" evidence=ISS] InterPro:IPR002659 Pfam:PF01762 GO:GO:0016020 EMBL:AC000098 EMBL:AF389287 EMBL:AY113007 PIR:A86186 SPTR:O23050	3e-19
Ljwgs_040690.1	1.7.10.12	PIGN/O phosphatidylinositol glycan, class N/O [EC:2.7.-.-] [COG:COG1524]	ddi:DDB0205715	phosphatidylinositol glycan, class N [EC:2.7.-.-] [KO:K05285]	1e-12				YHR8_SCHPO	Completeproteome;GPI-anchorbiosynthesis;Membrane;Signal;Transmembrane,Protein C839.08c in chromosome II precursor.	1e-09	GO_ID:33271	TAIR|gene:2096676 SPTR:Q9SGH9 symbol:AT3G01380.1 [GO:0006506 "GPI anchor biosynthesis" evidence=ISS] [GO:0016740 "transferase activity" evidence=ISS] InterPro:IPR007070 Pfam:PF04987 EMBL:AC010870 SPTR:Q9SGH9	1e-30
Ljwgs_040690.1	1.7.8.10	KDTA 3-deoxy-D-manno-octulosonic-acid transferase [EC:2.-.-.-] [COG:COG1519] [GO:0016740] [CAZy:GT30]	ddi:DDB0205715	phosphatidylinositol glycan, class N [EC:2.7.-.-] [KO:K05285]	1e-12				YHR8_SCHPO	Completeproteome;GPI-anchorbiosynthesis;Membrane;Signal;Transmembrane,Protein C839.08c in chromosome II precursor.	1e-09	GO_ID:33271	TAIR|gene:2096676 SPTR:Q9SGH9 symbol:AT3G01380.1 [GO:0006506 "GPI anchor biosynthesis" evidence=ISS] [GO:0016740 "transferase activity" evidence=ISS] InterPro:IPR007070 Pfam:PF04987 EMBL:AC010870 SPTR:Q9SGH9	1e-30
chr1.CM0088.73	1.1.17.1	E2.7.1.137, PIK3C3 phosphatidylinositol 3-kinase [EC:2.7.1.137] [GO:0016303]	ddi:DDB0214908	tor; phosphatidylinositol 3-kinase [EC:2.7.1.137] [KO:K00914]	0				TOR2_SCHPO	Cellcycle;Completeproteome;Kinase;Repeat;Transferase,Phosphatidylinositol 3-kinase tor2 (EC 2.7.1.137) (PtdIns-3-kinase tor2) (PI3-kinase tor2) (PI3K tor2).	2e-174	GO_ID:22039	UNIPROT|P42345 SPTR:P42345 symbol:FRAP_HUMAN "FKBP12-rapamycin complex-associated protein" [GO:0016301 "kinase activity" evidence=TAS] [GO:0051219 "phosphoprotein binding" evidence=IPI] [GO:0000074 "regulation of progression through cell cycle" evidence=TAS] [GO:0006445 "regulation of translation" evidence=TAS] [GO:0007165 "signal transduction" evidence=NAS] [GO:0007584 "response to nutrient" evi…	5e-143
chr1.CM0088.73	4.1.3.26	E2.7.1.137, PIK3C3 phosphatidylinositol 3-kinase [EC:2.7.1.137] [GO:0016303]	ddi:DDB0214908	tor; phosphatidylinositol 3-kinase [EC:2.7.1.137] [KO:K00914]	0				TOR2_SCHPO	Cellcycle;Completeproteome;Kinase;Repeat;Transferase,Phosphatidylinositol 3-kinase tor2 (EC 2.7.1.137) (PtdIns-3-kinase tor2) (PI3-kinase tor2) (PI3K tor2).	2e-174	GO_ID:22039	UNIPROT|P42345 SPTR:P42345 symbol:FRAP_HUMAN "FKBP12-rapamycin complex-associated protein" [GO:0016301 "kinase activity" evidence=TAS] [GO:0051219 "phosphoprotein binding" evidence=IPI] [GO:0000074 "regulation of progression through cell cycle" evidence=TAS] [GO:0006445 "regulation of translation" evidence=TAS] [GO:0007165 "signal transduction" evidence=NAS] [GO:0007584 "response to nutrient" evi…	5e-143
chr1.CM0088.73	3.2.8.24	E2.7.1.137, PIK3C3 phosphatidylinositol 3-kinase [EC:2.7.1.137] [GO:0016303]	ddi:DDB0214908	tor; phosphatidylinositol 3-kinase [EC:2.7.1.137] [KO:K00914]	0				TOR2_SCHPO	Cellcycle;Completeproteome;Kinase;Repeat;Transferase,Phosphatidylinositol 3-kinase tor2 (EC 2.7.1.137) (PtdIns-3-kinase tor2) (PI3-kinase tor2) (PI3K tor2).	2e-174	GO_ID:22039	UNIPROT|P42345 SPTR:P42345 symbol:FRAP_HUMAN "FKBP12-rapamycin complex-associated protein" [GO:0016301 "kinase activity" evidence=TAS] [GO:0051219 "phosphoprotein binding" evidence=IPI] [GO:0000074 "regulation of progression through cell cycle" evidence=TAS] [GO:0006445 "regulation of translation" evidence=TAS] [GO:0007165 "signal transduction" evidence=NAS] [GO:0007584 "response to nutrient" evi…	5e-143
chr1.CM0088.73	3.2.10.6	E2.7.1.137, PIK3C3 phosphatidylinositol 3-kinase [EC:2.7.1.137] [GO:0016303]	ddi:DDB0214908	tor; phosphatidylinositol 3-kinase [EC:2.7.1.137] [KO:K00914]	0				TOR2_SCHPO	Cellcycle;Completeproteome;Kinase;Repeat;Transferase,Phosphatidylinositol 3-kinase tor2 (EC 2.7.1.137) (PtdIns-3-kinase tor2) (PI3-kinase tor2) (PI3K tor2).	2e-174	GO_ID:22039	UNIPROT|P42345 SPTR:P42345 symbol:FRAP_HUMAN "FKBP12-rapamycin complex-associated protein" [GO:0016301 "kinase activity" evidence=TAS] [GO:0051219 "phosphoprotein binding" evidence=IPI] [GO:0000074 "regulation of progression through cell cycle" evidence=TAS] [GO:0006445 "regulation of translation" evidence=TAS] [GO:0007165 "signal transduction" evidence=NAS] [GO:0007584 "response to nutrient" evi…	5e-143
chr1.CM0088.73	3.2.14.32	E2.7.1.137, PIK3C3 phosphatidylinositol 3-kinase [EC:2.7.1.137] [GO:0016303]	ddi:DDB0214908	tor; phosphatidylinositol 3-kinase [EC:2.7.1.137] [KO:K00914]	0				TOR2_SCHPO	Cellcycle;Completeproteome;Kinase;Repeat;Transferase,Phosphatidylinositol 3-kinase tor2 (EC 2.7.1.137) (PtdIns-3-kinase tor2) (PI3-kinase tor2) (PI3K tor2).	2e-174	GO_ID:22039	UNIPROT|P42345 SPTR:P42345 symbol:FRAP_HUMAN "FKBP12-rapamycin complex-associated protein" [GO:0016301 "kinase activity" evidence=TAS] [GO:0051219 "phosphoprotein binding" evidence=IPI] [GO:0000074 "regulation of progression through cell cycle" evidence=TAS] [GO:0006445 "regulation of translation" evidence=TAS] [GO:0007165 "signal transduction" evidence=NAS] [GO:0007584 "response to nutrient" evi…	5e-143
chr1.CM0088.73	4.2.5.27	E2.7.1.137, PIK3C3 phosphatidylinositol 3-kinase [EC:2.7.1.137] [GO:0016303]	ddi:DDB0214908	tor; phosphatidylinositol 3-kinase [EC:2.7.1.137] [KO:K00914]	0				TOR2_SCHPO	Cellcycle;Completeproteome;Kinase;Repeat;Transferase,Phosphatidylinositol 3-kinase tor2 (EC 2.7.1.137) (PtdIns-3-kinase tor2) (PI3-kinase tor2) (PI3K tor2).	2e-174	GO_ID:22039	UNIPROT|P42345 SPTR:P42345 symbol:FRAP_HUMAN "FKBP12-rapamycin complex-associated protein" [GO:0016301 "kinase activity" evidence=TAS] [GO:0051219 "phosphoprotein binding" evidence=IPI] [GO:0000074 "regulation of progression through cell cycle" evidence=TAS] [GO:0006445 "regulation of translation" evidence=TAS] [GO:0007165 "signal transduction" evidence=NAS] [GO:0007584 "response to nutrient" evi…	5e-143
chr1.CM0088.73	3.2.7.7	E2.7.1.137, PIK3C3 phosphatidylinositol 3-kinase [EC:2.7.1.137] [GO:0016303]	ddi:DDB0214908	tor; phosphatidylinositol 3-kinase [EC:2.7.1.137] [KO:K00914]	0				TOR2_SCHPO	Cellcycle;Completeproteome;Kinase;Repeat;Transferase,Phosphatidylinositol 3-kinase tor2 (EC 2.7.1.137) (PtdIns-3-kinase tor2) (PI3-kinase tor2) (PI3K tor2).	2e-174	GO_ID:22039	UNIPROT|P42345 SPTR:P42345 symbol:FRAP_HUMAN "FKBP12-rapamycin complex-associated protein" [GO:0016301 "kinase activity" evidence=TAS] [GO:0051219 "phosphoprotein binding" evidence=IPI] [GO:0000074 "regulation of progression through cell cycle" evidence=TAS] [GO:0006445 "regulation of translation" evidence=TAS] [GO:0007165 "signal transduction" evidence=NAS] [GO:0007584 "response to nutrient" evi…	5e-143
chr1.CM0088.73	3.2.13.50	E2.7.1.137, PIK3C3 phosphatidylinositol 3-kinase [EC:2.7.1.137] [GO:0016303]	ddi:DDB0214908	tor; phosphatidylinositol 3-kinase [EC:2.7.1.137] [KO:K00914]	0				TOR2_SCHPO	Cellcycle;Completeproteome;Kinase;Repeat;Transferase,Phosphatidylinositol 3-kinase tor2 (EC 2.7.1.137) (PtdIns-3-kinase tor2) (PI3-kinase tor2) (PI3K tor2).	2e-174	GO_ID:22039	UNIPROT|P42345 SPTR:P42345 symbol:FRAP_HUMAN "FKBP12-rapamycin complex-associated protein" [GO:0016301 "kinase activity" evidence=TAS] [GO:0051219 "phosphoprotein binding" evidence=IPI] [GO:0000074 "regulation of progression through cell cycle" evidence=TAS] [GO:0006445 "regulation of translation" evidence=TAS] [GO:0007165 "signal transduction" evidence=NAS] [GO:0007584 "response to nutrient" evi…	5e-143
chr1.CM0231.46.1	2.2.4.21.6	DUS3 tRNA-dihydrouridine synthase 3	ath:At4g38890	T9A14.170; dihydrouridine synthase family protein [EC:1.-.-.-] [KO:K05544]	7e-46				DUS3_YEAST	Completeproteome;FAD;Flavoprotein;Oxidoreductase;tRNAprocessing,tRNA-dihydrouridine synthase 3 (EC 1.-.-.-).	2e-09	GO_ID:28776	ZFIN|ZDB-GENE-040426-1260 SPTR:Q6PEH0 symbol:zgc:63779 "zgc:63779" [GO:0008372 "cellular component unknown" evidence=ND] InterPro:IPR000571 Pfam:PF01207 InterPro:IPR001269 InterPro:IPR003009 Pfam:PF00642 ZFIN:ZDB-GENE-040426-1260 PROSITE:PS01136 EMBL:BC058066 SPTR:Q6PEH0	2e-13
Ljwgs_018091.1	99.1.4.140	GO_ID:50712										GO_ID:50712	TAIR|gene:2119339 SPTR:Q9SVQ1 symbol:AT4G13260.1 [GO:0009851 "auxin biosynthesis" evidence=IMP] InterPro:IPR001327 InterPro:IPR003016 InterPro:IPR001100 InterPro:IPR000960 InterPro:IPR000103 PRINTS:PR00368 PRINTS:PR00411 PRINTS:PR00469 PROSITE:PS00189 Pfam:PF00743 PRINTS:PR00370 EMBL:AL049751 EMBL:AY057103 EMBL:AY133691 EMBL:AL161536 PIR:T07706 SPTR:Q9SVQ1	2e-29
chr4.CM0229.25	99.1.4.1283	GO_ID:19732							LBD4_ARATH	,LOB domain protein 4.	6e-52	GO_ID:19732	TAIR|gene:2197499 SPTR:Q9SHE9 symbol:AT1G31320.1 [GO:0000004 "biological process unknown" evidence=ND] [GO:0005554 "molecular function unknown" evidence=ISS] Pfam:PF03195 InterPro:IPR004883 PROSITE:PS50891 EMBL:AC007654 PIR:B86439 SPTR:Q9SHE9	2e-52
chr4.CM0229.25	99.1.3.2.651	LBD4_ARATH							LBD4_ARATH	,LOB domain protein 4.	6e-52	GO_ID:19732	TAIR|gene:2197499 SPTR:Q9SHE9 symbol:AT1G31320.1 [GO:0000004 "biological process unknown" evidence=ND] [GO:0005554 "molecular function unknown" evidence=ISS] Pfam:PF03195 InterPro:IPR004883 PROSITE:PS50891 EMBL:AC007654 PIR:B86439 SPTR:Q9SHE9	2e-52
Ljwgs_035229.2	99.1.4.856	GO_ID:27557										GO_ID:27557	TAIR|gene:2117727 SPTR:Q9ZPH9 symbol:AT4G00750.1 [GO:0000004 "biological process unknown" evidence=ND] InterPro:IPR001601 InterPro:IPR004159 Pfam:PF03141 EMBL:AL161472 EMBL:AF128392 PIR:C85010 SPTR:Q9ZPH9	2e-64
chr2.TM0230.9	99.1.4.2135	GO_ID:2080	ath:At2g31320	F16D14.16; poly [ADP-ribose] polymerase, putative / NAD(+) ADP-ribosyltransferase, putative / poly[ADP-ribose] synthetase, putative [EC:2.4.2.30] [KO:K00774]	0				PARP1_ARATH	3D-structure;ADP-ribosylation;DNA-binding;Glycosyltransferase;Metal-binding;NAD;Nuclearprotein;Repeat;Transferase;Zinc;Zinc-finger,Poly [ADP-ribose] polymerase 1 (EC 2.4.2.30) (PARP-1) (ADPRT 1) (NAD(+) ADP-ribosyltransferase 1) (Poly[ADP-ribose] synthetase 1).	0	GO_ID:2080	TAIR|gene:2042510 SPTR:Q9ZP54 symbol:AT2G31320.1 [GO:0003677 "DNA binding" evidence=ISS] [GO:0003950 "NAD+ ADP-ribosyltransferase activity" evidence=ISS] [GO:0005634 "nucleus" evidence=ISS] [GO:0006471 "protein amino acid ADP-ribosylation" evidence=ISS] InterPro:IPR001290 Pfam:PF00533 Interpro:IPR001357 InterPro:IPR001510 InterPro:IPR008288 InterPro:IPR004102 Pfam:PF00645 GO:GO:0005634 SMART:SM00…	0
chr2.TM0230.9	99.1.3.1.82	EC 2.4.2.30	ath:At2g31320	F16D14.16; poly [ADP-ribose] polymerase, putative / NAD(+) ADP-ribosyltransferase, putative / poly[ADP-ribose] synthetase, putative [EC:2.4.2.30] [KO:K00774]	0				PARP1_ARATH	3D-structure;ADP-ribosylation;DNA-binding;Glycosyltransferase;Metal-binding;NAD;Nuclearprotein;Repeat;Transferase;Zinc;Zinc-finger,Poly [ADP-ribose] polymerase 1 (EC 2.4.2.30) (PARP-1) (ADPRT 1) (NAD(+) ADP-ribosyltransferase 1) (Poly[ADP-ribose] synthetase 1).	0	GO_ID:2080	TAIR|gene:2042510 SPTR:Q9ZP54 symbol:AT2G31320.1 [GO:0003677 "DNA binding" evidence=ISS] [GO:0003950 "NAD+ ADP-ribosyltransferase activity" evidence=ISS] [GO:0005634 "nucleus" evidence=ISS] [GO:0006471 "protein amino acid ADP-ribosylation" evidence=ISS] InterPro:IPR001290 Pfam:PF00533 Interpro:IPR001357 InterPro:IPR001510 InterPro:IPR008288 InterPro:IPR004102 Pfam:PF00645 GO:GO:0005634 SMART:SM00…	0
chr2.TM0230.9	99.1.1.29	KO:K00774	ath:At2g31320	F16D14.16; poly [ADP-ribose] polymerase, putative / NAD(+) ADP-ribosyltransferase, putative / poly[ADP-ribose] synthetase, putative [EC:2.4.2.30] [KO:K00774]	0				PARP1_ARATH	3D-structure;ADP-ribosylation;DNA-binding;Glycosyltransferase;Metal-binding;NAD;Nuclearprotein;Repeat;Transferase;Zinc;Zinc-finger,Poly [ADP-ribose] polymerase 1 (EC 2.4.2.30) (PARP-1) (ADPRT 1) (NAD(+) ADP-ribosyltransferase 1) (Poly[ADP-ribose] synthetase 1).	0	GO_ID:2080	TAIR|gene:2042510 SPTR:Q9ZP54 symbol:AT2G31320.1 [GO:0003677 "DNA binding" evidence=ISS] [GO:0003950 "NAD+ ADP-ribosyltransferase activity" evidence=ISS] [GO:0005634 "nucleus" evidence=ISS] [GO:0006471 "protein amino acid ADP-ribosylation" evidence=ISS] InterPro:IPR001290 Pfam:PF00533 Interpro:IPR001357 InterPro:IPR001510 InterPro:IPR008288 InterPro:IPR004102 Pfam:PF00645 GO:GO:0005634 SMART:SM00…	0
Ljwgs_063375.1	99.1.4.5885	GO_ID:24873										GO_ID:24873	TAIR|gene:2059717 SPTR:Q9SIT0 symbol:AT2G01830.1 [GO:0009736 "cytokinin mediated signaling" evidence=TAS] InterPro:IPR003594 Pfam:PF02518 InterPro:IPR003661 InterPro:IPR004358 InterPro:IPR001789 InterPro:IPR006189 InterPro:IPR005467 Pfam:PF00072 Pfam:PF00512 SMART:SM00387 PROSITE:PS50109 PRINTS:PR00344 ProDom:PD000039 SMART:SM00448 PROSITE:PS50110 SMART:SM00388 EMBL:AC007069 EMBL:AJ278528 EMBL:AJ…	1e-88
Ljwgs_006686.2	99.1.4.1060	GO_ID:54140							DOC10_MOUSE	Alternativesplicing;Guanine-nucleotidereleasingfactor,Dedicator of cytokinesis protein 10 (Fragment).	8e-12	GO_ID:54140	MGI|MGI:2146320 SPTR:Q8BZN6 symbol:Dock10 "dedicator of cytokinesis 10" [GO:0017048 "Rho GTPase binding" evidence=IPI] [GO:0005089 "Rho guanyl-nucleotide exchange factor activity" evidence=IDA] MGI:MGI:2146320 InterPro:IPR010703 Pfam:PF06920 EMBL:AK122347 EMBL:AK034064 SPTR:Q8BZN6	3e-12
Ljwgs_006686.2	99.1.3.2.4088	DOC10_MOUSE							DOC10_MOUSE	Alternativesplicing;Guanine-nucleotidereleasingfactor,Dedicator of cytokinesis protein 10 (Fragment).	8e-12	GO_ID:54140	MGI|MGI:2146320 SPTR:Q8BZN6 symbol:Dock10 "dedicator of cytokinesis 10" [GO:0017048 "Rho GTPase binding" evidence=IPI] [GO:0005089 "Rho guanyl-nucleotide exchange factor activity" evidence=IDA] MGI:MGI:2146320 InterPro:IPR010703 Pfam:PF06920 EMBL:AK122347 EMBL:AK034064 SPTR:Q8BZN6	3e-12
Ljwgs_024610.1	99.1.4.5885	GO_ID:24873										GO_ID:24873	TAIR|gene:2059717 SPTR:Q9SIT0 symbol:AT2G01830.1 [GO:0009736 "cytokinin mediated signaling" evidence=TAS] InterPro:IPR003594 Pfam:PF02518 InterPro:IPR003661 InterPro:IPR004358 InterPro:IPR001789 InterPro:IPR006189 InterPro:IPR005467 Pfam:PF00072 Pfam:PF00512 SMART:SM00387 PROSITE:PS50109 PRINTS:PR00344 ProDom:PD000039 SMART:SM00448 PROSITE:PS50110 SMART:SM00388 EMBL:AC007069 EMBL:AJ278528 EMBL:AJ…	1e-44
Ljwgs_093678.1	99.1.4.8658	GO_ID:14283										GO_ID:14283	TAIR|gene:3699095 SPTR:Q9LXV6 symbol:AT3G44050.1 [GO:0003777 "microtubule motor activity" evidence=ISS] Pfam:PF00225 InterPro:IPR001752 Prosite:PS00411 PRINTS:PR00380 SMART:SM00129 PROSITE:PS50067 HSSP:P17119 EMBL:AL163975 PIR:T48959 SPTR:Q9LXV6	7e-22
TC7888	99.2	Unclassified without homolog
Ljwgs_026098.2	99.1.4.5537	GO_ID:31981							EDS5_ARATH	Coiledcoil;Membrane;Plantdefense;Transmembrane;Transport,Enhanced disease susceptibility 5 (Eds5) (Salicylic acid induction deficient 1) (Sid1).	7e-22	GO_ID:31981	TAIR|gene:2120266 SPTR:Q945F0 symbol:AT4G39030.1 [GO:0005215 "transporter activity" evidence=ISS] [GO:0015297 "antiporter activity" evidence=ISS] [GO:0016020 "membrane" evidence=ISS] EMBL:AL161594 EMBL:AL035679 EMBL:AF416569 SPTR:Q945F0	3e-22
Ljwgs_026098.2	99.1.3.2.1415	EDS5_ARATH							EDS5_ARATH	Coiledcoil;Membrane;Plantdefense;Transmembrane;Transport,Enhanced disease susceptibility 5 (Eds5) (Salicylic acid induction deficient 1) (Sid1).	7e-22	GO_ID:31981	TAIR|gene:2120266 SPTR:Q945F0 symbol:AT4G39030.1 [GO:0005215 "transporter activity" evidence=ISS] [GO:0015297 "antiporter activity" evidence=ISS] [GO:0016020 "membrane" evidence=ISS] EMBL:AL161594 EMBL:AL035679 EMBL:AF416569 SPTR:Q945F0	3e-22
Ljwgs_092680.1	99.1.4.3230	GO_ID:46616							PDS5_YEAST	Acetylation;Cellcycle;Celldivision;Completeproteome;Mitosis;Nuclearprotein,Sister chromatid cohesion protein PDS5 (Precocious dissociation of sisters protein 5).	6e-13	GO_ID:46616	TAIR|gene:2116786 SPTR:Q8GUP3 symbol:AT4G31880.1 [GO:0008372 "cellular component unknown" evidence=ND] EMBL:BT002315 SPTR:Q8GUP3	1e-43
Ljwgs_092680.1	99.1.3.2.1801	PDS5_YEAST							PDS5_YEAST	Acetylation;Cellcycle;Celldivision;Completeproteome;Mitosis;Nuclearprotein,Sister chromatid cohesion protein PDS5 (Precocious dissociation of sisters protein 5).	6e-13	GO_ID:46616	TAIR|gene:2116786 SPTR:Q8GUP3 symbol:AT4G31880.1 [GO:0008372 "cellular component unknown" evidence=ND] EMBL:BT002315 SPTR:Q8GUP3	1e-43
Ljwgs_017548.1	99.1.4.5388	GO_ID:5888										GO_ID:5888	TAIR|gene:2121998 SPTR:Q94A02 symbol:AT4G24670.1 [GO:0016846 "carbon-sulfur lyase activity" evidence=ISS] InterPro:IPR006948 HSSP:Q01594 Pfam:PF04864 EMBL:AY050779 EMBL:AY091455 SPTR:Q94A02	1e-24
Ljwgs_060511.1	99.1.3.2.1607	EM30_ARATH							EM30_ARATH	Celladhesion;Polymorphism,Pattern formation protein EMB30.	3e-10
chr5.TM1466.4	3.2.10.5	E2.7.1.134 1D-myo-Inositol-trisphosphate 6-kinase [EC:2.7.1.134]							ITPK2_ARATH	ATP-binding;Kinase;Magnesium;Metal-binding;Nucleotide-binding;Transferase,Inositol-tetrakisphosphate 1-kinase 2 (EC 2.7.1.134) (Inositol- triphosphate 5/6-kinase 2) (EC 2.7.1.-) (Inositol 1,3,4-trisphosphate 5/6-kinase 2) (AtItpk-2).	7e-127	GO_ID:4731	TAIR|gene:2148989 SPTR:Q9SBA5 symbol:AT5G16760 [GO:0008372 "cellular component unknown" evidence=ND] [GO:0004428 "inositol or phosphatidylinositol kinase activity" evidence=IDA] [GO:0046853 "inositol and derivative phosphorylation" evidence=IDA] [GO:0003824 "catalytic activity" evidence=ISS] InterPro:IPR011761 Pfam:PF05770 PROSITE:PS50975 InterPro:IPR008656 EMBL:AL391147 EMBL:AJ001753 EMBL:AY0721…	8e-66
chr3.TM1658.7	1.10.7.9	E1.14.13.21 flavonoid 3-monooxygenase [EC:1.14.13.21] [GO:0016711]	ath:At5g07990	F13G24.190; cytochrome P450 75A5 / flavonoid 3-monooxygenase / flavonoid 3-hydroxylase (F3H) (F35H) (TT7) [EC:1.14.13.21] [KO:K05280]	6e-83	Cj1411c	COG2124	1e-23	C71DB_LOTJA	Heme;Iron;Metal-binding;Monooxygenase;Oxidoreductase,Cytochrome P450 71D11 (EC 1.14.-.-) (Fragment).	1e-143	GO_ID:16992	TAIR|gene:2054511 SPTR:Q8LPP9 symbol:AT2G30750.1 [GO:0019825 "oxygen binding" evidence=ISS] InterPro:IPR001128 Pfam:PF00067 InterPro:IPR002403 InterPro:IPR002401 PRINTS:PR00463 PRINTS:PR00385 PROSITE:PS00086 PRINTS:PR00465 EMBL:AY094484 EMBL:BT001046 SPTR:Q8LPP9	1e-95
chr3.TM1658.7	1.11.14.4	E1.14.-.- [EC:1.14.-.-] [COG:COG2124]	ath:At5g07990	F13G24.190; cytochrome P450 75A5 / flavonoid 3-monooxygenase / flavonoid 3-hydroxylase (F3H) (F35H) (TT7) [EC:1.14.13.21] [KO:K05280]	6e-83	Cj1411c	COG2124	1e-23	C71DB_LOTJA	Heme;Iron;Metal-binding;Monooxygenase;Oxidoreductase,Cytochrome P450 71D11 (EC 1.14.-.-) (Fragment).	1e-143	GO_ID:16992	TAIR|gene:2054511 SPTR:Q8LPP9 symbol:AT2G30750.1 [GO:0019825 "oxygen binding" evidence=ISS] InterPro:IPR001128 Pfam:PF00067 InterPro:IPR002403 InterPro:IPR002401 PRINTS:PR00463 PRINTS:PR00385 PROSITE:PS00086 PRINTS:PR00465 EMBL:AY094484 EMBL:BT001046 SPTR:Q8LPP9	1e-95
chr3.TM1658.7	1.10.3.12	E1.14.-.- [EC:1.14.-.-] [COG:COG2124]	ath:At5g07990	F13G24.190; cytochrome P450 75A5 / flavonoid 3-monooxygenase / flavonoid 3-hydroxylase (F3H) (F35H) (TT7) [EC:1.14.13.21] [KO:K05280]	6e-83	Cj1411c	COG2124	1e-23	C71DB_LOTJA	Heme;Iron;Metal-binding;Monooxygenase;Oxidoreductase,Cytochrome P450 71D11 (EC 1.14.-.-) (Fragment).	1e-143	GO_ID:16992	TAIR|gene:2054511 SPTR:Q8LPP9 symbol:AT2G30750.1 [GO:0019825 "oxygen binding" evidence=ISS] InterPro:IPR001128 Pfam:PF00067 InterPro:IPR002403 InterPro:IPR002401 PRINTS:PR00463 PRINTS:PR00385 PROSITE:PS00086 PRINTS:PR00465 EMBL:AY094484 EMBL:BT001046 SPTR:Q8LPP9	1e-95
chr3.TM1658.7	1.10.6.12	E1.14.-.- [EC:1.14.-.-] [COG:COG2124]	ath:At5g07990	F13G24.190; cytochrome P450 75A5 / flavonoid 3-monooxygenase / flavonoid 3-hydroxylase (F3H) (F35H) (TT7) [EC:1.14.13.21] [KO:K05280]	6e-83	Cj1411c	COG2124	1e-23	C71DB_LOTJA	Heme;Iron;Metal-binding;Monooxygenase;Oxidoreductase,Cytochrome P450 71D11 (EC 1.14.-.-) (Fragment).	1e-143	GO_ID:16992	TAIR|gene:2054511 SPTR:Q8LPP9 symbol:AT2G30750.1 [GO:0019825 "oxygen binding" evidence=ISS] InterPro:IPR001128 Pfam:PF00067 InterPro:IPR002403 InterPro:IPR002401 PRINTS:PR00463 PRINTS:PR00385 PROSITE:PS00086 PRINTS:PR00465 EMBL:AY094484 EMBL:BT001046 SPTR:Q8LPP9	1e-95
chr3.TM1658.7	1.3.3.23	E1.14.14.1 unspecific monooxygenase [EC:1.14.14.1] [COG:COG2124] [GO:0050381]	ath:At5g07990	F13G24.190; cytochrome P450 75A5 / flavonoid 3-monooxygenase / flavonoid 3-hydroxylase (F3H) (F35H) (TT7) [EC:1.14.13.21] [KO:K05280]	6e-83	Cj1411c	COG2124	1e-23	C71DB_LOTJA	Heme;Iron;Metal-binding;Monooxygenase;Oxidoreductase,Cytochrome P450 71D11 (EC 1.14.-.-) (Fragment).	1e-143	GO_ID:16992	TAIR|gene:2054511 SPTR:Q8LPP9 symbol:AT2G30750.1 [GO:0019825 "oxygen binding" evidence=ISS] InterPro:IPR001128 Pfam:PF00067 InterPro:IPR002403 InterPro:IPR002401 PRINTS:PR00463 PRINTS:PR00385 PROSITE:PS00086 PRINTS:PR00465 EMBL:AY094484 EMBL:BT001046 SPTR:Q8LPP9	1e-95
chr3.TM1658.7	1.5.14.29	E1.14.14.1 unspecific monooxygenase [EC:1.14.14.1] [COG:COG2124] [GO:0050381]	ath:At5g07990	F13G24.190; cytochrome P450 75A5 / flavonoid 3-monooxygenase / flavonoid 3-hydroxylase (F3H) (F35H) (TT7) [EC:1.14.13.21] [KO:K05280]	6e-83	Cj1411c	COG2124	1e-23	C71DB_LOTJA	Heme;Iron;Metal-binding;Monooxygenase;Oxidoreductase,Cytochrome P450 71D11 (EC 1.14.-.-) (Fragment).	1e-143	GO_ID:16992	TAIR|gene:2054511 SPTR:Q8LPP9 symbol:AT2G30750.1 [GO:0019825 "oxygen binding" evidence=ISS] InterPro:IPR001128 Pfam:PF00067 InterPro:IPR002403 InterPro:IPR002401 PRINTS:PR00463 PRINTS:PR00385 PROSITE:PS00086 PRINTS:PR00465 EMBL:AY094484 EMBL:BT001046 SPTR:Q8LPP9	1e-95
chr3.TM1658.7	1.1.7.13	E1.14.-.- [EC:1.14.-.-] [COG:COG2124]	ath:At5g07990	F13G24.190; cytochrome P450 75A5 / flavonoid 3-monooxygenase / flavonoid 3-hydroxylase (F3H) (F35H) (TT7) [EC:1.14.13.21] [KO:K05280]	6e-83	Cj1411c	COG2124	1e-23	C71DB_LOTJA	Heme;Iron;Metal-binding;Monooxygenase;Oxidoreductase,Cytochrome P450 71D11 (EC 1.14.-.-) (Fragment).	1e-143	GO_ID:16992	TAIR|gene:2054511 SPTR:Q8LPP9 symbol:AT2G30750.1 [GO:0019825 "oxygen binding" evidence=ISS] InterPro:IPR001128 Pfam:PF00067 InterPro:IPR002403 InterPro:IPR002401 PRINTS:PR00463 PRINTS:PR00385 PROSITE:PS00086 PRINTS:PR00465 EMBL:AY094484 EMBL:BT001046 SPTR:Q8LPP9	1e-95
chr3.TM1658.7	1.11.4.6	E1.14.-.- [EC:1.14.-.-] [COG:COG2124]	ath:At5g07990	F13G24.190; cytochrome P450 75A5 / flavonoid 3-monooxygenase / flavonoid 3-hydroxylase (F3H) (F35H) (TT7) [EC:1.14.13.21] [KO:K05280]	6e-83	Cj1411c	COG2124	1e-23	C71DB_LOTJA	Heme;Iron;Metal-binding;Monooxygenase;Oxidoreductase,Cytochrome P450 71D11 (EC 1.14.-.-) (Fragment).	1e-143	GO_ID:16992	TAIR|gene:2054511 SPTR:Q8LPP9 symbol:AT2G30750.1 [GO:0019825 "oxygen binding" evidence=ISS] InterPro:IPR001128 Pfam:PF00067 InterPro:IPR002403 InterPro:IPR002401 PRINTS:PR00463 PRINTS:PR00385 PROSITE:PS00086 PRINTS:PR00465 EMBL:AY094484 EMBL:BT001046 SPTR:Q8LPP9	1e-95
chr3.TM1658.7	1.11.4.2	E1.14.14.1 unspecific monooxygenase [EC:1.14.14.1] [COG:COG2124] [GO:0050381]	ath:At5g07990	F13G24.190; cytochrome P450 75A5 / flavonoid 3-monooxygenase / flavonoid 3-hydroxylase (F3H) (F35H) (TT7) [EC:1.14.13.21] [KO:K05280]	6e-83	Cj1411c	COG2124	1e-23	C71DB_LOTJA	Heme;Iron;Metal-binding;Monooxygenase;Oxidoreductase,Cytochrome P450 71D11 (EC 1.14.-.-) (Fragment).	1e-143	GO_ID:16992	TAIR|gene:2054511 SPTR:Q8LPP9 symbol:AT2G30750.1 [GO:0019825 "oxygen binding" evidence=ISS] InterPro:IPR001128 Pfam:PF00067 InterPro:IPR002403 InterPro:IPR002401 PRINTS:PR00463 PRINTS:PR00385 PROSITE:PS00086 PRINTS:PR00465 EMBL:AY094484 EMBL:BT001046 SPTR:Q8LPP9	1e-95
Ljwgs_019916.2	99.1.4.916	GO_ID:26400										GO_ID:26400	TAIR|gene:2090363 SPTR:Q9LDH9 symbol:AT3G12870.1 [GO:0008372 "cellular component unknown" evidence=ND] EMBL:AP000385 EMBL:AC023838 SPTR:Q9LDH9	2e-25
Ljwgs_036811.1	99.1.4.3111	GO_ID:43253										GO_ID:43253	TAIR|gene:2173796 SPTR:Q9FL05 symbol:AT5G40270.1 [GO:0000004 "biological process unknown" evidence=ND] [GO:0008372 "cellular component unknown" evidence=ND] [GO:0003824 "catalytic activity" evidence=ISS] InterPro:IPR003607 InterPro:IPR006674 SMART:SM00471 Pfam:PF01966 EMBL:AB010699 EMBL:AF389282 EMBL:AY102154 SPTR:Q9FL05	2e-20
chr3.CM0241.1	4.2.5	Apoptosis [CLASS:04210] [PATH:hsa04210] [GO:0006915]							TMVRN_NICGU	Alternativesplicing;ATP-binding;Hypersensitiveresponse;Leucine-richrepeat;Nucleotide-binding;Plantdefense;Repeat,TMV resistance protein N.	6e-12	GO_ID:33237	TAIR|gene:2118105 SPTR:Q9SZ66 symbol:AT4G12010.1 [GO:0006952 "defense response" evidence=ISS] Pfam:PF00560 InterPro:IPR001611 InterPro:IPR000157 InterPro:IPR002182 InterPro:IPR000767 Pfam:PF01582 GO:GO:0006915 PRINTS:PR00019 GO:GO:0016020 SMART:SM00255 PROSITE:PS50104 PRINTS:PR00364 Pfam:PF00931 InterPro:IPR011713 Pfam:PF07725 EMBL:AL161533 EMBL:AL049638 PIR:T06608 SPTR:Q9SZ66	9e-14
Ljwgs_021437.1	99.1.3.2.284	YANA_SCHPO							YANA_SCHPO	Completeproteome;Hypotheticalprotein,Hypothetical protein C3H1.10 in chromosome I.	8e-57	GO_ID:39226	TAIR|gene:2172496 SPTR:Q9S7Z3 symbol:AT5G44070.1 [GO:0046938 "phytochelatin biosynthesis" evidence=ISS] Pfam:PF05023 InterPro:IPR007719 EMBL:AB006703 EMBL:AF093753 EMBL:AY039951 EMBL:AF135155 EMBL:AY079384 EMBL:AY048257 SPTR:Q9S7Z3	2e-123
Ljwgs_021437.1	99.1.4.3232	GO_ID:39226							YANA_SCHPO	Completeproteome;Hypotheticalprotein,Hypothetical protein C3H1.10 in chromosome I.	8e-57	GO_ID:39226	TAIR|gene:2172496 SPTR:Q9S7Z3 symbol:AT5G44070.1 [GO:0046938 "phytochelatin biosynthesis" evidence=ISS] Pfam:PF05023 InterPro:IPR007719 EMBL:AB006703 EMBL:AF093753 EMBL:AY039951 EMBL:AF135155 EMBL:AY079384 EMBL:AY048257 SPTR:Q9S7Z3	2e-123
Ljwgs_076671.1.1	99.1.4.2488	GO_ID:39702										GO_ID:39702	TAIR|gene:2147946 SPTR:Q9LFM6 symbol:AT5G11310.1 [GO:0000004 "biological process unknown" evidence=ND] [GO:0005554 "molecular function unknown" evidence=ND] InterPro:IPR002885 InterPro:IPR011990 Pfam:PF01535 TIGRFAMs:TIGR00756 GO:GO:0005488 EMBL:AL360314 SPTR:Q9LFM6	2e-30
Ljwgs_036161.2	99.2	Unclassified without homolog
Ljwgs_052523.1	3.3.10.117	BMPR1 bone morphogenetic protein receptor, type I [EC:2.7.1.37]	ath:At4g28490	F20O9.180; leucine-rich repeat transmembrane protein kinase, putative [EC:2.7.1.37] [KO:K00870]	5e-52				RPK1_IPONI	Alternativeinitiation;Alternativesplicing;ATP-binding;Glycoprotein;Kinase;Leucine-richrepeat;Membrane;Nucleotide-binding;Repeat;Serine/threonine-proteinkinase;Signal;Transferase;Transmembrane,Receptor-like protein kinase precursor (EC 2.7.1.37).	2e-64	GO_ID:38062	TAIR|gene:3438213 SPTR:Q9LHP4 symbol:AT3G24240.1 [GO:0004674 "protein serine/threonine kinase activity" evidence=ISS] [GO:0005524 "ATP binding" evidence=ISS] [GO:0006468 "protein amino acid phosphorylation" evidence=ISS] [GO:0007169 "transmembrane receptor protein tyrosine kinase signaling pathway" evidence=ISS] Pfam:PF00560 InterPro:IPR000719 InterPro:IPR008271 Pfam:PF00069 Prosite:PS00108 Inter…	7e-151
Ljwgs_052523.1	3.2.2.1	Protein kinase [EC:2.7.1.37]	ath:At4g28490	F20O9.180; leucine-rich repeat transmembrane protein kinase, putative [EC:2.7.1.37] [KO:K00870]	5e-52				RPK1_IPONI	Alternativeinitiation;Alternativesplicing;ATP-binding;Glycoprotein;Kinase;Leucine-richrepeat;Membrane;Nucleotide-binding;Repeat;Serine/threonine-proteinkinase;Signal;Transferase;Transmembrane,Receptor-like protein kinase precursor (EC 2.7.1.37).	2e-64	GO_ID:38062	TAIR|gene:3438213 SPTR:Q9LHP4 symbol:AT3G24240.1 [GO:0004674 "protein serine/threonine kinase activity" evidence=ISS] [GO:0005524 "ATP binding" evidence=ISS] [GO:0006468 "protein amino acid phosphorylation" evidence=ISS] [GO:0007169 "transmembrane receptor protein tyrosine kinase signaling pathway" evidence=ISS] Pfam:PF00560 InterPro:IPR000719 InterPro:IPR008271 Pfam:PF00069 Prosite:PS00108 Inter…	7e-151
gi45617763	99.2	Unclassified without homolog
Ljwgs_020365.1	4.5.2.5.1	PPP3C, CNA protein phosphatase 3, catalytic subunit [EC:3.1.3.16]							BSL2_ARATH	Hydrolase;Iron;Kelchrepeat;Manganese;Metal-binding;Nuclearprotein;Proteinphosphatase;Repeat,Serine/threonine protein phosphatase BSL2 (EC 3.1.3.16) (BSU1-like protein 2).	1e-88
Ljwgs_020365.1	3.2.2.4	protein phosphatase [EC:3.1.3.16]							BSL2_ARATH	Hydrolase;Iron;Kelchrepeat;Manganese;Metal-binding;Nuclearprotein;Proteinphosphatase;Repeat,Serine/threonine protein phosphatase BSL2 (EC 3.1.3.16) (BSU1-like protein 2).	1e-88
Ljwgs_020365.1	3.2.3.47	PPP2C protein phosphatase 2 (formerly 2A), catalytic subunit [EC:3.1.3.16] [GO:0000158]							BSL2_ARATH	Hydrolase;Iron;Kelchrepeat;Manganese;Metal-binding;Nuclearprotein;Proteinphosphatase;Repeat,Serine/threonine protein phosphatase BSL2 (EC 3.1.3.16) (BSU1-like protein 2).	1e-88
Ljwgs_020365.1	3.2.3.90	PPP3C, CNA protein phosphatase 3, catalytic subunit [EC:3.1.3.16]							BSL2_ARATH	Hydrolase;Iron;Kelchrepeat;Manganese;Metal-binding;Nuclearprotein;Proteinphosphatase;Repeat,Serine/threonine protein phosphatase BSL2 (EC 3.1.3.16) (BSU1-like protein 2).	1e-88
Ljwgs_020365.1	3.2.11.14	PPP1C protein phosphatase 1, catalytic subunit [EC:3.1.3.16] [GO:0017018]							BSL2_ARATH	Hydrolase;Iron;Kelchrepeat;Manganese;Metal-binding;Nuclearprotein;Proteinphosphatase;Repeat,Serine/threonine protein phosphatase BSL2 (EC 3.1.3.16) (BSU1-like protein 2).	1e-88
Ljwgs_020365.1	4.2.2.20.5	SPOIIE stage II sporulation protein E [EC:3.1.3.16] [COG:COG2208]							BSL2_ARATH	Hydrolase;Iron;Kelchrepeat;Manganese;Metal-binding;Nuclearprotein;Proteinphosphatase;Repeat,Serine/threonine protein phosphatase BSL2 (EC 3.1.3.16) (BSU1-like protein 2).	1e-88
Ljwgs_020365.1	3.2.6.44.3	PPP2C protein phosphatase 2 (formerly 2A), catalytic subunit [EC:3.1.3.16] [GO:0000158]							BSL2_ARATH	Hydrolase;Iron;Kelchrepeat;Manganese;Metal-binding;Nuclearprotein;Proteinphosphatase;Repeat,Serine/threonine protein phosphatase BSL2 (EC 3.1.3.16) (BSU1-like protein 2).	1e-88
Ljwgs_020365.1	3.2.13.28.1	PPP3C, CNA protein phosphatase 3, catalytic subunit [EC:3.1.3.16]							BSL2_ARATH	Hydrolase;Iron;Kelchrepeat;Manganese;Metal-binding;Nuclearprotein;Proteinphosphatase;Repeat,Serine/threonine protein phosphatase BSL2 (EC 3.1.3.16) (BSU1-like protein 2).	1e-88
Ljwgs_020365.1	4.3.1.28	PPP1C protein phosphatase 1, catalytic subunit [EC:3.1.3.16] [GO:0017018]							BSL2_ARATH	Hydrolase;Iron;Kelchrepeat;Manganese;Metal-binding;Nuclearprotein;Proteinphosphatase;Repeat,Serine/threonine protein phosphatase BSL2 (EC 3.1.3.16) (BSU1-like protein 2).	1e-88
Ljwgs_020365.1	4.3.3.12.1	PPP2C protein phosphatase 2 (formerly 2A), catalytic subunit [EC:3.1.3.16] [GO:0000158]							BSL2_ARATH	Hydrolase;Iron;Kelchrepeat;Manganese;Metal-binding;Nuclearprotein;Proteinphosphatase;Repeat,Serine/threonine protein phosphatase BSL2 (EC 3.1.3.16) (BSU1-like protein 2).	1e-88
Ljwgs_020365.1	4.2.5.36.1	PPP3C, CNA protein phosphatase 3, catalytic subunit [EC:3.1.3.16]							BSL2_ARATH	Hydrolase;Iron;Kelchrepeat;Manganese;Metal-binding;Nuclearprotein;Proteinphosphatase;Repeat,Serine/threonine protein phosphatase BSL2 (EC 3.1.3.16) (BSU1-like protein 2).	1e-88
Ljwgs_020365.1	4.1.3.45	PPP1C protein phosphatase 1, catalytic subunit [EC:3.1.3.16] [GO:0017018]							BSL2_ARATH	Hydrolase;Iron;Kelchrepeat;Manganese;Metal-binding;Nuclearprotein;Proteinphosphatase;Repeat,Serine/threonine protein phosphatase BSL2 (EC 3.1.3.16) (BSU1-like protein 2).	1e-88
Ljwgs_020365.1	3.2.9.102	PPP3C, CNA protein phosphatase 3, catalytic subunit [EC:3.1.3.16]							BSL2_ARATH	Hydrolase;Iron;Kelchrepeat;Manganese;Metal-binding;Nuclearprotein;Proteinphosphatase;Repeat,Serine/threonine protein phosphatase BSL2 (EC 3.1.3.16) (BSU1-like protein 2).	1e-88
Ljwgs_020365.1	3.2.14.10.1	PPP3C, CNA protein phosphatase 3, catalytic subunit [EC:3.1.3.16]							BSL2_ARATH	Hydrolase;Iron;Kelchrepeat;Manganese;Metal-binding;Nuclearprotein;Proteinphosphatase;Repeat,Serine/threonine protein phosphatase BSL2 (EC 3.1.3.16) (BSU1-like protein 2).	1e-88
Ljwgs_013363.2	99.2	Unclassified without homolog
Ljwgs_008891.1	1.4.1.19.3	RPA DNA-directed RNA polymerase I complex	ath:At3g57660	F15B8.150; DNA-directed RNA polymerase family protein [EC:2.7.7.6] [KO:K02999]	2e-177	YOR341w	COG0086	9e-99	RPA1_SCHPO	Completeproteome;DNA-directedRNApolymerase;Metal-binding;Nuclearprotein;Nucleotidyltransferase;Transcription;Transferase;Zinc;Zinc-finger,DNA-directed RNA polymerase I 190 kDa polypeptide (EC 2.7.7.6).	5e-104	GO_ID:12884	TAIR|gene:2076660 SPTR:Q9SVY0 symbol:AT3G57660.1 [GO:0003677 "DNA binding" evidence=ISS] [GO:0003899 "DNA-directed RNA polymerase activity" evidence=ISS] [GO:0005634 "nucleus" evidence=ISS] [GO:0006350 "transcription" evidence=ISS] InterPro:IPR007066 InterPro:IPR000722 InterPro:IPR007081 InterPro:IPR007083 InterPro:IPR007080 InterPro:IPR006592 GO:GO:0005634 GO:GO:0006350 HSSP:P04050 Pfam:PF04997 …	3e-178
Ljwgs_008891.1	2.1.1.13.15	RPOG DNA-directed RNA polymerase subunit G [GO:0003899]	ath:At3g57660	F15B8.150; DNA-directed RNA polymerase family protein [EC:2.7.7.6] [KO:K02999]	2e-177	YOR341w	COG0086	9e-99	RPA1_SCHPO	Completeproteome;DNA-directedRNApolymerase;Metal-binding;Nuclearprotein;Nucleotidyltransferase;Transcription;Transferase;Zinc;Zinc-finger,DNA-directed RNA polymerase I 190 kDa polypeptide (EC 2.7.7.6).	5e-104	GO_ID:12884	TAIR|gene:2076660 SPTR:Q9SVY0 symbol:AT3G57660.1 [GO:0003677 "DNA binding" evidence=ISS] [GO:0003899 "DNA-directed RNA polymerase activity" evidence=ISS] [GO:0005634 "nucleus" evidence=ISS] [GO:0006350 "transcription" evidence=ISS] InterPro:IPR007066 InterPro:IPR000722 InterPro:IPR007081 InterPro:IPR007083 InterPro:IPR007080 InterPro:IPR006592 GO:GO:0005634 GO:GO:0006350 HSSP:P04050 Pfam:PF04997 …	3e-178
Ljwgs_008891.1	2.1.1.14.1	RPB1 DNA-directed RNA polymerase II subunit A [COG:COG0086]	ath:At3g57660	F15B8.150; DNA-directed RNA polymerase family protein [EC:2.7.7.6] [KO:K02999]	2e-177	YOR341w	COG0086	9e-99	RPA1_SCHPO	Completeproteome;DNA-directedRNApolymerase;Metal-binding;Nuclearprotein;Nucleotidyltransferase;Transcription;Transferase;Zinc;Zinc-finger,DNA-directed RNA polymerase I 190 kDa polypeptide (EC 2.7.7.6).	5e-104	GO_ID:12884	TAIR|gene:2076660 SPTR:Q9SVY0 symbol:AT3G57660.1 [GO:0003677 "DNA binding" evidence=ISS] [GO:0003899 "DNA-directed RNA polymerase activity" evidence=ISS] [GO:0005634 "nucleus" evidence=ISS] [GO:0006350 "transcription" evidence=ISS] InterPro:IPR007066 InterPro:IPR000722 InterPro:IPR007081 InterPro:IPR007083 InterPro:IPR007080 InterPro:IPR006592 GO:GO:0005634 GO:GO:0006350 HSSP:P04050 Pfam:PF04997 …	3e-178
Ljwgs_008891.1	2.1.1.13.1	RPOA2 DNA-directed RNA polymerase subunit A" [COG:COG0086]	ath:At3g57660	F15B8.150; DNA-directed RNA polymerase family protein [EC:2.7.7.6] [KO:K02999]	2e-177	YOR341w	COG0086	9e-99	RPA1_SCHPO	Completeproteome;DNA-directedRNApolymerase;Metal-binding;Nuclearprotein;Nucleotidyltransferase;Transcription;Transferase;Zinc;Zinc-finger,DNA-directed RNA polymerase I 190 kDa polypeptide (EC 2.7.7.6).	5e-104	GO_ID:12884	TAIR|gene:2076660 SPTR:Q9SVY0 symbol:AT3G57660.1 [GO:0003677 "DNA binding" evidence=ISS] [GO:0003899 "DNA-directed RNA polymerase activity" evidence=ISS] [GO:0005634 "nucleus" evidence=ISS] [GO:0006350 "transcription" evidence=ISS] InterPro:IPR007066 InterPro:IPR000722 InterPro:IPR007081 InterPro:IPR007083 InterPro:IPR007080 InterPro:IPR006592 GO:GO:0005634 GO:GO:0006350 HSSP:P04050 Pfam:PF04997 …	3e-178
Ljwgs_008891.1	2.1.1.15.1	RPC1 DNA-directed RNA polymerase III subunit C1 [COG:COG0086]	ath:At3g57660	F15B8.150; DNA-directed RNA polymerase family protein [EC:2.7.7.6] [KO:K02999]	2e-177	YOR341w	COG0086	9e-99	RPA1_SCHPO	Completeproteome;DNA-directedRNApolymerase;Metal-binding;Nuclearprotein;Nucleotidyltransferase;Transcription;Transferase;Zinc;Zinc-finger,DNA-directed RNA polymerase I 190 kDa polypeptide (EC 2.7.7.6).	5e-104	GO_ID:12884	TAIR|gene:2076660 SPTR:Q9SVY0 symbol:AT3G57660.1 [GO:0003677 "DNA binding" evidence=ISS] [GO:0003899 "DNA-directed RNA polymerase activity" evidence=ISS] [GO:0005634 "nucleus" evidence=ISS] [GO:0006350 "transcription" evidence=ISS] InterPro:IPR007066 InterPro:IPR000722 InterPro:IPR007081 InterPro:IPR007083 InterPro:IPR007080 InterPro:IPR006592 GO:GO:0005634 GO:GO:0006350 HSSP:P04050 Pfam:PF04997 …	3e-178
Ljwgs_008891.1	2.1.1.15.10	RPC31 DNA-directed RNA polymerase III subunit C31 [COG:COG0086]	ath:At3g57660	F15B8.150; DNA-directed RNA polymerase family protein [EC:2.7.7.6] [KO:K02999]	2e-177	YOR341w	COG0086	9e-99	RPA1_SCHPO	Completeproteome;DNA-directedRNApolymerase;Metal-binding;Nuclearprotein;Nucleotidyltransferase;Transcription;Transferase;Zinc;Zinc-finger,DNA-directed RNA polymerase I 190 kDa polypeptide (EC 2.7.7.6).	5e-104	GO_ID:12884	TAIR|gene:2076660 SPTR:Q9SVY0 symbol:AT3G57660.1 [GO:0003677 "DNA binding" evidence=ISS] [GO:0003899 "DNA-directed RNA polymerase activity" evidence=ISS] [GO:0005634 "nucleus" evidence=ISS] [GO:0006350 "transcription" evidence=ISS] InterPro:IPR007066 InterPro:IPR000722 InterPro:IPR007081 InterPro:IPR007083 InterPro:IPR007080 InterPro:IPR006592 GO:GO:0005634 GO:GO:0006350 HSSP:P04050 Pfam:PF04997 …	3e-178
Ljwgs_008891.1	2.1.1.13.2	RPOA1 DNA-directed RNA polymerase subunit A [COG:COG0086]	ath:At3g57660	F15B8.150; DNA-directed RNA polymerase family protein [EC:2.7.7.6] [KO:K02999]	2e-177	YOR341w	COG0086	9e-99	RPA1_SCHPO	Completeproteome;DNA-directedRNApolymerase;Metal-binding;Nuclearprotein;Nucleotidyltransferase;Transcription;Transferase;Zinc;Zinc-finger,DNA-directed RNA polymerase I 190 kDa polypeptide (EC 2.7.7.6).	5e-104	GO_ID:12884	TAIR|gene:2076660 SPTR:Q9SVY0 symbol:AT3G57660.1 [GO:0003677 "DNA binding" evidence=ISS] [GO:0003899 "DNA-directed RNA polymerase activity" evidence=ISS] [GO:0005634 "nucleus" evidence=ISS] [GO:0006350 "transcription" evidence=ISS] InterPro:IPR007066 InterPro:IPR000722 InterPro:IPR007081 InterPro:IPR007083 InterPro:IPR007080 InterPro:IPR006592 GO:GO:0005634 GO:GO:0006350 HSSP:P04050 Pfam:PF04997 …	3e-178
Ljwgs_008891.1	1.4.2.17.3	RPA DNA-directed RNA polymerase I complex	ath:At3g57660	F15B8.150; DNA-directed RNA polymerase family protein [EC:2.7.7.6] [KO:K02999]	2e-177	YOR341w	COG0086	9e-99	RPA1_SCHPO	Completeproteome;DNA-directedRNApolymerase;Metal-binding;Nuclearprotein;Nucleotidyltransferase;Transcription;Transferase;Zinc;Zinc-finger,DNA-directed RNA polymerase I 190 kDa polypeptide (EC 2.7.7.6).	5e-104	GO_ID:12884	TAIR|gene:2076660 SPTR:Q9SVY0 symbol:AT3G57660.1 [GO:0003677 "DNA binding" evidence=ISS] [GO:0003899 "DNA-directed RNA polymerase activity" evidence=ISS] [GO:0005634 "nucleus" evidence=ISS] [GO:0006350 "transcription" evidence=ISS] InterPro:IPR007066 InterPro:IPR000722 InterPro:IPR007081 InterPro:IPR007083 InterPro:IPR007080 InterPro:IPR006592 GO:GO:0005634 GO:GO:0006350 HSSP:P04050 Pfam:PF04997 …	3e-178
Ljwgs_008891.1	2.1.1.1.3	RPOC DNA-directed RNA polymerase subunit beta [COG:COG0086]	ath:At3g57660	F15B8.150; DNA-directed RNA polymerase family protein [EC:2.7.7.6] [KO:K02999]	2e-177	YOR341w	COG0086	9e-99	RPA1_SCHPO	Completeproteome;DNA-directedRNApolymerase;Metal-binding;Nuclearprotein;Nucleotidyltransferase;Transcription;Transferase;Zinc;Zinc-finger,DNA-directed RNA polymerase I 190 kDa polypeptide (EC 2.7.7.6).	5e-104	GO_ID:12884	TAIR|gene:2076660 SPTR:Q9SVY0 symbol:AT3G57660.1 [GO:0003677 "DNA binding" evidence=ISS] [GO:0003899 "DNA-directed RNA polymerase activity" evidence=ISS] [GO:0005634 "nucleus" evidence=ISS] [GO:0006350 "transcription" evidence=ISS] InterPro:IPR007066 InterPro:IPR000722 InterPro:IPR007081 InterPro:IPR007083 InterPro:IPR007080 InterPro:IPR006592 GO:GO:0005634 GO:GO:0006350 HSSP:P04050 Pfam:PF04997 …	3e-178
Ljwgs_008891.1	2.1.1.16.1	RPA1 DNA-directed RNA polymerase I subunit A1	ath:At3g57660	F15B8.150; DNA-directed RNA polymerase family protein [EC:2.7.7.6] [KO:K02999]	2e-177	YOR341w	COG0086	9e-99	RPA1_SCHPO	Completeproteome;DNA-directedRNApolymerase;Metal-binding;Nuclearprotein;Nucleotidyltransferase;Transcription;Transferase;Zinc;Zinc-finger,DNA-directed RNA polymerase I 190 kDa polypeptide (EC 2.7.7.6).	5e-104	GO_ID:12884	TAIR|gene:2076660 SPTR:Q9SVY0 symbol:AT3G57660.1 [GO:0003677 "DNA binding" evidence=ISS] [GO:0003899 "DNA-directed RNA polymerase activity" evidence=ISS] [GO:0005634 "nucleus" evidence=ISS] [GO:0006350 "transcription" evidence=ISS] InterPro:IPR007066 InterPro:IPR000722 InterPro:IPR007081 InterPro:IPR007083 InterPro:IPR007080 InterPro:IPR006592 GO:GO:0005634 GO:GO:0006350 HSSP:P04050 Pfam:PF04997 …	3e-178
Ljwgs_008891.1	2.1.1.13.16	RPOI DNA-directed RNA polymerase subunit I [GO:0003899]	ath:At3g57660	F15B8.150; DNA-directed RNA polymerase family protein [EC:2.7.7.6] [KO:K02999]	2e-177	YOR341w	COG0086	9e-99	RPA1_SCHPO	Completeproteome;DNA-directedRNApolymerase;Metal-binding;Nuclearprotein;Nucleotidyltransferase;Transcription;Transferase;Zinc;Zinc-finger,DNA-directed RNA polymerase I 190 kDa polypeptide (EC 2.7.7.6).	5e-104	GO_ID:12884	TAIR|gene:2076660 SPTR:Q9SVY0 symbol:AT3G57660.1 [GO:0003677 "DNA binding" evidence=ISS] [GO:0003899 "DNA-directed RNA polymerase activity" evidence=ISS] [GO:0005634 "nucleus" evidence=ISS] [GO:0006350 "transcription" evidence=ISS] InterPro:IPR007066 InterPro:IPR000722 InterPro:IPR007081 InterPro:IPR007083 InterPro:IPR007080 InterPro:IPR006592 GO:GO:0005634 GO:GO:0006350 HSSP:P04050 Pfam:PF04997 …	3e-178
Ljwgs_068629.1	99.1.4.2210	GO_ID:50051							HGL2_ARATH	DNA-binding;Homeobox;Nuclearprotein,Homeobox protein GLABRA2 (Homeobox-leucine zipper protein ATHB-10) (HD-ZIP protein ATHB-10).	1e-09	GO_ID:50051	TAIR|gene:2034085 SPTR:Q9ZU11 symbol:AT1G52150.1 [GO:0003700 "transcription factor activity" evidence=ISS] [GO:0003677 "DNA binding" evidence=ISS] [GO:0005634 "nucleus" evidence=ISS] [GO:0006355 "regulation of transcription, DNA-dependent" evidence=ISS] InterPro:IPR001356 InterPro:IPR012287 Pfam:PF00046 INTERPRO:IPR002913 GO:GO:0005634 PRINTS:PR00024 ProDom:PD000010 SMART:SM00389 PROSITE:PS50071 …	1e-56
Ljwgs_068629.1	99.1.3.2.2583	HGL2_ARATH							HGL2_ARATH	DNA-binding;Homeobox;Nuclearprotein,Homeobox protein GLABRA2 (Homeobox-leucine zipper protein ATHB-10) (HD-ZIP protein ATHB-10).	1e-09	GO_ID:50051	TAIR|gene:2034085 SPTR:Q9ZU11 symbol:AT1G52150.1 [GO:0003700 "transcription factor activity" evidence=ISS] [GO:0003677 "DNA binding" evidence=ISS] [GO:0005634 "nucleus" evidence=ISS] [GO:0006355 "regulation of transcription, DNA-dependent" evidence=ISS] InterPro:IPR001356 InterPro:IPR012287 Pfam:PF00046 INTERPRO:IPR002913 GO:GO:0005634 PRINTS:PR00024 ProDom:PD000010 SMART:SM00389 PROSITE:PS50071 …	1e-56
chr1.CM0171.54	1.9.7.12	E1.1.1.153, spr sepiapterin reductase [EC:1.1.1.153] [COG:COG1028] [GO:0004757]	pmt:PMT0480	short-chain dehydrogenase/reductase (SDR) superfamily [EC:1.3.1.33] [KO:K00218]	3e-27	Rv0068	COG1028	2e-33	RDH12_BOVIN	NADP;Oxidoreductase;Sensorytransduction;Vision,Retinol dehydrogenase 12 (EC 1.1.1.-) (Double substrate-specificity short chain dehydrogenase/reductase 2).	2e-47	GO_ID:50498	TAIR|gene:2170070 SPTR:Q8RWK2 symbol:AT5G50130.1 [GO:0016491 "oxidoreductase activity" evidence=ISS] InterPro:IPR002198 InterPro:IPR002347 Pfam:PF00106 GO:GO:0008152 PRINTS:PR00080 PRINTS:PR00081 GO:GO:0009507 EMBL:AY093037 SPTR:Q8RWK2	6e-111
chr1.CM0171.54	1.1.4.5	E1.1.1.125, kduD 2-deoxy-D-gluconate 3-dehydrogenase [EC:1.1.1.125] [COG:COG1028] [GO:0008678]	pmt:PMT0480	short-chain dehydrogenase/reductase (SDR) superfamily [EC:1.3.1.33] [KO:K00218]	3e-27	Rv0068	COG1028	2e-33	RDH12_BOVIN	NADP;Oxidoreductase;Sensorytransduction;Vision,Retinol dehydrogenase 12 (EC 1.1.1.-) (Double substrate-specificity short chain dehydrogenase/reductase 2).	2e-47	GO_ID:50498	TAIR|gene:2170070 SPTR:Q8RWK2 symbol:AT5G50130.1 [GO:0016491 "oxidoreductase activity" evidence=ISS] InterPro:IPR002198 InterPro:IPR002347 Pfam:PF00106 GO:GO:0008152 PRINTS:PR00080 PRINTS:PR00081 GO:GO:0009507 EMBL:AY093037 SPTR:Q8RWK2	6e-111
chr1.CM0171.54	1.9.10.50	E1.3.1.33, por protochlorophyllide reductase [EC:1.3.1.33] [COG:COG1028] [GO:0016630]	pmt:PMT0480	short-chain dehydrogenase/reductase (SDR) superfamily [EC:1.3.1.33] [KO:K00218]	3e-27	Rv0068	COG1028	2e-33	RDH12_BOVIN	NADP;Oxidoreductase;Sensorytransduction;Vision,Retinol dehydrogenase 12 (EC 1.1.1.-) (Double substrate-specificity short chain dehydrogenase/reductase 2).	2e-47	GO_ID:50498	TAIR|gene:2170070 SPTR:Q8RWK2 symbol:AT5G50130.1 [GO:0016491 "oxidoreductase activity" evidence=ISS] InterPro:IPR002198 InterPro:IPR002347 Pfam:PF00106 GO:GO:0008152 PRINTS:PR00080 PRINTS:PR00081 GO:GO:0009507 EMBL:AY093037 SPTR:Q8RWK2	6e-111
chr1.CM0171.54	1.8.8.3	E1.3.1.28, entA 2,3-dihydro-2,3-dihydroxybenzoate dehydrogenase [EC:1.3.1.28] [COG:COG1028] [GO:0008667]	pmt:PMT0480	short-chain dehydrogenase/reductase (SDR) superfamily [EC:1.3.1.33] [KO:K00218]	3e-27	Rv0068	COG1028	2e-33	RDH12_BOVIN	NADP;Oxidoreductase;Sensorytransduction;Vision,Retinol dehydrogenase 12 (EC 1.1.1.-) (Double substrate-specificity short chain dehydrogenase/reductase 2).	2e-47	GO_ID:50498	TAIR|gene:2170070 SPTR:Q8RWK2 symbol:AT5G50130.1 [GO:0016491 "oxidoreductase activity" evidence=ISS] InterPro:IPR002198 InterPro:IPR002347 Pfam:PF00106 GO:GO:0008152 PRINTS:PR00080 PRINTS:PR00081 GO:GO:0009507 EMBL:AY093037 SPTR:Q8RWK2	6e-111
chr1.CM0171.54	1.1.14.17	E1.1.1.36, phbB acetoacetyl-CoA reductase [EC:1.1.1.36] [COG:COG1028] [GO:0018454]	pmt:PMT0480	short-chain dehydrogenase/reductase (SDR) superfamily [EC:1.3.1.33] [KO:K00218]	3e-27	Rv0068	COG1028	2e-33	RDH12_BOVIN	NADP;Oxidoreductase;Sensorytransduction;Vision,Retinol dehydrogenase 12 (EC 1.1.1.-) (Double substrate-specificity short chain dehydrogenase/reductase 2).	2e-47	GO_ID:50498	TAIR|gene:2170070 SPTR:Q8RWK2 symbol:AT5G50130.1 [GO:0016491 "oxidoreductase activity" evidence=ISS] InterPro:IPR002198 InterPro:IPR002347 Pfam:PF00106 GO:GO:0008152 PRINTS:PR00080 PRINTS:PR00081 GO:GO:0009507 EMBL:AY093037 SPTR:Q8RWK2	6e-111
chr1.CM0171.54	1.1.3.26	E1.1.1.47, gdh glucose 1-dehydrogenase [EC:1.1.1.47] [COG:COG1028]	pmt:PMT0480	short-chain dehydrogenase/reductase (SDR) superfamily [EC:1.3.1.33] [KO:K00218]	3e-27	Rv0068	COG1028	2e-33	RDH12_BOVIN	NADP;Oxidoreductase;Sensorytransduction;Vision,Retinol dehydrogenase 12 (EC 1.1.1.-) (Double substrate-specificity short chain dehydrogenase/reductase 2).	2e-47	GO_ID:50498	TAIR|gene:2170070 SPTR:Q8RWK2 symbol:AT5G50130.1 [GO:0016491 "oxidoreductase activity" evidence=ISS] InterPro:IPR002198 InterPro:IPR002347 Pfam:PF00106 GO:GO:0008152 PRINTS:PR00080 PRINTS:PR00081 GO:GO:0009507 EMBL:AY093037 SPTR:Q8RWK2	6e-111
chr1.CM0171.54	1.1.13.10	E1.3.1.- [EC:1.3.1.-] [COG:COG1028]	pmt:PMT0480	short-chain dehydrogenase/reductase (SDR) superfamily [EC:1.3.1.33] [KO:K00218]	3e-27	Rv0068	COG1028	2e-33	RDH12_BOVIN	NADP;Oxidoreductase;Sensorytransduction;Vision,Retinol dehydrogenase 12 (EC 1.1.1.-) (Double substrate-specificity short chain dehydrogenase/reductase 2).	2e-47	GO_ID:50498	TAIR|gene:2170070 SPTR:Q8RWK2 symbol:AT5G50130.1 [GO:0016491 "oxidoreductase activity" evidence=ISS] InterPro:IPR002198 InterPro:IPR002347 Pfam:PF00106 GO:GO:0008152 PRINTS:PR00080 PRINTS:PR00081 GO:GO:0009507 EMBL:AY093037 SPTR:Q8RWK2	6e-111
chr1.CM0171.54	1.11.6.2	E1.3.1.- [EC:1.3.1.-] [COG:COG1028]	pmt:PMT0480	short-chain dehydrogenase/reductase (SDR) superfamily [EC:1.3.1.33] [KO:K00218]	3e-27	Rv0068	COG1028	2e-33	RDH12_BOVIN	NADP;Oxidoreductase;Sensorytransduction;Vision,Retinol dehydrogenase 12 (EC 1.1.1.-) (Double substrate-specificity short chain dehydrogenase/reductase 2).	2e-47	GO_ID:50498	TAIR|gene:2170070 SPTR:Q8RWK2 symbol:AT5G50130.1 [GO:0016491 "oxidoreductase activity" evidence=ISS] InterPro:IPR002198 InterPro:IPR002347 Pfam:PF00106 GO:GO:0008152 PRINTS:PR00080 PRINTS:PR00081 GO:GO:0009507 EMBL:AY093037 SPTR:Q8RWK2	6e-111
chr1.CM0171.54	1.9.10.29	COBL2, cobL precorrin-8W decarboxylase [EC:1.-.-.-] [COG:COG2242] [GO:0016491]	pmt:PMT0480	short-chain dehydrogenase/reductase (SDR) superfamily [EC:1.3.1.33] [KO:K00218]	3e-27	Rv0068	COG1028	2e-33	RDH12_BOVIN	NADP;Oxidoreductase;Sensorytransduction;Vision,Retinol dehydrogenase 12 (EC 1.1.1.-) (Double substrate-specificity short chain dehydrogenase/reductase 2).	2e-47	GO_ID:50498	TAIR|gene:2170070 SPTR:Q8RWK2 symbol:AT5G50130.1 [GO:0016491 "oxidoreductase activity" evidence=ISS] InterPro:IPR002198 InterPro:IPR002347 Pfam:PF00106 GO:GO:0008152 PRINTS:PR00080 PRINTS:PR00081 GO:GO:0009507 EMBL:AY093037 SPTR:Q8RWK2	6e-111
chr1.CM0171.54	1.7.11.2	E1.1.1.102 3-dehydrosphinganine reductase [EC:1.1.1.102] [COG:COG1028] [GO:0047560]	pmt:PMT0480	short-chain dehydrogenase/reductase (SDR) superfamily [EC:1.3.1.33] [KO:K00218]	3e-27	Rv0068	COG1028	2e-33	RDH12_BOVIN	NADP;Oxidoreductase;Sensorytransduction;Vision,Retinol dehydrogenase 12 (EC 1.1.1.-) (Double substrate-specificity short chain dehydrogenase/reductase 2).	2e-47	GO_ID:50498	TAIR|gene:2170070 SPTR:Q8RWK2 symbol:AT5G50130.1 [GO:0016491 "oxidoreductase activity" evidence=ISS] InterPro:IPR002198 InterPro:IPR002347 Pfam:PF00106 GO:GO:0008152 PRINTS:PR00080 PRINTS:PR00081 GO:GO:0009507 EMBL:AY093037 SPTR:Q8RWK2	6e-111
chr1.CM0171.54	1.3.1.5	E1.1.1.100, fabG 3-oxoacyl-[acyl-carrier protein] reductase [EC:1.1.1.100] [COG:COG1028] [GO:0004316]	pmt:PMT0480	short-chain dehydrogenase/reductase (SDR) superfamily [EC:1.3.1.33] [KO:K00218]	3e-27	Rv0068	COG1028	2e-33	RDH12_BOVIN	NADP;Oxidoreductase;Sensorytransduction;Vision,Retinol dehydrogenase 12 (EC 1.1.1.-) (Double substrate-specificity short chain dehydrogenase/reductase 2).	2e-47	GO_ID:50498	TAIR|gene:2170070 SPTR:Q8RWK2 symbol:AT5G50130.1 [GO:0016491 "oxidoreductase activity" evidence=ISS] InterPro:IPR002198 InterPro:IPR002347 Pfam:PF00106 GO:GO:0008152 PRINTS:PR00080 PRINTS:PR00081 GO:GO:0009507 EMBL:AY093037 SPTR:Q8RWK2	6e-111
chr1.CM0171.54	1.3.4.7	E1.1.1.30, bdh 3-hydroxybutyrate dehydrogenase [EC:1.1.1.30] [COG:COG1028] [GO:0003858]	pmt:PMT0480	short-chain dehydrogenase/reductase (SDR) superfamily [EC:1.3.1.33] [KO:K00218]	3e-27	Rv0068	COG1028	2e-33	RDH12_BOVIN	NADP;Oxidoreductase;Sensorytransduction;Vision,Retinol dehydrogenase 12 (EC 1.1.1.-) (Double substrate-specificity short chain dehydrogenase/reductase 2).	2e-47	GO_ID:50498	TAIR|gene:2170070 SPTR:Q8RWK2 symbol:AT5G50130.1 [GO:0016491 "oxidoreductase activity" evidence=ISS] InterPro:IPR002198 InterPro:IPR002347 Pfam:PF00106 GO:GO:0008152 PRINTS:PR00080 PRINTS:PR00081 GO:GO:0009507 EMBL:AY093037 SPTR:Q8RWK2	6e-111
chr1.CM0171.54	1.1.5.27	E1.1.1.140, srlD sorbitol-6-phosphate 2-dehydrogenase [EC:1.1.1.140] [COG:COG1028] [GO:0009010]	pmt:PMT0480	short-chain dehydrogenase/reductase (SDR) superfamily [EC:1.3.1.33] [KO:K00218]	3e-27	Rv0068	COG1028	2e-33	RDH12_BOVIN	NADP;Oxidoreductase;Sensorytransduction;Vision,Retinol dehydrogenase 12 (EC 1.1.1.-) (Double substrate-specificity short chain dehydrogenase/reductase 2).	2e-47	GO_ID:50498	TAIR|gene:2170070 SPTR:Q8RWK2 symbol:AT5G50130.1 [GO:0016491 "oxidoreductase activity" evidence=ISS] InterPro:IPR002198 InterPro:IPR002347 Pfam:PF00106 GO:GO:0008152 PRINTS:PR00080 PRINTS:PR00081 GO:GO:0009507 EMBL:AY093037 SPTR:Q8RWK2	6e-111
chr1.CM0171.54	1.5.14.16	E1.3.1.- [EC:1.3.1.-] [COG:COG1028]	pmt:PMT0480	short-chain dehydrogenase/reductase (SDR) superfamily [EC:1.3.1.33] [KO:K00218]	3e-27	Rv0068	COG1028	2e-33	RDH12_BOVIN	NADP;Oxidoreductase;Sensorytransduction;Vision,Retinol dehydrogenase 12 (EC 1.1.1.-) (Double substrate-specificity short chain dehydrogenase/reductase 2).	2e-47	GO_ID:50498	TAIR|gene:2170070 SPTR:Q8RWK2 symbol:AT5G50130.1 [GO:0016491 "oxidoreductase activity" evidence=ISS] InterPro:IPR002198 InterPro:IPR002347 Pfam:PF00106 GO:GO:0008152 PRINTS:PR00080 PRINTS:PR00081 GO:GO:0009507 EMBL:AY093037 SPTR:Q8RWK2	6e-111
chr1.CM0171.54	1.11.16.6	E1.3.1.25, benD 1,6-dihydroxycyclohexa-2,4-diene-1-carboxylate dehydrogenase [EC:1.3.1.25] [COG:COG1028] [GO:0047116]	pmt:PMT0480	short-chain dehydrogenase/reductase (SDR) superfamily [EC:1.3.1.33] [KO:K00218]	3e-27	Rv0068	COG1028	2e-33	RDH12_BOVIN	NADP;Oxidoreductase;Sensorytransduction;Vision,Retinol dehydrogenase 12 (EC 1.1.1.-) (Double substrate-specificity short chain dehydrogenase/reductase 2).	2e-47	GO_ID:50498	TAIR|gene:2170070 SPTR:Q8RWK2 symbol:AT5G50130.1 [GO:0016491 "oxidoreductase activity" evidence=ISS] InterPro:IPR002198 InterPro:IPR002347 Pfam:PF00106 GO:GO:0008152 PRINTS:PR00080 PRINTS:PR00081 GO:GO:0009507 EMBL:AY093037 SPTR:Q8RWK2	6e-111
chr1.CM0171.54	1.3.10.8	E1.1.1.101, AYR1 1-acylglycerone phosphate reductase [EC:1.1.1.101] [COG:COG1028] [GO:0000140]	pmt:PMT0480	short-chain dehydrogenase/reductase (SDR) superfamily [EC:1.3.1.33] [KO:K00218]	3e-27	Rv0068	COG1028	2e-33	RDH12_BOVIN	NADP;Oxidoreductase;Sensorytransduction;Vision,Retinol dehydrogenase 12 (EC 1.1.1.-) (Double substrate-specificity short chain dehydrogenase/reductase 2).	2e-47	GO_ID:50498	TAIR|gene:2170070 SPTR:Q8RWK2 symbol:AT5G50130.1 [GO:0016491 "oxidoreductase activity" evidence=ISS] InterPro:IPR002198 InterPro:IPR002347 Pfam:PF00106 GO:GO:0008152 PRINTS:PR00080 PRINTS:PR00081 GO:GO:0009507 EMBL:AY093037 SPTR:Q8RWK2	6e-111
chr1.CM0171.54	1.5.13.29	HCAB 2,3-dihydroxy-2,3-dihydrophenylpropionate dehydrogenase [EC:1.3.1.-] [COG:COG1028] [GO:0018498]	pmt:PMT0480	short-chain dehydrogenase/reductase (SDR) superfamily [EC:1.3.1.33] [KO:K00218]	3e-27	Rv0068	COG1028	2e-33	RDH12_BOVIN	NADP;Oxidoreductase;Sensorytransduction;Vision,Retinol dehydrogenase 12 (EC 1.1.1.-) (Double substrate-specificity short chain dehydrogenase/reductase 2).	2e-47	GO_ID:50498	TAIR|gene:2170070 SPTR:Q8RWK2 symbol:AT5G50130.1 [GO:0016491 "oxidoreductase activity" evidence=ISS] InterPro:IPR002198 InterPro:IPR002347 Pfam:PF00106 GO:GO:0008152 PRINTS:PR00080 PRINTS:PR00081 GO:GO:0009507 EMBL:AY093037 SPTR:Q8RWK2	6e-111
chr1.CM0171.54	1.1.14.36	E1.1.1.30, bdh 3-hydroxybutyrate dehydrogenase [EC:1.1.1.30] [COG:COG1028] [GO:0003858]	pmt:PMT0480	short-chain dehydrogenase/reductase (SDR) superfamily [EC:1.3.1.33] [KO:K00218]	3e-27	Rv0068	COG1028	2e-33	RDH12_BOVIN	NADP;Oxidoreductase;Sensorytransduction;Vision,Retinol dehydrogenase 12 (EC 1.1.1.-) (Double substrate-specificity short chain dehydrogenase/reductase 2).	2e-47	GO_ID:50498	TAIR|gene:2170070 SPTR:Q8RWK2 symbol:AT5G50130.1 [GO:0016491 "oxidoreductase activity" evidence=ISS] InterPro:IPR002198 InterPro:IPR002347 Pfam:PF00106 GO:GO:0008152 PRINTS:PR00080 PRINTS:PR00081 GO:GO:0009507 EMBL:AY093037 SPTR:Q8RWK2	6e-111
chr2.CM0018.67	99.1.3.1.62	EC 3.4.23.-							NEP1_NEPGR	Aspartylprotease;Glycoprotein;Hydrolase;Polymorphism;Protease;Signal;Zymogen,Aspartic proteinase nepenthesin-1 precursor (EC 3.4.23.-) (Nepenthesin-I).	4e-61	GO_ID:41898	TAIR|gene:2010785 SPTR:Q9XIR2 symbol:AT1G64830.1 [GO:0004194 "pepsin A activity" evidence=ISS] [GO:0006508 "proteolysis" evidence=ISS] InterPro:IPR002328 InterPro:IPR001461 InterPro:IPR001969 Pfam:PF00026 Prosite:PS00059 PRINTS:PR00792 PROSITE:PS00141 HSSP:P00799 EMBL:AC006193 PIR:E96671 SPTR:Q9XIR2	1e-78
chr2.CM0018.67	99.1.4.2049	GO_ID:41898							NEP1_NEPGR	Aspartylprotease;Glycoprotein;Hydrolase;Polymorphism;Protease;Signal;Zymogen,Aspartic proteinase nepenthesin-1 precursor (EC 3.4.23.-) (Nepenthesin-I).	4e-61	GO_ID:41898	TAIR|gene:2010785 SPTR:Q9XIR2 symbol:AT1G64830.1 [GO:0004194 "pepsin A activity" evidence=ISS] [GO:0006508 "proteolysis" evidence=ISS] InterPro:IPR002328 InterPro:IPR001461 InterPro:IPR001969 Pfam:PF00026 Prosite:PS00059 PRINTS:PR00792 PROSITE:PS00141 HSSP:P00799 EMBL:AC006193 PIR:E96671 SPTR:Q9XIR2	1e-78
Ljwgs_060407.2	1.1.8.29	E3.1.1.11 pectinesterase [EC:3.1.1.11] [GO:0030599]	ath:At3g43270	F7K15.120; pectinesterase family protein [EC:3.1.1.11] [KO:K01051]	2e-67				PME1_FICAW	Aspartylesterase;Cellwall;Directproteinsequencing;Glycoprotein;Hydrolase;Signal,Pectinesterase precursor (EC 3.1.1.11) (Pectin methylesterase) (PE).	6e-69	GO_ID:25797	TAIR|gene:2066194 SPTR:O48711 symbol:AT2G26440.1 [GO:0009505 "cell wall (sensu Magnoliophyta)" evidence=ISS] [GO:0030599 "pectinesterase activity" evidence=ISS] InterPro:IPR000070 InterPro:IPR006501 Pfam:PF04043 InterPro:IPR007186 TIGRFAMs:TIGR01614 HSSP:P83218 Pfam:PF01095 PROSITE:PS00503 EMBL:AC002505 EMBL:AY072224 EMBL:AY122952 PIR:T00977 PROSITE:PS00800 SPTR:O48711	2e-99
Ljwgs_060407.2	1.1.4.1	E3.1.1.11 pectinesterase [EC:3.1.1.11] [GO:0030599]	ath:At3g43270	F7K15.120; pectinesterase family protein [EC:3.1.1.11] [KO:K01051]	2e-67				PME1_FICAW	Aspartylesterase;Cellwall;Directproteinsequencing;Glycoprotein;Hydrolase;Signal,Pectinesterase precursor (EC 3.1.1.11) (Pectin methylesterase) (PE).	6e-69	GO_ID:25797	TAIR|gene:2066194 SPTR:O48711 symbol:AT2G26440.1 [GO:0009505 "cell wall (sensu Magnoliophyta)" evidence=ISS] [GO:0030599 "pectinesterase activity" evidence=ISS] InterPro:IPR000070 InterPro:IPR006501 Pfam:PF04043 InterPro:IPR007186 TIGRFAMs:TIGR01614 HSSP:P83218 Pfam:PF01095 PROSITE:PS00503 EMBL:AC002505 EMBL:AY072224 EMBL:AY122952 PIR:T00977 PROSITE:PS00800 SPTR:O48711	2e-99
Ljwgs_002536.2	99.1.4.5412	GO_ID:21140							LBD30_ARATH	,LOB domain protein 30.	5e-56	GO_ID:21140	TAIR|gene:2161981 SPTR:Q9FML4 symbol:AT5G63090.1 [GO:0005554 "molecular function unknown" evidence=ISS] Pfam:PF03195 InterPro:IPR004883 PROSITE:PS50891 EMBL:AB008265 EMBL:AF447897 EMBL:AF447898 EMBL:AF447899 EMBL:AF447900 SPTR:Q9FML4	4e-25
Ljwgs_002536.2	99.1.3.2.4121	LBD30_ARATH							LBD30_ARATH	,LOB domain protein 30.	5e-56	GO_ID:21140	TAIR|gene:2161981 SPTR:Q9FML4 symbol:AT5G63090.1 [GO:0005554 "molecular function unknown" evidence=ISS] Pfam:PF03195 InterPro:IPR004883 PROSITE:PS50891 EMBL:AB008265 EMBL:AF447897 EMBL:AF447898 EMBL:AF447899 EMBL:AF447900 SPTR:Q9FML4	4e-25
Ljwgs_052514.1	3.1.2.1.1	MFS.SP sugar porter, SP family	gox:GOX0649	sugar-proton symporter [KO:K03444]	5e-15	YFL011w	COG0477	1e-16	STC_RICCO	Membrane;Sugartransport;Symport;Transmembrane;Transport,Sugar carrier protein C.	3e-34	GO_ID:24640	TAIR|gene:2009322 SPTR:Q93Y91 symbol:AT1G34580.1 [GO:0015144 "carbohydrate transporter activity" evidence=ISS] [GO:0005351 "sugar porter activity" evidence=ISS] [GO:0016020 "membrane" evidence=ISS] Interpro:IPR005829 InterPro:IPR007114 InterPro:IPR005828 InterPro:IPR003663 Pfam:PF00083 GO:GO:0016020 PRINTS:PR00171 PROSITE:PS50850 PROSITE:PS00217 TIGRFAMs:TIGR00879 EMBL:AJ344335 EMBL:AK118511 EMBL…	3e-39
Ljwgs_072203.1	99.1.4.5994	GO_ID:18440							ATX1_ARATH	ATP-binding;Hydrolase;Magnesium;Membrane;Metal-binding;Nucleotide-binding;Phosphorylation;Transmembrane,Putative cation-transporting ATPase (EC 3.6.3.-).	3e-35	GO_ID:18440	TAIR|gene:2171685 SPTR:Q9LT02 symbol:AT5G23630.1 [GO:0019829 "cation-transporting ATPase activity" evidence=ISS] InterPro:IPR005834 InterPro:IPR001757 InterPro:IPR008250 InterPro:IPR006544 Pfam:PF00702 Pfam:PF00122 Prosite:PS00154 PRINTS:PR00119 TIGRFAMs:TIGR01494 TIGRFAMs:TIGR01657 EMBL:AB025633 SPTR:Q9LT02	1e-35
Ljwgs_072203.1	99.1.3.1.71	EC 3.6.3.-							ATX1_ARATH	ATP-binding;Hydrolase;Magnesium;Membrane;Metal-binding;Nucleotide-binding;Phosphorylation;Transmembrane,Putative cation-transporting ATPase (EC 3.6.3.-).	3e-35	GO_ID:18440	TAIR|gene:2171685 SPTR:Q9LT02 symbol:AT5G23630.1 [GO:0019829 "cation-transporting ATPase activity" evidence=ISS] InterPro:IPR005834 InterPro:IPR001757 InterPro:IPR008250 InterPro:IPR006544 Pfam:PF00702 Pfam:PF00122 Prosite:PS00154 PRINTS:PR00119 TIGRFAMs:TIGR01494 TIGRFAMs:TIGR01657 EMBL:AB025633 SPTR:Q9LT02	1e-35
Ljwgs_041062.1	99.1.4.987	GO_ID:34279										GO_ID:34279	TAIR|gene:2101189 SPTR:Q9STK5 symbol:AT3G48250.1 [GO:0000004 "biological process unknown" evidence=ND] [GO:0005554 "molecular function unknown" evidence=ND] InterPro:IPR002885 InterPro:IPR011990 Pfam:PF01535 TIGRFAMs:TIGR00756 GO:GO:0005488 EMBL:AL049659 PIR:T06717 SPTR:Q9STK5	3e-39
Ljwgs_040741.1	3.2.1.2.14	HD.OT.R two-component system, unclassified family, response regulator	cal:orf19.971	SKN7; transcription factor [KO:K02485]	9e-11				HSF7_ARATH	Activator;DNA-binding;Heatshock;Multigenefamily;Nuclearprotein;Phosphorylation;Transcription;Transcriptionregulation,Heat shock factor protein 7 (HSF 7) (Heat shock transcription factor 7) (HSTF 7).	2e-24	GO_ID:46249	TAIR|gene:2062697 SPTR:O22230 symbol:AT2G41690.1 [GO:0003700 "transcription factor activity" evidence=ISS] [GO:0003677 "DNA binding" evidence=ISS] InterPro:IPR000232 InterPro:IPR002341 Pfam:PF00447 GO:GO:0005634 InterPro:IPR011991 PRINTS:PR00056 ProDom:PD001788 SMART:SM00415 PROSITE:PS00434 HSSP:P22121 EMBL:AC002510 PIR:T00825 SPTR:O22230	1e-27
chr1.CM0195.71	3.1.3.22	TC.POT proton-dependent oligopeptide transporter, POT family [COG:COG3104] [TC:2.A.17]	rno:246280	Slc15a4; peptide/histidine transporter [KO:K03305]	4e-34	YKR093w	COG3104	3e-11	PTR2_ARATH	Membrane;Peptidetransport;Proteintransport;Transmembrane;Transport,Peptide transporter PTR2 (Histidine transporting protein).	1e-128	GO_ID:190	TAIR|gene:2150123 SPTR:Q9LFB8 symbol:AT5G01180.1 [GO:0005215 "transporter activity" evidence=ISS] [GO:0006857 "oligopeptide transport" evidence=ISS] [GO:0016020 "membrane" evidence=ISS] InterPro:IPR000109 Pfam:PF00854 GO:GO:0006810 GO:GO:0016020 PROSITE:PS01022 PROSITE:PS01023 EMBL:AL137189 PIR:T45958 SPTR:Q9LFB8	1e-138
Ljwgs_015667.1	99.1.3.2.3476	K125_ARATH	dme:CG15844-PA	CG15844; CG15844 gene product from transcript CG15844-RA [KO:K07973]	7e-44				K125_ARATH	ATP-binding;Coiledcoil;Microtubule;Motorprotein;Nucleotide-binding,Probable 125 kDa kinesin-related protein.	7e-131	GO_ID:8072	TAIR|gene:2077131 SPTR:Q9LZU5 symbol:AT3G45850.1 [GO:0003777 "microtubule motor activity" evidence=ISS] Pfam:PF00225 InterPro:IPR001752 Prosite:PS00411 PRINTS:PR00380 SMART:SM00129 PROSITE:PS50067 HSSP:P17119 EMBL:AL162459 PIR:T47525 SPTR:Q9LZU5	7e-136
Ljwgs_015667.1	99.1.1.26	KO:K07973	dme:CG15844-PA	CG15844; CG15844 gene product from transcript CG15844-RA [KO:K07973]	7e-44				K125_ARATH	ATP-binding;Coiledcoil;Microtubule;Motorprotein;Nucleotide-binding,Probable 125 kDa kinesin-related protein.	7e-131	GO_ID:8072	TAIR|gene:2077131 SPTR:Q9LZU5 symbol:AT3G45850.1 [GO:0003777 "microtubule motor activity" evidence=ISS] Pfam:PF00225 InterPro:IPR001752 Prosite:PS00411 PRINTS:PR00380 SMART:SM00129 PROSITE:PS50067 HSSP:P17119 EMBL:AL162459 PIR:T47525 SPTR:Q9LZU5	7e-136
Ljwgs_015667.1	99.1.4.999	GO_ID:8072	dme:CG15844-PA	CG15844; CG15844 gene product from transcript CG15844-RA [KO:K07973]	7e-44				K125_ARATH	ATP-binding;Coiledcoil;Microtubule;Motorprotein;Nucleotide-binding,Probable 125 kDa kinesin-related protein.	7e-131	GO_ID:8072	TAIR|gene:2077131 SPTR:Q9LZU5 symbol:AT3G45850.1 [GO:0003777 "microtubule motor activity" evidence=ISS] Pfam:PF00225 InterPro:IPR001752 Prosite:PS00411 PRINTS:PR00380 SMART:SM00129 PROSITE:PS50067 HSSP:P17119 EMBL:AL162459 PIR:T47525 SPTR:Q9LZU5	7e-136
Ljwgs_096478.1	3.2.2.4.2	PPM1A, PP2CA (PPM1B, PP2CB) protein phosphatase 1A/B (formerly 2C) [GO:0015071]										GO_ID:46425	TAIR|gene:2087094 SPTR:Q9LDA7 symbol:AT3G15260.1 [GO:0015071 "protein phosphatase type 2C activity" evidence=ISS] Pfam:PF00481 InterPro:IPR001932 HSSP:P35813 SMART:SM00331 SMART:SM00332 EMBL:AP000413 EMBL:AK117480 EMBL:BT008532 SPTR:Q9LDA7	1e-12
Ljwgs_040727.1	99.1.4.3562	GO_ID:1773										GO_ID:1773	TAIR|gene:2077025 SPTR:Q9LJ92 symbol:AT3G22540.1 [GO:0005554 "molecular function unknown" evidence=ND] [GO:0000004 "biological process unknown" evidence=ND] [GO:0008372 "cellular component unknown" evidence=ND] EMBL:AP000731 EMBL:BT014798 EMBL:AY600578 EMBL:BT015694 EMBL:AY924774 SPTR:Q9LJ92	5e-37
chr4.CM0229.2	1.1.4.8	E3.2.1.15 polygalacturonase [EC:3.2.1.15] [GO:0004650]	ath:At3g59850	F24G16.120; polygalacturonase, putative / pectinase, putative [EC:3.2.1.15] [KO:K01184]	1e-58				PGLR_PRUPE	Cellwall;Fruitripening;Glycoprotein;Glycosidase;Hydrolase;Repeat;Signal,Polygalacturonase precursor (EC 3.2.1.15) (PG) (Pectinase).	3e-62	GO_ID:25674	TAIR|gene:2080421 SPTR:Q9M1Y9 symbol:AT3G59850.1 [GO:0004650 "polygalacturonase activity" evidence=ISS] [GO:0005975 "carbohydrate metabolism" evidence=ISS] InterPro:IPR000408 InterPro:IPR000743 PROSITE:PS00626 InterPro:IPR006626 Pfam:PF00295 SMART:SM00710 PROSITE:PS00502 EMBL:AL138647 PIR:T47809 SPTR:Q9M1Y9	3e-59
chr4.CM0229.2	1.1.8.30	E3.2.1.15 polygalacturonase [EC:3.2.1.15] [GO:0004650]	ath:At3g59850	F24G16.120; polygalacturonase, putative / pectinase, putative [EC:3.2.1.15] [KO:K01184]	1e-58				PGLR_PRUPE	Cellwall;Fruitripening;Glycoprotein;Glycosidase;Hydrolase;Repeat;Signal,Polygalacturonase precursor (EC 3.2.1.15) (PG) (Pectinase).	3e-62	GO_ID:25674	TAIR|gene:2080421 SPTR:Q9M1Y9 symbol:AT3G59850.1 [GO:0004650 "polygalacturonase activity" evidence=ISS] [GO:0005975 "carbohydrate metabolism" evidence=ISS] InterPro:IPR000408 InterPro:IPR000743 PROSITE:PS00626 InterPro:IPR006626 Pfam:PF00295 SMART:SM00710 PROSITE:PS00502 EMBL:AL138647 PIR:T47809 SPTR:Q9M1Y9	3e-59
Ljwgs_021963.1	1.4.1.7	E6.3.5.3, purL phosphoribosylformylglycinamidine synthase [EC:6.3.5.3] [COG:COG0046 COG0047] [GO:0004642]	ath:At1g74260	F1O17.7; AIR synthase-related family protein [EC:6.3.5.3] [KO:K01952]	4e-134	HI0752_1	COG0046	3e-31	PUR4_ARATH	ATP-binding;Chloroplast;Glutamineamidotransferase;Ligase;Nucleotide-binding;Plastid;Purinebiosynthesis;Transitpeptide,Probable phosphoribosylformylglycinamidine synthase, chloroplast precursor (EC 6.3.5.3) (FGAM synthase) (FGAMS) (Formylglycinamide ribotide amidotransferase) (FGARAT) (Formylglycinamide ribotide synthetase).	2e-134	GO_ID:35569	TAIR|gene:2019636 SPTR:Q9M8D3 symbol:AT1G74260.1 [GO:0003824 "catalytic activity" evidence=ISS] InterPro:IPR010073 InterPro:IPR000728 InterPro:IPR010918 Pfam:PF00586 Pfam:PF02769 TIGRFAMs:TIGR01735 EMBL:AC020579 PIR:A96771 SPTR:Q9M8D3	9e-135
chr3.CM0996.6	1.9.4.15	E2.7.1.- [EC:2.7.1.-] [COG:COG0515 COG1493]	ath:At5g47750	MCA23.7; protein kinase, putative [EC:2.7.1.37] [KO:K00870]	7e-145	YNR047w_2	COG0515	1e-72	G11A_ORYSA	ATP-binding;Kinase;Nucleotide-binding;Serine/threonine-proteinkinase;Transferase,Protein kinase G11A (EC 2.7.1.-) (Fragment).	2e-143	GO_ID:16933	TAIR|gene:2087784 SPTR:Q9LTW5 symbol:AT3G12690.1 [GO:0016301 "kinase activity" evidence=ISS] InterPro:IPR000719 InterPro:IPR002290 InterPro:IPR008271 Pfam:PF00069 Prosite:PS00108 ProDom:PD000001 PROSITE:PS50011 SMART:SM00220 HSSP:P21146 EMBL:AB024033 EMBL:BT011689 EMBL:BT020332 SPTR:Q9LTW5	4e-169
chr3.CM0996.6	1.7.8.19	WAAY, rfaY lipopolysaccharide core biosynthesis protein RFAY [EC:2.7.-.-] [COG:COG0515]	ath:At5g47750	MCA23.7; protein kinase, putative [EC:2.7.1.37] [KO:K00870]	7e-145	YNR047w_2	COG0515	1e-72	G11A_ORYSA	ATP-binding;Kinase;Nucleotide-binding;Serine/threonine-proteinkinase;Transferase,Protein kinase G11A (EC 2.7.1.-) (Fragment).	2e-143	GO_ID:16933	TAIR|gene:2087784 SPTR:Q9LTW5 symbol:AT3G12690.1 [GO:0016301 "kinase activity" evidence=ISS] InterPro:IPR000719 InterPro:IPR002290 InterPro:IPR008271 Pfam:PF00069 Prosite:PS00108 ProDom:PD000001 PROSITE:PS50011 SMART:SM00220 HSSP:P21146 EMBL:AB024033 EMBL:BT011689 EMBL:BT020332 SPTR:Q9LTW5	4e-169
chr3.CM0996.6	1.1.17.19	E2.7.1.- [EC:2.7.1.-] [COG:COG0515 COG1493]	ath:At5g47750	MCA23.7; protein kinase, putative [EC:2.7.1.37] [KO:K00870]	7e-145	YNR047w_2	COG0515	1e-72	G11A_ORYSA	ATP-binding;Kinase;Nucleotide-binding;Serine/threonine-proteinkinase;Transferase,Protein kinase G11A (EC 2.7.1.-) (Fragment).	2e-143	GO_ID:16933	TAIR|gene:2087784 SPTR:Q9LTW5 symbol:AT3G12690.1 [GO:0016301 "kinase activity" evidence=ISS] InterPro:IPR000719 InterPro:IPR002290 InterPro:IPR008271 Pfam:PF00069 Prosite:PS00108 ProDom:PD000001 PROSITE:PS50011 SMART:SM00220 HSSP:P21146 EMBL:AB024033 EMBL:BT011689 EMBL:BT020332 SPTR:Q9LTW5	4e-169
chr3.CM0996.6	1.11.16.8	E2.7.1.- [EC:2.7.1.-] [COG:COG0515 COG1493]	ath:At5g47750	MCA23.7; protein kinase, putative [EC:2.7.1.37] [KO:K00870]	7e-145	YNR047w_2	COG0515	1e-72	G11A_ORYSA	ATP-binding;Kinase;Nucleotide-binding;Serine/threonine-proteinkinase;Transferase,Protein kinase G11A (EC 2.7.1.-) (Fragment).	2e-143	GO_ID:16933	TAIR|gene:2087784 SPTR:Q9LTW5 symbol:AT3G12690.1 [GO:0016301 "kinase activity" evidence=ISS] InterPro:IPR000719 InterPro:IPR002290 InterPro:IPR008271 Pfam:PF00069 Prosite:PS00108 ProDom:PD000001 PROSITE:PS50011 SMART:SM00220 HSSP:P21146 EMBL:AB024033 EMBL:BT011689 EMBL:BT020332 SPTR:Q9LTW5	4e-169
chr3.CM0996.6	4.2.4	Cell cycle [CLASS:04110] [PATH:hsa04110] [COG:COG0515]	ath:At5g47750	MCA23.7; protein kinase, putative [EC:2.7.1.37] [KO:K00870]	7e-145	YNR047w_2	COG0515	1e-72	G11A_ORYSA	ATP-binding;Kinase;Nucleotide-binding;Serine/threonine-proteinkinase;Transferase,Protein kinase G11A (EC 2.7.1.-) (Fragment).	2e-143	GO_ID:16933	TAIR|gene:2087784 SPTR:Q9LTW5 symbol:AT3G12690.1 [GO:0016301 "kinase activity" evidence=ISS] InterPro:IPR000719 InterPro:IPR002290 InterPro:IPR008271 Pfam:PF00069 Prosite:PS00108 ProDom:PD000001 PROSITE:PS50011 SMART:SM00220 HSSP:P21146 EMBL:AB024033 EMBL:BT011689 EMBL:BT020332 SPTR:Q9LTW5	4e-169
Ljwgs_017514.2	99.1.4.4957	GO_ID:24892							CAND2_HUMAN	Nuclearprotein;Repeat;Transcription;Transcriptionregulation;Ublconjugation;Ublconjugationpathway,Cullin-associated NEDD8-dissociated protein 2 (Cullin-associated and neddylation-dissociated protein 2) (p120 CAND2).	2e-12	GO_ID:24892	TAIR|gene:2065278 SPTR:Q8L5Y6 symbol:AT2G02560.1 [GO:0000004 "biological process unknown" evidence=ND] InterPro:IPR000357 InterPro:IPR011989 Pfam:PF02985 GO:GO:0005488 EMBL:AY099857 EMBL:BT010134 SPTR:Q8L5Y6	6e-23
Ljwgs_017514.2	99.1.3.2.3670	CAND2_HUMAN							CAND2_HUMAN	Nuclearprotein;Repeat;Transcription;Transcriptionregulation;Ublconjugation;Ublconjugationpathway,Cullin-associated NEDD8-dissociated protein 2 (Cullin-associated and neddylation-dissociated protein 2) (p120 CAND2).	2e-12	GO_ID:24892	TAIR|gene:2065278 SPTR:Q8L5Y6 symbol:AT2G02560.1 [GO:0000004 "biological process unknown" evidence=ND] InterPro:IPR000357 InterPro:IPR011989 Pfam:PF02985 GO:GO:0005488 EMBL:AY099857 EMBL:BT010134 SPTR:Q8L5Y6	6e-23
chr1.CM0163.16.2	99.1.3.2.3111	SEP1_ARATH							SEP1_ARATH	Activator;Coiledcoil;Developmentalprotein;Differentiation;DNA-binding;Flowering;Nuclearprotein;Transcription;Transcriptionregulation,Developmental protein SEPALLATA1 (Agamous-like MADS box protein AGL2).	2e-67	GO_ID:23714	TAIR|gene:2032371 SPTR:O22456 symbol:AT1G24260.1 [GO:0003700 "transcription factor activity" evidence=ISS;TAS] [GO:0009908 "flower development" evidence=TAS] [GO:0006355 "regulation of transcription, DNA-dependent" evidence=ISS] InterPro:IPR002100 Pfam:PF00319 InterPro:IPR002487 PRINTS:PR00404 PROSITE:PS00350 PROSITE:PS50066 HSSP:Q02078 Pfam:PF01486 EMBL:AC002396 EMBL:AF015552 EMBL:AY088272 EMBL:…	1e-46
chr1.CM0163.16.2	99.1.4.7318	GO_ID:23714							SEP1_ARATH	Activator;Coiledcoil;Developmentalprotein;Differentiation;DNA-binding;Flowering;Nuclearprotein;Transcription;Transcriptionregulation,Developmental protein SEPALLATA1 (Agamous-like MADS box protein AGL2).	2e-67	GO_ID:23714	TAIR|gene:2032371 SPTR:O22456 symbol:AT1G24260.1 [GO:0003700 "transcription factor activity" evidence=ISS;TAS] [GO:0009908 "flower development" evidence=TAS] [GO:0006355 "regulation of transcription, DNA-dependent" evidence=ISS] InterPro:IPR002100 Pfam:PF00319 InterPro:IPR002487 PRINTS:PR00404 PROSITE:PS00350 PROSITE:PS50066 HSSP:Q02078 Pfam:PF01486 EMBL:AC002396 EMBL:AF015552 EMBL:AY088272 EMBL:…	1e-46
chr4.CM0432.30	99.1.3.2.4170	SAS10_YEAST							SAS10_YEAST	Cellcycle;Chromatinregulator;Completeproteome;Nuclearprotein;Ribosomebiogenesis;rRNAprocessing,Something about silencing protein 10 (U3 small nucleolar RNA- associated protein 3) (U3 snoRNA-associated protein 11).	3e-11	GO_ID:44827	SGD|S000002312 SPTR:Q12136 symbol:SAS10 "U3 snoRNP protein" [GO:0005634 "nucleus" evidence=IDA] [GO:0005732 "small nucleolar ribonucleoprotein complex" evidence=IPI] [GO:0030515 "snoRNA binding" evidence=IPI] [GO:0006325 "establishment and/or maintenance of chromatin architecture" evidence=IGI;IMP] [GO:0030490 "processing of 20S pre-rRNA" evidence=IMP;IPI] SGD:S000002312 GO:GO:0005634 InterPro:IP…	1e-11
chr4.CM0432.30	99.1.4.8341	GO_ID:44827							SAS10_YEAST	Cellcycle;Chromatinregulator;Completeproteome;Nuclearprotein;Ribosomebiogenesis;rRNAprocessing,Something about silencing protein 10 (U3 small nucleolar RNA- associated protein 3) (U3 snoRNA-associated protein 11).	3e-11	GO_ID:44827	SGD|S000002312 SPTR:Q12136 symbol:SAS10 "U3 snoRNP protein" [GO:0005634 "nucleus" evidence=IDA] [GO:0005732 "small nucleolar ribonucleoprotein complex" evidence=IPI] [GO:0030515 "snoRNA binding" evidence=IPI] [GO:0006325 "establishment and/or maintenance of chromatin architecture" evidence=IGI;IMP] [GO:0030490 "processing of 20S pre-rRNA" evidence=IMP;IPI] SGD:S000002312 GO:GO:0005634 InterPro:IP…	1e-11
Ljwgs_082476.2	4.2.4.21.3	APC3, CDC27 anaphase-promoting complex component APC3	ath:At2g20000	T2G17.20; cell division cycle family protein / CDC family protein [KO:K03350]	6e-18							GO_ID:20278	TAIR|gene:2061648 SPTR:Q8LGU6 symbol:AT2G20000.1 [GO:0005554 "molecular function unknown" evidence=ND] InterPro:IPR011990 InterPro:IPR001440 Pfam:PF00515 SMART:SM00028 PROSITE:PS50005 PROSITE:PS50293 GO:GO:0005488 EMBL:AJ487669 SPTR:Q8LGU6	1e-18
Ljwgs_082476.2	2.3.7.2.3	APC3, CDC27 anaphase-promoting complex component APC3	ath:At2g20000	T2G17.20; cell division cycle family protein / CDC family protein [KO:K03350]	6e-18							GO_ID:20278	TAIR|gene:2061648 SPTR:Q8LGU6 symbol:AT2G20000.1 [GO:0005554 "molecular function unknown" evidence=ND] InterPro:IPR011990 InterPro:IPR001440 Pfam:PF00515 SMART:SM00028 PROSITE:PS50005 PROSITE:PS50293 GO:GO:0005488 EMBL:AJ487669 SPTR:Q8LGU6	1e-18
Ljwgs_046284.1	1.1.8.12	E3.2.1.39 glucan endo-1,3-beta-D-glucosidase [EC:3.2.1.39]	ath:At4g14080	FCAALL.82; glycosyl hydrolase family 17 protein / anther-specific protein (A6) [EC:3.2.1.39] [KO:K01199]	2e-43				E13B_WHEAT	Glycosidase;Hydrolase;Signal,Glucan endo-1,3-beta-glucosidase precursor (EC 3.2.1.39) ((1->3)-beta- glucan endohydrolase) ((1->3)-beta-glucanase) (Beta-1,3- endoglucanase).	1e-66	GO_ID:27827	TAIR|gene:2075204 SPTR:Q9SNC1 symbol:AT3G46570.1 [GO:0004553 "hydrolase activity, hydrolyzing O-glycosyl compounds" evidence=ISS] InterPro:IPR000490 PROSITE:PS00587 Pfam:PF00332 HSSP:P12257 EMBL:AL133314 PIR:T45594 SPTR:Q9SNC1	1e-84
chr6.CM0539.37	1.5.10.30	E4.1.1.50, speD S-adenosylmethionine decarboxylase [EC:4.1.1.50] [COG:COG1586] [GO:0004014]	ath:At5g18930	F17K4.180; S-adenosyl-L-methionine decarboxylase - like protein [EC:4.1.1.50] [KO:K01611]	1e-13
chr1.TM0805.9.1	99.1.4.4531	GO_ID:44094										GO_ID:44094	TAIR|gene:2168787 SPTR:Q9FM35 symbol:AT5G40630.1 [GO:0005554 "molecular function unknown" evidence=ND] [GO:0006512 "ubiquitin cycle" evidence=ISS] Pfam:PF00240 InterPro:IPR000626 PROSITE:PS50053 SMART:SM00213 EMBL:AB009052 EMBL:AK117320 SPTR:Q9FM35	3e-30
Ljwgs_009936.0.1	99.1.4.8784	GO_ID:15931										GO_ID:15931	TAIR|gene:2096995 SPTR:Q9M1G5 symbol:AT3G54630.1 [GO:0000004 "biological process unknown" evidence=ND] InterPro:IPR005550 Pfam:PF03801 EMBL:AL138656 PIR:T47622 SPTR:Q9M1G5	3e-12
chr1.TM0371.19	99.1.4.1790	GO_ID:35610										GO_ID:35610	TAIR|gene:3690962 SPTR:Q9M8M5 symbol:AT1G80580.1 [GO:0003700 "transcription factor activity" evidence=ISS;TAS] [GO:0009873 "ethylene mediated signaling pathway" evidence=TAS] [GO:0003677 "DNA binding" evidence=ISS] [GO:0005634 "nucleus" evidence=IC] [GO:0006355 "regulation of transcription, DNA-dependent" evidence=ISS] InterPro:IPR001471 Pfam:PF00847 HSSP:O80337 PRINTS:PR00367 ProDom:PD001423 SMA…	2e-09
chr1.CM0163.22.2	99.1.4.4246	GO_ID:42863										GO_ID:42863	TAIR|gene:2829356 SPTR:Q9LJ47 symbol:AT3G29970.1 [GO:0000004 "biological process unknown" evidence=ND] [GO:0005554 "molecular function unknown" evidence=ND] EMBL:AP000736 InterPro:IPR010530 Pfam:PF06522 SPTR:Q9LJ47	8e-30
TC14488	99.2	Unclassified without homolog
chr4.TM0851.2.2	99.1.4.1892	GO_ID:41435										GO_ID:41435	TAIR|gene:3441659 SPTR:Q9FGL4 symbol:AT5G47440.1 [GO:0005554 "molecular function unknown" evidence=ND] [GO:0000004 "biological process unknown" evidence=ND] [GO:0008372 "cellular component unknown" evidence=ND] InterPro:IPR001849 SMART:SM00233 InterPro:IPR008546 Pfam:PF05703 EMBL:AB025628 EMBL:BT015940 EMBL:BT020444 SPTR:Q9FGL4	8e-12
Ljwgs_130111.1	1.1.8.29	E3.1.1.11 pectinesterase [EC:3.1.1.11] [GO:0030599]	ath:At3g43270	F7K15.120; pectinesterase family protein [EC:3.1.1.11] [KO:K01051]	3e-33				PME_PRUPE	Aspartylesterase;Cellwall;Glycoprotein;Hydrolase;Multigenefamily;Signal,Pectinesterase PPE8B precursor (EC 3.1.1.11) (Pectin methylesterase) (PE).	2e-29	GO_ID:25797	TAIR|gene:2066194 SPTR:O48711 symbol:AT2G26440.1 [GO:0009505 "cell wall (sensu Magnoliophyta)" evidence=ISS] [GO:0030599 "pectinesterase activity" evidence=ISS] InterPro:IPR000070 InterPro:IPR006501 Pfam:PF04043 InterPro:IPR007186 TIGRFAMs:TIGR01614 HSSP:P83218 Pfam:PF01095 PROSITE:PS00503 EMBL:AC002505 EMBL:AY072224 EMBL:AY122952 PIR:T00977 PROSITE:PS00800 SPTR:O48711	3e-66
Ljwgs_130111.1	1.1.4.1	E3.1.1.11 pectinesterase [EC:3.1.1.11] [GO:0030599]	ath:At3g43270	F7K15.120; pectinesterase family protein [EC:3.1.1.11] [KO:K01051]	3e-33				PME_PRUPE	Aspartylesterase;Cellwall;Glycoprotein;Hydrolase;Multigenefamily;Signal,Pectinesterase PPE8B precursor (EC 3.1.1.11) (Pectin methylesterase) (PE).	2e-29	GO_ID:25797	TAIR|gene:2066194 SPTR:O48711 symbol:AT2G26440.1 [GO:0009505 "cell wall (sensu Magnoliophyta)" evidence=ISS] [GO:0030599 "pectinesterase activity" evidence=ISS] InterPro:IPR000070 InterPro:IPR006501 Pfam:PF04043 InterPro:IPR007186 TIGRFAMs:TIGR01614 HSSP:P83218 Pfam:PF01095 PROSITE:PS00503 EMBL:AC002505 EMBL:AY072224 EMBL:AY122952 PIR:T00977 PROSITE:PS00800 SPTR:O48711	3e-66
chr1.TM1444.10	1.4.1.60	E3.6.1.3 adenosinetriphosphatase [EC:3.6.1.3] [GO:0004003 0004004 0008026 0008094 0008186]	cal:orf19.4100	KAR3; kinesin-like motor protein [EC:3.6.1.3] [KO:K01509]	9e-36				KIF4A_MOUSE	ATP-binding;Coiledcoil;DNA-binding;Microtubule;Motorprotein;Nuclearprotein;Nucleotide-binding,Chromosome-associated kinesin KIF4A (Chromokinesin).	1e-76	GO_ID:19326	TAIR|gene:2160911 SPTR:Q8GS71 symbol:AT5G47820.1 [GO:0003777 "microtubule motor activity" evidence=ISS] Pfam:PF00225 InterPro:IPR001752 Prosite:PS00411 PRINTS:PR00380 SMART:SM00129 PROSITE:PS50067 HSSP:P17119 EMBL:AY158083 EMBL:AY158084 SPTR:Q8GS71	6e-108
chr3.BM1543.1.1	3.1.1.38	ABC.MR putative ABC transport system ATP-binding protein [COG:COG1132 COG2274] [TC:3.A.1.21 3.A.1.106 3.A.1.110 3.A.1.112 3.A.1.113 3.A.1.117]	cel:F22E10.3	pgp-14; Hypothetical protein F22E10.3 [KO:K02021]	1e-34	DRA0349	COG1132	2e-30	PMD1_SCHPO	Antibioticresistance;ATP-binding;Completeproteome;Membrane;Nucleotide-binding;Repeat;Transmembrane,Leptomycin B resistance protein pmd1.	4e-36	GO_ID:15959	TAIR|gene:2041433 SPTR:O80725 symbol:AT2G47000.1 [GO:0042626 "ATPase activity, coupled to transmembrane movement of substances" evidence=ISS] InterPro:IPR003593 InterPro:IPR003439 InterPro:IPR001140 Pfam:PF00664 Pfam:PF00005 InterPro:IPR011527 Prosite:PS00211 SMART:SM00382 ProDom:PD000006 PROSITE:PS50893 GO:GO:0006810 PROSITE:PS50929 HSSP:P08716 EMBL:AC004411 PIR:T02187 SPTR:O80725	3e-35
chr3.BM1543.1.1	3.1.1.33	ABCC-BAC ATP-binding casette, subfamily C, bacterial [COG:COG4988 COG4987 COG1132 COG2274] [TC:3.A.1.110 3.A.1.112]	cel:F22E10.3	pgp-14; Hypothetical protein F22E10.3 [KO:K02021]	1e-34	DRA0349	COG1132	2e-30	PMD1_SCHPO	Antibioticresistance;ATP-binding;Completeproteome;Membrane;Nucleotide-binding;Repeat;Transmembrane,Leptomycin B resistance protein pmd1.	4e-36	GO_ID:15959	TAIR|gene:2041433 SPTR:O80725 symbol:AT2G47000.1 [GO:0042626 "ATPase activity, coupled to transmembrane movement of substances" evidence=ISS] InterPro:IPR003593 InterPro:IPR003439 InterPro:IPR001140 Pfam:PF00664 Pfam:PF00005 InterPro:IPR011527 Prosite:PS00211 SMART:SM00382 ProDom:PD000006 PROSITE:PS50893 GO:GO:0006810 PROSITE:PS50929 HSSP:P08716 EMBL:AC004411 PIR:T02187 SPTR:O80725	3e-35
chr3.BM1543.1.1	3.1.1.31.13	ABCB-BAC ATP-binding casette, subfamily B, bacterial [COG:COG1132 COG2274 COG5265] [TC:3.A.1.21 3.A.1.106 3.A.1.109 3.A.1.117]	cel:F22E10.3	pgp-14; Hypothetical protein F22E10.3 [KO:K02021]	1e-34	DRA0349	COG1132	2e-30	PMD1_SCHPO	Antibioticresistance;ATP-binding;Completeproteome;Membrane;Nucleotide-binding;Repeat;Transmembrane,Leptomycin B resistance protein pmd1.	4e-36	GO_ID:15959	TAIR|gene:2041433 SPTR:O80725 symbol:AT2G47000.1 [GO:0042626 "ATPase activity, coupled to transmembrane movement of substances" evidence=ISS] InterPro:IPR003593 InterPro:IPR003439 InterPro:IPR001140 Pfam:PF00664 Pfam:PF00005 InterPro:IPR011527 Prosite:PS00211 SMART:SM00382 ProDom:PD000006 PROSITE:PS50893 GO:GO:0006810 PROSITE:PS50929 HSSP:P08716 EMBL:AC004411 PIR:T02187 SPTR:O80725	3e-35
Ljwgs_029199.1	99.1.4.1528	GO_ID:45071										GO_ID:45071	TAIR|gene:2124376 SPTR:Q8RXU6 symbol:AT4G07410.1 [GO:0000004 "biological process unknown" evidence=ND] [GO:0008372 "cellular component unknown" evidence=ND] [GO:0000166 "nucleotide binding" evidence=ISS] InterPro:IPR001680 Pfam:PF00400 PRINTS:PR00320 SMART:SM00320 PROSITE:PS50082 PROSITE:PS50294 EMBL:AY080667 EMBL:AY133764 SPTR:Q8RXU6	5e-38
Ljwgs_119495.1	99.1.4.8345	GO_ID:48745							SUBL_ARATH	Calcium;Cellwall;Directproteinsequencing;Glycoprotein;Hydrolase;Protease;Serineprotease;Signal;Zymogen,Subtilisin-like protease precursor (EC 3.4.21.-) (Cucumisin-like serine protease).	2e-44	GO_ID:48745	TAIR|gene:2127705 SPTR:Q9ZSB0 symbol:AT4G10520.1 [GO:0004289 "subtilase activity" evidence=ISS] [GO:0006508 "proteolysis" evidence=ISS] InterPro:IPR000209 InterPro:IPR010259 InterPro:IPR003137 Pfam:PF02225 Prosite:PS00138 Pfam:PF00082 Prosite:PS00137 PRINTS:PR00723 Pfam:PF05922 HSSP:Q45670 EMBL:AL161517 EMBL:AL049524 EMBL:AF118222 PIR:T04187 SPTR:Q9ZSB0	2e-46
Ljwgs_119495.1	99.1.3.1.81	EC 3.4.21.-							SUBL_ARATH	Calcium;Cellwall;Directproteinsequencing;Glycoprotein;Hydrolase;Protease;Serineprotease;Signal;Zymogen,Subtilisin-like protease precursor (EC 3.4.21.-) (Cucumisin-like serine protease).	2e-44	GO_ID:48745	TAIR|gene:2127705 SPTR:Q9ZSB0 symbol:AT4G10520.1 [GO:0004289 "subtilase activity" evidence=ISS] [GO:0006508 "proteolysis" evidence=ISS] InterPro:IPR000209 InterPro:IPR010259 InterPro:IPR003137 Pfam:PF02225 Prosite:PS00138 Pfam:PF00082 Prosite:PS00137 PRINTS:PR00723 Pfam:PF05922 HSSP:Q45670 EMBL:AL161517 EMBL:AL049524 EMBL:AF118222 PIR:T04187 SPTR:Q9ZSB0	2e-46
Ljwgs_021600.1	99.1.4.1790	GO_ID:35610										GO_ID:35610	TAIR|gene:3690962 SPTR:Q9M8M5 symbol:AT1G80580.1 [GO:0003700 "transcription factor activity" evidence=ISS;TAS] [GO:0009873 "ethylene mediated signaling pathway" evidence=TAS] [GO:0003677 "DNA binding" evidence=ISS] [GO:0005634 "nucleus" evidence=IC] [GO:0006355 "regulation of transcription, DNA-dependent" evidence=ISS] InterPro:IPR001471 Pfam:PF00847 HSSP:O80337 PRINTS:PR00367 ProDom:PD001423 SMA…	2e-09
Ljwgs_096803.1	99.1.4.4013	GO_ID:45883										GO_ID:45883	TAIR|gene:2161679 SPTR:Q9FLN8 symbol:AT5G55250.1 [GO:0008757 "S-adenosylmethionine-dependent methyltransferase activity" evidence=IMP] [GO:0008372 "cellular component unknown" evidence=ND] Pfam:PF03492 HSSP:Q9SPV4 InterPro:IPR005299 EMBL:AB010071 EMBL:AK175586 SPTR:Q9FLN8	3e-18
Ljwgs_069036.2	99.2	Unclassified without homolog
chr5.CM0200.116	99.1.4.3308	GO_ID:17651							LAX_ORYSA	Developmentalprotein;DNA-binding;Nuclearprotein;Transcription;Transcriptionregulation,Transcription factor LAX PANICLE.	3e-11	GO_ID:17651	TAIR|gene:2199220 SPTR:Q8LEG1 symbol:AT1G27740.1 [GO:0003700 "transcription factor activity" evidence=ISS] [GO:0045449 "regulation of transcription" evidence=TAS] [GO:0003677 "DNA binding" evidence=ISS] Pfam:PF00010 InterPro:IPR001092 SMART:SM00353 PROSITE:PS50888 EMBL:AY085436 SPTR:Q8LEG1	2e-35
chr5.CM0200.116	99.1.3.2.3729	LAX_ORYSA							LAX_ORYSA	Developmentalprotein;DNA-binding;Nuclearprotein;Transcription;Transcriptionregulation,Transcription factor LAX PANICLE.	3e-11	GO_ID:17651	TAIR|gene:2199220 SPTR:Q8LEG1 symbol:AT1G27740.1 [GO:0003700 "transcription factor activity" evidence=ISS] [GO:0045449 "regulation of transcription" evidence=TAS] [GO:0003677 "DNA binding" evidence=ISS] Pfam:PF00010 InterPro:IPR001092 SMART:SM00353 PROSITE:PS50888 EMBL:AY085436 SPTR:Q8LEG1	2e-35
Ljwgs_005168.1	1.1.8.57	E3.2.1.4 endoglucanase [EC:3.2.1.4] [COG:COG3405] [GO:0008810]	ath:At4g39000	F19H22.100; glycosyl hydrolase family 9 protein [EC:3.2.1.4] [KO:K01179]	6e-79				GUN_PHAVU	Carbohydratemetabolism;Cellulosedegradation;Fruitripening;Glycosidase;Hydrolase;Polysaccharidedegradation;Signal,Endoglucanase precursor (EC 3.2.1.4) (Endo-1,4-beta-glucanase) (Abscission cellulase).	7e-85	GO_ID:39249	TAIR|gene:2034157 SPTR:O04478 symbol:AT1G65610.1 [GO:0008372 "cellular component unknown" evidence=ND] [GO:0004553 "hydrolase activity, hydrolyzing O-glycosyl compounds" evidence=ISS] InterPro:IPR001701 Pfam:PF00759 HSSP:Q9EYQ2 PROSITE:PS00592 PROSITE:PS00698 EMBL:AC001229 PIR:B96681 SPTR:O04478	0
Ljwgs_045353.1	1.1.8.57	E3.2.1.4 endoglucanase [EC:3.2.1.4] [COG:COG3405] [GO:0008810]	ath:At4g39010	F19H22.110; glycosyl hydrolase family 9 protein [EC:3.2.1.4] [KO:K01179]	2e-41				GUN1_PERAE	Carbohydratemetabolism;Cellulosedegradation;Fruitripening;Glycoprotein;Glycosidase;Hydrolase;Multigenefamily;Polysaccharidedegradation;Signal,Endoglucanase 1 precursor (EC 3.2.1.4) (Endo-1,4-beta-glucanase) (Abscission cellulase 1).	9e-62	GO_ID:29991	TAIR|gene:3433629 SPTR:Q9SRX3 symbol:AT1G02800.1 [GO:0004553 "hydrolase activity, hydrolyzing O-glycosyl compounds" evidence=ISS] InterPro:IPR001701 Pfam:PF00759 EMBL:AC009525 PIR:A86158 HSSP:Q9EYQ2 PROSITE:PS00592 PROSITE:PS00698 SPTR:Q9SRX3	7e-47
gi7719914	99.2	Unclassified without homolog
chr6.BM1429.11	99.1.4.2428	GO_ID:46268							PUB14_ARATH	3D-structure;Ligase;Repeat;Ublconjugationpathway,E3 ubiquitin ligase PUB14 (EC 6.3.2.-) (Prototypical U-box domain protein 14).	1e-83	GO_ID:46268	TAIR|gene:2096686 SPTR:Q9SGH8 symbol:AT3G01400.1 [GO:0005554 "molecular function unknown" evidence=ND] [GO:0000004 "biological process unknown" evidence=ND] [GO:0008372 "cellular component unknown" evidence=ND] InterPro:IPR000225 InterPro:IPR011989 Pfam:PF00514 SMART:SM00185 PROSITE:PS50176 GO:GO:0005488 EMBL:AC010870 SPTR:Q9SGH8	2e-36
chr6.BM1429.11	99.1.3.1.25	EC 6.3.2.-							PUB14_ARATH	3D-structure;Ligase;Repeat;Ublconjugationpathway,E3 ubiquitin ligase PUB14 (EC 6.3.2.-) (Prototypical U-box domain protein 14).	1e-83	GO_ID:46268	TAIR|gene:2096686 SPTR:Q9SGH8 symbol:AT3G01400.1 [GO:0005554 "molecular function unknown" evidence=ND] [GO:0000004 "biological process unknown" evidence=ND] [GO:0008372 "cellular component unknown" evidence=ND] InterPro:IPR000225 InterPro:IPR011989 Pfam:PF00514 SMART:SM00185 PROSITE:PS50176 GO:GO:0005488 EMBL:AC010870 SPTR:Q9SGH8	2e-36
TM1440.7	3.1.3.3.5	ADIC arginine:agmatine antiporter [COG:COG0531]	bar:GBAA0818	amino acid permease family protein [KO:K03294]	2e-63	BS_yfnA	COG0531	2e-59	CTR1_HUMAN	Amino-acidtransport;Directproteinsequencing;Glycoprotein;Membrane;Receptor;Transmembrane;Transport,High-affinity cationic amino acid transporter-1 (CAT-1) (CAT1) (System Y+ basic amino acid transporter) (Ecotropic retroviral leukemia receptor homolog) (ERR) (Ecotropic retrovirus receptor homolog).	2e-51	GO_ID:9576	TAIR|gene:2044681 SPTR:O64759 symbol:AT2G34960.1 [GO:0015326 "cationic amino acid transporter activity" evidence=ISS] InterPro:IPR002293 InterPro:IPR004841 Pfam:PF00324 GO:GO:0006810 GO:GO:0016020 EMBL:AC004238 PIR:T00477 SPTR:O64759	3e-171
TM1440.7	3.1.3.3.3	CADB cadaverine:lysine antiporter [COG:COG0531]	bar:GBAA0818	amino acid permease family protein [KO:K03294]	2e-63	BS_yfnA	COG0531	2e-59	CTR1_HUMAN	Amino-acidtransport;Directproteinsequencing;Glycoprotein;Membrane;Receptor;Transmembrane;Transport,High-affinity cationic amino acid transporter-1 (CAT-1) (CAT1) (System Y+ basic amino acid transporter) (Ecotropic retroviral leukemia receptor homolog) (ERR) (Ecotropic retrovirus receptor homolog).	2e-51	GO_ID:9576	TAIR|gene:2044681 SPTR:O64759 symbol:AT2G34960.1 [GO:0015326 "cationic amino acid transporter activity" evidence=ISS] InterPro:IPR002293 InterPro:IPR004841 Pfam:PF00324 GO:GO:0006810 GO:GO:0016020 EMBL:AC004238 PIR:T00477 SPTR:O64759	3e-171
TM1440.7	3.1.3.3.2	POTE putrescine:ornithine antiporter [COG:COG0531]	bar:GBAA0818	amino acid permease family protein [KO:K03294]	2e-63	BS_yfnA	COG0531	2e-59	CTR1_HUMAN	Amino-acidtransport;Directproteinsequencing;Glycoprotein;Membrane;Receptor;Transmembrane;Transport,High-affinity cationic amino acid transporter-1 (CAT-1) (CAT1) (System Y+ basic amino acid transporter) (Ecotropic retroviral leukemia receptor homolog) (ERR) (Ecotropic retrovirus receptor homolog).	2e-51	GO_ID:9576	TAIR|gene:2044681 SPTR:O64759 symbol:AT2G34960.1 [GO:0015326 "cationic amino acid transporter activity" evidence=ISS] InterPro:IPR002293 InterPro:IPR004841 Pfam:PF00324 GO:GO:0006810 GO:GO:0016020 EMBL:AC004238 PIR:T00477 SPTR:O64759	3e-171
TM1440.7	3.1.3.3.4	ARCD arginine:ornithine antiporter [COG:COG0531]	bar:GBAA0818	amino acid permease family protein [KO:K03294]	2e-63	BS_yfnA	COG0531	2e-59	CTR1_HUMAN	Amino-acidtransport;Directproteinsequencing;Glycoprotein;Membrane;Receptor;Transmembrane;Transport,High-affinity cationic amino acid transporter-1 (CAT-1) (CAT1) (System Y+ basic amino acid transporter) (Ecotropic retroviral leukemia receptor homolog) (ERR) (Ecotropic retrovirus receptor homolog).	2e-51	GO_ID:9576	TAIR|gene:2044681 SPTR:O64759 symbol:AT2G34960.1 [GO:0015326 "cationic amino acid transporter activity" evidence=ISS] InterPro:IPR002293 InterPro:IPR004841 Pfam:PF00324 GO:GO:0006810 GO:GO:0016020 EMBL:AC004238 PIR:T00477 SPTR:O64759	3e-171
TM1440.7	3.1.3.4	TC.LAT L-amino acid transporter, LAT family [COG:COG0531] [TC:2.A.3.8]	bar:GBAA0818	amino acid permease family protein [KO:K03294]	2e-63	BS_yfnA	COG0531	2e-59	CTR1_HUMAN	Amino-acidtransport;Directproteinsequencing;Glycoprotein;Membrane;Receptor;Transmembrane;Transport,High-affinity cationic amino acid transporter-1 (CAT-1) (CAT1) (System Y+ basic amino acid transporter) (Ecotropic retroviral leukemia receptor homolog) (ERR) (Ecotropic retrovirus receptor homolog).	2e-51	GO_ID:9576	TAIR|gene:2044681 SPTR:O64759 symbol:AT2G34960.1 [GO:0015326 "cationic amino acid transporter activity" evidence=ISS] InterPro:IPR002293 InterPro:IPR004841 Pfam:PF00324 GO:GO:0006810 GO:GO:0016020 EMBL:AC004238 PIR:T00477 SPTR:O64759	3e-171
TM1440.7	3.1.3.3.1	TC.APA basic amino acid/polyamine antiporter, APA family [COG:COG0531]	bar:GBAA0818	amino acid permease family protein [KO:K03294]	2e-63	BS_yfnA	COG0531	2e-59	CTR1_HUMAN	Amino-acidtransport;Directproteinsequencing;Glycoprotein;Membrane;Receptor;Transmembrane;Transport,High-affinity cationic amino acid transporter-1 (CAT-1) (CAT1) (System Y+ basic amino acid transporter) (Ecotropic retroviral leukemia receptor homolog) (ERR) (Ecotropic retrovirus receptor homolog).	2e-51	GO_ID:9576	TAIR|gene:2044681 SPTR:O64759 symbol:AT2G34960.1 [GO:0015326 "cationic amino acid transporter activity" evidence=ISS] InterPro:IPR002293 InterPro:IPR004841 Pfam:PF00324 GO:GO:0006810 GO:GO:0016020 EMBL:AC004238 PIR:T00477 SPTR:O64759	3e-171
chr5.CM0260.26	1.10.7.2	E5.5.1.6 chalcone isomerase [EC:5.5.1.6] [GO:0045430]	ath:At3g55120	T15C9.120; chalcone-flavanone isomerase / chalcone isomerase (CHI) [EC:5.5.1.6] [KO:K01859]	4e-50				CFI_PHAVU	Flavonoidbiosynthesis;Isomerase,Chalcone--flavonone isomerase (EC 5.5.1.6) (Chalcone isomerase).	2e-83	GO_ID:49085	TAIR|gene:2097227 SPTR:P41088 symbol:AT3G55120.1 [GO:0009813 "flavonoid biosynthesis" evidence=IMP] [GO:0045430 "chalcone isomerase activity" evidence=IMP] EMBL:AL132970 EMBL:M86358 EMBL:AJ287299 EMBL:AJ287300 EMBL:AJ287301 EMBL:AJ287302 EMBL:AJ287303 EMBL:AJ287304 EMBL:AJ287305 EMBL:AJ287306 EMBL:AJ287307 EMBL:AJ287308 EMBL:AJ287309 EMBL:AJ287310 EMBL:AJ287311 EMBL:AJ287312 EMBL:AJ287313 EMBL:AJ…	9e-51
Ljwgs_064793.1	1.1.8.56	E2.4.1.12 cellulose synthase (UDP-forming) [EC:2.4.1.12] [COG:COG1215] [GO:0016760] [CAZy:GT2]							CESA7_ARATH	3D-structure;Cellwall;Cellulosebiosynthesis;Coiledcoil;Glycoprotein;Glycosyltransferase;Membrane;Metal-binding;Transferase;Transmembrane;Zinc;Zinc-finger,Cellulose synthase A catalytic subunit 7 [UDP-forming] (EC 2.4.1.12) (AtCesA-7) (Irregular xylem protein 3) (AtIRX3).	3e-13	GO_ID:33499	TAIR|gene:3433649 SPTR:Q9SRW9 symbol:AT1G02730.1 [GO:0000271 "polysaccharide biosynthesis" evidence=ISS] [GO:0009832 "cell wall biosynthesis (sensu Magnoliophyta)" evidence=ISS] [GO:0016759 "cellulose synthase activity" evidence=ISS] InterPro:IPR005150 Pfam:PF03552 GO:GO:0016020 EMBL:AC009525 PIR:D86157 SPTR:Q9SRW9	6e-102
TM1513.5	99.1.3.1.62	EC 3.4.23.-							NEP2_NEPGR	Aspartylprotease;Glycoprotein;Hydrolase;Protease;Signal;Zymogen,Aspartic proteinase nepenthesin-2 precursor (EC 3.4.23.-) (Nepenthesin-II).	2e-59	GO_ID:41898	TAIR|gene:2010785 SPTR:Q9XIR2 symbol:AT1G64830.1 [GO:0004194 "pepsin A activity" evidence=ISS] [GO:0006508 "proteolysis" evidence=ISS] InterPro:IPR002328 InterPro:IPR001461 InterPro:IPR001969 Pfam:PF00026 Prosite:PS00059 PRINTS:PR00792 PROSITE:PS00141 HSSP:P00799 EMBL:AC006193 PIR:E96671 SPTR:Q9XIR2	2e-89
TM1513.5	99.1.4.2049	GO_ID:41898							NEP2_NEPGR	Aspartylprotease;Glycoprotein;Hydrolase;Protease;Signal;Zymogen,Aspartic proteinase nepenthesin-2 precursor (EC 3.4.23.-) (Nepenthesin-II).	2e-59	GO_ID:41898	TAIR|gene:2010785 SPTR:Q9XIR2 symbol:AT1G64830.1 [GO:0004194 "pepsin A activity" evidence=ISS] [GO:0006508 "proteolysis" evidence=ISS] InterPro:IPR002328 InterPro:IPR001461 InterPro:IPR001969 Pfam:PF00026 Prosite:PS00059 PRINTS:PR00792 PROSITE:PS00141 HSSP:P00799 EMBL:AC006193 PIR:E96671 SPTR:Q9XIR2	2e-89
chr4.TM0851.2.1	99.1.4.1892	GO_ID:41435										GO_ID:41435	TAIR|gene:3441659 SPTR:Q9FGL4 symbol:AT5G47440.1 [GO:0005554 "molecular function unknown" evidence=ND] [GO:0000004 "biological process unknown" evidence=ND] [GO:0008372 "cellular component unknown" evidence=ND] InterPro:IPR001849 SMART:SM00233 InterPro:IPR008546 Pfam:PF05703 EMBL:AB025628 EMBL:BT015940 EMBL:BT020444 SPTR:Q9FGL4	3e-51
Ljwgs_022269.1	2.4.1.5.3	POLE3 DNA Polymerase epsilon, subunit C	dre:393774	zgc:73351 [EC:2.7.7.7] [KO:K02326]	6e-11	YBL021c	COG2036	6e-28	NFYB5_ARATH	Activator;DNA-binding;Nuclearprotein;Transcription;Transcriptionregulation,Nuclear transcription factor Y subunit B-5 (AtNF-YB-5).	3e-41	GO_ID:18414	TAIR|gene:2043292 SPTR:O82248 symbol:AT2G47810.1 [GO:0003700 "transcription factor activity" evidence=ISS] InterPro:IPR003958 InterPro:IPR003956 InterPro:IPR007124 InterPro:IPR003957 GO:GO:0005634 PRINTS:PR00615 Pfam:PF00808 HSSP:P25208 PROSITE:PS00685 EMBL:AC005309 EMBL:BT003968 EMBL:BT005081 PIR:G84919 TRANSFAC:T05342 SPTR:O82248	1e-41
Ljwgs_022269.1	1.4.2.18.7	POLE DNA polymerase epsilon complex	dre:393774	zgc:73351 [EC:2.7.7.7] [KO:K02326]	6e-11	YBL021c	COG2036	6e-28	NFYB5_ARATH	Activator;DNA-binding;Nuclearprotein;Transcription;Transcriptionregulation,Nuclear transcription factor Y subunit B-5 (AtNF-YB-5).	3e-41	GO_ID:18414	TAIR|gene:2043292 SPTR:O82248 symbol:AT2G47810.1 [GO:0003700 "transcription factor activity" evidence=ISS] InterPro:IPR003958 InterPro:IPR003956 InterPro:IPR007124 InterPro:IPR003957 GO:GO:0005634 PRINTS:PR00615 Pfam:PF00808 HSSP:P25208 PROSITE:PS00685 EMBL:AC005309 EMBL:BT003968 EMBL:BT005081 PIR:G84919 TRANSFAC:T05342 SPTR:O82248	1e-41
Ljwgs_022269.1	1.4.1.20.7	POLE DNA polymerase epsilon complex	dre:393774	zgc:73351 [EC:2.7.7.7] [KO:K02326]	6e-11	YBL021c	COG2036	6e-28	NFYB5_ARATH	Activator;DNA-binding;Nuclearprotein;Transcription;Transcriptionregulation,Nuclear transcription factor Y subunit B-5 (AtNF-YB-5).	3e-41	GO_ID:18414	TAIR|gene:2043292 SPTR:O82248 symbol:AT2G47810.1 [GO:0003700 "transcription factor activity" evidence=ISS] InterPro:IPR003958 InterPro:IPR003956 InterPro:IPR007124 InterPro:IPR003957 GO:GO:0005634 PRINTS:PR00615 Pfam:PF00808 HSSP:P25208 PROSITE:PS00685 EMBL:AC005309 EMBL:BT003968 EMBL:BT005081 PIR:G84919 TRANSFAC:T05342 SPTR:O82248	1e-41
Ljwgs_061146.1	1.7.8.10	KDTA 3-deoxy-D-manno-octulosonic-acid transferase [EC:2.-.-.-] [COG:COG1519] [GO:0016740] [CAZy:GT30]							T5AT_TAXCH	Acyltransferase;Taxolbiosynthesis;Transferase,Taxadien-5-alpha-ol O-acetyltransferase (EC 2.3.1.162) (Taxa- 4(20),11(12)-dien-5alpha-ol-O-acetyltransferase) (Taxadienol acetyltransferase).	1e-27	GO_ID:33617	TAIR|gene:3433120 SPTR:Q9S808 symbol:AT1G27620.1 [GO:0000004 "biological process unknown" evidence=ND] [GO:0008372 "cellular component unknown" evidence=ND] [GO:0016740 "transferase activity" evidence=ISS] Pfam:PF02458 InterPro:IPR003480 EMBL:AC005916 EMBL:AC012375 EMBL:BT015053 EMBL:BT015859 SPTR:Q9S808	6e-52
Ljwgs_056566.1	99.1.1.63	KO:K07222	mlo:mll7934	similar to dimethylaniline monooxygenase [KO:K07222]	1e-21	mll7934	COG2072	2e-22				GO_ID:35759	TAIR|gene:2117782 SPTR:Q9SVU0 symbol:AT4G28720.1 [GO:0004497 "monooxygenase activity" evidence=ISS] InterPro:IPR001327 InterPro:IPR001100 InterPro:IPR000960 InterPro:IPR000103 PRINTS:PR00368 PRINTS:PR00411 PRINTS:PR00469 Pfam:PF00743 EMBL:AL161573 EMBL:AL035353 PIR:T04527 SPTR:Q9SVU0	7e-70
Ljwgs_056566.1	99.1.2.192	COG2072	mlo:mll7934	similar to dimethylaniline monooxygenase [KO:K07222]	1e-21	mll7934	COG2072	2e-22				GO_ID:35759	TAIR|gene:2117782 SPTR:Q9SVU0 symbol:AT4G28720.1 [GO:0004497 "monooxygenase activity" evidence=ISS] InterPro:IPR001327 InterPro:IPR001100 InterPro:IPR000960 InterPro:IPR000103 PRINTS:PR00368 PRINTS:PR00411 PRINTS:PR00469 Pfam:PF00743 EMBL:AL161573 EMBL:AL035353 PIR:T04527 SPTR:Q9SVU0	7e-70
Ljwgs_056566.1	99.1.4.6454	GO_ID:35759	mlo:mll7934	similar to dimethylaniline monooxygenase [KO:K07222]	1e-21	mll7934	COG2072	2e-22				GO_ID:35759	TAIR|gene:2117782 SPTR:Q9SVU0 symbol:AT4G28720.1 [GO:0004497 "monooxygenase activity" evidence=ISS] InterPro:IPR001327 InterPro:IPR001100 InterPro:IPR000960 InterPro:IPR000103 PRINTS:PR00368 PRINTS:PR00411 PRINTS:PR00469 Pfam:PF00743 EMBL:AL161573 EMBL:AL035353 PIR:T04527 SPTR:Q9SVU0	7e-70
chr3.CM0005.73	99.1.4.1532	GO_ID:28941										GO_ID:28941	TAIR|gene:2169413 SPTR:Q9FL41 symbol:AT5G07050.1 [GO:0016020 "membrane" evidence=ISS] InterPro:IPR000620 Pfam:PF00892 GO:GO:0016020 EMBL:AB010697 SPTR:Q9FL41	4e-131
Ljwgs_011432.1	1.5.9.13	E4.1.1.18, ldcC lysine decarboxylase [EC:4.1.1.18] [COG:COG1982] [GO:0008923]	bcl:ABC1937	lysine decarboxylase [EC:4.1.1.18] [KO:K01582]	4e-23	PA4923	COG1611	9e-26	Y4923_PSEAE	Completeproteome;Hypotheticalprotein,Hypothetical protein PA4923.	2e-25	GO_ID:53567	TAIR|gene:2061732 SPTR:Q8L8B8 symbol:AT2G37210.1 [GO:0000004 "biological process unknown" evidence=ND] [GO:0005554 "molecular function unknown" evidence=ND] [GO:0008372 "cellular component unknown" evidence=ND] Pfam:PF03641 InterPro:IPR005269 TIGRFAMs:TIGR00730 EMBL:AY102554 EMBL:AY954818 SMR:Q8L8B8 SPTR:Q8L8B8	6e-52
Ljwgs_011432.1	1.10.9.9	E4.1.1.18, ldcC lysine decarboxylase [EC:4.1.1.18] [COG:COG1982] [GO:0008923]	bcl:ABC1937	lysine decarboxylase [EC:4.1.1.18] [KO:K01582]	4e-23	PA4923	COG1611	9e-26	Y4923_PSEAE	Completeproteome;Hypotheticalprotein,Hypothetical protein PA4923.	2e-25	GO_ID:53567	TAIR|gene:2061732 SPTR:Q8L8B8 symbol:AT2G37210.1 [GO:0000004 "biological process unknown" evidence=ND] [GO:0005554 "molecular function unknown" evidence=ND] [GO:0008372 "cellular component unknown" evidence=ND] Pfam:PF03641 InterPro:IPR005269 TIGRFAMs:TIGR00730 EMBL:AY102554 EMBL:AY954818 SMR:Q8L8B8 SPTR:Q8L8B8	6e-52
chr4.CM0046.23.1	99.1.4.3961	GO_ID:10780										GO_ID:10780	TAIR|gene:2078410 SPTR:Q9LYM0 symbol:AT3G56220.1 [GO:0008372 "cellular component unknown" evidence=ND] InterPro:IPR001092 SMART:SM00353 EMBL:AL163763 EMBL:BT004764 PIR:T47739 SPTR:Q9LYM0	4e-11
chr3.TM1367.15	4.1.1.2	[COG:COG0643 COG0784 COG0835] [GO:0000155 0000156 0004673]	tel:tll1021	two-component hybrid sensor & regulator [KO:K02487]	5e-12	sll1292	COG0784	5e-11	ARR8_ARATH	Cytokininsignalingpathway;Nuclearprotein;Phosphorylation;Sensorytransduction;Transcription;Transcriptionregulation;Two-componentregulatorysystem,Two-component response regulator ARR8 (Response reactor 3).	1e-52	GO_ID:53579	TAIR|gene:2040281 SPTR:O80365 symbol:AT2G41310 [GO:0030528 "transcription regulator activity" evidence=TAS] [GO:0009736 "cytokinin mediated signaling" evidence=TAS] InterPro:IPR001789 Pfam:PF00072 ProDom:PD000039 SMART:SM00448 PROSITE:PS50110 EMBL:AC005662 EMBL:AB010917 EMBL:AY074643 PIR:T48853 GeneFarm:4125 SPTR:O80365	4e-53
chr3.TM1367.15	2.3.3.19	[COG:COG0784]	tel:tll1021	two-component hybrid sensor & regulator [KO:K02487]	5e-12	sll1292	COG0784	5e-11	ARR8_ARATH	Cytokininsignalingpathway;Nuclearprotein;Phosphorylation;Sensorytransduction;Transcription;Transcriptionregulation;Two-componentregulatorysystem,Two-component response regulator ARR8 (Response reactor 3).	1e-52	GO_ID:53579	TAIR|gene:2040281 SPTR:O80365 symbol:AT2G41310 [GO:0030528 "transcription regulator activity" evidence=TAS] [GO:0009736 "cytokinin mediated signaling" evidence=TAS] InterPro:IPR001789 Pfam:PF00072 ProDom:PD000039 SMART:SM00448 PROSITE:PS50110 EMBL:AC005662 EMBL:AB010917 EMBL:AY074643 PIR:T48853 GeneFarm:4125 SPTR:O80365	4e-53
chr3.TM1367.15	3.2.1.3	PILL type IV pili sensor histidine kinase/response regulator	tel:tll1021	two-component hybrid sensor & regulator [KO:K02487]	5e-12	sll1292	COG0784	5e-11	ARR8_ARATH	Cytokininsignalingpathway;Nuclearprotein;Phosphorylation;Sensorytransduction;Transcription;Transcriptionregulation;Two-componentregulatorysystem,Two-component response regulator ARR8 (Response reactor 3).	1e-52	GO_ID:53579	TAIR|gene:2040281 SPTR:O80365 symbol:AT2G41310 [GO:0030528 "transcription regulator activity" evidence=TAS] [GO:0009736 "cytokinin mediated signaling" evidence=TAS] InterPro:IPR001789 Pfam:PF00072 ProDom:PD000039 SMART:SM00448 PROSITE:PS50110 EMBL:AC005662 EMBL:AB010917 EMBL:AY074643 PIR:T48853 GeneFarm:4125 SPTR:O80365	4e-53
chr3.TM1367.15	2.3.3.23	PILL type IV pili sensor histidine kinase/response regulator [COG:COG0643 COG0784]	tel:tll1021	two-component hybrid sensor & regulator [KO:K02487]	5e-12	sll1292	COG0784	5e-11	ARR8_ARATH	Cytokininsignalingpathway;Nuclearprotein;Phosphorylation;Sensorytransduction;Transcription;Transcriptionregulation;Two-componentregulatorysystem,Two-component response regulator ARR8 (Response reactor 3).	1e-52	GO_ID:53579	TAIR|gene:2040281 SPTR:O80365 symbol:AT2G41310 [GO:0030528 "transcription regulator activity" evidence=TAS] [GO:0009736 "cytokinin mediated signaling" evidence=TAS] InterPro:IPR001789 Pfam:PF00072 ProDom:PD000039 SMART:SM00448 PROSITE:PS50110 EMBL:AC005662 EMBL:AB010917 EMBL:AY074643 PIR:T48853 GeneFarm:4125 SPTR:O80365	4e-53
chr3.TM1367.15	3.2.1.2	Response regulator [GO:0000156] [COG:COG0784 COG2204 COG2197]	tel:tll1021	two-component hybrid sensor & regulator [KO:K02487]	5e-12	sll1292	COG0784	5e-11	ARR8_ARATH	Cytokininsignalingpathway;Nuclearprotein;Phosphorylation;Sensorytransduction;Transcription;Transcriptionregulation;Two-componentregulatorysystem,Two-component response regulator ARR8 (Response reactor 3).	1e-52	GO_ID:53579	TAIR|gene:2040281 SPTR:O80365 symbol:AT2G41310 [GO:0030528 "transcription regulator activity" evidence=TAS] [GO:0009736 "cytokinin mediated signaling" evidence=TAS] InterPro:IPR001789 Pfam:PF00072 ProDom:PD000039 SMART:SM00448 PROSITE:PS50110 EMBL:AC005662 EMBL:AB010917 EMBL:AY074643 PIR:T48853 GeneFarm:4125 SPTR:O80365	4e-53
chr1.CM0163.26	99.1.4.5829	GO_ID:16195										GO_ID:16195	TAIR|gene:2086788 SPTR:Q9LHN8 symbol:AT3G13610.1 [GO:0008372 "cellular component unknown" evidence=ND] [GO:0016706 "oxidoreductase activity, acting on paired donors, with incorporation or reduction of molecular oxygen, 2-oxoglutarate as one donor, and incorporation of one atom each of oxygen into both donors" evidence=ISS] [GO:0019748 "secondary metabolism" evidence=ISS] Pfam:PF03171 InterPro:IPR…	8e-09
Ljwgs_148072.1	99.1.4.911	GO_ID:7169										GO_ID:7169	TAIR|gene:2036128 SPTR:Q9LMQ8 symbol:AT1G15760.1 [GO:0005554 "molecular function unknown" evidence=ND] [GO:0000004 "biological process unknown" evidence=ND] [GO:0008372 "cellular component unknown" evidence=ND] EMBL:AC034256 PIR:H86291 SPTR:Q9LMQ8	6e-15
chr2.CM0191.39	1.1.4.8	E3.2.1.15 polygalacturonase [EC:3.2.1.15] [GO:0004650]	ath:At3g07850	F17A17.19; exopolygalacturonase / galacturan 1,4-alpha-galacturonidase / pectinase [EC:3.2.1.67] [KO:K01213]	9e-93				PGLR_MEDSA	Cellwall;Glycoprotein;Glycosidase;Hydrolase;Repeat;Signal,Polygalacturonase precursor (EC 3.2.1.15) (PG) (Pectinase).	3e-139	GO_ID:45830	TAIR|gene:2077401 SPTR:Q9SFD2 symbol:AT3G07820.1 [GO:0004650 "polygalacturonase activity" evidence=ISS] [GO:0005975 "carbohydrate metabolism" evidence=ISS] InterPro:IPR000408 InterPro:IPR000743 PROSITE:PS00626 InterPro:IPR006626 Pfam:PF00295 SMART:SM00710 PROSITE:PS00502 EMBL:AC013483 EMBL:AY065239 EMBL:AY096534 EMBL:AY087578 SPTR:Q9SFD2	2e-100
chr2.CM0191.39	1.1.8.31	E3.2.1.67 galacturan 1,4-alpha-galacturonidase [EC:3.2.1.67]	ath:At3g07850	F17A17.19; exopolygalacturonase / galacturan 1,4-alpha-galacturonidase / pectinase [EC:3.2.1.67] [KO:K01213]	9e-93				PGLR_MEDSA	Cellwall;Glycoprotein;Glycosidase;Hydrolase;Repeat;Signal,Polygalacturonase precursor (EC 3.2.1.15) (PG) (Pectinase).	3e-139	GO_ID:45830	TAIR|gene:2077401 SPTR:Q9SFD2 symbol:AT3G07820.1 [GO:0004650 "polygalacturonase activity" evidence=ISS] [GO:0005975 "carbohydrate metabolism" evidence=ISS] InterPro:IPR000408 InterPro:IPR000743 PROSITE:PS00626 InterPro:IPR006626 Pfam:PF00295 SMART:SM00710 PROSITE:PS00502 EMBL:AC013483 EMBL:AY065239 EMBL:AY096534 EMBL:AY087578 SPTR:Q9SFD2	2e-100
chr2.CM0191.39	1.1.8.30	E3.2.1.15 polygalacturonase [EC:3.2.1.15] [GO:0004650]	ath:At3g07850	F17A17.19; exopolygalacturonase / galacturan 1,4-alpha-galacturonidase / pectinase [EC:3.2.1.67] [KO:K01213]	9e-93				PGLR_MEDSA	Cellwall;Glycoprotein;Glycosidase;Hydrolase;Repeat;Signal,Polygalacturonase precursor (EC 3.2.1.15) (PG) (Pectinase).	3e-139	GO_ID:45830	TAIR|gene:2077401 SPTR:Q9SFD2 symbol:AT3G07820.1 [GO:0004650 "polygalacturonase activity" evidence=ISS] [GO:0005975 "carbohydrate metabolism" evidence=ISS] InterPro:IPR000408 InterPro:IPR000743 PROSITE:PS00626 InterPro:IPR006626 Pfam:PF00295 SMART:SM00710 PROSITE:PS00502 EMBL:AC013483 EMBL:AY065239 EMBL:AY096534 EMBL:AY087578 SPTR:Q9SFD2	2e-100
chr4.CM0025.6	99.2	Unclassified without homolog
TM0645.8	99.1.3.2.1771	EXPA4_ARATH							EXPA4_ARATH	Cellwall;Directproteinsequencing;Multigenefamily;Signal,Alpha-expansin 4 precursor (AtEXPA4) (At-EXP4) (AtEx4) (Ath-ExpAlpha- 1.6).	2e-50	GO_ID:16295	TAIR|gene:2056669 SPTR:Q8VYD1 symbol:AT2G03090.1 [GO:0005554 "molecular function unknown" evidence=ISS;TAS] [GO:0009826 "unidimensional cell growth" evidence=ISS;NAS] [GO:0009828 "cell wall loosening (sensu Magnoliophyta)" evidence=ISS;NAS] [GO:0009831 "cell wall modification during multidimensional cell growth (sensu Magnoliophyta)" evidence=ISS] InterPro:IPR007112 InterPro:IPR005132 InterPro:IP…	3e-39
TM0645.8	99.1.4.695	GO_ID:16295							EXPA4_ARATH	Cellwall;Directproteinsequencing;Multigenefamily;Signal,Alpha-expansin 4 precursor (AtEXPA4) (At-EXP4) (AtEx4) (Ath-ExpAlpha- 1.6).	2e-50	GO_ID:16295	TAIR|gene:2056669 SPTR:Q8VYD1 symbol:AT2G03090.1 [GO:0005554 "molecular function unknown" evidence=ISS;TAS] [GO:0009826 "unidimensional cell growth" evidence=ISS;NAS] [GO:0009828 "cell wall loosening (sensu Magnoliophyta)" evidence=ISS;NAS] [GO:0009831 "cell wall modification during multidimensional cell growth (sensu Magnoliophyta)" evidence=ISS] InterPro:IPR007112 InterPro:IPR005132 InterPro:IP…	3e-39
Ljwgs_010235.2	99.1.3.2.3591	KLH20_MOUSE							KLH20_MOUSE	Actin-binding;Kelchrepeat;Repeat,Kelch-like protein 20 (Kelch-like ECT2 interacting protein).	2e-11	GO_ID:42711	TAIR|gene:2012546 SPTR:Q9M9S9 symbol:AT1G14330.1 [GO:0005554 "molecular function unknown" evidence=ND] [GO:0000004 "biological process unknown" evidence=ND] [GO:0008372 "cellular component unknown" evidence=ND] EMBL:AC012188 EMBL:AY094474 EMBL:BT000601 PIR:F86277 InterPro:IPR006652 Pfam:PF01344 SMART:SM00612 SPTR:Q9M9S9	1e-65
Ljwgs_010235.2	99.1.4.6923	GO_ID:42711							KLH20_MOUSE	Actin-binding;Kelchrepeat;Repeat,Kelch-like protein 20 (Kelch-like ECT2 interacting protein).	2e-11	GO_ID:42711	TAIR|gene:2012546 SPTR:Q9M9S9 symbol:AT1G14330.1 [GO:0005554 "molecular function unknown" evidence=ND] [GO:0000004 "biological process unknown" evidence=ND] [GO:0008372 "cellular component unknown" evidence=ND] EMBL:AC012188 EMBL:AY094474 EMBL:BT000601 PIR:F86277 InterPro:IPR006652 Pfam:PF01344 SMART:SM00612 SPTR:Q9M9S9	1e-65
Ljwgs_043352.1	1.5.9.13	E4.1.1.18, ldcC lysine decarboxylase [EC:4.1.1.18] [COG:COG1982] [GO:0008923]	bcl:ABC1937	lysine decarboxylase [EC:4.1.1.18] [KO:K01582]	4e-17	PA4923	COG1611	2e-19	Y4923_PSEAE	Completeproteome;Hypotheticalprotein,Hypothetical protein PA4923.	7e-19	GO_ID:53567	TAIR|gene:2061732 SPTR:Q8L8B8 symbol:AT2G37210.1 [GO:0000004 "biological process unknown" evidence=ND] [GO:0005554 "molecular function unknown" evidence=ND] [GO:0008372 "cellular component unknown" evidence=ND] Pfam:PF03641 InterPro:IPR005269 TIGRFAMs:TIGR00730 EMBL:AY102554 EMBL:AY954818 SMR:Q8L8B8 SPTR:Q8L8B8	3e-39
Ljwgs_043352.1	1.10.9.9	E4.1.1.18, ldcC lysine decarboxylase [EC:4.1.1.18] [COG:COG1982] [GO:0008923]	bcl:ABC1937	lysine decarboxylase [EC:4.1.1.18] [KO:K01582]	4e-17	PA4923	COG1611	2e-19	Y4923_PSEAE	Completeproteome;Hypotheticalprotein,Hypothetical protein PA4923.	7e-19	GO_ID:53567	TAIR|gene:2061732 SPTR:Q8L8B8 symbol:AT2G37210.1 [GO:0000004 "biological process unknown" evidence=ND] [GO:0005554 "molecular function unknown" evidence=ND] [GO:0008372 "cellular component unknown" evidence=ND] Pfam:PF03641 InterPro:IPR005269 TIGRFAMs:TIGR00730 EMBL:AY102554 EMBL:AY954818 SMR:Q8L8B8 SPTR:Q8L8B8	3e-39
chr4.CM0004.34	99.1.4.3557	GO_ID:6126										GO_ID:6126	TAIR|gene:2165105 SPTR:Q9FJS9 symbol:AT5G56840.1 [GO:0003700 "transcription factor activity" evidence=ISS] [GO:0045449 "regulation of transcription" evidence=TAS] [GO:0003676 "nucleic acid binding" evidence=ISS] [GO:0003677 "DNA binding" evidence=ISS] InterPro:IPR001005 Pfam:PF00249 InterPro:IPR001878 InterPro:IPR012287 Pfam:PF00098 PRINTS:PR00939 SMART:SM00343 PROSITE:PS50158 PROSITE:PS50090 SMA…	4e-44
gi45630097	99.2	Unclassified without homolog
chr1.TM0671.4	99.1.4.8254	GO_ID:11811										GO_ID:11811	TAIR|gene:2037643 SPTR:Q9C651 symbol:AT1G58460.1 [GO:0005554 "molecular function unknown" evidence=ND] [GO:0000004 "biological process unknown" evidence=ND] [GO:0008372 "cellular component unknown" evidence=ND] EMBL:AC082643 PIR:E96618 SPTR:Q9C651	4e-11
Ljwgs_047343.1.1	99.2	Unclassified without homolog
Ljwgs_043352.1	1.5.9.13	E4.1.1.18, ldcC lysine decarboxylase [EC:4.1.1.18] [COG:COG1982] [GO:0008923]	bcl:ABC1937	lysine decarboxylase [EC:4.1.1.18] [KO:K01582]	4e-17	PA4923	COG1611	2e-19	Y4923_PSEAE	Completeproteome;Hypotheticalprotein,Hypothetical protein PA4923.	7e-19	GO_ID:53567	TAIR|gene:2061732 SPTR:Q8L8B8 symbol:AT2G37210.1 [GO:0000004 "biological process unknown" evidence=ND] [GO:0005554 "molecular function unknown" evidence=ND] [GO:0008372 "cellular component unknown" evidence=ND] Pfam:PF03641 InterPro:IPR005269 TIGRFAMs:TIGR00730 EMBL:AY102554 EMBL:AY954818 SMR:Q8L8B8 SPTR:Q8L8B8	3e-39
Ljwgs_043352.1	1.10.9.9	E4.1.1.18, ldcC lysine decarboxylase [EC:4.1.1.18] [COG:COG1982] [GO:0008923]	bcl:ABC1937	lysine decarboxylase [EC:4.1.1.18] [KO:K01582]	4e-17	PA4923	COG1611	2e-19	Y4923_PSEAE	Completeproteome;Hypotheticalprotein,Hypothetical protein PA4923.	7e-19	GO_ID:53567	TAIR|gene:2061732 SPTR:Q8L8B8 symbol:AT2G37210.1 [GO:0000004 "biological process unknown" evidence=ND] [GO:0005554 "molecular function unknown" evidence=ND] [GO:0008372 "cellular component unknown" evidence=ND] Pfam:PF03641 InterPro:IPR005269 TIGRFAMs:TIGR00730 EMBL:AY102554 EMBL:AY954818 SMR:Q8L8B8 SPTR:Q8L8B8	3e-39
chr2.CM0008.63.1	1.9.4.15	E2.7.1.- [EC:2.7.1.-] [COG:COG0515 COG1493]	ath:At5g02290	T1E22.50; protein kinase, putative [EC:2.7.1.37] [KO:K00870]	2e-36	YNL298w_2	COG0515	3e-19	RLCK7_ARATH	ATP-binding;Hypotheticalprotein;Kinase;Nucleotide-binding;Serine/threonine-proteinkinase;Transferase,Putative serine/threonine-protein kinase RLCKVII (EC 2.7.1.37).	8e-46	GO_ID:53934	TAIR|gene:2050986 SPTR:O22808 symbol:AT2G33580.1 [GO:0016301 "kinase activity" evidence=ISS] InterPro:IPR000719 Pfam:PF00069 InterPro:IPR002482 Pfam:PF01476 ProDom:PD000001 PROSITE:PS50011 EMBL:AC002332 EMBL:AF370600 PIR:C84747 SPTR:O22808	7e-54
chr2.CM0008.63.1	1.7.8.19	WAAY, rfaY lipopolysaccharide core biosynthesis protein RFAY [EC:2.7.-.-] [COG:COG0515]	ath:At5g02290	T1E22.50; protein kinase, putative [EC:2.7.1.37] [KO:K00870]	2e-36	YNL298w_2	COG0515	3e-19	RLCK7_ARATH	ATP-binding;Hypotheticalprotein;Kinase;Nucleotide-binding;Serine/threonine-proteinkinase;Transferase,Putative serine/threonine-protein kinase RLCKVII (EC 2.7.1.37).	8e-46	GO_ID:53934	TAIR|gene:2050986 SPTR:O22808 symbol:AT2G33580.1 [GO:0016301 "kinase activity" evidence=ISS] InterPro:IPR000719 Pfam:PF00069 InterPro:IPR002482 Pfam:PF01476 ProDom:PD000001 PROSITE:PS50011 EMBL:AC002332 EMBL:AF370600 PIR:C84747 SPTR:O22808	7e-54
chr2.CM0008.63.1	1.1.17.19	E2.7.1.- [EC:2.7.1.-] [COG:COG0515 COG1493]	ath:At5g02290	T1E22.50; protein kinase, putative [EC:2.7.1.37] [KO:K00870]	2e-36	YNL298w_2	COG0515	3e-19	RLCK7_ARATH	ATP-binding;Hypotheticalprotein;Kinase;Nucleotide-binding;Serine/threonine-proteinkinase;Transferase,Putative serine/threonine-protein kinase RLCKVII (EC 2.7.1.37).	8e-46	GO_ID:53934	TAIR|gene:2050986 SPTR:O22808 symbol:AT2G33580.1 [GO:0016301 "kinase activity" evidence=ISS] InterPro:IPR000719 Pfam:PF00069 InterPro:IPR002482 Pfam:PF01476 ProDom:PD000001 PROSITE:PS50011 EMBL:AC002332 EMBL:AF370600 PIR:C84747 SPTR:O22808	7e-54
chr2.CM0008.63.1	3.3.10.117	BMPR1 bone morphogenetic protein receptor, type I [EC:2.7.1.37]	ath:At5g02290	T1E22.50; protein kinase, putative [EC:2.7.1.37] [KO:K00870]	2e-36	YNL298w_2	COG0515	3e-19	RLCK7_ARATH	ATP-binding;Hypotheticalprotein;Kinase;Nucleotide-binding;Serine/threonine-proteinkinase;Transferase,Putative serine/threonine-protein kinase RLCKVII (EC 2.7.1.37).	8e-46	GO_ID:53934	TAIR|gene:2050986 SPTR:O22808 symbol:AT2G33580.1 [GO:0016301 "kinase activity" evidence=ISS] InterPro:IPR000719 Pfam:PF00069 InterPro:IPR002482 Pfam:PF01476 ProDom:PD000001 PROSITE:PS50011 EMBL:AC002332 EMBL:AF370600 PIR:C84747 SPTR:O22808	7e-54
chr2.CM0008.63.1	1.11.16.8	E2.7.1.- [EC:2.7.1.-] [COG:COG0515 COG1493]	ath:At5g02290	T1E22.50; protein kinase, putative [EC:2.7.1.37] [KO:K00870]	2e-36	YNL298w_2	COG0515	3e-19	RLCK7_ARATH	ATP-binding;Hypotheticalprotein;Kinase;Nucleotide-binding;Serine/threonine-proteinkinase;Transferase,Putative serine/threonine-protein kinase RLCKVII (EC 2.7.1.37).	8e-46	GO_ID:53934	TAIR|gene:2050986 SPTR:O22808 symbol:AT2G33580.1 [GO:0016301 "kinase activity" evidence=ISS] InterPro:IPR000719 Pfam:PF00069 InterPro:IPR002482 Pfam:PF01476 ProDom:PD000001 PROSITE:PS50011 EMBL:AC002332 EMBL:AF370600 PIR:C84747 SPTR:O22808	7e-54
chr2.CM0008.63.1	4.2.4	Cell cycle [CLASS:04110] [PATH:hsa04110] [COG:COG0515]	ath:At5g02290	T1E22.50; protein kinase, putative [EC:2.7.1.37] [KO:K00870]	2e-36	YNL298w_2	COG0515	3e-19	RLCK7_ARATH	ATP-binding;Hypotheticalprotein;Kinase;Nucleotide-binding;Serine/threonine-proteinkinase;Transferase,Putative serine/threonine-protein kinase RLCKVII (EC 2.7.1.37).	8e-46	GO_ID:53934	TAIR|gene:2050986 SPTR:O22808 symbol:AT2G33580.1 [GO:0016301 "kinase activity" evidence=ISS] InterPro:IPR000719 Pfam:PF00069 InterPro:IPR002482 Pfam:PF01476 ProDom:PD000001 PROSITE:PS50011 EMBL:AC002332 EMBL:AF370600 PIR:C84747 SPTR:O22808	7e-54
chr2.CM0008.63.1	3.2.2.1	Protein kinase [EC:2.7.1.37]	ath:At5g02290	T1E22.50; protein kinase, putative [EC:2.7.1.37] [KO:K00870]	2e-36	YNL298w_2	COG0515	3e-19	RLCK7_ARATH	ATP-binding;Hypotheticalprotein;Kinase;Nucleotide-binding;Serine/threonine-proteinkinase;Transferase,Putative serine/threonine-protein kinase RLCKVII (EC 2.7.1.37).	8e-46	GO_ID:53934	TAIR|gene:2050986 SPTR:O22808 symbol:AT2G33580.1 [GO:0016301 "kinase activity" evidence=ISS] InterPro:IPR000719 Pfam:PF00069 InterPro:IPR002482 Pfam:PF01476 ProDom:PD000001 PROSITE:PS50011 EMBL:AC002332 EMBL:AF370600 PIR:C84747 SPTR:O22808	7e-54
Ljwgs_018524.1	1.2.6.9	E1.11.1.7 peroxidase [EC:1.11.1.7] [GO:0004601]	ath:At5g58390	MCK7.26; peroxidase, putative [EC:1.11.1.7] [KO:K00430]	3e-29				PER67_ARATH	Calcium;Glycoprotein;Heme;Hydrogenperoxide;Iron;Metal-binding;Multigenefamily;Oxidoreductase;Peroxidase;Pyrrolidonecarboxylicacid;Signal,Peroxidase 67 precursor (EC 1.11.1.7) (Atperox P67) (ATP44).	2e-29	GO_ID:16441	TAIR|gene:3435718 SPTR:Q9M9Q9 symbol:AT1G14550.1 [GO:0004601 "peroxidase activity" evidence=ISS] InterPro:IPR002016 InterPro:IPR000823 Pfam:PF00141 InterPro:IPR010255 PROSITE:PS00435 PROSITE:PS00436 PRINTS:PR00458 PROSITE:PS50873 PRINTS:PR00461 EMBL:AC012188 EMBL:AC010657 HSSP:P22195 GeneFarm:1516 SPTR:Q9M9Q9	2e-22
Ljwgs_018524.1	1.3.11.18	E1.11.1.7 peroxidase [EC:1.11.1.7] [GO:0004601]	ath:At5g58390	MCK7.26; peroxidase, putative [EC:1.11.1.7] [KO:K00430]	3e-29				PER67_ARATH	Calcium;Glycoprotein;Heme;Hydrogenperoxide;Iron;Metal-binding;Multigenefamily;Oxidoreductase;Peroxidase;Pyrrolidonecarboxylicacid;Signal,Peroxidase 67 precursor (EC 1.11.1.7) (Atperox P67) (ATP44).	2e-29	GO_ID:16441	TAIR|gene:3435718 SPTR:Q9M9Q9 symbol:AT1G14550.1 [GO:0004601 "peroxidase activity" evidence=ISS] InterPro:IPR002016 InterPro:IPR000823 Pfam:PF00141 InterPro:IPR010255 PROSITE:PS00435 PROSITE:PS00436 PRINTS:PR00458 PROSITE:PS50873 PRINTS:PR00461 EMBL:AC012188 EMBL:AC010657 HSSP:P22195 GeneFarm:1516 SPTR:Q9M9Q9	2e-22
Ljwgs_018524.1	1.5.13.21	E1.11.1.7 peroxidase [EC:1.11.1.7] [GO:0004601]	ath:At5g58390	MCK7.26; peroxidase, putative [EC:1.11.1.7] [KO:K00430]	3e-29				PER67_ARATH	Calcium;Glycoprotein;Heme;Hydrogenperoxide;Iron;Metal-binding;Multigenefamily;Oxidoreductase;Peroxidase;Pyrrolidonecarboxylicacid;Signal,Peroxidase 67 precursor (EC 1.11.1.7) (Atperox P67) (ATP44).	2e-29	GO_ID:16441	TAIR|gene:3435718 SPTR:Q9M9Q9 symbol:AT1G14550.1 [GO:0004601 "peroxidase activity" evidence=ISS] InterPro:IPR002016 InterPro:IPR000823 Pfam:PF00141 InterPro:IPR010255 PROSITE:PS00435 PROSITE:PS00436 PRINTS:PR00458 PROSITE:PS50873 PRINTS:PR00461 EMBL:AC012188 EMBL:AC010657 HSSP:P22195 GeneFarm:1516 SPTR:Q9M9Q9	2e-22
Ljwgs_018524.1	1.10.6.4	E1.11.1.7 peroxidase [EC:1.11.1.7] [GO:0004601]	ath:At5g58390	MCK7.26; peroxidase, putative [EC:1.11.1.7] [KO:K00430]	3e-29				PER67_ARATH	Calcium;Glycoprotein;Heme;Hydrogenperoxide;Iron;Metal-binding;Multigenefamily;Oxidoreductase;Peroxidase;Pyrrolidonecarboxylicacid;Signal,Peroxidase 67 precursor (EC 1.11.1.7) (Atperox P67) (ATP44).	2e-29	GO_ID:16441	TAIR|gene:3435718 SPTR:Q9M9Q9 symbol:AT1G14550.1 [GO:0004601 "peroxidase activity" evidence=ISS] InterPro:IPR002016 InterPro:IPR000823 Pfam:PF00141 InterPro:IPR010255 PROSITE:PS00435 PROSITE:PS00436 PRINTS:PR00458 PROSITE:PS50873 PRINTS:PR00461 EMBL:AC012188 EMBL:AC010657 HSSP:P22195 GeneFarm:1516 SPTR:Q9M9Q9	2e-22
Ljwgs_019024.1	99.1.3.1.25	EC 6.3.2.-							PUB14_ARATH	3D-structure;Ligase;Repeat;Ublconjugationpathway,E3 ubiquitin ligase PUB14 (EC 6.3.2.-) (Prototypical U-box domain protein 14).	1e-85	GO_ID:41695	TAIR|gene:2178817 SPTR:Q8LGC7 symbol:AT5G58680.1 [GO:0005554 "molecular function unknown" evidence=ND] [GO:0000004 "biological process unknown" evidence=ND] [GO:0008372 "cellular component unknown" evidence=ND] InterPro:IPR000225 InterPro:IPR011989 Pfam:PF00514 SMART:SM00185 PROSITE:PS50176 GO:GO:0005488 EMBL:AY084344 SPTR:Q8LGC7	2e-30
Ljwgs_019024.1	99.1.4.3445	GO_ID:41695							PUB14_ARATH	3D-structure;Ligase;Repeat;Ublconjugationpathway,E3 ubiquitin ligase PUB14 (EC 6.3.2.-) (Prototypical U-box domain protein 14).	1e-85	GO_ID:41695	TAIR|gene:2178817 SPTR:Q8LGC7 symbol:AT5G58680.1 [GO:0005554 "molecular function unknown" evidence=ND] [GO:0000004 "biological process unknown" evidence=ND] [GO:0008372 "cellular component unknown" evidence=ND] InterPro:IPR000225 InterPro:IPR011989 Pfam:PF00514 SMART:SM00185 PROSITE:PS50176 GO:GO:0005488 EMBL:AY084344 SPTR:Q8LGC7	2e-30
chr3.TM0782.20	99.1.4.1395	GO_ID:13130										GO_ID:13130	TAIR|gene:2085963 SPTR:Q9LS08 symbol:AT3G25710.1 [GO:0003700 "transcription factor activity" evidence=ISS] [GO:0045449 "regulation of transcription" evidence=TAS] [GO:0003677 "DNA binding" evidence=ISS] Pfam:PF00010 InterPro:IPR001092 SMART:SM00353 PROSITE:PS50888 EMBL:AB028607 EMBL:AY058840 EMBL:AY079033 EMBL:AY086383 SPTR:Q9LS08	1e-14
chr3.TM1144.14.1	2.3.1.55	E3.4.21.62, aprE subtilisin [EC:3.4.21.62] [COG:COG1404] [GO:0004291]				BS_vpr	COG1404	4e-09	SUBL_ARATH	Calcium;Cellwall;Directproteinsequencing;Glycoprotein;Hydrolase;Protease;Serineprotease;Signal;Zymogen,Subtilisin-like protease precursor (EC 3.4.21.-) (Cucumisin-like serine protease).	2e-138	GO_ID:28705	TAIR|gene:3436652 SPTR:Q9ZSP5 symbol:AT2G04160.1 [GO:0004289 "subtilase activity" evidence=ISS] [GO:0006508 "proteolysis" evidence=ISS] InterPro:IPR000209 InterPro:IPR010259 InterPro:IPR003137 Pfam:PF02225 Prosite:PS00138 Pfam:PF00082 PRINTS:PR00723 Pfam:PF05922 HSSP:Q45670 EMBL:AF098632 MEROPS:S08.119 SPTR:Q9ZSP5	3e-143
chr3.TM1144.14.1	2.3.1.54	E3.4.21.48 cerevisin [EC:3.4.21.48] [COG:COG1404] [GO:0004262]				BS_vpr	COG1404	4e-09	SUBL_ARATH	Calcium;Cellwall;Directproteinsequencing;Glycoprotein;Hydrolase;Protease;Serineprotease;Signal;Zymogen,Subtilisin-like protease precursor (EC 3.4.21.-) (Cucumisin-like serine protease).	2e-138	GO_ID:28705	TAIR|gene:3436652 SPTR:Q9ZSP5 symbol:AT2G04160.1 [GO:0004289 "subtilase activity" evidence=ISS] [GO:0006508 "proteolysis" evidence=ISS] InterPro:IPR000209 InterPro:IPR010259 InterPro:IPR003137 Pfam:PF02225 Prosite:PS00138 Pfam:PF00082 PRINTS:PR00723 Pfam:PF05922 HSSP:Q45670 EMBL:AF098632 MEROPS:S08.119 SPTR:Q9ZSP5	3e-143
Ljwgs_119003.1	1.10.4.5	E1.14.11.12 gibberellin 20-oxidase [EC:1.14.11.12] [GO:0045544]	ath:At5g07200	T28J14.140; gibberellin 20-oxidase [EC:1.14.11.12] [KO:K05282]	5e-27				GAOX3_ARATH	Iron;Metal-binding;Oxidoreductase,Gibberellin 20 oxidase 3 (EC 1.14.11.-) (Gibberellin C-20 oxidase 3) (GA 20-oxidase 3).	3e-27	GO_ID:2933	TAIR|gene:2182874 SPTR:Q39112 symbol:AT5G07200.1 [GO:0009686 "gibberellic acid biosynthesis" evidence=IDA] [GO:0045544 "gibberellin 20-oxidase activity" evidence=IDA] Pfam:PF03171 InterPro:IPR002283 InterPro:IPR005123 PRINTS:PR00682 HSSP:Q96323 EMBL:AL163652 EMBL:X83381 EMBL:BT004311 EMBL:BT005615 PIR:T48491 GeneFarm:4761 SPTR:Q39112	1e-27
gi45625497	99.2	Unclassified without homolog
TM0807.34	1.6.3.16	E2.1.1.- [EC:2.1.1.-] [COG:COG0500 COG0742]	ath:At5g54160	K18G13.3; O-methyltransferase 1 [EC:2.1.1.76] [KO:K05279]	7e-76	mll8050	COG0500	1e-16	CHOMT_MEDSA	3D-structure;Methyltransferase;Transferase,Isoliquiritigenin 2-O-methyltransferase (EC 2.1.1.-) (Chalcone O- methyltransferase) (ChOMT).	3e-92	GO_ID:19432	TAIR|gene:2153422 SPTR:Q9FK25 symbol:AT5G54160.1 [GO:0005829 "cytosol" evidence=TAS] [GO:0005737 "cytoplasm" evidence=IDA] [GO:0005634 "nucleus" evidence=IDA] InterPro:IPR001601 InterPro:IPR001077 Interpro:IPR000051 Pfam:PF00891 InterPro:IPR011991 EMBL:AB013387 EMBL:U70424 EMBL:AY062837 EMBL:AY081565 EMBL:AY087297 EMBL:Z27062 PDB:1NII SPTR:Q9FK25	1e-76
TM0807.34	1.5.12.40	E2.1.1.- [EC:2.1.1.-] [COG:COG0500 COG0742]	ath:At5g54160	K18G13.3; O-methyltransferase 1 [EC:2.1.1.76] [KO:K05279]	7e-76	mll8050	COG0500	1e-16	CHOMT_MEDSA	3D-structure;Methyltransferase;Transferase,Isoliquiritigenin 2-O-methyltransferase (EC 2.1.1.-) (Chalcone O- methyltransferase) (ChOMT).	3e-92	GO_ID:19432	TAIR|gene:2153422 SPTR:Q9FK25 symbol:AT5G54160.1 [GO:0005829 "cytosol" evidence=TAS] [GO:0005737 "cytoplasm" evidence=IDA] [GO:0005634 "nucleus" evidence=IDA] InterPro:IPR001601 InterPro:IPR001077 Interpro:IPR000051 Pfam:PF00891 InterPro:IPR011991 EMBL:AB013387 EMBL:U70424 EMBL:AY062837 EMBL:AY081565 EMBL:AY087297 EMBL:Z27062 PDB:1NII SPTR:Q9FK25	1e-76
TM0807.34	1.3.8.17	E2.1.1.- [EC:2.1.1.-] [COG:COG0500 COG0742]	ath:At5g54160	K18G13.3; O-methyltransferase 1 [EC:2.1.1.76] [KO:K05279]	7e-76	mll8050	COG0500	1e-16	CHOMT_MEDSA	3D-structure;Methyltransferase;Transferase,Isoliquiritigenin 2-O-methyltransferase (EC 2.1.1.-) (Chalcone O- methyltransferase) (ChOMT).	3e-92	GO_ID:19432	TAIR|gene:2153422 SPTR:Q9FK25 symbol:AT5G54160.1 [GO:0005829 "cytosol" evidence=TAS] [GO:0005737 "cytoplasm" evidence=IDA] [GO:0005634 "nucleus" evidence=IDA] InterPro:IPR001601 InterPro:IPR001077 Interpro:IPR000051 Pfam:PF00891 InterPro:IPR011991 EMBL:AB013387 EMBL:U70424 EMBL:AY062837 EMBL:AY081565 EMBL:AY087297 EMBL:Z27062 PDB:1NII SPTR:Q9FK25	1e-76
TM0807.34	1.5.11.30	E2.1.1.- [EC:2.1.1.-] [COG:COG0500 COG0742]	ath:At5g54160	K18G13.3; O-methyltransferase 1 [EC:2.1.1.76] [KO:K05279]	7e-76	mll8050	COG0500	1e-16	CHOMT_MEDSA	3D-structure;Methyltransferase;Transferase,Isoliquiritigenin 2-O-methyltransferase (EC 2.1.1.-) (Chalcone O- methyltransferase) (ChOMT).	3e-92	GO_ID:19432	TAIR|gene:2153422 SPTR:Q9FK25 symbol:AT5G54160.1 [GO:0005829 "cytosol" evidence=TAS] [GO:0005737 "cytoplasm" evidence=IDA] [GO:0005634 "nucleus" evidence=IDA] InterPro:IPR001601 InterPro:IPR001077 Interpro:IPR000051 Pfam:PF00891 InterPro:IPR011991 EMBL:AB013387 EMBL:U70424 EMBL:AY062837 EMBL:AY081565 EMBL:AY087297 EMBL:Z27062 PDB:1NII SPTR:Q9FK25	1e-76
TM0807.34	1.10.7.8	E2.1.1.76 flavonol 3-O-methyltransferase [EC:2.1.1.76] [GO:0030755]	ath:At5g54160	K18G13.3; O-methyltransferase 1 [EC:2.1.1.76] [KO:K05279]	7e-76	mll8050	COG0500	1e-16	CHOMT_MEDSA	3D-structure;Methyltransferase;Transferase,Isoliquiritigenin 2-O-methyltransferase (EC 2.1.1.-) (Chalcone O- methyltransferase) (ChOMT).	3e-92	GO_ID:19432	TAIR|gene:2153422 SPTR:Q9FK25 symbol:AT5G54160.1 [GO:0005829 "cytosol" evidence=TAS] [GO:0005737 "cytoplasm" evidence=IDA] [GO:0005634 "nucleus" evidence=IDA] InterPro:IPR001601 InterPro:IPR001077 Interpro:IPR000051 Pfam:PF00891 InterPro:IPR011991 EMBL:AB013387 EMBL:U70424 EMBL:AY062837 EMBL:AY081565 EMBL:AY087297 EMBL:Z27062 PDB:1NII SPTR:Q9FK25	1e-76
TM0807.34	1.6.4.7	E2.1.1.- [EC:2.1.1.-] [COG:COG0500 COG0742]	ath:At5g54160	K18G13.3; O-methyltransferase 1 [EC:2.1.1.76] [KO:K05279]	7e-76	mll8050	COG0500	1e-16	CHOMT_MEDSA	3D-structure;Methyltransferase;Transferase,Isoliquiritigenin 2-O-methyltransferase (EC 2.1.1.-) (Chalcone O- methyltransferase) (ChOMT).	3e-92	GO_ID:19432	TAIR|gene:2153422 SPTR:Q9FK25 symbol:AT5G54160.1 [GO:0005829 "cytosol" evidence=TAS] [GO:0005737 "cytoplasm" evidence=IDA] [GO:0005634 "nucleus" evidence=IDA] InterPro:IPR001601 InterPro:IPR001077 Interpro:IPR000051 Pfam:PF00891 InterPro:IPR011991 EMBL:AB013387 EMBL:U70424 EMBL:AY062837 EMBL:AY081565 EMBL:AY087297 EMBL:Z27062 PDB:1NII SPTR:Q9FK25	1e-76
TM0807.34	1.9.4.4	E2.1.1.1, NNMT nicotinamide N-methyltransferase [EC:2.1.1.1] [COG:COG0500] [GO:0008112]	ath:At5g54160	K18G13.3; O-methyltransferase 1 [EC:2.1.1.76] [KO:K05279]	7e-76	mll8050	COG0500	1e-16	CHOMT_MEDSA	3D-structure;Methyltransferase;Transferase,Isoliquiritigenin 2-O-methyltransferase (EC 2.1.1.-) (Chalcone O- methyltransferase) (ChOMT).	3e-92	GO_ID:19432	TAIR|gene:2153422 SPTR:Q9FK25 symbol:AT5G54160.1 [GO:0005829 "cytosol" evidence=TAS] [GO:0005737 "cytoplasm" evidence=IDA] [GO:0005634 "nucleus" evidence=IDA] InterPro:IPR001601 InterPro:IPR001077 Interpro:IPR000051 Pfam:PF00891 InterPro:IPR011991 EMBL:AB013387 EMBL:U70424 EMBL:AY062837 EMBL:AY081565 EMBL:AY087297 EMBL:Z27062 PDB:1NII SPTR:Q9FK25	1e-76
TM0807.34	1.9.10.46	E2.1.1.11, chlM magnesium-protoporphyrin O-methyltransferase [EC:2.1.1.11] [COG:COG0500] [GO:0046406]	ath:At5g54160	K18G13.3; O-methyltransferase 1 [EC:2.1.1.76] [KO:K05279]	7e-76	mll8050	COG0500	1e-16	CHOMT_MEDSA	3D-structure;Methyltransferase;Transferase,Isoliquiritigenin 2-O-methyltransferase (EC 2.1.1.-) (Chalcone O- methyltransferase) (ChOMT).	3e-92	GO_ID:19432	TAIR|gene:2153422 SPTR:Q9FK25 symbol:AT5G54160.1 [GO:0005829 "cytosol" evidence=TAS] [GO:0005737 "cytoplasm" evidence=IDA] [GO:0005634 "nucleus" evidence=IDA] InterPro:IPR001601 InterPro:IPR001077 Interpro:IPR000051 Pfam:PF00891 InterPro:IPR011991 EMBL:AB013387 EMBL:U70424 EMBL:AY062837 EMBL:AY081565 EMBL:AY087297 EMBL:Z27062 PDB:1NII SPTR:Q9FK25	1e-76
TM0807.34	1.11.12.7	E2.1.1.- [EC:2.1.1.-] [COG:COG0500 COG0742]	ath:At5g54160	K18G13.3; O-methyltransferase 1 [EC:2.1.1.76] [KO:K05279]	7e-76	mll8050	COG0500	1e-16	CHOMT_MEDSA	3D-structure;Methyltransferase;Transferase,Isoliquiritigenin 2-O-methyltransferase (EC 2.1.1.-) (Chalcone O- methyltransferase) (ChOMT).	3e-92	GO_ID:19432	TAIR|gene:2153422 SPTR:Q9FK25 symbol:AT5G54160.1 [GO:0005829 "cytosol" evidence=TAS] [GO:0005737 "cytoplasm" evidence=IDA] [GO:0005634 "nucleus" evidence=IDA] InterPro:IPR001601 InterPro:IPR001077 Interpro:IPR000051 Pfam:PF00891 InterPro:IPR011991 EMBL:AB013387 EMBL:U70424 EMBL:AY062837 EMBL:AY081565 EMBL:AY087297 EMBL:Z27062 PDB:1NII SPTR:Q9FK25	1e-76
TM0807.34	1.5.14.34	E2.1.1.- [EC:2.1.1.-] [COG:COG0500 COG0742]	ath:At5g54160	K18G13.3; O-methyltransferase 1 [EC:2.1.1.76] [KO:K05279]	7e-76	mll8050	COG0500	1e-16	CHOMT_MEDSA	3D-structure;Methyltransferase;Transferase,Isoliquiritigenin 2-O-methyltransferase (EC 2.1.1.-) (Chalcone O- methyltransferase) (ChOMT).	3e-92	GO_ID:19432	TAIR|gene:2153422 SPTR:Q9FK25 symbol:AT5G54160.1 [GO:0005829 "cytosol" evidence=TAS] [GO:0005737 "cytoplasm" evidence=IDA] [GO:0005634 "nucleus" evidence=IDA] InterPro:IPR001601 InterPro:IPR001077 Interpro:IPR000051 Pfam:PF00891 InterPro:IPR011991 EMBL:AB013387 EMBL:U70424 EMBL:AY062837 EMBL:AY081565 EMBL:AY087297 EMBL:Z27062 PDB:1NII SPTR:Q9FK25	1e-76
Ljwgs_119901.1	99.1.4.2200	GO_ID:46805										GO_ID:46805	TAIR|gene:2127192 SPTR:O82752 symbol:AT4G23030.1 [GO:0005215 "transporter activity" evidence=ISS] [GO:0016020 "membrane" evidence=ISS] InterPro:IPR002528 Pfam:PF01554 GO:GO:0016020 TIGRFAMs:TIGR00797 EMBL:AL161558 EMBL:AL031018 EMBL:AY082796 PIR:T05135 SPTR:O82752	1e-11
chr1.CM0163.1	1.10.7.7	E1.14.11.23, FLS flavonol synthase [EC:1.14.11.23] [GO:0045431]	ath:At5g08640	MAH20.20; flavonol synthase 1 (FLS1) [EC:1.14.11.23] [KO:K05278]	2e-44	PA4191	COG3491	2e-19	HY6H_HYONI	Dioxygenase;Directproteinsequencing;Iron;Metal-binding;Oxidoreductase;VitaminC,Hyoscyamine 6-dioxygenase (EC 1.14.11.11) (Hyoscyamine 6-beta- hydroxylase).	5e-61	GO_ID:23327	TAIR|gene:2153923 SPTR:Q9FLV0 symbol:AT5G24530.1 [GO:0008372 "cellular component unknown" evidence=ND] [GO:0009813 "flavonoid biosynthesis" evidence=ISS] [GO:0016706 "oxidoreductase activity, acting on paired donors, with incorporation or reduction of molecular oxygen, 2-oxoglutarate as one donor, and incorporation of one atom each of oxygen into both donors" evidence=ISS] Pfam:PF03171 InterPro:I…	6e-66
gi45476487	99.2	Unclassified without homolog
Ljwgs_015493.2.1	99.1.4.8655	GO_ID:13008										GO_ID:13008	TAIR|gene:2184589 SPTR:Q9FT41 symbol:AT5G24790.1 [GO:0000004 "biological process unknown" evidence=ND] [GO:0005554 "molecular function unknown" evidence=ND] InterPro:IPR006747 Pfam:PF04654 EMBL:AL392145 SPTR:Q9FT41	8e-12
Ljwgs_067396.1	99.1.4.6690	GO_ID:33818										GO_ID:33818	TAIR|gene:2203745 SPTR:Q8RY60 symbol:AT1G47330.1 [GO:0000004 "biological process unknown" evidence=ND] [GO:0005554 "molecular function unknown" evidence=ND] InterPro:IPR000644 Pfam:PF00571 InterPro:IPR002550 Pfam:PF01595 EMBL:AY075631 EMBL:AY133580 SPTR:Q8RY60	2e-11
chr4.CM0046.52	3.1.4.2.3	AQPZ aquaporin Z	rpa:RPA2485	aqpZ; aquaporin Z (water channel) [KO:K06188]	5e-29	PA4034	COG0580	1e-27	NO26_SOYBN	3D-structure;Membrane;Nodulation;Phosphorylation;Repeat;Transmembrane;Transport,Nodulin-26 (N-26).	4e-97	GO_ID:29162	TAIR|gene:2117183 SPTR:Q8LFP7 symbol:AT4G18910.1 [GO:0015250 "water channel activity" evidence=ISS] [GO:0006810 "transport" evidence=ISS] [GO:0016020 "membrane" evidence=ISS] InterPro:IPR000425 Pfam:PF00230 PRINTS:PR00783 ProDom:PD000295 PROSITE:PS00221 HSSP:P11244 EMBL:AL161549 EMBL:AL021711 EMBL:AJ250668 EMBL:AY072380 EMBL:BT000096 EMBL:AY084720 GeneFarm:4873 SPTR:Q8LFP7	2e-88
chr3.TM0782.20.1	99.2	Unclassified without homolog
TM0645.23.1	99.1.3.2.120	EXPA6_ARATH							EXPA6_ARATH	Cellwall;Multigenefamily;Signal,Alpha-expansin 6 precursor (AtEXPA6) (At-EXP6) (AtEx6) (Ath-ExpAlpha- 1.8).	5e-76	GO_ID:16295	TAIR|gene:2056669 SPTR:Q8VYD1 symbol:AT2G03090.1 [GO:0005554 "molecular function unknown" evidence=ISS;TAS] [GO:0009826 "unidimensional cell growth" evidence=ISS;NAS] [GO:0009828 "cell wall loosening (sensu Magnoliophyta)" evidence=ISS;NAS] [GO:0009831 "cell wall modification during multidimensional cell growth (sensu Magnoliophyta)" evidence=ISS] InterPro:IPR007112 InterPro:IPR005132 InterPro:IP…	2e-55
TM0645.23.1	99.1.4.695	GO_ID:16295							EXPA6_ARATH	Cellwall;Multigenefamily;Signal,Alpha-expansin 6 precursor (AtEXPA6) (At-EXP6) (AtEx6) (Ath-ExpAlpha- 1.8).	5e-76	GO_ID:16295	TAIR|gene:2056669 SPTR:Q8VYD1 symbol:AT2G03090.1 [GO:0005554 "molecular function unknown" evidence=ISS;TAS] [GO:0009826 "unidimensional cell growth" evidence=ISS;NAS] [GO:0009828 "cell wall loosening (sensu Magnoliophyta)" evidence=ISS;NAS] [GO:0009831 "cell wall modification during multidimensional cell growth (sensu Magnoliophyta)" evidence=ISS] InterPro:IPR007112 InterPro:IPR005132 InterPro:IP…	2e-55
Ljwgs_023854.1	99.1.4.1256	GO_ID:38381										GO_ID:38381	TAIR|gene:2055896 SPTR:O82268 symbol:AT2G31160.1 [GO:0000004 "biological process unknown" evidence=ND] [GO:0005554 "molecular function unknown" evidence=ND] InterPro:IPR006936 Pfam:PF04852 EMBL:AC005311 EMBL:AY056383 EMBL:AY081705 PIR:C84717 SPTR:O82268	3e-40
Ljwgs_060216.1	1.1.8.29	E3.1.1.11 pectinesterase [EC:3.1.1.11] [GO:0030599]	ath:At1g53840	T18A20.7; pectinesterase family protein [EC:3.1.1.11] [KO:K01051]	4e-16				PMEU1_LYCES	Aspartylesterase;Cellwall;Glycoprotein;Hydrolase;Multigenefamily;Signal,Pectinesterase U1 precursor (EC 3.1.1.11) (Pectin methylesterase) (PE).	1e-16	GO_ID:20358	TAIR|gene:2059029 SPTR:O64479 symbol:AT2G19150.1 [GO:0009505 "cell wall (sensu Magnoliophyta)" evidence=ISS] [GO:0030599 "pectinesterase activity" evidence=ISS] InterPro:IPR000070 HSSP:P83218 Pfam:PF01095 EMBL:AC002392 PIR:T00536 SPTR:O64479	8e-26
Ljwgs_060216.1	1.1.4.1	E3.1.1.11 pectinesterase [EC:3.1.1.11] [GO:0030599]	ath:At1g53840	T18A20.7; pectinesterase family protein [EC:3.1.1.11] [KO:K01051]	4e-16				PMEU1_LYCES	Aspartylesterase;Cellwall;Glycoprotein;Hydrolase;Multigenefamily;Signal,Pectinesterase U1 precursor (EC 3.1.1.11) (Pectin methylesterase) (PE).	1e-16	GO_ID:20358	TAIR|gene:2059029 SPTR:O64479 symbol:AT2G19150.1 [GO:0009505 "cell wall (sensu Magnoliophyta)" evidence=ISS] [GO:0030599 "pectinesterase activity" evidence=ISS] InterPro:IPR000070 HSSP:P83218 Pfam:PF01095 EMBL:AC002392 PIR:T00536 SPTR:O64479	8e-26
Ljwgs_042620.1	1.2.6.9	E1.11.1.7 peroxidase [EC:1.11.1.7] [GO:0004601]	ath:At5g05340	K18I23.14; peroxidase, putative [EC:1.11.1.7] [KO:K00430]	2e-37				PER52_ARATH	Calcium;Glycoprotein;Heme;Hydrogenperoxide;Iron;Metal-binding;Multigenefamily;Oxidoreductase;Peroxidase;Signal,Peroxidase 52 precursor (EC 1.11.1.7) (Atperox P52) (ATP49).	1e-37	GO_ID:29236	TAIR|gene:2028279 SPTR:Q96512 symbol:AT1G44970.1 [GO:0004601 "peroxidase activity" evidence=ISS] InterPro:IPR002016 InterPro:IPR000823 Pfam:PF00141 InterPro:IPR010255 PROSITE:PS00435 PROSITE:PS00436 PRINTS:PR00458 PROSITE:PS50873 PRINTS:PR00461 EMBL:AC020576 EMBL:X98804 EMBL:AC007915 EMBL:BT008612 EMBL:AY086626 HSSP:Q42578 GeneFarm:1834 SPTR:Q96512	2e-30
Ljwgs_042620.1	1.3.11.18	E1.11.1.7 peroxidase [EC:1.11.1.7] [GO:0004601]	ath:At5g05340	K18I23.14; peroxidase, putative [EC:1.11.1.7] [KO:K00430]	2e-37				PER52_ARATH	Calcium;Glycoprotein;Heme;Hydrogenperoxide;Iron;Metal-binding;Multigenefamily;Oxidoreductase;Peroxidase;Signal,Peroxidase 52 precursor (EC 1.11.1.7) (Atperox P52) (ATP49).	1e-37	GO_ID:29236	TAIR|gene:2028279 SPTR:Q96512 symbol:AT1G44970.1 [GO:0004601 "peroxidase activity" evidence=ISS] InterPro:IPR002016 InterPro:IPR000823 Pfam:PF00141 InterPro:IPR010255 PROSITE:PS00435 PROSITE:PS00436 PRINTS:PR00458 PROSITE:PS50873 PRINTS:PR00461 EMBL:AC020576 EMBL:X98804 EMBL:AC007915 EMBL:BT008612 EMBL:AY086626 HSSP:Q42578 GeneFarm:1834 SPTR:Q96512	2e-30
Ljwgs_042620.1	1.5.13.21	E1.11.1.7 peroxidase [EC:1.11.1.7] [GO:0004601]	ath:At5g05340	K18I23.14; peroxidase, putative [EC:1.11.1.7] [KO:K00430]	2e-37				PER52_ARATH	Calcium;Glycoprotein;Heme;Hydrogenperoxide;Iron;Metal-binding;Multigenefamily;Oxidoreductase;Peroxidase;Signal,Peroxidase 52 precursor (EC 1.11.1.7) (Atperox P52) (ATP49).	1e-37	GO_ID:29236	TAIR|gene:2028279 SPTR:Q96512 symbol:AT1G44970.1 [GO:0004601 "peroxidase activity" evidence=ISS] InterPro:IPR002016 InterPro:IPR000823 Pfam:PF00141 InterPro:IPR010255 PROSITE:PS00435 PROSITE:PS00436 PRINTS:PR00458 PROSITE:PS50873 PRINTS:PR00461 EMBL:AC020576 EMBL:X98804 EMBL:AC007915 EMBL:BT008612 EMBL:AY086626 HSSP:Q42578 GeneFarm:1834 SPTR:Q96512	2e-30
Ljwgs_042620.1	1.10.6.4	E1.11.1.7 peroxidase [EC:1.11.1.7] [GO:0004601]	ath:At5g05340	K18I23.14; peroxidase, putative [EC:1.11.1.7] [KO:K00430]	2e-37				PER52_ARATH	Calcium;Glycoprotein;Heme;Hydrogenperoxide;Iron;Metal-binding;Multigenefamily;Oxidoreductase;Peroxidase;Signal,Peroxidase 52 precursor (EC 1.11.1.7) (Atperox P52) (ATP49).	1e-37	GO_ID:29236	TAIR|gene:2028279 SPTR:Q96512 symbol:AT1G44970.1 [GO:0004601 "peroxidase activity" evidence=ISS] InterPro:IPR002016 InterPro:IPR000823 Pfam:PF00141 InterPro:IPR010255 PROSITE:PS00435 PROSITE:PS00436 PRINTS:PR00458 PROSITE:PS50873 PRINTS:PR00461 EMBL:AC020576 EMBL:X98804 EMBL:AC007915 EMBL:BT008612 EMBL:AY086626 HSSP:Q42578 GeneFarm:1834 SPTR:Q96512	2e-30
chr3.TM0916.11.2	99.1.4.1324	GO_ID:44100										GO_ID:44100	TAIR|gene:2060544 SPTR:O80821 symbol:AT2G41470.1 [GO:0005554 "molecular function unknown" evidence=ND] [GO:0000004 "biological process unknown" evidence=ND] InterPro:IPR008976 EMBL:AC004625 PIR:T02442 InterPro:IPR010417 Pfam:PF06232 SPTR:O80821	8e-17
gi13884395	99.2	Unclassified without homolog
chr4.CM0179.25	99.1.3.2.2595	NO16_MEDTR							NO16_MEDTR	Nodulation;Signal,Early nodulin 16 precursor (N-16).	8e-30	GO_ID:44043	TAIR|gene:2174427 SPTR:Q8L6Z5 symbol:AT5G57920.1 [GO:0005489 "electron transporter activity" evidence=ISS] [GO:0005507 "copper ion binding" evidence=ISS] [GO:0006118 "electron transport" evidence=ISS] InterPro:IPR003245 HSSP:P00303 Pfam:PF02298 ProDom:PD003122 EMBL:AY140062 EMBL:BT006551 SPTR:Q8L6Z5	1e-20
chr4.CM0179.25	99.1.4.6814	GO_ID:44043							NO16_MEDTR	Nodulation;Signal,Early nodulin 16 precursor (N-16).	8e-30	GO_ID:44043	TAIR|gene:2174427 SPTR:Q8L6Z5 symbol:AT5G57920.1 [GO:0005489 "electron transporter activity" evidence=ISS] [GO:0005507 "copper ion binding" evidence=ISS] [GO:0006118 "electron transport" evidence=ISS] InterPro:IPR003245 HSSP:P00303 Pfam:PF02298 ProDom:PD003122 EMBL:AY140062 EMBL:BT006551 SPTR:Q8L6Z5	1e-20
Ljwgs_078423.1	1.1.8.57	E3.2.1.4 endoglucanase [EC:3.2.1.4] [COG:COG3405] [GO:0008810]	ath:At4g39010	F19H22.110; glycosyl hydrolase family 9 protein [EC:3.2.1.4] [KO:K01179]	7e-48				GUN1_PERAE	Carbohydratemetabolism;Cellulosedegradation;Fruitripening;Glycoprotein;Glycosidase;Hydrolase;Multigenefamily;Polysaccharidedegradation;Signal,Endoglucanase 1 precursor (EC 3.2.1.4) (Endo-1,4-beta-glucanase) (Abscission cellulase 1).	2e-71	GO_ID:29991	TAIR|gene:3433629 SPTR:Q9SRX3 symbol:AT1G02800.1 [GO:0004553 "hydrolase activity, hydrolyzing O-glycosyl compounds" evidence=ISS] InterPro:IPR001701 Pfam:PF00759 EMBL:AC009525 PIR:A86158 HSSP:Q9EYQ2 PROSITE:PS00592 PROSITE:PS00698 SPTR:Q9SRX3	7e-55
TM1757.18	99.1.4.8483	GO_ID:5694							ERF9_ARATH	DNA-binding;Ethylenesignalingpathway;Nuclearprotein;Plantdefense;Repressor;Transcription;Transcriptionregulation,Ethylene-responsive transcription factor 9 (Ethylene-responsive element-binding factor 9) (EREBP-9) (AtERF9).	1e-17	GO_ID:5694	TAIR|gene:2159067 SPTR:Q9M644 symbol:LEP "LEAFY PETIOLE" [GO:0003700 "transcription factor activity" evidence=ISS] [GO:0003677 "DNA binding" evidence=ISS] [GO:0005634 "nucleus" evidence=IC] [GO:0006355 "regulation of transcription, DNA-dependent" evidence=ISS] InterPro:IPR001471 Pfam:PF00847 GO:GO:0005634 HSSP:O80337 PRINTS:PR00367 ProDom:PD001423 SMART:SM00380 EMBL:AB005230 EMBL:AF216581 EMBL:AY…	3e-28
TM1757.18	99.1.3.2.2240	ERF9_ARATH							ERF9_ARATH	DNA-binding;Ethylenesignalingpathway;Nuclearprotein;Plantdefense;Repressor;Transcription;Transcriptionregulation,Ethylene-responsive transcription factor 9 (Ethylene-responsive element-binding factor 9) (EREBP-9) (AtERF9).	1e-17	GO_ID:5694	TAIR|gene:2159067 SPTR:Q9M644 symbol:LEP "LEAFY PETIOLE" [GO:0003700 "transcription factor activity" evidence=ISS] [GO:0003677 "DNA binding" evidence=ISS] [GO:0005634 "nucleus" evidence=IC] [GO:0006355 "regulation of transcription, DNA-dependent" evidence=ISS] InterPro:IPR001471 Pfam:PF00847 GO:GO:0005634 HSSP:O80337 PRINTS:PR00367 ProDom:PD001423 SMART:SM00380 EMBL:AB005230 EMBL:AF216581 EMBL:AY…	3e-28
chr6.TM0517.8	99.2	Unclassified without homolog
Ljwgs_148302.1	1.1.8.57	E3.2.1.4 endoglucanase [EC:3.2.1.4] [COG:COG3405] [GO:0008810]	ath:At4g39010	F19H22.110; glycosyl hydrolase family 9 protein [EC:3.2.1.4] [KO:K01179]	6e-12				GUN1_PERAE	Carbohydratemetabolism;Cellulosedegradation;Fruitripening;Glycoprotein;Glycosidase;Hydrolase;Multigenefamily;Polysaccharidedegradation;Signal,Endoglucanase 1 precursor (EC 3.2.1.4) (Endo-1,4-beta-glucanase) (Abscission cellulase 1).	5e-16	GO_ID:8296	TAIR|gene:2137823 SPTR:O81416 symbol:AT4G02290.1 [GO:0004553 "hydrolase activity, hydrolyzing O-glycosyl compounds" evidence=ISS] InterPro:IPR001701 Pfam:PF00759 PROSITE:PS00592 PROSITE:PS00698 HSSP:P26221 EMBL:AL161494 EMBL:AF075597 EMBL:AY079162 EMBL:AY101518 PIR:T01419 SPTR:O81416	2e-14
Ljwgs_030815.1	4.4.1.22	SERPINC1, AT3 antithrombin III	hsa:462	SERPINC1; serine (or cysteine) proteinase inhibitor, clade C (antithrombin), member 1 [KO:K03911]	3e-13				PRTZ_HORVU	Directproteinsequencing;Multigenefamily;Plantdefense;Proteaseinhibitor;Seedstorageprotein;Storageprotein,Protein Z (Z4) (Major endosperm albumin).	1e-28	GO_ID:5617	TAIR|gene:3435226 SPTR:Q9S7T8 symbol:AT1G47710.1 [GO:0000004 "biological process unknown" evidence=ND] [GO:0008372 "cellular component unknown" evidence=ND] [GO:0004867 "serine-type endopeptidase inhibitor activity" evidence=ISS] InterPro:IPR000215 Pfam:PF00079 SMART:SM00093 PROSITE:PS00284 HSSP:P01008 EMBL:AC007519 EMBL:AC012463 EMBL:BT002483 EMBL:BT008481 PIR:H96517 SPTR:Q9S7T8	3e-31
Ljwgs_111594.1	3.1.5.14	CORC magnesium and cobalt transporter [COG:COG4535] [TC:9.B.37]	lma:LmjF34.2650	hypothetical protein, conserved [KO:K06189]	2e-13	YOL060c_1	COG1253	2e-10	YJ23_SCHPO	CBSdomain;Completeproteome;Hypotheticalprotein;Membrane;Repeat;Signal;Transmembrane,Hypothetical protein C4B3.03c in chromosome III precursor.	4e-09	GO_ID:1175	TAIR|gene:2149658 SPTR:Q9LTD8 symbol:AT5G52790.1 [GO:0000004 "biological process unknown" evidence=ND] [GO:0005554 "molecular function unknown" evidence=ND] InterPro:IPR000644 Pfam:PF00571 InterPro:IPR002550 Pfam:PF01595 EMBL:AB025606 SPTR:Q9LTD8	2e-32
Ljwgs_145929.1	1.10.7.8	E2.1.1.76 flavonol 3-O-methyltransferase [EC:2.1.1.76] [GO:0030755]	ath:At5g54160	K18G13.3; O-methyltransferase 1 [EC:2.1.1.76] [KO:K05279]	9e-17				CHOMT_MEDSA	3D-structure;Methyltransferase;Transferase,Isoliquiritigenin 2-O-methyltransferase (EC 2.1.1.-) (Chalcone O- methyltransferase) (ChOMT).	1e-21	GO_ID:19432	TAIR|gene:2153422 SPTR:Q9FK25 symbol:AT5G54160.1 [GO:0005829 "cytosol" evidence=TAS] [GO:0005737 "cytoplasm" evidence=IDA] [GO:0005634 "nucleus" evidence=IDA] InterPro:IPR001601 InterPro:IPR001077 Interpro:IPR000051 Pfam:PF00891 InterPro:IPR011991 EMBL:AB013387 EMBL:U70424 EMBL:AY062837 EMBL:AY081565 EMBL:AY087297 EMBL:Z27062 PDB:1NII SPTR:Q9FK25	2e-17
gi9082286	3.1.4.2.3	AQPZ aquaporin Z	pfl:PFL_1540	aquaporin Z [KO:K06188]	5e-30	PA4034	COG0580	1e-26	NO26_SOYBN	3D-structure;Membrane;Nodulation;Phosphorylation;Repeat;Transmembrane;Transport,Nodulin-26 (N-26).	2e-98	GO_ID:29162	TAIR|gene:2117183 SPTR:Q8LFP7 symbol:AT4G18910.1 [GO:0015250 "water channel activity" evidence=ISS] [GO:0006810 "transport" evidence=ISS] [GO:0016020 "membrane" evidence=ISS] InterPro:IPR000425 Pfam:PF00230 PRINTS:PR00783 ProDom:PD000295 PROSITE:PS00221 HSSP:P11244 EMBL:AL161549 EMBL:AL021711 EMBL:AJ250668 EMBL:AY072380 EMBL:BT000096 EMBL:AY084720 GeneFarm:4873 SPTR:Q8LFP7	1e-89
Ljwgs_006049.1	1.9.4.15	E2.7.1.- [EC:2.7.1.-] [COG:COG0515 COG1493]	ath:At5g02290	T1E22.50; protein kinase, putative [EC:2.7.1.37] [KO:K00870]	2e-54	BH2504_1	COG0515	8e-18	BAK1_ARATH	ATP-binding;Glycoprotein;Kinase;Leucine-richrepeat;Membrane;Nucleotide-binding;Phosphorylation;Repeat;Serine/threonine-proteinkinase;Signal;Transferase;Transmembrane,BRASSINOSTEROID INSENSITIVE 1-associated receptor kinase 1 precursor (EC 2.7.1.37) (BRI1-associated receptor kinase 1) (Somatic embryogenesis receptor-like kinase 3).	5e-63	GO_ID:43749	TAIR|gene:2091721 SPTR:Q9LV48 symbol:AT3G24550.1 [GO:0004672 "protein kinase activity" evidence=ISS] [GO:0005524 "ATP binding" evidence=ISS] [GO:0006468 "protein amino acid phosphorylation" evidence=ISS] InterPro:IPR000719 InterPro:IPR008271 Prosite:PS00108 Prosite:PS00107 ProDom:PD000001 PROSITE:PS50011 EMBL:AB020746 EMBL:AY056788 EMBL:AY059901 EMBL:AY093065 EMBL:BT008400 EMBL:AY128792 SPTR:Q9LV…	7e-71
Ljwgs_006049.1	1.7.8.19	WAAY, rfaY lipopolysaccharide core biosynthesis protein RFAY [EC:2.7.-.-] [COG:COG0515]	ath:At5g02290	T1E22.50; protein kinase, putative [EC:2.7.1.37] [KO:K00870]	2e-54	BH2504_1	COG0515	8e-18	BAK1_ARATH	ATP-binding;Glycoprotein;Kinase;Leucine-richrepeat;Membrane;Nucleotide-binding;Phosphorylation;Repeat;Serine/threonine-proteinkinase;Signal;Transferase;Transmembrane,BRASSINOSTEROID INSENSITIVE 1-associated receptor kinase 1 precursor (EC 2.7.1.37) (BRI1-associated receptor kinase 1) (Somatic embryogenesis receptor-like kinase 3).	5e-63	GO_ID:43749	TAIR|gene:2091721 SPTR:Q9LV48 symbol:AT3G24550.1 [GO:0004672 "protein kinase activity" evidence=ISS] [GO:0005524 "ATP binding" evidence=ISS] [GO:0006468 "protein amino acid phosphorylation" evidence=ISS] InterPro:IPR000719 InterPro:IPR008271 Prosite:PS00108 Prosite:PS00107 ProDom:PD000001 PROSITE:PS50011 EMBL:AB020746 EMBL:AY056788 EMBL:AY059901 EMBL:AY093065 EMBL:BT008400 EMBL:AY128792 SPTR:Q9LV…	7e-71
Ljwgs_006049.1	1.1.17.19	E2.7.1.- [EC:2.7.1.-] [COG:COG0515 COG1493]	ath:At5g02290	T1E22.50; protein kinase, putative [EC:2.7.1.37] [KO:K00870]	2e-54	BH2504_1	COG0515	8e-18	BAK1_ARATH	ATP-binding;Glycoprotein;Kinase;Leucine-richrepeat;Membrane;Nucleotide-binding;Phosphorylation;Repeat;Serine/threonine-proteinkinase;Signal;Transferase;Transmembrane,BRASSINOSTEROID INSENSITIVE 1-associated receptor kinase 1 precursor (EC 2.7.1.37) (BRI1-associated receptor kinase 1) (Somatic embryogenesis receptor-like kinase 3).	5e-63	GO_ID:43749	TAIR|gene:2091721 SPTR:Q9LV48 symbol:AT3G24550.1 [GO:0004672 "protein kinase activity" evidence=ISS] [GO:0005524 "ATP binding" evidence=ISS] [GO:0006468 "protein amino acid phosphorylation" evidence=ISS] InterPro:IPR000719 InterPro:IPR008271 Prosite:PS00108 Prosite:PS00107 ProDom:PD000001 PROSITE:PS50011 EMBL:AB020746 EMBL:AY056788 EMBL:AY059901 EMBL:AY093065 EMBL:BT008400 EMBL:AY128792 SPTR:Q9LV…	7e-71
Ljwgs_006049.1	3.3.10.117	BMPR1 bone morphogenetic protein receptor, type I [EC:2.7.1.37]	ath:At5g02290	T1E22.50; protein kinase, putative [EC:2.7.1.37] [KO:K00870]	2e-54	BH2504_1	COG0515	8e-18	BAK1_ARATH	ATP-binding;Glycoprotein;Kinase;Leucine-richrepeat;Membrane;Nucleotide-binding;Phosphorylation;Repeat;Serine/threonine-proteinkinase;Signal;Transferase;Transmembrane,BRASSINOSTEROID INSENSITIVE 1-associated receptor kinase 1 precursor (EC 2.7.1.37) (BRI1-associated receptor kinase 1) (Somatic embryogenesis receptor-like kinase 3).	5e-63	GO_ID:43749	TAIR|gene:2091721 SPTR:Q9LV48 symbol:AT3G24550.1 [GO:0004672 "protein kinase activity" evidence=ISS] [GO:0005524 "ATP binding" evidence=ISS] [GO:0006468 "protein amino acid phosphorylation" evidence=ISS] InterPro:IPR000719 InterPro:IPR008271 Prosite:PS00108 Prosite:PS00107 ProDom:PD000001 PROSITE:PS50011 EMBL:AB020746 EMBL:AY056788 EMBL:AY059901 EMBL:AY093065 EMBL:BT008400 EMBL:AY128792 SPTR:Q9LV…	7e-71
Ljwgs_006049.1	1.11.16.8	E2.7.1.- [EC:2.7.1.-] [COG:COG0515 COG1493]	ath:At5g02290	T1E22.50; protein kinase, putative [EC:2.7.1.37] [KO:K00870]	2e-54	BH2504_1	COG0515	8e-18	BAK1_ARATH	ATP-binding;Glycoprotein;Kinase;Leucine-richrepeat;Membrane;Nucleotide-binding;Phosphorylation;Repeat;Serine/threonine-proteinkinase;Signal;Transferase;Transmembrane,BRASSINOSTEROID INSENSITIVE 1-associated receptor kinase 1 precursor (EC 2.7.1.37) (BRI1-associated receptor kinase 1) (Somatic embryogenesis receptor-like kinase 3).	5e-63	GO_ID:43749	TAIR|gene:2091721 SPTR:Q9LV48 symbol:AT3G24550.1 [GO:0004672 "protein kinase activity" evidence=ISS] [GO:0005524 "ATP binding" evidence=ISS] [GO:0006468 "protein amino acid phosphorylation" evidence=ISS] InterPro:IPR000719 InterPro:IPR008271 Prosite:PS00108 Prosite:PS00107 ProDom:PD000001 PROSITE:PS50011 EMBL:AB020746 EMBL:AY056788 EMBL:AY059901 EMBL:AY093065 EMBL:BT008400 EMBL:AY128792 SPTR:Q9LV…	7e-71
Ljwgs_006049.1	4.2.4	Cell cycle [CLASS:04110] [PATH:hsa04110] [COG:COG0515]	ath:At5g02290	T1E22.50; protein kinase, putative [EC:2.7.1.37] [KO:K00870]	2e-54	BH2504_1	COG0515	8e-18	BAK1_ARATH	ATP-binding;Glycoprotein;Kinase;Leucine-richrepeat;Membrane;Nucleotide-binding;Phosphorylation;Repeat;Serine/threonine-proteinkinase;Signal;Transferase;Transmembrane,BRASSINOSTEROID INSENSITIVE 1-associated receptor kinase 1 precursor (EC 2.7.1.37) (BRI1-associated receptor kinase 1) (Somatic embryogenesis receptor-like kinase 3).	5e-63	GO_ID:43749	TAIR|gene:2091721 SPTR:Q9LV48 symbol:AT3G24550.1 [GO:0004672 "protein kinase activity" evidence=ISS] [GO:0005524 "ATP binding" evidence=ISS] [GO:0006468 "protein amino acid phosphorylation" evidence=ISS] InterPro:IPR000719 InterPro:IPR008271 Prosite:PS00108 Prosite:PS00107 ProDom:PD000001 PROSITE:PS50011 EMBL:AB020746 EMBL:AY056788 EMBL:AY059901 EMBL:AY093065 EMBL:BT008400 EMBL:AY128792 SPTR:Q9LV…	7e-71
Ljwgs_006049.1	3.2.2.1	Protein kinase [EC:2.7.1.37]	ath:At5g02290	T1E22.50; protein kinase, putative [EC:2.7.1.37] [KO:K00870]	2e-54	BH2504_1	COG0515	8e-18	BAK1_ARATH	ATP-binding;Glycoprotein;Kinase;Leucine-richrepeat;Membrane;Nucleotide-binding;Phosphorylation;Repeat;Serine/threonine-proteinkinase;Signal;Transferase;Transmembrane,BRASSINOSTEROID INSENSITIVE 1-associated receptor kinase 1 precursor (EC 2.7.1.37) (BRI1-associated receptor kinase 1) (Somatic embryogenesis receptor-like kinase 3).	5e-63	GO_ID:43749	TAIR|gene:2091721 SPTR:Q9LV48 symbol:AT3G24550.1 [GO:0004672 "protein kinase activity" evidence=ISS] [GO:0005524 "ATP binding" evidence=ISS] [GO:0006468 "protein amino acid phosphorylation" evidence=ISS] InterPro:IPR000719 InterPro:IPR008271 Prosite:PS00108 Prosite:PS00107 ProDom:PD000001 PROSITE:PS50011 EMBL:AB020746 EMBL:AY056788 EMBL:AY059901 EMBL:AY093065 EMBL:BT008400 EMBL:AY128792 SPTR:Q9LV…	7e-71
chr5.CM0311.3	99.2	Unclassified without homolog
TM0748.11	3.1.4.2.3	AQPZ aquaporin Z	plu:plu2033	aqpZ; transmembrane water channel, aquaporin Z [KO:K06188]	1e-20	ZaqpZ	COG0580	5e-19	NO26_SOYBN	3D-structure;Membrane;Nodulation;Phosphorylation;Repeat;Transmembrane;Transport,Nodulin-26 (N-26).	2e-34	GO_ID:29162	TAIR|gene:2117183 SPTR:Q8LFP7 symbol:AT4G18910.1 [GO:0015250 "water channel activity" evidence=ISS] [GO:0006810 "transport" evidence=ISS] [GO:0016020 "membrane" evidence=ISS] InterPro:IPR000425 Pfam:PF00230 PRINTS:PR00783 ProDom:PD000295 PROSITE:PS00221 HSSP:P11244 EMBL:AL161549 EMBL:AL021711 EMBL:AJ250668 EMBL:AY072380 EMBL:BT000096 EMBL:AY084720 GeneFarm:4873 SPTR:Q8LFP7	2e-31
chr2.CM0201.58	99.2	Unclassified without homolog
gi6448578	99.1.4.1147	GO_ID:5159										GO_ID:5159	TAIR|gene:2059691 SPTR:Q8H111 symbol:AT2G17150.1 [GO:0003700 "transcription factor activity" evidence=ISS] InterPro:IPR000270 Pfam:PF00564 SMART:SM00666 EMBL:BT000911 InterPro:IPR003035 Pfam:PF02042 SPTR:Q8H111	1e-155
chr2.CM0102.46	99.1.4.1147	GO_ID:5159										GO_ID:5159	TAIR|gene:2059691 SPTR:Q8H111 symbol:AT2G17150.1 [GO:0003700 "transcription factor activity" evidence=ISS] InterPro:IPR000270 Pfam:PF00564 SMART:SM00666 EMBL:BT000911 InterPro:IPR003035 Pfam:PF02042 SPTR:Q8H111	9e-156
Ljwgs_015164.1	1.1.4.2	E4.2.2.2, pel pectate lyase [EC:4.2.2.2] [GO:0030570]	ath:At4g13210	F17N18.100; pectate lyase family protein [EC:4.2.2.2] [KO:K01728]	2e-151				PEL5_ARATH	Calcium;Glycoprotein;Lyase;Metal-binding;Multigenefamily;Signal,Probable pectate lyase 5 precursor (EC 4.2.2.2).	1e-169	GO_ID:13369	TAIR|gene:2008549 SPTR:Q9FXD8 symbol:AT1G67750.1 [GO:0000004 "biological process unknown" evidence=ND] [GO:0030570 "pectate lyase activity" evidence=ISS] InterPro:IPR002022 InterPro:IPR011050 Pfam:PF00544 PRINTS:PR00807 EMBL:AC008113 EMBL:AF462797 EMBL:AY101535 EMBL:AY088778 SPTR:Q9FXD8	4e-170
chr4.CM0333.16	99.1.3.2.2356	PRTZ_HORVU							PRTZ_HORVU	Directproteinsequencing;Multigenefamily;Plantdefense;Proteaseinhibitor;Seedstorageprotein;Storageprotein,Protein Z (Z4) (Major endosperm albumin).	8e-18	GO_ID:40668	TAIR|gene:2066315 SPTR:O48706 symbol:AT2G26390.1 [GO:0000004 "biological process unknown" evidence=ND] [GO:0008372 "cellular component unknown" evidence=ND] [GO:0004867 "serine-type endopeptidase inhibitor activity" evidence=ISS] InterPro:IPR000215 Pfam:PF00079 SMART:SM00093 PROSITE:PS00284 HSSP:O35684 EMBL:AC002505 PIR:T00972 SPTR:O48706	1e-17
chr4.CM0333.16	99.1.4.8087	GO_ID:40668							PRTZ_HORVU	Directproteinsequencing;Multigenefamily;Plantdefense;Proteaseinhibitor;Seedstorageprotein;Storageprotein,Protein Z (Z4) (Major endosperm albumin).	8e-18	GO_ID:40668	TAIR|gene:2066315 SPTR:O48706 symbol:AT2G26390.1 [GO:0000004 "biological process unknown" evidence=ND] [GO:0008372 "cellular component unknown" evidence=ND] [GO:0004867 "serine-type endopeptidase inhibitor activity" evidence=ISS] InterPro:IPR000215 Pfam:PF00079 SMART:SM00093 PROSITE:PS00284 HSSP:O35684 EMBL:AC002505 PIR:T00972 SPTR:O48706	1e-17
Ljwgs_037414.1	4.4.1.22	SERPINC1, AT3 antithrombin III	mmu:11905	Serpinc1; serine (or cysteine) proteinase inhibitor, clade C (antithrombin), member 1 [KO:K03911]	8e-34				PRTZ_HORVU	Directproteinsequencing;Multigenefamily;Plantdefense;Proteaseinhibitor;Seedstorageprotein;Storageprotein,Protein Z (Z4) (Major endosperm albumin).	1e-75	GO_ID:5617	TAIR|gene:3435226 SPTR:Q9S7T8 symbol:AT1G47710.1 [GO:0000004 "biological process unknown" evidence=ND] [GO:0008372 "cellular component unknown" evidence=ND] [GO:0004867 "serine-type endopeptidase inhibitor activity" evidence=ISS] InterPro:IPR000215 Pfam:PF00079 SMART:SM00093 PROSITE:PS00284 HSSP:P01008 EMBL:AC007519 EMBL:AC012463 EMBL:BT002483 EMBL:BT008481 PIR:H96517 SPTR:Q9S7T8	6e-89
TM0068.27.1	99.1.3.2.2595	NO16_MEDTR							NO16_MEDTR	Nodulation;Signal,Early nodulin 16 precursor (N-16).	2e-18
Ljwgs_017174.1	99.1.3.2.2135	21KD_DAUCA							21KD_DAUCA	Signal,21 kDa protein precursor (1.2 protein).	2e-15	GO_ID:29402	TAIR|gene:2153146 SPTR:Q9FHN2 symbol:AT5G51520.1 [GO:0000004 "biological process unknown" evidence=ND] [GO:0046910 "pectinesterase inhibitor activity" evidence=ISS] InterPro:IPR006501 Pfam:PF04043 InterPro:IPR007186 TIGRFAMs:TIGR01614 EMBL:AB018109 SPTR:Q9FHN2	2e-16
Ljwgs_017174.1	99.1.4.1275	GO_ID:29402							21KD_DAUCA	Signal,21 kDa protein precursor (1.2 protein).	2e-15	GO_ID:29402	TAIR|gene:2153146 SPTR:Q9FHN2 symbol:AT5G51520.1 [GO:0000004 "biological process unknown" evidence=ND] [GO:0046910 "pectinesterase inhibitor activity" evidence=ISS] InterPro:IPR006501 Pfam:PF04043 InterPro:IPR007186 TIGRFAMs:TIGR01614 EMBL:AB018109 SPTR:Q9FHN2	2e-16
chr5.CM0571.54	99.1.3.2.569	NFYAA_ARATH							NFYAA_ARATH	Activator;DNA-binding;Nuclearprotein;Transcription;Transcriptionregulation,Nuclear transcription factor Y subunit A-10 (AtNF-YA-10).	5e-40	GO_ID:36946	TAIR|gene:2144112 SPTR:Q9FG19 symbol:AT5G06510.1 [GO:0003700 "transcription factor activity" evidence=ISS] [GO:0006355 "regulation of transcription, DNA-dependent" evidence=ISS] [GO:0016602 "CCAAT-binding factor complex" evidence=ISS] InterPro:IPR001289 Pfam:PF02045 GO:GO:0005634 ProDom:PD003860 SMART:SM00521 EMBL:AP002543 SPTR:Q9FG19	2e-40
chr5.CM0571.54	99.1.4.4633	GO_ID:36946							NFYAA_ARATH	Activator;DNA-binding;Nuclearprotein;Transcription;Transcriptionregulation,Nuclear transcription factor Y subunit A-10 (AtNF-YA-10).	5e-40	GO_ID:36946	TAIR|gene:2144112 SPTR:Q9FG19 symbol:AT5G06510.1 [GO:0003700 "transcription factor activity" evidence=ISS] [GO:0006355 "regulation of transcription, DNA-dependent" evidence=ISS] [GO:0016602 "CCAAT-binding factor complex" evidence=ISS] InterPro:IPR001289 Pfam:PF02045 GO:GO:0005634 ProDom:PD003860 SMART:SM00521 EMBL:AP002543 SPTR:Q9FG19	2e-40
