# Supplementary material for: Dissection of Symbiosis and Organ Development by Integrated Transcriptome Analysis of Lotus japonicus Mutant and Wild-Type Plants
Source: PLoS One. 2009 Aug 7;4(8):e6556. doi: 10.1371/journal.pone.0006556 (PMC2717213; doi:10.1371/journal.pone.0006556)
Supplement: Folder S1 — Inoculation time series (2.84 MB ZIP) [file pone.0006556.s009.zip › S1.INOCULATION TIME SERIES copy/1.1.Stage(s) total transcript analysis/1.1.3/-1.1.3.ID list.txt]

	M	FDR
Affy_ID	T34 - T21	T34 - T21
Ljwgs_023736.1_at	-3.112301369	5.96E-05
Ljwgs_078534.1_at	-2.757403254	0.046903005
gi45624670_at	-2.694837552	0.003904693
chr5.CM0494.22_s_at	-2.321260042	0.012763516
TM0445.10_at	-2.310143221	0.024866473
Ljwgs_050682.1_s_at	-2.30424809	4.28E-05
Ljwgs_074659.1_at	-2.292397357	0.011926141
Ljwgs_021181.1_s_at	-2.281265619	1.07E-05
Ljwgs_025093.1_s_at	-2.18684904	0.026920615
chr1.CM0113.47_at	-2.170814738	0.021637049
chr1.TM0523.14_at	-2.165625383	0.003061169
Ljwgs_074952.1_at	-2.152214948	0.021536959
chr1.CM0215.32_at	-2.124613537	0.047834831
Ljwgs_036129.1_at	-2.050806701	0.001039477
chr4.CM0126.139_at	-2.033669163	0.026920615
Ljwgs_027665.0.1_at	-2.028743514	0.019935628
Ljwgs_114941.1_at	-1.96005437	0.031660127
Ljwgs_021666.1_at	-1.952162221	0.046975692
chr4.CM0501.35_x_at	-1.914442939	5.64E-05
Ljwgs_048269.1_at	-1.902506814	0.024140943
Ljwgs_122957.1_at	-1.900437712	0.018315647
chr3.TM0416.16_at	-1.897735187	0.006860905
TM0547.3.1_at	-1.887770461	0.008606537
Ljwgs_006845.1_at	-1.876037602	0.000365408
Ljwgs_016691.1_at	-1.86466123	0.01656433
TC13820_at	-1.859150269	0.000643025
gi45400819_at	-1.854829814	0.008990668
chr3.CM0216.23_at	-1.851786562	0.011558562
chr4.CM0617.4_at	-1.841061719	0.004685359
gi8514596_at	-1.830329876	0.035518851
Ljwgs_142942.1_s_at	-1.817077495	0.007250599
chr1.CM0375.6_at	-1.808265554	0.012281529
chr1.TM0671.14_at	-1.762257596	0.012434715
Ljwgs_034536.1_at	-1.742057581	0.018888796
Ljwgs_036211.1_at	-1.732593147	0.014227943
Ljwgs_001709.1_at	-1.729259907	0.035357664
Ljwgs_033728.1_at	-1.725237213	0.044897798
chr1.CM0544.39_at	-1.717439738	0.026015248
Ljwgs_067522.1_at	-1.706012519	0.004046098
BM1271.4_at	-1.705030118	0.013913796
TM1422.3_at	-1.690769238	0.017583579
TM0674.25_at	-1.682790427	0.041390014
Ljwgs_112118.1_s_at	-1.662138221	0.016664373
chr3.CM0216.36_at	-1.638646609	3.71E-05
Ljwgs_047260.1_at	-1.627049884	0.013337637
gi45578362_at	-1.625084154	0.012379119
Ljwgs_107144.1_at	-1.622671212	0.015298585
chr3.CM0216.27_at	-1.619194004	0.026879731
chr3.CM0155.7_at	-1.589784248	0.004082171
Ljwgs_023876.1_s_at	-1.576028417	0.0205645
chr4.CM0061.49_at	-1.574764828	0.009082534
chr2.TM0667.16.1_at	-1.571833633	0.012434715
Ljwgs_029723.1_at	-1.569192029	0.016711602
TM0809.12_at	-1.551663397	0.00232022
Ljwgs_030394.1.1_at	-1.549591016	0.019173375
chr2.CM0262.15.1_at	-1.542077833	0.021746583
chr3.CM0216.28_at	-1.53589184	0.048260601
Ljwgs_131670.1_at	-1.524892101	0.014836692
Ljwgs_047219.1_at	-1.522430267	0.007940505
Ljwgs_017525.1_at	-1.509187207	0.004685359
chr3.TM1419.10_at	-1.498042953	0.016385968
chr4.TM0555.8.2_at	-1.496975571	0.017128142
Ljwgs_136707.2_at	-1.491476456	0.019173375
chr2.CM0132.24.1_at	-1.490459521	0.010460028
chr6.CM0055.83_at	-1.488453216	0.010971049
chr5.TM0913.18_at	-1.47800893	0.042966039
Ljwgs_081029.1_at	-1.464164263	0.0025871
Ljwgs_061456.0.1_s_at	-1.460682107	0.002144882
chr2.CM0191.80_at	-1.458380418	0.005451289
Ljwgs_123578.1_at	-1.446059973	0.024005323
Ljwgs_078121.1_x_at	-1.44166663	0.007349731
Ljwgs_000022.1.1_s_at	-1.440022878	0.01962549
chr3.CM0005.62_at	-1.435934433	0.001099448
chr4.CM0119.20_at	-1.41585934	0.000307884
chr3.CM0142.58_at	-1.414341605	0.025955141
chr1.CM0375.58_at	-1.39507355	0.04383783
Ljwgs_025480.3_at	-1.390022922	0.00060773
chr6.CM0055.103_at	-1.386422063	0.001532017
Ljwgs_067001.1_at	-1.38437295	0.011345675
Ljwgs_115872.1_at	-1.368595797	0.001307037
Ljwgs_053329.1_x_at	-1.367983662	0.042338304
gi45620983_at	-1.358224459	0.008216371
Ljwgs_015518.1_at	-1.356555342	0.045259323
chr2.CM0545.40_s_at	-1.352950806	0.017925685
chr2.CM0272.54_at	-1.350474767	0.031356967
Ljwgs_019882.2_at	-1.341497761	0.005567611
gi45636983_at	-1.331040734	0.026920615
Ljwgs_078413.1_at	-1.329750087	0.002849531
chr1.CM0147.120_at	-1.328953788	0.046728022
chr4.CM0003.22_at	-1.3239601	0.003752736
Ljwgs_057716.1_at	-1.320774977	0.036636799
chr4.CM0131.35_at	-1.308484857	0.020629912
Ljwgs_029690.2_at	-1.30391393	0.014227943
chr4.CM0046.9_at	-1.29012312	0.014577236
chr4.CM0525.23_at	-1.278135559	0.037439923
Ljwgs_119351.2.1_s_at	-1.276643638	0.029801963
chr1.CM0378.1_at	-1.275088622	0.006339117
chr5.CM0773.25_at	-1.269366082	0.001200885
gi45578788_at	-1.265223607	0.004000018
chr1.CM0150.65.2_at	-1.263072926	0.018315647
chr3.CM0091.28_at	-1.26283755	0.000749956
Ljwgs_017261.1_x_at	-1.259603707	0.042763296
Ljwgs_036067.1_at	-1.258401352	0.004082171
Ljwgs_060620.1_s_at	-1.250065324	0.017039145
chr5.CM0040.50_s_at	-1.247720682	0.010941663
chr6.TM0957.5_at	-1.2435715	0.04055117
Ljwgs_026189.1_at	-1.241015743	0.002720999
Ljwgs_098538.1_s_at	-1.239748984	0.032393408
Ljwgs_038312.2_at	-1.232102798	0.007098391
gi4336433_at	-1.22713408	0.00264179
Ljwgs_093679.1_at	-1.226495588	0.001277462
Ljwgs_110940.1_at	-1.224895249	0.035338142
TC19632_at	-1.223379255	0.025840152
Ljwgs_036170.1_at	-1.219410386	0.045588455
chr4.CM0119.5_at	-1.216032137	0.042966039
Ljwgs_137713.1_s_at	-1.211639355	0.022745057
Ljwgs_029495.1_at	-1.210652022	0.040917493
chr4.CM0061.49_x_at	-1.203879658	0.026879731
Ljwgs_118014.1_at	-1.202032333	0.037064442
chr6.TM0880.32_at	-1.190488255	0.006430638
chr5.CM0072.41_at	-1.188019621	0.015298585
chr5.CM0260.46_at	-1.186218061	0.007133455
gi45633283_at	-1.185333503	0.015186868
Ljwgs_040318.2_at	-1.180716791	0.038195035
chr5.CM0260.45_at	-1.180313749	0.034535514
Ljwgs_115872.1_s_at	-1.178534533	0.017965346
Ljwgs_098322.1_at	-1.177286045	0.010994267
chr1.CM0001.60_at	-1.174572763	0.041163134
chr2.CM0021.53_at	-1.170943022	0.00561013
Ljwgs_038479.2_at	-1.170208559	0.024866473
gi29968572_at	-1.167772702	0.033456826
Ljwgs_135178.1_s_at	-1.165879905	0.000162591
Ljwgs_011294.1_at	-1.165825159	0.019254792
Ljwgs_060603.2_at	-1.164981727	0.010470575
Ljwgs_138683.1_at	-1.163251516	0.004881458
chr4.CM0061.15_at	-1.156499094	0.023995671
gi45577656_at	-1.156059595	0.017067293
chr4.CM0131.19_at	-1.151745533	0.013573972
Ljwgs_021520.1_s_at	-1.151172826	0.033954884
chr2.TM0383.1_at	-1.149964168	0.030716934
Ljwgs_023976.1_at	-1.143038763	0.044936348
Ljwgs_022008.1_at	-1.138832328	0.016763631
Ljwgs_036582.1_at	-1.128217463	0.048257492
chr4.CM0026.51_at	-1.122769396	0.008990668
Ljwgs_078121.1_at	-1.122444823	0.04383783
Ljwgs_026991.1_at	-1.118902435	0.019935628
Ljwgs_047647.1_at	-1.1183738	0.033231139
chr1.TM1284.2_at	-1.117993758	0.009099013
chr2.CM0056.32_at	-1.117812425	0.024777751
Ljwgs_085768.1_at	-1.111743528	0.024005323
chr5.CM0048.49_at	-1.10724185	0.012446937
Ljwgs_100584.1_s_at	-1.102132872	0.015958599
TM1036.19_s_at	-1.101710049	0.036257046
gi45635908_at	-1.098093818	0.037064442
Ljwgs_121515.1_at	-1.096282201	0.006304394
Ljwgs_023473.2_at	-1.095415792	0.016385968
Ljwgs_043946.1_at	-1.095034294	0.044739026
Ljwgs_029197.1_at	-1.093404373	0.043835583
TC15345_at	-1.091539424	0.005037982
chr3.TM1570.6.1_at	-1.088806327	0.044451346
chr5.CM0211.2_at	-1.080855153	0.013573972
Ljwgs_072419.1_at	-1.080530962	0.032484987
Ljwgs_024170.1_at	-1.077906854	0.040394112
chr5.TM1574.9_at	-1.077169388	0.005570719
Ljwgs_041628.1_at	-1.075845297	4.21E-05
Ljwgs_055080.1.1_at	-1.075075846	0.026487494
Ljwgs_026098.2_at	-1.074895923	0.015298585
Ljwgs_021723.2_at	-1.069990039	0.000781385
Ljwgs_017611.1_at	-1.067866185	0.000121151
Ljwgs_129438.1_at	-1.064654424	0.010893047
chr2.TM0667.16_at	-1.062116688	0.02733792
chr1.CM0318.12_at	-1.061337074	0.003334896
chr5.TM1323.7_at	-1.059176584	0.021127443
Ljwgs_018430.1_s_at	-1.056286125	0.038195035
chr2.CM0191.74_at	-1.056028233	0.026920615
chr4.CM0073.105.1_at	-1.055661926	0.003208394
chr4.CM0061.51_at	-1.053463721	0.042338304
chr5.TM1493.17_at	-1.046429103	0.005018573
Ljwgs_059845.1_at	-1.044469897	0.010185654
Ljwgs_042817.1_at	-1.04052337	0.002062886
Ljwgs_061660.2_at	-1.036316696	0.011942811
Ljwgs_030627.1_at	-1.035303949	0.007250599
TM1571.14_at	-1.03432206	0.034528588
chr6.CM0314.48.1_at	-1.033003044	0.001593055
Ljwgs_100223.1_at	-1.025131527	0.046724477
Ljwgs_002163.1_at	-1.024464251	0.023533257
Ljwgs_135723.1_s_at	-1.023682969	0.031054
chr1.CM0593.21_at	-1.023011175	0.029959582
chr3.TM1768.8_at	-1.017605818	0.008990668
chr5.CM0239.28_at	-1.017595961	0.031539099
Ljwgs_010895.1_at	-1.015288633	0.017965346
chr4.CM0079.30_s_at	-1.013668407	0.015958599
Ljwgs_081527.1_at	-1.010489766	0.000749956
Ljwgs_020891.1_at	-1.007280339	0.02733792
chr3.CM0724.24_at	-1.006041573	0.040960085
Ljwgs_056506.1_at	-1.005240642	0.044562293
chr4.CM0333.13.1_at	-1.0045254	0.001316046
chr3.CM0152.32_at	-1.00390353	0.014205628
Ljwgs_074410.1_at	-1.003835395	0.010126404
chr4.CM0244.48_at	1.001453435	0.027122115
Ljwgs_072410.2.1_at	1.002454784	0.04768572
TM0439.11_at	1.005229675	0.016385968
chr4.CM0333.2_at	1.011933956	0.045588455
Ljwgs_067526.1_at	1.01380954	0.005192551
chr1.CM0033.3_at	1.017958077	0.033333393
Ljwgs_068281.1_at	1.02431223	0.021127443
Ljwgs_051803.1_at	1.027927633	0.004013395
Ljwgs_004063.1_at	1.033255728	0.00120437
chr3.TM1222.5.2_at	1.034225786	0.018825585
Ljwgs_118882.1_at	1.039902926	0.00038165
gi45616960_at	1.047101284	0.020629912
Ljwgs_140166.1_at	1.051474313	0.026998694
Ljwgs_028459.1_at	1.057077771	0.031104388
Ljwgs_061423.1_at	1.064535768	0.009082534
Ljwgs_063587.1_at	1.070426815	0.011377517
gi45403501_at	1.070880227	0.034722431
chr1.TM1305.9.2_s_at	1.074329809	0.012908989
Ljwgs_042200.2_at	1.075261194	0.018651791
chr2.CM0504.17_at	1.08640929	0.002617749
Ljwgs_017927.1_at	1.091638845	0.018185336
Ljwgs_008555.1_at	1.092274079	0.039987087
Ljwgs_135074.1_at	1.093266313	0.015106678
Ljwgs_097506.1_at	1.094001755	0.042653399
Ljwgs_090330.1_at	1.095898436	0.026826276
TC16385_at	1.102746368	0.016385968
TC11693_at	1.10556956	0.01656433
chr5.CM0200.82_at	1.112404327	0.038868563
Ljwgs_055950.1_at	1.113758131	0.019737247
Ljwgs_032018.1_at	1.114862628	0.047202562
Ljwgs_017231.2_s_at	1.116041856	0.019703418
Ljwgs_053442.1_at	1.117713517	0.014836692
Ljwgs_075103.1_x_at	1.120736978	0.019655198
gi7614915_at	1.121876904	0.015312863
Ljwgs_020411.1_at	1.129433713	0.041697509
Ljwgs_030990.1_at	1.13535195	0.033547742
TM0578.19_at	1.137626752	0.004672101
Ljwgs_025682.1_at	1.14063079	0.022914925
Ljwgs_036147.1_at	1.147238407	0.002309066
BM1386.8_at	1.150908567	0.019455717
chr3.CM0253.9_at	1.154986844	0.005267414
Ljwgs_044697.1_s_at	1.163327939	0.004580131
Ljwgs_146628.1_at	1.163432101	9.90E-13
chr1.CM0147.122_at	1.168426712	0.039613416
Ljwgs_061958.2.1_at	1.169037982	0.032687987
Ljwgs_056906.1.1_at	1.170002227	0.010300272
CM0345.59.2_at	1.174094241	0.007250599
Ljwgs_081748.1_s_at	1.174305777	0.00672716
chr1.CM0181.2_at	1.17596855	0.000821921
Ljwgs_140655.1_at	1.179099675	0.006356786
chr2.TM0490.6_at	1.179106578	0.000156778
Ljwgs_033703.2_s_at	1.186366654	0.014543742
Ljwgs_087688.1_at	1.18842032	0.01656433
chr6.CM0055.48_at	1.191377175	0.002669431
Ljwgs_042115.1_at	1.192859821	0.000106836
chr2.CM0323.46_s_at	1.196035513	0.004881458
Ljwgs_092680.1_at	1.196562691	0.017583579
Ljwgs_023316.2_at	1.196808196	0.025072009
Ljwgs_020207.1_at	1.19726613	0.026920615
chr2.CM0056.1_at	1.206713343	0.012115242
chr5.CM0200.56_at	1.215566546	0.046509648
chr6.CM0679.16_at	1.225550721	0.002550946
Ljwgs_033298.1_at	1.226028611	0.045332881
chr5.CM0200.15_at	1.227740678	0.009843148
Ljwgs_111263.1_at	1.233131915	0.002835865
Ljwgs_122490.1_at	1.236335783	0.029912156
Ljwgs_134310.1_at	1.241049223	0.010316596
Ljwgs_015907.1_at	1.24209132	0.016971111
gi45398245_at	1.242968528	0.012133532
TC11502_at	1.248928388	0.009071465
Ljwgs_117320.1_s_at	1.254550535	0.004672101
gi7788372_at	1.255789854	0.009166753
Ljwgs_048048.1_at	1.259260948	4.65E-05
Ljwgs_048847.1_s_at	1.262215909	0.00191505
gi45398091_at	1.263960971	0.00261083
Ljwgs_009380.1_at	1.264452106	0.018374103
Ljwgs_064891.1_at	1.265689158	0.012606683
chr1.TM1612.23_at	1.26668424	0.000360793
chr4.CM0256.1.1_s_at	1.27201655	0.044581984
Ljwgs_038358.1_at	1.275044636	0.005401433
chr1.CM0593.41.2_at	1.275246418	0.016763631
chr1.CM0375.48_at	1.281363605	0.014340339
Ljwgs_010768.1_s_at	1.288534476	0.002875935
TM1006.2_at	1.289118287	0.009449269
Ljwgs_037118.1_s_at	1.296682499	0.000995135
TM1006.6.3_at	1.306351735	0.000131042
Ljwgs_017549.1_at	1.307025812	0.029959582
Ljwgs_019132.4.1_at	1.312596882	0.025956977
TM1634.7_at	1.314778225	0.013645469
Ljwgs_018186.1_at	1.319207945	0.042966039
gi45415534_at	1.322141654	0.01319812
chr4.TM1334.13_s_at	1.324089533	0.005810048
Ljwgs_042777.1_at	1.330186778	0.003602988
chr2.TM0490.6.3_at	1.335659431	0.000158643
Ljwgs_139300.1_s_at	1.349961417	0.018181967
Ljwgs_037516.1_at	1.361754765	0.006720111
Ljwgs_058082.1_s_at	1.384580673	0.018587536
TC15034_at	1.387182136	0.016971111
Ljwgs_087334.1_at	1.38774128	0.03139132
chr1.CM0579.47_at	1.392356523	0.002504407
Ljwgs_136055.1_at	1.3928513	0.018735495
Ljwgs_130799.1_at	1.409501023	0.026920615
chr2.CM0749.8_at	1.412260284	0.021121411
gi45624564_at	1.41415293	0.007250599
Ljwgs_112263.1_at	1.421862584	0.008092373
chr1.CM0109.45_at	1.422152143	0.033148395
Ljwgs_033201.1_at	1.422284035	0.006860905
Ljwgs_136055.1_s_at	1.425382369	0.042735423
Ljwgs_039982.2_s_at	1.428318661	9.02E-05
Ljwgs_075103.1_s_at	1.439336135	0.018328442
TM1008.1_at	1.442061176	0.033456826
Ljwgs_021437.1_s_at	1.443186523	0.011108807
chr3.CM0726.15.1_at	1.44425837	0.042338304
TM0644.11.1_at	1.450204301	0.035518851
Ljwgs_048784.1_at	1.450477929	0.015041103
Ljwgs_044861.1_at	1.451517652	0.02657981
Ljwgs_125411.1_at	1.452618498	0.010841221
chr2.CM0249.113.3_at	1.453443439	0.001974545
chr5.TM0389.9_at	1.453865994	0.007698542
chr6.TM1763.9_at	1.460114258	0.006720111
chr3.BM1543.1.1_at	1.472622732	0.016711602
chr3.CM0152.31_at	1.473335764	0.042697314
TM1005.13_at	1.474171166	0.019221247
gi45350479_at	1.474911636	0.047651845
TM0612.45.1_at	1.475484695	0.041490493
TM1227.5.1_at	1.480036807	0.00123886
Ljwgs_045075.1_at	1.481341229	0.005759037
Ljwgs_064479.1_s_at	1.492533271	0.007997651
Ljwgs_069247.1_x_at	1.49657015	0.010460028
chr2.CM0153.11_at	1.497689567	0.006131237
chr3.CM0726.36.1_s_at	1.500686558	0.000474502
gi45635449_at	1.501121058	0.006194692
chr1.TM1444.10_at	1.503577889	0.013573972
Ljwgs_096478.1_at	1.507560072	0.000817849
gi34495196_at	1.516854255	0.037212028
Ljwgs_133676.2.1_at	1.521891143	0.038956867
TM0694.29_at	1.522879045	0.008819677
TM0717.19_at	1.531784531	0.013584241
CM0345.41_s_at	1.542957438	0.001471153
TM0492.8_at	1.543182961	0.029027533
chr4.CM0100.25_at	1.564213558	0.029757079
TC19331_at	1.573422542	0.014205628
Ljwgs_014254.1_at	1.587080652	0.030538876
Ljwgs_021187.1_at	1.588237881	0.001206451
chr1.CM0410.39_at	1.588250138	0.011377517
Ljwgs_011266.1_at	1.594691541	0.005611328
chr3.CM0246.21_at	1.600722048	0.001256831
Ljwgs_036806.1_at	1.601528744	0.002074979
Ljwgs_148526.1_at	1.608752139	0.028738249
chr1.CM0955.20_at	1.615353073	0.014227943
Ljwgs_140571.1_at	1.618249921	0.03092118
chr5.CM0569.30_at	1.61999321	0.000128292
Ljwgs_016193.1_at	1.621218358	0.026920615
Ljwgs_062134.1_at	1.627112456	0.001363854
Ljwgs_137752.1_at	1.627780333	0.00082072
chr2.CM0250.19_at	1.629914791	0.012434715
Ljwgs_102916.1_at	1.633038287	0.001121444
Ljwgs_034909.1_at	1.634176539	0.001853045
Ljwgs_008808.1_at	1.634725756	0.000142356
Ljwgs_045181.1_at	1.646088898	0.001363854
Ljwgs_108557.1_s_at	1.657007638	0.000484904
Ljwgs_122685.2_at	1.663177604	0.048850357
Ljwgs_118876.1.1_x_at	1.667914798	0.044562293
Ljwgs_041836.1_at	1.675634883	0.047834831
chr2.CM0749.33_at	1.676713205	0.000158643
TM0451.10.1_s_at	1.683284078	0.002562535
chr3.TM1463.16_at	1.688682435	0.008085978
TM1227.15_at	1.704300964	0.003471003
Ljwgs_035407.1_at	1.704807316	0.001529075
Ljwgs_011361.1_at	1.721215191	0.01256718
Ljwgs_101266.1_at	1.722358772	0.003013842
gi45629620_at	1.7329501	0.003026132
Ljwgs_019312.1_at	1.734577456	0.00201335
Ljwgs_017065.1_at	1.734827942	0.000346823
Ljwgs_017531.1_at	1.745847429	0.001363854
Ljwgs_069247.1_at	1.761347747	0.001440597
Ljwgs_028212.1_at	1.761791287	0.017356847
Ljwgs_077699.1_at	1.763765054	4.01E-05
Ljwgs_026479.1_at	1.766648899	0.00396627
Ljwgs_063375.1_at	1.771869171	0.000364293
Ljwgs_079356.1_at	1.777147487	0.01656433
gi2367430_at	1.788809166	0.031414865
chr1.CM0433.4.1_at	1.794926637	0.049476499
TM1622.5_at	1.812657239	1.53E-05
Ljwgs_067982.1_s_at	1.81619036	0.021882655
TM0645.23.1_at	1.83202884	0.026920615
chr4.CM0617.23_at	1.834580112	0.019236417
Ljwgs_018310.1_at	1.835021475	0.006472982
Ljwgs_031201.1_at	1.844696894	0.048260601
Ljwgs_043352.1_at	1.853400301	0.031124542
chr3.CM1468.24.2_at	1.857805145	0.031190217
Ljwgs_000054.1_s_at	1.858722454	0.019831996
Ljwgs_060407.2_s_at	1.861845978	0.001844576
chr3.CM0226.1_at	1.861863874	0.007250599
chr4.TM0421.7.1_at	1.869976098	0.013146301
Ljwgs_057161.1_at	1.88484945	0.005083014
chr4.CM0432.30_at	1.890338665	0.003010819
Ljwgs_021309.1_at	1.891633072	0.043175459
Ljwgs_000053.1_at	1.89865184	0.002352717
chr1.CM0121.32_s_at	1.902132383	0.032136706
Ljwgs_013085.2_s_at	1.913992482	0.047327906
Ljwgs_056178.1_at	1.919489028	0.006860905
chr4.CM0073.95_at	1.92290954	0.0065257
chr5.TM0090.14_at	1.928609334	0.001974545
chr5.CM0200.5_at	1.947748973	6.19E-06
Ljwgs_061146.1_at	1.954636308	0.011839371
Ljwgs_015133.2_at	1.956881901	0.001921658
Lj_psbG_at	1.959823059	0.011560881
gi45617763_at	1.962613258	0.000392027
chr6.CM0420.46_at	1.963880101	0.035518851
gi45627487_at	1.969308296	0.001440597
Ljwgs_020238.1_at	1.976158879	0.001859463
Ljwgs_003462.3_at	1.976273941	0.000148362
Ljwgs_046284.1_at	1.987813247	0.003936991
TC15034_s_at	2.00606133	0.003642455
Ljwgs_022472.1_at	2.006125416	0.013584241
Ljwgs_002536.2_at	2.00695112	0.000360151
chr1.CM1255.3_at	2.009766226	0.00376309
chr5.CM0071.112_at	2.017707323	0.001334202
chr3.CM0726.30.2_s_at	2.025028556	0.000393573
TM0645.8_at	2.032337846	0.000481851
gi45579910_at	2.03233872	1.07E-05
Ljwgs_020286.1_at	2.060547424	2.19E-05
chr5.CM0200.7_at	2.079087614	0.003010819
chr4.CM0042.69_at	2.092953084	7.42E-05
Ljwgs_046380.1_at	2.101799779	4.38E-05
gi45570717_at	2.118528692	0.043175459
Ljwgs_098368.1_s_at	2.124949158	0.00345012
chr2.CM0191.39_at	2.127595523	0.006860905
chr2.TM1731.12_at	2.13681555	0.01319812
Ljwgs_053362.2_at	2.140698688	0.000749956
chr4.CM0126.82_at	2.144553315	0.020410161
chr6.CM0314.31_at	2.166808054	0.001526112
chr1.CM1409.36_at	2.170130414	0.016225912
Ljwgs_064793.1_at	2.178673132	0.001440597
Ljwgs_045353.1_at	2.184839701	7.42E-05
Ljwgs_130111.1_s_at	2.188305763	1.07E-05
chr4.CM0617.35_at	2.193392785	0.000321154
chr5.TM1466.4_at	2.206202875	5.62E-05
TC20246_at	2.21207404	2.07E-05
TM0451.11.1_at	2.21805488	0.016385968
chr1.TM0371.19_at	2.230279123	0.000100294
chr3.TM1367.15_at	2.259340097	0.017678383
gi45619316_at	2.25982432	0.039488517
Ljwgs_015944.1_at	2.260113771	0.026920615
chr1.TM0221.9_at	2.274042792	0.000122637
chr5.TM0090.14.1_at	2.283382544	0.013709813
chr2.CM0191.92_x_at	2.288012245	0.000108981
chr1.CM0318.60.1_x_at	2.291700174	0.002488053
Ljwgs_115867.1_at	2.29307748	0.000705843
Ljwgs_019977.2_at	2.300149088	0.027610026
TC14488_s_at	2.305440691	4.19E-08
Ljwgs_016013.1_at	2.335974032	0.000995135
chr6.BM1429.11_at	2.341829967	0.008094987
Ljwgs_021600.1_s_at	2.358496802	1.92E-06
chr2.CM0191.73_at	2.365613388	0.042795286
Ljwgs_010358.2_at	2.373956484	0.011839371
chr2.CM0191.92_at	2.394820928	0.000104818
Ljwgs_035507.1_at	2.40064487	0.000509602
Ljwgs_076459.1_s_at	2.405418008	0.000447576
Ljwgs_035691.1_at	2.409497099	6.58E-07
chr4.CM0234.47_at	2.415319841	1.31E-06
Ljwgs_055478.1_at	2.416633357	0.001214267
chr2.TM0490.19_at	2.420568065	0.019221247
Ljwgs_006432.2_at	2.422006003	0.001486549
Ljwgs_073624.1_at	2.425834226	0.00095628
Ljwgs_074950.1_at	2.449591736	0.009584217
TM0716.2_at	2.450443776	0.007762591
Ljwgs_009194.0.1_at	2.452070913	0.003929681
CM1488.4_at	2.479779877	0.000142356
chr1.CM0163.1_at	2.481595567	0.023818062
chr1.CM0192.45.1_at	2.482031019	0.000461736
TM0612.45_x_at	2.487284429	0.002844361
CM0300.5_at	2.510877915	2.02E-05
chr4.CM0265.9_s_at	2.540263059	6.43E-05
Ljwgs_076662.1_at	2.556243693	0.024866473
chr2.CM0249.48_at	2.558404798	0.000251013
Ljwgs_034838.1_at	2.558965497	0.000162234
Ljwgs_023991.1_at	2.568832518	0.040914301
chr3.TM1570.8_at	2.574226091	5.46E-05
TM1040.6_at	2.575522035	7.42E-05
chr1.CM0593.40_s_at	2.576566846	0.007741711
TM0795.10_at	2.57769199	0.000994806
Ljwgs_017126.2_at	2.58245813	3.18E-05
TM0451.22_s_at	2.585689811	0.00434936
Ljwgs_033056.1_at	2.608342398	8.61E-05
chr1.CM0163.16.2_at	2.617945532	0.000113394
chr2.CM0065.39_at	2.621290177	6.58E-07
chr2.CM0060.76_at	2.622278216	5.62E-05
Ljwgs_015667.1_at	2.636340046	0.000110437
Ljwgs_034909.1_s_at	2.651253579	0.002977668
chr1.CM0064.61_s_at	2.686736706	0.014197664
chr1.CM0295.51.2_at	2.687722024	0.000908419
Ljwgs_017126.2_s_at	2.690657976	9.36E-05
chr3.CM0460.22_at	2.701084381	1.20E-05
TM1680.7_at	2.717301825	0.001684595
Ljwgs_095176.1_at	2.741828773	0.016893054
Ljwgs_034102.1_at	2.754700112	5.15E-05
Ljwgs_096803.1_at	2.82742183	2.38E-06
Ljwgs_006049.1_at	2.845025218	5.62E-05
Ljwgs_095844.1_s_at	2.849625086	5.11E-05
Ljwgs_034237.1_at	2.899358522	0.005083083
Ljwgs_016679.1_at	2.925985875	0.000118581
Ljwgs_031242.1_at	2.949936531	0.000622874
chr4.CM0046.48_at	2.95009428	1.93E-07
gi45631965_at	3.000000922	0.002875935
Ljwgs_125443.1_at	3.000944817	0.001200885
chr3.CM0711.39.1_at	3.009758377	4.48E-06
TM1757.18_at	3.043533332	5.15E-05
Ljwgs_022059.2_s_at	3.066678448	2.69E-05
chr2.CM0020.32_at	3.073138338	2.04E-05
TM1680.21_at	3.081865343	0.000545802
TM1472.19.1_at	3.084765998	0.00013271
Ljwgs_127254.1_at	3.090051348	3.20E-05
Ljwgs_023755.1_at	3.096369807	1.10E-07
Ljwgs_032459.1_at	3.112358669	1.07E-05
chr4.CM0046.23.1_at	3.119070145	0.000509602
chr1.CM1409.39.1_at	3.124904294	0.000200374
chr5.TM0872.15_at	3.129841429	7.29E-07
Ljwgs_009189.1_at	3.174504296	1.06E-05
chr4.CM0004.34_at	3.217894068	2.59E-06
TC9977_at	3.22062268	1.81E-05
TM1040.6.1_at	3.259953444	0.000104818
TM0374.17_s_at	3.294839248	0.000113394
TM0451.20_at	3.323312944	1.05E-05
chr3.CM0152.8_at	3.351690676	8.84E-07
chr4.CM0739.17_at	3.360795034	0.000407947
TM0612.45_at	3.389253408	0.000352761
chr2.CM0504.29_at	3.41178366	5.12E-08
TC19751_at	3.430238781	0.000952093
Ljwgs_101587.1_at	3.454344352	2.07E-05
chr6.CM0679.52_at	3.461161921	0.003026132
chr4.TM0851.2.2_at	3.461738118	6.80E-08
Ljwgs_024610.1_at	3.47418668	1.64E-07
chr2.CM0373.6.1_at	3.481991671	0.001340267
gi29966245_at	3.494330158	6.03E-09
chr5.CM0040.28_at	3.559603702	2.93E-06
chr4.CM0265.9_at	3.564199154	8.50E-07
chr1.TM0805.9.1_at	3.59888039	6.80E-08
TM0748.11_at	3.621171562	2.03E-05
gi45630097_at	3.641375536	6.13E-07
Ljwgs_039661.1.1_s_at	3.652414205	0.000194439
chr1.CM0315.43_at	3.65694063	1.27E-05
chr1.TM0671.4_at	3.68053619	0.001310429
Ljwgs_148302.1_at	3.686730094	5.15E-05
chr5.CM0311.5_at	3.697604177	0.001449244
chr2.CM0373.8_at	3.716993154	0.000113394
TC9239_at	3.726270236	4.67E-06
chr4.CM0558.48_at	3.740889296	0.000112832
Ljwgs_080657.1_at	3.744354736	0.032484987
Ljwgs_022749.1_s_at	3.766479584	2.94E-05
chr1.CM0009.29_at	3.766897395	3.63E-08
chr2.CM0120.58.2_at	3.784443442	4.48E-06
Ljwgs_008021.2_at	3.804854954	1.10E-07
Ljwgs_078423.1_at	3.847153126	0.000191326
chr2.CM0373.6_at	3.862502281	1.26E-05
Ljwgs_119003.1_at	3.864240198	2.98E-08
TC18130_at	3.875010167	4.93E-05
Ljwgs_145929.1_at	3.912917682	6.58E-07
Ljwgs_015493.2.1_at	3.918224864	1.10E-08
chr3.CM0116.48_at	3.935943884	4.94E-08
Ljwgs_008026.1_at	3.96658243	0.000711862
chr3.CM0196.31_at	4.070514728	6.19E-06
TC8216_at	4.15869878	0.000454191
chr5.CM0328.44_at	4.184954591	1.12E-08
chr5.CM0328.45_at	4.191624241	1.55E-07
chr4.TM0851.2.1_at	4.221720825	3.95E-09
chr4.CM0244.83_at	4.223215228	1.53E-05
chr6.CM0082.31.1_s_at	4.229534017	3.23E-06
Ljwgs_067396.1_at	4.231511393	3.17E-05
Ljwgs_042620.1_at	4.274752437	0.000306251
TM1440.7_at	4.314194916	8.74E-06
Ljwgs_119901.1_at	4.33492822	4.97E-06
chr2.CM0749.21.1_x_at	4.353258723	0.000116533
gi45629563_s_at	4.406850951	1.46E-07
TC16386_at	4.409694825	3.56E-09
Ljwgs_010235.2_at	4.439223842	2.17E-11
Ljwgs_018524.1_at	4.457692506	2.02E-05
Ljwgs_107677.3_at	4.463360204	1.59E-06
Ljwgs_126128.1_s_at	4.485029052	1.95E-06
Ljwgs_022275.1_at	4.521380089	5.21E-07
TM1515.13_at	4.54048131	3.49E-06
chr2.CM0201.56.1_at	4.58880904	1.10E-08
Ljwgs_014231.1_at	4.591174217	2.50E-08
Ljwgs_021880.1_at	4.61056464	8.42E-07
CM0584.15.1_at	4.660714041	2.60E-08
TM1569.3_at	4.701919994	2.88E-08
chr1.CM0147.81_at	4.705404156	1.95E-07
chr2.CM0749.21.1_at	4.732244322	0.000106836
chr3.CM0005.108_at	4.742485397	5.19E-07
chr2.CM0018.67_at	4.754367237	6.17E-08
chr1.CM0318.60.1_at	4.82532482	8.23E-07
gi15189162_at	4.948498578	2.15E-06
chr1.TM0187.10_at	4.993693837	4.23E-06
Ljwgs_097033.1_s_at	5.031009666	2.14E-08
Ljwgs_089145.1_at	5.378715826	1.06E-14
chr4.CM0337.33.9_at	5.392758652	2.68E-08
Ljwgs_023854.1_at	5.428987537	2.55E-08
Ljwgs_113526.1_s_at	5.492551549	6.02E-08
TM0936.5.1_at	5.509959196	2.88E-08
TM1515.11_at	5.526285949	3.58E-08
chr6.TM0517.8_at	5.528591616	1.10E-07
chr4.CM0025.6_at	5.53477804	1.63E-07
chr2.CM0120.58_at	5.617327513	3.96E-06
Ljwgs_056148.1_at	5.675775484	2.46E-08
gi45625497_at	5.697193105	6.99E-09
TC15698_at	5.772082357	2.77E-08
chr1.TM0240.10_at	5.934592466	7.05E-07
chr2.CM0008.63.1_at	5.941745761	5.93E-10
Ljwgs_129466.1_s_at	5.965043179	4.72E-08
gi2367417_at	6.060003348	2.88E-08
Ljwgs_145916.1_s_at	6.088405372	3.18E-06
gi28625016_at	6.119684286	5.71E-08
gi45476487_at	6.158712396	1.46E-08
Ljwgs_022269.1_at	6.176959092	1.84E-07
chr3.TM0916.11.2_at	6.249143924	5.73E-08
Ljwgs_111594.1_at	6.256439417	1.06E-08
Ljwgs_048453.1_s_at	6.373149722	1.10E-08
Ljwgs_147748.1_at	6.393076792	3.09E-07
Ljwgs_075731.1_s_at	6.470040753	5.34E-09
TM0936.13_at	6.587254447	6.03E-09
Ljwgs_052006.1_s_at	6.746893331	1.07E-08
chr4.CM0337.33.8_at	6.833898627	7.66E-09
chr3.CM0005.85_x_at	6.835804184	1.98E-09
chr5.CM0089.15_s_at	6.861061008	0.002487656
chr2.CM0201.58_at	6.901988091	2.29E-11
chr3.CM0005.85_at	6.996106023	5.93E-10
Ljwgs_030815.1_at	7.022040229	1.32E-09
chr6.CM0245.16_at	7.30197416	4.07E-10
chr4.CM0179.25_at	7.312660473	8.03E-12
chr3.CM0005.85.1_at	7.512992143	6.80E-09
chr5.TM0090.13_at	7.522631654	8.61E-05
Ljwgs_005472.1_at	7.53254543	3.91E-10
chr5.TM1077.34_at	7.644339927	6.74E-10
gi6448578_at	7.670759883	2.17E-11
Ljwgs_047343.1.1_at	7.769433855	3.33E-11
chr2.CM0102.46_s_at	7.861555731	1.47E-11
Ljwgs_037651.1_at	7.977177468	6.70E-10
chr4.CM0046.52_s_at	8.03577346	2.51E-11
Ljwgs_015164.1_at	8.067638344	2.32E-07
chr3.CM0005.73_at	8.072259467	1.28E-08
Ljwgs_037414.1_at	8.98334931	1.06E-08
chr5.CM0311.3_at	9.026665291	2.51E-09
chr4.CM0333.16_s_at	9.289084162	9.90E-13
TM0068.27.1_s_at	9.878126676	2.74E-14
gi9082286_at	9.989768562	3.72E-14
chr5.CM0571.54_at	10.30700684	2.11E-15
Ljwgs_017174.1_at	10.49777193	3.56E-10
TM1513.5_at	11.25716949	2.55E-14
