# Supplementary material for: Dissection of Symbiosis and Organ Development by Integrated Transcriptome Analysis of Lotus japonicus Mutant and Wild-Type Plants
Source: PLoS One. 2009 Aug 7;4(8):e6556. doi: 10.1371/journal.pone.0006556 (PMC2717213; doi:10.1371/journal.pone.0006556)
Supplement: Folder S1 — Inoculation time series (2.84 MB ZIP) [file pone.0006556.s009.zip › S1.INOCULATION TIME SERIES copy/1.1.Stage(s) total transcript analysis/1.1.3/1.1.3.cytokinin.txt]

Ljwgs_043946.1	4.1.1.2	[COG:COG0643 COG0784 COG0835] [GO:0000155 0000156 0004673]							ARR2_ARATH	Activator;Cytokininsignalingpathway;DNA-binding;Nuclearprotein;Phosphorylation;Sensorytransduction;Transcription;Transcriptionregulation;Two-componentregulatorysystem,Two-component response regulator ARR2 (Receiver-like protein 5).	3e-23	GO_ID:50422	TAIR|gene:2130094 SPTR:Q9ZWJ9 symbol:AT4G16110.1 [GO:0000156 "two-component response regulator activity" evidence=ISS] [GO:0003700 "transcription factor activity" evidence=ISS] [GO:0009736 "cytokinin mediated signaling" evidence=TAS] InterPro:IPR001005 Interpro:IPR009057 Pfam:PF00249 InterPro:IPR001789 Pfam:PF00072 PROSITE:PS50090 ProDom:PD000039 SMART:SM00448 PROSITE:PS50110 HSSP:O49397 TIGRFAMs…	1e-23
Ljwgs_043946.1	2.3.3	Type II secretion system [CLASS:03090] [PATH:ot03090 tab03090] [GO:0008978 0000156 0000155 0004673]							ARR2_ARATH	Activator;Cytokininsignalingpathway;DNA-binding;Nuclearprotein;Phosphorylation;Sensorytransduction;Transcription;Transcriptionregulation;Two-componentregulatorysystem,Two-component response regulator ARR2 (Receiver-like protein 5).	3e-23	GO_ID:50422	TAIR|gene:2130094 SPTR:Q9ZWJ9 symbol:AT4G16110.1 [GO:0000156 "two-component response regulator activity" evidence=ISS] [GO:0003700 "transcription factor activity" evidence=ISS] [GO:0009736 "cytokinin mediated signaling" evidence=TAS] InterPro:IPR001005 Interpro:IPR009057 Pfam:PF00249 InterPro:IPR001789 Pfam:PF00072 PROSITE:PS50090 ProDom:PD000039 SMART:SM00448 PROSITE:PS50110 HSSP:O49397 TIGRFAMs…	1e-23
Ljwgs_043946.1	3.2.1.2	Response regulator [GO:0000156] [COG:COG0784 COG2204 COG2197]							ARR2_ARATH	Activator;Cytokininsignalingpathway;DNA-binding;Nuclearprotein;Phosphorylation;Sensorytransduction;Transcription;Transcriptionregulation;Two-componentregulatorysystem,Two-component response regulator ARR2 (Receiver-like protein 5).	3e-23	GO_ID:50422	TAIR|gene:2130094 SPTR:Q9ZWJ9 symbol:AT4G16110.1 [GO:0000156 "two-component response regulator activity" evidence=ISS] [GO:0003700 "transcription factor activity" evidence=ISS] [GO:0009736 "cytokinin mediated signaling" evidence=TAS] InterPro:IPR001005 Interpro:IPR009057 Pfam:PF00249 InterPro:IPR001789 Pfam:PF00072 PROSITE:PS50090 ProDom:PD000039 SMART:SM00448 PROSITE:PS50110 HSSP:O49397 TIGRFAMs…	1e-23
Ljwgs_146628.1	99.1.4.5885	GO_ID:24873										GO_ID:24873	TAIR|gene:2059717 SPTR:Q9SIT0 symbol:AT2G01830.1 [GO:0009736 "cytokinin mediated signaling" evidence=TAS] InterPro:IPR003594 Pfam:PF02518 InterPro:IPR003661 InterPro:IPR004358 InterPro:IPR001789 InterPro:IPR006189 InterPro:IPR005467 Pfam:PF00072 Pfam:PF00512 SMART:SM00387 PROSITE:PS50109 PRINTS:PR00344 ProDom:PD000039 SMART:SM00448 PROSITE:PS50110 SMART:SM00388 EMBL:AC007069 EMBL:AJ278528 EMBL:AJ…	6e-35
Ljwgs_063375.1	99.1.4.5885	GO_ID:24873										GO_ID:24873	TAIR|gene:2059717 SPTR:Q9SIT0 symbol:AT2G01830.1 [GO:0009736 "cytokinin mediated signaling" evidence=TAS] InterPro:IPR003594 Pfam:PF02518 InterPro:IPR003661 InterPro:IPR004358 InterPro:IPR001789 InterPro:IPR006189 InterPro:IPR005467 Pfam:PF00072 Pfam:PF00512 SMART:SM00387 PROSITE:PS50109 PRINTS:PR00344 ProDom:PD000039 SMART:SM00448 PROSITE:PS50110 SMART:SM00388 EMBL:AC007069 EMBL:AJ278528 EMBL:AJ…	1e-88
chr3.TM1367.15	4.1.1.2	[COG:COG0643 COG0784 COG0835] [GO:0000155 0000156 0004673]	tel:tll1021	two-component hybrid sensor & regulator [KO:K02487]	5e-12	sll1292	COG0784	5e-11	ARR8_ARATH	Cytokininsignalingpathway;Nuclearprotein;Phosphorylation;Sensorytransduction;Transcription;Transcriptionregulation;Two-componentregulatorysystem,Two-component response regulator ARR8 (Response reactor 3).	1e-52	GO_ID:53579	TAIR|gene:2040281 SPTR:O80365 symbol:AT2G41310 [GO:0030528 "transcription regulator activity" evidence=TAS] [GO:0009736 "cytokinin mediated signaling" evidence=TAS] InterPro:IPR001789 Pfam:PF00072 ProDom:PD000039 SMART:SM00448 PROSITE:PS50110 EMBL:AC005662 EMBL:AB010917 EMBL:AY074643 PIR:T48853 GeneFarm:4125 SPTR:O80365	4e-53
chr3.TM1367.15	2.3.3.19	[COG:COG0784]	tel:tll1021	two-component hybrid sensor & regulator [KO:K02487]	5e-12	sll1292	COG0784	5e-11	ARR8_ARATH	Cytokininsignalingpathway;Nuclearprotein;Phosphorylation;Sensorytransduction;Transcription;Transcriptionregulation;Two-componentregulatorysystem,Two-component response regulator ARR8 (Response reactor 3).	1e-52	GO_ID:53579	TAIR|gene:2040281 SPTR:O80365 symbol:AT2G41310 [GO:0030528 "transcription regulator activity" evidence=TAS] [GO:0009736 "cytokinin mediated signaling" evidence=TAS] InterPro:IPR001789 Pfam:PF00072 ProDom:PD000039 SMART:SM00448 PROSITE:PS50110 EMBL:AC005662 EMBL:AB010917 EMBL:AY074643 PIR:T48853 GeneFarm:4125 SPTR:O80365	4e-53
chr3.TM1367.15	3.2.1.3	PILL type IV pili sensor histidine kinase/response regulator	tel:tll1021	two-component hybrid sensor & regulator [KO:K02487]	5e-12	sll1292	COG0784	5e-11	ARR8_ARATH	Cytokininsignalingpathway;Nuclearprotein;Phosphorylation;Sensorytransduction;Transcription;Transcriptionregulation;Two-componentregulatorysystem,Two-component response regulator ARR8 (Response reactor 3).	1e-52	GO_ID:53579	TAIR|gene:2040281 SPTR:O80365 symbol:AT2G41310 [GO:0030528 "transcription regulator activity" evidence=TAS] [GO:0009736 "cytokinin mediated signaling" evidence=TAS] InterPro:IPR001789 Pfam:PF00072 ProDom:PD000039 SMART:SM00448 PROSITE:PS50110 EMBL:AC005662 EMBL:AB010917 EMBL:AY074643 PIR:T48853 GeneFarm:4125 SPTR:O80365	4e-53
chr3.TM1367.15	2.3.3.23	PILL type IV pili sensor histidine kinase/response regulator [COG:COG0643 COG0784]	tel:tll1021	two-component hybrid sensor & regulator [KO:K02487]	5e-12	sll1292	COG0784	5e-11	ARR8_ARATH	Cytokininsignalingpathway;Nuclearprotein;Phosphorylation;Sensorytransduction;Transcription;Transcriptionregulation;Two-componentregulatorysystem,Two-component response regulator ARR8 (Response reactor 3).	1e-52	GO_ID:53579	TAIR|gene:2040281 SPTR:O80365 symbol:AT2G41310 [GO:0030528 "transcription regulator activity" evidence=TAS] [GO:0009736 "cytokinin mediated signaling" evidence=TAS] InterPro:IPR001789 Pfam:PF00072 ProDom:PD000039 SMART:SM00448 PROSITE:PS50110 EMBL:AC005662 EMBL:AB010917 EMBL:AY074643 PIR:T48853 GeneFarm:4125 SPTR:O80365	4e-53
chr3.TM1367.15	3.2.1.2	Response regulator [GO:0000156] [COG:COG0784 COG2204 COG2197]	tel:tll1021	two-component hybrid sensor & regulator [KO:K02487]	5e-12	sll1292	COG0784	5e-11	ARR8_ARATH	Cytokininsignalingpathway;Nuclearprotein;Phosphorylation;Sensorytransduction;Transcription;Transcriptionregulation;Two-componentregulatorysystem,Two-component response regulator ARR8 (Response reactor 3).	1e-52	GO_ID:53579	TAIR|gene:2040281 SPTR:O80365 symbol:AT2G41310 [GO:0030528 "transcription regulator activity" evidence=TAS] [GO:0009736 "cytokinin mediated signaling" evidence=TAS] InterPro:IPR001789 Pfam:PF00072 ProDom:PD000039 SMART:SM00448 PROSITE:PS50110 EMBL:AC005662 EMBL:AB010917 EMBL:AY074643 PIR:T48853 GeneFarm:4125 SPTR:O80365	4e-53
Ljwgs_073624.1	2.3.3.30	PILS two-component system sensor kinase PilS [EC:2.7.3.-] [COG:COG0642]	wsu:WS0975	cheA; hybrid histidine kinase [KO:K03407]	3e-19	VC1349_3	COG0642	7e-17	SLN1_YEAST	3D-structure;Completeproteome;Glycoprotein;Kinase;Membrane;Phosphorylation;Sensorytransduction;Transferase;Transmembrane;Two-componentregulatorysystem,Osmolarity two-component system protein SLN1 (EC 2.7.3.-).	1e-14	GO_ID:24873	TAIR|gene:2059717 SPTR:Q9SIT0 symbol:AT2G01830.1 [GO:0009736 "cytokinin mediated signaling" evidence=TAS] InterPro:IPR003594 Pfam:PF02518 InterPro:IPR003661 InterPro:IPR004358 InterPro:IPR001789 InterPro:IPR006189 InterPro:IPR005467 Pfam:PF00072 Pfam:PF00512 SMART:SM00387 PROSITE:PS50109 PRINTS:PR00344 ProDom:PD000039 SMART:SM00448 PROSITE:PS50110 SMART:SM00388 EMBL:AC007069 EMBL:AJ278528 EMBL:AJ…	4e-63
Ljwgs_073624.1	3.2.1.1.5	CHEA two-component system, chemotaxis family, sensor kinase CheA [EC:2.7.3.-] [COG:COG0643]	wsu:WS0975	cheA; hybrid histidine kinase [KO:K03407]	3e-19	VC1349_3	COG0642	7e-17	SLN1_YEAST	3D-structure;Completeproteome;Glycoprotein;Kinase;Membrane;Phosphorylation;Sensorytransduction;Transferase;Transmembrane;Two-componentregulatorysystem,Osmolarity two-component system protein SLN1 (EC 2.7.3.-).	1e-14	GO_ID:24873	TAIR|gene:2059717 SPTR:Q9SIT0 symbol:AT2G01830.1 [GO:0009736 "cytokinin mediated signaling" evidence=TAS] InterPro:IPR003594 Pfam:PF02518 InterPro:IPR003661 InterPro:IPR004358 InterPro:IPR001789 InterPro:IPR006189 InterPro:IPR005467 Pfam:PF00072 Pfam:PF00512 SMART:SM00387 PROSITE:PS50109 PRINTS:PR00344 ProDom:PD000039 SMART:SM00448 PROSITE:PS50110 SMART:SM00388 EMBL:AC007069 EMBL:AJ278528 EMBL:AJ…	4e-63
Ljwgs_073624.1	4.1.1.2.1	CHEA two-component system, chemotaxis family, sensor kinase CheA [EC:2.7.3.-]	wsu:WS0975	cheA; hybrid histidine kinase [KO:K03407]	3e-19	VC1349_3	COG0642	7e-17	SLN1_YEAST	3D-structure;Completeproteome;Glycoprotein;Kinase;Membrane;Phosphorylation;Sensorytransduction;Transferase;Transmembrane;Two-componentregulatorysystem,Osmolarity two-component system protein SLN1 (EC 2.7.3.-).	1e-14	GO_ID:24873	TAIR|gene:2059717 SPTR:Q9SIT0 symbol:AT2G01830.1 [GO:0009736 "cytokinin mediated signaling" evidence=TAS] InterPro:IPR003594 Pfam:PF02518 InterPro:IPR003661 InterPro:IPR004358 InterPro:IPR001789 InterPro:IPR006189 InterPro:IPR005467 Pfam:PF00072 Pfam:PF00512 SMART:SM00387 PROSITE:PS50109 PRINTS:PR00344 ProDom:PD000039 SMART:SM00448 PROSITE:PS50110 SMART:SM00388 EMBL:AC007069 EMBL:AJ278528 EMBL:AJ…	4e-63
Ljwgs_024610.1	99.1.4.5885	GO_ID:24873										GO_ID:24873	TAIR|gene:2059717 SPTR:Q9SIT0 symbol:AT2G01830.1 [GO:0009736 "cytokinin mediated signaling" evidence=TAS] InterPro:IPR003594 Pfam:PF02518 InterPro:IPR003661 InterPro:IPR004358 InterPro:IPR001789 InterPro:IPR006189 InterPro:IPR005467 Pfam:PF00072 Pfam:PF00512 SMART:SM00387 PROSITE:PS50109 PRINTS:PR00344 ProDom:PD000039 SMART:SM00448 PROSITE:PS50110 SMART:SM00388 EMBL:AC007069 EMBL:AJ278528 EMBL:AJ…	1e-44
