# Supplementary material for: Dissection of Symbiosis and Organ Development by Integrated Transcriptome Analysis of Lotus japonicus Mutant and Wild-Type Plants
Source: PLoS One. 2009 Aug 7;4(8):e6556. doi: 10.1371/journal.pone.0006556 (PMC2717213; doi:10.1371/journal.pone.0006556)
Supplement: Folder S1 — Inoculation time series (2.84 MB ZIP) [file pone.0006556.s009.zip › S1.INOCULATION TIME SERIES copy/1.1.Stage(s) total transcript analysis/1.1.3/-1.1.3.ID-ANU.txt]

Identifier	BIN code	BIN name	BlastX KEGG Identifier	BlastX KEGG Description	BlastX KEGG E-value	BlastX COG Identifier	BlastX COG Description	BlastX COG E-value	BlastX Swiss-Prot Identifier	BlastX Swiss-Prot Description	BlastX Swiss-Prot E-value	BlastX Gene Ontology Identifier	BlastX Gene Ontology Description	BlastX Gene Ontology E-value
Ljwgs_023736.1	1.9.9.1	E1.14.99.36, BCDO beta-carotene 15,15-monooxygenase [EC:1.14.99.36]	ava:Ava_3710	retinal pigment epithelial membrane protein [EC:1.14.99.36] [KO:K00515]	4e-36	Rv0913c	COG3670	1e-24
Ljwgs_078534.1	99.1.3.2.1009	DR206_PEA							DR206_PEA	Pathogenesis-relatedprotein;Plantdefense,Disease resistance response protein 206.	5e-68	GO_ID:2597	TAIR|gene:2024592 SPTR:Q9SH66 symbol:AT1G64160.1 [GO:0005554 "molecular function unknown" evidence=ND] [GO:0006952 "defense response" evidence=ISS] [GO:0009807 "lignan biosynthesis" evidence=ISS] InterPro:IPR004265 Pfam:PF03018 EMBL:AC007764 EMBL:BT010486 EMBL:AK175255 EMBL:AK176738 PIR:A96666 SPTR:Q9SH66	9e-44
Ljwgs_078534.1	99.1.4.5006	GO_ID:2597							DR206_PEA	Pathogenesis-relatedprotein;Plantdefense,Disease resistance response protein 206.	5e-68	GO_ID:2597	TAIR|gene:2024592 SPTR:Q9SH66 symbol:AT1G64160.1 [GO:0005554 "molecular function unknown" evidence=ND] [GO:0006952 "defense response" evidence=ISS] [GO:0009807 "lignan biosynthesis" evidence=ISS] InterPro:IPR004265 Pfam:PF03018 EMBL:AC007764 EMBL:BT010486 EMBL:AK175255 EMBL:AK176738 PIR:A96666 SPTR:Q9SH66	9e-44
gi45624670	99.2	Unclassified without homolog
chr5.CM0494.22	99.1.4.1401	GO_ID:8904							APG_ARATH	Signal,Anter-specific proline-rich protein APG precursor.	2e-10	GO_ID:8904	TAIR|gene:2144557 SPTR:Q9LZS7 symbol:AT5G03610.1 [GO:0016789 "carboxylic ester hydrolase activity" evidence=ISS] INTERPRO:IPR001087 Pfam:PF00657 EMBL:AL162506 EMBL:AY085113 EMBL:AF360329 PIR:T48388 SPTR:Q9LZS7	1e-33
chr5.CM0494.22	99.1.3.2.1717	APG_ARATH							APG_ARATH	Signal,Anter-specific proline-rich protein APG precursor.	2e-10	GO_ID:8904	TAIR|gene:2144557 SPTR:Q9LZS7 symbol:AT5G03610.1 [GO:0016789 "carboxylic ester hydrolase activity" evidence=ISS] INTERPRO:IPR001087 Pfam:PF00657 EMBL:AL162506 EMBL:AY085113 EMBL:AF360329 PIR:T48388 SPTR:Q9LZS7	1e-33
TM0445.10	99.1.4.8439	GO_ID:37022										GO_ID:37022	TAIR|gene:3687530 SPTR:Q9LE02 symbol:AT1G18290.1 [GO:0005554 "molecular function unknown" evidence=ND] EMBL:AC069551 EMBL:AC013354 EMBL:AY735515 EMBL:AY773813 PIR:E86317 SPTR:Q9LE02	2e-24
Ljwgs_050682.1	1.10.1.2	E2.5.1.1 dimethylallyltranstransferase [EC:2.5.1.1] [COG:COG0142] [GO:0004161]	ath:At4g36810	AP22.99; geranylgeranyl pyrophosphate synthase (GGPS1) / GGPP synthetase / farnesyltranstransferase [EC:2.5.1.1 2.5.1.10 2.5.1.29] [KO:K00787 K00795 K00804]	2e-129	slr0739	COG0142	5e-88	GGPPS_ARATH	Carotenoidbiosynthesis;Chloroplast;Isoprenebiosynthesis;Multifunctionalenzyme;Plastid;Transferase;Transitpeptide,Geranylgeranyl pyrophosphate synthetase, chloroplast precursor (GGPP synthetase) (GGPS) [Includes: Dimethylallyltranstransferase (EC 2.5.1.1); Geranyltranstransferase (EC 2.5.1.10); Farnesyltranstransferase (EC 2.5.1.29)].	1e-129	GO_ID:49410	TAIR|gene:2089540 SPTR:Q9LUD9 symbol:AT3G14550.1 [GO:0004311 "farnesyltranstransferase activity" evidence=IDA] [GO:0008299 "isoprenoid biosynthesis" evidence=ISS] InterPro:IPR000092 Pfam:PF00348 PROSITE:PS00723 PROSITE:PS00444 EMBL:AB023038 SPTR:Q9LUD9	1e-115
Ljwgs_050682.1	1.3.5.15	E2.5.1.29 geranylgeranyl pyrophosphate synthetase [EC:2.5.1.29] [COG:COG0142] [GO:0004311]	ath:At4g36810	AP22.99; geranylgeranyl pyrophosphate synthase (GGPS1) / GGPP synthetase / farnesyltranstransferase [EC:2.5.1.1 2.5.1.10 2.5.1.29] [KO:K00787 K00795 K00804]	2e-129	slr0739	COG0142	5e-88	GGPPS_ARATH	Carotenoidbiosynthesis;Chloroplast;Isoprenebiosynthesis;Multifunctionalenzyme;Plastid;Transferase;Transitpeptide,Geranylgeranyl pyrophosphate synthetase, chloroplast precursor (GGPP synthetase) (GGPS) [Includes: Dimethylallyltranstransferase (EC 2.5.1.1); Geranyltranstransferase (EC 2.5.1.10); Farnesyltranstransferase (EC 2.5.1.29)].	1e-129	GO_ID:49410	TAIR|gene:2089540 SPTR:Q9LUD9 symbol:AT3G14550.1 [GO:0004311 "farnesyltranstransferase activity" evidence=IDA] [GO:0008299 "isoprenoid biosynthesis" evidence=ISS] InterPro:IPR000092 Pfam:PF00348 PROSITE:PS00723 PROSITE:PS00444 EMBL:AB023038 SPTR:Q9LUD9	1e-115
Ljwgs_050682.1	1.3.5.33	E2.5.1.30, gerCC heptaprenyl diphosphate synthase [EC:2.5.1.30] [COG:COG0142] [GO:0000010]	ath:At4g36810	AP22.99; geranylgeranyl pyrophosphate synthase (GGPS1) / GGPP synthetase / farnesyltranstransferase [EC:2.5.1.1 2.5.1.10 2.5.1.29] [KO:K00787 K00795 K00804]	2e-129	slr0739	COG0142	5e-88	GGPPS_ARATH	Carotenoidbiosynthesis;Chloroplast;Isoprenebiosynthesis;Multifunctionalenzyme;Plastid;Transferase;Transitpeptide,Geranylgeranyl pyrophosphate synthetase, chloroplast precursor (GGPP synthetase) (GGPS) [Includes: Dimethylallyltranstransferase (EC 2.5.1.1); Geranyltranstransferase (EC 2.5.1.10); Farnesyltranstransferase (EC 2.5.1.29)].	1e-129	GO_ID:49410	TAIR|gene:2089540 SPTR:Q9LUD9 symbol:AT3G14550.1 [GO:0004311 "farnesyltranstransferase activity" evidence=IDA] [GO:0008299 "isoprenoid biosynthesis" evidence=ISS] InterPro:IPR000092 Pfam:PF00348 PROSITE:PS00723 PROSITE:PS00444 EMBL:AB023038 SPTR:Q9LUD9	1e-115
Ljwgs_050682.1	1.10.1.3	E2.5.1.10, ispA geranyltranstransferase [EC:2.5.1.10] [COG:COG0142] [GO:0004337]	ath:At4g36810	AP22.99; geranylgeranyl pyrophosphate synthase (GGPS1) / GGPP synthetase / farnesyltranstransferase [EC:2.5.1.1 2.5.1.10 2.5.1.29] [KO:K00787 K00795 K00804]	2e-129	slr0739	COG0142	5e-88	GGPPS_ARATH	Carotenoidbiosynthesis;Chloroplast;Isoprenebiosynthesis;Multifunctionalenzyme;Plastid;Transferase;Transitpeptide,Geranylgeranyl pyrophosphate synthetase, chloroplast precursor (GGPP synthetase) (GGPS) [Includes: Dimethylallyltranstransferase (EC 2.5.1.1); Geranyltranstransferase (EC 2.5.1.10); Farnesyltranstransferase (EC 2.5.1.29)].	1e-129	GO_ID:49410	TAIR|gene:2089540 SPTR:Q9LUD9 symbol:AT3G14550.1 [GO:0004311 "farnesyltranstransferase activity" evidence=IDA] [GO:0008299 "isoprenoid biosynthesis" evidence=ISS] InterPro:IPR000092 Pfam:PF00348 PROSITE:PS00723 PROSITE:PS00444 EMBL:AB023038 SPTR:Q9LUD9	1e-115
Ljwgs_050682.1	1.3.5.14	E2.5.1.10, ispA geranyltranstransferase [EC:2.5.1.10] [COG:COG0142] [GO:0004337]	ath:At4g36810	AP22.99; geranylgeranyl pyrophosphate synthase (GGPS1) / GGPP synthetase / farnesyltranstransferase [EC:2.5.1.1 2.5.1.10 2.5.1.29] [KO:K00787 K00795 K00804]	2e-129	slr0739	COG0142	5e-88	GGPPS_ARATH	Carotenoidbiosynthesis;Chloroplast;Isoprenebiosynthesis;Multifunctionalenzyme;Plastid;Transferase;Transitpeptide,Geranylgeranyl pyrophosphate synthetase, chloroplast precursor (GGPP synthetase) (GGPS) [Includes: Dimethylallyltranstransferase (EC 2.5.1.1); Geranyltranstransferase (EC 2.5.1.10); Farnesyltranstransferase (EC 2.5.1.29)].	1e-129	GO_ID:49410	TAIR|gene:2089540 SPTR:Q9LUD9 symbol:AT3G14550.1 [GO:0004311 "farnesyltranstransferase activity" evidence=IDA] [GO:0008299 "isoprenoid biosynthesis" evidence=ISS] InterPro:IPR000092 Pfam:PF00348 PROSITE:PS00723 PROSITE:PS00444 EMBL:AB023038 SPTR:Q9LUD9	1e-115
Ljwgs_050682.1	1.3.5.13	E2.5.1.1 dimethylallyltranstransferase [EC:2.5.1.1] [COG:COG0142] [GO:0004161]	ath:At4g36810	AP22.99; geranylgeranyl pyrophosphate synthase (GGPS1) / GGPP synthetase / farnesyltranstransferase [EC:2.5.1.1 2.5.1.10 2.5.1.29] [KO:K00787 K00795 K00804]	2e-129	slr0739	COG0142	5e-88	GGPPS_ARATH	Carotenoidbiosynthesis;Chloroplast;Isoprenebiosynthesis;Multifunctionalenzyme;Plastid;Transferase;Transitpeptide,Geranylgeranyl pyrophosphate synthetase, chloroplast precursor (GGPP synthetase) (GGPS) [Includes: Dimethylallyltranstransferase (EC 2.5.1.1); Geranyltranstransferase (EC 2.5.1.10); Farnesyltranstransferase (EC 2.5.1.29)].	1e-129	GO_ID:49410	TAIR|gene:2089540 SPTR:Q9LUD9 symbol:AT3G14550.1 [GO:0004311 "farnesyltranstransferase activity" evidence=IDA] [GO:0008299 "isoprenoid biosynthesis" evidence=ISS] InterPro:IPR000092 Pfam:PF00348 PROSITE:PS00723 PROSITE:PS00444 EMBL:AB023038 SPTR:Q9LUD9	1e-115
Ljwgs_050682.1	1.10.1.4	E2.5.1.29 geranylgeranyl pyrophosphate synthetase [EC:2.5.1.29] [COG:COG0142] [GO:0004311]	ath:At4g36810	AP22.99; geranylgeranyl pyrophosphate synthase (GGPS1) / GGPP synthetase / farnesyltranstransferase [EC:2.5.1.1 2.5.1.10 2.5.1.29] [KO:K00787 K00795 K00804]	2e-129	slr0739	COG0142	5e-88	GGPPS_ARATH	Carotenoidbiosynthesis;Chloroplast;Isoprenebiosynthesis;Multifunctionalenzyme;Plastid;Transferase;Transitpeptide,Geranylgeranyl pyrophosphate synthetase, chloroplast precursor (GGPP synthetase) (GGPS) [Includes: Dimethylallyltranstransferase (EC 2.5.1.1); Geranyltranstransferase (EC 2.5.1.10); Farnesyltranstransferase (EC 2.5.1.29)].	1e-129	GO_ID:49410	TAIR|gene:2089540 SPTR:Q9LUD9 symbol:AT3G14550.1 [GO:0004311 "farnesyltranstransferase activity" evidence=IDA] [GO:0008299 "isoprenoid biosynthesis" evidence=ISS] InterPro:IPR000092 Pfam:PF00348 PROSITE:PS00723 PROSITE:PS00444 EMBL:AB023038 SPTR:Q9LUD9	1e-115
Ljwgs_074659.1	3.1.3.22	TC.POT proton-dependent oligopeptide transporter, POT family [COG:COG3104] [TC:2.A.17]	hsa:6564	SLC15A1; solute carrier family 15 (oligopeptide transporter), member 1 [KO:K03305]	9e-20				PTR2_ARATH	Membrane;Peptidetransport;Proteintransport;Transmembrane;Transport,Peptide transporter PTR2 (Histidine transporting protein).	5e-63	GO_ID:22547	TAIR|gene:2041139 SPTR:Q9ZPS2 symbol:AT2G02020.1 [GO:0005215 "transporter activity" evidence=ISS] [GO:0006857 "oligopeptide transport" evidence=ISS] [GO:0016020 "membrane" evidence=ISS] InterPro:IPR000109 Pfam:PF00854 GO:GO:0006810 GO:GO:0016020 PROSITE:PS01022 PROSITE:PS01023 EMBL:AC006532 PIR:A84432 SPTR:Q9ZPS2	2e-62
Ljwgs_021181.1	1.2.6.9	E1.11.1.7 peroxidase [EC:1.11.1.7] [GO:0004601]	ath:At5g06720	MPH15.8; peroxidase, putative [EC:1.11.1.7] [KO:K00430]	4e-69				PER53_ARATH	3D-structure;Calcium;Glycoprotein;Heme;Hydrogenperoxide;Iron;Metal-binding;Multigenefamily;Oxidoreductase;Peroxidase;Pyrrolidonecarboxylicacid;Signal,Peroxidase 53 precursor (EC 1.11.1.7) (Atperox P53) (ATPA2).	2e-69	GO_ID:29236	TAIR|gene:2028279 SPTR:Q96512 symbol:AT1G44970.1 [GO:0004601 "peroxidase activity" evidence=ISS] InterPro:IPR002016 InterPro:IPR000823 Pfam:PF00141 InterPro:IPR010255 PROSITE:PS00435 PROSITE:PS00436 PRINTS:PR00458 PROSITE:PS50873 PRINTS:PR00461 EMBL:AC020576 EMBL:X98804 EMBL:AC007915 EMBL:BT008612 EMBL:AY086626 HSSP:Q42578 GeneFarm:1834 SPTR:Q96512	2e-46
Ljwgs_021181.1	1.3.11.18	E1.11.1.7 peroxidase [EC:1.11.1.7] [GO:0004601]	ath:At5g06720	MPH15.8; peroxidase, putative [EC:1.11.1.7] [KO:K00430]	4e-69				PER53_ARATH	3D-structure;Calcium;Glycoprotein;Heme;Hydrogenperoxide;Iron;Metal-binding;Multigenefamily;Oxidoreductase;Peroxidase;Pyrrolidonecarboxylicacid;Signal,Peroxidase 53 precursor (EC 1.11.1.7) (Atperox P53) (ATPA2).	2e-69	GO_ID:29236	TAIR|gene:2028279 SPTR:Q96512 symbol:AT1G44970.1 [GO:0004601 "peroxidase activity" evidence=ISS] InterPro:IPR002016 InterPro:IPR000823 Pfam:PF00141 InterPro:IPR010255 PROSITE:PS00435 PROSITE:PS00436 PRINTS:PR00458 PROSITE:PS50873 PRINTS:PR00461 EMBL:AC020576 EMBL:X98804 EMBL:AC007915 EMBL:BT008612 EMBL:AY086626 HSSP:Q42578 GeneFarm:1834 SPTR:Q96512	2e-46
Ljwgs_021181.1	1.5.13.21	E1.11.1.7 peroxidase [EC:1.11.1.7] [GO:0004601]	ath:At5g06720	MPH15.8; peroxidase, putative [EC:1.11.1.7] [KO:K00430]	4e-69				PER53_ARATH	3D-structure;Calcium;Glycoprotein;Heme;Hydrogenperoxide;Iron;Metal-binding;Multigenefamily;Oxidoreductase;Peroxidase;Pyrrolidonecarboxylicacid;Signal,Peroxidase 53 precursor (EC 1.11.1.7) (Atperox P53) (ATPA2).	2e-69	GO_ID:29236	TAIR|gene:2028279 SPTR:Q96512 symbol:AT1G44970.1 [GO:0004601 "peroxidase activity" evidence=ISS] InterPro:IPR002016 InterPro:IPR000823 Pfam:PF00141 InterPro:IPR010255 PROSITE:PS00435 PROSITE:PS00436 PRINTS:PR00458 PROSITE:PS50873 PRINTS:PR00461 EMBL:AC020576 EMBL:X98804 EMBL:AC007915 EMBL:BT008612 EMBL:AY086626 HSSP:Q42578 GeneFarm:1834 SPTR:Q96512	2e-46
Ljwgs_021181.1	1.10.6.4	E1.11.1.7 peroxidase [EC:1.11.1.7] [GO:0004601]	ath:At5g06720	MPH15.8; peroxidase, putative [EC:1.11.1.7] [KO:K00430]	4e-69				PER53_ARATH	3D-structure;Calcium;Glycoprotein;Heme;Hydrogenperoxide;Iron;Metal-binding;Multigenefamily;Oxidoreductase;Peroxidase;Pyrrolidonecarboxylicacid;Signal,Peroxidase 53 precursor (EC 1.11.1.7) (Atperox P53) (ATPA2).	2e-69	GO_ID:29236	TAIR|gene:2028279 SPTR:Q96512 symbol:AT1G44970.1 [GO:0004601 "peroxidase activity" evidence=ISS] InterPro:IPR002016 InterPro:IPR000823 Pfam:PF00141 InterPro:IPR010255 PROSITE:PS00435 PROSITE:PS00436 PRINTS:PR00458 PROSITE:PS50873 PRINTS:PR00461 EMBL:AC020576 EMBL:X98804 EMBL:AC007915 EMBL:BT008612 EMBL:AY086626 HSSP:Q42578 GeneFarm:1834 SPTR:Q96512	2e-46
Ljwgs_025093.1	1.10.7.6	E2.4.1.91 flavonol 3-O-glucosyltransferase [EC:2.4.1.91] [GO:0047893] [CAZy:GT1]	ath:At4g15280	FCAALL.255; UDP-glucoronosyl/UDP-glucosyl transferase family protein [EC:2.4.1.91] [KO:K00724]	3e-35				HQGT_ARATH	Glycosyltransferase;Transferase,Probable hydroquinone glucosyltransferase (EC 2.4.1.218) (Arbutin synthase).	4e-75	GO_ID:6429	TAIR|gene:2125022 SPTR:Q9M156 symbol:AT4G01070.1 [GO:0016757 "transferase activity, transferring glycosyl groups" evidence=ISS] [GO:0008194 "UDP-glycosyltransferase activity" evidence=ISS;IDA] [GO:0042178 "xenobiotic catabolism" evidence=IDA] [GO:0009636 "response to toxin" evidence=IDA] [GO:0035251 "UDP-glucosyltransferase activity" evidence=IMP] [GO:0006805 "xenobiotic metabolism" evidence=IMP]…	1e-75
chr1.CM0113.47	99.1.4.5991	GO_ID:32319										GO_ID:32319	TAIR|gene:2132825 SPTR:Q9T007 symbol:AT4G35200.1 [GO:0000004 "biological process unknown" evidence=ND] [GO:0005554 "molecular function unknown" evidence=ND] Interpro:IPR000264 GO:GO:0006810 InterPro:IPR004320 Pfam:PF03087 EMBL:AL035522 EMBL:AL161587 PIR:T04967 SPTR:Q9T007	2e-42
chr1.TM0523.14	99.1.4.8660	GO_ID:21712							MYBF_ARATH	Activator;DNA-binding;Nuclearprotein;Transcription;Transcriptionregulation,Putative Myb family transcription factor At1g14600.	7e-16	GO_ID:21712	TAIR|gene:2163851 SPTR:Q9FJV5 symbol:AT5G42630.1 [GO:0003700 "transcription factor activity" evidence=ISS] [GO:0045449 "regulation of transcription" evidence=TAS] [GO:0003677 "DNA binding" evidence=ISS] EMBL:AB013391 EMBL:AY048691 HSSP:O49397 InterPro:IPR001005 InterPro:IPR006447 Pfam:PF00249 TIGRFAMs:TIGR01557 SPTR:Q9FJV5	5e-39
chr1.TM0523.14	99.1.3.2.1953	MYBF_ARATH							MYBF_ARATH	Activator;DNA-binding;Nuclearprotein;Transcription;Transcriptionregulation,Putative Myb family transcription factor At1g14600.	7e-16	GO_ID:21712	TAIR|gene:2163851 SPTR:Q9FJV5 symbol:AT5G42630.1 [GO:0003700 "transcription factor activity" evidence=ISS] [GO:0045449 "regulation of transcription" evidence=TAS] [GO:0003677 "DNA binding" evidence=ISS] EMBL:AB013391 EMBL:AY048691 HSSP:O49397 InterPro:IPR001005 InterPro:IPR006447 Pfam:PF00249 TIGRFAMs:TIGR01557 SPTR:Q9FJV5	5e-39
Ljwgs_074952.1	99.1.4.1401	GO_ID:8904										GO_ID:8904	TAIR|gene:2144557 SPTR:Q9LZS7 symbol:AT5G03610.1 [GO:0016789 "carboxylic ester hydrolase activity" evidence=ISS] INTERPRO:IPR001087 Pfam:PF00657 EMBL:AL162506 EMBL:AY085113 EMBL:AF360329 PIR:T48388 SPTR:Q9LZS7	6e-20
chr1.CM0215.32	99.1.4.5582	GO_ID:28819										GO_ID:28819	TAIR|gene:2030877 SPTR:Q9LMT7 symbol:AT1G17930.1 [GO:0005554 "molecular function unknown" evidence=ND] [GO:0000004 "biological process unknown" evidence=ND] [GO:0008372 "cellular component unknown" evidence=ND] EMBL:AC034106 EMBL:AK221477 PIR:E86314 SPTR:Q9LMT7	2e-30
Ljwgs_036129.1	1.10.7.9	E1.14.13.21 flavonoid 3-monooxygenase [EC:1.14.13.21] [GO:0016711]	ath:At5g07990	F13G24.190; cytochrome P450 75A5 / flavonoid 3-monooxygenase / flavonoid 3-hydroxylase (F3H) (F35H) (TT7) [EC:1.14.13.21] [KO:K05280]	1e-46	CC2997	COG2124	6e-15	C78A4_PINRA	Heme;Iron;Metal-binding;Monooxygenase;Oxidoreductase,Cytochrome P450 78A4 (EC 1.14.-.-).	3e-87	GO_ID:24154	TAIR|gene:2023847 SPTR:Q9LMX7 symbol:AT1G13710.1 [GO:0019825 "oxygen binding" evidence=ISS] InterPro:IPR001128 Pfam:PF00067 InterPro:IPR002403 InterPro:IPR002401 PRINTS:PR00463 PRINTS:PR00385 PROSITE:PS00086 PRINTS:PR00465 EMBL:AC027656 EMBL:BT022025 PIR:E86270 SPTR:Q9LMX7	2e-97
Ljwgs_036129.1	1.11.14.4	E1.14.-.- [EC:1.14.-.-] [COG:COG2124]	ath:At5g07990	F13G24.190; cytochrome P450 75A5 / flavonoid 3-monooxygenase / flavonoid 3-hydroxylase (F3H) (F35H) (TT7) [EC:1.14.13.21] [KO:K05280]	1e-46	CC2997	COG2124	6e-15	C78A4_PINRA	Heme;Iron;Metal-binding;Monooxygenase;Oxidoreductase,Cytochrome P450 78A4 (EC 1.14.-.-).	3e-87	GO_ID:24154	TAIR|gene:2023847 SPTR:Q9LMX7 symbol:AT1G13710.1 [GO:0019825 "oxygen binding" evidence=ISS] InterPro:IPR001128 Pfam:PF00067 InterPro:IPR002403 InterPro:IPR002401 PRINTS:PR00463 PRINTS:PR00385 PROSITE:PS00086 PRINTS:PR00465 EMBL:AC027656 EMBL:BT022025 PIR:E86270 SPTR:Q9LMX7	2e-97
Ljwgs_036129.1	1.10.3.12	E1.14.-.- [EC:1.14.-.-] [COG:COG2124]	ath:At5g07990	F13G24.190; cytochrome P450 75A5 / flavonoid 3-monooxygenase / flavonoid 3-hydroxylase (F3H) (F35H) (TT7) [EC:1.14.13.21] [KO:K05280]	1e-46	CC2997	COG2124	6e-15	C78A4_PINRA	Heme;Iron;Metal-binding;Monooxygenase;Oxidoreductase,Cytochrome P450 78A4 (EC 1.14.-.-).	3e-87	GO_ID:24154	TAIR|gene:2023847 SPTR:Q9LMX7 symbol:AT1G13710.1 [GO:0019825 "oxygen binding" evidence=ISS] InterPro:IPR001128 Pfam:PF00067 InterPro:IPR002403 InterPro:IPR002401 PRINTS:PR00463 PRINTS:PR00385 PROSITE:PS00086 PRINTS:PR00465 EMBL:AC027656 EMBL:BT022025 PIR:E86270 SPTR:Q9LMX7	2e-97
Ljwgs_036129.1	1.10.6.12	E1.14.-.- [EC:1.14.-.-] [COG:COG2124]	ath:At5g07990	F13G24.190; cytochrome P450 75A5 / flavonoid 3-monooxygenase / flavonoid 3-hydroxylase (F3H) (F35H) (TT7) [EC:1.14.13.21] [KO:K05280]	1e-46	CC2997	COG2124	6e-15	C78A4_PINRA	Heme;Iron;Metal-binding;Monooxygenase;Oxidoreductase,Cytochrome P450 78A4 (EC 1.14.-.-).	3e-87	GO_ID:24154	TAIR|gene:2023847 SPTR:Q9LMX7 symbol:AT1G13710.1 [GO:0019825 "oxygen binding" evidence=ISS] InterPro:IPR001128 Pfam:PF00067 InterPro:IPR002403 InterPro:IPR002401 PRINTS:PR00463 PRINTS:PR00385 PROSITE:PS00086 PRINTS:PR00465 EMBL:AC027656 EMBL:BT022025 PIR:E86270 SPTR:Q9LMX7	2e-97
Ljwgs_036129.1	1.3.3.23	E1.14.14.1 unspecific monooxygenase [EC:1.14.14.1] [COG:COG2124] [GO:0050381]	ath:At5g07990	F13G24.190; cytochrome P450 75A5 / flavonoid 3-monooxygenase / flavonoid 3-hydroxylase (F3H) (F35H) (TT7) [EC:1.14.13.21] [KO:K05280]	1e-46	CC2997	COG2124	6e-15	C78A4_PINRA	Heme;Iron;Metal-binding;Monooxygenase;Oxidoreductase,Cytochrome P450 78A4 (EC 1.14.-.-).	3e-87	GO_ID:24154	TAIR|gene:2023847 SPTR:Q9LMX7 symbol:AT1G13710.1 [GO:0019825 "oxygen binding" evidence=ISS] InterPro:IPR001128 Pfam:PF00067 InterPro:IPR002403 InterPro:IPR002401 PRINTS:PR00463 PRINTS:PR00385 PROSITE:PS00086 PRINTS:PR00465 EMBL:AC027656 EMBL:BT022025 PIR:E86270 SPTR:Q9LMX7	2e-97
Ljwgs_036129.1	1.5.14.29	E1.14.14.1 unspecific monooxygenase [EC:1.14.14.1] [COG:COG2124] [GO:0050381]	ath:At5g07990	F13G24.190; cytochrome P450 75A5 / flavonoid 3-monooxygenase / flavonoid 3-hydroxylase (F3H) (F35H) (TT7) [EC:1.14.13.21] [KO:K05280]	1e-46	CC2997	COG2124	6e-15	C78A4_PINRA	Heme;Iron;Metal-binding;Monooxygenase;Oxidoreductase,Cytochrome P450 78A4 (EC 1.14.-.-).	3e-87	GO_ID:24154	TAIR|gene:2023847 SPTR:Q9LMX7 symbol:AT1G13710.1 [GO:0019825 "oxygen binding" evidence=ISS] InterPro:IPR001128 Pfam:PF00067 InterPro:IPR002403 InterPro:IPR002401 PRINTS:PR00463 PRINTS:PR00385 PROSITE:PS00086 PRINTS:PR00465 EMBL:AC027656 EMBL:BT022025 PIR:E86270 SPTR:Q9LMX7	2e-97
Ljwgs_036129.1	1.1.7.13	E1.14.-.- [EC:1.14.-.-] [COG:COG2124]	ath:At5g07990	F13G24.190; cytochrome P450 75A5 / flavonoid 3-monooxygenase / flavonoid 3-hydroxylase (F3H) (F35H) (TT7) [EC:1.14.13.21] [KO:K05280]	1e-46	CC2997	COG2124	6e-15	C78A4_PINRA	Heme;Iron;Metal-binding;Monooxygenase;Oxidoreductase,Cytochrome P450 78A4 (EC 1.14.-.-).	3e-87	GO_ID:24154	TAIR|gene:2023847 SPTR:Q9LMX7 symbol:AT1G13710.1 [GO:0019825 "oxygen binding" evidence=ISS] InterPro:IPR001128 Pfam:PF00067 InterPro:IPR002403 InterPro:IPR002401 PRINTS:PR00463 PRINTS:PR00385 PROSITE:PS00086 PRINTS:PR00465 EMBL:AC027656 EMBL:BT022025 PIR:E86270 SPTR:Q9LMX7	2e-97
Ljwgs_036129.1	1.11.4.6	E1.14.-.- [EC:1.14.-.-] [COG:COG2124]	ath:At5g07990	F13G24.190; cytochrome P450 75A5 / flavonoid 3-monooxygenase / flavonoid 3-hydroxylase (F3H) (F35H) (TT7) [EC:1.14.13.21] [KO:K05280]	1e-46	CC2997	COG2124	6e-15	C78A4_PINRA	Heme;Iron;Metal-binding;Monooxygenase;Oxidoreductase,Cytochrome P450 78A4 (EC 1.14.-.-).	3e-87	GO_ID:24154	TAIR|gene:2023847 SPTR:Q9LMX7 symbol:AT1G13710.1 [GO:0019825 "oxygen binding" evidence=ISS] InterPro:IPR001128 Pfam:PF00067 InterPro:IPR002403 InterPro:IPR002401 PRINTS:PR00463 PRINTS:PR00385 PROSITE:PS00086 PRINTS:PR00465 EMBL:AC027656 EMBL:BT022025 PIR:E86270 SPTR:Q9LMX7	2e-97
Ljwgs_036129.1	1.11.4.2	E1.14.14.1 unspecific monooxygenase [EC:1.14.14.1] [COG:COG2124] [GO:0050381]	ath:At5g07990	F13G24.190; cytochrome P450 75A5 / flavonoid 3-monooxygenase / flavonoid 3-hydroxylase (F3H) (F35H) (TT7) [EC:1.14.13.21] [KO:K05280]	1e-46	CC2997	COG2124	6e-15	C78A4_PINRA	Heme;Iron;Metal-binding;Monooxygenase;Oxidoreductase,Cytochrome P450 78A4 (EC 1.14.-.-).	3e-87	GO_ID:24154	TAIR|gene:2023847 SPTR:Q9LMX7 symbol:AT1G13710.1 [GO:0019825 "oxygen binding" evidence=ISS] InterPro:IPR001128 Pfam:PF00067 InterPro:IPR002403 InterPro:IPR002401 PRINTS:PR00463 PRINTS:PR00385 PROSITE:PS00086 PRINTS:PR00465 EMBL:AC027656 EMBL:BT022025 PIR:E86270 SPTR:Q9LMX7	2e-97
chr4.CM0126.139	99.1.4.7897	GO_ID:55331										GO_ID:55331	TAIR|gene:2139736 SPTR:Q9T0E5 symbol:AT4G11780.1 [GO:0005554 "molecular function unknown" evidence=ND] [GO:0000004 "biological process unknown" evidence=ND] EMBL:AL161532 EMBL:AL049500 PIR:T04225 SPTR:Q9T0E5	2e-16
Ljwgs_027665.0.1	99.2	Unclassified without homolog
Ljwgs_114941.1	99.1.3.2.1580	EXPB3_ARATH							EXPB3_ARATH	Cellwall;Multigenefamily;Signal,Beta-expansin 3 precursor (AtEXPB3) (At-EXPB3) (Ath-ExpBeta-1.6).	2e-39
Ljwgs_021666.1	3.3.10.117	BMPR1 bone morphogenetic protein receptor, type I [EC:2.7.1.37]	ath:At5g02290	T1E22.50; protein kinase, putative [EC:2.7.1.37] [KO:K00870]	6e-12				RLCK7_ARATH	ATP-binding;Hypotheticalprotein;Kinase;Nucleotide-binding;Serine/threonine-proteinkinase;Transferase,Putative serine/threonine-protein kinase RLCKVII (EC 2.7.1.37).	1e-13	GO_ID:51277	TAIR|gene:2064556 SPTR:P93749 symbol:AT2G41970.1 [GO:0008372 "cellular component unknown" evidence=ND] [GO:0016301 "kinase activity" evidence=ISS] InterPro:IPR000719 InterPro:IPR008266 Prosite:PS00107 ProDom:PD000001 PROSITE:PS50011 PROSITE:PS00109 HSSP:P06213 EMBL:U90439 EMBL:BT010881 EMBL:AK175234 EMBL:AK175270 EMBL:AK176504 EMBL:AK176586 EMBL:AK176796 EMBL:AK220678 PIR:D84848 SPTR:P93749	1e-44
Ljwgs_021666.1	3.2.2.1	Protein kinase [EC:2.7.1.37]	ath:At5g02290	T1E22.50; protein kinase, putative [EC:2.7.1.37] [KO:K00870]	6e-12				RLCK7_ARATH	ATP-binding;Hypotheticalprotein;Kinase;Nucleotide-binding;Serine/threonine-proteinkinase;Transferase,Putative serine/threonine-protein kinase RLCKVII (EC 2.7.1.37).	1e-13	GO_ID:51277	TAIR|gene:2064556 SPTR:P93749 symbol:AT2G41970.1 [GO:0008372 "cellular component unknown" evidence=ND] [GO:0016301 "kinase activity" evidence=ISS] InterPro:IPR000719 InterPro:IPR008266 Prosite:PS00107 ProDom:PD000001 PROSITE:PS50011 PROSITE:PS00109 HSSP:P06213 EMBL:U90439 EMBL:BT010881 EMBL:AK175234 EMBL:AK175270 EMBL:AK176504 EMBL:AK176586 EMBL:AK176796 EMBL:AK220678 PIR:D84848 SPTR:P93749	1e-44
chr4.CM0501.35	99.1.4.1464	GO_ID:15574							MYB86_ARATH	Activator;DNA-binding;Nuclearprotein;Repeat;Transcription;Transcriptionregulation,Transcription factor MYB86 (Myb-related protein 86) (AtMYB86) (Myb homolog 4) (AtMyb4).	1e-36	GO_ID:15574	TAIR|gene:2195527 SPTR:Q9SRB0 symbol:AT1G63910.1 [GO:0003700 "transcription factor activity" evidence=ISS] [GO:0045449 "regulation of transcription" evidence=TAS] [GO:0003677 "DNA binding" evidence=ISS] InterPro:IPR001005 Pfam:PF00249 InterPro:IPR012287 PROSITE:PS50090 SMART:SM00717 HSSP:P06876 PROSITE:PS00037 PROSITE:PS00334 EMBL:AC010852 EMBL:AF214116 EMBL:AY519564 PIR:C96664 SPTR:Q9SRB0	1e-49
chr4.CM0501.35	99.1.3.2.1534	MYB86_ARATH							MYB86_ARATH	Activator;DNA-binding;Nuclearprotein;Repeat;Transcription;Transcriptionregulation,Transcription factor MYB86 (Myb-related protein 86) (AtMYB86) (Myb homolog 4) (AtMyb4).	1e-36	GO_ID:15574	TAIR|gene:2195527 SPTR:Q9SRB0 symbol:AT1G63910.1 [GO:0003700 "transcription factor activity" evidence=ISS] [GO:0045449 "regulation of transcription" evidence=TAS] [GO:0003677 "DNA binding" evidence=ISS] InterPro:IPR001005 Pfam:PF00249 InterPro:IPR012287 PROSITE:PS50090 SMART:SM00717 HSSP:P06876 PROSITE:PS00037 PROSITE:PS00334 EMBL:AC010852 EMBL:AF214116 EMBL:AY519564 PIR:C96664 SPTR:Q9SRB0	1e-49
Ljwgs_048269.1	99.1.4.695	GO_ID:16295							EXP13_ARATH	Cellwall;Multigenefamily;Signal,Alpha-expansin 13 precursor (AtEXPA13) (At-EXP13) (AtEx13) (Ath- ExpAlpha-1.22).	3e-11	GO_ID:16295	TAIR|gene:2056669 SPTR:Q8VYD1 symbol:AT2G03090.1 [GO:0005554 "molecular function unknown" evidence=ISS;TAS] [GO:0009826 "unidimensional cell growth" evidence=ISS;NAS] [GO:0009828 "cell wall loosening (sensu Magnoliophyta)" evidence=ISS;NAS] [GO:0009831 "cell wall modification during multidimensional cell growth (sensu Magnoliophyta)" evidence=ISS] InterPro:IPR007112 InterPro:IPR005132 InterPro:IP…	9e-11
Ljwgs_048269.1	99.1.3.2.1781	EXP13_ARATH							EXP13_ARATH	Cellwall;Multigenefamily;Signal,Alpha-expansin 13 precursor (AtEXPA13) (At-EXP13) (AtEx13) (Ath- ExpAlpha-1.22).	3e-11	GO_ID:16295	TAIR|gene:2056669 SPTR:Q8VYD1 symbol:AT2G03090.1 [GO:0005554 "molecular function unknown" evidence=ISS;TAS] [GO:0009826 "unidimensional cell growth" evidence=ISS;NAS] [GO:0009828 "cell wall loosening (sensu Magnoliophyta)" evidence=ISS;NAS] [GO:0009831 "cell wall modification during multidimensional cell growth (sensu Magnoliophyta)" evidence=ISS] InterPro:IPR007112 InterPro:IPR005132 InterPro:IP…	9e-11
Ljwgs_122957.1	3.3.3.15.8	CNGF cyclic nucleotide gated channel, other eukaryote	ath:At4g30360	F17I23.300; cyclic nucleotide-regulated ion channel, putative (CNGC17) [KO:K05391]	5e-102				CNG17_ARATH	Calmodulin-binding;cAMP;cAMP-binding;cGMP;cGMP-binding;Iontransport;Ionicchannel;Membrane;Multigenefamily;Nucleotide-binding;Transmembrane;Transport,Probable cyclic nucleotide-gated ion channel 17 (Cyclic nucleotide-and calmodulin-regulated ion channel 17).	3e-102	GO_ID:51683	TAIR|gene:2118815 SPTR:Q8L7Z0 symbol:AT4G30360.1 [GO:0005516 "calmodulin binding" evidence=ISS] [GO:0005216 "ion channel activity" evidence=ISS] [GO:0030551 "cyclic nucleotide binding" evidence=ISS] Pfam:PF00612 InterPro:IPR005821 InterPro:IPR000595 InterPro:IPR000048 InterPro:IPR003938 Pfam:PF00520 Pfam:PF00027 PROSITE:PS50096 PRINTS:PR01463 PROSITE:PS00888 PROSITE:PS00889 PROSITE:PS50042 EMBL:A…	1e-102
chr3.TM0416.16	99.1.4.600	GO_ID:52112										GO_ID:52112	TAIR|gene:2193926 SPTR:Q9C9E1 symbol:AT1G72430.1 [GO:0005554 "molecular function unknown" evidence=ND] [GO:0009733 "response to auxin stimulus" evidence=ISS] Pfam:PF02519 InterPro:IPR003676 EMBL:AC016529 EMBL:AY088935 PIR:D96748 SPTR:Q9C9E1	5e-30
TM0547.3.1	99.1.4.2269	GO_ID:11610										GO_ID:11610	TAIR|gene:2092423 SPTR:Q8VXV8 symbol:AT3G20300.1 [GO:0000004 "biological process unknown" evidence=ND] Interpro:IPR006202 GO:GO:0006810 GO:GO:0016020 EMBL:AY074551 EMBL:AY085004 EMBL:AY139777 SPTR:Q8VXV8	7e-53
Ljwgs_006845.1	99.1.4.2876	GO_ID:29848							NSP2_MEDTR	Nodulation;Nuclearprotein;Transcription;Transcriptionregulation,Nodulation signaling pathway 2 protein.	2e-138	GO_ID:29848	TAIR|gene:2132481 SPTR:Q9SUF5 symbol:AT4G08250.1 [GO:0003700 "transcription factor activity" evidence=ISS] [GO:0008372 "cellular component unknown" evidence=ND] [GO:0045449 "regulation of transcription" evidence=TAS] Pfam:PF03514 InterPro:IPR005202 PROSITE:PS50985 EMBL:AL161510 EMBL:AL080252 PIR:T10552 SPTR:Q9SUF5	1e-111
Ljwgs_006845.1	99.1.3.2.32	NSP2_MEDTR							NSP2_MEDTR	Nodulation;Nuclearprotein;Transcription;Transcriptionregulation,Nodulation signaling pathway 2 protein.	2e-138	GO_ID:29848	TAIR|gene:2132481 SPTR:Q9SUF5 symbol:AT4G08250.1 [GO:0003700 "transcription factor activity" evidence=ISS] [GO:0008372 "cellular component unknown" evidence=ND] [GO:0045449 "regulation of transcription" evidence=TAS] Pfam:PF03514 InterPro:IPR005202 PROSITE:PS50985 EMBL:AL161510 EMBL:AL080252 PIR:T10552 SPTR:Q9SUF5	1e-111
Ljwgs_016691.1	99.1.4.1806	GO_ID:11066										GO_ID:11066	TAIR|gene:2120120 SPTR:Q42381 symbol:AT4G37580.1 [GO:0008080 "N-acetyltransferase activity" evidence=ISS] [GO:0008152 "metabolism" evidence=ISS] InterPro:IPR000182 Pfam:PF00583 EMBL:AL161591 EMBL:AL035605 EMBL:U50400 EMBL:U50399 EMBL:AK175660 EMBL:AK176117 PIR:S71236 SPTR:Q42381	3e-44
TC13820	99.2	Unclassified without homolog
gi45400819	99.2	Unclassified without homolog
chr3.CM0216.23	99.1.4.5991	GO_ID:32319										GO_ID:32319	TAIR|gene:2132825 SPTR:Q9T007 symbol:AT4G35200.1 [GO:0000004 "biological process unknown" evidence=ND] [GO:0005554 "molecular function unknown" evidence=ND] Interpro:IPR000264 GO:GO:0006810 InterPro:IPR004320 Pfam:PF03087 EMBL:AL035522 EMBL:AL161587 PIR:T04967 SPTR:Q9T007	4e-46
chr4.CM0617.4	99.1.4.1042	GO_ID:48931										GO_ID:48931	TAIR|gene:2118258 SPTR:Q9M0F0 symbol:AT4G29310.1 [GO:0008372 "cellular component unknown" evidence=ND] InterPro:IPR010410 Pfam:PF06219 EMBL:AL161574 EMBL:AY093214 EMBL:BT003402 PIR:T13451 SPTR:Q9M0F0	3e-129
gi8514596	99.2	Unclassified without homolog
Ljwgs_142942.1	99.1.4.6446	GO_ID:7529										GO_ID:7529	TAIR|gene:3440383 SPTR:Q9LYE7 symbol:AT5G11420.1 [GO:0000004 "biological process unknown" evidence=ND] [GO:0005554 "molecular function unknown" evidence=ND] InterPro:IPR006946 Pfam:PF04862 EMBL:AL163815 EMBL:AY046047 EMBL:AY096359 PIR:T48501 SPTR:Q9LYE7	2e-17
chr1.CM0375.6	99.1.4.2546	GO_ID:40578							PSBW_SPIOL	Chloroplast;Directproteinsequencing;Membrane;Photosynthesis;PhotosystemII;Plastid;Thylakoid;Transitpeptide;Transmembrane,Photosystem II reaction center W protein, chloroplast precursor (PSII 6.1 kDa protein).	1e-24	GO_ID:40578	TAIR|gene:2064406 SPTR:O04338 symbol:AT2G30570 [GO:0000004 "biological process unknown" evidence=ND] [GO:0005554 "molecular function unknown" evidence=ND] EMBL:U93215 InterPro:IPR009806 Pfam:PF07123 EMBL:AY087402 EMBL:AF325042 EMBL:AF375448 EMBL:AY143958 PIR:A84710 SPTR:O04338	3e-23
chr1.CM0375.6	99.1.3.2.2062	PSBW_SPIOL							PSBW_SPIOL	Chloroplast;Directproteinsequencing;Membrane;Photosynthesis;PhotosystemII;Plastid;Thylakoid;Transitpeptide;Transmembrane,Photosystem II reaction center W protein, chloroplast precursor (PSII 6.1 kDa protein).	1e-24	GO_ID:40578	TAIR|gene:2064406 SPTR:O04338 symbol:AT2G30570 [GO:0000004 "biological process unknown" evidence=ND] [GO:0005554 "molecular function unknown" evidence=ND] EMBL:U93215 InterPro:IPR009806 Pfam:PF07123 EMBL:AY087402 EMBL:AF325042 EMBL:AF375448 EMBL:AY143958 PIR:A84710 SPTR:O04338	3e-23
chr1.TM0671.14	99.1.3.2.52	SF3_HELAN							SF3_HELAN	LIMdomain;Metal-binding;Repeat;Zinc,Pollen-specific protein SF3.	5e-67	GO_ID:14105	TAIR|gene:2012797 SPTR:Q94JX5 symbol:AT1G10200.1 [GO:0000004 "biological process unknown" evidence=ND] [GO:0008372 "cellular component unknown" evidence=ND] [GO:0003700 "transcription factor activity" evidence=ISS] Pfam:PF00412 InterPro:IPR001781 ProDom:PD000094 PROSITE:PS00478 PROSITE:PS50023 SMART:SM00132 HSSP:P04006 EMBL:AF370569 EMBL:AY085377 SPTR:Q94JX5	2e-81
chr1.TM0671.14	99.1.4.3710	GO_ID:14105							SF3_HELAN	LIMdomain;Metal-binding;Repeat;Zinc,Pollen-specific protein SF3.	5e-67	GO_ID:14105	TAIR|gene:2012797 SPTR:Q94JX5 symbol:AT1G10200.1 [GO:0000004 "biological process unknown" evidence=ND] [GO:0008372 "cellular component unknown" evidence=ND] [GO:0003700 "transcription factor activity" evidence=ISS] Pfam:PF00412 InterPro:IPR001781 ProDom:PD000094 PROSITE:PS00478 PROSITE:PS50023 SMART:SM00132 HSSP:P04006 EMBL:AF370569 EMBL:AY085377 SPTR:Q94JX5	2e-81
Ljwgs_034536.1	99.1.4.1754	GO_ID:28053							HGL2_ARATH	DNA-binding;Homeobox;Nuclearprotein,Homeobox protein GLABRA2 (Homeobox-leucine zipper protein ATHB-10) (HD-ZIP protein ATHB-10).	5e-09	GO_ID:28053	TAIR|gene:2207234 SPTR:Q94C37 symbol:AT1G05230.1 [GO:0003700 "transcription factor activity" evidence=ISS] [GO:0003677 "DNA binding" evidence=ISS] [GO:0005634 "nucleus" evidence=ISS] [GO:0006355 "regulation of transcription, DNA-dependent" evidence=ISS] InterPro:IPR001356 InterPro:IPR012287 Pfam:PF00046 INTERPRO:IPR002913 GO:GO:0005634 GO:GO:0007275 PRINTS:PR00024 ProDom:PD000010 SMART:SM00389 PR…	3e-17
Ljwgs_034536.1	99.1.3.2.2583	HGL2_ARATH							HGL2_ARATH	DNA-binding;Homeobox;Nuclearprotein,Homeobox protein GLABRA2 (Homeobox-leucine zipper protein ATHB-10) (HD-ZIP protein ATHB-10).	5e-09	GO_ID:28053	TAIR|gene:2207234 SPTR:Q94C37 symbol:AT1G05230.1 [GO:0003700 "transcription factor activity" evidence=ISS] [GO:0003677 "DNA binding" evidence=ISS] [GO:0005634 "nucleus" evidence=ISS] [GO:0006355 "regulation of transcription, DNA-dependent" evidence=ISS] InterPro:IPR001356 InterPro:IPR012287 Pfam:PF00046 INTERPRO:IPR002913 GO:GO:0005634 GO:GO:0007275 PRINTS:PR00024 ProDom:PD000010 SMART:SM00389 PR…	3e-17
Ljwgs_036211.1	1.10.1.7	CRTB phytoene synthase [EC:2.5.1.32] [COG:COG1562] [GO:0016767]	syn:slr1255	crtB, pys; phytoene synthase [EC:2.5.1.32] [KO:K02291]	4e-11	slr1255	COG1562	8e-12	PSY_CUCME	Carotenoidbiosynthesis;Chloroplast;Isoprenebiosynthesis;Multifunctionalenzyme;Plastid;Transferase;Transitpeptide,Phytoene synthase, chloroplast precursor (EC 2.5.1.-) (MEL5).	3e-21	GO_ID:36641	TAIR|gene:2167224 SPTR:P37271 symbol:AT5G17230 [GO:0016767 "geranylgeranyl-diphosphate geranylgeranyltransferase activity" evidence=ISS] InterPro:IPR002060 InterPro:IPR008949 Pfam:PF00494 PROSITE:PS01044 PROSITE:PS01045 EMBL:AB005238 EMBL:L25812 EMBL:AF009954 EMBL:BT000450 EMBL:BT002084 EMBL:AY085565 SPTR:P37271	1e-18
Ljwgs_036211.1	1.10.4.8	CRTB phytoene synthase [EC:2.5.1.32] [COG:COG1562] [GO:0016767]	syn:slr1255	crtB, pys; phytoene synthase [EC:2.5.1.32] [KO:K02291]	4e-11	slr1255	COG1562	8e-12	PSY_CUCME	Carotenoidbiosynthesis;Chloroplast;Isoprenebiosynthesis;Multifunctionalenzyme;Plastid;Transferase;Transitpeptide,Phytoene synthase, chloroplast precursor (EC 2.5.1.-) (MEL5).	3e-21	GO_ID:36641	TAIR|gene:2167224 SPTR:P37271 symbol:AT5G17230 [GO:0016767 "geranylgeranyl-diphosphate geranylgeranyltransferase activity" evidence=ISS] InterPro:IPR002060 InterPro:IPR008949 Pfam:PF00494 PROSITE:PS01044 PROSITE:PS01045 EMBL:AB005238 EMBL:L25812 EMBL:AF009954 EMBL:BT000450 EMBL:BT002084 EMBL:AY085565 SPTR:P37271	1e-18
Ljwgs_036211.1	1.3.5.25	CRTB phytoene synthase [EC:2.5.1.32] [COG:COG1562] [GO:0016767]	syn:slr1255	crtB, pys; phytoene synthase [EC:2.5.1.32] [KO:K02291]	4e-11	slr1255	COG1562	8e-12	PSY_CUCME	Carotenoidbiosynthesis;Chloroplast;Isoprenebiosynthesis;Multifunctionalenzyme;Plastid;Transferase;Transitpeptide,Phytoene synthase, chloroplast precursor (EC 2.5.1.-) (MEL5).	3e-21	GO_ID:36641	TAIR|gene:2167224 SPTR:P37271 symbol:AT5G17230 [GO:0016767 "geranylgeranyl-diphosphate geranylgeranyltransferase activity" evidence=ISS] InterPro:IPR002060 InterPro:IPR008949 Pfam:PF00494 PROSITE:PS01044 PROSITE:PS01045 EMBL:AB005238 EMBL:L25812 EMBL:AF009954 EMBL:BT000450 EMBL:BT002084 EMBL:AY085565 SPTR:P37271	1e-18
Ljwgs_036211.1	1.10.1.5	E2.5.1.21, FDFT1 farnesyl-diphosphate farnesyltransferase [EC:2.5.1.21] [COG:COG1562] [GO:0004310]	syn:slr1255	crtB, pys; phytoene synthase [EC:2.5.1.32] [KO:K02291]	4e-11	slr1255	COG1562	8e-12	PSY_CUCME	Carotenoidbiosynthesis;Chloroplast;Isoprenebiosynthesis;Multifunctionalenzyme;Plastid;Transferase;Transitpeptide,Phytoene synthase, chloroplast precursor (EC 2.5.1.-) (MEL5).	3e-21	GO_ID:36641	TAIR|gene:2167224 SPTR:P37271 symbol:AT5G17230 [GO:0016767 "geranylgeranyl-diphosphate geranylgeranyltransferase activity" evidence=ISS] InterPro:IPR002060 InterPro:IPR008949 Pfam:PF00494 PROSITE:PS01044 PROSITE:PS01045 EMBL:AB005238 EMBL:L25812 EMBL:AF009954 EMBL:BT000450 EMBL:BT002084 EMBL:AY085565 SPTR:P37271	1e-18
Ljwgs_036211.1	1.3.5.16	E2.5.1.21, FDFT1 farnesyl-diphosphate farnesyltransferase [EC:2.5.1.21] [COG:COG1562] [GO:0004310]	syn:slr1255	crtB, pys; phytoene synthase [EC:2.5.1.32] [KO:K02291]	4e-11	slr1255	COG1562	8e-12	PSY_CUCME	Carotenoidbiosynthesis;Chloroplast;Isoprenebiosynthesis;Multifunctionalenzyme;Plastid;Transferase;Transitpeptide,Phytoene synthase, chloroplast precursor (EC 2.5.1.-) (MEL5).	3e-21	GO_ID:36641	TAIR|gene:2167224 SPTR:P37271 symbol:AT5G17230 [GO:0016767 "geranylgeranyl-diphosphate geranylgeranyltransferase activity" evidence=ISS] InterPro:IPR002060 InterPro:IPR008949 Pfam:PF00494 PROSITE:PS01044 PROSITE:PS01045 EMBL:AB005238 EMBL:L25812 EMBL:AF009954 EMBL:BT000450 EMBL:BT002084 EMBL:AY085565 SPTR:P37271	1e-18
Ljwgs_001709.1	3.1.1.38	ABC.MR putative ABC transport system ATP-binding protein [COG:COG1132 COG2274] [TC:3.A.1.21 3.A.1.106 3.A.1.110 3.A.1.112 3.A.1.113 3.A.1.117]	ddi:DDB0201629	abcB3; ABC transporter B family protein [KO:K05658]	0	mll3934	COG1132	4e-70	MDR3_HUMAN	ATP-binding;Diseasemutation;Glycoprotein;Membrane;Multigenefamily;Nucleotide-binding;Polymorphism;Repeat;Transmembrane;Transport,Multidrug resistance protein 3 (P-glycoprotein 3).	5e-177	GO_ID:15959	TAIR|gene:2041433 SPTR:O80725 symbol:AT2G47000.1 [GO:0042626 "ATPase activity, coupled to transmembrane movement of substances" evidence=ISS] InterPro:IPR003593 InterPro:IPR003439 InterPro:IPR001140 Pfam:PF00664 Pfam:PF00005 InterPro:IPR011527 Prosite:PS00211 SMART:SM00382 ProDom:PD000006 PROSITE:PS50893 GO:GO:0006810 PROSITE:PS50929 HSSP:P08716 EMBL:AC004411 PIR:T02187 SPTR:O80725	0
Ljwgs_001709.1	3.3.10.106	ABCB1 ATP-binding cassette, subfamily B (MDR/TAP), member 1 [TC:3.A.1.201 3.A.1.209]	ddi:DDB0201629	abcB3; ABC transporter B family protein [KO:K05658]	0	mll3934	COG1132	4e-70	MDR3_HUMAN	ATP-binding;Diseasemutation;Glycoprotein;Membrane;Multigenefamily;Nucleotide-binding;Polymorphism;Repeat;Transmembrane;Transport,Multidrug resistance protein 3 (P-glycoprotein 3).	5e-177	GO_ID:15959	TAIR|gene:2041433 SPTR:O80725 symbol:AT2G47000.1 [GO:0042626 "ATPase activity, coupled to transmembrane movement of substances" evidence=ISS] InterPro:IPR003593 InterPro:IPR003439 InterPro:IPR001140 Pfam:PF00664 Pfam:PF00005 InterPro:IPR011527 Prosite:PS00211 SMART:SM00382 ProDom:PD000006 PROSITE:PS50893 GO:GO:0006810 PROSITE:PS50929 HSSP:P08716 EMBL:AC004411 PIR:T02187 SPTR:O80725	0
Ljwgs_001709.1	3.1.1.33	ABCC-BAC ATP-binding casette, subfamily C, bacterial [COG:COG4988 COG4987 COG1132 COG2274] [TC:3.A.1.110 3.A.1.112]	ddi:DDB0201629	abcB3; ABC transporter B family protein [KO:K05658]	0	mll3934	COG1132	4e-70	MDR3_HUMAN	ATP-binding;Diseasemutation;Glycoprotein;Membrane;Multigenefamily;Nucleotide-binding;Polymorphism;Repeat;Transmembrane;Transport,Multidrug resistance protein 3 (P-glycoprotein 3).	5e-177	GO_ID:15959	TAIR|gene:2041433 SPTR:O80725 symbol:AT2G47000.1 [GO:0042626 "ATPase activity, coupled to transmembrane movement of substances" evidence=ISS] InterPro:IPR003593 InterPro:IPR003439 InterPro:IPR001140 Pfam:PF00664 Pfam:PF00005 InterPro:IPR011527 Prosite:PS00211 SMART:SM00382 ProDom:PD000006 PROSITE:PS50893 GO:GO:0006810 PROSITE:PS50929 HSSP:P08716 EMBL:AC004411 PIR:T02187 SPTR:O80725	0
Ljwgs_001709.1	3.1.1.31.6	ABCB1 ATP-binding cassette, subfamily B (MDR/TAP), member 1	ddi:DDB0201629	abcB3; ABC transporter B family protein [KO:K05658]	0	mll3934	COG1132	4e-70	MDR3_HUMAN	ATP-binding;Diseasemutation;Glycoprotein;Membrane;Multigenefamily;Nucleotide-binding;Polymorphism;Repeat;Transmembrane;Transport,Multidrug resistance protein 3 (P-glycoprotein 3).	5e-177	GO_ID:15959	TAIR|gene:2041433 SPTR:O80725 symbol:AT2G47000.1 [GO:0042626 "ATPase activity, coupled to transmembrane movement of substances" evidence=ISS] InterPro:IPR003593 InterPro:IPR003439 InterPro:IPR001140 Pfam:PF00664 Pfam:PF00005 InterPro:IPR011527 Prosite:PS00211 SMART:SM00382 ProDom:PD000006 PROSITE:PS50893 GO:GO:0006810 PROSITE:PS50929 HSSP:P08716 EMBL:AC004411 PIR:T02187 SPTR:O80725	0
Ljwgs_001709.1	3.1.1.31.13	ABCB-BAC ATP-binding casette, subfamily B, bacterial [COG:COG1132 COG2274 COG5265] [TC:3.A.1.21 3.A.1.106 3.A.1.109 3.A.1.117]	ddi:DDB0201629	abcB3; ABC transporter B family protein [KO:K05658]	0	mll3934	COG1132	4e-70	MDR3_HUMAN	ATP-binding;Diseasemutation;Glycoprotein;Membrane;Multigenefamily;Nucleotide-binding;Polymorphism;Repeat;Transmembrane;Transport,Multidrug resistance protein 3 (P-glycoprotein 3).	5e-177	GO_ID:15959	TAIR|gene:2041433 SPTR:O80725 symbol:AT2G47000.1 [GO:0042626 "ATPase activity, coupled to transmembrane movement of substances" evidence=ISS] InterPro:IPR003593 InterPro:IPR003439 InterPro:IPR001140 Pfam:PF00664 Pfam:PF00005 InterPro:IPR011527 Prosite:PS00211 SMART:SM00382 ProDom:PD000006 PROSITE:PS50893 GO:GO:0006810 PROSITE:PS50929 HSSP:P08716 EMBL:AC004411 PIR:T02187 SPTR:O80725	0
Ljwgs_033728.1	99.1.4.3252	GO_ID:30891							NAC78_ARATH	DNA-binding;Nuclearprotein;Polymorphism;Transcription;Transcriptionregulation,NAC-domain containing protein 78 (ANAC078).	3e-11	GO_ID:30891	TAIR|gene:2122803 SPTR:Q9SV87 symbol:ANAC070 [GO:0003700 "transcription factor activity" evidence=ISS] [GO:0008372 "cellular component unknown" evidence=ND] [GO:0007275 "development" evidence=ISS] InterPro:IPR003441 Pfam:PF02365 HSSP:Q9C932 PROSITE:PS51005 EMBL:AL049488 EMBL:AL161517 EMBL:AY133681 PIR:T04050 SPTR:Q9SV87	1e-24
Ljwgs_033728.1	99.1.3.2.1183	NAC78_ARATH							NAC78_ARATH	DNA-binding;Nuclearprotein;Polymorphism;Transcription;Transcriptionregulation,NAC-domain containing protein 78 (ANAC078).	3e-11	GO_ID:30891	TAIR|gene:2122803 SPTR:Q9SV87 symbol:ANAC070 [GO:0003700 "transcription factor activity" evidence=ISS] [GO:0008372 "cellular component unknown" evidence=ND] [GO:0007275 "development" evidence=ISS] InterPro:IPR003441 Pfam:PF02365 HSSP:Q9C932 PROSITE:PS51005 EMBL:AL049488 EMBL:AL161517 EMBL:AY133681 PIR:T04050 SPTR:Q9SV87	1e-24
chr1.CM0544.39	99.1.4.718	GO_ID:38207										GO_ID:38207	TAIR|gene:2082424 SPTR:Q9M8K5 symbol:AT3G06130 [GO:0008372 "cellular component unknown" evidence=ND] InterPro:IPR006121 Pfam:PF00403 PROSITE:PS50846 EMBL:AC018907 EMBL:AY045685 EMBL:AF326899 EMBL:AY149962 EMBL:AF349519 SPTR:Q9M8K5	7e-25
Ljwgs_067522.1	1.10.7.9	E1.14.13.21 flavonoid 3-monooxygenase [EC:1.14.13.21] [GO:0016711]	ath:At5g07990	F13G24.190; cytochrome P450 75A5 / flavonoid 3-monooxygenase / flavonoid 3-hydroxylase (F3H) (F35H) (TT7) [EC:1.14.13.21] [KO:K05280]	8e-35				C71D8_SOYBN	Heme;Iron;Metal-binding;Monooxygenase;Oxidoreductase,Cytochrome P450 71D8 (EC 1.14.-.-) (P450 CP7).	3e-87	GO_ID:16992	TAIR|gene:2054511 SPTR:Q8LPP9 symbol:AT2G30750.1 [GO:0019825 "oxygen binding" evidence=ISS] InterPro:IPR001128 Pfam:PF00067 InterPro:IPR002403 InterPro:IPR002401 PRINTS:PR00463 PRINTS:PR00385 PROSITE:PS00086 PRINTS:PR00465 EMBL:AY094484 EMBL:BT001046 SPTR:Q8LPP9	3e-42
BM1271.4	99.2	Unclassified without homolog
TM1422.3	1.7.8.10	KDTA 3-deoxy-D-manno-octulosonic-acid transferase [EC:2.-.-.-] [COG:COG1519] [GO:0016740] [CAZy:GT30]							SALAT_PAPSO	Acyltransferase;Alkaloidmetabolism;Directproteinsequencing;Transferase,Salutaridinol 7-O-acetyltransferase (EC 2.3.1.150) (salAT).	6e-31	GO_ID:14471	TAIR|gene:2130064 SPTR:O23392 symbol:AT4G15390.1 [GO:0000004 "biological process unknown" evidence=ND] [GO:0008372 "cellular component unknown" evidence=ND] [GO:0016740 "transferase activity" evidence=ISS] Pfam:PF02458 InterPro:IPR003480 EMBL:Z97338 EMBL:AL161541 EMBL:AY099752 EMBL:AY128867 PIR:D71418 SPTR:O23392	2e-36
TM0674.25	1.10.7.6	E2.4.1.91 flavonol 3-O-glucosyltransferase [EC:2.4.1.91] [GO:0047893] [CAZy:GT1]	ath:At4g15280	FCAALL.255; UDP-glucoronosyl/UDP-glucosyl transferase family protein [EC:2.4.1.91] [KO:K00724]	2e-40				UFOG5_MANES	Glycosyltransferase;Multigenefamily;Transferase,Flavonol 3-O-glucosyltransferase 5 (EC 2.4.1.91) (UDP-glucose flavonoid 3-O-glucosyltransferase 5).	1e-81	GO_ID:43430	TAIR|gene:3698438 SPTR:Q94A84 symbol:UGT72E1 [GO:0016757 "transferase activity, transferring glycosyl groups" evidence=ISS] [GO:0008194 "UDP-glycosyltransferase activity" evidence=ISS] [GO:0047209 "coniferyl-alcohol glucosyltransferase activity" evidence=IDA] [GO:0009808 "lignin metabolism" evidence=TAS] InterPro:IPR002213 Pfam:PF00201 GO:GO:0008152 PROSITE:PS00375 EMBL:AY049277 EMBL:BT015770 SPT…	1e-80
Ljwgs_112118.1	99.1.4.1131	GO_ID:41683										GO_ID:41683	TAIR|gene:2100563 SPTR:Q9FT45 symbol:AT3G52370.1 [GO:0007155 "cell adhesion" evidence=ISS] InterPro:IPR000782 InterPro:IPR000903 Pfam:PF02469 PROSITE:PS50213 PROSITE:PS00976 SMART:SM00554 EMBL:AL132972 EMBL:AK117608 PIR:T08462 PIR:T46107 SPTR:Q9FT45	2e-49
chr3.CM0216.36	99.1.4.5991	GO_ID:32319										GO_ID:32319	TAIR|gene:2132825 SPTR:Q9T007 symbol:AT4G35200.1 [GO:0000004 "biological process unknown" evidence=ND] [GO:0005554 "molecular function unknown" evidence=ND] Interpro:IPR000264 GO:GO:0006810 InterPro:IPR004320 Pfam:PF03087 EMBL:AL035522 EMBL:AL161587 PIR:T04967 SPTR:Q9T007	2e-35
Ljwgs_047260.1	3.2.2.120	E2.5.1.18, gst glutathione S-transferase [EC:2.5.1.18] [COG:COG0625] [GO:0004364]	ath:At2g29440	F16P2.18; glutathione S-transferase, putative [EC:2.5.1.18] [KO:K00799]	2e-16				GSTX6_SOYBN	Heatshock;Transferase,Probable glutathione S-transferase (EC 2.5.1.18) (Heat shock protein 26A) (G2-4).	5e-27	GO_ID:19789	TAIR|gene:2043111 SPTR:Q9ZW24 symbol:AT2G29420.1 [GO:0004364 "glutathione transferase activity" evidence=ISS] InterPro:IPR004045 InterPro:IPR004046 Pfam:PF00043 Pfam:PF02798 HSSP:O65032 EMBL:AC004561 EMBL:AY045679 EMBL:AY056086 EMBL:AY086358 EMBL:AF288188 PIR:B84696 SPTR:Q9ZW24	2e-17
Ljwgs_047260.1	1.6.9.16	E2.5.1.18, gst glutathione S-transferase [EC:2.5.1.18] [COG:COG0625] [GO:0004364]	ath:At2g29440	F16P2.18; glutathione S-transferase, putative [EC:2.5.1.18] [KO:K00799]	2e-16				GSTX6_SOYBN	Heatshock;Transferase,Probable glutathione S-transferase (EC 2.5.1.18) (Heat shock protein 26A) (G2-4).	5e-27	GO_ID:19789	TAIR|gene:2043111 SPTR:Q9ZW24 symbol:AT2G29420.1 [GO:0004364 "glutathione transferase activity" evidence=ISS] InterPro:IPR004045 InterPro:IPR004046 Pfam:PF00043 Pfam:PF02798 HSSP:O65032 EMBL:AC004561 EMBL:AY045679 EMBL:AY056086 EMBL:AY086358 EMBL:AF288188 PIR:B84696 SPTR:Q9ZW24	2e-17
gi45578362	99.2	Unclassified without homolog
Ljwgs_107144.1	1.3.5.28	LCYB, crtL1 lycopene beta cyclase [EC:1.14.-.-] [GO:0045436]	ath:At3g10230	F14P13.17; lycopene beta cyclase (LYC) [EC:1.14.-.-] [KO:K06443]	3e-64				CCS_CITSI	Carotenoidbiosynthesis;Chloroplast;NAD;Oxidoreductase;Plastid;Transitpeptide,Capsanthin/capsorubin synthase, chloroplast precursor.	3e-94	GO_ID:4348	TAIR|gene:2076318 SPTR:Q38933 symbol:AT3G10230.1 [GO:0009507 "chloroplast" evidence=TAS] [GO:0016120 "carotene biosynthesis" evidence=IGI] [GO:0045436 "lycopene beta cyclase activity" evidence=IGI] InterPro:IPR000205 InterPro:IPR010108 InterPro:IPR008671 EMBL:AC009400 EMBL:U50739 EMBL:L40176 EMBL:AF117256 EMBL:AY059749 EMBL:AY091396 Pfam:PF05834 TIGRFAMs:TIGR01790 SPTR:Q38933	6e-65
chr3.CM0216.27	99.1.4.5991	GO_ID:32319										GO_ID:32319	TAIR|gene:2132825 SPTR:Q9T007 symbol:AT4G35200.1 [GO:0000004 "biological process unknown" evidence=ND] [GO:0005554 "molecular function unknown" evidence=ND] Interpro:IPR000264 GO:GO:0006810 InterPro:IPR004320 Pfam:PF03087 EMBL:AL035522 EMBL:AL161587 PIR:T04967 SPTR:Q9T007	3e-43
chr3.CM0155.7	99.1.4.1182	GO_ID:21730							BCP_PEA	Copper;Electrontransport;Glycoprotein;Metal-binding;Signal;Transport,Blue copper protein precursor.	1e-17	GO_ID:21730	TAIR|gene:2062524 SPTR:O82081 symbol:AT2G32300 [GO:0031225 "anchored to membrane" evidence=TAS] [GO:0005489 "electron transporter activity" evidence=ISS] [GO:0005507 "copper ion binding" evidence=ISS] [GO:0006118 "electron transport" evidence=ISS] InterPro:IPR003245 InterPro:IPR000923 Pfam:PF02298 ProDom:PD003122 PROSITE:PS00196 HSSP:P29602 EMBL:AC005700 EMBL:U76298 PIR:D84731 SPTR:O82081	4e-31
chr3.CM0155.7	99.1.3.2.2474	BCP_PEA							BCP_PEA	Copper;Electrontransport;Glycoprotein;Metal-binding;Signal;Transport,Blue copper protein precursor.	1e-17	GO_ID:21730	TAIR|gene:2062524 SPTR:O82081 symbol:AT2G32300 [GO:0031225 "anchored to membrane" evidence=TAS] [GO:0005489 "electron transporter activity" evidence=ISS] [GO:0005507 "copper ion binding" evidence=ISS] [GO:0006118 "electron transport" evidence=ISS] InterPro:IPR003245 InterPro:IPR000923 Pfam:PF02298 ProDom:PD003122 PROSITE:PS00196 HSSP:P29602 EMBL:AC005700 EMBL:U76298 PIR:D84731 SPTR:O82081	4e-31
Ljwgs_023876.1	1.10.7.9	E1.14.13.21 flavonoid 3-monooxygenase [EC:1.14.13.21] [GO:0016711]	ath:At5g07990	F13G24.190; cytochrome P450 75A5 / flavonoid 3-monooxygenase / flavonoid 3-hydroxylase (F3H) (F35H) (TT7) [EC:1.14.13.21] [KO:K05280]	1e-83	BH0579	COG2124	2e-19	F3PH_PETHY	Endoplasmicreticulum;Flavonoidbiosynthesis;Heme;Iron;Membrane;Metal-binding;Monooxygenase;NADP;Oxidoreductase;Signal-anchor;Transmembrane,Flavonoid 3-monooxygenase (EC 1.14.13.21) (Flavonoid 3-hydroxylase) (Cytochrome P450 75B2).	4e-85	GO_ID:3770	TAIR|gene:2152149 SPTR:Q9LU04 symbol:AT5G44620.1 [GO:0008372 "cellular component unknown" evidence=ND] [GO:0019825 "oxygen binding" evidence=ISS] InterPro:IPR002048 InterPro:IPR001128 Pfam:PF00067 InterPro:IPR002403 InterPro:IPR002401 Prosite:PS00018 PRINTS:PR00463 PRINTS:PR00385 PROSITE:PS00086 PRINTS:PR00465 EMBL:AB024024 SPTR:Q9LU04	7e-160
Ljwgs_023876.1	1.11.14.4	E1.14.-.- [EC:1.14.-.-] [COG:COG2124]	ath:At5g07990	F13G24.190; cytochrome P450 75A5 / flavonoid 3-monooxygenase / flavonoid 3-hydroxylase (F3H) (F35H) (TT7) [EC:1.14.13.21] [KO:K05280]	1e-83	BH0579	COG2124	2e-19	F3PH_PETHY	Endoplasmicreticulum;Flavonoidbiosynthesis;Heme;Iron;Membrane;Metal-binding;Monooxygenase;NADP;Oxidoreductase;Signal-anchor;Transmembrane,Flavonoid 3-monooxygenase (EC 1.14.13.21) (Flavonoid 3-hydroxylase) (Cytochrome P450 75B2).	4e-85	GO_ID:3770	TAIR|gene:2152149 SPTR:Q9LU04 symbol:AT5G44620.1 [GO:0008372 "cellular component unknown" evidence=ND] [GO:0019825 "oxygen binding" evidence=ISS] InterPro:IPR002048 InterPro:IPR001128 Pfam:PF00067 InterPro:IPR002403 InterPro:IPR002401 Prosite:PS00018 PRINTS:PR00463 PRINTS:PR00385 PROSITE:PS00086 PRINTS:PR00465 EMBL:AB024024 SPTR:Q9LU04	7e-160
Ljwgs_023876.1	1.10.3.12	E1.14.-.- [EC:1.14.-.-] [COG:COG2124]	ath:At5g07990	F13G24.190; cytochrome P450 75A5 / flavonoid 3-monooxygenase / flavonoid 3-hydroxylase (F3H) (F35H) (TT7) [EC:1.14.13.21] [KO:K05280]	1e-83	BH0579	COG2124	2e-19	F3PH_PETHY	Endoplasmicreticulum;Flavonoidbiosynthesis;Heme;Iron;Membrane;Metal-binding;Monooxygenase;NADP;Oxidoreductase;Signal-anchor;Transmembrane,Flavonoid 3-monooxygenase (EC 1.14.13.21) (Flavonoid 3-hydroxylase) (Cytochrome P450 75B2).	4e-85	GO_ID:3770	TAIR|gene:2152149 SPTR:Q9LU04 symbol:AT5G44620.1 [GO:0008372 "cellular component unknown" evidence=ND] [GO:0019825 "oxygen binding" evidence=ISS] InterPro:IPR002048 InterPro:IPR001128 Pfam:PF00067 InterPro:IPR002403 InterPro:IPR002401 Prosite:PS00018 PRINTS:PR00463 PRINTS:PR00385 PROSITE:PS00086 PRINTS:PR00465 EMBL:AB024024 SPTR:Q9LU04	7e-160
Ljwgs_023876.1	1.10.6.12	E1.14.-.- [EC:1.14.-.-] [COG:COG2124]	ath:At5g07990	F13G24.190; cytochrome P450 75A5 / flavonoid 3-monooxygenase / flavonoid 3-hydroxylase (F3H) (F35H) (TT7) [EC:1.14.13.21] [KO:K05280]	1e-83	BH0579	COG2124	2e-19	F3PH_PETHY	Endoplasmicreticulum;Flavonoidbiosynthesis;Heme;Iron;Membrane;Metal-binding;Monooxygenase;NADP;Oxidoreductase;Signal-anchor;Transmembrane,Flavonoid 3-monooxygenase (EC 1.14.13.21) (Flavonoid 3-hydroxylase) (Cytochrome P450 75B2).	4e-85	GO_ID:3770	TAIR|gene:2152149 SPTR:Q9LU04 symbol:AT5G44620.1 [GO:0008372 "cellular component unknown" evidence=ND] [GO:0019825 "oxygen binding" evidence=ISS] InterPro:IPR002048 InterPro:IPR001128 Pfam:PF00067 InterPro:IPR002403 InterPro:IPR002401 Prosite:PS00018 PRINTS:PR00463 PRINTS:PR00385 PROSITE:PS00086 PRINTS:PR00465 EMBL:AB024024 SPTR:Q9LU04	7e-160
Ljwgs_023876.1	1.3.3.23	E1.14.14.1 unspecific monooxygenase [EC:1.14.14.1] [COG:COG2124] [GO:0050381]	ath:At5g07990	F13G24.190; cytochrome P450 75A5 / flavonoid 3-monooxygenase / flavonoid 3-hydroxylase (F3H) (F35H) (TT7) [EC:1.14.13.21] [KO:K05280]	1e-83	BH0579	COG2124	2e-19	F3PH_PETHY	Endoplasmicreticulum;Flavonoidbiosynthesis;Heme;Iron;Membrane;Metal-binding;Monooxygenase;NADP;Oxidoreductase;Signal-anchor;Transmembrane,Flavonoid 3-monooxygenase (EC 1.14.13.21) (Flavonoid 3-hydroxylase) (Cytochrome P450 75B2).	4e-85	GO_ID:3770	TAIR|gene:2152149 SPTR:Q9LU04 symbol:AT5G44620.1 [GO:0008372 "cellular component unknown" evidence=ND] [GO:0019825 "oxygen binding" evidence=ISS] InterPro:IPR002048 InterPro:IPR001128 Pfam:PF00067 InterPro:IPR002403 InterPro:IPR002401 Prosite:PS00018 PRINTS:PR00463 PRINTS:PR00385 PROSITE:PS00086 PRINTS:PR00465 EMBL:AB024024 SPTR:Q9LU04	7e-160
Ljwgs_023876.1	1.5.14.29	E1.14.14.1 unspecific monooxygenase [EC:1.14.14.1] [COG:COG2124] [GO:0050381]	ath:At5g07990	F13G24.190; cytochrome P450 75A5 / flavonoid 3-monooxygenase / flavonoid 3-hydroxylase (F3H) (F35H) (TT7) [EC:1.14.13.21] [KO:K05280]	1e-83	BH0579	COG2124	2e-19	F3PH_PETHY	Endoplasmicreticulum;Flavonoidbiosynthesis;Heme;Iron;Membrane;Metal-binding;Monooxygenase;NADP;Oxidoreductase;Signal-anchor;Transmembrane,Flavonoid 3-monooxygenase (EC 1.14.13.21) (Flavonoid 3-hydroxylase) (Cytochrome P450 75B2).	4e-85	GO_ID:3770	TAIR|gene:2152149 SPTR:Q9LU04 symbol:AT5G44620.1 [GO:0008372 "cellular component unknown" evidence=ND] [GO:0019825 "oxygen binding" evidence=ISS] InterPro:IPR002048 InterPro:IPR001128 Pfam:PF00067 InterPro:IPR002403 InterPro:IPR002401 Prosite:PS00018 PRINTS:PR00463 PRINTS:PR00385 PROSITE:PS00086 PRINTS:PR00465 EMBL:AB024024 SPTR:Q9LU04	7e-160
Ljwgs_023876.1	1.1.7.13	E1.14.-.- [EC:1.14.-.-] [COG:COG2124]	ath:At5g07990	F13G24.190; cytochrome P450 75A5 / flavonoid 3-monooxygenase / flavonoid 3-hydroxylase (F3H) (F35H) (TT7) [EC:1.14.13.21] [KO:K05280]	1e-83	BH0579	COG2124	2e-19	F3PH_PETHY	Endoplasmicreticulum;Flavonoidbiosynthesis;Heme;Iron;Membrane;Metal-binding;Monooxygenase;NADP;Oxidoreductase;Signal-anchor;Transmembrane,Flavonoid 3-monooxygenase (EC 1.14.13.21) (Flavonoid 3-hydroxylase) (Cytochrome P450 75B2).	4e-85	GO_ID:3770	TAIR|gene:2152149 SPTR:Q9LU04 symbol:AT5G44620.1 [GO:0008372 "cellular component unknown" evidence=ND] [GO:0019825 "oxygen binding" evidence=ISS] InterPro:IPR002048 InterPro:IPR001128 Pfam:PF00067 InterPro:IPR002403 InterPro:IPR002401 Prosite:PS00018 PRINTS:PR00463 PRINTS:PR00385 PROSITE:PS00086 PRINTS:PR00465 EMBL:AB024024 SPTR:Q9LU04	7e-160
Ljwgs_023876.1	1.11.4.6	E1.14.-.- [EC:1.14.-.-] [COG:COG2124]	ath:At5g07990	F13G24.190; cytochrome P450 75A5 / flavonoid 3-monooxygenase / flavonoid 3-hydroxylase (F3H) (F35H) (TT7) [EC:1.14.13.21] [KO:K05280]	1e-83	BH0579	COG2124	2e-19	F3PH_PETHY	Endoplasmicreticulum;Flavonoidbiosynthesis;Heme;Iron;Membrane;Metal-binding;Monooxygenase;NADP;Oxidoreductase;Signal-anchor;Transmembrane,Flavonoid 3-monooxygenase (EC 1.14.13.21) (Flavonoid 3-hydroxylase) (Cytochrome P450 75B2).	4e-85	GO_ID:3770	TAIR|gene:2152149 SPTR:Q9LU04 symbol:AT5G44620.1 [GO:0008372 "cellular component unknown" evidence=ND] [GO:0019825 "oxygen binding" evidence=ISS] InterPro:IPR002048 InterPro:IPR001128 Pfam:PF00067 InterPro:IPR002403 InterPro:IPR002401 Prosite:PS00018 PRINTS:PR00463 PRINTS:PR00385 PROSITE:PS00086 PRINTS:PR00465 EMBL:AB024024 SPTR:Q9LU04	7e-160
Ljwgs_023876.1	1.11.4.2	E1.14.14.1 unspecific monooxygenase [EC:1.14.14.1] [COG:COG2124] [GO:0050381]	ath:At5g07990	F13G24.190; cytochrome P450 75A5 / flavonoid 3-monooxygenase / flavonoid 3-hydroxylase (F3H) (F35H) (TT7) [EC:1.14.13.21] [KO:K05280]	1e-83	BH0579	COG2124	2e-19	F3PH_PETHY	Endoplasmicreticulum;Flavonoidbiosynthesis;Heme;Iron;Membrane;Metal-binding;Monooxygenase;NADP;Oxidoreductase;Signal-anchor;Transmembrane,Flavonoid 3-monooxygenase (EC 1.14.13.21) (Flavonoid 3-hydroxylase) (Cytochrome P450 75B2).	4e-85	GO_ID:3770	TAIR|gene:2152149 SPTR:Q9LU04 symbol:AT5G44620.1 [GO:0008372 "cellular component unknown" evidence=ND] [GO:0019825 "oxygen binding" evidence=ISS] InterPro:IPR002048 InterPro:IPR001128 Pfam:PF00067 InterPro:IPR002403 InterPro:IPR002401 Prosite:PS00018 PRINTS:PR00463 PRINTS:PR00385 PROSITE:PS00086 PRINTS:PR00465 EMBL:AB024024 SPTR:Q9LU04	7e-160
chr4.CM0061.49	99.1.4.1859	GO_ID:1105							DR206_PEA	Pathogenesis-relatedprotein;Plantdefense,Disease resistance response protein 206.	5e-09	GO_ID:1105	TAIR|gene:2065520 SPTR:Q9SIA8 symbol:AT2G28670.1 [GO:0005554 "molecular function unknown" evidence=ND] InterPro:IPR004265 Pfam:PF03018 EMBL:AC007171 EMBL:BT002889 EMBL:BT015768 PIR:G84687 SPTR:Q9SIA8	3e-61
chr4.CM0061.49	99.1.3.2.1009	DR206_PEA							DR206_PEA	Pathogenesis-relatedprotein;Plantdefense,Disease resistance response protein 206.	5e-09	GO_ID:1105	TAIR|gene:2065520 SPTR:Q9SIA8 symbol:AT2G28670.1 [GO:0005554 "molecular function unknown" evidence=ND] InterPro:IPR004265 Pfam:PF03018 EMBL:AC007171 EMBL:BT002889 EMBL:BT015768 PIR:G84687 SPTR:Q9SIA8	3e-61
chr2.TM0667.16.1	3.2.2.100	FLNA filamin	ehi:210.t00004	EhABP-related protein [KO:K04437]	2e-10				FIMB2_ARATH	Actin-binding;Cytoskeleton;Repeat,Fimbrin-like protein 2.	2e-119	GO_ID:46840	TAIR|gene:2177290 SPTR:Q9FKI0 symbol:AT5G35700.1 [GO:0000004 "biological process unknown" evidence=ND] [GO:0005554 "molecular function unknown" evidence=ND] [GO:0008372 "cellular component unknown" evidence=ND] InterPro:IPR001589 InterPro:IPR001715 Pfam:PF00307 SMART:SM00033 PROSITE:PS00019 PROSITE:PS00020 PROSITE:PS50021 HSSP:P13797 EMBL:AB011485 EMBL:AY045780 EMBL:AY142570 SMR:Q9FKI0 SPTR:Q9FKI0	9e-120
chr2.TM0667.16.1	4.3.1.35	FLNA filamin	ehi:210.t00004	EhABP-related protein [KO:K04437]	2e-10				FIMB2_ARATH	Actin-binding;Cytoskeleton;Repeat,Fimbrin-like protein 2.	2e-119	GO_ID:46840	TAIR|gene:2177290 SPTR:Q9FKI0 symbol:AT5G35700.1 [GO:0000004 "biological process unknown" evidence=ND] [GO:0005554 "molecular function unknown" evidence=ND] [GO:0008372 "cellular component unknown" evidence=ND] InterPro:IPR001589 InterPro:IPR001715 Pfam:PF00307 SMART:SM00033 PROSITE:PS00019 PROSITE:PS00020 PROSITE:PS50021 HSSP:P13797 EMBL:AB011485 EMBL:AY045780 EMBL:AY142570 SMR:Q9FKI0 SPTR:Q9FKI0	9e-120
Ljwgs_029723.1	99.1.4.3942	GO_ID:53322										GO_ID:53322	TAIR|gene:2200476 SPTR:Q94AN4 symbol:AT1G16060.1 [GO:0003677 "DNA binding" evidence=TAS] [GO:0003700 "transcription factor activity" evidence=ISS;TAS] [GO:0005634 "nucleus" evidence=IC] [GO:0006355 "regulation of transcription, DNA-dependent" evidence=ISS;TAS] [GO:0009887 "organ morphogenesis" evidence=ISS] InterPro:IPR001471 Pfam:PF00847 GO:GO:0005634 PRINTS:PR00367 ProDom:PD001423 SMART:SM00380…	6e-21
TM0809.12	99.1.4.673	GO_ID:30021							ANXA7_XENLA	Annexin;Calcium;Calcium/phospholipid-binding;Repeat,Annexin A7 (Annexin VII) (Synexin).	5e-13	GO_ID:30021	MGI|MGI:1917037 SPTR:Q99JG3 symbol:Anxa13 "annexin A13" [GO:0005886 "plasma membrane" evidence=RCA] [GO:0005509 "calcium ion binding" evidence=RCA] [GO:0005544 "calcium-dependent phospholipid binding" evidence=RCA] [GO:0030154 "cell differentiation" evidence=RCA] InterPro:IPR001464 MGI:MGI:1917037 Pfam:PF00191 HSSP:P26256 PANTHER:PTHR10502 PRINTS:PR00196 ProDom:PD000143 SMART:SM00335 PROSITE:PS00…	1e-12
TM0809.12	99.1.3.2.3959	ANXA7_XENLA							ANXA7_XENLA	Annexin;Calcium;Calcium/phospholipid-binding;Repeat,Annexin A7 (Annexin VII) (Synexin).	5e-13	GO_ID:30021	MGI|MGI:1917037 SPTR:Q99JG3 symbol:Anxa13 "annexin A13" [GO:0005886 "plasma membrane" evidence=RCA] [GO:0005509 "calcium ion binding" evidence=RCA] [GO:0005544 "calcium-dependent phospholipid binding" evidence=RCA] [GO:0030154 "cell differentiation" evidence=RCA] InterPro:IPR001464 MGI:MGI:1917037 Pfam:PF00191 HSSP:P26256 PANTHER:PTHR10502 PRINTS:PR00196 ProDom:PD000143 SMART:SM00335 PROSITE:PS00…	1e-12
Ljwgs_030394.1.1	99.1.4.2407	GO_ID:51484										GO_ID:51484	TAIR|gene:2013657 SPTR:Q9C7N5 symbol:AT1G29660.1 [GO:0016789 "carboxylic ester hydrolase activity" evidence=ISS] INTERPRO:IPR001087 Pfam:PF00657 EMBL:AC068667 EMBL:AY050413 EMBL:AY133560 PIR:H86419 SPTR:Q9C7N5	2e-28
chr2.CM0262.15.1	1.11.14.4	E1.14.-.- [EC:1.14.-.-] [COG:COG2124]	ath:At2g32440	T32F6.4; ent-kaurenoic acid hydroxylase, putative / cytochrome P450, putative [EC:1.14.13.79] [KO:K04123]	6e-32	slr0574	COG2124	3e-22	C724B_ORYSA	Heme;Iron;Lipidsynthesis;Membrane;Metal-binding;Monooxygenase;Oxidoreductase;Steroidbiosynthesis;Transmembrane,Cytochrome P450 724B1 (EC 1.14.-.-) (OsDWARF11) (Dwarf protein 11).	3e-84	GO_ID:8944	TAIR|gene:2101703 SPTR:Q9SCQ9 symbol:AT3G50660.1 [GO:0016132 "brassinosteroid biosynthesis" evidence=IMP] InterPro:IPR001128 Pfam:PF00067 InterPro:IPR002403 InterPro:IPR002401 PRINTS:PR00463 PRINTS:PR00385 PROSITE:PS00086 PRINTS:PR00465 EMBL:AL132979 EMBL:AY090266 EMBL:AF412114 PIR:T46143 SPTR:Q9SCQ9	8e-68
chr2.CM0262.15.1	1.10.3.12	E1.14.-.- [EC:1.14.-.-] [COG:COG2124]	ath:At2g32440	T32F6.4; ent-kaurenoic acid hydroxylase, putative / cytochrome P450, putative [EC:1.14.13.79] [KO:K04123]	6e-32	slr0574	COG2124	3e-22	C724B_ORYSA	Heme;Iron;Lipidsynthesis;Membrane;Metal-binding;Monooxygenase;Oxidoreductase;Steroidbiosynthesis;Transmembrane,Cytochrome P450 724B1 (EC 1.14.-.-) (OsDWARF11) (Dwarf protein 11).	3e-84	GO_ID:8944	TAIR|gene:2101703 SPTR:Q9SCQ9 symbol:AT3G50660.1 [GO:0016132 "brassinosteroid biosynthesis" evidence=IMP] InterPro:IPR001128 Pfam:PF00067 InterPro:IPR002403 InterPro:IPR002401 PRINTS:PR00463 PRINTS:PR00385 PROSITE:PS00086 PRINTS:PR00465 EMBL:AL132979 EMBL:AY090266 EMBL:AF412114 PIR:T46143 SPTR:Q9SCQ9	8e-68
chr2.CM0262.15.1	1.10.6.12	E1.14.-.- [EC:1.14.-.-] [COG:COG2124]	ath:At2g32440	T32F6.4; ent-kaurenoic acid hydroxylase, putative / cytochrome P450, putative [EC:1.14.13.79] [KO:K04123]	6e-32	slr0574	COG2124	3e-22	C724B_ORYSA	Heme;Iron;Lipidsynthesis;Membrane;Metal-binding;Monooxygenase;Oxidoreductase;Steroidbiosynthesis;Transmembrane,Cytochrome P450 724B1 (EC 1.14.-.-) (OsDWARF11) (Dwarf protein 11).	3e-84	GO_ID:8944	TAIR|gene:2101703 SPTR:Q9SCQ9 symbol:AT3G50660.1 [GO:0016132 "brassinosteroid biosynthesis" evidence=IMP] InterPro:IPR001128 Pfam:PF00067 InterPro:IPR002403 InterPro:IPR002401 PRINTS:PR00463 PRINTS:PR00385 PROSITE:PS00086 PRINTS:PR00465 EMBL:AL132979 EMBL:AY090266 EMBL:AF412114 PIR:T46143 SPTR:Q9SCQ9	8e-68
chr2.CM0262.15.1	1.3.3.23	E1.14.14.1 unspecific monooxygenase [EC:1.14.14.1] [COG:COG2124] [GO:0050381]	ath:At2g32440	T32F6.4; ent-kaurenoic acid hydroxylase, putative / cytochrome P450, putative [EC:1.14.13.79] [KO:K04123]	6e-32	slr0574	COG2124	3e-22	C724B_ORYSA	Heme;Iron;Lipidsynthesis;Membrane;Metal-binding;Monooxygenase;Oxidoreductase;Steroidbiosynthesis;Transmembrane,Cytochrome P450 724B1 (EC 1.14.-.-) (OsDWARF11) (Dwarf protein 11).	3e-84	GO_ID:8944	TAIR|gene:2101703 SPTR:Q9SCQ9 symbol:AT3G50660.1 [GO:0016132 "brassinosteroid biosynthesis" evidence=IMP] InterPro:IPR001128 Pfam:PF00067 InterPro:IPR002403 InterPro:IPR002401 PRINTS:PR00463 PRINTS:PR00385 PROSITE:PS00086 PRINTS:PR00465 EMBL:AL132979 EMBL:AY090266 EMBL:AF412114 PIR:T46143 SPTR:Q9SCQ9	8e-68
chr2.CM0262.15.1	1.5.14.29	E1.14.14.1 unspecific monooxygenase [EC:1.14.14.1] [COG:COG2124] [GO:0050381]	ath:At2g32440	T32F6.4; ent-kaurenoic acid hydroxylase, putative / cytochrome P450, putative [EC:1.14.13.79] [KO:K04123]	6e-32	slr0574	COG2124	3e-22	C724B_ORYSA	Heme;Iron;Lipidsynthesis;Membrane;Metal-binding;Monooxygenase;Oxidoreductase;Steroidbiosynthesis;Transmembrane,Cytochrome P450 724B1 (EC 1.14.-.-) (OsDWARF11) (Dwarf protein 11).	3e-84	GO_ID:8944	TAIR|gene:2101703 SPTR:Q9SCQ9 symbol:AT3G50660.1 [GO:0016132 "brassinosteroid biosynthesis" evidence=IMP] InterPro:IPR001128 Pfam:PF00067 InterPro:IPR002403 InterPro:IPR002401 PRINTS:PR00463 PRINTS:PR00385 PROSITE:PS00086 PRINTS:PR00465 EMBL:AL132979 EMBL:AY090266 EMBL:AF412114 PIR:T46143 SPTR:Q9SCQ9	8e-68
chr2.CM0262.15.1	1.1.7.13	E1.14.-.- [EC:1.14.-.-] [COG:COG2124]	ath:At2g32440	T32F6.4; ent-kaurenoic acid hydroxylase, putative / cytochrome P450, putative [EC:1.14.13.79] [KO:K04123]	6e-32	slr0574	COG2124	3e-22	C724B_ORYSA	Heme;Iron;Lipidsynthesis;Membrane;Metal-binding;Monooxygenase;Oxidoreductase;Steroidbiosynthesis;Transmembrane,Cytochrome P450 724B1 (EC 1.14.-.-) (OsDWARF11) (Dwarf protein 11).	3e-84	GO_ID:8944	TAIR|gene:2101703 SPTR:Q9SCQ9 symbol:AT3G50660.1 [GO:0016132 "brassinosteroid biosynthesis" evidence=IMP] InterPro:IPR001128 Pfam:PF00067 InterPro:IPR002403 InterPro:IPR002401 PRINTS:PR00463 PRINTS:PR00385 PROSITE:PS00086 PRINTS:PR00465 EMBL:AL132979 EMBL:AY090266 EMBL:AF412114 PIR:T46143 SPTR:Q9SCQ9	8e-68
chr2.CM0262.15.1	1.10.4.4	E1.14.13.79 ent-kaurenoic acid hydroxylase [EC:1.14.13.79]	ath:At2g32440	T32F6.4; ent-kaurenoic acid hydroxylase, putative / cytochrome P450, putative [EC:1.14.13.79] [KO:K04123]	6e-32	slr0574	COG2124	3e-22	C724B_ORYSA	Heme;Iron;Lipidsynthesis;Membrane;Metal-binding;Monooxygenase;Oxidoreductase;Steroidbiosynthesis;Transmembrane,Cytochrome P450 724B1 (EC 1.14.-.-) (OsDWARF11) (Dwarf protein 11).	3e-84	GO_ID:8944	TAIR|gene:2101703 SPTR:Q9SCQ9 symbol:AT3G50660.1 [GO:0016132 "brassinosteroid biosynthesis" evidence=IMP] InterPro:IPR001128 Pfam:PF00067 InterPro:IPR002403 InterPro:IPR002401 PRINTS:PR00463 PRINTS:PR00385 PROSITE:PS00086 PRINTS:PR00465 EMBL:AL132979 EMBL:AY090266 EMBL:AF412114 PIR:T46143 SPTR:Q9SCQ9	8e-68
chr2.CM0262.15.1	1.11.4.6	E1.14.-.- [EC:1.14.-.-] [COG:COG2124]	ath:At2g32440	T32F6.4; ent-kaurenoic acid hydroxylase, putative / cytochrome P450, putative [EC:1.14.13.79] [KO:K04123]	6e-32	slr0574	COG2124	3e-22	C724B_ORYSA	Heme;Iron;Lipidsynthesis;Membrane;Metal-binding;Monooxygenase;Oxidoreductase;Steroidbiosynthesis;Transmembrane,Cytochrome P450 724B1 (EC 1.14.-.-) (OsDWARF11) (Dwarf protein 11).	3e-84	GO_ID:8944	TAIR|gene:2101703 SPTR:Q9SCQ9 symbol:AT3G50660.1 [GO:0016132 "brassinosteroid biosynthesis" evidence=IMP] InterPro:IPR001128 Pfam:PF00067 InterPro:IPR002403 InterPro:IPR002401 PRINTS:PR00463 PRINTS:PR00385 PROSITE:PS00086 PRINTS:PR00465 EMBL:AL132979 EMBL:AY090266 EMBL:AF412114 PIR:T46143 SPTR:Q9SCQ9	8e-68
chr2.CM0262.15.1	1.11.4.2	E1.14.14.1 unspecific monooxygenase [EC:1.14.14.1] [COG:COG2124] [GO:0050381]	ath:At2g32440	T32F6.4; ent-kaurenoic acid hydroxylase, putative / cytochrome P450, putative [EC:1.14.13.79] [KO:K04123]	6e-32	slr0574	COG2124	3e-22	C724B_ORYSA	Heme;Iron;Lipidsynthesis;Membrane;Metal-binding;Monooxygenase;Oxidoreductase;Steroidbiosynthesis;Transmembrane,Cytochrome P450 724B1 (EC 1.14.-.-) (OsDWARF11) (Dwarf protein 11).	3e-84	GO_ID:8944	TAIR|gene:2101703 SPTR:Q9SCQ9 symbol:AT3G50660.1 [GO:0016132 "brassinosteroid biosynthesis" evidence=IMP] InterPro:IPR001128 Pfam:PF00067 InterPro:IPR002403 InterPro:IPR002401 PRINTS:PR00463 PRINTS:PR00385 PROSITE:PS00086 PRINTS:PR00465 EMBL:AL132979 EMBL:AY090266 EMBL:AF412114 PIR:T46143 SPTR:Q9SCQ9	8e-68
chr3.CM0216.28	99.1.4.5991	GO_ID:32319										GO_ID:32319	TAIR|gene:2132825 SPTR:Q9T007 symbol:AT4G35200.1 [GO:0000004 "biological process unknown" evidence=ND] [GO:0005554 "molecular function unknown" evidence=ND] Interpro:IPR000264 GO:GO:0006810 InterPro:IPR004320 Pfam:PF03087 EMBL:AL035522 EMBL:AL161587 PIR:T04967 SPTR:Q9T007	2e-43
Ljwgs_131670.1	99.1.1.181	KO:K00464	ana:all4284	lignostilbene-alpha,beta-dioxygenase [EC:1.13.11.43] [KO:K00464]	3e-19	sll1541	COG3670	3e-19
Ljwgs_131670.1	99.1.2.269	COG3670	ana:all4284	lignostilbene-alpha,beta-dioxygenase [EC:1.13.11.43] [KO:K00464]	3e-19	sll1541	COG3670	3e-19
Ljwgs_047219.1	1.3.12.27	E5.3.99.5, TBXAS1, CYP5A cytochrome P450, family 5, subfamily A (thromboxane-A synthase) [EC:5.3.99.5] [GO:0004796]	hsa:6916	TBXAS1; thromboxane A synthase 1 (platelet, cytochrome P450, family 5, subfamily A) [EC:5.3.99.5] [KO:K01832]	6e-10				THAS_PIG	Fattyacidbiosynthesis;Heme;Iron;Isomerase;Lipidsynthesis;Membrane;Metal-binding;Monooxygenase;Oxidoreductase;Prostaglandinbiosynthesis;Transmembrane,Thromboxane-A synthase (EC 5.3.99.5) (TXA synthase) (TXS).	4e-11	GO_ID:47294	MGI|MGI:98497 SPTR:P36423 symbol:Tbxas1 "thromboxane A synthase 1, platelet" [GO:0016021 "integral to membrane" evidence=RCA] InterPro:IPR001128 Pfam:PF00067 InterPro:IPR002401 MGI:MGI:98497 PRINTS:PR00463 PRINTS:PR00385 PROSITE:PS00086 HSSP:P14779 EMBL:L18868 EMBL:U41397 EMBL:U41326 EMBL:U41327 EMBL:U41328 EMBL:U41329 EMBL:U41330 EMBL:U41331 EMBL:U41332 EMBL:U41333 EMBL:U41334 EMBL:U41335 EMBL:U…	8e-09
Ljwgs_047219.1	1.3.11.13	E5.3.99.5, TBXAS1, CYP5A cytochrome P450, family 5, subfamily A (thromboxane-A synthase) [EC:5.3.99.5] [GO:0004796]	hsa:6916	TBXAS1; thromboxane A synthase 1 (platelet, cytochrome P450, family 5, subfamily A) [EC:5.3.99.5] [KO:K01832]	6e-10				THAS_PIG	Fattyacidbiosynthesis;Heme;Iron;Isomerase;Lipidsynthesis;Membrane;Metal-binding;Monooxygenase;Oxidoreductase;Prostaglandinbiosynthesis;Transmembrane,Thromboxane-A synthase (EC 5.3.99.5) (TXA synthase) (TXS).	4e-11	GO_ID:47294	MGI|MGI:98497 SPTR:P36423 symbol:Tbxas1 "thromboxane A synthase 1, platelet" [GO:0016021 "integral to membrane" evidence=RCA] InterPro:IPR001128 Pfam:PF00067 InterPro:IPR002401 MGI:MGI:98497 PRINTS:PR00463 PRINTS:PR00385 PROSITE:PS00086 HSSP:P14779 EMBL:L18868 EMBL:U41397 EMBL:U41326 EMBL:U41327 EMBL:U41328 EMBL:U41329 EMBL:U41330 EMBL:U41331 EMBL:U41332 EMBL:U41333 EMBL:U41334 EMBL:U41335 EMBL:U…	8e-09
Ljwgs_017525.1	1.9.4.15	E2.7.1.- [EC:2.7.1.-] [COG:COG0515 COG1493]	ath:At5g08590	MAH20.15; serine/threonine protein kinase (ASK2) [EC:2.7.1.37] [KO:K00870]	2e-51	YDR477w_1	COG0515	3e-17	SAPKA_ORYSA	Abscisicacidsignalingpathway;ATP-binding;Kinase;Nucleotide-binding;Phosphorylation;Serine/threonine-proteinkinase;Transferase,Serine/threonine-protein kinase SAPK10 (EC 2.7.1.37) (Osmotic stress/abscisic acid-activated protein kinase 10).	3e-70	GO_ID:22802	TAIR|gene:2174998 SPTR:Q39193 symbol:AT5G66880 [GO:0008372 "cellular component unknown" evidence=ND] [GO:0016301 "kinase activity" evidence=ISS] [GO:0004672 "protein kinase activity" evidence=TAS] [GO:0009738 "abscisic acid mediated signaling" evidence=TAS] InterPro:IPR000719 InterPro:IPR002290 InterPro:IPR008271 Pfam:PF00069 Prosite:PS00108 Prosite:PS00107 ProDom:PD000001 PROSITE:PS50011 SMART:S…	8e-70
Ljwgs_017525.1	1.7.8.19	WAAY, rfaY lipopolysaccharide core biosynthesis protein RFAY [EC:2.7.-.-] [COG:COG0515]	ath:At5g08590	MAH20.15; serine/threonine protein kinase (ASK2) [EC:2.7.1.37] [KO:K00870]	2e-51	YDR477w_1	COG0515	3e-17	SAPKA_ORYSA	Abscisicacidsignalingpathway;ATP-binding;Kinase;Nucleotide-binding;Phosphorylation;Serine/threonine-proteinkinase;Transferase,Serine/threonine-protein kinase SAPK10 (EC 2.7.1.37) (Osmotic stress/abscisic acid-activated protein kinase 10).	3e-70	GO_ID:22802	TAIR|gene:2174998 SPTR:Q39193 symbol:AT5G66880 [GO:0008372 "cellular component unknown" evidence=ND] [GO:0016301 "kinase activity" evidence=ISS] [GO:0004672 "protein kinase activity" evidence=TAS] [GO:0009738 "abscisic acid mediated signaling" evidence=TAS] InterPro:IPR000719 InterPro:IPR002290 InterPro:IPR008271 Pfam:PF00069 Prosite:PS00108 Prosite:PS00107 ProDom:PD000001 PROSITE:PS50011 SMART:S…	8e-70
Ljwgs_017525.1	1.1.17.19	E2.7.1.- [EC:2.7.1.-] [COG:COG0515 COG1493]	ath:At5g08590	MAH20.15; serine/threonine protein kinase (ASK2) [EC:2.7.1.37] [KO:K00870]	2e-51	YDR477w_1	COG0515	3e-17	SAPKA_ORYSA	Abscisicacidsignalingpathway;ATP-binding;Kinase;Nucleotide-binding;Phosphorylation;Serine/threonine-proteinkinase;Transferase,Serine/threonine-protein kinase SAPK10 (EC 2.7.1.37) (Osmotic stress/abscisic acid-activated protein kinase 10).	3e-70	GO_ID:22802	TAIR|gene:2174998 SPTR:Q39193 symbol:AT5G66880 [GO:0008372 "cellular component unknown" evidence=ND] [GO:0016301 "kinase activity" evidence=ISS] [GO:0004672 "protein kinase activity" evidence=TAS] [GO:0009738 "abscisic acid mediated signaling" evidence=TAS] InterPro:IPR000719 InterPro:IPR002290 InterPro:IPR008271 Pfam:PF00069 Prosite:PS00108 Prosite:PS00107 ProDom:PD000001 PROSITE:PS50011 SMART:S…	8e-70
Ljwgs_017525.1	3.3.10.117	BMPR1 bone morphogenetic protein receptor, type I [EC:2.7.1.37]	ath:At5g08590	MAH20.15; serine/threonine protein kinase (ASK2) [EC:2.7.1.37] [KO:K00870]	2e-51	YDR477w_1	COG0515	3e-17	SAPKA_ORYSA	Abscisicacidsignalingpathway;ATP-binding;Kinase;Nucleotide-binding;Phosphorylation;Serine/threonine-proteinkinase;Transferase,Serine/threonine-protein kinase SAPK10 (EC 2.7.1.37) (Osmotic stress/abscisic acid-activated protein kinase 10).	3e-70	GO_ID:22802	TAIR|gene:2174998 SPTR:Q39193 symbol:AT5G66880 [GO:0008372 "cellular component unknown" evidence=ND] [GO:0016301 "kinase activity" evidence=ISS] [GO:0004672 "protein kinase activity" evidence=TAS] [GO:0009738 "abscisic acid mediated signaling" evidence=TAS] InterPro:IPR000719 InterPro:IPR002290 InterPro:IPR008271 Pfam:PF00069 Prosite:PS00108 Prosite:PS00107 ProDom:PD000001 PROSITE:PS50011 SMART:S…	8e-70
Ljwgs_017525.1	1.11.16.8	E2.7.1.- [EC:2.7.1.-] [COG:COG0515 COG1493]	ath:At5g08590	MAH20.15; serine/threonine protein kinase (ASK2) [EC:2.7.1.37] [KO:K00870]	2e-51	YDR477w_1	COG0515	3e-17	SAPKA_ORYSA	Abscisicacidsignalingpathway;ATP-binding;Kinase;Nucleotide-binding;Phosphorylation;Serine/threonine-proteinkinase;Transferase,Serine/threonine-protein kinase SAPK10 (EC 2.7.1.37) (Osmotic stress/abscisic acid-activated protein kinase 10).	3e-70	GO_ID:22802	TAIR|gene:2174998 SPTR:Q39193 symbol:AT5G66880 [GO:0008372 "cellular component unknown" evidence=ND] [GO:0016301 "kinase activity" evidence=ISS] [GO:0004672 "protein kinase activity" evidence=TAS] [GO:0009738 "abscisic acid mediated signaling" evidence=TAS] InterPro:IPR000719 InterPro:IPR002290 InterPro:IPR008271 Pfam:PF00069 Prosite:PS00108 Prosite:PS00107 ProDom:PD000001 PROSITE:PS50011 SMART:S…	8e-70
Ljwgs_017525.1	4.2.4	Cell cycle [CLASS:04110] [PATH:hsa04110] [COG:COG0515]	ath:At5g08590	MAH20.15; serine/threonine protein kinase (ASK2) [EC:2.7.1.37] [KO:K00870]	2e-51	YDR477w_1	COG0515	3e-17	SAPKA_ORYSA	Abscisicacidsignalingpathway;ATP-binding;Kinase;Nucleotide-binding;Phosphorylation;Serine/threonine-proteinkinase;Transferase,Serine/threonine-protein kinase SAPK10 (EC 2.7.1.37) (Osmotic stress/abscisic acid-activated protein kinase 10).	3e-70	GO_ID:22802	TAIR|gene:2174998 SPTR:Q39193 symbol:AT5G66880 [GO:0008372 "cellular component unknown" evidence=ND] [GO:0016301 "kinase activity" evidence=ISS] [GO:0004672 "protein kinase activity" evidence=TAS] [GO:0009738 "abscisic acid mediated signaling" evidence=TAS] InterPro:IPR000719 InterPro:IPR002290 InterPro:IPR008271 Pfam:PF00069 Prosite:PS00108 Prosite:PS00107 ProDom:PD000001 PROSITE:PS50011 SMART:S…	8e-70
Ljwgs_017525.1	3.2.2.1	Protein kinase [EC:2.7.1.37]	ath:At5g08590	MAH20.15; serine/threonine protein kinase (ASK2) [EC:2.7.1.37] [KO:K00870]	2e-51	YDR477w_1	COG0515	3e-17	SAPKA_ORYSA	Abscisicacidsignalingpathway;ATP-binding;Kinase;Nucleotide-binding;Phosphorylation;Serine/threonine-proteinkinase;Transferase,Serine/threonine-protein kinase SAPK10 (EC 2.7.1.37) (Osmotic stress/abscisic acid-activated protein kinase 10).	3e-70	GO_ID:22802	TAIR|gene:2174998 SPTR:Q39193 symbol:AT5G66880 [GO:0008372 "cellular component unknown" evidence=ND] [GO:0016301 "kinase activity" evidence=ISS] [GO:0004672 "protein kinase activity" evidence=TAS] [GO:0009738 "abscisic acid mediated signaling" evidence=TAS] InterPro:IPR000719 InterPro:IPR002290 InterPro:IPR008271 Pfam:PF00069 Prosite:PS00108 Prosite:PS00107 ProDom:PD000001 PROSITE:PS50011 SMART:S…	8e-70
chr3.TM1419.10	99.1.4.310	GO_ID:35102							U131_ARATH	Hypotheticalprotein,Hypothetical UPF0131 protein At3g02910.	6e-50	GO_ID:35102	TAIR|gene:2075436 SPTR:Q8VZJ3 symbol:AT3G02910.1 [GO:0000004 "biological process unknown" evidence=ND] [GO:0008372 "cellular component unknown" evidence=ND] InterPro:IPR005347 Pfam:PF03674 EMBL:AY064129 EMBL:AY120704 SPTR:Q8VZJ3	2e-50
chr3.TM1419.10	99.1.3.2.1146	U131_ARATH							U131_ARATH	Hypotheticalprotein,Hypothetical UPF0131 protein At3g02910.	6e-50	GO_ID:35102	TAIR|gene:2075436 SPTR:Q8VZJ3 symbol:AT3G02910.1 [GO:0000004 "biological process unknown" evidence=ND] [GO:0008372 "cellular component unknown" evidence=ND] InterPro:IPR005347 Pfam:PF03674 EMBL:AY064129 EMBL:AY120704 SPTR:Q8VZJ3	2e-50
chr4.TM0555.8.2	99.2	Unclassified without homolog
Ljwgs_136707.2	1.10.7.8	E2.1.1.76 flavonol 3-O-methyltransferase [EC:2.1.1.76] [GO:0030755]	ath:At5g54160	K18G13.3; O-methyltransferase 1 [EC:2.1.1.76] [KO:K05279]	5e-12				COMT1_CAPAN	Ligninbiosynthesis;Methyltransferase;Transferase,Caffeic acid 3-O-methyltransferase (EC 2.1.1.68) (S-adenosysl-L- methionine:caffeic acid 3-O-methyltransferase) (COMT) (CAOMT).	3e-15	GO_ID:1283	TAIR|gene:2102037 SPTR:Q9SCP7 symbol:AT3G53140.1 [GO:0000004 "biological process unknown" evidence=ND] InterPro:IPR001601 InterPro:IPR001077 Pfam:PF00891 InterPro:IPR011991 HSSP:P28002 EMBL:AL132958 EMBL:AF367289 EMBL:AY133618 PIR:T46160 SPTR:Q9SCP7	1e-43
chr2.CM0132.24.1	99.1.4.2710	GO_ID:41533										GO_ID:41533	TAIR|gene:2137613 SPTR:Q9T068 symbol:AT4G37810.1 [GO:0005554 "molecular function unknown" evidence=ND] [GO:0000004 "biological process unknown" evidence=ND] EMBL:AL161592 EMBL:AL035709 PIR:T06028 SPTR:Q9T068	5e-24
chr6.CM0055.83	99.1.4.1612	GO_ID:17115							RPT3_ARATH	Membrane;Phosphorylation;Transducer,Root phototropism protein 3 (Non-phototropic hypocotyl protein 3).	0	GO_ID:17115	TAIR|gene:2145386 SPTR:Q9LFU0 symbol:AT5G10250.1 [GO:0008372 "cellular component unknown" evidence=ND] [GO:0004871 "signal transducer activity" evidence=ISS] [GO:0009416 "response to light stimulus" evidence=ISS] InterPro:IPR000210 InterPro:IPR004249 Pfam:PF03000 SMART:SM00225 PROSITE:PS50097 EMBL:AL360334 PIR:T50813 SPTR:Q9LFU0	2e-118
chr6.CM0055.83	99.1.3.2.152	RPT3_ARATH							RPT3_ARATH	Membrane;Phosphorylation;Transducer,Root phototropism protein 3 (Non-phototropic hypocotyl protein 3).	0	GO_ID:17115	TAIR|gene:2145386 SPTR:Q9LFU0 symbol:AT5G10250.1 [GO:0008372 "cellular component unknown" evidence=ND] [GO:0004871 "signal transducer activity" evidence=ISS] [GO:0009416 "response to light stimulus" evidence=ISS] InterPro:IPR000210 InterPro:IPR004249 Pfam:PF03000 SMART:SM00225 PROSITE:PS50097 EMBL:AL360334 PIR:T50813 SPTR:Q9LFU0	2e-118
chr5.TM0913.18	1.9.4.15	E2.7.1.- [EC:2.7.1.-] [COG:COG0515 COG1493]	ath:At5g02290	T1E22.50; protein kinase, putative [EC:2.7.1.37] [KO:K00870]	3e-14	YDR490c	COG0515	4e-10	PSKR_DAUCA	ATP-binding;Glycoprotein;Kinase;Leucine-richrepeat;Membrane;Nucleotide-binding;Receptor;Repeat;Serine/threonine-proteinkinase;Signal;Transferase;Transmembrane,Phytosulfokine receptor precursor (EC 2.7.1.37) (Phytosulfokine LRR receptor kinase).	7e-16	GO_ID:16626	TAIR|gene:2084952 SPTR:Q9SR05 symbol:AT3G04690.1 [GO:0016301 "kinase activity" evidence=ISS] InterPro:IPR000719 InterPro:IPR008271 Prosite:PS00108 Prosite:PS00107 ProDom:PD000001 PROSITE:PS50011 HSSP:Q62838 EMBL:AC011437 SPTR:Q9SR05	2e-29
chr5.TM0913.18	1.7.8.19	WAAY, rfaY lipopolysaccharide core biosynthesis protein RFAY [EC:2.7.-.-] [COG:COG0515]	ath:At5g02290	T1E22.50; protein kinase, putative [EC:2.7.1.37] [KO:K00870]	3e-14	YDR490c	COG0515	4e-10	PSKR_DAUCA	ATP-binding;Glycoprotein;Kinase;Leucine-richrepeat;Membrane;Nucleotide-binding;Receptor;Repeat;Serine/threonine-proteinkinase;Signal;Transferase;Transmembrane,Phytosulfokine receptor precursor (EC 2.7.1.37) (Phytosulfokine LRR receptor kinase).	7e-16	GO_ID:16626	TAIR|gene:2084952 SPTR:Q9SR05 symbol:AT3G04690.1 [GO:0016301 "kinase activity" evidence=ISS] InterPro:IPR000719 InterPro:IPR008271 Prosite:PS00108 Prosite:PS00107 ProDom:PD000001 PROSITE:PS50011 HSSP:Q62838 EMBL:AC011437 SPTR:Q9SR05	2e-29
chr5.TM0913.18	1.1.17.19	E2.7.1.- [EC:2.7.1.-] [COG:COG0515 COG1493]	ath:At5g02290	T1E22.50; protein kinase, putative [EC:2.7.1.37] [KO:K00870]	3e-14	YDR490c	COG0515	4e-10	PSKR_DAUCA	ATP-binding;Glycoprotein;Kinase;Leucine-richrepeat;Membrane;Nucleotide-binding;Receptor;Repeat;Serine/threonine-proteinkinase;Signal;Transferase;Transmembrane,Phytosulfokine receptor precursor (EC 2.7.1.37) (Phytosulfokine LRR receptor kinase).	7e-16	GO_ID:16626	TAIR|gene:2084952 SPTR:Q9SR05 symbol:AT3G04690.1 [GO:0016301 "kinase activity" evidence=ISS] InterPro:IPR000719 InterPro:IPR008271 Prosite:PS00108 Prosite:PS00107 ProDom:PD000001 PROSITE:PS50011 HSSP:Q62838 EMBL:AC011437 SPTR:Q9SR05	2e-29
chr5.TM0913.18	3.3.10.117	BMPR1 bone morphogenetic protein receptor, type I [EC:2.7.1.37]	ath:At5g02290	T1E22.50; protein kinase, putative [EC:2.7.1.37] [KO:K00870]	3e-14	YDR490c	COG0515	4e-10	PSKR_DAUCA	ATP-binding;Glycoprotein;Kinase;Leucine-richrepeat;Membrane;Nucleotide-binding;Receptor;Repeat;Serine/threonine-proteinkinase;Signal;Transferase;Transmembrane,Phytosulfokine receptor precursor (EC 2.7.1.37) (Phytosulfokine LRR receptor kinase).	7e-16	GO_ID:16626	TAIR|gene:2084952 SPTR:Q9SR05 symbol:AT3G04690.1 [GO:0016301 "kinase activity" evidence=ISS] InterPro:IPR000719 InterPro:IPR008271 Prosite:PS00108 Prosite:PS00107 ProDom:PD000001 PROSITE:PS50011 HSSP:Q62838 EMBL:AC011437 SPTR:Q9SR05	2e-29
chr5.TM0913.18	1.11.16.8	E2.7.1.- [EC:2.7.1.-] [COG:COG0515 COG1493]	ath:At5g02290	T1E22.50; protein kinase, putative [EC:2.7.1.37] [KO:K00870]	3e-14	YDR490c	COG0515	4e-10	PSKR_DAUCA	ATP-binding;Glycoprotein;Kinase;Leucine-richrepeat;Membrane;Nucleotide-binding;Receptor;Repeat;Serine/threonine-proteinkinase;Signal;Transferase;Transmembrane,Phytosulfokine receptor precursor (EC 2.7.1.37) (Phytosulfokine LRR receptor kinase).	7e-16	GO_ID:16626	TAIR|gene:2084952 SPTR:Q9SR05 symbol:AT3G04690.1 [GO:0016301 "kinase activity" evidence=ISS] InterPro:IPR000719 InterPro:IPR008271 Prosite:PS00108 Prosite:PS00107 ProDom:PD000001 PROSITE:PS50011 HSSP:Q62838 EMBL:AC011437 SPTR:Q9SR05	2e-29
chr5.TM0913.18	4.2.4	Cell cycle [CLASS:04110] [PATH:hsa04110] [COG:COG0515]	ath:At5g02290	T1E22.50; protein kinase, putative [EC:2.7.1.37] [KO:K00870]	3e-14	YDR490c	COG0515	4e-10	PSKR_DAUCA	ATP-binding;Glycoprotein;Kinase;Leucine-richrepeat;Membrane;Nucleotide-binding;Receptor;Repeat;Serine/threonine-proteinkinase;Signal;Transferase;Transmembrane,Phytosulfokine receptor precursor (EC 2.7.1.37) (Phytosulfokine LRR receptor kinase).	7e-16	GO_ID:16626	TAIR|gene:2084952 SPTR:Q9SR05 symbol:AT3G04690.1 [GO:0016301 "kinase activity" evidence=ISS] InterPro:IPR000719 InterPro:IPR008271 Prosite:PS00108 Prosite:PS00107 ProDom:PD000001 PROSITE:PS50011 HSSP:Q62838 EMBL:AC011437 SPTR:Q9SR05	2e-29
chr5.TM0913.18	3.2.2.1	Protein kinase [EC:2.7.1.37]	ath:At5g02290	T1E22.50; protein kinase, putative [EC:2.7.1.37] [KO:K00870]	3e-14	YDR490c	COG0515	4e-10	PSKR_DAUCA	ATP-binding;Glycoprotein;Kinase;Leucine-richrepeat;Membrane;Nucleotide-binding;Receptor;Repeat;Serine/threonine-proteinkinase;Signal;Transferase;Transmembrane,Phytosulfokine receptor precursor (EC 2.7.1.37) (Phytosulfokine LRR receptor kinase).	7e-16	GO_ID:16626	TAIR|gene:2084952 SPTR:Q9SR05 symbol:AT3G04690.1 [GO:0016301 "kinase activity" evidence=ISS] InterPro:IPR000719 InterPro:IPR008271 Prosite:PS00108 Prosite:PS00107 ProDom:PD000001 PROSITE:PS50011 HSSP:Q62838 EMBL:AC011437 SPTR:Q9SR05	2e-29
Ljwgs_081029.1	99.1.4.7521	GO_ID:19004										GO_ID:19004	TAIR|gene:3693615 SPTR:Q9ZQI2 symbol:AT2G27370.1 [GO:0005554 "molecular function unknown" evidence=ND] [GO:0000004 "biological process unknown" evidence=ND] [GO:0008372 "cellular component unknown" evidence=ND] Pfam:PF04535 InterPro:IPR006702 InterPro:IPR006459 TIGRFAMs:TIGR01569 EMBL:AC006233 EMBL:AC006232 EMBL:BT003063 PIR:B84672 SPTR:Q9ZQI2	1e-19
Ljwgs_061456.0.1	99.1.4.5604	GO_ID:48691										GO_ID:48691	TAIR|gene:2077986 SPTR:Q9SVK7 symbol:AT3G50920.1 [GO:0000004 "biological process unknown" evidence=ND] [GO:0005554 "molecular function unknown" evidence=ND] InterPro:IPR000326 Pfam:PF01569 EMBL:AL049862 EMBL:BT010900 EMBL:AK176736 PIR:T08413 SPTR:Q9SVK7	2e-14
chr2.CM0191.80	99.1.3.2.1546	KINB2_ARATH							KINB2_ARATH	ATP-binding;Carbohydratemetabolism;Fattyacidbiosynthesis;Lipidsynthesis;Nitrateassimilation;Nucleotide-binding,SNF1-related protein kinase regulatory beta subunit 2 (AKIN beta2) (AKINB2).	7e-25	GO_ID:49053	TAIR|gene:2130513 SPTR:Q9SCY5 symbol:AT4G16360.1 [GO:0004679 "AMP-activated protein kinase activity" evidence=ISS] Pfam:PF04739 InterPro:IPR006828 EMBL:AL161543 EMBL:Z97341 EMBL:AJ132316 EMBL:AF360248 EMBL:BT020423 PIR:C71430 SPTR:Q9SCY5	3e-25
chr2.CM0191.80	99.1.4.558	GO_ID:49053							KINB2_ARATH	ATP-binding;Carbohydratemetabolism;Fattyacidbiosynthesis;Lipidsynthesis;Nitrateassimilation;Nucleotide-binding,SNF1-related protein kinase regulatory beta subunit 2 (AKIN beta2) (AKINB2).	7e-25	GO_ID:49053	TAIR|gene:2130513 SPTR:Q9SCY5 symbol:AT4G16360.1 [GO:0004679 "AMP-activated protein kinase activity" evidence=ISS] Pfam:PF04739 InterPro:IPR006828 EMBL:AL161543 EMBL:Z97341 EMBL:AJ132316 EMBL:AF360248 EMBL:BT020423 PIR:C71430 SPTR:Q9SCY5	3e-25
Ljwgs_123578.1	99.1.4.550	GO_ID:23515							ENL1_ARATH	Glycoprotein;GPI-anchor;Lipoprotein;Membrane;Signal,Early nodulin-like protein 1 precursor (Phytocyanin-like protein).	7e-10	GO_ID:23515	TAIR|gene:3693914 SPTR:Q9SK27 symbol:AT2G25060.1 [GO:0031225 "anchored to membrane" evidence=TAS] [GO:0005489 "electron transporter activity" evidence=ISS] [GO:0005507 "copper ion binding" evidence=ISS] [GO:0006118 "electron transport" evidence=ISS] InterPro:IPR003245 Pfam:PF02298 ProDom:PD003122 HSSP:O82080 EMBL:AC006585 EMBL:BT010405 PIR:G84643 SPTR:Q9SK27	3e-10
Ljwgs_123578.1	99.1.3.2.1372	ENL1_ARATH							ENL1_ARATH	Glycoprotein;GPI-anchor;Lipoprotein;Membrane;Signal,Early nodulin-like protein 1 precursor (Phytocyanin-like protein).	7e-10	GO_ID:23515	TAIR|gene:3693914 SPTR:Q9SK27 symbol:AT2G25060.1 [GO:0031225 "anchored to membrane" evidence=TAS] [GO:0005489 "electron transporter activity" evidence=ISS] [GO:0005507 "copper ion binding" evidence=ISS] [GO:0006118 "electron transport" evidence=ISS] InterPro:IPR003245 Pfam:PF02298 ProDom:PD003122 HSSP:O82080 EMBL:AC006585 EMBL:BT010405 PIR:G84643 SPTR:Q9SK27	3e-10
Ljwgs_078121.1	1.5.14.41	E3.5.5.1 nitrilase [EC:3.5.5.1] [COG:COG0388] [GO:0000257]	ath:At5g22300	MWD9.8; Nitrilase 4 (sp P46011) [EC:3.5.5.1] [KO:K01501]	4e-22	YIL164c	COG0388	2e-10	NRL4_TOBAC	Hydrolase;Multigenefamily,Nitrilase 4 (EC 3.5.5.1).	5e-24	GO_ID:13900	SGD|S000001426 SPTR:P40447 symbol:NIT1 "nitrilase" [GO:0008372 "cellular component unknown" evidence=ND] [GO:0000257 "nitrilase activity" evidence=ISS] [GO:0000004 "biological process unknown" evidence=ND] Pfam:PF00795 InterPro:IPR003010 InterPro:IPR000132 SGD:S000001426 PROSITE:PS50263 EMBL:Z46921 PIR:S50363 GermOnline:139699 PROSITE:PS00920 PROSITE:PS00921 SPTR:P40447	2e-10
Ljwgs_078121.1	1.11.10.9	E3.5.5.7 aliphatic nitrilase [EC:3.5.5.7] [COG:COG0388] [GO:0018762]	ath:At5g22300	MWD9.8; Nitrilase 4 (sp P46011) [EC:3.5.5.1] [KO:K01501]	4e-22	YIL164c	COG0388	2e-10	NRL4_TOBAC	Hydrolase;Multigenefamily,Nitrilase 4 (EC 3.5.5.1).	5e-24	GO_ID:13900	SGD|S000001426 SPTR:P40447 symbol:NIT1 "nitrilase" [GO:0008372 "cellular component unknown" evidence=ND] [GO:0000257 "nitrilase activity" evidence=ISS] [GO:0000004 "biological process unknown" evidence=ND] Pfam:PF00795 InterPro:IPR003010 InterPro:IPR000132 SGD:S000001426 PROSITE:PS50263 EMBL:Z46921 PIR:S50363 GermOnline:139699 PROSITE:PS00920 PROSITE:PS00921 SPTR:P40447	2e-10
Ljwgs_078121.1	1.2.7.35	E3.5.5.1 nitrilase [EC:3.5.5.1] [COG:COG0388] [GO:0000257]	ath:At5g22300	MWD9.8; Nitrilase 4 (sp P46011) [EC:3.5.5.1] [KO:K01501]	4e-22	YIL164c	COG0388	2e-10	NRL4_TOBAC	Hydrolase;Multigenefamily,Nitrilase 4 (EC 3.5.5.1).	5e-24	GO_ID:13900	SGD|S000001426 SPTR:P40447 symbol:NIT1 "nitrilase" [GO:0008372 "cellular component unknown" evidence=ND] [GO:0000257 "nitrilase activity" evidence=ISS] [GO:0000004 "biological process unknown" evidence=ND] Pfam:PF00795 InterPro:IPR003010 InterPro:IPR000132 SGD:S000001426 PROSITE:PS50263 EMBL:Z46921 PIR:S50363 GermOnline:139699 PROSITE:PS00920 PROSITE:PS00921 SPTR:P40447	2e-10
Ljwgs_078121.1	1.6.5.1	E3.5.5.1 nitrilase [EC:3.5.5.1] [COG:COG0388] [GO:0000257]	ath:At5g22300	MWD9.8; Nitrilase 4 (sp P46011) [EC:3.5.5.1] [KO:K01501]	4e-22	YIL164c	COG0388	2e-10	NRL4_TOBAC	Hydrolase;Multigenefamily,Nitrilase 4 (EC 3.5.5.1).	5e-24	GO_ID:13900	SGD|S000001426 SPTR:P40447 symbol:NIT1 "nitrilase" [GO:0008372 "cellular component unknown" evidence=ND] [GO:0000257 "nitrilase activity" evidence=ISS] [GO:0000004 "biological process unknown" evidence=ND] Pfam:PF00795 InterPro:IPR003010 InterPro:IPR000132 SGD:S000001426 PROSITE:PS50263 EMBL:Z46921 PIR:S50363 GermOnline:139699 PROSITE:PS00920 PROSITE:PS00921 SPTR:P40447	2e-10
Ljwgs_078121.1	1.11.16.3	E3.5.5.1 nitrilase [EC:3.5.5.1] [COG:COG0388] [GO:0000257]	ath:At5g22300	MWD9.8; Nitrilase 4 (sp P46011) [EC:3.5.5.1] [KO:K01501]	4e-22	YIL164c	COG0388	2e-10	NRL4_TOBAC	Hydrolase;Multigenefamily,Nitrilase 4 (EC 3.5.5.1).	5e-24	GO_ID:13900	SGD|S000001426 SPTR:P40447 symbol:NIT1 "nitrilase" [GO:0008372 "cellular component unknown" evidence=ND] [GO:0000257 "nitrilase activity" evidence=ISS] [GO:0000004 "biological process unknown" evidence=ND] Pfam:PF00795 InterPro:IPR003010 InterPro:IPR000132 SGD:S000001426 PROSITE:PS50263 EMBL:Z46921 PIR:S50363 GermOnline:139699 PROSITE:PS00920 PROSITE:PS00921 SPTR:P40447	2e-10
Ljwgs_078121.1	1.5.1.30	E6.3.5.1, nadE NAD+ synthase (glutamine-hydrolysing) [EC:6.3.5.1] [COG:COG0171 COG0388] [GO:0003952]	ath:At5g22300	MWD9.8; Nitrilase 4 (sp P46011) [EC:3.5.5.1] [KO:K01501]	4e-22	YIL164c	COG0388	2e-10	NRL4_TOBAC	Hydrolase;Multigenefamily,Nitrilase 4 (EC 3.5.5.1).	5e-24	GO_ID:13900	SGD|S000001426 SPTR:P40447 symbol:NIT1 "nitrilase" [GO:0008372 "cellular component unknown" evidence=ND] [GO:0000257 "nitrilase activity" evidence=ISS] [GO:0000004 "biological process unknown" evidence=ND] Pfam:PF00795 InterPro:IPR003010 InterPro:IPR000132 SGD:S000001426 PROSITE:PS50263 EMBL:Z46921 PIR:S50363 GermOnline:139699 PROSITE:PS00920 PROSITE:PS00921 SPTR:P40447	2e-10
Ljwgs_078121.1	1.9.4.11	E6.3.5.1, nadE NAD+ synthase (glutamine-hydrolysing) [EC:6.3.5.1] [COG:COG0171 COG0388] [GO:0003952]	ath:At5g22300	MWD9.8; Nitrilase 4 (sp P46011) [EC:3.5.5.1] [KO:K01501]	4e-22	YIL164c	COG0388	2e-10	NRL4_TOBAC	Hydrolase;Multigenefamily,Nitrilase 4 (EC 3.5.5.1).	5e-24	GO_ID:13900	SGD|S000001426 SPTR:P40447 symbol:NIT1 "nitrilase" [GO:0008372 "cellular component unknown" evidence=ND] [GO:0000257 "nitrilase activity" evidence=ISS] [GO:0000004 "biological process unknown" evidence=ND] Pfam:PF00795 InterPro:IPR003010 InterPro:IPR000132 SGD:S000001426 PROSITE:PS50263 EMBL:Z46921 PIR:S50363 GermOnline:139699 PROSITE:PS00920 PROSITE:PS00921 SPTR:P40447	2e-10
Ljwgs_000022.1.1	2.2.1.1.12	RP-S12, rpsL small subunit ribosomal protein S12 [COG:COG0048]	ath:At2g07675	T17H1.4; ribosomal protein S12 mitochondrial family protein [KO:K02950]	3e-63	TP0243	COG0048	2e-39	RT12_PANGI	Mitochondrion;Ribonucleoprotein;Ribosomalprotein,Mitochondrial ribosomal protein S12.	6e-67	GO_ID:38498	TAIR|gene:3437281 SPTR:P92532 symbol:AT2G07675.1 [GO:0003735 "structural constituent of ribosome" evidence=ISS] [GO:0005840 "ribosome" evidence=ISS] [GO:0006412 "protein biosynthesis" evidence=ISS] InterPro:IPR008994 InterPro:IPR006032 InterPro:IPR005679 Pfam:PF00164 PROSITE:PS00055 PRINTS:PR01034 ProDom:PD000576 TIGRFAMs:TIGR00981 HSSP:P17293 EMBL:AC007730 EMBL:Y08501 EMBL:AC007143 SPTR:P92532	4e-60
Ljwgs_000022.1.1	2.2.1.1.45	RP-S23e, RPS23 small subunit ribosomal protein S23e [COG:COG0048]	ath:At2g07675	T17H1.4; ribosomal protein S12 mitochondrial family protein [KO:K02950]	3e-63	TP0243	COG0048	2e-39	RT12_PANGI	Mitochondrion;Ribonucleoprotein;Ribosomalprotein,Mitochondrial ribosomal protein S12.	6e-67	GO_ID:38498	TAIR|gene:3437281 SPTR:P92532 symbol:AT2G07675.1 [GO:0003735 "structural constituent of ribosome" evidence=ISS] [GO:0005840 "ribosome" evidence=ISS] [GO:0006412 "protein biosynthesis" evidence=ISS] InterPro:IPR008994 InterPro:IPR006032 InterPro:IPR005679 Pfam:PF00164 PROSITE:PS00055 PRINTS:PR01034 ProDom:PD000576 TIGRFAMs:TIGR00981 HSSP:P17293 EMBL:AC007730 EMBL:Y08501 EMBL:AC007143 SPTR:P92532	4e-60
chr3.CM0005.62	99.1.4.420	GO_ID:54414										GO_ID:54414	TAIR|gene:2177042 SPTR:Q9FMQ0 symbol:AT5G12120.1 [GO:0000004 "biological process unknown" evidence=ND] InterPro:IPR002048 Interpro:IPR000449 Prosite:PS00018 PROSITE:PS50030 Pfam:PF00627 EMBL:AB007727 EMBL:AY056794 EMBL:AY092977 EMBL:BT009666 SPTR:Q9FMQ0	2e-73
chr4.CM0119.20	1.1.8.58	E3.2.1.91 cellulose 1,4-beta-cellobiosidase [EC:3.2.1.91] [GO:0016162]	tfu:Tfu_2176	cellulase., cellulose 1,4-beta-cellobiosidase [EC:3.2.1.4 3.2.1.91] [KO:K01179 K01225]	2e-59				GUN4_THEFU	3D-structure;Carbohydratemetabolism;Cellulosedegradation;Directproteinsequencing;Glycosidase;Hydrolase;Polysaccharidedegradation;Signal,Endoglucanase E-4 precursor (EC 3.2.1.4) (Endo-1,4-beta-glucanase E-4) (Cellulase E-4) (Cellulase E4).	1e-59	GO_ID:5867	TAIR|gene:2005598 SPTR:Q9LR07 symbol:AT1G75680.1 [GO:0004553 "hydrolase activity, hydrolyzing O-glycosyl compounds" evidence=ISS] InterPro:IPR001701 Pfam:PF00759 PROSITE:PS00592 HSSP:P26221 EMBL:AC006434 EMBL:AY039938 EMBL:AY150451 PIR:E96786 SPTR:Q9LR07	4e-96
chr4.CM0119.20	1.1.8.57	E3.2.1.4 endoglucanase [EC:3.2.1.4] [COG:COG3405] [GO:0008810]	tfu:Tfu_2176	cellulase., cellulose 1,4-beta-cellobiosidase [EC:3.2.1.4 3.2.1.91] [KO:K01179 K01225]	2e-59				GUN4_THEFU	3D-structure;Carbohydratemetabolism;Cellulosedegradation;Directproteinsequencing;Glycosidase;Hydrolase;Polysaccharidedegradation;Signal,Endoglucanase E-4 precursor (EC 3.2.1.4) (Endo-1,4-beta-glucanase E-4) (Cellulase E-4) (Cellulase E4).	1e-59	GO_ID:5867	TAIR|gene:2005598 SPTR:Q9LR07 symbol:AT1G75680.1 [GO:0004553 "hydrolase activity, hydrolyzing O-glycosyl compounds" evidence=ISS] InterPro:IPR001701 Pfam:PF00759 PROSITE:PS00592 HSSP:P26221 EMBL:AC006434 EMBL:AY039938 EMBL:AY150451 PIR:E96786 SPTR:Q9LR07	4e-96
chr3.CM0142.58	99.1.4.3092	GO_ID:41324										GO_ID:41324	TAIR|gene:2093241 SPTR:Q9LVZ8 symbol:AT3G15810.1 [GO:0000004 "biological process unknown" evidence=ND] [GO:0005554 "molecular function unknown" evidence=ND] [GO:0008372 "cellular component unknown" evidence=ND] InterPro:IPR007612 Pfam:PF04525 EMBL:AB017071 EMBL:AY063868 EMBL:AY091222 SPTR:Q9LVZ8	2e-68
chr1.CM0375.58	99.1.4.535	GO_ID:1885										GO_ID:1885	TAIR|gene:2010855 SPTR:Q9SGU7 symbol:AT1G64680.1 [GO:0005554 "molecular function unknown" evidence=ND] [GO:0000004 "biological process unknown" evidence=ND] EMBL:AC009519 EMBL:BT010194 PIR:H96669 SPTR:Q9SGU7	2e-39
Ljwgs_025480.3	99.1.4.6037	GO_ID:29181							KATAM_ARATH	Glycosyltransferase;Golgistack;Membrane;Signal-anchor;Transferase;Transmembrane,Xyloglucan galactosyltransferase KATAMARI 1 (EC 2.4.1.-) (MURUS3 protein).	4e-44	GO_ID:29181	TAIR|gene:2201296 SPTR:Q9CA34 symbol:AT1G68470.1 [GO:0003824 "catalytic activity" evidence=ISS] [GO:0016020 "membrane" evidence=ISS] [GO:0000004 "biological process unknown" evidence=ND] InterPro:IPR004263 Pfam:PF03016 GO:GO:0016020 EMBL:AC011915 PIR:G96708 SPTR:Q9CA34	1e-89
Ljwgs_025480.3	99.1.3.1.21	EC 2.4.1.-							KATAM_ARATH	Glycosyltransferase;Golgistack;Membrane;Signal-anchor;Transferase;Transmembrane,Xyloglucan galactosyltransferase KATAMARI 1 (EC 2.4.1.-) (MURUS3 protein).	4e-44	GO_ID:29181	TAIR|gene:2201296 SPTR:Q9CA34 symbol:AT1G68470.1 [GO:0003824 "catalytic activity" evidence=ISS] [GO:0016020 "membrane" evidence=ISS] [GO:0000004 "biological process unknown" evidence=ND] InterPro:IPR004263 Pfam:PF03016 GO:GO:0016020 EMBL:AC011915 PIR:G96708 SPTR:Q9CA34	1e-89
chr6.CM0055.103	99.1.4.8311	GO_ID:2360										GO_ID:2360	TAIR|gene:2098749 SPTR:Q9SCR8 symbol:AT3G50570.1 [GO:0005554 "molecular function unknown" evidence=ND] [GO:0000004 "biological process unknown" evidence=ND] EMBL:AL133363 EMBL:AK117973 EMBL:BT003722 PIR:T46088 SPTR:Q9SCR8	5e-09
Ljwgs_067001.1	1.7.6.4	CHST1 keratan sulfate 6-sulfotransferase 1 [EC:2.8.2.-] [GO:0008146]	bta:280934	STE; sulfotransferase, estrogen-preferring [EC:2.8.2.4] [KO:K01016]	4e-30				FSTL_ARATH	3D-structure;Transferase,Flavonol sulfotransferase-like (EC 2.8.2.-) (RaRO47).	6e-83	GO_ID:33719	TAIR|gene:2169343 SPTR:Q8L5A7 symbol:AT5G07010.1 [GO:0000004 "biological process unknown" evidence=ND] [GO:0008372 "cellular component unknown" evidence=ND] [GO:0008146 "sulfotransferase activity" evidence=ISS] InterPro:IPR000863 Pfam:PF00685 ProDom:PD001218 HSSP:P52839 EMBL:AY099809 EMBL:BT008847 EMBL:AY084999 SPTR:Q8L5A7	8e-109
Ljwgs_067001.1	1.7.6.6	carbohydrate 6-sulfotransferase [EC:2.8.2.-] [GO:0008146]	bta:280934	STE; sulfotransferase, estrogen-preferring [EC:2.8.2.4] [KO:K01016]	4e-30				FSTL_ARATH	3D-structure;Transferase,Flavonol sulfotransferase-like (EC 2.8.2.-) (RaRO47).	6e-83	GO_ID:33719	TAIR|gene:2169343 SPTR:Q8L5A7 symbol:AT5G07010.1 [GO:0000004 "biological process unknown" evidence=ND] [GO:0008372 "cellular component unknown" evidence=ND] [GO:0008146 "sulfotransferase activity" evidence=ISS] InterPro:IPR000863 Pfam:PF00685 ProDom:PD001218 HSSP:P52839 EMBL:AY099809 EMBL:BT008847 EMBL:AY084999 SPTR:Q8L5A7	8e-109
Ljwgs_067001.1	1.2.8.10	E2.8.2.4, STE estrone sulfotransferase [EC:2.8.2.4] [GO:0004304]	bta:280934	STE; sulfotransferase, estrogen-preferring [EC:2.8.2.4] [KO:K01016]	4e-30				FSTL_ARATH	3D-structure;Transferase,Flavonol sulfotransferase-like (EC 2.8.2.-) (RaRO47).	6e-83	GO_ID:33719	TAIR|gene:2169343 SPTR:Q8L5A7 symbol:AT5G07010.1 [GO:0000004 "biological process unknown" evidence=ND] [GO:0008372 "cellular component unknown" evidence=ND] [GO:0008146 "sulfotransferase activity" evidence=ISS] InterPro:IPR000863 Pfam:PF00685 ProDom:PD001218 HSSP:P52839 EMBL:AY099809 EMBL:BT008847 EMBL:AY084999 SPTR:Q8L5A7	8e-109
Ljwgs_067001.1	1.3.8.15	E2.8.2.4, STE estrone sulfotransferase [EC:2.8.2.4] [GO:0004304]	bta:280934	STE; sulfotransferase, estrogen-preferring [EC:2.8.2.4] [KO:K01016]	4e-30				FSTL_ARATH	3D-structure;Transferase,Flavonol sulfotransferase-like (EC 2.8.2.-) (RaRO47).	6e-83	GO_ID:33719	TAIR|gene:2169343 SPTR:Q8L5A7 symbol:AT5G07010.1 [GO:0000004 "biological process unknown" evidence=ND] [GO:0008372 "cellular component unknown" evidence=ND] [GO:0008146 "sulfotransferase activity" evidence=ISS] InterPro:IPR000863 Pfam:PF00685 ProDom:PD001218 HSSP:P52839 EMBL:AY099809 EMBL:BT008847 EMBL:AY084999 SPTR:Q8L5A7	8e-109
Ljwgs_115872.1	99.1.4.1859	GO_ID:1105										GO_ID:1105	TAIR|gene:2065520 SPTR:Q9SIA8 symbol:AT2G28670.1 [GO:0005554 "molecular function unknown" evidence=ND] InterPro:IPR004265 Pfam:PF03018 EMBL:AC007171 EMBL:BT002889 EMBL:BT015768 PIR:G84687 SPTR:Q9SIA8	1e-17
Ljwgs_053329.1	99.1.4.5582	GO_ID:28819										GO_ID:28819	TAIR|gene:2030877 SPTR:Q9LMT7 symbol:AT1G17930.1 [GO:0005554 "molecular function unknown" evidence=ND] [GO:0000004 "biological process unknown" evidence=ND] [GO:0008372 "cellular component unknown" evidence=ND] EMBL:AC034106 EMBL:AK221477 PIR:E86314 SPTR:Q9LMT7	1e-14
gi45620983	99.2	Unclassified without homolog
Ljwgs_015518.1	3.1.3.33	TC.MC mitochondrial carrier protein, MC family [TC:2.A.29]	mmu:67554	Slc25a30; solute carrier family 25, member 30 [KO:K03454]	1e-45				UCP2_CYPCA	Innermembrane;Membrane;Mitochondrion;Repeat;Transmembrane;Transport,Mitochondrial uncoupling protein 2 (UCP 2).	2e-62	GO_ID:3268	TAIR|gene:2154592 SPTR:Q9ZWG1 symbol:AT5G58970.1 [GO:0017077 "oxidative phosphorylation uncoupler activity" evidence=ISS] InterPro:IPR001993 Pfam:PF00153 InterPro:IPR002067 InterPro:IPR002113 InterPro:IPR002030 GO:GO:0005739 PRINTS:PR00926 PROSITE:PS50920 GO:GO:0006810 PRINTS:PR00927 PRINTS:PR00784 GO:GO:0005488 EMBL:AB016885 EMBL:AB021706 EMBL:AY088200 SPTR:Q9ZWG1	7e-115
chr2.CM0545.40	1.9.4.15	E2.7.1.- [EC:2.7.1.-] [COG:COG0515 COG1493]	ath:At5g02290	T1E22.50; protein kinase, putative [EC:2.7.1.37] [KO:K00870]	9e-42	YJL095w	COG0515	8e-19	RLCK7_ARATH	ATP-binding;Hypotheticalprotein;Kinase;Nucleotide-binding;Serine/threonine-proteinkinase;Transferase,Putative serine/threonine-protein kinase RLCKVII (EC 2.7.1.37).	1e-51	GO_ID:53934	TAIR|gene:2050986 SPTR:O22808 symbol:AT2G33580.1 [GO:0016301 "kinase activity" evidence=ISS] InterPro:IPR000719 Pfam:PF00069 InterPro:IPR002482 Pfam:PF01476 ProDom:PD000001 PROSITE:PS50011 EMBL:AC002332 EMBL:AF370600 PIR:C84747 SPTR:O22808	4e-57
chr2.CM0545.40	1.7.8.19	WAAY, rfaY lipopolysaccharide core biosynthesis protein RFAY [EC:2.7.-.-] [COG:COG0515]	ath:At5g02290	T1E22.50; protein kinase, putative [EC:2.7.1.37] [KO:K00870]	9e-42	YJL095w	COG0515	8e-19	RLCK7_ARATH	ATP-binding;Hypotheticalprotein;Kinase;Nucleotide-binding;Serine/threonine-proteinkinase;Transferase,Putative serine/threonine-protein kinase RLCKVII (EC 2.7.1.37).	1e-51	GO_ID:53934	TAIR|gene:2050986 SPTR:O22808 symbol:AT2G33580.1 [GO:0016301 "kinase activity" evidence=ISS] InterPro:IPR000719 Pfam:PF00069 InterPro:IPR002482 Pfam:PF01476 ProDom:PD000001 PROSITE:PS50011 EMBL:AC002332 EMBL:AF370600 PIR:C84747 SPTR:O22808	4e-57
chr2.CM0545.40	1.1.17.19	E2.7.1.- [EC:2.7.1.-] [COG:COG0515 COG1493]	ath:At5g02290	T1E22.50; protein kinase, putative [EC:2.7.1.37] [KO:K00870]	9e-42	YJL095w	COG0515	8e-19	RLCK7_ARATH	ATP-binding;Hypotheticalprotein;Kinase;Nucleotide-binding;Serine/threonine-proteinkinase;Transferase,Putative serine/threonine-protein kinase RLCKVII (EC 2.7.1.37).	1e-51	GO_ID:53934	TAIR|gene:2050986 SPTR:O22808 symbol:AT2G33580.1 [GO:0016301 "kinase activity" evidence=ISS] InterPro:IPR000719 Pfam:PF00069 InterPro:IPR002482 Pfam:PF01476 ProDom:PD000001 PROSITE:PS50011 EMBL:AC002332 EMBL:AF370600 PIR:C84747 SPTR:O22808	4e-57
chr2.CM0545.40	3.3.10.117	BMPR1 bone morphogenetic protein receptor, type I [EC:2.7.1.37]	ath:At5g02290	T1E22.50; protein kinase, putative [EC:2.7.1.37] [KO:K00870]	9e-42	YJL095w	COG0515	8e-19	RLCK7_ARATH	ATP-binding;Hypotheticalprotein;Kinase;Nucleotide-binding;Serine/threonine-proteinkinase;Transferase,Putative serine/threonine-protein kinase RLCKVII (EC 2.7.1.37).	1e-51	GO_ID:53934	TAIR|gene:2050986 SPTR:O22808 symbol:AT2G33580.1 [GO:0016301 "kinase activity" evidence=ISS] InterPro:IPR000719 Pfam:PF00069 InterPro:IPR002482 Pfam:PF01476 ProDom:PD000001 PROSITE:PS50011 EMBL:AC002332 EMBL:AF370600 PIR:C84747 SPTR:O22808	4e-57
chr2.CM0545.40	1.11.16.8	E2.7.1.- [EC:2.7.1.-] [COG:COG0515 COG1493]	ath:At5g02290	T1E22.50; protein kinase, putative [EC:2.7.1.37] [KO:K00870]	9e-42	YJL095w	COG0515	8e-19	RLCK7_ARATH	ATP-binding;Hypotheticalprotein;Kinase;Nucleotide-binding;Serine/threonine-proteinkinase;Transferase,Putative serine/threonine-protein kinase RLCKVII (EC 2.7.1.37).	1e-51	GO_ID:53934	TAIR|gene:2050986 SPTR:O22808 symbol:AT2G33580.1 [GO:0016301 "kinase activity" evidence=ISS] InterPro:IPR000719 Pfam:PF00069 InterPro:IPR002482 Pfam:PF01476 ProDom:PD000001 PROSITE:PS50011 EMBL:AC002332 EMBL:AF370600 PIR:C84747 SPTR:O22808	4e-57
chr2.CM0545.40	4.2.4	Cell cycle [CLASS:04110] [PATH:hsa04110] [COG:COG0515]	ath:At5g02290	T1E22.50; protein kinase, putative [EC:2.7.1.37] [KO:K00870]	9e-42	YJL095w	COG0515	8e-19	RLCK7_ARATH	ATP-binding;Hypotheticalprotein;Kinase;Nucleotide-binding;Serine/threonine-proteinkinase;Transferase,Putative serine/threonine-protein kinase RLCKVII (EC 2.7.1.37).	1e-51	GO_ID:53934	TAIR|gene:2050986 SPTR:O22808 symbol:AT2G33580.1 [GO:0016301 "kinase activity" evidence=ISS] InterPro:IPR000719 Pfam:PF00069 InterPro:IPR002482 Pfam:PF01476 ProDom:PD000001 PROSITE:PS50011 EMBL:AC002332 EMBL:AF370600 PIR:C84747 SPTR:O22808	4e-57
chr2.CM0545.40	3.2.2.1	Protein kinase [EC:2.7.1.37]	ath:At5g02290	T1E22.50; protein kinase, putative [EC:2.7.1.37] [KO:K00870]	9e-42	YJL095w	COG0515	8e-19	RLCK7_ARATH	ATP-binding;Hypotheticalprotein;Kinase;Nucleotide-binding;Serine/threonine-proteinkinase;Transferase,Putative serine/threonine-protein kinase RLCKVII (EC 2.7.1.37).	1e-51	GO_ID:53934	TAIR|gene:2050986 SPTR:O22808 symbol:AT2G33580.1 [GO:0016301 "kinase activity" evidence=ISS] InterPro:IPR000719 Pfam:PF00069 InterPro:IPR002482 Pfam:PF01476 ProDom:PD000001 PROSITE:PS50011 EMBL:AC002332 EMBL:AF370600 PIR:C84747 SPTR:O22808	4e-57
chr2.CM0272.54	99.1.4.2012	GO_ID:48926										GO_ID:48926	TAIR|gene:2127927 SPTR:O81800 symbol:AT4G35690.1 [GO:0000004 "biological process unknown" evidence=ND] [GO:0005554 "molecular function unknown" evidence=ND] InterPro:IPR004320 Pfam:PF03087 EMBL:AL161587 EMBL:AL031135 EMBL:AY924831 PIR:T04674 SPTR:O81800	5e-34
Ljwgs_019882.2	99.1.4.5743	GO_ID:51176										GO_ID:51176	TAIR|gene:2146076 SPTR:Q9LFT0 symbol:AT5G15900.1 [GO:0000004 "biological process unknown" evidence=ND] InterPro:IPR004253 Pfam:PF03005 EMBL:AL391145 PIR:T51373 SPTR:Q9LFT0	5e-56
gi45636983	99.2	Unclassified without homolog
Ljwgs_078413.1	1.11.14.4	E1.14.-.- [EC:1.14.-.-] [COG:COG2124]	ath:At5g25900	F18A17.8; cytochrome P450 ent-kaurene oxidase (GA3) [EC:1.14.13.78] [KO:K04122]	1e-59	BH0579	COG2124	2e-13	KO1_ARATH	Chloroplast;Heme;Iron;Membrane;Metal-binding;Monooxygenase;NADP;Outermembrane;Oxidoreductase;Plastid;Transmembrane,Ent-kaurene oxidase (EC 1.14.13.78) (AtKO1) (Cytochrome P450 701A3).	7e-60	GO_ID:42479	TAIR|gene:3442840 SPTR:Q93ZB2 symbol:AT5G25900.1 [GO:0009686 "gibberellic acid biosynthesis" evidence=TAS] [GO:0005792 "microsome" evidence=NAS] [GO:0019825 "oxygen binding" evidence=ISS;IMP] [GO:0009740 "gibberellic acid mediated signaling" evidence=TAS] InterPro:IPR001128 Pfam:PF00067 InterPro:IPR002401 PRINTS:PR00463 PRINTS:PR00385 PROSITE:PS00086 EMBL:AF149413 EMBL:AF047719 EMBL:AF047720 EMBL…	3e-60
Ljwgs_078413.1	1.10.3.12	E1.14.-.- [EC:1.14.-.-] [COG:COG2124]	ath:At5g25900	F18A17.8; cytochrome P450 ent-kaurene oxidase (GA3) [EC:1.14.13.78] [KO:K04122]	1e-59	BH0579	COG2124	2e-13	KO1_ARATH	Chloroplast;Heme;Iron;Membrane;Metal-binding;Monooxygenase;NADP;Outermembrane;Oxidoreductase;Plastid;Transmembrane,Ent-kaurene oxidase (EC 1.14.13.78) (AtKO1) (Cytochrome P450 701A3).	7e-60	GO_ID:42479	TAIR|gene:3442840 SPTR:Q93ZB2 symbol:AT5G25900.1 [GO:0009686 "gibberellic acid biosynthesis" evidence=TAS] [GO:0005792 "microsome" evidence=NAS] [GO:0019825 "oxygen binding" evidence=ISS;IMP] [GO:0009740 "gibberellic acid mediated signaling" evidence=TAS] InterPro:IPR001128 Pfam:PF00067 InterPro:IPR002401 PRINTS:PR00463 PRINTS:PR00385 PROSITE:PS00086 EMBL:AF149413 EMBL:AF047719 EMBL:AF047720 EMBL…	3e-60
Ljwgs_078413.1	1.10.6.12	E1.14.-.- [EC:1.14.-.-] [COG:COG2124]	ath:At5g25900	F18A17.8; cytochrome P450 ent-kaurene oxidase (GA3) [EC:1.14.13.78] [KO:K04122]	1e-59	BH0579	COG2124	2e-13	KO1_ARATH	Chloroplast;Heme;Iron;Membrane;Metal-binding;Monooxygenase;NADP;Outermembrane;Oxidoreductase;Plastid;Transmembrane,Ent-kaurene oxidase (EC 1.14.13.78) (AtKO1) (Cytochrome P450 701A3).	7e-60	GO_ID:42479	TAIR|gene:3442840 SPTR:Q93ZB2 symbol:AT5G25900.1 [GO:0009686 "gibberellic acid biosynthesis" evidence=TAS] [GO:0005792 "microsome" evidence=NAS] [GO:0019825 "oxygen binding" evidence=ISS;IMP] [GO:0009740 "gibberellic acid mediated signaling" evidence=TAS] InterPro:IPR001128 Pfam:PF00067 InterPro:IPR002401 PRINTS:PR00463 PRINTS:PR00385 PROSITE:PS00086 EMBL:AF149413 EMBL:AF047719 EMBL:AF047720 EMBL…	3e-60
Ljwgs_078413.1	1.10.4.3	E1.14.13.78 ent-kaurene oxidase [EC:1.14.13.78]	ath:At5g25900	F18A17.8; cytochrome P450 ent-kaurene oxidase (GA3) [EC:1.14.13.78] [KO:K04122]	1e-59	BH0579	COG2124	2e-13	KO1_ARATH	Chloroplast;Heme;Iron;Membrane;Metal-binding;Monooxygenase;NADP;Outermembrane;Oxidoreductase;Plastid;Transmembrane,Ent-kaurene oxidase (EC 1.14.13.78) (AtKO1) (Cytochrome P450 701A3).	7e-60	GO_ID:42479	TAIR|gene:3442840 SPTR:Q93ZB2 symbol:AT5G25900.1 [GO:0009686 "gibberellic acid biosynthesis" evidence=TAS] [GO:0005792 "microsome" evidence=NAS] [GO:0019825 "oxygen binding" evidence=ISS;IMP] [GO:0009740 "gibberellic acid mediated signaling" evidence=TAS] InterPro:IPR001128 Pfam:PF00067 InterPro:IPR002401 PRINTS:PR00463 PRINTS:PR00385 PROSITE:PS00086 EMBL:AF149413 EMBL:AF047719 EMBL:AF047720 EMBL…	3e-60
Ljwgs_078413.1	1.3.3.23	E1.14.14.1 unspecific monooxygenase [EC:1.14.14.1] [COG:COG2124] [GO:0050381]	ath:At5g25900	F18A17.8; cytochrome P450 ent-kaurene oxidase (GA3) [EC:1.14.13.78] [KO:K04122]	1e-59	BH0579	COG2124	2e-13	KO1_ARATH	Chloroplast;Heme;Iron;Membrane;Metal-binding;Monooxygenase;NADP;Outermembrane;Oxidoreductase;Plastid;Transmembrane,Ent-kaurene oxidase (EC 1.14.13.78) (AtKO1) (Cytochrome P450 701A3).	7e-60	GO_ID:42479	TAIR|gene:3442840 SPTR:Q93ZB2 symbol:AT5G25900.1 [GO:0009686 "gibberellic acid biosynthesis" evidence=TAS] [GO:0005792 "microsome" evidence=NAS] [GO:0019825 "oxygen binding" evidence=ISS;IMP] [GO:0009740 "gibberellic acid mediated signaling" evidence=TAS] InterPro:IPR001128 Pfam:PF00067 InterPro:IPR002401 PRINTS:PR00463 PRINTS:PR00385 PROSITE:PS00086 EMBL:AF149413 EMBL:AF047719 EMBL:AF047720 EMBL…	3e-60
Ljwgs_078413.1	1.5.14.29	E1.14.14.1 unspecific monooxygenase [EC:1.14.14.1] [COG:COG2124] [GO:0050381]	ath:At5g25900	F18A17.8; cytochrome P450 ent-kaurene oxidase (GA3) [EC:1.14.13.78] [KO:K04122]	1e-59	BH0579	COG2124	2e-13	KO1_ARATH	Chloroplast;Heme;Iron;Membrane;Metal-binding;Monooxygenase;NADP;Outermembrane;Oxidoreductase;Plastid;Transmembrane,Ent-kaurene oxidase (EC 1.14.13.78) (AtKO1) (Cytochrome P450 701A3).	7e-60	GO_ID:42479	TAIR|gene:3442840 SPTR:Q93ZB2 symbol:AT5G25900.1 [GO:0009686 "gibberellic acid biosynthesis" evidence=TAS] [GO:0005792 "microsome" evidence=NAS] [GO:0019825 "oxygen binding" evidence=ISS;IMP] [GO:0009740 "gibberellic acid mediated signaling" evidence=TAS] InterPro:IPR001128 Pfam:PF00067 InterPro:IPR002401 PRINTS:PR00463 PRINTS:PR00385 PROSITE:PS00086 EMBL:AF149413 EMBL:AF047719 EMBL:AF047720 EMBL…	3e-60
Ljwgs_078413.1	1.1.7.13	E1.14.-.- [EC:1.14.-.-] [COG:COG2124]	ath:At5g25900	F18A17.8; cytochrome P450 ent-kaurene oxidase (GA3) [EC:1.14.13.78] [KO:K04122]	1e-59	BH0579	COG2124	2e-13	KO1_ARATH	Chloroplast;Heme;Iron;Membrane;Metal-binding;Monooxygenase;NADP;Outermembrane;Oxidoreductase;Plastid;Transmembrane,Ent-kaurene oxidase (EC 1.14.13.78) (AtKO1) (Cytochrome P450 701A3).	7e-60	GO_ID:42479	TAIR|gene:3442840 SPTR:Q93ZB2 symbol:AT5G25900.1 [GO:0009686 "gibberellic acid biosynthesis" evidence=TAS] [GO:0005792 "microsome" evidence=NAS] [GO:0019825 "oxygen binding" evidence=ISS;IMP] [GO:0009740 "gibberellic acid mediated signaling" evidence=TAS] InterPro:IPR001128 Pfam:PF00067 InterPro:IPR002401 PRINTS:PR00463 PRINTS:PR00385 PROSITE:PS00086 EMBL:AF149413 EMBL:AF047719 EMBL:AF047720 EMBL…	3e-60
Ljwgs_078413.1	1.11.4.6	E1.14.-.- [EC:1.14.-.-] [COG:COG2124]	ath:At5g25900	F18A17.8; cytochrome P450 ent-kaurene oxidase (GA3) [EC:1.14.13.78] [KO:K04122]	1e-59	BH0579	COG2124	2e-13	KO1_ARATH	Chloroplast;Heme;Iron;Membrane;Metal-binding;Monooxygenase;NADP;Outermembrane;Oxidoreductase;Plastid;Transmembrane,Ent-kaurene oxidase (EC 1.14.13.78) (AtKO1) (Cytochrome P450 701A3).	7e-60	GO_ID:42479	TAIR|gene:3442840 SPTR:Q93ZB2 symbol:AT5G25900.1 [GO:0009686 "gibberellic acid biosynthesis" evidence=TAS] [GO:0005792 "microsome" evidence=NAS] [GO:0019825 "oxygen binding" evidence=ISS;IMP] [GO:0009740 "gibberellic acid mediated signaling" evidence=TAS] InterPro:IPR001128 Pfam:PF00067 InterPro:IPR002401 PRINTS:PR00463 PRINTS:PR00385 PROSITE:PS00086 EMBL:AF149413 EMBL:AF047719 EMBL:AF047720 EMBL…	3e-60
Ljwgs_078413.1	1.11.4.2	E1.14.14.1 unspecific monooxygenase [EC:1.14.14.1] [COG:COG2124] [GO:0050381]	ath:At5g25900	F18A17.8; cytochrome P450 ent-kaurene oxidase (GA3) [EC:1.14.13.78] [KO:K04122]	1e-59	BH0579	COG2124	2e-13	KO1_ARATH	Chloroplast;Heme;Iron;Membrane;Metal-binding;Monooxygenase;NADP;Outermembrane;Oxidoreductase;Plastid;Transmembrane,Ent-kaurene oxidase (EC 1.14.13.78) (AtKO1) (Cytochrome P450 701A3).	7e-60	GO_ID:42479	TAIR|gene:3442840 SPTR:Q93ZB2 symbol:AT5G25900.1 [GO:0009686 "gibberellic acid biosynthesis" evidence=TAS] [GO:0005792 "microsome" evidence=NAS] [GO:0019825 "oxygen binding" evidence=ISS;IMP] [GO:0009740 "gibberellic acid mediated signaling" evidence=TAS] InterPro:IPR001128 Pfam:PF00067 InterPro:IPR002401 PRINTS:PR00463 PRINTS:PR00385 PROSITE:PS00086 EMBL:AF149413 EMBL:AF047719 EMBL:AF047720 EMBL…	3e-60
chr1.CM0147.120	3.1.3.22	TC.POT proton-dependent oligopeptide transporter, POT family [COG:COG3104] [TC:2.A.17]	hsa:51296	SLC15A3; solute carrier family 15, member 3 [KO:K03305]	8e-17				PTR2_ARATH	Membrane;Peptidetransport;Proteintransport;Transmembrane;Transport,Peptide transporter PTR2 (Histidine transporting protein).	7e-48	GO_ID:32821	TAIR|gene:2084499 SPTR:Q9M331 symbol:AT3G53960.1 [GO:0005215 "transporter activity" evidence=ISS] [GO:0006857 "oligopeptide transport" evidence=ISS] [GO:0016020 "membrane" evidence=ISS] InterPro:IPR000109 Pfam:PF00854 GO:GO:0006810 GO:GO:0016020 PROSITE:PS01022 EMBL:AL132960 PIR:T45936 SPTR:Q9M331	3e-83
chr4.CM0003.22	99.1.4.2503	GO_ID:20016							PRF1_LYCES	,36.4 kDa proline-rich protein.	1e-10	GO_ID:20016	TAIR|gene:2041926 SPTR:Q9SKI0 symbol:AT2G10940.1 [GO:0006869 "lipid transport" evidence=ISS] [GO:0008289 "lipid binding" evidence=ISS] InterPro:IPR003612 Pfam:PF00234 EMBL:AC006429 HSSP:P24337 SMART:SM00499 EMBL:AY065178 EMBL:AY127013 EMBL:BT000557 PIR:G84494 SPTR:Q9SKI0	2e-23
chr4.CM0003.22	99.1.3.2.1647	PRF1_LYCES							PRF1_LYCES	,36.4 kDa proline-rich protein.	1e-10	GO_ID:20016	TAIR|gene:2041926 SPTR:Q9SKI0 symbol:AT2G10940.1 [GO:0006869 "lipid transport" evidence=ISS] [GO:0008289 "lipid binding" evidence=ISS] InterPro:IPR003612 Pfam:PF00234 EMBL:AC006429 HSSP:P24337 SMART:SM00499 EMBL:AY065178 EMBL:AY127013 EMBL:BT000557 PIR:G84494 SPTR:Q9SKI0	2e-23
Ljwgs_057716.1	1.3.10.6	E2.3.1.51, plsC 1-acyl-sn-glycerol-3-phosphate acyltransferase [EC:2.3.1.51] [COG:COG0204] [GO:0003841]	hsa:56894	AGPAT3; 1-acylglycerol-3-phosphate O-acyltransferase 3 [EC:2.3.1.51] [KO:K00655]	2e-19				LPAT_MAIZE	Acyltransferase;Membrane;Phospholipidbiosynthesis;Transferase;Transmembrane,1-acyl-sn-glycerol-3-phosphate acyltransferase PLS1 (EC 2.3.1.51) (Phospholipid synthesis protein 1).	2e-40	GO_ID:12769	TAIR|gene:2008225 SPTR:Q9SYC8 symbol:AT1G51260.1 [GO:0003841 "1-acylglycerol-3-phosphate O-acyltransferase activity" evidence=ISS] [GO:0008152 "metabolism" evidence=ISS] Interpro:IPR002123 Pfam:PF01553 SMART:SM00563 EMBL:AC006085 PIR:D96550 SPTR:Q9SYC8	3e-39
Ljwgs_057716.1	1.3.9.14	E2.3.1.51, plsC 1-acyl-sn-glycerol-3-phosphate acyltransferase [EC:2.3.1.51] [COG:COG0204] [GO:0003841]	hsa:56894	AGPAT3; 1-acylglycerol-3-phosphate O-acyltransferase 3 [EC:2.3.1.51] [KO:K00655]	2e-19				LPAT_MAIZE	Acyltransferase;Membrane;Phospholipidbiosynthesis;Transferase;Transmembrane,1-acyl-sn-glycerol-3-phosphate acyltransferase PLS1 (EC 2.3.1.51) (Phospholipid synthesis protein 1).	2e-40	GO_ID:12769	TAIR|gene:2008225 SPTR:Q9SYC8 symbol:AT1G51260.1 [GO:0003841 "1-acylglycerol-3-phosphate O-acyltransferase activity" evidence=ISS] [GO:0008152 "metabolism" evidence=ISS] Interpro:IPR002123 Pfam:PF01553 SMART:SM00563 EMBL:AC006085 PIR:D96550 SPTR:Q9SYC8	3e-39
chr4.CM0131.35	1.11.14.4	E1.14.-.- [EC:1.14.-.-] [COG:COG2124]	ath:At2g32440	T32F6.4; ent-kaurenoic acid hydroxylase, putative / cytochrome P450, putative [EC:1.14.13.79] [KO:K04123]	3e-22	slr0574	COG2124	3e-22	C90A1_ARATH	Heme;Iron;Membrane;Metal-binding;Monooxygenase;Multigenefamily;Oxidoreductase;Transmembrane,Cytochrome P450 90A1 (EC 1.14.-.-).	1e-28	GO_ID:45735	TAIR|gene:2134780 SPTR:Q949P1 symbol:AT4G19230.1 [GO:0019825 "oxygen binding" evidence=ISS] InterPro:IPR001128 Pfam:PF00067 InterPro:IPR002403 InterPro:IPR002401 PRINTS:PR00463 PRINTS:PR00385 PROSITE:PS00086 PRINTS:PR00465 EMBL:AY050980 EMBL:AB122149 EMBL:AY091446 SPTR:Q949P1	9e-36
chr4.CM0131.35	1.10.3.12	E1.14.-.- [EC:1.14.-.-] [COG:COG2124]	ath:At2g32440	T32F6.4; ent-kaurenoic acid hydroxylase, putative / cytochrome P450, putative [EC:1.14.13.79] [KO:K04123]	3e-22	slr0574	COG2124	3e-22	C90A1_ARATH	Heme;Iron;Membrane;Metal-binding;Monooxygenase;Multigenefamily;Oxidoreductase;Transmembrane,Cytochrome P450 90A1 (EC 1.14.-.-).	1e-28	GO_ID:45735	TAIR|gene:2134780 SPTR:Q949P1 symbol:AT4G19230.1 [GO:0019825 "oxygen binding" evidence=ISS] InterPro:IPR001128 Pfam:PF00067 InterPro:IPR002403 InterPro:IPR002401 PRINTS:PR00463 PRINTS:PR00385 PROSITE:PS00086 PRINTS:PR00465 EMBL:AY050980 EMBL:AB122149 EMBL:AY091446 SPTR:Q949P1	9e-36
chr4.CM0131.35	1.10.6.12	E1.14.-.- [EC:1.14.-.-] [COG:COG2124]	ath:At2g32440	T32F6.4; ent-kaurenoic acid hydroxylase, putative / cytochrome P450, putative [EC:1.14.13.79] [KO:K04123]	3e-22	slr0574	COG2124	3e-22	C90A1_ARATH	Heme;Iron;Membrane;Metal-binding;Monooxygenase;Multigenefamily;Oxidoreductase;Transmembrane,Cytochrome P450 90A1 (EC 1.14.-.-).	1e-28	GO_ID:45735	TAIR|gene:2134780 SPTR:Q949P1 symbol:AT4G19230.1 [GO:0019825 "oxygen binding" evidence=ISS] InterPro:IPR001128 Pfam:PF00067 InterPro:IPR002403 InterPro:IPR002401 PRINTS:PR00463 PRINTS:PR00385 PROSITE:PS00086 PRINTS:PR00465 EMBL:AY050980 EMBL:AB122149 EMBL:AY091446 SPTR:Q949P1	9e-36
chr4.CM0131.35	1.3.3.23	E1.14.14.1 unspecific monooxygenase [EC:1.14.14.1] [COG:COG2124] [GO:0050381]	ath:At2g32440	T32F6.4; ent-kaurenoic acid hydroxylase, putative / cytochrome P450, putative [EC:1.14.13.79] [KO:K04123]	3e-22	slr0574	COG2124	3e-22	C90A1_ARATH	Heme;Iron;Membrane;Metal-binding;Monooxygenase;Multigenefamily;Oxidoreductase;Transmembrane,Cytochrome P450 90A1 (EC 1.14.-.-).	1e-28	GO_ID:45735	TAIR|gene:2134780 SPTR:Q949P1 symbol:AT4G19230.1 [GO:0019825 "oxygen binding" evidence=ISS] InterPro:IPR001128 Pfam:PF00067 InterPro:IPR002403 InterPro:IPR002401 PRINTS:PR00463 PRINTS:PR00385 PROSITE:PS00086 PRINTS:PR00465 EMBL:AY050980 EMBL:AB122149 EMBL:AY091446 SPTR:Q949P1	9e-36
chr4.CM0131.35	1.5.14.29	E1.14.14.1 unspecific monooxygenase [EC:1.14.14.1] [COG:COG2124] [GO:0050381]	ath:At2g32440	T32F6.4; ent-kaurenoic acid hydroxylase, putative / cytochrome P450, putative [EC:1.14.13.79] [KO:K04123]	3e-22	slr0574	COG2124	3e-22	C90A1_ARATH	Heme;Iron;Membrane;Metal-binding;Monooxygenase;Multigenefamily;Oxidoreductase;Transmembrane,Cytochrome P450 90A1 (EC 1.14.-.-).	1e-28	GO_ID:45735	TAIR|gene:2134780 SPTR:Q949P1 symbol:AT4G19230.1 [GO:0019825 "oxygen binding" evidence=ISS] InterPro:IPR001128 Pfam:PF00067 InterPro:IPR002403 InterPro:IPR002401 PRINTS:PR00463 PRINTS:PR00385 PROSITE:PS00086 PRINTS:PR00465 EMBL:AY050980 EMBL:AB122149 EMBL:AY091446 SPTR:Q949P1	9e-36
chr4.CM0131.35	1.1.7.13	E1.14.-.- [EC:1.14.-.-] [COG:COG2124]	ath:At2g32440	T32F6.4; ent-kaurenoic acid hydroxylase, putative / cytochrome P450, putative [EC:1.14.13.79] [KO:K04123]	3e-22	slr0574	COG2124	3e-22	C90A1_ARATH	Heme;Iron;Membrane;Metal-binding;Monooxygenase;Multigenefamily;Oxidoreductase;Transmembrane,Cytochrome P450 90A1 (EC 1.14.-.-).	1e-28	GO_ID:45735	TAIR|gene:2134780 SPTR:Q949P1 symbol:AT4G19230.1 [GO:0019825 "oxygen binding" evidence=ISS] InterPro:IPR001128 Pfam:PF00067 InterPro:IPR002403 InterPro:IPR002401 PRINTS:PR00463 PRINTS:PR00385 PROSITE:PS00086 PRINTS:PR00465 EMBL:AY050980 EMBL:AB122149 EMBL:AY091446 SPTR:Q949P1	9e-36
chr4.CM0131.35	1.10.4.4	E1.14.13.79 ent-kaurenoic acid hydroxylase [EC:1.14.13.79]	ath:At2g32440	T32F6.4; ent-kaurenoic acid hydroxylase, putative / cytochrome P450, putative [EC:1.14.13.79] [KO:K04123]	3e-22	slr0574	COG2124	3e-22	C90A1_ARATH	Heme;Iron;Membrane;Metal-binding;Monooxygenase;Multigenefamily;Oxidoreductase;Transmembrane,Cytochrome P450 90A1 (EC 1.14.-.-).	1e-28	GO_ID:45735	TAIR|gene:2134780 SPTR:Q949P1 symbol:AT4G19230.1 [GO:0019825 "oxygen binding" evidence=ISS] InterPro:IPR001128 Pfam:PF00067 InterPro:IPR002403 InterPro:IPR002401 PRINTS:PR00463 PRINTS:PR00385 PROSITE:PS00086 PRINTS:PR00465 EMBL:AY050980 EMBL:AB122149 EMBL:AY091446 SPTR:Q949P1	9e-36
chr4.CM0131.35	1.11.4.6	E1.14.-.- [EC:1.14.-.-] [COG:COG2124]	ath:At2g32440	T32F6.4; ent-kaurenoic acid hydroxylase, putative / cytochrome P450, putative [EC:1.14.13.79] [KO:K04123]	3e-22	slr0574	COG2124	3e-22	C90A1_ARATH	Heme;Iron;Membrane;Metal-binding;Monooxygenase;Multigenefamily;Oxidoreductase;Transmembrane,Cytochrome P450 90A1 (EC 1.14.-.-).	1e-28	GO_ID:45735	TAIR|gene:2134780 SPTR:Q949P1 symbol:AT4G19230.1 [GO:0019825 "oxygen binding" evidence=ISS] InterPro:IPR001128 Pfam:PF00067 InterPro:IPR002403 InterPro:IPR002401 PRINTS:PR00463 PRINTS:PR00385 PROSITE:PS00086 PRINTS:PR00465 EMBL:AY050980 EMBL:AB122149 EMBL:AY091446 SPTR:Q949P1	9e-36
chr4.CM0131.35	1.11.4.2	E1.14.14.1 unspecific monooxygenase [EC:1.14.14.1] [COG:COG2124] [GO:0050381]	ath:At2g32440	T32F6.4; ent-kaurenoic acid hydroxylase, putative / cytochrome P450, putative [EC:1.14.13.79] [KO:K04123]	3e-22	slr0574	COG2124	3e-22	C90A1_ARATH	Heme;Iron;Membrane;Metal-binding;Monooxygenase;Multigenefamily;Oxidoreductase;Transmembrane,Cytochrome P450 90A1 (EC 1.14.-.-).	1e-28	GO_ID:45735	TAIR|gene:2134780 SPTR:Q949P1 symbol:AT4G19230.1 [GO:0019825 "oxygen binding" evidence=ISS] InterPro:IPR001128 Pfam:PF00067 InterPro:IPR002403 InterPro:IPR002401 PRINTS:PR00463 PRINTS:PR00385 PROSITE:PS00086 PRINTS:PR00465 EMBL:AY050980 EMBL:AB122149 EMBL:AY091446 SPTR:Q949P1	9e-36
Ljwgs_029690.2	99.1.4.2696	GO_ID:47795										GO_ID:47795	TAIR|gene:2080741 SPTR:Q9CAX3 symbol:AT3G11550.1 [GO:0005554 "molecular function unknown" evidence=ND] [GO:0000004 "biological process unknown" evidence=ND] [GO:0008372 "cellular component unknown" evidence=ND] Pfam:PF04535 InterPro:IPR006702 InterPro:IPR006459 TIGRFAMs:TIGR01569 EMBL:AC008153 EMBL:BT010843 EMBL:BT012612 SPTR:Q9CAX3	6e-39
chr4.CM0046.9	3.3.10.117	BMPR1 bone morphogenetic protein receptor, type I [EC:2.7.1.37]	ath:At4g28490	F20O9.180; leucine-rich repeat transmembrane protein kinase, putative [EC:2.7.1.37] [KO:K00870]	5e-14				RLK5_ARATH	ATP-binding;Glycoprotein;Kinase;Leucine-richrepeat;Membrane;Nucleotide-binding;Phosphorylation;Repeat;Serine/threonine-proteinkinase;Signal;Transferase;Transmembrane,Receptor-like protein kinase 5 precursor (EC 2.7.1.37).	3e-14	GO_ID:4753	TAIR|gene:2124146 SPTR:Q9SN38 symbol:AT4G18760.1 [GO:0005515 "protein binding" evidence=ISS;NAS] [GO:0007165 "signal transduction" evidence=IC] Pfam:PF00560 InterPro:IPR001611 InterPro:IPR007090 PRINTS:PR00019 EMBL:AL035526 EMBL:AL161549 PIR:T04868 SPTR:Q9SN38	4e-110
chr4.CM0046.9	3.2.2.1	Protein kinase [EC:2.7.1.37]	ath:At4g28490	F20O9.180; leucine-rich repeat transmembrane protein kinase, putative [EC:2.7.1.37] [KO:K00870]	5e-14				RLK5_ARATH	ATP-binding;Glycoprotein;Kinase;Leucine-richrepeat;Membrane;Nucleotide-binding;Phosphorylation;Repeat;Serine/threonine-proteinkinase;Signal;Transferase;Transmembrane,Receptor-like protein kinase 5 precursor (EC 2.7.1.37).	3e-14	GO_ID:4753	TAIR|gene:2124146 SPTR:Q9SN38 symbol:AT4G18760.1 [GO:0005515 "protein binding" evidence=ISS;NAS] [GO:0007165 "signal transduction" evidence=IC] Pfam:PF00560 InterPro:IPR001611 InterPro:IPR007090 PRINTS:PR00019 EMBL:AL035526 EMBL:AL161549 PIR:T04868 SPTR:Q9SN38	4e-110
chr4.CM0525.23	99.1.4.7752	GO_ID:51420										GO_ID:51420	ZFIN|ZDB-GENE-040426-1797 SPTR:Q6P0C0 symbol:zgc:77147 "zgc:77147" [GO:0008372 "cellular component unknown" evidence=ND] INTERPRO:IPR002913 ZFIN:ZDB-GENE-040426-1797 Pfam:PF01852 SMART:SM00234 PROSITE:PS50848 EMBL:BC065677 SPTR:Q6P0C0	5e-09
Ljwgs_119351.2.1	99.1.4.2684	GO_ID:35434										GO_ID:35434	TAIR|gene:2144127 SPTR:Q9FG09 symbol:AT5G06610.1 [GO:0000004 "biological process unknown" evidence=ND] [GO:0005554 "molecular function unknown" evidence=ND] [GO:0008372 "cellular component unknown" evidence=ND] InterPro:IPR006873 Pfam:PF04788 EMBL:AP002543 EMBL:AY081470 EMBL:AF370524 SPTR:Q9FG09	2e-11
chr1.CM0378.1	1.10.7.9	E1.14.13.21 flavonoid 3-monooxygenase [EC:1.14.13.21] [GO:0016711]	ath:At5g07990	F13G24.190; cytochrome P450 75A5 / flavonoid 3-monooxygenase / flavonoid 3-hydroxylase (F3H) (F35H) (TT7) [EC:1.14.13.21] [KO:K05280]	2e-91	BH0579	COG2124	2e-33	C76A2_SOLME	Heme;Iron;Metal-binding;Monooxygenase;Multigenefamily;Oxidoreductase,Cytochrome P450 76A2 (EC 1.14.-.-) (CYPLXXVIA2) (P-450EG7).	1e-155	GO_ID:33665	TAIR|gene:2100981 SPTR:Q9LEX2 symbol:AT3G61040.1 [GO:0019825 "oxygen binding" evidence=ISS] InterPro:IPR001128 Pfam:PF00067 InterPro:IPR002403 InterPro:IPR002401 PRINTS:PR00463 PRINTS:PR00385 PROSITE:PS00086 PRINTS:PR00465 EMBL:AL358732 PIR:T50525 SPTR:Q9LEX2	3e-96
chr1.CM0378.1	1.11.14.4	E1.14.-.- [EC:1.14.-.-] [COG:COG2124]	ath:At5g07990	F13G24.190; cytochrome P450 75A5 / flavonoid 3-monooxygenase / flavonoid 3-hydroxylase (F3H) (F35H) (TT7) [EC:1.14.13.21] [KO:K05280]	2e-91	BH0579	COG2124	2e-33	C76A2_SOLME	Heme;Iron;Metal-binding;Monooxygenase;Multigenefamily;Oxidoreductase,Cytochrome P450 76A2 (EC 1.14.-.-) (CYPLXXVIA2) (P-450EG7).	1e-155	GO_ID:33665	TAIR|gene:2100981 SPTR:Q9LEX2 symbol:AT3G61040.1 [GO:0019825 "oxygen binding" evidence=ISS] InterPro:IPR001128 Pfam:PF00067 InterPro:IPR002403 InterPro:IPR002401 PRINTS:PR00463 PRINTS:PR00385 PROSITE:PS00086 PRINTS:PR00465 EMBL:AL358732 PIR:T50525 SPTR:Q9LEX2	3e-96
chr1.CM0378.1	1.10.3.12	E1.14.-.- [EC:1.14.-.-] [COG:COG2124]	ath:At5g07990	F13G24.190; cytochrome P450 75A5 / flavonoid 3-monooxygenase / flavonoid 3-hydroxylase (F3H) (F35H) (TT7) [EC:1.14.13.21] [KO:K05280]	2e-91	BH0579	COG2124	2e-33	C76A2_SOLME	Heme;Iron;Metal-binding;Monooxygenase;Multigenefamily;Oxidoreductase,Cytochrome P450 76A2 (EC 1.14.-.-) (CYPLXXVIA2) (P-450EG7).	1e-155	GO_ID:33665	TAIR|gene:2100981 SPTR:Q9LEX2 symbol:AT3G61040.1 [GO:0019825 "oxygen binding" evidence=ISS] InterPro:IPR001128 Pfam:PF00067 InterPro:IPR002403 InterPro:IPR002401 PRINTS:PR00463 PRINTS:PR00385 PROSITE:PS00086 PRINTS:PR00465 EMBL:AL358732 PIR:T50525 SPTR:Q9LEX2	3e-96
chr1.CM0378.1	1.10.6.12	E1.14.-.- [EC:1.14.-.-] [COG:COG2124]	ath:At5g07990	F13G24.190; cytochrome P450 75A5 / flavonoid 3-monooxygenase / flavonoid 3-hydroxylase (F3H) (F35H) (TT7) [EC:1.14.13.21] [KO:K05280]	2e-91	BH0579	COG2124	2e-33	C76A2_SOLME	Heme;Iron;Metal-binding;Monooxygenase;Multigenefamily;Oxidoreductase,Cytochrome P450 76A2 (EC 1.14.-.-) (CYPLXXVIA2) (P-450EG7).	1e-155	GO_ID:33665	TAIR|gene:2100981 SPTR:Q9LEX2 symbol:AT3G61040.1 [GO:0019825 "oxygen binding" evidence=ISS] InterPro:IPR001128 Pfam:PF00067 InterPro:IPR002403 InterPro:IPR002401 PRINTS:PR00463 PRINTS:PR00385 PROSITE:PS00086 PRINTS:PR00465 EMBL:AL358732 PIR:T50525 SPTR:Q9LEX2	3e-96
chr1.CM0378.1	1.3.3.23	E1.14.14.1 unspecific monooxygenase [EC:1.14.14.1] [COG:COG2124] [GO:0050381]	ath:At5g07990	F13G24.190; cytochrome P450 75A5 / flavonoid 3-monooxygenase / flavonoid 3-hydroxylase (F3H) (F35H) (TT7) [EC:1.14.13.21] [KO:K05280]	2e-91	BH0579	COG2124	2e-33	C76A2_SOLME	Heme;Iron;Metal-binding;Monooxygenase;Multigenefamily;Oxidoreductase,Cytochrome P450 76A2 (EC 1.14.-.-) (CYPLXXVIA2) (P-450EG7).	1e-155	GO_ID:33665	TAIR|gene:2100981 SPTR:Q9LEX2 symbol:AT3G61040.1 [GO:0019825 "oxygen binding" evidence=ISS] InterPro:IPR001128 Pfam:PF00067 InterPro:IPR002403 InterPro:IPR002401 PRINTS:PR00463 PRINTS:PR00385 PROSITE:PS00086 PRINTS:PR00465 EMBL:AL358732 PIR:T50525 SPTR:Q9LEX2	3e-96
chr1.CM0378.1	1.5.14.29	E1.14.14.1 unspecific monooxygenase [EC:1.14.14.1] [COG:COG2124] [GO:0050381]	ath:At5g07990	F13G24.190; cytochrome P450 75A5 / flavonoid 3-monooxygenase / flavonoid 3-hydroxylase (F3H) (F35H) (TT7) [EC:1.14.13.21] [KO:K05280]	2e-91	BH0579	COG2124	2e-33	C76A2_SOLME	Heme;Iron;Metal-binding;Monooxygenase;Multigenefamily;Oxidoreductase,Cytochrome P450 76A2 (EC 1.14.-.-) (CYPLXXVIA2) (P-450EG7).	1e-155	GO_ID:33665	TAIR|gene:2100981 SPTR:Q9LEX2 symbol:AT3G61040.1 [GO:0019825 "oxygen binding" evidence=ISS] InterPro:IPR001128 Pfam:PF00067 InterPro:IPR002403 InterPro:IPR002401 PRINTS:PR00463 PRINTS:PR00385 PROSITE:PS00086 PRINTS:PR00465 EMBL:AL358732 PIR:T50525 SPTR:Q9LEX2	3e-96
chr1.CM0378.1	1.1.7.13	E1.14.-.- [EC:1.14.-.-] [COG:COG2124]	ath:At5g07990	F13G24.190; cytochrome P450 75A5 / flavonoid 3-monooxygenase / flavonoid 3-hydroxylase (F3H) (F35H) (TT7) [EC:1.14.13.21] [KO:K05280]	2e-91	BH0579	COG2124	2e-33	C76A2_SOLME	Heme;Iron;Metal-binding;Monooxygenase;Multigenefamily;Oxidoreductase,Cytochrome P450 76A2 (EC 1.14.-.-) (CYPLXXVIA2) (P-450EG7).	1e-155	GO_ID:33665	TAIR|gene:2100981 SPTR:Q9LEX2 symbol:AT3G61040.1 [GO:0019825 "oxygen binding" evidence=ISS] InterPro:IPR001128 Pfam:PF00067 InterPro:IPR002403 InterPro:IPR002401 PRINTS:PR00463 PRINTS:PR00385 PROSITE:PS00086 PRINTS:PR00465 EMBL:AL358732 PIR:T50525 SPTR:Q9LEX2	3e-96
chr1.CM0378.1	1.11.4.6	E1.14.-.- [EC:1.14.-.-] [COG:COG2124]	ath:At5g07990	F13G24.190; cytochrome P450 75A5 / flavonoid 3-monooxygenase / flavonoid 3-hydroxylase (F3H) (F35H) (TT7) [EC:1.14.13.21] [KO:K05280]	2e-91	BH0579	COG2124	2e-33	C76A2_SOLME	Heme;Iron;Metal-binding;Monooxygenase;Multigenefamily;Oxidoreductase,Cytochrome P450 76A2 (EC 1.14.-.-) (CYPLXXVIA2) (P-450EG7).	1e-155	GO_ID:33665	TAIR|gene:2100981 SPTR:Q9LEX2 symbol:AT3G61040.1 [GO:0019825 "oxygen binding" evidence=ISS] InterPro:IPR001128 Pfam:PF00067 InterPro:IPR002403 InterPro:IPR002401 PRINTS:PR00463 PRINTS:PR00385 PROSITE:PS00086 PRINTS:PR00465 EMBL:AL358732 PIR:T50525 SPTR:Q9LEX2	3e-96
chr1.CM0378.1	1.11.4.2	E1.14.14.1 unspecific monooxygenase [EC:1.14.14.1] [COG:COG2124] [GO:0050381]	ath:At5g07990	F13G24.190; cytochrome P450 75A5 / flavonoid 3-monooxygenase / flavonoid 3-hydroxylase (F3H) (F35H) (TT7) [EC:1.14.13.21] [KO:K05280]	2e-91	BH0579	COG2124	2e-33	C76A2_SOLME	Heme;Iron;Metal-binding;Monooxygenase;Multigenefamily;Oxidoreductase,Cytochrome P450 76A2 (EC 1.14.-.-) (CYPLXXVIA2) (P-450EG7).	1e-155	GO_ID:33665	TAIR|gene:2100981 SPTR:Q9LEX2 symbol:AT3G61040.1 [GO:0019825 "oxygen binding" evidence=ISS] InterPro:IPR001128 Pfam:PF00067 InterPro:IPR002403 InterPro:IPR002401 PRINTS:PR00463 PRINTS:PR00385 PROSITE:PS00086 PRINTS:PR00465 EMBL:AL358732 PIR:T50525 SPTR:Q9LEX2	3e-96
chr5.CM0773.25	1.4.1.60	E3.6.1.3 adenosinetriphosphatase [EC:3.6.1.3] [GO:0004003 0004004 0008026 0008094 0008186]	cal:orf19.4100	KAR3; kinesin-like motor protein [EC:3.6.1.3] [KO:K01509]	5e-54				ATK4_ARATH	ATP-binding;Coiledcoil;Microtubule;Motorprotein;Multigenefamily;Nucleotide-binding,Kinesin-4 (Kinesin-like protein D).	3e-114	GO_ID:22059	TAIR|gene:2076288 SPTR:Q9SS42 symbol:AT3G10310.1 [GO:0003777 "microtubule motor activity" evidence=ISS] Pfam:PF00225 InterPro:IPR001752 InterPro:IPR001715 Pfam:PF00307 SMART:SM00033 PROSITE:PS50021 PRINTS:PR00380 SMART:SM00129 PROSITE:PS50067 HSSP:P17119 EMBL:AC009400 SPTR:Q9SS42	9e-118
gi45578788	99.2	Unclassified without homolog
chr1.CM0150.65.2	99.2	Unclassified without homolog
chr3.CM0091.28	99.1.4.6361	GO_ID:43024										GO_ID:43024	TAIR|gene:2077961 SPTR:Q9SVL7 symbol:AT3G50810.1 [GO:0000004 "biological process unknown" evidence=ND] [GO:0005554 "molecular function unknown" evidence=ND] [GO:0016020 "membrane" evidence=ISS] Pfam:PF04535 InterPro:IPR006702 EMBL:AL049862 PIR:T08402 SPTR:Q9SVL7	8e-25
Ljwgs_017261.1	1.10.4.3	E1.14.13.78 ent-kaurene oxidase [EC:1.14.13.78]	ath:At5g25900	F18A17.8; cytochrome P450 ent-kaurene oxidase (GA3) [EC:1.14.13.78] [KO:K04122]	2e-31				KO1_ARATH	Chloroplast;Heme;Iron;Membrane;Metal-binding;Monooxygenase;NADP;Outermembrane;Oxidoreductase;Plastid;Transmembrane,Ent-kaurene oxidase (EC 1.14.13.78) (AtKO1) (Cytochrome P450 701A3).	1e-31	GO_ID:42479	TAIR|gene:3442840 SPTR:Q93ZB2 symbol:AT5G25900.1 [GO:0009686 "gibberellic acid biosynthesis" evidence=TAS] [GO:0005792 "microsome" evidence=NAS] [GO:0019825 "oxygen binding" evidence=ISS;IMP] [GO:0009740 "gibberellic acid mediated signaling" evidence=TAS] InterPro:IPR001128 Pfam:PF00067 InterPro:IPR002401 PRINTS:PR00463 PRINTS:PR00385 PROSITE:PS00086 EMBL:AF149413 EMBL:AF047719 EMBL:AF047720 EMBL…	5e-32
Ljwgs_036067.1	1.10.7.9	E1.14.13.21 flavonoid 3-monooxygenase [EC:1.14.13.21] [GO:0016711]	ath:At5g07990	F13G24.190; cytochrome P450 75A5 / flavonoid 3-monooxygenase / flavonoid 3-hydroxylase (F3H) (F35H) (TT7) [EC:1.14.13.21] [KO:K05280]	9e-49	BH0579	COG2124	8e-21	C71D9_SOYBN	Heme;Iron;Metal-binding;Monooxygenase;Oxidoreductase,Cytochrome P450 71D9 (EC 1.14.-.-) (P450 CP3).	1e-86	GO_ID:24784	TAIR|gene:2142877 SPTR:Q9SD85 symbol:AT5G07990.1 [GO:0009411 "response to UV" evidence=IEP] [GO:0009813 "flavonoid biosynthesis" evidence=TAS] [GO:0016711 "flavonoid 3-monooxygenase activity" evidence=IDA] [GO:0019825 "oxygen binding" evidence=ISS] InterPro:IPR001128 Pfam:PF00067 InterPro:IPR002401 PRINTS:PR00463 PRINTS:PR00385 PROSITE:PS00086 EMBL:AL133421 EMBL:AF271651 EMBL:AF271650 EMBL:AF1551…	2e-49
Ljwgs_036067.1	1.11.14.4	E1.14.-.- [EC:1.14.-.-] [COG:COG2124]	ath:At5g07990	F13G24.190; cytochrome P450 75A5 / flavonoid 3-monooxygenase / flavonoid 3-hydroxylase (F3H) (F35H) (TT7) [EC:1.14.13.21] [KO:K05280]	9e-49	BH0579	COG2124	8e-21	C71D9_SOYBN	Heme;Iron;Metal-binding;Monooxygenase;Oxidoreductase,Cytochrome P450 71D9 (EC 1.14.-.-) (P450 CP3).	1e-86	GO_ID:24784	TAIR|gene:2142877 SPTR:Q9SD85 symbol:AT5G07990.1 [GO:0009411 "response to UV" evidence=IEP] [GO:0009813 "flavonoid biosynthesis" evidence=TAS] [GO:0016711 "flavonoid 3-monooxygenase activity" evidence=IDA] [GO:0019825 "oxygen binding" evidence=ISS] InterPro:IPR001128 Pfam:PF00067 InterPro:IPR002401 PRINTS:PR00463 PRINTS:PR00385 PROSITE:PS00086 EMBL:AL133421 EMBL:AF271651 EMBL:AF271650 EMBL:AF1551…	2e-49
Ljwgs_036067.1	1.10.3.12	E1.14.-.- [EC:1.14.-.-] [COG:COG2124]	ath:At5g07990	F13G24.190; cytochrome P450 75A5 / flavonoid 3-monooxygenase / flavonoid 3-hydroxylase (F3H) (F35H) (TT7) [EC:1.14.13.21] [KO:K05280]	9e-49	BH0579	COG2124	8e-21	C71D9_SOYBN	Heme;Iron;Metal-binding;Monooxygenase;Oxidoreductase,Cytochrome P450 71D9 (EC 1.14.-.-) (P450 CP3).	1e-86	GO_ID:24784	TAIR|gene:2142877 SPTR:Q9SD85 symbol:AT5G07990.1 [GO:0009411 "response to UV" evidence=IEP] [GO:0009813 "flavonoid biosynthesis" evidence=TAS] [GO:0016711 "flavonoid 3-monooxygenase activity" evidence=IDA] [GO:0019825 "oxygen binding" evidence=ISS] InterPro:IPR001128 Pfam:PF00067 InterPro:IPR002401 PRINTS:PR00463 PRINTS:PR00385 PROSITE:PS00086 EMBL:AL133421 EMBL:AF271651 EMBL:AF271650 EMBL:AF1551…	2e-49
Ljwgs_036067.1	1.10.6.12	E1.14.-.- [EC:1.14.-.-] [COG:COG2124]	ath:At5g07990	F13G24.190; cytochrome P450 75A5 / flavonoid 3-monooxygenase / flavonoid 3-hydroxylase (F3H) (F35H) (TT7) [EC:1.14.13.21] [KO:K05280]	9e-49	BH0579	COG2124	8e-21	C71D9_SOYBN	Heme;Iron;Metal-binding;Monooxygenase;Oxidoreductase,Cytochrome P450 71D9 (EC 1.14.-.-) (P450 CP3).	1e-86	GO_ID:24784	TAIR|gene:2142877 SPTR:Q9SD85 symbol:AT5G07990.1 [GO:0009411 "response to UV" evidence=IEP] [GO:0009813 "flavonoid biosynthesis" evidence=TAS] [GO:0016711 "flavonoid 3-monooxygenase activity" evidence=IDA] [GO:0019825 "oxygen binding" evidence=ISS] InterPro:IPR001128 Pfam:PF00067 InterPro:IPR002401 PRINTS:PR00463 PRINTS:PR00385 PROSITE:PS00086 EMBL:AL133421 EMBL:AF271651 EMBL:AF271650 EMBL:AF1551…	2e-49
Ljwgs_036067.1	1.3.3.23	E1.14.14.1 unspecific monooxygenase [EC:1.14.14.1] [COG:COG2124] [GO:0050381]	ath:At5g07990	F13G24.190; cytochrome P450 75A5 / flavonoid 3-monooxygenase / flavonoid 3-hydroxylase (F3H) (F35H) (TT7) [EC:1.14.13.21] [KO:K05280]	9e-49	BH0579	COG2124	8e-21	C71D9_SOYBN	Heme;Iron;Metal-binding;Monooxygenase;Oxidoreductase,Cytochrome P450 71D9 (EC 1.14.-.-) (P450 CP3).	1e-86	GO_ID:24784	TAIR|gene:2142877 SPTR:Q9SD85 symbol:AT5G07990.1 [GO:0009411 "response to UV" evidence=IEP] [GO:0009813 "flavonoid biosynthesis" evidence=TAS] [GO:0016711 "flavonoid 3-monooxygenase activity" evidence=IDA] [GO:0019825 "oxygen binding" evidence=ISS] InterPro:IPR001128 Pfam:PF00067 InterPro:IPR002401 PRINTS:PR00463 PRINTS:PR00385 PROSITE:PS00086 EMBL:AL133421 EMBL:AF271651 EMBL:AF271650 EMBL:AF1551…	2e-49
Ljwgs_036067.1	1.5.14.29	E1.14.14.1 unspecific monooxygenase [EC:1.14.14.1] [COG:COG2124] [GO:0050381]	ath:At5g07990	F13G24.190; cytochrome P450 75A5 / flavonoid 3-monooxygenase / flavonoid 3-hydroxylase (F3H) (F35H) (TT7) [EC:1.14.13.21] [KO:K05280]	9e-49	BH0579	COG2124	8e-21	C71D9_SOYBN	Heme;Iron;Metal-binding;Monooxygenase;Oxidoreductase,Cytochrome P450 71D9 (EC 1.14.-.-) (P450 CP3).	1e-86	GO_ID:24784	TAIR|gene:2142877 SPTR:Q9SD85 symbol:AT5G07990.1 [GO:0009411 "response to UV" evidence=IEP] [GO:0009813 "flavonoid biosynthesis" evidence=TAS] [GO:0016711 "flavonoid 3-monooxygenase activity" evidence=IDA] [GO:0019825 "oxygen binding" evidence=ISS] InterPro:IPR001128 Pfam:PF00067 InterPro:IPR002401 PRINTS:PR00463 PRINTS:PR00385 PROSITE:PS00086 EMBL:AL133421 EMBL:AF271651 EMBL:AF271650 EMBL:AF1551…	2e-49
Ljwgs_036067.1	1.1.7.13	E1.14.-.- [EC:1.14.-.-] [COG:COG2124]	ath:At5g07990	F13G24.190; cytochrome P450 75A5 / flavonoid 3-monooxygenase / flavonoid 3-hydroxylase (F3H) (F35H) (TT7) [EC:1.14.13.21] [KO:K05280]	9e-49	BH0579	COG2124	8e-21	C71D9_SOYBN	Heme;Iron;Metal-binding;Monooxygenase;Oxidoreductase,Cytochrome P450 71D9 (EC 1.14.-.-) (P450 CP3).	1e-86	GO_ID:24784	TAIR|gene:2142877 SPTR:Q9SD85 symbol:AT5G07990.1 [GO:0009411 "response to UV" evidence=IEP] [GO:0009813 "flavonoid biosynthesis" evidence=TAS] [GO:0016711 "flavonoid 3-monooxygenase activity" evidence=IDA] [GO:0019825 "oxygen binding" evidence=ISS] InterPro:IPR001128 Pfam:PF00067 InterPro:IPR002401 PRINTS:PR00463 PRINTS:PR00385 PROSITE:PS00086 EMBL:AL133421 EMBL:AF271651 EMBL:AF271650 EMBL:AF1551…	2e-49
Ljwgs_036067.1	1.11.4.6	E1.14.-.- [EC:1.14.-.-] [COG:COG2124]	ath:At5g07990	F13G24.190; cytochrome P450 75A5 / flavonoid 3-monooxygenase / flavonoid 3-hydroxylase (F3H) (F35H) (TT7) [EC:1.14.13.21] [KO:K05280]	9e-49	BH0579	COG2124	8e-21	C71D9_SOYBN	Heme;Iron;Metal-binding;Monooxygenase;Oxidoreductase,Cytochrome P450 71D9 (EC 1.14.-.-) (P450 CP3).	1e-86	GO_ID:24784	TAIR|gene:2142877 SPTR:Q9SD85 symbol:AT5G07990.1 [GO:0009411 "response to UV" evidence=IEP] [GO:0009813 "flavonoid biosynthesis" evidence=TAS] [GO:0016711 "flavonoid 3-monooxygenase activity" evidence=IDA] [GO:0019825 "oxygen binding" evidence=ISS] InterPro:IPR001128 Pfam:PF00067 InterPro:IPR002401 PRINTS:PR00463 PRINTS:PR00385 PROSITE:PS00086 EMBL:AL133421 EMBL:AF271651 EMBL:AF271650 EMBL:AF1551…	2e-49
Ljwgs_036067.1	1.11.4.2	E1.14.14.1 unspecific monooxygenase [EC:1.14.14.1] [COG:COG2124] [GO:0050381]	ath:At5g07990	F13G24.190; cytochrome P450 75A5 / flavonoid 3-monooxygenase / flavonoid 3-hydroxylase (F3H) (F35H) (TT7) [EC:1.14.13.21] [KO:K05280]	9e-49	BH0579	COG2124	8e-21	C71D9_SOYBN	Heme;Iron;Metal-binding;Monooxygenase;Oxidoreductase,Cytochrome P450 71D9 (EC 1.14.-.-) (P450 CP3).	1e-86	GO_ID:24784	TAIR|gene:2142877 SPTR:Q9SD85 symbol:AT5G07990.1 [GO:0009411 "response to UV" evidence=IEP] [GO:0009813 "flavonoid biosynthesis" evidence=TAS] [GO:0016711 "flavonoid 3-monooxygenase activity" evidence=IDA] [GO:0019825 "oxygen binding" evidence=ISS] InterPro:IPR001128 Pfam:PF00067 InterPro:IPR002401 PRINTS:PR00463 PRINTS:PR00385 PROSITE:PS00086 EMBL:AL133421 EMBL:AF271651 EMBL:AF271650 EMBL:AF1551…	2e-49
Ljwgs_060620.1	99.2	Unclassified without homolog
chr5.CM0040.50	99.1.4.5194	GO_ID:19748										GO_ID:19748	TAIR|gene:3443170 SPTR:Q9LEW4 symbol:AT5G10750.1 [GO:0005554 "molecular function unknown" evidence=ND] [GO:0000004 "biological process unknown" evidence=ND] InterPro:IPR009769 Pfam:PF07059 EMBL:AL365234 EMBL:BT020402 EMBL:BT020482 PIR:T50784 SPTR:Q9LEW4	2e-111
chr6.TM0957.5	99.1.4.5692	GO_ID:27439										GO_ID:27439	TAIR|gene:2155163 SPTR:Q9FH24 symbol:AT5G49100.1 [GO:0005554 "molecular function unknown" evidence=ND] [GO:0000004 "biological process unknown" evidence=ND] [GO:0008372 "cellular component unknown" evidence=ND] EMBL:AB023028 EMBL:AY074276 EMBL:AY133842 SPTR:Q9FH24	1e-41
Ljwgs_026189.1	99.1.4.2162	GO_ID:1282										GO_ID:1282	TAIR|gene:2195622 SPTR:O80763 symbol:AT1G60420.1 [GO:0008372 "cellular component unknown" evidence=ND] InterPro:IPR006663 Pfam:PF00085 InterPro:IPR006662 Prosite:PS00194 GO:GO:0006810 PRINTS:PR00421 InterPro:IPR011424 Pfam:PF07649 InterPro:IPR011594 ProDom:PD003679 EMBL:AC004473 EMBL:AY065433 EMBL:AY117231 PIR:T02292 HSSP:O77093 SMR:O80763 SPTR:O80763	2e-30
Ljwgs_098538.1	99.1.4.5784	GO_ID:31042										GO_ID:31042	TAIR|gene:2091362 SPTR:Q94JU2 symbol:AT3G28050.1 [GO:0000004 "biological process unknown" evidence=ND] [GO:0016020 "membrane" evidence=ISS] EMBL:AF372936 EMBL:AY133520 SPTR:Q94JU2	3e-20
Ljwgs_038312.2	99.2	Unclassified without homolog
gi4336433	4.5.2.5.1	PPP3C, CNA protein phosphatase 3, catalytic subunit [EC:3.1.3.16]	ath:At5g59220	MNC17.13; protein phosphatase 2C (PP2C), putative [EC:3.1.3.16] [KO:K01090]	4e-59	YDL006w	COG0631	3e-25	PP2C4_ARATH	Hydrolase;Magnesium;Manganese;Metal-binding;Multigenefamily;Proteinphosphatase,Protein phosphatase 2C (EC 3.1.3.16) (PP2C).	4e-56	GO_ID:19140	TAIR|gene:2168448 SPTR:Q9FIF5 symbol:AT5G59220.1 [GO:0015071 "protein phosphatase type 2C activity" evidence=ISS] [GO:0009737 "response to abscisic acid stimulus" evidence=IEP] Pfam:PF00481 InterPro:IPR001932 HSSP:P35813 SMART:SM00331 SMART:SM00332 EMBL:AB016890 EMBL:AY054163 EMBL:AY074555 SPTR:Q9FIF5	9e-60
gi4336433	3.2.2.4.2	PPM1A, PP2CA (PPM1B, PP2CB) protein phosphatase 1A/B (formerly 2C) [GO:0015071]	ath:At5g59220	MNC17.13; protein phosphatase 2C (PP2C), putative [EC:3.1.3.16] [KO:K01090]	4e-59	YDL006w	COG0631	3e-25	PP2C4_ARATH	Hydrolase;Magnesium;Manganese;Metal-binding;Multigenefamily;Proteinphosphatase,Protein phosphatase 2C (EC 3.1.3.16) (PP2C).	4e-56	GO_ID:19140	TAIR|gene:2168448 SPTR:Q9FIF5 symbol:AT5G59220.1 [GO:0015071 "protein phosphatase type 2C activity" evidence=ISS] [GO:0009737 "response to abscisic acid stimulus" evidence=IEP] Pfam:PF00481 InterPro:IPR001932 HSSP:P35813 SMART:SM00331 SMART:SM00332 EMBL:AB016890 EMBL:AY054163 EMBL:AY074555 SPTR:Q9FIF5	9e-60
gi4336433	3.2.3.47	PPP2C protein phosphatase 2 (formerly 2A), catalytic subunit [EC:3.1.3.16] [GO:0000158]	ath:At5g59220	MNC17.13; protein phosphatase 2C (PP2C), putative [EC:3.1.3.16] [KO:K01090]	4e-59	YDL006w	COG0631	3e-25	PP2C4_ARATH	Hydrolase;Magnesium;Manganese;Metal-binding;Multigenefamily;Proteinphosphatase,Protein phosphatase 2C (EC 3.1.3.16) (PP2C).	4e-56	GO_ID:19140	TAIR|gene:2168448 SPTR:Q9FIF5 symbol:AT5G59220.1 [GO:0015071 "protein phosphatase type 2C activity" evidence=ISS] [GO:0009737 "response to abscisic acid stimulus" evidence=IEP] Pfam:PF00481 InterPro:IPR001932 HSSP:P35813 SMART:SM00331 SMART:SM00332 EMBL:AB016890 EMBL:AY054163 EMBL:AY074555 SPTR:Q9FIF5	9e-60
gi4336433	3.2.3.90	PPP3C, CNA protein phosphatase 3, catalytic subunit [EC:3.1.3.16]	ath:At5g59220	MNC17.13; protein phosphatase 2C (PP2C), putative [EC:3.1.3.16] [KO:K01090]	4e-59	YDL006w	COG0631	3e-25	PP2C4_ARATH	Hydrolase;Magnesium;Manganese;Metal-binding;Multigenefamily;Proteinphosphatase,Protein phosphatase 2C (EC 3.1.3.16) (PP2C).	4e-56	GO_ID:19140	TAIR|gene:2168448 SPTR:Q9FIF5 symbol:AT5G59220.1 [GO:0015071 "protein phosphatase type 2C activity" evidence=ISS] [GO:0009737 "response to abscisic acid stimulus" evidence=IEP] Pfam:PF00481 InterPro:IPR001932 HSSP:P35813 SMART:SM00331 SMART:SM00332 EMBL:AB016890 EMBL:AY054163 EMBL:AY074555 SPTR:Q9FIF5	9e-60
gi4336433	3.2.11.14	PPP1C protein phosphatase 1, catalytic subunit [EC:3.1.3.16] [GO:0017018]	ath:At5g59220	MNC17.13; protein phosphatase 2C (PP2C), putative [EC:3.1.3.16] [KO:K01090]	4e-59	YDL006w	COG0631	3e-25	PP2C4_ARATH	Hydrolase;Magnesium;Manganese;Metal-binding;Multigenefamily;Proteinphosphatase,Protein phosphatase 2C (EC 3.1.3.16) (PP2C).	4e-56	GO_ID:19140	TAIR|gene:2168448 SPTR:Q9FIF5 symbol:AT5G59220.1 [GO:0015071 "protein phosphatase type 2C activity" evidence=ISS] [GO:0009737 "response to abscisic acid stimulus" evidence=IEP] Pfam:PF00481 InterPro:IPR001932 HSSP:P35813 SMART:SM00331 SMART:SM00332 EMBL:AB016890 EMBL:AY054163 EMBL:AY074555 SPTR:Q9FIF5	9e-60
gi4336433	4.2.2.20.5	SPOIIE stage II sporulation protein E [EC:3.1.3.16] [COG:COG2208]	ath:At5g59220	MNC17.13; protein phosphatase 2C (PP2C), putative [EC:3.1.3.16] [KO:K01090]	4e-59	YDL006w	COG0631	3e-25	PP2C4_ARATH	Hydrolase;Magnesium;Manganese;Metal-binding;Multigenefamily;Proteinphosphatase,Protein phosphatase 2C (EC 3.1.3.16) (PP2C).	4e-56	GO_ID:19140	TAIR|gene:2168448 SPTR:Q9FIF5 symbol:AT5G59220.1 [GO:0015071 "protein phosphatase type 2C activity" evidence=ISS] [GO:0009737 "response to abscisic acid stimulus" evidence=IEP] Pfam:PF00481 InterPro:IPR001932 HSSP:P35813 SMART:SM00331 SMART:SM00332 EMBL:AB016890 EMBL:AY054163 EMBL:AY074555 SPTR:Q9FIF5	9e-60
gi4336433	3.2.6.44.3	PPP2C protein phosphatase 2 (formerly 2A), catalytic subunit [EC:3.1.3.16] [GO:0000158]	ath:At5g59220	MNC17.13; protein phosphatase 2C (PP2C), putative [EC:3.1.3.16] [KO:K01090]	4e-59	YDL006w	COG0631	3e-25	PP2C4_ARATH	Hydrolase;Magnesium;Manganese;Metal-binding;Multigenefamily;Proteinphosphatase,Protein phosphatase 2C (EC 3.1.3.16) (PP2C).	4e-56	GO_ID:19140	TAIR|gene:2168448 SPTR:Q9FIF5 symbol:AT5G59220.1 [GO:0015071 "protein phosphatase type 2C activity" evidence=ISS] [GO:0009737 "response to abscisic acid stimulus" evidence=IEP] Pfam:PF00481 InterPro:IPR001932 HSSP:P35813 SMART:SM00331 SMART:SM00332 EMBL:AB016890 EMBL:AY054163 EMBL:AY074555 SPTR:Q9FIF5	9e-60
gi4336433	3.2.13.28.1	PPP3C, CNA protein phosphatase 3, catalytic subunit [EC:3.1.3.16]	ath:At5g59220	MNC17.13; protein phosphatase 2C (PP2C), putative [EC:3.1.3.16] [KO:K01090]	4e-59	YDL006w	COG0631	3e-25	PP2C4_ARATH	Hydrolase;Magnesium;Manganese;Metal-binding;Multigenefamily;Proteinphosphatase,Protein phosphatase 2C (EC 3.1.3.16) (PP2C).	4e-56	GO_ID:19140	TAIR|gene:2168448 SPTR:Q9FIF5 symbol:AT5G59220.1 [GO:0015071 "protein phosphatase type 2C activity" evidence=ISS] [GO:0009737 "response to abscisic acid stimulus" evidence=IEP] Pfam:PF00481 InterPro:IPR001932 HSSP:P35813 SMART:SM00331 SMART:SM00332 EMBL:AB016890 EMBL:AY054163 EMBL:AY074555 SPTR:Q9FIF5	9e-60
gi4336433	4.3.1.28	PPP1C protein phosphatase 1, catalytic subunit [EC:3.1.3.16] [GO:0017018]	ath:At5g59220	MNC17.13; protein phosphatase 2C (PP2C), putative [EC:3.1.3.16] [KO:K01090]	4e-59	YDL006w	COG0631	3e-25	PP2C4_ARATH	Hydrolase;Magnesium;Manganese;Metal-binding;Multigenefamily;Proteinphosphatase,Protein phosphatase 2C (EC 3.1.3.16) (PP2C).	4e-56	GO_ID:19140	TAIR|gene:2168448 SPTR:Q9FIF5 symbol:AT5G59220.1 [GO:0015071 "protein phosphatase type 2C activity" evidence=ISS] [GO:0009737 "response to abscisic acid stimulus" evidence=IEP] Pfam:PF00481 InterPro:IPR001932 HSSP:P35813 SMART:SM00331 SMART:SM00332 EMBL:AB016890 EMBL:AY054163 EMBL:AY074555 SPTR:Q9FIF5	9e-60
gi4336433	4.3.3.12.1	PPP2C protein phosphatase 2 (formerly 2A), catalytic subunit [EC:3.1.3.16] [GO:0000158]	ath:At5g59220	MNC17.13; protein phosphatase 2C (PP2C), putative [EC:3.1.3.16] [KO:K01090]	4e-59	YDL006w	COG0631	3e-25	PP2C4_ARATH	Hydrolase;Magnesium;Manganese;Metal-binding;Multigenefamily;Proteinphosphatase,Protein phosphatase 2C (EC 3.1.3.16) (PP2C).	4e-56	GO_ID:19140	TAIR|gene:2168448 SPTR:Q9FIF5 symbol:AT5G59220.1 [GO:0015071 "protein phosphatase type 2C activity" evidence=ISS] [GO:0009737 "response to abscisic acid stimulus" evidence=IEP] Pfam:PF00481 InterPro:IPR001932 HSSP:P35813 SMART:SM00331 SMART:SM00332 EMBL:AB016890 EMBL:AY054163 EMBL:AY074555 SPTR:Q9FIF5	9e-60
gi4336433	4.2.5.36.1	PPP3C, CNA protein phosphatase 3, catalytic subunit [EC:3.1.3.16]	ath:At5g59220	MNC17.13; protein phosphatase 2C (PP2C), putative [EC:3.1.3.16] [KO:K01090]	4e-59	YDL006w	COG0631	3e-25	PP2C4_ARATH	Hydrolase;Magnesium;Manganese;Metal-binding;Multigenefamily;Proteinphosphatase,Protein phosphatase 2C (EC 3.1.3.16) (PP2C).	4e-56	GO_ID:19140	TAIR|gene:2168448 SPTR:Q9FIF5 symbol:AT5G59220.1 [GO:0015071 "protein phosphatase type 2C activity" evidence=ISS] [GO:0009737 "response to abscisic acid stimulus" evidence=IEP] Pfam:PF00481 InterPro:IPR001932 HSSP:P35813 SMART:SM00331 SMART:SM00332 EMBL:AB016890 EMBL:AY054163 EMBL:AY074555 SPTR:Q9FIF5	9e-60
gi4336433	4.1.3.45	PPP1C protein phosphatase 1, catalytic subunit [EC:3.1.3.16] [GO:0017018]	ath:At5g59220	MNC17.13; protein phosphatase 2C (PP2C), putative [EC:3.1.3.16] [KO:K01090]	4e-59	YDL006w	COG0631	3e-25	PP2C4_ARATH	Hydrolase;Magnesium;Manganese;Metal-binding;Multigenefamily;Proteinphosphatase,Protein phosphatase 2C (EC 3.1.3.16) (PP2C).	4e-56	GO_ID:19140	TAIR|gene:2168448 SPTR:Q9FIF5 symbol:AT5G59220.1 [GO:0015071 "protein phosphatase type 2C activity" evidence=ISS] [GO:0009737 "response to abscisic acid stimulus" evidence=IEP] Pfam:PF00481 InterPro:IPR001932 HSSP:P35813 SMART:SM00331 SMART:SM00332 EMBL:AB016890 EMBL:AY054163 EMBL:AY074555 SPTR:Q9FIF5	9e-60
gi4336433	3.2.9.102	PPP3C, CNA protein phosphatase 3, catalytic subunit [EC:3.1.3.16]	ath:At5g59220	MNC17.13; protein phosphatase 2C (PP2C), putative [EC:3.1.3.16] [KO:K01090]	4e-59	YDL006w	COG0631	3e-25	PP2C4_ARATH	Hydrolase;Magnesium;Manganese;Metal-binding;Multigenefamily;Proteinphosphatase,Protein phosphatase 2C (EC 3.1.3.16) (PP2C).	4e-56	GO_ID:19140	TAIR|gene:2168448 SPTR:Q9FIF5 symbol:AT5G59220.1 [GO:0015071 "protein phosphatase type 2C activity" evidence=ISS] [GO:0009737 "response to abscisic acid stimulus" evidence=IEP] Pfam:PF00481 InterPro:IPR001932 HSSP:P35813 SMART:SM00331 SMART:SM00332 EMBL:AB016890 EMBL:AY054163 EMBL:AY074555 SPTR:Q9FIF5	9e-60
gi4336433	3.2.14.10.1	PPP3C, CNA protein phosphatase 3, catalytic subunit [EC:3.1.3.16]	ath:At5g59220	MNC17.13; protein phosphatase 2C (PP2C), putative [EC:3.1.3.16] [KO:K01090]	4e-59	YDL006w	COG0631	3e-25	PP2C4_ARATH	Hydrolase;Magnesium;Manganese;Metal-binding;Multigenefamily;Proteinphosphatase,Protein phosphatase 2C (EC 3.1.3.16) (PP2C).	4e-56	GO_ID:19140	TAIR|gene:2168448 SPTR:Q9FIF5 symbol:AT5G59220.1 [GO:0015071 "protein phosphatase type 2C activity" evidence=ISS] [GO:0009737 "response to abscisic acid stimulus" evidence=IEP] Pfam:PF00481 InterPro:IPR001932 HSSP:P35813 SMART:SM00331 SMART:SM00332 EMBL:AB016890 EMBL:AY054163 EMBL:AY074555 SPTR:Q9FIF5	9e-60
Ljwgs_093679.1	1.3.10.6	E2.3.1.51, plsC 1-acyl-sn-glycerol-3-phosphate acyltransferase [EC:2.3.1.51] [COG:COG0204] [GO:0003841]							GPAT7_ARATH	Acyltransferase;Hypotheticalprotein;Membrane;Phospholipidbiosynthesis;Transferase;Transmembrane,Putative glycerol-3-phosphate acyltransferase 7 (EC 2.3.1.15) (AtGPAT7).	1e-58	GO_ID:35213	TAIR|gene:2080686 SPTR:Q9CAY3 symbol:ATGPAT5 [GO:0008514 "organic anion transporter activity" evidence=ISS] [GO:0008152 "metabolism" evidence=ISS] [GO:0008415 "acyltransferase activity" evidence=ISS] [GO:0003841 "1-acylglycerol-3-phosphate O-acyltransferase activity" evidence=IGI] Interpro:IPR002123 Pfam:PF01553 SMART:SM00563 EMBL:AC008153 EMBL:AK117634 EMBL:BT005134 SPTR:Q9CAY3	1e-58
Ljwgs_093679.1	1.3.9.14	E2.3.1.51, plsC 1-acyl-sn-glycerol-3-phosphate acyltransferase [EC:2.3.1.51] [COG:COG0204] [GO:0003841]							GPAT7_ARATH	Acyltransferase;Hypotheticalprotein;Membrane;Phospholipidbiosynthesis;Transferase;Transmembrane,Putative glycerol-3-phosphate acyltransferase 7 (EC 2.3.1.15) (AtGPAT7).	1e-58	GO_ID:35213	TAIR|gene:2080686 SPTR:Q9CAY3 symbol:ATGPAT5 [GO:0008514 "organic anion transporter activity" evidence=ISS] [GO:0008152 "metabolism" evidence=ISS] [GO:0008415 "acyltransferase activity" evidence=ISS] [GO:0003841 "1-acylglycerol-3-phosphate O-acyltransferase activity" evidence=IGI] Interpro:IPR002123 Pfam:PF01553 SMART:SM00563 EMBL:AC008153 EMBL:AK117634 EMBL:BT005134 SPTR:Q9CAY3	1e-58
Ljwgs_093679.1	1.3.10.5	E2.3.1.15 glycerol-3-phosphate O-acyltransferase [EC:2.3.1.15] [GO:0004366]							GPAT7_ARATH	Acyltransferase;Hypotheticalprotein;Membrane;Phospholipidbiosynthesis;Transferase;Transmembrane,Putative glycerol-3-phosphate acyltransferase 7 (EC 2.3.1.15) (AtGPAT7).	1e-58	GO_ID:35213	TAIR|gene:2080686 SPTR:Q9CAY3 symbol:ATGPAT5 [GO:0008514 "organic anion transporter activity" evidence=ISS] [GO:0008152 "metabolism" evidence=ISS] [GO:0008415 "acyltransferase activity" evidence=ISS] [GO:0003841 "1-acylglycerol-3-phosphate O-acyltransferase activity" evidence=IGI] Interpro:IPR002123 Pfam:PF01553 SMART:SM00563 EMBL:AC008153 EMBL:AK117634 EMBL:BT005134 SPTR:Q9CAY3	1e-58
Ljwgs_093679.1	1.3.9.13	E2.3.1.15 glycerol-3-phosphate O-acyltransferase [EC:2.3.1.15] [GO:0004366]							GPAT7_ARATH	Acyltransferase;Hypotheticalprotein;Membrane;Phospholipidbiosynthesis;Transferase;Transmembrane,Putative glycerol-3-phosphate acyltransferase 7 (EC 2.3.1.15) (AtGPAT7).	1e-58	GO_ID:35213	TAIR|gene:2080686 SPTR:Q9CAY3 symbol:ATGPAT5 [GO:0008514 "organic anion transporter activity" evidence=ISS] [GO:0008152 "metabolism" evidence=ISS] [GO:0008415 "acyltransferase activity" evidence=ISS] [GO:0003841 "1-acylglycerol-3-phosphate O-acyltransferase activity" evidence=IGI] Interpro:IPR002123 Pfam:PF01553 SMART:SM00563 EMBL:AC008153 EMBL:AK117634 EMBL:BT005134 SPTR:Q9CAY3	1e-58
Ljwgs_093679.1	1.7.8.11	lipid A biosynthesis lauroyl acyltransferase [EC:2.3.1.-] [COG:COG1560] [GO:0008415]							GPAT7_ARATH	Acyltransferase;Hypotheticalprotein;Membrane;Phospholipidbiosynthesis;Transferase;Transmembrane,Putative glycerol-3-phosphate acyltransferase 7 (EC 2.3.1.15) (AtGPAT7).	1e-58	GO_ID:35213	TAIR|gene:2080686 SPTR:Q9CAY3 symbol:ATGPAT5 [GO:0008514 "organic anion transporter activity" evidence=ISS] [GO:0008152 "metabolism" evidence=ISS] [GO:0008415 "acyltransferase activity" evidence=ISS] [GO:0003841 "1-acylglycerol-3-phosphate O-acyltransferase activity" evidence=IGI] Interpro:IPR002123 Pfam:PF01553 SMART:SM00563 EMBL:AC008153 EMBL:AK117634 EMBL:BT005134 SPTR:Q9CAY3	1e-58
Ljwgs_110940.1	2.4.3.152	K07497 putative transposase [COG:COG2801]	spo:SPAC9.04	retrotransposable element tf2 155 kd protein [KO:K07497]	2e-18				RT23_SCHPO	Completeproteome;Transposableelement,Retrotransposable element Tf2 155 kDa protein type 3.	1e-18	GO_ID:39222	TAIR|gene:3700592 SPTR:Q9LHM4 symbol:AT3G11970.1 [GO:0003964 "RNA-directed DNA polymerase activity" evidence=ISS] InterPro:IPR000953 Pfam:PF00385 InterPro:IPR001584 InterPro:IPR000477 InterPro:IPR001969 InterPro:IPR005162 Pfam:PF00665 Pfam:PF00078 GO:GO:0005634 GO:GO:0000785 SMART:SM00298 PROSITE:PS50013 PROSITE:PS00141 Pfam:PF03732 EMBL:AP002040 EMBL:AC069473 SPTR:Q9LHM4	2e-69
Ljwgs_110940.1	2.4.3.9	E2.7.7.49 RNA-directed DNA polymerase [EC:2.7.7.49] [COG:COG3344] [GO:0003721 0003964]	spo:SPAC9.04	retrotransposable element tf2 155 kd protein [KO:K07497]	2e-18				RT23_SCHPO	Completeproteome;Transposableelement,Retrotransposable element Tf2 155 kDa protein type 3.	1e-18	GO_ID:39222	TAIR|gene:3700592 SPTR:Q9LHM4 symbol:AT3G11970.1 [GO:0003964 "RNA-directed DNA polymerase activity" evidence=ISS] InterPro:IPR000953 Pfam:PF00385 InterPro:IPR001584 InterPro:IPR000477 InterPro:IPR001969 InterPro:IPR005162 Pfam:PF00665 Pfam:PF00078 GO:GO:0005634 GO:GO:0000785 SMART:SM00298 PROSITE:PS50013 PROSITE:PS00141 Pfam:PF03732 EMBL:AP002040 EMBL:AC069473 SPTR:Q9LHM4	2e-69
TC19632	99.2	Unclassified without homolog
Ljwgs_036170.1	3.1.1.35.2	ABCG4 ATP-binding cassette, subfamily G (WHITE), member 4	hsa:64137	ABCG4; ATP-binding cassette, sub-family G (WHITE), member 4 [KO:K05680]	5e-29	YOR328w_3	COG1131	3e-28	PDR5_YEAST	Antibioticresistance;ATP-binding;Completeproteome;Cycloheximideresistance;Directproteinsequencing;Glycoprotein;Membrane;Nucleotide-binding;Repeat;Transmembrane;Transport,Suppressor of toxicity of sporidesmin.	4e-37	GO_ID:36915	TAIR|gene:2196592 SPTR:Q9M9E1 symbol:PDR12 "PLEIOTROPIC DRUG RESISTANCE 12" [GO:0042626 "ATPase activity, coupled to transmembrane movement of substances" evidence=ISS] [GO:0005886 "plasma membrane" evidence=IDA] [GO:0015692 "lead ion transport" evidence=IMP] InterPro:IPR003593 InterPro:IPR003439 Pfam:PF00005 InterPro:IPR000412 Pfam:PF01061 SMART:SM00382 ProDom:PD000006 PROSITE:PS50893 EMBL:AC013…	5e-152
Ljwgs_036170.1	3.1.1.29.3	CCMA heme exporter ATP-binding protein CcmA [EC:3.6.3.41] [COG:COG1131] [GO:0015439]	hsa:64137	ABCG4; ATP-binding cassette, sub-family G (WHITE), member 4 [KO:K05680]	5e-29	YOR328w_3	COG1131	3e-28	PDR5_YEAST	Antibioticresistance;ATP-binding;Completeproteome;Cycloheximideresistance;Directproteinsequencing;Glycoprotein;Membrane;Nucleotide-binding;Repeat;Transmembrane;Transport,Suppressor of toxicity of sporidesmin.	4e-37	GO_ID:36915	TAIR|gene:2196592 SPTR:Q9M9E1 symbol:PDR12 "PLEIOTROPIC DRUG RESISTANCE 12" [GO:0042626 "ATPase activity, coupled to transmembrane movement of substances" evidence=ISS] [GO:0005886 "plasma membrane" evidence=IDA] [GO:0015692 "lead ion transport" evidence=IMP] InterPro:IPR003593 InterPro:IPR003439 Pfam:PF00005 InterPro:IPR000412 Pfam:PF01061 SMART:SM00382 ProDom:PD000006 PROSITE:PS50893 EMBL:AC013…	5e-152
Ljwgs_036170.1	1.2.7.51.3	CCMA heme exporter ATP-binding protein CcmA [EC:3.6.3.41] [COG:COG1131] [GO:0015439]	hsa:64137	ABCG4; ATP-binding cassette, sub-family G (WHITE), member 4 [KO:K05680]	5e-29	YOR328w_3	COG1131	3e-28	PDR5_YEAST	Antibioticresistance;ATP-binding;Completeproteome;Cycloheximideresistance;Directproteinsequencing;Glycoprotein;Membrane;Nucleotide-binding;Repeat;Transmembrane;Transport,Suppressor of toxicity of sporidesmin.	4e-37	GO_ID:36915	TAIR|gene:2196592 SPTR:Q9M9E1 symbol:PDR12 "PLEIOTROPIC DRUG RESISTANCE 12" [GO:0042626 "ATPase activity, coupled to transmembrane movement of substances" evidence=ISS] [GO:0005886 "plasma membrane" evidence=IDA] [GO:0015692 "lead ion transport" evidence=IMP] InterPro:IPR003593 InterPro:IPR003439 Pfam:PF00005 InterPro:IPR000412 Pfam:PF01061 SMART:SM00382 ProDom:PD000006 PROSITE:PS50893 EMBL:AC013…	5e-152
Ljwgs_036170.1	3.1.1.23	ABC-2.A ABC-2 type transport system ATP-binding protein [COG:COG1131 COG1134]	hsa:64137	ABCG4; ATP-binding cassette, sub-family G (WHITE), member 4 [KO:K05680]	5e-29	YOR328w_3	COG1131	3e-28	PDR5_YEAST	Antibioticresistance;ATP-binding;Completeproteome;Cycloheximideresistance;Directproteinsequencing;Glycoprotein;Membrane;Nucleotide-binding;Repeat;Transmembrane;Transport,Suppressor of toxicity of sporidesmin.	4e-37	GO_ID:36915	TAIR|gene:2196592 SPTR:Q9M9E1 symbol:PDR12 "PLEIOTROPIC DRUG RESISTANCE 12" [GO:0042626 "ATPase activity, coupled to transmembrane movement of substances" evidence=ISS] [GO:0005886 "plasma membrane" evidence=IDA] [GO:0015692 "lead ion transport" evidence=IMP] InterPro:IPR003593 InterPro:IPR003439 Pfam:PF00005 InterPro:IPR000412 Pfam:PF01061 SMART:SM00382 ProDom:PD000006 PROSITE:PS50893 EMBL:AC013…	5e-152
chr4.CM0119.5	1.1.8.57	E3.2.1.4 endoglucanase [EC:3.2.1.4] [COG:COG3405] [GO:0008810]	ath:At4g39000	F19H22.100; glycosyl hydrolase family 9 protein [EC:3.2.1.4] [KO:K01179]	5e-30				GUN_PHAVU	Carbohydratemetabolism;Cellulosedegradation;Fruitripening;Glycosidase;Hydrolase;Polysaccharidedegradation;Signal,Endoglucanase precursor (EC 3.2.1.4) (Endo-1,4-beta-glucanase) (Abscission cellulase).	4e-32	GO_ID:26265	TAIR|gene:2035383 SPTR:Q9FXI9 symbol:AT1G19940.1 [GO:0004553 "hydrolase activity, hydrolyzing O-glycosyl compounds" evidence=ISS] InterPro:IPR001701 Pfam:PF00759 PROSITE:PS00592 EMBL:AC007797 EMBL:AY048245 EMBL:AY113063 PIR:G86332 HSSP:P26221 SPTR:Q9FXI9	8e-56
Ljwgs_137713.1	99.1.4.2503	GO_ID:20016										GO_ID:20016	TAIR|gene:2041926 SPTR:Q9SKI0 symbol:AT2G10940.1 [GO:0006869 "lipid transport" evidence=ISS] [GO:0008289 "lipid binding" evidence=ISS] InterPro:IPR003612 Pfam:PF00234 EMBL:AC006429 HSSP:P24337 SMART:SM00499 EMBL:AY065178 EMBL:AY127013 EMBL:BT000557 PIR:G84494 SPTR:Q9SKI0	4e-21
Ljwgs_029495.1	4.2.4.64	CAK1 serine/threonine-protein kinase CAK1 [GO:0004693]							PREG_NEUCR	Cyclin;Repressor;Transcription;Transcriptionregulation,Nuc-1 negative regulatory protein preg.	1e-11	GO_ID:15542	TAIR|gene:2183393 SPTR:Q9LY16 symbol:AT5G07450.1 [GO:0008372 "cellular component unknown" evidence=ND] [GO:0000074 "regulation of progression through cell cycle" evidence=ISS] [GO:0004693 "cyclin-dependent protein kinase activity" evidence=ISS] InterPro:IPR006671 GO:GO:0000910 Pfam:PF00134 InterPro:IPR006670 SMART:SM00385 EMBL:AL163912 EMBL:AK119113 EMBL:BT005235 PIR:T49884 SPTR:Q9LY16	1e-35
Ljwgs_029495.1	4.5.2.34	CDK5 cyclin-dependent kinase 5 [GO:0004693]							PREG_NEUCR	Cyclin;Repressor;Transcription;Transcriptionregulation,Nuc-1 negative regulatory protein preg.	1e-11	GO_ID:15542	TAIR|gene:2183393 SPTR:Q9LY16 symbol:AT5G07450.1 [GO:0008372 "cellular component unknown" evidence=ND] [GO:0000074 "regulation of progression through cell cycle" evidence=ISS] [GO:0004693 "cyclin-dependent protein kinase activity" evidence=ISS] InterPro:IPR006671 GO:GO:0000910 Pfam:PF00134 InterPro:IPR006670 SMART:SM00385 EMBL:AL163912 EMBL:AK119113 EMBL:BT005235 PIR:T49884 SPTR:Q9LY16	1e-35
Ljwgs_029495.1	4.3.4.18	CDK1, CDC2 cyclin-dependent kinase 1 [GO:0004693]							PREG_NEUCR	Cyclin;Repressor;Transcription;Transcriptionregulation,Nuc-1 negative regulatory protein preg.	1e-11	GO_ID:15542	TAIR|gene:2183393 SPTR:Q9LY16 symbol:AT5G07450.1 [GO:0008372 "cellular component unknown" evidence=ND] [GO:0000074 "regulation of progression through cell cycle" evidence=ISS] [GO:0004693 "cyclin-dependent protein kinase activity" evidence=ISS] InterPro:IPR006671 GO:GO:0000910 Pfam:PF00134 InterPro:IPR006670 SMART:SM00385 EMBL:AL163912 EMBL:AK119113 EMBL:BT005235 PIR:T49884 SPTR:Q9LY16	1e-35
Ljwgs_029495.1	3.2.9.97	CDK1, CDC2 cyclin-dependent kinase 1 [GO:0004693]							PREG_NEUCR	Cyclin;Repressor;Transcription;Transcriptionregulation,Nuc-1 negative regulatory protein preg.	1e-11	GO_ID:15542	TAIR|gene:2183393 SPTR:Q9LY16 symbol:AT5G07450.1 [GO:0008372 "cellular component unknown" evidence=ND] [GO:0000074 "regulation of progression through cell cycle" evidence=ISS] [GO:0004693 "cyclin-dependent protein kinase activity" evidence=ISS] InterPro:IPR006671 GO:GO:0000910 Pfam:PF00134 InterPro:IPR006670 SMART:SM00385 EMBL:AL163912 EMBL:AK119113 EMBL:BT005235 PIR:T49884 SPTR:Q9LY16	1e-35
Ljwgs_029495.1	4.3.3.24	CDK4 cyclin-dependent kinase 4 [GO:0004693]							PREG_NEUCR	Cyclin;Repressor;Transcription;Transcriptionregulation,Nuc-1 negative regulatory protein preg.	1e-11	GO_ID:15542	TAIR|gene:2183393 SPTR:Q9LY16 symbol:AT5G07450.1 [GO:0008372 "cellular component unknown" evidence=ND] [GO:0000074 "regulation of progression through cell cycle" evidence=ISS] [GO:0004693 "cyclin-dependent protein kinase activity" evidence=ISS] InterPro:IPR006671 GO:GO:0000910 Pfam:PF00134 InterPro:IPR006670 SMART:SM00385 EMBL:AL163912 EMBL:AK119113 EMBL:BT005235 PIR:T49884 SPTR:Q9LY16	1e-35
Ljwgs_029495.1	3.2.13.67	CDK4 cyclin-dependent kinase 4 [GO:0004693]							PREG_NEUCR	Cyclin;Repressor;Transcription;Transcriptionregulation,Nuc-1 negative regulatory protein preg.	1e-11	GO_ID:15542	TAIR|gene:2183393 SPTR:Q9LY16 symbol:AT5G07450.1 [GO:0008372 "cellular component unknown" evidence=ND] [GO:0000074 "regulation of progression through cell cycle" evidence=ISS] [GO:0004693 "cyclin-dependent protein kinase activity" evidence=ISS] InterPro:IPR006671 GO:GO:0000910 Pfam:PF00134 InterPro:IPR006670 SMART:SM00385 EMBL:AL163912 EMBL:AK119113 EMBL:BT005235 PIR:T49884 SPTR:Q9LY16	1e-35
Ljwgs_029495.1	4.2.4.2	cyclin-dependent kinase [GO:0004693]							PREG_NEUCR	Cyclin;Repressor;Transcription;Transcriptionregulation,Nuc-1 negative regulatory protein preg.	1e-11	GO_ID:15542	TAIR|gene:2183393 SPTR:Q9LY16 symbol:AT5G07450.1 [GO:0008372 "cellular component unknown" evidence=ND] [GO:0000074 "regulation of progression through cell cycle" evidence=ISS] [GO:0004693 "cyclin-dependent protein kinase activity" evidence=ISS] InterPro:IPR006671 GO:GO:0000910 Pfam:PF00134 InterPro:IPR006670 SMART:SM00385 EMBL:AL163912 EMBL:AK119113 EMBL:BT005235 PIR:T49884 SPTR:Q9LY16	1e-35
chr4.CM0061.49	99.1.4.1859	GO_ID:1105							DR206_PEA	Pathogenesis-relatedprotein;Plantdefense,Disease resistance response protein 206.	5e-09	GO_ID:1105	TAIR|gene:2065520 SPTR:Q9SIA8 symbol:AT2G28670.1 [GO:0005554 "molecular function unknown" evidence=ND] InterPro:IPR004265 Pfam:PF03018 EMBL:AC007171 EMBL:BT002889 EMBL:BT015768 PIR:G84687 SPTR:Q9SIA8	3e-61
chr4.CM0061.49	99.1.3.2.1009	DR206_PEA							DR206_PEA	Pathogenesis-relatedprotein;Plantdefense,Disease resistance response protein 206.	5e-09	GO_ID:1105	TAIR|gene:2065520 SPTR:Q9SIA8 symbol:AT2G28670.1 [GO:0005554 "molecular function unknown" evidence=ND] InterPro:IPR004265 Pfam:PF03018 EMBL:AC007171 EMBL:BT002889 EMBL:BT015768 PIR:G84687 SPTR:Q9SIA8	3e-61
Ljwgs_118014.1	99.1.4.6601	GO_ID:40094										GO_ID:40094	TAIR|gene:2016003 SPTR:Q9FZJ1 symbol:AT1G27440.1 [GO:0003824 "catalytic activity" evidence=ISS] [GO:0016020 "membrane" evidence=ISS] [GO:0000004 "biological process unknown" evidence=ND] InterPro:IPR004263 Pfam:PF03016 GO:GO:0016020 EMBL:AC004557 EMBL:BT022053 SPTR:Q9FZJ1	1e-10
chr6.TM0880.32	99.1.4.6458	GO_ID:26831										GO_ID:26831	TAIR|gene:2119816 SPTR:Q944M6 symbol:AT4G20040.1 [GO:0005554 "molecular function unknown" evidence=ND] [GO:0000004 "biological process unknown" evidence=ND] InterPro:IPR006626 SMART:SM00710 EMBL:AF428273 EMBL:AY133626 SPTR:Q944M6	8e-106
chr5.CM0072.41	1.2.6.9	E1.11.1.7 peroxidase [EC:1.11.1.7] [GO:0004601]	ath:At4g30170	F9N11.20; peroxidase, putative [EC:1.11.1.7] [KO:K00430]	7e-119				PER45_ARATH	Heme;Hydrogenperoxide;Iron;Metal-binding;Multigenefamily;Oxidoreductase;Peroxidase;Pyrrolidonecarboxylicacid;Signal,Peroxidase 45 precursor (EC 1.11.1.7) (Atperox P45) (ATP8a).	4e-119	GO_ID:49749	TAIR|gene:2207209 SPTR:O23044 symbol:AT1G05260.1 [GO:0004601 "peroxidase activity" evidence=ISS] InterPro:IPR002016 InterPro:IPR000823 Pfam:PF00141 InterPro:IPR010255 PROSITE:PS00435 PROSITE:PS00436 PRINTS:PR00458 PROSITE:PS50873 EMBL:AC000098 PRINTS:PR00461 EMBL:U97684 EMBL:BT004817 EMBL:AY084678 PIR:B86187 HSSP:O22443 GeneFarm:1833 SPTR:O23044	5e-65
chr5.CM0072.41	1.3.11.18	E1.11.1.7 peroxidase [EC:1.11.1.7] [GO:0004601]	ath:At4g30170	F9N11.20; peroxidase, putative [EC:1.11.1.7] [KO:K00430]	7e-119				PER45_ARATH	Heme;Hydrogenperoxide;Iron;Metal-binding;Multigenefamily;Oxidoreductase;Peroxidase;Pyrrolidonecarboxylicacid;Signal,Peroxidase 45 precursor (EC 1.11.1.7) (Atperox P45) (ATP8a).	4e-119	GO_ID:49749	TAIR|gene:2207209 SPTR:O23044 symbol:AT1G05260.1 [GO:0004601 "peroxidase activity" evidence=ISS] InterPro:IPR002016 InterPro:IPR000823 Pfam:PF00141 InterPro:IPR010255 PROSITE:PS00435 PROSITE:PS00436 PRINTS:PR00458 PROSITE:PS50873 EMBL:AC000098 PRINTS:PR00461 EMBL:U97684 EMBL:BT004817 EMBL:AY084678 PIR:B86187 HSSP:O22443 GeneFarm:1833 SPTR:O23044	5e-65
chr5.CM0072.41	1.5.13.21	E1.11.1.7 peroxidase [EC:1.11.1.7] [GO:0004601]	ath:At4g30170	F9N11.20; peroxidase, putative [EC:1.11.1.7] [KO:K00430]	7e-119				PER45_ARATH	Heme;Hydrogenperoxide;Iron;Metal-binding;Multigenefamily;Oxidoreductase;Peroxidase;Pyrrolidonecarboxylicacid;Signal,Peroxidase 45 precursor (EC 1.11.1.7) (Atperox P45) (ATP8a).	4e-119	GO_ID:49749	TAIR|gene:2207209 SPTR:O23044 symbol:AT1G05260.1 [GO:0004601 "peroxidase activity" evidence=ISS] InterPro:IPR002016 InterPro:IPR000823 Pfam:PF00141 InterPro:IPR010255 PROSITE:PS00435 PROSITE:PS00436 PRINTS:PR00458 PROSITE:PS50873 EMBL:AC000098 PRINTS:PR00461 EMBL:U97684 EMBL:BT004817 EMBL:AY084678 PIR:B86187 HSSP:O22443 GeneFarm:1833 SPTR:O23044	5e-65
chr5.CM0072.41	1.10.6.4	E1.11.1.7 peroxidase [EC:1.11.1.7] [GO:0004601]	ath:At4g30170	F9N11.20; peroxidase, putative [EC:1.11.1.7] [KO:K00430]	7e-119				PER45_ARATH	Heme;Hydrogenperoxide;Iron;Metal-binding;Multigenefamily;Oxidoreductase;Peroxidase;Pyrrolidonecarboxylicacid;Signal,Peroxidase 45 precursor (EC 1.11.1.7) (Atperox P45) (ATP8a).	4e-119	GO_ID:49749	TAIR|gene:2207209 SPTR:O23044 symbol:AT1G05260.1 [GO:0004601 "peroxidase activity" evidence=ISS] InterPro:IPR002016 InterPro:IPR000823 Pfam:PF00141 InterPro:IPR010255 PROSITE:PS00435 PROSITE:PS00436 PRINTS:PR00458 PROSITE:PS50873 EMBL:AC000098 PRINTS:PR00461 EMBL:U97684 EMBL:BT004817 EMBL:AY084678 PIR:B86187 HSSP:O22443 GeneFarm:1833 SPTR:O23044	5e-65
chr5.CM0260.46	99.1.3.2.1009	DR206_PEA							DR206_PEA	Pathogenesis-relatedprotein;Plantdefense,Disease resistance response protein 206.	7e-09	GO_ID:2905	TAIR|gene:2039736 SPTR:O80630 symbol:AT2G39430.1 [GO:0005554 "molecular function unknown" evidence=ND] [GO:0009807 "lignan biosynthesis" evidence=ISS] InterPro:IPR004265 Pfam:PF03018 EMBL:AC004218 EMBL:BT010722 EMBL:BT011589 PIR:T00553 SPTR:O80630	3e-83
chr5.CM0260.46	99.1.4.4994	GO_ID:2905							DR206_PEA	Pathogenesis-relatedprotein;Plantdefense,Disease resistance response protein 206.	7e-09	GO_ID:2905	TAIR|gene:2039736 SPTR:O80630 symbol:AT2G39430.1 [GO:0005554 "molecular function unknown" evidence=ND] [GO:0009807 "lignan biosynthesis" evidence=ISS] InterPro:IPR004265 Pfam:PF03018 EMBL:AC004218 EMBL:BT010722 EMBL:BT011589 PIR:T00553 SPTR:O80630	3e-83
gi45633283	99.2	Unclassified without homolog
Ljwgs_040318.2	2.2.1.2.80	RP-LP0, RPLP0 large subunit ribosomal protein LP0 [COG:COG0244]	ath:At5g13510	T6I14.40; ribosomal protein L10p family [KO:K02864]	6e-75	TM0456	COG0244	5e-17	RL10_PROMP	Completeproteome;Ribonucleoprotein;Ribosomalprotein,50S ribosomal protein L10.	3e-17	GO_ID:6584	TAIR|gene:2185050 SPTR:Q9FY50 symbol:AT5G13510.1 [GO:0003735 "structural constituent of ribosome" evidence=ISS] [GO:0005840 "ribosome" evidence=ISS] [GO:0006412 "protein biosynthesis" evidence=ISS] Pfam:PF00466 InterPro:IPR001790 GO:GO:0005840 EMBL:AL391710 EMBL:AY086884 SPTR:Q9FY50	1e-75
Ljwgs_040318.2	2.2.1.2.9	RP-L10, rplJ large subunit ribosomal protein L10 [COG:COG0244]	ath:At5g13510	T6I14.40; ribosomal protein L10p family [KO:K02864]	6e-75	TM0456	COG0244	5e-17	RL10_PROMP	Completeproteome;Ribonucleoprotein;Ribosomalprotein,50S ribosomal protein L10.	3e-17	GO_ID:6584	TAIR|gene:2185050 SPTR:Q9FY50 symbol:AT5G13510.1 [GO:0003735 "structural constituent of ribosome" evidence=ISS] [GO:0005840 "ribosome" evidence=ISS] [GO:0006412 "protein biosynthesis" evidence=ISS] Pfam:PF00466 InterPro:IPR001790 GO:GO:0005840 EMBL:AL391710 EMBL:AY086884 SPTR:Q9FY50	1e-75
chr5.CM0260.45	99.1.4.1859	GO_ID:1105										GO_ID:1105	TAIR|gene:2065520 SPTR:Q9SIA8 symbol:AT2G28670.1 [GO:0005554 "molecular function unknown" evidence=ND] InterPro:IPR004265 Pfam:PF03018 EMBL:AC007171 EMBL:BT002889 EMBL:BT015768 PIR:G84687 SPTR:Q9SIA8	7e-17
Ljwgs_115872.1	99.1.4.1859	GO_ID:1105										GO_ID:1105	TAIR|gene:2065520 SPTR:Q9SIA8 symbol:AT2G28670.1 [GO:0005554 "molecular function unknown" evidence=ND] InterPro:IPR004265 Pfam:PF03018 EMBL:AC007171 EMBL:BT002889 EMBL:BT015768 PIR:G84687 SPTR:Q9SIA8	1e-17
Ljwgs_098322.1	99.2	Unclassified without homolog
chr1.CM0001.60	99.1.3.1.119	EC 3.1.1.-							EST_HEVBR	Allergen;Directproteinsequencing;Glycoprotein;Hydrolase;Plantdefense;Signal,Esterase precursor (EC 3.1.1.-) (Early nodule-specific protein homolog) (Latex allergen Hev b 13).	7e-81	GO_ID:8926	TAIR|gene:2145692 SPTR:Q9LY84 symbol:AT5G14450.1 [GO:0016789 "carboxylic ester hydrolase activity" evidence=ISS] INTERPRO:IPR001087 Pfam:PF00657 EMBL:AL163817 EMBL:AK118393 EMBL:BT005338 PIR:T48618 SPTR:Q9LY84	2e-109
chr1.CM0001.60	99.1.4.4832	GO_ID:8926							EST_HEVBR	Allergen;Directproteinsequencing;Glycoprotein;Hydrolase;Plantdefense;Signal,Esterase precursor (EC 3.1.1.-) (Early nodule-specific protein homolog) (Latex allergen Hev b 13).	7e-81	GO_ID:8926	TAIR|gene:2145692 SPTR:Q9LY84 symbol:AT5G14450.1 [GO:0016789 "carboxylic ester hydrolase activity" evidence=ISS] INTERPRO:IPR001087 Pfam:PF00657 EMBL:AL163817 EMBL:AK118393 EMBL:BT005338 PIR:T48618 SPTR:Q9LY84	2e-109
chr2.CM0021.53	99.2	Unclassified without homolog
Ljwgs_038479.2	99.1.4.2107	GO_ID:800										GO_ID:800	TAIR|gene:2058161 SPTR:O22868 symbol:AT2G43540.1 [GO:0005554 "molecular function unknown" evidence=ND] [GO:0008372 "cellular component unknown" evidence=ND] EMBL:AC002335 EMBL:AY086751 PIR:D84867 SPTR:O22868	4e-30
gi29968572	99.2	Unclassified without homolog
Ljwgs_135178.1	3.2.10.30	CALM calmodulin	spo:SPAC3A12.14	cam1; calmodulin [KO:K02183]	2e-15				CDPK2_ORYSA	ATP-binding;Calcium;Kinase;Multigenefamily;Nucleotide-binding;Phosphorylation;Repeat;Serine/threonine-proteinkinase;Transferase,Calcium-dependent protein kinase, isoform 2 (EC 2.7.1.-) (CDPK 2).	2e-31	GO_ID:7277	TAIR|gene:2177022 SPTR:Q9FMP5 symbol:AT5G12180.1 [GO:0004685 "calcium- and calmodulin-dependent protein kinase activity" evidence=ISS] [GO:0006468 "protein amino acid phosphorylation" evidence=ISS] [GO:0016301 "kinase activity" evidence=ISS] InterPro:IPR000719 InterPro:IPR002290 InterPro:IPR002048 InterPro:IPR008271 Pfam:PF00069 Pfam:PF00036 Prosite:PS00108 InterPro:IPR011992 Prosite:PS00107 Pros…	1e-45
Ljwgs_135178.1	3.2.11.18	CALM calmodulin	spo:SPAC3A12.14	cam1; calmodulin [KO:K02183]	2e-15				CDPK2_ORYSA	ATP-binding;Calcium;Kinase;Multigenefamily;Nucleotide-binding;Phosphorylation;Repeat;Serine/threonine-proteinkinase;Transferase,Calcium-dependent protein kinase, isoform 2 (EC 2.7.1.-) (CDPK 2).	2e-31	GO_ID:7277	TAIR|gene:2177022 SPTR:Q9FMP5 symbol:AT5G12180.1 [GO:0004685 "calcium- and calmodulin-dependent protein kinase activity" evidence=ISS] [GO:0006468 "protein amino acid phosphorylation" evidence=ISS] [GO:0016301 "kinase activity" evidence=ISS] InterPro:IPR000719 InterPro:IPR002290 InterPro:IPR002048 InterPro:IPR008271 Pfam:PF00069 Pfam:PF00036 Prosite:PS00108 InterPro:IPR011992 Prosite:PS00107 Pros…	1e-45
Ljwgs_135178.1	3.2.9.99	CAMK4 calcium/calmodulin-dependent protein kinase IV [EC:2.7.1.123] [GO:0004685]	spo:SPAC3A12.14	cam1; calmodulin [KO:K02183]	2e-15				CDPK2_ORYSA	ATP-binding;Calcium;Kinase;Multigenefamily;Nucleotide-binding;Phosphorylation;Repeat;Serine/threonine-proteinkinase;Transferase,Calcium-dependent protein kinase, isoform 2 (EC 2.7.1.-) (CDPK 2).	2e-31	GO_ID:7277	TAIR|gene:2177022 SPTR:Q9FMP5 symbol:AT5G12180.1 [GO:0004685 "calcium- and calmodulin-dependent protein kinase activity" evidence=ISS] [GO:0006468 "protein amino acid phosphorylation" evidence=ISS] [GO:0016301 "kinase activity" evidence=ISS] InterPro:IPR000719 InterPro:IPR002290 InterPro:IPR002048 InterPro:IPR008271 Pfam:PF00069 Pfam:PF00036 Prosite:PS00108 InterPro:IPR011992 Prosite:PS00107 Pros…	1e-45
Ljwgs_135178.1	3.2.9.90	CALM calmodulin	spo:SPAC3A12.14	cam1; calmodulin [KO:K02183]	2e-15				CDPK2_ORYSA	ATP-binding;Calcium;Kinase;Multigenefamily;Nucleotide-binding;Phosphorylation;Repeat;Serine/threonine-proteinkinase;Transferase,Calcium-dependent protein kinase, isoform 2 (EC 2.7.1.-) (CDPK 2).	2e-31	GO_ID:7277	TAIR|gene:2177022 SPTR:Q9FMP5 symbol:AT5G12180.1 [GO:0004685 "calcium- and calmodulin-dependent protein kinase activity" evidence=ISS] [GO:0006468 "protein amino acid phosphorylation" evidence=ISS] [GO:0016301 "kinase activity" evidence=ISS] InterPro:IPR000719 InterPro:IPR002290 InterPro:IPR002048 InterPro:IPR008271 Pfam:PF00069 Pfam:PF00036 Prosite:PS00108 InterPro:IPR011992 Prosite:PS00107 Pros…	1e-45
Ljwgs_011294.1	1.10.7.6	E2.4.1.91 flavonol 3-O-glucosyltransferase [EC:2.4.1.91] [GO:0047893] [CAZy:GT1]	ath:At4g15280	FCAALL.255; UDP-glucoronosyl/UDP-glucosyl transferase family protein [EC:2.4.1.91] [KO:K00724]	1e-30				FOGT1_ARATH	Glycosyltransferase;Transferase,Flavonol-3-O-glycoside-7-O-glucosyltransferase 1 (EC 2.4.1.-).	8e-43	GO_ID:47578	TAIR|gene:3704415 SPTR:Q94C57 symbol:AT4G34135.1 [GO:0008194 "UDP-glycosyltransferase activity" evidence=ISS] InterPro:IPR002213 Pfam:PF00201 GO:GO:0008152 PROSITE:PS00375 EMBL:AY035164 EMBL:AY142692 EMBL:AY339370 SPTR:Q94C57	2e-50
Ljwgs_060603.2	1.5.10.22	E3.4.11.5, pip proline iminopeptidase [EC:3.4.11.5] [COG:COG0596] [GO:0016804]	rno:65030	Ephx2; epoxide hydrolase 2, cytoplasmic [EC:3.3.2.3] [KO:K01253]	1e-20	Rv3617	COG0596	2e-19	HYES_RAT	Aromatichydrocarbonscatabolism;Detoxification;Directproteinsequencing;Hydrolase;Magnesium;Metal-binding;Peroxisome,Epoxide hydrolase 2 (EC 3.3.2.3) (Soluble epoxide hydrolase) (SEH) (Epoxide hydratase) (Cytosolic epoxide hydrolase) (CEH).	8e-21	GO_ID:12680	TAIR|gene:2133233 SPTR:O81299 symbol:AT4G02340.1 [GO:0004301 "epoxide hydrolase activity" evidence=ISS] InterPro:IPR000379 Pfam:PF00561 InterPro:IPR003089 InterPro:IPR000073 InterPro:IPR000639 PRINTS:PR00111 PRINTS:PR00412 MEROPS:S33.971 HSSP:O31243 EMBL:AL161494 EMBL:AF069298 EMBL:AY102100 EMBL:BT000552 PIR:T01316 SPTR:O81299	6e-25
Ljwgs_060603.2	1.10.9.6	E3.1.1.1 carboxylesterase [EC:3.1.1.1] [COG:COG0596] [GO:0004091]	rno:65030	Ephx2; epoxide hydrolase 2, cytoplasmic [EC:3.3.2.3] [KO:K01253]	1e-20	Rv3617	COG0596	2e-19	HYES_RAT	Aromatichydrocarbonscatabolism;Detoxification;Directproteinsequencing;Hydrolase;Magnesium;Metal-binding;Peroxisome,Epoxide hydrolase 2 (EC 3.3.2.3) (Soluble epoxide hydrolase) (SEH) (Epoxide hydratase) (Cytosolic epoxide hydrolase) (CEH).	8e-21	GO_ID:12680	TAIR|gene:2133233 SPTR:O81299 symbol:AT4G02340.1 [GO:0004301 "epoxide hydrolase activity" evidence=ISS] InterPro:IPR000379 Pfam:PF00561 InterPro:IPR003089 InterPro:IPR000073 InterPro:IPR000639 PRINTS:PR00111 PRINTS:PR00412 MEROPS:S33.971 HSSP:O31243 EMBL:AL161494 EMBL:AF069298 EMBL:AY102100 EMBL:BT000552 PIR:T01316 SPTR:O81299	6e-25
Ljwgs_060603.2	1.11.4.1	E3.8.1.5, dhaA haloalkane dehalogenase [EC:3.8.1.5] [COG:COG0596] [GO:0018786]	rno:65030	Ephx2; epoxide hydrolase 2, cytoplasmic [EC:3.3.2.3] [KO:K01253]	1e-20	Rv3617	COG0596	2e-19	HYES_RAT	Aromatichydrocarbonscatabolism;Detoxification;Directproteinsequencing;Hydrolase;Magnesium;Metal-binding;Peroxisome,Epoxide hydrolase 2 (EC 3.3.2.3) (Soluble epoxide hydrolase) (SEH) (Epoxide hydratase) (Cytosolic epoxide hydrolase) (CEH).	8e-21	GO_ID:12680	TAIR|gene:2133233 SPTR:O81299 symbol:AT4G02340.1 [GO:0004301 "epoxide hydrolase activity" evidence=ISS] InterPro:IPR000379 Pfam:PF00561 InterPro:IPR003089 InterPro:IPR000073 InterPro:IPR000639 PRINTS:PR00111 PRINTS:PR00412 MEROPS:S33.971 HSSP:O31243 EMBL:AL161494 EMBL:AF069298 EMBL:AY102100 EMBL:BT000552 PIR:T01316 SPTR:O81299	6e-25
Ljwgs_060603.2	1.11.17.7	E3.1.1.24, pcaD 3-oxoadipate enol-lactonase [EC:3.1.1.24] [COG:COG0596]	rno:65030	Ephx2; epoxide hydrolase 2, cytoplasmic [EC:3.3.2.3] [KO:K01253]	1e-20	Rv3617	COG0596	2e-19	HYES_RAT	Aromatichydrocarbonscatabolism;Detoxification;Directproteinsequencing;Hydrolase;Magnesium;Metal-binding;Peroxisome,Epoxide hydrolase 2 (EC 3.3.2.3) (Soluble epoxide hydrolase) (SEH) (Epoxide hydratase) (Cytosolic epoxide hydrolase) (CEH).	8e-21	GO_ID:12680	TAIR|gene:2133233 SPTR:O81299 symbol:AT4G02340.1 [GO:0004301 "epoxide hydrolase activity" evidence=ISS] InterPro:IPR000379 Pfam:PF00561 InterPro:IPR003089 InterPro:IPR000073 InterPro:IPR000639 PRINTS:PR00111 PRINTS:PR00412 MEROPS:S33.971 HSSP:O31243 EMBL:AL161494 EMBL:AF069298 EMBL:AY102100 EMBL:BT000552 PIR:T01316 SPTR:O81299	6e-25
Ljwgs_060603.2	1.5.13.32	MHPC 2-hydroxy-6-ketonona-2,4-dienedioic acid hydrolase [EC:3.7.1.-] [COG:COG0596] [GO:0018771]	rno:65030	Ephx2; epoxide hydrolase 2, cytoplasmic [EC:3.3.2.3] [KO:K01253]	1e-20	Rv3617	COG0596	2e-19	HYES_RAT	Aromatichydrocarbonscatabolism;Detoxification;Directproteinsequencing;Hydrolase;Magnesium;Metal-binding;Peroxisome,Epoxide hydrolase 2 (EC 3.3.2.3) (Soluble epoxide hydrolase) (SEH) (Epoxide hydratase) (Cytosolic epoxide hydrolase) (CEH).	8e-21	GO_ID:12680	TAIR|gene:2133233 SPTR:O81299 symbol:AT4G02340.1 [GO:0004301 "epoxide hydrolase activity" evidence=ISS] InterPro:IPR000379 Pfam:PF00561 InterPro:IPR003089 InterPro:IPR000073 InterPro:IPR000639 PRINTS:PR00111 PRINTS:PR00412 MEROPS:S33.971 HSSP:O31243 EMBL:AL161494 EMBL:AF069298 EMBL:AY102100 EMBL:BT000552 PIR:T01316 SPTR:O81299	6e-25
Ljwgs_060603.2	1.11.9.2	E3.3.2.3, EPHX1, EPHX2 epoxide hydrolase [EC:3.3.2.3] [COG:COG0596] [GO:0004301]	rno:65030	Ephx2; epoxide hydrolase 2, cytoplasmic [EC:3.3.2.3] [KO:K01253]	1e-20	Rv3617	COG0596	2e-19	HYES_RAT	Aromatichydrocarbonscatabolism;Detoxification;Directproteinsequencing;Hydrolase;Magnesium;Metal-binding;Peroxisome,Epoxide hydrolase 2 (EC 3.3.2.3) (Soluble epoxide hydrolase) (SEH) (Epoxide hydratase) (Cytosolic epoxide hydrolase) (CEH).	8e-21	GO_ID:12680	TAIR|gene:2133233 SPTR:O81299 symbol:AT4G02340.1 [GO:0004301 "epoxide hydrolase activity" evidence=ISS] InterPro:IPR000379 Pfam:PF00561 InterPro:IPR003089 InterPro:IPR000073 InterPro:IPR000639 PRINTS:PR00111 PRINTS:PR00412 MEROPS:S33.971 HSSP:O31243 EMBL:AL161494 EMBL:AF069298 EMBL:AY102100 EMBL:BT000552 PIR:T01316 SPTR:O81299	6e-25
Ljwgs_060603.2	1.11.5.1	E3.8.1.5, dhaA haloalkane dehalogenase [EC:3.8.1.5] [COG:COG0596] [GO:0018786]	rno:65030	Ephx2; epoxide hydrolase 2, cytoplasmic [EC:3.3.2.3] [KO:K01253]	1e-20	Rv3617	COG0596	2e-19	HYES_RAT	Aromatichydrocarbonscatabolism;Detoxification;Directproteinsequencing;Hydrolase;Magnesium;Metal-binding;Peroxisome,Epoxide hydrolase 2 (EC 3.3.2.3) (Soluble epoxide hydrolase) (SEH) (Epoxide hydratase) (Cytosolic epoxide hydrolase) (CEH).	8e-21	GO_ID:12680	TAIR|gene:2133233 SPTR:O81299 symbol:AT4G02340.1 [GO:0004301 "epoxide hydrolase activity" evidence=ISS] InterPro:IPR000379 Pfam:PF00561 InterPro:IPR003089 InterPro:IPR000073 InterPro:IPR000639 PRINTS:PR00111 PRINTS:PR00412 MEROPS:S33.971 HSSP:O31243 EMBL:AL161494 EMBL:AF069298 EMBL:AY102100 EMBL:BT000552 PIR:T01316 SPTR:O81299	6e-25
Ljwgs_060603.2	1.11.8.1	E3.8.1.5, dhaA haloalkane dehalogenase [EC:3.8.1.5] [COG:COG0596] [GO:0018786]	rno:65030	Ephx2; epoxide hydrolase 2, cytoplasmic [EC:3.3.2.3] [KO:K01253]	1e-20	Rv3617	COG0596	2e-19	HYES_RAT	Aromatichydrocarbonscatabolism;Detoxification;Directproteinsequencing;Hydrolase;Magnesium;Metal-binding;Peroxisome,Epoxide hydrolase 2 (EC 3.3.2.3) (Soluble epoxide hydrolase) (SEH) (Epoxide hydratase) (Cytosolic epoxide hydrolase) (CEH).	8e-21	GO_ID:12680	TAIR|gene:2133233 SPTR:O81299 symbol:AT4G02340.1 [GO:0004301 "epoxide hydrolase activity" evidence=ISS] InterPro:IPR000379 Pfam:PF00561 InterPro:IPR003089 InterPro:IPR000073 InterPro:IPR000639 PRINTS:PR00111 PRINTS:PR00412 MEROPS:S33.971 HSSP:O31243 EMBL:AL161494 EMBL:AF069298 EMBL:AY102100 EMBL:BT000552 PIR:T01316 SPTR:O81299	6e-25
Ljwgs_138683.1	99.1.4.25	GO_ID:49532							AX15A_SOYBN	Auxinsignalingpathway;Multigenefamily,Auxin-induced protein 15A.	5e-12	GO_ID:49532	TAIR|gene:2061036 SPTR:Q9ZQ28 symbol:AT2G24400.1 [GO:0005516 "calmodulin binding" evidence=ISS] [GO:0008372 "cellular component unknown" evidence=ND] [GO:0009733 "response to auxin stimulus" evidence=ISS] Pfam:PF02519 InterPro:IPR003676 EMBL:AC006403 EMBL:BT010815 EMBL:BT011291 PIR:B84636 SPTR:Q9ZQ28	5e-27
Ljwgs_138683.1	99.1.3.2.2320	AX15A_SOYBN							AX15A_SOYBN	Auxinsignalingpathway;Multigenefamily,Auxin-induced protein 15A.	5e-12	GO_ID:49532	TAIR|gene:2061036 SPTR:Q9ZQ28 symbol:AT2G24400.1 [GO:0005516 "calmodulin binding" evidence=ISS] [GO:0008372 "cellular component unknown" evidence=ND] [GO:0009733 "response to auxin stimulus" evidence=ISS] Pfam:PF02519 InterPro:IPR003676 EMBL:AC006403 EMBL:BT010815 EMBL:BT011291 PIR:B84636 SPTR:Q9ZQ28	5e-27
chr4.CM0061.15	99.1.4.846	GO_ID:50088							XTH22_ARATH	Apoplast;Cellwall;Glycoprotein;Glycosidase;Hydrolase;Multigenefamily;Signal;Transferase,Xyloglucan endotransglucosylase/hydrolase protein 22 precursor (EC 2.4.1.207) (At-XTH22) (XTH-22) (Touch protein 4).	3e-102	GO_ID:50088	TAIR|gene:2174496 SPTR:Q38857 symbol:AT5G57560.1 [GO:0016798 "hydrolase activity, acting on glycosyl bonds" evidence=ISS] [GO:0009409 "response to cold" evidence=IEP] InterPro:IPR000757 InterPro:IPR008985 InterPro:IPR008263 InterPro:IPR008264 InterPro:IPR010713 Pfam:PF00722 HSSP:P23904 PRINTS:PR00737 PROSITE:PS01034 Pfam:PF06955 EMBL:AB011482 EMBL:U27609 EMBL:AF051338 EMBL:AF367262 EMBL:AF446881 …	1e-102
chr4.CM0061.15	99.1.3.1.33	EC 2.4.1.207							XTH22_ARATH	Apoplast;Cellwall;Glycoprotein;Glycosidase;Hydrolase;Multigenefamily;Signal;Transferase,Xyloglucan endotransglucosylase/hydrolase protein 22 precursor (EC 2.4.1.207) (At-XTH22) (XTH-22) (Touch protein 4).	3e-102	GO_ID:50088	TAIR|gene:2174496 SPTR:Q38857 symbol:AT5G57560.1 [GO:0016798 "hydrolase activity, acting on glycosyl bonds" evidence=ISS] [GO:0009409 "response to cold" evidence=IEP] InterPro:IPR000757 InterPro:IPR008985 InterPro:IPR008263 InterPro:IPR008264 InterPro:IPR010713 Pfam:PF00722 HSSP:P23904 PRINTS:PR00737 PROSITE:PS01034 Pfam:PF06955 EMBL:AB011482 EMBL:U27609 EMBL:AF051338 EMBL:AF367262 EMBL:AF446881 …	1e-102
gi45577656	99.2	Unclassified without homolog
chr4.CM0131.19	99.1.4.5604	GO_ID:48691										GO_ID:48691	TAIR|gene:2077986 SPTR:Q9SVK7 symbol:AT3G50920.1 [GO:0000004 "biological process unknown" evidence=ND] [GO:0005554 "molecular function unknown" evidence=ND] InterPro:IPR000326 Pfam:PF01569 EMBL:AL049862 EMBL:BT010900 EMBL:AK176736 PIR:T08413 SPTR:Q9SVK7	2e-43
Ljwgs_021520.1	99.1.4.1401	GO_ID:8904							APG_BRANA	,Anter-specific proline-rich protein APG (Protein CEX) (Fragment).	9e-21	GO_ID:8904	TAIR|gene:2144557 SPTR:Q9LZS7 symbol:AT5G03610.1 [GO:0016789 "carboxylic ester hydrolase activity" evidence=ISS] INTERPRO:IPR001087 Pfam:PF00657 EMBL:AL162506 EMBL:AY085113 EMBL:AF360329 PIR:T48388 SPTR:Q9LZS7	2e-79
Ljwgs_021520.1	99.1.3.2.1837	APG_BRANA							APG_BRANA	,Anter-specific proline-rich protein APG (Protein CEX) (Fragment).	9e-21	GO_ID:8904	TAIR|gene:2144557 SPTR:Q9LZS7 symbol:AT5G03610.1 [GO:0016789 "carboxylic ester hydrolase activity" evidence=ISS] INTERPRO:IPR001087 Pfam:PF00657 EMBL:AL162506 EMBL:AY085113 EMBL:AF360329 PIR:T48388 SPTR:Q9LZS7	2e-79
chr2.TM0383.1	1.9.4.15	E2.7.1.- [EC:2.7.1.-] [COG:COG0515 COG1493]	ath:At4g28490	F20O9.180; leucine-rich repeat transmembrane protein kinase, putative [EC:2.7.1.37] [KO:K00870]	4e-36	YOL113w	COG0515	9e-13	BRL3_ARATH	ATP-binding;Glycoprotein;Kinase;Leucine-richrepeat;Lipid-binding;Membrane;Nucleotide-binding;Receptor;Repeat;Serine/threonine-proteinkinase;Signal;Steroid-binding;Transferase;Transmembrane,Serine/threonine-protein kinase BRI1-like 3 precursor (EC 2.7.1.37) (BRASSINOSTEROID INSENSITIVE 1-like protein 3).	9e-47	GO_ID:20323	TAIR|gene:2198089 SPTR:Q9LP77 symbol:AT1G48480.1 [GO:0016301 "kinase activity" evidence=ISS] [GO:0004674 "protein serine/threonine kinase activity" evidence=ISS] [GO:0005524 "ATP binding" evidence=ISS] [GO:0006468 "protein amino acid phosphorylation" evidence=ISS] [GO:0007169 "transmembrane receptor protein tyrosine kinase signaling pathway" evidence=ISS] Pfam:PF00560 InterPro:IPR000719 InterPro:…	7e-72
chr2.TM0383.1	1.7.8.19	WAAY, rfaY lipopolysaccharide core biosynthesis protein RFAY [EC:2.7.-.-] [COG:COG0515]	ath:At4g28490	F20O9.180; leucine-rich repeat transmembrane protein kinase, putative [EC:2.7.1.37] [KO:K00870]	4e-36	YOL113w	COG0515	9e-13	BRL3_ARATH	ATP-binding;Glycoprotein;Kinase;Leucine-richrepeat;Lipid-binding;Membrane;Nucleotide-binding;Receptor;Repeat;Serine/threonine-proteinkinase;Signal;Steroid-binding;Transferase;Transmembrane,Serine/threonine-protein kinase BRI1-like 3 precursor (EC 2.7.1.37) (BRASSINOSTEROID INSENSITIVE 1-like protein 3).	9e-47	GO_ID:20323	TAIR|gene:2198089 SPTR:Q9LP77 symbol:AT1G48480.1 [GO:0016301 "kinase activity" evidence=ISS] [GO:0004674 "protein serine/threonine kinase activity" evidence=ISS] [GO:0005524 "ATP binding" evidence=ISS] [GO:0006468 "protein amino acid phosphorylation" evidence=ISS] [GO:0007169 "transmembrane receptor protein tyrosine kinase signaling pathway" evidence=ISS] Pfam:PF00560 InterPro:IPR000719 InterPro:…	7e-72
chr2.TM0383.1	1.1.17.19	E2.7.1.- [EC:2.7.1.-] [COG:COG0515 COG1493]	ath:At4g28490	F20O9.180; leucine-rich repeat transmembrane protein kinase, putative [EC:2.7.1.37] [KO:K00870]	4e-36	YOL113w	COG0515	9e-13	BRL3_ARATH	ATP-binding;Glycoprotein;Kinase;Leucine-richrepeat;Lipid-binding;Membrane;Nucleotide-binding;Receptor;Repeat;Serine/threonine-proteinkinase;Signal;Steroid-binding;Transferase;Transmembrane,Serine/threonine-protein kinase BRI1-like 3 precursor (EC 2.7.1.37) (BRASSINOSTEROID INSENSITIVE 1-like protein 3).	9e-47	GO_ID:20323	TAIR|gene:2198089 SPTR:Q9LP77 symbol:AT1G48480.1 [GO:0016301 "kinase activity" evidence=ISS] [GO:0004674 "protein serine/threonine kinase activity" evidence=ISS] [GO:0005524 "ATP binding" evidence=ISS] [GO:0006468 "protein amino acid phosphorylation" evidence=ISS] [GO:0007169 "transmembrane receptor protein tyrosine kinase signaling pathway" evidence=ISS] Pfam:PF00560 InterPro:IPR000719 InterPro:…	7e-72
chr2.TM0383.1	3.3.10.117	BMPR1 bone morphogenetic protein receptor, type I [EC:2.7.1.37]	ath:At4g28490	F20O9.180; leucine-rich repeat transmembrane protein kinase, putative [EC:2.7.1.37] [KO:K00870]	4e-36	YOL113w	COG0515	9e-13	BRL3_ARATH	ATP-binding;Glycoprotein;Kinase;Leucine-richrepeat;Lipid-binding;Membrane;Nucleotide-binding;Receptor;Repeat;Serine/threonine-proteinkinase;Signal;Steroid-binding;Transferase;Transmembrane,Serine/threonine-protein kinase BRI1-like 3 precursor (EC 2.7.1.37) (BRASSINOSTEROID INSENSITIVE 1-like protein 3).	9e-47	GO_ID:20323	TAIR|gene:2198089 SPTR:Q9LP77 symbol:AT1G48480.1 [GO:0016301 "kinase activity" evidence=ISS] [GO:0004674 "protein serine/threonine kinase activity" evidence=ISS] [GO:0005524 "ATP binding" evidence=ISS] [GO:0006468 "protein amino acid phosphorylation" evidence=ISS] [GO:0007169 "transmembrane receptor protein tyrosine kinase signaling pathway" evidence=ISS] Pfam:PF00560 InterPro:IPR000719 InterPro:…	7e-72
chr2.TM0383.1	1.11.16.8	E2.7.1.- [EC:2.7.1.-] [COG:COG0515 COG1493]	ath:At4g28490	F20O9.180; leucine-rich repeat transmembrane protein kinase, putative [EC:2.7.1.37] [KO:K00870]	4e-36	YOL113w	COG0515	9e-13	BRL3_ARATH	ATP-binding;Glycoprotein;Kinase;Leucine-richrepeat;Lipid-binding;Membrane;Nucleotide-binding;Receptor;Repeat;Serine/threonine-proteinkinase;Signal;Steroid-binding;Transferase;Transmembrane,Serine/threonine-protein kinase BRI1-like 3 precursor (EC 2.7.1.37) (BRASSINOSTEROID INSENSITIVE 1-like protein 3).	9e-47	GO_ID:20323	TAIR|gene:2198089 SPTR:Q9LP77 symbol:AT1G48480.1 [GO:0016301 "kinase activity" evidence=ISS] [GO:0004674 "protein serine/threonine kinase activity" evidence=ISS] [GO:0005524 "ATP binding" evidence=ISS] [GO:0006468 "protein amino acid phosphorylation" evidence=ISS] [GO:0007169 "transmembrane receptor protein tyrosine kinase signaling pathway" evidence=ISS] Pfam:PF00560 InterPro:IPR000719 InterPro:…	7e-72
chr2.TM0383.1	4.2.4	Cell cycle [CLASS:04110] [PATH:hsa04110] [COG:COG0515]	ath:At4g28490	F20O9.180; leucine-rich repeat transmembrane protein kinase, putative [EC:2.7.1.37] [KO:K00870]	4e-36	YOL113w	COG0515	9e-13	BRL3_ARATH	ATP-binding;Glycoprotein;Kinase;Leucine-richrepeat;Lipid-binding;Membrane;Nucleotide-binding;Receptor;Repeat;Serine/threonine-proteinkinase;Signal;Steroid-binding;Transferase;Transmembrane,Serine/threonine-protein kinase BRI1-like 3 precursor (EC 2.7.1.37) (BRASSINOSTEROID INSENSITIVE 1-like protein 3).	9e-47	GO_ID:20323	TAIR|gene:2198089 SPTR:Q9LP77 symbol:AT1G48480.1 [GO:0016301 "kinase activity" evidence=ISS] [GO:0004674 "protein serine/threonine kinase activity" evidence=ISS] [GO:0005524 "ATP binding" evidence=ISS] [GO:0006468 "protein amino acid phosphorylation" evidence=ISS] [GO:0007169 "transmembrane receptor protein tyrosine kinase signaling pathway" evidence=ISS] Pfam:PF00560 InterPro:IPR000719 InterPro:…	7e-72
chr2.TM0383.1	3.2.2.1	Protein kinase [EC:2.7.1.37]	ath:At4g28490	F20O9.180; leucine-rich repeat transmembrane protein kinase, putative [EC:2.7.1.37] [KO:K00870]	4e-36	YOL113w	COG0515	9e-13	BRL3_ARATH	ATP-binding;Glycoprotein;Kinase;Leucine-richrepeat;Lipid-binding;Membrane;Nucleotide-binding;Receptor;Repeat;Serine/threonine-proteinkinase;Signal;Steroid-binding;Transferase;Transmembrane,Serine/threonine-protein kinase BRI1-like 3 precursor (EC 2.7.1.37) (BRASSINOSTEROID INSENSITIVE 1-like protein 3).	9e-47	GO_ID:20323	TAIR|gene:2198089 SPTR:Q9LP77 symbol:AT1G48480.1 [GO:0016301 "kinase activity" evidence=ISS] [GO:0004674 "protein serine/threonine kinase activity" evidence=ISS] [GO:0005524 "ATP binding" evidence=ISS] [GO:0006468 "protein amino acid phosphorylation" evidence=ISS] [GO:0007169 "transmembrane receptor protein tyrosine kinase signaling pathway" evidence=ISS] Pfam:PF00560 InterPro:IPR000719 InterPro:…	7e-72
Ljwgs_023976.1	99.1.4.2091	GO_ID:33547							DR206_PEA	Pathogenesis-relatedprotein;Plantdefense,Disease resistance response protein 206.	2e-09	GO_ID:33547	TAIR|gene:2009768 SPTR:Q9SS03 symbol:AT1G65870.1 [GO:0005554 "molecular function unknown" evidence=ND] [GO:0006952 "defense response" evidence=ISS] [GO:0009807 "lignan biosynthesis" evidence=ISS] InterPro:IPR004265 Pfam:PF03018 EMBL:AC009513 PIR:G96682 SPTR:Q9SS03	4e-49
Ljwgs_023976.1	99.1.3.2.1009	DR206_PEA							DR206_PEA	Pathogenesis-relatedprotein;Plantdefense,Disease resistance response protein 206.	2e-09	GO_ID:33547	TAIR|gene:2009768 SPTR:Q9SS03 symbol:AT1G65870.1 [GO:0005554 "molecular function unknown" evidence=ND] [GO:0006952 "defense response" evidence=ISS] [GO:0009807 "lignan biosynthesis" evidence=ISS] InterPro:IPR004265 Pfam:PF03018 EMBL:AC009513 PIR:G96682 SPTR:Q9SS03	4e-49
Ljwgs_022008.1	1.10.4.1	E5.5.1.13 ent-copalyl diphosphate synthase [EC:5.5.1.13] [GO:0009905]	ath:At4g02780	T5J8.9; copalyl diphosphate synthase / CPS / ent-kaurene synthetase A (GA1) [EC:5.5.1.13] [KO:K04120]	2e-37				KSA_PEA	Chloroplast;Isomerase;Magnesium;Plastid;Transitpeptide,Ent-kaurene synthase A, chloroplast precursor (EC 5.5.1.13) (Ent- copalyl diphosphate synthase) (KSA).	8e-86	GO_ID:40797	TAIR|gene:2140259 SPTR:Q38802 symbol:AT4G02780.1 [GO:0009507 "chloroplast" evidence=IDA;TAS] [GO:0009686 "gibberellic acid biosynthesis" evidence=IMP] [GO:0009905 "ent-copalyl diphosphate synthase activity" evidence=IMP] [GO:0009740 "gibberellic acid mediated signaling" evidence=TAS] InterPro:IPR001906 InterPro:IPR005630 Pfam:PF01397 Pfam:PF03936 HSSP:O81192 EMBL:AL161495 EMBL:AC004044 EMBL:U1103…	6e-38
Ljwgs_036582.1	99.1.4.1518	GO_ID:31048										GO_ID:31048	TAIR|gene:2135757 SPTR:Q9SU17 symbol:AT4G12690.1 [GO:0005554 "molecular function unknown" evidence=ND] [GO:0000004 "biological process unknown" evidence=ND] [GO:0008372 "cellular component unknown" evidence=ND] InterPro:IPR008586 Pfam:PF05910 EMBL:AL161534 EMBL:AL049640 EMBL:AY085094 PIR:T06627 SPTR:Q9SU17	7e-56
chr4.CM0026.51	1.1.11.26	E4.4.1.5, gloA lactoylglutathione lyase [EC:4.4.1.5] [COG:COG0346] [GO:0004462]	ath:At1g11840	F12F1.32; lactoylglutathione lyase, putative / glyoxalase I, putative [EC:4.4.1.5] [KO:K01759]	8e-132	ZgloA	COG0346	5e-38	LGUL_BRAOG	Hypotheticalprotein;Lyase;Repeat;Zinc,Putative lactoylglutathione lyase (EC 4.4.1.5) (Methylglyoxalase) (Aldoketomutase) (Glyoxalase I) (Glx I) (Ketone-aldehyde mutase) (S-D- lactoylglutathione methylglyoxal lyase).	1e-126	GO_ID:40478	TIGR_CMR|SO2044 SPTR:Q8EFD7 symbol:SO2044 "lactoylglutathione lyase" [GO:0004462 "lactoylglutathione lyase activity" evidence=ISS] [GO:0008152 "metabolism" evidence=ISS] InterPro:IPR004361 InterPro:IPR004360 Prosite:PS00934 Pfam:PF00903 ProDom:PD002334 TIGRFAMs:TIGR00068 PROSITE:PS00935 InterPro:IPR011588 EMBL:AE015646 HSSP:Q59384 SMR:Q8EFD7 TIGR:SO2044 SPTR:Q8EFD7	5e-36
Ljwgs_078121.1	1.5.14.41	E3.5.5.1 nitrilase [EC:3.5.5.1] [COG:COG0388] [GO:0000257]	ath:At5g22300	MWD9.8; Nitrilase 4 (sp P46011) [EC:3.5.5.1] [KO:K01501]	4e-22	YIL164c	COG0388	2e-10	NRL4_TOBAC	Hydrolase;Multigenefamily,Nitrilase 4 (EC 3.5.5.1).	5e-24	GO_ID:13900	SGD|S000001426 SPTR:P40447 symbol:NIT1 "nitrilase" [GO:0008372 "cellular component unknown" evidence=ND] [GO:0000257 "nitrilase activity" evidence=ISS] [GO:0000004 "biological process unknown" evidence=ND] Pfam:PF00795 InterPro:IPR003010 InterPro:IPR000132 SGD:S000001426 PROSITE:PS50263 EMBL:Z46921 PIR:S50363 GermOnline:139699 PROSITE:PS00920 PROSITE:PS00921 SPTR:P40447	2e-10
Ljwgs_078121.1	1.11.10.9	E3.5.5.7 aliphatic nitrilase [EC:3.5.5.7] [COG:COG0388] [GO:0018762]	ath:At5g22300	MWD9.8; Nitrilase 4 (sp P46011) [EC:3.5.5.1] [KO:K01501]	4e-22	YIL164c	COG0388	2e-10	NRL4_TOBAC	Hydrolase;Multigenefamily,Nitrilase 4 (EC 3.5.5.1).	5e-24	GO_ID:13900	SGD|S000001426 SPTR:P40447 symbol:NIT1 "nitrilase" [GO:0008372 "cellular component unknown" evidence=ND] [GO:0000257 "nitrilase activity" evidence=ISS] [GO:0000004 "biological process unknown" evidence=ND] Pfam:PF00795 InterPro:IPR003010 InterPro:IPR000132 SGD:S000001426 PROSITE:PS50263 EMBL:Z46921 PIR:S50363 GermOnline:139699 PROSITE:PS00920 PROSITE:PS00921 SPTR:P40447	2e-10
Ljwgs_078121.1	1.2.7.35	E3.5.5.1 nitrilase [EC:3.5.5.1] [COG:COG0388] [GO:0000257]	ath:At5g22300	MWD9.8; Nitrilase 4 (sp P46011) [EC:3.5.5.1] [KO:K01501]	4e-22	YIL164c	COG0388	2e-10	NRL4_TOBAC	Hydrolase;Multigenefamily,Nitrilase 4 (EC 3.5.5.1).	5e-24	GO_ID:13900	SGD|S000001426 SPTR:P40447 symbol:NIT1 "nitrilase" [GO:0008372 "cellular component unknown" evidence=ND] [GO:0000257 "nitrilase activity" evidence=ISS] [GO:0000004 "biological process unknown" evidence=ND] Pfam:PF00795 InterPro:IPR003010 InterPro:IPR000132 SGD:S000001426 PROSITE:PS50263 EMBL:Z46921 PIR:S50363 GermOnline:139699 PROSITE:PS00920 PROSITE:PS00921 SPTR:P40447	2e-10
Ljwgs_078121.1	1.6.5.1	E3.5.5.1 nitrilase [EC:3.5.5.1] [COG:COG0388] [GO:0000257]	ath:At5g22300	MWD9.8; Nitrilase 4 (sp P46011) [EC:3.5.5.1] [KO:K01501]	4e-22	YIL164c	COG0388	2e-10	NRL4_TOBAC	Hydrolase;Multigenefamily,Nitrilase 4 (EC 3.5.5.1).	5e-24	GO_ID:13900	SGD|S000001426 SPTR:P40447 symbol:NIT1 "nitrilase" [GO:0008372 "cellular component unknown" evidence=ND] [GO:0000257 "nitrilase activity" evidence=ISS] [GO:0000004 "biological process unknown" evidence=ND] Pfam:PF00795 InterPro:IPR003010 InterPro:IPR000132 SGD:S000001426 PROSITE:PS50263 EMBL:Z46921 PIR:S50363 GermOnline:139699 PROSITE:PS00920 PROSITE:PS00921 SPTR:P40447	2e-10
Ljwgs_078121.1	1.11.16.3	E3.5.5.1 nitrilase [EC:3.5.5.1] [COG:COG0388] [GO:0000257]	ath:At5g22300	MWD9.8; Nitrilase 4 (sp P46011) [EC:3.5.5.1] [KO:K01501]	4e-22	YIL164c	COG0388	2e-10	NRL4_TOBAC	Hydrolase;Multigenefamily,Nitrilase 4 (EC 3.5.5.1).	5e-24	GO_ID:13900	SGD|S000001426 SPTR:P40447 symbol:NIT1 "nitrilase" [GO:0008372 "cellular component unknown" evidence=ND] [GO:0000257 "nitrilase activity" evidence=ISS] [GO:0000004 "biological process unknown" evidence=ND] Pfam:PF00795 InterPro:IPR003010 InterPro:IPR000132 SGD:S000001426 PROSITE:PS50263 EMBL:Z46921 PIR:S50363 GermOnline:139699 PROSITE:PS00920 PROSITE:PS00921 SPTR:P40447	2e-10
Ljwgs_078121.1	1.5.1.30	E6.3.5.1, nadE NAD+ synthase (glutamine-hydrolysing) [EC:6.3.5.1] [COG:COG0171 COG0388] [GO:0003952]	ath:At5g22300	MWD9.8; Nitrilase 4 (sp P46011) [EC:3.5.5.1] [KO:K01501]	4e-22	YIL164c	COG0388	2e-10	NRL4_TOBAC	Hydrolase;Multigenefamily,Nitrilase 4 (EC 3.5.5.1).	5e-24	GO_ID:13900	SGD|S000001426 SPTR:P40447 symbol:NIT1 "nitrilase" [GO:0008372 "cellular component unknown" evidence=ND] [GO:0000257 "nitrilase activity" evidence=ISS] [GO:0000004 "biological process unknown" evidence=ND] Pfam:PF00795 InterPro:IPR003010 InterPro:IPR000132 SGD:S000001426 PROSITE:PS50263 EMBL:Z46921 PIR:S50363 GermOnline:139699 PROSITE:PS00920 PROSITE:PS00921 SPTR:P40447	2e-10
Ljwgs_078121.1	1.9.4.11	E6.3.5.1, nadE NAD+ synthase (glutamine-hydrolysing) [EC:6.3.5.1] [COG:COG0171 COG0388] [GO:0003952]	ath:At5g22300	MWD9.8; Nitrilase 4 (sp P46011) [EC:3.5.5.1] [KO:K01501]	4e-22	YIL164c	COG0388	2e-10	NRL4_TOBAC	Hydrolase;Multigenefamily,Nitrilase 4 (EC 3.5.5.1).	5e-24	GO_ID:13900	SGD|S000001426 SPTR:P40447 symbol:NIT1 "nitrilase" [GO:0008372 "cellular component unknown" evidence=ND] [GO:0000257 "nitrilase activity" evidence=ISS] [GO:0000004 "biological process unknown" evidence=ND] Pfam:PF00795 InterPro:IPR003010 InterPro:IPR000132 SGD:S000001426 PROSITE:PS50263 EMBL:Z46921 PIR:S50363 GermOnline:139699 PROSITE:PS00920 PROSITE:PS00921 SPTR:P40447	2e-10
Ljwgs_026991.1	1.3.10.1	E1.1.1.8, GPD1 glycerol-3-phosphate dehydrogenase (NAD+) [EC:1.1.1.8] [COG:COG0240] [GO:0004367]										GO_ID:14305	TAIR|gene:2062733 SPTR:O22216 symbol:AT2G41540.1 [GO:0004367 "glycerol-3-phosphate dehydrogenase (NAD+) activity" evidence=ISS] [GO:0006072 "glycerol-3-phosphate metabolism" evidence=ISS] [GO:0009331 "glycerol-3-phosphate dehydrogenase complex" evidence=ISS] Pfam:PF01210 InterPro:IPR006168 InterPro:IPR011128 InterPro:IPR006109 GO:GO:0005737 Pfam:PF07479 PRINTS:PR00077 EMBL:AC002510 EMBL:AY063920 …	4e-80
Ljwgs_047647.1	99.1.4.2936	GO_ID:47048										GO_ID:47048	TAIR|gene:2121059 SPTR:Q9SZL8 symbol:AT4G38180.1 [GO:0005554 "molecular function unknown" evidence=ND] [GO:0008372 "cellular component unknown" evidence=ND] [GO:0009639 "response to red or far red light" evidence=ISS] Pfam:PF03101 INTERPRO:IPR004330 InterPro:IPR007527 Pfam:PF04434 PROSITE:PS50966 InterPro:IPR006564 SMART:SM00575 EMBL:AL035538 EMBL:AL161593 EMBL:AY136457 PIR:T05645 SPTR:Q9SZL8	4e-69
chr1.TM1284.2	99.1.4.921	GO_ID:12418							COPT1_ARATH	Copper;Coppertransport;Iontransport;Membrane;Transmembrane;Transport,Copper transporter 1.	7e-22	GO_ID:12418	TAIR|gene:504953798 SPTR:Q8GWP3 symbol:AT2G26975.1 [GO:0005375 "copper ion transporter activity" evidence=ISS] [GO:0006825 "copper ion transport" evidence=ISS] InterPro:IPR007274 Pfam:PF04145 EMBL:AK118724 EMBL:BT004940 SPTR:Q8GWP3	1e-21
chr1.TM1284.2	99.1.3.2.1520	COPT1_ARATH							COPT1_ARATH	Copper;Coppertransport;Iontransport;Membrane;Transmembrane;Transport,Copper transporter 1.	7e-22	GO_ID:12418	TAIR|gene:504953798 SPTR:Q8GWP3 symbol:AT2G26975.1 [GO:0005375 "copper ion transporter activity" evidence=ISS] [GO:0006825 "copper ion transport" evidence=ISS] InterPro:IPR007274 Pfam:PF04145 EMBL:AK118724 EMBL:BT004940 SPTR:Q8GWP3	1e-21
chr2.CM0056.32	99.1.4.5784	GO_ID:31042										GO_ID:31042	TAIR|gene:2091362 SPTR:Q94JU2 symbol:AT3G28050.1 [GO:0000004 "biological process unknown" evidence=ND] [GO:0016020 "membrane" evidence=ISS] EMBL:AF372936 EMBL:AY133520 SPTR:Q94JU2	2e-67
Ljwgs_085768.1	99.2	Unclassified without homolog
chr5.CM0048.49	99.1.4.216	GO_ID:41684										GO_ID:41684	TAIR|gene:3699549 SPTR:Q9SFF6 symbol:AT3G05910.1 [GO:0000004 "biological process unknown" evidence=ND] [GO:0016789 "carboxylic ester hydrolase activity" evidence=ISS] Pfam:PF03283 InterPro:IPR004963 EMBL:AC013454 EMBL:AY050847 EMBL:AY096751 EMBL:AF428303 SPTR:Q9SFF6	2e-167
Ljwgs_100584.1	99.1.4.5991	GO_ID:32319										GO_ID:32319	TAIR|gene:2132825 SPTR:Q9T007 symbol:AT4G35200.1 [GO:0000004 "biological process unknown" evidence=ND] [GO:0005554 "molecular function unknown" evidence=ND] Interpro:IPR000264 GO:GO:0006810 InterPro:IPR004320 Pfam:PF03087 EMBL:AL035522 EMBL:AL161587 PIR:T04967 SPTR:Q9T007	1e-32
TM1036.19	99.2	Unclassified without homolog
gi45635908	99.2	Unclassified without homolog
Ljwgs_121515.1	99.2	Unclassified without homolog
Ljwgs_023473.2	99.2	Unclassified without homolog
Ljwgs_043946.1	4.1.1.2	[COG:COG0643 COG0784 COG0835] [GO:0000155 0000156 0004673]							ARR2_ARATH	Activator;Cytokininsignalingpathway;DNA-binding;Nuclearprotein;Phosphorylation;Sensorytransduction;Transcription;Transcriptionregulation;Two-componentregulatorysystem,Two-component response regulator ARR2 (Receiver-like protein 5).	3e-23	GO_ID:50422	TAIR|gene:2130094 SPTR:Q9ZWJ9 symbol:AT4G16110.1 [GO:0000156 "two-component response regulator activity" evidence=ISS] [GO:0003700 "transcription factor activity" evidence=ISS] [GO:0009736 "cytokinin mediated signaling" evidence=TAS] InterPro:IPR001005 Interpro:IPR009057 Pfam:PF00249 InterPro:IPR001789 Pfam:PF00072 PROSITE:PS50090 ProDom:PD000039 SMART:SM00448 PROSITE:PS50110 HSSP:O49397 TIGRFAMs…	1e-23
Ljwgs_043946.1	2.3.3	Type II secretion system [CLASS:03090] [PATH:ot03090 tab03090] [GO:0008978 0000156 0000155 0004673]							ARR2_ARATH	Activator;Cytokininsignalingpathway;DNA-binding;Nuclearprotein;Phosphorylation;Sensorytransduction;Transcription;Transcriptionregulation;Two-componentregulatorysystem,Two-component response regulator ARR2 (Receiver-like protein 5).	3e-23	GO_ID:50422	TAIR|gene:2130094 SPTR:Q9ZWJ9 symbol:AT4G16110.1 [GO:0000156 "two-component response regulator activity" evidence=ISS] [GO:0003700 "transcription factor activity" evidence=ISS] [GO:0009736 "cytokinin mediated signaling" evidence=TAS] InterPro:IPR001005 Interpro:IPR009057 Pfam:PF00249 InterPro:IPR001789 Pfam:PF00072 PROSITE:PS50090 ProDom:PD000039 SMART:SM00448 PROSITE:PS50110 HSSP:O49397 TIGRFAMs…	1e-23
Ljwgs_043946.1	3.2.1.2	Response regulator [GO:0000156] [COG:COG0784 COG2204 COG2197]							ARR2_ARATH	Activator;Cytokininsignalingpathway;DNA-binding;Nuclearprotein;Phosphorylation;Sensorytransduction;Transcription;Transcriptionregulation;Two-componentregulatorysystem,Two-component response regulator ARR2 (Receiver-like protein 5).	3e-23	GO_ID:50422	TAIR|gene:2130094 SPTR:Q9ZWJ9 symbol:AT4G16110.1 [GO:0000156 "two-component response regulator activity" evidence=ISS] [GO:0003700 "transcription factor activity" evidence=ISS] [GO:0009736 "cytokinin mediated signaling" evidence=TAS] InterPro:IPR001005 Interpro:IPR009057 Pfam:PF00249 InterPro:IPR001789 Pfam:PF00072 PROSITE:PS50090 ProDom:PD000039 SMART:SM00448 PROSITE:PS50110 HSSP:O49397 TIGRFAMs…	1e-23
Ljwgs_029197.1	99.1.4.1546	GO_ID:14907							LECA_CASCR	Acetylation;Chitin-binding;Directproteinsequencing;Hemagglutinin;Lectin;Mannose-binding;Mitogen,Agglutinin (CCA).	4e-33	GO_ID:14907	TAIR|gene:2032621 SPTR:Q9SSM3 symbol:AT1G73040.1 [GO:0000004 "biological process unknown" evidence=ND] [GO:0005554 "molecular function unknown" evidence=ND] [GO:0008372 "cellular component unknown" evidence=ND] InterPro:IPR001229 HSSP:P18674 Pfam:PF01419 EMBL:AC008017 EMBL:BT021916 PIR:H96755 SPTR:Q9SSM3	3e-22
Ljwgs_029197.1	99.1.3.2.1031	LECA_CASCR							LECA_CASCR	Acetylation;Chitin-binding;Directproteinsequencing;Hemagglutinin;Lectin;Mannose-binding;Mitogen,Agglutinin (CCA).	4e-33	GO_ID:14907	TAIR|gene:2032621 SPTR:Q9SSM3 symbol:AT1G73040.1 [GO:0000004 "biological process unknown" evidence=ND] [GO:0005554 "molecular function unknown" evidence=ND] [GO:0008372 "cellular component unknown" evidence=ND] InterPro:IPR001229 HSSP:P18674 Pfam:PF01419 EMBL:AC008017 EMBL:BT021916 PIR:H96755 SPTR:Q9SSM3	3e-22
TC15345	99.2	Unclassified without homolog
chr3.TM1570.6.1	99.1.4.4489	GO_ID:27954										GO_ID:27954	TAIR|gene:2160746 SPTR:Q9FFZ7 symbol:AT5G06200.1 [GO:0005554 "molecular function unknown" evidence=ND] [GO:0000004 "biological process unknown" evidence=ND] [GO:0008372 "cellular component unknown" evidence=ND] Pfam:PF04535 InterPro:IPR006702 InterPro:IPR006459 TIGRFAMs:TIGR01569 EMBL:AP002544 SPTR:Q9FFZ7	6e-18
chr5.CM0211.2	99.1.4.718	GO_ID:38207										GO_ID:38207	TAIR|gene:2082424 SPTR:Q9M8K5 symbol:AT3G06130 [GO:0008372 "cellular component unknown" evidence=ND] InterPro:IPR006121 Pfam:PF00403 PROSITE:PS50846 EMBL:AC018907 EMBL:AY045685 EMBL:AF326899 EMBL:AY149962 EMBL:AF349519 SPTR:Q9M8K5	2e-27
Ljwgs_072419.1	1.9.4.15	E2.7.1.- [EC:2.7.1.-] [COG:COG0515 COG1493]	ath:At5g47750	MCA23.7; protein kinase, putative [EC:2.7.1.37] [KO:K00870]	3e-77	YCR091w	COG0515	8e-57	G11A_ORYSA	ATP-binding;Kinase;Nucleotide-binding;Serine/threonine-proteinkinase;Transferase,Protein kinase G11A (EC 2.7.1.-) (Fragment).	1e-74	GO_ID:54061	TAIR|gene:2024891 SPTR:Q9C8M5 symbol:AT1G53700.1 [GO:0016301 "kinase activity" evidence=ISS] [GO:0008372 "cellular component unknown" evidence=ND] InterPro:IPR000719 InterPro:IPR002290 InterPro:IPR008271 Pfam:PF00069 Prosite:PS00108 ProDom:PD000001 PROSITE:PS50011 SMART:SM00220 EMBL:AC024260 PIR:C96577 SPTR:Q9C8M5	8e-127
Ljwgs_072419.1	1.7.8.19	WAAY, rfaY lipopolysaccharide core biosynthesis protein RFAY [EC:2.7.-.-] [COG:COG0515]	ath:At5g47750	MCA23.7; protein kinase, putative [EC:2.7.1.37] [KO:K00870]	3e-77	YCR091w	COG0515	8e-57	G11A_ORYSA	ATP-binding;Kinase;Nucleotide-binding;Serine/threonine-proteinkinase;Transferase,Protein kinase G11A (EC 2.7.1.-) (Fragment).	1e-74	GO_ID:54061	TAIR|gene:2024891 SPTR:Q9C8M5 symbol:AT1G53700.1 [GO:0016301 "kinase activity" evidence=ISS] [GO:0008372 "cellular component unknown" evidence=ND] InterPro:IPR000719 InterPro:IPR002290 InterPro:IPR008271 Pfam:PF00069 Prosite:PS00108 ProDom:PD000001 PROSITE:PS50011 SMART:SM00220 EMBL:AC024260 PIR:C96577 SPTR:Q9C8M5	8e-127
Ljwgs_072419.1	1.1.17.19	E2.7.1.- [EC:2.7.1.-] [COG:COG0515 COG1493]	ath:At5g47750	MCA23.7; protein kinase, putative [EC:2.7.1.37] [KO:K00870]	3e-77	YCR091w	COG0515	8e-57	G11A_ORYSA	ATP-binding;Kinase;Nucleotide-binding;Serine/threonine-proteinkinase;Transferase,Protein kinase G11A (EC 2.7.1.-) (Fragment).	1e-74	GO_ID:54061	TAIR|gene:2024891 SPTR:Q9C8M5 symbol:AT1G53700.1 [GO:0016301 "kinase activity" evidence=ISS] [GO:0008372 "cellular component unknown" evidence=ND] InterPro:IPR000719 InterPro:IPR002290 InterPro:IPR008271 Pfam:PF00069 Prosite:PS00108 ProDom:PD000001 PROSITE:PS50011 SMART:SM00220 EMBL:AC024260 PIR:C96577 SPTR:Q9C8M5	8e-127
Ljwgs_072419.1	1.11.16.8	E2.7.1.- [EC:2.7.1.-] [COG:COG0515 COG1493]	ath:At5g47750	MCA23.7; protein kinase, putative [EC:2.7.1.37] [KO:K00870]	3e-77	YCR091w	COG0515	8e-57	G11A_ORYSA	ATP-binding;Kinase;Nucleotide-binding;Serine/threonine-proteinkinase;Transferase,Protein kinase G11A (EC 2.7.1.-) (Fragment).	1e-74	GO_ID:54061	TAIR|gene:2024891 SPTR:Q9C8M5 symbol:AT1G53700.1 [GO:0016301 "kinase activity" evidence=ISS] [GO:0008372 "cellular component unknown" evidence=ND] InterPro:IPR000719 InterPro:IPR002290 InterPro:IPR008271 Pfam:PF00069 Prosite:PS00108 ProDom:PD000001 PROSITE:PS50011 SMART:SM00220 EMBL:AC024260 PIR:C96577 SPTR:Q9C8M5	8e-127
Ljwgs_072419.1	4.2.4	Cell cycle [CLASS:04110] [PATH:hsa04110] [COG:COG0515]	ath:At5g47750	MCA23.7; protein kinase, putative [EC:2.7.1.37] [KO:K00870]	3e-77	YCR091w	COG0515	8e-57	G11A_ORYSA	ATP-binding;Kinase;Nucleotide-binding;Serine/threonine-proteinkinase;Transferase,Protein kinase G11A (EC 2.7.1.-) (Fragment).	1e-74	GO_ID:54061	TAIR|gene:2024891 SPTR:Q9C8M5 symbol:AT1G53700.1 [GO:0016301 "kinase activity" evidence=ISS] [GO:0008372 "cellular component unknown" evidence=ND] InterPro:IPR000719 InterPro:IPR002290 InterPro:IPR008271 Pfam:PF00069 Prosite:PS00108 ProDom:PD000001 PROSITE:PS50011 SMART:SM00220 EMBL:AC024260 PIR:C96577 SPTR:Q9C8M5	8e-127
Ljwgs_024170.1	99.1.3.2.2625	ATL1E_ARATH							ATL1E_ARATH	Hypotheticalprotein;Membrane;Metal-binding;Transmembrane;Ublconjugationpathway;Zinc;Zinc-finger,Putative RING-H2 finger protein ATL1E.	3e-13	GO_ID:24360	TAIR|gene:3441385 SPTR:Q9FGM5 symbol:AT5G53110.1 [GO:0005554 "molecular function unknown" evidence=ND] [GO:0000004 "biological process unknown" evidence=ND] EMBL:AB025622 SPTR:Q9FGM5	1e-15
Ljwgs_024170.1	99.1.4.3425	GO_ID:24360							ATL1E_ARATH	Hypotheticalprotein;Membrane;Metal-binding;Transmembrane;Ublconjugationpathway;Zinc;Zinc-finger,Putative RING-H2 finger protein ATL1E.	3e-13	GO_ID:24360	TAIR|gene:3441385 SPTR:Q9FGM5 symbol:AT5G53110.1 [GO:0005554 "molecular function unknown" evidence=ND] [GO:0000004 "biological process unknown" evidence=ND] EMBL:AB025622 SPTR:Q9FGM5	1e-15
chr5.TM1574.9	1.3.9.19	E3.1.1.3 triacylglycerol lipase [EC:3.1.1.3] [COG:COG1075] [GO:0004806]										GO_ID:30824	TAIR|gene:2033065 SPTR:Q9M9Y7 symbol:AT1G06800.1 [GO:0004806 "triacylglycerol lipase activity" evidence=ISS] [GO:0006629 "lipid metabolism" evidence=ISS] InterPro:IPR000379 InterPro:IPR002921 InterPro:IPR008262 Pfam:PF01764 PROSITE:PS00120 EMBL:AC011001 EMBL:AY099599 PIR:H86202 SPTR:Q9M9Y7	3e-65
Ljwgs_041628.1	99.1.4.1838	GO_ID:54007										GO_ID:54007	TAIR|gene:2177895 SPTR:Q9FN55 symbol:AT5G41460.1 [GO:0000004 "biological process unknown" evidence=ND] [GO:0016757 "transferase activity, transferring glycosyl groups" evidence=ISS] InterPro:IPR006740 Pfam:PF04646 EMBL:AB006707 EMBL:BT015815 EMBL:BT020528 SPTR:Q9FN55	9e-89
Ljwgs_055080.1.1	99.1.3.2.314	FBXL2_HUMAN							FBXL2_HUMAN	Leucine-richrepeat;Repeat;Ublconjugationpathway,F-box/LRR-repeat protein 2 (F-box and leucine-rich repeat protein 2) (F-box protein FBL2/FBL3).	7e-09	GO_ID:10485	TAIR|gene:2198902 SPTR:Q9M8N0 symbol:AT1G80630.1 [GO:0000004 "biological process unknown" evidence=ND] [GO:0008372 "cellular component unknown" evidence=ND] [GO:0005515 "protein binding" evidence=ISS] Pfam:PF00560 InterPro:IPR001611 InterPro:IPR007089 EMBL:AC018849 EMBL:AY086192 PIR:E96838 SPTR:Q9M8N0	5e-35
Ljwgs_055080.1.1	99.1.4.5397	GO_ID:10485							FBXL2_HUMAN	Leucine-richrepeat;Repeat;Ublconjugationpathway,F-box/LRR-repeat protein 2 (F-box and leucine-rich repeat protein 2) (F-box protein FBL2/FBL3).	7e-09	GO_ID:10485	TAIR|gene:2198902 SPTR:Q9M8N0 symbol:AT1G80630.1 [GO:0000004 "biological process unknown" evidence=ND] [GO:0008372 "cellular component unknown" evidence=ND] [GO:0005515 "protein binding" evidence=ISS] Pfam:PF00560 InterPro:IPR001611 InterPro:IPR007089 EMBL:AC018849 EMBL:AY086192 PIR:E96838 SPTR:Q9M8N0	5e-35
Ljwgs_026098.2	99.1.4.5537	GO_ID:31981							EDS5_ARATH	Coiledcoil;Membrane;Plantdefense;Transmembrane;Transport,Enhanced disease susceptibility 5 (Eds5) (Salicylic acid induction deficient 1) (Sid1).	7e-22	GO_ID:31981	TAIR|gene:2120266 SPTR:Q945F0 symbol:AT4G39030.1 [GO:0005215 "transporter activity" evidence=ISS] [GO:0015297 "antiporter activity" evidence=ISS] [GO:0016020 "membrane" evidence=ISS] EMBL:AL161594 EMBL:AL035679 EMBL:AF416569 SPTR:Q945F0	3e-22
Ljwgs_026098.2	99.1.3.2.1415	EDS5_ARATH							EDS5_ARATH	Coiledcoil;Membrane;Plantdefense;Transmembrane;Transport,Enhanced disease susceptibility 5 (Eds5) (Salicylic acid induction deficient 1) (Sid1).	7e-22	GO_ID:31981	TAIR|gene:2120266 SPTR:Q945F0 symbol:AT4G39030.1 [GO:0005215 "transporter activity" evidence=ISS] [GO:0015297 "antiporter activity" evidence=ISS] [GO:0016020 "membrane" evidence=ISS] EMBL:AL161594 EMBL:AL035679 EMBL:AF416569 SPTR:Q945F0	3e-22
Ljwgs_021723.2	99.1.3.2.1885	DR100_ARATH	ath:At4g28490	F20O9.180; leucine-rich repeat transmembrane protein kinase, putative [EC:2.7.1.37] [KO:K00870]	1e-14				DR100_ARATH	DNAdamage;DNArepair;Leucine-richrepeat;Repeat;Signal,DNA-damage-repair/toleration protein DRT100 precursor.	2e-39	GO_ID:6778	TAIR|gene:2091870 SPTR:Q9LT39 symbol:AT3G20820.1 [GO:0005515 "protein binding" evidence=ISS;NAS] [GO:0007165 "signal transduction" evidence=IC] [GO:0006952 "defense response" evidence=ISS] Pfam:PF00560 InterPro:IPR001611 InterPro:IPR007090 PRINTS:PR00019 EMBL:AB025629 EMBL:AY063922 EMBL:AY117334 SPTR:Q9LT39	5e-44
Ljwgs_021723.2	99.1.4.1493	GO_ID:6778	ath:At4g28490	F20O9.180; leucine-rich repeat transmembrane protein kinase, putative [EC:2.7.1.37] [KO:K00870]	1e-14				DR100_ARATH	DNAdamage;DNArepair;Leucine-richrepeat;Repeat;Signal,DNA-damage-repair/toleration protein DRT100 precursor.	2e-39	GO_ID:6778	TAIR|gene:2091870 SPTR:Q9LT39 symbol:AT3G20820.1 [GO:0005515 "protein binding" evidence=ISS;NAS] [GO:0007165 "signal transduction" evidence=IC] [GO:0006952 "defense response" evidence=ISS] Pfam:PF00560 InterPro:IPR001611 InterPro:IPR007090 PRINTS:PR00019 EMBL:AB025629 EMBL:AY063922 EMBL:AY117334 SPTR:Q9LT39	5e-44
Ljwgs_021723.2	99.1.1.97	KO:K00870	ath:At4g28490	F20O9.180; leucine-rich repeat transmembrane protein kinase, putative [EC:2.7.1.37] [KO:K00870]	1e-14				DR100_ARATH	DNAdamage;DNArepair;Leucine-richrepeat;Repeat;Signal,DNA-damage-repair/toleration protein DRT100 precursor.	2e-39	GO_ID:6778	TAIR|gene:2091870 SPTR:Q9LT39 symbol:AT3G20820.1 [GO:0005515 "protein binding" evidence=ISS;NAS] [GO:0007165 "signal transduction" evidence=IC] [GO:0006952 "defense response" evidence=ISS] Pfam:PF00560 InterPro:IPR001611 InterPro:IPR007090 PRINTS:PR00019 EMBL:AB025629 EMBL:AY063922 EMBL:AY117334 SPTR:Q9LT39	5e-44
Ljwgs_017611.1	99.1.4.4423	GO_ID:15537							WOX9_ARATH	Developmentalprotein;DNA-binding;Homeobox;Nuclearprotein;Transcription;Transcriptionregulation,WUSCHEL-related homeobox 9.	3e-11	GO_ID:15537	TAIR|gene:2096428 SPTR:Q6X7J3 symbol:AT3G03660.1 [GO:0003700 "transcription factor activity" evidence=ISS] [GO:0003677 "DNA binding" evidence=ISS] InterPro:IPR001356 ProDom:PD000010 SMART:SM00389 PROSITE:PS00027 PROSITE:PS50071 EMBL:AC009327 EMBL:AY251402 SPTR:Q6X7J3	3e-09
Ljwgs_017611.1	99.1.3.2.3184	WOX9_ARATH							WOX9_ARATH	Developmentalprotein;DNA-binding;Homeobox;Nuclearprotein;Transcription;Transcriptionregulation,WUSCHEL-related homeobox 9.	3e-11	GO_ID:15537	TAIR|gene:2096428 SPTR:Q6X7J3 symbol:AT3G03660.1 [GO:0003700 "transcription factor activity" evidence=ISS] [GO:0003677 "DNA binding" evidence=ISS] InterPro:IPR001356 ProDom:PD000010 SMART:SM00389 PROSITE:PS00027 PROSITE:PS50071 EMBL:AC009327 EMBL:AY251402 SPTR:Q6X7J3	3e-09
Ljwgs_129438.1	99.1.4.6768	GO_ID:50548										GO_ID:50548	TAIR|gene:2019154 SPTR:Q9CA68 symbol:AT1G74460.1 [GO:0016789 "carboxylic ester hydrolase activity" evidence=ISS] INTERPRO:IPR001087 Pfam:PF00657 EMBL:AC011765 EMBL:AY086964 PIR:E96773 SPTR:Q9CA68	9e-24
chr2.TM0667.16	99.1.3.2.830	FIMB1_ARATH							FIMB1_ARATH	3D-structure;Actin-binding;Calcium;Cytoskeleton;Repeat,Fimbrin 1 (AtFIM1).	1e-118	GO_ID:31148	TAIR|gene:2116381 SPTR:Q7G188 symbol:AT4G26700.1 [GO:0000004 "biological process unknown" evidence=ND] [GO:0008372 "cellular component unknown" evidence=ND] [GO:0003779 "actin binding" evidence=ISS] InterPro:IPR001589 InterPro:IPR002048 InterPro:IPR001715 Prosite:PS00018 Pfam:PF00307 SMART:SM00033 PROSITE:PS00019 PROSITE:PS00020 PROSITE:PS50021 EMBL:AL161565 EMBL:AL035440 EMBL:U66424 EMBL:AF04266…	4e-119
chr2.TM0667.16	99.1.4.1913	GO_ID:31148							FIMB1_ARATH	3D-structure;Actin-binding;Calcium;Cytoskeleton;Repeat,Fimbrin 1 (AtFIM1).	1e-118	GO_ID:31148	TAIR|gene:2116381 SPTR:Q7G188 symbol:AT4G26700.1 [GO:0000004 "biological process unknown" evidence=ND] [GO:0008372 "cellular component unknown" evidence=ND] [GO:0003779 "actin binding" evidence=ISS] InterPro:IPR001589 InterPro:IPR002048 InterPro:IPR001715 Prosite:PS00018 Pfam:PF00307 SMART:SM00033 PROSITE:PS00019 PROSITE:PS00020 PROSITE:PS50021 EMBL:AL161565 EMBL:AL035440 EMBL:U66424 EMBL:AF04266…	4e-119
chr1.CM0318.12	99.1.3.1.78	EC 1.14.-.-							C93A3_SOYBN	Heme;Iron;Membrane;Metal-binding;Monooxygenase;Oxidoreductase;Transmembrane,Cytochrome P450 93A3 (EC 1.14.-.-) (P450 CP5).	2e-10	GO_ID:17171	TAIR|gene:2060024 SPTR:O48532 symbol:AT2G42250.1 [GO:0019825 "oxygen binding" evidence=ISS] InterPro:IPR001128 Pfam:PF00067 InterPro:IPR002403 InterPro:IPR002401 PRINTS:PR00463 PRINTS:PR00385 PROSITE:PS00086 PRINTS:PR00465 EMBL:AC002561 PIR:T00934 SPTR:O48532	9e-22
chr1.CM0318.12	99.1.4.1400	GO_ID:17171							C93A3_SOYBN	Heme;Iron;Membrane;Metal-binding;Monooxygenase;Oxidoreductase;Transmembrane,Cytochrome P450 93A3 (EC 1.14.-.-) (P450 CP5).	2e-10	GO_ID:17171	TAIR|gene:2060024 SPTR:O48532 symbol:AT2G42250.1 [GO:0019825 "oxygen binding" evidence=ISS] InterPro:IPR001128 Pfam:PF00067 InterPro:IPR002403 InterPro:IPR002401 PRINTS:PR00463 PRINTS:PR00385 PROSITE:PS00086 PRINTS:PR00465 EMBL:AC002561 PIR:T00934 SPTR:O48532	9e-22
chr5.TM1323.7	99.1.3.1.38	EC 1.3.1.74	hma:rrnAC1526	yfmJ2; quinone oxidoreductase [EC:1.6.5.5] [KO:K00344]	1e-64	BS_yfmJ	COG2130	2e-65	P1_ARATH	NADP;Oxidoreductase,Probable NADP-dependent oxidoreductase P1 (EC 1.3.1.74).	1e-94	GO_ID:43166	TAIR|gene:2148130 SPTR:Q39172 symbol:AT5G16970.1 [GO:0006979 "response to oxidative stress" evidence=IEP] InterPro:IPR002085 Pfam:PF00107 EMBL:AL391141 EMBL:Z49768 PIR:S57611 InterPro:IPR011032 SPTR:Q39172	4e-95
chr5.TM1323.7	99.1.2.123	COG2130	hma:rrnAC1526	yfmJ2; quinone oxidoreductase [EC:1.6.5.5] [KO:K00344]	1e-64	BS_yfmJ	COG2130	2e-65	P1_ARATH	NADP;Oxidoreductase,Probable NADP-dependent oxidoreductase P1 (EC 1.3.1.74).	1e-94	GO_ID:43166	TAIR|gene:2148130 SPTR:Q39172 symbol:AT5G16970.1 [GO:0006979 "response to oxidative stress" evidence=IEP] InterPro:IPR002085 Pfam:PF00107 EMBL:AL391141 EMBL:Z49768 PIR:S57611 InterPro:IPR011032 SPTR:Q39172	4e-95
chr5.TM1323.7	99.1.1.42	KO:K00344	hma:rrnAC1526	yfmJ2; quinone oxidoreductase [EC:1.6.5.5] [KO:K00344]	1e-64	BS_yfmJ	COG2130	2e-65	P1_ARATH	NADP;Oxidoreductase,Probable NADP-dependent oxidoreductase P1 (EC 1.3.1.74).	1e-94	GO_ID:43166	TAIR|gene:2148130 SPTR:Q39172 symbol:AT5G16970.1 [GO:0006979 "response to oxidative stress" evidence=IEP] InterPro:IPR002085 Pfam:PF00107 EMBL:AL391141 EMBL:Z49768 PIR:S57611 InterPro:IPR011032 SPTR:Q39172	4e-95
chr5.TM1323.7	99.1.4.4639	GO_ID:43166	hma:rrnAC1526	yfmJ2; quinone oxidoreductase [EC:1.6.5.5] [KO:K00344]	1e-64	BS_yfmJ	COG2130	2e-65	P1_ARATH	NADP;Oxidoreductase,Probable NADP-dependent oxidoreductase P1 (EC 1.3.1.74).	1e-94	GO_ID:43166	TAIR|gene:2148130 SPTR:Q39172 symbol:AT5G16970.1 [GO:0006979 "response to oxidative stress" evidence=IEP] InterPro:IPR002085 Pfam:PF00107 EMBL:AL391141 EMBL:Z49768 PIR:S57611 InterPro:IPR011032 SPTR:Q39172	4e-95
Ljwgs_018430.1	1.2.6.9	E1.11.1.7 peroxidase [EC:1.11.1.7] [GO:0004601]	ath:At4g11290	F8L21.80; peroxidase, putative [EC:1.11.1.7] [KO:K00430]	1e-109				PER39_ARATH	Calcium;Glycoprotein;Heme;Hydrogenperoxide;Iron;Metal-binding;Multigenefamily;Oxidoreductase;Peroxidase;Pyrrolidonecarboxylicacid;Signal,Peroxidase 39 precursor (EC 1.11.1.7) (Atperox P39) (ATP19a).	6e-110	GO_ID:49749	TAIR|gene:2207209 SPTR:O23044 symbol:AT1G05260.1 [GO:0004601 "peroxidase activity" evidence=ISS] InterPro:IPR002016 InterPro:IPR000823 Pfam:PF00141 InterPro:IPR010255 PROSITE:PS00435 PROSITE:PS00436 PRINTS:PR00458 PROSITE:PS50873 EMBL:AC000098 PRINTS:PR00461 EMBL:U97684 EMBL:BT004817 EMBL:AY084678 PIR:B86187 HSSP:O22443 GeneFarm:1833 SPTR:O23044	1e-109
Ljwgs_018430.1	1.3.11.18	E1.11.1.7 peroxidase [EC:1.11.1.7] [GO:0004601]	ath:At4g11290	F8L21.80; peroxidase, putative [EC:1.11.1.7] [KO:K00430]	1e-109				PER39_ARATH	Calcium;Glycoprotein;Heme;Hydrogenperoxide;Iron;Metal-binding;Multigenefamily;Oxidoreductase;Peroxidase;Pyrrolidonecarboxylicacid;Signal,Peroxidase 39 precursor (EC 1.11.1.7) (Atperox P39) (ATP19a).	6e-110	GO_ID:49749	TAIR|gene:2207209 SPTR:O23044 symbol:AT1G05260.1 [GO:0004601 "peroxidase activity" evidence=ISS] InterPro:IPR002016 InterPro:IPR000823 Pfam:PF00141 InterPro:IPR010255 PROSITE:PS00435 PROSITE:PS00436 PRINTS:PR00458 PROSITE:PS50873 EMBL:AC000098 PRINTS:PR00461 EMBL:U97684 EMBL:BT004817 EMBL:AY084678 PIR:B86187 HSSP:O22443 GeneFarm:1833 SPTR:O23044	1e-109
Ljwgs_018430.1	1.5.13.21	E1.11.1.7 peroxidase [EC:1.11.1.7] [GO:0004601]	ath:At4g11290	F8L21.80; peroxidase, putative [EC:1.11.1.7] [KO:K00430]	1e-109				PER39_ARATH	Calcium;Glycoprotein;Heme;Hydrogenperoxide;Iron;Metal-binding;Multigenefamily;Oxidoreductase;Peroxidase;Pyrrolidonecarboxylicacid;Signal,Peroxidase 39 precursor (EC 1.11.1.7) (Atperox P39) (ATP19a).	6e-110	GO_ID:49749	TAIR|gene:2207209 SPTR:O23044 symbol:AT1G05260.1 [GO:0004601 "peroxidase activity" evidence=ISS] InterPro:IPR002016 InterPro:IPR000823 Pfam:PF00141 InterPro:IPR010255 PROSITE:PS00435 PROSITE:PS00436 PRINTS:PR00458 PROSITE:PS50873 EMBL:AC000098 PRINTS:PR00461 EMBL:U97684 EMBL:BT004817 EMBL:AY084678 PIR:B86187 HSSP:O22443 GeneFarm:1833 SPTR:O23044	1e-109
Ljwgs_018430.1	1.10.6.4	E1.11.1.7 peroxidase [EC:1.11.1.7] [GO:0004601]	ath:At4g11290	F8L21.80; peroxidase, putative [EC:1.11.1.7] [KO:K00430]	1e-109				PER39_ARATH	Calcium;Glycoprotein;Heme;Hydrogenperoxide;Iron;Metal-binding;Multigenefamily;Oxidoreductase;Peroxidase;Pyrrolidonecarboxylicacid;Signal,Peroxidase 39 precursor (EC 1.11.1.7) (Atperox P39) (ATP19a).	6e-110	GO_ID:49749	TAIR|gene:2207209 SPTR:O23044 symbol:AT1G05260.1 [GO:0004601 "peroxidase activity" evidence=ISS] InterPro:IPR002016 InterPro:IPR000823 Pfam:PF00141 InterPro:IPR010255 PROSITE:PS00435 PROSITE:PS00436 PRINTS:PR00458 PROSITE:PS50873 EMBL:AC000098 PRINTS:PR00461 EMBL:U97684 EMBL:BT004817 EMBL:AY084678 PIR:B86187 HSSP:O22443 GeneFarm:1833 SPTR:O23044	1e-109
chr2.CM0191.74	99.1.4.2042	GO_ID:31938							FLA1_ARATH	Glycoprotein;GPI-anchor;Lipoprotein;Membrane;Repeat;Signal,Fasciclin-like arabinogalactan protein 1 precursor.	2e-104	GO_ID:31938	TAIR|gene:2162196 SPTR:Q9FM65 symbol:AT5G55730.1 [GO:0005554 "molecular function unknown" evidence=TAS] [GO:0031225 "anchored to membrane" evidence=TAS] InterPro:IPR000782 PROSITE:PS50213 EMBL:AB009050 EMBL:AF333970 EMBL:BT002537 EMBL:BT008510 EMBL:AY088827 GeneFarm:3758 SPTR:Q9FM65	7e-105
chr2.CM0191.74	99.1.3.2.1047	FLA1_ARATH							FLA1_ARATH	Glycoprotein;GPI-anchor;Lipoprotein;Membrane;Repeat;Signal,Fasciclin-like arabinogalactan protein 1 precursor.	2e-104	GO_ID:31938	TAIR|gene:2162196 SPTR:Q9FM65 symbol:AT5G55730.1 [GO:0005554 "molecular function unknown" evidence=TAS] [GO:0031225 "anchored to membrane" evidence=TAS] InterPro:IPR000782 PROSITE:PS50213 EMBL:AB009050 EMBL:AF333970 EMBL:BT002537 EMBL:BT008510 EMBL:AY088827 GeneFarm:3758 SPTR:Q9FM65	7e-105
chr4.CM0073.105.1	99.1.3.2.2135	21KD_DAUCA							21KD_DAUCA	Signal,21 kDa protein precursor (1.2 protein).	1e-12	GO_ID:6238	TAIR|gene:3695235 SPTR:Q9ZNU5 symbol:AT2G01610.1 [GO:0000004 "biological process unknown" evidence=ND] [GO:0046910 "pectinesterase inhibitor activity" evidence=ISS] InterPro:IPR006501 Pfam:PF04043 EMBL:AC005560 EMBL:AC006069 PIR:H84426 InterPro:IPR007186 TIGRFAMs:TIGR01614 SPTR:Q9ZNU5	8e-28
chr4.CM0073.105.1	99.1.4.8433	GO_ID:6238							21KD_DAUCA	Signal,21 kDa protein precursor (1.2 protein).	1e-12	GO_ID:6238	TAIR|gene:3695235 SPTR:Q9ZNU5 symbol:AT2G01610.1 [GO:0000004 "biological process unknown" evidence=ND] [GO:0046910 "pectinesterase inhibitor activity" evidence=ISS] InterPro:IPR006501 Pfam:PF04043 EMBL:AC005560 EMBL:AC006069 PIR:H84426 InterPro:IPR007186 TIGRFAMs:TIGR01614 SPTR:Q9ZNU5	8e-28
chr4.CM0061.51	99.1.4.1859	GO_ID:1105							DR206_PEA	Pathogenesis-relatedprotein;Plantdefense,Disease resistance response protein 206.	6e-09	GO_ID:1105	TAIR|gene:2065520 SPTR:Q9SIA8 symbol:AT2G28670.1 [GO:0005554 "molecular function unknown" evidence=ND] InterPro:IPR004265 Pfam:PF03018 EMBL:AC007171 EMBL:BT002889 EMBL:BT015768 PIR:G84687 SPTR:Q9SIA8	4e-62
chr4.CM0061.51	99.1.3.2.1009	DR206_PEA							DR206_PEA	Pathogenesis-relatedprotein;Plantdefense,Disease resistance response protein 206.	6e-09	GO_ID:1105	TAIR|gene:2065520 SPTR:Q9SIA8 symbol:AT2G28670.1 [GO:0005554 "molecular function unknown" evidence=ND] InterPro:IPR004265 Pfam:PF03018 EMBL:AC007171 EMBL:BT002889 EMBL:BT015768 PIR:G84687 SPTR:Q9SIA8	4e-62
chr5.TM1493.17	99.1.2.197	COG0666	hsa:80351	TNKS2; tankyrase, TRF1-interacting ankyrin-related ADP-ribose polymerase 2 [EC:2.4.2.30] [KO:K00774]	3e-19	XF1640	COG0666	5e-11	ANK2_HUMAN	Alternativesplicing;ANKrepeat;Cytoskeleton;Diseasemutation;LongQTsyndrome;Phosphorylation;Repeat,Ankyrin-2 (Brain ankyrin) (Ankyrin B) (Ankyrin, nonerythroid).	2e-23	GO_ID:36258	UNIPROT|Q01484 SPTR:Q01484 symbol:ANK2_HUMAN "Splice Isoform 1 of Ankyrin-2" [GO:0005200 "structural constituent of cytoskeleton" evidence=NR] [GO:0015629 "actin cytoskeleton" evidence=NR] [GO:0016020 "membrane" evidence=NR] EMBL:X56958 InterPro:IPR002110 Pfam:PF00023 Interpro:IPR000488 PRINTS:PR01415 SMART:SM00248 PROSITE:PS50297 PROSITE:PS50088 InterPro:IPR011029 Pfam:PF00531 PROSITE:PS50017 SM…	7e-24
chr5.TM1493.17	99.1.1.29	KO:K00774	hsa:80351	TNKS2; tankyrase, TRF1-interacting ankyrin-related ADP-ribose polymerase 2 [EC:2.4.2.30] [KO:K00774]	3e-19	XF1640	COG0666	5e-11	ANK2_HUMAN	Alternativesplicing;ANKrepeat;Cytoskeleton;Diseasemutation;LongQTsyndrome;Phosphorylation;Repeat,Ankyrin-2 (Brain ankyrin) (Ankyrin B) (Ankyrin, nonerythroid).	2e-23	GO_ID:36258	UNIPROT|Q01484 SPTR:Q01484 symbol:ANK2_HUMAN "Splice Isoform 1 of Ankyrin-2" [GO:0005200 "structural constituent of cytoskeleton" evidence=NR] [GO:0015629 "actin cytoskeleton" evidence=NR] [GO:0016020 "membrane" evidence=NR] EMBL:X56958 InterPro:IPR002110 Pfam:PF00023 Interpro:IPR000488 PRINTS:PR01415 SMART:SM00248 PROSITE:PS50297 PROSITE:PS50088 InterPro:IPR011029 Pfam:PF00531 PROSITE:PS50017 SM…	7e-24
chr5.TM1493.17	99.1.4.954	GO_ID:36258	hsa:80351	TNKS2; tankyrase, TRF1-interacting ankyrin-related ADP-ribose polymerase 2 [EC:2.4.2.30] [KO:K00774]	3e-19	XF1640	COG0666	5e-11	ANK2_HUMAN	Alternativesplicing;ANKrepeat;Cytoskeleton;Diseasemutation;LongQTsyndrome;Phosphorylation;Repeat,Ankyrin-2 (Brain ankyrin) (Ankyrin B) (Ankyrin, nonerythroid).	2e-23	GO_ID:36258	UNIPROT|Q01484 SPTR:Q01484 symbol:ANK2_HUMAN "Splice Isoform 1 of Ankyrin-2" [GO:0005200 "structural constituent of cytoskeleton" evidence=NR] [GO:0015629 "actin cytoskeleton" evidence=NR] [GO:0016020 "membrane" evidence=NR] EMBL:X56958 InterPro:IPR002110 Pfam:PF00023 Interpro:IPR000488 PRINTS:PR01415 SMART:SM00248 PROSITE:PS50297 PROSITE:PS50088 InterPro:IPR011029 Pfam:PF00531 PROSITE:PS50017 SM…	7e-24
chr5.TM1493.17	99.1.3.2.1811	ANK2_HUMAN	hsa:80351	TNKS2; tankyrase, TRF1-interacting ankyrin-related ADP-ribose polymerase 2 [EC:2.4.2.30] [KO:K00774]	3e-19	XF1640	COG0666	5e-11	ANK2_HUMAN	Alternativesplicing;ANKrepeat;Cytoskeleton;Diseasemutation;LongQTsyndrome;Phosphorylation;Repeat,Ankyrin-2 (Brain ankyrin) (Ankyrin B) (Ankyrin, nonerythroid).	2e-23	GO_ID:36258	UNIPROT|Q01484 SPTR:Q01484 symbol:ANK2_HUMAN "Splice Isoform 1 of Ankyrin-2" [GO:0005200 "structural constituent of cytoskeleton" evidence=NR] [GO:0015629 "actin cytoskeleton" evidence=NR] [GO:0016020 "membrane" evidence=NR] EMBL:X56958 InterPro:IPR002110 Pfam:PF00023 Interpro:IPR000488 PRINTS:PR01415 SMART:SM00248 PROSITE:PS50297 PROSITE:PS50088 InterPro:IPR011029 Pfam:PF00531 PROSITE:PS50017 SM…	7e-24
Ljwgs_059845.1	1.7.8.10	KDTA 3-deoxy-D-manno-octulosonic-acid transferase [EC:2.-.-.-] [COG:COG1519] [GO:0016740] [CAZy:GT30]										GO_ID:29495	TAIR|gene:2037964 SPTR:Q9MAP9 symbol:AT1G32910.1 [GO:0000004 "biological process unknown" evidence=ND] [GO:0008372 "cellular component unknown" evidence=ND] [GO:0016740 "transferase activity" evidence=ISS] Pfam:PF02458 InterPro:IPR003480 EMBL:AC006424 PIR:G86453 SPTR:Q9MAP9	1e-40
Ljwgs_042817.1	1.10.7.6	E2.4.1.91 flavonol 3-O-glucosyltransferase [EC:2.4.1.91] [GO:0047893] [CAZy:GT1]	ath:At4g15280	FCAALL.255; UDP-glucoronosyl/UDP-glucosyl transferase family protein [EC:2.4.1.91] [KO:K00724]	2e-22				COGT3_ARATH	Glycosyltransferase;Membrane;Transferase;Transmembrane,Cytokinin-O-glucosyltransferase 3 (EC 2.4.1.-) (UDP- glycosyltransferase 73C5) (Deoxynivalenol-glucosyl-transferase) (Zeatin O-glucosyltransferase 3) (AtZOG3).	3e-42	GO_ID:28136	TAIR|gene:2040609 SPTR:Q9ZQ97 symbol:AT2G36770.1 [GO:0008372 "cellular component unknown" evidence=ND] [GO:0016757 "transferase activity, transferring glycosyl groups" evidence=ISS] [GO:0008194 "UDP-glycosyltransferase activity" evidence=ISS] [GO:0016758 "transferase activity, transferring hexosyl groups" evidence=ISS] InterPro:IPR002213 Pfam:PF00201 GO:GO:0008152 PROSITE:PS00375 EMBL:AC006282 EM…	5e-43
Ljwgs_061660.2	99.1.4.6134	GO_ID:51092	mmu:56464	Ctsf; cathepsin F [EC:3.4.22.41] [KO:K01373]	4e-30	AF1946_1	COG1572	4e-10	CYSP_PEA	Glycoprotein;Hydrolase;Protease;Signal;Thiolprotease;Zymogen,Cysteine proteinase 15A precursor (EC 3.4.22.-) (Turgor-responsive protein 15A).	3e-69	GO_ID:51092	TAIR|gene:2130179 SPTR:Q9SUL1 symbol:AT4G16190.1 [GO:0006508 "proteolysis" evidence=ISS] [GO:0008234 "cysteine-type peptidase activity" evidence=ISS] InterPro:IPR000668 InterPro:IPR000169 Pfam:PF00112 PROSITE:PS00640 PROSITE:PS00139 PRINTS:PR00705 ProDom:PD000158 SMART:SM00645 MEROPS:C01.022 EMBL:Z97340 EMBL:AL161543 EMBL:AY039556 EMBL:AY129473 EMBL:BT000733 EMBL:AY136316 PIR:D71428 HSSP:P25779 S…	1e-63
Ljwgs_061660.2	99.1.3.1.107	EC 3.4.22.-	mmu:56464	Ctsf; cathepsin F [EC:3.4.22.41] [KO:K01373]	4e-30	AF1946_1	COG1572	4e-10	CYSP_PEA	Glycoprotein;Hydrolase;Protease;Signal;Thiolprotease;Zymogen,Cysteine proteinase 15A precursor (EC 3.4.22.-) (Turgor-responsive protein 15A).	3e-69	GO_ID:51092	TAIR|gene:2130179 SPTR:Q9SUL1 symbol:AT4G16190.1 [GO:0006508 "proteolysis" evidence=ISS] [GO:0008234 "cysteine-type peptidase activity" evidence=ISS] InterPro:IPR000668 InterPro:IPR000169 Pfam:PF00112 PROSITE:PS00640 PROSITE:PS00139 PRINTS:PR00705 ProDom:PD000158 SMART:SM00645 MEROPS:C01.022 EMBL:Z97340 EMBL:AL161543 EMBL:AY039556 EMBL:AY129473 EMBL:BT000733 EMBL:AY136316 PIR:D71428 HSSP:P25779 S…	1e-63
Ljwgs_061660.2	99.1.2.7	COG1572	mmu:56464	Ctsf; cathepsin F [EC:3.4.22.41] [KO:K01373]	4e-30	AF1946_1	COG1572	4e-10	CYSP_PEA	Glycoprotein;Hydrolase;Protease;Signal;Thiolprotease;Zymogen,Cysteine proteinase 15A precursor (EC 3.4.22.-) (Turgor-responsive protein 15A).	3e-69	GO_ID:51092	TAIR|gene:2130179 SPTR:Q9SUL1 symbol:AT4G16190.1 [GO:0006508 "proteolysis" evidence=ISS] [GO:0008234 "cysteine-type peptidase activity" evidence=ISS] InterPro:IPR000668 InterPro:IPR000169 Pfam:PF00112 PROSITE:PS00640 PROSITE:PS00139 PRINTS:PR00705 ProDom:PD000158 SMART:SM00645 MEROPS:C01.022 EMBL:Z97340 EMBL:AL161543 EMBL:AY039556 EMBL:AY129473 EMBL:BT000733 EMBL:AY136316 PIR:D71428 HSSP:P25779 S…	1e-63
Ljwgs_061660.2	99.1.1.160	KO:K01373	mmu:56464	Ctsf; cathepsin F [EC:3.4.22.41] [KO:K01373]	4e-30	AF1946_1	COG1572	4e-10	CYSP_PEA	Glycoprotein;Hydrolase;Protease;Signal;Thiolprotease;Zymogen,Cysteine proteinase 15A precursor (EC 3.4.22.-) (Turgor-responsive protein 15A).	3e-69	GO_ID:51092	TAIR|gene:2130179 SPTR:Q9SUL1 symbol:AT4G16190.1 [GO:0006508 "proteolysis" evidence=ISS] [GO:0008234 "cysteine-type peptidase activity" evidence=ISS] InterPro:IPR000668 InterPro:IPR000169 Pfam:PF00112 PROSITE:PS00640 PROSITE:PS00139 PRINTS:PR00705 ProDom:PD000158 SMART:SM00645 MEROPS:C01.022 EMBL:Z97340 EMBL:AL161543 EMBL:AY039556 EMBL:AY129473 EMBL:BT000733 EMBL:AY136316 PIR:D71428 HSSP:P25779 S…	1e-63
Ljwgs_030627.1	99.1.3.2.2325	BBM_ARATH							BBM_ARATH	Developmentalprotein;DNA-binding;Nuclearprotein;Repeat;Transcription;Transcriptionregulation,Protein BABY BOOM (AtBBM).	6e-51	GO_ID:14391	TAIR|gene:2096143 SPTR:Q9M2V4 symbol:AT3G54320.1 [GO:0005634 "nucleus" evidence=IC] [GO:0003700 "transcription factor activity" evidence=ISS] [GO:0003677 "DNA binding" evidence=ISS] [GO:0006355 "regulation of transcription, DNA-dependent" evidence=ISS] InterPro:IPR001471 Pfam:PF00847 GO:GO:0005634 PRINTS:PR00367 ProDom:PD001423 SMART:SM00380 EMBL:AL132971 PIR:T47591 SPTR:Q9M2V4	2e-70
Ljwgs_030627.1	99.1.4.8611	GO_ID:14391							BBM_ARATH	Developmentalprotein;DNA-binding;Nuclearprotein;Repeat;Transcription;Transcriptionregulation,Protein BABY BOOM (AtBBM).	6e-51	GO_ID:14391	TAIR|gene:2096143 SPTR:Q9M2V4 symbol:AT3G54320.1 [GO:0005634 "nucleus" evidence=IC] [GO:0003700 "transcription factor activity" evidence=ISS] [GO:0003677 "DNA binding" evidence=ISS] [GO:0006355 "regulation of transcription, DNA-dependent" evidence=ISS] InterPro:IPR001471 Pfam:PF00847 GO:GO:0005634 PRINTS:PR00367 ProDom:PD001423 SMART:SM00380 EMBL:AL132971 PIR:T47591 SPTR:Q9M2V4	2e-70
TM1571.14	1.3.5.17	E1.14.99.7, SQLE squalene monooxygenase [EC:1.14.99.7] [GO:0004506]	ath:At4g37760	T28I19.40; squalene monooxygenase, putative / squalene epoxidase, putative [EC:1.14.99.7] [KO:K00511]	0	YGR175c	COG0654	3e-59	ERG1_PANGI	FAD;Flavoprotein;Membrane;Oxidoreductase;Transmembrane,Squalene monooxygenase (EC 1.14.99.7) (Squalene epoxidase) (SE).	0	GO_ID:35202	TAIR|gene:2059195 SPTR:O81000 symbol:AT2G22830.1 [GO:0016126 "sterol biosynthesis" evidence=TAS] InterPro:IPR003042 Pfam:PF01266 InterPro:IPR000205 InterPro:IPR006076 GO:GO:0008152 PRINTS:PR00420 EMBL:AC004786 PIR:D84617 SPTR:O81000	0
TM1571.14	1.11.17.25	E1.14.13.2, pobA p-hydroxybenzoate 3-monooxygenase [EC:1.14.13.2] [COG:COG0654] [GO:0018659]	ath:At4g37760	T28I19.40; squalene monooxygenase, putative / squalene epoxidase, putative [EC:1.14.99.7] [KO:K00511]	0	YGR175c	COG0654	3e-59	ERG1_PANGI	FAD;Flavoprotein;Membrane;Oxidoreductase;Transmembrane,Squalene monooxygenase (EC 1.14.99.7) (Squalene epoxidase) (SE).	0	GO_ID:35202	TAIR|gene:2059195 SPTR:O81000 symbol:AT2G22830.1 [GO:0016126 "sterol biosynthesis" evidence=TAS] InterPro:IPR003042 Pfam:PF01266 InterPro:IPR000205 InterPro:IPR006076 GO:GO:0008152 PRINTS:PR00420 EMBL:AC004786 PIR:D84617 SPTR:O81000	0
TM1571.14	1.3.6.4	E1.14.13.- [EC:1.14.13.-] [COG:COG0654]	ath:At4g37760	T28I19.40; squalene monooxygenase, putative / squalene epoxidase, putative [EC:1.14.99.7] [KO:K00511]	0	YGR175c	COG0654	3e-59	ERG1_PANGI	FAD;Flavoprotein;Membrane;Oxidoreductase;Transmembrane,Squalene monooxygenase (EC 1.14.99.7) (Squalene epoxidase) (SE).	0	GO_ID:35202	TAIR|gene:2059195 SPTR:O81000 symbol:AT2G22830.1 [GO:0016126 "sterol biosynthesis" evidence=TAS] InterPro:IPR003042 Pfam:PF01266 InterPro:IPR000205 InterPro:IPR006076 GO:GO:0008152 PRINTS:PR00420 EMBL:AC004786 PIR:D84617 SPTR:O81000	0
TM1571.14	1.11.20.5	E1.14.13.- [EC:1.14.13.-] [COG:COG0654]	ath:At4g37760	T28I19.40; squalene monooxygenase, putative / squalene epoxidase, putative [EC:1.14.99.7] [KO:K00511]	0	YGR175c	COG0654	3e-59	ERG1_PANGI	FAD;Flavoprotein;Membrane;Oxidoreductase;Transmembrane,Squalene monooxygenase (EC 1.14.99.7) (Squalene epoxidase) (SE).	0	GO_ID:35202	TAIR|gene:2059195 SPTR:O81000 symbol:AT2G22830.1 [GO:0016126 "sterol biosynthesis" evidence=TAS] InterPro:IPR003042 Pfam:PF01266 InterPro:IPR000205 InterPro:IPR006076 GO:GO:0008152 PRINTS:PR00420 EMBL:AC004786 PIR:D84617 SPTR:O81000	0
TM1571.14	1.11.14.3	E1.14.13.1 salicylate hydroxylase [EC:1.14.13.1] [COG:COG0654] [GO:0018658]	ath:At4g37760	T28I19.40; squalene monooxygenase, putative / squalene epoxidase, putative [EC:1.14.99.7] [KO:K00511]	0	YGR175c	COG0654	3e-59	ERG1_PANGI	FAD;Flavoprotein;Membrane;Oxidoreductase;Transmembrane,Squalene monooxygenase (EC 1.14.99.7) (Squalene epoxidase) (SE).	0	GO_ID:35202	TAIR|gene:2059195 SPTR:O81000 symbol:AT2G22830.1 [GO:0016126 "sterol biosynthesis" evidence=TAS] InterPro:IPR003042 Pfam:PF01266 InterPro:IPR000205 InterPro:IPR006076 GO:GO:0008152 PRINTS:PR00420 EMBL:AC004786 PIR:D84617 SPTR:O81000	0
TM1571.14	1.11.12.2	E1.14.13.1 salicylate hydroxylase [EC:1.14.13.1] [COG:COG0654] [GO:0018658]	ath:At4g37760	T28I19.40; squalene monooxygenase, putative / squalene epoxidase, putative [EC:1.14.99.7] [KO:K00511]	0	YGR175c	COG0654	3e-59	ERG1_PANGI	FAD;Flavoprotein;Membrane;Oxidoreductase;Transmembrane,Squalene monooxygenase (EC 1.14.99.7) (Squalene epoxidase) (SE).	0	GO_ID:35202	TAIR|gene:2059195 SPTR:O81000 symbol:AT2G22830.1 [GO:0016126 "sterol biosynthesis" evidence=TAS] InterPro:IPR003042 Pfam:PF01266 InterPro:IPR000205 InterPro:IPR006076 GO:GO:0008152 PRINTS:PR00420 EMBL:AC004786 PIR:D84617 SPTR:O81000	0
TM1571.14	1.2.6.14	E1.14.13.- [EC:1.14.13.-] [COG:COG0654]	ath:At4g37760	T28I19.40; squalene monooxygenase, putative / squalene epoxidase, putative [EC:1.14.99.7] [KO:K00511]	0	YGR175c	COG0654	3e-59	ERG1_PANGI	FAD;Flavoprotein;Membrane;Oxidoreductase;Transmembrane,Squalene monooxygenase (EC 1.14.99.7) (Squalene epoxidase) (SE).	0	GO_ID:35202	TAIR|gene:2059195 SPTR:O81000 symbol:AT2G22830.1 [GO:0016126 "sterol biosynthesis" evidence=TAS] InterPro:IPR003042 Pfam:PF01266 InterPro:IPR000205 InterPro:IPR006076 GO:GO:0008152 PRINTS:PR00420 EMBL:AC004786 PIR:D84617 SPTR:O81000	0
TM1571.14	1.5.14.46	E1.14.13.- [EC:1.14.13.-] [COG:COG0654]	ath:At4g37760	T28I19.40; squalene monooxygenase, putative / squalene epoxidase, putative [EC:1.14.99.7] [KO:K00511]	0	YGR175c	COG0654	3e-59	ERG1_PANGI	FAD;Flavoprotein;Membrane;Oxidoreductase;Transmembrane,Squalene monooxygenase (EC 1.14.99.7) (Squalene epoxidase) (SE).	0	GO_ID:35202	TAIR|gene:2059195 SPTR:O81000 symbol:AT2G22830.1 [GO:0016126 "sterol biosynthesis" evidence=TAS] InterPro:IPR003042 Pfam:PF01266 InterPro:IPR000205 InterPro:IPR006076 GO:GO:0008152 PRINTS:PR00420 EMBL:AC004786 PIR:D84617 SPTR:O81000	0
TM1571.14	1.11.4.5	E1.14.13.- [EC:1.14.13.-] [COG:COG0654]	ath:At4g37760	T28I19.40; squalene monooxygenase, putative / squalene epoxidase, putative [EC:1.14.99.7] [KO:K00511]	0	YGR175c	COG0654	3e-59	ERG1_PANGI	FAD;Flavoprotein;Membrane;Oxidoreductase;Transmembrane,Squalene monooxygenase (EC 1.14.99.7) (Squalene epoxidase) (SE).	0	GO_ID:35202	TAIR|gene:2059195 SPTR:O81000 symbol:AT2G22830.1 [GO:0016126 "sterol biosynthesis" evidence=TAS] InterPro:IPR003042 Pfam:PF01266 InterPro:IPR000205 InterPro:IPR006076 GO:GO:0008152 PRINTS:PR00420 EMBL:AC004786 PIR:D84617 SPTR:O81000	0
TM1571.14	1.11.11.4	E1.14.13.- [EC:1.14.13.-] [COG:COG0654]	ath:At4g37760	T28I19.40; squalene monooxygenase, putative / squalene epoxidase, putative [EC:1.14.99.7] [KO:K00511]	0	YGR175c	COG0654	3e-59	ERG1_PANGI	FAD;Flavoprotein;Membrane;Oxidoreductase;Transmembrane,Squalene monooxygenase (EC 1.14.99.7) (Squalene epoxidase) (SE).	0	GO_ID:35202	TAIR|gene:2059195 SPTR:O81000 symbol:AT2G22830.1 [GO:0016126 "sterol biosynthesis" evidence=TAS] InterPro:IPR003042 Pfam:PF01266 InterPro:IPR000205 InterPro:IPR006076 GO:GO:0008152 PRINTS:PR00420 EMBL:AC004786 PIR:D84617 SPTR:O81000	0
TM1571.14	1.11.19.2	E1.14.13.- [EC:1.14.13.-] [COG:COG0654]	ath:At4g37760	T28I19.40; squalene monooxygenase, putative / squalene epoxidase, putative [EC:1.14.99.7] [KO:K00511]	0	YGR175c	COG0654	3e-59	ERG1_PANGI	FAD;Flavoprotein;Membrane;Oxidoreductase;Transmembrane,Squalene monooxygenase (EC 1.14.99.7) (Squalene epoxidase) (SE).	0	GO_ID:35202	TAIR|gene:2059195 SPTR:O81000 symbol:AT2G22830.1 [GO:0016126 "sterol biosynthesis" evidence=TAS] InterPro:IPR003042 Pfam:PF01266 InterPro:IPR000205 InterPro:IPR006076 GO:GO:0008152 PRINTS:PR00420 EMBL:AC004786 PIR:D84617 SPTR:O81000	0
TM1571.14	1.11.20.4	E1.14.13.1 salicylate hydroxylase [EC:1.14.13.1] [COG:COG0654] [GO:0018658]	ath:At4g37760	T28I19.40; squalene monooxygenase, putative / squalene epoxidase, putative [EC:1.14.99.7] [KO:K00511]	0	YGR175c	COG0654	3e-59	ERG1_PANGI	FAD;Flavoprotein;Membrane;Oxidoreductase;Transmembrane,Squalene monooxygenase (EC 1.14.99.7) (Squalene epoxidase) (SE).	0	GO_ID:35202	TAIR|gene:2059195 SPTR:O81000 symbol:AT2G22830.1 [GO:0016126 "sterol biosynthesis" evidence=TAS] InterPro:IPR003042 Pfam:PF01266 InterPro:IPR000205 InterPro:IPR006076 GO:GO:0008152 PRINTS:PR00420 EMBL:AC004786 PIR:D84617 SPTR:O81000	0
TM1571.14	1.5.12.41	E1.14.13.- [EC:1.14.13.-] [COG:COG0654]	ath:At4g37760	T28I19.40; squalene monooxygenase, putative / squalene epoxidase, putative [EC:1.14.99.7] [KO:K00511]	0	YGR175c	COG0654	3e-59	ERG1_PANGI	FAD;Flavoprotein;Membrane;Oxidoreductase;Transmembrane,Squalene monooxygenase (EC 1.14.99.7) (Squalene epoxidase) (SE).	0	GO_ID:35202	TAIR|gene:2059195 SPTR:O81000 symbol:AT2G22830.1 [GO:0016126 "sterol biosynthesis" evidence=TAS] InterPro:IPR003042 Pfam:PF01266 InterPro:IPR000205 InterPro:IPR006076 GO:GO:0008152 PRINTS:PR00420 EMBL:AC004786 PIR:D84617 SPTR:O81000	0
TM1571.14	1.5.11.18	E1.14.13.- [EC:1.14.13.-] [COG:COG0654]	ath:At4g37760	T28I19.40; squalene monooxygenase, putative / squalene epoxidase, putative [EC:1.14.99.7] [KO:K00511]	0	YGR175c	COG0654	3e-59	ERG1_PANGI	FAD;Flavoprotein;Membrane;Oxidoreductase;Transmembrane,Squalene monooxygenase (EC 1.14.99.7) (Squalene epoxidase) (SE).	0	GO_ID:35202	TAIR|gene:2059195 SPTR:O81000 symbol:AT2G22830.1 [GO:0016126 "sterol biosynthesis" evidence=TAS] InterPro:IPR003042 Pfam:PF01266 InterPro:IPR000205 InterPro:IPR006076 GO:GO:0008152 PRINTS:PR00420 EMBL:AC004786 PIR:D84617 SPTR:O81000	0
TM1571.14	1.10.1.6	E1.14.99.7, SQLE squalene monooxygenase [EC:1.14.99.7] [GO:0004506]	ath:At4g37760	T28I19.40; squalene monooxygenase, putative / squalene epoxidase, putative [EC:1.14.99.7] [KO:K00511]	0	YGR175c	COG0654	3e-59	ERG1_PANGI	FAD;Flavoprotein;Membrane;Oxidoreductase;Transmembrane,Squalene monooxygenase (EC 1.14.99.7) (Squalene epoxidase) (SE).	0	GO_ID:35202	TAIR|gene:2059195 SPTR:O81000 symbol:AT2G22830.1 [GO:0016126 "sterol biosynthesis" evidence=TAS] InterPro:IPR003042 Pfam:PF01266 InterPro:IPR000205 InterPro:IPR006076 GO:GO:0008152 PRINTS:PR00420 EMBL:AC004786 PIR:D84617 SPTR:O81000	0
TM1571.14	1.9.11.10	COQ6 ubiquinone biosynthesis monooxygenase Coq6 [EC:1.14.13.-] [COG:COG0654]	ath:At4g37760	T28I19.40; squalene monooxygenase, putative / squalene epoxidase, putative [EC:1.14.99.7] [KO:K00511]	0	YGR175c	COG0654	3e-59	ERG1_PANGI	FAD;Flavoprotein;Membrane;Oxidoreductase;Transmembrane,Squalene monooxygenase (EC 1.14.99.7) (Squalene epoxidase) (SE).	0	GO_ID:35202	TAIR|gene:2059195 SPTR:O81000 symbol:AT2G22830.1 [GO:0016126 "sterol biosynthesis" evidence=TAS] InterPro:IPR003042 Pfam:PF01266 InterPro:IPR000205 InterPro:IPR006076 GO:GO:0008152 PRINTS:PR00420 EMBL:AC004786 PIR:D84617 SPTR:O81000	0
TM1571.14	1.5.13.30	MHPA 3-(3-hydroxy-phenyl)propionate hydroxylase [EC:1.14.13.-] [COG:COG0654] [GO:0008688]	ath:At4g37760	T28I19.40; squalene monooxygenase, putative / squalene epoxidase, putative [EC:1.14.99.7] [KO:K00511]	0	YGR175c	COG0654	3e-59	ERG1_PANGI	FAD;Flavoprotein;Membrane;Oxidoreductase;Transmembrane,Squalene monooxygenase (EC 1.14.99.7) (Squalene epoxidase) (SE).	0	GO_ID:35202	TAIR|gene:2059195 SPTR:O81000 symbol:AT2G22830.1 [GO:0016126 "sterol biosynthesis" evidence=TAS] InterPro:IPR003042 Pfam:PF01266 InterPro:IPR000205 InterPro:IPR006076 GO:GO:0008152 PRINTS:PR00420 EMBL:AC004786 PIR:D84617 SPTR:O81000	0
TM1571.14	1.3.5.23	E1.14.13.- [EC:1.14.13.-] [COG:COG0654]	ath:At4g37760	T28I19.40; squalene monooxygenase, putative / squalene epoxidase, putative [EC:1.14.99.7] [KO:K00511]	0	YGR175c	COG0654	3e-59	ERG1_PANGI	FAD;Flavoprotein;Membrane;Oxidoreductase;Transmembrane,Squalene monooxygenase (EC 1.14.99.7) (Squalene epoxidase) (SE).	0	GO_ID:35202	TAIR|gene:2059195 SPTR:O81000 symbol:AT2G22830.1 [GO:0016126 "sterol biosynthesis" evidence=TAS] InterPro:IPR003042 Pfam:PF01266 InterPro:IPR000205 InterPro:IPR006076 GO:GO:0008152 PRINTS:PR00420 EMBL:AC004786 PIR:D84617 SPTR:O81000	0
TM1571.14	1.5.13.11	E1.14.13.- [EC:1.14.13.-] [COG:COG0654]	ath:At4g37760	T28I19.40; squalene monooxygenase, putative / squalene epoxidase, putative [EC:1.14.99.7] [KO:K00511]	0	YGR175c	COG0654	3e-59	ERG1_PANGI	FAD;Flavoprotein;Membrane;Oxidoreductase;Transmembrane,Squalene monooxygenase (EC 1.14.99.7) (Squalene epoxidase) (SE).	0	GO_ID:35202	TAIR|gene:2059195 SPTR:O81000 symbol:AT2G22830.1 [GO:0016126 "sterol biosynthesis" evidence=TAS] InterPro:IPR003042 Pfam:PF01266 InterPro:IPR000205 InterPro:IPR006076 GO:GO:0008152 PRINTS:PR00420 EMBL:AC004786 PIR:D84617 SPTR:O81000	0
TM1571.14	1.3.8.4	E1.14.13.- [EC:1.14.13.-] [COG:COG0654]	ath:At4g37760	T28I19.40; squalene monooxygenase, putative / squalene epoxidase, putative [EC:1.14.99.7] [KO:K00511]	0	YGR175c	COG0654	3e-59	ERG1_PANGI	FAD;Flavoprotein;Membrane;Oxidoreductase;Transmembrane,Squalene monooxygenase (EC 1.14.99.7) (Squalene epoxidase) (SE).	0	GO_ID:35202	TAIR|gene:2059195 SPTR:O81000 symbol:AT2G22830.1 [GO:0016126 "sterol biosynthesis" evidence=TAS] InterPro:IPR003042 Pfam:PF01266 InterPro:IPR000205 InterPro:IPR006076 GO:GO:0008152 PRINTS:PR00420 EMBL:AC004786 PIR:D84617 SPTR:O81000	0
TM1571.14	1.11.10.2	E1.14.13.- [EC:1.14.13.-] [COG:COG0654]	ath:At4g37760	T28I19.40; squalene monooxygenase, putative / squalene epoxidase, putative [EC:1.14.99.7] [KO:K00511]	0	YGR175c	COG0654	3e-59	ERG1_PANGI	FAD;Flavoprotein;Membrane;Oxidoreductase;Transmembrane,Squalene monooxygenase (EC 1.14.99.7) (Squalene epoxidase) (SE).	0	GO_ID:35202	TAIR|gene:2059195 SPTR:O81000 symbol:AT2G22830.1 [GO:0016126 "sterol biosynthesis" evidence=TAS] InterPro:IPR003042 Pfam:PF01266 InterPro:IPR000205 InterPro:IPR006076 GO:GO:0008152 PRINTS:PR00420 EMBL:AC004786 PIR:D84617 SPTR:O81000	0
TM1571.14	1.11.7.2	E1.14.13.2, pobA p-hydroxybenzoate 3-monooxygenase [EC:1.14.13.2] [COG:COG0654] [GO:0018659]	ath:At4g37760	T28I19.40; squalene monooxygenase, putative / squalene epoxidase, putative [EC:1.14.99.7] [KO:K00511]	0	YGR175c	COG0654	3e-59	ERG1_PANGI	FAD;Flavoprotein;Membrane;Oxidoreductase;Transmembrane,Squalene monooxygenase (EC 1.14.99.7) (Squalene epoxidase) (SE).	0	GO_ID:35202	TAIR|gene:2059195 SPTR:O81000 symbol:AT2G22830.1 [GO:0016126 "sterol biosynthesis" evidence=TAS] InterPro:IPR003042 Pfam:PF01266 InterPro:IPR000205 InterPro:IPR006076 GO:GO:0008152 PRINTS:PR00420 EMBL:AC004786 PIR:D84617 SPTR:O81000	0
TM1571.14	1.10.6.6	E1.14.13.- [EC:1.14.13.-] [COG:COG0654]	ath:At4g37760	T28I19.40; squalene monooxygenase, putative / squalene epoxidase, putative [EC:1.14.99.7] [KO:K00511]	0	YGR175c	COG0654	3e-59	ERG1_PANGI	FAD;Flavoprotein;Membrane;Oxidoreductase;Transmembrane,Squalene monooxygenase (EC 1.14.99.7) (Squalene epoxidase) (SE).	0	GO_ID:35202	TAIR|gene:2059195 SPTR:O81000 symbol:AT2G22830.1 [GO:0016126 "sterol biosynthesis" evidence=TAS] InterPro:IPR003042 Pfam:PF01266 InterPro:IPR000205 InterPro:IPR006076 GO:GO:0008152 PRINTS:PR00420 EMBL:AC004786 PIR:D84617 SPTR:O81000	0
TM1571.14	1.9.11.7	UBIF 2-octaprenyl-3-methyl-6-methoxy-1,4-benzoquinol hydroxylase [EC:1.14.13.-] [COG:COG0654]	ath:At4g37760	T28I19.40; squalene monooxygenase, putative / squalene epoxidase, putative [EC:1.14.99.7] [KO:K00511]	0	YGR175c	COG0654	3e-59	ERG1_PANGI	FAD;Flavoprotein;Membrane;Oxidoreductase;Transmembrane,Squalene monooxygenase (EC 1.14.99.7) (Squalene epoxidase) (SE).	0	GO_ID:35202	TAIR|gene:2059195 SPTR:O81000 symbol:AT2G22830.1 [GO:0016126 "sterol biosynthesis" evidence=TAS] InterPro:IPR003042 Pfam:PF01266 InterPro:IPR000205 InterPro:IPR006076 GO:GO:0008152 PRINTS:PR00420 EMBL:AC004786 PIR:D84617 SPTR:O81000	0
TM1571.14	1.10.3.9	E1.14.13.- [EC:1.14.13.-] [COG:COG0654]	ath:At4g37760	T28I19.40; squalene monooxygenase, putative / squalene epoxidase, putative [EC:1.14.99.7] [KO:K00511]	0	YGR175c	COG0654	3e-59	ERG1_PANGI	FAD;Flavoprotein;Membrane;Oxidoreductase;Transmembrane,Squalene monooxygenase (EC 1.14.99.7) (Squalene epoxidase) (SE).	0	GO_ID:35202	TAIR|gene:2059195 SPTR:O81000 symbol:AT2G22830.1 [GO:0016126 "sterol biosynthesis" evidence=TAS] InterPro:IPR003042 Pfam:PF01266 InterPro:IPR000205 InterPro:IPR006076 GO:GO:0008152 PRINTS:PR00420 EMBL:AC004786 PIR:D84617 SPTR:O81000	0
TM1571.14	1.9.11.5	UBIH 2-octaprenyl-6-methoxyphenol hydroxylase [EC:1.14.13.-] [COG:COG0654] [GO:0008681]	ath:At4g37760	T28I19.40; squalene monooxygenase, putative / squalene epoxidase, putative [EC:1.14.99.7] [KO:K00511]	0	YGR175c	COG0654	3e-59	ERG1_PANGI	FAD;Flavoprotein;Membrane;Oxidoreductase;Transmembrane,Squalene monooxygenase (EC 1.14.99.7) (Squalene epoxidase) (SE).	0	GO_ID:35202	TAIR|gene:2059195 SPTR:O81000 symbol:AT2G22830.1 [GO:0016126 "sterol biosynthesis" evidence=TAS] InterPro:IPR003042 Pfam:PF01266 InterPro:IPR000205 InterPro:IPR006076 GO:GO:0008152 PRINTS:PR00420 EMBL:AC004786 PIR:D84617 SPTR:O81000	0
TM1571.14	1.11.12.6	E1.14.13.- [EC:1.14.13.-] [COG:COG0654]	ath:At4g37760	T28I19.40; squalene monooxygenase, putative / squalene epoxidase, putative [EC:1.14.99.7] [KO:K00511]	0	YGR175c	COG0654	3e-59	ERG1_PANGI	FAD;Flavoprotein;Membrane;Oxidoreductase;Transmembrane,Squalene monooxygenase (EC 1.14.99.7) (Squalene epoxidase) (SE).	0	GO_ID:35202	TAIR|gene:2059195 SPTR:O81000 symbol:AT2G22830.1 [GO:0016126 "sterol biosynthesis" evidence=TAS] InterPro:IPR003042 Pfam:PF01266 InterPro:IPR000205 InterPro:IPR006076 GO:GO:0008152 PRINTS:PR00420 EMBL:AC004786 PIR:D84617 SPTR:O81000	0
chr6.CM0314.48.1	1.10.7.6	E2.4.1.91 flavonol 3-O-glucosyltransferase [EC:2.4.1.91] [GO:0047893] [CAZy:GT1]	ath:At5g17050	F2K13.200; glycosyltransferase family [EC:2.4.1.91] [KO:K00724]	3e-43				COGT2_ARATH	Glycosyltransferase;Transferase,Cytokinin-O-glucosyltransferase 2 (EC 2.4.1.-) (Zeatin O- glucosyltransferase 2).	7e-97	GO_ID:54002	TAIR|gene:2009556 SPTR:Q9SK82 symbol:UGT85A1 [GO:0008372 "cellular component unknown" evidence=ND] [GO:0016757 "transferase activity, transferring glycosyl groups" evidence=ISS] [GO:0008194 "UDP-glycosyltransferase activity" evidence=ISS] [GO:0016758 "transferase activity, transferring hexosyl groups" evidence=ISS] InterPro:IPR002213 Pfam:PF00201 PROSITE:PS00375 EMBL:AC006551 EMBL:AY081339 EMBL:B…	3e-97
Ljwgs_100223.1	99.1.4.3291	GO_ID:33831										GO_ID:33831	TAIR|gene:2180856 SPTR:Q9LF24 symbol:AT5G15580.1 [GO:0005554 "molecular function unknown" evidence=ND] [GO:0000004 "biological process unknown" evidence=ND] [GO:0008372 "cellular component unknown" evidence=ND] EMBL:AL391143 PIR:T51536 SPTR:Q9LF24	8e-28
Ljwgs_002163.1	4.5.2.5.1	PPP3C, CNA protein phosphatase 3, catalytic subunit [EC:3.1.3.16]	ath:At4g26080	F20B18.190; protein phosphatase 2C ABI1 / PP2C ABI1 / abscisic acid-insensitive 1 (ABI1) [EC:3.1.3.16] [KO:K01090]	5e-20	YER089c_1	COG0631	8e-11	PP2C1_ARATH	Abscisicacidsignalingpathway;Hydrolase;Magnesium;Manganese;Metal-binding;Multigenefamily;Proteinphosphatase,Protein phosphatase 2C ABI1 (EC 3.1.3.16) (PP2C) (Abscisic acid- insensitive 1).	3e-20	GO_ID:20992	TAIR|gene:2203765 SPTR:Q9FX08 symbol:AT1G47380.1 [GO:0000004 "biological process unknown" evidence=ND] [GO:0008372 "cellular component unknown" evidence=ND] [GO:0015071 "protein phosphatase type 2C activity" evidence=ISS] Pfam:PF00481 InterPro:IPR001932 SMART:SM00331 SMART:SM00332 EMBL:AC015449 EMBL:AY150472 PIR:E96514 SPTR:Q9FX08	0
Ljwgs_002163.1	3.2.2.4.2	PPM1A, PP2CA (PPM1B, PP2CB) protein phosphatase 1A/B (formerly 2C) [GO:0015071]	ath:At4g26080	F20B18.190; protein phosphatase 2C ABI1 / PP2C ABI1 / abscisic acid-insensitive 1 (ABI1) [EC:3.1.3.16] [KO:K01090]	5e-20	YER089c_1	COG0631	8e-11	PP2C1_ARATH	Abscisicacidsignalingpathway;Hydrolase;Magnesium;Manganese;Metal-binding;Multigenefamily;Proteinphosphatase,Protein phosphatase 2C ABI1 (EC 3.1.3.16) (PP2C) (Abscisic acid- insensitive 1).	3e-20	GO_ID:20992	TAIR|gene:2203765 SPTR:Q9FX08 symbol:AT1G47380.1 [GO:0000004 "biological process unknown" evidence=ND] [GO:0008372 "cellular component unknown" evidence=ND] [GO:0015071 "protein phosphatase type 2C activity" evidence=ISS] Pfam:PF00481 InterPro:IPR001932 SMART:SM00331 SMART:SM00332 EMBL:AC015449 EMBL:AY150472 PIR:E96514 SPTR:Q9FX08	0
Ljwgs_002163.1	3.2.3.47	PPP2C protein phosphatase 2 (formerly 2A), catalytic subunit [EC:3.1.3.16] [GO:0000158]	ath:At4g26080	F20B18.190; protein phosphatase 2C ABI1 / PP2C ABI1 / abscisic acid-insensitive 1 (ABI1) [EC:3.1.3.16] [KO:K01090]	5e-20	YER089c_1	COG0631	8e-11	PP2C1_ARATH	Abscisicacidsignalingpathway;Hydrolase;Magnesium;Manganese;Metal-binding;Multigenefamily;Proteinphosphatase,Protein phosphatase 2C ABI1 (EC 3.1.3.16) (PP2C) (Abscisic acid- insensitive 1).	3e-20	GO_ID:20992	TAIR|gene:2203765 SPTR:Q9FX08 symbol:AT1G47380.1 [GO:0000004 "biological process unknown" evidence=ND] [GO:0008372 "cellular component unknown" evidence=ND] [GO:0015071 "protein phosphatase type 2C activity" evidence=ISS] Pfam:PF00481 InterPro:IPR001932 SMART:SM00331 SMART:SM00332 EMBL:AC015449 EMBL:AY150472 PIR:E96514 SPTR:Q9FX08	0
Ljwgs_002163.1	3.2.3.90	PPP3C, CNA protein phosphatase 3, catalytic subunit [EC:3.1.3.16]	ath:At4g26080	F20B18.190; protein phosphatase 2C ABI1 / PP2C ABI1 / abscisic acid-insensitive 1 (ABI1) [EC:3.1.3.16] [KO:K01090]	5e-20	YER089c_1	COG0631	8e-11	PP2C1_ARATH	Abscisicacidsignalingpathway;Hydrolase;Magnesium;Manganese;Metal-binding;Multigenefamily;Proteinphosphatase,Protein phosphatase 2C ABI1 (EC 3.1.3.16) (PP2C) (Abscisic acid- insensitive 1).	3e-20	GO_ID:20992	TAIR|gene:2203765 SPTR:Q9FX08 symbol:AT1G47380.1 [GO:0000004 "biological process unknown" evidence=ND] [GO:0008372 "cellular component unknown" evidence=ND] [GO:0015071 "protein phosphatase type 2C activity" evidence=ISS] Pfam:PF00481 InterPro:IPR001932 SMART:SM00331 SMART:SM00332 EMBL:AC015449 EMBL:AY150472 PIR:E96514 SPTR:Q9FX08	0
Ljwgs_002163.1	3.2.11.14	PPP1C protein phosphatase 1, catalytic subunit [EC:3.1.3.16] [GO:0017018]	ath:At4g26080	F20B18.190; protein phosphatase 2C ABI1 / PP2C ABI1 / abscisic acid-insensitive 1 (ABI1) [EC:3.1.3.16] [KO:K01090]	5e-20	YER089c_1	COG0631	8e-11	PP2C1_ARATH	Abscisicacidsignalingpathway;Hydrolase;Magnesium;Manganese;Metal-binding;Multigenefamily;Proteinphosphatase,Protein phosphatase 2C ABI1 (EC 3.1.3.16) (PP2C) (Abscisic acid- insensitive 1).	3e-20	GO_ID:20992	TAIR|gene:2203765 SPTR:Q9FX08 symbol:AT1G47380.1 [GO:0000004 "biological process unknown" evidence=ND] [GO:0008372 "cellular component unknown" evidence=ND] [GO:0015071 "protein phosphatase type 2C activity" evidence=ISS] Pfam:PF00481 InterPro:IPR001932 SMART:SM00331 SMART:SM00332 EMBL:AC015449 EMBL:AY150472 PIR:E96514 SPTR:Q9FX08	0
Ljwgs_002163.1	4.2.2.20.5	SPOIIE stage II sporulation protein E [EC:3.1.3.16] [COG:COG2208]	ath:At4g26080	F20B18.190; protein phosphatase 2C ABI1 / PP2C ABI1 / abscisic acid-insensitive 1 (ABI1) [EC:3.1.3.16] [KO:K01090]	5e-20	YER089c_1	COG0631	8e-11	PP2C1_ARATH	Abscisicacidsignalingpathway;Hydrolase;Magnesium;Manganese;Metal-binding;Multigenefamily;Proteinphosphatase,Protein phosphatase 2C ABI1 (EC 3.1.3.16) (PP2C) (Abscisic acid- insensitive 1).	3e-20	GO_ID:20992	TAIR|gene:2203765 SPTR:Q9FX08 symbol:AT1G47380.1 [GO:0000004 "biological process unknown" evidence=ND] [GO:0008372 "cellular component unknown" evidence=ND] [GO:0015071 "protein phosphatase type 2C activity" evidence=ISS] Pfam:PF00481 InterPro:IPR001932 SMART:SM00331 SMART:SM00332 EMBL:AC015449 EMBL:AY150472 PIR:E96514 SPTR:Q9FX08	0
Ljwgs_002163.1	3.2.6.44.3	PPP2C protein phosphatase 2 (formerly 2A), catalytic subunit [EC:3.1.3.16] [GO:0000158]	ath:At4g26080	F20B18.190; protein phosphatase 2C ABI1 / PP2C ABI1 / abscisic acid-insensitive 1 (ABI1) [EC:3.1.3.16] [KO:K01090]	5e-20	YER089c_1	COG0631	8e-11	PP2C1_ARATH	Abscisicacidsignalingpathway;Hydrolase;Magnesium;Manganese;Metal-binding;Multigenefamily;Proteinphosphatase,Protein phosphatase 2C ABI1 (EC 3.1.3.16) (PP2C) (Abscisic acid- insensitive 1).	3e-20	GO_ID:20992	TAIR|gene:2203765 SPTR:Q9FX08 symbol:AT1G47380.1 [GO:0000004 "biological process unknown" evidence=ND] [GO:0008372 "cellular component unknown" evidence=ND] [GO:0015071 "protein phosphatase type 2C activity" evidence=ISS] Pfam:PF00481 InterPro:IPR001932 SMART:SM00331 SMART:SM00332 EMBL:AC015449 EMBL:AY150472 PIR:E96514 SPTR:Q9FX08	0
Ljwgs_002163.1	3.2.13.28.1	PPP3C, CNA protein phosphatase 3, catalytic subunit [EC:3.1.3.16]	ath:At4g26080	F20B18.190; protein phosphatase 2C ABI1 / PP2C ABI1 / abscisic acid-insensitive 1 (ABI1) [EC:3.1.3.16] [KO:K01090]	5e-20	YER089c_1	COG0631	8e-11	PP2C1_ARATH	Abscisicacidsignalingpathway;Hydrolase;Magnesium;Manganese;Metal-binding;Multigenefamily;Proteinphosphatase,Protein phosphatase 2C ABI1 (EC 3.1.3.16) (PP2C) (Abscisic acid- insensitive 1).	3e-20	GO_ID:20992	TAIR|gene:2203765 SPTR:Q9FX08 symbol:AT1G47380.1 [GO:0000004 "biological process unknown" evidence=ND] [GO:0008372 "cellular component unknown" evidence=ND] [GO:0015071 "protein phosphatase type 2C activity" evidence=ISS] Pfam:PF00481 InterPro:IPR001932 SMART:SM00331 SMART:SM00332 EMBL:AC015449 EMBL:AY150472 PIR:E96514 SPTR:Q9FX08	0
Ljwgs_002163.1	4.3.1.28	PPP1C protein phosphatase 1, catalytic subunit [EC:3.1.3.16] [GO:0017018]	ath:At4g26080	F20B18.190; protein phosphatase 2C ABI1 / PP2C ABI1 / abscisic acid-insensitive 1 (ABI1) [EC:3.1.3.16] [KO:K01090]	5e-20	YER089c_1	COG0631	8e-11	PP2C1_ARATH	Abscisicacidsignalingpathway;Hydrolase;Magnesium;Manganese;Metal-binding;Multigenefamily;Proteinphosphatase,Protein phosphatase 2C ABI1 (EC 3.1.3.16) (PP2C) (Abscisic acid- insensitive 1).	3e-20	GO_ID:20992	TAIR|gene:2203765 SPTR:Q9FX08 symbol:AT1G47380.1 [GO:0000004 "biological process unknown" evidence=ND] [GO:0008372 "cellular component unknown" evidence=ND] [GO:0015071 "protein phosphatase type 2C activity" evidence=ISS] Pfam:PF00481 InterPro:IPR001932 SMART:SM00331 SMART:SM00332 EMBL:AC015449 EMBL:AY150472 PIR:E96514 SPTR:Q9FX08	0
Ljwgs_002163.1	4.3.3.12.1	PPP2C protein phosphatase 2 (formerly 2A), catalytic subunit [EC:3.1.3.16] [GO:0000158]	ath:At4g26080	F20B18.190; protein phosphatase 2C ABI1 / PP2C ABI1 / abscisic acid-insensitive 1 (ABI1) [EC:3.1.3.16] [KO:K01090]	5e-20	YER089c_1	COG0631	8e-11	PP2C1_ARATH	Abscisicacidsignalingpathway;Hydrolase;Magnesium;Manganese;Metal-binding;Multigenefamily;Proteinphosphatase,Protein phosphatase 2C ABI1 (EC 3.1.3.16) (PP2C) (Abscisic acid- insensitive 1).	3e-20	GO_ID:20992	TAIR|gene:2203765 SPTR:Q9FX08 symbol:AT1G47380.1 [GO:0000004 "biological process unknown" evidence=ND] [GO:0008372 "cellular component unknown" evidence=ND] [GO:0015071 "protein phosphatase type 2C activity" evidence=ISS] Pfam:PF00481 InterPro:IPR001932 SMART:SM00331 SMART:SM00332 EMBL:AC015449 EMBL:AY150472 PIR:E96514 SPTR:Q9FX08	0
Ljwgs_002163.1	4.2.5.36.1	PPP3C, CNA protein phosphatase 3, catalytic subunit [EC:3.1.3.16]	ath:At4g26080	F20B18.190; protein phosphatase 2C ABI1 / PP2C ABI1 / abscisic acid-insensitive 1 (ABI1) [EC:3.1.3.16] [KO:K01090]	5e-20	YER089c_1	COG0631	8e-11	PP2C1_ARATH	Abscisicacidsignalingpathway;Hydrolase;Magnesium;Manganese;Metal-binding;Multigenefamily;Proteinphosphatase,Protein phosphatase 2C ABI1 (EC 3.1.3.16) (PP2C) (Abscisic acid- insensitive 1).	3e-20	GO_ID:20992	TAIR|gene:2203765 SPTR:Q9FX08 symbol:AT1G47380.1 [GO:0000004 "biological process unknown" evidence=ND] [GO:0008372 "cellular component unknown" evidence=ND] [GO:0015071 "protein phosphatase type 2C activity" evidence=ISS] Pfam:PF00481 InterPro:IPR001932 SMART:SM00331 SMART:SM00332 EMBL:AC015449 EMBL:AY150472 PIR:E96514 SPTR:Q9FX08	0
Ljwgs_002163.1	4.1.3.45	PPP1C protein phosphatase 1, catalytic subunit [EC:3.1.3.16] [GO:0017018]	ath:At4g26080	F20B18.190; protein phosphatase 2C ABI1 / PP2C ABI1 / abscisic acid-insensitive 1 (ABI1) [EC:3.1.3.16] [KO:K01090]	5e-20	YER089c_1	COG0631	8e-11	PP2C1_ARATH	Abscisicacidsignalingpathway;Hydrolase;Magnesium;Manganese;Metal-binding;Multigenefamily;Proteinphosphatase,Protein phosphatase 2C ABI1 (EC 3.1.3.16) (PP2C) (Abscisic acid- insensitive 1).	3e-20	GO_ID:20992	TAIR|gene:2203765 SPTR:Q9FX08 symbol:AT1G47380.1 [GO:0000004 "biological process unknown" evidence=ND] [GO:0008372 "cellular component unknown" evidence=ND] [GO:0015071 "protein phosphatase type 2C activity" evidence=ISS] Pfam:PF00481 InterPro:IPR001932 SMART:SM00331 SMART:SM00332 EMBL:AC015449 EMBL:AY150472 PIR:E96514 SPTR:Q9FX08	0
Ljwgs_002163.1	3.2.9.102	PPP3C, CNA protein phosphatase 3, catalytic subunit [EC:3.1.3.16]	ath:At4g26080	F20B18.190; protein phosphatase 2C ABI1 / PP2C ABI1 / abscisic acid-insensitive 1 (ABI1) [EC:3.1.3.16] [KO:K01090]	5e-20	YER089c_1	COG0631	8e-11	PP2C1_ARATH	Abscisicacidsignalingpathway;Hydrolase;Magnesium;Manganese;Metal-binding;Multigenefamily;Proteinphosphatase,Protein phosphatase 2C ABI1 (EC 3.1.3.16) (PP2C) (Abscisic acid- insensitive 1).	3e-20	GO_ID:20992	TAIR|gene:2203765 SPTR:Q9FX08 symbol:AT1G47380.1 [GO:0000004 "biological process unknown" evidence=ND] [GO:0008372 "cellular component unknown" evidence=ND] [GO:0015071 "protein phosphatase type 2C activity" evidence=ISS] Pfam:PF00481 InterPro:IPR001932 SMART:SM00331 SMART:SM00332 EMBL:AC015449 EMBL:AY150472 PIR:E96514 SPTR:Q9FX08	0
Ljwgs_002163.1	3.2.14.10.1	PPP3C, CNA protein phosphatase 3, catalytic subunit [EC:3.1.3.16]	ath:At4g26080	F20B18.190; protein phosphatase 2C ABI1 / PP2C ABI1 / abscisic acid-insensitive 1 (ABI1) [EC:3.1.3.16] [KO:K01090]	5e-20	YER089c_1	COG0631	8e-11	PP2C1_ARATH	Abscisicacidsignalingpathway;Hydrolase;Magnesium;Manganese;Metal-binding;Multigenefamily;Proteinphosphatase,Protein phosphatase 2C ABI1 (EC 3.1.3.16) (PP2C) (Abscisic acid- insensitive 1).	3e-20	GO_ID:20992	TAIR|gene:2203765 SPTR:Q9FX08 symbol:AT1G47380.1 [GO:0000004 "biological process unknown" evidence=ND] [GO:0008372 "cellular component unknown" evidence=ND] [GO:0015071 "protein phosphatase type 2C activity" evidence=ISS] Pfam:PF00481 InterPro:IPR001932 SMART:SM00331 SMART:SM00332 EMBL:AC015449 EMBL:AY150472 PIR:E96514 SPTR:Q9FX08	0
Ljwgs_135723.1	1.10.7.6	E2.4.1.91 flavonol 3-O-glucosyltransferase [EC:2.4.1.91] [GO:0047893] [CAZy:GT1]	ath:At4g15280	FCAALL.255; UDP-glucoronosyl/UDP-glucosyl transferase family protein [EC:2.4.1.91] [KO:K00724]	3e-13				COGT3_ARATH	Glycosyltransferase;Membrane;Transferase;Transmembrane,Cytokinin-O-glucosyltransferase 3 (EC 2.4.1.-) (UDP- glycosyltransferase 73C5) (Deoxynivalenol-glucosyl-transferase) (Zeatin O-glucosyltransferase 3) (AtZOG3).	2e-38	GO_ID:47578	TAIR|gene:3704415 SPTR:Q94C57 symbol:AT4G34135.1 [GO:0008194 "UDP-glycosyltransferase activity" evidence=ISS] InterPro:IPR002213 Pfam:PF00201 GO:GO:0008152 PROSITE:PS00375 EMBL:AY035164 EMBL:AY142692 EMBL:AY339370 SPTR:Q94C57	7e-44
chr1.CM0593.21	1.9.4.15	E2.7.1.- [EC:2.7.1.-] [COG:COG0515 COG1493]	ath:At5g02290	T1E22.50; protein kinase, putative [EC:2.7.1.37] [KO:K00870]	2e-46	YJL095w	COG0515	3e-18	NORK_PEA	ATP-binding;Coiledcoil;Kinase;Leucine-richrepeat;Membrane;Nodulation;Nucleotide-binding;Repeat;Serine/threonine-proteinkinase;Signal;Transferase;Transmembrane,Nodulation receptor kinase precursor (EC 2.7.1.-).	2e-50	GO_ID:42172	TAIR|gene:2204563 SPTR:Q9SA72 symbol:AT1G30570.1 [GO:0016301 "kinase activity" evidence=ISS] InterPro:IPR000719 InterPro:IPR008271 Prosite:PS00108 Prosite:PS00107 ProDom:PD000001 PROSITE:PS50011 HSSP:Q62838 EMBL:AC007060 PIR:H86430 SPTR:Q9SA72	2e-53
chr1.CM0593.21	1.7.8.19	WAAY, rfaY lipopolysaccharide core biosynthesis protein RFAY [EC:2.7.-.-] [COG:COG0515]	ath:At5g02290	T1E22.50; protein kinase, putative [EC:2.7.1.37] [KO:K00870]	2e-46	YJL095w	COG0515	3e-18	NORK_PEA	ATP-binding;Coiledcoil;Kinase;Leucine-richrepeat;Membrane;Nodulation;Nucleotide-binding;Repeat;Serine/threonine-proteinkinase;Signal;Transferase;Transmembrane,Nodulation receptor kinase precursor (EC 2.7.1.-).	2e-50	GO_ID:42172	TAIR|gene:2204563 SPTR:Q9SA72 symbol:AT1G30570.1 [GO:0016301 "kinase activity" evidence=ISS] InterPro:IPR000719 InterPro:IPR008271 Prosite:PS00108 Prosite:PS00107 ProDom:PD000001 PROSITE:PS50011 HSSP:Q62838 EMBL:AC007060 PIR:H86430 SPTR:Q9SA72	2e-53
chr1.CM0593.21	1.1.17.19	E2.7.1.- [EC:2.7.1.-] [COG:COG0515 COG1493]	ath:At5g02290	T1E22.50; protein kinase, putative [EC:2.7.1.37] [KO:K00870]	2e-46	YJL095w	COG0515	3e-18	NORK_PEA	ATP-binding;Coiledcoil;Kinase;Leucine-richrepeat;Membrane;Nodulation;Nucleotide-binding;Repeat;Serine/threonine-proteinkinase;Signal;Transferase;Transmembrane,Nodulation receptor kinase precursor (EC 2.7.1.-).	2e-50	GO_ID:42172	TAIR|gene:2204563 SPTR:Q9SA72 symbol:AT1G30570.1 [GO:0016301 "kinase activity" evidence=ISS] InterPro:IPR000719 InterPro:IPR008271 Prosite:PS00108 Prosite:PS00107 ProDom:PD000001 PROSITE:PS50011 HSSP:Q62838 EMBL:AC007060 PIR:H86430 SPTR:Q9SA72	2e-53
chr1.CM0593.21	1.11.16.8	E2.7.1.- [EC:2.7.1.-] [COG:COG0515 COG1493]	ath:At5g02290	T1E22.50; protein kinase, putative [EC:2.7.1.37] [KO:K00870]	2e-46	YJL095w	COG0515	3e-18	NORK_PEA	ATP-binding;Coiledcoil;Kinase;Leucine-richrepeat;Membrane;Nodulation;Nucleotide-binding;Repeat;Serine/threonine-proteinkinase;Signal;Transferase;Transmembrane,Nodulation receptor kinase precursor (EC 2.7.1.-).	2e-50	GO_ID:42172	TAIR|gene:2204563 SPTR:Q9SA72 symbol:AT1G30570.1 [GO:0016301 "kinase activity" evidence=ISS] InterPro:IPR000719 InterPro:IPR008271 Prosite:PS00108 Prosite:PS00107 ProDom:PD000001 PROSITE:PS50011 HSSP:Q62838 EMBL:AC007060 PIR:H86430 SPTR:Q9SA72	2e-53
chr1.CM0593.21	4.2.4	Cell cycle [CLASS:04110] [PATH:hsa04110] [COG:COG0515]	ath:At5g02290	T1E22.50; protein kinase, putative [EC:2.7.1.37] [KO:K00870]	2e-46	YJL095w	COG0515	3e-18	NORK_PEA	ATP-binding;Coiledcoil;Kinase;Leucine-richrepeat;Membrane;Nodulation;Nucleotide-binding;Repeat;Serine/threonine-proteinkinase;Signal;Transferase;Transmembrane,Nodulation receptor kinase precursor (EC 2.7.1.-).	2e-50	GO_ID:42172	TAIR|gene:2204563 SPTR:Q9SA72 symbol:AT1G30570.1 [GO:0016301 "kinase activity" evidence=ISS] InterPro:IPR000719 InterPro:IPR008271 Prosite:PS00108 Prosite:PS00107 ProDom:PD000001 PROSITE:PS50011 HSSP:Q62838 EMBL:AC007060 PIR:H86430 SPTR:Q9SA72	2e-53
chr3.TM1768.8	1.1.9.28	E3.2.1.14 chitinase [EC:3.2.1.14] [COG:COG3325] [GO:0004568 0008843] [CAZy:GH19]	ath:At3g54420	T12E18.110; class IV chitinase (CHIV) [EC:3.2.1.14] [KO:K01183]	3e-94				CHI4_PHAVU	Carbohydratemetabolism;Chitindegradation;Chitin-binding;Glycosidase;Hydrolase;Multigenefamily;Polysaccharidedegradation;Signal,Endochitinase PR4 precursor (EC 3.2.1.14).	3e-97	GO_ID:48986	TAIR|gene:3701783 SPTR:Q9M2U5 symbol:AT3G54420.1 [GO:0009626 "hypersensitive response" evidence=TAS] [GO:0004568 "chitinase activity" evidence=ISS] InterPro:IPR001002 InterPro:IPR000726 Pfam:PF00182 ProDom:PD354900 PROSITE:PS00773 Pfam:PF00187 PRINTS:PR00451 ProDom:PD000609 PROSITE:PS00026 PROSITE:PS50941 HSSP:P27275 EMBL:AL132971 EMBL:BT010422 EMBL:AK176488 PIR:T47601 SPTR:Q9M2U5	6e-95
chr5.CM0239.28	99.1.4.1382	GO_ID:28814										GO_ID:28814	TAIR|gene:2132172 SPTR:O04712 symbol:AT4G02090.1 [GO:0005554 "molecular function unknown" evidence=ND] [GO:0008372 "cellular component unknown" evidence=ND] EMBL:AL161493 EMBL:AF001308 EMBL:AF001535 EMBL:AK117292 EMBL:BT005223 PIR:T01510 SPTR:O04712	4e-21
Ljwgs_010895.1	1.11.14.4	E1.14.-.- [EC:1.14.-.-] [COG:COG2124]	cal:orf19.7513	ALK2; n-alkane inducible cytochrome P- 450 [EC:1.14.14.1] [KO:K00493]	2e-13	VNG0422G	COG2124	5e-09	C86A1_ARATH	Heme;Iron;Membrane;Metal-binding;Monooxygenase;Multigenefamily;Oxidoreductase;Transmembrane,Cytochrome P450 86A1 (EC 1.14.-.-) (CYPLXXXVI) (P450-dependent fatty acid omega-hydroxylase).	9e-58	GO_ID:9792	TAIR|gene:2050786 SPTR:O80823 symbol:LCR "LACERATA" [GO:0008393 "fatty acid (omega-1)-hydroxylase activity" evidence=IDA] [GO:0019825 "oxygen binding" evidence=ISS] InterPro:IPR001128 Pfam:PF00067 InterPro:IPR002403 InterPro:IPR002401 PRINTS:PR00463 PRINTS:PR00385 PROSITE:PS00086 PRINTS:PR00465 EMBL:AC004665 EMBL:AJ301678 EMBL:AY064966 EMBL:BT002239 PIR:T02450 SPTR:O80823	3e-49
Ljwgs_010895.1	1.10.3.12	E1.14.-.- [EC:1.14.-.-] [COG:COG2124]	cal:orf19.7513	ALK2; n-alkane inducible cytochrome P- 450 [EC:1.14.14.1] [KO:K00493]	2e-13	VNG0422G	COG2124	5e-09	C86A1_ARATH	Heme;Iron;Membrane;Metal-binding;Monooxygenase;Multigenefamily;Oxidoreductase;Transmembrane,Cytochrome P450 86A1 (EC 1.14.-.-) (CYPLXXXVI) (P450-dependent fatty acid omega-hydroxylase).	9e-58	GO_ID:9792	TAIR|gene:2050786 SPTR:O80823 symbol:LCR "LACERATA" [GO:0008393 "fatty acid (omega-1)-hydroxylase activity" evidence=IDA] [GO:0019825 "oxygen binding" evidence=ISS] InterPro:IPR001128 Pfam:PF00067 InterPro:IPR002403 InterPro:IPR002401 PRINTS:PR00463 PRINTS:PR00385 PROSITE:PS00086 PRINTS:PR00465 EMBL:AC004665 EMBL:AJ301678 EMBL:AY064966 EMBL:BT002239 PIR:T02450 SPTR:O80823	3e-49
Ljwgs_010895.1	1.10.6.12	E1.14.-.- [EC:1.14.-.-] [COG:COG2124]	cal:orf19.7513	ALK2; n-alkane inducible cytochrome P- 450 [EC:1.14.14.1] [KO:K00493]	2e-13	VNG0422G	COG2124	5e-09	C86A1_ARATH	Heme;Iron;Membrane;Metal-binding;Monooxygenase;Multigenefamily;Oxidoreductase;Transmembrane,Cytochrome P450 86A1 (EC 1.14.-.-) (CYPLXXXVI) (P450-dependent fatty acid omega-hydroxylase).	9e-58	GO_ID:9792	TAIR|gene:2050786 SPTR:O80823 symbol:LCR "LACERATA" [GO:0008393 "fatty acid (omega-1)-hydroxylase activity" evidence=IDA] [GO:0019825 "oxygen binding" evidence=ISS] InterPro:IPR001128 Pfam:PF00067 InterPro:IPR002403 InterPro:IPR002401 PRINTS:PR00463 PRINTS:PR00385 PROSITE:PS00086 PRINTS:PR00465 EMBL:AC004665 EMBL:AJ301678 EMBL:AY064966 EMBL:BT002239 PIR:T02450 SPTR:O80823	3e-49
Ljwgs_010895.1	1.3.3.23	E1.14.14.1 unspecific monooxygenase [EC:1.14.14.1] [COG:COG2124] [GO:0050381]	cal:orf19.7513	ALK2; n-alkane inducible cytochrome P- 450 [EC:1.14.14.1] [KO:K00493]	2e-13	VNG0422G	COG2124	5e-09	C86A1_ARATH	Heme;Iron;Membrane;Metal-binding;Monooxygenase;Multigenefamily;Oxidoreductase;Transmembrane,Cytochrome P450 86A1 (EC 1.14.-.-) (CYPLXXXVI) (P450-dependent fatty acid omega-hydroxylase).	9e-58	GO_ID:9792	TAIR|gene:2050786 SPTR:O80823 symbol:LCR "LACERATA" [GO:0008393 "fatty acid (omega-1)-hydroxylase activity" evidence=IDA] [GO:0019825 "oxygen binding" evidence=ISS] InterPro:IPR001128 Pfam:PF00067 InterPro:IPR002403 InterPro:IPR002401 PRINTS:PR00463 PRINTS:PR00385 PROSITE:PS00086 PRINTS:PR00465 EMBL:AC004665 EMBL:AJ301678 EMBL:AY064966 EMBL:BT002239 PIR:T02450 SPTR:O80823	3e-49
Ljwgs_010895.1	1.1.7.13	E1.14.-.- [EC:1.14.-.-] [COG:COG2124]	cal:orf19.7513	ALK2; n-alkane inducible cytochrome P- 450 [EC:1.14.14.1] [KO:K00493]	2e-13	VNG0422G	COG2124	5e-09	C86A1_ARATH	Heme;Iron;Membrane;Metal-binding;Monooxygenase;Multigenefamily;Oxidoreductase;Transmembrane,Cytochrome P450 86A1 (EC 1.14.-.-) (CYPLXXXVI) (P450-dependent fatty acid omega-hydroxylase).	9e-58	GO_ID:9792	TAIR|gene:2050786 SPTR:O80823 symbol:LCR "LACERATA" [GO:0008393 "fatty acid (omega-1)-hydroxylase activity" evidence=IDA] [GO:0019825 "oxygen binding" evidence=ISS] InterPro:IPR001128 Pfam:PF00067 InterPro:IPR002403 InterPro:IPR002401 PRINTS:PR00463 PRINTS:PR00385 PROSITE:PS00086 PRINTS:PR00465 EMBL:AC004665 EMBL:AJ301678 EMBL:AY064966 EMBL:BT002239 PIR:T02450 SPTR:O80823	3e-49
Ljwgs_010895.1	1.5.14.29	E1.14.14.1 unspecific monooxygenase [EC:1.14.14.1] [COG:COG2124] [GO:0050381]	cal:orf19.7513	ALK2; n-alkane inducible cytochrome P- 450 [EC:1.14.14.1] [KO:K00493]	2e-13	VNG0422G	COG2124	5e-09	C86A1_ARATH	Heme;Iron;Membrane;Metal-binding;Monooxygenase;Multigenefamily;Oxidoreductase;Transmembrane,Cytochrome P450 86A1 (EC 1.14.-.-) (CYPLXXXVI) (P450-dependent fatty acid omega-hydroxylase).	9e-58	GO_ID:9792	TAIR|gene:2050786 SPTR:O80823 symbol:LCR "LACERATA" [GO:0008393 "fatty acid (omega-1)-hydroxylase activity" evidence=IDA] [GO:0019825 "oxygen binding" evidence=ISS] InterPro:IPR001128 Pfam:PF00067 InterPro:IPR002403 InterPro:IPR002401 PRINTS:PR00463 PRINTS:PR00385 PROSITE:PS00086 PRINTS:PR00465 EMBL:AC004665 EMBL:AJ301678 EMBL:AY064966 EMBL:BT002239 PIR:T02450 SPTR:O80823	3e-49
Ljwgs_010895.1	1.11.4.6	E1.14.-.- [EC:1.14.-.-] [COG:COG2124]	cal:orf19.7513	ALK2; n-alkane inducible cytochrome P- 450 [EC:1.14.14.1] [KO:K00493]	2e-13	VNG0422G	COG2124	5e-09	C86A1_ARATH	Heme;Iron;Membrane;Metal-binding;Monooxygenase;Multigenefamily;Oxidoreductase;Transmembrane,Cytochrome P450 86A1 (EC 1.14.-.-) (CYPLXXXVI) (P450-dependent fatty acid omega-hydroxylase).	9e-58	GO_ID:9792	TAIR|gene:2050786 SPTR:O80823 symbol:LCR "LACERATA" [GO:0008393 "fatty acid (omega-1)-hydroxylase activity" evidence=IDA] [GO:0019825 "oxygen binding" evidence=ISS] InterPro:IPR001128 Pfam:PF00067 InterPro:IPR002403 InterPro:IPR002401 PRINTS:PR00463 PRINTS:PR00385 PROSITE:PS00086 PRINTS:PR00465 EMBL:AC004665 EMBL:AJ301678 EMBL:AY064966 EMBL:BT002239 PIR:T02450 SPTR:O80823	3e-49
Ljwgs_010895.1	1.11.4.2	E1.14.14.1 unspecific monooxygenase [EC:1.14.14.1] [COG:COG2124] [GO:0050381]	cal:orf19.7513	ALK2; n-alkane inducible cytochrome P- 450 [EC:1.14.14.1] [KO:K00493]	2e-13	VNG0422G	COG2124	5e-09	C86A1_ARATH	Heme;Iron;Membrane;Metal-binding;Monooxygenase;Multigenefamily;Oxidoreductase;Transmembrane,Cytochrome P450 86A1 (EC 1.14.-.-) (CYPLXXXVI) (P450-dependent fatty acid omega-hydroxylase).	9e-58	GO_ID:9792	TAIR|gene:2050786 SPTR:O80823 symbol:LCR "LACERATA" [GO:0008393 "fatty acid (omega-1)-hydroxylase activity" evidence=IDA] [GO:0019825 "oxygen binding" evidence=ISS] InterPro:IPR001128 Pfam:PF00067 InterPro:IPR002403 InterPro:IPR002401 PRINTS:PR00463 PRINTS:PR00385 PROSITE:PS00086 PRINTS:PR00465 EMBL:AC004665 EMBL:AJ301678 EMBL:AY064966 EMBL:BT002239 PIR:T02450 SPTR:O80823	3e-49
chr4.CM0079.30	1.10.9.7	E3.1.1.-, aes esterase / lipase [EC:3.1.1.-] [COG:COG0657] [GO:0016298]	bur:Bcep18194_C6777	lipolytic enzyme [EC:3.1.1.3] [KO:K01046]	3e-15	Rv1400c	COG0657	2e-19	GI1L3_ARATH	Gibberellinsignalingpathway;Hydrolase;Nuclearprotein;Receptor,Probable gibberellin receptor GID1L3 (EC 3.-.-.-) (GID1-like protein 3).	3e-25	GO_ID:17377	TAIR|gene:2114449 SPTR:Q9SMN0 symbol:AT3G48690.1 [GO:0000004 "biological process unknown" evidence=ND] [GO:0008372 "cellular component unknown" evidence=ND] InterPro:IPR000379 EMBL:AL133315 EMBL:BT015037 PIR:T46213 SPTR:Q9SMN0	5e-77
chr4.CM0079.30	1.1.14.16	E3.1.1.-, aes esterase / lipase [EC:3.1.1.-] [COG:COG0657] [GO:0016298]	bur:Bcep18194_C6777	lipolytic enzyme [EC:3.1.1.3] [KO:K01046]	3e-15	Rv1400c	COG0657	2e-19	GI1L3_ARATH	Gibberellinsignalingpathway;Hydrolase;Nuclearprotein;Receptor,Probable gibberellin receptor GID1L3 (EC 3.-.-.-) (GID1-like protein 3).	3e-25	GO_ID:17377	TAIR|gene:2114449 SPTR:Q9SMN0 symbol:AT3G48690.1 [GO:0000004 "biological process unknown" evidence=ND] [GO:0008372 "cellular component unknown" evidence=ND] InterPro:IPR000379 EMBL:AL133315 EMBL:BT015037 PIR:T46213 SPTR:Q9SMN0	5e-77
chr4.CM0079.30	1.3.9.19	E3.1.1.3 triacylglycerol lipase [EC:3.1.1.3] [COG:COG1075] [GO:0004806]	bur:Bcep18194_C6777	lipolytic enzyme [EC:3.1.1.3] [KO:K01046]	3e-15	Rv1400c	COG0657	2e-19	GI1L3_ARATH	Gibberellinsignalingpathway;Hydrolase;Nuclearprotein;Receptor,Probable gibberellin receptor GID1L3 (EC 3.-.-.-) (GID1-like protein 3).	3e-25	GO_ID:17377	TAIR|gene:2114449 SPTR:Q9SMN0 symbol:AT3G48690.1 [GO:0000004 "biological process unknown" evidence=ND] [GO:0008372 "cellular component unknown" evidence=ND] InterPro:IPR000379 EMBL:AL133315 EMBL:BT015037 PIR:T46213 SPTR:Q9SMN0	5e-77
chr4.CM0079.30	1.11.7.12	E3.1.1.-, aes esterase / lipase [EC:3.1.1.-] [COG:COG0657] [GO:0016298]	bur:Bcep18194_C6777	lipolytic enzyme [EC:3.1.1.3] [KO:K01046]	3e-15	Rv1400c	COG0657	2e-19	GI1L3_ARATH	Gibberellinsignalingpathway;Hydrolase;Nuclearprotein;Receptor,Probable gibberellin receptor GID1L3 (EC 3.-.-.-) (GID1-like protein 3).	3e-25	GO_ID:17377	TAIR|gene:2114449 SPTR:Q9SMN0 symbol:AT3G48690.1 [GO:0000004 "biological process unknown" evidence=ND] [GO:0008372 "cellular component unknown" evidence=ND] InterPro:IPR000379 EMBL:AL133315 EMBL:BT015037 PIR:T46213 SPTR:Q9SMN0	5e-77
Ljwgs_081527.1	99.1.4.6482	GO_ID:51571										GO_ID:51571	TAIR|gene:2129330 SPTR:Q8VZM9 symbol:AT4G17670.1 [GO:0005554 "molecular function unknown" evidence=ND] [GO:0000004 "biological process unknown" evidence=ND] [GO:0008372 "cellular component unknown" evidence=ND] InterPro:IPR007650 Pfam:PF04570 EMBL:AY064001 EMBL:AY117186 SPTR:Q8VZM9	3e-35
Ljwgs_020891.1	99.1.4.2346	GO_ID:10736										GO_ID:10736	TAIR|gene:3433501 SPTR:Q9LNP3 symbol:AT1G17620 [GO:0000004 "biological process unknown" evidence=ND] [GO:0008372 "cellular component unknown" evidence=ND] [GO:0005554 "molecular function unknown" evidence=ND] InterPro:IPR010847 Pfam:PF07320 EMBL:AC022492 EMBL:AY052685 EMBL:AF446896 SPTR:Q9LNP3	1e-37
chr3.CM0724.24	99.1.4.3116	GO_ID:41350										GO_ID:41350	TAIR|gene:2020152 SPTR:Q9SLL2 symbol:AT1G54200.1 [GO:0005554 "molecular function unknown" evidence=ND] [GO:0000004 "biological process unknown" evidence=ND] [GO:0008372 "cellular component unknown" evidence=ND] EMBL:AC005287 PIR:C96583 SPTR:Q9SLL2	3e-43
Ljwgs_056506.1	1.3.9.19	E3.1.1.3 triacylglycerol lipase [EC:3.1.1.3] [COG:COG1075] [GO:0004806]										GO_ID:36094	TAIR|gene:2101337 SPTR:Q9SMU2 symbol:AT3G49050.1 [GO:0005516 "calmodulin binding" evidence=ISS] [GO:0004806 "triacylglycerol lipase activity" evidence=ISS] [GO:0006629 "lipid metabolism" evidence=ISS] InterPro:IPR002921 InterPro:IPR005592 Pfam:PF01764 Pfam:PF03893 EMBL:AL132967 EMBL:BT006185 EMBL:BT008521 PIR:T46125 SPTR:Q9SMU2	9e-115
chr4.CM0333.13.1	99.1.4.8309	GO_ID:5301										GO_ID:5301	TAIR|gene:2086156 SPTR:Q9LSN5 symbol:AT3G17120.1 [GO:0000004 "biological process unknown" evidence=ND] [GO:0008372 "cellular component unknown" evidence=ND] [GO:0005554 "molecular function unknown" evidence=ND] EMBL:AB026636 EMBL:AF462799 SPTR:Q9LSN5	4e-11
chr3.CM0152.32	99.1.4.5665	GO_ID:38348										GO_ID:38348	TAIR|gene:3693990 SPTR:O80941 symbol:AT2G37730.1 [GO:0016757 "transferase activity, transferring glycosyl groups" evidence=ISS] [GO:0000004 "biological process unknown" evidence=ND] EMBL:AC004684 InterPro:IPR006740 PIR:T02539 Pfam:PF04646 SPTR:O80941	3e-87
Ljwgs_074410.1	99.1.4.5170	GO_ID:48145										GO_ID:48145	TAIR|gene:2128648 SPTR:Q9SUP0 symbol:AT4G20390.1 [GO:0005554 "molecular function unknown" evidence=ND] [GO:0000004 "biological process unknown" evidence=ND] Pfam:PF04535 InterPro:IPR006702 InterPro:IPR006459 TIGRFAMs:TIGR01569 EMBL:AL080253 EMBL:AL161553 PIR:T10581 SPTR:Q9SUP0	1e-17
chr4.CM0244.48	99.1.4.1772	GO_ID:26490							FUCT1_CAEEL	Completeproteome;Golgistack;Membrane;Sugartransport;Transmembrane;Transport,GDP-fucose transporter.	5e-10	GO_ID:26490	TAIR|gene:2178372 SPTR:Q9FG70 symbol:AT5G55950.1 [GO:0016020 "membrane" evidence=ISS] EMBL:AB026659 SPTR:Q9FG70	8e-137
chr4.CM0244.48	99.1.3.2.3656	FUCT1_CAEEL							FUCT1_CAEEL	Completeproteome;Golgistack;Membrane;Sugartransport;Transmembrane;Transport,GDP-fucose transporter.	5e-10	GO_ID:26490	TAIR|gene:2178372 SPTR:Q9FG70 symbol:AT5G55950.1 [GO:0016020 "membrane" evidence=ISS] EMBL:AB026659 SPTR:Q9FG70	8e-137
Ljwgs_072410.2.1	99.2	Unclassified without homolog
TM0439.11	99.2	Unclassified without homolog
chr4.CM0333.2	4.2.4.40.1	MCM2 minichromosome maintenance protein 2	ath:At1g44900	T12C22.19; DNA replication licensing factor, putative [KO:K02540]	0	YBL023c	COG1241	0	MCM2_XENLA	ATP-binding;Cellcycle;DNAreplication;DNA-binding;Metal-binding;Nuclearprotein;Nucleotide-binding;Transcription;Transcriptionregulation;Zinc;Zinc-finger,DNA replication licensing factor MCM2 (x.MCM2).	0	GO_ID:33161	UNIPROT|P49736 SPTR:P49736 symbol:MCM2_HUMAN "DNA replication licensing factor MCM2" [GO:0003677 "DNA binding" evidence=TAS] [GO:0005515 "protein binding" evidence=IPI] [GO:0006260 "DNA replication" evidence=TAS] [GO:0007049 "cell cycle" evidence=TAS] [GO:0000785 "chromatin" evidence=TAS] [GO:0005634 "nucleus" evidence=TAS] InterPro:IPR008045 InterPro:IPR001208 GO:GO:0005634 GO:GO:0000785 Pfam:PF…	0
Ljwgs_067526.1	99.2	Unclassified without homolog
chr1.CM0033.3	1.5.9.13	E4.1.1.18, ldcC lysine decarboxylase [EC:4.1.1.18] [COG:COG1982] [GO:0008923]	bcl:ABC1937	lysine decarboxylase [EC:4.1.1.18] [KO:K01582]	3e-39	PA4923	COG1611	6e-45	Y4923_PSEAE	Completeproteome;Hypotheticalprotein,Hypothetical protein PA4923.	2e-44	GO_ID:53567	TAIR|gene:2061732 SPTR:Q8L8B8 symbol:AT2G37210.1 [GO:0000004 "biological process unknown" evidence=ND] [GO:0005554 "molecular function unknown" evidence=ND] [GO:0008372 "cellular component unknown" evidence=ND] Pfam:PF03641 InterPro:IPR005269 TIGRFAMs:TIGR00730 EMBL:AY102554 EMBL:AY954818 SMR:Q8L8B8 SPTR:Q8L8B8	1e-101
chr1.CM0033.3	1.10.9.9	E4.1.1.18, ldcC lysine decarboxylase [EC:4.1.1.18] [COG:COG1982] [GO:0008923]	bcl:ABC1937	lysine decarboxylase [EC:4.1.1.18] [KO:K01582]	3e-39	PA4923	COG1611	6e-45	Y4923_PSEAE	Completeproteome;Hypotheticalprotein,Hypothetical protein PA4923.	2e-44	GO_ID:53567	TAIR|gene:2061732 SPTR:Q8L8B8 symbol:AT2G37210.1 [GO:0000004 "biological process unknown" evidence=ND] [GO:0005554 "molecular function unknown" evidence=ND] [GO:0008372 "cellular component unknown" evidence=ND] Pfam:PF03641 InterPro:IPR005269 TIGRFAMs:TIGR00730 EMBL:AY102554 EMBL:AY954818 SMR:Q8L8B8 SPTR:Q8L8B8	1e-101
Ljwgs_068281.1	3.2.2.35	E3.1.1.4, PLA2G phospholipase A2 [EC:3.1.1.4] [GO:0004623]	bpm:BURPS1710b_A0715	patatin-like phospholipase [EC:3.1.1.4] [KO:K01047]	2e-09	VC0178	COG3621	2e-18	PAT5_SOLTU	Glycoprotein;Hydrolase;Multigenefamily;Signal;Storageprotein,Patatin T5 precursor (Potato tuber protein).	1e-65	GO_ID:54494	TAIR|gene:2066285 SPTR:O48723 symbol:AT2G26560.1 [GO:0008372 "cellular component unknown" evidence=ND] [GO:0045735 "nutrient reservoir activity" evidence=ISS] InterPro:IPR002641 Pfam:PF01734 EMBL:AC002505 EMBL:AY062644 EMBL:AY093305 PIR:T00989 HSSP:Q8LPW4 SPTR:O48723	6e-82
Ljwgs_068281.1	1.3.10.34	E3.1.1.4, PLA2G phospholipase A2 [EC:3.1.1.4] [GO:0004623]	bpm:BURPS1710b_A0715	patatin-like phospholipase [EC:3.1.1.4] [KO:K01047]	2e-09	VC0178	COG3621	2e-18	PAT5_SOLTU	Glycoprotein;Hydrolase;Multigenefamily;Signal;Storageprotein,Patatin T5 precursor (Potato tuber protein).	1e-65	GO_ID:54494	TAIR|gene:2066285 SPTR:O48723 symbol:AT2G26560.1 [GO:0008372 "cellular component unknown" evidence=ND] [GO:0045735 "nutrient reservoir activity" evidence=ISS] InterPro:IPR002641 Pfam:PF01734 EMBL:AC002505 EMBL:AY062644 EMBL:AY093305 PIR:T00989 HSSP:Q8LPW4 SPTR:O48723	6e-82
Ljwgs_068281.1	1.3.11.17	E3.1.1.4, PLA2G phospholipase A2 [EC:3.1.1.4] [GO:0004623]	bpm:BURPS1710b_A0715	patatin-like phospholipase [EC:3.1.1.4] [KO:K01047]	2e-09	VC0178	COG3621	2e-18	PAT5_SOLTU	Glycoprotein;Hydrolase;Multigenefamily;Signal;Storageprotein,Patatin T5 precursor (Potato tuber protein).	1e-65	GO_ID:54494	TAIR|gene:2066285 SPTR:O48723 symbol:AT2G26560.1 [GO:0008372 "cellular component unknown" evidence=ND] [GO:0045735 "nutrient reservoir activity" evidence=ISS] InterPro:IPR002641 Pfam:PF01734 EMBL:AC002505 EMBL:AY062644 EMBL:AY093305 PIR:T00989 HSSP:Q8LPW4 SPTR:O48723	6e-82
Ljwgs_051803.1	2.4.1.5.1	POLE1 DNA polymerase epsilon, subunit A [COG:COG0417]	ath:At2g27120	T20P8.17; DNA-directed DNA polymerase epsilon catalytic subunit, putative [EC:2.7.7.7] [KO:K02324]	8e-10							GO_ID:13366	TAIR|gene:2059313 SPTR:Q9ZVC8 symbol:POL2B [GO:0003887 "DNA-directed DNA polymerase activity" evidence=ISS] InterPro:IPR006172 InterPro:IPR006134 Pfam:PF00136 InterPro:IPR006133 InterPro:IPR001917 HSSP:Q56366 Pfam:PF03104 SMART:SM00486 PROSITE:PS00599 EMBL:AC005623 PIR:A84669 SPTR:Q9ZVC8	2e-10
Ljwgs_051803.1	1.4.2.18.7	POLE DNA polymerase epsilon complex	ath:At2g27120	T20P8.17; DNA-directed DNA polymerase epsilon catalytic subunit, putative [EC:2.7.7.7] [KO:K02324]	8e-10							GO_ID:13366	TAIR|gene:2059313 SPTR:Q9ZVC8 symbol:POL2B [GO:0003887 "DNA-directed DNA polymerase activity" evidence=ISS] InterPro:IPR006172 InterPro:IPR006134 Pfam:PF00136 InterPro:IPR006133 InterPro:IPR001917 HSSP:Q56366 Pfam:PF03104 SMART:SM00486 PROSITE:PS00599 EMBL:AC005623 PIR:A84669 SPTR:Q9ZVC8	2e-10
Ljwgs_051803.1	1.4.1.20.7	POLE DNA polymerase epsilon complex	ath:At2g27120	T20P8.17; DNA-directed DNA polymerase epsilon catalytic subunit, putative [EC:2.7.7.7] [KO:K02324]	8e-10							GO_ID:13366	TAIR|gene:2059313 SPTR:Q9ZVC8 symbol:POL2B [GO:0003887 "DNA-directed DNA polymerase activity" evidence=ISS] InterPro:IPR006172 InterPro:IPR006134 Pfam:PF00136 InterPro:IPR006133 InterPro:IPR001917 HSSP:Q56366 Pfam:PF03104 SMART:SM00486 PROSITE:PS00599 EMBL:AC005623 PIR:A84669 SPTR:Q9ZVC8	2e-10
Ljwgs_051803.1	2.4.1.1	DNA-directed DNA polymerase activity [GO:0003887]	ath:At2g27120	T20P8.17; DNA-directed DNA polymerase epsilon catalytic subunit, putative [EC:2.7.7.7] [KO:K02324]	8e-10							GO_ID:13366	TAIR|gene:2059313 SPTR:Q9ZVC8 symbol:POL2B [GO:0003887 "DNA-directed DNA polymerase activity" evidence=ISS] InterPro:IPR006172 InterPro:IPR006134 Pfam:PF00136 InterPro:IPR006133 InterPro:IPR001917 HSSP:Q56366 Pfam:PF03104 SMART:SM00486 PROSITE:PS00599 EMBL:AC005623 PIR:A84669 SPTR:Q9ZVC8	2e-10
Ljwgs_004063.1	99.1.3.2.2325	BBM_ARATH							BBM_ARATH	Developmentalprotein;DNA-binding;Nuclearprotein;Repeat;Transcription;Transcriptionregulation,Protein BABY BOOM (AtBBM).	3e-10	GO_ID:40577	TAIR|gene:2137558 SPTR:Q42462 symbol:AT4G37750.1 [GO:0003677 "DNA binding" evidence=ISS;TAS] [GO:0003700 "transcription factor activity" evidence=ISS;TAS] [GO:0005634 "nucleus" evidence=IC;IDA] [GO:0006355 "regulation of transcription, DNA-dependent" evidence=ISS;TAS] [GO:0007276 "gametogenesis" evidence=IMP] [GO:0009887 "organ morphogenesis" evidence=IMP] InterPro:IPR001471 Pfam:PF00847 GO:GO:00…	9e-11
Ljwgs_004063.1	99.1.4.1821	GO_ID:40577							BBM_ARATH	Developmentalprotein;DNA-binding;Nuclearprotein;Repeat;Transcription;Transcriptionregulation,Protein BABY BOOM (AtBBM).	3e-10	GO_ID:40577	TAIR|gene:2137558 SPTR:Q42462 symbol:AT4G37750.1 [GO:0003677 "DNA binding" evidence=ISS;TAS] [GO:0003700 "transcription factor activity" evidence=ISS;TAS] [GO:0005634 "nucleus" evidence=IC;IDA] [GO:0006355 "regulation of transcription, DNA-dependent" evidence=ISS;TAS] [GO:0007276 "gametogenesis" evidence=IMP] [GO:0009887 "organ morphogenesis" evidence=IMP] InterPro:IPR001471 Pfam:PF00847 GO:GO:00…	9e-11
chr3.TM1222.5.2	1.1.11.27	E3.1.2.6, gloB hydroxyacylglutathione hydrolase [EC:3.1.2.6] [COG:COG0491] [GO:0004416]	ath:At2g43430	T1O24.17; hydroxyacylglutathione hydrolase, mitochondrial / glyoxalase II (GLX2-1) [EC:3.1.2.6] [KO:K01069]	5e-33	sll1019	COG0491	3e-10	GLO2M_ARATH	Hydrolase;Iron;Manganese;Metal-binding;Mitochondrion;Transitpeptide;Zinc,Hydroxyacylglutathione hydrolase 1, mitochondrial precursor (EC 3.1.2.6) (Glyoxalase II) (Glx II).	3e-33	GO_ID:42692	TAIR|gene:2061269 SPTR:Q9SID3 symbol:GLX2-5 "GLYOXALASE 2-5" [GO:0004416 "hydroxyacylglutathione hydrolase activity" evidence=ISS;IDA] [GO:0019243 "methylglyoxal catabolism to D-lactate" evidence=ISS] [GO:0005739 "mitochondrion" evidence=NAS] [GO:0005506 "iron ion binding" evidence=IDA] [GO:0008270 "zinc ion binding" evidence=IDA] Pfam:PF00753 InterPro:IPR001279 EMBL:AC007169 EMBL:AY072200 EMBL:A…	7e-32
chr3.TM1222.5.2	1.8.4.5	ACTIV cyclase [EC:4.-.-.-] [COG:COG0491]	ath:At2g43430	T1O24.17; hydroxyacylglutathione hydrolase, mitochondrial / glyoxalase II (GLX2-1) [EC:3.1.2.6] [KO:K01069]	5e-33	sll1019	COG0491	3e-10	GLO2M_ARATH	Hydrolase;Iron;Manganese;Metal-binding;Mitochondrion;Transitpeptide;Zinc,Hydroxyacylglutathione hydrolase 1, mitochondrial precursor (EC 3.1.2.6) (Glyoxalase II) (Glx II).	3e-33	GO_ID:42692	TAIR|gene:2061269 SPTR:Q9SID3 symbol:GLX2-5 "GLYOXALASE 2-5" [GO:0004416 "hydroxyacylglutathione hydrolase activity" evidence=ISS;IDA] [GO:0019243 "methylglyoxal catabolism to D-lactate" evidence=ISS] [GO:0005739 "mitochondrion" evidence=NAS] [GO:0005506 "iron ion binding" evidence=IDA] [GO:0008270 "zinc ion binding" evidence=IDA] Pfam:PF00753 InterPro:IPR001279 EMBL:AC007169 EMBL:AY072200 EMBL:A…	7e-32
Ljwgs_118882.1	99.2	Unclassified without homolog
gi45616960	99.2	Unclassified without homolog
Ljwgs_140166.1	99.1.4.4359	GO_ID:21838										GO_ID:21838	TAIR|gene:2182028 SPTR:Q8RX84 symbol:AT5G28150.1 [GO:0000004 "biological process unknown" evidence=ND] InterPro:IPR002048 Prosite:PS00018 InterPro:IPR008586 Pfam:PF05910 EMBL:AY090242 EMBL:BT000579 SPTR:Q8RX84	6e-76
Ljwgs_028459.1	4.2.4.16.3	CDC20 cell division cycle 20, cofactor of APC complex [COG:COG2319]	hsa:51343	FZR1; fizzy/cell division cycle 20 related 1 (Drosophila) [KO:K03364]	2e-31	YGL116w	COG2319	1e-18	FZR_HUMAN	Alternativesplicing;Cellcycle;Celldivision;Mitosis;Phosphorylation;Repeat;Ublconjugationpathway;WDrepeat,Fizzy-related protein homolog (Fzr) (Cdh1/Hct1 homolog) (hCDH1) (CDC20-like protein 1).	1e-31	GO_ID:12913	TAIR|gene:2159077 SPTR:Q8LPL5 symbol:AT5G13840.1 [GO:0004871 "signal transducer activity" evidence=ISS] [GO:0005834 "heterotrimeric G-protein complex" evidence=ISS] [GO:0007165 "signal transduction" evidence=ISS] InterPro:IPR001680 Pfam:PF00400 PRINTS:PR00320 ProDom:PD000018 SMART:SM00320 PROSITE:PS00678 PROSITE:PS50082 PROSITE:PS50294 InterPro:IPR000002 ProDom:PD004563 EMBL:AY099581 EMBL:BT00216…	4e-88
Ljwgs_028459.1	4.2.4.46.2	CDC4 SCF complex F-box protein CDC4 [COG:COG2319]	hsa:51343	FZR1; fizzy/cell division cycle 20 related 1 (Drosophila) [KO:K03364]	2e-31	YGL116w	COG2319	1e-18	FZR_HUMAN	Alternativesplicing;Cellcycle;Celldivision;Mitosis;Phosphorylation;Repeat;Ublconjugationpathway;WDrepeat,Fizzy-related protein homolog (Fzr) (Cdh1/Hct1 homolog) (hCDH1) (CDC20-like protein 1).	1e-31	GO_ID:12913	TAIR|gene:2159077 SPTR:Q8LPL5 symbol:AT5G13840.1 [GO:0004871 "signal transducer activity" evidence=ISS] [GO:0005834 "heterotrimeric G-protein complex" evidence=ISS] [GO:0007165 "signal transduction" evidence=ISS] InterPro:IPR001680 Pfam:PF00400 PRINTS:PR00320 ProDom:PD000018 SMART:SM00320 PROSITE:PS00678 PROSITE:PS50082 PROSITE:PS50294 InterPro:IPR000002 ProDom:PD004563 EMBL:AY099581 EMBL:BT00216…	4e-88
Ljwgs_028459.1	4.2.4.16.5	CDH1 cell division cycle 20 homolog 1, cofactor of APC complex	hsa:51343	FZR1; fizzy/cell division cycle 20 related 1 (Drosophila) [KO:K03364]	2e-31	YGL116w	COG2319	1e-18	FZR_HUMAN	Alternativesplicing;Cellcycle;Celldivision;Mitosis;Phosphorylation;Repeat;Ublconjugationpathway;WDrepeat,Fizzy-related protein homolog (Fzr) (Cdh1/Hct1 homolog) (hCDH1) (CDC20-like protein 1).	1e-31	GO_ID:12913	TAIR|gene:2159077 SPTR:Q8LPL5 symbol:AT5G13840.1 [GO:0004871 "signal transducer activity" evidence=ISS] [GO:0005834 "heterotrimeric G-protein complex" evidence=ISS] [GO:0007165 "signal transduction" evidence=ISS] InterPro:IPR001680 Pfam:PF00400 PRINTS:PR00320 ProDom:PD000018 SMART:SM00320 PROSITE:PS00678 PROSITE:PS50082 PROSITE:PS50294 InterPro:IPR000002 ProDom:PD004563 EMBL:AY099581 EMBL:BT00216…	4e-88
Ljwgs_028459.1	2.3.7.9	CDH1 cell division cycle 20 homolog 1, cofactor of APC complex	hsa:51343	FZR1; fizzy/cell division cycle 20 related 1 (Drosophila) [KO:K03364]	2e-31	YGL116w	COG2319	1e-18	FZR_HUMAN	Alternativesplicing;Cellcycle;Celldivision;Mitosis;Phosphorylation;Repeat;Ublconjugationpathway;WDrepeat,Fizzy-related protein homolog (Fzr) (Cdh1/Hct1 homolog) (hCDH1) (CDC20-like protein 1).	1e-31	GO_ID:12913	TAIR|gene:2159077 SPTR:Q8LPL5 symbol:AT5G13840.1 [GO:0004871 "signal transducer activity" evidence=ISS] [GO:0005834 "heterotrimeric G-protein complex" evidence=ISS] [GO:0007165 "signal transduction" evidence=ISS] InterPro:IPR001680 Pfam:PF00400 PRINTS:PR00320 ProDom:PD000018 SMART:SM00320 PROSITE:PS00678 PROSITE:PS50082 PROSITE:PS50294 InterPro:IPR000002 ProDom:PD004563 EMBL:AY099581 EMBL:BT00216…	4e-88
Ljwgs_028459.1	2.3.7.8	CDC20 cell division cycle 20, cofactor of APC complex [COG:COG2319]	hsa:51343	FZR1; fizzy/cell division cycle 20 related 1 (Drosophila) [KO:K03364]	2e-31	YGL116w	COG2319	1e-18	FZR_HUMAN	Alternativesplicing;Cellcycle;Celldivision;Mitosis;Phosphorylation;Repeat;Ublconjugationpathway;WDrepeat,Fizzy-related protein homolog (Fzr) (Cdh1/Hct1 homolog) (hCDH1) (CDC20-like protein 1).	1e-31	GO_ID:12913	TAIR|gene:2159077 SPTR:Q8LPL5 symbol:AT5G13840.1 [GO:0004871 "signal transducer activity" evidence=ISS] [GO:0005834 "heterotrimeric G-protein complex" evidence=ISS] [GO:0007165 "signal transduction" evidence=ISS] InterPro:IPR001680 Pfam:PF00400 PRINTS:PR00320 ProDom:PD000018 SMART:SM00320 PROSITE:PS00678 PROSITE:PS50082 PROSITE:PS50294 InterPro:IPR000002 ProDom:PD004563 EMBL:AY099581 EMBL:BT00216…	4e-88
Ljwgs_028459.1	2.3.7.11	CDC4 SCF complex F-box protein CDC4 [COG:COG2319]	hsa:51343	FZR1; fizzy/cell division cycle 20 related 1 (Drosophila) [KO:K03364]	2e-31	YGL116w	COG2319	1e-18	FZR_HUMAN	Alternativesplicing;Cellcycle;Celldivision;Mitosis;Phosphorylation;Repeat;Ublconjugationpathway;WDrepeat,Fizzy-related protein homolog (Fzr) (Cdh1/Hct1 homolog) (hCDH1) (CDC20-like protein 1).	1e-31	GO_ID:12913	TAIR|gene:2159077 SPTR:Q8LPL5 symbol:AT5G13840.1 [GO:0004871 "signal transducer activity" evidence=ISS] [GO:0005834 "heterotrimeric G-protein complex" evidence=ISS] [GO:0007165 "signal transduction" evidence=ISS] InterPro:IPR001680 Pfam:PF00400 PRINTS:PR00320 ProDom:PD000018 SMART:SM00320 PROSITE:PS00678 PROSITE:PS50082 PROSITE:PS50294 InterPro:IPR000002 ProDom:PD004563 EMBL:AY099581 EMBL:BT00216…	4e-88
Ljwgs_061423.1	99.1.3.2.1901	CPSF1_ARATH							CPSF1_ARATH	mRNAprocessing;Nuclearprotein;RNA-binding,Probable cleavage and polyadenylation specificity factor, 160 kDa subunit (CPSF 160 kDa subunit).	1e-29
Ljwgs_063587.1	1.9.10.63	E1.16.3.1, CP ferroxidase [EC:1.16.3.1] [GO:0004322 0004323]							FRI4_SOYBN	Chloroplast;Iron;Ironstorage;Metal-binding;Oxidoreductase;Plastid;Transitpeptide,Ferritin-4, chloroplast precursor (EC 1.16.3.1) (SFerH-4).	3e-21	GO_ID:11362	TAIR|gene:3437394 SPTR:Q9S756 symbol:ATFER4 [GO:0006826 "iron ion transport" evidence=ISS] [GO:0006879 "iron ion homeostasis" evidence=ISS] [GO:0008199 "ferric iron binding" evidence=ISS] [GO:0010039 "response to iron ion" evidence=IEP] [GO:0009507 "chloroplast" evidence=ISS] InterPro:IPR001519 InterPro:IPR008331 Pfam:PF00210 HSSP:P02794 InterPro:IPR009040 ProDom:PD000971 PROSITE:PS00540 PROSITE:…	6e-20
gi45403501	99.2	Unclassified without homolog
chr1.TM1305.9.2	4.2.4.64	CAK1 serine/threonine-protein kinase CAK1 [GO:0004693]							CCND3_ARATH	Cellcycle;Celldivision;Cyclin;Multigenefamily,Cyclin delta-3.	8e-14	GO_ID:15561	TAIR|gene:2083127 SPTR:Q9SN11 symbol:AT3G50070.1 [GO:0000074 "regulation of progression through cell cycle" evidence=ISS] [GO:0004693 "cyclin-dependent protein kinase activity" evidence=ISS] InterPro:IPR006671 InterPro:IPR004367 GO:GO:0005634 GO:GO:0000910 Pfam:PF02984 Pfam:PF00134 PROSITE:PS00292 InterPro:IPR006670 SMART:SM00385 EMBL:AL132978 EMBL:AY052665 EMBL:AY063729 EMBL:AY087498 PIR:T45860 …	4e-15
chr1.TM1305.9.2	4.5.2.34	CDK5 cyclin-dependent kinase 5 [GO:0004693]							CCND3_ARATH	Cellcycle;Celldivision;Cyclin;Multigenefamily,Cyclin delta-3.	8e-14	GO_ID:15561	TAIR|gene:2083127 SPTR:Q9SN11 symbol:AT3G50070.1 [GO:0000074 "regulation of progression through cell cycle" evidence=ISS] [GO:0004693 "cyclin-dependent protein kinase activity" evidence=ISS] InterPro:IPR006671 InterPro:IPR004367 GO:GO:0005634 GO:GO:0000910 Pfam:PF02984 Pfam:PF00134 PROSITE:PS00292 InterPro:IPR006670 SMART:SM00385 EMBL:AL132978 EMBL:AY052665 EMBL:AY063729 EMBL:AY087498 PIR:T45860 …	4e-15
chr1.TM1305.9.2	4.3.4.18	CDK1, CDC2 cyclin-dependent kinase 1 [GO:0004693]							CCND3_ARATH	Cellcycle;Celldivision;Cyclin;Multigenefamily,Cyclin delta-3.	8e-14	GO_ID:15561	TAIR|gene:2083127 SPTR:Q9SN11 symbol:AT3G50070.1 [GO:0000074 "regulation of progression through cell cycle" evidence=ISS] [GO:0004693 "cyclin-dependent protein kinase activity" evidence=ISS] InterPro:IPR006671 InterPro:IPR004367 GO:GO:0005634 GO:GO:0000910 Pfam:PF02984 Pfam:PF00134 PROSITE:PS00292 InterPro:IPR006670 SMART:SM00385 EMBL:AL132978 EMBL:AY052665 EMBL:AY063729 EMBL:AY087498 PIR:T45860 …	4e-15
chr1.TM1305.9.2	3.2.9.97	CDK1, CDC2 cyclin-dependent kinase 1 [GO:0004693]							CCND3_ARATH	Cellcycle;Celldivision;Cyclin;Multigenefamily,Cyclin delta-3.	8e-14	GO_ID:15561	TAIR|gene:2083127 SPTR:Q9SN11 symbol:AT3G50070.1 [GO:0000074 "regulation of progression through cell cycle" evidence=ISS] [GO:0004693 "cyclin-dependent protein kinase activity" evidence=ISS] InterPro:IPR006671 InterPro:IPR004367 GO:GO:0005634 GO:GO:0000910 Pfam:PF02984 Pfam:PF00134 PROSITE:PS00292 InterPro:IPR006670 SMART:SM00385 EMBL:AL132978 EMBL:AY052665 EMBL:AY063729 EMBL:AY087498 PIR:T45860 …	4e-15
chr1.TM1305.9.2	4.3.3.24	CDK4 cyclin-dependent kinase 4 [GO:0004693]							CCND3_ARATH	Cellcycle;Celldivision;Cyclin;Multigenefamily,Cyclin delta-3.	8e-14	GO_ID:15561	TAIR|gene:2083127 SPTR:Q9SN11 symbol:AT3G50070.1 [GO:0000074 "regulation of progression through cell cycle" evidence=ISS] [GO:0004693 "cyclin-dependent protein kinase activity" evidence=ISS] InterPro:IPR006671 InterPro:IPR004367 GO:GO:0005634 GO:GO:0000910 Pfam:PF02984 Pfam:PF00134 PROSITE:PS00292 InterPro:IPR006670 SMART:SM00385 EMBL:AL132978 EMBL:AY052665 EMBL:AY063729 EMBL:AY087498 PIR:T45860 …	4e-15
chr1.TM1305.9.2	3.2.13.67	CDK4 cyclin-dependent kinase 4 [GO:0004693]							CCND3_ARATH	Cellcycle;Celldivision;Cyclin;Multigenefamily,Cyclin delta-3.	8e-14	GO_ID:15561	TAIR|gene:2083127 SPTR:Q9SN11 symbol:AT3G50070.1 [GO:0000074 "regulation of progression through cell cycle" evidence=ISS] [GO:0004693 "cyclin-dependent protein kinase activity" evidence=ISS] InterPro:IPR006671 InterPro:IPR004367 GO:GO:0005634 GO:GO:0000910 Pfam:PF02984 Pfam:PF00134 PROSITE:PS00292 InterPro:IPR006670 SMART:SM00385 EMBL:AL132978 EMBL:AY052665 EMBL:AY063729 EMBL:AY087498 PIR:T45860 …	4e-15
chr1.TM1305.9.2	4.2.4.2	cyclin-dependent kinase [GO:0004693]							CCND3_ARATH	Cellcycle;Celldivision;Cyclin;Multigenefamily,Cyclin delta-3.	8e-14	GO_ID:15561	TAIR|gene:2083127 SPTR:Q9SN11 symbol:AT3G50070.1 [GO:0000074 "regulation of progression through cell cycle" evidence=ISS] [GO:0004693 "cyclin-dependent protein kinase activity" evidence=ISS] InterPro:IPR006671 InterPro:IPR004367 GO:GO:0005634 GO:GO:0000910 Pfam:PF02984 Pfam:PF00134 PROSITE:PS00292 InterPro:IPR006670 SMART:SM00385 EMBL:AL132978 EMBL:AY052665 EMBL:AY063729 EMBL:AY087498 PIR:T45860 …	4e-15
Ljwgs_042200.2	99.2	Unclassified without homolog
chr2.CM0504.17	99.1.4.2655	GO_ID:20128							IAA9_ARATH	Auxinsignalingpathway;Multigenefamily;Nuclearprotein;Phosphorylation;Repressor;Transcription;Transcriptionregulation,Auxin-responsive protein IAA9 (Indoleacetic acid-induced protein 9).	3e-77	GO_ID:20128	TAIR|gene:3438836 SPTR:Q9ZSY8 symbol:AT4G29080.1 [GO:0003700 "transcription factor activity" evidence=ISS] [GO:0005622 "intracellular" evidence=ISS] [GO:0006445 "regulation of translation" evidence=ISS] [GO:0009733 "response to auxin stimulus" evidence=ISS] InterPro:IPR003311 Pfam:PF02309 PROSITE:PS50962 EMBL:AL161574 EMBL:AL078470 EMBL:AF087936 EMBL:AJ458326 EMBL:AF332402 EMBL:AY053404 EMBL:AY13…	2e-56
chr2.CM0504.17	99.1.3.2.1682	IAA9_ARATH							IAA9_ARATH	Auxinsignalingpathway;Multigenefamily;Nuclearprotein;Phosphorylation;Repressor;Transcription;Transcriptionregulation,Auxin-responsive protein IAA9 (Indoleacetic acid-induced protein 9).	3e-77	GO_ID:20128	TAIR|gene:3438836 SPTR:Q9ZSY8 symbol:AT4G29080.1 [GO:0003700 "transcription factor activity" evidence=ISS] [GO:0005622 "intracellular" evidence=ISS] [GO:0006445 "regulation of translation" evidence=ISS] [GO:0009733 "response to auxin stimulus" evidence=ISS] InterPro:IPR003311 Pfam:PF02309 PROSITE:PS50962 EMBL:AL161574 EMBL:AL078470 EMBL:AF087936 EMBL:AJ458326 EMBL:AF332402 EMBL:AY053404 EMBL:AY13…	2e-56
Ljwgs_017927.1	2.2.4.5.5	RPR2 ribonuclease P subunit RPR2 [COG:COG2023]	ath:At1g25250	F4F7.36; zinc finger (C2H2 type) family protein [EC:3.1.26.5] [KO:K03540]	1e-41				TT1_ARATH	Coiledcoil;Metal-binding;Polymorphism;Transcription;Transcriptionregulation;Zinc;Zinc-finger,TRANSPARENT TESTA 1 protein (Zinc finger protein TT1) (TTL1).	5e-12	GO_ID:24963	TAIR|gene:2078261 SPTR:Q944L3 symbol:AT3G45260.1 [GO:0003700 "transcription factor activity" evidence=ISS] [GO:0045449 "regulation of transcription" evidence=TAS] [GO:0003676 "nucleic acid binding" evidence=ISS] [GO:0008270 "zinc ion binding" evidence=ISS] InterPro:IPR007087 Prosite:PS00028 Pfam:PF00096 SMART:SM00355 PROSITE:PS50157 EMBL:AF428302 EMBL:AY143936 EMBL:AJ621493 SPTR:Q944L3	1e-68
Ljwgs_008555.1	3.1.3.33	TC.MC mitochondrial carrier protein, MC family [TC:2.A.29]	ddi:DDB0190286	mitochondrial carrier protein, MC family [KO:K03454]	2e-09				RIM2_YEAST	Completeproteome;Innermembrane;Membrane;Mitochondrion;Repeat;Transmembrane;Transport,Mitochondrial carrier protein RIM2.	2e-09	GO_ID:32670	TAIR|gene:3690214 SPTR:Q9SSP4 symbol:AT1G72820.1 [GO:0005488 "binding" evidence=ISS] [GO:0005743 "mitochondrial inner membrane" evidence=ISS] [GO:0006810 "transport" evidence=ISS] [GO:0006839 "mitochondrial transport" evidence=ISS] InterPro:IPR001993 Pfam:PF00153 InterPro:IPR002067 GO:GO:0005739 PRINTS:PR00926 PROSITE:PS50920 GO:GO:0006810 GO:GO:0016020 GO:GO:0005488 EMBL:AC008017 EMBL:AY095997 E…	5e-98
Ljwgs_135074.1	99.1.4.5148	GO_ID:15705							NEP2_NEPGR	Aspartylprotease;Glycoprotein;Hydrolase;Protease;Signal;Zymogen,Aspartic proteinase nepenthesin-2 precursor (EC 3.4.23.-) (Nepenthesin-II).	2e-48	GO_ID:15705	TAIR|gene:2035296 SPTR:Q9LNJ3 symbol:AT1G01300.1 [GO:0004194 "pepsin A activity" evidence=ISS] [GO:0006508 "proteolysis" evidence=ISS] InterPro:IPR001461 InterPro:IPR001969 Pfam:PF00026 PRINTS:PR00792 PROSITE:PS00141 EMBL:AC023628 EMBL:AY128344 EMBL:BT006619 PIR:C86143 HSSP:P42210 SPTR:Q9LNJ3	2e-69
Ljwgs_135074.1	99.1.3.1.62	EC 3.4.23.-							NEP2_NEPGR	Aspartylprotease;Glycoprotein;Hydrolase;Protease;Signal;Zymogen,Aspartic proteinase nepenthesin-2 precursor (EC 3.4.23.-) (Nepenthesin-II).	2e-48	GO_ID:15705	TAIR|gene:2035296 SPTR:Q9LNJ3 symbol:AT1G01300.1 [GO:0004194 "pepsin A activity" evidence=ISS] [GO:0006508 "proteolysis" evidence=ISS] InterPro:IPR001461 InterPro:IPR001969 Pfam:PF00026 PRINTS:PR00792 PROSITE:PS00141 EMBL:AC023628 EMBL:AY128344 EMBL:BT006619 PIR:C86143 HSSP:P42210 SPTR:Q9LNJ3	2e-69
Ljwgs_097506.1	1.4.1.20.6	POLD DNA polymerase delta complex	ath:At5g63960	MBM17.6; DNA polymerase III catalytic subunit [EC:2.7.7.7] [KO:K02327]	1e-17				DPOD1_SOYBN	DNAreplication;DNA-binding;DNA-directedDNApolymerase;Exonuclease;Hydrolase;Metal-binding;Nuclearprotein;Nuclease;Nucleotidyltransferase;Transferase;Zinc;Zinc-finger,DNA polymerase delta catalytic subunit (EC 2.7.7.7).	1e-22	GO_ID:53643	MGI|MGI:97741 SPTR:P52431 symbol:Pold1 "polymerase (DNA directed), delta 1, catalytic subunit" [GO:0008408 "3-5 exonuclease activity" evidence=IMP] [GO:0045004 "DNA replication proofreading" evidence=IMP] [GO:0006287 "base-excision repair, gap-filling" evidence=IMP] InterPro:IPR006172 InterPro:IPR004578 InterPro:IPR006134 Pfam:PF00136 InterPro:IPR006133 MGI:MGI:97741 HSSP:Q56366 Pfam:PF03104 PRIN…	8e-12
Ljwgs_097506.1	2.4.1.4.1	POLD1 DNA polymerase delta, subunit A [COG:COG0417]	ath:At5g63960	MBM17.6; DNA polymerase III catalytic subunit [EC:2.7.7.7] [KO:K02327]	1e-17				DPOD1_SOYBN	DNAreplication;DNA-binding;DNA-directedDNApolymerase;Exonuclease;Hydrolase;Metal-binding;Nuclearprotein;Nuclease;Nucleotidyltransferase;Transferase;Zinc;Zinc-finger,DNA polymerase delta catalytic subunit (EC 2.7.7.7).	1e-22	GO_ID:53643	MGI|MGI:97741 SPTR:P52431 symbol:Pold1 "polymerase (DNA directed), delta 1, catalytic subunit" [GO:0008408 "3-5 exonuclease activity" evidence=IMP] [GO:0045004 "DNA replication proofreading" evidence=IMP] [GO:0006287 "base-excision repair, gap-filling" evidence=IMP] InterPro:IPR006172 InterPro:IPR004578 InterPro:IPR006134 Pfam:PF00136 InterPro:IPR006133 MGI:MGI:97741 HSSP:Q56366 Pfam:PF03104 PRIN…	8e-12
Ljwgs_097506.1	1.4.2.18.6	POLD DNA polymerase delta complex	ath:At5g63960	MBM17.6; DNA polymerase III catalytic subunit [EC:2.7.7.7] [KO:K02327]	1e-17				DPOD1_SOYBN	DNAreplication;DNA-binding;DNA-directedDNApolymerase;Exonuclease;Hydrolase;Metal-binding;Nuclearprotein;Nuclease;Nucleotidyltransferase;Transferase;Zinc;Zinc-finger,DNA polymerase delta catalytic subunit (EC 2.7.7.7).	1e-22	GO_ID:53643	MGI|MGI:97741 SPTR:P52431 symbol:Pold1 "polymerase (DNA directed), delta 1, catalytic subunit" [GO:0008408 "3-5 exonuclease activity" evidence=IMP] [GO:0045004 "DNA replication proofreading" evidence=IMP] [GO:0006287 "base-excision repair, gap-filling" evidence=IMP] InterPro:IPR006172 InterPro:IPR004578 InterPro:IPR006134 Pfam:PF00136 InterPro:IPR006133 MGI:MGI:97741 HSSP:Q56366 Pfam:PF03104 PRIN…	8e-12
Ljwgs_090330.1	99.1.4.803	GO_ID:52943										GO_ID:52943	TAIR|gene:2140194 SPTR:Q9SY05 symbol:AT4G02800.1 [GO:0005554 "molecular function unknown" evidence=ND] [GO:0000004 "biological process unknown" evidence=ND] EMBL:AL161495 EMBL:AC004044 EMBL:AY088172 PIR:F85035 SPTR:Q9SY05	2e-38
TC16385	99.2	Unclassified without homolog
TC11693	99.2	Unclassified without homolog
chr5.CM0200.82	99.1.4.4271	GO_ID:5744										GO_ID:5744	TAIR|gene:2101509 SPTR:Q9LH41 symbol:AT3G19540.1 [GO:0000004 "biological process unknown" evidence=ND] [GO:0005554 "molecular function unknown" evidence=ND] InterPro:IPR006873 Pfam:PF04788 EMBL:AP002065 EMBL:AY054261 EMBL:AY133526 SPTR:Q9LH41	0
Ljwgs_055950.1	99.1.4.3315	GO_ID:24206										GO_ID:24206	TAIR|gene:3441325 SPTR:Q9FGV2 symbol:AT5G37010.1 [GO:0005554 "molecular function unknown" evidence=ND] EMBL:AB024026 EMBL:AK117147 EMBL:BT005943 SPTR:Q9FGV2	6e-20
Ljwgs_032018.1	2.4.3.74	HEPA ATP-dependent helicase HepA [COG:COG0553]	dme:CG4261-PA	Dmel_CG4261; CG4261 gene product from transcript CG4261-RA [EC:3.6.1.3] [KO:K01509]	3e-13	YPL082c	COG0553	6e-13	MOT1_YEAST	ATP-binding;Completeproteome;DNA-binding;Helicase;Hydrolase;Mitochondrion;Nuclearprotein;Nucleotide-binding;Repeat;Transcription;Transcriptionregulation,TATA-binding protein associated factor MOT1 (EC 3.6.1.-) (TBP- associated factor MOT1) (Modifier of transcription 1).	2e-12	GO_ID:23252	TAIR|gene:2160810 SPTR:Q8W103 symbol:AT5G63950.1 [GO:0003677 "DNA binding" evidence=ISS] [GO:0004386 "helicase activity" evidence=ISS] [GO:0005524 "ATP binding" evidence=ISS] InterPro:IPR000330 InterPro:IPR001650 InterPro:IPR001410 Pfam:PF00176 Pfam:PF00271 InterPro:IPR011545 SMART:SM00487 SMART:SM00490 EMBL:AF462829 EMBL:AY142010 SPTR:Q8W103	1e-58
Ljwgs_032018.1	1.4.1.60	E3.6.1.3 adenosinetriphosphatase [EC:3.6.1.3] [GO:0004003 0004004 0008026 0008094 0008186]	dme:CG4261-PA	Dmel_CG4261; CG4261 gene product from transcript CG4261-RA [EC:3.6.1.3] [KO:K01509]	3e-13	YPL082c	COG0553	6e-13	MOT1_YEAST	ATP-binding;Completeproteome;DNA-binding;Helicase;Hydrolase;Mitochondrion;Nuclearprotein;Nucleotide-binding;Repeat;Transcription;Transcriptionregulation,TATA-binding protein associated factor MOT1 (EC 3.6.1.-) (TBP- associated factor MOT1) (Modifier of transcription 1).	2e-12	GO_ID:23252	TAIR|gene:2160810 SPTR:Q8W103 symbol:AT5G63950.1 [GO:0003677 "DNA binding" evidence=ISS] [GO:0004386 "helicase activity" evidence=ISS] [GO:0005524 "ATP binding" evidence=ISS] InterPro:IPR000330 InterPro:IPR001650 InterPro:IPR001410 Pfam:PF00176 Pfam:PF00271 InterPro:IPR011545 SMART:SM00487 SMART:SM00490 EMBL:AF462829 EMBL:AY142010 SPTR:Q8W103	1e-58
Ljwgs_017231.2	99.1.4.1363	GO_ID:29256										GO_ID:29256	TAIR|gene:2014753 SPTR:Q9LMH6 symbol:AT1G13790.1 [GO:0000004 "biological process unknown" evidence=ND] [GO:0005554 "molecular function unknown" evidence=ND] EMBL:AC068197 PIR:D86271 InterPro:IPR005379 InterPro:IPR005380 InterPro:IPR005381 Pfam:PF03469 Pfam:PF03468 Pfam:PF03470 SPTR:Q9LMH6	9e-82
Ljwgs_053442.1	4.2.4.16.3	CDC20 cell division cycle 20, cofactor of APC complex [COG:COG2319]	ddi:DDB0186598	cell division cycle 20, cofactor of APC complex [KO:K03363]	1e-103	YGL116w	COG2319	7e-65	CDC20_RAT	Cellcycle;Celldivision;Mitosis;Phosphorylation;Repeat;Ublconjugationpathway;WDrepeat,Cell division cycle protein 20 homolog (p55CDC).	6e-93	GO_ID:10242	TAIR|gene:2119150 SPTR:Q9SZA4 symbol:AT4G33270.1 [GO:0004871 "signal transducer activity" evidence=ISS] [GO:0005834 "heterotrimeric G-protein complex" evidence=ISS] [GO:0007165 "signal transduction" evidence=ISS] InterPro:IPR001680 Pfam:PF00400 HSSP:P16649 PRINTS:PR00320 ProDom:PD000018 SMART:SM00320 PROSITE:PS00678 PROSITE:PS50082 PROSITE:PS50294 InterPro:IPR000002 ProDom:PD004563 EMBL:AL161583 …	3e-164
Ljwgs_053442.1	4.2.4.46.2	CDC4 SCF complex F-box protein CDC4 [COG:COG2319]	ddi:DDB0186598	cell division cycle 20, cofactor of APC complex [KO:K03363]	1e-103	YGL116w	COG2319	7e-65	CDC20_RAT	Cellcycle;Celldivision;Mitosis;Phosphorylation;Repeat;Ublconjugationpathway;WDrepeat,Cell division cycle protein 20 homolog (p55CDC).	6e-93	GO_ID:10242	TAIR|gene:2119150 SPTR:Q9SZA4 symbol:AT4G33270.1 [GO:0004871 "signal transducer activity" evidence=ISS] [GO:0005834 "heterotrimeric G-protein complex" evidence=ISS] [GO:0007165 "signal transduction" evidence=ISS] InterPro:IPR001680 Pfam:PF00400 HSSP:P16649 PRINTS:PR00320 ProDom:PD000018 SMART:SM00320 PROSITE:PS00678 PROSITE:PS50082 PROSITE:PS50294 InterPro:IPR000002 ProDom:PD004563 EMBL:AL161583 …	3e-164
Ljwgs_053442.1	2.3.7.8	CDC20 cell division cycle 20, cofactor of APC complex [COG:COG2319]	ddi:DDB0186598	cell division cycle 20, cofactor of APC complex [KO:K03363]	1e-103	YGL116w	COG2319	7e-65	CDC20_RAT	Cellcycle;Celldivision;Mitosis;Phosphorylation;Repeat;Ublconjugationpathway;WDrepeat,Cell division cycle protein 20 homolog (p55CDC).	6e-93	GO_ID:10242	TAIR|gene:2119150 SPTR:Q9SZA4 symbol:AT4G33270.1 [GO:0004871 "signal transducer activity" evidence=ISS] [GO:0005834 "heterotrimeric G-protein complex" evidence=ISS] [GO:0007165 "signal transduction" evidence=ISS] InterPro:IPR001680 Pfam:PF00400 HSSP:P16649 PRINTS:PR00320 ProDom:PD000018 SMART:SM00320 PROSITE:PS00678 PROSITE:PS50082 PROSITE:PS50294 InterPro:IPR000002 ProDom:PD004563 EMBL:AL161583 …	3e-164
Ljwgs_053442.1	2.3.7.11	CDC4 SCF complex F-box protein CDC4 [COG:COG2319]	ddi:DDB0186598	cell division cycle 20, cofactor of APC complex [KO:K03363]	1e-103	YGL116w	COG2319	7e-65	CDC20_RAT	Cellcycle;Celldivision;Mitosis;Phosphorylation;Repeat;Ublconjugationpathway;WDrepeat,Cell division cycle protein 20 homolog (p55CDC).	6e-93	GO_ID:10242	TAIR|gene:2119150 SPTR:Q9SZA4 symbol:AT4G33270.1 [GO:0004871 "signal transducer activity" evidence=ISS] [GO:0005834 "heterotrimeric G-protein complex" evidence=ISS] [GO:0007165 "signal transduction" evidence=ISS] InterPro:IPR001680 Pfam:PF00400 HSSP:P16649 PRINTS:PR00320 ProDom:PD000018 SMART:SM00320 PROSITE:PS00678 PROSITE:PS50082 PROSITE:PS50294 InterPro:IPR000002 ProDom:PD004563 EMBL:AL161583 …	3e-164
Ljwgs_075103.1	1.9.10.11	E1.3.3.3, hemF coproporphyrinogen III oxidase [EC:1.3.3.3] [COG:COG0408] [GO:0004109]	ath:At1g03475	F21B7.10; coproporphyrinogen III oxidase, putative / coproporphyrinogenase, putative / coprogen oxidase, putative [EC:1.3.3.3] [KO:K00228]	7e-40	YDR044w	COG0408	3e-23	HEM6_SOYBN	Chloroplast;Hemebiosynthesis;Oxidoreductase;Plastid;Porphyrinbiosynthesis;Transitpeptide,Coproporphyrinogen III oxidase, chloroplast precursor (EC 1.3.3.3) (Coproporphyrinogenase) (Coprogen oxidase).	5e-41	GO_ID:19211	FB|FBgn0021944 SPTR:Q9V3D2 symbol:Coprox "Coproporphyrinogen oxidase" [GO:0004109 "coproporphyrinogen oxidase activity" evidence=ISS;NAS] [GO:0006783 "heme biosynthesis" evidence=ISS;NAS] [GO:0005739 "mitochondrion" evidence=ISS] InterPro:IPR001260 Pfam:PF01218 EMBL:AE003615 EMBL:AF160897 IntAct:Q9V3D2 FlyBase:FBgn0021944 PANTHER:PTHR10755 PIRSF:PIRSF000166 PRINTS:PR00073 PROSITE:PS01021 SPTR:Q9V…	1e-26
gi7614915	99.2	Unclassified without homolog
Ljwgs_020411.1	3.2.3.83	DAAM dishevelled associated activator of morphogenesis	dme:CG14622-PB	CG14622; CG14622 gene product from transcript CG14622-RB [KO:K04512]	1e-23				DIAP1_MOUSE	3D-structure;Actin-binding;Coiledcoil;Cytoskeleton;Repeat,Diaphanous protein homolog 1 (Diaphanous-related formin-1) (DRF1) (mDIA1) (p140mDIA).	5e-23	GO_ID:16378	TAIR|gene:2020567 SPTR:O04532 symbol:ATFH8 "FORMIN 8" [GO:0003779 "actin binding" evidence=ISS] [GO:0045010 "actin nucleation" evidence=IDA] [GO:0051015 "actin filament binding" evidence=IDA] [GO:0005522 "profilin binding" evidence=IDA] [GO:0009932 "tip growth" evidence=IMP] InterPro:IPR003104 Pfam:PF02181 SMART:SM00498 EMBL:AC002062 PIR:B96724 SPTR:O04532	1e-124
Ljwgs_030990.1	99.2	Unclassified without homolog
TM0578.19	99.2	Unclassified without homolog
Ljwgs_025682.1	99.1.4.1783	GO_ID:53241										GO_ID:53241	TAIR|gene:2130333 SPTR:O23544 symbol:AT4G17000.1 [GO:0005554 "molecular function unknown" evidence=ND] [GO:0000004 "biological process unknown" evidence=ND] [GO:0008372 "cellular component unknown" evidence=ND] EMBL:Z97342 EMBL:AL161545 PIR:B71438 PIR:C71438 SPTR:O23544	1e-48
Ljwgs_036147.1	3.1.3.61	TC.MATE multidrug resistance protein, MATE family [COG:COG0534] [TC:2.A.66.1]				YDR338c	COG0534	2e-12	TT12_ARATH	Flavonoidbiosynthesis;Membrane;Repeat;Transmembrane;Transport;Vacuole,TRANSPARENT TESTA 12 protein.	2e-21	GO_ID:22436	TAIR|gene:1005027866 SPTR:Q9C9M8 symbol:AT1G66760.2 [GO:0005215 "transporter activity" evidence=ISS] [GO:0015297 "antiporter activity" evidence=ISS] [GO:0016020 "membrane" evidence=ISS] InterPro:IPR002528 Pfam:PF01554 GO:GO:0016020 TIGRFAMs:TIGR00797 EMBL:AC013288 SPTR:Q9C9M8	2e-37
BM1386.8	1.9.8.12	E2.1.1.45, thyA thymidylate synthase [EC:2.1.1.45] [COG:COG0207] [GO:0004799]	mmu:98878	Ehd4; EH-domain containing 4 [EC:2.1.1.45] [KO:K00560]	8e-108				EHD1_MOUSE	ATP-binding;Calcium;Coiledcoil;Nucleotide-binding,EH-domain containing protein 1 (mPAST1).	3e-109	GO_ID:22453	TAIR|gene:2092418 SPTR:Q94CF0 symbol:AT3G20290.1 [GO:0008372 "cellular component unknown" evidence=ND] [GO:0005509 "calcium ion binding" evidence=ISS] InterPro:IPR001401 InterPro:IPR002048 Pfam:PF00036 Pfam:PF00350 InterPro:IPR000261 InterPro:IPR011992 SMART:SM00054 SMART:SM00027 PROSITE:PS50031 EMBL:BT004414 EMBL:AY034911 HSSP:P42567 SPTR:Q94CF0	0
BM1386.8	1.4.2.36	E2.1.1.45, thyA thymidylate synthase [EC:2.1.1.45] [COG:COG0207] [GO:0004799]	mmu:98878	Ehd4; EH-domain containing 4 [EC:2.1.1.45] [KO:K00560]	8e-108				EHD1_MOUSE	ATP-binding;Calcium;Coiledcoil;Nucleotide-binding,EH-domain containing protein 1 (mPAST1).	3e-109	GO_ID:22453	TAIR|gene:2092418 SPTR:Q94CF0 symbol:AT3G20290.1 [GO:0008372 "cellular component unknown" evidence=ND] [GO:0005509 "calcium ion binding" evidence=ISS] InterPro:IPR001401 InterPro:IPR002048 Pfam:PF00036 Pfam:PF00350 InterPro:IPR000261 InterPro:IPR011992 SMART:SM00054 SMART:SM00027 PROSITE:PS50031 EMBL:BT004414 EMBL:AY034911 HSSP:P42567 SPTR:Q94CF0	0
chr3.CM0253.9	4.2.4.48	PHO80 negative regulator of PHO81 and PHO5 [GO:0016538]	hsa:8900	CCNA1; cyclin A1 [KO:K06627]	3e-44				CCNAL_DAUCA	Cellcycle;Celldivision;Cyclin;Mitosis,G2/mitotic-specific cyclin C13-1 (A-like cyclin) (Fragment).	1e-60	GO_ID:32158	TAIR|gene:2034249 SPTR:Q9C968 symbol:CYCA2;4 [GO:0000074 "regulation of progression through cell cycle" evidence=ISS] [GO:0016538 "cyclin-dependent protein kinase regulator activity" evidence=ISS] InterPro:IPR006671 InterPro:IPR004367 GO:GO:0005634 GO:GO:0000910 HSSP:P20248 Pfam:PF02984 Pfam:PF00134 InterPro:IPR006670 SMART:SM00385 EMBL:AC018848 PIR:D96835 SPTR:Q9C968	7e-111
chr3.CM0253.9	4.2.4.1.3	CCNA cyclin A	hsa:8900	CCNA1; cyclin A1 [KO:K06627]	3e-44				CCNAL_DAUCA	Cellcycle;Celldivision;Cyclin;Mitosis,G2/mitotic-specific cyclin C13-1 (A-like cyclin) (Fragment).	1e-60	GO_ID:32158	TAIR|gene:2034249 SPTR:Q9C968 symbol:CYCA2;4 [GO:0000074 "regulation of progression through cell cycle" evidence=ISS] [GO:0016538 "cyclin-dependent protein kinase regulator activity" evidence=ISS] InterPro:IPR006671 InterPro:IPR004367 GO:GO:0005634 GO:GO:0000910 HSSP:P20248 Pfam:PF02984 Pfam:PF00134 InterPro:IPR006670 SMART:SM00385 EMBL:AC018848 PIR:D96835 SPTR:Q9C968	7e-111
Ljwgs_044697.1	99.2	Unclassified without homolog
Ljwgs_146628.1	99.1.4.5885	GO_ID:24873										GO_ID:24873	TAIR|gene:2059717 SPTR:Q9SIT0 symbol:AT2G01830.1 [GO:0009736 "cytokinin mediated signaling" evidence=TAS] InterPro:IPR003594 Pfam:PF02518 InterPro:IPR003661 InterPro:IPR004358 InterPro:IPR001789 InterPro:IPR006189 InterPro:IPR005467 Pfam:PF00072 Pfam:PF00512 SMART:SM00387 PROSITE:PS50109 PRINTS:PR00344 ProDom:PD000039 SMART:SM00448 PROSITE:PS50110 SMART:SM00388 EMBL:AC007069 EMBL:AJ278528 EMBL:AJ…	6e-35
chr1.CM0147.122	99.1.4.14	GO_ID:34440										GO_ID:34440	TAIR|gene:2185167 SPTR:Q9LZM9 symbol:AT5G02020.1 [GO:0005554 "molecular function unknown" evidence=ND] [GO:0000004 "biological process unknown" evidence=ND] EMBL:AL162508 EMBL:AY058150 EMBL:AY094053 PIR:T48223 SPTR:Q9LZM9	2e-25
Ljwgs_061958.2.1	99.1.4.902	GO_ID:30951	ath:At5g06600	F15M7.13; ubiquitin-specific protease 12 (UBP12) [EC:3.1.2.15] [KO:K01072]	1e-29							GO_ID:30951	TAIR|gene:2059535 SPTR:Q9SIR0 symbol:AT2G25330.1 [GO:0000004 "biological process unknown" evidence=ND] [GO:0005554 "molecular function unknown" evidence=ND] InterPro:IPR002083 Pfam:PF00917 SMART:SM00061 PROSITE:PS50144 EMBL:AC007070 PIR:B84647 SPTR:Q9SIR0	2e-15
Ljwgs_061958.2.1	99.1.1.5	KO:K01072	ath:At5g06600	F15M7.13; ubiquitin-specific protease 12 (UBP12) [EC:3.1.2.15] [KO:K01072]	1e-29							GO_ID:30951	TAIR|gene:2059535 SPTR:Q9SIR0 symbol:AT2G25330.1 [GO:0000004 "biological process unknown" evidence=ND] [GO:0005554 "molecular function unknown" evidence=ND] InterPro:IPR002083 Pfam:PF00917 SMART:SM00061 PROSITE:PS50144 EMBL:AC007070 PIR:B84647 SPTR:Q9SIR0	2e-15
Ljwgs_056906.1.1	1.4.1.33	E2.4.2.7, apt adenine phosphoribosyltransferase [EC:2.4.2.7] [COG:COG0503] [GO:0003999]	ath:At4g22570	F7K2.150; adenine phosphoribosyltransferase, putative [EC:2.4.2.7] [KO:K00759]	8e-17				APT2_ARATH	Glycosyltransferase;Purinesalvage;Transferase,Adenine phosphoribosyltransferase 2 (EC 2.4.2.7) (APRT).	5e-11	GO_ID:17510	TAIR|gene:2135549 SPTR:Q8H0Y4 symbol:AT4G12440.1 [GO:0008372 "cellular component unknown" evidence=ND] [GO:0003999 "adenine phosphoribosyltransferase activity" evidence=ISS] [GO:0006168 "adenine salvage" evidence=ISS] InterPro:IPR000836 InterPro:IPR002375 Prosite:PS00103 Pfam:PF00156 HSSP:P49435 EMBL:BT001111 SPTR:Q8H0Y4	3e-16
CM0345.59.2	99.2	Unclassified without homolog
Ljwgs_081748.1	3.3.10.117	BMPR1 bone morphogenetic protein receptor, type I [EC:2.7.1.37]	ath:At4g28490	F20O9.180; leucine-rich repeat transmembrane protein kinase, putative [EC:2.7.1.37] [KO:K00870]	9e-14				BRL2_ARATH	ATP-binding;Glycoprotein;Kinase;Leucine-richrepeat;Membrane;Nucleotide-binding;Receptor;Repeat;Serine/threonine-proteinkinase;Signal;Transferase;Transmembrane,Serine/threonine-protein kinase BRI1-like 2 precursor (EC 2.7.1.37) (BRASSINOSTEROID INSENSITIVE 1-like protein 2) (Protein VASCULAR HIGHWAY 1).	1e-22	GO_ID:43041	TAIR|gene:3686250 SPTR:O64794 symbol:AT1G67510.1 [GO:0016301 "kinase activity" evidence=ISS] [GO:0004674 "protein serine/threonine kinase activity" evidence=ISS] [GO:0005524 "ATP binding" evidence=ISS] [GO:0006468 "protein amino acid phosphorylation" evidence=ISS] [GO:0007169 "transmembrane receptor protein tyrosine kinase signaling pathway" evidence=ISS] Pfam:PF00560 InterPro:IPR000719 InterPro:…	2e-24
Ljwgs_081748.1	3.2.2.1	Protein kinase [EC:2.7.1.37]	ath:At4g28490	F20O9.180; leucine-rich repeat transmembrane protein kinase, putative [EC:2.7.1.37] [KO:K00870]	9e-14				BRL2_ARATH	ATP-binding;Glycoprotein;Kinase;Leucine-richrepeat;Membrane;Nucleotide-binding;Receptor;Repeat;Serine/threonine-proteinkinase;Signal;Transferase;Transmembrane,Serine/threonine-protein kinase BRI1-like 2 precursor (EC 2.7.1.37) (BRASSINOSTEROID INSENSITIVE 1-like protein 2) (Protein VASCULAR HIGHWAY 1).	1e-22	GO_ID:43041	TAIR|gene:3686250 SPTR:O64794 symbol:AT1G67510.1 [GO:0016301 "kinase activity" evidence=ISS] [GO:0004674 "protein serine/threonine kinase activity" evidence=ISS] [GO:0005524 "ATP binding" evidence=ISS] [GO:0006468 "protein amino acid phosphorylation" evidence=ISS] [GO:0007169 "transmembrane receptor protein tyrosine kinase signaling pathway" evidence=ISS] Pfam:PF00560 InterPro:IPR000719 InterPro:…	2e-24
chr1.CM0181.2	4.2.4.48	PHO80 negative regulator of PHO81 and PHO5 [GO:0016538]	hsa:8900	CCNA1; cyclin A1 [KO:K06627]	8e-54				CCNAL_DAUCA	Cellcycle;Celldivision;Cyclin;Mitosis,G2/mitotic-specific cyclin C13-1 (A-like cyclin) (Fragment).	2e-73	GO_ID:41857	TAIR|gene:2205870 SPTR:Q9C6Y3 symbol:CYCA1;1 [GO:0000074 "regulation of progression through cell cycle" evidence=ISS] [GO:0016538 "cyclin-dependent protein kinase regulator activity" evidence=ISS] InterPro:IPR006671 InterPro:IPR004367 GO:GO:0005634 GO:GO:0000910 HSSP:P20248 Pfam:PF02984 Pfam:PF00134 PROSITE:PS00292 InterPro:IPR006670 SMART:SM00385 EMBL:AC074228 EMBL:AK175406 PIR:D96505 SPTR:Q9C6Y3	6e-146
chr1.CM0181.2	4.2.4.1.3	CCNA cyclin A	hsa:8900	CCNA1; cyclin A1 [KO:K06627]	8e-54				CCNAL_DAUCA	Cellcycle;Celldivision;Cyclin;Mitosis,G2/mitotic-specific cyclin C13-1 (A-like cyclin) (Fragment).	2e-73	GO_ID:41857	TAIR|gene:2205870 SPTR:Q9C6Y3 symbol:CYCA1;1 [GO:0000074 "regulation of progression through cell cycle" evidence=ISS] [GO:0016538 "cyclin-dependent protein kinase regulator activity" evidence=ISS] InterPro:IPR006671 InterPro:IPR004367 GO:GO:0005634 GO:GO:0000910 HSSP:P20248 Pfam:PF02984 Pfam:PF00134 PROSITE:PS00292 InterPro:IPR006670 SMART:SM00385 EMBL:AC074228 EMBL:AK175406 PIR:D96505 SPTR:Q9C6Y3	6e-146
Ljwgs_140655.1	4.2.4.16.3	CDC20 cell division cycle 20, cofactor of APC complex [COG:COG2319]	hsa:51343	FZR1; fizzy/cell division cycle 20 related 1 (Drosophila) [KO:K03364]	1e-45	YGL003c_2	COG2319	4e-34	FZR_HUMAN	Alternativesplicing;Cellcycle;Celldivision;Mitosis;Phosphorylation;Repeat;Ublconjugationpathway;WDrepeat,Fizzy-related protein homolog (Fzr) (Cdh1/Hct1 homolog) (hCDH1) (CDC20-like protein 1).	8e-46	GO_ID:12913	TAIR|gene:2159077 SPTR:Q8LPL5 symbol:AT5G13840.1 [GO:0004871 "signal transducer activity" evidence=ISS] [GO:0005834 "heterotrimeric G-protein complex" evidence=ISS] [GO:0007165 "signal transduction" evidence=ISS] InterPro:IPR001680 Pfam:PF00400 PRINTS:PR00320 ProDom:PD000018 SMART:SM00320 PROSITE:PS00678 PROSITE:PS50082 PROSITE:PS50294 InterPro:IPR000002 ProDom:PD004563 EMBL:AY099581 EMBL:BT00216…	4e-65
Ljwgs_140655.1	4.2.4.46.2	CDC4 SCF complex F-box protein CDC4 [COG:COG2319]	hsa:51343	FZR1; fizzy/cell division cycle 20 related 1 (Drosophila) [KO:K03364]	1e-45	YGL003c_2	COG2319	4e-34	FZR_HUMAN	Alternativesplicing;Cellcycle;Celldivision;Mitosis;Phosphorylation;Repeat;Ublconjugationpathway;WDrepeat,Fizzy-related protein homolog (Fzr) (Cdh1/Hct1 homolog) (hCDH1) (CDC20-like protein 1).	8e-46	GO_ID:12913	TAIR|gene:2159077 SPTR:Q8LPL5 symbol:AT5G13840.1 [GO:0004871 "signal transducer activity" evidence=ISS] [GO:0005834 "heterotrimeric G-protein complex" evidence=ISS] [GO:0007165 "signal transduction" evidence=ISS] InterPro:IPR001680 Pfam:PF00400 PRINTS:PR00320 ProDom:PD000018 SMART:SM00320 PROSITE:PS00678 PROSITE:PS50082 PROSITE:PS50294 InterPro:IPR000002 ProDom:PD004563 EMBL:AY099581 EMBL:BT00216…	4e-65
Ljwgs_140655.1	4.2.4.16.5	CDH1 cell division cycle 20 homolog 1, cofactor of APC complex	hsa:51343	FZR1; fizzy/cell division cycle 20 related 1 (Drosophila) [KO:K03364]	1e-45	YGL003c_2	COG2319	4e-34	FZR_HUMAN	Alternativesplicing;Cellcycle;Celldivision;Mitosis;Phosphorylation;Repeat;Ublconjugationpathway;WDrepeat,Fizzy-related protein homolog (Fzr) (Cdh1/Hct1 homolog) (hCDH1) (CDC20-like protein 1).	8e-46	GO_ID:12913	TAIR|gene:2159077 SPTR:Q8LPL5 symbol:AT5G13840.1 [GO:0004871 "signal transducer activity" evidence=ISS] [GO:0005834 "heterotrimeric G-protein complex" evidence=ISS] [GO:0007165 "signal transduction" evidence=ISS] InterPro:IPR001680 Pfam:PF00400 PRINTS:PR00320 ProDom:PD000018 SMART:SM00320 PROSITE:PS00678 PROSITE:PS50082 PROSITE:PS50294 InterPro:IPR000002 ProDom:PD004563 EMBL:AY099581 EMBL:BT00216…	4e-65
Ljwgs_140655.1	2.3.7.9	CDH1 cell division cycle 20 homolog 1, cofactor of APC complex	hsa:51343	FZR1; fizzy/cell division cycle 20 related 1 (Drosophila) [KO:K03364]	1e-45	YGL003c_2	COG2319	4e-34	FZR_HUMAN	Alternativesplicing;Cellcycle;Celldivision;Mitosis;Phosphorylation;Repeat;Ublconjugationpathway;WDrepeat,Fizzy-related protein homolog (Fzr) (Cdh1/Hct1 homolog) (hCDH1) (CDC20-like protein 1).	8e-46	GO_ID:12913	TAIR|gene:2159077 SPTR:Q8LPL5 symbol:AT5G13840.1 [GO:0004871 "signal transducer activity" evidence=ISS] [GO:0005834 "heterotrimeric G-protein complex" evidence=ISS] [GO:0007165 "signal transduction" evidence=ISS] InterPro:IPR001680 Pfam:PF00400 PRINTS:PR00320 ProDom:PD000018 SMART:SM00320 PROSITE:PS00678 PROSITE:PS50082 PROSITE:PS50294 InterPro:IPR000002 ProDom:PD004563 EMBL:AY099581 EMBL:BT00216…	4e-65
Ljwgs_140655.1	2.3.7.8	CDC20 cell division cycle 20, cofactor of APC complex [COG:COG2319]	hsa:51343	FZR1; fizzy/cell division cycle 20 related 1 (Drosophila) [KO:K03364]	1e-45	YGL003c_2	COG2319	4e-34	FZR_HUMAN	Alternativesplicing;Cellcycle;Celldivision;Mitosis;Phosphorylation;Repeat;Ublconjugationpathway;WDrepeat,Fizzy-related protein homolog (Fzr) (Cdh1/Hct1 homolog) (hCDH1) (CDC20-like protein 1).	8e-46	GO_ID:12913	TAIR|gene:2159077 SPTR:Q8LPL5 symbol:AT5G13840.1 [GO:0004871 "signal transducer activity" evidence=ISS] [GO:0005834 "heterotrimeric G-protein complex" evidence=ISS] [GO:0007165 "signal transduction" evidence=ISS] InterPro:IPR001680 Pfam:PF00400 PRINTS:PR00320 ProDom:PD000018 SMART:SM00320 PROSITE:PS00678 PROSITE:PS50082 PROSITE:PS50294 InterPro:IPR000002 ProDom:PD004563 EMBL:AY099581 EMBL:BT00216…	4e-65
Ljwgs_140655.1	2.3.7.11	CDC4 SCF complex F-box protein CDC4 [COG:COG2319]	hsa:51343	FZR1; fizzy/cell division cycle 20 related 1 (Drosophila) [KO:K03364]	1e-45	YGL003c_2	COG2319	4e-34	FZR_HUMAN	Alternativesplicing;Cellcycle;Celldivision;Mitosis;Phosphorylation;Repeat;Ublconjugationpathway;WDrepeat,Fizzy-related protein homolog (Fzr) (Cdh1/Hct1 homolog) (hCDH1) (CDC20-like protein 1).	8e-46	GO_ID:12913	TAIR|gene:2159077 SPTR:Q8LPL5 symbol:AT5G13840.1 [GO:0004871 "signal transducer activity" evidence=ISS] [GO:0005834 "heterotrimeric G-protein complex" evidence=ISS] [GO:0007165 "signal transduction" evidence=ISS] InterPro:IPR001680 Pfam:PF00400 PRINTS:PR00320 ProDom:PD000018 SMART:SM00320 PROSITE:PS00678 PROSITE:PS50082 PROSITE:PS50294 InterPro:IPR000002 ProDom:PD004563 EMBL:AY099581 EMBL:BT00216…	4e-65
chr2.TM0490.6	99.1.3.2.1404	ANX13_MOUSE	hsa:306	ANXA3; annexin A3 [EC:3.1.4.43] [KO:K01124]	2e-26				ANX13_MOUSE	Annexin;Calcium;Calcium/phospholipid-binding;Lipoprotein;Myristate;Repeat,Annexin A13 (Annexin XIII).	1e-36	GO_ID:30021	MGI|MGI:1917037 SPTR:Q99JG3 symbol:Anxa13 "annexin A13" [GO:0005886 "plasma membrane" evidence=RCA] [GO:0005509 "calcium ion binding" evidence=RCA] [GO:0005544 "calcium-dependent phospholipid binding" evidence=RCA] [GO:0030154 "cell differentiation" evidence=RCA] InterPro:IPR001464 MGI:MGI:1917037 Pfam:PF00191 HSSP:P26256 PANTHER:PTHR10502 PRINTS:PR00196 ProDom:PD000143 SMART:SM00335 PROSITE:PS00…	5e-37
chr2.TM0490.6	99.1.1.168	KO:K01124	hsa:306	ANXA3; annexin A3 [EC:3.1.4.43] [KO:K01124]	2e-26				ANX13_MOUSE	Annexin;Calcium;Calcium/phospholipid-binding;Lipoprotein;Myristate;Repeat,Annexin A13 (Annexin XIII).	1e-36	GO_ID:30021	MGI|MGI:1917037 SPTR:Q99JG3 symbol:Anxa13 "annexin A13" [GO:0005886 "plasma membrane" evidence=RCA] [GO:0005509 "calcium ion binding" evidence=RCA] [GO:0005544 "calcium-dependent phospholipid binding" evidence=RCA] [GO:0030154 "cell differentiation" evidence=RCA] InterPro:IPR001464 MGI:MGI:1917037 Pfam:PF00191 HSSP:P26256 PANTHER:PTHR10502 PRINTS:PR00196 ProDom:PD000143 SMART:SM00335 PROSITE:PS00…	5e-37
chr2.TM0490.6	99.1.4.673	GO_ID:30021	hsa:306	ANXA3; annexin A3 [EC:3.1.4.43] [KO:K01124]	2e-26				ANX13_MOUSE	Annexin;Calcium;Calcium/phospholipid-binding;Lipoprotein;Myristate;Repeat,Annexin A13 (Annexin XIII).	1e-36	GO_ID:30021	MGI|MGI:1917037 SPTR:Q99JG3 symbol:Anxa13 "annexin A13" [GO:0005886 "plasma membrane" evidence=RCA] [GO:0005509 "calcium ion binding" evidence=RCA] [GO:0005544 "calcium-dependent phospholipid binding" evidence=RCA] [GO:0030154 "cell differentiation" evidence=RCA] InterPro:IPR001464 MGI:MGI:1917037 Pfam:PF00191 HSSP:P26256 PANTHER:PTHR10502 PRINTS:PR00196 ProDom:PD000143 SMART:SM00335 PROSITE:PS00…	5e-37
Ljwgs_033703.2	99.1.1.16	KO:K01723	ath:At5g42650	MFO20.7; allene oxide synthase / cytochrome P450 74A [EC:4.2.1.92] [KO:K01723]	6e-12				CP74A_ARATH	Chloroplast;Fattyacidbiosynthesis;Heme;Iron;Lipidsynthesis;Lyase;Metal-binding;Oxylipinbiosynthesis;Plastid;Transitpeptide,Cytochrome P450 74A, chloroplast precursor (EC 4.2.1.92) (Allene oxide synthase) (Hydroperoxide dehydrase).	4e-12
Ljwgs_033703.2	99.1.3.1.108	EC 4.2.1.92	ath:At5g42650	MFO20.7; allene oxide synthase / cytochrome P450 74A [EC:4.2.1.92] [KO:K01723]	6e-12				CP74A_ARATH	Chloroplast;Fattyacidbiosynthesis;Heme;Iron;Lipidsynthesis;Lyase;Metal-binding;Oxylipinbiosynthesis;Plastid;Transitpeptide,Cytochrome P450 74A, chloroplast precursor (EC 4.2.1.92) (Allene oxide synthase) (Hydroperoxide dehydrase).	4e-12
Ljwgs_087688.1	2.4.3.49	MUTS DNA mismatch repair protein MutS [COG:COG0249]				YDR097c	COG0249	6e-15	MSH6_ARATH	ATP-binding;DNAdamage;DNArepair;DNA-binding;Nucleotide-binding,DNA mismatch repair protein MSH6-1 (AtMsh6-1).	2e-60	GO_ID:21854	MGI|MGI:1343961 SPTR:P54276 symbol:Msh6 "mutS homolog 6 (E. coli)" [GO:0003677 "DNA binding" evidence=IGI;IMP] [GO:0003684 "damaged DNA binding" evidence=IGI;IMP] [GO:0008340 "determination of adult life span" evidence=IMP] [GO:0009411 "response to UV" evidence=IMP] [GO:0008629 "induction of apoptosis by intracellular signals" evidence=IMP] [GO:0006299 "short patch mismatch repair system" evidenc…	8e-29
chr6.CM0055.48	1.3.1.17	FABK enoyl-acyl carrier protein(ACP) reductase [COG:COG2070]	chy:CHY_1449	fabK; enoyl-(acyl-carrier-protein) reductase II [EC:1.3.1.9] [KO:K00208]	5e-25	CC3379	COG2070	7e-21	2NPD_NEUCR	Dioxygenase;Flavoprotein;FMN;Oxidoreductase,2-nitropropane dioxygenase precursor (EC 1.13.11.32) (Nitroalkane oxidase) (2-NPD).	1e-22	GO_ID:49614	TAIR|gene:2173412 SPTR:Q8LDF2 symbol:AT5G64250.1 [GO:0008152 "metabolism" evidence=ISS] [GO:0016491 "oxidoreductase activity" evidence=ISS] InterPro:IPR003009 Pfam:PF03060 InterPro:IPR004136 EMBL:AY086032 SPTR:Q8LDF2	2e-62
chr6.CM0055.48	1.9.10.29	COBL2, cobL precorrin-8W decarboxylase [EC:1.-.-.-] [COG:COG2242] [GO:0016491]	chy:CHY_1449	fabK; enoyl-(acyl-carrier-protein) reductase II [EC:1.3.1.9] [KO:K00208]	5e-25	CC3379	COG2070	7e-21	2NPD_NEUCR	Dioxygenase;Flavoprotein;FMN;Oxidoreductase,2-nitropropane dioxygenase precursor (EC 1.13.11.32) (Nitroalkane oxidase) (2-NPD).	1e-22	GO_ID:49614	TAIR|gene:2173412 SPTR:Q8LDF2 symbol:AT5G64250.1 [GO:0008152 "metabolism" evidence=ISS] [GO:0016491 "oxidoreductase activity" evidence=ISS] InterPro:IPR003009 Pfam:PF03060 InterPro:IPR004136 EMBL:AY086032 SPTR:Q8LDF2	2e-62
chr6.CM0055.48	1.3.1.10	E1.3.1.9, fabI enoyl-[acyl-carrier protein] reductase (NADH) [EC:1.3.1.9] [COG:COG0623] [GO:0004318]	chy:CHY_1449	fabK; enoyl-(acyl-carrier-protein) reductase II [EC:1.3.1.9] [KO:K00208]	5e-25	CC3379	COG2070	7e-21	2NPD_NEUCR	Dioxygenase;Flavoprotein;FMN;Oxidoreductase,2-nitropropane dioxygenase precursor (EC 1.13.11.32) (Nitroalkane oxidase) (2-NPD).	1e-22	GO_ID:49614	TAIR|gene:2173412 SPTR:Q8LDF2 symbol:AT5G64250.1 [GO:0008152 "metabolism" evidence=ISS] [GO:0016491 "oxidoreductase activity" evidence=ISS] InterPro:IPR003009 Pfam:PF03060 InterPro:IPR004136 EMBL:AY086032 SPTR:Q8LDF2	2e-62
chr6.CM0055.48	1.2.7.43	E1.13.11.32 2-nitropropane dioxygenase [EC:1.13.11.32] [COG:COG2070] [GO:0018580]	chy:CHY_1449	fabK; enoyl-(acyl-carrier-protein) reductase II [EC:1.3.1.9] [KO:K00208]	5e-25	CC3379	COG2070	7e-21	2NPD_NEUCR	Dioxygenase;Flavoprotein;FMN;Oxidoreductase,2-nitropropane dioxygenase precursor (EC 1.13.11.32) (Nitroalkane oxidase) (2-NPD).	1e-22	GO_ID:49614	TAIR|gene:2173412 SPTR:Q8LDF2 symbol:AT5G64250.1 [GO:0008152 "metabolism" evidence=ISS] [GO:0016491 "oxidoreductase activity" evidence=ISS] InterPro:IPR003009 Pfam:PF03060 InterPro:IPR004136 EMBL:AY086032 SPTR:Q8LDF2	2e-62
Ljwgs_042115.1	99.2	Unclassified without homolog
chr2.CM0323.46	99.1.4.7163	GO_ID:25560							ATH1_ARATH	DNA-binding;Homeobox;Nuclearprotein;Transcription;Transcriptionregulation,Homeobox protein ATH1.	3e-34	GO_ID:25560	TAIR|gene:2114999 SPTR:O23196 symbol:AT4G36870.1 [GO:0003700 "transcription factor activity" evidence=ISS] [GO:0003677 "DNA binding" evidence=ISS] InterPro:IPR001356 InterPro:IPR012287 Pfam:PF00046 GO:GO:0005634 ProDom:PD000010 SMART:SM00389 PROSITE:PS00027 PROSITE:PS50071 HSSP:P41778 InterPro:IPR006563 Pfam:PF07526 SMART:SM00574 EMBL:AL161590 EMBL:Z99707 PIR:D85435 SPTR:O23196	7e-138
chr2.CM0323.46	99.1.3.2.1918	ATH1_ARATH							ATH1_ARATH	DNA-binding;Homeobox;Nuclearprotein;Transcription;Transcriptionregulation,Homeobox protein ATH1.	3e-34	GO_ID:25560	TAIR|gene:2114999 SPTR:O23196 symbol:AT4G36870.1 [GO:0003700 "transcription factor activity" evidence=ISS] [GO:0003677 "DNA binding" evidence=ISS] InterPro:IPR001356 InterPro:IPR012287 Pfam:PF00046 GO:GO:0005634 ProDom:PD000010 SMART:SM00389 PROSITE:PS00027 PROSITE:PS50071 HSSP:P41778 InterPro:IPR006563 Pfam:PF07526 SMART:SM00574 EMBL:AL161590 EMBL:Z99707 PIR:D85435 SPTR:O23196	7e-138
Ljwgs_092680.1	99.1.4.3230	GO_ID:46616							PDS5_YEAST	Acetylation;Cellcycle;Celldivision;Completeproteome;Mitosis;Nuclearprotein,Sister chromatid cohesion protein PDS5 (Precocious dissociation of sisters protein 5).	6e-13	GO_ID:46616	TAIR|gene:2116786 SPTR:Q8GUP3 symbol:AT4G31880.1 [GO:0008372 "cellular component unknown" evidence=ND] EMBL:BT002315 SPTR:Q8GUP3	1e-43
Ljwgs_092680.1	99.1.3.2.1801	PDS5_YEAST							PDS5_YEAST	Acetylation;Cellcycle;Celldivision;Completeproteome;Mitosis;Nuclearprotein,Sister chromatid cohesion protein PDS5 (Precocious dissociation of sisters protein 5).	6e-13	GO_ID:46616	TAIR|gene:2116786 SPTR:Q8GUP3 symbol:AT4G31880.1 [GO:0008372 "cellular component unknown" evidence=ND] EMBL:BT002315 SPTR:Q8GUP3	1e-43
Ljwgs_023316.2	99.1.4.2859	GO_ID:48074										GO_ID:48074	TAIR|gene:2036802 SPTR:O80698 symbol:AT1G61930.1 [GO:0000004 "biological process unknown" evidence=ND] [GO:0005554 "molecular function unknown" evidence=ND] InterPro:IPR007608 Pfam:PF04520 EMBL:AC004392 PIR:T02137 SPTR:O80698	4e-23
Ljwgs_020207.1	99.2	Unclassified without homolog
chr2.CM0056.1	99.1.4.2157	GO_ID:3911										GO_ID:3911	TAIR|gene:2020627 SPTR:O04523 symbol:AT1G70230.1 [GO:0000004 "biological process unknown" evidence=ND] InterPro:IPR004253 Pfam:PF03005 EMBL:AC002062 EMBL:AY080707 EMBL:AY117213 PIR:C96725 SPTR:O04523	3e-28
chr5.CM0200.56	1.10.7.6	E2.4.1.91 flavonol 3-O-glucosyltransferase [EC:2.4.1.91] [GO:0047893] [CAZy:GT1]	ath:At5g17050	F2K13.200; glycosyltransferase family [EC:2.4.1.91] [KO:K00724]	3e-36				LGT_CITUN	Glycosyltransferase;Transferase,Limonoid UDP-glucosyltransferase (EC 2.4.1.210) (Limonoid glucosyltransferase) (Limonoid GTase) (LGTase).	2e-165	GO_ID:29147	TAIR|gene:2089879 SPTR:Q9LVF0 symbol:AT3G21560.1 [GO:0008194 "UDP-glycosyltransferase activity" evidence=ISS] InterPro:IPR002213 Pfam:PF00201 GO:GO:0008152 PROSITE:PS00375 EMBL:AB019232 EMBL:AY150475 SPTR:Q9LVF0	4e-136
chr6.CM0679.16	1.4.1.65	E3.6.4.1 myosin ATPase [EC:3.6.4.1] [GO:0008570]	cal:orf19.1648	RAD50; DNA repair protein [EC:3.6.4.1] [KO:K01553]	5e-64				RAD50_ARATH	ATP-binding;Cellcycle;Chromosomalprotein;Coiledcoil;DNAdamage;DNArepair;Hydrolase;Meiosis;Metal-binding;Nuclearprotein;Nucleotide-binding;Telomere;Zinc,DNA repair protein RAD50 (EC 3.6.-.-) (AtRAD50).	1e-159	GO_ID:22708	TAIR|gene:2045436 SPTR:Q9SL02 symbol:AT2G31970.1 [GO:0006281 "DNA repair" evidence=ISS] InterPro:IPR003439 InterPro:IPR004584 Interpro:IPR007517 Pfam:PF04423 TIGRFAMs:TIGR00606 EMBL:AF168748 EMBL:AC006223 EMBL:AY139771 EMBL:BT005823 PIR:D84727 GeneFarm:4496 SPTR:Q9SL02	6e-160
Ljwgs_033298.1	4.2.4.21.8	APC8, CDC23 anaphase-promoting complex component APC8	ath:At3g48150	T24C20.30; cell division cycle family protein / CDC family protein [KO:K03355]	1e-48				CUT23_SCHPO	Cellcycle;Celldivision;Completeproteome;Mitosis;Repeat;TPRrepeat,20S cyclosome/APC complex protein cut23 (Anaphase promoting factor component 8) (Cell untimely torn protein 23).	4e-09	GO_ID:24235	TAIR|gene:2100438 SPTR:Q9STS3 symbol:AT3G48150.1 [GO:0007049 "cell cycle" evidence=ISS] InterPro:IPR011990 InterPro:IPR001440 Pfam:PF00515 GO:GO:0000910 SMART:SM00028 PROSITE:PS50005 PROSITE:PS50293 HSSP:P50542 InterPro:IPR007192 Pfam:PF04049 GO:GO:0005488 EMBL:AL096856 EMBL:AY057562 EMBL:BT000289 EMBL:AY099779 PIR:T13004 SPTR:Q9STS3	3e-49
Ljwgs_033298.1	2.3.7.2.8	APC8, CDC23 anaphase-promoting complex component APC8	ath:At3g48150	T24C20.30; cell division cycle family protein / CDC family protein [KO:K03355]	1e-48				CUT23_SCHPO	Cellcycle;Celldivision;Completeproteome;Mitosis;Repeat;TPRrepeat,20S cyclosome/APC complex protein cut23 (Anaphase promoting factor component 8) (Cell untimely torn protein 23).	4e-09	GO_ID:24235	TAIR|gene:2100438 SPTR:Q9STS3 symbol:AT3G48150.1 [GO:0007049 "cell cycle" evidence=ISS] InterPro:IPR011990 InterPro:IPR001440 Pfam:PF00515 GO:GO:0000910 SMART:SM00028 PROSITE:PS50005 PROSITE:PS50293 HSSP:P50542 InterPro:IPR007192 Pfam:PF04049 GO:GO:0005488 EMBL:AL096856 EMBL:AY057562 EMBL:BT000289 EMBL:AY099779 PIR:T13004 SPTR:Q9STS3	3e-49
chr5.CM0200.15	4.3.4.18	CDK1, CDC2 cyclin-dependent kinase 1 [GO:0004693]	dre:30222	ccnd1; cyclin D1 [KO:K04503]	3e-09				CCND3_ARATH	Cellcycle;Celldivision;Cyclin;Multigenefamily,Cyclin delta-3.	1e-71	GO_ID:15561	TAIR|gene:2083127 SPTR:Q9SN11 symbol:AT3G50070.1 [GO:0000074 "regulation of progression through cell cycle" evidence=ISS] [GO:0004693 "cyclin-dependent protein kinase activity" evidence=ISS] InterPro:IPR006671 InterPro:IPR004367 GO:GO:0005634 GO:GO:0000910 Pfam:PF02984 Pfam:PF00134 PROSITE:PS00292 InterPro:IPR006670 SMART:SM00385 EMBL:AL132978 EMBL:AY052665 EMBL:AY063729 EMBL:AY087498 PIR:T45860 …	6e-70
chr5.CM0200.15	4.2.4.1.1	CCND cyclin D	dre:30222	ccnd1; cyclin D1 [KO:K04503]	3e-09				CCND3_ARATH	Cellcycle;Celldivision;Cyclin;Multigenefamily,Cyclin delta-3.	1e-71	GO_ID:15561	TAIR|gene:2083127 SPTR:Q9SN11 symbol:AT3G50070.1 [GO:0000074 "regulation of progression through cell cycle" evidence=ISS] [GO:0004693 "cyclin-dependent protein kinase activity" evidence=ISS] InterPro:IPR006671 InterPro:IPR004367 GO:GO:0005634 GO:GO:0000910 Pfam:PF02984 Pfam:PF00134 PROSITE:PS00292 InterPro:IPR006670 SMART:SM00385 EMBL:AL132978 EMBL:AY052665 EMBL:AY063729 EMBL:AY087498 PIR:T45860 …	6e-70
chr5.CM0200.15	3.2.8.15	CCND cyclin D	dre:30222	ccnd1; cyclin D1 [KO:K04503]	3e-09				CCND3_ARATH	Cellcycle;Celldivision;Cyclin;Multigenefamily,Cyclin delta-3.	1e-71	GO_ID:15561	TAIR|gene:2083127 SPTR:Q9SN11 symbol:AT3G50070.1 [GO:0000074 "regulation of progression through cell cycle" evidence=ISS] [GO:0004693 "cyclin-dependent protein kinase activity" evidence=ISS] InterPro:IPR006671 InterPro:IPR004367 GO:GO:0005634 GO:GO:0000910 Pfam:PF02984 Pfam:PF00134 PROSITE:PS00292 InterPro:IPR006670 SMART:SM00385 EMBL:AL132978 EMBL:AY052665 EMBL:AY063729 EMBL:AY087498 PIR:T45860 …	6e-70
chr5.CM0200.15	4.2.4.64	CAK1 serine/threonine-protein kinase CAK1 [GO:0004693]	dre:30222	ccnd1; cyclin D1 [KO:K04503]	3e-09				CCND3_ARATH	Cellcycle;Celldivision;Cyclin;Multigenefamily,Cyclin delta-3.	1e-71	GO_ID:15561	TAIR|gene:2083127 SPTR:Q9SN11 symbol:AT3G50070.1 [GO:0000074 "regulation of progression through cell cycle" evidence=ISS] [GO:0004693 "cyclin-dependent protein kinase activity" evidence=ISS] InterPro:IPR006671 InterPro:IPR004367 GO:GO:0005634 GO:GO:0000910 Pfam:PF02984 Pfam:PF00134 PROSITE:PS00292 InterPro:IPR006670 SMART:SM00385 EMBL:AL132978 EMBL:AY052665 EMBL:AY063729 EMBL:AY087498 PIR:T45860 …	6e-70
chr5.CM0200.15	4.5.2.34	CDK5 cyclin-dependent kinase 5 [GO:0004693]	dre:30222	ccnd1; cyclin D1 [KO:K04503]	3e-09				CCND3_ARATH	Cellcycle;Celldivision;Cyclin;Multigenefamily,Cyclin delta-3.	1e-71	GO_ID:15561	TAIR|gene:2083127 SPTR:Q9SN11 symbol:AT3G50070.1 [GO:0000074 "regulation of progression through cell cycle" evidence=ISS] [GO:0004693 "cyclin-dependent protein kinase activity" evidence=ISS] InterPro:IPR006671 InterPro:IPR004367 GO:GO:0005634 GO:GO:0000910 Pfam:PF02984 Pfam:PF00134 PROSITE:PS00292 InterPro:IPR006670 SMART:SM00385 EMBL:AL132978 EMBL:AY052665 EMBL:AY063729 EMBL:AY087498 PIR:T45860 …	6e-70
chr5.CM0200.15	3.2.9.97	CDK1, CDC2 cyclin-dependent kinase 1 [GO:0004693]	dre:30222	ccnd1; cyclin D1 [KO:K04503]	3e-09				CCND3_ARATH	Cellcycle;Celldivision;Cyclin;Multigenefamily,Cyclin delta-3.	1e-71	GO_ID:15561	TAIR|gene:2083127 SPTR:Q9SN11 symbol:AT3G50070.1 [GO:0000074 "regulation of progression through cell cycle" evidence=ISS] [GO:0004693 "cyclin-dependent protein kinase activity" evidence=ISS] InterPro:IPR006671 InterPro:IPR004367 GO:GO:0005634 GO:GO:0000910 Pfam:PF02984 Pfam:PF00134 PROSITE:PS00292 InterPro:IPR006670 SMART:SM00385 EMBL:AL132978 EMBL:AY052665 EMBL:AY063729 EMBL:AY087498 PIR:T45860 …	6e-70
chr5.CM0200.15	4.3.1.72	CCND cyclin D	dre:30222	ccnd1; cyclin D1 [KO:K04503]	3e-09				CCND3_ARATH	Cellcycle;Celldivision;Cyclin;Multigenefamily,Cyclin delta-3.	1e-71	GO_ID:15561	TAIR|gene:2083127 SPTR:Q9SN11 symbol:AT3G50070.1 [GO:0000074 "regulation of progression through cell cycle" evidence=ISS] [GO:0004693 "cyclin-dependent protein kinase activity" evidence=ISS] InterPro:IPR006671 InterPro:IPR004367 GO:GO:0005634 GO:GO:0000910 Pfam:PF02984 Pfam:PF00134 PROSITE:PS00292 InterPro:IPR006670 SMART:SM00385 EMBL:AL132978 EMBL:AY052665 EMBL:AY063729 EMBL:AY087498 PIR:T45860 …	6e-70
chr5.CM0200.15	3.2.3.68	CCND cyclin D	dre:30222	ccnd1; cyclin D1 [KO:K04503]	3e-09				CCND3_ARATH	Cellcycle;Celldivision;Cyclin;Multigenefamily,Cyclin delta-3.	1e-71	GO_ID:15561	TAIR|gene:2083127 SPTR:Q9SN11 symbol:AT3G50070.1 [GO:0000074 "regulation of progression through cell cycle" evidence=ISS] [GO:0004693 "cyclin-dependent protein kinase activity" evidence=ISS] InterPro:IPR006671 InterPro:IPR004367 GO:GO:0005634 GO:GO:0000910 Pfam:PF02984 Pfam:PF00134 PROSITE:PS00292 InterPro:IPR006670 SMART:SM00385 EMBL:AL132978 EMBL:AY052665 EMBL:AY063729 EMBL:AY087498 PIR:T45860 …	6e-70
chr5.CM0200.15	4.3.3.24	CDK4 cyclin-dependent kinase 4 [GO:0004693]	dre:30222	ccnd1; cyclin D1 [KO:K04503]	3e-09				CCND3_ARATH	Cellcycle;Celldivision;Cyclin;Multigenefamily,Cyclin delta-3.	1e-71	GO_ID:15561	TAIR|gene:2083127 SPTR:Q9SN11 symbol:AT3G50070.1 [GO:0000074 "regulation of progression through cell cycle" evidence=ISS] [GO:0004693 "cyclin-dependent protein kinase activity" evidence=ISS] InterPro:IPR006671 InterPro:IPR004367 GO:GO:0005634 GO:GO:0000910 Pfam:PF02984 Pfam:PF00134 PROSITE:PS00292 InterPro:IPR006670 SMART:SM00385 EMBL:AL132978 EMBL:AY052665 EMBL:AY063729 EMBL:AY087498 PIR:T45860 …	6e-70
chr5.CM0200.15	3.2.13.67	CDK4 cyclin-dependent kinase 4 [GO:0004693]	dre:30222	ccnd1; cyclin D1 [KO:K04503]	3e-09				CCND3_ARATH	Cellcycle;Celldivision;Cyclin;Multigenefamily,Cyclin delta-3.	1e-71	GO_ID:15561	TAIR|gene:2083127 SPTR:Q9SN11 symbol:AT3G50070.1 [GO:0000074 "regulation of progression through cell cycle" evidence=ISS] [GO:0004693 "cyclin-dependent protein kinase activity" evidence=ISS] InterPro:IPR006671 InterPro:IPR004367 GO:GO:0005634 GO:GO:0000910 Pfam:PF02984 Pfam:PF00134 PROSITE:PS00292 InterPro:IPR006670 SMART:SM00385 EMBL:AL132978 EMBL:AY052665 EMBL:AY063729 EMBL:AY087498 PIR:T45860 …	6e-70
chr5.CM0200.15	4.2.4.2	cyclin-dependent kinase [GO:0004693]	dre:30222	ccnd1; cyclin D1 [KO:K04503]	3e-09				CCND3_ARATH	Cellcycle;Celldivision;Cyclin;Multigenefamily,Cyclin delta-3.	1e-71	GO_ID:15561	TAIR|gene:2083127 SPTR:Q9SN11 symbol:AT3G50070.1 [GO:0000074 "regulation of progression through cell cycle" evidence=ISS] [GO:0004693 "cyclin-dependent protein kinase activity" evidence=ISS] InterPro:IPR006671 InterPro:IPR004367 GO:GO:0005634 GO:GO:0000910 Pfam:PF02984 Pfam:PF00134 PROSITE:PS00292 InterPro:IPR006670 SMART:SM00385 EMBL:AL132978 EMBL:AY052665 EMBL:AY063729 EMBL:AY087498 PIR:T45860 …	6e-70
Ljwgs_111263.1	4.1.3.48.3	DIAPH3, DRF3 diaphanous 3	hsa:81624	DIAPH3; diaphanous homolog 3 (Drosophila) [KO:K05745]	6e-23				DIAP3_HUMAN	Alternativesplicing;Coiledcoil;Repeat,Diaphanous protein homolog 3 (Diaphanous-related formin-3) (DRF3).	4e-23	GO_ID:16378	TAIR|gene:2020567 SPTR:O04532 symbol:ATFH8 "FORMIN 8" [GO:0003779 "actin binding" evidence=ISS] [GO:0045010 "actin nucleation" evidence=IDA] [GO:0051015 "actin filament binding" evidence=IDA] [GO:0005522 "profilin binding" evidence=IDA] [GO:0009932 "tip growth" evidence=IMP] InterPro:IPR003104 Pfam:PF02181 SMART:SM00498 EMBL:AC002062 PIR:B96724 SPTR:O04532	2e-68
Ljwgs_122490.1	99.1.3.2.19	BIG1_HUMAN							BIG1_HUMAN	Guanine-nucleotidereleasingfactor,Brefeldin A-inhibited guanine nucleotide-exchange protein 1 (Brefeldin A-inhibited GEP 1) (p200 ARF-GEP1) (p200 ARF guanine nucleotide exchange factor).	3e-26	GO_ID:28388	TAIR|gene:2025501 SPTR:Q9LPC5 symbol:AT1G01960.1 [GO:0000004 "biological process unknown" evidence=ND] [GO:0008372 "cellular component unknown" evidence=ND] [GO:0005085 "guanyl-nucleotide exchange factor activity" evidence=ISS] Pfam:PF01369 InterPro:IPR006162 PROSITE:PS00012 HSSP:Q99418 InterPro:IPR000904 PROSITE:PS50190 SMART:SM00222 EMBL:AC020622 PIR:E86151 SPTR:Q9LPC5	2e-53
Ljwgs_122490.1	99.1.4.3375	GO_ID:28388							BIG1_HUMAN	Guanine-nucleotidereleasingfactor,Brefeldin A-inhibited guanine nucleotide-exchange protein 1 (Brefeldin A-inhibited GEP 1) (p200 ARF-GEP1) (p200 ARF guanine nucleotide exchange factor).	3e-26	GO_ID:28388	TAIR|gene:2025501 SPTR:Q9LPC5 symbol:AT1G01960.1 [GO:0000004 "biological process unknown" evidence=ND] [GO:0008372 "cellular component unknown" evidence=ND] [GO:0005085 "guanyl-nucleotide exchange factor activity" evidence=ISS] Pfam:PF01369 InterPro:IPR006162 PROSITE:PS00012 HSSP:Q99418 InterPro:IPR000904 PROSITE:PS50190 SMART:SM00222 EMBL:AC020622 PIR:E86151 SPTR:Q9LPC5	2e-53
Ljwgs_134310.1	99.2	Unclassified without homolog
Ljwgs_015907.1	99.1.3.2.1154	NOP14_MOUSE							NOP14_MOUSE	Nuclearprotein;Ribosomebiogenesis;rRNAprocessing,Probable nucleolar complex protein 14.	7e-12
gi45398245	99.2	Unclassified without homolog
TC11502	99.2	Unclassified without homolog
Ljwgs_117320.1	99.1.4.8717	GO_ID:10242										GO_ID:10242	TAIR|gene:2119150 SPTR:Q9SZA4 symbol:AT4G33270.1 [GO:0004871 "signal transducer activity" evidence=ISS] [GO:0005834 "heterotrimeric G-protein complex" evidence=ISS] [GO:0007165 "signal transduction" evidence=ISS] InterPro:IPR001680 Pfam:PF00400 HSSP:P16649 PRINTS:PR00320 ProDom:PD000018 SMART:SM00320 PROSITE:PS00678 PROSITE:PS50082 PROSITE:PS50294 InterPro:IPR000002 ProDom:PD004563 EMBL:AL161583 …	3e-23
gi7788372	99.2	Unclassified without homolog
Ljwgs_048048.1	99.1.4.5101	GO_ID:41303										GO_ID:41303	TAIR|gene:3433440 SPTR:Q9LQZ5 symbol:AT1G75520.1 [GO:0000004 "biological process unknown" evidence=ND] [GO:0005554 "molecular function unknown" evidence=ND] [GO:0008372 "cellular component unknown" evidence=ND] InterPro:IPR007818 InterPro:IPR006511 InterPro:IPR006510 Pfam:PF05142 TIGRFAMs:TIGR01624 TIGRFAMs:TIGR01623 EMBL:AC006434 EMBL:AY800620 EMBL:AY924730 PIR:F96785 SPTR:Q9LQZ5	2e-13
Ljwgs_048847.1	99.1.4.3232	GO_ID:39226										GO_ID:39226	TAIR|gene:2172496 SPTR:Q9S7Z3 symbol:AT5G44070.1 [GO:0046938 "phytochelatin biosynthesis" evidence=ISS] Pfam:PF05023 InterPro:IPR007719 EMBL:AB006703 EMBL:AF093753 EMBL:AY039951 EMBL:AF135155 EMBL:AY079384 EMBL:AY048257 SPTR:Q9S7Z3	5e-16
gi45398091	99.2	Unclassified without homolog
Ljwgs_009380.1	1.1.8.12	E3.2.1.39 glucan endo-1,3-beta-D-glucosidase [EC:3.2.1.39]							E13B_WHEAT	Glycosidase;Hydrolase;Signal,Glucan endo-1,3-beta-glucosidase precursor (EC 3.2.1.39) ((1->3)-beta- glucan endohydrolase) ((1->3)-beta-glucanase) (Beta-1,3- endoglucanase).	4e-22	GO_ID:46163	TAIR|gene:2161926 SPTR:Q9FMK0 symbol:AT5G63230.1 [GO:0005554 "molecular function unknown" evidence=ND] [GO:0000004 "biological process unknown" evidence=ND] EMBL:AB008265 SPTR:Q9FMK0	9e-21
Ljwgs_064891.1	1.9.10.63	E1.16.3.1, CP ferroxidase [EC:1.16.3.1] [GO:0004322 0004323]	rno:25319	Fth1; ferritin, heavy polypeptide 1 [EC:1.16.3.1] [KO:K00522]	5e-11				FRI2_VIGUN	Chloroplast;Iron;Ironstorage;Metal-binding;Oxidoreductase;Plastid;Transitpeptide,Ferritin-2, chloroplast precursor (EC 1.16.3.1).	5e-41	GO_ID:11362	TAIR|gene:3437394 SPTR:Q9S756 symbol:ATFER4 [GO:0006826 "iron ion transport" evidence=ISS] [GO:0006879 "iron ion homeostasis" evidence=ISS] [GO:0008199 "ferric iron binding" evidence=ISS] [GO:0010039 "response to iron ion" evidence=IEP] [GO:0009507 "chloroplast" evidence=ISS] InterPro:IPR001519 InterPro:IPR008331 Pfam:PF00210 HSSP:P02794 InterPro:IPR009040 ProDom:PD000971 PROSITE:PS00540 PROSITE:…	4e-31
chr1.TM1612.23	99.1.4.4211	GO_ID:24381										GO_ID:24381	TAIR|gene:2051173 SPTR:Q8VZ20 symbol:AT2G33550.1 [GO:0003700 "transcription factor activity" evidence=ISS] [GO:0045449 "regulation of transcription" evidence=TAS] InterPro:IPR001005 PROSITE:PS50090 EMBL:AY065364 EMBL:AY096389 SPTR:Q8VZ20	8e-22
chr4.CM0256.1.1	99.2	Unclassified without homolog
Ljwgs_038358.1	99.1.4.4557	GO_ID:23134										GO_ID:23134	TAIR|gene:2093867 SPTR:Q9LI95 symbol:AT3G29180.1 [GO:0005554 "molecular function unknown" evidence=ND] InterPro:IPR009769 Pfam:PF07059 EMBL:AP001310 SPTR:Q9LI95	2e-92
chr1.CM0593.41.2	99.1.4.6689	GO_ID:19700										GO_ID:19700	TAIR|gene:2159082 SPTR:Q9FFY2 symbol:AT5G13920.1 [GO:0000004 "biological process unknown" evidence=ND] [GO:0008372 "cellular component unknown" evidence=ND] [GO:0003676 "nucleic acid binding" evidence=ISS] InterPro:IPR001878 InterPro:IPR010666 Pfam:PF00098 GO:GO:0005634 PRINTS:PR00939 SMART:SM00343 PROSITE:PS50158 Pfam:PF06839 EMBL:AB005230 SPTR:Q9FFY2	5e-18
chr1.CM0375.48	1.5.3.48	E4.3.1.19, ilvA threonine dehydratase [EC:4.3.1.19] [COG:COG1171] [GO:0004794]	ath:At3g10050	T22K18.12; threonine ammonia-lyase / threonine dehydratase / threonine deaminase (OMR1) [EC:4.3.1.19] [KO:K01754]	0	slr2072	COG1171	1e-139	THD1_ARATH	Allostericenzyme;Amino-acidbiosynthesis;Branched-chainaminoacidbiosynthesis;Chloroplast;Isoleucinebiosynthesis;Lyase;Plastid;Pyridoxalphosphate;Transitpeptide,Threonine dehydratase biosynthetic, chloroplast precursor (EC 4.3.1.19) (Threonine deaminase) (TD).	0	GO_ID:49023	TAIR|gene:2100077 SPTR:Q9ZSS6 symbol:AT3G10050.1 [GO:0004794 "threonine ammonia-lyase activity" evidence=ISS] [GO:0006566 "threonine metabolism" evidence=ISS] InterPro:IPR001926 InterPro:IPR001721 InterPro:IPR000634 Pfam:PF00291 HSSP:P04968 PROSITE:PS00165 InterPro:IPR005787 Pfam:PF00585 TIGRFAMs:TIGR01124 EMBL:AC010927 EMBL:AF096281 EMBL:AF221984 EMBL:AF177212 EMBL:AY065037 PIR:T51712 SPTR:Q9ZSS6	0
Ljwgs_010768.1	99.1.4.457	GO_ID:909										GO_ID:909	TAIR|gene:2121903 SPTR:Q9SB56 symbol:AT4G24610.1 [GO:0005554 "molecular function unknown" evidence=ND] [GO:0000004 "biological process unknown" evidence=ND] [GO:0008372 "cellular component unknown" evidence=ND] EMBL:AL161561 EMBL:AL035356 PIR:T05573 SPTR:Q9SB56	9e-136
TM1006.2	99.1.2.149	COG1100	ath:At4g28950	F25O24.70; Rac-like GTP-binding protein (ARAC7) [KO:K07975]	2e-42	YLR229c	COG1100	1e-13	RAC7_ARATH	Abscisicacidsignalingpathway;GTP-binding;Lipoprotein;Membrane;Nucleotide-binding;Palmitate,RAC-like GTP binding protein ARAC7 (GTPase protein ROP9).	1e-42	GO_ID:4145	TAIR|gene:2123547 SPTR:O82480 symbol:ARAC7 [GO:0008372 "cellular component unknown" evidence=ND] [GO:0005525 "GTP binding" evidence=ISS] InterPro:IPR001806 InterPro:IPR003578 Pfam:PF00071 Interpro:IPR005225 TIGRFAMs:TIGR00231 PRINTS:PR00449 HSSP:P21181 SMART:SM00174 EMBL:AL161574 EMBL:AL078469 EMBL:AF079484 EMBL:AF115474 PIR:T08950 GeneFarm:4165 SPTR:O82480	4e-43
TM1006.2	99.1.3.2.62	RAC7_ARATH	ath:At4g28950	F25O24.70; Rac-like GTP-binding protein (ARAC7) [KO:K07975]	2e-42	YLR229c	COG1100	1e-13	RAC7_ARATH	Abscisicacidsignalingpathway;GTP-binding;Lipoprotein;Membrane;Nucleotide-binding;Palmitate,RAC-like GTP binding protein ARAC7 (GTPase protein ROP9).	1e-42	GO_ID:4145	TAIR|gene:2123547 SPTR:O82480 symbol:ARAC7 [GO:0008372 "cellular component unknown" evidence=ND] [GO:0005525 "GTP binding" evidence=ISS] InterPro:IPR001806 InterPro:IPR003578 Pfam:PF00071 Interpro:IPR005225 TIGRFAMs:TIGR00231 PRINTS:PR00449 HSSP:P21181 SMART:SM00174 EMBL:AL161574 EMBL:AL078469 EMBL:AF079484 EMBL:AF115474 PIR:T08950 GeneFarm:4165 SPTR:O82480	4e-43
TM1006.2	99.1.1.126	KO:K07975	ath:At4g28950	F25O24.70; Rac-like GTP-binding protein (ARAC7) [KO:K07975]	2e-42	YLR229c	COG1100	1e-13	RAC7_ARATH	Abscisicacidsignalingpathway;GTP-binding;Lipoprotein;Membrane;Nucleotide-binding;Palmitate,RAC-like GTP binding protein ARAC7 (GTPase protein ROP9).	1e-42	GO_ID:4145	TAIR|gene:2123547 SPTR:O82480 symbol:ARAC7 [GO:0008372 "cellular component unknown" evidence=ND] [GO:0005525 "GTP binding" evidence=ISS] InterPro:IPR001806 InterPro:IPR003578 Pfam:PF00071 Interpro:IPR005225 TIGRFAMs:TIGR00231 PRINTS:PR00449 HSSP:P21181 SMART:SM00174 EMBL:AL161574 EMBL:AL078469 EMBL:AF079484 EMBL:AF115474 PIR:T08950 GeneFarm:4165 SPTR:O82480	4e-43
TM1006.2	99.1.4.5172	GO_ID:4145	ath:At4g28950	F25O24.70; Rac-like GTP-binding protein (ARAC7) [KO:K07975]	2e-42	YLR229c	COG1100	1e-13	RAC7_ARATH	Abscisicacidsignalingpathway;GTP-binding;Lipoprotein;Membrane;Nucleotide-binding;Palmitate,RAC-like GTP binding protein ARAC7 (GTPase protein ROP9).	1e-42	GO_ID:4145	TAIR|gene:2123547 SPTR:O82480 symbol:ARAC7 [GO:0008372 "cellular component unknown" evidence=ND] [GO:0005525 "GTP binding" evidence=ISS] InterPro:IPR001806 InterPro:IPR003578 Pfam:PF00071 Interpro:IPR005225 TIGRFAMs:TIGR00231 PRINTS:PR00449 HSSP:P21181 SMART:SM00174 EMBL:AL161574 EMBL:AL078469 EMBL:AF079484 EMBL:AF115474 PIR:T08950 GeneFarm:4165 SPTR:O82480	4e-43
Ljwgs_037118.1	99.1.4.3236	GO_ID:34391										GO_ID:34391	TAIR|gene:2156736 SPTR:Q9FHB6 symbol:AT5G52450.1 [GO:0005215 "transporter activity" evidence=ISS] [GO:0016020 "membrane" evidence=ISS] InterPro:IPR002528 Pfam:PF01554 GO:GO:0016020 GO:GO:0009405 TIGRFAMs:TIGR00797 EMBL:AB019226 EMBL:AY046054 EMBL:AY079316 InterPro:IPR004268 PRINTS:PR01806 SPTR:Q9FHB6	1e-12
TM1006.6.3	99.1.2.149	COG1100	ath:At4g28950	F25O24.70; Rac-like GTP-binding protein (ARAC7) [KO:K07975]	3e-51	YLR229c	COG1100	1e-30	RAC7_ARATH	Abscisicacidsignalingpathway;GTP-binding;Lipoprotein;Membrane;Nucleotide-binding;Palmitate,RAC-like GTP binding protein ARAC7 (GTPase protein ROP9).	2e-51	GO_ID:4145	TAIR|gene:2123547 SPTR:O82480 symbol:ARAC7 [GO:0008372 "cellular component unknown" evidence=ND] [GO:0005525 "GTP binding" evidence=ISS] InterPro:IPR001806 InterPro:IPR003578 Pfam:PF00071 Interpro:IPR005225 TIGRFAMs:TIGR00231 PRINTS:PR00449 HSSP:P21181 SMART:SM00174 EMBL:AL161574 EMBL:AL078469 EMBL:AF079484 EMBL:AF115474 PIR:T08950 GeneFarm:4165 SPTR:O82480	8e-52
TM1006.6.3	99.1.3.2.62	RAC7_ARATH	ath:At4g28950	F25O24.70; Rac-like GTP-binding protein (ARAC7) [KO:K07975]	3e-51	YLR229c	COG1100	1e-30	RAC7_ARATH	Abscisicacidsignalingpathway;GTP-binding;Lipoprotein;Membrane;Nucleotide-binding;Palmitate,RAC-like GTP binding protein ARAC7 (GTPase protein ROP9).	2e-51	GO_ID:4145	TAIR|gene:2123547 SPTR:O82480 symbol:ARAC7 [GO:0008372 "cellular component unknown" evidence=ND] [GO:0005525 "GTP binding" evidence=ISS] InterPro:IPR001806 InterPro:IPR003578 Pfam:PF00071 Interpro:IPR005225 TIGRFAMs:TIGR00231 PRINTS:PR00449 HSSP:P21181 SMART:SM00174 EMBL:AL161574 EMBL:AL078469 EMBL:AF079484 EMBL:AF115474 PIR:T08950 GeneFarm:4165 SPTR:O82480	8e-52
TM1006.6.3	99.1.1.126	KO:K07975	ath:At4g28950	F25O24.70; Rac-like GTP-binding protein (ARAC7) [KO:K07975]	3e-51	YLR229c	COG1100	1e-30	RAC7_ARATH	Abscisicacidsignalingpathway;GTP-binding;Lipoprotein;Membrane;Nucleotide-binding;Palmitate,RAC-like GTP binding protein ARAC7 (GTPase protein ROP9).	2e-51	GO_ID:4145	TAIR|gene:2123547 SPTR:O82480 symbol:ARAC7 [GO:0008372 "cellular component unknown" evidence=ND] [GO:0005525 "GTP binding" evidence=ISS] InterPro:IPR001806 InterPro:IPR003578 Pfam:PF00071 Interpro:IPR005225 TIGRFAMs:TIGR00231 PRINTS:PR00449 HSSP:P21181 SMART:SM00174 EMBL:AL161574 EMBL:AL078469 EMBL:AF079484 EMBL:AF115474 PIR:T08950 GeneFarm:4165 SPTR:O82480	8e-52
TM1006.6.3	99.1.4.5172	GO_ID:4145	ath:At4g28950	F25O24.70; Rac-like GTP-binding protein (ARAC7) [KO:K07975]	3e-51	YLR229c	COG1100	1e-30	RAC7_ARATH	Abscisicacidsignalingpathway;GTP-binding;Lipoprotein;Membrane;Nucleotide-binding;Palmitate,RAC-like GTP binding protein ARAC7 (GTPase protein ROP9).	2e-51	GO_ID:4145	TAIR|gene:2123547 SPTR:O82480 symbol:ARAC7 [GO:0008372 "cellular component unknown" evidence=ND] [GO:0005525 "GTP binding" evidence=ISS] InterPro:IPR001806 InterPro:IPR003578 Pfam:PF00071 Interpro:IPR005225 TIGRFAMs:TIGR00231 PRINTS:PR00449 HSSP:P21181 SMART:SM00174 EMBL:AL161574 EMBL:AL078469 EMBL:AF079484 EMBL:AF115474 PIR:T08950 GeneFarm:4165 SPTR:O82480	8e-52
Ljwgs_017549.1	3.1.3.44.2	PYRP uracil permease	tko:TK1212	xanthine/uracilpermease [KO:K02824]	3e-38	PAB1838	COG2233	2e-34	S23A2_RAT	Glycoprotein;Iontransport;Membrane;Phosphorylation;Sodium;Sodiumtransport;Symport;Transmembrane;Transport,Solute carrier family 23 member 2 (Sodium-dependent vitamin C transporter 2) (Na(+)/L-ascorbic acid transporter 2).	2e-63	GO_ID:28848	TAIR|gene:2040873 SPTR:O80768 symbol:AT2G34190.1 [GO:0015646 "permease activity" evidence=ISS] [GO:0016020 "membrane" evidence=ISS] Pfam:Pf00860 InterPro:IPR006043 GO:GO:0006810 GO:GO:0016020 EMBL:AC004481 EMBL:AY142641 PIR:T02307 SPTR:O80768	0
Ljwgs_019132.4.1	99.1.3.2.3125	CJ119_CHICK							CJ119_CHICK	,Protein C10orf119 homolog.	2e-16	GO_ID:28551	TAIR|gene:2061832 SPTR:O22880 symbol:AT2G40550.1 [GO:0005554 "molecular function unknown" evidence=ND] [GO:0000004 "biological process unknown" evidence=ND] [GO:0008372 "cellular component unknown" evidence=ND] EMBL:AC002336 PIR:H84830 SPTR:O22880	8e-50
Ljwgs_019132.4.1	99.1.4.4159	GO_ID:28551							CJ119_CHICK	,Protein C10orf119 homolog.	2e-16	GO_ID:28551	TAIR|gene:2061832 SPTR:O22880 symbol:AT2G40550.1 [GO:0005554 "molecular function unknown" evidence=ND] [GO:0000004 "biological process unknown" evidence=ND] [GO:0008372 "cellular component unknown" evidence=ND] EMBL:AC002336 PIR:H84830 SPTR:O22880	8e-50
TM1634.7	4.1.1.2	[COG:COG0643 COG0784 COG0835] [GO:0000155 0000156 0004673]	sfx:S2574	evgS; putative sensor for regulator EvgA [EC:2.7.3.-] [KO:K07679]	8e-15	sll1905_5	COG0784	3e-15	ETR2_PELHO	Copper;Endoplasmicreticulum;Ethylenesignalingpathway;Kinase;Membrane;Metal-binding;Multigenefamily;Phosphorylation;Receptor;Sensorytransduction;Transferase;Transmembrane;Two-componentregulatorysystem,Ethylene receptor 2 (EC 2.7.3.-) (PhETR2).	8e-29	GO_ID:33970	TAIR|gene:2084967 SPTR:Q9ZTP3 symbol:AT3G04580.1 [GO:0004872 "receptor activity" evidence=TAS] [GO:0010105 "negative regulation of ethylene mediated signaling pathway" evidence=TAS] InterPro:IPR003661 InterPro:IPR003018 InterPro:IPR001789 Pfam:PF00072 Pfam:PF00512 Pfam:PF01590 SMART:SM00065 ProDom:PD000039 SMART:SM00448 PROSITE:PS50110 SMART:SM00388 HSSP:P49333 EMBL:AC011437 EMBL:AF048982 SPTR:Q9…	3e-60
TM1634.7	2.3.3.19	[COG:COG0784]	sfx:S2574	evgS; putative sensor for regulator EvgA [EC:2.7.3.-] [KO:K07679]	8e-15	sll1905_5	COG0784	3e-15	ETR2_PELHO	Copper;Endoplasmicreticulum;Ethylenesignalingpathway;Kinase;Membrane;Metal-binding;Multigenefamily;Phosphorylation;Receptor;Sensorytransduction;Transferase;Transmembrane;Two-componentregulatorysystem,Ethylene receptor 2 (EC 2.7.3.-) (PhETR2).	8e-29	GO_ID:33970	TAIR|gene:2084967 SPTR:Q9ZTP3 symbol:AT3G04580.1 [GO:0004872 "receptor activity" evidence=TAS] [GO:0010105 "negative regulation of ethylene mediated signaling pathway" evidence=TAS] InterPro:IPR003661 InterPro:IPR003018 InterPro:IPR001789 Pfam:PF00072 Pfam:PF00512 Pfam:PF01590 SMART:SM00065 ProDom:PD000039 SMART:SM00448 PROSITE:PS50110 SMART:SM00388 HSSP:P49333 EMBL:AC011437 EMBL:AF048982 SPTR:Q9…	3e-60
TM1634.7	2.3.3.23	PILL type IV pili sensor histidine kinase/response regulator [COG:COG0643 COG0784]	sfx:S2574	evgS; putative sensor for regulator EvgA [EC:2.7.3.-] [KO:K07679]	8e-15	sll1905_5	COG0784	3e-15	ETR2_PELHO	Copper;Endoplasmicreticulum;Ethylenesignalingpathway;Kinase;Membrane;Metal-binding;Multigenefamily;Phosphorylation;Receptor;Sensorytransduction;Transferase;Transmembrane;Two-componentregulatorysystem,Ethylene receptor 2 (EC 2.7.3.-) (PhETR2).	8e-29	GO_ID:33970	TAIR|gene:2084967 SPTR:Q9ZTP3 symbol:AT3G04580.1 [GO:0004872 "receptor activity" evidence=TAS] [GO:0010105 "negative regulation of ethylene mediated signaling pathway" evidence=TAS] InterPro:IPR003661 InterPro:IPR003018 InterPro:IPR001789 Pfam:PF00072 Pfam:PF00512 Pfam:PF01590 SMART:SM00065 ProDom:PD000039 SMART:SM00448 PROSITE:PS50110 SMART:SM00388 HSSP:P49333 EMBL:AC011437 EMBL:AF048982 SPTR:Q9…	3e-60
TM1634.7	3.2.1.2	Response regulator [GO:0000156] [COG:COG0784 COG2204 COG2197]	sfx:S2574	evgS; putative sensor for regulator EvgA [EC:2.7.3.-] [KO:K07679]	8e-15	sll1905_5	COG0784	3e-15	ETR2_PELHO	Copper;Endoplasmicreticulum;Ethylenesignalingpathway;Kinase;Membrane;Metal-binding;Multigenefamily;Phosphorylation;Receptor;Sensorytransduction;Transferase;Transmembrane;Two-componentregulatorysystem,Ethylene receptor 2 (EC 2.7.3.-) (PhETR2).	8e-29	GO_ID:33970	TAIR|gene:2084967 SPTR:Q9ZTP3 symbol:AT3G04580.1 [GO:0004872 "receptor activity" evidence=TAS] [GO:0010105 "negative regulation of ethylene mediated signaling pathway" evidence=TAS] InterPro:IPR003661 InterPro:IPR003018 InterPro:IPR001789 Pfam:PF00072 Pfam:PF00512 Pfam:PF01590 SMART:SM00065 ProDom:PD000039 SMART:SM00448 PROSITE:PS50110 SMART:SM00388 HSSP:P49333 EMBL:AC011437 EMBL:AF048982 SPTR:Q9…	3e-60
Ljwgs_018186.1	2.4.3.24	RNT ribonuclease T [EC:3.1.13.-] [COG:COG0847]	cal:orf19.5220	REX4; RNA EXonuclease; member of 3->5 exonuclease family [EC:3.1.13.4] [KO:K01148]	4e-15	YOL080c	COG0847	2e-19	REXO4_HUMAN	Alternativesplicing;Exonuclease;Hydrolase;Nuclearprotein;Nuclease;Polymorphism,RNA exonuclease 4 (EC 3.1.-.-) (Exonuclease XPMC2) (hPMC2) (Prevents mitotic catastrophe 2 protein homolog).	3e-24	GO_ID:14347	TAIR|gene:3441901 SPTR:Q9FNE7 symbol:AT5G40310.1 [GO:0000004 "biological process unknown" evidence=ND] [GO:0004527 "exonuclease activity" evidence=ISS] [GO:0005622 "intracellular" evidence=ISS] InterPro:IPR007087 InterPro:IPR006055 Prosite:PS00028 Pfam:PF00096 Pfam:PF00929 GO:GO:0005634 SMART:SM00355 PROSITE:PS50157 SMART:SM00479 EMBL:AB006702 SPTR:Q9FNE7	8e-125
Ljwgs_018186.1	2.4.1.1.1.3	DPO3E, dnaQ DNA polymerase III epsilon subunit [COG:COG0847]	cal:orf19.5220	REX4; RNA EXonuclease; member of 3->5 exonuclease family [EC:3.1.13.4] [KO:K01148]	4e-15	YOL080c	COG0847	2e-19	REXO4_HUMAN	Alternativesplicing;Exonuclease;Hydrolase;Nuclearprotein;Nuclease;Polymorphism,RNA exonuclease 4 (EC 3.1.-.-) (Exonuclease XPMC2) (hPMC2) (Prevents mitotic catastrophe 2 protein homolog).	3e-24	GO_ID:14347	TAIR|gene:3441901 SPTR:Q9FNE7 symbol:AT5G40310.1 [GO:0000004 "biological process unknown" evidence=ND] [GO:0004527 "exonuclease activity" evidence=ISS] [GO:0005622 "intracellular" evidence=ISS] InterPro:IPR007087 InterPro:IPR006055 Prosite:PS00028 Pfam:PF00096 Pfam:PF00929 GO:GO:0005634 SMART:SM00355 PROSITE:PS50157 SMART:SM00479 EMBL:AB006702 SPTR:Q9FNE7	8e-125
Ljwgs_018186.1	2.4.1.1.13	K04480 archaeal DnaQ-like DNA polymerase [COG:COG0847]	cal:orf19.5220	REX4; RNA EXonuclease; member of 3->5 exonuclease family [EC:3.1.13.4] [KO:K01148]	4e-15	YOL080c	COG0847	2e-19	REXO4_HUMAN	Alternativesplicing;Exonuclease;Hydrolase;Nuclearprotein;Nuclease;Polymorphism,RNA exonuclease 4 (EC 3.1.-.-) (Exonuclease XPMC2) (hPMC2) (Prevents mitotic catastrophe 2 protein homolog).	3e-24	GO_ID:14347	TAIR|gene:3441901 SPTR:Q9FNE7 symbol:AT5G40310.1 [GO:0000004 "biological process unknown" evidence=ND] [GO:0004527 "exonuclease activity" evidence=ISS] [GO:0005622 "intracellular" evidence=ISS] InterPro:IPR007087 InterPro:IPR006055 Prosite:PS00028 Pfam:PF00096 Pfam:PF00929 GO:GO:0005634 SMART:SM00355 PROSITE:PS50157 SMART:SM00479 EMBL:AB006702 SPTR:Q9FNE7	8e-125
gi45415534	99.2	Unclassified without homolog
chr4.TM1334.13	99.1.4.8835	GO_ID:7283							ASPM_AOTVO	Calmodulin-binding;Cellcycle;Celldivision;Coiledcoil;Mitosis;Nuclearprotein;Repeat,Abnormal spindle-like microcephaly-associated protein homolog.	3e-18	GO_ID:7283	MGI|MGI:1334448 SPTR:Q8CJ27 symbol:Aspm "asp (abnormal spindle)-like, microcephaly associated (Drosophila)" [GO:0008372 "cellular component unknown" evidence=ND] [GO:0005554 "molecular function unknown" evidence=ND] [GO:0000004 "biological process unknown" evidence=ND] Pfam:PF00612 InterPro:IPR000048 InterPro:IPR001715 MGI:MGI:1334448 Pfam:PF00307 SMART:SM00033 PROSITE:PS50021 SMART:SM00015 PROSI…	9e-11
chr4.TM1334.13	99.1.3.2.3471	ASPM_AOTVO							ASPM_AOTVO	Calmodulin-binding;Cellcycle;Celldivision;Coiledcoil;Mitosis;Nuclearprotein;Repeat,Abnormal spindle-like microcephaly-associated protein homolog.	3e-18	GO_ID:7283	MGI|MGI:1334448 SPTR:Q8CJ27 symbol:Aspm "asp (abnormal spindle)-like, microcephaly associated (Drosophila)" [GO:0008372 "cellular component unknown" evidence=ND] [GO:0005554 "molecular function unknown" evidence=ND] [GO:0000004 "biological process unknown" evidence=ND] Pfam:PF00612 InterPro:IPR000048 InterPro:IPR001715 MGI:MGI:1334448 Pfam:PF00307 SMART:SM00033 PROSITE:PS50021 SMART:SM00015 PROSI…	9e-11
Ljwgs_042777.1	1.4.2.18.5	POLA DNA polymerase alpha / primase complex	ath:At5g67100	K21H1.14; DNA polymerase alpha 1 [EC:2.7.7.7] [KO:K02320]	4e-58	YNL102w	COG0417	4e-31	DPOLA_ORYSA	DNAreplication;DNA-binding;DNA-directedDNApolymerase;Nuclearprotein;Nucleotidyltransferase;Transferase,DNA polymerase alpha catalytic subunit (EC 2.7.7.7).	7e-61	GO_ID:3696	TAIR|gene:2155592 SPTR:Q9FHA3 symbol:AT5G67100.1 [GO:0003887 "DNA-directed DNA polymerase activity" evidence=ISS] InterPro:IPR006172 InterPro:IPR004578 InterPro:IPR006134 Pfam:PF00136 InterPro:IPR006133 GO:GO:0005634 HSSP:Q56366 Pfam:PF03104 PRINTS:PR00106 SMART:SM00486 TIGRFAMs:TIGR00592 PROSITE:PS00116 EMBL:AB020742 SPTR:Q9FHA3	1e-58
Ljwgs_042777.1	1.4.1.20.3	DPA, polB1 DNA polymerase I [COG:COG0417]	ath:At5g67100	K21H1.14; DNA polymerase alpha 1 [EC:2.7.7.7] [KO:K02320]	4e-58	YNL102w	COG0417	4e-31	DPOLA_ORYSA	DNAreplication;DNA-binding;DNA-directedDNApolymerase;Nuclearprotein;Nucleotidyltransferase;Transferase,DNA polymerase alpha catalytic subunit (EC 2.7.7.7).	7e-61	GO_ID:3696	TAIR|gene:2155592 SPTR:Q9FHA3 symbol:AT5G67100.1 [GO:0003887 "DNA-directed DNA polymerase activity" evidence=ISS] InterPro:IPR006172 InterPro:IPR004578 InterPro:IPR006134 Pfam:PF00136 InterPro:IPR006133 GO:GO:0005634 HSSP:Q56366 Pfam:PF03104 PRINTS:PR00106 SMART:SM00486 TIGRFAMs:TIGR00592 PROSITE:PS00116 EMBL:AB020742 SPTR:Q9FHA3	1e-58
Ljwgs_042777.1	2.4.1.2.1	POLA1 DNA polymerase alpha, subunit A [COG:COG0417]	ath:At5g67100	K21H1.14; DNA polymerase alpha 1 [EC:2.7.7.7] [KO:K02320]	4e-58	YNL102w	COG0417	4e-31	DPOLA_ORYSA	DNAreplication;DNA-binding;DNA-directedDNApolymerase;Nuclearprotein;Nucleotidyltransferase;Transferase,DNA polymerase alpha catalytic subunit (EC 2.7.7.7).	7e-61	GO_ID:3696	TAIR|gene:2155592 SPTR:Q9FHA3 symbol:AT5G67100.1 [GO:0003887 "DNA-directed DNA polymerase activity" evidence=ISS] InterPro:IPR006172 InterPro:IPR004578 InterPro:IPR006134 Pfam:PF00136 InterPro:IPR006133 GO:GO:0005634 HSSP:Q56366 Pfam:PF03104 PRINTS:PR00106 SMART:SM00486 TIGRFAMs:TIGR00592 PROSITE:PS00116 EMBL:AB020742 SPTR:Q9FHA3	1e-58
Ljwgs_042777.1	2.4.1.1.3	DPO2, polB DNA polymerase II [COG:COG0417]	ath:At5g67100	K21H1.14; DNA polymerase alpha 1 [EC:2.7.7.7] [KO:K02320]	4e-58	YNL102w	COG0417	4e-31	DPOLA_ORYSA	DNAreplication;DNA-binding;DNA-directedDNApolymerase;Nuclearprotein;Nucleotidyltransferase;Transferase,DNA polymerase alpha catalytic subunit (EC 2.7.7.7).	7e-61	GO_ID:3696	TAIR|gene:2155592 SPTR:Q9FHA3 symbol:AT5G67100.1 [GO:0003887 "DNA-directed DNA polymerase activity" evidence=ISS] InterPro:IPR006172 InterPro:IPR004578 InterPro:IPR006134 Pfam:PF00136 InterPro:IPR006133 GO:GO:0005634 HSSP:Q56366 Pfam:PF03104 PRINTS:PR00106 SMART:SM00486 TIGRFAMs:TIGR00592 PROSITE:PS00116 EMBL:AB020742 SPTR:Q9FHA3	1e-58
Ljwgs_042777.1	2.4.1.1.10	DPA, polB1 DNA polymerase I [COG:COG0417]	ath:At5g67100	K21H1.14; DNA polymerase alpha 1 [EC:2.7.7.7] [KO:K02320]	4e-58	YNL102w	COG0417	4e-31	DPOLA_ORYSA	DNAreplication;DNA-binding;DNA-directedDNApolymerase;Nuclearprotein;Nucleotidyltransferase;Transferase,DNA polymerase alpha catalytic subunit (EC 2.7.7.7).	7e-61	GO_ID:3696	TAIR|gene:2155592 SPTR:Q9FHA3 symbol:AT5G67100.1 [GO:0003887 "DNA-directed DNA polymerase activity" evidence=ISS] InterPro:IPR006172 InterPro:IPR004578 InterPro:IPR006134 Pfam:PF00136 InterPro:IPR006133 GO:GO:0005634 HSSP:Q56366 Pfam:PF03104 PRINTS:PR00106 SMART:SM00486 TIGRFAMs:TIGR00592 PROSITE:PS00116 EMBL:AB020742 SPTR:Q9FHA3	1e-58
Ljwgs_042777.1	1.4.1.20.5	POLA DNA polymerase alpha / primase complex	ath:At5g67100	K21H1.14; DNA polymerase alpha 1 [EC:2.7.7.7] [KO:K02320]	4e-58	YNL102w	COG0417	4e-31	DPOLA_ORYSA	DNAreplication;DNA-binding;DNA-directedDNApolymerase;Nuclearprotein;Nucleotidyltransferase;Transferase,DNA polymerase alpha catalytic subunit (EC 2.7.7.7).	7e-61	GO_ID:3696	TAIR|gene:2155592 SPTR:Q9FHA3 symbol:AT5G67100.1 [GO:0003887 "DNA-directed DNA polymerase activity" evidence=ISS] InterPro:IPR006172 InterPro:IPR004578 InterPro:IPR006134 Pfam:PF00136 InterPro:IPR006133 GO:GO:0005634 HSSP:Q56366 Pfam:PF03104 PRINTS:PR00106 SMART:SM00486 TIGRFAMs:TIGR00592 PROSITE:PS00116 EMBL:AB020742 SPTR:Q9FHA3	1e-58
Ljwgs_042777.1	2.4.1.4.1	POLD1 DNA polymerase delta, subunit A [COG:COG0417]	ath:At5g67100	K21H1.14; DNA polymerase alpha 1 [EC:2.7.7.7] [KO:K02320]	4e-58	YNL102w	COG0417	4e-31	DPOLA_ORYSA	DNAreplication;DNA-binding;DNA-directedDNApolymerase;Nuclearprotein;Nucleotidyltransferase;Transferase,DNA polymerase alpha catalytic subunit (EC 2.7.7.7).	7e-61	GO_ID:3696	TAIR|gene:2155592 SPTR:Q9FHA3 symbol:AT5G67100.1 [GO:0003887 "DNA-directed DNA polymerase activity" evidence=ISS] InterPro:IPR006172 InterPro:IPR004578 InterPro:IPR006134 Pfam:PF00136 InterPro:IPR006133 GO:GO:0005634 HSSP:Q56366 Pfam:PF03104 PRINTS:PR00106 SMART:SM00486 TIGRFAMs:TIGR00592 PROSITE:PS00116 EMBL:AB020742 SPTR:Q9FHA3	1e-58
Ljwgs_042777.1	2.4.1.5.1	POLE1 DNA polymerase epsilon, subunit A [COG:COG0417]	ath:At5g67100	K21H1.14; DNA polymerase alpha 1 [EC:2.7.7.7] [KO:K02320]	4e-58	YNL102w	COG0417	4e-31	DPOLA_ORYSA	DNAreplication;DNA-binding;DNA-directedDNApolymerase;Nuclearprotein;Nucleotidyltransferase;Transferase,DNA polymerase alpha catalytic subunit (EC 2.7.7.7).	7e-61	GO_ID:3696	TAIR|gene:2155592 SPTR:Q9FHA3 symbol:AT5G67100.1 [GO:0003887 "DNA-directed DNA polymerase activity" evidence=ISS] InterPro:IPR006172 InterPro:IPR004578 InterPro:IPR006134 Pfam:PF00136 InterPro:IPR006133 GO:GO:0005634 HSSP:Q56366 Pfam:PF03104 PRINTS:PR00106 SMART:SM00486 TIGRFAMs:TIGR00592 PROSITE:PS00116 EMBL:AB020742 SPTR:Q9FHA3	1e-58
Ljwgs_042777.1	2.4.1.9	POLZ1, rev3 DNA polymerase zeta subunit [COG:COG0417] [GO:0003894]	ath:At5g67100	K21H1.14; DNA polymerase alpha 1 [EC:2.7.7.7] [KO:K02320]	4e-58	YNL102w	COG0417	4e-31	DPOLA_ORYSA	DNAreplication;DNA-binding;DNA-directedDNApolymerase;Nuclearprotein;Nucleotidyltransferase;Transferase,DNA polymerase alpha catalytic subunit (EC 2.7.7.7).	7e-61	GO_ID:3696	TAIR|gene:2155592 SPTR:Q9FHA3 symbol:AT5G67100.1 [GO:0003887 "DNA-directed DNA polymerase activity" evidence=ISS] InterPro:IPR006172 InterPro:IPR004578 InterPro:IPR006134 Pfam:PF00136 InterPro:IPR006133 GO:GO:0005634 HSSP:Q56366 Pfam:PF03104 PRINTS:PR00106 SMART:SM00486 TIGRFAMs:TIGR00592 PROSITE:PS00116 EMBL:AB020742 SPTR:Q9FHA3	1e-58
Ljwgs_042777.1	1.4.2.18.3	DPA, polB1 DNA polymerase I [COG:COG0417]	ath:At5g67100	K21H1.14; DNA polymerase alpha 1 [EC:2.7.7.7] [KO:K02320]	4e-58	YNL102w	COG0417	4e-31	DPOLA_ORYSA	DNAreplication;DNA-binding;DNA-directedDNApolymerase;Nuclearprotein;Nucleotidyltransferase;Transferase,DNA polymerase alpha catalytic subunit (EC 2.7.7.7).	7e-61	GO_ID:3696	TAIR|gene:2155592 SPTR:Q9FHA3 symbol:AT5G67100.1 [GO:0003887 "DNA-directed DNA polymerase activity" evidence=ISS] InterPro:IPR006172 InterPro:IPR004578 InterPro:IPR006134 Pfam:PF00136 InterPro:IPR006133 GO:GO:0005634 HSSP:Q56366 Pfam:PF03104 PRINTS:PR00106 SMART:SM00486 TIGRFAMs:TIGR00592 PROSITE:PS00116 EMBL:AB020742 SPTR:Q9FHA3	1e-58
chr2.TM0490.6.3	99.1.1.168	KO:K01124	hsa:306	ANXA3; annexin A3 [EC:3.1.4.43] [KO:K01124]	2e-13				ANX4_FRAAN	Annexin;Calcium;Calcium/phospholipid-binding;Repeat,Annexin-like protein RJ4.	9e-19	GO_ID:7406	TAIR|gene:3443246 SPTR:Q9LX07 symbol:AT5G10230.1 [GO:0005509 "calcium ion binding" evidence=ISS] [GO:0005544 "calcium-dependent phospholipid binding" evidence=ISS] InterPro:IPR001464 Pfam:PF00191 PANTHER:PTHR10502 PRINTS:PR00196 ProDom:PD000143 SMART:SM00335 PROSITE:PS00223 HSSP:P93157 InterPro:IPR009118 PRINTS:PR01814 EMBL:AL356332 PIR:T50027 SPTR:Q9LX07	5e-25
chr2.TM0490.6.3	99.1.4.626	GO_ID:7406	hsa:306	ANXA3; annexin A3 [EC:3.1.4.43] [KO:K01124]	2e-13				ANX4_FRAAN	Annexin;Calcium;Calcium/phospholipid-binding;Repeat,Annexin-like protein RJ4.	9e-19	GO_ID:7406	TAIR|gene:3443246 SPTR:Q9LX07 symbol:AT5G10230.1 [GO:0005509 "calcium ion binding" evidence=ISS] [GO:0005544 "calcium-dependent phospholipid binding" evidence=ISS] InterPro:IPR001464 Pfam:PF00191 PANTHER:PTHR10502 PRINTS:PR00196 ProDom:PD000143 SMART:SM00335 PROSITE:PS00223 HSSP:P93157 InterPro:IPR009118 PRINTS:PR01814 EMBL:AL356332 PIR:T50027 SPTR:Q9LX07	5e-25
chr2.TM0490.6.3	99.1.3.2.2275	ANX4_FRAAN	hsa:306	ANXA3; annexin A3 [EC:3.1.4.43] [KO:K01124]	2e-13				ANX4_FRAAN	Annexin;Calcium;Calcium/phospholipid-binding;Repeat,Annexin-like protein RJ4.	9e-19	GO_ID:7406	TAIR|gene:3443246 SPTR:Q9LX07 symbol:AT5G10230.1 [GO:0005509 "calcium ion binding" evidence=ISS] [GO:0005544 "calcium-dependent phospholipid binding" evidence=ISS] InterPro:IPR001464 Pfam:PF00191 PANTHER:PTHR10502 PRINTS:PR00196 ProDom:PD000143 SMART:SM00335 PROSITE:PS00223 HSSP:P93157 InterPro:IPR009118 PRINTS:PR01814 EMBL:AL356332 PIR:T50027 SPTR:Q9LX07	5e-25
Ljwgs_139300.1	1.9.1.9.3	THIC thiamine biosynthesis protein ThiC [COG:COG0422]	ath:At2g29630	T27A16.27; thiamine biosynthesis family protein / thiC family protein [KO:K03147]	4e-99	BH1933	COG0422	6e-70	THIC_BACHD	Completeproteome;Thiaminebiosynthesis,Thiamine biosynthesis protein thiC.	2e-69	GO_ID:28947	TAIR|gene:2060603 SPTR:O82392 symbol:AT2G29630.1 [GO:0003824 "catalytic activity" evidence=ISS] [GO:0009228 "thiamin biosynthesis" evidence=ISS] InterPro:IPR002817 Pfam:PF01964 EMBL:AC005496 EMBL:AY092989 EMBL:AY128756 PIR:F84698 ProDom:PD007048 TIGRFAMs:TIGR00190 SPTR:O82392	8e-100
Ljwgs_037516.1	99.1.4.6838	GO_ID:48477										GO_ID:48477	TAIR|gene:2159309 SPTR:Q9FJH5 symbol:AT5G60800.1 [GO:0008372 "cellular component unknown" evidence=ND] [GO:0046872 "metal ion binding" evidence=ISS] InterPro:IPR006121 Pfam:PF00403 PROSITE:PS50846 EMBL:AB015472 EMBL:BT004613 SPTR:Q9FJH5	6e-24
Ljwgs_058082.1	99.1.4.4495	GO_ID:7205							RGA3_SOLBU	ATP-binding;Leucine-richrepeat;Nucleotide-binding;Plantdefense;Repeat,Putative disease resistance protein RGA3 (RGA1-blb) (Blight resistance protein B149).	4e-70	GO_ID:7205	TAIR|gene:2091661 SPTR:Q9LRR5 symbol:AT3G14460.1 [GO:0006952 "defense response" evidence=ISS] Pfam:PF00560 InterPro:IPR001611 InterPro:IPR002182 InterPro:IPR000767 PRINTS:PR00019 PRINTS:PR00364 Pfam:PF00931 EMBL:AB028617 SPTR:Q9LRR5	2e-31
Ljwgs_058082.1	99.1.3.2.2534	RGA3_SOLBU							RGA3_SOLBU	ATP-binding;Leucine-richrepeat;Nucleotide-binding;Plantdefense;Repeat,Putative disease resistance protein RGA3 (RGA1-blb) (Blight resistance protein B149).	4e-70	GO_ID:7205	TAIR|gene:2091661 SPTR:Q9LRR5 symbol:AT3G14460.1 [GO:0006952 "defense response" evidence=ISS] Pfam:PF00560 InterPro:IPR001611 InterPro:IPR002182 InterPro:IPR000767 PRINTS:PR00019 PRINTS:PR00364 Pfam:PF00931 EMBL:AB028617 SPTR:Q9LRR5	2e-31
TC15034	99.2	Unclassified without homolog
Ljwgs_087334.1	99.2	Unclassified without homolog
chr1.CM0579.47	99.1.4.4145	GO_ID:19739										GO_ID:19739	TAIR|gene:2160476 SPTR:Q9FFR8 symbol:AT5G41620.1 [GO:0005554 "molecular function unknown" evidence=ND] [GO:0000004 "biological process unknown" evidence=ND] EMBL:AB005233 SPTR:Q9FFR8	2e-69
Ljwgs_136055.1	99.1.4.185	GO_ID:18560										GO_ID:18560	TAIR|gene:2153683 SPTR:Q9FI92 symbol:ATROPGEF5 "KINASE PARTNER PROTEIN-LIKE" [GO:0000004 "biological process unknown" evidence=ND] [GO:0005554 "molecular function unknown" evidence=ISS] [GO:0005089 "Rho guanyl-nucleotide exchange factor activity" evidence=ISS] Pfam:PF03759 InterPro:IPR005512 EMBL:AB017060 SPTR:Q9FI92	2e-32
Ljwgs_130799.1	99.1.4.4557	GO_ID:23134										GO_ID:23134	TAIR|gene:2093867 SPTR:Q9LI95 symbol:AT3G29180.1 [GO:0005554 "molecular function unknown" evidence=ND] InterPro:IPR009769 Pfam:PF07059 EMBL:AP001310 SPTR:Q9LI95	1e-16
chr2.CM0749.8	99.1.4.3545	GO_ID:4001										GO_ID:4001	TAIR|gene:2178311 SPTR:Q9FN45 symbol:AT5G23100.1 [GO:0000004 "biological process unknown" evidence=ND] [GO:0005554 "molecular function unknown" evidence=ND] [GO:0008372 "cellular component unknown" evidence=ND] InterPro:IPR006460 Pfam:PF04759 TIGRFAMs:TIGR01570 EMBL:AB006708 EMBL:BT010427 EMBL:AK221794 SPTR:Q9FN45	4e-56
gi45624564	99.2	Unclassified without homolog
Ljwgs_112263.1	2.4.3.1	E2.1.1.37, dcm DNA (cytosine-5-)-methyltransferase [EC:2.1.1.37] [COG:COG0270] [GO:0003886]	ath:At4g13610	T6G15.160; DNA (cytosine-5-)-methyltransferase, putative [EC:2.1.1.37] [KO:K00558]	4e-24	HP0051	COG0270	1e-13	DNMT1_ARATH	DNA-binding;Methyltransferase;Nuclearprotein;Repeat;Transferase,DNA (cytosine-5)-methyltransferase AthI (EC 2.1.1.37) (DNA methyltransferase AthI) (DNA Metase AthI) (M.AthI).	4e-24	GO_ID:49326	TAIR|gene:2025786 SPTR:O49137 symbol:AT1G80740.1 [GO:0003677 "DNA binding" evidence=ISS] [GO:0006306 "DNA methylation" evidence=ISS] InterPro:IPR000953 Pfam:PF00385 InterPro:IPR001025 InterPro:IPR001525 Pfam:PF00145 GO:GO:0005634 GO:GO:0000785 SMART:SM00298 PROSITE:PS00598 PROSITE:PS50013 Pfam:PF01426 SMART:SM00439 PRINTS:PR00504 PRINTS:PR00105 EMBL:AC011713 EMBL:AF039367 PIR:H96839 SPTR:O49137	3e-54
Ljwgs_112263.1	1.5.4.4	E2.1.1.37, dcm DNA (cytosine-5-)-methyltransferase [EC:2.1.1.37] [COG:COG0270] [GO:0003886]	ath:At4g13610	T6G15.160; DNA (cytosine-5-)-methyltransferase, putative [EC:2.1.1.37] [KO:K00558]	4e-24	HP0051	COG0270	1e-13	DNMT1_ARATH	DNA-binding;Methyltransferase;Nuclearprotein;Repeat;Transferase,DNA (cytosine-5)-methyltransferase AthI (EC 2.1.1.37) (DNA methyltransferase AthI) (DNA Metase AthI) (M.AthI).	4e-24	GO_ID:49326	TAIR|gene:2025786 SPTR:O49137 symbol:AT1G80740.1 [GO:0003677 "DNA binding" evidence=ISS] [GO:0006306 "DNA methylation" evidence=ISS] InterPro:IPR000953 Pfam:PF00385 InterPro:IPR001025 InterPro:IPR001525 Pfam:PF00145 GO:GO:0005634 GO:GO:0000785 SMART:SM00298 PROSITE:PS00598 PROSITE:PS50013 Pfam:PF01426 SMART:SM00439 PRINTS:PR00504 PRINTS:PR00105 EMBL:AC011713 EMBL:AF039367 PIR:H96839 SPTR:O49137	3e-54
chr1.CM0109.45	1.5.10.22	E3.4.11.5, pip proline iminopeptidase [EC:3.4.11.5] [COG:COG0596] [GO:0016804]	rpa:RPA2773	epoxide hydrolase [EC:3.3.2.3] [KO:K01253]	3e-55	Rv3617	COG0596	1e-50	HYES_HUMAN	3D-structure;Aromatichydrocarbonscatabolism;Detoxification;Directproteinsequencing;Hydrolase;Magnesium;Metal-binding;Peroxisome;Polymorphism,Epoxide hydrolase 2 (EC 3.3.2.3) (Soluble epoxide hydrolase) (SEH) (Epoxide hydratase) (Cytosolic epoxide hydrolase) (CEH).	9e-44	GO_ID:48542	TAIR|gene:2078066 SPTR:Q9M9W5 symbol:AT3G05600.1 [GO:0004301 "epoxide hydrolase activity" evidence=ISS] InterPro:IPR000379 Pfam:PF00561 InterPro:IPR003089 InterPro:IPR000073 InterPro:IPR000639 PRINTS:PR00111 PRINTS:PR00412 MEROPS:S33.971 HSSP:O31243 EMBL:AC011620 EMBL:AY070083 EMBL:AY117357 SPTR:Q9M9W5	1e-114
chr1.CM0109.45	1.10.9.6	E3.1.1.1 carboxylesterase [EC:3.1.1.1] [COG:COG0596] [GO:0004091]	rpa:RPA2773	epoxide hydrolase [EC:3.3.2.3] [KO:K01253]	3e-55	Rv3617	COG0596	1e-50	HYES_HUMAN	3D-structure;Aromatichydrocarbonscatabolism;Detoxification;Directproteinsequencing;Hydrolase;Magnesium;Metal-binding;Peroxisome;Polymorphism,Epoxide hydrolase 2 (EC 3.3.2.3) (Soluble epoxide hydrolase) (SEH) (Epoxide hydratase) (Cytosolic epoxide hydrolase) (CEH).	9e-44	GO_ID:48542	TAIR|gene:2078066 SPTR:Q9M9W5 symbol:AT3G05600.1 [GO:0004301 "epoxide hydrolase activity" evidence=ISS] InterPro:IPR000379 Pfam:PF00561 InterPro:IPR003089 InterPro:IPR000073 InterPro:IPR000639 PRINTS:PR00111 PRINTS:PR00412 MEROPS:S33.971 HSSP:O31243 EMBL:AC011620 EMBL:AY070083 EMBL:AY117357 SPTR:Q9M9W5	1e-114
chr1.CM0109.45	1.11.4.1	E3.8.1.5, dhaA haloalkane dehalogenase [EC:3.8.1.5] [COG:COG0596] [GO:0018786]	rpa:RPA2773	epoxide hydrolase [EC:3.3.2.3] [KO:K01253]	3e-55	Rv3617	COG0596	1e-50	HYES_HUMAN	3D-structure;Aromatichydrocarbonscatabolism;Detoxification;Directproteinsequencing;Hydrolase;Magnesium;Metal-binding;Peroxisome;Polymorphism,Epoxide hydrolase 2 (EC 3.3.2.3) (Soluble epoxide hydrolase) (SEH) (Epoxide hydratase) (Cytosolic epoxide hydrolase) (CEH).	9e-44	GO_ID:48542	TAIR|gene:2078066 SPTR:Q9M9W5 symbol:AT3G05600.1 [GO:0004301 "epoxide hydrolase activity" evidence=ISS] InterPro:IPR000379 Pfam:PF00561 InterPro:IPR003089 InterPro:IPR000073 InterPro:IPR000639 PRINTS:PR00111 PRINTS:PR00412 MEROPS:S33.971 HSSP:O31243 EMBL:AC011620 EMBL:AY070083 EMBL:AY117357 SPTR:Q9M9W5	1e-114
chr1.CM0109.45	1.11.17.7	E3.1.1.24, pcaD 3-oxoadipate enol-lactonase [EC:3.1.1.24] [COG:COG0596]	rpa:RPA2773	epoxide hydrolase [EC:3.3.2.3] [KO:K01253]	3e-55	Rv3617	COG0596	1e-50	HYES_HUMAN	3D-structure;Aromatichydrocarbonscatabolism;Detoxification;Directproteinsequencing;Hydrolase;Magnesium;Metal-binding;Peroxisome;Polymorphism,Epoxide hydrolase 2 (EC 3.3.2.3) (Soluble epoxide hydrolase) (SEH) (Epoxide hydratase) (Cytosolic epoxide hydrolase) (CEH).	9e-44	GO_ID:48542	TAIR|gene:2078066 SPTR:Q9M9W5 symbol:AT3G05600.1 [GO:0004301 "epoxide hydrolase activity" evidence=ISS] InterPro:IPR000379 Pfam:PF00561 InterPro:IPR003089 InterPro:IPR000073 InterPro:IPR000639 PRINTS:PR00111 PRINTS:PR00412 MEROPS:S33.971 HSSP:O31243 EMBL:AC011620 EMBL:AY070083 EMBL:AY117357 SPTR:Q9M9W5	1e-114
chr1.CM0109.45	1.5.13.32	MHPC 2-hydroxy-6-ketonona-2,4-dienedioic acid hydrolase [EC:3.7.1.-] [COG:COG0596] [GO:0018771]	rpa:RPA2773	epoxide hydrolase [EC:3.3.2.3] [KO:K01253]	3e-55	Rv3617	COG0596	1e-50	HYES_HUMAN	3D-structure;Aromatichydrocarbonscatabolism;Detoxification;Directproteinsequencing;Hydrolase;Magnesium;Metal-binding;Peroxisome;Polymorphism,Epoxide hydrolase 2 (EC 3.3.2.3) (Soluble epoxide hydrolase) (SEH) (Epoxide hydratase) (Cytosolic epoxide hydrolase) (CEH).	9e-44	GO_ID:48542	TAIR|gene:2078066 SPTR:Q9M9W5 symbol:AT3G05600.1 [GO:0004301 "epoxide hydrolase activity" evidence=ISS] InterPro:IPR000379 Pfam:PF00561 InterPro:IPR003089 InterPro:IPR000073 InterPro:IPR000639 PRINTS:PR00111 PRINTS:PR00412 MEROPS:S33.971 HSSP:O31243 EMBL:AC011620 EMBL:AY070083 EMBL:AY117357 SPTR:Q9M9W5	1e-114
chr1.CM0109.45	1.11.9.2	E3.3.2.3, EPHX1, EPHX2 epoxide hydrolase [EC:3.3.2.3] [COG:COG0596] [GO:0004301]	rpa:RPA2773	epoxide hydrolase [EC:3.3.2.3] [KO:K01253]	3e-55	Rv3617	COG0596	1e-50	HYES_HUMAN	3D-structure;Aromatichydrocarbonscatabolism;Detoxification;Directproteinsequencing;Hydrolase;Magnesium;Metal-binding;Peroxisome;Polymorphism,Epoxide hydrolase 2 (EC 3.3.2.3) (Soluble epoxide hydrolase) (SEH) (Epoxide hydratase) (Cytosolic epoxide hydrolase) (CEH).	9e-44	GO_ID:48542	TAIR|gene:2078066 SPTR:Q9M9W5 symbol:AT3G05600.1 [GO:0004301 "epoxide hydrolase activity" evidence=ISS] InterPro:IPR000379 Pfam:PF00561 InterPro:IPR003089 InterPro:IPR000073 InterPro:IPR000639 PRINTS:PR00111 PRINTS:PR00412 MEROPS:S33.971 HSSP:O31243 EMBL:AC011620 EMBL:AY070083 EMBL:AY117357 SPTR:Q9M9W5	1e-114
chr1.CM0109.45	1.11.5.1	E3.8.1.5, dhaA haloalkane dehalogenase [EC:3.8.1.5] [COG:COG0596] [GO:0018786]	rpa:RPA2773	epoxide hydrolase [EC:3.3.2.3] [KO:K01253]	3e-55	Rv3617	COG0596	1e-50	HYES_HUMAN	3D-structure;Aromatichydrocarbonscatabolism;Detoxification;Directproteinsequencing;Hydrolase;Magnesium;Metal-binding;Peroxisome;Polymorphism,Epoxide hydrolase 2 (EC 3.3.2.3) (Soluble epoxide hydrolase) (SEH) (Epoxide hydratase) (Cytosolic epoxide hydrolase) (CEH).	9e-44	GO_ID:48542	TAIR|gene:2078066 SPTR:Q9M9W5 symbol:AT3G05600.1 [GO:0004301 "epoxide hydrolase activity" evidence=ISS] InterPro:IPR000379 Pfam:PF00561 InterPro:IPR003089 InterPro:IPR000073 InterPro:IPR000639 PRINTS:PR00111 PRINTS:PR00412 MEROPS:S33.971 HSSP:O31243 EMBL:AC011620 EMBL:AY070083 EMBL:AY117357 SPTR:Q9M9W5	1e-114
chr1.CM0109.45	1.11.8.1	E3.8.1.5, dhaA haloalkane dehalogenase [EC:3.8.1.5] [COG:COG0596] [GO:0018786]	rpa:RPA2773	epoxide hydrolase [EC:3.3.2.3] [KO:K01253]	3e-55	Rv3617	COG0596	1e-50	HYES_HUMAN	3D-structure;Aromatichydrocarbonscatabolism;Detoxification;Directproteinsequencing;Hydrolase;Magnesium;Metal-binding;Peroxisome;Polymorphism,Epoxide hydrolase 2 (EC 3.3.2.3) (Soluble epoxide hydrolase) (SEH) (Epoxide hydratase) (Cytosolic epoxide hydrolase) (CEH).	9e-44	GO_ID:48542	TAIR|gene:2078066 SPTR:Q9M9W5 symbol:AT3G05600.1 [GO:0004301 "epoxide hydrolase activity" evidence=ISS] InterPro:IPR000379 Pfam:PF00561 InterPro:IPR003089 InterPro:IPR000073 InterPro:IPR000639 PRINTS:PR00111 PRINTS:PR00412 MEROPS:S33.971 HSSP:O31243 EMBL:AC011620 EMBL:AY070083 EMBL:AY117357 SPTR:Q9M9W5	1e-114
Ljwgs_033201.1	4.2.2.23.10	SPOVK stage V sporulation protein K [COG:COG0464]				YBR186w	COG0464	4e-10	PCH2_CAEEL	ATP-binding;Completeproteome;Hypotheticalprotein;Nucleotide-binding,Putative pachytene checkpoint protein 2.	4e-17	GO_ID:35904	TAIR|gene:2121938 SPTR:Q8H1F9 symbol:AT4G24710.1 [GO:0016887 "ATPase activity" evidence=ISS] InterPro:IPR003593 InterPro:IPR003959 InterPro:IPR001270 InterPro:IPR003960 Pfam:PF00004 Prosite:PS00674 SMART:SM00382 HSSP:Q01853 PRINTS:PR00300 EMBL:AY150398 SPTR:Q8H1F9	2e-25
Ljwgs_136055.1	99.1.4.185	GO_ID:18560										GO_ID:18560	TAIR|gene:2153683 SPTR:Q9FI92 symbol:ATROPGEF5 "KINASE PARTNER PROTEIN-LIKE" [GO:0000004 "biological process unknown" evidence=ND] [GO:0005554 "molecular function unknown" evidence=ISS] [GO:0005089 "Rho guanyl-nucleotide exchange factor activity" evidence=ISS] Pfam:PF03759 InterPro:IPR005512 EMBL:AB017060 SPTR:Q9FI92	2e-32
Ljwgs_039982.2	2.4.1	DNA polymerase [CLASS:03030] [PATH:ot03030 tab03030] [EC:2.7.7.7]	ath:At4g24790	F22K18.10; expressed protein [EC:2.7.7.7] [KO:K00961]	4e-33
Ljwgs_075103.1	1.9.10.11	E1.3.3.3, hemF coproporphyrinogen III oxidase [EC:1.3.3.3] [COG:COG0408] [GO:0004109]	ath:At1g03475	F21B7.10; coproporphyrinogen III oxidase, putative / coproporphyrinogenase, putative / coprogen oxidase, putative [EC:1.3.3.3] [KO:K00228]	7e-40	YDR044w	COG0408	3e-23	HEM6_SOYBN	Chloroplast;Hemebiosynthesis;Oxidoreductase;Plastid;Porphyrinbiosynthesis;Transitpeptide,Coproporphyrinogen III oxidase, chloroplast precursor (EC 1.3.3.3) (Coproporphyrinogenase) (Coprogen oxidase).	5e-41	GO_ID:19211	FB|FBgn0021944 SPTR:Q9V3D2 symbol:Coprox "Coproporphyrinogen oxidase" [GO:0004109 "coproporphyrinogen oxidase activity" evidence=ISS;NAS] [GO:0006783 "heme biosynthesis" evidence=ISS;NAS] [GO:0005739 "mitochondrion" evidence=ISS] InterPro:IPR001260 Pfam:PF01218 EMBL:AE003615 EMBL:AF160897 IntAct:Q9V3D2 FlyBase:FBgn0021944 PANTHER:PTHR10755 PIRSF:PIRSF000166 PRINTS:PR00073 PROSITE:PS01021 SPTR:Q9V…	1e-26
TM1008.1	99.1.4.6560	GO_ID:53567										GO_ID:53567	TAIR|gene:2061732 SPTR:Q8L8B8 symbol:AT2G37210.1 [GO:0000004 "biological process unknown" evidence=ND] [GO:0005554 "molecular function unknown" evidence=ND] [GO:0008372 "cellular component unknown" evidence=ND] Pfam:PF03641 InterPro:IPR005269 TIGRFAMs:TIGR00730 EMBL:AY102554 EMBL:AY954818 SMR:Q8L8B8 SPTR:Q8L8B8	2e-16
Ljwgs_021437.1	99.1.3.2.284	YANA_SCHPO							YANA_SCHPO	Completeproteome;Hypotheticalprotein,Hypothetical protein C3H1.10 in chromosome I.	8e-57	GO_ID:39226	TAIR|gene:2172496 SPTR:Q9S7Z3 symbol:AT5G44070.1 [GO:0046938 "phytochelatin biosynthesis" evidence=ISS] Pfam:PF05023 InterPro:IPR007719 EMBL:AB006703 EMBL:AF093753 EMBL:AY039951 EMBL:AF135155 EMBL:AY079384 EMBL:AY048257 SPTR:Q9S7Z3	2e-123
Ljwgs_021437.1	99.1.4.3232	GO_ID:39226							YANA_SCHPO	Completeproteome;Hypotheticalprotein,Hypothetical protein C3H1.10 in chromosome I.	8e-57	GO_ID:39226	TAIR|gene:2172496 SPTR:Q9S7Z3 symbol:AT5G44070.1 [GO:0046938 "phytochelatin biosynthesis" evidence=ISS] Pfam:PF05023 InterPro:IPR007719 EMBL:AB006703 EMBL:AF093753 EMBL:AY039951 EMBL:AF135155 EMBL:AY079384 EMBL:AY048257 SPTR:Q9S7Z3	2e-123
chr3.CM0726.15.1	99.2	Unclassified without homolog
TM0644.11.1	2.4.1.5.1	POLE1 DNA polymerase epsilon, subunit A [COG:COG0417]	ath:At1g08260	T23G18.21; DNA-directed DNA polymerase epsilon catalytic subunit, putative [EC:2.7.7.7] [KO:K02324]	1e-26							GO_ID:44494	TAIR|gene:2199972 SPTR:Q9SGD5 symbol:EMB2284 "EMBRYO DEFECTIVE 2284" [GO:0003887 "DNA-directed DNA polymerase activity" evidence=ISS] [GO:0008622 "epsilon DNA polymerase complex" evidence=IPI] InterPro:IPR006172 InterPro:IPR006134 Pfam:PF00136 InterPro:IPR006133 InterPro:IPR001917 HSSP:Q56366 Pfam:PF03104 SMART:SM00486 PROSITE:PS00599 EMBL:AC011438 SPTR:Q9SGD5	2e-27
TM0644.11.1	1.4.2.18.7	POLE DNA polymerase epsilon complex	ath:At1g08260	T23G18.21; DNA-directed DNA polymerase epsilon catalytic subunit, putative [EC:2.7.7.7] [KO:K02324]	1e-26							GO_ID:44494	TAIR|gene:2199972 SPTR:Q9SGD5 symbol:EMB2284 "EMBRYO DEFECTIVE 2284" [GO:0003887 "DNA-directed DNA polymerase activity" evidence=ISS] [GO:0008622 "epsilon DNA polymerase complex" evidence=IPI] InterPro:IPR006172 InterPro:IPR006134 Pfam:PF00136 InterPro:IPR006133 InterPro:IPR001917 HSSP:Q56366 Pfam:PF03104 SMART:SM00486 PROSITE:PS00599 EMBL:AC011438 SPTR:Q9SGD5	2e-27
TM0644.11.1	1.4.1.20.7	POLE DNA polymerase epsilon complex	ath:At1g08260	T23G18.21; DNA-directed DNA polymerase epsilon catalytic subunit, putative [EC:2.7.7.7] [KO:K02324]	1e-26							GO_ID:44494	TAIR|gene:2199972 SPTR:Q9SGD5 symbol:EMB2284 "EMBRYO DEFECTIVE 2284" [GO:0003887 "DNA-directed DNA polymerase activity" evidence=ISS] [GO:0008622 "epsilon DNA polymerase complex" evidence=IPI] InterPro:IPR006172 InterPro:IPR006134 Pfam:PF00136 InterPro:IPR006133 InterPro:IPR001917 HSSP:Q56366 Pfam:PF03104 SMART:SM00486 PROSITE:PS00599 EMBL:AC011438 SPTR:Q9SGD5	2e-27
TM0644.11.1	2.4.1.1	DNA-directed DNA polymerase activity [GO:0003887]	ath:At1g08260	T23G18.21; DNA-directed DNA polymerase epsilon catalytic subunit, putative [EC:2.7.7.7] [KO:K02324]	1e-26							GO_ID:44494	TAIR|gene:2199972 SPTR:Q9SGD5 symbol:EMB2284 "EMBRYO DEFECTIVE 2284" [GO:0003887 "DNA-directed DNA polymerase activity" evidence=ISS] [GO:0008622 "epsilon DNA polymerase complex" evidence=IPI] InterPro:IPR006172 InterPro:IPR006134 Pfam:PF00136 InterPro:IPR006133 InterPro:IPR001917 HSSP:Q56366 Pfam:PF03104 SMART:SM00486 PROSITE:PS00599 EMBL:AC011438 SPTR:Q9SGD5	2e-27
Ljwgs_048784.1	99.1.4.487	GO_ID:17895										GO_ID:17895	TAIR|gene:2089014 SPTR:Q9LUT6 symbol:AT3G17350.1 [GO:0005554 "molecular function unknown" evidence=ND] [GO:0000004 "biological process unknown" evidence=ND] EMBL:AB022216 SPTR:Q9LUT6	3e-21
Ljwgs_044861.1	99.1.4.8308	GO_ID:44328										GO_ID:44328	TAIR|gene:2041333 SPTR:O80726 symbol:AT2G46980.1 [GO:0005554 "molecular function unknown" evidence=ND] [GO:0000004 "biological process unknown" evidence=ND] [GO:0008372 "cellular component unknown" evidence=ND] EMBL:AC004411 PIR:T02189 SPTR:O80726	2e-12
Ljwgs_125411.1	4.2.4.64	CAK1 serine/threonine-protein kinase CAK1 [GO:0004693]							CCND3_ARATH	Cellcycle;Celldivision;Cyclin;Multigenefamily,Cyclin delta-3.	1e-21	GO_ID:54425	TAIR|gene:3440647 SPTR:Q9FGQ7 symbol:CYCD3;2 [GO:0000074 "regulation of progression through cell cycle" evidence=ISS] [GO:0004693 "cyclin-dependent protein kinase activity" evidence=ISS] InterPro:IPR006671 InterPro:IPR004367 GO:GO:0005634 GO:GO:0000910 Pfam:PF02984 Pfam:PF00134 PROSITE:PS00292 InterPro:IPR006670 SMART:SM00385 EMBL:AB025614 EMBL:AY062645 EMBL:AY093254 EMBL:AY087540 SPTR:Q9FGQ7	5e-20
Ljwgs_125411.1	4.5.2.34	CDK5 cyclin-dependent kinase 5 [GO:0004693]							CCND3_ARATH	Cellcycle;Celldivision;Cyclin;Multigenefamily,Cyclin delta-3.	1e-21	GO_ID:54425	TAIR|gene:3440647 SPTR:Q9FGQ7 symbol:CYCD3;2 [GO:0000074 "regulation of progression through cell cycle" evidence=ISS] [GO:0004693 "cyclin-dependent protein kinase activity" evidence=ISS] InterPro:IPR006671 InterPro:IPR004367 GO:GO:0005634 GO:GO:0000910 Pfam:PF02984 Pfam:PF00134 PROSITE:PS00292 InterPro:IPR006670 SMART:SM00385 EMBL:AB025614 EMBL:AY062645 EMBL:AY093254 EMBL:AY087540 SPTR:Q9FGQ7	5e-20
Ljwgs_125411.1	4.3.4.18	CDK1, CDC2 cyclin-dependent kinase 1 [GO:0004693]							CCND3_ARATH	Cellcycle;Celldivision;Cyclin;Multigenefamily,Cyclin delta-3.	1e-21	GO_ID:54425	TAIR|gene:3440647 SPTR:Q9FGQ7 symbol:CYCD3;2 [GO:0000074 "regulation of progression through cell cycle" evidence=ISS] [GO:0004693 "cyclin-dependent protein kinase activity" evidence=ISS] InterPro:IPR006671 InterPro:IPR004367 GO:GO:0005634 GO:GO:0000910 Pfam:PF02984 Pfam:PF00134 PROSITE:PS00292 InterPro:IPR006670 SMART:SM00385 EMBL:AB025614 EMBL:AY062645 EMBL:AY093254 EMBL:AY087540 SPTR:Q9FGQ7	5e-20
Ljwgs_125411.1	3.2.9.97	CDK1, CDC2 cyclin-dependent kinase 1 [GO:0004693]							CCND3_ARATH	Cellcycle;Celldivision;Cyclin;Multigenefamily,Cyclin delta-3.	1e-21	GO_ID:54425	TAIR|gene:3440647 SPTR:Q9FGQ7 symbol:CYCD3;2 [GO:0000074 "regulation of progression through cell cycle" evidence=ISS] [GO:0004693 "cyclin-dependent protein kinase activity" evidence=ISS] InterPro:IPR006671 InterPro:IPR004367 GO:GO:0005634 GO:GO:0000910 Pfam:PF02984 Pfam:PF00134 PROSITE:PS00292 InterPro:IPR006670 SMART:SM00385 EMBL:AB025614 EMBL:AY062645 EMBL:AY093254 EMBL:AY087540 SPTR:Q9FGQ7	5e-20
Ljwgs_125411.1	4.3.3.24	CDK4 cyclin-dependent kinase 4 [GO:0004693]							CCND3_ARATH	Cellcycle;Celldivision;Cyclin;Multigenefamily,Cyclin delta-3.	1e-21	GO_ID:54425	TAIR|gene:3440647 SPTR:Q9FGQ7 symbol:CYCD3;2 [GO:0000074 "regulation of progression through cell cycle" evidence=ISS] [GO:0004693 "cyclin-dependent protein kinase activity" evidence=ISS] InterPro:IPR006671 InterPro:IPR004367 GO:GO:0005634 GO:GO:0000910 Pfam:PF02984 Pfam:PF00134 PROSITE:PS00292 InterPro:IPR006670 SMART:SM00385 EMBL:AB025614 EMBL:AY062645 EMBL:AY093254 EMBL:AY087540 SPTR:Q9FGQ7	5e-20
Ljwgs_125411.1	3.2.13.67	CDK4 cyclin-dependent kinase 4 [GO:0004693]							CCND3_ARATH	Cellcycle;Celldivision;Cyclin;Multigenefamily,Cyclin delta-3.	1e-21	GO_ID:54425	TAIR|gene:3440647 SPTR:Q9FGQ7 symbol:CYCD3;2 [GO:0000074 "regulation of progression through cell cycle" evidence=ISS] [GO:0004693 "cyclin-dependent protein kinase activity" evidence=ISS] InterPro:IPR006671 InterPro:IPR004367 GO:GO:0005634 GO:GO:0000910 Pfam:PF02984 Pfam:PF00134 PROSITE:PS00292 InterPro:IPR006670 SMART:SM00385 EMBL:AB025614 EMBL:AY062645 EMBL:AY093254 EMBL:AY087540 SPTR:Q9FGQ7	5e-20
Ljwgs_125411.1	4.2.4.2	cyclin-dependent kinase [GO:0004693]							CCND3_ARATH	Cellcycle;Celldivision;Cyclin;Multigenefamily,Cyclin delta-3.	1e-21	GO_ID:54425	TAIR|gene:3440647 SPTR:Q9FGQ7 symbol:CYCD3;2 [GO:0000074 "regulation of progression through cell cycle" evidence=ISS] [GO:0004693 "cyclin-dependent protein kinase activity" evidence=ISS] InterPro:IPR006671 InterPro:IPR004367 GO:GO:0005634 GO:GO:0000910 Pfam:PF02984 Pfam:PF00134 PROSITE:PS00292 InterPro:IPR006670 SMART:SM00385 EMBL:AB025614 EMBL:AY062645 EMBL:AY093254 EMBL:AY087540 SPTR:Q9FGQ7	5e-20
chr2.CM0249.113.3	99.1.4.1623	GO_ID:13459										GO_ID:13459	TAIR|gene:2062155 SPTR:Q9ZPW6 symbol:AT2G18340.1 [GO:0005554 "molecular function unknown" evidence=ND] [GO:0009793 "embryonic development (sensu Magnoliophyta)" evidence=ISS] Pfam:PF02987 InterPro:IPR004238 EMBL:AC006439 PIR:B84563 SPTR:Q9ZPW6	1e-11
chr5.TM0389.9	2.1.4.14	TROR Mn-dependent transcriptional regulator [COG:COG1321]	hsa:127833	SYT2; synaptotagmin II [KO:K03709]	7e-11				YNI7_YEAST	Completeproteome;Hypotheticalprotein;Membrane;Repeat;Transmembrane,Hypothetical 132.5 kDa protein in TOP2-MKT1 intergenic region.	1e-27	GO_ID:13527	TAIR|gene:3436379 SPTR:Q9SKR2 symbol:AT2G20990.1 [GO:0005554 "molecular function unknown" evidence=ND] [GO:0000004 "biological process unknown" evidence=ND] InterPro:IPR000008 Pfam:PF00168 SMART:SM00239 PROSITE:PS50004 PRINTS:PR00360 HSSP:P47709 EMBL:AC006234 EMBL:AC006264 EMBL:AB102951 EMBL:AY045836 EMBL:BT004371 EMBL:AJ617630 EMBL:AY087925 PIR:G84595 SPTR:Q9SKR2	7e-158
chr6.TM1763.9	99.1.4.3948	GO_ID:31635							PEXLP_TOBAC	Glycoprotein;Repeat;Signal;Structuralprotein,Pistil-specific extensin-like protein precursor (PELP).	3e-14	GO_ID:31635	TAIR|gene:2061553 SPTR:O64586 symbol:AT2G34700.1 [GO:0005554 "molecular function unknown" evidence=ND] [GO:0000004 "biological process unknown" evidence=ND] InterPro:IPR006041 Pfam:PF01190 EMBL:AC003096 EMBL:BT004305 EMBL:BT005540 PIR:T01365 SPTR:O64586	2e-28
chr6.TM1763.9	99.1.3.2.1386	PEXLP_TOBAC							PEXLP_TOBAC	Glycoprotein;Repeat;Signal;Structuralprotein,Pistil-specific extensin-like protein precursor (PELP).	3e-14	GO_ID:31635	TAIR|gene:2061553 SPTR:O64586 symbol:AT2G34700.1 [GO:0005554 "molecular function unknown" evidence=ND] [GO:0000004 "biological process unknown" evidence=ND] InterPro:IPR006041 Pfam:PF01190 EMBL:AC003096 EMBL:BT004305 EMBL:BT005540 PIR:T01365 SPTR:O64586	2e-28
[truncated: 693 more rows]
