# Supplementary material for: Dissection of Symbiosis and Organ Development by Integrated Transcriptome Analysis of Lotus japonicus Mutant and Wild-Type Plants
Source: PLoS One. 2009 Aug 7;4(8):e6556. doi: 10.1371/journal.pone.0006556 (PMC2717213; doi:10.1371/journal.pone.0006556)
Supplement: Folder S1 — Inoculation time series (2.84 MB ZIP) [file pone.0006556.s009.zip › S1.INOCULATION TIME SERIES copy/1.1.Stage(s) total transcript analysis/1.1.3/1.1.3.kinase.txt]

Ljwgs_021666.1	3.3.10.117	BMPR1 bone morphogenetic protein receptor, type I [EC:2.7.1.37]	ath:At5g02290	T1E22.50; protein kinase, putative [EC:2.7.1.37] [KO:K00870]	6e-12				RLCK7_ARATH	ATP-binding;Hypotheticalprotein;Kinase;Nucleotide-binding;Serine/threonine-proteinkinase;Transferase,Putative serine/threonine-protein kinase RLCKVII (EC 2.7.1.37).	1e-13	GO_ID:51277	TAIR|gene:2064556 SPTR:P93749 symbol:AT2G41970.1 [GO:0008372 "cellular component unknown" evidence=ND] [GO:0016301 "kinase activity" evidence=ISS] InterPro:IPR000719 InterPro:IPR008266 Prosite:PS00107 ProDom:PD000001 PROSITE:PS50011 PROSITE:PS00109 HSSP:P06213 EMBL:U90439 EMBL:BT010881 EMBL:AK175234 EMBL:AK175270 EMBL:AK176504 EMBL:AK176586 EMBL:AK176796 EMBL:AK220678 PIR:D84848 SPTR:P93749	1e-44
Ljwgs_021666.1	3.2.2.1	Protein kinase [EC:2.7.1.37]	ath:At5g02290	T1E22.50; protein kinase, putative [EC:2.7.1.37] [KO:K00870]	6e-12				RLCK7_ARATH	ATP-binding;Hypotheticalprotein;Kinase;Nucleotide-binding;Serine/threonine-proteinkinase;Transferase,Putative serine/threonine-protein kinase RLCKVII (EC 2.7.1.37).	1e-13	GO_ID:51277	TAIR|gene:2064556 SPTR:P93749 symbol:AT2G41970.1 [GO:0008372 "cellular component unknown" evidence=ND] [GO:0016301 "kinase activity" evidence=ISS] InterPro:IPR000719 InterPro:IPR008266 Prosite:PS00107 ProDom:PD000001 PROSITE:PS50011 PROSITE:PS00109 HSSP:P06213 EMBL:U90439 EMBL:BT010881 EMBL:AK175234 EMBL:AK175270 EMBL:AK176504 EMBL:AK176586 EMBL:AK176796 EMBL:AK220678 PIR:D84848 SPTR:P93749	1e-44
Ljwgs_017525.1	1.9.4.15	E2.7.1.- [EC:2.7.1.-] [COG:COG0515 COG1493]	ath:At5g08590	MAH20.15; serine/threonine protein kinase (ASK2) [EC:2.7.1.37] [KO:K00870]	2e-51	YDR477w_1	COG0515	3e-17	SAPKA_ORYSA	Abscisicacidsignalingpathway;ATP-binding;Kinase;Nucleotide-binding;Phosphorylation;Serine/threonine-proteinkinase;Transferase,Serine/threonine-protein kinase SAPK10 (EC 2.7.1.37) (Osmotic stress/abscisic acid-activated protein kinase 10).	3e-70	GO_ID:22802	TAIR|gene:2174998 SPTR:Q39193 symbol:AT5G66880 [GO:0008372 "cellular component unknown" evidence=ND] [GO:0016301 "kinase activity" evidence=ISS] [GO:0004672 "protein kinase activity" evidence=TAS] [GO:0009738 "abscisic acid mediated signaling" evidence=TAS] InterPro:IPR000719 InterPro:IPR002290 InterPro:IPR008271 Pfam:PF00069 Prosite:PS00108 Prosite:PS00107 ProDom:PD000001 PROSITE:PS50011 SMART:S…	8e-70
Ljwgs_017525.1	1.7.8.19	WAAY, rfaY lipopolysaccharide core biosynthesis protein RFAY [EC:2.7.-.-] [COG:COG0515]	ath:At5g08590	MAH20.15; serine/threonine protein kinase (ASK2) [EC:2.7.1.37] [KO:K00870]	2e-51	YDR477w_1	COG0515	3e-17	SAPKA_ORYSA	Abscisicacidsignalingpathway;ATP-binding;Kinase;Nucleotide-binding;Phosphorylation;Serine/threonine-proteinkinase;Transferase,Serine/threonine-protein kinase SAPK10 (EC 2.7.1.37) (Osmotic stress/abscisic acid-activated protein kinase 10).	3e-70	GO_ID:22802	TAIR|gene:2174998 SPTR:Q39193 symbol:AT5G66880 [GO:0008372 "cellular component unknown" evidence=ND] [GO:0016301 "kinase activity" evidence=ISS] [GO:0004672 "protein kinase activity" evidence=TAS] [GO:0009738 "abscisic acid mediated signaling" evidence=TAS] InterPro:IPR000719 InterPro:IPR002290 InterPro:IPR008271 Pfam:PF00069 Prosite:PS00108 Prosite:PS00107 ProDom:PD000001 PROSITE:PS50011 SMART:S…	8e-70
Ljwgs_017525.1	1.1.17.19	E2.7.1.- [EC:2.7.1.-] [COG:COG0515 COG1493]	ath:At5g08590	MAH20.15; serine/threonine protein kinase (ASK2) [EC:2.7.1.37] [KO:K00870]	2e-51	YDR477w_1	COG0515	3e-17	SAPKA_ORYSA	Abscisicacidsignalingpathway;ATP-binding;Kinase;Nucleotide-binding;Phosphorylation;Serine/threonine-proteinkinase;Transferase,Serine/threonine-protein kinase SAPK10 (EC 2.7.1.37) (Osmotic stress/abscisic acid-activated protein kinase 10).	3e-70	GO_ID:22802	TAIR|gene:2174998 SPTR:Q39193 symbol:AT5G66880 [GO:0008372 "cellular component unknown" evidence=ND] [GO:0016301 "kinase activity" evidence=ISS] [GO:0004672 "protein kinase activity" evidence=TAS] [GO:0009738 "abscisic acid mediated signaling" evidence=TAS] InterPro:IPR000719 InterPro:IPR002290 InterPro:IPR008271 Pfam:PF00069 Prosite:PS00108 Prosite:PS00107 ProDom:PD000001 PROSITE:PS50011 SMART:S…	8e-70
Ljwgs_017525.1	3.3.10.117	BMPR1 bone morphogenetic protein receptor, type I [EC:2.7.1.37]	ath:At5g08590	MAH20.15; serine/threonine protein kinase (ASK2) [EC:2.7.1.37] [KO:K00870]	2e-51	YDR477w_1	COG0515	3e-17	SAPKA_ORYSA	Abscisicacidsignalingpathway;ATP-binding;Kinase;Nucleotide-binding;Phosphorylation;Serine/threonine-proteinkinase;Transferase,Serine/threonine-protein kinase SAPK10 (EC 2.7.1.37) (Osmotic stress/abscisic acid-activated protein kinase 10).	3e-70	GO_ID:22802	TAIR|gene:2174998 SPTR:Q39193 symbol:AT5G66880 [GO:0008372 "cellular component unknown" evidence=ND] [GO:0016301 "kinase activity" evidence=ISS] [GO:0004672 "protein kinase activity" evidence=TAS] [GO:0009738 "abscisic acid mediated signaling" evidence=TAS] InterPro:IPR000719 InterPro:IPR002290 InterPro:IPR008271 Pfam:PF00069 Prosite:PS00108 Prosite:PS00107 ProDom:PD000001 PROSITE:PS50011 SMART:S…	8e-70
Ljwgs_017525.1	1.11.16.8	E2.7.1.- [EC:2.7.1.-] [COG:COG0515 COG1493]	ath:At5g08590	MAH20.15; serine/threonine protein kinase (ASK2) [EC:2.7.1.37] [KO:K00870]	2e-51	YDR477w_1	COG0515	3e-17	SAPKA_ORYSA	Abscisicacidsignalingpathway;ATP-binding;Kinase;Nucleotide-binding;Phosphorylation;Serine/threonine-proteinkinase;Transferase,Serine/threonine-protein kinase SAPK10 (EC 2.7.1.37) (Osmotic stress/abscisic acid-activated protein kinase 10).	3e-70	GO_ID:22802	TAIR|gene:2174998 SPTR:Q39193 symbol:AT5G66880 [GO:0008372 "cellular component unknown" evidence=ND] [GO:0016301 "kinase activity" evidence=ISS] [GO:0004672 "protein kinase activity" evidence=TAS] [GO:0009738 "abscisic acid mediated signaling" evidence=TAS] InterPro:IPR000719 InterPro:IPR002290 InterPro:IPR008271 Pfam:PF00069 Prosite:PS00108 Prosite:PS00107 ProDom:PD000001 PROSITE:PS50011 SMART:S…	8e-70
Ljwgs_017525.1	4.2.4	Cell cycle [CLASS:04110] [PATH:hsa04110] [COG:COG0515]	ath:At5g08590	MAH20.15; serine/threonine protein kinase (ASK2) [EC:2.7.1.37] [KO:K00870]	2e-51	YDR477w_1	COG0515	3e-17	SAPKA_ORYSA	Abscisicacidsignalingpathway;ATP-binding;Kinase;Nucleotide-binding;Phosphorylation;Serine/threonine-proteinkinase;Transferase,Serine/threonine-protein kinase SAPK10 (EC 2.7.1.37) (Osmotic stress/abscisic acid-activated protein kinase 10).	3e-70	GO_ID:22802	TAIR|gene:2174998 SPTR:Q39193 symbol:AT5G66880 [GO:0008372 "cellular component unknown" evidence=ND] [GO:0016301 "kinase activity" evidence=ISS] [GO:0004672 "protein kinase activity" evidence=TAS] [GO:0009738 "abscisic acid mediated signaling" evidence=TAS] InterPro:IPR000719 InterPro:IPR002290 InterPro:IPR008271 Pfam:PF00069 Prosite:PS00108 Prosite:PS00107 ProDom:PD000001 PROSITE:PS50011 SMART:S…	8e-70
Ljwgs_017525.1	3.2.2.1	Protein kinase [EC:2.7.1.37]	ath:At5g08590	MAH20.15; serine/threonine protein kinase (ASK2) [EC:2.7.1.37] [KO:K00870]	2e-51	YDR477w_1	COG0515	3e-17	SAPKA_ORYSA	Abscisicacidsignalingpathway;ATP-binding;Kinase;Nucleotide-binding;Phosphorylation;Serine/threonine-proteinkinase;Transferase,Serine/threonine-protein kinase SAPK10 (EC 2.7.1.37) (Osmotic stress/abscisic acid-activated protein kinase 10).	3e-70	GO_ID:22802	TAIR|gene:2174998 SPTR:Q39193 symbol:AT5G66880 [GO:0008372 "cellular component unknown" evidence=ND] [GO:0016301 "kinase activity" evidence=ISS] [GO:0004672 "protein kinase activity" evidence=TAS] [GO:0009738 "abscisic acid mediated signaling" evidence=TAS] InterPro:IPR000719 InterPro:IPR002290 InterPro:IPR008271 Pfam:PF00069 Prosite:PS00108 Prosite:PS00107 ProDom:PD000001 PROSITE:PS50011 SMART:S…	8e-70
chr5.TM0913.18	1.9.4.15	E2.7.1.- [EC:2.7.1.-] [COG:COG0515 COG1493]	ath:At5g02290	T1E22.50; protein kinase, putative [EC:2.7.1.37] [KO:K00870]	3e-14	YDR490c	COG0515	4e-10	PSKR_DAUCA	ATP-binding;Glycoprotein;Kinase;Leucine-richrepeat;Membrane;Nucleotide-binding;Receptor;Repeat;Serine/threonine-proteinkinase;Signal;Transferase;Transmembrane,Phytosulfokine receptor precursor (EC 2.7.1.37) (Phytosulfokine LRR receptor kinase).	7e-16	GO_ID:16626	TAIR|gene:2084952 SPTR:Q9SR05 symbol:AT3G04690.1 [GO:0016301 "kinase activity" evidence=ISS] InterPro:IPR000719 InterPro:IPR008271 Prosite:PS00108 Prosite:PS00107 ProDom:PD000001 PROSITE:PS50011 HSSP:Q62838 EMBL:AC011437 SPTR:Q9SR05	2e-29
chr5.TM0913.18	1.7.8.19	WAAY, rfaY lipopolysaccharide core biosynthesis protein RFAY [EC:2.7.-.-] [COG:COG0515]	ath:At5g02290	T1E22.50; protein kinase, putative [EC:2.7.1.37] [KO:K00870]	3e-14	YDR490c	COG0515	4e-10	PSKR_DAUCA	ATP-binding;Glycoprotein;Kinase;Leucine-richrepeat;Membrane;Nucleotide-binding;Receptor;Repeat;Serine/threonine-proteinkinase;Signal;Transferase;Transmembrane,Phytosulfokine receptor precursor (EC 2.7.1.37) (Phytosulfokine LRR receptor kinase).	7e-16	GO_ID:16626	TAIR|gene:2084952 SPTR:Q9SR05 symbol:AT3G04690.1 [GO:0016301 "kinase activity" evidence=ISS] InterPro:IPR000719 InterPro:IPR008271 Prosite:PS00108 Prosite:PS00107 ProDom:PD000001 PROSITE:PS50011 HSSP:Q62838 EMBL:AC011437 SPTR:Q9SR05	2e-29
chr5.TM0913.18	1.1.17.19	E2.7.1.- [EC:2.7.1.-] [COG:COG0515 COG1493]	ath:At5g02290	T1E22.50; protein kinase, putative [EC:2.7.1.37] [KO:K00870]	3e-14	YDR490c	COG0515	4e-10	PSKR_DAUCA	ATP-binding;Glycoprotein;Kinase;Leucine-richrepeat;Membrane;Nucleotide-binding;Receptor;Repeat;Serine/threonine-proteinkinase;Signal;Transferase;Transmembrane,Phytosulfokine receptor precursor (EC 2.7.1.37) (Phytosulfokine LRR receptor kinase).	7e-16	GO_ID:16626	TAIR|gene:2084952 SPTR:Q9SR05 symbol:AT3G04690.1 [GO:0016301 "kinase activity" evidence=ISS] InterPro:IPR000719 InterPro:IPR008271 Prosite:PS00108 Prosite:PS00107 ProDom:PD000001 PROSITE:PS50011 HSSP:Q62838 EMBL:AC011437 SPTR:Q9SR05	2e-29
chr5.TM0913.18	3.3.10.117	BMPR1 bone morphogenetic protein receptor, type I [EC:2.7.1.37]	ath:At5g02290	T1E22.50; protein kinase, putative [EC:2.7.1.37] [KO:K00870]	3e-14	YDR490c	COG0515	4e-10	PSKR_DAUCA	ATP-binding;Glycoprotein;Kinase;Leucine-richrepeat;Membrane;Nucleotide-binding;Receptor;Repeat;Serine/threonine-proteinkinase;Signal;Transferase;Transmembrane,Phytosulfokine receptor precursor (EC 2.7.1.37) (Phytosulfokine LRR receptor kinase).	7e-16	GO_ID:16626	TAIR|gene:2084952 SPTR:Q9SR05 symbol:AT3G04690.1 [GO:0016301 "kinase activity" evidence=ISS] InterPro:IPR000719 InterPro:IPR008271 Prosite:PS00108 Prosite:PS00107 ProDom:PD000001 PROSITE:PS50011 HSSP:Q62838 EMBL:AC011437 SPTR:Q9SR05	2e-29
chr5.TM0913.18	1.11.16.8	E2.7.1.- [EC:2.7.1.-] [COG:COG0515 COG1493]	ath:At5g02290	T1E22.50; protein kinase, putative [EC:2.7.1.37] [KO:K00870]	3e-14	YDR490c	COG0515	4e-10	PSKR_DAUCA	ATP-binding;Glycoprotein;Kinase;Leucine-richrepeat;Membrane;Nucleotide-binding;Receptor;Repeat;Serine/threonine-proteinkinase;Signal;Transferase;Transmembrane,Phytosulfokine receptor precursor (EC 2.7.1.37) (Phytosulfokine LRR receptor kinase).	7e-16	GO_ID:16626	TAIR|gene:2084952 SPTR:Q9SR05 symbol:AT3G04690.1 [GO:0016301 "kinase activity" evidence=ISS] InterPro:IPR000719 InterPro:IPR008271 Prosite:PS00108 Prosite:PS00107 ProDom:PD000001 PROSITE:PS50011 HSSP:Q62838 EMBL:AC011437 SPTR:Q9SR05	2e-29
chr5.TM0913.18	4.2.4	Cell cycle [CLASS:04110] [PATH:hsa04110] [COG:COG0515]	ath:At5g02290	T1E22.50; protein kinase, putative [EC:2.7.1.37] [KO:K00870]	3e-14	YDR490c	COG0515	4e-10	PSKR_DAUCA	ATP-binding;Glycoprotein;Kinase;Leucine-richrepeat;Membrane;Nucleotide-binding;Receptor;Repeat;Serine/threonine-proteinkinase;Signal;Transferase;Transmembrane,Phytosulfokine receptor precursor (EC 2.7.1.37) (Phytosulfokine LRR receptor kinase).	7e-16	GO_ID:16626	TAIR|gene:2084952 SPTR:Q9SR05 symbol:AT3G04690.1 [GO:0016301 "kinase activity" evidence=ISS] InterPro:IPR000719 InterPro:IPR008271 Prosite:PS00108 Prosite:PS00107 ProDom:PD000001 PROSITE:PS50011 HSSP:Q62838 EMBL:AC011437 SPTR:Q9SR05	2e-29
chr5.TM0913.18	3.2.2.1	Protein kinase [EC:2.7.1.37]	ath:At5g02290	T1E22.50; protein kinase, putative [EC:2.7.1.37] [KO:K00870]	3e-14	YDR490c	COG0515	4e-10	PSKR_DAUCA	ATP-binding;Glycoprotein;Kinase;Leucine-richrepeat;Membrane;Nucleotide-binding;Receptor;Repeat;Serine/threonine-proteinkinase;Signal;Transferase;Transmembrane,Phytosulfokine receptor precursor (EC 2.7.1.37) (Phytosulfokine LRR receptor kinase).	7e-16	GO_ID:16626	TAIR|gene:2084952 SPTR:Q9SR05 symbol:AT3G04690.1 [GO:0016301 "kinase activity" evidence=ISS] InterPro:IPR000719 InterPro:IPR008271 Prosite:PS00108 Prosite:PS00107 ProDom:PD000001 PROSITE:PS50011 HSSP:Q62838 EMBL:AC011437 SPTR:Q9SR05	2e-29
chr2.CM0191.80	99.1.3.2.1546	KINB2_ARATH							KINB2_ARATH	ATP-binding;Carbohydratemetabolism;Fattyacidbiosynthesis;Lipidsynthesis;Nitrateassimilation;Nucleotide-binding,SNF1-related protein kinase regulatory beta subunit 2 (AKIN beta2) (AKINB2).	7e-25	GO_ID:49053	TAIR|gene:2130513 SPTR:Q9SCY5 symbol:AT4G16360.1 [GO:0004679 "AMP-activated protein kinase activity" evidence=ISS] Pfam:PF04739 InterPro:IPR006828 EMBL:AL161543 EMBL:Z97341 EMBL:AJ132316 EMBL:AF360248 EMBL:BT020423 PIR:C71430 SPTR:Q9SCY5	3e-25
chr2.CM0191.80	99.1.4.558	GO_ID:49053							KINB2_ARATH	ATP-binding;Carbohydratemetabolism;Fattyacidbiosynthesis;Lipidsynthesis;Nitrateassimilation;Nucleotide-binding,SNF1-related protein kinase regulatory beta subunit 2 (AKIN beta2) (AKINB2).	7e-25	GO_ID:49053	TAIR|gene:2130513 SPTR:Q9SCY5 symbol:AT4G16360.1 [GO:0004679 "AMP-activated protein kinase activity" evidence=ISS] Pfam:PF04739 InterPro:IPR006828 EMBL:AL161543 EMBL:Z97341 EMBL:AJ132316 EMBL:AF360248 EMBL:BT020423 PIR:C71430 SPTR:Q9SCY5	3e-25
chr2.CM0545.40	1.9.4.15	E2.7.1.- [EC:2.7.1.-] [COG:COG0515 COG1493]	ath:At5g02290	T1E22.50; protein kinase, putative [EC:2.7.1.37] [KO:K00870]	9e-42	YJL095w	COG0515	8e-19	RLCK7_ARATH	ATP-binding;Hypotheticalprotein;Kinase;Nucleotide-binding;Serine/threonine-proteinkinase;Transferase,Putative serine/threonine-protein kinase RLCKVII (EC 2.7.1.37).	1e-51	GO_ID:53934	TAIR|gene:2050986 SPTR:O22808 symbol:AT2G33580.1 [GO:0016301 "kinase activity" evidence=ISS] InterPro:IPR000719 Pfam:PF00069 InterPro:IPR002482 Pfam:PF01476 ProDom:PD000001 PROSITE:PS50011 EMBL:AC002332 EMBL:AF370600 PIR:C84747 SPTR:O22808	4e-57
chr2.CM0545.40	1.7.8.19	WAAY, rfaY lipopolysaccharide core biosynthesis protein RFAY [EC:2.7.-.-] [COG:COG0515]	ath:At5g02290	T1E22.50; protein kinase, putative [EC:2.7.1.37] [KO:K00870]	9e-42	YJL095w	COG0515	8e-19	RLCK7_ARATH	ATP-binding;Hypotheticalprotein;Kinase;Nucleotide-binding;Serine/threonine-proteinkinase;Transferase,Putative serine/threonine-protein kinase RLCKVII (EC 2.7.1.37).	1e-51	GO_ID:53934	TAIR|gene:2050986 SPTR:O22808 symbol:AT2G33580.1 [GO:0016301 "kinase activity" evidence=ISS] InterPro:IPR000719 Pfam:PF00069 InterPro:IPR002482 Pfam:PF01476 ProDom:PD000001 PROSITE:PS50011 EMBL:AC002332 EMBL:AF370600 PIR:C84747 SPTR:O22808	4e-57
chr2.CM0545.40	1.1.17.19	E2.7.1.- [EC:2.7.1.-] [COG:COG0515 COG1493]	ath:At5g02290	T1E22.50; protein kinase, putative [EC:2.7.1.37] [KO:K00870]	9e-42	YJL095w	COG0515	8e-19	RLCK7_ARATH	ATP-binding;Hypotheticalprotein;Kinase;Nucleotide-binding;Serine/threonine-proteinkinase;Transferase,Putative serine/threonine-protein kinase RLCKVII (EC 2.7.1.37).	1e-51	GO_ID:53934	TAIR|gene:2050986 SPTR:O22808 symbol:AT2G33580.1 [GO:0016301 "kinase activity" evidence=ISS] InterPro:IPR000719 Pfam:PF00069 InterPro:IPR002482 Pfam:PF01476 ProDom:PD000001 PROSITE:PS50011 EMBL:AC002332 EMBL:AF370600 PIR:C84747 SPTR:O22808	4e-57
chr2.CM0545.40	3.3.10.117	BMPR1 bone morphogenetic protein receptor, type I [EC:2.7.1.37]	ath:At5g02290	T1E22.50; protein kinase, putative [EC:2.7.1.37] [KO:K00870]	9e-42	YJL095w	COG0515	8e-19	RLCK7_ARATH	ATP-binding;Hypotheticalprotein;Kinase;Nucleotide-binding;Serine/threonine-proteinkinase;Transferase,Putative serine/threonine-protein kinase RLCKVII (EC 2.7.1.37).	1e-51	GO_ID:53934	TAIR|gene:2050986 SPTR:O22808 symbol:AT2G33580.1 [GO:0016301 "kinase activity" evidence=ISS] InterPro:IPR000719 Pfam:PF00069 InterPro:IPR002482 Pfam:PF01476 ProDom:PD000001 PROSITE:PS50011 EMBL:AC002332 EMBL:AF370600 PIR:C84747 SPTR:O22808	4e-57
chr2.CM0545.40	1.11.16.8	E2.7.1.- [EC:2.7.1.-] [COG:COG0515 COG1493]	ath:At5g02290	T1E22.50; protein kinase, putative [EC:2.7.1.37] [KO:K00870]	9e-42	YJL095w	COG0515	8e-19	RLCK7_ARATH	ATP-binding;Hypotheticalprotein;Kinase;Nucleotide-binding;Serine/threonine-proteinkinase;Transferase,Putative serine/threonine-protein kinase RLCKVII (EC 2.7.1.37).	1e-51	GO_ID:53934	TAIR|gene:2050986 SPTR:O22808 symbol:AT2G33580.1 [GO:0016301 "kinase activity" evidence=ISS] InterPro:IPR000719 Pfam:PF00069 InterPro:IPR002482 Pfam:PF01476 ProDom:PD000001 PROSITE:PS50011 EMBL:AC002332 EMBL:AF370600 PIR:C84747 SPTR:O22808	4e-57
chr2.CM0545.40	4.2.4	Cell cycle [CLASS:04110] [PATH:hsa04110] [COG:COG0515]	ath:At5g02290	T1E22.50; protein kinase, putative [EC:2.7.1.37] [KO:K00870]	9e-42	YJL095w	COG0515	8e-19	RLCK7_ARATH	ATP-binding;Hypotheticalprotein;Kinase;Nucleotide-binding;Serine/threonine-proteinkinase;Transferase,Putative serine/threonine-protein kinase RLCKVII (EC 2.7.1.37).	1e-51	GO_ID:53934	TAIR|gene:2050986 SPTR:O22808 symbol:AT2G33580.1 [GO:0016301 "kinase activity" evidence=ISS] InterPro:IPR000719 Pfam:PF00069 InterPro:IPR002482 Pfam:PF01476 ProDom:PD000001 PROSITE:PS50011 EMBL:AC002332 EMBL:AF370600 PIR:C84747 SPTR:O22808	4e-57
chr2.CM0545.40	3.2.2.1	Protein kinase [EC:2.7.1.37]	ath:At5g02290	T1E22.50; protein kinase, putative [EC:2.7.1.37] [KO:K00870]	9e-42	YJL095w	COG0515	8e-19	RLCK7_ARATH	ATP-binding;Hypotheticalprotein;Kinase;Nucleotide-binding;Serine/threonine-proteinkinase;Transferase,Putative serine/threonine-protein kinase RLCKVII (EC 2.7.1.37).	1e-51	GO_ID:53934	TAIR|gene:2050986 SPTR:O22808 symbol:AT2G33580.1 [GO:0016301 "kinase activity" evidence=ISS] InterPro:IPR000719 Pfam:PF00069 InterPro:IPR002482 Pfam:PF01476 ProDom:PD000001 PROSITE:PS50011 EMBL:AC002332 EMBL:AF370600 PIR:C84747 SPTR:O22808	4e-57
chr4.CM0046.9	3.3.10.117	BMPR1 bone morphogenetic protein receptor, type I [EC:2.7.1.37]	ath:At4g28490	F20O9.180; leucine-rich repeat transmembrane protein kinase, putative [EC:2.7.1.37] [KO:K00870]	5e-14				RLK5_ARATH	ATP-binding;Glycoprotein;Kinase;Leucine-richrepeat;Membrane;Nucleotide-binding;Phosphorylation;Repeat;Serine/threonine-proteinkinase;Signal;Transferase;Transmembrane,Receptor-like protein kinase 5 precursor (EC 2.7.1.37).	3e-14	GO_ID:4753	TAIR|gene:2124146 SPTR:Q9SN38 symbol:AT4G18760.1 [GO:0005515 "protein binding" evidence=ISS;NAS] [GO:0007165 "signal transduction" evidence=IC] Pfam:PF00560 InterPro:IPR001611 InterPro:IPR007090 PRINTS:PR00019 EMBL:AL035526 EMBL:AL161549 PIR:T04868 SPTR:Q9SN38	4e-110
chr4.CM0046.9	3.2.2.1	Protein kinase [EC:2.7.1.37]	ath:At4g28490	F20O9.180; leucine-rich repeat transmembrane protein kinase, putative [EC:2.7.1.37] [KO:K00870]	5e-14				RLK5_ARATH	ATP-binding;Glycoprotein;Kinase;Leucine-richrepeat;Membrane;Nucleotide-binding;Phosphorylation;Repeat;Serine/threonine-proteinkinase;Signal;Transferase;Transmembrane,Receptor-like protein kinase 5 precursor (EC 2.7.1.37).	3e-14	GO_ID:4753	TAIR|gene:2124146 SPTR:Q9SN38 symbol:AT4G18760.1 [GO:0005515 "protein binding" evidence=ISS;NAS] [GO:0007165 "signal transduction" evidence=IC] Pfam:PF00560 InterPro:IPR001611 InterPro:IPR007090 PRINTS:PR00019 EMBL:AL035526 EMBL:AL161549 PIR:T04868 SPTR:Q9SN38	4e-110
Ljwgs_029495.1	4.2.4.64	CAK1 serine/threonine-protein kinase CAK1 [GO:0004693]							PREG_NEUCR	Cyclin;Repressor;Transcription;Transcriptionregulation,Nuc-1 negative regulatory protein preg.	1e-11	GO_ID:15542	TAIR|gene:2183393 SPTR:Q9LY16 symbol:AT5G07450.1 [GO:0008372 "cellular component unknown" evidence=ND] [GO:0000074 "regulation of progression through cell cycle" evidence=ISS] [GO:0004693 "cyclin-dependent protein kinase activity" evidence=ISS] InterPro:IPR006671 GO:GO:0000910 Pfam:PF00134 InterPro:IPR006670 SMART:SM00385 EMBL:AL163912 EMBL:AK119113 EMBL:BT005235 PIR:T49884 SPTR:Q9LY16	1e-35
Ljwgs_029495.1	4.5.2.34	CDK5 cyclin-dependent kinase 5 [GO:0004693]							PREG_NEUCR	Cyclin;Repressor;Transcription;Transcriptionregulation,Nuc-1 negative regulatory protein preg.	1e-11	GO_ID:15542	TAIR|gene:2183393 SPTR:Q9LY16 symbol:AT5G07450.1 [GO:0008372 "cellular component unknown" evidence=ND] [GO:0000074 "regulation of progression through cell cycle" evidence=ISS] [GO:0004693 "cyclin-dependent protein kinase activity" evidence=ISS] InterPro:IPR006671 GO:GO:0000910 Pfam:PF00134 InterPro:IPR006670 SMART:SM00385 EMBL:AL163912 EMBL:AK119113 EMBL:BT005235 PIR:T49884 SPTR:Q9LY16	1e-35
Ljwgs_029495.1	4.3.4.18	CDK1, CDC2 cyclin-dependent kinase 1 [GO:0004693]							PREG_NEUCR	Cyclin;Repressor;Transcription;Transcriptionregulation,Nuc-1 negative regulatory protein preg.	1e-11	GO_ID:15542	TAIR|gene:2183393 SPTR:Q9LY16 symbol:AT5G07450.1 [GO:0008372 "cellular component unknown" evidence=ND] [GO:0000074 "regulation of progression through cell cycle" evidence=ISS] [GO:0004693 "cyclin-dependent protein kinase activity" evidence=ISS] InterPro:IPR006671 GO:GO:0000910 Pfam:PF00134 InterPro:IPR006670 SMART:SM00385 EMBL:AL163912 EMBL:AK119113 EMBL:BT005235 PIR:T49884 SPTR:Q9LY16	1e-35
Ljwgs_029495.1	3.2.9.97	CDK1, CDC2 cyclin-dependent kinase 1 [GO:0004693]							PREG_NEUCR	Cyclin;Repressor;Transcription;Transcriptionregulation,Nuc-1 negative regulatory protein preg.	1e-11	GO_ID:15542	TAIR|gene:2183393 SPTR:Q9LY16 symbol:AT5G07450.1 [GO:0008372 "cellular component unknown" evidence=ND] [GO:0000074 "regulation of progression through cell cycle" evidence=ISS] [GO:0004693 "cyclin-dependent protein kinase activity" evidence=ISS] InterPro:IPR006671 GO:GO:0000910 Pfam:PF00134 InterPro:IPR006670 SMART:SM00385 EMBL:AL163912 EMBL:AK119113 EMBL:BT005235 PIR:T49884 SPTR:Q9LY16	1e-35
Ljwgs_029495.1	4.3.3.24	CDK4 cyclin-dependent kinase 4 [GO:0004693]							PREG_NEUCR	Cyclin;Repressor;Transcription;Transcriptionregulation,Nuc-1 negative regulatory protein preg.	1e-11	GO_ID:15542	TAIR|gene:2183393 SPTR:Q9LY16 symbol:AT5G07450.1 [GO:0008372 "cellular component unknown" evidence=ND] [GO:0000074 "regulation of progression through cell cycle" evidence=ISS] [GO:0004693 "cyclin-dependent protein kinase activity" evidence=ISS] InterPro:IPR006671 GO:GO:0000910 Pfam:PF00134 InterPro:IPR006670 SMART:SM00385 EMBL:AL163912 EMBL:AK119113 EMBL:BT005235 PIR:T49884 SPTR:Q9LY16	1e-35
Ljwgs_029495.1	3.2.13.67	CDK4 cyclin-dependent kinase 4 [GO:0004693]							PREG_NEUCR	Cyclin;Repressor;Transcription;Transcriptionregulation,Nuc-1 negative regulatory protein preg.	1e-11	GO_ID:15542	TAIR|gene:2183393 SPTR:Q9LY16 symbol:AT5G07450.1 [GO:0008372 "cellular component unknown" evidence=ND] [GO:0000074 "regulation of progression through cell cycle" evidence=ISS] [GO:0004693 "cyclin-dependent protein kinase activity" evidence=ISS] InterPro:IPR006671 GO:GO:0000910 Pfam:PF00134 InterPro:IPR006670 SMART:SM00385 EMBL:AL163912 EMBL:AK119113 EMBL:BT005235 PIR:T49884 SPTR:Q9LY16	1e-35
Ljwgs_029495.1	4.2.4.2	cyclin-dependent kinase [GO:0004693]							PREG_NEUCR	Cyclin;Repressor;Transcription;Transcriptionregulation,Nuc-1 negative regulatory protein preg.	1e-11	GO_ID:15542	TAIR|gene:2183393 SPTR:Q9LY16 symbol:AT5G07450.1 [GO:0008372 "cellular component unknown" evidence=ND] [GO:0000074 "regulation of progression through cell cycle" evidence=ISS] [GO:0004693 "cyclin-dependent protein kinase activity" evidence=ISS] InterPro:IPR006671 GO:GO:0000910 Pfam:PF00134 InterPro:IPR006670 SMART:SM00385 EMBL:AL163912 EMBL:AK119113 EMBL:BT005235 PIR:T49884 SPTR:Q9LY16	1e-35
Ljwgs_135178.1	3.2.10.30	CALM calmodulin	spo:SPAC3A12.14	cam1; calmodulin [KO:K02183]	2e-15				CDPK2_ORYSA	ATP-binding;Calcium;Kinase;Multigenefamily;Nucleotide-binding;Phosphorylation;Repeat;Serine/threonine-proteinkinase;Transferase,Calcium-dependent protein kinase, isoform 2 (EC 2.7.1.-) (CDPK 2).	2e-31	GO_ID:7277	TAIR|gene:2177022 SPTR:Q9FMP5 symbol:AT5G12180.1 [GO:0004685 "calcium- and calmodulin-dependent protein kinase activity" evidence=ISS] [GO:0006468 "protein amino acid phosphorylation" evidence=ISS] [GO:0016301 "kinase activity" evidence=ISS] InterPro:IPR000719 InterPro:IPR002290 InterPro:IPR002048 InterPro:IPR008271 Pfam:PF00069 Pfam:PF00036 Prosite:PS00108 InterPro:IPR011992 Prosite:PS00107 Pros…	1e-45
Ljwgs_135178.1	3.2.11.18	CALM calmodulin	spo:SPAC3A12.14	cam1; calmodulin [KO:K02183]	2e-15				CDPK2_ORYSA	ATP-binding;Calcium;Kinase;Multigenefamily;Nucleotide-binding;Phosphorylation;Repeat;Serine/threonine-proteinkinase;Transferase,Calcium-dependent protein kinase, isoform 2 (EC 2.7.1.-) (CDPK 2).	2e-31	GO_ID:7277	TAIR|gene:2177022 SPTR:Q9FMP5 symbol:AT5G12180.1 [GO:0004685 "calcium- and calmodulin-dependent protein kinase activity" evidence=ISS] [GO:0006468 "protein amino acid phosphorylation" evidence=ISS] [GO:0016301 "kinase activity" evidence=ISS] InterPro:IPR000719 InterPro:IPR002290 InterPro:IPR002048 InterPro:IPR008271 Pfam:PF00069 Pfam:PF00036 Prosite:PS00108 InterPro:IPR011992 Prosite:PS00107 Pros…	1e-45
Ljwgs_135178.1	3.2.9.99	CAMK4 calcium/calmodulin-dependent protein kinase IV [EC:2.7.1.123] [GO:0004685]	spo:SPAC3A12.14	cam1; calmodulin [KO:K02183]	2e-15				CDPK2_ORYSA	ATP-binding;Calcium;Kinase;Multigenefamily;Nucleotide-binding;Phosphorylation;Repeat;Serine/threonine-proteinkinase;Transferase,Calcium-dependent protein kinase, isoform 2 (EC 2.7.1.-) (CDPK 2).	2e-31	GO_ID:7277	TAIR|gene:2177022 SPTR:Q9FMP5 symbol:AT5G12180.1 [GO:0004685 "calcium- and calmodulin-dependent protein kinase activity" evidence=ISS] [GO:0006468 "protein amino acid phosphorylation" evidence=ISS] [GO:0016301 "kinase activity" evidence=ISS] InterPro:IPR000719 InterPro:IPR002290 InterPro:IPR002048 InterPro:IPR008271 Pfam:PF00069 Pfam:PF00036 Prosite:PS00108 InterPro:IPR011992 Prosite:PS00107 Pros…	1e-45
Ljwgs_135178.1	3.2.9.90	CALM calmodulin	spo:SPAC3A12.14	cam1; calmodulin [KO:K02183]	2e-15				CDPK2_ORYSA	ATP-binding;Calcium;Kinase;Multigenefamily;Nucleotide-binding;Phosphorylation;Repeat;Serine/threonine-proteinkinase;Transferase,Calcium-dependent protein kinase, isoform 2 (EC 2.7.1.-) (CDPK 2).	2e-31	GO_ID:7277	TAIR|gene:2177022 SPTR:Q9FMP5 symbol:AT5G12180.1 [GO:0004685 "calcium- and calmodulin-dependent protein kinase activity" evidence=ISS] [GO:0006468 "protein amino acid phosphorylation" evidence=ISS] [GO:0016301 "kinase activity" evidence=ISS] InterPro:IPR000719 InterPro:IPR002290 InterPro:IPR002048 InterPro:IPR008271 Pfam:PF00069 Pfam:PF00036 Prosite:PS00108 InterPro:IPR011992 Prosite:PS00107 Pros…	1e-45
chr2.TM0383.1	1.9.4.15	E2.7.1.- [EC:2.7.1.-] [COG:COG0515 COG1493]	ath:At4g28490	F20O9.180; leucine-rich repeat transmembrane protein kinase, putative [EC:2.7.1.37] [KO:K00870]	4e-36	YOL113w	COG0515	9e-13	BRL3_ARATH	ATP-binding;Glycoprotein;Kinase;Leucine-richrepeat;Lipid-binding;Membrane;Nucleotide-binding;Receptor;Repeat;Serine/threonine-proteinkinase;Signal;Steroid-binding;Transferase;Transmembrane,Serine/threonine-protein kinase BRI1-like 3 precursor (EC 2.7.1.37) (BRASSINOSTEROID INSENSITIVE 1-like protein 3).	9e-47	GO_ID:20323	TAIR|gene:2198089 SPTR:Q9LP77 symbol:AT1G48480.1 [GO:0016301 "kinase activity" evidence=ISS] [GO:0004674 "protein serine/threonine kinase activity" evidence=ISS] [GO:0005524 "ATP binding" evidence=ISS] [GO:0006468 "protein amino acid phosphorylation" evidence=ISS] [GO:0007169 "transmembrane receptor protein tyrosine kinase signaling pathway" evidence=ISS] Pfam:PF00560 InterPro:IPR000719 InterPro:…	7e-72
chr2.TM0383.1	1.7.8.19	WAAY, rfaY lipopolysaccharide core biosynthesis protein RFAY [EC:2.7.-.-] [COG:COG0515]	ath:At4g28490	F20O9.180; leucine-rich repeat transmembrane protein kinase, putative [EC:2.7.1.37] [KO:K00870]	4e-36	YOL113w	COG0515	9e-13	BRL3_ARATH	ATP-binding;Glycoprotein;Kinase;Leucine-richrepeat;Lipid-binding;Membrane;Nucleotide-binding;Receptor;Repeat;Serine/threonine-proteinkinase;Signal;Steroid-binding;Transferase;Transmembrane,Serine/threonine-protein kinase BRI1-like 3 precursor (EC 2.7.1.37) (BRASSINOSTEROID INSENSITIVE 1-like protein 3).	9e-47	GO_ID:20323	TAIR|gene:2198089 SPTR:Q9LP77 symbol:AT1G48480.1 [GO:0016301 "kinase activity" evidence=ISS] [GO:0004674 "protein serine/threonine kinase activity" evidence=ISS] [GO:0005524 "ATP binding" evidence=ISS] [GO:0006468 "protein amino acid phosphorylation" evidence=ISS] [GO:0007169 "transmembrane receptor protein tyrosine kinase signaling pathway" evidence=ISS] Pfam:PF00560 InterPro:IPR000719 InterPro:…	7e-72
chr2.TM0383.1	1.1.17.19	E2.7.1.- [EC:2.7.1.-] [COG:COG0515 COG1493]	ath:At4g28490	F20O9.180; leucine-rich repeat transmembrane protein kinase, putative [EC:2.7.1.37] [KO:K00870]	4e-36	YOL113w	COG0515	9e-13	BRL3_ARATH	ATP-binding;Glycoprotein;Kinase;Leucine-richrepeat;Lipid-binding;Membrane;Nucleotide-binding;Receptor;Repeat;Serine/threonine-proteinkinase;Signal;Steroid-binding;Transferase;Transmembrane,Serine/threonine-protein kinase BRI1-like 3 precursor (EC 2.7.1.37) (BRASSINOSTEROID INSENSITIVE 1-like protein 3).	9e-47	GO_ID:20323	TAIR|gene:2198089 SPTR:Q9LP77 symbol:AT1G48480.1 [GO:0016301 "kinase activity" evidence=ISS] [GO:0004674 "protein serine/threonine kinase activity" evidence=ISS] [GO:0005524 "ATP binding" evidence=ISS] [GO:0006468 "protein amino acid phosphorylation" evidence=ISS] [GO:0007169 "transmembrane receptor protein tyrosine kinase signaling pathway" evidence=ISS] Pfam:PF00560 InterPro:IPR000719 InterPro:…	7e-72
chr2.TM0383.1	3.3.10.117	BMPR1 bone morphogenetic protein receptor, type I [EC:2.7.1.37]	ath:At4g28490	F20O9.180; leucine-rich repeat transmembrane protein kinase, putative [EC:2.7.1.37] [KO:K00870]	4e-36	YOL113w	COG0515	9e-13	BRL3_ARATH	ATP-binding;Glycoprotein;Kinase;Leucine-richrepeat;Lipid-binding;Membrane;Nucleotide-binding;Receptor;Repeat;Serine/threonine-proteinkinase;Signal;Steroid-binding;Transferase;Transmembrane,Serine/threonine-protein kinase BRI1-like 3 precursor (EC 2.7.1.37) (BRASSINOSTEROID INSENSITIVE 1-like protein 3).	9e-47	GO_ID:20323	TAIR|gene:2198089 SPTR:Q9LP77 symbol:AT1G48480.1 [GO:0016301 "kinase activity" evidence=ISS] [GO:0004674 "protein serine/threonine kinase activity" evidence=ISS] [GO:0005524 "ATP binding" evidence=ISS] [GO:0006468 "protein amino acid phosphorylation" evidence=ISS] [GO:0007169 "transmembrane receptor protein tyrosine kinase signaling pathway" evidence=ISS] Pfam:PF00560 InterPro:IPR000719 InterPro:…	7e-72
chr2.TM0383.1	1.11.16.8	E2.7.1.- [EC:2.7.1.-] [COG:COG0515 COG1493]	ath:At4g28490	F20O9.180; leucine-rich repeat transmembrane protein kinase, putative [EC:2.7.1.37] [KO:K00870]	4e-36	YOL113w	COG0515	9e-13	BRL3_ARATH	ATP-binding;Glycoprotein;Kinase;Leucine-richrepeat;Lipid-binding;Membrane;Nucleotide-binding;Receptor;Repeat;Serine/threonine-proteinkinase;Signal;Steroid-binding;Transferase;Transmembrane,Serine/threonine-protein kinase BRI1-like 3 precursor (EC 2.7.1.37) (BRASSINOSTEROID INSENSITIVE 1-like protein 3).	9e-47	GO_ID:20323	TAIR|gene:2198089 SPTR:Q9LP77 symbol:AT1G48480.1 [GO:0016301 "kinase activity" evidence=ISS] [GO:0004674 "protein serine/threonine kinase activity" evidence=ISS] [GO:0005524 "ATP binding" evidence=ISS] [GO:0006468 "protein amino acid phosphorylation" evidence=ISS] [GO:0007169 "transmembrane receptor protein tyrosine kinase signaling pathway" evidence=ISS] Pfam:PF00560 InterPro:IPR000719 InterPro:…	7e-72
chr2.TM0383.1	4.2.4	Cell cycle [CLASS:04110] [PATH:hsa04110] [COG:COG0515]	ath:At4g28490	F20O9.180; leucine-rich repeat transmembrane protein kinase, putative [EC:2.7.1.37] [KO:K00870]	4e-36	YOL113w	COG0515	9e-13	BRL3_ARATH	ATP-binding;Glycoprotein;Kinase;Leucine-richrepeat;Lipid-binding;Membrane;Nucleotide-binding;Receptor;Repeat;Serine/threonine-proteinkinase;Signal;Steroid-binding;Transferase;Transmembrane,Serine/threonine-protein kinase BRI1-like 3 precursor (EC 2.7.1.37) (BRASSINOSTEROID INSENSITIVE 1-like protein 3).	9e-47	GO_ID:20323	TAIR|gene:2198089 SPTR:Q9LP77 symbol:AT1G48480.1 [GO:0016301 "kinase activity" evidence=ISS] [GO:0004674 "protein serine/threonine kinase activity" evidence=ISS] [GO:0005524 "ATP binding" evidence=ISS] [GO:0006468 "protein amino acid phosphorylation" evidence=ISS] [GO:0007169 "transmembrane receptor protein tyrosine kinase signaling pathway" evidence=ISS] Pfam:PF00560 InterPro:IPR000719 InterPro:…	7e-72
chr2.TM0383.1	3.2.2.1	Protein kinase [EC:2.7.1.37]	ath:At4g28490	F20O9.180; leucine-rich repeat transmembrane protein kinase, putative [EC:2.7.1.37] [KO:K00870]	4e-36	YOL113w	COG0515	9e-13	BRL3_ARATH	ATP-binding;Glycoprotein;Kinase;Leucine-richrepeat;Lipid-binding;Membrane;Nucleotide-binding;Receptor;Repeat;Serine/threonine-proteinkinase;Signal;Steroid-binding;Transferase;Transmembrane,Serine/threonine-protein kinase BRI1-like 3 precursor (EC 2.7.1.37) (BRASSINOSTEROID INSENSITIVE 1-like protein 3).	9e-47	GO_ID:20323	TAIR|gene:2198089 SPTR:Q9LP77 symbol:AT1G48480.1 [GO:0016301 "kinase activity" evidence=ISS] [GO:0004674 "protein serine/threonine kinase activity" evidence=ISS] [GO:0005524 "ATP binding" evidence=ISS] [GO:0006468 "protein amino acid phosphorylation" evidence=ISS] [GO:0007169 "transmembrane receptor protein tyrosine kinase signaling pathway" evidence=ISS] Pfam:PF00560 InterPro:IPR000719 InterPro:…	7e-72
Ljwgs_072419.1	1.9.4.15	E2.7.1.- [EC:2.7.1.-] [COG:COG0515 COG1493]	ath:At5g47750	MCA23.7; protein kinase, putative [EC:2.7.1.37] [KO:K00870]	3e-77	YCR091w	COG0515	8e-57	G11A_ORYSA	ATP-binding;Kinase;Nucleotide-binding;Serine/threonine-proteinkinase;Transferase,Protein kinase G11A (EC 2.7.1.-) (Fragment).	1e-74	GO_ID:54061	TAIR|gene:2024891 SPTR:Q9C8M5 symbol:AT1G53700.1 [GO:0016301 "kinase activity" evidence=ISS] [GO:0008372 "cellular component unknown" evidence=ND] InterPro:IPR000719 InterPro:IPR002290 InterPro:IPR008271 Pfam:PF00069 Prosite:PS00108 ProDom:PD000001 PROSITE:PS50011 SMART:SM00220 EMBL:AC024260 PIR:C96577 SPTR:Q9C8M5	8e-127
Ljwgs_072419.1	1.7.8.19	WAAY, rfaY lipopolysaccharide core biosynthesis protein RFAY [EC:2.7.-.-] [COG:COG0515]	ath:At5g47750	MCA23.7; protein kinase, putative [EC:2.7.1.37] [KO:K00870]	3e-77	YCR091w	COG0515	8e-57	G11A_ORYSA	ATP-binding;Kinase;Nucleotide-binding;Serine/threonine-proteinkinase;Transferase,Protein kinase G11A (EC 2.7.1.-) (Fragment).	1e-74	GO_ID:54061	TAIR|gene:2024891 SPTR:Q9C8M5 symbol:AT1G53700.1 [GO:0016301 "kinase activity" evidence=ISS] [GO:0008372 "cellular component unknown" evidence=ND] InterPro:IPR000719 InterPro:IPR002290 InterPro:IPR008271 Pfam:PF00069 Prosite:PS00108 ProDom:PD000001 PROSITE:PS50011 SMART:SM00220 EMBL:AC024260 PIR:C96577 SPTR:Q9C8M5	8e-127
Ljwgs_072419.1	1.1.17.19	E2.7.1.- [EC:2.7.1.-] [COG:COG0515 COG1493]	ath:At5g47750	MCA23.7; protein kinase, putative [EC:2.7.1.37] [KO:K00870]	3e-77	YCR091w	COG0515	8e-57	G11A_ORYSA	ATP-binding;Kinase;Nucleotide-binding;Serine/threonine-proteinkinase;Transferase,Protein kinase G11A (EC 2.7.1.-) (Fragment).	1e-74	GO_ID:54061	TAIR|gene:2024891 SPTR:Q9C8M5 symbol:AT1G53700.1 [GO:0016301 "kinase activity" evidence=ISS] [GO:0008372 "cellular component unknown" evidence=ND] InterPro:IPR000719 InterPro:IPR002290 InterPro:IPR008271 Pfam:PF00069 Prosite:PS00108 ProDom:PD000001 PROSITE:PS50011 SMART:SM00220 EMBL:AC024260 PIR:C96577 SPTR:Q9C8M5	8e-127
Ljwgs_072419.1	1.11.16.8	E2.7.1.- [EC:2.7.1.-] [COG:COG0515 COG1493]	ath:At5g47750	MCA23.7; protein kinase, putative [EC:2.7.1.37] [KO:K00870]	3e-77	YCR091w	COG0515	8e-57	G11A_ORYSA	ATP-binding;Kinase;Nucleotide-binding;Serine/threonine-proteinkinase;Transferase,Protein kinase G11A (EC 2.7.1.-) (Fragment).	1e-74	GO_ID:54061	TAIR|gene:2024891 SPTR:Q9C8M5 symbol:AT1G53700.1 [GO:0016301 "kinase activity" evidence=ISS] [GO:0008372 "cellular component unknown" evidence=ND] InterPro:IPR000719 InterPro:IPR002290 InterPro:IPR008271 Pfam:PF00069 Prosite:PS00108 ProDom:PD000001 PROSITE:PS50011 SMART:SM00220 EMBL:AC024260 PIR:C96577 SPTR:Q9C8M5	8e-127
Ljwgs_072419.1	4.2.4	Cell cycle [CLASS:04110] [PATH:hsa04110] [COG:COG0515]	ath:At5g47750	MCA23.7; protein kinase, putative [EC:2.7.1.37] [KO:K00870]	3e-77	YCR091w	COG0515	8e-57	G11A_ORYSA	ATP-binding;Kinase;Nucleotide-binding;Serine/threonine-proteinkinase;Transferase,Protein kinase G11A (EC 2.7.1.-) (Fragment).	1e-74	GO_ID:54061	TAIR|gene:2024891 SPTR:Q9C8M5 symbol:AT1G53700.1 [GO:0016301 "kinase activity" evidence=ISS] [GO:0008372 "cellular component unknown" evidence=ND] InterPro:IPR000719 InterPro:IPR002290 InterPro:IPR008271 Pfam:PF00069 Prosite:PS00108 ProDom:PD000001 PROSITE:PS50011 SMART:SM00220 EMBL:AC024260 PIR:C96577 SPTR:Q9C8M5	8e-127
Ljwgs_021723.2	99.1.3.2.1885	DR100_ARATH	ath:At4g28490	F20O9.180; leucine-rich repeat transmembrane protein kinase, putative [EC:2.7.1.37] [KO:K00870]	1e-14				DR100_ARATH	DNAdamage;DNArepair;Leucine-richrepeat;Repeat;Signal,DNA-damage-repair/toleration protein DRT100 precursor.	2e-39	GO_ID:6778	TAIR|gene:2091870 SPTR:Q9LT39 symbol:AT3G20820.1 [GO:0005515 "protein binding" evidence=ISS;NAS] [GO:0007165 "signal transduction" evidence=IC] [GO:0006952 "defense response" evidence=ISS] Pfam:PF00560 InterPro:IPR001611 InterPro:IPR007090 PRINTS:PR00019 EMBL:AB025629 EMBL:AY063922 EMBL:AY117334 SPTR:Q9LT39	5e-44
Ljwgs_021723.2	99.1.4.1493	GO_ID:6778	ath:At4g28490	F20O9.180; leucine-rich repeat transmembrane protein kinase, putative [EC:2.7.1.37] [KO:K00870]	1e-14				DR100_ARATH	DNAdamage;DNArepair;Leucine-richrepeat;Repeat;Signal,DNA-damage-repair/toleration protein DRT100 precursor.	2e-39	GO_ID:6778	TAIR|gene:2091870 SPTR:Q9LT39 symbol:AT3G20820.1 [GO:0005515 "protein binding" evidence=ISS;NAS] [GO:0007165 "signal transduction" evidence=IC] [GO:0006952 "defense response" evidence=ISS] Pfam:PF00560 InterPro:IPR001611 InterPro:IPR007090 PRINTS:PR00019 EMBL:AB025629 EMBL:AY063922 EMBL:AY117334 SPTR:Q9LT39	5e-44
Ljwgs_021723.2	99.1.1.97	KO:K00870	ath:At4g28490	F20O9.180; leucine-rich repeat transmembrane protein kinase, putative [EC:2.7.1.37] [KO:K00870]	1e-14				DR100_ARATH	DNAdamage;DNArepair;Leucine-richrepeat;Repeat;Signal,DNA-damage-repair/toleration protein DRT100 precursor.	2e-39	GO_ID:6778	TAIR|gene:2091870 SPTR:Q9LT39 symbol:AT3G20820.1 [GO:0005515 "protein binding" evidence=ISS;NAS] [GO:0007165 "signal transduction" evidence=IC] [GO:0006952 "defense response" evidence=ISS] Pfam:PF00560 InterPro:IPR001611 InterPro:IPR007090 PRINTS:PR00019 EMBL:AB025629 EMBL:AY063922 EMBL:AY117334 SPTR:Q9LT39	5e-44
chr1.CM0593.21	1.9.4.15	E2.7.1.- [EC:2.7.1.-] [COG:COG0515 COG1493]	ath:At5g02290	T1E22.50; protein kinase, putative [EC:2.7.1.37] [KO:K00870]	2e-46	YJL095w	COG0515	3e-18	NORK_PEA	ATP-binding;Coiledcoil;Kinase;Leucine-richrepeat;Membrane;Nodulation;Nucleotide-binding;Repeat;Serine/threonine-proteinkinase;Signal;Transferase;Transmembrane,Nodulation receptor kinase precursor (EC 2.7.1.-).	2e-50	GO_ID:42172	TAIR|gene:2204563 SPTR:Q9SA72 symbol:AT1G30570.1 [GO:0016301 "kinase activity" evidence=ISS] InterPro:IPR000719 InterPro:IPR008271 Prosite:PS00108 Prosite:PS00107 ProDom:PD000001 PROSITE:PS50011 HSSP:Q62838 EMBL:AC007060 PIR:H86430 SPTR:Q9SA72	2e-53
chr1.CM0593.21	1.7.8.19	WAAY, rfaY lipopolysaccharide core biosynthesis protein RFAY [EC:2.7.-.-] [COG:COG0515]	ath:At5g02290	T1E22.50; protein kinase, putative [EC:2.7.1.37] [KO:K00870]	2e-46	YJL095w	COG0515	3e-18	NORK_PEA	ATP-binding;Coiledcoil;Kinase;Leucine-richrepeat;Membrane;Nodulation;Nucleotide-binding;Repeat;Serine/threonine-proteinkinase;Signal;Transferase;Transmembrane,Nodulation receptor kinase precursor (EC 2.7.1.-).	2e-50	GO_ID:42172	TAIR|gene:2204563 SPTR:Q9SA72 symbol:AT1G30570.1 [GO:0016301 "kinase activity" evidence=ISS] InterPro:IPR000719 InterPro:IPR008271 Prosite:PS00108 Prosite:PS00107 ProDom:PD000001 PROSITE:PS50011 HSSP:Q62838 EMBL:AC007060 PIR:H86430 SPTR:Q9SA72	2e-53
chr1.CM0593.21	1.1.17.19	E2.7.1.- [EC:2.7.1.-] [COG:COG0515 COG1493]	ath:At5g02290	T1E22.50; protein kinase, putative [EC:2.7.1.37] [KO:K00870]	2e-46	YJL095w	COG0515	3e-18	NORK_PEA	ATP-binding;Coiledcoil;Kinase;Leucine-richrepeat;Membrane;Nodulation;Nucleotide-binding;Repeat;Serine/threonine-proteinkinase;Signal;Transferase;Transmembrane,Nodulation receptor kinase precursor (EC 2.7.1.-).	2e-50	GO_ID:42172	TAIR|gene:2204563 SPTR:Q9SA72 symbol:AT1G30570.1 [GO:0016301 "kinase activity" evidence=ISS] InterPro:IPR000719 InterPro:IPR008271 Prosite:PS00108 Prosite:PS00107 ProDom:PD000001 PROSITE:PS50011 HSSP:Q62838 EMBL:AC007060 PIR:H86430 SPTR:Q9SA72	2e-53
chr1.CM0593.21	1.11.16.8	E2.7.1.- [EC:2.7.1.-] [COG:COG0515 COG1493]	ath:At5g02290	T1E22.50; protein kinase, putative [EC:2.7.1.37] [KO:K00870]	2e-46	YJL095w	COG0515	3e-18	NORK_PEA	ATP-binding;Coiledcoil;Kinase;Leucine-richrepeat;Membrane;Nodulation;Nucleotide-binding;Repeat;Serine/threonine-proteinkinase;Signal;Transferase;Transmembrane,Nodulation receptor kinase precursor (EC 2.7.1.-).	2e-50	GO_ID:42172	TAIR|gene:2204563 SPTR:Q9SA72 symbol:AT1G30570.1 [GO:0016301 "kinase activity" evidence=ISS] InterPro:IPR000719 InterPro:IPR008271 Prosite:PS00108 Prosite:PS00107 ProDom:PD000001 PROSITE:PS50011 HSSP:Q62838 EMBL:AC007060 PIR:H86430 SPTR:Q9SA72	2e-53
chr1.CM0593.21	4.2.4	Cell cycle [CLASS:04110] [PATH:hsa04110] [COG:COG0515]	ath:At5g02290	T1E22.50; protein kinase, putative [EC:2.7.1.37] [KO:K00870]	2e-46	YJL095w	COG0515	3e-18	NORK_PEA	ATP-binding;Coiledcoil;Kinase;Leucine-richrepeat;Membrane;Nodulation;Nucleotide-binding;Repeat;Serine/threonine-proteinkinase;Signal;Transferase;Transmembrane,Nodulation receptor kinase precursor (EC 2.7.1.-).	2e-50	GO_ID:42172	TAIR|gene:2204563 SPTR:Q9SA72 symbol:AT1G30570.1 [GO:0016301 "kinase activity" evidence=ISS] InterPro:IPR000719 InterPro:IPR008271 Prosite:PS00108 Prosite:PS00107 ProDom:PD000001 PROSITE:PS50011 HSSP:Q62838 EMBL:AC007060 PIR:H86430 SPTR:Q9SA72	2e-53
chr1.TM1305.9.2	4.2.4.64	CAK1 serine/threonine-protein kinase CAK1 [GO:0004693]							CCND3_ARATH	Cellcycle;Celldivision;Cyclin;Multigenefamily,Cyclin delta-3.	8e-14	GO_ID:15561	TAIR|gene:2083127 SPTR:Q9SN11 symbol:AT3G50070.1 [GO:0000074 "regulation of progression through cell cycle" evidence=ISS] [GO:0004693 "cyclin-dependent protein kinase activity" evidence=ISS] InterPro:IPR006671 InterPro:IPR004367 GO:GO:0005634 GO:GO:0000910 Pfam:PF02984 Pfam:PF00134 PROSITE:PS00292 InterPro:IPR006670 SMART:SM00385 EMBL:AL132978 EMBL:AY052665 EMBL:AY063729 EMBL:AY087498 PIR:T45860 …	4e-15
chr1.TM1305.9.2	4.5.2.34	CDK5 cyclin-dependent kinase 5 [GO:0004693]							CCND3_ARATH	Cellcycle;Celldivision;Cyclin;Multigenefamily,Cyclin delta-3.	8e-14	GO_ID:15561	TAIR|gene:2083127 SPTR:Q9SN11 symbol:AT3G50070.1 [GO:0000074 "regulation of progression through cell cycle" evidence=ISS] [GO:0004693 "cyclin-dependent protein kinase activity" evidence=ISS] InterPro:IPR006671 InterPro:IPR004367 GO:GO:0005634 GO:GO:0000910 Pfam:PF02984 Pfam:PF00134 PROSITE:PS00292 InterPro:IPR006670 SMART:SM00385 EMBL:AL132978 EMBL:AY052665 EMBL:AY063729 EMBL:AY087498 PIR:T45860 …	4e-15
chr1.TM1305.9.2	4.3.4.18	CDK1, CDC2 cyclin-dependent kinase 1 [GO:0004693]							CCND3_ARATH	Cellcycle;Celldivision;Cyclin;Multigenefamily,Cyclin delta-3.	8e-14	GO_ID:15561	TAIR|gene:2083127 SPTR:Q9SN11 symbol:AT3G50070.1 [GO:0000074 "regulation of progression through cell cycle" evidence=ISS] [GO:0004693 "cyclin-dependent protein kinase activity" evidence=ISS] InterPro:IPR006671 InterPro:IPR004367 GO:GO:0005634 GO:GO:0000910 Pfam:PF02984 Pfam:PF00134 PROSITE:PS00292 InterPro:IPR006670 SMART:SM00385 EMBL:AL132978 EMBL:AY052665 EMBL:AY063729 EMBL:AY087498 PIR:T45860 …	4e-15
chr1.TM1305.9.2	3.2.9.97	CDK1, CDC2 cyclin-dependent kinase 1 [GO:0004693]							CCND3_ARATH	Cellcycle;Celldivision;Cyclin;Multigenefamily,Cyclin delta-3.	8e-14	GO_ID:15561	TAIR|gene:2083127 SPTR:Q9SN11 symbol:AT3G50070.1 [GO:0000074 "regulation of progression through cell cycle" evidence=ISS] [GO:0004693 "cyclin-dependent protein kinase activity" evidence=ISS] InterPro:IPR006671 InterPro:IPR004367 GO:GO:0005634 GO:GO:0000910 Pfam:PF02984 Pfam:PF00134 PROSITE:PS00292 InterPro:IPR006670 SMART:SM00385 EMBL:AL132978 EMBL:AY052665 EMBL:AY063729 EMBL:AY087498 PIR:T45860 …	4e-15
chr1.TM1305.9.2	4.3.3.24	CDK4 cyclin-dependent kinase 4 [GO:0004693]							CCND3_ARATH	Cellcycle;Celldivision;Cyclin;Multigenefamily,Cyclin delta-3.	8e-14	GO_ID:15561	TAIR|gene:2083127 SPTR:Q9SN11 symbol:AT3G50070.1 [GO:0000074 "regulation of progression through cell cycle" evidence=ISS] [GO:0004693 "cyclin-dependent protein kinase activity" evidence=ISS] InterPro:IPR006671 InterPro:IPR004367 GO:GO:0005634 GO:GO:0000910 Pfam:PF02984 Pfam:PF00134 PROSITE:PS00292 InterPro:IPR006670 SMART:SM00385 EMBL:AL132978 EMBL:AY052665 EMBL:AY063729 EMBL:AY087498 PIR:T45860 …	4e-15
chr1.TM1305.9.2	3.2.13.67	CDK4 cyclin-dependent kinase 4 [GO:0004693]							CCND3_ARATH	Cellcycle;Celldivision;Cyclin;Multigenefamily,Cyclin delta-3.	8e-14	GO_ID:15561	TAIR|gene:2083127 SPTR:Q9SN11 symbol:AT3G50070.1 [GO:0000074 "regulation of progression through cell cycle" evidence=ISS] [GO:0004693 "cyclin-dependent protein kinase activity" evidence=ISS] InterPro:IPR006671 InterPro:IPR004367 GO:GO:0005634 GO:GO:0000910 Pfam:PF02984 Pfam:PF00134 PROSITE:PS00292 InterPro:IPR006670 SMART:SM00385 EMBL:AL132978 EMBL:AY052665 EMBL:AY063729 EMBL:AY087498 PIR:T45860 …	4e-15
chr1.TM1305.9.2	4.2.4.2	cyclin-dependent kinase [GO:0004693]							CCND3_ARATH	Cellcycle;Celldivision;Cyclin;Multigenefamily,Cyclin delta-3.	8e-14	GO_ID:15561	TAIR|gene:2083127 SPTR:Q9SN11 symbol:AT3G50070.1 [GO:0000074 "regulation of progression through cell cycle" evidence=ISS] [GO:0004693 "cyclin-dependent protein kinase activity" evidence=ISS] InterPro:IPR006671 InterPro:IPR004367 GO:GO:0005634 GO:GO:0000910 Pfam:PF02984 Pfam:PF00134 PROSITE:PS00292 InterPro:IPR006670 SMART:SM00385 EMBL:AL132978 EMBL:AY052665 EMBL:AY063729 EMBL:AY087498 PIR:T45860 …	4e-15
chr3.CM0253.9	4.2.4.48	PHO80 negative regulator of PHO81 and PHO5 [GO:0016538]	hsa:8900	CCNA1; cyclin A1 [KO:K06627]	3e-44				CCNAL_DAUCA	Cellcycle;Celldivision;Cyclin;Mitosis,G2/mitotic-specific cyclin C13-1 (A-like cyclin) (Fragment).	1e-60	GO_ID:32158	TAIR|gene:2034249 SPTR:Q9C968 symbol:CYCA2;4 [GO:0000074 "regulation of progression through cell cycle" evidence=ISS] [GO:0016538 "cyclin-dependent protein kinase regulator activity" evidence=ISS] InterPro:IPR006671 InterPro:IPR004367 GO:GO:0005634 GO:GO:0000910 HSSP:P20248 Pfam:PF02984 Pfam:PF00134 InterPro:IPR006670 SMART:SM00385 EMBL:AC018848 PIR:D96835 SPTR:Q9C968	7e-111
chr3.CM0253.9	4.2.4.1.3	CCNA cyclin A	hsa:8900	CCNA1; cyclin A1 [KO:K06627]	3e-44				CCNAL_DAUCA	Cellcycle;Celldivision;Cyclin;Mitosis,G2/mitotic-specific cyclin C13-1 (A-like cyclin) (Fragment).	1e-60	GO_ID:32158	TAIR|gene:2034249 SPTR:Q9C968 symbol:CYCA2;4 [GO:0000074 "regulation of progression through cell cycle" evidence=ISS] [GO:0016538 "cyclin-dependent protein kinase regulator activity" evidence=ISS] InterPro:IPR006671 InterPro:IPR004367 GO:GO:0005634 GO:GO:0000910 HSSP:P20248 Pfam:PF02984 Pfam:PF00134 InterPro:IPR006670 SMART:SM00385 EMBL:AC018848 PIR:D96835 SPTR:Q9C968	7e-111
Ljwgs_081748.1	3.3.10.117	BMPR1 bone morphogenetic protein receptor, type I [EC:2.7.1.37]	ath:At4g28490	F20O9.180; leucine-rich repeat transmembrane protein kinase, putative [EC:2.7.1.37] [KO:K00870]	9e-14				BRL2_ARATH	ATP-binding;Glycoprotein;Kinase;Leucine-richrepeat;Membrane;Nucleotide-binding;Receptor;Repeat;Serine/threonine-proteinkinase;Signal;Transferase;Transmembrane,Serine/threonine-protein kinase BRI1-like 2 precursor (EC 2.7.1.37) (BRASSINOSTEROID INSENSITIVE 1-like protein 2) (Protein VASCULAR HIGHWAY 1).	1e-22	GO_ID:43041	TAIR|gene:3686250 SPTR:O64794 symbol:AT1G67510.1 [GO:0016301 "kinase activity" evidence=ISS] [GO:0004674 "protein serine/threonine kinase activity" evidence=ISS] [GO:0005524 "ATP binding" evidence=ISS] [GO:0006468 "protein amino acid phosphorylation" evidence=ISS] [GO:0007169 "transmembrane receptor protein tyrosine kinase signaling pathway" evidence=ISS] Pfam:PF00560 InterPro:IPR000719 InterPro:…	2e-24
Ljwgs_081748.1	3.2.2.1	Protein kinase [EC:2.7.1.37]	ath:At4g28490	F20O9.180; leucine-rich repeat transmembrane protein kinase, putative [EC:2.7.1.37] [KO:K00870]	9e-14				BRL2_ARATH	ATP-binding;Glycoprotein;Kinase;Leucine-richrepeat;Membrane;Nucleotide-binding;Receptor;Repeat;Serine/threonine-proteinkinase;Signal;Transferase;Transmembrane,Serine/threonine-protein kinase BRI1-like 2 precursor (EC 2.7.1.37) (BRASSINOSTEROID INSENSITIVE 1-like protein 2) (Protein VASCULAR HIGHWAY 1).	1e-22	GO_ID:43041	TAIR|gene:3686250 SPTR:O64794 symbol:AT1G67510.1 [GO:0016301 "kinase activity" evidence=ISS] [GO:0004674 "protein serine/threonine kinase activity" evidence=ISS] [GO:0005524 "ATP binding" evidence=ISS] [GO:0006468 "protein amino acid phosphorylation" evidence=ISS] [GO:0007169 "transmembrane receptor protein tyrosine kinase signaling pathway" evidence=ISS] Pfam:PF00560 InterPro:IPR000719 InterPro:…	2e-24
chr1.CM0181.2	4.2.4.48	PHO80 negative regulator of PHO81 and PHO5 [GO:0016538]	hsa:8900	CCNA1; cyclin A1 [KO:K06627]	8e-54				CCNAL_DAUCA	Cellcycle;Celldivision;Cyclin;Mitosis,G2/mitotic-specific cyclin C13-1 (A-like cyclin) (Fragment).	2e-73	GO_ID:41857	TAIR|gene:2205870 SPTR:Q9C6Y3 symbol:CYCA1;1 [GO:0000074 "regulation of progression through cell cycle" evidence=ISS] [GO:0016538 "cyclin-dependent protein kinase regulator activity" evidence=ISS] InterPro:IPR006671 InterPro:IPR004367 GO:GO:0005634 GO:GO:0000910 HSSP:P20248 Pfam:PF02984 Pfam:PF00134 PROSITE:PS00292 InterPro:IPR006670 SMART:SM00385 EMBL:AC074228 EMBL:AK175406 PIR:D96505 SPTR:Q9C6Y3	6e-146
chr1.CM0181.2	4.2.4.1.3	CCNA cyclin A	hsa:8900	CCNA1; cyclin A1 [KO:K06627]	8e-54				CCNAL_DAUCA	Cellcycle;Celldivision;Cyclin;Mitosis,G2/mitotic-specific cyclin C13-1 (A-like cyclin) (Fragment).	2e-73	GO_ID:41857	TAIR|gene:2205870 SPTR:Q9C6Y3 symbol:CYCA1;1 [GO:0000074 "regulation of progression through cell cycle" evidence=ISS] [GO:0016538 "cyclin-dependent protein kinase regulator activity" evidence=ISS] InterPro:IPR006671 InterPro:IPR004367 GO:GO:0005634 GO:GO:0000910 HSSP:P20248 Pfam:PF02984 Pfam:PF00134 PROSITE:PS00292 InterPro:IPR006670 SMART:SM00385 EMBL:AC074228 EMBL:AK175406 PIR:D96505 SPTR:Q9C6Y3	6e-146
chr5.CM0200.15	4.3.4.18	CDK1, CDC2 cyclin-dependent kinase 1 [GO:0004693]	dre:30222	ccnd1; cyclin D1 [KO:K04503]	3e-09				CCND3_ARATH	Cellcycle;Celldivision;Cyclin;Multigenefamily,Cyclin delta-3.	1e-71	GO_ID:15561	TAIR|gene:2083127 SPTR:Q9SN11 symbol:AT3G50070.1 [GO:0000074 "regulation of progression through cell cycle" evidence=ISS] [GO:0004693 "cyclin-dependent protein kinase activity" evidence=ISS] InterPro:IPR006671 InterPro:IPR004367 GO:GO:0005634 GO:GO:0000910 Pfam:PF02984 Pfam:PF00134 PROSITE:PS00292 InterPro:IPR006670 SMART:SM00385 EMBL:AL132978 EMBL:AY052665 EMBL:AY063729 EMBL:AY087498 PIR:T45860 …	6e-70
chr5.CM0200.15	4.2.4.1.1	CCND cyclin D	dre:30222	ccnd1; cyclin D1 [KO:K04503]	3e-09				CCND3_ARATH	Cellcycle;Celldivision;Cyclin;Multigenefamily,Cyclin delta-3.	1e-71	GO_ID:15561	TAIR|gene:2083127 SPTR:Q9SN11 symbol:AT3G50070.1 [GO:0000074 "regulation of progression through cell cycle" evidence=ISS] [GO:0004693 "cyclin-dependent protein kinase activity" evidence=ISS] InterPro:IPR006671 InterPro:IPR004367 GO:GO:0005634 GO:GO:0000910 Pfam:PF02984 Pfam:PF00134 PROSITE:PS00292 InterPro:IPR006670 SMART:SM00385 EMBL:AL132978 EMBL:AY052665 EMBL:AY063729 EMBL:AY087498 PIR:T45860 …	6e-70
chr5.CM0200.15	3.2.8.15	CCND cyclin D	dre:30222	ccnd1; cyclin D1 [KO:K04503]	3e-09				CCND3_ARATH	Cellcycle;Celldivision;Cyclin;Multigenefamily,Cyclin delta-3.	1e-71	GO_ID:15561	TAIR|gene:2083127 SPTR:Q9SN11 symbol:AT3G50070.1 [GO:0000074 "regulation of progression through cell cycle" evidence=ISS] [GO:0004693 "cyclin-dependent protein kinase activity" evidence=ISS] InterPro:IPR006671 InterPro:IPR004367 GO:GO:0005634 GO:GO:0000910 Pfam:PF02984 Pfam:PF00134 PROSITE:PS00292 InterPro:IPR006670 SMART:SM00385 EMBL:AL132978 EMBL:AY052665 EMBL:AY063729 EMBL:AY087498 PIR:T45860 …	6e-70
chr5.CM0200.15	4.2.4.64	CAK1 serine/threonine-protein kinase CAK1 [GO:0004693]	dre:30222	ccnd1; cyclin D1 [KO:K04503]	3e-09				CCND3_ARATH	Cellcycle;Celldivision;Cyclin;Multigenefamily,Cyclin delta-3.	1e-71	GO_ID:15561	TAIR|gene:2083127 SPTR:Q9SN11 symbol:AT3G50070.1 [GO:0000074 "regulation of progression through cell cycle" evidence=ISS] [GO:0004693 "cyclin-dependent protein kinase activity" evidence=ISS] InterPro:IPR006671 InterPro:IPR004367 GO:GO:0005634 GO:GO:0000910 Pfam:PF02984 Pfam:PF00134 PROSITE:PS00292 InterPro:IPR006670 SMART:SM00385 EMBL:AL132978 EMBL:AY052665 EMBL:AY063729 EMBL:AY087498 PIR:T45860 …	6e-70
chr5.CM0200.15	4.5.2.34	CDK5 cyclin-dependent kinase 5 [GO:0004693]	dre:30222	ccnd1; cyclin D1 [KO:K04503]	3e-09				CCND3_ARATH	Cellcycle;Celldivision;Cyclin;Multigenefamily,Cyclin delta-3.	1e-71	GO_ID:15561	TAIR|gene:2083127 SPTR:Q9SN11 symbol:AT3G50070.1 [GO:0000074 "regulation of progression through cell cycle" evidence=ISS] [GO:0004693 "cyclin-dependent protein kinase activity" evidence=ISS] InterPro:IPR006671 InterPro:IPR004367 GO:GO:0005634 GO:GO:0000910 Pfam:PF02984 Pfam:PF00134 PROSITE:PS00292 InterPro:IPR006670 SMART:SM00385 EMBL:AL132978 EMBL:AY052665 EMBL:AY063729 EMBL:AY087498 PIR:T45860 …	6e-70
chr5.CM0200.15	3.2.9.97	CDK1, CDC2 cyclin-dependent kinase 1 [GO:0004693]	dre:30222	ccnd1; cyclin D1 [KO:K04503]	3e-09				CCND3_ARATH	Cellcycle;Celldivision;Cyclin;Multigenefamily,Cyclin delta-3.	1e-71	GO_ID:15561	TAIR|gene:2083127 SPTR:Q9SN11 symbol:AT3G50070.1 [GO:0000074 "regulation of progression through cell cycle" evidence=ISS] [GO:0004693 "cyclin-dependent protein kinase activity" evidence=ISS] InterPro:IPR006671 InterPro:IPR004367 GO:GO:0005634 GO:GO:0000910 Pfam:PF02984 Pfam:PF00134 PROSITE:PS00292 InterPro:IPR006670 SMART:SM00385 EMBL:AL132978 EMBL:AY052665 EMBL:AY063729 EMBL:AY087498 PIR:T45860 …	6e-70
chr5.CM0200.15	4.3.1.72	CCND cyclin D	dre:30222	ccnd1; cyclin D1 [KO:K04503]	3e-09				CCND3_ARATH	Cellcycle;Celldivision;Cyclin;Multigenefamily,Cyclin delta-3.	1e-71	GO_ID:15561	TAIR|gene:2083127 SPTR:Q9SN11 symbol:AT3G50070.1 [GO:0000074 "regulation of progression through cell cycle" evidence=ISS] [GO:0004693 "cyclin-dependent protein kinase activity" evidence=ISS] InterPro:IPR006671 InterPro:IPR004367 GO:GO:0005634 GO:GO:0000910 Pfam:PF02984 Pfam:PF00134 PROSITE:PS00292 InterPro:IPR006670 SMART:SM00385 EMBL:AL132978 EMBL:AY052665 EMBL:AY063729 EMBL:AY087498 PIR:T45860 …	6e-70
chr5.CM0200.15	3.2.3.68	CCND cyclin D	dre:30222	ccnd1; cyclin D1 [KO:K04503]	3e-09				CCND3_ARATH	Cellcycle;Celldivision;Cyclin;Multigenefamily,Cyclin delta-3.	1e-71	GO_ID:15561	TAIR|gene:2083127 SPTR:Q9SN11 symbol:AT3G50070.1 [GO:0000074 "regulation of progression through cell cycle" evidence=ISS] [GO:0004693 "cyclin-dependent protein kinase activity" evidence=ISS] InterPro:IPR006671 InterPro:IPR004367 GO:GO:0005634 GO:GO:0000910 Pfam:PF02984 Pfam:PF00134 PROSITE:PS00292 InterPro:IPR006670 SMART:SM00385 EMBL:AL132978 EMBL:AY052665 EMBL:AY063729 EMBL:AY087498 PIR:T45860 …	6e-70
chr5.CM0200.15	4.3.3.24	CDK4 cyclin-dependent kinase 4 [GO:0004693]	dre:30222	ccnd1; cyclin D1 [KO:K04503]	3e-09				CCND3_ARATH	Cellcycle;Celldivision;Cyclin;Multigenefamily,Cyclin delta-3.	1e-71	GO_ID:15561	TAIR|gene:2083127 SPTR:Q9SN11 symbol:AT3G50070.1 [GO:0000074 "regulation of progression through cell cycle" evidence=ISS] [GO:0004693 "cyclin-dependent protein kinase activity" evidence=ISS] InterPro:IPR006671 InterPro:IPR004367 GO:GO:0005634 GO:GO:0000910 Pfam:PF02984 Pfam:PF00134 PROSITE:PS00292 InterPro:IPR006670 SMART:SM00385 EMBL:AL132978 EMBL:AY052665 EMBL:AY063729 EMBL:AY087498 PIR:T45860 …	6e-70
chr5.CM0200.15	3.2.13.67	CDK4 cyclin-dependent kinase 4 [GO:0004693]	dre:30222	ccnd1; cyclin D1 [KO:K04503]	3e-09				CCND3_ARATH	Cellcycle;Celldivision;Cyclin;Multigenefamily,Cyclin delta-3.	1e-71	GO_ID:15561	TAIR|gene:2083127 SPTR:Q9SN11 symbol:AT3G50070.1 [GO:0000074 "regulation of progression through cell cycle" evidence=ISS] [GO:0004693 "cyclin-dependent protein kinase activity" evidence=ISS] InterPro:IPR006671 InterPro:IPR004367 GO:GO:0005634 GO:GO:0000910 Pfam:PF02984 Pfam:PF00134 PROSITE:PS00292 InterPro:IPR006670 SMART:SM00385 EMBL:AL132978 EMBL:AY052665 EMBL:AY063729 EMBL:AY087498 PIR:T45860 …	6e-70
chr5.CM0200.15	4.2.4.2	cyclin-dependent kinase [GO:0004693]	dre:30222	ccnd1; cyclin D1 [KO:K04503]	3e-09				CCND3_ARATH	Cellcycle;Celldivision;Cyclin;Multigenefamily,Cyclin delta-3.	1e-71	GO_ID:15561	TAIR|gene:2083127 SPTR:Q9SN11 symbol:AT3G50070.1 [GO:0000074 "regulation of progression through cell cycle" evidence=ISS] [GO:0004693 "cyclin-dependent protein kinase activity" evidence=ISS] InterPro:IPR006671 InterPro:IPR004367 GO:GO:0005634 GO:GO:0000910 Pfam:PF02984 Pfam:PF00134 PROSITE:PS00292 InterPro:IPR006670 SMART:SM00385 EMBL:AL132978 EMBL:AY052665 EMBL:AY063729 EMBL:AY087498 PIR:T45860 …	6e-70
TM1634.7	2.3.3.23	PILL type IV pili sensor histidine kinase/response regulator [COG:COG0643 COG0784]	sfx:S2574	evgS; putative sensor for regulator EvgA [EC:2.7.3.-] [KO:K07679]	8e-15	sll1905_5	COG0784	3e-15	ETR2_PELHO	Copper;Endoplasmicreticulum;Ethylenesignalingpathway;Kinase;Membrane;Metal-binding;Multigenefamily;Phosphorylation;Receptor;Sensorytransduction;Transferase;Transmembrane;Two-componentregulatorysystem,Ethylene receptor 2 (EC 2.7.3.-) (PhETR2).	8e-29	GO_ID:33970	TAIR|gene:2084967 SPTR:Q9ZTP3 symbol:AT3G04580.1 [GO:0004872 "receptor activity" evidence=TAS] [GO:0010105 "negative regulation of ethylene mediated signaling pathway" evidence=TAS] InterPro:IPR003661 InterPro:IPR003018 InterPro:IPR001789 Pfam:PF00072 Pfam:PF00512 Pfam:PF01590 SMART:SM00065 ProDom:PD000039 SMART:SM00448 PROSITE:PS50110 SMART:SM00388 HSSP:P49333 EMBL:AC011437 EMBL:AF048982 SPTR:Q9…	3e-60
Ljwgs_125411.1	4.2.4.64	CAK1 serine/threonine-protein kinase CAK1 [GO:0004693]							CCND3_ARATH	Cellcycle;Celldivision;Cyclin;Multigenefamily,Cyclin delta-3.	1e-21	GO_ID:54425	TAIR|gene:3440647 SPTR:Q9FGQ7 symbol:CYCD3;2 [GO:0000074 "regulation of progression through cell cycle" evidence=ISS] [GO:0004693 "cyclin-dependent protein kinase activity" evidence=ISS] InterPro:IPR006671 InterPro:IPR004367 GO:GO:0005634 GO:GO:0000910 Pfam:PF02984 Pfam:PF00134 PROSITE:PS00292 InterPro:IPR006670 SMART:SM00385 EMBL:AB025614 EMBL:AY062645 EMBL:AY093254 EMBL:AY087540 SPTR:Q9FGQ7	5e-20
Ljwgs_125411.1	4.5.2.34	CDK5 cyclin-dependent kinase 5 [GO:0004693]							CCND3_ARATH	Cellcycle;Celldivision;Cyclin;Multigenefamily,Cyclin delta-3.	1e-21	GO_ID:54425	TAIR|gene:3440647 SPTR:Q9FGQ7 symbol:CYCD3;2 [GO:0000074 "regulation of progression through cell cycle" evidence=ISS] [GO:0004693 "cyclin-dependent protein kinase activity" evidence=ISS] InterPro:IPR006671 InterPro:IPR004367 GO:GO:0005634 GO:GO:0000910 Pfam:PF02984 Pfam:PF00134 PROSITE:PS00292 InterPro:IPR006670 SMART:SM00385 EMBL:AB025614 EMBL:AY062645 EMBL:AY093254 EMBL:AY087540 SPTR:Q9FGQ7	5e-20
Ljwgs_125411.1	4.3.4.18	CDK1, CDC2 cyclin-dependent kinase 1 [GO:0004693]							CCND3_ARATH	Cellcycle;Celldivision;Cyclin;Multigenefamily,Cyclin delta-3.	1e-21	GO_ID:54425	TAIR|gene:3440647 SPTR:Q9FGQ7 symbol:CYCD3;2 [GO:0000074 "regulation of progression through cell cycle" evidence=ISS] [GO:0004693 "cyclin-dependent protein kinase activity" evidence=ISS] InterPro:IPR006671 InterPro:IPR004367 GO:GO:0005634 GO:GO:0000910 Pfam:PF02984 Pfam:PF00134 PROSITE:PS00292 InterPro:IPR006670 SMART:SM00385 EMBL:AB025614 EMBL:AY062645 EMBL:AY093254 EMBL:AY087540 SPTR:Q9FGQ7	5e-20
Ljwgs_125411.1	3.2.9.97	CDK1, CDC2 cyclin-dependent kinase 1 [GO:0004693]							CCND3_ARATH	Cellcycle;Celldivision;Cyclin;Multigenefamily,Cyclin delta-3.	1e-21	GO_ID:54425	TAIR|gene:3440647 SPTR:Q9FGQ7 symbol:CYCD3;2 [GO:0000074 "regulation of progression through cell cycle" evidence=ISS] [GO:0004693 "cyclin-dependent protein kinase activity" evidence=ISS] InterPro:IPR006671 InterPro:IPR004367 GO:GO:0005634 GO:GO:0000910 Pfam:PF02984 Pfam:PF00134 PROSITE:PS00292 InterPro:IPR006670 SMART:SM00385 EMBL:AB025614 EMBL:AY062645 EMBL:AY093254 EMBL:AY087540 SPTR:Q9FGQ7	5e-20
Ljwgs_125411.1	4.3.3.24	CDK4 cyclin-dependent kinase 4 [GO:0004693]							CCND3_ARATH	Cellcycle;Celldivision;Cyclin;Multigenefamily,Cyclin delta-3.	1e-21	GO_ID:54425	TAIR|gene:3440647 SPTR:Q9FGQ7 symbol:CYCD3;2 [GO:0000074 "regulation of progression through cell cycle" evidence=ISS] [GO:0004693 "cyclin-dependent protein kinase activity" evidence=ISS] InterPro:IPR006671 InterPro:IPR004367 GO:GO:0005634 GO:GO:0000910 Pfam:PF02984 Pfam:PF00134 PROSITE:PS00292 InterPro:IPR006670 SMART:SM00385 EMBL:AB025614 EMBL:AY062645 EMBL:AY093254 EMBL:AY087540 SPTR:Q9FGQ7	5e-20
Ljwgs_125411.1	3.2.13.67	CDK4 cyclin-dependent kinase 4 [GO:0004693]							CCND3_ARATH	Cellcycle;Celldivision;Cyclin;Multigenefamily,Cyclin delta-3.	1e-21	GO_ID:54425	TAIR|gene:3440647 SPTR:Q9FGQ7 symbol:CYCD3;2 [GO:0000074 "regulation of progression through cell cycle" evidence=ISS] [GO:0004693 "cyclin-dependent protein kinase activity" evidence=ISS] InterPro:IPR006671 InterPro:IPR004367 GO:GO:0005634 GO:GO:0000910 Pfam:PF02984 Pfam:PF00134 PROSITE:PS00292 InterPro:IPR006670 SMART:SM00385 EMBL:AB025614 EMBL:AY062645 EMBL:AY093254 EMBL:AY087540 SPTR:Q9FGQ7	5e-20
Ljwgs_125411.1	4.2.4.2	cyclin-dependent kinase [GO:0004693]							CCND3_ARATH	Cellcycle;Celldivision;Cyclin;Multigenefamily,Cyclin delta-3.	1e-21	GO_ID:54425	TAIR|gene:3440647 SPTR:Q9FGQ7 symbol:CYCD3;2 [GO:0000074 "regulation of progression through cell cycle" evidence=ISS] [GO:0004693 "cyclin-dependent protein kinase activity" evidence=ISS] InterPro:IPR006671 InterPro:IPR004367 GO:GO:0005634 GO:GO:0000910 Pfam:PF02984 Pfam:PF00134 PROSITE:PS00292 InterPro:IPR006670 SMART:SM00385 EMBL:AB025614 EMBL:AY062645 EMBL:AY093254 EMBL:AY087540 SPTR:Q9FGQ7	5e-20
Ljwgs_019312.1	99.1.3.2.628	TMKL1_ARATH	ath:At4g28490	F20O9.180; leucine-rich repeat transmembrane protein kinase, putative [EC:2.7.1.37] [KO:K00870]	2e-16				TMKL1_ARATH	Glycoprotein;Leucine-richrepeat;Membrane;Receptor;Repeat;Signal;Transmembrane,Putative kinase-like protein TMKL1 precursor.	3e-25	GO_ID:9166	TAIR|gene:2128413 SPTR:Q9SUQ3 symbol:AT4G23740.1 [GO:0016301 "kinase activity" evidence=ISS] [GO:0004674 "protein serine/threonine kinase activity" evidence=ISS] [GO:0005524 "ATP binding" evidence=ISS] [GO:0006468 "protein amino acid phosphorylation" evidence=ISS] [GO:0007169 "transmembrane receptor protein tyrosine kinase signaling pathway" evidence=ISS] Pfam:PF00560 InterPro:IPR000719 Pfam:PF00…	2e-64
Ljwgs_019312.1	99.1.4.3758	GO_ID:9166	ath:At4g28490	F20O9.180; leucine-rich repeat transmembrane protein kinase, putative [EC:2.7.1.37] [KO:K00870]	2e-16				TMKL1_ARATH	Glycoprotein;Leucine-richrepeat;Membrane;Receptor;Repeat;Signal;Transmembrane,Putative kinase-like protein TMKL1 precursor.	3e-25	GO_ID:9166	TAIR|gene:2128413 SPTR:Q9SUQ3 symbol:AT4G23740.1 [GO:0016301 "kinase activity" evidence=ISS] [GO:0004674 "protein serine/threonine kinase activity" evidence=ISS] [GO:0005524 "ATP binding" evidence=ISS] [GO:0006468 "protein amino acid phosphorylation" evidence=ISS] [GO:0007169 "transmembrane receptor protein tyrosine kinase signaling pathway" evidence=ISS] Pfam:PF00560 InterPro:IPR000719 Pfam:PF00…	2e-64
Ljwgs_019312.1	99.1.1.97	KO:K00870	ath:At4g28490	F20O9.180; leucine-rich repeat transmembrane protein kinase, putative [EC:2.7.1.37] [KO:K00870]	2e-16				TMKL1_ARATH	Glycoprotein;Leucine-richrepeat;Membrane;Receptor;Repeat;Signal;Transmembrane,Putative kinase-like protein TMKL1 precursor.	3e-25	GO_ID:9166	TAIR|gene:2128413 SPTR:Q9SUQ3 symbol:AT4G23740.1 [GO:0016301 "kinase activity" evidence=ISS] [GO:0004674 "protein serine/threonine kinase activity" evidence=ISS] [GO:0005524 "ATP binding" evidence=ISS] [GO:0006468 "protein amino acid phosphorylation" evidence=ISS] [GO:0007169 "transmembrane receptor protein tyrosine kinase signaling pathway" evidence=ISS] Pfam:PF00560 InterPro:IPR000719 Pfam:PF00…	2e-64
Ljwgs_021309.1	1.9.4.15	E2.7.1.- [EC:2.7.1.-] [COG:COG0515 COG1493]	ath:At4g28490	F20O9.180; leucine-rich repeat transmembrane protein kinase, putative [EC:2.7.1.37] [KO:K00870]	1e-33	SPy1625_1	COG0515	2e-13	BAK1_ARATH	ATP-binding;Glycoprotein;Kinase;Leucine-richrepeat;Membrane;Nucleotide-binding;Phosphorylation;Repeat;Serine/threonine-proteinkinase;Signal;Transferase;Transmembrane,BRASSINOSTEROID INSENSITIVE 1-associated receptor kinase 1 precursor (EC 2.7.1.37) (BRI1-associated receptor kinase 1) (Somatic embryogenesis receptor-like kinase 3).	6e-42	GO_ID:33968	TAIR|gene:2050876 SPTR:O22138 symbol:AT2G45340.1 [GO:0004674 "protein serine/threonine kinase activity" evidence=ISS] [GO:0005524 "ATP binding" evidence=ISS] [GO:0006468 "protein amino acid phosphorylation" evidence=ISS] [GO:0007169 "transmembrane receptor protein tyrosine kinase signaling pathway" evidence=ISS] Pfam:PF00560 InterPro:IPR000719 InterPro:IPR001611 InterPro:IPR007090 ProDom:PD000001…	8e-136
Ljwgs_021309.1	1.7.8.19	WAAY, rfaY lipopolysaccharide core biosynthesis protein RFAY [EC:2.7.-.-] [COG:COG0515]	ath:At4g28490	F20O9.180; leucine-rich repeat transmembrane protein kinase, putative [EC:2.7.1.37] [KO:K00870]	1e-33	SPy1625_1	COG0515	2e-13	BAK1_ARATH	ATP-binding;Glycoprotein;Kinase;Leucine-richrepeat;Membrane;Nucleotide-binding;Phosphorylation;Repeat;Serine/threonine-proteinkinase;Signal;Transferase;Transmembrane,BRASSINOSTEROID INSENSITIVE 1-associated receptor kinase 1 precursor (EC 2.7.1.37) (BRI1-associated receptor kinase 1) (Somatic embryogenesis receptor-like kinase 3).	6e-42	GO_ID:33968	TAIR|gene:2050876 SPTR:O22138 symbol:AT2G45340.1 [GO:0004674 "protein serine/threonine kinase activity" evidence=ISS] [GO:0005524 "ATP binding" evidence=ISS] [GO:0006468 "protein amino acid phosphorylation" evidence=ISS] [GO:0007169 "transmembrane receptor protein tyrosine kinase signaling pathway" evidence=ISS] Pfam:PF00560 InterPro:IPR000719 InterPro:IPR001611 InterPro:IPR007090 ProDom:PD000001…	8e-136
Ljwgs_021309.1	1.1.17.19	E2.7.1.- [EC:2.7.1.-] [COG:COG0515 COG1493]	ath:At4g28490	F20O9.180; leucine-rich repeat transmembrane protein kinase, putative [EC:2.7.1.37] [KO:K00870]	1e-33	SPy1625_1	COG0515	2e-13	BAK1_ARATH	ATP-binding;Glycoprotein;Kinase;Leucine-richrepeat;Membrane;Nucleotide-binding;Phosphorylation;Repeat;Serine/threonine-proteinkinase;Signal;Transferase;Transmembrane,BRASSINOSTEROID INSENSITIVE 1-associated receptor kinase 1 precursor (EC 2.7.1.37) (BRI1-associated receptor kinase 1) (Somatic embryogenesis receptor-like kinase 3).	6e-42	GO_ID:33968	TAIR|gene:2050876 SPTR:O22138 symbol:AT2G45340.1 [GO:0004674 "protein serine/threonine kinase activity" evidence=ISS] [GO:0005524 "ATP binding" evidence=ISS] [GO:0006468 "protein amino acid phosphorylation" evidence=ISS] [GO:0007169 "transmembrane receptor protein tyrosine kinase signaling pathway" evidence=ISS] Pfam:PF00560 InterPro:IPR000719 InterPro:IPR001611 InterPro:IPR007090 ProDom:PD000001…	8e-136
Ljwgs_021309.1	3.3.10.117	BMPR1 bone morphogenetic protein receptor, type I [EC:2.7.1.37]	ath:At4g28490	F20O9.180; leucine-rich repeat transmembrane protein kinase, putative [EC:2.7.1.37] [KO:K00870]	1e-33	SPy1625_1	COG0515	2e-13	BAK1_ARATH	ATP-binding;Glycoprotein;Kinase;Leucine-richrepeat;Membrane;Nucleotide-binding;Phosphorylation;Repeat;Serine/threonine-proteinkinase;Signal;Transferase;Transmembrane,BRASSINOSTEROID INSENSITIVE 1-associated receptor kinase 1 precursor (EC 2.7.1.37) (BRI1-associated receptor kinase 1) (Somatic embryogenesis receptor-like kinase 3).	6e-42	GO_ID:33968	TAIR|gene:2050876 SPTR:O22138 symbol:AT2G45340.1 [GO:0004674 "protein serine/threonine kinase activity" evidence=ISS] [GO:0005524 "ATP binding" evidence=ISS] [GO:0006468 "protein amino acid phosphorylation" evidence=ISS] [GO:0007169 "transmembrane receptor protein tyrosine kinase signaling pathway" evidence=ISS] Pfam:PF00560 InterPro:IPR000719 InterPro:IPR001611 InterPro:IPR007090 ProDom:PD000001…	8e-136
Ljwgs_021309.1	1.11.16.8	E2.7.1.- [EC:2.7.1.-] [COG:COG0515 COG1493]	ath:At4g28490	F20O9.180; leucine-rich repeat transmembrane protein kinase, putative [EC:2.7.1.37] [KO:K00870]	1e-33	SPy1625_1	COG0515	2e-13	BAK1_ARATH	ATP-binding;Glycoprotein;Kinase;Leucine-richrepeat;Membrane;Nucleotide-binding;Phosphorylation;Repeat;Serine/threonine-proteinkinase;Signal;Transferase;Transmembrane,BRASSINOSTEROID INSENSITIVE 1-associated receptor kinase 1 precursor (EC 2.7.1.37) (BRI1-associated receptor kinase 1) (Somatic embryogenesis receptor-like kinase 3).	6e-42	GO_ID:33968	TAIR|gene:2050876 SPTR:O22138 symbol:AT2G45340.1 [GO:0004674 "protein serine/threonine kinase activity" evidence=ISS] [GO:0005524 "ATP binding" evidence=ISS] [GO:0006468 "protein amino acid phosphorylation" evidence=ISS] [GO:0007169 "transmembrane receptor protein tyrosine kinase signaling pathway" evidence=ISS] Pfam:PF00560 InterPro:IPR000719 InterPro:IPR001611 InterPro:IPR007090 ProDom:PD000001…	8e-136
Ljwgs_021309.1	4.2.4	Cell cycle [CLASS:04110] [PATH:hsa04110] [COG:COG0515]	ath:At4g28490	F20O9.180; leucine-rich repeat transmembrane protein kinase, putative [EC:2.7.1.37] [KO:K00870]	1e-33	SPy1625_1	COG0515	2e-13	BAK1_ARATH	ATP-binding;Glycoprotein;Kinase;Leucine-richrepeat;Membrane;Nucleotide-binding;Phosphorylation;Repeat;Serine/threonine-proteinkinase;Signal;Transferase;Transmembrane,BRASSINOSTEROID INSENSITIVE 1-associated receptor kinase 1 precursor (EC 2.7.1.37) (BRI1-associated receptor kinase 1) (Somatic embryogenesis receptor-like kinase 3).	6e-42	GO_ID:33968	TAIR|gene:2050876 SPTR:O22138 symbol:AT2G45340.1 [GO:0004674 "protein serine/threonine kinase activity" evidence=ISS] [GO:0005524 "ATP binding" evidence=ISS] [GO:0006468 "protein amino acid phosphorylation" evidence=ISS] [GO:0007169 "transmembrane receptor protein tyrosine kinase signaling pathway" evidence=ISS] Pfam:PF00560 InterPro:IPR000719 InterPro:IPR001611 InterPro:IPR007090 ProDom:PD000001…	8e-136
Ljwgs_021309.1	3.2.2.1	Protein kinase [EC:2.7.1.37]	ath:At4g28490	F20O9.180; leucine-rich repeat transmembrane protein kinase, putative [EC:2.7.1.37] [KO:K00870]	1e-33	SPy1625_1	COG0515	2e-13	BAK1_ARATH	ATP-binding;Glycoprotein;Kinase;Leucine-richrepeat;Membrane;Nucleotide-binding;Phosphorylation;Repeat;Serine/threonine-proteinkinase;Signal;Transferase;Transmembrane,BRASSINOSTEROID INSENSITIVE 1-associated receptor kinase 1 precursor (EC 2.7.1.37) (BRI1-associated receptor kinase 1) (Somatic embryogenesis receptor-like kinase 3).	6e-42	GO_ID:33968	TAIR|gene:2050876 SPTR:O22138 symbol:AT2G45340.1 [GO:0004674 "protein serine/threonine kinase activity" evidence=ISS] [GO:0005524 "ATP binding" evidence=ISS] [GO:0006468 "protein amino acid phosphorylation" evidence=ISS] [GO:0007169 "transmembrane receptor protein tyrosine kinase signaling pathway" evidence=ISS] Pfam:PF00560 InterPro:IPR000719 InterPro:IPR001611 InterPro:IPR007090 ProDom:PD000001…	8e-136
chr5.TM1466.4	3.2.10.5	E2.7.1.134 1D-myo-Inositol-trisphosphate 6-kinase [EC:2.7.1.134]							ITPK2_ARATH	ATP-binding;Kinase;Magnesium;Metal-binding;Nucleotide-binding;Transferase,Inositol-tetrakisphosphate 1-kinase 2 (EC 2.7.1.134) (Inositol- triphosphate 5/6-kinase 2) (EC 2.7.1.-) (Inositol 1,3,4-trisphosphate 5/6-kinase 2) (AtItpk-2).	7e-127	GO_ID:4731	TAIR|gene:2148989 SPTR:Q9SBA5 symbol:AT5G16760 [GO:0008372 "cellular component unknown" evidence=ND] [GO:0004428 "inositol or phosphatidylinositol kinase activity" evidence=IDA] [GO:0046853 "inositol and derivative phosphorylation" evidence=IDA] [GO:0003824 "catalytic activity" evidence=ISS] InterPro:IPR011761 Pfam:PF05770 PROSITE:PS50975 InterPro:IPR008656 EMBL:AL391147 EMBL:AJ001753 EMBL:AY0721…	8e-66
chr3.TM1367.15	3.2.1.3	PILL type IV pili sensor histidine kinase/response regulator	tel:tll1021	two-component hybrid sensor & regulator [KO:K02487]	5e-12	sll1292	COG0784	5e-11	ARR8_ARATH	Cytokininsignalingpathway;Nuclearprotein;Phosphorylation;Sensorytransduction;Transcription;Transcriptionregulation;Two-componentregulatorysystem,Two-component response regulator ARR8 (Response reactor 3).	1e-52	GO_ID:53579	TAIR|gene:2040281 SPTR:O80365 symbol:AT2G41310 [GO:0030528 "transcription regulator activity" evidence=TAS] [GO:0009736 "cytokinin mediated signaling" evidence=TAS] InterPro:IPR001789 Pfam:PF00072 ProDom:PD000039 SMART:SM00448 PROSITE:PS50110 EMBL:AC005662 EMBL:AB010917 EMBL:AY074643 PIR:T48853 GeneFarm:4125 SPTR:O80365	4e-53
chr3.TM1367.15	2.3.3.23	PILL type IV pili sensor histidine kinase/response regulator [COG:COG0643 COG0784]	tel:tll1021	two-component hybrid sensor & regulator [KO:K02487]	5e-12	sll1292	COG0784	5e-11	ARR8_ARATH	Cytokininsignalingpathway;Nuclearprotein;Phosphorylation;Sensorytransduction;Transcription;Transcriptionregulation;Two-componentregulatorysystem,Two-component response regulator ARR8 (Response reactor 3).	1e-52	GO_ID:53579	TAIR|gene:2040281 SPTR:O80365 symbol:AT2G41310 [GO:0030528 "transcription regulator activity" evidence=TAS] [GO:0009736 "cytokinin mediated signaling" evidence=TAS] InterPro:IPR001789 Pfam:PF00072 ProDom:PD000039 SMART:SM00448 PROSITE:PS50110 EMBL:AC005662 EMBL:AB010917 EMBL:AY074643 PIR:T48853 GeneFarm:4125 SPTR:O80365	4e-53
Ljwgs_019977.2	99.1.4.3682	GO_ID:34125	ath:At4g28490	F20O9.180; leucine-rich repeat transmembrane protein kinase, putative [EC:2.7.1.37] [KO:K00870]	5e-14				TMKL1_ARATH	Glycoprotein;Leucine-richrepeat;Membrane;Receptor;Repeat;Signal;Transmembrane,Putative kinase-like protein TMKL1 precursor.	3e-31	GO_ID:34125	TAIR|gene:2161307 SPTR:Q9LVM0 symbol:AT5G58300.1 [GO:0016301 "kinase activity" evidence=ISS] [GO:0004674 "protein serine/threonine kinase activity" evidence=ISS] [GO:0005524 "ATP binding" evidence=ISS] [GO:0006468 "protein amino acid phosphorylation" evidence=ISS] [GO:0007169 "transmembrane receptor protein tyrosine kinase signaling pathway" evidence=ISS] Pfam:PF00560 InterPro:IPR000719 Pfam:PF00…	1e-115
Ljwgs_019977.2	99.1.3.2.628	TMKL1_ARATH	ath:At4g28490	F20O9.180; leucine-rich repeat transmembrane protein kinase, putative [EC:2.7.1.37] [KO:K00870]	5e-14				TMKL1_ARATH	Glycoprotein;Leucine-richrepeat;Membrane;Receptor;Repeat;Signal;Transmembrane,Putative kinase-like protein TMKL1 precursor.	3e-31	GO_ID:34125	TAIR|gene:2161307 SPTR:Q9LVM0 symbol:AT5G58300.1 [GO:0016301 "kinase activity" evidence=ISS] [GO:0004674 "protein serine/threonine kinase activity" evidence=ISS] [GO:0005524 "ATP binding" evidence=ISS] [GO:0006468 "protein amino acid phosphorylation" evidence=ISS] [GO:0007169 "transmembrane receptor protein tyrosine kinase signaling pathway" evidence=ISS] Pfam:PF00560 InterPro:IPR000719 Pfam:PF00…	1e-115
Ljwgs_019977.2	99.1.1.97	KO:K00870	ath:At4g28490	F20O9.180; leucine-rich repeat transmembrane protein kinase, putative [EC:2.7.1.37] [KO:K00870]	5e-14				TMKL1_ARATH	Glycoprotein;Leucine-richrepeat;Membrane;Receptor;Repeat;Signal;Transmembrane,Putative kinase-like protein TMKL1 precursor.	3e-31	GO_ID:34125	TAIR|gene:2161307 SPTR:Q9LVM0 symbol:AT5G58300.1 [GO:0016301 "kinase activity" evidence=ISS] [GO:0004674 "protein serine/threonine kinase activity" evidence=ISS] [GO:0005524 "ATP binding" evidence=ISS] [GO:0006468 "protein amino acid phosphorylation" evidence=ISS] [GO:0007169 "transmembrane receptor protein tyrosine kinase signaling pathway" evidence=ISS] Pfam:PF00560 InterPro:IPR000719 Pfam:PF00…	1e-115
Ljwgs_073624.1	2.3.3.30	PILS two-component system sensor kinase PilS [EC:2.7.3.-] [COG:COG0642]	wsu:WS0975	cheA; hybrid histidine kinase [KO:K03407]	3e-19	VC1349_3	COG0642	7e-17	SLN1_YEAST	3D-structure;Completeproteome;Glycoprotein;Kinase;Membrane;Phosphorylation;Sensorytransduction;Transferase;Transmembrane;Two-componentregulatorysystem,Osmolarity two-component system protein SLN1 (EC 2.7.3.-).	1e-14	GO_ID:24873	TAIR|gene:2059717 SPTR:Q9SIT0 symbol:AT2G01830.1 [GO:0009736 "cytokinin mediated signaling" evidence=TAS] InterPro:IPR003594 Pfam:PF02518 InterPro:IPR003661 InterPro:IPR004358 InterPro:IPR001789 InterPro:IPR006189 InterPro:IPR005467 Pfam:PF00072 Pfam:PF00512 SMART:SM00387 PROSITE:PS50109 PRINTS:PR00344 ProDom:PD000039 SMART:SM00448 PROSITE:PS50110 SMART:SM00388 EMBL:AC007069 EMBL:AJ278528 EMBL:AJ…	4e-63
Ljwgs_073624.1	3.2.1.1.5	CHEA two-component system, chemotaxis family, sensor kinase CheA [EC:2.7.3.-] [COG:COG0643]	wsu:WS0975	cheA; hybrid histidine kinase [KO:K03407]	3e-19	VC1349_3	COG0642	7e-17	SLN1_YEAST	3D-structure;Completeproteome;Glycoprotein;Kinase;Membrane;Phosphorylation;Sensorytransduction;Transferase;Transmembrane;Two-componentregulatorysystem,Osmolarity two-component system protein SLN1 (EC 2.7.3.-).	1e-14	GO_ID:24873	TAIR|gene:2059717 SPTR:Q9SIT0 symbol:AT2G01830.1 [GO:0009736 "cytokinin mediated signaling" evidence=TAS] InterPro:IPR003594 Pfam:PF02518 InterPro:IPR003661 InterPro:IPR004358 InterPro:IPR001789 InterPro:IPR006189 InterPro:IPR005467 Pfam:PF00072 Pfam:PF00512 SMART:SM00387 PROSITE:PS50109 PRINTS:PR00344 ProDom:PD000039 SMART:SM00448 PROSITE:PS50110 SMART:SM00388 EMBL:AC007069 EMBL:AJ278528 EMBL:AJ…	4e-63
Ljwgs_073624.1	4.1.1.2.1	CHEA two-component system, chemotaxis family, sensor kinase CheA [EC:2.7.3.-]	wsu:WS0975	cheA; hybrid histidine kinase [KO:K03407]	3e-19	VC1349_3	COG0642	7e-17	SLN1_YEAST	3D-structure;Completeproteome;Glycoprotein;Kinase;Membrane;Phosphorylation;Sensorytransduction;Transferase;Transmembrane;Two-componentregulatorysystem,Osmolarity two-component system protein SLN1 (EC 2.7.3.-).	1e-14	GO_ID:24873	TAIR|gene:2059717 SPTR:Q9SIT0 symbol:AT2G01830.1 [GO:0009736 "cytokinin mediated signaling" evidence=TAS] InterPro:IPR003594 Pfam:PF02518 InterPro:IPR003661 InterPro:IPR004358 InterPro:IPR001789 InterPro:IPR006189 InterPro:IPR005467 Pfam:PF00072 Pfam:PF00512 SMART:SM00387 PROSITE:PS50109 PRINTS:PR00344 ProDom:PD000039 SMART:SM00448 PROSITE:PS50110 SMART:SM00388 EMBL:AC007069 EMBL:AJ278528 EMBL:AJ…	4e-63
Ljwgs_074950.1	3.3.10.117	BMPR1 bone morphogenetic protein receptor, type I [EC:2.7.1.37]	ath:At4g28490	F20O9.180; leucine-rich repeat transmembrane protein kinase, putative [EC:2.7.1.37] [KO:K00870]	4e-13				EXS_ARATH	ATP-binding;Kinase;Leucine-richrepeat;Meiosis;Membrane;Nucleotide-binding;Phosphorylation;Receptor;Repeat;Serine/threonine-proteinkinase;Signal;Transferase;Transmembrane,Leucine-rich repeat receptor protein kinase EXS precursor (EC 2.7.1.37) (Extra sporogenous cells protein) (EXCESS MICROSPOROCYTES1 protein).	1e-17	GO_ID:20161	TAIR|gene:2075501 SPTR:Q9M8T0 symbol:AT3G02880.1 [GO:0016301 "kinase activity" evidence=ISS] [GO:0004674 "protein serine/threonine kinase activity" evidence=ISS] [GO:0005524 "ATP binding" evidence=ISS] [GO:0006468 "protein amino acid phosphorylation" evidence=ISS] [GO:0007169 "transmembrane receptor protein tyrosine kinase signaling pathway" evidence=ISS] Pfam:PF00560 InterPro:IPR000719 Pfam:PF00…	1e-53
Ljwgs_074950.1	3.2.2.1	Protein kinase [EC:2.7.1.37]	ath:At4g28490	F20O9.180; leucine-rich repeat transmembrane protein kinase, putative [EC:2.7.1.37] [KO:K00870]	4e-13				EXS_ARATH	ATP-binding;Kinase;Leucine-richrepeat;Meiosis;Membrane;Nucleotide-binding;Phosphorylation;Receptor;Repeat;Serine/threonine-proteinkinase;Signal;Transferase;Transmembrane,Leucine-rich repeat receptor protein kinase EXS precursor (EC 2.7.1.37) (Extra sporogenous cells protein) (EXCESS MICROSPOROCYTES1 protein).	1e-17	GO_ID:20161	TAIR|gene:2075501 SPTR:Q9M8T0 symbol:AT3G02880.1 [GO:0016301 "kinase activity" evidence=ISS] [GO:0004674 "protein serine/threonine kinase activity" evidence=ISS] [GO:0005524 "ATP binding" evidence=ISS] [GO:0006468 "protein amino acid phosphorylation" evidence=ISS] [GO:0007169 "transmembrane receptor protein tyrosine kinase signaling pathway" evidence=ISS] Pfam:PF00560 InterPro:IPR000719 Pfam:PF00…	1e-53
CM1488.4	1.9.4.15	E2.7.1.- [EC:2.7.1.-] [COG:COG0515 COG1493]	ath:At5g02290	T1E22.50; protein kinase, putative [EC:2.7.1.37] [KO:K00870]	1e-35	BH2504_1	COG0515	7e-14	RLCK7_ARATH	ATP-binding;Hypotheticalprotein;Kinase;Nucleotide-binding;Serine/threonine-proteinkinase;Transferase,Putative serine/threonine-protein kinase RLCKVII (EC 2.7.1.37).	5e-42	GO_ID:2020	TAIR|gene:2091510 SPTR:Q9LIC9 symbol:AT3G13690.1 [GO:0008372 "cellular component unknown" evidence=ND] [GO:0016301 "kinase activity" evidence=ISS] InterPro:IPR000719 Pfam:PF00069 InterPro:IPR008266 ProDom:PD000001 PROSITE:PS50011 PROSITE:PS00109 HSSP:P36897 EMBL:AP001307 SPTR:Q9LIC9	2e-89
CM1488.4	1.7.8.19	WAAY, rfaY lipopolysaccharide core biosynthesis protein RFAY [EC:2.7.-.-] [COG:COG0515]	ath:At5g02290	T1E22.50; protein kinase, putative [EC:2.7.1.37] [KO:K00870]	1e-35	BH2504_1	COG0515	7e-14	RLCK7_ARATH	ATP-binding;Hypotheticalprotein;Kinase;Nucleotide-binding;Serine/threonine-proteinkinase;Transferase,Putative serine/threonine-protein kinase RLCKVII (EC 2.7.1.37).	5e-42	GO_ID:2020	TAIR|gene:2091510 SPTR:Q9LIC9 symbol:AT3G13690.1 [GO:0008372 "cellular component unknown" evidence=ND] [GO:0016301 "kinase activity" evidence=ISS] InterPro:IPR000719 Pfam:PF00069 InterPro:IPR008266 ProDom:PD000001 PROSITE:PS50011 PROSITE:PS00109 HSSP:P36897 EMBL:AP001307 SPTR:Q9LIC9	2e-89
CM1488.4	1.1.17.19	E2.7.1.- [EC:2.7.1.-] [COG:COG0515 COG1493]	ath:At5g02290	T1E22.50; protein kinase, putative [EC:2.7.1.37] [KO:K00870]	1e-35	BH2504_1	COG0515	7e-14	RLCK7_ARATH	ATP-binding;Hypotheticalprotein;Kinase;Nucleotide-binding;Serine/threonine-proteinkinase;Transferase,Putative serine/threonine-protein kinase RLCKVII (EC 2.7.1.37).	5e-42	GO_ID:2020	TAIR|gene:2091510 SPTR:Q9LIC9 symbol:AT3G13690.1 [GO:0008372 "cellular component unknown" evidence=ND] [GO:0016301 "kinase activity" evidence=ISS] InterPro:IPR000719 Pfam:PF00069 InterPro:IPR008266 ProDom:PD000001 PROSITE:PS50011 PROSITE:PS00109 HSSP:P36897 EMBL:AP001307 SPTR:Q9LIC9	2e-89
CM1488.4	3.3.10.117	BMPR1 bone morphogenetic protein receptor, type I [EC:2.7.1.37]	ath:At5g02290	T1E22.50; protein kinase, putative [EC:2.7.1.37] [KO:K00870]	1e-35	BH2504_1	COG0515	7e-14	RLCK7_ARATH	ATP-binding;Hypotheticalprotein;Kinase;Nucleotide-binding;Serine/threonine-proteinkinase;Transferase,Putative serine/threonine-protein kinase RLCKVII (EC 2.7.1.37).	5e-42	GO_ID:2020	TAIR|gene:2091510 SPTR:Q9LIC9 symbol:AT3G13690.1 [GO:0008372 "cellular component unknown" evidence=ND] [GO:0016301 "kinase activity" evidence=ISS] InterPro:IPR000719 Pfam:PF00069 InterPro:IPR008266 ProDom:PD000001 PROSITE:PS50011 PROSITE:PS00109 HSSP:P36897 EMBL:AP001307 SPTR:Q9LIC9	2e-89
CM1488.4	1.11.16.8	E2.7.1.- [EC:2.7.1.-] [COG:COG0515 COG1493]	ath:At5g02290	T1E22.50; protein kinase, putative [EC:2.7.1.37] [KO:K00870]	1e-35	BH2504_1	COG0515	7e-14	RLCK7_ARATH	ATP-binding;Hypotheticalprotein;Kinase;Nucleotide-binding;Serine/threonine-proteinkinase;Transferase,Putative serine/threonine-protein kinase RLCKVII (EC 2.7.1.37).	5e-42	GO_ID:2020	TAIR|gene:2091510 SPTR:Q9LIC9 symbol:AT3G13690.1 [GO:0008372 "cellular component unknown" evidence=ND] [GO:0016301 "kinase activity" evidence=ISS] InterPro:IPR000719 Pfam:PF00069 InterPro:IPR008266 ProDom:PD000001 PROSITE:PS50011 PROSITE:PS00109 HSSP:P36897 EMBL:AP001307 SPTR:Q9LIC9	2e-89
CM1488.4	4.2.4	Cell cycle [CLASS:04110] [PATH:hsa04110] [COG:COG0515]	ath:At5g02290	T1E22.50; protein kinase, putative [EC:2.7.1.37] [KO:K00870]	1e-35	BH2504_1	COG0515	7e-14	RLCK7_ARATH	ATP-binding;Hypotheticalprotein;Kinase;Nucleotide-binding;Serine/threonine-proteinkinase;Transferase,Putative serine/threonine-protein kinase RLCKVII (EC 2.7.1.37).	5e-42	GO_ID:2020	TAIR|gene:2091510 SPTR:Q9LIC9 symbol:AT3G13690.1 [GO:0008372 "cellular component unknown" evidence=ND] [GO:0016301 "kinase activity" evidence=ISS] InterPro:IPR000719 Pfam:PF00069 InterPro:IPR008266 ProDom:PD000001 PROSITE:PS50011 PROSITE:PS00109 HSSP:P36897 EMBL:AP001307 SPTR:Q9LIC9	2e-89
CM1488.4	3.2.2.1	Protein kinase [EC:2.7.1.37]	ath:At5g02290	T1E22.50; protein kinase, putative [EC:2.7.1.37] [KO:K00870]	1e-35	BH2504_1	COG0515	7e-14	RLCK7_ARATH	ATP-binding;Hypotheticalprotein;Kinase;Nucleotide-binding;Serine/threonine-proteinkinase;Transferase,Putative serine/threonine-protein kinase RLCKVII (EC 2.7.1.37).	5e-42	GO_ID:2020	TAIR|gene:2091510 SPTR:Q9LIC9 symbol:AT3G13690.1 [GO:0008372 "cellular component unknown" evidence=ND] [GO:0016301 "kinase activity" evidence=ISS] InterPro:IPR000719 Pfam:PF00069 InterPro:IPR008266 ProDom:PD000001 PROSITE:PS50011 PROSITE:PS00109 HSSP:P36897 EMBL:AP001307 SPTR:Q9LIC9	2e-89
Ljwgs_076662.1	1.9.4.15	E2.7.1.- [EC:2.7.1.-] [COG:COG0515 COG1493]	rno:300177	Irak4_predicted; interleukin-1 receptor-associated kinase 4 (predicted) [KO:K04733]	3e-19	YOR231w	COG0515	5e-13	SRK6_BRAOE	ATP-binding;Glycoprotein;Kinase;Membrane;Nucleotide-binding;Receptor;Self-incompatibility;Serine/threonine-proteinkinase;Signal;Transferase;Transmembrane,Putative serine/threonine-protein kinase receptor precursor (EC 2.7.1.37) (S-receptor kinase) (SRK).	4e-37	GO_ID:28344	TAIR|gene:2121650 SPTR:O65468 symbol:AT4G23160.1 [GO:0016301 "kinase activity" evidence=ISS] InterPro:IPR000719 InterPro:IPR008271 Pfam:PF00069 Prosite:PS00108 InterPro:IPR002902 Prosite:PS00107 Pfam:PF01657 ProDom:PD000001 PROSITE:PS50011 HSSP:P36897 EMBL:AL161558 EMBL:AL022347 PIR:T04833 SPTR:O65468	5e-39
Ljwgs_076662.1	1.1.17.19	E2.7.1.- [EC:2.7.1.-] [COG:COG0515 COG1493]	rno:300177	Irak4_predicted; interleukin-1 receptor-associated kinase 4 (predicted) [KO:K04733]	3e-19	YOR231w	COG0515	5e-13	SRK6_BRAOE	ATP-binding;Glycoprotein;Kinase;Membrane;Nucleotide-binding;Receptor;Self-incompatibility;Serine/threonine-proteinkinase;Signal;Transferase;Transmembrane,Putative serine/threonine-protein kinase receptor precursor (EC 2.7.1.37) (S-receptor kinase) (SRK).	4e-37	GO_ID:28344	TAIR|gene:2121650 SPTR:O65468 symbol:AT4G23160.1 [GO:0016301 "kinase activity" evidence=ISS] InterPro:IPR000719 InterPro:IPR008271 Pfam:PF00069 Prosite:PS00108 InterPro:IPR002902 Prosite:PS00107 Pfam:PF01657 ProDom:PD000001 PROSITE:PS50011 HSSP:P36897 EMBL:AL161558 EMBL:AL022347 PIR:T04833 SPTR:O65468	5e-39
Ljwgs_076662.1	4.2.5.2.5.4	IRAK4 interleukin-1 receptor-associated kinase 4	rno:300177	Irak4_predicted; interleukin-1 receptor-associated kinase 4 (predicted) [KO:K04733]	3e-19	YOR231w	COG0515	5e-13	SRK6_BRAOE	ATP-binding;Glycoprotein;Kinase;Membrane;Nucleotide-binding;Receptor;Self-incompatibility;Serine/threonine-proteinkinase;Signal;Transferase;Transmembrane,Putative serine/threonine-protein kinase receptor precursor (EC 2.7.1.37) (S-receptor kinase) (SRK).	4e-37	GO_ID:28344	TAIR|gene:2121650 SPTR:O65468 symbol:AT4G23160.1 [GO:0016301 "kinase activity" evidence=ISS] InterPro:IPR000719 InterPro:IPR008271 Pfam:PF00069 Prosite:PS00108 InterPro:IPR002902 Prosite:PS00107 Pfam:PF01657 ProDom:PD000001 PROSITE:PS50011 HSSP:P36897 EMBL:AL161558 EMBL:AL022347 PIR:T04833 SPTR:O65468	5e-39
Ljwgs_076662.1	3.2.7.19	IRAK4 interleukin-1 receptor-associated kinase 4	rno:300177	Irak4_predicted; interleukin-1 receptor-associated kinase 4 (predicted) [KO:K04733]	3e-19	YOR231w	COG0515	5e-13	SRK6_BRAOE	ATP-binding;Glycoprotein;Kinase;Membrane;Nucleotide-binding;Receptor;Self-incompatibility;Serine/threonine-proteinkinase;Signal;Transferase;Transmembrane,Putative serine/threonine-protein kinase receptor precursor (EC 2.7.1.37) (S-receptor kinase) (SRK).	4e-37	GO_ID:28344	TAIR|gene:2121650 SPTR:O65468 symbol:AT4G23160.1 [GO:0016301 "kinase activity" evidence=ISS] InterPro:IPR000719 InterPro:IPR008271 Pfam:PF00069 Prosite:PS00108 InterPro:IPR002902 Prosite:PS00107 Pfam:PF01657 ProDom:PD000001 PROSITE:PS50011 HSSP:P36897 EMBL:AL161558 EMBL:AL022347 PIR:T04833 SPTR:O65468	5e-39
Ljwgs_076662.1	1.7.8.19	WAAY, rfaY lipopolysaccharide core biosynthesis protein RFAY [EC:2.7.-.-] [COG:COG0515]	rno:300177	Irak4_predicted; interleukin-1 receptor-associated kinase 4 (predicted) [KO:K04733]	3e-19	YOR231w	COG0515	5e-13	SRK6_BRAOE	ATP-binding;Glycoprotein;Kinase;Membrane;Nucleotide-binding;Receptor;Self-incompatibility;Serine/threonine-proteinkinase;Signal;Transferase;Transmembrane,Putative serine/threonine-protein kinase receptor precursor (EC 2.7.1.37) (S-receptor kinase) (SRK).	4e-37	GO_ID:28344	TAIR|gene:2121650 SPTR:O65468 symbol:AT4G23160.1 [GO:0016301 "kinase activity" evidence=ISS] InterPro:IPR000719 InterPro:IPR008271 Pfam:PF00069 Prosite:PS00108 InterPro:IPR002902 Prosite:PS00107 Pfam:PF01657 ProDom:PD000001 PROSITE:PS50011 HSSP:P36897 EMBL:AL161558 EMBL:AL022347 PIR:T04833 SPTR:O65468	5e-39
Ljwgs_076662.1	3.3.10.117	BMPR1 bone morphogenetic protein receptor, type I [EC:2.7.1.37]	rno:300177	Irak4_predicted; interleukin-1 receptor-associated kinase 4 (predicted) [KO:K04733]	3e-19	YOR231w	COG0515	5e-13	SRK6_BRAOE	ATP-binding;Glycoprotein;Kinase;Membrane;Nucleotide-binding;Receptor;Self-incompatibility;Serine/threonine-proteinkinase;Signal;Transferase;Transmembrane,Putative serine/threonine-protein kinase receptor precursor (EC 2.7.1.37) (S-receptor kinase) (SRK).	4e-37	GO_ID:28344	TAIR|gene:2121650 SPTR:O65468 symbol:AT4G23160.1 [GO:0016301 "kinase activity" evidence=ISS] InterPro:IPR000719 InterPro:IPR008271 Pfam:PF00069 Prosite:PS00108 InterPro:IPR002902 Prosite:PS00107 Pfam:PF01657 ProDom:PD000001 PROSITE:PS50011 HSSP:P36897 EMBL:AL161558 EMBL:AL022347 PIR:T04833 SPTR:O65468	5e-39
Ljwgs_076662.1	1.11.16.8	E2.7.1.- [EC:2.7.1.-] [COG:COG0515 COG1493]	rno:300177	Irak4_predicted; interleukin-1 receptor-associated kinase 4 (predicted) [KO:K04733]	3e-19	YOR231w	COG0515	5e-13	SRK6_BRAOE	ATP-binding;Glycoprotein;Kinase;Membrane;Nucleotide-binding;Receptor;Self-incompatibility;Serine/threonine-proteinkinase;Signal;Transferase;Transmembrane,Putative serine/threonine-protein kinase receptor precursor (EC 2.7.1.37) (S-receptor kinase) (SRK).	4e-37	GO_ID:28344	TAIR|gene:2121650 SPTR:O65468 symbol:AT4G23160.1 [GO:0016301 "kinase activity" evidence=ISS] InterPro:IPR000719 InterPro:IPR008271 Pfam:PF00069 Prosite:PS00108 InterPro:IPR002902 Prosite:PS00107 Pfam:PF01657 ProDom:PD000001 PROSITE:PS50011 HSSP:P36897 EMBL:AL161558 EMBL:AL022347 PIR:T04833 SPTR:O65468	5e-39
Ljwgs_076662.1	4.2.4	Cell cycle [CLASS:04110] [PATH:hsa04110] [COG:COG0515]	rno:300177	Irak4_predicted; interleukin-1 receptor-associated kinase 4 (predicted) [KO:K04733]	3e-19	YOR231w	COG0515	5e-13	SRK6_BRAOE	ATP-binding;Glycoprotein;Kinase;Membrane;Nucleotide-binding;Receptor;Self-incompatibility;Serine/threonine-proteinkinase;Signal;Transferase;Transmembrane,Putative serine/threonine-protein kinase receptor precursor (EC 2.7.1.37) (S-receptor kinase) (SRK).	4e-37	GO_ID:28344	TAIR|gene:2121650 SPTR:O65468 symbol:AT4G23160.1 [GO:0016301 "kinase activity" evidence=ISS] InterPro:IPR000719 InterPro:IPR008271 Pfam:PF00069 Prosite:PS00108 InterPro:IPR002902 Prosite:PS00107 Pfam:PF01657 ProDom:PD000001 PROSITE:PS50011 HSSP:P36897 EMBL:AL161558 EMBL:AL022347 PIR:T04833 SPTR:O65468	5e-39
Ljwgs_076662.1	3.2.2.1	Protein kinase [EC:2.7.1.37]	rno:300177	Irak4_predicted; interleukin-1 receptor-associated kinase 4 (predicted) [KO:K04733]	3e-19	YOR231w	COG0515	5e-13	SRK6_BRAOE	ATP-binding;Glycoprotein;Kinase;Membrane;Nucleotide-binding;Receptor;Self-incompatibility;Serine/threonine-proteinkinase;Signal;Transferase;Transmembrane,Putative serine/threonine-protein kinase receptor precursor (EC 2.7.1.37) (S-receptor kinase) (SRK).	4e-37	GO_ID:28344	TAIR|gene:2121650 SPTR:O65468 symbol:AT4G23160.1 [GO:0016301 "kinase activity" evidence=ISS] InterPro:IPR000719 InterPro:IPR008271 Pfam:PF00069 Prosite:PS00108 InterPro:IPR002902 Prosite:PS00107 Pfam:PF01657 ProDom:PD000001 PROSITE:PS50011 HSSP:P36897 EMBL:AL161558 EMBL:AL022347 PIR:T04833 SPTR:O65468	5e-39
Ljwgs_006049.1	1.9.4.15	E2.7.1.- [EC:2.7.1.-] [COG:COG0515 COG1493]	ath:At5g02290	T1E22.50; protein kinase, putative [EC:2.7.1.37] [KO:K00870]	2e-54	BH2504_1	COG0515	8e-18	BAK1_ARATH	ATP-binding;Glycoprotein;Kinase;Leucine-richrepeat;Membrane;Nucleotide-binding;Phosphorylation;Repeat;Serine/threonine-proteinkinase;Signal;Transferase;Transmembrane,BRASSINOSTEROID INSENSITIVE 1-associated receptor kinase 1 precursor (EC 2.7.1.37) (BRI1-associated receptor kinase 1) (Somatic embryogenesis receptor-like kinase 3).	5e-63	GO_ID:43749	TAIR|gene:2091721 SPTR:Q9LV48 symbol:AT3G24550.1 [GO:0004672 "protein kinase activity" evidence=ISS] [GO:0005524 "ATP binding" evidence=ISS] [GO:0006468 "protein amino acid phosphorylation" evidence=ISS] InterPro:IPR000719 InterPro:IPR008271 Prosite:PS00108 Prosite:PS00107 ProDom:PD000001 PROSITE:PS50011 EMBL:AB020746 EMBL:AY056788 EMBL:AY059901 EMBL:AY093065 EMBL:BT008400 EMBL:AY128792 SPTR:Q9LV…	7e-71
Ljwgs_006049.1	1.7.8.19	WAAY, rfaY lipopolysaccharide core biosynthesis protein RFAY [EC:2.7.-.-] [COG:COG0515]	ath:At5g02290	T1E22.50; protein kinase, putative [EC:2.7.1.37] [KO:K00870]	2e-54	BH2504_1	COG0515	8e-18	BAK1_ARATH	ATP-binding;Glycoprotein;Kinase;Leucine-richrepeat;Membrane;Nucleotide-binding;Phosphorylation;Repeat;Serine/threonine-proteinkinase;Signal;Transferase;Transmembrane,BRASSINOSTEROID INSENSITIVE 1-associated receptor kinase 1 precursor (EC 2.7.1.37) (BRI1-associated receptor kinase 1) (Somatic embryogenesis receptor-like kinase 3).	5e-63	GO_ID:43749	TAIR|gene:2091721 SPTR:Q9LV48 symbol:AT3G24550.1 [GO:0004672 "protein kinase activity" evidence=ISS] [GO:0005524 "ATP binding" evidence=ISS] [GO:0006468 "protein amino acid phosphorylation" evidence=ISS] InterPro:IPR000719 InterPro:IPR008271 Prosite:PS00108 Prosite:PS00107 ProDom:PD000001 PROSITE:PS50011 EMBL:AB020746 EMBL:AY056788 EMBL:AY059901 EMBL:AY093065 EMBL:BT008400 EMBL:AY128792 SPTR:Q9LV…	7e-71
Ljwgs_006049.1	1.1.17.19	E2.7.1.- [EC:2.7.1.-] [COG:COG0515 COG1493]	ath:At5g02290	T1E22.50; protein kinase, putative [EC:2.7.1.37] [KO:K00870]	2e-54	BH2504_1	COG0515	8e-18	BAK1_ARATH	ATP-binding;Glycoprotein;Kinase;Leucine-richrepeat;Membrane;Nucleotide-binding;Phosphorylation;Repeat;Serine/threonine-proteinkinase;Signal;Transferase;Transmembrane,BRASSINOSTEROID INSENSITIVE 1-associated receptor kinase 1 precursor (EC 2.7.1.37) (BRI1-associated receptor kinase 1) (Somatic embryogenesis receptor-like kinase 3).	5e-63	GO_ID:43749	TAIR|gene:2091721 SPTR:Q9LV48 symbol:AT3G24550.1 [GO:0004672 "protein kinase activity" evidence=ISS] [GO:0005524 "ATP binding" evidence=ISS] [GO:0006468 "protein amino acid phosphorylation" evidence=ISS] InterPro:IPR000719 InterPro:IPR008271 Prosite:PS00108 Prosite:PS00107 ProDom:PD000001 PROSITE:PS50011 EMBL:AB020746 EMBL:AY056788 EMBL:AY059901 EMBL:AY093065 EMBL:BT008400 EMBL:AY128792 SPTR:Q9LV…	7e-71
Ljwgs_006049.1	3.3.10.117	BMPR1 bone morphogenetic protein receptor, type I [EC:2.7.1.37]	ath:At5g02290	T1E22.50; protein kinase, putative [EC:2.7.1.37] [KO:K00870]	2e-54	BH2504_1	COG0515	8e-18	BAK1_ARATH	ATP-binding;Glycoprotein;Kinase;Leucine-richrepeat;Membrane;Nucleotide-binding;Phosphorylation;Repeat;Serine/threonine-proteinkinase;Signal;Transferase;Transmembrane,BRASSINOSTEROID INSENSITIVE 1-associated receptor kinase 1 precursor (EC 2.7.1.37) (BRI1-associated receptor kinase 1) (Somatic embryogenesis receptor-like kinase 3).	5e-63	GO_ID:43749	TAIR|gene:2091721 SPTR:Q9LV48 symbol:AT3G24550.1 [GO:0004672 "protein kinase activity" evidence=ISS] [GO:0005524 "ATP binding" evidence=ISS] [GO:0006468 "protein amino acid phosphorylation" evidence=ISS] InterPro:IPR000719 InterPro:IPR008271 Prosite:PS00108 Prosite:PS00107 ProDom:PD000001 PROSITE:PS50011 EMBL:AB020746 EMBL:AY056788 EMBL:AY059901 EMBL:AY093065 EMBL:BT008400 EMBL:AY128792 SPTR:Q9LV…	7e-71
Ljwgs_006049.1	1.11.16.8	E2.7.1.- [EC:2.7.1.-] [COG:COG0515 COG1493]	ath:At5g02290	T1E22.50; protein kinase, putative [EC:2.7.1.37] [KO:K00870]	2e-54	BH2504_1	COG0515	8e-18	BAK1_ARATH	ATP-binding;Glycoprotein;Kinase;Leucine-richrepeat;Membrane;Nucleotide-binding;Phosphorylation;Repeat;Serine/threonine-proteinkinase;Signal;Transferase;Transmembrane,BRASSINOSTEROID INSENSITIVE 1-associated receptor kinase 1 precursor (EC 2.7.1.37) (BRI1-associated receptor kinase 1) (Somatic embryogenesis receptor-like kinase 3).	5e-63	GO_ID:43749	TAIR|gene:2091721 SPTR:Q9LV48 symbol:AT3G24550.1 [GO:0004672 "protein kinase activity" evidence=ISS] [GO:0005524 "ATP binding" evidence=ISS] [GO:0006468 "protein amino acid phosphorylation" evidence=ISS] InterPro:IPR000719 InterPro:IPR008271 Prosite:PS00108 Prosite:PS00107 ProDom:PD000001 PROSITE:PS50011 EMBL:AB020746 EMBL:AY056788 EMBL:AY059901 EMBL:AY093065 EMBL:BT008400 EMBL:AY128792 SPTR:Q9LV…	7e-71
Ljwgs_006049.1	4.2.4	Cell cycle [CLASS:04110] [PATH:hsa04110] [COG:COG0515]	ath:At5g02290	T1E22.50; protein kinase, putative [EC:2.7.1.37] [KO:K00870]	2e-54	BH2504_1	COG0515	8e-18	BAK1_ARATH	ATP-binding;Glycoprotein;Kinase;Leucine-richrepeat;Membrane;Nucleotide-binding;Phosphorylation;Repeat;Serine/threonine-proteinkinase;Signal;Transferase;Transmembrane,BRASSINOSTEROID INSENSITIVE 1-associated receptor kinase 1 precursor (EC 2.7.1.37) (BRI1-associated receptor kinase 1) (Somatic embryogenesis receptor-like kinase 3).	5e-63	GO_ID:43749	TAIR|gene:2091721 SPTR:Q9LV48 symbol:AT3G24550.1 [GO:0004672 "protein kinase activity" evidence=ISS] [GO:0005524 "ATP binding" evidence=ISS] [GO:0006468 "protein amino acid phosphorylation" evidence=ISS] InterPro:IPR000719 InterPro:IPR008271 Prosite:PS00108 Prosite:PS00107 ProDom:PD000001 PROSITE:PS50011 EMBL:AB020746 EMBL:AY056788 EMBL:AY059901 EMBL:AY093065 EMBL:BT008400 EMBL:AY128792 SPTR:Q9LV…	7e-71
Ljwgs_006049.1	3.2.2.1	Protein kinase [EC:2.7.1.37]	ath:At5g02290	T1E22.50; protein kinase, putative [EC:2.7.1.37] [KO:K00870]	2e-54	BH2504_1	COG0515	8e-18	BAK1_ARATH	ATP-binding;Glycoprotein;Kinase;Leucine-richrepeat;Membrane;Nucleotide-binding;Phosphorylation;Repeat;Serine/threonine-proteinkinase;Signal;Transferase;Transmembrane,BRASSINOSTEROID INSENSITIVE 1-associated receptor kinase 1 precursor (EC 2.7.1.37) (BRI1-associated receptor kinase 1) (Somatic embryogenesis receptor-like kinase 3).	5e-63	GO_ID:43749	TAIR|gene:2091721 SPTR:Q9LV48 symbol:AT3G24550.1 [GO:0004672 "protein kinase activity" evidence=ISS] [GO:0005524 "ATP binding" evidence=ISS] [GO:0006468 "protein amino acid phosphorylation" evidence=ISS] InterPro:IPR000719 InterPro:IPR008271 Prosite:PS00108 Prosite:PS00107 ProDom:PD000001 PROSITE:PS50011 EMBL:AB020746 EMBL:AY056788 EMBL:AY059901 EMBL:AY093065 EMBL:BT008400 EMBL:AY128792 SPTR:Q9LV…	7e-71
Ljwgs_034237.1	3.3.10.117	BMPR1 bone morphogenetic protein receptor, type I [EC:2.7.1.37]	ath:At5g02290	T1E22.50; protein kinase, putative [EC:2.7.1.37] [KO:K00870]	8e-15				SRK6_BRAOE	ATP-binding;Glycoprotein;Kinase;Membrane;Nucleotide-binding;Receptor;Self-incompatibility;Serine/threonine-proteinkinase;Signal;Transferase;Transmembrane,Putative serine/threonine-protein kinase receptor precursor (EC 2.7.1.37) (S-receptor kinase) (SRK).	4e-24	GO_ID:5311	TAIR|gene:2197728 SPTR:O64782 symbol:AT1G61380.1 [GO:0016301 "kinase activity" evidence=ISS] [GO:0030246 "carbohydrate binding" evidence=ISS] InterPro:IPR000719 InterPro:IPR008271 Pfam:PF00069 Prosite:PS00108 InterPro:IPR006210 InterPro:IPR003609 InterPro:IPR000858 InterPro:IPR001480 Pfam:PF01453 SMART:SM00181 ProDom:PD000001 PROSITE:PS50011 PROSITE:PS50948 SMART:SM00473 Pfam:PF00954 SMART:SM0010…	5e-30
Ljwgs_034237.1	3.2.2.1	Protein kinase [EC:2.7.1.37]	ath:At5g02290	T1E22.50; protein kinase, putative [EC:2.7.1.37] [KO:K00870]	8e-15				SRK6_BRAOE	ATP-binding;Glycoprotein;Kinase;Membrane;Nucleotide-binding;Receptor;Self-incompatibility;Serine/threonine-proteinkinase;Signal;Transferase;Transmembrane,Putative serine/threonine-protein kinase receptor precursor (EC 2.7.1.37) (S-receptor kinase) (SRK).	4e-24	GO_ID:5311	TAIR|gene:2197728 SPTR:O64782 symbol:AT1G61380.1 [GO:0016301 "kinase activity" evidence=ISS] [GO:0030246 "carbohydrate binding" evidence=ISS] InterPro:IPR000719 InterPro:IPR008271 Pfam:PF00069 Prosite:PS00108 InterPro:IPR006210 InterPro:IPR003609 InterPro:IPR000858 InterPro:IPR001480 Pfam:PF01453 SMART:SM00181 ProDom:PD000001 PROSITE:PS50011 PROSITE:PS50948 SMART:SM00473 Pfam:PF00954 SMART:SM0010…	5e-30
Ljwgs_127254.1	3.3.10.117	BMPR1 bone morphogenetic protein receptor, type I [EC:2.7.1.37]	ath:At4g28490	F20O9.180; leucine-rich repeat transmembrane protein kinase, putative [EC:2.7.1.37] [KO:K00870]	3e-23				EXS_ARATH	ATP-binding;Kinase;Leucine-richrepeat;Meiosis;Membrane;Nucleotide-binding;Phosphorylation;Receptor;Repeat;Serine/threonine-proteinkinase;Signal;Transferase;Transmembrane,Leucine-rich repeat receptor protein kinase EXS precursor (EC 2.7.1.37) (Extra sporogenous cells protein) (EXCESS MICROSPOROCYTES1 protein).	2e-49	GO_ID:25815	TAIR|gene:3443126 SPTR:Q9LYN8 symbol:AT5G07280.1 [GO:0016301 "kinase activity" evidence=ISS] Pfam:PF00560 InterPro:IPR000719 InterPro:IPR008271 Pfam:PF00069 Prosite:PS00108 InterPro:IPR001611 InterPro:IPR007090 Prosite:PS00107 PRINTS:PR00109 ProDom:PD000001 PROSITE:PS50011 PRINTS:PR00019 HSSP:P08069 EMBL:AL163652 EMBL:AJ496433 EMBL:AJ488154 PIR:T48499 GermOnline:181167 GeneFarm:618 SPTR:Q9LYN8	9e-50
Ljwgs_127254.1	3.2.2.1	Protein kinase [EC:2.7.1.37]	ath:At4g28490	F20O9.180; leucine-rich repeat transmembrane protein kinase, putative [EC:2.7.1.37] [KO:K00870]	3e-23				EXS_ARATH	ATP-binding;Kinase;Leucine-richrepeat;Meiosis;Membrane;Nucleotide-binding;Phosphorylation;Receptor;Repeat;Serine/threonine-proteinkinase;Signal;Transferase;Transmembrane,Leucine-rich repeat receptor protein kinase EXS precursor (EC 2.7.1.37) (Extra sporogenous cells protein) (EXCESS MICROSPOROCYTES1 protein).	2e-49	GO_ID:25815	TAIR|gene:3443126 SPTR:Q9LYN8 symbol:AT5G07280.1 [GO:0016301 "kinase activity" evidence=ISS] Pfam:PF00560 InterPro:IPR000719 InterPro:IPR008271 Pfam:PF00069 Prosite:PS00108 InterPro:IPR001611 InterPro:IPR007090 Prosite:PS00107 PRINTS:PR00109 ProDom:PD000001 PROSITE:PS50011 PRINTS:PR00019 HSSP:P08069 EMBL:AL163652 EMBL:AJ496433 EMBL:AJ488154 PIR:T48499 GermOnline:181167 GeneFarm:618 SPTR:Q9LYN8	9e-50
chr3.CM0152.8	1.9.4.15	E2.7.1.- [EC:2.7.1.-] [COG:COG0515 COG1493]	ath:At5g02290	T1E22.50; protein kinase, putative [EC:2.7.1.37] [KO:K00870]	1e-49	YJL095w	COG0515	9e-21	SRK6_BRAOE	ATP-binding;Glycoprotein;Kinase;Membrane;Nucleotide-binding;Receptor;Self-incompatibility;Serine/threonine-proteinkinase;Signal;Transferase;Transmembrane,Putative serine/threonine-protein kinase receptor precursor (EC 2.7.1.37) (S-receptor kinase) (SRK).	2e-158	GO_ID:16402	TAIR|gene:2125461 SPTR:Q9ZR08 symbol:AT4G03230.1 [GO:0016301 "kinase activity" evidence=ISS] InterPro:IPR000719 InterPro:IPR008271 Pfam:PF00069 Prosite:PS00108 InterPro:IPR000742 InterPro:IPR006210 InterPro:IPR003609 InterPro:IPR000858 InterPro:IPR001480 Pfam:PF01453 SMART:SM00181 ProDom:PD000001 PROSITE:PS50011 PROSITE:PS50026 HSSP:Q62838 PROSITE:PS50948 SMART:SM00473 Pfam:PF00954 SMART:SM00108 …	0
chr3.CM0152.8	1.7.8.19	WAAY, rfaY lipopolysaccharide core biosynthesis protein RFAY [EC:2.7.-.-] [COG:COG0515]	ath:At5g02290	T1E22.50; protein kinase, putative [EC:2.7.1.37] [KO:K00870]	1e-49	YJL095w	COG0515	9e-21	SRK6_BRAOE	ATP-binding;Glycoprotein;Kinase;Membrane;Nucleotide-binding;Receptor;Self-incompatibility;Serine/threonine-proteinkinase;Signal;Transferase;Transmembrane,Putative serine/threonine-protein kinase receptor precursor (EC 2.7.1.37) (S-receptor kinase) (SRK).	2e-158	GO_ID:16402	TAIR|gene:2125461 SPTR:Q9ZR08 symbol:AT4G03230.1 [GO:0016301 "kinase activity" evidence=ISS] InterPro:IPR000719 InterPro:IPR008271 Pfam:PF00069 Prosite:PS00108 InterPro:IPR000742 InterPro:IPR006210 InterPro:IPR003609 InterPro:IPR000858 InterPro:IPR001480 Pfam:PF01453 SMART:SM00181 ProDom:PD000001 PROSITE:PS50011 PROSITE:PS50026 HSSP:Q62838 PROSITE:PS50948 SMART:SM00473 Pfam:PF00954 SMART:SM00108 …	0
chr3.CM0152.8	1.1.17.19	E2.7.1.- [EC:2.7.1.-] [COG:COG0515 COG1493]	ath:At5g02290	T1E22.50; protein kinase, putative [EC:2.7.1.37] [KO:K00870]	1e-49	YJL095w	COG0515	9e-21	SRK6_BRAOE	ATP-binding;Glycoprotein;Kinase;Membrane;Nucleotide-binding;Receptor;Self-incompatibility;Serine/threonine-proteinkinase;Signal;Transferase;Transmembrane,Putative serine/threonine-protein kinase receptor precursor (EC 2.7.1.37) (S-receptor kinase) (SRK).	2e-158	GO_ID:16402	TAIR|gene:2125461 SPTR:Q9ZR08 symbol:AT4G03230.1 [GO:0016301 "kinase activity" evidence=ISS] InterPro:IPR000719 InterPro:IPR008271 Pfam:PF00069 Prosite:PS00108 InterPro:IPR000742 InterPro:IPR006210 InterPro:IPR003609 InterPro:IPR000858 InterPro:IPR001480 Pfam:PF01453 SMART:SM00181 ProDom:PD000001 PROSITE:PS50011 PROSITE:PS50026 HSSP:Q62838 PROSITE:PS50948 SMART:SM00473 Pfam:PF00954 SMART:SM00108 …	0
chr3.CM0152.8	3.3.10.117	BMPR1 bone morphogenetic protein receptor, type I [EC:2.7.1.37]	ath:At5g02290	T1E22.50; protein kinase, putative [EC:2.7.1.37] [KO:K00870]	1e-49	YJL095w	COG0515	9e-21	SRK6_BRAOE	ATP-binding;Glycoprotein;Kinase;Membrane;Nucleotide-binding;Receptor;Self-incompatibility;Serine/threonine-proteinkinase;Signal;Transferase;Transmembrane,Putative serine/threonine-protein kinase receptor precursor (EC 2.7.1.37) (S-receptor kinase) (SRK).	2e-158	GO_ID:16402	TAIR|gene:2125461 SPTR:Q9ZR08 symbol:AT4G03230.1 [GO:0016301 "kinase activity" evidence=ISS] InterPro:IPR000719 InterPro:IPR008271 Pfam:PF00069 Prosite:PS00108 InterPro:IPR000742 InterPro:IPR006210 InterPro:IPR003609 InterPro:IPR000858 InterPro:IPR001480 Pfam:PF01453 SMART:SM00181 ProDom:PD000001 PROSITE:PS50011 PROSITE:PS50026 HSSP:Q62838 PROSITE:PS50948 SMART:SM00473 Pfam:PF00954 SMART:SM00108 …	0
chr3.CM0152.8	1.11.16.8	E2.7.1.- [EC:2.7.1.-] [COG:COG0515 COG1493]	ath:At5g02290	T1E22.50; protein kinase, putative [EC:2.7.1.37] [KO:K00870]	1e-49	YJL095w	COG0515	9e-21	SRK6_BRAOE	ATP-binding;Glycoprotein;Kinase;Membrane;Nucleotide-binding;Receptor;Self-incompatibility;Serine/threonine-proteinkinase;Signal;Transferase;Transmembrane,Putative serine/threonine-protein kinase receptor precursor (EC 2.7.1.37) (S-receptor kinase) (SRK).	2e-158	GO_ID:16402	TAIR|gene:2125461 SPTR:Q9ZR08 symbol:AT4G03230.1 [GO:0016301 "kinase activity" evidence=ISS] InterPro:IPR000719 InterPro:IPR008271 Pfam:PF00069 Prosite:PS00108 InterPro:IPR000742 InterPro:IPR006210 InterPro:IPR003609 InterPro:IPR000858 InterPro:IPR001480 Pfam:PF01453 SMART:SM00181 ProDom:PD000001 PROSITE:PS50011 PROSITE:PS50026 HSSP:Q62838 PROSITE:PS50948 SMART:SM00473 Pfam:PF00954 SMART:SM00108 …	0
chr3.CM0152.8	4.2.4	Cell cycle [CLASS:04110] [PATH:hsa04110] [COG:COG0515]	ath:At5g02290	T1E22.50; protein kinase, putative [EC:2.7.1.37] [KO:K00870]	1e-49	YJL095w	COG0515	9e-21	SRK6_BRAOE	ATP-binding;Glycoprotein;Kinase;Membrane;Nucleotide-binding;Receptor;Self-incompatibility;Serine/threonine-proteinkinase;Signal;Transferase;Transmembrane,Putative serine/threonine-protein kinase receptor precursor (EC 2.7.1.37) (S-receptor kinase) (SRK).	2e-158	GO_ID:16402	TAIR|gene:2125461 SPTR:Q9ZR08 symbol:AT4G03230.1 [GO:0016301 "kinase activity" evidence=ISS] InterPro:IPR000719 InterPro:IPR008271 Pfam:PF00069 Prosite:PS00108 InterPro:IPR000742 InterPro:IPR006210 InterPro:IPR003609 InterPro:IPR000858 InterPro:IPR001480 Pfam:PF01453 SMART:SM00181 ProDom:PD000001 PROSITE:PS50011 PROSITE:PS50026 HSSP:Q62838 PROSITE:PS50948 SMART:SM00473 Pfam:PF00954 SMART:SM00108 …	0
chr3.CM0152.8	3.2.2.1	Protein kinase [EC:2.7.1.37]	ath:At5g02290	T1E22.50; protein kinase, putative [EC:2.7.1.37] [KO:K00870]	1e-49	YJL095w	COG0515	9e-21	SRK6_BRAOE	ATP-binding;Glycoprotein;Kinase;Membrane;Nucleotide-binding;Receptor;Self-incompatibility;Serine/threonine-proteinkinase;Signal;Transferase;Transmembrane,Putative serine/threonine-protein kinase receptor precursor (EC 2.7.1.37) (S-receptor kinase) (SRK).	2e-158	GO_ID:16402	TAIR|gene:2125461 SPTR:Q9ZR08 symbol:AT4G03230.1 [GO:0016301 "kinase activity" evidence=ISS] InterPro:IPR000719 InterPro:IPR008271 Pfam:PF00069 Prosite:PS00108 InterPro:IPR000742 InterPro:IPR006210 InterPro:IPR003609 InterPro:IPR000858 InterPro:IPR001480 Pfam:PF01453 SMART:SM00181 ProDom:PD000001 PROSITE:PS50011 PROSITE:PS50026 HSSP:Q62838 PROSITE:PS50948 SMART:SM00473 Pfam:PF00954 SMART:SM00108 …	0
chr2.CM0373.8	1.9.4.15	E2.7.1.- [EC:2.7.1.-] [COG:COG0515 COG1493]	ath:At5g02290	T1E22.50; protein kinase, putative [EC:2.7.1.37] [KO:K00870]	1e-52	YJL095w	COG0515	1e-15	BAK1_ARATH	ATP-binding;Glycoprotein;Kinase;Leucine-richrepeat;Membrane;Nucleotide-binding;Phosphorylation;Repeat;Serine/threonine-proteinkinase;Signal;Transferase;Transmembrane,BRASSINOSTEROID INSENSITIVE 1-associated receptor kinase 1 precursor (EC 2.7.1.37) (BRI1-associated receptor kinase 1) (Somatic embryogenesis receptor-like kinase 3).	5e-65	GO_ID:2020	TAIR|gene:2091510 SPTR:Q9LIC9 symbol:AT3G13690.1 [GO:0008372 "cellular component unknown" evidence=ND] [GO:0016301 "kinase activity" evidence=ISS] InterPro:IPR000719 Pfam:PF00069 InterPro:IPR008266 ProDom:PD000001 PROSITE:PS50011 PROSITE:PS00109 HSSP:P36897 EMBL:AP001307 SPTR:Q9LIC9	0
chr2.CM0373.8	1.7.8.19	WAAY, rfaY lipopolysaccharide core biosynthesis protein RFAY [EC:2.7.-.-] [COG:COG0515]	ath:At5g02290	T1E22.50; protein kinase, putative [EC:2.7.1.37] [KO:K00870]	1e-52	YJL095w	COG0515	1e-15	BAK1_ARATH	ATP-binding;Glycoprotein;Kinase;Leucine-richrepeat;Membrane;Nucleotide-binding;Phosphorylation;Repeat;Serine/threonine-proteinkinase;Signal;Transferase;Transmembrane,BRASSINOSTEROID INSENSITIVE 1-associated receptor kinase 1 precursor (EC 2.7.1.37) (BRI1-associated receptor kinase 1) (Somatic embryogenesis receptor-like kinase 3).	5e-65	GO_ID:2020	TAIR|gene:2091510 SPTR:Q9LIC9 symbol:AT3G13690.1 [GO:0008372 "cellular component unknown" evidence=ND] [GO:0016301 "kinase activity" evidence=ISS] InterPro:IPR000719 Pfam:PF00069 InterPro:IPR008266 ProDom:PD000001 PROSITE:PS50011 PROSITE:PS00109 HSSP:P36897 EMBL:AP001307 SPTR:Q9LIC9	0
chr2.CM0373.8	1.1.17.19	E2.7.1.- [EC:2.7.1.-] [COG:COG0515 COG1493]	ath:At5g02290	T1E22.50; protein kinase, putative [EC:2.7.1.37] [KO:K00870]	1e-52	YJL095w	COG0515	1e-15	BAK1_ARATH	ATP-binding;Glycoprotein;Kinase;Leucine-richrepeat;Membrane;Nucleotide-binding;Phosphorylation;Repeat;Serine/threonine-proteinkinase;Signal;Transferase;Transmembrane,BRASSINOSTEROID INSENSITIVE 1-associated receptor kinase 1 precursor (EC 2.7.1.37) (BRI1-associated receptor kinase 1) (Somatic embryogenesis receptor-like kinase 3).	5e-65	GO_ID:2020	TAIR|gene:2091510 SPTR:Q9LIC9 symbol:AT3G13690.1 [GO:0008372 "cellular component unknown" evidence=ND] [GO:0016301 "kinase activity" evidence=ISS] InterPro:IPR000719 Pfam:PF00069 InterPro:IPR008266 ProDom:PD000001 PROSITE:PS50011 PROSITE:PS00109 HSSP:P36897 EMBL:AP001307 SPTR:Q9LIC9	0
chr2.CM0373.8	3.3.10.117	BMPR1 bone morphogenetic protein receptor, type I [EC:2.7.1.37]	ath:At5g02290	T1E22.50; protein kinase, putative [EC:2.7.1.37] [KO:K00870]	1e-52	YJL095w	COG0515	1e-15	BAK1_ARATH	ATP-binding;Glycoprotein;Kinase;Leucine-richrepeat;Membrane;Nucleotide-binding;Phosphorylation;Repeat;Serine/threonine-proteinkinase;Signal;Transferase;Transmembrane,BRASSINOSTEROID INSENSITIVE 1-associated receptor kinase 1 precursor (EC 2.7.1.37) (BRI1-associated receptor kinase 1) (Somatic embryogenesis receptor-like kinase 3).	5e-65	GO_ID:2020	TAIR|gene:2091510 SPTR:Q9LIC9 symbol:AT3G13690.1 [GO:0008372 "cellular component unknown" evidence=ND] [GO:0016301 "kinase activity" evidence=ISS] InterPro:IPR000719 Pfam:PF00069 InterPro:IPR008266 ProDom:PD000001 PROSITE:PS50011 PROSITE:PS00109 HSSP:P36897 EMBL:AP001307 SPTR:Q9LIC9	0
chr2.CM0373.8	1.11.16.8	E2.7.1.- [EC:2.7.1.-] [COG:COG0515 COG1493]	ath:At5g02290	T1E22.50; protein kinase, putative [EC:2.7.1.37] [KO:K00870]	1e-52	YJL095w	COG0515	1e-15	BAK1_ARATH	ATP-binding;Glycoprotein;Kinase;Leucine-richrepeat;Membrane;Nucleotide-binding;Phosphorylation;Repeat;Serine/threonine-proteinkinase;Signal;Transferase;Transmembrane,BRASSINOSTEROID INSENSITIVE 1-associated receptor kinase 1 precursor (EC 2.7.1.37) (BRI1-associated receptor kinase 1) (Somatic embryogenesis receptor-like kinase 3).	5e-65	GO_ID:2020	TAIR|gene:2091510 SPTR:Q9LIC9 symbol:AT3G13690.1 [GO:0008372 "cellular component unknown" evidence=ND] [GO:0016301 "kinase activity" evidence=ISS] InterPro:IPR000719 Pfam:PF00069 InterPro:IPR008266 ProDom:PD000001 PROSITE:PS50011 PROSITE:PS00109 HSSP:P36897 EMBL:AP001307 SPTR:Q9LIC9	0
chr2.CM0373.8	4.2.4	Cell cycle [CLASS:04110] [PATH:hsa04110] [COG:COG0515]	ath:At5g02290	T1E22.50; protein kinase, putative [EC:2.7.1.37] [KO:K00870]	1e-52	YJL095w	COG0515	1e-15	BAK1_ARATH	ATP-binding;Glycoprotein;Kinase;Leucine-richrepeat;Membrane;Nucleotide-binding;Phosphorylation;Repeat;Serine/threonine-proteinkinase;Signal;Transferase;Transmembrane,BRASSINOSTEROID INSENSITIVE 1-associated receptor kinase 1 precursor (EC 2.7.1.37) (BRI1-associated receptor kinase 1) (Somatic embryogenesis receptor-like kinase 3).	5e-65	GO_ID:2020	TAIR|gene:2091510 SPTR:Q9LIC9 symbol:AT3G13690.1 [GO:0008372 "cellular component unknown" evidence=ND] [GO:0016301 "kinase activity" evidence=ISS] InterPro:IPR000719 Pfam:PF00069 InterPro:IPR008266 ProDom:PD000001 PROSITE:PS50011 PROSITE:PS00109 HSSP:P36897 EMBL:AP001307 SPTR:Q9LIC9	0
chr2.CM0373.8	3.2.2.1	Protein kinase [EC:2.7.1.37]	ath:At5g02290	T1E22.50; protein kinase, putative [EC:2.7.1.37] [KO:K00870]	1e-52	YJL095w	COG0515	1e-15	BAK1_ARATH	ATP-binding;Glycoprotein;Kinase;Leucine-richrepeat;Membrane;Nucleotide-binding;Phosphorylation;Repeat;Serine/threonine-proteinkinase;Signal;Transferase;Transmembrane,BRASSINOSTEROID INSENSITIVE 1-associated receptor kinase 1 precursor (EC 2.7.1.37) (BRI1-associated receptor kinase 1) (Somatic embryogenesis receptor-like kinase 3).	5e-65	GO_ID:2020	TAIR|gene:2091510 SPTR:Q9LIC9 symbol:AT3G13690.1 [GO:0008372 "cellular component unknown" evidence=ND] [GO:0016301 "kinase activity" evidence=ISS] InterPro:IPR000719 Pfam:PF00069 InterPro:IPR008266 ProDom:PD000001 PROSITE:PS50011 PROSITE:PS00109 HSSP:P36897 EMBL:AP001307 SPTR:Q9LIC9	0
Ljwgs_008026.1	99.1.2.197	COG0666	hsa:54101	RIPK4, ANKRD3; receptor-interacting serine-threonine kinase 4 [EC:2.7.1.37] [KO:K00870]	8e-23	TP0835	COG0666	2e-15	ANK2_HUMAN	Alternativesplicing;ANKrepeat;Cytoskeleton;Diseasemutation;LongQTsyndrome;Phosphorylation;Repeat,Ankyrin-2 (Brain ankyrin) (Ankyrin B) (Ankyrin, nonerythroid).	3e-31	GO_ID:36258	UNIPROT|Q01484 SPTR:Q01484 symbol:ANK2_HUMAN "Splice Isoform 1 of Ankyrin-2" [GO:0005200 "structural constituent of cytoskeleton" evidence=NR] [GO:0015629 "actin cytoskeleton" evidence=NR] [GO:0016020 "membrane" evidence=NR] EMBL:X56958 InterPro:IPR002110 Pfam:PF00023 Interpro:IPR000488 PRINTS:PR01415 SMART:SM00248 PROSITE:PS50297 PROSITE:PS50088 InterPro:IPR011029 Pfam:PF00531 PROSITE:PS50017 SM…	1e-31
Ljwgs_008026.1	99.1.4.954	GO_ID:36258	hsa:54101	RIPK4, ANKRD3; receptor-interacting serine-threonine kinase 4 [EC:2.7.1.37] [KO:K00870]	8e-23	TP0835	COG0666	2e-15	ANK2_HUMAN	Alternativesplicing;ANKrepeat;Cytoskeleton;Diseasemutation;LongQTsyndrome;Phosphorylation;Repeat,Ankyrin-2 (Brain ankyrin) (Ankyrin B) (Ankyrin, nonerythroid).	3e-31	GO_ID:36258	UNIPROT|Q01484 SPTR:Q01484 symbol:ANK2_HUMAN "Splice Isoform 1 of Ankyrin-2" [GO:0005200 "structural constituent of cytoskeleton" evidence=NR] [GO:0015629 "actin cytoskeleton" evidence=NR] [GO:0016020 "membrane" evidence=NR] EMBL:X56958 InterPro:IPR002110 Pfam:PF00023 Interpro:IPR000488 PRINTS:PR01415 SMART:SM00248 PROSITE:PS50297 PROSITE:PS50088 InterPro:IPR011029 Pfam:PF00531 PROSITE:PS50017 SM…	1e-31
Ljwgs_008026.1	99.1.1.97	KO:K00870	hsa:54101	RIPK4, ANKRD3; receptor-interacting serine-threonine kinase 4 [EC:2.7.1.37] [KO:K00870]	8e-23	TP0835	COG0666	2e-15	ANK2_HUMAN	Alternativesplicing;ANKrepeat;Cytoskeleton;Diseasemutation;LongQTsyndrome;Phosphorylation;Repeat,Ankyrin-2 (Brain ankyrin) (Ankyrin B) (Ankyrin, nonerythroid).	3e-31	GO_ID:36258	UNIPROT|Q01484 SPTR:Q01484 symbol:ANK2_HUMAN "Splice Isoform 1 of Ankyrin-2" [GO:0005200 "structural constituent of cytoskeleton" evidence=NR] [GO:0015629 "actin cytoskeleton" evidence=NR] [GO:0016020 "membrane" evidence=NR] EMBL:X56958 InterPro:IPR002110 Pfam:PF00023 Interpro:IPR000488 PRINTS:PR01415 SMART:SM00248 PROSITE:PS50297 PROSITE:PS50088 InterPro:IPR011029 Pfam:PF00531 PROSITE:PS50017 SM…	1e-31
Ljwgs_008026.1	99.1.3.2.1811	ANK2_HUMAN	hsa:54101	RIPK4, ANKRD3; receptor-interacting serine-threonine kinase 4 [EC:2.7.1.37] [KO:K00870]	8e-23	TP0835	COG0666	2e-15	ANK2_HUMAN	Alternativesplicing;ANKrepeat;Cytoskeleton;Diseasemutation;LongQTsyndrome;Phosphorylation;Repeat,Ankyrin-2 (Brain ankyrin) (Ankyrin B) (Ankyrin, nonerythroid).	3e-31	GO_ID:36258	UNIPROT|Q01484 SPTR:Q01484 symbol:ANK2_HUMAN "Splice Isoform 1 of Ankyrin-2" [GO:0005200 "structural constituent of cytoskeleton" evidence=NR] [GO:0015629 "actin cytoskeleton" evidence=NR] [GO:0016020 "membrane" evidence=NR] EMBL:X56958 InterPro:IPR002110 Pfam:PF00023 Interpro:IPR000488 PRINTS:PR01415 SMART:SM00248 PROSITE:PS50297 PROSITE:PS50088 InterPro:IPR011029 Pfam:PF00531 PROSITE:PS50017 SM…	1e-31
chr4.CM0244.83	1.9.4.15	E2.7.1.- [EC:2.7.1.-] [COG:COG0515 COG1493]	ath:At5g02290	T1E22.50; protein kinase, putative [EC:2.7.1.37] [KO:K00870]	2e-41	YMR001c	COG0515	1e-17	SRK6_BRAOE	ATP-binding;Glycoprotein;Kinase;Membrane;Nucleotide-binding;Receptor;Self-incompatibility;Serine/threonine-proteinkinase;Signal;Transferase;Transmembrane,Putative serine/threonine-protein kinase receptor precursor (EC 2.7.1.37) (S-receptor kinase) (SRK).	9e-63	GO_ID:18658	TAIR|gene:2026784 SPTR:Q9CAL2 symbol:AT1G70530.1 [GO:0016301 "kinase activity" evidence=ISS] InterPro:IPR000719 InterPro:IPR008271 Pfam:PF00069 Prosite:PS00108 InterPro:IPR002902 Prosite:PS00107 Pfam:PF01657 ProDom:PD000001 PROSITE:PS50011 HSSP:P06239 EMBL:AC010796 PIR:C96729 SPTR:Q9CAL2	1e-69
chr4.CM0244.83	1.7.8.19	WAAY, rfaY lipopolysaccharide core biosynthesis protein RFAY [EC:2.7.-.-] [COG:COG0515]	ath:At5g02290	T1E22.50; protein kinase, putative [EC:2.7.1.37] [KO:K00870]	2e-41	YMR001c	COG0515	1e-17	SRK6_BRAOE	ATP-binding;Glycoprotein;Kinase;Membrane;Nucleotide-binding;Receptor;Self-incompatibility;Serine/threonine-proteinkinase;Signal;Transferase;Transmembrane,Putative serine/threonine-protein kinase receptor precursor (EC 2.7.1.37) (S-receptor kinase) (SRK).	9e-63	GO_ID:18658	TAIR|gene:2026784 SPTR:Q9CAL2 symbol:AT1G70530.1 [GO:0016301 "kinase activity" evidence=ISS] InterPro:IPR000719 InterPro:IPR008271 Pfam:PF00069 Prosite:PS00108 InterPro:IPR002902 Prosite:PS00107 Pfam:PF01657 ProDom:PD000001 PROSITE:PS50011 HSSP:P06239 EMBL:AC010796 PIR:C96729 SPTR:Q9CAL2	1e-69
chr4.CM0244.83	1.1.17.19	E2.7.1.- [EC:2.7.1.-] [COG:COG0515 COG1493]	ath:At5g02290	T1E22.50; protein kinase, putative [EC:2.7.1.37] [KO:K00870]	2e-41	YMR001c	COG0515	1e-17	SRK6_BRAOE	ATP-binding;Glycoprotein;Kinase;Membrane;Nucleotide-binding;Receptor;Self-incompatibility;Serine/threonine-proteinkinase;Signal;Transferase;Transmembrane,Putative serine/threonine-protein kinase receptor precursor (EC 2.7.1.37) (S-receptor kinase) (SRK).	9e-63	GO_ID:18658	TAIR|gene:2026784 SPTR:Q9CAL2 symbol:AT1G70530.1 [GO:0016301 "kinase activity" evidence=ISS] InterPro:IPR000719 InterPro:IPR008271 Pfam:PF00069 Prosite:PS00108 InterPro:IPR002902 Prosite:PS00107 Pfam:PF01657 ProDom:PD000001 PROSITE:PS50011 HSSP:P06239 EMBL:AC010796 PIR:C96729 SPTR:Q9CAL2	1e-69
chr4.CM0244.83	3.3.10.117	BMPR1 bone morphogenetic protein receptor, type I [EC:2.7.1.37]	ath:At5g02290	T1E22.50; protein kinase, putative [EC:2.7.1.37] [KO:K00870]	2e-41	YMR001c	COG0515	1e-17	SRK6_BRAOE	ATP-binding;Glycoprotein;Kinase;Membrane;Nucleotide-binding;Receptor;Self-incompatibility;Serine/threonine-proteinkinase;Signal;Transferase;Transmembrane,Putative serine/threonine-protein kinase receptor precursor (EC 2.7.1.37) (S-receptor kinase) (SRK).	9e-63	GO_ID:18658	TAIR|gene:2026784 SPTR:Q9CAL2 symbol:AT1G70530.1 [GO:0016301 "kinase activity" evidence=ISS] InterPro:IPR000719 InterPro:IPR008271 Pfam:PF00069 Prosite:PS00108 InterPro:IPR002902 Prosite:PS00107 Pfam:PF01657 ProDom:PD000001 PROSITE:PS50011 HSSP:P06239 EMBL:AC010796 PIR:C96729 SPTR:Q9CAL2	1e-69
chr4.CM0244.83	1.11.16.8	E2.7.1.- [EC:2.7.1.-] [COG:COG0515 COG1493]	ath:At5g02290	T1E22.50; protein kinase, putative [EC:2.7.1.37] [KO:K00870]	2e-41	YMR001c	COG0515	1e-17	SRK6_BRAOE	ATP-binding;Glycoprotein;Kinase;Membrane;Nucleotide-binding;Receptor;Self-incompatibility;Serine/threonine-proteinkinase;Signal;Transferase;Transmembrane,Putative serine/threonine-protein kinase receptor precursor (EC 2.7.1.37) (S-receptor kinase) (SRK).	9e-63	GO_ID:18658	TAIR|gene:2026784 SPTR:Q9CAL2 symbol:AT1G70530.1 [GO:0016301 "kinase activity" evidence=ISS] InterPro:IPR000719 InterPro:IPR008271 Pfam:PF00069 Prosite:PS00108 InterPro:IPR002902 Prosite:PS00107 Pfam:PF01657 ProDom:PD000001 PROSITE:PS50011 HSSP:P06239 EMBL:AC010796 PIR:C96729 SPTR:Q9CAL2	1e-69
chr4.CM0244.83	4.2.4	Cell cycle [CLASS:04110] [PATH:hsa04110] [COG:COG0515]	ath:At5g02290	T1E22.50; protein kinase, putative [EC:2.7.1.37] [KO:K00870]	2e-41	YMR001c	COG0515	1e-17	SRK6_BRAOE	ATP-binding;Glycoprotein;Kinase;Membrane;Nucleotide-binding;Receptor;Self-incompatibility;Serine/threonine-proteinkinase;Signal;Transferase;Transmembrane,Putative serine/threonine-protein kinase receptor precursor (EC 2.7.1.37) (S-receptor kinase) (SRK).	9e-63	GO_ID:18658	TAIR|gene:2026784 SPTR:Q9CAL2 symbol:AT1G70530.1 [GO:0016301 "kinase activity" evidence=ISS] InterPro:IPR000719 InterPro:IPR008271 Pfam:PF00069 Prosite:PS00108 InterPro:IPR002902 Prosite:PS00107 Pfam:PF01657 ProDom:PD000001 PROSITE:PS50011 HSSP:P06239 EMBL:AC010796 PIR:C96729 SPTR:Q9CAL2	1e-69
chr4.CM0244.83	3.2.2.1	Protein kinase [EC:2.7.1.37]	ath:At5g02290	T1E22.50; protein kinase, putative [EC:2.7.1.37] [KO:K00870]	2e-41	YMR001c	COG0515	1e-17	SRK6_BRAOE	ATP-binding;Glycoprotein;Kinase;Membrane;Nucleotide-binding;Receptor;Self-incompatibility;Serine/threonine-proteinkinase;Signal;Transferase;Transmembrane,Putative serine/threonine-protein kinase receptor precursor (EC 2.7.1.37) (S-receptor kinase) (SRK).	9e-63	GO_ID:18658	TAIR|gene:2026784 SPTR:Q9CAL2 symbol:AT1G70530.1 [GO:0016301 "kinase activity" evidence=ISS] InterPro:IPR000719 InterPro:IPR008271 Pfam:PF00069 Prosite:PS00108 InterPro:IPR002902 Prosite:PS00107 Pfam:PF01657 ProDom:PD000001 PROSITE:PS50011 HSSP:P06239 EMBL:AC010796 PIR:C96729 SPTR:Q9CAL2	1e-69
Ljwgs_014231.1	99.1.3.2.90	RB6I2_HUMAN	cal:orf19.2684	SLK192; conserved coiled-coil protein [EC:2.7.1.37] [KO:K00870]	8e-10				RB6I2_HUMAN	Alternativesplicing;Chromosomaltranslocation;Coiledcoil;Proteintransport;Transport,RAB6 interacting protein 2 (ERC protein 1).	3e-13	GO_ID:21151	UNIPROT|Q8IUD2 SPTR:Q8IUD2 symbol:RB6I2_HUMAN "Splice Isoform 1 of RAB6 interacting protein 2" [GO:0003677 "DNA binding" evidence=IGI] [GO:0005515 "protein binding" evidence=IPI] [GO:0043522 "leucine zipper domain binding" evidence=NAS] [GO:0006355 "regulation of transcription, DNA-dependent" evidence=NAS] [GO:0007252 "I-kappaB phosphorylation" evidence=IGI] [GO:0007275 "development" evidence=NAS…	1e-13
Ljwgs_014231.1	99.1.4.984	GO_ID:21151	cal:orf19.2684	SLK192; conserved coiled-coil protein [EC:2.7.1.37] [KO:K00870]	8e-10				RB6I2_HUMAN	Alternativesplicing;Chromosomaltranslocation;Coiledcoil;Proteintransport;Transport,RAB6 interacting protein 2 (ERC protein 1).	3e-13	GO_ID:21151	UNIPROT|Q8IUD2 SPTR:Q8IUD2 symbol:RB6I2_HUMAN "Splice Isoform 1 of RAB6 interacting protein 2" [GO:0003677 "DNA binding" evidence=IGI] [GO:0005515 "protein binding" evidence=IPI] [GO:0043522 "leucine zipper domain binding" evidence=NAS] [GO:0006355 "regulation of transcription, DNA-dependent" evidence=NAS] [GO:0007252 "I-kappaB phosphorylation" evidence=IGI] [GO:0007275 "development" evidence=NAS…	1e-13
Ljwgs_014231.1	99.1.1.97	KO:K00870	cal:orf19.2684	SLK192; conserved coiled-coil protein [EC:2.7.1.37] [KO:K00870]	8e-10				RB6I2_HUMAN	Alternativesplicing;Chromosomaltranslocation;Coiledcoil;Proteintransport;Transport,RAB6 interacting protein 2 (ERC protein 1).	3e-13	GO_ID:21151	UNIPROT|Q8IUD2 SPTR:Q8IUD2 symbol:RB6I2_HUMAN "Splice Isoform 1 of RAB6 interacting protein 2" [GO:0003677 "DNA binding" evidence=IGI] [GO:0005515 "protein binding" evidence=IPI] [GO:0043522 "leucine zipper domain binding" evidence=NAS] [GO:0006355 "regulation of transcription, DNA-dependent" evidence=NAS] [GO:0007252 "I-kappaB phosphorylation" evidence=IGI] [GO:0007275 "development" evidence=NAS…	1e-13
chr2.CM0008.63.1	1.9.4.15	E2.7.1.- [EC:2.7.1.-] [COG:COG0515 COG1493]	ath:At5g02290	T1E22.50; protein kinase, putative [EC:2.7.1.37] [KO:K00870]	2e-36	YNL298w_2	COG0515	3e-19	RLCK7_ARATH	ATP-binding;Hypotheticalprotein;Kinase;Nucleotide-binding;Serine/threonine-proteinkinase;Transferase,Putative serine/threonine-protein kinase RLCKVII (EC 2.7.1.37).	8e-46	GO_ID:53934	TAIR|gene:2050986 SPTR:O22808 symbol:AT2G33580.1 [GO:0016301 "kinase activity" evidence=ISS] InterPro:IPR000719 Pfam:PF00069 InterPro:IPR002482 Pfam:PF01476 ProDom:PD000001 PROSITE:PS50011 EMBL:AC002332 EMBL:AF370600 PIR:C84747 SPTR:O22808	7e-54
chr2.CM0008.63.1	1.7.8.19	WAAY, rfaY lipopolysaccharide core biosynthesis protein RFAY [EC:2.7.-.-] [COG:COG0515]	ath:At5g02290	T1E22.50; protein kinase, putative [EC:2.7.1.37] [KO:K00870]	2e-36	YNL298w_2	COG0515	3e-19	RLCK7_ARATH	ATP-binding;Hypotheticalprotein;Kinase;Nucleotide-binding;Serine/threonine-proteinkinase;Transferase,Putative serine/threonine-protein kinase RLCKVII (EC 2.7.1.37).	8e-46	GO_ID:53934	TAIR|gene:2050986 SPTR:O22808 symbol:AT2G33580.1 [GO:0016301 "kinase activity" evidence=ISS] InterPro:IPR000719 Pfam:PF00069 InterPro:IPR002482 Pfam:PF01476 ProDom:PD000001 PROSITE:PS50011 EMBL:AC002332 EMBL:AF370600 PIR:C84747 SPTR:O22808	7e-54
chr2.CM0008.63.1	1.1.17.19	E2.7.1.- [EC:2.7.1.-] [COG:COG0515 COG1493]	ath:At5g02290	T1E22.50; protein kinase, putative [EC:2.7.1.37] [KO:K00870]	2e-36	YNL298w_2	COG0515	3e-19	RLCK7_ARATH	ATP-binding;Hypotheticalprotein;Kinase;Nucleotide-binding;Serine/threonine-proteinkinase;Transferase,Putative serine/threonine-protein kinase RLCKVII (EC 2.7.1.37).	8e-46	GO_ID:53934	TAIR|gene:2050986 SPTR:O22808 symbol:AT2G33580.1 [GO:0016301 "kinase activity" evidence=ISS] InterPro:IPR000719 Pfam:PF00069 InterPro:IPR002482 Pfam:PF01476 ProDom:PD000001 PROSITE:PS50011 EMBL:AC002332 EMBL:AF370600 PIR:C84747 SPTR:O22808	7e-54
chr2.CM0008.63.1	3.3.10.117	BMPR1 bone morphogenetic protein receptor, type I [EC:2.7.1.37]	ath:At5g02290	T1E22.50; protein kinase, putative [EC:2.7.1.37] [KO:K00870]	2e-36	YNL298w_2	COG0515	3e-19	RLCK7_ARATH	ATP-binding;Hypotheticalprotein;Kinase;Nucleotide-binding;Serine/threonine-proteinkinase;Transferase,Putative serine/threonine-protein kinase RLCKVII (EC 2.7.1.37).	8e-46	GO_ID:53934	TAIR|gene:2050986 SPTR:O22808 symbol:AT2G33580.1 [GO:0016301 "kinase activity" evidence=ISS] InterPro:IPR000719 Pfam:PF00069 InterPro:IPR002482 Pfam:PF01476 ProDom:PD000001 PROSITE:PS50011 EMBL:AC002332 EMBL:AF370600 PIR:C84747 SPTR:O22808	7e-54
chr2.CM0008.63.1	1.11.16.8	E2.7.1.- [EC:2.7.1.-] [COG:COG0515 COG1493]	ath:At5g02290	T1E22.50; protein kinase, putative [EC:2.7.1.37] [KO:K00870]	2e-36	YNL298w_2	COG0515	3e-19	RLCK7_ARATH	ATP-binding;Hypotheticalprotein;Kinase;Nucleotide-binding;Serine/threonine-proteinkinase;Transferase,Putative serine/threonine-protein kinase RLCKVII (EC 2.7.1.37).	8e-46	GO_ID:53934	TAIR|gene:2050986 SPTR:O22808 symbol:AT2G33580.1 [GO:0016301 "kinase activity" evidence=ISS] InterPro:IPR000719 Pfam:PF00069 InterPro:IPR002482 Pfam:PF01476 ProDom:PD000001 PROSITE:PS50011 EMBL:AC002332 EMBL:AF370600 PIR:C84747 SPTR:O22808	7e-54
chr2.CM0008.63.1	4.2.4	Cell cycle [CLASS:04110] [PATH:hsa04110] [COG:COG0515]	ath:At5g02290	T1E22.50; protein kinase, putative [EC:2.7.1.37] [KO:K00870]	2e-36	YNL298w_2	COG0515	3e-19	RLCK7_ARATH	ATP-binding;Hypotheticalprotein;Kinase;Nucleotide-binding;Serine/threonine-proteinkinase;Transferase,Putative serine/threonine-protein kinase RLCKVII (EC 2.7.1.37).	8e-46	GO_ID:53934	TAIR|gene:2050986 SPTR:O22808 symbol:AT2G33580.1 [GO:0016301 "kinase activity" evidence=ISS] InterPro:IPR000719 Pfam:PF00069 InterPro:IPR002482 Pfam:PF01476 ProDom:PD000001 PROSITE:PS50011 EMBL:AC002332 EMBL:AF370600 PIR:C84747 SPTR:O22808	7e-54
chr2.CM0008.63.1	3.2.2.1	Protein kinase [EC:2.7.1.37]	ath:At5g02290	T1E22.50; protein kinase, putative [EC:2.7.1.37] [KO:K00870]	2e-36	YNL298w_2	COG0515	3e-19	RLCK7_ARATH	ATP-binding;Hypotheticalprotein;Kinase;Nucleotide-binding;Serine/threonine-proteinkinase;Transferase,Putative serine/threonine-protein kinase RLCKVII (EC 2.7.1.37).	8e-46	GO_ID:53934	TAIR|gene:2050986 SPTR:O22808 symbol:AT2G33580.1 [GO:0016301 "kinase activity" evidence=ISS] InterPro:IPR000719 Pfam:PF00069 InterPro:IPR002482 Pfam:PF01476 ProDom:PD000001 PROSITE:PS50011 EMBL:AC002332 EMBL:AF370600 PIR:C84747 SPTR:O22808	7e-54
