# Supplementary material for: Dissection of Symbiosis and Organ Development by Integrated Transcriptome Analysis of Lotus japonicus Mutant and Wild-Type Plants
Source: PLoS One. 2009 Aug 7;4(8):e6556. doi: 10.1371/journal.pone.0006556 (PMC2717213; doi:10.1371/journal.pone.0006556)
Supplement: Folder S1 — Inoculation time series (2.84 MB ZIP) [file pone.0006556.s009.zip › S1.INOCULATION TIME SERIES copy/1.1.Stage(s) total transcript analysis/1.1.3/1.1.3.transcription factor.txt]

chr1.TM0523.14	99.1.4.8660	GO_ID:21712							MYBF_ARATH	Activator;DNA-binding;Nuclearprotein;Transcription;Transcriptionregulation,Putative Myb family transcription factor At1g14600.	7e-16	GO_ID:21712	TAIR|gene:2163851 SPTR:Q9FJV5 symbol:AT5G42630.1 [GO:0003700 "transcription factor activity" evidence=ISS] [GO:0045449 "regulation of transcription" evidence=TAS] [GO:0003677 "DNA binding" evidence=ISS] EMBL:AB013391 EMBL:AY048691 HSSP:O49397 InterPro:IPR001005 InterPro:IPR006447 Pfam:PF00249 TIGRFAMs:TIGR01557 SPTR:Q9FJV5	5e-39
chr1.TM0523.14	99.1.3.2.1953	MYBF_ARATH							MYBF_ARATH	Activator;DNA-binding;Nuclearprotein;Transcription;Transcriptionregulation,Putative Myb family transcription factor At1g14600.	7e-16	GO_ID:21712	TAIR|gene:2163851 SPTR:Q9FJV5 symbol:AT5G42630.1 [GO:0003700 "transcription factor activity" evidence=ISS] [GO:0045449 "regulation of transcription" evidence=TAS] [GO:0003677 "DNA binding" evidence=ISS] EMBL:AB013391 EMBL:AY048691 HSSP:O49397 InterPro:IPR001005 InterPro:IPR006447 Pfam:PF00249 TIGRFAMs:TIGR01557 SPTR:Q9FJV5	5e-39
chr4.CM0501.35	99.1.4.1464	GO_ID:15574							MYB86_ARATH	Activator;DNA-binding;Nuclearprotein;Repeat;Transcription;Transcriptionregulation,Transcription factor MYB86 (Myb-related protein 86) (AtMYB86) (Myb homolog 4) (AtMyb4).	1e-36	GO_ID:15574	TAIR|gene:2195527 SPTR:Q9SRB0 symbol:AT1G63910.1 [GO:0003700 "transcription factor activity" evidence=ISS] [GO:0045449 "regulation of transcription" evidence=TAS] [GO:0003677 "DNA binding" evidence=ISS] InterPro:IPR001005 Pfam:PF00249 InterPro:IPR012287 PROSITE:PS50090 SMART:SM00717 HSSP:P06876 PROSITE:PS00037 PROSITE:PS00334 EMBL:AC010852 EMBL:AF214116 EMBL:AY519564 PIR:C96664 SPTR:Q9SRB0	1e-49
chr4.CM0501.35	99.1.3.2.1534	MYB86_ARATH							MYB86_ARATH	Activator;DNA-binding;Nuclearprotein;Repeat;Transcription;Transcriptionregulation,Transcription factor MYB86 (Myb-related protein 86) (AtMYB86) (Myb homolog 4) (AtMyb4).	1e-36	GO_ID:15574	TAIR|gene:2195527 SPTR:Q9SRB0 symbol:AT1G63910.1 [GO:0003700 "transcription factor activity" evidence=ISS] [GO:0045449 "regulation of transcription" evidence=TAS] [GO:0003677 "DNA binding" evidence=ISS] InterPro:IPR001005 Pfam:PF00249 InterPro:IPR012287 PROSITE:PS50090 SMART:SM00717 HSSP:P06876 PROSITE:PS00037 PROSITE:PS00334 EMBL:AC010852 EMBL:AF214116 EMBL:AY519564 PIR:C96664 SPTR:Q9SRB0	1e-49
Ljwgs_006845.1	99.1.4.2876	GO_ID:29848							NSP2_MEDTR	Nodulation;Nuclearprotein;Transcription;Transcriptionregulation,Nodulation signaling pathway 2 protein.	2e-138	GO_ID:29848	TAIR|gene:2132481 SPTR:Q9SUF5 symbol:AT4G08250.1 [GO:0003700 "transcription factor activity" evidence=ISS] [GO:0008372 "cellular component unknown" evidence=ND] [GO:0045449 "regulation of transcription" evidence=TAS] Pfam:PF03514 InterPro:IPR005202 PROSITE:PS50985 EMBL:AL161510 EMBL:AL080252 PIR:T10552 SPTR:Q9SUF5	1e-111
Ljwgs_006845.1	99.1.3.2.32	NSP2_MEDTR							NSP2_MEDTR	Nodulation;Nuclearprotein;Transcription;Transcriptionregulation,Nodulation signaling pathway 2 protein.	2e-138	GO_ID:29848	TAIR|gene:2132481 SPTR:Q9SUF5 symbol:AT4G08250.1 [GO:0003700 "transcription factor activity" evidence=ISS] [GO:0008372 "cellular component unknown" evidence=ND] [GO:0045449 "regulation of transcription" evidence=TAS] Pfam:PF03514 InterPro:IPR005202 PROSITE:PS50985 EMBL:AL161510 EMBL:AL080252 PIR:T10552 SPTR:Q9SUF5	1e-111
chr1.TM0671.14	99.1.3.2.52	SF3_HELAN							SF3_HELAN	LIMdomain;Metal-binding;Repeat;Zinc,Pollen-specific protein SF3.	5e-67	GO_ID:14105	TAIR|gene:2012797 SPTR:Q94JX5 symbol:AT1G10200.1 [GO:0000004 "biological process unknown" evidence=ND] [GO:0008372 "cellular component unknown" evidence=ND] [GO:0003700 "transcription factor activity" evidence=ISS] Pfam:PF00412 InterPro:IPR001781 ProDom:PD000094 PROSITE:PS00478 PROSITE:PS50023 SMART:SM00132 HSSP:P04006 EMBL:AF370569 EMBL:AY085377 SPTR:Q94JX5	2e-81
chr1.TM0671.14	99.1.4.3710	GO_ID:14105							SF3_HELAN	LIMdomain;Metal-binding;Repeat;Zinc,Pollen-specific protein SF3.	5e-67	GO_ID:14105	TAIR|gene:2012797 SPTR:Q94JX5 symbol:AT1G10200.1 [GO:0000004 "biological process unknown" evidence=ND] [GO:0008372 "cellular component unknown" evidence=ND] [GO:0003700 "transcription factor activity" evidence=ISS] Pfam:PF00412 InterPro:IPR001781 ProDom:PD000094 PROSITE:PS00478 PROSITE:PS50023 SMART:SM00132 HSSP:P04006 EMBL:AF370569 EMBL:AY085377 SPTR:Q94JX5	2e-81
Ljwgs_034536.1	99.1.4.1754	GO_ID:28053							HGL2_ARATH	DNA-binding;Homeobox;Nuclearprotein,Homeobox protein GLABRA2 (Homeobox-leucine zipper protein ATHB-10) (HD-ZIP protein ATHB-10).	5e-09	GO_ID:28053	TAIR|gene:2207234 SPTR:Q94C37 symbol:AT1G05230.1 [GO:0003700 "transcription factor activity" evidence=ISS] [GO:0003677 "DNA binding" evidence=ISS] [GO:0005634 "nucleus" evidence=ISS] [GO:0006355 "regulation of transcription, DNA-dependent" evidence=ISS] InterPro:IPR001356 InterPro:IPR012287 Pfam:PF00046 INTERPRO:IPR002913 GO:GO:0005634 GO:GO:0007275 PRINTS:PR00024 ProDom:PD000010 SMART:SM00389 PR…	3e-17
Ljwgs_034536.1	99.1.3.2.2583	HGL2_ARATH							HGL2_ARATH	DNA-binding;Homeobox;Nuclearprotein,Homeobox protein GLABRA2 (Homeobox-leucine zipper protein ATHB-10) (HD-ZIP protein ATHB-10).	5e-09	GO_ID:28053	TAIR|gene:2207234 SPTR:Q94C37 symbol:AT1G05230.1 [GO:0003700 "transcription factor activity" evidence=ISS] [GO:0003677 "DNA binding" evidence=ISS] [GO:0005634 "nucleus" evidence=ISS] [GO:0006355 "regulation of transcription, DNA-dependent" evidence=ISS] InterPro:IPR001356 InterPro:IPR012287 Pfam:PF00046 INTERPRO:IPR002913 GO:GO:0005634 GO:GO:0007275 PRINTS:PR00024 ProDom:PD000010 SMART:SM00389 PR…	3e-17
Ljwgs_033728.1	99.1.4.3252	GO_ID:30891							NAC78_ARATH	DNA-binding;Nuclearprotein;Polymorphism;Transcription;Transcriptionregulation,NAC-domain containing protein 78 (ANAC078).	3e-11	GO_ID:30891	TAIR|gene:2122803 SPTR:Q9SV87 symbol:ANAC070 [GO:0003700 "transcription factor activity" evidence=ISS] [GO:0008372 "cellular component unknown" evidence=ND] [GO:0007275 "development" evidence=ISS] InterPro:IPR003441 Pfam:PF02365 HSSP:Q9C932 PROSITE:PS51005 EMBL:AL049488 EMBL:AL161517 EMBL:AY133681 PIR:T04050 SPTR:Q9SV87	1e-24
Ljwgs_033728.1	99.1.3.2.1183	NAC78_ARATH							NAC78_ARATH	DNA-binding;Nuclearprotein;Polymorphism;Transcription;Transcriptionregulation,NAC-domain containing protein 78 (ANAC078).	3e-11	GO_ID:30891	TAIR|gene:2122803 SPTR:Q9SV87 symbol:ANAC070 [GO:0003700 "transcription factor activity" evidence=ISS] [GO:0008372 "cellular component unknown" evidence=ND] [GO:0007275 "development" evidence=ISS] InterPro:IPR003441 Pfam:PF02365 HSSP:Q9C932 PROSITE:PS51005 EMBL:AL049488 EMBL:AL161517 EMBL:AY133681 PIR:T04050 SPTR:Q9SV87	1e-24
Ljwgs_029723.1	99.1.4.3942	GO_ID:53322										GO_ID:53322	TAIR|gene:2200476 SPTR:Q94AN4 symbol:AT1G16060.1 [GO:0003677 "DNA binding" evidence=TAS] [GO:0003700 "transcription factor activity" evidence=ISS;TAS] [GO:0005634 "nucleus" evidence=IC] [GO:0006355 "regulation of transcription, DNA-dependent" evidence=ISS;TAS] [GO:0009887 "organ morphogenesis" evidence=ISS] InterPro:IPR001471 Pfam:PF00847 GO:GO:0005634 PRINTS:PR00367 ProDom:PD001423 SMART:SM00380…	6e-21
Ljwgs_043946.1	4.1.1.2	[COG:COG0643 COG0784 COG0835] [GO:0000155 0000156 0004673]							ARR2_ARATH	Activator;Cytokininsignalingpathway;DNA-binding;Nuclearprotein;Phosphorylation;Sensorytransduction;Transcription;Transcriptionregulation;Two-componentregulatorysystem,Two-component response regulator ARR2 (Receiver-like protein 5).	3e-23	GO_ID:50422	TAIR|gene:2130094 SPTR:Q9ZWJ9 symbol:AT4G16110.1 [GO:0000156 "two-component response regulator activity" evidence=ISS] [GO:0003700 "transcription factor activity" evidence=ISS] [GO:0009736 "cytokinin mediated signaling" evidence=TAS] InterPro:IPR001005 Interpro:IPR009057 Pfam:PF00249 InterPro:IPR001789 Pfam:PF00072 PROSITE:PS50090 ProDom:PD000039 SMART:SM00448 PROSITE:PS50110 HSSP:O49397 TIGRFAMs…	1e-23
Ljwgs_043946.1	2.3.3	Type II secretion system [CLASS:03090] [PATH:ot03090 tab03090] [GO:0008978 0000156 0000155 0004673]							ARR2_ARATH	Activator;Cytokininsignalingpathway;DNA-binding;Nuclearprotein;Phosphorylation;Sensorytransduction;Transcription;Transcriptionregulation;Two-componentregulatorysystem,Two-component response regulator ARR2 (Receiver-like protein 5).	3e-23	GO_ID:50422	TAIR|gene:2130094 SPTR:Q9ZWJ9 symbol:AT4G16110.1 [GO:0000156 "two-component response regulator activity" evidence=ISS] [GO:0003700 "transcription factor activity" evidence=ISS] [GO:0009736 "cytokinin mediated signaling" evidence=TAS] InterPro:IPR001005 Interpro:IPR009057 Pfam:PF00249 InterPro:IPR001789 Pfam:PF00072 PROSITE:PS50090 ProDom:PD000039 SMART:SM00448 PROSITE:PS50110 HSSP:O49397 TIGRFAMs…	1e-23
Ljwgs_043946.1	3.2.1.2	Response regulator [GO:0000156] [COG:COG0784 COG2204 COG2197]							ARR2_ARATH	Activator;Cytokininsignalingpathway;DNA-binding;Nuclearprotein;Phosphorylation;Sensorytransduction;Transcription;Transcriptionregulation;Two-componentregulatorysystem,Two-component response regulator ARR2 (Receiver-like protein 5).	3e-23	GO_ID:50422	TAIR|gene:2130094 SPTR:Q9ZWJ9 symbol:AT4G16110.1 [GO:0000156 "two-component response regulator activity" evidence=ISS] [GO:0003700 "transcription factor activity" evidence=ISS] [GO:0009736 "cytokinin mediated signaling" evidence=TAS] InterPro:IPR001005 Interpro:IPR009057 Pfam:PF00249 InterPro:IPR001789 Pfam:PF00072 PROSITE:PS50090 ProDom:PD000039 SMART:SM00448 PROSITE:PS50110 HSSP:O49397 TIGRFAMs…	1e-23
Ljwgs_017611.1	99.1.4.4423	GO_ID:15537							WOX9_ARATH	Developmentalprotein;DNA-binding;Homeobox;Nuclearprotein;Transcription;Transcriptionregulation,WUSCHEL-related homeobox 9.	3e-11	GO_ID:15537	TAIR|gene:2096428 SPTR:Q6X7J3 symbol:AT3G03660.1 [GO:0003700 "transcription factor activity" evidence=ISS] [GO:0003677 "DNA binding" evidence=ISS] InterPro:IPR001356 ProDom:PD000010 SMART:SM00389 PROSITE:PS00027 PROSITE:PS50071 EMBL:AC009327 EMBL:AY251402 SPTR:Q6X7J3	3e-09
Ljwgs_017611.1	99.1.3.2.3184	WOX9_ARATH							WOX9_ARATH	Developmentalprotein;DNA-binding;Homeobox;Nuclearprotein;Transcription;Transcriptionregulation,WUSCHEL-related homeobox 9.	3e-11	GO_ID:15537	TAIR|gene:2096428 SPTR:Q6X7J3 symbol:AT3G03660.1 [GO:0003700 "transcription factor activity" evidence=ISS] [GO:0003677 "DNA binding" evidence=ISS] InterPro:IPR001356 ProDom:PD000010 SMART:SM00389 PROSITE:PS00027 PROSITE:PS50071 EMBL:AC009327 EMBL:AY251402 SPTR:Q6X7J3	3e-09
Ljwgs_030627.1	99.1.3.2.2325	BBM_ARATH							BBM_ARATH	Developmentalprotein;DNA-binding;Nuclearprotein;Repeat;Transcription;Transcriptionregulation,Protein BABY BOOM (AtBBM).	6e-51	GO_ID:14391	TAIR|gene:2096143 SPTR:Q9M2V4 symbol:AT3G54320.1 [GO:0005634 "nucleus" evidence=IC] [GO:0003700 "transcription factor activity" evidence=ISS] [GO:0003677 "DNA binding" evidence=ISS] [GO:0006355 "regulation of transcription, DNA-dependent" evidence=ISS] InterPro:IPR001471 Pfam:PF00847 GO:GO:0005634 PRINTS:PR00367 ProDom:PD001423 SMART:SM00380 EMBL:AL132971 PIR:T47591 SPTR:Q9M2V4	2e-70
Ljwgs_030627.1	99.1.4.8611	GO_ID:14391							BBM_ARATH	Developmentalprotein;DNA-binding;Nuclearprotein;Repeat;Transcription;Transcriptionregulation,Protein BABY BOOM (AtBBM).	6e-51	GO_ID:14391	TAIR|gene:2096143 SPTR:Q9M2V4 symbol:AT3G54320.1 [GO:0005634 "nucleus" evidence=IC] [GO:0003700 "transcription factor activity" evidence=ISS] [GO:0003677 "DNA binding" evidence=ISS] [GO:0006355 "regulation of transcription, DNA-dependent" evidence=ISS] InterPro:IPR001471 Pfam:PF00847 GO:GO:0005634 PRINTS:PR00367 ProDom:PD001423 SMART:SM00380 EMBL:AL132971 PIR:T47591 SPTR:Q9M2V4	2e-70
Ljwgs_004063.1	99.1.3.2.2325	BBM_ARATH							BBM_ARATH	Developmentalprotein;DNA-binding;Nuclearprotein;Repeat;Transcription;Transcriptionregulation,Protein BABY BOOM (AtBBM).	3e-10	GO_ID:40577	TAIR|gene:2137558 SPTR:Q42462 symbol:AT4G37750.1 [GO:0003677 "DNA binding" evidence=ISS;TAS] [GO:0003700 "transcription factor activity" evidence=ISS;TAS] [GO:0005634 "nucleus" evidence=IC;IDA] [GO:0006355 "regulation of transcription, DNA-dependent" evidence=ISS;TAS] [GO:0007276 "gametogenesis" evidence=IMP] [GO:0009887 "organ morphogenesis" evidence=IMP] InterPro:IPR001471 Pfam:PF00847 GO:GO:00…	9e-11
Ljwgs_004063.1	99.1.4.1821	GO_ID:40577							BBM_ARATH	Developmentalprotein;DNA-binding;Nuclearprotein;Repeat;Transcription;Transcriptionregulation,Protein BABY BOOM (AtBBM).	3e-10	GO_ID:40577	TAIR|gene:2137558 SPTR:Q42462 symbol:AT4G37750.1 [GO:0003677 "DNA binding" evidence=ISS;TAS] [GO:0003700 "transcription factor activity" evidence=ISS;TAS] [GO:0005634 "nucleus" evidence=IC;IDA] [GO:0006355 "regulation of transcription, DNA-dependent" evidence=ISS;TAS] [GO:0007276 "gametogenesis" evidence=IMP] [GO:0009887 "organ morphogenesis" evidence=IMP] InterPro:IPR001471 Pfam:PF00847 GO:GO:00…	9e-11
chr2.CM0504.17	99.1.4.2655	GO_ID:20128							IAA9_ARATH	Auxinsignalingpathway;Multigenefamily;Nuclearprotein;Phosphorylation;Repressor;Transcription;Transcriptionregulation,Auxin-responsive protein IAA9 (Indoleacetic acid-induced protein 9).	3e-77	GO_ID:20128	TAIR|gene:3438836 SPTR:Q9ZSY8 symbol:AT4G29080.1 [GO:0003700 "transcription factor activity" evidence=ISS] [GO:0005622 "intracellular" evidence=ISS] [GO:0006445 "regulation of translation" evidence=ISS] [GO:0009733 "response to auxin stimulus" evidence=ISS] InterPro:IPR003311 Pfam:PF02309 PROSITE:PS50962 EMBL:AL161574 EMBL:AL078470 EMBL:AF087936 EMBL:AJ458326 EMBL:AF332402 EMBL:AY053404 EMBL:AY13…	2e-56
chr2.CM0504.17	99.1.3.2.1682	IAA9_ARATH							IAA9_ARATH	Auxinsignalingpathway;Multigenefamily;Nuclearprotein;Phosphorylation;Repressor;Transcription;Transcriptionregulation,Auxin-responsive protein IAA9 (Indoleacetic acid-induced protein 9).	3e-77	GO_ID:20128	TAIR|gene:3438836 SPTR:Q9ZSY8 symbol:AT4G29080.1 [GO:0003700 "transcription factor activity" evidence=ISS] [GO:0005622 "intracellular" evidence=ISS] [GO:0006445 "regulation of translation" evidence=ISS] [GO:0009733 "response to auxin stimulus" evidence=ISS] InterPro:IPR003311 Pfam:PF02309 PROSITE:PS50962 EMBL:AL161574 EMBL:AL078470 EMBL:AF087936 EMBL:AJ458326 EMBL:AF332402 EMBL:AY053404 EMBL:AY13…	2e-56
Ljwgs_017927.1	2.2.4.5.5	RPR2 ribonuclease P subunit RPR2 [COG:COG2023]	ath:At1g25250	F4F7.36; zinc finger (C2H2 type) family protein [EC:3.1.26.5] [KO:K03540]	1e-41				TT1_ARATH	Coiledcoil;Metal-binding;Polymorphism;Transcription;Transcriptionregulation;Zinc;Zinc-finger,TRANSPARENT TESTA 1 protein (Zinc finger protein TT1) (TTL1).	5e-12	GO_ID:24963	TAIR|gene:2078261 SPTR:Q944L3 symbol:AT3G45260.1 [GO:0003700 "transcription factor activity" evidence=ISS] [GO:0045449 "regulation of transcription" evidence=TAS] [GO:0003676 "nucleic acid binding" evidence=ISS] [GO:0008270 "zinc ion binding" evidence=ISS] InterPro:IPR007087 Prosite:PS00028 Pfam:PF00096 SMART:SM00355 PROSITE:PS50157 EMBL:AF428302 EMBL:AY143936 EMBL:AJ621493 SPTR:Q944L3	1e-68
chr2.CM0323.46	99.1.4.7163	GO_ID:25560							ATH1_ARATH	DNA-binding;Homeobox;Nuclearprotein;Transcription;Transcriptionregulation,Homeobox protein ATH1.	3e-34	GO_ID:25560	TAIR|gene:2114999 SPTR:O23196 symbol:AT4G36870.1 [GO:0003700 "transcription factor activity" evidence=ISS] [GO:0003677 "DNA binding" evidence=ISS] InterPro:IPR001356 InterPro:IPR012287 Pfam:PF00046 GO:GO:0005634 ProDom:PD000010 SMART:SM00389 PROSITE:PS00027 PROSITE:PS50071 HSSP:P41778 InterPro:IPR006563 Pfam:PF07526 SMART:SM00574 EMBL:AL161590 EMBL:Z99707 PIR:D85435 SPTR:O23196	7e-138
chr2.CM0323.46	99.1.3.2.1918	ATH1_ARATH							ATH1_ARATH	DNA-binding;Homeobox;Nuclearprotein;Transcription;Transcriptionregulation,Homeobox protein ATH1.	3e-34	GO_ID:25560	TAIR|gene:2114999 SPTR:O23196 symbol:AT4G36870.1 [GO:0003700 "transcription factor activity" evidence=ISS] [GO:0003677 "DNA binding" evidence=ISS] InterPro:IPR001356 InterPro:IPR012287 Pfam:PF00046 GO:GO:0005634 ProDom:PD000010 SMART:SM00389 PROSITE:PS00027 PROSITE:PS50071 HSSP:P41778 InterPro:IPR006563 Pfam:PF07526 SMART:SM00574 EMBL:AL161590 EMBL:Z99707 PIR:D85435 SPTR:O23196	7e-138
chr1.TM1612.23	99.1.4.4211	GO_ID:24381										GO_ID:24381	TAIR|gene:2051173 SPTR:Q8VZ20 symbol:AT2G33550.1 [GO:0003700 "transcription factor activity" evidence=ISS] [GO:0045449 "regulation of transcription" evidence=TAS] InterPro:IPR001005 PROSITE:PS50090 EMBL:AY065364 EMBL:AY096389 SPTR:Q8VZ20	8e-22
Ljwgs_011266.1	99.1.3.2.1605	RAV1_ARATH							RAV1_ARATH	3D-structure;DNA-binding;Nuclearprotein,DNA-binding protein RAV1.	9e-32	GO_ID:16306	TAIR|gene:3695830 SPTR:Q8GYJ2 symbol:AT2G36080.1 [GO:0003700 "transcription factor activity" evidence=ISS] [GO:0008372 "cellular component unknown" evidence=ND] InterPro:IPR003340 Pfam:PF02362 PROSITE:PS50863 EMBL:AK117587 SPTR:Q8GYJ2	3e-35
Ljwgs_011266.1	99.1.4.7974	GO_ID:16306							RAV1_ARATH	3D-structure;DNA-binding;Nuclearprotein,DNA-binding protein RAV1.	9e-32	GO_ID:16306	TAIR|gene:3695830 SPTR:Q8GYJ2 symbol:AT2G36080.1 [GO:0003700 "transcription factor activity" evidence=ISS] [GO:0008372 "cellular component unknown" evidence=ND] InterPro:IPR003340 Pfam:PF02362 PROSITE:PS50863 EMBL:AK117587 SPTR:Q8GYJ2	3e-35
Ljwgs_140571.1	99.1.4.2947	GO_ID:45795							GAT14_ARATH	Activator;DNA-binding;Metal-binding;Nuclearprotein;Transcription;Transcriptionregulation;Zinc;Zinc-finger,GATA transcription factor 14.	4e-36	GO_ID:45795	TAIR|gene:2155055 SPTR:Q9FH57 symbol:AT5G66320.1 [GO:0003700 "transcription factor activity" evidence=ISS] InterPro:IPR000679 Pfam:PF00320 HSSP:P17679 PROSITE:PS00344 PROSITE:PS50114 EMBL:AB022211 EMBL:AY136450 EMBL:BT010367 GeneFarm:3902 SPTR:Q9FH57	2e-36
Ljwgs_140571.1	99.1.3.2.426	GAT14_ARATH							GAT14_ARATH	Activator;DNA-binding;Metal-binding;Nuclearprotein;Transcription;Transcriptionregulation;Zinc;Zinc-finger,GATA transcription factor 14.	4e-36	GO_ID:45795	TAIR|gene:2155055 SPTR:Q9FH57 symbol:AT5G66320.1 [GO:0003700 "transcription factor activity" evidence=ISS] InterPro:IPR000679 Pfam:PF00320 HSSP:P17679 PROSITE:PS00344 PROSITE:PS50114 EMBL:AB022211 EMBL:AY136450 EMBL:BT010367 GeneFarm:3902 SPTR:Q9FH57	2e-36
chr5.CM0569.30	99.1.3.2.1439	NSP1_MEDTR							NSP1_MEDTR	Nodulation;Nuclearprotein;Transcription;Transcriptionregulation,Nodulation signaling pathway 1 protein.	0	GO_ID:42391	TAIR|gene:2087993 SPTR:Q9LRW3 symbol:AT3G13840.1 [GO:0003700 "transcription factor activity" evidence=ISS] [GO:0008372 "cellular component unknown" evidence=ND] [GO:0045449 "regulation of transcription" evidence=TAS] Pfam:PF03514 InterPro:IPR005202 PROSITE:PS50985 EMBL:AB028610 SPTR:Q9LRW3	2e-124
chr5.CM0569.30	99.1.4.544	GO_ID:42391							NSP1_MEDTR	Nodulation;Nuclearprotein;Transcription;Transcriptionregulation,Nodulation signaling pathway 1 protein.	0	GO_ID:42391	TAIR|gene:2087993 SPTR:Q9LRW3 symbol:AT3G13840.1 [GO:0003700 "transcription factor activity" evidence=ISS] [GO:0008372 "cellular component unknown" evidence=ND] [GO:0045449 "regulation of transcription" evidence=TAS] Pfam:PF03514 InterPro:IPR005202 PROSITE:PS50985 EMBL:AB028610 SPTR:Q9LRW3	2e-124
Ljwgs_008808.1	99.1.3.2.2325	BBM_ARATH							BBM_ARATH	Developmentalprotein;DNA-binding;Nuclearprotein;Repeat;Transcription;Transcriptionregulation,Protein BABY BOOM (AtBBM).	4e-19	GO_ID:23535	TAIR|gene:2173008 SPTR:Q9FIE2 symbol:AT5G57390.1 [GO:0003677 "DNA binding" evidence=ISS;TAS] [GO:0003700 "transcription factor activity" evidence=ISS;TAS] [GO:0005634 "nucleus" evidence=IC] [GO:0006355 "regulation of transcription, DNA-dependent" evidence=ISS;TAS] [GO:0009887 "organ morphogenesis" evidence=ISS;IMP] InterPro:IPR001471 Pfam:PF00847 GO:GO:0005634 PRINTS:PR00367 ProDom:PD001423 SMART…	1e-20
Ljwgs_008808.1	99.1.4.4813	GO_ID:23535							BBM_ARATH	Developmentalprotein;DNA-binding;Nuclearprotein;Repeat;Transcription;Transcriptionregulation,Protein BABY BOOM (AtBBM).	4e-19	GO_ID:23535	TAIR|gene:2173008 SPTR:Q9FIE2 symbol:AT5G57390.1 [GO:0003677 "DNA binding" evidence=ISS;TAS] [GO:0003700 "transcription factor activity" evidence=ISS;TAS] [GO:0005634 "nucleus" evidence=IC] [GO:0006355 "regulation of transcription, DNA-dependent" evidence=ISS;TAS] [GO:0009887 "organ morphogenesis" evidence=ISS;IMP] InterPro:IPR001471 Pfam:PF00847 GO:GO:0005634 PRINTS:PR00367 ProDom:PD001423 SMART…	1e-20
chr3.TM1463.16	99.1.4.5053	GO_ID:48458										GO_ID:48458	TAIR|gene:2172108 SPTR:Q9FIU1 symbol:AT5G54630.1 [GO:0003700 "transcription factor activity" evidence=ISS] [GO:0045449 "regulation of transcription" evidence=TAS] InterPro:IPR007087 Prosite:PS00028 SMART:SM00355 EMBL:AB016879 EMBL:AY045630 EMBL:AY124867 SPTR:Q9FIU1	9e-151
Ljwgs_011361.1	99.1.4.6958	GO_ID:16041							BBM1_BRANA	Developmentalprotein;DNA-binding;Nuclearprotein;Repeat;Transcription;Transcriptionregulation,Protein BABY BOOM 1 (BnBBM1).	5e-70	GO_ID:16041	TAIR|gene:2142533 SPTR:Q9LXA3 symbol:AT5G10510.1 [GO:0003677 "DNA binding" evidence=TAS] [GO:0003700 "transcription factor activity" evidence=ISS;TAS] [GO:0005634 "nucleus" evidence=IC] [GO:0006355 "regulation of transcription, DNA-dependent" evidence=ISS;TAS] [GO:0009887 "organ morphogenesis" evidence=ISS;IMP] InterPro:IPR001471 Pfam:PF00847 GO:GO:0005634 PRINTS:PR00367 ProDom:PD001423 SMART:SM0…	9e-86
Ljwgs_011361.1	99.1.3.2.934	BBM1_BRANA							BBM1_BRANA	Developmentalprotein;DNA-binding;Nuclearprotein;Repeat;Transcription;Transcriptionregulation,Protein BABY BOOM 1 (BnBBM1).	5e-70	GO_ID:16041	TAIR|gene:2142533 SPTR:Q9LXA3 symbol:AT5G10510.1 [GO:0003677 "DNA binding" evidence=TAS] [GO:0003700 "transcription factor activity" evidence=ISS;TAS] [GO:0005634 "nucleus" evidence=IC] [GO:0006355 "regulation of transcription, DNA-dependent" evidence=ISS;TAS] [GO:0009887 "organ morphogenesis" evidence=ISS;IMP] InterPro:IPR001471 Pfam:PF00847 GO:GO:0005634 PRINTS:PR00367 ProDom:PD001423 SMART:SM0…	9e-86
chr2.TM1731.12	99.1.4.1604	GO_ID:35201							ARR18_ARATH	Activator;Cytokininsignalingpathway;DNA-binding;Nuclearprotein;Phosphorylation;Sensorytransduction;Transcription;Transcriptionregulation;Two-componentregulatorysystem,Two-component response regulator ARR18.	3e-12	GO_ID:35201	TAIR|gene:2026862 SPTR:Q8VZS3 symbol:AT1G68670.1 [GO:0003700 "transcription factor activity" evidence=ISS] [GO:0003677 "DNA binding" evidence=ISS] [GO:0045449 "regulation of transcription" evidence=TAS] InterPro:IPR001005 Pfam:PF00249 HSSP:O49397 InterPro:IPR006447 TIGRFAMs:TIGR01557 EMBL:AY063886 EMBL:AY091241 SPTR:Q8VZS3	1e-59
chr2.TM1731.12	99.1.3.2.1564	ARR18_ARATH							ARR18_ARATH	Activator;Cytokininsignalingpathway;DNA-binding;Nuclearprotein;Phosphorylation;Sensorytransduction;Transcription;Transcriptionregulation;Two-componentregulatorysystem,Two-component response regulator ARR18.	3e-12	GO_ID:35201	TAIR|gene:2026862 SPTR:Q8VZS3 symbol:AT1G68670.1 [GO:0003700 "transcription factor activity" evidence=ISS] [GO:0003677 "DNA binding" evidence=ISS] [GO:0045449 "regulation of transcription" evidence=TAS] InterPro:IPR001005 Pfam:PF00249 HSSP:O49397 InterPro:IPR006447 TIGRFAMs:TIGR01557 EMBL:AY063886 EMBL:AY091241 SPTR:Q8VZS3	1e-59
chr1.TM0371.19	99.1.4.1790	GO_ID:35610										GO_ID:35610	TAIR|gene:3690962 SPTR:Q9M8M5 symbol:AT1G80580.1 [GO:0003700 "transcription factor activity" evidence=ISS;TAS] [GO:0009873 "ethylene mediated signaling pathway" evidence=TAS] [GO:0003677 "DNA binding" evidence=ISS] [GO:0005634 "nucleus" evidence=IC] [GO:0006355 "regulation of transcription, DNA-dependent" evidence=ISS] InterPro:IPR001471 Pfam:PF00847 HSSP:O80337 PRINTS:PR00367 ProDom:PD001423 SMA…	2e-09
chr3.TM1367.15	4.1.1.2	[COG:COG0643 COG0784 COG0835] [GO:0000155 0000156 0004673]	tel:tll1021	two-component hybrid sensor & regulator [KO:K02487]	5e-12	sll1292	COG0784	5e-11	ARR8_ARATH	Cytokininsignalingpathway;Nuclearprotein;Phosphorylation;Sensorytransduction;Transcription;Transcriptionregulation;Two-componentregulatorysystem,Two-component response regulator ARR8 (Response reactor 3).	1e-52	GO_ID:53579	TAIR|gene:2040281 SPTR:O80365 symbol:AT2G41310 [GO:0030528 "transcription regulator activity" evidence=TAS] [GO:0009736 "cytokinin mediated signaling" evidence=TAS] InterPro:IPR001789 Pfam:PF00072 ProDom:PD000039 SMART:SM00448 PROSITE:PS50110 EMBL:AC005662 EMBL:AB010917 EMBL:AY074643 PIR:T48853 GeneFarm:4125 SPTR:O80365	4e-53
chr3.TM1367.15	2.3.3.19	[COG:COG0784]	tel:tll1021	two-component hybrid sensor & regulator [KO:K02487]	5e-12	sll1292	COG0784	5e-11	ARR8_ARATH	Cytokininsignalingpathway;Nuclearprotein;Phosphorylation;Sensorytransduction;Transcription;Transcriptionregulation;Two-componentregulatorysystem,Two-component response regulator ARR8 (Response reactor 3).	1e-52	GO_ID:53579	TAIR|gene:2040281 SPTR:O80365 symbol:AT2G41310 [GO:0030528 "transcription regulator activity" evidence=TAS] [GO:0009736 "cytokinin mediated signaling" evidence=TAS] InterPro:IPR001789 Pfam:PF00072 ProDom:PD000039 SMART:SM00448 PROSITE:PS50110 EMBL:AC005662 EMBL:AB010917 EMBL:AY074643 PIR:T48853 GeneFarm:4125 SPTR:O80365	4e-53
chr3.TM1367.15	3.2.1.3	PILL type IV pili sensor histidine kinase/response regulator	tel:tll1021	two-component hybrid sensor & regulator [KO:K02487]	5e-12	sll1292	COG0784	5e-11	ARR8_ARATH	Cytokininsignalingpathway;Nuclearprotein;Phosphorylation;Sensorytransduction;Transcription;Transcriptionregulation;Two-componentregulatorysystem,Two-component response regulator ARR8 (Response reactor 3).	1e-52	GO_ID:53579	TAIR|gene:2040281 SPTR:O80365 symbol:AT2G41310 [GO:0030528 "transcription regulator activity" evidence=TAS] [GO:0009736 "cytokinin mediated signaling" evidence=TAS] InterPro:IPR001789 Pfam:PF00072 ProDom:PD000039 SMART:SM00448 PROSITE:PS50110 EMBL:AC005662 EMBL:AB010917 EMBL:AY074643 PIR:T48853 GeneFarm:4125 SPTR:O80365	4e-53
chr3.TM1367.15	2.3.3.23	PILL type IV pili sensor histidine kinase/response regulator [COG:COG0643 COG0784]	tel:tll1021	two-component hybrid sensor & regulator [KO:K02487]	5e-12	sll1292	COG0784	5e-11	ARR8_ARATH	Cytokininsignalingpathway;Nuclearprotein;Phosphorylation;Sensorytransduction;Transcription;Transcriptionregulation;Two-componentregulatorysystem,Two-component response regulator ARR8 (Response reactor 3).	1e-52	GO_ID:53579	TAIR|gene:2040281 SPTR:O80365 symbol:AT2G41310 [GO:0030528 "transcription regulator activity" evidence=TAS] [GO:0009736 "cytokinin mediated signaling" evidence=TAS] InterPro:IPR001789 Pfam:PF00072 ProDom:PD000039 SMART:SM00448 PROSITE:PS50110 EMBL:AC005662 EMBL:AB010917 EMBL:AY074643 PIR:T48853 GeneFarm:4125 SPTR:O80365	4e-53
chr3.TM1367.15	3.2.1.2	Response regulator [GO:0000156] [COG:COG0784 COG2204 COG2197]	tel:tll1021	two-component hybrid sensor & regulator [KO:K02487]	5e-12	sll1292	COG0784	5e-11	ARR8_ARATH	Cytokininsignalingpathway;Nuclearprotein;Phosphorylation;Sensorytransduction;Transcription;Transcriptionregulation;Two-componentregulatorysystem,Two-component response regulator ARR8 (Response reactor 3).	1e-52	GO_ID:53579	TAIR|gene:2040281 SPTR:O80365 symbol:AT2G41310 [GO:0030528 "transcription regulator activity" evidence=TAS] [GO:0009736 "cytokinin mediated signaling" evidence=TAS] InterPro:IPR001789 Pfam:PF00072 ProDom:PD000039 SMART:SM00448 PROSITE:PS50110 EMBL:AC005662 EMBL:AB010917 EMBL:AY074643 PIR:T48853 GeneFarm:4125 SPTR:O80365	4e-53
Ljwgs_021600.1	99.1.4.1790	GO_ID:35610										GO_ID:35610	TAIR|gene:3690962 SPTR:Q9M8M5 symbol:AT1G80580.1 [GO:0003700 "transcription factor activity" evidence=ISS;TAS] [GO:0009873 "ethylene mediated signaling pathway" evidence=TAS] [GO:0003677 "DNA binding" evidence=ISS] [GO:0005634 "nucleus" evidence=IC] [GO:0006355 "regulation of transcription, DNA-dependent" evidence=ISS] InterPro:IPR001471 Pfam:PF00847 HSSP:O80337 PRINTS:PR00367 ProDom:PD001423 SMA…	2e-09
chr4.CM0234.47	99.1.3.2.3164	TGA2_ARATH							TGA2_ARATH	Activator;Coiledcoil;DNA-binding;Hypersensitiveresponse;Nuclearprotein;Plantdefense;Transcription;Transcriptionregulation,Transcription factor TGA2 (HBP-1b homolog) (AHBP-1b) (AtbZIP20).	5e-89	GO_ID:52041	TAIR|gene:2026889 SPTR:Q9SX27 symbol:AT1G68640.1 [GO:0003700 "transcription factor activity" evidence=ISS] [GO:0003677 "DNA binding" evidence=ISS] InterPro:IPR004827 Pfam:PF00170 GO:GO:0005634 SMART:SM00338 PROSITE:PS50217 PROSITE:PS00036 InterPro:IPR011616 EMBL:AC008075 EMBL:AK118286 EMBL:BT008586 PIR:H96710 SPTR:Q9SX27	1e-93
chr4.CM0234.47	99.1.4.6349	GO_ID:52041							TGA2_ARATH	Activator;Coiledcoil;DNA-binding;Hypersensitiveresponse;Nuclearprotein;Plantdefense;Transcription;Transcriptionregulation,Transcription factor TGA2 (HBP-1b homolog) (AHBP-1b) (AtbZIP20).	5e-89	GO_ID:52041	TAIR|gene:2026889 SPTR:Q9SX27 symbol:AT1G68640.1 [GO:0003700 "transcription factor activity" evidence=ISS] [GO:0003677 "DNA binding" evidence=ISS] InterPro:IPR004827 Pfam:PF00170 GO:GO:0005634 SMART:SM00338 PROSITE:PS50217 PROSITE:PS00036 InterPro:IPR011616 EMBL:AC008075 EMBL:AK118286 EMBL:BT008586 PIR:H96710 SPTR:Q9SX27	1e-93
chr1.CM0163.16.2	99.1.3.2.3111	SEP1_ARATH							SEP1_ARATH	Activator;Coiledcoil;Developmentalprotein;Differentiation;DNA-binding;Flowering;Nuclearprotein;Transcription;Transcriptionregulation,Developmental protein SEPALLATA1 (Agamous-like MADS box protein AGL2).	2e-67	GO_ID:23714	TAIR|gene:2032371 SPTR:O22456 symbol:AT1G24260.1 [GO:0003700 "transcription factor activity" evidence=ISS;TAS] [GO:0009908 "flower development" evidence=TAS] [GO:0006355 "regulation of transcription, DNA-dependent" evidence=ISS] InterPro:IPR002100 Pfam:PF00319 InterPro:IPR002487 PRINTS:PR00404 PROSITE:PS00350 PROSITE:PS50066 HSSP:Q02078 Pfam:PF01486 EMBL:AC002396 EMBL:AF015552 EMBL:AY088272 EMBL:…	1e-46
chr1.CM0163.16.2	99.1.4.7318	GO_ID:23714							SEP1_ARATH	Activator;Coiledcoil;Developmentalprotein;Differentiation;DNA-binding;Flowering;Nuclearprotein;Transcription;Transcriptionregulation,Developmental protein SEPALLATA1 (Agamous-like MADS box protein AGL2).	2e-67	GO_ID:23714	TAIR|gene:2032371 SPTR:O22456 symbol:AT1G24260.1 [GO:0003700 "transcription factor activity" evidence=ISS;TAS] [GO:0009908 "flower development" evidence=TAS] [GO:0006355 "regulation of transcription, DNA-dependent" evidence=ISS] InterPro:IPR002100 Pfam:PF00319 InterPro:IPR002487 PRINTS:PR00404 PROSITE:PS00350 PROSITE:PS50066 HSSP:Q02078 Pfam:PF01486 EMBL:AC002396 EMBL:AF015552 EMBL:AY088272 EMBL:…	1e-46
Ljwgs_095844.1	99.1.3.2.1030	WRK72_ARATH							WRK72_ARATH	DNA-binding;Nuclearprotein;Transcription;Transcriptionregulation,Probable WRKY transcription factor 72 (WRKY DNA-binding protein 72).	3e-27
TM1757.18	99.1.4.8483	GO_ID:5694							ERF9_ARATH	DNA-binding;Ethylenesignalingpathway;Nuclearprotein;Plantdefense;Repressor;Transcription;Transcriptionregulation,Ethylene-responsive transcription factor 9 (Ethylene-responsive element-binding factor 9) (EREBP-9) (AtERF9).	1e-17	GO_ID:5694	TAIR|gene:2159067 SPTR:Q9M644 symbol:LEP "LEAFY PETIOLE" [GO:0003700 "transcription factor activity" evidence=ISS] [GO:0003677 "DNA binding" evidence=ISS] [GO:0005634 "nucleus" evidence=IC] [GO:0006355 "regulation of transcription, DNA-dependent" evidence=ISS] InterPro:IPR001471 Pfam:PF00847 GO:GO:0005634 HSSP:O80337 PRINTS:PR00367 ProDom:PD001423 SMART:SM00380 EMBL:AB005230 EMBL:AF216581 EMBL:AY…	3e-28
TM1757.18	99.1.3.2.2240	ERF9_ARATH							ERF9_ARATH	DNA-binding;Ethylenesignalingpathway;Nuclearprotein;Plantdefense;Repressor;Transcription;Transcriptionregulation,Ethylene-responsive transcription factor 9 (Ethylene-responsive element-binding factor 9) (EREBP-9) (AtERF9).	1e-17	GO_ID:5694	TAIR|gene:2159067 SPTR:Q9M644 symbol:LEP "LEAFY PETIOLE" [GO:0003700 "transcription factor activity" evidence=ISS] [GO:0003677 "DNA binding" evidence=ISS] [GO:0005634 "nucleus" evidence=IC] [GO:0006355 "regulation of transcription, DNA-dependent" evidence=ISS] InterPro:IPR001471 Pfam:PF00847 GO:GO:0005634 HSSP:O80337 PRINTS:PR00367 ProDom:PD001423 SMART:SM00380 EMBL:AB005230 EMBL:AF216581 EMBL:AY…	3e-28
chr4.CM0004.34	99.1.4.3557	GO_ID:6126										GO_ID:6126	TAIR|gene:2165105 SPTR:Q9FJS9 symbol:AT5G56840.1 [GO:0003700 "transcription factor activity" evidence=ISS] [GO:0045449 "regulation of transcription" evidence=TAS] [GO:0003676 "nucleic acid binding" evidence=ISS] [GO:0003677 "DNA binding" evidence=ISS] InterPro:IPR001005 Pfam:PF00249 InterPro:IPR001878 InterPro:IPR012287 Pfam:PF00098 PRINTS:PR00939 SMART:SM00343 PROSITE:PS50158 PROSITE:PS50090 SMA…	4e-44
chr1.CM0315.43	99.1.3.2.1030	WRK72_ARATH							WRK72_ARATH	DNA-binding;Nuclearprotein;Transcription;Transcriptionregulation,Probable WRKY transcription factor 72 (WRKY DNA-binding protein 72).	1e-79
Ljwgs_107677.3	99.1.4.2770	GO_ID:30196							PZ02_LUPPO	DNA-binding;Nuclearprotein;Transcription;Transcriptionregulation,Protein PPLZ02.	8e-22	GO_ID:30196	TAIR|gene:2146984 SPTR:Q94AW5 symbol:AT5G25190.1 [GO:0003700 "transcription factor activity" evidence=ISS;TAS] [GO:0009873 "ethylene mediated signaling pathway" evidence=TAS] [GO:0003677 "DNA binding" evidence=ISS] [GO:0005634 "nucleus" evidence=IC] [GO:0006355 "regulation of transcription, DNA-dependent" evidence=ISS] InterPro:IPR001471 Pfam:PF00847 HSSP:O80337 PRINTS:PR00367 ProDom:PD001423 SMA…	5e-27
Ljwgs_107677.3	99.1.3.2.799	PZ02_LUPPO							PZ02_LUPPO	DNA-binding;Nuclearprotein;Transcription;Transcriptionregulation,Protein PPLZ02.	8e-22	GO_ID:30196	TAIR|gene:2146984 SPTR:Q94AW5 symbol:AT5G25190.1 [GO:0003700 "transcription factor activity" evidence=ISS;TAS] [GO:0009873 "ethylene mediated signaling pathway" evidence=TAS] [GO:0003677 "DNA binding" evidence=ISS] [GO:0005634 "nucleus" evidence=IC] [GO:0006355 "regulation of transcription, DNA-dependent" evidence=ISS] InterPro:IPR001471 Pfam:PF00847 HSSP:O80337 PRINTS:PR00367 ProDom:PD001423 SMA…	5e-27
Ljwgs_014231.1	99.1.3.2.90	RB6I2_HUMAN	cal:orf19.2684	SLK192; conserved coiled-coil protein [EC:2.7.1.37] [KO:K00870]	8e-10				RB6I2_HUMAN	Alternativesplicing;Chromosomaltranslocation;Coiledcoil;Proteintransport;Transport,RAB6 interacting protein 2 (ERC protein 1).	3e-13	GO_ID:21151	UNIPROT|Q8IUD2 SPTR:Q8IUD2 symbol:RB6I2_HUMAN "Splice Isoform 1 of RAB6 interacting protein 2" [GO:0003677 "DNA binding" evidence=IGI] [GO:0005515 "protein binding" evidence=IPI] [GO:0043522 "leucine zipper domain binding" evidence=NAS] [GO:0006355 "regulation of transcription, DNA-dependent" evidence=NAS] [GO:0007252 "I-kappaB phosphorylation" evidence=IGI] [GO:0007275 "development" evidence=NAS…	1e-13
Ljwgs_014231.1	99.1.4.984	GO_ID:21151	cal:orf19.2684	SLK192; conserved coiled-coil protein [EC:2.7.1.37] [KO:K00870]	8e-10				RB6I2_HUMAN	Alternativesplicing;Chromosomaltranslocation;Coiledcoil;Proteintransport;Transport,RAB6 interacting protein 2 (ERC protein 1).	3e-13	GO_ID:21151	UNIPROT|Q8IUD2 SPTR:Q8IUD2 symbol:RB6I2_HUMAN "Splice Isoform 1 of RAB6 interacting protein 2" [GO:0003677 "DNA binding" evidence=IGI] [GO:0005515 "protein binding" evidence=IPI] [GO:0043522 "leucine zipper domain binding" evidence=NAS] [GO:0006355 "regulation of transcription, DNA-dependent" evidence=NAS] [GO:0007252 "I-kappaB phosphorylation" evidence=IGI] [GO:0007275 "development" evidence=NAS…	1e-13
Ljwgs_014231.1	99.1.1.97	KO:K00870	cal:orf19.2684	SLK192; conserved coiled-coil protein [EC:2.7.1.37] [KO:K00870]	8e-10				RB6I2_HUMAN	Alternativesplicing;Chromosomaltranslocation;Coiledcoil;Proteintransport;Transport,RAB6 interacting protein 2 (ERC protein 1).	3e-13	GO_ID:21151	UNIPROT|Q8IUD2 SPTR:Q8IUD2 symbol:RB6I2_HUMAN "Splice Isoform 1 of RAB6 interacting protein 2" [GO:0003677 "DNA binding" evidence=IGI] [GO:0005515 "protein binding" evidence=IPI] [GO:0043522 "leucine zipper domain binding" evidence=NAS] [GO:0006355 "regulation of transcription, DNA-dependent" evidence=NAS] [GO:0007252 "I-kappaB phosphorylation" evidence=IGI] [GO:0007275 "development" evidence=NAS…	1e-13
Ljwgs_022269.1	2.4.1.5.3	POLE3 DNA Polymerase epsilon, subunit C	dre:393774	zgc:73351 [EC:2.7.7.7] [KO:K02326]	6e-11	YBL021c	COG2036	6e-28	NFYB5_ARATH	Activator;DNA-binding;Nuclearprotein;Transcription;Transcriptionregulation,Nuclear transcription factor Y subunit B-5 (AtNF-YB-5).	3e-41	GO_ID:18414	TAIR|gene:2043292 SPTR:O82248 symbol:AT2G47810.1 [GO:0003700 "transcription factor activity" evidence=ISS] InterPro:IPR003958 InterPro:IPR003956 InterPro:IPR007124 InterPro:IPR003957 GO:GO:0005634 PRINTS:PR00615 Pfam:PF00808 HSSP:P25208 PROSITE:PS00685 EMBL:AC005309 EMBL:BT003968 EMBL:BT005081 PIR:G84919 TRANSFAC:T05342 SPTR:O82248	1e-41
Ljwgs_022269.1	1.4.2.18.7	POLE DNA polymerase epsilon complex	dre:393774	zgc:73351 [EC:2.7.7.7] [KO:K02326]	6e-11	YBL021c	COG2036	6e-28	NFYB5_ARATH	Activator;DNA-binding;Nuclearprotein;Transcription;Transcriptionregulation,Nuclear transcription factor Y subunit B-5 (AtNF-YB-5).	3e-41	GO_ID:18414	TAIR|gene:2043292 SPTR:O82248 symbol:AT2G47810.1 [GO:0003700 "transcription factor activity" evidence=ISS] InterPro:IPR003958 InterPro:IPR003956 InterPro:IPR007124 InterPro:IPR003957 GO:GO:0005634 PRINTS:PR00615 Pfam:PF00808 HSSP:P25208 PROSITE:PS00685 EMBL:AC005309 EMBL:BT003968 EMBL:BT005081 PIR:G84919 TRANSFAC:T05342 SPTR:O82248	1e-41
Ljwgs_022269.1	1.4.1.20.7	POLE DNA polymerase epsilon complex	dre:393774	zgc:73351 [EC:2.7.7.7] [KO:K02326]	6e-11	YBL021c	COG2036	6e-28	NFYB5_ARATH	Activator;DNA-binding;Nuclearprotein;Transcription;Transcriptionregulation,Nuclear transcription factor Y subunit B-5 (AtNF-YB-5).	3e-41	GO_ID:18414	TAIR|gene:2043292 SPTR:O82248 symbol:AT2G47810.1 [GO:0003700 "transcription factor activity" evidence=ISS] InterPro:IPR003958 InterPro:IPR003956 InterPro:IPR007124 InterPro:IPR003957 GO:GO:0005634 PRINTS:PR00615 Pfam:PF00808 HSSP:P25208 PROSITE:PS00685 EMBL:AC005309 EMBL:BT003968 EMBL:BT005081 PIR:G84919 TRANSFAC:T05342 SPTR:O82248	1e-41
Ljwgs_147748.1	99.1.4.2770	GO_ID:30196							PZ02_LUPPO	DNA-binding;Nuclearprotein;Transcription;Transcriptionregulation,Protein PPLZ02.	4e-09	GO_ID:30196	TAIR|gene:2146984 SPTR:Q94AW5 symbol:AT5G25190.1 [GO:0003700 "transcription factor activity" evidence=ISS;TAS] [GO:0009873 "ethylene mediated signaling pathway" evidence=TAS] [GO:0003677 "DNA binding" evidence=ISS] [GO:0005634 "nucleus" evidence=IC] [GO:0006355 "regulation of transcription, DNA-dependent" evidence=ISS] InterPro:IPR001471 Pfam:PF00847 HSSP:O80337 PRINTS:PR00367 ProDom:PD001423 SMA…	7e-10
Ljwgs_147748.1	99.1.3.2.799	PZ02_LUPPO							PZ02_LUPPO	DNA-binding;Nuclearprotein;Transcription;Transcriptionregulation,Protein PPLZ02.	4e-09	GO_ID:30196	TAIR|gene:2146984 SPTR:Q94AW5 symbol:AT5G25190.1 [GO:0003700 "transcription factor activity" evidence=ISS;TAS] [GO:0009873 "ethylene mediated signaling pathway" evidence=TAS] [GO:0003677 "DNA binding" evidence=ISS] [GO:0005634 "nucleus" evidence=IC] [GO:0006355 "regulation of transcription, DNA-dependent" evidence=ISS] InterPro:IPR001471 Pfam:PF00847 HSSP:O80337 PRINTS:PR00367 ProDom:PD001423 SMA…	7e-10
gi6448578	99.1.4.1147	GO_ID:5159										GO_ID:5159	TAIR|gene:2059691 SPTR:Q8H111 symbol:AT2G17150.1 [GO:0003700 "transcription factor activity" evidence=ISS] InterPro:IPR000270 Pfam:PF00564 SMART:SM00666 EMBL:BT000911 InterPro:IPR003035 Pfam:PF02042 SPTR:Q8H111	1e-155
chr2.CM0102.46	99.1.4.1147	GO_ID:5159										GO_ID:5159	TAIR|gene:2059691 SPTR:Q8H111 symbol:AT2G17150.1 [GO:0003700 "transcription factor activity" evidence=ISS] InterPro:IPR000270 Pfam:PF00564 SMART:SM00666 EMBL:BT000911 InterPro:IPR003035 Pfam:PF02042 SPTR:Q8H111	9e-156
chr5.CM0571.54	99.1.3.2.569	NFYAA_ARATH							NFYAA_ARATH	Activator;DNA-binding;Nuclearprotein;Transcription;Transcriptionregulation,Nuclear transcription factor Y subunit A-10 (AtNF-YA-10).	5e-40	GO_ID:36946	TAIR|gene:2144112 SPTR:Q9FG19 symbol:AT5G06510.1 [GO:0003700 "transcription factor activity" evidence=ISS] [GO:0006355 "regulation of transcription, DNA-dependent" evidence=ISS] [GO:0016602 "CCAAT-binding factor complex" evidence=ISS] InterPro:IPR001289 Pfam:PF02045 GO:GO:0005634 ProDom:PD003860 SMART:SM00521 EMBL:AP002543 SPTR:Q9FG19	2e-40
chr5.CM0571.54	99.1.4.4633	GO_ID:36946							NFYAA_ARATH	Activator;DNA-binding;Nuclearprotein;Transcription;Transcriptionregulation,Nuclear transcription factor Y subunit A-10 (AtNF-YA-10).	5e-40	GO_ID:36946	TAIR|gene:2144112 SPTR:Q9FG19 symbol:AT5G06510.1 [GO:0003700 "transcription factor activity" evidence=ISS] [GO:0006355 "regulation of transcription, DNA-dependent" evidence=ISS] [GO:0016602 "CCAAT-binding factor complex" evidence=ISS] InterPro:IPR001289 Pfam:PF02045 GO:GO:0005634 ProDom:PD003860 SMART:SM00521 EMBL:AP002543 SPTR:Q9FG19	2e-40
