# Supplementary material for: Dissection of Symbiosis and Organ Development by Integrated Transcriptome Analysis of Lotus japonicus Mutant and Wild-Type Plants
Source: PLoS One. 2009 Aug 7;4(8):e6556. doi: 10.1371/journal.pone.0006556 (PMC2717213; doi:10.1371/journal.pone.0006556)
Supplement: Folder S1 — Inoculation time series (2.84 MB ZIP) [file pone.0006556.s009.zip › S1.INOCULATION TIME SERIES copy/1.1.Stage(s) total transcript analysis/1.1.3/1.1.3.transporter.txt]

Ljwgs_074659.1	3.1.3.22	TC.POT proton-dependent oligopeptide transporter, POT family [COG:COG3104] [TC:2.A.17]	hsa:6564	SLC15A1; solute carrier family 15 (oligopeptide transporter), member 1 [KO:K03305]	9e-20				PTR2_ARATH	Membrane;Peptidetransport;Proteintransport;Transmembrane;Transport,Peptide transporter PTR2 (Histidine transporting protein).	5e-63	GO_ID:22547	TAIR|gene:2041139 SPTR:Q9ZPS2 symbol:AT2G02020.1 [GO:0005215 "transporter activity" evidence=ISS] [GO:0006857 "oligopeptide transport" evidence=ISS] [GO:0016020 "membrane" evidence=ISS] InterPro:IPR000109 Pfam:PF00854 GO:GO:0006810 GO:GO:0016020 PROSITE:PS01022 PROSITE:PS01023 EMBL:AC006532 PIR:A84432 SPTR:Q9ZPS2	2e-62
Ljwgs_001709.1	3.1.1.38	ABC.MR putative ABC transport system ATP-binding protein [COG:COG1132 COG2274] [TC:3.A.1.21 3.A.1.106 3.A.1.110 3.A.1.112 3.A.1.113 3.A.1.117]	ddi:DDB0201629	abcB3; ABC transporter B family protein [KO:K05658]	0	mll3934	COG1132	4e-70	MDR3_HUMAN	ATP-binding;Diseasemutation;Glycoprotein;Membrane;Multigenefamily;Nucleotide-binding;Polymorphism;Repeat;Transmembrane;Transport,Multidrug resistance protein 3 (P-glycoprotein 3).	5e-177	GO_ID:15959	TAIR|gene:2041433 SPTR:O80725 symbol:AT2G47000.1 [GO:0042626 "ATPase activity, coupled to transmembrane movement of substances" evidence=ISS] InterPro:IPR003593 InterPro:IPR003439 InterPro:IPR001140 Pfam:PF00664 Pfam:PF00005 InterPro:IPR011527 Prosite:PS00211 SMART:SM00382 ProDom:PD000006 PROSITE:PS50893 GO:GO:0006810 PROSITE:PS50929 HSSP:P08716 EMBL:AC004411 PIR:T02187 SPTR:O80725	0
Ljwgs_001709.1	3.3.10.106	ABCB1 ATP-binding cassette, subfamily B (MDR/TAP), member 1 [TC:3.A.1.201 3.A.1.209]	ddi:DDB0201629	abcB3; ABC transporter B family protein [KO:K05658]	0	mll3934	COG1132	4e-70	MDR3_HUMAN	ATP-binding;Diseasemutation;Glycoprotein;Membrane;Multigenefamily;Nucleotide-binding;Polymorphism;Repeat;Transmembrane;Transport,Multidrug resistance protein 3 (P-glycoprotein 3).	5e-177	GO_ID:15959	TAIR|gene:2041433 SPTR:O80725 symbol:AT2G47000.1 [GO:0042626 "ATPase activity, coupled to transmembrane movement of substances" evidence=ISS] InterPro:IPR003593 InterPro:IPR003439 InterPro:IPR001140 Pfam:PF00664 Pfam:PF00005 InterPro:IPR011527 Prosite:PS00211 SMART:SM00382 ProDom:PD000006 PROSITE:PS50893 GO:GO:0006810 PROSITE:PS50929 HSSP:P08716 EMBL:AC004411 PIR:T02187 SPTR:O80725	0
Ljwgs_001709.1	3.1.1.33	ABCC-BAC ATP-binding casette, subfamily C, bacterial [COG:COG4988 COG4987 COG1132 COG2274] [TC:3.A.1.110 3.A.1.112]	ddi:DDB0201629	abcB3; ABC transporter B family protein [KO:K05658]	0	mll3934	COG1132	4e-70	MDR3_HUMAN	ATP-binding;Diseasemutation;Glycoprotein;Membrane;Multigenefamily;Nucleotide-binding;Polymorphism;Repeat;Transmembrane;Transport,Multidrug resistance protein 3 (P-glycoprotein 3).	5e-177	GO_ID:15959	TAIR|gene:2041433 SPTR:O80725 symbol:AT2G47000.1 [GO:0042626 "ATPase activity, coupled to transmembrane movement of substances" evidence=ISS] InterPro:IPR003593 InterPro:IPR003439 InterPro:IPR001140 Pfam:PF00664 Pfam:PF00005 InterPro:IPR011527 Prosite:PS00211 SMART:SM00382 ProDom:PD000006 PROSITE:PS50893 GO:GO:0006810 PROSITE:PS50929 HSSP:P08716 EMBL:AC004411 PIR:T02187 SPTR:O80725	0
Ljwgs_001709.1	3.1.1.31.6	ABCB1 ATP-binding cassette, subfamily B (MDR/TAP), member 1	ddi:DDB0201629	abcB3; ABC transporter B family protein [KO:K05658]	0	mll3934	COG1132	4e-70	MDR3_HUMAN	ATP-binding;Diseasemutation;Glycoprotein;Membrane;Multigenefamily;Nucleotide-binding;Polymorphism;Repeat;Transmembrane;Transport,Multidrug resistance protein 3 (P-glycoprotein 3).	5e-177	GO_ID:15959	TAIR|gene:2041433 SPTR:O80725 symbol:AT2G47000.1 [GO:0042626 "ATPase activity, coupled to transmembrane movement of substances" evidence=ISS] InterPro:IPR003593 InterPro:IPR003439 InterPro:IPR001140 Pfam:PF00664 Pfam:PF00005 InterPro:IPR011527 Prosite:PS00211 SMART:SM00382 ProDom:PD000006 PROSITE:PS50893 GO:GO:0006810 PROSITE:PS50929 HSSP:P08716 EMBL:AC004411 PIR:T02187 SPTR:O80725	0
Ljwgs_001709.1	3.1.1.31.13	ABCB-BAC ATP-binding casette, subfamily B, bacterial [COG:COG1132 COG2274 COG5265] [TC:3.A.1.21 3.A.1.106 3.A.1.109 3.A.1.117]	ddi:DDB0201629	abcB3; ABC transporter B family protein [KO:K05658]	0	mll3934	COG1132	4e-70	MDR3_HUMAN	ATP-binding;Diseasemutation;Glycoprotein;Membrane;Multigenefamily;Nucleotide-binding;Polymorphism;Repeat;Transmembrane;Transport,Multidrug resistance protein 3 (P-glycoprotein 3).	5e-177	GO_ID:15959	TAIR|gene:2041433 SPTR:O80725 symbol:AT2G47000.1 [GO:0042626 "ATPase activity, coupled to transmembrane movement of substances" evidence=ISS] InterPro:IPR003593 InterPro:IPR003439 InterPro:IPR001140 Pfam:PF00664 Pfam:PF00005 InterPro:IPR011527 Prosite:PS00211 SMART:SM00382 ProDom:PD000006 PROSITE:PS50893 GO:GO:0006810 PROSITE:PS50929 HSSP:P08716 EMBL:AC004411 PIR:T02187 SPTR:O80725	0
chr3.CM0155.7	99.1.4.1182	GO_ID:21730							BCP_PEA	Copper;Electrontransport;Glycoprotein;Metal-binding;Signal;Transport,Blue copper protein precursor.	1e-17	GO_ID:21730	TAIR|gene:2062524 SPTR:O82081 symbol:AT2G32300 [GO:0031225 "anchored to membrane" evidence=TAS] [GO:0005489 "electron transporter activity" evidence=ISS] [GO:0005507 "copper ion binding" evidence=ISS] [GO:0006118 "electron transport" evidence=ISS] InterPro:IPR003245 InterPro:IPR000923 Pfam:PF02298 ProDom:PD003122 PROSITE:PS00196 HSSP:P29602 EMBL:AC005700 EMBL:U76298 PIR:D84731 SPTR:O82081	4e-31
chr3.CM0155.7	99.1.3.2.2474	BCP_PEA							BCP_PEA	Copper;Electrontransport;Glycoprotein;Metal-binding;Signal;Transport,Blue copper protein precursor.	1e-17	GO_ID:21730	TAIR|gene:2062524 SPTR:O82081 symbol:AT2G32300 [GO:0031225 "anchored to membrane" evidence=TAS] [GO:0005489 "electron transporter activity" evidence=ISS] [GO:0005507 "copper ion binding" evidence=ISS] [GO:0006118 "electron transport" evidence=ISS] InterPro:IPR003245 InterPro:IPR000923 Pfam:PF02298 ProDom:PD003122 PROSITE:PS00196 HSSP:P29602 EMBL:AC005700 EMBL:U76298 PIR:D84731 SPTR:O82081	4e-31
Ljwgs_123578.1	99.1.4.550	GO_ID:23515							ENL1_ARATH	Glycoprotein;GPI-anchor;Lipoprotein;Membrane;Signal,Early nodulin-like protein 1 precursor (Phytocyanin-like protein).	7e-10	GO_ID:23515	TAIR|gene:3693914 SPTR:Q9SK27 symbol:AT2G25060.1 [GO:0031225 "anchored to membrane" evidence=TAS] [GO:0005489 "electron transporter activity" evidence=ISS] [GO:0005507 "copper ion binding" evidence=ISS] [GO:0006118 "electron transport" evidence=ISS] InterPro:IPR003245 Pfam:PF02298 ProDom:PD003122 HSSP:O82080 EMBL:AC006585 EMBL:BT010405 PIR:G84643 SPTR:Q9SK27	3e-10
Ljwgs_123578.1	99.1.3.2.1372	ENL1_ARATH							ENL1_ARATH	Glycoprotein;GPI-anchor;Lipoprotein;Membrane;Signal,Early nodulin-like protein 1 precursor (Phytocyanin-like protein).	7e-10	GO_ID:23515	TAIR|gene:3693914 SPTR:Q9SK27 symbol:AT2G25060.1 [GO:0031225 "anchored to membrane" evidence=TAS] [GO:0005489 "electron transporter activity" evidence=ISS] [GO:0005507 "copper ion binding" evidence=ISS] [GO:0006118 "electron transport" evidence=ISS] InterPro:IPR003245 Pfam:PF02298 ProDom:PD003122 HSSP:O82080 EMBL:AC006585 EMBL:BT010405 PIR:G84643 SPTR:Q9SK27	3e-10
chr1.CM0147.120	3.1.3.22	TC.POT proton-dependent oligopeptide transporter, POT family [COG:COG3104] [TC:2.A.17]	hsa:51296	SLC15A3; solute carrier family 15, member 3 [KO:K03305]	8e-17				PTR2_ARATH	Membrane;Peptidetransport;Proteintransport;Transmembrane;Transport,Peptide transporter PTR2 (Histidine transporting protein).	7e-48	GO_ID:32821	TAIR|gene:2084499 SPTR:Q9M331 symbol:AT3G53960.1 [GO:0005215 "transporter activity" evidence=ISS] [GO:0006857 "oligopeptide transport" evidence=ISS] [GO:0016020 "membrane" evidence=ISS] InterPro:IPR000109 Pfam:PF00854 GO:GO:0006810 GO:GO:0016020 PROSITE:PS01022 EMBL:AL132960 PIR:T45936 SPTR:Q9M331	3e-83
Ljwgs_093679.1	1.3.10.6	E2.3.1.51, plsC 1-acyl-sn-glycerol-3-phosphate acyltransferase [EC:2.3.1.51] [COG:COG0204] [GO:0003841]							GPAT7_ARATH	Acyltransferase;Hypotheticalprotein;Membrane;Phospholipidbiosynthesis;Transferase;Transmembrane,Putative glycerol-3-phosphate acyltransferase 7 (EC 2.3.1.15) (AtGPAT7).	1e-58	GO_ID:35213	TAIR|gene:2080686 SPTR:Q9CAY3 symbol:ATGPAT5 [GO:0008514 "organic anion transporter activity" evidence=ISS] [GO:0008152 "metabolism" evidence=ISS] [GO:0008415 "acyltransferase activity" evidence=ISS] [GO:0003841 "1-acylglycerol-3-phosphate O-acyltransferase activity" evidence=IGI] Interpro:IPR002123 Pfam:PF01553 SMART:SM00563 EMBL:AC008153 EMBL:AK117634 EMBL:BT005134 SPTR:Q9CAY3	1e-58
Ljwgs_093679.1	1.3.9.14	E2.3.1.51, plsC 1-acyl-sn-glycerol-3-phosphate acyltransferase [EC:2.3.1.51] [COG:COG0204] [GO:0003841]							GPAT7_ARATH	Acyltransferase;Hypotheticalprotein;Membrane;Phospholipidbiosynthesis;Transferase;Transmembrane,Putative glycerol-3-phosphate acyltransferase 7 (EC 2.3.1.15) (AtGPAT7).	1e-58	GO_ID:35213	TAIR|gene:2080686 SPTR:Q9CAY3 symbol:ATGPAT5 [GO:0008514 "organic anion transporter activity" evidence=ISS] [GO:0008152 "metabolism" evidence=ISS] [GO:0008415 "acyltransferase activity" evidence=ISS] [GO:0003841 "1-acylglycerol-3-phosphate O-acyltransferase activity" evidence=IGI] Interpro:IPR002123 Pfam:PF01553 SMART:SM00563 EMBL:AC008153 EMBL:AK117634 EMBL:BT005134 SPTR:Q9CAY3	1e-58
Ljwgs_093679.1	1.3.10.5	E2.3.1.15 glycerol-3-phosphate O-acyltransferase [EC:2.3.1.15] [GO:0004366]							GPAT7_ARATH	Acyltransferase;Hypotheticalprotein;Membrane;Phospholipidbiosynthesis;Transferase;Transmembrane,Putative glycerol-3-phosphate acyltransferase 7 (EC 2.3.1.15) (AtGPAT7).	1e-58	GO_ID:35213	TAIR|gene:2080686 SPTR:Q9CAY3 symbol:ATGPAT5 [GO:0008514 "organic anion transporter activity" evidence=ISS] [GO:0008152 "metabolism" evidence=ISS] [GO:0008415 "acyltransferase activity" evidence=ISS] [GO:0003841 "1-acylglycerol-3-phosphate O-acyltransferase activity" evidence=IGI] Interpro:IPR002123 Pfam:PF01553 SMART:SM00563 EMBL:AC008153 EMBL:AK117634 EMBL:BT005134 SPTR:Q9CAY3	1e-58
Ljwgs_093679.1	1.3.9.13	E2.3.1.15 glycerol-3-phosphate O-acyltransferase [EC:2.3.1.15] [GO:0004366]							GPAT7_ARATH	Acyltransferase;Hypotheticalprotein;Membrane;Phospholipidbiosynthesis;Transferase;Transmembrane,Putative glycerol-3-phosphate acyltransferase 7 (EC 2.3.1.15) (AtGPAT7).	1e-58	GO_ID:35213	TAIR|gene:2080686 SPTR:Q9CAY3 symbol:ATGPAT5 [GO:0008514 "organic anion transporter activity" evidence=ISS] [GO:0008152 "metabolism" evidence=ISS] [GO:0008415 "acyltransferase activity" evidence=ISS] [GO:0003841 "1-acylglycerol-3-phosphate O-acyltransferase activity" evidence=IGI] Interpro:IPR002123 Pfam:PF01553 SMART:SM00563 EMBL:AC008153 EMBL:AK117634 EMBL:BT005134 SPTR:Q9CAY3	1e-58
Ljwgs_093679.1	1.7.8.11	lipid A biosynthesis lauroyl acyltransferase [EC:2.3.1.-] [COG:COG1560] [GO:0008415]							GPAT7_ARATH	Acyltransferase;Hypotheticalprotein;Membrane;Phospholipidbiosynthesis;Transferase;Transmembrane,Putative glycerol-3-phosphate acyltransferase 7 (EC 2.3.1.15) (AtGPAT7).	1e-58	GO_ID:35213	TAIR|gene:2080686 SPTR:Q9CAY3 symbol:ATGPAT5 [GO:0008514 "organic anion transporter activity" evidence=ISS] [GO:0008152 "metabolism" evidence=ISS] [GO:0008415 "acyltransferase activity" evidence=ISS] [GO:0003841 "1-acylglycerol-3-phosphate O-acyltransferase activity" evidence=IGI] Interpro:IPR002123 Pfam:PF01553 SMART:SM00563 EMBL:AC008153 EMBL:AK117634 EMBL:BT005134 SPTR:Q9CAY3	1e-58
chr1.TM1284.2	99.1.4.921	GO_ID:12418							COPT1_ARATH	Copper;Coppertransport;Iontransport;Membrane;Transmembrane;Transport,Copper transporter 1.	7e-22	GO_ID:12418	TAIR|gene:504953798 SPTR:Q8GWP3 symbol:AT2G26975.1 [GO:0005375 "copper ion transporter activity" evidence=ISS] [GO:0006825 "copper ion transport" evidence=ISS] InterPro:IPR007274 Pfam:PF04145 EMBL:AK118724 EMBL:BT004940 SPTR:Q8GWP3	1e-21
chr1.TM1284.2	99.1.3.2.1520	COPT1_ARATH							COPT1_ARATH	Copper;Coppertransport;Iontransport;Membrane;Transmembrane;Transport,Copper transporter 1.	7e-22	GO_ID:12418	TAIR|gene:504953798 SPTR:Q8GWP3 symbol:AT2G26975.1 [GO:0005375 "copper ion transporter activity" evidence=ISS] [GO:0006825 "copper ion transport" evidence=ISS] InterPro:IPR007274 Pfam:PF04145 EMBL:AK118724 EMBL:BT004940 SPTR:Q8GWP3	1e-21
Ljwgs_026098.2	99.1.4.5537	GO_ID:31981							EDS5_ARATH	Coiledcoil;Membrane;Plantdefense;Transmembrane;Transport,Enhanced disease susceptibility 5 (Eds5) (Salicylic acid induction deficient 1) (Sid1).	7e-22	GO_ID:31981	TAIR|gene:2120266 SPTR:Q945F0 symbol:AT4G39030.1 [GO:0005215 "transporter activity" evidence=ISS] [GO:0015297 "antiporter activity" evidence=ISS] [GO:0016020 "membrane" evidence=ISS] EMBL:AL161594 EMBL:AL035679 EMBL:AF416569 SPTR:Q945F0	3e-22
Ljwgs_026098.2	99.1.3.2.1415	EDS5_ARATH							EDS5_ARATH	Coiledcoil;Membrane;Plantdefense;Transmembrane;Transport,Enhanced disease susceptibility 5 (Eds5) (Salicylic acid induction deficient 1) (Sid1).	7e-22	GO_ID:31981	TAIR|gene:2120266 SPTR:Q945F0 symbol:AT4G39030.1 [GO:0005215 "transporter activity" evidence=ISS] [GO:0015297 "antiporter activity" evidence=ISS] [GO:0016020 "membrane" evidence=ISS] EMBL:AL161594 EMBL:AL035679 EMBL:AF416569 SPTR:Q945F0	3e-22
chr4.CM0244.48	99.1.4.1772	GO_ID:26490							FUCT1_CAEEL	Completeproteome;Golgistack;Membrane;Sugartransport;Transmembrane;Transport,GDP-fucose transporter.	5e-10	GO_ID:26490	TAIR|gene:2178372 SPTR:Q9FG70 symbol:AT5G55950.1 [GO:0016020 "membrane" evidence=ISS] EMBL:AB026659 SPTR:Q9FG70	8e-137
chr4.CM0244.48	99.1.3.2.3656	FUCT1_CAEEL							FUCT1_CAEEL	Completeproteome;Golgistack;Membrane;Sugartransport;Transmembrane;Transport,GDP-fucose transporter.	5e-10	GO_ID:26490	TAIR|gene:2178372 SPTR:Q9FG70 symbol:AT5G55950.1 [GO:0016020 "membrane" evidence=ISS] EMBL:AB026659 SPTR:Q9FG70	8e-137
Ljwgs_036147.1	3.1.3.61	TC.MATE multidrug resistance protein, MATE family [COG:COG0534] [TC:2.A.66.1]				YDR338c	COG0534	2e-12	TT12_ARATH	Flavonoidbiosynthesis;Membrane;Repeat;Transmembrane;Transport;Vacuole,TRANSPARENT TESTA 12 protein.	2e-21	GO_ID:22436	TAIR|gene:1005027866 SPTR:Q9C9M8 symbol:AT1G66760.2 [GO:0005215 "transporter activity" evidence=ISS] [GO:0015297 "antiporter activity" evidence=ISS] [GO:0016020 "membrane" evidence=ISS] InterPro:IPR002528 Pfam:PF01554 GO:GO:0016020 TIGRFAMs:TIGR00797 EMBL:AC013288 SPTR:Q9C9M8	2e-37
Ljwgs_037118.1	99.1.4.3236	GO_ID:34391										GO_ID:34391	TAIR|gene:2156736 SPTR:Q9FHB6 symbol:AT5G52450.1 [GO:0005215 "transporter activity" evidence=ISS] [GO:0016020 "membrane" evidence=ISS] InterPro:IPR002528 Pfam:PF01554 GO:GO:0016020 GO:GO:0009405 TIGRFAMs:TIGR00797 EMBL:AB019226 EMBL:AY046054 EMBL:AY079316 InterPro:IPR004268 PRINTS:PR01806 SPTR:Q9FHB6	1e-12
Ljwgs_017549.1	3.1.3.44.2	PYRP uracil permease	tko:TK1212	xanthine/uracilpermease [KO:K02824]	3e-38	PAB1838	COG2233	2e-34	S23A2_RAT	Glycoprotein;Iontransport;Membrane;Phosphorylation;Sodium;Sodiumtransport;Symport;Transmembrane;Transport,Solute carrier family 23 member 2 (Sodium-dependent vitamin C transporter 2) (Na(+)/L-ascorbic acid transporter 2).	2e-63	GO_ID:28848	TAIR|gene:2040873 SPTR:O80768 symbol:AT2G34190.1 [GO:0015646 "permease activity" evidence=ISS] [GO:0016020 "membrane" evidence=ISS] Pfam:Pf00860 InterPro:IPR006043 GO:GO:0006810 GO:GO:0016020 EMBL:AC004481 EMBL:AY142641 PIR:T02307 SPTR:O80768	0
Ljwgs_021187.1	99.1.4.1329	GO_ID:28848							S23A2_MOUSE	Alternativesplicing;Glycoprotein;Iontransport;Membrane;Phosphorylation;Sodium;Sodiumtransport;Symport;Transmembrane;Transport,Solute carrier family 23 member 2 (Sodium-dependent vitamin C transporter 2) (mSVCT2) (Na(+)/L-ascorbic acid transporter 2) (Yolk sac permease-like molecule 2).	3e-10	GO_ID:28848	TAIR|gene:2040873 SPTR:O80768 symbol:AT2G34190.1 [GO:0015646 "permease activity" evidence=ISS] [GO:0016020 "membrane" evidence=ISS] Pfam:Pf00860 InterPro:IPR006043 GO:GO:0006810 GO:GO:0016020 EMBL:AC004481 EMBL:AY142641 PIR:T02307 SPTR:O80768	4e-60
Ljwgs_021187.1	99.1.3.2.2787	S23A2_MOUSE							S23A2_MOUSE	Alternativesplicing;Glycoprotein;Iontransport;Membrane;Phosphorylation;Sodium;Sodiumtransport;Symport;Transmembrane;Transport,Solute carrier family 23 member 2 (Sodium-dependent vitamin C transporter 2) (mSVCT2) (Na(+)/L-ascorbic acid transporter 2) (Yolk sac permease-like molecule 2).	3e-10	GO_ID:28848	TAIR|gene:2040873 SPTR:O80768 symbol:AT2G34190.1 [GO:0015646 "permease activity" evidence=ISS] [GO:0016020 "membrane" evidence=ISS] Pfam:Pf00860 InterPro:IPR006043 GO:GO:0006810 GO:GO:0016020 EMBL:AC004481 EMBL:AY142641 PIR:T02307 SPTR:O80768	4e-60
Ljwgs_016193.1	3.1.3.61	TC.MATE multidrug resistance protein, MATE family [COG:COG0534] [TC:2.A.66.1]	vch:VC1540	multidrug resistance protein NorM, putative [KO:K03327]	3e-13	YHR032w	COG0534	3e-27	TT12_ARATH	Flavonoidbiosynthesis;Membrane;Repeat;Transmembrane;Transport;Vacuole,TRANSPARENT TESTA 12 protein.	6e-42	GO_ID:34391	TAIR|gene:2156736 SPTR:Q9FHB6 symbol:AT5G52450.1 [GO:0005215 "transporter activity" evidence=ISS] [GO:0016020 "membrane" evidence=ISS] InterPro:IPR002528 Pfam:PF01554 GO:GO:0016020 GO:GO:0009405 TIGRFAMs:TIGR00797 EMBL:AB019226 EMBL:AY046054 EMBL:AY079316 InterPro:IPR004268 PRINTS:PR01806 SPTR:Q9FHB6	5e-93
Ljwgs_101266.1	99.1.4.8100	GO_ID:22085										GO_ID:22085	TIGR_CMR|BA2680 SPTR:Q81PW2 symbol:BA2680 "oxalate:formate antiporter, putative" [GO:0006810 "transport" evidence=ISS] [GO:0015499 "formate transporter activity" evidence=ISS] Pfam:PF07690 InterPro:IPR007114 GO:GO:0006810 PROSITE:PS50850 InterPro:IPR011701 EMBL:AE017334 EMBL:AE017225 EMBL:AE017032 TIGR:BA2680 TIGR:GBAA2680 SPTR:Q81PW2	7e-09
Ljwgs_026479.1	99.1.4.3619	GO_ID:11331							ZIP1_ARATH	Iontransport;Membrane;Signal;Transmembrane;Transport;Zinc;Zinctransport,Zinc transporter 1 precursor (ZRT/IRT-like protein 1).	2e-30	GO_ID:11331	TAIR|gene:2087704 SPTR:O81123 symbol:AT3G12750.1 [GO:0005385 "zinc ion transporter activity" evidence=ISS;TAS] [GO:0006829 "zinc ion transport" evidence=ISS;TAS] InterPro:IPR003689 InterPro:IPR004698 Pfam:PF02535 TIGRFAMs:TIGR00820 EMBL:AB024033 EMBL:AF033535 PIR:T52183 GeneFarm:2371 SPTR:O81123	8e-31
Ljwgs_026479.1	99.1.3.2.288	ZIP1_ARATH							ZIP1_ARATH	Iontransport;Membrane;Signal;Transmembrane;Transport;Zinc;Zinctransport,Zinc transporter 1 precursor (ZRT/IRT-like protein 1).	2e-30	GO_ID:11331	TAIR|gene:2087704 SPTR:O81123 symbol:AT3G12750.1 [GO:0005385 "zinc ion transporter activity" evidence=ISS;TAS] [GO:0006829 "zinc ion transport" evidence=ISS;TAS] InterPro:IPR003689 InterPro:IPR004698 Pfam:PF02535 TIGRFAMs:TIGR00820 EMBL:AB024033 EMBL:AF033535 PIR:T52183 GeneFarm:2371 SPTR:O81123	8e-31
Ljwgs_018310.1	99.1.3.2.1063	MCH1_YARLI							MCH1_YARLI	Completeproteome;Membrane;Transmembrane;Transport;Vacuole,Probable transporter MCH1.	6e-09
chr3.CM0226.1	3.1.3.53	TC.SULP sulfate permease, SulP family [COG:COG0659] [TC:2.A.53]	cne:CNA00670	sulfate transporter, putative [KO:K03321]	2e-16	slr1776	COG0659	5e-18	SUT34_ARATH	Membrane;Multigenefamily;Sulfatetransport;Symport;Transmembrane;Transport,Probable sulfate transporter 3.4.	7e-88	GO_ID:11873	TAIR|gene:2093451 SPTR:Q9LW86 symbol:AT3G15990.1 [GO:0015116 "sulfate transporter activity" evidence=ISS] InterPro:IPR001902 Pfam:PF00916 InterPro:IPR002645 Pfam:PF01740 TIGRFAMs:TIGR00815 PROSITE:PS01130 PROSITE:PS50801 EMBL:AB012247 EMBL:AB054645 GeneFarm:2697 SPTR:Q9LW86	3e-88
Ljwgs_057161.1	3.1.3.61	TC.MATE multidrug resistance protein, MATE family [COG:COG0534] [TC:2.A.66.1]	msu:MS1314	norM; Na+-driven multidrug efflux pump [KO:K03327]	1e-17	YDR338c	COG0534	2e-29	YAO6_SCHPO	Completeproteome;Hypotheticalprotein;Membrane;Transmembrane;Transport,Hypothetical protein C11D3.06 in chromosome I.	1e-36	GO_ID:46805	TAIR|gene:2127192 SPTR:O82752 symbol:AT4G23030.1 [GO:0005215 "transporter activity" evidence=ISS] [GO:0016020 "membrane" evidence=ISS] InterPro:IPR002528 Pfam:PF01554 GO:GO:0016020 TIGRFAMs:TIGR00797 EMBL:AL161558 EMBL:AL031018 EMBL:AY082796 PIR:T05135 SPTR:O82752	4e-135
chr6.CM0420.46	1.11.1.3	E3.1.1.17 gluconolactonase [EC:3.1.1.17] [COG:COG3386] [GO:0004341]	bja:blr7869	ABC transporter permease protein [KO:K02057]	8e-33	PA1293	COG3386	7e-48	APMAP_MOUSE	Glycoprotein;Membrane;Signal-anchor;Transmembrane,Adipocyte plasma membrane-associated protein (Protein DD16).	5e-33	GO_ID:50464	TAIR|gene:2081829 SPTR:Q9SD07 symbol:AT3G51420.1 [GO:0009821 "alkaloid biosynthesis" evidence=ISS] [GO:0016844 "strictosidine synthase activity" evidence=ISS] InterPro:IPR004141 Pfam:PF03088 GO:GO:0009058 EMBL:AL133452 EMBL:AY087809 PIR:T45773 SPTR:Q9SD07	2e-33
chr6.CM0420.46	3.1.1.11.2	ABC.SS.P simple sugar transport system permease protein [COG:COG1172 COG1079] [TC:3.A.1.2]	bja:blr7869	ABC transporter permease protein [KO:K02057]	8e-33	PA1293	COG3386	7e-48	APMAP_MOUSE	Glycoprotein;Membrane;Signal-anchor;Transmembrane,Adipocyte plasma membrane-associated protein (Protein DD16).	5e-33	GO_ID:50464	TAIR|gene:2081829 SPTR:Q9SD07 symbol:AT3G51420.1 [GO:0009821 "alkaloid biosynthesis" evidence=ISS] [GO:0016844 "strictosidine synthase activity" evidence=ISS] InterPro:IPR004141 Pfam:PF03088 GO:GO:0009058 EMBL:AL133452 EMBL:AY087809 PIR:T45773 SPTR:Q9SD07	2e-33
chr6.CM0420.46	1.1.3.25	E3.1.1.17 gluconolactonase [EC:3.1.1.17] [COG:COG3386] [GO:0004341]	bja:blr7869	ABC transporter permease protein [KO:K02057]	8e-33	PA1293	COG3386	7e-48	APMAP_MOUSE	Glycoprotein;Membrane;Signal-anchor;Transmembrane,Adipocyte plasma membrane-associated protein (Protein DD16).	5e-33	GO_ID:50464	TAIR|gene:2081829 SPTR:Q9SD07 symbol:AT3G51420.1 [GO:0009821 "alkaloid biosynthesis" evidence=ISS] [GO:0016844 "strictosidine synthase activity" evidence=ISS] InterPro:IPR004141 Pfam:PF03088 GO:GO:0009058 EMBL:AL133452 EMBL:AY087809 PIR:T45773 SPTR:Q9SD07	2e-33
chr6.CM0420.46	1.10.1.8	E4.3.3.2 strictosidine synthase [EC:4.3.3.2] [GO:0016844]	bja:blr7869	ABC transporter permease protein [KO:K02057]	8e-33	PA1293	COG3386	7e-48	APMAP_MOUSE	Glycoprotein;Membrane;Signal-anchor;Transmembrane,Adipocyte plasma membrane-associated protein (Protein DD16).	5e-33	GO_ID:50464	TAIR|gene:2081829 SPTR:Q9SD07 symbol:AT3G51420.1 [GO:0009821 "alkaloid biosynthesis" evidence=ISS] [GO:0016844 "strictosidine synthase activity" evidence=ISS] InterPro:IPR004141 Pfam:PF03088 GO:GO:0009058 EMBL:AL133452 EMBL:AY087809 PIR:T45773 SPTR:Q9SD07	2e-33
chr6.CM0420.46	1.1.7.11	E3.1.1.17 gluconolactonase [EC:3.1.1.17] [COG:COG3386] [GO:0004341]	bja:blr7869	ABC transporter permease protein [KO:K02057]	8e-33	PA1293	COG3386	7e-48	APMAP_MOUSE	Glycoprotein;Membrane;Signal-anchor;Transmembrane,Adipocyte plasma membrane-associated protein (Protein DD16).	5e-33	GO_ID:50464	TAIR|gene:2081829 SPTR:Q9SD07 symbol:AT3G51420.1 [GO:0009821 "alkaloid biosynthesis" evidence=ISS] [GO:0016844 "strictosidine synthase activity" evidence=ISS] InterPro:IPR004141 Pfam:PF03088 GO:GO:0009058 EMBL:AL133452 EMBL:AY087809 PIR:T45773 SPTR:Q9SD07	2e-33
chr6.CM0420.46	1.10.5.1	E4.3.3.2 strictosidine synthase [EC:4.3.3.2] [GO:0016844]	bja:blr7869	ABC transporter permease protein [KO:K02057]	8e-33	PA1293	COG3386	7e-48	APMAP_MOUSE	Glycoprotein;Membrane;Signal-anchor;Transmembrane,Adipocyte plasma membrane-associated protein (Protein DD16).	5e-33	GO_ID:50464	TAIR|gene:2081829 SPTR:Q9SD07 symbol:AT3G51420.1 [GO:0009821 "alkaloid biosynthesis" evidence=ISS] [GO:0016844 "strictosidine synthase activity" evidence=ISS] InterPro:IPR004141 Pfam:PF03088 GO:GO:0009058 EMBL:AL133452 EMBL:AY087809 PIR:T45773 SPTR:Q9SD07	2e-33
chr1.CM1409.36	3.1.3.61	TC.MATE multidrug resistance protein, MATE family [COG:COG0534] [TC:2.A.66.1]				YHR032w	COG0534	3e-11	TT12_ARATH	Flavonoidbiosynthesis;Membrane;Repeat;Transmembrane;Transport;Vacuole,TRANSPARENT TESTA 12 protein.	9e-26	GO_ID:7914	TAIR|gene:3436060 SPTR:Q8RXK1 symbol:AT1G33080.1 [GO:0005215 "transporter activity" evidence=ISS] [GO:0015297 "antiporter activity" evidence=ISS] [GO:0016020 "membrane" evidence=ISS] InterPro:IPR002528 Pfam:PF01554 GO:GO:0016020 TIGRFAMs:TIGR00797 EMBL:AY080844 EMBL:AY133850 SPTR:Q8RXK1	8e-66
Ljwgs_055478.1	99.1.3.2.2344	TT12_ARATH							TT12_ARATH	Flavonoidbiosynthesis;Membrane;Repeat;Transmembrane;Transport;Vacuole,TRANSPARENT TESTA 12 protein.	9e-14	GO_ID:34391	TAIR|gene:2156736 SPTR:Q9FHB6 symbol:AT5G52450.1 [GO:0005215 "transporter activity" evidence=ISS] [GO:0016020 "membrane" evidence=ISS] InterPro:IPR002528 Pfam:PF01554 GO:GO:0016020 GO:GO:0009405 TIGRFAMs:TIGR00797 EMBL:AB019226 EMBL:AY046054 EMBL:AY079316 InterPro:IPR004268 PRINTS:PR01806 SPTR:Q9FHB6	3e-28
Ljwgs_055478.1	99.1.4.3236	GO_ID:34391							TT12_ARATH	Flavonoidbiosynthesis;Membrane;Repeat;Transmembrane;Transport;Vacuole,TRANSPARENT TESTA 12 protein.	9e-14	GO_ID:34391	TAIR|gene:2156736 SPTR:Q9FHB6 symbol:AT5G52450.1 [GO:0005215 "transporter activity" evidence=ISS] [GO:0016020 "membrane" evidence=ISS] InterPro:IPR002528 Pfam:PF01554 GO:GO:0016020 GO:GO:0009405 TIGRFAMs:TIGR00797 EMBL:AB019226 EMBL:AY046054 EMBL:AY079316 InterPro:IPR004268 PRINTS:PR01806 SPTR:Q9FHB6	3e-28
Ljwgs_034838.1	3.1.3.61	TC.MATE multidrug resistance protein, MATE family [COG:COG0534] [TC:2.A.66.1]	vch:VC1540	multidrug resistance protein NorM, putative [KO:K03327]	9e-19	YDR338c	COG0534	4e-28	TT12_ARATH	Flavonoidbiosynthesis;Membrane;Repeat;Transmembrane;Transport;Vacuole,TRANSPARENT TESTA 12 protein.	3e-57	GO_ID:34391	TAIR|gene:2156736 SPTR:Q9FHB6 symbol:AT5G52450.1 [GO:0005215 "transporter activity" evidence=ISS] [GO:0016020 "membrane" evidence=ISS] InterPro:IPR002528 Pfam:PF01554 GO:GO:0016020 GO:GO:0009405 TIGRFAMs:TIGR00797 EMBL:AB019226 EMBL:AY046054 EMBL:AY079316 InterPro:IPR004268 PRINTS:PR01806 SPTR:Q9FHB6	3e-124
Ljwgs_095176.1	3.1.1.38	ABC.MR putative ABC transport system ATP-binding protein [COG:COG1132 COG2274] [TC:3.A.1.21 3.A.1.106 3.A.1.110 3.A.1.112 3.A.1.113 3.A.1.117]	ddi:DDB0201629	abcB3; ABC transporter B family protein [KO:K05658]	2e-40	YLR188w	COG1132	4e-16	MDR2_RAT	ATP-binding;Glycoprotein;Membrane;Multigenefamily;Nucleotide-binding;Repeat;Transmembrane;Transport,Multidrug resistance protein 2 (P-glycoprotein 2) (P-glycoprotein 3).	3e-31	GO_ID:36704	TAIR|gene:2196144 SPTR:Q9FWX7 symbol:AT1G02520.1 [GO:0042626 "ATPase activity, coupled to transmembrane movement of substances" evidence=ISS] InterPro:IPR003593 InterPro:IPR003439 InterPro:IPR001140 Pfam:PF00664 Pfam:PF00005 InterPro:IPR011527 Prosite:PS00211 SMART:SM00382 ProDom:PD000006 PROSITE:PS50893 GO:GO:0006810 PROSITE:PS50929 HSSP:P08716 EMBL:AC022521 PIR:E86155 SPTR:Q9FWX7	3e-79
Ljwgs_095176.1	3.3.10.106	ABCB1 ATP-binding cassette, subfamily B (MDR/TAP), member 1 [TC:3.A.1.201 3.A.1.209]	ddi:DDB0201629	abcB3; ABC transporter B family protein [KO:K05658]	2e-40	YLR188w	COG1132	4e-16	MDR2_RAT	ATP-binding;Glycoprotein;Membrane;Multigenefamily;Nucleotide-binding;Repeat;Transmembrane;Transport,Multidrug resistance protein 2 (P-glycoprotein 2) (P-glycoprotein 3).	3e-31	GO_ID:36704	TAIR|gene:2196144 SPTR:Q9FWX7 symbol:AT1G02520.1 [GO:0042626 "ATPase activity, coupled to transmembrane movement of substances" evidence=ISS] InterPro:IPR003593 InterPro:IPR003439 InterPro:IPR001140 Pfam:PF00664 Pfam:PF00005 InterPro:IPR011527 Prosite:PS00211 SMART:SM00382 ProDom:PD000006 PROSITE:PS50893 GO:GO:0006810 PROSITE:PS50929 HSSP:P08716 EMBL:AC022521 PIR:E86155 SPTR:Q9FWX7	3e-79
Ljwgs_095176.1	3.1.1.33	ABCC-BAC ATP-binding casette, subfamily C, bacterial [COG:COG4988 COG4987 COG1132 COG2274] [TC:3.A.1.110 3.A.1.112]	ddi:DDB0201629	abcB3; ABC transporter B family protein [KO:K05658]	2e-40	YLR188w	COG1132	4e-16	MDR2_RAT	ATP-binding;Glycoprotein;Membrane;Multigenefamily;Nucleotide-binding;Repeat;Transmembrane;Transport,Multidrug resistance protein 2 (P-glycoprotein 2) (P-glycoprotein 3).	3e-31	GO_ID:36704	TAIR|gene:2196144 SPTR:Q9FWX7 symbol:AT1G02520.1 [GO:0042626 "ATPase activity, coupled to transmembrane movement of substances" evidence=ISS] InterPro:IPR003593 InterPro:IPR003439 InterPro:IPR001140 Pfam:PF00664 Pfam:PF00005 InterPro:IPR011527 Prosite:PS00211 SMART:SM00382 ProDom:PD000006 PROSITE:PS50893 GO:GO:0006810 PROSITE:PS50929 HSSP:P08716 EMBL:AC022521 PIR:E86155 SPTR:Q9FWX7	3e-79
Ljwgs_095176.1	3.1.1.31.6	ABCB1 ATP-binding cassette, subfamily B (MDR/TAP), member 1	ddi:DDB0201629	abcB3; ABC transporter B family protein [KO:K05658]	2e-40	YLR188w	COG1132	4e-16	MDR2_RAT	ATP-binding;Glycoprotein;Membrane;Multigenefamily;Nucleotide-binding;Repeat;Transmembrane;Transport,Multidrug resistance protein 2 (P-glycoprotein 2) (P-glycoprotein 3).	3e-31	GO_ID:36704	TAIR|gene:2196144 SPTR:Q9FWX7 symbol:AT1G02520.1 [GO:0042626 "ATPase activity, coupled to transmembrane movement of substances" evidence=ISS] InterPro:IPR003593 InterPro:IPR003439 InterPro:IPR001140 Pfam:PF00664 Pfam:PF00005 InterPro:IPR011527 Prosite:PS00211 SMART:SM00382 ProDom:PD000006 PROSITE:PS50893 GO:GO:0006810 PROSITE:PS50929 HSSP:P08716 EMBL:AC022521 PIR:E86155 SPTR:Q9FWX7	3e-79
Ljwgs_095176.1	3.1.1.31.13	ABCB-BAC ATP-binding casette, subfamily B, bacterial [COG:COG1132 COG2274 COG5265] [TC:3.A.1.21 3.A.1.106 3.A.1.109 3.A.1.117]	ddi:DDB0201629	abcB3; ABC transporter B family protein [KO:K05658]	2e-40	YLR188w	COG1132	4e-16	MDR2_RAT	ATP-binding;Glycoprotein;Membrane;Multigenefamily;Nucleotide-binding;Repeat;Transmembrane;Transport,Multidrug resistance protein 2 (P-glycoprotein 2) (P-glycoprotein 3).	3e-31	GO_ID:36704	TAIR|gene:2196144 SPTR:Q9FWX7 symbol:AT1G02520.1 [GO:0042626 "ATPase activity, coupled to transmembrane movement of substances" evidence=ISS] InterPro:IPR003593 InterPro:IPR003439 InterPro:IPR001140 Pfam:PF00664 Pfam:PF00005 InterPro:IPR011527 Prosite:PS00211 SMART:SM00382 ProDom:PD000006 PROSITE:PS50893 GO:GO:0006810 PROSITE:PS50929 HSSP:P08716 EMBL:AC022521 PIR:E86155 SPTR:Q9FWX7	3e-79
chr1.CM1409.39.1	3.1.3.61	TC.MATE multidrug resistance protein, MATE family [COG:COG0534] [TC:2.A.66.1]	bba:Bd2342	mate efflux family protein [KO:K03327]	3e-10	YDR338c	COG0534	2e-14	TT12_ARATH	Flavonoidbiosynthesis;Membrane;Repeat;Transmembrane;Transport;Vacuole,TRANSPARENT TESTA 12 protein.	1e-60	GO_ID:49665	TAIR|gene:2206959 SPTR:Q8W488 symbol:AT1G33110.1 [GO:0005215 "transporter activity" evidence=ISS] [GO:0016020 "membrane" evidence=ISS] InterPro:IPR002528 Pfam:PF01554 GO:GO:0016020 TIGRFAMs:TIGR00797 EMBL:AY062756 EMBL:AY114687 SPTR:Q8W488	2e-99
TM0374.17	3.1.2.1.3	IOLT major inositol transporter	bsu:BG12802	iolT, ydjK; probable sugar transport protein [KO:K06609]	1e-48	BS_ywtG	COG0477	1e-54	IOLT_BACSU	Completeproteome;Membrane;Sugartransport;Transmembrane;Transport,Major myo-inositol transporter iolT.	6e-49	GO_ID:30825	TAIR|gene:3437057 SPTR:Q9ZNS0 symbol:AT2G18480.1 [GO:0015144 "carbohydrate transporter activity" evidence=ISS] [GO:0005351 "sugar porter activity" evidence=ISS] [GO:0016020 "membrane" evidence=ISS] Interpro:IPR005829 InterPro:IPR007114 InterPro:IPR005828 InterPro:IPR003663 Pfam:PF00083 GO:GO:0016020 PRINTS:PR00171 PROSITE:PS50850 PROSITE:PS00216 PROSITE:PS00217 TIGRFAMs:TIGR00879 EMBL:AC006439 EM…	1e-137
chr6.CM0082.31.1	3.1.3.22	TC.POT proton-dependent oligopeptide transporter, POT family [COG:COG3104] [TC:2.A.17]	rno:246280	Slc15a4; peptide/histidine transporter [KO:K03305]	8e-46	YKR093w	COG3104	5e-16	PTR2_ARATH	Membrane;Peptidetransport;Proteintransport;Transmembrane;Transport,Peptide transporter PTR2 (Histidine transporting protein).	1e-132	GO_ID:22448	TAIR|gene:2161427 SPTR:Q9FNL8 symbol:AT5G46040.1 [GO:0005215 "transporter activity" evidence=ISS] [GO:0006857 "oligopeptide transport" evidence=ISS] [GO:0016020 "membrane" evidence=ISS] InterPro:IPR000109 Pfam:PF00854 GO:GO:0016020 EMBL:AB006698 SPTR:Q9FNL8	0
TM1440.7	3.1.3.3.5	ADIC arginine:agmatine antiporter [COG:COG0531]	bar:GBAA0818	amino acid permease family protein [KO:K03294]	2e-63	BS_yfnA	COG0531	2e-59	CTR1_HUMAN	Amino-acidtransport;Directproteinsequencing;Glycoprotein;Membrane;Receptor;Transmembrane;Transport,High-affinity cationic amino acid transporter-1 (CAT-1) (CAT1) (System Y+ basic amino acid transporter) (Ecotropic retroviral leukemia receptor homolog) (ERR) (Ecotropic retrovirus receptor homolog).	2e-51	GO_ID:9576	TAIR|gene:2044681 SPTR:O64759 symbol:AT2G34960.1 [GO:0015326 "cationic amino acid transporter activity" evidence=ISS] InterPro:IPR002293 InterPro:IPR004841 Pfam:PF00324 GO:GO:0006810 GO:GO:0016020 EMBL:AC004238 PIR:T00477 SPTR:O64759	3e-171
TM1440.7	3.1.3.3.3	CADB cadaverine:lysine antiporter [COG:COG0531]	bar:GBAA0818	amino acid permease family protein [KO:K03294]	2e-63	BS_yfnA	COG0531	2e-59	CTR1_HUMAN	Amino-acidtransport;Directproteinsequencing;Glycoprotein;Membrane;Receptor;Transmembrane;Transport,High-affinity cationic amino acid transporter-1 (CAT-1) (CAT1) (System Y+ basic amino acid transporter) (Ecotropic retroviral leukemia receptor homolog) (ERR) (Ecotropic retrovirus receptor homolog).	2e-51	GO_ID:9576	TAIR|gene:2044681 SPTR:O64759 symbol:AT2G34960.1 [GO:0015326 "cationic amino acid transporter activity" evidence=ISS] InterPro:IPR002293 InterPro:IPR004841 Pfam:PF00324 GO:GO:0006810 GO:GO:0016020 EMBL:AC004238 PIR:T00477 SPTR:O64759	3e-171
TM1440.7	3.1.3.3.2	POTE putrescine:ornithine antiporter [COG:COG0531]	bar:GBAA0818	amino acid permease family protein [KO:K03294]	2e-63	BS_yfnA	COG0531	2e-59	CTR1_HUMAN	Amino-acidtransport;Directproteinsequencing;Glycoprotein;Membrane;Receptor;Transmembrane;Transport,High-affinity cationic amino acid transporter-1 (CAT-1) (CAT1) (System Y+ basic amino acid transporter) (Ecotropic retroviral leukemia receptor homolog) (ERR) (Ecotropic retrovirus receptor homolog).	2e-51	GO_ID:9576	TAIR|gene:2044681 SPTR:O64759 symbol:AT2G34960.1 [GO:0015326 "cationic amino acid transporter activity" evidence=ISS] InterPro:IPR002293 InterPro:IPR004841 Pfam:PF00324 GO:GO:0006810 GO:GO:0016020 EMBL:AC004238 PIR:T00477 SPTR:O64759	3e-171
TM1440.7	3.1.3.3.4	ARCD arginine:ornithine antiporter [COG:COG0531]	bar:GBAA0818	amino acid permease family protein [KO:K03294]	2e-63	BS_yfnA	COG0531	2e-59	CTR1_HUMAN	Amino-acidtransport;Directproteinsequencing;Glycoprotein;Membrane;Receptor;Transmembrane;Transport,High-affinity cationic amino acid transporter-1 (CAT-1) (CAT1) (System Y+ basic amino acid transporter) (Ecotropic retroviral leukemia receptor homolog) (ERR) (Ecotropic retrovirus receptor homolog).	2e-51	GO_ID:9576	TAIR|gene:2044681 SPTR:O64759 symbol:AT2G34960.1 [GO:0015326 "cationic amino acid transporter activity" evidence=ISS] InterPro:IPR002293 InterPro:IPR004841 Pfam:PF00324 GO:GO:0006810 GO:GO:0016020 EMBL:AC004238 PIR:T00477 SPTR:O64759	3e-171
TM1440.7	3.1.3.4	TC.LAT L-amino acid transporter, LAT family [COG:COG0531] [TC:2.A.3.8]	bar:GBAA0818	amino acid permease family protein [KO:K03294]	2e-63	BS_yfnA	COG0531	2e-59	CTR1_HUMAN	Amino-acidtransport;Directproteinsequencing;Glycoprotein;Membrane;Receptor;Transmembrane;Transport,High-affinity cationic amino acid transporter-1 (CAT-1) (CAT1) (System Y+ basic amino acid transporter) (Ecotropic retroviral leukemia receptor homolog) (ERR) (Ecotropic retrovirus receptor homolog).	2e-51	GO_ID:9576	TAIR|gene:2044681 SPTR:O64759 symbol:AT2G34960.1 [GO:0015326 "cationic amino acid transporter activity" evidence=ISS] InterPro:IPR002293 InterPro:IPR004841 Pfam:PF00324 GO:GO:0006810 GO:GO:0016020 EMBL:AC004238 PIR:T00477 SPTR:O64759	3e-171
TM1440.7	3.1.3.3.1	TC.APA basic amino acid/polyamine antiporter, APA family [COG:COG0531]	bar:GBAA0818	amino acid permease family protein [KO:K03294]	2e-63	BS_yfnA	COG0531	2e-59	CTR1_HUMAN	Amino-acidtransport;Directproteinsequencing;Glycoprotein;Membrane;Receptor;Transmembrane;Transport,High-affinity cationic amino acid transporter-1 (CAT-1) (CAT1) (System Y+ basic amino acid transporter) (Ecotropic retroviral leukemia receptor homolog) (ERR) (Ecotropic retrovirus receptor homolog).	2e-51	GO_ID:9576	TAIR|gene:2044681 SPTR:O64759 symbol:AT2G34960.1 [GO:0015326 "cationic amino acid transporter activity" evidence=ISS] InterPro:IPR002293 InterPro:IPR004841 Pfam:PF00324 GO:GO:0006810 GO:GO:0016020 EMBL:AC004238 PIR:T00477 SPTR:O64759	3e-171
Ljwgs_119901.1	99.1.4.2200	GO_ID:46805										GO_ID:46805	TAIR|gene:2127192 SPTR:O82752 symbol:AT4G23030.1 [GO:0005215 "transporter activity" evidence=ISS] [GO:0016020 "membrane" evidence=ISS] InterPro:IPR002528 Pfam:PF01554 GO:GO:0016020 TIGRFAMs:TIGR00797 EMBL:AL161558 EMBL:AL031018 EMBL:AY082796 PIR:T05135 SPTR:O82752	1e-11
TM1569.3	3.1.3.22	TC.POT proton-dependent oligopeptide transporter, POT family [COG:COG3104] [TC:2.A.17]	rno:246280	Slc15a4; peptide/histidine transporter [KO:K03305]	3e-46	YKR093w	COG3104	3e-25	PTR2_ARATH	Membrane;Peptidetransport;Proteintransport;Transmembrane;Transport,Peptide transporter PTR2 (Histidine transporting protein).	9e-179	GO_ID:37292	TAIR|gene:2080234 SPTR:Q9M390 symbol:AT3G54140.1 [GO:0005215 "transporter activity" evidence=ISS] [GO:0006857 "oligopeptide transport" evidence=ISS] [GO:0016020 "membrane" evidence=ISS] InterPro:IPR000109 Pfam:PF00854 GO:GO:0006810 GO:GO:0016020 PROSITE:PS01022 PROSITE:PS01023 EMBL:AL132957 EMBL:AY084773 EMBL:AF360155 EMBL:AY113884 PIR:T47573 SPTR:Q9M390	0
gi2367417	3.1.3.22	TC.POT proton-dependent oligopeptide transporter, POT family [COG:COG3104] [TC:2.A.17]	hsa:51296	SLC15A3; solute carrier family 15, member 3 [KO:K03305]	4e-26	YKR093w	COG3104	4e-16	PTR2_ARATH	Membrane;Peptidetransport;Proteintransport;Transmembrane;Transport,Peptide transporter PTR2 (Histidine transporting protein).	2e-102	GO_ID:49777	TAIR|gene:2061842 SPTR:O22889 symbol:AT2G40460.1 [GO:0005215 "transporter activity" evidence=ISS] [GO:0006857 "oligopeptide transport" evidence=ISS] [GO:0016020 "membrane" evidence=ISS] InterPro:IPR000109 Pfam:PF00854 GO:GO:0016020 EMBL:AC002336 EMBL:AY094400 EMBL:AY150513 EMBL:BT002242 PIR:G84829 SPTR:O22889	0
Ljwgs_111594.1	3.1.5.14	CORC magnesium and cobalt transporter [COG:COG4535] [TC:9.B.37]	lma:LmjF34.2650	hypothetical protein, conserved [KO:K06189]	2e-13	YOL060c_1	COG1253	2e-10	YJ23_SCHPO	CBSdomain;Completeproteome;Hypotheticalprotein;Membrane;Repeat;Signal;Transmembrane,Hypothetical protein C4B3.03c in chromosome III precursor.	4e-09	GO_ID:1175	TAIR|gene:2149658 SPTR:Q9LTD8 symbol:AT5G52790.1 [GO:0000004 "biological process unknown" evidence=ND] [GO:0005554 "molecular function unknown" evidence=ND] InterPro:IPR000644 Pfam:PF00571 InterPro:IPR002550 Pfam:PF01595 EMBL:AB025606 SPTR:Q9LTD8	2e-32
Ljwgs_075731.1	3.1.3.22	TC.POT proton-dependent oligopeptide transporter, POT family [COG:COG3104] [TC:2.A.17]	hsa:51296	SLC15A3; solute carrier family 15, member 3 [KO:K03305]	1e-14				PTR2_ARATH	Membrane;Peptidetransport;Proteintransport;Transmembrane;Transport,Peptide transporter PTR2 (Histidine transporting protein).	2e-44	GO_ID:49777	TAIR|gene:2061842 SPTR:O22889 symbol:AT2G40460.1 [GO:0005215 "transporter activity" evidence=ISS] [GO:0006857 "oligopeptide transport" evidence=ISS] [GO:0016020 "membrane" evidence=ISS] InterPro:IPR000109 Pfam:PF00854 GO:GO:0016020 EMBL:AC002336 EMBL:AY094400 EMBL:AY150513 EMBL:BT002242 PIR:G84829 SPTR:O22889	5e-87
chr6.CM0245.16	99.1.4.819	GO_ID:52279										GO_ID:52279	TAIR|gene:2141915 SPTR:O49726 symbol:AT4G18220.1 [GO:0005345 "purine transporter activity" evidence=ISS] InterPro:IPR004853 Pfam:PF03151 EMBL:AL161548 EMBL:AL021713 PIR:T04924 SPTR:O49726	6e-102
chr4.CM0179.25	99.1.3.2.2595	NO16_MEDTR							NO16_MEDTR	Nodulation;Signal,Early nodulin 16 precursor (N-16).	8e-30	GO_ID:44043	TAIR|gene:2174427 SPTR:Q8L6Z5 symbol:AT5G57920.1 [GO:0005489 "electron transporter activity" evidence=ISS] [GO:0005507 "copper ion binding" evidence=ISS] [GO:0006118 "electron transport" evidence=ISS] InterPro:IPR003245 HSSP:P00303 Pfam:PF02298 ProDom:PD003122 EMBL:AY140062 EMBL:BT006551 SPTR:Q8L6Z5	1e-20
chr4.CM0179.25	99.1.4.6814	GO_ID:44043							NO16_MEDTR	Nodulation;Signal,Early nodulin 16 precursor (N-16).	8e-30	GO_ID:44043	TAIR|gene:2174427 SPTR:Q8L6Z5 symbol:AT5G57920.1 [GO:0005489 "electron transporter activity" evidence=ISS] [GO:0005507 "copper ion binding" evidence=ISS] [GO:0006118 "electron transport" evidence=ISS] InterPro:IPR003245 HSSP:P00303 Pfam:PF02298 ProDom:PD003122 EMBL:AY140062 EMBL:BT006551 SPTR:Q8L6Z5	1e-20
