# Supplementary material for: Dissection of Symbiosis and Organ Development by Integrated Transcriptome Analysis of Lotus japonicus Mutant and Wild-Type Plants
Source: PLoS One. 2009 Aug 7;4(8):e6556. doi: 10.1371/journal.pone.0006556 (PMC2717213; doi:10.1371/journal.pone.0006556)
Supplement: Folder S1 — Inoculation time series (2.84 MB ZIP) [file pone.0006556.s009.zip › S1.INOCULATION TIME SERIES copy/1.1.Stage(s) total transcript analysis/1.1.4/-1.1.4.ID list.txt]

	M	FDR
Affy_ID	T32 - T21	T32 - T21
gi45631043_at	-4.811976214	0.014462457
TM1624.23_at	-4.711317108	0.00549453
TM1224.4_at	-4.566941636	0.005788829
TM1224.4.2_at	-4.388486776	0.00637428
Ljwgs_047409.1_s_at	-3.947599814	1.86E-05
Ljwgs_145417.1_at	-3.638187565	2.66E-06
Ljwgs_074659.1_at	-3.592125886	4.04E-05
chr5.CM0077.19_s_at	-3.588292721	0.007794301
Ljwgs_049564.1_at	-3.486430472	0.024595217
Ljwgs_097658.1_at	-3.451541022	0.00415794
Ljwgs_014385.1_at	-3.447686877	0.003285581
chr5.CM0077.22_s_at	-3.251323518	0.000309558
chr5.CM0200.88_at	-3.220366361	0.0260893
TM1624.28_at	-3.167219827	0.000761058
Ljwgs_066882.1_at	-3.146653845	1.81E-06
chr6.CM0437.24_at	-3.142827213	0.006477077
Ljwgs_039136.1_s_at	-3.139705734	0.002739928
chr1.CM0593.36_at	-3.134985417	0.002839172
chr4.CM0126.97_at	-3.134710623	4.82E-07
Ljwgs_131670.1_at	-3.131795865	2.40E-06
Ljwgs_104694.1_s_at	-3.094114395	0.000636365
Ljwgs_114457.1_at	-3.063829578	0.001560853
Ljwgs_130169.1.1_s_at	-3.0344751	0.004388069
Ljwgs_044016.1_s_at	-3.029354214	0.000138507
chr6.TM1374.19_at	-3.027313524	0.01255137
chr2.CM0545.40_s_at	-3.010974185	1.30E-06
gi7614915_at	-3.001859082	8.58E-08
gi45624670_at	-2.990023133	0.000343047
gi45414652_at	-2.970226563	0.016961479
Ljwgs_023736.1_at	-2.957977406	2.31E-05
chr1.TM0952.16_at	-2.938205556	0.001864078
Ljwgs_078534.1_at	-2.934029617	0.009608697
Ljwgs_016221.1_at	-2.928643807	0.006923761
TM0451.22_s_at	-2.913058868	0.000336877
Ljwgs_059850.1_at	-2.889167714	0.041762349
Ljwgs_033662.1_at	-2.872937495	0.001961045
gi45401455_at	-2.865166573	0.000342544
Ljwgs_019370.1_at	-2.854598433	0.006921607
Ljwgs_058132.1_at	-2.84805015	0.000524469
chr1.TM0356.19_s_at	-2.825157101	0.000547061
Ljwgs_033782.1_at	-2.811136316	0.002855338
Ljwgs_114941.1_at	-2.791222707	0.00054978
Ljwgs_077052.1_at	-2.782003764	0.000786065
Ljwgs_096799.1_at	-2.77485085	0.005792667
Ljwgs_025931.2_s_at	-2.768792372	0.007870067
chr5.CM0494.22_s_at	-2.749658562	0.0007504
Ljwgs_085477.1_at	-2.732482909	0.000344279
Ljwgs_023873.1_at	-2.729252676	0.000448013
Ljwgs_026378.1_at	-2.726670455	0.002935002
chr5.CM0077.27_s_at	-2.71191423	0.006253376
TM0651.8_x_at	-2.675718937	0.042559547
Ljwgs_074952.1_at	-2.667858662	0.001037066
chr3.TM0136.2_at	-2.638642946	0.018745073
Ljwgs_025093.1_s_at	-2.631447705	0.001812764
TM0556.5_at	-2.623219546	0.002604524
Ljwgs_074697.1_at	-2.604222171	0.001396746
chr4.CM0131.35.1_at	-2.592702561	1.59E-05
chr2.CM0608.69_at	-2.591584732	0.009736079
chr3.CM0116.35_at	-2.587285387	0.02760313
Ljwgs_051409.1_s_at	-2.586217779	1.65E-05
Ljwgs_132972.1_s_at	-2.568689107	0.002849395
Ljwgs_018781.1_at	-2.563538682	0.000139282
Lj_rps16_at	-2.557111614	0.000125022
Ljwgs_056889.2_s_at	-2.537312996	0.00935563
Ljwgs_067394.2_s_at	-2.529694155	0.004754377
Ljwgs_067522.1_at	-2.517010206	1.69E-05
chr1.CM0113.47_at	-2.516992926	0.001849735
chr2.CM0262.15.1_at	-2.50243228	7.86E-05
chr2.CM0749.46_at	-2.495876257	0.019638822
Ljwgs_014729.1_at	-2.491053322	0.007623785
chr5.CM0200.88_s_at	-2.48487079	0.0446735
chr2.CM0608.18.1_at	-2.478006692	0.000807392
Ljwgs_071601.1_s_at	-2.466750617	0.011641076
Ljwgs_063195.1_at	-2.462892542	0.000201683
Ljwgs_012709.1_at	-2.459623834	0.000104289
chr4.CM0119.36_at	-2.455120493	0.021489884
gi7719323_at	-2.436061693	0.003806475
Ljwgs_042853.1_at	-2.420372754	0.00012436
chr2.CM0803.58.2_at	-2.409503017	0.021792384
TM1031.44_at	-2.407315637	0.000120776
Ljwgs_068949.1_at	-2.406934189	0.028489334
Ljwgs_077570.2_at	-2.379192109	0.003213818
Ljwgs_080679.1_at	-2.377359108	0.021294967
Ljwgs_017968.3_at	-2.375282944	0.000106868
Ljwgs_125987.1_s_at	-2.370654825	0.003550588
chr5.CM0019.47_s_at	-2.365856243	0.003324605
chr3.CM0070.57_at	-2.362272966	0.003077372
Ljwgs_066041.1_at	-2.344998699	0.010590424
chr3.CM0196.28_at	-2.343669229	0.001013049
Ljwgs_043736.1_at	-2.34304409	0.002384967
Ljwgs_017261.1_at	-2.339020204	0.000808009
chr3.CM0106.13_at	-2.312564643	0.000914143
Ljwgs_013562.2_at	-2.307414789	0.010180022
Ljwgs_005709.1_at	-2.304932996	0.000558796
chr3.CM0216.37_at	-2.301846231	0.000794823
chr3.CM0164.2_at	-2.300655653	0.012128782
Ljwgs_073109.1_at	-2.300589904	0.018740907
chr2.CM0608.68_at	-2.300486893	0.001812764
chr1.TM0671.14_at	-2.299965237	0.00029451
Ljwgs_011294.1_at	-2.298913426	6.63E-06
Ljwgs_059008.1.1_at	-2.296240796	0.00044662
TC10606_at	-2.287463966	0.020000981
chr4.CM0131.36.1_at	-2.284401249	0.02341588
Ljwgs_030394.1.1_at	-2.282388741	0.00017515
Ljwgs_039372.1_at	-2.27796029	0.002514723
Ljwgs_063208.1_at	-2.274998674	0.009180512
TC18803_at	-2.27229925	0.020256392
Ljwgs_008656.2_at	-2.267289851	0.009621294
Ljwgs_108564.1_at	-2.26720285	0.044657377
chr4.TM0555.16_at	-2.266132264	0.000327197
chr2.CM0304.76_at	-2.255941047	0.046215737
CM1488.11_at	-2.253610073	0.010659985
Ljwgs_029527.1_at	-2.24866167	0.000188535
Ljwgs_130116.1_at	-2.248402651	0.012876394
Ljwgs_107149.1_s_at	-2.245869993	0.003315869
Ljwgs_041205.1_s_at	-2.245695447	0.0306611
Ljwgs_038251.2_at	-2.241815865	0.008381553
Ljwgs_031541.1_s_at	-2.240572459	0.012448597
chr4.TM0597.25_at	-2.236450233	0.000537612
Ljwgs_045931.2_at	-2.234433471	0.000759437
Ljwgs_024072.1_at	-2.233455161	0.004957415
Ljwgs_039807.2_at	-2.233334606	0.00012436
chr4.CM0429.35_s_at	-2.23240083	0.008218215
Ljwgs_067639.2_at	-2.231327976	0.000321099
chr3.CM0216.33.1_at	-2.227625348	0.012197503
Ljwgs_037030.1_at	-2.226028006	0.004724078
Ljwgs_040022.1_at	-2.214308171	0.000540755
TM0445.10_at	-2.212233644	0.008913505
chr3.TM0416.16_at	-2.21154548	0.000411126
chr1.CM0375.5_at	-2.208721698	0.01679335
Ljwgs_075596.1_at	-2.208389851	0.008788406
TC19079_at	-2.207287942	0.011370932
chr5.CM0494.27_at	-2.206253127	0.012234319
TM0674.9.1_at	-2.205105818	0.023567455
Ljwgs_021181.1_s_at	-2.200034263	3.37E-06
Ljwgs_141303.1_s_at	-2.195489435	0.001744446
chr5.CM0260.24.2_at	-2.189742111	0.01345961
chr1.CM0375.58_at	-2.183225033	0.000401393
chr1.CM0001.33.1_at	-2.182702932	0.008869745
Ljwgs_048750.1_s_at	-2.177429464	0.000131032
Ljwgs_038139.1_at	-2.172993243	0.000463177
Ljwgs_034400.1_at	-2.171052272	0.00134869
chr4.CM0061.34_at	-2.164464765	0.006352211
chr4.CM0429.35_at	-2.162306612	0.010495093
Ljwgs_017710.1_at	-2.158583058	0.000816389
Ljwgs_017261.1_x_at	-2.158369501	0.000152847
Ljwgs_028059.1_at	-2.158295796	0.019451998
Ljwgs_019882.2_at	-2.157037036	9.27E-06
BM1271.4_at	-2.156781573	0.00046703
Ljwgs_068911.1_at	-2.155186808	0.004851142
chr3.TM0730.6_at	-2.144907073	0.000182212
chr4.CM0399.52.1_at	-2.139744843	0.021991084
chr4.CM0126.139_at	-2.1392772	0.005175154
chr6.CM0066.29_at	-2.137781559	0.001201073
Ljwgs_104176.1_at	-2.132440073	0.002050269
Ljwgs_047349.1_at	-2.131437226	0.007970276
chr1.CM0318.5.2_at	-2.123607275	0.000309699
TM0879.14_at	-2.121555596	0.02911898
chr1.TM0430.17.1_at	-2.118048524	0.008039222
TM1202.15_x_at	-2.11445556	0.002625688
Ljwgs_039449.1_at	-2.101800675	0.004045693
Ljwgs_076508.1_at	-2.095189517	0.003301612
Ljwgs_129120.1_at	-2.093816902	0.006446628
Ljwgs_098083.1_at	-2.088526821	0.000767285
Ljwgs_133997.1_at	-2.087311156	0.018843723
Ljwgs_092050.1_at	-2.084842964	0.040451654
Ljwgs_049582.1_s_at	-2.080840123	0.000924032
Ljwgs_094944.1_s_at	-2.08030613	0.000180372
Ljwgs_050296.1_at	-2.079216911	0.000766872
chr4.CM0128.52_at	-2.078180506	0.003002564
chr4.CM0131.35_at	-2.071223215	9.39E-05
Ljwgs_106704.1_s_at	-2.070311222	2.19E-05
chr3.CM0116.34_at	-2.069260406	0.035070869
chr1.CM0001.71_s_at	-2.068655276	0.001016076
Ljwgs_019032.1_at	-2.06762382	0.000209462
Ljwgs_114640.1_s_at	-2.067379551	0.031535655
Ljwgs_019948.1_at	-2.062905716	0.007574353
gi45351327_at	-2.06157413	0.035080413
chr4.TM1616.2_at	-2.058677132	0.020848396
Ljwgs_128958.1_at	-2.057441234	0.00114493
Ljwgs_015518.1_at	-2.056253522	0.000573657
gi37651075_at	-2.056147851	0.001337282
Ljwgs_046862.1_at	-2.054863323	0.017733155
chr1.TM0523.14_at	-2.053857262	0.001106147
Ljwgs_074454.1_at	-2.053414297	0.005622609
Ljwgs_122957.1_at	-2.052155872	0.002684708
chr1.CM0122.11_s_at	-2.051183826	0.004326965
Ljwgs_056488.1_at	-2.050948196	0.00088164
Ljwgs_013903.1_at	-2.036977381	0.000554956
chr4.CM0500.45_at	-2.031752047	2.12E-05
chr2.TM0377.1_at	-2.029725621	0.0024736
chr2.CM0803.56_at	-2.029332511	0.001251515
chr1.TM0671.17_at	-2.029115533	0.011508715
Ljwgs_043588.1_at	-2.025033195	0.00771918
Ljwgs_084170.1_at	-2.024644134	0.000811702
TM1571.14_at	-2.01997364	2.37E-05
Ljwgs_041882.1_at	-2.015094359	0.001094746
TM1571.9_at	-2.01506948	0.007260118
Ljwgs_023888.1_at	-2.014111983	0.031499849
chr4.TM0387.14_at	-2.013123713	0.003069798
TM1571.20_at	-2.008318982	0.001987853
Ljwgs_049772.1_at	-2.00552439	0.000245863
chr3.CM0216.23_at	-1.997318661	0.001477032
chr1.TM1438.0.1_at	-1.996560105	0.022800238
chr2.CM0237.3_at	-1.995561848	0.00077382
chr1.CM0544.39_at	-1.994830718	0.002334648
Ljwgs_027665.0.1_at	-1.994223989	0.00597051
Ljwgs_083468.1_s_at	-1.993534575	5.26E-05
Ljwgs_022012.1_at	-1.992400011	0.001354585
Ljwgs_124733.1_at	-1.989998406	0.001521524
chr1.CM0122.41.2_at	-1.987528977	0.008693085
chr5.CM0773.1.1_at	-1.987042383	0.001388269
Ljwgs_059487.1_at	-1.985652635	0.002035886
Ljwgs_094555.1.1_s_at	-1.983831075	0.007883333
Ljwgs_028478.1_at	-1.981469352	0.000655889
Ljwgs_109789.1_x_at	-1.981031482	0.003297649
Ljwgs_119221.2_at	-1.980435365	0.00075031
Ljwgs_146393.1_at	-1.979814343	0.000432993
Ljwgs_020172.2_at	-1.976445905	0.014896129
chr5.CM0773.15_at	-1.971435572	0.0202503
chr3.CM0106.74_at	-1.965877282	0.010985895
chr4.CM0501.35_x_at	-1.959863588	9.17E-06
TM0846.20_at	-1.959569326	0.038409835
TM1227.11_at	-1.948642125	0.006542361
Ljwgs_035318.1_s_at	-1.94262432	0.004816404
chr3.CM0106.54_at	-1.939210545	0.000876088
gi45351964_at	-1.936661993	0.022358908
Ljwgs_048750.1_at	-1.933554801	0.000877728
Ljwgs_060603.2_at	-1.930847212	1.70E-05
Ljwgs_073609.2_at	-1.928545664	0.00319618
TM1571.3_at	-1.92806394	0.026409189
Ljwgs_085281.1_at	-1.927739529	0.048017452
chr5.TM0872.5_at	-1.92522221	0.015257445
Ljwgs_048995.1_s_at	-1.92005882	0.005460622
chr2.CM0249.17_at	-1.919408083	0.006355465
Ljwgs_063983.1_at	-1.918320864	0.001598477
chr5.CM0357.44.1_at	-1.917966571	0.003173815
Ljwgs_043048.1_at	-1.916788898	0.014409032
chr5.CM0299.45_at	-1.915483985	0.003585721
chr1.CM0122.11_at	-1.912437503	0.014280605
Ljwgs_110351.1_at	-1.910528156	0.000280636
chr1.CM0318.12_at	-1.90826074	1.16E-06
Ljwgs_027404.1_at	-1.907041502	0.039566646
Ljwgs_057716.1_at	-1.906706983	0.000610899
gi22790368_at	-1.906471625	0.006413069
chr1.CM0050.12_at	-1.904749582	0.039299492
chr5.CM0260.24.1_at	-1.900402923	0.009320998
Ljwgs_028770.1_at	-1.900174097	0.029648384
Ljwgs_017536.1_s_at	-1.897266759	0.001468156
chr1.CM0398.19_at	-1.896448279	0.019347594
chr5.CM0200.58.1_x_at	-1.892307597	0.008885697
Ljwgs_036170.1_at	-1.891725383	0.000468872
chr5.CM0048.49_at	-1.890450563	1.62E-05
Ljwgs_015486.1_at	-1.888688594	0.000268168
chr2.TM0712.15_x_at	-1.887451377	0.005865241
chr4.CM0073.100_at	-1.885631804	0.03349512
Ljwgs_041643.1_at	-1.882967326	0.008205133
TM1422.3_at	-1.882065551	0.001960369
Ljwgs_079566.1_at	-1.880157031	0.000316923
chr2.CM0168.31_at	-1.878687942	0.008815125
Ljwgs_067744.1_at	-1.878244543	0.002403622
Ljwgs_107144.1_at	-1.878051097	0.001169225
Ljwgs_052142.2_s_at	-1.87801642	0.044541485
TM0674.5_at	-1.872876629	0.002411889
chr4.CM0500.41_at	-1.869260481	4.18E-05
chr1.TM1635.18_at	-1.866608929	0.001531233
Ljwgs_090897.2_s_at	-1.864591812	0.023090703
Ljwgs_022629.1_at	-1.857777791	0.013738385
Ljwgs_022902.1.1_s_at	-1.857542502	0.007901258
Ljwgs_023691.1_at	-1.852866917	0.000167107
Ljwgs_100584.1_s_at	-1.850077688	3.04E-05
Ljwgs_113861.1_at	-1.846031097	0.000138507
Ljwgs_048049.1_at	-1.845712666	0.017057675
chr4.TM0555.15_at	-1.84457532	0.000161168
chr3.CM0216.36_at	-1.844571486	1.79E-06
chr3.CM0216.32_at	-1.842088377	0.029545814
Ljwgs_012461.1_at	-1.840525427	0.000149613
chr4.CM0006.91_at	-1.840331463	0.003922319
Ljwgs_047529.1_at	-1.84011855	0.01345961
Ljwgs_079184.1_s_at	-1.839967829	0.008330982
TM1571.33_x_at	-1.837590975	0.004242632
Ljwgs_029993.1_at	-1.837364635	0.024976672
Ljwgs_071373.1_s_at	-1.837287223	0.029729657
Ljwgs_112118.1_s_at	-1.834700351	0.001945511
Ljwgs_015206.1_at	-1.834630808	0.009123145
chr6.TM0957.5_at	-1.834595383	0.000597639
chr6.CM0140.3_at	-1.83369512	0.01508218
TM0706.16_at	-1.833196918	0.005361868
Ljwgs_025650.1.1_at	-1.83305266	0.010496964
chr4.CM0007.20_at	-1.832546544	0.04643362
Ljwgs_030253.1_at	-1.831294888	0.001311966
Ljwgs_025480.3_at	-1.83028935	5.69E-06
Ljwgs_089205.1_s_at	-1.827959537	3.46E-06
gi29968572_at	-1.827367985	0.000245805
chr4.CM0061.15_at	-1.822365679	0.00012436
Ljwgs_061248.1.1_at	-1.821432771	0.007762952
Ljwgs_015682.2_at	-1.820732422	0.024453222
TC19911_at	-1.818012229	0.001704826
Ljwgs_021543.2_at	-1.817898266	0.032868135
chr1.CM0001.71_at	-1.816839706	0.02858489
Ljwgs_023649.1_at	-1.816508342	0.047721157
Ljwgs_045015.1_at	-1.815790637	0.013862114
Ljwgs_047916.1_at	-1.815788073	0.003800761
Ljwgs_066351.1_at	-1.815516991	0.00015817
chr5.TM0913.18_at	-1.813522059	0.0030758
TM0451.20_at	-1.813272838	0.001329098
Ljwgs_053314.2_at	-1.812927904	0.0097089
Ljwgs_026092.2_at	-1.811761978	0.004957415
Ljwgs_047449.1_at	-1.811660168	0.001812764
chr4.CM0046.9_at	-1.810778795	0.00018084
Ljwgs_023753.1_at	-1.809656531	0.046782751
Ljwgs_053092.1_at	-1.807660156	0.00046703
chr1.TM0688.3.2_at	-1.806487291	0.000293985
TM0809.12_at	-1.805486152	0.000115309
chr2.CM0373.85_s_at	-1.803546948	0.025636854
TM1490.15_at	-1.801588758	0.00153814
Ljwgs_023096.1_at	-1.801030044	0.000435893
chr1.CM0105.6_s_at	-1.800158577	0.009348017
Ljwgs_021666.1_at	-1.800137708	0.022849055
chr3.CM0396.23_at	-1.798657437	0.001196149
gi45578362_at	-1.79514129	0.001310867
Ljwgs_034643.2_at	-1.790472914	0.005588086
Ljwgs_055321.2_at	-1.788594278	0.01345795
Ljwgs_125440.1_at	-1.784748106	0.016015345
Ljwgs_091734.1_at	-1.782933054	0.0179195
chr1.CM0206.152_at	-1.782881424	0.019878597
Ljwgs_030909.1_at	-1.782197663	0.01919389
gi7614030_at	-1.780406518	0.028406424
Ljwgs_066882.1_x_at	-1.779034191	0.007356664
chr5.CM0773.25_at	-1.778323558	6.01E-06
chr1.BM1697.11_at	-1.778019646	0.018621542
Ljwgs_019031.1_s_at	-1.777805383	0.011144798
TM1571.22_s_at	-1.776543539	0.044450093
TC13130_at	-1.775271377	0.02845866
Ljwgs_007097.2_at	-1.771748199	0.000527692
Ljwgs_042963.1_at	-1.771645043	0.007983469
Ljwgs_024170.1_at	-1.771640586	0.000209252
chr3.CM0164.11_at	-1.770745531	0.00029451
Ljwgs_127037.1_at	-1.769921207	0.018573886
TC11558_at	-1.769864411	0.003866338
chr5.CM0239.26_at	-1.768570132	0.000672387
gi45577883_at	-1.76235921	0.002707099
Ljwgs_039243.1_at	-1.76067555	0.013497419
chr1.CM0375.6_at	-1.760166852	0.00358862
TM0770.15.2_at	-1.758933904	4.84E-05
Ljwgs_020880.1_at	-1.756904931	0.009810236
Ljwgs_033728.1_at	-1.756246897	0.012114435
Ljwgs_037727.1_at	-1.755843618	0.020344345
chr6.CM0055.8_at	-1.754941875	0.020410306
chr4.CM0170.33_at	-1.752620165	0.000376299
Ljwgs_140142.1_at	-1.751870833	0.001355206
Ljwgs_089549.1_at	-1.747437854	0.001543456
Ljwgs_043699.0.1_at	-1.74732918	0.014977224
chr4.CM0165.2_at	-1.746400377	0.022257766
Ljwgs_025651.1.1_at	-1.745547854	0.009966043
chr5.CM0357.16_at	-1.744359455	0.006832041
Ljwgs_078889.1_s_at	-1.74209113	0.000215522
Ljwgs_051295.1_at	-1.741209955	8.86E-05
Ljwgs_081991.1.1_s_at	-1.740133847	0.000807392
chr5.CM0200.89_at	-1.739781858	0.004378527
TM0651.19_s_at	-1.739675391	0.00010967
chr3.CM0396.18_at	-1.738591826	0.014108511
Ljwgs_012477.2_at	-1.737333154	0.001150056
Ljwgs_016211.1_at	-1.737269479	0.001371492
chr3.CM0590.36.1_at	-1.736564836	1.76E-05
Ljwgs_106317.1_at	-1.734909647	0.000118527
TM0547.3.1_at	-1.734394868	0.003879375
chr4.CM0739.4_at	-1.733488407	0.005021942
Ljwgs_027954.1_at	-1.732551655	0.00304517
Ljwgs_019069.1_at	-1.731961917	0.036183144
chr5.TM1574.12.1_at	-1.728780504	0.020349552
Ljwgs_054388.1_at	-1.728688779	0.00046432
Ljwgs_030055.1_at	-1.726244589	2.72E-05
chr1.CM0410.16_at	-1.726057051	0.000202867
Ljwgs_030670.1_at	-1.725723507	1.14E-05
Ljwgs_019666.1_at	-1.724433827	0.000724313
chr1.CM0122.56_at	-1.721383463	0.004455931
TC11404_at	-1.719092069	0.009162176
Ljwgs_032961.1_s_at	-1.718731637	0.000431457
Ljwgs_056923.1_at	-1.717705335	0.005486162
TM0770.13_at	-1.717068976	0.000318966
Ljwgs_010532.1_at	-1.713089163	0.01276727
chr2.CM0031.4_at	-1.710681973	0.002739928
chr3.TM1367.12.1_at	-1.709374598	0.000894282
Ljwgs_089550.1_at	-1.708659656	0.003780534
gi7749973_at	-1.707306067	0.013140116
Ljwgs_029197.1_at	-1.706715739	0.000410995
Ljwgs_060341.1_at	-1.70323853	0.004559153
TM1008.10_at	-1.703170983	0.0070497
Ljwgs_074827.1_at	-1.700351897	0.011439361
Ljwgs_119233.1_at	-1.70027939	0.003653122
Ljwgs_006845.1_at	-1.698809723	0.000224674
Ljwgs_029460.1_s_at	-1.695793259	0.048377788
chr3.CM0574.6_at	-1.69502885	0.002520758
Ljwgs_011435.1_at	-1.694725782	0.014393856
BM1625.16_at	-1.6926631	0.002076535
chr2.CM0608.10_at	-1.692076024	0.011155355
Ljwgs_055175.1_at	-1.690848439	0.017191614
Ljwgs_017445.1_at	-1.689719735	0.01395874
Ljwgs_077452.1_at	-1.686458632	0.000839042
CM1257.14_at	-1.686010169	0.033224705
Ljwgs_031631.1_at	-1.684526273	5.88E-06
Ljwgs_054730.1_at	-1.684179055	0.002510529
chr1.CM0094.15.1_s_at	-1.683567438	0.000442072
Ljwgs_013444.2_at	-1.683265865	0.022965164
TM1476.21.1_s_at	-1.683164701	0.006090619
chr2.CM0304.60_at	-1.681211901	0.005804694
Ljwgs_102273.0.1_at	-1.678208692	0.016446287
Ljwgs_123578.1_at	-1.677498785	0.00210677
Ljwgs_078121.1_x_at	-1.676096319	0.000456797
chr6.TM1597.28_at	-1.675356885	0.000688231
Ljwgs_017806.1_at	-1.673280873	0.046662915
chr3.CM0724.24_at	-1.672937578	0.000190074
chr5.CM0200.104_at	-1.672725699	0.032832304
Ljwgs_001709.1_at	-1.672332513	0.012464342
Ljwgs_031423.1.1_at	-1.672178695	0.00597051
chr5.TM1323.7_at	-1.671822525	0.000100357
Ljwgs_142942.1_s_at	-1.671428323	0.003242336
Ljwgs_046963.1_s_at	-1.671389205	0.018532017
chr4.TM0555.14.1_at	-1.671087662	0.017543501
chr4.CM0182.43_at	-1.669776054	0.000142951
Ljwgs_103618.1_at	-1.669189827	0.015432465
TM0651.23_at	-1.661247483	0.002050269
Ljwgs_028194.1_at	-1.658232758	0.011214282
chr1.CM0147.10_at	-1.657345591	0.004422074
chr5.TM0698.7_at	-1.656869825	0.001135428
Ljwgs_016883.3_s_at	-1.655179709	0.020003395
Ljwgs_019532.1_at	-1.653266154	0.006984434
chr1.CM0398.21_at	-1.65322581	0.013265156
Ljwgs_126552.1_at	-1.652981923	0.024580996
chr1.CM0398.5_s_at	-1.651862759	0.029668871
chr2.TM0417.1_at	-1.647321484	0.007119357
Ljwgs_030661.1_s_at	-1.646394	0.004626923
Ljwgs_118249.1_at	-1.643151448	0.00444964
Ljwgs_030049.2_at	-1.642673335	0.004439391
Ljwgs_136707.2_at	-1.641735201	0.002437974
TM0445.39_at	-1.641544506	0.008447977
TM1476.21_at	-1.641057698	0.029595696
Ljwgs_070137.1_at	-1.639010127	0.000181704
Ljwgs_038880.1_at	-1.638125387	0.001807212
Ljwgs_012613.2_at	-1.637903198	0.008786166
Ljwgs_137608.1_s_at	-1.636252485	0.00587875
Ljwgs_036708.1_at	-1.635525593	0.013616155
chr3.TM1465.1_at	-1.632903413	0.002586295
Ljwgs_119351.2.1_s_at	-1.632187081	0.001259584
chr2.CM0272.54_at	-1.629879028	0.002226556
Ljwgs_025854.1_s_at	-1.629735081	0.037406368
Ljwgs_105843.1.1_s_at	-1.626994912	0.003804622
chr3.CM0216.31_x_at	-1.62696742	0.046782507
TM1644.13_at	-1.626466224	0.003169472
chr4.CM0219.47_at	-1.623601229	0.000219993
gi45409802_at	-1.623330444	0.019592007
TM0674.25_at	-1.620407651	0.015292085
gi45604336_at	-1.620304973	0.01080826
chr5.CM0328.59.1_at	-1.618381785	0.023089389
chr4.TM1713.2_at	-1.617254515	0.025252445
chr4.TM0555.14_at	-1.617190409	0.001521524
chr5.CM0569.33_at	-1.616619405	0.000161474
chr3.TM0797.5.2_at	-1.616479805	0.000294834
Ljwgs_013129.1_at	-1.614464531	0.003098209
chr4.CM0087.62_at	-1.613778487	6.53E-06
chr2.TM0621.10_at	-1.612629722	0.035522454
chr1.CM0349.12_at	-1.612070303	0.003267823
Ljwgs_055792.1_at	-1.610909135	0.007333218
Ljwgs_010594.1_at	-1.610848396	0.000858196
chr2.TM0667.16_at	-1.607302112	0.000242561
chr3.CM0452.1_at	-1.606949598	0.005811928
Ljwgs_028533.1_at	-1.606695449	0.034522184
chr5.TM0852.4.1_at	-1.606047759	0.007318107
chr3.CM0164.11_x_at	-1.60589454	0.000538934
chr1.CM0001.70.2_at	-1.605613956	0.002235509
chr5.CM0077.83_at	-1.605278735	0.016940856
chr2.TM0667.16.1_at	-1.604023793	0.002547355
Ljwgs_035826.1_at	-1.603728569	0.006605835
chr3.TM0576.21_s_at	-1.603646383	0.008689869
Ljwgs_020099.1_at	-1.603552413	0.000102355
Ljwgs_025251.1_at	-1.603547993	0.042590692
chr1.CM0591.45.1_at	-1.602854738	0.004542239
chr5.CM0148.22_at	-1.60191637	0.000619952
Ljwgs_011654.2_at	-1.600841354	0.006327067
Ljwgs_010002.2_at	-1.600532022	0.005908319
Ljwgs_101390.1_s_at	-1.600231897	0.01169503
Ljwgs_029025.1_at	-1.598468802	0.011641076
Ljwgs_099365.1_s_at	-1.595249779	0.012876394
Ljwgs_030337.1_at	-1.594082125	0.003069437
Ljwgs_008244.1_s_at	-1.593297203	0.018155996
gi11065296_at	-1.59199174	1.61E-05
chr3.TM0136.15_at	-1.591501829	0.000868514
Ljwgs_036067.1_at	-1.591291518	9.61E-05
chr3.CM0216.27_at	-1.590195091	0.008195116
gi6325825_at	-1.590076925	0.0143674
Ljwgs_042820.1_at	-1.589631746	0.002354357
Ljwgs_120222.2_at	-1.589548481	3.80E-06
gi7783979_at	-1.586591718	0.025281912
Ljwgs_036662.1_s_at	-1.586524222	0.032423221
chr6.CM0037.24_at	-1.586105612	0.000874162
chr4.CM0025.38_at	-1.582242635	0.004342048
chr6.CM0314.52_at	-1.58195854	0.011892342
chr3.CM0792.43_at	-1.58165225	0.027316292
TM1472.20_at	-1.580637205	0.01748549
chr3.CM0261.24_at	-1.580309903	0.002380901
chr1.CM0105.95_at	-1.580121629	0.019325614
Ljwgs_048269.1_at	-1.576790283	0.021042685
Ljwgs_008832.1_at	-1.57633869	0.00996663
gi7788336_at	-1.575899351	0.009684382
Ljwgs_022008.1_at	-1.574863452	0.00026493
Ljwgs_034489.2_s_at	-1.572342077	0.001468156
chr1.TM1305.7.1_at	-1.571548268	0.006064825
Ljwgs_100981.1_at	-1.571471192	0.000761949
Ljwgs_042308.1_s_at	-1.570654271	0.014328756
Ljwgs_100683.2.1_at	-1.570222454	0.004015324
Ljwgs_026810.1_at	-1.569183784	0.021417781
gi45624518_at	-1.568279873	0.005310332
Ljwgs_023876.1_s_at	-1.568016275	0.005666461
TM1765.9_at	-1.565075015	0.011774122
chr6.CM0885.25.1_at	-1.564331468	0.025734739
Ljwgs_146651.1_x_at	-1.563139435	0.002588396
chr2.CM0056.32_at	-1.5629367	0.000436916
TM0856.26.2_at	-1.560955849	0.002281262
Ljwgs_035759.1_at	-1.559855021	0.011503473
BM1625.18_at	-1.559467397	0.002558777
TM0706.17_at	-1.559295539	0.032015692
chr2.CM0608.37_at	-1.559051926	0.023164897
Ljwgs_026333.1_s_at	-1.559021218	0.001540058
Ljwgs_118014.1_at	-1.556193776	0.001580381
Ljwgs_009813.3_at	-1.555975534	0.045998744
Ljwgs_146651.1_at	-1.555651586	0.002546228
Ljwgs_018296.1_at	-1.55554311	0.000199574
Ljwgs_071860.1_at	-1.55535092	0.006170041
chr5.CM0040.50_s_at	-1.555070356	0.000380122
chr5.CM0200.10_at	-1.555007076	0.037952072
chr3.TM1367.14_at	-1.554282883	0.00075031
Ljwgs_050733.1_at	-1.553788937	0.001388269
Ljwgs_023731.1_at	-1.553474244	0.03618809
chr4.CM0172.19_at	-1.552710669	4.43E-05
chr4.CM0219.44.4_at	-1.551675931	0.004406225
Ljwgs_144463.1_at	-1.551384788	0.027129234
Ljwgs_044050.1_at	-1.549737306	0.012883954
chr2.CM0132.24.1_at	-1.547429036	0.001782284
Ljwgs_098538.1_s_at	-1.547171403	0.001751456
chr3.TM0576.22_at	-1.543419553	0.027360931
Ljwgs_028259.1_at	-1.542523584	0.04087428
chr4.CM0026.20_at	-1.542266818	0.026223446
Ljwgs_034570.1_at	-1.541685046	0.002569514
Ljwgs_064894.1_at	-1.541617623	0.003610198
chr4.TM1309.11_s_at	-1.539874878	0.03873797
chr4.CM0244.51_at	-1.539851265	0.013964102
Ljwgs_029321.1_s_at	-1.539308077	0.00073714
Ljwgs_019489.1_at	-1.537764672	0.005622609
Ljwgs_044296.1_at	-1.537698723	0.004114264
chr4.CM0297.14_at	-1.536937572	0.013800377
chr1.CM1413.24_at	-1.536525289	0.019017067
Ljwgs_036129.1_at	-1.536305002	0.002882072
Ljwgs_005761.1_s_at	-1.535598457	0.007731582
Ljwgs_023976.1_at	-1.535149015	0.001598852
Ljwgs_004719.1_at	-1.534243159	0.012153448
TC11316_at	-1.533643009	0.025948414
Ljwgs_052124.1_at	-1.533345942	0.00361852
gi45625790_at	-1.533225208	0.008382191
Ljwgs_029886.1_at	-1.532979154	0.004820369
chr1.CM0105.32_at	-1.532953815	0.001484326
TM0684.40_at	-1.528293424	0.019653031
TM0485.2_at	-1.528221443	0.002931208
chr1.CM0105.49_at	-1.52718519	0.010194876
chr6.CM0037.61.1_s_at	-1.52551181	0.024595217
Ljwgs_016691.1_at	-1.525279307	0.015949077
chr5.CM0239.52_at	-1.524152204	0.0015131
chr1.CM0248.10_at	-1.520920344	0.004724579
gi45400458_at	-1.520813585	0.002986762
TM0581.7_at	-1.520488291	0.030170905
Ljwgs_019186.1_at	-1.520087603	0.000410995
Ljwgs_048749.1_at	-1.51973792	0.034323828
chr3.TM0136.3_s_at	-1.51844333	0.007381036
chr5.CM0048.50_s_at	-1.517513892	0.005073006
TC13123_at	-1.517033965	0.011508715
Ljwgs_066357.1_at	-1.516311957	0.014962251
Ljwgs_062110.1_at	-1.514079971	0.020527514
Ljwgs_065932.1_s_at	-1.513001479	6.16E-05
Ljwgs_011330.1_at	-1.509785205	0.001590673
Ljwgs_010689.2_at	-1.509554012	0.036234443
Ljwgs_053589.1_at	-1.509294926	0.040387572
Ljwgs_067107.1_at	-1.508145304	0.002340487
Ljwgs_060952.1_at	-1.507352927	0.003362254
chr6.CM0055.37.1_at	-1.50647428	0.001349064
Ljwgs_073012.1_at	-1.506101418	0.011647887
Ljwgs_018779.1_at	-1.506030381	0.002340989
chr2.CM0308.6_at	-1.502966896	0.019060206
chr2.CM0803.31_at	-1.501684265	0.001106147
Ljwgs_074529.1_at	-1.501671976	0.042751449
Ljwgs_104117.1.1_at	-1.501529703	0.028617171
chr3.CM0142.6_at	-1.499933714	0.00320227
Ljwgs_086090.1_at	-1.499898746	0.010484779
Ljwgs_032005.1_at	-1.499078537	0.000536557
Ljwgs_052816.1_at	-1.498897558	0.005973172
chr3.CM0282.129_at	-1.497780762	0.012022506
chr2.CM0323.55_s_at	-1.493890289	0.004967371
chr3.CM0142.58_at	-1.491583261	0.004815471
Ljwgs_061523.2_at	-1.490218852	0.004950736
Ljwgs_133158.1_at	-1.487911445	0.024522269
chr5.CM0089.90.2_at	-1.486640966	0.001601511
Ljwgs_007448.1_at	-1.48562419	0.036711243
chr2.CM0608.50_x_at	-1.48506009	0.008311797
chr5.CM0040.66_at	-1.483311429	0.001050351
Ljwgs_007458.1_at	-1.482895262	0.003315869
chr3.CM0292.35_s_at	-1.482455905	0.002143559
chr5.TM0698.22_at	-1.480835754	0.001084839
chr3.TM0984.3_at	-1.477717641	0.0143674
Ljwgs_089940.1_at	-1.475935166	0.029685635
chr1.TM1573.5_at	-1.475915755	0.000111248
Ljwgs_016098.1_at	-1.475788176	0.036638154
chr6.CM0118.27_at	-1.475671362	0.048306455
chr4.CM0739.26_at	-1.474654988	0.003804622
chr5.CM0956.33_at	-1.473713782	0.002586295
Ljwgs_026318.1_at	-1.473348357	0.026121046
chr3.CM0155.7_at	-1.473329335	0.001764138
Ljwgs_016351.1_at	-1.4730929	0.004445774
Ljwgs_060133.1_at	-1.471560376	0.000161909
TM0581.1_at	-1.467849259	1.10E-05
Ljwgs_113059.1_s_at	-1.467662755	0.025960828
chr2.CM0191.72_at	-1.467647156	0.000422501
Ljwgs_028766.1_at	-1.466652423	0.01919389
chr4.CM0227.55_at	-1.466010152	5.09E-05
Ljwgs_029495.1_at	-1.465553756	0.003166278
Ljwgs_071958.1_at	-1.465484532	0.000327197
chr4.CM0617.4_at	-1.464856023	0.00634352
Ljwgs_064491.1_at	-1.464385538	0.01025631
Ljwgs_010588.1_at	-1.463731727	5.67E-05
Ljwgs_135178.1_s_at	-1.463657251	2.48E-06
chr4.CM0333.13.1_at	-1.463037857	4.28E-06
TM0780.15_at	-1.462374718	0.031718419
Ljwgs_011755.1_at	-1.461771114	0.020069083
chr1.CM0001.60_at	-1.460393558	0.002600637
Ljwgs_047986.1_at	-1.459375109	0.012443668
chr3.CM0590.32_at	-1.45935182	4.96E-05
chr3.TM0730.17_at	-1.458161155	0.011400473
Ljwgs_003483.1_at	-1.456553243	0.004830445
Ljwgs_080137.1_s_at	-1.455738818	0.00381699
Ljwgs_026189.1_at	-1.455687031	0.000127793
chr4.CM0119.20_at	-1.453636015	5.00E-05
Ljwgs_079707.1_at	-1.45346777	0.002545573
Ljwgs_075204.1.1_s_at	-1.452653998	0.017461129
chr2.CM0201.51_at	-1.452173502	0.000497181
Ljwgs_024678.1_at	-1.452042479	0.00986165
Ljwgs_032952.1_x_at	-1.451093776	0.000552745
chr4.CM0042.69.1_at	-1.450068644	0.001732437
Ljwgs_051219.1_at	-1.450036745	0.01946332
chr5.TM0872.5.1_at	-1.449056253	0.010232213
Ljwgs_142529.0.1_at	-1.447560486	0.02659517
Ljwgs_048005.1_at	-1.447354226	0.008447977
Ljwgs_061908.1_at	-1.447064664	0.016070153
chr5.TM0698.5_at	-1.446561551	0.004048033
Ljwgs_041234.1_at	-1.446165522	0.01410287
CM1257.15_at	-1.445901704	0.034699025
chr5.CM0239.15_at	-1.445125032	0.02641243
chr3.CM0135.30_s_at	-1.444994485	0.004276816
Ljwgs_078121.1_at	-1.444266138	0.002188857
Ljwgs_047260.1_at	-1.443696935	0.007537048
Ljwgs_098322.1_at	-1.443652838	0.000447622
Ljwgs_104964.1_s_at	-1.443392655	0.021294967
chr2.CM0008.62_at	-1.443196886	0.039092767
Ljwgs_065168.2_at	-1.443157807	0.035879749
Ljwgs_080131.1_at	-1.442822435	4.45E-06
chr2.TM1659.12_at	-1.442734229	0.037294382
Ljwgs_006063.2.1_at	-1.442551349	0.004754377
TM0759.8_at	-1.442518802	0.01103494
Ljwgs_023727.1_at	-1.44181499	0.032868135
chr6.TM0880.31.1_at	-1.441330301	0.00273691
Ljwgs_032952.1_at	-1.440573887	7.95E-05
Ljwgs_027888.1_at	-1.439885632	0.011350916
Ljwgs_117595.1_at	-1.438490355	0.012551618
Ljwgs_046339.1_at	-1.438476187	0.03358671
Ljwgs_074514.1_at	-1.438207893	0.005711099
Ljwgs_053329.1_x_at	-1.437799386	0.009023742
chr2.CM0056.26.1_at	-1.43706951	0.000194117
chr2.TM1659.20_at	-1.435473398	0.019404162
Ljwgs_071848.1_at	-1.435139198	0.007463425
Ljwgs_028123.1_at	-1.434653937	0.003746449
chr1.TM0862.11_at	-1.434434629	0.036504547
Ljwgs_003425.2_at	-1.433516624	0.011372384
Ljwgs_037968.1_s_at	-1.433493832	0.000138816
Ljwgs_128694.1_at	-1.433470256	0.005131422
Ljwgs_028644.1_at	-1.431464614	3.00E-05
chr1.TM1767.15_at	-1.429112709	2.29E-05
chr6.CM0037.47_at	-1.42592904	4.70E-05
Ljwgs_085768.1_at	-1.425413007	0.000897258
gi45577656_at	-1.424317424	0.000794032
chr1.CM0760.36.3_at	-1.423649839	0.003939365
Ljwgs_008245.1_s_at	-1.423128741	0.0143674
gi45350311_at	-1.423026981	0.00810171
chr4.CM0026.18_at	-1.422777845	0.001581577
chr1.CM0147.26_s_at	-1.422102656	0.00080887
chr1.CM0593.21_at	-1.422099789	0.000617516
Ljwgs_034014.1_at	-1.420883092	0.02056464
Ljwgs_041627.1_at	-1.420806804	0.003968269
chr5.CM0328.51_at	-1.419697061	0.011082258
chr4.CM0075.6_at	-1.419098592	0.002829597
chr5.CM0953.35_at	-1.417618853	0.002832173
TM0843.35.1_x_at	-1.417179105	0.038743841
Ljwgs_002758.2_at	-1.417149529	0.001097872
Ljwgs_019006.1_at	-1.415298469	0.043140131
Lj_rpl2_at	-1.414019257	0.000707214
Ljwgs_106878.1_at	-1.413659062	0.031480009
Ljwgs_079465.1_at	-1.413189654	0.003315869
chr2.CM0060.72_at	-1.412190693	0.000839495
chr2.CM0250.26.1_at	-1.412190569	0.004368828
TC19037_at	-1.41213129	0.000381547
chr5.CM0077.78_at	-1.412059083	0.007349889
Ljwgs_010588.1_s_at	-1.410224095	4.14E-05
chr3.TM0136.11_at	-1.409818636	0.041470312
Ljwgs_023266.1_at	-1.408013036	0.001480874
chr4.CM0042.69.1_s_at	-1.407628187	0.00010967
chr3.CM0091.59_at	-1.407587985	0.003216558
Ljwgs_063719.1_at	-1.407393553	0.000896757
Ljwgs_044115.1_at	-1.406936639	2.93E-05
Ljwgs_009191.1_at	-1.405993823	0.029442324
Ljwgs_130313.1_at	-1.405904968	0.002496589
chr4.CM0234.32_at	-1.404507333	0.00542367
Ljwgs_028144.1_at	-1.403964071	0.014566519
Ljwgs_025523.1.1_s_at	-1.401921336	0.043924387
chr6.CM0041.8_at	-1.401805063	0.003757356
chr1.TM0236.12_at	-1.400349583	0.000208484
chr5.CM0148.46_at	-1.400324884	0.003242336
TM0762.17_at	-1.399821214	0.019559901
CM0601.40_at	-1.399606974	0.024580996
Ljwgs_048454.1_at	-1.399043424	0.002669724
Ljwgs_022001.1_at	-1.39653941	1.63E-05
Ljwgs_062906.1_at	-1.395671615	0.001211075
Ljwgs_056925.1_at	-1.395522052	0.026490393
Ljwgs_031947.1_at	-1.395461139	0.010412907
Ljwgs_047313.2_s_at	-1.394834735	0.001264108
Ljwgs_017574.2_at	-1.394430397	0.008828913
Ljwgs_071841.2_at	-1.393999163	0.00630821
TM0674.3_at	-1.393368188	0.030037935
Ljwgs_007579.2_at	-1.393069729	0.015776264
Lj_atpA_at	-1.39271134	0.001480874
Ljwgs_079860.1_at	-1.391448411	8.79E-05
Ljwgs_147689.1_at	-1.391002599	0.004450611
chr3.CM0208.50_at	-1.389710787	0.01345214
chr3.CM0135.31_at	-1.389099397	9.69E-05
chr2.TM1171.20_at	-1.387232338	4.86E-05
chr1.TM1284.2_at	-1.387035782	0.000323391
chr4.TM1309.15_at	-1.386878174	0.047611161
Ljwgs_148360.1.1_at	-1.386838995	0.014014191
chr6.CM0314.48_at	-1.38635742	9.41E-05
chr1.CM0378.1_at	-1.386197136	0.000699984
Ljwgs_014227.1_at	-1.384338421	0.044812356
Ljwgs_128280.1_at	-1.383697861	0.003424761
TM0795.10_at	-1.383497408	0.024946334
Ljwgs_011669.1_at	-1.383179065	0.008509212
Ljwgs_046962.1_at	-1.381632096	0.00011102
Ljwgs_019635.0.1_at	-1.381176703	0.002460851
Ljwgs_083580.1_s_at	-1.381023426	0.024580996
Ljwgs_057475.1_at	-1.380967225	0.000864816
Ljwgs_042036.1_at	-1.378199671	5.75E-05
chr3.CM0701.24_at	-1.376294418	0.036499735
CM0385.20_at	-1.37597256	0.005668461
Ljwgs_025034.1_at	-1.375487641	0.006063686
TM0843.35.1_at	-1.374043533	0.033120728
Ljwgs_050260.1_at	-1.373608373	0.03686878
Ljwgs_084449.1_s_at	-1.373007386	0.003991721
Ljwgs_018929.1_at	-1.371621179	0.00559264
Ljwgs_078413.1_at	-1.371175715	0.000488396
Ljwgs_083948.1_at	-1.370380505	0.030154046
chr3.TM1144.4_at	-1.370336252	0.01575772
Ljwgs_042781.1_at	-1.369289717	0.009435386
chr1.CM0109.35_s_at	-1.368325442	7.76E-05
Ljwgs_014910.1_s_at	-1.367947278	0.012105394
chr3.CM0590.47_at	-1.366991472	0.003718238
chr1.CM0050.1_s_at	-1.365942674	0.009870221
chr4.CM0173.26_at	-1.365160818	0.03020168
chr2.CM0177.79_at	-1.364829006	0.002911737
chr2.TM0383.1_at	-1.364433575	0.002472488
Ljwgs_090902.1_at	-1.363499104	0.000579113
chr2.CM0132.17_at	-1.363027396	0.004947635
Ljwgs_043946.1_at	-1.362276241	0.002961002
Ljwgs_119678.1_s_at	-1.360841039	0.001015497
BM1386.15_at	-1.360099609	0.016750588
chr4.CM0429.9_at	-1.359074956	0.037667108
chr3.TM0136.3_at	-1.358867223	0.042590692
Ljwgs_039509.1.2_at	-1.358624127	0.00569378
chr4.CM0119.5_at	-1.357903086	0.006170041
chr1.CM0105.96_at	-1.357833731	0.033418325
chr5.CM0211.2_at	-1.357381426	0.000477188
Ljwgs_029540.1_at	-1.35690311	0.008159577
chr4.CM0042.98_at	-1.356230979	0.001444287
chr2.CM0056.26_at	-1.354609216	0.00698498
Ljwgs_089924.1_s_at	-1.353020173	0.005792667
chr6.CM0314.45_at	-1.352331276	6.16E-05
Ljwgs_122481.1_at	-1.3513387	0.000454542
Ljwgs_016921.2_at	-1.351328248	0.034832411
Ljwgs_037380.1_s_at	-1.351137876	0.040000413
chr6.TM0722.14.1_at	-1.35092977	0.019656091
chr3.CM0160.43.1_at	-1.350759968	0.013566588
Ljwgs_061651.1_at	-1.350594319	0.001521524
chr2.CM0031.19_at	-1.35049219	0.03075289
chr2.CM0056.17_at	-1.349768513	0.00965281
Ljwgs_024181.2_at	-1.348360397	0.011338261
Ljwgs_081859.1_s_at	-1.348217053	0.028278876
Ljwgs_015745.1_at	-1.348021505	0.010404006
Ljwgs_103336.1_at	-1.34673157	0.007287864
Ljwgs_121222.1_at	-1.346725401	0.016812347
Ljwgs_063721.1_at	-1.345477417	0.001536107
Ljwgs_046844.2_at	-1.344405435	0.000265704
chr4.CM0182.44_at	-1.344355553	0.007105933
chr1.CM0398.20_at	-1.343421716	0.009726536
Ljwgs_010157.1_at	-1.342928097	0.002866535
Ljwgs_017819.1_s_at	-1.342048297	0.026483036
chr5.CM0519.59.1_at	-1.341862586	0.005148126
chr3.CM0070.56_s_at	-1.341119968	0.049588095
Ljwgs_009447.1_at	-1.340955866	0.005865241
Ljwgs_011285.3_s_at	-1.340380737	0.023607846
Ljwgs_110331.2_at	-1.339087595	0.000324562
Ljwgs_130568.1_at	-1.338827423	0.005807646
Ljwgs_007507.1_at	-1.338365413	0.011514097
Ljwgs_005511.1_at	-1.338051777	0.010209874
Ljwgs_002163.1_at	-1.337611623	0.000752599
Ljwgs_070932.1_at	-1.337605375	0.000971936
Ljwgs_059224.1_at	-1.337321222	0.032090847
chr2.TM0871.18_at	-1.336946883	0.02136414
chr2.CM0304.98_at	-1.336913502	0.021922898
Ljwgs_133158.1_x_at	-1.336715923	0.026518165
Ljwgs_006971.1_at	-1.335259842	4.25E-05
Ljwgs_077601.1_at	-1.333640315	0.021343964
Ljwgs_095183.1_at	-1.33258298	0.010943777
Ljwgs_068407.1_s_at	-1.330700324	0.000612662
chr3.CM1468.18_at	-1.330217686	0.004127882
chr5.CM0519.25_at	-1.329637052	0.032709234
Ljwgs_103604.1_at	-1.329011859	0.001477032
Ljwgs_076810.1_at	-1.328692672	0.027647092
Ljwgs_047625.2_at	-1.327999561	1.36E-05
chr2.CM0120.10_at	-1.327619337	0.001116364
Ljwgs_103618.1_x_at	-1.325327229	0.029053033
Ljwgs_056374.1_at	-1.323226065	0.005309607
chr5.CM0239.49_at	-1.323052757	6.49E-05
Ljwgs_115006.1_at	-1.322749316	0.000247811
Ljwgs_079462.0.1_at	-1.322731641	5.23E-05
Ljwgs_060205.1_at	-1.322031871	0.013692508
Lj_psaJ_at	-1.321811857	0.043166984
chr5.CM0956.25_at	-1.321307334	0.007564401
Ljwgs_057377.1_at	-1.321288861	0.01640114
chr1.TM0862.21_at	-1.321187345	0.001720838
Ljwgs_077750.1.1_at	-1.319294555	0.000705338
Ljwgs_141659.1_s_at	-1.319202234	0.010082413
Ljwgs_008932.2_at	-1.318122391	0.001595734
Ljwgs_072776.1_at	-1.317868134	0.026511452
chr2.CM0249.130_at	-1.316766386	0.012550597
chr1.TM1265.20_at	-1.315162136	0.014637024
chr3.TM1419.20_at	-1.313923698	9.73E-05
Ljwgs_012520.2_at	-1.313116006	1.69E-05
gi45349514_at	-1.312929942	0.032550671
Ljwgs_021753.1_at	-1.312706941	0.012962052
chr4.CM0558.24_at	-1.311270143	0.0033292
chr3.TM1089.7_at	-1.31126767	0.015323443
Ljwgs_055321.2_s_at	-1.311149441	0.003444465
Ljwgs_048344.2_at	-1.310632118	0.020943846
chr4.CM0025.32_at	-1.310457534	0.000733399
chr1.CM0600.27_at	-1.310132879	0.012270336
chr3.TM0649.4_at	-1.30972769	0.004559153
Ljwgs_043629.1_at	-1.308658615	0.007287864
TM0845.5_at	-1.307070932	0.00293573
Ljwgs_046847.1_at	-1.3066498	0.00568959
chr4.CM0087.2_at	-1.306446185	0.000798508
Ljwgs_043399.2_at	-1.306404206	0.018079731
chr3.CM0142.10.3_at	-1.306267133	0.000719616
TM1571.4_at	-1.305242752	0.006482548
chr1.CM0001.70_at	-1.304865845	0.045041367
TC19632_at	-1.304714679	0.004414732
Ljwgs_051410.1_at	-1.303416147	0.001832702
chr3.CM0460.26_at	-1.302434339	0.021138879
Ljwgs_046937.1_at	-1.302098434	0.036577602
TM1611.6_at	-1.301733843	0.025198551
TM1622.1_at	-1.301614523	0.000274981
chr1.CM0231.8_at	-1.300796277	0.006859197
gi45578069_at	-1.300794614	0.018227258
chr5.TM1574.9_at	-1.298981687	0.000224472
gi45354873_at	-1.298788766	0.000905368
Ljwgs_074013.2_s_at	-1.29868951	0.00017724
Ljwgs_059310.1_at	-1.298279887	0.011074262
gi45638602_at	-1.297524416	0.00698498
Ljwgs_011167.2_at	-1.297329567	0.012462635
chr4.CM0501.16.1_at	-1.297106192	0.013482541
chr4.TM0597.32_at	-1.297105749	0.006022314
TC11332_at	-1.296578957	0.003382727
chr3.CM0690.11_at	-1.296164228	0.000383431
chr2.TM0621.21_at	-1.295252685	0.002915686
Ljwgs_024646.1_at	-1.294953448	0.022429457
Ljwgs_016709.1_at	-1.294785294	0.006219465
Ljwgs_090598.1_at	-1.294394438	0.022008236
Ljwgs_036211.1_at	-1.290574494	0.023781894
chr6.CM0679.7_at	-1.289395179	1.74E-06
chr1.TM1671.17_at	-1.289329219	0.003069798
chr2.TM1659.13.1_x_at	-1.28858396	0.045354336
chr1.CM1413.11.1_at	-1.288552789	0.047307482
Ljwgs_052811.1_at	-1.2883097	4.27E-06
Ljwgs_014150.1_at	-1.288198562	2.43E-06
Ljwgs_011044.2_at	-1.288075477	0.003281643
chr4.CM0399.42_s_at	-1.287737528	0.005041637
Ljwgs_108081.1_at	-1.284901265	0.002720975
chr2.CM0803.61_at	-1.284806681	0.001472769
Ljwgs_099433.1_s_at	-1.284292004	0.013567348
chr1.TM0812.6_at	-1.283768613	4.09E-06
chr1.CM0206.155_at	-1.283744594	0.04157303
Ljwgs_042535.1_at	-1.28332563	0.02911898
gi45414485_at	-1.282986128	0.001371143
TM0499.12_at	-1.282665874	0.009482802
chr2.CM1150.35_at	-1.282623319	0.047397231
Ljwgs_044977.1_at	-1.28204437	0.00233004
TM0445.32_at	-1.281806601	0.009428627
chr3.TM0797.5.1_at	-1.281337672	0.004205118
gi45408439_at	-1.281105766	0.021343964
Ljwgs_046835.1_at	-1.281056769	0.008195116
chr2.CM0074.3_at	-1.280312213	0.002045919
TM0581.12_s_at	-1.27942061	0.039893193
chr6.CM0738.33_at	-1.279130546	0.003171885
Ljwgs_024251.1_at	-1.278191179	0.013220561
Ljwgs_060695.1_at	-1.277774812	0.037609827
Ljwgs_131428.1_at	-1.277316503	0.000205213
chr6.CM0679.33_at	-1.276282773	0.003553188
Ljwgs_105740.1_at	-1.275865013	0.003643793
chr3.TM0506.4_at	-1.275798776	0.021692749
chr3.CM0091.67_at	-1.275099984	0.001015242
Ljwgs_004307.1_at	-1.274832389	0.026603602
chr4.CM0617.28_at	-1.274653752	0.014014307
Ljwgs_148087.1_at	-1.274145299	0.03873797
Ljwgs_030681.1_s_at	-1.27345461	0.047198846
Ljwgs_009619.1_at	-1.271971625	0.009750485
chr1.CM0284.17_at	-1.27071331	8.86E-05
Ljwgs_056506.1_at	-1.27060581	0.002600637
chr1.CM0322.22_at	-1.270246064	0.004739533
Ljwgs_124169.1_at	-1.269903371	0.002891864
chr1.CM0147.4_at	-1.269274589	0.001317665
Ljwgs_054485.1_at	-1.268966809	0.026985482
Ljwgs_110940.1_at	-1.268965809	0.007954523
chr5.CM0071.53_at	-1.268703133	0.018566557
Ljwgs_054236.1_s_at	-1.268569824	0.048857235
Ljwgs_018758.1_at	-1.267453247	0.02124065
Ljwgs_000590.1.1_s_at	-1.266673166	0.007948149
Ljwgs_137597.1_at	-1.26630972	0.024976672
Ljwgs_027410.1_at	-1.26614186	0.01304719
Ljwgs_025706.1_at	-1.265173709	0.010201151
Ljwgs_080830.1_at	-1.26507171	0.0199762
chr3.CM0091.12_at	-1.265001486	0.002014132
chr1.CM0593.46_at	-1.264256035	0.01420222
Ljwgs_019630.1_at	-1.264100164	0.039799242
chr4.CM0432.37.1_at	-1.262644929	0.016921987
Ljwgs_048252.1_at	-1.26233567	3.63E-05
Ljwgs_029001.1_at	-1.261526845	0.006857264
chr5.CM0773.24_at	-1.26109544	3.49E-06
chr2.TM0667.29_at	-1.260850981	0.001180799
Ljwgs_028933.2_at	-1.260561479	0.000800404
Ljwgs_040150.1_at	-1.259917313	0.00938492
chr3.CM0129.30_at	-1.258946829	0.00018705
Ljwgs_145147.1_at	-1.258877101	0.006601775
TM1571.10.1_at	-1.258567823	0.007371766
chr1.CM0010.20_at	-1.257436227	0.014697519
Ljwgs_034324.1_x_at	-1.2557922	0.000733341
Ljwgs_060583.1_at	-1.255477745	0.040910465
gi45350476_at	-1.255278166	0.008742738
Ljwgs_121661.1_at	-1.255275515	0.02523943
Ljwgs_072831.1_at	-1.255108611	0.021989049
chr5.CM0089.126_at	-1.254428104	0.010193051
chr5.CM0260.25_at	-1.253870073	2.53E-05
Ljwgs_078419.1_at	-1.253331205	0.018501489
Ljwgs_058507.2_s_at	-1.252701009	0.018451807
chr3.CM0091.28_at	-1.251797306	0.000176163
Ljwgs_102681.1.1_at	-1.250706629	0.010726839
Ljwgs_019272.1_at	-1.25053125	0.033588902
Ljwgs_077705.2_at	-1.250484987	0.011929536
Ljwgs_075846.2_at	-1.250349366	0.019860495
Ljwgs_014254.1_at	-1.249823235	0.034389592
chr6.CM0118.10.1_at	-1.249039027	0.010153214
TC20140_at	-1.24899222	0.020349442
chr4.CM0079.39_at	-1.248224559	0.000536197
chr6.CM0055.58_at	-1.247928982	0.002071259
gi45411112_at	-1.247702959	0.00361852
chr6.CM0066.5_at	-1.247067095	0.000657844
chr5.CM0456.16_at	-1.246403985	1.71E-05
Ljwgs_053082.1_at	-1.246163304	0.026318047
gi45404437_at	-1.245626876	0.02518844
TM1519.28.1_at	-1.245280869	0.042216293
Ljwgs_137194.1_at	-1.24514989	0.026621347
Ljwgs_034052.2_s_at	-1.244960037	0.044450093
chr1.TM0372.1_at	-1.244438489	0.022684165
Ljwgs_031182.1_at	-1.243832274	0.000854437
chr4.CM0399.33.1_at	-1.24352511	0.000827324
Ljwgs_037081.1_at	-1.243049414	0.046285568
Ljwgs_126986.1_at	-1.242418349	0.01621188
chr1.CM0147.48_at	-1.240718196	0.039840298
chr1.CM0800.19_at	-1.240065249	0.00709339
TM0485.26_at	-1.239338027	0.010496964
chr5.CM0519.59.1_x_at	-1.237966611	0.02804141
Ljwgs_025682.1_at	-1.237812286	0.0033292
chr1.CM0029.10_at	-1.235917007	0.013265156
Ljwgs_019089.1_at	-1.235857465	2.68E-06
Ljwgs_093094.1_s_at	-1.235636819	0.005704793
chr3.TM1144.9_at	-1.235029519	0.011503473
TM0694.11_at	-1.23482369	0.009672637
Ljwgs_046909.1_at	-1.234804472	0.003924625
chr6.CM0139.87.1_at	-1.234373929	0.037261768
Ljwgs_073038.1_at	-1.233921063	0.024040929
Ljwgs_044013.1_at	-1.233599642	0.041129721
chr2.CM0028.17_s_at	-1.23285114	0.000766993
Ljwgs_030209.2_at	-1.232769238	0.001830196
chr4.CM0128.55_at	-1.23258829	0.004084798
Ljwgs_066052.1_at	-1.232373088	0.013184088
Ljwgs_004719.2_at	-1.231982324	0.012225254
chr4.CM0044.11_at	-1.231837791	0.002481381
Ljwgs_038483.2_at	-1.230629741	0.045019803
chr2.CM0102.15_at	-1.230581704	0.001623355
Ljwgs_031972.1_at	-1.230280833	0.013766973
Ljwgs_016142.1_at	-1.229554641	0.017614158
chr5.TM1493.6_at	-1.228541739	0.034096503
Ljwgs_121793.1_at	-1.227938103	0.001444287
Ljwgs_029048.1_at	-1.227412503	0.038555381
Ljwgs_098399.1_s_at	-1.227263332	0.006327067
chr5.CM0072.13.1_at	-1.226702367	0.00415794
TM1353.8_at	-1.226272654	0.004851142
Ljwgs_023473.2_at	-1.224693463	0.001700581
Ljwgs_139414.1_at	-1.224610454	0.000460803
chr4.CM0126.95_at	-1.22435817	0.020518164
Ljwgs_017245.1_at	-1.223940805	0.014665691
Ljwgs_101390.1_x_at	-1.223736343	0.043275358
chr5.CM0077.86_at	-1.223631199	0.000499835
Ljwgs_029100.2_s_at	-1.223249583	0.018547756
Ljwgs_011949.1_at	-1.222146028	0.004790145
Ljwgs_085406.1_at	-1.221631598	0.008473096
chr6.CM0314.44_at	-1.221526586	0.000623465
Ljwgs_028503.1_at	-1.220330701	0.043275358
Ljwgs_056281.1_at	-1.219711642	0.031326486
Ljwgs_127679.1_s_at	-1.219502522	0.000132051
Ljwgs_021446.1_at	-1.219484734	0.002836937
chr5.CM0148.46.1_at	-1.219053846	0.016782934
Ljwgs_137526.0.1_at	-1.218661701	0.017255353
Ljwgs_023790.0.1_s_at	-1.217572605	0.025718242
chr1.CM0980.23_at	-1.217429365	6.92E-08
Ljwgs_061979.1_at	-1.217349833	0.010658974
Ljwgs_026841.1_at	-1.215737016	0.009692053
Ljwgs_059318.1_at	-1.215281403	0.008086446
chr3.TM1367.12_at	-1.214094101	0.024008546
chr1.TM0386.1_at	-1.213810814	0.000867065
gi7746511_at	-1.213298916	0.038878621
Ljwgs_087155.1_s_at	-1.213267967	0.011557587
chr1.CM0113.44.1_at	-1.213217606	0.002330259
Ljwgs_105488.2_s_at	-1.212926619	0.016712621
TM1223.10_at	-1.212210635	0.027360931
Ljwgs_039395.1_s_at	-1.21164697	0.000117371
Ljwgs_013357.2_at	-1.211212234	0.016465145
Ljwgs_063979.1_s_at	-1.211015366	0.001044689
Ljwgs_049915.1_at	-1.210973242	0.003309465
Ljwgs_077866.1_s_at	-1.21084811	0.027728142
Ljwgs_016295.1_at	-1.210290407	0.038408208
chr1.CM0269.30_at	-1.20978106	0.001404203
Ljwgs_130410.1_at	-1.20943719	0.011155355
TM1226.2_at	-1.209000588	0.033358136
Ljwgs_009760.1_at	-1.208809382	0.009929236
TC11502_at	-1.208242908	0.002773867
Ljwgs_097908.0.1_s_at	-1.208207122	0.000474545
Ljwgs_033110.1_at	-1.207787602	0.006726343
Ljwgs_121661.1_s_at	-1.204803127	0.046782751
Ljwgs_011370.1_at	-1.20419592	0.01827202
Ljwgs_140431.1_at	-1.203756229	0.019311189
Ljwgs_072419.1_at	-1.203651361	0.004349637
chr5.TM0138.3_at	-1.20359942	0.034049399
Ljwgs_057815.2_s_at	-1.202959783	0.037256223
Ljwgs_095905.1_at	-1.201068871	9.62E-05
Ljwgs_094742.1_at	-1.200995322	0.03830429
chr4.CM0244.29_at	-1.20090052	0.021112197
chr5.TM1323.16_at	-1.20056481	0.000558796
Ljwgs_037172.1.1_at	-1.200488137	0.014948346
chr1.CM0105.9_at	-1.200307897	0.034904979
Ljwgs_021723.2_at	-1.200139002	4.97E-05
Ljwgs_021310.1_at	-1.200015665	0.024269755
Ljwgs_059500.1_at	-1.199722412	0.010496964
Ljwgs_067001.1_at	-1.199594997	0.007550949
Ljwgs_054834.1_s_at	-1.199003941	0.015516972
Ljwgs_018201.2_at	-1.198817008	0.00114493
chr4.CM0026.51_at	-1.198624439	0.001215018
Ljwgs_021996.2_at	-1.198584764	0.046378163
Ljwgs_039468.1_at	-1.198302169	0.004114264
chr4.TM0844.17_at	-1.19825207	0.012006712
Ljwgs_071948.2_at	-1.19809703	0.00619344
Ljwgs_032932.1_at	-1.197967585	0.027727708
Ljwgs_084631.1_s_at	-1.196756369	0.000910792
chr4.CM0333.26_at	-1.196721606	0.002860441
chr4.CM0337.30_at	-1.19586781	0.03075289
chr5.TM0138.3_s_at	-1.195157386	0.014348976
Ljwgs_014349.2_at	-1.195010917	0.002424847
chr4.CM0061.51_at	-1.194761858	0.005420874
Ljwgs_055734.1_at	-1.193504289	0.044491076
Ljwgs_036582.1_at	-1.192616333	0.010412907
chr5.CM0148.34_at	-1.192601078	0.005509748
chr1.CM0105.51_at	-1.191398052	0.02063801
chr1.TM0688.6_at	-1.190458781	0.000596731
Ljwgs_079884.1_at	-1.190032883	0.001630829
Ljwgs_038100.1_at	-1.188294478	0.002685836
Ljwgs_010102.1_at	-1.187645786	0.017383923
TM0933.8_at	-1.18763736	0.010140931
Ljwgs_016019.1_at	-1.187505119	0.01041915
Ljwgs_025543.1_at	-1.187111402	0.002167059
chr2.CM0132.12_at	-1.187065939	0.006226458
Ljwgs_018892.2_at	-1.186751284	0.049350532
chr2.CM0056.23_at	-1.184984346	0.026223446
Ljwgs_015906.1_at	-1.184894222	0.005592618
Ljwgs_042473.1_at	-1.184834506	4.38E-05
Ljwgs_027173.1_at	-1.184023247	0.016169338
Ljwgs_011443.1_at	-1.183069096	0.007662687
Ljwgs_068522.1_at	-1.182741372	0.038479646
Ljwgs_026635.1_at	-1.182677137	0.033588902
Ljwgs_041742.1_at	-1.18147126	0.003509721
Ljwgs_110919.1_at	-1.181271286	0.007724209
chr3.CM0282.132_at	-1.180585331	0.040293245
Ljwgs_036495.1_at	-1.180178614	0.031728976
Ljwgs_112262.1_at	-1.179337964	2.83E-06
TM1443.6_at	-1.17856067	6.01E-05
chr3.BM1543.18_at	-1.177855428	0.001744925
gi45632830_at	-1.177333609	0.002913841
chr4.CM0073.35_at	-1.177332028	0.000106024
gi7744514_at	-1.177207062	0.045731652
Ljwgs_035440.1_at	-1.177152568	0.025254004
chr6.CM0118.9_at	-1.176805832	0.000570652
Ljwgs_017486.1_at	-1.176774593	0.00499061
Ljwgs_019684.1_at	-1.176271491	0.008060899
Ljwgs_011638.2_at	-1.175974333	9.27E-06
chr2.TM0383.4_at	-1.175676368	0.017456421
Ljwgs_022041.1_at	-1.173397624	0.001105686
Ljwgs_089735.1_at	-1.171768044	0.033726832
Ljwgs_016325.1_at	-1.171501795	0.024972889
Ljwgs_020116.2_at	-1.170740628	0.033917111
Ljwgs_111580.1_at	-1.168971874	0.009399002
Ljwgs_015170.1_at	-1.168640886	0.000910977
chr5.TM1323.19.1_at	-1.168238824	0.029828251
chr4.CM0026.28.1_s_at	-1.168159117	0.037629084
Ljwgs_121926.1_s_at	-1.168020551	0.041625095
TM0716.12.1_at	-1.167973179	0.000943516
Ljwgs_144531.1_at	-1.167970853	0.000816389
TM0791.7_at	-1.167460722	0.001480874
chr2.CM0191.91_at	-1.167015955	0.019280113
chr1.CM0315.14_at	-1.166960752	0.002190182
Ljwgs_060347.1_at	-1.166690595	0.016151112
Ljwgs_036405.1_s_at	-1.166589481	0.023357705
Ljwgs_142098.1_at	-1.166567704	0.007011696
Ljwgs_020891.1_at	-1.165342933	0.002604524
TM1670.19_at	-1.16524311	0.017411214
gi45409258_at	-1.16462238	0.008042926
Ljwgs_060955.1.1_s_at	-1.164552546	0.000170901
Ljwgs_137016.1_at	-1.163991137	0.017643892
chr1.TM0811.17_at	-1.163427318	0.012361513
TM1445.10_at	-1.162528378	0.008788406
Ljwgs_108581.1_s_at	-1.162483295	0.011568857
chr1.CM0105.9_s_at	-1.162243237	0.012122841
chr4.CM0170.9_at	-1.161787591	0.031220507
Ljwgs_108549.1_at	-1.161686819	0.035091644
Ljwgs_031325.1_s_at	-1.161191723	0.000807392
Ljwgs_102927.1_at	-1.161182036	0.038878621
chr6.TM0880.31_at	-1.161119361	0.004440672
Ljwgs_039858.2_at	-1.160813926	0.035684363
Ljwgs_049743.0.1_at	-1.160393066	0.00771918
Ljwgs_053535.1_at	-1.159817449	0.001336743
chr2.CM0124.32_at	-1.15943405	0.025113313
Ljwgs_025993.1_at	-1.157630969	0.008538948
Ljwgs_027818.1_at	-1.157392395	0.045202675
Ljwgs_030306.1_at	-1.157364907	0.000641675
Ljwgs_077079.1_at	-1.157288643	0.011057465
chr3.BM1720.10_at	-1.157164473	0.001454292
Ljwgs_040068.1_at	-1.157123544	0.008473096
chr4.CM0256.18_at	-1.156993739	0.012947633
TC11995_at	-1.156888556	0.012051451
gi11065266_x_at	-1.156672208	0.042315786
chr5.TM0913.17_at	-1.155571503	4.77E-06
chr1.CM0231.12.1_s_at	-1.155338382	0.000923139
Ljwgs_005979.3_at	-1.155041159	0.042363264
chr2.CM0249.3_at	-1.154789259	0.024862009
chr3.CM0129.15_at	-1.15474224	0.002076308
Ljwgs_053088.1_at	-1.154313702	0.01015646
Ljwgs_055671.1_at	-1.153962	0.001610954
Ljwgs_079557.0.1_at	-1.153236119	0.004366038
Ljwgs_013046.1_s_at	-1.153063731	0.037826618
chr1.CM0105.115_s_at	-1.153019654	0.000762323
chr5.CM0239.49_s_at	-1.152603507	0.000162647
Ljwgs_029850.1_at	-1.152380606	0.019786415
chr4.CM0234.33.1_at	-1.15196235	0.019599966
Ljwgs_023000.1_at	-1.151563385	0.000166543
TM0651.26_at	-1.151120564	0.003191664
TM0856.18_at	-1.149995019	0.000608331
chr5.CM0953.40_at	-1.149870787	0.005473326
chr2.CM0310.10_at	-1.149396305	0.015552907
Ljwgs_040673.1_x_at	-1.149385674	1.85E-05
TC13662_at	-1.148850635	0.049326308
chr5.CM1439.8_at	-1.148631241	0.001375072
chr3.CM0590.24.1_at	-1.148286155	8.13E-05
Ljwgs_040429.1_s_at	-1.147056389	0.00057719
TC14871_at	-1.14703973	0.000820092
Ljwgs_010230.1_at	-1.146274924	0.000609653
chr2.CM0749.42_at	-1.145981893	0.042611835
CM0680.11.4_at	-1.145404015	0.032855516
chr1.CM0600.13_at	-1.145050745	0.047096927
Ljwgs_029690.2_at	-1.144435628	0.008735732
TM1700.10_at	-1.144245968	0.021146265
gi45618697_at	-1.144010844	0.000943072
Ljwgs_018721.1_at	-1.142981933	0.025772467
chr3.CM0724.29_at	-1.141999489	0.0015131
Ljwgs_010110.1_at	-1.14189317	0.039184493
chr6.TM0880.32_at	-1.1416937	0.00205421
Ljwgs_077983.1_at	-1.141078379	0.036944771
Ljwgs_146200.1_at	-1.140940037	0.0073486
Ljwgs_038409.1_at	-1.140924857	0.046384741
chr1.TM1643.21_at	-1.140128612	0.000506268
Ljwgs_027843.1_at	-1.139749031	0.000238282
Ljwgs_087349.1_at	-1.139339617	0.010643749
Ljwgs_022315.1_s_at	-1.138948262	0.006090619
chr1.CM0147.119_at	-1.138446801	0.014665691
Ljwgs_035384.1_at	-1.137259866	0.005047517
chr1.CM0039.27_at	-1.136160763	2.14E-05
chr4.CM0234.9_at	-1.135285859	0.016263886
chr3.CM0396.42_s_at	-1.135111342	0.000123749
Ljwgs_100223.1_at	-1.135049676	0.007295183
Ljwgs_052668.1_at	-1.13490179	0.014906657
Ljwgs_013484.1_at	-1.134664303	0.000921902
Ljwgs_009163.1_at	-1.134601267	0.030888584
chr6.CM0014.34_at	-1.13359114	0.043640457
Ljwgs_083916.1_s_at	-1.133029316	0.008342304
chr4.CM0087.66_at	-1.132880127	0.040293245
Ljwgs_008817.2_at	-1.1326989	0.045024769
chr4.CM0003.12_at	-1.131914292	0.026702775
chr4.CM0525.12_at	-1.131515872	0.039802221
Ljwgs_135723.1_s_at	-1.131467142	0.004293434
Ljwgs_065598.1_at	-1.13141973	0.040564335
chr2.TM1766.10_at	-1.131368162	0.022361307
Ljwgs_016132.2_at	-1.131195725	0.00509811
Ljwgs_029043.1_at	-1.131172641	0.010283113
Ljwgs_010369.1_at	-1.131027532	0.035985141
Lj_psaI_at	-1.130692199	0.029556342
Ljwgs_057664.1_at	-1.129608365	0.037699058
chr2.CM0021.5_at	-1.129044723	0.00923553
chr1.CM0284.8_at	-1.128256453	0.017502276
Ljwgs_040276.2_at	-1.127932899	0.02519077
Ljwgs_048869.1_at	-1.127897083	0.005367377
Ljwgs_091516.1_at	-1.127596917	0.012883954
Ljwgs_024370.1_at	-1.127279769	0.000707156
Ljwgs_017175.2_at	-1.126757441	0.000282898
Ljwgs_028191.2_at	-1.126622009	0.025960385
Ljwgs_123095.1.1_at	-1.126261632	0.026603602
chr5.CM0077.77_at	-1.12564103	0.027999663
Ljwgs_032096.1_s_at	-1.124899126	0.005628659
Ljwgs_024849.1_at	-1.124791148	0.000637921
chr4.CM0654.56_at	-1.124424249	0.000915285
Ljwgs_055080.1.1_at	-1.123673354	0.005271408
chr2.CM0249.11_at	-1.123420228	0.023107224
Ljwgs_137198.1_at	-1.12315755	0.01345795
chr1.CM0433.1.1_at	-1.122263798	0.023061482
Ljwgs_083539.1_at	-1.121924538	0.005021942
gi22790725_at	-1.121899344	0.025307391
Ljwgs_046737.1_at	-1.121619564	0.049790226
Ljwgs_045180.1_at	-1.121584501	0.000220772
Ljwgs_010098.2_at	-1.121354346	0.004847606
TM0499.10_at	-1.120771565	0.031626288
Ljwgs_023898.1_at	-1.120583146	0.000902962
Ljwgs_012785.1_at	-1.119918395	0.002050269
Ljwgs_028050.1_at	-1.119535803	0.000160068
chr5.CM0048.47_at	-1.119166541	0.008020927
Ljwgs_078382.1_at	-1.118852538	0.020438477
Ljwgs_009646.2_at	-1.116774204	0.00844997
Ljwgs_112597.1_at	-1.116731055	0.021042685
Ljwgs_038411.1_at	-1.11521383	0.000126612
Ljwgs_010785.1_at	-1.113994565	0.000424684
Ljwgs_034826.1_at	-1.113427536	0.017358171
Ljwgs_022785.1_at	-1.113172882	0.001184335
Ljwgs_121786.1_at	-1.112993687	0.00011599
Ljwgs_024744.2_at	-1.11294115	0.025281236
Ljwgs_121513.1_at	-1.111917475	0.043509841
CM0355.3_at	-1.111708496	0.00756834
chr6.CM0055.83_at	-1.111475408	0.018730996
Ljwgs_042817.1_at	-1.111188891	0.000247811
Ljwgs_021849.0.1_at	-1.111176564	0.003317853
Ljwgs_140134.1_at	-1.110481138	0.004790145
Ljwgs_013225.1_s_at	-1.11032542	0.02124065
Ljwgs_014970.1_at	-1.109906786	0.007150044
chr2.TM0435.2_at	-1.10974941	0.026427316
chr3.TM0649.1_at	-1.109622721	0.00738042
Ljwgs_068411.1_s_at	-1.109606423	0.025446946
Ljwgs_050722.1_at	-1.108954643	0.005485841
chr4.CM0046.27_at	-1.108513495	0.000262791
Ljwgs_061660.2_at	-1.10828836	0.001639912
Ljwgs_013135.2_at	-1.108279612	0.048068426
TC8038-5_s_at	-1.108019368	0.03558239
chr4.CM0173.31_s_at	-1.107831657	0.029595696
chr5.CM0096.98_at	-1.107667781	0.013332136
chr1.CM0010.42_at	-1.107323968	0.02936332
Ljwgs_082453.1_at	-1.107146052	0.000313327
chr1.CM0206.60_at	-1.106783418	0.000596731
Ljwgs_039130.1_at	-1.106511786	0.012153059
chr3.CM0152.44_at	-1.106346588	0.005869993
chr1.CM0318.15_at	-1.105904148	0.015925522
Ljwgs_072420.1_at	-1.105593292	0.012340639
Ljwgs_013997.1_at	-1.104892878	0.040744148
Ljwgs_100986.1_at	-1.104654029	0.015292085
chr1.CM0269.4.1_at	-1.104520896	0.020363819
Ljwgs_024280.2_at	-1.10322109	0.001058365
chr5.CM0239.9_at	-1.103215624	0.008580589
Ljwgs_044226.1_at	-1.102331236	0.003195125
TM1549.9_at	-1.102208775	0.035080413
Ljwgs_017845.1_at	-1.101737014	0.003100498
chr3.CM0690.6_at	-1.101292603	0.048069657
chr4.CM0044.41_at	-1.100899177	0.005175154
gi45352425_at	-1.100318596	0.007153072
chr3.CM0423.3_at	-1.099743552	0.016242682
Ljwgs_118886.1_at	-1.099624818	0.045050879
Ljwgs_025441.1_at	-1.099353768	0.029770263
Ljwgs_006857.1_at	-1.099310458	0.001463131
Ljwgs_062725.1_at	-1.099261613	0.026245089
chr2.CM0373.3_at	-1.098898986	0.003512509
Ljwgs_010156.1_at	-1.09849753	0.038540169
Ljwgs_026352.1_at	-1.098382493	0.015875618
Ljwgs_055505.1_at	-1.09832642	3.45E-05
chr2.CM0304.71_at	-1.098314153	0.021365839
Ljwgs_019526.1_s_at	-1.098223584	0.012361513
Ljwgs_094477.1_at	-1.097006255	2.53E-06
Ljwgs_014847.1_at	-1.096897228	0.024884678
Ljwgs_030602.1_at	-1.096029986	1.47E-08
chr1.CM0195.85_at	-1.095953948	0.02136414
TM0379.10_at	-1.095877857	1.63E-05
chr2.CM0803.69_at	-1.095875619	0.038186536
chr2.CM0249.104_s_at	-1.095556565	0.039450168
TM1535.26_at	-1.095514198	0.000375499
Ljwgs_019714.1_at	-1.09431839	0.000820889
Ljwgs_034095.1_s_at	-1.092773118	0.021329101
Ljwgs_080285.2_at	-1.092439389	0.031707561
Ljwgs_070946.1_at	-1.092327609	0.030111973
TM1224.12.1_at	-1.091229532	0.00565318
chr5.CM0278.48_at	-1.091163813	0.001676074
Ljwgs_082007.1_at	-1.090366111	0.014451076
TC13182_at	-1.090189883	0.02743368
chr2.CM0028.24.2_x_at	-1.089930087	0.005588086
chr1.TM0671.18.1_at	-1.089607651	6.87E-05
gi7781743_at	-1.088919031	0.025903898
Ljwgs_095908.1_at	-1.08883898	0.04902784
TM0763.8_at	-1.088294318	0.000152958
Ljwgs_115872.1_at	-1.088156345	0.002183831
TM1390.4_at	-1.088056128	4.02E-05
Ljwgs_023739.1_at	-1.087163969	0.026185762
chr2.CM0177.19_s_at	-1.086702933	0.020069083
Ljwgs_120840.1_at	-1.086380713	0.019909714
chr6.CM0055.16_at	-1.085210132	0.002525927
Ljwgs_014708.3_at	-1.08484809	0.024758993
Ljwgs_022459.1_at	-1.084595947	0.036057941
Ljwgs_016126.1_at	-1.08437355	0.01331432
Ljwgs_093140.1_at	-1.084190739	0.000454542
Ljwgs_079607.1_at	-1.083693877	0.020482163
Ljwgs_148727.1_at	-1.083270345	0.028957541
chr4.CM0501.30_at	-1.082095748	0.009726536
Ljwgs_020174.1_at	-1.082054253	0.000808005
chr4.CM0558.39_at	-1.081520484	0.000836554
Ljwgs_025633.1_at	-1.081369406	0.01182572
gi45641750_at	-1.081314028	0.032186317
Ljwgs_021545.1_s_at	-1.080608368	0.022039553
Ljwgs_037924.1_at	-1.080503014	0.005179894
chr6.CM0679.25_at	-1.080256059	0.002753479
chr6.CM0037.41_at	-1.080208816	0.013564704
Ljwgs_053237.1_at	-1.079720732	0.021118671
chr1.CM0178.43_s_at	-1.079586709	0.000134717
chr4.CM0343.7_at	-1.078389626	0.036000024
Ljwgs_081029.1_at	-1.078126678	0.006764125
Ljwgs_070244.1_at	-1.078079945	0.03913477
TM1544.14.1_at	-1.077604367	0.003309465
chr5.CM0953.3_at	-1.077584877	0.009305537
Ljwgs_144888.1_at	-1.077431922	0.014776771
gi7720883_at	-1.076882055	0.017959366
Ljwgs_017595.1_at	-1.076794118	0.000203358
TM1544.13_s_at	-1.076580258	0.021329101
Ljwgs_014502.1_at	-1.074071956	0.009736079
Ljwgs_018430.1_s_at	-1.073074457	0.009966043
Lj_rps2_at	-1.072938156	0.018647329
chr1.CM0361.63_s_at	-1.072525366	0.023993347
TM0651.28_at	-1.070945722	0.004724078
Ljwgs_098066.2_at	-1.070836505	0.015091816
chr2.CM0177.18_at	-1.07072046	0.010955488
Ljwgs_019186.1_s_at	-1.070402993	0.00317538
gi45614897_at	-1.069966149	0.014296407
chr3.CM0152.19_at	-1.069692337	0.002453341
chr1.CM0591.44_at	-1.069666318	0.006738374
TM1554.19_at	-1.068955186	0.00026352
chr2.CM0056.4.1_at	-1.0689476	0.000150078
Ljwgs_029136.1_at	-1.068740016	0.008302392
Ljwgs_048280.1_s_at	-1.068229672	0.006947237
Ljwgs_022523.1_at	-1.067967942	0.027576715
Ljwgs_015249.1_at	-1.067246148	0.008464782
Ljwgs_012625.1.1_at	-1.066635779	0.046432877
Ljwgs_017665.0.1_at	-1.066302169	0.024946334
chr4.CM0265.18.1_at	-1.065669139	0.011363058
chr6.TM0880.18_at	-1.065503016	0.016510428
chr2.CM0018.66_at	-1.065476581	0.033870104
chr2.CM0099.3_at	-1.06536356	0.000116634
chr1.CM0150.30_at	-1.064768169	0.001527813
Ljwgs_109139.1_at	-1.063168952	2.42E-05
Ljwgs_005884.1.1_at	-1.063081521	0.015142398
Ljwgs_084939.1_at	-1.062476207	0.002020816
Ljwgs_036669.1_at	-1.062318553	0.000357398
Ljwgs_041628.1_at	-1.061759403	1.01E-05
Ljwgs_019469.1_at	-1.060962665	0.014827857
Ljwgs_103227.1_at	-1.060955642	0.010419276
chr1.CM0147.120_at	-1.060706688	0.047911683
Ljwgs_004747.1_at	-1.058108482	0.006171895
chr5.CM0357.20_at	-1.05782252	0.013773028
Ljwgs_052482.1_at	-1.057701406	0.034436453
Ljwgs_114621.1_s_at	-1.056965949	0.001541231
chr3.CM1468.15_at	-1.056448794	0.034672753
chr4.CM0073.39_at	-1.056269877	0.014555198
Ljwgs_056211.1_at	-1.054866469	0.007097047
TM0445.31.1_at	-1.054847826	0.006904921
Ljwgs_031155.1_s_at	-1.054621629	0.015320832
Ljwgs_037604.3_s_at	-1.054192572	0.00244927
chr1.CM0094.15_at	-1.054088618	3.63E-05
Ljwgs_036964.2_at	-1.053983819	0.047721157
chr4.TM0555.8.2_at	-1.053893879	0.03761164
gi45611032_at	-1.052983664	0.026490393
chr2.CM0018.18.1_s_at	-1.052879174	0.020741756
Ljwgs_015311.2_s_at	-1.052648383	0.003306796
TM0706.1_at	-1.052262919	0.001007958
gi45578434_at	-1.05195835	0.044541485
chr3.CM0261.26_at	-1.051513035	0.006582973
Ljwgs_010025.1_at	-1.050716106	0.00569378
chr5.CM0335.1_at	-1.050008132	0.004244531
chr5.CM0239.35_at	-1.049975281	0.012444799
chr5.TM0455.4_at	-1.04915984	0.000645744
Ljwgs_101390.1_at	-1.04910197	0.009646038
Ljwgs_001709.2_x_at	-1.048989249	0.002238201
chr4.CM0004.39_at	-1.04821411	0.020518164
Ljwgs_025897.1_at	-1.047786764	0.026578623
gi50657593_s_at	-1.046873631	0.029838904
chr5.CM0311.6_at	-1.046782007	0.004379675
Ljwgs_087684.1_at	-1.046317268	2.93E-07
chr1.CM0147.77_at	-1.046276184	0.017430419
chr3.CM0127.38_at	-1.046199725	0.004813311
Ljwgs_045582.1_at	-1.045854935	0.012876394
chr5.CM0494.48_at	-1.045066188	0.031082971
Ljwgs_023112.1_s_at	-1.044686054	0.003326485
chr1.CM0284.14_at	-1.044326022	0.000140128
Ljwgs_101813.1_at	-1.043998483	0.014031184
Ljwgs_009285.2_at	-1.043754491	0.02659517
chr4.CM0288.5_at	-1.043449927	0.004573083
Ljwgs_072539.1_at	-1.042663235	0.00030451
gi45352265_at	-1.042196995	0.0158932
Ljwgs_009422.4_at	-1.041661118	0.01856684
chr1.CM0982.39_at	-1.041647267	0.033338887
chr5.CM0096.104_at	-1.041645221	0.010197063
Ljwgs_064801.1_at	-1.039163599	0.005556175
TM0439.5.1_at	-1.038457222	0.012101867
chr1.CM0378.15_at	-1.038447863	0.022430873
chr2.CM0210.4.1_at	-1.03817492	0.006446906
Ljwgs_013916.1_at	-1.037655113	0.004702007
chr1.CM0579.45_at	-1.036312942	0.021744986
chr6.CM0686.30_at	-1.036241096	0.008332074
Ljwgs_064042.1_at	-1.035994641	0.00019039
Ljwgs_061978.2_at	-1.035729224	0.000327197
Ljwgs_017489.1_at	-1.035714342	0.001758275
Ljwgs_025885.0.1_at	-1.034970678	0.028767637
Ljwgs_024132.1_at	-1.03490542	0.04258268
chr6.TM0830.22_at	-1.034747343	0.010715922
Ljwgs_145785.1_s_at	-1.034501119	0.003827849
gi45623835_at	-1.034283072	4.92E-06
Ljwgs_037119.1_at	-1.034064538	0.000184188
gi7723645_at	-1.033319611	0.008332179
chr1.CM0361.28_at	-1.032936063	0.000293451
chr2.TM1646.1.2_s_at	-1.032763548	0.044069265
Ljwgs_020336.1_s_at	-1.031981033	0.009457838
Ljwgs_028426.1_at	-1.031834667	0.000582276
chr5.CM0909.43_at	-1.031798879	0.044657377
Ljwgs_012859.2_at	-1.031599279	0.01503704
chr5.CM0096.105_at	-1.031371704	0.004576822
Ljwgs_047268.1_s_at	-1.030952169	0.026511452
Ljwgs_063005.1_at	-1.029426026	0.033611407
Ljwgs_083765.1_at	-1.02888736	0.044814495
chr5.CM0148.28_at	-1.028661813	6.75E-05
chr1.CM0078.29.1_at	-1.02849968	0.02022908
gi45620905_at	-1.028374621	0.028339523
Ljwgs_008700.1_at	-1.028193282	0.01410287
Ljwgs_084705.1_at	-1.02716421	0.04672596
Ljwgs_011343.2_at	-1.02715202	0.037927217
chr2.CM0545.24_at	-1.026216182	0.03600985
chr4.TM0570.7_at	-1.025686219	0.018377846
chr5.CM0048.39_at	-1.025030181	0.011014453
Ljwgs_072550.1_at	-1.02459013	0.019909714
chr3.CM0005.21.1_s_at	-1.024466231	0.007046543
Ljwgs_016790.2_at	-1.024379682	0.010575513
Ljwgs_072098.1_at	-1.023413488	0.013153499
chr4.CM0061.49_at	-1.023164485	0.035245068
TM1647.16_at	-1.023070828	1.10E-05
chr2.CM0308.34_at	-1.02208891	0.000813217
gi45577819_at	-1.022056099	0.016166514
Ljwgs_014101.3.1_at	-1.021983015	0.008941536
chr4.CM0025.40_at	-1.021976769	0.000530762
Ljwgs_006355.3_at	-1.020406759	0.034921565
gi45413784_at	-1.020192703	0.040242889
Ljwgs_018461.0.1_at	-1.019882514	0.009962972
chr6.CM0013.58.2_s_at	-1.019110665	7.73E-05
Ljwgs_027138.1_at	-1.018634393	0.003921691
Ljwgs_135269.1_at	-1.018480601	0.005962044
chr2.CM0373.76_at	-1.017859187	0.006092904
Ljwgs_024847.1_at	-1.017462863	0.000596731
Ljwgs_008809.1_at	-1.017309214	0.005944868
chr1.TM0688.20_at	-1.017215513	0.000474545
Ljwgs_026783.1_at	-1.016889996	0.024732544
Ljwgs_029176.1_at	-1.016649	0.001726522
TM1520.27_at	-1.01653378	0.015704307
TM1622.16.1_at	-1.016327315	0.038421002
Ljwgs_076923.1_at	-1.015440429	0.027559736
chr1.CM0375.38_at	-1.015211341	0.011100046
Lj_atpF_at	-1.014504047	0.018095326
gi28194505_at	-1.014377633	0.018169825
Ljwgs_051816.1_at	-1.01409089	0.019839031
Ljwgs_029019.1_at	-1.013599644	0.000727913
TC19663_at	-1.012896039	0.040203131
chr3.TM0649.3_at	-1.012565651	0.045024769
chr6.CM0041.16_at	-1.012354131	0.036901285
Ljwgs_077946.1_at	-1.011970296	0.035667501
Ljwgs_130871.1_at	-1.011856645	0.000120776
Ljwgs_024432.1_at	-1.011324915	0.003984539
Ljwgs_064272.1_at	-1.011271823	0.008976453
chr4.TM0238.4_at	-1.011184414	0.01997176
Ljwgs_075559.1_at	-1.009948758	0.005573581
Ljwgs_030747.1_at	-1.009634496	0.011687937
Ljwgs_023538.2_at	-1.008264924	0.000647525
chr6.CM0539.14_at	-1.007875462	0.003294012
Ljwgs_017611.1_at	-1.007777693	5.15E-05
chr2.CM0056.30_at	-1.007677944	0.006352211
Ljwgs_051387.1_at	-1.006710702	0.000811702
Ljwgs_025722.2_at	-1.00667737	0.000990985
Ljwgs_060413.1_at	-1.006628579	0.041768844
gi45634141_at	-1.006592918	0.043374606
chr6.CM0055.95_s_at	-1.006405028	0.008571219
chr5.CM0344.29_at	-1.006391217	0.031796442
Ljwgs_005424.1_at	-1.005848975	0.025175169
Ljwgs_073234.1_at	-1.005792294	0.012361513
Ljwgs_124988.1_at	-1.005478262	0.017134014
chr1.CM0010.6_at	-1.004961112	0.02518844
chr1.CM0036.11_at	-1.003757831	1.20E-05
chr4.CM0100.38.3_s_at	-1.003611794	0.010420566
Ljwgs_007175.1_at	-1.003366372	0.015996863
Ljwgs_083114.1.1_at	-1.003320084	0.006224262
Ljwgs_024534.1_at	-1.003107383	4.31E-05
chr3.CM0460.30_at	-1.002895599	0.000657844
Ljwgs_069843.1_at	-1.002648096	0.013335992
chr2.CM0065.24_at	-1.002553512	0.007997787
Ljwgs_030650.1_at	-1.001938169	0.004194243
chr2.TM0641.2_at	-1.001529887	0.030156363
Ljwgs_047219.1_at	-1.001252633	0.029866774
Ljwgs_073037.1_at	-1.001141296	0.017062542
chr1.CM0098.41_at	-1.000736324	0.016858715
chr2.CM0056.15_at	-1.000175686	0.047919844
chr3.BM1543.16_at	1.000346541	0.018137377
Ljwgs_051679.1_at	1.000457751	0.000204968
Ljwgs_030565.1_at	1.003186816	7.34E-05
chr1.CM0133.89.1_s_at	1.003341863	8.24E-05
chr4.CM0265.35.1_x_at	1.004476364	0.024450642
Ljwgs_007273.1_at	1.004543161	0.000117995
chr4.CM0333.12.1_at	1.005059684	9.18E-06
chr1.CM1409.6_at	1.005493875	0.001109503
Ljwgs_030351.2_s_at	1.006152177	0.013213549
chr4.CM0007.37_s_at	1.006185557	0.027544633
gi45355999_at	1.007022001	0.016522628
Ljwgs_042629.0.1_at	1.008193278	0.016921987
Ljwgs_050816.1_x_at	1.008827876	2.00E-05
Ljwgs_102011.1_at	1.008964804	0.002384967
TC11266_at	1.012296304	0.024364934
Ljwgs_073600.1.1_at	1.012517757	0.024729492
Ljwgs_034935.1_at	1.016121554	0.024441029
Ljwgs_095687.1_at	1.017365809	0.047115122
TC8776_at	1.017879988	0.000995554
Ljwgs_025958.1_s_at	1.018098704	0.004108385
gi45632140_at	1.022415691	0.007184373
Ljwgs_111933.1_s_at	1.023166752	0.00144969
Ljwgs_031879.1_s_at	1.023646445	5.77E-06
TM1130.28_s_at	1.023951767	0.002546046
chr6.CM0686.21_s_at	1.02410698	0.000766993
chr1.CM0378.17.1_at	1.024149792	0.013418982
Ljwgs_063556.1_x_at	1.024861222	0.010318667
Ljwgs_068489.1_at	1.027553023	0.046183507
TC13658_at	1.028704813	0.000535333
chr2.CM0346.21_at	1.031170539	0.027844836
Ljwgs_058821.1_at	1.031392958	0.021329695
Ljwgs_045590.1_at	1.031654452	0.024573315
chr1.CM0284.8.2_at	1.032392786	0.000992388
Ljwgs_064114.1_at	1.034733002	2.47E-05
TC8802_at	1.034894421	0.000285665
chr3.CM0996.4.1_at	1.035375905	0.015049258
gi45630068_at	1.036877713	0.020997673
Ljwgs_143079.1_x_at	1.038851143	0.014797815
Ljwgs_040949.1_at	1.039241926	0.016782934
chr1.CM0117.43_at	1.039867644	0.003326485
Ljwgs_142952.1_at	1.039978217	0.018639421
TM1556.23_at	1.041370593	0.00014201
Ljwgs_140649.2_at	1.041966544	0.047138173
Ljwgs_015837.1_at	1.043290123	0.018769399
chr5.CM0788.63.1_x_at	1.043872674	0.006984909
chr2.CM0120.8_at	1.045098603	0.005694396
gi1370143_at	1.045401967	0.005496632
chr2.CM0749.8_at	1.046928599	0.034502774
Ljwgs_049958.1.1_at	1.047934015	0.004680825
Ljwgs_066543.1_at	1.04871006	0.009081754
chr5.CM1439.26_at	1.049146629	0.042604175
gi29966355_at	1.049585064	0.000166729
Ljwgs_101026.1_x_at	1.050394568	0.004864382
Ljwgs_123710.1_at	1.052046502	0.008109583
Ljwgs_057038.1_at	1.053182035	0.013530466
chr6.CM0437.13_at	1.054647939	0.009160968
chr1.TM1305.19.3_s_at	1.055140352	0.012775598
chr5.CM0456.8_at	1.058211102	0.001976939
Ljwgs_144291.1_s_at	1.060019642	4.44E-05
Ljwgs_029953.1_s_at	1.06031918	1.53E-06
Ljwgs_064723.1_s_at	1.062865869	0.000467192
Ljwgs_048048.1_at	1.063018157	6.62E-05
Ljwgs_073840.1_at	1.064331608	0.003339995
chr1.CM0315.55_at	1.064344077	0.002002159
Ljwgs_046174.1_x_at	1.066001649	3.11E-05
Ljwgs_039935.1_at	1.066008867	0.01482366
chr1.CM0215.23_s_at	1.067139794	4.43E-05
chr3.CM0047.32.2_at	1.067366523	0.001598852
Ljwgs_082552.1_s_at	1.069400577	0.020407547
Ljwgs_007648.1_s_at	1.069607182	2.32E-05
chr5.CM0953.28_at	1.072585749	8.89E-07
Ljwgs_022046.1_at	1.073880964	0.000959283
chr2.CM0405.21_at	1.074091481	2.74E-06
gi45617321_at	1.075098179	0.013236632
chr6.CM0139.91.1_at	1.075208059	0.036348068
chr5.CM0788.63.1_at	1.079667402	0.002825933
chr3.CM0396.20.2_at	1.079809632	0.047436419
chr3.CM0282.137_at	1.079979034	0.014214953
gi45612277_at	1.080180933	0.0102547
chr2.CM0237.31.1_x_at	1.0849311	0.023868658
Ljwgs_034858.1_at	1.085550105	6.16E-05
TM0612.20.1_at	1.085673913	0.011655318
Ljwgs_103393.1_at	1.085707594	0.000705059
Ljwgs_052818.1_s_at	1.08606364	0.024116559
chr1.CM0375.48_at	1.086240478	0.011100046
Ljwgs_010317.1_at	1.087867398	4.39E-07
gi45354911_at	1.088041444	6.02E-06
Ljwgs_007060.2_at	1.088432671	0.001047599
Ljwgs_121403.1_x_at	1.088629885	0.001259584
Ljwgs_059716.2_x_at	1.089227034	0.001695772
chr4.CM0659.6_at	1.091894569	0.017820031
chr1.CM0593.41.2_at	1.09228854	0.012193813
Ljwgs_061340.1_at	1.093303573	0.025453798
Ljwgs_030911.3_x_at	1.095377058	0.000599666
chr5.CM0072.7.1_at	1.09549021	0.010127109
TM0561.8_s_at	1.098105052	0.022991701
Ljwgs_026603.1_at	1.098573518	0.033807069
chr6.CM0139.5_at	1.098943021	0.000797762
chr5.TM0090.14_at	1.101470593	0.026785037
Ljwgs_142266.1_x_at	1.101581624	0.013375565
Ljwgs_026303.1_s_at	1.10454489	0.039885509
chr4.CM0170.4_at	1.108159079	7.13E-07
Ljwgs_035498.1_at	1.108757435	0.028379483
gi45618272_at	1.110430624	0.010082413
gi45410050_at	1.110892981	0.000301005
Ljwgs_139675.1_at	1.111535301	0.008039222
chr5.CM0019.41.1_at	1.111796238	0.01884667
gi45578780_at	1.113306368	3.60E-07
chr3.CM1468.34_s_at	1.114810366	0.004805612
chr1.CM0150.75_at	1.117757445	2.33E-05
gi45408619_at	1.118861866	0.02979735
Ljwgs_073422.2_x_at	1.119379155	6.55E-05
gi45637106_at	1.12317201	0.010313488
chr1.TM1410.6_at	1.124074826	0.000975628
Ljwgs_077902.1_s_at	1.124202241	0.021112197
Ljwgs_033074.1_at	1.125487679	0.046378163
Ljwgs_030782.1_at	1.128781566	0.014250583
Ljwgs_034503.0.1_at	1.129423877	0.014522772
gi45351940_at	1.129945292	0.006555233
chr1.CM0064.45_at	1.130032968	3.88E-05
chr5.CM0019.54.4_at	1.131636288	0.019659332
Ljwgs_020286.1_at	1.13181738	0.002137337
Ljwgs_130277.2_s_at	1.131949776	2.10E-05
gi45354907_at	1.139477583	0.007530001
TC7832_at	1.140317779	0.002050269
Ljwgs_037157.1_at	1.140497964	0.027211398
chr4.CM0337.34.1_at	1.141068938	0.027157473
TM1034.18_at	1.142300867	0.001617807
chr6.CM0314.36_at	1.14230849	6.38E-07
chr5.CM0211.24_at	1.142401278	0.048078232
chr6.CM0082.43_at	1.144259073	0.00158042
chr3.CM0155.3_at	1.145244101	0.019296468
gi7788372_at	1.145606811	0.004379366
Ljwgs_007638.2_x_at	1.146096987	2.87E-08
Ljwgs_054860.1_at	1.146186573	0.002739928
TM1472.25_at	1.146194112	7.22E-05
chr3.CM1468.29.1_at	1.146573488	3.57E-05
chr5.CM0211.17_at	1.146914023	0.000740666
Ljwgs_043734.1_s_at	1.148400973	6.38E-05
Ljwgs_073816.1_at	1.148702365	6.00E-05
chr5.CM0239.14.1_at	1.150026002	0.00032814
Ljwgs_050816.1_at	1.150120106	1.76E-05
Ljwgs_032832.1_at	1.151924554	0.040026924
Ljwgs_095844.1_s_at	1.152134445	0.026415684
chr1.TM1124.14.1_at	1.153151991	0.000128966
gi45412815_at	1.153236704	0.017854225
Ljwgs_027998.1_at	1.153327408	0.021036956
chr3.CM0282.63_at	1.153445263	0.001945511
Ljwgs_138104.1_at	1.155759277	0.026663265
chr1.CM0233.55_at	1.157776871	0.046378163
Ljwgs_046174.1_at	1.158188979	5.99E-05
Ljwgs_062924.1_at	1.158306735	0.019567454
chr5.CM0096.60_s_at	1.158376432	0.000691876
Ljwgs_049767.1_at	1.158887692	7.29E-05
Ljwgs_128757.1_at	1.15965552	0.033870104
Ljwgs_032475.1.1_at	1.160323349	0.034733835
Ljwgs_020774.1_at	1.160720579	1.90E-05
	1.161828942	0.001240375
TC14808_at	1.161956254	0.000207978
Ljwgs_020774.1_x_at	1.163121255	4.24E-05
chr5.CM0200.5_at	1.163421559	0.000424885
Ljwgs_104403.1_s_at	1.165585155	0.001102259
Ljwgs_017532.1.1_at	1.166435869	0.000785455
TC8500_at	1.16872687	0.000419114
chr3.CM0091.75_at	1.168872204	0.039299492
gi45632573_at	1.169395297	0.000301524
TC18691_at	1.170194332	0.002690248
Ljwgs_020773.1_at	1.170474346	4.49E-06
Ljwgs_005884.1_at	1.17477266	0.004178775
chr3.CM0047.37_at	1.175008848	0.002913598
Ljwgs_104179.1_at	1.175144519	5.11E-05
Ljwgs_035785.1_at	1.176578508	0.025423006
TM0561.8.1_at	1.177693575	1.32E-06
Ljwgs_025639.2_at	1.178575661	0.047454642
TC14859_at	1.178901152	0.005352774
TM1040.6_at	1.181557513	0.015699345
gi11065267_at	1.182597129	0.01221766
Ljwgs_133881.2_x_at	1.182741068	0.000302469
Ljwgs_049105.2_at	1.186494941	4.20E-05
chr5.CM0034.43_at	1.188832682	0.03618809
TC14177_s_at	1.188966922	0.003211368
chr4.CM0227.53_at	1.189880604	0.000269052
Ljwgs_010240.3_at	1.190326272	9.07E-05
chr6.CM0885.29_at	1.190441425	0.000153659
chr2.CM0373.33_s_at	1.191721589	0.001862154
Ljwgs_045700.1.1_at	1.192417028	0.019742566
chr3.BM1720.5_at	1.19363442	3.63E-05
chr4.CM0307.12_at	1.193661444	0.043295373
TC14180_at	1.194861171	0.008133319
Ljwgs_027891.1_at	1.196160721	0.002666791
Ljwgs_053022.1_s_at	1.198655357	0.043683858
gi45626762_at	1.199541523	0.026603602
Ljwgs_063914.1_s_at	1.199726502	0.029008037
chr6.TM0336.21.1_at	1.201453038	0.012149995
chr1.TM1671.16_at	1.201787585	0.015819852
Ljwgs_036277.0.1_at	1.204922591	0.008407706
Ljwgs_080488.1_x_at	1.206103806	0.047270409
gi29967161_at	1.207420094	0.001548465
chr4.CM0131.75_s_at	1.210517904	0.007476307
chr4.CM0500.9.1_at	1.210872416	0.008044016
Ljwgs_120283.1_at	1.212328183	7.19E-06
chr5.CM0239.20_at	1.212351286	6.57E-05
Ljwgs_130944.0.1_at	1.216453628	0.005702588
gi45623315_at	1.21651524	0.007394899
gi15190868_s_at	1.217196892	0.000183251
TM0674.11_at	1.217705534	0.000619016
Ljwgs_026145.1_at	1.217841667	0.04662946
Ljwgs_149169.1_at	1.220251589	0.015569031
Ljwgs_017449.1_at	1.220459928	0.018807708
chr3.CM0792.22_at	1.221877218	0.000665495
Ljwgs_092680.1_at	1.222146406	0.0038487
Ljwgs_069458.2_at	1.2237494	0.000597776
Ljwgs_055408.1_at	1.223849767	6.35E-05
gi45402783_at	1.224463626	2.54E-05
gi45617077_at	1.22669916	0.015242485
chr4.TM0851.2.2_at	1.22701912	0.002002159
chr3.CM0590.59_s_at	1.23039835	0.014794698
chr1.CM0393.50_x_at	1.231368825	0.000467192
chr4.CM0219.26_at	1.231922877	0.000182212
gi7749602_at	1.234009856	0.045998744
chr3.TM0436.1_at	1.234165573	0.04647857
TC9568_at	1.235778842	0.016629382
chr6.CM0139.66_at	1.236077901	0.000311401
chr4.CM0044.38_at	1.236505554	4.49E-06
gi45349003_at	1.237483094	0.000123264
TC10650_at	1.237874826	0.041915754
Ljwgs_011523.1_at	1.238025409	4.18E-05
chr5.CM0089.102.3_at	1.241207594	0.01155507
chr5.CM0456.12_s_at	1.24166908	0.002586295
chr2.CM0783.35_at	1.244010241	2.98E-08
Ljwgs_071230.1.1_at	1.245576203	0.000230887
chr6.TM0367.11_at	1.248544618	0.000265704
gi45622119_at	1.250225746	0.001637972
chr2.TM1731.10.1_at	1.250343343	0.011598341
TM0685.3.3_x_at	1.25193541	0.014827857
chr3.CM0216.49_at	1.253391933	2.82E-05
chr2.CM0249.71.1_at	1.254032412	0.027397479
chr5.CM0239.6_at	1.255496833	1.71E-06
BM1702.1_at	1.255773936	6.86E-07
Ljwgs_069379.1_s_at	1.255826204	0.002842624
chr5.CM0456.12_x_at	1.260258244	0.002494357
Ljwgs_071628.1.1_at	1.262002411	0.000707583
Ljwgs_057601.1_s_at	1.265866616	0.012598217
Ljwgs_022440.1_at	1.270373819	4.12E-07
Ljwgs_147605.1_at	1.270603636	0.008361415
Ljwgs_019888.1_s_at	1.2708601	0.000383431
chr5.TM0090.3_at	1.272858758	0.005270451
Ljwgs_050478.1_at	1.274027127	0.021329101
Ljwgs_027861.1_at	1.274177389	0.016750588
TC12032_at	1.275870759	8.75E-05
gi45353682_at	1.277347335	0.000605019
Ljwgs_039412.1_at	1.278119854	0.019451998
gi45349296_at	1.278143129	0.000336877
Ljwgs_016990.2_at	1.278765515	1.08E-05
chr1.CM0171.54_at	1.279352534	0.00426921
Ljwgs_144174.1_at	1.282037888	0.00028193
chr1.CM0178.87.1_at	1.283193401	0.042897069
Ljwgs_021370.1_at	1.28342147	0.005869993
chr1.CM0105.86_at	1.283760576	0.01464907
Ljwgs_098352.1_x_at	1.284899656	0.000635648
gi45622206_at	1.285519209	0.020349552
gi45628263_s_at	1.287078497	0.008406413
TM1130.15_s_at	1.288434104	0.00024766
Ljwgs_062134.1_at	1.289493673	0.002368376
Ljwgs_101587.1_at	1.290229782	0.026824921
Ljwgs_034621.1_s_at	1.29196727	0.002640361
Ljwgs_023401.1.1_at	1.293882181	0.01410287
gi45617315_at	1.294633842	0.003588957
chr3.CM1468.28_at	1.294808747	0.000943072
chr5.CM0519.54_at	1.296085718	0.000175815
gi7745816_at	1.296281975	0.016782934
chr4.CM0219.28.1_s_at	1.300155058	1.77E-05
chr3.TM0916.11_at	1.300508977	0.00117361
TM0459.16_s_at	1.300841106	0.027554297
chr1.TM1444.11_at	1.300844273	7.29E-05
Ljwgs_026392.2_at	1.301623574	0.007605933
chr5.TM0562.28_at	1.301944413	0.000930015
BM0976.4_at	1.302284308	0.012825951
Ljwgs_063148.1_x_at	1.303175456	0.007801015
gi45625334_at	1.304788136	0.000338716
Ljwgs_016165.1_at	1.305850571	0.003269941
chr5.CM0299.44.3_s_at	1.308543256	0.005805456
Ljwgs_064480.1_at	1.308652083	0.000483508
TC7888_at	1.308968171	0.000632766
chr1.CM0088.65_at	1.308973153	3.55E-05
Ljwgs_053703.1_at	1.311321957	0.023699172
chr3.CM0590.68_at	1.31230737	0.000113925
Ljwgs_086307.1_at	1.313617881	0.000985755
Ljwgs_021600.1_s_at	1.313786367	0.000340031
gi1370200_at	1.315929228	2.14E-05
gi45580030_at	1.317183744	0.001849332
chr1.CM1255.3_at	1.317243238	0.018621542
gi45412294_at	1.319667283	0.004724078
Ljwgs_018813.2_at	1.327035659	0.007917477
Ljwgs_044265.1_at	1.332639676	0.001864078
chr4.CM0283.25_at	1.335589546	0.000856271
chr1.CM0760.9_at	1.336442496	9.66E-05
TC10428_at	1.337698868	0.018590531
Ljwgs_072410.2.1_at	1.337944942	0.001851969
chr4.CM0500.6.1_at	1.342172067	0.042764028
chr4.CM0131.86.1_s_at	1.34327845	0.030526201
chr3.CM0423.32.3_at	1.343499551	0.00054978
chr4.CM0007.37_at	1.344227293	0.011897863
Ljwgs_106370.1_x_at	1.344589443	0.03316743
Ljwgs_088626.1_at	1.345535356	5.92E-08
Ljwgs_007233.1_at	1.346283025	5.26E-06
chr1.TM0371.19_at	1.35055239	0.002777104
chr4.CM0025.15.1_at	1.350884851	2.09E-08
CM0345.59.2_at	1.352496143	0.00048569
Ljwgs_046143.1_at	1.353467795	0.00939804
CM0584.24.1_at	1.354454404	0.000754263
TM1519.38.1_at	1.355082419	0.00043654
Ljwgs_059664.1_at	1.356250511	0.001209525
Ljwgs_055962.1_at	1.357781216	1.06E-06
TC10540_at	1.366275051	0.000303345
Ljwgs_138227.1_at	1.36990506	0.041998471
chr2.CM0020.42_at	1.370576674	0.008195116
chr4.CM0256.23_s_at	1.371007258	0.006831586
TM1149.2_at	1.372071569	0.00012836
TM0954.16.2_at	1.373349369	0.000205771
Ljwgs_033035.2_at	1.373680648	0.000420481
Ljwgs_028952.1_s_at	1.37589054	0.029295957
gi23503551_at	1.378988133	2.73E-06
chr4.CM0061.61_at	1.385863194	0.002204247
chr3.CM0111.45_s_at	1.386132225	0.002880928
Ljwgs_015358.2_x_at	1.387308365	0.001797761
TM0645.8_at	1.387397017	0.003315869
Ljwgs_130057.1_at	1.389636282	0.021643338
Ljwgs_117722.1_s_at	1.38987271	0.019298483
chr1.CM0105.21_s_at	1.390899953	3.09E-06
Ljwgs_064083.1_at	1.398660432	0.000365485
chr2.CM0008.37_at	1.399789661	0.000260992
Ljwgs_082464.1_at	1.400471342	0.000108094
Ljwgs_102491.1_x_at	1.4063979	0.004462252
TC14179_at	1.407201022	0.002420956
chr1.CM0033.1.1_at	1.411713437	0.000757093
Ljwgs_009775.1_at	1.416520293	2.60E-06
gi45627787_at	1.416839229	2.40E-06
chr3.CM0216.84_at	1.417383386	0.000409364
Ljwgs_057474.1_at	1.419705483	0.002955364
chr6.CM0140.24_at	1.422391255	0.00012595
gi6325693_at	1.42385892	0.007003384
chr6.CM0539.10.1_at	1.429006651	0.000811702
chr3.TM1768.19_at	1.433398735	0.037836697
chr5.CM0034.1.1_at	1.433966608	0.001477032
Ljwgs_075335.1_at	1.435031604	7.08E-05
Ljwgs_026118.1_s_at	1.438773679	3.00E-05
Ljwgs_056906.1.1_at	1.440359839	0.000398824
chr2.CM0028.12_at	1.440950113	8.73E-05
gi45628814_at	1.442251148	3.27E-09
TC15327_at	1.442307997	0.000103501
gi45635449_at	1.442650004	0.001933583
chr5.CM0299.23_at	1.444163299	0.001676074
Ljwgs_038224.1_at	1.444283018	0.003569174
chr3.TM1144.5_at	1.444866436	0.003591833
Ljwgs_065118.1_at	1.445383276	0.021489884
Ljwgs_042622.1_at	1.446214355	0.002058999
gi45624163_at	1.446947879	2.67E-06
chr1.TM0498.8.2_at	1.447142042	0.00048569
gi29969783_at	1.447152677	0.019010292
chr1.CM0361.1_at	1.447542475	0.00048962
chr4.CM0617.23_at	1.449142771	0.022624343
Ljwgs_061729.1_at	1.449748961	4.86E-05
chr1.TM1767.16_at	1.450500919	0.000212209
chr5.TM0562.31_at	1.452378723	0.000604745
Lj-MIR171a_at	1.452808275	3.26E-06
chr2.TM1534.14_at	1.452909784	0.006937543
chr4.CM1170.43_at	1.454336849	0.000531892
Ljwgs_025169.2_at	1.455636012	3.55E-06
chr2.CM0803.40_at	1.456803414	0.000854753
chr6.CM0420.47_at	1.45823182	9.58E-05
chr3.CM0216.81_at	1.46279259	0.000353853
chr1.CM0147.122_at	1.464129841	0.00233004
gi45408091_at	1.464224238	0.01160741
Ljwgs_103955.2_s_at	1.464803543	0.007817854
Ljwgs_042768.1_at	1.466940399	0.005041637
chr3.CM0423.9.1_at	1.467507004	0.014183672
Ljwgs_027950.1_s_at	1.46907018	0.012646664
Ljwgs_104697.2_at	1.469208301	2.55E-06
Ljwgs_069348.1_at	1.469598155	6.55E-05
gi45632293_x_at	1.470026251	0.017402117
chr1.CM0375.61.1_at	1.471125376	0.000184188
chr2.CM0783.12_s_at	1.47124785	1.20E-05
gi45638558_at	1.475614021	2.82E-05
gi45626803_at	1.478119661	0.002162792
Ljwgs_086794.2_at	1.478978401	0.016940856
Ljwgs_072532.1_at	1.479020674	4.28E-06
chr5.CM0456.6.2_at	1.480057487	0.000194272
gi37222543_at	1.481546888	0.006237196
TM1622.5_at	1.482908373	3.40E-05
chr2.CM0304.15_at	1.490309298	0.000155786
gi45413571_at	1.492651623	0.03873797
chr5.CM0024.54_at	1.49383424	0.000853395
TC10911_at	1.494335155	5.84E-05
chr6.CM0013.62_at	1.49499811	0.012806773
Ljwgs_023316.2_at	1.497429997	0.001184726
chr2.TM0417.8_at	1.498333109	0.012044435
Ljwgs_103607.1_at	1.500563411	0.000492966
Ljwgs_042754.2_at	1.501311981	8.59E-05
Ljwgs_082464.1_s_at	1.50177018	5.63E-05
Ljwgs_015763.2_at	1.504538736	5.00E-05
TM0626.22_s_at	1.504738426	0.020349552
Ljwgs_028771.1_at	1.505296087	6.20E-07
gi29967965_at	1.505609736	0.042065504
Ljwgs_037732.1_at	1.505727156	0.001048831
gi45398800_at	1.511474733	0.000341429
Ljwgs_060891.2_at	1.512140016	0.031326486
gi45398245_at	1.514868565	0.000544555
chr1.CM0215.44_at	1.515501145	3.35E-06
Ljwgs_006308.1_s_at	1.518540145	0.012397578
TC14177_at	1.519040315	0.000658817
CM0345.41_s_at	1.521477092	0.000383431
chr5.CM0096.42.2_at	1.522138892	0.008548203
chr1.CM0794.22_at	1.522885823	0.021028283
chr5.TM0872.15_at	1.524306794	0.000608002
chr3.CM0226.1_at	1.529327096	0.007326389
Ljwgs_019162.1_at	1.529526184	0.000411126
TM1520.29.1_at	1.530570777	0.047880654
chr3.CM0590.74.2_at	1.531723072	0.005321975
chr2.CM0360.3_at	1.53231041	9.24E-05
Ljwgs_040601.1_at	1.532598639	0.000211
gi45624634_at	1.532958349	0.000448068
chr1.CM0088.85_at	1.533133682	0.037210474
gi45623591_at	1.534213421	0.001865799
Ljwgs_032846.1_at	1.534730586	0.004064282
Ljwgs_123632.1_x_at	1.537902533	0.0070497
chr3.CM0127.47_at	1.538063305	0.002040779
Ljwgs_097910.1_at	1.538354243	0.000879144
chr4.CM0831.5_s_at	1.540148954	0.001945776
Ljwgs_122636.1_s_at	1.540886849	0.000296203
chr2.CM0249.32_at	1.541524036	5.84E-05
CM0355.34_at	1.542256371	0.000793442
chr1.CM0033.3_at	1.542654303	0.00033692
Ljwgs_024344.1.1_at	1.54344453	0.024330746
Ljwgs_020347.1_at	1.545265647	0.003365844
chr5.CM0072.9_at	1.546844329	0.005984063
Ljwgs_047944.1_s_at	1.546904388	3.15E-06
gi7774144_at	1.548965884	0.016744305
chr4.CM0128.28_at	1.549878536	0.00017724
chr4.CM0654.62_at	1.550016412	0.000189714
chr1.TM0240.9.1_at	1.551791455	0.029008037
Ljwgs_016948.2_at	1.55189797	0.000451979
Ljwgs_023049.1_at	1.552114503	4.68E-05
Ljwgs_019331.1_at	1.552877525	0.000105575
TM0578.19.1_at	1.553999707	0.000693545
chr3.CM0070.7_at	1.55624673	0.003388805
Ljwgs_129227.1_at	1.556343298	9.30E-06
chr2.CM0008.65_at	1.56212479	1.97E-06
Ljwgs_080583.1_s_at	1.562928644	0.000344285
Ljwgs_086141.1.1_x_at	1.569030639	0.005865241
chr5.CM0158.32.1_at	1.571252622	0.008471554
Ljwgs_029572.2_x_at	1.57144492	0.047414671
BM0976.3.2_at	1.574169262	0.000711461
chr5.CM0956.10_at	1.574526328	0.00273691
chr4.CM0739.24_at	1.577117704	0.006093044
chr6.CM0885.27_s_at	1.580711937	0.0030335
chr4.CM0500.21_at	1.581587053	1.11E-07
TC11047_at	1.582032168	1.75E-05
TM1130.25_at	1.58615626	8.19E-05
chr6.CM0118.12.1_s_at	1.586635611	0.012806773
TM0445.37_at	1.588108588	4.67E-05
Ljwgs_055511.2_at	1.592713688	0.00078247
chr4.CM0288.50_at	1.594314656	0.000597639
Ljwgs_065826.1_s_at	1.596949215	0.029278974
TM1034.10.1_at	1.598697572	0.000439255
Ljwgs_029024.1_s_at	1.599071907	0.004264495
chr2.CM0304.19_at	1.600937882	1.31E-05
Ljwgs_081262.1_at	1.604149324	0.000521952
chr3.CM0711.10_at	1.606067542	0.020917896
Ljwgs_066183.1_at	1.607642653	0.001585832
chr2.CM0225.11.1_at	1.608827439	7.04E-07
chr2.CM0545.35_at	1.609493418	0.016249531
chr4.CM0128.29_at	1.610794773	0.000820092
Ljwgs_057161.1_at	1.611264285	0.004028033
chr2.CM0249.48_at	1.61202233	0.003905359
chr1.CM0794.22.1_at	1.612830388	0.000811702
TC18130_at	1.614164758	0.022008236
Ljwgs_012372.0.1_at	1.615285783	0.046751219
gi14517814_at	1.615816223	0.009733065
chr4.CM0175.26_at	1.617399211	0.002949498
gi45615481_at	1.623703528	3.55E-05
Ljwgs_106945.1_s_at	1.624849668	1.91E-05
Ljwgs_129987.1_x_at	1.626435554	8.44E-05
chr1.CM0033.1_at	1.626774903	1.89E-08
gi45603978_at	1.629353605	0.003253679
gi58430448_at	1.634040194	3.40E-06
chr4.CM0227.48_at	1.63555412	2.06E-06
TM0950.16_s_at	1.636206941	0.002865356
chr2.CM0124.28_at	1.637250369	0.026799674
CM0355.7_at	1.639172875	2.63E-07
chr2.CM0008.50_at	1.64154846	0.001311966
chr3.CM0152.1_at	1.644520762	0.019549831
Ljwgs_128912.1_at	1.647390046	0.001141187
TM0645.23.1_at	1.651711013	0.014353388
chr6.CM0139.51_at	1.651859734	8.25E-05
Ljwgs_068967.1_s_at	1.655014375	0.000281342
BM1684.10_at	1.655230918	4.89E-06
Ljwgs_036130.1_s_at	1.657139879	0.000873091
chr1.TM0750.20_at	1.657778759	3.96E-06
chr2.TM0712.21_at	1.660193927	0.000596731
gi45400480_at	1.660749664	5.43E-05
Ljwgs_114128.2_at	1.662031477	0.001437502
Ljwgs_017010.1_s_at	1.66359733	0.032988191
chr2.CM0153.11_at	1.665134206	0.000549506
Ljwgs_023889.1_at	1.667277144	0.02124065
gi45629620_at	1.667475043	0.000963724
TM1005.13_at	1.667699722	0.001945511
chr2.CM0323.46_s_at	1.669039252	4.05E-05
Ljwgs_065488.2_at	1.669327664	0.000897258
Ljwgs_035304.1_at	1.67032909	0.000161909
Ljwgs_146070.1_at	1.672569655	0.032530238
TC14178_at	1.673235089	0.002326936
Ljwgs_038447.1_at	1.673957863	0.036484021
chr2.CM0323.39_at	1.675625728	0.001647672
chr3.CM0711.39.1_at	1.675732864	0.000636312
Ljwgs_039552.2_at	1.676757183	3.53E-05
Ljwgs_058509.1_at	1.678706617	0.001431652
chr2.CM0304.46.1_at	1.678819451	0.015379873
gi45631144_x_at	1.68150061	0.045023941
Ljwgs_038968.1_at	1.686146726	0.002872916
gi45621671_at	1.686821226	0.001454292
chr1.CM0315.43_at	1.68766095	0.005704793
chr6.TM0689.12_at	1.691195393	0.034102511
gi18266052_at	1.691538766	0.002600036
gi45398091_at	1.697757418	2.78E-05
Ljwgs_150365.1_s_at	1.698701537	0.010349808
chr4.CM0288.49_s_at	1.699512313	0.000226788
Ljwgs_011803.1_at	1.701623122	0.000940547
Ljwgs_022475.2_s_at	1.703729551	0.000152958
chr4.CM0659.2_at	1.71184091	0.000126464
gi22790354_at	1.715298304	0.007255751
chr1.CM0192.45.1_s_at	1.717782996	3.15E-06
chr1.CM0544.33_s_at	1.717888786	0.000708519
TM0987.10.3_at	1.719750906	0.000773968
TM0933.11_at	1.721113509	2.13E-07
gi45624564_at	1.721598906	0.000285693
Ljwgs_099499.1_at	1.723968725	1.59E-06
Ljwgs_024790.1_at	1.72426526	0.001010464
CM0345.11_at	1.728300535	7.60E-06
chr4.CM0234.38_at	1.73023796	3.38E-06
Ljwgs_075092.1_at	1.731336794	0.000147995
Ljwgs_035721.1_at	1.733040074	0.01503704
Ljwgs_028537.1_at	1.736595158	1.74E-05
Ljwgs_029232.1_at	1.737780234	0.00408404
chr2.CM0783.7_at	1.743077742	6.48E-07
chr2.CM0304.20_at	1.746709891	2.51E-07
Ljwgs_126326.1.1_at	1.747457532	0.000616766
Ljwgs_008555.1_at	1.756930559	0.000256261
Ljwgs_139202.1_s_at	1.757723634	4.05E-06
Ljwgs_049909.2_s_at	1.759249767	0.001870409
Ljwgs_014231.1_at	1.763986831	0.000455741
Ljwgs_067737.1_at	1.766993988	0.000147079
TM0846.11_at	1.767430313	1.68E-08
Ljwgs_019581.2_at	1.769586106	0.002565429
Ljwgs_023525.1_at	1.769612293	0.019490128
Ljwgs_019228.1_at	1.76963117	1.41E-06
Ljwgs_071261.1_s_at	1.776908458	0.001391109
Ljwgs_046207.2_at	1.777364587	0.00078674
Ljwgs_056381.1_at	1.779297519	0.002508005
TC13924_at	1.780980828	0.000683447
chr6.CM0118.12.1_at	1.781091024	0.019159039
chr4.CM0194.37_at	1.788356353	3.14E-07
chr2.CM0360.20_at	1.792494674	0.001350577
chr1.TM1633.16_at	1.795534714	0.000596731
chr4.CM0659.4_at	1.795761608	0.017039652
Ljwgs_041529.1_s_at	1.797748129	0.000188887
TM1408.21_at	1.797757707	6.71E-06
Ljwgs_041976.1.1_at	1.797895725	0.00564714
chr4.CM0128.25_at	1.801685548	8.67E-05
gi7741462_at	1.801823496	0.012017293
Ljwgs_118121.1_at	1.809133908	0.016522578
Ljwgs_127254.1_at	1.810376719	0.001608339
chr2.CM0608.63.1_at	1.811228156	0.007820174
chr2.CM0177.77.1_at	1.813838575	0.003940455
gi45618350_at	1.814330698	2.18E-05
gi45642531_at	1.8165318	0.000167107
chr5.CM0048.7_at	1.818986377	0.007804793
TM0533.27_at	1.820144005	6.11E-07
Ljwgs_009490.3_at	1.82201053	0.000672969
Ljwgs_096865.1_x_at	1.827245678	2.89E-07
CM0355.33_at	1.827271461	0.005271408
Ljwgs_104489.2_at	1.831869618	0.022704245
Ljwgs_013566.1.1_s_at	1.833178556	0.002022146
Ljwgs_019206.3_at	1.833853408	2.88E-05
gi45618673_at	1.833877735	2.81E-05
chr4.CM0739.20_at	1.834464516	0.003825805
TM1227.5_at	1.835506975	0.011431262
gi45580328_at	1.836830011	0.001554473
chr5.CM0299.42_s_at	1.842585514	0.008329571
Ljwgs_123763.1_at	1.843177501	0.000236975
Ljwgs_091570.1_at	1.843938567	0.032332454
Ljwgs_039721.1_at	1.845349133	0.007547414
Ljwgs_042815.1_s_at	1.846155599	0.000897258
gi45641857_at	1.848833005	4.31E-07
gi45580059_x_at	1.850055102	0.001534987
chr5.CM0077.60.1_at	1.850529569	0.004576822
Ljwgs_021082.3_s_at	1.850611496	0.001079999
Ljwgs_067741.2_at	1.852281277	0.01214245
chr5.TM0186.26_s_at	1.853255418	0.00046703
Ljwgs_091170.1_at	1.853690192	0.006288805
chr6.CM0118.14.3_at	1.857531524	1.96E-05
chr3.TM0365.15_at	1.858567768	3.15E-06
Ljwgs_018643.2_at	1.864758114	0.00500495
Ljwgs_046380.1_at	1.865269875	3.63E-05
chr2.TM1534.7_at	1.86652054	9.96E-06
TC18548_at	1.868369401	1.29E-05
chr2.CM0803.14_at	1.869513067	2.69E-07
Ljwgs_080583.1_at	1.871853923	0.000854255
Ljwgs_034277.1_at	1.879213011	0.002437974
chr5.CM0089.148_at	1.881092174	0.01214245
chr5.CM0953.14_at	1.883221341	0.004411059
chr1.CM0121.31_at	1.892007347	0.005929717
Ljwgs_119275.1_s_at	1.892803041	0.00095098
Ljwgs_013134.0.1_at	1.894366719	0.00171954
Ljwgs_015358.2_at	1.905674793	0.047530153
Ljwgs_048519.1_s_at	1.907310555	1.11E-07
chr4.CM0131.51_s_at	1.907479691	5.29E-05
chr2.CM0903.27_at	1.907882347	1.16E-05
gi2292920_at	1.90882326	3.37E-08
chr2.TM1534.4_at	1.911552808	0.00996663
gi45621260_at	1.914986651	0.00444964
chr3.CM0574.27_at	1.916420773	4.65E-05
chr5.CM0048.8.3_s_at	1.916859641	0.007085462
TC18081_at	1.917432088	0.001518975
chr3.CM0111.41_s_at	1.91925725	1.92E-05
Ljwgs_031303.1_at	1.924256299	3.53E-05
chr2.CM0060.76_at	1.925656101	0.000342544
gi45616654_at	1.925989501	0.001537419
Ljwgs_035218.2_at	1.926337316	1.29E-05
chr3.TM1419.5_at	1.927379584	0.003156187
chr5.CM0200.129_at	1.929711788	0.000497181
gi45617763_at	1.930839968	0.000101422
gi45570717_at	1.933402773	0.022008236
Ljwgs_071827.1_at	1.943702814	4.78E-06
Ljwgs_138311.1_at	1.948781821	0.00101309
chr4.TM0238.1_at	1.949865509	0.018194638
chr6.CM0139.42_at	1.949939398	0.043048013
chr1.CM0322.6_at	1.950073983	1.95E-05
Ljwgs_140393.0.1_s_at	1.950313804	5.99E-05
chr1.CM0322.1_at	1.951553842	0.000336083
gi45627589_at	1.952704425	3.36E-07
gi11065466_at	1.956367272	9.27E-05
Ljwgs_068489.1_s_at	1.958419714	0.000661704
Ljwgs_024610.1_at	1.958960453	4.34E-05
TM0578.19_at	1.95951356	3.14E-06
Ljwgs_042894.1_at	1.961651795	0.000533916
Ljwgs_107403.1.1_at	1.970034455	0.000173789
CM0345.66_at	1.978558376	0.001278356
Ljwgs_019528.1_at	1.979029733	5.51E-07
TM0763.13_at	1.979993073	4.92E-09
chr6.CM0118.2_s_at	1.980843729	1.18E-05
gi45626047_at	1.98232297	1.19E-06
Ljwgs_077308.1_at	1.98603711	0.000580154
chr5.TM1466.4_at	1.98612367	4.05E-05
chr5.CM0096.71_at	1.986288456	4.71E-06
Ljwgs_121142.1_at	1.988830288	9.52E-07
chr2.CM0018.67_at	1.992170678	0.00043654
chr4.TM1713.17_at	1.995723599	0.021369878
chr5.CM0494.29_at	1.996010185	8.75E-05
chr3.TM0388.20.1_s_at	2.003797172	0.027524176
Ljwgs_005533.1_at	2.005558798	1.68E-08
Ljwgs_056178.1_at	2.00598678	0.001071235
TC19331_at	2.007911722	0.000442072
gi45628253_at	2.008805609	0.000327197
chr2.TM0413.26_at	2.009563011	2.36E-06
Ljwgs_064987.2_at	2.012001121	0.008837036
Ljwgs_093279.1_at	2.013355569	1.56E-06
chr2.TM0413.16_at	2.014026308	0.011475955
Ljwgs_009093.1_at	2.015044764	0.004263265
chr4.CM0617.11.1_at	2.015976055	0.000927555
gi45631627_at	2.018478943	4.29E-07
chr1.CM0121.10_s_at	2.024574994	0.00043654
Ljwgs_074950.1_at	2.025398289	0.008948256
Ljwgs_033475.1_at	2.034111447	0.00527654
chr1.TM0252.6_at	2.035565874	2.69E-05
Ljwgs_083920.1_at	2.038668222	0.004403587
Ljwgs_075517.0.1_at	2.04762105	0.042168375
Ljwgs_061847.1_at	2.047856362	0.000109198
Ljwgs_030571.1_at	2.048773474	0.003373844
TC10806_at	2.05022418	1.28E-05
TM0286.9_at	2.053932297	0.017630502
chr6.CM0245.7_at	2.054462631	0.000808005
chr4.CM0739.32.1_at	2.054736682	6.83E-05
Ljwgs_040148.1_s_at	2.056160829	2.19E-06
gi45635128_at	2.05850147	0.004004196
TM1765.11_s_at	2.063303495	0.010496964
chr4.CM0100.25_at	2.070250633	0.000922912
gi45629157_at	2.073194486	3.68E-08
TM0572.27_at	2.076241141	0.007609264
chr4.CM0006.32_at	2.079349114	2.76E-10
Ljwgs_058260.2_at	2.08631014	0.001366831
Ljwgs_058336.1_at	2.086695452	0.000391853
Ljwgs_003816.2_at	2.087303331	0.000941549
chr2.CM0168.51_at	2.088687542	0.000784122
gi45352381_at	2.08903268	0.000494043
Ljwgs_042311.1_at	2.089589174	1.45E-05
chr3.CM1468.24.2_at	2.09114078	0.003799813
chr2.CM0124.20.1_at	2.093246994	0.002519335
TM1762.9.1_at	2.098200379	0.000188887
Ljwgs_023330.1_at	2.103855827	6.60E-05
TM0748.11_at	2.107554545	0.001236124
gi45354665_at	2.109092021	6.72E-11
Ljwgs_106309.1_at	2.111096846	0.044450093
Ljwgs_034687.1.1_x_at	2.1126835	0.001906395
Ljwgs_035507.1_at	2.115952995	0.000400804
chr3.TM0436.8_at	2.117781699	2.82E-06
Ljwgs_024231.2_at	2.121617698	0.001528947
chr3.CM0106.75_at	2.122308257	0.000376628
Ljwgs_017752.2.1_at	2.12407411	1.26E-08
Ljwgs_030825.2_s_at	2.125940854	0.021309867
Ljwgs_033620.1_at	2.132432554	0.015215569
Ljwgs_141937.1_x_at	2.136324772	5.36E-05
Ljwgs_033129.1_at	2.143464206	0.005271408
gi45637641_at	2.145496039	0.002305242
Ljwgs_109537.0.1_at	2.147976134	4.47E-08
Ljwgs_031291.1_at	2.154385571	0.006294889
gi45631300_at	2.154608277	0.00472535
gi29967578_at	2.159683392	0.00026493
gi45400483_at	2.159990094	0.007184373
Ljwgs_018926.2_at	2.164466378	0.002771736
gi45615394_at	2.167826515	0.000234223
chr4.CM0297.62_at	2.169064722	0.000127347
chr4.CM0026.12_at	2.171827094	0.000941077
Ljwgs_129987.1_at	2.174338651	5.99E-05
chr6.CM0437.31.2_at	2.17501414	9.43E-09
Ljwgs_140571.1_at	2.179176926	0.000851185
chr1.CM0017.30_at	2.180883733	0.03745538
chr5.CM0911.23_at	2.181575741	1.84E-05
Ljwgs_050695.1_at	2.18181222	0.003842638
gi45618229_at	2.18215845	1.98E-08
chr2.CM0102.51.1_at	2.185247227	8.71E-07
gi45616047_at	2.185415657	8.36E-07
Ljwgs_012092.1_at	2.18589673	1.20E-05
Ljwgs_031026.1_at	2.190318098	0.000740666
chr4.CM0831.15_at	2.190594156	3.46E-06
chr5.CM0953.24_at	2.194245026	4.09E-06
chr4.CM1600.19_at	2.194549011	3.77E-07
TM0950.14.3_at	2.196395086	2.78E-05
Ljwgs_041467.1.1_at	2.197739519	3.01E-09
TM0950.13_at	2.202573506	0.018256337
chr5.TM1323.24_x_at	2.203477134	2.30E-06
Ljwgs_134568.1_s_at	2.203881888	5.93E-09
chr6.CM0679.16_at	2.204205651	7.64E-07
chr4.CM0026.12.2_at	2.207200715	8.15E-07
chr1.CM0178.74_at	2.210073292	0.020528613
TM0936.1_at	2.216393401	1.25E-06
chr3.CM0468.33_at	2.218838823	2.91E-07
chr4.CM0247.11_s_at	2.21888538	1.10E-05
chr2.CM0002.7_at	2.221209059	0.005865241
chr1.TM1643.7_at	2.221957642	2.30E-06
gi45609844_at	2.228113337	0.004216013
chr2.CM0168.34_at	2.229609372	4.05E-06
chr1.CM0544.6_at	2.233435615	3.52E-06
chr3.CM0213.21_at	2.239671543	0.000324562
chr1.CM0378.38_at	2.243649026	4.41E-08
Ljwgs_005852.1_at	2.259456867	5.10E-06
chr2.TM0889.9_at	2.27732195	3.57E-06
chr2.CM0056.42_at	2.277923233	0.000376299
chr2.CM0153.5.1_at	2.28286655	6.75E-05
gi45623136_at	2.283243118	0.002054869
gi29970026_at	2.284262167	3.12E-07
Ljwgs_051727.2_at	2.28693993	6.79E-06
gi45610110_at	2.289771602	1.16E-05
Ljwgs_102136.1_at	2.290711586	0.006507305
Ljwgs_054188.1.1_at	2.29354614	1.09E-05
gi45607288_at	2.294826397	0.000454542
chr5.CM1439.16_at	2.300114393	1.16E-06
TM1765.10.1_at	2.303712799	1.25E-07
TC13254_at	2.304266268	1.29E-11
Ljwgs_023227.1_at	2.304320635	2.93E-08
chr3.TM1463.16_at	2.308584523	0.000100088
Ljwgs_022308.1_at	2.309022146	0.000112971
gi29966462_at	2.309457362	1.89E-05
TM1036.3_at	2.312550113	1.83E-07
gi45619284_at	2.31612919	6.82E-07
chr6.TM0821.19_at	2.316367959	0.004534169
TM0950.20_at	2.31650697	0.000118432
Lj-MIR172a_s_at	2.317178578	0.000273269
chr6.TM1240.10_at	2.319149896	9.29E-05
Ljwgs_008548.3_at	2.323052908	7.64E-05
Ljwgs_011499.3_at	2.323448386	5.99E-05
TM1149.18.3_at	2.32643637	0.001385478
TC16474_at	2.333690158	1.00E-05
chr4.CM0126.25_s_at	2.336026811	1.97E-07
Ljwgs_074310.1_s_at	2.337186138	2.39E-06
chr3.CM0711.3.1_at	2.338019611	0.044085484
chr1.TM0221.9_at	2.343622712	1.91E-05
chr5.TM0186.17_at	2.351786467	0.000493681
Ljwgs_026479.1_at	2.351836766	5.26E-05
chr5.CM0299.42_at	2.352205567	0.00018705
chr4.CM0079.33_s_at	2.354721747	2.97E-05
Ljwgs_085156.1_at	2.357091089	5.22E-08
CM1488.37_x_at	2.357785012	0.006782183
TM1227.5.1_at	2.358058769	1.31E-06
gi45622851_at	2.366974296	0.003138451
chr2.CM0250.1_at	2.37192531	8.31E-05
chr1.CM0579.47_at	2.375420911	1.47E-06
TC11693_at	2.380095493	1.67E-06
Ljwgs_042891.1_at	2.380432483	6.99E-14
TM0615.19_at	2.380815266	5.43E-05
Ljwgs_008688.3_at	2.381641257	2.19E-07
Ljwgs_128947.1_at	2.382114128	4.60E-08
chr4.CM0247.40_at	2.382831407	2.10E-08
chr6.CM0139.49_at	2.383263324	3.26E-06
Ljwgs_144966.1_at	2.3867164	4.67E-08
Ljwgs_138374.1_at	2.392445467	5.50E-06
Ljwgs_021382.3_at	2.395363872	8.01E-06
chr1.CM0668.21_at	2.410211025	1.56E-06
chr4.CM0087.105_at	2.413816446	0.000864506
gi45622815_at	2.421938648	3.17E-07
chr4.TM0851.2.1_at	2.423690264	8.26E-07
chr2.TM1534.10_s_at	2.426753002	3.34E-06
chr2.CM0903.44_at	2.430961	2.81E-06
chr4.CM0244.83_at	2.435844069	0.001082898
gi45627932_at	2.437125115	7.33E-06
chr2.CM0608.63_at	2.439614086	7.40E-07
chr6.TM0689.9_at	2.443843246	6.01E-06
TM0748.9_x_at	2.443970757	1.74E-05
TM0459.16.1_at	2.45082768	1.51E-05
gi15485717_at	2.452091228	5.96E-10
chr2.CM0124.21_x_at	2.462681464	9.04E-09
gi45622816_at	2.464517549	1.29E-05
Ljwgs_027093.1_s_at	2.468888938	0.00095098
gi15189379_at	2.4910298	0.009646038
Ljwgs_020238.1_at	2.492928663	3.77E-05
chr4.CM0307.20_at	2.494707735	1.69E-05
TC10533_at	2.499057418	0.001071235
TM1354.10_s_at	2.506195216	3.17E-09
chr1.TM1612.22_at	2.507830587	3.43E-09
chr4.CM0170.30_at	2.50969551	4.09E-05
Ljwgs_074181.1_s_at	2.510448923	1.00E-05
Ljwgs_008899.2_at	2.511235946	4.67E-05
TC12393_at	2.515002013	3.94E-07
Ljwgs_116942.1_s_at	2.520519644	0.00411183
gi45628828_at	2.521787823	4.57E-07
Ljwgs_022143.1_at	2.522715669	0.000596731
chr2.CM0360.23_at	2.525193994	0.024105414
TC15273_at	2.52595169	0.000113478
Ljwgs_119513.1_at	2.529822051	8.89E-05
gi7613855_at	2.530555891	6.06E-07
chr3.TM1367.15_at	2.533382307	0.001864078
Ljwgs_017927.1_at	2.539510455	7.66E-07
CM0355.33_x_at	2.542183591	0.000784122
chr1.TM1438.20_s_at	2.542415048	3.45E-09
chr3.CM0460.22_at	2.545837282	4.91E-06
Ljwgs_037026.1_at	2.54764648	1.90E-05
Ljwgs_037118.1_s_at	2.54803371	6.37E-08
TM1634.7_at	2.548076176	4.06E-06
Ljwgs_051944.1_at	2.555323527	0.001531233
chr1.CM0122.17_s_at	2.55649796	0.002600036
TC10002_at	2.55665035	1.22E-06
TM1008.1_at	2.557191749	6.62E-05
TM0459.28_x_at	2.559025035	0.00249229
gi45351344_at	2.559425737	2.57E-06
chr5.TM1323.19_at	2.562450322	6.72E-06
Ljwgs_044810.1_at	2.565712391	0.032332454
Ljwgs_019675.1_at	2.567292277	5.21E-06
Ljwgs_042620.1_at	2.567755237	0.00619344
chr1.CM0064.61_s_at	2.576430943	0.004718779
Ljwgs_038745.1_s_at	2.581422254	0.00698498
gi45352782_at	2.581817939	4.81E-09
Ljwgs_035614.1_at	2.582068564	4.71E-06
Ljwgs_036173.1_at	2.583413504	0.00033891
Ljwgs_012627.1_at	2.591671895	1.04E-06
chr4.CM0026.12.3_at	2.597353488	7.96E-09
chr1.CM0668.21.1_at	2.600908576	4.16E-07
chr2.CM0124.21_at	2.605817245	4.33E-07
chr1.CM0215.10_at	2.606567989	0.000808005
TC16149_at	2.608358322	9.38E-07
Ljwgs_022153.2_s_at	2.609081551	0.000142538
chr3.CM0164.13.2_s_at	2.609252788	1.75E-10
Ljwgs_043901.1_s_at	2.609324265	4.09E-07
chr2.CM0191.39_at	2.611280541	0.000246283
TC13015_at	2.613448263	0.000251626
TM0856.21_at	2.620686533	3.59E-10
gi45627265_at	2.621798991	0.00014204
TM0855.24_x_at	2.623215254	0.004101512
Ljwgs_031495.1_at	2.638273941	4.96E-05
TM1566.6_s_at	2.642148009	0.008875813
chr3.CM0116.70_at	2.645934326	1.92E-06
Ljwgs_036019.1_at	2.646312352	2.08E-06
chr3.CM0468.3_at	2.651709872	3.28E-12
Ljwgs_009388.1_s_at	2.653035823	1.11E-10
Ljwgs_071263.1_at	2.661581223	0.039463338
Ljwgs_138683.1_at	2.662426151	8.78E-08
TC14488_s_at	2.663862839	1.07E-09
TC17924_at	2.666225737	1.06E-10
gi45627487_at	2.666535619	1.20E-05
chr5.CM0335.17_at	2.668979518	0.000359725
TM1227.15_at	2.669440185	6.61E-06
gi45627909_at	2.672937949	3.13E-07
chr1.CM0195.17_at	2.676189317	1.71E-07
chr5.TM1323.24_at	2.67761475	1.52E-07
TM0950.21_at	2.677628622	3.65E-08
Ljwgs_047346.1_s_at	2.682135414	0.00277439
TM0964.18_at	2.683511032	9.03E-08
Ljwgs_064578.1_at	2.694340039	3.38E-09
chr1.TM0454.17_x_at	2.694871368	6.95E-09
Ljwgs_069578.1_at	2.702989432	0.038555381
chr5.CM1439.14_at	2.704073867	2.78E-09
chr3.TM1465.12_at	2.713534948	0.041737985
TM0950.21.4_s_at	2.717345292	0.000243616
chr1.TM0534.7_at	2.719803722	0.044046825
TC17626_at	2.720775482	2.22E-06
Ljwgs_042366.1_at	2.723584898	2.19E-06
Ljwgs_068757.1_at	2.724634722	1.99E-06
gi4336433_at	2.726682883	5.16E-08
TM0936.1.1_at	2.728038097	0.001015497
gi45620475_at	2.728412448	2.09E-06
Ljwgs_055478.1_at	2.74069484	7.12E-05
Ljwgs_098877.1_at	2.743186684	4.77E-07
TC8247_s_at	2.752194662	2.58E-07
Ljwgs_111419.1_at	2.752302596	0.009899895
Ljwgs_096803.1_at	2.75904423	6.49E-07
chr1.CM0800.42_at	2.765750074	0.001094746
Ljwgs_047598.1.1_s_at	2.775528158	0.004575143
Ljwgs_108871.1_at	2.780722702	3.03E-06
gi45350479_at	2.798165686	6.55E-05
TM0626.3_at	2.806172877	3.13E-06
chr6.CM0539.29_at	2.818817553	3.33E-07
TC20246_at	2.818840545	1.97E-07
chr2.CM0749.21.1_x_at	2.823763824	0.001802703
chr4.CM0739.17_at	2.830573757	0.000500006
gi45397958_at	2.843903324	1.71E-08
Ljwgs_014610.1_s_at	2.847844796	1.23E-10
Ljwgs_065092.1_s_at	2.853549249	0.003464213
chr5.CM0344.7_at	2.862019584	1.83E-05
Ljwgs_105845.1_at	2.872128813	0.023351605
Ljwgs_015493.2.1_at	2.885323419	1.07E-07
chr1.CM0064.29_at	2.8963233	3.85E-05
Ljwgs_017126.2_at	2.902990796	1.55E-06
Ljwgs_055002.1_at	2.90417345	0.005110933
Ljwgs_047870.1_at	2.908376322	0.00012836
Ljwgs_043971.2_s_at	2.917112156	2.70E-08
Ljwgs_034838.1_at	2.91836791	7.87E-06
chr4.CM0654.45_at	2.922267942	1.55E-05
chr5.TM1323.19_s_at	2.934334908	3.96E-09
gi45626384_at	2.93534615	1.68E-07
gi45626172_at	2.936143003	1.08E-06
chr5.CM0048.34_at	2.936692206	5.98E-11
Ljwgs_036620.1.1_s_at	2.93787261	2.57E-07
chr1.CM0322.11_at	2.940531981	4.62E-08
chr5.CM0359.35_at	2.944314655	3.90E-06
chr5.CM0909.32_at	2.953391301	2.22E-05
Ljwgs_121648.1_at	2.972630207	4.99E-05
chr1.CM0192.45_x_at	2.973673636	3.23E-07
chr6.CM0314.31_at	2.985388017	1.07E-05
chr4.CM0079.32_at	2.98580864	8.84E-08
chr2.CM0021.61_at	2.989130746	0.016169338
chr6.CM0041.35_at	3.003099142	1.84E-06
chr1.TM0220.12_s_at	3.003192229	4.60E-05
chr5.CM0311.5_at	3.006096746	0.00202407
chr1.CM0192.50_at	3.008616712	2.14E-11
Ljwgs_073132.1_at	3.010290517	0.000253773
Ljwgs_121648.1_s_at	3.015244446	2.19E-05
Ljwgs_041689.1_s_at	3.019984476	7.22E-09
CM0355.30_at	3.020692015	0.001294962
Ljwgs_092234.1_at	3.024184829	6.37E-06
Ljwgs_111954.1_at	3.024550141	4.96E-07
chr1.TM0454.17_at	3.032776212	1.17E-08
Ljwgs_017531.1_at	3.035617144	4.94E-07
chr1.CM0001.36_at	3.038410573	2.87E-08
Ljwgs_010070.2_s_at	3.0389592	2.06E-08
Ljwgs_063917.1_at	3.049384881	7.06E-09
chr3.TM0450.14_at	3.051538886	3.48E-06
Ljwgs_016808.1_at	3.058443245	2.10E-05
TM1036.19_s_at	3.069881444	3.34E-07
gi45616132_at	3.079471245	0.002949498
CM1488.4_at	3.083834479	2.39E-06
chr2.CM0021.2_at	3.088182511	0.001879917
Ljwgs_070481.1_at	3.095748492	9.38E-07
chr6.TM1540.32.1_at	3.097005485	1.50E-07
Ljwgs_021740.1_at	3.09735643	3.11E-05
gi45630277_at	3.101624701	1.69E-09
Ljwgs_024210.1_at	3.117479182	1.43E-07
Ljwgs_017126.2_s_at	3.121002968	3.33E-06
gi45618073_at	3.123702633	3.17E-05
gi897772_at	3.126577008	0.000855674
gi29966999_at	3.133648057	5.67E-05
chr2.CM0021.41_x_at	3.136439527	0.001945776
TM1755.25.2_at	3.150784745	1.52E-07
chr3.CM0152.8_at	3.170431225	3.83E-07
chr3.CM0711.26.1_at	3.170852309	0.000109198
chr5.CM0072.6_at	3.171396295	2.40E-06
Ljwgs_037434.1_at	3.190449945	1.20E-06
Ljwgs_078697.1_s_at	3.196291053	5.19E-08
gi45629229_at	3.213115403	2.51E-07
chr5.TM0913.9_at	3.21514373	0.000733981
chr4.CM0654.46_at	3.21668519	0.007172161
Ljwgs_008447.1_at	3.228394177	1.60E-10
chr1.CM0544.26_at	3.230813227	1.08E-07
Ljwgs_011684.1_at	3.246291778	5.26E-05
gi45623455_at	3.247222439	4.04E-10
Ljwgs_031242.1_at	3.248158657	4.83E-05
chr6.CM0679.45_at	3.24830855	7.62E-09
Ljwgs_028899.1_at	3.253274467	2.57E-06
Ljwgs_101780.1_at	3.260812538	8.48E-09
Ljwgs_045353.1_at	3.26212076	1.04E-07
Ljwgs_034102.1_at	3.27389195	1.29E-06
chr6.TM0517.8_at	3.274576619	1.74E-05
chr5.CM0299.44.2_at	3.286476578	2.38E-07
chr1.CM1409.36_at	3.286981872	9.61E-05
Ljwgs_037092.1_s_at	3.290066545	6.71E-08
chr2.CM0749.21.1_at	3.29198098	0.000910977
chr6.TM0957.16_at	3.293631327	5.93E-08
Ljwgs_117719.1_at	3.295172652	6.21E-08
chr1.CM0398.12_at	3.295823119	3.45E-05
chr1.TM1612.23_at	3.298298647	3.52E-10
Ljwgs_072227.1_s_at	3.300608948	5.35E-06
chr4.CM0617.11_at	3.303126299	2.26E-09
TC19567_at	3.305102227	6.04E-08
gi29970656_at	3.312083369	0.003108313
chr3.CM0243.0.1_at	3.31316679	4.09E-07
Ljwgs_090701.1.1_s_at	3.325447469	0.003241606
gi22790552_at	3.333005142	6.73E-06
gi1370151_at	3.368727723	7.96E-08
TC15132_at	3.388248676	0.001094191
chr2.CM0065.39_at	3.390577503	4.09E-09
gi45617497_at	3.405939123	1.98E-08
Ljwgs_057413.1.1_x_at	3.414439646	4.59E-11
Ljwgs_063392.1_at	3.415360888	3.54E-10
gi2367428_at	3.41701083	5.20E-13
TM1223.2_at	3.4194141	1.09E-08
gi45632301_at	3.42946867	0.000116795
Ljwgs_083594.1_at	3.432246319	9.08E-06
chr2.CM0272.33_at	3.446882082	1.16E-06
Ljwgs_006691.2_at	3.46030456	2.76E-05
chr2.CM0020.36.1_at	3.484346709	6.97E-13
chr5.CM0200.56_at	3.499293909	4.04E-07
TC8636_at	3.50372432	1.87E-06
chr5.CM0200.7_at	3.505515379	2.28E-06
chr1.CM0147.99_at	3.507511603	1.69E-09
chr1.CM0375.9_at	3.509868031	4.97E-05
Ljwgs_057413.1.1_at	3.514812274	6.16E-11
Ljwgs_020965.2_at	3.524066822	0.008837036
chr5.CM0344.7.1_s_at	3.546105575	3.98E-08
gi45615234_at	3.548821977	0.004028369
Ljwgs_047090.1_at	3.550310346	7.87E-09
Ljwgs_139300.1_s_at	3.57566724	1.44E-07
chr3.TM1144.17_at	3.595072225	8.47E-08
chr1.CM0410.62_s_at	3.599181817	5.09E-07
Ljwgs_104325.1_at	3.59995946	6.32E-05
CM0355.33_s_at	3.604343894	0.001606931
Ljwgs_022749.1_s_at	3.618172295	9.69E-06
Ljwgs_045509.2_at	3.631445641	0.034102511
TC8000_at	3.634126054	5.06E-07
chr1.TM0372.14_at	3.641425869	1.03E-08
chr3.CM0468.35_at	3.646264273	4.25E-07
TM0540.11.1_at	3.652084409	4.88E-07
chr6.CM0539.30_at	3.657815772	1.49E-07
chr4.CM0126.82_at	3.659814227	4.06E-05
chr2.CM0132.7_at	3.666851519	1.97E-05
chr2.CM0191.73_at	3.669275712	0.000417303
chr1.CM0398.23.1_at	3.673517853	0.001701105
TM1130.29_at	3.678899083	1.74E-07
chr2.TM1731.12_at	3.695074926	1.53E-05
TM0954.20_at	3.696720218	1.03E-07
Ljwgs_076014.1_s_at	3.705805111	0.000269873
Ljwgs_020759.1_at	3.716787564	2.43E-07
Ljwgs_008021.2_at	3.717601474	2.96E-08
chr1.CM0320.19_at	3.722686758	9.48E-09
chr1.CM0009.29_at	3.727678817	7.74E-09
Ljwgs_025080.1_at	3.728260523	5.56E-06
Ljwgs_129466.1_s_at	3.731107914	3.94E-06
Ljwgs_104699.1_at	3.739282615	0.000161238
Ljwgs_054776.1.1_at	3.75895166	9.21E-10
Ljwgs_013335.1.1_at	3.766721437	6.61E-09
Ljwgs_111594.1_at	3.773306072	1.24E-06
Ljwgs_045078.1_s_at	3.778468398	1.89E-07
Ljwgs_026650.1_at	3.782025449	6.91E-07
chr1.TM0805.9.1_at	3.790939411	6.80E-09
Ljwgs_122088.1_s_at	3.802232222	1.07E-07
gi45603839_at	3.803897653	3.40E-14
TC18859_at	3.812292261	0.000167984
TM1307.9.1_s_at	3.82306258	0.000801556
chr3.CM0711.3.2_s_at	3.825779771	0.000145628
Ljwgs_010235.2_at	3.842530103	1.54E-11
chr3.TM1144.25.1_at	3.848381065	7.04E-07
Ljwgs_031521.1.1_at	3.849881559	3.63E-05
chr3.CM0590.74.1_at	3.851183118	1.07E-05
TM0748.2_s_at	3.856052158	7.73E-07
TM1221.20_at	3.859422271	3.22E-06
Ljwgs_013085.2_s_at	3.872909321	3.17E-05
Ljwgs_089359.1.1_at	3.886888512	0.001351703
chr5.CM0071.112_at	3.887609621	1.27E-07
Ljwgs_060416.1_s_at	3.894371589	9.50E-07
Ljwgs_034199.1_at	3.903275328	5.76E-05
chr4.CM0025.6_at	3.90489689	3.00E-06
CM0584.15.1_at	3.910417134	4.67E-08
chr4.CM0004.34_at	3.911559628	4.00E-08
chr2.CM0250.19_at	3.921134923	2.27E-07
Ljwgs_077597.2_at	3.923921617	4.45E-07
chr3.CM0241.7_at	3.943033041	0.037703154
Ljwgs_035691.1_at	3.944816106	1.53E-10
BM0946.17_at	3.964307976	5.77E-06
chr2.CM0373.12.2_at	3.965627887	1.39E-10
chr3.CM0261.28_at	3.97512818	1.85E-09
chr3.CM1220.10_at	3.977041209	2.35E-06
chr4.CM0046.48_at	3.985238602	6.37E-10
gi45629558_at	3.98851481	3.97E-14
Ljwgs_083966.1_s_at	4.012758808	0.004864715
Ljwgs_015136.1_s_at	4.028503372	6.36E-10
Ljwgs_077486.1_at	4.037896842	3.82E-08
TM1614.14.1_at	4.044663394	2.93E-07
chr1.TM0220.8_at	4.051307991	3.81E-07
chr6.CM0420.46.1_at	4.076707893	5.47E-07
Ljwgs_013676.1_at	4.110547021	7.17E-09
chr5.CM0909.25_x_at	4.11414511	4.74E-08
Ljwgs_147748.1_at	4.115434187	1.63E-05
Ljwgs_113851.1.1_at	4.142910742	7.62E-13
TC9977_at	4.152254865	1.43E-07
chr6.CM0118.22_s_at	4.155201896	2.31E-06
Ljwgs_048822.1_at	4.158414841	2.78E-07
TM0184.1.1_s_at	4.172447167	4.34E-07
chr3.CM0726.36.1_s_at	4.176860794	1.96E-10
gi45623433_at	4.177673456	5.40E-08
chr3.CM0080.7_at	4.196052654	0.0122364
chr3.CM0726.36.1_at	4.2056094	1.63E-07
chr1.TM1516.19.3_at	4.212902906	3.20E-07
chr1.CM0318.2.1_at	4.214379331	2.10E-09
TM0755.8_at	4.216992724	3.41E-11
Ljwgs_106242.1_at	4.219533711	3.76E-13
Ljwgs_012793.1_at	4.244914931	1.68E-11
Ljwgs_119616.1_s_at	4.247677954	3.60E-17
chr2.CM0373.8_at	4.279991793	4.58E-06
Ljwgs_047343.1.1_at	4.28437304	1.51E-08
Ljwgs_014938.1_at	4.294037583	3.96E-09
Ljwgs_015602.1_at	4.311080434	3.11E-07
Ljwgs_015436.1_at	4.331950622	5.04E-08
chr4.CM0042.69_at	4.33856336	1.21E-09
Ljwgs_119988.1_at	4.341687237	2.46E-06
gi45630097_at	4.34276256	1.15E-08
chr3.CM0246.21_at	4.355485054	1.07E-09
chr1.TM0221.10_at	4.383462281	2.76E-09
chr1.CM0064.12.1_at	4.38875714	3.70E-07
Ljwgs_014570.2_at	4.391557722	1.84E-07
chr5.CM0773.19_at	4.394902041	1.04E-07
chr4.CM0831.35.2_at	4.404681921	1.37E-07
TM1307.9_s_at	4.419863393	0.004444801
chr5.TM0389.9_at	4.422996048	3.96E-09
Ljwgs_106315.1_at	4.433846696	8.34E-06
chr4.CM0500.12_at	4.434676852	3.00E-11
Ljwgs_072298.1_at	4.436627724	0.001115648
gi45617413_at	4.438602976	1.22E-08
chr3.CM0726.30.2_s_at	4.439286215	4.37E-09
TC12590_at	4.451844866	3.92E-09
Ljwgs_101266.1_s_at	4.465400813	1.88E-07
Ljwgs_148302.1_at	4.474936397	9.97E-07
gi45617468_at	4.488233427	2.83E-12
Ljwgs_036560.1_s_at	4.497237264	1.25E-13
Ljwgs_024352.2_at	4.506112978	5.86E-05
chr3.CM0116.48_at	4.514954704	1.42E-09
chr4.CM0042.66_at	4.527579886	9.41E-12
gi29965872_at	4.53252311	9.18E-06
Ljwgs_026942.1_s_at	4.535228251	3.90E-09
chr1.TM0989.4_at	4.536290084	4.97E-09
chr3.CM0190.26_at	4.540773546	9.10E-11
Ljwgs_025623.1_at	4.577758513	2.15E-08
Ljwgs_033056.1_at	4.585769617	1.37E-08
Ljwgs_119901.1_at	4.586386147	4.88E-07
Ljwgs_142805.1_at	4.597616238	1.15E-07
chr4.TM1713.12_at	4.606671608	5.54E-13
chr1.CM0295.68_at	4.638319711	2.47E-06
chr3.CM0116.63.1_s_at	4.640207681	1.20E-13
Ljwgs_114965.1_s_at	4.646237238	4.81E-12
CM0355.29_at	4.653762226	9.94E-11
chr2.CM0008.63.1_at	4.663379822	1.87E-09
chr5.CM0344.7_x_at	4.673020632	1.46E-08
chr1.CM0163.16.2_at	4.689971737	1.50E-08
gi45622181_at	4.690246503	3.90E-09
Ljwgs_041356.1_s_at	4.711268483	9.25E-07
chr5.CM0909.25_at	4.722884119	6.15E-06
chr1.TM0811.31.1_at	4.729612971	1.33E-09
Ljwgs_022317.1_at	4.743442093	1.48E-10
gi45349447_at	4.747255318	0.030085185
chr1.CM0410.60_at	4.749274074	9.29E-11
chr2.CM0020.32_at	4.755254334	1.44E-08
Ljwgs_029113.1_s_at	4.770105183	5.37E-12
gi45619316_at	4.790028103	1.21E-05
chr3.TM1419.11.1_at	4.793059909	1.15E-09
chr3.CM0091.37_at	4.803920077	0.018568996
chr1.CM0349.34.1_at	4.812676052	2.14E-11
Ljwgs_007379.2_at	4.820571961	6.68E-12
gi45617028_at	4.83821985	5.96E-08
TC19751_at	4.839006355	4.11E-06
Ljwgs_028531.1_at	4.844105463	3.94E-07
chr5.CM0200.105_at	4.851308762	0.001343034
gi45629563_at	4.859719663	1.91E-08
Ljwgs_078423.1_at	4.866044421	2.65E-06
Ljwgs_021656.1_at	4.883383446	9.46E-07
Ljwgs_011797.1_at	4.909016301	5.99E-05
chr4.CM0007.38_at	4.913201971	8.33E-08
gi45626989_at	4.917464842	8.35E-13
chr6.CM0539.36_at	4.943935897	1.17E-11
chr2.TM1561.10_at	4.960473084	3.50E-08
chr1.BM1737.16_at	4.967701905	2.45E-09
Ljwgs_071131.1_s_at	4.968635122	1.57E-09
TC17584_at	4.972744959	1.18E-06
Ljwgs_018243.1_s_at	5.007590387	1.52E-14
Ljwgs_067982.1_s_at	5.032832945	1.16E-07
Ljwgs_042359.1_s_at	5.043754485	6.16E-13
Ljwgs_081858.1_at	5.053248728	1.35E-12
Ljwgs_107677.3_at	5.068208343	5.99E-08
Ljwgs_021656.1_s_at	5.071947975	1.50E-07
chr3.CM0116.49_at	5.081112347	9.41E-14
Ljwgs_061608.2_at	5.09282985	1.68E-11
Ljwgs_056148.1_at	5.094406811	1.69E-08
Ljwgs_020466.1_at	5.103036426	4.14E-12
chr6.CM0420.46_at	5.107873702	7.66E-07
Ljwgs_018243.1_at	5.111600764	1.23E-12
chr3.CM0711.3.2_at	5.135436583	5.84E-07
chr1.TM0220.8_s_at	5.139402972	3.22E-06
TC18092_at	5.158483867	1.32E-09
Ljwgs_147876.1.1_at	5.170943782	1.07E-05
Ljwgs_022269.1_at	5.188101654	3.77E-07
Ljwgs_043777.1_at	5.1974175	8.46E-08
Ljwgs_052585.1_at	5.233150045	2.97E-11
Ljwgs_018132.1_at	5.252031858	5.90E-13
Ljwgs_015164.1_at	5.253542871	1.12E-05
gi45626349_at	5.272515785	1.03E-09
gi45623398_at	5.280390893	5.74E-08
Ljwgs_093506.1_s_at	5.286634814	2.35E-06
Ljwgs_027662.1_at	5.290520884	2.51E-07
chr3.CM0047.65_at	5.299050077	2.60E-14
Ljwgs_142111.1.1_at	5.30335572	1.68E-07
Ljwgs_009189.1_at	5.312534459	2.32E-09
Ljwgs_035003.1_at	5.330536391	1.04E-15
Ljwgs_050356.1_at	5.377430975	3.41E-11
chr1.CM0295.51.2_at	5.384080863	4.41E-08
chr3.CM0152.1.1_s_at	5.384377795	1.39E-10
chr1.CM0955.20_at	5.392885355	3.64E-09
TM1472.19.1_at	5.396875552	2.60E-08
chr2.TM0377.8.1_at	5.405320055	3.08E-08
chr4.CM0234.47_at	5.416787961	4.14E-12
Ljwgs_067857.1_at	5.45054158	7.54E-14
Ljwgs_129775.0.1_at	5.484067988	5.76E-12
TM0936.8_at	5.498633302	3.49E-08
TC10035_at	5.514486308	0.001744446
TM0612.45.1_at	5.514987904	9.19E-09
chr2.CM0120.58.2_at	5.552034406	5.58E-09
chr2.CM0191.60_s_at	5.563476931	1.64E-11
Ljwgs_047665.1_at	5.563805325	5.45E-12
Ljwgs_012757.1_at	5.58399051	1.51E-10
chr2.CM0056.59.1_at	5.594798725	9.45E-08
chr2.CM0201.58_at	5.611283763	4.26E-11
chr1.CM0147.54_at	5.714512298	0.000493681
Ljwgs_019789.1_s_at	5.731072734	2.60E-06
gi29965395_at	5.734282548	7.20E-13
Ljwgs_115187.1_at	5.741337986	3.67E-07
TC10572_at	5.764254454	8.09E-12
Ljwgs_016013.1_at	5.788930863	2.77E-09
Ljwgs_145739.1_s_at	5.795154925	5.76E-06
Ljwgs_045420.1_at	5.800337404	9.22E-13
chr1.TM0236.15_at	5.816246236	2.35E-05
Ljwgs_065123.1_s_at	5.852853485	1.96E-07
Ljwgs_037677.1_at	5.85565636	3.54E-07
Ljwgs_108557.1_s_at	5.855797877	7.64E-12
Ljwgs_101266.1_at	5.863747712	1.75E-10
gi45624196_s_at	5.87842303	5.37E-12
chr4.CM0073.95_at	5.906981741	2.64E-09
chr2.CM0056.64_at	5.941804923	8.09E-12
Ljwgs_018310.1_at	5.94443087	1.25E-09
Ljwgs_021309.1_at	5.951774681	1.06E-07
chr3.TM1570.8_at	5.955746057	1.71E-10
chr3.TM1768.12_at	5.964583158	5.44E-09
TM0964.10.1_at	5.966193984	7.96E-11
chr4.CM0831.26.2_at	5.967668052	2.95E-08
Ljwgs_041552.1_at	5.999073989	2.76E-10
gi45617468_x_at	6.00236463	1.18E-16
Ljwgs_021206.1_s_at	6.018452199	7.39E-11
Ljwgs_075103.1_s_at	6.025612245	2.76E-10
gi29966994_at	6.042955763	9.26E-12
Ljwgs_045106.0.2_s_at	6.060109189	3.46E-11
chr1.CM0593.40_s_at	6.06793902	1.29E-07
TC16850_at	6.087022202	1.09E-17
Ljwgs_039076.1_s_at	6.105040405	5.90E-13
Ljwgs_022275.1_at	6.16115618	1.57E-09
TC16385_at	6.197549511	3.60E-12
chr4.TM1334.2_s_at	6.199442093	1.26E-12
TM0697.3.1_at	6.246517529	1.00E-06
gi29966245_at	6.271967657	2.78E-13
chr3.CM0005.73_at	6.285736731	6.04E-08
gi1947045_at	6.28574572	0.000112325
Ljwgs_078405.0.1_at	6.325793977	3.60E-16
TM0755.8.1_at	6.327054346	5.27E-11
chr2.TM0610.20_s_at	6.342397102	6.58E-07
Ljwgs_038374.1_s_at	6.383760912	1.60E-09
Ljwgs_027508.1_at	6.400971207	6.40E-10
Ljwgs_010456.2_at	6.420929387	5.48E-09
gi45616799_at	6.437182719	2.35E-14
chr1.CM0192.30.2_s_at	6.488817192	1.98E-08
chr2.CM0191.92_x_at	6.50651284	2.26E-11
Ljwgs_052659.1_s_at	6.538131357	9.21E-09
chr4.CM0044.55_at	6.548752118	9.29E-13
TC17750_at	6.589179744	5.90E-13
Ljwgs_119003.1_at	6.598478162	3.28E-12
TM1569.3_at	6.601963533	4.42E-11
chr5.CM0311.3_at	6.609587052	2.15E-08
gi29966314_at	6.61621953	9.08E-12
Ljwgs_143580.1_at	6.621782613	2.33E-10
Ljwgs_018554.2_at	6.628849498	4.59E-14
TM1521.20_at	6.636210559	1.68E-11
chr1.CM1409.39.1_at	6.660948278	2.89E-09
Ljwgs_027662.1_s_at	6.662561964	2.42E-09
chr2.CM0504.29_at	6.691899242	9.11E-13
Ljwgs_037651.1_at	6.702747555	8.69E-10
chr2.TM0610.20.1_at	6.707243005	6.05E-08
Ljwgs_030221.1.1_at	6.743385573	2.19E-17
Ljwgs_075103.1_x_at	6.760842976	2.05E-12
gi38194465_at	6.768157625	3.05E-11
TM1237.45_at	6.792818289	1.54E-11
Ljwgs_076459.1_s_at	6.81739192	1.43E-10
chr2.TM0610.9_at	6.831224387	1.42E-08
TM0954.8_at	6.839208895	2.21E-10
chr2.CM0191.92_at	6.843530457	1.99E-11
chr5.CM0344.7_s_at	6.906818068	1.41E-08
Ljwgs_083867.1_s_at	6.950109508	4.63E-10
TM1440.7_at	7.024207128	2.76E-09
Ljwgs_023854.1_at	7.028948504	1.13E-10
Ljwgs_021880.1_at	7.062152345	5.23E-10
Ljwgs_030815.1_at	7.082733021	1.34E-10
chr1.TM1444.18_at	7.101186342	1.96E-12
Ljwgs_068410.2_s_at	7.116333863	1.88E-11
gi45625497_at	7.133841085	3.89E-11
Ljwgs_126128.1_s_at	7.134653018	7.40E-10
Ljwgs_076662.1_at	7.138035211	1.37E-07
chr2.CM0120.58_at	7.146715083	3.40E-08
TM0612.45_x_at	7.197629404	1.57E-09
chr2.CM0904.20_at	7.222461326	1.41E-15
CM0300.5_at	7.251830552	2.43E-12
Ljwgs_143616.1_s_at	7.25266841	3.29E-10
chr4.CM0831.19.1_at	7.310755314	1.51E-11
chr2.TM1517.10.2_at	7.316660397	1.59E-13
chr4.CM0337.32_at	7.347334071	1.01E-17
chr2.CM0373.6.1_at	7.384239532	3.60E-08
TC18152_at	7.391327812	5.91E-15
chr2.CM0545.33_s_at	7.405891576	6.54E-12
chr2.TM0610.3_at	7.429138254	8.89E-07
Ljwgs_017174.1_at	7.439441946	3.98E-09
chr3.CM0196.31_at	7.490517537	3.44E-10
Ljwgs_008922.2_at	7.546491957	2.05E-12
Ljwgs_095176.1_at	7.554624474	7.07E-08
Ljwgs_047385.1_at	7.595853449	1.46E-13
chr3.CM0164.13_at	7.627038097	8.07E-12
Ljwgs_039661.1.1_s_at	7.650142633	3.53E-09
chr1.CM0147.88_at	7.676291537	1.46E-13
TC16386_at	7.677499308	2.32E-13
gi15190561_at	7.696002978	2.26E-06
Ljwgs_134727.1_at	7.69918553	1.07E-12
Ljwgs_058054.1.1_at	7.711765518	1.57E-14
chr4.TM0421.7.1_at	7.7215089	1.52E-10
Ljwgs_068749.1_at	7.727747895	3.73E-12
chr1.CM0315.47_at	7.729516408	1.82E-10
TM0374.17_s_at	7.749794518	3.45E-10
chr1.CM0318.60_at	7.808904421	3.67E-08
TC15119_at	7.841682753	6.67E-14
TM1680.21_at	7.874129027	8.12E-10
chr3.CM0253.23.2_at	7.914046652	1.01E-17
chr2.CM0373.6_at	7.917827824	1.64E-10
chr5.TM1077.34_at	7.923769336	4.69E-11
Ljwgs_047946.1_at	8.011463678	1.57E-13
chr5.CM0328.45_at	8.046479352	3.76E-12
chr1.CM0318.60.1_x_at	8.088409099	7.76E-11
chr1.CM0163.26_s_at	8.14892981	1.29E-09
TC15698_at	8.177087925	3.61E-11
Ljwgs_031201.1_at	8.201208879	1.32E-09
chr2.CM0102.46_s_at	8.233181296	7.56E-13
TM1680.7_at	8.261536031	3.53E-10
chr1.CM0192.45.1_at	8.269154747	1.58E-11
TC9239_at	8.272453387	1.82E-11
gi2367430_at	8.326379125	2.13E-10
gi6448578_at	8.36378734	7.27E-13
Ljwgs_037414.1_at	8.38548495	3.73E-09
TM0612.45_at	8.443085383	6.36E-10
chr3.CM0005.108_at	8.461810687	3.46E-11
Ljwgs_048453.1_s_at	8.496045486	2.87E-11
chr4.CM0558.48_at	8.515572138	5.40E-10
Ljwgs_118876.1.1_x_at	8.542830262	1.42E-10
gi45631965_at	8.571588189	1.95E-09
chr5.CM0328.44_at	8.60821173	1.05E-13
TC15034_at	8.650308539	9.29E-13
Ljwgs_073425.2_x_at	8.670038798	5.52E-19
Ljwgs_009194.0.1_at	8.705623024	1.49E-10
Ljwgs_098368.1_s_at	8.762293314	1.54E-11
chr5.CM0299.24_at	8.821128398	7.63E-17
TM1515.13_at	8.845161495	8.12E-11
chr5.CM0571.54_at	8.85850399	9.26E-16
Ljwgs_039331.1_at	8.870997915	2.27E-11
chr6.CM0314.37_at	8.888551167	2.57E-16
gi29965296_at	8.903458887	1.01E-17
chr1.CM0163.1_at	8.933985843	3.96E-09
chr4.CM0265.9_s_at	9.052296703	6.16E-13
TM0374.16_at	9.053577531	4.71E-15
chr4.CM0333.16_s_at	9.06422027	1.59E-13
chr1.CM0318.60.1_at	9.199984458	2.32E-11
chr4.CM0173.35_at	9.211734333	2.32E-13
chr3.CM0253.23_at	9.24954803	4.86E-16
gi45476487_at	9.278150588	7.75E-12
gi29970774_at	9.338144346	4.18E-19
chr2.CM0201.56.1_at	9.370835546	1.07E-13
chr6.CM0082.31.1_s_at	9.398938194	1.21E-11
Ljwgs_097033.1_s_at	9.472825429	5.90E-13
TM1656.16_at	9.473602315	1.19E-13
chr4.CM0179.25_at	9.495802454	2.61E-14
Ljwgs_031632.1_at	9.524540246	3.60E-16
chr5.CM0344.4_at	9.636610881	6.67E-14
TM0914.24_at	9.694601775	2.38E-16
Ljwgs_022059.2_s_at	9.722937494	9.58E-13
chr3.CM0282.7_at	9.728637035	7.80E-15
Ljwgs_005472.1_at	9.817770739	9.91E-13
chr3.CM0005.85_x_at	9.850430848	1.41E-12
chr5.CM0040.28_at	9.863605913	5.90E-13
TC15034_s_at	9.871716529	1.43E-12
chr1.CM0001.73_at	9.874558539	1.02E-14
chr4.CM0046.52_s_at	9.897535186	2.01E-13
TM0936.13_at	9.958709576	2.40E-12
chr2.CM0201.50_at	9.975568022	1.20E-16
chr6.CM0082.31_s_at	10.11788756	2.38E-16
chr1.CM0147.81_at	10.14203501	9.92E-13
chr4.CM0337.33.9_at	10.14361347	7.56E-13
gi2367417_at	10.20253883	3.66E-12
Ljwgs_113526.1_s_at	10.30652232	1.95E-12
TM0697.3_at	10.30815365	1.01E-17
chr4.CM0265.9_at	10.38735763	9.64E-14
Ljwgs_075731.1_s_at	10.39830268	9.22E-13
chr3.CM0164.13.2_at	10.4420966	3.95E-13
chr3.CM0005.85_at	10.4729166	2.98E-13
chr6.CM0245.16_at	10.52729532	3.25E-13
chr4.CM0165.53_at	10.73830752	2.31E-16
gi45631369_at	10.91551315	1.01E-17
TM1515.11_at	10.9337373	5.90E-13
chr5.CM0089.15_s_at	10.97982226	3.15E-06
chr3.CM0005.85.1_at	11.00828995	4.30E-12
Ljwgs_036797.1_s_at	11.03957485	1.01E-17
gi15189162_at	11.06803572	7.21E-12
chr3.CM0152.31_at	11.14146877	6.37E-13
gi9082286_at	11.15524024	1.13E-15
Ljwgs_007477.1.1_at	11.18166077	2.17E-22
gi45629563_s_at	11.33014189	8.46E-14
chr4.CM0337.33.8_at	11.35994537	9.22E-13
TC8216_at	11.41712646	2.24E-10
chr1.TM0187.10_at	11.42556339	1.07E-11
TM0936.5.1_at	11.47139725	2.42E-13
TM0068.27.1_s_at	11.74610395	3.22E-16
Ljwgs_052006.1_s_at	11.78480359	7.22E-13
Ljwgs_145916.1_s_at	11.79996085	7.86E-11
gi28625016_at	11.86762458	1.12E-12
chr1.TM0240.10_at	12.04355191	8.45E-12
gi3329365_at	12.08202076	1.45E-17
chr1.CM0163.22.2_at	12.11632392	3.81E-13
TM1513.5_at	12.33613999	7.02E-16
chr3.TM0916.11.2_at	12.41090794	8.82E-13
chr5.TM0090.13_at	12.54966869	2.80E-08
