# Supplementary material for: Dissection of Symbiosis and Organ Development by Integrated Transcriptome Analysis of Lotus japonicus Mutant and Wild-Type Plants
Source: PLoS One. 2009 Aug 7;4(8):e6556. doi: 10.1371/journal.pone.0006556 (PMC2717213; doi:10.1371/journal.pone.0006556)
Supplement: Folder S1 — Inoculation time series (2.84 MB ZIP) [file pone.0006556.s009.zip › S1.INOCULATION TIME SERIES copy/1.1.Stage(s) total transcript analysis/1.1.4/1.1.4.abscisic acid.txt]

chr3.TM0576.21	99.1.4.3671	GO_ID:21861	ath:At1g55020	F14C21.54; lipoxygenase (LOX1) [EC:1.13.11.12] [KO:K00454]	2e-85				LOX2_PEA	Dioxygenase;Fattyacidbiosynthesis;Iron;Lipidsynthesis;Metal-binding;Multigenefamily;Oxidoreductase;Oxylipinbiosynthesis,Seed lipoxygenase-2 (EC 1.13.11.12).	1e-120	GO_ID:21861	TAIR|gene:2011029 SPTR:Q06327 symbol:AT1G55020 [GO:0006952 "defense response" evidence=TAS] [GO:0009611 "response to wounding" evidence=TAS] [GO:0009695 "jasmonic acid biosynthesis" evidence=TAS] [GO:0009737 "response to abscisic acid stimulus" evidence=IEP] [GO:0009753 "response to jasmonic acid stimulus" evidence=IEP] [GO:0009816 "defense response to pathogenic bacteria, incompatible interactio…	3e-86
chr3.TM0576.21	99.1.3.1.129	EC 1.13.11.12	ath:At1g55020	F14C21.54; lipoxygenase (LOX1) [EC:1.13.11.12] [KO:K00454]	2e-85				LOX2_PEA	Dioxygenase;Fattyacidbiosynthesis;Iron;Lipidsynthesis;Metal-binding;Multigenefamily;Oxidoreductase;Oxylipinbiosynthesis,Seed lipoxygenase-2 (EC 1.13.11.12).	1e-120	GO_ID:21861	TAIR|gene:2011029 SPTR:Q06327 symbol:AT1G55020 [GO:0006952 "defense response" evidence=TAS] [GO:0009611 "response to wounding" evidence=TAS] [GO:0009695 "jasmonic acid biosynthesis" evidence=TAS] [GO:0009737 "response to abscisic acid stimulus" evidence=IEP] [GO:0009753 "response to jasmonic acid stimulus" evidence=IEP] [GO:0009816 "defense response to pathogenic bacteria, incompatible interactio…	3e-86
chr3.TM0576.21	99.1.1.35	KO:K00454	ath:At1g55020	F14C21.54; lipoxygenase (LOX1) [EC:1.13.11.12] [KO:K00454]	2e-85				LOX2_PEA	Dioxygenase;Fattyacidbiosynthesis;Iron;Lipidsynthesis;Metal-binding;Multigenefamily;Oxidoreductase;Oxylipinbiosynthesis,Seed lipoxygenase-2 (EC 1.13.11.12).	1e-120	GO_ID:21861	TAIR|gene:2011029 SPTR:Q06327 symbol:AT1G55020 [GO:0006952 "defense response" evidence=TAS] [GO:0009611 "response to wounding" evidence=TAS] [GO:0009695 "jasmonic acid biosynthesis" evidence=TAS] [GO:0009737 "response to abscisic acid stimulus" evidence=IEP] [GO:0009753 "response to jasmonic acid stimulus" evidence=IEP] [GO:0009816 "defense response to pathogenic bacteria, incompatible interactio…	3e-86
chr3.TM0576.22	99.1.4.3671	GO_ID:21861	ath:At1g55020	F14C21.54; lipoxygenase (LOX1) [EC:1.13.11.12] [KO:K00454]	3e-116				LOX2_SOYBN	Dioxygenase;Fattyacidbiosynthesis;Iron;Lipidsynthesis;Metal-binding;Multigenefamily;Oxidoreductase;Oxylipinbiosynthesis,Seed lipoxygenase-2 (EC 1.13.11.12) (L-2).	2e-179	GO_ID:21861	TAIR|gene:2011029 SPTR:Q06327 symbol:AT1G55020 [GO:0006952 "defense response" evidence=TAS] [GO:0009611 "response to wounding" evidence=TAS] [GO:0009695 "jasmonic acid biosynthesis" evidence=TAS] [GO:0009737 "response to abscisic acid stimulus" evidence=IEP] [GO:0009753 "response to jasmonic acid stimulus" evidence=IEP] [GO:0009816 "defense response to pathogenic bacteria, incompatible interactio…	6e-117
chr3.TM0576.22	99.1.3.1.129	EC 1.13.11.12	ath:At1g55020	F14C21.54; lipoxygenase (LOX1) [EC:1.13.11.12] [KO:K00454]	3e-116				LOX2_SOYBN	Dioxygenase;Fattyacidbiosynthesis;Iron;Lipidsynthesis;Metal-binding;Multigenefamily;Oxidoreductase;Oxylipinbiosynthesis,Seed lipoxygenase-2 (EC 1.13.11.12) (L-2).	2e-179	GO_ID:21861	TAIR|gene:2011029 SPTR:Q06327 symbol:AT1G55020 [GO:0006952 "defense response" evidence=TAS] [GO:0009611 "response to wounding" evidence=TAS] [GO:0009695 "jasmonic acid biosynthesis" evidence=TAS] [GO:0009737 "response to abscisic acid stimulus" evidence=IEP] [GO:0009753 "response to jasmonic acid stimulus" evidence=IEP] [GO:0009816 "defense response to pathogenic bacteria, incompatible interactio…	6e-117
chr3.TM0576.22	99.1.1.35	KO:K00454	ath:At1g55020	F14C21.54; lipoxygenase (LOX1) [EC:1.13.11.12] [KO:K00454]	3e-116				LOX2_SOYBN	Dioxygenase;Fattyacidbiosynthesis;Iron;Lipidsynthesis;Metal-binding;Multigenefamily;Oxidoreductase;Oxylipinbiosynthesis,Seed lipoxygenase-2 (EC 1.13.11.12) (L-2).	2e-179	GO_ID:21861	TAIR|gene:2011029 SPTR:Q06327 symbol:AT1G55020 [GO:0006952 "defense response" evidence=TAS] [GO:0009611 "response to wounding" evidence=TAS] [GO:0009695 "jasmonic acid biosynthesis" evidence=TAS] [GO:0009737 "response to abscisic acid stimulus" evidence=IEP] [GO:0009753 "response to jasmonic acid stimulus" evidence=IEP] [GO:0009816 "defense response to pathogenic bacteria, incompatible interactio…	6e-117
Ljwgs_002163.1	4.5.2.5.1	PPP3C, CNA protein phosphatase 3, catalytic subunit [EC:3.1.3.16]	ath:At4g26080	F20B18.190; protein phosphatase 2C ABI1 / PP2C ABI1 / abscisic acid-insensitive 1 (ABI1) [EC:3.1.3.16] [KO:K01090]	5e-20	YER089c_1	COG0631	8e-11	PP2C1_ARATH	Abscisicacidsignalingpathway;Hydrolase;Magnesium;Manganese;Metal-binding;Multigenefamily;Proteinphosphatase,Protein phosphatase 2C ABI1 (EC 3.1.3.16) (PP2C) (Abscisic acid- insensitive 1).	3e-20	GO_ID:20992	TAIR|gene:2203765 SPTR:Q9FX08 symbol:AT1G47380.1 [GO:0000004 "biological process unknown" evidence=ND] [GO:0008372 "cellular component unknown" evidence=ND] [GO:0015071 "protein phosphatase type 2C activity" evidence=ISS] Pfam:PF00481 InterPro:IPR001932 SMART:SM00331 SMART:SM00332 EMBL:AC015449 EMBL:AY150472 PIR:E96514 SPTR:Q9FX08	0
Ljwgs_002163.1	3.2.2.4.2	PPM1A, PP2CA (PPM1B, PP2CB) protein phosphatase 1A/B (formerly 2C) [GO:0015071]	ath:At4g26080	F20B18.190; protein phosphatase 2C ABI1 / PP2C ABI1 / abscisic acid-insensitive 1 (ABI1) [EC:3.1.3.16] [KO:K01090]	5e-20	YER089c_1	COG0631	8e-11	PP2C1_ARATH	Abscisicacidsignalingpathway;Hydrolase;Magnesium;Manganese;Metal-binding;Multigenefamily;Proteinphosphatase,Protein phosphatase 2C ABI1 (EC 3.1.3.16) (PP2C) (Abscisic acid- insensitive 1).	3e-20	GO_ID:20992	TAIR|gene:2203765 SPTR:Q9FX08 symbol:AT1G47380.1 [GO:0000004 "biological process unknown" evidence=ND] [GO:0008372 "cellular component unknown" evidence=ND] [GO:0015071 "protein phosphatase type 2C activity" evidence=ISS] Pfam:PF00481 InterPro:IPR001932 SMART:SM00331 SMART:SM00332 EMBL:AC015449 EMBL:AY150472 PIR:E96514 SPTR:Q9FX08	0
Ljwgs_002163.1	3.2.3.47	PPP2C protein phosphatase 2 (formerly 2A), catalytic subunit [EC:3.1.3.16] [GO:0000158]	ath:At4g26080	F20B18.190; protein phosphatase 2C ABI1 / PP2C ABI1 / abscisic acid-insensitive 1 (ABI1) [EC:3.1.3.16] [KO:K01090]	5e-20	YER089c_1	COG0631	8e-11	PP2C1_ARATH	Abscisicacidsignalingpathway;Hydrolase;Magnesium;Manganese;Metal-binding;Multigenefamily;Proteinphosphatase,Protein phosphatase 2C ABI1 (EC 3.1.3.16) (PP2C) (Abscisic acid- insensitive 1).	3e-20	GO_ID:20992	TAIR|gene:2203765 SPTR:Q9FX08 symbol:AT1G47380.1 [GO:0000004 "biological process unknown" evidence=ND] [GO:0008372 "cellular component unknown" evidence=ND] [GO:0015071 "protein phosphatase type 2C activity" evidence=ISS] Pfam:PF00481 InterPro:IPR001932 SMART:SM00331 SMART:SM00332 EMBL:AC015449 EMBL:AY150472 PIR:E96514 SPTR:Q9FX08	0
Ljwgs_002163.1	3.2.3.90	PPP3C, CNA protein phosphatase 3, catalytic subunit [EC:3.1.3.16]	ath:At4g26080	F20B18.190; protein phosphatase 2C ABI1 / PP2C ABI1 / abscisic acid-insensitive 1 (ABI1) [EC:3.1.3.16] [KO:K01090]	5e-20	YER089c_1	COG0631	8e-11	PP2C1_ARATH	Abscisicacidsignalingpathway;Hydrolase;Magnesium;Manganese;Metal-binding;Multigenefamily;Proteinphosphatase,Protein phosphatase 2C ABI1 (EC 3.1.3.16) (PP2C) (Abscisic acid- insensitive 1).	3e-20	GO_ID:20992	TAIR|gene:2203765 SPTR:Q9FX08 symbol:AT1G47380.1 [GO:0000004 "biological process unknown" evidence=ND] [GO:0008372 "cellular component unknown" evidence=ND] [GO:0015071 "protein phosphatase type 2C activity" evidence=ISS] Pfam:PF00481 InterPro:IPR001932 SMART:SM00331 SMART:SM00332 EMBL:AC015449 EMBL:AY150472 PIR:E96514 SPTR:Q9FX08	0
Ljwgs_002163.1	3.2.11.14	PPP1C protein phosphatase 1, catalytic subunit [EC:3.1.3.16] [GO:0017018]	ath:At4g26080	F20B18.190; protein phosphatase 2C ABI1 / PP2C ABI1 / abscisic acid-insensitive 1 (ABI1) [EC:3.1.3.16] [KO:K01090]	5e-20	YER089c_1	COG0631	8e-11	PP2C1_ARATH	Abscisicacidsignalingpathway;Hydrolase;Magnesium;Manganese;Metal-binding;Multigenefamily;Proteinphosphatase,Protein phosphatase 2C ABI1 (EC 3.1.3.16) (PP2C) (Abscisic acid- insensitive 1).	3e-20	GO_ID:20992	TAIR|gene:2203765 SPTR:Q9FX08 symbol:AT1G47380.1 [GO:0000004 "biological process unknown" evidence=ND] [GO:0008372 "cellular component unknown" evidence=ND] [GO:0015071 "protein phosphatase type 2C activity" evidence=ISS] Pfam:PF00481 InterPro:IPR001932 SMART:SM00331 SMART:SM00332 EMBL:AC015449 EMBL:AY150472 PIR:E96514 SPTR:Q9FX08	0
Ljwgs_002163.1	4.2.2.20.5	SPOIIE stage II sporulation protein E [EC:3.1.3.16] [COG:COG2208]	ath:At4g26080	F20B18.190; protein phosphatase 2C ABI1 / PP2C ABI1 / abscisic acid-insensitive 1 (ABI1) [EC:3.1.3.16] [KO:K01090]	5e-20	YER089c_1	COG0631	8e-11	PP2C1_ARATH	Abscisicacidsignalingpathway;Hydrolase;Magnesium;Manganese;Metal-binding;Multigenefamily;Proteinphosphatase,Protein phosphatase 2C ABI1 (EC 3.1.3.16) (PP2C) (Abscisic acid- insensitive 1).	3e-20	GO_ID:20992	TAIR|gene:2203765 SPTR:Q9FX08 symbol:AT1G47380.1 [GO:0000004 "biological process unknown" evidence=ND] [GO:0008372 "cellular component unknown" evidence=ND] [GO:0015071 "protein phosphatase type 2C activity" evidence=ISS] Pfam:PF00481 InterPro:IPR001932 SMART:SM00331 SMART:SM00332 EMBL:AC015449 EMBL:AY150472 PIR:E96514 SPTR:Q9FX08	0
Ljwgs_002163.1	3.2.6.44.3	PPP2C protein phosphatase 2 (formerly 2A), catalytic subunit [EC:3.1.3.16] [GO:0000158]	ath:At4g26080	F20B18.190; protein phosphatase 2C ABI1 / PP2C ABI1 / abscisic acid-insensitive 1 (ABI1) [EC:3.1.3.16] [KO:K01090]	5e-20	YER089c_1	COG0631	8e-11	PP2C1_ARATH	Abscisicacidsignalingpathway;Hydrolase;Magnesium;Manganese;Metal-binding;Multigenefamily;Proteinphosphatase,Protein phosphatase 2C ABI1 (EC 3.1.3.16) (PP2C) (Abscisic acid- insensitive 1).	3e-20	GO_ID:20992	TAIR|gene:2203765 SPTR:Q9FX08 symbol:AT1G47380.1 [GO:0000004 "biological process unknown" evidence=ND] [GO:0008372 "cellular component unknown" evidence=ND] [GO:0015071 "protein phosphatase type 2C activity" evidence=ISS] Pfam:PF00481 InterPro:IPR001932 SMART:SM00331 SMART:SM00332 EMBL:AC015449 EMBL:AY150472 PIR:E96514 SPTR:Q9FX08	0
Ljwgs_002163.1	3.2.13.28.1	PPP3C, CNA protein phosphatase 3, catalytic subunit [EC:3.1.3.16]	ath:At4g26080	F20B18.190; protein phosphatase 2C ABI1 / PP2C ABI1 / abscisic acid-insensitive 1 (ABI1) [EC:3.1.3.16] [KO:K01090]	5e-20	YER089c_1	COG0631	8e-11	PP2C1_ARATH	Abscisicacidsignalingpathway;Hydrolase;Magnesium;Manganese;Metal-binding;Multigenefamily;Proteinphosphatase,Protein phosphatase 2C ABI1 (EC 3.1.3.16) (PP2C) (Abscisic acid- insensitive 1).	3e-20	GO_ID:20992	TAIR|gene:2203765 SPTR:Q9FX08 symbol:AT1G47380.1 [GO:0000004 "biological process unknown" evidence=ND] [GO:0008372 "cellular component unknown" evidence=ND] [GO:0015071 "protein phosphatase type 2C activity" evidence=ISS] Pfam:PF00481 InterPro:IPR001932 SMART:SM00331 SMART:SM00332 EMBL:AC015449 EMBL:AY150472 PIR:E96514 SPTR:Q9FX08	0
Ljwgs_002163.1	4.3.1.28	PPP1C protein phosphatase 1, catalytic subunit [EC:3.1.3.16] [GO:0017018]	ath:At4g26080	F20B18.190; protein phosphatase 2C ABI1 / PP2C ABI1 / abscisic acid-insensitive 1 (ABI1) [EC:3.1.3.16] [KO:K01090]	5e-20	YER089c_1	COG0631	8e-11	PP2C1_ARATH	Abscisicacidsignalingpathway;Hydrolase;Magnesium;Manganese;Metal-binding;Multigenefamily;Proteinphosphatase,Protein phosphatase 2C ABI1 (EC 3.1.3.16) (PP2C) (Abscisic acid- insensitive 1).	3e-20	GO_ID:20992	TAIR|gene:2203765 SPTR:Q9FX08 symbol:AT1G47380.1 [GO:0000004 "biological process unknown" evidence=ND] [GO:0008372 "cellular component unknown" evidence=ND] [GO:0015071 "protein phosphatase type 2C activity" evidence=ISS] Pfam:PF00481 InterPro:IPR001932 SMART:SM00331 SMART:SM00332 EMBL:AC015449 EMBL:AY150472 PIR:E96514 SPTR:Q9FX08	0
Ljwgs_002163.1	4.3.3.12.1	PPP2C protein phosphatase 2 (formerly 2A), catalytic subunit [EC:3.1.3.16] [GO:0000158]	ath:At4g26080	F20B18.190; protein phosphatase 2C ABI1 / PP2C ABI1 / abscisic acid-insensitive 1 (ABI1) [EC:3.1.3.16] [KO:K01090]	5e-20	YER089c_1	COG0631	8e-11	PP2C1_ARATH	Abscisicacidsignalingpathway;Hydrolase;Magnesium;Manganese;Metal-binding;Multigenefamily;Proteinphosphatase,Protein phosphatase 2C ABI1 (EC 3.1.3.16) (PP2C) (Abscisic acid- insensitive 1).	3e-20	GO_ID:20992	TAIR|gene:2203765 SPTR:Q9FX08 symbol:AT1G47380.1 [GO:0000004 "biological process unknown" evidence=ND] [GO:0008372 "cellular component unknown" evidence=ND] [GO:0015071 "protein phosphatase type 2C activity" evidence=ISS] Pfam:PF00481 InterPro:IPR001932 SMART:SM00331 SMART:SM00332 EMBL:AC015449 EMBL:AY150472 PIR:E96514 SPTR:Q9FX08	0
Ljwgs_002163.1	4.2.5.36.1	PPP3C, CNA protein phosphatase 3, catalytic subunit [EC:3.1.3.16]	ath:At4g26080	F20B18.190; protein phosphatase 2C ABI1 / PP2C ABI1 / abscisic acid-insensitive 1 (ABI1) [EC:3.1.3.16] [KO:K01090]	5e-20	YER089c_1	COG0631	8e-11	PP2C1_ARATH	Abscisicacidsignalingpathway;Hydrolase;Magnesium;Manganese;Metal-binding;Multigenefamily;Proteinphosphatase,Protein phosphatase 2C ABI1 (EC 3.1.3.16) (PP2C) (Abscisic acid- insensitive 1).	3e-20	GO_ID:20992	TAIR|gene:2203765 SPTR:Q9FX08 symbol:AT1G47380.1 [GO:0000004 "biological process unknown" evidence=ND] [GO:0008372 "cellular component unknown" evidence=ND] [GO:0015071 "protein phosphatase type 2C activity" evidence=ISS] Pfam:PF00481 InterPro:IPR001932 SMART:SM00331 SMART:SM00332 EMBL:AC015449 EMBL:AY150472 PIR:E96514 SPTR:Q9FX08	0
Ljwgs_002163.1	4.1.3.45	PPP1C protein phosphatase 1, catalytic subunit [EC:3.1.3.16] [GO:0017018]	ath:At4g26080	F20B18.190; protein phosphatase 2C ABI1 / PP2C ABI1 / abscisic acid-insensitive 1 (ABI1) [EC:3.1.3.16] [KO:K01090]	5e-20	YER089c_1	COG0631	8e-11	PP2C1_ARATH	Abscisicacidsignalingpathway;Hydrolase;Magnesium;Manganese;Metal-binding;Multigenefamily;Proteinphosphatase,Protein phosphatase 2C ABI1 (EC 3.1.3.16) (PP2C) (Abscisic acid- insensitive 1).	3e-20	GO_ID:20992	TAIR|gene:2203765 SPTR:Q9FX08 symbol:AT1G47380.1 [GO:0000004 "biological process unknown" evidence=ND] [GO:0008372 "cellular component unknown" evidence=ND] [GO:0015071 "protein phosphatase type 2C activity" evidence=ISS] Pfam:PF00481 InterPro:IPR001932 SMART:SM00331 SMART:SM00332 EMBL:AC015449 EMBL:AY150472 PIR:E96514 SPTR:Q9FX08	0
Ljwgs_002163.1	3.2.9.102	PPP3C, CNA protein phosphatase 3, catalytic subunit [EC:3.1.3.16]	ath:At4g26080	F20B18.190; protein phosphatase 2C ABI1 / PP2C ABI1 / abscisic acid-insensitive 1 (ABI1) [EC:3.1.3.16] [KO:K01090]	5e-20	YER089c_1	COG0631	8e-11	PP2C1_ARATH	Abscisicacidsignalingpathway;Hydrolase;Magnesium;Manganese;Metal-binding;Multigenefamily;Proteinphosphatase,Protein phosphatase 2C ABI1 (EC 3.1.3.16) (PP2C) (Abscisic acid- insensitive 1).	3e-20	GO_ID:20992	TAIR|gene:2203765 SPTR:Q9FX08 symbol:AT1G47380.1 [GO:0000004 "biological process unknown" evidence=ND] [GO:0008372 "cellular component unknown" evidence=ND] [GO:0015071 "protein phosphatase type 2C activity" evidence=ISS] Pfam:PF00481 InterPro:IPR001932 SMART:SM00331 SMART:SM00332 EMBL:AC015449 EMBL:AY150472 PIR:E96514 SPTR:Q9FX08	0
Ljwgs_002163.1	3.2.14.10.1	PPP3C, CNA protein phosphatase 3, catalytic subunit [EC:3.1.3.16]	ath:At4g26080	F20B18.190; protein phosphatase 2C ABI1 / PP2C ABI1 / abscisic acid-insensitive 1 (ABI1) [EC:3.1.3.16] [KO:K01090]	5e-20	YER089c_1	COG0631	8e-11	PP2C1_ARATH	Abscisicacidsignalingpathway;Hydrolase;Magnesium;Manganese;Metal-binding;Multigenefamily;Proteinphosphatase,Protein phosphatase 2C ABI1 (EC 3.1.3.16) (PP2C) (Abscisic acid- insensitive 1).	3e-20	GO_ID:20992	TAIR|gene:2203765 SPTR:Q9FX08 symbol:AT1G47380.1 [GO:0000004 "biological process unknown" evidence=ND] [GO:0008372 "cellular component unknown" evidence=ND] [GO:0015071 "protein phosphatase type 2C activity" evidence=ISS] Pfam:PF00481 InterPro:IPR001932 SMART:SM00331 SMART:SM00332 EMBL:AC015449 EMBL:AY150472 PIR:E96514 SPTR:Q9FX08	0
chr3.CM0155.3	99.1.4.5824	GO_ID:18669							UDU2_ARATH	Glycoprotein;GPI-anchor;Lipoprotein;Membrane;Repeat;Signal,DUF26 domain containing protein 2 precursor.	8e-21	GO_ID:18669	TAIR|gene:2095661 SPTR:Q9LRJ9 symbol:AT3G22060.1 [GO:0005554 "molecular function unknown" evidence=ND] [GO:0009737 "response to abscisic acid stimulus" evidence=IEP] InterPro:IPR002902 Pfam:PF01657 EMBL:AB028622 EMBL:AY034900 SPTR:Q9LRJ9	1e-77
chr3.CM0155.3	99.1.3.2.121	UDU2_ARATH							UDU2_ARATH	Glycoprotein;GPI-anchor;Lipoprotein;Membrane;Repeat;Signal,DUF26 domain containing protein 2 precursor.	8e-21	GO_ID:18669	TAIR|gene:2095661 SPTR:Q9LRJ9 symbol:AT3G22060.1 [GO:0005554 "molecular function unknown" evidence=ND] [GO:0009737 "response to abscisic acid stimulus" evidence=IEP] InterPro:IPR002902 Pfam:PF01657 EMBL:AB028622 EMBL:AY034900 SPTR:Q9LRJ9	1e-77
Ljwgs_069379.1	1.6.4.19	E4.4.1.16 selenocysteine lyase [EC:4.4.1.16] [COG:COG0520] [GO:0009000]				ycbX_1	COG3217	1e-09	YCBX_ECOLI	Completeproteome;Hypotheticalprotein,Hypothetical protein ycbX.	4e-09	GO_ID:26480	TAIR|gene:2017942 SPTR:Q9C5X8 symbol:SIR3 "ABA DEFICIENT 3" [GO:0010182 "sugar mediated signaling" evidence=TAS] [GO:0009688 "abscisic acid biosynthesis" evidence=IMP] [GO:0006950 "response to stress" evidence=IMP] [GO:0008265 "Mo-molybdopterin cofactor sulfurase activity" evidence=IDA] [GO:0008372 "cellular component unknown" evidence=ND] [GO:0018315 "molybdenum incorporation into molybdenum-mol…	1e-22
chr4.CM1170.43	3.2.10.30	CALM calmodulin	mmu:12315	Calm3; calmodulin 3 [KO:K02183]	5e-18				CDPK1_ARATH	ATP-binding;Calcium;Kinase;Multigenefamily;Nucleotide-binding;Phosphorylation;Repeat;Serine/threonine-proteinkinase;Transferase,Calcium-dependent protein kinase, isoform AK1 (EC 2.7.1.-) (CDPK).	3e-48	GO_ID:19045	TAIR|gene:2027226 SPTR:Q9SSF8 symbol:AT1G74740.1 [GO:0004672 "protein kinase activity" evidence=TAS] [GO:0009738 "abscisic acid mediated signaling" evidence=TAS] [GO:0004685 "calcium- and calmodulin-dependent protein kinase activity" evidence=ISS] [GO:0006468 "protein amino acid phosphorylation" evidence=ISS] [GO:0016301 "kinase activity" evidence=ISS] InterPro:IPR000719 InterPro:IPR002290 InterP…	6e-97
chr4.CM1170.43	3.2.11.18	CALM calmodulin	mmu:12315	Calm3; calmodulin 3 [KO:K02183]	5e-18				CDPK1_ARATH	ATP-binding;Calcium;Kinase;Multigenefamily;Nucleotide-binding;Phosphorylation;Repeat;Serine/threonine-proteinkinase;Transferase,Calcium-dependent protein kinase, isoform AK1 (EC 2.7.1.-) (CDPK).	3e-48	GO_ID:19045	TAIR|gene:2027226 SPTR:Q9SSF8 symbol:AT1G74740.1 [GO:0004672 "protein kinase activity" evidence=TAS] [GO:0009738 "abscisic acid mediated signaling" evidence=TAS] [GO:0004685 "calcium- and calmodulin-dependent protein kinase activity" evidence=ISS] [GO:0006468 "protein amino acid phosphorylation" evidence=ISS] [GO:0016301 "kinase activity" evidence=ISS] InterPro:IPR000719 InterPro:IPR002290 InterP…	6e-97
chr4.CM1170.43	3.2.9.99	CAMK4 calcium/calmodulin-dependent protein kinase IV [EC:2.7.1.123] [GO:0004685]	mmu:12315	Calm3; calmodulin 3 [KO:K02183]	5e-18				CDPK1_ARATH	ATP-binding;Calcium;Kinase;Multigenefamily;Nucleotide-binding;Phosphorylation;Repeat;Serine/threonine-proteinkinase;Transferase,Calcium-dependent protein kinase, isoform AK1 (EC 2.7.1.-) (CDPK).	3e-48	GO_ID:19045	TAIR|gene:2027226 SPTR:Q9SSF8 symbol:AT1G74740.1 [GO:0004672 "protein kinase activity" evidence=TAS] [GO:0009738 "abscisic acid mediated signaling" evidence=TAS] [GO:0004685 "calcium- and calmodulin-dependent protein kinase activity" evidence=ISS] [GO:0006468 "protein amino acid phosphorylation" evidence=ISS] [GO:0016301 "kinase activity" evidence=ISS] InterPro:IPR000719 InterPro:IPR002290 InterP…	6e-97
chr4.CM1170.43	3.2.9.90	CALM calmodulin	mmu:12315	Calm3; calmodulin 3 [KO:K02183]	5e-18				CDPK1_ARATH	ATP-binding;Calcium;Kinase;Multigenefamily;Nucleotide-binding;Phosphorylation;Repeat;Serine/threonine-proteinkinase;Transferase,Calcium-dependent protein kinase, isoform AK1 (EC 2.7.1.-) (CDPK).	3e-48	GO_ID:19045	TAIR|gene:2027226 SPTR:Q9SSF8 symbol:AT1G74740.1 [GO:0004672 "protein kinase activity" evidence=TAS] [GO:0009738 "abscisic acid mediated signaling" evidence=TAS] [GO:0004685 "calcium- and calmodulin-dependent protein kinase activity" evidence=ISS] [GO:0006468 "protein amino acid phosphorylation" evidence=ISS] [GO:0016301 "kinase activity" evidence=ISS] InterPro:IPR000719 InterPro:IPR002290 InterP…	6e-97
Ljwgs_038447.1	1.9.4.15	E2.7.1.- [EC:2.7.1.-] [COG:COG0515 COG1493]	ath:At1g10940	T19D16.14; serine/threonine protein kinase, putative [EC:2.7.1.37] [KO:K00870]	8e-75	YCL024w	COG0515	2e-33	SAPK7_ORYSA	Abscisicacidsignalingpathway;ATP-binding;Kinase;Nucleotide-binding;Phosphorylation;Serine/threonine-proteinkinase;Transferase,Serine/threonine-protein kinase SAPK7 (EC 2.7.1.37) (Osmotic stress/abscisic acid-activated protein kinase 7).	1e-75	GO_ID:13153	TAIR|gene:2197378 SPTR:P43291 symbol:AT1G10940 [GO:0016301 "kinase activity" evidence=ISS] InterPro:IPR000719 InterPro:IPR002290 InterPro:IPR008271 Pfam:PF00069 Prosite:PS00108 Prosite:PS00107 ProDom:PD000001 PROSITE:PS50011 SMART:SM00220 HSSP:P31751 EMBL:U95973 EMBL:M91548 EMBL:AY093130 EMBL:BT008850 EMBL:AY084221 PIR:S36944 IntAct:P43291 SPTR:P43291	2e-75
Ljwgs_038447.1	1.7.8.19	WAAY, rfaY lipopolysaccharide core biosynthesis protein RFAY [EC:2.7.-.-] [COG:COG0515]	ath:At1g10940	T19D16.14; serine/threonine protein kinase, putative [EC:2.7.1.37] [KO:K00870]	8e-75	YCL024w	COG0515	2e-33	SAPK7_ORYSA	Abscisicacidsignalingpathway;ATP-binding;Kinase;Nucleotide-binding;Phosphorylation;Serine/threonine-proteinkinase;Transferase,Serine/threonine-protein kinase SAPK7 (EC 2.7.1.37) (Osmotic stress/abscisic acid-activated protein kinase 7).	1e-75	GO_ID:13153	TAIR|gene:2197378 SPTR:P43291 symbol:AT1G10940 [GO:0016301 "kinase activity" evidence=ISS] InterPro:IPR000719 InterPro:IPR002290 InterPro:IPR008271 Pfam:PF00069 Prosite:PS00108 Prosite:PS00107 ProDom:PD000001 PROSITE:PS50011 SMART:SM00220 HSSP:P31751 EMBL:U95973 EMBL:M91548 EMBL:AY093130 EMBL:BT008850 EMBL:AY084221 PIR:S36944 IntAct:P43291 SPTR:P43291	2e-75
Ljwgs_038447.1	1.1.17.19	E2.7.1.- [EC:2.7.1.-] [COG:COG0515 COG1493]	ath:At1g10940	T19D16.14; serine/threonine protein kinase, putative [EC:2.7.1.37] [KO:K00870]	8e-75	YCL024w	COG0515	2e-33	SAPK7_ORYSA	Abscisicacidsignalingpathway;ATP-binding;Kinase;Nucleotide-binding;Phosphorylation;Serine/threonine-proteinkinase;Transferase,Serine/threonine-protein kinase SAPK7 (EC 2.7.1.37) (Osmotic stress/abscisic acid-activated protein kinase 7).	1e-75	GO_ID:13153	TAIR|gene:2197378 SPTR:P43291 symbol:AT1G10940 [GO:0016301 "kinase activity" evidence=ISS] InterPro:IPR000719 InterPro:IPR002290 InterPro:IPR008271 Pfam:PF00069 Prosite:PS00108 Prosite:PS00107 ProDom:PD000001 PROSITE:PS50011 SMART:SM00220 HSSP:P31751 EMBL:U95973 EMBL:M91548 EMBL:AY093130 EMBL:BT008850 EMBL:AY084221 PIR:S36944 IntAct:P43291 SPTR:P43291	2e-75
Ljwgs_038447.1	3.3.10.117	BMPR1 bone morphogenetic protein receptor, type I [EC:2.7.1.37]	ath:At1g10940	T19D16.14; serine/threonine protein kinase, putative [EC:2.7.1.37] [KO:K00870]	8e-75	YCL024w	COG0515	2e-33	SAPK7_ORYSA	Abscisicacidsignalingpathway;ATP-binding;Kinase;Nucleotide-binding;Phosphorylation;Serine/threonine-proteinkinase;Transferase,Serine/threonine-protein kinase SAPK7 (EC 2.7.1.37) (Osmotic stress/abscisic acid-activated protein kinase 7).	1e-75	GO_ID:13153	TAIR|gene:2197378 SPTR:P43291 symbol:AT1G10940 [GO:0016301 "kinase activity" evidence=ISS] InterPro:IPR000719 InterPro:IPR002290 InterPro:IPR008271 Pfam:PF00069 Prosite:PS00108 Prosite:PS00107 ProDom:PD000001 PROSITE:PS50011 SMART:SM00220 HSSP:P31751 EMBL:U95973 EMBL:M91548 EMBL:AY093130 EMBL:BT008850 EMBL:AY084221 PIR:S36944 IntAct:P43291 SPTR:P43291	2e-75
Ljwgs_038447.1	1.11.16.8	E2.7.1.- [EC:2.7.1.-] [COG:COG0515 COG1493]	ath:At1g10940	T19D16.14; serine/threonine protein kinase, putative [EC:2.7.1.37] [KO:K00870]	8e-75	YCL024w	COG0515	2e-33	SAPK7_ORYSA	Abscisicacidsignalingpathway;ATP-binding;Kinase;Nucleotide-binding;Phosphorylation;Serine/threonine-proteinkinase;Transferase,Serine/threonine-protein kinase SAPK7 (EC 2.7.1.37) (Osmotic stress/abscisic acid-activated protein kinase 7).	1e-75	GO_ID:13153	TAIR|gene:2197378 SPTR:P43291 symbol:AT1G10940 [GO:0016301 "kinase activity" evidence=ISS] InterPro:IPR000719 InterPro:IPR002290 InterPro:IPR008271 Pfam:PF00069 Prosite:PS00108 Prosite:PS00107 ProDom:PD000001 PROSITE:PS50011 SMART:SM00220 HSSP:P31751 EMBL:U95973 EMBL:M91548 EMBL:AY093130 EMBL:BT008850 EMBL:AY084221 PIR:S36944 IntAct:P43291 SPTR:P43291	2e-75
Ljwgs_038447.1	4.2.4	Cell cycle [CLASS:04110] [PATH:hsa04110] [COG:COG0515]	ath:At1g10940	T19D16.14; serine/threonine protein kinase, putative [EC:2.7.1.37] [KO:K00870]	8e-75	YCL024w	COG0515	2e-33	SAPK7_ORYSA	Abscisicacidsignalingpathway;ATP-binding;Kinase;Nucleotide-binding;Phosphorylation;Serine/threonine-proteinkinase;Transferase,Serine/threonine-protein kinase SAPK7 (EC 2.7.1.37) (Osmotic stress/abscisic acid-activated protein kinase 7).	1e-75	GO_ID:13153	TAIR|gene:2197378 SPTR:P43291 symbol:AT1G10940 [GO:0016301 "kinase activity" evidence=ISS] InterPro:IPR000719 InterPro:IPR002290 InterPro:IPR008271 Pfam:PF00069 Prosite:PS00108 Prosite:PS00107 ProDom:PD000001 PROSITE:PS50011 SMART:SM00220 HSSP:P31751 EMBL:U95973 EMBL:M91548 EMBL:AY093130 EMBL:BT008850 EMBL:AY084221 PIR:S36944 IntAct:P43291 SPTR:P43291	2e-75
Ljwgs_038447.1	3.2.2.1	Protein kinase [EC:2.7.1.37]	ath:At1g10940	T19D16.14; serine/threonine protein kinase, putative [EC:2.7.1.37] [KO:K00870]	8e-75	YCL024w	COG0515	2e-33	SAPK7_ORYSA	Abscisicacidsignalingpathway;ATP-binding;Kinase;Nucleotide-binding;Phosphorylation;Serine/threonine-proteinkinase;Transferase,Serine/threonine-protein kinase SAPK7 (EC 2.7.1.37) (Osmotic stress/abscisic acid-activated protein kinase 7).	1e-75	GO_ID:13153	TAIR|gene:2197378 SPTR:P43291 symbol:AT1G10940 [GO:0016301 "kinase activity" evidence=ISS] InterPro:IPR000719 InterPro:IPR002290 InterPro:IPR008271 Pfam:PF00069 Prosite:PS00108 Prosite:PS00107 ProDom:PD000001 PROSITE:PS50011 SMART:SM00220 HSSP:P31751 EMBL:U95973 EMBL:M91548 EMBL:AY093130 EMBL:BT008850 EMBL:AY084221 PIR:S36944 IntAct:P43291 SPTR:P43291	2e-75
Ljwgs_104489.2	99.1.3.2.1518	AKT2_ARATH							AKT2_ARATH	ANKrepeat;Glycoprotein;Iontransport;Ionicchannel;Membrane;Phosphorylation;Potassium;Potassiumchannel;Potassiumtransport;Repeat;Transmembrane;Transport;Voltage-gatedchannel,Potassium channel AKT2/3.	2e-47	GO_ID:44210	TAIR|gene:2132064 SPTR:Q38898 symbol:AT4G22200.1 [GO:0005242 "inward rectifier potassium channel activity" evidence=IDA] [GO:0009737 "response to abscisic acid stimulus" evidence=IEP] [GO:0030551 "cyclic nucleotide binding" evidence=ISS] InterPro:IPR005821 InterPro:IPR000595 InterPro:IPR002110 InterPro:IPR003938 InterPro:IPR005820 InterPro:IPR001622 Pfam:PF00023 Pfam:PF00520 Pfam:PF00027 PRINTS:P…	9e-48
Ljwgs_104489.2	99.1.4.5709	GO_ID:44210							AKT2_ARATH	ANKrepeat;Glycoprotein;Iontransport;Ionicchannel;Membrane;Phosphorylation;Potassium;Potassiumchannel;Potassiumtransport;Repeat;Transmembrane;Transport;Voltage-gatedchannel,Potassium channel AKT2/3.	2e-47	GO_ID:44210	TAIR|gene:2132064 SPTR:Q38898 symbol:AT4G22200.1 [GO:0005242 "inward rectifier potassium channel activity" evidence=IDA] [GO:0009737 "response to abscisic acid stimulus" evidence=IEP] [GO:0030551 "cyclic nucleotide binding" evidence=ISS] InterPro:IPR005821 InterPro:IPR000595 InterPro:IPR002110 InterPro:IPR003938 InterPro:IPR005820 InterPro:IPR001622 Pfam:PF00023 Pfam:PF00520 Pfam:PF00027 PRINTS:P…	9e-48
gi4336433	4.5.2.5.1	PPP3C, CNA protein phosphatase 3, catalytic subunit [EC:3.1.3.16]	ath:At5g59220	MNC17.13; protein phosphatase 2C (PP2C), putative [EC:3.1.3.16] [KO:K01090]	4e-59	YDL006w	COG0631	3e-25	PP2C4_ARATH	Hydrolase;Magnesium;Manganese;Metal-binding;Multigenefamily;Proteinphosphatase,Protein phosphatase 2C (EC 3.1.3.16) (PP2C).	4e-56	GO_ID:19140	TAIR|gene:2168448 SPTR:Q9FIF5 symbol:AT5G59220.1 [GO:0015071 "protein phosphatase type 2C activity" evidence=ISS] [GO:0009737 "response to abscisic acid stimulus" evidence=IEP] Pfam:PF00481 InterPro:IPR001932 HSSP:P35813 SMART:SM00331 SMART:SM00332 EMBL:AB016890 EMBL:AY054163 EMBL:AY074555 SPTR:Q9FIF5	9e-60
gi4336433	3.2.2.4.2	PPM1A, PP2CA (PPM1B, PP2CB) protein phosphatase 1A/B (formerly 2C) [GO:0015071]	ath:At5g59220	MNC17.13; protein phosphatase 2C (PP2C), putative [EC:3.1.3.16] [KO:K01090]	4e-59	YDL006w	COG0631	3e-25	PP2C4_ARATH	Hydrolase;Magnesium;Manganese;Metal-binding;Multigenefamily;Proteinphosphatase,Protein phosphatase 2C (EC 3.1.3.16) (PP2C).	4e-56	GO_ID:19140	TAIR|gene:2168448 SPTR:Q9FIF5 symbol:AT5G59220.1 [GO:0015071 "protein phosphatase type 2C activity" evidence=ISS] [GO:0009737 "response to abscisic acid stimulus" evidence=IEP] Pfam:PF00481 InterPro:IPR001932 HSSP:P35813 SMART:SM00331 SMART:SM00332 EMBL:AB016890 EMBL:AY054163 EMBL:AY074555 SPTR:Q9FIF5	9e-60
gi4336433	3.2.3.47	PPP2C protein phosphatase 2 (formerly 2A), catalytic subunit [EC:3.1.3.16] [GO:0000158]	ath:At5g59220	MNC17.13; protein phosphatase 2C (PP2C), putative [EC:3.1.3.16] [KO:K01090]	4e-59	YDL006w	COG0631	3e-25	PP2C4_ARATH	Hydrolase;Magnesium;Manganese;Metal-binding;Multigenefamily;Proteinphosphatase,Protein phosphatase 2C (EC 3.1.3.16) (PP2C).	4e-56	GO_ID:19140	TAIR|gene:2168448 SPTR:Q9FIF5 symbol:AT5G59220.1 [GO:0015071 "protein phosphatase type 2C activity" evidence=ISS] [GO:0009737 "response to abscisic acid stimulus" evidence=IEP] Pfam:PF00481 InterPro:IPR001932 HSSP:P35813 SMART:SM00331 SMART:SM00332 EMBL:AB016890 EMBL:AY054163 EMBL:AY074555 SPTR:Q9FIF5	9e-60
gi4336433	3.2.3.90	PPP3C, CNA protein phosphatase 3, catalytic subunit [EC:3.1.3.16]	ath:At5g59220	MNC17.13; protein phosphatase 2C (PP2C), putative [EC:3.1.3.16] [KO:K01090]	4e-59	YDL006w	COG0631	3e-25	PP2C4_ARATH	Hydrolase;Magnesium;Manganese;Metal-binding;Multigenefamily;Proteinphosphatase,Protein phosphatase 2C (EC 3.1.3.16) (PP2C).	4e-56	GO_ID:19140	TAIR|gene:2168448 SPTR:Q9FIF5 symbol:AT5G59220.1 [GO:0015071 "protein phosphatase type 2C activity" evidence=ISS] [GO:0009737 "response to abscisic acid stimulus" evidence=IEP] Pfam:PF00481 InterPro:IPR001932 HSSP:P35813 SMART:SM00331 SMART:SM00332 EMBL:AB016890 EMBL:AY054163 EMBL:AY074555 SPTR:Q9FIF5	9e-60
gi4336433	3.2.11.14	PPP1C protein phosphatase 1, catalytic subunit [EC:3.1.3.16] [GO:0017018]	ath:At5g59220	MNC17.13; protein phosphatase 2C (PP2C), putative [EC:3.1.3.16] [KO:K01090]	4e-59	YDL006w	COG0631	3e-25	PP2C4_ARATH	Hydrolase;Magnesium;Manganese;Metal-binding;Multigenefamily;Proteinphosphatase,Protein phosphatase 2C (EC 3.1.3.16) (PP2C).	4e-56	GO_ID:19140	TAIR|gene:2168448 SPTR:Q9FIF5 symbol:AT5G59220.1 [GO:0015071 "protein phosphatase type 2C activity" evidence=ISS] [GO:0009737 "response to abscisic acid stimulus" evidence=IEP] Pfam:PF00481 InterPro:IPR001932 HSSP:P35813 SMART:SM00331 SMART:SM00332 EMBL:AB016890 EMBL:AY054163 EMBL:AY074555 SPTR:Q9FIF5	9e-60
gi4336433	4.2.2.20.5	SPOIIE stage II sporulation protein E [EC:3.1.3.16] [COG:COG2208]	ath:At5g59220	MNC17.13; protein phosphatase 2C (PP2C), putative [EC:3.1.3.16] [KO:K01090]	4e-59	YDL006w	COG0631	3e-25	PP2C4_ARATH	Hydrolase;Magnesium;Manganese;Metal-binding;Multigenefamily;Proteinphosphatase,Protein phosphatase 2C (EC 3.1.3.16) (PP2C).	4e-56	GO_ID:19140	TAIR|gene:2168448 SPTR:Q9FIF5 symbol:AT5G59220.1 [GO:0015071 "protein phosphatase type 2C activity" evidence=ISS] [GO:0009737 "response to abscisic acid stimulus" evidence=IEP] Pfam:PF00481 InterPro:IPR001932 HSSP:P35813 SMART:SM00331 SMART:SM00332 EMBL:AB016890 EMBL:AY054163 EMBL:AY074555 SPTR:Q9FIF5	9e-60
gi4336433	3.2.6.44.3	PPP2C protein phosphatase 2 (formerly 2A), catalytic subunit [EC:3.1.3.16] [GO:0000158]	ath:At5g59220	MNC17.13; protein phosphatase 2C (PP2C), putative [EC:3.1.3.16] [KO:K01090]	4e-59	YDL006w	COG0631	3e-25	PP2C4_ARATH	Hydrolase;Magnesium;Manganese;Metal-binding;Multigenefamily;Proteinphosphatase,Protein phosphatase 2C (EC 3.1.3.16) (PP2C).	4e-56	GO_ID:19140	TAIR|gene:2168448 SPTR:Q9FIF5 symbol:AT5G59220.1 [GO:0015071 "protein phosphatase type 2C activity" evidence=ISS] [GO:0009737 "response to abscisic acid stimulus" evidence=IEP] Pfam:PF00481 InterPro:IPR001932 HSSP:P35813 SMART:SM00331 SMART:SM00332 EMBL:AB016890 EMBL:AY054163 EMBL:AY074555 SPTR:Q9FIF5	9e-60
gi4336433	3.2.13.28.1	PPP3C, CNA protein phosphatase 3, catalytic subunit [EC:3.1.3.16]	ath:At5g59220	MNC17.13; protein phosphatase 2C (PP2C), putative [EC:3.1.3.16] [KO:K01090]	4e-59	YDL006w	COG0631	3e-25	PP2C4_ARATH	Hydrolase;Magnesium;Manganese;Metal-binding;Multigenefamily;Proteinphosphatase,Protein phosphatase 2C (EC 3.1.3.16) (PP2C).	4e-56	GO_ID:19140	TAIR|gene:2168448 SPTR:Q9FIF5 symbol:AT5G59220.1 [GO:0015071 "protein phosphatase type 2C activity" evidence=ISS] [GO:0009737 "response to abscisic acid stimulus" evidence=IEP] Pfam:PF00481 InterPro:IPR001932 HSSP:P35813 SMART:SM00331 SMART:SM00332 EMBL:AB016890 EMBL:AY054163 EMBL:AY074555 SPTR:Q9FIF5	9e-60
gi4336433	4.3.1.28	PPP1C protein phosphatase 1, catalytic subunit [EC:3.1.3.16] [GO:0017018]	ath:At5g59220	MNC17.13; protein phosphatase 2C (PP2C), putative [EC:3.1.3.16] [KO:K01090]	4e-59	YDL006w	COG0631	3e-25	PP2C4_ARATH	Hydrolase;Magnesium;Manganese;Metal-binding;Multigenefamily;Proteinphosphatase,Protein phosphatase 2C (EC 3.1.3.16) (PP2C).	4e-56	GO_ID:19140	TAIR|gene:2168448 SPTR:Q9FIF5 symbol:AT5G59220.1 [GO:0015071 "protein phosphatase type 2C activity" evidence=ISS] [GO:0009737 "response to abscisic acid stimulus" evidence=IEP] Pfam:PF00481 InterPro:IPR001932 HSSP:P35813 SMART:SM00331 SMART:SM00332 EMBL:AB016890 EMBL:AY054163 EMBL:AY074555 SPTR:Q9FIF5	9e-60
gi4336433	4.3.3.12.1	PPP2C protein phosphatase 2 (formerly 2A), catalytic subunit [EC:3.1.3.16] [GO:0000158]	ath:At5g59220	MNC17.13; protein phosphatase 2C (PP2C), putative [EC:3.1.3.16] [KO:K01090]	4e-59	YDL006w	COG0631	3e-25	PP2C4_ARATH	Hydrolase;Magnesium;Manganese;Metal-binding;Multigenefamily;Proteinphosphatase,Protein phosphatase 2C (EC 3.1.3.16) (PP2C).	4e-56	GO_ID:19140	TAIR|gene:2168448 SPTR:Q9FIF5 symbol:AT5G59220.1 [GO:0015071 "protein phosphatase type 2C activity" evidence=ISS] [GO:0009737 "response to abscisic acid stimulus" evidence=IEP] Pfam:PF00481 InterPro:IPR001932 HSSP:P35813 SMART:SM00331 SMART:SM00332 EMBL:AB016890 EMBL:AY054163 EMBL:AY074555 SPTR:Q9FIF5	9e-60
gi4336433	4.2.5.36.1	PPP3C, CNA protein phosphatase 3, catalytic subunit [EC:3.1.3.16]	ath:At5g59220	MNC17.13; protein phosphatase 2C (PP2C), putative [EC:3.1.3.16] [KO:K01090]	4e-59	YDL006w	COG0631	3e-25	PP2C4_ARATH	Hydrolase;Magnesium;Manganese;Metal-binding;Multigenefamily;Proteinphosphatase,Protein phosphatase 2C (EC 3.1.3.16) (PP2C).	4e-56	GO_ID:19140	TAIR|gene:2168448 SPTR:Q9FIF5 symbol:AT5G59220.1 [GO:0015071 "protein phosphatase type 2C activity" evidence=ISS] [GO:0009737 "response to abscisic acid stimulus" evidence=IEP] Pfam:PF00481 InterPro:IPR001932 HSSP:P35813 SMART:SM00331 SMART:SM00332 EMBL:AB016890 EMBL:AY054163 EMBL:AY074555 SPTR:Q9FIF5	9e-60
gi4336433	4.1.3.45	PPP1C protein phosphatase 1, catalytic subunit [EC:3.1.3.16] [GO:0017018]	ath:At5g59220	MNC17.13; protein phosphatase 2C (PP2C), putative [EC:3.1.3.16] [KO:K01090]	4e-59	YDL006w	COG0631	3e-25	PP2C4_ARATH	Hydrolase;Magnesium;Manganese;Metal-binding;Multigenefamily;Proteinphosphatase,Protein phosphatase 2C (EC 3.1.3.16) (PP2C).	4e-56	GO_ID:19140	TAIR|gene:2168448 SPTR:Q9FIF5 symbol:AT5G59220.1 [GO:0015071 "protein phosphatase type 2C activity" evidence=ISS] [GO:0009737 "response to abscisic acid stimulus" evidence=IEP] Pfam:PF00481 InterPro:IPR001932 HSSP:P35813 SMART:SM00331 SMART:SM00332 EMBL:AB016890 EMBL:AY054163 EMBL:AY074555 SPTR:Q9FIF5	9e-60
gi4336433	3.2.9.102	PPP3C, CNA protein phosphatase 3, catalytic subunit [EC:3.1.3.16]	ath:At5g59220	MNC17.13; protein phosphatase 2C (PP2C), putative [EC:3.1.3.16] [KO:K01090]	4e-59	YDL006w	COG0631	3e-25	PP2C4_ARATH	Hydrolase;Magnesium;Manganese;Metal-binding;Multigenefamily;Proteinphosphatase,Protein phosphatase 2C (EC 3.1.3.16) (PP2C).	4e-56	GO_ID:19140	TAIR|gene:2168448 SPTR:Q9FIF5 symbol:AT5G59220.1 [GO:0015071 "protein phosphatase type 2C activity" evidence=ISS] [GO:0009737 "response to abscisic acid stimulus" evidence=IEP] Pfam:PF00481 InterPro:IPR001932 HSSP:P35813 SMART:SM00331 SMART:SM00332 EMBL:AB016890 EMBL:AY054163 EMBL:AY074555 SPTR:Q9FIF5	9e-60
gi4336433	3.2.14.10.1	PPP3C, CNA protein phosphatase 3, catalytic subunit [EC:3.1.3.16]	ath:At5g59220	MNC17.13; protein phosphatase 2C (PP2C), putative [EC:3.1.3.16] [KO:K01090]	4e-59	YDL006w	COG0631	3e-25	PP2C4_ARATH	Hydrolase;Magnesium;Manganese;Metal-binding;Multigenefamily;Proteinphosphatase,Protein phosphatase 2C (EC 3.1.3.16) (PP2C).	4e-56	GO_ID:19140	TAIR|gene:2168448 SPTR:Q9FIF5 symbol:AT5G59220.1 [GO:0015071 "protein phosphatase type 2C activity" evidence=ISS] [GO:0009737 "response to abscisic acid stimulus" evidence=IEP] Pfam:PF00481 InterPro:IPR001932 HSSP:P35813 SMART:SM00331 SMART:SM00332 EMBL:AB016890 EMBL:AY054163 EMBL:AY074555 SPTR:Q9FIF5	9e-60
Ljwgs_010070.2	4.5.2.5.1	PPP3C, CNA protein phosphatase 3, catalytic subunit [EC:3.1.3.16]	ath:At5g59220	MNC17.13; protein phosphatase 2C (PP2C), putative [EC:3.1.3.16] [KO:K01090]	6e-59	YDL006w	COG0631	2e-25	PP2C4_ARATH	Hydrolase;Magnesium;Manganese;Metal-binding;Multigenefamily;Proteinphosphatase,Protein phosphatase 2C (EC 3.1.3.16) (PP2C).	3e-56	GO_ID:19140	TAIR|gene:2168448 SPTR:Q9FIF5 symbol:AT5G59220.1 [GO:0015071 "protein phosphatase type 2C activity" evidence=ISS] [GO:0009737 "response to abscisic acid stimulus" evidence=IEP] Pfam:PF00481 InterPro:IPR001932 HSSP:P35813 SMART:SM00331 SMART:SM00332 EMBL:AB016890 EMBL:AY054163 EMBL:AY074555 SPTR:Q9FIF5	1e-59
Ljwgs_010070.2	3.2.2.4.2	PPM1A, PP2CA (PPM1B, PP2CB) protein phosphatase 1A/B (formerly 2C) [GO:0015071]	ath:At5g59220	MNC17.13; protein phosphatase 2C (PP2C), putative [EC:3.1.3.16] [KO:K01090]	6e-59	YDL006w	COG0631	2e-25	PP2C4_ARATH	Hydrolase;Magnesium;Manganese;Metal-binding;Multigenefamily;Proteinphosphatase,Protein phosphatase 2C (EC 3.1.3.16) (PP2C).	3e-56	GO_ID:19140	TAIR|gene:2168448 SPTR:Q9FIF5 symbol:AT5G59220.1 [GO:0015071 "protein phosphatase type 2C activity" evidence=ISS] [GO:0009737 "response to abscisic acid stimulus" evidence=IEP] Pfam:PF00481 InterPro:IPR001932 HSSP:P35813 SMART:SM00331 SMART:SM00332 EMBL:AB016890 EMBL:AY054163 EMBL:AY074555 SPTR:Q9FIF5	1e-59
Ljwgs_010070.2	3.2.3.47	PPP2C protein phosphatase 2 (formerly 2A), catalytic subunit [EC:3.1.3.16] [GO:0000158]	ath:At5g59220	MNC17.13; protein phosphatase 2C (PP2C), putative [EC:3.1.3.16] [KO:K01090]	6e-59	YDL006w	COG0631	2e-25	PP2C4_ARATH	Hydrolase;Magnesium;Manganese;Metal-binding;Multigenefamily;Proteinphosphatase,Protein phosphatase 2C (EC 3.1.3.16) (PP2C).	3e-56	GO_ID:19140	TAIR|gene:2168448 SPTR:Q9FIF5 symbol:AT5G59220.1 [GO:0015071 "protein phosphatase type 2C activity" evidence=ISS] [GO:0009737 "response to abscisic acid stimulus" evidence=IEP] Pfam:PF00481 InterPro:IPR001932 HSSP:P35813 SMART:SM00331 SMART:SM00332 EMBL:AB016890 EMBL:AY054163 EMBL:AY074555 SPTR:Q9FIF5	1e-59
Ljwgs_010070.2	3.2.3.90	PPP3C, CNA protein phosphatase 3, catalytic subunit [EC:3.1.3.16]	ath:At5g59220	MNC17.13; protein phosphatase 2C (PP2C), putative [EC:3.1.3.16] [KO:K01090]	6e-59	YDL006w	COG0631	2e-25	PP2C4_ARATH	Hydrolase;Magnesium;Manganese;Metal-binding;Multigenefamily;Proteinphosphatase,Protein phosphatase 2C (EC 3.1.3.16) (PP2C).	3e-56	GO_ID:19140	TAIR|gene:2168448 SPTR:Q9FIF5 symbol:AT5G59220.1 [GO:0015071 "protein phosphatase type 2C activity" evidence=ISS] [GO:0009737 "response to abscisic acid stimulus" evidence=IEP] Pfam:PF00481 InterPro:IPR001932 HSSP:P35813 SMART:SM00331 SMART:SM00332 EMBL:AB016890 EMBL:AY054163 EMBL:AY074555 SPTR:Q9FIF5	1e-59
Ljwgs_010070.2	3.2.11.14	PPP1C protein phosphatase 1, catalytic subunit [EC:3.1.3.16] [GO:0017018]	ath:At5g59220	MNC17.13; protein phosphatase 2C (PP2C), putative [EC:3.1.3.16] [KO:K01090]	6e-59	YDL006w	COG0631	2e-25	PP2C4_ARATH	Hydrolase;Magnesium;Manganese;Metal-binding;Multigenefamily;Proteinphosphatase,Protein phosphatase 2C (EC 3.1.3.16) (PP2C).	3e-56	GO_ID:19140	TAIR|gene:2168448 SPTR:Q9FIF5 symbol:AT5G59220.1 [GO:0015071 "protein phosphatase type 2C activity" evidence=ISS] [GO:0009737 "response to abscisic acid stimulus" evidence=IEP] Pfam:PF00481 InterPro:IPR001932 HSSP:P35813 SMART:SM00331 SMART:SM00332 EMBL:AB016890 EMBL:AY054163 EMBL:AY074555 SPTR:Q9FIF5	1e-59
Ljwgs_010070.2	4.2.2.20.5	SPOIIE stage II sporulation protein E [EC:3.1.3.16] [COG:COG2208]	ath:At5g59220	MNC17.13; protein phosphatase 2C (PP2C), putative [EC:3.1.3.16] [KO:K01090]	6e-59	YDL006w	COG0631	2e-25	PP2C4_ARATH	Hydrolase;Magnesium;Manganese;Metal-binding;Multigenefamily;Proteinphosphatase,Protein phosphatase 2C (EC 3.1.3.16) (PP2C).	3e-56	GO_ID:19140	TAIR|gene:2168448 SPTR:Q9FIF5 symbol:AT5G59220.1 [GO:0015071 "protein phosphatase type 2C activity" evidence=ISS] [GO:0009737 "response to abscisic acid stimulus" evidence=IEP] Pfam:PF00481 InterPro:IPR001932 HSSP:P35813 SMART:SM00331 SMART:SM00332 EMBL:AB016890 EMBL:AY054163 EMBL:AY074555 SPTR:Q9FIF5	1e-59
Ljwgs_010070.2	3.2.6.44.3	PPP2C protein phosphatase 2 (formerly 2A), catalytic subunit [EC:3.1.3.16] [GO:0000158]	ath:At5g59220	MNC17.13; protein phosphatase 2C (PP2C), putative [EC:3.1.3.16] [KO:K01090]	6e-59	YDL006w	COG0631	2e-25	PP2C4_ARATH	Hydrolase;Magnesium;Manganese;Metal-binding;Multigenefamily;Proteinphosphatase,Protein phosphatase 2C (EC 3.1.3.16) (PP2C).	3e-56	GO_ID:19140	TAIR|gene:2168448 SPTR:Q9FIF5 symbol:AT5G59220.1 [GO:0015071 "protein phosphatase type 2C activity" evidence=ISS] [GO:0009737 "response to abscisic acid stimulus" evidence=IEP] Pfam:PF00481 InterPro:IPR001932 HSSP:P35813 SMART:SM00331 SMART:SM00332 EMBL:AB016890 EMBL:AY054163 EMBL:AY074555 SPTR:Q9FIF5	1e-59
Ljwgs_010070.2	3.2.13.28.1	PPP3C, CNA protein phosphatase 3, catalytic subunit [EC:3.1.3.16]	ath:At5g59220	MNC17.13; protein phosphatase 2C (PP2C), putative [EC:3.1.3.16] [KO:K01090]	6e-59	YDL006w	COG0631	2e-25	PP2C4_ARATH	Hydrolase;Magnesium;Manganese;Metal-binding;Multigenefamily;Proteinphosphatase,Protein phosphatase 2C (EC 3.1.3.16) (PP2C).	3e-56	GO_ID:19140	TAIR|gene:2168448 SPTR:Q9FIF5 symbol:AT5G59220.1 [GO:0015071 "protein phosphatase type 2C activity" evidence=ISS] [GO:0009737 "response to abscisic acid stimulus" evidence=IEP] Pfam:PF00481 InterPro:IPR001932 HSSP:P35813 SMART:SM00331 SMART:SM00332 EMBL:AB016890 EMBL:AY054163 EMBL:AY074555 SPTR:Q9FIF5	1e-59
Ljwgs_010070.2	4.3.1.28	PPP1C protein phosphatase 1, catalytic subunit [EC:3.1.3.16] [GO:0017018]	ath:At5g59220	MNC17.13; protein phosphatase 2C (PP2C), putative [EC:3.1.3.16] [KO:K01090]	6e-59	YDL006w	COG0631	2e-25	PP2C4_ARATH	Hydrolase;Magnesium;Manganese;Metal-binding;Multigenefamily;Proteinphosphatase,Protein phosphatase 2C (EC 3.1.3.16) (PP2C).	3e-56	GO_ID:19140	TAIR|gene:2168448 SPTR:Q9FIF5 symbol:AT5G59220.1 [GO:0015071 "protein phosphatase type 2C activity" evidence=ISS] [GO:0009737 "response to abscisic acid stimulus" evidence=IEP] Pfam:PF00481 InterPro:IPR001932 HSSP:P35813 SMART:SM00331 SMART:SM00332 EMBL:AB016890 EMBL:AY054163 EMBL:AY074555 SPTR:Q9FIF5	1e-59
Ljwgs_010070.2	4.3.3.12.1	PPP2C protein phosphatase 2 (formerly 2A), catalytic subunit [EC:3.1.3.16] [GO:0000158]	ath:At5g59220	MNC17.13; protein phosphatase 2C (PP2C), putative [EC:3.1.3.16] [KO:K01090]	6e-59	YDL006w	COG0631	2e-25	PP2C4_ARATH	Hydrolase;Magnesium;Manganese;Metal-binding;Multigenefamily;Proteinphosphatase,Protein phosphatase 2C (EC 3.1.3.16) (PP2C).	3e-56	GO_ID:19140	TAIR|gene:2168448 SPTR:Q9FIF5 symbol:AT5G59220.1 [GO:0015071 "protein phosphatase type 2C activity" evidence=ISS] [GO:0009737 "response to abscisic acid stimulus" evidence=IEP] Pfam:PF00481 InterPro:IPR001932 HSSP:P35813 SMART:SM00331 SMART:SM00332 EMBL:AB016890 EMBL:AY054163 EMBL:AY074555 SPTR:Q9FIF5	1e-59
Ljwgs_010070.2	4.2.5.36.1	PPP3C, CNA protein phosphatase 3, catalytic subunit [EC:3.1.3.16]	ath:At5g59220	MNC17.13; protein phosphatase 2C (PP2C), putative [EC:3.1.3.16] [KO:K01090]	6e-59	YDL006w	COG0631	2e-25	PP2C4_ARATH	Hydrolase;Magnesium;Manganese;Metal-binding;Multigenefamily;Proteinphosphatase,Protein phosphatase 2C (EC 3.1.3.16) (PP2C).	3e-56	GO_ID:19140	TAIR|gene:2168448 SPTR:Q9FIF5 symbol:AT5G59220.1 [GO:0015071 "protein phosphatase type 2C activity" evidence=ISS] [GO:0009737 "response to abscisic acid stimulus" evidence=IEP] Pfam:PF00481 InterPro:IPR001932 HSSP:P35813 SMART:SM00331 SMART:SM00332 EMBL:AB016890 EMBL:AY054163 EMBL:AY074555 SPTR:Q9FIF5	1e-59
Ljwgs_010070.2	4.1.3.45	PPP1C protein phosphatase 1, catalytic subunit [EC:3.1.3.16] [GO:0017018]	ath:At5g59220	MNC17.13; protein phosphatase 2C (PP2C), putative [EC:3.1.3.16] [KO:K01090]	6e-59	YDL006w	COG0631	2e-25	PP2C4_ARATH	Hydrolase;Magnesium;Manganese;Metal-binding;Multigenefamily;Proteinphosphatase,Protein phosphatase 2C (EC 3.1.3.16) (PP2C).	3e-56	GO_ID:19140	TAIR|gene:2168448 SPTR:Q9FIF5 symbol:AT5G59220.1 [GO:0015071 "protein phosphatase type 2C activity" evidence=ISS] [GO:0009737 "response to abscisic acid stimulus" evidence=IEP] Pfam:PF00481 InterPro:IPR001932 HSSP:P35813 SMART:SM00331 SMART:SM00332 EMBL:AB016890 EMBL:AY054163 EMBL:AY074555 SPTR:Q9FIF5	1e-59
Ljwgs_010070.2	3.2.9.102	PPP3C, CNA protein phosphatase 3, catalytic subunit [EC:3.1.3.16]	ath:At5g59220	MNC17.13; protein phosphatase 2C (PP2C), putative [EC:3.1.3.16] [KO:K01090]	6e-59	YDL006w	COG0631	2e-25	PP2C4_ARATH	Hydrolase;Magnesium;Manganese;Metal-binding;Multigenefamily;Proteinphosphatase,Protein phosphatase 2C (EC 3.1.3.16) (PP2C).	3e-56	GO_ID:19140	TAIR|gene:2168448 SPTR:Q9FIF5 symbol:AT5G59220.1 [GO:0015071 "protein phosphatase type 2C activity" evidence=ISS] [GO:0009737 "response to abscisic acid stimulus" evidence=IEP] Pfam:PF00481 InterPro:IPR001932 HSSP:P35813 SMART:SM00331 SMART:SM00332 EMBL:AB016890 EMBL:AY054163 EMBL:AY074555 SPTR:Q9FIF5	1e-59
Ljwgs_010070.2	3.2.14.10.1	PPP3C, CNA protein phosphatase 3, catalytic subunit [EC:3.1.3.16]	ath:At5g59220	MNC17.13; protein phosphatase 2C (PP2C), putative [EC:3.1.3.16] [KO:K01090]	6e-59	YDL006w	COG0631	2e-25	PP2C4_ARATH	Hydrolase;Magnesium;Manganese;Metal-binding;Multigenefamily;Proteinphosphatase,Protein phosphatase 2C (EC 3.1.3.16) (PP2C).	3e-56	GO_ID:19140	TAIR|gene:2168448 SPTR:Q9FIF5 symbol:AT5G59220.1 [GO:0015071 "protein phosphatase type 2C activity" evidence=ISS] [GO:0009737 "response to abscisic acid stimulus" evidence=IEP] Pfam:PF00481 InterPro:IPR001932 HSSP:P35813 SMART:SM00331 SMART:SM00332 EMBL:AB016890 EMBL:AY054163 EMBL:AY074555 SPTR:Q9FIF5	1e-59
Ljwgs_020759.1	2.3.8.2.16	PSMD10 26S proteasome non-ATPase regulatory subunit 10	dre:403085	psmd10; proteasome (prosome, macropain) 26S subunit, non-ATPase, 10 [KO:K06694]	1e-12				AKT2_ARATH	ANKrepeat;Glycoprotein;Iontransport;Ionicchannel;Membrane;Phosphorylation;Potassium;Potassiumchannel;Potassiumtransport;Repeat;Transmembrane;Transport;Voltage-gatedchannel,Potassium channel AKT2/3.	2e-123	GO_ID:44210	TAIR|gene:2132064 SPTR:Q38898 symbol:AT4G22200.1 [GO:0005242 "inward rectifier potassium channel activity" evidence=IDA] [GO:0009737 "response to abscisic acid stimulus" evidence=IEP] [GO:0030551 "cyclic nucleotide binding" evidence=ISS] InterPro:IPR005821 InterPro:IPR000595 InterPro:IPR002110 InterPro:IPR003938 InterPro:IPR005820 InterPro:IPR001622 Pfam:PF00023 Pfam:PF00520 Pfam:PF00027 PRINTS:P…	8e-124
chr3.CM0152.31	99.1.4.5824	GO_ID:18669							UDU2_ARATH	Glycoprotein;GPI-anchor;Lipoprotein;Membrane;Repeat;Signal,DUF26 domain containing protein 2 precursor.	1e-17	GO_ID:18669	TAIR|gene:2095661 SPTR:Q9LRJ9 symbol:AT3G22060.1 [GO:0005554 "molecular function unknown" evidence=ND] [GO:0009737 "response to abscisic acid stimulus" evidence=IEP] InterPro:IPR002902 Pfam:PF01657 EMBL:AB028622 EMBL:AY034900 SPTR:Q9LRJ9	2e-37
chr3.CM0152.31	99.1.3.2.121	UDU2_ARATH							UDU2_ARATH	Glycoprotein;GPI-anchor;Lipoprotein;Membrane;Repeat;Signal,DUF26 domain containing protein 2 precursor.	1e-17	GO_ID:18669	TAIR|gene:2095661 SPTR:Q9LRJ9 symbol:AT3G22060.1 [GO:0005554 "molecular function unknown" evidence=ND] [GO:0009737 "response to abscisic acid stimulus" evidence=IEP] InterPro:IPR002902 Pfam:PF01657 EMBL:AB028622 EMBL:AY034900 SPTR:Q9LRJ9	2e-37
