# Supplementary material for: Dissection of Symbiosis and Organ Development by Integrated Transcriptome Analysis of Lotus japonicus Mutant and Wild-Type Plants
Source: PLoS One. 2009 Aug 7;4(8):e6556. doi: 10.1371/journal.pone.0006556 (PMC2717213; doi:10.1371/journal.pone.0006556)
Supplement: Folder S1 — Inoculation time series (2.84 MB ZIP) [file pone.0006556.s009.zip › S1.INOCULATION TIME SERIES copy/1.1.Stage(s) total transcript analysis/1.1.4/1.1.4.auxin.txt]

chr3.TM0416.16	99.1.4.600	GO_ID:52112										GO_ID:52112	TAIR|gene:2193926 SPTR:Q9C9E1 symbol:AT1G72430.1 [GO:0005554 "molecular function unknown" evidence=ND] [GO:0009733 "response to auxin stimulus" evidence=ISS] Pfam:PF02519 InterPro:IPR003676 EMBL:AC016529 EMBL:AY088935 PIR:D96748 SPTR:Q9C9E1	5e-30
Ljwgs_047349.1	99.1.4.943	GO_ID:14395										GO_ID:14395	TAIR|gene:2128135 SPTR:O49581 symbol:AT4G31320.1 [GO:0005516 "calmodulin binding" evidence=ISS] [GO:0008372 "cellular component unknown" evidence=ND] [GO:0009733 "response to auxin stimulus" evidence=ISS] Pfam:PF02519 InterPro:IPR003676 EMBL:AL161578 EMBL:AL021633 PIR:T04499 SPTR:O49581	7e-36
chr4.CM0006.91	99.1.3.2.2320	AX15A_SOYBN							AX15A_SOYBN	Auxinsignalingpathway;Multigenefamily,Auxin-induced protein 15A.	2e-16	GO_ID:50559	TAIR|gene:2180463 SPTR:Q8GWV6 symbol:AT5G20810.1 [GO:0005516 "calmodulin binding" evidence=ISS] [GO:0008372 "cellular component unknown" evidence=ND] [GO:0009733 "response to auxin stimulus" evidence=ISS] Pfam:PF02519 InterPro:IPR003676 EMBL:AK118610 EMBL:BT003702 SPTR:Q8GWV6	2e-41
chr4.CM0006.91	99.1.4.581	GO_ID:50559							AX15A_SOYBN	Auxinsignalingpathway;Multigenefamily,Auxin-induced protein 15A.	2e-16	GO_ID:50559	TAIR|gene:2180463 SPTR:Q8GWV6 symbol:AT5G20810.1 [GO:0005516 "calmodulin binding" evidence=ISS] [GO:0008372 "cellular component unknown" evidence=ND] [GO:0009733 "response to auxin stimulus" evidence=ISS] Pfam:PF02519 InterPro:IPR003676 EMBL:AK118610 EMBL:BT003702 SPTR:Q8GWV6	2e-41
Ljwgs_144463.1	99.1.4.3966	GO_ID:39299										GO_ID:39299	TAIR|gene:2156846 SPTR:Q9FKY4 symbol:AT5G65980.1 [GO:0009672 "auxin:hydrogen symporter activity" evidence=ISS] [GO:0009926 "auxin polar transport" evidence=ISS] Pfam:PF03547 InterPro:IPR004776 EMBL:AB011474 SPTR:Q9FKY4	9e-34
chr4.CM0244.51	99.1.4.645	GO_ID:14694							AECC2_ARATH	Auxinsignalingpathway;Glycoprotein;Membrane;Transmembrane;Transport,Auxin efflux carrier component 2 (AtPIN2) (Auxin efflux carrier AGR) (Polar-auxin-transport efflux component AGRAVITROPIC 1) (AtAGR1) (Ethylene insensitive root 1) (AtEIR1) (WAVY6).	0	GO_ID:14694	TAIR|gene:2175558 SPTR:Q9LU77 symbol:AT5G57090.1 [GO:0005215 "transporter activity" evidence=ISS] [GO:0009672 "auxin:hydrogen symporter activity" evidence=ISS] [GO:0009926 "auxin polar transport" evidence=ISS] Pfam:PF03547 InterPro:IPR004776 TIGRFAMs:TIGR00946 EMBL:AB023042 EMBL:AF056026 EMBL:AF087459 EMBL:AF093241 EMBL:AF086906 EMBL:AF086907 EMBL:AY078965 EMBL:BT001152 PIR:T51808 GeneFarm:3020 S…	0
chr4.CM0244.51	99.1.3.2.1437	AECC2_ARATH							AECC2_ARATH	Auxinsignalingpathway;Glycoprotein;Membrane;Transmembrane;Transport,Auxin efflux carrier component 2 (AtPIN2) (Auxin efflux carrier AGR) (Polar-auxin-transport efflux component AGRAVITROPIC 1) (AtAGR1) (Ethylene insensitive root 1) (AtEIR1) (WAVY6).	0	GO_ID:14694	TAIR|gene:2175558 SPTR:Q9LU77 symbol:AT5G57090.1 [GO:0005215 "transporter activity" evidence=ISS] [GO:0009672 "auxin:hydrogen symporter activity" evidence=ISS] [GO:0009926 "auxin polar transport" evidence=ISS] Pfam:PF03547 InterPro:IPR004776 TIGRFAMs:TIGR00946 EMBL:AB023042 EMBL:AF056026 EMBL:AF087459 EMBL:AF093241 EMBL:AF086906 EMBL:AF086907 EMBL:AY078965 EMBL:BT001152 PIR:T51808 GeneFarm:3020 S…	0
chr1.CM1413.24	99.1.4.3473	GO_ID:49002							AECC8_ARATH	Auxinsignalingpathway;Hypotheticalprotein;Membrane;Transmembrane;Transport,Putative auxin efflux carrier component 8 (AtPIN8).	9e-134	GO_ID:49002	TAIR|gene:2171391 SPTR:Q9FFD0 symbol:AT5G16530.1 [GO:0005215 "transporter activity" evidence=ISS] [GO:0009672 "auxin:hydrogen symporter activity" evidence=ISS] [GO:0009926 "auxin polar transport" evidence=ISS] Pfam:PF03547 InterPro:IPR004776 TIGRFAMs:TIGR00946 EMBL:AB005242 GeneFarm:3030 SPTR:Q9FFD0	3e-134
chr1.CM1413.24	99.1.3.2.555	AECC8_ARATH							AECC8_ARATH	Auxinsignalingpathway;Hypotheticalprotein;Membrane;Transmembrane;Transport,Putative auxin efflux carrier component 8 (AtPIN8).	9e-134	GO_ID:49002	TAIR|gene:2171391 SPTR:Q9FFD0 symbol:AT5G16530.1 [GO:0005215 "transporter activity" evidence=ISS] [GO:0009672 "auxin:hydrogen symporter activity" evidence=ISS] [GO:0009926 "auxin polar transport" evidence=ISS] Pfam:PF03547 InterPro:IPR004776 TIGRFAMs:TIGR00946 EMBL:AB005242 GeneFarm:3030 SPTR:Q9FFD0	3e-134
Ljwgs_026603.1	99.1.1.63	KO:K07222	mlo:mll7934	similar to dimethylaniline monooxygenase [KO:K07222]	3e-47	mll7934	COG2072	7e-48	FMO1_HUMAN	Acetylation;Endoplasmicreticulum;FAD;Flavoprotein;Membrane;Microsome;Monooxygenase;Multigenefamily;NADP;Oxidoreductase;Polymorphism;Transmembrane,Dimethylaniline monooxygenase [N-oxide-forming] 1 (EC 1.14.13.8) (Fetal hepatic flavin-containing monooxygenase 1) (FMO 1) (Dimethylaniline oxidase 1).	3e-15	GO_ID:50712	TAIR|gene:2119339 SPTR:Q9SVQ1 symbol:AT4G13260.1 [GO:0009851 "auxin biosynthesis" evidence=IMP] InterPro:IPR001327 InterPro:IPR003016 InterPro:IPR001100 InterPro:IPR000960 InterPro:IPR000103 PRINTS:PR00368 PRINTS:PR00411 PRINTS:PR00469 PROSITE:PS00189 Pfam:PF00743 PRINTS:PR00370 EMBL:AL049751 EMBL:AY057103 EMBL:AY133691 EMBL:AL161536 PIR:T07706 SPTR:Q9SVQ1	1e-110
Ljwgs_026603.1	99.1.3.1.105	EC 1.14.13.8	mlo:mll7934	similar to dimethylaniline monooxygenase [KO:K07222]	3e-47	mll7934	COG2072	7e-48	FMO1_HUMAN	Acetylation;Endoplasmicreticulum;FAD;Flavoprotein;Membrane;Microsome;Monooxygenase;Multigenefamily;NADP;Oxidoreductase;Polymorphism;Transmembrane,Dimethylaniline monooxygenase [N-oxide-forming] 1 (EC 1.14.13.8) (Fetal hepatic flavin-containing monooxygenase 1) (FMO 1) (Dimethylaniline oxidase 1).	3e-15	GO_ID:50712	TAIR|gene:2119339 SPTR:Q9SVQ1 symbol:AT4G13260.1 [GO:0009851 "auxin biosynthesis" evidence=IMP] InterPro:IPR001327 InterPro:IPR003016 InterPro:IPR001100 InterPro:IPR000960 InterPro:IPR000103 PRINTS:PR00368 PRINTS:PR00411 PRINTS:PR00469 PROSITE:PS00189 Pfam:PF00743 PRINTS:PR00370 EMBL:AL049751 EMBL:AY057103 EMBL:AY133691 EMBL:AL161536 PIR:T07706 SPTR:Q9SVQ1	1e-110
Ljwgs_026603.1	99.1.2.192	COG2072	mlo:mll7934	similar to dimethylaniline monooxygenase [KO:K07222]	3e-47	mll7934	COG2072	7e-48	FMO1_HUMAN	Acetylation;Endoplasmicreticulum;FAD;Flavoprotein;Membrane;Microsome;Monooxygenase;Multigenefamily;NADP;Oxidoreductase;Polymorphism;Transmembrane,Dimethylaniline monooxygenase [N-oxide-forming] 1 (EC 1.14.13.8) (Fetal hepatic flavin-containing monooxygenase 1) (FMO 1) (Dimethylaniline oxidase 1).	3e-15	GO_ID:50712	TAIR|gene:2119339 SPTR:Q9SVQ1 symbol:AT4G13260.1 [GO:0009851 "auxin biosynthesis" evidence=IMP] InterPro:IPR001327 InterPro:IPR003016 InterPro:IPR001100 InterPro:IPR000960 InterPro:IPR000103 PRINTS:PR00368 PRINTS:PR00411 PRINTS:PR00469 PROSITE:PS00189 Pfam:PF00743 PRINTS:PR00370 EMBL:AL049751 EMBL:AY057103 EMBL:AY133691 EMBL:AL161536 PIR:T07706 SPTR:Q9SVQ1	1e-110
Ljwgs_026603.1	99.1.4.140	GO_ID:50712	mlo:mll7934	similar to dimethylaniline monooxygenase [KO:K07222]	3e-47	mll7934	COG2072	7e-48	FMO1_HUMAN	Acetylation;Endoplasmicreticulum;FAD;Flavoprotein;Membrane;Microsome;Monooxygenase;Multigenefamily;NADP;Oxidoreductase;Polymorphism;Transmembrane,Dimethylaniline monooxygenase [N-oxide-forming] 1 (EC 1.14.13.8) (Fetal hepatic flavin-containing monooxygenase 1) (FMO 1) (Dimethylaniline oxidase 1).	3e-15	GO_ID:50712	TAIR|gene:2119339 SPTR:Q9SVQ1 symbol:AT4G13260.1 [GO:0009851 "auxin biosynthesis" evidence=IMP] InterPro:IPR001327 InterPro:IPR003016 InterPro:IPR001100 InterPro:IPR000960 InterPro:IPR000103 PRINTS:PR00368 PRINTS:PR00411 PRINTS:PR00469 PROSITE:PS00189 Pfam:PF00743 PRINTS:PR00370 EMBL:AL049751 EMBL:AY057103 EMBL:AY133691 EMBL:AL161536 PIR:T07706 SPTR:Q9SVQ1	1e-110
Ljwgs_069379.1	1.6.4.19	E4.4.1.16 selenocysteine lyase [EC:4.4.1.16] [COG:COG0520] [GO:0009000]				ycbX_1	COG3217	1e-09	YCBX_ECOLI	Completeproteome;Hypotheticalprotein,Hypothetical protein ycbX.	4e-09	GO_ID:26480	TAIR|gene:2017942 SPTR:Q9C5X8 symbol:SIR3 "ABA DEFICIENT 3" [GO:0010182 "sugar mediated signaling" evidence=TAS] [GO:0009688 "abscisic acid biosynthesis" evidence=IMP] [GO:0006950 "response to stress" evidence=IMP] [GO:0008265 "Mo-molybdopterin cofactor sulfurase activity" evidence=IDA] [GO:0008372 "cellular component unknown" evidence=ND] [GO:0018315 "molybdenum incorporation into molybdenum-mol…	1e-22
chr6.CM0139.51	99.1.4.7596	GO_ID:33383							TSJT1_TOBAC	,Stem-specific protein TSJT1.	3e-28	GO_ID:33383	TAIR|gene:2182136 SPTR:Q94BR2 symbol:AT5G19140.1 [GO:0005554 "molecular function unknown" evidence=ND] [GO:0009733 "response to auxin stimulus" evidence=ISS] [GO:0010044 "response to aluminum ion" evidence=ISS] EMBL:AY039946 EMBL:AY113899 SPTR:Q94BR2	4e-99
chr6.CM0139.51	99.1.3.2.1306	TSJT1_TOBAC							TSJT1_TOBAC	,Stem-specific protein TSJT1.	3e-28	GO_ID:33383	TAIR|gene:2182136 SPTR:Q94BR2 symbol:AT5G19140.1 [GO:0005554 "molecular function unknown" evidence=ND] [GO:0009733 "response to auxin stimulus" evidence=ISS] [GO:0010044 "response to aluminum ion" evidence=ISS] EMBL:AY039946 EMBL:AY113899 SPTR:Q94BR2	4e-99
Ljwgs_023889.1	99.1.4.3511	GO_ID:53583										GO_ID:53583	TAIR|gene:2011730 SPTR:Q9C9K5 symbol:AT1G76520.1 [GO:0009672 "auxin:hydrogen symporter activity" evidence=ISS] [GO:0009926 "auxin polar transport" evidence=ISS] Pfam:PF03547 InterPro:IPR004776 EMBL:AC015450 EMBL:AY099725 EMBL:BT000295 PIR:B96793 SPTR:Q9C9K5	5e-28
Ljwgs_119275.1	99.1.3.2.1076	ARG7_PHAAU							ARG7_PHAAU	,Indole-3-acetic acid-induced protein ARG7.	1e-14	GO_ID:50559	TAIR|gene:2180463 SPTR:Q8GWV6 symbol:AT5G20810.1 [GO:0005516 "calmodulin binding" evidence=ISS] [GO:0008372 "cellular component unknown" evidence=ND] [GO:0009733 "response to auxin stimulus" evidence=ISS] Pfam:PF02519 InterPro:IPR003676 EMBL:AK118610 EMBL:BT003702 SPTR:Q8GWV6	3e-58
Ljwgs_119275.1	99.1.4.581	GO_ID:50559							ARG7_PHAAU	,Indole-3-acetic acid-induced protein ARG7.	1e-14	GO_ID:50559	TAIR|gene:2180463 SPTR:Q8GWV6 symbol:AT5G20810.1 [GO:0005516 "calmodulin binding" evidence=ISS] [GO:0008372 "cellular component unknown" evidence=ND] [GO:0009733 "response to auxin stimulus" evidence=ISS] Pfam:PF02519 InterPro:IPR003676 EMBL:AK118610 EMBL:BT003702 SPTR:Q8GWV6	3e-58
Ljwgs_035218.2	99.1.3.2.1113	A10A5_SOYBN							A10A5_SOYBN	Auxinsignalingpathway;Multigenefamily,Auxin-induced protein 10A5.	9e-35	GO_ID:11116	TAIR|gene:3440196 SPTR:Q9T0J2 symbol:AT4G38840.1 [GO:0005554 "molecular function unknown" evidence=ND] [GO:0009733 "response to auxin stimulus" evidence=ISS] [GO:0009409 "response to cold" evidence=IEP] Pfam:PF02519 InterPro:IPR003676 EMBL:AL035656 EMBL:AL161594 EMBL:AK222199 PIR:T06083 SPTR:Q9T0J2	1e-24
Ljwgs_035218.2	99.1.4.5188	GO_ID:11116							A10A5_SOYBN	Auxinsignalingpathway;Multigenefamily,Auxin-induced protein 10A5.	9e-35	GO_ID:11116	TAIR|gene:3440196 SPTR:Q9T0J2 symbol:AT4G38840.1 [GO:0005554 "molecular function unknown" evidence=ND] [GO:0009733 "response to auxin stimulus" evidence=ISS] [GO:0009409 "response to cold" evidence=IEP] Pfam:PF02519 InterPro:IPR003676 EMBL:AL035656 EMBL:AL161594 EMBL:AK222199 PIR:T06083 SPTR:Q9T0J2	1e-24
TM0856.21	99.1.4.1866	GO_ID:38929							AX15A_SOYBN	Auxinsignalingpathway;Multigenefamily,Auxin-induced protein 15A.	3e-16	GO_ID:38929	TAIR|gene:3436487 SPTR:Q9SIG9 symbol:AT2G21220.1 [GO:0005516 "calmodulin binding" evidence=ISS] [GO:0009733 "response to auxin stimulus" evidence=ISS] Pfam:PF02519 InterPro:IPR003676 EMBL:AC006264 EMBL:AC007142 EMBL:AK118340 EMBL:BT005544 PIR:F84598 SPTR:Q9SIG9	3e-32
TM0856.21	99.1.3.2.2320	AX15A_SOYBN							AX15A_SOYBN	Auxinsignalingpathway;Multigenefamily,Auxin-induced protein 15A.	3e-16	GO_ID:38929	TAIR|gene:3436487 SPTR:Q9SIG9 symbol:AT2G21220.1 [GO:0005516 "calmodulin binding" evidence=ISS] [GO:0009733 "response to auxin stimulus" evidence=ISS] Pfam:PF02519 InterPro:IPR003676 EMBL:AC006264 EMBL:AC007142 EMBL:AK118340 EMBL:BT005544 PIR:F84598 SPTR:Q9SIG9	3e-32
Ljwgs_138683.1	99.1.4.25	GO_ID:49532							AX15A_SOYBN	Auxinsignalingpathway;Multigenefamily,Auxin-induced protein 15A.	5e-12	GO_ID:49532	TAIR|gene:2061036 SPTR:Q9ZQ28 symbol:AT2G24400.1 [GO:0005516 "calmodulin binding" evidence=ISS] [GO:0008372 "cellular component unknown" evidence=ND] [GO:0009733 "response to auxin stimulus" evidence=ISS] Pfam:PF02519 InterPro:IPR003676 EMBL:AC006403 EMBL:BT010815 EMBL:BT011291 PIR:B84636 SPTR:Q9ZQ28	5e-27
Ljwgs_138683.1	99.1.3.2.2320	AX15A_SOYBN							AX15A_SOYBN	Auxinsignalingpathway;Multigenefamily,Auxin-induced protein 15A.	5e-12	GO_ID:49532	TAIR|gene:2061036 SPTR:Q9ZQ28 symbol:AT2G24400.1 [GO:0005516 "calmodulin binding" evidence=ISS] [GO:0008372 "cellular component unknown" evidence=ND] [GO:0009733 "response to auxin stimulus" evidence=ISS] Pfam:PF02519 InterPro:IPR003676 EMBL:AC006403 EMBL:BT010815 EMBL:BT011291 PIR:B84636 SPTR:Q9ZQ28	5e-27
chr2.CM0250.19	99.1.3.1.25	EC 6.3.2.-							GH33_ARATH	Ligase,Indole-3-acetic acid-amido synthetase GH3.3 (EC 6.3.2.-) (Auxin- responsive GH3-like protein 3) (AtGH3-3).	0	GO_ID:54206	TAIR|gene:2058587 SPTR:O22190 symbol:GH3.3 [GO:0009733 "response to auxin stimulus" evidence=ISS] [GO:0010252 "auxin homeostasis" evidence=TAS] Pfam:PF03321 InterPro:IPR004993 EMBL:AC002391 EMBL:AY090371 EMBL:BT000823 PIR:T00515 SPTR:O22190	0
chr2.CM0250.19	99.1.4.1134	GO_ID:54206							GH33_ARATH	Ligase,Indole-3-acetic acid-amido synthetase GH3.3 (EC 6.3.2.-) (Auxin- responsive GH3-like protein 3) (AtGH3-3).	0	GO_ID:54206	TAIR|gene:2058587 SPTR:O22190 symbol:GH3.3 [GO:0009733 "response to auxin stimulus" evidence=ISS] [GO:0010252 "auxin homeostasis" evidence=TAS] Pfam:PF03321 InterPro:IPR004993 EMBL:AC002391 EMBL:AY090371 EMBL:BT000823 PIR:T00515 SPTR:O22190	0
Ljwgs_012793.1	99.1.4.7390	GO_ID:42099							AX15A_SOYBN	Auxinsignalingpathway;Multigenefamily,Auxin-induced protein 15A.	1e-17	GO_ID:42099	TAIR|gene:2005708 SPTR:Q9LR00 symbol:AT1G75580.1 [GO:0008372 "cellular component unknown" evidence=ND] [GO:0005516 "calmodulin binding" evidence=ISS] [GO:0009733 "response to auxin stimulus" evidence=ISS] Pfam:PF02519 InterPro:IPR003676 EMBL:AC006434 PIR:A96786 SPTR:Q9LR00	2e-38
Ljwgs_012793.1	99.1.3.2.2320	AX15A_SOYBN							AX15A_SOYBN	Auxinsignalingpathway;Multigenefamily,Auxin-induced protein 15A.	1e-17	GO_ID:42099	TAIR|gene:2005708 SPTR:Q9LR00 symbol:AT1G75580.1 [GO:0008372 "cellular component unknown" evidence=ND] [GO:0005516 "calmodulin binding" evidence=ISS] [GO:0009733 "response to auxin stimulus" evidence=ISS] Pfam:PF02519 InterPro:IPR003676 EMBL:AC006434 PIR:A96786 SPTR:Q9LR00	2e-38
Ljwgs_061608.2	99.1.4.3511	GO_ID:53583										GO_ID:53583	TAIR|gene:2011730 SPTR:Q9C9K5 symbol:AT1G76520.1 [GO:0009672 "auxin:hydrogen symporter activity" evidence=ISS] [GO:0009926 "auxin polar transport" evidence=ISS] Pfam:PF03547 InterPro:IPR004776 EMBL:AC015450 EMBL:AY099725 EMBL:BT000295 PIR:B96793 SPTR:Q9C9K5	1e-10
