# Supplementary material for: Dissection of Symbiosis and Organ Development by Integrated Transcriptome Analysis of Lotus japonicus Mutant and Wild-Type Plants
Source: PLoS One. 2009 Aug 7;4(8):e6556. doi: 10.1371/journal.pone.0006556 (PMC2717213; doi:10.1371/journal.pone.0006556)
Supplement: Folder S1 — Inoculation time series (2.84 MB ZIP) [file pone.0006556.s009.zip › S1.INOCULATION TIME SERIES copy/1.1.Stage(s) total transcript analysis/1.1.4/1.1.4.defense.txt]

Ljwgs_078534.1	99.1.3.2.1009	DR206_PEA							DR206_PEA	Pathogenesis-relatedprotein;Plantdefense,Disease resistance response protein 206.	5e-68	GO_ID:2597	TAIR|gene:2024592 SPTR:Q9SH66 symbol:AT1G64160.1 [GO:0005554 "molecular function unknown" evidence=ND] [GO:0006952 "defense response" evidence=ISS] [GO:0009807 "lignan biosynthesis" evidence=ISS] InterPro:IPR004265 Pfam:PF03018 EMBL:AC007764 EMBL:BT010486 EMBL:AK175255 EMBL:AK176738 PIR:A96666 SPTR:Q9SH66	9e-44
Ljwgs_078534.1	99.1.4.5006	GO_ID:2597							DR206_PEA	Pathogenesis-relatedprotein;Plantdefense,Disease resistance response protein 206.	5e-68	GO_ID:2597	TAIR|gene:2024592 SPTR:Q9SH66 symbol:AT1G64160.1 [GO:0005554 "molecular function unknown" evidence=ND] [GO:0006952 "defense response" evidence=ISS] [GO:0009807 "lignan biosynthesis" evidence=ISS] InterPro:IPR004265 Pfam:PF03018 EMBL:AC007764 EMBL:BT010486 EMBL:AK175255 EMBL:AK176738 PIR:A96666 SPTR:Q9SH66	9e-44
Ljwgs_026378.1	99.1.3.2.3835	ERF2_ARATH							ERF2_ARATH	Activator;DNA-binding;Ethylenesignalingpathway;Nuclearprotein;Plantdefense;Transcription;Transcriptionregulation,Ethylene-responsive transcription factor 2 (Ethylene-responsive element-binding factor 2) (EREBP-2) (AtERF2).	4e-16	GO_ID:30485	TAIR|gene:2171513 SPTR:O80338 symbol:ATERF2 "ETHYLENE RESPONSE FACTOR 2" [GO:0003677 "DNA binding" evidence=TAS] [GO:0003700 "transcription factor activity" evidence=ISS;IDA;TAS] [GO:0006355 "regulation of transcription, DNA-dependent" evidence=IDA] [GO:0016563 "transcriptional activator activity" evidence=IMP;IDA] [GO:0045941 "positive regulation of transcription" evidence=IDA] [GO:0005634 "nucl…	1e-16
Ljwgs_026378.1	99.1.4.3526	GO_ID:30485							ERF2_ARATH	Activator;DNA-binding;Ethylenesignalingpathway;Nuclearprotein;Plantdefense;Transcription;Transcriptionregulation,Ethylene-responsive transcription factor 2 (Ethylene-responsive element-binding factor 2) (EREBP-2) (AtERF2).	4e-16	GO_ID:30485	TAIR|gene:2171513 SPTR:O80338 symbol:ATERF2 "ETHYLENE RESPONSE FACTOR 2" [GO:0003677 "DNA binding" evidence=TAS] [GO:0003700 "transcription factor activity" evidence=ISS;IDA;TAS] [GO:0006355 "regulation of transcription, DNA-dependent" evidence=IDA] [GO:0016563 "transcriptional activator activity" evidence=IMP;IDA] [GO:0045941 "positive regulation of transcription" evidence=IDA] [GO:0005634 "nucl…	1e-16
chr3.CM0116.35	99.1.4.2434	GO_ID:54823							DR206_PEA	Pathogenesis-relatedprotein;Plantdefense,Disease resistance response protein 206.	8e-13	GO_ID:54823	TAIR|gene:2035660 SPTR:Q9C891 symbol:AT1G55210.1 [GO:0005554 "molecular function unknown" evidence=ND] [GO:0006952 "defense response" evidence=ISS] [GO:0009807 "lignan biosynthesis" evidence=ISS] InterPro:IPR004265 Pfam:PF03018 EMBL:AC027034 EMBL:BT015679 PIR:H96593 SPTR:Q9C891	6e-55
chr3.CM0116.35	99.1.3.2.1009	DR206_PEA							DR206_PEA	Pathogenesis-relatedprotein;Plantdefense,Disease resistance response protein 206.	8e-13	GO_ID:54823	TAIR|gene:2035660 SPTR:Q9C891 symbol:AT1G55210.1 [GO:0005554 "molecular function unknown" evidence=ND] [GO:0006952 "defense response" evidence=ISS] [GO:0009807 "lignan biosynthesis" evidence=ISS] InterPro:IPR004265 Pfam:PF03018 EMBL:AC027034 EMBL:BT015679 PIR:H96593 SPTR:Q9C891	6e-55
Ljwgs_106704.1	4.2.5	Apoptosis [CLASS:04210] [PATH:hsa04210] [GO:0006915]							TMVRN_NICGU	Alternativesplicing;ATP-binding;Hypersensitiveresponse;Leucine-richrepeat;Nucleotide-binding;Plantdefense;Repeat,TMV resistance protein N.	8e-29	GO_ID:9195	TAIR|gene:2122198 SPTR:O65506 symbol:AT4G36140.1 [GO:0006952 "defense response" evidence=ISS] Pfam:PF00560 InterPro:IPR003593 InterPro:IPR001611 InterPro:IPR000157 InterPro:IPR002182 InterPro:IPR000767 Pfam:PF01582 GO:GO:0006915 SMART:SM00382 GO:GO:0016020 InterPro:IPR011991 SMART:SM00255 PROSITE:PS50104 PRINTS:PR00364 Pfam:PF00931 InterPro:IPR011713 Pfam:PF07725 EMBL:AL161588 EMBL:AL022141 PIR:T…	4e-29
chr3.CM0116.34	99.1.4.2434	GO_ID:54823							DR206_PEA	Pathogenesis-relatedprotein;Plantdefense,Disease resistance response protein 206.	1e-13	GO_ID:54823	TAIR|gene:2035660 SPTR:Q9C891 symbol:AT1G55210.1 [GO:0005554 "molecular function unknown" evidence=ND] [GO:0006952 "defense response" evidence=ISS] [GO:0009807 "lignan biosynthesis" evidence=ISS] InterPro:IPR004265 Pfam:PF03018 EMBL:AC027034 EMBL:BT015679 PIR:H96593 SPTR:Q9C891	1e-53
chr3.CM0116.34	99.1.3.2.1009	DR206_PEA							DR206_PEA	Pathogenesis-relatedprotein;Plantdefense,Disease resistance response protein 206.	1e-13	GO_ID:54823	TAIR|gene:2035660 SPTR:Q9C891 symbol:AT1G55210.1 [GO:0005554 "molecular function unknown" evidence=ND] [GO:0006952 "defense response" evidence=ISS] [GO:0009807 "lignan biosynthesis" evidence=ISS] InterPro:IPR004265 Pfam:PF03018 EMBL:AC027034 EMBL:BT015679 PIR:H96593 SPTR:Q9C891	1e-53
Ljwgs_079566.1	3.3.10.117	BMPR1 bone morphogenetic protein receptor, type I [EC:2.7.1.37]	ath:At5g02290	T1E22.50; protein kinase, putative [EC:2.7.1.37] [KO:K00870]	4e-26				PBS1_ARATH	ATP-binding;Directproteinsequencing;Kinase;Nucleotide-binding;Phosphorylation;Plantdefense;Serine/threonine-proteinkinase;Transferase,Serine/threonine-protein kinase PBS1 (EC 2.7.1.37) (AvrPphB susceptible protein 1).	7e-27	GO_ID:16915	TAIR|gene:2132167 SPTR:Q8L7V7 symbol:AT4G02010.1 [GO:0016301 "kinase activity" evidence=ISS] InterPro:IPR000719 InterPro:IPR008271 Pfam:PF00069 Prosite:PS00108 Prosite:PS00107 ProDom:PD000001 PROSITE:PS50011 EMBL:AY125515 EMBL:BT009694 SPTR:Q8L7V7	9e-37
Ljwgs_079566.1	3.2.2.1	Protein kinase [EC:2.7.1.37]	ath:At5g02290	T1E22.50; protein kinase, putative [EC:2.7.1.37] [KO:K00870]	4e-26				PBS1_ARATH	ATP-binding;Directproteinsequencing;Kinase;Nucleotide-binding;Phosphorylation;Plantdefense;Serine/threonine-proteinkinase;Transferase,Serine/threonine-protein kinase PBS1 (EC 2.7.1.37) (AvrPphB susceptible protein 1).	7e-27	GO_ID:16915	TAIR|gene:2132167 SPTR:Q8L7V7 symbol:AT4G02010.1 [GO:0016301 "kinase activity" evidence=ISS] InterPro:IPR000719 InterPro:IPR008271 Pfam:PF00069 Prosite:PS00108 Prosite:PS00107 ProDom:PD000001 PROSITE:PS50011 EMBL:AY125515 EMBL:BT009694 SPTR:Q8L7V7	9e-37
Ljwgs_025651.1.1	99.1.4.7357	GO_ID:40271										GO_ID:40271	TAIR|gene:3700036 SPTR:Q9M2N9 symbol:AT3G58090.1 [GO:0006952 "defense response" evidence=ISS] InterPro:IPR004265 Pfam:PF03018 EMBL:AL132977 PIR:T46031 SPTR:Q9M2N9	5e-17
Ljwgs_077452.1	99.1.3.2.17	TMVRN_NICGU							TMVRN_NICGU	Alternativesplicing;ATP-binding;Hypersensitiveresponse;Leucine-richrepeat;Nucleotide-binding;Plantdefense;Repeat,TMV resistance protein N.	6e-32	GO_ID:37624	TAIR|gene:2032732 SPTR:Q9SSN3 symbol:AT1G72930.1 [GO:0006952 "defense response" evidence=ISS] InterPro:IPR000157 Pfam:PF01582 GO:GO:0016020 SMART:SM00255 PROSITE:PS50104 EMBL:AC008017 EMBL:AY044312 EMBL:AY065114 EMBL:AY081663 EMBL:AY086809 PIR:E96754 SPTR:Q9SSN3	5e-30
Ljwgs_077452.1	99.1.4.4556	GO_ID:37624							TMVRN_NICGU	Alternativesplicing;ATP-binding;Hypersensitiveresponse;Leucine-richrepeat;Nucleotide-binding;Plantdefense;Repeat,TMV resistance protein N.	6e-32	GO_ID:37624	TAIR|gene:2032732 SPTR:Q9SSN3 symbol:AT1G72930.1 [GO:0006952 "defense response" evidence=ISS] InterPro:IPR000157 Pfam:PF01582 GO:GO:0016020 SMART:SM00255 PROSITE:PS50104 EMBL:AC008017 EMBL:AY044312 EMBL:AY065114 EMBL:AY081663 EMBL:AY086809 PIR:E96754 SPTR:Q9SSN3	5e-30
chr5.CM0569.33	99.1.4.4559	GO_ID:31565							RPM1_ARATH	ATP-binding;Hypersensitiveresponse;Leucine-richrepeat;Membrane;Nucleotide-binding;Plantdefense;Repeat,Disease resistance protein RPM1 (Resistance to Pseudomonas syringae protein 3).	2e-35	GO_ID:31565	TAIR|gene:2077571 SPTR:Q39214 symbol:AT3G07040.1 [GO:0006952 "defense response" evidence=ISS;TAS] Pfam:PF00560 InterPro:IPR001611 InterPro:IPR002182 InterPro:IPR000767 PRINTS:PR00364 Pfam:PF00931 EMBL:AC016827 EMBL:X87851 PIR:A57072 SPTR:Q39214	6e-36
chr5.CM0569.33	99.1.3.2.399	RPM1_ARATH							RPM1_ARATH	ATP-binding;Hypersensitiveresponse;Leucine-richrepeat;Membrane;Nucleotide-binding;Plantdefense;Repeat,Disease resistance protein RPM1 (Resistance to Pseudomonas syringae protein 3).	2e-35	GO_ID:31565	TAIR|gene:2077571 SPTR:Q39214 symbol:AT3G07040.1 [GO:0006952 "defense response" evidence=ISS;TAS] Pfam:PF00560 InterPro:IPR001611 InterPro:IPR002182 InterPro:IPR000767 PRINTS:PR00364 Pfam:PF00931 EMBL:AC016827 EMBL:X87851 PIR:A57072 SPTR:Q39214	6e-36
chr2.TM0621.10	4.2.5	Apoptosis [CLASS:04210] [PATH:hsa04210] [GO:0006915]							TMVRN_NICGU	Alternativesplicing;ATP-binding;Hypersensitiveresponse;Leucine-richrepeat;Nucleotide-binding;Plantdefense;Repeat,TMV resistance protein N.	9e-38	GO_ID:33237	TAIR|gene:2118105 SPTR:Q9SZ66 symbol:AT4G12010.1 [GO:0006952 "defense response" evidence=ISS] Pfam:PF00560 InterPro:IPR001611 InterPro:IPR000157 InterPro:IPR002182 InterPro:IPR000767 Pfam:PF01582 GO:GO:0006915 PRINTS:PR00019 GO:GO:0016020 SMART:SM00255 PROSITE:PS50104 PRINTS:PR00364 Pfam:PF00931 InterPro:IPR011713 Pfam:PF07725 EMBL:AL161533 EMBL:AL049638 PIR:T06608 SPTR:Q9SZ66	2e-31
chr3.TM0576.21	99.1.4.3671	GO_ID:21861	ath:At1g55020	F14C21.54; lipoxygenase (LOX1) [EC:1.13.11.12] [KO:K00454]	2e-85				LOX2_PEA	Dioxygenase;Fattyacidbiosynthesis;Iron;Lipidsynthesis;Metal-binding;Multigenefamily;Oxidoreductase;Oxylipinbiosynthesis,Seed lipoxygenase-2 (EC 1.13.11.12).	1e-120	GO_ID:21861	TAIR|gene:2011029 SPTR:Q06327 symbol:AT1G55020 [GO:0006952 "defense response" evidence=TAS] [GO:0009611 "response to wounding" evidence=TAS] [GO:0009695 "jasmonic acid biosynthesis" evidence=TAS] [GO:0009737 "response to abscisic acid stimulus" evidence=IEP] [GO:0009753 "response to jasmonic acid stimulus" evidence=IEP] [GO:0009816 "defense response to pathogenic bacteria, incompatible interactio…	3e-86
chr3.TM0576.21	99.1.3.1.129	EC 1.13.11.12	ath:At1g55020	F14C21.54; lipoxygenase (LOX1) [EC:1.13.11.12] [KO:K00454]	2e-85				LOX2_PEA	Dioxygenase;Fattyacidbiosynthesis;Iron;Lipidsynthesis;Metal-binding;Multigenefamily;Oxidoreductase;Oxylipinbiosynthesis,Seed lipoxygenase-2 (EC 1.13.11.12).	1e-120	GO_ID:21861	TAIR|gene:2011029 SPTR:Q06327 symbol:AT1G55020 [GO:0006952 "defense response" evidence=TAS] [GO:0009611 "response to wounding" evidence=TAS] [GO:0009695 "jasmonic acid biosynthesis" evidence=TAS] [GO:0009737 "response to abscisic acid stimulus" evidence=IEP] [GO:0009753 "response to jasmonic acid stimulus" evidence=IEP] [GO:0009816 "defense response to pathogenic bacteria, incompatible interactio…	3e-86
chr3.TM0576.21	99.1.1.35	KO:K00454	ath:At1g55020	F14C21.54; lipoxygenase (LOX1) [EC:1.13.11.12] [KO:K00454]	2e-85				LOX2_PEA	Dioxygenase;Fattyacidbiosynthesis;Iron;Lipidsynthesis;Metal-binding;Multigenefamily;Oxidoreductase;Oxylipinbiosynthesis,Seed lipoxygenase-2 (EC 1.13.11.12).	1e-120	GO_ID:21861	TAIR|gene:2011029 SPTR:Q06327 symbol:AT1G55020 [GO:0006952 "defense response" evidence=TAS] [GO:0009611 "response to wounding" evidence=TAS] [GO:0009695 "jasmonic acid biosynthesis" evidence=TAS] [GO:0009737 "response to abscisic acid stimulus" evidence=IEP] [GO:0009753 "response to jasmonic acid stimulus" evidence=IEP] [GO:0009816 "defense response to pathogenic bacteria, incompatible interactio…	3e-86
Ljwgs_042308.1	99.1.3.1.119	EC 3.1.1.-							EST_HEVBR	Allergen;Directproteinsequencing;Glycoprotein;Hydrolase;Plantdefense;Signal,Esterase precursor (EC 3.1.1.-) (Early nodule-specific protein homolog) (Latex allergen Hev b 13).	3e-32	GO_ID:8926	TAIR|gene:2145692 SPTR:Q9LY84 symbol:AT5G14450.1 [GO:0016789 "carboxylic ester hydrolase activity" evidence=ISS] INTERPRO:IPR001087 Pfam:PF00657 EMBL:AL163817 EMBL:AK118393 EMBL:BT005338 PIR:T48618 SPTR:Q9LY84	3e-38
Ljwgs_042308.1	99.1.4.4832	GO_ID:8926							EST_HEVBR	Allergen;Directproteinsequencing;Glycoprotein;Hydrolase;Plantdefense;Signal,Esterase precursor (EC 3.1.1.-) (Early nodule-specific protein homolog) (Latex allergen Hev b 13).	3e-32	GO_ID:8926	TAIR|gene:2145692 SPTR:Q9LY84 symbol:AT5G14450.1 [GO:0016789 "carboxylic ester hydrolase activity" evidence=ISS] INTERPRO:IPR001087 Pfam:PF00657 EMBL:AL163817 EMBL:AK118393 EMBL:BT005338 PIR:T48618 SPTR:Q9LY84	3e-38
Ljwgs_023731.1	99.1.3.2.1885	DR100_ARATH	ath:At4g28490	F20O9.180; leucine-rich repeat transmembrane protein kinase, putative [EC:2.7.1.37] [KO:K00870]	5e-18				DR100_ARATH	DNAdamage;DNArepair;Leucine-richrepeat;Repeat;Signal,DNA-damage-repair/toleration protein DRT100 precursor.	6e-57	GO_ID:6778	TAIR|gene:2091870 SPTR:Q9LT39 symbol:AT3G20820.1 [GO:0005515 "protein binding" evidence=ISS;NAS] [GO:0007165 "signal transduction" evidence=IC] [GO:0006952 "defense response" evidence=ISS] Pfam:PF00560 InterPro:IPR001611 InterPro:IPR007090 PRINTS:PR00019 EMBL:AB025629 EMBL:AY063922 EMBL:AY117334 SPTR:Q9LT39	4e-72
Ljwgs_023731.1	99.1.4.1493	GO_ID:6778	ath:At4g28490	F20O9.180; leucine-rich repeat transmembrane protein kinase, putative [EC:2.7.1.37] [KO:K00870]	5e-18				DR100_ARATH	DNAdamage;DNArepair;Leucine-richrepeat;Repeat;Signal,DNA-damage-repair/toleration protein DRT100 precursor.	6e-57	GO_ID:6778	TAIR|gene:2091870 SPTR:Q9LT39 symbol:AT3G20820.1 [GO:0005515 "protein binding" evidence=ISS;NAS] [GO:0007165 "signal transduction" evidence=IC] [GO:0006952 "defense response" evidence=ISS] Pfam:PF00560 InterPro:IPR001611 InterPro:IPR007090 PRINTS:PR00019 EMBL:AB025629 EMBL:AY063922 EMBL:AY117334 SPTR:Q9LT39	4e-72
Ljwgs_023731.1	99.1.1.97	KO:K00870	ath:At4g28490	F20O9.180; leucine-rich repeat transmembrane protein kinase, putative [EC:2.7.1.37] [KO:K00870]	5e-18				DR100_ARATH	DNAdamage;DNArepair;Leucine-richrepeat;Repeat;Signal,DNA-damage-repair/toleration protein DRT100 precursor.	6e-57	GO_ID:6778	TAIR|gene:2091870 SPTR:Q9LT39 symbol:AT3G20820.1 [GO:0005515 "protein binding" evidence=ISS;NAS] [GO:0007165 "signal transduction" evidence=IC] [GO:0006952 "defense response" evidence=ISS] Pfam:PF00560 InterPro:IPR001611 InterPro:IPR007090 PRINTS:PR00019 EMBL:AB025629 EMBL:AY063922 EMBL:AY117334 SPTR:Q9LT39	4e-72
chr3.TM0576.22	99.1.4.3671	GO_ID:21861	ath:At1g55020	F14C21.54; lipoxygenase (LOX1) [EC:1.13.11.12] [KO:K00454]	3e-116				LOX2_SOYBN	Dioxygenase;Fattyacidbiosynthesis;Iron;Lipidsynthesis;Metal-binding;Multigenefamily;Oxidoreductase;Oxylipinbiosynthesis,Seed lipoxygenase-2 (EC 1.13.11.12) (L-2).	2e-179	GO_ID:21861	TAIR|gene:2011029 SPTR:Q06327 symbol:AT1G55020 [GO:0006952 "defense response" evidence=TAS] [GO:0009611 "response to wounding" evidence=TAS] [GO:0009695 "jasmonic acid biosynthesis" evidence=TAS] [GO:0009737 "response to abscisic acid stimulus" evidence=IEP] [GO:0009753 "response to jasmonic acid stimulus" evidence=IEP] [GO:0009816 "defense response to pathogenic bacteria, incompatible interactio…	6e-117
chr3.TM0576.22	99.1.3.1.129	EC 1.13.11.12	ath:At1g55020	F14C21.54; lipoxygenase (LOX1) [EC:1.13.11.12] [KO:K00454]	3e-116				LOX2_SOYBN	Dioxygenase;Fattyacidbiosynthesis;Iron;Lipidsynthesis;Metal-binding;Multigenefamily;Oxidoreductase;Oxylipinbiosynthesis,Seed lipoxygenase-2 (EC 1.13.11.12) (L-2).	2e-179	GO_ID:21861	TAIR|gene:2011029 SPTR:Q06327 symbol:AT1G55020 [GO:0006952 "defense response" evidence=TAS] [GO:0009611 "response to wounding" evidence=TAS] [GO:0009695 "jasmonic acid biosynthesis" evidence=TAS] [GO:0009737 "response to abscisic acid stimulus" evidence=IEP] [GO:0009753 "response to jasmonic acid stimulus" evidence=IEP] [GO:0009816 "defense response to pathogenic bacteria, incompatible interactio…	6e-117
chr3.TM0576.22	99.1.1.35	KO:K00454	ath:At1g55020	F14C21.54; lipoxygenase (LOX1) [EC:1.13.11.12] [KO:K00454]	3e-116				LOX2_SOYBN	Dioxygenase;Fattyacidbiosynthesis;Iron;Lipidsynthesis;Metal-binding;Multigenefamily;Oxidoreductase;Oxylipinbiosynthesis,Seed lipoxygenase-2 (EC 1.13.11.12) (L-2).	2e-179	GO_ID:21861	TAIR|gene:2011029 SPTR:Q06327 symbol:AT1G55020 [GO:0006952 "defense response" evidence=TAS] [GO:0009611 "response to wounding" evidence=TAS] [GO:0009695 "jasmonic acid biosynthesis" evidence=TAS] [GO:0009737 "response to abscisic acid stimulus" evidence=IEP] [GO:0009753 "response to jasmonic acid stimulus" evidence=IEP] [GO:0009816 "defense response to pathogenic bacteria, incompatible interactio…	6e-117
Ljwgs_023976.1	99.1.4.2091	GO_ID:33547							DR206_PEA	Pathogenesis-relatedprotein;Plantdefense,Disease resistance response protein 206.	2e-09	GO_ID:33547	TAIR|gene:2009768 SPTR:Q9SS03 symbol:AT1G65870.1 [GO:0005554 "molecular function unknown" evidence=ND] [GO:0006952 "defense response" evidence=ISS] [GO:0009807 "lignan biosynthesis" evidence=ISS] InterPro:IPR004265 Pfam:PF03018 EMBL:AC009513 PIR:G96682 SPTR:Q9SS03	4e-49
Ljwgs_023976.1	99.1.3.2.1009	DR206_PEA							DR206_PEA	Pathogenesis-relatedprotein;Plantdefense,Disease resistance response protein 206.	2e-09	GO_ID:33547	TAIR|gene:2009768 SPTR:Q9SS03 symbol:AT1G65870.1 [GO:0005554 "molecular function unknown" evidence=ND] [GO:0006952 "defense response" evidence=ISS] [GO:0009807 "lignan biosynthesis" evidence=ISS] InterPro:IPR004265 Pfam:PF03018 EMBL:AC009513 PIR:G96682 SPTR:Q9SS03	4e-49
Ljwgs_053589.1	1.9.4.15	E2.7.1.- [EC:2.7.1.-] [COG:COG0515 COG1493]	ath:At5g02290	T1E22.50; protein kinase, putative [EC:2.7.1.37] [KO:K00870]	1e-34	YPL209c	COG0515	3e-13	PBS1_ARATH	ATP-binding;Directproteinsequencing;Kinase;Nucleotide-binding;Phosphorylation;Plantdefense;Serine/threonine-proteinkinase;Transferase,Serine/threonine-protein kinase PBS1 (EC 2.7.1.37) (AvrPphB susceptible protein 1).	1e-38	GO_ID:53335	TAIR|gene:2198997 SPTR:Q9M8N1 symbol:AT1G80640.1 [GO:0016301 "kinase activity" evidence=ISS] InterPro:IPR000719 ProDom:PD000001 PROSITE:PS50011 EMBL:AC018849 PIR:F96838 SPTR:Q9M8N1	5e-53
Ljwgs_053589.1	1.7.8.19	WAAY, rfaY lipopolysaccharide core biosynthesis protein RFAY [EC:2.7.-.-] [COG:COG0515]	ath:At5g02290	T1E22.50; protein kinase, putative [EC:2.7.1.37] [KO:K00870]	1e-34	YPL209c	COG0515	3e-13	PBS1_ARATH	ATP-binding;Directproteinsequencing;Kinase;Nucleotide-binding;Phosphorylation;Plantdefense;Serine/threonine-proteinkinase;Transferase,Serine/threonine-protein kinase PBS1 (EC 2.7.1.37) (AvrPphB susceptible protein 1).	1e-38	GO_ID:53335	TAIR|gene:2198997 SPTR:Q9M8N1 symbol:AT1G80640.1 [GO:0016301 "kinase activity" evidence=ISS] InterPro:IPR000719 ProDom:PD000001 PROSITE:PS50011 EMBL:AC018849 PIR:F96838 SPTR:Q9M8N1	5e-53
Ljwgs_053589.1	1.1.17.19	E2.7.1.- [EC:2.7.1.-] [COG:COG0515 COG1493]	ath:At5g02290	T1E22.50; protein kinase, putative [EC:2.7.1.37] [KO:K00870]	1e-34	YPL209c	COG0515	3e-13	PBS1_ARATH	ATP-binding;Directproteinsequencing;Kinase;Nucleotide-binding;Phosphorylation;Plantdefense;Serine/threonine-proteinkinase;Transferase,Serine/threonine-protein kinase PBS1 (EC 2.7.1.37) (AvrPphB susceptible protein 1).	1e-38	GO_ID:53335	TAIR|gene:2198997 SPTR:Q9M8N1 symbol:AT1G80640.1 [GO:0016301 "kinase activity" evidence=ISS] InterPro:IPR000719 ProDom:PD000001 PROSITE:PS50011 EMBL:AC018849 PIR:F96838 SPTR:Q9M8N1	5e-53
Ljwgs_053589.1	3.3.10.117	BMPR1 bone morphogenetic protein receptor, type I [EC:2.7.1.37]	ath:At5g02290	T1E22.50; protein kinase, putative [EC:2.7.1.37] [KO:K00870]	1e-34	YPL209c	COG0515	3e-13	PBS1_ARATH	ATP-binding;Directproteinsequencing;Kinase;Nucleotide-binding;Phosphorylation;Plantdefense;Serine/threonine-proteinkinase;Transferase,Serine/threonine-protein kinase PBS1 (EC 2.7.1.37) (AvrPphB susceptible protein 1).	1e-38	GO_ID:53335	TAIR|gene:2198997 SPTR:Q9M8N1 symbol:AT1G80640.1 [GO:0016301 "kinase activity" evidence=ISS] InterPro:IPR000719 ProDom:PD000001 PROSITE:PS50011 EMBL:AC018849 PIR:F96838 SPTR:Q9M8N1	5e-53
Ljwgs_053589.1	1.11.16.8	E2.7.1.- [EC:2.7.1.-] [COG:COG0515 COG1493]	ath:At5g02290	T1E22.50; protein kinase, putative [EC:2.7.1.37] [KO:K00870]	1e-34	YPL209c	COG0515	3e-13	PBS1_ARATH	ATP-binding;Directproteinsequencing;Kinase;Nucleotide-binding;Phosphorylation;Plantdefense;Serine/threonine-proteinkinase;Transferase,Serine/threonine-protein kinase PBS1 (EC 2.7.1.37) (AvrPphB susceptible protein 1).	1e-38	GO_ID:53335	TAIR|gene:2198997 SPTR:Q9M8N1 symbol:AT1G80640.1 [GO:0016301 "kinase activity" evidence=ISS] InterPro:IPR000719 ProDom:PD000001 PROSITE:PS50011 EMBL:AC018849 PIR:F96838 SPTR:Q9M8N1	5e-53
Ljwgs_053589.1	4.2.4	Cell cycle [CLASS:04110] [PATH:hsa04110] [COG:COG0515]	ath:At5g02290	T1E22.50; protein kinase, putative [EC:2.7.1.37] [KO:K00870]	1e-34	YPL209c	COG0515	3e-13	PBS1_ARATH	ATP-binding;Directproteinsequencing;Kinase;Nucleotide-binding;Phosphorylation;Plantdefense;Serine/threonine-proteinkinase;Transferase,Serine/threonine-protein kinase PBS1 (EC 2.7.1.37) (AvrPphB susceptible protein 1).	1e-38	GO_ID:53335	TAIR|gene:2198997 SPTR:Q9M8N1 symbol:AT1G80640.1 [GO:0016301 "kinase activity" evidence=ISS] InterPro:IPR000719 ProDom:PD000001 PROSITE:PS50011 EMBL:AC018849 PIR:F96838 SPTR:Q9M8N1	5e-53
Ljwgs_053589.1	3.2.2.1	Protein kinase [EC:2.7.1.37]	ath:At5g02290	T1E22.50; protein kinase, putative [EC:2.7.1.37] [KO:K00870]	1e-34	YPL209c	COG0515	3e-13	PBS1_ARATH	ATP-binding;Directproteinsequencing;Kinase;Nucleotide-binding;Phosphorylation;Plantdefense;Serine/threonine-proteinkinase;Transferase,Serine/threonine-protein kinase PBS1 (EC 2.7.1.37) (AvrPphB susceptible protein 1).	1e-38	GO_ID:53335	TAIR|gene:2198997 SPTR:Q9M8N1 symbol:AT1G80640.1 [GO:0016301 "kinase activity" evidence=ISS] InterPro:IPR000719 ProDom:PD000001 PROSITE:PS50011 EMBL:AC018849 PIR:F96838 SPTR:Q9M8N1	5e-53
Ljwgs_067107.1	99.1.3.2.17	TMVRN_NICGU							TMVRN_NICGU	Alternativesplicing;ATP-binding;Hypersensitiveresponse;Leucine-richrepeat;Nucleotide-binding;Plantdefense;Repeat,TMV resistance protein N.	2e-38	GO_ID:37624	TAIR|gene:2032732 SPTR:Q9SSN3 symbol:AT1G72930.1 [GO:0006952 "defense response" evidence=ISS] InterPro:IPR000157 Pfam:PF01582 GO:GO:0016020 SMART:SM00255 PROSITE:PS50104 EMBL:AC008017 EMBL:AY044312 EMBL:AY065114 EMBL:AY081663 EMBL:AY086809 PIR:E96754 SPTR:Q9SSN3	1e-29
Ljwgs_067107.1	99.1.4.4556	GO_ID:37624							TMVRN_NICGU	Alternativesplicing;ATP-binding;Hypersensitiveresponse;Leucine-richrepeat;Nucleotide-binding;Plantdefense;Repeat,TMV resistance protein N.	2e-38	GO_ID:37624	TAIR|gene:2032732 SPTR:Q9SSN3 symbol:AT1G72930.1 [GO:0006952 "defense response" evidence=ISS] InterPro:IPR000157 Pfam:PF01582 GO:GO:0016020 SMART:SM00255 PROSITE:PS50104 EMBL:AC008017 EMBL:AY044312 EMBL:AY065114 EMBL:AY081663 EMBL:AY086809 PIR:E96754 SPTR:Q9SSN3	1e-29
chr1.CM0001.60	99.1.3.1.119	EC 3.1.1.-							EST_HEVBR	Allergen;Directproteinsequencing;Glycoprotein;Hydrolase;Plantdefense;Signal,Esterase precursor (EC 3.1.1.-) (Early nodule-specific protein homolog) (Latex allergen Hev b 13).	7e-81	GO_ID:8926	TAIR|gene:2145692 SPTR:Q9LY84 symbol:AT5G14450.1 [GO:0016789 "carboxylic ester hydrolase activity" evidence=ISS] INTERPRO:IPR001087 Pfam:PF00657 EMBL:AL163817 EMBL:AK118393 EMBL:BT005338 PIR:T48618 SPTR:Q9LY84	2e-109
chr1.CM0001.60	99.1.4.4832	GO_ID:8926							EST_HEVBR	Allergen;Directproteinsequencing;Glycoprotein;Hydrolase;Plantdefense;Signal,Esterase precursor (EC 3.1.1.-) (Early nodule-specific protein homolog) (Latex allergen Hev b 13).	7e-81	GO_ID:8926	TAIR|gene:2145692 SPTR:Q9LY84 symbol:AT5G14450.1 [GO:0016789 "carboxylic ester hydrolase activity" evidence=ISS] INTERPRO:IPR001087 Pfam:PF00657 EMBL:AL163817 EMBL:AK118393 EMBL:BT005338 PIR:T48618 SPTR:Q9LY84	2e-109
Ljwgs_048005.1	1.3.9.19	E3.1.1.3 triacylglycerol lipase [EC:3.1.1.3] [COG:COG1075] [GO:0004806]										GO_ID:36806	TAIR|gene:2097854 SPTR:Q9SU72 symbol:AT3G48090.1 [GO:0004871 "signal transducer activity" evidence=TAS] [GO:0004806 "triacylglycerol lipase activity" evidence=ISS] [GO:0006629 "lipid metabolism" evidence=ISS] [GO:0006952 "defense response" evidence=ISS] InterPro:IPR002921 InterPro:IPR008262 Pfam:PF01764 PROSITE:PS00120 EMBL:AL049658 EMBL:AY046025 EMBL:AY150423 PIR:T06674 SPTR:Q9SU72	1e-50
chr2.CM0056.26.1	1.9.4.15	E2.7.1.- [EC:2.7.1.-] [COG:COG0515 COG1493]	ath:At5g02290	T1E22.50; protein kinase, putative [EC:2.7.1.37] [KO:K00870]	2e-37	YPL209c	COG0515	3e-18	PBS1_ARATH	ATP-binding;Directproteinsequencing;Kinase;Nucleotide-binding;Phosphorylation;Plantdefense;Serine/threonine-proteinkinase;Transferase,Serine/threonine-protein kinase PBS1 (EC 2.7.1.37) (AvrPphB susceptible protein 1).	7e-47	GO_ID:51629	TAIR|gene:2157041 SPTR:Q8GZ99 symbol:AT5G49760.1 [GO:0016301 "kinase activity" evidence=ISS] Pfam:PF00560 InterPro:IPR000719 InterPro:IPR008271 Pfam:PF00069 Prosite:PS00108 InterPro:IPR001611 InterPro:IPR007090 Prosite:PS00107 ProDom:PD000001 PROSITE:PS50011 PRINTS:PR00019 HSSP:P36897 EMBL:AK117123 EMBL:BT006486 SPTR:Q8GZ99	2e-47
chr2.CM0056.26.1	1.7.8.19	WAAY, rfaY lipopolysaccharide core biosynthesis protein RFAY [EC:2.7.-.-] [COG:COG0515]	ath:At5g02290	T1E22.50; protein kinase, putative [EC:2.7.1.37] [KO:K00870]	2e-37	YPL209c	COG0515	3e-18	PBS1_ARATH	ATP-binding;Directproteinsequencing;Kinase;Nucleotide-binding;Phosphorylation;Plantdefense;Serine/threonine-proteinkinase;Transferase,Serine/threonine-protein kinase PBS1 (EC 2.7.1.37) (AvrPphB susceptible protein 1).	7e-47	GO_ID:51629	TAIR|gene:2157041 SPTR:Q8GZ99 symbol:AT5G49760.1 [GO:0016301 "kinase activity" evidence=ISS] Pfam:PF00560 InterPro:IPR000719 InterPro:IPR008271 Pfam:PF00069 Prosite:PS00108 InterPro:IPR001611 InterPro:IPR007090 Prosite:PS00107 ProDom:PD000001 PROSITE:PS50011 PRINTS:PR00019 HSSP:P36897 EMBL:AK117123 EMBL:BT006486 SPTR:Q8GZ99	2e-47
chr2.CM0056.26.1	1.1.17.19	E2.7.1.- [EC:2.7.1.-] [COG:COG0515 COG1493]	ath:At5g02290	T1E22.50; protein kinase, putative [EC:2.7.1.37] [KO:K00870]	2e-37	YPL209c	COG0515	3e-18	PBS1_ARATH	ATP-binding;Directproteinsequencing;Kinase;Nucleotide-binding;Phosphorylation;Plantdefense;Serine/threonine-proteinkinase;Transferase,Serine/threonine-protein kinase PBS1 (EC 2.7.1.37) (AvrPphB susceptible protein 1).	7e-47	GO_ID:51629	TAIR|gene:2157041 SPTR:Q8GZ99 symbol:AT5G49760.1 [GO:0016301 "kinase activity" evidence=ISS] Pfam:PF00560 InterPro:IPR000719 InterPro:IPR008271 Pfam:PF00069 Prosite:PS00108 InterPro:IPR001611 InterPro:IPR007090 Prosite:PS00107 ProDom:PD000001 PROSITE:PS50011 PRINTS:PR00019 HSSP:P36897 EMBL:AK117123 EMBL:BT006486 SPTR:Q8GZ99	2e-47
chr2.CM0056.26.1	3.3.10.117	BMPR1 bone morphogenetic protein receptor, type I [EC:2.7.1.37]	ath:At5g02290	T1E22.50; protein kinase, putative [EC:2.7.1.37] [KO:K00870]	2e-37	YPL209c	COG0515	3e-18	PBS1_ARATH	ATP-binding;Directproteinsequencing;Kinase;Nucleotide-binding;Phosphorylation;Plantdefense;Serine/threonine-proteinkinase;Transferase,Serine/threonine-protein kinase PBS1 (EC 2.7.1.37) (AvrPphB susceptible protein 1).	7e-47	GO_ID:51629	TAIR|gene:2157041 SPTR:Q8GZ99 symbol:AT5G49760.1 [GO:0016301 "kinase activity" evidence=ISS] Pfam:PF00560 InterPro:IPR000719 InterPro:IPR008271 Pfam:PF00069 Prosite:PS00108 InterPro:IPR001611 InterPro:IPR007090 Prosite:PS00107 ProDom:PD000001 PROSITE:PS50011 PRINTS:PR00019 HSSP:P36897 EMBL:AK117123 EMBL:BT006486 SPTR:Q8GZ99	2e-47
chr2.CM0056.26.1	1.11.16.8	E2.7.1.- [EC:2.7.1.-] [COG:COG0515 COG1493]	ath:At5g02290	T1E22.50; protein kinase, putative [EC:2.7.1.37] [KO:K00870]	2e-37	YPL209c	COG0515	3e-18	PBS1_ARATH	ATP-binding;Directproteinsequencing;Kinase;Nucleotide-binding;Phosphorylation;Plantdefense;Serine/threonine-proteinkinase;Transferase,Serine/threonine-protein kinase PBS1 (EC 2.7.1.37) (AvrPphB susceptible protein 1).	7e-47	GO_ID:51629	TAIR|gene:2157041 SPTR:Q8GZ99 symbol:AT5G49760.1 [GO:0016301 "kinase activity" evidence=ISS] Pfam:PF00560 InterPro:IPR000719 InterPro:IPR008271 Pfam:PF00069 Prosite:PS00108 InterPro:IPR001611 InterPro:IPR007090 Prosite:PS00107 ProDom:PD000001 PROSITE:PS50011 PRINTS:PR00019 HSSP:P36897 EMBL:AK117123 EMBL:BT006486 SPTR:Q8GZ99	2e-47
chr2.CM0056.26.1	4.2.4	Cell cycle [CLASS:04110] [PATH:hsa04110] [COG:COG0515]	ath:At5g02290	T1E22.50; protein kinase, putative [EC:2.7.1.37] [KO:K00870]	2e-37	YPL209c	COG0515	3e-18	PBS1_ARATH	ATP-binding;Directproteinsequencing;Kinase;Nucleotide-binding;Phosphorylation;Plantdefense;Serine/threonine-proteinkinase;Transferase,Serine/threonine-protein kinase PBS1 (EC 2.7.1.37) (AvrPphB susceptible protein 1).	7e-47	GO_ID:51629	TAIR|gene:2157041 SPTR:Q8GZ99 symbol:AT5G49760.1 [GO:0016301 "kinase activity" evidence=ISS] Pfam:PF00560 InterPro:IPR000719 InterPro:IPR008271 Pfam:PF00069 Prosite:PS00108 InterPro:IPR001611 InterPro:IPR007090 Prosite:PS00107 ProDom:PD000001 PROSITE:PS50011 PRINTS:PR00019 HSSP:P36897 EMBL:AK117123 EMBL:BT006486 SPTR:Q8GZ99	2e-47
chr2.CM0056.26.1	3.2.2.1	Protein kinase [EC:2.7.1.37]	ath:At5g02290	T1E22.50; protein kinase, putative [EC:2.7.1.37] [KO:K00870]	2e-37	YPL209c	COG0515	3e-18	PBS1_ARATH	ATP-binding;Directproteinsequencing;Kinase;Nucleotide-binding;Phosphorylation;Plantdefense;Serine/threonine-proteinkinase;Transferase,Serine/threonine-protein kinase PBS1 (EC 2.7.1.37) (AvrPphB susceptible protein 1).	7e-47	GO_ID:51629	TAIR|gene:2157041 SPTR:Q8GZ99 symbol:AT5G49760.1 [GO:0016301 "kinase activity" evidence=ISS] Pfam:PF00560 InterPro:IPR000719 InterPro:IPR008271 Pfam:PF00069 Prosite:PS00108 InterPro:IPR001611 InterPro:IPR007090 Prosite:PS00107 ProDom:PD000001 PROSITE:PS50011 PRINTS:PR00019 HSSP:P36897 EMBL:AK117123 EMBL:BT006486 SPTR:Q8GZ99	2e-47
chr2.TM1659.20	99.1.3.2.3467	DRL32_ARATH							DRL32_ARATH	ATP-binding;Coiledcoil;Leucine-richrepeat;Nucleotide-binding;Plantdefense;Repeat,Probable disease resistance protein At5g43730.	2e-10	GO_ID:39620	TAIR|gene:2170891 SPTR:Q9FG91 symbol:AT5G43730.1 [GO:0006952 "defense response" evidence=ISS] Pfam:PF00560 InterPro:IPR001611 InterPro:IPR002182 InterPro:IPR000767 PRINTS:PR00364 Pfam:PF00931 EMBL:AB026651 SPTR:Q9FG91	7e-11
chr2.TM1659.20	99.1.4.4630	GO_ID:39620							DRL32_ARATH	ATP-binding;Coiledcoil;Leucine-richrepeat;Nucleotide-binding;Plantdefense;Repeat,Probable disease resistance protein At5g43730.	2e-10	GO_ID:39620	TAIR|gene:2170891 SPTR:Q9FG91 symbol:AT5G43730.1 [GO:0006952 "defense response" evidence=ISS] Pfam:PF00560 InterPro:IPR001611 InterPro:IPR002182 InterPro:IPR000767 PRINTS:PR00364 Pfam:PF00931 EMBL:AB026651 SPTR:Q9FG91	7e-11
TM0762.17	4.2.5	Apoptosis [CLASS:04210] [PATH:hsa04210] [GO:0006915]							WRK19_ARATH	ATP-binding;DNA-binding;Kinase;Leucine-richrepeat;Nuclearprotein;Nucleotide-binding;Plantdefense;Repeat;Serine/threonine-proteinkinase;Transcription;Transcriptionregulation;Transferase,Probable WRKY transcription factor 19 (WRKY DNA-binding protein 19).	1e-18	GO_ID:35953	TAIR|gene:2115869 SPTR:Q9SW60 symbol:AT4G08450.1 [GO:0006952 "defense response" evidence=ISS] Pfam:PF00560 InterPro:IPR003593 InterPro:IPR001611 InterPro:IPR000157 InterPro:IPR002182 InterPro:IPR000767 Pfam:PF01582 GO:GO:0006915 SMART:SM00382 GO:GO:0016020 InterPro:IPR011991 SMART:SM00255 PROSITE:PS50104 PRINTS:PR00364 Pfam:PF00931 InterPro:IPR011713 Pfam:PF07725 EMBL:AL161511 EMBL:AL110116 PIR:T…	7e-18
Ljwgs_056925.1	4.2.5	Apoptosis [CLASS:04210] [PATH:hsa04210] [GO:0006915]							WRK19_ARATH	ATP-binding;DNA-binding;Kinase;Leucine-richrepeat;Nuclearprotein;Nucleotide-binding;Plantdefense;Repeat;Serine/threonine-proteinkinase;Transcription;Transcriptionregulation;Transferase,Probable WRKY transcription factor 19 (WRKY DNA-binding protein 19).	1e-33	GO_ID:28952	TAIR|gene:2026623 SPTR:Q9CAE0 symbol:AT1G63750.1 [GO:0006952 "defense response" evidence=ISS] Pfam:PF00560 InterPro:IPR003593 InterPro:IPR001611 InterPro:IPR000157 InterPro:IPR002182 InterPro:IPR000767 Pfam:PF01582 GO:GO:0006915 SMART:SM00382 GO:GO:0016020 InterPro:IPR011991 SMART:SM00255 PROSITE:PS50104 PRINTS:PR00364 Pfam:PF00931 InterPro:IPR011713 Pfam:PF07725 EMBL:AC011622 PIR:F96662 SPTR:Q9C…	5e-43
TM0674.3	1.10.9.7	E3.1.1.-, aes esterase / lipase [EC:3.1.1.-] [COG:COG0657] [GO:0016298]							EST_HEVBR	Allergen;Directproteinsequencing;Glycoprotein;Hydrolase;Plantdefense;Signal,Esterase precursor (EC 3.1.1.-) (Early nodule-specific protein homolog) (Latex allergen Hev b 13).	5e-17	GO_ID:45738	TAIR|gene:2018757 SPTR:Q9FXJ2 symbol:AT1G28580.1 [GO:0016298 "lipase activity" evidence=ISS] [GO:0016789 "carboxylic ester hydrolase activity" evidence=ISS] INTERPRO:IPR001087 Pfam:PF00657 EMBL:AC007508 EMBL:AY045814 EMBL:AY074841 EMBL:AF361608 EMBL:AY079395 PIR:E86411 SPTR:Q9FXJ2	1e-46
TM0674.3	1.1.14.16	E3.1.1.-, aes esterase / lipase [EC:3.1.1.-] [COG:COG0657] [GO:0016298]							EST_HEVBR	Allergen;Directproteinsequencing;Glycoprotein;Hydrolase;Plantdefense;Signal,Esterase precursor (EC 3.1.1.-) (Early nodule-specific protein homolog) (Latex allergen Hev b 13).	5e-17	GO_ID:45738	TAIR|gene:2018757 SPTR:Q9FXJ2 symbol:AT1G28580.1 [GO:0016298 "lipase activity" evidence=ISS] [GO:0016789 "carboxylic ester hydrolase activity" evidence=ISS] INTERPRO:IPR001087 Pfam:PF00657 EMBL:AC007508 EMBL:AY045814 EMBL:AY074841 EMBL:AF361608 EMBL:AY079395 PIR:E86411 SPTR:Q9FXJ2	1e-46
TM0674.3	1.11.7.12	E3.1.1.-, aes esterase / lipase [EC:3.1.1.-] [COG:COG0657] [GO:0016298]							EST_HEVBR	Allergen;Directproteinsequencing;Glycoprotein;Hydrolase;Plantdefense;Signal,Esterase precursor (EC 3.1.1.-) (Early nodule-specific protein homolog) (Latex allergen Hev b 13).	5e-17	GO_ID:45738	TAIR|gene:2018757 SPTR:Q9FXJ2 symbol:AT1G28580.1 [GO:0016298 "lipase activity" evidence=ISS] [GO:0016789 "carboxylic ester hydrolase activity" evidence=ISS] INTERPRO:IPR001087 Pfam:PF00657 EMBL:AC007508 EMBL:AY045814 EMBL:AY074841 EMBL:AF361608 EMBL:AY079395 PIR:E86411 SPTR:Q9FXJ2	1e-46
Ljwgs_007579.2	1.1.8.12	E3.2.1.39 glucan endo-1,3-beta-D-glucosidase [EC:3.2.1.39]							E136_ARATH	Glycoprotein;Glycosidase;GPI-anchor;Hydrolase;Lipoprotein;Membrane;Plantdefense;Signal,Putative glucan endo-1,3-beta-glucosidase 6 precursor (EC 3.2.1.39) ((1->3)-beta-glucan endohydrolase) ((1->3)-beta-glucanase) (Beta-1,3- endoglucanase) (Beta-1,3-glucanase).	2e-20	GO_ID:48125	TAIR|gene:3436295 SPTR:Q9ZUP5 symbol:AT2G19440.1 [GO:0031225 "anchored to membrane" evidence=TAS] [GO:0004553 "hydrolase activity, hydrolyzing O-glycosyl compounds" evidence=ISS] InterPro:IPR000490 PROSITE:PS00587 Pfam:PF00332 EMBL:AC003058 EMBL:AC005917 PIR:G84576 PIR:T01292 HSSP:P12257 SPTR:Q9ZUP5	2e-26
CM0385.20	1.1.9.28	E3.2.1.14 chitinase [EC:3.2.1.14] [COG:COG3325] [GO:0004568 0008843] [CAZy:GH19]	ath:At3g12500	T2E22.18; basic endochitinase [EC:3.2.1.14] [KO:K01183]	2e-48				CHIB_ARATH	Antimicrobial;Carbohydratemetabolism;Chitindegradation;Chitin-binding;Directproteinsequencing;Fungicide;Glycosidase;Hydrolase;Hypersensitiveresponse;Plantdefense;Polysaccharidedegradation;Signal;Vacuole,Basic endochitinase B precursor (EC 3.2.1.14) (Pathogenesis-related protein 3) (PR-3) (AtChiB).	9e-49	GO_ID:194	TAIR|gene:2086151 SPTR:Q9LSP9 symbol:AT3G16920.1 [GO:0004568 "chitinase activity" evidence=ISS] InterPro:IPR000726 HSSP:P23951 Pfam:PF00182 ProDom:PD354900 EMBL:AB026636 EMBL:AY090261 EMBL:AF412071 SPTR:Q9LSP9	1e-144
Ljwgs_025034.1	1.1.8.12	E3.2.1.39 glucan endo-1,3-beta-D-glucosidase [EC:3.2.1.39]	ath:At4g14080	FCAALL.82; glycosyl hydrolase family 17 protein / anther-specific protein (A6) [EC:3.2.1.39] [KO:K01199]	7e-31				E135_ARATH	Glycoprotein;Glycosidase;GPI-anchor;Hydrolase;Lipoprotein;Membrane;Plantdefense;Signal,Putative glucan endo-1,3-beta-glucosidase 5 precursor (EC 3.2.1.39) ((1->3)-beta-glucan endohydrolase) ((1->3)-beta-glucanase) (Beta-1,3- endoglucanase) (Beta-1,3-glucanase).	4e-100	GO_ID:48125	TAIR|gene:3436295 SPTR:Q9ZUP5 symbol:AT2G19440.1 [GO:0031225 "anchored to membrane" evidence=TAS] [GO:0004553 "hydrolase activity, hydrolyzing O-glycosyl compounds" evidence=ISS] InterPro:IPR000490 PROSITE:PS00587 Pfam:PF00332 EMBL:AC003058 EMBL:AC005917 PIR:G84576 PIR:T01292 HSSP:P12257 SPTR:Q9ZUP5	9e-141
Ljwgs_024646.1	1.1.8.12	E3.2.1.39 glucan endo-1,3-beta-D-glucosidase [EC:3.2.1.39]							E134_ARATH	Glycoprotein;Glycosidase;GPI-anchor;Hydrolase;Lipoprotein;Membrane;Plantdefense;Signal,Putative glucan endo-1,3-beta-glucosidase 4 precursor (EC 3.2.1.39) ((1->3)-beta-glucan endohydrolase) ((1->3)-beta-glucanase) (Beta-1,3- endoglucanase) (Beta-1,3-glucanase).	3e-15	GO_ID:1226	TAIR|gene:2177255 SPTR:Q9FKH4 symbol:AT5G35740.1 [GO:0005554 "molecular function unknown" evidence=ND] [GO:0000004 "biological process unknown" evidence=ND] EMBL:AB011485 EMBL:AY084803 SPTR:Q9FKH4	3e-31
Ljwgs_046835.1	4.2.5	Apoptosis [CLASS:04210] [PATH:hsa04210] [GO:0006915]							TMVRN_NICGU	Alternativesplicing;ATP-binding;Hypersensitiveresponse;Leucine-richrepeat;Nucleotide-binding;Plantdefense;Repeat,TMV resistance protein N.	5e-32	GO_ID:10608	TAIR|gene:2133741 SPTR:Q9M0P9 symbol:AT4G09430.1 [GO:0006952 "defense response" evidence=ISS] Pfam:PF00560 InterPro:IPR001611 InterPro:IPR000157 InterPro:IPR002182 InterPro:IPR000767 Pfam:PF01582 GO:GO:0006915 PRINTS:PR00019 GO:GO:0016020 SMART:SM00255 PROSITE:PS50104 PRINTS:PR00364 Pfam:PF00931 InterPro:IPR011713 Pfam:PF07725 EMBL:AL161514 PIR:A85096 SPTR:Q9M0P9	2e-29
Ljwgs_060695.1	3.3.10.117	BMPR1 bone morphogenetic protein receptor, type I [EC:2.7.1.37]	ath:At5g02290	T1E22.50; protein kinase, putative [EC:2.7.1.37] [KO:K00870]	3e-13				BRI1_LYCPE	ATP-binding;Directproteinsequencing;Glycoprotein;Kinase;Leucine-richrepeat;Lipid-binding;Membrane;Nucleotide-binding;Plantdefense;Receptor;Repeat;Serine/threonine-proteinkinase;Signal;Steroid-binding;Transferase;Transmembrane,Systemin receptor SR160 precursor (EC 2.7.1.37) (Brassinosteroid LRR receptor kinase).	3e-17	GO_ID:11140	TAIR|gene:3436470 SPTR:Q9SJG2 symbol:AT2G42960.1 [GO:0008372 "cellular component unknown" evidence=ND] [GO:0016301 "kinase activity" evidence=ISS] InterPro:IPR000719 InterPro:IPR008271 Pfam:PF00069 Prosite:PS00108 Prosite:PS00107 ProDom:PD000001 PROSITE:PS50011 EMBL:AC006931 EMBL:AC006580 PIR:D84860 SPTR:Q9SJG2	2e-36
Ljwgs_060695.1	3.2.2.1	Protein kinase [EC:2.7.1.37]	ath:At5g02290	T1E22.50; protein kinase, putative [EC:2.7.1.37] [KO:K00870]	3e-13				BRI1_LYCPE	ATP-binding;Directproteinsequencing;Glycoprotein;Kinase;Leucine-richrepeat;Lipid-binding;Membrane;Nucleotide-binding;Plantdefense;Receptor;Repeat;Serine/threonine-proteinkinase;Signal;Steroid-binding;Transferase;Transmembrane,Systemin receptor SR160 precursor (EC 2.7.1.37) (Brassinosteroid LRR receptor kinase).	3e-17	GO_ID:11140	TAIR|gene:3436470 SPTR:Q9SJG2 symbol:AT2G42960.1 [GO:0008372 "cellular component unknown" evidence=ND] [GO:0016301 "kinase activity" evidence=ISS] InterPro:IPR000719 InterPro:IPR008271 Pfam:PF00069 Prosite:PS00108 Prosite:PS00107 ProDom:PD000001 PROSITE:PS50011 EMBL:AC006931 EMBL:AC006580 PIR:D84860 SPTR:Q9SJG2	2e-36
Ljwgs_054485.1	3.2.11.27	RHOQ, TC10 ras homolog gene family, member Q [GO:0003924]	pfa:PF11_0465	dynamin-like protein [EC:3.6.5.5] [KO:K01528]	2e-47	YKR001c_1	COG0699	6e-37	MX2_CANFA	Antiviraldefense;GTP-binding;Interferoninduction;Nucleotide-binding,Interferon-induced GTP-binding protein Mx2.	2e-52	GO_ID:52402	TAIR|gene:2036565 SPTR:Q9ZP55 symbol:AT1G60500.1 [GO:0000004 "biological process unknown" evidence=ND] [GO:0008372 "cellular component unknown" evidence=ND] [GO:0003924 "GTPase activity" evidence=ISS] [GO:0005525 "GTP binding" evidence=ISS] InterPro:IPR001401 Pfam:PF00350 InterPro:IPR003130 InterPro:IPR000375 GO:GO:0000910 Pfam:PF01031 Pfam:PF02212 PRINTS:PR00195 SMART:SM00053 SMART:SM00302 EMBL:…	5e-163
Ljwgs_054485.1	4.3.3.30	RAS Ras superfamily, small GTP binding protein Ras [GO:0003924]	pfa:PF11_0465	dynamin-like protein [EC:3.6.5.5] [KO:K01528]	2e-47	YKR001c_1	COG0699	6e-37	MX2_CANFA	Antiviraldefense;GTP-binding;Interferoninduction;Nucleotide-binding,Interferon-induced GTP-binding protein Mx2.	2e-52	GO_ID:52402	TAIR|gene:2036565 SPTR:Q9ZP55 symbol:AT1G60500.1 [GO:0000004 "biological process unknown" evidence=ND] [GO:0008372 "cellular component unknown" evidence=ND] [GO:0003924 "GTPase activity" evidence=ISS] [GO:0005525 "GTP binding" evidence=ISS] InterPro:IPR001401 Pfam:PF00350 InterPro:IPR003130 InterPro:IPR000375 GO:GO:0000910 Pfam:PF01031 Pfam:PF02212 PRINTS:PR00195 SMART:SM00053 SMART:SM00302 EMBL:…	5e-163
Ljwgs_054485.1	3.2.11.52	RHEB GTP-binding protein Rheb [GO:0003924]	pfa:PF11_0465	dynamin-like protein [EC:3.6.5.5] [KO:K01528]	2e-47	YKR001c_1	COG0699	6e-37	MX2_CANFA	Antiviraldefense;GTP-binding;Interferoninduction;Nucleotide-binding,Interferon-induced GTP-binding protein Mx2.	2e-52	GO_ID:52402	TAIR|gene:2036565 SPTR:Q9ZP55 symbol:AT1G60500.1 [GO:0000004 "biological process unknown" evidence=ND] [GO:0008372 "cellular component unknown" evidence=ND] [GO:0003924 "GTPase activity" evidence=ISS] [GO:0005525 "GTP binding" evidence=ISS] InterPro:IPR001401 Pfam:PF00350 InterPro:IPR003130 InterPro:IPR000375 GO:GO:0000910 Pfam:PF01031 Pfam:PF02212 PRINTS:PR00195 SMART:SM00053 SMART:SM00302 EMBL:…	5e-163
Ljwgs_054485.1	4.3.1.67	RAS Ras superfamily, small GTP binding protein Ras [GO:0003924]	pfa:PF11_0465	dynamin-like protein [EC:3.6.5.5] [KO:K01528]	2e-47	YKR001c_1	COG0699	6e-37	MX2_CANFA	Antiviraldefense;GTP-binding;Interferoninduction;Nucleotide-binding,Interferon-induced GTP-binding protein Mx2.	2e-52	GO_ID:52402	TAIR|gene:2036565 SPTR:Q9ZP55 symbol:AT1G60500.1 [GO:0000004 "biological process unknown" evidence=ND] [GO:0008372 "cellular component unknown" evidence=ND] [GO:0003924 "GTPase activity" evidence=ISS] [GO:0005525 "GTP binding" evidence=ISS] InterPro:IPR001401 Pfam:PF00350 InterPro:IPR003130 InterPro:IPR000375 GO:GO:0000910 Pfam:PF01031 Pfam:PF02212 PRINTS:PR00195 SMART:SM00053 SMART:SM00302 EMBL:…	5e-163
Ljwgs_054485.1	3.2.13.32	RAS Ras superfamily, small GTP binding protein Ras [GO:0003924]	pfa:PF11_0465	dynamin-like protein [EC:3.6.5.5] [KO:K01528]	2e-47	YKR001c_1	COG0699	6e-37	MX2_CANFA	Antiviraldefense;GTP-binding;Interferoninduction;Nucleotide-binding,Interferon-induced GTP-binding protein Mx2.	2e-52	GO_ID:52402	TAIR|gene:2036565 SPTR:Q9ZP55 symbol:AT1G60500.1 [GO:0000004 "biological process unknown" evidence=ND] [GO:0008372 "cellular component unknown" evidence=ND] [GO:0003924 "GTPase activity" evidence=ISS] [GO:0005525 "GTP binding" evidence=ISS] InterPro:IPR001401 Pfam:PF00350 InterPro:IPR003130 InterPro:IPR000375 GO:GO:0000910 Pfam:PF01031 Pfam:PF02212 PRINTS:PR00195 SMART:SM00053 SMART:SM00302 EMBL:…	5e-163
Ljwgs_054485.1	3.2.11.57	RAS Ras superfamily, small GTP binding protein Ras [GO:0003924]	pfa:PF11_0465	dynamin-like protein [EC:3.6.5.5] [KO:K01528]	2e-47	YKR001c_1	COG0699	6e-37	MX2_CANFA	Antiviraldefense;GTP-binding;Interferoninduction;Nucleotide-binding,Interferon-induced GTP-binding protein Mx2.	2e-52	GO_ID:52402	TAIR|gene:2036565 SPTR:Q9ZP55 symbol:AT1G60500.1 [GO:0000004 "biological process unknown" evidence=ND] [GO:0008372 "cellular component unknown" evidence=ND] [GO:0003924 "GTPase activity" evidence=ISS] [GO:0005525 "GTP binding" evidence=ISS] InterPro:IPR001401 Pfam:PF00350 InterPro:IPR003130 InterPro:IPR000375 GO:GO:0000910 Pfam:PF01031 Pfam:PF02212 PRINTS:PR00195 SMART:SM00053 SMART:SM00302 EMBL:…	5e-163
Ljwgs_054485.1	4.5.2.22	RAS Ras superfamily, small GTP binding protein Ras [GO:0003924]	pfa:PF11_0465	dynamin-like protein [EC:3.6.5.5] [KO:K01528]	2e-47	YKR001c_1	COG0699	6e-37	MX2_CANFA	Antiviraldefense;GTP-binding;Interferoninduction;Nucleotide-binding,Interferon-induced GTP-binding protein Mx2.	2e-52	GO_ID:52402	TAIR|gene:2036565 SPTR:Q9ZP55 symbol:AT1G60500.1 [GO:0000004 "biological process unknown" evidence=ND] [GO:0008372 "cellular component unknown" evidence=ND] [GO:0003924 "GTPase activity" evidence=ISS] [GO:0005525 "GTP binding" evidence=ISS] InterPro:IPR001401 Pfam:PF00350 InterPro:IPR003130 InterPro:IPR000375 GO:GO:0000910 Pfam:PF01031 Pfam:PF02212 PRINTS:PR00195 SMART:SM00053 SMART:SM00302 EMBL:…	5e-163
Ljwgs_054485.1	3.2.14.13	RAS Ras superfamily, small GTP binding protein Ras [GO:0003924]	pfa:PF11_0465	dynamin-like protein [EC:3.6.5.5] [KO:K01528]	2e-47	YKR001c_1	COG0699	6e-37	MX2_CANFA	Antiviraldefense;GTP-binding;Interferoninduction;Nucleotide-binding,Interferon-induced GTP-binding protein Mx2.	2e-52	GO_ID:52402	TAIR|gene:2036565 SPTR:Q9ZP55 symbol:AT1G60500.1 [GO:0000004 "biological process unknown" evidence=ND] [GO:0008372 "cellular component unknown" evidence=ND] [GO:0003924 "GTPase activity" evidence=ISS] [GO:0005525 "GTP binding" evidence=ISS] InterPro:IPR001401 Pfam:PF00350 InterPro:IPR003130 InterPro:IPR000375 GO:GO:0000910 Pfam:PF01031 Pfam:PF02212 PRINTS:PR00195 SMART:SM00053 SMART:SM00302 EMBL:…	5e-163
Ljwgs_054485.1	4.1.3.24	RAS Ras superfamily, small GTP binding protein Ras [GO:0003924]	pfa:PF11_0465	dynamin-like protein [EC:3.6.5.5] [KO:K01528]	2e-47	YKR001c_1	COG0699	6e-37	MX2_CANFA	Antiviraldefense;GTP-binding;Interferoninduction;Nucleotide-binding,Interferon-induced GTP-binding protein Mx2.	2e-52	GO_ID:52402	TAIR|gene:2036565 SPTR:Q9ZP55 symbol:AT1G60500.1 [GO:0000004 "biological process unknown" evidence=ND] [GO:0008372 "cellular component unknown" evidence=ND] [GO:0003924 "GTPase activity" evidence=ISS] [GO:0005525 "GTP binding" evidence=ISS] InterPro:IPR001401 Pfam:PF00350 InterPro:IPR003130 InterPro:IPR000375 GO:GO:0000910 Pfam:PF01031 Pfam:PF02212 PRINTS:PR00195 SMART:SM00053 SMART:SM00302 EMBL:…	5e-163
Ljwgs_054485.1	4.3.4.11	RAS Ras superfamily, small GTP binding protein Ras [GO:0003924]	pfa:PF11_0465	dynamin-like protein [EC:3.6.5.5] [KO:K01528]	2e-47	YKR001c_1	COG0699	6e-37	MX2_CANFA	Antiviraldefense;GTP-binding;Interferoninduction;Nucleotide-binding,Interferon-induced GTP-binding protein Mx2.	2e-52	GO_ID:52402	TAIR|gene:2036565 SPTR:Q9ZP55 symbol:AT1G60500.1 [GO:0000004 "biological process unknown" evidence=ND] [GO:0008372 "cellular component unknown" evidence=ND] [GO:0003924 "GTPase activity" evidence=ISS] [GO:0005525 "GTP binding" evidence=ISS] InterPro:IPR001401 Pfam:PF00350 InterPro:IPR003130 InterPro:IPR000375 GO:GO:0000910 Pfam:PF01031 Pfam:PF02212 PRINTS:PR00195 SMART:SM00053 SMART:SM00302 EMBL:…	5e-163
Ljwgs_054485.1	3.2.2.17	RAS Ras superfamily, small GTP binding protein Ras [GO:0003924]	pfa:PF11_0465	dynamin-like protein [EC:3.6.5.5] [KO:K01528]	2e-47	YKR001c_1	COG0699	6e-37	MX2_CANFA	Antiviraldefense;GTP-binding;Interferoninduction;Nucleotide-binding,Interferon-induced GTP-binding protein Mx2.	2e-52	GO_ID:52402	TAIR|gene:2036565 SPTR:Q9ZP55 symbol:AT1G60500.1 [GO:0000004 "biological process unknown" evidence=ND] [GO:0008372 "cellular component unknown" evidence=ND] [GO:0003924 "GTPase activity" evidence=ISS] [GO:0005525 "GTP binding" evidence=ISS] InterPro:IPR001401 Pfam:PF00350 InterPro:IPR003130 InterPro:IPR000375 GO:GO:0000910 Pfam:PF01031 Pfam:PF02212 PRINTS:PR00195 SMART:SM00053 SMART:SM00302 EMBL:…	5e-163
Ljwgs_054485.1	4.5.1.4	RAS Ras superfamily, small GTP binding protein Ras [GO:0003924]	pfa:PF11_0465	dynamin-like protein [EC:3.6.5.5] [KO:K01528]	2e-47	YKR001c_1	COG0699	6e-37	MX2_CANFA	Antiviraldefense;GTP-binding;Interferoninduction;Nucleotide-binding,Interferon-induced GTP-binding protein Mx2.	2e-52	GO_ID:52402	TAIR|gene:2036565 SPTR:Q9ZP55 symbol:AT1G60500.1 [GO:0000004 "biological process unknown" evidence=ND] [GO:0008372 "cellular component unknown" evidence=ND] [GO:0003924 "GTPase activity" evidence=ISS] [GO:0005525 "GTP binding" evidence=ISS] InterPro:IPR001401 Pfam:PF00350 InterPro:IPR003130 InterPro:IPR000375 GO:GO:0000910 Pfam:PF01031 Pfam:PF02212 PRINTS:PR00195 SMART:SM00053 SMART:SM00302 EMBL:…	5e-163
chr3.CM0091.12	4.2.4.78	MOB1 maintenance of ploidy protein MOB1 (MPS1 binder 1)	ath:At4g19050	F13C5.220; mob1/phocein family protein [KO:K06685]	7e-17				TMVRN_NICGU	Alternativesplicing;ATP-binding;Hypersensitiveresponse;Leucine-richrepeat;Nucleotide-binding;Plantdefense;Repeat,TMV resistance protein N.	4e-45	GO_ID:9195	TAIR|gene:2122198 SPTR:O65506 symbol:AT4G36140.1 [GO:0006952 "defense response" evidence=ISS] Pfam:PF00560 InterPro:IPR003593 InterPro:IPR001611 InterPro:IPR000157 InterPro:IPR002182 InterPro:IPR000767 Pfam:PF01582 GO:GO:0006915 SMART:SM00382 GO:GO:0016020 InterPro:IPR011991 SMART:SM00255 PROSITE:PS50104 PRINTS:PR00364 Pfam:PF00931 InterPro:IPR011713 Pfam:PF07725 EMBL:AL161588 EMBL:AL022141 PIR:T…	2e-41
chr3.CM0091.12	4.2.5	Apoptosis [CLASS:04210] [PATH:hsa04210] [GO:0006915]	ath:At4g19050	F13C5.220; mob1/phocein family protein [KO:K06685]	7e-17				TMVRN_NICGU	Alternativesplicing;ATP-binding;Hypersensitiveresponse;Leucine-richrepeat;Nucleotide-binding;Plantdefense;Repeat,TMV resistance protein N.	4e-45	GO_ID:9195	TAIR|gene:2122198 SPTR:O65506 symbol:AT4G36140.1 [GO:0006952 "defense response" evidence=ISS] Pfam:PF00560 InterPro:IPR003593 InterPro:IPR001611 InterPro:IPR000157 InterPro:IPR002182 InterPro:IPR000767 Pfam:PF01582 GO:GO:0006915 SMART:SM00382 GO:GO:0016020 InterPro:IPR011991 SMART:SM00255 PROSITE:PS50104 PRINTS:PR00364 Pfam:PF00931 InterPro:IPR011713 Pfam:PF07725 EMBL:AL161588 EMBL:AL022141 PIR:T…	2e-41
Ljwgs_145147.1	99.1.3.2.17	TMVRN_NICGU							TMVRN_NICGU	Alternativesplicing;ATP-binding;Hypersensitiveresponse;Leucine-richrepeat;Nucleotide-binding;Plantdefense;Repeat,TMV resistance protein N.	4e-36	GO_ID:37624	TAIR|gene:2032732 SPTR:Q9SSN3 symbol:AT1G72930.1 [GO:0006952 "defense response" evidence=ISS] InterPro:IPR000157 Pfam:PF01582 GO:GO:0016020 SMART:SM00255 PROSITE:PS50104 EMBL:AC008017 EMBL:AY044312 EMBL:AY065114 EMBL:AY081663 EMBL:AY086809 PIR:E96754 SPTR:Q9SSN3	3e-30
Ljwgs_145147.1	99.1.4.4556	GO_ID:37624							TMVRN_NICGU	Alternativesplicing;ATP-binding;Hypersensitiveresponse;Leucine-richrepeat;Nucleotide-binding;Plantdefense;Repeat,TMV resistance protein N.	4e-36	GO_ID:37624	TAIR|gene:2032732 SPTR:Q9SSN3 symbol:AT1G72930.1 [GO:0006952 "defense response" evidence=ISS] InterPro:IPR000157 Pfam:PF01582 GO:GO:0016020 SMART:SM00255 PROSITE:PS50104 EMBL:AC008017 EMBL:AY044312 EMBL:AY065114 EMBL:AY081663 EMBL:AY086809 PIR:E96754 SPTR:Q9SSN3	3e-30
Ljwgs_021723.2	99.1.3.2.1885	DR100_ARATH	ath:At4g28490	F20O9.180; leucine-rich repeat transmembrane protein kinase, putative [EC:2.7.1.37] [KO:K00870]	1e-14				DR100_ARATH	DNAdamage;DNArepair;Leucine-richrepeat;Repeat;Signal,DNA-damage-repair/toleration protein DRT100 precursor.	2e-39	GO_ID:6778	TAIR|gene:2091870 SPTR:Q9LT39 symbol:AT3G20820.1 [GO:0005515 "protein binding" evidence=ISS;NAS] [GO:0007165 "signal transduction" evidence=IC] [GO:0006952 "defense response" evidence=ISS] Pfam:PF00560 InterPro:IPR001611 InterPro:IPR007090 PRINTS:PR00019 EMBL:AB025629 EMBL:AY063922 EMBL:AY117334 SPTR:Q9LT39	5e-44
Ljwgs_021723.2	99.1.4.1493	GO_ID:6778	ath:At4g28490	F20O9.180; leucine-rich repeat transmembrane protein kinase, putative [EC:2.7.1.37] [KO:K00870]	1e-14				DR100_ARATH	DNAdamage;DNArepair;Leucine-richrepeat;Repeat;Signal,DNA-damage-repair/toleration protein DRT100 precursor.	2e-39	GO_ID:6778	TAIR|gene:2091870 SPTR:Q9LT39 symbol:AT3G20820.1 [GO:0005515 "protein binding" evidence=ISS;NAS] [GO:0007165 "signal transduction" evidence=IC] [GO:0006952 "defense response" evidence=ISS] Pfam:PF00560 InterPro:IPR001611 InterPro:IPR007090 PRINTS:PR00019 EMBL:AB025629 EMBL:AY063922 EMBL:AY117334 SPTR:Q9LT39	5e-44
Ljwgs_021723.2	99.1.1.97	KO:K00870	ath:At4g28490	F20O9.180; leucine-rich repeat transmembrane protein kinase, putative [EC:2.7.1.37] [KO:K00870]	1e-14				DR100_ARATH	DNAdamage;DNArepair;Leucine-richrepeat;Repeat;Signal,DNA-damage-repair/toleration protein DRT100 precursor.	2e-39	GO_ID:6778	TAIR|gene:2091870 SPTR:Q9LT39 symbol:AT3G20820.1 [GO:0005515 "protein binding" evidence=ISS;NAS] [GO:0007165 "signal transduction" evidence=IC] [GO:0006952 "defense response" evidence=ISS] Pfam:PF00560 InterPro:IPR001611 InterPro:IPR007090 PRINTS:PR00019 EMBL:AB025629 EMBL:AY063922 EMBL:AY117334 SPTR:Q9LT39	5e-44
chr4.CM0061.51	99.1.4.1859	GO_ID:1105							DR206_PEA	Pathogenesis-relatedprotein;Plantdefense,Disease resistance response protein 206.	6e-09	GO_ID:1105	TAIR|gene:2065520 SPTR:Q9SIA8 symbol:AT2G28670.1 [GO:0005554 "molecular function unknown" evidence=ND] InterPro:IPR004265 Pfam:PF03018 EMBL:AC007171 EMBL:BT002889 EMBL:BT015768 PIR:G84687 SPTR:Q9SIA8	4e-62
chr4.CM0061.51	99.1.3.2.1009	DR206_PEA							DR206_PEA	Pathogenesis-relatedprotein;Plantdefense,Disease resistance response protein 206.	6e-09	GO_ID:1105	TAIR|gene:2065520 SPTR:Q9SIA8 symbol:AT2G28670.1 [GO:0005554 "molecular function unknown" evidence=ND] InterPro:IPR004265 Pfam:PF03018 EMBL:AC007171 EMBL:BT002889 EMBL:BT015768 PIR:G84687 SPTR:Q9SIA8	4e-62
Ljwgs_111580.1	99.1.4.7171	GO_ID:52459							PR5_ARATH	Apoplast;Directproteinsequencing;Pathogenesis-relatedprotein;Plantdefense;Signal,Pathogenesis-related protein 5 precursor (PR-5).	1e-62	GO_ID:52459	TAIR|gene:2203235 SPTR:Q9CA24 symbol:AT1G77700.1 [GO:0005554 "molecular function unknown" evidence=ND] [GO:0042828 "response to pathogen" evidence=ISS] Pfam:PF00314 InterPro:IPR001938 PRINTS:PR00347 ProDom:PD001321 SMART:SM00205 HSSP:P33679 EMBL:AC012193 PIR:G96806 SPTR:Q9CA24	2e-101
Ljwgs_111580.1	99.1.3.2.2484	PR5_ARATH							PR5_ARATH	Apoplast;Directproteinsequencing;Pathogenesis-relatedprotein;Plantdefense;Signal,Pathogenesis-related protein 5 precursor (PR-5).	1e-62	GO_ID:52459	TAIR|gene:2203235 SPTR:Q9CA24 symbol:AT1G77700.1 [GO:0005554 "molecular function unknown" evidence=ND] [GO:0042828 "response to pathogen" evidence=ISS] Pfam:PF00314 InterPro:IPR001938 PRINTS:PR00347 ProDom:PD001321 SMART:SM00205 HSSP:P33679 EMBL:AC012193 PIR:G96806 SPTR:Q9CA24	2e-101
TM1670.19	1.9.4.15	E2.7.1.- [EC:2.7.1.-] [COG:COG0515 COG1493]	ath:At5g02290	T1E22.50; protein kinase, putative [EC:2.7.1.37] [KO:K00870]	1e-37	L138452_1	COG0515	9e-14	SIRK_ARATH	ATP-binding;Kinase;Leucine-richrepeat;Membrane;Nucleotide-binding;Plantdefense;Receptor;Repeat;Serine/threonine-proteinkinase;Signal;Transferase;Transmembrane,Senescence-induced receptor-like serine/threonine-protein kinase precursor (FLG22-induced receptor-like kinase 1).	3e-41	GO_ID:53934	TAIR|gene:2050986 SPTR:O22808 symbol:AT2G33580.1 [GO:0016301 "kinase activity" evidence=ISS] InterPro:IPR000719 Pfam:PF00069 InterPro:IPR002482 Pfam:PF01476 ProDom:PD000001 PROSITE:PS50011 EMBL:AC002332 EMBL:AF370600 PIR:C84747 SPTR:O22808	1e-174
TM1670.19	1.7.8.19	WAAY, rfaY lipopolysaccharide core biosynthesis protein RFAY [EC:2.7.-.-] [COG:COG0515]	ath:At5g02290	T1E22.50; protein kinase, putative [EC:2.7.1.37] [KO:K00870]	1e-37	L138452_1	COG0515	9e-14	SIRK_ARATH	ATP-binding;Kinase;Leucine-richrepeat;Membrane;Nucleotide-binding;Plantdefense;Receptor;Repeat;Serine/threonine-proteinkinase;Signal;Transferase;Transmembrane,Senescence-induced receptor-like serine/threonine-protein kinase precursor (FLG22-induced receptor-like kinase 1).	3e-41	GO_ID:53934	TAIR|gene:2050986 SPTR:O22808 symbol:AT2G33580.1 [GO:0016301 "kinase activity" evidence=ISS] InterPro:IPR000719 Pfam:PF00069 InterPro:IPR002482 Pfam:PF01476 ProDom:PD000001 PROSITE:PS50011 EMBL:AC002332 EMBL:AF370600 PIR:C84747 SPTR:O22808	1e-174
TM1670.19	1.1.17.19	E2.7.1.- [EC:2.7.1.-] [COG:COG0515 COG1493]	ath:At5g02290	T1E22.50; protein kinase, putative [EC:2.7.1.37] [KO:K00870]	1e-37	L138452_1	COG0515	9e-14	SIRK_ARATH	ATP-binding;Kinase;Leucine-richrepeat;Membrane;Nucleotide-binding;Plantdefense;Receptor;Repeat;Serine/threonine-proteinkinase;Signal;Transferase;Transmembrane,Senescence-induced receptor-like serine/threonine-protein kinase precursor (FLG22-induced receptor-like kinase 1).	3e-41	GO_ID:53934	TAIR|gene:2050986 SPTR:O22808 symbol:AT2G33580.1 [GO:0016301 "kinase activity" evidence=ISS] InterPro:IPR000719 Pfam:PF00069 InterPro:IPR002482 Pfam:PF01476 ProDom:PD000001 PROSITE:PS50011 EMBL:AC002332 EMBL:AF370600 PIR:C84747 SPTR:O22808	1e-174
TM1670.19	1.11.16.8	E2.7.1.- [EC:2.7.1.-] [COG:COG0515 COG1493]	ath:At5g02290	T1E22.50; protein kinase, putative [EC:2.7.1.37] [KO:K00870]	1e-37	L138452_1	COG0515	9e-14	SIRK_ARATH	ATP-binding;Kinase;Leucine-richrepeat;Membrane;Nucleotide-binding;Plantdefense;Receptor;Repeat;Serine/threonine-proteinkinase;Signal;Transferase;Transmembrane,Senescence-induced receptor-like serine/threonine-protein kinase precursor (FLG22-induced receptor-like kinase 1).	3e-41	GO_ID:53934	TAIR|gene:2050986 SPTR:O22808 symbol:AT2G33580.1 [GO:0016301 "kinase activity" evidence=ISS] InterPro:IPR000719 Pfam:PF00069 InterPro:IPR002482 Pfam:PF01476 ProDom:PD000001 PROSITE:PS50011 EMBL:AC002332 EMBL:AF370600 PIR:C84747 SPTR:O22808	1e-174
TM1670.19	4.2.4	Cell cycle [CLASS:04110] [PATH:hsa04110] [COG:COG0515]	ath:At5g02290	T1E22.50; protein kinase, putative [EC:2.7.1.37] [KO:K00870]	1e-37	L138452_1	COG0515	9e-14	SIRK_ARATH	ATP-binding;Kinase;Leucine-richrepeat;Membrane;Nucleotide-binding;Plantdefense;Receptor;Repeat;Serine/threonine-proteinkinase;Signal;Transferase;Transmembrane,Senescence-induced receptor-like serine/threonine-protein kinase precursor (FLG22-induced receptor-like kinase 1).	3e-41	GO_ID:53934	TAIR|gene:2050986 SPTR:O22808 symbol:AT2G33580.1 [GO:0016301 "kinase activity" evidence=ISS] InterPro:IPR000719 Pfam:PF00069 InterPro:IPR002482 Pfam:PF01476 ProDom:PD000001 PROSITE:PS50011 EMBL:AC002332 EMBL:AF370600 PIR:C84747 SPTR:O22808	1e-174
Ljwgs_031325.1	1.9.4.15	E2.7.1.- [EC:2.7.1.-] [COG:COG0515 COG1493]	ath:At4g28490	F20O9.180; leucine-rich repeat transmembrane protein kinase, putative [EC:2.7.1.37] [KO:K00870]	9e-53	YAR019c	COG0515	3e-20	BRI1_LYCPE	ATP-binding;Directproteinsequencing;Glycoprotein;Kinase;Leucine-richrepeat;Lipid-binding;Membrane;Nucleotide-binding;Plantdefense;Receptor;Repeat;Serine/threonine-proteinkinase;Signal;Steroid-binding;Transferase;Transmembrane,Systemin receptor SR160 precursor (EC 2.7.1.37) (Brassinosteroid LRR receptor kinase).	0	GO_ID:21585	TAIR|gene:2122481 SPTR:O22476 symbol:AT4G39400.1 [GO:0016301 "kinase activity" evidence=ISS] [GO:0009742 "brassinosteroid mediated signaling" evidence=IEP] Pfam:PF00560 InterPro:IPR000719 InterPro:IPR008271 Pfam:PF00069 Prosite:PS00108 InterPro:IPR001611 InterPro:IPR007090 Prosite:PS00107 ProDom:PD000001 PROSITE:PS50011 PRINTS:PR00019 EMBL:AL161595 EMBL:AL078620 EMBL:AF017056 PIR:T09356 GeneFarm:…	0
Ljwgs_031325.1	1.7.8.19	WAAY, rfaY lipopolysaccharide core biosynthesis protein RFAY [EC:2.7.-.-] [COG:COG0515]	ath:At4g28490	F20O9.180; leucine-rich repeat transmembrane protein kinase, putative [EC:2.7.1.37] [KO:K00870]	9e-53	YAR019c	COG0515	3e-20	BRI1_LYCPE	ATP-binding;Directproteinsequencing;Glycoprotein;Kinase;Leucine-richrepeat;Lipid-binding;Membrane;Nucleotide-binding;Plantdefense;Receptor;Repeat;Serine/threonine-proteinkinase;Signal;Steroid-binding;Transferase;Transmembrane,Systemin receptor SR160 precursor (EC 2.7.1.37) (Brassinosteroid LRR receptor kinase).	0	GO_ID:21585	TAIR|gene:2122481 SPTR:O22476 symbol:AT4G39400.1 [GO:0016301 "kinase activity" evidence=ISS] [GO:0009742 "brassinosteroid mediated signaling" evidence=IEP] Pfam:PF00560 InterPro:IPR000719 InterPro:IPR008271 Pfam:PF00069 Prosite:PS00108 InterPro:IPR001611 InterPro:IPR007090 Prosite:PS00107 ProDom:PD000001 PROSITE:PS50011 PRINTS:PR00019 EMBL:AL161595 EMBL:AL078620 EMBL:AF017056 PIR:T09356 GeneFarm:…	0
Ljwgs_031325.1	1.1.17.19	E2.7.1.- [EC:2.7.1.-] [COG:COG0515 COG1493]	ath:At4g28490	F20O9.180; leucine-rich repeat transmembrane protein kinase, putative [EC:2.7.1.37] [KO:K00870]	9e-53	YAR019c	COG0515	3e-20	BRI1_LYCPE	ATP-binding;Directproteinsequencing;Glycoprotein;Kinase;Leucine-richrepeat;Lipid-binding;Membrane;Nucleotide-binding;Plantdefense;Receptor;Repeat;Serine/threonine-proteinkinase;Signal;Steroid-binding;Transferase;Transmembrane,Systemin receptor SR160 precursor (EC 2.7.1.37) (Brassinosteroid LRR receptor kinase).	0	GO_ID:21585	TAIR|gene:2122481 SPTR:O22476 symbol:AT4G39400.1 [GO:0016301 "kinase activity" evidence=ISS] [GO:0009742 "brassinosteroid mediated signaling" evidence=IEP] Pfam:PF00560 InterPro:IPR000719 InterPro:IPR008271 Pfam:PF00069 Prosite:PS00108 InterPro:IPR001611 InterPro:IPR007090 Prosite:PS00107 ProDom:PD000001 PROSITE:PS50011 PRINTS:PR00019 EMBL:AL161595 EMBL:AL078620 EMBL:AF017056 PIR:T09356 GeneFarm:…	0
Ljwgs_031325.1	3.3.10.117	BMPR1 bone morphogenetic protein receptor, type I [EC:2.7.1.37]	ath:At4g28490	F20O9.180; leucine-rich repeat transmembrane protein kinase, putative [EC:2.7.1.37] [KO:K00870]	9e-53	YAR019c	COG0515	3e-20	BRI1_LYCPE	ATP-binding;Directproteinsequencing;Glycoprotein;Kinase;Leucine-richrepeat;Lipid-binding;Membrane;Nucleotide-binding;Plantdefense;Receptor;Repeat;Serine/threonine-proteinkinase;Signal;Steroid-binding;Transferase;Transmembrane,Systemin receptor SR160 precursor (EC 2.7.1.37) (Brassinosteroid LRR receptor kinase).	0	GO_ID:21585	TAIR|gene:2122481 SPTR:O22476 symbol:AT4G39400.1 [GO:0016301 "kinase activity" evidence=ISS] [GO:0009742 "brassinosteroid mediated signaling" evidence=IEP] Pfam:PF00560 InterPro:IPR000719 InterPro:IPR008271 Pfam:PF00069 Prosite:PS00108 InterPro:IPR001611 InterPro:IPR007090 Prosite:PS00107 ProDom:PD000001 PROSITE:PS50011 PRINTS:PR00019 EMBL:AL161595 EMBL:AL078620 EMBL:AF017056 PIR:T09356 GeneFarm:…	0
Ljwgs_031325.1	1.11.16.8	E2.7.1.- [EC:2.7.1.-] [COG:COG0515 COG1493]	ath:At4g28490	F20O9.180; leucine-rich repeat transmembrane protein kinase, putative [EC:2.7.1.37] [KO:K00870]	9e-53	YAR019c	COG0515	3e-20	BRI1_LYCPE	ATP-binding;Directproteinsequencing;Glycoprotein;Kinase;Leucine-richrepeat;Lipid-binding;Membrane;Nucleotide-binding;Plantdefense;Receptor;Repeat;Serine/threonine-proteinkinase;Signal;Steroid-binding;Transferase;Transmembrane,Systemin receptor SR160 precursor (EC 2.7.1.37) (Brassinosteroid LRR receptor kinase).	0	GO_ID:21585	TAIR|gene:2122481 SPTR:O22476 symbol:AT4G39400.1 [GO:0016301 "kinase activity" evidence=ISS] [GO:0009742 "brassinosteroid mediated signaling" evidence=IEP] Pfam:PF00560 InterPro:IPR000719 InterPro:IPR008271 Pfam:PF00069 Prosite:PS00108 InterPro:IPR001611 InterPro:IPR007090 Prosite:PS00107 ProDom:PD000001 PROSITE:PS50011 PRINTS:PR00019 EMBL:AL161595 EMBL:AL078620 EMBL:AF017056 PIR:T09356 GeneFarm:…	0
Ljwgs_031325.1	4.2.4	Cell cycle [CLASS:04110] [PATH:hsa04110] [COG:COG0515]	ath:At4g28490	F20O9.180; leucine-rich repeat transmembrane protein kinase, putative [EC:2.7.1.37] [KO:K00870]	9e-53	YAR019c	COG0515	3e-20	BRI1_LYCPE	ATP-binding;Directproteinsequencing;Glycoprotein;Kinase;Leucine-richrepeat;Lipid-binding;Membrane;Nucleotide-binding;Plantdefense;Receptor;Repeat;Serine/threonine-proteinkinase;Signal;Steroid-binding;Transferase;Transmembrane,Systemin receptor SR160 precursor (EC 2.7.1.37) (Brassinosteroid LRR receptor kinase).	0	GO_ID:21585	TAIR|gene:2122481 SPTR:O22476 symbol:AT4G39400.1 [GO:0016301 "kinase activity" evidence=ISS] [GO:0009742 "brassinosteroid mediated signaling" evidence=IEP] Pfam:PF00560 InterPro:IPR000719 InterPro:IPR008271 Pfam:PF00069 Prosite:PS00108 InterPro:IPR001611 InterPro:IPR007090 Prosite:PS00107 ProDom:PD000001 PROSITE:PS50011 PRINTS:PR00019 EMBL:AL161595 EMBL:AL078620 EMBL:AF017056 PIR:T09356 GeneFarm:…	0
Ljwgs_031325.1	3.2.2.1	Protein kinase [EC:2.7.1.37]	ath:At4g28490	F20O9.180; leucine-rich repeat transmembrane protein kinase, putative [EC:2.7.1.37] [KO:K00870]	9e-53	YAR019c	COG0515	3e-20	BRI1_LYCPE	ATP-binding;Directproteinsequencing;Glycoprotein;Kinase;Leucine-richrepeat;Lipid-binding;Membrane;Nucleotide-binding;Plantdefense;Receptor;Repeat;Serine/threonine-proteinkinase;Signal;Steroid-binding;Transferase;Transmembrane,Systemin receptor SR160 precursor (EC 2.7.1.37) (Brassinosteroid LRR receptor kinase).	0	GO_ID:21585	TAIR|gene:2122481 SPTR:O22476 symbol:AT4G39400.1 [GO:0016301 "kinase activity" evidence=ISS] [GO:0009742 "brassinosteroid mediated signaling" evidence=IEP] Pfam:PF00560 InterPro:IPR000719 InterPro:IPR008271 Pfam:PF00069 Prosite:PS00108 InterPro:IPR001611 InterPro:IPR007090 Prosite:PS00107 ProDom:PD000001 PROSITE:PS50011 PRINTS:PR00019 EMBL:AL161595 EMBL:AL078620 EMBL:AF017056 PIR:T09356 GeneFarm:…	0
Ljwgs_077983.1	99.1.3.2.17	TMVRN_NICGU							TMVRN_NICGU	Alternativesplicing;ATP-binding;Hypersensitiveresponse;Leucine-richrepeat;Nucleotide-binding;Plantdefense;Repeat,TMV resistance protein N.	2e-31	GO_ID:40752	TAIR|gene:2032717 SPTR:Q9SSN5 symbol:AT1G72910.1 [GO:0006952 "defense response" evidence=ISS] InterPro:IPR000157 InterPro:IPR000767 Pfam:PF01582 GO:GO:0016020 SMART:SM00255 PROSITE:PS50104 PRINTS:PR00364 EMBL:AC008017 PIR:C96754 SPTR:Q9SSN5	1e-28
Ljwgs_077983.1	99.1.4.5153	GO_ID:40752							TMVRN_NICGU	Alternativesplicing;ATP-binding;Hypersensitiveresponse;Leucine-richrepeat;Nucleotide-binding;Plantdefense;Repeat,TMV resistance protein N.	2e-31	GO_ID:40752	TAIR|gene:2032717 SPTR:Q9SSN5 symbol:AT1G72910.1 [GO:0006952 "defense response" evidence=ISS] InterPro:IPR000157 InterPro:IPR000767 Pfam:PF01582 GO:GO:0016020 SMART:SM00255 PROSITE:PS50104 PRINTS:PR00364 EMBL:AC008017 PIR:C96754 SPTR:Q9SSN5	1e-28
Ljwgs_083916.1	99.1.3.1.119	EC 3.1.1.-							EST_HEVBR	Allergen;Directproteinsequencing;Glycoprotein;Hydrolase;Plantdefense;Signal,Esterase precursor (EC 3.1.1.-) (Early nodule-specific protein homolog) (Latex allergen Hev b 13).	6e-10	GO_ID:8926	TAIR|gene:2145692 SPTR:Q9LY84 symbol:AT5G14450.1 [GO:0016789 "carboxylic ester hydrolase activity" evidence=ISS] INTERPRO:IPR001087 Pfam:PF00657 EMBL:AL163817 EMBL:AK118393 EMBL:BT005338 PIR:T48618 SPTR:Q9LY84	1e-24
Ljwgs_083916.1	99.1.4.4832	GO_ID:8926							EST_HEVBR	Allergen;Directproteinsequencing;Glycoprotein;Hydrolase;Plantdefense;Signal,Esterase precursor (EC 3.1.1.-) (Early nodule-specific protein homolog) (Latex allergen Hev b 13).	6e-10	GO_ID:8926	TAIR|gene:2145692 SPTR:Q9LY84 symbol:AT5G14450.1 [GO:0016789 "carboxylic ester hydrolase activity" evidence=ISS] INTERPRO:IPR001087 Pfam:PF00657 EMBL:AL163817 EMBL:AK118393 EMBL:BT005338 PIR:T48618 SPTR:Q9LY84	1e-24
chr1.CM0206.60	1.10.9.7	E3.1.1.-, aes esterase / lipase [EC:3.1.1.-] [COG:COG0657] [GO:0016298]	ftu:FTT0910	hypothetical protein [EC:3.1.1.-] [KO:K01066]	5e-09				EST_HEVBR	Allergen;Directproteinsequencing;Glycoprotein;Hydrolase;Plantdefense;Signal,Esterase precursor (EC 3.1.1.-) (Early nodule-specific protein homolog) (Latex allergen Hev b 13).	1e-72	GO_ID:18492	TAIR|gene:2012269 SPTR:O80522 symbol:AT1G09390.1 [GO:0016789 "carboxylic ester hydrolase activity" evidence=ISS] INTERPRO:IPR001087 Pfam:PF00657 EMBL:AC003970 EMBL:BT002885 EMBL:BT004397 PIR:B86227 SPTR:O80522	7e-135
chr1.CM0206.60	1.1.14.16	E3.1.1.-, aes esterase / lipase [EC:3.1.1.-] [COG:COG0657] [GO:0016298]	ftu:FTT0910	hypothetical protein [EC:3.1.1.-] [KO:K01066]	5e-09				EST_HEVBR	Allergen;Directproteinsequencing;Glycoprotein;Hydrolase;Plantdefense;Signal,Esterase precursor (EC 3.1.1.-) (Early nodule-specific protein homolog) (Latex allergen Hev b 13).	1e-72	GO_ID:18492	TAIR|gene:2012269 SPTR:O80522 symbol:AT1G09390.1 [GO:0016789 "carboxylic ester hydrolase activity" evidence=ISS] INTERPRO:IPR001087 Pfam:PF00657 EMBL:AC003970 EMBL:BT002885 EMBL:BT004397 PIR:B86227 SPTR:O80522	7e-135
chr1.CM0206.60	1.11.7.12	E3.1.1.-, aes esterase / lipase [EC:3.1.1.-] [COG:COG0657] [GO:0016298]	ftu:FTT0910	hypothetical protein [EC:3.1.1.-] [KO:K01066]	5e-09				EST_HEVBR	Allergen;Directproteinsequencing;Glycoprotein;Hydrolase;Plantdefense;Signal,Esterase precursor (EC 3.1.1.-) (Early nodule-specific protein homolog) (Latex allergen Hev b 13).	1e-72	GO_ID:18492	TAIR|gene:2012269 SPTR:O80522 symbol:AT1G09390.1 [GO:0016789 "carboxylic ester hydrolase activity" evidence=ISS] INTERPRO:IPR001087 Pfam:PF00657 EMBL:AC003970 EMBL:BT002885 EMBL:BT004397 PIR:B86227 SPTR:O80522	7e-135
Ljwgs_082007.1	4.2.4.78	MOB1 maintenance of ploidy protein MOB1 (MPS1 binder 1)	ath:At4g19050	F13C5.220; mob1/phocein family protein [KO:K06685]	5e-11				WRK19_ARATH	ATP-binding;DNA-binding;Kinase;Leucine-richrepeat;Nuclearprotein;Nucleotide-binding;Plantdefense;Repeat;Serine/threonine-proteinkinase;Transcription;Transcriptionregulation;Transferase,Probable WRKY transcription factor 19 (WRKY DNA-binding protein 19).	6e-22	GO_ID:22119	TAIR|gene:2130244 SPTR:Q9M0M8 symbol:AT4G16900.1 [GO:0006952 "defense response" evidence=ISS] Pfam:PF00560 InterPro:IPR003593 InterPro:IPR001611 InterPro:IPR000157 InterPro:IPR002182 InterPro:IPR000767 Pfam:PF01582 GO:GO:0006915 SMART:SM00382 GO:GO:0016020 InterPro:IPR011991 SMART:SM00255 PROSITE:PS50104 PRINTS:PR00364 Pfam:PF00931 InterPro:IPR011713 Pfam:PF07725 EMBL:AL161545 SPTR:Q9M0M8	1e-18
Ljwgs_082007.1	4.2.5	Apoptosis [CLASS:04210] [PATH:hsa04210] [GO:0006915]	ath:At4g19050	F13C5.220; mob1/phocein family protein [KO:K06685]	5e-11				WRK19_ARATH	ATP-binding;DNA-binding;Kinase;Leucine-richrepeat;Nuclearprotein;Nucleotide-binding;Plantdefense;Repeat;Serine/threonine-proteinkinase;Transcription;Transcriptionregulation;Transferase,Probable WRKY transcription factor 19 (WRKY DNA-binding protein 19).	6e-22	GO_ID:22119	TAIR|gene:2130244 SPTR:Q9M0M8 symbol:AT4G16900.1 [GO:0006952 "defense response" evidence=ISS] Pfam:PF00560 InterPro:IPR003593 InterPro:IPR001611 InterPro:IPR000157 InterPro:IPR002182 InterPro:IPR000767 Pfam:PF01582 GO:GO:0006915 SMART:SM00382 GO:GO:0016020 InterPro:IPR011991 SMART:SM00255 PROSITE:PS50104 PRINTS:PR00364 Pfam:PF00931 InterPro:IPR011713 Pfam:PF07725 EMBL:AL161545 SPTR:Q9M0M8	1e-18
Ljwgs_037924.1	1.1.8.12	E3.2.1.39 glucan endo-1,3-beta-D-glucosidase [EC:3.2.1.39]							E131_ARATH	Glycoprotein;Glycosidase;GPI-anchor;Hydrolase;Lipoprotein;Membrane;Plantdefense;Signal,Putative glucan endo-1,3-beta-glucosidase 1 precursor (EC 3.2.1.39) ((1->3)-beta-glucan endohydrolase) ((1->3)-beta-glucanase) (Beta-1,3- endoglucanase) (Beta-1,3-glucanase).	2e-18	GO_ID:12378	TAIR|gene:2013727 SPTR:Q9C7R3 symbol:AT1G29380.1 [GO:0005554 "molecular function unknown" evidence=ND] [GO:0000004 "biological process unknown" evidence=ND] EMBL:AC068667 PIR:D86416 SPTR:Q9C7R3	6e-26
chr4.CM0343.7	1.1.8.12	E3.2.1.39 glucan endo-1,3-beta-D-glucosidase [EC:3.2.1.39]	ath:At3g57260	F28O9.110; glycosyl hydrolase family 17 protein [EC:3.2.1.39] [KO:K01199]	2e-47				E135_ARATH	Glycoprotein;Glycosidase;GPI-anchor;Hydrolase;Lipoprotein;Membrane;Plantdefense;Signal,Putative glucan endo-1,3-beta-glucosidase 5 precursor (EC 3.2.1.39) ((1->3)-beta-glucan endohydrolase) ((1->3)-beta-glucanase) (Beta-1,3- endoglucanase) (Beta-1,3-glucanase).	9e-149	GO_ID:28641	TAIR|gene:2126285 SPTR:Q9M088 symbol:AT4G31140.1 [GO:0031225 "anchored to membrane" evidence=TAS] [GO:0004553 "hydrolase activity, hydrolyzing O-glycosyl compounds" evidence=ISS] InterPro:IPR000490 PROSITE:PS00587 Pfam:PF00332 HSSP:P12257 EMBL:AL161578 PIR:T10668 SPTR:Q9M088	3e-149
chr1.CM0579.45	99.1.3.1.119	EC 3.1.1.-							EST_HEVBR	Allergen;Directproteinsequencing;Glycoprotein;Hydrolase;Plantdefense;Signal,Esterase precursor (EC 3.1.1.-) (Early nodule-specific protein homolog) (Latex allergen Hev b 13).	5e-34	GO_ID:27297	TAIR|gene:2124992 SPTR:Q9M153 symbol:AT4G01130.1 [GO:0016789 "carboxylic ester hydrolase activity" evidence=ISS] INTERPRO:IPR001087 Pfam:PF00657 EMBL:AL161491 PIR:H85014 SPTR:Q9M153	2e-54
chr1.CM0579.45	99.1.4.5291	GO_ID:27297							EST_HEVBR	Allergen;Directproteinsequencing;Glycoprotein;Hydrolase;Plantdefense;Signal,Esterase precursor (EC 3.1.1.-) (Early nodule-specific protein homolog) (Latex allergen Hev b 13).	5e-34	GO_ID:27297	TAIR|gene:2124992 SPTR:Q9M153 symbol:AT4G01130.1 [GO:0016789 "carboxylic ester hydrolase activity" evidence=ISS] INTERPRO:IPR001087 Pfam:PF00657 EMBL:AL161491 PIR:H85014 SPTR:Q9M153	2e-54
chr4.CM0061.49	99.1.4.1859	GO_ID:1105							DR206_PEA	Pathogenesis-relatedprotein;Plantdefense,Disease resistance response protein 206.	5e-09	GO_ID:1105	TAIR|gene:2065520 SPTR:Q9SIA8 symbol:AT2G28670.1 [GO:0005554 "molecular function unknown" evidence=ND] InterPro:IPR004265 Pfam:PF03018 EMBL:AC007171 EMBL:BT002889 EMBL:BT015768 PIR:G84687 SPTR:Q9SIA8	3e-61
chr4.CM0061.49	99.1.3.2.1009	DR206_PEA							DR206_PEA	Pathogenesis-relatedprotein;Plantdefense,Disease resistance response protein 206.	5e-09	GO_ID:1105	TAIR|gene:2065520 SPTR:Q9SIA8 symbol:AT2G28670.1 [GO:0005554 "molecular function unknown" evidence=ND] InterPro:IPR004265 Pfam:PF03018 EMBL:AC007171 EMBL:BT002889 EMBL:BT015768 PIR:G84687 SPTR:Q9SIA8	3e-61
TM1647.16	1.9.4.15	E2.7.1.- [EC:2.7.1.-] [COG:COG0515 COG1493]	ath:At5g02290	T1E22.50; protein kinase, putative [EC:2.7.1.37] [KO:K00870]	2e-52	SPy1625_1	COG0515	9e-19	PBS1_ARATH	ATP-binding;Directproteinsequencing;Kinase;Nucleotide-binding;Phosphorylation;Plantdefense;Serine/threonine-proteinkinase;Transferase,Serine/threonine-protein kinase PBS1 (EC 2.7.1.37) (AvrPphB susceptible protein 1).	4e-67	GO_ID:40403	TAIR|gene:2091014 SPTR:Q9LUL4 symbol:AT3G14350.1 [GO:0004674 "protein serine/threonine kinase activity" evidence=ISS] [GO:0005524 "ATP binding" evidence=ISS] [GO:0006468 "protein amino acid phosphorylation" evidence=ISS] [GO:0007169 "transmembrane receptor protein tyrosine kinase signaling pathway" evidence=ISS] Pfam:PF00560 InterPro:IPR000719 Pfam:PF00069 InterPro:IPR001611 InterPro:IPR007090 Pr…	7e-126
TM1647.16	1.7.8.19	WAAY, rfaY lipopolysaccharide core biosynthesis protein RFAY [EC:2.7.-.-] [COG:COG0515]	ath:At5g02290	T1E22.50; protein kinase, putative [EC:2.7.1.37] [KO:K00870]	2e-52	SPy1625_1	COG0515	9e-19	PBS1_ARATH	ATP-binding;Directproteinsequencing;Kinase;Nucleotide-binding;Phosphorylation;Plantdefense;Serine/threonine-proteinkinase;Transferase,Serine/threonine-protein kinase PBS1 (EC 2.7.1.37) (AvrPphB susceptible protein 1).	4e-67	GO_ID:40403	TAIR|gene:2091014 SPTR:Q9LUL4 symbol:AT3G14350.1 [GO:0004674 "protein serine/threonine kinase activity" evidence=ISS] [GO:0005524 "ATP binding" evidence=ISS] [GO:0006468 "protein amino acid phosphorylation" evidence=ISS] [GO:0007169 "transmembrane receptor protein tyrosine kinase signaling pathway" evidence=ISS] Pfam:PF00560 InterPro:IPR000719 Pfam:PF00069 InterPro:IPR001611 InterPro:IPR007090 Pr…	7e-126
TM1647.16	1.1.17.19	E2.7.1.- [EC:2.7.1.-] [COG:COG0515 COG1493]	ath:At5g02290	T1E22.50; protein kinase, putative [EC:2.7.1.37] [KO:K00870]	2e-52	SPy1625_1	COG0515	9e-19	PBS1_ARATH	ATP-binding;Directproteinsequencing;Kinase;Nucleotide-binding;Phosphorylation;Plantdefense;Serine/threonine-proteinkinase;Transferase,Serine/threonine-protein kinase PBS1 (EC 2.7.1.37) (AvrPphB susceptible protein 1).	4e-67	GO_ID:40403	TAIR|gene:2091014 SPTR:Q9LUL4 symbol:AT3G14350.1 [GO:0004674 "protein serine/threonine kinase activity" evidence=ISS] [GO:0005524 "ATP binding" evidence=ISS] [GO:0006468 "protein amino acid phosphorylation" evidence=ISS] [GO:0007169 "transmembrane receptor protein tyrosine kinase signaling pathway" evidence=ISS] Pfam:PF00560 InterPro:IPR000719 Pfam:PF00069 InterPro:IPR001611 InterPro:IPR007090 Pr…	7e-126
TM1647.16	3.3.10.117	BMPR1 bone morphogenetic protein receptor, type I [EC:2.7.1.37]	ath:At5g02290	T1E22.50; protein kinase, putative [EC:2.7.1.37] [KO:K00870]	2e-52	SPy1625_1	COG0515	9e-19	PBS1_ARATH	ATP-binding;Directproteinsequencing;Kinase;Nucleotide-binding;Phosphorylation;Plantdefense;Serine/threonine-proteinkinase;Transferase,Serine/threonine-protein kinase PBS1 (EC 2.7.1.37) (AvrPphB susceptible protein 1).	4e-67	GO_ID:40403	TAIR|gene:2091014 SPTR:Q9LUL4 symbol:AT3G14350.1 [GO:0004674 "protein serine/threonine kinase activity" evidence=ISS] [GO:0005524 "ATP binding" evidence=ISS] [GO:0006468 "protein amino acid phosphorylation" evidence=ISS] [GO:0007169 "transmembrane receptor protein tyrosine kinase signaling pathway" evidence=ISS] Pfam:PF00560 InterPro:IPR000719 Pfam:PF00069 InterPro:IPR001611 InterPro:IPR007090 Pr…	7e-126
TM1647.16	1.11.16.8	E2.7.1.- [EC:2.7.1.-] [COG:COG0515 COG1493]	ath:At5g02290	T1E22.50; protein kinase, putative [EC:2.7.1.37] [KO:K00870]	2e-52	SPy1625_1	COG0515	9e-19	PBS1_ARATH	ATP-binding;Directproteinsequencing;Kinase;Nucleotide-binding;Phosphorylation;Plantdefense;Serine/threonine-proteinkinase;Transferase,Serine/threonine-protein kinase PBS1 (EC 2.7.1.37) (AvrPphB susceptible protein 1).	4e-67	GO_ID:40403	TAIR|gene:2091014 SPTR:Q9LUL4 symbol:AT3G14350.1 [GO:0004674 "protein serine/threonine kinase activity" evidence=ISS] [GO:0005524 "ATP binding" evidence=ISS] [GO:0006468 "protein amino acid phosphorylation" evidence=ISS] [GO:0007169 "transmembrane receptor protein tyrosine kinase signaling pathway" evidence=ISS] Pfam:PF00560 InterPro:IPR000719 Pfam:PF00069 InterPro:IPR001611 InterPro:IPR007090 Pr…	7e-126
TM1647.16	4.2.4	Cell cycle [CLASS:04110] [PATH:hsa04110] [COG:COG0515]	ath:At5g02290	T1E22.50; protein kinase, putative [EC:2.7.1.37] [KO:K00870]	2e-52	SPy1625_1	COG0515	9e-19	PBS1_ARATH	ATP-binding;Directproteinsequencing;Kinase;Nucleotide-binding;Phosphorylation;Plantdefense;Serine/threonine-proteinkinase;Transferase,Serine/threonine-protein kinase PBS1 (EC 2.7.1.37) (AvrPphB susceptible protein 1).	4e-67	GO_ID:40403	TAIR|gene:2091014 SPTR:Q9LUL4 symbol:AT3G14350.1 [GO:0004674 "protein serine/threonine kinase activity" evidence=ISS] [GO:0005524 "ATP binding" evidence=ISS] [GO:0006468 "protein amino acid phosphorylation" evidence=ISS] [GO:0007169 "transmembrane receptor protein tyrosine kinase signaling pathway" evidence=ISS] Pfam:PF00560 InterPro:IPR000719 Pfam:PF00069 InterPro:IPR001611 InterPro:IPR007090 Pr…	7e-126
TM1647.16	3.2.2.1	Protein kinase [EC:2.7.1.37]	ath:At5g02290	T1E22.50; protein kinase, putative [EC:2.7.1.37] [KO:K00870]	2e-52	SPy1625_1	COG0515	9e-19	PBS1_ARATH	ATP-binding;Directproteinsequencing;Kinase;Nucleotide-binding;Phosphorylation;Plantdefense;Serine/threonine-proteinkinase;Transferase,Serine/threonine-protein kinase PBS1 (EC 2.7.1.37) (AvrPphB susceptible protein 1).	4e-67	GO_ID:40403	TAIR|gene:2091014 SPTR:Q9LUL4 symbol:AT3G14350.1 [GO:0004674 "protein serine/threonine kinase activity" evidence=ISS] [GO:0005524 "ATP binding" evidence=ISS] [GO:0006468 "protein amino acid phosphorylation" evidence=ISS] [GO:0007169 "transmembrane receptor protein tyrosine kinase signaling pathway" evidence=ISS] Pfam:PF00560 InterPro:IPR000719 Pfam:PF00069 InterPro:IPR001611 InterPro:IPR007090 Pr…	7e-126
chr1.TM0688.20	4.2.5	Apoptosis [CLASS:04210] [PATH:hsa04210] [GO:0006915]							TMVRN_NICGU	Alternativesplicing;ATP-binding;Hypersensitiveresponse;Leucine-richrepeat;Nucleotide-binding;Plantdefense;Repeat,TMV resistance protein N.	4e-11	GO_ID:18353	TAIR|gene:2160486 SPTR:Q9FFS5 symbol:AT5G41550.1 [GO:0006952 "defense response" evidence=ISS] Pfam:PF00560 InterPro:IPR003593 InterPro:IPR001611 InterPro:IPR000157 InterPro:IPR002182 InterPro:IPR000767 Pfam:PF01582 GO:GO:0006915 SMART:SM00382 GO:GO:0016020 InterPro:IPR011991 SMART:SM00255 PROSITE:PS50104 PRINTS:PR00364 Pfam:PF00931 InterPro:IPR011713 Pfam:PF07725 EMBL:AB005233 SPTR:Q9FFS5	1e-13
Ljwgs_024432.1	99.1.3.2.17	TMVRN_NICGU							TMVRN_NICGU	Alternativesplicing;ATP-binding;Hypersensitiveresponse;Leucine-richrepeat;Nucleotide-binding;Plantdefense;Repeat,TMV resistance protein N.	5e-41	GO_ID:49496	TAIR|gene:3696915 SPTR:Q9ASZ5 symbol:AT2G20145.1 [GO:0006952 "defense response" evidence=ISS] InterPro:IPR000157 Pfam:PF01582 GO:GO:0016020 SMART:SM00255 PROSITE:PS50104 EMBL:AC006081 EMBL:AF361584 SPTR:Q9ASZ5	3e-35
Ljwgs_024432.1	99.1.4.3999	GO_ID:49496							TMVRN_NICGU	Alternativesplicing;ATP-binding;Hypersensitiveresponse;Leucine-richrepeat;Nucleotide-binding;Plantdefense;Repeat,TMV resistance protein N.	5e-41	GO_ID:49496	TAIR|gene:3696915 SPTR:Q9ASZ5 symbol:AT2G20145.1 [GO:0006952 "defense response" evidence=ISS] InterPro:IPR000157 Pfam:PF01582 GO:GO:0016020 SMART:SM00255 PROSITE:PS50104 EMBL:AC006081 EMBL:AF361584 SPTR:Q9ASZ5	3e-35
chr1.CM0098.41	99.1.3.2.65	RPS2_ARATH							RPS2_ARATH	ATP-binding;Coiledcoil;Hypersensitiveresponse;Leucine-richrepeat;Membrane;Nucleotide-binding;Plantdefense;Repeat,Disease resistance protein RPS2 (Resistance to Pseudomonas syringae protein 2).	2e-11	GO_ID:668	TAIR|gene:2120873 SPTR:Q42484 symbol:AT4G26090.1 [GO:0006952 "defense response" evidence=ISS;TAS] Pfam:PF00560 InterPro:IPR001611 InterPro:IPR002182 InterPro:IPR000767 PRINTS:PR00364 Pfam:PF00931 EMBL:AL161564 EMBL:AL049483 EMBL:U14158 EMBL:U12860 EMBL:AF368301 EMBL:AF487797 EMBL:AF487798 EMBL:AF487799 EMBL:AF487800 EMBL:AF487801 EMBL:AF487802 EMBL:AF487803 EMBL:AF487804 EMBL:AF487805 EMBL:AF4878…	8e-12
chr1.CM0098.41	99.1.4.6514	GO_ID:668							RPS2_ARATH	ATP-binding;Coiledcoil;Hypersensitiveresponse;Leucine-richrepeat;Membrane;Nucleotide-binding;Plantdefense;Repeat,Disease resistance protein RPS2 (Resistance to Pseudomonas syringae protein 2).	2e-11	GO_ID:668	TAIR|gene:2120873 SPTR:Q42484 symbol:AT4G26090.1 [GO:0006952 "defense response" evidence=ISS;TAS] Pfam:PF00560 InterPro:IPR001611 InterPro:IPR002182 InterPro:IPR000767 PRINTS:PR00364 Pfam:PF00931 EMBL:AL161564 EMBL:AL049483 EMBL:U14158 EMBL:U12860 EMBL:AF368301 EMBL:AF487797 EMBL:AF487798 EMBL:AF487799 EMBL:AF487800 EMBL:AF487801 EMBL:AF487802 EMBL:AF487803 EMBL:AF487804 EMBL:AF487805 EMBL:AF4878…	8e-12
Ljwgs_049958.1.1	4.2.5	Apoptosis [CLASS:04210] [PATH:hsa04210] [GO:0006915]							TMVRN_NICGU	Alternativesplicing;ATP-binding;Hypersensitiveresponse;Leucine-richrepeat;Nucleotide-binding;Plantdefense;Repeat,TMV resistance protein N.	2e-13	GO_ID:10608	TAIR|gene:2133741 SPTR:Q9M0P9 symbol:AT4G09430.1 [GO:0006952 "defense response" evidence=ISS] Pfam:PF00560 InterPro:IPR001611 InterPro:IPR000157 InterPro:IPR002182 InterPro:IPR000767 Pfam:PF01582 GO:GO:0006915 PRINTS:PR00019 GO:GO:0016020 SMART:SM00255 PROSITE:PS50104 PRINTS:PR00364 Pfam:PF00931 InterPro:IPR011713 Pfam:PF07725 EMBL:AL161514 PIR:A85096 SPTR:Q9M0P9	3e-16
TM1040.6	1.1.8.12	E3.2.1.39 glucan endo-1,3-beta-D-glucosidase [EC:3.2.1.39]	ath:At4g14080	FCAALL.82; glycosyl hydrolase family 17 protein / anther-specific protein (A6) [EC:3.2.1.39] [KO:K01199]	9e-36				E134_ARATH	Glycoprotein;Glycosidase;GPI-anchor;Hydrolase;Lipoprotein;Membrane;Plantdefense;Signal,Putative glucan endo-1,3-beta-glucosidase 4 precursor (EC 3.2.1.39) ((1->3)-beta-glucan endohydrolase) ((1->3)-beta-glucanase) (Beta-1,3- endoglucanase) (Beta-1,3-glucanase).	2e-85	GO_ID:10684	TAIR|gene:2065402 SPTR:Q9ZU91 symbol:AT2G01630.1 [GO:0031225 "anchored to membrane" evidence=TAS] [GO:0004553 "hydrolase activity, hydrolyzing O-glycosyl compounds" evidence=ISS] InterPro:IPR000490 PROSITE:PS00587 Pfam:PF00332 EMBL:AC006069 EMBL:AY085500 PIR:B84427 HSSP:P15737 SPTR:Q9ZU91	3e-66
chr4.CM0227.53	1.9.4.15	E2.7.1.- [EC:2.7.1.-] [COG:COG0515 COG1493]	ath:At5g02290	T1E22.50; protein kinase, putative [EC:2.7.1.37] [KO:K00870]	1e-56	YAR019c	COG0515	4e-21	PBS1_ARATH	ATP-binding;Directproteinsequencing;Kinase;Nucleotide-binding;Phosphorylation;Plantdefense;Serine/threonine-proteinkinase;Transferase,Serine/threonine-protein kinase PBS1 (EC 2.7.1.37) (AvrPphB susceptible protein 1).	2e-59	GO_ID:10221	TAIR|gene:2090633 SPTR:Q9LT87 symbol:AT3G19300.1 [GO:0016301 "kinase activity" evidence=ISS] InterPro:IPR000719 InterPro:IPR008271 Pfam:PF00069 Prosite:PS00108 Prosite:PS00107 ProDom:PD000001 PROSITE:PS50011 HSSP:Q62838 EMBL:AB025624 EMBL:BT015817 EMBL:BT020204 SPTR:Q9LT87	0
chr4.CM0227.53	1.7.8.19	WAAY, rfaY lipopolysaccharide core biosynthesis protein RFAY [EC:2.7.-.-] [COG:COG0515]	ath:At5g02290	T1E22.50; protein kinase, putative [EC:2.7.1.37] [KO:K00870]	1e-56	YAR019c	COG0515	4e-21	PBS1_ARATH	ATP-binding;Directproteinsequencing;Kinase;Nucleotide-binding;Phosphorylation;Plantdefense;Serine/threonine-proteinkinase;Transferase,Serine/threonine-protein kinase PBS1 (EC 2.7.1.37) (AvrPphB susceptible protein 1).	2e-59	GO_ID:10221	TAIR|gene:2090633 SPTR:Q9LT87 symbol:AT3G19300.1 [GO:0016301 "kinase activity" evidence=ISS] InterPro:IPR000719 InterPro:IPR008271 Pfam:PF00069 Prosite:PS00108 Prosite:PS00107 ProDom:PD000001 PROSITE:PS50011 HSSP:Q62838 EMBL:AB025624 EMBL:BT015817 EMBL:BT020204 SPTR:Q9LT87	0
chr4.CM0227.53	1.1.17.19	E2.7.1.- [EC:2.7.1.-] [COG:COG0515 COG1493]	ath:At5g02290	T1E22.50; protein kinase, putative [EC:2.7.1.37] [KO:K00870]	1e-56	YAR019c	COG0515	4e-21	PBS1_ARATH	ATP-binding;Directproteinsequencing;Kinase;Nucleotide-binding;Phosphorylation;Plantdefense;Serine/threonine-proteinkinase;Transferase,Serine/threonine-protein kinase PBS1 (EC 2.7.1.37) (AvrPphB susceptible protein 1).	2e-59	GO_ID:10221	TAIR|gene:2090633 SPTR:Q9LT87 symbol:AT3G19300.1 [GO:0016301 "kinase activity" evidence=ISS] InterPro:IPR000719 InterPro:IPR008271 Pfam:PF00069 Prosite:PS00108 Prosite:PS00107 ProDom:PD000001 PROSITE:PS50011 HSSP:Q62838 EMBL:AB025624 EMBL:BT015817 EMBL:BT020204 SPTR:Q9LT87	0
chr4.CM0227.53	3.3.10.117	BMPR1 bone morphogenetic protein receptor, type I [EC:2.7.1.37]	ath:At5g02290	T1E22.50; protein kinase, putative [EC:2.7.1.37] [KO:K00870]	1e-56	YAR019c	COG0515	4e-21	PBS1_ARATH	ATP-binding;Directproteinsequencing;Kinase;Nucleotide-binding;Phosphorylation;Plantdefense;Serine/threonine-proteinkinase;Transferase,Serine/threonine-protein kinase PBS1 (EC 2.7.1.37) (AvrPphB susceptible protein 1).	2e-59	GO_ID:10221	TAIR|gene:2090633 SPTR:Q9LT87 symbol:AT3G19300.1 [GO:0016301 "kinase activity" evidence=ISS] InterPro:IPR000719 InterPro:IPR008271 Pfam:PF00069 Prosite:PS00108 Prosite:PS00107 ProDom:PD000001 PROSITE:PS50011 HSSP:Q62838 EMBL:AB025624 EMBL:BT015817 EMBL:BT020204 SPTR:Q9LT87	0
chr4.CM0227.53	1.11.16.8	E2.7.1.- [EC:2.7.1.-] [COG:COG0515 COG1493]	ath:At5g02290	T1E22.50; protein kinase, putative [EC:2.7.1.37] [KO:K00870]	1e-56	YAR019c	COG0515	4e-21	PBS1_ARATH	ATP-binding;Directproteinsequencing;Kinase;Nucleotide-binding;Phosphorylation;Plantdefense;Serine/threonine-proteinkinase;Transferase,Serine/threonine-protein kinase PBS1 (EC 2.7.1.37) (AvrPphB susceptible protein 1).	2e-59	GO_ID:10221	TAIR|gene:2090633 SPTR:Q9LT87 symbol:AT3G19300.1 [GO:0016301 "kinase activity" evidence=ISS] InterPro:IPR000719 InterPro:IPR008271 Pfam:PF00069 Prosite:PS00108 Prosite:PS00107 ProDom:PD000001 PROSITE:PS50011 HSSP:Q62838 EMBL:AB025624 EMBL:BT015817 EMBL:BT020204 SPTR:Q9LT87	0
chr4.CM0227.53	4.2.4	Cell cycle [CLASS:04110] [PATH:hsa04110] [COG:COG0515]	ath:At5g02290	T1E22.50; protein kinase, putative [EC:2.7.1.37] [KO:K00870]	1e-56	YAR019c	COG0515	4e-21	PBS1_ARATH	ATP-binding;Directproteinsequencing;Kinase;Nucleotide-binding;Phosphorylation;Plantdefense;Serine/threonine-proteinkinase;Transferase,Serine/threonine-protein kinase PBS1 (EC 2.7.1.37) (AvrPphB susceptible protein 1).	2e-59	GO_ID:10221	TAIR|gene:2090633 SPTR:Q9LT87 symbol:AT3G19300.1 [GO:0016301 "kinase activity" evidence=ISS] InterPro:IPR000719 InterPro:IPR008271 Pfam:PF00069 Prosite:PS00108 Prosite:PS00107 ProDom:PD000001 PROSITE:PS50011 HSSP:Q62838 EMBL:AB025624 EMBL:BT015817 EMBL:BT020204 SPTR:Q9LT87	0
chr4.CM0227.53	3.2.2.1	Protein kinase [EC:2.7.1.37]	ath:At5g02290	T1E22.50; protein kinase, putative [EC:2.7.1.37] [KO:K00870]	1e-56	YAR019c	COG0515	4e-21	PBS1_ARATH	ATP-binding;Directproteinsequencing;Kinase;Nucleotide-binding;Phosphorylation;Plantdefense;Serine/threonine-proteinkinase;Transferase,Serine/threonine-protein kinase PBS1 (EC 2.7.1.37) (AvrPphB susceptible protein 1).	2e-59	GO_ID:10221	TAIR|gene:2090633 SPTR:Q9LT87 symbol:AT3G19300.1 [GO:0016301 "kinase activity" evidence=ISS] InterPro:IPR000719 InterPro:IPR008271 Pfam:PF00069 Prosite:PS00108 Prosite:PS00107 ProDom:PD000001 PROSITE:PS50011 HSSP:Q62838 EMBL:AB025624 EMBL:BT015817 EMBL:BT020204 SPTR:Q9LT87	0
Ljwgs_021370.1	99.1.4.2067	GO_ID:45037							DR206_PEA	Pathogenesis-relatedprotein;Plantdefense,Disease resistance response protein 206.	2e-11	GO_ID:45037	TAIR|gene:3433070 SPTR:Q9C523 symbol:AT1G58170.1 [GO:0005554 "molecular function unknown" evidence=ND] [GO:0006952 "defense response" evidence=ISS] [GO:0009807 "lignan biosynthesis" evidence=ISS] InterPro:IPR004265 Pfam:PF03018 EMBL:AC079604 EMBL:AC079131 EMBL:AK117899 EMBL:BT003709 PIR:A96615 SPTR:Q9C523	3e-36
Ljwgs_021370.1	99.1.3.2.1009	DR206_PEA							DR206_PEA	Pathogenesis-relatedprotein;Plantdefense,Disease resistance response protein 206.	2e-11	GO_ID:45037	TAIR|gene:3433070 SPTR:Q9C523 symbol:AT1G58170.1 [GO:0005554 "molecular function unknown" evidence=ND] [GO:0006952 "defense response" evidence=ISS] [GO:0009807 "lignan biosynthesis" evidence=ISS] InterPro:IPR004265 Pfam:PF03018 EMBL:AC079604 EMBL:AC079131 EMBL:AK117899 EMBL:BT003709 PIR:A96615 SPTR:Q9C523	3e-36
chr5.CM0299.23	99.1.4.3842	GO_ID:27339							NOX1_HUMAN	Alternativesplicing;Electrontransport;FAD;Glycoprotein;Heme;Iontransport;Ionicchannel;Iron;Membrane;Metal-binding;NADP;Oxidoreductase;Transmembrane;Transport;Voltage-gatedchannel,NADPH oxidase homolog 1 (NOX-1) (NOH-1) (NADH/NADPH mitogenic oxidase subunit P65-MOX) (Mitogenic oxidase 1) (MOX1).	1e-72	GO_ID:27339	TAIR|gene:2036103 SPTR:Q9SBI0 symbol:ATRBOHB "RESPIRATORY BURST OXIDASE HOMOLOG B" [GO:0006952 "defense response" evidence=TAS] InterPro:IPR002048 InterPro:IPR002916 Pfam:PF00036 InterPro:IPR011992 InterPro:IPR000778 SMART:SM00054 GO:GO:0016020 Pfam:PF01794 PRINTS:PR00466 EMBL:AF055354 SPTR:Q9SBI0	0
chr5.CM0299.23	99.1.3.2.1657	NOX1_HUMAN							NOX1_HUMAN	Alternativesplicing;Electrontransport;FAD;Glycoprotein;Heme;Iontransport;Ionicchannel;Iron;Membrane;Metal-binding;NADP;Oxidoreductase;Transmembrane;Transport;Voltage-gatedchannel,NADPH oxidase homolog 1 (NOX-1) (NOH-1) (NADH/NADPH mitogenic oxidase subunit P65-MOX) (Mitogenic oxidase 1) (MOX1).	1e-72	GO_ID:27339	TAIR|gene:2036103 SPTR:Q9SBI0 symbol:ATRBOHB "RESPIRATORY BURST OXIDASE HOMOLOG B" [GO:0006952 "defense response" evidence=TAS] InterPro:IPR002048 InterPro:IPR002916 Pfam:PF00036 InterPro:IPR011992 InterPro:IPR000778 SMART:SM00054 GO:GO:0016020 Pfam:PF01794 PRINTS:PR00466 EMBL:AF055354 SPTR:Q9SBI0	0
chr3.CM0216.81	3.1.3.61	TC.MATE multidrug resistance protein, MATE family [COG:COG0534] [TC:2.A.66.1]				mlr5680	COG0534	6e-13	EDS5_ARATH	Coiledcoil;Membrane;Plantdefense;Transmembrane;Transport,Enhanced disease susceptibility 5 (Eds5) (Salicylic acid induction deficient 1) (Sid1).	3e-149	GO_ID:31981	TAIR|gene:2120266 SPTR:Q945F0 symbol:AT4G39030.1 [GO:0005215 "transporter activity" evidence=ISS] [GO:0015297 "antiporter activity" evidence=ISS] [GO:0016020 "membrane" evidence=ISS] EMBL:AL161594 EMBL:AL035679 EMBL:AF416569 SPTR:Q945F0	1e-149
chr2.CM0545.35	3.3.10.117	BMPR1 bone morphogenetic protein receptor, type I [EC:2.7.1.37]	ath:At4g28490	F20O9.180; leucine-rich repeat transmembrane protein kinase, putative [EC:2.7.1.37] [KO:K00870]	4e-38				BRI1_ARATH	ATP-binding;Glycoprotein;Kinase;Leucine-richrepeat;Lipid-binding;Membrane;Nucleotide-binding;Phosphorylation;Receptor;Repeat;Serine/threonine-proteinkinase;Signal;Steroid-binding;Transferase;Transmembrane,BRASSINOSTEROID INSENSITIVE 1 precursor (EC 2.7.1.37) (AtBRI1) (Brassinosteroid LRR receptor kinase).	2e-58	GO_ID:32383	TAIR|gene:2205004 SPTR:Q9C699 symbol:AT1G47890.1 [GO:0016301 "kinase activity" evidence=ISS] [GO:0005515 "protein binding" evidence=ISS;NAS] [GO:0007165 "signal transduction" evidence=IC] [GO:0006952 "defense response" evidence=ISS] Pfam:PF00560 InterPro:IPR001611 InterPro:IPR007090 PRINTS:PR00019 HSSP:P25147 EMBL:AC079679 PIR:C96519 SPTR:Q9C699	2e-139
chr2.CM0545.35	3.2.2.1	Protein kinase [EC:2.7.1.37]	ath:At4g28490	F20O9.180; leucine-rich repeat transmembrane protein kinase, putative [EC:2.7.1.37] [KO:K00870]	4e-38				BRI1_ARATH	ATP-binding;Glycoprotein;Kinase;Leucine-richrepeat;Lipid-binding;Membrane;Nucleotide-binding;Phosphorylation;Receptor;Repeat;Serine/threonine-proteinkinase;Signal;Steroid-binding;Transferase;Transmembrane,BRASSINOSTEROID INSENSITIVE 1 precursor (EC 2.7.1.37) (AtBRI1) (Brassinosteroid LRR receptor kinase).	2e-58	GO_ID:32383	TAIR|gene:2205004 SPTR:Q9C699 symbol:AT1G47890.1 [GO:0016301 "kinase activity" evidence=ISS] [GO:0005515 "protein binding" evidence=ISS;NAS] [GO:0007165 "signal transduction" evidence=IC] [GO:0006952 "defense response" evidence=ISS] Pfam:PF00560 InterPro:IPR001611 InterPro:IPR007090 PRINTS:PR00019 HSSP:P25147 EMBL:AC079679 PIR:C96519 SPTR:Q9C699	2e-139
TM0533.27	99.1.3.2.17	TMVRN_NICGU							TMVRN_NICGU	Alternativesplicing;ATP-binding;Hypersensitiveresponse;Leucine-richrepeat;Nucleotide-binding;Plantdefense;Repeat,TMV resistance protein N.	2e-38	GO_ID:11736	TAIR|gene:2032596 SPTR:Q9SSN1 symbol:AT1G72950.1 [GO:0006952 "defense response" evidence=ISS] InterPro:IPR000157 InterPro:IPR000767 Pfam:PF01582 GO:GO:0016020 SMART:SM00255 PROSITE:PS50104 PRINTS:PR00364 EMBL:AC008017 PIR:G96754 SPTR:Q9SSN1	1e-32
TM0533.27	99.1.4.5506	GO_ID:11736							TMVRN_NICGU	Alternativesplicing;ATP-binding;Hypersensitiveresponse;Leucine-richrepeat;Nucleotide-binding;Plantdefense;Repeat,TMV resistance protein N.	2e-38	GO_ID:11736	TAIR|gene:2032596 SPTR:Q9SSN1 symbol:AT1G72950.1 [GO:0006952 "defense response" evidence=ISS] InterPro:IPR000157 InterPro:IPR000767 Pfam:PF01582 GO:GO:0016020 SMART:SM00255 PROSITE:PS50104 PRINTS:PR00364 EMBL:AC008017 PIR:G96754 SPTR:Q9SSN1	1e-32
Ljwgs_031291.1	3.3.10.117	BMPR1 bone morphogenetic protein receptor, type I [EC:2.7.1.37]	ath:At4g28490	F20O9.180; leucine-rich repeat transmembrane protein kinase, putative [EC:2.7.1.37] [KO:K00870]	2e-21				BRI1_ARATH	ATP-binding;Glycoprotein;Kinase;Leucine-richrepeat;Lipid-binding;Membrane;Nucleotide-binding;Phosphorylation;Receptor;Repeat;Serine/threonine-proteinkinase;Signal;Steroid-binding;Transferase;Transmembrane,BRASSINOSTEROID INSENSITIVE 1 precursor (EC 2.7.1.37) (AtBRI1) (Brassinosteroid LRR receptor kinase).	4e-24	GO_ID:38572	TAIR|gene:2825761 SPTR:Q9C637 symbol:AT1G45616.1 [GO:0005515 "protein binding" evidence=ISS;NAS] [GO:0007165 "signal transduction" evidence=IC] [GO:0006952 "defense response" evidence=ISS] Pfam:PF00560 InterPro:IPR001611 InterPro:IPR007090 PRINTS:PR00019 EMBL:AC083835 PIR:H96510 SPTR:Q9C637	1e-30
Ljwgs_031291.1	3.2.2.1	Protein kinase [EC:2.7.1.37]	ath:At4g28490	F20O9.180; leucine-rich repeat transmembrane protein kinase, putative [EC:2.7.1.37] [KO:K00870]	2e-21				BRI1_ARATH	ATP-binding;Glycoprotein;Kinase;Leucine-richrepeat;Lipid-binding;Membrane;Nucleotide-binding;Phosphorylation;Receptor;Repeat;Serine/threonine-proteinkinase;Signal;Steroid-binding;Transferase;Transmembrane,BRASSINOSTEROID INSENSITIVE 1 precursor (EC 2.7.1.37) (AtBRI1) (Brassinosteroid LRR receptor kinase).	4e-24	GO_ID:38572	TAIR|gene:2825761 SPTR:Q9C637 symbol:AT1G45616.1 [GO:0005515 "protein binding" evidence=ISS;NAS] [GO:0007165 "signal transduction" evidence=IC] [GO:0006952 "defense response" evidence=ISS] Pfam:PF00560 InterPro:IPR001611 InterPro:IPR007090 PRINTS:PR00019 EMBL:AC083835 PIR:H96510 SPTR:Q9C637	1e-30
Ljwgs_085156.1	3.3.10.117	BMPR1 bone morphogenetic protein receptor, type I [EC:2.7.1.37]	ath:At5g02290	T1E22.50; protein kinase, putative [EC:2.7.1.37] [KO:K00870]	6e-28				PBS1_ARATH	ATP-binding;Directproteinsequencing;Kinase;Nucleotide-binding;Phosphorylation;Plantdefense;Serine/threonine-proteinkinase;Transferase,Serine/threonine-protein kinase PBS1 (EC 2.7.1.37) (AvrPphB susceptible protein 1).	1e-44	GO_ID:14284	TAIR|gene:3698380 SPTR:Q9SFT7 symbol:AT3G07070.1 [GO:0008372 "cellular component unknown" evidence=ND] [GO:0016301 "kinase activity" evidence=ISS] InterPro:IPR000719 InterPro:IPR008271 Pfam:PF00069 Prosite:PS00108 Prosite:PS00107 ProDom:PD000001 PROSITE:PS50011 EMBL:AC012395 SPTR:Q9SFT7	3e-46
Ljwgs_085156.1	3.2.2.1	Protein kinase [EC:2.7.1.37]	ath:At5g02290	T1E22.50; protein kinase, putative [EC:2.7.1.37] [KO:K00870]	6e-28				PBS1_ARATH	ATP-binding;Directproteinsequencing;Kinase;Nucleotide-binding;Phosphorylation;Plantdefense;Serine/threonine-proteinkinase;Transferase,Serine/threonine-protein kinase PBS1 (EC 2.7.1.37) (AvrPphB susceptible protein 1).	1e-44	GO_ID:14284	TAIR|gene:3698380 SPTR:Q9SFT7 symbol:AT3G07070.1 [GO:0008372 "cellular component unknown" evidence=ND] [GO:0016301 "kinase activity" evidence=ISS] InterPro:IPR000719 InterPro:IPR008271 Pfam:PF00069 Prosite:PS00108 Prosite:PS00107 ProDom:PD000001 PROSITE:PS50011 EMBL:AC012395 SPTR:Q9SFT7	3e-46
chr1.CM0009.29	99.1.3.2.613	NPR1_ARATH							NPR1_ARATH	ANKrepeat;Hypersensitiveresponse;Plantdefense;Polymorphism;Repeat,Regulatory protein NPR1 (Nonexpresser of PR genes 1) (Noninducible immunity 1) (Nim1) (Salicylic acid insensitive 1) (Sai1).	1e-26	GO_ID:3923	TAIR|gene:2040291 SPTR:Q9ZVC2 symbol:AT2G41370.1 [GO:0005515 "protein binding" evidence=ISS] InterPro:IPR000210 InterPro:IPR002110 Pfam:PF00023 Pfam:PF00651 SMART:SM00225 PROSITE:PS50097 PRINTS:PR01415 SMART:SM00248 PROSITE:PS50297 PROSITE:PS50088 HSSP:Q60778 EMBL:AC005662 EMBL:BT015773 EMBL:AY928830 PIR:H84840 SPTR:Q9ZVC2	0
chr1.CM0009.29	99.1.4.3220	GO_ID:3923							NPR1_ARATH	ANKrepeat;Hypersensitiveresponse;Plantdefense;Polymorphism;Repeat,Regulatory protein NPR1 (Nonexpresser of PR genes 1) (Noninducible immunity 1) (Nim1) (Salicylic acid insensitive 1) (Sai1).	1e-26	GO_ID:3923	TAIR|gene:2040291 SPTR:Q9ZVC2 symbol:AT2G41370.1 [GO:0005515 "protein binding" evidence=ISS] InterPro:IPR000210 InterPro:IPR002110 Pfam:PF00023 Pfam:PF00651 SMART:SM00225 PROSITE:PS50097 PRINTS:PR01415 SMART:SM00248 PROSITE:PS50297 PROSITE:PS50088 HSSP:Q60778 EMBL:AC005662 EMBL:BT015773 EMBL:AY928830 PIR:H84840 SPTR:Q9ZVC2	0
chr3.CM0080.7	99.1.4.4475	GO_ID:41888							ERF13_ARATH	Activator;DNA-binding;Ethylenesignalingpathway;Nuclearprotein;Plantdefense;Transcription;Transcriptionregulation,Ethylene-responsive transcription factor 13 (Ethylene-responsive element-binding factor 13) (EREBP-13) (AtERF13).	7e-22	GO_ID:41888	TAIR|gene:2055001 SPTR:Q8L9K1 symbol:ATERF13 [GO:0003700 "transcription factor activity" evidence=ISS;TAS] [GO:0009873 "ethylene mediated signaling pathway" evidence=TAS] [GO:0003677 "DNA binding" evidence=ISS] [GO:0005634 "nucleus" evidence=IC;IDA] [GO:0006355 "regulation of transcription, DNA-dependent" evidence=ISS] InterPro:IPR001471 HSSP:O80337 PRINTS:PR00367 ProDom:PD001423 SMART:SM00380 PR…	3e-22
chr3.CM0080.7	99.1.3.2.883	ERF13_ARATH							ERF13_ARATH	Activator;DNA-binding;Ethylenesignalingpathway;Nuclearprotein;Plantdefense;Transcription;Transcriptionregulation,Ethylene-responsive transcription factor 13 (Ethylene-responsive element-binding factor 13) (EREBP-13) (AtERF13).	7e-22	GO_ID:41888	TAIR|gene:2055001 SPTR:Q8L9K1 symbol:ATERF13 [GO:0003700 "transcription factor activity" evidence=ISS;TAS] [GO:0009873 "ethylene mediated signaling pathway" evidence=TAS] [GO:0003677 "DNA binding" evidence=ISS] [GO:0005634 "nucleus" evidence=IC;IDA] [GO:0006355 "regulation of transcription, DNA-dependent" evidence=ISS] InterPro:IPR001471 HSSP:O80337 PRINTS:PR00367 ProDom:PD001423 SMART:SM00380 PR…	3e-22
chr1.CM0318.2.1	99.1.4.1493	GO_ID:6778	ath:At4g28490	F20O9.180; leucine-rich repeat transmembrane protein kinase, putative [EC:2.7.1.37] [KO:K00870]	3e-12				PGIP_PYRCO	Cellwall;Glycoprotein;Leucine-richrepeat;Repeat;Signal,Polygalacturonase inhibitor precursor (Polygalacturonase-inhibiting protein).	2e-58	GO_ID:6778	TAIR|gene:2091870 SPTR:Q9LT39 symbol:AT3G20820.1 [GO:0005515 "protein binding" evidence=ISS;NAS] [GO:0007165 "signal transduction" evidence=IC] [GO:0006952 "defense response" evidence=ISS] Pfam:PF00560 InterPro:IPR001611 InterPro:IPR007090 PRINTS:PR00019 EMBL:AB025629 EMBL:AY063922 EMBL:AY117334 SPTR:Q9LT39	2e-20
chr1.CM0318.2.1	99.1.1.97	KO:K00870	ath:At4g28490	F20O9.180; leucine-rich repeat transmembrane protein kinase, putative [EC:2.7.1.37] [KO:K00870]	3e-12				PGIP_PYRCO	Cellwall;Glycoprotein;Leucine-richrepeat;Repeat;Signal,Polygalacturonase inhibitor precursor (Polygalacturonase-inhibiting protein).	2e-58	GO_ID:6778	TAIR|gene:2091870 SPTR:Q9LT39 symbol:AT3G20820.1 [GO:0005515 "protein binding" evidence=ISS;NAS] [GO:0007165 "signal transduction" evidence=IC] [GO:0006952 "defense response" evidence=ISS] Pfam:PF00560 InterPro:IPR001611 InterPro:IPR007090 PRINTS:PR00019 EMBL:AB025629 EMBL:AY063922 EMBL:AY117334 SPTR:Q9LT39	2e-20
chr1.CM0318.2.1	99.1.3.2.2413	PGIP_PYRCO	ath:At4g28490	F20O9.180; leucine-rich repeat transmembrane protein kinase, putative [EC:2.7.1.37] [KO:K00870]	3e-12				PGIP_PYRCO	Cellwall;Glycoprotein;Leucine-richrepeat;Repeat;Signal,Polygalacturonase inhibitor precursor (Polygalacturonase-inhibiting protein).	2e-58	GO_ID:6778	TAIR|gene:2091870 SPTR:Q9LT39 symbol:AT3G20820.1 [GO:0005515 "protein binding" evidence=ISS;NAS] [GO:0007165 "signal transduction" evidence=IC] [GO:0006952 "defense response" evidence=ISS] Pfam:PF00560 InterPro:IPR001611 InterPro:IPR007090 PRINTS:PR00019 EMBL:AB025629 EMBL:AY063922 EMBL:AY117334 SPTR:Q9LT39	2e-20
chr4.CM0234.47	99.1.3.2.3164	TGA2_ARATH							TGA2_ARATH	Activator;Coiledcoil;DNA-binding;Hypersensitiveresponse;Nuclearprotein;Plantdefense;Transcription;Transcriptionregulation,Transcription factor TGA2 (HBP-1b homolog) (AHBP-1b) (AtbZIP20).	5e-89	GO_ID:52041	TAIR|gene:2026889 SPTR:Q9SX27 symbol:AT1G68640.1 [GO:0003700 "transcription factor activity" evidence=ISS] [GO:0003677 "DNA binding" evidence=ISS] InterPro:IPR004827 Pfam:PF00170 GO:GO:0005634 SMART:SM00338 PROSITE:PS50217 PROSITE:PS00036 InterPro:IPR011616 EMBL:AC008075 EMBL:AK118286 EMBL:BT008586 PIR:H96710 SPTR:Q9SX27	1e-93
chr4.CM0234.47	99.1.4.6349	GO_ID:52041							TGA2_ARATH	Activator;Coiledcoil;DNA-binding;Hypersensitiveresponse;Nuclearprotein;Plantdefense;Transcription;Transcriptionregulation,Transcription factor TGA2 (HBP-1b homolog) (AHBP-1b) (AtbZIP20).	5e-89	GO_ID:52041	TAIR|gene:2026889 SPTR:Q9SX27 symbol:AT1G68640.1 [GO:0003700 "transcription factor activity" evidence=ISS] [GO:0003677 "DNA binding" evidence=ISS] InterPro:IPR004827 Pfam:PF00170 GO:GO:0005634 SMART:SM00338 PROSITE:PS50217 PROSITE:PS00036 InterPro:IPR011616 EMBL:AC008075 EMBL:AK118286 EMBL:BT008586 PIR:H96710 SPTR:Q9SX27	1e-93
Ljwgs_030815.1	4.4.1.22	SERPINC1, AT3 antithrombin III	hsa:462	SERPINC1; serine (or cysteine) proteinase inhibitor, clade C (antithrombin), member 1 [KO:K03911]	3e-13				PRTZ_HORVU	Directproteinsequencing;Multigenefamily;Plantdefense;Proteaseinhibitor;Seedstorageprotein;Storageprotein,Protein Z (Z4) (Major endosperm albumin).	1e-28	GO_ID:5617	TAIR|gene:3435226 SPTR:Q9S7T8 symbol:AT1G47710.1 [GO:0000004 "biological process unknown" evidence=ND] [GO:0008372 "cellular component unknown" evidence=ND] [GO:0004867 "serine-type endopeptidase inhibitor activity" evidence=ISS] InterPro:IPR000215 Pfam:PF00079 SMART:SM00093 PROSITE:PS00284 HSSP:P01008 EMBL:AC007519 EMBL:AC012463 EMBL:BT002483 EMBL:BT008481 PIR:H96517 SPTR:Q9S7T8	3e-31
Ljwgs_068410.2	99.1.4.3842	GO_ID:27339							NOX1_HUMAN	Alternativesplicing;Electrontransport;FAD;Glycoprotein;Heme;Iontransport;Ionicchannel;Iron;Membrane;Metal-binding;NADP;Oxidoreductase;Transmembrane;Transport;Voltage-gatedchannel,NADPH oxidase homolog 1 (NOX-1) (NOH-1) (NADH/NADPH mitogenic oxidase subunit P65-MOX) (Mitogenic oxidase 1) (MOX1).	3e-21	GO_ID:27339	TAIR|gene:2036103 SPTR:Q9SBI0 symbol:ATRBOHB "RESPIRATORY BURST OXIDASE HOMOLOG B" [GO:0006952 "defense response" evidence=TAS] InterPro:IPR002048 InterPro:IPR002916 Pfam:PF00036 InterPro:IPR011992 InterPro:IPR000778 SMART:SM00054 GO:GO:0016020 Pfam:PF01794 PRINTS:PR00466 EMBL:AF055354 SPTR:Q9SBI0	6e-83
Ljwgs_068410.2	99.1.3.2.1657	NOX1_HUMAN							NOX1_HUMAN	Alternativesplicing;Electrontransport;FAD;Glycoprotein;Heme;Iontransport;Ionicchannel;Iron;Membrane;Metal-binding;NADP;Oxidoreductase;Transmembrane;Transport;Voltage-gatedchannel,NADPH oxidase homolog 1 (NOX-1) (NOH-1) (NADH/NADPH mitogenic oxidase subunit P65-MOX) (Mitogenic oxidase 1) (MOX1).	3e-21	GO_ID:27339	TAIR|gene:2036103 SPTR:Q9SBI0 symbol:ATRBOHB "RESPIRATORY BURST OXIDASE HOMOLOG B" [GO:0006952 "defense response" evidence=TAS] InterPro:IPR002048 InterPro:IPR002916 Pfam:PF00036 InterPro:IPR011992 InterPro:IPR000778 SMART:SM00054 GO:GO:0016020 Pfam:PF01794 PRINTS:PR00466 EMBL:AF055354 SPTR:Q9SBI0	6e-83
Ljwgs_037414.1	4.4.1.22	SERPINC1, AT3 antithrombin III	mmu:11905	Serpinc1; serine (or cysteine) proteinase inhibitor, clade C (antithrombin), member 1 [KO:K03911]	8e-34				PRTZ_HORVU	Directproteinsequencing;Multigenefamily;Plantdefense;Proteaseinhibitor;Seedstorageprotein;Storageprotein,Protein Z (Z4) (Major endosperm albumin).	1e-75	GO_ID:5617	TAIR|gene:3435226 SPTR:Q9S7T8 symbol:AT1G47710.1 [GO:0000004 "biological process unknown" evidence=ND] [GO:0008372 "cellular component unknown" evidence=ND] [GO:0004867 "serine-type endopeptidase inhibitor activity" evidence=ISS] InterPro:IPR000215 Pfam:PF00079 SMART:SM00093 PROSITE:PS00284 HSSP:P01008 EMBL:AC007519 EMBL:AC012463 EMBL:BT002483 EMBL:BT008481 PIR:H96517 SPTR:Q9S7T8	6e-89
chr5.CM0299.24	99.1.4.3842	GO_ID:27339							NOX1_HUMAN	Alternativesplicing;Electrontransport;FAD;Glycoprotein;Heme;Iontransport;Ionicchannel;Iron;Membrane;Metal-binding;NADP;Oxidoreductase;Transmembrane;Transport;Voltage-gatedchannel,NADPH oxidase homolog 1 (NOX-1) (NOH-1) (NADH/NADPH mitogenic oxidase subunit P65-MOX) (Mitogenic oxidase 1) (MOX1).	2e-63	GO_ID:27339	TAIR|gene:2036103 SPTR:Q9SBI0 symbol:ATRBOHB "RESPIRATORY BURST OXIDASE HOMOLOG B" [GO:0006952 "defense response" evidence=TAS] InterPro:IPR002048 InterPro:IPR002916 Pfam:PF00036 InterPro:IPR011992 InterPro:IPR000778 SMART:SM00054 GO:GO:0016020 Pfam:PF01794 PRINTS:PR00466 EMBL:AF055354 SPTR:Q9SBI0	0
chr5.CM0299.24	99.1.3.2.1657	NOX1_HUMAN							NOX1_HUMAN	Alternativesplicing;Electrontransport;FAD;Glycoprotein;Heme;Iontransport;Ionicchannel;Iron;Membrane;Metal-binding;NADP;Oxidoreductase;Transmembrane;Transport;Voltage-gatedchannel,NADPH oxidase homolog 1 (NOX-1) (NOH-1) (NADH/NADPH mitogenic oxidase subunit P65-MOX) (Mitogenic oxidase 1) (MOX1).	2e-63	GO_ID:27339	TAIR|gene:2036103 SPTR:Q9SBI0 symbol:ATRBOHB "RESPIRATORY BURST OXIDASE HOMOLOG B" [GO:0006952 "defense response" evidence=TAS] InterPro:IPR002048 InterPro:IPR002916 Pfam:PF00036 InterPro:IPR011992 InterPro:IPR000778 SMART:SM00054 GO:GO:0016020 Pfam:PF01794 PRINTS:PR00466 EMBL:AF055354 SPTR:Q9SBI0	0
chr4.CM0333.16	99.1.3.2.2356	PRTZ_HORVU							PRTZ_HORVU	Directproteinsequencing;Multigenefamily;Plantdefense;Proteaseinhibitor;Seedstorageprotein;Storageprotein,Protein Z (Z4) (Major endosperm albumin).	8e-18	GO_ID:40668	TAIR|gene:2066315 SPTR:O48706 symbol:AT2G26390.1 [GO:0000004 "biological process unknown" evidence=ND] [GO:0008372 "cellular component unknown" evidence=ND] [GO:0004867 "serine-type endopeptidase inhibitor activity" evidence=ISS] InterPro:IPR000215 Pfam:PF00079 SMART:SM00093 PROSITE:PS00284 HSSP:O35684 EMBL:AC002505 PIR:T00972 SPTR:O48706	1e-17
chr4.CM0333.16	99.1.4.8087	GO_ID:40668							PRTZ_HORVU	Directproteinsequencing;Multigenefamily;Plantdefense;Proteaseinhibitor;Seedstorageprotein;Storageprotein,Protein Z (Z4) (Major endosperm albumin).	8e-18	GO_ID:40668	TAIR|gene:2066315 SPTR:O48706 symbol:AT2G26390.1 [GO:0000004 "biological process unknown" evidence=ND] [GO:0008372 "cellular component unknown" evidence=ND] [GO:0004867 "serine-type endopeptidase inhibitor activity" evidence=ISS] InterPro:IPR000215 Pfam:PF00079 SMART:SM00093 PROSITE:PS00284 HSSP:O35684 EMBL:AC002505 PIR:T00972 SPTR:O48706	1e-17
chr3.CM0282.7	99.1.3.2.1176	PRPX_HORVU							PRPX_HORVU	Pathogenesis-relatedprotein;Plantdefense,Pathogen-related protein.	4e-59
chr2.CM0201.50	99.1.3.1.119	EC 3.1.1.-							EST_HEVBR	Allergen;Directproteinsequencing;Glycoprotein;Hydrolase;Plantdefense;Signal,Esterase precursor (EC 3.1.1.-) (Early nodule-specific protein homolog) (Latex allergen Hev b 13).	1e-81	GO_ID:8926	TAIR|gene:2145692 SPTR:Q9LY84 symbol:AT5G14450.1 [GO:0016789 "carboxylic ester hydrolase activity" evidence=ISS] INTERPRO:IPR001087 Pfam:PF00657 EMBL:AL163817 EMBL:AK118393 EMBL:BT005338 PIR:T48618 SPTR:Q9LY84	2e-100
chr2.CM0201.50	99.1.4.4832	GO_ID:8926							EST_HEVBR	Allergen;Directproteinsequencing;Glycoprotein;Hydrolase;Plantdefense;Signal,Esterase precursor (EC 3.1.1.-) (Early nodule-specific protein homolog) (Latex allergen Hev b 13).	1e-81	GO_ID:8926	TAIR|gene:2145692 SPTR:Q9LY84 symbol:AT5G14450.1 [GO:0016789 "carboxylic ester hydrolase activity" evidence=ISS] INTERPRO:IPR001087 Pfam:PF00657 EMBL:AL163817 EMBL:AK118393 EMBL:BT005338 PIR:T48618 SPTR:Q9LY84	2e-100
