# Supplementary material for: Dissection of Symbiosis and Organ Development by Integrated Transcriptome Analysis of Lotus japonicus Mutant and Wild-Type Plants
Source: PLoS One. 2009 Aug 7;4(8):e6556. doi: 10.1371/journal.pone.0006556 (PMC2717213; doi:10.1371/journal.pone.0006556)
Supplement: Folder S1 — Inoculation time series (2.84 MB ZIP) [file pone.0006556.s009.zip › S1.INOCULATION TIME SERIES copy/1.1.Stage(s) total transcript analysis/1.1.4/1.1.4.ethylene.txt]

Ljwgs_026378.1	99.1.3.2.3835	ERF2_ARATH							ERF2_ARATH	Activator;DNA-binding;Ethylenesignalingpathway;Nuclearprotein;Plantdefense;Transcription;Transcriptionregulation,Ethylene-responsive transcription factor 2 (Ethylene-responsive element-binding factor 2) (EREBP-2) (AtERF2).	4e-16	GO_ID:30485	TAIR|gene:2171513 SPTR:O80338 symbol:ATERF2 "ETHYLENE RESPONSE FACTOR 2" [GO:0003677 "DNA binding" evidence=TAS] [GO:0003700 "transcription factor activity" evidence=ISS;IDA;TAS] [GO:0006355 "regulation of transcription, DNA-dependent" evidence=IDA] [GO:0016563 "transcriptional activator activity" evidence=IMP;IDA] [GO:0045941 "positive regulation of transcription" evidence=IDA] [GO:0005634 "nucl…	1e-16
Ljwgs_026378.1	99.1.4.3526	GO_ID:30485							ERF2_ARATH	Activator;DNA-binding;Ethylenesignalingpathway;Nuclearprotein;Plantdefense;Transcription;Transcriptionregulation,Ethylene-responsive transcription factor 2 (Ethylene-responsive element-binding factor 2) (EREBP-2) (AtERF2).	4e-16	GO_ID:30485	TAIR|gene:2171513 SPTR:O80338 symbol:ATERF2 "ETHYLENE RESPONSE FACTOR 2" [GO:0003677 "DNA binding" evidence=TAS] [GO:0003700 "transcription factor activity" evidence=ISS;IDA;TAS] [GO:0006355 "regulation of transcription, DNA-dependent" evidence=IDA] [GO:0016563 "transcriptional activator activity" evidence=IMP;IDA] [GO:0045941 "positive regulation of transcription" evidence=IDA] [GO:0005634 "nucl…	1e-16
chr1.TM1635.18	1.5.13.4.1	E2.6.1.1A, aspB aspartate aminotransferase [COG:COG0436]	ath:At3g61510	F2A19.110; 1-aminocyclopropane-1-carboxylate synthase, putative / ACC synthase, putative [EC:4.4.1.14] [KO:K01762]	0	aq_1969	COG0436	3e-22	1A11_PRUMU	Ethylenebiosynthesis;Fruitripening;Lyase;Multigenefamily;Pyridoxalphosphate,1-aminocyclopropane-1-carboxylate synthase 1 (EC 4.4.1.14) (ACC synthase) (S-adenosyl-L-methionine methylthioadenosine-lyase).	0	GO_ID:465	TAIR|gene:2082816 SPTR:Q06429 symbol:AT3G61510.1 [GO:0009693 "ethylene biosynthesis" evidence=ISS] [GO:0016847 "1-aminocyclopropane-1-carboxylate synthase activity" evidence=ISS] InterPro:IPR001176 InterPro:IPR004839 Pfam:PF00155 InterPro:IPR004838 PRINTS:PR00753 PROSITE:PS00105 HSSP:P18485 EMBL:AL132962 EMBL:U26542 EMBL:U26543 EMBL:AY133715 EMBL:Z12615 PIR:B47199 PIR:T47943 SMR:Q06429 GeneFarm:4…	0
chr1.TM1635.18	1.2.4.17	E2.6.1.2, GPT alanine transaminase [EC:2.6.1.2] [COG:COG0436] [GO:0004021]	ath:At3g61510	F2A19.110; 1-aminocyclopropane-1-carboxylate synthase, putative / ACC synthase, putative [EC:4.4.1.14] [KO:K01762]	0	aq_1969	COG0436	3e-22	1A11_PRUMU	Ethylenebiosynthesis;Fruitripening;Lyase;Multigenefamily;Pyridoxalphosphate,1-aminocyclopropane-1-carboxylate synthase 1 (EC 4.4.1.14) (ACC synthase) (S-adenosyl-L-methionine methylthioadenosine-lyase).	0	GO_ID:465	TAIR|gene:2082816 SPTR:Q06429 symbol:AT3G61510.1 [GO:0009693 "ethylene biosynthesis" evidence=ISS] [GO:0016847 "1-aminocyclopropane-1-carboxylate synthase activity" evidence=ISS] InterPro:IPR001176 InterPro:IPR004839 Pfam:PF00155 InterPro:IPR004838 PRINTS:PR00753 PROSITE:PS00105 HSSP:P18485 EMBL:AL132962 EMBL:U26542 EMBL:U26543 EMBL:AY133715 EMBL:Z12615 PIR:B47199 PIR:T47943 SMR:Q06429 GeneFarm:4…	0
chr1.TM1635.18	1.5.1.11	E2.6.1.2, GPT alanine transaminase [EC:2.6.1.2] [COG:COG0436] [GO:0004021]	ath:At3g61510	F2A19.110; 1-aminocyclopropane-1-carboxylate synthase, putative / ACC synthase, putative [EC:4.4.1.14] [KO:K01762]	0	aq_1969	COG0436	3e-22	1A11_PRUMU	Ethylenebiosynthesis;Fruitripening;Lyase;Multigenefamily;Pyridoxalphosphate,1-aminocyclopropane-1-carboxylate synthase 1 (EC 4.4.1.14) (ACC synthase) (S-adenosyl-L-methionine methylthioadenosine-lyase).	0	GO_ID:465	TAIR|gene:2082816 SPTR:Q06429 symbol:AT3G61510.1 [GO:0009693 "ethylene biosynthesis" evidence=ISS] [GO:0016847 "1-aminocyclopropane-1-carboxylate synthase activity" evidence=ISS] InterPro:IPR001176 InterPro:IPR004839 Pfam:PF00155 InterPro:IPR004838 PRINTS:PR00753 PROSITE:PS00105 HSSP:P18485 EMBL:AL132962 EMBL:U26542 EMBL:U26543 EMBL:AY133715 EMBL:Z12615 PIR:B47199 PIR:T47943 SMR:Q06429 GeneFarm:4…	0
chr1.TM1635.18	1.11.1.8.1	E2.6.1.-D, patA aminotransferase [EC:2.6.1.-] [COG:COG0436]	ath:At3g61510	F2A19.110; 1-aminocyclopropane-1-carboxylate synthase, putative / ACC synthase, putative [EC:4.4.1.14] [KO:K01762]	0	aq_1969	COG0436	3e-22	1A11_PRUMU	Ethylenebiosynthesis;Fruitripening;Lyase;Multigenefamily;Pyridoxalphosphate,1-aminocyclopropane-1-carboxylate synthase 1 (EC 4.4.1.14) (ACC synthase) (S-adenosyl-L-methionine methylthioadenosine-lyase).	0	GO_ID:465	TAIR|gene:2082816 SPTR:Q06429 symbol:AT3G61510.1 [GO:0009693 "ethylene biosynthesis" evidence=ISS] [GO:0016847 "1-aminocyclopropane-1-carboxylate synthase activity" evidence=ISS] InterPro:IPR001176 InterPro:IPR004839 Pfam:PF00155 InterPro:IPR004838 PRINTS:PR00753 PROSITE:PS00105 HSSP:P18485 EMBL:AL132962 EMBL:U26542 EMBL:U26543 EMBL:AY133715 EMBL:Z12615 PIR:B47199 PIR:T47943 SMR:Q06429 GeneFarm:4…	0
chr1.TM1635.18	1.5.8.12	E2.6.1.-D, patA aminotransferase [EC:2.6.1.-] [COG:COG0436] [GO:0008483]	ath:At3g61510	F2A19.110; 1-aminocyclopropane-1-carboxylate synthase, putative / ACC synthase, putative [EC:4.4.1.14] [KO:K01762]	0	aq_1969	COG0436	3e-22	1A11_PRUMU	Ethylenebiosynthesis;Fruitripening;Lyase;Multigenefamily;Pyridoxalphosphate,1-aminocyclopropane-1-carboxylate synthase 1 (EC 4.4.1.14) (ACC synthase) (S-adenosyl-L-methionine methylthioadenosine-lyase).	0	GO_ID:465	TAIR|gene:2082816 SPTR:Q06429 symbol:AT3G61510.1 [GO:0009693 "ethylene biosynthesis" evidence=ISS] [GO:0016847 "1-aminocyclopropane-1-carboxylate synthase activity" evidence=ISS] InterPro:IPR001176 InterPro:IPR004839 Pfam:PF00155 InterPro:IPR004838 PRINTS:PR00753 PROSITE:PS00105 HSSP:P18485 EMBL:AL132962 EMBL:U26542 EMBL:U26543 EMBL:AY133715 EMBL:Z12615 PIR:B47199 PIR:T47943 SMR:Q06429 GeneFarm:4…	0
chr1.TM1635.18	1.5.2.1.1	E2.6.1.1A, aspB aspartate aminotransferase [COG:COG0436]	ath:At3g61510	F2A19.110; 1-aminocyclopropane-1-carboxylate synthase, putative / ACC synthase, putative [EC:4.4.1.14] [KO:K01762]	0	aq_1969	COG0436	3e-22	1A11_PRUMU	Ethylenebiosynthesis;Fruitripening;Lyase;Multigenefamily;Pyridoxalphosphate,1-aminocyclopropane-1-carboxylate synthase 1 (EC 4.4.1.14) (ACC synthase) (S-adenosyl-L-methionine methylthioadenosine-lyase).	0	GO_ID:465	TAIR|gene:2082816 SPTR:Q06429 symbol:AT3G61510.1 [GO:0009693 "ethylene biosynthesis" evidence=ISS] [GO:0016847 "1-aminocyclopropane-1-carboxylate synthase activity" evidence=ISS] InterPro:IPR001176 InterPro:IPR004839 Pfam:PF00155 InterPro:IPR004838 PRINTS:PR00753 PROSITE:PS00105 HSSP:P18485 EMBL:AL132962 EMBL:U26542 EMBL:U26543 EMBL:AY133715 EMBL:Z12615 PIR:B47199 PIR:T47943 SMR:Q06429 GeneFarm:4…	0
chr1.TM1635.18	1.5.7.7	E2.6.1.66, avtA valine--pyruvate aminotransferase [EC:2.6.1.66] [COG:COG0436] [GO:0009042]	ath:At3g61510	F2A19.110; 1-aminocyclopropane-1-carboxylate synthase, putative / ACC synthase, putative [EC:4.4.1.14] [KO:K01762]	0	aq_1969	COG0436	3e-22	1A11_PRUMU	Ethylenebiosynthesis;Fruitripening;Lyase;Multigenefamily;Pyridoxalphosphate,1-aminocyclopropane-1-carboxylate synthase 1 (EC 4.4.1.14) (ACC synthase) (S-adenosyl-L-methionine methylthioadenosine-lyase).	0	GO_ID:465	TAIR|gene:2082816 SPTR:Q06429 symbol:AT3G61510.1 [GO:0009693 "ethylene biosynthesis" evidence=ISS] [GO:0016847 "1-aminocyclopropane-1-carboxylate synthase activity" evidence=ISS] InterPro:IPR001176 InterPro:IPR004839 Pfam:PF00155 InterPro:IPR004838 PRINTS:PR00753 PROSITE:PS00105 HSSP:P18485 EMBL:AL132962 EMBL:U26542 EMBL:U26543 EMBL:AY133715 EMBL:Z12615 PIR:B47199 PIR:T47943 SMR:Q06429 GeneFarm:4…	0
chr1.TM1635.18	1.5.15.22.1	E2.6.1.1A, aspB aspartate aminotransferase [COG:COG0436]	ath:At3g61510	F2A19.110; 1-aminocyclopropane-1-carboxylate synthase, putative / ACC synthase, putative [EC:4.4.1.14] [KO:K01762]	0	aq_1969	COG0436	3e-22	1A11_PRUMU	Ethylenebiosynthesis;Fruitripening;Lyase;Multigenefamily;Pyridoxalphosphate,1-aminocyclopropane-1-carboxylate synthase 1 (EC 4.4.1.14) (ACC synthase) (S-adenosyl-L-methionine methylthioadenosine-lyase).	0	GO_ID:465	TAIR|gene:2082816 SPTR:Q06429 symbol:AT3G61510.1 [GO:0009693 "ethylene biosynthesis" evidence=ISS] [GO:0016847 "1-aminocyclopropane-1-carboxylate synthase activity" evidence=ISS] InterPro:IPR001176 InterPro:IPR004839 Pfam:PF00155 InterPro:IPR004838 PRINTS:PR00753 PROSITE:PS00105 HSSP:P18485 EMBL:AL132962 EMBL:U26542 EMBL:U26543 EMBL:AY133715 EMBL:Z12615 PIR:B47199 PIR:T47943 SMR:Q06429 GeneFarm:4…	0
chr1.TM1635.18	1.5.2.7	E2.6.1.2, GPT alanine transaminase [EC:2.6.1.2] [COG:COG0436] [GO:0004021]	ath:At3g61510	F2A19.110; 1-aminocyclopropane-1-carboxylate synthase, putative / ACC synthase, putative [EC:4.4.1.14] [KO:K01762]	0	aq_1969	COG0436	3e-22	1A11_PRUMU	Ethylenebiosynthesis;Fruitripening;Lyase;Multigenefamily;Pyridoxalphosphate,1-aminocyclopropane-1-carboxylate synthase 1 (EC 4.4.1.14) (ACC synthase) (S-adenosyl-L-methionine methylthioadenosine-lyase).	0	GO_ID:465	TAIR|gene:2082816 SPTR:Q06429 symbol:AT3G61510.1 [GO:0009693 "ethylene biosynthesis" evidence=ISS] [GO:0016847 "1-aminocyclopropane-1-carboxylate synthase activity" evidence=ISS] InterPro:IPR001176 InterPro:IPR004839 Pfam:PF00155 InterPro:IPR004838 PRINTS:PR00753 PROSITE:PS00105 HSSP:P18485 EMBL:AL132962 EMBL:U26542 EMBL:U26543 EMBL:AY133715 EMBL:Z12615 PIR:B47199 PIR:T47943 SMR:Q06429 GeneFarm:4…	0
chr1.TM1635.18	1.5.5.10.1	E2.6.1.1A, aspB aspartate aminotransferase [COG:COG0436]	ath:At3g61510	F2A19.110; 1-aminocyclopropane-1-carboxylate synthase, putative / ACC synthase, putative [EC:4.4.1.14] [KO:K01762]	0	aq_1969	COG0436	3e-22	1A11_PRUMU	Ethylenebiosynthesis;Fruitripening;Lyase;Multigenefamily;Pyridoxalphosphate,1-aminocyclopropane-1-carboxylate synthase 1 (EC 4.4.1.14) (ACC synthase) (S-adenosyl-L-methionine methylthioadenosine-lyase).	0	GO_ID:465	TAIR|gene:2082816 SPTR:Q06429 symbol:AT3G61510.1 [GO:0009693 "ethylene biosynthesis" evidence=ISS] [GO:0016847 "1-aminocyclopropane-1-carboxylate synthase activity" evidence=ISS] InterPro:IPR001176 InterPro:IPR004839 Pfam:PF00155 InterPro:IPR004838 PRINTS:PR00753 PROSITE:PS00105 HSSP:P18485 EMBL:AL132962 EMBL:U26542 EMBL:U26543 EMBL:AY133715 EMBL:Z12615 PIR:B47199 PIR:T47943 SMR:Q06429 GeneFarm:4…	0
chr1.TM1635.18	1.10.16.3.1	E2.6.1.1A, aspB aspartate aminotransferase [COG:COG0436]	ath:At3g61510	F2A19.110; 1-aminocyclopropane-1-carboxylate synthase, putative / ACC synthase, putative [EC:4.4.1.14] [KO:K01762]	0	aq_1969	COG0436	3e-22	1A11_PRUMU	Ethylenebiosynthesis;Fruitripening;Lyase;Multigenefamily;Pyridoxalphosphate,1-aminocyclopropane-1-carboxylate synthase 1 (EC 4.4.1.14) (ACC synthase) (S-adenosyl-L-methionine methylthioadenosine-lyase).	0	GO_ID:465	TAIR|gene:2082816 SPTR:Q06429 symbol:AT3G61510.1 [GO:0009693 "ethylene biosynthesis" evidence=ISS] [GO:0016847 "1-aminocyclopropane-1-carboxylate synthase activity" evidence=ISS] InterPro:IPR001176 InterPro:IPR004839 Pfam:PF00155 InterPro:IPR004838 PRINTS:PR00753 PROSITE:PS00105 HSSP:P18485 EMBL:AL132962 EMBL:U26542 EMBL:U26543 EMBL:AY133715 EMBL:Z12615 PIR:B47199 PIR:T47943 SMR:Q06429 GeneFarm:4…	0
chr1.TM1635.18	1.6.3.9.2	E2.6.1.-D, patA aminotransferase [EC:2.6.1.-] [COG:COG0436]	ath:At3g61510	F2A19.110; 1-aminocyclopropane-1-carboxylate synthase, putative / ACC synthase, putative [EC:4.4.1.14] [KO:K01762]	0	aq_1969	COG0436	3e-22	1A11_PRUMU	Ethylenebiosynthesis;Fruitripening;Lyase;Multigenefamily;Pyridoxalphosphate,1-aminocyclopropane-1-carboxylate synthase 1 (EC 4.4.1.14) (ACC synthase) (S-adenosyl-L-methionine methylthioadenosine-lyase).	0	GO_ID:465	TAIR|gene:2082816 SPTR:Q06429 symbol:AT3G61510.1 [GO:0009693 "ethylene biosynthesis" evidence=ISS] [GO:0016847 "1-aminocyclopropane-1-carboxylate synthase activity" evidence=ISS] InterPro:IPR001176 InterPro:IPR004839 Pfam:PF00155 InterPro:IPR004838 PRINTS:PR00753 PROSITE:PS00105 HSSP:P18485 EMBL:AL132962 EMBL:U26542 EMBL:U26543 EMBL:AY133715 EMBL:Z12615 PIR:B47199 PIR:T47943 SMR:Q06429 GeneFarm:4…	0
chr1.TM1635.18	1.5.10.13.1	E2.6.1.1A, aspB aspartate aminotransferase [COG:COG0436]	ath:At3g61510	F2A19.110; 1-aminocyclopropane-1-carboxylate synthase, putative / ACC synthase, putative [EC:4.4.1.14] [KO:K01762]	0	aq_1969	COG0436	3e-22	1A11_PRUMU	Ethylenebiosynthesis;Fruitripening;Lyase;Multigenefamily;Pyridoxalphosphate,1-aminocyclopropane-1-carboxylate synthase 1 (EC 4.4.1.14) (ACC synthase) (S-adenosyl-L-methionine methylthioadenosine-lyase).	0	GO_ID:465	TAIR|gene:2082816 SPTR:Q06429 symbol:AT3G61510.1 [GO:0009693 "ethylene biosynthesis" evidence=ISS] [GO:0016847 "1-aminocyclopropane-1-carboxylate synthase activity" evidence=ISS] InterPro:IPR001176 InterPro:IPR004839 Pfam:PF00155 InterPro:IPR004838 PRINTS:PR00753 PROSITE:PS00105 HSSP:P18485 EMBL:AL132962 EMBL:U26542 EMBL:U26543 EMBL:AY133715 EMBL:Z12615 PIR:B47199 PIR:T47943 SMR:Q06429 GeneFarm:4…	0
chr1.TM1635.18	1.1.13.35	E4.4.1.14 1-aminocyclopropane-1-carboxylate synthase [EC:4.4.1.14] [GO:0016847]	ath:At3g61510	F2A19.110; 1-aminocyclopropane-1-carboxylate synthase, putative / ACC synthase, putative [EC:4.4.1.14] [KO:K01762]	0	aq_1969	COG0436	3e-22	1A11_PRUMU	Ethylenebiosynthesis;Fruitripening;Lyase;Multigenefamily;Pyridoxalphosphate,1-aminocyclopropane-1-carboxylate synthase 1 (EC 4.4.1.14) (ACC synthase) (S-adenosyl-L-methionine methylthioadenosine-lyase).	0	GO_ID:465	TAIR|gene:2082816 SPTR:Q06429 symbol:AT3G61510.1 [GO:0009693 "ethylene biosynthesis" evidence=ISS] [GO:0016847 "1-aminocyclopropane-1-carboxylate synthase activity" evidence=ISS] InterPro:IPR001176 InterPro:IPR004839 Pfam:PF00155 InterPro:IPR004838 PRINTS:PR00753 PROSITE:PS00105 HSSP:P18485 EMBL:AL132962 EMBL:U26542 EMBL:U26543 EMBL:AY133715 EMBL:Z12615 PIR:B47199 PIR:T47943 SMR:Q06429 GeneFarm:4…	0
chr1.TM1635.18	1.5.12.1.1	E2.6.1.1A, aspB aspartate aminotransferase [COG:COG0436]	ath:At3g61510	F2A19.110; 1-aminocyclopropane-1-carboxylate synthase, putative / ACC synthase, putative [EC:4.4.1.14] [KO:K01762]	0	aq_1969	COG0436	3e-22	1A11_PRUMU	Ethylenebiosynthesis;Fruitripening;Lyase;Multigenefamily;Pyridoxalphosphate,1-aminocyclopropane-1-carboxylate synthase 1 (EC 4.4.1.14) (ACC synthase) (S-adenosyl-L-methionine methylthioadenosine-lyase).	0	GO_ID:465	TAIR|gene:2082816 SPTR:Q06429 symbol:AT3G61510.1 [GO:0009693 "ethylene biosynthesis" evidence=ISS] [GO:0016847 "1-aminocyclopropane-1-carboxylate synthase activity" evidence=ISS] InterPro:IPR001176 InterPro:IPR004839 Pfam:PF00155 InterPro:IPR004838 PRINTS:PR00753 PROSITE:PS00105 HSSP:P18485 EMBL:AL132962 EMBL:U26542 EMBL:U26543 EMBL:AY133715 EMBL:Z12615 PIR:B47199 PIR:T47943 SMR:Q06429 GeneFarm:4…	0
chr1.TM1635.18	1.10.8.1.1	E2.6.1.1A, aspB aspartate aminotransferase [COG:COG0436]	ath:At3g61510	F2A19.110; 1-aminocyclopropane-1-carboxylate synthase, putative / ACC synthase, putative [EC:4.4.1.14] [KO:K01762]	0	aq_1969	COG0436	3e-22	1A11_PRUMU	Ethylenebiosynthesis;Fruitripening;Lyase;Multigenefamily;Pyridoxalphosphate,1-aminocyclopropane-1-carboxylate synthase 1 (EC 4.4.1.14) (ACC synthase) (S-adenosyl-L-methionine methylthioadenosine-lyase).	0	GO_ID:465	TAIR|gene:2082816 SPTR:Q06429 symbol:AT3G61510.1 [GO:0009693 "ethylene biosynthesis" evidence=ISS] [GO:0016847 "1-aminocyclopropane-1-carboxylate synthase activity" evidence=ISS] InterPro:IPR001176 InterPro:IPR004839 Pfam:PF00155 InterPro:IPR004838 PRINTS:PR00753 PROSITE:PS00105 HSSP:P18485 EMBL:AL132962 EMBL:U26542 EMBL:U26543 EMBL:AY133715 EMBL:Z12615 PIR:B47199 PIR:T47943 SMR:Q06429 GeneFarm:4…	0
chr1.TM1635.18	1.5.8.7	E2.6.1.17 N-succinyldiaminopimelate aminotransferase [EC:2.6.1.17] [COG:COG0436] [GO:0009016]	ath:At3g61510	F2A19.110; 1-aminocyclopropane-1-carboxylate synthase, putative / ACC synthase, putative [EC:4.4.1.14] [KO:K01762]	0	aq_1969	COG0436	3e-22	1A11_PRUMU	Ethylenebiosynthesis;Fruitripening;Lyase;Multigenefamily;Pyridoxalphosphate,1-aminocyclopropane-1-carboxylate synthase 1 (EC 4.4.1.14) (ACC synthase) (S-adenosyl-L-methionine methylthioadenosine-lyase).	0	GO_ID:465	TAIR|gene:2082816 SPTR:Q06429 symbol:AT3G61510.1 [GO:0009693 "ethylene biosynthesis" evidence=ISS] [GO:0016847 "1-aminocyclopropane-1-carboxylate synthase activity" evidence=ISS] InterPro:IPR001176 InterPro:IPR004839 Pfam:PF00155 InterPro:IPR004838 PRINTS:PR00753 PROSITE:PS00105 HSSP:P18485 EMBL:AL132962 EMBL:U26542 EMBL:U26543 EMBL:AY133715 EMBL:Z12615 PIR:B47199 PIR:T47943 SMR:Q06429 GeneFarm:4…	0
chr1.TM1635.18	1.5.1.10.1	E2.6.1.1A, aspB aspartate aminotransferase [COG:COG0436]	ath:At3g61510	F2A19.110; 1-aminocyclopropane-1-carboxylate synthase, putative / ACC synthase, putative [EC:4.4.1.14] [KO:K01762]	0	aq_1969	COG0436	3e-22	1A11_PRUMU	Ethylenebiosynthesis;Fruitripening;Lyase;Multigenefamily;Pyridoxalphosphate,1-aminocyclopropane-1-carboxylate synthase 1 (EC 4.4.1.14) (ACC synthase) (S-adenosyl-L-methionine methylthioadenosine-lyase).	0	GO_ID:465	TAIR|gene:2082816 SPTR:Q06429 symbol:AT3G61510.1 [GO:0009693 "ethylene biosynthesis" evidence=ISS] [GO:0016847 "1-aminocyclopropane-1-carboxylate synthase activity" evidence=ISS] InterPro:IPR001176 InterPro:IPR004839 Pfam:PF00155 InterPro:IPR004838 PRINTS:PR00753 PROSITE:PS00105 HSSP:P18485 EMBL:AL132962 EMBL:U26542 EMBL:U26543 EMBL:AY133715 EMBL:Z12615 PIR:B47199 PIR:T47943 SMR:Q06429 GeneFarm:4…	0
chr1.TM1635.18	1.2.4.14.1	E2.6.1.1A, aspB aspartate aminotransferase [COG:COG0436]	ath:At3g61510	F2A19.110; 1-aminocyclopropane-1-carboxylate synthase, putative / ACC synthase, putative [EC:4.4.1.14] [KO:K01762]	0	aq_1969	COG0436	3e-22	1A11_PRUMU	Ethylenebiosynthesis;Fruitripening;Lyase;Multigenefamily;Pyridoxalphosphate,1-aminocyclopropane-1-carboxylate synthase 1 (EC 4.4.1.14) (ACC synthase) (S-adenosyl-L-methionine methylthioadenosine-lyase).	0	GO_ID:465	TAIR|gene:2082816 SPTR:Q06429 symbol:AT3G61510.1 [GO:0009693 "ethylene biosynthesis" evidence=ISS] [GO:0016847 "1-aminocyclopropane-1-carboxylate synthase activity" evidence=ISS] InterPro:IPR001176 InterPro:IPR004839 Pfam:PF00155 InterPro:IPR004838 PRINTS:PR00753 PROSITE:PS00105 HSSP:P18485 EMBL:AL132962 EMBL:U26542 EMBL:U26543 EMBL:AY133715 EMBL:Z12615 PIR:B47199 PIR:T47943 SMR:Q06429 GeneFarm:4…	0
Ljwgs_023538.2	1.9.8.17	E1.5.1.20, metF methylenetetrahydrofolate reductase (NADPH) [EC:1.5.1.20] [COG:COG0685] [GO:0004489]	ath:At2g44160	F6E13.29; methylenetetrahydrofolate reductase 2 (MTHFR2) [EC:1.5.1.20] [KO:K00297]	5e-60	YGL125w	COG0685	3e-33	MTHR1_MAIZE	FAD;Flavoprotein;NAD;Oxidoreductase,Methylenetetrahydrofolate reductase 1 (EC 1.5.1.20) (ZmMTHFR1).	7e-62	GO_ID:3540	TAIR|gene:2051788 SPTR:O80585 symbol:AT2G44160.1 [GO:0004489 "methylenetetrahydrofolate reductase (NADPH) activity" evidence=ISS] [GO:0006555 "methionine metabolism" evidence=ISS] InterPro:IPR004621 InterPro:IPR003171 Pfam:PF02219 HSSP:P00394 TIGRFAMs:TIGR00677 EMBL:AC004005 EMBL:AJ245414 EMBL:AF181967 EMBL:AY050434 EMBL:AF370515 SPTR:O80585	1e-60
Ljwgs_023538.2	1.2.6.16	E1.5.1.20, metF methylenetetrahydrofolate reductase (NADPH) [EC:1.5.1.20] [COG:COG0685] [GO:0004489]	ath:At2g44160	F6E13.29; methylenetetrahydrofolate reductase 2 (MTHFR2) [EC:1.5.1.20] [KO:K00297]	5e-60	YGL125w	COG0685	3e-33	MTHR1_MAIZE	FAD;Flavoprotein;NAD;Oxidoreductase,Methylenetetrahydrofolate reductase 1 (EC 1.5.1.20) (ZmMTHFR1).	7e-62	GO_ID:3540	TAIR|gene:2051788 SPTR:O80585 symbol:AT2G44160.1 [GO:0004489 "methylenetetrahydrofolate reductase (NADPH) activity" evidence=ISS] [GO:0006555 "methionine metabolism" evidence=ISS] InterPro:IPR004621 InterPro:IPR003171 Pfam:PF02219 HSSP:P00394 TIGRFAMs:TIGR00677 EMBL:AC004005 EMBL:AJ245414 EMBL:AF181967 EMBL:AY050434 EMBL:AF370515 SPTR:O80585	1e-60
Ljwgs_021600.1	99.1.4.1790	GO_ID:35610										GO_ID:35610	TAIR|gene:3690962 SPTR:Q9M8M5 symbol:AT1G80580.1 [GO:0003700 "transcription factor activity" evidence=ISS;TAS] [GO:0009873 "ethylene mediated signaling pathway" evidence=TAS] [GO:0003677 "DNA binding" evidence=ISS] [GO:0005634 "nucleus" evidence=IC] [GO:0006355 "regulation of transcription, DNA-dependent" evidence=ISS] InterPro:IPR001471 Pfam:PF00847 HSSP:O80337 PRINTS:PR00367 ProDom:PD001423 SMA…	2e-09
chr1.TM0371.19	99.1.4.1790	GO_ID:35610										GO_ID:35610	TAIR|gene:3690962 SPTR:Q9M8M5 symbol:AT1G80580.1 [GO:0003700 "transcription factor activity" evidence=ISS;TAS] [GO:0009873 "ethylene mediated signaling pathway" evidence=TAS] [GO:0003677 "DNA binding" evidence=ISS] [GO:0005634 "nucleus" evidence=IC] [GO:0006355 "regulation of transcription, DNA-dependent" evidence=ISS] InterPro:IPR001471 Pfam:PF00847 HSSP:O80337 PRINTS:PR00367 ProDom:PD001423 SMA…	2e-09
chr1.TM1633.16	99.1.4.2770	GO_ID:30196							PZ02_LUPPO	DNA-binding;Nuclearprotein;Transcription;Transcriptionregulation,Protein PPLZ02.	1e-39	GO_ID:30196	TAIR|gene:2146984 SPTR:Q94AW5 symbol:AT5G25190.1 [GO:0003700 "transcription factor activity" evidence=ISS;TAS] [GO:0009873 "ethylene mediated signaling pathway" evidence=TAS] [GO:0003677 "DNA binding" evidence=ISS] [GO:0005634 "nucleus" evidence=IC] [GO:0006355 "regulation of transcription, DNA-dependent" evidence=ISS] InterPro:IPR001471 Pfam:PF00847 HSSP:O80337 PRINTS:PR00367 ProDom:PD001423 SMA…	3e-40
chr1.TM1633.16	99.1.3.2.799	PZ02_LUPPO							PZ02_LUPPO	DNA-binding;Nuclearprotein;Transcription;Transcriptionregulation,Protein PPLZ02.	1e-39	GO_ID:30196	TAIR|gene:2146984 SPTR:Q94AW5 symbol:AT5G25190.1 [GO:0003700 "transcription factor activity" evidence=ISS;TAS] [GO:0009873 "ethylene mediated signaling pathway" evidence=TAS] [GO:0003677 "DNA binding" evidence=ISS] [GO:0005634 "nucleus" evidence=IC] [GO:0006355 "regulation of transcription, DNA-dependent" evidence=ISS] InterPro:IPR001471 Pfam:PF00847 HSSP:O80337 PRINTS:PR00367 ProDom:PD001423 SMA…	3e-40
chr4.CM0739.32.1	1.11.11.2	E3.1.1.45 carboxymethylenebutenolidase [EC:3.1.1.45] [COG:COG0412] [GO:0008806]	bur:Bcep18194_C7069	carboxymethylenebutenolidase [EC:3.1.1.45] [KO:K01061]	8e-09	YAL049c	COG0412	7e-21	E134_MAIZE	Directproteinsequencing;Glycoprotein;Hydrolase;Signal,Endo-1,3;1,4-beta-D-glucanase precursor (EC 3.2.1.-).	8e-33	GO_ID:7678	TAIR|gene:2088059 SPTR:Q9LUG8 symbol:AT3G23600.1 [GO:0016787 "hydrolase activity" evidence=ISS] [GO:0005737 "cytoplasm" evidence=IDA] [GO:0005634 "nucleus" evidence=IDA] InterPro:IPR002925 Pfam:PF01738 EMBL:AB023036 EMBL:AY064133 EMBL:AY084617 EMBL:AY097405 SPTR:Q9LUG8	4e-99
chr4.CM0739.32.1	1.11.4.16	E3.1.1.45 carboxymethylenebutenolidase [EC:3.1.1.45] [COG:COG0412] [GO:0008806]	bur:Bcep18194_C7069	carboxymethylenebutenolidase [EC:3.1.1.45] [KO:K01061]	8e-09	YAL049c	COG0412	7e-21	E134_MAIZE	Directproteinsequencing;Glycoprotein;Hydrolase;Signal,Endo-1,3;1,4-beta-D-glucanase precursor (EC 3.2.1.-).	8e-33	GO_ID:7678	TAIR|gene:2088059 SPTR:Q9LUG8 symbol:AT3G23600.1 [GO:0016787 "hydrolase activity" evidence=ISS] [GO:0005737 "cytoplasm" evidence=IDA] [GO:0005634 "nucleus" evidence=IDA] InterPro:IPR002925 Pfam:PF01738 EMBL:AB023036 EMBL:AY064133 EMBL:AY084617 EMBL:AY097405 SPTR:Q9LUG8	4e-99
TM1634.7	4.1.1.2	[COG:COG0643 COG0784 COG0835] [GO:0000155 0000156 0004673]	sfx:S2574	evgS; putative sensor for regulator EvgA [EC:2.7.3.-] [KO:K07679]	8e-15	sll1905_5	COG0784	3e-15	ETR2_PELHO	Copper;Endoplasmicreticulum;Ethylenesignalingpathway;Kinase;Membrane;Metal-binding;Multigenefamily;Phosphorylation;Receptor;Sensorytransduction;Transferase;Transmembrane;Two-componentregulatorysystem,Ethylene receptor 2 (EC 2.7.3.-) (PhETR2).	8e-29	GO_ID:33970	TAIR|gene:2084967 SPTR:Q9ZTP3 symbol:AT3G04580.1 [GO:0004872 "receptor activity" evidence=TAS] [GO:0010105 "negative regulation of ethylene mediated signaling pathway" evidence=TAS] InterPro:IPR003661 InterPro:IPR003018 InterPro:IPR001789 Pfam:PF00072 Pfam:PF00512 Pfam:PF01590 SMART:SM00065 ProDom:PD000039 SMART:SM00448 PROSITE:PS50110 SMART:SM00388 HSSP:P49333 EMBL:AC011437 EMBL:AF048982 SPTR:Q9…	3e-60
TM1634.7	2.3.3.19	[COG:COG0784]	sfx:S2574	evgS; putative sensor for regulator EvgA [EC:2.7.3.-] [KO:K07679]	8e-15	sll1905_5	COG0784	3e-15	ETR2_PELHO	Copper;Endoplasmicreticulum;Ethylenesignalingpathway;Kinase;Membrane;Metal-binding;Multigenefamily;Phosphorylation;Receptor;Sensorytransduction;Transferase;Transmembrane;Two-componentregulatorysystem,Ethylene receptor 2 (EC 2.7.3.-) (PhETR2).	8e-29	GO_ID:33970	TAIR|gene:2084967 SPTR:Q9ZTP3 symbol:AT3G04580.1 [GO:0004872 "receptor activity" evidence=TAS] [GO:0010105 "negative regulation of ethylene mediated signaling pathway" evidence=TAS] InterPro:IPR003661 InterPro:IPR003018 InterPro:IPR001789 Pfam:PF00072 Pfam:PF00512 Pfam:PF01590 SMART:SM00065 ProDom:PD000039 SMART:SM00448 PROSITE:PS50110 SMART:SM00388 HSSP:P49333 EMBL:AC011437 EMBL:AF048982 SPTR:Q9…	3e-60
TM1634.7	2.3.3.23	PILL type IV pili sensor histidine kinase/response regulator [COG:COG0643 COG0784]	sfx:S2574	evgS; putative sensor for regulator EvgA [EC:2.7.3.-] [KO:K07679]	8e-15	sll1905_5	COG0784	3e-15	ETR2_PELHO	Copper;Endoplasmicreticulum;Ethylenesignalingpathway;Kinase;Membrane;Metal-binding;Multigenefamily;Phosphorylation;Receptor;Sensorytransduction;Transferase;Transmembrane;Two-componentregulatorysystem,Ethylene receptor 2 (EC 2.7.3.-) (PhETR2).	8e-29	GO_ID:33970	TAIR|gene:2084967 SPTR:Q9ZTP3 symbol:AT3G04580.1 [GO:0004872 "receptor activity" evidence=TAS] [GO:0010105 "negative regulation of ethylene mediated signaling pathway" evidence=TAS] InterPro:IPR003661 InterPro:IPR003018 InterPro:IPR001789 Pfam:PF00072 Pfam:PF00512 Pfam:PF01590 SMART:SM00065 ProDom:PD000039 SMART:SM00448 PROSITE:PS50110 SMART:SM00388 HSSP:P49333 EMBL:AC011437 EMBL:AF048982 SPTR:Q9…	3e-60
TM1634.7	3.2.1.2	Response regulator [GO:0000156] [COG:COG0784 COG2204 COG2197]	sfx:S2574	evgS; putative sensor for regulator EvgA [EC:2.7.3.-] [KO:K07679]	8e-15	sll1905_5	COG0784	3e-15	ETR2_PELHO	Copper;Endoplasmicreticulum;Ethylenesignalingpathway;Kinase;Membrane;Metal-binding;Multigenefamily;Phosphorylation;Receptor;Sensorytransduction;Transferase;Transmembrane;Two-componentregulatorysystem,Ethylene receptor 2 (EC 2.7.3.-) (PhETR2).	8e-29	GO_ID:33970	TAIR|gene:2084967 SPTR:Q9ZTP3 symbol:AT3G04580.1 [GO:0004872 "receptor activity" evidence=TAS] [GO:0010105 "negative regulation of ethylene mediated signaling pathway" evidence=TAS] InterPro:IPR003661 InterPro:IPR003018 InterPro:IPR001789 Pfam:PF00072 Pfam:PF00512 Pfam:PF01590 SMART:SM00065 ProDom:PD000039 SMART:SM00448 PROSITE:PS50110 SMART:SM00388 HSSP:P49333 EMBL:AC011437 EMBL:AF048982 SPTR:Q9…	3e-60
Ljwgs_147748.1	99.1.4.2770	GO_ID:30196							PZ02_LUPPO	DNA-binding;Nuclearprotein;Transcription;Transcriptionregulation,Protein PPLZ02.	4e-09	GO_ID:30196	TAIR|gene:2146984 SPTR:Q94AW5 symbol:AT5G25190.1 [GO:0003700 "transcription factor activity" evidence=ISS;TAS] [GO:0009873 "ethylene mediated signaling pathway" evidence=TAS] [GO:0003677 "DNA binding" evidence=ISS] [GO:0005634 "nucleus" evidence=IC] [GO:0006355 "regulation of transcription, DNA-dependent" evidence=ISS] InterPro:IPR001471 Pfam:PF00847 HSSP:O80337 PRINTS:PR00367 ProDom:PD001423 SMA…	7e-10
Ljwgs_147748.1	99.1.3.2.799	PZ02_LUPPO							PZ02_LUPPO	DNA-binding;Nuclearprotein;Transcription;Transcriptionregulation,Protein PPLZ02.	4e-09	GO_ID:30196	TAIR|gene:2146984 SPTR:Q94AW5 symbol:AT5G25190.1 [GO:0003700 "transcription factor activity" evidence=ISS;TAS] [GO:0009873 "ethylene mediated signaling pathway" evidence=TAS] [GO:0003677 "DNA binding" evidence=ISS] [GO:0005634 "nucleus" evidence=IC] [GO:0006355 "regulation of transcription, DNA-dependent" evidence=ISS] InterPro:IPR001471 Pfam:PF00847 HSSP:O80337 PRINTS:PR00367 ProDom:PD001423 SMA…	7e-10
chr3.CM0080.7	99.1.4.4475	GO_ID:41888							ERF13_ARATH	Activator;DNA-binding;Ethylenesignalingpathway;Nuclearprotein;Plantdefense;Transcription;Transcriptionregulation,Ethylene-responsive transcription factor 13 (Ethylene-responsive element-binding factor 13) (EREBP-13) (AtERF13).	7e-22	GO_ID:41888	TAIR|gene:2055001 SPTR:Q8L9K1 symbol:ATERF13 [GO:0003700 "transcription factor activity" evidence=ISS;TAS] [GO:0009873 "ethylene mediated signaling pathway" evidence=TAS] [GO:0003677 "DNA binding" evidence=ISS] [GO:0005634 "nucleus" evidence=IC;IDA] [GO:0006355 "regulation of transcription, DNA-dependent" evidence=ISS] InterPro:IPR001471 HSSP:O80337 PRINTS:PR00367 ProDom:PD001423 SMART:SM00380 PR…	3e-22
chr3.CM0080.7	99.1.3.2.883	ERF13_ARATH							ERF13_ARATH	Activator;DNA-binding;Ethylenesignalingpathway;Nuclearprotein;Plantdefense;Transcription;Transcriptionregulation,Ethylene-responsive transcription factor 13 (Ethylene-responsive element-binding factor 13) (EREBP-13) (AtERF13).	7e-22	GO_ID:41888	TAIR|gene:2055001 SPTR:Q8L9K1 symbol:ATERF13 [GO:0003700 "transcription factor activity" evidence=ISS;TAS] [GO:0009873 "ethylene mediated signaling pathway" evidence=TAS] [GO:0003677 "DNA binding" evidence=ISS] [GO:0005634 "nucleus" evidence=IC;IDA] [GO:0006355 "regulation of transcription, DNA-dependent" evidence=ISS] InterPro:IPR001471 HSSP:O80337 PRINTS:PR00367 ProDom:PD001423 SMART:SM00380 PR…	3e-22
Ljwgs_107677.3	99.1.4.2770	GO_ID:30196							PZ02_LUPPO	DNA-binding;Nuclearprotein;Transcription;Transcriptionregulation,Protein PPLZ02.	8e-22	GO_ID:30196	TAIR|gene:2146984 SPTR:Q94AW5 symbol:AT5G25190.1 [GO:0003700 "transcription factor activity" evidence=ISS;TAS] [GO:0009873 "ethylene mediated signaling pathway" evidence=TAS] [GO:0003677 "DNA binding" evidence=ISS] [GO:0005634 "nucleus" evidence=IC] [GO:0006355 "regulation of transcription, DNA-dependent" evidence=ISS] InterPro:IPR001471 Pfam:PF00847 HSSP:O80337 PRINTS:PR00367 ProDom:PD001423 SMA…	5e-27
Ljwgs_107677.3	99.1.3.2.799	PZ02_LUPPO							PZ02_LUPPO	DNA-binding;Nuclearprotein;Transcription;Transcriptionregulation,Protein PPLZ02.	8e-22	GO_ID:30196	TAIR|gene:2146984 SPTR:Q94AW5 symbol:AT5G25190.1 [GO:0003700 "transcription factor activity" evidence=ISS;TAS] [GO:0009873 "ethylene mediated signaling pathway" evidence=TAS] [GO:0003677 "DNA binding" evidence=ISS] [GO:0005634 "nucleus" evidence=IC] [GO:0006355 "regulation of transcription, DNA-dependent" evidence=ISS] InterPro:IPR001471 Pfam:PF00847 HSSP:O80337 PRINTS:PR00367 ProDom:PD001423 SMA…	5e-27
