# Supplementary material for: Dissection of Symbiosis and Organ Development by Integrated Transcriptome Analysis of Lotus japonicus Mutant and Wild-Type Plants
Source: PLoS One. 2009 Aug 7;4(8):e6556. doi: 10.1371/journal.pone.0006556 (PMC2717213; doi:10.1371/journal.pone.0006556)
Supplement: Folder S1 — Inoculation time series (2.84 MB ZIP) [file pone.0006556.s009.zip › S1.INOCULATION TIME SERIES copy/1.1.Stage(s) total transcript analysis/1.1.4/1.1.4.jasmonic acid.txt]

Ljwgs_026378.1	99.1.3.2.3835	ERF2_ARATH							ERF2_ARATH	Activator;DNA-binding;Ethylenesignalingpathway;Nuclearprotein;Plantdefense;Transcription;Transcriptionregulation,Ethylene-responsive transcription factor 2 (Ethylene-responsive element-binding factor 2) (EREBP-2) (AtERF2).	4e-16	GO_ID:30485	TAIR|gene:2171513 SPTR:O80338 symbol:ATERF2 "ETHYLENE RESPONSE FACTOR 2" [GO:0003677 "DNA binding" evidence=TAS] [GO:0003700 "transcription factor activity" evidence=ISS;IDA;TAS] [GO:0006355 "regulation of transcription, DNA-dependent" evidence=IDA] [GO:0016563 "transcriptional activator activity" evidence=IMP;IDA] [GO:0045941 "positive regulation of transcription" evidence=IDA] [GO:0005634 "nucl…	1e-16
Ljwgs_026378.1	99.1.4.3526	GO_ID:30485							ERF2_ARATH	Activator;DNA-binding;Ethylenesignalingpathway;Nuclearprotein;Plantdefense;Transcription;Transcriptionregulation,Ethylene-responsive transcription factor 2 (Ethylene-responsive element-binding factor 2) (EREBP-2) (AtERF2).	4e-16	GO_ID:30485	TAIR|gene:2171513 SPTR:O80338 symbol:ATERF2 "ETHYLENE RESPONSE FACTOR 2" [GO:0003677 "DNA binding" evidence=TAS] [GO:0003700 "transcription factor activity" evidence=ISS;IDA;TAS] [GO:0006355 "regulation of transcription, DNA-dependent" evidence=IDA] [GO:0016563 "transcriptional activator activity" evidence=IMP;IDA] [GO:0045941 "positive regulation of transcription" evidence=IDA] [GO:0005634 "nucl…	1e-16
chr3.TM0576.21	99.1.4.3671	GO_ID:21861	ath:At1g55020	F14C21.54; lipoxygenase (LOX1) [EC:1.13.11.12] [KO:K00454]	2e-85				LOX2_PEA	Dioxygenase;Fattyacidbiosynthesis;Iron;Lipidsynthesis;Metal-binding;Multigenefamily;Oxidoreductase;Oxylipinbiosynthesis,Seed lipoxygenase-2 (EC 1.13.11.12).	1e-120	GO_ID:21861	TAIR|gene:2011029 SPTR:Q06327 symbol:AT1G55020 [GO:0006952 "defense response" evidence=TAS] [GO:0009611 "response to wounding" evidence=TAS] [GO:0009695 "jasmonic acid biosynthesis" evidence=TAS] [GO:0009737 "response to abscisic acid stimulus" evidence=IEP] [GO:0009753 "response to jasmonic acid stimulus" evidence=IEP] [GO:0009816 "defense response to pathogenic bacteria, incompatible interactio…	3e-86
chr3.TM0576.21	99.1.3.1.129	EC 1.13.11.12	ath:At1g55020	F14C21.54; lipoxygenase (LOX1) [EC:1.13.11.12] [KO:K00454]	2e-85				LOX2_PEA	Dioxygenase;Fattyacidbiosynthesis;Iron;Lipidsynthesis;Metal-binding;Multigenefamily;Oxidoreductase;Oxylipinbiosynthesis,Seed lipoxygenase-2 (EC 1.13.11.12).	1e-120	GO_ID:21861	TAIR|gene:2011029 SPTR:Q06327 symbol:AT1G55020 [GO:0006952 "defense response" evidence=TAS] [GO:0009611 "response to wounding" evidence=TAS] [GO:0009695 "jasmonic acid biosynthesis" evidence=TAS] [GO:0009737 "response to abscisic acid stimulus" evidence=IEP] [GO:0009753 "response to jasmonic acid stimulus" evidence=IEP] [GO:0009816 "defense response to pathogenic bacteria, incompatible interactio…	3e-86
chr3.TM0576.21	99.1.1.35	KO:K00454	ath:At1g55020	F14C21.54; lipoxygenase (LOX1) [EC:1.13.11.12] [KO:K00454]	2e-85				LOX2_PEA	Dioxygenase;Fattyacidbiosynthesis;Iron;Lipidsynthesis;Metal-binding;Multigenefamily;Oxidoreductase;Oxylipinbiosynthesis,Seed lipoxygenase-2 (EC 1.13.11.12).	1e-120	GO_ID:21861	TAIR|gene:2011029 SPTR:Q06327 symbol:AT1G55020 [GO:0006952 "defense response" evidence=TAS] [GO:0009611 "response to wounding" evidence=TAS] [GO:0009695 "jasmonic acid biosynthesis" evidence=TAS] [GO:0009737 "response to abscisic acid stimulus" evidence=IEP] [GO:0009753 "response to jasmonic acid stimulus" evidence=IEP] [GO:0009816 "defense response to pathogenic bacteria, incompatible interactio…	3e-86
chr3.TM0576.22	99.1.4.3671	GO_ID:21861	ath:At1g55020	F14C21.54; lipoxygenase (LOX1) [EC:1.13.11.12] [KO:K00454]	3e-116				LOX2_SOYBN	Dioxygenase;Fattyacidbiosynthesis;Iron;Lipidsynthesis;Metal-binding;Multigenefamily;Oxidoreductase;Oxylipinbiosynthesis,Seed lipoxygenase-2 (EC 1.13.11.12) (L-2).	2e-179	GO_ID:21861	TAIR|gene:2011029 SPTR:Q06327 symbol:AT1G55020 [GO:0006952 "defense response" evidence=TAS] [GO:0009611 "response to wounding" evidence=TAS] [GO:0009695 "jasmonic acid biosynthesis" evidence=TAS] [GO:0009737 "response to abscisic acid stimulus" evidence=IEP] [GO:0009753 "response to jasmonic acid stimulus" evidence=IEP] [GO:0009816 "defense response to pathogenic bacteria, incompatible interactio…	6e-117
chr3.TM0576.22	99.1.3.1.129	EC 1.13.11.12	ath:At1g55020	F14C21.54; lipoxygenase (LOX1) [EC:1.13.11.12] [KO:K00454]	3e-116				LOX2_SOYBN	Dioxygenase;Fattyacidbiosynthesis;Iron;Lipidsynthesis;Metal-binding;Multigenefamily;Oxidoreductase;Oxylipinbiosynthesis,Seed lipoxygenase-2 (EC 1.13.11.12) (L-2).	2e-179	GO_ID:21861	TAIR|gene:2011029 SPTR:Q06327 symbol:AT1G55020 [GO:0006952 "defense response" evidence=TAS] [GO:0009611 "response to wounding" evidence=TAS] [GO:0009695 "jasmonic acid biosynthesis" evidence=TAS] [GO:0009737 "response to abscisic acid stimulus" evidence=IEP] [GO:0009753 "response to jasmonic acid stimulus" evidence=IEP] [GO:0009816 "defense response to pathogenic bacteria, incompatible interactio…	6e-117
chr3.TM0576.22	99.1.1.35	KO:K00454	ath:At1g55020	F14C21.54; lipoxygenase (LOX1) [EC:1.13.11.12] [KO:K00454]	3e-116				LOX2_SOYBN	Dioxygenase;Fattyacidbiosynthesis;Iron;Lipidsynthesis;Metal-binding;Multigenefamily;Oxidoreductase;Oxylipinbiosynthesis,Seed lipoxygenase-2 (EC 1.13.11.12) (L-2).	2e-179	GO_ID:21861	TAIR|gene:2011029 SPTR:Q06327 symbol:AT1G55020 [GO:0006952 "defense response" evidence=TAS] [GO:0009611 "response to wounding" evidence=TAS] [GO:0009695 "jasmonic acid biosynthesis" evidence=TAS] [GO:0009737 "response to abscisic acid stimulus" evidence=IEP] [GO:0009753 "response to jasmonic acid stimulus" evidence=IEP] [GO:0009816 "defense response to pathogenic bacteria, incompatible interactio…	6e-117
Ljwgs_016351.1	99.1.3.1.42	EC 2.1.1.141							JMT_ARATH	Fattyacidbiosynthesis;Lipidsynthesis;Methyltransferase;Nuclearprotein;Oxylipinbiosynthesis;Transferase,Jasmonate O-methyltransferase (EC 2.1.1.141) (S-adenosyl-L- methionine:jasmonic acid carboxyl methyltransferase).	5e-17	GO_ID:13064	TAIR|gene:2115399 SPTR:O23234 symbol:AT4G36470.1 [GO:0008757 "S-adenosylmethionine-dependent methyltransferase activity" evidence=ISS;IMP] [GO:0008372 "cellular component unknown" evidence=ND] [GO:0000004 "biological process unknown" evidence=ND] Pfam:PF03492 HSSP:Q9SPV4 InterPro:IPR005299 EMBL:AL161589 EMBL:Z99708 EMBL:BT014888 PIR:E85430 SPTR:O23234	4e-13
Ljwgs_016351.1	99.1.4.5636	GO_ID:13064							JMT_ARATH	Fattyacidbiosynthesis;Lipidsynthesis;Methyltransferase;Nuclearprotein;Oxylipinbiosynthesis;Transferase,Jasmonate O-methyltransferase (EC 2.1.1.141) (S-adenosyl-L- methionine:jasmonic acid carboxyl methyltransferase).	5e-17	GO_ID:13064	TAIR|gene:2115399 SPTR:O23234 symbol:AT4G36470.1 [GO:0008757 "S-adenosylmethionine-dependent methyltransferase activity" evidence=ISS;IMP] [GO:0008372 "cellular component unknown" evidence=ND] [GO:0000004 "biological process unknown" evidence=ND] Pfam:PF03492 HSSP:Q9SPV4 InterPro:IPR005299 EMBL:AL161589 EMBL:Z99708 EMBL:BT014888 PIR:E85430 SPTR:O23234	4e-13
gi37222543	1.6.9.5	E6.3.2.3, gshB glutathione synthase [EC:6.3.2.3] [COG:COG0189] [GO:0004363]	ath:At5g27380	F21A20.90; glutathione synthetase (GSH2) [EC:6.3.2.3] [KO:K01920]	0				GSHB_LYCES	ATP-binding;Chloroplast;Glutathionebiosynthesis;Ligase;Nucleotide-binding;Plastid;Transitpeptide,Glutathione synthetase, chloroplast precursor (EC 6.3.2.3) (Glutathione synthase) (GSH synthetase) (GSH-S).	0	GO_ID:20165	TAIR|gene:2146394 SPTR:P46416 symbol:GSH2 [GO:0004363 "glutathione synthase activity" evidence=IGI] [GO:0009753 "response to jasmonic acid stimulus" evidence=IEP] InterPro:IPR005615 InterPro:IPR004887 PANTHER:PTHR11130 Pfam:PF03917 Pfam:PF03199 PIRSF:PIRSF001558 TIGRFAMs:TIGR01986 EMBL:U22359 EMBL:U53856 EMBL:AJ243812 EMBL:AJ243813 EMBL:AC007123 EMBL:Z50153 EMBL:X83411 EMBL:AF424586 EMBL:BT000624…	0
gi37222543	1.5.1.27	E6.3.2.3, gshB glutathione synthase [EC:6.3.2.3] [COG:COG0189] [GO:0004363]	ath:At5g27380	F21A20.90; glutathione synthetase (GSH2) [EC:6.3.2.3] [KO:K01920]	0				GSHB_LYCES	ATP-binding;Chloroplast;Glutathionebiosynthesis;Ligase;Nucleotide-binding;Plastid;Transitpeptide,Glutathione synthetase, chloroplast precursor (EC 6.3.2.3) (Glutathione synthase) (GSH synthetase) (GSH-S).	0	GO_ID:20165	TAIR|gene:2146394 SPTR:P46416 symbol:GSH2 [GO:0004363 "glutathione synthase activity" evidence=IGI] [GO:0009753 "response to jasmonic acid stimulus" evidence=IEP] InterPro:IPR005615 InterPro:IPR004887 PANTHER:PTHR11130 Pfam:PF03917 Pfam:PF03199 PIRSF:PIRSF001558 TIGRFAMs:TIGR01986 EMBL:U22359 EMBL:U53856 EMBL:AJ243812 EMBL:AJ243813 EMBL:AC007123 EMBL:Z50153 EMBL:X83411 EMBL:AF424586 EMBL:BT000624…	0
chr1.CM0544.33	1.6.9.5	E6.3.2.3, gshB glutathione synthase [EC:6.3.2.3] [COG:COG0189] [GO:0004363]	ath:At5g27380	F21A20.90; glutathione synthetase (GSH2) [EC:6.3.2.3] [KO:K01920]	0				GSHB_BRAJU	ATP-binding;Chloroplast;Glutathionebiosynthesis;Ligase;Nucleotide-binding;Plastid;Transitpeptide,Glutathione synthetase, chloroplast precursor (EC 6.3.2.3) (Glutathione synthase) (GSH synthetase) (GSH-S).	0	GO_ID:20165	TAIR|gene:2146394 SPTR:P46416 symbol:GSH2 [GO:0004363 "glutathione synthase activity" evidence=IGI] [GO:0009753 "response to jasmonic acid stimulus" evidence=IEP] InterPro:IPR005615 InterPro:IPR004887 PANTHER:PTHR11130 Pfam:PF03917 Pfam:PF03199 PIRSF:PIRSF001558 TIGRFAMs:TIGR01986 EMBL:U22359 EMBL:U53856 EMBL:AJ243812 EMBL:AJ243813 EMBL:AC007123 EMBL:Z50153 EMBL:X83411 EMBL:AF424586 EMBL:BT000624…	0
chr1.CM0544.33	1.5.1.27	E6.3.2.3, gshB glutathione synthase [EC:6.3.2.3] [COG:COG0189] [GO:0004363]	ath:At5g27380	F21A20.90; glutathione synthetase (GSH2) [EC:6.3.2.3] [KO:K01920]	0				GSHB_BRAJU	ATP-binding;Chloroplast;Glutathionebiosynthesis;Ligase;Nucleotide-binding;Plastid;Transitpeptide,Glutathione synthetase, chloroplast precursor (EC 6.3.2.3) (Glutathione synthase) (GSH synthetase) (GSH-S).	0	GO_ID:20165	TAIR|gene:2146394 SPTR:P46416 symbol:GSH2 [GO:0004363 "glutathione synthase activity" evidence=IGI] [GO:0009753 "response to jasmonic acid stimulus" evidence=IEP] InterPro:IPR005615 InterPro:IPR004887 PANTHER:PTHR11130 Pfam:PF03917 Pfam:PF03199 PIRSF:PIRSF001558 TIGRFAMs:TIGR01986 EMBL:U22359 EMBL:U53856 EMBL:AJ243812 EMBL:AJ243813 EMBL:AC007123 EMBL:Z50153 EMBL:X83411 EMBL:AF424586 EMBL:BT000624…	0
