# Supplementary material for: Dissection of Symbiosis and Organ Development by Integrated Transcriptome Analysis of Lotus japonicus Mutant and Wild-Type Plants
Source: PLoS One. 2009 Aug 7;4(8):e6556. doi: 10.1371/journal.pone.0006556 (PMC2717213; doi:10.1371/journal.pone.0006556)
Supplement: Folder S1 — Inoculation time series (2.84 MB ZIP) [file pone.0006556.s009.zip › S1.INOCULATION TIME SERIES copy/1.1.Stage(s) total transcript analysis/1.1.4/1.1.4.kinase.txt]

Ljwgs_066882.1	1.9.4.15	E2.7.1.- [EC:2.7.1.-] [COG:COG0515 COG1493]	ath:At3g45780	T6D9.110; protein kinase / nonphototropic hypocotyl protein 1 (NPH1) / phototropin [EC:2.7.1.37] [KO:K00870]	5e-23	YCR091w	COG0515	8e-17	PHOT2_ARATH	Alternativesplicing;ATP-binding;Chromophore;Flavoprotein;FMN;Kinase;Membrane;Nucleotide-binding;Phosphorylation;Photoreceptorprotein;Receptor;Repeat;Sensorytransduction;Serine/threonine-proteinkinase;Transferase,Phototropin-2 (EC 2.7.1.37) (Defective in chloroplast avoidance protein 1) (Non phototropic hypocotyl 1-like protein 1) (NPH1-like 1) (AtKin7).	3e-23	GO_ID:21478	TAIR|gene:3698263 SPTR:O48963 symbol:AT3G45780.1 [GO:0016301 "kinase activity" evidence=ISS] InterPro:IPR000719 InterPro:IPR000014 InterPro:IPR008271 Pfam:PF00069 Prosite:PS00108 InterPro:IPR000700 Prosite:PS00107 Pfam:PF00785 Pfam:PF00989 ProDom:PD000001 PROSITE:PS50011 PROSITE:PS50112 PROSITE:PS50113 TIGRFAMs:TIGR00229 EMBL:AL157735 EMBL:AF030864 EMBL:AF360218 EMBL:AY040062 PIR:T47518 HSSP:Q9ZW…	9e-24
Ljwgs_066882.1	1.7.8.19	WAAY, rfaY lipopolysaccharide core biosynthesis protein RFAY [EC:2.7.-.-] [COG:COG0515]	ath:At3g45780	T6D9.110; protein kinase / nonphototropic hypocotyl protein 1 (NPH1) / phototropin [EC:2.7.1.37] [KO:K00870]	5e-23	YCR091w	COG0515	8e-17	PHOT2_ARATH	Alternativesplicing;ATP-binding;Chromophore;Flavoprotein;FMN;Kinase;Membrane;Nucleotide-binding;Phosphorylation;Photoreceptorprotein;Receptor;Repeat;Sensorytransduction;Serine/threonine-proteinkinase;Transferase,Phototropin-2 (EC 2.7.1.37) (Defective in chloroplast avoidance protein 1) (Non phototropic hypocotyl 1-like protein 1) (NPH1-like 1) (AtKin7).	3e-23	GO_ID:21478	TAIR|gene:3698263 SPTR:O48963 symbol:AT3G45780.1 [GO:0016301 "kinase activity" evidence=ISS] InterPro:IPR000719 InterPro:IPR000014 InterPro:IPR008271 Pfam:PF00069 Prosite:PS00108 InterPro:IPR000700 Prosite:PS00107 Pfam:PF00785 Pfam:PF00989 ProDom:PD000001 PROSITE:PS50011 PROSITE:PS50112 PROSITE:PS50113 TIGRFAMs:TIGR00229 EMBL:AL157735 EMBL:AF030864 EMBL:AF360218 EMBL:AY040062 PIR:T47518 HSSP:Q9ZW…	9e-24
Ljwgs_066882.1	1.1.17.19	E2.7.1.- [EC:2.7.1.-] [COG:COG0515 COG1493]	ath:At3g45780	T6D9.110; protein kinase / nonphototropic hypocotyl protein 1 (NPH1) / phototropin [EC:2.7.1.37] [KO:K00870]	5e-23	YCR091w	COG0515	8e-17	PHOT2_ARATH	Alternativesplicing;ATP-binding;Chromophore;Flavoprotein;FMN;Kinase;Membrane;Nucleotide-binding;Phosphorylation;Photoreceptorprotein;Receptor;Repeat;Sensorytransduction;Serine/threonine-proteinkinase;Transferase,Phototropin-2 (EC 2.7.1.37) (Defective in chloroplast avoidance protein 1) (Non phototropic hypocotyl 1-like protein 1) (NPH1-like 1) (AtKin7).	3e-23	GO_ID:21478	TAIR|gene:3698263 SPTR:O48963 symbol:AT3G45780.1 [GO:0016301 "kinase activity" evidence=ISS] InterPro:IPR000719 InterPro:IPR000014 InterPro:IPR008271 Pfam:PF00069 Prosite:PS00108 InterPro:IPR000700 Prosite:PS00107 Pfam:PF00785 Pfam:PF00989 ProDom:PD000001 PROSITE:PS50011 PROSITE:PS50112 PROSITE:PS50113 TIGRFAMs:TIGR00229 EMBL:AL157735 EMBL:AF030864 EMBL:AF360218 EMBL:AY040062 PIR:T47518 HSSP:Q9ZW…	9e-24
Ljwgs_066882.1	3.3.10.117	BMPR1 bone morphogenetic protein receptor, type I [EC:2.7.1.37]	ath:At3g45780	T6D9.110; protein kinase / nonphototropic hypocotyl protein 1 (NPH1) / phototropin [EC:2.7.1.37] [KO:K00870]	5e-23	YCR091w	COG0515	8e-17	PHOT2_ARATH	Alternativesplicing;ATP-binding;Chromophore;Flavoprotein;FMN;Kinase;Membrane;Nucleotide-binding;Phosphorylation;Photoreceptorprotein;Receptor;Repeat;Sensorytransduction;Serine/threonine-proteinkinase;Transferase,Phototropin-2 (EC 2.7.1.37) (Defective in chloroplast avoidance protein 1) (Non phototropic hypocotyl 1-like protein 1) (NPH1-like 1) (AtKin7).	3e-23	GO_ID:21478	TAIR|gene:3698263 SPTR:O48963 symbol:AT3G45780.1 [GO:0016301 "kinase activity" evidence=ISS] InterPro:IPR000719 InterPro:IPR000014 InterPro:IPR008271 Pfam:PF00069 Prosite:PS00108 InterPro:IPR000700 Prosite:PS00107 Pfam:PF00785 Pfam:PF00989 ProDom:PD000001 PROSITE:PS50011 PROSITE:PS50112 PROSITE:PS50113 TIGRFAMs:TIGR00229 EMBL:AL157735 EMBL:AF030864 EMBL:AF360218 EMBL:AY040062 PIR:T47518 HSSP:Q9ZW…	9e-24
Ljwgs_066882.1	1.11.16.8	E2.7.1.- [EC:2.7.1.-] [COG:COG0515 COG1493]	ath:At3g45780	T6D9.110; protein kinase / nonphototropic hypocotyl protein 1 (NPH1) / phototropin [EC:2.7.1.37] [KO:K00870]	5e-23	YCR091w	COG0515	8e-17	PHOT2_ARATH	Alternativesplicing;ATP-binding;Chromophore;Flavoprotein;FMN;Kinase;Membrane;Nucleotide-binding;Phosphorylation;Photoreceptorprotein;Receptor;Repeat;Sensorytransduction;Serine/threonine-proteinkinase;Transferase,Phototropin-2 (EC 2.7.1.37) (Defective in chloroplast avoidance protein 1) (Non phototropic hypocotyl 1-like protein 1) (NPH1-like 1) (AtKin7).	3e-23	GO_ID:21478	TAIR|gene:3698263 SPTR:O48963 symbol:AT3G45780.1 [GO:0016301 "kinase activity" evidence=ISS] InterPro:IPR000719 InterPro:IPR000014 InterPro:IPR008271 Pfam:PF00069 Prosite:PS00108 InterPro:IPR000700 Prosite:PS00107 Pfam:PF00785 Pfam:PF00989 ProDom:PD000001 PROSITE:PS50011 PROSITE:PS50112 PROSITE:PS50113 TIGRFAMs:TIGR00229 EMBL:AL157735 EMBL:AF030864 EMBL:AF360218 EMBL:AY040062 PIR:T47518 HSSP:Q9ZW…	9e-24
Ljwgs_066882.1	4.2.4	Cell cycle [CLASS:04110] [PATH:hsa04110] [COG:COG0515]	ath:At3g45780	T6D9.110; protein kinase / nonphototropic hypocotyl protein 1 (NPH1) / phototropin [EC:2.7.1.37] [KO:K00870]	5e-23	YCR091w	COG0515	8e-17	PHOT2_ARATH	Alternativesplicing;ATP-binding;Chromophore;Flavoprotein;FMN;Kinase;Membrane;Nucleotide-binding;Phosphorylation;Photoreceptorprotein;Receptor;Repeat;Sensorytransduction;Serine/threonine-proteinkinase;Transferase,Phototropin-2 (EC 2.7.1.37) (Defective in chloroplast avoidance protein 1) (Non phototropic hypocotyl 1-like protein 1) (NPH1-like 1) (AtKin7).	3e-23	GO_ID:21478	TAIR|gene:3698263 SPTR:O48963 symbol:AT3G45780.1 [GO:0016301 "kinase activity" evidence=ISS] InterPro:IPR000719 InterPro:IPR000014 InterPro:IPR008271 Pfam:PF00069 Prosite:PS00108 InterPro:IPR000700 Prosite:PS00107 Pfam:PF00785 Pfam:PF00989 ProDom:PD000001 PROSITE:PS50011 PROSITE:PS50112 PROSITE:PS50113 TIGRFAMs:TIGR00229 EMBL:AL157735 EMBL:AF030864 EMBL:AF360218 EMBL:AY040062 PIR:T47518 HSSP:Q9ZW…	9e-24
Ljwgs_066882.1	3.2.2.1	Protein kinase [EC:2.7.1.37]	ath:At3g45780	T6D9.110; protein kinase / nonphototropic hypocotyl protein 1 (NPH1) / phototropin [EC:2.7.1.37] [KO:K00870]	5e-23	YCR091w	COG0515	8e-17	PHOT2_ARATH	Alternativesplicing;ATP-binding;Chromophore;Flavoprotein;FMN;Kinase;Membrane;Nucleotide-binding;Phosphorylation;Photoreceptorprotein;Receptor;Repeat;Sensorytransduction;Serine/threonine-proteinkinase;Transferase,Phototropin-2 (EC 2.7.1.37) (Defective in chloroplast avoidance protein 1) (Non phototropic hypocotyl 1-like protein 1) (NPH1-like 1) (AtKin7).	3e-23	GO_ID:21478	TAIR|gene:3698263 SPTR:O48963 symbol:AT3G45780.1 [GO:0016301 "kinase activity" evidence=ISS] InterPro:IPR000719 InterPro:IPR000014 InterPro:IPR008271 Pfam:PF00069 Prosite:PS00108 InterPro:IPR000700 Prosite:PS00107 Pfam:PF00785 Pfam:PF00989 ProDom:PD000001 PROSITE:PS50011 PROSITE:PS50112 PROSITE:PS50113 TIGRFAMs:TIGR00229 EMBL:AL157735 EMBL:AF030864 EMBL:AF360218 EMBL:AY040062 PIR:T47518 HSSP:Q9ZW…	9e-24
chr2.CM0545.40	1.9.4.15	E2.7.1.- [EC:2.7.1.-] [COG:COG0515 COG1493]	ath:At5g02290	T1E22.50; protein kinase, putative [EC:2.7.1.37] [KO:K00870]	9e-42	YJL095w	COG0515	8e-19	RLCK7_ARATH	ATP-binding;Hypotheticalprotein;Kinase;Nucleotide-binding;Serine/threonine-proteinkinase;Transferase,Putative serine/threonine-protein kinase RLCKVII (EC 2.7.1.37).	1e-51	GO_ID:53934	TAIR|gene:2050986 SPTR:O22808 symbol:AT2G33580.1 [GO:0016301 "kinase activity" evidence=ISS] InterPro:IPR000719 Pfam:PF00069 InterPro:IPR002482 Pfam:PF01476 ProDom:PD000001 PROSITE:PS50011 EMBL:AC002332 EMBL:AF370600 PIR:C84747 SPTR:O22808	4e-57
chr2.CM0545.40	1.7.8.19	WAAY, rfaY lipopolysaccharide core biosynthesis protein RFAY [EC:2.7.-.-] [COG:COG0515]	ath:At5g02290	T1E22.50; protein kinase, putative [EC:2.7.1.37] [KO:K00870]	9e-42	YJL095w	COG0515	8e-19	RLCK7_ARATH	ATP-binding;Hypotheticalprotein;Kinase;Nucleotide-binding;Serine/threonine-proteinkinase;Transferase,Putative serine/threonine-protein kinase RLCKVII (EC 2.7.1.37).	1e-51	GO_ID:53934	TAIR|gene:2050986 SPTR:O22808 symbol:AT2G33580.1 [GO:0016301 "kinase activity" evidence=ISS] InterPro:IPR000719 Pfam:PF00069 InterPro:IPR002482 Pfam:PF01476 ProDom:PD000001 PROSITE:PS50011 EMBL:AC002332 EMBL:AF370600 PIR:C84747 SPTR:O22808	4e-57
chr2.CM0545.40	1.1.17.19	E2.7.1.- [EC:2.7.1.-] [COG:COG0515 COG1493]	ath:At5g02290	T1E22.50; protein kinase, putative [EC:2.7.1.37] [KO:K00870]	9e-42	YJL095w	COG0515	8e-19	RLCK7_ARATH	ATP-binding;Hypotheticalprotein;Kinase;Nucleotide-binding;Serine/threonine-proteinkinase;Transferase,Putative serine/threonine-protein kinase RLCKVII (EC 2.7.1.37).	1e-51	GO_ID:53934	TAIR|gene:2050986 SPTR:O22808 symbol:AT2G33580.1 [GO:0016301 "kinase activity" evidence=ISS] InterPro:IPR000719 Pfam:PF00069 InterPro:IPR002482 Pfam:PF01476 ProDom:PD000001 PROSITE:PS50011 EMBL:AC002332 EMBL:AF370600 PIR:C84747 SPTR:O22808	4e-57
chr2.CM0545.40	3.3.10.117	BMPR1 bone morphogenetic protein receptor, type I [EC:2.7.1.37]	ath:At5g02290	T1E22.50; protein kinase, putative [EC:2.7.1.37] [KO:K00870]	9e-42	YJL095w	COG0515	8e-19	RLCK7_ARATH	ATP-binding;Hypotheticalprotein;Kinase;Nucleotide-binding;Serine/threonine-proteinkinase;Transferase,Putative serine/threonine-protein kinase RLCKVII (EC 2.7.1.37).	1e-51	GO_ID:53934	TAIR|gene:2050986 SPTR:O22808 symbol:AT2G33580.1 [GO:0016301 "kinase activity" evidence=ISS] InterPro:IPR000719 Pfam:PF00069 InterPro:IPR002482 Pfam:PF01476 ProDom:PD000001 PROSITE:PS50011 EMBL:AC002332 EMBL:AF370600 PIR:C84747 SPTR:O22808	4e-57
chr2.CM0545.40	1.11.16.8	E2.7.1.- [EC:2.7.1.-] [COG:COG0515 COG1493]	ath:At5g02290	T1E22.50; protein kinase, putative [EC:2.7.1.37] [KO:K00870]	9e-42	YJL095w	COG0515	8e-19	RLCK7_ARATH	ATP-binding;Hypotheticalprotein;Kinase;Nucleotide-binding;Serine/threonine-proteinkinase;Transferase,Putative serine/threonine-protein kinase RLCKVII (EC 2.7.1.37).	1e-51	GO_ID:53934	TAIR|gene:2050986 SPTR:O22808 symbol:AT2G33580.1 [GO:0016301 "kinase activity" evidence=ISS] InterPro:IPR000719 Pfam:PF00069 InterPro:IPR002482 Pfam:PF01476 ProDom:PD000001 PROSITE:PS50011 EMBL:AC002332 EMBL:AF370600 PIR:C84747 SPTR:O22808	4e-57
chr2.CM0545.40	4.2.4	Cell cycle [CLASS:04110] [PATH:hsa04110] [COG:COG0515]	ath:At5g02290	T1E22.50; protein kinase, putative [EC:2.7.1.37] [KO:K00870]	9e-42	YJL095w	COG0515	8e-19	RLCK7_ARATH	ATP-binding;Hypotheticalprotein;Kinase;Nucleotide-binding;Serine/threonine-proteinkinase;Transferase,Putative serine/threonine-protein kinase RLCKVII (EC 2.7.1.37).	1e-51	GO_ID:53934	TAIR|gene:2050986 SPTR:O22808 symbol:AT2G33580.1 [GO:0016301 "kinase activity" evidence=ISS] InterPro:IPR000719 Pfam:PF00069 InterPro:IPR002482 Pfam:PF01476 ProDom:PD000001 PROSITE:PS50011 EMBL:AC002332 EMBL:AF370600 PIR:C84747 SPTR:O22808	4e-57
chr2.CM0545.40	3.2.2.1	Protein kinase [EC:2.7.1.37]	ath:At5g02290	T1E22.50; protein kinase, putative [EC:2.7.1.37] [KO:K00870]	9e-42	YJL095w	COG0515	8e-19	RLCK7_ARATH	ATP-binding;Hypotheticalprotein;Kinase;Nucleotide-binding;Serine/threonine-proteinkinase;Transferase,Putative serine/threonine-protein kinase RLCKVII (EC 2.7.1.37).	1e-51	GO_ID:53934	TAIR|gene:2050986 SPTR:O22808 symbol:AT2G33580.1 [GO:0016301 "kinase activity" evidence=ISS] InterPro:IPR000719 Pfam:PF00069 InterPro:IPR002482 Pfam:PF01476 ProDom:PD000001 PROSITE:PS50011 EMBL:AC002332 EMBL:AF370600 PIR:C84747 SPTR:O22808	4e-57
Ljwgs_058132.1	1.5.10.26	E2.7.3.2 creatine kinase [EC:2.7.3.2] [GO:0004111]	ath:At2g24270	F27D4.18; NADP-dependent glyceraldehyde-3-phosphate dehydrogenase, putative [EC:1.2.1.9] [KO:K00131]	1e-79	BH2237	COG1012	1e-45	GAPN_PEA	Directproteinsequencing;NADP;Oxidoreductase,NADP-dependent glyceraldehyde-3-phosphate dehydrogenase (EC 1.2.1.9) (Non-phosphorylating glyceraldehyde 3-phosphate dehydrogenase) (Glyceraldehyde-3-phosphate dehydrogenase [NADP+]) (Triosephosphate dehydrogenase).	1e-80	GO_ID:4332	TIGR_CMR|BA0849 SPTR:Q81UL6 symbol:BA0849 "glyceraldehyde-3-phosphate dehydrogenase, NADP-dependent" [GO:0008152 "metabolism" evidence=ISS] [GO:0008886 "glyceraldehyde-3-phosphate dehydrogenase (NADP+) activity" evidence=ISS] InterPro:IPR002086 Pfam:PF00171 GO:GO:0008152 InterPro:IPR012303 PIRSF:PIRSF000147 PROSITE:PS00070 PROSITE:PS00687 HSSP:Q59931 EMBL:AE017334 EMBL:AE017225 EMBL:AE017026 TIGR…	4e-47
Ljwgs_051409.1	99.1.3.1.116	EC 2.7.1.-							TMK1_ARATH	ATP-binding;Glycoprotein;Kinase;Leucine-richrepeat;Membrane;Nucleotide-binding;Phosphorylation;Receptor;Repeat;Serine/threonine-proteinkinase;Signal;Transferase;Transmembrane,Putative receptor protein kinase TMK1 precursor (EC 2.7.1.-).	6e-10	GO_ID:11936	TAIR|gene:2082032 SPTR:Q9LY50 symbol:AT3G55950.1 [GO:0016301 "kinase activity" evidence=ISS] InterPro:IPR000719 InterPro:IPR008271 Pfam:PF00069 Prosite:PS00108 Prosite:PS00107 ProDom:PD000001 PROSITE:PS50011 EMBL:AL163832 PIR:T49207 SPTR:Q9LY50	1e-11
Ljwgs_051409.1	99.1.4.5503	GO_ID:11936							TMK1_ARATH	ATP-binding;Glycoprotein;Kinase;Leucine-richrepeat;Membrane;Nucleotide-binding;Phosphorylation;Receptor;Repeat;Serine/threonine-proteinkinase;Signal;Transferase;Transmembrane,Putative receptor protein kinase TMK1 precursor (EC 2.7.1.-).	6e-10	GO_ID:11936	TAIR|gene:2082032 SPTR:Q9LY50 symbol:AT3G55950.1 [GO:0016301 "kinase activity" evidence=ISS] InterPro:IPR000719 InterPro:IPR008271 Pfam:PF00069 Prosite:PS00108 Prosite:PS00107 ProDom:PD000001 PROSITE:PS50011 EMBL:AL163832 PIR:T49207 SPTR:Q9LY50	1e-11
chr3.TM0730.6	1.9.4.15	E2.7.1.- [EC:2.7.1.-] [COG:COG0515 COG1493]	ath:At5g02290	T1E22.50; protein kinase, putative [EC:2.7.1.37] [KO:K00870]	1e-55	BH2504_1	COG0515	1e-18	NORK_MEDTR	ATP-binding;Coiledcoil;Kinase;Leucine-richrepeat;Membrane;Nodulation;Nucleotide-binding;Repeat;Serine/threonine-proteinkinase;Signal;Transferase;Transmembrane,Nodulation receptor kinase precursor (EC 2.7.1.-) (Does not make infections protein 2) (Symbiosis receptor-like kinase) (MtSYMRK).	6e-67	GO_ID:35692	TAIR|gene:2075345 SPTR:Q9LX66 symbol:AT3G46290.1 [GO:0016301 "kinase activity" evidence=ISS] InterPro:IPR000719 InterPro:IPR008271 Prosite:PS00108 Prosite:PS00107 ProDom:PD000001 PROSITE:PS50011 HSSP:P06213 EMBL:AL355775 PIR:T49270 SPTR:Q9LX66	0
chr3.TM0730.6	1.7.8.19	WAAY, rfaY lipopolysaccharide core biosynthesis protein RFAY [EC:2.7.-.-] [COG:COG0515]	ath:At5g02290	T1E22.50; protein kinase, putative [EC:2.7.1.37] [KO:K00870]	1e-55	BH2504_1	COG0515	1e-18	NORK_MEDTR	ATP-binding;Coiledcoil;Kinase;Leucine-richrepeat;Membrane;Nodulation;Nucleotide-binding;Repeat;Serine/threonine-proteinkinase;Signal;Transferase;Transmembrane,Nodulation receptor kinase precursor (EC 2.7.1.-) (Does not make infections protein 2) (Symbiosis receptor-like kinase) (MtSYMRK).	6e-67	GO_ID:35692	TAIR|gene:2075345 SPTR:Q9LX66 symbol:AT3G46290.1 [GO:0016301 "kinase activity" evidence=ISS] InterPro:IPR000719 InterPro:IPR008271 Prosite:PS00108 Prosite:PS00107 ProDom:PD000001 PROSITE:PS50011 HSSP:P06213 EMBL:AL355775 PIR:T49270 SPTR:Q9LX66	0
chr3.TM0730.6	1.1.17.19	E2.7.1.- [EC:2.7.1.-] [COG:COG0515 COG1493]	ath:At5g02290	T1E22.50; protein kinase, putative [EC:2.7.1.37] [KO:K00870]	1e-55	BH2504_1	COG0515	1e-18	NORK_MEDTR	ATP-binding;Coiledcoil;Kinase;Leucine-richrepeat;Membrane;Nodulation;Nucleotide-binding;Repeat;Serine/threonine-proteinkinase;Signal;Transferase;Transmembrane,Nodulation receptor kinase precursor (EC 2.7.1.-) (Does not make infections protein 2) (Symbiosis receptor-like kinase) (MtSYMRK).	6e-67	GO_ID:35692	TAIR|gene:2075345 SPTR:Q9LX66 symbol:AT3G46290.1 [GO:0016301 "kinase activity" evidence=ISS] InterPro:IPR000719 InterPro:IPR008271 Prosite:PS00108 Prosite:PS00107 ProDom:PD000001 PROSITE:PS50011 HSSP:P06213 EMBL:AL355775 PIR:T49270 SPTR:Q9LX66	0
chr3.TM0730.6	1.11.16.8	E2.7.1.- [EC:2.7.1.-] [COG:COG0515 COG1493]	ath:At5g02290	T1E22.50; protein kinase, putative [EC:2.7.1.37] [KO:K00870]	1e-55	BH2504_1	COG0515	1e-18	NORK_MEDTR	ATP-binding;Coiledcoil;Kinase;Leucine-richrepeat;Membrane;Nodulation;Nucleotide-binding;Repeat;Serine/threonine-proteinkinase;Signal;Transferase;Transmembrane,Nodulation receptor kinase precursor (EC 2.7.1.-) (Does not make infections protein 2) (Symbiosis receptor-like kinase) (MtSYMRK).	6e-67	GO_ID:35692	TAIR|gene:2075345 SPTR:Q9LX66 symbol:AT3G46290.1 [GO:0016301 "kinase activity" evidence=ISS] InterPro:IPR000719 InterPro:IPR008271 Prosite:PS00108 Prosite:PS00107 ProDom:PD000001 PROSITE:PS50011 HSSP:P06213 EMBL:AL355775 PIR:T49270 SPTR:Q9LX66	0
chr3.TM0730.6	4.2.4	Cell cycle [CLASS:04110] [PATH:hsa04110] [COG:COG0515]	ath:At5g02290	T1E22.50; protein kinase, putative [EC:2.7.1.37] [KO:K00870]	1e-55	BH2504_1	COG0515	1e-18	NORK_MEDTR	ATP-binding;Coiledcoil;Kinase;Leucine-richrepeat;Membrane;Nodulation;Nucleotide-binding;Repeat;Serine/threonine-proteinkinase;Signal;Transferase;Transmembrane,Nodulation receptor kinase precursor (EC 2.7.1.-) (Does not make infections protein 2) (Symbiosis receptor-like kinase) (MtSYMRK).	6e-67	GO_ID:35692	TAIR|gene:2075345 SPTR:Q9LX66 symbol:AT3G46290.1 [GO:0016301 "kinase activity" evidence=ISS] InterPro:IPR000719 InterPro:IPR008271 Prosite:PS00108 Prosite:PS00107 ProDom:PD000001 PROSITE:PS50011 HSSP:P06213 EMBL:AL355775 PIR:T49270 SPTR:Q9LX66	0
Ljwgs_128958.1	99.1.4.1079	GO_ID:53934										GO_ID:53934	TAIR|gene:2050986 SPTR:O22808 symbol:AT2G33580.1 [GO:0016301 "kinase activity" evidence=ISS] InterPro:IPR000719 Pfam:PF00069 InterPro:IPR002482 Pfam:PF01476 ProDom:PD000001 PROSITE:PS50011 EMBL:AC002332 EMBL:AF370600 PIR:C84747 SPTR:O22808	3e-27
gi37651075	1.9.4.15	E2.7.1.- [EC:2.7.1.-] [COG:COG0515 COG1493]	ath:At5g02290	T1E22.50; protein kinase, putative [EC:2.7.1.37] [KO:K00870]	7e-29	YPL203w	COG0515	8e-11	EXS_ARATH	ATP-binding;Kinase;Leucine-richrepeat;Meiosis;Membrane;Nucleotide-binding;Phosphorylation;Receptor;Repeat;Serine/threonine-proteinkinase;Signal;Transferase;Transmembrane,Leucine-rich repeat receptor protein kinase EXS precursor (EC 2.7.1.37) (Extra sporogenous cells protein) (EXCESS MICROSPOROCYTES1 protein).	1e-31	GO_ID:53934	TAIR|gene:2050986 SPTR:O22808 symbol:AT2G33580.1 [GO:0016301 "kinase activity" evidence=ISS] InterPro:IPR000719 Pfam:PF00069 InterPro:IPR002482 Pfam:PF01476 ProDom:PD000001 PROSITE:PS50011 EMBL:AC002332 EMBL:AF370600 PIR:C84747 SPTR:O22808	7e-66
gi37651075	1.7.8.19	WAAY, rfaY lipopolysaccharide core biosynthesis protein RFAY [EC:2.7.-.-] [COG:COG0515]	ath:At5g02290	T1E22.50; protein kinase, putative [EC:2.7.1.37] [KO:K00870]	7e-29	YPL203w	COG0515	8e-11	EXS_ARATH	ATP-binding;Kinase;Leucine-richrepeat;Meiosis;Membrane;Nucleotide-binding;Phosphorylation;Receptor;Repeat;Serine/threonine-proteinkinase;Signal;Transferase;Transmembrane,Leucine-rich repeat receptor protein kinase EXS precursor (EC 2.7.1.37) (Extra sporogenous cells protein) (EXCESS MICROSPOROCYTES1 protein).	1e-31	GO_ID:53934	TAIR|gene:2050986 SPTR:O22808 symbol:AT2G33580.1 [GO:0016301 "kinase activity" evidence=ISS] InterPro:IPR000719 Pfam:PF00069 InterPro:IPR002482 Pfam:PF01476 ProDom:PD000001 PROSITE:PS50011 EMBL:AC002332 EMBL:AF370600 PIR:C84747 SPTR:O22808	7e-66
gi37651075	1.1.17.19	E2.7.1.- [EC:2.7.1.-] [COG:COG0515 COG1493]	ath:At5g02290	T1E22.50; protein kinase, putative [EC:2.7.1.37] [KO:K00870]	7e-29	YPL203w	COG0515	8e-11	EXS_ARATH	ATP-binding;Kinase;Leucine-richrepeat;Meiosis;Membrane;Nucleotide-binding;Phosphorylation;Receptor;Repeat;Serine/threonine-proteinkinase;Signal;Transferase;Transmembrane,Leucine-rich repeat receptor protein kinase EXS precursor (EC 2.7.1.37) (Extra sporogenous cells protein) (EXCESS MICROSPOROCYTES1 protein).	1e-31	GO_ID:53934	TAIR|gene:2050986 SPTR:O22808 symbol:AT2G33580.1 [GO:0016301 "kinase activity" evidence=ISS] InterPro:IPR000719 Pfam:PF00069 InterPro:IPR002482 Pfam:PF01476 ProDom:PD000001 PROSITE:PS50011 EMBL:AC002332 EMBL:AF370600 PIR:C84747 SPTR:O22808	7e-66
gi37651075	3.3.10.117	BMPR1 bone morphogenetic protein receptor, type I [EC:2.7.1.37]	ath:At5g02290	T1E22.50; protein kinase, putative [EC:2.7.1.37] [KO:K00870]	7e-29	YPL203w	COG0515	8e-11	EXS_ARATH	ATP-binding;Kinase;Leucine-richrepeat;Meiosis;Membrane;Nucleotide-binding;Phosphorylation;Receptor;Repeat;Serine/threonine-proteinkinase;Signal;Transferase;Transmembrane,Leucine-rich repeat receptor protein kinase EXS precursor (EC 2.7.1.37) (Extra sporogenous cells protein) (EXCESS MICROSPOROCYTES1 protein).	1e-31	GO_ID:53934	TAIR|gene:2050986 SPTR:O22808 symbol:AT2G33580.1 [GO:0016301 "kinase activity" evidence=ISS] InterPro:IPR000719 Pfam:PF00069 InterPro:IPR002482 Pfam:PF01476 ProDom:PD000001 PROSITE:PS50011 EMBL:AC002332 EMBL:AF370600 PIR:C84747 SPTR:O22808	7e-66
gi37651075	1.11.16.8	E2.7.1.- [EC:2.7.1.-] [COG:COG0515 COG1493]	ath:At5g02290	T1E22.50; protein kinase, putative [EC:2.7.1.37] [KO:K00870]	7e-29	YPL203w	COG0515	8e-11	EXS_ARATH	ATP-binding;Kinase;Leucine-richrepeat;Meiosis;Membrane;Nucleotide-binding;Phosphorylation;Receptor;Repeat;Serine/threonine-proteinkinase;Signal;Transferase;Transmembrane,Leucine-rich repeat receptor protein kinase EXS precursor (EC 2.7.1.37) (Extra sporogenous cells protein) (EXCESS MICROSPOROCYTES1 protein).	1e-31	GO_ID:53934	TAIR|gene:2050986 SPTR:O22808 symbol:AT2G33580.1 [GO:0016301 "kinase activity" evidence=ISS] InterPro:IPR000719 Pfam:PF00069 InterPro:IPR002482 Pfam:PF01476 ProDom:PD000001 PROSITE:PS50011 EMBL:AC002332 EMBL:AF370600 PIR:C84747 SPTR:O22808	7e-66
gi37651075	4.2.4	Cell cycle [CLASS:04110] [PATH:hsa04110] [COG:COG0515]	ath:At5g02290	T1E22.50; protein kinase, putative [EC:2.7.1.37] [KO:K00870]	7e-29	YPL203w	COG0515	8e-11	EXS_ARATH	ATP-binding;Kinase;Leucine-richrepeat;Meiosis;Membrane;Nucleotide-binding;Phosphorylation;Receptor;Repeat;Serine/threonine-proteinkinase;Signal;Transferase;Transmembrane,Leucine-rich repeat receptor protein kinase EXS precursor (EC 2.7.1.37) (Extra sporogenous cells protein) (EXCESS MICROSPOROCYTES1 protein).	1e-31	GO_ID:53934	TAIR|gene:2050986 SPTR:O22808 symbol:AT2G33580.1 [GO:0016301 "kinase activity" evidence=ISS] InterPro:IPR000719 Pfam:PF00069 InterPro:IPR002482 Pfam:PF01476 ProDom:PD000001 PROSITE:PS50011 EMBL:AC002332 EMBL:AF370600 PIR:C84747 SPTR:O22808	7e-66
gi37651075	3.2.2.1	Protein kinase [EC:2.7.1.37]	ath:At5g02290	T1E22.50; protein kinase, putative [EC:2.7.1.37] [KO:K00870]	7e-29	YPL203w	COG0515	8e-11	EXS_ARATH	ATP-binding;Kinase;Leucine-richrepeat;Meiosis;Membrane;Nucleotide-binding;Phosphorylation;Receptor;Repeat;Serine/threonine-proteinkinase;Signal;Transferase;Transmembrane,Leucine-rich repeat receptor protein kinase EXS precursor (EC 2.7.1.37) (Extra sporogenous cells protein) (EXCESS MICROSPOROCYTES1 protein).	1e-31	GO_ID:53934	TAIR|gene:2050986 SPTR:O22808 symbol:AT2G33580.1 [GO:0016301 "kinase activity" evidence=ISS] InterPro:IPR000719 Pfam:PF00069 InterPro:IPR002482 Pfam:PF01476 ProDom:PD000001 PROSITE:PS50011 EMBL:AC002332 EMBL:AF370600 PIR:C84747 SPTR:O22808	7e-66
Ljwgs_079566.1	3.3.10.117	BMPR1 bone morphogenetic protein receptor, type I [EC:2.7.1.37]	ath:At5g02290	T1E22.50; protein kinase, putative [EC:2.7.1.37] [KO:K00870]	4e-26				PBS1_ARATH	ATP-binding;Directproteinsequencing;Kinase;Nucleotide-binding;Phosphorylation;Plantdefense;Serine/threonine-proteinkinase;Transferase,Serine/threonine-protein kinase PBS1 (EC 2.7.1.37) (AvrPphB susceptible protein 1).	7e-27	GO_ID:16915	TAIR|gene:2132167 SPTR:Q8L7V7 symbol:AT4G02010.1 [GO:0016301 "kinase activity" evidence=ISS] InterPro:IPR000719 InterPro:IPR008271 Pfam:PF00069 Prosite:PS00108 Prosite:PS00107 ProDom:PD000001 PROSITE:PS50011 EMBL:AY125515 EMBL:BT009694 SPTR:Q8L7V7	9e-37
Ljwgs_079566.1	3.2.2.1	Protein kinase [EC:2.7.1.37]	ath:At5g02290	T1E22.50; protein kinase, putative [EC:2.7.1.37] [KO:K00870]	4e-26				PBS1_ARATH	ATP-binding;Directproteinsequencing;Kinase;Nucleotide-binding;Phosphorylation;Plantdefense;Serine/threonine-proteinkinase;Transferase,Serine/threonine-protein kinase PBS1 (EC 2.7.1.37) (AvrPphB susceptible protein 1).	7e-27	GO_ID:16915	TAIR|gene:2132167 SPTR:Q8L7V7 symbol:AT4G02010.1 [GO:0016301 "kinase activity" evidence=ISS] InterPro:IPR000719 InterPro:IPR008271 Pfam:PF00069 Prosite:PS00108 Prosite:PS00107 ProDom:PD000001 PROSITE:PS50011 EMBL:AY125515 EMBL:BT009694 SPTR:Q8L7V7	9e-37
Ljwgs_071373.1	99.1.3.1.116	EC 2.7.1.-	ath:At5g02290	T1E22.50; protein kinase, putative [EC:2.7.1.37] [KO:K00870]	2e-32				APK1B_ARATH	ATP-binding;Chloroplast;Kinase;Multigenefamily;Nucleotide-binding;Plastid;Serine/threonine-proteinkinase;Transferase;Transitpeptide;Tyrosine-proteinkinase,Protein kinase APK1B, chloroplast precursor (EC 2.7.1.-).	2e-34	GO_ID:5087	TAIR|gene:2064711 SPTR:Q9ZUF4 symbol:AT2G05940.1 [GO:0008372 "cellular component unknown" evidence=ND] [GO:0016301 "kinase activity" evidence=ISS] InterPro:IPR000719 InterPro:IPR008271 Prosite:PS00108 ProDom:PD000001 PROSITE:PS50011 EMBL:AC005970 EMBL:AY056245 EMBL:AY113963 PIR:C84473 SPTR:Q9ZUF4	2e-60
Ljwgs_071373.1	99.1.4.3998	GO_ID:5087	ath:At5g02290	T1E22.50; protein kinase, putative [EC:2.7.1.37] [KO:K00870]	2e-32				APK1B_ARATH	ATP-binding;Chloroplast;Kinase;Multigenefamily;Nucleotide-binding;Plastid;Serine/threonine-proteinkinase;Transferase;Transitpeptide;Tyrosine-proteinkinase,Protein kinase APK1B, chloroplast precursor (EC 2.7.1.-).	2e-34	GO_ID:5087	TAIR|gene:2064711 SPTR:Q9ZUF4 symbol:AT2G05940.1 [GO:0008372 "cellular component unknown" evidence=ND] [GO:0016301 "kinase activity" evidence=ISS] InterPro:IPR000719 InterPro:IPR008271 Prosite:PS00108 ProDom:PD000001 PROSITE:PS50011 EMBL:AC005970 EMBL:AY056245 EMBL:AY113963 PIR:C84473 SPTR:Q9ZUF4	2e-60
Ljwgs_071373.1	99.1.1.97	KO:K00870	ath:At5g02290	T1E22.50; protein kinase, putative [EC:2.7.1.37] [KO:K00870]	2e-32				APK1B_ARATH	ATP-binding;Chloroplast;Kinase;Multigenefamily;Nucleotide-binding;Plastid;Serine/threonine-proteinkinase;Transferase;Transitpeptide;Tyrosine-proteinkinase,Protein kinase APK1B, chloroplast precursor (EC 2.7.1.-).	2e-34	GO_ID:5087	TAIR|gene:2064711 SPTR:Q9ZUF4 symbol:AT2G05940.1 [GO:0008372 "cellular component unknown" evidence=ND] [GO:0016301 "kinase activity" evidence=ISS] InterPro:IPR000719 InterPro:IPR008271 Prosite:PS00108 ProDom:PD000001 PROSITE:PS50011 EMBL:AC005970 EMBL:AY056245 EMBL:AY113963 PIR:C84473 SPTR:Q9ZUF4	2e-60
Ljwgs_023649.1	1.9.4.15	E2.7.1.- [EC:2.7.1.-] [COG:COG0515 COG1493]	hsa:4215	MAP3K3; mitogen-activated protein kinase kinase kinase 3 [EC:2.7.1.37] [KO:K04421]	2e-33	YJL095w	COG0515	9e-35	M3K2_ARATH	ATP-binding;Coiledcoil;Kinase;Nucleotide-binding;Serine/threonine-proteinkinase;Transferase,Mitogen-activated protein kinase kinase kinase 2 (EC 2.7.1.-) (Arabidospsis NPK1-related protein kinase 2).	9e-35	GO_ID:15441	TAIR|gene:2155567 SPTR:Q9FHA5 symbol:AT5G67080.1 [GO:0008372 "cellular component unknown" evidence=ND] [GO:0016301 "kinase activity" evidence=ISS] InterPro:IPR000719 InterPro:IPR008271 Pfam:PF00069 Prosite:PS00108 Prosite:PS00107 ProDom:PD000001 PROSITE:PS50011 EMBL:AB020742 SPTR:Q9FHA5	4e-90
Ljwgs_023649.1	1.7.8.19	WAAY, rfaY lipopolysaccharide core biosynthesis protein RFAY [EC:2.7.-.-] [COG:COG0515]	hsa:4215	MAP3K3; mitogen-activated protein kinase kinase kinase 3 [EC:2.7.1.37] [KO:K04421]	2e-33	YJL095w	COG0515	9e-35	M3K2_ARATH	ATP-binding;Coiledcoil;Kinase;Nucleotide-binding;Serine/threonine-proteinkinase;Transferase,Mitogen-activated protein kinase kinase kinase 2 (EC 2.7.1.-) (Arabidospsis NPK1-related protein kinase 2).	9e-35	GO_ID:15441	TAIR|gene:2155567 SPTR:Q9FHA5 symbol:AT5G67080.1 [GO:0008372 "cellular component unknown" evidence=ND] [GO:0016301 "kinase activity" evidence=ISS] InterPro:IPR000719 InterPro:IPR008271 Pfam:PF00069 Prosite:PS00108 Prosite:PS00107 ProDom:PD000001 PROSITE:PS50011 EMBL:AB020742 SPTR:Q9FHA5	4e-90
Ljwgs_023649.1	1.1.17.19	E2.7.1.- [EC:2.7.1.-] [COG:COG0515 COG1493]	hsa:4215	MAP3K3; mitogen-activated protein kinase kinase kinase 3 [EC:2.7.1.37] [KO:K04421]	2e-33	YJL095w	COG0515	9e-35	M3K2_ARATH	ATP-binding;Coiledcoil;Kinase;Nucleotide-binding;Serine/threonine-proteinkinase;Transferase,Mitogen-activated protein kinase kinase kinase 2 (EC 2.7.1.-) (Arabidospsis NPK1-related protein kinase 2).	9e-35	GO_ID:15441	TAIR|gene:2155567 SPTR:Q9FHA5 symbol:AT5G67080.1 [GO:0008372 "cellular component unknown" evidence=ND] [GO:0016301 "kinase activity" evidence=ISS] InterPro:IPR000719 InterPro:IPR008271 Pfam:PF00069 Prosite:PS00108 Prosite:PS00107 ProDom:PD000001 PROSITE:PS50011 EMBL:AB020742 SPTR:Q9FHA5	4e-90
Ljwgs_023649.1	3.2.2.84	MAP3K3, MEKK3 mitogen-activated protein kinase kinase kinase 3 [EC:2.7.1.-]	hsa:4215	MAP3K3; mitogen-activated protein kinase kinase kinase 3 [EC:2.7.1.37] [KO:K04421]	2e-33	YJL095w	COG0515	9e-35	M3K2_ARATH	ATP-binding;Coiledcoil;Kinase;Nucleotide-binding;Serine/threonine-proteinkinase;Transferase,Mitogen-activated protein kinase kinase kinase 2 (EC 2.7.1.-) (Arabidospsis NPK1-related protein kinase 2).	9e-35	GO_ID:15441	TAIR|gene:2155567 SPTR:Q9FHA5 symbol:AT5G67080.1 [GO:0008372 "cellular component unknown" evidence=ND] [GO:0016301 "kinase activity" evidence=ISS] InterPro:IPR000719 InterPro:IPR008271 Pfam:PF00069 Prosite:PS00108 Prosite:PS00107 ProDom:PD000001 PROSITE:PS50011 EMBL:AB020742 SPTR:Q9FHA5	4e-90
Ljwgs_023649.1	1.11.16.8	E2.7.1.- [EC:2.7.1.-] [COG:COG0515 COG1493]	hsa:4215	MAP3K3; mitogen-activated protein kinase kinase kinase 3 [EC:2.7.1.37] [KO:K04421]	2e-33	YJL095w	COG0515	9e-35	M3K2_ARATH	ATP-binding;Coiledcoil;Kinase;Nucleotide-binding;Serine/threonine-proteinkinase;Transferase,Mitogen-activated protein kinase kinase kinase 2 (EC 2.7.1.-) (Arabidospsis NPK1-related protein kinase 2).	9e-35	GO_ID:15441	TAIR|gene:2155567 SPTR:Q9FHA5 symbol:AT5G67080.1 [GO:0008372 "cellular component unknown" evidence=ND] [GO:0016301 "kinase activity" evidence=ISS] InterPro:IPR000719 InterPro:IPR008271 Pfam:PF00069 Prosite:PS00108 Prosite:PS00107 ProDom:PD000001 PROSITE:PS50011 EMBL:AB020742 SPTR:Q9FHA5	4e-90
Ljwgs_023649.1	4.2.4	Cell cycle [CLASS:04110] [PATH:hsa04110] [COG:COG0515]	hsa:4215	MAP3K3; mitogen-activated protein kinase kinase kinase 3 [EC:2.7.1.37] [KO:K04421]	2e-33	YJL095w	COG0515	9e-35	M3K2_ARATH	ATP-binding;Coiledcoil;Kinase;Nucleotide-binding;Serine/threonine-proteinkinase;Transferase,Mitogen-activated protein kinase kinase kinase 2 (EC 2.7.1.-) (Arabidospsis NPK1-related protein kinase 2).	9e-35	GO_ID:15441	TAIR|gene:2155567 SPTR:Q9FHA5 symbol:AT5G67080.1 [GO:0008372 "cellular component unknown" evidence=ND] [GO:0016301 "kinase activity" evidence=ISS] InterPro:IPR000719 InterPro:IPR008271 Pfam:PF00069 Prosite:PS00108 Prosite:PS00107 ProDom:PD000001 PROSITE:PS50011 EMBL:AB020742 SPTR:Q9FHA5	4e-90
chr5.TM0913.18	1.9.4.15	E2.7.1.- [EC:2.7.1.-] [COG:COG0515 COG1493]	ath:At5g02290	T1E22.50; protein kinase, putative [EC:2.7.1.37] [KO:K00870]	3e-14	YDR490c	COG0515	4e-10	PSKR_DAUCA	ATP-binding;Glycoprotein;Kinase;Leucine-richrepeat;Membrane;Nucleotide-binding;Receptor;Repeat;Serine/threonine-proteinkinase;Signal;Transferase;Transmembrane,Phytosulfokine receptor precursor (EC 2.7.1.37) (Phytosulfokine LRR receptor kinase).	7e-16	GO_ID:16626	TAIR|gene:2084952 SPTR:Q9SR05 symbol:AT3G04690.1 [GO:0016301 "kinase activity" evidence=ISS] InterPro:IPR000719 InterPro:IPR008271 Prosite:PS00108 Prosite:PS00107 ProDom:PD000001 PROSITE:PS50011 HSSP:Q62838 EMBL:AC011437 SPTR:Q9SR05	2e-29
chr5.TM0913.18	1.7.8.19	WAAY, rfaY lipopolysaccharide core biosynthesis protein RFAY [EC:2.7.-.-] [COG:COG0515]	ath:At5g02290	T1E22.50; protein kinase, putative [EC:2.7.1.37] [KO:K00870]	3e-14	YDR490c	COG0515	4e-10	PSKR_DAUCA	ATP-binding;Glycoprotein;Kinase;Leucine-richrepeat;Membrane;Nucleotide-binding;Receptor;Repeat;Serine/threonine-proteinkinase;Signal;Transferase;Transmembrane,Phytosulfokine receptor precursor (EC 2.7.1.37) (Phytosulfokine LRR receptor kinase).	7e-16	GO_ID:16626	TAIR|gene:2084952 SPTR:Q9SR05 symbol:AT3G04690.1 [GO:0016301 "kinase activity" evidence=ISS] InterPro:IPR000719 InterPro:IPR008271 Prosite:PS00108 Prosite:PS00107 ProDom:PD000001 PROSITE:PS50011 HSSP:Q62838 EMBL:AC011437 SPTR:Q9SR05	2e-29
chr5.TM0913.18	1.1.17.19	E2.7.1.- [EC:2.7.1.-] [COG:COG0515 COG1493]	ath:At5g02290	T1E22.50; protein kinase, putative [EC:2.7.1.37] [KO:K00870]	3e-14	YDR490c	COG0515	4e-10	PSKR_DAUCA	ATP-binding;Glycoprotein;Kinase;Leucine-richrepeat;Membrane;Nucleotide-binding;Receptor;Repeat;Serine/threonine-proteinkinase;Signal;Transferase;Transmembrane,Phytosulfokine receptor precursor (EC 2.7.1.37) (Phytosulfokine LRR receptor kinase).	7e-16	GO_ID:16626	TAIR|gene:2084952 SPTR:Q9SR05 symbol:AT3G04690.1 [GO:0016301 "kinase activity" evidence=ISS] InterPro:IPR000719 InterPro:IPR008271 Prosite:PS00108 Prosite:PS00107 ProDom:PD000001 PROSITE:PS50011 HSSP:Q62838 EMBL:AC011437 SPTR:Q9SR05	2e-29
chr5.TM0913.18	3.3.10.117	BMPR1 bone morphogenetic protein receptor, type I [EC:2.7.1.37]	ath:At5g02290	T1E22.50; protein kinase, putative [EC:2.7.1.37] [KO:K00870]	3e-14	YDR490c	COG0515	4e-10	PSKR_DAUCA	ATP-binding;Glycoprotein;Kinase;Leucine-richrepeat;Membrane;Nucleotide-binding;Receptor;Repeat;Serine/threonine-proteinkinase;Signal;Transferase;Transmembrane,Phytosulfokine receptor precursor (EC 2.7.1.37) (Phytosulfokine LRR receptor kinase).	7e-16	GO_ID:16626	TAIR|gene:2084952 SPTR:Q9SR05 symbol:AT3G04690.1 [GO:0016301 "kinase activity" evidence=ISS] InterPro:IPR000719 InterPro:IPR008271 Prosite:PS00108 Prosite:PS00107 ProDom:PD000001 PROSITE:PS50011 HSSP:Q62838 EMBL:AC011437 SPTR:Q9SR05	2e-29
chr5.TM0913.18	1.11.16.8	E2.7.1.- [EC:2.7.1.-] [COG:COG0515 COG1493]	ath:At5g02290	T1E22.50; protein kinase, putative [EC:2.7.1.37] [KO:K00870]	3e-14	YDR490c	COG0515	4e-10	PSKR_DAUCA	ATP-binding;Glycoprotein;Kinase;Leucine-richrepeat;Membrane;Nucleotide-binding;Receptor;Repeat;Serine/threonine-proteinkinase;Signal;Transferase;Transmembrane,Phytosulfokine receptor precursor (EC 2.7.1.37) (Phytosulfokine LRR receptor kinase).	7e-16	GO_ID:16626	TAIR|gene:2084952 SPTR:Q9SR05 symbol:AT3G04690.1 [GO:0016301 "kinase activity" evidence=ISS] InterPro:IPR000719 InterPro:IPR008271 Prosite:PS00108 Prosite:PS00107 ProDom:PD000001 PROSITE:PS50011 HSSP:Q62838 EMBL:AC011437 SPTR:Q9SR05	2e-29
chr5.TM0913.18	4.2.4	Cell cycle [CLASS:04110] [PATH:hsa04110] [COG:COG0515]	ath:At5g02290	T1E22.50; protein kinase, putative [EC:2.7.1.37] [KO:K00870]	3e-14	YDR490c	COG0515	4e-10	PSKR_DAUCA	ATP-binding;Glycoprotein;Kinase;Leucine-richrepeat;Membrane;Nucleotide-binding;Receptor;Repeat;Serine/threonine-proteinkinase;Signal;Transferase;Transmembrane,Phytosulfokine receptor precursor (EC 2.7.1.37) (Phytosulfokine LRR receptor kinase).	7e-16	GO_ID:16626	TAIR|gene:2084952 SPTR:Q9SR05 symbol:AT3G04690.1 [GO:0016301 "kinase activity" evidence=ISS] InterPro:IPR000719 InterPro:IPR008271 Prosite:PS00108 Prosite:PS00107 ProDom:PD000001 PROSITE:PS50011 HSSP:Q62838 EMBL:AC011437 SPTR:Q9SR05	2e-29
chr5.TM0913.18	3.2.2.1	Protein kinase [EC:2.7.1.37]	ath:At5g02290	T1E22.50; protein kinase, putative [EC:2.7.1.37] [KO:K00870]	3e-14	YDR490c	COG0515	4e-10	PSKR_DAUCA	ATP-binding;Glycoprotein;Kinase;Leucine-richrepeat;Membrane;Nucleotide-binding;Receptor;Repeat;Serine/threonine-proteinkinase;Signal;Transferase;Transmembrane,Phytosulfokine receptor precursor (EC 2.7.1.37) (Phytosulfokine LRR receptor kinase).	7e-16	GO_ID:16626	TAIR|gene:2084952 SPTR:Q9SR05 symbol:AT3G04690.1 [GO:0016301 "kinase activity" evidence=ISS] InterPro:IPR000719 InterPro:IPR008271 Prosite:PS00108 Prosite:PS00107 ProDom:PD000001 PROSITE:PS50011 HSSP:Q62838 EMBL:AC011437 SPTR:Q9SR05	2e-29
chr4.CM0046.9	3.3.10.117	BMPR1 bone morphogenetic protein receptor, type I [EC:2.7.1.37]	ath:At4g28490	F20O9.180; leucine-rich repeat transmembrane protein kinase, putative [EC:2.7.1.37] [KO:K00870]	5e-14				RLK5_ARATH	ATP-binding;Glycoprotein;Kinase;Leucine-richrepeat;Membrane;Nucleotide-binding;Phosphorylation;Repeat;Serine/threonine-proteinkinase;Signal;Transferase;Transmembrane,Receptor-like protein kinase 5 precursor (EC 2.7.1.37).	3e-14	GO_ID:4753	TAIR|gene:2124146 SPTR:Q9SN38 symbol:AT4G18760.1 [GO:0005515 "protein binding" evidence=ISS;NAS] [GO:0007165 "signal transduction" evidence=IC] Pfam:PF00560 InterPro:IPR001611 InterPro:IPR007090 PRINTS:PR00019 EMBL:AL035526 EMBL:AL161549 PIR:T04868 SPTR:Q9SN38	4e-110
chr4.CM0046.9	3.2.2.1	Protein kinase [EC:2.7.1.37]	ath:At4g28490	F20O9.180; leucine-rich repeat transmembrane protein kinase, putative [EC:2.7.1.37] [KO:K00870]	5e-14				RLK5_ARATH	ATP-binding;Glycoprotein;Kinase;Leucine-richrepeat;Membrane;Nucleotide-binding;Phosphorylation;Repeat;Serine/threonine-proteinkinase;Signal;Transferase;Transmembrane,Receptor-like protein kinase 5 precursor (EC 2.7.1.37).	3e-14	GO_ID:4753	TAIR|gene:2124146 SPTR:Q9SN38 symbol:AT4G18760.1 [GO:0005515 "protein binding" evidence=ISS;NAS] [GO:0007165 "signal transduction" evidence=IC] Pfam:PF00560 InterPro:IPR001611 InterPro:IPR007090 PRINTS:PR00019 EMBL:AL035526 EMBL:AL161549 PIR:T04868 SPTR:Q9SN38	4e-110
Ljwgs_021666.1	3.3.10.117	BMPR1 bone morphogenetic protein receptor, type I [EC:2.7.1.37]	ath:At5g02290	T1E22.50; protein kinase, putative [EC:2.7.1.37] [KO:K00870]	6e-12				RLCK7_ARATH	ATP-binding;Hypotheticalprotein;Kinase;Nucleotide-binding;Serine/threonine-proteinkinase;Transferase,Putative serine/threonine-protein kinase RLCKVII (EC 2.7.1.37).	1e-13	GO_ID:51277	TAIR|gene:2064556 SPTR:P93749 symbol:AT2G41970.1 [GO:0008372 "cellular component unknown" evidence=ND] [GO:0016301 "kinase activity" evidence=ISS] InterPro:IPR000719 InterPro:IPR008266 Prosite:PS00107 ProDom:PD000001 PROSITE:PS50011 PROSITE:PS00109 HSSP:P06213 EMBL:U90439 EMBL:BT010881 EMBL:AK175234 EMBL:AK175270 EMBL:AK176504 EMBL:AK176586 EMBL:AK176796 EMBL:AK220678 PIR:D84848 SPTR:P93749	1e-44
Ljwgs_021666.1	3.2.2.1	Protein kinase [EC:2.7.1.37]	ath:At5g02290	T1E22.50; protein kinase, putative [EC:2.7.1.37] [KO:K00870]	6e-12				RLCK7_ARATH	ATP-binding;Hypotheticalprotein;Kinase;Nucleotide-binding;Serine/threonine-proteinkinase;Transferase,Putative serine/threonine-protein kinase RLCKVII (EC 2.7.1.37).	1e-13	GO_ID:51277	TAIR|gene:2064556 SPTR:P93749 symbol:AT2G41970.1 [GO:0008372 "cellular component unknown" evidence=ND] [GO:0016301 "kinase activity" evidence=ISS] InterPro:IPR000719 InterPro:IPR008266 Prosite:PS00107 ProDom:PD000001 PROSITE:PS50011 PROSITE:PS00109 HSSP:P06213 EMBL:U90439 EMBL:BT010881 EMBL:AK175234 EMBL:AK175270 EMBL:AK176504 EMBL:AK176586 EMBL:AK176796 EMBL:AK220678 PIR:D84848 SPTR:P93749	1e-44
Ljwgs_066882.1	1.9.4.15	E2.7.1.- [EC:2.7.1.-] [COG:COG0515 COG1493]	ath:At3g45780	T6D9.110; protein kinase / nonphototropic hypocotyl protein 1 (NPH1) / phototropin [EC:2.7.1.37] [KO:K00870]	5e-23	YCR091w	COG0515	8e-17	PHOT2_ARATH	Alternativesplicing;ATP-binding;Chromophore;Flavoprotein;FMN;Kinase;Membrane;Nucleotide-binding;Phosphorylation;Photoreceptorprotein;Receptor;Repeat;Sensorytransduction;Serine/threonine-proteinkinase;Transferase,Phototropin-2 (EC 2.7.1.37) (Defective in chloroplast avoidance protein 1) (Non phototropic hypocotyl 1-like protein 1) (NPH1-like 1) (AtKin7).	3e-23	GO_ID:21478	TAIR|gene:3698263 SPTR:O48963 symbol:AT3G45780.1 [GO:0016301 "kinase activity" evidence=ISS] InterPro:IPR000719 InterPro:IPR000014 InterPro:IPR008271 Pfam:PF00069 Prosite:PS00108 InterPro:IPR000700 Prosite:PS00107 Pfam:PF00785 Pfam:PF00989 ProDom:PD000001 PROSITE:PS50011 PROSITE:PS50112 PROSITE:PS50113 TIGRFAMs:TIGR00229 EMBL:AL157735 EMBL:AF030864 EMBL:AF360218 EMBL:AY040062 PIR:T47518 HSSP:Q9ZW…	9e-24
Ljwgs_066882.1	1.7.8.19	WAAY, rfaY lipopolysaccharide core biosynthesis protein RFAY [EC:2.7.-.-] [COG:COG0515]	ath:At3g45780	T6D9.110; protein kinase / nonphototropic hypocotyl protein 1 (NPH1) / phototropin [EC:2.7.1.37] [KO:K00870]	5e-23	YCR091w	COG0515	8e-17	PHOT2_ARATH	Alternativesplicing;ATP-binding;Chromophore;Flavoprotein;FMN;Kinase;Membrane;Nucleotide-binding;Phosphorylation;Photoreceptorprotein;Receptor;Repeat;Sensorytransduction;Serine/threonine-proteinkinase;Transferase,Phototropin-2 (EC 2.7.1.37) (Defective in chloroplast avoidance protein 1) (Non phototropic hypocotyl 1-like protein 1) (NPH1-like 1) (AtKin7).	3e-23	GO_ID:21478	TAIR|gene:3698263 SPTR:O48963 symbol:AT3G45780.1 [GO:0016301 "kinase activity" evidence=ISS] InterPro:IPR000719 InterPro:IPR000014 InterPro:IPR008271 Pfam:PF00069 Prosite:PS00108 InterPro:IPR000700 Prosite:PS00107 Pfam:PF00785 Pfam:PF00989 ProDom:PD000001 PROSITE:PS50011 PROSITE:PS50112 PROSITE:PS50113 TIGRFAMs:TIGR00229 EMBL:AL157735 EMBL:AF030864 EMBL:AF360218 EMBL:AY040062 PIR:T47518 HSSP:Q9ZW…	9e-24
Ljwgs_066882.1	1.1.17.19	E2.7.1.- [EC:2.7.1.-] [COG:COG0515 COG1493]	ath:At3g45780	T6D9.110; protein kinase / nonphototropic hypocotyl protein 1 (NPH1) / phototropin [EC:2.7.1.37] [KO:K00870]	5e-23	YCR091w	COG0515	8e-17	PHOT2_ARATH	Alternativesplicing;ATP-binding;Chromophore;Flavoprotein;FMN;Kinase;Membrane;Nucleotide-binding;Phosphorylation;Photoreceptorprotein;Receptor;Repeat;Sensorytransduction;Serine/threonine-proteinkinase;Transferase,Phototropin-2 (EC 2.7.1.37) (Defective in chloroplast avoidance protein 1) (Non phototropic hypocotyl 1-like protein 1) (NPH1-like 1) (AtKin7).	3e-23	GO_ID:21478	TAIR|gene:3698263 SPTR:O48963 symbol:AT3G45780.1 [GO:0016301 "kinase activity" evidence=ISS] InterPro:IPR000719 InterPro:IPR000014 InterPro:IPR008271 Pfam:PF00069 Prosite:PS00108 InterPro:IPR000700 Prosite:PS00107 Pfam:PF00785 Pfam:PF00989 ProDom:PD000001 PROSITE:PS50011 PROSITE:PS50112 PROSITE:PS50113 TIGRFAMs:TIGR00229 EMBL:AL157735 EMBL:AF030864 EMBL:AF360218 EMBL:AY040062 PIR:T47518 HSSP:Q9ZW…	9e-24
Ljwgs_066882.1	3.3.10.117	BMPR1 bone morphogenetic protein receptor, type I [EC:2.7.1.37]	ath:At3g45780	T6D9.110; protein kinase / nonphototropic hypocotyl protein 1 (NPH1) / phototropin [EC:2.7.1.37] [KO:K00870]	5e-23	YCR091w	COG0515	8e-17	PHOT2_ARATH	Alternativesplicing;ATP-binding;Chromophore;Flavoprotein;FMN;Kinase;Membrane;Nucleotide-binding;Phosphorylation;Photoreceptorprotein;Receptor;Repeat;Sensorytransduction;Serine/threonine-proteinkinase;Transferase,Phototropin-2 (EC 2.7.1.37) (Defective in chloroplast avoidance protein 1) (Non phototropic hypocotyl 1-like protein 1) (NPH1-like 1) (AtKin7).	3e-23	GO_ID:21478	TAIR|gene:3698263 SPTR:O48963 symbol:AT3G45780.1 [GO:0016301 "kinase activity" evidence=ISS] InterPro:IPR000719 InterPro:IPR000014 InterPro:IPR008271 Pfam:PF00069 Prosite:PS00108 InterPro:IPR000700 Prosite:PS00107 Pfam:PF00785 Pfam:PF00989 ProDom:PD000001 PROSITE:PS50011 PROSITE:PS50112 PROSITE:PS50113 TIGRFAMs:TIGR00229 EMBL:AL157735 EMBL:AF030864 EMBL:AF360218 EMBL:AY040062 PIR:T47518 HSSP:Q9ZW…	9e-24
Ljwgs_066882.1	1.11.16.8	E2.7.1.- [EC:2.7.1.-] [COG:COG0515 COG1493]	ath:At3g45780	T6D9.110; protein kinase / nonphototropic hypocotyl protein 1 (NPH1) / phototropin [EC:2.7.1.37] [KO:K00870]	5e-23	YCR091w	COG0515	8e-17	PHOT2_ARATH	Alternativesplicing;ATP-binding;Chromophore;Flavoprotein;FMN;Kinase;Membrane;Nucleotide-binding;Phosphorylation;Photoreceptorprotein;Receptor;Repeat;Sensorytransduction;Serine/threonine-proteinkinase;Transferase,Phototropin-2 (EC 2.7.1.37) (Defective in chloroplast avoidance protein 1) (Non phototropic hypocotyl 1-like protein 1) (NPH1-like 1) (AtKin7).	3e-23	GO_ID:21478	TAIR|gene:3698263 SPTR:O48963 symbol:AT3G45780.1 [GO:0016301 "kinase activity" evidence=ISS] InterPro:IPR000719 InterPro:IPR000014 InterPro:IPR008271 Pfam:PF00069 Prosite:PS00108 InterPro:IPR000700 Prosite:PS00107 Pfam:PF00785 Pfam:PF00989 ProDom:PD000001 PROSITE:PS50011 PROSITE:PS50112 PROSITE:PS50113 TIGRFAMs:TIGR00229 EMBL:AL157735 EMBL:AF030864 EMBL:AF360218 EMBL:AY040062 PIR:T47518 HSSP:Q9ZW…	9e-24
Ljwgs_066882.1	4.2.4	Cell cycle [CLASS:04110] [PATH:hsa04110] [COG:COG0515]	ath:At3g45780	T6D9.110; protein kinase / nonphototropic hypocotyl protein 1 (NPH1) / phototropin [EC:2.7.1.37] [KO:K00870]	5e-23	YCR091w	COG0515	8e-17	PHOT2_ARATH	Alternativesplicing;ATP-binding;Chromophore;Flavoprotein;FMN;Kinase;Membrane;Nucleotide-binding;Phosphorylation;Photoreceptorprotein;Receptor;Repeat;Sensorytransduction;Serine/threonine-proteinkinase;Transferase,Phototropin-2 (EC 2.7.1.37) (Defective in chloroplast avoidance protein 1) (Non phototropic hypocotyl 1-like protein 1) (NPH1-like 1) (AtKin7).	3e-23	GO_ID:21478	TAIR|gene:3698263 SPTR:O48963 symbol:AT3G45780.1 [GO:0016301 "kinase activity" evidence=ISS] InterPro:IPR000719 InterPro:IPR000014 InterPro:IPR008271 Pfam:PF00069 Prosite:PS00108 InterPro:IPR000700 Prosite:PS00107 Pfam:PF00785 Pfam:PF00989 ProDom:PD000001 PROSITE:PS50011 PROSITE:PS50112 PROSITE:PS50113 TIGRFAMs:TIGR00229 EMBL:AL157735 EMBL:AF030864 EMBL:AF360218 EMBL:AY040062 PIR:T47518 HSSP:Q9ZW…	9e-24
Ljwgs_066882.1	3.2.2.1	Protein kinase [EC:2.7.1.37]	ath:At3g45780	T6D9.110; protein kinase / nonphototropic hypocotyl protein 1 (NPH1) / phototropin [EC:2.7.1.37] [KO:K00870]	5e-23	YCR091w	COG0515	8e-17	PHOT2_ARATH	Alternativesplicing;ATP-binding;Chromophore;Flavoprotein;FMN;Kinase;Membrane;Nucleotide-binding;Phosphorylation;Photoreceptorprotein;Receptor;Repeat;Sensorytransduction;Serine/threonine-proteinkinase;Transferase,Phototropin-2 (EC 2.7.1.37) (Defective in chloroplast avoidance protein 1) (Non phototropic hypocotyl 1-like protein 1) (NPH1-like 1) (AtKin7).	3e-23	GO_ID:21478	TAIR|gene:3698263 SPTR:O48963 symbol:AT3G45780.1 [GO:0016301 "kinase activity" evidence=ISS] InterPro:IPR000719 InterPro:IPR000014 InterPro:IPR008271 Pfam:PF00069 Prosite:PS00108 InterPro:IPR000700 Prosite:PS00107 Pfam:PF00785 Pfam:PF00989 ProDom:PD000001 PROSITE:PS50011 PROSITE:PS50112 PROSITE:PS50113 TIGRFAMs:TIGR00229 EMBL:AL157735 EMBL:AF030864 EMBL:AF360218 EMBL:AY040062 PIR:T47518 HSSP:Q9ZW…	9e-24
chr4.CM0165.2	4.3.4.18	CDK1, CDC2 cyclin-dependent kinase 1 [GO:0004693]	cal:orf19.5755	PHO80; cyclin-dependent protein kinase regulatory subunit [KO:K06654]	8e-14				PREG_NEUCR	Cyclin;Repressor;Transcription;Transcriptionregulation,Nuc-1 negative regulatory protein preg.	9e-16	GO_ID:20696	TAIR|gene:2151655 SPTR:Q9FKF6 symbol:AT5G61650.1 [GO:0008372 "cellular component unknown" evidence=ND] [GO:0000074 "regulation of progression through cell cycle" evidence=ISS] [GO:0004693 "cyclin-dependent protein kinase activity" evidence=ISS] InterPro:IPR006671 GO:GO:0000910 Pfam:PF00134 InterPro:IPR006670 SMART:SM00385 EMBL:AB012239 EMBL:BT010852 EMBL:BT011324 SPTR:Q9FKF6	7e-49
chr4.CM0165.2	4.2.4.48	PHO80 negative regulator of PHO81 and PHO5 [GO:0016538]	cal:orf19.5755	PHO80; cyclin-dependent protein kinase regulatory subunit [KO:K06654]	8e-14				PREG_NEUCR	Cyclin;Repressor;Transcription;Transcriptionregulation,Nuc-1 negative regulatory protein preg.	9e-16	GO_ID:20696	TAIR|gene:2151655 SPTR:Q9FKF6 symbol:AT5G61650.1 [GO:0008372 "cellular component unknown" evidence=ND] [GO:0000074 "regulation of progression through cell cycle" evidence=ISS] [GO:0004693 "cyclin-dependent protein kinase activity" evidence=ISS] InterPro:IPR006671 GO:GO:0000910 Pfam:PF00134 InterPro:IPR006670 SMART:SM00385 EMBL:AB012239 EMBL:BT010852 EMBL:BT011324 SPTR:Q9FKF6	7e-49
chr4.CM0165.2	4.2.4.64	CAK1 serine/threonine-protein kinase CAK1 [GO:0004693]	cal:orf19.5755	PHO80; cyclin-dependent protein kinase regulatory subunit [KO:K06654]	8e-14				PREG_NEUCR	Cyclin;Repressor;Transcription;Transcriptionregulation,Nuc-1 negative regulatory protein preg.	9e-16	GO_ID:20696	TAIR|gene:2151655 SPTR:Q9FKF6 symbol:AT5G61650.1 [GO:0008372 "cellular component unknown" evidence=ND] [GO:0000074 "regulation of progression through cell cycle" evidence=ISS] [GO:0004693 "cyclin-dependent protein kinase activity" evidence=ISS] InterPro:IPR006671 GO:GO:0000910 Pfam:PF00134 InterPro:IPR006670 SMART:SM00385 EMBL:AB012239 EMBL:BT010852 EMBL:BT011324 SPTR:Q9FKF6	7e-49
chr4.CM0165.2	4.5.2.34	CDK5 cyclin-dependent kinase 5 [GO:0004693]	cal:orf19.5755	PHO80; cyclin-dependent protein kinase regulatory subunit [KO:K06654]	8e-14				PREG_NEUCR	Cyclin;Repressor;Transcription;Transcriptionregulation,Nuc-1 negative regulatory protein preg.	9e-16	GO_ID:20696	TAIR|gene:2151655 SPTR:Q9FKF6 symbol:AT5G61650.1 [GO:0008372 "cellular component unknown" evidence=ND] [GO:0000074 "regulation of progression through cell cycle" evidence=ISS] [GO:0004693 "cyclin-dependent protein kinase activity" evidence=ISS] InterPro:IPR006671 GO:GO:0000910 Pfam:PF00134 InterPro:IPR006670 SMART:SM00385 EMBL:AB012239 EMBL:BT010852 EMBL:BT011324 SPTR:Q9FKF6	7e-49
chr4.CM0165.2	3.2.9.97	CDK1, CDC2 cyclin-dependent kinase 1 [GO:0004693]	cal:orf19.5755	PHO80; cyclin-dependent protein kinase regulatory subunit [KO:K06654]	8e-14				PREG_NEUCR	Cyclin;Repressor;Transcription;Transcriptionregulation,Nuc-1 negative regulatory protein preg.	9e-16	GO_ID:20696	TAIR|gene:2151655 SPTR:Q9FKF6 symbol:AT5G61650.1 [GO:0008372 "cellular component unknown" evidence=ND] [GO:0000074 "regulation of progression through cell cycle" evidence=ISS] [GO:0004693 "cyclin-dependent protein kinase activity" evidence=ISS] InterPro:IPR006671 GO:GO:0000910 Pfam:PF00134 InterPro:IPR006670 SMART:SM00385 EMBL:AB012239 EMBL:BT010852 EMBL:BT011324 SPTR:Q9FKF6	7e-49
chr4.CM0165.2	3.2.13.67	CDK4 cyclin-dependent kinase 4 [GO:0004693]	cal:orf19.5755	PHO80; cyclin-dependent protein kinase regulatory subunit [KO:K06654]	8e-14				PREG_NEUCR	Cyclin;Repressor;Transcription;Transcriptionregulation,Nuc-1 negative regulatory protein preg.	9e-16	GO_ID:20696	TAIR|gene:2151655 SPTR:Q9FKF6 symbol:AT5G61650.1 [GO:0008372 "cellular component unknown" evidence=ND] [GO:0000074 "regulation of progression through cell cycle" evidence=ISS] [GO:0004693 "cyclin-dependent protein kinase activity" evidence=ISS] InterPro:IPR006671 GO:GO:0000910 Pfam:PF00134 InterPro:IPR006670 SMART:SM00385 EMBL:AB012239 EMBL:BT010852 EMBL:BT011324 SPTR:Q9FKF6	7e-49
chr4.CM0165.2	4.3.3.24	CDK4 cyclin-dependent kinase 4 [GO:0004693]	cal:orf19.5755	PHO80; cyclin-dependent protein kinase regulatory subunit [KO:K06654]	8e-14				PREG_NEUCR	Cyclin;Repressor;Transcription;Transcriptionregulation,Nuc-1 negative regulatory protein preg.	9e-16	GO_ID:20696	TAIR|gene:2151655 SPTR:Q9FKF6 symbol:AT5G61650.1 [GO:0008372 "cellular component unknown" evidence=ND] [GO:0000074 "regulation of progression through cell cycle" evidence=ISS] [GO:0004693 "cyclin-dependent protein kinase activity" evidence=ISS] InterPro:IPR006671 GO:GO:0000910 Pfam:PF00134 InterPro:IPR006670 SMART:SM00385 EMBL:AB012239 EMBL:BT010852 EMBL:BT011324 SPTR:Q9FKF6	7e-49
chr4.CM0165.2	4.2.4.2	cyclin-dependent kinase [GO:0004693]	cal:orf19.5755	PHO80; cyclin-dependent protein kinase regulatory subunit [KO:K06654]	8e-14				PREG_NEUCR	Cyclin;Repressor;Transcription;Transcriptionregulation,Nuc-1 negative regulatory protein preg.	9e-16	GO_ID:20696	TAIR|gene:2151655 SPTR:Q9FKF6 symbol:AT5G61650.1 [GO:0008372 "cellular component unknown" evidence=ND] [GO:0000074 "regulation of progression through cell cycle" evidence=ISS] [GO:0004693 "cyclin-dependent protein kinase activity" evidence=ISS] InterPro:IPR006671 GO:GO:0000910 Pfam:PF00134 InterPro:IPR006670 SMART:SM00385 EMBL:AB012239 EMBL:BT010852 EMBL:BT011324 SPTR:Q9FKF6	7e-49
Ljwgs_089550.1	99.1.3.1.116	EC 2.7.1.-	ath:At4g28490	F20O9.180; leucine-rich repeat transmembrane protein kinase, putative [EC:2.7.1.37] [KO:K00870]	8e-42				CLV1_ARATH	ATP-binding;Developmentalprotein;Differentiation;Glycoprotein;Kinase;Leucine-richrepeat;Membrane;Nucleotide-binding;Phosphorylation;Receptor;Repeat;Serine/threonine-proteinkinase;Signal;Transferase;Transmembrane,Receptor protein kinase CLAVATA1 precursor (EC 2.7.1.-).	7e-49	GO_ID:40552	TAIR|gene:2139884 SPTR:Q9M0G7 symbol:AT4G28650.1 [GO:0004674 "protein serine/threonine kinase activity" evidence=ISS] [GO:0005524 "ATP binding" evidence=ISS] [GO:0006468 "protein amino acid phosphorylation" evidence=ISS] [GO:0007169 "transmembrane receptor protein tyrosine kinase signaling pathway" evidence=ISS] Pfam:PF00560 InterPro:IPR000719 InterPro:IPR008271 Pfam:PF00069 Prosite:PS00108 Inter…	1e-122
Ljwgs_089550.1	99.1.1.97	KO:K00870	ath:At4g28490	F20O9.180; leucine-rich repeat transmembrane protein kinase, putative [EC:2.7.1.37] [KO:K00870]	8e-42				CLV1_ARATH	ATP-binding;Developmentalprotein;Differentiation;Glycoprotein;Kinase;Leucine-richrepeat;Membrane;Nucleotide-binding;Phosphorylation;Receptor;Repeat;Serine/threonine-proteinkinase;Signal;Transferase;Transmembrane,Receptor protein kinase CLAVATA1 precursor (EC 2.7.1.-).	7e-49	GO_ID:40552	TAIR|gene:2139884 SPTR:Q9M0G7 symbol:AT4G28650.1 [GO:0004674 "protein serine/threonine kinase activity" evidence=ISS] [GO:0005524 "ATP binding" evidence=ISS] [GO:0006468 "protein amino acid phosphorylation" evidence=ISS] [GO:0007169 "transmembrane receptor protein tyrosine kinase signaling pathway" evidence=ISS] Pfam:PF00560 InterPro:IPR000719 InterPro:IPR008271 Pfam:PF00069 Prosite:PS00108 Inter…	1e-122
Ljwgs_089550.1	99.1.4.4616	GO_ID:40552	ath:At4g28490	F20O9.180; leucine-rich repeat transmembrane protein kinase, putative [EC:2.7.1.37] [KO:K00870]	8e-42				CLV1_ARATH	ATP-binding;Developmentalprotein;Differentiation;Glycoprotein;Kinase;Leucine-richrepeat;Membrane;Nucleotide-binding;Phosphorylation;Receptor;Repeat;Serine/threonine-proteinkinase;Signal;Transferase;Transmembrane,Receptor protein kinase CLAVATA1 precursor (EC 2.7.1.-).	7e-49	GO_ID:40552	TAIR|gene:2139884 SPTR:Q9M0G7 symbol:AT4G28650.1 [GO:0004674 "protein serine/threonine kinase activity" evidence=ISS] [GO:0005524 "ATP binding" evidence=ISS] [GO:0006468 "protein amino acid phosphorylation" evidence=ISS] [GO:0007169 "transmembrane receptor protein tyrosine kinase signaling pathway" evidence=ISS] Pfam:PF00560 InterPro:IPR000719 InterPro:IPR008271 Pfam:PF00069 Prosite:PS00108 Inter…	1e-122
Ljwgs_119233.1	1.3.10.19	E2.7.1.32, CHK choline kinase [EC:2.7.1.32] [COG:COG0510] [GO:0004103]										GO_ID:27655	TAIR|gene:1005027780 SPTR:Q9SZ92 symbol:AT4G09760.2 [GO:0004103 "choline kinase activity" evidence=ISS] InterPro:IPR002575 Pfam:PF01636 InterPro:IPR007521 Pfam:PF04428 EMBL:AL049482 EMBL:AL161515 HSSP:Q22942 PIR:T04023 SPTR:Q9SZ92	4e-14
Ljwgs_119233.1	1.5.3.35	E2.7.1.32, CHK choline kinase [EC:2.7.1.32] [COG:COG0510] [GO:0004103]										GO_ID:27655	TAIR|gene:1005027780 SPTR:Q9SZ92 symbol:AT4G09760.2 [GO:0004103 "choline kinase activity" evidence=ISS] InterPro:IPR002575 Pfam:PF01636 InterPro:IPR007521 Pfam:PF04428 EMBL:AL049482 EMBL:AL161515 HSSP:Q22942 PIR:T04023 SPTR:Q9SZ92	4e-14
Ljwgs_017806.1	99.1.4.8927	GO_ID:20373										GO_ID:20373	TAIR|gene:2174968 SPTR:Q9C5H5 symbol:AT5G66850.1 [GO:0016301 "kinase activity" evidence=ISS] InterPro:IPR000719 InterPro:IPR002290 Pfam:PF00069 INTERPRO:IPR001245 Prosite:PS00107 PRINTS:PR00109 ProDom:PD000001 PROSITE:PS50011 SMART:SM00220 HSSP:Q13153 EMBL:AF360242 EMBL:AY040040 SPTR:Q9C5H5	5e-24
chr1.CM0147.10	1.9.4.15	E2.7.1.- [EC:2.7.1.-] [COG:COG0515 COG1493]	ath:At4g28490	F20O9.180; leucine-rich repeat transmembrane protein kinase, putative [EC:2.7.1.37] [KO:K00870]	6e-98	YJL095w	COG0515	3e-19	CLV1_ARATH	ATP-binding;Developmentalprotein;Differentiation;Glycoprotein;Kinase;Leucine-richrepeat;Membrane;Nucleotide-binding;Phosphorylation;Receptor;Repeat;Serine/threonine-proteinkinase;Signal;Transferase;Transmembrane,Receptor protein kinase CLAVATA1 precursor (EC 2.7.1.-).	8e-102	GO_ID:10836	TAIR|gene:2154343 SPTR:Q9FI77 symbol:AT5G48940.1 [GO:0004674 "protein serine/threonine kinase activity" evidence=ISS] [GO:0005524 "ATP binding" evidence=ISS] [GO:0006468 "protein amino acid phosphorylation" evidence=ISS] [GO:0007169 "transmembrane receptor protein tyrosine kinase signaling pathway" evidence=ISS] Pfam:PF00560 InterPro:IPR000719 Pfam:PF00069 InterPro:IPR001611 InterPro:IPR007090 Pr…	0
chr1.CM0147.10	1.7.8.19	WAAY, rfaY lipopolysaccharide core biosynthesis protein RFAY [EC:2.7.-.-] [COG:COG0515]	ath:At4g28490	F20O9.180; leucine-rich repeat transmembrane protein kinase, putative [EC:2.7.1.37] [KO:K00870]	6e-98	YJL095w	COG0515	3e-19	CLV1_ARATH	ATP-binding;Developmentalprotein;Differentiation;Glycoprotein;Kinase;Leucine-richrepeat;Membrane;Nucleotide-binding;Phosphorylation;Receptor;Repeat;Serine/threonine-proteinkinase;Signal;Transferase;Transmembrane,Receptor protein kinase CLAVATA1 precursor (EC 2.7.1.-).	8e-102	GO_ID:10836	TAIR|gene:2154343 SPTR:Q9FI77 symbol:AT5G48940.1 [GO:0004674 "protein serine/threonine kinase activity" evidence=ISS] [GO:0005524 "ATP binding" evidence=ISS] [GO:0006468 "protein amino acid phosphorylation" evidence=ISS] [GO:0007169 "transmembrane receptor protein tyrosine kinase signaling pathway" evidence=ISS] Pfam:PF00560 InterPro:IPR000719 Pfam:PF00069 InterPro:IPR001611 InterPro:IPR007090 Pr…	0
chr1.CM0147.10	1.1.17.19	E2.7.1.- [EC:2.7.1.-] [COG:COG0515 COG1493]	ath:At4g28490	F20O9.180; leucine-rich repeat transmembrane protein kinase, putative [EC:2.7.1.37] [KO:K00870]	6e-98	YJL095w	COG0515	3e-19	CLV1_ARATH	ATP-binding;Developmentalprotein;Differentiation;Glycoprotein;Kinase;Leucine-richrepeat;Membrane;Nucleotide-binding;Phosphorylation;Receptor;Repeat;Serine/threonine-proteinkinase;Signal;Transferase;Transmembrane,Receptor protein kinase CLAVATA1 precursor (EC 2.7.1.-).	8e-102	GO_ID:10836	TAIR|gene:2154343 SPTR:Q9FI77 symbol:AT5G48940.1 [GO:0004674 "protein serine/threonine kinase activity" evidence=ISS] [GO:0005524 "ATP binding" evidence=ISS] [GO:0006468 "protein amino acid phosphorylation" evidence=ISS] [GO:0007169 "transmembrane receptor protein tyrosine kinase signaling pathway" evidence=ISS] Pfam:PF00560 InterPro:IPR000719 Pfam:PF00069 InterPro:IPR001611 InterPro:IPR007090 Pr…	0
chr1.CM0147.10	1.11.16.8	E2.7.1.- [EC:2.7.1.-] [COG:COG0515 COG1493]	ath:At4g28490	F20O9.180; leucine-rich repeat transmembrane protein kinase, putative [EC:2.7.1.37] [KO:K00870]	6e-98	YJL095w	COG0515	3e-19	CLV1_ARATH	ATP-binding;Developmentalprotein;Differentiation;Glycoprotein;Kinase;Leucine-richrepeat;Membrane;Nucleotide-binding;Phosphorylation;Receptor;Repeat;Serine/threonine-proteinkinase;Signal;Transferase;Transmembrane,Receptor protein kinase CLAVATA1 precursor (EC 2.7.1.-).	8e-102	GO_ID:10836	TAIR|gene:2154343 SPTR:Q9FI77 symbol:AT5G48940.1 [GO:0004674 "protein serine/threonine kinase activity" evidence=ISS] [GO:0005524 "ATP binding" evidence=ISS] [GO:0006468 "protein amino acid phosphorylation" evidence=ISS] [GO:0007169 "transmembrane receptor protein tyrosine kinase signaling pathway" evidence=ISS] Pfam:PF00560 InterPro:IPR000719 Pfam:PF00069 InterPro:IPR001611 InterPro:IPR007090 Pr…	0
chr1.CM0147.10	4.2.4	Cell cycle [CLASS:04110] [PATH:hsa04110] [COG:COG0515]	ath:At4g28490	F20O9.180; leucine-rich repeat transmembrane protein kinase, putative [EC:2.7.1.37] [KO:K00870]	6e-98	YJL095w	COG0515	3e-19	CLV1_ARATH	ATP-binding;Developmentalprotein;Differentiation;Glycoprotein;Kinase;Leucine-richrepeat;Membrane;Nucleotide-binding;Phosphorylation;Receptor;Repeat;Serine/threonine-proteinkinase;Signal;Transferase;Transmembrane,Receptor protein kinase CLAVATA1 precursor (EC 2.7.1.-).	8e-102	GO_ID:10836	TAIR|gene:2154343 SPTR:Q9FI77 symbol:AT5G48940.1 [GO:0004674 "protein serine/threonine kinase activity" evidence=ISS] [GO:0005524 "ATP binding" evidence=ISS] [GO:0006468 "protein amino acid phosphorylation" evidence=ISS] [GO:0007169 "transmembrane receptor protein tyrosine kinase signaling pathway" evidence=ISS] Pfam:PF00560 InterPro:IPR000719 Pfam:PF00069 InterPro:IPR001611 InterPro:IPR007090 Pr…	0
Ljwgs_025854.1	99.1.4.872	GO_ID:42683										GO_ID:42683	TAIR|gene:2027793 SPTR:Q9C9U5 symbol:AT1G73660.1 [GO:0016301 "kinase activity" evidence=ISS] InterPro:IPR000719 InterPro:IPR008271 INTERPRO:IPR001245 InterPro:IPR003903 Prosite:PS00108 Prosite:PS00107 PRINTS:PR00109 ProDom:PD000001 PROSITE:PS50011 SMART:SM00726 PROSITE:PS50330 HSSP:P08581 EMBL:AC012679 PIR:F96763 SPTR:Q9C9U5	5e-88
Ljwgs_013129.1	1.9.4.15	E2.7.1.- [EC:2.7.1.-] [COG:COG0515 COG1493]	ath:At4g28490	F20O9.180; leucine-rich repeat transmembrane protein kinase, putative [EC:2.7.1.37] [KO:K00870]	2e-102	YAR019c	COG0515	9e-09	RPK1_IPONI	Alternativeinitiation;Alternativesplicing;ATP-binding;Glycoprotein;Kinase;Leucine-richrepeat;Membrane;Nucleotide-binding;Repeat;Serine/threonine-proteinkinase;Signal;Transferase;Transmembrane,Receptor-like protein kinase precursor (EC 2.7.1.37).	3e-117	GO_ID:1873	TAIR|gene:2161824 SPTR:Q8VYG7 symbol:AT5G56040.1 [GO:0016301 "kinase activity" evidence=ISS] [GO:0004674 "protein serine/threonine kinase activity" evidence=ISS] [GO:0005524 "ATP binding" evidence=ISS] [GO:0006468 "protein amino acid phosphorylation" evidence=ISS] [GO:0007169 "transmembrane receptor protein tyrosine kinase signaling pathway" evidence=ISS] Pfam:PF00560 InterPro:IPR000719 InterPro:…	0
Ljwgs_013129.1	1.7.8.19	WAAY, rfaY lipopolysaccharide core biosynthesis protein RFAY [EC:2.7.-.-] [COG:COG0515]	ath:At4g28490	F20O9.180; leucine-rich repeat transmembrane protein kinase, putative [EC:2.7.1.37] [KO:K00870]	2e-102	YAR019c	COG0515	9e-09	RPK1_IPONI	Alternativeinitiation;Alternativesplicing;ATP-binding;Glycoprotein;Kinase;Leucine-richrepeat;Membrane;Nucleotide-binding;Repeat;Serine/threonine-proteinkinase;Signal;Transferase;Transmembrane,Receptor-like protein kinase precursor (EC 2.7.1.37).	3e-117	GO_ID:1873	TAIR|gene:2161824 SPTR:Q8VYG7 symbol:AT5G56040.1 [GO:0016301 "kinase activity" evidence=ISS] [GO:0004674 "protein serine/threonine kinase activity" evidence=ISS] [GO:0005524 "ATP binding" evidence=ISS] [GO:0006468 "protein amino acid phosphorylation" evidence=ISS] [GO:0007169 "transmembrane receptor protein tyrosine kinase signaling pathway" evidence=ISS] Pfam:PF00560 InterPro:IPR000719 InterPro:…	0
Ljwgs_013129.1	1.1.17.19	E2.7.1.- [EC:2.7.1.-] [COG:COG0515 COG1493]	ath:At4g28490	F20O9.180; leucine-rich repeat transmembrane protein kinase, putative [EC:2.7.1.37] [KO:K00870]	2e-102	YAR019c	COG0515	9e-09	RPK1_IPONI	Alternativeinitiation;Alternativesplicing;ATP-binding;Glycoprotein;Kinase;Leucine-richrepeat;Membrane;Nucleotide-binding;Repeat;Serine/threonine-proteinkinase;Signal;Transferase;Transmembrane,Receptor-like protein kinase precursor (EC 2.7.1.37).	3e-117	GO_ID:1873	TAIR|gene:2161824 SPTR:Q8VYG7 symbol:AT5G56040.1 [GO:0016301 "kinase activity" evidence=ISS] [GO:0004674 "protein serine/threonine kinase activity" evidence=ISS] [GO:0005524 "ATP binding" evidence=ISS] [GO:0006468 "protein amino acid phosphorylation" evidence=ISS] [GO:0007169 "transmembrane receptor protein tyrosine kinase signaling pathway" evidence=ISS] Pfam:PF00560 InterPro:IPR000719 InterPro:…	0
Ljwgs_013129.1	3.3.10.117	BMPR1 bone morphogenetic protein receptor, type I [EC:2.7.1.37]	ath:At4g28490	F20O9.180; leucine-rich repeat transmembrane protein kinase, putative [EC:2.7.1.37] [KO:K00870]	2e-102	YAR019c	COG0515	9e-09	RPK1_IPONI	Alternativeinitiation;Alternativesplicing;ATP-binding;Glycoprotein;Kinase;Leucine-richrepeat;Membrane;Nucleotide-binding;Repeat;Serine/threonine-proteinkinase;Signal;Transferase;Transmembrane,Receptor-like protein kinase precursor (EC 2.7.1.37).	3e-117	GO_ID:1873	TAIR|gene:2161824 SPTR:Q8VYG7 symbol:AT5G56040.1 [GO:0016301 "kinase activity" evidence=ISS] [GO:0004674 "protein serine/threonine kinase activity" evidence=ISS] [GO:0005524 "ATP binding" evidence=ISS] [GO:0006468 "protein amino acid phosphorylation" evidence=ISS] [GO:0007169 "transmembrane receptor protein tyrosine kinase signaling pathway" evidence=ISS] Pfam:PF00560 InterPro:IPR000719 InterPro:…	0
Ljwgs_013129.1	1.11.16.8	E2.7.1.- [EC:2.7.1.-] [COG:COG0515 COG1493]	ath:At4g28490	F20O9.180; leucine-rich repeat transmembrane protein kinase, putative [EC:2.7.1.37] [KO:K00870]	2e-102	YAR019c	COG0515	9e-09	RPK1_IPONI	Alternativeinitiation;Alternativesplicing;ATP-binding;Glycoprotein;Kinase;Leucine-richrepeat;Membrane;Nucleotide-binding;Repeat;Serine/threonine-proteinkinase;Signal;Transferase;Transmembrane,Receptor-like protein kinase precursor (EC 2.7.1.37).	3e-117	GO_ID:1873	TAIR|gene:2161824 SPTR:Q8VYG7 symbol:AT5G56040.1 [GO:0016301 "kinase activity" evidence=ISS] [GO:0004674 "protein serine/threonine kinase activity" evidence=ISS] [GO:0005524 "ATP binding" evidence=ISS] [GO:0006468 "protein amino acid phosphorylation" evidence=ISS] [GO:0007169 "transmembrane receptor protein tyrosine kinase signaling pathway" evidence=ISS] Pfam:PF00560 InterPro:IPR000719 InterPro:…	0
Ljwgs_013129.1	4.2.4	Cell cycle [CLASS:04110] [PATH:hsa04110] [COG:COG0515]	ath:At4g28490	F20O9.180; leucine-rich repeat transmembrane protein kinase, putative [EC:2.7.1.37] [KO:K00870]	2e-102	YAR019c	COG0515	9e-09	RPK1_IPONI	Alternativeinitiation;Alternativesplicing;ATP-binding;Glycoprotein;Kinase;Leucine-richrepeat;Membrane;Nucleotide-binding;Repeat;Serine/threonine-proteinkinase;Signal;Transferase;Transmembrane,Receptor-like protein kinase precursor (EC 2.7.1.37).	3e-117	GO_ID:1873	TAIR|gene:2161824 SPTR:Q8VYG7 symbol:AT5G56040.1 [GO:0016301 "kinase activity" evidence=ISS] [GO:0004674 "protein serine/threonine kinase activity" evidence=ISS] [GO:0005524 "ATP binding" evidence=ISS] [GO:0006468 "protein amino acid phosphorylation" evidence=ISS] [GO:0007169 "transmembrane receptor protein tyrosine kinase signaling pathway" evidence=ISS] Pfam:PF00560 InterPro:IPR000719 InterPro:…	0
Ljwgs_013129.1	3.2.2.1	Protein kinase [EC:2.7.1.37]	ath:At4g28490	F20O9.180; leucine-rich repeat transmembrane protein kinase, putative [EC:2.7.1.37] [KO:K00870]	2e-102	YAR019c	COG0515	9e-09	RPK1_IPONI	Alternativeinitiation;Alternativesplicing;ATP-binding;Glycoprotein;Kinase;Leucine-richrepeat;Membrane;Nucleotide-binding;Repeat;Serine/threonine-proteinkinase;Signal;Transferase;Transmembrane,Receptor-like protein kinase precursor (EC 2.7.1.37).	3e-117	GO_ID:1873	TAIR|gene:2161824 SPTR:Q8VYG7 symbol:AT5G56040.1 [GO:0016301 "kinase activity" evidence=ISS] [GO:0004674 "protein serine/threonine kinase activity" evidence=ISS] [GO:0005524 "ATP binding" evidence=ISS] [GO:0006468 "protein amino acid phosphorylation" evidence=ISS] [GO:0007169 "transmembrane receptor protein tyrosine kinase signaling pathway" evidence=ISS] Pfam:PF00560 InterPro:IPR000719 InterPro:…	0
Ljwgs_020099.1	1.5.10.26	E2.7.3.2 creatine kinase [EC:2.7.3.2] [GO:0004111]	ath:At3g48000	T17F15.130; aldehyde dehydrogenase (ALDH2) [EC:1.2.1.3] [KO:K00128]	9e-19	BH0539	COG1012	1e-16	ALDH_ENCBU	NAD;Oxidoreductase,Aldehyde dehydrogenase (EC 1.2.1.3) (Aldehyde dehydrogenase [NAD+]).	1e-13	GO_ID:20110	TAIR|gene:3701072 SPTR:Q9LV57 symbol:AT3G24503.1 [GO:0004028 "aldehyde dehydrogenase activity" evidence=ISS] InterPro:IPR002086 Pfam:PF00171 GO:GO:0008152 InterPro:IPR012303 PIRSF:PIRSF000147 PROSITE:PS00070 PROSITE:PS00687 HSSP:P05091 EMBL:AB020746 EMBL:AY056398 EMBL:AF349448 SPTR:Q9LV57	1e-23
Ljwgs_010002.2	1.9.4.15	E2.7.1.- [EC:2.7.1.-] [COG:COG0515 COG1493]	ath:At3g45780	T6D9.110; protein kinase / nonphototropic hypocotyl protein 1 (NPH1) / phototropin [EC:2.7.1.37] [KO:K00870]	2e-22	YCR091w	COG0515	3e-09	PHOT1_ARATH	ATP-binding;Chromophore;Flavoprotein;FMN;Kinase;Membrane;Nucleotide-binding;Phosphorylation;Photoreceptorprotein;Receptor;Repeat;Sensorytransduction;Serine/threonine-proteinkinase;Transferase,Phototropin-1 (EC 2.7.1.37) (Non-phototropic hypocotyl protein 1) (Root phototropism protein 1).	1e-22	GO_ID:21478	TAIR|gene:3698263 SPTR:O48963 symbol:AT3G45780.1 [GO:0016301 "kinase activity" evidence=ISS] InterPro:IPR000719 InterPro:IPR000014 InterPro:IPR008271 Pfam:PF00069 Prosite:PS00108 InterPro:IPR000700 Prosite:PS00107 Pfam:PF00785 Pfam:PF00989 ProDom:PD000001 PROSITE:PS50011 PROSITE:PS50112 PROSITE:PS50113 TIGRFAMs:TIGR00229 EMBL:AL157735 EMBL:AF030864 EMBL:AF360218 EMBL:AY040062 PIR:T47518 HSSP:Q9ZW…	3e-23
Ljwgs_010002.2	1.7.8.19	WAAY, rfaY lipopolysaccharide core biosynthesis protein RFAY [EC:2.7.-.-] [COG:COG0515]	ath:At3g45780	T6D9.110; protein kinase / nonphototropic hypocotyl protein 1 (NPH1) / phototropin [EC:2.7.1.37] [KO:K00870]	2e-22	YCR091w	COG0515	3e-09	PHOT1_ARATH	ATP-binding;Chromophore;Flavoprotein;FMN;Kinase;Membrane;Nucleotide-binding;Phosphorylation;Photoreceptorprotein;Receptor;Repeat;Sensorytransduction;Serine/threonine-proteinkinase;Transferase,Phototropin-1 (EC 2.7.1.37) (Non-phototropic hypocotyl protein 1) (Root phototropism protein 1).	1e-22	GO_ID:21478	TAIR|gene:3698263 SPTR:O48963 symbol:AT3G45780.1 [GO:0016301 "kinase activity" evidence=ISS] InterPro:IPR000719 InterPro:IPR000014 InterPro:IPR008271 Pfam:PF00069 Prosite:PS00108 InterPro:IPR000700 Prosite:PS00107 Pfam:PF00785 Pfam:PF00989 ProDom:PD000001 PROSITE:PS50011 PROSITE:PS50112 PROSITE:PS50113 TIGRFAMs:TIGR00229 EMBL:AL157735 EMBL:AF030864 EMBL:AF360218 EMBL:AY040062 PIR:T47518 HSSP:Q9ZW…	3e-23
Ljwgs_010002.2	1.1.17.19	E2.7.1.- [EC:2.7.1.-] [COG:COG0515 COG1493]	ath:At3g45780	T6D9.110; protein kinase / nonphototropic hypocotyl protein 1 (NPH1) / phototropin [EC:2.7.1.37] [KO:K00870]	2e-22	YCR091w	COG0515	3e-09	PHOT1_ARATH	ATP-binding;Chromophore;Flavoprotein;FMN;Kinase;Membrane;Nucleotide-binding;Phosphorylation;Photoreceptorprotein;Receptor;Repeat;Sensorytransduction;Serine/threonine-proteinkinase;Transferase,Phototropin-1 (EC 2.7.1.37) (Non-phototropic hypocotyl protein 1) (Root phototropism protein 1).	1e-22	GO_ID:21478	TAIR|gene:3698263 SPTR:O48963 symbol:AT3G45780.1 [GO:0016301 "kinase activity" evidence=ISS] InterPro:IPR000719 InterPro:IPR000014 InterPro:IPR008271 Pfam:PF00069 Prosite:PS00108 InterPro:IPR000700 Prosite:PS00107 Pfam:PF00785 Pfam:PF00989 ProDom:PD000001 PROSITE:PS50011 PROSITE:PS50112 PROSITE:PS50113 TIGRFAMs:TIGR00229 EMBL:AL157735 EMBL:AF030864 EMBL:AF360218 EMBL:AY040062 PIR:T47518 HSSP:Q9ZW…	3e-23
Ljwgs_010002.2	3.3.10.117	BMPR1 bone morphogenetic protein receptor, type I [EC:2.7.1.37]	ath:At3g45780	T6D9.110; protein kinase / nonphototropic hypocotyl protein 1 (NPH1) / phototropin [EC:2.7.1.37] [KO:K00870]	2e-22	YCR091w	COG0515	3e-09	PHOT1_ARATH	ATP-binding;Chromophore;Flavoprotein;FMN;Kinase;Membrane;Nucleotide-binding;Phosphorylation;Photoreceptorprotein;Receptor;Repeat;Sensorytransduction;Serine/threonine-proteinkinase;Transferase,Phototropin-1 (EC 2.7.1.37) (Non-phototropic hypocotyl protein 1) (Root phototropism protein 1).	1e-22	GO_ID:21478	TAIR|gene:3698263 SPTR:O48963 symbol:AT3G45780.1 [GO:0016301 "kinase activity" evidence=ISS] InterPro:IPR000719 InterPro:IPR000014 InterPro:IPR008271 Pfam:PF00069 Prosite:PS00108 InterPro:IPR000700 Prosite:PS00107 Pfam:PF00785 Pfam:PF00989 ProDom:PD000001 PROSITE:PS50011 PROSITE:PS50112 PROSITE:PS50113 TIGRFAMs:TIGR00229 EMBL:AL157735 EMBL:AF030864 EMBL:AF360218 EMBL:AY040062 PIR:T47518 HSSP:Q9ZW…	3e-23
Ljwgs_010002.2	1.11.16.8	E2.7.1.- [EC:2.7.1.-] [COG:COG0515 COG1493]	ath:At3g45780	T6D9.110; protein kinase / nonphototropic hypocotyl protein 1 (NPH1) / phototropin [EC:2.7.1.37] [KO:K00870]	2e-22	YCR091w	COG0515	3e-09	PHOT1_ARATH	ATP-binding;Chromophore;Flavoprotein;FMN;Kinase;Membrane;Nucleotide-binding;Phosphorylation;Photoreceptorprotein;Receptor;Repeat;Sensorytransduction;Serine/threonine-proteinkinase;Transferase,Phototropin-1 (EC 2.7.1.37) (Non-phototropic hypocotyl protein 1) (Root phototropism protein 1).	1e-22	GO_ID:21478	TAIR|gene:3698263 SPTR:O48963 symbol:AT3G45780.1 [GO:0016301 "kinase activity" evidence=ISS] InterPro:IPR000719 InterPro:IPR000014 InterPro:IPR008271 Pfam:PF00069 Prosite:PS00108 InterPro:IPR000700 Prosite:PS00107 Pfam:PF00785 Pfam:PF00989 ProDom:PD000001 PROSITE:PS50011 PROSITE:PS50112 PROSITE:PS50113 TIGRFAMs:TIGR00229 EMBL:AL157735 EMBL:AF030864 EMBL:AF360218 EMBL:AY040062 PIR:T47518 HSSP:Q9ZW…	3e-23
Ljwgs_010002.2	4.2.4	Cell cycle [CLASS:04110] [PATH:hsa04110] [COG:COG0515]	ath:At3g45780	T6D9.110; protein kinase / nonphototropic hypocotyl protein 1 (NPH1) / phototropin [EC:2.7.1.37] [KO:K00870]	2e-22	YCR091w	COG0515	3e-09	PHOT1_ARATH	ATP-binding;Chromophore;Flavoprotein;FMN;Kinase;Membrane;Nucleotide-binding;Phosphorylation;Photoreceptorprotein;Receptor;Repeat;Sensorytransduction;Serine/threonine-proteinkinase;Transferase,Phototropin-1 (EC 2.7.1.37) (Non-phototropic hypocotyl protein 1) (Root phototropism protein 1).	1e-22	GO_ID:21478	TAIR|gene:3698263 SPTR:O48963 symbol:AT3G45780.1 [GO:0016301 "kinase activity" evidence=ISS] InterPro:IPR000719 InterPro:IPR000014 InterPro:IPR008271 Pfam:PF00069 Prosite:PS00108 InterPro:IPR000700 Prosite:PS00107 Pfam:PF00785 Pfam:PF00989 ProDom:PD000001 PROSITE:PS50011 PROSITE:PS50112 PROSITE:PS50113 TIGRFAMs:TIGR00229 EMBL:AL157735 EMBL:AF030864 EMBL:AF360218 EMBL:AY040062 PIR:T47518 HSSP:Q9ZW…	3e-23
Ljwgs_010002.2	3.2.2.1	Protein kinase [EC:2.7.1.37]	ath:At3g45780	T6D9.110; protein kinase / nonphototropic hypocotyl protein 1 (NPH1) / phototropin [EC:2.7.1.37] [KO:K00870]	2e-22	YCR091w	COG0515	3e-09	PHOT1_ARATH	ATP-binding;Chromophore;Flavoprotein;FMN;Kinase;Membrane;Nucleotide-binding;Phosphorylation;Photoreceptorprotein;Receptor;Repeat;Sensorytransduction;Serine/threonine-proteinkinase;Transferase,Phototropin-1 (EC 2.7.1.37) (Non-phototropic hypocotyl protein 1) (Root phototropism protein 1).	1e-22	GO_ID:21478	TAIR|gene:3698263 SPTR:O48963 symbol:AT3G45780.1 [GO:0016301 "kinase activity" evidence=ISS] InterPro:IPR000719 InterPro:IPR000014 InterPro:IPR008271 Pfam:PF00069 Prosite:PS00108 InterPro:IPR000700 Prosite:PS00107 Pfam:PF00785 Pfam:PF00989 ProDom:PD000001 PROSITE:PS50011 PROSITE:PS50112 PROSITE:PS50113 TIGRFAMs:TIGR00229 EMBL:AL157735 EMBL:AF030864 EMBL:AF360218 EMBL:AY040062 PIR:T47518 HSSP:Q9ZW…	3e-23
TM1472.20	1.9.4.15	E2.7.1.- [EC:2.7.1.-] [COG:COG0515 COG1493]	lma:LmjF07.0900	serine/threonine kinase, putative [EC:2.7.1.-] [KO:K07198]	7e-73	YDR477w_1	COG0515	7e-62	CPK15_ARATH	ATP-binding;Kinase;Nucleotide-binding;Serine/threonine-proteinkinase;Transferase,CBL-interacting serine/threonine-protein kinase 15 (EC 2.7.1.37) (Serine/threonine-protein kinase ATPK10) (SOS2-like protein kinase PKS3) (SOS-interacting protein 2) (SNF1-related kinase 3.1).	1e-152	GO_ID:50240	TAIR|gene:3441707 SPTR:Q9FJ54 symbol:AT5G45820.1 [GO:0016301 "kinase activity" evidence=ISS] InterPro:IPR000719 InterPro:IPR002290 InterPro:IPR008271 Pfam:PF00069 Prosite:PS00108 InterPro:IPR004041 Prosite:PS00107 Pfam:PF03822 ProDom:PD000001 PROSITE:PS50011 SMART:SM00220 HSSP:P49137 PROSITE:PS50816 EMBL:AB016870 EMBL:AY035225 EMBL:AK221510 SPTR:Q9FJ54	8e-158
TM1472.20	1.1.17.19	E2.7.1.- [EC:2.7.1.-] [COG:COG0515 COG1493]	lma:LmjF07.0900	serine/threonine kinase, putative [EC:2.7.1.-] [KO:K07198]	7e-73	YDR477w_1	COG0515	7e-62	CPK15_ARATH	ATP-binding;Kinase;Nucleotide-binding;Serine/threonine-proteinkinase;Transferase,CBL-interacting serine/threonine-protein kinase 15 (EC 2.7.1.37) (Serine/threonine-protein kinase ATPK10) (SOS2-like protein kinase PKS3) (SOS-interacting protein 2) (SNF1-related kinase 3.1).	1e-152	GO_ID:50240	TAIR|gene:3441707 SPTR:Q9FJ54 symbol:AT5G45820.1 [GO:0016301 "kinase activity" evidence=ISS] InterPro:IPR000719 InterPro:IPR002290 InterPro:IPR008271 Pfam:PF00069 Prosite:PS00108 InterPro:IPR004041 Prosite:PS00107 Pfam:PF03822 ProDom:PD000001 PROSITE:PS50011 SMART:SM00220 HSSP:P49137 PROSITE:PS50816 EMBL:AB016870 EMBL:AY035225 EMBL:AK221510 SPTR:Q9FJ54	8e-158
TM1472.20	3.2.12.25	PRKAA, AMPK 5-AMP-activated protein kinase, catalytic alpha subunit [EC:2.7.1.-]	lma:LmjF07.0900	serine/threonine kinase, putative [EC:2.7.1.-] [KO:K07198]	7e-73	YDR477w_1	COG0515	7e-62	CPK15_ARATH	ATP-binding;Kinase;Nucleotide-binding;Serine/threonine-proteinkinase;Transferase,CBL-interacting serine/threonine-protein kinase 15 (EC 2.7.1.37) (Serine/threonine-protein kinase ATPK10) (SOS2-like protein kinase PKS3) (SOS-interacting protein 2) (SNF1-related kinase 3.1).	1e-152	GO_ID:50240	TAIR|gene:3441707 SPTR:Q9FJ54 symbol:AT5G45820.1 [GO:0016301 "kinase activity" evidence=ISS] InterPro:IPR000719 InterPro:IPR002290 InterPro:IPR008271 Pfam:PF00069 Prosite:PS00108 InterPro:IPR004041 Prosite:PS00107 Pfam:PF03822 ProDom:PD000001 PROSITE:PS50011 SMART:SM00220 HSSP:P49137 PROSITE:PS50816 EMBL:AB016870 EMBL:AY035225 EMBL:AK221510 SPTR:Q9FJ54	8e-158
TM1472.20	3.2.11.36	PRKAA, AMPK 5-AMP-activated protein kinase, catalytic alpha subunit [EC:2.7.1.-]	lma:LmjF07.0900	serine/threonine kinase, putative [EC:2.7.1.-] [KO:K07198]	7e-73	YDR477w_1	COG0515	7e-62	CPK15_ARATH	ATP-binding;Kinase;Nucleotide-binding;Serine/threonine-proteinkinase;Transferase,CBL-interacting serine/threonine-protein kinase 15 (EC 2.7.1.37) (Serine/threonine-protein kinase ATPK10) (SOS2-like protein kinase PKS3) (SOS-interacting protein 2) (SNF1-related kinase 3.1).	1e-152	GO_ID:50240	TAIR|gene:3441707 SPTR:Q9FJ54 symbol:AT5G45820.1 [GO:0016301 "kinase activity" evidence=ISS] InterPro:IPR000719 InterPro:IPR002290 InterPro:IPR008271 Pfam:PF00069 Prosite:PS00108 InterPro:IPR004041 Prosite:PS00107 Pfam:PF03822 ProDom:PD000001 PROSITE:PS50011 SMART:SM00220 HSSP:P49137 PROSITE:PS50816 EMBL:AB016870 EMBL:AY035225 EMBL:AK221510 SPTR:Q9FJ54	8e-158
TM1472.20	1.7.8.19	WAAY, rfaY lipopolysaccharide core biosynthesis protein RFAY [EC:2.7.-.-] [COG:COG0515]	lma:LmjF07.0900	serine/threonine kinase, putative [EC:2.7.1.-] [KO:K07198]	7e-73	YDR477w_1	COG0515	7e-62	CPK15_ARATH	ATP-binding;Kinase;Nucleotide-binding;Serine/threonine-proteinkinase;Transferase,CBL-interacting serine/threonine-protein kinase 15 (EC 2.7.1.37) (Serine/threonine-protein kinase ATPK10) (SOS2-like protein kinase PKS3) (SOS-interacting protein 2) (SNF1-related kinase 3.1).	1e-152	GO_ID:50240	TAIR|gene:3441707 SPTR:Q9FJ54 symbol:AT5G45820.1 [GO:0016301 "kinase activity" evidence=ISS] InterPro:IPR000719 InterPro:IPR002290 InterPro:IPR008271 Pfam:PF00069 Prosite:PS00108 InterPro:IPR004041 Prosite:PS00107 Pfam:PF03822 ProDom:PD000001 PROSITE:PS50011 SMART:SM00220 HSSP:P49137 PROSITE:PS50816 EMBL:AB016870 EMBL:AY035225 EMBL:AK221510 SPTR:Q9FJ54	8e-158
TM1472.20	3.3.10.117	BMPR1 bone morphogenetic protein receptor, type I [EC:2.7.1.37]	lma:LmjF07.0900	serine/threonine kinase, putative [EC:2.7.1.-] [KO:K07198]	7e-73	YDR477w_1	COG0515	7e-62	CPK15_ARATH	ATP-binding;Kinase;Nucleotide-binding;Serine/threonine-proteinkinase;Transferase,CBL-interacting serine/threonine-protein kinase 15 (EC 2.7.1.37) (Serine/threonine-protein kinase ATPK10) (SOS2-like protein kinase PKS3) (SOS-interacting protein 2) (SNF1-related kinase 3.1).	1e-152	GO_ID:50240	TAIR|gene:3441707 SPTR:Q9FJ54 symbol:AT5G45820.1 [GO:0016301 "kinase activity" evidence=ISS] InterPro:IPR000719 InterPro:IPR002290 InterPro:IPR008271 Pfam:PF00069 Prosite:PS00108 InterPro:IPR004041 Prosite:PS00107 Pfam:PF03822 ProDom:PD000001 PROSITE:PS50011 SMART:SM00220 HSSP:P49137 PROSITE:PS50816 EMBL:AB016870 EMBL:AY035225 EMBL:AK221510 SPTR:Q9FJ54	8e-158
TM1472.20	1.11.16.8	E2.7.1.- [EC:2.7.1.-] [COG:COG0515 COG1493]	lma:LmjF07.0900	serine/threonine kinase, putative [EC:2.7.1.-] [KO:K07198]	7e-73	YDR477w_1	COG0515	7e-62	CPK15_ARATH	ATP-binding;Kinase;Nucleotide-binding;Serine/threonine-proteinkinase;Transferase,CBL-interacting serine/threonine-protein kinase 15 (EC 2.7.1.37) (Serine/threonine-protein kinase ATPK10) (SOS2-like protein kinase PKS3) (SOS-interacting protein 2) (SNF1-related kinase 3.1).	1e-152	GO_ID:50240	TAIR|gene:3441707 SPTR:Q9FJ54 symbol:AT5G45820.1 [GO:0016301 "kinase activity" evidence=ISS] InterPro:IPR000719 InterPro:IPR002290 InterPro:IPR008271 Pfam:PF00069 Prosite:PS00108 InterPro:IPR004041 Prosite:PS00107 Pfam:PF03822 ProDom:PD000001 PROSITE:PS50011 SMART:SM00220 HSSP:P49137 PROSITE:PS50816 EMBL:AB016870 EMBL:AY035225 EMBL:AK221510 SPTR:Q9FJ54	8e-158
TM1472.20	4.2.4	Cell cycle [CLASS:04110] [PATH:hsa04110] [COG:COG0515]	lma:LmjF07.0900	serine/threonine kinase, putative [EC:2.7.1.-] [KO:K07198]	7e-73	YDR477w_1	COG0515	7e-62	CPK15_ARATH	ATP-binding;Kinase;Nucleotide-binding;Serine/threonine-proteinkinase;Transferase,CBL-interacting serine/threonine-protein kinase 15 (EC 2.7.1.37) (Serine/threonine-protein kinase ATPK10) (SOS2-like protein kinase PKS3) (SOS-interacting protein 2) (SNF1-related kinase 3.1).	1e-152	GO_ID:50240	TAIR|gene:3441707 SPTR:Q9FJ54 symbol:AT5G45820.1 [GO:0016301 "kinase activity" evidence=ISS] InterPro:IPR000719 InterPro:IPR002290 InterPro:IPR008271 Pfam:PF00069 Prosite:PS00108 InterPro:IPR004041 Prosite:PS00107 Pfam:PF03822 ProDom:PD000001 PROSITE:PS50011 SMART:SM00220 HSSP:P49137 PROSITE:PS50816 EMBL:AB016870 EMBL:AY035225 EMBL:AK221510 SPTR:Q9FJ54	8e-158
TM1472.20	3.2.2.1	Protein kinase [EC:2.7.1.37]	lma:LmjF07.0900	serine/threonine kinase, putative [EC:2.7.1.-] [KO:K07198]	7e-73	YDR477w_1	COG0515	7e-62	CPK15_ARATH	ATP-binding;Kinase;Nucleotide-binding;Serine/threonine-proteinkinase;Transferase,CBL-interacting serine/threonine-protein kinase 15 (EC 2.7.1.37) (Serine/threonine-protein kinase ATPK10) (SOS2-like protein kinase PKS3) (SOS-interacting protein 2) (SNF1-related kinase 3.1).	1e-152	GO_ID:50240	TAIR|gene:3441707 SPTR:Q9FJ54 symbol:AT5G45820.1 [GO:0016301 "kinase activity" evidence=ISS] InterPro:IPR000719 InterPro:IPR002290 InterPro:IPR008271 Pfam:PF00069 Prosite:PS00108 InterPro:IPR004041 Prosite:PS00107 Pfam:PF03822 ProDom:PD000001 PROSITE:PS50011 SMART:SM00220 HSSP:P49137 PROSITE:PS50816 EMBL:AB016870 EMBL:AY035225 EMBL:AK221510 SPTR:Q9FJ54	8e-158
Ljwgs_023731.1	99.1.3.2.1885	DR100_ARATH	ath:At4g28490	F20O9.180; leucine-rich repeat transmembrane protein kinase, putative [EC:2.7.1.37] [KO:K00870]	5e-18				DR100_ARATH	DNAdamage;DNArepair;Leucine-richrepeat;Repeat;Signal,DNA-damage-repair/toleration protein DRT100 precursor.	6e-57	GO_ID:6778	TAIR|gene:2091870 SPTR:Q9LT39 symbol:AT3G20820.1 [GO:0005515 "protein binding" evidence=ISS;NAS] [GO:0007165 "signal transduction" evidence=IC] [GO:0006952 "defense response" evidence=ISS] Pfam:PF00560 InterPro:IPR001611 InterPro:IPR007090 PRINTS:PR00019 EMBL:AB025629 EMBL:AY063922 EMBL:AY117334 SPTR:Q9LT39	4e-72
Ljwgs_023731.1	99.1.4.1493	GO_ID:6778	ath:At4g28490	F20O9.180; leucine-rich repeat transmembrane protein kinase, putative [EC:2.7.1.37] [KO:K00870]	5e-18				DR100_ARATH	DNAdamage;DNArepair;Leucine-richrepeat;Repeat;Signal,DNA-damage-repair/toleration protein DRT100 precursor.	6e-57	GO_ID:6778	TAIR|gene:2091870 SPTR:Q9LT39 symbol:AT3G20820.1 [GO:0005515 "protein binding" evidence=ISS;NAS] [GO:0007165 "signal transduction" evidence=IC] [GO:0006952 "defense response" evidence=ISS] Pfam:PF00560 InterPro:IPR001611 InterPro:IPR007090 PRINTS:PR00019 EMBL:AB025629 EMBL:AY063922 EMBL:AY117334 SPTR:Q9LT39	4e-72
Ljwgs_023731.1	99.1.1.97	KO:K00870	ath:At4g28490	F20O9.180; leucine-rich repeat transmembrane protein kinase, putative [EC:2.7.1.37] [KO:K00870]	5e-18				DR100_ARATH	DNAdamage;DNArepair;Leucine-richrepeat;Repeat;Signal,DNA-damage-repair/toleration protein DRT100 precursor.	6e-57	GO_ID:6778	TAIR|gene:2091870 SPTR:Q9LT39 symbol:AT3G20820.1 [GO:0005515 "protein binding" evidence=ISS;NAS] [GO:0007165 "signal transduction" evidence=IC] [GO:0006952 "defense response" evidence=ISS] Pfam:PF00560 InterPro:IPR001611 InterPro:IPR007090 PRINTS:PR00019 EMBL:AB025629 EMBL:AY063922 EMBL:AY117334 SPTR:Q9LT39	4e-72
chr4.TM1309.11	1.4.1.36	E2.7.1.40, pyk pyruvate kinase [EC:2.7.1.40] [COG:COG0469] [GO:0004743]	ath:At5g56350	MCD7.8; pyruvate kinase, putative [EC:2.7.1.40] [KO:K00873]	1e-31	BH3163_1	COG0469	7e-16	KPYC_TOBAC	Glycolysis;Kinase;Magnesium;Metal-binding;Pyruvate;Transferase,Pyruvate kinase, cytosolic isozyme (EC 2.7.1.40) (PK).	7e-32	GO_ID:31517	TAIR|gene:2161067 SPTR:Q9FM97 symbol:AT5G56350.1 [GO:0008372 "cellular component unknown" evidence=ND] [GO:0004743 "pyruvate kinase activity" evidence=ISS] [GO:0006096 "glycolysis" evidence=ISS] InterPro:IPR001697 InterPro:IPR011037 Pfam:PF00224 Pfam:PF02887 GO:GO:0006096 HSSP:P14178 PRINTS:PR01050 ProDom:PD001009 TIGRFAMs:TIGR01064 PROSITE:PS00110 EMBL:AB009049 EMBL:AY054551 EMBL:AY087091 EMBL:A…	2e-32
chr4.TM1309.11	1.1.1.13	E2.7.1.40, pyk pyruvate kinase [EC:2.7.1.40] [COG:COG0469] [GO:0004743]	ath:At5g56350	MCD7.8; pyruvate kinase, putative [EC:2.7.1.40] [KO:K00873]	1e-31	BH3163_1	COG0469	7e-16	KPYC_TOBAC	Glycolysis;Kinase;Magnesium;Metal-binding;Pyruvate;Transferase,Pyruvate kinase, cytosolic isozyme (EC 2.7.1.40) (PK).	7e-32	GO_ID:31517	TAIR|gene:2161067 SPTR:Q9FM97 symbol:AT5G56350.1 [GO:0008372 "cellular component unknown" evidence=ND] [GO:0004743 "pyruvate kinase activity" evidence=ISS] [GO:0006096 "glycolysis" evidence=ISS] InterPro:IPR001697 InterPro:IPR011037 Pfam:PF00224 Pfam:PF02887 GO:GO:0006096 HSSP:P14178 PRINTS:PR01050 ProDom:PD001009 TIGRFAMs:TIGR01064 PROSITE:PS00110 EMBL:AB009049 EMBL:AY054551 EMBL:AY087091 EMBL:A…	2e-32
chr4.TM1309.11	1.2.4.16	E2.7.1.40, pyk pyruvate kinase [EC:2.7.1.40] [COG:COG0469] [GO:0004743]	ath:At5g56350	MCD7.8; pyruvate kinase, putative [EC:2.7.1.40] [KO:K00873]	1e-31	BH3163_1	COG0469	7e-16	KPYC_TOBAC	Glycolysis;Kinase;Magnesium;Metal-binding;Pyruvate;Transferase,Pyruvate kinase, cytosolic isozyme (EC 2.7.1.40) (PK).	7e-32	GO_ID:31517	TAIR|gene:2161067 SPTR:Q9FM97 symbol:AT5G56350.1 [GO:0008372 "cellular component unknown" evidence=ND] [GO:0004743 "pyruvate kinase activity" evidence=ISS] [GO:0006096 "glycolysis" evidence=ISS] InterPro:IPR001697 InterPro:IPR011037 Pfam:PF00224 Pfam:PF02887 GO:GO:0006096 HSSP:P14178 PRINTS:PR01050 ProDom:PD001009 TIGRFAMs:TIGR01064 PROSITE:PS00110 EMBL:AB009049 EMBL:AY054551 EMBL:AY087091 EMBL:A…	2e-32
chr4.TM1309.11	3.2.11.34	E2.7.1.40, pyk pyruvate kinase [EC:2.7.1.40] [COG:COG0469] [GO:0004743]	ath:At5g56350	MCD7.8; pyruvate kinase, putative [EC:2.7.1.40] [KO:K00873]	1e-31	BH3163_1	COG0469	7e-16	KPYC_TOBAC	Glycolysis;Kinase;Magnesium;Metal-binding;Pyruvate;Transferase,Pyruvate kinase, cytosolic isozyme (EC 2.7.1.40) (PK).	7e-32	GO_ID:31517	TAIR|gene:2161067 SPTR:Q9FM97 symbol:AT5G56350.1 [GO:0008372 "cellular component unknown" evidence=ND] [GO:0004743 "pyruvate kinase activity" evidence=ISS] [GO:0006096 "glycolysis" evidence=ISS] InterPro:IPR001697 InterPro:IPR011037 Pfam:PF00224 Pfam:PF02887 GO:GO:0006096 HSSP:P14178 PRINTS:PR01050 ProDom:PD001009 TIGRFAMs:TIGR01064 PROSITE:PS00110 EMBL:AB009049 EMBL:AY054551 EMBL:AY087091 EMBL:A…	2e-32
chr4.TM1309.11	1.1.11.11	E2.7.1.40, pyk pyruvate kinase [EC:2.7.1.40] [COG:COG0469] [GO:0004743]	ath:At5g56350	MCD7.8; pyruvate kinase, putative [EC:2.7.1.40] [KO:K00873]	1e-31	BH3163_1	COG0469	7e-16	KPYC_TOBAC	Glycolysis;Kinase;Magnesium;Metal-binding;Pyruvate;Transferase,Pyruvate kinase, cytosolic isozyme (EC 2.7.1.40) (PK).	7e-32	GO_ID:31517	TAIR|gene:2161067 SPTR:Q9FM97 symbol:AT5G56350.1 [GO:0008372 "cellular component unknown" evidence=ND] [GO:0004743 "pyruvate kinase activity" evidence=ISS] [GO:0006096 "glycolysis" evidence=ISS] InterPro:IPR001697 InterPro:IPR011037 Pfam:PF00224 Pfam:PF02887 GO:GO:0006096 HSSP:P14178 PRINTS:PR01050 ProDom:PD001009 TIGRFAMs:TIGR01064 PROSITE:PS00110 EMBL:AB009049 EMBL:AY054551 EMBL:AY087091 EMBL:A…	2e-32
Ljwgs_062110.1	3.3.10.117	BMPR1 bone morphogenetic protein receptor, type I [EC:2.7.1.37]	ath:At4g28490	F20O9.180; leucine-rich repeat transmembrane protein kinase, putative [EC:2.7.1.37] [KO:K00870]	5e-14				RLK5_ARATH	ATP-binding;Glycoprotein;Kinase;Leucine-richrepeat;Membrane;Nucleotide-binding;Phosphorylation;Repeat;Serine/threonine-proteinkinase;Signal;Transferase;Transmembrane,Receptor-like protein kinase 5 precursor (EC 2.7.1.37).	3e-14	GO_ID:38062	TAIR|gene:3438213 SPTR:Q9LHP4 symbol:AT3G24240.1 [GO:0004674 "protein serine/threonine kinase activity" evidence=ISS] [GO:0005524 "ATP binding" evidence=ISS] [GO:0006468 "protein amino acid phosphorylation" evidence=ISS] [GO:0007169 "transmembrane receptor protein tyrosine kinase signaling pathway" evidence=ISS] Pfam:PF00560 InterPro:IPR000719 InterPro:IPR008271 Pfam:PF00069 Prosite:PS00108 Inter…	9e-32
Ljwgs_062110.1	3.2.2.1	Protein kinase [EC:2.7.1.37]	ath:At4g28490	F20O9.180; leucine-rich repeat transmembrane protein kinase, putative [EC:2.7.1.37] [KO:K00870]	5e-14				RLK5_ARATH	ATP-binding;Glycoprotein;Kinase;Leucine-richrepeat;Membrane;Nucleotide-binding;Phosphorylation;Repeat;Serine/threonine-proteinkinase;Signal;Transferase;Transmembrane,Receptor-like protein kinase 5 precursor (EC 2.7.1.37).	3e-14	GO_ID:38062	TAIR|gene:3438213 SPTR:Q9LHP4 symbol:AT3G24240.1 [GO:0004674 "protein serine/threonine kinase activity" evidence=ISS] [GO:0005524 "ATP binding" evidence=ISS] [GO:0006468 "protein amino acid phosphorylation" evidence=ISS] [GO:0007169 "transmembrane receptor protein tyrosine kinase signaling pathway" evidence=ISS] Pfam:PF00560 InterPro:IPR000719 InterPro:IPR008271 Pfam:PF00069 Prosite:PS00108 Inter…	9e-32
Ljwgs_053589.1	1.9.4.15	E2.7.1.- [EC:2.7.1.-] [COG:COG0515 COG1493]	ath:At5g02290	T1E22.50; protein kinase, putative [EC:2.7.1.37] [KO:K00870]	1e-34	YPL209c	COG0515	3e-13	PBS1_ARATH	ATP-binding;Directproteinsequencing;Kinase;Nucleotide-binding;Phosphorylation;Plantdefense;Serine/threonine-proteinkinase;Transferase,Serine/threonine-protein kinase PBS1 (EC 2.7.1.37) (AvrPphB susceptible protein 1).	1e-38	GO_ID:53335	TAIR|gene:2198997 SPTR:Q9M8N1 symbol:AT1G80640.1 [GO:0016301 "kinase activity" evidence=ISS] InterPro:IPR000719 ProDom:PD000001 PROSITE:PS50011 EMBL:AC018849 PIR:F96838 SPTR:Q9M8N1	5e-53
Ljwgs_053589.1	1.7.8.19	WAAY, rfaY lipopolysaccharide core biosynthesis protein RFAY [EC:2.7.-.-] [COG:COG0515]	ath:At5g02290	T1E22.50; protein kinase, putative [EC:2.7.1.37] [KO:K00870]	1e-34	YPL209c	COG0515	3e-13	PBS1_ARATH	ATP-binding;Directproteinsequencing;Kinase;Nucleotide-binding;Phosphorylation;Plantdefense;Serine/threonine-proteinkinase;Transferase,Serine/threonine-protein kinase PBS1 (EC 2.7.1.37) (AvrPphB susceptible protein 1).	1e-38	GO_ID:53335	TAIR|gene:2198997 SPTR:Q9M8N1 symbol:AT1G80640.1 [GO:0016301 "kinase activity" evidence=ISS] InterPro:IPR000719 ProDom:PD000001 PROSITE:PS50011 EMBL:AC018849 PIR:F96838 SPTR:Q9M8N1	5e-53
Ljwgs_053589.1	1.1.17.19	E2.7.1.- [EC:2.7.1.-] [COG:COG0515 COG1493]	ath:At5g02290	T1E22.50; protein kinase, putative [EC:2.7.1.37] [KO:K00870]	1e-34	YPL209c	COG0515	3e-13	PBS1_ARATH	ATP-binding;Directproteinsequencing;Kinase;Nucleotide-binding;Phosphorylation;Plantdefense;Serine/threonine-proteinkinase;Transferase,Serine/threonine-protein kinase PBS1 (EC 2.7.1.37) (AvrPphB susceptible protein 1).	1e-38	GO_ID:53335	TAIR|gene:2198997 SPTR:Q9M8N1 symbol:AT1G80640.1 [GO:0016301 "kinase activity" evidence=ISS] InterPro:IPR000719 ProDom:PD000001 PROSITE:PS50011 EMBL:AC018849 PIR:F96838 SPTR:Q9M8N1	5e-53
Ljwgs_053589.1	3.3.10.117	BMPR1 bone morphogenetic protein receptor, type I [EC:2.7.1.37]	ath:At5g02290	T1E22.50; protein kinase, putative [EC:2.7.1.37] [KO:K00870]	1e-34	YPL209c	COG0515	3e-13	PBS1_ARATH	ATP-binding;Directproteinsequencing;Kinase;Nucleotide-binding;Phosphorylation;Plantdefense;Serine/threonine-proteinkinase;Transferase,Serine/threonine-protein kinase PBS1 (EC 2.7.1.37) (AvrPphB susceptible protein 1).	1e-38	GO_ID:53335	TAIR|gene:2198997 SPTR:Q9M8N1 symbol:AT1G80640.1 [GO:0016301 "kinase activity" evidence=ISS] InterPro:IPR000719 ProDom:PD000001 PROSITE:PS50011 EMBL:AC018849 PIR:F96838 SPTR:Q9M8N1	5e-53
Ljwgs_053589.1	1.11.16.8	E2.7.1.- [EC:2.7.1.-] [COG:COG0515 COG1493]	ath:At5g02290	T1E22.50; protein kinase, putative [EC:2.7.1.37] [KO:K00870]	1e-34	YPL209c	COG0515	3e-13	PBS1_ARATH	ATP-binding;Directproteinsequencing;Kinase;Nucleotide-binding;Phosphorylation;Plantdefense;Serine/threonine-proteinkinase;Transferase,Serine/threonine-protein kinase PBS1 (EC 2.7.1.37) (AvrPphB susceptible protein 1).	1e-38	GO_ID:53335	TAIR|gene:2198997 SPTR:Q9M8N1 symbol:AT1G80640.1 [GO:0016301 "kinase activity" evidence=ISS] InterPro:IPR000719 ProDom:PD000001 PROSITE:PS50011 EMBL:AC018849 PIR:F96838 SPTR:Q9M8N1	5e-53
Ljwgs_053589.1	4.2.4	Cell cycle [CLASS:04110] [PATH:hsa04110] [COG:COG0515]	ath:At5g02290	T1E22.50; protein kinase, putative [EC:2.7.1.37] [KO:K00870]	1e-34	YPL209c	COG0515	3e-13	PBS1_ARATH	ATP-binding;Directproteinsequencing;Kinase;Nucleotide-binding;Phosphorylation;Plantdefense;Serine/threonine-proteinkinase;Transferase,Serine/threonine-protein kinase PBS1 (EC 2.7.1.37) (AvrPphB susceptible protein 1).	1e-38	GO_ID:53335	TAIR|gene:2198997 SPTR:Q9M8N1 symbol:AT1G80640.1 [GO:0016301 "kinase activity" evidence=ISS] InterPro:IPR000719 ProDom:PD000001 PROSITE:PS50011 EMBL:AC018849 PIR:F96838 SPTR:Q9M8N1	5e-53
Ljwgs_053589.1	3.2.2.1	Protein kinase [EC:2.7.1.37]	ath:At5g02290	T1E22.50; protein kinase, putative [EC:2.7.1.37] [KO:K00870]	1e-34	YPL209c	COG0515	3e-13	PBS1_ARATH	ATP-binding;Directproteinsequencing;Kinase;Nucleotide-binding;Phosphorylation;Plantdefense;Serine/threonine-proteinkinase;Transferase,Serine/threonine-protein kinase PBS1 (EC 2.7.1.37) (AvrPphB susceptible protein 1).	1e-38	GO_ID:53335	TAIR|gene:2198997 SPTR:Q9M8N1 symbol:AT1G80640.1 [GO:0016301 "kinase activity" evidence=ISS] InterPro:IPR000719 ProDom:PD000001 PROSITE:PS50011 EMBL:AC018849 PIR:F96838 SPTR:Q9M8N1	5e-53
chr2.CM0323.55	1.9.4.15	E2.7.1.- [EC:2.7.1.-] [COG:COG0515 COG1493]	ath:At5g02290	T1E22.50; protein kinase, putative [EC:2.7.1.37] [KO:K00870]	3e-28	YPL203w	COG0515	3e-10	EXS_ARATH	ATP-binding;Kinase;Leucine-richrepeat;Meiosis;Membrane;Nucleotide-binding;Phosphorylation;Receptor;Repeat;Serine/threonine-proteinkinase;Signal;Transferase;Transmembrane,Leucine-rich repeat receptor protein kinase EXS precursor (EC 2.7.1.37) (Extra sporogenous cells protein) (EXCESS MICROSPOROCYTES1 protein).	1e-31	GO_ID:53934	TAIR|gene:2050986 SPTR:O22808 symbol:AT2G33580.1 [GO:0016301 "kinase activity" evidence=ISS] InterPro:IPR000719 Pfam:PF00069 InterPro:IPR002482 Pfam:PF01476 ProDom:PD000001 PROSITE:PS50011 EMBL:AC002332 EMBL:AF370600 PIR:C84747 SPTR:O22808	3e-65
chr2.CM0323.55	1.7.8.19	WAAY, rfaY lipopolysaccharide core biosynthesis protein RFAY [EC:2.7.-.-] [COG:COG0515]	ath:At5g02290	T1E22.50; protein kinase, putative [EC:2.7.1.37] [KO:K00870]	3e-28	YPL203w	COG0515	3e-10	EXS_ARATH	ATP-binding;Kinase;Leucine-richrepeat;Meiosis;Membrane;Nucleotide-binding;Phosphorylation;Receptor;Repeat;Serine/threonine-proteinkinase;Signal;Transferase;Transmembrane,Leucine-rich repeat receptor protein kinase EXS precursor (EC 2.7.1.37) (Extra sporogenous cells protein) (EXCESS MICROSPOROCYTES1 protein).	1e-31	GO_ID:53934	TAIR|gene:2050986 SPTR:O22808 symbol:AT2G33580.1 [GO:0016301 "kinase activity" evidence=ISS] InterPro:IPR000719 Pfam:PF00069 InterPro:IPR002482 Pfam:PF01476 ProDom:PD000001 PROSITE:PS50011 EMBL:AC002332 EMBL:AF370600 PIR:C84747 SPTR:O22808	3e-65
chr2.CM0323.55	1.1.17.19	E2.7.1.- [EC:2.7.1.-] [COG:COG0515 COG1493]	ath:At5g02290	T1E22.50; protein kinase, putative [EC:2.7.1.37] [KO:K00870]	3e-28	YPL203w	COG0515	3e-10	EXS_ARATH	ATP-binding;Kinase;Leucine-richrepeat;Meiosis;Membrane;Nucleotide-binding;Phosphorylation;Receptor;Repeat;Serine/threonine-proteinkinase;Signal;Transferase;Transmembrane,Leucine-rich repeat receptor protein kinase EXS precursor (EC 2.7.1.37) (Extra sporogenous cells protein) (EXCESS MICROSPOROCYTES1 protein).	1e-31	GO_ID:53934	TAIR|gene:2050986 SPTR:O22808 symbol:AT2G33580.1 [GO:0016301 "kinase activity" evidence=ISS] InterPro:IPR000719 Pfam:PF00069 InterPro:IPR002482 Pfam:PF01476 ProDom:PD000001 PROSITE:PS50011 EMBL:AC002332 EMBL:AF370600 PIR:C84747 SPTR:O22808	3e-65
chr2.CM0323.55	3.3.10.117	BMPR1 bone morphogenetic protein receptor, type I [EC:2.7.1.37]	ath:At5g02290	T1E22.50; protein kinase, putative [EC:2.7.1.37] [KO:K00870]	3e-28	YPL203w	COG0515	3e-10	EXS_ARATH	ATP-binding;Kinase;Leucine-richrepeat;Meiosis;Membrane;Nucleotide-binding;Phosphorylation;Receptor;Repeat;Serine/threonine-proteinkinase;Signal;Transferase;Transmembrane,Leucine-rich repeat receptor protein kinase EXS precursor (EC 2.7.1.37) (Extra sporogenous cells protein) (EXCESS MICROSPOROCYTES1 protein).	1e-31	GO_ID:53934	TAIR|gene:2050986 SPTR:O22808 symbol:AT2G33580.1 [GO:0016301 "kinase activity" evidence=ISS] InterPro:IPR000719 Pfam:PF00069 InterPro:IPR002482 Pfam:PF01476 ProDom:PD000001 PROSITE:PS50011 EMBL:AC002332 EMBL:AF370600 PIR:C84747 SPTR:O22808	3e-65
chr2.CM0323.55	1.11.16.8	E2.7.1.- [EC:2.7.1.-] [COG:COG0515 COG1493]	ath:At5g02290	T1E22.50; protein kinase, putative [EC:2.7.1.37] [KO:K00870]	3e-28	YPL203w	COG0515	3e-10	EXS_ARATH	ATP-binding;Kinase;Leucine-richrepeat;Meiosis;Membrane;Nucleotide-binding;Phosphorylation;Receptor;Repeat;Serine/threonine-proteinkinase;Signal;Transferase;Transmembrane,Leucine-rich repeat receptor protein kinase EXS precursor (EC 2.7.1.37) (Extra sporogenous cells protein) (EXCESS MICROSPOROCYTES1 protein).	1e-31	GO_ID:53934	TAIR|gene:2050986 SPTR:O22808 symbol:AT2G33580.1 [GO:0016301 "kinase activity" evidence=ISS] InterPro:IPR000719 Pfam:PF00069 InterPro:IPR002482 Pfam:PF01476 ProDom:PD000001 PROSITE:PS50011 EMBL:AC002332 EMBL:AF370600 PIR:C84747 SPTR:O22808	3e-65
chr2.CM0323.55	4.2.4	Cell cycle [CLASS:04110] [PATH:hsa04110] [COG:COG0515]	ath:At5g02290	T1E22.50; protein kinase, putative [EC:2.7.1.37] [KO:K00870]	3e-28	YPL203w	COG0515	3e-10	EXS_ARATH	ATP-binding;Kinase;Leucine-richrepeat;Meiosis;Membrane;Nucleotide-binding;Phosphorylation;Receptor;Repeat;Serine/threonine-proteinkinase;Signal;Transferase;Transmembrane,Leucine-rich repeat receptor protein kinase EXS precursor (EC 2.7.1.37) (Extra sporogenous cells protein) (EXCESS MICROSPOROCYTES1 protein).	1e-31	GO_ID:53934	TAIR|gene:2050986 SPTR:O22808 symbol:AT2G33580.1 [GO:0016301 "kinase activity" evidence=ISS] InterPro:IPR000719 Pfam:PF00069 InterPro:IPR002482 Pfam:PF01476 ProDom:PD000001 PROSITE:PS50011 EMBL:AC002332 EMBL:AF370600 PIR:C84747 SPTR:O22808	3e-65
chr2.CM0323.55	3.2.2.1	Protein kinase [EC:2.7.1.37]	ath:At5g02290	T1E22.50; protein kinase, putative [EC:2.7.1.37] [KO:K00870]	3e-28	YPL203w	COG0515	3e-10	EXS_ARATH	ATP-binding;Kinase;Leucine-richrepeat;Meiosis;Membrane;Nucleotide-binding;Phosphorylation;Receptor;Repeat;Serine/threonine-proteinkinase;Signal;Transferase;Transmembrane,Leucine-rich repeat receptor protein kinase EXS precursor (EC 2.7.1.37) (Extra sporogenous cells protein) (EXCESS MICROSPOROCYTES1 protein).	1e-31	GO_ID:53934	TAIR|gene:2050986 SPTR:O22808 symbol:AT2G33580.1 [GO:0016301 "kinase activity" evidence=ISS] InterPro:IPR000719 Pfam:PF00069 InterPro:IPR002482 Pfam:PF01476 ProDom:PD000001 PROSITE:PS50011 EMBL:AC002332 EMBL:AF370600 PIR:C84747 SPTR:O22808	3e-65
chr5.CM0089.90.2	1.9.4.15	E2.7.1.- [EC:2.7.1.-] [COG:COG0515 COG1493]	ath:At5g02290	T1E22.50; protein kinase, putative [EC:2.7.1.37] [KO:K00870]	2e-42	BH2504_1	COG0515	5e-18	BAK1_ARATH	ATP-binding;Glycoprotein;Kinase;Leucine-richrepeat;Membrane;Nucleotide-binding;Phosphorylation;Repeat;Serine/threonine-proteinkinase;Signal;Transferase;Transmembrane,BRASSINOSTEROID INSENSITIVE 1-associated receptor kinase 1 precursor (EC 2.7.1.37) (BRI1-associated receptor kinase 1) (Somatic embryogenesis receptor-like kinase 3).	4e-49	GO_ID:2020	TAIR|gene:2091510 SPTR:Q9LIC9 symbol:AT3G13690.1 [GO:0008372 "cellular component unknown" evidence=ND] [GO:0016301 "kinase activity" evidence=ISS] InterPro:IPR000719 Pfam:PF00069 InterPro:IPR008266 ProDom:PD000001 PROSITE:PS50011 PROSITE:PS00109 HSSP:P36897 EMBL:AP001307 SPTR:Q9LIC9	9e-143
chr5.CM0089.90.2	1.7.8.19	WAAY, rfaY lipopolysaccharide core biosynthesis protein RFAY [EC:2.7.-.-] [COG:COG0515]	ath:At5g02290	T1E22.50; protein kinase, putative [EC:2.7.1.37] [KO:K00870]	2e-42	BH2504_1	COG0515	5e-18	BAK1_ARATH	ATP-binding;Glycoprotein;Kinase;Leucine-richrepeat;Membrane;Nucleotide-binding;Phosphorylation;Repeat;Serine/threonine-proteinkinase;Signal;Transferase;Transmembrane,BRASSINOSTEROID INSENSITIVE 1-associated receptor kinase 1 precursor (EC 2.7.1.37) (BRI1-associated receptor kinase 1) (Somatic embryogenesis receptor-like kinase 3).	4e-49	GO_ID:2020	TAIR|gene:2091510 SPTR:Q9LIC9 symbol:AT3G13690.1 [GO:0008372 "cellular component unknown" evidence=ND] [GO:0016301 "kinase activity" evidence=ISS] InterPro:IPR000719 Pfam:PF00069 InterPro:IPR008266 ProDom:PD000001 PROSITE:PS50011 PROSITE:PS00109 HSSP:P36897 EMBL:AP001307 SPTR:Q9LIC9	9e-143
chr5.CM0089.90.2	1.1.17.19	E2.7.1.- [EC:2.7.1.-] [COG:COG0515 COG1493]	ath:At5g02290	T1E22.50; protein kinase, putative [EC:2.7.1.37] [KO:K00870]	2e-42	BH2504_1	COG0515	5e-18	BAK1_ARATH	ATP-binding;Glycoprotein;Kinase;Leucine-richrepeat;Membrane;Nucleotide-binding;Phosphorylation;Repeat;Serine/threonine-proteinkinase;Signal;Transferase;Transmembrane,BRASSINOSTEROID INSENSITIVE 1-associated receptor kinase 1 precursor (EC 2.7.1.37) (BRI1-associated receptor kinase 1) (Somatic embryogenesis receptor-like kinase 3).	4e-49	GO_ID:2020	TAIR|gene:2091510 SPTR:Q9LIC9 symbol:AT3G13690.1 [GO:0008372 "cellular component unknown" evidence=ND] [GO:0016301 "kinase activity" evidence=ISS] InterPro:IPR000719 Pfam:PF00069 InterPro:IPR008266 ProDom:PD000001 PROSITE:PS50011 PROSITE:PS00109 HSSP:P36897 EMBL:AP001307 SPTR:Q9LIC9	9e-143
chr5.CM0089.90.2	3.3.10.117	BMPR1 bone morphogenetic protein receptor, type I [EC:2.7.1.37]	ath:At5g02290	T1E22.50; protein kinase, putative [EC:2.7.1.37] [KO:K00870]	2e-42	BH2504_1	COG0515	5e-18	BAK1_ARATH	ATP-binding;Glycoprotein;Kinase;Leucine-richrepeat;Membrane;Nucleotide-binding;Phosphorylation;Repeat;Serine/threonine-proteinkinase;Signal;Transferase;Transmembrane,BRASSINOSTEROID INSENSITIVE 1-associated receptor kinase 1 precursor (EC 2.7.1.37) (BRI1-associated receptor kinase 1) (Somatic embryogenesis receptor-like kinase 3).	4e-49	GO_ID:2020	TAIR|gene:2091510 SPTR:Q9LIC9 symbol:AT3G13690.1 [GO:0008372 "cellular component unknown" evidence=ND] [GO:0016301 "kinase activity" evidence=ISS] InterPro:IPR000719 Pfam:PF00069 InterPro:IPR008266 ProDom:PD000001 PROSITE:PS50011 PROSITE:PS00109 HSSP:P36897 EMBL:AP001307 SPTR:Q9LIC9	9e-143
chr5.CM0089.90.2	1.11.16.8	E2.7.1.- [EC:2.7.1.-] [COG:COG0515 COG1493]	ath:At5g02290	T1E22.50; protein kinase, putative [EC:2.7.1.37] [KO:K00870]	2e-42	BH2504_1	COG0515	5e-18	BAK1_ARATH	ATP-binding;Glycoprotein;Kinase;Leucine-richrepeat;Membrane;Nucleotide-binding;Phosphorylation;Repeat;Serine/threonine-proteinkinase;Signal;Transferase;Transmembrane,BRASSINOSTEROID INSENSITIVE 1-associated receptor kinase 1 precursor (EC 2.7.1.37) (BRI1-associated receptor kinase 1) (Somatic embryogenesis receptor-like kinase 3).	4e-49	GO_ID:2020	TAIR|gene:2091510 SPTR:Q9LIC9 symbol:AT3G13690.1 [GO:0008372 "cellular component unknown" evidence=ND] [GO:0016301 "kinase activity" evidence=ISS] InterPro:IPR000719 Pfam:PF00069 InterPro:IPR008266 ProDom:PD000001 PROSITE:PS50011 PROSITE:PS00109 HSSP:P36897 EMBL:AP001307 SPTR:Q9LIC9	9e-143
chr5.CM0089.90.2	4.2.4	Cell cycle [CLASS:04110] [PATH:hsa04110] [COG:COG0515]	ath:At5g02290	T1E22.50; protein kinase, putative [EC:2.7.1.37] [KO:K00870]	2e-42	BH2504_1	COG0515	5e-18	BAK1_ARATH	ATP-binding;Glycoprotein;Kinase;Leucine-richrepeat;Membrane;Nucleotide-binding;Phosphorylation;Repeat;Serine/threonine-proteinkinase;Signal;Transferase;Transmembrane,BRASSINOSTEROID INSENSITIVE 1-associated receptor kinase 1 precursor (EC 2.7.1.37) (BRI1-associated receptor kinase 1) (Somatic embryogenesis receptor-like kinase 3).	4e-49	GO_ID:2020	TAIR|gene:2091510 SPTR:Q9LIC9 symbol:AT3G13690.1 [GO:0008372 "cellular component unknown" evidence=ND] [GO:0016301 "kinase activity" evidence=ISS] InterPro:IPR000719 Pfam:PF00069 InterPro:IPR008266 ProDom:PD000001 PROSITE:PS50011 PROSITE:PS00109 HSSP:P36897 EMBL:AP001307 SPTR:Q9LIC9	9e-143
chr5.CM0089.90.2	3.2.2.1	Protein kinase [EC:2.7.1.37]	ath:At5g02290	T1E22.50; protein kinase, putative [EC:2.7.1.37] [KO:K00870]	2e-42	BH2504_1	COG0515	5e-18	BAK1_ARATH	ATP-binding;Glycoprotein;Kinase;Leucine-richrepeat;Membrane;Nucleotide-binding;Phosphorylation;Repeat;Serine/threonine-proteinkinase;Signal;Transferase;Transmembrane,BRASSINOSTEROID INSENSITIVE 1-associated receptor kinase 1 precursor (EC 2.7.1.37) (BRI1-associated receptor kinase 1) (Somatic embryogenesis receptor-like kinase 3).	4e-49	GO_ID:2020	TAIR|gene:2091510 SPTR:Q9LIC9 symbol:AT3G13690.1 [GO:0008372 "cellular component unknown" evidence=ND] [GO:0016301 "kinase activity" evidence=ISS] InterPro:IPR000719 Pfam:PF00069 InterPro:IPR008266 ProDom:PD000001 PROSITE:PS50011 PROSITE:PS00109 HSSP:P36897 EMBL:AP001307 SPTR:Q9LIC9	9e-143
chr5.CM0040.66	2.3.3.30	PILS two-component system sensor kinase PilS [EC:2.7.3.-] [COG:COG0642]	vpa:VP2567	sensor histidine kinase/response regulator [EC:2.7.3.-] [KO:K07678]	2e-34	CC2852_1	COG0642	4e-27	SLN1_YEAST	3D-structure;Completeproteome;Glycoprotein;Kinase;Membrane;Phosphorylation;Sensorytransduction;Transferase;Transmembrane;Two-componentregulatorysystem,Osmolarity two-component system protein SLN1 (EC 2.7.3.-).	5e-33	GO_ID:25440	TAIR|gene:2159668 SPTR:Q9FT60 symbol:AT5G10720.1 [GO:0009736 "cytokinin mediated signaling" evidence=TAS] InterPro:IPR003594 Pfam:PF02518 InterPro:IPR003661 InterPro:IPR004358 InterPro:IPR001789 InterPro:IPR005467 Pfam:PF00072 Pfam:PF00512 SMART:SM00387 PROSITE:PS50109 PRINTS:PR00344 ProDom:PD000039 SMART:SM00448 PROSITE:PS50110 SMART:SM00388 EMBL:AL392144 HSSP:P39928 SPTR:Q9FT60	0
chr5.CM0040.66	3.2.1.1	Sensor kinase [GO:0000155 0004673] [COG:COG0642]	vpa:VP2567	sensor histidine kinase/response regulator [EC:2.7.3.-] [KO:K07678]	2e-34	CC2852_1	COG0642	4e-27	SLN1_YEAST	3D-structure;Completeproteome;Glycoprotein;Kinase;Membrane;Phosphorylation;Sensorytransduction;Transferase;Transmembrane;Two-componentregulatorysystem,Osmolarity two-component system protein SLN1 (EC 2.7.3.-).	5e-33	GO_ID:25440	TAIR|gene:2159668 SPTR:Q9FT60 symbol:AT5G10720.1 [GO:0009736 "cytokinin mediated signaling" evidence=TAS] InterPro:IPR003594 Pfam:PF02518 InterPro:IPR003661 InterPro:IPR004358 InterPro:IPR001789 InterPro:IPR005467 Pfam:PF00072 Pfam:PF00512 SMART:SM00387 PROSITE:PS50109 PRINTS:PR00344 ProDom:PD000039 SMART:SM00448 PROSITE:PS50110 SMART:SM00388 EMBL:AL392144 HSSP:P39928 SPTR:Q9FT60	0
Ljwgs_029495.1	4.2.4.64	CAK1 serine/threonine-protein kinase CAK1 [GO:0004693]							PREG_NEUCR	Cyclin;Repressor;Transcription;Transcriptionregulation,Nuc-1 negative regulatory protein preg.	1e-11	GO_ID:15542	TAIR|gene:2183393 SPTR:Q9LY16 symbol:AT5G07450.1 [GO:0008372 "cellular component unknown" evidence=ND] [GO:0000074 "regulation of progression through cell cycle" evidence=ISS] [GO:0004693 "cyclin-dependent protein kinase activity" evidence=ISS] InterPro:IPR006671 GO:GO:0000910 Pfam:PF00134 InterPro:IPR006670 SMART:SM00385 EMBL:AL163912 EMBL:AK119113 EMBL:BT005235 PIR:T49884 SPTR:Q9LY16	1e-35
Ljwgs_029495.1	4.5.2.34	CDK5 cyclin-dependent kinase 5 [GO:0004693]							PREG_NEUCR	Cyclin;Repressor;Transcription;Transcriptionregulation,Nuc-1 negative regulatory protein preg.	1e-11	GO_ID:15542	TAIR|gene:2183393 SPTR:Q9LY16 symbol:AT5G07450.1 [GO:0008372 "cellular component unknown" evidence=ND] [GO:0000074 "regulation of progression through cell cycle" evidence=ISS] [GO:0004693 "cyclin-dependent protein kinase activity" evidence=ISS] InterPro:IPR006671 GO:GO:0000910 Pfam:PF00134 InterPro:IPR006670 SMART:SM00385 EMBL:AL163912 EMBL:AK119113 EMBL:BT005235 PIR:T49884 SPTR:Q9LY16	1e-35
Ljwgs_029495.1	4.3.4.18	CDK1, CDC2 cyclin-dependent kinase 1 [GO:0004693]							PREG_NEUCR	Cyclin;Repressor;Transcription;Transcriptionregulation,Nuc-1 negative regulatory protein preg.	1e-11	GO_ID:15542	TAIR|gene:2183393 SPTR:Q9LY16 symbol:AT5G07450.1 [GO:0008372 "cellular component unknown" evidence=ND] [GO:0000074 "regulation of progression through cell cycle" evidence=ISS] [GO:0004693 "cyclin-dependent protein kinase activity" evidence=ISS] InterPro:IPR006671 GO:GO:0000910 Pfam:PF00134 InterPro:IPR006670 SMART:SM00385 EMBL:AL163912 EMBL:AK119113 EMBL:BT005235 PIR:T49884 SPTR:Q9LY16	1e-35
Ljwgs_029495.1	3.2.9.97	CDK1, CDC2 cyclin-dependent kinase 1 [GO:0004693]							PREG_NEUCR	Cyclin;Repressor;Transcription;Transcriptionregulation,Nuc-1 negative regulatory protein preg.	1e-11	GO_ID:15542	TAIR|gene:2183393 SPTR:Q9LY16 symbol:AT5G07450.1 [GO:0008372 "cellular component unknown" evidence=ND] [GO:0000074 "regulation of progression through cell cycle" evidence=ISS] [GO:0004693 "cyclin-dependent protein kinase activity" evidence=ISS] InterPro:IPR006671 GO:GO:0000910 Pfam:PF00134 InterPro:IPR006670 SMART:SM00385 EMBL:AL163912 EMBL:AK119113 EMBL:BT005235 PIR:T49884 SPTR:Q9LY16	1e-35
Ljwgs_029495.1	4.3.3.24	CDK4 cyclin-dependent kinase 4 [GO:0004693]							PREG_NEUCR	Cyclin;Repressor;Transcription;Transcriptionregulation,Nuc-1 negative regulatory protein preg.	1e-11	GO_ID:15542	TAIR|gene:2183393 SPTR:Q9LY16 symbol:AT5G07450.1 [GO:0008372 "cellular component unknown" evidence=ND] [GO:0000074 "regulation of progression through cell cycle" evidence=ISS] [GO:0004693 "cyclin-dependent protein kinase activity" evidence=ISS] InterPro:IPR006671 GO:GO:0000910 Pfam:PF00134 InterPro:IPR006670 SMART:SM00385 EMBL:AL163912 EMBL:AK119113 EMBL:BT005235 PIR:T49884 SPTR:Q9LY16	1e-35
Ljwgs_029495.1	3.2.13.67	CDK4 cyclin-dependent kinase 4 [GO:0004693]							PREG_NEUCR	Cyclin;Repressor;Transcription;Transcriptionregulation,Nuc-1 negative regulatory protein preg.	1e-11	GO_ID:15542	TAIR|gene:2183393 SPTR:Q9LY16 symbol:AT5G07450.1 [GO:0008372 "cellular component unknown" evidence=ND] [GO:0000074 "regulation of progression through cell cycle" evidence=ISS] [GO:0004693 "cyclin-dependent protein kinase activity" evidence=ISS] InterPro:IPR006671 GO:GO:0000910 Pfam:PF00134 InterPro:IPR006670 SMART:SM00385 EMBL:AL163912 EMBL:AK119113 EMBL:BT005235 PIR:T49884 SPTR:Q9LY16	1e-35
Ljwgs_029495.1	4.2.4.2	cyclin-dependent kinase [GO:0004693]							PREG_NEUCR	Cyclin;Repressor;Transcription;Transcriptionregulation,Nuc-1 negative regulatory protein preg.	1e-11	GO_ID:15542	TAIR|gene:2183393 SPTR:Q9LY16 symbol:AT5G07450.1 [GO:0008372 "cellular component unknown" evidence=ND] [GO:0000074 "regulation of progression through cell cycle" evidence=ISS] [GO:0004693 "cyclin-dependent protein kinase activity" evidence=ISS] InterPro:IPR006671 GO:GO:0000910 Pfam:PF00134 InterPro:IPR006670 SMART:SM00385 EMBL:AL163912 EMBL:AK119113 EMBL:BT005235 PIR:T49884 SPTR:Q9LY16	1e-35
Ljwgs_135178.1	3.2.10.30	CALM calmodulin	spo:SPAC3A12.14	cam1; calmodulin [KO:K02183]	2e-15				CDPK2_ORYSA	ATP-binding;Calcium;Kinase;Multigenefamily;Nucleotide-binding;Phosphorylation;Repeat;Serine/threonine-proteinkinase;Transferase,Calcium-dependent protein kinase, isoform 2 (EC 2.7.1.-) (CDPK 2).	2e-31	GO_ID:7277	TAIR|gene:2177022 SPTR:Q9FMP5 symbol:AT5G12180.1 [GO:0004685 "calcium- and calmodulin-dependent protein kinase activity" evidence=ISS] [GO:0006468 "protein amino acid phosphorylation" evidence=ISS] [GO:0016301 "kinase activity" evidence=ISS] InterPro:IPR000719 InterPro:IPR002290 InterPro:IPR002048 InterPro:IPR008271 Pfam:PF00069 Pfam:PF00036 Prosite:PS00108 InterPro:IPR011992 Prosite:PS00107 Pros…	1e-45
Ljwgs_135178.1	3.2.11.18	CALM calmodulin	spo:SPAC3A12.14	cam1; calmodulin [KO:K02183]	2e-15				CDPK2_ORYSA	ATP-binding;Calcium;Kinase;Multigenefamily;Nucleotide-binding;Phosphorylation;Repeat;Serine/threonine-proteinkinase;Transferase,Calcium-dependent protein kinase, isoform 2 (EC 2.7.1.-) (CDPK 2).	2e-31	GO_ID:7277	TAIR|gene:2177022 SPTR:Q9FMP5 symbol:AT5G12180.1 [GO:0004685 "calcium- and calmodulin-dependent protein kinase activity" evidence=ISS] [GO:0006468 "protein amino acid phosphorylation" evidence=ISS] [GO:0016301 "kinase activity" evidence=ISS] InterPro:IPR000719 InterPro:IPR002290 InterPro:IPR002048 InterPro:IPR008271 Pfam:PF00069 Pfam:PF00036 Prosite:PS00108 InterPro:IPR011992 Prosite:PS00107 Pros…	1e-45
Ljwgs_135178.1	3.2.9.99	CAMK4 calcium/calmodulin-dependent protein kinase IV [EC:2.7.1.123] [GO:0004685]	spo:SPAC3A12.14	cam1; calmodulin [KO:K02183]	2e-15				CDPK2_ORYSA	ATP-binding;Calcium;Kinase;Multigenefamily;Nucleotide-binding;Phosphorylation;Repeat;Serine/threonine-proteinkinase;Transferase,Calcium-dependent protein kinase, isoform 2 (EC 2.7.1.-) (CDPK 2).	2e-31	GO_ID:7277	TAIR|gene:2177022 SPTR:Q9FMP5 symbol:AT5G12180.1 [GO:0004685 "calcium- and calmodulin-dependent protein kinase activity" evidence=ISS] [GO:0006468 "protein amino acid phosphorylation" evidence=ISS] [GO:0016301 "kinase activity" evidence=ISS] InterPro:IPR000719 InterPro:IPR002290 InterPro:IPR002048 InterPro:IPR008271 Pfam:PF00069 Pfam:PF00036 Prosite:PS00108 InterPro:IPR011992 Prosite:PS00107 Pros…	1e-45
Ljwgs_135178.1	3.2.9.90	CALM calmodulin	spo:SPAC3A12.14	cam1; calmodulin [KO:K02183]	2e-15				CDPK2_ORYSA	ATP-binding;Calcium;Kinase;Multigenefamily;Nucleotide-binding;Phosphorylation;Repeat;Serine/threonine-proteinkinase;Transferase,Calcium-dependent protein kinase, isoform 2 (EC 2.7.1.-) (CDPK 2).	2e-31	GO_ID:7277	TAIR|gene:2177022 SPTR:Q9FMP5 symbol:AT5G12180.1 [GO:0004685 "calcium- and calmodulin-dependent protein kinase activity" evidence=ISS] [GO:0006468 "protein amino acid phosphorylation" evidence=ISS] [GO:0016301 "kinase activity" evidence=ISS] InterPro:IPR000719 InterPro:IPR002290 InterPro:IPR002048 InterPro:IPR008271 Pfam:PF00069 Pfam:PF00036 Prosite:PS00108 InterPro:IPR011992 Prosite:PS00107 Pros…	1e-45
Ljwgs_003483.1	3.3.10.117	BMPR1 bone morphogenetic protein receptor, type I [EC:2.7.1.37]	ath:At4g28490	F20O9.180; leucine-rich repeat transmembrane protein kinase, putative [EC:2.7.1.37] [KO:K00870]	7e-09				PSKR_ARATH	ATP-binding;Glycoprotein;Hypotheticalprotein;Kinase;Leucine-richrepeat;Membrane;Nucleotide-binding;Receptor;Repeat;Serine/threonine-proteinkinase;Signal;Transferase;Transmembrane,Putative phytosulfokine receptor precursor (EC 2.7.1.37) (Phytosulfokine LRR receptor kinase).	5e-15	GO_ID:12640	TAIR|gene:2043857 SPTR:O48788 symbol:AT2G26730.1 [GO:0004674 "protein serine/threonine kinase activity" evidence=ISS] [GO:0005524 "ATP binding" evidence=ISS] [GO:0006468 "protein amino acid phosphorylation" evidence=ISS] [GO:0007169 "transmembrane receptor protein tyrosine kinase signaling pathway" evidence=ISS] Pfam:PF00560 InterPro:IPR000719 Pfam:PF00069 InterPro:IPR001611 InterPro:IPR007090 Pr…	1e-45
Ljwgs_003483.1	3.2.2.1	Protein kinase [EC:2.7.1.37]	ath:At4g28490	F20O9.180; leucine-rich repeat transmembrane protein kinase, putative [EC:2.7.1.37] [KO:K00870]	7e-09				PSKR_ARATH	ATP-binding;Glycoprotein;Hypotheticalprotein;Kinase;Leucine-richrepeat;Membrane;Nucleotide-binding;Receptor;Repeat;Serine/threonine-proteinkinase;Signal;Transferase;Transmembrane,Putative phytosulfokine receptor precursor (EC 2.7.1.37) (Phytosulfokine LRR receptor kinase).	5e-15	GO_ID:12640	TAIR|gene:2043857 SPTR:O48788 symbol:AT2G26730.1 [GO:0004674 "protein serine/threonine kinase activity" evidence=ISS] [GO:0005524 "ATP binding" evidence=ISS] [GO:0006468 "protein amino acid phosphorylation" evidence=ISS] [GO:0007169 "transmembrane receptor protein tyrosine kinase signaling pathway" evidence=ISS] Pfam:PF00560 InterPro:IPR000719 Pfam:PF00069 InterPro:IPR001611 InterPro:IPR007090 Pr…	1e-45
Ljwgs_074514.1	3.3.10.117	BMPR1 bone morphogenetic protein receptor, type I [EC:2.7.1.37]							PSKR_DAUCA	ATP-binding;Glycoprotein;Kinase;Leucine-richrepeat;Membrane;Nucleotide-binding;Receptor;Repeat;Serine/threonine-proteinkinase;Signal;Transferase;Transmembrane,Phytosulfokine receptor precursor (EC 2.7.1.37) (Phytosulfokine LRR receptor kinase).	8e-10	GO_ID:52900	TAIR|gene:2012324 SPTR:O80527 symbol:AT1G09440.1 [GO:0016301 "kinase activity" evidence=ISS] InterPro:IPR000719 InterPro:IPR008271 Pfam:PF00069 Prosite:PS00108 Prosite:PS00107 ProDom:PD000001 PROSITE:PS50011 EMBL:AC003970 PIR:G86227 SPTR:O80527	8e-14
Ljwgs_074514.1	3.2.2.1	Protein kinase [EC:2.7.1.37]							PSKR_DAUCA	ATP-binding;Glycoprotein;Kinase;Leucine-richrepeat;Membrane;Nucleotide-binding;Receptor;Repeat;Serine/threonine-proteinkinase;Signal;Transferase;Transmembrane,Phytosulfokine receptor precursor (EC 2.7.1.37) (Phytosulfokine LRR receptor kinase).	8e-10	GO_ID:52900	TAIR|gene:2012324 SPTR:O80527 symbol:AT1G09440.1 [GO:0016301 "kinase activity" evidence=ISS] InterPro:IPR000719 InterPro:IPR008271 Pfam:PF00069 Prosite:PS00108 Prosite:PS00107 ProDom:PD000001 PROSITE:PS50011 EMBL:AC003970 PIR:G86227 SPTR:O80527	8e-14
chr2.CM0056.26.1	1.9.4.15	E2.7.1.- [EC:2.7.1.-] [COG:COG0515 COG1493]	ath:At5g02290	T1E22.50; protein kinase, putative [EC:2.7.1.37] [KO:K00870]	2e-37	YPL209c	COG0515	3e-18	PBS1_ARATH	ATP-binding;Directproteinsequencing;Kinase;Nucleotide-binding;Phosphorylation;Plantdefense;Serine/threonine-proteinkinase;Transferase,Serine/threonine-protein kinase PBS1 (EC 2.7.1.37) (AvrPphB susceptible protein 1).	7e-47	GO_ID:51629	TAIR|gene:2157041 SPTR:Q8GZ99 symbol:AT5G49760.1 [GO:0016301 "kinase activity" evidence=ISS] Pfam:PF00560 InterPro:IPR000719 InterPro:IPR008271 Pfam:PF00069 Prosite:PS00108 InterPro:IPR001611 InterPro:IPR007090 Prosite:PS00107 ProDom:PD000001 PROSITE:PS50011 PRINTS:PR00019 HSSP:P36897 EMBL:AK117123 EMBL:BT006486 SPTR:Q8GZ99	2e-47
chr2.CM0056.26.1	1.7.8.19	WAAY, rfaY lipopolysaccharide core biosynthesis protein RFAY [EC:2.7.-.-] [COG:COG0515]	ath:At5g02290	T1E22.50; protein kinase, putative [EC:2.7.1.37] [KO:K00870]	2e-37	YPL209c	COG0515	3e-18	PBS1_ARATH	ATP-binding;Directproteinsequencing;Kinase;Nucleotide-binding;Phosphorylation;Plantdefense;Serine/threonine-proteinkinase;Transferase,Serine/threonine-protein kinase PBS1 (EC 2.7.1.37) (AvrPphB susceptible protein 1).	7e-47	GO_ID:51629	TAIR|gene:2157041 SPTR:Q8GZ99 symbol:AT5G49760.1 [GO:0016301 "kinase activity" evidence=ISS] Pfam:PF00560 InterPro:IPR000719 InterPro:IPR008271 Pfam:PF00069 Prosite:PS00108 InterPro:IPR001611 InterPro:IPR007090 Prosite:PS00107 ProDom:PD000001 PROSITE:PS50011 PRINTS:PR00019 HSSP:P36897 EMBL:AK117123 EMBL:BT006486 SPTR:Q8GZ99	2e-47
chr2.CM0056.26.1	1.1.17.19	E2.7.1.- [EC:2.7.1.-] [COG:COG0515 COG1493]	ath:At5g02290	T1E22.50; protein kinase, putative [EC:2.7.1.37] [KO:K00870]	2e-37	YPL209c	COG0515	3e-18	PBS1_ARATH	ATP-binding;Directproteinsequencing;Kinase;Nucleotide-binding;Phosphorylation;Plantdefense;Serine/threonine-proteinkinase;Transferase,Serine/threonine-protein kinase PBS1 (EC 2.7.1.37) (AvrPphB susceptible protein 1).	7e-47	GO_ID:51629	TAIR|gene:2157041 SPTR:Q8GZ99 symbol:AT5G49760.1 [GO:0016301 "kinase activity" evidence=ISS] Pfam:PF00560 InterPro:IPR000719 InterPro:IPR008271 Pfam:PF00069 Prosite:PS00108 InterPro:IPR001611 InterPro:IPR007090 Prosite:PS00107 ProDom:PD000001 PROSITE:PS50011 PRINTS:PR00019 HSSP:P36897 EMBL:AK117123 EMBL:BT006486 SPTR:Q8GZ99	2e-47
chr2.CM0056.26.1	3.3.10.117	BMPR1 bone morphogenetic protein receptor, type I [EC:2.7.1.37]	ath:At5g02290	T1E22.50; protein kinase, putative [EC:2.7.1.37] [KO:K00870]	2e-37	YPL209c	COG0515	3e-18	PBS1_ARATH	ATP-binding;Directproteinsequencing;Kinase;Nucleotide-binding;Phosphorylation;Plantdefense;Serine/threonine-proteinkinase;Transferase,Serine/threonine-protein kinase PBS1 (EC 2.7.1.37) (AvrPphB susceptible protein 1).	7e-47	GO_ID:51629	TAIR|gene:2157041 SPTR:Q8GZ99 symbol:AT5G49760.1 [GO:0016301 "kinase activity" evidence=ISS] Pfam:PF00560 InterPro:IPR000719 InterPro:IPR008271 Pfam:PF00069 Prosite:PS00108 InterPro:IPR001611 InterPro:IPR007090 Prosite:PS00107 ProDom:PD000001 PROSITE:PS50011 PRINTS:PR00019 HSSP:P36897 EMBL:AK117123 EMBL:BT006486 SPTR:Q8GZ99	2e-47
chr2.CM0056.26.1	1.11.16.8	E2.7.1.- [EC:2.7.1.-] [COG:COG0515 COG1493]	ath:At5g02290	T1E22.50; protein kinase, putative [EC:2.7.1.37] [KO:K00870]	2e-37	YPL209c	COG0515	3e-18	PBS1_ARATH	ATP-binding;Directproteinsequencing;Kinase;Nucleotide-binding;Phosphorylation;Plantdefense;Serine/threonine-proteinkinase;Transferase,Serine/threonine-protein kinase PBS1 (EC 2.7.1.37) (AvrPphB susceptible protein 1).	7e-47	GO_ID:51629	TAIR|gene:2157041 SPTR:Q8GZ99 symbol:AT5G49760.1 [GO:0016301 "kinase activity" evidence=ISS] Pfam:PF00560 InterPro:IPR000719 InterPro:IPR008271 Pfam:PF00069 Prosite:PS00108 InterPro:IPR001611 InterPro:IPR007090 Prosite:PS00107 ProDom:PD000001 PROSITE:PS50011 PRINTS:PR00019 HSSP:P36897 EMBL:AK117123 EMBL:BT006486 SPTR:Q8GZ99	2e-47
chr2.CM0056.26.1	4.2.4	Cell cycle [CLASS:04110] [PATH:hsa04110] [COG:COG0515]	ath:At5g02290	T1E22.50; protein kinase, putative [EC:2.7.1.37] [KO:K00870]	2e-37	YPL209c	COG0515	3e-18	PBS1_ARATH	ATP-binding;Directproteinsequencing;Kinase;Nucleotide-binding;Phosphorylation;Plantdefense;Serine/threonine-proteinkinase;Transferase,Serine/threonine-protein kinase PBS1 (EC 2.7.1.37) (AvrPphB susceptible protein 1).	7e-47	GO_ID:51629	TAIR|gene:2157041 SPTR:Q8GZ99 symbol:AT5G49760.1 [GO:0016301 "kinase activity" evidence=ISS] Pfam:PF00560 InterPro:IPR000719 InterPro:IPR008271 Pfam:PF00069 Prosite:PS00108 InterPro:IPR001611 InterPro:IPR007090 Prosite:PS00107 ProDom:PD000001 PROSITE:PS50011 PRINTS:PR00019 HSSP:P36897 EMBL:AK117123 EMBL:BT006486 SPTR:Q8GZ99	2e-47
chr2.CM0056.26.1	3.2.2.1	Protein kinase [EC:2.7.1.37]	ath:At5g02290	T1E22.50; protein kinase, putative [EC:2.7.1.37] [KO:K00870]	2e-37	YPL209c	COG0515	3e-18	PBS1_ARATH	ATP-binding;Directproteinsequencing;Kinase;Nucleotide-binding;Phosphorylation;Plantdefense;Serine/threonine-proteinkinase;Transferase,Serine/threonine-protein kinase PBS1 (EC 2.7.1.37) (AvrPphB susceptible protein 1).	7e-47	GO_ID:51629	TAIR|gene:2157041 SPTR:Q8GZ99 symbol:AT5G49760.1 [GO:0016301 "kinase activity" evidence=ISS] Pfam:PF00560 InterPro:IPR000719 InterPro:IPR008271 Pfam:PF00069 Prosite:PS00108 InterPro:IPR001611 InterPro:IPR007090 Prosite:PS00107 ProDom:PD000001 PROSITE:PS50011 PRINTS:PR00019 HSSP:P36897 EMBL:AK117123 EMBL:BT006486 SPTR:Q8GZ99	2e-47
chr1.TM1767.15	99.1.4.4764	GO_ID:2320	cho:Chro.20142	calcium-dependent protein kinase [EC:2.7.1.123 2.7.1.37] [KO:K00908 K00870]	2e-10				ALLB3_BETVE	Allergen;Calcium;Repeat,Calcium-binding allergen Bet v 3 (Bet v III).	9e-13	GO_ID:2320	TAIR|gene:2121488 SPTR:Q9SVG9 symbol:AT4G20780.1 [GO:0005509 "calcium ion binding" evidence=ISS] [GO:0008372 "cellular component unknown" evidence=ND] InterPro:IPR002048 Pfam:PF00036 InterPro:IPR011992 Prosite:PS00018 ProDom:PD000012 SMART:SM00054 HSSP:P02588 EMBL:AL161553 EMBL:AL080254 EMBL:AK117845 EMBL:BT003724 PIR:T10620 SPTR:Q9SVG9	6e-14
chr1.TM1767.15	99.1.3.2.1632	ALLB3_BETVE	cho:Chro.20142	calcium-dependent protein kinase [EC:2.7.1.123 2.7.1.37] [KO:K00908 K00870]	2e-10				ALLB3_BETVE	Allergen;Calcium;Repeat,Calcium-binding allergen Bet v 3 (Bet v III).	9e-13	GO_ID:2320	TAIR|gene:2121488 SPTR:Q9SVG9 symbol:AT4G20780.1 [GO:0005509 "calcium ion binding" evidence=ISS] [GO:0008372 "cellular component unknown" evidence=ND] InterPro:IPR002048 Pfam:PF00036 InterPro:IPR011992 Prosite:PS00018 ProDom:PD000012 SMART:SM00054 HSSP:P02588 EMBL:AL161553 EMBL:AL080254 EMBL:AK117845 EMBL:BT003724 PIR:T10620 SPTR:Q9SVG9	6e-14
chr1.TM1767.15	99.1.1.102	KO:K00908	cho:Chro.20142	calcium-dependent protein kinase [EC:2.7.1.123 2.7.1.37] [KO:K00908 K00870]	2e-10				ALLB3_BETVE	Allergen;Calcium;Repeat,Calcium-binding allergen Bet v 3 (Bet v III).	9e-13	GO_ID:2320	TAIR|gene:2121488 SPTR:Q9SVG9 symbol:AT4G20780.1 [GO:0005509 "calcium ion binding" evidence=ISS] [GO:0008372 "cellular component unknown" evidence=ND] InterPro:IPR002048 Pfam:PF00036 InterPro:IPR011992 Prosite:PS00018 ProDom:PD000012 SMART:SM00054 HSSP:P02588 EMBL:AL161553 EMBL:AL080254 EMBL:AK117845 EMBL:BT003724 PIR:T10620 SPTR:Q9SVG9	6e-14
chr1.CM0760.36.3	4.2.4.48	PHO80 negative regulator of PHO81 and PHO5 [GO:0016538]	hsa:8900	CCNA1; cyclin A1 [KO:K06627]	3e-36				CCNAL_DAUCA	Cellcycle;Celldivision;Cyclin;Mitosis,G2/mitotic-specific cyclin C13-1 (A-like cyclin) (Fragment).	1e-42	GO_ID:32158	TAIR|gene:2034249 SPTR:Q9C968 symbol:CYCA2;4 [GO:0000074 "regulation of progression through cell cycle" evidence=ISS] [GO:0016538 "cyclin-dependent protein kinase regulator activity" evidence=ISS] InterPro:IPR006671 InterPro:IPR004367 GO:GO:0005634 GO:GO:0000910 HSSP:P20248 Pfam:PF02984 Pfam:PF00134 InterPro:IPR006670 SMART:SM00385 EMBL:AC018848 PIR:D96835 SPTR:Q9C968	7e-64
chr1.CM0760.36.3	4.2.4.1.3	CCNA cyclin A	hsa:8900	CCNA1; cyclin A1 [KO:K06627]	3e-36				CCNAL_DAUCA	Cellcycle;Celldivision;Cyclin;Mitosis,G2/mitotic-specific cyclin C13-1 (A-like cyclin) (Fragment).	1e-42	GO_ID:32158	TAIR|gene:2034249 SPTR:Q9C968 symbol:CYCA2;4 [GO:0000074 "regulation of progression through cell cycle" evidence=ISS] [GO:0016538 "cyclin-dependent protein kinase regulator activity" evidence=ISS] InterPro:IPR006671 InterPro:IPR004367 GO:GO:0005634 GO:GO:0000910 HSSP:P20248 Pfam:PF02984 Pfam:PF00134 InterPro:IPR006670 SMART:SM00385 EMBL:AC018848 PIR:D96835 SPTR:Q9C968	7e-64
chr1.CM0593.21	1.9.4.15	E2.7.1.- [EC:2.7.1.-] [COG:COG0515 COG1493]	ath:At5g02290	T1E22.50; protein kinase, putative [EC:2.7.1.37] [KO:K00870]	2e-46	YJL095w	COG0515	3e-18	NORK_PEA	ATP-binding;Coiledcoil;Kinase;Leucine-richrepeat;Membrane;Nodulation;Nucleotide-binding;Repeat;Serine/threonine-proteinkinase;Signal;Transferase;Transmembrane,Nodulation receptor kinase precursor (EC 2.7.1.-).	2e-50	GO_ID:42172	TAIR|gene:2204563 SPTR:Q9SA72 symbol:AT1G30570.1 [GO:0016301 "kinase activity" evidence=ISS] InterPro:IPR000719 InterPro:IPR008271 Prosite:PS00108 Prosite:PS00107 ProDom:PD000001 PROSITE:PS50011 HSSP:Q62838 EMBL:AC007060 PIR:H86430 SPTR:Q9SA72	2e-53
chr1.CM0593.21	1.7.8.19	WAAY, rfaY lipopolysaccharide core biosynthesis protein RFAY [EC:2.7.-.-] [COG:COG0515]	ath:At5g02290	T1E22.50; protein kinase, putative [EC:2.7.1.37] [KO:K00870]	2e-46	YJL095w	COG0515	3e-18	NORK_PEA	ATP-binding;Coiledcoil;Kinase;Leucine-richrepeat;Membrane;Nodulation;Nucleotide-binding;Repeat;Serine/threonine-proteinkinase;Signal;Transferase;Transmembrane,Nodulation receptor kinase precursor (EC 2.7.1.-).	2e-50	GO_ID:42172	TAIR|gene:2204563 SPTR:Q9SA72 symbol:AT1G30570.1 [GO:0016301 "kinase activity" evidence=ISS] InterPro:IPR000719 InterPro:IPR008271 Prosite:PS00108 Prosite:PS00107 ProDom:PD000001 PROSITE:PS50011 HSSP:Q62838 EMBL:AC007060 PIR:H86430 SPTR:Q9SA72	2e-53
chr1.CM0593.21	1.1.17.19	E2.7.1.- [EC:2.7.1.-] [COG:COG0515 COG1493]	ath:At5g02290	T1E22.50; protein kinase, putative [EC:2.7.1.37] [KO:K00870]	2e-46	YJL095w	COG0515	3e-18	NORK_PEA	ATP-binding;Coiledcoil;Kinase;Leucine-richrepeat;Membrane;Nodulation;Nucleotide-binding;Repeat;Serine/threonine-proteinkinase;Signal;Transferase;Transmembrane,Nodulation receptor kinase precursor (EC 2.7.1.-).	2e-50	GO_ID:42172	TAIR|gene:2204563 SPTR:Q9SA72 symbol:AT1G30570.1 [GO:0016301 "kinase activity" evidence=ISS] InterPro:IPR000719 InterPro:IPR008271 Prosite:PS00108 Prosite:PS00107 ProDom:PD000001 PROSITE:PS50011 HSSP:Q62838 EMBL:AC007060 PIR:H86430 SPTR:Q9SA72	2e-53
chr1.CM0593.21	1.11.16.8	E2.7.1.- [EC:2.7.1.-] [COG:COG0515 COG1493]	ath:At5g02290	T1E22.50; protein kinase, putative [EC:2.7.1.37] [KO:K00870]	2e-46	YJL095w	COG0515	3e-18	NORK_PEA	ATP-binding;Coiledcoil;Kinase;Leucine-richrepeat;Membrane;Nodulation;Nucleotide-binding;Repeat;Serine/threonine-proteinkinase;Signal;Transferase;Transmembrane,Nodulation receptor kinase precursor (EC 2.7.1.-).	2e-50	GO_ID:42172	TAIR|gene:2204563 SPTR:Q9SA72 symbol:AT1G30570.1 [GO:0016301 "kinase activity" evidence=ISS] InterPro:IPR000719 InterPro:IPR008271 Prosite:PS00108 Prosite:PS00107 ProDom:PD000001 PROSITE:PS50011 HSSP:Q62838 EMBL:AC007060 PIR:H86430 SPTR:Q9SA72	2e-53
chr1.CM0593.21	4.2.4	Cell cycle [CLASS:04110] [PATH:hsa04110] [COG:COG0515]	ath:At5g02290	T1E22.50; protein kinase, putative [EC:2.7.1.37] [KO:K00870]	2e-46	YJL095w	COG0515	3e-18	NORK_PEA	ATP-binding;Coiledcoil;Kinase;Leucine-richrepeat;Membrane;Nodulation;Nucleotide-binding;Repeat;Serine/threonine-proteinkinase;Signal;Transferase;Transmembrane,Nodulation receptor kinase precursor (EC 2.7.1.-).	2e-50	GO_ID:42172	TAIR|gene:2204563 SPTR:Q9SA72 symbol:AT1G30570.1 [GO:0016301 "kinase activity" evidence=ISS] InterPro:IPR000719 InterPro:IPR008271 Prosite:PS00108 Prosite:PS00107 ProDom:PD000001 PROSITE:PS50011 HSSP:Q62838 EMBL:AC007060 PIR:H86430 SPTR:Q9SA72	2e-53
Ljwgs_063719.1	3.3.10.117	BMPR1 bone morphogenetic protein receptor, type I [EC:2.7.1.37]	ath:At4g28490	F20O9.180; leucine-rich repeat transmembrane protein kinase, putative [EC:2.7.1.37] [KO:K00870]	1e-15				RPK1_IPONI	Alternativeinitiation;Alternativesplicing;ATP-binding;Glycoprotein;Kinase;Leucine-richrepeat;Membrane;Nucleotide-binding;Repeat;Serine/threonine-proteinkinase;Signal;Transferase;Transmembrane,Receptor-like protein kinase precursor (EC 2.7.1.37).	9e-20	GO_ID:20323	TAIR|gene:2198089 SPTR:Q9LP77 symbol:AT1G48480.1 [GO:0016301 "kinase activity" evidence=ISS] [GO:0004674 "protein serine/threonine kinase activity" evidence=ISS] [GO:0005524 "ATP binding" evidence=ISS] [GO:0006468 "protein amino acid phosphorylation" evidence=ISS] [GO:0007169 "transmembrane receptor protein tyrosine kinase signaling pathway" evidence=ISS] Pfam:PF00560 InterPro:IPR000719 InterPro:…	2e-82
Ljwgs_063719.1	3.2.2.1	Protein kinase [EC:2.7.1.37]	ath:At4g28490	F20O9.180; leucine-rich repeat transmembrane protein kinase, putative [EC:2.7.1.37] [KO:K00870]	1e-15				RPK1_IPONI	Alternativeinitiation;Alternativesplicing;ATP-binding;Glycoprotein;Kinase;Leucine-richrepeat;Membrane;Nucleotide-binding;Repeat;Serine/threonine-proteinkinase;Signal;Transferase;Transmembrane,Receptor-like protein kinase precursor (EC 2.7.1.37).	9e-20	GO_ID:20323	TAIR|gene:2198089 SPTR:Q9LP77 symbol:AT1G48480.1 [GO:0016301 "kinase activity" evidence=ISS] [GO:0004674 "protein serine/threonine kinase activity" evidence=ISS] [GO:0005524 "ATP binding" evidence=ISS] [GO:0006468 "protein amino acid phosphorylation" evidence=ISS] [GO:0007169 "transmembrane receptor protein tyrosine kinase signaling pathway" evidence=ISS] Pfam:PF00560 InterPro:IPR000719 InterPro:…	2e-82
chr6.CM0041.8	1.9.4.15	E2.7.1.- [EC:2.7.1.-] [COG:COG0515 COG1493]	ath:At4g28490	F20O9.180; leucine-rich repeat transmembrane protein kinase, putative [EC:2.7.1.37] [KO:K00870]	2e-54	YJL095w	COG0515	7e-16	BAK1_ARATH	ATP-binding;Glycoprotein;Kinase;Leucine-richrepeat;Membrane;Nucleotide-binding;Phosphorylation;Repeat;Serine/threonine-proteinkinase;Signal;Transferase;Transmembrane,BRASSINOSTEROID INSENSITIVE 1-associated receptor kinase 1 precursor (EC 2.7.1.37) (BRI1-associated receptor kinase 1) (Somatic embryogenesis receptor-like kinase 3).	2e-126	GO_ID:42754	TAIR|gene:2118810 SPTR:Q8VYT3 symbol:AT4G30520.1 [GO:0004672 "protein kinase activity" evidence=ISS] [GO:0005515 "protein binding" evidence=ISS] Pfam:PF00560 InterPro:IPR000719 InterPro:IPR008271 Prosite:PS00108 InterPro:IPR001611 InterPro:IPR007090 Prosite:PS00107 ProDom:PD000001 PROSITE:PS50011 PRINTS:PR00019 HSSP:P06239 EMBL:AY070043 EMBL:AY096538 SPTR:Q8VYT3	0
chr6.CM0041.8	1.7.8.19	WAAY, rfaY lipopolysaccharide core biosynthesis protein RFAY [EC:2.7.-.-] [COG:COG0515]	ath:At4g28490	F20O9.180; leucine-rich repeat transmembrane protein kinase, putative [EC:2.7.1.37] [KO:K00870]	2e-54	YJL095w	COG0515	7e-16	BAK1_ARATH	ATP-binding;Glycoprotein;Kinase;Leucine-richrepeat;Membrane;Nucleotide-binding;Phosphorylation;Repeat;Serine/threonine-proteinkinase;Signal;Transferase;Transmembrane,BRASSINOSTEROID INSENSITIVE 1-associated receptor kinase 1 precursor (EC 2.7.1.37) (BRI1-associated receptor kinase 1) (Somatic embryogenesis receptor-like kinase 3).	2e-126	GO_ID:42754	TAIR|gene:2118810 SPTR:Q8VYT3 symbol:AT4G30520.1 [GO:0004672 "protein kinase activity" evidence=ISS] [GO:0005515 "protein binding" evidence=ISS] Pfam:PF00560 InterPro:IPR000719 InterPro:IPR008271 Prosite:PS00108 InterPro:IPR001611 InterPro:IPR007090 Prosite:PS00107 ProDom:PD000001 PROSITE:PS50011 PRINTS:PR00019 HSSP:P06239 EMBL:AY070043 EMBL:AY096538 SPTR:Q8VYT3	0
chr6.CM0041.8	1.1.17.19	E2.7.1.- [EC:2.7.1.-] [COG:COG0515 COG1493]	ath:At4g28490	F20O9.180; leucine-rich repeat transmembrane protein kinase, putative [EC:2.7.1.37] [KO:K00870]	2e-54	YJL095w	COG0515	7e-16	BAK1_ARATH	ATP-binding;Glycoprotein;Kinase;Leucine-richrepeat;Membrane;Nucleotide-binding;Phosphorylation;Repeat;Serine/threonine-proteinkinase;Signal;Transferase;Transmembrane,BRASSINOSTEROID INSENSITIVE 1-associated receptor kinase 1 precursor (EC 2.7.1.37) (BRI1-associated receptor kinase 1) (Somatic embryogenesis receptor-like kinase 3).	2e-126	GO_ID:42754	TAIR|gene:2118810 SPTR:Q8VYT3 symbol:AT4G30520.1 [GO:0004672 "protein kinase activity" evidence=ISS] [GO:0005515 "protein binding" evidence=ISS] Pfam:PF00560 InterPro:IPR000719 InterPro:IPR008271 Prosite:PS00108 InterPro:IPR001611 InterPro:IPR007090 Prosite:PS00107 ProDom:PD000001 PROSITE:PS50011 PRINTS:PR00019 HSSP:P06239 EMBL:AY070043 EMBL:AY096538 SPTR:Q8VYT3	0
chr6.CM0041.8	3.3.10.117	BMPR1 bone morphogenetic protein receptor, type I [EC:2.7.1.37]	ath:At4g28490	F20O9.180; leucine-rich repeat transmembrane protein kinase, putative [EC:2.7.1.37] [KO:K00870]	2e-54	YJL095w	COG0515	7e-16	BAK1_ARATH	ATP-binding;Glycoprotein;Kinase;Leucine-richrepeat;Membrane;Nucleotide-binding;Phosphorylation;Repeat;Serine/threonine-proteinkinase;Signal;Transferase;Transmembrane,BRASSINOSTEROID INSENSITIVE 1-associated receptor kinase 1 precursor (EC 2.7.1.37) (BRI1-associated receptor kinase 1) (Somatic embryogenesis receptor-like kinase 3).	2e-126	GO_ID:42754	TAIR|gene:2118810 SPTR:Q8VYT3 symbol:AT4G30520.1 [GO:0004672 "protein kinase activity" evidence=ISS] [GO:0005515 "protein binding" evidence=ISS] Pfam:PF00560 InterPro:IPR000719 InterPro:IPR008271 Prosite:PS00108 InterPro:IPR001611 InterPro:IPR007090 Prosite:PS00107 ProDom:PD000001 PROSITE:PS50011 PRINTS:PR00019 HSSP:P06239 EMBL:AY070043 EMBL:AY096538 SPTR:Q8VYT3	0
chr6.CM0041.8	1.11.16.8	E2.7.1.- [EC:2.7.1.-] [COG:COG0515 COG1493]	ath:At4g28490	F20O9.180; leucine-rich repeat transmembrane protein kinase, putative [EC:2.7.1.37] [KO:K00870]	2e-54	YJL095w	COG0515	7e-16	BAK1_ARATH	ATP-binding;Glycoprotein;Kinase;Leucine-richrepeat;Membrane;Nucleotide-binding;Phosphorylation;Repeat;Serine/threonine-proteinkinase;Signal;Transferase;Transmembrane,BRASSINOSTEROID INSENSITIVE 1-associated receptor kinase 1 precursor (EC 2.7.1.37) (BRI1-associated receptor kinase 1) (Somatic embryogenesis receptor-like kinase 3).	2e-126	GO_ID:42754	TAIR|gene:2118810 SPTR:Q8VYT3 symbol:AT4G30520.1 [GO:0004672 "protein kinase activity" evidence=ISS] [GO:0005515 "protein binding" evidence=ISS] Pfam:PF00560 InterPro:IPR000719 InterPro:IPR008271 Prosite:PS00108 InterPro:IPR001611 InterPro:IPR007090 Prosite:PS00107 ProDom:PD000001 PROSITE:PS50011 PRINTS:PR00019 HSSP:P06239 EMBL:AY070043 EMBL:AY096538 SPTR:Q8VYT3	0
chr6.CM0041.8	4.2.4	Cell cycle [CLASS:04110] [PATH:hsa04110] [COG:COG0515]	ath:At4g28490	F20O9.180; leucine-rich repeat transmembrane protein kinase, putative [EC:2.7.1.37] [KO:K00870]	2e-54	YJL095w	COG0515	7e-16	BAK1_ARATH	ATP-binding;Glycoprotein;Kinase;Leucine-richrepeat;Membrane;Nucleotide-binding;Phosphorylation;Repeat;Serine/threonine-proteinkinase;Signal;Transferase;Transmembrane,BRASSINOSTEROID INSENSITIVE 1-associated receptor kinase 1 precursor (EC 2.7.1.37) (BRI1-associated receptor kinase 1) (Somatic embryogenesis receptor-like kinase 3).	2e-126	GO_ID:42754	TAIR|gene:2118810 SPTR:Q8VYT3 symbol:AT4G30520.1 [GO:0004672 "protein kinase activity" evidence=ISS] [GO:0005515 "protein binding" evidence=ISS] Pfam:PF00560 InterPro:IPR000719 InterPro:IPR008271 Prosite:PS00108 InterPro:IPR001611 InterPro:IPR007090 Prosite:PS00107 ProDom:PD000001 PROSITE:PS50011 PRINTS:PR00019 HSSP:P06239 EMBL:AY070043 EMBL:AY096538 SPTR:Q8VYT3	0
chr6.CM0041.8	3.2.2.1	Protein kinase [EC:2.7.1.37]	ath:At4g28490	F20O9.180; leucine-rich repeat transmembrane protein kinase, putative [EC:2.7.1.37] [KO:K00870]	2e-54	YJL095w	COG0515	7e-16	BAK1_ARATH	ATP-binding;Glycoprotein;Kinase;Leucine-richrepeat;Membrane;Nucleotide-binding;Phosphorylation;Repeat;Serine/threonine-proteinkinase;Signal;Transferase;Transmembrane,BRASSINOSTEROID INSENSITIVE 1-associated receptor kinase 1 precursor (EC 2.7.1.37) (BRI1-associated receptor kinase 1) (Somatic embryogenesis receptor-like kinase 3).	2e-126	GO_ID:42754	TAIR|gene:2118810 SPTR:Q8VYT3 symbol:AT4G30520.1 [GO:0004672 "protein kinase activity" evidence=ISS] [GO:0005515 "protein binding" evidence=ISS] Pfam:PF00560 InterPro:IPR000719 InterPro:IPR008271 Prosite:PS00108 InterPro:IPR001611 InterPro:IPR007090 Prosite:PS00107 ProDom:PD000001 PROSITE:PS50011 PRINTS:PR00019 HSSP:P06239 EMBL:AY070043 EMBL:AY096538 SPTR:Q8VYT3	0
chr1.TM0236.12	3.3.10.117	BMPR1 bone morphogenetic protein receptor, type I [EC:2.7.1.37]	ath:At4g28490	F20O9.180; leucine-rich repeat transmembrane protein kinase, putative [EC:2.7.1.37] [KO:K00870]	2e-25				EXS_ARATH	ATP-binding;Kinase;Leucine-richrepeat;Meiosis;Membrane;Nucleotide-binding;Phosphorylation;Receptor;Repeat;Serine/threonine-proteinkinase;Signal;Transferase;Transmembrane,Leucine-rich repeat receptor protein kinase EXS precursor (EC 2.7.1.37) (Extra sporogenous cells protein) (EXCESS MICROSPOROCYTES1 protein).	3e-38	GO_ID:43947	TAIR|gene:2174672 SPTR:Q9FMT0 symbol:AT5G14210.1 [GO:0004672 "protein kinase activity" evidence=ISS] [GO:0005739 "mitochondrion" evidence=IDA] [GO:0004674 "protein serine/threonine kinase activity" evidence=ISS] [GO:0005524 "ATP binding" evidence=ISS] [GO:0006468 "protein amino acid phosphorylation" evidence=ISS] [GO:0007169 "transmembrane receptor protein tyrosine kinase signaling pathway" evide…	1e-104
chr1.TM0236.12	3.2.2.1	Protein kinase [EC:2.7.1.37]	ath:At4g28490	F20O9.180; leucine-rich repeat transmembrane protein kinase, putative [EC:2.7.1.37] [KO:K00870]	2e-25				EXS_ARATH	ATP-binding;Kinase;Leucine-richrepeat;Meiosis;Membrane;Nucleotide-binding;Phosphorylation;Receptor;Repeat;Serine/threonine-proteinkinase;Signal;Transferase;Transmembrane,Leucine-rich repeat receptor protein kinase EXS precursor (EC 2.7.1.37) (Extra sporogenous cells protein) (EXCESS MICROSPOROCYTES1 protein).	3e-38	GO_ID:43947	TAIR|gene:2174672 SPTR:Q9FMT0 symbol:AT5G14210.1 [GO:0004672 "protein kinase activity" evidence=ISS] [GO:0005739 "mitochondrion" evidence=IDA] [GO:0004674 "protein serine/threonine kinase activity" evidence=ISS] [GO:0005524 "ATP binding" evidence=ISS] [GO:0006468 "protein amino acid phosphorylation" evidence=ISS] [GO:0007169 "transmembrane receptor protein tyrosine kinase signaling pathway" evide…	1e-104
TM0762.17	4.2.5	Apoptosis [CLASS:04210] [PATH:hsa04210] [GO:0006915]							WRK19_ARATH	ATP-binding;DNA-binding;Kinase;Leucine-richrepeat;Nuclearprotein;Nucleotide-binding;Plantdefense;Repeat;Serine/threonine-proteinkinase;Transcription;Transcriptionregulation;Transferase,Probable WRKY transcription factor 19 (WRKY DNA-binding protein 19).	1e-18	GO_ID:35953	TAIR|gene:2115869 SPTR:Q9SW60 symbol:AT4G08450.1 [GO:0006952 "defense response" evidence=ISS] Pfam:PF00560 InterPro:IPR003593 InterPro:IPR001611 InterPro:IPR000157 InterPro:IPR002182 InterPro:IPR000767 Pfam:PF01582 GO:GO:0006915 SMART:SM00382 GO:GO:0016020 InterPro:IPR011991 SMART:SM00255 PROSITE:PS50104 PRINTS:PR00364 Pfam:PF00931 InterPro:IPR011713 Pfam:PF07725 EMBL:AL161511 EMBL:AL110116 PIR:T…	7e-18
Ljwgs_056925.1	4.2.5	Apoptosis [CLASS:04210] [PATH:hsa04210] [GO:0006915]							WRK19_ARATH	ATP-binding;DNA-binding;Kinase;Leucine-richrepeat;Nuclearprotein;Nucleotide-binding;Plantdefense;Repeat;Serine/threonine-proteinkinase;Transcription;Transcriptionregulation;Transferase,Probable WRKY transcription factor 19 (WRKY DNA-binding protein 19).	1e-33	GO_ID:28952	TAIR|gene:2026623 SPTR:Q9CAE0 symbol:AT1G63750.1 [GO:0006952 "defense response" evidence=ISS] Pfam:PF00560 InterPro:IPR003593 InterPro:IPR001611 InterPro:IPR000157 InterPro:IPR002182 InterPro:IPR000767 Pfam:PF01582 GO:GO:0006915 SMART:SM00382 GO:GO:0016020 InterPro:IPR011991 SMART:SM00255 PROSITE:PS50104 PRINTS:PR00364 Pfam:PF00931 InterPro:IPR011713 Pfam:PF07725 EMBL:AC011622 PIR:F96662 SPTR:Q9C…	5e-43
chr3.CM0208.50	99.1.3.1.116	EC 2.7.1.-	ath:At4g28490	F20O9.180; leucine-rich repeat transmembrane protein kinase, putative [EC:2.7.1.37] [KO:K00870]	3e-19				CRI4_MAIZE	ATP-binding;Kinase;Membrane;Nucleotide-binding;Receptor;Repeat;Serine/threonine-proteinkinase;Signal;Transferase;Transmembrane,Putative receptor protein kinase CRINKLY4 precursor (EC 2.7.1.-).	4e-32	GO_ID:47094	TAIR|gene:2046727 SPTR:O80461 symbol:AT2G23450.1 [GO:0016301 "kinase activity" evidence=ISS] [GO:0008372 "cellular component unknown" evidence=ND] InterPro:IPR000719 InterPro:IPR008271 EMBL:AC003040 Pfam:PF00069 Prosite:PS00108 InterPro:IPR003006 InterPro:IPR002016 InterPro:IPR006210 InterPro:IPR006209 Prosite:PS00107 SMART:SM00181 PROSITE:PS01186 ProDom:PD000001 PROSITE:PS50011 PROSITE:PS00435 P…	2e-57
chr3.CM0208.50	99.1.1.97	KO:K00870	ath:At4g28490	F20O9.180; leucine-rich repeat transmembrane protein kinase, putative [EC:2.7.1.37] [KO:K00870]	3e-19				CRI4_MAIZE	ATP-binding;Kinase;Membrane;Nucleotide-binding;Receptor;Repeat;Serine/threonine-proteinkinase;Signal;Transferase;Transmembrane,Putative receptor protein kinase CRINKLY4 precursor (EC 2.7.1.-).	4e-32	GO_ID:47094	TAIR|gene:2046727 SPTR:O80461 symbol:AT2G23450.1 [GO:0016301 "kinase activity" evidence=ISS] [GO:0008372 "cellular component unknown" evidence=ND] InterPro:IPR000719 InterPro:IPR008271 EMBL:AC003040 Pfam:PF00069 Prosite:PS00108 InterPro:IPR003006 InterPro:IPR002016 InterPro:IPR006210 InterPro:IPR006209 Prosite:PS00107 SMART:SM00181 PROSITE:PS01186 ProDom:PD000001 PROSITE:PS50011 PROSITE:PS00435 P…	2e-57
chr3.CM0208.50	99.1.4.4553	GO_ID:47094	ath:At4g28490	F20O9.180; leucine-rich repeat transmembrane protein kinase, putative [EC:2.7.1.37] [KO:K00870]	3e-19				CRI4_MAIZE	ATP-binding;Kinase;Membrane;Nucleotide-binding;Receptor;Repeat;Serine/threonine-proteinkinase;Signal;Transferase;Transmembrane,Putative receptor protein kinase CRINKLY4 precursor (EC 2.7.1.-).	4e-32	GO_ID:47094	TAIR|gene:2046727 SPTR:O80461 symbol:AT2G23450.1 [GO:0016301 "kinase activity" evidence=ISS] [GO:0008372 "cellular component unknown" evidence=ND] InterPro:IPR000719 InterPro:IPR008271 EMBL:AC003040 Pfam:PF00069 Prosite:PS00108 InterPro:IPR003006 InterPro:IPR002016 InterPro:IPR006210 InterPro:IPR006209 Prosite:PS00107 SMART:SM00181 PROSITE:PS01186 ProDom:PD000001 PROSITE:PS50011 PROSITE:PS00435 P…	2e-57
chr4.TM1309.15	99.1.3.2.67	GLU2B_MOUSE	hsa:5589	PRKCSH; protein kinase C substrate 80K-H [EC:2.7.1.37] [KO:K00870]	2e-35				GLU2B_MOUSE	Alternativesplicing;Calcium;Directproteinsequencing;Endoplasmicreticulum;Glycoprotein;Phosphorylation;Repeat;Signal,Glucosidase II beta subunit precursor (Protein kinase C substrate, 60.1 kDa protein, heavy chain) (PKCSH) (80K-H protein).	2e-36	GO_ID:26197	TAIR|gene:2161077 SPTR:Q9FM96 symbol:AT5G56360.1 [GO:0005516 "calmodulin binding" evidence=IEP;TAS] InterPro:IPR000886 PROSITE:PS00014 InterPro:IPR002172 SMART:SM00192 HSSP:P01130 EMBL:AB009049 SPTR:Q9FM96	2e-69
chr4.TM1309.15	99.1.1.97	KO:K00870	hsa:5589	PRKCSH; protein kinase C substrate 80K-H [EC:2.7.1.37] [KO:K00870]	2e-35				GLU2B_MOUSE	Alternativesplicing;Calcium;Directproteinsequencing;Endoplasmicreticulum;Glycoprotein;Phosphorylation;Repeat;Signal,Glucosidase II beta subunit precursor (Protein kinase C substrate, 60.1 kDa protein, heavy chain) (PKCSH) (80K-H protein).	2e-36	GO_ID:26197	TAIR|gene:2161077 SPTR:Q9FM96 symbol:AT5G56360.1 [GO:0005516 "calmodulin binding" evidence=IEP;TAS] InterPro:IPR000886 PROSITE:PS00014 InterPro:IPR002172 SMART:SM00192 HSSP:P01130 EMBL:AB009049 SPTR:Q9FM96	2e-69
chr4.TM1309.15	99.1.4.1510	GO_ID:26197	hsa:5589	PRKCSH; protein kinase C substrate 80K-H [EC:2.7.1.37] [KO:K00870]	2e-35				GLU2B_MOUSE	Alternativesplicing;Calcium;Directproteinsequencing;Endoplasmicreticulum;Glycoprotein;Phosphorylation;Repeat;Signal,Glucosidase II beta subunit precursor (Protein kinase C substrate, 60.1 kDa protein, heavy chain) (PKCSH) (80K-H protein).	2e-36	GO_ID:26197	TAIR|gene:2161077 SPTR:Q9FM96 symbol:AT5G56360.1 [GO:0005516 "calmodulin binding" evidence=IEP;TAS] InterPro:IPR000886 PROSITE:PS00014 InterPro:IPR002172 SMART:SM00192 HSSP:P01130 EMBL:AB009049 SPTR:Q9FM96	2e-69
Ljwgs_014227.1	99.1.4.6719	GO_ID:24869							SPL11_ORYSA	Repeat;Ublconjugationpathway,Spotted leaf protein 11 (Spotted leaf11) (Cell death-related protein SPL11).	8e-23	GO_ID:24869	TAIR|gene:3438800 SPTR:Q9SW11 symbol:AT4G25160.1 [GO:0016301 "kinase activity" evidence=ISS] InterPro:IPR000719 InterPro:IPR008271 Pfam:PF00069 Prosite:PS00108 InterPro:IPR003613 InterPro:IPR006016 Prosite:PS00107 Pfam:PF00582 ProDom:PD000001 PROSITE:PS50011 Pfam:PF04564 SMART:SM00504 EMBL:AL161562 EMBL:AL035523 PIR:T05537 SPTR:Q9SW11	1e-10
Ljwgs_014227.1	99.1.3.2.1517	SPL11_ORYSA							SPL11_ORYSA	Repeat;Ublconjugationpathway,Spotted leaf protein 11 (Spotted leaf11) (Cell death-related protein SPL11).	8e-23	GO_ID:24869	TAIR|gene:3438800 SPTR:Q9SW11 symbol:AT4G25160.1 [GO:0016301 "kinase activity" evidence=ISS] InterPro:IPR000719 InterPro:IPR008271 Pfam:PF00069 Prosite:PS00108 InterPro:IPR003613 InterPro:IPR006016 Prosite:PS00107 Pfam:PF00582 ProDom:PD000001 PROSITE:PS50011 Pfam:PF04564 SMART:SM00504 EMBL:AL161562 EMBL:AL035523 PIR:T05537 SPTR:Q9SW11	1e-10
Ljwgs_084449.1	99.1.3.1.116	EC 2.7.1.-	ath:At5g02290	T1E22.50; protein kinase, putative [EC:2.7.1.37] [KO:K00870]	1e-11				APK1B_ARATH	ATP-binding;Chloroplast;Kinase;Multigenefamily;Nucleotide-binding;Plastid;Serine/threonine-proteinkinase;Transferase;Transitpeptide;Tyrosine-proteinkinase,Protein kinase APK1B, chloroplast precursor (EC 2.7.1.-).	2e-12	GO_ID:5087	TAIR|gene:2064711 SPTR:Q9ZUF4 symbol:AT2G05940.1 [GO:0008372 "cellular component unknown" evidence=ND] [GO:0016301 "kinase activity" evidence=ISS] InterPro:IPR000719 InterPro:IPR008271 Prosite:PS00108 ProDom:PD000001 PROSITE:PS50011 EMBL:AC005970 EMBL:AY056245 EMBL:AY113963 PIR:C84473 SPTR:Q9ZUF4	2e-35
Ljwgs_084449.1	99.1.4.3998	GO_ID:5087	ath:At5g02290	T1E22.50; protein kinase, putative [EC:2.7.1.37] [KO:K00870]	1e-11				APK1B_ARATH	ATP-binding;Chloroplast;Kinase;Multigenefamily;Nucleotide-binding;Plastid;Serine/threonine-proteinkinase;Transferase;Transitpeptide;Tyrosine-proteinkinase,Protein kinase APK1B, chloroplast precursor (EC 2.7.1.-).	2e-12	GO_ID:5087	TAIR|gene:2064711 SPTR:Q9ZUF4 symbol:AT2G05940.1 [GO:0008372 "cellular component unknown" evidence=ND] [GO:0016301 "kinase activity" evidence=ISS] InterPro:IPR000719 InterPro:IPR008271 Prosite:PS00108 ProDom:PD000001 PROSITE:PS50011 EMBL:AC005970 EMBL:AY056245 EMBL:AY113963 PIR:C84473 SPTR:Q9ZUF4	2e-35
Ljwgs_084449.1	99.1.1.97	KO:K00870	ath:At5g02290	T1E22.50; protein kinase, putative [EC:2.7.1.37] [KO:K00870]	1e-11				APK1B_ARATH	ATP-binding;Chloroplast;Kinase;Multigenefamily;Nucleotide-binding;Plastid;Serine/threonine-proteinkinase;Transferase;Transitpeptide;Tyrosine-proteinkinase,Protein kinase APK1B, chloroplast precursor (EC 2.7.1.-).	2e-12	GO_ID:5087	TAIR|gene:2064711 SPTR:Q9ZUF4 symbol:AT2G05940.1 [GO:0008372 "cellular component unknown" evidence=ND] [GO:0016301 "kinase activity" evidence=ISS] InterPro:IPR000719 InterPro:IPR008271 Prosite:PS00108 ProDom:PD000001 PROSITE:PS50011 EMBL:AC005970 EMBL:AY056245 EMBL:AY113963 PIR:C84473 SPTR:Q9ZUF4	2e-35
Ljwgs_042781.1	3.3.10.117	BMPR1 bone morphogenetic protein receptor, type I [EC:2.7.1.37]	ath:At4g28490	F20O9.180; leucine-rich repeat transmembrane protein kinase, putative [EC:2.7.1.37] [KO:K00870]	2e-14				EXS_ARATH	ATP-binding;Kinase;Leucine-richrepeat;Meiosis;Membrane;Nucleotide-binding;Phosphorylation;Receptor;Repeat;Serine/threonine-proteinkinase;Signal;Transferase;Transmembrane,Leucine-rich repeat receptor protein kinase EXS precursor (EC 2.7.1.37) (Extra sporogenous cells protein) (EXCESS MICROSPOROCYTES1 protein).	6e-26	GO_ID:34125	TAIR|gene:2161307 SPTR:Q9LVM0 symbol:AT5G58300.1 [GO:0016301 "kinase activity" evidence=ISS] [GO:0004674 "protein serine/threonine kinase activity" evidence=ISS] [GO:0005524 "ATP binding" evidence=ISS] [GO:0006468 "protein amino acid phosphorylation" evidence=ISS] [GO:0007169 "transmembrane receptor protein tyrosine kinase signaling pathway" evidence=ISS] Pfam:PF00560 InterPro:IPR000719 Pfam:PF00…	6e-112
Ljwgs_042781.1	3.2.2.1	Protein kinase [EC:2.7.1.37]	ath:At4g28490	F20O9.180; leucine-rich repeat transmembrane protein kinase, putative [EC:2.7.1.37] [KO:K00870]	2e-14				EXS_ARATH	ATP-binding;Kinase;Leucine-richrepeat;Meiosis;Membrane;Nucleotide-binding;Phosphorylation;Receptor;Repeat;Serine/threonine-proteinkinase;Signal;Transferase;Transmembrane,Leucine-rich repeat receptor protein kinase EXS precursor (EC 2.7.1.37) (Extra sporogenous cells protein) (EXCESS MICROSPOROCYTES1 protein).	6e-26	GO_ID:34125	TAIR|gene:2161307 SPTR:Q9LVM0 symbol:AT5G58300.1 [GO:0016301 "kinase activity" evidence=ISS] [GO:0004674 "protein serine/threonine kinase activity" evidence=ISS] [GO:0005524 "ATP binding" evidence=ISS] [GO:0006468 "protein amino acid phosphorylation" evidence=ISS] [GO:0007169 "transmembrane receptor protein tyrosine kinase signaling pathway" evidence=ISS] Pfam:PF00560 InterPro:IPR000719 Pfam:PF00…	6e-112
chr2.TM0383.1	1.9.4.15	E2.7.1.- [EC:2.7.1.-] [COG:COG0515 COG1493]	ath:At4g28490	F20O9.180; leucine-rich repeat transmembrane protein kinase, putative [EC:2.7.1.37] [KO:K00870]	4e-36	YOL113w	COG0515	9e-13	BRL3_ARATH	ATP-binding;Glycoprotein;Kinase;Leucine-richrepeat;Lipid-binding;Membrane;Nucleotide-binding;Receptor;Repeat;Serine/threonine-proteinkinase;Signal;Steroid-binding;Transferase;Transmembrane,Serine/threonine-protein kinase BRI1-like 3 precursor (EC 2.7.1.37) (BRASSINOSTEROID INSENSITIVE 1-like protein 3).	9e-47	GO_ID:20323	TAIR|gene:2198089 SPTR:Q9LP77 symbol:AT1G48480.1 [GO:0016301 "kinase activity" evidence=ISS] [GO:0004674 "protein serine/threonine kinase activity" evidence=ISS] [GO:0005524 "ATP binding" evidence=ISS] [GO:0006468 "protein amino acid phosphorylation" evidence=ISS] [GO:0007169 "transmembrane receptor protein tyrosine kinase signaling pathway" evidence=ISS] Pfam:PF00560 InterPro:IPR000719 InterPro:…	7e-72
chr2.TM0383.1	1.7.8.19	WAAY, rfaY lipopolysaccharide core biosynthesis protein RFAY [EC:2.7.-.-] [COG:COG0515]	ath:At4g28490	F20O9.180; leucine-rich repeat transmembrane protein kinase, putative [EC:2.7.1.37] [KO:K00870]	4e-36	YOL113w	COG0515	9e-13	BRL3_ARATH	ATP-binding;Glycoprotein;Kinase;Leucine-richrepeat;Lipid-binding;Membrane;Nucleotide-binding;Receptor;Repeat;Serine/threonine-proteinkinase;Signal;Steroid-binding;Transferase;Transmembrane,Serine/threonine-protein kinase BRI1-like 3 precursor (EC 2.7.1.37) (BRASSINOSTEROID INSENSITIVE 1-like protein 3).	9e-47	GO_ID:20323	TAIR|gene:2198089 SPTR:Q9LP77 symbol:AT1G48480.1 [GO:0016301 "kinase activity" evidence=ISS] [GO:0004674 "protein serine/threonine kinase activity" evidence=ISS] [GO:0005524 "ATP binding" evidence=ISS] [GO:0006468 "protein amino acid phosphorylation" evidence=ISS] [GO:0007169 "transmembrane receptor protein tyrosine kinase signaling pathway" evidence=ISS] Pfam:PF00560 InterPro:IPR000719 InterPro:…	7e-72
chr2.TM0383.1	1.1.17.19	E2.7.1.- [EC:2.7.1.-] [COG:COG0515 COG1493]	ath:At4g28490	F20O9.180; leucine-rich repeat transmembrane protein kinase, putative [EC:2.7.1.37] [KO:K00870]	4e-36	YOL113w	COG0515	9e-13	BRL3_ARATH	ATP-binding;Glycoprotein;Kinase;Leucine-richrepeat;Lipid-binding;Membrane;Nucleotide-binding;Receptor;Repeat;Serine/threonine-proteinkinase;Signal;Steroid-binding;Transferase;Transmembrane,Serine/threonine-protein kinase BRI1-like 3 precursor (EC 2.7.1.37) (BRASSINOSTEROID INSENSITIVE 1-like protein 3).	9e-47	GO_ID:20323	TAIR|gene:2198089 SPTR:Q9LP77 symbol:AT1G48480.1 [GO:0016301 "kinase activity" evidence=ISS] [GO:0004674 "protein serine/threonine kinase activity" evidence=ISS] [GO:0005524 "ATP binding" evidence=ISS] [GO:0006468 "protein amino acid phosphorylation" evidence=ISS] [GO:0007169 "transmembrane receptor protein tyrosine kinase signaling pathway" evidence=ISS] Pfam:PF00560 InterPro:IPR000719 InterPro:…	7e-72
chr2.TM0383.1	3.3.10.117	BMPR1 bone morphogenetic protein receptor, type I [EC:2.7.1.37]	ath:At4g28490	F20O9.180; leucine-rich repeat transmembrane protein kinase, putative [EC:2.7.1.37] [KO:K00870]	4e-36	YOL113w	COG0515	9e-13	BRL3_ARATH	ATP-binding;Glycoprotein;Kinase;Leucine-richrepeat;Lipid-binding;Membrane;Nucleotide-binding;Receptor;Repeat;Serine/threonine-proteinkinase;Signal;Steroid-binding;Transferase;Transmembrane,Serine/threonine-protein kinase BRI1-like 3 precursor (EC 2.7.1.37) (BRASSINOSTEROID INSENSITIVE 1-like protein 3).	9e-47	GO_ID:20323	TAIR|gene:2198089 SPTR:Q9LP77 symbol:AT1G48480.1 [GO:0016301 "kinase activity" evidence=ISS] [GO:0004674 "protein serine/threonine kinase activity" evidence=ISS] [GO:0005524 "ATP binding" evidence=ISS] [GO:0006468 "protein amino acid phosphorylation" evidence=ISS] [GO:0007169 "transmembrane receptor protein tyrosine kinase signaling pathway" evidence=ISS] Pfam:PF00560 InterPro:IPR000719 InterPro:…	7e-72
chr2.TM0383.1	1.11.16.8	E2.7.1.- [EC:2.7.1.-] [COG:COG0515 COG1493]	ath:At4g28490	F20O9.180; leucine-rich repeat transmembrane protein kinase, putative [EC:2.7.1.37] [KO:K00870]	4e-36	YOL113w	COG0515	9e-13	BRL3_ARATH	ATP-binding;Glycoprotein;Kinase;Leucine-richrepeat;Lipid-binding;Membrane;Nucleotide-binding;Receptor;Repeat;Serine/threonine-proteinkinase;Signal;Steroid-binding;Transferase;Transmembrane,Serine/threonine-protein kinase BRI1-like 3 precursor (EC 2.7.1.37) (BRASSINOSTEROID INSENSITIVE 1-like protein 3).	9e-47	GO_ID:20323	TAIR|gene:2198089 SPTR:Q9LP77 symbol:AT1G48480.1 [GO:0016301 "kinase activity" evidence=ISS] [GO:0004674 "protein serine/threonine kinase activity" evidence=ISS] [GO:0005524 "ATP binding" evidence=ISS] [GO:0006468 "protein amino acid phosphorylation" evidence=ISS] [GO:0007169 "transmembrane receptor protein tyrosine kinase signaling pathway" evidence=ISS] Pfam:PF00560 InterPro:IPR000719 InterPro:…	7e-72
chr2.TM0383.1	4.2.4	Cell cycle [CLASS:04110] [PATH:hsa04110] [COG:COG0515]	ath:At4g28490	F20O9.180; leucine-rich repeat transmembrane protein kinase, putative [EC:2.7.1.37] [KO:K00870]	4e-36	YOL113w	COG0515	9e-13	BRL3_ARATH	ATP-binding;Glycoprotein;Kinase;Leucine-richrepeat;Lipid-binding;Membrane;Nucleotide-binding;Receptor;Repeat;Serine/threonine-proteinkinase;Signal;Steroid-binding;Transferase;Transmembrane,Serine/threonine-protein kinase BRI1-like 3 precursor (EC 2.7.1.37) (BRASSINOSTEROID INSENSITIVE 1-like protein 3).	9e-47	GO_ID:20323	TAIR|gene:2198089 SPTR:Q9LP77 symbol:AT1G48480.1 [GO:0016301 "kinase activity" evidence=ISS] [GO:0004674 "protein serine/threonine kinase activity" evidence=ISS] [GO:0005524 "ATP binding" evidence=ISS] [GO:0006468 "protein amino acid phosphorylation" evidence=ISS] [GO:0007169 "transmembrane receptor protein tyrosine kinase signaling pathway" evidence=ISS] Pfam:PF00560 InterPro:IPR000719 InterPro:…	7e-72
chr2.TM0383.1	3.2.2.1	Protein kinase [EC:2.7.1.37]	ath:At4g28490	F20O9.180; leucine-rich repeat transmembrane protein kinase, putative [EC:2.7.1.37] [KO:K00870]	4e-36	YOL113w	COG0515	9e-13	BRL3_ARATH	ATP-binding;Glycoprotein;Kinase;Leucine-richrepeat;Lipid-binding;Membrane;Nucleotide-binding;Receptor;Repeat;Serine/threonine-proteinkinase;Signal;Steroid-binding;Transferase;Transmembrane,Serine/threonine-protein kinase BRI1-like 3 precursor (EC 2.7.1.37) (BRASSINOSTEROID INSENSITIVE 1-like protein 3).	9e-47	GO_ID:20323	TAIR|gene:2198089 SPTR:Q9LP77 symbol:AT1G48480.1 [GO:0016301 "kinase activity" evidence=ISS] [GO:0004674 "protein serine/threonine kinase activity" evidence=ISS] [GO:0005524 "ATP binding" evidence=ISS] [GO:0006468 "protein amino acid phosphorylation" evidence=ISS] [GO:0007169 "transmembrane receptor protein tyrosine kinase signaling pathway" evidence=ISS] Pfam:PF00560 InterPro:IPR000719 InterPro:…	7e-72
chr2.CM0056.26	99.1.3.1.116	EC 2.7.1.-	ath:At5g02290	T1E22.50; protein kinase, putative [EC:2.7.1.37] [KO:K00870]	2e-14				APK1B_ARATH	ATP-binding;Chloroplast;Kinase;Multigenefamily;Nucleotide-binding;Plastid;Serine/threonine-proteinkinase;Transferase;Transitpeptide;Tyrosine-proteinkinase,Protein kinase APK1B, chloroplast precursor (EC 2.7.1.-).	9e-16	GO_ID:22677	TAIR|gene:2150018 SPTR:Q8GXZ3 symbol:AT5G01020.1 [GO:0016301 "kinase activity" evidence=ISS] InterPro:IPR000719 InterPro:IPR008271 Pfam:PF00069 Prosite:PS00108 Prosite:PS00107 ProDom:PD000001 PROSITE:PS50011 EMBL:AK117952 SPTR:Q8GXZ3	9e-16
chr2.CM0056.26	99.1.1.97	KO:K00870	ath:At5g02290	T1E22.50; protein kinase, putative [EC:2.7.1.37] [KO:K00870]	2e-14				APK1B_ARATH	ATP-binding;Chloroplast;Kinase;Multigenefamily;Nucleotide-binding;Plastid;Serine/threonine-proteinkinase;Transferase;Transitpeptide;Tyrosine-proteinkinase,Protein kinase APK1B, chloroplast precursor (EC 2.7.1.-).	9e-16	GO_ID:22677	TAIR|gene:2150018 SPTR:Q8GXZ3 symbol:AT5G01020.1 [GO:0016301 "kinase activity" evidence=ISS] InterPro:IPR000719 InterPro:IPR008271 Pfam:PF00069 Prosite:PS00108 Prosite:PS00107 ProDom:PD000001 PROSITE:PS50011 EMBL:AK117952 SPTR:Q8GXZ3	9e-16
chr2.CM0056.26	99.1.4.5860	GO_ID:22677	ath:At5g02290	T1E22.50; protein kinase, putative [EC:2.7.1.37] [KO:K00870]	2e-14				APK1B_ARATH	ATP-binding;Chloroplast;Kinase;Multigenefamily;Nucleotide-binding;Plastid;Serine/threonine-proteinkinase;Transferase;Transitpeptide;Tyrosine-proteinkinase,Protein kinase APK1B, chloroplast precursor (EC 2.7.1.-).	9e-16	GO_ID:22677	TAIR|gene:2150018 SPTR:Q8GXZ3 symbol:AT5G01020.1 [GO:0016301 "kinase activity" evidence=ISS] InterPro:IPR000719 InterPro:IPR008271 Pfam:PF00069 Prosite:PS00108 Prosite:PS00107 ProDom:PD000001 PROSITE:PS50011 EMBL:AK117952 SPTR:Q8GXZ3	9e-16
Ljwgs_015745.1	1.1.1.5	E2.7.1.11, pfk 6-phosphofructokinase [EC:2.7.1.11] [COG:COG0205 COG1105] [GO:0003872]	ath:At4g04040	T24H24.15; pyrophosphate--fructose-6-phosphate 1-phosphotransferase beta subunit, putative / pyrophosphate-dependent 6-phosphofructose-1-kinase, putative [EC:2.7.1.90] [KO:K00895]	8e-53	TP0542	COG0205	4e-18	PFPB_RICCO	Allostericenzyme;ATP-binding;Glycolysis;Kinase;Nucleotide-binding;Transferase,Pyrophosphate--fructose 6-phosphate 1-phosphotransferase beta subunit (EC 2.7.1.90) (PFP) (6-phosphofructokinase, pyrophosphate-dependent) (Pyrophosphate-dependent 6-phosphofructose-1-kinase) (PPi-PFK).	2e-56	GO_ID:12670	TAIR|gene:2011670 SPTR:Q9C9K3 symbol:AT1G76550.1 [GO:0003872 "6-phosphofructokinase activity" evidence=ISS] [GO:0005945 "6-phosphofructokinase complex" evidence=ISS] [GO:0006096 "glycolysis" evidence=ISS] InterPro:IPR000023 InterPro:IPR011183 Pfam:PF00365 GO:GO:0006096 ProDom:PD000707 EMBL:AC015450 PIR:E96793 HSSP:P70826 PIRSF:PIRSF005677 SPTR:Q9C9K3	2e-16
Ljwgs_015745.1	3.2.11.33	E2.7.1.11, pfk 6-phosphofructokinase [EC:2.7.1.11] [COG:COG0205 COG1105] [GO:0003872]	ath:At4g04040	T24H24.15; pyrophosphate--fructose-6-phosphate 1-phosphotransferase beta subunit, putative / pyrophosphate-dependent 6-phosphofructose-1-kinase, putative [EC:2.7.1.90] [KO:K00895]	8e-53	TP0542	COG0205	4e-18	PFPB_RICCO	Allostericenzyme;ATP-binding;Glycolysis;Kinase;Nucleotide-binding;Transferase,Pyrophosphate--fructose 6-phosphate 1-phosphotransferase beta subunit (EC 2.7.1.90) (PFP) (6-phosphofructokinase, pyrophosphate-dependent) (Pyrophosphate-dependent 6-phosphofructose-1-kinase) (PPi-PFK).	2e-56	GO_ID:12670	TAIR|gene:2011670 SPTR:Q9C9K3 symbol:AT1G76550.1 [GO:0003872 "6-phosphofructokinase activity" evidence=ISS] [GO:0005945 "6-phosphofructokinase complex" evidence=ISS] [GO:0006096 "glycolysis" evidence=ISS] InterPro:IPR000023 InterPro:IPR011183 Pfam:PF00365 GO:GO:0006096 ProDom:PD000707 EMBL:AC015450 PIR:E96793 HSSP:P70826 PIRSF:PIRSF005677 SPTR:Q9C9K3	2e-16
Ljwgs_015745.1	1.1.6.19	E2.7.1.11, pfk 6-phosphofructokinase [EC:2.7.1.11] [COG:COG0205 COG1105] [GO:0003872]	ath:At4g04040	T24H24.15; pyrophosphate--fructose-6-phosphate 1-phosphotransferase beta subunit, putative / pyrophosphate-dependent 6-phosphofructose-1-kinase, putative [EC:2.7.1.90] [KO:K00895]	8e-53	TP0542	COG0205	4e-18	PFPB_RICCO	Allostericenzyme;ATP-binding;Glycolysis;Kinase;Nucleotide-binding;Transferase,Pyrophosphate--fructose 6-phosphate 1-phosphotransferase beta subunit (EC 2.7.1.90) (PFP) (6-phosphofructokinase, pyrophosphate-dependent) (Pyrophosphate-dependent 6-phosphofructose-1-kinase) (PPi-PFK).	2e-56	GO_ID:12670	TAIR|gene:2011670 SPTR:Q9C9K3 symbol:AT1G76550.1 [GO:0003872 "6-phosphofructokinase activity" evidence=ISS] [GO:0005945 "6-phosphofructokinase complex" evidence=ISS] [GO:0006096 "glycolysis" evidence=ISS] InterPro:IPR000023 InterPro:IPR011183 Pfam:PF00365 GO:GO:0006096 ProDom:PD000707 EMBL:AC015450 PIR:E96793 HSSP:P70826 PIRSF:PIRSF005677 SPTR:Q9C9K3	2e-16
Ljwgs_015745.1	1.1.5.21	E2.7.1.90, pfk pyrophosphate--fructose-6-phosphate 1-phosphotransferase [EC:2.7.1.90] [COG:COG0205]	ath:At4g04040	T24H24.15; pyrophosphate--fructose-6-phosphate 1-phosphotransferase beta subunit, putative / pyrophosphate-dependent 6-phosphofructose-1-kinase, putative [EC:2.7.1.90] [KO:K00895]	8e-53	TP0542	COG0205	4e-18	PFPB_RICCO	Allostericenzyme;ATP-binding;Glycolysis;Kinase;Nucleotide-binding;Transferase,Pyrophosphate--fructose 6-phosphate 1-phosphotransferase beta subunit (EC 2.7.1.90) (PFP) (6-phosphofructokinase, pyrophosphate-dependent) (Pyrophosphate-dependent 6-phosphofructose-1-kinase) (PPi-PFK).	2e-56	GO_ID:12670	TAIR|gene:2011670 SPTR:Q9C9K3 symbol:AT1G76550.1 [GO:0003872 "6-phosphofructokinase activity" evidence=ISS] [GO:0005945 "6-phosphofructokinase complex" evidence=ISS] [GO:0006096 "glycolysis" evidence=ISS] InterPro:IPR000023 InterPro:IPR011183 Pfam:PF00365 GO:GO:0006096 ProDom:PD000707 EMBL:AC015450 PIR:E96793 HSSP:P70826 PIRSF:PIRSF005677 SPTR:Q9C9K3	2e-16
Ljwgs_015745.1	1.1.5.20	E2.7.1.11, pfk 6-phosphofructokinase [EC:2.7.1.11] [COG:COG0205 COG1105] [GO:0003872]	ath:At4g04040	T24H24.15; pyrophosphate--fructose-6-phosphate 1-phosphotransferase beta subunit, putative / pyrophosphate-dependent 6-phosphofructose-1-kinase, putative [EC:2.7.1.90] [KO:K00895]	8e-53	TP0542	COG0205	4e-18	PFPB_RICCO	Allostericenzyme;ATP-binding;Glycolysis;Kinase;Nucleotide-binding;Transferase,Pyrophosphate--fructose 6-phosphate 1-phosphotransferase beta subunit (EC 2.7.1.90) (PFP) (6-phosphofructokinase, pyrophosphate-dependent) (Pyrophosphate-dependent 6-phosphofructose-1-kinase) (PPi-PFK).	2e-56	GO_ID:12670	TAIR|gene:2011670 SPTR:Q9C9K3 symbol:AT1G76550.1 [GO:0003872 "6-phosphofructokinase activity" evidence=ISS] [GO:0005945 "6-phosphofructokinase complex" evidence=ISS] [GO:0006096 "glycolysis" evidence=ISS] InterPro:IPR000023 InterPro:IPR011183 Pfam:PF00365 GO:GO:0006096 ProDom:PD000707 EMBL:AC015450 PIR:E96793 HSSP:P70826 PIRSF:PIRSF005677 SPTR:Q9C9K3	2e-16
Ljwgs_015745.1	1.1.3.15	E2.7.1.11, pfk 6-phosphofructokinase [EC:2.7.1.11] [COG:COG0205 COG1105] [GO:0003872]	ath:At4g04040	T24H24.15; pyrophosphate--fructose-6-phosphate 1-phosphotransferase beta subunit, putative / pyrophosphate-dependent 6-phosphofructose-1-kinase, putative [EC:2.7.1.90] [KO:K00895]	8e-53	TP0542	COG0205	4e-18	PFPB_RICCO	Allostericenzyme;ATP-binding;Glycolysis;Kinase;Nucleotide-binding;Transferase,Pyrophosphate--fructose 6-phosphate 1-phosphotransferase beta subunit (EC 2.7.1.90) (PFP) (6-phosphofructokinase, pyrophosphate-dependent) (Pyrophosphate-dependent 6-phosphofructose-1-kinase) (PPi-PFK).	2e-56	GO_ID:12670	TAIR|gene:2011670 SPTR:Q9C9K3 symbol:AT1G76550.1 [GO:0003872 "6-phosphofructokinase activity" evidence=ISS] [GO:0005945 "6-phosphofructokinase complex" evidence=ISS] [GO:0006096 "glycolysis" evidence=ISS] InterPro:IPR000023 InterPro:IPR011183 Pfam:PF00365 GO:GO:0006096 ProDom:PD000707 EMBL:AC015450 PIR:E96793 HSSP:P70826 PIRSF:PIRSF005677 SPTR:Q9C9K3	2e-16
Ljwgs_007507.1	3.3.10.117	BMPR1 bone morphogenetic protein receptor, type I [EC:2.7.1.37]	ath:At4g28490	F20O9.180; leucine-rich repeat transmembrane protein kinase, putative [EC:2.7.1.37] [KO:K00870]	2e-09				PSKR_ARATH	ATP-binding;Glycoprotein;Hypotheticalprotein;Kinase;Leucine-richrepeat;Membrane;Nucleotide-binding;Receptor;Repeat;Serine/threonine-proteinkinase;Signal;Transferase;Transmembrane,Putative phytosulfokine receptor precursor (EC 2.7.1.37) (Phytosulfokine LRR receptor kinase).	8e-19	GO_ID:34125	TAIR|gene:2161307 SPTR:Q9LVM0 symbol:AT5G58300.1 [GO:0016301 "kinase activity" evidence=ISS] [GO:0004674 "protein serine/threonine kinase activity" evidence=ISS] [GO:0005524 "ATP binding" evidence=ISS] [GO:0006468 "protein amino acid phosphorylation" evidence=ISS] [GO:0007169 "transmembrane receptor protein tyrosine kinase signaling pathway" evidence=ISS] Pfam:PF00560 InterPro:IPR000719 Pfam:PF00…	6e-58
Ljwgs_007507.1	3.2.2.1	Protein kinase [EC:2.7.1.37]	ath:At4g28490	F20O9.180; leucine-rich repeat transmembrane protein kinase, putative [EC:2.7.1.37] [KO:K00870]	2e-09				PSKR_ARATH	ATP-binding;Glycoprotein;Hypotheticalprotein;Kinase;Leucine-richrepeat;Membrane;Nucleotide-binding;Receptor;Repeat;Serine/threonine-proteinkinase;Signal;Transferase;Transmembrane,Putative phytosulfokine receptor precursor (EC 2.7.1.37) (Phytosulfokine LRR receptor kinase).	8e-19	GO_ID:34125	TAIR|gene:2161307 SPTR:Q9LVM0 symbol:AT5G58300.1 [GO:0016301 "kinase activity" evidence=ISS] [GO:0004674 "protein serine/threonine kinase activity" evidence=ISS] [GO:0005524 "ATP binding" evidence=ISS] [GO:0006468 "protein amino acid phosphorylation" evidence=ISS] [GO:0007169 "transmembrane receptor protein tyrosine kinase signaling pathway" evidence=ISS] Pfam:PF00560 InterPro:IPR000719 Pfam:PF00…	6e-58
Ljwgs_077601.1	1.9.4.15	E2.7.1.- [EC:2.7.1.-] [COG:COG0515 COG1493]	lma:LmjF07.0900	serine/threonine kinase, putative [EC:2.7.1.-] [KO:K07198]	1e-26	YDR477w_1	COG0515	5e-26	CIPK1_ORYSA	ATP-binding;Calcium;Kinase;Manganese;Nucleotide-binding;Phosphorylation;Serine/threonine-proteinkinase;Transferase,CIPK-like protein 1 (EC 2.7.1.37) (OsCK1).	9e-49	GO_ID:23944	TAIR|gene:2009811 SPTR:Q93VD3 symbol:AT1G30270.1 [GO:0016301 "kinase activity" evidence=ISS] [GO:0005737 "cytoplasm" evidence=IDA] [GO:0005634 "nucleus" evidence=IDA] InterPro:IPR000719 InterPro:IPR002290 InterPro:IPR008271 Pfam:PF00069 Prosite:PS00108 InterPro:IPR004041 Prosite:PS00107 Pfam:PF03822 ProDom:PD000001 PROSITE:PS50011 SMART:SM00220 HSSP:P49137 PROSITE:PS50816 EMBL:AY056419 EMBL:AY035…	4e-48
Ljwgs_077601.1	1.1.17.19	E2.7.1.- [EC:2.7.1.-] [COG:COG0515 COG1493]	lma:LmjF07.0900	serine/threonine kinase, putative [EC:2.7.1.-] [KO:K07198]	1e-26	YDR477w_1	COG0515	5e-26	CIPK1_ORYSA	ATP-binding;Calcium;Kinase;Manganese;Nucleotide-binding;Phosphorylation;Serine/threonine-proteinkinase;Transferase,CIPK-like protein 1 (EC 2.7.1.37) (OsCK1).	9e-49	GO_ID:23944	TAIR|gene:2009811 SPTR:Q93VD3 symbol:AT1G30270.1 [GO:0016301 "kinase activity" evidence=ISS] [GO:0005737 "cytoplasm" evidence=IDA] [GO:0005634 "nucleus" evidence=IDA] InterPro:IPR000719 InterPro:IPR002290 InterPro:IPR008271 Pfam:PF00069 Prosite:PS00108 InterPro:IPR004041 Prosite:PS00107 Pfam:PF03822 ProDom:PD000001 PROSITE:PS50011 SMART:SM00220 HSSP:P49137 PROSITE:PS50816 EMBL:AY056419 EMBL:AY035…	4e-48
Ljwgs_077601.1	3.2.12.25	PRKAA, AMPK 5-AMP-activated protein kinase, catalytic alpha subunit [EC:2.7.1.-]	lma:LmjF07.0900	serine/threonine kinase, putative [EC:2.7.1.-] [KO:K07198]	1e-26	YDR477w_1	COG0515	5e-26	CIPK1_ORYSA	ATP-binding;Calcium;Kinase;Manganese;Nucleotide-binding;Phosphorylation;Serine/threonine-proteinkinase;Transferase,CIPK-like protein 1 (EC 2.7.1.37) (OsCK1).	9e-49	GO_ID:23944	TAIR|gene:2009811 SPTR:Q93VD3 symbol:AT1G30270.1 [GO:0016301 "kinase activity" evidence=ISS] [GO:0005737 "cytoplasm" evidence=IDA] [GO:0005634 "nucleus" evidence=IDA] InterPro:IPR000719 InterPro:IPR002290 InterPro:IPR008271 Pfam:PF00069 Prosite:PS00108 InterPro:IPR004041 Prosite:PS00107 Pfam:PF03822 ProDom:PD000001 PROSITE:PS50011 SMART:SM00220 HSSP:P49137 PROSITE:PS50816 EMBL:AY056419 EMBL:AY035…	4e-48
Ljwgs_077601.1	3.2.11.36	PRKAA, AMPK 5-AMP-activated protein kinase, catalytic alpha subunit [EC:2.7.1.-]	lma:LmjF07.0900	serine/threonine kinase, putative [EC:2.7.1.-] [KO:K07198]	1e-26	YDR477w_1	COG0515	5e-26	CIPK1_ORYSA	ATP-binding;Calcium;Kinase;Manganese;Nucleotide-binding;Phosphorylation;Serine/threonine-proteinkinase;Transferase,CIPK-like protein 1 (EC 2.7.1.37) (OsCK1).	9e-49	GO_ID:23944	TAIR|gene:2009811 SPTR:Q93VD3 symbol:AT1G30270.1 [GO:0016301 "kinase activity" evidence=ISS] [GO:0005737 "cytoplasm" evidence=IDA] [GO:0005634 "nucleus" evidence=IDA] InterPro:IPR000719 InterPro:IPR002290 InterPro:IPR008271 Pfam:PF00069 Prosite:PS00108 InterPro:IPR004041 Prosite:PS00107 Pfam:PF03822 ProDom:PD000001 PROSITE:PS50011 SMART:SM00220 HSSP:P49137 PROSITE:PS50816 EMBL:AY056419 EMBL:AY035…	4e-48
Ljwgs_077601.1	1.7.8.19	WAAY, rfaY lipopolysaccharide core biosynthesis protein RFAY [EC:2.7.-.-] [COG:COG0515]	lma:LmjF07.0900	serine/threonine kinase, putative [EC:2.7.1.-] [KO:K07198]	1e-26	YDR477w_1	COG0515	5e-26	CIPK1_ORYSA	ATP-binding;Calcium;Kinase;Manganese;Nucleotide-binding;Phosphorylation;Serine/threonine-proteinkinase;Transferase,CIPK-like protein 1 (EC 2.7.1.37) (OsCK1).	9e-49	GO_ID:23944	TAIR|gene:2009811 SPTR:Q93VD3 symbol:AT1G30270.1 [GO:0016301 "kinase activity" evidence=ISS] [GO:0005737 "cytoplasm" evidence=IDA] [GO:0005634 "nucleus" evidence=IDA] InterPro:IPR000719 InterPro:IPR002290 InterPro:IPR008271 Pfam:PF00069 Prosite:PS00108 InterPro:IPR004041 Prosite:PS00107 Pfam:PF03822 ProDom:PD000001 PROSITE:PS50011 SMART:SM00220 HSSP:P49137 PROSITE:PS50816 EMBL:AY056419 EMBL:AY035…	4e-48
Ljwgs_077601.1	3.3.10.117	BMPR1 bone morphogenetic protein receptor, type I [EC:2.7.1.37]	lma:LmjF07.0900	serine/threonine kinase, putative [EC:2.7.1.-] [KO:K07198]	1e-26	YDR477w_1	COG0515	5e-26	CIPK1_ORYSA	ATP-binding;Calcium;Kinase;Manganese;Nucleotide-binding;Phosphorylation;Serine/threonine-proteinkinase;Transferase,CIPK-like protein 1 (EC 2.7.1.37) (OsCK1).	9e-49	GO_ID:23944	TAIR|gene:2009811 SPTR:Q93VD3 symbol:AT1G30270.1 [GO:0016301 "kinase activity" evidence=ISS] [GO:0005737 "cytoplasm" evidence=IDA] [GO:0005634 "nucleus" evidence=IDA] InterPro:IPR000719 InterPro:IPR002290 InterPro:IPR008271 Pfam:PF00069 Prosite:PS00108 InterPro:IPR004041 Prosite:PS00107 Pfam:PF03822 ProDom:PD000001 PROSITE:PS50011 SMART:SM00220 HSSP:P49137 PROSITE:PS50816 EMBL:AY056419 EMBL:AY035…	4e-48
Ljwgs_077601.1	1.11.16.8	E2.7.1.- [EC:2.7.1.-] [COG:COG0515 COG1493]	lma:LmjF07.0900	serine/threonine kinase, putative [EC:2.7.1.-] [KO:K07198]	1e-26	YDR477w_1	COG0515	5e-26	CIPK1_ORYSA	ATP-binding;Calcium;Kinase;Manganese;Nucleotide-binding;Phosphorylation;Serine/threonine-proteinkinase;Transferase,CIPK-like protein 1 (EC 2.7.1.37) (OsCK1).	9e-49	GO_ID:23944	TAIR|gene:2009811 SPTR:Q93VD3 symbol:AT1G30270.1 [GO:0016301 "kinase activity" evidence=ISS] [GO:0005737 "cytoplasm" evidence=IDA] [GO:0005634 "nucleus" evidence=IDA] InterPro:IPR000719 InterPro:IPR002290 InterPro:IPR008271 Pfam:PF00069 Prosite:PS00108 InterPro:IPR004041 Prosite:PS00107 Pfam:PF03822 ProDom:PD000001 PROSITE:PS50011 SMART:SM00220 HSSP:P49137 PROSITE:PS50816 EMBL:AY056419 EMBL:AY035…	4e-48
Ljwgs_077601.1	4.2.4	Cell cycle [CLASS:04110] [PATH:hsa04110] [COG:COG0515]	lma:LmjF07.0900	serine/threonine kinase, putative [EC:2.7.1.-] [KO:K07198]	1e-26	YDR477w_1	COG0515	5e-26	CIPK1_ORYSA	ATP-binding;Calcium;Kinase;Manganese;Nucleotide-binding;Phosphorylation;Serine/threonine-proteinkinase;Transferase,CIPK-like protein 1 (EC 2.7.1.37) (OsCK1).	9e-49	GO_ID:23944	TAIR|gene:2009811 SPTR:Q93VD3 symbol:AT1G30270.1 [GO:0016301 "kinase activity" evidence=ISS] [GO:0005737 "cytoplasm" evidence=IDA] [GO:0005634 "nucleus" evidence=IDA] InterPro:IPR000719 InterPro:IPR002290 InterPro:IPR008271 Pfam:PF00069 Prosite:PS00108 InterPro:IPR004041 Prosite:PS00107 Pfam:PF03822 ProDom:PD000001 PROSITE:PS50011 SMART:SM00220 HSSP:P49137 PROSITE:PS50816 EMBL:AY056419 EMBL:AY035…	4e-48
Ljwgs_077601.1	3.2.2.1	Protein kinase [EC:2.7.1.37]	lma:LmjF07.0900	serine/threonine kinase, putative [EC:2.7.1.-] [KO:K07198]	1e-26	YDR477w_1	COG0515	5e-26	CIPK1_ORYSA	ATP-binding;Calcium;Kinase;Manganese;Nucleotide-binding;Phosphorylation;Serine/threonine-proteinkinase;Transferase,CIPK-like protein 1 (EC 2.7.1.37) (OsCK1).	9e-49	GO_ID:23944	TAIR|gene:2009811 SPTR:Q93VD3 symbol:AT1G30270.1 [GO:0016301 "kinase activity" evidence=ISS] [GO:0005737 "cytoplasm" evidence=IDA] [GO:0005634 "nucleus" evidence=IDA] InterPro:IPR000719 InterPro:IPR002290 InterPro:IPR008271 Pfam:PF00069 Prosite:PS00108 InterPro:IPR004041 Prosite:PS00107 Pfam:PF03822 ProDom:PD000001 PROSITE:PS50011 SMART:SM00220 HSSP:P49137 PROSITE:PS50816 EMBL:AY056419 EMBL:AY035…	4e-48
Ljwgs_095183.1	3.2.9.99	CAMK4 calcium/calmodulin-dependent protein kinase IV [EC:2.7.1.123] [GO:0004685]	pfa:MAL6P1.108	calcium-dependent protein kinase [EC:2.7.1.123 2.7.1.37] [KO:K00908 K00870]	1e-23				CDPK2_MAIZE	ATP-binding;Calcium;Kinase;Nucleotide-binding;Phosphorylation;Repeat;Serine/threonine-proteinkinase;Transferase,Calcium-dependent protein kinase 2 (EC 2.7.1.-) (CDPK 2).	1e-69	GO_ID:11198	TAIR|gene:2204339 SPTR:Q8RWL2 symbol:AT1G76040.1 [GO:0004685 "calcium- and calmodulin-dependent protein kinase activity" evidence=ISS] [GO:0006468 "protein amino acid phosphorylation" evidence=ISS] [GO:0016301 "kinase activity" evidence=ISS] [GO:0005737 "cytoplasm" evidence=IDA] [GO:0005634 "nucleus" evidence=IDA] InterPro:IPR000719 InterPro:IPR002048 Pfam:PF00069 Pfam:PF00036 InterPro:IPR011992 …	6e-69
Ljwgs_141659.1	3.3.10.117	BMPR1 bone morphogenetic protein receptor, type I [EC:2.7.1.37]	ath:At5g02290	T1E22.50; protein kinase, putative [EC:2.7.1.37] [KO:K00870]	2e-14				EXS_ARATH	ATP-binding;Kinase;Leucine-richrepeat;Meiosis;Membrane;Nucleotide-binding;Phosphorylation;Receptor;Repeat;Serine/threonine-proteinkinase;Signal;Transferase;Transmembrane,Leucine-rich repeat receptor protein kinase EXS precursor (EC 2.7.1.37) (Extra sporogenous cells protein) (EXCESS MICROSPOROCYTES1 protein).	8e-16	GO_ID:16626	TAIR|gene:2084952 SPTR:Q9SR05 symbol:AT3G04690.1 [GO:0016301 "kinase activity" evidence=ISS] InterPro:IPR000719 InterPro:IPR008271 Prosite:PS00108 Prosite:PS00107 ProDom:PD000001 PROSITE:PS50011 HSSP:Q62838 EMBL:AC011437 SPTR:Q9SR05	7e-23
Ljwgs_141659.1	3.2.2.1	Protein kinase [EC:2.7.1.37]	ath:At5g02290	T1E22.50; protein kinase, putative [EC:2.7.1.37] [KO:K00870]	2e-14				EXS_ARATH	ATP-binding;Kinase;Leucine-richrepeat;Meiosis;Membrane;Nucleotide-binding;Phosphorylation;Receptor;Repeat;Serine/threonine-proteinkinase;Signal;Transferase;Transmembrane,Leucine-rich repeat receptor protein kinase EXS precursor (EC 2.7.1.37) (Extra sporogenous cells protein) (EXCESS MICROSPOROCYTES1 protein).	8e-16	GO_ID:16626	TAIR|gene:2084952 SPTR:Q9SR05 symbol:AT3G04690.1 [GO:0016301 "kinase activity" evidence=ISS] InterPro:IPR000719 InterPro:IPR008271 Prosite:PS00108 Prosite:PS00107 ProDom:PD000001 PROSITE:PS50011 HSSP:Q62838 EMBL:AC011437 SPTR:Q9SR05	7e-23
chr4.CM0025.32	1.4.1.41	E2.7.4.6, ndk nucleoside-diphosphate kinase [EC:2.7.4.6] [COG:COG0105] [GO:0004550]	ath:At4g11010	F25I24.220; nucleoside diphosphate kinase 3, mitochondrial (NDK3) [EC:2.7.4.6] [KO:K00940]	5e-89	sll1852	COG0105	6e-49	NDK3_ARATH	ATP-binding;Chloroplast;Directproteinsequencing;Kinase;Magnesium;Metal-binding;Mitochondrion;Nucleotidemetabolism;Nucleotide-binding;Phosphorylation;Plastid;Thylakoid;Transferase;Transitpeptide,Nucleoside diphosphate kinase III, chloroplast/mitochondrial precursor (EC 2.7.4.6) (NDK III) (NDP kinase III) (NDPK III).	3e-89	GO_ID:10121	TAIR|gene:3439644 SPTR:O49203 symbol:AT4G11010.1 [GO:0005739 "mitochondrion" evidence=IDA] [GO:0004550 "nucleoside diphosphate kinase activity" evidence=ISS] [GO:0005524 "ATP binding" evidence=ISS] InterPro:IPR001564 Pfam:PF00334 PRINTS:PR01243 ProDom:PD001018 PROSITE:PS00469 HSSP:P15531 EMBL:AL161518 EMBL:AF080118 EMBL:AL049525 EMBL:AF044265 EMBL:AY062964 EMBL:AY035184 PIR:T01877 SMR:O49203 Gene…	1e-89
chr4.CM0025.32	1.4.2.11	E2.7.4.6, ndk nucleoside-diphosphate kinase [EC:2.7.4.6] [COG:COG0105] [GO:0004550]	ath:At4g11010	F25I24.220; nucleoside diphosphate kinase 3, mitochondrial (NDK3) [EC:2.7.4.6] [KO:K00940]	5e-89	sll1852	COG0105	6e-49	NDK3_ARATH	ATP-binding;Chloroplast;Directproteinsequencing;Kinase;Magnesium;Metal-binding;Mitochondrion;Nucleotidemetabolism;Nucleotide-binding;Phosphorylation;Plastid;Thylakoid;Transferase;Transitpeptide,Nucleoside diphosphate kinase III, chloroplast/mitochondrial precursor (EC 2.7.4.6) (NDK III) (NDP kinase III) (NDPK III).	3e-89	GO_ID:10121	TAIR|gene:3439644 SPTR:O49203 symbol:AT4G11010.1 [GO:0005739 "mitochondrion" evidence=IDA] [GO:0004550 "nucleoside diphosphate kinase activity" evidence=ISS] [GO:0005524 "ATP binding" evidence=ISS] InterPro:IPR001564 Pfam:PF00334 PRINTS:PR01243 ProDom:PD001018 PROSITE:PS00469 HSSP:P15531 EMBL:AL161518 EMBL:AF080118 EMBL:AL049525 EMBL:AF044265 EMBL:AY062964 EMBL:AY035184 PIR:T01877 SMR:O49203 Gene…	1e-89
chr4.CM0087.2	3.2.10.3	E2.7.1.107, DGK, dgkA diacylglycerol kinase [EC:2.7.1.107] [COG:COG0818] [GO:0004143]	ath:At5g07920	MXM12.12; diacylglycerol kinase (ATDGK1) [EC:2.7.1.107] [KO:K00901]	0				DGK1_ARATH	Kinase;Membrane;Metal-binding;Phorbol-esterbinding;Repeat;Transferase;Transmembrane;Zinc;Zinc-finger,Diacylglycerol kinase 1 (EC 2.7.1.107) (Diglyceride kinase 1) (DGK 1) (DAG kinase 1).	0	GO_ID:29563	TAIR|gene:2160603 SPTR:Q9FFN7 symbol:ATDGK2 [GO:0004143 "diacylglycerol kinase activity" evidence=ISS;IDA] [GO:0007205 "protein kinase C activation" evidence=ISS] [GO:0009409 "response to cold" evidence=TAS] [GO:0048364 "root development" evidence=IMP] [GO:0048366 "leaf development" evidence=IMP] [GO:0009611 "response to wounding" evidence=IEP] InterPro:IPR002219 InterPro:IPR001206 Pfam:PF00781 P…	3e-127
chr4.CM0087.2	1.3.10.13	E2.7.1.107, DGK, dgkA diacylglycerol kinase [EC:2.7.1.107] [COG:COG0818] [GO:0004143]	ath:At5g07920	MXM12.12; diacylglycerol kinase (ATDGK1) [EC:2.7.1.107] [KO:K00901]	0				DGK1_ARATH	Kinase;Membrane;Metal-binding;Phorbol-esterbinding;Repeat;Transferase;Transmembrane;Zinc;Zinc-finger,Diacylglycerol kinase 1 (EC 2.7.1.107) (Diglyceride kinase 1) (DGK 1) (DAG kinase 1).	0	GO_ID:29563	TAIR|gene:2160603 SPTR:Q9FFN7 symbol:ATDGK2 [GO:0004143 "diacylglycerol kinase activity" evidence=ISS;IDA] [GO:0007205 "protein kinase C activation" evidence=ISS] [GO:0009409 "response to cold" evidence=TAS] [GO:0048364 "root development" evidence=IMP] [GO:0048366 "leaf development" evidence=IMP] [GO:0009611 "response to wounding" evidence=IEP] InterPro:IPR002219 InterPro:IPR001206 Pfam:PF00781 P…	3e-127
chr4.CM0087.2	1.3.9.16	E2.7.1.107, DGK, dgkA diacylglycerol kinase [EC:2.7.1.107] [COG:COG0818] [GO:0004143]	ath:At5g07920	MXM12.12; diacylglycerol kinase (ATDGK1) [EC:2.7.1.107] [KO:K00901]	0				DGK1_ARATH	Kinase;Membrane;Metal-binding;Phorbol-esterbinding;Repeat;Transferase;Transmembrane;Zinc;Zinc-finger,Diacylglycerol kinase 1 (EC 2.7.1.107) (Diglyceride kinase 1) (DGK 1) (DAG kinase 1).	0	GO_ID:29563	TAIR|gene:2160603 SPTR:Q9FFN7 symbol:ATDGK2 [GO:0004143 "diacylglycerol kinase activity" evidence=ISS;IDA] [GO:0007205 "protein kinase C activation" evidence=ISS] [GO:0009409 "response to cold" evidence=TAS] [GO:0048364 "root development" evidence=IMP] [GO:0048366 "leaf development" evidence=IMP] [GO:0009611 "response to wounding" evidence=IEP] InterPro:IPR002219 InterPro:IPR001206 Pfam:PF00781 P…	3e-127
Ljwgs_060695.1	3.3.10.117	BMPR1 bone morphogenetic protein receptor, type I [EC:2.7.1.37]	ath:At5g02290	T1E22.50; protein kinase, putative [EC:2.7.1.37] [KO:K00870]	3e-13				BRI1_LYCPE	ATP-binding;Directproteinsequencing;Glycoprotein;Kinase;Leucine-richrepeat;Lipid-binding;Membrane;Nucleotide-binding;Plantdefense;Receptor;Repeat;Serine/threonine-proteinkinase;Signal;Steroid-binding;Transferase;Transmembrane,Systemin receptor SR160 precursor (EC 2.7.1.37) (Brassinosteroid LRR receptor kinase).	3e-17	GO_ID:11140	TAIR|gene:3436470 SPTR:Q9SJG2 symbol:AT2G42960.1 [GO:0008372 "cellular component unknown" evidence=ND] [GO:0016301 "kinase activity" evidence=ISS] InterPro:IPR000719 InterPro:IPR008271 Pfam:PF00069 Prosite:PS00108 Prosite:PS00107 ProDom:PD000001 PROSITE:PS50011 EMBL:AC006931 EMBL:AC006580 PIR:D84860 SPTR:Q9SJG2	2e-36
Ljwgs_060695.1	3.2.2.1	Protein kinase [EC:2.7.1.37]	ath:At5g02290	T1E22.50; protein kinase, putative [EC:2.7.1.37] [KO:K00870]	3e-13				BRI1_LYCPE	ATP-binding;Directproteinsequencing;Glycoprotein;Kinase;Leucine-richrepeat;Lipid-binding;Membrane;Nucleotide-binding;Plantdefense;Receptor;Repeat;Serine/threonine-proteinkinase;Signal;Steroid-binding;Transferase;Transmembrane,Systemin receptor SR160 precursor (EC 2.7.1.37) (Brassinosteroid LRR receptor kinase).	3e-17	GO_ID:11140	TAIR|gene:3436470 SPTR:Q9SJG2 symbol:AT2G42960.1 [GO:0008372 "cellular component unknown" evidence=ND] [GO:0016301 "kinase activity" evidence=ISS] InterPro:IPR000719 InterPro:IPR008271 Pfam:PF00069 Prosite:PS00108 Prosite:PS00107 ProDom:PD000001 PROSITE:PS50011 EMBL:AC006931 EMBL:AC006580 PIR:D84860 SPTR:Q9SJG2	2e-36
Ljwgs_131428.1	3.3.10.117	BMPR1 bone morphogenetic protein receptor, type I [EC:2.7.1.37]	ath:At4g28490	F20O9.180; leucine-rich repeat transmembrane protein kinase, putative [EC:2.7.1.37] [KO:K00870]	5e-16				BRI1_ARATH	ATP-binding;Glycoprotein;Kinase;Leucine-richrepeat;Lipid-binding;Membrane;Nucleotide-binding;Phosphorylation;Receptor;Repeat;Serine/threonine-proteinkinase;Signal;Steroid-binding;Transferase;Transmembrane,BRASSINOSTEROID INSENSITIVE 1 precursor (EC 2.7.1.37) (AtBRI1) (Brassinosteroid LRR receptor kinase).	5e-22	GO_ID:22079	TAIR|gene:2088499 SPTR:Q9LVI6 symbol:AT3G17840.1 [GO:0016301 "kinase activity" evidence=ISS] [GO:0004674 "protein serine/threonine kinase activity" evidence=ISS] [GO:0005524 "ATP binding" evidence=ISS] [GO:0006468 "protein amino acid phosphorylation" evidence=ISS] [GO:0007169 "transmembrane receptor protein tyrosine kinase signaling pathway" evidence=ISS] Pfam:PF00560 InterPro:IPR000719 InterPro:…	4e-60
Ljwgs_131428.1	3.2.2.1	Protein kinase [EC:2.7.1.37]	ath:At4g28490	F20O9.180; leucine-rich repeat transmembrane protein kinase, putative [EC:2.7.1.37] [KO:K00870]	5e-16				BRI1_ARATH	ATP-binding;Glycoprotein;Kinase;Leucine-richrepeat;Lipid-binding;Membrane;Nucleotide-binding;Phosphorylation;Receptor;Repeat;Serine/threonine-proteinkinase;Signal;Steroid-binding;Transferase;Transmembrane,BRASSINOSTEROID INSENSITIVE 1 precursor (EC 2.7.1.37) (AtBRI1) (Brassinosteroid LRR receptor kinase).	5e-22	GO_ID:22079	TAIR|gene:2088499 SPTR:Q9LVI6 symbol:AT3G17840.1 [GO:0016301 "kinase activity" evidence=ISS] [GO:0004674 "protein serine/threonine kinase activity" evidence=ISS] [GO:0005524 "ATP binding" evidence=ISS] [GO:0006468 "protein amino acid phosphorylation" evidence=ISS] [GO:0007169 "transmembrane receptor protein tyrosine kinase signaling pathway" evidence=ISS] Pfam:PF00560 InterPro:IPR000719 InterPro:…	4e-60
chr4.CM0617.28	1.1.9.27	E2.7.1.1 hexokinase [EC:2.7.1.1] [GO:0004396]	ath:At2g19860	F6F22.11; hexokinase 2 (HXK2) [EC:2.7.1.1] [KO:K00844]	0				HXK1_SPIOL	ATP-binding;Chloroplast;Glycolysis;Kinase;Membrane;Nucleotide-binding;Plastid;Transferase;Transmembrane,Hexokinase-1 (EC 2.7.1.1).	0	GO_ID:39148	TAIR|gene:2119930 SPTR:Q42525 symbol:AT4G29130.1 [GO:0005739 "mitochondrion" evidence=IDA] [GO:0010182 "sugar mediated signaling" evidence=TAS] [GO:0004396 "hexokinase activity" evidence=ISS] [GO:0005524 "ATP binding" evidence=ISS] InterPro:IPR001312 HSSP:Q26609 Pfam:PF00349 Pfam:PF03727 PRINTS:PR00475 ProDom:PD001109 PROSITE:PS00378 EMBL:AL161574 EMBL:AL078470 EMBL:U18754 EMBL:U28214 EMBL:AY0756…	0
chr4.CM0617.28	1.1.8.34	E2.7.1.1 hexokinase [EC:2.7.1.1] [GO:0004396]	ath:At2g19860	F6F22.11; hexokinase 2 (HXK2) [EC:2.7.1.1] [KO:K00844]	0				HXK1_SPIOL	ATP-binding;Chloroplast;Glycolysis;Kinase;Membrane;Nucleotide-binding;Plastid;Transferase;Transmembrane,Hexokinase-1 (EC 2.7.1.1).	0	GO_ID:39148	TAIR|gene:2119930 SPTR:Q42525 symbol:AT4G29130.1 [GO:0005739 "mitochondrion" evidence=IDA] [GO:0010182 "sugar mediated signaling" evidence=TAS] [GO:0004396 "hexokinase activity" evidence=ISS] [GO:0005524 "ATP binding" evidence=ISS] InterPro:IPR001312 HSSP:Q26609 Pfam:PF00349 Pfam:PF03727 PRINTS:PR00475 ProDom:PD001109 PROSITE:PS00378 EMBL:AL161574 EMBL:AL078470 EMBL:U18754 EMBL:U28214 EMBL:AY0756…	0
chr4.CM0617.28	1.10.12.1	E2.7.1.1 hexokinase [EC:2.7.1.1] [GO:0004396]	ath:At2g19860	F6F22.11; hexokinase 2 (HXK2) [EC:2.7.1.1] [KO:K00844]	0				HXK1_SPIOL	ATP-binding;Chloroplast;Glycolysis;Kinase;Membrane;Nucleotide-binding;Plastid;Transferase;Transmembrane,Hexokinase-1 (EC 2.7.1.1).	0	GO_ID:39148	TAIR|gene:2119930 SPTR:Q42525 symbol:AT4G29130.1 [GO:0005739 "mitochondrion" evidence=IDA] [GO:0010182 "sugar mediated signaling" evidence=TAS] [GO:0004396 "hexokinase activity" evidence=ISS] [GO:0005524 "ATP binding" evidence=ISS] InterPro:IPR001312 HSSP:Q26609 Pfam:PF00349 Pfam:PF03727 PRINTS:PR00475 ProDom:PD001109 PROSITE:PS00378 EMBL:AL161574 EMBL:AL078470 EMBL:U18754 EMBL:U28214 EMBL:AY0756…	0
chr4.CM0617.28	1.1.6.6	E2.7.1.1 hexokinase [EC:2.7.1.1] [GO:0004396]	ath:At2g19860	F6F22.11; hexokinase 2 (HXK2) [EC:2.7.1.1] [KO:K00844]	0				HXK1_SPIOL	ATP-binding;Chloroplast;Glycolysis;Kinase;Membrane;Nucleotide-binding;Plastid;Transferase;Transmembrane,Hexokinase-1 (EC 2.7.1.1).	0	GO_ID:39148	TAIR|gene:2119930 SPTR:Q42525 symbol:AT4G29130.1 [GO:0005739 "mitochondrion" evidence=IDA] [GO:0010182 "sugar mediated signaling" evidence=TAS] [GO:0004396 "hexokinase activity" evidence=ISS] [GO:0005524 "ATP binding" evidence=ISS] InterPro:IPR001312 HSSP:Q26609 Pfam:PF00349 Pfam:PF03727 PRINTS:PR00475 ProDom:PD001109 PROSITE:PS00378 EMBL:AL161574 EMBL:AL078470 EMBL:U18754 EMBL:U28214 EMBL:AY0756…	0
chr4.CM0617.28	1.1.5.19	E2.7.1.1 hexokinase [EC:2.7.1.1] [GO:0004396]	ath:At2g19860	F6F22.11; hexokinase 2 (HXK2) [EC:2.7.1.1] [KO:K00844]	0				HXK1_SPIOL	ATP-binding;Chloroplast;Glycolysis;Kinase;Membrane;Nucleotide-binding;Plastid;Transferase;Transmembrane,Hexokinase-1 (EC 2.7.1.1).	0	GO_ID:39148	TAIR|gene:2119930 SPTR:Q42525 symbol:AT4G29130.1 [GO:0005739 "mitochondrion" evidence=IDA] [GO:0010182 "sugar mediated signaling" evidence=TAS] [GO:0004396 "hexokinase activity" evidence=ISS] [GO:0005524 "ATP binding" evidence=ISS] InterPro:IPR001312 HSSP:Q26609 Pfam:PF00349 Pfam:PF03727 PRINTS:PR00475 ProDom:PD001109 PROSITE:PS00378 EMBL:AL161574 EMBL:AL078470 EMBL:U18754 EMBL:U28214 EMBL:AY0756…	0
chr4.CM0617.28	3.2.11.35	E2.7.1.1 hexokinase [EC:2.7.1.1] [GO:0004396]	ath:At2g19860	F6F22.11; hexokinase 2 (HXK2) [EC:2.7.1.1] [KO:K00844]	0				HXK1_SPIOL	ATP-binding;Chloroplast;Glycolysis;Kinase;Membrane;Nucleotide-binding;Plastid;Transferase;Transmembrane,Hexokinase-1 (EC 2.7.1.1).	0	GO_ID:39148	TAIR|gene:2119930 SPTR:Q42525 symbol:AT4G29130.1 [GO:0005739 "mitochondrion" evidence=IDA] [GO:0010182 "sugar mediated signaling" evidence=TAS] [GO:0004396 "hexokinase activity" evidence=ISS] [GO:0005524 "ATP binding" evidence=ISS] InterPro:IPR001312 HSSP:Q26609 Pfam:PF00349 Pfam:PF03727 PRINTS:PR00475 ProDom:PD001109 PROSITE:PS00378 EMBL:AL161574 EMBL:AL078470 EMBL:U18754 EMBL:U28214 EMBL:AY0756…	0
chr4.CM0617.28	1.1.1.2	E2.7.1.1 hexokinase [EC:2.7.1.1] [GO:0004396]	ath:At2g19860	F6F22.11; hexokinase 2 (HXK2) [EC:2.7.1.1] [KO:K00844]	0				HXK1_SPIOL	ATP-binding;Chloroplast;Glycolysis;Kinase;Membrane;Nucleotide-binding;Plastid;Transferase;Transmembrane,Hexokinase-1 (EC 2.7.1.1).	0	GO_ID:39148	TAIR|gene:2119930 SPTR:Q42525 symbol:AT4G29130.1 [GO:0005739 "mitochondrion" evidence=IDA] [GO:0010182 "sugar mediated signaling" evidence=TAS] [GO:0004396 "hexokinase activity" evidence=ISS] [GO:0005524 "ATP binding" evidence=ISS] InterPro:IPR001312 HSSP:Q26609 Pfam:PF00349 Pfam:PF03727 PRINTS:PR00475 ProDom:PD001109 PROSITE:PS00378 EMBL:AL161574 EMBL:AL078470 EMBL:U18754 EMBL:U28214 EMBL:AY0756…	0
Ljwgs_137597.1	99.1.3.1.116	EC 2.7.1.-	ath:At4g28490	F20O9.180; leucine-rich repeat transmembrane protein kinase, putative [EC:2.7.1.37] [KO:K00870]	1e-19				CLV1_ARATH	ATP-binding;Developmentalprotein;Differentiation;Glycoprotein;Kinase;Leucine-richrepeat;Membrane;Nucleotide-binding;Phosphorylation;Receptor;Repeat;Serine/threonine-proteinkinase;Signal;Transferase;Transmembrane,Receptor protein kinase CLAVATA1 precursor (EC 2.7.1.-).	3e-21	GO_ID:38286	TAIR|gene:3437422 SPTR:Q9SIZ4 symbol:AT2G40270.1 [GO:0016301 "kinase activity" evidence=ISS] InterPro:IPR000719 ProDom:PD000001 PROSITE:PS50011 EMBL:AC007020 EMBL:AY091778 EMBL:AY149959 PIR:D84827 SPTR:Q9SIZ4	1e-41
Ljwgs_137597.1	99.1.4.6736	GO_ID:38286	ath:At4g28490	F20O9.180; leucine-rich repeat transmembrane protein kinase, putative [EC:2.7.1.37] [KO:K00870]	1e-19				CLV1_ARATH	ATP-binding;Developmentalprotein;Differentiation;Glycoprotein;Kinase;Leucine-richrepeat;Membrane;Nucleotide-binding;Phosphorylation;Receptor;Repeat;Serine/threonine-proteinkinase;Signal;Transferase;Transmembrane,Receptor protein kinase CLAVATA1 precursor (EC 2.7.1.-).	3e-21	GO_ID:38286	TAIR|gene:3437422 SPTR:Q9SIZ4 symbol:AT2G40270.1 [GO:0016301 "kinase activity" evidence=ISS] InterPro:IPR000719 ProDom:PD000001 PROSITE:PS50011 EMBL:AC007020 EMBL:AY091778 EMBL:AY149959 PIR:D84827 SPTR:Q9SIZ4	1e-41
Ljwgs_137597.1	99.1.1.97	KO:K00870	ath:At4g28490	F20O9.180; leucine-rich repeat transmembrane protein kinase, putative [EC:2.7.1.37] [KO:K00870]	1e-19				CLV1_ARATH	ATP-binding;Developmentalprotein;Differentiation;Glycoprotein;Kinase;Leucine-richrepeat;Membrane;Nucleotide-binding;Phosphorylation;Receptor;Repeat;Serine/threonine-proteinkinase;Signal;Transferase;Transmembrane,Receptor protein kinase CLAVATA1 precursor (EC 2.7.1.-).	3e-21	GO_ID:38286	TAIR|gene:3437422 SPTR:Q9SIZ4 symbol:AT2G40270.1 [GO:0016301 "kinase activity" evidence=ISS] InterPro:IPR000719 ProDom:PD000001 PROSITE:PS50011 EMBL:AC007020 EMBL:AY091778 EMBL:AY149959 PIR:D84827 SPTR:Q9SIZ4	1e-41
chr4.CM0079.39	3.2.6.35	CDKN2B cyclin-dependent kinase inhibitor 2B (p15, inhibits CDK4) [GO:0004861]										GO_ID:10544	TAIR|gene:2087247 SPTR:Q9LRY0 symbol:KRP5 [GO:0004861 "cyclin-dependent protein kinase inhibitor activity" evidence=ISS] [GO:0005634 "nucleus" evidence=ISS] [GO:0007050 "cell cycle arrest" evidence=ISS] InterPro:IPR003175 Pfam:PF02234 GO:GO:0005634 EMBL:AB028609 EMBL:AJ301556 SPTR:Q9LRY0	3e-10
chr4.CM0079.39	4.2.4.10	cyclin-dependent kinase inhibitor [GO:0004861]										GO_ID:10544	TAIR|gene:2087247 SPTR:Q9LRY0 symbol:KRP5 [GO:0004861 "cyclin-dependent protein kinase inhibitor activity" evidence=ISS] [GO:0005634 "nucleus" evidence=ISS] [GO:0007050 "cell cycle arrest" evidence=ISS] InterPro:IPR003175 Pfam:PF02234 GO:GO:0005634 EMBL:AB028609 EMBL:AJ301556 SPTR:Q9LRY0	3e-10
Ljwgs_053082.1	1.9.4.15	E2.7.1.- [EC:2.7.1.-] [COG:COG0515 COG1493]	cne:CNG00360	serine/threonine-protein kinase orb6, putative [EC:2.7.1.37] [KO:K00870]	1e-13	YNL161w	COG0515	5e-12	ST38L_HUMAN	Actin-binding;ATP-binding;Kinase;Magnesium;Metal-binding;Nucleotide-binding;Phosphorylation;Serine/threonine-proteinkinase;Transferase,Serine/threonine-protein kinase 38-like (EC 2.7.1.37) (NDR2 protein kinase) (Nuclear Dbf2-related kinase 2).	3e-13	GO_ID:8636	TAIR|gene:2178207 SPTR:Q93V54 symbol:AT5G09890.1 [GO:0016301 "kinase activity" evidence=ISS] [GO:0008372 "cellular component unknown" evidence=ND] InterPro:IPR000719 InterPro:IPR002290 InterPro:IPR008271 Pfam:PF00069 Prosite:PS00108 InterPro:IPR000961 Prosite:PS00107 ProDom:PD000001 PROSITE:PS50011 SMART:SM00220 Pfam:PF00433 SMART:SM00133 HSSP:P31751 EMBL:AB047278 EMBL:AY034932 EMBL:AY059113 SPTR…	3e-35
Ljwgs_053082.1	1.7.8.19	WAAY, rfaY lipopolysaccharide core biosynthesis protein RFAY [EC:2.7.-.-] [COG:COG0515]	cne:CNG00360	serine/threonine-protein kinase orb6, putative [EC:2.7.1.37] [KO:K00870]	1e-13	YNL161w	COG0515	5e-12	ST38L_HUMAN	Actin-binding;ATP-binding;Kinase;Magnesium;Metal-binding;Nucleotide-binding;Phosphorylation;Serine/threonine-proteinkinase;Transferase,Serine/threonine-protein kinase 38-like (EC 2.7.1.37) (NDR2 protein kinase) (Nuclear Dbf2-related kinase 2).	3e-13	GO_ID:8636	TAIR|gene:2178207 SPTR:Q93V54 symbol:AT5G09890.1 [GO:0016301 "kinase activity" evidence=ISS] [GO:0008372 "cellular component unknown" evidence=ND] InterPro:IPR000719 InterPro:IPR002290 InterPro:IPR008271 Pfam:PF00069 Prosite:PS00108 InterPro:IPR000961 Prosite:PS00107 ProDom:PD000001 PROSITE:PS50011 SMART:SM00220 Pfam:PF00433 SMART:SM00133 HSSP:P31751 EMBL:AB047278 EMBL:AY034932 EMBL:AY059113 SPTR…	3e-35
Ljwgs_053082.1	1.1.17.19	E2.7.1.- [EC:2.7.1.-] [COG:COG0515 COG1493]	cne:CNG00360	serine/threonine-protein kinase orb6, putative [EC:2.7.1.37] [KO:K00870]	1e-13	YNL161w	COG0515	5e-12	ST38L_HUMAN	Actin-binding;ATP-binding;Kinase;Magnesium;Metal-binding;Nucleotide-binding;Phosphorylation;Serine/threonine-proteinkinase;Transferase,Serine/threonine-protein kinase 38-like (EC 2.7.1.37) (NDR2 protein kinase) (Nuclear Dbf2-related kinase 2).	3e-13	GO_ID:8636	TAIR|gene:2178207 SPTR:Q93V54 symbol:AT5G09890.1 [GO:0016301 "kinase activity" evidence=ISS] [GO:0008372 "cellular component unknown" evidence=ND] InterPro:IPR000719 InterPro:IPR002290 InterPro:IPR008271 Pfam:PF00069 Prosite:PS00108 InterPro:IPR000961 Prosite:PS00107 ProDom:PD000001 PROSITE:PS50011 SMART:SM00220 Pfam:PF00433 SMART:SM00133 HSSP:P31751 EMBL:AB047278 EMBL:AY034932 EMBL:AY059113 SPTR…	3e-35
Ljwgs_053082.1	3.3.10.117	BMPR1 bone morphogenetic protein receptor, type I [EC:2.7.1.37]	cne:CNG00360	serine/threonine-protein kinase orb6, putative [EC:2.7.1.37] [KO:K00870]	1e-13	YNL161w	COG0515	5e-12	ST38L_HUMAN	Actin-binding;ATP-binding;Kinase;Magnesium;Metal-binding;Nucleotide-binding;Phosphorylation;Serine/threonine-proteinkinase;Transferase,Serine/threonine-protein kinase 38-like (EC 2.7.1.37) (NDR2 protein kinase) (Nuclear Dbf2-related kinase 2).	3e-13	GO_ID:8636	TAIR|gene:2178207 SPTR:Q93V54 symbol:AT5G09890.1 [GO:0016301 "kinase activity" evidence=ISS] [GO:0008372 "cellular component unknown" evidence=ND] InterPro:IPR000719 InterPro:IPR002290 InterPro:IPR008271 Pfam:PF00069 Prosite:PS00108 InterPro:IPR000961 Prosite:PS00107 ProDom:PD000001 PROSITE:PS50011 SMART:SM00220 Pfam:PF00433 SMART:SM00133 HSSP:P31751 EMBL:AB047278 EMBL:AY034932 EMBL:AY059113 SPTR…	3e-35
Ljwgs_053082.1	1.11.16.8	E2.7.1.- [EC:2.7.1.-] [COG:COG0515 COG1493]	cne:CNG00360	serine/threonine-protein kinase orb6, putative [EC:2.7.1.37] [KO:K00870]	1e-13	YNL161w	COG0515	5e-12	ST38L_HUMAN	Actin-binding;ATP-binding;Kinase;Magnesium;Metal-binding;Nucleotide-binding;Phosphorylation;Serine/threonine-proteinkinase;Transferase,Serine/threonine-protein kinase 38-like (EC 2.7.1.37) (NDR2 protein kinase) (Nuclear Dbf2-related kinase 2).	3e-13	GO_ID:8636	TAIR|gene:2178207 SPTR:Q93V54 symbol:AT5G09890.1 [GO:0016301 "kinase activity" evidence=ISS] [GO:0008372 "cellular component unknown" evidence=ND] InterPro:IPR000719 InterPro:IPR002290 InterPro:IPR008271 Pfam:PF00069 Prosite:PS00108 InterPro:IPR000961 Prosite:PS00107 ProDom:PD000001 PROSITE:PS50011 SMART:SM00220 Pfam:PF00433 SMART:SM00133 HSSP:P31751 EMBL:AB047278 EMBL:AY034932 EMBL:AY059113 SPTR…	3e-35
Ljwgs_053082.1	4.2.4	Cell cycle [CLASS:04110] [PATH:hsa04110] [COG:COG0515]	cne:CNG00360	serine/threonine-protein kinase orb6, putative [EC:2.7.1.37] [KO:K00870]	1e-13	YNL161w	COG0515	5e-12	ST38L_HUMAN	Actin-binding;ATP-binding;Kinase;Magnesium;Metal-binding;Nucleotide-binding;Phosphorylation;Serine/threonine-proteinkinase;Transferase,Serine/threonine-protein kinase 38-like (EC 2.7.1.37) (NDR2 protein kinase) (Nuclear Dbf2-related kinase 2).	3e-13	GO_ID:8636	TAIR|gene:2178207 SPTR:Q93V54 symbol:AT5G09890.1 [GO:0016301 "kinase activity" evidence=ISS] [GO:0008372 "cellular component unknown" evidence=ND] InterPro:IPR000719 InterPro:IPR002290 InterPro:IPR008271 Pfam:PF00069 Prosite:PS00108 InterPro:IPR000961 Prosite:PS00107 ProDom:PD000001 PROSITE:PS50011 SMART:SM00220 Pfam:PF00433 SMART:SM00133 HSSP:P31751 EMBL:AB047278 EMBL:AY034932 EMBL:AY059113 SPTR…	3e-35
Ljwgs_053082.1	3.2.2.1	Protein kinase [EC:2.7.1.37]	cne:CNG00360	serine/threonine-protein kinase orb6, putative [EC:2.7.1.37] [KO:K00870]	1e-13	YNL161w	COG0515	5e-12	ST38L_HUMAN	Actin-binding;ATP-binding;Kinase;Magnesium;Metal-binding;Nucleotide-binding;Phosphorylation;Serine/threonine-proteinkinase;Transferase,Serine/threonine-protein kinase 38-like (EC 2.7.1.37) (NDR2 protein kinase) (Nuclear Dbf2-related kinase 2).	3e-13	GO_ID:8636	TAIR|gene:2178207 SPTR:Q93V54 symbol:AT5G09890.1 [GO:0016301 "kinase activity" evidence=ISS] [GO:0008372 "cellular component unknown" evidence=ND] InterPro:IPR000719 InterPro:IPR002290 InterPro:IPR008271 Pfam:PF00069 Prosite:PS00108 InterPro:IPR000961 Prosite:PS00107 ProDom:PD000001 PROSITE:PS50011 SMART:SM00220 Pfam:PF00433 SMART:SM00133 HSSP:P31751 EMBL:AB047278 EMBL:AY034932 EMBL:AY059113 SPTR…	3e-35
Ljwgs_093094.1	3.3.10.117	BMPR1 bone morphogenetic protein receptor, type I [EC:2.7.1.37]							PSKR_ARATH	ATP-binding;Glycoprotein;Hypotheticalprotein;Kinase;Leucine-richrepeat;Membrane;Nucleotide-binding;Receptor;Repeat;Serine/threonine-proteinkinase;Signal;Transferase;Transmembrane,Putative phytosulfokine receptor precursor (EC 2.7.1.37) (Phytosulfokine LRR receptor kinase).	2e-09	GO_ID:3607	TAIR|gene:504954286 SPTR:Q9C583 symbol:AT5G22050.1 [GO:0016301 "kinase activity" evidence=ISS] InterPro:IPR000719 ProDom:PD000001 PROSITE:PS50011 EMBL:AL589883 SPTR:Q9C583	2e-23
Ljwgs_093094.1	3.2.2.1	Protein kinase [EC:2.7.1.37]							PSKR_ARATH	ATP-binding;Glycoprotein;Hypotheticalprotein;Kinase;Leucine-richrepeat;Membrane;Nucleotide-binding;Receptor;Repeat;Serine/threonine-proteinkinase;Signal;Transferase;Transmembrane,Putative phytosulfokine receptor precursor (EC 2.7.1.37) (Phytosulfokine LRR receptor kinase).	2e-09	GO_ID:3607	TAIR|gene:504954286 SPTR:Q9C583 symbol:AT5G22050.1 [GO:0016301 "kinase activity" evidence=ISS] InterPro:IPR000719 ProDom:PD000001 PROSITE:PS50011 EMBL:AL589883 SPTR:Q9C583	2e-23
TM1353.8	1.9.4.15	E2.7.1.- [EC:2.7.1.-] [COG:COG0515 COG1493]	lma:LmjF07.0900	serine/threonine kinase, putative [EC:2.7.1.-] [KO:K07198]	2e-75	YDR477w_1	COG0515	1e-60	CPK15_ARATH	ATP-binding;Kinase;Nucleotide-binding;Serine/threonine-proteinkinase;Transferase,CBL-interacting serine/threonine-protein kinase 15 (EC 2.7.1.37) (Serine/threonine-protein kinase ATPK10) (SOS2-like protein kinase PKS3) (SOS-interacting protein 2) (SNF1-related kinase 3.1).	9e-128	GO_ID:40958	TAIR|gene:2126748 SPTR:O65554 symbol:AT4G30960.1 [GO:0008372 "cellular component unknown" evidence=ND] [GO:0016301 "kinase activity" evidence=ISS] InterPro:IPR000719 InterPro:IPR002290 InterPro:IPR008271 Pfam:PF00069 Prosite:PS00108 InterPro:IPR004041 Prosite:PS00107 Pfam:PF03822 ProDom:PD000001 PROSITE:PS50011 SMART:SM00220 HSSP:P49137 PROSITE:PS50816 EMBL:AL022198 EMBL:AL161578 EMBL:AY035046 EM…	2e-177
TM1353.8	1.1.17.19	E2.7.1.- [EC:2.7.1.-] [COG:COG0515 COG1493]	lma:LmjF07.0900	serine/threonine kinase, putative [EC:2.7.1.-] [KO:K07198]	2e-75	YDR477w_1	COG0515	1e-60	CPK15_ARATH	ATP-binding;Kinase;Nucleotide-binding;Serine/threonine-proteinkinase;Transferase,CBL-interacting serine/threonine-protein kinase 15 (EC 2.7.1.37) (Serine/threonine-protein kinase ATPK10) (SOS2-like protein kinase PKS3) (SOS-interacting protein 2) (SNF1-related kinase 3.1).	9e-128	GO_ID:40958	TAIR|gene:2126748 SPTR:O65554 symbol:AT4G30960.1 [GO:0008372 "cellular component unknown" evidence=ND] [GO:0016301 "kinase activity" evidence=ISS] InterPro:IPR000719 InterPro:IPR002290 InterPro:IPR008271 Pfam:PF00069 Prosite:PS00108 InterPro:IPR004041 Prosite:PS00107 Pfam:PF03822 ProDom:PD000001 PROSITE:PS50011 SMART:SM00220 HSSP:P49137 PROSITE:PS50816 EMBL:AL022198 EMBL:AL161578 EMBL:AY035046 EM…	2e-177
TM1353.8	3.2.12.25	PRKAA, AMPK 5-AMP-activated protein kinase, catalytic alpha subunit [EC:2.7.1.-]	lma:LmjF07.0900	serine/threonine kinase, putative [EC:2.7.1.-] [KO:K07198]	2e-75	YDR477w_1	COG0515	1e-60	CPK15_ARATH	ATP-binding;Kinase;Nucleotide-binding;Serine/threonine-proteinkinase;Transferase,CBL-interacting serine/threonine-protein kinase 15 (EC 2.7.1.37) (Serine/threonine-protein kinase ATPK10) (SOS2-like protein kinase PKS3) (SOS-interacting protein 2) (SNF1-related kinase 3.1).	9e-128	GO_ID:40958	TAIR|gene:2126748 SPTR:O65554 symbol:AT4G30960.1 [GO:0008372 "cellular component unknown" evidence=ND] [GO:0016301 "kinase activity" evidence=ISS] InterPro:IPR000719 InterPro:IPR002290 InterPro:IPR008271 Pfam:PF00069 Prosite:PS00108 InterPro:IPR004041 Prosite:PS00107 Pfam:PF03822 ProDom:PD000001 PROSITE:PS50011 SMART:SM00220 HSSP:P49137 PROSITE:PS50816 EMBL:AL022198 EMBL:AL161578 EMBL:AY035046 EM…	2e-177
TM1353.8	3.2.11.36	PRKAA, AMPK 5-AMP-activated protein kinase, catalytic alpha subunit [EC:2.7.1.-]	lma:LmjF07.0900	serine/threonine kinase, putative [EC:2.7.1.-] [KO:K07198]	2e-75	YDR477w_1	COG0515	1e-60	CPK15_ARATH	ATP-binding;Kinase;Nucleotide-binding;Serine/threonine-proteinkinase;Transferase,CBL-interacting serine/threonine-protein kinase 15 (EC 2.7.1.37) (Serine/threonine-protein kinase ATPK10) (SOS2-like protein kinase PKS3) (SOS-interacting protein 2) (SNF1-related kinase 3.1).	9e-128	GO_ID:40958	TAIR|gene:2126748 SPTR:O65554 symbol:AT4G30960.1 [GO:0008372 "cellular component unknown" evidence=ND] [GO:0016301 "kinase activity" evidence=ISS] InterPro:IPR000719 InterPro:IPR002290 InterPro:IPR008271 Pfam:PF00069 Prosite:PS00108 InterPro:IPR004041 Prosite:PS00107 Pfam:PF03822 ProDom:PD000001 PROSITE:PS50011 SMART:SM00220 HSSP:P49137 PROSITE:PS50816 EMBL:AL022198 EMBL:AL161578 EMBL:AY035046 EM…	2e-177
TM1353.8	1.7.8.19	WAAY, rfaY lipopolysaccharide core biosynthesis protein RFAY [EC:2.7.-.-] [COG:COG0515]	lma:LmjF07.0900	serine/threonine kinase, putative [EC:2.7.1.-] [KO:K07198]	2e-75	YDR477w_1	COG0515	1e-60	CPK15_ARATH	ATP-binding;Kinase;Nucleotide-binding;Serine/threonine-proteinkinase;Transferase,CBL-interacting serine/threonine-protein kinase 15 (EC 2.7.1.37) (Serine/threonine-protein kinase ATPK10) (SOS2-like protein kinase PKS3) (SOS-interacting protein 2) (SNF1-related kinase 3.1).	9e-128	GO_ID:40958	TAIR|gene:2126748 SPTR:O65554 symbol:AT4G30960.1 [GO:0008372 "cellular component unknown" evidence=ND] [GO:0016301 "kinase activity" evidence=ISS] InterPro:IPR000719 InterPro:IPR002290 InterPro:IPR008271 Pfam:PF00069 Prosite:PS00108 InterPro:IPR004041 Prosite:PS00107 Pfam:PF03822 ProDom:PD000001 PROSITE:PS50011 SMART:SM00220 HSSP:P49137 PROSITE:PS50816 EMBL:AL022198 EMBL:AL161578 EMBL:AY035046 EM…	2e-177
TM1353.8	3.3.10.117	BMPR1 bone morphogenetic protein receptor, type I [EC:2.7.1.37]	lma:LmjF07.0900	serine/threonine kinase, putative [EC:2.7.1.-] [KO:K07198]	2e-75	YDR477w_1	COG0515	1e-60	CPK15_ARATH	ATP-binding;Kinase;Nucleotide-binding;Serine/threonine-proteinkinase;Transferase,CBL-interacting serine/threonine-protein kinase 15 (EC 2.7.1.37) (Serine/threonine-protein kinase ATPK10) (SOS2-like protein kinase PKS3) (SOS-interacting protein 2) (SNF1-related kinase 3.1).	9e-128	GO_ID:40958	TAIR|gene:2126748 SPTR:O65554 symbol:AT4G30960.1 [GO:0008372 "cellular component unknown" evidence=ND] [GO:0016301 "kinase activity" evidence=ISS] InterPro:IPR000719 InterPro:IPR002290 InterPro:IPR008271 Pfam:PF00069 Prosite:PS00108 InterPro:IPR004041 Prosite:PS00107 Pfam:PF03822 ProDom:PD000001 PROSITE:PS50011 SMART:SM00220 HSSP:P49137 PROSITE:PS50816 EMBL:AL022198 EMBL:AL161578 EMBL:AY035046 EM…	2e-177
TM1353.8	1.11.16.8	E2.7.1.- [EC:2.7.1.-] [COG:COG0515 COG1493]	lma:LmjF07.0900	serine/threonine kinase, putative [EC:2.7.1.-] [KO:K07198]	2e-75	YDR477w_1	COG0515	1e-60	CPK15_ARATH	ATP-binding;Kinase;Nucleotide-binding;Serine/threonine-proteinkinase;Transferase,CBL-interacting serine/threonine-protein kinase 15 (EC 2.7.1.37) (Serine/threonine-protein kinase ATPK10) (SOS2-like protein kinase PKS3) (SOS-interacting protein 2) (SNF1-related kinase 3.1).	9e-128	GO_ID:40958	TAIR|gene:2126748 SPTR:O65554 symbol:AT4G30960.1 [GO:0008372 "cellular component unknown" evidence=ND] [GO:0016301 "kinase activity" evidence=ISS] InterPro:IPR000719 InterPro:IPR002290 InterPro:IPR008271 Pfam:PF00069 Prosite:PS00108 InterPro:IPR004041 Prosite:PS00107 Pfam:PF03822 ProDom:PD000001 PROSITE:PS50011 SMART:SM00220 HSSP:P49137 PROSITE:PS50816 EMBL:AL022198 EMBL:AL161578 EMBL:AY035046 EM…	2e-177
TM1353.8	4.2.4	Cell cycle [CLASS:04110] [PATH:hsa04110] [COG:COG0515]	lma:LmjF07.0900	serine/threonine kinase, putative [EC:2.7.1.-] [KO:K07198]	2e-75	YDR477w_1	COG0515	1e-60	CPK15_ARATH	ATP-binding;Kinase;Nucleotide-binding;Serine/threonine-proteinkinase;Transferase,CBL-interacting serine/threonine-protein kinase 15 (EC 2.7.1.37) (Serine/threonine-protein kinase ATPK10) (SOS2-like protein kinase PKS3) (SOS-interacting protein 2) (SNF1-related kinase 3.1).	9e-128	GO_ID:40958	TAIR|gene:2126748 SPTR:O65554 symbol:AT4G30960.1 [GO:0008372 "cellular component unknown" evidence=ND] [GO:0016301 "kinase activity" evidence=ISS] InterPro:IPR000719 InterPro:IPR002290 InterPro:IPR008271 Pfam:PF00069 Prosite:PS00108 InterPro:IPR004041 Prosite:PS00107 Pfam:PF03822 ProDom:PD000001 PROSITE:PS50011 SMART:SM00220 HSSP:P49137 PROSITE:PS50816 EMBL:AL022198 EMBL:AL161578 EMBL:AY035046 EM…	2e-177
TM1353.8	3.2.2.1	Protein kinase [EC:2.7.1.37]	lma:LmjF07.0900	serine/threonine kinase, putative [EC:2.7.1.-] [KO:K07198]	2e-75	YDR477w_1	COG0515	1e-60	CPK15_ARATH	ATP-binding;Kinase;Nucleotide-binding;Serine/threonine-proteinkinase;Transferase,CBL-interacting serine/threonine-protein kinase 15 (EC 2.7.1.37) (Serine/threonine-protein kinase ATPK10) (SOS2-like protein kinase PKS3) (SOS-interacting protein 2) (SNF1-related kinase 3.1).	9e-128	GO_ID:40958	TAIR|gene:2126748 SPTR:O65554 symbol:AT4G30960.1 [GO:0008372 "cellular component unknown" evidence=ND] [GO:0016301 "kinase activity" evidence=ISS] InterPro:IPR000719 InterPro:IPR002290 InterPro:IPR008271 Pfam:PF00069 Prosite:PS00108 InterPro:IPR004041 Prosite:PS00107 Pfam:PF03822 ProDom:PD000001 PROSITE:PS50011 SMART:SM00220 HSSP:P49137 PROSITE:PS50816 EMBL:AL022198 EMBL:AL161578 EMBL:AY035046 EM…	2e-177
chr1.TM0386.1	1.9.4.15	E2.7.1.- [EC:2.7.1.-] [COG:COG0515 COG1493]	lma:LmjF07.0900	serine/threonine kinase, putative [EC:2.7.1.-] [KO:K07198]	3e-59	YDR477w_1	COG0515	2e-47	CPK11_ARATH	ATP-binding;Kinase;Nucleotide-binding;Serine/threonine-proteinkinase;Transferase,CBL-interacting serine/threonine-protein kinase 11 (EC 2.7.1.37) (SOS2-like protein kinase PKS5) (SOS-interacting protein 4) (SNF1- related kinase 3.22).	5e-101	GO_ID:18229	TAIR|gene:2065780 SPTR:O22932 symbol:AT2G30360.1 [GO:0016301 "kinase activity" evidence=ISS] InterPro:IPR000719 InterPro:IPR002290 InterPro:IPR008271 Pfam:PF00069 Prosite:PS00108 InterPro:IPR004041 Prosite:PS00107 Pfam:PF03822 ProDom:PD000001 PROSITE:PS50011 SMART:SM00220 HSSP:P24941 PROSITE:PS50816 EMBL:AC002338 EMBL:AF295666 EMBL:AF339146 EMBL:AF370595 EMBL:AF428398 EMBL:BT002478 EMBL:BT006582 …	2e-101
chr1.TM0386.1	1.1.17.19	E2.7.1.- [EC:2.7.1.-] [COG:COG0515 COG1493]	lma:LmjF07.0900	serine/threonine kinase, putative [EC:2.7.1.-] [KO:K07198]	3e-59	YDR477w_1	COG0515	2e-47	CPK11_ARATH	ATP-binding;Kinase;Nucleotide-binding;Serine/threonine-proteinkinase;Transferase,CBL-interacting serine/threonine-protein kinase 11 (EC 2.7.1.37) (SOS2-like protein kinase PKS5) (SOS-interacting protein 4) (SNF1- related kinase 3.22).	5e-101	GO_ID:18229	TAIR|gene:2065780 SPTR:O22932 symbol:AT2G30360.1 [GO:0016301 "kinase activity" evidence=ISS] InterPro:IPR000719 InterPro:IPR002290 InterPro:IPR008271 Pfam:PF00069 Prosite:PS00108 InterPro:IPR004041 Prosite:PS00107 Pfam:PF03822 ProDom:PD000001 PROSITE:PS50011 SMART:SM00220 HSSP:P24941 PROSITE:PS50816 EMBL:AC002338 EMBL:AF295666 EMBL:AF339146 EMBL:AF370595 EMBL:AF428398 EMBL:BT002478 EMBL:BT006582 …	2e-101
chr1.TM0386.1	3.2.12.25	PRKAA, AMPK 5-AMP-activated protein kinase, catalytic alpha subunit [EC:2.7.1.-]	lma:LmjF07.0900	serine/threonine kinase, putative [EC:2.7.1.-] [KO:K07198]	3e-59	YDR477w_1	COG0515	2e-47	CPK11_ARATH	ATP-binding;Kinase;Nucleotide-binding;Serine/threonine-proteinkinase;Transferase,CBL-interacting serine/threonine-protein kinase 11 (EC 2.7.1.37) (SOS2-like protein kinase PKS5) (SOS-interacting protein 4) (SNF1- related kinase 3.22).	5e-101	GO_ID:18229	TAIR|gene:2065780 SPTR:O22932 symbol:AT2G30360.1 [GO:0016301 "kinase activity" evidence=ISS] InterPro:IPR000719 InterPro:IPR002290 InterPro:IPR008271 Pfam:PF00069 Prosite:PS00108 InterPro:IPR004041 Prosite:PS00107 Pfam:PF03822 ProDom:PD000001 PROSITE:PS50011 SMART:SM00220 HSSP:P24941 PROSITE:PS50816 EMBL:AC002338 EMBL:AF295666 EMBL:AF339146 EMBL:AF370595 EMBL:AF428398 EMBL:BT002478 EMBL:BT006582 …	2e-101
chr1.TM0386.1	3.2.11.36	PRKAA, AMPK 5-AMP-activated protein kinase, catalytic alpha subunit [EC:2.7.1.-]	lma:LmjF07.0900	serine/threonine kinase, putative [EC:2.7.1.-] [KO:K07198]	3e-59	YDR477w_1	COG0515	2e-47	CPK11_ARATH	ATP-binding;Kinase;Nucleotide-binding;Serine/threonine-proteinkinase;Transferase,CBL-interacting serine/threonine-protein kinase 11 (EC 2.7.1.37) (SOS2-like protein kinase PKS5) (SOS-interacting protein 4) (SNF1- related kinase 3.22).	5e-101	GO_ID:18229	TAIR|gene:2065780 SPTR:O22932 symbol:AT2G30360.1 [GO:0016301 "kinase activity" evidence=ISS] InterPro:IPR000719 InterPro:IPR002290 InterPro:IPR008271 Pfam:PF00069 Prosite:PS00108 InterPro:IPR004041 Prosite:PS00107 Pfam:PF03822 ProDom:PD000001 PROSITE:PS50011 SMART:SM00220 HSSP:P24941 PROSITE:PS50816 EMBL:AC002338 EMBL:AF295666 EMBL:AF339146 EMBL:AF370595 EMBL:AF428398 EMBL:BT002478 EMBL:BT006582 …	2e-101
chr1.TM0386.1	1.7.8.19	WAAY, rfaY lipopolysaccharide core biosynthesis protein RFAY [EC:2.7.-.-] [COG:COG0515]	lma:LmjF07.0900	serine/threonine kinase, putative [EC:2.7.1.-] [KO:K07198]	3e-59	YDR477w_1	COG0515	2e-47	CPK11_ARATH	ATP-binding;Kinase;Nucleotide-binding;Serine/threonine-proteinkinase;Transferase,CBL-interacting serine/threonine-protein kinase 11 (EC 2.7.1.37) (SOS2-like protein kinase PKS5) (SOS-interacting protein 4) (SNF1- related kinase 3.22).	5e-101	GO_ID:18229	TAIR|gene:2065780 SPTR:O22932 symbol:AT2G30360.1 [GO:0016301 "kinase activity" evidence=ISS] InterPro:IPR000719 InterPro:IPR002290 InterPro:IPR008271 Pfam:PF00069 Prosite:PS00108 InterPro:IPR004041 Prosite:PS00107 Pfam:PF03822 ProDom:PD000001 PROSITE:PS50011 SMART:SM00220 HSSP:P24941 PROSITE:PS50816 EMBL:AC002338 EMBL:AF295666 EMBL:AF339146 EMBL:AF370595 EMBL:AF428398 EMBL:BT002478 EMBL:BT006582 …	2e-101
chr1.TM0386.1	3.3.10.117	BMPR1 bone morphogenetic protein receptor, type I [EC:2.7.1.37]	lma:LmjF07.0900	serine/threonine kinase, putative [EC:2.7.1.-] [KO:K07198]	3e-59	YDR477w_1	COG0515	2e-47	CPK11_ARATH	ATP-binding;Kinase;Nucleotide-binding;Serine/threonine-proteinkinase;Transferase,CBL-interacting serine/threonine-protein kinase 11 (EC 2.7.1.37) (SOS2-like protein kinase PKS5) (SOS-interacting protein 4) (SNF1- related kinase 3.22).	5e-101	GO_ID:18229	TAIR|gene:2065780 SPTR:O22932 symbol:AT2G30360.1 [GO:0016301 "kinase activity" evidence=ISS] InterPro:IPR000719 InterPro:IPR002290 InterPro:IPR008271 Pfam:PF00069 Prosite:PS00108 InterPro:IPR004041 Prosite:PS00107 Pfam:PF03822 ProDom:PD000001 PROSITE:PS50011 SMART:SM00220 HSSP:P24941 PROSITE:PS50816 EMBL:AC002338 EMBL:AF295666 EMBL:AF339146 EMBL:AF370595 EMBL:AF428398 EMBL:BT002478 EMBL:BT006582 …	2e-101
chr1.TM0386.1	1.11.16.8	E2.7.1.- [EC:2.7.1.-] [COG:COG0515 COG1493]	lma:LmjF07.0900	serine/threonine kinase, putative [EC:2.7.1.-] [KO:K07198]	3e-59	YDR477w_1	COG0515	2e-47	CPK11_ARATH	ATP-binding;Kinase;Nucleotide-binding;Serine/threonine-proteinkinase;Transferase,CBL-interacting serine/threonine-protein kinase 11 (EC 2.7.1.37) (SOS2-like protein kinase PKS5) (SOS-interacting protein 4) (SNF1- related kinase 3.22).	5e-101	GO_ID:18229	TAIR|gene:2065780 SPTR:O22932 symbol:AT2G30360.1 [GO:0016301 "kinase activity" evidence=ISS] InterPro:IPR000719 InterPro:IPR002290 InterPro:IPR008271 Pfam:PF00069 Prosite:PS00108 InterPro:IPR004041 Prosite:PS00107 Pfam:PF03822 ProDom:PD000001 PROSITE:PS50011 SMART:SM00220 HSSP:P24941 PROSITE:PS50816 EMBL:AC002338 EMBL:AF295666 EMBL:AF339146 EMBL:AF370595 EMBL:AF428398 EMBL:BT002478 EMBL:BT006582 …	2e-101
chr1.TM0386.1	4.2.4	Cell cycle [CLASS:04110] [PATH:hsa04110] [COG:COG0515]	lma:LmjF07.0900	serine/threonine kinase, putative [EC:2.7.1.-] [KO:K07198]	3e-59	YDR477w_1	COG0515	2e-47	CPK11_ARATH	ATP-binding;Kinase;Nucleotide-binding;Serine/threonine-proteinkinase;Transferase,CBL-interacting serine/threonine-protein kinase 11 (EC 2.7.1.37) (SOS2-like protein kinase PKS5) (SOS-interacting protein 4) (SNF1- related kinase 3.22).	5e-101	GO_ID:18229	TAIR|gene:2065780 SPTR:O22932 symbol:AT2G30360.1 [GO:0016301 "kinase activity" evidence=ISS] InterPro:IPR000719 InterPro:IPR002290 InterPro:IPR008271 Pfam:PF00069 Prosite:PS00108 InterPro:IPR004041 Prosite:PS00107 Pfam:PF03822 ProDom:PD000001 PROSITE:PS50011 SMART:SM00220 HSSP:P24941 PROSITE:PS50816 EMBL:AC002338 EMBL:AF295666 EMBL:AF339146 EMBL:AF370595 EMBL:AF428398 EMBL:BT002478 EMBL:BT006582 …	2e-101
chr1.TM0386.1	3.2.2.1	Protein kinase [EC:2.7.1.37]	lma:LmjF07.0900	serine/threonine kinase, putative [EC:2.7.1.-] [KO:K07198]	3e-59	YDR477w_1	COG0515	2e-47	CPK11_ARATH	ATP-binding;Kinase;Nucleotide-binding;Serine/threonine-proteinkinase;Transferase,CBL-interacting serine/threonine-protein kinase 11 (EC 2.7.1.37) (SOS2-like protein kinase PKS5) (SOS-interacting protein 4) (SNF1- related kinase 3.22).	5e-101	GO_ID:18229	TAIR|gene:2065780 SPTR:O22932 symbol:AT2G30360.1 [GO:0016301 "kinase activity" evidence=ISS] InterPro:IPR000719 InterPro:IPR002290 InterPro:IPR008271 Pfam:PF00069 Prosite:PS00108 InterPro:IPR004041 Prosite:PS00107 Pfam:PF03822 ProDom:PD000001 PROSITE:PS50011 SMART:SM00220 HSSP:P24941 PROSITE:PS50816 EMBL:AC002338 EMBL:AF295666 EMBL:AF339146 EMBL:AF370595 EMBL:AF428398 EMBL:BT002478 EMBL:BT006582 …	2e-101
TM1226.2	1.3.10.23	E2.7.1.82, EKI1 ethanolamine kinase [EC:2.7.1.82] [COG:COG0510] [GO:0004305]	hsa:1120	CHKB, CHKL; choline kinase beta [EC:2.7.1.32 2.7.1.82] [KO:K00866 K00894]	4e-34	YLR133w	COG0510	2e-25	CHKB_HUMAN	Kinase;Transferase,Choline/ethanolamine kinase [Includes: Choline kinase beta (EC 2.7.1.32) (CK); Ethanolamine kinase (EC 2.7.1.82) (EK)].	2e-34	GO_ID:16472	TAIR|gene:2019611 SPTR:Q8L518 symbol:AT1G74320.1 [GO:0000004 "biological process unknown" evidence=ND] [GO:0008372 "cellular component unknown" evidence=ND] [GO:0004103 "choline kinase activity" evidence=ISS] InterPro:IPR002573 Pfam:PF01633 InterPro:IPR007521 Pfam:PF04428 EMBL:AY094430 EMBL:BT008737 EMBL:AY140093 SPTR:Q8L518	2e-99
TM1226.2	1.3.10.19	E2.7.1.32, CHK choline kinase [EC:2.7.1.32] [COG:COG0510] [GO:0004103]	hsa:1120	CHKB, CHKL; choline kinase beta [EC:2.7.1.32 2.7.1.82] [KO:K00866 K00894]	4e-34	YLR133w	COG0510	2e-25	CHKB_HUMAN	Kinase;Transferase,Choline/ethanolamine kinase [Includes: Choline kinase beta (EC 2.7.1.32) (CK); Ethanolamine kinase (EC 2.7.1.82) (EK)].	2e-34	GO_ID:16472	TAIR|gene:2019611 SPTR:Q8L518 symbol:AT1G74320.1 [GO:0000004 "biological process unknown" evidence=ND] [GO:0008372 "cellular component unknown" evidence=ND] [GO:0004103 "choline kinase activity" evidence=ISS] InterPro:IPR002573 Pfam:PF01633 InterPro:IPR007521 Pfam:PF04428 EMBL:AY094430 EMBL:BT008737 EMBL:AY140093 SPTR:Q8L518	2e-99
TM1226.2	1.9.1.9	E2.7.1.89 thiamine kinase [EC:2.7.1.89] [COG:COG0510] [GO:0019165]	hsa:1120	CHKB, CHKL; choline kinase beta [EC:2.7.1.32 2.7.1.82] [KO:K00866 K00894]	4e-34	YLR133w	COG0510	2e-25	CHKB_HUMAN	Kinase;Transferase,Choline/ethanolamine kinase [Includes: Choline kinase beta (EC 2.7.1.32) (CK); Ethanolamine kinase (EC 2.7.1.82) (EK)].	2e-34	GO_ID:16472	TAIR|gene:2019611 SPTR:Q8L518 symbol:AT1G74320.1 [GO:0000004 "biological process unknown" evidence=ND] [GO:0008372 "cellular component unknown" evidence=ND] [GO:0004103 "choline kinase activity" evidence=ISS] InterPro:IPR002573 Pfam:PF01633 InterPro:IPR007521 Pfam:PF04428 EMBL:AY094430 EMBL:BT008737 EMBL:AY140093 SPTR:Q8L518	2e-99
TM1226.2	1.5.3.35	E2.7.1.32, CHK choline kinase [EC:2.7.1.32] [COG:COG0510] [GO:0004103]	hsa:1120	CHKB, CHKL; choline kinase beta [EC:2.7.1.32 2.7.1.82] [KO:K00866 K00894]	4e-34	YLR133w	COG0510	2e-25	CHKB_HUMAN	Kinase;Transferase,Choline/ethanolamine kinase [Includes: Choline kinase beta (EC 2.7.1.32) (CK); Ethanolamine kinase (EC 2.7.1.82) (EK)].	2e-34	GO_ID:16472	TAIR|gene:2019611 SPTR:Q8L518 symbol:AT1G74320.1 [GO:0000004 "biological process unknown" evidence=ND] [GO:0008372 "cellular component unknown" evidence=ND] [GO:0004103 "choline kinase activity" evidence=ISS] InterPro:IPR002573 Pfam:PF01633 InterPro:IPR007521 Pfam:PF04428 EMBL:AY094430 EMBL:BT008737 EMBL:AY140093 SPTR:Q8L518	2e-99
Ljwgs_072419.1	1.9.4.15	E2.7.1.- [EC:2.7.1.-] [COG:COG0515 COG1493]	ath:At5g47750	MCA23.7; protein kinase, putative [EC:2.7.1.37] [KO:K00870]	3e-77	YCR091w	COG0515	8e-57	G11A_ORYSA	ATP-binding;Kinase;Nucleotide-binding;Serine/threonine-proteinkinase;Transferase,Protein kinase G11A (EC 2.7.1.-) (Fragment).	1e-74	GO_ID:54061	TAIR|gene:2024891 SPTR:Q9C8M5 symbol:AT1G53700.1 [GO:0016301 "kinase activity" evidence=ISS] [GO:0008372 "cellular component unknown" evidence=ND] InterPro:IPR000719 InterPro:IPR002290 InterPro:IPR008271 Pfam:PF00069 Prosite:PS00108 ProDom:PD000001 PROSITE:PS50011 SMART:SM00220 EMBL:AC024260 PIR:C96577 SPTR:Q9C8M5	8e-127
Ljwgs_072419.1	1.7.8.19	WAAY, rfaY lipopolysaccharide core biosynthesis protein RFAY [EC:2.7.-.-] [COG:COG0515]	ath:At5g47750	MCA23.7; protein kinase, putative [EC:2.7.1.37] [KO:K00870]	3e-77	YCR091w	COG0515	8e-57	G11A_ORYSA	ATP-binding;Kinase;Nucleotide-binding;Serine/threonine-proteinkinase;Transferase,Protein kinase G11A (EC 2.7.1.-) (Fragment).	1e-74	GO_ID:54061	TAIR|gene:2024891 SPTR:Q9C8M5 symbol:AT1G53700.1 [GO:0016301 "kinase activity" evidence=ISS] [GO:0008372 "cellular component unknown" evidence=ND] InterPro:IPR000719 InterPro:IPR002290 InterPro:IPR008271 Pfam:PF00069 Prosite:PS00108 ProDom:PD000001 PROSITE:PS50011 SMART:SM00220 EMBL:AC024260 PIR:C96577 SPTR:Q9C8M5	8e-127
Ljwgs_072419.1	1.1.17.19	E2.7.1.- [EC:2.7.1.-] [COG:COG0515 COG1493]	ath:At5g47750	MCA23.7; protein kinase, putative [EC:2.7.1.37] [KO:K00870]	3e-77	YCR091w	COG0515	8e-57	G11A_ORYSA	ATP-binding;Kinase;Nucleotide-binding;Serine/threonine-proteinkinase;Transferase,Protein kinase G11A (EC 2.7.1.-) (Fragment).	1e-74	GO_ID:54061	TAIR|gene:2024891 SPTR:Q9C8M5 symbol:AT1G53700.1 [GO:0016301 "kinase activity" evidence=ISS] [GO:0008372 "cellular component unknown" evidence=ND] InterPro:IPR000719 InterPro:IPR002290 InterPro:IPR008271 Pfam:PF00069 Prosite:PS00108 ProDom:PD000001 PROSITE:PS50011 SMART:SM00220 EMBL:AC024260 PIR:C96577 SPTR:Q9C8M5	8e-127
Ljwgs_072419.1	1.11.16.8	E2.7.1.- [EC:2.7.1.-] [COG:COG0515 COG1493]	ath:At5g47750	MCA23.7; protein kinase, putative [EC:2.7.1.37] [KO:K00870]	3e-77	YCR091w	COG0515	8e-57	G11A_ORYSA	ATP-binding;Kinase;Nucleotide-binding;Serine/threonine-proteinkinase;Transferase,Protein kinase G11A (EC 2.7.1.-) (Fragment).	1e-74	GO_ID:54061	TAIR|gene:2024891 SPTR:Q9C8M5 symbol:AT1G53700.1 [GO:0016301 "kinase activity" evidence=ISS] [GO:0008372 "cellular component unknown" evidence=ND] InterPro:IPR000719 InterPro:IPR002290 InterPro:IPR008271 Pfam:PF00069 Prosite:PS00108 ProDom:PD000001 PROSITE:PS50011 SMART:SM00220 EMBL:AC024260 PIR:C96577 SPTR:Q9C8M5	8e-127
Ljwgs_072419.1	4.2.4	Cell cycle [CLASS:04110] [PATH:hsa04110] [COG:COG0515]	ath:At5g47750	MCA23.7; protein kinase, putative [EC:2.7.1.37] [KO:K00870]	3e-77	YCR091w	COG0515	8e-57	G11A_ORYSA	ATP-binding;Kinase;Nucleotide-binding;Serine/threonine-proteinkinase;Transferase,Protein kinase G11A (EC 2.7.1.-) (Fragment).	1e-74	GO_ID:54061	TAIR|gene:2024891 SPTR:Q9C8M5 symbol:AT1G53700.1 [GO:0016301 "kinase activity" evidence=ISS] [GO:0008372 "cellular component unknown" evidence=ND] InterPro:IPR000719 InterPro:IPR002290 InterPro:IPR008271 Pfam:PF00069 Prosite:PS00108 ProDom:PD000001 PROSITE:PS50011 SMART:SM00220 EMBL:AC024260 PIR:C96577 SPTR:Q9C8M5	8e-127
chr5.TM0138.3	99.1.4.1538	GO_ID:6927							LEC_LOTTE	Calcium;Directproteinsequencing;Glycoprotein;Lectin;Manganese;Metal-binding,Anti-H(O) lectin (LTA).	8e-58	GO_ID:6927	TAIR|gene:2155684 SPTR:Q9LSL5 symbol:AT5G65600.1 [GO:0016301 "kinase activity" evidence=ISS] InterPro:IPR000719 InterPro:IPR008271 Pfam:PF00069 Prosite:PS00108 InterPro:IPR001220 InterPro:IPR000985 Prosite:PS00107 Pfam:PF00139 Pfam:PF00138 ProDom:PD000001 PROSITE:PS50011 HSSP:P05046 ProDom:PD000671 ProDom:PD000711 EMBL:AB026639 SPTR:Q9LSL5	2e-16
chr5.TM0138.3	99.1.3.2.3697	LEC_LOTTE							LEC_LOTTE	Calcium;Directproteinsequencing;Glycoprotein;Lectin;Manganese;Metal-binding,Anti-H(O) lectin (LTA).	8e-58	GO_ID:6927	TAIR|gene:2155684 SPTR:Q9LSL5 symbol:AT5G65600.1 [GO:0016301 "kinase activity" evidence=ISS] InterPro:IPR000719 InterPro:IPR008271 Pfam:PF00069 Prosite:PS00108 InterPro:IPR001220 InterPro:IPR000985 Prosite:PS00107 Pfam:PF00139 Pfam:PF00138 ProDom:PD000001 PROSITE:PS50011 HSSP:P05046 ProDom:PD000671 ProDom:PD000711 EMBL:AB026639 SPTR:Q9LSL5	2e-16
Ljwgs_021723.2	99.1.3.2.1885	DR100_ARATH	ath:At4g28490	F20O9.180; leucine-rich repeat transmembrane protein kinase, putative [EC:2.7.1.37] [KO:K00870]	1e-14				DR100_ARATH	DNAdamage;DNArepair;Leucine-richrepeat;Repeat;Signal,DNA-damage-repair/toleration protein DRT100 precursor.	2e-39	GO_ID:6778	TAIR|gene:2091870 SPTR:Q9LT39 symbol:AT3G20820.1 [GO:0005515 "protein binding" evidence=ISS;NAS] [GO:0007165 "signal transduction" evidence=IC] [GO:0006952 "defense response" evidence=ISS] Pfam:PF00560 InterPro:IPR001611 InterPro:IPR007090 PRINTS:PR00019 EMBL:AB025629 EMBL:AY063922 EMBL:AY117334 SPTR:Q9LT39	5e-44
Ljwgs_021723.2	99.1.4.1493	GO_ID:6778	ath:At4g28490	F20O9.180; leucine-rich repeat transmembrane protein kinase, putative [EC:2.7.1.37] [KO:K00870]	1e-14				DR100_ARATH	DNAdamage;DNArepair;Leucine-richrepeat;Repeat;Signal,DNA-damage-repair/toleration protein DRT100 precursor.	2e-39	GO_ID:6778	TAIR|gene:2091870 SPTR:Q9LT39 symbol:AT3G20820.1 [GO:0005515 "protein binding" evidence=ISS;NAS] [GO:0007165 "signal transduction" evidence=IC] [GO:0006952 "defense response" evidence=ISS] Pfam:PF00560 InterPro:IPR001611 InterPro:IPR007090 PRINTS:PR00019 EMBL:AB025629 EMBL:AY063922 EMBL:AY117334 SPTR:Q9LT39	5e-44
Ljwgs_021723.2	99.1.1.97	KO:K00870	ath:At4g28490	F20O9.180; leucine-rich repeat transmembrane protein kinase, putative [EC:2.7.1.37] [KO:K00870]	1e-14				DR100_ARATH	DNAdamage;DNArepair;Leucine-richrepeat;Repeat;Signal,DNA-damage-repair/toleration protein DRT100 precursor.	2e-39	GO_ID:6778	TAIR|gene:2091870 SPTR:Q9LT39 symbol:AT3G20820.1 [GO:0005515 "protein binding" evidence=ISS;NAS] [GO:0007165 "signal transduction" evidence=IC] [GO:0006952 "defense response" evidence=ISS] Pfam:PF00560 InterPro:IPR001611 InterPro:IPR007090 PRINTS:PR00019 EMBL:AB025629 EMBL:AY063922 EMBL:AY117334 SPTR:Q9LT39	5e-44
Ljwgs_054834.1	99.1.4.102	GO_ID:22013										GO_ID:22013	TAIR|gene:2195974 SPTR:O80661 symbol:AT1G77280.1 [GO:0008372 "cellular component unknown" evidence=ND] [GO:0016301 "kinase activity" evidence=ISS] InterPro:IPR000719 InterPro:IPR008271 Pfam:PF00069 Prosite:PS00108 InterPro:IPR006016 Prosite:PS00107 Pfam:PF00582 ProDom:PD000001 PROSITE:PS50011 EMBL:AC004260 PIR:T00456 SPTR:O80661	2e-16
chr5.TM0138.3	99.1.4.1538	GO_ID:6927							LEC_LOTTE	Calcium;Directproteinsequencing;Glycoprotein;Lectin;Manganese;Metal-binding,Anti-H(O) lectin (LTA).	8e-58	GO_ID:6927	TAIR|gene:2155684 SPTR:Q9LSL5 symbol:AT5G65600.1 [GO:0016301 "kinase activity" evidence=ISS] InterPro:IPR000719 InterPro:IPR008271 Pfam:PF00069 Prosite:PS00108 InterPro:IPR001220 InterPro:IPR000985 Prosite:PS00107 Pfam:PF00139 Pfam:PF00138 ProDom:PD000001 PROSITE:PS50011 HSSP:P05046 ProDom:PD000671 ProDom:PD000711 EMBL:AB026639 SPTR:Q9LSL5	2e-16
chr5.TM0138.3	99.1.3.2.3697	LEC_LOTTE							LEC_LOTTE	Calcium;Directproteinsequencing;Glycoprotein;Lectin;Manganese;Metal-binding,Anti-H(O) lectin (LTA).	8e-58	GO_ID:6927	TAIR|gene:2155684 SPTR:Q9LSL5 symbol:AT5G65600.1 [GO:0016301 "kinase activity" evidence=ISS] InterPro:IPR000719 InterPro:IPR008271 Pfam:PF00069 Prosite:PS00108 InterPro:IPR001220 InterPro:IPR000985 Prosite:PS00107 Pfam:PF00139 Pfam:PF00138 ProDom:PD000001 PROSITE:PS50011 HSSP:P05046 ProDom:PD000671 ProDom:PD000711 EMBL:AB026639 SPTR:Q9LSL5	2e-16
Ljwgs_055734.1	3.3.10.117	BMPR1 bone morphogenetic protein receptor, type I [EC:2.7.1.37]							BAK1_ARATH	ATP-binding;Glycoprotein;Kinase;Leucine-richrepeat;Membrane;Nucleotide-binding;Phosphorylation;Repeat;Serine/threonine-proteinkinase;Signal;Transferase;Transmembrane,BRASSINOSTEROID INSENSITIVE 1-associated receptor kinase 1 precursor (EC 2.7.1.37) (BRI1-associated receptor kinase 1) (Somatic embryogenesis receptor-like kinase 3).	3e-09	GO_ID:2016	TAIR|gene:2178706 SPTR:Q9FLW0 symbol:AT5G24010.1 [GO:0016301 "kinase activity" evidence=ISS] InterPro:IPR000719 InterPro:IPR008271 Prosite:PS00108 Prosite:PS00107 ProDom:PD000001 PROSITE:PS50011 HSSP:Q62838 EMBL:AB009056 SPTR:Q9FLW0	2e-54
Ljwgs_055734.1	3.2.2.1	Protein kinase [EC:2.7.1.37]							BAK1_ARATH	ATP-binding;Glycoprotein;Kinase;Leucine-richrepeat;Membrane;Nucleotide-binding;Phosphorylation;Repeat;Serine/threonine-proteinkinase;Signal;Transferase;Transmembrane,BRASSINOSTEROID INSENSITIVE 1-associated receptor kinase 1 precursor (EC 2.7.1.37) (BRI1-associated receptor kinase 1) (Somatic embryogenesis receptor-like kinase 3).	3e-09	GO_ID:2016	TAIR|gene:2178706 SPTR:Q9FLW0 symbol:AT5G24010.1 [GO:0016301 "kinase activity" evidence=ISS] InterPro:IPR000719 InterPro:IPR008271 Prosite:PS00108 Prosite:PS00107 ProDom:PD000001 PROSITE:PS50011 HSSP:Q62838 EMBL:AB009056 SPTR:Q9FLW0	2e-54
chr5.CM0148.34	3.3.10.117	BMPR1 bone morphogenetic protein receptor, type I [EC:2.7.1.37]	mmu:17279	Melk; maternal embryonic leucine zipper kinase [EC:2.7.1.37] [KO:K00870]	1e-10				CPK15_ARATH	ATP-binding;Kinase;Nucleotide-binding;Serine/threonine-proteinkinase;Transferase,CBL-interacting serine/threonine-protein kinase 15 (EC 2.7.1.37) (Serine/threonine-protein kinase ATPK10) (SOS2-like protein kinase PKS3) (SOS-interacting protein 2) (SNF1-related kinase 3.1).	1e-24	GO_ID:27010	TAIR|gene:2183719 SPTR:Q9LEU7 symbol:AT5G10930.1 [GO:0008372 "cellular component unknown" evidence=ND] [GO:0016301 "kinase activity" evidence=ISS] InterPro:IPR000719 InterPro:IPR002290 InterPro:IPR008271 Pfam:PF00069 Prosite:PS00108 InterPro:IPR004041 Prosite:PS00107 Pfam:PF03822 ProDom:PD000001 PROSITE:PS50011 SMART:SM00220 HSSP:P49137 PROSITE:PS50816 EMBL:AL365234 EMBL:AY062765 EMBL:AF285105 PI…	2e-41
chr5.CM0148.34	3.2.2.1	Protein kinase [EC:2.7.1.37]	mmu:17279	Melk; maternal embryonic leucine zipper kinase [EC:2.7.1.37] [KO:K00870]	1e-10				CPK15_ARATH	ATP-binding;Kinase;Nucleotide-binding;Serine/threonine-proteinkinase;Transferase,CBL-interacting serine/threonine-protein kinase 15 (EC 2.7.1.37) (Serine/threonine-protein kinase ATPK10) (SOS2-like protein kinase PKS3) (SOS-interacting protein 2) (SNF1-related kinase 3.1).	1e-24	GO_ID:27010	TAIR|gene:2183719 SPTR:Q9LEU7 symbol:AT5G10930.1 [GO:0008372 "cellular component unknown" evidence=ND] [GO:0016301 "kinase activity" evidence=ISS] InterPro:IPR000719 InterPro:IPR002290 InterPro:IPR008271 Pfam:PF00069 Prosite:PS00108 InterPro:IPR004041 Prosite:PS00107 Pfam:PF03822 ProDom:PD000001 PROSITE:PS50011 SMART:SM00220 HSSP:P49137 PROSITE:PS50816 EMBL:AL365234 EMBL:AY062765 EMBL:AF285105 PI…	2e-41
Ljwgs_038100.1	3.2.11.60	MAP2K2, MEK2 mitogen-activated protein kinase kinase 2 [EC:2.7.1.-]	hsa:5605	MAP2K2; mitogen-activated protein kinase kinase 2 [EC:2.7.1.-] [KO:K04369]	1e-20	YOR231w	COG0515	2e-15	MP2K2_HUMAN	3D-structure;ATP-binding;Kinase;Nucleotide-binding;Phosphorylation;Serine/threonine-proteinkinase;Transferase;Tyrosine-proteinkinase,Dual specificity mitogen-activated protein kinase kinase 2 (EC 2.7.1.-) (MAP kinase kinase 2) (MAPKK 2) (ERK activator kinase 2) (MAPK/ERK kinase 2) (MEK2).	9e-21	GO_ID:43537	TAIR|gene:2017661 SPTR:O80397 symbol:AT1G51660.1 [GO:0000165 "MAPKKK cascade" evidence=IC] [GO:0004708 "MAP kinase kinase activity" evidence=IDA] [GO:0016301 "kinase activity" evidence=ISS] [GO:0005737 "cytoplasm" evidence=IDA] [GO:0005634 "nucleus" evidence=IDA] InterPro:IPR000719 InterPro:IPR002290 InterPro:IPR008271 Pfam:PF00069 Prosite:PS00108 Prosite:PS00107 ProDom:PD000001 PROSITE:PS50011 S…	1e-52
Ljwgs_038100.1	1.9.4.15	E2.7.1.- [EC:2.7.1.-] [COG:COG0515 COG1493]	hsa:5605	MAP2K2; mitogen-activated protein kinase kinase 2 [EC:2.7.1.-] [KO:K04369]	1e-20	YOR231w	COG0515	2e-15	MP2K2_HUMAN	3D-structure;ATP-binding;Kinase;Nucleotide-binding;Phosphorylation;Serine/threonine-proteinkinase;Transferase;Tyrosine-proteinkinase,Dual specificity mitogen-activated protein kinase kinase 2 (EC 2.7.1.-) (MAP kinase kinase 2) (MAPKK 2) (ERK activator kinase 2) (MAPK/ERK kinase 2) (MEK2).	9e-21	GO_ID:43537	TAIR|gene:2017661 SPTR:O80397 symbol:AT1G51660.1 [GO:0000165 "MAPKKK cascade" evidence=IC] [GO:0004708 "MAP kinase kinase activity" evidence=IDA] [GO:0016301 "kinase activity" evidence=ISS] [GO:0005737 "cytoplasm" evidence=IDA] [GO:0005634 "nucleus" evidence=IDA] InterPro:IPR000719 InterPro:IPR002290 InterPro:IPR008271 Pfam:PF00069 Prosite:PS00108 Prosite:PS00107 ProDom:PD000001 PROSITE:PS50011 S…	1e-52
Ljwgs_038100.1	1.1.17.19	E2.7.1.- [EC:2.7.1.-] [COG:COG0515 COG1493]	hsa:5605	MAP2K2; mitogen-activated protein kinase kinase 2 [EC:2.7.1.-] [KO:K04369]	1e-20	YOR231w	COG0515	2e-15	MP2K2_HUMAN	3D-structure;ATP-binding;Kinase;Nucleotide-binding;Phosphorylation;Serine/threonine-proteinkinase;Transferase;Tyrosine-proteinkinase,Dual specificity mitogen-activated protein kinase kinase 2 (EC 2.7.1.-) (MAP kinase kinase 2) (MAPKK 2) (ERK activator kinase 2) (MAPK/ERK kinase 2) (MEK2).	9e-21	GO_ID:43537	TAIR|gene:2017661 SPTR:O80397 symbol:AT1G51660.1 [GO:0000165 "MAPKKK cascade" evidence=IC] [GO:0004708 "MAP kinase kinase activity" evidence=IDA] [GO:0016301 "kinase activity" evidence=ISS] [GO:0005737 "cytoplasm" evidence=IDA] [GO:0005634 "nucleus" evidence=IDA] InterPro:IPR000719 InterPro:IPR002290 InterPro:IPR008271 Pfam:PF00069 Prosite:PS00108 Prosite:PS00107 ProDom:PD000001 PROSITE:PS50011 S…	1e-52
Ljwgs_038100.1	3.2.2.22	MAP2K2, MEK2 mitogen-activated protein kinase kinase 2 [EC:2.7.1.-]	hsa:5605	MAP2K2; mitogen-activated protein kinase kinase 2 [EC:2.7.1.-] [KO:K04369]	1e-20	YOR231w	COG0515	2e-15	MP2K2_HUMAN	3D-structure;ATP-binding;Kinase;Nucleotide-binding;Phosphorylation;Serine/threonine-proteinkinase;Transferase;Tyrosine-proteinkinase,Dual specificity mitogen-activated protein kinase kinase 2 (EC 2.7.1.-) (MAP kinase kinase 2) (MAPKK 2) (ERK activator kinase 2) (MAPK/ERK kinase 2) (MEK2).	9e-21	GO_ID:43537	TAIR|gene:2017661 SPTR:O80397 symbol:AT1G51660.1 [GO:0000165 "MAPKKK cascade" evidence=IC] [GO:0004708 "MAP kinase kinase activity" evidence=IDA] [GO:0016301 "kinase activity" evidence=ISS] [GO:0005737 "cytoplasm" evidence=IDA] [GO:0005634 "nucleus" evidence=IDA] InterPro:IPR000719 InterPro:IPR002290 InterPro:IPR008271 Pfam:PF00069 Prosite:PS00108 Prosite:PS00107 ProDom:PD000001 PROSITE:PS50011 S…	1e-52
Ljwgs_038100.1	4.1.3.35.2	MAP2K2, MEK2 mitogen-activated protein kinase kinase 2 [EC:2.7.1.-]	hsa:5605	MAP2K2; mitogen-activated protein kinase kinase 2 [EC:2.7.1.-] [KO:K04369]	1e-20	YOR231w	COG0515	2e-15	MP2K2_HUMAN	3D-structure;ATP-binding;Kinase;Nucleotide-binding;Phosphorylation;Serine/threonine-proteinkinase;Transferase;Tyrosine-proteinkinase,Dual specificity mitogen-activated protein kinase kinase 2 (EC 2.7.1.-) (MAP kinase kinase 2) (MAPKK 2) (ERK activator kinase 2) (MAPK/ERK kinase 2) (MEK2).	9e-21	GO_ID:43537	TAIR|gene:2017661 SPTR:O80397 symbol:AT1G51660.1 [GO:0000165 "MAPKKK cascade" evidence=IC] [GO:0004708 "MAP kinase kinase activity" evidence=IDA] [GO:0016301 "kinase activity" evidence=ISS] [GO:0005737 "cytoplasm" evidence=IDA] [GO:0005634 "nucleus" evidence=IDA] InterPro:IPR000719 InterPro:IPR002290 InterPro:IPR008271 Pfam:PF00069 Prosite:PS00108 Prosite:PS00107 ProDom:PD000001 PROSITE:PS50011 S…	1e-52
Ljwgs_038100.1	1.7.8.19	WAAY, rfaY lipopolysaccharide core biosynthesis protein RFAY [EC:2.7.-.-] [COG:COG0515]	hsa:5605	MAP2K2; mitogen-activated protein kinase kinase 2 [EC:2.7.1.-] [KO:K04369]	1e-20	YOR231w	COG0515	2e-15	MP2K2_HUMAN	3D-structure;ATP-binding;Kinase;Nucleotide-binding;Phosphorylation;Serine/threonine-proteinkinase;Transferase;Tyrosine-proteinkinase,Dual specificity mitogen-activated protein kinase kinase 2 (EC 2.7.1.-) (MAP kinase kinase 2) (MAPKK 2) (ERK activator kinase 2) (MAPK/ERK kinase 2) (MEK2).	9e-21	GO_ID:43537	TAIR|gene:2017661 SPTR:O80397 symbol:AT1G51660.1 [GO:0000165 "MAPKKK cascade" evidence=IC] [GO:0004708 "MAP kinase kinase activity" evidence=IDA] [GO:0016301 "kinase activity" evidence=ISS] [GO:0005737 "cytoplasm" evidence=IDA] [GO:0005634 "nucleus" evidence=IDA] InterPro:IPR000719 InterPro:IPR002290 InterPro:IPR008271 Pfam:PF00069 Prosite:PS00108 Prosite:PS00107 ProDom:PD000001 PROSITE:PS50011 S…	1e-52
Ljwgs_038100.1	4.3.4.13.2	MAP2K2, MEK2 mitogen-activated protein kinase kinase 2 [EC:2.7.1.-]	hsa:5605	MAP2K2; mitogen-activated protein kinase kinase 2 [EC:2.7.1.-] [KO:K04369]	1e-20	YOR231w	COG0515	2e-15	MP2K2_HUMAN	3D-structure;ATP-binding;Kinase;Nucleotide-binding;Phosphorylation;Serine/threonine-proteinkinase;Transferase;Tyrosine-proteinkinase,Dual specificity mitogen-activated protein kinase kinase 2 (EC 2.7.1.-) (MAP kinase kinase 2) (MAPKK 2) (ERK activator kinase 2) (MAPK/ERK kinase 2) (MEK2).	9e-21	GO_ID:43537	TAIR|gene:2017661 SPTR:O80397 symbol:AT1G51660.1 [GO:0000165 "MAPKKK cascade" evidence=IC] [GO:0004708 "MAP kinase kinase activity" evidence=IDA] [GO:0016301 "kinase activity" evidence=ISS] [GO:0005737 "cytoplasm" evidence=IDA] [GO:0005634 "nucleus" evidence=IDA] InterPro:IPR000719 InterPro:IPR002290 InterPro:IPR008271 Pfam:PF00069 Prosite:PS00108 Prosite:PS00107 ProDom:PD000001 PROSITE:PS50011 S…	1e-52
Ljwgs_038100.1	1.11.16.8	E2.7.1.- [EC:2.7.1.-] [COG:COG0515 COG1493]	hsa:5605	MAP2K2; mitogen-activated protein kinase kinase 2 [EC:2.7.1.-] [KO:K04369]	1e-20	YOR231w	COG0515	2e-15	MP2K2_HUMAN	3D-structure;ATP-binding;Kinase;Nucleotide-binding;Phosphorylation;Serine/threonine-proteinkinase;Transferase;Tyrosine-proteinkinase,Dual specificity mitogen-activated protein kinase kinase 2 (EC 2.7.1.-) (MAP kinase kinase 2) (MAPKK 2) (ERK activator kinase 2) (MAPK/ERK kinase 2) (MEK2).	9e-21	GO_ID:43537	TAIR|gene:2017661 SPTR:O80397 symbol:AT1G51660.1 [GO:0000165 "MAPKKK cascade" evidence=IC] [GO:0004708 "MAP kinase kinase activity" evidence=IDA] [GO:0016301 "kinase activity" evidence=ISS] [GO:0005737 "cytoplasm" evidence=IDA] [GO:0005634 "nucleus" evidence=IDA] InterPro:IPR000719 InterPro:IPR002290 InterPro:IPR008271 Pfam:PF00069 Prosite:PS00108 Prosite:PS00107 ProDom:PD000001 PROSITE:PS50011 S…	1e-52
Ljwgs_038100.1	4.2.4	Cell cycle [CLASS:04110] [PATH:hsa04110] [COG:COG0515]	hsa:5605	MAP2K2; mitogen-activated protein kinase kinase 2 [EC:2.7.1.-] [KO:K04369]	1e-20	YOR231w	COG0515	2e-15	MP2K2_HUMAN	3D-structure;ATP-binding;Kinase;Nucleotide-binding;Phosphorylation;Serine/threonine-proteinkinase;Transferase;Tyrosine-proteinkinase,Dual specificity mitogen-activated protein kinase kinase 2 (EC 2.7.1.-) (MAP kinase kinase 2) (MAPKK 2) (ERK activator kinase 2) (MAPK/ERK kinase 2) (MEK2).	9e-21	GO_ID:43537	TAIR|gene:2017661 SPTR:O80397 symbol:AT1G51660.1 [GO:0000165 "MAPKKK cascade" evidence=IC] [GO:0004708 "MAP kinase kinase activity" evidence=IDA] [GO:0016301 "kinase activity" evidence=ISS] [GO:0005737 "cytoplasm" evidence=IDA] [GO:0005634 "nucleus" evidence=IDA] InterPro:IPR000719 InterPro:IPR002290 InterPro:IPR008271 Pfam:PF00069 Prosite:PS00108 Prosite:PS00107 ProDom:PD000001 PROSITE:PS50011 S…	1e-52
chr2.CM0132.12	3.3.10.117	BMPR1 bone morphogenetic protein receptor, type I [EC:2.7.1.37]	ath:At4g28490	F20O9.180; leucine-rich repeat transmembrane protein kinase, putative [EC:2.7.1.37] [KO:K00870]	7e-10				BRI1_ARATH	ATP-binding;Glycoprotein;Kinase;Leucine-richrepeat;Lipid-binding;Membrane;Nucleotide-binding;Phosphorylation;Receptor;Repeat;Serine/threonine-proteinkinase;Signal;Steroid-binding;Transferase;Transmembrane,BRASSINOSTEROID INSENSITIVE 1 precursor (EC 2.7.1.37) (AtBRI1) (Brassinosteroid LRR receptor kinase).	2e-15	GO_ID:5191	TAIR|gene:2156217 SPTR:Q9FH86 symbol:AT5G65830.1 [GO:0005515 "protein binding" evidence=ISS;NAS] [GO:0007165 "signal transduction" evidence=IC] Pfam:PF00560 InterPro:IPR001611 InterPro:IPR007090 PRINTS:PR00019 EMBL:AB020743 EMBL:AK175410 SPTR:Q9FH86	6e-79
chr2.CM0132.12	3.2.2.1	Protein kinase [EC:2.7.1.37]	ath:At4g28490	F20O9.180; leucine-rich repeat transmembrane protein kinase, putative [EC:2.7.1.37] [KO:K00870]	7e-10				BRI1_ARATH	ATP-binding;Glycoprotein;Kinase;Leucine-richrepeat;Lipid-binding;Membrane;Nucleotide-binding;Phosphorylation;Receptor;Repeat;Serine/threonine-proteinkinase;Signal;Steroid-binding;Transferase;Transmembrane,BRASSINOSTEROID INSENSITIVE 1 precursor (EC 2.7.1.37) (AtBRI1) (Brassinosteroid LRR receptor kinase).	2e-15	GO_ID:5191	TAIR|gene:2156217 SPTR:Q9FH86 symbol:AT5G65830.1 [GO:0005515 "protein binding" evidence=ISS;NAS] [GO:0007165 "signal transduction" evidence=IC] Pfam:PF00560 InterPro:IPR001611 InterPro:IPR007090 PRINTS:PR00019 EMBL:AB020743 EMBL:AK175410 SPTR:Q9FH86	6e-79
Ljwgs_036495.1	1.2.8.2.3	E2.7.7.4C, met3 sulfate adenylyltransferase [COG:COG2046]	ath:At5g43780	MQD19.13; ATP sulfurylase precursor (gb|AAD26634.1) [EC:2.7.7.4] [KO:K00958]	1e-73	aq_1081_1	COG2046	4e-12	PAPS2_HUMAN	Alternativesplicing;ATP-binding;Kinase;Multifunctionalenzyme;Multigenefamily;Nucleotide-binding;Nucleotidyltransferase;Polymorphism;Transferase,Bifunctional 3-phosphoadenosine 5-phosphosulfate synthethase 2 (PAPS synthethase 2) (PAPSS 2) (Sulfurylase kinase 2) (SK2) (SK 2) [Includes: Sulfate adenylyltransferase (EC 2.7.7.4) (Sulfate adenylate transferase) (SAT) (ATP-sulfurylase); Adenylyl-sulfate…	6e-42	GO_ID:25845	TAIR|gene:2170866 SPTR:Q9S7D8 symbol:AT5G43780.1 [GO:0005739 "mitochondrion" evidence=IDA] InterPro:IPR002650 GO:GO:0005739 Pfam:PF01747 ProDom:PD002381 TIGRFAMs:TIGR00339 EMBL:AB026651 EMBL:AJ012586 EMBL:AY072193 EMBL:AF110407 EMBL:AY117323 PIR:T52659 SPTR:Q9S7D8	2e-74
Ljwgs_036495.1	1.6.4.17.3	E2.7.7.4C, met3 sulfate adenylyltransferase [COG:COG2046]	ath:At5g43780	MQD19.13; ATP sulfurylase precursor (gb|AAD26634.1) [EC:2.7.7.4] [KO:K00958]	1e-73	aq_1081_1	COG2046	4e-12	PAPS2_HUMAN	Alternativesplicing;ATP-binding;Kinase;Multifunctionalenzyme;Multigenefamily;Nucleotide-binding;Nucleotidyltransferase;Polymorphism;Transferase,Bifunctional 3-phosphoadenosine 5-phosphosulfate synthethase 2 (PAPS synthethase 2) (PAPSS 2) (Sulfurylase kinase 2) (SK2) (SK 2) [Includes: Sulfate adenylyltransferase (EC 2.7.7.4) (Sulfate adenylate transferase) (SAT) (ATP-sulfurylase); Adenylyl-sulfate…	6e-42	GO_ID:25845	TAIR|gene:2170866 SPTR:Q9S7D8 symbol:AT5G43780.1 [GO:0005739 "mitochondrion" evidence=IDA] InterPro:IPR002650 GO:GO:0005739 Pfam:PF01747 ProDom:PD002381 TIGRFAMs:TIGR00339 EMBL:AB026651 EMBL:AJ012586 EMBL:AY072193 EMBL:AF110407 EMBL:AY117323 PIR:T52659 SPTR:Q9S7D8	2e-74
Ljwgs_036495.1	1.4.1.74.3	E2.7.7.4C, met3 sulfate adenylyltransferase [COG:COG2046]	ath:At5g43780	MQD19.13; ATP sulfurylase precursor (gb|AAD26634.1) [EC:2.7.7.4] [KO:K00958]	1e-73	aq_1081_1	COG2046	4e-12	PAPS2_HUMAN	Alternativesplicing;ATP-binding;Kinase;Multifunctionalenzyme;Multigenefamily;Nucleotide-binding;Nucleotidyltransferase;Polymorphism;Transferase,Bifunctional 3-phosphoadenosine 5-phosphosulfate synthethase 2 (PAPS synthethase 2) (PAPSS 2) (Sulfurylase kinase 2) (SK2) (SK 2) [Includes: Sulfate adenylyltransferase (EC 2.7.7.4) (Sulfate adenylate transferase) (SAT) (ATP-sulfurylase); Adenylyl-sulfate…	6e-42	GO_ID:25845	TAIR|gene:2170866 SPTR:Q9S7D8 symbol:AT5G43780.1 [GO:0005739 "mitochondrion" evidence=IDA] InterPro:IPR002650 GO:GO:0005739 Pfam:PF01747 ProDom:PD002381 TIGRFAMs:TIGR00339 EMBL:AB026651 EMBL:AJ012586 EMBL:AY072193 EMBL:AF110407 EMBL:AY117323 PIR:T52659 SPTR:Q9S7D8	2e-74
chr4.CM0073.35	1.5.10.26	E2.7.3.2 creatine kinase [EC:2.7.3.2] [GO:0004111]	ath:At3g48000	T17F15.130; aldehyde dehydrogenase (ALDH2) [EC:1.2.1.3] [KO:K00128]	6e-86	YOR374w	COG1012	4e-72	AL1A1_CHICK	NAD;Oxidoreductase,Retinal dehydrogenase 1 (EC 1.2.1.36) (RalDH1) (RALDH 1) (Aldehyde dehydrogenase family 1 member A1) (Aldehyde dehydrogenase, cytosolic) (ALHDII) (ALDH-E1).	3e-81	GO_ID:20110	TAIR|gene:3701072 SPTR:Q9LV57 symbol:AT3G24503.1 [GO:0004028 "aldehyde dehydrogenase activity" evidence=ISS] InterPro:IPR002086 Pfam:PF00171 GO:GO:0008152 InterPro:IPR012303 PIRSF:PIRSF000147 PROSITE:PS00070 PROSITE:PS00687 HSSP:P05091 EMBL:AB020746 EMBL:AY056398 EMBL:AF349448 SPTR:Q9LV57	6e-111
Ljwgs_011638.2	3.3.10.117	BMPR1 bone morphogenetic protein receptor, type I [EC:2.7.1.37]	ath:At4g28490	F20O9.180; leucine-rich repeat transmembrane protein kinase, putative [EC:2.7.1.37] [KO:K00870]	1e-18				RPK1_IPONI	Alternativeinitiation;Alternativesplicing;ATP-binding;Glycoprotein;Kinase;Leucine-richrepeat;Membrane;Nucleotide-binding;Repeat;Serine/threonine-proteinkinase;Signal;Transferase;Transmembrane,Receptor-like protein kinase precursor (EC 2.7.1.37).	8e-25	GO_ID:43277	TAIR|gene:2090713 SPTR:Q9LT85 symbol:AT3G19320.1 [GO:0005515 "protein binding" evidence=ISS] Pfam:PF00560 InterPro:IPR001611 InterPro:IPR007090 PRINTS:PR00019 EMBL:AB025624 SPTR:Q9LT85	2e-92
Ljwgs_011638.2	3.2.2.1	Protein kinase [EC:2.7.1.37]	ath:At4g28490	F20O9.180; leucine-rich repeat transmembrane protein kinase, putative [EC:2.7.1.37] [KO:K00870]	1e-18				RPK1_IPONI	Alternativeinitiation;Alternativesplicing;ATP-binding;Glycoprotein;Kinase;Leucine-richrepeat;Membrane;Nucleotide-binding;Repeat;Serine/threonine-proteinkinase;Signal;Transferase;Transmembrane,Receptor-like protein kinase precursor (EC 2.7.1.37).	8e-25	GO_ID:43277	TAIR|gene:2090713 SPTR:Q9LT85 symbol:AT3G19320.1 [GO:0005515 "protein binding" evidence=ISS] Pfam:PF00560 InterPro:IPR001611 InterPro:IPR007090 PRINTS:PR00019 EMBL:AB025624 SPTR:Q9LT85	2e-92
TM1670.19	1.9.4.15	E2.7.1.- [EC:2.7.1.-] [COG:COG0515 COG1493]	ath:At5g02290	T1E22.50; protein kinase, putative [EC:2.7.1.37] [KO:K00870]	1e-37	L138452_1	COG0515	9e-14	SIRK_ARATH	ATP-binding;Kinase;Leucine-richrepeat;Membrane;Nucleotide-binding;Plantdefense;Receptor;Repeat;Serine/threonine-proteinkinase;Signal;Transferase;Transmembrane,Senescence-induced receptor-like serine/threonine-protein kinase precursor (FLG22-induced receptor-like kinase 1).	3e-41	GO_ID:53934	TAIR|gene:2050986 SPTR:O22808 symbol:AT2G33580.1 [GO:0016301 "kinase activity" evidence=ISS] InterPro:IPR000719 Pfam:PF00069 InterPro:IPR002482 Pfam:PF01476 ProDom:PD000001 PROSITE:PS50011 EMBL:AC002332 EMBL:AF370600 PIR:C84747 SPTR:O22808	1e-174
TM1670.19	1.7.8.19	WAAY, rfaY lipopolysaccharide core biosynthesis protein RFAY [EC:2.7.-.-] [COG:COG0515]	ath:At5g02290	T1E22.50; protein kinase, putative [EC:2.7.1.37] [KO:K00870]	1e-37	L138452_1	COG0515	9e-14	SIRK_ARATH	ATP-binding;Kinase;Leucine-richrepeat;Membrane;Nucleotide-binding;Plantdefense;Receptor;Repeat;Serine/threonine-proteinkinase;Signal;Transferase;Transmembrane,Senescence-induced receptor-like serine/threonine-protein kinase precursor (FLG22-induced receptor-like kinase 1).	3e-41	GO_ID:53934	TAIR|gene:2050986 SPTR:O22808 symbol:AT2G33580.1 [GO:0016301 "kinase activity" evidence=ISS] InterPro:IPR000719 Pfam:PF00069 InterPro:IPR002482 Pfam:PF01476 ProDom:PD000001 PROSITE:PS50011 EMBL:AC002332 EMBL:AF370600 PIR:C84747 SPTR:O22808	1e-174
TM1670.19	1.1.17.19	E2.7.1.- [EC:2.7.1.-] [COG:COG0515 COG1493]	ath:At5g02290	T1E22.50; protein kinase, putative [EC:2.7.1.37] [KO:K00870]	1e-37	L138452_1	COG0515	9e-14	SIRK_ARATH	ATP-binding;Kinase;Leucine-richrepeat;Membrane;Nucleotide-binding;Plantdefense;Receptor;Repeat;Serine/threonine-proteinkinase;Signal;Transferase;Transmembrane,Senescence-induced receptor-like serine/threonine-protein kinase precursor (FLG22-induced receptor-like kinase 1).	3e-41	GO_ID:53934	TAIR|gene:2050986 SPTR:O22808 symbol:AT2G33580.1 [GO:0016301 "kinase activity" evidence=ISS] InterPro:IPR000719 Pfam:PF00069 InterPro:IPR002482 Pfam:PF01476 ProDom:PD000001 PROSITE:PS50011 EMBL:AC002332 EMBL:AF370600 PIR:C84747 SPTR:O22808	1e-174
TM1670.19	1.11.16.8	E2.7.1.- [EC:2.7.1.-] [COG:COG0515 COG1493]	ath:At5g02290	T1E22.50; protein kinase, putative [EC:2.7.1.37] [KO:K00870]	1e-37	L138452_1	COG0515	9e-14	SIRK_ARATH	ATP-binding;Kinase;Leucine-richrepeat;Membrane;Nucleotide-binding;Plantdefense;Receptor;Repeat;Serine/threonine-proteinkinase;Signal;Transferase;Transmembrane,Senescence-induced receptor-like serine/threonine-protein kinase precursor (FLG22-induced receptor-like kinase 1).	3e-41	GO_ID:53934	TAIR|gene:2050986 SPTR:O22808 symbol:AT2G33580.1 [GO:0016301 "kinase activity" evidence=ISS] InterPro:IPR000719 Pfam:PF00069 InterPro:IPR002482 Pfam:PF01476 ProDom:PD000001 PROSITE:PS50011 EMBL:AC002332 EMBL:AF370600 PIR:C84747 SPTR:O22808	1e-174
TM1670.19	4.2.4	Cell cycle [CLASS:04110] [PATH:hsa04110] [COG:COG0515]	ath:At5g02290	T1E22.50; protein kinase, putative [EC:2.7.1.37] [KO:K00870]	1e-37	L138452_1	COG0515	9e-14	SIRK_ARATH	ATP-binding;Kinase;Leucine-richrepeat;Membrane;Nucleotide-binding;Plantdefense;Receptor;Repeat;Serine/threonine-proteinkinase;Signal;Transferase;Transmembrane,Senescence-induced receptor-like serine/threonine-protein kinase precursor (FLG22-induced receptor-like kinase 1).	3e-41	GO_ID:53934	TAIR|gene:2050986 SPTR:O22808 symbol:AT2G33580.1 [GO:0016301 "kinase activity" evidence=ISS] InterPro:IPR000719 Pfam:PF00069 InterPro:IPR002482 Pfam:PF01476 ProDom:PD000001 PROSITE:PS50011 EMBL:AC002332 EMBL:AF370600 PIR:C84747 SPTR:O22808	1e-174
Ljwgs_031325.1	1.9.4.15	E2.7.1.- [EC:2.7.1.-] [COG:COG0515 COG1493]	ath:At4g28490	F20O9.180; leucine-rich repeat transmembrane protein kinase, putative [EC:2.7.1.37] [KO:K00870]	9e-53	YAR019c	COG0515	3e-20	BRI1_LYCPE	ATP-binding;Directproteinsequencing;Glycoprotein;Kinase;Leucine-richrepeat;Lipid-binding;Membrane;Nucleotide-binding;Plantdefense;Receptor;Repeat;Serine/threonine-proteinkinase;Signal;Steroid-binding;Transferase;Transmembrane,Systemin receptor SR160 precursor (EC 2.7.1.37) (Brassinosteroid LRR receptor kinase).	0	GO_ID:21585	TAIR|gene:2122481 SPTR:O22476 symbol:AT4G39400.1 [GO:0016301 "kinase activity" evidence=ISS] [GO:0009742 "brassinosteroid mediated signaling" evidence=IEP] Pfam:PF00560 InterPro:IPR000719 InterPro:IPR008271 Pfam:PF00069 Prosite:PS00108 InterPro:IPR001611 InterPro:IPR007090 Prosite:PS00107 ProDom:PD000001 PROSITE:PS50011 PRINTS:PR00019 EMBL:AL161595 EMBL:AL078620 EMBL:AF017056 PIR:T09356 GeneFarm:…	0
Ljwgs_031325.1	1.7.8.19	WAAY, rfaY lipopolysaccharide core biosynthesis protein RFAY [EC:2.7.-.-] [COG:COG0515]	ath:At4g28490	F20O9.180; leucine-rich repeat transmembrane protein kinase, putative [EC:2.7.1.37] [KO:K00870]	9e-53	YAR019c	COG0515	3e-20	BRI1_LYCPE	ATP-binding;Directproteinsequencing;Glycoprotein;Kinase;Leucine-richrepeat;Lipid-binding;Membrane;Nucleotide-binding;Plantdefense;Receptor;Repeat;Serine/threonine-proteinkinase;Signal;Steroid-binding;Transferase;Transmembrane,Systemin receptor SR160 precursor (EC 2.7.1.37) (Brassinosteroid LRR receptor kinase).	0	GO_ID:21585	TAIR|gene:2122481 SPTR:O22476 symbol:AT4G39400.1 [GO:0016301 "kinase activity" evidence=ISS] [GO:0009742 "brassinosteroid mediated signaling" evidence=IEP] Pfam:PF00560 InterPro:IPR000719 InterPro:IPR008271 Pfam:PF00069 Prosite:PS00108 InterPro:IPR001611 InterPro:IPR007090 Prosite:PS00107 ProDom:PD000001 PROSITE:PS50011 PRINTS:PR00019 EMBL:AL161595 EMBL:AL078620 EMBL:AF017056 PIR:T09356 GeneFarm:…	0
Ljwgs_031325.1	1.1.17.19	E2.7.1.- [EC:2.7.1.-] [COG:COG0515 COG1493]	ath:At4g28490	F20O9.180; leucine-rich repeat transmembrane protein kinase, putative [EC:2.7.1.37] [KO:K00870]	9e-53	YAR019c	COG0515	3e-20	BRI1_LYCPE	ATP-binding;Directproteinsequencing;Glycoprotein;Kinase;Leucine-richrepeat;Lipid-binding;Membrane;Nucleotide-binding;Plantdefense;Receptor;Repeat;Serine/threonine-proteinkinase;Signal;Steroid-binding;Transferase;Transmembrane,Systemin receptor SR160 precursor (EC 2.7.1.37) (Brassinosteroid LRR receptor kinase).	0	GO_ID:21585	TAIR|gene:2122481 SPTR:O22476 symbol:AT4G39400.1 [GO:0016301 "kinase activity" evidence=ISS] [GO:0009742 "brassinosteroid mediated signaling" evidence=IEP] Pfam:PF00560 InterPro:IPR000719 InterPro:IPR008271 Pfam:PF00069 Prosite:PS00108 InterPro:IPR001611 InterPro:IPR007090 Prosite:PS00107 ProDom:PD000001 PROSITE:PS50011 PRINTS:PR00019 EMBL:AL161595 EMBL:AL078620 EMBL:AF017056 PIR:T09356 GeneFarm:…	0
Ljwgs_031325.1	3.3.10.117	BMPR1 bone morphogenetic protein receptor, type I [EC:2.7.1.37]	ath:At4g28490	F20O9.180; leucine-rich repeat transmembrane protein kinase, putative [EC:2.7.1.37] [KO:K00870]	9e-53	YAR019c	COG0515	3e-20	BRI1_LYCPE	ATP-binding;Directproteinsequencing;Glycoprotein;Kinase;Leucine-richrepeat;Lipid-binding;Membrane;Nucleotide-binding;Plantdefense;Receptor;Repeat;Serine/threonine-proteinkinase;Signal;Steroid-binding;Transferase;Transmembrane,Systemin receptor SR160 precursor (EC 2.7.1.37) (Brassinosteroid LRR receptor kinase).	0	GO_ID:21585	TAIR|gene:2122481 SPTR:O22476 symbol:AT4G39400.1 [GO:0016301 "kinase activity" evidence=ISS] [GO:0009742 "brassinosteroid mediated signaling" evidence=IEP] Pfam:PF00560 InterPro:IPR000719 InterPro:IPR008271 Pfam:PF00069 Prosite:PS00108 InterPro:IPR001611 InterPro:IPR007090 Prosite:PS00107 ProDom:PD000001 PROSITE:PS50011 PRINTS:PR00019 EMBL:AL161595 EMBL:AL078620 EMBL:AF017056 PIR:T09356 GeneFarm:…	0
Ljwgs_031325.1	1.11.16.8	E2.7.1.- [EC:2.7.1.-] [COG:COG0515 COG1493]	ath:At4g28490	F20O9.180; leucine-rich repeat transmembrane protein kinase, putative [EC:2.7.1.37] [KO:K00870]	9e-53	YAR019c	COG0515	3e-20	BRI1_LYCPE	ATP-binding;Directproteinsequencing;Glycoprotein;Kinase;Leucine-richrepeat;Lipid-binding;Membrane;Nucleotide-binding;Plantdefense;Receptor;Repeat;Serine/threonine-proteinkinase;Signal;Steroid-binding;Transferase;Transmembrane,Systemin receptor SR160 precursor (EC 2.7.1.37) (Brassinosteroid LRR receptor kinase).	0	GO_ID:21585	TAIR|gene:2122481 SPTR:O22476 symbol:AT4G39400.1 [GO:0016301 "kinase activity" evidence=ISS] [GO:0009742 "brassinosteroid mediated signaling" evidence=IEP] Pfam:PF00560 InterPro:IPR000719 InterPro:IPR008271 Pfam:PF00069 Prosite:PS00108 InterPro:IPR001611 InterPro:IPR007090 Prosite:PS00107 ProDom:PD000001 PROSITE:PS50011 PRINTS:PR00019 EMBL:AL161595 EMBL:AL078620 EMBL:AF017056 PIR:T09356 GeneFarm:…	0
Ljwgs_031325.1	4.2.4	Cell cycle [CLASS:04110] [PATH:hsa04110] [COG:COG0515]	ath:At4g28490	F20O9.180; leucine-rich repeat transmembrane protein kinase, putative [EC:2.7.1.37] [KO:K00870]	9e-53	YAR019c	COG0515	3e-20	BRI1_LYCPE	ATP-binding;Directproteinsequencing;Glycoprotein;Kinase;Leucine-richrepeat;Lipid-binding;Membrane;Nucleotide-binding;Plantdefense;Receptor;Repeat;Serine/threonine-proteinkinase;Signal;Steroid-binding;Transferase;Transmembrane,Systemin receptor SR160 precursor (EC 2.7.1.37) (Brassinosteroid LRR receptor kinase).	0	GO_ID:21585	TAIR|gene:2122481 SPTR:O22476 symbol:AT4G39400.1 [GO:0016301 "kinase activity" evidence=ISS] [GO:0009742 "brassinosteroid mediated signaling" evidence=IEP] Pfam:PF00560 InterPro:IPR000719 InterPro:IPR008271 Pfam:PF00069 Prosite:PS00108 InterPro:IPR001611 InterPro:IPR007090 Prosite:PS00107 ProDom:PD000001 PROSITE:PS50011 PRINTS:PR00019 EMBL:AL161595 EMBL:AL078620 EMBL:AF017056 PIR:T09356 GeneFarm:…	0
Ljwgs_031325.1	3.2.2.1	Protein kinase [EC:2.7.1.37]	ath:At4g28490	F20O9.180; leucine-rich repeat transmembrane protein kinase, putative [EC:2.7.1.37] [KO:K00870]	9e-53	YAR019c	COG0515	3e-20	BRI1_LYCPE	ATP-binding;Directproteinsequencing;Glycoprotein;Kinase;Leucine-richrepeat;Lipid-binding;Membrane;Nucleotide-binding;Plantdefense;Receptor;Repeat;Serine/threonine-proteinkinase;Signal;Steroid-binding;Transferase;Transmembrane,Systemin receptor SR160 precursor (EC 2.7.1.37) (Brassinosteroid LRR receptor kinase).	0	GO_ID:21585	TAIR|gene:2122481 SPTR:O22476 symbol:AT4G39400.1 [GO:0016301 "kinase activity" evidence=ISS] [GO:0009742 "brassinosteroid mediated signaling" evidence=IEP] Pfam:PF00560 InterPro:IPR000719 InterPro:IPR008271 Pfam:PF00069 Prosite:PS00108 InterPro:IPR001611 InterPro:IPR007090 Prosite:PS00107 ProDom:PD000001 PROSITE:PS50011 PRINTS:PR00019 EMBL:AL161595 EMBL:AL078620 EMBL:AF017056 PIR:T09356 GeneFarm:…	0
chr2.CM0249.3	3.3.10.117	BMPR1 bone morphogenetic protein receptor, type I [EC:2.7.1.37]	ath:At4g28490	F20O9.180; leucine-rich repeat transmembrane protein kinase, putative [EC:2.7.1.37] [KO:K00870]	4e-39				EXS_ARATH	ATP-binding;Kinase;Leucine-richrepeat;Meiosis;Membrane;Nucleotide-binding;Phosphorylation;Receptor;Repeat;Serine/threonine-proteinkinase;Signal;Transferase;Transmembrane,Leucine-rich repeat receptor protein kinase EXS precursor (EC 2.7.1.37) (Extra sporogenous cells protein) (EXCESS MICROSPOROCYTES1 protein).	1e-52	GO_ID:31495	TAIR|gene:2005628 SPTR:Q9LR04 symbol:AT1G75640.1 [GO:0016301 "kinase activity" evidence=ISS] [GO:0004674 "protein serine/threonine kinase activity" evidence=ISS] [GO:0005524 "ATP binding" evidence=ISS] [GO:0006468 "protein amino acid phosphorylation" evidence=ISS] [GO:0007169 "transmembrane receptor protein tyrosine kinase signaling pathway" evidence=ISS] Pfam:PF00560 InterPro:IPR000719 InterPro:…	4e-131
chr2.CM0249.3	3.2.2.1	Protein kinase [EC:2.7.1.37]	ath:At4g28490	F20O9.180; leucine-rich repeat transmembrane protein kinase, putative [EC:2.7.1.37] [KO:K00870]	4e-39				EXS_ARATH	ATP-binding;Kinase;Leucine-richrepeat;Meiosis;Membrane;Nucleotide-binding;Phosphorylation;Receptor;Repeat;Serine/threonine-proteinkinase;Signal;Transferase;Transmembrane,Leucine-rich repeat receptor protein kinase EXS precursor (EC 2.7.1.37) (Extra sporogenous cells protein) (EXCESS MICROSPOROCYTES1 protein).	1e-52	GO_ID:31495	TAIR|gene:2005628 SPTR:Q9LR04 symbol:AT1G75640.1 [GO:0016301 "kinase activity" evidence=ISS] [GO:0004674 "protein serine/threonine kinase activity" evidence=ISS] [GO:0005524 "ATP binding" evidence=ISS] [GO:0006468 "protein amino acid phosphorylation" evidence=ISS] [GO:0007169 "transmembrane receptor protein tyrosine kinase signaling pathway" evidence=ISS] Pfam:PF00560 InterPro:IPR000719 InterPro:…	4e-131
Ljwgs_018721.1	1.9.4.15	E2.7.1.- [EC:2.7.1.-] [COG:COG0515 COG1493]	ath:At5g02290	T1E22.50; protein kinase, putative [EC:2.7.1.37] [KO:K00870]	1e-50	YJL095w	COG0515	3e-11	APK1B_ARATH	ATP-binding;Chloroplast;Kinase;Multigenefamily;Nucleotide-binding;Plastid;Serine/threonine-proteinkinase;Transferase;Transitpeptide;Tyrosine-proteinkinase,Protein kinase APK1B, chloroplast precursor (EC 2.7.1.-).	1e-55	GO_ID:26452	TAIR|gene:2161092 SPTR:Q9FM85 symbol:AT5G56460.1 [GO:0008372 "cellular component unknown" evidence=ND] [GO:0016301 "kinase activity" evidence=ISS] InterPro:IPR000719 InterPro:IPR008271 Pfam:PF00069 Prosite:PS00108 Prosite:PS00107 ProDom:PD000001 PROSITE:PS50011 EMBL:AB009049 EMBL:AY128371 EMBL:BT008507 SPTR:Q9FM85	2e-69
Ljwgs_018721.1	1.7.8.19	WAAY, rfaY lipopolysaccharide core biosynthesis protein RFAY [EC:2.7.-.-] [COG:COG0515]	ath:At5g02290	T1E22.50; protein kinase, putative [EC:2.7.1.37] [KO:K00870]	1e-50	YJL095w	COG0515	3e-11	APK1B_ARATH	ATP-binding;Chloroplast;Kinase;Multigenefamily;Nucleotide-binding;Plastid;Serine/threonine-proteinkinase;Transferase;Transitpeptide;Tyrosine-proteinkinase,Protein kinase APK1B, chloroplast precursor (EC 2.7.1.-).	1e-55	GO_ID:26452	TAIR|gene:2161092 SPTR:Q9FM85 symbol:AT5G56460.1 [GO:0008372 "cellular component unknown" evidence=ND] [GO:0016301 "kinase activity" evidence=ISS] InterPro:IPR000719 InterPro:IPR008271 Pfam:PF00069 Prosite:PS00108 Prosite:PS00107 ProDom:PD000001 PROSITE:PS50011 EMBL:AB009049 EMBL:AY128371 EMBL:BT008507 SPTR:Q9FM85	2e-69
Ljwgs_018721.1	1.1.17.19	E2.7.1.- [EC:2.7.1.-] [COG:COG0515 COG1493]	ath:At5g02290	T1E22.50; protein kinase, putative [EC:2.7.1.37] [KO:K00870]	1e-50	YJL095w	COG0515	3e-11	APK1B_ARATH	ATP-binding;Chloroplast;Kinase;Multigenefamily;Nucleotide-binding;Plastid;Serine/threonine-proteinkinase;Transferase;Transitpeptide;Tyrosine-proteinkinase,Protein kinase APK1B, chloroplast precursor (EC 2.7.1.-).	1e-55	GO_ID:26452	TAIR|gene:2161092 SPTR:Q9FM85 symbol:AT5G56460.1 [GO:0008372 "cellular component unknown" evidence=ND] [GO:0016301 "kinase activity" evidence=ISS] InterPro:IPR000719 InterPro:IPR008271 Pfam:PF00069 Prosite:PS00108 Prosite:PS00107 ProDom:PD000001 PROSITE:PS50011 EMBL:AB009049 EMBL:AY128371 EMBL:BT008507 SPTR:Q9FM85	2e-69
Ljwgs_018721.1	1.11.16.8	E2.7.1.- [EC:2.7.1.-] [COG:COG0515 COG1493]	ath:At5g02290	T1E22.50; protein kinase, putative [EC:2.7.1.37] [KO:K00870]	1e-50	YJL095w	COG0515	3e-11	APK1B_ARATH	ATP-binding;Chloroplast;Kinase;Multigenefamily;Nucleotide-binding;Plastid;Serine/threonine-proteinkinase;Transferase;Transitpeptide;Tyrosine-proteinkinase,Protein kinase APK1B, chloroplast precursor (EC 2.7.1.-).	1e-55	GO_ID:26452	TAIR|gene:2161092 SPTR:Q9FM85 symbol:AT5G56460.1 [GO:0008372 "cellular component unknown" evidence=ND] [GO:0016301 "kinase activity" evidence=ISS] InterPro:IPR000719 InterPro:IPR008271 Pfam:PF00069 Prosite:PS00108 Prosite:PS00107 ProDom:PD000001 PROSITE:PS50011 EMBL:AB009049 EMBL:AY128371 EMBL:BT008507 SPTR:Q9FM85	2e-69
Ljwgs_018721.1	4.2.4	Cell cycle [CLASS:04110] [PATH:hsa04110] [COG:COG0515]	ath:At5g02290	T1E22.50; protein kinase, putative [EC:2.7.1.37] [KO:K00870]	1e-50	YJL095w	COG0515	3e-11	APK1B_ARATH	ATP-binding;Chloroplast;Kinase;Multigenefamily;Nucleotide-binding;Plastid;Serine/threonine-proteinkinase;Transferase;Transitpeptide;Tyrosine-proteinkinase,Protein kinase APK1B, chloroplast precursor (EC 2.7.1.-).	1e-55	GO_ID:26452	TAIR|gene:2161092 SPTR:Q9FM85 symbol:AT5G56460.1 [GO:0008372 "cellular component unknown" evidence=ND] [GO:0016301 "kinase activity" evidence=ISS] InterPro:IPR000719 InterPro:IPR008271 Pfam:PF00069 Prosite:PS00108 Prosite:PS00107 ProDom:PD000001 PROSITE:PS50011 EMBL:AB009049 EMBL:AY128371 EMBL:BT008507 SPTR:Q9FM85	2e-69
chr2.CM0249.11	1.9.4.15	E2.7.1.- [EC:2.7.1.-] [COG:COG0515 COG1493]	ath:At4g28490	F20O9.180; leucine-rich repeat transmembrane protein kinase, putative [EC:2.7.1.37] [KO:K00870]	4e-23	ML0897	COG0515	6e-12	RLK5_ARATH	ATP-binding;Glycoprotein;Kinase;Leucine-richrepeat;Membrane;Nucleotide-binding;Phosphorylation;Repeat;Serine/threonine-proteinkinase;Signal;Transferase;Transmembrane,Receptor-like protein kinase 5 precursor (EC 2.7.1.37).	2e-23	GO_ID:31495	TAIR|gene:2005628 SPTR:Q9LR04 symbol:AT1G75640.1 [GO:0016301 "kinase activity" evidence=ISS] [GO:0004674 "protein serine/threonine kinase activity" evidence=ISS] [GO:0005524 "ATP binding" evidence=ISS] [GO:0006468 "protein amino acid phosphorylation" evidence=ISS] [GO:0007169 "transmembrane receptor protein tyrosine kinase signaling pathway" evidence=ISS] Pfam:PF00560 InterPro:IPR000719 InterPro:…	2e-68
chr2.CM0249.11	1.7.8.19	WAAY, rfaY lipopolysaccharide core biosynthesis protein RFAY [EC:2.7.-.-] [COG:COG0515]	ath:At4g28490	F20O9.180; leucine-rich repeat transmembrane protein kinase, putative [EC:2.7.1.37] [KO:K00870]	4e-23	ML0897	COG0515	6e-12	RLK5_ARATH	ATP-binding;Glycoprotein;Kinase;Leucine-richrepeat;Membrane;Nucleotide-binding;Phosphorylation;Repeat;Serine/threonine-proteinkinase;Signal;Transferase;Transmembrane,Receptor-like protein kinase 5 precursor (EC 2.7.1.37).	2e-23	GO_ID:31495	TAIR|gene:2005628 SPTR:Q9LR04 symbol:AT1G75640.1 [GO:0016301 "kinase activity" evidence=ISS] [GO:0004674 "protein serine/threonine kinase activity" evidence=ISS] [GO:0005524 "ATP binding" evidence=ISS] [GO:0006468 "protein amino acid phosphorylation" evidence=ISS] [GO:0007169 "transmembrane receptor protein tyrosine kinase signaling pathway" evidence=ISS] Pfam:PF00560 InterPro:IPR000719 InterPro:…	2e-68
chr2.CM0249.11	1.1.17.19	E2.7.1.- [EC:2.7.1.-] [COG:COG0515 COG1493]	ath:At4g28490	F20O9.180; leucine-rich repeat transmembrane protein kinase, putative [EC:2.7.1.37] [KO:K00870]	4e-23	ML0897	COG0515	6e-12	RLK5_ARATH	ATP-binding;Glycoprotein;Kinase;Leucine-richrepeat;Membrane;Nucleotide-binding;Phosphorylation;Repeat;Serine/threonine-proteinkinase;Signal;Transferase;Transmembrane,Receptor-like protein kinase 5 precursor (EC 2.7.1.37).	2e-23	GO_ID:31495	TAIR|gene:2005628 SPTR:Q9LR04 symbol:AT1G75640.1 [GO:0016301 "kinase activity" evidence=ISS] [GO:0004674 "protein serine/threonine kinase activity" evidence=ISS] [GO:0005524 "ATP binding" evidence=ISS] [GO:0006468 "protein amino acid phosphorylation" evidence=ISS] [GO:0007169 "transmembrane receptor protein tyrosine kinase signaling pathway" evidence=ISS] Pfam:PF00560 InterPro:IPR000719 InterPro:…	2e-68
chr2.CM0249.11	3.3.10.117	BMPR1 bone morphogenetic protein receptor, type I [EC:2.7.1.37]	ath:At4g28490	F20O9.180; leucine-rich repeat transmembrane protein kinase, putative [EC:2.7.1.37] [KO:K00870]	4e-23	ML0897	COG0515	6e-12	RLK5_ARATH	ATP-binding;Glycoprotein;Kinase;Leucine-richrepeat;Membrane;Nucleotide-binding;Phosphorylation;Repeat;Serine/threonine-proteinkinase;Signal;Transferase;Transmembrane,Receptor-like protein kinase 5 precursor (EC 2.7.1.37).	2e-23	GO_ID:31495	TAIR|gene:2005628 SPTR:Q9LR04 symbol:AT1G75640.1 [GO:0016301 "kinase activity" evidence=ISS] [GO:0004674 "protein serine/threonine kinase activity" evidence=ISS] [GO:0005524 "ATP binding" evidence=ISS] [GO:0006468 "protein amino acid phosphorylation" evidence=ISS] [GO:0007169 "transmembrane receptor protein tyrosine kinase signaling pathway" evidence=ISS] Pfam:PF00560 InterPro:IPR000719 InterPro:…	2e-68
chr2.CM0249.11	1.11.16.8	E2.7.1.- [EC:2.7.1.-] [COG:COG0515 COG1493]	ath:At4g28490	F20O9.180; leucine-rich repeat transmembrane protein kinase, putative [EC:2.7.1.37] [KO:K00870]	4e-23	ML0897	COG0515	6e-12	RLK5_ARATH	ATP-binding;Glycoprotein;Kinase;Leucine-richrepeat;Membrane;Nucleotide-binding;Phosphorylation;Repeat;Serine/threonine-proteinkinase;Signal;Transferase;Transmembrane,Receptor-like protein kinase 5 precursor (EC 2.7.1.37).	2e-23	GO_ID:31495	TAIR|gene:2005628 SPTR:Q9LR04 symbol:AT1G75640.1 [GO:0016301 "kinase activity" evidence=ISS] [GO:0004674 "protein serine/threonine kinase activity" evidence=ISS] [GO:0005524 "ATP binding" evidence=ISS] [GO:0006468 "protein amino acid phosphorylation" evidence=ISS] [GO:0007169 "transmembrane receptor protein tyrosine kinase signaling pathway" evidence=ISS] Pfam:PF00560 InterPro:IPR000719 InterPro:…	2e-68
chr2.CM0249.11	4.2.4	Cell cycle [CLASS:04110] [PATH:hsa04110] [COG:COG0515]	ath:At4g28490	F20O9.180; leucine-rich repeat transmembrane protein kinase, putative [EC:2.7.1.37] [KO:K00870]	4e-23	ML0897	COG0515	6e-12	RLK5_ARATH	ATP-binding;Glycoprotein;Kinase;Leucine-richrepeat;Membrane;Nucleotide-binding;Phosphorylation;Repeat;Serine/threonine-proteinkinase;Signal;Transferase;Transmembrane,Receptor-like protein kinase 5 precursor (EC 2.7.1.37).	2e-23	GO_ID:31495	TAIR|gene:2005628 SPTR:Q9LR04 symbol:AT1G75640.1 [GO:0016301 "kinase activity" evidence=ISS] [GO:0004674 "protein serine/threonine kinase activity" evidence=ISS] [GO:0005524 "ATP binding" evidence=ISS] [GO:0006468 "protein amino acid phosphorylation" evidence=ISS] [GO:0007169 "transmembrane receptor protein tyrosine kinase signaling pathway" evidence=ISS] Pfam:PF00560 InterPro:IPR000719 InterPro:…	2e-68
chr2.CM0249.11	3.2.2.1	Protein kinase [EC:2.7.1.37]	ath:At4g28490	F20O9.180; leucine-rich repeat transmembrane protein kinase, putative [EC:2.7.1.37] [KO:K00870]	4e-23	ML0897	COG0515	6e-12	RLK5_ARATH	ATP-binding;Glycoprotein;Kinase;Leucine-richrepeat;Membrane;Nucleotide-binding;Phosphorylation;Repeat;Serine/threonine-proteinkinase;Signal;Transferase;Transmembrane,Receptor-like protein kinase 5 precursor (EC 2.7.1.37).	2e-23	GO_ID:31495	TAIR|gene:2005628 SPTR:Q9LR04 symbol:AT1G75640.1 [GO:0016301 "kinase activity" evidence=ISS] [GO:0004674 "protein serine/threonine kinase activity" evidence=ISS] [GO:0005524 "ATP binding" evidence=ISS] [GO:0006468 "protein amino acid phosphorylation" evidence=ISS] [GO:0007169 "transmembrane receptor protein tyrosine kinase signaling pathway" evidence=ISS] Pfam:PF00560 InterPro:IPR000719 InterPro:…	2e-68
Ljwgs_068411.1	99.1.4.6170	GO_ID:16402							SLSG3_BRAOL	Glycoprotein;Polymorphism;Self-incompatibility;Signal,S-locus-specific glycoprotein S13 precursor (SLSG-13) (Fragment).	1e-32	GO_ID:16402	TAIR|gene:2125461 SPTR:Q9ZR08 symbol:AT4G03230.1 [GO:0016301 "kinase activity" evidence=ISS] InterPro:IPR000719 InterPro:IPR008271 Pfam:PF00069 Prosite:PS00108 InterPro:IPR000742 InterPro:IPR006210 InterPro:IPR003609 InterPro:IPR000858 InterPro:IPR001480 Pfam:PF01453 SMART:SM00181 ProDom:PD000001 PROSITE:PS50011 PROSITE:PS50026 HSSP:Q62838 PROSITE:PS50948 SMART:SM00473 Pfam:PF00954 SMART:SM00108 …	4e-71
Ljwgs_068411.1	99.1.3.2.2637	SLSG3_BRAOL							SLSG3_BRAOL	Glycoprotein;Polymorphism;Self-incompatibility;Signal,S-locus-specific glycoprotein S13 precursor (SLSG-13) (Fragment).	1e-32	GO_ID:16402	TAIR|gene:2125461 SPTR:Q9ZR08 symbol:AT4G03230.1 [GO:0016301 "kinase activity" evidence=ISS] InterPro:IPR000719 InterPro:IPR008271 Pfam:PF00069 Prosite:PS00108 InterPro:IPR000742 InterPro:IPR006210 InterPro:IPR003609 InterPro:IPR000858 InterPro:IPR001480 Pfam:PF01453 SMART:SM00181 ProDom:PD000001 PROSITE:PS50011 PROSITE:PS50026 HSSP:Q62838 PROSITE:PS50948 SMART:SM00473 Pfam:PF00954 SMART:SM00108 …	4e-71
Ljwgs_050722.1	99.1.4.4251	GO_ID:41846										GO_ID:41846	TAIR|gene:2084474 SPTR:Q9M324 symbol:AT3G54030.1 [GO:0016301 "kinase activity" evidence=ISS] InterPro:IPR000719 InterPro:IPR011990 ProDom:PD000001 PROSITE:PS50011 GO:GO:0005488 EMBL:AL132960 EMBL:AY054503 EMBL:BT002089 SPTR:Q9M324	6e-61
Ljwgs_013135.2	4.2.4.25	BUB1 checkpoint serine/threonine-protein kinase	ddi:DDB0231500	bub1; putative protein serine/threonine kinase [EC:2.7.1.37] [KO:K02178]	6e-29				BUB1B_HUMAN	ATP-binding;Cellcycle;Celldivision;Kinase;Mitosis;Nuclearprotein;Nucleotide-binding;Polymorphism;Serine/threonine-proteinkinase;Transferase,Mitotic checkpoint serine/threonine-protein kinase BUB1 beta (EC 2.7.1.37) (hBUBR1) (MAD3/BUB1-related protein kinase) (Mitotic checkpoint kinase MAD3L) (SSK1).	6e-24	GO_ID:27757	TAIR|gene:2050976 SPTR:O22806 symbol:AT2G33560.1 [GO:0005554 "molecular function unknown" evidence=ND] [GO:0000004 "biological process unknown" evidence=ND] [GO:0008372 "cellular component unknown" evidence=ND] EMBL:AC002332 PIR:A84747 SPTR:O22806	2e-77
Ljwgs_013135.2	3.3.10.117	BMPR1 bone morphogenetic protein receptor, type I [EC:2.7.1.37]	ddi:DDB0231500	bub1; putative protein serine/threonine kinase [EC:2.7.1.37] [KO:K02178]	6e-29				BUB1B_HUMAN	ATP-binding;Cellcycle;Celldivision;Kinase;Mitosis;Nuclearprotein;Nucleotide-binding;Polymorphism;Serine/threonine-proteinkinase;Transferase,Mitotic checkpoint serine/threonine-protein kinase BUB1 beta (EC 2.7.1.37) (hBUBR1) (MAD3/BUB1-related protein kinase) (Mitotic checkpoint kinase MAD3L) (SSK1).	6e-24	GO_ID:27757	TAIR|gene:2050976 SPTR:O22806 symbol:AT2G33560.1 [GO:0005554 "molecular function unknown" evidence=ND] [GO:0000004 "biological process unknown" evidence=ND] [GO:0008372 "cellular component unknown" evidence=ND] EMBL:AC002332 PIR:A84747 SPTR:O22806	2e-77
Ljwgs_013135.2	3.2.2.1	Protein kinase [EC:2.7.1.37]	ddi:DDB0231500	bub1; putative protein serine/threonine kinase [EC:2.7.1.37] [KO:K02178]	6e-29				BUB1B_HUMAN	ATP-binding;Cellcycle;Celldivision;Kinase;Mitosis;Nuclearprotein;Nucleotide-binding;Polymorphism;Serine/threonine-proteinkinase;Transferase,Mitotic checkpoint serine/threonine-protein kinase BUB1 beta (EC 2.7.1.37) (hBUBR1) (MAD3/BUB1-related protein kinase) (Mitotic checkpoint kinase MAD3L) (SSK1).	6e-24	GO_ID:27757	TAIR|gene:2050976 SPTR:O22806 symbol:AT2G33560.1 [GO:0005554 "molecular function unknown" evidence=ND] [GO:0000004 "biological process unknown" evidence=ND] [GO:0008372 "cellular component unknown" evidence=ND] EMBL:AC002332 PIR:A84747 SPTR:O22806	2e-77
Ljwgs_044226.1	1.9.4.15	E2.7.1.- [EC:2.7.1.-] [COG:COG0515 COG1493]	ath:At4g28490	F20O9.180; leucine-rich repeat transmembrane protein kinase, putative [EC:2.7.1.37] [KO:K00870]	2e-21	YOL113w	COG0515	5e-09	BAK1_ARATH	ATP-binding;Glycoprotein;Kinase;Leucine-richrepeat;Membrane;Nucleotide-binding;Phosphorylation;Repeat;Serine/threonine-proteinkinase;Signal;Transferase;Transmembrane,BRASSINOSTEROID INSENSITIVE 1-associated receptor kinase 1 precursor (EC 2.7.1.37) (BRI1-associated receptor kinase 1) (Somatic embryogenesis receptor-like kinase 3).	3e-30	GO_ID:34125	TAIR|gene:2161307 SPTR:Q9LVM0 symbol:AT5G58300.1 [GO:0016301 "kinase activity" evidence=ISS] [GO:0004674 "protein serine/threonine kinase activity" evidence=ISS] [GO:0005524 "ATP binding" evidence=ISS] [GO:0006468 "protein amino acid phosphorylation" evidence=ISS] [GO:0007169 "transmembrane receptor protein tyrosine kinase signaling pathway" evidence=ISS] Pfam:PF00560 InterPro:IPR000719 Pfam:PF00…	9e-70
Ljwgs_044226.1	1.7.8.19	WAAY, rfaY lipopolysaccharide core biosynthesis protein RFAY [EC:2.7.-.-] [COG:COG0515]	ath:At4g28490	F20O9.180; leucine-rich repeat transmembrane protein kinase, putative [EC:2.7.1.37] [KO:K00870]	2e-21	YOL113w	COG0515	5e-09	BAK1_ARATH	ATP-binding;Glycoprotein;Kinase;Leucine-richrepeat;Membrane;Nucleotide-binding;Phosphorylation;Repeat;Serine/threonine-proteinkinase;Signal;Transferase;Transmembrane,BRASSINOSTEROID INSENSITIVE 1-associated receptor kinase 1 precursor (EC 2.7.1.37) (BRI1-associated receptor kinase 1) (Somatic embryogenesis receptor-like kinase 3).	3e-30	GO_ID:34125	TAIR|gene:2161307 SPTR:Q9LVM0 symbol:AT5G58300.1 [GO:0016301 "kinase activity" evidence=ISS] [GO:0004674 "protein serine/threonine kinase activity" evidence=ISS] [GO:0005524 "ATP binding" evidence=ISS] [GO:0006468 "protein amino acid phosphorylation" evidence=ISS] [GO:0007169 "transmembrane receptor protein tyrosine kinase signaling pathway" evidence=ISS] Pfam:PF00560 InterPro:IPR000719 Pfam:PF00…	9e-70
Ljwgs_044226.1	1.1.17.19	E2.7.1.- [EC:2.7.1.-] [COG:COG0515 COG1493]	ath:At4g28490	F20O9.180; leucine-rich repeat transmembrane protein kinase, putative [EC:2.7.1.37] [KO:K00870]	2e-21	YOL113w	COG0515	5e-09	BAK1_ARATH	ATP-binding;Glycoprotein;Kinase;Leucine-richrepeat;Membrane;Nucleotide-binding;Phosphorylation;Repeat;Serine/threonine-proteinkinase;Signal;Transferase;Transmembrane,BRASSINOSTEROID INSENSITIVE 1-associated receptor kinase 1 precursor (EC 2.7.1.37) (BRI1-associated receptor kinase 1) (Somatic embryogenesis receptor-like kinase 3).	3e-30	GO_ID:34125	TAIR|gene:2161307 SPTR:Q9LVM0 symbol:AT5G58300.1 [GO:0016301 "kinase activity" evidence=ISS] [GO:0004674 "protein serine/threonine kinase activity" evidence=ISS] [GO:0005524 "ATP binding" evidence=ISS] [GO:0006468 "protein amino acid phosphorylation" evidence=ISS] [GO:0007169 "transmembrane receptor protein tyrosine kinase signaling pathway" evidence=ISS] Pfam:PF00560 InterPro:IPR000719 Pfam:PF00…	9e-70
Ljwgs_044226.1	3.3.10.117	BMPR1 bone morphogenetic protein receptor, type I [EC:2.7.1.37]	ath:At4g28490	F20O9.180; leucine-rich repeat transmembrane protein kinase, putative [EC:2.7.1.37] [KO:K00870]	2e-21	YOL113w	COG0515	5e-09	BAK1_ARATH	ATP-binding;Glycoprotein;Kinase;Leucine-richrepeat;Membrane;Nucleotide-binding;Phosphorylation;Repeat;Serine/threonine-proteinkinase;Signal;Transferase;Transmembrane,BRASSINOSTEROID INSENSITIVE 1-associated receptor kinase 1 precursor (EC 2.7.1.37) (BRI1-associated receptor kinase 1) (Somatic embryogenesis receptor-like kinase 3).	3e-30	GO_ID:34125	TAIR|gene:2161307 SPTR:Q9LVM0 symbol:AT5G58300.1 [GO:0016301 "kinase activity" evidence=ISS] [GO:0004674 "protein serine/threonine kinase activity" evidence=ISS] [GO:0005524 "ATP binding" evidence=ISS] [GO:0006468 "protein amino acid phosphorylation" evidence=ISS] [GO:0007169 "transmembrane receptor protein tyrosine kinase signaling pathway" evidence=ISS] Pfam:PF00560 InterPro:IPR000719 Pfam:PF00…	9e-70
Ljwgs_044226.1	1.11.16.8	E2.7.1.- [EC:2.7.1.-] [COG:COG0515 COG1493]	ath:At4g28490	F20O9.180; leucine-rich repeat transmembrane protein kinase, putative [EC:2.7.1.37] [KO:K00870]	2e-21	YOL113w	COG0515	5e-09	BAK1_ARATH	ATP-binding;Glycoprotein;Kinase;Leucine-richrepeat;Membrane;Nucleotide-binding;Phosphorylation;Repeat;Serine/threonine-proteinkinase;Signal;Transferase;Transmembrane,BRASSINOSTEROID INSENSITIVE 1-associated receptor kinase 1 precursor (EC 2.7.1.37) (BRI1-associated receptor kinase 1) (Somatic embryogenesis receptor-like kinase 3).	3e-30	GO_ID:34125	TAIR|gene:2161307 SPTR:Q9LVM0 symbol:AT5G58300.1 [GO:0016301 "kinase activity" evidence=ISS] [GO:0004674 "protein serine/threonine kinase activity" evidence=ISS] [GO:0005524 "ATP binding" evidence=ISS] [GO:0006468 "protein amino acid phosphorylation" evidence=ISS] [GO:0007169 "transmembrane receptor protein tyrosine kinase signaling pathway" evidence=ISS] Pfam:PF00560 InterPro:IPR000719 Pfam:PF00…	9e-70
Ljwgs_044226.1	4.2.4	Cell cycle [CLASS:04110] [PATH:hsa04110] [COG:COG0515]	ath:At4g28490	F20O9.180; leucine-rich repeat transmembrane protein kinase, putative [EC:2.7.1.37] [KO:K00870]	2e-21	YOL113w	COG0515	5e-09	BAK1_ARATH	ATP-binding;Glycoprotein;Kinase;Leucine-richrepeat;Membrane;Nucleotide-binding;Phosphorylation;Repeat;Serine/threonine-proteinkinase;Signal;Transferase;Transmembrane,BRASSINOSTEROID INSENSITIVE 1-associated receptor kinase 1 precursor (EC 2.7.1.37) (BRI1-associated receptor kinase 1) (Somatic embryogenesis receptor-like kinase 3).	3e-30	GO_ID:34125	TAIR|gene:2161307 SPTR:Q9LVM0 symbol:AT5G58300.1 [GO:0016301 "kinase activity" evidence=ISS] [GO:0004674 "protein serine/threonine kinase activity" evidence=ISS] [GO:0005524 "ATP binding" evidence=ISS] [GO:0006468 "protein amino acid phosphorylation" evidence=ISS] [GO:0007169 "transmembrane receptor protein tyrosine kinase signaling pathway" evidence=ISS] Pfam:PF00560 InterPro:IPR000719 Pfam:PF00…	9e-70
Ljwgs_044226.1	3.2.2.1	Protein kinase [EC:2.7.1.37]	ath:At4g28490	F20O9.180; leucine-rich repeat transmembrane protein kinase, putative [EC:2.7.1.37] [KO:K00870]	2e-21	YOL113w	COG0515	5e-09	BAK1_ARATH	ATP-binding;Glycoprotein;Kinase;Leucine-richrepeat;Membrane;Nucleotide-binding;Phosphorylation;Repeat;Serine/threonine-proteinkinase;Signal;Transferase;Transmembrane,BRASSINOSTEROID INSENSITIVE 1-associated receptor kinase 1 precursor (EC 2.7.1.37) (BRI1-associated receptor kinase 1) (Somatic embryogenesis receptor-like kinase 3).	3e-30	GO_ID:34125	TAIR|gene:2161307 SPTR:Q9LVM0 symbol:AT5G58300.1 [GO:0016301 "kinase activity" evidence=ISS] [GO:0004674 "protein serine/threonine kinase activity" evidence=ISS] [GO:0005524 "ATP binding" evidence=ISS] [GO:0006468 "protein amino acid phosphorylation" evidence=ISS] [GO:0007169 "transmembrane receptor protein tyrosine kinase signaling pathway" evidence=ISS] Pfam:PF00560 InterPro:IPR000719 Pfam:PF00…	9e-70
TM1549.9	99.1.4.6279	GO_ID:51905							PUB14_ARATH	3D-structure;Ligase;Repeat;Ublconjugationpathway,E3 ubiquitin ligase PUB14 (EC 6.3.2.-) (Prototypical U-box domain protein 14).	2e-50	GO_ID:51905	TAIR|gene:2047604 SPTR:Q8S8S7 symbol:AT2G19410.1 [GO:0016301 "kinase activity" evidence=ISS] InterPro:IPR000719 InterPro:IPR008271 Pfam:PF00069 Prosite:PS00108 InterPro:IPR003613 Prosite:PS00107 ProDom:PD000001 PROSITE:PS50011 Pfam:PF04564 HSSP:P36897 SMART:SM00504 EMBL:AC003058 PIR:T01289 SPTR:Q8S8S7	1e-10
TM1549.9	99.1.3.1.25	EC 6.3.2.-							PUB14_ARATH	3D-structure;Ligase;Repeat;Ublconjugationpathway,E3 ubiquitin ligase PUB14 (EC 6.3.2.-) (Prototypical U-box domain protein 14).	2e-50	GO_ID:51905	TAIR|gene:2047604 SPTR:Q8S8S7 symbol:AT2G19410.1 [GO:0016301 "kinase activity" evidence=ISS] InterPro:IPR000719 InterPro:IPR008271 Pfam:PF00069 Prosite:PS00108 InterPro:IPR003613 Prosite:PS00107 ProDom:PD000001 PROSITE:PS50011 Pfam:PF04564 HSSP:P36897 SMART:SM00504 EMBL:AC003058 PIR:T01289 SPTR:Q8S8S7	1e-10
Ljwgs_118886.1	1.9.4.15	E2.7.1.- [EC:2.7.1.-] [COG:COG0515 COG1493]	ath:At5g02290	T1E22.50; protein kinase, putative [EC:2.7.1.37] [KO:K00870]	5e-28	Rv2176	COG0515	2e-14	SRK6_BRAOE	ATP-binding;Glycoprotein;Kinase;Membrane;Nucleotide-binding;Receptor;Self-incompatibility;Serine/threonine-proteinkinase;Signal;Transferase;Transmembrane,Putative serine/threonine-protein kinase receptor precursor (EC 2.7.1.37) (S-receptor kinase) (SRK).	4e-57	GO_ID:30110	TAIR|gene:2121675 SPTR:Q8GYA4 symbol:AT4G23180.1 [GO:0016301 "kinase activity" evidence=ISS] InterPro:IPR000719 InterPro:IPR008271 Pfam:PF00069 Prosite:PS00108 InterPro:IPR002902 Prosite:PS00107 Pfam:PF01657 ProDom:PD000001 PROSITE:PS50011 HSSP:P00523 EMBL:AK117765 EMBL:BT005954 SPTR:Q8GYA4	1e-71
Ljwgs_118886.1	1.7.8.19	WAAY, rfaY lipopolysaccharide core biosynthesis protein RFAY [EC:2.7.-.-] [COG:COG0515]	ath:At5g02290	T1E22.50; protein kinase, putative [EC:2.7.1.37] [KO:K00870]	5e-28	Rv2176	COG0515	2e-14	SRK6_BRAOE	ATP-binding;Glycoprotein;Kinase;Membrane;Nucleotide-binding;Receptor;Self-incompatibility;Serine/threonine-proteinkinase;Signal;Transferase;Transmembrane,Putative serine/threonine-protein kinase receptor precursor (EC 2.7.1.37) (S-receptor kinase) (SRK).	4e-57	GO_ID:30110	TAIR|gene:2121675 SPTR:Q8GYA4 symbol:AT4G23180.1 [GO:0016301 "kinase activity" evidence=ISS] InterPro:IPR000719 InterPro:IPR008271 Pfam:PF00069 Prosite:PS00108 InterPro:IPR002902 Prosite:PS00107 Pfam:PF01657 ProDom:PD000001 PROSITE:PS50011 HSSP:P00523 EMBL:AK117765 EMBL:BT005954 SPTR:Q8GYA4	1e-71
Ljwgs_118886.1	1.1.17.19	E2.7.1.- [EC:2.7.1.-] [COG:COG0515 COG1493]	ath:At5g02290	T1E22.50; protein kinase, putative [EC:2.7.1.37] [KO:K00870]	5e-28	Rv2176	COG0515	2e-14	SRK6_BRAOE	ATP-binding;Glycoprotein;Kinase;Membrane;Nucleotide-binding;Receptor;Self-incompatibility;Serine/threonine-proteinkinase;Signal;Transferase;Transmembrane,Putative serine/threonine-protein kinase receptor precursor (EC 2.7.1.37) (S-receptor kinase) (SRK).	4e-57	GO_ID:30110	TAIR|gene:2121675 SPTR:Q8GYA4 symbol:AT4G23180.1 [GO:0016301 "kinase activity" evidence=ISS] InterPro:IPR000719 InterPro:IPR008271 Pfam:PF00069 Prosite:PS00108 InterPro:IPR002902 Prosite:PS00107 Pfam:PF01657 ProDom:PD000001 PROSITE:PS50011 HSSP:P00523 EMBL:AK117765 EMBL:BT005954 SPTR:Q8GYA4	1e-71
Ljwgs_118886.1	3.3.10.117	BMPR1 bone morphogenetic protein receptor, type I [EC:2.7.1.37]	ath:At5g02290	T1E22.50; protein kinase, putative [EC:2.7.1.37] [KO:K00870]	5e-28	Rv2176	COG0515	2e-14	SRK6_BRAOE	ATP-binding;Glycoprotein;Kinase;Membrane;Nucleotide-binding;Receptor;Self-incompatibility;Serine/threonine-proteinkinase;Signal;Transferase;Transmembrane,Putative serine/threonine-protein kinase receptor precursor (EC 2.7.1.37) (S-receptor kinase) (SRK).	4e-57	GO_ID:30110	TAIR|gene:2121675 SPTR:Q8GYA4 symbol:AT4G23180.1 [GO:0016301 "kinase activity" evidence=ISS] InterPro:IPR000719 InterPro:IPR008271 Pfam:PF00069 Prosite:PS00108 InterPro:IPR002902 Prosite:PS00107 Pfam:PF01657 ProDom:PD000001 PROSITE:PS50011 HSSP:P00523 EMBL:AK117765 EMBL:BT005954 SPTR:Q8GYA4	1e-71
Ljwgs_118886.1	1.11.16.8	E2.7.1.- [EC:2.7.1.-] [COG:COG0515 COG1493]	ath:At5g02290	T1E22.50; protein kinase, putative [EC:2.7.1.37] [KO:K00870]	5e-28	Rv2176	COG0515	2e-14	SRK6_BRAOE	ATP-binding;Glycoprotein;Kinase;Membrane;Nucleotide-binding;Receptor;Self-incompatibility;Serine/threonine-proteinkinase;Signal;Transferase;Transmembrane,Putative serine/threonine-protein kinase receptor precursor (EC 2.7.1.37) (S-receptor kinase) (SRK).	4e-57	GO_ID:30110	TAIR|gene:2121675 SPTR:Q8GYA4 symbol:AT4G23180.1 [GO:0016301 "kinase activity" evidence=ISS] InterPro:IPR000719 InterPro:IPR008271 Pfam:PF00069 Prosite:PS00108 InterPro:IPR002902 Prosite:PS00107 Pfam:PF01657 ProDom:PD000001 PROSITE:PS50011 HSSP:P00523 EMBL:AK117765 EMBL:BT005954 SPTR:Q8GYA4	1e-71
Ljwgs_118886.1	4.2.4	Cell cycle [CLASS:04110] [PATH:hsa04110] [COG:COG0515]	ath:At5g02290	T1E22.50; protein kinase, putative [EC:2.7.1.37] [KO:K00870]	5e-28	Rv2176	COG0515	2e-14	SRK6_BRAOE	ATP-binding;Glycoprotein;Kinase;Membrane;Nucleotide-binding;Receptor;Self-incompatibility;Serine/threonine-proteinkinase;Signal;Transferase;Transmembrane,Putative serine/threonine-protein kinase receptor precursor (EC 2.7.1.37) (S-receptor kinase) (SRK).	4e-57	GO_ID:30110	TAIR|gene:2121675 SPTR:Q8GYA4 symbol:AT4G23180.1 [GO:0016301 "kinase activity" evidence=ISS] InterPro:IPR000719 InterPro:IPR008271 Pfam:PF00069 Prosite:PS00108 InterPro:IPR002902 Prosite:PS00107 Pfam:PF01657 ProDom:PD000001 PROSITE:PS50011 HSSP:P00523 EMBL:AK117765 EMBL:BT005954 SPTR:Q8GYA4	1e-71
Ljwgs_118886.1	3.2.2.1	Protein kinase [EC:2.7.1.37]	ath:At5g02290	T1E22.50; protein kinase, putative [EC:2.7.1.37] [KO:K00870]	5e-28	Rv2176	COG0515	2e-14	SRK6_BRAOE	ATP-binding;Glycoprotein;Kinase;Membrane;Nucleotide-binding;Receptor;Self-incompatibility;Serine/threonine-proteinkinase;Signal;Transferase;Transmembrane,Putative serine/threonine-protein kinase receptor precursor (EC 2.7.1.37) (S-receptor kinase) (SRK).	4e-57	GO_ID:30110	TAIR|gene:2121675 SPTR:Q8GYA4 symbol:AT4G23180.1 [GO:0016301 "kinase activity" evidence=ISS] InterPro:IPR000719 InterPro:IPR008271 Pfam:PF00069 Prosite:PS00108 InterPro:IPR002902 Prosite:PS00107 Pfam:PF01657 ProDom:PD000001 PROSITE:PS50011 HSSP:P00523 EMBL:AK117765 EMBL:BT005954 SPTR:Q8GYA4	1e-71
Ljwgs_006857.1	1.1.9.27	E2.7.1.1 hexokinase [EC:2.7.1.1] [GO:0004396]	ath:At2g19860	F6F22.11; hexokinase 2 (HXK2) [EC:2.7.1.1] [KO:K00844]	2e-123				HXK2_SOLTU	ATP-binding;Chloroplast;Glycolysis;Kinase;Membrane;Nucleotide-binding;Plastid;Transferase;Transmembrane,Hexokinase-2 (EC 2.7.1.1).	6e-134	GO_ID:39148	TAIR|gene:2119930 SPTR:Q42525 symbol:AT4G29130.1 [GO:0005739 "mitochondrion" evidence=IDA] [GO:0010182 "sugar mediated signaling" evidence=TAS] [GO:0004396 "hexokinase activity" evidence=ISS] [GO:0005524 "ATP binding" evidence=ISS] InterPro:IPR001312 HSSP:Q26609 Pfam:PF00349 Pfam:PF03727 PRINTS:PR00475 ProDom:PD001109 PROSITE:PS00378 EMBL:AL161574 EMBL:AL078470 EMBL:U18754 EMBL:U28214 EMBL:AY0756…	2e-127
Ljwgs_006857.1	1.1.8.34	E2.7.1.1 hexokinase [EC:2.7.1.1] [GO:0004396]	ath:At2g19860	F6F22.11; hexokinase 2 (HXK2) [EC:2.7.1.1] [KO:K00844]	2e-123				HXK2_SOLTU	ATP-binding;Chloroplast;Glycolysis;Kinase;Membrane;Nucleotide-binding;Plastid;Transferase;Transmembrane,Hexokinase-2 (EC 2.7.1.1).	6e-134	GO_ID:39148	TAIR|gene:2119930 SPTR:Q42525 symbol:AT4G29130.1 [GO:0005739 "mitochondrion" evidence=IDA] [GO:0010182 "sugar mediated signaling" evidence=TAS] [GO:0004396 "hexokinase activity" evidence=ISS] [GO:0005524 "ATP binding" evidence=ISS] InterPro:IPR001312 HSSP:Q26609 Pfam:PF00349 Pfam:PF03727 PRINTS:PR00475 ProDom:PD001109 PROSITE:PS00378 EMBL:AL161574 EMBL:AL078470 EMBL:U18754 EMBL:U28214 EMBL:AY0756…	2e-127
Ljwgs_006857.1	1.10.12.1	E2.7.1.1 hexokinase [EC:2.7.1.1] [GO:0004396]	ath:At2g19860	F6F22.11; hexokinase 2 (HXK2) [EC:2.7.1.1] [KO:K00844]	2e-123				HXK2_SOLTU	ATP-binding;Chloroplast;Glycolysis;Kinase;Membrane;Nucleotide-binding;Plastid;Transferase;Transmembrane,Hexokinase-2 (EC 2.7.1.1).	6e-134	GO_ID:39148	TAIR|gene:2119930 SPTR:Q42525 symbol:AT4G29130.1 [GO:0005739 "mitochondrion" evidence=IDA] [GO:0010182 "sugar mediated signaling" evidence=TAS] [GO:0004396 "hexokinase activity" evidence=ISS] [GO:0005524 "ATP binding" evidence=ISS] InterPro:IPR001312 HSSP:Q26609 Pfam:PF00349 Pfam:PF03727 PRINTS:PR00475 ProDom:PD001109 PROSITE:PS00378 EMBL:AL161574 EMBL:AL078470 EMBL:U18754 EMBL:U28214 EMBL:AY0756…	2e-127
Ljwgs_006857.1	1.1.6.6	E2.7.1.1 hexokinase [EC:2.7.1.1] [GO:0004396]	ath:At2g19860	F6F22.11; hexokinase 2 (HXK2) [EC:2.7.1.1] [KO:K00844]	2e-123				HXK2_SOLTU	ATP-binding;Chloroplast;Glycolysis;Kinase;Membrane;Nucleotide-binding;Plastid;Transferase;Transmembrane,Hexokinase-2 (EC 2.7.1.1).	6e-134	GO_ID:39148	TAIR|gene:2119930 SPTR:Q42525 symbol:AT4G29130.1 [GO:0005739 "mitochondrion" evidence=IDA] [GO:0010182 "sugar mediated signaling" evidence=TAS] [GO:0004396 "hexokinase activity" evidence=ISS] [GO:0005524 "ATP binding" evidence=ISS] InterPro:IPR001312 HSSP:Q26609 Pfam:PF00349 Pfam:PF03727 PRINTS:PR00475 ProDom:PD001109 PROSITE:PS00378 EMBL:AL161574 EMBL:AL078470 EMBL:U18754 EMBL:U28214 EMBL:AY0756…	2e-127
Ljwgs_006857.1	1.1.5.19	E2.7.1.1 hexokinase [EC:2.7.1.1] [GO:0004396]	ath:At2g19860	F6F22.11; hexokinase 2 (HXK2) [EC:2.7.1.1] [KO:K00844]	2e-123				HXK2_SOLTU	ATP-binding;Chloroplast;Glycolysis;Kinase;Membrane;Nucleotide-binding;Plastid;Transferase;Transmembrane,Hexokinase-2 (EC 2.7.1.1).	6e-134	GO_ID:39148	TAIR|gene:2119930 SPTR:Q42525 symbol:AT4G29130.1 [GO:0005739 "mitochondrion" evidence=IDA] [GO:0010182 "sugar mediated signaling" evidence=TAS] [GO:0004396 "hexokinase activity" evidence=ISS] [GO:0005524 "ATP binding" evidence=ISS] InterPro:IPR001312 HSSP:Q26609 Pfam:PF00349 Pfam:PF03727 PRINTS:PR00475 ProDom:PD001109 PROSITE:PS00378 EMBL:AL161574 EMBL:AL078470 EMBL:U18754 EMBL:U28214 EMBL:AY0756…	2e-127
Ljwgs_006857.1	3.2.11.35	E2.7.1.1 hexokinase [EC:2.7.1.1] [GO:0004396]	ath:At2g19860	F6F22.11; hexokinase 2 (HXK2) [EC:2.7.1.1] [KO:K00844]	2e-123				HXK2_SOLTU	ATP-binding;Chloroplast;Glycolysis;Kinase;Membrane;Nucleotide-binding;Plastid;Transferase;Transmembrane,Hexokinase-2 (EC 2.7.1.1).	6e-134	GO_ID:39148	TAIR|gene:2119930 SPTR:Q42525 symbol:AT4G29130.1 [GO:0005739 "mitochondrion" evidence=IDA] [GO:0010182 "sugar mediated signaling" evidence=TAS] [GO:0004396 "hexokinase activity" evidence=ISS] [GO:0005524 "ATP binding" evidence=ISS] InterPro:IPR001312 HSSP:Q26609 Pfam:PF00349 Pfam:PF03727 PRINTS:PR00475 ProDom:PD001109 PROSITE:PS00378 EMBL:AL161574 EMBL:AL078470 EMBL:U18754 EMBL:U28214 EMBL:AY0756…	2e-127
Ljwgs_006857.1	1.1.1.2	E2.7.1.1 hexokinase [EC:2.7.1.1] [GO:0004396]	ath:At2g19860	F6F22.11; hexokinase 2 (HXK2) [EC:2.7.1.1] [KO:K00844]	2e-123				HXK2_SOLTU	ATP-binding;Chloroplast;Glycolysis;Kinase;Membrane;Nucleotide-binding;Plastid;Transferase;Transmembrane,Hexokinase-2 (EC 2.7.1.1).	6e-134	GO_ID:39148	TAIR|gene:2119930 SPTR:Q42525 symbol:AT4G29130.1 [GO:0005739 "mitochondrion" evidence=IDA] [GO:0010182 "sugar mediated signaling" evidence=TAS] [GO:0004396 "hexokinase activity" evidence=ISS] [GO:0005524 "ATP binding" evidence=ISS] InterPro:IPR001312 HSSP:Q26609 Pfam:PF00349 Pfam:PF03727 PRINTS:PR00475 ProDom:PD001109 PROSITE:PS00378 EMBL:AL161574 EMBL:AL078470 EMBL:U18754 EMBL:U28214 EMBL:AY0756…	2e-127
Ljwgs_010156.1	1.1.5.24	E2.7.1.105, PFK 6-phosphofructo-2-kinase [EC:2.7.1.105] [COG:COG0406] [GO:0003873]	ath:At3g50520	T20E23.120; phosphoglycerate/bisphosphoglycerate mutase family protein [EC:5.4.2.1] [KO:K01834]	1e-27	gpmB	COG0406	2e-12	GPMB_PHOLL	Completeproteome;Glycolysis;Isomerase,Probable phosphoglycerate mutase gpmB (EC 5.4.2.1) (Phosphoglyceromutase) (PGAM).	8e-13	GO_ID:875	TAIR|gene:2098689 SPTR:Q9SCS3 symbol:AT3G50520.1 [GO:0008372 "cellular component unknown" evidence=ND] [GO:0003824 "catalytic activity" evidence=ISS] [GO:0008152 "metabolism" evidence=ISS] InterPro:IPR001345 Pfam:PF00300 GO:GO:0008152 PROSITE:PS00175 EMBL:AL133363 EMBL:AY035101 EMBL:AY063062 PIR:T46083 HSSP:Q9ALU0 SPTR:Q9SCS3	3e-28
chr2.CM0803.69	1.9.4.15	E2.7.1.- [EC:2.7.1.-] [COG:COG0515 COG1493]	ath:At4g28490	F20O9.180; leucine-rich repeat transmembrane protein kinase, putative [EC:2.7.1.37] [KO:K00870]	2e-92	BH2504_1	COG0515	3e-20	EXS_ARATH	ATP-binding;Kinase;Leucine-richrepeat;Meiosis;Membrane;Nucleotide-binding;Phosphorylation;Receptor;Repeat;Serine/threonine-proteinkinase;Signal;Transferase;Transmembrane,Leucine-rich repeat receptor protein kinase EXS precursor (EC 2.7.1.37) (Extra sporogenous cells protein) (EXCESS MICROSPOROCYTES1 protein).	4e-106	GO_ID:49608	TAIR|gene:2075660 SPTR:Q9SD62 symbol:AT3G47110.1 [GO:0016301 "kinase activity" evidence=ISS] [GO:0004674 "protein serine/threonine kinase activity" evidence=ISS] [GO:0005524 "ATP binding" evidence=ISS] [GO:0006468 "protein amino acid phosphorylation" evidence=ISS] [GO:0007169 "transmembrane receptor protein tyrosine kinase signaling pathway" evidence=ISS] Pfam:PF00560 InterPro:IPR000719 InterPro:…	0
chr2.CM0803.69	1.7.8.19	WAAY, rfaY lipopolysaccharide core biosynthesis protein RFAY [EC:2.7.-.-] [COG:COG0515]	ath:At4g28490	F20O9.180; leucine-rich repeat transmembrane protein kinase, putative [EC:2.7.1.37] [KO:K00870]	2e-92	BH2504_1	COG0515	3e-20	EXS_ARATH	ATP-binding;Kinase;Leucine-richrepeat;Meiosis;Membrane;Nucleotide-binding;Phosphorylation;Receptor;Repeat;Serine/threonine-proteinkinase;Signal;Transferase;Transmembrane,Leucine-rich repeat receptor protein kinase EXS precursor (EC 2.7.1.37) (Extra sporogenous cells protein) (EXCESS MICROSPOROCYTES1 protein).	4e-106	GO_ID:49608	TAIR|gene:2075660 SPTR:Q9SD62 symbol:AT3G47110.1 [GO:0016301 "kinase activity" evidence=ISS] [GO:0004674 "protein serine/threonine kinase activity" evidence=ISS] [GO:0005524 "ATP binding" evidence=ISS] [GO:0006468 "protein amino acid phosphorylation" evidence=ISS] [GO:0007169 "transmembrane receptor protein tyrosine kinase signaling pathway" evidence=ISS] Pfam:PF00560 InterPro:IPR000719 InterPro:…	0
chr2.CM0803.69	1.1.17.19	E2.7.1.- [EC:2.7.1.-] [COG:COG0515 COG1493]	ath:At4g28490	F20O9.180; leucine-rich repeat transmembrane protein kinase, putative [EC:2.7.1.37] [KO:K00870]	2e-92	BH2504_1	COG0515	3e-20	EXS_ARATH	ATP-binding;Kinase;Leucine-richrepeat;Meiosis;Membrane;Nucleotide-binding;Phosphorylation;Receptor;Repeat;Serine/threonine-proteinkinase;Signal;Transferase;Transmembrane,Leucine-rich repeat receptor protein kinase EXS precursor (EC 2.7.1.37) (Extra sporogenous cells protein) (EXCESS MICROSPOROCYTES1 protein).	4e-106	GO_ID:49608	TAIR|gene:2075660 SPTR:Q9SD62 symbol:AT3G47110.1 [GO:0016301 "kinase activity" evidence=ISS] [GO:0004674 "protein serine/threonine kinase activity" evidence=ISS] [GO:0005524 "ATP binding" evidence=ISS] [GO:0006468 "protein amino acid phosphorylation" evidence=ISS] [GO:0007169 "transmembrane receptor protein tyrosine kinase signaling pathway" evidence=ISS] Pfam:PF00560 InterPro:IPR000719 InterPro:…	0
chr2.CM0803.69	3.3.10.117	BMPR1 bone morphogenetic protein receptor, type I [EC:2.7.1.37]	ath:At4g28490	F20O9.180; leucine-rich repeat transmembrane protein kinase, putative [EC:2.7.1.37] [KO:K00870]	2e-92	BH2504_1	COG0515	3e-20	EXS_ARATH	ATP-binding;Kinase;Leucine-richrepeat;Meiosis;Membrane;Nucleotide-binding;Phosphorylation;Receptor;Repeat;Serine/threonine-proteinkinase;Signal;Transferase;Transmembrane,Leucine-rich repeat receptor protein kinase EXS precursor (EC 2.7.1.37) (Extra sporogenous cells protein) (EXCESS MICROSPOROCYTES1 protein).	4e-106	GO_ID:49608	TAIR|gene:2075660 SPTR:Q9SD62 symbol:AT3G47110.1 [GO:0016301 "kinase activity" evidence=ISS] [GO:0004674 "protein serine/threonine kinase activity" evidence=ISS] [GO:0005524 "ATP binding" evidence=ISS] [GO:0006468 "protein amino acid phosphorylation" evidence=ISS] [GO:0007169 "transmembrane receptor protein tyrosine kinase signaling pathway" evidence=ISS] Pfam:PF00560 InterPro:IPR000719 InterPro:…	0
chr2.CM0803.69	1.11.16.8	E2.7.1.- [EC:2.7.1.-] [COG:COG0515 COG1493]	ath:At4g28490	F20O9.180; leucine-rich repeat transmembrane protein kinase, putative [EC:2.7.1.37] [KO:K00870]	2e-92	BH2504_1	COG0515	3e-20	EXS_ARATH	ATP-binding;Kinase;Leucine-richrepeat;Meiosis;Membrane;Nucleotide-binding;Phosphorylation;Receptor;Repeat;Serine/threonine-proteinkinase;Signal;Transferase;Transmembrane,Leucine-rich repeat receptor protein kinase EXS precursor (EC 2.7.1.37) (Extra sporogenous cells protein) (EXCESS MICROSPOROCYTES1 protein).	4e-106	GO_ID:49608	TAIR|gene:2075660 SPTR:Q9SD62 symbol:AT3G47110.1 [GO:0016301 "kinase activity" evidence=ISS] [GO:0004674 "protein serine/threonine kinase activity" evidence=ISS] [GO:0005524 "ATP binding" evidence=ISS] [GO:0006468 "protein amino acid phosphorylation" evidence=ISS] [GO:0007169 "transmembrane receptor protein tyrosine kinase signaling pathway" evidence=ISS] Pfam:PF00560 InterPro:IPR000719 InterPro:…	0
chr2.CM0803.69	4.2.4	Cell cycle [CLASS:04110] [PATH:hsa04110] [COG:COG0515]	ath:At4g28490	F20O9.180; leucine-rich repeat transmembrane protein kinase, putative [EC:2.7.1.37] [KO:K00870]	2e-92	BH2504_1	COG0515	3e-20	EXS_ARATH	ATP-binding;Kinase;Leucine-richrepeat;Meiosis;Membrane;Nucleotide-binding;Phosphorylation;Receptor;Repeat;Serine/threonine-proteinkinase;Signal;Transferase;Transmembrane,Leucine-rich repeat receptor protein kinase EXS precursor (EC 2.7.1.37) (Extra sporogenous cells protein) (EXCESS MICROSPOROCYTES1 protein).	4e-106	GO_ID:49608	TAIR|gene:2075660 SPTR:Q9SD62 symbol:AT3G47110.1 [GO:0016301 "kinase activity" evidence=ISS] [GO:0004674 "protein serine/threonine kinase activity" evidence=ISS] [GO:0005524 "ATP binding" evidence=ISS] [GO:0006468 "protein amino acid phosphorylation" evidence=ISS] [GO:0007169 "transmembrane receptor protein tyrosine kinase signaling pathway" evidence=ISS] Pfam:PF00560 InterPro:IPR000719 InterPro:…	0
chr2.CM0803.69	3.2.2.1	Protein kinase [EC:2.7.1.37]	ath:At4g28490	F20O9.180; leucine-rich repeat transmembrane protein kinase, putative [EC:2.7.1.37] [KO:K00870]	2e-92	BH2504_1	COG0515	3e-20	EXS_ARATH	ATP-binding;Kinase;Leucine-richrepeat;Meiosis;Membrane;Nucleotide-binding;Phosphorylation;Receptor;Repeat;Serine/threonine-proteinkinase;Signal;Transferase;Transmembrane,Leucine-rich repeat receptor protein kinase EXS precursor (EC 2.7.1.37) (Extra sporogenous cells protein) (EXCESS MICROSPOROCYTES1 protein).	4e-106	GO_ID:49608	TAIR|gene:2075660 SPTR:Q9SD62 symbol:AT3G47110.1 [GO:0016301 "kinase activity" evidence=ISS] [GO:0004674 "protein serine/threonine kinase activity" evidence=ISS] [GO:0005524 "ATP binding" evidence=ISS] [GO:0006468 "protein amino acid phosphorylation" evidence=ISS] [GO:0007169 "transmembrane receptor protein tyrosine kinase signaling pathway" evidence=ISS] Pfam:PF00560 InterPro:IPR000719 InterPro:…	0
Ljwgs_082007.1	4.2.4.78	MOB1 maintenance of ploidy protein MOB1 (MPS1 binder 1)	ath:At4g19050	F13C5.220; mob1/phocein family protein [KO:K06685]	5e-11				WRK19_ARATH	ATP-binding;DNA-binding;Kinase;Leucine-richrepeat;Nuclearprotein;Nucleotide-binding;Plantdefense;Repeat;Serine/threonine-proteinkinase;Transcription;Transcriptionregulation;Transferase,Probable WRKY transcription factor 19 (WRKY DNA-binding protein 19).	6e-22	GO_ID:22119	TAIR|gene:2130244 SPTR:Q9M0M8 symbol:AT4G16900.1 [GO:0006952 "defense response" evidence=ISS] Pfam:PF00560 InterPro:IPR003593 InterPro:IPR001611 InterPro:IPR000157 InterPro:IPR002182 InterPro:IPR000767 Pfam:PF01582 GO:GO:0006915 SMART:SM00382 GO:GO:0016020 InterPro:IPR011991 SMART:SM00255 PROSITE:PS50104 PRINTS:PR00364 Pfam:PF00931 InterPro:IPR011713 Pfam:PF07725 EMBL:AL161545 SPTR:Q9M0M8	1e-18
Ljwgs_082007.1	4.2.5	Apoptosis [CLASS:04210] [PATH:hsa04210] [GO:0006915]	ath:At4g19050	F13C5.220; mob1/phocein family protein [KO:K06685]	5e-11				WRK19_ARATH	ATP-binding;DNA-binding;Kinase;Leucine-richrepeat;Nuclearprotein;Nucleotide-binding;Plantdefense;Repeat;Serine/threonine-proteinkinase;Transcription;Transcriptionregulation;Transferase,Probable WRKY transcription factor 19 (WRKY DNA-binding protein 19).	6e-22	GO_ID:22119	TAIR|gene:2130244 SPTR:Q9M0M8 symbol:AT4G16900.1 [GO:0006952 "defense response" evidence=ISS] Pfam:PF00560 InterPro:IPR003593 InterPro:IPR001611 InterPro:IPR000157 InterPro:IPR002182 InterPro:IPR000767 Pfam:PF01582 GO:GO:0006915 SMART:SM00382 GO:GO:0016020 InterPro:IPR011991 SMART:SM00255 PROSITE:PS50104 PRINTS:PR00364 Pfam:PF00931 InterPro:IPR011713 Pfam:PF07725 EMBL:AL161545 SPTR:Q9M0M8	1e-18
Ljwgs_079607.1	99.1.4.4251	GO_ID:41846										GO_ID:41846	TAIR|gene:2084474 SPTR:Q9M324 symbol:AT3G54030.1 [GO:0016301 "kinase activity" evidence=ISS] InterPro:IPR000719 InterPro:IPR011990 ProDom:PD000001 PROSITE:PS50011 GO:GO:0005488 EMBL:AL132960 EMBL:AY054503 EMBL:BT002089 SPTR:Q9M324	6e-41
chr4.CM0501.30	1.9.4.15	E2.7.1.- [EC:2.7.1.-] [COG:COG0515 COG1493]	ath:At4g01370	F2N1.1; mitogen-activated protein kinase, putative / MAPK, putative (MPK4) [EC:2.7.1.37] [KO:K04371]	2e-169	YBL016w	COG0515	2e-87	MMK2_MEDSA	ATP-binding;Kinase;Nucleotide-binding;Phosphorylation;Serine/threonine-proteinkinase;Transferase,Mitogen-activated protein kinase homolog MMK2 (EC 2.7.1.37).	6e-170	GO_ID:8343	TAIR|gene:2124942 SPTR:Q39024 symbol:AT4G01370.1 [GO:0004707 "MAP kinase activity" evidence=ISS] [GO:0006950 "response to stress" evidence=TAS] [GO:0007165 "signal transduction" evidence=IC] [GO:0009862 "systemic acquired resistance, salicylic acid mediated signaling pathway" evidence=TAS] [GO:0009607 "response to biotic stimulus" evidence=TAS] [GO:0016301 "kinase activity" evidence=ISS] [GO:0005…	5e-170
chr4.CM0501.30	1.1.17.19	E2.7.1.- [EC:2.7.1.-] [COG:COG0515 COG1493]	ath:At4g01370	F2N1.1; mitogen-activated protein kinase, putative / MAPK, putative (MPK4) [EC:2.7.1.37] [KO:K04371]	2e-169	YBL016w	COG0515	2e-87	MMK2_MEDSA	ATP-binding;Kinase;Nucleotide-binding;Phosphorylation;Serine/threonine-proteinkinase;Transferase,Mitogen-activated protein kinase homolog MMK2 (EC 2.7.1.37).	6e-170	GO_ID:8343	TAIR|gene:2124942 SPTR:Q39024 symbol:AT4G01370.1 [GO:0004707 "MAP kinase activity" evidence=ISS] [GO:0006950 "response to stress" evidence=TAS] [GO:0007165 "signal transduction" evidence=IC] [GO:0009862 "systemic acquired resistance, salicylic acid mediated signaling pathway" evidence=TAS] [GO:0009607 "response to biotic stimulus" evidence=TAS] [GO:0016301 "kinase activity" evidence=ISS] [GO:0005…	5e-170
chr4.CM0501.30	4.5.2.23	ERK1_2 extracellular signal-regulated kinase 1/2	ath:At4g01370	F2N1.1; mitogen-activated protein kinase, putative / MAPK, putative (MPK4) [EC:2.7.1.37] [KO:K04371]	2e-169	YBL016w	COG0515	2e-87	MMK2_MEDSA	ATP-binding;Kinase;Nucleotide-binding;Phosphorylation;Serine/threonine-proteinkinase;Transferase,Mitogen-activated protein kinase homolog MMK2 (EC 2.7.1.37).	6e-170	GO_ID:8343	TAIR|gene:2124942 SPTR:Q39024 symbol:AT4G01370.1 [GO:0004707 "MAP kinase activity" evidence=ISS] [GO:0006950 "response to stress" evidence=TAS] [GO:0007165 "signal transduction" evidence=IC] [GO:0009862 "systemic acquired resistance, salicylic acid mediated signaling pathway" evidence=TAS] [GO:0009607 "response to biotic stimulus" evidence=TAS] [GO:0016301 "kinase activity" evidence=ISS] [GO:0005…	5e-170
chr4.CM0501.30	3.2.11.61	ERK1_2 extracellular signal-regulated kinase 1/2	ath:At4g01370	F2N1.1; mitogen-activated protein kinase, putative / MAPK, putative (MPK4) [EC:2.7.1.37] [KO:K04371]	2e-169	YBL016w	COG0515	2e-87	MMK2_MEDSA	ATP-binding;Kinase;Nucleotide-binding;Phosphorylation;Serine/threonine-proteinkinase;Transferase,Mitogen-activated protein kinase homolog MMK2 (EC 2.7.1.37).	6e-170	GO_ID:8343	TAIR|gene:2124942 SPTR:Q39024 symbol:AT4G01370.1 [GO:0004707 "MAP kinase activity" evidence=ISS] [GO:0006950 "response to stress" evidence=TAS] [GO:0007165 "signal transduction" evidence=IC] [GO:0009862 "systemic acquired resistance, salicylic acid mediated signaling pathway" evidence=TAS] [GO:0009607 "response to biotic stimulus" evidence=TAS] [GO:0016301 "kinase activity" evidence=ISS] [GO:0005…	5e-170
chr4.CM0501.30	3.2.2.24	ERK1_2 extracellular signal-regulated kinase 1/2	ath:At4g01370	F2N1.1; mitogen-activated protein kinase, putative / MAPK, putative (MPK4) [EC:2.7.1.37] [KO:K04371]	2e-169	YBL016w	COG0515	2e-87	MMK2_MEDSA	ATP-binding;Kinase;Nucleotide-binding;Phosphorylation;Serine/threonine-proteinkinase;Transferase,Mitogen-activated protein kinase homolog MMK2 (EC 2.7.1.37).	6e-170	GO_ID:8343	TAIR|gene:2124942 SPTR:Q39024 symbol:AT4G01370.1 [GO:0004707 "MAP kinase activity" evidence=ISS] [GO:0006950 "response to stress" evidence=TAS] [GO:0007165 "signal transduction" evidence=IC] [GO:0009862 "systemic acquired resistance, salicylic acid mediated signaling pathway" evidence=TAS] [GO:0009607 "response to biotic stimulus" evidence=TAS] [GO:0016301 "kinase activity" evidence=ISS] [GO:0005…	5e-170
chr4.CM0501.30	1.7.8.19	WAAY, rfaY lipopolysaccharide core biosynthesis protein RFAY [EC:2.7.-.-] [COG:COG0515]	ath:At4g01370	F2N1.1; mitogen-activated protein kinase, putative / MAPK, putative (MPK4) [EC:2.7.1.37] [KO:K04371]	2e-169	YBL016w	COG0515	2e-87	MMK2_MEDSA	ATP-binding;Kinase;Nucleotide-binding;Phosphorylation;Serine/threonine-proteinkinase;Transferase,Mitogen-activated protein kinase homolog MMK2 (EC 2.7.1.37).	6e-170	GO_ID:8343	TAIR|gene:2124942 SPTR:Q39024 symbol:AT4G01370.1 [GO:0004707 "MAP kinase activity" evidence=ISS] [GO:0006950 "response to stress" evidence=TAS] [GO:0007165 "signal transduction" evidence=IC] [GO:0009862 "systemic acquired resistance, salicylic acid mediated signaling pathway" evidence=TAS] [GO:0009607 "response to biotic stimulus" evidence=TAS] [GO:0016301 "kinase activity" evidence=ISS] [GO:0005…	5e-170
chr4.CM0501.30	4.5.1.7	ERK1_2 extracellular signal-regulated kinase 1/2	ath:At4g01370	F2N1.1; mitogen-activated protein kinase, putative / MAPK, putative (MPK4) [EC:2.7.1.37] [KO:K04371]	2e-169	YBL016w	COG0515	2e-87	MMK2_MEDSA	ATP-binding;Kinase;Nucleotide-binding;Phosphorylation;Serine/threonine-proteinkinase;Transferase,Mitogen-activated protein kinase homolog MMK2 (EC 2.7.1.37).	6e-170	GO_ID:8343	TAIR|gene:2124942 SPTR:Q39024 symbol:AT4G01370.1 [GO:0004707 "MAP kinase activity" evidence=ISS] [GO:0006950 "response to stress" evidence=TAS] [GO:0007165 "signal transduction" evidence=IC] [GO:0009862 "systemic acquired resistance, salicylic acid mediated signaling pathway" evidence=TAS] [GO:0009607 "response to biotic stimulus" evidence=TAS] [GO:0016301 "kinase activity" evidence=ISS] [GO:0005…	5e-170
chr4.CM0501.30	3.3.10.117	BMPR1 bone morphogenetic protein receptor, type I [EC:2.7.1.37]	ath:At4g01370	F2N1.1; mitogen-activated protein kinase, putative / MAPK, putative (MPK4) [EC:2.7.1.37] [KO:K04371]	2e-169	YBL016w	COG0515	2e-87	MMK2_MEDSA	ATP-binding;Kinase;Nucleotide-binding;Phosphorylation;Serine/threonine-proteinkinase;Transferase,Mitogen-activated protein kinase homolog MMK2 (EC 2.7.1.37).	6e-170	GO_ID:8343	TAIR|gene:2124942 SPTR:Q39024 symbol:AT4G01370.1 [GO:0004707 "MAP kinase activity" evidence=ISS] [GO:0006950 "response to stress" evidence=TAS] [GO:0007165 "signal transduction" evidence=IC] [GO:0009862 "systemic acquired resistance, salicylic acid mediated signaling pathway" evidence=TAS] [GO:0009607 "response to biotic stimulus" evidence=TAS] [GO:0016301 "kinase activity" evidence=ISS] [GO:0005…	5e-170
chr4.CM0501.30	3.2.6.38	ERK1_2 extracellular signal-regulated kinase 1/2	ath:At4g01370	F2N1.1; mitogen-activated protein kinase, putative / MAPK, putative (MPK4) [EC:2.7.1.37] [KO:K04371]	2e-169	YBL016w	COG0515	2e-87	MMK2_MEDSA	ATP-binding;Kinase;Nucleotide-binding;Phosphorylation;Serine/threonine-proteinkinase;Transferase,Mitogen-activated protein kinase homolog MMK2 (EC 2.7.1.37).	6e-170	GO_ID:8343	TAIR|gene:2124942 SPTR:Q39024 symbol:AT4G01370.1 [GO:0004707 "MAP kinase activity" evidence=ISS] [GO:0006950 "response to stress" evidence=TAS] [GO:0007165 "signal transduction" evidence=IC] [GO:0009862 "systemic acquired resistance, salicylic acid mediated signaling pathway" evidence=TAS] [GO:0009607 "response to biotic stimulus" evidence=TAS] [GO:0016301 "kinase activity" evidence=ISS] [GO:0005…	5e-170
chr4.CM0501.30	1.11.16.8	E2.7.1.- [EC:2.7.1.-] [COG:COG0515 COG1493]	ath:At4g01370	F2N1.1; mitogen-activated protein kinase, putative / MAPK, putative (MPK4) [EC:2.7.1.37] [KO:K04371]	2e-169	YBL016w	COG0515	2e-87	MMK2_MEDSA	ATP-binding;Kinase;Nucleotide-binding;Phosphorylation;Serine/threonine-proteinkinase;Transferase,Mitogen-activated protein kinase homolog MMK2 (EC 2.7.1.37).	6e-170	GO_ID:8343	TAIR|gene:2124942 SPTR:Q39024 symbol:AT4G01370.1 [GO:0004707 "MAP kinase activity" evidence=ISS] [GO:0006950 "response to stress" evidence=TAS] [GO:0007165 "signal transduction" evidence=IC] [GO:0009862 "systemic acquired resistance, salicylic acid mediated signaling pathway" evidence=TAS] [GO:0009607 "response to biotic stimulus" evidence=TAS] [GO:0016301 "kinase activity" evidence=ISS] [GO:0005…	5e-170
chr4.CM0501.30	4.3.2.33	ERK1_2 extracellular signal-regulated kinase 1/2	ath:At4g01370	F2N1.1; mitogen-activated protein kinase, putative / MAPK, putative (MPK4) [EC:2.7.1.37] [KO:K04371]	2e-169	YBL016w	COG0515	2e-87	MMK2_MEDSA	ATP-binding;Kinase;Nucleotide-binding;Phosphorylation;Serine/threonine-proteinkinase;Transferase,Mitogen-activated protein kinase homolog MMK2 (EC 2.7.1.37).	6e-170	GO_ID:8343	TAIR|gene:2124942 SPTR:Q39024 symbol:AT4G01370.1 [GO:0004707 "MAP kinase activity" evidence=ISS] [GO:0006950 "response to stress" evidence=TAS] [GO:0007165 "signal transduction" evidence=IC] [GO:0009862 "systemic acquired resistance, salicylic acid mediated signaling pathway" evidence=TAS] [GO:0009607 "response to biotic stimulus" evidence=TAS] [GO:0016301 "kinase activity" evidence=ISS] [GO:0005…	5e-170
chr4.CM0501.30	4.2.4	Cell cycle [CLASS:04110] [PATH:hsa04110] [COG:COG0515]	ath:At4g01370	F2N1.1; mitogen-activated protein kinase, putative / MAPK, putative (MPK4) [EC:2.7.1.37] [KO:K04371]	2e-169	YBL016w	COG0515	2e-87	MMK2_MEDSA	ATP-binding;Kinase;Nucleotide-binding;Phosphorylation;Serine/threonine-proteinkinase;Transferase,Mitogen-activated protein kinase homolog MMK2 (EC 2.7.1.37).	6e-170	GO_ID:8343	TAIR|gene:2124942 SPTR:Q39024 symbol:AT4G01370.1 [GO:0004707 "MAP kinase activity" evidence=ISS] [GO:0006950 "response to stress" evidence=TAS] [GO:0007165 "signal transduction" evidence=IC] [GO:0009862 "systemic acquired resistance, salicylic acid mediated signaling pathway" evidence=TAS] [GO:0009607 "response to biotic stimulus" evidence=TAS] [GO:0016301 "kinase activity" evidence=ISS] [GO:0005…	5e-170
chr4.CM0501.30	4.3.4.14	ERK1_2 extracellular signal-regulated kinase 1/2	ath:At4g01370	F2N1.1; mitogen-activated protein kinase, putative / MAPK, putative (MPK4) [EC:2.7.1.37] [KO:K04371]	2e-169	YBL016w	COG0515	2e-87	MMK2_MEDSA	ATP-binding;Kinase;Nucleotide-binding;Phosphorylation;Serine/threonine-proteinkinase;Transferase,Mitogen-activated protein kinase homolog MMK2 (EC 2.7.1.37).	6e-170	GO_ID:8343	TAIR|gene:2124942 SPTR:Q39024 symbol:AT4G01370.1 [GO:0004707 "MAP kinase activity" evidence=ISS] [GO:0006950 "response to stress" evidence=TAS] [GO:0007165 "signal transduction" evidence=IC] [GO:0009862 "systemic acquired resistance, salicylic acid mediated signaling pathway" evidence=TAS] [GO:0009607 "response to biotic stimulus" evidence=TAS] [GO:0016301 "kinase activity" evidence=ISS] [GO:0005…	5e-170
chr4.CM0501.30	4.3.1.70	ERK1_2 extracellular signal-regulated kinase 1/2	ath:At4g01370	F2N1.1; mitogen-activated protein kinase, putative / MAPK, putative (MPK4) [EC:2.7.1.37] [KO:K04371]	2e-169	YBL016w	COG0515	2e-87	MMK2_MEDSA	ATP-binding;Kinase;Nucleotide-binding;Phosphorylation;Serine/threonine-proteinkinase;Transferase,Mitogen-activated protein kinase homolog MMK2 (EC 2.7.1.37).	6e-170	GO_ID:8343	TAIR|gene:2124942 SPTR:Q39024 symbol:AT4G01370.1 [GO:0004707 "MAP kinase activity" evidence=ISS] [GO:0006950 "response to stress" evidence=TAS] [GO:0007165 "signal transduction" evidence=IC] [GO:0009862 "systemic acquired resistance, salicylic acid mediated signaling pathway" evidence=TAS] [GO:0009607 "response to biotic stimulus" evidence=TAS] [GO:0016301 "kinase activity" evidence=ISS] [GO:0005…	5e-170
chr4.CM0501.30	3.2.2.1	Protein kinase [EC:2.7.1.37]	ath:At4g01370	F2N1.1; mitogen-activated protein kinase, putative / MAPK, putative (MPK4) [EC:2.7.1.37] [KO:K04371]	2e-169	YBL016w	COG0515	2e-87	MMK2_MEDSA	ATP-binding;Kinase;Nucleotide-binding;Phosphorylation;Serine/threonine-proteinkinase;Transferase,Mitogen-activated protein kinase homolog MMK2 (EC 2.7.1.37).	6e-170	GO_ID:8343	TAIR|gene:2124942 SPTR:Q39024 symbol:AT4G01370.1 [GO:0004707 "MAP kinase activity" evidence=ISS] [GO:0006950 "response to stress" evidence=TAS] [GO:0007165 "signal transduction" evidence=IC] [GO:0009862 "systemic acquired resistance, salicylic acid mediated signaling pathway" evidence=TAS] [GO:0009607 "response to biotic stimulus" evidence=TAS] [GO:0016301 "kinase activity" evidence=ISS] [GO:0005…	5e-170
chr4.CM0501.30	4.1.3.36	ERK1_2 extracellular signal-regulated kinase 1/2	ath:At4g01370	F2N1.1; mitogen-activated protein kinase, putative / MAPK, putative (MPK4) [EC:2.7.1.37] [KO:K04371]	2e-169	YBL016w	COG0515	2e-87	MMK2_MEDSA	ATP-binding;Kinase;Nucleotide-binding;Phosphorylation;Serine/threonine-proteinkinase;Transferase,Mitogen-activated protein kinase homolog MMK2 (EC 2.7.1.37).	6e-170	GO_ID:8343	TAIR|gene:2124942 SPTR:Q39024 symbol:AT4G01370.1 [GO:0004707 "MAP kinase activity" evidence=ISS] [GO:0006950 "response to stress" evidence=TAS] [GO:0007165 "signal transduction" evidence=IC] [GO:0009862 "systemic acquired resistance, salicylic acid mediated signaling pathway" evidence=TAS] [GO:0009607 "response to biotic stimulus" evidence=TAS] [GO:0016301 "kinase activity" evidence=ISS] [GO:0005…	5e-170
chr4.CM0558.39	3.3.10.117	BMPR1 bone morphogenetic protein receptor, type I [EC:2.7.1.37]	ath:At4g28490	F20O9.180; leucine-rich repeat transmembrane protein kinase, putative [EC:2.7.1.37] [KO:K00870]	2e-35				EXS_ARATH	ATP-binding;Kinase;Leucine-richrepeat;Meiosis;Membrane;Nucleotide-binding;Phosphorylation;Receptor;Repeat;Serine/threonine-proteinkinase;Signal;Transferase;Transmembrane,Leucine-rich repeat receptor protein kinase EXS precursor (EC 2.7.1.37) (Extra sporogenous cells protein) (EXCESS MICROSPOROCYTES1 protein).	2e-43	GO_ID:25612	TAIR|gene:2163055 SPTR:Q9FLL2 symbol:AT5G41180.1 [GO:0004674 "protein serine/threonine kinase activity" evidence=ISS] [GO:0005524 "ATP binding" evidence=ISS] [GO:0006468 "protein amino acid phosphorylation" evidence=ISS] [GO:0007169 "transmembrane receptor protein tyrosine kinase signaling pathway" evidence=ISS] Pfam:PF00560 InterPro:IPR000719 InterPro:IPR001611 InterPro:IPR007090 ProDom:PD000001…	0
chr4.CM0558.39	3.2.2.1	Protein kinase [EC:2.7.1.37]	ath:At4g28490	F20O9.180; leucine-rich repeat transmembrane protein kinase, putative [EC:2.7.1.37] [KO:K00870]	2e-35				EXS_ARATH	ATP-binding;Kinase;Leucine-richrepeat;Meiosis;Membrane;Nucleotide-binding;Phosphorylation;Receptor;Repeat;Serine/threonine-proteinkinase;Signal;Transferase;Transmembrane,Leucine-rich repeat receptor protein kinase EXS precursor (EC 2.7.1.37) (Extra sporogenous cells protein) (EXCESS MICROSPOROCYTES1 protein).	2e-43	GO_ID:25612	TAIR|gene:2163055 SPTR:Q9FLL2 symbol:AT5G41180.1 [GO:0004674 "protein serine/threonine kinase activity" evidence=ISS] [GO:0005524 "ATP binding" evidence=ISS] [GO:0006468 "protein amino acid phosphorylation" evidence=ISS] [GO:0007169 "transmembrane receptor protein tyrosine kinase signaling pathway" evidence=ISS] Pfam:PF00560 InterPro:IPR000719 InterPro:IPR001611 InterPro:IPR007090 ProDom:PD000001…	0
Ljwgs_098066.2	4.1.1.2	[COG:COG0643 COG0784 COG0835] [GO:0000155 0000156 0004673]	spo:SPCC74.06	putative sensor-like histidine kinase [KO:K02486]	4e-09	CC3219_2	COG0784	3e-09	MAK3_SCHPO	Completeproteome;Kinase;Membrane;Phosphorylation;Repeat;Sensorytransduction;TPRrepeat;Transferase;Transmembrane;Two-componentregulatorysystem,Peroxide stress-activated histidine kinase mak3 (EC 2.7.3.-) (Mcs4- associated kinase 3) (His-Asp phosphorelay kinase phk2).	2e-09	GO_ID:21630	TAIR|gene:2177260 SPTR:Q9C5U2 symbol:AT5G35750.1 [GO:0009736 "cytokinin mediated signaling" evidence=TAS] InterPro:IPR003594 Pfam:PF02518 InterPro:IPR003661 InterPro:IPR004358 InterPro:IPR001789 InterPro:IPR006189 InterPro:IPR005467 Pfam:PF00072 Pfam:PF00512 SMART:SM00387 PROSITE:PS50109 PRINTS:PR00344 ProDom:PD000039 SMART:SM00448 PROSITE:PS50110 SMART:SM00388 Pfam:PF03924 PROSITE:PS50839 HSSP:P…	3e-44
Ljwgs_098066.2	3.2.1.1.10	HD.OT.S two-component system, unclassified family, sensor kinase [EC:2.7.3.-]	spo:SPCC74.06	putative sensor-like histidine kinase [KO:K02486]	4e-09	CC3219_2	COG0784	3e-09	MAK3_SCHPO	Completeproteome;Kinase;Membrane;Phosphorylation;Repeat;Sensorytransduction;TPRrepeat;Transferase;Transmembrane;Two-componentregulatorysystem,Peroxide stress-activated histidine kinase mak3 (EC 2.7.3.-) (Mcs4- associated kinase 3) (His-Asp phosphorelay kinase phk2).	2e-09	GO_ID:21630	TAIR|gene:2177260 SPTR:Q9C5U2 symbol:AT5G35750.1 [GO:0009736 "cytokinin mediated signaling" evidence=TAS] InterPro:IPR003594 Pfam:PF02518 InterPro:IPR003661 InterPro:IPR004358 InterPro:IPR001789 InterPro:IPR006189 InterPro:IPR005467 Pfam:PF00072 Pfam:PF00512 SMART:SM00387 PROSITE:PS50109 PRINTS:PR00344 ProDom:PD000039 SMART:SM00448 PROSITE:PS50110 SMART:SM00388 Pfam:PF03924 PROSITE:PS50839 HSSP:P…	3e-44
Ljwgs_098066.2	2.3.3.19	[COG:COG0784]	spo:SPCC74.06	putative sensor-like histidine kinase [KO:K02486]	4e-09	CC3219_2	COG0784	3e-09	MAK3_SCHPO	Completeproteome;Kinase;Membrane;Phosphorylation;Repeat;Sensorytransduction;TPRrepeat;Transferase;Transmembrane;Two-componentregulatorysystem,Peroxide stress-activated histidine kinase mak3 (EC 2.7.3.-) (Mcs4- associated kinase 3) (His-Asp phosphorelay kinase phk2).	2e-09	GO_ID:21630	TAIR|gene:2177260 SPTR:Q9C5U2 symbol:AT5G35750.1 [GO:0009736 "cytokinin mediated signaling" evidence=TAS] InterPro:IPR003594 Pfam:PF02518 InterPro:IPR003661 InterPro:IPR004358 InterPro:IPR001789 InterPro:IPR006189 InterPro:IPR005467 Pfam:PF00072 Pfam:PF00512 SMART:SM00387 PROSITE:PS50109 PRINTS:PR00344 ProDom:PD000039 SMART:SM00448 PROSITE:PS50110 SMART:SM00388 Pfam:PF03924 PROSITE:PS50839 HSSP:P…	3e-44
Ljwgs_098066.2	2.3.3.23	PILL type IV pili sensor histidine kinase/response regulator [COG:COG0643 COG0784]	spo:SPCC74.06	putative sensor-like histidine kinase [KO:K02486]	4e-09	CC3219_2	COG0784	3e-09	MAK3_SCHPO	Completeproteome;Kinase;Membrane;Phosphorylation;Repeat;Sensorytransduction;TPRrepeat;Transferase;Transmembrane;Two-componentregulatorysystem,Peroxide stress-activated histidine kinase mak3 (EC 2.7.3.-) (Mcs4- associated kinase 3) (His-Asp phosphorelay kinase phk2).	2e-09	GO_ID:21630	TAIR|gene:2177260 SPTR:Q9C5U2 symbol:AT5G35750.1 [GO:0009736 "cytokinin mediated signaling" evidence=TAS] InterPro:IPR003594 Pfam:PF02518 InterPro:IPR003661 InterPro:IPR004358 InterPro:IPR001789 InterPro:IPR006189 InterPro:IPR005467 Pfam:PF00072 Pfam:PF00512 SMART:SM00387 PROSITE:PS50109 PRINTS:PR00344 ProDom:PD000039 SMART:SM00448 PROSITE:PS50110 SMART:SM00388 Pfam:PF03924 PROSITE:PS50839 HSSP:P…	3e-44
Ljwgs_098066.2	3.2.1.2	Response regulator [GO:0000156] [COG:COG0784 COG2204 COG2197]	spo:SPCC74.06	putative sensor-like histidine kinase [KO:K02486]	4e-09	CC3219_2	COG0784	3e-09	MAK3_SCHPO	Completeproteome;Kinase;Membrane;Phosphorylation;Repeat;Sensorytransduction;TPRrepeat;Transferase;Transmembrane;Two-componentregulatorysystem,Peroxide stress-activated histidine kinase mak3 (EC 2.7.3.-) (Mcs4- associated kinase 3) (His-Asp phosphorelay kinase phk2).	2e-09	GO_ID:21630	TAIR|gene:2177260 SPTR:Q9C5U2 symbol:AT5G35750.1 [GO:0009736 "cytokinin mediated signaling" evidence=TAS] InterPro:IPR003594 Pfam:PF02518 InterPro:IPR003661 InterPro:IPR004358 InterPro:IPR001789 InterPro:IPR006189 InterPro:IPR005467 Pfam:PF00072 Pfam:PF00512 SMART:SM00387 PROSITE:PS50109 PRINTS:PR00344 ProDom:PD000039 SMART:SM00448 PROSITE:PS50110 SMART:SM00388 Pfam:PF03924 PROSITE:PS50839 HSSP:P…	3e-44
Ljwgs_084939.1	1.9.4.15	E2.7.1.- [EC:2.7.1.-] [COG:COG0515 COG1493]	hsa:51776	ZAK; sterile alpha motif and leucine zipper containing kinase AZK [EC:2.7.1.37] [KO:K04424]	6e-26	YAL017w_2	COG0515	6e-17	MLTK_HUMAN	Alternativesplicing;ATP-binding;Cellcycle;Kinase;Magnesium;Metal-binding;Nucleotide-binding;Phosphorylation;Polymorphism;Proto-oncogene;Serine/threonine-proteinkinase;Transferase,Mitogen-activated protein kinase kinase kinase MLT (EC 2.7.1.37) (MLK- like mitogen-activated protein triple kinase) (Leucine zipper and sterile alpha motif kinase ZAK) (Sterile-alpha motif and leucine zipper containing …	4e-26	GO_ID:19200	TAIR|gene:3441538 SPTR:Q9FGB1 symbol:AT5G50000.1 [GO:0008372 "cellular component unknown" evidence=ND] [GO:0016301 "kinase activity" evidence=ISS] InterPro:IPR000719 InterPro:IPR008271 INTERPRO:IPR001245 Prosite:PS00108 PRINTS:PR00109 ProDom:PD000001 PROSITE:PS50011 HSSP:Q62838 EMBL:AB026650 SPTR:Q9FGB1	3e-86
Ljwgs_084939.1	1.1.17.19	E2.7.1.- [EC:2.7.1.-] [COG:COG0515 COG1493]	hsa:51776	ZAK; sterile alpha motif and leucine zipper containing kinase AZK [EC:2.7.1.37] [KO:K04424]	6e-26	YAL017w_2	COG0515	6e-17	MLTK_HUMAN	Alternativesplicing;ATP-binding;Cellcycle;Kinase;Magnesium;Metal-binding;Nucleotide-binding;Phosphorylation;Polymorphism;Proto-oncogene;Serine/threonine-proteinkinase;Transferase,Mitogen-activated protein kinase kinase kinase MLT (EC 2.7.1.37) (MLK- like mitogen-activated protein triple kinase) (Leucine zipper and sterile alpha motif kinase ZAK) (Sterile-alpha motif and leucine zipper containing …	4e-26	GO_ID:19200	TAIR|gene:3441538 SPTR:Q9FGB1 symbol:AT5G50000.1 [GO:0008372 "cellular component unknown" evidence=ND] [GO:0016301 "kinase activity" evidence=ISS] InterPro:IPR000719 InterPro:IPR008271 INTERPRO:IPR001245 Prosite:PS00108 PRINTS:PR00109 ProDom:PD000001 PROSITE:PS50011 HSSP:Q62838 EMBL:AB026650 SPTR:Q9FGB1	3e-86
Ljwgs_084939.1	4.3.3.19	ZAK, MLTK sterile alpha motif and leucine zipper containing kinase AZK	hsa:51776	ZAK; sterile alpha motif and leucine zipper containing kinase AZK [EC:2.7.1.37] [KO:K04424]	6e-26	YAL017w_2	COG0515	6e-17	MLTK_HUMAN	Alternativesplicing;ATP-binding;Cellcycle;Kinase;Magnesium;Metal-binding;Nucleotide-binding;Phosphorylation;Polymorphism;Proto-oncogene;Serine/threonine-proteinkinase;Transferase,Mitogen-activated protein kinase kinase kinase MLT (EC 2.7.1.37) (MLK- like mitogen-activated protein triple kinase) (Leucine zipper and sterile alpha motif kinase ZAK) (Sterile-alpha motif and leucine zipper containing …	4e-26	GO_ID:19200	TAIR|gene:3441538 SPTR:Q9FGB1 symbol:AT5G50000.1 [GO:0008372 "cellular component unknown" evidence=ND] [GO:0016301 "kinase activity" evidence=ISS] InterPro:IPR000719 InterPro:IPR008271 INTERPRO:IPR001245 Prosite:PS00108 PRINTS:PR00109 ProDom:PD000001 PROSITE:PS50011 HSSP:Q62838 EMBL:AB026650 SPTR:Q9FGB1	3e-86
Ljwgs_084939.1	1.7.8.19	WAAY, rfaY lipopolysaccharide core biosynthesis protein RFAY [EC:2.7.-.-] [COG:COG0515]	hsa:51776	ZAK; sterile alpha motif and leucine zipper containing kinase AZK [EC:2.7.1.37] [KO:K04424]	6e-26	YAL017w_2	COG0515	6e-17	MLTK_HUMAN	Alternativesplicing;ATP-binding;Cellcycle;Kinase;Magnesium;Metal-binding;Nucleotide-binding;Phosphorylation;Polymorphism;Proto-oncogene;Serine/threonine-proteinkinase;Transferase,Mitogen-activated protein kinase kinase kinase MLT (EC 2.7.1.37) (MLK- like mitogen-activated protein triple kinase) (Leucine zipper and sterile alpha motif kinase ZAK) (Sterile-alpha motif and leucine zipper containing …	4e-26	GO_ID:19200	TAIR|gene:3441538 SPTR:Q9FGB1 symbol:AT5G50000.1 [GO:0008372 "cellular component unknown" evidence=ND] [GO:0016301 "kinase activity" evidence=ISS] InterPro:IPR000719 InterPro:IPR008271 INTERPRO:IPR001245 Prosite:PS00108 PRINTS:PR00109 ProDom:PD000001 PROSITE:PS50011 HSSP:Q62838 EMBL:AB026650 SPTR:Q9FGB1	3e-86
Ljwgs_084939.1	3.3.10.117	BMPR1 bone morphogenetic protein receptor, type I [EC:2.7.1.37]	hsa:51776	ZAK; sterile alpha motif and leucine zipper containing kinase AZK [EC:2.7.1.37] [KO:K04424]	6e-26	YAL017w_2	COG0515	6e-17	MLTK_HUMAN	Alternativesplicing;ATP-binding;Cellcycle;Kinase;Magnesium;Metal-binding;Nucleotide-binding;Phosphorylation;Polymorphism;Proto-oncogene;Serine/threonine-proteinkinase;Transferase,Mitogen-activated protein kinase kinase kinase MLT (EC 2.7.1.37) (MLK- like mitogen-activated protein triple kinase) (Leucine zipper and sterile alpha motif kinase ZAK) (Sterile-alpha motif and leucine zipper containing …	4e-26	GO_ID:19200	TAIR|gene:3441538 SPTR:Q9FGB1 symbol:AT5G50000.1 [GO:0008372 "cellular component unknown" evidence=ND] [GO:0016301 "kinase activity" evidence=ISS] InterPro:IPR000719 InterPro:IPR008271 INTERPRO:IPR001245 Prosite:PS00108 PRINTS:PR00109 ProDom:PD000001 PROSITE:PS50011 HSSP:Q62838 EMBL:AB026650 SPTR:Q9FGB1	3e-86
Ljwgs_084939.1	1.11.16.8	E2.7.1.- [EC:2.7.1.-] [COG:COG0515 COG1493]	hsa:51776	ZAK; sterile alpha motif and leucine zipper containing kinase AZK [EC:2.7.1.37] [KO:K04424]	6e-26	YAL017w_2	COG0515	6e-17	MLTK_HUMAN	Alternativesplicing;ATP-binding;Cellcycle;Kinase;Magnesium;Metal-binding;Nucleotide-binding;Phosphorylation;Polymorphism;Proto-oncogene;Serine/threonine-proteinkinase;Transferase,Mitogen-activated protein kinase kinase kinase MLT (EC 2.7.1.37) (MLK- like mitogen-activated protein triple kinase) (Leucine zipper and sterile alpha motif kinase ZAK) (Sterile-alpha motif and leucine zipper containing …	4e-26	GO_ID:19200	TAIR|gene:3441538 SPTR:Q9FGB1 symbol:AT5G50000.1 [GO:0008372 "cellular component unknown" evidence=ND] [GO:0016301 "kinase activity" evidence=ISS] InterPro:IPR000719 InterPro:IPR008271 INTERPRO:IPR001245 Prosite:PS00108 PRINTS:PR00109 ProDom:PD000001 PROSITE:PS50011 HSSP:Q62838 EMBL:AB026650 SPTR:Q9FGB1	3e-86
Ljwgs_084939.1	3.2.2.87	ZAK, MLTK sterile alpha motif and leucine zipper containing kinase AZK	hsa:51776	ZAK; sterile alpha motif and leucine zipper containing kinase AZK [EC:2.7.1.37] [KO:K04424]	6e-26	YAL017w_2	COG0515	6e-17	MLTK_HUMAN	Alternativesplicing;ATP-binding;Cellcycle;Kinase;Magnesium;Metal-binding;Nucleotide-binding;Phosphorylation;Polymorphism;Proto-oncogene;Serine/threonine-proteinkinase;Transferase,Mitogen-activated protein kinase kinase kinase MLT (EC 2.7.1.37) (MLK- like mitogen-activated protein triple kinase) (Leucine zipper and sterile alpha motif kinase ZAK) (Sterile-alpha motif and leucine zipper containing …	4e-26	GO_ID:19200	TAIR|gene:3441538 SPTR:Q9FGB1 symbol:AT5G50000.1 [GO:0008372 "cellular component unknown" evidence=ND] [GO:0016301 "kinase activity" evidence=ISS] InterPro:IPR000719 InterPro:IPR008271 INTERPRO:IPR001245 Prosite:PS00108 PRINTS:PR00109 ProDom:PD000001 PROSITE:PS50011 HSSP:Q62838 EMBL:AB026650 SPTR:Q9FGB1	3e-86
Ljwgs_084939.1	4.2.4	Cell cycle [CLASS:04110] [PATH:hsa04110] [COG:COG0515]	hsa:51776	ZAK; sterile alpha motif and leucine zipper containing kinase AZK [EC:2.7.1.37] [KO:K04424]	6e-26	YAL017w_2	COG0515	6e-17	MLTK_HUMAN	Alternativesplicing;ATP-binding;Cellcycle;Kinase;Magnesium;Metal-binding;Nucleotide-binding;Phosphorylation;Polymorphism;Proto-oncogene;Serine/threonine-proteinkinase;Transferase,Mitogen-activated protein kinase kinase kinase MLT (EC 2.7.1.37) (MLK- like mitogen-activated protein triple kinase) (Leucine zipper and sterile alpha motif kinase ZAK) (Sterile-alpha motif and leucine zipper containing …	4e-26	GO_ID:19200	TAIR|gene:3441538 SPTR:Q9FGB1 symbol:AT5G50000.1 [GO:0008372 "cellular component unknown" evidence=ND] [GO:0016301 "kinase activity" evidence=ISS] InterPro:IPR000719 InterPro:IPR008271 INTERPRO:IPR001245 Prosite:PS00108 PRINTS:PR00109 ProDom:PD000001 PROSITE:PS50011 HSSP:Q62838 EMBL:AB026650 SPTR:Q9FGB1	3e-86
Ljwgs_084939.1	3.2.2.1	Protein kinase [EC:2.7.1.37]	hsa:51776	ZAK; sterile alpha motif and leucine zipper containing kinase AZK [EC:2.7.1.37] [KO:K04424]	6e-26	YAL017w_2	COG0515	6e-17	MLTK_HUMAN	Alternativesplicing;ATP-binding;Cellcycle;Kinase;Magnesium;Metal-binding;Nucleotide-binding;Phosphorylation;Polymorphism;Proto-oncogene;Serine/threonine-proteinkinase;Transferase,Mitogen-activated protein kinase kinase kinase MLT (EC 2.7.1.37) (MLK- like mitogen-activated protein triple kinase) (Leucine zipper and sterile alpha motif kinase ZAK) (Sterile-alpha motif and leucine zipper containing …	4e-26	GO_ID:19200	TAIR|gene:3441538 SPTR:Q9FGB1 symbol:AT5G50000.1 [GO:0008372 "cellular component unknown" evidence=ND] [GO:0016301 "kinase activity" evidence=ISS] InterPro:IPR000719 InterPro:IPR008271 INTERPRO:IPR001245 Prosite:PS00108 PRINTS:PR00109 ProDom:PD000001 PROSITE:PS50011 HSSP:Q62838 EMBL:AB026650 SPTR:Q9FGB1	3e-86
Ljwgs_036669.1	3.3.10.117	BMPR1 bone morphogenetic protein receptor, type I [EC:2.7.1.37]							EXS_ARATH	ATP-binding;Kinase;Leucine-richrepeat;Meiosis;Membrane;Nucleotide-binding;Phosphorylation;Receptor;Repeat;Serine/threonine-proteinkinase;Signal;Transferase;Transmembrane,Leucine-rich repeat receptor protein kinase EXS precursor (EC 2.7.1.37) (Extra sporogenous cells protein) (EXCESS MICROSPOROCYTES1 protein).	5e-09	GO_ID:15607	TAIR|gene:2170482 SPTR:Q9FL28 symbol:AT5G46330.1 [GO:0016301 "kinase activity" evidence=ISS] [GO:0004674 "protein serine/threonine kinase activity" evidence=ISS] [GO:0005524 "ATP binding" evidence=ISS] [GO:0006468 "protein amino acid phosphorylation" evidence=ISS] [GO:0007169 "transmembrane receptor protein tyrosine kinase signaling pathway" evidence=ISS] Pfam:PF00560 InterPro:IPR000719 InterPro:…	5e-25
Ljwgs_036669.1	3.2.2.1	Protein kinase [EC:2.7.1.37]							EXS_ARATH	ATP-binding;Kinase;Leucine-richrepeat;Meiosis;Membrane;Nucleotide-binding;Phosphorylation;Receptor;Repeat;Serine/threonine-proteinkinase;Signal;Transferase;Transmembrane,Leucine-rich repeat receptor protein kinase EXS precursor (EC 2.7.1.37) (Extra sporogenous cells protein) (EXCESS MICROSPOROCYTES1 protein).	5e-09	GO_ID:15607	TAIR|gene:2170482 SPTR:Q9FL28 symbol:AT5G46330.1 [GO:0016301 "kinase activity" evidence=ISS] [GO:0004674 "protein serine/threonine kinase activity" evidence=ISS] [GO:0005524 "ATP binding" evidence=ISS] [GO:0006468 "protein amino acid phosphorylation" evidence=ISS] [GO:0007169 "transmembrane receptor protein tyrosine kinase signaling pathway" evidence=ISS] Pfam:PF00560 InterPro:IPR000719 InterPro:…	5e-25
chr5.TM0455.4	1.9.4.15	E2.7.1.- [EC:2.7.1.-] [COG:COG0515 COG1493]	ath:At5g02290	T1E22.50; protein kinase, putative [EC:2.7.1.37] [KO:K00870]	5e-99	YDR523c	COG0515	9e-18	APK1B_ARATH	ATP-binding;Chloroplast;Kinase;Multigenefamily;Nucleotide-binding;Plastid;Serine/threonine-proteinkinase;Transferase;Transitpeptide;Tyrosine-proteinkinase,Protein kinase APK1B, chloroplast precursor (EC 2.7.1.-).	3e-104	GO_ID:5087	TAIR|gene:2064711 SPTR:Q9ZUF4 symbol:AT2G05940.1 [GO:0008372 "cellular component unknown" evidence=ND] [GO:0016301 "kinase activity" evidence=ISS] InterPro:IPR000719 InterPro:IPR008271 Prosite:PS00108 ProDom:PD000001 PROSITE:PS50011 EMBL:AC005970 EMBL:AY056245 EMBL:AY113963 PIR:C84473 SPTR:Q9ZUF4	2e-143
chr5.TM0455.4	1.7.8.19	WAAY, rfaY lipopolysaccharide core biosynthesis protein RFAY [EC:2.7.-.-] [COG:COG0515]	ath:At5g02290	T1E22.50; protein kinase, putative [EC:2.7.1.37] [KO:K00870]	5e-99	YDR523c	COG0515	9e-18	APK1B_ARATH	ATP-binding;Chloroplast;Kinase;Multigenefamily;Nucleotide-binding;Plastid;Serine/threonine-proteinkinase;Transferase;Transitpeptide;Tyrosine-proteinkinase,Protein kinase APK1B, chloroplast precursor (EC 2.7.1.-).	3e-104	GO_ID:5087	TAIR|gene:2064711 SPTR:Q9ZUF4 symbol:AT2G05940.1 [GO:0008372 "cellular component unknown" evidence=ND] [GO:0016301 "kinase activity" evidence=ISS] InterPro:IPR000719 InterPro:IPR008271 Prosite:PS00108 ProDom:PD000001 PROSITE:PS50011 EMBL:AC005970 EMBL:AY056245 EMBL:AY113963 PIR:C84473 SPTR:Q9ZUF4	2e-143
chr5.TM0455.4	1.1.17.19	E2.7.1.- [EC:2.7.1.-] [COG:COG0515 COG1493]	ath:At5g02290	T1E22.50; protein kinase, putative [EC:2.7.1.37] [KO:K00870]	5e-99	YDR523c	COG0515	9e-18	APK1B_ARATH	ATP-binding;Chloroplast;Kinase;Multigenefamily;Nucleotide-binding;Plastid;Serine/threonine-proteinkinase;Transferase;Transitpeptide;Tyrosine-proteinkinase,Protein kinase APK1B, chloroplast precursor (EC 2.7.1.-).	3e-104	GO_ID:5087	TAIR|gene:2064711 SPTR:Q9ZUF4 symbol:AT2G05940.1 [GO:0008372 "cellular component unknown" evidence=ND] [GO:0016301 "kinase activity" evidence=ISS] InterPro:IPR000719 InterPro:IPR008271 Prosite:PS00108 ProDom:PD000001 PROSITE:PS50011 EMBL:AC005970 EMBL:AY056245 EMBL:AY113963 PIR:C84473 SPTR:Q9ZUF4	2e-143
chr5.TM0455.4	1.11.16.8	E2.7.1.- [EC:2.7.1.-] [COG:COG0515 COG1493]	ath:At5g02290	T1E22.50; protein kinase, putative [EC:2.7.1.37] [KO:K00870]	5e-99	YDR523c	COG0515	9e-18	APK1B_ARATH	ATP-binding;Chloroplast;Kinase;Multigenefamily;Nucleotide-binding;Plastid;Serine/threonine-proteinkinase;Transferase;Transitpeptide;Tyrosine-proteinkinase,Protein kinase APK1B, chloroplast precursor (EC 2.7.1.-).	3e-104	GO_ID:5087	TAIR|gene:2064711 SPTR:Q9ZUF4 symbol:AT2G05940.1 [GO:0008372 "cellular component unknown" evidence=ND] [GO:0016301 "kinase activity" evidence=ISS] InterPro:IPR000719 InterPro:IPR008271 Prosite:PS00108 ProDom:PD000001 PROSITE:PS50011 EMBL:AC005970 EMBL:AY056245 EMBL:AY113963 PIR:C84473 SPTR:Q9ZUF4	2e-143
chr5.TM0455.4	4.2.4	Cell cycle [CLASS:04110] [PATH:hsa04110] [COG:COG0515]	ath:At5g02290	T1E22.50; protein kinase, putative [EC:2.7.1.37] [KO:K00870]	5e-99	YDR523c	COG0515	9e-18	APK1B_ARATH	ATP-binding;Chloroplast;Kinase;Multigenefamily;Nucleotide-binding;Plastid;Serine/threonine-proteinkinase;Transferase;Transitpeptide;Tyrosine-proteinkinase,Protein kinase APK1B, chloroplast precursor (EC 2.7.1.-).	3e-104	GO_ID:5087	TAIR|gene:2064711 SPTR:Q9ZUF4 symbol:AT2G05940.1 [GO:0008372 "cellular component unknown" evidence=ND] [GO:0016301 "kinase activity" evidence=ISS] InterPro:IPR000719 InterPro:IPR008271 Prosite:PS00108 ProDom:PD000001 PROSITE:PS50011 EMBL:AC005970 EMBL:AY056245 EMBL:AY113963 PIR:C84473 SPTR:Q9ZUF4	2e-143
chr4.CM0004.39	1.1.6.1	E2.7.1.6, galK galactokinase [EC:2.7.1.6] [COG:COG0153] [GO:0004335]	lac:LBA1459	galK; galactokinase [EC:2.7.1.6] [KO:K00849]	8e-13	L0028	COG0153	4e-10	GAL1_LACHE	ATP-binding;Carbohydratemetabolism;Galactosemetabolism;Kinase;Nucleotide-binding;Transferase,Galactokinase (EC 2.7.1.6) (Galactose kinase).	3e-13	GO_ID:42103	TAIR|gene:2075729 SPTR:Q8VYG2 symbol:AT3G10700.1 [GO:0004335 "galactokinase activity" evidence=ISS] [GO:0005524 "ATP binding" evidence=ISS] InterPro:IPR000705 InterPro:IPR006204 InterPro:IPR006206 Pfam:PF00288 GO:GO:0005737 GO:GO:0008152 GO:GO:0016310 PRINTS:PR00959 PRINTS:PR00473 PIRSF:PIRSF000530 EMBL:AY072103 EMBL:AY096732 HSSP:Q9R7D7 SPTR:Q8VYG2	6e-83
Ljwgs_101813.1	1.9.4.15	E2.7.1.- [EC:2.7.1.-] [COG:COG0515 COG1493]	ath:At5g02290	T1E22.50; protein kinase, putative [EC:2.7.1.37] [KO:K00870]	1e-16	PA0074	COG0515	2e-09	TMKL1_ARATH	Glycoprotein;Leucine-richrepeat;Membrane;Receptor;Repeat;Signal;Transmembrane,Putative kinase-like protein TMKL1 precursor.	7e-20	GO_ID:53217	TAIR|gene:2044912 SPTR:Q9SJQ1 symbol:AT2G36570.1 [GO:0016301 "kinase activity" evidence=ISS] [GO:0004674 "protein serine/threonine kinase activity" evidence=ISS] [GO:0005524 "ATP binding" evidence=ISS] [GO:0006468 "protein amino acid phosphorylation" evidence=ISS] [GO:0007169 "transmembrane receptor protein tyrosine kinase signaling pathway" evidence=ISS] Pfam:PF00560 InterPro:IPR000719 Pfam:PF00…	3e-53
Ljwgs_101813.1	1.7.8.19	WAAY, rfaY lipopolysaccharide core biosynthesis protein RFAY [EC:2.7.-.-] [COG:COG0515]	ath:At5g02290	T1E22.50; protein kinase, putative [EC:2.7.1.37] [KO:K00870]	1e-16	PA0074	COG0515	2e-09	TMKL1_ARATH	Glycoprotein;Leucine-richrepeat;Membrane;Receptor;Repeat;Signal;Transmembrane,Putative kinase-like protein TMKL1 precursor.	7e-20	GO_ID:53217	TAIR|gene:2044912 SPTR:Q9SJQ1 symbol:AT2G36570.1 [GO:0016301 "kinase activity" evidence=ISS] [GO:0004674 "protein serine/threonine kinase activity" evidence=ISS] [GO:0005524 "ATP binding" evidence=ISS] [GO:0006468 "protein amino acid phosphorylation" evidence=ISS] [GO:0007169 "transmembrane receptor protein tyrosine kinase signaling pathway" evidence=ISS] Pfam:PF00560 InterPro:IPR000719 Pfam:PF00…	3e-53
Ljwgs_101813.1	1.1.17.19	E2.7.1.- [EC:2.7.1.-] [COG:COG0515 COG1493]	ath:At5g02290	T1E22.50; protein kinase, putative [EC:2.7.1.37] [KO:K00870]	1e-16	PA0074	COG0515	2e-09	TMKL1_ARATH	Glycoprotein;Leucine-richrepeat;Membrane;Receptor;Repeat;Signal;Transmembrane,Putative kinase-like protein TMKL1 precursor.	7e-20	GO_ID:53217	TAIR|gene:2044912 SPTR:Q9SJQ1 symbol:AT2G36570.1 [GO:0016301 "kinase activity" evidence=ISS] [GO:0004674 "protein serine/threonine kinase activity" evidence=ISS] [GO:0005524 "ATP binding" evidence=ISS] [GO:0006468 "protein amino acid phosphorylation" evidence=ISS] [GO:0007169 "transmembrane receptor protein tyrosine kinase signaling pathway" evidence=ISS] Pfam:PF00560 InterPro:IPR000719 Pfam:PF00…	3e-53
Ljwgs_101813.1	1.11.16.8	E2.7.1.- [EC:2.7.1.-] [COG:COG0515 COG1493]	ath:At5g02290	T1E22.50; protein kinase, putative [EC:2.7.1.37] [KO:K00870]	1e-16	PA0074	COG0515	2e-09	TMKL1_ARATH	Glycoprotein;Leucine-richrepeat;Membrane;Receptor;Repeat;Signal;Transmembrane,Putative kinase-like protein TMKL1 precursor.	7e-20	GO_ID:53217	TAIR|gene:2044912 SPTR:Q9SJQ1 symbol:AT2G36570.1 [GO:0016301 "kinase activity" evidence=ISS] [GO:0004674 "protein serine/threonine kinase activity" evidence=ISS] [GO:0005524 "ATP binding" evidence=ISS] [GO:0006468 "protein amino acid phosphorylation" evidence=ISS] [GO:0007169 "transmembrane receptor protein tyrosine kinase signaling pathway" evidence=ISS] Pfam:PF00560 InterPro:IPR000719 Pfam:PF00…	3e-53
Ljwgs_101813.1	4.2.4	Cell cycle [CLASS:04110] [PATH:hsa04110] [COG:COG0515]	ath:At5g02290	T1E22.50; protein kinase, putative [EC:2.7.1.37] [KO:K00870]	1e-16	PA0074	COG0515	2e-09	TMKL1_ARATH	Glycoprotein;Leucine-richrepeat;Membrane;Receptor;Repeat;Signal;Transmembrane,Putative kinase-like protein TMKL1 precursor.	7e-20	GO_ID:53217	TAIR|gene:2044912 SPTR:Q9SJQ1 symbol:AT2G36570.1 [GO:0016301 "kinase activity" evidence=ISS] [GO:0004674 "protein serine/threonine kinase activity" evidence=ISS] [GO:0005524 "ATP binding" evidence=ISS] [GO:0006468 "protein amino acid phosphorylation" evidence=ISS] [GO:0007169 "transmembrane receptor protein tyrosine kinase signaling pathway" evidence=ISS] Pfam:PF00560 InterPro:IPR000719 Pfam:PF00…	3e-53
chr6.CM0686.30	1.9.4.15	E2.7.1.- [EC:2.7.1.-] [COG:COG0515 COG1493]	mmu:93843	Pnck; pregnancy upregulated non-ubiquitously expressed CaM kinase [EC:2.7.1.123] [KO:K00908]	1e-54	YOL016c	COG0515	6e-38	CDPK1_ARATH	ATP-binding;Calcium;Kinase;Multigenefamily;Nucleotide-binding;Phosphorylation;Repeat;Serine/threonine-proteinkinase;Transferase,Calcium-dependent protein kinase, isoform AK1 (EC 2.7.1.-) (CDPK).	6e-149	GO_ID:9071	TAIR|gene:2075884 SPTR:Q38870 symbol:AT3G10660.1 [GO:0004685 "calcium- and calmodulin-dependent protein kinase activity" evidence=ISS] [GO:0006468 "protein amino acid phosphorylation" evidence=ISS] [GO:0016301 "kinase activity" evidence=ISS] InterPro:IPR000719 InterPro:IPR002290 InterPro:IPR002048 InterPro:IPR008271 Pfam:PF00069 Pfam:PF00036 Prosite:PS00108 InterPro:IPR011992 Prosite:PS00107 Pros…	6e-137
chr6.CM0686.30	1.7.8.19	WAAY, rfaY lipopolysaccharide core biosynthesis protein RFAY [EC:2.7.-.-] [COG:COG0515]	mmu:93843	Pnck; pregnancy upregulated non-ubiquitously expressed CaM kinase [EC:2.7.1.123] [KO:K00908]	1e-54	YOL016c	COG0515	6e-38	CDPK1_ARATH	ATP-binding;Calcium;Kinase;Multigenefamily;Nucleotide-binding;Phosphorylation;Repeat;Serine/threonine-proteinkinase;Transferase,Calcium-dependent protein kinase, isoform AK1 (EC 2.7.1.-) (CDPK).	6e-149	GO_ID:9071	TAIR|gene:2075884 SPTR:Q38870 symbol:AT3G10660.1 [GO:0004685 "calcium- and calmodulin-dependent protein kinase activity" evidence=ISS] [GO:0006468 "protein amino acid phosphorylation" evidence=ISS] [GO:0016301 "kinase activity" evidence=ISS] InterPro:IPR000719 InterPro:IPR002290 InterPro:IPR002048 InterPro:IPR008271 Pfam:PF00069 Pfam:PF00036 Prosite:PS00108 InterPro:IPR011992 Prosite:PS00107 Pros…	6e-137
chr6.CM0686.30	1.1.17.19	E2.7.1.- [EC:2.7.1.-] [COG:COG0515 COG1493]	mmu:93843	Pnck; pregnancy upregulated non-ubiquitously expressed CaM kinase [EC:2.7.1.123] [KO:K00908]	1e-54	YOL016c	COG0515	6e-38	CDPK1_ARATH	ATP-binding;Calcium;Kinase;Multigenefamily;Nucleotide-binding;Phosphorylation;Repeat;Serine/threonine-proteinkinase;Transferase,Calcium-dependent protein kinase, isoform AK1 (EC 2.7.1.-) (CDPK).	6e-149	GO_ID:9071	TAIR|gene:2075884 SPTR:Q38870 symbol:AT3G10660.1 [GO:0004685 "calcium- and calmodulin-dependent protein kinase activity" evidence=ISS] [GO:0006468 "protein amino acid phosphorylation" evidence=ISS] [GO:0016301 "kinase activity" evidence=ISS] InterPro:IPR000719 InterPro:IPR002290 InterPro:IPR002048 InterPro:IPR008271 Pfam:PF00069 Pfam:PF00036 Prosite:PS00108 InterPro:IPR011992 Prosite:PS00107 Pros…	6e-137
chr6.CM0686.30	1.11.16.8	E2.7.1.- [EC:2.7.1.-] [COG:COG0515 COG1493]	mmu:93843	Pnck; pregnancy upregulated non-ubiquitously expressed CaM kinase [EC:2.7.1.123] [KO:K00908]	1e-54	YOL016c	COG0515	6e-38	CDPK1_ARATH	ATP-binding;Calcium;Kinase;Multigenefamily;Nucleotide-binding;Phosphorylation;Repeat;Serine/threonine-proteinkinase;Transferase,Calcium-dependent protein kinase, isoform AK1 (EC 2.7.1.-) (CDPK).	6e-149	GO_ID:9071	TAIR|gene:2075884 SPTR:Q38870 symbol:AT3G10660.1 [GO:0004685 "calcium- and calmodulin-dependent protein kinase activity" evidence=ISS] [GO:0006468 "protein amino acid phosphorylation" evidence=ISS] [GO:0016301 "kinase activity" evidence=ISS] InterPro:IPR000719 InterPro:IPR002290 InterPro:IPR002048 InterPro:IPR008271 Pfam:PF00069 Pfam:PF00036 Prosite:PS00108 InterPro:IPR011992 Prosite:PS00107 Pros…	6e-137
chr6.CM0686.30	4.2.4	Cell cycle [CLASS:04110] [PATH:hsa04110] [COG:COG0515]	mmu:93843	Pnck; pregnancy upregulated non-ubiquitously expressed CaM kinase [EC:2.7.1.123] [KO:K00908]	1e-54	YOL016c	COG0515	6e-38	CDPK1_ARATH	ATP-binding;Calcium;Kinase;Multigenefamily;Nucleotide-binding;Phosphorylation;Repeat;Serine/threonine-proteinkinase;Transferase,Calcium-dependent protein kinase, isoform AK1 (EC 2.7.1.-) (CDPK).	6e-149	GO_ID:9071	TAIR|gene:2075884 SPTR:Q38870 symbol:AT3G10660.1 [GO:0004685 "calcium- and calmodulin-dependent protein kinase activity" evidence=ISS] [GO:0006468 "protein amino acid phosphorylation" evidence=ISS] [GO:0016301 "kinase activity" evidence=ISS] InterPro:IPR000719 InterPro:IPR002290 InterPro:IPR002048 InterPro:IPR008271 Pfam:PF00069 Pfam:PF00036 Prosite:PS00108 InterPro:IPR011992 Prosite:PS00107 Pros…	6e-137
chr6.CM0686.30	3.2.9.99	CAMK4 calcium/calmodulin-dependent protein kinase IV [EC:2.7.1.123] [GO:0004685]	mmu:93843	Pnck; pregnancy upregulated non-ubiquitously expressed CaM kinase [EC:2.7.1.123] [KO:K00908]	1e-54	YOL016c	COG0515	6e-38	CDPK1_ARATH	ATP-binding;Calcium;Kinase;Multigenefamily;Nucleotide-binding;Phosphorylation;Repeat;Serine/threonine-proteinkinase;Transferase,Calcium-dependent protein kinase, isoform AK1 (EC 2.7.1.-) (CDPK).	6e-149	GO_ID:9071	TAIR|gene:2075884 SPTR:Q38870 symbol:AT3G10660.1 [GO:0004685 "calcium- and calmodulin-dependent protein kinase activity" evidence=ISS] [GO:0006468 "protein amino acid phosphorylation" evidence=ISS] [GO:0016301 "kinase activity" evidence=ISS] InterPro:IPR000719 InterPro:IPR002290 InterPro:IPR002048 InterPro:IPR008271 Pfam:PF00069 Pfam:PF00036 Prosite:PS00108 InterPro:IPR011992 Prosite:PS00107 Pros…	6e-137
Ljwgs_025885.0.1	4.1.1.1.5	AER aerotaxis receptor [COG:COG2202]	ath:At3g45780	T6D9.110; protein kinase / nonphototropic hypocotyl protein 1 (NPH1) / phototropin [EC:2.7.1.37] [KO:K00870]	8e-67	CC0285_1	COG2202	1e-12	PHOT1_ARATH	ATP-binding;Chromophore;Flavoprotein;FMN;Kinase;Membrane;Nucleotide-binding;Phosphorylation;Photoreceptorprotein;Receptor;Repeat;Sensorytransduction;Serine/threonine-proteinkinase;Transferase,Phototropin-1 (EC 2.7.1.37) (Non-phototropic hypocotyl protein 1) (Root phototropism protein 1).	5e-67	GO_ID:21478	TAIR|gene:3698263 SPTR:O48963 symbol:AT3G45780.1 [GO:0016301 "kinase activity" evidence=ISS] InterPro:IPR000719 InterPro:IPR000014 InterPro:IPR008271 Pfam:PF00069 Prosite:PS00108 InterPro:IPR000700 Prosite:PS00107 Pfam:PF00785 Pfam:PF00989 ProDom:PD000001 PROSITE:PS50011 PROSITE:PS50112 PROSITE:PS50113 TIGRFAMs:TIGR00229 EMBL:AL157735 EMBL:AF030864 EMBL:AF360218 EMBL:AY040062 PIR:T47518 HSSP:Q9ZW…	2e-67
Ljwgs_025885.0.1	3.3.10.117	BMPR1 bone morphogenetic protein receptor, type I [EC:2.7.1.37]	ath:At3g45780	T6D9.110; protein kinase / nonphototropic hypocotyl protein 1 (NPH1) / phototropin [EC:2.7.1.37] [KO:K00870]	8e-67	CC0285_1	COG2202	1e-12	PHOT1_ARATH	ATP-binding;Chromophore;Flavoprotein;FMN;Kinase;Membrane;Nucleotide-binding;Phosphorylation;Photoreceptorprotein;Receptor;Repeat;Sensorytransduction;Serine/threonine-proteinkinase;Transferase,Phototropin-1 (EC 2.7.1.37) (Non-phototropic hypocotyl protein 1) (Root phototropism protein 1).	5e-67	GO_ID:21478	TAIR|gene:3698263 SPTR:O48963 symbol:AT3G45780.1 [GO:0016301 "kinase activity" evidence=ISS] InterPro:IPR000719 InterPro:IPR000014 InterPro:IPR008271 Pfam:PF00069 Prosite:PS00108 InterPro:IPR000700 Prosite:PS00107 Pfam:PF00785 Pfam:PF00989 ProDom:PD000001 PROSITE:PS50011 PROSITE:PS50112 PROSITE:PS50113 TIGRFAMs:TIGR00229 EMBL:AL157735 EMBL:AF030864 EMBL:AF360218 EMBL:AY040062 PIR:T47518 HSSP:Q9ZW…	2e-67
Ljwgs_025885.0.1	3.2.2.1	Protein kinase [EC:2.7.1.37]	ath:At3g45780	T6D9.110; protein kinase / nonphototropic hypocotyl protein 1 (NPH1) / phototropin [EC:2.7.1.37] [KO:K00870]	8e-67	CC0285_1	COG2202	1e-12	PHOT1_ARATH	ATP-binding;Chromophore;Flavoprotein;FMN;Kinase;Membrane;Nucleotide-binding;Phosphorylation;Photoreceptorprotein;Receptor;Repeat;Sensorytransduction;Serine/threonine-proteinkinase;Transferase,Phototropin-1 (EC 2.7.1.37) (Non-phototropic hypocotyl protein 1) (Root phototropism protein 1).	5e-67	GO_ID:21478	TAIR|gene:3698263 SPTR:O48963 symbol:AT3G45780.1 [GO:0016301 "kinase activity" evidence=ISS] InterPro:IPR000719 InterPro:IPR000014 InterPro:IPR008271 Pfam:PF00069 Prosite:PS00108 InterPro:IPR000700 Prosite:PS00107 Pfam:PF00785 Pfam:PF00989 ProDom:PD000001 PROSITE:PS50011 PROSITE:PS50112 PROSITE:PS50113 TIGRFAMs:TIGR00229 EMBL:AL157735 EMBL:AF030864 EMBL:AF360218 EMBL:AY040062 PIR:T47518 HSSP:Q9ZW…	2e-67
chr1.CM0078.29.1	1.9.4.15	E2.7.1.- [EC:2.7.1.-] [COG:COG0515 COG1493]	ath:At5g02290	T1E22.50; protein kinase, putative [EC:2.7.1.37] [KO:K00870]	2e-27	YAR019c	COG0515	7e-12	BRI1_ARATH	ATP-binding;Glycoprotein;Kinase;Leucine-richrepeat;Lipid-binding;Membrane;Nucleotide-binding;Phosphorylation;Receptor;Repeat;Serine/threonine-proteinkinase;Signal;Steroid-binding;Transferase;Transmembrane,BRASSINOSTEROID INSENSITIVE 1 precursor (EC 2.7.1.37) (AtBRI1) (Brassinosteroid LRR receptor kinase).	1e-36	GO_ID:22013	TAIR|gene:2195974 SPTR:O80661 symbol:AT1G77280.1 [GO:0008372 "cellular component unknown" evidence=ND] [GO:0016301 "kinase activity" evidence=ISS] InterPro:IPR000719 InterPro:IPR008271 Pfam:PF00069 Prosite:PS00108 InterPro:IPR006016 Prosite:PS00107 Pfam:PF00582 ProDom:PD000001 PROSITE:PS50011 EMBL:AC004260 PIR:T00456 SPTR:O80661	2e-151
chr1.CM0078.29.1	1.7.8.19	WAAY, rfaY lipopolysaccharide core biosynthesis protein RFAY [EC:2.7.-.-] [COG:COG0515]	ath:At5g02290	T1E22.50; protein kinase, putative [EC:2.7.1.37] [KO:K00870]	2e-27	YAR019c	COG0515	7e-12	BRI1_ARATH	ATP-binding;Glycoprotein;Kinase;Leucine-richrepeat;Lipid-binding;Membrane;Nucleotide-binding;Phosphorylation;Receptor;Repeat;Serine/threonine-proteinkinase;Signal;Steroid-binding;Transferase;Transmembrane,BRASSINOSTEROID INSENSITIVE 1 precursor (EC 2.7.1.37) (AtBRI1) (Brassinosteroid LRR receptor kinase).	1e-36	GO_ID:22013	TAIR|gene:2195974 SPTR:O80661 symbol:AT1G77280.1 [GO:0008372 "cellular component unknown" evidence=ND] [GO:0016301 "kinase activity" evidence=ISS] InterPro:IPR000719 InterPro:IPR008271 Pfam:PF00069 Prosite:PS00108 InterPro:IPR006016 Prosite:PS00107 Pfam:PF00582 ProDom:PD000001 PROSITE:PS50011 EMBL:AC004260 PIR:T00456 SPTR:O80661	2e-151
chr1.CM0078.29.1	1.1.17.19	E2.7.1.- [EC:2.7.1.-] [COG:COG0515 COG1493]	ath:At5g02290	T1E22.50; protein kinase, putative [EC:2.7.1.37] [KO:K00870]	2e-27	YAR019c	COG0515	7e-12	BRI1_ARATH	ATP-binding;Glycoprotein;Kinase;Leucine-richrepeat;Lipid-binding;Membrane;Nucleotide-binding;Phosphorylation;Receptor;Repeat;Serine/threonine-proteinkinase;Signal;Steroid-binding;Transferase;Transmembrane,BRASSINOSTEROID INSENSITIVE 1 precursor (EC 2.7.1.37) (AtBRI1) (Brassinosteroid LRR receptor kinase).	1e-36	GO_ID:22013	TAIR|gene:2195974 SPTR:O80661 symbol:AT1G77280.1 [GO:0008372 "cellular component unknown" evidence=ND] [GO:0016301 "kinase activity" evidence=ISS] InterPro:IPR000719 InterPro:IPR008271 Pfam:PF00069 Prosite:PS00108 InterPro:IPR006016 Prosite:PS00107 Pfam:PF00582 ProDom:PD000001 PROSITE:PS50011 EMBL:AC004260 PIR:T00456 SPTR:O80661	2e-151
chr1.CM0078.29.1	3.3.10.117	BMPR1 bone morphogenetic protein receptor, type I [EC:2.7.1.37]	ath:At5g02290	T1E22.50; protein kinase, putative [EC:2.7.1.37] [KO:K00870]	2e-27	YAR019c	COG0515	7e-12	BRI1_ARATH	ATP-binding;Glycoprotein;Kinase;Leucine-richrepeat;Lipid-binding;Membrane;Nucleotide-binding;Phosphorylation;Receptor;Repeat;Serine/threonine-proteinkinase;Signal;Steroid-binding;Transferase;Transmembrane,BRASSINOSTEROID INSENSITIVE 1 precursor (EC 2.7.1.37) (AtBRI1) (Brassinosteroid LRR receptor kinase).	1e-36	GO_ID:22013	TAIR|gene:2195974 SPTR:O80661 symbol:AT1G77280.1 [GO:0008372 "cellular component unknown" evidence=ND] [GO:0016301 "kinase activity" evidence=ISS] InterPro:IPR000719 InterPro:IPR008271 Pfam:PF00069 Prosite:PS00108 InterPro:IPR006016 Prosite:PS00107 Pfam:PF00582 ProDom:PD000001 PROSITE:PS50011 EMBL:AC004260 PIR:T00456 SPTR:O80661	2e-151
chr1.CM0078.29.1	1.11.16.8	E2.7.1.- [EC:2.7.1.-] [COG:COG0515 COG1493]	ath:At5g02290	T1E22.50; protein kinase, putative [EC:2.7.1.37] [KO:K00870]	2e-27	YAR019c	COG0515	7e-12	BRI1_ARATH	ATP-binding;Glycoprotein;Kinase;Leucine-richrepeat;Lipid-binding;Membrane;Nucleotide-binding;Phosphorylation;Receptor;Repeat;Serine/threonine-proteinkinase;Signal;Steroid-binding;Transferase;Transmembrane,BRASSINOSTEROID INSENSITIVE 1 precursor (EC 2.7.1.37) (AtBRI1) (Brassinosteroid LRR receptor kinase).	1e-36	GO_ID:22013	TAIR|gene:2195974 SPTR:O80661 symbol:AT1G77280.1 [GO:0008372 "cellular component unknown" evidence=ND] [GO:0016301 "kinase activity" evidence=ISS] InterPro:IPR000719 InterPro:IPR008271 Pfam:PF00069 Prosite:PS00108 InterPro:IPR006016 Prosite:PS00107 Pfam:PF00582 ProDom:PD000001 PROSITE:PS50011 EMBL:AC004260 PIR:T00456 SPTR:O80661	2e-151
chr1.CM0078.29.1	4.2.4	Cell cycle [CLASS:04110] [PATH:hsa04110] [COG:COG0515]	ath:At5g02290	T1E22.50; protein kinase, putative [EC:2.7.1.37] [KO:K00870]	2e-27	YAR019c	COG0515	7e-12	BRI1_ARATH	ATP-binding;Glycoprotein;Kinase;Leucine-richrepeat;Lipid-binding;Membrane;Nucleotide-binding;Phosphorylation;Receptor;Repeat;Serine/threonine-proteinkinase;Signal;Steroid-binding;Transferase;Transmembrane,BRASSINOSTEROID INSENSITIVE 1 precursor (EC 2.7.1.37) (AtBRI1) (Brassinosteroid LRR receptor kinase).	1e-36	GO_ID:22013	TAIR|gene:2195974 SPTR:O80661 symbol:AT1G77280.1 [GO:0008372 "cellular component unknown" evidence=ND] [GO:0016301 "kinase activity" evidence=ISS] InterPro:IPR000719 InterPro:IPR008271 Pfam:PF00069 Prosite:PS00108 InterPro:IPR006016 Prosite:PS00107 Pfam:PF00582 ProDom:PD000001 PROSITE:PS50011 EMBL:AC004260 PIR:T00456 SPTR:O80661	2e-151
chr1.CM0078.29.1	3.2.2.1	Protein kinase [EC:2.7.1.37]	ath:At5g02290	T1E22.50; protein kinase, putative [EC:2.7.1.37] [KO:K00870]	2e-27	YAR019c	COG0515	7e-12	BRI1_ARATH	ATP-binding;Glycoprotein;Kinase;Leucine-richrepeat;Lipid-binding;Membrane;Nucleotide-binding;Phosphorylation;Receptor;Repeat;Serine/threonine-proteinkinase;Signal;Steroid-binding;Transferase;Transmembrane,BRASSINOSTEROID INSENSITIVE 1 precursor (EC 2.7.1.37) (AtBRI1) (Brassinosteroid LRR receptor kinase).	1e-36	GO_ID:22013	TAIR|gene:2195974 SPTR:O80661 symbol:AT1G77280.1 [GO:0008372 "cellular component unknown" evidence=ND] [GO:0016301 "kinase activity" evidence=ISS] InterPro:IPR000719 InterPro:IPR008271 Pfam:PF00069 Prosite:PS00108 InterPro:IPR006016 Prosite:PS00107 Pfam:PF00582 ProDom:PD000001 PROSITE:PS50011 EMBL:AC004260 PIR:T00456 SPTR:O80661	2e-151
TM1647.16	1.9.4.15	E2.7.1.- [EC:2.7.1.-] [COG:COG0515 COG1493]	ath:At5g02290	T1E22.50; protein kinase, putative [EC:2.7.1.37] [KO:K00870]	2e-52	SPy1625_1	COG0515	9e-19	PBS1_ARATH	ATP-binding;Directproteinsequencing;Kinase;Nucleotide-binding;Phosphorylation;Plantdefense;Serine/threonine-proteinkinase;Transferase,Serine/threonine-protein kinase PBS1 (EC 2.7.1.37) (AvrPphB susceptible protein 1).	4e-67	GO_ID:40403	TAIR|gene:2091014 SPTR:Q9LUL4 symbol:AT3G14350.1 [GO:0004674 "protein serine/threonine kinase activity" evidence=ISS] [GO:0005524 "ATP binding" evidence=ISS] [GO:0006468 "protein amino acid phosphorylation" evidence=ISS] [GO:0007169 "transmembrane receptor protein tyrosine kinase signaling pathway" evidence=ISS] Pfam:PF00560 InterPro:IPR000719 Pfam:PF00069 InterPro:IPR001611 InterPro:IPR007090 Pr…	7e-126
TM1647.16	1.7.8.19	WAAY, rfaY lipopolysaccharide core biosynthesis protein RFAY [EC:2.7.-.-] [COG:COG0515]	ath:At5g02290	T1E22.50; protein kinase, putative [EC:2.7.1.37] [KO:K00870]	2e-52	SPy1625_1	COG0515	9e-19	PBS1_ARATH	ATP-binding;Directproteinsequencing;Kinase;Nucleotide-binding;Phosphorylation;Plantdefense;Serine/threonine-proteinkinase;Transferase,Serine/threonine-protein kinase PBS1 (EC 2.7.1.37) (AvrPphB susceptible protein 1).	4e-67	GO_ID:40403	TAIR|gene:2091014 SPTR:Q9LUL4 symbol:AT3G14350.1 [GO:0004674 "protein serine/threonine kinase activity" evidence=ISS] [GO:0005524 "ATP binding" evidence=ISS] [GO:0006468 "protein amino acid phosphorylation" evidence=ISS] [GO:0007169 "transmembrane receptor protein tyrosine kinase signaling pathway" evidence=ISS] Pfam:PF00560 InterPro:IPR000719 Pfam:PF00069 InterPro:IPR001611 InterPro:IPR007090 Pr…	7e-126
TM1647.16	1.1.17.19	E2.7.1.- [EC:2.7.1.-] [COG:COG0515 COG1493]	ath:At5g02290	T1E22.50; protein kinase, putative [EC:2.7.1.37] [KO:K00870]	2e-52	SPy1625_1	COG0515	9e-19	PBS1_ARATH	ATP-binding;Directproteinsequencing;Kinase;Nucleotide-binding;Phosphorylation;Plantdefense;Serine/threonine-proteinkinase;Transferase,Serine/threonine-protein kinase PBS1 (EC 2.7.1.37) (AvrPphB susceptible protein 1).	4e-67	GO_ID:40403	TAIR|gene:2091014 SPTR:Q9LUL4 symbol:AT3G14350.1 [GO:0004674 "protein serine/threonine kinase activity" evidence=ISS] [GO:0005524 "ATP binding" evidence=ISS] [GO:0006468 "protein amino acid phosphorylation" evidence=ISS] [GO:0007169 "transmembrane receptor protein tyrosine kinase signaling pathway" evidence=ISS] Pfam:PF00560 InterPro:IPR000719 Pfam:PF00069 InterPro:IPR001611 InterPro:IPR007090 Pr…	7e-126
TM1647.16	3.3.10.117	BMPR1 bone morphogenetic protein receptor, type I [EC:2.7.1.37]	ath:At5g02290	T1E22.50; protein kinase, putative [EC:2.7.1.37] [KO:K00870]	2e-52	SPy1625_1	COG0515	9e-19	PBS1_ARATH	ATP-binding;Directproteinsequencing;Kinase;Nucleotide-binding;Phosphorylation;Plantdefense;Serine/threonine-proteinkinase;Transferase,Serine/threonine-protein kinase PBS1 (EC 2.7.1.37) (AvrPphB susceptible protein 1).	4e-67	GO_ID:40403	TAIR|gene:2091014 SPTR:Q9LUL4 symbol:AT3G14350.1 [GO:0004674 "protein serine/threonine kinase activity" evidence=ISS] [GO:0005524 "ATP binding" evidence=ISS] [GO:0006468 "protein amino acid phosphorylation" evidence=ISS] [GO:0007169 "transmembrane receptor protein tyrosine kinase signaling pathway" evidence=ISS] Pfam:PF00560 InterPro:IPR000719 Pfam:PF00069 InterPro:IPR001611 InterPro:IPR007090 Pr…	7e-126
TM1647.16	1.11.16.8	E2.7.1.- [EC:2.7.1.-] [COG:COG0515 COG1493]	ath:At5g02290	T1E22.50; protein kinase, putative [EC:2.7.1.37] [KO:K00870]	2e-52	SPy1625_1	COG0515	9e-19	PBS1_ARATH	ATP-binding;Directproteinsequencing;Kinase;Nucleotide-binding;Phosphorylation;Plantdefense;Serine/threonine-proteinkinase;Transferase,Serine/threonine-protein kinase PBS1 (EC 2.7.1.37) (AvrPphB susceptible protein 1).	4e-67	GO_ID:40403	TAIR|gene:2091014 SPTR:Q9LUL4 symbol:AT3G14350.1 [GO:0004674 "protein serine/threonine kinase activity" evidence=ISS] [GO:0005524 "ATP binding" evidence=ISS] [GO:0006468 "protein amino acid phosphorylation" evidence=ISS] [GO:0007169 "transmembrane receptor protein tyrosine kinase signaling pathway" evidence=ISS] Pfam:PF00560 InterPro:IPR000719 Pfam:PF00069 InterPro:IPR001611 InterPro:IPR007090 Pr…	7e-126
TM1647.16	4.2.4	Cell cycle [CLASS:04110] [PATH:hsa04110] [COG:COG0515]	ath:At5g02290	T1E22.50; protein kinase, putative [EC:2.7.1.37] [KO:K00870]	2e-52	SPy1625_1	COG0515	9e-19	PBS1_ARATH	ATP-binding;Directproteinsequencing;Kinase;Nucleotide-binding;Phosphorylation;Plantdefense;Serine/threonine-proteinkinase;Transferase,Serine/threonine-protein kinase PBS1 (EC 2.7.1.37) (AvrPphB susceptible protein 1).	4e-67	GO_ID:40403	TAIR|gene:2091014 SPTR:Q9LUL4 symbol:AT3G14350.1 [GO:0004674 "protein serine/threonine kinase activity" evidence=ISS] [GO:0005524 "ATP binding" evidence=ISS] [GO:0006468 "protein amino acid phosphorylation" evidence=ISS] [GO:0007169 "transmembrane receptor protein tyrosine kinase signaling pathway" evidence=ISS] Pfam:PF00560 InterPro:IPR000719 Pfam:PF00069 InterPro:IPR001611 InterPro:IPR007090 Pr…	7e-126
TM1647.16	3.2.2.1	Protein kinase [EC:2.7.1.37]	ath:At5g02290	T1E22.50; protein kinase, putative [EC:2.7.1.37] [KO:K00870]	2e-52	SPy1625_1	COG0515	9e-19	PBS1_ARATH	ATP-binding;Directproteinsequencing;Kinase;Nucleotide-binding;Phosphorylation;Plantdefense;Serine/threonine-proteinkinase;Transferase,Serine/threonine-protein kinase PBS1 (EC 2.7.1.37) (AvrPphB susceptible protein 1).	4e-67	GO_ID:40403	TAIR|gene:2091014 SPTR:Q9LUL4 symbol:AT3G14350.1 [GO:0004674 "protein serine/threonine kinase activity" evidence=ISS] [GO:0005524 "ATP binding" evidence=ISS] [GO:0006468 "protein amino acid phosphorylation" evidence=ISS] [GO:0007169 "transmembrane receptor protein tyrosine kinase signaling pathway" evidence=ISS] Pfam:PF00560 InterPro:IPR000719 Pfam:PF00069 InterPro:IPR001611 InterPro:IPR007090 Pr…	7e-126
Ljwgs_018461.0.1	99.1.4.4083	GO_ID:26452										GO_ID:26452	TAIR|gene:2161092 SPTR:Q9FM85 symbol:AT5G56460.1 [GO:0008372 "cellular component unknown" evidence=ND] [GO:0016301 "kinase activity" evidence=ISS] InterPro:IPR000719 InterPro:IPR008271 Pfam:PF00069 Prosite:PS00108 Prosite:PS00107 ProDom:PD000001 PROSITE:PS50011 EMBL:AB009049 EMBL:AY128371 EMBL:BT008507 SPTR:Q9FM85	1e-21
Ljwgs_024847.1	99.1.3.1.116	EC 2.7.1.-							CRI4_MAIZE	ATP-binding;Kinase;Membrane;Nucleotide-binding;Receptor;Repeat;Serine/threonine-proteinkinase;Signal;Transferase;Transmembrane,Putative receptor protein kinase CRINKLY4 precursor (EC 2.7.1.-).	5e-12	GO_ID:11498	TAIR|gene:3699262 SPTR:Q9LYN6 symbol:AT3G56050.1 [GO:0016301 "kinase activity" evidence=ISS] InterPro:IPR000719 ProDom:PD000001 PROSITE:PS50011 EMBL:AL163763 EMBL:AY046021 EMBL:AY091435 EMBL:AF083761 EMBL:AY099821 EMBL:BT000328 PIR:T47722 SPTR:Q9LYN6	6e-62
Ljwgs_024847.1	99.1.4.7413	GO_ID:11498							CRI4_MAIZE	ATP-binding;Kinase;Membrane;Nucleotide-binding;Receptor;Repeat;Serine/threonine-proteinkinase;Signal;Transferase;Transmembrane,Putative receptor protein kinase CRINKLY4 precursor (EC 2.7.1.-).	5e-12	GO_ID:11498	TAIR|gene:3699262 SPTR:Q9LYN6 symbol:AT3G56050.1 [GO:0016301 "kinase activity" evidence=ISS] InterPro:IPR000719 ProDom:PD000001 PROSITE:PS50011 EMBL:AL163763 EMBL:AY046021 EMBL:AY091435 EMBL:AF083761 EMBL:AY099821 EMBL:BT000328 PIR:T47722 SPTR:Q9LYN6	6e-62
chr4.CM0100.38.3	1.9.4.15	E2.7.1.- [EC:2.7.1.-] [COG:COG0515 COG1493]	ath:At3g45780	T6D9.110; protein kinase / nonphototropic hypocotyl protein 1 (NPH1) / phototropin [EC:2.7.1.37] [KO:K00870]	4e-21	YCR091w	COG0515	5e-16	PHOT1_ARATH	ATP-binding;Chromophore;Flavoprotein;FMN;Kinase;Membrane;Nucleotide-binding;Phosphorylation;Photoreceptorprotein;Receptor;Repeat;Sensorytransduction;Serine/threonine-proteinkinase;Transferase,Phototropin-1 (EC 2.7.1.37) (Non-phototropic hypocotyl protein 1) (Root phototropism protein 1).	2e-21	GO_ID:21478	TAIR|gene:3698263 SPTR:O48963 symbol:AT3G45780.1 [GO:0016301 "kinase activity" evidence=ISS] InterPro:IPR000719 InterPro:IPR000014 InterPro:IPR008271 Pfam:PF00069 Prosite:PS00108 InterPro:IPR000700 Prosite:PS00107 Pfam:PF00785 Pfam:PF00989 ProDom:PD000001 PROSITE:PS50011 PROSITE:PS50112 PROSITE:PS50113 TIGRFAMs:TIGR00229 EMBL:AL157735 EMBL:AF030864 EMBL:AF360218 EMBL:AY040062 PIR:T47518 HSSP:Q9ZW…	8e-22
chr4.CM0100.38.3	1.7.8.19	WAAY, rfaY lipopolysaccharide core biosynthesis protein RFAY [EC:2.7.-.-] [COG:COG0515]	ath:At3g45780	T6D9.110; protein kinase / nonphototropic hypocotyl protein 1 (NPH1) / phototropin [EC:2.7.1.37] [KO:K00870]	4e-21	YCR091w	COG0515	5e-16	PHOT1_ARATH	ATP-binding;Chromophore;Flavoprotein;FMN;Kinase;Membrane;Nucleotide-binding;Phosphorylation;Photoreceptorprotein;Receptor;Repeat;Sensorytransduction;Serine/threonine-proteinkinase;Transferase,Phototropin-1 (EC 2.7.1.37) (Non-phototropic hypocotyl protein 1) (Root phototropism protein 1).	2e-21	GO_ID:21478	TAIR|gene:3698263 SPTR:O48963 symbol:AT3G45780.1 [GO:0016301 "kinase activity" evidence=ISS] InterPro:IPR000719 InterPro:IPR000014 InterPro:IPR008271 Pfam:PF00069 Prosite:PS00108 InterPro:IPR000700 Prosite:PS00107 Pfam:PF00785 Pfam:PF00989 ProDom:PD000001 PROSITE:PS50011 PROSITE:PS50112 PROSITE:PS50113 TIGRFAMs:TIGR00229 EMBL:AL157735 EMBL:AF030864 EMBL:AF360218 EMBL:AY040062 PIR:T47518 HSSP:Q9ZW…	8e-22
chr4.CM0100.38.3	1.1.17.19	E2.7.1.- [EC:2.7.1.-] [COG:COG0515 COG1493]	ath:At3g45780	T6D9.110; protein kinase / nonphototropic hypocotyl protein 1 (NPH1) / phototropin [EC:2.7.1.37] [KO:K00870]	4e-21	YCR091w	COG0515	5e-16	PHOT1_ARATH	ATP-binding;Chromophore;Flavoprotein;FMN;Kinase;Membrane;Nucleotide-binding;Phosphorylation;Photoreceptorprotein;Receptor;Repeat;Sensorytransduction;Serine/threonine-proteinkinase;Transferase,Phototropin-1 (EC 2.7.1.37) (Non-phototropic hypocotyl protein 1) (Root phototropism protein 1).	2e-21	GO_ID:21478	TAIR|gene:3698263 SPTR:O48963 symbol:AT3G45780.1 [GO:0016301 "kinase activity" evidence=ISS] InterPro:IPR000719 InterPro:IPR000014 InterPro:IPR008271 Pfam:PF00069 Prosite:PS00108 InterPro:IPR000700 Prosite:PS00107 Pfam:PF00785 Pfam:PF00989 ProDom:PD000001 PROSITE:PS50011 PROSITE:PS50112 PROSITE:PS50113 TIGRFAMs:TIGR00229 EMBL:AL157735 EMBL:AF030864 EMBL:AF360218 EMBL:AY040062 PIR:T47518 HSSP:Q9ZW…	8e-22
chr4.CM0100.38.3	3.3.10.117	BMPR1 bone morphogenetic protein receptor, type I [EC:2.7.1.37]	ath:At3g45780	T6D9.110; protein kinase / nonphototropic hypocotyl protein 1 (NPH1) / phototropin [EC:2.7.1.37] [KO:K00870]	4e-21	YCR091w	COG0515	5e-16	PHOT1_ARATH	ATP-binding;Chromophore;Flavoprotein;FMN;Kinase;Membrane;Nucleotide-binding;Phosphorylation;Photoreceptorprotein;Receptor;Repeat;Sensorytransduction;Serine/threonine-proteinkinase;Transferase,Phototropin-1 (EC 2.7.1.37) (Non-phototropic hypocotyl protein 1) (Root phototropism protein 1).	2e-21	GO_ID:21478	TAIR|gene:3698263 SPTR:O48963 symbol:AT3G45780.1 [GO:0016301 "kinase activity" evidence=ISS] InterPro:IPR000719 InterPro:IPR000014 InterPro:IPR008271 Pfam:PF00069 Prosite:PS00108 InterPro:IPR000700 Prosite:PS00107 Pfam:PF00785 Pfam:PF00989 ProDom:PD000001 PROSITE:PS50011 PROSITE:PS50112 PROSITE:PS50113 TIGRFAMs:TIGR00229 EMBL:AL157735 EMBL:AF030864 EMBL:AF360218 EMBL:AY040062 PIR:T47518 HSSP:Q9ZW…	8e-22
chr4.CM0100.38.3	1.11.16.8	E2.7.1.- [EC:2.7.1.-] [COG:COG0515 COG1493]	ath:At3g45780	T6D9.110; protein kinase / nonphototropic hypocotyl protein 1 (NPH1) / phototropin [EC:2.7.1.37] [KO:K00870]	4e-21	YCR091w	COG0515	5e-16	PHOT1_ARATH	ATP-binding;Chromophore;Flavoprotein;FMN;Kinase;Membrane;Nucleotide-binding;Phosphorylation;Photoreceptorprotein;Receptor;Repeat;Sensorytransduction;Serine/threonine-proteinkinase;Transferase,Phototropin-1 (EC 2.7.1.37) (Non-phototropic hypocotyl protein 1) (Root phototropism protein 1).	2e-21	GO_ID:21478	TAIR|gene:3698263 SPTR:O48963 symbol:AT3G45780.1 [GO:0016301 "kinase activity" evidence=ISS] InterPro:IPR000719 InterPro:IPR000014 InterPro:IPR008271 Pfam:PF00069 Prosite:PS00108 InterPro:IPR000700 Prosite:PS00107 Pfam:PF00785 Pfam:PF00989 ProDom:PD000001 PROSITE:PS50011 PROSITE:PS50112 PROSITE:PS50113 TIGRFAMs:TIGR00229 EMBL:AL157735 EMBL:AF030864 EMBL:AF360218 EMBL:AY040062 PIR:T47518 HSSP:Q9ZW…	8e-22
chr4.CM0100.38.3	4.2.4	Cell cycle [CLASS:04110] [PATH:hsa04110] [COG:COG0515]	ath:At3g45780	T6D9.110; protein kinase / nonphototropic hypocotyl protein 1 (NPH1) / phototropin [EC:2.7.1.37] [KO:K00870]	4e-21	YCR091w	COG0515	5e-16	PHOT1_ARATH	ATP-binding;Chromophore;Flavoprotein;FMN;Kinase;Membrane;Nucleotide-binding;Phosphorylation;Photoreceptorprotein;Receptor;Repeat;Sensorytransduction;Serine/threonine-proteinkinase;Transferase,Phototropin-1 (EC 2.7.1.37) (Non-phototropic hypocotyl protein 1) (Root phototropism protein 1).	2e-21	GO_ID:21478	TAIR|gene:3698263 SPTR:O48963 symbol:AT3G45780.1 [GO:0016301 "kinase activity" evidence=ISS] InterPro:IPR000719 InterPro:IPR000014 InterPro:IPR008271 Pfam:PF00069 Prosite:PS00108 InterPro:IPR000700 Prosite:PS00107 Pfam:PF00785 Pfam:PF00989 ProDom:PD000001 PROSITE:PS50011 PROSITE:PS50112 PROSITE:PS50113 TIGRFAMs:TIGR00229 EMBL:AL157735 EMBL:AF030864 EMBL:AF360218 EMBL:AY040062 PIR:T47518 HSSP:Q9ZW…	8e-22
chr4.CM0100.38.3	3.2.2.1	Protein kinase [EC:2.7.1.37]	ath:At3g45780	T6D9.110; protein kinase / nonphototropic hypocotyl protein 1 (NPH1) / phototropin [EC:2.7.1.37] [KO:K00870]	4e-21	YCR091w	COG0515	5e-16	PHOT1_ARATH	ATP-binding;Chromophore;Flavoprotein;FMN;Kinase;Membrane;Nucleotide-binding;Phosphorylation;Photoreceptorprotein;Receptor;Repeat;Sensorytransduction;Serine/threonine-proteinkinase;Transferase,Phototropin-1 (EC 2.7.1.37) (Non-phototropic hypocotyl protein 1) (Root phototropism protein 1).	2e-21	GO_ID:21478	TAIR|gene:3698263 SPTR:O48963 symbol:AT3G45780.1 [GO:0016301 "kinase activity" evidence=ISS] InterPro:IPR000719 InterPro:IPR000014 InterPro:IPR008271 Pfam:PF00069 Prosite:PS00108 InterPro:IPR000700 Prosite:PS00107 Pfam:PF00785 Pfam:PF00989 ProDom:PD000001 PROSITE:PS50011 PROSITE:PS50112 PROSITE:PS50113 TIGRFAMs:TIGR00229 EMBL:AL157735 EMBL:AF030864 EMBL:AF360218 EMBL:AY040062 PIR:T47518 HSSP:Q9ZW…	8e-22
chr4.CM0333.12.1	1.1.6.1	E2.7.1.6, galK galactokinase [EC:2.7.1.6] [COG:COG0153] [GO:0004335]	ath:At3g06580	F5E6.9; galactokinase (GAL1) [EC:2.7.1.6] [KO:K00849]	2e-154	YBR020w	COG0153	2e-40	GALK1_ARATH	ATP-binding;Carbohydratemetabolism;Galactosemetabolism;Kinase;Nucleotide-binding;Transferase,Galactokinase (EC 2.7.1.6) (Galactose kinase).	9e-155	GO_ID:32009	MGI|MGI:1917226 SPTR:Q68FH4 symbol:Galk2 "galactokinase 2" [GO:0016301 "kinase activity" evidence=RCA] [GO:0004335 "galactokinase activity" evidence=RCA] [GO:0005524 "ATP binding" evidence=RCA] [GO:0006012 "galactose metabolism" evidence=RCA] InterPro:IPR000705 InterPro:IPR006204 InterPro:IPR006203 InterPro:IPR006206 Pfam:PF00288 GO:GO:0005737 GO:GO:0008152 GO:GO:0016310 PRINTS:PR00959 PROSITE:PS…	8e-64
Ljwgs_046174.1	1.1.1.5	E2.7.1.11, pfk 6-phosphofructokinase [EC:2.7.1.11] [COG:COG0205 COG1105] [GO:0003872]	ath:At4g32840	T16I18.50; phosphofructokinase family protein [EC:2.7.1.90] [KO:K00895]	5e-31							GO_ID:43493	TAIR|gene:2136848 SPTR:Q94AA4 symbol:AT4G26270.1 [GO:0003872 "6-phosphofructokinase activity" evidence=ISS] [GO:0005945 "6-phosphofructokinase complex" evidence=ISS] [GO:0006096 "glycolysis" evidence=ISS] InterPro:IPR000023 Pfam:PF00365 GO:GO:0006096 HSSP:P00512 PRINTS:PR00476 ProDom:PD000707 InterPro:IPR012004 PIRSF:PIRSF000534 EMBL:AY049245 EMBL:AY090267 SPTR:Q94AA4	2e-38
Ljwgs_046174.1	3.2.11.33	E2.7.1.11, pfk 6-phosphofructokinase [EC:2.7.1.11] [COG:COG0205 COG1105] [GO:0003872]	ath:At4g32840	T16I18.50; phosphofructokinase family protein [EC:2.7.1.90] [KO:K00895]	5e-31							GO_ID:43493	TAIR|gene:2136848 SPTR:Q94AA4 symbol:AT4G26270.1 [GO:0003872 "6-phosphofructokinase activity" evidence=ISS] [GO:0005945 "6-phosphofructokinase complex" evidence=ISS] [GO:0006096 "glycolysis" evidence=ISS] InterPro:IPR000023 Pfam:PF00365 GO:GO:0006096 HSSP:P00512 PRINTS:PR00476 ProDom:PD000707 InterPro:IPR012004 PIRSF:PIRSF000534 EMBL:AY049245 EMBL:AY090267 SPTR:Q94AA4	2e-38
Ljwgs_046174.1	1.1.6.19	E2.7.1.11, pfk 6-phosphofructokinase [EC:2.7.1.11] [COG:COG0205 COG1105] [GO:0003872]	ath:At4g32840	T16I18.50; phosphofructokinase family protein [EC:2.7.1.90] [KO:K00895]	5e-31							GO_ID:43493	TAIR|gene:2136848 SPTR:Q94AA4 symbol:AT4G26270.1 [GO:0003872 "6-phosphofructokinase activity" evidence=ISS] [GO:0005945 "6-phosphofructokinase complex" evidence=ISS] [GO:0006096 "glycolysis" evidence=ISS] InterPro:IPR000023 Pfam:PF00365 GO:GO:0006096 HSSP:P00512 PRINTS:PR00476 ProDom:PD000707 InterPro:IPR012004 PIRSF:PIRSF000534 EMBL:AY049245 EMBL:AY090267 SPTR:Q94AA4	2e-38
Ljwgs_046174.1	1.1.5.21	E2.7.1.90, pfk pyrophosphate--fructose-6-phosphate 1-phosphotransferase [EC:2.7.1.90] [COG:COG0205]	ath:At4g32840	T16I18.50; phosphofructokinase family protein [EC:2.7.1.90] [KO:K00895]	5e-31							GO_ID:43493	TAIR|gene:2136848 SPTR:Q94AA4 symbol:AT4G26270.1 [GO:0003872 "6-phosphofructokinase activity" evidence=ISS] [GO:0005945 "6-phosphofructokinase complex" evidence=ISS] [GO:0006096 "glycolysis" evidence=ISS] InterPro:IPR000023 Pfam:PF00365 GO:GO:0006096 HSSP:P00512 PRINTS:PR00476 ProDom:PD000707 InterPro:IPR012004 PIRSF:PIRSF000534 EMBL:AY049245 EMBL:AY090267 SPTR:Q94AA4	2e-38
Ljwgs_046174.1	1.1.5.20	E2.7.1.11, pfk 6-phosphofructokinase [EC:2.7.1.11] [COG:COG0205 COG1105] [GO:0003872]	ath:At4g32840	T16I18.50; phosphofructokinase family protein [EC:2.7.1.90] [KO:K00895]	5e-31							GO_ID:43493	TAIR|gene:2136848 SPTR:Q94AA4 symbol:AT4G26270.1 [GO:0003872 "6-phosphofructokinase activity" evidence=ISS] [GO:0005945 "6-phosphofructokinase complex" evidence=ISS] [GO:0006096 "glycolysis" evidence=ISS] InterPro:IPR000023 Pfam:PF00365 GO:GO:0006096 HSSP:P00512 PRINTS:PR00476 ProDom:PD000707 InterPro:IPR012004 PIRSF:PIRSF000534 EMBL:AY049245 EMBL:AY090267 SPTR:Q94AA4	2e-38
Ljwgs_046174.1	1.1.3.15	E2.7.1.11, pfk 6-phosphofructokinase [EC:2.7.1.11] [COG:COG0205 COG1105] [GO:0003872]	ath:At4g32840	T16I18.50; phosphofructokinase family protein [EC:2.7.1.90] [KO:K00895]	5e-31							GO_ID:43493	TAIR|gene:2136848 SPTR:Q94AA4 symbol:AT4G26270.1 [GO:0003872 "6-phosphofructokinase activity" evidence=ISS] [GO:0005945 "6-phosphofructokinase complex" evidence=ISS] [GO:0006096 "glycolysis" evidence=ISS] InterPro:IPR000023 Pfam:PF00365 GO:GO:0006096 HSSP:P00512 PRINTS:PR00476 ProDom:PD000707 InterPro:IPR012004 PIRSF:PIRSF000534 EMBL:AY049245 EMBL:AY090267 SPTR:Q94AA4	2e-38
chr1.CM0215.23	1.9.4.15	E2.7.1.- [EC:2.7.1.-] [COG:COG0515 COG1493]	ath:At5g02290	T1E22.50; protein kinase, putative [EC:2.7.1.37] [KO:K00870]	4e-26	YPL031c	COG0515	9e-10	BAK1_ARATH	ATP-binding;Glycoprotein;Kinase;Leucine-richrepeat;Membrane;Nucleotide-binding;Phosphorylation;Repeat;Serine/threonine-proteinkinase;Signal;Transferase;Transmembrane,BRASSINOSTEROID INSENSITIVE 1-associated receptor kinase 1 precursor (EC 2.7.1.37) (BRI1-associated receptor kinase 1) (Somatic embryogenesis receptor-like kinase 3).	3e-71	GO_ID:24813	TAIR|gene:2146101 SPTR:Q9LFS4 symbol:AT5G16000.1 [GO:0016301 "kinase activity" evidence=ISS] Pfam:PF00560 InterPro:IPR000719 InterPro:IPR008271 Pfam:PF00069 Prosite:PS00108 InterPro:IPR001611 InterPro:IPR007090 Prosite:PS00107 ProDom:PD000001 PROSITE:PS50011 PRINTS:PR00019 HSSP:P06239 EMBL:AL391145 EMBL:AY074263 EMBL:BT002366 PIR:T51383 SPTR:Q9LFS4	3e-113
chr1.CM0215.23	1.7.8.19	WAAY, rfaY lipopolysaccharide core biosynthesis protein RFAY [EC:2.7.-.-] [COG:COG0515]	ath:At5g02290	T1E22.50; protein kinase, putative [EC:2.7.1.37] [KO:K00870]	4e-26	YPL031c	COG0515	9e-10	BAK1_ARATH	ATP-binding;Glycoprotein;Kinase;Leucine-richrepeat;Membrane;Nucleotide-binding;Phosphorylation;Repeat;Serine/threonine-proteinkinase;Signal;Transferase;Transmembrane,BRASSINOSTEROID INSENSITIVE 1-associated receptor kinase 1 precursor (EC 2.7.1.37) (BRI1-associated receptor kinase 1) (Somatic embryogenesis receptor-like kinase 3).	3e-71	GO_ID:24813	TAIR|gene:2146101 SPTR:Q9LFS4 symbol:AT5G16000.1 [GO:0016301 "kinase activity" evidence=ISS] Pfam:PF00560 InterPro:IPR000719 InterPro:IPR008271 Pfam:PF00069 Prosite:PS00108 InterPro:IPR001611 InterPro:IPR007090 Prosite:PS00107 ProDom:PD000001 PROSITE:PS50011 PRINTS:PR00019 HSSP:P06239 EMBL:AL391145 EMBL:AY074263 EMBL:BT002366 PIR:T51383 SPTR:Q9LFS4	3e-113
chr1.CM0215.23	1.1.17.19	E2.7.1.- [EC:2.7.1.-] [COG:COG0515 COG1493]	ath:At5g02290	T1E22.50; protein kinase, putative [EC:2.7.1.37] [KO:K00870]	4e-26	YPL031c	COG0515	9e-10	BAK1_ARATH	ATP-binding;Glycoprotein;Kinase;Leucine-richrepeat;Membrane;Nucleotide-binding;Phosphorylation;Repeat;Serine/threonine-proteinkinase;Signal;Transferase;Transmembrane,BRASSINOSTEROID INSENSITIVE 1-associated receptor kinase 1 precursor (EC 2.7.1.37) (BRI1-associated receptor kinase 1) (Somatic embryogenesis receptor-like kinase 3).	3e-71	GO_ID:24813	TAIR|gene:2146101 SPTR:Q9LFS4 symbol:AT5G16000.1 [GO:0016301 "kinase activity" evidence=ISS] Pfam:PF00560 InterPro:IPR000719 InterPro:IPR008271 Pfam:PF00069 Prosite:PS00108 InterPro:IPR001611 InterPro:IPR007090 Prosite:PS00107 ProDom:PD000001 PROSITE:PS50011 PRINTS:PR00019 HSSP:P06239 EMBL:AL391145 EMBL:AY074263 EMBL:BT002366 PIR:T51383 SPTR:Q9LFS4	3e-113
chr1.CM0215.23	3.3.10.117	BMPR1 bone morphogenetic protein receptor, type I [EC:2.7.1.37]	ath:At5g02290	T1E22.50; protein kinase, putative [EC:2.7.1.37] [KO:K00870]	4e-26	YPL031c	COG0515	9e-10	BAK1_ARATH	ATP-binding;Glycoprotein;Kinase;Leucine-richrepeat;Membrane;Nucleotide-binding;Phosphorylation;Repeat;Serine/threonine-proteinkinase;Signal;Transferase;Transmembrane,BRASSINOSTEROID INSENSITIVE 1-associated receptor kinase 1 precursor (EC 2.7.1.37) (BRI1-associated receptor kinase 1) (Somatic embryogenesis receptor-like kinase 3).	3e-71	GO_ID:24813	TAIR|gene:2146101 SPTR:Q9LFS4 symbol:AT5G16000.1 [GO:0016301 "kinase activity" evidence=ISS] Pfam:PF00560 InterPro:IPR000719 InterPro:IPR008271 Pfam:PF00069 Prosite:PS00108 InterPro:IPR001611 InterPro:IPR007090 Prosite:PS00107 ProDom:PD000001 PROSITE:PS50011 PRINTS:PR00019 HSSP:P06239 EMBL:AL391145 EMBL:AY074263 EMBL:BT002366 PIR:T51383 SPTR:Q9LFS4	3e-113
chr1.CM0215.23	1.11.16.8	E2.7.1.- [EC:2.7.1.-] [COG:COG0515 COG1493]	ath:At5g02290	T1E22.50; protein kinase, putative [EC:2.7.1.37] [KO:K00870]	4e-26	YPL031c	COG0515	9e-10	BAK1_ARATH	ATP-binding;Glycoprotein;Kinase;Leucine-richrepeat;Membrane;Nucleotide-binding;Phosphorylation;Repeat;Serine/threonine-proteinkinase;Signal;Transferase;Transmembrane,BRASSINOSTEROID INSENSITIVE 1-associated receptor kinase 1 precursor (EC 2.7.1.37) (BRI1-associated receptor kinase 1) (Somatic embryogenesis receptor-like kinase 3).	3e-71	GO_ID:24813	TAIR|gene:2146101 SPTR:Q9LFS4 symbol:AT5G16000.1 [GO:0016301 "kinase activity" evidence=ISS] Pfam:PF00560 InterPro:IPR000719 InterPro:IPR008271 Pfam:PF00069 Prosite:PS00108 InterPro:IPR001611 InterPro:IPR007090 Prosite:PS00107 ProDom:PD000001 PROSITE:PS50011 PRINTS:PR00019 HSSP:P06239 EMBL:AL391145 EMBL:AY074263 EMBL:BT002366 PIR:T51383 SPTR:Q9LFS4	3e-113
chr1.CM0215.23	4.2.4	Cell cycle [CLASS:04110] [PATH:hsa04110] [COG:COG0515]	ath:At5g02290	T1E22.50; protein kinase, putative [EC:2.7.1.37] [KO:K00870]	4e-26	YPL031c	COG0515	9e-10	BAK1_ARATH	ATP-binding;Glycoprotein;Kinase;Leucine-richrepeat;Membrane;Nucleotide-binding;Phosphorylation;Repeat;Serine/threonine-proteinkinase;Signal;Transferase;Transmembrane,BRASSINOSTEROID INSENSITIVE 1-associated receptor kinase 1 precursor (EC 2.7.1.37) (BRI1-associated receptor kinase 1) (Somatic embryogenesis receptor-like kinase 3).	3e-71	GO_ID:24813	TAIR|gene:2146101 SPTR:Q9LFS4 symbol:AT5G16000.1 [GO:0016301 "kinase activity" evidence=ISS] Pfam:PF00560 InterPro:IPR000719 InterPro:IPR008271 Pfam:PF00069 Prosite:PS00108 InterPro:IPR001611 InterPro:IPR007090 Prosite:PS00107 ProDom:PD000001 PROSITE:PS50011 PRINTS:PR00019 HSSP:P06239 EMBL:AL391145 EMBL:AY074263 EMBL:BT002366 PIR:T51383 SPTR:Q9LFS4	3e-113
chr1.CM0215.23	3.2.2.1	Protein kinase [EC:2.7.1.37]	ath:At5g02290	T1E22.50; protein kinase, putative [EC:2.7.1.37] [KO:K00870]	4e-26	YPL031c	COG0515	9e-10	BAK1_ARATH	ATP-binding;Glycoprotein;Kinase;Leucine-richrepeat;Membrane;Nucleotide-binding;Phosphorylation;Repeat;Serine/threonine-proteinkinase;Signal;Transferase;Transmembrane,BRASSINOSTEROID INSENSITIVE 1-associated receptor kinase 1 precursor (EC 2.7.1.37) (BRI1-associated receptor kinase 1) (Somatic embryogenesis receptor-like kinase 3).	3e-71	GO_ID:24813	TAIR|gene:2146101 SPTR:Q9LFS4 symbol:AT5G16000.1 [GO:0016301 "kinase activity" evidence=ISS] Pfam:PF00560 InterPro:IPR000719 InterPro:IPR008271 Pfam:PF00069 Prosite:PS00108 InterPro:IPR001611 InterPro:IPR007090 Prosite:PS00107 ProDom:PD000001 PROSITE:PS50011 PRINTS:PR00019 HSSP:P06239 EMBL:AL391145 EMBL:AY074263 EMBL:BT002366 PIR:T51383 SPTR:Q9LFS4	3e-113
chr2.CM0405.21	1.9.3.2	E2.7.1.35, pdxK pyridoxine kinase [EC:2.7.1.35] [COG:COG2240] [GO:0008478]	ath:At5g37850	K22F20.2; pfkB type carbohydrate kinase protein family [EC:2.7.1.35] [KO:K00868]	6e-145	YEL029c	COG2240	9e-41	PDXK_ARATH	Alternativesplicing;ATP-binding;Directproteinsequencing;Kinase;Metal-binding;Nucleotide-binding;Pyridoxalphosphate;Transferase;Zinc,Pyridoxal kinase (EC 2.7.1.35) (Pyridoxine kinase) (Pyridoxal kinase- like protein SOS4) (Salt overly sensitive 4).	4e-145	GO_ID:4547	TAIR|gene:3440559 SPTR:Q8W1X2 symbol:AT5G37850.1 [GO:0016301 "kinase activity" evidence=ISS] InterPro:IPR002173 Pfam:PF00294 Interpro:IPR004625 HSSP:P82197 TIGRFAMs:TIGR00687 EMBL:AF404865 EMBL:AF400125 EMBL:AB012241 EMBL:AY136333 EMBL:BT008815 EMBL:AY084419 SPTR:Q8W1X2	1e-145
Ljwgs_054860.1	1.9.1.3	E2.7.1.50, thiM hydroxyethylthiazole kinase [EC:2.7.1.50] [COG:COG2145] [GO:0004417]	ath:At3g24030	F14O13.24; hydroxyethylthiazole kinase family protein [EC:2.7.1.50] [KO:K00878]	4e-45	ZthiM	COG2145	8e-19	THIM_VIBPA	ATP-binding;Completeproteome;Kinase;Magnesium;Metal-binding;Nucleotide-binding;Thiaminebiosynthesis;Transferase,Hydroxyethylthiazole kinase (EC 2.7.1.50) (4-methyl-5-beta- hydroxyethylthiazole kinase) (Thz kinase) (TH kinase).	4e-20	GO_ID:41370	TAIR|gene:2076170 SPTR:Q9LIQ4 symbol:AT3G24030.1 [GO:0008372 "cellular component unknown" evidence=ND] [GO:0003824 "catalytic activity" evidence=ISS] InterPro:IPR000417 Pfam:PF02110 PRINTS:PR01099 EMBL:AP001297 EMBL:BT010426 EMBL:AK175955 HSSP:O58877 InterPro:IPR011144 PIRSF:PIRSF000513 SPTR:Q9LIQ4	1e-45
TM1472.25	1.9.4.15	E2.7.1.- [EC:2.7.1.-] [COG:COG0515 COG1493]	cme:CMQ195C	cyclin dependent kinase, C-type [EC:2.7.1.37] [KO:K00870]	3e-75	YKL139w	COG0515	7e-57	CD2L7_HUMAN	ATP-binding;Kinase;Nuclearprotein;Nucleotide-binding;Phosphorylation;Serine/threonine-proteinkinase;Transferase,Cell division cycle 2-related protein kinase 7 (EC 2.7.1.37) (CDC2- related protein kinase 7) (CrkRS).	7e-72	GO_ID:21570	TAIR|gene:2037041 SPTR:Q9LNN0 symbol:AT1G53050.1 [GO:0016301 "kinase activity" evidence=ISS] InterPro:IPR000719 InterPro:IPR002290 InterPro:IPR008271 Pfam:PF00069 Prosite:PS00108 Prosite:PS00107 ProDom:PD000001 PROSITE:PS50011 SMART:SM00220 HSSP:P24941 EMBL:AC022520 PIR:A96571 SPTR:Q9LNN0	0
TM1472.25	1.7.8.19	WAAY, rfaY lipopolysaccharide core biosynthesis protein RFAY [EC:2.7.-.-] [COG:COG0515]	cme:CMQ195C	cyclin dependent kinase, C-type [EC:2.7.1.37] [KO:K00870]	3e-75	YKL139w	COG0515	7e-57	CD2L7_HUMAN	ATP-binding;Kinase;Nuclearprotein;Nucleotide-binding;Phosphorylation;Serine/threonine-proteinkinase;Transferase,Cell division cycle 2-related protein kinase 7 (EC 2.7.1.37) (CDC2- related protein kinase 7) (CrkRS).	7e-72	GO_ID:21570	TAIR|gene:2037041 SPTR:Q9LNN0 symbol:AT1G53050.1 [GO:0016301 "kinase activity" evidence=ISS] InterPro:IPR000719 InterPro:IPR002290 InterPro:IPR008271 Pfam:PF00069 Prosite:PS00108 Prosite:PS00107 ProDom:PD000001 PROSITE:PS50011 SMART:SM00220 HSSP:P24941 EMBL:AC022520 PIR:A96571 SPTR:Q9LNN0	0
TM1472.25	1.1.17.19	E2.7.1.- [EC:2.7.1.-] [COG:COG0515 COG1493]	cme:CMQ195C	cyclin dependent kinase, C-type [EC:2.7.1.37] [KO:K00870]	3e-75	YKL139w	COG0515	7e-57	CD2L7_HUMAN	ATP-binding;Kinase;Nuclearprotein;Nucleotide-binding;Phosphorylation;Serine/threonine-proteinkinase;Transferase,Cell division cycle 2-related protein kinase 7 (EC 2.7.1.37) (CDC2- related protein kinase 7) (CrkRS).	7e-72	GO_ID:21570	TAIR|gene:2037041 SPTR:Q9LNN0 symbol:AT1G53050.1 [GO:0016301 "kinase activity" evidence=ISS] InterPro:IPR000719 InterPro:IPR002290 InterPro:IPR008271 Pfam:PF00069 Prosite:PS00108 Prosite:PS00107 ProDom:PD000001 PROSITE:PS50011 SMART:SM00220 HSSP:P24941 EMBL:AC022520 PIR:A96571 SPTR:Q9LNN0	0
TM1472.25	3.3.10.117	BMPR1 bone morphogenetic protein receptor, type I [EC:2.7.1.37]	cme:CMQ195C	cyclin dependent kinase, C-type [EC:2.7.1.37] [KO:K00870]	3e-75	YKL139w	COG0515	7e-57	CD2L7_HUMAN	ATP-binding;Kinase;Nuclearprotein;Nucleotide-binding;Phosphorylation;Serine/threonine-proteinkinase;Transferase,Cell division cycle 2-related protein kinase 7 (EC 2.7.1.37) (CDC2- related protein kinase 7) (CrkRS).	7e-72	GO_ID:21570	TAIR|gene:2037041 SPTR:Q9LNN0 symbol:AT1G53050.1 [GO:0016301 "kinase activity" evidence=ISS] InterPro:IPR000719 InterPro:IPR002290 InterPro:IPR008271 Pfam:PF00069 Prosite:PS00108 Prosite:PS00107 ProDom:PD000001 PROSITE:PS50011 SMART:SM00220 HSSP:P24941 EMBL:AC022520 PIR:A96571 SPTR:Q9LNN0	0
TM1472.25	1.11.16.8	E2.7.1.- [EC:2.7.1.-] [COG:COG0515 COG1493]	cme:CMQ195C	cyclin dependent kinase, C-type [EC:2.7.1.37] [KO:K00870]	3e-75	YKL139w	COG0515	7e-57	CD2L7_HUMAN	ATP-binding;Kinase;Nuclearprotein;Nucleotide-binding;Phosphorylation;Serine/threonine-proteinkinase;Transferase,Cell division cycle 2-related protein kinase 7 (EC 2.7.1.37) (CDC2- related protein kinase 7) (CrkRS).	7e-72	GO_ID:21570	TAIR|gene:2037041 SPTR:Q9LNN0 symbol:AT1G53050.1 [GO:0016301 "kinase activity" evidence=ISS] InterPro:IPR000719 InterPro:IPR002290 InterPro:IPR008271 Pfam:PF00069 Prosite:PS00108 Prosite:PS00107 ProDom:PD000001 PROSITE:PS50011 SMART:SM00220 HSSP:P24941 EMBL:AC022520 PIR:A96571 SPTR:Q9LNN0	0
TM1472.25	4.2.4	Cell cycle [CLASS:04110] [PATH:hsa04110] [COG:COG0515]	cme:CMQ195C	cyclin dependent kinase, C-type [EC:2.7.1.37] [KO:K00870]	3e-75	YKL139w	COG0515	7e-57	CD2L7_HUMAN	ATP-binding;Kinase;Nuclearprotein;Nucleotide-binding;Phosphorylation;Serine/threonine-proteinkinase;Transferase,Cell division cycle 2-related protein kinase 7 (EC 2.7.1.37) (CDC2- related protein kinase 7) (CrkRS).	7e-72	GO_ID:21570	TAIR|gene:2037041 SPTR:Q9LNN0 symbol:AT1G53050.1 [GO:0016301 "kinase activity" evidence=ISS] InterPro:IPR000719 InterPro:IPR002290 InterPro:IPR008271 Pfam:PF00069 Prosite:PS00108 Prosite:PS00107 ProDom:PD000001 PROSITE:PS50011 SMART:SM00220 HSSP:P24941 EMBL:AC022520 PIR:A96571 SPTR:Q9LNN0	0
TM1472.25	3.2.2.1	Protein kinase [EC:2.7.1.37]	cme:CMQ195C	cyclin dependent kinase, C-type [EC:2.7.1.37] [KO:K00870]	3e-75	YKL139w	COG0515	7e-57	CD2L7_HUMAN	ATP-binding;Kinase;Nuclearprotein;Nucleotide-binding;Phosphorylation;Serine/threonine-proteinkinase;Transferase,Cell division cycle 2-related protein kinase 7 (EC 2.7.1.37) (CDC2- related protein kinase 7) (CrkRS).	7e-72	GO_ID:21570	TAIR|gene:2037041 SPTR:Q9LNN0 symbol:AT1G53050.1 [GO:0016301 "kinase activity" evidence=ISS] InterPro:IPR000719 InterPro:IPR002290 InterPro:IPR008271 Pfam:PF00069 Prosite:PS00108 Prosite:PS00107 ProDom:PD000001 PROSITE:PS50011 SMART:SM00220 HSSP:P24941 EMBL:AC022520 PIR:A96571 SPTR:Q9LNN0	0
Ljwgs_138104.1	3.3.10.117	BMPR1 bone morphogenetic protein receptor, type I [EC:2.7.1.37]	hsa:51135	IRAK4; interleukin-1 receptor-associated kinase 4 [EC:2.7.1.37] [KO:K04733]	7e-11				SRK6_BRAOE	ATP-binding;Glycoprotein;Kinase;Membrane;Nucleotide-binding;Receptor;Self-incompatibility;Serine/threonine-proteinkinase;Signal;Transferase;Transmembrane,Putative serine/threonine-protein kinase receptor precursor (EC 2.7.1.37) (S-receptor kinase) (SRK).	1e-22	GO_ID:27858	TAIR|gene:2141175 SPTR:O81906 symbol:B120 [GO:0004672 "protein kinase activity" evidence=ISS] [GO:0005529 "sugar binding" evidence=ISS] InterPro:IPR000719 InterPro:IPR008271 Pfam:PF00069 Prosite:PS00108 InterPro:IPR003609 InterPro:IPR000858 InterPro:IPR001480 Pfam:PF01453 ProDom:PD000001 PROSITE:PS50011 PROSITE:PS50948 SMART:SM00473 Pfam:PF00954 SMART:SM00108 PROSITE:PS50927 HSSP:Q38784 EMBL:AL03…	3e-26
Ljwgs_138104.1	4.2.5.2.5.4	IRAK4 interleukin-1 receptor-associated kinase 4	hsa:51135	IRAK4; interleukin-1 receptor-associated kinase 4 [EC:2.7.1.37] [KO:K04733]	7e-11				SRK6_BRAOE	ATP-binding;Glycoprotein;Kinase;Membrane;Nucleotide-binding;Receptor;Self-incompatibility;Serine/threonine-proteinkinase;Signal;Transferase;Transmembrane,Putative serine/threonine-protein kinase receptor precursor (EC 2.7.1.37) (S-receptor kinase) (SRK).	1e-22	GO_ID:27858	TAIR|gene:2141175 SPTR:O81906 symbol:B120 [GO:0004672 "protein kinase activity" evidence=ISS] [GO:0005529 "sugar binding" evidence=ISS] InterPro:IPR000719 InterPro:IPR008271 Pfam:PF00069 Prosite:PS00108 InterPro:IPR003609 InterPro:IPR000858 InterPro:IPR001480 Pfam:PF01453 ProDom:PD000001 PROSITE:PS50011 PROSITE:PS50948 SMART:SM00473 Pfam:PF00954 SMART:SM00108 PROSITE:PS50927 HSSP:Q38784 EMBL:AL03…	3e-26
Ljwgs_138104.1	3.2.7.19	IRAK4 interleukin-1 receptor-associated kinase 4	hsa:51135	IRAK4; interleukin-1 receptor-associated kinase 4 [EC:2.7.1.37] [KO:K04733]	7e-11				SRK6_BRAOE	ATP-binding;Glycoprotein;Kinase;Membrane;Nucleotide-binding;Receptor;Self-incompatibility;Serine/threonine-proteinkinase;Signal;Transferase;Transmembrane,Putative serine/threonine-protein kinase receptor precursor (EC 2.7.1.37) (S-receptor kinase) (SRK).	1e-22	GO_ID:27858	TAIR|gene:2141175 SPTR:O81906 symbol:B120 [GO:0004672 "protein kinase activity" evidence=ISS] [GO:0005529 "sugar binding" evidence=ISS] InterPro:IPR000719 InterPro:IPR008271 Pfam:PF00069 Prosite:PS00108 InterPro:IPR003609 InterPro:IPR000858 InterPro:IPR001480 Pfam:PF01453 ProDom:PD000001 PROSITE:PS50011 PROSITE:PS50948 SMART:SM00473 Pfam:PF00954 SMART:SM00108 PROSITE:PS50927 HSSP:Q38784 EMBL:AL03…	3e-26
Ljwgs_138104.1	3.2.2.1	Protein kinase [EC:2.7.1.37]	hsa:51135	IRAK4; interleukin-1 receptor-associated kinase 4 [EC:2.7.1.37] [KO:K04733]	7e-11				SRK6_BRAOE	ATP-binding;Glycoprotein;Kinase;Membrane;Nucleotide-binding;Receptor;Self-incompatibility;Serine/threonine-proteinkinase;Signal;Transferase;Transmembrane,Putative serine/threonine-protein kinase receptor precursor (EC 2.7.1.37) (S-receptor kinase) (SRK).	1e-22	GO_ID:27858	TAIR|gene:2141175 SPTR:O81906 symbol:B120 [GO:0004672 "protein kinase activity" evidence=ISS] [GO:0005529 "sugar binding" evidence=ISS] InterPro:IPR000719 InterPro:IPR008271 Pfam:PF00069 Prosite:PS00108 InterPro:IPR003609 InterPro:IPR000858 InterPro:IPR001480 Pfam:PF01453 ProDom:PD000001 PROSITE:PS50011 PROSITE:PS50948 SMART:SM00473 Pfam:PF00954 SMART:SM00108 PROSITE:PS50927 HSSP:Q38784 EMBL:AL03…	3e-26
chr1.CM0233.55	3.2.10.5	E2.7.1.134 1D-myo-Inositol-trisphosphate 6-kinase [EC:2.7.1.134]							ITPK2_ARATH	ATP-binding;Kinase;Magnesium;Metal-binding;Nucleotide-binding;Transferase,Inositol-tetrakisphosphate 1-kinase 2 (EC 2.7.1.134) (Inositol- triphosphate 5/6-kinase 2) (EC 2.7.1.-) (Inositol 1,3,4-trisphosphate 5/6-kinase 2) (AtItpk-2).	2e-140	GO_ID:4731	TAIR|gene:2148989 SPTR:Q9SBA5 symbol:AT5G16760 [GO:0008372 "cellular component unknown" evidence=ND] [GO:0004428 "inositol or phosphatidylinositol kinase activity" evidence=IDA] [GO:0046853 "inositol and derivative phosphorylation" evidence=IDA] [GO:0003824 "catalytic activity" evidence=ISS] InterPro:IPR011761 Pfam:PF05770 PROSITE:PS50975 InterPro:IPR008656 EMBL:AL391147 EMBL:AJ001753 EMBL:AY0721…	7e-62
Ljwgs_046174.1	1.1.1.5	E2.7.1.11, pfk 6-phosphofructokinase [EC:2.7.1.11] [COG:COG0205 COG1105] [GO:0003872]	ath:At4g32840	T16I18.50; phosphofructokinase family protein [EC:2.7.1.90] [KO:K00895]	5e-31							GO_ID:43493	TAIR|gene:2136848 SPTR:Q94AA4 symbol:AT4G26270.1 [GO:0003872 "6-phosphofructokinase activity" evidence=ISS] [GO:0005945 "6-phosphofructokinase complex" evidence=ISS] [GO:0006096 "glycolysis" evidence=ISS] InterPro:IPR000023 Pfam:PF00365 GO:GO:0006096 HSSP:P00512 PRINTS:PR00476 ProDom:PD000707 InterPro:IPR012004 PIRSF:PIRSF000534 EMBL:AY049245 EMBL:AY090267 SPTR:Q94AA4	2e-38
Ljwgs_046174.1	3.2.11.33	E2.7.1.11, pfk 6-phosphofructokinase [EC:2.7.1.11] [COG:COG0205 COG1105] [GO:0003872]	ath:At4g32840	T16I18.50; phosphofructokinase family protein [EC:2.7.1.90] [KO:K00895]	5e-31							GO_ID:43493	TAIR|gene:2136848 SPTR:Q94AA4 symbol:AT4G26270.1 [GO:0003872 "6-phosphofructokinase activity" evidence=ISS] [GO:0005945 "6-phosphofructokinase complex" evidence=ISS] [GO:0006096 "glycolysis" evidence=ISS] InterPro:IPR000023 Pfam:PF00365 GO:GO:0006096 HSSP:P00512 PRINTS:PR00476 ProDom:PD000707 InterPro:IPR012004 PIRSF:PIRSF000534 EMBL:AY049245 EMBL:AY090267 SPTR:Q94AA4	2e-38
Ljwgs_046174.1	1.1.6.19	E2.7.1.11, pfk 6-phosphofructokinase [EC:2.7.1.11] [COG:COG0205 COG1105] [GO:0003872]	ath:At4g32840	T16I18.50; phosphofructokinase family protein [EC:2.7.1.90] [KO:K00895]	5e-31							GO_ID:43493	TAIR|gene:2136848 SPTR:Q94AA4 symbol:AT4G26270.1 [GO:0003872 "6-phosphofructokinase activity" evidence=ISS] [GO:0005945 "6-phosphofructokinase complex" evidence=ISS] [GO:0006096 "glycolysis" evidence=ISS] InterPro:IPR000023 Pfam:PF00365 GO:GO:0006096 HSSP:P00512 PRINTS:PR00476 ProDom:PD000707 InterPro:IPR012004 PIRSF:PIRSF000534 EMBL:AY049245 EMBL:AY090267 SPTR:Q94AA4	2e-38
Ljwgs_046174.1	1.1.5.21	E2.7.1.90, pfk pyrophosphate--fructose-6-phosphate 1-phosphotransferase [EC:2.7.1.90] [COG:COG0205]	ath:At4g32840	T16I18.50; phosphofructokinase family protein [EC:2.7.1.90] [KO:K00895]	5e-31							GO_ID:43493	TAIR|gene:2136848 SPTR:Q94AA4 symbol:AT4G26270.1 [GO:0003872 "6-phosphofructokinase activity" evidence=ISS] [GO:0005945 "6-phosphofructokinase complex" evidence=ISS] [GO:0006096 "glycolysis" evidence=ISS] InterPro:IPR000023 Pfam:PF00365 GO:GO:0006096 HSSP:P00512 PRINTS:PR00476 ProDom:PD000707 InterPro:IPR012004 PIRSF:PIRSF000534 EMBL:AY049245 EMBL:AY090267 SPTR:Q94AA4	2e-38
Ljwgs_046174.1	1.1.5.20	E2.7.1.11, pfk 6-phosphofructokinase [EC:2.7.1.11] [COG:COG0205 COG1105] [GO:0003872]	ath:At4g32840	T16I18.50; phosphofructokinase family protein [EC:2.7.1.90] [KO:K00895]	5e-31							GO_ID:43493	TAIR|gene:2136848 SPTR:Q94AA4 symbol:AT4G26270.1 [GO:0003872 "6-phosphofructokinase activity" evidence=ISS] [GO:0005945 "6-phosphofructokinase complex" evidence=ISS] [GO:0006096 "glycolysis" evidence=ISS] InterPro:IPR000023 Pfam:PF00365 GO:GO:0006096 HSSP:P00512 PRINTS:PR00476 ProDom:PD000707 InterPro:IPR012004 PIRSF:PIRSF000534 EMBL:AY049245 EMBL:AY090267 SPTR:Q94AA4	2e-38
Ljwgs_046174.1	1.1.3.15	E2.7.1.11, pfk 6-phosphofructokinase [EC:2.7.1.11] [COG:COG0205 COG1105] [GO:0003872]	ath:At4g32840	T16I18.50; phosphofructokinase family protein [EC:2.7.1.90] [KO:K00895]	5e-31							GO_ID:43493	TAIR|gene:2136848 SPTR:Q94AA4 symbol:AT4G26270.1 [GO:0003872 "6-phosphofructokinase activity" evidence=ISS] [GO:0005945 "6-phosphofructokinase complex" evidence=ISS] [GO:0006096 "glycolysis" evidence=ISS] InterPro:IPR000023 Pfam:PF00365 GO:GO:0006096 HSSP:P00512 PRINTS:PR00476 ProDom:PD000707 InterPro:IPR012004 PIRSF:PIRSF000534 EMBL:AY049245 EMBL:AY090267 SPTR:Q94AA4	2e-38
Ljwgs_049105.2	99.1.4.4080	GO_ID:43947										GO_ID:43947	TAIR|gene:2174672 SPTR:Q9FMT0 symbol:AT5G14210.1 [GO:0004672 "protein kinase activity" evidence=ISS] [GO:0005739 "mitochondrion" evidence=IDA] [GO:0004674 "protein serine/threonine kinase activity" evidence=ISS] [GO:0005524 "ATP binding" evidence=ISS] [GO:0006468 "protein amino acid phosphorylation" evidence=ISS] [GO:0007169 "transmembrane receptor protein tyrosine kinase signaling pathway" evide…	7e-13
chr5.CM0034.43	1.9.4.15	E2.7.1.- [EC:2.7.1.-] [COG:COG0515 COG1493]	ath:At4g28490	F20O9.180; leucine-rich repeat transmembrane protein kinase, putative [EC:2.7.1.37] [KO:K00870]	3e-121	BS_yloP_1	COG0515	3e-21	CLV1_ARATH	ATP-binding;Developmentalprotein;Differentiation;Glycoprotein;Kinase;Leucine-richrepeat;Membrane;Nucleotide-binding;Phosphorylation;Receptor;Repeat;Serine/threonine-proteinkinase;Signal;Transferase;Transmembrane,Receptor protein kinase CLAVATA1 precursor (EC 2.7.1.-).	5e-125	GO_ID:10108	TAIR|gene:2057731 SPTR:Q42371 symbol:AT2G26330.1 [GO:0005739 "mitochondrion" evidence=IDA] Pfam:PF00560 InterPro:IPR000719 InterPro:IPR008271 Pfam:PF00069 Prosite:PS00108 InterPro:IPR001611 InterPro:IPR007090 Prosite:PS00107 GO:GO:0005739 ProDom:PD000001 PROSITE:PS50011 PRINTS:PR00019 HSSP:P36897 EMBL:AC004484 EMBL:U47029 EMBL:D83257 EMBL:AY035110 PIR:B84659 SPTR:Q42371	0
chr5.CM0034.43	1.7.8.19	WAAY, rfaY lipopolysaccharide core biosynthesis protein RFAY [EC:2.7.-.-] [COG:COG0515]	ath:At4g28490	F20O9.180; leucine-rich repeat transmembrane protein kinase, putative [EC:2.7.1.37] [KO:K00870]	3e-121	BS_yloP_1	COG0515	3e-21	CLV1_ARATH	ATP-binding;Developmentalprotein;Differentiation;Glycoprotein;Kinase;Leucine-richrepeat;Membrane;Nucleotide-binding;Phosphorylation;Receptor;Repeat;Serine/threonine-proteinkinase;Signal;Transferase;Transmembrane,Receptor protein kinase CLAVATA1 precursor (EC 2.7.1.-).	5e-125	GO_ID:10108	TAIR|gene:2057731 SPTR:Q42371 symbol:AT2G26330.1 [GO:0005739 "mitochondrion" evidence=IDA] Pfam:PF00560 InterPro:IPR000719 InterPro:IPR008271 Pfam:PF00069 Prosite:PS00108 InterPro:IPR001611 InterPro:IPR007090 Prosite:PS00107 GO:GO:0005739 ProDom:PD000001 PROSITE:PS50011 PRINTS:PR00019 HSSP:P36897 EMBL:AC004484 EMBL:U47029 EMBL:D83257 EMBL:AY035110 PIR:B84659 SPTR:Q42371	0
chr5.CM0034.43	1.1.17.19	E2.7.1.- [EC:2.7.1.-] [COG:COG0515 COG1493]	ath:At4g28490	F20O9.180; leucine-rich repeat transmembrane protein kinase, putative [EC:2.7.1.37] [KO:K00870]	3e-121	BS_yloP_1	COG0515	3e-21	CLV1_ARATH	ATP-binding;Developmentalprotein;Differentiation;Glycoprotein;Kinase;Leucine-richrepeat;Membrane;Nucleotide-binding;Phosphorylation;Receptor;Repeat;Serine/threonine-proteinkinase;Signal;Transferase;Transmembrane,Receptor protein kinase CLAVATA1 precursor (EC 2.7.1.-).	5e-125	GO_ID:10108	TAIR|gene:2057731 SPTR:Q42371 symbol:AT2G26330.1 [GO:0005739 "mitochondrion" evidence=IDA] Pfam:PF00560 InterPro:IPR000719 InterPro:IPR008271 Pfam:PF00069 Prosite:PS00108 InterPro:IPR001611 InterPro:IPR007090 Prosite:PS00107 GO:GO:0005739 ProDom:PD000001 PROSITE:PS50011 PRINTS:PR00019 HSSP:P36897 EMBL:AC004484 EMBL:U47029 EMBL:D83257 EMBL:AY035110 PIR:B84659 SPTR:Q42371	0
chr5.CM0034.43	1.11.16.8	E2.7.1.- [EC:2.7.1.-] [COG:COG0515 COG1493]	ath:At4g28490	F20O9.180; leucine-rich repeat transmembrane protein kinase, putative [EC:2.7.1.37] [KO:K00870]	3e-121	BS_yloP_1	COG0515	3e-21	CLV1_ARATH	ATP-binding;Developmentalprotein;Differentiation;Glycoprotein;Kinase;Leucine-richrepeat;Membrane;Nucleotide-binding;Phosphorylation;Receptor;Repeat;Serine/threonine-proteinkinase;Signal;Transferase;Transmembrane,Receptor protein kinase CLAVATA1 precursor (EC 2.7.1.-).	5e-125	GO_ID:10108	TAIR|gene:2057731 SPTR:Q42371 symbol:AT2G26330.1 [GO:0005739 "mitochondrion" evidence=IDA] Pfam:PF00560 InterPro:IPR000719 InterPro:IPR008271 Pfam:PF00069 Prosite:PS00108 InterPro:IPR001611 InterPro:IPR007090 Prosite:PS00107 GO:GO:0005739 ProDom:PD000001 PROSITE:PS50011 PRINTS:PR00019 HSSP:P36897 EMBL:AC004484 EMBL:U47029 EMBL:D83257 EMBL:AY035110 PIR:B84659 SPTR:Q42371	0
chr5.CM0034.43	4.2.4	Cell cycle [CLASS:04110] [PATH:hsa04110] [COG:COG0515]	ath:At4g28490	F20O9.180; leucine-rich repeat transmembrane protein kinase, putative [EC:2.7.1.37] [KO:K00870]	3e-121	BS_yloP_1	COG0515	3e-21	CLV1_ARATH	ATP-binding;Developmentalprotein;Differentiation;Glycoprotein;Kinase;Leucine-richrepeat;Membrane;Nucleotide-binding;Phosphorylation;Receptor;Repeat;Serine/threonine-proteinkinase;Signal;Transferase;Transmembrane,Receptor protein kinase CLAVATA1 precursor (EC 2.7.1.-).	5e-125	GO_ID:10108	TAIR|gene:2057731 SPTR:Q42371 symbol:AT2G26330.1 [GO:0005739 "mitochondrion" evidence=IDA] Pfam:PF00560 InterPro:IPR000719 InterPro:IPR008271 Pfam:PF00069 Prosite:PS00108 InterPro:IPR001611 InterPro:IPR007090 Prosite:PS00107 GO:GO:0005739 ProDom:PD000001 PROSITE:PS50011 PRINTS:PR00019 HSSP:P36897 EMBL:AC004484 EMBL:U47029 EMBL:D83257 EMBL:AY035110 PIR:B84659 SPTR:Q42371	0
chr4.CM0227.53	1.9.4.15	E2.7.1.- [EC:2.7.1.-] [COG:COG0515 COG1493]	ath:At5g02290	T1E22.50; protein kinase, putative [EC:2.7.1.37] [KO:K00870]	1e-56	YAR019c	COG0515	4e-21	PBS1_ARATH	ATP-binding;Directproteinsequencing;Kinase;Nucleotide-binding;Phosphorylation;Plantdefense;Serine/threonine-proteinkinase;Transferase,Serine/threonine-protein kinase PBS1 (EC 2.7.1.37) (AvrPphB susceptible protein 1).	2e-59	GO_ID:10221	TAIR|gene:2090633 SPTR:Q9LT87 symbol:AT3G19300.1 [GO:0016301 "kinase activity" evidence=ISS] InterPro:IPR000719 InterPro:IPR008271 Pfam:PF00069 Prosite:PS00108 Prosite:PS00107 ProDom:PD000001 PROSITE:PS50011 HSSP:Q62838 EMBL:AB025624 EMBL:BT015817 EMBL:BT020204 SPTR:Q9LT87	0
chr4.CM0227.53	1.7.8.19	WAAY, rfaY lipopolysaccharide core biosynthesis protein RFAY [EC:2.7.-.-] [COG:COG0515]	ath:At5g02290	T1E22.50; protein kinase, putative [EC:2.7.1.37] [KO:K00870]	1e-56	YAR019c	COG0515	4e-21	PBS1_ARATH	ATP-binding;Directproteinsequencing;Kinase;Nucleotide-binding;Phosphorylation;Plantdefense;Serine/threonine-proteinkinase;Transferase,Serine/threonine-protein kinase PBS1 (EC 2.7.1.37) (AvrPphB susceptible protein 1).	2e-59	GO_ID:10221	TAIR|gene:2090633 SPTR:Q9LT87 symbol:AT3G19300.1 [GO:0016301 "kinase activity" evidence=ISS] InterPro:IPR000719 InterPro:IPR008271 Pfam:PF00069 Prosite:PS00108 Prosite:PS00107 ProDom:PD000001 PROSITE:PS50011 HSSP:Q62838 EMBL:AB025624 EMBL:BT015817 EMBL:BT020204 SPTR:Q9LT87	0
chr4.CM0227.53	1.1.17.19	E2.7.1.- [EC:2.7.1.-] [COG:COG0515 COG1493]	ath:At5g02290	T1E22.50; protein kinase, putative [EC:2.7.1.37] [KO:K00870]	1e-56	YAR019c	COG0515	4e-21	PBS1_ARATH	ATP-binding;Directproteinsequencing;Kinase;Nucleotide-binding;Phosphorylation;Plantdefense;Serine/threonine-proteinkinase;Transferase,Serine/threonine-protein kinase PBS1 (EC 2.7.1.37) (AvrPphB susceptible protein 1).	2e-59	GO_ID:10221	TAIR|gene:2090633 SPTR:Q9LT87 symbol:AT3G19300.1 [GO:0016301 "kinase activity" evidence=ISS] InterPro:IPR000719 InterPro:IPR008271 Pfam:PF00069 Prosite:PS00108 Prosite:PS00107 ProDom:PD000001 PROSITE:PS50011 HSSP:Q62838 EMBL:AB025624 EMBL:BT015817 EMBL:BT020204 SPTR:Q9LT87	0
chr4.CM0227.53	3.3.10.117	BMPR1 bone morphogenetic protein receptor, type I [EC:2.7.1.37]	ath:At5g02290	T1E22.50; protein kinase, putative [EC:2.7.1.37] [KO:K00870]	1e-56	YAR019c	COG0515	4e-21	PBS1_ARATH	ATP-binding;Directproteinsequencing;Kinase;Nucleotide-binding;Phosphorylation;Plantdefense;Serine/threonine-proteinkinase;Transferase,Serine/threonine-protein kinase PBS1 (EC 2.7.1.37) (AvrPphB susceptible protein 1).	2e-59	GO_ID:10221	TAIR|gene:2090633 SPTR:Q9LT87 symbol:AT3G19300.1 [GO:0016301 "kinase activity" evidence=ISS] InterPro:IPR000719 InterPro:IPR008271 Pfam:PF00069 Prosite:PS00108 Prosite:PS00107 ProDom:PD000001 PROSITE:PS50011 HSSP:Q62838 EMBL:AB025624 EMBL:BT015817 EMBL:BT020204 SPTR:Q9LT87	0
chr4.CM0227.53	1.11.16.8	E2.7.1.- [EC:2.7.1.-] [COG:COG0515 COG1493]	ath:At5g02290	T1E22.50; protein kinase, putative [EC:2.7.1.37] [KO:K00870]	1e-56	YAR019c	COG0515	4e-21	PBS1_ARATH	ATP-binding;Directproteinsequencing;Kinase;Nucleotide-binding;Phosphorylation;Plantdefense;Serine/threonine-proteinkinase;Transferase,Serine/threonine-protein kinase PBS1 (EC 2.7.1.37) (AvrPphB susceptible protein 1).	2e-59	GO_ID:10221	TAIR|gene:2090633 SPTR:Q9LT87 symbol:AT3G19300.1 [GO:0016301 "kinase activity" evidence=ISS] InterPro:IPR000719 InterPro:IPR008271 Pfam:PF00069 Prosite:PS00108 Prosite:PS00107 ProDom:PD000001 PROSITE:PS50011 HSSP:Q62838 EMBL:AB025624 EMBL:BT015817 EMBL:BT020204 SPTR:Q9LT87	0
chr4.CM0227.53	4.2.4	Cell cycle [CLASS:04110] [PATH:hsa04110] [COG:COG0515]	ath:At5g02290	T1E22.50; protein kinase, putative [EC:2.7.1.37] [KO:K00870]	1e-56	YAR019c	COG0515	4e-21	PBS1_ARATH	ATP-binding;Directproteinsequencing;Kinase;Nucleotide-binding;Phosphorylation;Plantdefense;Serine/threonine-proteinkinase;Transferase,Serine/threonine-protein kinase PBS1 (EC 2.7.1.37) (AvrPphB susceptible protein 1).	2e-59	GO_ID:10221	TAIR|gene:2090633 SPTR:Q9LT87 symbol:AT3G19300.1 [GO:0016301 "kinase activity" evidence=ISS] InterPro:IPR000719 InterPro:IPR008271 Pfam:PF00069 Prosite:PS00108 Prosite:PS00107 ProDom:PD000001 PROSITE:PS50011 HSSP:Q62838 EMBL:AB025624 EMBL:BT015817 EMBL:BT020204 SPTR:Q9LT87	0
chr4.CM0227.53	3.2.2.1	Protein kinase [EC:2.7.1.37]	ath:At5g02290	T1E22.50; protein kinase, putative [EC:2.7.1.37] [KO:K00870]	1e-56	YAR019c	COG0515	4e-21	PBS1_ARATH	ATP-binding;Directproteinsequencing;Kinase;Nucleotide-binding;Phosphorylation;Plantdefense;Serine/threonine-proteinkinase;Transferase,Serine/threonine-protein kinase PBS1 (EC 2.7.1.37) (AvrPphB susceptible protein 1).	2e-59	GO_ID:10221	TAIR|gene:2090633 SPTR:Q9LT87 symbol:AT3G19300.1 [GO:0016301 "kinase activity" evidence=ISS] InterPro:IPR000719 InterPro:IPR008271 Pfam:PF00069 Prosite:PS00108 Prosite:PS00107 ProDom:PD000001 PROSITE:PS50011 HSSP:Q62838 EMBL:AB025624 EMBL:BT015817 EMBL:BT020204 SPTR:Q9LT87	0
Ljwgs_055408.1	1.1.1.5	E2.7.1.11, pfk 6-phosphofructokinase [EC:2.7.1.11] [COG:COG0205 COG1105] [GO:0003872]	ath:At4g32840	T16I18.50; phosphofructokinase family protein [EC:2.7.1.90] [KO:K00895]	3e-70	BB0727	COG0205	1e-33				GO_ID:43493	TAIR|gene:2136848 SPTR:Q94AA4 symbol:AT4G26270.1 [GO:0003872 "6-phosphofructokinase activity" evidence=ISS] [GO:0005945 "6-phosphofructokinase complex" evidence=ISS] [GO:0006096 "glycolysis" evidence=ISS] InterPro:IPR000023 Pfam:PF00365 GO:GO:0006096 HSSP:P00512 PRINTS:PR00476 ProDom:PD000707 InterPro:IPR012004 PIRSF:PIRSF000534 EMBL:AY049245 EMBL:AY090267 SPTR:Q94AA4	2e-74
Ljwgs_055408.1	3.2.11.33	E2.7.1.11, pfk 6-phosphofructokinase [EC:2.7.1.11] [COG:COG0205 COG1105] [GO:0003872]	ath:At4g32840	T16I18.50; phosphofructokinase family protein [EC:2.7.1.90] [KO:K00895]	3e-70	BB0727	COG0205	1e-33				GO_ID:43493	TAIR|gene:2136848 SPTR:Q94AA4 symbol:AT4G26270.1 [GO:0003872 "6-phosphofructokinase activity" evidence=ISS] [GO:0005945 "6-phosphofructokinase complex" evidence=ISS] [GO:0006096 "glycolysis" evidence=ISS] InterPro:IPR000023 Pfam:PF00365 GO:GO:0006096 HSSP:P00512 PRINTS:PR00476 ProDom:PD000707 InterPro:IPR012004 PIRSF:PIRSF000534 EMBL:AY049245 EMBL:AY090267 SPTR:Q94AA4	2e-74
Ljwgs_055408.1	1.1.6.19	E2.7.1.11, pfk 6-phosphofructokinase [EC:2.7.1.11] [COG:COG0205 COG1105] [GO:0003872]	ath:At4g32840	T16I18.50; phosphofructokinase family protein [EC:2.7.1.90] [KO:K00895]	3e-70	BB0727	COG0205	1e-33				GO_ID:43493	TAIR|gene:2136848 SPTR:Q94AA4 symbol:AT4G26270.1 [GO:0003872 "6-phosphofructokinase activity" evidence=ISS] [GO:0005945 "6-phosphofructokinase complex" evidence=ISS] [GO:0006096 "glycolysis" evidence=ISS] InterPro:IPR000023 Pfam:PF00365 GO:GO:0006096 HSSP:P00512 PRINTS:PR00476 ProDom:PD000707 InterPro:IPR012004 PIRSF:PIRSF000534 EMBL:AY049245 EMBL:AY090267 SPTR:Q94AA4	2e-74
[truncated: 300 more rows]
