# Supplementary material for: Dissection of Symbiosis and Organ Development by Integrated Transcriptome Analysis of Lotus japonicus Mutant and Wild-Type Plants
Source: PLoS One. 2009 Aug 7;4(8):e6556. doi: 10.1371/journal.pone.0006556 (PMC2717213; doi:10.1371/journal.pone.0006556)
Supplement: Folder S1 — Inoculation time series (2.84 MB ZIP) [file pone.0006556.s009.zip › S1.INOCULATION TIME SERIES copy/1.1.Stage(s) total transcript analysis/1.1.4/1.1.4.transcription factor.txt]

TM1624.23	99.1.3.2.2898	TT2_ARATH							TT2_ARATH	ATP-binding;DNA-binding;Flavonoidbiosynthesis;Nuclearprotein;Nucleotide-binding;Polymorphism;Repeat;Transcription;Transcriptionregulation,TRANSPARENT TESTA 2 protein (Myb-related protein 123) (AtMYB123) (Myb- related transcription factor LBM2-like).	3e-52	GO_ID:27107	TAIR|gene:2169537 SPTR:Q9FJA2 symbol:AT5G35550.1 [GO:0006355 "regulation of transcription, DNA-dependent" evidence=ISS] [GO:0003700 "transcription factor activity" evidence=ISS] [GO:0003677 "DNA binding" evidence=ISS] InterPro:IPR001005 Interpro:IPR009057 Pfam:PF00249 PROSITE:PS50090 SMART:SM00717 HSSP:P06876 PROSITE:PS00037 PROSITE:PS00334 EMBL:AB015477 EMBL:AJ299452 EMBL:AF371981 GeneFarm:1000 …	1e-52
TM1624.23	99.1.4.3060	GO_ID:27107							TT2_ARATH	ATP-binding;DNA-binding;Flavonoidbiosynthesis;Nuclearprotein;Nucleotide-binding;Polymorphism;Repeat;Transcription;Transcriptionregulation,TRANSPARENT TESTA 2 protein (Myb-related protein 123) (AtMYB123) (Myb- related transcription factor LBM2-like).	3e-52	GO_ID:27107	TAIR|gene:2169537 SPTR:Q9FJA2 symbol:AT5G35550.1 [GO:0006355 "regulation of transcription, DNA-dependent" evidence=ISS] [GO:0003700 "transcription factor activity" evidence=ISS] [GO:0003677 "DNA binding" evidence=ISS] InterPro:IPR001005 Interpro:IPR009057 Pfam:PF00249 PROSITE:PS50090 SMART:SM00717 HSSP:P06876 PROSITE:PS00037 PROSITE:PS00334 EMBL:AB015477 EMBL:AJ299452 EMBL:AF371981 GeneFarm:1000 …	1e-52
Ljwgs_145417.1	99.1.4.2876	GO_ID:29848							NSP2_MEDTR	Nodulation;Nuclearprotein;Transcription;Transcriptionregulation,Nodulation signaling pathway 2 protein.	8e-86	GO_ID:29848	TAIR|gene:2132481 SPTR:Q9SUF5 symbol:AT4G08250.1 [GO:0003700 "transcription factor activity" evidence=ISS] [GO:0008372 "cellular component unknown" evidence=ND] [GO:0045449 "regulation of transcription" evidence=TAS] Pfam:PF03514 InterPro:IPR005202 PROSITE:PS50985 EMBL:AL161510 EMBL:AL080252 PIR:T10552 SPTR:Q9SUF5	3e-58
Ljwgs_145417.1	99.1.3.2.32	NSP2_MEDTR							NSP2_MEDTR	Nodulation;Nuclearprotein;Transcription;Transcriptionregulation,Nodulation signaling pathway 2 protein.	8e-86	GO_ID:29848	TAIR|gene:2132481 SPTR:Q9SUF5 symbol:AT4G08250.1 [GO:0003700 "transcription factor activity" evidence=ISS] [GO:0008372 "cellular component unknown" evidence=ND] [GO:0045449 "regulation of transcription" evidence=TAS] Pfam:PF03514 InterPro:IPR005202 PROSITE:PS50985 EMBL:AL161510 EMBL:AL080252 PIR:T10552 SPTR:Q9SUF5	3e-58
TM1624.28	99.1.3.2.2898	TT2_ARATH							TT2_ARATH	ATP-binding;DNA-binding;Flavonoidbiosynthesis;Nuclearprotein;Nucleotide-binding;Polymorphism;Repeat;Transcription;Transcriptionregulation,TRANSPARENT TESTA 2 protein (Myb-related protein 123) (AtMYB123) (Myb- related transcription factor LBM2-like).	7e-51	GO_ID:27107	TAIR|gene:2169537 SPTR:Q9FJA2 symbol:AT5G35550.1 [GO:0006355 "regulation of transcription, DNA-dependent" evidence=ISS] [GO:0003700 "transcription factor activity" evidence=ISS] [GO:0003677 "DNA binding" evidence=ISS] InterPro:IPR001005 Interpro:IPR009057 Pfam:PF00249 PROSITE:PS50090 SMART:SM00717 HSSP:P06876 PROSITE:PS00037 PROSITE:PS00334 EMBL:AB015477 EMBL:AJ299452 EMBL:AF371981 GeneFarm:1000 …	3e-51
TM1624.28	99.1.4.3060	GO_ID:27107							TT2_ARATH	ATP-binding;DNA-binding;Flavonoidbiosynthesis;Nuclearprotein;Nucleotide-binding;Polymorphism;Repeat;Transcription;Transcriptionregulation,TRANSPARENT TESTA 2 protein (Myb-related protein 123) (AtMYB123) (Myb- related transcription factor LBM2-like).	7e-51	GO_ID:27107	TAIR|gene:2169537 SPTR:Q9FJA2 symbol:AT5G35550.1 [GO:0006355 "regulation of transcription, DNA-dependent" evidence=ISS] [GO:0003700 "transcription factor activity" evidence=ISS] [GO:0003677 "DNA binding" evidence=ISS] InterPro:IPR001005 Interpro:IPR009057 Pfam:PF00249 PROSITE:PS50090 SMART:SM00717 HSSP:P06876 PROSITE:PS00037 PROSITE:PS00334 EMBL:AB015477 EMBL:AJ299452 EMBL:AF371981 GeneFarm:1000 …	3e-51
chr4.CM0126.97	3.2.2.117	MEF2C MADS box transcription enhancer factor 2, polypeptide C (myocyte enhancer factor 2C)	hsa:4208	MEF2C; MADS box transcription enhancer factor 2, polypeptide C (myocyte enhancer factor 2C) [KO:K04454]	3e-14				SOC1_ARATH	Developmentalprotein;Differentiation;DNA-binding;Flowering;Nuclearprotein;Transcription;Transcriptionregulation,SUPPRESSOR OF CONSTANS OVEREXPRESSION 1 protein (Agamous-like MADS box protein AGL20).	1e-24	GO_ID:537	TAIR|gene:2043609 SPTR:O64645 symbol:AT2G45660.1 [GO:0003700 "transcription factor activity" evidence=ISS;TAS] [GO:0009908 "flower development" evidence=TAS] InterPro:IPR002100 Pfam:PF00319 InterPro:IPR002487 PRINTS:PR00404 PROSITE:PS00350 PROSITE:PS50066 HSSP:Q02078 Pfam:PF01486 EMBL:AC003680 EMBL:AY007726 EMBL:AF385731 EMBL:AY093967 PIR:T00879 TRANSFAC:T04727 GeneFarm:3500 SPTR:O64645	5e-25
Ljwgs_026378.1	99.1.3.2.3835	ERF2_ARATH							ERF2_ARATH	Activator;DNA-binding;Ethylenesignalingpathway;Nuclearprotein;Plantdefense;Transcription;Transcriptionregulation,Ethylene-responsive transcription factor 2 (Ethylene-responsive element-binding factor 2) (EREBP-2) (AtERF2).	4e-16	GO_ID:30485	TAIR|gene:2171513 SPTR:O80338 symbol:ATERF2 "ETHYLENE RESPONSE FACTOR 2" [GO:0003677 "DNA binding" evidence=TAS] [GO:0003700 "transcription factor activity" evidence=ISS;IDA;TAS] [GO:0006355 "regulation of transcription, DNA-dependent" evidence=IDA] [GO:0016563 "transcriptional activator activity" evidence=IMP;IDA] [GO:0045941 "positive regulation of transcription" evidence=IDA] [GO:0005634 "nucl…	1e-16
Ljwgs_026378.1	99.1.4.3526	GO_ID:30485							ERF2_ARATH	Activator;DNA-binding;Ethylenesignalingpathway;Nuclearprotein;Plantdefense;Transcription;Transcriptionregulation,Ethylene-responsive transcription factor 2 (Ethylene-responsive element-binding factor 2) (EREBP-2) (AtERF2).	4e-16	GO_ID:30485	TAIR|gene:2171513 SPTR:O80338 symbol:ATERF2 "ETHYLENE RESPONSE FACTOR 2" [GO:0003677 "DNA binding" evidence=TAS] [GO:0003700 "transcription factor activity" evidence=ISS;IDA;TAS] [GO:0006355 "regulation of transcription, DNA-dependent" evidence=IDA] [GO:0016563 "transcriptional activator activity" evidence=IMP;IDA] [GO:0045941 "positive regulation of transcription" evidence=IDA] [GO:0005634 "nucl…	1e-16
TM0556.5	99.1.4.7909	GO_ID:24897							TINY_ARATH	Activator;DNA-binding;Nuclearprotein;Transcription;Transcriptionregulation,Transcriptional factor TINY.	2e-30	GO_ID:24897	TAIR|gene:2129110 SPTR:Q9SUK8 symbol:AT4G16750.1 [GO:0003700 "transcription factor activity" evidence=ISS;TAS] [GO:0005634 "nucleus" evidence=TAS] [GO:0007275 "development" evidence=ISS] [GO:0003677 "DNA binding" evidence=ISS] InterPro:IPR001471 Pfam:PF00847 GO:GO:0005634 HSSP:O80337 PRINTS:PR00367 ProDom:PD001423 SMART:SM00380 EMBL:Z97341 EMBL:AL161544 EMBL:AY560874 EMBL:BT020592 EMBL:BT011576 P…	3e-31
TM0556.5	99.1.3.2.132	TINY_ARATH							TINY_ARATH	Activator;DNA-binding;Nuclearprotein;Transcription;Transcriptionregulation,Transcriptional factor TINY.	2e-30	GO_ID:24897	TAIR|gene:2129110 SPTR:Q9SUK8 symbol:AT4G16750.1 [GO:0003700 "transcription factor activity" evidence=ISS;TAS] [GO:0005634 "nucleus" evidence=TAS] [GO:0007275 "development" evidence=ISS] [GO:0003677 "DNA binding" evidence=ISS] InterPro:IPR001471 Pfam:PF00847 GO:GO:0005634 HSSP:O80337 PRINTS:PR00367 ProDom:PD001423 SMART:SM00380 EMBL:Z97341 EMBL:AL161544 EMBL:AY560874 EMBL:BT020592 EMBL:BT011576 P…	3e-31
TM1031.44	99.1.4.8317	GO_ID:21365							MYBC_MAIZE	Activator;DNA-binding;Nuclearprotein;Polymorphism;Repeat;Transcription;Transcriptionregulation,Anthocyanin regulatory C1 protein.	6e-28	GO_ID:21365	TAIR|gene:2027522 SPTR:Q9FE25 symbol:AT1G56650.1 [GO:0006355 "regulation of transcription, DNA-dependent" evidence=ISS] [GO:0003700 "transcription factor activity" evidence=ISS] [GO:0003677 "DNA binding" evidence=ISS] InterPro:IPR001005 Pfam:PF00249 InterPro:IPR012287 GO:GO:0005634 PROSITE:PS50090 SMART:SM00717 HSSP:P06876 PROSITE:PS00334 EMBL:AC009323 EMBL:AF325123 EMBL:AK221639 PIR:B96608 SPTR:…	7e-26
TM1031.44	99.1.3.2.2451	MYBC_MAIZE							MYBC_MAIZE	Activator;DNA-binding;Nuclearprotein;Polymorphism;Repeat;Transcription;Transcriptionregulation,Anthocyanin regulatory C1 protein.	6e-28	GO_ID:21365	TAIR|gene:2027522 SPTR:Q9FE25 symbol:AT1G56650.1 [GO:0006355 "regulation of transcription, DNA-dependent" evidence=ISS] [GO:0003700 "transcription factor activity" evidence=ISS] [GO:0003677 "DNA binding" evidence=ISS] InterPro:IPR001005 Pfam:PF00249 InterPro:IPR012287 GO:GO:0005634 PROSITE:PS50090 SMART:SM00717 HSSP:P06876 PROSITE:PS00334 EMBL:AC009323 EMBL:AF325123 EMBL:AK221639 PIR:B96608 SPTR:…	7e-26
chr3.CM0070.57	2.2.4.5.5	RPR2 ribonuclease P subunit RPR2 [COG:COG2023]	ath:At1g25250	F4F7.36; zinc finger (C2H2 type) family protein [EC:3.1.26.5] [KO:K03540]	7e-18				TT1_ARATH	Coiledcoil;Metal-binding;Polymorphism;Transcription;Transcriptionregulation;Zinc;Zinc-finger,TRANSPARENT TESTA 1 protein (Zinc finger protein TT1) (TTL1).	4e-20	GO_ID:42776	TAIR|gene:2036302 SPTR:Q9C8N5 symbol:AT1G34370.1 [GO:0003700 "transcription factor activity" evidence=ISS] [GO:0045449 "regulation of transcription" evidence=TAS] [GO:0003676 "nucleic acid binding" evidence=ISS] [GO:0008270 "zinc ion binding" evidence=ISS] InterPro:IPR007087 Prosite:PS00028 Pfam:PF00096 SMART:SM00355 PROSITE:PS50157 EMBL:AC023913 PIR:A86468 SPTR:Q9C8N5	4e-62
Ljwgs_043736.1	99.1.4.5540	GO_ID:51013							GAT10_ARATH	Activator;DNA-binding;Metal-binding;Nuclearprotein;Transcription;Transcriptionregulation;Zinc;Zinc-finger,GATA transcription factor 10 (AtGATA-10).	1e-10	GO_ID:51013	TAIR|gene:3702804 SPTR:Q9SV30 symbol:AT3G54810.1 [GO:0003700 "transcription factor activity" evidence=ISS] InterPro:IPR000679 Pfam:PF00320 HSSP:P17679 SMART:SM00401 PROSITE:PS00344 PROSITE:PS50114 EMBL:AL138650 EMBL:AL049655 EMBL:AF412107 EMBL:AY078029 PIR:T06739 GeneFarm:3888 SPTR:Q9SV30	5e-11
Ljwgs_043736.1	99.1.3.2.1568	GAT10_ARATH							GAT10_ARATH	Activator;DNA-binding;Metal-binding;Nuclearprotein;Transcription;Transcriptionregulation;Zinc;Zinc-finger,GATA transcription factor 10 (AtGATA-10).	1e-10	GO_ID:51013	TAIR|gene:3702804 SPTR:Q9SV30 symbol:AT3G54810.1 [GO:0003700 "transcription factor activity" evidence=ISS] InterPro:IPR000679 Pfam:PF00320 HSSP:P17679 SMART:SM00401 PROSITE:PS00344 PROSITE:PS50114 EMBL:AL138650 EMBL:AL049655 EMBL:AF412107 EMBL:AY078029 PIR:T06739 GeneFarm:3888 SPTR:Q9SV30	5e-11
Ljwgs_073109.1	99.1.4.155	GO_ID:27156							GAIP_CUCMA	Gibberellinsignalingpathway;Nuclearprotein;Phosphorylation;Repressor;Transcription;Transcriptionregulation;Ublconjugation,DELLA protein GAIP (Gibberellic acid-insensitive phloem protein) (GAIP) (CmGAIP).	5e-20	GO_ID:27156	TAIR|gene:2083072 SPTR:Q9SN22 symbol:AT3G49950.1 [GO:0003700 "transcription factor activity" evidence=ISS] [GO:0045449 "regulation of transcription" evidence=TAS] Pfam:PF03514 InterPro:IPR005202 PROSITE:PS50985 EMBL:AL132978 EMBL:BT012553 PIR:T45848 SPTR:Q9SN22	7e-49
Ljwgs_073109.1	99.1.3.2.644	GAIP_CUCMA							GAIP_CUCMA	Gibberellinsignalingpathway;Nuclearprotein;Phosphorylation;Repressor;Transcription;Transcriptionregulation;Ublconjugation,DELLA protein GAIP (Gibberellic acid-insensitive phloem protein) (GAIP) (CmGAIP).	5e-20	GO_ID:27156	TAIR|gene:2083072 SPTR:Q9SN22 symbol:AT3G49950.1 [GO:0003700 "transcription factor activity" evidence=ISS] [GO:0045449 "regulation of transcription" evidence=TAS] Pfam:PF03514 InterPro:IPR005202 PROSITE:PS50985 EMBL:AL132978 EMBL:BT012553 PIR:T45848 SPTR:Q9SN22	7e-49
chr1.TM0671.14	99.1.3.2.52	SF3_HELAN							SF3_HELAN	LIMdomain;Metal-binding;Repeat;Zinc,Pollen-specific protein SF3.	5e-67	GO_ID:14105	TAIR|gene:2012797 SPTR:Q94JX5 symbol:AT1G10200.1 [GO:0000004 "biological process unknown" evidence=ND] [GO:0008372 "cellular component unknown" evidence=ND] [GO:0003700 "transcription factor activity" evidence=ISS] Pfam:PF00412 InterPro:IPR001781 ProDom:PD000094 PROSITE:PS00478 PROSITE:PS50023 SMART:SM00132 HSSP:P04006 EMBL:AF370569 EMBL:AY085377 SPTR:Q94JX5	2e-81
chr1.TM0671.14	99.1.4.3710	GO_ID:14105							SF3_HELAN	LIMdomain;Metal-binding;Repeat;Zinc,Pollen-specific protein SF3.	5e-67	GO_ID:14105	TAIR|gene:2012797 SPTR:Q94JX5 symbol:AT1G10200.1 [GO:0000004 "biological process unknown" evidence=ND] [GO:0008372 "cellular component unknown" evidence=ND] [GO:0003700 "transcription factor activity" evidence=ISS] Pfam:PF00412 InterPro:IPR001781 ProDom:PD000094 PROSITE:PS00478 PROSITE:PS50023 SMART:SM00132 HSSP:P04006 EMBL:AF370569 EMBL:AY085377 SPTR:Q94JX5	2e-81
Ljwgs_024072.1	99.1.4.3408	GO_ID:40603										GO_ID:40603	TAIR|gene:2085424 SPTR:Q9M2K4 symbol:AT3G58120.1 [GO:0003700 "transcription factor activity" evidence=ISS] InterPro:IPR004827 InterPro:IPR011700 GO:GO:0005634 SMART:SM00338 PROSITE:PS50217 PROSITE:PS00036 Pfam:PF07716 HSSP:P03069 EMBL:AL137081 EMBL:BT008728 EMBL:AY093053 EMBL:AY087356 EMBL:AF401300 PIR:T45972 SPTR:Q9M2K4	8e-29
Ljwgs_068911.1	99.1.4.1020	GO_ID:18520							NAC2_ARATH	DNA-binding;Nuclearprotein;Transcription;Transcriptionregulation,NAC-domain containing protein 2 (ANAC002).	2e-11	GO_ID:18520	TAIR|gene:2121322 SPTR:Q8GUJ6 symbol:ANAC074 [GO:0003700 "transcription factor activity" evidence=ISS] [GO:0008372 "cellular component unknown" evidence=ND] [GO:0007275 "development" evidence=ISS] InterPro:IPR002086 InterPro:IPR003441 Pfam:PF02365 PROSITE:PS00687 HSSP:Q9C932 PROSITE:PS51005 EMBL:BT002462 EMBL:BT008741 SPTR:Q8GUJ6	4e-15
Ljwgs_068911.1	99.1.3.2.1995	NAC2_ARATH							NAC2_ARATH	DNA-binding;Nuclearprotein;Transcription;Transcriptionregulation,NAC-domain containing protein 2 (ANAC002).	2e-11	GO_ID:18520	TAIR|gene:2121322 SPTR:Q8GUJ6 symbol:ANAC074 [GO:0003700 "transcription factor activity" evidence=ISS] [GO:0008372 "cellular component unknown" evidence=ND] [GO:0007275 "development" evidence=ISS] InterPro:IPR002086 InterPro:IPR003441 Pfam:PF02365 PROSITE:PS00687 HSSP:Q9C932 PROSITE:PS51005 EMBL:BT002462 EMBL:BT008741 SPTR:Q8GUJ6	4e-15
Ljwgs_050296.1	99.1.3.2.2682	ODO1_PETHY							ODO1_PETHY	Activator;DNA-binding;Nuclearprotein;Repeat;Transcription;Transcriptionregulation,ODORANT1 protein (MYB-like protein ODO1).	5e-44	GO_ID:21942	TAIR|gene:2205282 SPTR:Q9C7U7 symbol:AT1G66230.1 [GO:0003677 "DNA binding" evidence=ISS] [GO:0003700 "transcription factor activity" evidence=ISS] [GO:0006355 "regulation of transcription, DNA-dependent" evidence=ISS] InterPro:IPR001005 Pfam:PF00249 InterPro:IPR012287 GO:GO:0005634 PROSITE:PS50090 SMART:SM00717 PROSITE:PS00037 PROSITE:PS00334 HSSP:Q03237 EMBL:AC066691 EMBL:AY519565 PIR:C96687 PIR…	2e-48
Ljwgs_050296.1	99.1.4.6397	GO_ID:21942							ODO1_PETHY	Activator;DNA-binding;Nuclearprotein;Repeat;Transcription;Transcriptionregulation,ODORANT1 protein (MYB-like protein ODO1).	5e-44	GO_ID:21942	TAIR|gene:2205282 SPTR:Q9C7U7 symbol:AT1G66230.1 [GO:0003677 "DNA binding" evidence=ISS] [GO:0003700 "transcription factor activity" evidence=ISS] [GO:0006355 "regulation of transcription, DNA-dependent" evidence=ISS] InterPro:IPR001005 Pfam:PF00249 InterPro:IPR012287 GO:GO:0005634 PROSITE:PS50090 SMART:SM00717 PROSITE:PS00037 PROSITE:PS00334 HSSP:Q03237 EMBL:AC066691 EMBL:AY519565 PIR:C96687 PIR…	2e-48
chr4.CM0128.52	99.1.4.155	GO_ID:27156							NSP1_MEDTR	Nodulation;Nuclearprotein;Transcription;Transcriptionregulation,Nodulation signaling pathway 1 protein.	1e-27	GO_ID:27156	TAIR|gene:2083072 SPTR:Q9SN22 symbol:AT3G49950.1 [GO:0003700 "transcription factor activity" evidence=ISS] [GO:0045449 "regulation of transcription" evidence=TAS] Pfam:PF03514 InterPro:IPR005202 PROSITE:PS50985 EMBL:AL132978 EMBL:BT012553 PIR:T45848 SPTR:Q9SN22	9e-127
chr4.CM0128.52	99.1.3.2.1439	NSP1_MEDTR							NSP1_MEDTR	Nodulation;Nuclearprotein;Transcription;Transcriptionregulation,Nodulation signaling pathway 1 protein.	1e-27	GO_ID:27156	TAIR|gene:2083072 SPTR:Q9SN22 symbol:AT3G49950.1 [GO:0003700 "transcription factor activity" evidence=ISS] [GO:0045449 "regulation of transcription" evidence=TAS] Pfam:PF03514 InterPro:IPR005202 PROSITE:PS50985 EMBL:AL132978 EMBL:BT012553 PIR:T45848 SPTR:Q9SN22	9e-127
Ljwgs_046862.1	99.1.4.3252	GO_ID:30891							NAC19_ARATH	3D-structure;DNA-binding;Nuclearprotein;Transcription;Transcriptionregulation,NAC-domain containing protein 19 (ANAC019) (ANAC) (Abscicic-acid- responsive NAC).	2e-30	GO_ID:30891	TAIR|gene:2122803 SPTR:Q9SV87 symbol:ANAC070 [GO:0003700 "transcription factor activity" evidence=ISS] [GO:0008372 "cellular component unknown" evidence=ND] [GO:0007275 "development" evidence=ISS] InterPro:IPR003441 Pfam:PF02365 HSSP:Q9C932 PROSITE:PS51005 EMBL:AL049488 EMBL:AL161517 EMBL:AY133681 PIR:T04050 SPTR:Q9SV87	5e-80
Ljwgs_046862.1	99.1.3.2.66	NAC19_ARATH							NAC19_ARATH	3D-structure;DNA-binding;Nuclearprotein;Transcription;Transcriptionregulation,NAC-domain containing protein 19 (ANAC019) (ANAC) (Abscicic-acid- responsive NAC).	2e-30	GO_ID:30891	TAIR|gene:2122803 SPTR:Q9SV87 symbol:ANAC070 [GO:0003700 "transcription factor activity" evidence=ISS] [GO:0008372 "cellular component unknown" evidence=ND] [GO:0007275 "development" evidence=ISS] InterPro:IPR003441 Pfam:PF02365 HSSP:Q9C932 PROSITE:PS51005 EMBL:AL049488 EMBL:AL161517 EMBL:AY133681 PIR:T04050 SPTR:Q9SV87	5e-80
chr1.TM0523.14	99.1.4.8660	GO_ID:21712							MYBF_ARATH	Activator;DNA-binding;Nuclearprotein;Transcription;Transcriptionregulation,Putative Myb family transcription factor At1g14600.	7e-16	GO_ID:21712	TAIR|gene:2163851 SPTR:Q9FJV5 symbol:AT5G42630.1 [GO:0003700 "transcription factor activity" evidence=ISS] [GO:0045449 "regulation of transcription" evidence=TAS] [GO:0003677 "DNA binding" evidence=ISS] EMBL:AB013391 EMBL:AY048691 HSSP:O49397 InterPro:IPR001005 InterPro:IPR006447 Pfam:PF00249 TIGRFAMs:TIGR01557 SPTR:Q9FJV5	5e-39
chr1.TM0523.14	99.1.3.2.1953	MYBF_ARATH							MYBF_ARATH	Activator;DNA-binding;Nuclearprotein;Transcription;Transcriptionregulation,Putative Myb family transcription factor At1g14600.	7e-16	GO_ID:21712	TAIR|gene:2163851 SPTR:Q9FJV5 symbol:AT5G42630.1 [GO:0003700 "transcription factor activity" evidence=ISS] [GO:0045449 "regulation of transcription" evidence=TAS] [GO:0003677 "DNA binding" evidence=ISS] EMBL:AB013391 EMBL:AY048691 HSSP:O49397 InterPro:IPR001005 InterPro:IPR006447 Pfam:PF00249 TIGRFAMs:TIGR01557 SPTR:Q9FJV5	5e-39
chr2.TM0377.1	99.1.4.2453	GO_ID:52698							HAT7_ARATH	Alternativesplicing;DNA-binding;Homeobox;Nuclearprotein,Homeobox-leucine zipper protein HAT7 (HD-ZIP protein 7) (HD-ZIP protein ATHB-3).	8e-48	GO_ID:52698	TAIR|gene:2102106 SPTR:Q9MAD1 symbol:AT3G01220.1 [GO:0003700 "transcription factor activity" evidence=ISS] [GO:0003677 "DNA binding" evidence=ISS] [GO:0005634 "nucleus" evidence=ISS] [GO:0006355 "regulation of transcription, DNA-dependent" evidence=ISS] InterPro:IPR001356 InterPro:IPR003106 InterPro:IPR000047 InterPro:IPR012287 Pfam:PF00046 GO:GO:0005634 PRINTS:PR00024 ProDom:PD000010 SMART:SM003…	7e-47
chr2.TM0377.1	99.1.3.2.1790	HAT7_ARATH							HAT7_ARATH	Alternativesplicing;DNA-binding;Homeobox;Nuclearprotein,Homeobox-leucine zipper protein HAT7 (HD-ZIP protein 7) (HD-ZIP protein ATHB-3).	8e-48	GO_ID:52698	TAIR|gene:2102106 SPTR:Q9MAD1 symbol:AT3G01220.1 [GO:0003700 "transcription factor activity" evidence=ISS] [GO:0003677 "DNA binding" evidence=ISS] [GO:0005634 "nucleus" evidence=ISS] [GO:0006355 "regulation of transcription, DNA-dependent" evidence=ISS] InterPro:IPR001356 InterPro:IPR003106 InterPro:IPR000047 InterPro:IPR012287 Pfam:PF00046 GO:GO:0005634 PRINTS:PR00024 ProDom:PD000010 SMART:SM003…	7e-47
TM1571.9	99.1.4.3072	GO_ID:7441							RAP1_ARATH	Abscisicacidsignalingpathway;Activator;DNA-binding;Nuclearprotein;Transcription;Transcriptionregulation,Transcription factor AtMYC2 (R-homologous Arabidopsis protein 1) (RAP- 1) (Basic helix-loop-helix protein 6) (bHLH6) (AtbHLH006) (rd22BP1).	3e-14	GO_ID:7441	TAIR|gene:3437446 SPTR:Q8S3F3 symbol:AT2G22750.1 [GO:0003700 "transcription factor activity" evidence=ISS] [GO:0045449 "regulation of transcription" evidence=TAS] [GO:0003677 "DNA binding" evidence=ISS] Pfam:PF00010 InterPro:IPR001092 SMART:SM00353 PROSITE:PS50888 EMBL:AF488562 SPTR:Q8S3F3	4e-40
TM1571.9	99.1.3.2.1200	RAP1_ARATH							RAP1_ARATH	Abscisicacidsignalingpathway;Activator;DNA-binding;Nuclearprotein;Transcription;Transcriptionregulation,Transcription factor AtMYC2 (R-homologous Arabidopsis protein 1) (RAP- 1) (Basic helix-loop-helix protein 6) (bHLH6) (AtbHLH006) (rd22BP1).	3e-14	GO_ID:7441	TAIR|gene:3437446 SPTR:Q8S3F3 symbol:AT2G22750.1 [GO:0003700 "transcription factor activity" evidence=ISS] [GO:0045449 "regulation of transcription" evidence=TAS] [GO:0003677 "DNA binding" evidence=ISS] Pfam:PF00010 InterPro:IPR001092 SMART:SM00353 PROSITE:PS50888 EMBL:AF488562 SPTR:Q8S3F3	4e-40
Ljwgs_023888.1	99.1.3.2.391	CIGR2_ORYSA							CIGR2_ORYSA	Nuclearprotein;Transcription;Transcriptionregulation,Chitin-inducible gibberellin-responsive protein 2.	1e-28	GO_ID:5855	TAIR|gene:2006746 SPTR:Q9LQT8 symbol:AT1G14920.1 [GO:0003700 "transcription factor activity" evidence=ISS;TAS] [GO:0005634 "nucleus" evidence=TAS] [GO:0009740 "gibberellic acid mediated signaling" evidence=TAS] Pfam:PF03514 GO:GO:0005634 InterPro:IPR005202 PROSITE:PS50985 EMBL:AC006917 EMBL:AY058194 EMBL:AY142002 PIR:H86282 SPTR:Q9LQT8	5e-29
Ljwgs_023888.1	99.1.4.4061	GO_ID:5855							CIGR2_ORYSA	Nuclearprotein;Transcription;Transcriptionregulation,Chitin-inducible gibberellin-responsive protein 2.	1e-28	GO_ID:5855	TAIR|gene:2006746 SPTR:Q9LQT8 symbol:AT1G14920.1 [GO:0003700 "transcription factor activity" evidence=ISS;TAS] [GO:0005634 "nucleus" evidence=TAS] [GO:0009740 "gibberellic acid mediated signaling" evidence=TAS] Pfam:PF03514 GO:GO:0005634 InterPro:IPR005202 PROSITE:PS50985 EMBL:AC006917 EMBL:AY058194 EMBL:AY142002 PIR:H86282 SPTR:Q9LQT8	5e-29
Ljwgs_059487.1	99.1.4.3252	GO_ID:30891							NAC29_ARATH	DNA-binding;Nuclearprotein;Transcription;Transcriptionregulation,NAC-domain containing protein 29 (ANAC029) (NAC2) (NAC-LIKE, ACTIVATED BY AP3/PI protein) (NAP).	3e-38	GO_ID:30891	TAIR|gene:2122803 SPTR:Q9SV87 symbol:ANAC070 [GO:0003700 "transcription factor activity" evidence=ISS] [GO:0008372 "cellular component unknown" evidence=ND] [GO:0007275 "development" evidence=ISS] InterPro:IPR003441 Pfam:PF02365 HSSP:Q9C932 PROSITE:PS51005 EMBL:AL049488 EMBL:AL161517 EMBL:AY133681 PIR:T04050 SPTR:Q9SV87	2e-57
Ljwgs_059487.1	99.1.3.2.2333	NAC29_ARATH							NAC29_ARATH	DNA-binding;Nuclearprotein;Transcription;Transcriptionregulation,NAC-domain containing protein 29 (ANAC029) (NAC2) (NAC-LIKE, ACTIVATED BY AP3/PI protein) (NAP).	3e-38	GO_ID:30891	TAIR|gene:2122803 SPTR:Q9SV87 symbol:ANAC070 [GO:0003700 "transcription factor activity" evidence=ISS] [GO:0008372 "cellular component unknown" evidence=ND] [GO:0007275 "development" evidence=ISS] InterPro:IPR003441 Pfam:PF02365 HSSP:Q9C932 PROSITE:PS51005 EMBL:AL049488 EMBL:AL161517 EMBL:AY133681 PIR:T04050 SPTR:Q9SV87	2e-57
chr4.CM0501.35	99.1.4.1464	GO_ID:15574							MYB86_ARATH	Activator;DNA-binding;Nuclearprotein;Repeat;Transcription;Transcriptionregulation,Transcription factor MYB86 (Myb-related protein 86) (AtMYB86) (Myb homolog 4) (AtMyb4).	1e-36	GO_ID:15574	TAIR|gene:2195527 SPTR:Q9SRB0 symbol:AT1G63910.1 [GO:0003700 "transcription factor activity" evidence=ISS] [GO:0045449 "regulation of transcription" evidence=TAS] [GO:0003677 "DNA binding" evidence=ISS] InterPro:IPR001005 Pfam:PF00249 InterPro:IPR012287 PROSITE:PS50090 SMART:SM00717 HSSP:P06876 PROSITE:PS00037 PROSITE:PS00334 EMBL:AC010852 EMBL:AF214116 EMBL:AY519564 PIR:C96664 SPTR:Q9SRB0	1e-49
chr4.CM0501.35	99.1.3.2.1534	MYB86_ARATH							MYB86_ARATH	Activator;DNA-binding;Nuclearprotein;Repeat;Transcription;Transcriptionregulation,Transcription factor MYB86 (Myb-related protein 86) (AtMYB86) (Myb homolog 4) (AtMyb4).	1e-36	GO_ID:15574	TAIR|gene:2195527 SPTR:Q9SRB0 symbol:AT1G63910.1 [GO:0003700 "transcription factor activity" evidence=ISS] [GO:0045449 "regulation of transcription" evidence=TAS] [GO:0003677 "DNA binding" evidence=ISS] InterPro:IPR001005 Pfam:PF00249 InterPro:IPR012287 PROSITE:PS50090 SMART:SM00717 HSSP:P06876 PROSITE:PS00037 PROSITE:PS00334 EMBL:AC010852 EMBL:AF214116 EMBL:AY519564 PIR:C96664 SPTR:Q9SRB0	1e-49
chr3.CM0106.54	99.1.4.421	GO_ID:55151							CIGR2_ORYSA	Nuclearprotein;Transcription;Transcriptionregulation,Chitin-inducible gibberellin-responsive protein 2.	2e-42	GO_ID:55151	TAIR|gene:2120105 SPTR:Q9SZF7 symbol:AT4G37650.1 [GO:0003700 "transcription factor activity" evidence=ISS] Pfam:PF03514 InterPro:IPR005202 PROSITE:PS50985 EMBL:AL161591 EMBL:AL035605 EMBL:AF233752 PIR:T04722 TRANSFAC:T04770 SPTR:Q9SZF7	3e-109
chr3.CM0106.54	99.1.3.2.391	CIGR2_ORYSA							CIGR2_ORYSA	Nuclearprotein;Transcription;Transcriptionregulation,Chitin-inducible gibberellin-responsive protein 2.	2e-42	GO_ID:55151	TAIR|gene:2120105 SPTR:Q9SZF7 symbol:AT4G37650.1 [GO:0003700 "transcription factor activity" evidence=ISS] Pfam:PF03514 InterPro:IPR005202 PROSITE:PS50985 EMBL:AL161591 EMBL:AL035605 EMBL:AF233752 PIR:T04722 TRANSFAC:T04770 SPTR:Q9SZF7	3e-109
Ljwgs_048995.1	99.1.4.2453	GO_ID:52698							HAT7_ARATH	Alternativesplicing;DNA-binding;Homeobox;Nuclearprotein,Homeobox-leucine zipper protein HAT7 (HD-ZIP protein 7) (HD-ZIP protein ATHB-3).	8e-40	GO_ID:52698	TAIR|gene:2102106 SPTR:Q9MAD1 symbol:AT3G01220.1 [GO:0003700 "transcription factor activity" evidence=ISS] [GO:0003677 "DNA binding" evidence=ISS] [GO:0005634 "nucleus" evidence=ISS] [GO:0006355 "regulation of transcription, DNA-dependent" evidence=ISS] InterPro:IPR001356 InterPro:IPR003106 InterPro:IPR000047 InterPro:IPR012287 Pfam:PF00046 GO:GO:0005634 PRINTS:PR00024 ProDom:PD000010 SMART:SM003…	2e-36
Ljwgs_048995.1	99.1.3.2.1790	HAT7_ARATH							HAT7_ARATH	Alternativesplicing;DNA-binding;Homeobox;Nuclearprotein,Homeobox-leucine zipper protein HAT7 (HD-ZIP protein 7) (HD-ZIP protein ATHB-3).	8e-40	GO_ID:52698	TAIR|gene:2102106 SPTR:Q9MAD1 symbol:AT3G01220.1 [GO:0003700 "transcription factor activity" evidence=ISS] [GO:0003677 "DNA binding" evidence=ISS] [GO:0005634 "nucleus" evidence=ISS] [GO:0006355 "regulation of transcription, DNA-dependent" evidence=ISS] InterPro:IPR001356 InterPro:IPR003106 InterPro:IPR000047 InterPro:IPR012287 Pfam:PF00046 GO:GO:0005634 PRINTS:PR00024 ProDom:PD000010 SMART:SM003…	2e-36
chr2.CM0168.31	99.1.4.421	GO_ID:55151							CIGR2_ORYSA	Nuclearprotein;Transcription;Transcriptionregulation,Chitin-inducible gibberellin-responsive protein 2.	2e-36	GO_ID:55151	TAIR|gene:2120105 SPTR:Q9SZF7 symbol:AT4G37650.1 [GO:0003700 "transcription factor activity" evidence=ISS] Pfam:PF03514 InterPro:IPR005202 PROSITE:PS50985 EMBL:AL161591 EMBL:AL035605 EMBL:AF233752 PIR:T04722 TRANSFAC:T04770 SPTR:Q9SZF7	6e-148
chr2.CM0168.31	99.1.3.2.391	CIGR2_ORYSA							CIGR2_ORYSA	Nuclearprotein;Transcription;Transcriptionregulation,Chitin-inducible gibberellin-responsive protein 2.	2e-36	GO_ID:55151	TAIR|gene:2120105 SPTR:Q9SZF7 symbol:AT4G37650.1 [GO:0003700 "transcription factor activity" evidence=ISS] Pfam:PF03514 InterPro:IPR005202 PROSITE:PS50985 EMBL:AL161591 EMBL:AL035605 EMBL:AF233752 PIR:T04722 TRANSFAC:T04770 SPTR:Q9SZF7	6e-148
Ljwgs_023691.1	99.1.3.2.269	MYB38_MAIZE							MYB38_MAIZE	DNA-binding;Nuclearprotein;Repeat;Transcription;Transcriptionregulation,Myb-related protein Zm38.	1e-53	GO_ID:44868	TAIR|gene:2092819 SPTR:Q38850 symbol:AT3G13540.1 [GO:0003677 "DNA binding" evidence=ISS;TAS] [GO:0006355 "regulation of transcription, DNA-dependent" evidence=ISS] [GO:0003700 "transcription factor activity" evidence=ISS] InterPro:IPR001005 Pfam:PF00249 InterPro:IPR012287 GO:GO:0005634 PROSITE:PS50090 SMART:SM00717 HSSP:P06876 PROSITE:PS00037 PROSITE:PS00334 EMBL:AP000603 EMBL:U26935 EMBL:AY51958…	6e-56
Ljwgs_023691.1	99.1.4.735	GO_ID:44868							MYB38_MAIZE	DNA-binding;Nuclearprotein;Repeat;Transcription;Transcriptionregulation,Myb-related protein Zm38.	1e-53	GO_ID:44868	TAIR|gene:2092819 SPTR:Q38850 symbol:AT3G13540.1 [GO:0003677 "DNA binding" evidence=ISS;TAS] [GO:0006355 "regulation of transcription, DNA-dependent" evidence=ISS] [GO:0003700 "transcription factor activity" evidence=ISS] InterPro:IPR001005 Pfam:PF00249 InterPro:IPR012287 GO:GO:0005634 PROSITE:PS50090 SMART:SM00717 HSSP:P06876 PROSITE:PS00037 PROSITE:PS00334 EMBL:AP000603 EMBL:U26935 EMBL:AY51958…	6e-56
Ljwgs_045015.1	99.1.4.155	GO_ID:27156							CIGR2_ORYSA	Nuclearprotein;Transcription;Transcriptionregulation,Chitin-inducible gibberellin-responsive protein 2.	6e-13	GO_ID:27156	TAIR|gene:2083072 SPTR:Q9SN22 symbol:AT3G49950.1 [GO:0003700 "transcription factor activity" evidence=ISS] [GO:0045449 "regulation of transcription" evidence=TAS] Pfam:PF03514 InterPro:IPR005202 PROSITE:PS50985 EMBL:AL132978 EMBL:BT012553 PIR:T45848 SPTR:Q9SN22	1e-35
Ljwgs_045015.1	99.1.3.2.391	CIGR2_ORYSA							CIGR2_ORYSA	Nuclearprotein;Transcription;Transcriptionregulation,Chitin-inducible gibberellin-responsive protein 2.	6e-13	GO_ID:27156	TAIR|gene:2083072 SPTR:Q9SN22 symbol:AT3G49950.1 [GO:0003700 "transcription factor activity" evidence=ISS] [GO:0045449 "regulation of transcription" evidence=TAS] Pfam:PF03514 InterPro:IPR005202 PROSITE:PS50985 EMBL:AL132978 EMBL:BT012553 PIR:T45848 SPTR:Q9SN22	1e-35
Ljwgs_047449.1	99.1.4.5583	GO_ID:45832										GO_ID:45832	TAIR|gene:2185318 SPTR:Q8H181 symbol:AT5G28300.1 [GO:0003700 "transcription factor activity" evidence=ISS] [GO:0045449 "regulation of transcription" evidence=TAS] InterPro:IPR001005 PROSITE:PS50090 EMBL:BT000461 EMBL:BT008389 SPTR:Q8H181	1e-33
chr1.CM0105.6	99.1.4.1310	GO_ID:22681							MYB4_ORYSA	DNA-binding;Nuclearprotein;Transcription;Transcriptionregulation,Myb-related protein Myb4 (OsMyb4) (Transcription factor RLTR1).	1e-26	GO_ID:22681	TAIR|gene:2086232 SPTR:Q9LTC4 symbol:AT3G23250.1 [GO:0006355 "regulation of transcription, DNA-dependent" evidence=ISS] [GO:0003700 "transcription factor activity" evidence=ISS] [GO:0003677 "DNA binding" evidence=ISS] InterPro:IPR001005 Pfam:PF00249 InterPro:IPR012287 GO:GO:0005634 PROSITE:PS50090 SMART:SM00717 HSSP:P06876 PROSITE:PS00037 PROSITE:PS00334 EMBL:AB025608 EMBL:AY550296 EMBL:AK176617 …	3e-27
chr1.CM0105.6	99.1.3.2.610	MYB4_ORYSA							MYB4_ORYSA	DNA-binding;Nuclearprotein;Transcription;Transcriptionregulation,Myb-related protein Myb4 (OsMyb4) (Transcription factor RLTR1).	1e-26	GO_ID:22681	TAIR|gene:2086232 SPTR:Q9LTC4 symbol:AT3G23250.1 [GO:0006355 "regulation of transcription, DNA-dependent" evidence=ISS] [GO:0003700 "transcription factor activity" evidence=ISS] [GO:0003677 "DNA binding" evidence=ISS] InterPro:IPR001005 Pfam:PF00249 InterPro:IPR012287 GO:GO:0005634 PROSITE:PS50090 SMART:SM00717 HSSP:P06876 PROSITE:PS00037 PROSITE:PS00334 EMBL:AB025608 EMBL:AY550296 EMBL:AK176617 …	3e-27
Ljwgs_034643.2	99.1.4.5583	GO_ID:45832										GO_ID:45832	TAIR|gene:2185318 SPTR:Q8H181 symbol:AT5G28300.1 [GO:0003700 "transcription factor activity" evidence=ISS] [GO:0045449 "regulation of transcription" evidence=TAS] InterPro:IPR001005 PROSITE:PS50090 EMBL:BT000461 EMBL:BT008389 SPTR:Q8H181	2e-25
Ljwgs_033728.1	99.1.4.3252	GO_ID:30891							NAC78_ARATH	DNA-binding;Nuclearprotein;Polymorphism;Transcription;Transcriptionregulation,NAC-domain containing protein 78 (ANAC078).	3e-11	GO_ID:30891	TAIR|gene:2122803 SPTR:Q9SV87 symbol:ANAC070 [GO:0003700 "transcription factor activity" evidence=ISS] [GO:0008372 "cellular component unknown" evidence=ND] [GO:0007275 "development" evidence=ISS] InterPro:IPR003441 Pfam:PF02365 HSSP:Q9C932 PROSITE:PS51005 EMBL:AL049488 EMBL:AL161517 EMBL:AY133681 PIR:T04050 SPTR:Q9SV87	1e-24
Ljwgs_033728.1	99.1.3.2.1183	NAC78_ARATH							NAC78_ARATH	DNA-binding;Nuclearprotein;Polymorphism;Transcription;Transcriptionregulation,NAC-domain containing protein 78 (ANAC078).	3e-11	GO_ID:30891	TAIR|gene:2122803 SPTR:Q9SV87 symbol:ANAC070 [GO:0003700 "transcription factor activity" evidence=ISS] [GO:0008372 "cellular component unknown" evidence=ND] [GO:0007275 "development" evidence=ISS] InterPro:IPR003441 Pfam:PF02365 HSSP:Q9C932 PROSITE:PS51005 EMBL:AL049488 EMBL:AL161517 EMBL:AY133681 PIR:T04050 SPTR:Q9SV87	1e-24
Ljwgs_006845.1	99.1.4.2876	GO_ID:29848							NSP2_MEDTR	Nodulation;Nuclearprotein;Transcription;Transcriptionregulation,Nodulation signaling pathway 2 protein.	2e-138	GO_ID:29848	TAIR|gene:2132481 SPTR:Q9SUF5 symbol:AT4G08250.1 [GO:0003700 "transcription factor activity" evidence=ISS] [GO:0008372 "cellular component unknown" evidence=ND] [GO:0045449 "regulation of transcription" evidence=TAS] Pfam:PF03514 InterPro:IPR005202 PROSITE:PS50985 EMBL:AL161510 EMBL:AL080252 PIR:T10552 SPTR:Q9SUF5	1e-111
Ljwgs_006845.1	99.1.3.2.32	NSP2_MEDTR							NSP2_MEDTR	Nodulation;Nuclearprotein;Transcription;Transcriptionregulation,Nodulation signaling pathway 2 protein.	2e-138	GO_ID:29848	TAIR|gene:2132481 SPTR:Q9SUF5 symbol:AT4G08250.1 [GO:0003700 "transcription factor activity" evidence=ISS] [GO:0008372 "cellular component unknown" evidence=ND] [GO:0045449 "regulation of transcription" evidence=TAS] Pfam:PF03514 InterPro:IPR005202 PROSITE:PS50985 EMBL:AL161510 EMBL:AL080252 PIR:T10552 SPTR:Q9SUF5	1e-111
Ljwgs_055792.1	99.1.3.2.2498	WRKY3_ARATH							WRKY3_ARATH	DNA-binding;Nuclearprotein;Repeat;Transcription;Transcriptionregulation,Probable WRKY transcription factor 3 (WRKY DNA-binding protein 3).	3e-18
Ljwgs_008244.1	99.1.4.2226	GO_ID:16515							IAA7_ARATH	Auxinsignalingpathway;Multigenefamily;Nuclearprotein;Repressor;Transcription;Transcriptionregulation,Auxin-responsive protein IAA7 (Indoleacetic acid-induced protein 7) (Auxin resistant 2).	5e-75	GO_ID:16515	TAIR|gene:2129899 SPTR:Q38832 symbol:AT4G14550.1 [GO:0003700 "transcription factor activity" evidence=ISS] InterPro:IPR003311 Pfam:PF02309 PROSITE:PS50962 EMBL:Z97336 EMBL:AL161539 EMBL:AF334718 EMBL:U18416 PIR:C85159 PIR:H71407 PIR:S58501 GeneFarm:3165 SPTR:Q38832	3e-74
Ljwgs_008244.1	99.1.3.2.2767	IAA7_ARATH							IAA7_ARATH	Auxinsignalingpathway;Multigenefamily;Nuclearprotein;Repressor;Transcription;Transcriptionregulation,Auxin-responsive protein IAA7 (Indoleacetic acid-induced protein 7) (Auxin resistant 2).	5e-75	GO_ID:16515	TAIR|gene:2129899 SPTR:Q38832 symbol:AT4G14550.1 [GO:0003700 "transcription factor activity" evidence=ISS] InterPro:IPR003311 Pfam:PF02309 PROSITE:PS50962 EMBL:Z97336 EMBL:AL161539 EMBL:AF334718 EMBL:U18416 PIR:C85159 PIR:H71407 PIR:S58501 GeneFarm:3165 SPTR:Q38832	3e-74
Ljwgs_008832.1	99.1.3.2.52	SF3_HELAN							SF3_HELAN	LIMdomain;Metal-binding;Repeat;Zinc,Pollen-specific protein SF3.	1e-67	GO_ID:14105	TAIR|gene:2012797 SPTR:Q94JX5 symbol:AT1G10200.1 [GO:0000004 "biological process unknown" evidence=ND] [GO:0008372 "cellular component unknown" evidence=ND] [GO:0003700 "transcription factor activity" evidence=ISS] Pfam:PF00412 InterPro:IPR001781 ProDom:PD000094 PROSITE:PS00478 PROSITE:PS50023 SMART:SM00132 HSSP:P04006 EMBL:AF370569 EMBL:AY085377 SPTR:Q94JX5	2e-73
Ljwgs_008832.1	99.1.4.3710	GO_ID:14105							SF3_HELAN	LIMdomain;Metal-binding;Repeat;Zinc,Pollen-specific protein SF3.	1e-67	GO_ID:14105	TAIR|gene:2012797 SPTR:Q94JX5 symbol:AT1G10200.1 [GO:0000004 "biological process unknown" evidence=ND] [GO:0008372 "cellular component unknown" evidence=ND] [GO:0003700 "transcription factor activity" evidence=ISS] Pfam:PF00412 InterPro:IPR001781 ProDom:PD000094 PROSITE:PS00478 PROSITE:PS50023 SMART:SM00132 HSSP:P04006 EMBL:AF370569 EMBL:AY085377 SPTR:Q94JX5	2e-73
Ljwgs_100683.2.1	99.1.3.2.132	TINY_ARATH							TINY_ARATH	Activator;DNA-binding;Nuclearprotein;Transcription;Transcriptionregulation,Transcriptional factor TINY.	4e-14	GO_ID:48862	TAIR|gene:3442990 SPTR:Q9LYD3 symbol:AT5G11590.1 [GO:0003700 "transcription factor activity" evidence=ISS] [GO:0003677 "DNA binding" evidence=ISS] [GO:0005634 "nucleus" evidence=IC] [GO:0006355 "regulation of transcription, DNA-dependent" evidence=ISS] EMBL:AL163815 EMBL:AY560851 EMBL:AY940160 PIR:T48518 HSSP:O80337 GO:GO:0005634 InterPro:IPR001471 Pfam:PF00847 PRINTS:PR00367 ProDom:PD001423 SMAR…	1e-16
Ljwgs_100683.2.1	99.1.4.2996	GO_ID:48862							TINY_ARATH	Activator;DNA-binding;Nuclearprotein;Transcription;Transcriptionregulation,Transcriptional factor TINY.	4e-14	GO_ID:48862	TAIR|gene:3442990 SPTR:Q9LYD3 symbol:AT5G11590.1 [GO:0003700 "transcription factor activity" evidence=ISS] [GO:0003677 "DNA binding" evidence=ISS] [GO:0005634 "nucleus" evidence=IC] [GO:0006355 "regulation of transcription, DNA-dependent" evidence=ISS] EMBL:AL163815 EMBL:AY560851 EMBL:AY940160 PIR:T48518 HSSP:O80337 GO:GO:0005634 InterPro:IPR001471 Pfam:PF00847 PRINTS:PR00367 ProDom:PD001423 SMAR…	1e-16
TM0706.17	99.1.4.3079	GO_ID:15802										GO_ID:15802	TAIR|gene:2144552 SPTR:Q9LZS0 symbol:AT5G03680.1 [GO:0003700 "transcription factor activity" evidence=ISS] [GO:0045449 "regulation of transcription" evidence=TAS] InterPro:IPR001005 PROSITE:PS50090 SMART:SM00717 EMBL:AL162506 PIR:T48395 SPTR:Q9LZS0	2e-40
chr4.CM0172.19	99.1.4.892	GO_ID:42434							MYB86_ARATH	Activator;DNA-binding;Nuclearprotein;Repeat;Transcription;Transcriptionregulation,Transcription factor MYB86 (Myb-related protein 86) (AtMYB86) (Myb homolog 4) (AtMyb4).	3e-64	GO_ID:42434	TAIR|gene:2133381 SPTR:Q9M118 symbol:AT4G01680.1 [GO:0003700 "transcription factor activity" evidence=ISS] [GO:0045449 "regulation of transcription" evidence=TAS] [GO:0003677 "DNA binding" evidence=ISS] InterPro:IPR001005 Pfam:PF00249 InterPro:IPR012287 PROSITE:PS50090 SMART:SM00717 PROSITE:PS00037 PROSITE:PS00334 HSSP:Q03237 EMBL:AL161492 EMBL:AY054575 EMBL:AF176000 EMBL:BT000352 PIR:F85021 SPTR…	1e-65
chr4.CM0172.19	99.1.3.2.1534	MYB86_ARATH							MYB86_ARATH	Activator;DNA-binding;Nuclearprotein;Repeat;Transcription;Transcriptionregulation,Transcription factor MYB86 (Myb-related protein 86) (AtMYB86) (Myb homolog 4) (AtMyb4).	3e-64	GO_ID:42434	TAIR|gene:2133381 SPTR:Q9M118 symbol:AT4G01680.1 [GO:0003700 "transcription factor activity" evidence=ISS] [GO:0045449 "regulation of transcription" evidence=TAS] [GO:0003677 "DNA binding" evidence=ISS] InterPro:IPR001005 Pfam:PF00249 InterPro:IPR012287 PROSITE:PS50090 SMART:SM00717 PROSITE:PS00037 PROSITE:PS00334 HSSP:Q03237 EMBL:AL161492 EMBL:AY054575 EMBL:AF176000 EMBL:BT000352 PIR:F85021 SPTR…	1e-65
TM0684.40	99.1.4.6217	GO_ID:154							BBM1_BRANA	Developmentalprotein;DNA-binding;Nuclearprotein;Repeat;Transcription;Transcriptionregulation,Protein BABY BOOM 1 (BnBBM1).	4e-111	GO_ID:154	TAIR|gene:2178914 SPTR:Q9LF42 symbol:AT5G17430.1 [GO:0003677 "DNA binding" evidence=ISS;TAS] [GO:0003700 "transcription factor activity" evidence=ISS;TAS] [GO:0005634 "nucleus" evidence=IC] [GO:0006355 "regulation of transcription, DNA-dependent" evidence=ISS;TAS] [GO:0009887 "organ morphogenesis" evidence=ISS;IMP] InterPro:IPR001471 Pfam:PF00847 GO:GO:0005634 PRINTS:PR00367 ProDom:PD001423 SMART…	2e-111
TM0684.40	99.1.3.2.934	BBM1_BRANA							BBM1_BRANA	Developmentalprotein;DNA-binding;Nuclearprotein;Repeat;Transcription;Transcriptionregulation,Protein BABY BOOM 1 (BnBBM1).	4e-111	GO_ID:154	TAIR|gene:2178914 SPTR:Q9LF42 symbol:AT5G17430.1 [GO:0003677 "DNA binding" evidence=ISS;TAS] [GO:0003700 "transcription factor activity" evidence=ISS;TAS] [GO:0005634 "nucleus" evidence=IC] [GO:0006355 "regulation of transcription, DNA-dependent" evidence=ISS;TAS] [GO:0009887 "organ morphogenesis" evidence=ISS;IMP] InterPro:IPR001471 Pfam:PF00847 GO:GO:0005634 PRINTS:PR00367 ProDom:PD001423 SMART…	2e-111
chr5.CM0048.50	99.1.4.892	GO_ID:42434							MYB86_ARATH	Activator;DNA-binding;Nuclearprotein;Repeat;Transcription;Transcriptionregulation,Transcription factor MYB86 (Myb-related protein 86) (AtMYB86) (Myb homolog 4) (AtMyb4).	6e-71	GO_ID:42434	TAIR|gene:2133381 SPTR:Q9M118 symbol:AT4G01680.1 [GO:0003700 "transcription factor activity" evidence=ISS] [GO:0045449 "regulation of transcription" evidence=TAS] [GO:0003677 "DNA binding" evidence=ISS] InterPro:IPR001005 Pfam:PF00249 InterPro:IPR012287 PROSITE:PS50090 SMART:SM00717 PROSITE:PS00037 PROSITE:PS00334 HSSP:Q03237 EMBL:AL161492 EMBL:AY054575 EMBL:AF176000 EMBL:BT000352 PIR:F85021 SPTR…	2e-71
chr5.CM0048.50	99.1.3.2.1534	MYB86_ARATH							MYB86_ARATH	Activator;DNA-binding;Nuclearprotein;Repeat;Transcription;Transcriptionregulation,Transcription factor MYB86 (Myb-related protein 86) (AtMYB86) (Myb homolog 4) (AtMyb4).	6e-71	GO_ID:42434	TAIR|gene:2133381 SPTR:Q9M118 symbol:AT4G01680.1 [GO:0003700 "transcription factor activity" evidence=ISS] [GO:0045449 "regulation of transcription" evidence=TAS] [GO:0003677 "DNA binding" evidence=ISS] InterPro:IPR001005 Pfam:PF00249 InterPro:IPR012287 PROSITE:PS50090 SMART:SM00717 PROSITE:PS00037 PROSITE:PS00334 HSSP:Q03237 EMBL:AL161492 EMBL:AY054575 EMBL:AF176000 EMBL:BT000352 PIR:F85021 SPTR…	2e-71
Ljwgs_010689.2	99.1.4.1878	GO_ID:12524										GO_ID:12524	TAIR|gene:2019209 SPTR:Q9CA64 symbol:AT1G74500.1 [GO:0003700 "transcription factor activity" evidence=ISS] [GO:0003677 "DNA binding" evidence=ISS] Pfam:PF00010 InterPro:IPR001092 SMART:SM00353 PROSITE:PS50888 EMBL:AC011765 EMBL:AY088286 EMBL:BT003046 PIR:A96774 SPTR:Q9CA64	1e-27
chr2.CM0308.6	3.2.1.2.14	HD.OT.R two-component system, unclassified family, response regulator	spo:SPAC8C9.14	putative heat shock transcription factor [KO:K02485]	2e-13				HSF4_ARATH	Activator;DNA-binding;Heatshock;Multigenefamily;Nuclearprotein;Phosphorylation;Transcription;Transcriptionregulation,Heat shock factor protein 4 (HSF 4) (Heat shock transcription factor 4) (HSTF 4).	6e-44	GO_ID:11265	TAIR|gene:2825725 SPTR:Q9C635 symbol:AT1G46264.1 [GO:0003700 "transcription factor activity" evidence=ISS] [GO:0003677 "DNA binding" evidence=ISS] InterPro:IPR000232 InterPro:IPR002341 Pfam:PF00447 GO:GO:0005634 InterPro:IPR011991 PRINTS:PR00056 ProDom:PD001788 SMART:SM00415 PROSITE:PS00434 HSSP:P22813 EMBL:AC083835 PIR:C96511 SPTR:Q9C635	4e-70
chr3.TM0984.3	99.1.3.2.132	TINY_ARATH							TINY_ARATH	Activator;DNA-binding;Nuclearprotein;Transcription;Transcriptionregulation,Transcriptional factor TINY.	6e-25	GO_ID:15212	TAIR|gene:3436648 SPTR:O22158 symbol:AT2G44940.1 [GO:0003700 "transcription factor activity" evidence=ISS] [GO:0003677 "DNA binding" evidence=ISS] [GO:0005634 "nucleus" evidence=IC] [GO:0006355 "regulation of transcription, DNA-dependent" evidence=ISS] InterPro:IPR001471 Pfam:PF00847 GO:GO:0005634 HSSP:O80337 PRINTS:PR00367 ProDom:PD001423 SMART:SM00380 EMBL:AC002388 EMBL:AC007659 EMBL:BT008564 E…	2e-31
chr3.TM0984.3	99.1.4.6328	GO_ID:15212							TINY_ARATH	Activator;DNA-binding;Nuclearprotein;Transcription;Transcriptionregulation,Transcriptional factor TINY.	6e-25	GO_ID:15212	TAIR|gene:3436648 SPTR:O22158 symbol:AT2G44940.1 [GO:0003700 "transcription factor activity" evidence=ISS] [GO:0003677 "DNA binding" evidence=ISS] [GO:0005634 "nucleus" evidence=IC] [GO:0006355 "regulation of transcription, DNA-dependent" evidence=ISS] InterPro:IPR001471 Pfam:PF00847 GO:GO:0005634 HSSP:O80337 PRINTS:PR00367 ProDom:PD001423 SMART:SM00380 EMBL:AC002388 EMBL:AC007659 EMBL:BT008564 E…	2e-31
TM0581.1	99.1.4.2944	GO_ID:23552							HAT7_ARATH	Alternativesplicing;DNA-binding;Homeobox;Nuclearprotein,Homeobox-leucine zipper protein HAT7 (HD-ZIP protein 7) (HD-ZIP protein ATHB-3).	2e-51	GO_ID:23552	TAIR|gene:2202794 SPTR:Q8LFD3 symbol:AT1G26960.1 [GO:0003700 "transcription factor activity" evidence=ISS] [GO:0003677 "DNA binding" evidence=ISS] [GO:0005634 "nucleus" evidence=ISS] [GO:0006355 "regulation of transcription, DNA-dependent" evidence=ISS] InterPro:IPR001356 InterPro:IPR003106 InterPro:IPR000047 InterPro:IPR012287 Pfam:PF00046 GO:GO:0005634 PRINTS:PR00024 ProDom:PD000010 SMART:SM003…	1e-69
TM0581.1	99.1.3.2.1790	HAT7_ARATH							HAT7_ARATH	Alternativesplicing;DNA-binding;Homeobox;Nuclearprotein,Homeobox-leucine zipper protein HAT7 (HD-ZIP protein 7) (HD-ZIP protein ATHB-3).	2e-51	GO_ID:23552	TAIR|gene:2202794 SPTR:Q8LFD3 symbol:AT1G26960.1 [GO:0003700 "transcription factor activity" evidence=ISS] [GO:0003677 "DNA binding" evidence=ISS] [GO:0005634 "nucleus" evidence=ISS] [GO:0006355 "regulation of transcription, DNA-dependent" evidence=ISS] InterPro:IPR001356 InterPro:IPR003106 InterPro:IPR000047 InterPro:IPR012287 Pfam:PF00046 GO:GO:0005634 PRINTS:PR00024 ProDom:PD000010 SMART:SM003…	1e-69
Ljwgs_008245.1	99.1.4.2226	GO_ID:16515							IAA7_ARATH	Auxinsignalingpathway;Multigenefamily;Nuclearprotein;Repressor;Transcription;Transcriptionregulation,Auxin-responsive protein IAA7 (Indoleacetic acid-induced protein 7) (Auxin resistant 2).	1e-19	GO_ID:16515	TAIR|gene:2129899 SPTR:Q38832 symbol:AT4G14550.1 [GO:0003700 "transcription factor activity" evidence=ISS] InterPro:IPR003311 Pfam:PF02309 PROSITE:PS50962 EMBL:Z97336 EMBL:AL161539 EMBL:AF334718 EMBL:U18416 PIR:C85159 PIR:H71407 PIR:S58501 GeneFarm:3165 SPTR:Q38832	1e-19
Ljwgs_008245.1	99.1.3.2.2767	IAA7_ARATH							IAA7_ARATH	Auxinsignalingpathway;Multigenefamily;Nuclearprotein;Repressor;Transcription;Transcriptionregulation,Auxin-responsive protein IAA7 (Indoleacetic acid-induced protein 7) (Auxin resistant 2).	1e-19	GO_ID:16515	TAIR|gene:2129899 SPTR:Q38832 symbol:AT4G14550.1 [GO:0003700 "transcription factor activity" evidence=ISS] InterPro:IPR003311 Pfam:PF02309 PROSITE:PS50962 EMBL:Z97336 EMBL:AL161539 EMBL:AF334718 EMBL:U18416 PIR:C85159 PIR:H71407 PIR:S58501 GeneFarm:3165 SPTR:Q38832	1e-19
Ljwgs_041627.1	99.1.4.1460	GO_ID:35147							TUB_HUMAN	3D-structure;Obesity,Tubby protein homolog.	5e-35	GO_ID:35147	TAIR|gene:2062120 SPTR:Q8GVE5 symbol:AT2G18280.1 [GO:0003700 "transcription factor activity" evidence=ISS] [GO:0008372 "cellular component unknown" evidence=ND] [GO:0045449 "regulation of transcription" evidence=TAS] [GO:0008081 "phosphoric diester hydrolase activity" evidence=ISS] Pfam:PF00646 InterPro:IPR001810 INTERPRO:IPR000007 HSSP:P50586 Pfam:PF01167 PRINTS:PR01573 PROSITE:PS01200 PROSITE:P…	1e-77
Ljwgs_041627.1	99.1.3.2.1024	TUB_HUMAN							TUB_HUMAN	3D-structure;Obesity,Tubby protein homolog.	5e-35	GO_ID:35147	TAIR|gene:2062120 SPTR:Q8GVE5 symbol:AT2G18280.1 [GO:0003700 "transcription factor activity" evidence=ISS] [GO:0008372 "cellular component unknown" evidence=ND] [GO:0045449 "regulation of transcription" evidence=TAS] [GO:0008081 "phosphoric diester hydrolase activity" evidence=ISS] Pfam:PF00646 InterPro:IPR001810 INTERPRO:IPR000007 HSSP:P50586 Pfam:PF01167 PRINTS:PR01573 PROSITE:PS01200 PROSITE:P…	1e-77
chr5.CM0328.51	99.1.3.2.3947	TISB_RAT							TISB_RAT	DNA-binding;Metal-binding;Nuclearprotein;Repeat;Zinc;Zinc-finger,Butyrate response factor 1 (TIS11B protein) (EGF-inducible protein CMG1).	8e-21	GO_ID:37321	TAIR|gene:2199351 SPTR:Q9C9F5 symbol:AT1G68200.1 [GO:0003700 "transcription factor activity" evidence=ISS] [GO:0045449 "regulation of transcription" evidence=TAS] [GO:0003676 "nucleic acid binding" evidence=ISS] InterPro:IPR000571 Pfam:PF00642 HSSP:P22893 SMART:SM00356 EMBL:AC016447 PIR:D96705 SPTR:Q9C9F5	2e-66
chr5.CM0328.51	99.1.4.1802	GO_ID:37321							TISB_RAT	DNA-binding;Metal-binding;Nuclearprotein;Repeat;Zinc;Zinc-finger,Butyrate response factor 1 (TIS11B protein) (EGF-inducible protein CMG1).	8e-21	GO_ID:37321	TAIR|gene:2199351 SPTR:Q9C9F5 symbol:AT1G68200.1 [GO:0003700 "transcription factor activity" evidence=ISS] [GO:0045449 "regulation of transcription" evidence=TAS] [GO:0003676 "nucleic acid binding" evidence=ISS] InterPro:IPR000571 Pfam:PF00642 HSSP:P22893 SMART:SM00356 EMBL:AC016447 PIR:D96705 SPTR:Q9C9F5	2e-66
chr2.CM0250.26.1	99.1.4.7314	GO_ID:46527							MYB_XENLA	Activator;DNA-binding;Nuclearprotein;Repeat;Transcription;Transcriptionregulation,Myb protein.	2e-33	GO_ID:46527	TAIR|gene:3440717 SPTR:Q9FDW1 symbol:AT5G67300 [GO:0003700 "transcription factor activity" evidence=ISS] [GO:0003677 "DNA binding" evidence=ISS] [GO:0006355 "regulation of transcription, DNA-dependent" evidence=ISS] InterPro:IPR001005 Pfam:PF00249 InterPro:IPR012287 GO:GO:0005634 PROSITE:PS50090 SMART:SM00717 HSSP:P06876 PROSITE:PS00037 PROSITE:PS00334 EMBL:AB007645 EMBL:AF326877 EMBL:AF339698 EM…	2e-59
chr2.CM0250.26.1	99.1.3.2.981	MYB_XENLA							MYB_XENLA	Activator;DNA-binding;Nuclearprotein;Repeat;Transcription;Transcriptionregulation,Myb protein.	2e-33	GO_ID:46527	TAIR|gene:3440717 SPTR:Q9FDW1 symbol:AT5G67300 [GO:0003700 "transcription factor activity" evidence=ISS] [GO:0003677 "DNA binding" evidence=ISS] [GO:0006355 "regulation of transcription, DNA-dependent" evidence=ISS] InterPro:IPR001005 Pfam:PF00249 InterPro:IPR012287 GO:GO:0005634 PROSITE:PS50090 SMART:SM00717 HSSP:P06876 PROSITE:PS00037 PROSITE:PS00334 EMBL:AB007645 EMBL:AF326877 EMBL:AF339698 EM…	2e-59
Ljwgs_009191.1	99.1.4.2226	GO_ID:16515							AX22D_PHAAU	Auxinsignalingpathway;Nuclearprotein;Repressor;Transcription;Transcriptionregulation,Auxin-induced protein 22D (Indole-3-acetic acid-induced protein ARG13).	2e-64	GO_ID:16515	TAIR|gene:2129899 SPTR:Q38832 symbol:AT4G14550.1 [GO:0003700 "transcription factor activity" evidence=ISS] InterPro:IPR003311 Pfam:PF02309 PROSITE:PS50962 EMBL:Z97336 EMBL:AL161539 EMBL:AF334718 EMBL:U18416 PIR:C85159 PIR:H71407 PIR:S58501 GeneFarm:3165 SPTR:Q38832	2e-33
Ljwgs_009191.1	99.1.3.2.2063	AX22D_PHAAU							AX22D_PHAAU	Auxinsignalingpathway;Nuclearprotein;Repressor;Transcription;Transcriptionregulation,Auxin-induced protein 22D (Indole-3-acetic acid-induced protein ARG13).	2e-64	GO_ID:16515	TAIR|gene:2129899 SPTR:Q38832 symbol:AT4G14550.1 [GO:0003700 "transcription factor activity" evidence=ISS] InterPro:IPR003311 Pfam:PF02309 PROSITE:PS50962 EMBL:Z97336 EMBL:AL161539 EMBL:AF334718 EMBL:U18416 PIR:C85159 PIR:H71407 PIR:S58501 GeneFarm:3165 SPTR:Q38832	2e-33
TM0762.17	4.2.5	Apoptosis [CLASS:04210] [PATH:hsa04210] [GO:0006915]							WRK19_ARATH	ATP-binding;DNA-binding;Kinase;Leucine-richrepeat;Nuclearprotein;Nucleotide-binding;Plantdefense;Repeat;Serine/threonine-proteinkinase;Transcription;Transcriptionregulation;Transferase,Probable WRKY transcription factor 19 (WRKY DNA-binding protein 19).	1e-18	GO_ID:35953	TAIR|gene:2115869 SPTR:Q9SW60 symbol:AT4G08450.1 [GO:0006952 "defense response" evidence=ISS] Pfam:PF00560 InterPro:IPR003593 InterPro:IPR001611 InterPro:IPR000157 InterPro:IPR002182 InterPro:IPR000767 Pfam:PF01582 GO:GO:0006915 SMART:SM00382 GO:GO:0016020 InterPro:IPR011991 SMART:SM00255 PROSITE:PS50104 PRINTS:PR00364 Pfam:PF00931 InterPro:IPR011713 Pfam:PF07725 EMBL:AL161511 EMBL:AL110116 PIR:T…	7e-18
Ljwgs_048454.1	99.1.4.4161	GO_ID:4533							DOF33_ARATH	DNA-binding;Metal-binding;Nuclearprotein;Transcription;Transcriptionregulation;Zinc;Zinc-finger,Dof zinc finger protein DOF3.3 (AtDOF3.3) (H-protein promoter binding factor 2a).	6e-43	GO_ID:4533	TAIR|gene:2079151 SPTR:Q8LFV3 symbol:AT3G47500 "CYCLING DOF FACTOR 3" [GO:0003700 "transcription factor activity" evidence=ISS] [GO:0045449 "regulation of transcription" evidence=TAS] [GO:0003677 "DNA binding" evidence=ISS] [GO:0005515 "protein binding" evidence=IPI] [GO:0048510 "regulation of timing of transition from vegetative to reproductive phase" evidence=IMP] InterPro:IPR003851 Pfam:PF0270…	2e-43
Ljwgs_048454.1	99.1.3.2.825	DOF33_ARATH							DOF33_ARATH	DNA-binding;Metal-binding;Nuclearprotein;Transcription;Transcriptionregulation;Zinc;Zinc-finger,Dof zinc finger protein DOF3.3 (AtDOF3.3) (H-protein promoter binding factor 2a).	6e-43	GO_ID:4533	TAIR|gene:2079151 SPTR:Q8LFV3 symbol:AT3G47500 "CYCLING DOF FACTOR 3" [GO:0003700 "transcription factor activity" evidence=ISS] [GO:0045449 "regulation of transcription" evidence=TAS] [GO:0003677 "DNA binding" evidence=ISS] [GO:0005515 "protein binding" evidence=IPI] [GO:0048510 "regulation of timing of transition from vegetative to reproductive phase" evidence=IMP] InterPro:IPR003851 Pfam:PF0270…	2e-43
Ljwgs_056925.1	4.2.5	Apoptosis [CLASS:04210] [PATH:hsa04210] [GO:0006915]							WRK19_ARATH	ATP-binding;DNA-binding;Kinase;Leucine-richrepeat;Nuclearprotein;Nucleotide-binding;Plantdefense;Repeat;Serine/threonine-proteinkinase;Transcription;Transcriptionregulation;Transferase,Probable WRKY transcription factor 19 (WRKY DNA-binding protein 19).	1e-33	GO_ID:28952	TAIR|gene:2026623 SPTR:Q9CAE0 symbol:AT1G63750.1 [GO:0006952 "defense response" evidence=ISS] Pfam:PF00560 InterPro:IPR003593 InterPro:IPR001611 InterPro:IPR000157 InterPro:IPR002182 InterPro:IPR000767 Pfam:PF01582 GO:GO:0006915 SMART:SM00382 GO:GO:0016020 InterPro:IPR011991 SMART:SM00255 PROSITE:PS50104 PRINTS:PR00364 Pfam:PF00931 InterPro:IPR011713 Pfam:PF07725 EMBL:AC011622 PIR:F96662 SPTR:Q9C…	5e-43
chr2.CM0132.17	99.1.3.2.610	MYB4_ORYSA							MYB4_ORYSA	DNA-binding;Nuclearprotein;Transcription;Transcriptionregulation,Myb-related protein Myb4 (OsMyb4) (Transcription factor RLTR1).	7e-43	GO_ID:23121	TAIR|gene:2169969 SPTR:O49538 symbol:AT5G65790.1 [GO:0006355 "regulation of transcription, DNA-dependent" evidence=ISS] [GO:0003700 "transcription factor activity" evidence=ISS] [GO:0003677 "DNA binding" evidence=ISS] InterPro:IPR001005 Pfam:PF00249 InterPro:IPR012287 GO:GO:0005634 PROSITE:PS50090 SMART:SM00717 HSSP:P06876 PROSITE:PS00037 PROSITE:PS00334 EMBL:AL021684 EMBL:AB010075 EMBL:BT005994 …	2e-66
chr2.CM0132.17	99.1.4.112	GO_ID:23121							MYB4_ORYSA	DNA-binding;Nuclearprotein;Transcription;Transcriptionregulation,Myb-related protein Myb4 (OsMyb4) (Transcription factor RLTR1).	7e-43	GO_ID:23121	TAIR|gene:2169969 SPTR:O49538 symbol:AT5G65790.1 [GO:0006355 "regulation of transcription, DNA-dependent" evidence=ISS] [GO:0003700 "transcription factor activity" evidence=ISS] [GO:0003677 "DNA binding" evidence=ISS] InterPro:IPR001005 Pfam:PF00249 InterPro:IPR012287 GO:GO:0005634 PROSITE:PS50090 SMART:SM00717 HSSP:P06876 PROSITE:PS00037 PROSITE:PS00334 EMBL:AL021684 EMBL:AB010075 EMBL:BT005994 …	2e-66
Ljwgs_043946.1	4.1.1.2	[COG:COG0643 COG0784 COG0835] [GO:0000155 0000156 0004673]							ARR2_ARATH	Activator;Cytokininsignalingpathway;DNA-binding;Nuclearprotein;Phosphorylation;Sensorytransduction;Transcription;Transcriptionregulation;Two-componentregulatorysystem,Two-component response regulator ARR2 (Receiver-like protein 5).	3e-23	GO_ID:50422	TAIR|gene:2130094 SPTR:Q9ZWJ9 symbol:AT4G16110.1 [GO:0000156 "two-component response regulator activity" evidence=ISS] [GO:0003700 "transcription factor activity" evidence=ISS] [GO:0009736 "cytokinin mediated signaling" evidence=TAS] InterPro:IPR001005 Interpro:IPR009057 Pfam:PF00249 InterPro:IPR001789 Pfam:PF00072 PROSITE:PS50090 ProDom:PD000039 SMART:SM00448 PROSITE:PS50110 HSSP:O49397 TIGRFAMs…	1e-23
Ljwgs_043946.1	2.3.3	Type II secretion system [CLASS:03090] [PATH:ot03090 tab03090] [GO:0008978 0000156 0000155 0004673]							ARR2_ARATH	Activator;Cytokininsignalingpathway;DNA-binding;Nuclearprotein;Phosphorylation;Sensorytransduction;Transcription;Transcriptionregulation;Two-componentregulatorysystem,Two-component response regulator ARR2 (Receiver-like protein 5).	3e-23	GO_ID:50422	TAIR|gene:2130094 SPTR:Q9ZWJ9 symbol:AT4G16110.1 [GO:0000156 "two-component response regulator activity" evidence=ISS] [GO:0003700 "transcription factor activity" evidence=ISS] [GO:0009736 "cytokinin mediated signaling" evidence=TAS] InterPro:IPR001005 Interpro:IPR009057 Pfam:PF00249 InterPro:IPR001789 Pfam:PF00072 PROSITE:PS50090 ProDom:PD000039 SMART:SM00448 PROSITE:PS50110 HSSP:O49397 TIGRFAMs…	1e-23
Ljwgs_043946.1	3.2.1.2	Response regulator [GO:0000156] [COG:COG0784 COG2204 COG2197]							ARR2_ARATH	Activator;Cytokininsignalingpathway;DNA-binding;Nuclearprotein;Phosphorylation;Sensorytransduction;Transcription;Transcriptionregulation;Two-componentregulatorysystem,Two-component response regulator ARR2 (Receiver-like protein 5).	3e-23	GO_ID:50422	TAIR|gene:2130094 SPTR:Q9ZWJ9 symbol:AT4G16110.1 [GO:0000156 "two-component response regulator activity" evidence=ISS] [GO:0003700 "transcription factor activity" evidence=ISS] [GO:0009736 "cytokinin mediated signaling" evidence=TAS] InterPro:IPR001005 Interpro:IPR009057 Pfam:PF00249 InterPro:IPR001789 Pfam:PF00072 PROSITE:PS50090 ProDom:PD000039 SMART:SM00448 PROSITE:PS50110 HSSP:O49397 TIGRFAMs…	1e-23
Ljwgs_103336.1	99.1.3.2.1661	ARFC_ARATH							ARFC_ARATH	Auxinsignalingpathway;Developmentalprotein;DNA-binding;Multigenefamily;Nuclearprotein;Transcription;Transcriptionregulation,Auxin response factor 3 (ETTIN protein).	1e-61	GO_ID:30049	TAIR|gene:2057608 SPTR:O23661 symbol:AT2G33860.1 [GO:0006355 "regulation of transcription, DNA-dependent" evidence=TAS] [GO:0003700 "transcription factor activity" evidence=ISS] InterPro:IPR003340 InterPro:IPR010525 Pfam:PF02362 PROSITE:PS50863 Pfam:PF06507 EMBL:U78721 EMBL:U89296 EMBL:AF007788 EMBL:AF336917 EMBL:AF360313 EMBL:AY056365 PIR:E84750 PIR:T03278 TRANSFAC:T04517 GeneFarm:3366 SPTR:O236…	4e-62
Ljwgs_103336.1	99.1.4.6368	GO_ID:30049							ARFC_ARATH	Auxinsignalingpathway;Developmentalprotein;DNA-binding;Multigenefamily;Nuclearprotein;Transcription;Transcriptionregulation,Auxin response factor 3 (ETTIN protein).	1e-61	GO_ID:30049	TAIR|gene:2057608 SPTR:O23661 symbol:AT2G33860.1 [GO:0006355 "regulation of transcription, DNA-dependent" evidence=TAS] [GO:0003700 "transcription factor activity" evidence=ISS] InterPro:IPR003340 InterPro:IPR010525 Pfam:PF02362 PROSITE:PS50863 Pfam:PF06507 EMBL:U78721 EMBL:U89296 EMBL:AF007788 EMBL:AF336917 EMBL:AF360313 EMBL:AY056365 PIR:E84750 PIR:T03278 TRANSFAC:T04517 GeneFarm:3366 SPTR:O236…	4e-62
Ljwgs_121222.1	99.1.3.2.373	SPL14_ARATH							SPL14_ARATH	ANKrepeat;DNA-binding;Metal-binding;Nuclearprotein;Repeat;Transcription;Transcriptionregulation;Zinc;Zinc-finger,Squamosa-promoter binding-like protein 14 (SPL1-related protein 2).	9e-37	GO_ID:18953	TAIR|gene:2037354 SPTR:Q8RY95 symbol:AT1G20980.1 [GO:0003700 "transcription factor activity" evidence=ISS] [GO:0045449 "regulation of transcription" evidence=TAS] [GO:0003677 "DNA binding" evidence=ISS] [GO:0005634 "nucleus" evidence=ISS] InterPro:IPR002110 InterPro:IPR004333 InterPro:IPR002200 Pfam:PF00023 Pfam:PF03110 SMART:SM00248 PROSITE:PS50297 PROSITE:PS50088 EMBL:AC007369 EMBL:AJ242957 EMB…	3e-37
Ljwgs_121222.1	99.1.4.3985	GO_ID:18953							SPL14_ARATH	ANKrepeat;DNA-binding;Metal-binding;Nuclearprotein;Repeat;Transcription;Transcriptionregulation;Zinc;Zinc-finger,Squamosa-promoter binding-like protein 14 (SPL1-related protein 2).	9e-37	GO_ID:18953	TAIR|gene:2037354 SPTR:Q8RY95 symbol:AT1G20980.1 [GO:0003700 "transcription factor activity" evidence=ISS] [GO:0045449 "regulation of transcription" evidence=TAS] [GO:0003677 "DNA binding" evidence=ISS] [GO:0005634 "nucleus" evidence=ISS] InterPro:IPR002110 InterPro:IPR004333 InterPro:IPR002200 Pfam:PF00023 Pfam:PF03110 SMART:SM00248 PROSITE:PS50297 PROSITE:PS50088 EMBL:AC007369 EMBL:AJ242957 EMB…	3e-37
chr3.CM0070.56	99.1.4.5684	GO_ID:33388							ZFP1_WHEAT	DNA-binding;Metal-binding;Nuclearprotein;Repeat;Transcription;Transcriptionregulation;Zinc;Zinc-finger,Zinc-finger protein 1 (WZF1).	8e-10	GO_ID:33388	TAIR|gene:2046152 SPTR:Q9SL35 symbol:AT2G28200.1 [GO:0003700 "transcription factor activity" evidence=ISS] [GO:0045449 "regulation of transcription" evidence=TAS] [GO:0003676 "nucleic acid binding" evidence=ISS] [GO:0008270 "zinc ion binding" evidence=ISS] InterPro:IPR007087 Prosite:PS00028 Pfam:PF00096 SMART:SM00355 PROSITE:PS50157 EMBL:AC006202 PIR:A84682 SPTR:Q9SL35	3e-39
chr3.CM0070.56	99.1.3.2.407	ZFP1_WHEAT							ZFP1_WHEAT	DNA-binding;Metal-binding;Nuclearprotein;Repeat;Transcription;Transcriptionregulation;Zinc;Zinc-finger,Zinc-finger protein 1 (WZF1).	8e-10	GO_ID:33388	TAIR|gene:2046152 SPTR:Q9SL35 symbol:AT2G28200.1 [GO:0003700 "transcription factor activity" evidence=ISS] [GO:0045449 "regulation of transcription" evidence=TAS] [GO:0003676 "nucleic acid binding" evidence=ISS] [GO:0008270 "zinc ion binding" evidence=ISS] InterPro:IPR007087 Prosite:PS00028 Pfam:PF00096 SMART:SM00355 PROSITE:PS50157 EMBL:AC006202 PIR:A84682 SPTR:Q9SL35	3e-39
Ljwgs_070932.1	3.2.1.2.14	HD.OT.R two-component system, unclassified family, response regulator	ago:ADL388W	ADL388Wp; two-component system, Unclassified family, response regulator [KO:K02485]	7e-11				HSF24_LYCPE	Activator;DNA-binding;Heatshock;Multigenefamily;Nuclearprotein;Phosphorylation;Transcription;Transcriptionregulation,Heat shock factor protein HSF24 (Heat shock transcription factor 24) (HSTF 24) (Heat stress transcription factor).	2e-28	GO_ID:25617	TAIR|gene:2139791 SPTR:Q9T0D3 symbol:AT4G11660.1 [GO:0003700 "transcription factor activity" evidence=ISS] InterPro:IPR000232 InterPro:IPR002341 Pfam:PF00447 InterPro:IPR009058 PRINTS:PR00056 ProDom:PD001788 SMART:SM00415 PROSITE:PS00434 HSSP:P22813 EMBL:AL161532 EMBL:AL049500 EMBL:AY093206 EMBL:BT008471 EMBL:AJ251868 PIR:T04213 GeneFarm:4072 SPTR:Q9T0D3	2e-27
Ljwgs_115006.1	99.1.4.1464	GO_ID:15574							MYB86_ARATH	Activator;DNA-binding;Nuclearprotein;Repeat;Transcription;Transcriptionregulation,Transcription factor MYB86 (Myb-related protein 86) (AtMYB86) (Myb homolog 4) (AtMyb4).	8e-52	GO_ID:15574	TAIR|gene:2195527 SPTR:Q9SRB0 symbol:AT1G63910.1 [GO:0003700 "transcription factor activity" evidence=ISS] [GO:0045449 "regulation of transcription" evidence=TAS] [GO:0003677 "DNA binding" evidence=ISS] InterPro:IPR001005 Pfam:PF00249 InterPro:IPR012287 PROSITE:PS50090 SMART:SM00717 HSSP:P06876 PROSITE:PS00037 PROSITE:PS00334 EMBL:AC010852 EMBL:AF214116 EMBL:AY519564 PIR:C96664 SPTR:Q9SRB0	1e-66
Ljwgs_115006.1	99.1.3.2.1534	MYB86_ARATH							MYB86_ARATH	Activator;DNA-binding;Nuclearprotein;Repeat;Transcription;Transcriptionregulation,Transcription factor MYB86 (Myb-related protein 86) (AtMYB86) (Myb homolog 4) (AtMyb4).	8e-52	GO_ID:15574	TAIR|gene:2195527 SPTR:Q9SRB0 symbol:AT1G63910.1 [GO:0003700 "transcription factor activity" evidence=ISS] [GO:0045449 "regulation of transcription" evidence=TAS] [GO:0003677 "DNA binding" evidence=ISS] InterPro:IPR001005 Pfam:PF00249 InterPro:IPR012287 PROSITE:PS50090 SMART:SM00717 HSSP:P06876 PROSITE:PS00037 PROSITE:PS00334 EMBL:AC010852 EMBL:AF214116 EMBL:AY519564 PIR:C96664 SPTR:Q9SRB0	1e-66
chr3.TM1089.7	99.1.4.3072	GO_ID:7441										GO_ID:7441	TAIR|gene:3437446 SPTR:Q8S3F3 symbol:AT2G22750.1 [GO:0003700 "transcription factor activity" evidence=ISS] [GO:0045449 "regulation of transcription" evidence=TAS] [GO:0003677 "DNA binding" evidence=ISS] Pfam:PF00010 InterPro:IPR001092 SMART:SM00353 PROSITE:PS50888 EMBL:AF488562 SPTR:Q8S3F3	1e-25
Ljwgs_016709.1	99.1.4.4754	GO_ID:24549							HGL2_ARATH	DNA-binding;Homeobox;Nuclearprotein,Homeobox protein GLABRA2 (Homeobox-leucine zipper protein ATHB-10) (HD-ZIP protein ATHB-10).	5e-113	GO_ID:24549	TAIR|gene:2017873 SPTR:Q9C5F1 symbol:AT1G79840.1 [GO:0003700 "transcription factor activity" evidence=ISS] [GO:0003677 "DNA binding" evidence=ISS] [GO:0005634 "nucleus" evidence=ISS] [GO:0006355 "regulation of transcription, DNA-dependent" evidence=ISS] InterPro:IPR001356 InterPro:IPR000047 InterPro:IPR012287 Pfam:PF00046 INTERPRO:IPR002913 GO:GO:0005634 GO:GO:0007275 PRINTS:PR00024 ProDom:PD0000…	2e-113
Ljwgs_016709.1	99.1.3.2.2583	HGL2_ARATH							HGL2_ARATH	DNA-binding;Homeobox;Nuclearprotein,Homeobox protein GLABRA2 (Homeobox-leucine zipper protein ATHB-10) (HD-ZIP protein ATHB-10).	5e-113	GO_ID:24549	TAIR|gene:2017873 SPTR:Q9C5F1 symbol:AT1G79840.1 [GO:0003700 "transcription factor activity" evidence=ISS] [GO:0003677 "DNA binding" evidence=ISS] [GO:0005634 "nucleus" evidence=ISS] [GO:0006355 "regulation of transcription, DNA-dependent" evidence=ISS] InterPro:IPR001356 InterPro:IPR000047 InterPro:IPR012287 Pfam:PF00046 INTERPRO:IPR002913 GO:GO:0005634 GO:GO:0007275 PRINTS:PR00024 ProDom:PD0000…	2e-113
chr1.CM0206.155	99.1.4.892	GO_ID:42434							MYB86_ARATH	Activator;DNA-binding;Nuclearprotein;Repeat;Transcription;Transcriptionregulation,Transcription factor MYB86 (Myb-related protein 86) (AtMYB86) (Myb homolog 4) (AtMyb4).	3e-59	GO_ID:42434	TAIR|gene:2133381 SPTR:Q9M118 symbol:AT4G01680.1 [GO:0003700 "transcription factor activity" evidence=ISS] [GO:0045449 "regulation of transcription" evidence=TAS] [GO:0003677 "DNA binding" evidence=ISS] InterPro:IPR001005 Pfam:PF00249 InterPro:IPR012287 PROSITE:PS50090 SMART:SM00717 PROSITE:PS00037 PROSITE:PS00334 HSSP:Q03237 EMBL:AL161492 EMBL:AY054575 EMBL:AF176000 EMBL:BT000352 PIR:F85021 SPTR…	1e-59
chr1.CM0206.155	99.1.3.2.1534	MYB86_ARATH							MYB86_ARATH	Activator;DNA-binding;Nuclearprotein;Repeat;Transcription;Transcriptionregulation,Transcription factor MYB86 (Myb-related protein 86) (AtMYB86) (Myb homolog 4) (AtMyb4).	3e-59	GO_ID:42434	TAIR|gene:2133381 SPTR:Q9M118 symbol:AT4G01680.1 [GO:0003700 "transcription factor activity" evidence=ISS] [GO:0045449 "regulation of transcription" evidence=TAS] [GO:0003677 "DNA binding" evidence=ISS] InterPro:IPR001005 Pfam:PF00249 InterPro:IPR012287 PROSITE:PS50090 SMART:SM00717 PROSITE:PS00037 PROSITE:PS00334 HSSP:Q03237 EMBL:AL161492 EMBL:AY054575 EMBL:AF176000 EMBL:BT000352 PIR:F85021 SPTR…	1e-59
chr5.CM0071.53	99.1.4.1310	GO_ID:22681							MYB4_ORYSA	DNA-binding;Nuclearprotein;Transcription;Transcriptionregulation,Myb-related protein Myb4 (OsMyb4) (Transcription factor RLTR1).	2e-41	GO_ID:22681	TAIR|gene:2086232 SPTR:Q9LTC4 symbol:AT3G23250.1 [GO:0006355 "regulation of transcription, DNA-dependent" evidence=ISS] [GO:0003700 "transcription factor activity" evidence=ISS] [GO:0003677 "DNA binding" evidence=ISS] InterPro:IPR001005 Pfam:PF00249 InterPro:IPR012287 GO:GO:0005634 PROSITE:PS50090 SMART:SM00717 HSSP:P06876 PROSITE:PS00037 PROSITE:PS00334 EMBL:AB025608 EMBL:AY550296 EMBL:AK176617 …	7e-40
chr5.CM0071.53	99.1.3.2.610	MYB4_ORYSA							MYB4_ORYSA	DNA-binding;Nuclearprotein;Transcription;Transcriptionregulation,Myb-related protein Myb4 (OsMyb4) (Transcription factor RLTR1).	2e-41	GO_ID:22681	TAIR|gene:2086232 SPTR:Q9LTC4 symbol:AT3G23250.1 [GO:0006355 "regulation of transcription, DNA-dependent" evidence=ISS] [GO:0003700 "transcription factor activity" evidence=ISS] [GO:0003677 "DNA binding" evidence=ISS] InterPro:IPR001005 Pfam:PF00249 InterPro:IPR012287 GO:GO:0005634 PROSITE:PS50090 SMART:SM00717 HSSP:P06876 PROSITE:PS00037 PROSITE:PS00334 EMBL:AB025608 EMBL:AY550296 EMBL:AK176617 …	7e-40
Ljwgs_078419.1	99.1.4.5583	GO_ID:45832										GO_ID:45832	TAIR|gene:2185318 SPTR:Q8H181 symbol:AT5G28300.1 [GO:0003700 "transcription factor activity" evidence=ISS] [GO:0045449 "regulation of transcription" evidence=TAS] InterPro:IPR001005 PROSITE:PS50090 EMBL:BT000461 EMBL:BT008389 SPTR:Q8H181	2e-18
chr6.CM0118.10.1	99.1.4.136	GO_ID:31690							ARFF_ARATH	Activator;Auxinsignalingpathway;DNA-binding;Multigenefamily;Nuclearprotein;Transcription;Transcriptionregulation,Auxin response factor 6.	1e-68	GO_ID:31690	TAIR|gene:2204236 SPTR:Q9ZTX8 symbol:AT1G30330.1 [GO:0003700 "transcription factor activity" evidence=ISS] [GO:0006355 "regulation of transcription, DNA-dependent" evidence=ISS] InterPro:IPR003340 InterPro:IPR010525 Pfam:PF02362 PROSITE:PS50863 PROSITE:PS50962 Pfam:PF06507 EMBL:AC025295 EMBL:AF013467 PIR:F86427 TRANSFAC:T04528 GeneFarm:3369 SPTR:Q9ZTX8	4e-69
chr6.CM0118.10.1	99.1.3.2.534	ARFF_ARATH							ARFF_ARATH	Activator;Auxinsignalingpathway;DNA-binding;Multigenefamily;Nuclearprotein;Transcription;Transcriptionregulation,Auxin response factor 6.	1e-68	GO_ID:31690	TAIR|gene:2204236 SPTR:Q9ZTX8 symbol:AT1G30330.1 [GO:0003700 "transcription factor activity" evidence=ISS] [GO:0006355 "regulation of transcription, DNA-dependent" evidence=ISS] InterPro:IPR003340 InterPro:IPR010525 Pfam:PF02362 PROSITE:PS50863 PROSITE:PS50962 Pfam:PF06507 EMBL:AC025295 EMBL:AF013467 PIR:F86427 TRANSFAC:T04528 GeneFarm:3369 SPTR:Q9ZTX8	4e-69
Ljwgs_029100.2	99.1.4.539	GO_ID:3479							AUX22_SOYBN	Auxinsignalingpathway;Multigenefamily;Nuclearprotein;Repressor;Transcription;Transcriptionregulation,Auxin-induced protein AUX22.	9e-33	GO_ID:3479	TAIR|gene:2196572 SPTR:P33078 symbol:AT1G15580.1 [GO:0003700 "transcription factor activity" evidence=ISS] InterPro:IPR003311 Pfam:PF02309 PROSITE:PS50962 EMBL:AC013453 EMBL:X53436 EMBL:AY150496 EMBL:U18407 PIR:G86289 TRANSFAC:T04535 GeneFarm:3151 SPTR:P33078	3e-17
Ljwgs_029100.2	99.1.3.2.3032	AUX22_SOYBN							AUX22_SOYBN	Auxinsignalingpathway;Multigenefamily;Nuclearprotein;Repressor;Transcription;Transcriptionregulation,Auxin-induced protein AUX22.	9e-33	GO_ID:3479	TAIR|gene:2196572 SPTR:P33078 symbol:AT1G15580.1 [GO:0003700 "transcription factor activity" evidence=ISS] InterPro:IPR003311 Pfam:PF02309 PROSITE:PS50962 EMBL:AC013453 EMBL:X53436 EMBL:AY150496 EMBL:U18407 PIR:G86289 TRANSFAC:T04535 GeneFarm:3151 SPTR:P33078	3e-17
Ljwgs_033110.1	99.1.4.2226	GO_ID:16515							AUX28_SOYBN	Auxinsignalingpathway;Multigenefamily;Nuclearprotein;Repressor;Transcription;Transcriptionregulation,Auxin-induced protein AUX28.	9e-40	GO_ID:16515	TAIR|gene:2129899 SPTR:Q38832 symbol:AT4G14550.1 [GO:0003700 "transcription factor activity" evidence=ISS] InterPro:IPR003311 Pfam:PF02309 PROSITE:PS50962 EMBL:Z97336 EMBL:AL161539 EMBL:AF334718 EMBL:U18416 PIR:C85159 PIR:H71407 PIR:S58501 GeneFarm:3165 SPTR:Q38832	1e-35
Ljwgs_033110.1	99.1.3.2.1847	AUX28_SOYBN							AUX28_SOYBN	Auxinsignalingpathway;Multigenefamily;Nuclearprotein;Repressor;Transcription;Transcriptionregulation,Auxin-induced protein AUX28.	9e-40	GO_ID:16515	TAIR|gene:2129899 SPTR:Q38832 symbol:AT4G14550.1 [GO:0003700 "transcription factor activity" evidence=ISS] InterPro:IPR003311 Pfam:PF02309 PROSITE:PS50962 EMBL:Z97336 EMBL:AL161539 EMBL:AF334718 EMBL:U18416 PIR:C85159 PIR:H71407 PIR:S58501 GeneFarm:3165 SPTR:Q38832	1e-35
chr4.CM0337.30	99.1.3.2.3983	WRKY9_ARATH							WRKY9_ARATH	DNA-binding;Nuclearprotein;Transcription;Transcriptionregulation,Probable WRKY transcription factor 9 (WRKY DNA-binding protein 9).	4e-43
Ljwgs_010102.1	99.1.4.3079	GO_ID:15802										GO_ID:15802	TAIR|gene:2144552 SPTR:Q9LZS0 symbol:AT5G03680.1 [GO:0003700 "transcription factor activity" evidence=ISS] [GO:0045449 "regulation of transcription" evidence=TAS] InterPro:IPR001005 PROSITE:PS50090 SMART:SM00717 EMBL:AL162506 PIR:T48395 SPTR:Q9LZS0	6e-29
Ljwgs_020116.2	99.1.4.6440	GO_ID:22054							GAI1_VITVI	Gibberellinsignalingpathway;Nuclearprotein;Phosphorylation;Repressor;Transcription;Transcriptionregulation;Ublconjugation,DELLA protein GAI1 (Gibberellic acid-insensitive mutant protein 1) (VvGAI1).	2e-49	GO_ID:22054	TAIR|gene:2015242 SPTR:Q9CAN3 symbol:AT1G63100.1 [GO:0003700 "transcription factor activity" evidence=ISS] [GO:0045449 "regulation of transcription" evidence=TAS] Pfam:PF03514 InterPro:IPR005202 PROSITE:PS50985 EMBL:AC010795 PIR:D96656 SPTR:Q9CAN3	2e-129
Ljwgs_020116.2	99.1.3.2.1997	GAI1_VITVI							GAI1_VITVI	Gibberellinsignalingpathway;Nuclearprotein;Phosphorylation;Repressor;Transcription;Transcriptionregulation;Ublconjugation,DELLA protein GAI1 (Gibberellic acid-insensitive mutant protein 1) (VvGAI1).	2e-49	GO_ID:22054	TAIR|gene:2015242 SPTR:Q9CAN3 symbol:AT1G63100.1 [GO:0003700 "transcription factor activity" evidence=ISS] [GO:0045449 "regulation of transcription" evidence=TAS] Pfam:PF03514 InterPro:IPR005202 PROSITE:PS50985 EMBL:AC010795 PIR:D96656 SPTR:Q9CAN3	2e-129
chr2.CM0124.32	99.1.4.3708	GO_ID:34851										GO_ID:34851	TAIR|gene:2205419 SPTR:Q9CAA9 symbol:AT1G68920.1 [GO:0003700 "transcription factor activity" evidence=ISS] [GO:0045449 "regulation of transcription" evidence=TAS] Pfam:PF00010 InterPro:IPR001092 SMART:SM00353 PROSITE:PS50888 EMBL:AC011665 EMBL:AY128299 EMBL:BT002259 PIR:G96713 SPTR:Q9CAA9	2e-17
chr1.CM0147.119	99.1.4.4395	GO_ID:20327							ATH1_ARATH	DNA-binding;Homeobox;Nuclearprotein;Transcription;Transcriptionregulation,Homeobox protein ATH1.	1e-31	GO_ID:20327	TAIR|gene:2185182 SPTR:Q9LZM8 symbol:HB-6 [GO:0003700 "transcription factor activity" evidence=ISS] [GO:0003677 "DNA binding" evidence=ISS] InterPro:IPR001356 InterPro:IPR012287 Pfam:PF00046 GO:GO:0005634 ProDom:PD000010 SMART:SM00389 PROSITE:PS00027 PROSITE:PS50071 HSSP:P41778 InterPro:IPR006563 Pfam:PF07526 SMART:SM00574 EMBL:AL162508 EMBL:AY328314 EMBL:BT020537 PIR:T48224 SPTR:Q9LZM8	2e-109
chr1.CM0147.119	99.1.3.2.1918	ATH1_ARATH							ATH1_ARATH	DNA-binding;Homeobox;Nuclearprotein;Transcription;Transcriptionregulation,Homeobox protein ATH1.	1e-31	GO_ID:20327	TAIR|gene:2185182 SPTR:Q9LZM8 symbol:HB-6 [GO:0003700 "transcription factor activity" evidence=ISS] [GO:0003677 "DNA binding" evidence=ISS] InterPro:IPR001356 InterPro:IPR012287 Pfam:PF00046 GO:GO:0005634 ProDom:PD000010 SMART:SM00389 PROSITE:PS00027 PROSITE:PS50071 HSSP:P41778 InterPro:IPR006563 Pfam:PF07526 SMART:SM00574 EMBL:AL162508 EMBL:AY328314 EMBL:BT020537 PIR:T48224 SPTR:Q9LZM8	2e-109
chr3.CM0396.42	99.1.4.5684	GO_ID:33388										GO_ID:33388	TAIR|gene:2046152 SPTR:Q9SL35 symbol:AT2G28200.1 [GO:0003700 "transcription factor activity" evidence=ISS] [GO:0045449 "regulation of transcription" evidence=TAS] [GO:0003676 "nucleic acid binding" evidence=ISS] [GO:0008270 "zinc ion binding" evidence=ISS] InterPro:IPR007087 Prosite:PS00028 Pfam:PF00096 SMART:SM00355 PROSITE:PS50157 EMBL:AC006202 PIR:A84682 SPTR:Q9SL35	3e-13
Ljwgs_057664.1	99.1.4.8914	GO_ID:8283							ODO1_PETHY	Activator;DNA-binding;Nuclearprotein;Repeat;Transcription;Transcriptionregulation,ODORANT1 protein (MYB-like protein ODO1).	2e-14	GO_ID:8283	TAIR|gene:2174194 SPTR:Q9SPG7 symbol:AT5G16600.1 [GO:0003700 "transcription factor activity" evidence=ISS] [GO:0003677 "DNA binding" evidence=ISS] [GO:0006355 "regulation of transcription, DNA-dependent" evidence=ISS] InterPro:IPR001005 Pfam:PF00249 InterPro:IPR012287 GO:GO:0005634 PROSITE:PS50090 SMART:SM00717 PROSITE:PS00037 PROSITE:PS00334 HSSP:Q03237 EMBL:AB008270 EMBL:AF175990 EMBL:BT002762 …	9e-25
Ljwgs_057664.1	99.1.3.2.2682	ODO1_PETHY							ODO1_PETHY	Activator;DNA-binding;Nuclearprotein;Repeat;Transcription;Transcriptionregulation,ODORANT1 protein (MYB-like protein ODO1).	2e-14	GO_ID:8283	TAIR|gene:2174194 SPTR:Q9SPG7 symbol:AT5G16600.1 [GO:0003700 "transcription factor activity" evidence=ISS] [GO:0003677 "DNA binding" evidence=ISS] [GO:0006355 "regulation of transcription, DNA-dependent" evidence=ISS] InterPro:IPR001005 Pfam:PF00249 InterPro:IPR012287 GO:GO:0005634 PROSITE:PS50090 SMART:SM00717 PROSITE:PS00037 PROSITE:PS00334 HSSP:Q03237 EMBL:AB008270 EMBL:AF175990 EMBL:BT002762 …	9e-25
Ljwgs_038411.1	99.1.3.2.542	WRK69_ARATH							WRK69_ARATH	Alternativesplicing;DNA-binding;Nuclearprotein;Transcription;Transcriptionregulation,Probable WRKY transcription factor 69 (WRKY DNA-binding protein 69).	4e-25
Ljwgs_022785.1	99.1.4.796	GO_ID:21419							KNAP1_MALDO	DNA-binding;Homeobox;Multigenefamily;Nuclearprotein,Homeobox protein knotted-1-like 1 (KNAP1).	4e-31	GO_ID:21419	TAIR|gene:1005027871 SPTR:Q948K0 symbol:AT1G23380.2 [GO:0003700 "transcription factor activity" evidence=ISS] [GO:0003677 "DNA binding" evidence=ISS] InterPro:IPR001356 InterPro:IPR005541 InterPro:IPR005540 InterPro:IPR005539 InterPro:IPR012287 Pfam:PF00046 Pfam:PF03791 GO:GO:0005634 ProDom:PD000010 SMART:SM00389 PROSITE:PS00027 PROSITE:PS50071 Pfam:PF03789 Pfam:PF03790 EMBL:AB072362 SPTR:Q948K0	1e-30
Ljwgs_022785.1	99.1.3.2.364	KNAP1_MALDO							KNAP1_MALDO	DNA-binding;Homeobox;Multigenefamily;Nuclearprotein,Homeobox protein knotted-1-like 1 (KNAP1).	4e-31	GO_ID:21419	TAIR|gene:1005027871 SPTR:Q948K0 symbol:AT1G23380.2 [GO:0003700 "transcription factor activity" evidence=ISS] [GO:0003677 "DNA binding" evidence=ISS] InterPro:IPR001356 InterPro:IPR005541 InterPro:IPR005540 InterPro:IPR005539 InterPro:IPR012287 Pfam:PF00046 Pfam:PF03791 GO:GO:0005634 ProDom:PD000010 SMART:SM00389 PROSITE:PS00027 PROSITE:PS50071 Pfam:PF03789 Pfam:PF03790 EMBL:AB072362 SPTR:Q948K0	1e-30
chr4.CM0046.27	99.1.3.2.437	WRK65_ARATH							WRK65_ARATH	DNA-binding;Nuclearprotein;Transcription;Transcriptionregulation,Probable WRKY transcription factor 65 (WRKY DNA-binding protein 65).	4e-48
Ljwgs_062725.1	99.1.4.714	GO_ID:32927										GO_ID:32927	TAIR|gene:2005683 SPTR:Q9LR10 symbol:AT1G75710.1 [GO:0003700 "transcription factor activity" evidence=ISS] [GO:0003676 "nucleic acid binding" evidence=ISS] [GO:0008270 "zinc ion binding" evidence=ISS] InterPro:IPR007087 Prosite:PS00028 Pfam:PF00096 GO:GO:0005634 SMART:SM00355 PROSITE:PS50157 EMBL:AC006434 SPTR:Q9LR10	6e-62
Ljwgs_082007.1	4.2.4.78	MOB1 maintenance of ploidy protein MOB1 (MPS1 binder 1)	ath:At4g19050	F13C5.220; mob1/phocein family protein [KO:K06685]	5e-11				WRK19_ARATH	ATP-binding;DNA-binding;Kinase;Leucine-richrepeat;Nuclearprotein;Nucleotide-binding;Plantdefense;Repeat;Serine/threonine-proteinkinase;Transcription;Transcriptionregulation;Transferase,Probable WRKY transcription factor 19 (WRKY DNA-binding protein 19).	6e-22	GO_ID:22119	TAIR|gene:2130244 SPTR:Q9M0M8 symbol:AT4G16900.1 [GO:0006952 "defense response" evidence=ISS] Pfam:PF00560 InterPro:IPR003593 InterPro:IPR001611 InterPro:IPR000157 InterPro:IPR002182 InterPro:IPR000767 Pfam:PF01582 GO:GO:0006915 SMART:SM00382 GO:GO:0016020 InterPro:IPR011991 SMART:SM00255 PROSITE:PS50104 PRINTS:PR00364 Pfam:PF00931 InterPro:IPR011713 Pfam:PF07725 EMBL:AL161545 SPTR:Q9M0M8	1e-18
Ljwgs_082007.1	4.2.5	Apoptosis [CLASS:04210] [PATH:hsa04210] [GO:0006915]	ath:At4g19050	F13C5.220; mob1/phocein family protein [KO:K06685]	5e-11				WRK19_ARATH	ATP-binding;DNA-binding;Kinase;Leucine-richrepeat;Nuclearprotein;Nucleotide-binding;Plantdefense;Repeat;Serine/threonine-proteinkinase;Transcription;Transcriptionregulation;Transferase,Probable WRKY transcription factor 19 (WRKY DNA-binding protein 19).	6e-22	GO_ID:22119	TAIR|gene:2130244 SPTR:Q9M0M8 symbol:AT4G16900.1 [GO:0006952 "defense response" evidence=ISS] Pfam:PF00560 InterPro:IPR003593 InterPro:IPR001611 InterPro:IPR000157 InterPro:IPR002182 InterPro:IPR000767 Pfam:PF01582 GO:GO:0006915 SMART:SM00382 GO:GO:0016020 InterPro:IPR011991 SMART:SM00255 PROSITE:PS50104 PRINTS:PR00364 Pfam:PF00931 InterPro:IPR011713 Pfam:PF07725 EMBL:AL161545 SPTR:Q9M0M8	1e-18
Ljwgs_016126.1	99.1.4.1377	GO_ID:55447										GO_ID:55447	TAIR|gene:2063745 SPTR:Q9ZQ85 symbol:AT2G03500.1 [GO:0003700 "transcription factor activity" evidence=ISS] [GO:0045449 "regulation of transcription" evidence=TAS] [GO:0003677 "DNA binding" evidence=ISS] InterPro:IPR001005 Pfam:PF00249 HSSP:O49397 InterPro:IPR006447 TIGRFAMs:TIGR01557 EMBL:AC006284 EMBL:AY060559 EMBL:AY133630 EMBL:AK221662 PIR:B84449 SPTR:Q9ZQ85	1e-25
chr1.CM0178.43	99.1.4.4717	GO_ID:20303										GO_ID:20303	TAIR|gene:2014623 SPTR:Q9SFW8 symbol:AT1G76350.1 [GO:0003700 "transcription factor activity" evidence=ISS] [GO:0045449 "regulation of transcription" evidence=TAS] InterPro:IPR000270 Pfam:PF00564 SMART:SM00666 InterPro:IPR003035 Pfam:PF02042 EMBL:AC012394 PIR:A96791 SPTR:Q9SFW8	0
chr3.CM1468.15	99.1.3.2.638	CPRF1_PETCR							CPRF1_PETCR	DNA-binding;Nuclearprotein;Transcription;Transcriptionregulation,Common plant regulatory factor CPRF-1.	2e-86	GO_ID:37779	TAIR|gene:2063019 SPTR:P42776 symbol:AT2G46270.1 [GO:0003700 "transcription factor activity" evidence=ISS] InterPro:IPR004827 Pfam:PF00170 InterPro:IPR008917 SMART:SM00338 PROSITE:PS50217 PROSITE:PS00036 HSSP:P03069 EMBL:AC005397 EMBL:U17891 EMBL:U51850 EMBL:AF370307 EMBL:AY063093 EMBL:X63896 PIR:G84900 PIR:S20885 TRANSFAC:T01080 SPTR:P42776	6e-74
chr3.CM1468.15	99.1.4.153	GO_ID:37779							CPRF1_PETCR	DNA-binding;Nuclearprotein;Transcription;Transcriptionregulation,Common plant regulatory factor CPRF-1.	2e-86	GO_ID:37779	TAIR|gene:2063019 SPTR:P42776 symbol:AT2G46270.1 [GO:0003700 "transcription factor activity" evidence=ISS] InterPro:IPR004827 Pfam:PF00170 InterPro:IPR008917 SMART:SM00338 PROSITE:PS50217 PROSITE:PS00036 HSSP:P03069 EMBL:AC005397 EMBL:U17891 EMBL:U51850 EMBL:AF370307 EMBL:AY063093 EMBL:X63896 PIR:G84900 PIR:S20885 TRANSFAC:T01080 SPTR:P42776	6e-74
TM0445.31.1	99.1.4.3449	GO_ID:33888							NFX1_HUMAN	DNA-binding;Ligase;Metal-binding;mRNAtransport;Nuclearprotein;Repeat;Repressor;Transcription;Transcriptionregulation;Transport;Ublconjugationpathway;Zinc;Zinc-finger,Transcriptional repressor NF-X1 (EC 6.3.2.-) (Nuclear transcription factor, X box-binding, 1).	3e-84	GO_ID:33888	UNIPROT|Q12986 SPTR:Q12986 symbol:NFX1_HUMAN "Transcriptional repressor NF-X1" [GO:0003700 "transcription factor activity" evidence=TAS] [GO:0000122 "negative regulation of transcription from RNA polymerase II promoter" evidence=TAS] [GO:0006366 "transcription from RNA polymerase II promoter" evidence=TAS] [GO:0006954 "inflammatory response" evidence=TAS] InterPro:IPR001841 InterPro:IPR001374 Pfa…	1e-84
TM0445.31.1	99.1.3.1.25	EC 6.3.2.-							NFX1_HUMAN	DNA-binding;Ligase;Metal-binding;mRNAtransport;Nuclearprotein;Repeat;Repressor;Transcription;Transcriptionregulation;Transport;Ublconjugationpathway;Zinc;Zinc-finger,Transcriptional repressor NF-X1 (EC 6.3.2.-) (Nuclear transcription factor, X box-binding, 1).	3e-84	GO_ID:33888	UNIPROT|Q12986 SPTR:Q12986 symbol:NFX1_HUMAN "Transcriptional repressor NF-X1" [GO:0003700 "transcription factor activity" evidence=TAS] [GO:0000122 "negative regulation of transcription from RNA polymerase II promoter" evidence=TAS] [GO:0006366 "transcription from RNA polymerase II promoter" evidence=TAS] [GO:0006954 "inflammatory response" evidence=TAS] InterPro:IPR001841 InterPro:IPR001374 Pfa…	1e-84
chr5.CM0311.6	2.2.4.5.5	RPR2 ribonuclease P subunit RPR2 [COG:COG2023]	ath:At1g25250	F4F7.36; zinc finger (C2H2 type) family protein [EC:3.1.26.5] [KO:K03540]	5e-48				TT1_ARATH	Coiledcoil;Metal-binding;Polymorphism;Transcription;Transcriptionregulation;Zinc;Zinc-finger,TRANSPARENT TESTA 1 protein (Zinc finger protein TT1) (TTL1).	2e-13	GO_ID:27270	TAIR|gene:2051697 SPTR:Q9ZUL3 symbol:AT2G02070.1 [GO:0003700 "transcription factor activity" evidence=ISS] [GO:0045449 "regulation of transcription" evidence=TAS] [GO:0003676 "nucleic acid binding" evidence=ISS] [GO:0008270 "zinc ion binding" evidence=ISS] InterPro:IPR007087 Prosite:PS00028 Pfam:PF00096 SMART:SM00355 PROSITE:PS50157 EMBL:AC005936 EMBL:AY056174 EMBL:BT001215 EMBL:AJ621495 PIR:F844…	1e-86
Ljwgs_009422.4	99.1.3.2.1661	ARFC_ARATH							ARFC_ARATH	Auxinsignalingpathway;Developmentalprotein;DNA-binding;Multigenefamily;Nuclearprotein;Transcription;Transcriptionregulation,Auxin response factor 3 (ETTIN protein).	2e-20	GO_ID:30049	TAIR|gene:2057608 SPTR:O23661 symbol:AT2G33860.1 [GO:0006355 "regulation of transcription, DNA-dependent" evidence=TAS] [GO:0003700 "transcription factor activity" evidence=ISS] InterPro:IPR003340 InterPro:IPR010525 Pfam:PF02362 PROSITE:PS50863 Pfam:PF06507 EMBL:U78721 EMBL:U89296 EMBL:AF007788 EMBL:AF336917 EMBL:AF360313 EMBL:AY056365 PIR:E84750 PIR:T03278 TRANSFAC:T04517 GeneFarm:3366 SPTR:O236…	6e-21
Ljwgs_009422.4	99.1.4.6368	GO_ID:30049							ARFC_ARATH	Auxinsignalingpathway;Developmentalprotein;DNA-binding;Multigenefamily;Nuclearprotein;Transcription;Transcriptionregulation,Auxin response factor 3 (ETTIN protein).	2e-20	GO_ID:30049	TAIR|gene:2057608 SPTR:O23661 symbol:AT2G33860.1 [GO:0006355 "regulation of transcription, DNA-dependent" evidence=TAS] [GO:0003700 "transcription factor activity" evidence=ISS] InterPro:IPR003340 InterPro:IPR010525 Pfam:PF02362 PROSITE:PS50863 Pfam:PF06507 EMBL:U78721 EMBL:U89296 EMBL:AF007788 EMBL:AF336917 EMBL:AF360313 EMBL:AY056365 PIR:E84750 PIR:T03278 TRANSFAC:T04517 GeneFarm:3366 SPTR:O236…	6e-21
TM0439.5.1	99.1.4.1853	GO_ID:23195							MYB4_ORYSA	DNA-binding;Nuclearprotein;Transcription;Transcriptionregulation,Myb-related protein Myb4 (OsMyb4) (Transcription factor RLTR1).	2e-16	GO_ID:23195	TAIR|gene:2145647 SPTR:Q9LY95 symbol:AT5G14340.1 [GO:0006355 "regulation of transcription, DNA-dependent" evidence=ISS] [GO:0003700 "transcription factor activity" evidence=ISS] [GO:0003677 "DNA binding" evidence=ISS] InterPro:IPR001005 Pfam:PF00249 InterPro:IPR012287 GO:GO:0005634 PROSITE:PS50090 SMART:SM00717 HSSP:P06876 PROSITE:PS00037 PROSITE:PS00334 EMBL:AL163817 EMBL:AY519622 PIR:T48607 PIR…	1e-17
TM0439.5.1	99.1.3.2.610	MYB4_ORYSA							MYB4_ORYSA	DNA-binding;Nuclearprotein;Transcription;Transcriptionregulation,Myb-related protein Myb4 (OsMyb4) (Transcription factor RLTR1).	2e-16	GO_ID:23195	TAIR|gene:2145647 SPTR:Q9LY95 symbol:AT5G14340.1 [GO:0006355 "regulation of transcription, DNA-dependent" evidence=ISS] [GO:0003700 "transcription factor activity" evidence=ISS] [GO:0003677 "DNA binding" evidence=ISS] InterPro:IPR001005 Pfam:PF00249 InterPro:IPR012287 GO:GO:0005634 PROSITE:PS50090 SMART:SM00717 HSSP:P06876 PROSITE:PS00037 PROSITE:PS00334 EMBL:AL163817 EMBL:AY519622 PIR:T48607 PIR…	1e-17
Ljwgs_145785.1	99.1.3.2.3349	SPL12_ARATH							SPL12_ARATH	3D-structure;DNA-binding;Metal-binding;Nuclearprotein;Transcription;Transcriptionregulation;Zinc;Zinc-finger,Squamosa-promoter binding-like protein 12.	3e-20	GO_ID:38270	TAIR|gene:2041328 SPTR:Q9SMX9 symbol:AT2G47070.1 [GO:0003700 "transcription factor activity" evidence=ISS] [GO:0045449 "regulation of transcription" evidence=TAS] [GO:0003677 "DNA binding" evidence=ISS] [GO:0005634 "nucleus" evidence=ISS] InterPro:IPR002110 InterPro:IPR004333 InterPro:IPR002200 Pfam:PF03110 SMART:SM00248 EMBL:AC004411 EMBL:AJ011577 EMBL:AJ011628 EMBL:AJ011629 PIR:T02179 PIR:T0218…	5e-20
Ljwgs_145785.1	99.1.4.589	GO_ID:38270							SPL12_ARATH	3D-structure;DNA-binding;Metal-binding;Nuclearprotein;Transcription;Transcriptionregulation;Zinc;Zinc-finger,Squamosa-promoter binding-like protein 12.	3e-20	GO_ID:38270	TAIR|gene:2041328 SPTR:Q9SMX9 symbol:AT2G47070.1 [GO:0003700 "transcription factor activity" evidence=ISS] [GO:0045449 "regulation of transcription" evidence=TAS] [GO:0003677 "DNA binding" evidence=ISS] [GO:0005634 "nucleus" evidence=ISS] InterPro:IPR002110 InterPro:IPR004333 InterPro:IPR002200 Pfam:PF03110 SMART:SM00248 EMBL:AC004411 EMBL:AJ011577 EMBL:AJ011628 EMBL:AJ011629 PIR:T02179 PIR:T0218…	5e-20
Ljwgs_029176.1	99.1.4.714	GO_ID:32927										GO_ID:32927	TAIR|gene:2005683 SPTR:Q9LR10 symbol:AT1G75710.1 [GO:0003700 "transcription factor activity" evidence=ISS] [GO:0003676 "nucleic acid binding" evidence=ISS] [GO:0008270 "zinc ion binding" evidence=ISS] InterPro:IPR007087 Prosite:PS00028 Pfam:PF00096 GO:GO:0005634 SMART:SM00355 PROSITE:PS50157 EMBL:AC006434 SPTR:Q9LR10	1e-76
chr1.CM0375.38	99.1.4.2226	GO_ID:16515							AUX28_SOYBN	Auxinsignalingpathway;Multigenefamily;Nuclearprotein;Repressor;Transcription;Transcriptionregulation,Auxin-induced protein AUX28.	3e-38	GO_ID:16515	TAIR|gene:2129899 SPTR:Q38832 symbol:AT4G14550.1 [GO:0003700 "transcription factor activity" evidence=ISS] InterPro:IPR003311 Pfam:PF02309 PROSITE:PS50962 EMBL:Z97336 EMBL:AL161539 EMBL:AF334718 EMBL:U18416 PIR:C85159 PIR:H71407 PIR:S58501 GeneFarm:3165 SPTR:Q38832	2e-23
chr1.CM0375.38	99.1.3.2.1847	AUX28_SOYBN							AUX28_SOYBN	Auxinsignalingpathway;Multigenefamily;Nuclearprotein;Repressor;Transcription;Transcriptionregulation,Auxin-induced protein AUX28.	3e-38	GO_ID:16515	TAIR|gene:2129899 SPTR:Q38832 symbol:AT4G14550.1 [GO:0003700 "transcription factor activity" evidence=ISS] InterPro:IPR003311 Pfam:PF02309 PROSITE:PS50962 EMBL:Z97336 EMBL:AL161539 EMBL:AF334718 EMBL:U18416 PIR:C85159 PIR:H71407 PIR:S58501 GeneFarm:3165 SPTR:Q38832	2e-23
Ljwgs_017611.1	99.1.4.4423	GO_ID:15537							WOX9_ARATH	Developmentalprotein;DNA-binding;Homeobox;Nuclearprotein;Transcription;Transcriptionregulation,WUSCHEL-related homeobox 9.	3e-11	GO_ID:15537	TAIR|gene:2096428 SPTR:Q6X7J3 symbol:AT3G03660.1 [GO:0003700 "transcription factor activity" evidence=ISS] [GO:0003677 "DNA binding" evidence=ISS] InterPro:IPR001356 ProDom:PD000010 SMART:SM00389 PROSITE:PS00027 PROSITE:PS50071 EMBL:AC009327 EMBL:AY251402 SPTR:Q6X7J3	3e-09
Ljwgs_017611.1	99.1.3.2.3184	WOX9_ARATH							WOX9_ARATH	Developmentalprotein;DNA-binding;Homeobox;Nuclearprotein;Transcription;Transcriptionregulation,WUSCHEL-related homeobox 9.	3e-11	GO_ID:15537	TAIR|gene:2096428 SPTR:Q6X7J3 symbol:AT3G03660.1 [GO:0003700 "transcription factor activity" evidence=ISS] [GO:0003677 "DNA binding" evidence=ISS] InterPro:IPR001356 ProDom:PD000010 SMART:SM00389 PROSITE:PS00027 PROSITE:PS50071 EMBL:AC009327 EMBL:AY251402 SPTR:Q6X7J3	3e-09
Ljwgs_005424.1	99.1.3.2.1364	AP2_ARATH							AP2_ARATH	Activator;Developmentalprotein;Differentiation;DNA-binding;Flowering;Nuclearprotein;Repeat;Transcription;Transcriptionregulation,Floral homeotic protein APETALA2.	1e-102	GO_ID:29651	TAIR|gene:2115149 SPTR:P47927 symbol:AT4G36920.1 [GO:0003700 "transcription factor activity" evidence=ISS;TAS] [GO:0005634 "nucleus" evidence=TAS] [GO:0006355 "regulation of transcription, DNA-dependent" evidence=TAS] [GO:0019953 "sexual reproduction" evidence=TAS] [GO:0030154 "cell differentiation" evidence=TAS] InterPro:IPR001471 Pfam:PF00847 PRINTS:PR00367 ProDom:PD001423 SMART:SM00380 PROSITE…	5e-103
Ljwgs_005424.1	99.1.4.5454	GO_ID:29651							AP2_ARATH	Activator;Developmentalprotein;Differentiation;DNA-binding;Flowering;Nuclearprotein;Repeat;Transcription;Transcriptionregulation,Floral homeotic protein APETALA2.	1e-102	GO_ID:29651	TAIR|gene:2115149 SPTR:P47927 symbol:AT4G36920.1 [GO:0003700 "transcription factor activity" evidence=ISS;TAS] [GO:0005634 "nucleus" evidence=TAS] [GO:0006355 "regulation of transcription, DNA-dependent" evidence=TAS] [GO:0019953 "sexual reproduction" evidence=TAS] [GO:0030154 "cell differentiation" evidence=TAS] InterPro:IPR001471 Pfam:PF00847 PRINTS:PR00367 ProDom:PD001423 SMART:SM00380 PROSITE…	5e-103
chr3.CM0460.30	99.1.4.5091	GO_ID:2017							GAI1_VITVI	Gibberellinsignalingpathway;Nuclearprotein;Phosphorylation;Repressor;Transcription;Transcriptionregulation;Ublconjugation,DELLA protein GAI1 (Gibberellic acid-insensitive mutant protein 1) (VvGAI1).	4e-49	GO_ID:2017	TAIR|gene:3441165 SPTR:Q9FHZ1 symbol:AT5G41920.1 [GO:0003700 "transcription factor activity" evidence=ISS] [GO:0008372 "cellular component unknown" evidence=ND] [GO:0045449 "regulation of transcription" evidence=TAS] Pfam:PF03514 InterPro:IPR005202 PROSITE:PS50985 EMBL:AB017067 SPTR:Q9FHZ1	1e-143
chr3.CM0460.30	99.1.3.2.1997	GAI1_VITVI							GAI1_VITVI	Gibberellinsignalingpathway;Nuclearprotein;Phosphorylation;Repressor;Transcription;Transcriptionregulation;Ublconjugation,DELLA protein GAI1 (Gibberellic acid-insensitive mutant protein 1) (VvGAI1).	4e-49	GO_ID:2017	TAIR|gene:3441165 SPTR:Q9FHZ1 symbol:AT5G41920.1 [GO:0003700 "transcription factor activity" evidence=ISS] [GO:0008372 "cellular component unknown" evidence=ND] [GO:0045449 "regulation of transcription" evidence=TAS] Pfam:PF03514 InterPro:IPR005202 PROSITE:PS50985 EMBL:AB017067 SPTR:Q9FHZ1	1e-143
Ljwgs_069843.1	99.1.4.1534	GO_ID:44920							Y4466_ARATH	3D-structure;DNA-binding;Homeobox;Metal-binding;Nuclearprotein;Transcription;Transcriptionregulation;Zinc;Zinc-finger,ZF-HD homeobox protein At4g24660 (AtHB-22).	3e-16	GO_ID:44920	TAIR|gene:2019189 SPTR:Q9CA51 symbol:AT1G74660.1 [GO:0000004 "biological process unknown" evidence=ND] [GO:0003700 "transcription factor activity" evidence=ISS] Pfam:PF04770 InterPro:IPR006456 TIGRFAMs:TIGR01566 EMBL:AC011765 PIR:G96775 SPTR:Q9CA51	8e-30
Ljwgs_069843.1	99.1.3.2.396	Y4466_ARATH							Y4466_ARATH	3D-structure;DNA-binding;Homeobox;Metal-binding;Nuclearprotein;Transcription;Transcriptionregulation;Zinc;Zinc-finger,ZF-HD homeobox protein At4g24660 (AtHB-22).	3e-16	GO_ID:44920	TAIR|gene:2019189 SPTR:Q9CA51 symbol:AT1G74660.1 [GO:0000004 "biological process unknown" evidence=ND] [GO:0003700 "transcription factor activity" evidence=ISS] Pfam:PF04770 InterPro:IPR006456 TIGRFAMs:TIGR01566 EMBL:AC011765 PIR:G96775 SPTR:Q9CA51	8e-30
Ljwgs_015837.1	4.1.2.10	FLINY, fliN flagellar motor switch protein FliN/FliY [COG:COG1886]	mmu:20591	Jarid1c; jumonji, AT rich interactive domain 1C (Rbp2 like) [KO:K02417]	6e-30				JAD1A_HUMAN	Metal-binding;Nuclearprotein;Phosphorylation;Repeat;Transcription;Transcriptionregulation;Zinc;Zinc-finger,Jumonji/ARID domain-containing protein 1A (Retinoblastoma-binding protein 2) (RBBP-2).	4e-34	GO_ID:18630	TAIR|gene:2128658 SPTR:Q8GUI6 symbol:AT4G20400.1 [GO:0003700 "transcription factor activity" evidence=ISS] [GO:0045449 "regulation of transcription" evidence=TAS] Pfam:PF02373 Interpro:IPR003347 InterPro:IPR003888 InterPro:IPR003889 Interpro:IPR004198 Pfam:PF05965 Pfam:PF05964 InterPro:IPR003349 Pfam:PF02375 Pfam:PF02928 EMBL:BT002486 EMBL:BT010548 SPTR:Q8GUI6	2e-116
Ljwgs_015837.1	2.3.4.29	FLINY, fliN flagellar motor switch protein FliN/FliY [COG:COG1886]	mmu:20591	Jarid1c; jumonji, AT rich interactive domain 1C (Rbp2 like) [KO:K02417]	6e-30				JAD1A_HUMAN	Metal-binding;Nuclearprotein;Phosphorylation;Repeat;Transcription;Transcriptionregulation;Zinc;Zinc-finger,Jumonji/ARID domain-containing protein 1A (Retinoblastoma-binding protein 2) (RBBP-2).	4e-34	GO_ID:18630	TAIR|gene:2128658 SPTR:Q8GUI6 symbol:AT4G20400.1 [GO:0003700 "transcription factor activity" evidence=ISS] [GO:0045449 "regulation of transcription" evidence=TAS] Pfam:PF02373 Interpro:IPR003347 InterPro:IPR003888 InterPro:IPR003889 Interpro:IPR004198 Pfam:PF05965 Pfam:PF05964 InterPro:IPR003349 Pfam:PF02375 Pfam:PF02928 EMBL:BT002486 EMBL:BT010548 SPTR:Q8GUI6	2e-116
chr2.CM0120.8	99.1.3.2.2411	WRK57_ARATH							WRK57_ARATH	DNA-binding;Nuclearprotein;Transcription;Transcriptionregulation,Probable WRKY transcription factor 57 (WRKY DNA-binding protein 57).	2e-53
Ljwgs_057038.1	99.1.3.2.3438	MYB1_PHYPA							MYB1_PHYPA	Activator;DNA-binding;Nuclearprotein;Repeat;Transcription;Transcriptionregulation,Myb-related protein Pp1 (Fragment).	2e-22	GO_ID:35646	TAIR|gene:2098905 SPTR:Q9M2D9 symbol:AT3G61250.1 [GO:0006355 "regulation of transcription, DNA-dependent" evidence=ISS] [GO:0003700 "transcription factor activity" evidence=ISS] [GO:0003677 "DNA binding" evidence=ISS] InterPro:IPR001005 Pfam:PF00249 InterPro:IPR012287 GO:GO:0005634 PROSITE:PS50090 SMART:SM00717 HSSP:P06876 PROSITE:PS00037 PROSITE:PS00334 EMBL:AL137898 EMBL:AY519601 PIR:T47917 SPT…	3e-42
Ljwgs_057038.1	99.1.4.3741	GO_ID:35646							MYB1_PHYPA	Activator;DNA-binding;Nuclearprotein;Repeat;Transcription;Transcriptionregulation,Myb-related protein Pp1 (Fragment).	2e-22	GO_ID:35646	TAIR|gene:2098905 SPTR:Q9M2D9 symbol:AT3G61250.1 [GO:0006355 "regulation of transcription, DNA-dependent" evidence=ISS] [GO:0003700 "transcription factor activity" evidence=ISS] [GO:0003677 "DNA binding" evidence=ISS] InterPro:IPR001005 Pfam:PF00249 InterPro:IPR012287 GO:GO:0005634 PROSITE:PS50090 SMART:SM00717 HSSP:P06876 PROSITE:PS00037 PROSITE:PS00334 EMBL:AL137898 EMBL:AY519601 PIR:T47917 SPT…	3e-42
chr2.CM0237.31.1	99.1.4.1880	GO_ID:34003							CRC_ARATH	Developmentalprotein;Differentiation;DNA-binding;Flowering;Metal-binding;Nuclearprotein;Transcription;Transcriptionregulation;Zinc;Zinc-finger,Protein CRABS CLAW.	1e-14	GO_ID:34003	TAIR|gene:3689249 SPTR:Q9XHD1 symbol:AT1G69180.1 [GO:0003700 "transcription factor activity" evidence=ISS] [GO:0008372 "cellular component unknown" evidence=ND] [GO:0045449 "regulation of transcription" evidence=TAS] Pfam:PF04690 InterPro:IPR006780 EMBL:AC018364 EMBL:AF132606 EMBL:BT008618 PIR:G96715 TRANSFAC:T04741 SPTR:Q9XHD1	4e-15
chr2.CM0237.31.1	99.1.3.2.4096	CRC_ARATH							CRC_ARATH	Developmentalprotein;Differentiation;DNA-binding;Flowering;Metal-binding;Nuclearprotein;Transcription;Transcriptionregulation;Zinc;Zinc-finger,Protein CRABS CLAW.	1e-14	GO_ID:34003	TAIR|gene:3689249 SPTR:Q9XHD1 symbol:AT1G69180.1 [GO:0003700 "transcription factor activity" evidence=ISS] [GO:0008372 "cellular component unknown" evidence=ND] [GO:0045449 "regulation of transcription" evidence=TAS] Pfam:PF04690 InterPro:IPR006780 EMBL:AC018364 EMBL:AF132606 EMBL:BT008618 PIR:G96715 TRANSFAC:T04741 SPTR:Q9XHD1	4e-15
Ljwgs_034858.1	99.1.4.6920	GO_ID:15671							TT1_ARATH	Coiledcoil;Metal-binding;Polymorphism;Transcription;Transcriptionregulation;Zinc;Zinc-finger,TRANSPARENT TESTA 1 protein (Zinc finger protein TT1) (TTL1).	4e-60	GO_ID:15671	TAIR|gene:2076640 SPTR:Q9SVY1 symbol:AT3G57670.1 [GO:0003700 "transcription factor activity" evidence=ISS] [GO:0045449 "regulation of transcription" evidence=TAS] [GO:0003676 "nucleic acid binding" evidence=ISS] [GO:0008270 "zinc ion binding" evidence=ISS] InterPro:IPR007087 Prosite:PS00028 Pfam:PF00096 SMART:SM00355 PROSITE:PS50157 EMBL:AL049660 EMBL:AF254447 EMBL:BT021089 PIR:T06753 SPTR:Q9SVY1	2e-73
Ljwgs_034858.1	99.1.3.2.2264	TT1_ARATH							TT1_ARATH	Coiledcoil;Metal-binding;Polymorphism;Transcription;Transcriptionregulation;Zinc;Zinc-finger,TRANSPARENT TESTA 1 protein (Zinc finger protein TT1) (TTL1).	4e-60	GO_ID:15671	TAIR|gene:2076640 SPTR:Q9SVY1 symbol:AT3G57670.1 [GO:0003700 "transcription factor activity" evidence=ISS] [GO:0045449 "regulation of transcription" evidence=TAS] [GO:0003676 "nucleic acid binding" evidence=ISS] [GO:0008270 "zinc ion binding" evidence=ISS] InterPro:IPR007087 Prosite:PS00028 Pfam:PF00096 SMART:SM00355 PROSITE:PS50157 EMBL:AL049660 EMBL:AF254447 EMBL:BT021089 PIR:T06753 SPTR:Q9SVY1	2e-73
Ljwgs_030911.3	99.1.3.2.753	CNBP_RAT							CNBP_RAT	DNA-binding;Endoplasmicreticulum;Metal-binding;Repeat;Repressor;Transcription;Transcriptionregulation;Zinc;Zinc-finger,Cellular nucleic acid binding protein (CNBP) (Zinc finger protein 9).	3e-14	GO_ID:16034	MGI|MGI:88431 SPTR:P53996 symbol:Cnbp1 "cellular nucleic acid binding protein 1" [GO:0005634 "nucleus" evidence=IDA] [GO:0005829 "cytosol" evidence=IDA] [GO:0005783 "endoplasmic reticulum" evidence=IDA] [GO:0003700 "transcription factor activity" evidence=RCA] [GO:0008284 "positive regulation of cell proliferation" evidence=IDA] [GO:0006695 "cholesterol biosynthesis" evidence=RCA] [GO:0045944 "po…	4e-14
Ljwgs_030911.3	99.1.4.2973	GO_ID:16034							CNBP_RAT	DNA-binding;Endoplasmicreticulum;Metal-binding;Repeat;Repressor;Transcription;Transcriptionregulation;Zinc;Zinc-finger,Cellular nucleic acid binding protein (CNBP) (Zinc finger protein 9).	3e-14	GO_ID:16034	MGI|MGI:88431 SPTR:P53996 symbol:Cnbp1 "cellular nucleic acid binding protein 1" [GO:0005634 "nucleus" evidence=IDA] [GO:0005829 "cytosol" evidence=IDA] [GO:0005783 "endoplasmic reticulum" evidence=IDA] [GO:0003700 "transcription factor activity" evidence=RCA] [GO:0008284 "positive regulation of cell proliferation" evidence=IDA] [GO:0006695 "cholesterol biosynthesis" evidence=RCA] [GO:0045944 "po…	4e-14
chr5.CM0019.54.4	2.2.4.5.5	RPR2 ribonuclease P subunit RPR2 [COG:COG2023]	ath:At1g25250	F4F7.36; zinc finger (C2H2 type) family protein [EC:3.1.26.5] [KO:K03540]	1e-56				TT1_ARATH	Coiledcoil;Metal-binding;Polymorphism;Transcription;Transcriptionregulation;Zinc;Zinc-finger,TRANSPARENT TESTA 1 protein (Zinc finger protein TT1) (TTL1).	5e-16	GO_ID:6225	TAIR|gene:2205671 SPTR:Q8H1F5 symbol:AT1G55110.1 [GO:0003700 "transcription factor activity" evidence=ISS] [GO:0045449 "regulation of transcription" evidence=TAS] [GO:0003676 "nucleic acid binding" evidence=ISS] [GO:0008270 "zinc ion binding" evidence=ISS] InterPro:IPR007087 Prosite:PS00028 Pfam:PF00096 SMART:SM00355 PROSITE:PS50157 EMBL:AY150421 SPTR:Q8H1F5	2e-95
Ljwgs_095844.1	99.1.3.2.1030	WRK72_ARATH							WRK72_ARATH	DNA-binding;Nuclearprotein;Transcription;Transcriptionregulation,Probable WRKY transcription factor 72 (WRKY DNA-binding protein 72).	3e-27
Ljwgs_053022.1	99.1.4.6805	GO_ID:32104										GO_ID:32104	TAIR|gene:2161961 SPTR:Q9FMK7 symbol:AT5G63160.1 [GO:0030528 "transcription regulator activity" evidence=TAS] [GO:0005515 "protein binding" evidence=ISS] InterPro:IPR000210 InterPro:IPR000197 Pfam:PF00651 SMART:SM00225 PROSITE:PS50097 Pfam:PF02135 SMART:SM00551 EMBL:AB008265 EMBL:BT010872 EMBL:AY316674 SPTR:Q9FMK7	2e-17
Ljwgs_017449.1	99.1.3.2.834	KNAP3_MALDO							KNAP3_MALDO	DNA-binding;Homeobox;Multigenefamily;Nuclearprotein,Homeobox protein knotted-1-like 3 (KNAP3).	3e-23	GO_ID:43496	TAIR|gene:2015553 SPTR:Q9FPQ8 symbol:AT1G62990.1 [GO:0003700 "transcription factor activity" evidence=ISS] [GO:0003677 "DNA binding" evidence=ISS] InterPro:IPR001356 InterPro:IPR005541 InterPro:IPR005540 InterPro:IPR005539 InterPro:IPR012287 Pfam:PF03791 GO:GO:0005634 ProDom:PD000010 SMART:SM00389 PROSITE:PS00027 PROSITE:PS50071 Pfam:PF03789 Pfam:PF03790 EMBL:AF308451 SPTR:Q9FPQ8	6e-15
Ljwgs_017449.1	99.1.4.4544	GO_ID:43496							KNAP3_MALDO	DNA-binding;Homeobox;Multigenefamily;Nuclearprotein,Homeobox protein knotted-1-like 3 (KNAP3).	3e-23	GO_ID:43496	TAIR|gene:2015553 SPTR:Q9FPQ8 symbol:AT1G62990.1 [GO:0003700 "transcription factor activity" evidence=ISS] [GO:0003677 "DNA binding" evidence=ISS] InterPro:IPR001356 InterPro:IPR005541 InterPro:IPR005540 InterPro:IPR005539 InterPro:IPR012287 Pfam:PF03791 GO:GO:0005634 ProDom:PD000010 SMART:SM00389 PROSITE:PS00027 PROSITE:PS50071 Pfam:PF03789 Pfam:PF03790 EMBL:AF308451 SPTR:Q9FPQ8	6e-15
chr6.TM0367.11	99.1.4.4736	GO_ID:50887							CIGR2_ORYSA	Nuclearprotein;Transcription;Transcriptionregulation,Chitin-inducible gibberellin-responsive protein 2.	1e-141	GO_ID:50887	TAIR|gene:2164782 SPTR:Q9LDL7 symbol:AT5G48150.1 [GO:0003700 "transcription factor activity" evidence=ISS] Pfam:PF03514 InterPro:IPR005202 PROSITE:PS50985 EMBL:AB023039 EMBL:AF153443 SPTR:Q9LDL7	4e-146
chr6.TM0367.11	99.1.3.2.391	CIGR2_ORYSA							CIGR2_ORYSA	Nuclearprotein;Transcription;Transcriptionregulation,Chitin-inducible gibberellin-responsive protein 2.	1e-141	GO_ID:50887	TAIR|gene:2164782 SPTR:Q9LDL7 symbol:AT5G48150.1 [GO:0003700 "transcription factor activity" evidence=ISS] Pfam:PF03514 InterPro:IPR005202 PROSITE:PS50985 EMBL:AB023039 EMBL:AF153443 SPTR:Q9LDL7	4e-146
chr1.CM0105.86	99.1.3.2.1605	RAV1_ARATH							RAV1_ARATH	3D-structure;DNA-binding;Nuclearprotein,DNA-binding protein RAV1.	1e-38	GO_ID:25689	TAIR|gene:3694594 SPTR:O82799 symbol:AT2G46870.1 [GO:0003700 "transcription factor activity" evidence=ISS] [GO:0008372 "cellular component unknown" evidence=ND] InterPro:IPR003340 Pfam:PF02362 PROSITE:PS50863 EMBL:AC005310 EMBL:AC004411 EMBL:AK118045 EMBL:BT008534 PIR:T02200 SPTR:O82799	9e-60
chr1.CM0105.86	99.1.4.8028	GO_ID:25689							RAV1_ARATH	3D-structure;DNA-binding;Nuclearprotein,DNA-binding protein RAV1.	1e-38	GO_ID:25689	TAIR|gene:3694594 SPTR:O82799 symbol:AT2G46870.1 [GO:0003700 "transcription factor activity" evidence=ISS] [GO:0008372 "cellular component unknown" evidence=ND] InterPro:IPR003340 Pfam:PF02362 PROSITE:PS50863 EMBL:AC005310 EMBL:AC004411 EMBL:AK118045 EMBL:BT008534 PIR:T02200 SPTR:O82799	9e-60
chr5.TM0562.28	99.1.4.4370	GO_ID:52727										GO_ID:52727	TAIR|gene:2170198 SPTR:Q9FG27 symbol:AT5G06800.1 [GO:0003700 "transcription factor activity" evidence=ISS] [GO:0045449 "regulation of transcription" evidence=TAS] InterPro:IPR001005 Pfam:PF00249 HSSP:O49397 InterPro:IPR006447 TIGRFAMs:TIGR01557 EMBL:AP002032 EMBL:BT012658 SPTR:Q9FG27	3e-19
Ljwgs_021600.1	99.1.4.1790	GO_ID:35610										GO_ID:35610	TAIR|gene:3690962 SPTR:Q9M8M5 symbol:AT1G80580.1 [GO:0003700 "transcription factor activity" evidence=ISS;TAS] [GO:0009873 "ethylene mediated signaling pathway" evidence=TAS] [GO:0003677 "DNA binding" evidence=ISS] [GO:0005634 "nucleus" evidence=IC] [GO:0006355 "regulation of transcription, DNA-dependent" evidence=ISS] InterPro:IPR001471 Pfam:PF00847 HSSP:O80337 PRINTS:PR00367 ProDom:PD001423 SMA…	2e-09
chr1.TM0371.19	99.1.4.1790	GO_ID:35610										GO_ID:35610	TAIR|gene:3690962 SPTR:Q9M8M5 symbol:AT1G80580.1 [GO:0003700 "transcription factor activity" evidence=ISS;TAS] [GO:0009873 "ethylene mediated signaling pathway" evidence=TAS] [GO:0003677 "DNA binding" evidence=ISS] [GO:0005634 "nucleus" evidence=IC] [GO:0006355 "regulation of transcription, DNA-dependent" evidence=ISS] InterPro:IPR001471 Pfam:PF00847 HSSP:O80337 PRINTS:PR00367 ProDom:PD001423 SMA…	2e-09
chr2.CM0020.42	99.1.3.2.1953	MYBF_ARATH							MYBF_ARATH	Activator;DNA-binding;Nuclearprotein;Transcription;Transcriptionregulation,Putative Myb family transcription factor At1g14600.	5e-16	GO_ID:36583	TAIR|gene:2172393 SPTR:Q9FK47 symbol:AT5G18240.1 [GO:0003700 "transcription factor activity" evidence=ISS] InterPro:IPR001005 Pfam:PF00249 Interpro:IPR000905 Prosite:PS01016 GO:GO:0005634 HSSP:O49397 InterPro:IPR006447 TIGRFAMs:TIGR01557 EMBL:AB012246 SPTR:Q9FK47	2e-41
chr2.CM0020.42	99.1.4.2571	GO_ID:36583							MYBF_ARATH	Activator;DNA-binding;Nuclearprotein;Transcription;Transcriptionregulation,Putative Myb family transcription factor At1g14600.	5e-16	GO_ID:36583	TAIR|gene:2172393 SPTR:Q9FK47 symbol:AT5G18240.1 [GO:0003700 "transcription factor activity" evidence=ISS] InterPro:IPR001005 Pfam:PF00249 Interpro:IPR000905 Prosite:PS01016 GO:GO:0005634 HSSP:O49397 InterPro:IPR006447 TIGRFAMs:TIGR01557 EMBL:AB012246 SPTR:Q9FK47	2e-41
Ljwgs_015358.2	99.1.3.2.1826	ARR9_ARATH							ARR9_ARATH	Cytokininsignalingpathway;Nuclearprotein;Phosphorylation;Sensorytransduction;Transcription;Transcriptionregulation;Two-componentregulatorysystem,Two-component response regulator ARR9 (Response reactor 4).	2e-20	GO_ID:41535	TAIR|gene:2080589 SPTR:O80366 symbol:AT3G57040.1 [GO:0030528 "transcription regulator activity" evidence=TAS] [GO:0009736 "cytokinin mediated signaling" evidence=TAS] InterPro:IPR001789 Pfam:PF00072 ProDom:PD000039 SMART:SM00448 PROSITE:PS50110 EMBL:AL138655 EMBL:AB010918 EMBL:AY090234 EMBL:AY133571 PIR:T47764 GeneFarm:4126 SPTR:O80366	5e-21
Ljwgs_015358.2	99.1.4.1491	GO_ID:41535							ARR9_ARATH	Cytokininsignalingpathway;Nuclearprotein;Phosphorylation;Sensorytransduction;Transcription;Transcriptionregulation;Two-componentregulatorysystem,Two-component response regulator ARR9 (Response reactor 4).	2e-20	GO_ID:41535	TAIR|gene:2080589 SPTR:O80366 symbol:AT3G57040.1 [GO:0030528 "transcription regulator activity" evidence=TAS] [GO:0009736 "cytokinin mediated signaling" evidence=TAS] InterPro:IPR001789 Pfam:PF00072 ProDom:PD000039 SMART:SM00448 PROSITE:PS50110 EMBL:AL138655 EMBL:AB010918 EMBL:AY090234 EMBL:AY133571 PIR:T47764 GeneFarm:4126 SPTR:O80366	5e-21
Ljwgs_102491.1	99.1.3.2.753	CNBP_RAT							CNBP_RAT	DNA-binding;Endoplasmicreticulum;Metal-binding;Repeat;Repressor;Transcription;Transcriptionregulation;Zinc;Zinc-finger,Cellular nucleic acid binding protein (CNBP) (Zinc finger protein 9).	3e-16	GO_ID:16034	MGI|MGI:88431 SPTR:P53996 symbol:Cnbp1 "cellular nucleic acid binding protein 1" [GO:0005634 "nucleus" evidence=IDA] [GO:0005829 "cytosol" evidence=IDA] [GO:0005783 "endoplasmic reticulum" evidence=IDA] [GO:0003700 "transcription factor activity" evidence=RCA] [GO:0008284 "positive regulation of cell proliferation" evidence=IDA] [GO:0006695 "cholesterol biosynthesis" evidence=RCA] [GO:0045944 "po…	1e-15
Ljwgs_102491.1	99.1.4.2973	GO_ID:16034							CNBP_RAT	DNA-binding;Endoplasmicreticulum;Metal-binding;Repeat;Repressor;Transcription;Transcriptionregulation;Zinc;Zinc-finger,Cellular nucleic acid binding protein (CNBP) (Zinc finger protein 9).	3e-16	GO_ID:16034	MGI|MGI:88431 SPTR:P53996 symbol:Cnbp1 "cellular nucleic acid binding protein 1" [GO:0005634 "nucleus" evidence=IDA] [GO:0005829 "cytosol" evidence=IDA] [GO:0005783 "endoplasmic reticulum" evidence=IDA] [GO:0003700 "transcription factor activity" evidence=RCA] [GO:0008284 "positive regulation of cell proliferation" evidence=IDA] [GO:0006695 "cholesterol biosynthesis" evidence=RCA] [GO:0045944 "po…	1e-15
Ljwgs_075335.1	99.1.4.4544	GO_ID:43496							LET12_LYCES	DNA-binding;Homeobox;Nuclearprotein,Homeobox protein knotted-1-like LET12.	1e-41	GO_ID:43496	TAIR|gene:2015553 SPTR:Q9FPQ8 symbol:AT1G62990.1 [GO:0003700 "transcription factor activity" evidence=ISS] [GO:0003677 "DNA binding" evidence=ISS] InterPro:IPR001356 InterPro:IPR005541 InterPro:IPR005540 InterPro:IPR005539 InterPro:IPR012287 Pfam:PF03791 GO:GO:0005634 ProDom:PD000010 SMART:SM00389 PROSITE:PS00027 PROSITE:PS50071 Pfam:PF03789 Pfam:PF03790 EMBL:AF308451 SPTR:Q9FPQ8	8e-36
Ljwgs_075335.1	99.1.3.2.1756	LET12_LYCES							LET12_LYCES	DNA-binding;Homeobox;Nuclearprotein,Homeobox protein knotted-1-like LET12.	1e-41	GO_ID:43496	TAIR|gene:2015553 SPTR:Q9FPQ8 symbol:AT1G62990.1 [GO:0003700 "transcription factor activity" evidence=ISS] [GO:0003677 "DNA binding" evidence=ISS] InterPro:IPR001356 InterPro:IPR005541 InterPro:IPR005540 InterPro:IPR005539 InterPro:IPR012287 Pfam:PF03791 GO:GO:0005634 ProDom:PD000010 SMART:SM00389 PROSITE:PS00027 PROSITE:PS50071 Pfam:PF03789 Pfam:PF03790 EMBL:AF308451 SPTR:Q9FPQ8	8e-36
chr2.CM0028.12	3.2.1.2.9	PILH twitching motility two-component system response regulator PilH	ana:all0929	two-component system, regulatory protein [KO:K02658]	4e-10	BH1547_2	COG0784	3e-10	ARR3_ARATH	Cytokininsignalingpathway;Nuclearprotein;Phosphorylation;Sensorytransduction;Transcription;Transcriptionregulation;Two-componentregulatorysystem,Two-component response regulator ARR3.	1e-47	GO_ID:12987	TAIR|gene:2025910 SPTR:Q9ZWS9 symbol:AT1G59940.1 [GO:0000156 "two-component response regulator activity" evidence=ISS] [GO:0000160 "two-component signal transduction system (phosphorelay)" evidence=TAS] [GO:0030528 "transcription regulator activity" evidence=TAS] [GO:0009736 "cytokinin mediated signaling" evidence=TAS] InterPro:IPR001789 Pfam:PF00072 ProDom:PD000039 SMART:SM00448 PROSITE:PS50110 …	4e-48
chr2.CM0028.12	4.1.1.2	[COG:COG0643 COG0784 COG0835] [GO:0000155 0000156 0004673]	ana:all0929	two-component system, regulatory protein [KO:K02658]	4e-10	BH1547_2	COG0784	3e-10	ARR3_ARATH	Cytokininsignalingpathway;Nuclearprotein;Phosphorylation;Sensorytransduction;Transcription;Transcriptionregulation;Two-componentregulatorysystem,Two-component response regulator ARR3.	1e-47	GO_ID:12987	TAIR|gene:2025910 SPTR:Q9ZWS9 symbol:AT1G59940.1 [GO:0000156 "two-component response regulator activity" evidence=ISS] [GO:0000160 "two-component signal transduction system (phosphorelay)" evidence=TAS] [GO:0030528 "transcription regulator activity" evidence=TAS] [GO:0009736 "cytokinin mediated signaling" evidence=TAS] InterPro:IPR001789 Pfam:PF00072 ProDom:PD000039 SMART:SM00448 PROSITE:PS50110 …	4e-48
chr2.CM0028.12	2.3.3.23	PILL type IV pili sensor histidine kinase/response regulator [COG:COG0643 COG0784]	ana:all0929	two-component system, regulatory protein [KO:K02658]	4e-10	BH1547_2	COG0784	3e-10	ARR3_ARATH	Cytokininsignalingpathway;Nuclearprotein;Phosphorylation;Sensorytransduction;Transcription;Transcriptionregulation;Two-componentregulatorysystem,Two-component response regulator ARR3.	1e-47	GO_ID:12987	TAIR|gene:2025910 SPTR:Q9ZWS9 symbol:AT1G59940.1 [GO:0000156 "two-component response regulator activity" evidence=ISS] [GO:0000160 "two-component signal transduction system (phosphorelay)" evidence=TAS] [GO:0030528 "transcription regulator activity" evidence=TAS] [GO:0009736 "cytokinin mediated signaling" evidence=TAS] InterPro:IPR001789 Pfam:PF00072 ProDom:PD000039 SMART:SM00448 PROSITE:PS50110 …	4e-48
chr2.CM0028.12	2.3.3.19.2	PILH twitching motility two-component system response regulator PilH	ana:all0929	two-component system, regulatory protein [KO:K02658]	4e-10	BH1547_2	COG0784	3e-10	ARR3_ARATH	Cytokininsignalingpathway;Nuclearprotein;Phosphorylation;Sensorytransduction;Transcription;Transcriptionregulation;Two-componentregulatorysystem,Two-component response regulator ARR3.	1e-47	GO_ID:12987	TAIR|gene:2025910 SPTR:Q9ZWS9 symbol:AT1G59940.1 [GO:0000156 "two-component response regulator activity" evidence=ISS] [GO:0000160 "two-component signal transduction system (phosphorelay)" evidence=TAS] [GO:0030528 "transcription regulator activity" evidence=TAS] [GO:0009736 "cytokinin mediated signaling" evidence=TAS] InterPro:IPR001789 Pfam:PF00072 ProDom:PD000039 SMART:SM00448 PROSITE:PS50110 …	4e-48
chr1.TM0498.8.2	99.1.3.2.834	KNAP3_MALDO							KNAP3_MALDO	DNA-binding;Homeobox;Multigenefamily;Nuclearprotein,Homeobox protein knotted-1-like 3 (KNAP3).	8e-47	GO_ID:43496	TAIR|gene:2015553 SPTR:Q9FPQ8 symbol:AT1G62990.1 [GO:0003700 "transcription factor activity" evidence=ISS] [GO:0003677 "DNA binding" evidence=ISS] InterPro:IPR001356 InterPro:IPR005541 InterPro:IPR005540 InterPro:IPR005539 InterPro:IPR012287 Pfam:PF03791 GO:GO:0005634 ProDom:PD000010 SMART:SM00389 PROSITE:PS00027 PROSITE:PS50071 Pfam:PF03789 Pfam:PF03790 EMBL:AF308451 SPTR:Q9FPQ8	5e-41
chr1.TM0498.8.2	99.1.4.4544	GO_ID:43496							KNAP3_MALDO	DNA-binding;Homeobox;Multigenefamily;Nuclearprotein,Homeobox protein knotted-1-like 3 (KNAP3).	8e-47	GO_ID:43496	TAIR|gene:2015553 SPTR:Q9FPQ8 symbol:AT1G62990.1 [GO:0003700 "transcription factor activity" evidence=ISS] [GO:0003677 "DNA binding" evidence=ISS] InterPro:IPR001356 InterPro:IPR005541 InterPro:IPR005540 InterPro:IPR005539 InterPro:IPR012287 Pfam:PF03791 GO:GO:0005634 ProDom:PD000010 SMART:SM00389 PROSITE:PS00027 PROSITE:PS50071 Pfam:PF03789 Pfam:PF03790 EMBL:AF308451 SPTR:Q9FPQ8	5e-41
chr1.CM0361.1	99.1.4.5338	GO_ID:26285							ATH1_ARATH	DNA-binding;Homeobox;Nuclearprotein;Transcription;Transcriptionregulation,Homeobox protein ATH1.	6e-31	GO_ID:26285	TAIR|gene:2039249 SPTR:Q9SJ56 symbol:AT2G35940.1 [GO:0003700 "transcription factor activity" evidence=ISS] [GO:0003677 "DNA binding" evidence=ISS] InterPro:IPR001356 InterPro:IPR012287 Pfam:PF00046 GO:GO:0005634 ProDom:PD000010 SMART:SM00389 PROSITE:PS00027 PROSITE:PS50071 HSSP:P01366 InterPro:IPR006563 Pfam:PF07526 SMART:SM00574 EMBL:AC007017 EMBL:AY072175 EMBL:AY096548 EMBL:AY099854 EMBL:BT0084…	5e-95
chr1.CM0361.1	99.1.3.2.1918	ATH1_ARATH							ATH1_ARATH	DNA-binding;Homeobox;Nuclearprotein;Transcription;Transcriptionregulation,Homeobox protein ATH1.	6e-31	GO_ID:26285	TAIR|gene:2039249 SPTR:Q9SJ56 symbol:AT2G35940.1 [GO:0003700 "transcription factor activity" evidence=ISS] [GO:0003677 "DNA binding" evidence=ISS] InterPro:IPR001356 InterPro:IPR012287 Pfam:PF00046 GO:GO:0005634 ProDom:PD000010 SMART:SM00389 PROSITE:PS00027 PROSITE:PS50071 HSSP:P01366 InterPro:IPR006563 Pfam:PF07526 SMART:SM00574 EMBL:AC007017 EMBL:AY072175 EMBL:AY096548 EMBL:AY099854 EMBL:BT0084…	5e-95
chr1.TM1767.16	99.1.4.977	GO_ID:5076							CPRF2_PETCR	DNA-binding;Nuclearprotein;Transcription;Transcriptionregulation,Light-inducible protein CPRF-2.	2e-17	GO_ID:5076	TAIR|gene:3711750 SPTR:Q9FUD3 symbol:AT5G24800.1 [GO:0003700 "transcription factor activity" evidence=ISS] [GO:0003677 "DNA binding" evidence=ISS] InterPro:IPR004827 Pfam:PF00170 GO:GO:0005634 SMART:SM00338 PROSITE:PS50217 PROSITE:PS00036 InterPro:IPR011616 HSSP:P03069 EMBL:AF310223 SPTR:Q9FUD3	6e-38
chr1.TM1767.16	99.1.3.2.879	CPRF2_PETCR							CPRF2_PETCR	DNA-binding;Nuclearprotein;Transcription;Transcriptionregulation,Light-inducible protein CPRF-2.	2e-17	GO_ID:5076	TAIR|gene:3711750 SPTR:Q9FUD3 symbol:AT5G24800.1 [GO:0003700 "transcription factor activity" evidence=ISS] [GO:0003677 "DNA binding" evidence=ISS] InterPro:IPR004827 Pfam:PF00170 GO:GO:0005634 SMART:SM00338 PROSITE:PS50217 PROSITE:PS00036 InterPro:IPR011616 HSSP:P03069 EMBL:AF310223 SPTR:Q9FUD3	6e-38
chr5.TM0562.31	99.1.3.2.1953	MYBF_ARATH							MYBF_ARATH	Activator;DNA-binding;Nuclearprotein;Transcription;Transcriptionregulation,Putative Myb family transcription factor At1g14600.	9e-13	GO_ID:52727	TAIR|gene:2170198 SPTR:Q9FG27 symbol:AT5G06800.1 [GO:0003700 "transcription factor activity" evidence=ISS] [GO:0045449 "regulation of transcription" evidence=TAS] InterPro:IPR001005 Pfam:PF00249 HSSP:O49397 InterPro:IPR006447 TIGRFAMs:TIGR01557 EMBL:AP002032 EMBL:BT012658 SPTR:Q9FG27	3e-28
chr5.TM0562.31	99.1.4.4370	GO_ID:52727							MYBF_ARATH	Activator;DNA-binding;Nuclearprotein;Transcription;Transcriptionregulation,Putative Myb family transcription factor At1g14600.	9e-13	GO_ID:52727	TAIR|gene:2170198 SPTR:Q9FG27 symbol:AT5G06800.1 [GO:0003700 "transcription factor activity" evidence=ISS] [GO:0045449 "regulation of transcription" evidence=TAS] InterPro:IPR001005 Pfam:PF00249 HSSP:O49397 InterPro:IPR006447 TIGRFAMs:TIGR01557 EMBL:AP002032 EMBL:BT012658 SPTR:Q9FG27	3e-28
chr2.TM1534.14	99.1.3.2.2680	BBM2_BRANA							BBM2_BRANA	Developmentalprotein;DNA-binding;Nuclearprotein;Repeat;Transcription;Transcriptionregulation,Protein BABY BOOM 2 (BnBBM2).	3e-45	GO_ID:53322	TAIR|gene:2200476 SPTR:Q94AN4 symbol:AT1G16060.1 [GO:0003677 "DNA binding" evidence=TAS] [GO:0003700 "transcription factor activity" evidence=ISS;TAS] [GO:0005634 "nucleus" evidence=IC] [GO:0006355 "regulation of transcription, DNA-dependent" evidence=ISS;TAS] [GO:0009887 "organ morphogenesis" evidence=ISS] InterPro:IPR001471 Pfam:PF00847 GO:GO:0005634 PRINTS:PR00367 ProDom:PD001423 SMART:SM00380…	3e-56
chr2.TM1534.14	99.1.4.3942	GO_ID:53322							BBM2_BRANA	Developmentalprotein;DNA-binding;Nuclearprotein;Repeat;Transcription;Transcriptionregulation,Protein BABY BOOM 2 (BnBBM2).	3e-45	GO_ID:53322	TAIR|gene:2200476 SPTR:Q94AN4 symbol:AT1G16060.1 [GO:0003677 "DNA binding" evidence=TAS] [GO:0003700 "transcription factor activity" evidence=ISS;TAS] [GO:0005634 "nucleus" evidence=IC] [GO:0006355 "regulation of transcription, DNA-dependent" evidence=ISS;TAS] [GO:0009887 "organ morphogenesis" evidence=ISS] InterPro:IPR001471 Pfam:PF00847 GO:GO:0005634 PRINTS:PR00367 ProDom:PD001423 SMART:SM00380…	3e-56
Ljwgs_027950.1	99.1.3.2.1918	ATH1_ARATH							ATH1_ARATH	DNA-binding;Homeobox;Nuclearprotein;Transcription;Transcriptionregulation,Homeobox protein ATH1.	1e-12	GO_ID:41849	TAIR|gene:2049034 SPTR:O64826 symbol:AT2G23760.1 [GO:0003700 "transcription factor activity" evidence=ISS] [GO:0003677 "DNA binding" evidence=ISS] InterPro:IPR001356 InterPro:IPR012287 Pfam:PF00046 GO:GO:0005634 ProDom:PD000010 SMART:SM00389 PROSITE:PS00027 PROSITE:PS50071 HSSP:P40424 InterPro:IPR006563 Pfam:PF07526 SMART:SM00574 EMBL:AC004482 EMBL:AY058179 EMBL:AY142019 PIR:T02415 SPTR:O64826	2e-62
Ljwgs_027950.1	99.1.4.1162	GO_ID:41849							ATH1_ARATH	DNA-binding;Homeobox;Nuclearprotein;Transcription;Transcriptionregulation,Homeobox protein ATH1.	1e-12	GO_ID:41849	TAIR|gene:2049034 SPTR:O64826 symbol:AT2G23760.1 [GO:0003700 "transcription factor activity" evidence=ISS] [GO:0003677 "DNA binding" evidence=ISS] InterPro:IPR001356 InterPro:IPR012287 Pfam:PF00046 GO:GO:0005634 ProDom:PD000010 SMART:SM00389 PROSITE:PS00027 PROSITE:PS50071 HSSP:P40424 InterPro:IPR006563 Pfam:PF07526 SMART:SM00574 EMBL:AC004482 EMBL:AY058179 EMBL:AY142019 PIR:T02415 SPTR:O64826	2e-62
chr3.CM0070.7	99.1.3.2.2492	MYB4_ARATH							MYB4_ARATH	DNA-binding;Nuclearprotein;Repeat;Repressor;Transcription;Transcriptionregulation,Transcription repressor MYB4 (Myb-related protein 4) (AtMYB4).	6e-43	GO_ID:23121	TAIR|gene:2169969 SPTR:O49538 symbol:AT5G65790.1 [GO:0006355 "regulation of transcription, DNA-dependent" evidence=ISS] [GO:0003700 "transcription factor activity" evidence=ISS] [GO:0003677 "DNA binding" evidence=ISS] InterPro:IPR001005 Pfam:PF00249 InterPro:IPR012287 GO:GO:0005634 PROSITE:PS50090 SMART:SM00717 HSSP:P06876 PROSITE:PS00037 PROSITE:PS00334 EMBL:AL021684 EMBL:AB010075 EMBL:BT005994 …	2e-62
chr3.CM0070.7	99.1.4.112	GO_ID:23121							MYB4_ARATH	DNA-binding;Nuclearprotein;Repeat;Repressor;Transcription;Transcriptionregulation,Transcription repressor MYB4 (Myb-related protein 4) (AtMYB4).	6e-43	GO_ID:23121	TAIR|gene:2169969 SPTR:O49538 symbol:AT5G65790.1 [GO:0006355 "regulation of transcription, DNA-dependent" evidence=ISS] [GO:0003700 "transcription factor activity" evidence=ISS] [GO:0003677 "DNA binding" evidence=ISS] InterPro:IPR001005 Pfam:PF00249 InterPro:IPR012287 GO:GO:0005634 PROSITE:PS50090 SMART:SM00717 HSSP:P06876 PROSITE:PS00037 PROSITE:PS00334 EMBL:AL021684 EMBL:AB010075 EMBL:BT005994 …	2e-62
chr2.TM0712.21	99.1.4.72	GO_ID:28395										GO_ID:28395	TAIR|gene:2133361 SPTR:Q9ZSH7 symbol:AT4G01580.1 [GO:0003677 "DNA binding" evidence=ISS] [GO:0003700 "transcription factor activity" evidence=ISS] [GO:0006355 "regulation of transcription, DNA-dependent" evidence=ISS] InterPro:IPR003340 Pfam:PF02362 PROSITE:PS50863 EMBL:AL161492 EMBL:AF104919 EMBL:BT010604 EMBL:AK175333 PIR:T02015 SPTR:Q9ZSH7	4e-10
chr2.CM0323.46	99.1.4.7163	GO_ID:25560							ATH1_ARATH	DNA-binding;Homeobox;Nuclearprotein;Transcription;Transcriptionregulation,Homeobox protein ATH1.	3e-34	GO_ID:25560	TAIR|gene:2114999 SPTR:O23196 symbol:AT4G36870.1 [GO:0003700 "transcription factor activity" evidence=ISS] [GO:0003677 "DNA binding" evidence=ISS] InterPro:IPR001356 InterPro:IPR012287 Pfam:PF00046 GO:GO:0005634 ProDom:PD000010 SMART:SM00389 PROSITE:PS00027 PROSITE:PS50071 HSSP:P41778 InterPro:IPR006563 Pfam:PF07526 SMART:SM00574 EMBL:AL161590 EMBL:Z99707 PIR:D85435 SPTR:O23196	7e-138
chr2.CM0323.46	99.1.3.2.1918	ATH1_ARATH							ATH1_ARATH	DNA-binding;Homeobox;Nuclearprotein;Transcription;Transcriptionregulation,Homeobox protein ATH1.	3e-34	GO_ID:25560	TAIR|gene:2114999 SPTR:O23196 symbol:AT4G36870.1 [GO:0003700 "transcription factor activity" evidence=ISS] [GO:0003677 "DNA binding" evidence=ISS] InterPro:IPR001356 InterPro:IPR012287 Pfam:PF00046 GO:GO:0005634 ProDom:PD000010 SMART:SM00389 PROSITE:PS00027 PROSITE:PS50071 HSSP:P41778 InterPro:IPR006563 Pfam:PF07526 SMART:SM00574 EMBL:AL161590 EMBL:Z99707 PIR:D85435 SPTR:O23196	7e-138
Ljwgs_058509.1	99.1.3.2.1276	NFYA3_ARATH							NFYA3_ARATH	Activator;DNA-binding;Nuclearprotein;Transcription;Transcriptionregulation,Nuclear transcription factor Y subunit A-3 (AtNF-YA-3) (Transcriptional activator HAP2C).	1e-17	GO_ID:35540	TAIR|gene:3690203 SPTR:Q9SSP3 symbol:AT1G72830.1 [GO:0003700 "transcription factor activity" evidence=ISS] [GO:0006355 "regulation of transcription, DNA-dependent" evidence=ISS] [GO:0016602 "CCAAT-binding factor complex" evidence=ISS] InterPro:IPR001289 Pfam:PF02045 GO:GO:0005634 PRINTS:PR00616 ProDom:PD003860 SMART:SM00521 EMBL:AC008017 EMBL:BT008825 EMBL:AY140028 PIR:C96753 TRANSFAC:T05202 SPTR…	4e-18
Ljwgs_058509.1	99.1.4.3973	GO_ID:35540							NFYA3_ARATH	Activator;DNA-binding;Nuclearprotein;Transcription;Transcriptionregulation,Nuclear transcription factor Y subunit A-3 (AtNF-YA-3) (Transcriptional activator HAP2C).	1e-17	GO_ID:35540	TAIR|gene:3690203 SPTR:Q9SSP3 symbol:AT1G72830.1 [GO:0003700 "transcription factor activity" evidence=ISS] [GO:0006355 "regulation of transcription, DNA-dependent" evidence=ISS] [GO:0016602 "CCAAT-binding factor complex" evidence=ISS] InterPro:IPR001289 Pfam:PF02045 GO:GO:0005634 PRINTS:PR00616 ProDom:PD003860 SMART:SM00521 EMBL:AC008017 EMBL:BT008825 EMBL:AY140028 PIR:C96753 TRANSFAC:T05202 SPTR…	4e-18
chr1.CM0315.43	99.1.3.2.1030	WRK72_ARATH							WRK72_ARATH	DNA-binding;Nuclearprotein;Transcription;Transcriptionregulation,Probable WRKY transcription factor 72 (WRKY DNA-binding protein 72).	1e-79
chr4.CM0659.2	99.1.4.1162	GO_ID:41849										GO_ID:41849	TAIR|gene:2049034 SPTR:O64826 symbol:AT2G23760.1 [GO:0003700 "transcription factor activity" evidence=ISS] [GO:0003677 "DNA binding" evidence=ISS] InterPro:IPR001356 InterPro:IPR012287 Pfam:PF00046 GO:GO:0005634 ProDom:PD000010 SMART:SM00389 PROSITE:PS00027 PROSITE:PS50071 HSSP:P40424 InterPro:IPR006563 Pfam:PF07526 SMART:SM00574 EMBL:AC004482 EMBL:AY058179 EMBL:AY142019 PIR:T02415 SPTR:O64826	2e-09
Ljwgs_014231.1	99.1.3.2.90	RB6I2_HUMAN	cal:orf19.2684	SLK192; conserved coiled-coil protein [EC:2.7.1.37] [KO:K00870]	8e-10				RB6I2_HUMAN	Alternativesplicing;Chromosomaltranslocation;Coiledcoil;Proteintransport;Transport,RAB6 interacting protein 2 (ERC protein 1).	3e-13	GO_ID:21151	UNIPROT|Q8IUD2 SPTR:Q8IUD2 symbol:RB6I2_HUMAN "Splice Isoform 1 of RAB6 interacting protein 2" [GO:0003677 "DNA binding" evidence=IGI] [GO:0005515 "protein binding" evidence=IPI] [GO:0043522 "leucine zipper domain binding" evidence=NAS] [GO:0006355 "regulation of transcription, DNA-dependent" evidence=NAS] [GO:0007252 "I-kappaB phosphorylation" evidence=IGI] [GO:0007275 "development" evidence=NAS…	1e-13
Ljwgs_014231.1	99.1.4.984	GO_ID:21151	cal:orf19.2684	SLK192; conserved coiled-coil protein [EC:2.7.1.37] [KO:K00870]	8e-10				RB6I2_HUMAN	Alternativesplicing;Chromosomaltranslocation;Coiledcoil;Proteintransport;Transport,RAB6 interacting protein 2 (ERC protein 1).	3e-13	GO_ID:21151	UNIPROT|Q8IUD2 SPTR:Q8IUD2 symbol:RB6I2_HUMAN "Splice Isoform 1 of RAB6 interacting protein 2" [GO:0003677 "DNA binding" evidence=IGI] [GO:0005515 "protein binding" evidence=IPI] [GO:0043522 "leucine zipper domain binding" evidence=NAS] [GO:0006355 "regulation of transcription, DNA-dependent" evidence=NAS] [GO:0007252 "I-kappaB phosphorylation" evidence=IGI] [GO:0007275 "development" evidence=NAS…	1e-13
Ljwgs_014231.1	99.1.1.97	KO:K00870	cal:orf19.2684	SLK192; conserved coiled-coil protein [EC:2.7.1.37] [KO:K00870]	8e-10				RB6I2_HUMAN	Alternativesplicing;Chromosomaltranslocation;Coiledcoil;Proteintransport;Transport,RAB6 interacting protein 2 (ERC protein 1).	3e-13	GO_ID:21151	UNIPROT|Q8IUD2 SPTR:Q8IUD2 symbol:RB6I2_HUMAN "Splice Isoform 1 of RAB6 interacting protein 2" [GO:0003677 "DNA binding" evidence=IGI] [GO:0005515 "protein binding" evidence=IPI] [GO:0043522 "leucine zipper domain binding" evidence=NAS] [GO:0006355 "regulation of transcription, DNA-dependent" evidence=NAS] [GO:0007252 "I-kappaB phosphorylation" evidence=IGI] [GO:0007275 "development" evidence=NAS…	1e-13
Ljwgs_046207.2	99.1.4.4084	GO_ID:13078										GO_ID:13078	TAIR|gene:3438595 SPTR:O65426 symbol:AT4G21610.1 [GO:0003700 "transcription factor activity" evidence=ISS] InterPro:IPR005735 TIGRFAMs:TIGR01053 EMBL:AL161555 EMBL:AL022603 EMBL:AL035527 EMBL:BT011760 EMBL:BT012384 PIR:T05169 Pfam:PF06943 SPTR:O65426	3e-21
chr1.TM1633.16	99.1.4.2770	GO_ID:30196							PZ02_LUPPO	DNA-binding;Nuclearprotein;Transcription;Transcriptionregulation,Protein PPLZ02.	1e-39	GO_ID:30196	TAIR|gene:2146984 SPTR:Q94AW5 symbol:AT5G25190.1 [GO:0003700 "transcription factor activity" evidence=ISS;TAS] [GO:0009873 "ethylene mediated signaling pathway" evidence=TAS] [GO:0003677 "DNA binding" evidence=ISS] [GO:0005634 "nucleus" evidence=IC] [GO:0006355 "regulation of transcription, DNA-dependent" evidence=ISS] InterPro:IPR001471 Pfam:PF00847 HSSP:O80337 PRINTS:PR00367 ProDom:PD001423 SMA…	3e-40
chr1.TM1633.16	99.1.3.2.799	PZ02_LUPPO							PZ02_LUPPO	DNA-binding;Nuclearprotein;Transcription;Transcriptionregulation,Protein PPLZ02.	1e-39	GO_ID:30196	TAIR|gene:2146984 SPTR:Q94AW5 symbol:AT5G25190.1 [GO:0003700 "transcription factor activity" evidence=ISS;TAS] [GO:0009873 "ethylene mediated signaling pathway" evidence=TAS] [GO:0003677 "DNA binding" evidence=ISS] [GO:0005634 "nucleus" evidence=IC] [GO:0006355 "regulation of transcription, DNA-dependent" evidence=ISS] InterPro:IPR001471 Pfam:PF00847 HSSP:O80337 PRINTS:PR00367 ProDom:PD001423 SMA…	3e-40
chr4.CM0659.4	99.1.4.7163	GO_ID:25560							ATH1_ARATH	DNA-binding;Homeobox;Nuclearprotein;Transcription;Transcriptionregulation,Homeobox protein ATH1.	3e-10	GO_ID:25560	TAIR|gene:2114999 SPTR:O23196 symbol:AT4G36870.1 [GO:0003700 "transcription factor activity" evidence=ISS] [GO:0003677 "DNA binding" evidence=ISS] InterPro:IPR001356 InterPro:IPR012287 Pfam:PF00046 GO:GO:0005634 ProDom:PD000010 SMART:SM00389 PROSITE:PS00027 PROSITE:PS50071 HSSP:P41778 InterPro:IPR006563 Pfam:PF07526 SMART:SM00574 EMBL:AL161590 EMBL:Z99707 PIR:D85435 SPTR:O23196	5e-90
chr4.CM0659.4	99.1.3.2.1918	ATH1_ARATH							ATH1_ARATH	DNA-binding;Homeobox;Nuclearprotein;Transcription;Transcriptionregulation,Homeobox protein ATH1.	3e-10	GO_ID:25560	TAIR|gene:2114999 SPTR:O23196 symbol:AT4G36870.1 [GO:0003700 "transcription factor activity" evidence=ISS] [GO:0003677 "DNA binding" evidence=ISS] InterPro:IPR001356 InterPro:IPR012287 Pfam:PF00046 GO:GO:0005634 ProDom:PD000010 SMART:SM00389 PROSITE:PS00027 PROSITE:PS50071 HSSP:P41778 InterPro:IPR006563 Pfam:PF07526 SMART:SM00574 EMBL:AL161590 EMBL:Z99707 PIR:D85435 SPTR:O23196	5e-90
chr5.CM0077.60.1	99.1.3.2.1879	POF21_ARATH							POF21_ARATH	Activator;Alternativesplicing;DNA-binding;Nuclearprotein;Transcription;Transcriptionregulation,Possible transcription factor PosF21 (AtbZIP59).	4e-15	GO_ID:41770	TAIR|gene:2198855 SPTR:Q9LNE0 symbol:AT1G06070.1 [GO:0003700 "transcription factor activity" evidence=ISS] [GO:0003677 "DNA binding" evidence=ISS] InterPro:IPR004827 Pfam:PF00170 GO:GO:0005634 SMART:SM00338 PROSITE:PS50217 InterPro:IPR011616 EMBL:AC024174 EMBL:AJ419854 PIR:H86195 SPTR:Q9LNE0	4e-21
chr5.CM0077.60.1	99.1.4.2309	GO_ID:41770							POF21_ARATH	Activator;Alternativesplicing;DNA-binding;Nuclearprotein;Transcription;Transcriptionregulation,Possible transcription factor PosF21 (AtbZIP59).	4e-15	GO_ID:41770	TAIR|gene:2198855 SPTR:Q9LNE0 symbol:AT1G06070.1 [GO:0003700 "transcription factor activity" evidence=ISS] [GO:0003677 "DNA binding" evidence=ISS] InterPro:IPR004827 Pfam:PF00170 GO:GO:0005634 SMART:SM00338 PROSITE:PS50217 InterPro:IPR011616 EMBL:AC024174 EMBL:AJ419854 PIR:H86195 SPTR:Q9LNE0	4e-21
Ljwgs_015358.2	99.1.3.2.1826	ARR9_ARATH							ARR9_ARATH	Cytokininsignalingpathway;Nuclearprotein;Phosphorylation;Sensorytransduction;Transcription;Transcriptionregulation;Two-componentregulatorysystem,Two-component response regulator ARR9 (Response reactor 4).	2e-20	GO_ID:41535	TAIR|gene:2080589 SPTR:O80366 symbol:AT3G57040.1 [GO:0030528 "transcription regulator activity" evidence=TAS] [GO:0009736 "cytokinin mediated signaling" evidence=TAS] InterPro:IPR001789 Pfam:PF00072 ProDom:PD000039 SMART:SM00448 PROSITE:PS50110 EMBL:AL138655 EMBL:AB010918 EMBL:AY090234 EMBL:AY133571 PIR:T47764 GeneFarm:4126 SPTR:O80366	5e-21
Ljwgs_015358.2	99.1.4.1491	GO_ID:41535							ARR9_ARATH	Cytokininsignalingpathway;Nuclearprotein;Phosphorylation;Sensorytransduction;Transcription;Transcriptionregulation;Two-componentregulatorysystem,Two-component response regulator ARR9 (Response reactor 4).	2e-20	GO_ID:41535	TAIR|gene:2080589 SPTR:O80366 symbol:AT3G57040.1 [GO:0030528 "transcription regulator activity" evidence=TAS] [GO:0009736 "cytokinin mediated signaling" evidence=TAS] InterPro:IPR001789 Pfam:PF00072 ProDom:PD000039 SMART:SM00448 PROSITE:PS50110 EMBL:AL138655 EMBL:AB010918 EMBL:AY090234 EMBL:AY133571 PIR:T47764 GeneFarm:4126 SPTR:O80366	5e-21
chr1.CM0322.6	2.2.4.5.5	RPR2 ribonuclease P subunit RPR2 [COG:COG2023]	ath:At1g25250	F4F7.36; zinc finger (C2H2 type) family protein [EC:3.1.26.5] [KO:K03540]	9e-54				TT1_ARATH	Coiledcoil;Metal-binding;Polymorphism;Transcription;Transcriptionregulation;Zinc;Zinc-finger,TRANSPARENT TESTA 1 protein (Zinc finger protein TT1) (TTL1).	1e-18	GO_ID:32091	TAIR|gene:2132396 SPTR:O22759 symbol:AT4G02670.1 [GO:0003700 "transcription factor activity" evidence=ISS] [GO:0045449 "regulation of transcription" evidence=TAS] [GO:0003676 "nucleic acid binding" evidence=ISS] [GO:0008270 "zinc ion binding" evidence=ISS] InterPro:IPR007087 Prosite:PS00028 Pfam:PF00096 SMART:SM00355 PROSITE:PS50157 EMBL:AC002330 EMBL:AL161495 PIR:T01082 SPTR:O22759	3e-91
Ljwgs_121142.1	99.1.4.8041	GO_ID:22781							NAC22_ARATH	Activator;Alternativesplicing;DNA-binding;Nuclearprotein;Transcription;Transcriptionregulation;Ublconjugation,NAC-domain containing protein 21/22 (ANAC021) (ANAC022).	5e-34	GO_ID:22781	TAIR|gene:2160323 SPTR:Q9FLR3 symbol:ANAC079 [GO:0003700 "transcription factor activity" evidence=ISS] [GO:0008372 "cellular component unknown" evidence=ND] [GO:0007275 "development" evidence=ISS] InterPro:IPR003441 Pfam:PF02365 HSSP:Q9C932 PROSITE:PS51005 EMBL:AB010070 EMBL:BT006419 SPTR:Q9FLR3	1e-53
Ljwgs_121142.1	99.1.3.2.2500	NAC22_ARATH							NAC22_ARATH	Activator;Alternativesplicing;DNA-binding;Nuclearprotein;Transcription;Transcriptionregulation;Ublconjugation,NAC-domain containing protein 21/22 (ANAC021) (ANAC022).	5e-34	GO_ID:22781	TAIR|gene:2160323 SPTR:Q9FLR3 symbol:ANAC079 [GO:0003700 "transcription factor activity" evidence=ISS] [GO:0008372 "cellular component unknown" evidence=ND] [GO:0007275 "development" evidence=ISS] InterPro:IPR003441 Pfam:PF02365 HSSP:Q9C932 PROSITE:PS51005 EMBL:AB010070 EMBL:BT006419 SPTR:Q9FLR3	1e-53
Ljwgs_058336.1	99.1.4.4416	GO_ID:10529							CIGR1_ORYSA	Nuclearprotein;Transcription;Transcriptionregulation,Chitin-inducible gibberellin-responsive protein 1.	2e-46	GO_ID:10529	TAIR|gene:2066111 SPTR:O81074 symbol:AT2G29060.1 [GO:0003700 "transcription factor activity" evidence=ISS] [GO:0008372 "cellular component unknown" evidence=ND] [GO:0045449 "regulation of transcription" evidence=TAS] Pfam:PF03514 InterPro:IPR005202 PROSITE:PS50985 EMBL:AC005315 PIR:T02736 SPTR:O81074	1e-117
Ljwgs_058336.1	99.1.3.2.2515	CIGR1_ORYSA							CIGR1_ORYSA	Nuclearprotein;Transcription;Transcriptionregulation,Chitin-inducible gibberellin-responsive protein 1.	2e-46	GO_ID:10529	TAIR|gene:2066111 SPTR:O81074 symbol:AT2G29060.1 [GO:0003700 "transcription factor activity" evidence=ISS] [GO:0008372 "cellular component unknown" evidence=ND] [GO:0045449 "regulation of transcription" evidence=TAS] Pfam:PF03514 InterPro:IPR005202 PROSITE:PS50985 EMBL:AC005315 PIR:T02736 SPTR:O81074	1e-117
chr2.CM0168.51	2.3.7.14	MEL26, MEL-26 BTB domain ubiquitin protein ligase cofactor	cel:ZK858.4	mel-26; Hypothetical protein ZK858.4 [KO:K03876]	3e-10				CBP_MOUSE	3D-structure;Activator;Bromodomain;Metal-binding;Methylation;Nuclearprotein;Repeat;Transcription;Transcriptionregulation;Transferase;Zinc;Zinc-finger,CREB-binding protein (EC 2.3.1.48).	5e-09	GO_ID:46621	TAIR|gene:2158585 SPTR:Q9FJX5 symbol:AT5G67480.1 [GO:0030528 "transcription regulator activity" evidence=TAS] [GO:0005515 "protein binding" evidence=ISS] InterPro:IPR000210 InterPro:IPR000197 Pfam:PF00651 SMART:SM00225 PROSITE:PS50097 Pfam:PF02135 SMART:SM00551 HSSP:P45481 EMBL:AB013390 EMBL:AY052213 EMBL:AY316677 EMBL:AF446873 SPTR:Q9FJX5	6e-137
chr2.CM0168.51	4.2.4.33	EP300, CREBBP E1A/CREB binding protein [EC:2.3.1.48]	cel:ZK858.4	mel-26; Hypothetical protein ZK858.4 [KO:K03876]	3e-10				CBP_MOUSE	3D-structure;Activator;Bromodomain;Metal-binding;Methylation;Nuclearprotein;Repeat;Transcription;Transcriptionregulation;Transferase;Zinc;Zinc-finger,CREB-binding protein (EC 2.3.1.48).	5e-09	GO_ID:46621	TAIR|gene:2158585 SPTR:Q9FJX5 symbol:AT5G67480.1 [GO:0030528 "transcription regulator activity" evidence=TAS] [GO:0005515 "protein binding" evidence=ISS] InterPro:IPR000210 InterPro:IPR000197 Pfam:PF00651 SMART:SM00225 PROSITE:PS50097 Pfam:PF02135 SMART:SM00551 HSSP:P45481 EMBL:AB013390 EMBL:AY052213 EMBL:AY316677 EMBL:AF446873 SPTR:Q9FJX5	6e-137
chr2.CM0168.51	3.2.4.20	EP300, CREBBP E1A/CREB binding protein [EC:2.3.1.48]	cel:ZK858.4	mel-26; Hypothetical protein ZK858.4 [KO:K03876]	3e-10				CBP_MOUSE	3D-structure;Activator;Bromodomain;Metal-binding;Methylation;Nuclearprotein;Repeat;Transcription;Transcriptionregulation;Transferase;Zinc;Zinc-finger,CREB-binding protein (EC 2.3.1.48).	5e-09	GO_ID:46621	TAIR|gene:2158585 SPTR:Q9FJX5 symbol:AT5G67480.1 [GO:0030528 "transcription regulator activity" evidence=TAS] [GO:0005515 "protein binding" evidence=ISS] InterPro:IPR000210 InterPro:IPR000197 Pfam:PF00651 SMART:SM00225 PROSITE:PS50097 Pfam:PF02135 SMART:SM00551 HSSP:P45481 EMBL:AB013390 EMBL:AY052213 EMBL:AY316677 EMBL:AF446873 SPTR:Q9FJX5	6e-137
chr2.CM0168.51	3.2.9.101	EP300, CREBBP E1A/CREB binding protein [EC:2.3.1.48]	cel:ZK858.4	mel-26; Hypothetical protein ZK858.4 [KO:K03876]	3e-10				CBP_MOUSE	3D-structure;Activator;Bromodomain;Metal-binding;Methylation;Nuclearprotein;Repeat;Transcription;Transcriptionregulation;Transferase;Zinc;Zinc-finger,CREB-binding protein (EC 2.3.1.48).	5e-09	GO_ID:46621	TAIR|gene:2158585 SPTR:Q9FJX5 symbol:AT5G67480.1 [GO:0030528 "transcription regulator activity" evidence=TAS] [GO:0005515 "protein binding" evidence=ISS] InterPro:IPR000210 InterPro:IPR000197 Pfam:PF00651 SMART:SM00225 PROSITE:PS50097 Pfam:PF02135 SMART:SM00551 HSSP:P45481 EMBL:AB013390 EMBL:AY052213 EMBL:AY316677 EMBL:AF446873 SPTR:Q9FJX5	6e-137
chr2.CM0168.51	3.2.8.4	EP300, CREBBP E1A/CREB binding protein [EC:2.3.1.48]	cel:ZK858.4	mel-26; Hypothetical protein ZK858.4 [KO:K03876]	3e-10				CBP_MOUSE	3D-structure;Activator;Bromodomain;Metal-binding;Methylation;Nuclearprotein;Repeat;Transcription;Transcriptionregulation;Transferase;Zinc;Zinc-finger,CREB-binding protein (EC 2.3.1.48).	5e-09	GO_ID:46621	TAIR|gene:2158585 SPTR:Q9FJX5 symbol:AT5G67480.1 [GO:0030528 "transcription regulator activity" evidence=TAS] [GO:0005515 "protein binding" evidence=ISS] InterPro:IPR000210 InterPro:IPR000197 Pfam:PF00651 SMART:SM00225 PROSITE:PS50097 Pfam:PF02135 SMART:SM00551 HSSP:P45481 EMBL:AB013390 EMBL:AY052213 EMBL:AY316677 EMBL:AF446873 SPTR:Q9FJX5	6e-137
chr2.CM0168.51	3.2.6.32	EP300, CREBBP E1A/CREB binding protein [EC:2.3.1.48]	cel:ZK858.4	mel-26; Hypothetical protein ZK858.4 [KO:K03876]	3e-10				CBP_MOUSE	3D-structure;Activator;Bromodomain;Metal-binding;Methylation;Nuclearprotein;Repeat;Transcription;Transcriptionregulation;Transferase;Zinc;Zinc-finger,CREB-binding protein (EC 2.3.1.48).	5e-09	GO_ID:46621	TAIR|gene:2158585 SPTR:Q9FJX5 symbol:AT5G67480.1 [GO:0030528 "transcription regulator activity" evidence=TAS] [GO:0005515 "protein binding" evidence=ISS] InterPro:IPR000210 InterPro:IPR000197 Pfam:PF00651 SMART:SM00225 PROSITE:PS50097 Pfam:PF02135 SMART:SM00551 HSSP:P45481 EMBL:AB013390 EMBL:AY052213 EMBL:AY316677 EMBL:AF446873 SPTR:Q9FJX5	6e-137
chr2.CM0168.51	4.3.2.39	EP300, CREBBP E1A/CREB binding protein [EC:2.3.1.48]	cel:ZK858.4	mel-26; Hypothetical protein ZK858.4 [KO:K03876]	3e-10				CBP_MOUSE	3D-structure;Activator;Bromodomain;Metal-binding;Methylation;Nuclearprotein;Repeat;Transcription;Transcriptionregulation;Transferase;Zinc;Zinc-finger,CREB-binding protein (EC 2.3.1.48).	5e-09	GO_ID:46621	TAIR|gene:2158585 SPTR:Q9FJX5 symbol:AT5G67480.1 [GO:0030528 "transcription regulator activity" evidence=TAS] [GO:0005515 "protein binding" evidence=ISS] InterPro:IPR000210 InterPro:IPR000197 Pfam:PF00651 SMART:SM00225 PROSITE:PS50097 Pfam:PF02135 SMART:SM00551 HSSP:P45481 EMBL:AB013390 EMBL:AY052213 EMBL:AY316677 EMBL:AF446873 SPTR:Q9FJX5	6e-137
chr2.CM0168.51	3.2.3.59	EP300, CREBBP E1A/CREB binding protein [EC:2.3.1.48]	cel:ZK858.4	mel-26; Hypothetical protein ZK858.4 [KO:K03876]	3e-10				CBP_MOUSE	3D-structure;Activator;Bromodomain;Metal-binding;Methylation;Nuclearprotein;Repeat;Transcription;Transcriptionregulation;Transferase;Zinc;Zinc-finger,CREB-binding protein (EC 2.3.1.48).	5e-09	GO_ID:46621	TAIR|gene:2158585 SPTR:Q9FJX5 symbol:AT5G67480.1 [GO:0030528 "transcription regulator activity" evidence=TAS] [GO:0005515 "protein binding" evidence=ISS] InterPro:IPR000210 InterPro:IPR000197 Pfam:PF00651 SMART:SM00225 PROSITE:PS50097 Pfam:PF02135 SMART:SM00551 HSSP:P45481 EMBL:AB013390 EMBL:AY052213 EMBL:AY316677 EMBL:AF446873 SPTR:Q9FJX5	6e-137
Ljwgs_023330.1	99.1.4.6881	GO_ID:32091										GO_ID:32091	TAIR|gene:2132396 SPTR:O22759 symbol:AT4G02670.1 [GO:0003700 "transcription factor activity" evidence=ISS] [GO:0045449 "regulation of transcription" evidence=TAS] [GO:0003676 "nucleic acid binding" evidence=ISS] [GO:0008270 "zinc ion binding" evidence=ISS] InterPro:IPR007087 Prosite:PS00028 Pfam:PF00096 SMART:SM00355 PROSITE:PS50157 EMBL:AC002330 EMBL:AL161495 PIR:T01082 SPTR:O22759	1e-15
Ljwgs_140571.1	99.1.4.2947	GO_ID:45795							GAT14_ARATH	Activator;DNA-binding;Metal-binding;Nuclearprotein;Transcription;Transcriptionregulation;Zinc;Zinc-finger,GATA transcription factor 14.	4e-36	GO_ID:45795	TAIR|gene:2155055 SPTR:Q9FH57 symbol:AT5G66320.1 [GO:0003700 "transcription factor activity" evidence=ISS] InterPro:IPR000679 Pfam:PF00320 HSSP:P17679 PROSITE:PS00344 PROSITE:PS50114 EMBL:AB022211 EMBL:AY136450 EMBL:BT010367 GeneFarm:3902 SPTR:Q9FH57	2e-36
Ljwgs_140571.1	99.1.3.2.426	GAT14_ARATH							GAT14_ARATH	Activator;DNA-binding;Metal-binding;Nuclearprotein;Transcription;Transcriptionregulation;Zinc;Zinc-finger,GATA transcription factor 14.	4e-36	GO_ID:45795	TAIR|gene:2155055 SPTR:Q9FH57 symbol:AT5G66320.1 [GO:0003700 "transcription factor activity" evidence=ISS] InterPro:IPR000679 Pfam:PF00320 HSSP:P17679 PROSITE:PS00344 PROSITE:PS50114 EMBL:AB022211 EMBL:AY136450 EMBL:BT010367 GeneFarm:3902 SPTR:Q9FH57	2e-36
chr1.CM0378.38	99.1.4.3079	GO_ID:15802										GO_ID:15802	TAIR|gene:2144552 SPTR:Q9LZS0 symbol:AT5G03680.1 [GO:0003700 "transcription factor activity" evidence=ISS] [GO:0045449 "regulation of transcription" evidence=TAS] InterPro:IPR001005 PROSITE:PS50090 SMART:SM00717 EMBL:AL162506 PIR:T48395 SPTR:Q9LZS0	2e-106
chr5.CM1439.16	99.1.4.4510	GO_ID:50479										GO_ID:50479	TAIR|gene:2091116 SPTR:Q9SSE9 symbol:AT3G07610.1 [GO:0003700 "transcription factor activity" evidence=ISS] Pfam:PF02373 Interpro:IPR003347 SMART:SM00558 EMBL:AC009176 SPTR:Q9SSE9	2e-74
chr3.TM1463.16	99.1.4.5053	GO_ID:48458										GO_ID:48458	TAIR|gene:2172108 SPTR:Q9FIU1 symbol:AT5G54630.1 [GO:0003700 "transcription factor activity" evidence=ISS] [GO:0045449 "regulation of transcription" evidence=TAS] InterPro:IPR007087 Prosite:PS00028 SMART:SM00355 EMBL:AB016879 EMBL:AY045630 EMBL:AY124867 SPTR:Q9FIU1	9e-151
TM1149.18.3	99.1.4.1880	GO_ID:34003							CRC_ARATH	Developmentalprotein;Differentiation;DNA-binding;Flowering;Metal-binding;Nuclearprotein;Transcription;Transcriptionregulation;Zinc;Zinc-finger,Protein CRABS CLAW.	2e-11	GO_ID:34003	TAIR|gene:3689249 SPTR:Q9XHD1 symbol:AT1G69180.1 [GO:0003700 "transcription factor activity" evidence=ISS] [GO:0008372 "cellular component unknown" evidence=ND] [GO:0045449 "regulation of transcription" evidence=TAS] Pfam:PF04690 InterPro:IPR006780 EMBL:AC018364 EMBL:AF132606 EMBL:BT008618 PIR:G96715 TRANSFAC:T04741 SPTR:Q9XHD1	6e-12
TM1149.18.3	99.1.3.2.4096	CRC_ARATH							CRC_ARATH	Developmentalprotein;Differentiation;DNA-binding;Flowering;Metal-binding;Nuclearprotein;Transcription;Transcriptionregulation;Zinc;Zinc-finger,Protein CRABS CLAW.	2e-11	GO_ID:34003	TAIR|gene:3689249 SPTR:Q9XHD1 symbol:AT1G69180.1 [GO:0003700 "transcription factor activity" evidence=ISS] [GO:0008372 "cellular component unknown" evidence=ND] [GO:0045449 "regulation of transcription" evidence=TAS] Pfam:PF04690 InterPro:IPR006780 EMBL:AC018364 EMBL:AF132606 EMBL:BT008618 PIR:G96715 TRANSFAC:T04741 SPTR:Q9XHD1	6e-12
Ljwgs_128947.1	99.1.4.8461	GO_ID:52384										GO_ID:52384	TAIR|gene:2169012 SPTR:Q9FGJ1 symbol:AT5G47660.1 [GO:0003700 "transcription factor activity" evidence=ISS] [GO:0045449 "regulation of transcription" evidence=TAS] InterPro:IPR001005 PROSITE:PS50090 SMART:SM00717 EMBL:AB025628 SPTR:Q9FGJ1	5e-30
chr1.TM1612.22	99.1.4.4211	GO_ID:24381										GO_ID:24381	TAIR|gene:2051173 SPTR:Q8VZ20 symbol:AT2G33550.1 [GO:0003700 "transcription factor activity" evidence=ISS] [GO:0045449 "regulation of transcription" evidence=TAS] InterPro:IPR001005 PROSITE:PS50090 EMBL:AY065364 EMBL:AY096389 SPTR:Q8VZ20	7e-52
chr3.TM1367.15	4.1.1.2	[COG:COG0643 COG0784 COG0835] [GO:0000155 0000156 0004673]	tel:tll1021	two-component hybrid sensor & regulator [KO:K02487]	5e-12	sll1292	COG0784	5e-11	ARR8_ARATH	Cytokininsignalingpathway;Nuclearprotein;Phosphorylation;Sensorytransduction;Transcription;Transcriptionregulation;Two-componentregulatorysystem,Two-component response regulator ARR8 (Response reactor 3).	1e-52	GO_ID:53579	TAIR|gene:2040281 SPTR:O80365 symbol:AT2G41310 [GO:0030528 "transcription regulator activity" evidence=TAS] [GO:0009736 "cytokinin mediated signaling" evidence=TAS] InterPro:IPR001789 Pfam:PF00072 ProDom:PD000039 SMART:SM00448 PROSITE:PS50110 EMBL:AC005662 EMBL:AB010917 EMBL:AY074643 PIR:T48853 GeneFarm:4125 SPTR:O80365	4e-53
chr3.TM1367.15	2.3.3.19	[COG:COG0784]	tel:tll1021	two-component hybrid sensor & regulator [KO:K02487]	5e-12	sll1292	COG0784	5e-11	ARR8_ARATH	Cytokininsignalingpathway;Nuclearprotein;Phosphorylation;Sensorytransduction;Transcription;Transcriptionregulation;Two-componentregulatorysystem,Two-component response regulator ARR8 (Response reactor 3).	1e-52	GO_ID:53579	TAIR|gene:2040281 SPTR:O80365 symbol:AT2G41310 [GO:0030528 "transcription regulator activity" evidence=TAS] [GO:0009736 "cytokinin mediated signaling" evidence=TAS] InterPro:IPR001789 Pfam:PF00072 ProDom:PD000039 SMART:SM00448 PROSITE:PS50110 EMBL:AC005662 EMBL:AB010917 EMBL:AY074643 PIR:T48853 GeneFarm:4125 SPTR:O80365	4e-53
chr3.TM1367.15	3.2.1.3	PILL type IV pili sensor histidine kinase/response regulator	tel:tll1021	two-component hybrid sensor & regulator [KO:K02487]	5e-12	sll1292	COG0784	5e-11	ARR8_ARATH	Cytokininsignalingpathway;Nuclearprotein;Phosphorylation;Sensorytransduction;Transcription;Transcriptionregulation;Two-componentregulatorysystem,Two-component response regulator ARR8 (Response reactor 3).	1e-52	GO_ID:53579	TAIR|gene:2040281 SPTR:O80365 symbol:AT2G41310 [GO:0030528 "transcription regulator activity" evidence=TAS] [GO:0009736 "cytokinin mediated signaling" evidence=TAS] InterPro:IPR001789 Pfam:PF00072 ProDom:PD000039 SMART:SM00448 PROSITE:PS50110 EMBL:AC005662 EMBL:AB010917 EMBL:AY074643 PIR:T48853 GeneFarm:4125 SPTR:O80365	4e-53
chr3.TM1367.15	2.3.3.23	PILL type IV pili sensor histidine kinase/response regulator [COG:COG0643 COG0784]	tel:tll1021	two-component hybrid sensor & regulator [KO:K02487]	5e-12	sll1292	COG0784	5e-11	ARR8_ARATH	Cytokininsignalingpathway;Nuclearprotein;Phosphorylation;Sensorytransduction;Transcription;Transcriptionregulation;Two-componentregulatorysystem,Two-component response regulator ARR8 (Response reactor 3).	1e-52	GO_ID:53579	TAIR|gene:2040281 SPTR:O80365 symbol:AT2G41310 [GO:0030528 "transcription regulator activity" evidence=TAS] [GO:0009736 "cytokinin mediated signaling" evidence=TAS] InterPro:IPR001789 Pfam:PF00072 ProDom:PD000039 SMART:SM00448 PROSITE:PS50110 EMBL:AC005662 EMBL:AB010917 EMBL:AY074643 PIR:T48853 GeneFarm:4125 SPTR:O80365	4e-53
chr3.TM1367.15	3.2.1.2	Response regulator [GO:0000156] [COG:COG0784 COG2204 COG2197]	tel:tll1021	two-component hybrid sensor & regulator [KO:K02487]	5e-12	sll1292	COG0784	5e-11	ARR8_ARATH	Cytokininsignalingpathway;Nuclearprotein;Phosphorylation;Sensorytransduction;Transcription;Transcriptionregulation;Two-componentregulatorysystem,Two-component response regulator ARR8 (Response reactor 3).	1e-52	GO_ID:53579	TAIR|gene:2040281 SPTR:O80365 symbol:AT2G41310 [GO:0030528 "transcription regulator activity" evidence=TAS] [GO:0009736 "cytokinin mediated signaling" evidence=TAS] InterPro:IPR001789 Pfam:PF00072 ProDom:PD000039 SMART:SM00448 PROSITE:PS50110 EMBL:AC005662 EMBL:AB010917 EMBL:AY074643 PIR:T48853 GeneFarm:4125 SPTR:O80365	4e-53
Ljwgs_017927.1	2.2.4.5.5	RPR2 ribonuclease P subunit RPR2 [COG:COG2023]	ath:At1g25250	F4F7.36; zinc finger (C2H2 type) family protein [EC:3.1.26.5] [KO:K03540]	1e-41				TT1_ARATH	Coiledcoil;Metal-binding;Polymorphism;Transcription;Transcriptionregulation;Zinc;Zinc-finger,TRANSPARENT TESTA 1 protein (Zinc finger protein TT1) (TTL1).	5e-12	GO_ID:24963	TAIR|gene:2078261 SPTR:Q944L3 symbol:AT3G45260.1 [GO:0003700 "transcription factor activity" evidence=ISS] [GO:0045449 "regulation of transcription" evidence=TAS] [GO:0003676 "nucleic acid binding" evidence=ISS] [GO:0008270 "zinc ion binding" evidence=ISS] InterPro:IPR007087 Prosite:PS00028 Pfam:PF00096 SMART:SM00355 PROSITE:PS50157 EMBL:AF428302 EMBL:AY143936 EMBL:AJ621493 SPTR:Q944L3	1e-68
chr1.TM1438.20	99.1.3.2.631	JMJ1A_HUMAN							JMJ1A_HUMAN	Metal-binding;Zinc;Zinc-finger,Jumonji domain-containing protein 1A.	3e-12	GO_ID:50479	TAIR|gene:2091116 SPTR:Q9SSE9 symbol:AT3G07610.1 [GO:0003700 "transcription factor activity" evidence=ISS] Pfam:PF02373 Interpro:IPR003347 SMART:SM00558 EMBL:AC009176 SPTR:Q9SSE9	1e-21
chr1.TM1438.20	99.1.4.4510	GO_ID:50479							JMJ1A_HUMAN	Metal-binding;Zinc;Zinc-finger,Jumonji domain-containing protein 1A.	3e-12	GO_ID:50479	TAIR|gene:2091116 SPTR:Q9SSE9 symbol:AT3G07610.1 [GO:0003700 "transcription factor activity" evidence=ISS] Pfam:PF02373 Interpro:IPR003347 SMART:SM00558 EMBL:AC009176 SPTR:Q9SSE9	1e-21
chr1.CM0215.10	99.1.3.2.3036	COL2_ARATH							COL2_ARATH	DNA-binding;Metal-binding;Multigenefamily;Nuclearprotein;Repeat;Transcription;Transcriptionregulation;Zinc;Zinc-finger,Zinc finger protein CONSTANS-LIKE 2.	4e-71	GO_ID:27365	TAIR|gene:3698228 SPTR:Q96502 symbol:AT3G02380.1 [GO:0003700 "transcription factor activity" evidence=ISS] [GO:0008270 "zinc ion binding" evidence=ISS] InterPro:IPR000315 InterPro:IPR002926 Pfam:PF00643 PROSITE:PS50119 ProDom:PD007661 InterPro:IPR010402 Pfam:PF06203 PROSITE:PS51017 EMBL:AC068900 EMBL:L81120 EMBL:L81119 EMBL:AC021640 EMBL:AF370149 EMBL:AY059092 EMBL:AY088779 SPTR:Q96502	2e-71
chr1.CM0215.10	99.1.4.7675	GO_ID:27365							COL2_ARATH	DNA-binding;Metal-binding;Multigenefamily;Nuclearprotein;Repeat;Transcription;Transcriptionregulation;Zinc;Zinc-finger,Zinc finger protein CONSTANS-LIKE 2.	4e-71	GO_ID:27365	TAIR|gene:3698228 SPTR:Q96502 symbol:AT3G02380.1 [GO:0003700 "transcription factor activity" evidence=ISS] [GO:0008270 "zinc ion binding" evidence=ISS] InterPro:IPR000315 InterPro:IPR002926 Pfam:PF00643 PROSITE:PS50119 ProDom:PD007661 InterPro:IPR010402 Pfam:PF06203 PROSITE:PS51017 EMBL:AC068900 EMBL:L81120 EMBL:L81119 EMBL:AC021640 EMBL:AF370149 EMBL:AY059092 EMBL:AY088779 SPTR:Q96502	2e-71
chr5.CM1439.14	99.1.3.2.631	JMJ1A_HUMAN							JMJ1A_HUMAN	Metal-binding;Zinc;Zinc-finger,Jumonji domain-containing protein 1A.	5e-50	GO_ID:50479	TAIR|gene:2091116 SPTR:Q9SSE9 symbol:AT3G07610.1 [GO:0003700 "transcription factor activity" evidence=ISS] Pfam:PF02373 Interpro:IPR003347 SMART:SM00558 EMBL:AC009176 SPTR:Q9SSE9	5e-112
chr5.CM1439.14	99.1.4.4510	GO_ID:50479							JMJ1A_HUMAN	Metal-binding;Zinc;Zinc-finger,Jumonji domain-containing protein 1A.	5e-50	GO_ID:50479	TAIR|gene:2091116 SPTR:Q9SSE9 symbol:AT3G07610.1 [GO:0003700 "transcription factor activity" evidence=ISS] Pfam:PF02373 Interpro:IPR003347 SMART:SM00558 EMBL:AC009176 SPTR:Q9SSE9	5e-112
Ljwgs_111419.1	99.1.4.4999	GO_ID:2633										GO_ID:2633	TAIR|gene:2161227 SPTR:Q9FHB2 symbol:AT5G58280.1 [GO:0003677 "DNA binding" evidence=ISS] [GO:0003700 "transcription factor activity" evidence=ISS] [GO:0006355 "regulation of transcription, DNA-dependent" evidence=ISS] InterPro:IPR003340 Pfam:PF02362 PROSITE:PS50863 EMBL:AB019228 SPTR:Q9FHB2	1e-26
Ljwgs_105845.1	99.1.4.8492	GO_ID:54355										GO_ID:54355	TAIR|gene:2040286 SPTR:Q9ZVB5 symbol:AT2G41240.1 [GO:0003700 "transcription factor activity" evidence=ISS] [GO:0045449 "regulation of transcription" evidence=TAS] [GO:0003677 "DNA binding" evidence=ISS] Pfam:PF00010 InterPro:IPR001092 SMART:SM00353 PROSITE:PS50888 HSSP:P61244 EMBL:AC005662 EMBL:AY074635 PIR:E84839 SPTR:Q9ZVB5	3e-18
Ljwgs_043971.2	4.1.1.2	[COG:COG0643 COG0784 COG0835] [GO:0000155 0000156 0004673]							ARR17_ARATH	Cytokininsignalingpathway;Nuclearprotein;Phosphorylation;Sensorytransduction;Transcription;Transcriptionregulation;Two-componentregulatorysystem,Two-component response regulator ARR17.	4e-27	GO_ID:22211	TAIR|gene:2102508 SPTR:Q9FPR6 symbol:AT3G56380.1 [GO:0000156 "two-component response regulator activity" evidence=ISS] [GO:0030528 "transcription regulator activity" evidence=TAS] [GO:0009736 "cytokinin mediated signaling" evidence=TAS] InterPro:IPR001789 Pfam:PF00072 ProDom:PD000039 SMART:SM00448 PROSITE:PS50110 HSSP:P06143 EMBL:AL163972 EMBL:AF305722 PIR:T49039 GeneFarm:4130 SPTR:Q9FPR6	1e-27
Ljwgs_043971.2	2.3.3	Type II secretion system [CLASS:03090] [PATH:ot03090 tab03090] [GO:0008978 0000156 0000155 0004673]							ARR17_ARATH	Cytokininsignalingpathway;Nuclearprotein;Phosphorylation;Sensorytransduction;Transcription;Transcriptionregulation;Two-componentregulatorysystem,Two-component response regulator ARR17.	4e-27	GO_ID:22211	TAIR|gene:2102508 SPTR:Q9FPR6 symbol:AT3G56380.1 [GO:0000156 "two-component response regulator activity" evidence=ISS] [GO:0030528 "transcription regulator activity" evidence=TAS] [GO:0009736 "cytokinin mediated signaling" evidence=TAS] InterPro:IPR001789 Pfam:PF00072 ProDom:PD000039 SMART:SM00448 PROSITE:PS50110 HSSP:P06143 EMBL:AL163972 EMBL:AF305722 PIR:T49039 GeneFarm:4130 SPTR:Q9FPR6	1e-27
Ljwgs_043971.2	3.2.1.2	Response regulator [GO:0000156] [COG:COG0784 COG2204 COG2197]							ARR17_ARATH	Cytokininsignalingpathway;Nuclearprotein;Phosphorylation;Sensorytransduction;Transcription;Transcriptionregulation;Two-componentregulatorysystem,Two-component response regulator ARR17.	4e-27	GO_ID:22211	TAIR|gene:2102508 SPTR:Q9FPR6 symbol:AT3G56380.1 [GO:0000156 "two-component response regulator activity" evidence=ISS] [GO:0030528 "transcription regulator activity" evidence=TAS] [GO:0009736 "cytokinin mediated signaling" evidence=TAS] InterPro:IPR001789 Pfam:PF00072 ProDom:PD000039 SMART:SM00448 PROSITE:PS50110 HSSP:P06143 EMBL:AL163972 EMBL:AF305722 PIR:T49039 GeneFarm:4130 SPTR:Q9FPR6	1e-27
chr5.CM0909.32	99.1.3.2.2083	TGA4_ARATH							TGA4_ARATH	Activator;Coiledcoil;DNA-binding;Nuclearprotein;Transcription;Transcriptionregulation,Transcription factor TGA4 (Ocs-element binding factor 4) (OBF4) (AtbZIP57).	4e-35	GO_ID:48348	TAIR|gene:2184077 SPTR:Q39162 symbol:AT5G10030.1 [GO:0003677 "DNA binding" evidence=TAS] [GO:0005516 "calmodulin binding" evidence=ISS] [GO:0003700 "transcription factor activity" evidence=ISS] InterPro:IPR004827 Pfam:PF00170 InterPro:IPR008917 SMART:SM00338 PROSITE:PS50217 PROSITE:PS00036 HSSP:P03069 EMBL:X69899 EMBL:AL356332 PIR:S48121 PIR:T50007 TRANSFAC:T02659 GeneFarm:2995 SPTR:Q39162	2e-35
chr5.CM0909.32	99.1.4.6018	GO_ID:48348							TGA4_ARATH	Activator;Coiledcoil;DNA-binding;Nuclearprotein;Transcription;Transcriptionregulation,Transcription factor TGA4 (Ocs-element binding factor 4) (OBF4) (AtbZIP57).	4e-35	GO_ID:48348	TAIR|gene:2184077 SPTR:Q39162 symbol:AT5G10030.1 [GO:0003677 "DNA binding" evidence=TAS] [GO:0005516 "calmodulin binding" evidence=ISS] [GO:0003700 "transcription factor activity" evidence=ISS] InterPro:IPR004827 Pfam:PF00170 InterPro:IPR008917 SMART:SM00338 PROSITE:PS50217 PROSITE:PS00036 HSSP:P03069 EMBL:X69899 EMBL:AL356332 PIR:S48121 PIR:T50007 TRANSFAC:T02659 GeneFarm:2995 SPTR:Q39162	2e-35
Ljwgs_021740.1	99.1.4.4084	GO_ID:13078										GO_ID:13078	TAIR|gene:3438595 SPTR:O65426 symbol:AT4G21610.1 [GO:0003700 "transcription factor activity" evidence=ISS] InterPro:IPR005735 TIGRFAMs:TIGR01053 EMBL:AL161555 EMBL:AL022603 EMBL:AL035527 EMBL:BT011760 EMBL:BT012384 PIR:T05169 Pfam:PF06943 SPTR:O65426	4e-23
Ljwgs_008447.1	2.2.4.63	TDCF TdcF protein [COG:COG0251]	spr:spr1425	aldR; transcription regulator [KO:K07567]	2e-10	PAB0825	COG0251	6e-10	Y1251_PYRAB	Completeproteome;Hypotheticalprotein,Hypothetical UPF0076 protein PYRAB12510.	2e-09	GO_ID:1793	TAIR|gene:2092373 SPTR:Q94JQ4 symbol:AT3G20390.1 [GO:0000004 "biological process unknown" evidence=ND] [GO:0004521 "endoribonuclease activity" evidence=ISS] Pfam:PF01042 HSSP:P52758 InterPro:IPR006175 InterPro:IPR006056 TIGRFAMs:TIGR00004 PROSITE:PS01094 EMBL:AF375446 EMBL:AY060547 EMBL:AY086036 SPTR:Q94JQ4	8e-20
Ljwgs_028899.1	99.1.3.2.132	TINY_ARATH							TINY_ARATH	Activator;DNA-binding;Nuclearprotein;Transcription;Transcriptionregulation,Transcriptional factor TINY.	2e-19	GO_ID:12745	TAIR|gene:2195984 SPTR:O80654 symbol:AT1G77200.1 [GO:0003700 "transcription factor activity" evidence=ISS] [GO:0003677 "DNA binding" evidence=ISS] [GO:0005634 "nucleus" evidence=IC] [GO:0006355 "regulation of transcription, DNA-dependent" evidence=ISS] InterPro:IPR001471 Pfam:PF00847 GO:GO:0005634 HSSP:O80337 PRINTS:PR00367 ProDom:PD001423 SMART:SM00380 EMBL:AC004260 EMBL:AY560875 PIR:T00449 SPTR…	2e-20
Ljwgs_028899.1	99.1.4.3584	GO_ID:12745							TINY_ARATH	Activator;DNA-binding;Nuclearprotein;Transcription;Transcriptionregulation,Transcriptional factor TINY.	2e-19	GO_ID:12745	TAIR|gene:2195984 SPTR:O80654 symbol:AT1G77200.1 [GO:0003700 "transcription factor activity" evidence=ISS] [GO:0003677 "DNA binding" evidence=ISS] [GO:0005634 "nucleus" evidence=IC] [GO:0006355 "regulation of transcription, DNA-dependent" evidence=ISS] InterPro:IPR001471 Pfam:PF00847 GO:GO:0005634 HSSP:O80337 PRINTS:PR00367 ProDom:PD001423 SMART:SM00380 EMBL:AC004260 EMBL:AY560875 PIR:T00449 SPTR…	2e-20
chr1.TM1612.23	99.1.4.4211	GO_ID:24381										GO_ID:24381	TAIR|gene:2051173 SPTR:Q8VZ20 symbol:AT2G33550.1 [GO:0003700 "transcription factor activity" evidence=ISS] [GO:0045449 "regulation of transcription" evidence=TAS] InterPro:IPR001005 PROSITE:PS50090 EMBL:AY065364 EMBL:AY096389 SPTR:Q8VZ20	8e-22
chr2.CM0132.7	99.1.4.8816	GO_ID:33805							OCS1_MAIZE	DNA-binding;Nuclearprotein;Transcription;Transcriptionregulation,Ocs-element binding factor 1 (OCSBF-1).	2e-09	GO_ID:33805	TAIR|gene:2137538 SPTR:Q9T062 symbol:AT4G37730.1 [GO:0003700 "transcription factor activity" evidence=ISS] [GO:0003677 "DNA binding" evidence=ISS] [GO:0006355 "regulation of transcription, DNA-dependent" evidence=ISS] EMBL:AL035709 EMBL:AL161592 PIR:T06020 GO:GO:0005634 InterPro:IPR011700 InterPro:IPR004827 Pfam:PF07716 SMART:SM00338 PROSITE:PS50217 PROSITE:PS00036 SPTR:Q9T062	3e-20
chr2.CM0132.7	99.1.3.2.234	OCS1_MAIZE							OCS1_MAIZE	DNA-binding;Nuclearprotein;Transcription;Transcriptionregulation,Ocs-element binding factor 1 (OCSBF-1).	2e-09	GO_ID:33805	TAIR|gene:2137538 SPTR:Q9T062 symbol:AT4G37730.1 [GO:0003700 "transcription factor activity" evidence=ISS] [GO:0003677 "DNA binding" evidence=ISS] [GO:0006355 "regulation of transcription, DNA-dependent" evidence=ISS] EMBL:AL035709 EMBL:AL161592 PIR:T06020 GO:GO:0005634 InterPro:IPR011700 InterPro:IPR004827 Pfam:PF07716 SMART:SM00338 PROSITE:PS50217 PROSITE:PS00036 SPTR:Q9T062	3e-20
chr2.TM1731.12	99.1.4.1604	GO_ID:35201							ARR18_ARATH	Activator;Cytokininsignalingpathway;DNA-binding;Nuclearprotein;Phosphorylation;Sensorytransduction;Transcription;Transcriptionregulation;Two-componentregulatorysystem,Two-component response regulator ARR18.	3e-12	GO_ID:35201	TAIR|gene:2026862 SPTR:Q8VZS3 symbol:AT1G68670.1 [GO:0003700 "transcription factor activity" evidence=ISS] [GO:0003677 "DNA binding" evidence=ISS] [GO:0045449 "regulation of transcription" evidence=TAS] InterPro:IPR001005 Pfam:PF00249 HSSP:O49397 InterPro:IPR006447 TIGRFAMs:TIGR01557 EMBL:AY063886 EMBL:AY091241 SPTR:Q8VZS3	1e-59
chr2.TM1731.12	99.1.3.2.1564	ARR18_ARATH							ARR18_ARATH	Activator;Cytokininsignalingpathway;DNA-binding;Nuclearprotein;Phosphorylation;Sensorytransduction;Transcription;Transcriptionregulation;Two-componentregulatorysystem,Two-component response regulator ARR18.	3e-12	GO_ID:35201	TAIR|gene:2026862 SPTR:Q8VZS3 symbol:AT1G68670.1 [GO:0003700 "transcription factor activity" evidence=ISS] [GO:0003677 "DNA binding" evidence=ISS] [GO:0045449 "regulation of transcription" evidence=TAS] InterPro:IPR001005 Pfam:PF00249 HSSP:O49397 InterPro:IPR006447 TIGRFAMs:TIGR01557 EMBL:AY063886 EMBL:AY091241 SPTR:Q8VZS3	1e-59
chr1.CM0320.19	4.1.1.2	[COG:COG0643 COG0784 COG0835] [GO:0000155 0000156 0004673]	tel:tll1021	two-component hybrid sensor & regulator [KO:K02487]	2e-14	slr1305_1	COG0784	2e-12	ARR17_ARATH	Cytokininsignalingpathway;Nuclearprotein;Phosphorylation;Sensorytransduction;Transcription;Transcriptionregulation;Two-componentregulatorysystem,Two-component response regulator ARR17.	8e-47	GO_ID:22211	TAIR|gene:2102508 SPTR:Q9FPR6 symbol:AT3G56380.1 [GO:0000156 "two-component response regulator activity" evidence=ISS] [GO:0030528 "transcription regulator activity" evidence=TAS] [GO:0009736 "cytokinin mediated signaling" evidence=TAS] InterPro:IPR001789 Pfam:PF00072 ProDom:PD000039 SMART:SM00448 PROSITE:PS50110 HSSP:P06143 EMBL:AL163972 EMBL:AF305722 PIR:T49039 GeneFarm:4130 SPTR:Q9FPR6	3e-47
chr1.CM0320.19	2.3.3.19	[COG:COG0784]	tel:tll1021	two-component hybrid sensor & regulator [KO:K02487]	2e-14	slr1305_1	COG0784	2e-12	ARR17_ARATH	Cytokininsignalingpathway;Nuclearprotein;Phosphorylation;Sensorytransduction;Transcription;Transcriptionregulation;Two-componentregulatorysystem,Two-component response regulator ARR17.	8e-47	GO_ID:22211	TAIR|gene:2102508 SPTR:Q9FPR6 symbol:AT3G56380.1 [GO:0000156 "two-component response regulator activity" evidence=ISS] [GO:0030528 "transcription regulator activity" evidence=TAS] [GO:0009736 "cytokinin mediated signaling" evidence=TAS] InterPro:IPR001789 Pfam:PF00072 ProDom:PD000039 SMART:SM00448 PROSITE:PS50110 HSSP:P06143 EMBL:AL163972 EMBL:AF305722 PIR:T49039 GeneFarm:4130 SPTR:Q9FPR6	3e-47
chr1.CM0320.19	3.2.1.3	PILL type IV pili sensor histidine kinase/response regulator	tel:tll1021	two-component hybrid sensor & regulator [KO:K02487]	2e-14	slr1305_1	COG0784	2e-12	ARR17_ARATH	Cytokininsignalingpathway;Nuclearprotein;Phosphorylation;Sensorytransduction;Transcription;Transcriptionregulation;Two-componentregulatorysystem,Two-component response regulator ARR17.	8e-47	GO_ID:22211	TAIR|gene:2102508 SPTR:Q9FPR6 symbol:AT3G56380.1 [GO:0000156 "two-component response regulator activity" evidence=ISS] [GO:0030528 "transcription regulator activity" evidence=TAS] [GO:0009736 "cytokinin mediated signaling" evidence=TAS] InterPro:IPR001789 Pfam:PF00072 ProDom:PD000039 SMART:SM00448 PROSITE:PS50110 HSSP:P06143 EMBL:AL163972 EMBL:AF305722 PIR:T49039 GeneFarm:4130 SPTR:Q9FPR6	3e-47
chr1.CM0320.19	2.3.3.23	PILL type IV pili sensor histidine kinase/response regulator [COG:COG0643 COG0784]	tel:tll1021	two-component hybrid sensor & regulator [KO:K02487]	2e-14	slr1305_1	COG0784	2e-12	ARR17_ARATH	Cytokininsignalingpathway;Nuclearprotein;Phosphorylation;Sensorytransduction;Transcription;Transcriptionregulation;Two-componentregulatorysystem,Two-component response regulator ARR17.	8e-47	GO_ID:22211	TAIR|gene:2102508 SPTR:Q9FPR6 symbol:AT3G56380.1 [GO:0000156 "two-component response regulator activity" evidence=ISS] [GO:0030528 "transcription regulator activity" evidence=TAS] [GO:0009736 "cytokinin mediated signaling" evidence=TAS] InterPro:IPR001789 Pfam:PF00072 ProDom:PD000039 SMART:SM00448 PROSITE:PS50110 HSSP:P06143 EMBL:AL163972 EMBL:AF305722 PIR:T49039 GeneFarm:4130 SPTR:Q9FPR6	3e-47
chr1.CM0320.19	3.2.1.2	Response regulator [GO:0000156] [COG:COG0784 COG2204 COG2197]	tel:tll1021	two-component hybrid sensor & regulator [KO:K02487]	2e-14	slr1305_1	COG0784	2e-12	ARR17_ARATH	Cytokininsignalingpathway;Nuclearprotein;Phosphorylation;Sensorytransduction;Transcription;Transcriptionregulation;Two-componentregulatorysystem,Two-component response regulator ARR17.	8e-47	GO_ID:22211	TAIR|gene:2102508 SPTR:Q9FPR6 symbol:AT3G56380.1 [GO:0000156 "two-component response regulator activity" evidence=ISS] [GO:0030528 "transcription regulator activity" evidence=TAS] [GO:0009736 "cytokinin mediated signaling" evidence=TAS] InterPro:IPR001789 Pfam:PF00072 ProDom:PD000039 SMART:SM00448 PROSITE:PS50110 HSSP:P06143 EMBL:AL163972 EMBL:AF305722 PIR:T49039 GeneFarm:4130 SPTR:Q9FPR6	3e-47
TM1221.20	99.1.4.766	GO_ID:12476										GO_ID:12476	TAIR|gene:2100092 SPTR:Q8RWY5 symbol:AT3G10040.1 [GO:0003700 "transcription factor activity" evidence=ISS] [GO:0045449 "regulation of transcription" evidence=TAS] EMBL:AY091028 SPTR:Q8RWY5	4e-77
chr4.CM0004.34	99.1.4.3557	GO_ID:6126										GO_ID:6126	TAIR|gene:2165105 SPTR:Q9FJS9 symbol:AT5G56840.1 [GO:0003700 "transcription factor activity" evidence=ISS] [GO:0045449 "regulation of transcription" evidence=TAS] [GO:0003676 "nucleic acid binding" evidence=ISS] [GO:0003677 "DNA binding" evidence=ISS] InterPro:IPR001005 Pfam:PF00249 InterPro:IPR001878 InterPro:IPR012287 Pfam:PF00098 PRINTS:PR00939 SMART:SM00343 PROSITE:PS50158 PROSITE:PS50090 SMA…	4e-44
Ljwgs_147748.1	99.1.4.2770	GO_ID:30196							PZ02_LUPPO	DNA-binding;Nuclearprotein;Transcription;Transcriptionregulation,Protein PPLZ02.	4e-09	GO_ID:30196	TAIR|gene:2146984 SPTR:Q94AW5 symbol:AT5G25190.1 [GO:0003700 "transcription factor activity" evidence=ISS;TAS] [GO:0009873 "ethylene mediated signaling pathway" evidence=TAS] [GO:0003677 "DNA binding" evidence=ISS] [GO:0005634 "nucleus" evidence=IC] [GO:0006355 "regulation of transcription, DNA-dependent" evidence=ISS] InterPro:IPR001471 Pfam:PF00847 HSSP:O80337 PRINTS:PR00367 ProDom:PD001423 SMA…	7e-10
Ljwgs_147748.1	99.1.3.2.799	PZ02_LUPPO							PZ02_LUPPO	DNA-binding;Nuclearprotein;Transcription;Transcriptionregulation,Protein PPLZ02.	4e-09	GO_ID:30196	TAIR|gene:2146984 SPTR:Q94AW5 symbol:AT5G25190.1 [GO:0003700 "transcription factor activity" evidence=ISS;TAS] [GO:0009873 "ethylene mediated signaling pathway" evidence=TAS] [GO:0003677 "DNA binding" evidence=ISS] [GO:0005634 "nucleus" evidence=IC] [GO:0006355 "regulation of transcription, DNA-dependent" evidence=ISS] InterPro:IPR001471 Pfam:PF00847 HSSP:O80337 PRINTS:PR00367 ProDom:PD001423 SMA…	7e-10
chr3.CM0080.7	99.1.4.4475	GO_ID:41888							ERF13_ARATH	Activator;DNA-binding;Ethylenesignalingpathway;Nuclearprotein;Plantdefense;Transcription;Transcriptionregulation,Ethylene-responsive transcription factor 13 (Ethylene-responsive element-binding factor 13) (EREBP-13) (AtERF13).	7e-22	GO_ID:41888	TAIR|gene:2055001 SPTR:Q8L9K1 symbol:ATERF13 [GO:0003700 "transcription factor activity" evidence=ISS;TAS] [GO:0009873 "ethylene mediated signaling pathway" evidence=TAS] [GO:0003677 "DNA binding" evidence=ISS] [GO:0005634 "nucleus" evidence=IC;IDA] [GO:0006355 "regulation of transcription, DNA-dependent" evidence=ISS] InterPro:IPR001471 HSSP:O80337 PRINTS:PR00367 ProDom:PD001423 SMART:SM00380 PR…	3e-22
chr3.CM0080.7	99.1.3.2.883	ERF13_ARATH							ERF13_ARATH	Activator;DNA-binding;Ethylenesignalingpathway;Nuclearprotein;Plantdefense;Transcription;Transcriptionregulation,Ethylene-responsive transcription factor 13 (Ethylene-responsive element-binding factor 13) (EREBP-13) (AtERF13).	7e-22	GO_ID:41888	TAIR|gene:2055001 SPTR:Q8L9K1 symbol:ATERF13 [GO:0003700 "transcription factor activity" evidence=ISS;TAS] [GO:0009873 "ethylene mediated signaling pathway" evidence=TAS] [GO:0003677 "DNA binding" evidence=ISS] [GO:0005634 "nucleus" evidence=IC;IDA] [GO:0006355 "regulation of transcription, DNA-dependent" evidence=ISS] InterPro:IPR001471 HSSP:O80337 PRINTS:PR00367 ProDom:PD001423 SMART:SM00380 PR…	3e-22
chr1.CM0163.16.2	99.1.3.2.3111	SEP1_ARATH							SEP1_ARATH	Activator;Coiledcoil;Developmentalprotein;Differentiation;DNA-binding;Flowering;Nuclearprotein;Transcription;Transcriptionregulation,Developmental protein SEPALLATA1 (Agamous-like MADS box protein AGL2).	2e-67	GO_ID:23714	TAIR|gene:2032371 SPTR:O22456 symbol:AT1G24260.1 [GO:0003700 "transcription factor activity" evidence=ISS;TAS] [GO:0009908 "flower development" evidence=TAS] [GO:0006355 "regulation of transcription, DNA-dependent" evidence=ISS] InterPro:IPR002100 Pfam:PF00319 InterPro:IPR002487 PRINTS:PR00404 PROSITE:PS00350 PROSITE:PS50066 HSSP:Q02078 Pfam:PF01486 EMBL:AC002396 EMBL:AF015552 EMBL:AY088272 EMBL:…	1e-46
chr1.CM0163.16.2	99.1.4.7318	GO_ID:23714							SEP1_ARATH	Activator;Coiledcoil;Developmentalprotein;Differentiation;DNA-binding;Flowering;Nuclearprotein;Transcription;Transcriptionregulation,Developmental protein SEPALLATA1 (Agamous-like MADS box protein AGL2).	2e-67	GO_ID:23714	TAIR|gene:2032371 SPTR:O22456 symbol:AT1G24260.1 [GO:0003700 "transcription factor activity" evidence=ISS;TAS] [GO:0009908 "flower development" evidence=TAS] [GO:0006355 "regulation of transcription, DNA-dependent" evidence=ISS] InterPro:IPR002100 Pfam:PF00319 InterPro:IPR002487 PRINTS:PR00404 PROSITE:PS00350 PROSITE:PS50066 HSSP:Q02078 Pfam:PF01486 EMBL:AC002396 EMBL:AF015552 EMBL:AY088272 EMBL:…	1e-46
Ljwgs_029113.1	99.1.3.2.2680	BBM2_BRANA							BBM2_BRANA	Developmentalprotein;DNA-binding;Nuclearprotein;Repeat;Transcription;Transcriptionregulation,Protein BABY BOOM 2 (BnBBM2).	2e-36	GO_ID:53322	TAIR|gene:2200476 SPTR:Q94AN4 symbol:AT1G16060.1 [GO:0003677 "DNA binding" evidence=TAS] [GO:0003700 "transcription factor activity" evidence=ISS;TAS] [GO:0005634 "nucleus" evidence=IC] [GO:0006355 "regulation of transcription, DNA-dependent" evidence=ISS;TAS] [GO:0009887 "organ morphogenesis" evidence=ISS] InterPro:IPR001471 Pfam:PF00847 GO:GO:0005634 PRINTS:PR00367 ProDom:PD001423 SMART:SM00380…	3e-40
Ljwgs_029113.1	99.1.4.3942	GO_ID:53322							BBM2_BRANA	Developmentalprotein;DNA-binding;Nuclearprotein;Repeat;Transcription;Transcriptionregulation,Protein BABY BOOM 2 (BnBBM2).	2e-36	GO_ID:53322	TAIR|gene:2200476 SPTR:Q94AN4 symbol:AT1G16060.1 [GO:0003677 "DNA binding" evidence=TAS] [GO:0003700 "transcription factor activity" evidence=ISS;TAS] [GO:0005634 "nucleus" evidence=IC] [GO:0006355 "regulation of transcription, DNA-dependent" evidence=ISS;TAS] [GO:0009887 "organ morphogenesis" evidence=ISS] InterPro:IPR001471 Pfam:PF00847 GO:GO:0005634 PRINTS:PR00367 ProDom:PD001423 SMART:SM00380…	3e-40
Ljwgs_081858.1	99.1.3.2.1665	PIF3_ARATH							PIF3_ARATH	DNA-binding;Nuclearprotein;Phytochromesignalingpathway;Transcription;Transcriptionregulation,Phytochrome-interacting factor 3 (Phytochrome-associated protein 3) (Basic helix-loop-helix protein 8) (bHLH8) (AtbHLH008).	9e-18	GO_ID:42944	TAIR|gene:2012344 SPTR:O80536 symbol:AT1G09530.1 [GO:0007165 "signal transduction" evidence=TAS] [GO:0030528 "transcription regulator activity" evidence=TAS] [GO:0003700 "transcription factor activity" evidence=ISS] [GO:0003677 "DNA binding" evidence=ISS] Pfam:PF00010 InterPro:IPR001092 PROSITE:PS50888 HSSP:P25912 EMBL:AC003970 EMBL:AF100166 EMBL:AF088280 EMBL:AF251693 EMBL:AK117255 PIR:H86228 TR…	3e-18
Ljwgs_081858.1	99.1.3.2.1665	PIF3_ARATH							PIF3_ARATH	DNA-binding;Nuclearprotein;Phytochromesignalingpathway;Transcription;Transcriptionregulation,Phytochrome-interacting factor 3 (Phytochrome-associated protein 3) (Basic helix-loop-helix protein 8) (bHLH8) (AtbHLH008).	9e-18	GO_ID:42944	TAIR|gene:2012344 SPTR:O80536 symbol:AT1G09530.1 [GO:0007165 "signal transduction" evidence=TAS] [GO:0030528 "transcription regulator activity" evidence=TAS] [GO:0003700 "transcription factor activity" evidence=ISS] [GO:0003677 "DNA binding" evidence=ISS] Pfam:PF00010 InterPro:IPR001092 PROSITE:PS50888 HSSP:P25912 EMBL:AC003970 EMBL:AF100166 EMBL:AF088280 EMBL:AF251693 EMBL:AK117255 PIR:H86228 TR…	3e-18
Ljwgs_081858.1	99.1.4.702	GO_ID:42944							PIF3_ARATH	DNA-binding;Nuclearprotein;Phytochromesignalingpathway;Transcription;Transcriptionregulation,Phytochrome-interacting factor 3 (Phytochrome-associated protein 3) (Basic helix-loop-helix protein 8) (bHLH8) (AtbHLH008).	9e-18	GO_ID:42944	TAIR|gene:2012344 SPTR:O80536 symbol:AT1G09530.1 [GO:0007165 "signal transduction" evidence=TAS] [GO:0030528 "transcription regulator activity" evidence=TAS] [GO:0003700 "transcription factor activity" evidence=ISS] [GO:0003677 "DNA binding" evidence=ISS] Pfam:PF00010 InterPro:IPR001092 PROSITE:PS50888 HSSP:P25912 EMBL:AC003970 EMBL:AF100166 EMBL:AF088280 EMBL:AF251693 EMBL:AK117255 PIR:H86228 TR…	3e-18
Ljwgs_081858.1	99.1.4.702	GO_ID:42944							PIF3_ARATH	DNA-binding;Nuclearprotein;Phytochromesignalingpathway;Transcription;Transcriptionregulation,Phytochrome-interacting factor 3 (Phytochrome-associated protein 3) (Basic helix-loop-helix protein 8) (bHLH8) (AtbHLH008).	9e-18	GO_ID:42944	TAIR|gene:2012344 SPTR:O80536 symbol:AT1G09530.1 [GO:0007165 "signal transduction" evidence=TAS] [GO:0030528 "transcription regulator activity" evidence=TAS] [GO:0003700 "transcription factor activity" evidence=ISS] [GO:0003677 "DNA binding" evidence=ISS] Pfam:PF00010 InterPro:IPR001092 PROSITE:PS50888 HSSP:P25912 EMBL:AC003970 EMBL:AF100166 EMBL:AF088280 EMBL:AF251693 EMBL:AK117255 PIR:H86228 TR…	3e-18
Ljwgs_107677.3	99.1.4.2770	GO_ID:30196							PZ02_LUPPO	DNA-binding;Nuclearprotein;Transcription;Transcriptionregulation,Protein PPLZ02.	8e-22	GO_ID:30196	TAIR|gene:2146984 SPTR:Q94AW5 symbol:AT5G25190.1 [GO:0003700 "transcription factor activity" evidence=ISS;TAS] [GO:0009873 "ethylene mediated signaling pathway" evidence=TAS] [GO:0003677 "DNA binding" evidence=ISS] [GO:0005634 "nucleus" evidence=IC] [GO:0006355 "regulation of transcription, DNA-dependent" evidence=ISS] InterPro:IPR001471 Pfam:PF00847 HSSP:O80337 PRINTS:PR00367 ProDom:PD001423 SMA…	5e-27
Ljwgs_107677.3	99.1.3.2.799	PZ02_LUPPO							PZ02_LUPPO	DNA-binding;Nuclearprotein;Transcription;Transcriptionregulation,Protein PPLZ02.	8e-22	GO_ID:30196	TAIR|gene:2146984 SPTR:Q94AW5 symbol:AT5G25190.1 [GO:0003700 "transcription factor activity" evidence=ISS;TAS] [GO:0009873 "ethylene mediated signaling pathway" evidence=TAS] [GO:0003677 "DNA binding" evidence=ISS] [GO:0005634 "nucleus" evidence=IC] [GO:0006355 "regulation of transcription, DNA-dependent" evidence=ISS] InterPro:IPR001471 Pfam:PF00847 HSSP:O80337 PRINTS:PR00367 ProDom:PD001423 SMA…	5e-27
Ljwgs_022269.1	2.4.1.5.3	POLE3 DNA Polymerase epsilon, subunit C	dre:393774	zgc:73351 [EC:2.7.7.7] [KO:K02326]	6e-11	YBL021c	COG2036	6e-28	NFYB5_ARATH	Activator;DNA-binding;Nuclearprotein;Transcription;Transcriptionregulation,Nuclear transcription factor Y subunit B-5 (AtNF-YB-5).	3e-41	GO_ID:18414	TAIR|gene:2043292 SPTR:O82248 symbol:AT2G47810.1 [GO:0003700 "transcription factor activity" evidence=ISS] InterPro:IPR003958 InterPro:IPR003956 InterPro:IPR007124 InterPro:IPR003957 GO:GO:0005634 PRINTS:PR00615 Pfam:PF00808 HSSP:P25208 PROSITE:PS00685 EMBL:AC005309 EMBL:BT003968 EMBL:BT005081 PIR:G84919 TRANSFAC:T05342 SPTR:O82248	1e-41
Ljwgs_022269.1	1.4.2.18.7	POLE DNA polymerase epsilon complex	dre:393774	zgc:73351 [EC:2.7.7.7] [KO:K02326]	6e-11	YBL021c	COG2036	6e-28	NFYB5_ARATH	Activator;DNA-binding;Nuclearprotein;Transcription;Transcriptionregulation,Nuclear transcription factor Y subunit B-5 (AtNF-YB-5).	3e-41	GO_ID:18414	TAIR|gene:2043292 SPTR:O82248 symbol:AT2G47810.1 [GO:0003700 "transcription factor activity" evidence=ISS] InterPro:IPR003958 InterPro:IPR003956 InterPro:IPR007124 InterPro:IPR003957 GO:GO:0005634 PRINTS:PR00615 Pfam:PF00808 HSSP:P25208 PROSITE:PS00685 EMBL:AC005309 EMBL:BT003968 EMBL:BT005081 PIR:G84919 TRANSFAC:T05342 SPTR:O82248	1e-41
Ljwgs_022269.1	1.4.1.20.7	POLE DNA polymerase epsilon complex	dre:393774	zgc:73351 [EC:2.7.7.7] [KO:K02326]	6e-11	YBL021c	COG2036	6e-28	NFYB5_ARATH	Activator;DNA-binding;Nuclearprotein;Transcription;Transcriptionregulation,Nuclear transcription factor Y subunit B-5 (AtNF-YB-5).	3e-41	GO_ID:18414	TAIR|gene:2043292 SPTR:O82248 symbol:AT2G47810.1 [GO:0003700 "transcription factor activity" evidence=ISS] InterPro:IPR003958 InterPro:IPR003956 InterPro:IPR007124 InterPro:IPR003957 GO:GO:0005634 PRINTS:PR00615 Pfam:PF00808 HSSP:P25208 PROSITE:PS00685 EMBL:AC005309 EMBL:BT003968 EMBL:BT005081 PIR:G84919 TRANSFAC:T05342 SPTR:O82248	1e-41
Ljwgs_043777.1	99.1.3.2.1946	ICE1_ARATH							ICE1_ARATH	Activator;Coiledcoil;DNA-binding;Nuclearprotein;Transcription;Transcriptionregulation,Transcription factor ICE1 (Inducer of CBF expression 1) (Basic helix- loop-helix protein 116) (bHLH116) (AtbHLH116).	5e-26	GO_ID:52278	TAIR|gene:2155724 SPTR:Q9LSL1 symbol:AT5G65640.1 [GO:0003700 "transcription factor activity" evidence=ISS] [GO:0003677 "DNA binding" evidence=ISS] Pfam:PF00010 InterPro:IPR001092 SMART:SM00353 PROSITE:PS50888 EMBL:AB026639 SPTR:Q9LSL1	7e-55
Ljwgs_043777.1	99.1.4.5714	GO_ID:52278							ICE1_ARATH	Activator;Coiledcoil;DNA-binding;Nuclearprotein;Transcription;Transcriptionregulation,Transcription factor ICE1 (Inducer of CBF expression 1) (Basic helix- loop-helix protein 116) (bHLH116) (AtbHLH116).	5e-26	GO_ID:52278	TAIR|gene:2155724 SPTR:Q9LSL1 symbol:AT5G65640.1 [GO:0003700 "transcription factor activity" evidence=ISS] [GO:0003677 "DNA binding" evidence=ISS] Pfam:PF00010 InterPro:IPR001092 SMART:SM00353 PROSITE:PS50888 EMBL:AB026639 SPTR:Q9LSL1	7e-55
chr4.CM0234.47	99.1.3.2.3164	TGA2_ARATH							TGA2_ARATH	Activator;Coiledcoil;DNA-binding;Hypersensitiveresponse;Nuclearprotein;Plantdefense;Transcription;Transcriptionregulation,Transcription factor TGA2 (HBP-1b homolog) (AHBP-1b) (AtbZIP20).	5e-89	GO_ID:52041	TAIR|gene:2026889 SPTR:Q9SX27 symbol:AT1G68640.1 [GO:0003700 "transcription factor activity" evidence=ISS] [GO:0003677 "DNA binding" evidence=ISS] InterPro:IPR004827 Pfam:PF00170 GO:GO:0005634 SMART:SM00338 PROSITE:PS50217 PROSITE:PS00036 InterPro:IPR011616 EMBL:AC008075 EMBL:AK118286 EMBL:BT008586 PIR:H96710 SPTR:Q9SX27	1e-93
chr4.CM0234.47	99.1.4.6349	GO_ID:52041							TGA2_ARATH	Activator;Coiledcoil;DNA-binding;Hypersensitiveresponse;Nuclearprotein;Plantdefense;Transcription;Transcriptionregulation,Transcription factor TGA2 (HBP-1b homolog) (AHBP-1b) (AtbZIP20).	5e-89	GO_ID:52041	TAIR|gene:2026889 SPTR:Q9SX27 symbol:AT1G68640.1 [GO:0003700 "transcription factor activity" evidence=ISS] [GO:0003677 "DNA binding" evidence=ISS] InterPro:IPR004827 Pfam:PF00170 GO:GO:0005634 SMART:SM00338 PROSITE:PS50217 PROSITE:PS00036 InterPro:IPR011616 EMBL:AC008075 EMBL:AK118286 EMBL:BT008586 PIR:H96710 SPTR:Q9SX27	1e-93
chr1.CM0147.54	99.1.4.2220	GO_ID:52609										GO_ID:52609	TAIR|gene:3703017 SPTR:Q9M1K1 symbol:AT3G56970.1 [GO:0003700 "transcription factor activity" evidence=ISS] [GO:0045449 "regulation of transcription" evidence=TAS] [GO:0003677 "DNA binding" evidence=ISS] Pfam:PF00010 InterPro:IPR001092 SMART:SM00353 PROSITE:PS50888 HSSP:P22415 EMBL:AL138655 EMBL:AF488576 EMBL:AK221542 PIR:T47757 SPTR:Q9M1K1	1e-32
chr3.TM1768.12	99.1.4.5685	GO_ID:41943										GO_ID:41943	TAIR|gene:2058243 SPTR:O22864 symbol:AT2G43500.1 [GO:0003700 "transcription factor activity" evidence=ISS] [GO:0008372 "cellular component unknown" evidence=ND] [GO:0045449 "regulation of transcription" evidence=TAS] InterPro:IPR000270 Pfam:PF00564 SMART:SM00666 InterPro:IPR003035 Pfam:PF02042 EMBL:AC002335 PIR:H84866 SPTR:O22864	0
chr2.CM0904.20	3.2.2.117	MEF2C MADS box transcription enhancer factor 2, polypeptide C (myocyte enhancer factor 2C)	mmu:17260	Mef2c; myocyte enhancer factor 2C [KO:K04454]	3e-13				AG_PETHY	Activator;DNA-binding;Nuclearprotein;Transcription;Transcriptionregulation,Floral homeotic protein AGAMOUS (pMADS3).	1e-18	GO_ID:833	TAIR|gene:2175187 SPTR:Q9FKK2 symbol:AT5G60440.1 [GO:0003700 "transcription factor activity" evidence=ISS] [GO:0003677 "DNA binding" evidence=ISS] InterPro:IPR002100 Pfam:PF00319 GO:GO:0005634 GO:GO:0006350 PRINTS:PR00404 PROSITE:PS50066 HSSP:Q02078 SMART:SM00432 EMBL:AB011483 SPTR:Q9FKK2	4e-40
chr1.CM0147.88	99.1.4.1574	GO_ID:18746							RBE_ARATH	Developmentalprotein;Differentiation;Flowering;Metal-binding;Nuclearprotein;Repressor;Transcription;Transcriptionregulation;Zinc;Zinc-finger,Probable transcriptional regulator RABBIT EARS.	4e-11	GO_ID:18746	TAIR|gene:3697547 SPTR:O80942 symbol:AT2G37740.1 [GO:0003700 "transcription factor activity" evidence=ISS] [GO:0045449 "regulation of transcription" evidence=TAS] [GO:0003676 "nucleic acid binding" evidence=ISS] [GO:0008270 "zinc ion binding" evidence=ISS] InterPro:IPR007087 EMBL:AC004684 Prosite:PS00028 Pfam:PF00096 SMART:SM00355 PROSITE:PS50157 HSSP:Q38895 PIR:T02540 SPTR:O80942	1e-12
chr1.CM0147.88	99.1.3.2.1602	RBE_ARATH							RBE_ARATH	Developmentalprotein;Differentiation;Flowering;Metal-binding;Nuclearprotein;Repressor;Transcription;Transcriptionregulation;Zinc;Zinc-finger,Probable transcriptional regulator RABBIT EARS.	4e-11	GO_ID:18746	TAIR|gene:3697547 SPTR:O80942 symbol:AT2G37740.1 [GO:0003700 "transcription factor activity" evidence=ISS] [GO:0045449 "regulation of transcription" evidence=TAS] [GO:0003676 "nucleic acid binding" evidence=ISS] [GO:0008270 "zinc ion binding" evidence=ISS] InterPro:IPR007087 EMBL:AC004684 Prosite:PS00028 Pfam:PF00096 SMART:SM00355 PROSITE:PS50157 HSSP:Q38895 PIR:T02540 SPTR:O80942	1e-12
chr2.CM0102.46	99.1.4.1147	GO_ID:5159										GO_ID:5159	TAIR|gene:2059691 SPTR:Q8H111 symbol:AT2G17150.1 [GO:0003700 "transcription factor activity" evidence=ISS] InterPro:IPR000270 Pfam:PF00564 SMART:SM00666 EMBL:BT000911 InterPro:IPR003035 Pfam:PF02042 SPTR:Q8H111	9e-156
gi6448578	99.1.4.1147	GO_ID:5159										GO_ID:5159	TAIR|gene:2059691 SPTR:Q8H111 symbol:AT2G17150.1 [GO:0003700 "transcription factor activity" evidence=ISS] InterPro:IPR000270 Pfam:PF00564 SMART:SM00666 EMBL:BT000911 InterPro:IPR003035 Pfam:PF02042 SPTR:Q8H111	1e-155
chr5.CM0571.54	99.1.3.2.569	NFYAA_ARATH							NFYAA_ARATH	Activator;DNA-binding;Nuclearprotein;Transcription;Transcriptionregulation,Nuclear transcription factor Y subunit A-10 (AtNF-YA-10).	5e-40	GO_ID:36946	TAIR|gene:2144112 SPTR:Q9FG19 symbol:AT5G06510.1 [GO:0003700 "transcription factor activity" evidence=ISS] [GO:0006355 "regulation of transcription, DNA-dependent" evidence=ISS] [GO:0016602 "CCAAT-binding factor complex" evidence=ISS] InterPro:IPR001289 Pfam:PF02045 GO:GO:0005634 ProDom:PD003860 SMART:SM00521 EMBL:AP002543 SPTR:Q9FG19	2e-40
chr5.CM0571.54	99.1.4.4633	GO_ID:36946							NFYAA_ARATH	Activator;DNA-binding;Nuclearprotein;Transcription;Transcriptionregulation,Nuclear transcription factor Y subunit A-10 (AtNF-YA-10).	5e-40	GO_ID:36946	TAIR|gene:2144112 SPTR:Q9FG19 symbol:AT5G06510.1 [GO:0003700 "transcription factor activity" evidence=ISS] [GO:0006355 "regulation of transcription, DNA-dependent" evidence=ISS] [GO:0016602 "CCAAT-binding factor complex" evidence=ISS] InterPro:IPR001289 Pfam:PF02045 GO:GO:0005634 ProDom:PD003860 SMART:SM00521 EMBL:AP002543 SPTR:Q9FG19	2e-40
