# Supplementary material for: Dissection of Symbiosis and Organ Development by Integrated Transcriptome Analysis of Lotus japonicus Mutant and Wild-Type Plants
Source: PLoS One. 2009 Aug 7;4(8):e6556. doi: 10.1371/journal.pone.0006556 (PMC2717213; doi:10.1371/journal.pone.0006556)
Supplement: Folder S1 — Inoculation time series (2.84 MB ZIP) [file pone.0006556.s009.zip › S1.INOCULATION TIME SERIES copy/1.1.Stage(s) total transcript analysis/1.1.5/-1.1.5.ID list.txt]

	M	FDR	M	FDR
Affy_ID	T13 - T21	T13 - T21	T15 - T21	T15 - T21
Ljwgs_074659.1_at	-3.574273099	0.000244584	-2.748187969	0.013949482
Ljwgs_058132.1_at	-2.868403063	0.002013173	-2.907876627	0.010621095
gi4336433_at	-1.982427586	2.51E-05	-1.535570956	0.00205432
chr4.CM0617.4_at	-1.867884228	0.00360883	-1.841788439	0.020737338
Ljwgs_021181.1_s_at	-1.710943538	0.00035013	-1.583147166	0.004289035
Ljwgs_135178.1_s_at	-1.689621764	4.13E-06	-1.787298857	1.29E-05
Ljwgs_015479.1_at	-1.608095536	0.017329862	-1.98457536	0.020923978
TC13820_at	-1.600263262	0.002453665	-1.484159838	0.021663036
Ljwgs_026189.1_at	-1.565925319	0.000328921	-1.440729505	0.004194456
Ljwgs_006845.1_at	-1.530120768	0.002479655	-1.334957331	0.031011163
Ljwgs_042820.1_at	-1.404816404	0.017856971	-1.579286636	0.036222912
chr4.CM0219.29_at	-1.398625447	0.021114161	-1.55365132	0.045824125
Ljwgs_036277.0.1_at	-1.361108524	0.011493147	-1.357669537	0.048247016
gi45578362_at	-1.35547201	0.029637855	-1.858488307	0.019877184
Ljwgs_134387.1_at	-1.334551521	0.004521146	-1.319227925	0.02394766
Ljwgs_047219.1_at	-1.264018591	0.021471063	-1.468117682	0.036222912
Ljwgs_021723.2_at	-1.181376683	0.000328921	-1.034112346	0.006459903
Ljwgs_042817.1_at	-1.109001883	0.001132104	-1.028900429	0.012280877
Ljwgs_012786.1_at	-1.088448786	1.23E-05	-1.100467238	6.41E-05
Ljwgs_106704.1_s_at	-1.070675754	0.02508262	-1.271852111	0.036953066
Ljwgs_017611.1_at	-1.057427529	0.0001851	-1.000645715	0.001859667
Ljwgs_053868.1.1_x_at	-1.049966345	0.024814071	-1.958926997	0.001186475
Ljwgs_027021.1_at	1.017530227	0.038759624	1.292439448	0.039200704
chr3.CM0226.61_at	1.094943804	0.001359436	1.076653401	0.00915036
Ljwgs_096803.1_at	1.203537524	0.012359297	2.096840041	0.00073409
gi7748764_at	1.210601907	0.002551369	1.193973444	0.015430255
TC14488_s_at	1.220098333	0.000165446	2.007545279	4.16E-06
chr1.CM0171.54_at	1.30452203	0.011801428	1.578635566	0.016390305
chr3.TM1658.7_at	1.362601933	0.01518978	1.440793212	0.04393306
chr6.CM0539.37_s_at	1.432537745	0.003784291	1.870382084	0.00235891
chr4.CM0004.34_at	1.538047303	0.005756189	2.989393109	7.18E-05
chr5.TM1466.4_at	1.67954578	0.001092389	1.429137038	0.020737338
chr4.CM0046.23.1_at	1.685738314	0.044086838	2.596220628	0.014795868
Ljwgs_061146.1_at	1.702941686	0.022163843	2.533696455	0.007697437
Ljwgs_020774.1_x_at	1.722345341	3.74E-06	1.275807913	0.000577144
Ljwgs_020774.1_at	1.760179414	1.28E-06	1.214575216	0.000464382
chr4.CM0229.25_at	1.798508373	7.05E-05	1.314555735	0.008150639
Ljwgs_015493.2.1_at	1.798963928	0.000218337	3.704675993	3.82E-07
gi45630097_at	1.918139348	0.001114191	3.002209446	7.60E-05
chr5.CM0569.30_at	1.99178442	2.07E-05	1.131122434	0.020737338
Ljwgs_060407.2_s_at	2.047525973	0.000783209	1.599987487	0.026330741
TC7888_at	2.054210912	3.65E-05	1.382143095	0.009632831
chr4.CM0432.30_at	2.205918553	0.000749073	1.851758154	0.0172959
Ljwgs_119003.1_at	2.333517674	3.16E-05	3.45060671	2.37E-06
Ljwgs_130111.1_s_at	2.424688438	5.64E-06	2.014144317	0.000264205
Ljwgs_045353.1_at	2.545026772	2.13E-05	2.18764991	0.000611368
Ljwgs_036811.1_at	2.550186845	7.47E-06	1.496527591	0.009054596
chr3.TM0782.20.1_at	2.551419889	0.005459578	3.784064332	0.001152182
chr3.TM0782.20_at	2.587987703	0.018795999	3.415326528	0.015074288
TM0645.8_at	2.73072333	2.73E-05	2.925090248	7.60E-05
chr3.CM0996.6_at	2.785227884	2.51E-05	1.817209591	0.00915036
gi45617763_at	2.790595821	1.28E-05	1.547262003	0.018412646
gi13884395_at	2.859984433	0.019453105	4.339673277	0.005406743
gi45476487_at	2.951347596	0.000185077	3.672389128	0.000109128
Ljwgs_005168.1_at	2.965515404	0.000518364	2.18736392	0.029044247
chr5.CM0311.3_at	3.020663599	0.001253142	5.482867361	1.66E-05
Ljwgs_096478.1_at	3.041862492	5.24E-07	1.768157262	0.001168178
chr4.CM0179.25_at	3.055028779	1.38E-06	4.362513678	1.32E-07
Ljwgs_021600.1_s_at	3.071371278	1.68E-07	2.075741416	0.000100313
chr3.BM1543.1.1_at	3.13119482	1.74E-05	2.025465865	0.007312584
Ljwgs_011432.1_at	3.170372518	0.000389137	2.579937801	0.013209461
chr1.TM0371.19_at	3.175716046	2.82E-06	1.928251421	0.003250666
TM0645.23.1_at	3.192575165	0.000298334	3.952764577	0.000197982
chr3.TM1367.15_at	3.207172043	0.001033418	2.597871897	0.026002248
chr4.CM0229.2_at	3.320398967	1.39E-06	1.803760299	0.005211354
Ljwgs_043352.1_s_at	3.544731712	0.001653355	2.97701562	0.028805775
chr2.CM0008.63.1_at	3.674212153	6.44E-07	3.144534279	2.35E-05
Ljwgs_043352.1_at	3.783198646	7.84E-05	3.109680064	0.003211777
chr5.CM0260.26_at	3.882434107	2.93E-09	2.294464467	1.66E-05
Ljwgs_067396.1_at	4.090789908	6.80E-05	3.72480236	0.001086159
chr5.CM0200.116_at	4.196697808	2.41E-06	2.125037091	0.01302578
TM1757.18_at	4.263337973	1.76E-06	4.379595976	7.46E-06
Ljwgs_145929.1_at	4.287815743	5.50E-07	5.298474985	2.54E-07
Ljwgs_148302.1_at	4.319583605	1.43E-05	4.52312607	5.22E-05
Ljwgs_078423.1_at	4.337173618	7.43E-05	4.364782789	0.00041982
chr6.BM1429.11_at	4.39342111	2.13E-05	2.211164598	0.041168014
chr4.CM0046.52_s_at	4.512225098	1.37E-07	3.735185888	7.46E-06
Ljwgs_119495.1_s_at	4.524711795	1.21E-09	2.060539283	0.000120308
Ljwgs_060216.1_at	4.555419916	5.78E-08	4.068988793	1.51E-06
Ljwgs_019024.1_at	4.912022327	3.23E-07	3.409776579	0.000115278
TM0068.27.1_s_at	4.961986707	6.98E-10	6.90366107	9.96E-11
chr6.TM0517.8_at	4.992989976	1.12E-06	4.381163363	2.86E-05
TM0807.34_at	5.01315902	1.95E-06	3.612729711	0.000451639
Ljwgs_030815.1_at	5.145246622	1.68E-07	4.530014642	4.65E-06
Ljwgs_119901.1_at	5.171292101	1.28E-06	3.639762046	0.000371544
chr3.TM1144.14.1_at	5.860246201	3.84E-06	3.446185243	0.005406743
TM0748.11_at	5.926927381	1.06E-07	5.590689593	1.45E-06
Ljwgs_111594.1_at	5.937345125	5.37E-08	5.007692066	2.65E-06
chr2.CM0201.58_at	6.165071823	3.27E-10	5.597043043	8.56E-09
chr2.CM0102.46_s_at	6.530860321	3.55E-10	6.009478634	8.75E-09
gi6448578_at	6.655987149	3.55E-10	5.758530334	1.76E-08
Ljwgs_006049.1_at	6.807313471	1.78E-09	5.439607322	2.89E-07
Ljwgs_015164.1_at	6.830056272	4.28E-06	6.780685253	2.86E-05
Ljwgs_037414.1_at	6.831234352	7.69E-07	6.898168531	4.16E-06
gi9082286_at	6.872215212	2.45E-11	5.311219385	6.20E-09
chr4.CM0333.16_s_at	7.014016849	1.36E-10	6.829572199	1.61E-09
chr5.CM0571.54_at	7.702613425	2.27E-13	8.219528248	4.80E-13
chr1.CM0163.22.2_at	7.974964775	1.72E-09	1.965276021	0.033320205
Ljwgs_017174.1_at	8.762952915	6.39E-09	7.817486707	2.54E-07
