# Supplementary material for: Dissection of Symbiosis and Organ Development by Integrated Transcriptome Analysis of Lotus japonicus Mutant and Wild-Type Plants
Source: PLoS One. 2009 Aug 7;4(8):e6556. doi: 10.1371/journal.pone.0006556 (PMC2717213; doi:10.1371/journal.pone.0006556)
Supplement: Folder S1 — Inoculation time series (2.84 MB ZIP) [file pone.0006556.s009.zip › S1.INOCULATION TIME SERIES copy/1.1.Stage(s) total transcript analysis/1.1.5/-1.1.5.ID-ANU.txt]

Identifier	BIN code	BIN name	BlastX KEGG Identifier	BlastX KEGG Description	BlastX KEGG E-value	BlastX COG Identifier	BlastX COG Description	BlastX COG E-value	BlastX Swiss-Prot Identifier	BlastX Swiss-Prot Description	BlastX Swiss-Prot E-value	BlastX Gene Ontology Identifier	BlastX Gene Ontology Description	BlastX Gene Ontology E-value
Ljwgs_074659.1	3.1.3.22	TC.POT proton-dependent oligopeptide transporter, POT family [COG:COG3104] [TC:2.A.17]	hsa:6564	SLC15A1; solute carrier family 15 (oligopeptide transporter), member 1 [KO:K03305]	9e-20				PTR2_ARATH	Membrane;Peptidetransport;Proteintransport;Transmembrane;Transport,Peptide transporter PTR2 (Histidine transporting protein).	5e-63	GO_ID:22547	TAIR|gene:2041139 SPTR:Q9ZPS2 symbol:AT2G02020.1 [GO:0005215 "transporter activity" evidence=ISS] [GO:0006857 "oligopeptide transport" evidence=ISS] [GO:0016020 "membrane" evidence=ISS] InterPro:IPR000109 Pfam:PF00854 GO:GO:0006810 GO:GO:0016020 PROSITE:PS01022 PROSITE:PS01023 EMBL:AC006532 PIR:A84432 SPTR:Q9ZPS2	2e-62
Ljwgs_058132.1	1.5.6.17	E1.2.1.27, mmsA, iolA methylmalonate-semialdehyde dehydrogenase [EC:1.2.1.27] [COG:COG1012] [GO:0004491]	ath:At2g24270	F27D4.18; NADP-dependent glyceraldehyde-3-phosphate dehydrogenase, putative [EC:1.2.1.9] [KO:K00131]	1e-79	BH2237	COG1012	1e-45	GAPN_PEA	Directproteinsequencing;NADP;Oxidoreductase,NADP-dependent glyceraldehyde-3-phosphate dehydrogenase (EC 1.2.1.9) (Non-phosphorylating glyceraldehyde 3-phosphate dehydrogenase) (Glyceraldehyde-3-phosphate dehydrogenase [NADP+]) (Triosephosphate dehydrogenase).	1e-80	GO_ID:4332	TIGR_CMR|BA0849 SPTR:Q81UL6 symbol:BA0849 "glyceraldehyde-3-phosphate dehydrogenase, NADP-dependent" [GO:0008152 "metabolism" evidence=ISS] [GO:0008886 "glyceraldehyde-3-phosphate dehydrogenase (NADP+) activity" evidence=ISS] InterPro:IPR002086 Pfam:PF00171 GO:GO:0008152 InterPro:IPR012303 PIRSF:PIRSF000147 PROSITE:PS00070 PROSITE:PS00687 HSSP:Q59931 EMBL:AE017334 EMBL:AE017225 EMBL:AE017026 TIGR…	4e-47
Ljwgs_058132.1	1.1.7.3	E1.2.1.3 aldehyde dehydrogenase (NAD+) [EC:1.2.1.3] [COG:COG1012] [GO:0004029]	ath:At2g24270	F27D4.18; NADP-dependent glyceraldehyde-3-phosphate dehydrogenase, putative [EC:1.2.1.9] [KO:K00131]	1e-79	BH2237	COG1012	1e-45	GAPN_PEA	Directproteinsequencing;NADP;Oxidoreductase,NADP-dependent glyceraldehyde-3-phosphate dehydrogenase (EC 1.2.1.9) (Non-phosphorylating glyceraldehyde 3-phosphate dehydrogenase) (Glyceraldehyde-3-phosphate dehydrogenase [NADP+]) (Triosephosphate dehydrogenase).	1e-80	GO_ID:4332	TIGR_CMR|BA0849 SPTR:Q81UL6 symbol:BA0849 "glyceraldehyde-3-phosphate dehydrogenase, NADP-dependent" [GO:0008152 "metabolism" evidence=ISS] [GO:0008886 "glyceraldehyde-3-phosphate dehydrogenase (NADP+) activity" evidence=ISS] InterPro:IPR002086 Pfam:PF00171 GO:GO:0008152 InterPro:IPR012303 PIRSF:PIRSF000147 PROSITE:PS00070 PROSITE:PS00687 HSSP:Q59931 EMBL:AE017334 EMBL:AE017225 EMBL:AE017026 TIGR…	4e-47
Ljwgs_058132.1	1.11.12.5	E1.2.1.- [EC:1.2.1.-] [COG:COG1012]	ath:At2g24270	F27D4.18; NADP-dependent glyceraldehyde-3-phosphate dehydrogenase, putative [EC:1.2.1.9] [KO:K00131]	1e-79	BH2237	COG1012	1e-45	GAPN_PEA	Directproteinsequencing;NADP;Oxidoreductase,NADP-dependent glyceraldehyde-3-phosphate dehydrogenase (EC 1.2.1.9) (Non-phosphorylating glyceraldehyde 3-phosphate dehydrogenase) (Glyceraldehyde-3-phosphate dehydrogenase [NADP+]) (Triosephosphate dehydrogenase).	1e-80	GO_ID:4332	TIGR_CMR|BA0849 SPTR:Q81UL6 symbol:BA0849 "glyceraldehyde-3-phosphate dehydrogenase, NADP-dependent" [GO:0008152 "metabolism" evidence=ISS] [GO:0008886 "glyceraldehyde-3-phosphate dehydrogenase (NADP+) activity" evidence=ISS] InterPro:IPR002086 Pfam:PF00171 GO:GO:0008152 InterPro:IPR012303 PIRSF:PIRSF000147 PROSITE:PS00070 PROSITE:PS00687 HSSP:Q59931 EMBL:AE017334 EMBL:AE017225 EMBL:AE017026 TIGR…	4e-47
Ljwgs_058132.1	1.3.3.22	E1.2.1.3 aldehyde dehydrogenase (NAD+) [EC:1.2.1.3] [COG:COG1012] [GO:0004029]	ath:At2g24270	F27D4.18; NADP-dependent glyceraldehyde-3-phosphate dehydrogenase, putative [EC:1.2.1.9] [KO:K00131]	1e-79	BH2237	COG1012	1e-45	GAPN_PEA	Directproteinsequencing;NADP;Oxidoreductase,NADP-dependent glyceraldehyde-3-phosphate dehydrogenase (EC 1.2.1.9) (Non-phosphorylating glyceraldehyde 3-phosphate dehydrogenase) (Glyceraldehyde-3-phosphate dehydrogenase [NADP+]) (Triosephosphate dehydrogenase).	1e-80	GO_ID:4332	TIGR_CMR|BA0849 SPTR:Q81UL6 symbol:BA0849 "glyceraldehyde-3-phosphate dehydrogenase, NADP-dependent" [GO:0008152 "metabolism" evidence=ISS] [GO:0008886 "glyceraldehyde-3-phosphate dehydrogenase (NADP+) activity" evidence=ISS] InterPro:IPR002086 Pfam:PF00171 GO:GO:0008152 InterPro:IPR012303 PIRSF:PIRSF000147 PROSITE:PS00070 PROSITE:PS00687 HSSP:Q59931 EMBL:AE017334 EMBL:AE017225 EMBL:AE017026 TIGR…	4e-47
Ljwgs_058132.1	1.11.3.3	E1.2.1.28, xylC benzaldehyde dehydrogenase (NAD) [EC:1.2.1.28] [COG:COG1012] [GO:0018479]	ath:At2g24270	F27D4.18; NADP-dependent glyceraldehyde-3-phosphate dehydrogenase, putative [EC:1.2.1.9] [KO:K00131]	1e-79	BH2237	COG1012	1e-45	GAPN_PEA	Directproteinsequencing;NADP;Oxidoreductase,NADP-dependent glyceraldehyde-3-phosphate dehydrogenase (EC 1.2.1.9) (Non-phosphorylating glyceraldehyde 3-phosphate dehydrogenase) (Glyceraldehyde-3-phosphate dehydrogenase [NADP+]) (Triosephosphate dehydrogenase).	1e-80	GO_ID:4332	TIGR_CMR|BA0849 SPTR:Q81UL6 symbol:BA0849 "glyceraldehyde-3-phosphate dehydrogenase, NADP-dependent" [GO:0008152 "metabolism" evidence=ISS] [GO:0008886 "glyceraldehyde-3-phosphate dehydrogenase (NADP+) activity" evidence=ISS] InterPro:IPR002086 Pfam:PF00171 GO:GO:0008152 InterPro:IPR012303 PIRSF:PIRSF000147 PROSITE:PS00070 PROSITE:PS00687 HSSP:Q59931 EMBL:AE017334 EMBL:AE017225 EMBL:AE017026 TIGR…	4e-47
Ljwgs_058132.1	1.5.11.22	E1.2.1.3 aldehyde dehydrogenase (NAD+) [EC:1.2.1.3] [COG:COG1012] [GO:0004029]	ath:At2g24270	F27D4.18; NADP-dependent glyceraldehyde-3-phosphate dehydrogenase, putative [EC:1.2.1.9] [KO:K00131]	1e-79	BH2237	COG1012	1e-45	GAPN_PEA	Directproteinsequencing;NADP;Oxidoreductase,NADP-dependent glyceraldehyde-3-phosphate dehydrogenase (EC 1.2.1.9) (Non-phosphorylating glyceraldehyde 3-phosphate dehydrogenase) (Glyceraldehyde-3-phosphate dehydrogenase [NADP+]) (Triosephosphate dehydrogenase).	1e-80	GO_ID:4332	TIGR_CMR|BA0849 SPTR:Q81UL6 symbol:BA0849 "glyceraldehyde-3-phosphate dehydrogenase, NADP-dependent" [GO:0008152 "metabolism" evidence=ISS] [GO:0008886 "glyceraldehyde-3-phosphate dehydrogenase (NADP+) activity" evidence=ISS] InterPro:IPR002086 Pfam:PF00171 GO:GO:0008152 InterPro:IPR012303 PIRSF:PIRSF000147 PROSITE:PS00070 PROSITE:PS00687 HSSP:Q59931 EMBL:AE017334 EMBL:AE017225 EMBL:AE017026 TIGR…	4e-47
Ljwgs_058132.1	1.5.13.16	E1.2.1.5 aldehyde dehydrogenase (NAD(P)+) [EC:1.2.1.5] [COG:COG1012] [GO:0004030]	ath:At2g24270	F27D4.18; NADP-dependent glyceraldehyde-3-phosphate dehydrogenase, putative [EC:1.2.1.9] [KO:K00131]	1e-79	BH2237	COG1012	1e-45	GAPN_PEA	Directproteinsequencing;NADP;Oxidoreductase,NADP-dependent glyceraldehyde-3-phosphate dehydrogenase (EC 1.2.1.9) (Non-phosphorylating glyceraldehyde 3-phosphate dehydrogenase) (Glyceraldehyde-3-phosphate dehydrogenase [NADP+]) (Triosephosphate dehydrogenase).	1e-80	GO_ID:4332	TIGR_CMR|BA0849 SPTR:Q81UL6 symbol:BA0849 "glyceraldehyde-3-phosphate dehydrogenase, NADP-dependent" [GO:0008152 "metabolism" evidence=ISS] [GO:0008886 "glyceraldehyde-3-phosphate dehydrogenase (NADP+) activity" evidence=ISS] InterPro:IPR002086 Pfam:PF00171 GO:GO:0008152 InterPro:IPR012303 PIRSF:PIRSF000147 PROSITE:PS00070 PROSITE:PS00687 HSSP:Q59931 EMBL:AE017334 EMBL:AE017225 EMBL:AE017026 TIGR…	4e-47
Ljwgs_058132.1	1.1.12.17	E1.2.1.21, aldA, aldB glycolaldehyde dehydrogenase [EC:1.2.1.21] [COG:COG1012] [GO:0050569]	ath:At2g24270	F27D4.18; NADP-dependent glyceraldehyde-3-phosphate dehydrogenase, putative [EC:1.2.1.9] [KO:K00131]	1e-79	BH2237	COG1012	1e-45	GAPN_PEA	Directproteinsequencing;NADP;Oxidoreductase,NADP-dependent glyceraldehyde-3-phosphate dehydrogenase (EC 1.2.1.9) (Non-phosphorylating glyceraldehyde 3-phosphate dehydrogenase) (Glyceraldehyde-3-phosphate dehydrogenase [NADP+]) (Triosephosphate dehydrogenase).	1e-80	GO_ID:4332	TIGR_CMR|BA0849 SPTR:Q81UL6 symbol:BA0849 "glyceraldehyde-3-phosphate dehydrogenase, NADP-dependent" [GO:0008152 "metabolism" evidence=ISS] [GO:0008886 "glyceraldehyde-3-phosphate dehydrogenase (NADP+) activity" evidence=ISS] InterPro:IPR002086 Pfam:PF00171 GO:GO:0008152 InterPro:IPR012303 PIRSF:PIRSF000147 PROSITE:PS00070 PROSITE:PS00687 HSSP:Q59931 EMBL:AE017334 EMBL:AE017225 EMBL:AE017026 TIGR…	4e-47
Ljwgs_058132.1	1.11.10.1	E1.2.1.39, feaB phenylacetaldehyde dehydrogenase [EC:1.2.1.39] [COG:COG1012] [GO:0008957]	ath:At2g24270	F27D4.18; NADP-dependent glyceraldehyde-3-phosphate dehydrogenase, putative [EC:1.2.1.9] [KO:K00131]	1e-79	BH2237	COG1012	1e-45	GAPN_PEA	Directproteinsequencing;NADP;Oxidoreductase,NADP-dependent glyceraldehyde-3-phosphate dehydrogenase (EC 1.2.1.9) (Non-phosphorylating glyceraldehyde 3-phosphate dehydrogenase) (Glyceraldehyde-3-phosphate dehydrogenase [NADP+]) (Triosephosphate dehydrogenase).	1e-80	GO_ID:4332	TIGR_CMR|BA0849 SPTR:Q81UL6 symbol:BA0849 "glyceraldehyde-3-phosphate dehydrogenase, NADP-dependent" [GO:0008152 "metabolism" evidence=ISS] [GO:0008886 "glyceraldehyde-3-phosphate dehydrogenase (NADP+) activity" evidence=ISS] InterPro:IPR002086 Pfam:PF00171 GO:GO:0008152 InterPro:IPR012303 PIRSF:PIRSF000147 PROSITE:PS00070 PROSITE:PS00687 HSSP:Q59931 EMBL:AE017334 EMBL:AE017225 EMBL:AE017026 TIGR…	4e-47
Ljwgs_058132.1	1.10.3.14	E1.2.1.- [EC:1.2.1.-] [COG:COG1012]	ath:At2g24270	F27D4.18; NADP-dependent glyceraldehyde-3-phosphate dehydrogenase, putative [EC:1.2.1.9] [KO:K00131]	1e-79	BH2237	COG1012	1e-45	GAPN_PEA	Directproteinsequencing;NADP;Oxidoreductase,NADP-dependent glyceraldehyde-3-phosphate dehydrogenase (EC 1.2.1.9) (Non-phosphorylating glyceraldehyde 3-phosphate dehydrogenase) (Glyceraldehyde-3-phosphate dehydrogenase [NADP+]) (Triosephosphate dehydrogenase).	1e-80	GO_ID:4332	TIGR_CMR|BA0849 SPTR:Q81UL6 symbol:BA0849 "glyceraldehyde-3-phosphate dehydrogenase, NADP-dependent" [GO:0008152 "metabolism" evidence=ISS] [GO:0008886 "glyceraldehyde-3-phosphate dehydrogenase (NADP+) activity" evidence=ISS] InterPro:IPR002086 Pfam:PF00171 GO:GO:0008152 InterPro:IPR012303 PIRSF:PIRSF000147 PROSITE:PS00070 PROSITE:PS00687 HSSP:Q59931 EMBL:AE017334 EMBL:AE017225 EMBL:AE017026 TIGR…	4e-47
Ljwgs_058132.1	1.5.14.17	E1.2.1.- [EC:1.2.1.-] [COG:COG1012]	ath:At2g24270	F27D4.18; NADP-dependent glyceraldehyde-3-phosphate dehydrogenase, putative [EC:1.2.1.9] [KO:K00131]	1e-79	BH2237	COG1012	1e-45	GAPN_PEA	Directproteinsequencing;NADP;Oxidoreductase,NADP-dependent glyceraldehyde-3-phosphate dehydrogenase (EC 1.2.1.9) (Non-phosphorylating glyceraldehyde 3-phosphate dehydrogenase) (Glyceraldehyde-3-phosphate dehydrogenase [NADP+]) (Triosephosphate dehydrogenase).	1e-80	GO_ID:4332	TIGR_CMR|BA0849 SPTR:Q81UL6 symbol:BA0849 "glyceraldehyde-3-phosphate dehydrogenase, NADP-dependent" [GO:0008152 "metabolism" evidence=ISS] [GO:0008886 "glyceraldehyde-3-phosphate dehydrogenase (NADP+) activity" evidence=ISS] InterPro:IPR002086 Pfam:PF00171 GO:GO:0008152 InterPro:IPR012303 PIRSF:PIRSF000147 PROSITE:PS00070 PROSITE:PS00687 HSSP:Q59931 EMBL:AE017334 EMBL:AE017225 EMBL:AE017026 TIGR…	4e-47
Ljwgs_058132.1	1.1.13.26	E1.2.1.27, mmsA, iolA methylmalonate-semialdehyde dehydrogenase [EC:1.2.1.27] [COG:COG1012] [GO:0004491]	ath:At2g24270	F27D4.18; NADP-dependent glyceraldehyde-3-phosphate dehydrogenase, putative [EC:1.2.1.9] [KO:K00131]	1e-79	BH2237	COG1012	1e-45	GAPN_PEA	Directproteinsequencing;NADP;Oxidoreductase,NADP-dependent glyceraldehyde-3-phosphate dehydrogenase (EC 1.2.1.9) (Non-phosphorylating glyceraldehyde 3-phosphate dehydrogenase) (Glyceraldehyde-3-phosphate dehydrogenase [NADP+]) (Triosephosphate dehydrogenase).	1e-80	GO_ID:4332	TIGR_CMR|BA0849 SPTR:Q81UL6 symbol:BA0849 "glyceraldehyde-3-phosphate dehydrogenase, NADP-dependent" [GO:0008152 "metabolism" evidence=ISS] [GO:0008886 "glyceraldehyde-3-phosphate dehydrogenase (NADP+) activity" evidence=ISS] InterPro:IPR002086 Pfam:PF00171 GO:GO:0008152 InterPro:IPR012303 PIRSF:PIRSF000147 PROSITE:PS00070 PROSITE:PS00687 HSSP:Q59931 EMBL:AE017334 EMBL:AE017225 EMBL:AE017026 TIGR…	4e-47
Ljwgs_058132.1	1.5.10.40	E1.2.1.3 aldehyde dehydrogenase (NAD+) [EC:1.2.1.3] [COG:COG1012] [GO:0004029]	ath:At2g24270	F27D4.18; NADP-dependent glyceraldehyde-3-phosphate dehydrogenase, putative [EC:1.2.1.9] [KO:K00131]	1e-79	BH2237	COG1012	1e-45	GAPN_PEA	Directproteinsequencing;NADP;Oxidoreductase,NADP-dependent glyceraldehyde-3-phosphate dehydrogenase (EC 1.2.1.9) (Non-phosphorylating glyceraldehyde 3-phosphate dehydrogenase) (Glyceraldehyde-3-phosphate dehydrogenase [NADP+]) (Triosephosphate dehydrogenase).	1e-80	GO_ID:4332	TIGR_CMR|BA0849 SPTR:Q81UL6 symbol:BA0849 "glyceraldehyde-3-phosphate dehydrogenase, NADP-dependent" [GO:0008152 "metabolism" evidence=ISS] [GO:0008886 "glyceraldehyde-3-phosphate dehydrogenase (NADP+) activity" evidence=ISS] InterPro:IPR002086 Pfam:PF00171 GO:GO:0008152 InterPro:IPR012303 PIRSF:PIRSF000147 PROSITE:PS00070 PROSITE:PS00687 HSSP:Q59931 EMBL:AE017334 EMBL:AE017225 EMBL:AE017026 TIGR…	4e-47
Ljwgs_058132.1	1.1.11.7.3	EUTE aldehyde dehydrogenase [COG:COG1012]	ath:At2g24270	F27D4.18; NADP-dependent glyceraldehyde-3-phosphate dehydrogenase, putative [EC:1.2.1.9] [KO:K00131]	1e-79	BH2237	COG1012	1e-45	GAPN_PEA	Directproteinsequencing;NADP;Oxidoreductase,NADP-dependent glyceraldehyde-3-phosphate dehydrogenase (EC 1.2.1.9) (Non-phosphorylating glyceraldehyde 3-phosphate dehydrogenase) (Glyceraldehyde-3-phosphate dehydrogenase [NADP+]) (Triosephosphate dehydrogenase).	1e-80	GO_ID:4332	TIGR_CMR|BA0849 SPTR:Q81UL6 symbol:BA0849 "glyceraldehyde-3-phosphate dehydrogenase, NADP-dependent" [GO:0008152 "metabolism" evidence=ISS] [GO:0008886 "glyceraldehyde-3-phosphate dehydrogenase (NADP+) activity" evidence=ISS] InterPro:IPR002086 Pfam:PF00171 GO:GO:0008152 InterPro:IPR012303 PIRSF:PIRSF000147 PROSITE:PS00070 PROSITE:PS00687 HSSP:Q59931 EMBL:AE017334 EMBL:AE017225 EMBL:AE017026 TIGR…	4e-47
Ljwgs_058132.1	1.5.12.24	E1.1.1.1, adh alcohol dehydrogenase [EC:1.1.1.1] [COG:COG1012 COG1062 COG1064 COG1454] [GO:0004022 0004023 0004024 0004025]	ath:At2g24270	F27D4.18; NADP-dependent glyceraldehyde-3-phosphate dehydrogenase, putative [EC:1.2.1.9] [KO:K00131]	1e-79	BH2237	COG1012	1e-45	GAPN_PEA	Directproteinsequencing;NADP;Oxidoreductase,NADP-dependent glyceraldehyde-3-phosphate dehydrogenase (EC 1.2.1.9) (Non-phosphorylating glyceraldehyde 3-phosphate dehydrogenase) (Glyceraldehyde-3-phosphate dehydrogenase [NADP+]) (Triosephosphate dehydrogenase).	1e-80	GO_ID:4332	TIGR_CMR|BA0849 SPTR:Q81UL6 symbol:BA0849 "glyceraldehyde-3-phosphate dehydrogenase, NADP-dependent" [GO:0008152 "metabolism" evidence=ISS] [GO:0008886 "glyceraldehyde-3-phosphate dehydrogenase (NADP+) activity" evidence=ISS] InterPro:IPR002086 Pfam:PF00171 GO:GO:0008152 InterPro:IPR012303 PIRSF:PIRSF000147 PROSITE:PS00070 PROSITE:PS00687 HSSP:Q59931 EMBL:AE017334 EMBL:AE017225 EMBL:AE017026 TIGR…	4e-47
Ljwgs_058132.1	1.3.6.11	E1.1.1.1, adh alcohol dehydrogenase [EC:1.1.1.1] [COG:COG1012 COG1062 COG1064 COG1454] [GO:0004022 0004023 0004024 0004025]	ath:At2g24270	F27D4.18; NADP-dependent glyceraldehyde-3-phosphate dehydrogenase, putative [EC:1.2.1.9] [KO:K00131]	1e-79	BH2237	COG1012	1e-45	GAPN_PEA	Directproteinsequencing;NADP;Oxidoreductase,NADP-dependent glyceraldehyde-3-phosphate dehydrogenase (EC 1.2.1.9) (Non-phosphorylating glyceraldehyde 3-phosphate dehydrogenase) (Glyceraldehyde-3-phosphate dehydrogenase [NADP+]) (Triosephosphate dehydrogenase).	1e-80	GO_ID:4332	TIGR_CMR|BA0849 SPTR:Q81UL6 symbol:BA0849 "glyceraldehyde-3-phosphate dehydrogenase, NADP-dependent" [GO:0008152 "metabolism" evidence=ISS] [GO:0008886 "glyceraldehyde-3-phosphate dehydrogenase (NADP+) activity" evidence=ISS] InterPro:IPR002086 Pfam:PF00171 GO:GO:0008152 InterPro:IPR012303 PIRSF:PIRSF000147 PROSITE:PS00070 PROSITE:PS00687 HSSP:Q59931 EMBL:AE017334 EMBL:AE017225 EMBL:AE017026 TIGR…	4e-47
Ljwgs_058132.1	1.1.14.25	E1.2.1.16, gabD succinate-semialdehyde dehydrogenase (NADP+) [EC:1.2.1.16] [COG:COG1012] [GO:0009013]	ath:At2g24270	F27D4.18; NADP-dependent glyceraldehyde-3-phosphate dehydrogenase, putative [EC:1.2.1.9] [KO:K00131]	1e-79	BH2237	COG1012	1e-45	GAPN_PEA	Directproteinsequencing;NADP;Oxidoreductase,NADP-dependent glyceraldehyde-3-phosphate dehydrogenase (EC 1.2.1.9) (Non-phosphorylating glyceraldehyde 3-phosphate dehydrogenase) (Glyceraldehyde-3-phosphate dehydrogenase [NADP+]) (Triosephosphate dehydrogenase).	1e-80	GO_ID:4332	TIGR_CMR|BA0849 SPTR:Q81UL6 symbol:BA0849 "glyceraldehyde-3-phosphate dehydrogenase, NADP-dependent" [GO:0008152 "metabolism" evidence=ISS] [GO:0008886 "glyceraldehyde-3-phosphate dehydrogenase (NADP+) activity" evidence=ISS] InterPro:IPR002086 Pfam:PF00171 GO:GO:0008152 InterPro:IPR012303 PIRSF:PIRSF000147 PROSITE:PS00070 PROSITE:PS00687 HSSP:Q59931 EMBL:AE017334 EMBL:AE017225 EMBL:AE017026 TIGR…	4e-47
Ljwgs_058132.1	1.11.17.26	E1.2.1.28, xylC benzaldehyde dehydrogenase (NAD) [EC:1.2.1.28] [COG:COG1012] [GO:0018479]	ath:At2g24270	F27D4.18; NADP-dependent glyceraldehyde-3-phosphate dehydrogenase, putative [EC:1.2.1.9] [KO:K00131]	1e-79	BH2237	COG1012	1e-45	GAPN_PEA	Directproteinsequencing;NADP;Oxidoreductase,NADP-dependent glyceraldehyde-3-phosphate dehydrogenase (EC 1.2.1.9) (Non-phosphorylating glyceraldehyde 3-phosphate dehydrogenase) (Glyceraldehyde-3-phosphate dehydrogenase [NADP+]) (Triosephosphate dehydrogenase).	1e-80	GO_ID:4332	TIGR_CMR|BA0849 SPTR:Q81UL6 symbol:BA0849 "glyceraldehyde-3-phosphate dehydrogenase, NADP-dependent" [GO:0008152 "metabolism" evidence=ISS] [GO:0008886 "glyceraldehyde-3-phosphate dehydrogenase (NADP+) activity" evidence=ISS] InterPro:IPR002086 Pfam:PF00171 GO:GO:0008152 InterPro:IPR012303 PIRSF:PIRSF000147 PROSITE:PS00070 PROSITE:PS00687 HSSP:Q59931 EMBL:AE017334 EMBL:AE017225 EMBL:AE017026 TIGR…	4e-47
Ljwgs_058132.1	1.1.1.18	E1.1.1.1, adh alcohol dehydrogenase [EC:1.1.1.1] [COG:COG1012 COG1062 COG1064 COG1454] [GO:0004022 0004023 0004024 0004025]	ath:At2g24270	F27D4.18; NADP-dependent glyceraldehyde-3-phosphate dehydrogenase, putative [EC:1.2.1.9] [KO:K00131]	1e-79	BH2237	COG1012	1e-45	GAPN_PEA	Directproteinsequencing;NADP;Oxidoreductase,NADP-dependent glyceraldehyde-3-phosphate dehydrogenase (EC 1.2.1.9) (Non-phosphorylating glyceraldehyde 3-phosphate dehydrogenase) (Glyceraldehyde-3-phosphate dehydrogenase [NADP+]) (Triosephosphate dehydrogenase).	1e-80	GO_ID:4332	TIGR_CMR|BA0849 SPTR:Q81UL6 symbol:BA0849 "glyceraldehyde-3-phosphate dehydrogenase, NADP-dependent" [GO:0008152 "metabolism" evidence=ISS] [GO:0008886 "glyceraldehyde-3-phosphate dehydrogenase (NADP+) activity" evidence=ISS] InterPro:IPR002086 Pfam:PF00171 GO:GO:0008152 InterPro:IPR012303 PIRSF:PIRSF000147 PROSITE:PS00070 PROSITE:PS00687 HSSP:Q59931 EMBL:AE017334 EMBL:AE017225 EMBL:AE017026 TIGR…	4e-47
Ljwgs_058132.1	1.10.3.5	E1.2.1.3 aldehyde dehydrogenase (NAD+) [EC:1.2.1.3] [COG:COG1012] [GO:0004029]	ath:At2g24270	F27D4.18; NADP-dependent glyceraldehyde-3-phosphate dehydrogenase, putative [EC:1.2.1.9] [KO:K00131]	1e-79	BH2237	COG1012	1e-45	GAPN_PEA	Directproteinsequencing;NADP;Oxidoreductase,NADP-dependent glyceraldehyde-3-phosphate dehydrogenase (EC 1.2.1.9) (Non-phosphorylating glyceraldehyde 3-phosphate dehydrogenase) (Glyceraldehyde-3-phosphate dehydrogenase [NADP+]) (Triosephosphate dehydrogenase).	1e-80	GO_ID:4332	TIGR_CMR|BA0849 SPTR:Q81UL6 symbol:BA0849 "glyceraldehyde-3-phosphate dehydrogenase, NADP-dependent" [GO:0008152 "metabolism" evidence=ISS] [GO:0008886 "glyceraldehyde-3-phosphate dehydrogenase (NADP+) activity" evidence=ISS] InterPro:IPR002086 Pfam:PF00171 GO:GO:0008152 InterPro:IPR012303 PIRSF:PIRSF000147 PROSITE:PS00070 PROSITE:PS00687 HSSP:Q59931 EMBL:AE017334 EMBL:AE017225 EMBL:AE017026 TIGR…	4e-47
Ljwgs_058132.1	1.5.6.18	E1.2.1.3 aldehyde dehydrogenase (NAD+) [EC:1.2.1.3] [COG:COG1012] [GO:0004029]	ath:At2g24270	F27D4.18; NADP-dependent glyceraldehyde-3-phosphate dehydrogenase, putative [EC:1.2.1.9] [KO:K00131]	1e-79	BH2237	COG1012	1e-45	GAPN_PEA	Directproteinsequencing;NADP;Oxidoreductase,NADP-dependent glyceraldehyde-3-phosphate dehydrogenase (EC 1.2.1.9) (Non-phosphorylating glyceraldehyde 3-phosphate dehydrogenase) (Glyceraldehyde-3-phosphate dehydrogenase [NADP+]) (Triosephosphate dehydrogenase).	1e-80	GO_ID:4332	TIGR_CMR|BA0849 SPTR:Q81UL6 symbol:BA0849 "glyceraldehyde-3-phosphate dehydrogenase, NADP-dependent" [GO:0008152 "metabolism" evidence=ISS] [GO:0008886 "glyceraldehyde-3-phosphate dehydrogenase (NADP+) activity" evidence=ISS] InterPro:IPR002086 Pfam:PF00171 GO:GO:0008152 InterPro:IPR012303 PIRSF:PIRSF000147 PROSITE:PS00070 PROSITE:PS00687 HSSP:Q59931 EMBL:AE017334 EMBL:AE017225 EMBL:AE017026 TIGR…	4e-47
Ljwgs_058132.1	1.5.12.34	E1.2.1.16, gabD succinate-semialdehyde dehydrogenase (NADP+) [EC:1.2.1.16] [COG:COG1012] [GO:0009013]	ath:At2g24270	F27D4.18; NADP-dependent glyceraldehyde-3-phosphate dehydrogenase, putative [EC:1.2.1.9] [KO:K00131]	1e-79	BH2237	COG1012	1e-45	GAPN_PEA	Directproteinsequencing;NADP;Oxidoreductase,NADP-dependent glyceraldehyde-3-phosphate dehydrogenase (EC 1.2.1.9) (Non-phosphorylating glyceraldehyde 3-phosphate dehydrogenase) (Glyceraldehyde-3-phosphate dehydrogenase [NADP+]) (Triosephosphate dehydrogenase).	1e-80	GO_ID:4332	TIGR_CMR|BA0849 SPTR:Q81UL6 symbol:BA0849 "glyceraldehyde-3-phosphate dehydrogenase, NADP-dependent" [GO:0008152 "metabolism" evidence=ISS] [GO:0008886 "glyceraldehyde-3-phosphate dehydrogenase (NADP+) activity" evidence=ISS] InterPro:IPR002086 Pfam:PF00171 GO:GO:0008152 InterPro:IPR012303 PIRSF:PIRSF000147 PROSITE:PS00070 PROSITE:PS00687 HSSP:Q59931 EMBL:AE017334 EMBL:AE017225 EMBL:AE017026 TIGR…	4e-47
Ljwgs_058132.1	1.11.20.6	E1.1.1.1, adh alcohol dehydrogenase [EC:1.1.1.1] [COG:COG1012 COG1062 COG1064 COG1454] [GO:0004022 0004023 0004024 0004025]	ath:At2g24270	F27D4.18; NADP-dependent glyceraldehyde-3-phosphate dehydrogenase, putative [EC:1.2.1.9] [KO:K00131]	1e-79	BH2237	COG1012	1e-45	GAPN_PEA	Directproteinsequencing;NADP;Oxidoreductase,NADP-dependent glyceraldehyde-3-phosphate dehydrogenase (EC 1.2.1.9) (Non-phosphorylating glyceraldehyde 3-phosphate dehydrogenase) (Glyceraldehyde-3-phosphate dehydrogenase [NADP+]) (Triosephosphate dehydrogenase).	1e-80	GO_ID:4332	TIGR_CMR|BA0849 SPTR:Q81UL6 symbol:BA0849 "glyceraldehyde-3-phosphate dehydrogenase, NADP-dependent" [GO:0008152 "metabolism" evidence=ISS] [GO:0008886 "glyceraldehyde-3-phosphate dehydrogenase (NADP+) activity" evidence=ISS] InterPro:IPR002086 Pfam:PF00171 GO:GO:0008152 InterPro:IPR012303 PIRSF:PIRSF000147 PROSITE:PS00070 PROSITE:PS00687 HSSP:Q59931 EMBL:AE017334 EMBL:AE017225 EMBL:AE017026 TIGR…	4e-47
Ljwgs_058132.1	1.5.9.28	E1.2.1.3 aldehyde dehydrogenase (NAD+) [EC:1.2.1.3] [COG:COG1012] [GO:0004029]	ath:At2g24270	F27D4.18; NADP-dependent glyceraldehyde-3-phosphate dehydrogenase, putative [EC:1.2.1.9] [KO:K00131]	1e-79	BH2237	COG1012	1e-45	GAPN_PEA	Directproteinsequencing;NADP;Oxidoreductase,NADP-dependent glyceraldehyde-3-phosphate dehydrogenase (EC 1.2.1.9) (Non-phosphorylating glyceraldehyde 3-phosphate dehydrogenase) (Glyceraldehyde-3-phosphate dehydrogenase [NADP+]) (Triosephosphate dehydrogenase).	1e-80	GO_ID:4332	TIGR_CMR|BA0849 SPTR:Q81UL6 symbol:BA0849 "glyceraldehyde-3-phosphate dehydrogenase, NADP-dependent" [GO:0008152 "metabolism" evidence=ISS] [GO:0008886 "glyceraldehyde-3-phosphate dehydrogenase (NADP+) activity" evidence=ISS] InterPro:IPR002086 Pfam:PF00171 GO:GO:0008152 InterPro:IPR012303 PIRSF:PIRSF000147 PROSITE:PS00070 PROSITE:PS00687 HSSP:Q59931 EMBL:AE017334 EMBL:AE017225 EMBL:AE017026 TIGR…	4e-47
Ljwgs_058132.1	1.11.20.3	E1.2.1.- [EC:1.2.1.-] [COG:COG1012]	ath:At2g24270	F27D4.18; NADP-dependent glyceraldehyde-3-phosphate dehydrogenase, putative [EC:1.2.1.9] [KO:K00131]	1e-79	BH2237	COG1012	1e-45	GAPN_PEA	Directproteinsequencing;NADP;Oxidoreductase,NADP-dependent glyceraldehyde-3-phosphate dehydrogenase (EC 1.2.1.9) (Non-phosphorylating glyceraldehyde 3-phosphate dehydrogenase) (Glyceraldehyde-3-phosphate dehydrogenase [NADP+]) (Triosephosphate dehydrogenase).	1e-80	GO_ID:4332	TIGR_CMR|BA0849 SPTR:Q81UL6 symbol:BA0849 "glyceraldehyde-3-phosphate dehydrogenase, NADP-dependent" [GO:0008152 "metabolism" evidence=ISS] [GO:0008886 "glyceraldehyde-3-phosphate dehydrogenase (NADP+) activity" evidence=ISS] InterPro:IPR002086 Pfam:PF00171 GO:GO:0008152 InterPro:IPR012303 PIRSF:PIRSF000147 PROSITE:PS00070 PROSITE:PS00687 HSSP:Q59931 EMBL:AE017334 EMBL:AE017225 EMBL:AE017026 TIGR…	4e-47
Ljwgs_058132.1	1.1.1.23	E1.2.1.5 aldehyde dehydrogenase (NAD(P)+) [EC:1.2.1.5] [COG:COG1012] [GO:0004030]	ath:At2g24270	F27D4.18; NADP-dependent glyceraldehyde-3-phosphate dehydrogenase, putative [EC:1.2.1.9] [KO:K00131]	1e-79	BH2237	COG1012	1e-45	GAPN_PEA	Directproteinsequencing;NADP;Oxidoreductase,NADP-dependent glyceraldehyde-3-phosphate dehydrogenase (EC 1.2.1.9) (Non-phosphorylating glyceraldehyde 3-phosphate dehydrogenase) (Glyceraldehyde-3-phosphate dehydrogenase [NADP+]) (Triosephosphate dehydrogenase).	1e-80	GO_ID:4332	TIGR_CMR|BA0849 SPTR:Q81UL6 symbol:BA0849 "glyceraldehyde-3-phosphate dehydrogenase, NADP-dependent" [GO:0008152 "metabolism" evidence=ISS] [GO:0008886 "glyceraldehyde-3-phosphate dehydrogenase (NADP+) activity" evidence=ISS] InterPro:IPR002086 Pfam:PF00171 GO:GO:0008152 InterPro:IPR012303 PIRSF:PIRSF000147 PROSITE:PS00070 PROSITE:PS00687 HSSP:Q59931 EMBL:AE017334 EMBL:AE017225 EMBL:AE017026 TIGR…	4e-47
Ljwgs_058132.1	1.5.10.12	E1.5.1.12, putA 1-pyrroline-5-carboxylate dehydrogenase [EC:1.5.1.12] [COG:COG1012] [GO:0003842]	ath:At2g24270	F27D4.18; NADP-dependent glyceraldehyde-3-phosphate dehydrogenase, putative [EC:1.2.1.9] [KO:K00131]	1e-79	BH2237	COG1012	1e-45	GAPN_PEA	Directproteinsequencing;NADP;Oxidoreductase,NADP-dependent glyceraldehyde-3-phosphate dehydrogenase (EC 1.2.1.9) (Non-phosphorylating glyceraldehyde 3-phosphate dehydrogenase) (Glyceraldehyde-3-phosphate dehydrogenase [NADP+]) (Triosephosphate dehydrogenase).	1e-80	GO_ID:4332	TIGR_CMR|BA0849 SPTR:Q81UL6 symbol:BA0849 "glyceraldehyde-3-phosphate dehydrogenase, NADP-dependent" [GO:0008152 "metabolism" evidence=ISS] [GO:0008886 "glyceraldehyde-3-phosphate dehydrogenase (NADP+) activity" evidence=ISS] InterPro:IPR002086 Pfam:PF00171 GO:GO:0008152 InterPro:IPR012303 PIRSF:PIRSF000147 PROSITE:PS00070 PROSITE:PS00687 HSSP:Q59931 EMBL:AE017334 EMBL:AE017225 EMBL:AE017026 TIGR…	4e-47
Ljwgs_058132.1	1.5.1.9	E1.5.1.12, putA 1-pyrroline-5-carboxylate dehydrogenase [EC:1.5.1.12] [COG:COG1012] [GO:0003842]	ath:At2g24270	F27D4.18; NADP-dependent glyceraldehyde-3-phosphate dehydrogenase, putative [EC:1.2.1.9] [KO:K00131]	1e-79	BH2237	COG1012	1e-45	GAPN_PEA	Directproteinsequencing;NADP;Oxidoreductase,NADP-dependent glyceraldehyde-3-phosphate dehydrogenase (EC 1.2.1.9) (Non-phosphorylating glyceraldehyde 3-phosphate dehydrogenase) (Glyceraldehyde-3-phosphate dehydrogenase [NADP+]) (Triosephosphate dehydrogenase).	1e-80	GO_ID:4332	TIGR_CMR|BA0849 SPTR:Q81UL6 symbol:BA0849 "glyceraldehyde-3-phosphate dehydrogenase, NADP-dependent" [GO:0008152 "metabolism" evidence=ISS] [GO:0008886 "glyceraldehyde-3-phosphate dehydrogenase (NADP+) activity" evidence=ISS] InterPro:IPR002086 Pfam:PF00171 GO:GO:0008152 InterPro:IPR012303 PIRSF:PIRSF000147 PROSITE:PS00070 PROSITE:PS00687 HSSP:Q59931 EMBL:AE017334 EMBL:AE017225 EMBL:AE017026 TIGR…	4e-47
Ljwgs_058132.1	1.3.6.12	E1.2.1.3 aldehyde dehydrogenase (NAD+) [EC:1.2.1.3] [COG:COG1012] [GO:0004029]	ath:At2g24270	F27D4.18; NADP-dependent glyceraldehyde-3-phosphate dehydrogenase, putative [EC:1.2.1.9] [KO:K00131]	1e-79	BH2237	COG1012	1e-45	GAPN_PEA	Directproteinsequencing;NADP;Oxidoreductase,NADP-dependent glyceraldehyde-3-phosphate dehydrogenase (EC 1.2.1.9) (Non-phosphorylating glyceraldehyde 3-phosphate dehydrogenase) (Glyceraldehyde-3-phosphate dehydrogenase [NADP+]) (Triosephosphate dehydrogenase).	1e-80	GO_ID:4332	TIGR_CMR|BA0849 SPTR:Q81UL6 symbol:BA0849 "glyceraldehyde-3-phosphate dehydrogenase, NADP-dependent" [GO:0008152 "metabolism" evidence=ISS] [GO:0008886 "glyceraldehyde-3-phosphate dehydrogenase (NADP+) activity" evidence=ISS] InterPro:IPR002086 Pfam:PF00171 GO:GO:0008152 InterPro:IPR012303 PIRSF:PIRSF000147 PROSITE:PS00070 PROSITE:PS00687 HSSP:Q59931 EMBL:AE017334 EMBL:AE017225 EMBL:AE017026 TIGR…	4e-47
Ljwgs_058132.1	1.5.11.27	E1.2.1.5 aldehyde dehydrogenase (NAD(P)+) [EC:1.2.1.5] [COG:COG1012] [GO:0004030]	ath:At2g24270	F27D4.18; NADP-dependent glyceraldehyde-3-phosphate dehydrogenase, putative [EC:1.2.1.9] [KO:K00131]	1e-79	BH2237	COG1012	1e-45	GAPN_PEA	Directproteinsequencing;NADP;Oxidoreductase,NADP-dependent glyceraldehyde-3-phosphate dehydrogenase (EC 1.2.1.9) (Non-phosphorylating glyceraldehyde 3-phosphate dehydrogenase) (Glyceraldehyde-3-phosphate dehydrogenase [NADP+]) (Triosephosphate dehydrogenase).	1e-80	GO_ID:4332	TIGR_CMR|BA0849 SPTR:Q81UL6 symbol:BA0849 "glyceraldehyde-3-phosphate dehydrogenase, NADP-dependent" [GO:0008152 "metabolism" evidence=ISS] [GO:0008886 "glyceraldehyde-3-phosphate dehydrogenase (NADP+) activity" evidence=ISS] InterPro:IPR002086 Pfam:PF00171 GO:GO:0008152 InterPro:IPR012303 PIRSF:PIRSF000147 PROSITE:PS00070 PROSITE:PS00687 HSSP:Q59931 EMBL:AE017334 EMBL:AE017225 EMBL:AE017026 TIGR…	4e-47
Ljwgs_058132.1	1.3.9.2	E1.2.1.3 aldehyde dehydrogenase (NAD+) [EC:1.2.1.3] [COG:COG1012] [GO:0004029]	ath:At2g24270	F27D4.18; NADP-dependent glyceraldehyde-3-phosphate dehydrogenase, putative [EC:1.2.1.9] [KO:K00131]	1e-79	BH2237	COG1012	1e-45	GAPN_PEA	Directproteinsequencing;NADP;Oxidoreductase,NADP-dependent glyceraldehyde-3-phosphate dehydrogenase (EC 1.2.1.9) (Non-phosphorylating glyceraldehyde 3-phosphate dehydrogenase) (Glyceraldehyde-3-phosphate dehydrogenase [NADP+]) (Triosephosphate dehydrogenase).	1e-80	GO_ID:4332	TIGR_CMR|BA0849 SPTR:Q81UL6 symbol:BA0849 "glyceraldehyde-3-phosphate dehydrogenase, NADP-dependent" [GO:0008152 "metabolism" evidence=ISS] [GO:0008886 "glyceraldehyde-3-phosphate dehydrogenase (NADP+) activity" evidence=ISS] InterPro:IPR002086 Pfam:PF00171 GO:GO:0008152 InterPro:IPR012303 PIRSF:PIRSF000147 PROSITE:PS00070 PROSITE:PS00687 HSSP:Q59931 EMBL:AE017334 EMBL:AE017225 EMBL:AE017026 TIGR…	4e-47
Ljwgs_058132.1	1.1.16.3	E1.2.1.27, mmsA, iolA methylmalonate-semialdehyde dehydrogenase [EC:1.2.1.27] [COG:COG1012] [GO:0004491]	ath:At2g24270	F27D4.18; NADP-dependent glyceraldehyde-3-phosphate dehydrogenase, putative [EC:1.2.1.9] [KO:K00131]	1e-79	BH2237	COG1012	1e-45	GAPN_PEA	Directproteinsequencing;NADP;Oxidoreductase,NADP-dependent glyceraldehyde-3-phosphate dehydrogenase (EC 1.2.1.9) (Non-phosphorylating glyceraldehyde 3-phosphate dehydrogenase) (Glyceraldehyde-3-phosphate dehydrogenase [NADP+]) (Triosephosphate dehydrogenase).	1e-80	GO_ID:4332	TIGR_CMR|BA0849 SPTR:Q81UL6 symbol:BA0849 "glyceraldehyde-3-phosphate dehydrogenase, NADP-dependent" [GO:0008152 "metabolism" evidence=ISS] [GO:0008886 "glyceraldehyde-3-phosphate dehydrogenase (NADP+) activity" evidence=ISS] InterPro:IPR002086 Pfam:PF00171 GO:GO:0008152 InterPro:IPR012303 PIRSF:PIRSF000147 PROSITE:PS00070 PROSITE:PS00687 HSSP:Q59931 EMBL:AE017334 EMBL:AE017225 EMBL:AE017026 TIGR…	4e-47
Ljwgs_058132.1	1.6.1.5	E1.2.1.3 aldehyde dehydrogenase (NAD+) [EC:1.2.1.3] [COG:COG1012] [GO:0004029]	ath:At2g24270	F27D4.18; NADP-dependent glyceraldehyde-3-phosphate dehydrogenase, putative [EC:1.2.1.9] [KO:K00131]	1e-79	BH2237	COG1012	1e-45	GAPN_PEA	Directproteinsequencing;NADP;Oxidoreductase,NADP-dependent glyceraldehyde-3-phosphate dehydrogenase (EC 1.2.1.9) (Non-phosphorylating glyceraldehyde 3-phosphate dehydrogenase) (Glyceraldehyde-3-phosphate dehydrogenase [NADP+]) (Triosephosphate dehydrogenase).	1e-80	GO_ID:4332	TIGR_CMR|BA0849 SPTR:Q81UL6 symbol:BA0849 "glyceraldehyde-3-phosphate dehydrogenase, NADP-dependent" [GO:0008152 "metabolism" evidence=ISS] [GO:0008886 "glyceraldehyde-3-phosphate dehydrogenase (NADP+) activity" evidence=ISS] InterPro:IPR002086 Pfam:PF00171 GO:GO:0008152 InterPro:IPR012303 PIRSF:PIRSF000147 PROSITE:PS00070 PROSITE:PS00687 HSSP:Q59931 EMBL:AE017334 EMBL:AE017225 EMBL:AE017026 TIGR…	4e-47
Ljwgs_058132.1	1.5.12.23	E1.2.1.5 aldehyde dehydrogenase (NAD(P)+) [EC:1.2.1.5] [COG:COG1012] [GO:0004030]	ath:At2g24270	F27D4.18; NADP-dependent glyceraldehyde-3-phosphate dehydrogenase, putative [EC:1.2.1.9] [KO:K00131]	1e-79	BH2237	COG1012	1e-45	GAPN_PEA	Directproteinsequencing;NADP;Oxidoreductase,NADP-dependent glyceraldehyde-3-phosphate dehydrogenase (EC 1.2.1.9) (Non-phosphorylating glyceraldehyde 3-phosphate dehydrogenase) (Glyceraldehyde-3-phosphate dehydrogenase [NADP+]) (Triosephosphate dehydrogenase).	1e-80	GO_ID:4332	TIGR_CMR|BA0849 SPTR:Q81UL6 symbol:BA0849 "glyceraldehyde-3-phosphate dehydrogenase, NADP-dependent" [GO:0008152 "metabolism" evidence=ISS] [GO:0008886 "glyceraldehyde-3-phosphate dehydrogenase (NADP+) activity" evidence=ISS] InterPro:IPR002086 Pfam:PF00171 GO:GO:0008152 InterPro:IPR012303 PIRSF:PIRSF000147 PROSITE:PS00070 PROSITE:PS00687 HSSP:Q59931 EMBL:AE017334 EMBL:AE017225 EMBL:AE017026 TIGR…	4e-47
Ljwgs_058132.1	1.1.13.31	E1.2.1.3 aldehyde dehydrogenase (NAD+) [EC:1.2.1.3] [COG:COG1012] [GO:0004029]	ath:At2g24270	F27D4.18; NADP-dependent glyceraldehyde-3-phosphate dehydrogenase, putative [EC:1.2.1.9] [KO:K00131]	1e-79	BH2237	COG1012	1e-45	GAPN_PEA	Directproteinsequencing;NADP;Oxidoreductase,NADP-dependent glyceraldehyde-3-phosphate dehydrogenase (EC 1.2.1.9) (Non-phosphorylating glyceraldehyde 3-phosphate dehydrogenase) (Glyceraldehyde-3-phosphate dehydrogenase [NADP+]) (Triosephosphate dehydrogenase).	1e-80	GO_ID:4332	TIGR_CMR|BA0849 SPTR:Q81UL6 symbol:BA0849 "glyceraldehyde-3-phosphate dehydrogenase, NADP-dependent" [GO:0008152 "metabolism" evidence=ISS] [GO:0008886 "glyceraldehyde-3-phosphate dehydrogenase (NADP+) activity" evidence=ISS] InterPro:IPR002086 Pfam:PF00171 GO:GO:0008152 InterPro:IPR012303 PIRSF:PIRSF000147 PROSITE:PS00070 PROSITE:PS00687 HSSP:Q59931 EMBL:AE017334 EMBL:AE017225 EMBL:AE017026 TIGR…	4e-47
Ljwgs_058132.1	1.5.13.2	E1.2.1.39, feaB phenylacetaldehyde dehydrogenase [EC:1.2.1.39] [COG:COG1012] [GO:0008957]	ath:At2g24270	F27D4.18; NADP-dependent glyceraldehyde-3-phosphate dehydrogenase, putative [EC:1.2.1.9] [KO:K00131]	1e-79	BH2237	COG1012	1e-45	GAPN_PEA	Directproteinsequencing;NADP;Oxidoreductase,NADP-dependent glyceraldehyde-3-phosphate dehydrogenase (EC 1.2.1.9) (Non-phosphorylating glyceraldehyde 3-phosphate dehydrogenase) (Glyceraldehyde-3-phosphate dehydrogenase [NADP+]) (Triosephosphate dehydrogenase).	1e-80	GO_ID:4332	TIGR_CMR|BA0849 SPTR:Q81UL6 symbol:BA0849 "glyceraldehyde-3-phosphate dehydrogenase, NADP-dependent" [GO:0008152 "metabolism" evidence=ISS] [GO:0008886 "glyceraldehyde-3-phosphate dehydrogenase (NADP+) activity" evidence=ISS] InterPro:IPR002086 Pfam:PF00171 GO:GO:0008152 InterPro:IPR012303 PIRSF:PIRSF000147 PROSITE:PS00070 PROSITE:PS00687 HSSP:Q59931 EMBL:AE017334 EMBL:AE017225 EMBL:AE017026 TIGR…	4e-47
Ljwgs_058132.1	1.1.11.14	E1.2.1.3 aldehyde dehydrogenase (NAD+) [EC:1.2.1.3] [COG:COG1012] [GO:0004029]	ath:At2g24270	F27D4.18; NADP-dependent glyceraldehyde-3-phosphate dehydrogenase, putative [EC:1.2.1.9] [KO:K00131]	1e-79	BH2237	COG1012	1e-45	GAPN_PEA	Directproteinsequencing;NADP;Oxidoreductase,NADP-dependent glyceraldehyde-3-phosphate dehydrogenase (EC 1.2.1.9) (Non-phosphorylating glyceraldehyde 3-phosphate dehydrogenase) (Glyceraldehyde-3-phosphate dehydrogenase [NADP+]) (Triosephosphate dehydrogenase).	1e-80	GO_ID:4332	TIGR_CMR|BA0849 SPTR:Q81UL6 symbol:BA0849 "glyceraldehyde-3-phosphate dehydrogenase, NADP-dependent" [GO:0008152 "metabolism" evidence=ISS] [GO:0008886 "glyceraldehyde-3-phosphate dehydrogenase (NADP+) activity" evidence=ISS] InterPro:IPR002086 Pfam:PF00171 GO:GO:0008152 InterPro:IPR012303 PIRSF:PIRSF000147 PROSITE:PS00070 PROSITE:PS00687 HSSP:Q59931 EMBL:AE017334 EMBL:AE017225 EMBL:AE017026 TIGR…	4e-47
Ljwgs_058132.1	1.1.14.38	E1.2.1.3 aldehyde dehydrogenase (NAD+) [EC:1.2.1.3] [COG:COG1012] [GO:0004029]	ath:At2g24270	F27D4.18; NADP-dependent glyceraldehyde-3-phosphate dehydrogenase, putative [EC:1.2.1.9] [KO:K00131]	1e-79	BH2237	COG1012	1e-45	GAPN_PEA	Directproteinsequencing;NADP;Oxidoreductase,NADP-dependent glyceraldehyde-3-phosphate dehydrogenase (EC 1.2.1.9) (Non-phosphorylating glyceraldehyde 3-phosphate dehydrogenase) (Glyceraldehyde-3-phosphate dehydrogenase [NADP+]) (Triosephosphate dehydrogenase).	1e-80	GO_ID:4332	TIGR_CMR|BA0849 SPTR:Q81UL6 symbol:BA0849 "glyceraldehyde-3-phosphate dehydrogenase, NADP-dependent" [GO:0008152 "metabolism" evidence=ISS] [GO:0008886 "glyceraldehyde-3-phosphate dehydrogenase (NADP+) activity" evidence=ISS] InterPro:IPR002086 Pfam:PF00171 GO:GO:0008152 InterPro:IPR012303 PIRSF:PIRSF000147 PROSITE:PS00070 PROSITE:PS00687 HSSP:Q59931 EMBL:AE017334 EMBL:AE017225 EMBL:AE017026 TIGR…	4e-47
Ljwgs_058132.1	1.1.14.10.1	E1.2.1.10A, adhE acetaldehyde dehydrogenase [COG:COG1012]	ath:At2g24270	F27D4.18; NADP-dependent glyceraldehyde-3-phosphate dehydrogenase, putative [EC:1.2.1.9] [KO:K00131]	1e-79	BH2237	COG1012	1e-45	GAPN_PEA	Directproteinsequencing;NADP;Oxidoreductase,NADP-dependent glyceraldehyde-3-phosphate dehydrogenase (EC 1.2.1.9) (Non-phosphorylating glyceraldehyde 3-phosphate dehydrogenase) (Glyceraldehyde-3-phosphate dehydrogenase [NADP+]) (Triosephosphate dehydrogenase).	1e-80	GO_ID:4332	TIGR_CMR|BA0849 SPTR:Q81UL6 symbol:BA0849 "glyceraldehyde-3-phosphate dehydrogenase, NADP-dependent" [GO:0008152 "metabolism" evidence=ISS] [GO:0008886 "glyceraldehyde-3-phosphate dehydrogenase (NADP+) activity" evidence=ISS] InterPro:IPR002086 Pfam:PF00171 GO:GO:0008152 InterPro:IPR012303 PIRSF:PIRSF000147 PROSITE:PS00070 PROSITE:PS00687 HSSP:Q59931 EMBL:AE017334 EMBL:AE017225 EMBL:AE017026 TIGR…	4e-47
Ljwgs_058132.1	1.5.12.27	E1.2.1.60, hpaE 5-carboxymethyl-2-hydroxymuconic-semialdehyde dehydrogenase [EC:1.2.1.60] [COG:COG1012] [GO:0018480]	ath:At2g24270	F27D4.18; NADP-dependent glyceraldehyde-3-phosphate dehydrogenase, putative [EC:1.2.1.9] [KO:K00131]	1e-79	BH2237	COG1012	1e-45	GAPN_PEA	Directproteinsequencing;NADP;Oxidoreductase,NADP-dependent glyceraldehyde-3-phosphate dehydrogenase (EC 1.2.1.9) (Non-phosphorylating glyceraldehyde 3-phosphate dehydrogenase) (Glyceraldehyde-3-phosphate dehydrogenase [NADP+]) (Triosephosphate dehydrogenase).	1e-80	GO_ID:4332	TIGR_CMR|BA0849 SPTR:Q81UL6 symbol:BA0849 "glyceraldehyde-3-phosphate dehydrogenase, NADP-dependent" [GO:0008152 "metabolism" evidence=ISS] [GO:0008886 "glyceraldehyde-3-phosphate dehydrogenase (NADP+) activity" evidence=ISS] InterPro:IPR002086 Pfam:PF00171 GO:GO:0008152 InterPro:IPR012303 PIRSF:PIRSF000147 PROSITE:PS00070 PROSITE:PS00687 HSSP:Q59931 EMBL:AE017334 EMBL:AE017225 EMBL:AE017026 TIGR…	4e-47
Ljwgs_058132.1	1.5.3.37	E1.2.1.8, betB betaine-aldehyde dehydrogenase [EC:1.2.1.8] [COG:COG1012] [GO:0008802]	ath:At2g24270	F27D4.18; NADP-dependent glyceraldehyde-3-phosphate dehydrogenase, putative [EC:1.2.1.9] [KO:K00131]	1e-79	BH2237	COG1012	1e-45	GAPN_PEA	Directproteinsequencing;NADP;Oxidoreductase,NADP-dependent glyceraldehyde-3-phosphate dehydrogenase (EC 1.2.1.9) (Non-phosphorylating glyceraldehyde 3-phosphate dehydrogenase) (Glyceraldehyde-3-phosphate dehydrogenase [NADP+]) (Triosephosphate dehydrogenase).	1e-80	GO_ID:4332	TIGR_CMR|BA0849 SPTR:Q81UL6 symbol:BA0849 "glyceraldehyde-3-phosphate dehydrogenase, NADP-dependent" [GO:0008152 "metabolism" evidence=ISS] [GO:0008886 "glyceraldehyde-3-phosphate dehydrogenase (NADP+) activity" evidence=ISS] InterPro:IPR002086 Pfam:PF00171 GO:GO:0008152 InterPro:IPR012303 PIRSF:PIRSF000147 PROSITE:PS00070 PROSITE:PS00687 HSSP:Q59931 EMBL:AE017334 EMBL:AE017225 EMBL:AE017026 TIGR…	4e-47
Ljwgs_058132.1	1.1.11.7.1	E1.2.1.10A, adhE acetaldehyde dehydrogenase [COG:COG1012]	ath:At2g24270	F27D4.18; NADP-dependent glyceraldehyde-3-phosphate dehydrogenase, putative [EC:1.2.1.9] [KO:K00131]	1e-79	BH2237	COG1012	1e-45	GAPN_PEA	Directproteinsequencing;NADP;Oxidoreductase,NADP-dependent glyceraldehyde-3-phosphate dehydrogenase (EC 1.2.1.9) (Non-phosphorylating glyceraldehyde 3-phosphate dehydrogenase) (Glyceraldehyde-3-phosphate dehydrogenase [NADP+]) (Triosephosphate dehydrogenase).	1e-80	GO_ID:4332	TIGR_CMR|BA0849 SPTR:Q81UL6 symbol:BA0849 "glyceraldehyde-3-phosphate dehydrogenase, NADP-dependent" [GO:0008152 "metabolism" evidence=ISS] [GO:0008886 "glyceraldehyde-3-phosphate dehydrogenase (NADP+) activity" evidence=ISS] InterPro:IPR002086 Pfam:PF00171 GO:GO:0008152 InterPro:IPR012303 PIRSF:PIRSF000147 PROSITE:PS00070 PROSITE:PS00687 HSSP:Q59931 EMBL:AE017334 EMBL:AE017225 EMBL:AE017026 TIGR…	4e-47
Ljwgs_058132.1	1.1.1.22	E1.2.1.3 aldehyde dehydrogenase (NAD+) [EC:1.2.1.3] [COG:COG1012] [GO:0004029]	ath:At2g24270	F27D4.18; NADP-dependent glyceraldehyde-3-phosphate dehydrogenase, putative [EC:1.2.1.9] [KO:K00131]	1e-79	BH2237	COG1012	1e-45	GAPN_PEA	Directproteinsequencing;NADP;Oxidoreductase,NADP-dependent glyceraldehyde-3-phosphate dehydrogenase (EC 1.2.1.9) (Non-phosphorylating glyceraldehyde 3-phosphate dehydrogenase) (Glyceraldehyde-3-phosphate dehydrogenase [NADP+]) (Triosephosphate dehydrogenase).	1e-80	GO_ID:4332	TIGR_CMR|BA0849 SPTR:Q81UL6 symbol:BA0849 "glyceraldehyde-3-phosphate dehydrogenase, NADP-dependent" [GO:0008152 "metabolism" evidence=ISS] [GO:0008886 "glyceraldehyde-3-phosphate dehydrogenase (NADP+) activity" evidence=ISS] InterPro:IPR002086 Pfam:PF00171 GO:GO:0008152 InterPro:IPR012303 PIRSF:PIRSF000147 PROSITE:PS00070 PROSITE:PS00687 HSSP:Q59931 EMBL:AE017334 EMBL:AE017225 EMBL:AE017026 TIGR…	4e-47
Ljwgs_058132.1	1.5.1.2	E1.2.1.16, gabD succinate-semialdehyde dehydrogenase (NADP+) [EC:1.2.1.16] [COG:COG1012] [GO:0009013]	ath:At2g24270	F27D4.18; NADP-dependent glyceraldehyde-3-phosphate dehydrogenase, putative [EC:1.2.1.9] [KO:K00131]	1e-79	BH2237	COG1012	1e-45	GAPN_PEA	Directproteinsequencing;NADP;Oxidoreductase,NADP-dependent glyceraldehyde-3-phosphate dehydrogenase (EC 1.2.1.9) (Non-phosphorylating glyceraldehyde 3-phosphate dehydrogenase) (Glyceraldehyde-3-phosphate dehydrogenase [NADP+]) (Triosephosphate dehydrogenase).	1e-80	GO_ID:4332	TIGR_CMR|BA0849 SPTR:Q81UL6 symbol:BA0849 "glyceraldehyde-3-phosphate dehydrogenase, NADP-dependent" [GO:0008152 "metabolism" evidence=ISS] [GO:0008886 "glyceraldehyde-3-phosphate dehydrogenase (NADP+) activity" evidence=ISS] InterPro:IPR002086 Pfam:PF00171 GO:GO:0008152 InterPro:IPR012303 PIRSF:PIRSF000147 PROSITE:PS00070 PROSITE:PS00687 HSSP:Q59931 EMBL:AE017334 EMBL:AE017225 EMBL:AE017026 TIGR…	4e-47
Ljwgs_058132.1	1.1.11.25	E1.2.1.22, aldA, aldB lactaldehyde dehydrogenase [EC:1.2.1.22] [COG:COG1012] [GO:0008911]	ath:At2g24270	F27D4.18; NADP-dependent glyceraldehyde-3-phosphate dehydrogenase, putative [EC:1.2.1.9] [KO:K00131]	1e-79	BH2237	COG1012	1e-45	GAPN_PEA	Directproteinsequencing;NADP;Oxidoreductase,NADP-dependent glyceraldehyde-3-phosphate dehydrogenase (EC 1.2.1.9) (Non-phosphorylating glyceraldehyde 3-phosphate dehydrogenase) (Glyceraldehyde-3-phosphate dehydrogenase [NADP+]) (Triosephosphate dehydrogenase).	1e-80	GO_ID:4332	TIGR_CMR|BA0849 SPTR:Q81UL6 symbol:BA0849 "glyceraldehyde-3-phosphate dehydrogenase, NADP-dependent" [GO:0008152 "metabolism" evidence=ISS] [GO:0008886 "glyceraldehyde-3-phosphate dehydrogenase (NADP+) activity" evidence=ISS] InterPro:IPR002086 Pfam:PF00171 GO:GO:0008152 InterPro:IPR012303 PIRSF:PIRSF000147 PROSITE:PS00070 PROSITE:PS00687 HSSP:Q59931 EMBL:AE017334 EMBL:AE017225 EMBL:AE017026 TIGR…	4e-47
Ljwgs_058132.1	1.3.3.21	E1.1.1.1, adh alcohol dehydrogenase [EC:1.1.1.1] [COG:COG1012 COG1062 COG1064 COG1454] [GO:0004022 0004023 0004024 0004025]	ath:At2g24270	F27D4.18; NADP-dependent glyceraldehyde-3-phosphate dehydrogenase, putative [EC:1.2.1.9] [KO:K00131]	1e-79	BH2237	COG1012	1e-45	GAPN_PEA	Directproteinsequencing;NADP;Oxidoreductase,NADP-dependent glyceraldehyde-3-phosphate dehydrogenase (EC 1.2.1.9) (Non-phosphorylating glyceraldehyde 3-phosphate dehydrogenase) (Glyceraldehyde-3-phosphate dehydrogenase [NADP+]) (Triosephosphate dehydrogenase).	1e-80	GO_ID:4332	TIGR_CMR|BA0849 SPTR:Q81UL6 symbol:BA0849 "glyceraldehyde-3-phosphate dehydrogenase, NADP-dependent" [GO:0008152 "metabolism" evidence=ISS] [GO:0008886 "glyceraldehyde-3-phosphate dehydrogenase (NADP+) activity" evidence=ISS] InterPro:IPR002086 Pfam:PF00171 GO:GO:0008152 InterPro:IPR012303 PIRSF:PIRSF000147 PROSITE:PS00070 PROSITE:PS00687 HSSP:Q59931 EMBL:AE017334 EMBL:AE017225 EMBL:AE017026 TIGR…	4e-47
Ljwgs_058132.1	1.5.10.26	E2.7.3.2 creatine kinase [EC:2.7.3.2] [GO:0004111]	ath:At2g24270	F27D4.18; NADP-dependent glyceraldehyde-3-phosphate dehydrogenase, putative [EC:1.2.1.9] [KO:K00131]	1e-79	BH2237	COG1012	1e-45	GAPN_PEA	Directproteinsequencing;NADP;Oxidoreductase,NADP-dependent glyceraldehyde-3-phosphate dehydrogenase (EC 1.2.1.9) (Non-phosphorylating glyceraldehyde 3-phosphate dehydrogenase) (Glyceraldehyde-3-phosphate dehydrogenase [NADP+]) (Triosephosphate dehydrogenase).	1e-80	GO_ID:4332	TIGR_CMR|BA0849 SPTR:Q81UL6 symbol:BA0849 "glyceraldehyde-3-phosphate dehydrogenase, NADP-dependent" [GO:0008152 "metabolism" evidence=ISS] [GO:0008886 "glyceraldehyde-3-phosphate dehydrogenase (NADP+) activity" evidence=ISS] InterPro:IPR002086 Pfam:PF00171 GO:GO:0008152 InterPro:IPR012303 PIRSF:PIRSF000147 PROSITE:PS00070 PROSITE:PS00687 HSSP:Q59931 EMBL:AE017334 EMBL:AE017225 EMBL:AE017026 TIGR…	4e-47
Ljwgs_058132.1	1.5.14.24	E1.2.1.3 aldehyde dehydrogenase (NAD+) [EC:1.2.1.3] [COG:COG1012] [GO:0004029]	ath:At2g24270	F27D4.18; NADP-dependent glyceraldehyde-3-phosphate dehydrogenase, putative [EC:1.2.1.9] [KO:K00131]	1e-79	BH2237	COG1012	1e-45	GAPN_PEA	Directproteinsequencing;NADP;Oxidoreductase,NADP-dependent glyceraldehyde-3-phosphate dehydrogenase (EC 1.2.1.9) (Non-phosphorylating glyceraldehyde 3-phosphate dehydrogenase) (Glyceraldehyde-3-phosphate dehydrogenase [NADP+]) (Triosephosphate dehydrogenase).	1e-80	GO_ID:4332	TIGR_CMR|BA0849 SPTR:Q81UL6 symbol:BA0849 "glyceraldehyde-3-phosphate dehydrogenase, NADP-dependent" [GO:0008152 "metabolism" evidence=ISS] [GO:0008886 "glyceraldehyde-3-phosphate dehydrogenase (NADP+) activity" evidence=ISS] InterPro:IPR002086 Pfam:PF00171 GO:GO:0008152 InterPro:IPR012303 PIRSF:PIRSF000147 PROSITE:PS00070 PROSITE:PS00687 HSSP:Q59931 EMBL:AE017334 EMBL:AE017225 EMBL:AE017026 TIGR…	4e-47
Ljwgs_058132.1	1.11.8.3	E1.2.1.3 aldehyde dehydrogenase (NAD+) [EC:1.2.1.3] [COG:COG1012] [GO:0004029]	ath:At2g24270	F27D4.18; NADP-dependent glyceraldehyde-3-phosphate dehydrogenase, putative [EC:1.2.1.9] [KO:K00131]	1e-79	BH2237	COG1012	1e-45	GAPN_PEA	Directproteinsequencing;NADP;Oxidoreductase,NADP-dependent glyceraldehyde-3-phosphate dehydrogenase (EC 1.2.1.9) (Non-phosphorylating glyceraldehyde 3-phosphate dehydrogenase) (Glyceraldehyde-3-phosphate dehydrogenase [NADP+]) (Triosephosphate dehydrogenase).	1e-80	GO_ID:4332	TIGR_CMR|BA0849 SPTR:Q81UL6 symbol:BA0849 "glyceraldehyde-3-phosphate dehydrogenase, NADP-dependent" [GO:0008152 "metabolism" evidence=ISS] [GO:0008886 "glyceraldehyde-3-phosphate dehydrogenase (NADP+) activity" evidence=ISS] InterPro:IPR002086 Pfam:PF00171 GO:GO:0008152 InterPro:IPR012303 PIRSF:PIRSF000147 PROSITE:PS00070 PROSITE:PS00687 HSSP:Q59931 EMBL:AE017334 EMBL:AE017225 EMBL:AE017026 TIGR…	4e-47
Ljwgs_058132.1	1.3.9.4	E1.1.1.1, adh alcohol dehydrogenase [EC:1.1.1.1] [COG:COG1012 COG1062 COG1064 COG1454] [GO:0004022 0004023 0004024 0004025]	ath:At2g24270	F27D4.18; NADP-dependent glyceraldehyde-3-phosphate dehydrogenase, putative [EC:1.2.1.9] [KO:K00131]	1e-79	BH2237	COG1012	1e-45	GAPN_PEA	Directproteinsequencing;NADP;Oxidoreductase,NADP-dependent glyceraldehyde-3-phosphate dehydrogenase (EC 1.2.1.9) (Non-phosphorylating glyceraldehyde 3-phosphate dehydrogenase) (Glyceraldehyde-3-phosphate dehydrogenase [NADP+]) (Triosephosphate dehydrogenase).	1e-80	GO_ID:4332	TIGR_CMR|BA0849 SPTR:Q81UL6 symbol:BA0849 "glyceraldehyde-3-phosphate dehydrogenase, NADP-dependent" [GO:0008152 "metabolism" evidence=ISS] [GO:0008886 "glyceraldehyde-3-phosphate dehydrogenase (NADP+) activity" evidence=ISS] InterPro:IPR002086 Pfam:PF00171 GO:GO:0008152 InterPro:IPR012303 PIRSF:PIRSF000147 PROSITE:PS00070 PROSITE:PS00687 HSSP:Q59931 EMBL:AE017334 EMBL:AE017225 EMBL:AE017026 TIGR…	4e-47
gi4336433	4.5.2.5.1	PPP3C, CNA protein phosphatase 3, catalytic subunit [EC:3.1.3.16]	ath:At5g59220	MNC17.13; protein phosphatase 2C (PP2C), putative [EC:3.1.3.16] [KO:K01090]	4e-59	YDL006w	COG0631	3e-25	PP2C4_ARATH	Hydrolase;Magnesium;Manganese;Metal-binding;Multigenefamily;Proteinphosphatase,Protein phosphatase 2C (EC 3.1.3.16) (PP2C).	4e-56	GO_ID:19140	TAIR|gene:2168448 SPTR:Q9FIF5 symbol:AT5G59220.1 [GO:0015071 "protein phosphatase type 2C activity" evidence=ISS] [GO:0009737 "response to abscisic acid stimulus" evidence=IEP] Pfam:PF00481 InterPro:IPR001932 HSSP:P35813 SMART:SM00331 SMART:SM00332 EMBL:AB016890 EMBL:AY054163 EMBL:AY074555 SPTR:Q9FIF5	9e-60
gi4336433	3.2.2.4.2	PPM1A, PP2CA (PPM1B, PP2CB) protein phosphatase 1A/B (formerly 2C) [GO:0015071]	ath:At5g59220	MNC17.13; protein phosphatase 2C (PP2C), putative [EC:3.1.3.16] [KO:K01090]	4e-59	YDL006w	COG0631	3e-25	PP2C4_ARATH	Hydrolase;Magnesium;Manganese;Metal-binding;Multigenefamily;Proteinphosphatase,Protein phosphatase 2C (EC 3.1.3.16) (PP2C).	4e-56	GO_ID:19140	TAIR|gene:2168448 SPTR:Q9FIF5 symbol:AT5G59220.1 [GO:0015071 "protein phosphatase type 2C activity" evidence=ISS] [GO:0009737 "response to abscisic acid stimulus" evidence=IEP] Pfam:PF00481 InterPro:IPR001932 HSSP:P35813 SMART:SM00331 SMART:SM00332 EMBL:AB016890 EMBL:AY054163 EMBL:AY074555 SPTR:Q9FIF5	9e-60
gi4336433	3.2.3.47	PPP2C protein phosphatase 2 (formerly 2A), catalytic subunit [EC:3.1.3.16] [GO:0000158]	ath:At5g59220	MNC17.13; protein phosphatase 2C (PP2C), putative [EC:3.1.3.16] [KO:K01090]	4e-59	YDL006w	COG0631	3e-25	PP2C4_ARATH	Hydrolase;Magnesium;Manganese;Metal-binding;Multigenefamily;Proteinphosphatase,Protein phosphatase 2C (EC 3.1.3.16) (PP2C).	4e-56	GO_ID:19140	TAIR|gene:2168448 SPTR:Q9FIF5 symbol:AT5G59220.1 [GO:0015071 "protein phosphatase type 2C activity" evidence=ISS] [GO:0009737 "response to abscisic acid stimulus" evidence=IEP] Pfam:PF00481 InterPro:IPR001932 HSSP:P35813 SMART:SM00331 SMART:SM00332 EMBL:AB016890 EMBL:AY054163 EMBL:AY074555 SPTR:Q9FIF5	9e-60
gi4336433	3.2.3.90	PPP3C, CNA protein phosphatase 3, catalytic subunit [EC:3.1.3.16]	ath:At5g59220	MNC17.13; protein phosphatase 2C (PP2C), putative [EC:3.1.3.16] [KO:K01090]	4e-59	YDL006w	COG0631	3e-25	PP2C4_ARATH	Hydrolase;Magnesium;Manganese;Metal-binding;Multigenefamily;Proteinphosphatase,Protein phosphatase 2C (EC 3.1.3.16) (PP2C).	4e-56	GO_ID:19140	TAIR|gene:2168448 SPTR:Q9FIF5 symbol:AT5G59220.1 [GO:0015071 "protein phosphatase type 2C activity" evidence=ISS] [GO:0009737 "response to abscisic acid stimulus" evidence=IEP] Pfam:PF00481 InterPro:IPR001932 HSSP:P35813 SMART:SM00331 SMART:SM00332 EMBL:AB016890 EMBL:AY054163 EMBL:AY074555 SPTR:Q9FIF5	9e-60
gi4336433	3.2.11.14	PPP1C protein phosphatase 1, catalytic subunit [EC:3.1.3.16] [GO:0017018]	ath:At5g59220	MNC17.13; protein phosphatase 2C (PP2C), putative [EC:3.1.3.16] [KO:K01090]	4e-59	YDL006w	COG0631	3e-25	PP2C4_ARATH	Hydrolase;Magnesium;Manganese;Metal-binding;Multigenefamily;Proteinphosphatase,Protein phosphatase 2C (EC 3.1.3.16) (PP2C).	4e-56	GO_ID:19140	TAIR|gene:2168448 SPTR:Q9FIF5 symbol:AT5G59220.1 [GO:0015071 "protein phosphatase type 2C activity" evidence=ISS] [GO:0009737 "response to abscisic acid stimulus" evidence=IEP] Pfam:PF00481 InterPro:IPR001932 HSSP:P35813 SMART:SM00331 SMART:SM00332 EMBL:AB016890 EMBL:AY054163 EMBL:AY074555 SPTR:Q9FIF5	9e-60
gi4336433	4.2.2.20.5	SPOIIE stage II sporulation protein E [EC:3.1.3.16] [COG:COG2208]	ath:At5g59220	MNC17.13; protein phosphatase 2C (PP2C), putative [EC:3.1.3.16] [KO:K01090]	4e-59	YDL006w	COG0631	3e-25	PP2C4_ARATH	Hydrolase;Magnesium;Manganese;Metal-binding;Multigenefamily;Proteinphosphatase,Protein phosphatase 2C (EC 3.1.3.16) (PP2C).	4e-56	GO_ID:19140	TAIR|gene:2168448 SPTR:Q9FIF5 symbol:AT5G59220.1 [GO:0015071 "protein phosphatase type 2C activity" evidence=ISS] [GO:0009737 "response to abscisic acid stimulus" evidence=IEP] Pfam:PF00481 InterPro:IPR001932 HSSP:P35813 SMART:SM00331 SMART:SM00332 EMBL:AB016890 EMBL:AY054163 EMBL:AY074555 SPTR:Q9FIF5	9e-60
gi4336433	3.2.6.44.3	PPP2C protein phosphatase 2 (formerly 2A), catalytic subunit [EC:3.1.3.16] [GO:0000158]	ath:At5g59220	MNC17.13; protein phosphatase 2C (PP2C), putative [EC:3.1.3.16] [KO:K01090]	4e-59	YDL006w	COG0631	3e-25	PP2C4_ARATH	Hydrolase;Magnesium;Manganese;Metal-binding;Multigenefamily;Proteinphosphatase,Protein phosphatase 2C (EC 3.1.3.16) (PP2C).	4e-56	GO_ID:19140	TAIR|gene:2168448 SPTR:Q9FIF5 symbol:AT5G59220.1 [GO:0015071 "protein phosphatase type 2C activity" evidence=ISS] [GO:0009737 "response to abscisic acid stimulus" evidence=IEP] Pfam:PF00481 InterPro:IPR001932 HSSP:P35813 SMART:SM00331 SMART:SM00332 EMBL:AB016890 EMBL:AY054163 EMBL:AY074555 SPTR:Q9FIF5	9e-60
gi4336433	3.2.13.28.1	PPP3C, CNA protein phosphatase 3, catalytic subunit [EC:3.1.3.16]	ath:At5g59220	MNC17.13; protein phosphatase 2C (PP2C), putative [EC:3.1.3.16] [KO:K01090]	4e-59	YDL006w	COG0631	3e-25	PP2C4_ARATH	Hydrolase;Magnesium;Manganese;Metal-binding;Multigenefamily;Proteinphosphatase,Protein phosphatase 2C (EC 3.1.3.16) (PP2C).	4e-56	GO_ID:19140	TAIR|gene:2168448 SPTR:Q9FIF5 symbol:AT5G59220.1 [GO:0015071 "protein phosphatase type 2C activity" evidence=ISS] [GO:0009737 "response to abscisic acid stimulus" evidence=IEP] Pfam:PF00481 InterPro:IPR001932 HSSP:P35813 SMART:SM00331 SMART:SM00332 EMBL:AB016890 EMBL:AY054163 EMBL:AY074555 SPTR:Q9FIF5	9e-60
gi4336433	4.3.1.28	PPP1C protein phosphatase 1, catalytic subunit [EC:3.1.3.16] [GO:0017018]	ath:At5g59220	MNC17.13; protein phosphatase 2C (PP2C), putative [EC:3.1.3.16] [KO:K01090]	4e-59	YDL006w	COG0631	3e-25	PP2C4_ARATH	Hydrolase;Magnesium;Manganese;Metal-binding;Multigenefamily;Proteinphosphatase,Protein phosphatase 2C (EC 3.1.3.16) (PP2C).	4e-56	GO_ID:19140	TAIR|gene:2168448 SPTR:Q9FIF5 symbol:AT5G59220.1 [GO:0015071 "protein phosphatase type 2C activity" evidence=ISS] [GO:0009737 "response to abscisic acid stimulus" evidence=IEP] Pfam:PF00481 InterPro:IPR001932 HSSP:P35813 SMART:SM00331 SMART:SM00332 EMBL:AB016890 EMBL:AY054163 EMBL:AY074555 SPTR:Q9FIF5	9e-60
gi4336433	4.3.3.12.1	PPP2C protein phosphatase 2 (formerly 2A), catalytic subunit [EC:3.1.3.16] [GO:0000158]	ath:At5g59220	MNC17.13; protein phosphatase 2C (PP2C), putative [EC:3.1.3.16] [KO:K01090]	4e-59	YDL006w	COG0631	3e-25	PP2C4_ARATH	Hydrolase;Magnesium;Manganese;Metal-binding;Multigenefamily;Proteinphosphatase,Protein phosphatase 2C (EC 3.1.3.16) (PP2C).	4e-56	GO_ID:19140	TAIR|gene:2168448 SPTR:Q9FIF5 symbol:AT5G59220.1 [GO:0015071 "protein phosphatase type 2C activity" evidence=ISS] [GO:0009737 "response to abscisic acid stimulus" evidence=IEP] Pfam:PF00481 InterPro:IPR001932 HSSP:P35813 SMART:SM00331 SMART:SM00332 EMBL:AB016890 EMBL:AY054163 EMBL:AY074555 SPTR:Q9FIF5	9e-60
gi4336433	4.2.5.36.1	PPP3C, CNA protein phosphatase 3, catalytic subunit [EC:3.1.3.16]	ath:At5g59220	MNC17.13; protein phosphatase 2C (PP2C), putative [EC:3.1.3.16] [KO:K01090]	4e-59	YDL006w	COG0631	3e-25	PP2C4_ARATH	Hydrolase;Magnesium;Manganese;Metal-binding;Multigenefamily;Proteinphosphatase,Protein phosphatase 2C (EC 3.1.3.16) (PP2C).	4e-56	GO_ID:19140	TAIR|gene:2168448 SPTR:Q9FIF5 symbol:AT5G59220.1 [GO:0015071 "protein phosphatase type 2C activity" evidence=ISS] [GO:0009737 "response to abscisic acid stimulus" evidence=IEP] Pfam:PF00481 InterPro:IPR001932 HSSP:P35813 SMART:SM00331 SMART:SM00332 EMBL:AB016890 EMBL:AY054163 EMBL:AY074555 SPTR:Q9FIF5	9e-60
gi4336433	4.1.3.45	PPP1C protein phosphatase 1, catalytic subunit [EC:3.1.3.16] [GO:0017018]	ath:At5g59220	MNC17.13; protein phosphatase 2C (PP2C), putative [EC:3.1.3.16] [KO:K01090]	4e-59	YDL006w	COG0631	3e-25	PP2C4_ARATH	Hydrolase;Magnesium;Manganese;Metal-binding;Multigenefamily;Proteinphosphatase,Protein phosphatase 2C (EC 3.1.3.16) (PP2C).	4e-56	GO_ID:19140	TAIR|gene:2168448 SPTR:Q9FIF5 symbol:AT5G59220.1 [GO:0015071 "protein phosphatase type 2C activity" evidence=ISS] [GO:0009737 "response to abscisic acid stimulus" evidence=IEP] Pfam:PF00481 InterPro:IPR001932 HSSP:P35813 SMART:SM00331 SMART:SM00332 EMBL:AB016890 EMBL:AY054163 EMBL:AY074555 SPTR:Q9FIF5	9e-60
gi4336433	3.2.9.102	PPP3C, CNA protein phosphatase 3, catalytic subunit [EC:3.1.3.16]	ath:At5g59220	MNC17.13; protein phosphatase 2C (PP2C), putative [EC:3.1.3.16] [KO:K01090]	4e-59	YDL006w	COG0631	3e-25	PP2C4_ARATH	Hydrolase;Magnesium;Manganese;Metal-binding;Multigenefamily;Proteinphosphatase,Protein phosphatase 2C (EC 3.1.3.16) (PP2C).	4e-56	GO_ID:19140	TAIR|gene:2168448 SPTR:Q9FIF5 symbol:AT5G59220.1 [GO:0015071 "protein phosphatase type 2C activity" evidence=ISS] [GO:0009737 "response to abscisic acid stimulus" evidence=IEP] Pfam:PF00481 InterPro:IPR001932 HSSP:P35813 SMART:SM00331 SMART:SM00332 EMBL:AB016890 EMBL:AY054163 EMBL:AY074555 SPTR:Q9FIF5	9e-60
gi4336433	3.2.14.10.1	PPP3C, CNA protein phosphatase 3, catalytic subunit [EC:3.1.3.16]	ath:At5g59220	MNC17.13; protein phosphatase 2C (PP2C), putative [EC:3.1.3.16] [KO:K01090]	4e-59	YDL006w	COG0631	3e-25	PP2C4_ARATH	Hydrolase;Magnesium;Manganese;Metal-binding;Multigenefamily;Proteinphosphatase,Protein phosphatase 2C (EC 3.1.3.16) (PP2C).	4e-56	GO_ID:19140	TAIR|gene:2168448 SPTR:Q9FIF5 symbol:AT5G59220.1 [GO:0015071 "protein phosphatase type 2C activity" evidence=ISS] [GO:0009737 "response to abscisic acid stimulus" evidence=IEP] Pfam:PF00481 InterPro:IPR001932 HSSP:P35813 SMART:SM00331 SMART:SM00332 EMBL:AB016890 EMBL:AY054163 EMBL:AY074555 SPTR:Q9FIF5	9e-60
chr4.CM0617.4	99.1.4.1042	GO_ID:48931										GO_ID:48931	TAIR|gene:2118258 SPTR:Q9M0F0 symbol:AT4G29310.1 [GO:0008372 "cellular component unknown" evidence=ND] InterPro:IPR010410 Pfam:PF06219 EMBL:AL161574 EMBL:AY093214 EMBL:BT003402 PIR:T13451 SPTR:Q9M0F0	3e-129
Ljwgs_021181.1	1.2.6.9	E1.11.1.7 peroxidase [EC:1.11.1.7] [GO:0004601]	ath:At5g06720	MPH15.8; peroxidase, putative [EC:1.11.1.7] [KO:K00430]	4e-69				PER53_ARATH	3D-structure;Calcium;Glycoprotein;Heme;Hydrogenperoxide;Iron;Metal-binding;Multigenefamily;Oxidoreductase;Peroxidase;Pyrrolidonecarboxylicacid;Signal,Peroxidase 53 precursor (EC 1.11.1.7) (Atperox P53) (ATPA2).	2e-69	GO_ID:29236	TAIR|gene:2028279 SPTR:Q96512 symbol:AT1G44970.1 [GO:0004601 "peroxidase activity" evidence=ISS] InterPro:IPR002016 InterPro:IPR000823 Pfam:PF00141 InterPro:IPR010255 PROSITE:PS00435 PROSITE:PS00436 PRINTS:PR00458 PROSITE:PS50873 PRINTS:PR00461 EMBL:AC020576 EMBL:X98804 EMBL:AC007915 EMBL:BT008612 EMBL:AY086626 HSSP:Q42578 GeneFarm:1834 SPTR:Q96512	2e-46
Ljwgs_021181.1	1.3.11.18	E1.11.1.7 peroxidase [EC:1.11.1.7] [GO:0004601]	ath:At5g06720	MPH15.8; peroxidase, putative [EC:1.11.1.7] [KO:K00430]	4e-69				PER53_ARATH	3D-structure;Calcium;Glycoprotein;Heme;Hydrogenperoxide;Iron;Metal-binding;Multigenefamily;Oxidoreductase;Peroxidase;Pyrrolidonecarboxylicacid;Signal,Peroxidase 53 precursor (EC 1.11.1.7) (Atperox P53) (ATPA2).	2e-69	GO_ID:29236	TAIR|gene:2028279 SPTR:Q96512 symbol:AT1G44970.1 [GO:0004601 "peroxidase activity" evidence=ISS] InterPro:IPR002016 InterPro:IPR000823 Pfam:PF00141 InterPro:IPR010255 PROSITE:PS00435 PROSITE:PS00436 PRINTS:PR00458 PROSITE:PS50873 PRINTS:PR00461 EMBL:AC020576 EMBL:X98804 EMBL:AC007915 EMBL:BT008612 EMBL:AY086626 HSSP:Q42578 GeneFarm:1834 SPTR:Q96512	2e-46
Ljwgs_021181.1	1.5.13.21	E1.11.1.7 peroxidase [EC:1.11.1.7] [GO:0004601]	ath:At5g06720	MPH15.8; peroxidase, putative [EC:1.11.1.7] [KO:K00430]	4e-69				PER53_ARATH	3D-structure;Calcium;Glycoprotein;Heme;Hydrogenperoxide;Iron;Metal-binding;Multigenefamily;Oxidoreductase;Peroxidase;Pyrrolidonecarboxylicacid;Signal,Peroxidase 53 precursor (EC 1.11.1.7) (Atperox P53) (ATPA2).	2e-69	GO_ID:29236	TAIR|gene:2028279 SPTR:Q96512 symbol:AT1G44970.1 [GO:0004601 "peroxidase activity" evidence=ISS] InterPro:IPR002016 InterPro:IPR000823 Pfam:PF00141 InterPro:IPR010255 PROSITE:PS00435 PROSITE:PS00436 PRINTS:PR00458 PROSITE:PS50873 PRINTS:PR00461 EMBL:AC020576 EMBL:X98804 EMBL:AC007915 EMBL:BT008612 EMBL:AY086626 HSSP:Q42578 GeneFarm:1834 SPTR:Q96512	2e-46
Ljwgs_021181.1	1.10.6.4	E1.11.1.7 peroxidase [EC:1.11.1.7] [GO:0004601]	ath:At5g06720	MPH15.8; peroxidase, putative [EC:1.11.1.7] [KO:K00430]	4e-69				PER53_ARATH	3D-structure;Calcium;Glycoprotein;Heme;Hydrogenperoxide;Iron;Metal-binding;Multigenefamily;Oxidoreductase;Peroxidase;Pyrrolidonecarboxylicacid;Signal,Peroxidase 53 precursor (EC 1.11.1.7) (Atperox P53) (ATPA2).	2e-69	GO_ID:29236	TAIR|gene:2028279 SPTR:Q96512 symbol:AT1G44970.1 [GO:0004601 "peroxidase activity" evidence=ISS] InterPro:IPR002016 InterPro:IPR000823 Pfam:PF00141 InterPro:IPR010255 PROSITE:PS00435 PROSITE:PS00436 PRINTS:PR00458 PROSITE:PS50873 PRINTS:PR00461 EMBL:AC020576 EMBL:X98804 EMBL:AC007915 EMBL:BT008612 EMBL:AY086626 HSSP:Q42578 GeneFarm:1834 SPTR:Q96512	2e-46
Ljwgs_135178.1	3.2.10.30	CALM calmodulin	spo:SPAC3A12.14	cam1; calmodulin [KO:K02183]	2e-15				CDPK2_ORYSA	ATP-binding;Calcium;Kinase;Multigenefamily;Nucleotide-binding;Phosphorylation;Repeat;Serine/threonine-proteinkinase;Transferase,Calcium-dependent protein kinase, isoform 2 (EC 2.7.1.-) (CDPK 2).	2e-31	GO_ID:7277	TAIR|gene:2177022 SPTR:Q9FMP5 symbol:AT5G12180.1 [GO:0004685 "calcium- and calmodulin-dependent protein kinase activity" evidence=ISS] [GO:0006468 "protein amino acid phosphorylation" evidence=ISS] [GO:0016301 "kinase activity" evidence=ISS] InterPro:IPR000719 InterPro:IPR002290 InterPro:IPR002048 InterPro:IPR008271 Pfam:PF00069 Pfam:PF00036 Prosite:PS00108 InterPro:IPR011992 Prosite:PS00107 Pros…	1e-45
Ljwgs_135178.1	3.2.11.18	CALM calmodulin	spo:SPAC3A12.14	cam1; calmodulin [KO:K02183]	2e-15				CDPK2_ORYSA	ATP-binding;Calcium;Kinase;Multigenefamily;Nucleotide-binding;Phosphorylation;Repeat;Serine/threonine-proteinkinase;Transferase,Calcium-dependent protein kinase, isoform 2 (EC 2.7.1.-) (CDPK 2).	2e-31	GO_ID:7277	TAIR|gene:2177022 SPTR:Q9FMP5 symbol:AT5G12180.1 [GO:0004685 "calcium- and calmodulin-dependent protein kinase activity" evidence=ISS] [GO:0006468 "protein amino acid phosphorylation" evidence=ISS] [GO:0016301 "kinase activity" evidence=ISS] InterPro:IPR000719 InterPro:IPR002290 InterPro:IPR002048 InterPro:IPR008271 Pfam:PF00069 Pfam:PF00036 Prosite:PS00108 InterPro:IPR011992 Prosite:PS00107 Pros…	1e-45
Ljwgs_135178.1	3.2.9.99	CAMK4 calcium/calmodulin-dependent protein kinase IV [EC:2.7.1.123] [GO:0004685]	spo:SPAC3A12.14	cam1; calmodulin [KO:K02183]	2e-15				CDPK2_ORYSA	ATP-binding;Calcium;Kinase;Multigenefamily;Nucleotide-binding;Phosphorylation;Repeat;Serine/threonine-proteinkinase;Transferase,Calcium-dependent protein kinase, isoform 2 (EC 2.7.1.-) (CDPK 2).	2e-31	GO_ID:7277	TAIR|gene:2177022 SPTR:Q9FMP5 symbol:AT5G12180.1 [GO:0004685 "calcium- and calmodulin-dependent protein kinase activity" evidence=ISS] [GO:0006468 "protein amino acid phosphorylation" evidence=ISS] [GO:0016301 "kinase activity" evidence=ISS] InterPro:IPR000719 InterPro:IPR002290 InterPro:IPR002048 InterPro:IPR008271 Pfam:PF00069 Pfam:PF00036 Prosite:PS00108 InterPro:IPR011992 Prosite:PS00107 Pros…	1e-45
Ljwgs_135178.1	3.2.9.90	CALM calmodulin	spo:SPAC3A12.14	cam1; calmodulin [KO:K02183]	2e-15				CDPK2_ORYSA	ATP-binding;Calcium;Kinase;Multigenefamily;Nucleotide-binding;Phosphorylation;Repeat;Serine/threonine-proteinkinase;Transferase,Calcium-dependent protein kinase, isoform 2 (EC 2.7.1.-) (CDPK 2).	2e-31	GO_ID:7277	TAIR|gene:2177022 SPTR:Q9FMP5 symbol:AT5G12180.1 [GO:0004685 "calcium- and calmodulin-dependent protein kinase activity" evidence=ISS] [GO:0006468 "protein amino acid phosphorylation" evidence=ISS] [GO:0016301 "kinase activity" evidence=ISS] InterPro:IPR000719 InterPro:IPR002290 InterPro:IPR002048 InterPro:IPR008271 Pfam:PF00069 Pfam:PF00036 Prosite:PS00108 InterPro:IPR011992 Prosite:PS00107 Pros…	1e-45
Ljwgs_015479.1	99.1.3.2.278	HAT14_ARATH							HAT14_ARATH	DNA-binding;Homeobox;Nuclearprotein,Homeobox-leucine zipper protein HAT14 (HD-ZIP protein 14).	1e-56	GO_ID:46042	TAIR|gene:2103395 SPTR:P46602 symbol:AT3G60390.1 [GO:0003700 "transcription factor activity" evidence=ISS] [GO:0005634 "nucleus" evidence=ISS] [GO:0006355 "regulation of transcription, DNA-dependent" evidence=ISS] InterPro:IPR001356 InterPro:IPR003106 InterPro:IPR012287 InterPro:IPR006712 Pfam:PF00046 PRINTS:PR00024 ProDom:PD000010 SMART:SM00389 PROSITE:PS00027 PROSITE:PS50071 HSSP:P01366 Pfam:PF…	5e-50
Ljwgs_015479.1	99.1.4.6433	GO_ID:46042							HAT14_ARATH	DNA-binding;Homeobox;Nuclearprotein,Homeobox-leucine zipper protein HAT14 (HD-ZIP protein 14).	1e-56	GO_ID:46042	TAIR|gene:2103395 SPTR:P46602 symbol:AT3G60390.1 [GO:0003700 "transcription factor activity" evidence=ISS] [GO:0005634 "nucleus" evidence=ISS] [GO:0006355 "regulation of transcription, DNA-dependent" evidence=ISS] InterPro:IPR001356 InterPro:IPR003106 InterPro:IPR012287 InterPro:IPR006712 Pfam:PF00046 PRINTS:PR00024 ProDom:PD000010 SMART:SM00389 PROSITE:PS00027 PROSITE:PS50071 HSSP:P01366 Pfam:PF…	5e-50
TC13820	99.2	Unclassified without homolog
Ljwgs_026189.1	99.1.4.2162	GO_ID:1282										GO_ID:1282	TAIR|gene:2195622 SPTR:O80763 symbol:AT1G60420.1 [GO:0008372 "cellular component unknown" evidence=ND] InterPro:IPR006663 Pfam:PF00085 InterPro:IPR006662 Prosite:PS00194 GO:GO:0006810 PRINTS:PR00421 InterPro:IPR011424 Pfam:PF07649 InterPro:IPR011594 ProDom:PD003679 EMBL:AC004473 EMBL:AY065433 EMBL:AY117231 PIR:T02292 HSSP:O77093 SMR:O80763 SPTR:O80763	2e-30
Ljwgs_006845.1	99.1.4.2876	GO_ID:29848							NSP2_MEDTR	Nodulation;Nuclearprotein;Transcription;Transcriptionregulation,Nodulation signaling pathway 2 protein.	2e-138	GO_ID:29848	TAIR|gene:2132481 SPTR:Q9SUF5 symbol:AT4G08250.1 [GO:0003700 "transcription factor activity" evidence=ISS] [GO:0008372 "cellular component unknown" evidence=ND] [GO:0045449 "regulation of transcription" evidence=TAS] Pfam:PF03514 InterPro:IPR005202 PROSITE:PS50985 EMBL:AL161510 EMBL:AL080252 PIR:T10552 SPTR:Q9SUF5	1e-111
Ljwgs_006845.1	99.1.3.2.32	NSP2_MEDTR							NSP2_MEDTR	Nodulation;Nuclearprotein;Transcription;Transcriptionregulation,Nodulation signaling pathway 2 protein.	2e-138	GO_ID:29848	TAIR|gene:2132481 SPTR:Q9SUF5 symbol:AT4G08250.1 [GO:0003700 "transcription factor activity" evidence=ISS] [GO:0008372 "cellular component unknown" evidence=ND] [GO:0045449 "regulation of transcription" evidence=TAS] Pfam:PF03514 InterPro:IPR005202 PROSITE:PS50985 EMBL:AL161510 EMBL:AL080252 PIR:T10552 SPTR:Q9SUF5	1e-111
Ljwgs_042820.1	3.1.4.10.1	TC.HSP70 heat shock protein 70, Hsp70 family	ath:At3g12580	T2E22.11; heat shock protein 70, putative / HSP70, putative [KO:K03283]	0	YER103w	COG0443	4e-152	HSP7C_PETHY	ATP-binding;Heatshock;Nucleotide-binding,Heat shock cognate 70 kDa protein.	0	GO_ID:29334	TAIR|gene:2101221 SPTR:Q9LHA8 symbol:HSP70 [GO:0005829 "cytosol" evidence=TAS] [GO:0006457 "protein folding" evidence=TAS] [GO:0009408 "response to heat" evidence=IEP] [GO:0009615 "response to virus" evidence=IEP] Pfam:PF00012 Prosite:PS00297 Prosite:PS00329 Prosite:PS01036 InterPro:IPR001023 HSSP:P19120 PRINTS:PR00301 ProDom:PD000089 EMBL:AC069474 EMBL:AP002055 EMBL:AY054183 EMBL:AY059885 EMBL:A…	0
Ljwgs_042820.1	2.3.1.3.1	TC.HSP70 heat shock protein 70, Hsp70 family	ath:At3g12580	T2E22.11; heat shock protein 70, putative / HSP70, putative [KO:K03283]	0	YER103w	COG0443	4e-152	HSP7C_PETHY	ATP-binding;Heatshock;Nucleotide-binding,Heat shock cognate 70 kDa protein.	0	GO_ID:29334	TAIR|gene:2101221 SPTR:Q9LHA8 symbol:HSP70 [GO:0005829 "cytosol" evidence=TAS] [GO:0006457 "protein folding" evidence=TAS] [GO:0009408 "response to heat" evidence=IEP] [GO:0009615 "response to virus" evidence=IEP] Pfam:PF00012 Prosite:PS00297 Prosite:PS00329 Prosite:PS01036 InterPro:IPR001023 HSSP:P19120 PRINTS:PR00301 ProDom:PD000089 EMBL:AC069474 EMBL:AP002055 EMBL:AY054183 EMBL:AY059885 EMBL:A…	0
Ljwgs_042820.1	3.2.2.121	TC.HSP70 heat shock protein 70, Hsp70 family [COG:COG0443] [TC:1.A.33]	ath:At3g12580	T2E22.11; heat shock protein 70, putative / HSP70, putative [KO:K03283]	0	YER103w	COG0443	4e-152	HSP7C_PETHY	ATP-binding;Heatshock;Nucleotide-binding,Heat shock cognate 70 kDa protein.	0	GO_ID:29334	TAIR|gene:2101221 SPTR:Q9LHA8 symbol:HSP70 [GO:0005829 "cytosol" evidence=TAS] [GO:0006457 "protein folding" evidence=TAS] [GO:0009408 "response to heat" evidence=IEP] [GO:0009615 "response to virus" evidence=IEP] Pfam:PF00012 Prosite:PS00297 Prosite:PS00329 Prosite:PS01036 InterPro:IPR001023 HSSP:P19120 PRINTS:PR00301 ProDom:PD000089 EMBL:AC069474 EMBL:AP002055 EMBL:AY054183 EMBL:AY059885 EMBL:A…	0
chr4.CM0219.29	1.10.7.7	E1.14.11.23, FLS flavonol synthase [EC:1.14.11.23] [GO:0045431]	ath:At5g08640	MAH20.20; flavonol synthase 1 (FLS1) [EC:1.14.11.23] [KO:K05278]	2e-44	PA4191	COG3491	5e-23	FLS_EUSGR	Dioxygenase;Flavonoidbiosynthesis;Iron;Metal-binding;Oxidoreductase;VitaminC,Flavonol synthase/flavanone 3-hydroxylase (EC 1.14.11.23) (EC 1.14.11.9) (FLS).	4e-51	GO_ID:53081	TAIR|gene:2010241 SPTR:Q9XIA5 symbol:AT1G49390.1 [GO:0008372 "cellular component unknown" evidence=ND] [GO:0009813 "flavonoid biosynthesis" evidence=ISS] [GO:0016706 "oxidoreductase activity, acting on paired donors, with incorporation or reduction of molecular oxygen, 2-oxoglutarate as one donor, and incorporation of one atom each of oxygen into both donors" evidence=ISS] Pfam:PF03171 InterPro:I…	4e-88
Ljwgs_036277.0.1	99.2	Unclassified without homolog
gi45578362	99.2	Unclassified without homolog
Ljwgs_134387.1	99.1.3.2.132	TINY_ARATH							TINY_ARATH	Activator;DNA-binding;Nuclearprotein;Transcription;Transcriptionregulation,Transcriptional factor TINY.	8e-18	GO_ID:52503	TAIR|gene:2155497 SPTR:Q9FH94 symbol:AT5G67190.1 [GO:0003700 "transcription factor activity" evidence=ISS] [GO:0003677 "DNA binding" evidence=ISS] [GO:0005634 "nucleus" evidence=IC] [GO:0006355 "regulation of transcription, DNA-dependent" evidence=ISS] InterPro:IPR001471 Pfam:PF00847 GO:GO:0005634 HSSP:O80337 PRINTS:PR00367 ProDom:PD001423 SMART:SM00380 EMBL:AB020742 SPTR:Q9FH94	3e-34
Ljwgs_134387.1	99.1.4.78	GO_ID:52503							TINY_ARATH	Activator;DNA-binding;Nuclearprotein;Transcription;Transcriptionregulation,Transcriptional factor TINY.	8e-18	GO_ID:52503	TAIR|gene:2155497 SPTR:Q9FH94 symbol:AT5G67190.1 [GO:0003700 "transcription factor activity" evidence=ISS] [GO:0003677 "DNA binding" evidence=ISS] [GO:0005634 "nucleus" evidence=IC] [GO:0006355 "regulation of transcription, DNA-dependent" evidence=ISS] InterPro:IPR001471 Pfam:PF00847 GO:GO:0005634 HSSP:O80337 PRINTS:PR00367 ProDom:PD001423 SMART:SM00380 EMBL:AB020742 SPTR:Q9FH94	3e-34
Ljwgs_047219.1	1.3.12.27	E5.3.99.5, TBXAS1, CYP5A cytochrome P450, family 5, subfamily A (thromboxane-A synthase) [EC:5.3.99.5] [GO:0004796]	hsa:6916	TBXAS1; thromboxane A synthase 1 (platelet, cytochrome P450, family 5, subfamily A) [EC:5.3.99.5] [KO:K01832]	6e-10				THAS_PIG	Fattyacidbiosynthesis;Heme;Iron;Isomerase;Lipidsynthesis;Membrane;Metal-binding;Monooxygenase;Oxidoreductase;Prostaglandinbiosynthesis;Transmembrane,Thromboxane-A synthase (EC 5.3.99.5) (TXA synthase) (TXS).	4e-11	GO_ID:47294	MGI|MGI:98497 SPTR:P36423 symbol:Tbxas1 "thromboxane A synthase 1, platelet" [GO:0016021 "integral to membrane" evidence=RCA] InterPro:IPR001128 Pfam:PF00067 InterPro:IPR002401 MGI:MGI:98497 PRINTS:PR00463 PRINTS:PR00385 PROSITE:PS00086 HSSP:P14779 EMBL:L18868 EMBL:U41397 EMBL:U41326 EMBL:U41327 EMBL:U41328 EMBL:U41329 EMBL:U41330 EMBL:U41331 EMBL:U41332 EMBL:U41333 EMBL:U41334 EMBL:U41335 EMBL:U…	8e-09
Ljwgs_047219.1	1.3.11.13	E5.3.99.5, TBXAS1, CYP5A cytochrome P450, family 5, subfamily A (thromboxane-A synthase) [EC:5.3.99.5] [GO:0004796]	hsa:6916	TBXAS1; thromboxane A synthase 1 (platelet, cytochrome P450, family 5, subfamily A) [EC:5.3.99.5] [KO:K01832]	6e-10				THAS_PIG	Fattyacidbiosynthesis;Heme;Iron;Isomerase;Lipidsynthesis;Membrane;Metal-binding;Monooxygenase;Oxidoreductase;Prostaglandinbiosynthesis;Transmembrane,Thromboxane-A synthase (EC 5.3.99.5) (TXA synthase) (TXS).	4e-11	GO_ID:47294	MGI|MGI:98497 SPTR:P36423 symbol:Tbxas1 "thromboxane A synthase 1, platelet" [GO:0016021 "integral to membrane" evidence=RCA] InterPro:IPR001128 Pfam:PF00067 InterPro:IPR002401 MGI:MGI:98497 PRINTS:PR00463 PRINTS:PR00385 PROSITE:PS00086 HSSP:P14779 EMBL:L18868 EMBL:U41397 EMBL:U41326 EMBL:U41327 EMBL:U41328 EMBL:U41329 EMBL:U41330 EMBL:U41331 EMBL:U41332 EMBL:U41333 EMBL:U41334 EMBL:U41335 EMBL:U…	8e-09
Ljwgs_021723.2	99.1.3.2.1885	DR100_ARATH	ath:At4g28490	F20O9.180; leucine-rich repeat transmembrane protein kinase, putative [EC:2.7.1.37] [KO:K00870]	1e-14				DR100_ARATH	DNAdamage;DNArepair;Leucine-richrepeat;Repeat;Signal,DNA-damage-repair/toleration protein DRT100 precursor.	2e-39	GO_ID:6778	TAIR|gene:2091870 SPTR:Q9LT39 symbol:AT3G20820.1 [GO:0005515 "protein binding" evidence=ISS;NAS] [GO:0007165 "signal transduction" evidence=IC] [GO:0006952 "defense response" evidence=ISS] Pfam:PF00560 InterPro:IPR001611 InterPro:IPR007090 PRINTS:PR00019 EMBL:AB025629 EMBL:AY063922 EMBL:AY117334 SPTR:Q9LT39	5e-44
Ljwgs_021723.2	99.1.4.1493	GO_ID:6778	ath:At4g28490	F20O9.180; leucine-rich repeat transmembrane protein kinase, putative [EC:2.7.1.37] [KO:K00870]	1e-14				DR100_ARATH	DNAdamage;DNArepair;Leucine-richrepeat;Repeat;Signal,DNA-damage-repair/toleration protein DRT100 precursor.	2e-39	GO_ID:6778	TAIR|gene:2091870 SPTR:Q9LT39 symbol:AT3G20820.1 [GO:0005515 "protein binding" evidence=ISS;NAS] [GO:0007165 "signal transduction" evidence=IC] [GO:0006952 "defense response" evidence=ISS] Pfam:PF00560 InterPro:IPR001611 InterPro:IPR007090 PRINTS:PR00019 EMBL:AB025629 EMBL:AY063922 EMBL:AY117334 SPTR:Q9LT39	5e-44
Ljwgs_021723.2	99.1.1.97	KO:K00870	ath:At4g28490	F20O9.180; leucine-rich repeat transmembrane protein kinase, putative [EC:2.7.1.37] [KO:K00870]	1e-14				DR100_ARATH	DNAdamage;DNArepair;Leucine-richrepeat;Repeat;Signal,DNA-damage-repair/toleration protein DRT100 precursor.	2e-39	GO_ID:6778	TAIR|gene:2091870 SPTR:Q9LT39 symbol:AT3G20820.1 [GO:0005515 "protein binding" evidence=ISS;NAS] [GO:0007165 "signal transduction" evidence=IC] [GO:0006952 "defense response" evidence=ISS] Pfam:PF00560 InterPro:IPR001611 InterPro:IPR007090 PRINTS:PR00019 EMBL:AB025629 EMBL:AY063922 EMBL:AY117334 SPTR:Q9LT39	5e-44
Ljwgs_042817.1	1.10.7.6	E2.4.1.91 flavonol 3-O-glucosyltransferase [EC:2.4.1.91] [GO:0047893] [CAZy:GT1]	ath:At4g15280	FCAALL.255; UDP-glucoronosyl/UDP-glucosyl transferase family protein [EC:2.4.1.91] [KO:K00724]	2e-22				COGT3_ARATH	Glycosyltransferase;Membrane;Transferase;Transmembrane,Cytokinin-O-glucosyltransferase 3 (EC 2.4.1.-) (UDP- glycosyltransferase 73C5) (Deoxynivalenol-glucosyl-transferase) (Zeatin O-glucosyltransferase 3) (AtZOG3).	3e-42	GO_ID:28136	TAIR|gene:2040609 SPTR:Q9ZQ97 symbol:AT2G36770.1 [GO:0008372 "cellular component unknown" evidence=ND] [GO:0016757 "transferase activity, transferring glycosyl groups" evidence=ISS] [GO:0008194 "UDP-glycosyltransferase activity" evidence=ISS] [GO:0016758 "transferase activity, transferring hexosyl groups" evidence=ISS] InterPro:IPR002213 Pfam:PF00201 GO:GO:0008152 PROSITE:PS00375 EMBL:AC006282 EM…	5e-43
Ljwgs_012786.1	99.1.4.2162	GO_ID:1282							TYPX_TRYBB	3D-structure;Electrontransport;Redox-activecenter;Transport,Tryparedoxin.	1e-15	GO_ID:1282	TAIR|gene:2195622 SPTR:O80763 symbol:AT1G60420.1 [GO:0008372 "cellular component unknown" evidence=ND] InterPro:IPR006663 Pfam:PF00085 InterPro:IPR006662 Prosite:PS00194 GO:GO:0006810 PRINTS:PR00421 InterPro:IPR011424 Pfam:PF07649 InterPro:IPR011594 ProDom:PD003679 EMBL:AC004473 EMBL:AY065433 EMBL:AY117231 PIR:T02292 HSSP:O77093 SMR:O80763 SPTR:O80763	4e-28
Ljwgs_012786.1	99.1.3.2.2220	TYPX_TRYBB							TYPX_TRYBB	3D-structure;Electrontransport;Redox-activecenter;Transport,Tryparedoxin.	1e-15	GO_ID:1282	TAIR|gene:2195622 SPTR:O80763 symbol:AT1G60420.1 [GO:0008372 "cellular component unknown" evidence=ND] InterPro:IPR006663 Pfam:PF00085 InterPro:IPR006662 Prosite:PS00194 GO:GO:0006810 PRINTS:PR00421 InterPro:IPR011424 Pfam:PF07649 InterPro:IPR011594 ProDom:PD003679 EMBL:AC004473 EMBL:AY065433 EMBL:AY117231 PIR:T02292 HSSP:O77093 SMR:O80763 SPTR:O80763	4e-28
Ljwgs_106704.1	4.2.5	Apoptosis [CLASS:04210] [PATH:hsa04210] [GO:0006915]							TMVRN_NICGU	Alternativesplicing;ATP-binding;Hypersensitiveresponse;Leucine-richrepeat;Nucleotide-binding;Plantdefense;Repeat,TMV resistance protein N.	8e-29	GO_ID:9195	TAIR|gene:2122198 SPTR:O65506 symbol:AT4G36140.1 [GO:0006952 "defense response" evidence=ISS] Pfam:PF00560 InterPro:IPR003593 InterPro:IPR001611 InterPro:IPR000157 InterPro:IPR002182 InterPro:IPR000767 Pfam:PF01582 GO:GO:0006915 SMART:SM00382 GO:GO:0016020 InterPro:IPR011991 SMART:SM00255 PROSITE:PS50104 PRINTS:PR00364 Pfam:PF00931 InterPro:IPR011713 Pfam:PF07725 EMBL:AL161588 EMBL:AL022141 PIR:T…	4e-29
Ljwgs_017611.1	99.1.4.4423	GO_ID:15537							WOX9_ARATH	Developmentalprotein;DNA-binding;Homeobox;Nuclearprotein;Transcription;Transcriptionregulation,WUSCHEL-related homeobox 9.	3e-11	GO_ID:15537	TAIR|gene:2096428 SPTR:Q6X7J3 symbol:AT3G03660.1 [GO:0003700 "transcription factor activity" evidence=ISS] [GO:0003677 "DNA binding" evidence=ISS] InterPro:IPR001356 ProDom:PD000010 SMART:SM00389 PROSITE:PS00027 PROSITE:PS50071 EMBL:AC009327 EMBL:AY251402 SPTR:Q6X7J3	3e-09
Ljwgs_017611.1	99.1.3.2.3184	WOX9_ARATH							WOX9_ARATH	Developmentalprotein;DNA-binding;Homeobox;Nuclearprotein;Transcription;Transcriptionregulation,WUSCHEL-related homeobox 9.	3e-11	GO_ID:15537	TAIR|gene:2096428 SPTR:Q6X7J3 symbol:AT3G03660.1 [GO:0003700 "transcription factor activity" evidence=ISS] [GO:0003677 "DNA binding" evidence=ISS] InterPro:IPR001356 ProDom:PD000010 SMART:SM00389 PROSITE:PS00027 PROSITE:PS50071 EMBL:AC009327 EMBL:AY251402 SPTR:Q6X7J3	3e-09
Ljwgs_053868.1.1	99.2	Unclassified without homolog
Ljwgs_027021.1	1.2.6.9	E1.11.1.7 peroxidase [EC:1.11.1.7] [GO:0004601]	ath:At5g58390	MCK7.26; peroxidase, putative [EC:1.11.1.7] [KO:K00430]	4e-46				PER67_ARATH	Calcium;Glycoprotein;Heme;Hydrogenperoxide;Iron;Metal-binding;Multigenefamily;Oxidoreductase;Peroxidase;Pyrrolidonecarboxylicacid;Signal,Peroxidase 67 precursor (EC 1.11.1.7) (Atperox P67) (ATP44).	2e-46	GO_ID:29236	TAIR|gene:2028279 SPTR:Q96512 symbol:AT1G44970.1 [GO:0004601 "peroxidase activity" evidence=ISS] InterPro:IPR002016 InterPro:IPR000823 Pfam:PF00141 InterPro:IPR010255 PROSITE:PS00435 PROSITE:PS00436 PRINTS:PR00458 PROSITE:PS50873 PRINTS:PR00461 EMBL:AC020576 EMBL:X98804 EMBL:AC007915 EMBL:BT008612 EMBL:AY086626 HSSP:Q42578 GeneFarm:1834 SPTR:Q96512	7e-35
Ljwgs_027021.1	1.3.11.18	E1.11.1.7 peroxidase [EC:1.11.1.7] [GO:0004601]	ath:At5g58390	MCK7.26; peroxidase, putative [EC:1.11.1.7] [KO:K00430]	4e-46				PER67_ARATH	Calcium;Glycoprotein;Heme;Hydrogenperoxide;Iron;Metal-binding;Multigenefamily;Oxidoreductase;Peroxidase;Pyrrolidonecarboxylicacid;Signal,Peroxidase 67 precursor (EC 1.11.1.7) (Atperox P67) (ATP44).	2e-46	GO_ID:29236	TAIR|gene:2028279 SPTR:Q96512 symbol:AT1G44970.1 [GO:0004601 "peroxidase activity" evidence=ISS] InterPro:IPR002016 InterPro:IPR000823 Pfam:PF00141 InterPro:IPR010255 PROSITE:PS00435 PROSITE:PS00436 PRINTS:PR00458 PROSITE:PS50873 PRINTS:PR00461 EMBL:AC020576 EMBL:X98804 EMBL:AC007915 EMBL:BT008612 EMBL:AY086626 HSSP:Q42578 GeneFarm:1834 SPTR:Q96512	7e-35
Ljwgs_027021.1	1.5.13.21	E1.11.1.7 peroxidase [EC:1.11.1.7] [GO:0004601]	ath:At5g58390	MCK7.26; peroxidase, putative [EC:1.11.1.7] [KO:K00430]	4e-46				PER67_ARATH	Calcium;Glycoprotein;Heme;Hydrogenperoxide;Iron;Metal-binding;Multigenefamily;Oxidoreductase;Peroxidase;Pyrrolidonecarboxylicacid;Signal,Peroxidase 67 precursor (EC 1.11.1.7) (Atperox P67) (ATP44).	2e-46	GO_ID:29236	TAIR|gene:2028279 SPTR:Q96512 symbol:AT1G44970.1 [GO:0004601 "peroxidase activity" evidence=ISS] InterPro:IPR002016 InterPro:IPR000823 Pfam:PF00141 InterPro:IPR010255 PROSITE:PS00435 PROSITE:PS00436 PRINTS:PR00458 PROSITE:PS50873 PRINTS:PR00461 EMBL:AC020576 EMBL:X98804 EMBL:AC007915 EMBL:BT008612 EMBL:AY086626 HSSP:Q42578 GeneFarm:1834 SPTR:Q96512	7e-35
Ljwgs_027021.1	1.10.6.4	E1.11.1.7 peroxidase [EC:1.11.1.7] [GO:0004601]	ath:At5g58390	MCK7.26; peroxidase, putative [EC:1.11.1.7] [KO:K00430]	4e-46				PER67_ARATH	Calcium;Glycoprotein;Heme;Hydrogenperoxide;Iron;Metal-binding;Multigenefamily;Oxidoreductase;Peroxidase;Pyrrolidonecarboxylicacid;Signal,Peroxidase 67 precursor (EC 1.11.1.7) (Atperox P67) (ATP44).	2e-46	GO_ID:29236	TAIR|gene:2028279 SPTR:Q96512 symbol:AT1G44970.1 [GO:0004601 "peroxidase activity" evidence=ISS] InterPro:IPR002016 InterPro:IPR000823 Pfam:PF00141 InterPro:IPR010255 PROSITE:PS00435 PROSITE:PS00436 PRINTS:PR00458 PROSITE:PS50873 PRINTS:PR00461 EMBL:AC020576 EMBL:X98804 EMBL:AC007915 EMBL:BT008612 EMBL:AY086626 HSSP:Q42578 GeneFarm:1834 SPTR:Q96512	7e-35
chr3.CM0226.61	1.10.4.5	E1.14.11.12 gibberellin 20-oxidase [EC:1.14.11.12] [GO:0045544]	ath:At5g07200	T28J14.140; gibberellin 20-oxidase [EC:1.14.11.12] [KO:K05282]	6e-12				GAOX1_ORYSA	Iron;Metal-binding;Oxidoreductase,Gibberellin 20 oxidase 1 (EC 1.14.11.-) (Gibberellin C-20 oxidase 1) (GA 20-oxidase 1) (Os20ox).	3e-12	GO_ID:34033	TAIR|gene:2011505 SPTR:Q9C936 symbol:AT1G52820.1 [GO:0016706 "oxidoreductase activity, acting on paired donors, with incorporation or reduction of molecular oxygen, 2-oxoglutarate as one donor, and incorporation of one atom each of oxygen into both donors" evidence=IDA] [GO:0019761 "glucosinolate biosynthesis" evidence=IDA] Pfam:PF03171 InterPro:IPR005123 EMBL:AC019018 PIR:D96569 SPTR:Q9C936	6e-41
Ljwgs_096803.1	99.1.4.4013	GO_ID:45883										GO_ID:45883	TAIR|gene:2161679 SPTR:Q9FLN8 symbol:AT5G55250.1 [GO:0008757 "S-adenosylmethionine-dependent methyltransferase activity" evidence=IMP] [GO:0008372 "cellular component unknown" evidence=ND] Pfam:PF03492 HSSP:Q9SPV4 InterPro:IPR005299 EMBL:AB010071 EMBL:AK175586 SPTR:Q9FLN8	3e-18
gi7748764	99.2	Unclassified without homolog
TC14488	99.2	Unclassified without homolog
chr1.CM0171.54	1.9.7.12	E1.1.1.153, spr sepiapterin reductase [EC:1.1.1.153] [COG:COG1028] [GO:0004757]	pmt:PMT0480	short-chain dehydrogenase/reductase (SDR) superfamily [EC:1.3.1.33] [KO:K00218]	3e-27	Rv0068	COG1028	2e-33	RDH12_BOVIN	NADP;Oxidoreductase;Sensorytransduction;Vision,Retinol dehydrogenase 12 (EC 1.1.1.-) (Double substrate-specificity short chain dehydrogenase/reductase 2).	2e-47	GO_ID:50498	TAIR|gene:2170070 SPTR:Q8RWK2 symbol:AT5G50130.1 [GO:0016491 "oxidoreductase activity" evidence=ISS] InterPro:IPR002198 InterPro:IPR002347 Pfam:PF00106 GO:GO:0008152 PRINTS:PR00080 PRINTS:PR00081 GO:GO:0009507 EMBL:AY093037 SPTR:Q8RWK2	6e-111
chr1.CM0171.54	1.1.4.5	E1.1.1.125, kduD 2-deoxy-D-gluconate 3-dehydrogenase [EC:1.1.1.125] [COG:COG1028] [GO:0008678]	pmt:PMT0480	short-chain dehydrogenase/reductase (SDR) superfamily [EC:1.3.1.33] [KO:K00218]	3e-27	Rv0068	COG1028	2e-33	RDH12_BOVIN	NADP;Oxidoreductase;Sensorytransduction;Vision,Retinol dehydrogenase 12 (EC 1.1.1.-) (Double substrate-specificity short chain dehydrogenase/reductase 2).	2e-47	GO_ID:50498	TAIR|gene:2170070 SPTR:Q8RWK2 symbol:AT5G50130.1 [GO:0016491 "oxidoreductase activity" evidence=ISS] InterPro:IPR002198 InterPro:IPR002347 Pfam:PF00106 GO:GO:0008152 PRINTS:PR00080 PRINTS:PR00081 GO:GO:0009507 EMBL:AY093037 SPTR:Q8RWK2	6e-111
chr1.CM0171.54	1.9.10.50	E1.3.1.33, por protochlorophyllide reductase [EC:1.3.1.33] [COG:COG1028] [GO:0016630]	pmt:PMT0480	short-chain dehydrogenase/reductase (SDR) superfamily [EC:1.3.1.33] [KO:K00218]	3e-27	Rv0068	COG1028	2e-33	RDH12_BOVIN	NADP;Oxidoreductase;Sensorytransduction;Vision,Retinol dehydrogenase 12 (EC 1.1.1.-) (Double substrate-specificity short chain dehydrogenase/reductase 2).	2e-47	GO_ID:50498	TAIR|gene:2170070 SPTR:Q8RWK2 symbol:AT5G50130.1 [GO:0016491 "oxidoreductase activity" evidence=ISS] InterPro:IPR002198 InterPro:IPR002347 Pfam:PF00106 GO:GO:0008152 PRINTS:PR00080 PRINTS:PR00081 GO:GO:0009507 EMBL:AY093037 SPTR:Q8RWK2	6e-111
chr1.CM0171.54	1.8.8.3	E1.3.1.28, entA 2,3-dihydro-2,3-dihydroxybenzoate dehydrogenase [EC:1.3.1.28] [COG:COG1028] [GO:0008667]	pmt:PMT0480	short-chain dehydrogenase/reductase (SDR) superfamily [EC:1.3.1.33] [KO:K00218]	3e-27	Rv0068	COG1028	2e-33	RDH12_BOVIN	NADP;Oxidoreductase;Sensorytransduction;Vision,Retinol dehydrogenase 12 (EC 1.1.1.-) (Double substrate-specificity short chain dehydrogenase/reductase 2).	2e-47	GO_ID:50498	TAIR|gene:2170070 SPTR:Q8RWK2 symbol:AT5G50130.1 [GO:0016491 "oxidoreductase activity" evidence=ISS] InterPro:IPR002198 InterPro:IPR002347 Pfam:PF00106 GO:GO:0008152 PRINTS:PR00080 PRINTS:PR00081 GO:GO:0009507 EMBL:AY093037 SPTR:Q8RWK2	6e-111
chr1.CM0171.54	1.1.14.17	E1.1.1.36, phbB acetoacetyl-CoA reductase [EC:1.1.1.36] [COG:COG1028] [GO:0018454]	pmt:PMT0480	short-chain dehydrogenase/reductase (SDR) superfamily [EC:1.3.1.33] [KO:K00218]	3e-27	Rv0068	COG1028	2e-33	RDH12_BOVIN	NADP;Oxidoreductase;Sensorytransduction;Vision,Retinol dehydrogenase 12 (EC 1.1.1.-) (Double substrate-specificity short chain dehydrogenase/reductase 2).	2e-47	GO_ID:50498	TAIR|gene:2170070 SPTR:Q8RWK2 symbol:AT5G50130.1 [GO:0016491 "oxidoreductase activity" evidence=ISS] InterPro:IPR002198 InterPro:IPR002347 Pfam:PF00106 GO:GO:0008152 PRINTS:PR00080 PRINTS:PR00081 GO:GO:0009507 EMBL:AY093037 SPTR:Q8RWK2	6e-111
chr1.CM0171.54	1.1.3.26	E1.1.1.47, gdh glucose 1-dehydrogenase [EC:1.1.1.47] [COG:COG1028]	pmt:PMT0480	short-chain dehydrogenase/reductase (SDR) superfamily [EC:1.3.1.33] [KO:K00218]	3e-27	Rv0068	COG1028	2e-33	RDH12_BOVIN	NADP;Oxidoreductase;Sensorytransduction;Vision,Retinol dehydrogenase 12 (EC 1.1.1.-) (Double substrate-specificity short chain dehydrogenase/reductase 2).	2e-47	GO_ID:50498	TAIR|gene:2170070 SPTR:Q8RWK2 symbol:AT5G50130.1 [GO:0016491 "oxidoreductase activity" evidence=ISS] InterPro:IPR002198 InterPro:IPR002347 Pfam:PF00106 GO:GO:0008152 PRINTS:PR00080 PRINTS:PR00081 GO:GO:0009507 EMBL:AY093037 SPTR:Q8RWK2	6e-111
chr1.CM0171.54	1.1.13.10	E1.3.1.- [EC:1.3.1.-] [COG:COG1028]	pmt:PMT0480	short-chain dehydrogenase/reductase (SDR) superfamily [EC:1.3.1.33] [KO:K00218]	3e-27	Rv0068	COG1028	2e-33	RDH12_BOVIN	NADP;Oxidoreductase;Sensorytransduction;Vision,Retinol dehydrogenase 12 (EC 1.1.1.-) (Double substrate-specificity short chain dehydrogenase/reductase 2).	2e-47	GO_ID:50498	TAIR|gene:2170070 SPTR:Q8RWK2 symbol:AT5G50130.1 [GO:0016491 "oxidoreductase activity" evidence=ISS] InterPro:IPR002198 InterPro:IPR002347 Pfam:PF00106 GO:GO:0008152 PRINTS:PR00080 PRINTS:PR00081 GO:GO:0009507 EMBL:AY093037 SPTR:Q8RWK2	6e-111
chr1.CM0171.54	1.11.6.2	E1.3.1.- [EC:1.3.1.-] [COG:COG1028]	pmt:PMT0480	short-chain dehydrogenase/reductase (SDR) superfamily [EC:1.3.1.33] [KO:K00218]	3e-27	Rv0068	COG1028	2e-33	RDH12_BOVIN	NADP;Oxidoreductase;Sensorytransduction;Vision,Retinol dehydrogenase 12 (EC 1.1.1.-) (Double substrate-specificity short chain dehydrogenase/reductase 2).	2e-47	GO_ID:50498	TAIR|gene:2170070 SPTR:Q8RWK2 symbol:AT5G50130.1 [GO:0016491 "oxidoreductase activity" evidence=ISS] InterPro:IPR002198 InterPro:IPR002347 Pfam:PF00106 GO:GO:0008152 PRINTS:PR00080 PRINTS:PR00081 GO:GO:0009507 EMBL:AY093037 SPTR:Q8RWK2	6e-111
chr1.CM0171.54	1.9.10.29	COBL2, cobL precorrin-8W decarboxylase [EC:1.-.-.-] [COG:COG2242] [GO:0016491]	pmt:PMT0480	short-chain dehydrogenase/reductase (SDR) superfamily [EC:1.3.1.33] [KO:K00218]	3e-27	Rv0068	COG1028	2e-33	RDH12_BOVIN	NADP;Oxidoreductase;Sensorytransduction;Vision,Retinol dehydrogenase 12 (EC 1.1.1.-) (Double substrate-specificity short chain dehydrogenase/reductase 2).	2e-47	GO_ID:50498	TAIR|gene:2170070 SPTR:Q8RWK2 symbol:AT5G50130.1 [GO:0016491 "oxidoreductase activity" evidence=ISS] InterPro:IPR002198 InterPro:IPR002347 Pfam:PF00106 GO:GO:0008152 PRINTS:PR00080 PRINTS:PR00081 GO:GO:0009507 EMBL:AY093037 SPTR:Q8RWK2	6e-111
chr1.CM0171.54	1.7.11.2	E1.1.1.102 3-dehydrosphinganine reductase [EC:1.1.1.102] [COG:COG1028] [GO:0047560]	pmt:PMT0480	short-chain dehydrogenase/reductase (SDR) superfamily [EC:1.3.1.33] [KO:K00218]	3e-27	Rv0068	COG1028	2e-33	RDH12_BOVIN	NADP;Oxidoreductase;Sensorytransduction;Vision,Retinol dehydrogenase 12 (EC 1.1.1.-) (Double substrate-specificity short chain dehydrogenase/reductase 2).	2e-47	GO_ID:50498	TAIR|gene:2170070 SPTR:Q8RWK2 symbol:AT5G50130.1 [GO:0016491 "oxidoreductase activity" evidence=ISS] InterPro:IPR002198 InterPro:IPR002347 Pfam:PF00106 GO:GO:0008152 PRINTS:PR00080 PRINTS:PR00081 GO:GO:0009507 EMBL:AY093037 SPTR:Q8RWK2	6e-111
chr1.CM0171.54	1.3.1.5	E1.1.1.100, fabG 3-oxoacyl-[acyl-carrier protein] reductase [EC:1.1.1.100] [COG:COG1028] [GO:0004316]	pmt:PMT0480	short-chain dehydrogenase/reductase (SDR) superfamily [EC:1.3.1.33] [KO:K00218]	3e-27	Rv0068	COG1028	2e-33	RDH12_BOVIN	NADP;Oxidoreductase;Sensorytransduction;Vision,Retinol dehydrogenase 12 (EC 1.1.1.-) (Double substrate-specificity short chain dehydrogenase/reductase 2).	2e-47	GO_ID:50498	TAIR|gene:2170070 SPTR:Q8RWK2 symbol:AT5G50130.1 [GO:0016491 "oxidoreductase activity" evidence=ISS] InterPro:IPR002198 InterPro:IPR002347 Pfam:PF00106 GO:GO:0008152 PRINTS:PR00080 PRINTS:PR00081 GO:GO:0009507 EMBL:AY093037 SPTR:Q8RWK2	6e-111
chr1.CM0171.54	1.3.4.7	E1.1.1.30, bdh 3-hydroxybutyrate dehydrogenase [EC:1.1.1.30] [COG:COG1028] [GO:0003858]	pmt:PMT0480	short-chain dehydrogenase/reductase (SDR) superfamily [EC:1.3.1.33] [KO:K00218]	3e-27	Rv0068	COG1028	2e-33	RDH12_BOVIN	NADP;Oxidoreductase;Sensorytransduction;Vision,Retinol dehydrogenase 12 (EC 1.1.1.-) (Double substrate-specificity short chain dehydrogenase/reductase 2).	2e-47	GO_ID:50498	TAIR|gene:2170070 SPTR:Q8RWK2 symbol:AT5G50130.1 [GO:0016491 "oxidoreductase activity" evidence=ISS] InterPro:IPR002198 InterPro:IPR002347 Pfam:PF00106 GO:GO:0008152 PRINTS:PR00080 PRINTS:PR00081 GO:GO:0009507 EMBL:AY093037 SPTR:Q8RWK2	6e-111
chr1.CM0171.54	1.1.5.27	E1.1.1.140, srlD sorbitol-6-phosphate 2-dehydrogenase [EC:1.1.1.140] [COG:COG1028] [GO:0009010]	pmt:PMT0480	short-chain dehydrogenase/reductase (SDR) superfamily [EC:1.3.1.33] [KO:K00218]	3e-27	Rv0068	COG1028	2e-33	RDH12_BOVIN	NADP;Oxidoreductase;Sensorytransduction;Vision,Retinol dehydrogenase 12 (EC 1.1.1.-) (Double substrate-specificity short chain dehydrogenase/reductase 2).	2e-47	GO_ID:50498	TAIR|gene:2170070 SPTR:Q8RWK2 symbol:AT5G50130.1 [GO:0016491 "oxidoreductase activity" evidence=ISS] InterPro:IPR002198 InterPro:IPR002347 Pfam:PF00106 GO:GO:0008152 PRINTS:PR00080 PRINTS:PR00081 GO:GO:0009507 EMBL:AY093037 SPTR:Q8RWK2	6e-111
chr1.CM0171.54	1.5.14.16	E1.3.1.- [EC:1.3.1.-] [COG:COG1028]	pmt:PMT0480	short-chain dehydrogenase/reductase (SDR) superfamily [EC:1.3.1.33] [KO:K00218]	3e-27	Rv0068	COG1028	2e-33	RDH12_BOVIN	NADP;Oxidoreductase;Sensorytransduction;Vision,Retinol dehydrogenase 12 (EC 1.1.1.-) (Double substrate-specificity short chain dehydrogenase/reductase 2).	2e-47	GO_ID:50498	TAIR|gene:2170070 SPTR:Q8RWK2 symbol:AT5G50130.1 [GO:0016491 "oxidoreductase activity" evidence=ISS] InterPro:IPR002198 InterPro:IPR002347 Pfam:PF00106 GO:GO:0008152 PRINTS:PR00080 PRINTS:PR00081 GO:GO:0009507 EMBL:AY093037 SPTR:Q8RWK2	6e-111
chr1.CM0171.54	1.11.16.6	E1.3.1.25, benD 1,6-dihydroxycyclohexa-2,4-diene-1-carboxylate dehydrogenase [EC:1.3.1.25] [COG:COG1028] [GO:0047116]	pmt:PMT0480	short-chain dehydrogenase/reductase (SDR) superfamily [EC:1.3.1.33] [KO:K00218]	3e-27	Rv0068	COG1028	2e-33	RDH12_BOVIN	NADP;Oxidoreductase;Sensorytransduction;Vision,Retinol dehydrogenase 12 (EC 1.1.1.-) (Double substrate-specificity short chain dehydrogenase/reductase 2).	2e-47	GO_ID:50498	TAIR|gene:2170070 SPTR:Q8RWK2 symbol:AT5G50130.1 [GO:0016491 "oxidoreductase activity" evidence=ISS] InterPro:IPR002198 InterPro:IPR002347 Pfam:PF00106 GO:GO:0008152 PRINTS:PR00080 PRINTS:PR00081 GO:GO:0009507 EMBL:AY093037 SPTR:Q8RWK2	6e-111
chr1.CM0171.54	1.3.10.8	E1.1.1.101, AYR1 1-acylglycerone phosphate reductase [EC:1.1.1.101] [COG:COG1028] [GO:0000140]	pmt:PMT0480	short-chain dehydrogenase/reductase (SDR) superfamily [EC:1.3.1.33] [KO:K00218]	3e-27	Rv0068	COG1028	2e-33	RDH12_BOVIN	NADP;Oxidoreductase;Sensorytransduction;Vision,Retinol dehydrogenase 12 (EC 1.1.1.-) (Double substrate-specificity short chain dehydrogenase/reductase 2).	2e-47	GO_ID:50498	TAIR|gene:2170070 SPTR:Q8RWK2 symbol:AT5G50130.1 [GO:0016491 "oxidoreductase activity" evidence=ISS] InterPro:IPR002198 InterPro:IPR002347 Pfam:PF00106 GO:GO:0008152 PRINTS:PR00080 PRINTS:PR00081 GO:GO:0009507 EMBL:AY093037 SPTR:Q8RWK2	6e-111
chr1.CM0171.54	1.5.13.29	HCAB 2,3-dihydroxy-2,3-dihydrophenylpropionate dehydrogenase [EC:1.3.1.-] [COG:COG1028] [GO:0018498]	pmt:PMT0480	short-chain dehydrogenase/reductase (SDR) superfamily [EC:1.3.1.33] [KO:K00218]	3e-27	Rv0068	COG1028	2e-33	RDH12_BOVIN	NADP;Oxidoreductase;Sensorytransduction;Vision,Retinol dehydrogenase 12 (EC 1.1.1.-) (Double substrate-specificity short chain dehydrogenase/reductase 2).	2e-47	GO_ID:50498	TAIR|gene:2170070 SPTR:Q8RWK2 symbol:AT5G50130.1 [GO:0016491 "oxidoreductase activity" evidence=ISS] InterPro:IPR002198 InterPro:IPR002347 Pfam:PF00106 GO:GO:0008152 PRINTS:PR00080 PRINTS:PR00081 GO:GO:0009507 EMBL:AY093037 SPTR:Q8RWK2	6e-111
chr1.CM0171.54	1.1.14.36	E1.1.1.30, bdh 3-hydroxybutyrate dehydrogenase [EC:1.1.1.30] [COG:COG1028] [GO:0003858]	pmt:PMT0480	short-chain dehydrogenase/reductase (SDR) superfamily [EC:1.3.1.33] [KO:K00218]	3e-27	Rv0068	COG1028	2e-33	RDH12_BOVIN	NADP;Oxidoreductase;Sensorytransduction;Vision,Retinol dehydrogenase 12 (EC 1.1.1.-) (Double substrate-specificity short chain dehydrogenase/reductase 2).	2e-47	GO_ID:50498	TAIR|gene:2170070 SPTR:Q8RWK2 symbol:AT5G50130.1 [GO:0016491 "oxidoreductase activity" evidence=ISS] InterPro:IPR002198 InterPro:IPR002347 Pfam:PF00106 GO:GO:0008152 PRINTS:PR00080 PRINTS:PR00081 GO:GO:0009507 EMBL:AY093037 SPTR:Q8RWK2	6e-111
chr3.TM1658.7	1.10.7.9	E1.14.13.21 flavonoid 3-monooxygenase [EC:1.14.13.21] [GO:0016711]	ath:At5g07990	F13G24.190; cytochrome P450 75A5 / flavonoid 3-monooxygenase / flavonoid 3-hydroxylase (F3H) (F35H) (TT7) [EC:1.14.13.21] [KO:K05280]	6e-83	Cj1411c	COG2124	1e-23	C71DB_LOTJA	Heme;Iron;Metal-binding;Monooxygenase;Oxidoreductase,Cytochrome P450 71D11 (EC 1.14.-.-) (Fragment).	1e-143	GO_ID:16992	TAIR|gene:2054511 SPTR:Q8LPP9 symbol:AT2G30750.1 [GO:0019825 "oxygen binding" evidence=ISS] InterPro:IPR001128 Pfam:PF00067 InterPro:IPR002403 InterPro:IPR002401 PRINTS:PR00463 PRINTS:PR00385 PROSITE:PS00086 PRINTS:PR00465 EMBL:AY094484 EMBL:BT001046 SPTR:Q8LPP9	1e-95
chr3.TM1658.7	1.11.14.4	E1.14.-.- [EC:1.14.-.-] [COG:COG2124]	ath:At5g07990	F13G24.190; cytochrome P450 75A5 / flavonoid 3-monooxygenase / flavonoid 3-hydroxylase (F3H) (F35H) (TT7) [EC:1.14.13.21] [KO:K05280]	6e-83	Cj1411c	COG2124	1e-23	C71DB_LOTJA	Heme;Iron;Metal-binding;Monooxygenase;Oxidoreductase,Cytochrome P450 71D11 (EC 1.14.-.-) (Fragment).	1e-143	GO_ID:16992	TAIR|gene:2054511 SPTR:Q8LPP9 symbol:AT2G30750.1 [GO:0019825 "oxygen binding" evidence=ISS] InterPro:IPR001128 Pfam:PF00067 InterPro:IPR002403 InterPro:IPR002401 PRINTS:PR00463 PRINTS:PR00385 PROSITE:PS00086 PRINTS:PR00465 EMBL:AY094484 EMBL:BT001046 SPTR:Q8LPP9	1e-95
chr3.TM1658.7	1.10.3.12	E1.14.-.- [EC:1.14.-.-] [COG:COG2124]	ath:At5g07990	F13G24.190; cytochrome P450 75A5 / flavonoid 3-monooxygenase / flavonoid 3-hydroxylase (F3H) (F35H) (TT7) [EC:1.14.13.21] [KO:K05280]	6e-83	Cj1411c	COG2124	1e-23	C71DB_LOTJA	Heme;Iron;Metal-binding;Monooxygenase;Oxidoreductase,Cytochrome P450 71D11 (EC 1.14.-.-) (Fragment).	1e-143	GO_ID:16992	TAIR|gene:2054511 SPTR:Q8LPP9 symbol:AT2G30750.1 [GO:0019825 "oxygen binding" evidence=ISS] InterPro:IPR001128 Pfam:PF00067 InterPro:IPR002403 InterPro:IPR002401 PRINTS:PR00463 PRINTS:PR00385 PROSITE:PS00086 PRINTS:PR00465 EMBL:AY094484 EMBL:BT001046 SPTR:Q8LPP9	1e-95
chr3.TM1658.7	1.10.6.12	E1.14.-.- [EC:1.14.-.-] [COG:COG2124]	ath:At5g07990	F13G24.190; cytochrome P450 75A5 / flavonoid 3-monooxygenase / flavonoid 3-hydroxylase (F3H) (F35H) (TT7) [EC:1.14.13.21] [KO:K05280]	6e-83	Cj1411c	COG2124	1e-23	C71DB_LOTJA	Heme;Iron;Metal-binding;Monooxygenase;Oxidoreductase,Cytochrome P450 71D11 (EC 1.14.-.-) (Fragment).	1e-143	GO_ID:16992	TAIR|gene:2054511 SPTR:Q8LPP9 symbol:AT2G30750.1 [GO:0019825 "oxygen binding" evidence=ISS] InterPro:IPR001128 Pfam:PF00067 InterPro:IPR002403 InterPro:IPR002401 PRINTS:PR00463 PRINTS:PR00385 PROSITE:PS00086 PRINTS:PR00465 EMBL:AY094484 EMBL:BT001046 SPTR:Q8LPP9	1e-95
chr3.TM1658.7	1.3.3.23	E1.14.14.1 unspecific monooxygenase [EC:1.14.14.1] [COG:COG2124] [GO:0050381]	ath:At5g07990	F13G24.190; cytochrome P450 75A5 / flavonoid 3-monooxygenase / flavonoid 3-hydroxylase (F3H) (F35H) (TT7) [EC:1.14.13.21] [KO:K05280]	6e-83	Cj1411c	COG2124	1e-23	C71DB_LOTJA	Heme;Iron;Metal-binding;Monooxygenase;Oxidoreductase,Cytochrome P450 71D11 (EC 1.14.-.-) (Fragment).	1e-143	GO_ID:16992	TAIR|gene:2054511 SPTR:Q8LPP9 symbol:AT2G30750.1 [GO:0019825 "oxygen binding" evidence=ISS] InterPro:IPR001128 Pfam:PF00067 InterPro:IPR002403 InterPro:IPR002401 PRINTS:PR00463 PRINTS:PR00385 PROSITE:PS00086 PRINTS:PR00465 EMBL:AY094484 EMBL:BT001046 SPTR:Q8LPP9	1e-95
chr3.TM1658.7	1.5.14.29	E1.14.14.1 unspecific monooxygenase [EC:1.14.14.1] [COG:COG2124] [GO:0050381]	ath:At5g07990	F13G24.190; cytochrome P450 75A5 / flavonoid 3-monooxygenase / flavonoid 3-hydroxylase (F3H) (F35H) (TT7) [EC:1.14.13.21] [KO:K05280]	6e-83	Cj1411c	COG2124	1e-23	C71DB_LOTJA	Heme;Iron;Metal-binding;Monooxygenase;Oxidoreductase,Cytochrome P450 71D11 (EC 1.14.-.-) (Fragment).	1e-143	GO_ID:16992	TAIR|gene:2054511 SPTR:Q8LPP9 symbol:AT2G30750.1 [GO:0019825 "oxygen binding" evidence=ISS] InterPro:IPR001128 Pfam:PF00067 InterPro:IPR002403 InterPro:IPR002401 PRINTS:PR00463 PRINTS:PR00385 PROSITE:PS00086 PRINTS:PR00465 EMBL:AY094484 EMBL:BT001046 SPTR:Q8LPP9	1e-95
chr3.TM1658.7	1.1.7.13	E1.14.-.- [EC:1.14.-.-] [COG:COG2124]	ath:At5g07990	F13G24.190; cytochrome P450 75A5 / flavonoid 3-monooxygenase / flavonoid 3-hydroxylase (F3H) (F35H) (TT7) [EC:1.14.13.21] [KO:K05280]	6e-83	Cj1411c	COG2124	1e-23	C71DB_LOTJA	Heme;Iron;Metal-binding;Monooxygenase;Oxidoreductase,Cytochrome P450 71D11 (EC 1.14.-.-) (Fragment).	1e-143	GO_ID:16992	TAIR|gene:2054511 SPTR:Q8LPP9 symbol:AT2G30750.1 [GO:0019825 "oxygen binding" evidence=ISS] InterPro:IPR001128 Pfam:PF00067 InterPro:IPR002403 InterPro:IPR002401 PRINTS:PR00463 PRINTS:PR00385 PROSITE:PS00086 PRINTS:PR00465 EMBL:AY094484 EMBL:BT001046 SPTR:Q8LPP9	1e-95
chr3.TM1658.7	1.11.4.6	E1.14.-.- [EC:1.14.-.-] [COG:COG2124]	ath:At5g07990	F13G24.190; cytochrome P450 75A5 / flavonoid 3-monooxygenase / flavonoid 3-hydroxylase (F3H) (F35H) (TT7) [EC:1.14.13.21] [KO:K05280]	6e-83	Cj1411c	COG2124	1e-23	C71DB_LOTJA	Heme;Iron;Metal-binding;Monooxygenase;Oxidoreductase,Cytochrome P450 71D11 (EC 1.14.-.-) (Fragment).	1e-143	GO_ID:16992	TAIR|gene:2054511 SPTR:Q8LPP9 symbol:AT2G30750.1 [GO:0019825 "oxygen binding" evidence=ISS] InterPro:IPR001128 Pfam:PF00067 InterPro:IPR002403 InterPro:IPR002401 PRINTS:PR00463 PRINTS:PR00385 PROSITE:PS00086 PRINTS:PR00465 EMBL:AY094484 EMBL:BT001046 SPTR:Q8LPP9	1e-95
chr3.TM1658.7	1.11.4.2	E1.14.14.1 unspecific monooxygenase [EC:1.14.14.1] [COG:COG2124] [GO:0050381]	ath:At5g07990	F13G24.190; cytochrome P450 75A5 / flavonoid 3-monooxygenase / flavonoid 3-hydroxylase (F3H) (F35H) (TT7) [EC:1.14.13.21] [KO:K05280]	6e-83	Cj1411c	COG2124	1e-23	C71DB_LOTJA	Heme;Iron;Metal-binding;Monooxygenase;Oxidoreductase,Cytochrome P450 71D11 (EC 1.14.-.-) (Fragment).	1e-143	GO_ID:16992	TAIR|gene:2054511 SPTR:Q8LPP9 symbol:AT2G30750.1 [GO:0019825 "oxygen binding" evidence=ISS] InterPro:IPR001128 Pfam:PF00067 InterPro:IPR002403 InterPro:IPR002401 PRINTS:PR00463 PRINTS:PR00385 PROSITE:PS00086 PRINTS:PR00465 EMBL:AY094484 EMBL:BT001046 SPTR:Q8LPP9	1e-95
chr6.CM0539.37	1.5.10.30	E4.1.1.50, speD S-adenosylmethionine decarboxylase [EC:4.1.1.50] [COG:COG1586] [GO:0004014]	ath:At5g18930	F17K4.180; S-adenosyl-L-methionine decarboxylase - like protein [EC:4.1.1.50] [KO:K01611]	1e-13
chr4.CM0004.34	99.1.4.3557	GO_ID:6126										GO_ID:6126	TAIR|gene:2165105 SPTR:Q9FJS9 symbol:AT5G56840.1 [GO:0003700 "transcription factor activity" evidence=ISS] [GO:0045449 "regulation of transcription" evidence=TAS] [GO:0003676 "nucleic acid binding" evidence=ISS] [GO:0003677 "DNA binding" evidence=ISS] InterPro:IPR001005 Pfam:PF00249 InterPro:IPR001878 InterPro:IPR012287 Pfam:PF00098 PRINTS:PR00939 SMART:SM00343 PROSITE:PS50158 PROSITE:PS50090 SMA…	4e-44
chr5.TM1466.4	3.2.10.5	E2.7.1.134 1D-myo-Inositol-trisphosphate 6-kinase [EC:2.7.1.134]							ITPK2_ARATH	ATP-binding;Kinase;Magnesium;Metal-binding;Nucleotide-binding;Transferase,Inositol-tetrakisphosphate 1-kinase 2 (EC 2.7.1.134) (Inositol- triphosphate 5/6-kinase 2) (EC 2.7.1.-) (Inositol 1,3,4-trisphosphate 5/6-kinase 2) (AtItpk-2).	7e-127	GO_ID:4731	TAIR|gene:2148989 SPTR:Q9SBA5 symbol:AT5G16760 [GO:0008372 "cellular component unknown" evidence=ND] [GO:0004428 "inositol or phosphatidylinositol kinase activity" evidence=IDA] [GO:0046853 "inositol and derivative phosphorylation" evidence=IDA] [GO:0003824 "catalytic activity" evidence=ISS] InterPro:IPR011761 Pfam:PF05770 PROSITE:PS50975 InterPro:IPR008656 EMBL:AL391147 EMBL:AJ001753 EMBL:AY0721…	8e-66
chr4.CM0046.23.1	99.1.4.3961	GO_ID:10780										GO_ID:10780	TAIR|gene:2078410 SPTR:Q9LYM0 symbol:AT3G56220.1 [GO:0008372 "cellular component unknown" evidence=ND] InterPro:IPR001092 SMART:SM00353 EMBL:AL163763 EMBL:BT004764 PIR:T47739 SPTR:Q9LYM0	4e-11
Ljwgs_061146.1	1.7.8.10	KDTA 3-deoxy-D-manno-octulosonic-acid transferase [EC:2.-.-.-] [COG:COG1519] [GO:0016740] [CAZy:GT30]							T5AT_TAXCH	Acyltransferase;Taxolbiosynthesis;Transferase,Taxadien-5-alpha-ol O-acetyltransferase (EC 2.3.1.162) (Taxa- 4(20),11(12)-dien-5alpha-ol-O-acetyltransferase) (Taxadienol acetyltransferase).	1e-27	GO_ID:33617	TAIR|gene:3433120 SPTR:Q9S808 symbol:AT1G27620.1 [GO:0000004 "biological process unknown" evidence=ND] [GO:0008372 "cellular component unknown" evidence=ND] [GO:0016740 "transferase activity" evidence=ISS] Pfam:PF02458 InterPro:IPR003480 EMBL:AC005916 EMBL:AC012375 EMBL:BT015053 EMBL:BT015859 SPTR:Q9S808	6e-52
Ljwgs_020774.1	1.2.1.13	E3.6.1.1, ppa inorganic pyrophosphatase [EC:3.6.1.1] [COG:COG0221] [GO:0004427]	ath:At2g46860	F19D11.23; inorganic pyrophosphatase, putative [soluble] / pyrophosphate phospho-hydrolase, putative / PPase, putative [EC:3.6.1.1] [KO:K01507]	2e-10				IPYR_SOLTU	Hydrolase;Magnesium;Metal-binding,Soluble inorganic pyrophosphatase (EC 3.6.1.1) (Pyrophosphate phospho- hydrolase) (PPase).	6e-10	GO_ID:44871	TAIR|gene:3694173 SPTR:O82793 symbol:AT2G46860.1 [GO:0008152 "metabolism" evidence=ISS] [GO:0016020 "membrane" evidence=ISS] [GO:0016462 "pyrophosphatase activity" evidence=ISS] InterPro:IPR008162 InterPro:IPR008163 Pfam:PF00719 GO:GO:0005737 GO:GO:0008152 ProDom:PD002014 PROSITE:PS00387 EMBL:AC005310 EMBL:AC004411 PIR:T02201 HSSP:O59570 SPTR:O82793	3e-11
Ljwgs_020774.1	1.2.1.13	E3.6.1.1, ppa inorganic pyrophosphatase [EC:3.6.1.1] [COG:COG0221] [GO:0004427]	ath:At2g46860	F19D11.23; inorganic pyrophosphatase, putative [soluble] / pyrophosphate phospho-hydrolase, putative / PPase, putative [EC:3.6.1.1] [KO:K01507]	2e-10				IPYR_SOLTU	Hydrolase;Magnesium;Metal-binding,Soluble inorganic pyrophosphatase (EC 3.6.1.1) (Pyrophosphate phospho- hydrolase) (PPase).	6e-10	GO_ID:44871	TAIR|gene:3694173 SPTR:O82793 symbol:AT2G46860.1 [GO:0008152 "metabolism" evidence=ISS] [GO:0016020 "membrane" evidence=ISS] [GO:0016462 "pyrophosphatase activity" evidence=ISS] InterPro:IPR008162 InterPro:IPR008163 Pfam:PF00719 GO:GO:0005737 GO:GO:0008152 ProDom:PD002014 PROSITE:PS00387 EMBL:AC005310 EMBL:AC004411 PIR:T02201 HSSP:O59570 SPTR:O82793	3e-11
chr4.CM0229.25	99.1.4.1283	GO_ID:19732							LBD4_ARATH	,LOB domain protein 4.	6e-52	GO_ID:19732	TAIR|gene:2197499 SPTR:Q9SHE9 symbol:AT1G31320.1 [GO:0000004 "biological process unknown" evidence=ND] [GO:0005554 "molecular function unknown" evidence=ISS] Pfam:PF03195 InterPro:IPR004883 PROSITE:PS50891 EMBL:AC007654 PIR:B86439 SPTR:Q9SHE9	2e-52
chr4.CM0229.25	99.1.3.2.651	LBD4_ARATH							LBD4_ARATH	,LOB domain protein 4.	6e-52	GO_ID:19732	TAIR|gene:2197499 SPTR:Q9SHE9 symbol:AT1G31320.1 [GO:0000004 "biological process unknown" evidence=ND] [GO:0005554 "molecular function unknown" evidence=ISS] Pfam:PF03195 InterPro:IPR004883 PROSITE:PS50891 EMBL:AC007654 PIR:B86439 SPTR:Q9SHE9	2e-52
Ljwgs_015493.2.1	99.1.4.8655	GO_ID:13008										GO_ID:13008	TAIR|gene:2184589 SPTR:Q9FT41 symbol:AT5G24790.1 [GO:0000004 "biological process unknown" evidence=ND] [GO:0005554 "molecular function unknown" evidence=ND] InterPro:IPR006747 Pfam:PF04654 EMBL:AL392145 SPTR:Q9FT41	8e-12
gi45630097	99.2	Unclassified without homolog
chr5.CM0569.30	99.1.3.2.1439	NSP1_MEDTR							NSP1_MEDTR	Nodulation;Nuclearprotein;Transcription;Transcriptionregulation,Nodulation signaling pathway 1 protein.	0	GO_ID:42391	TAIR|gene:2087993 SPTR:Q9LRW3 symbol:AT3G13840.1 [GO:0003700 "transcription factor activity" evidence=ISS] [GO:0008372 "cellular component unknown" evidence=ND] [GO:0045449 "regulation of transcription" evidence=TAS] Pfam:PF03514 InterPro:IPR005202 PROSITE:PS50985 EMBL:AB028610 SPTR:Q9LRW3	2e-124
chr5.CM0569.30	99.1.4.544	GO_ID:42391							NSP1_MEDTR	Nodulation;Nuclearprotein;Transcription;Transcriptionregulation,Nodulation signaling pathway 1 protein.	0	GO_ID:42391	TAIR|gene:2087993 SPTR:Q9LRW3 symbol:AT3G13840.1 [GO:0003700 "transcription factor activity" evidence=ISS] [GO:0008372 "cellular component unknown" evidence=ND] [GO:0045449 "regulation of transcription" evidence=TAS] Pfam:PF03514 InterPro:IPR005202 PROSITE:PS50985 EMBL:AB028610 SPTR:Q9LRW3	2e-124
Ljwgs_060407.2	1.1.8.29	E3.1.1.11 pectinesterase [EC:3.1.1.11] [GO:0030599]	ath:At3g43270	F7K15.120; pectinesterase family protein [EC:3.1.1.11] [KO:K01051]	2e-67				PME1_FICAW	Aspartylesterase;Cellwall;Directproteinsequencing;Glycoprotein;Hydrolase;Signal,Pectinesterase precursor (EC 3.1.1.11) (Pectin methylesterase) (PE).	6e-69	GO_ID:25797	TAIR|gene:2066194 SPTR:O48711 symbol:AT2G26440.1 [GO:0009505 "cell wall (sensu Magnoliophyta)" evidence=ISS] [GO:0030599 "pectinesterase activity" evidence=ISS] InterPro:IPR000070 InterPro:IPR006501 Pfam:PF04043 InterPro:IPR007186 TIGRFAMs:TIGR01614 HSSP:P83218 Pfam:PF01095 PROSITE:PS00503 EMBL:AC002505 EMBL:AY072224 EMBL:AY122952 PIR:T00977 PROSITE:PS00800 SPTR:O48711	2e-99
Ljwgs_060407.2	1.1.4.1	E3.1.1.11 pectinesterase [EC:3.1.1.11] [GO:0030599]	ath:At3g43270	F7K15.120; pectinesterase family protein [EC:3.1.1.11] [KO:K01051]	2e-67				PME1_FICAW	Aspartylesterase;Cellwall;Directproteinsequencing;Glycoprotein;Hydrolase;Signal,Pectinesterase precursor (EC 3.1.1.11) (Pectin methylesterase) (PE).	6e-69	GO_ID:25797	TAIR|gene:2066194 SPTR:O48711 symbol:AT2G26440.1 [GO:0009505 "cell wall (sensu Magnoliophyta)" evidence=ISS] [GO:0030599 "pectinesterase activity" evidence=ISS] InterPro:IPR000070 InterPro:IPR006501 Pfam:PF04043 InterPro:IPR007186 TIGRFAMs:TIGR01614 HSSP:P83218 Pfam:PF01095 PROSITE:PS00503 EMBL:AC002505 EMBL:AY072224 EMBL:AY122952 PIR:T00977 PROSITE:PS00800 SPTR:O48711	2e-99
TC7888	99.2	Unclassified without homolog
chr4.CM0432.30	99.1.3.2.4170	SAS10_YEAST							SAS10_YEAST	Cellcycle;Chromatinregulator;Completeproteome;Nuclearprotein;Ribosomebiogenesis;rRNAprocessing,Something about silencing protein 10 (U3 small nucleolar RNA- associated protein 3) (U3 snoRNA-associated protein 11).	3e-11	GO_ID:44827	SGD|S000002312 SPTR:Q12136 symbol:SAS10 "U3 snoRNP protein" [GO:0005634 "nucleus" evidence=IDA] [GO:0005732 "small nucleolar ribonucleoprotein complex" evidence=IPI] [GO:0030515 "snoRNA binding" evidence=IPI] [GO:0006325 "establishment and/or maintenance of chromatin architecture" evidence=IGI;IMP] [GO:0030490 "processing of 20S pre-rRNA" evidence=IMP;IPI] SGD:S000002312 GO:GO:0005634 InterPro:IP…	1e-11
chr4.CM0432.30	99.1.4.8341	GO_ID:44827							SAS10_YEAST	Cellcycle;Chromatinregulator;Completeproteome;Nuclearprotein;Ribosomebiogenesis;rRNAprocessing,Something about silencing protein 10 (U3 small nucleolar RNA- associated protein 3) (U3 snoRNA-associated protein 11).	3e-11	GO_ID:44827	SGD|S000002312 SPTR:Q12136 symbol:SAS10 "U3 snoRNP protein" [GO:0005634 "nucleus" evidence=IDA] [GO:0005732 "small nucleolar ribonucleoprotein complex" evidence=IPI] [GO:0030515 "snoRNA binding" evidence=IPI] [GO:0006325 "establishment and/or maintenance of chromatin architecture" evidence=IGI;IMP] [GO:0030490 "processing of 20S pre-rRNA" evidence=IMP;IPI] SGD:S000002312 GO:GO:0005634 InterPro:IP…	1e-11
Ljwgs_119003.1	1.10.4.5	E1.14.11.12 gibberellin 20-oxidase [EC:1.14.11.12] [GO:0045544]	ath:At5g07200	T28J14.140; gibberellin 20-oxidase [EC:1.14.11.12] [KO:K05282]	5e-27				GAOX3_ARATH	Iron;Metal-binding;Oxidoreductase,Gibberellin 20 oxidase 3 (EC 1.14.11.-) (Gibberellin C-20 oxidase 3) (GA 20-oxidase 3).	3e-27	GO_ID:2933	TAIR|gene:2182874 SPTR:Q39112 symbol:AT5G07200.1 [GO:0009686 "gibberellic acid biosynthesis" evidence=IDA] [GO:0045544 "gibberellin 20-oxidase activity" evidence=IDA] Pfam:PF03171 InterPro:IPR002283 InterPro:IPR005123 PRINTS:PR00682 HSSP:Q96323 EMBL:AL163652 EMBL:X83381 EMBL:BT004311 EMBL:BT005615 PIR:T48491 GeneFarm:4761 SPTR:Q39112	1e-27
Ljwgs_130111.1	1.1.8.29	E3.1.1.11 pectinesterase [EC:3.1.1.11] [GO:0030599]	ath:At3g43270	F7K15.120; pectinesterase family protein [EC:3.1.1.11] [KO:K01051]	3e-33				PME_PRUPE	Aspartylesterase;Cellwall;Glycoprotein;Hydrolase;Multigenefamily;Signal,Pectinesterase PPE8B precursor (EC 3.1.1.11) (Pectin methylesterase) (PE).	2e-29	GO_ID:25797	TAIR|gene:2066194 SPTR:O48711 symbol:AT2G26440.1 [GO:0009505 "cell wall (sensu Magnoliophyta)" evidence=ISS] [GO:0030599 "pectinesterase activity" evidence=ISS] InterPro:IPR000070 InterPro:IPR006501 Pfam:PF04043 InterPro:IPR007186 TIGRFAMs:TIGR01614 HSSP:P83218 Pfam:PF01095 PROSITE:PS00503 EMBL:AC002505 EMBL:AY072224 EMBL:AY122952 PIR:T00977 PROSITE:PS00800 SPTR:O48711	3e-66
Ljwgs_130111.1	1.1.4.1	E3.1.1.11 pectinesterase [EC:3.1.1.11] [GO:0030599]	ath:At3g43270	F7K15.120; pectinesterase family protein [EC:3.1.1.11] [KO:K01051]	3e-33				PME_PRUPE	Aspartylesterase;Cellwall;Glycoprotein;Hydrolase;Multigenefamily;Signal,Pectinesterase PPE8B precursor (EC 3.1.1.11) (Pectin methylesterase) (PE).	2e-29	GO_ID:25797	TAIR|gene:2066194 SPTR:O48711 symbol:AT2G26440.1 [GO:0009505 "cell wall (sensu Magnoliophyta)" evidence=ISS] [GO:0030599 "pectinesterase activity" evidence=ISS] InterPro:IPR000070 InterPro:IPR006501 Pfam:PF04043 InterPro:IPR007186 TIGRFAMs:TIGR01614 HSSP:P83218 Pfam:PF01095 PROSITE:PS00503 EMBL:AC002505 EMBL:AY072224 EMBL:AY122952 PIR:T00977 PROSITE:PS00800 SPTR:O48711	3e-66
Ljwgs_045353.1	1.1.8.57	E3.2.1.4 endoglucanase [EC:3.2.1.4] [COG:COG3405] [GO:0008810]	ath:At4g39010	F19H22.110; glycosyl hydrolase family 9 protein [EC:3.2.1.4] [KO:K01179]	2e-41				GUN1_PERAE	Carbohydratemetabolism;Cellulosedegradation;Fruitripening;Glycoprotein;Glycosidase;Hydrolase;Multigenefamily;Polysaccharidedegradation;Signal,Endoglucanase 1 precursor (EC 3.2.1.4) (Endo-1,4-beta-glucanase) (Abscission cellulase 1).	9e-62	GO_ID:29991	TAIR|gene:3433629 SPTR:Q9SRX3 symbol:AT1G02800.1 [GO:0004553 "hydrolase activity, hydrolyzing O-glycosyl compounds" evidence=ISS] InterPro:IPR001701 Pfam:PF00759 EMBL:AC009525 PIR:A86158 HSSP:Q9EYQ2 PROSITE:PS00592 PROSITE:PS00698 SPTR:Q9SRX3	7e-47
Ljwgs_036811.1	99.1.4.3111	GO_ID:43253										GO_ID:43253	TAIR|gene:2173796 SPTR:Q9FL05 symbol:AT5G40270.1 [GO:0000004 "biological process unknown" evidence=ND] [GO:0008372 "cellular component unknown" evidence=ND] [GO:0003824 "catalytic activity" evidence=ISS] InterPro:IPR003607 InterPro:IPR006674 SMART:SM00471 Pfam:PF01966 EMBL:AB010699 EMBL:AF389282 EMBL:AY102154 SPTR:Q9FL05	2e-20
chr3.TM0782.20.1	99.2	Unclassified without homolog
chr3.TM0782.20	99.1.4.1395	GO_ID:13130										GO_ID:13130	TAIR|gene:2085963 SPTR:Q9LS08 symbol:AT3G25710.1 [GO:0003700 "transcription factor activity" evidence=ISS] [GO:0045449 "regulation of transcription" evidence=TAS] [GO:0003677 "DNA binding" evidence=ISS] Pfam:PF00010 InterPro:IPR001092 SMART:SM00353 PROSITE:PS50888 EMBL:AB028607 EMBL:AY058840 EMBL:AY079033 EMBL:AY086383 SPTR:Q9LS08	1e-14
TM0645.8	99.1.3.2.1771	EXPA4_ARATH							EXPA4_ARATH	Cellwall;Directproteinsequencing;Multigenefamily;Signal,Alpha-expansin 4 precursor (AtEXPA4) (At-EXP4) (AtEx4) (Ath-ExpAlpha- 1.6).	2e-50	GO_ID:16295	TAIR|gene:2056669 SPTR:Q8VYD1 symbol:AT2G03090.1 [GO:0005554 "molecular function unknown" evidence=ISS;TAS] [GO:0009826 "unidimensional cell growth" evidence=ISS;NAS] [GO:0009828 "cell wall loosening (sensu Magnoliophyta)" evidence=ISS;NAS] [GO:0009831 "cell wall modification during multidimensional cell growth (sensu Magnoliophyta)" evidence=ISS] InterPro:IPR007112 InterPro:IPR005132 InterPro:IP…	3e-39
TM0645.8	99.1.4.695	GO_ID:16295							EXPA4_ARATH	Cellwall;Directproteinsequencing;Multigenefamily;Signal,Alpha-expansin 4 precursor (AtEXPA4) (At-EXP4) (AtEx4) (Ath-ExpAlpha- 1.6).	2e-50	GO_ID:16295	TAIR|gene:2056669 SPTR:Q8VYD1 symbol:AT2G03090.1 [GO:0005554 "molecular function unknown" evidence=ISS;TAS] [GO:0009826 "unidimensional cell growth" evidence=ISS;NAS] [GO:0009828 "cell wall loosening (sensu Magnoliophyta)" evidence=ISS;NAS] [GO:0009831 "cell wall modification during multidimensional cell growth (sensu Magnoliophyta)" evidence=ISS] InterPro:IPR007112 InterPro:IPR005132 InterPro:IP…	3e-39
chr3.CM0996.6	1.9.4.15	E2.7.1.- [EC:2.7.1.-] [COG:COG0515 COG1493]	ath:At5g47750	MCA23.7; protein kinase, putative [EC:2.7.1.37] [KO:K00870]	7e-145	YNR047w_2	COG0515	1e-72	G11A_ORYSA	ATP-binding;Kinase;Nucleotide-binding;Serine/threonine-proteinkinase;Transferase,Protein kinase G11A (EC 2.7.1.-) (Fragment).	2e-143	GO_ID:16933	TAIR|gene:2087784 SPTR:Q9LTW5 symbol:AT3G12690.1 [GO:0016301 "kinase activity" evidence=ISS] InterPro:IPR000719 InterPro:IPR002290 InterPro:IPR008271 Pfam:PF00069 Prosite:PS00108 ProDom:PD000001 PROSITE:PS50011 SMART:SM00220 HSSP:P21146 EMBL:AB024033 EMBL:BT011689 EMBL:BT020332 SPTR:Q9LTW5	4e-169
chr3.CM0996.6	1.7.8.19	WAAY, rfaY lipopolysaccharide core biosynthesis protein RFAY [EC:2.7.-.-] [COG:COG0515]	ath:At5g47750	MCA23.7; protein kinase, putative [EC:2.7.1.37] [KO:K00870]	7e-145	YNR047w_2	COG0515	1e-72	G11A_ORYSA	ATP-binding;Kinase;Nucleotide-binding;Serine/threonine-proteinkinase;Transferase,Protein kinase G11A (EC 2.7.1.-) (Fragment).	2e-143	GO_ID:16933	TAIR|gene:2087784 SPTR:Q9LTW5 symbol:AT3G12690.1 [GO:0016301 "kinase activity" evidence=ISS] InterPro:IPR000719 InterPro:IPR002290 InterPro:IPR008271 Pfam:PF00069 Prosite:PS00108 ProDom:PD000001 PROSITE:PS50011 SMART:SM00220 HSSP:P21146 EMBL:AB024033 EMBL:BT011689 EMBL:BT020332 SPTR:Q9LTW5	4e-169
chr3.CM0996.6	1.1.17.19	E2.7.1.- [EC:2.7.1.-] [COG:COG0515 COG1493]	ath:At5g47750	MCA23.7; protein kinase, putative [EC:2.7.1.37] [KO:K00870]	7e-145	YNR047w_2	COG0515	1e-72	G11A_ORYSA	ATP-binding;Kinase;Nucleotide-binding;Serine/threonine-proteinkinase;Transferase,Protein kinase G11A (EC 2.7.1.-) (Fragment).	2e-143	GO_ID:16933	TAIR|gene:2087784 SPTR:Q9LTW5 symbol:AT3G12690.1 [GO:0016301 "kinase activity" evidence=ISS] InterPro:IPR000719 InterPro:IPR002290 InterPro:IPR008271 Pfam:PF00069 Prosite:PS00108 ProDom:PD000001 PROSITE:PS50011 SMART:SM00220 HSSP:P21146 EMBL:AB024033 EMBL:BT011689 EMBL:BT020332 SPTR:Q9LTW5	4e-169
chr3.CM0996.6	1.11.16.8	E2.7.1.- [EC:2.7.1.-] [COG:COG0515 COG1493]	ath:At5g47750	MCA23.7; protein kinase, putative [EC:2.7.1.37] [KO:K00870]	7e-145	YNR047w_2	COG0515	1e-72	G11A_ORYSA	ATP-binding;Kinase;Nucleotide-binding;Serine/threonine-proteinkinase;Transferase,Protein kinase G11A (EC 2.7.1.-) (Fragment).	2e-143	GO_ID:16933	TAIR|gene:2087784 SPTR:Q9LTW5 symbol:AT3G12690.1 [GO:0016301 "kinase activity" evidence=ISS] InterPro:IPR000719 InterPro:IPR002290 InterPro:IPR008271 Pfam:PF00069 Prosite:PS00108 ProDom:PD000001 PROSITE:PS50011 SMART:SM00220 HSSP:P21146 EMBL:AB024033 EMBL:BT011689 EMBL:BT020332 SPTR:Q9LTW5	4e-169
chr3.CM0996.6	4.2.4	Cell cycle [CLASS:04110] [PATH:hsa04110] [COG:COG0515]	ath:At5g47750	MCA23.7; protein kinase, putative [EC:2.7.1.37] [KO:K00870]	7e-145	YNR047w_2	COG0515	1e-72	G11A_ORYSA	ATP-binding;Kinase;Nucleotide-binding;Serine/threonine-proteinkinase;Transferase,Protein kinase G11A (EC 2.7.1.-) (Fragment).	2e-143	GO_ID:16933	TAIR|gene:2087784 SPTR:Q9LTW5 symbol:AT3G12690.1 [GO:0016301 "kinase activity" evidence=ISS] InterPro:IPR000719 InterPro:IPR002290 InterPro:IPR008271 Pfam:PF00069 Prosite:PS00108 ProDom:PD000001 PROSITE:PS50011 SMART:SM00220 HSSP:P21146 EMBL:AB024033 EMBL:BT011689 EMBL:BT020332 SPTR:Q9LTW5	4e-169
gi45617763	99.2	Unclassified without homolog
gi13884395	99.2	Unclassified without homolog
gi45476487	99.2	Unclassified without homolog
Ljwgs_005168.1	1.1.8.57	E3.2.1.4 endoglucanase [EC:3.2.1.4] [COG:COG3405] [GO:0008810]	ath:At4g39000	F19H22.100; glycosyl hydrolase family 9 protein [EC:3.2.1.4] [KO:K01179]	6e-79				GUN_PHAVU	Carbohydratemetabolism;Cellulosedegradation;Fruitripening;Glycosidase;Hydrolase;Polysaccharidedegradation;Signal,Endoglucanase precursor (EC 3.2.1.4) (Endo-1,4-beta-glucanase) (Abscission cellulase).	7e-85	GO_ID:39249	TAIR|gene:2034157 SPTR:O04478 symbol:AT1G65610.1 [GO:0008372 "cellular component unknown" evidence=ND] [GO:0004553 "hydrolase activity, hydrolyzing O-glycosyl compounds" evidence=ISS] InterPro:IPR001701 Pfam:PF00759 HSSP:Q9EYQ2 PROSITE:PS00592 PROSITE:PS00698 EMBL:AC001229 PIR:B96681 SPTR:O04478	0
chr5.CM0311.3	99.2	Unclassified without homolog
Ljwgs_096478.1	3.2.2.4.2	PPM1A, PP2CA (PPM1B, PP2CB) protein phosphatase 1A/B (formerly 2C) [GO:0015071]										GO_ID:46425	TAIR|gene:2087094 SPTR:Q9LDA7 symbol:AT3G15260.1 [GO:0015071 "protein phosphatase type 2C activity" evidence=ISS] Pfam:PF00481 InterPro:IPR001932 HSSP:P35813 SMART:SM00331 SMART:SM00332 EMBL:AP000413 EMBL:AK117480 EMBL:BT008532 SPTR:Q9LDA7	1e-12
chr4.CM0179.25	99.1.3.2.2595	NO16_MEDTR							NO16_MEDTR	Nodulation;Signal,Early nodulin 16 precursor (N-16).	8e-30	GO_ID:44043	TAIR|gene:2174427 SPTR:Q8L6Z5 symbol:AT5G57920.1 [GO:0005489 "electron transporter activity" evidence=ISS] [GO:0005507 "copper ion binding" evidence=ISS] [GO:0006118 "electron transport" evidence=ISS] InterPro:IPR003245 HSSP:P00303 Pfam:PF02298 ProDom:PD003122 EMBL:AY140062 EMBL:BT006551 SPTR:Q8L6Z5	1e-20
chr4.CM0179.25	99.1.4.6814	GO_ID:44043							NO16_MEDTR	Nodulation;Signal,Early nodulin 16 precursor (N-16).	8e-30	GO_ID:44043	TAIR|gene:2174427 SPTR:Q8L6Z5 symbol:AT5G57920.1 [GO:0005489 "electron transporter activity" evidence=ISS] [GO:0005507 "copper ion binding" evidence=ISS] [GO:0006118 "electron transport" evidence=ISS] InterPro:IPR003245 HSSP:P00303 Pfam:PF02298 ProDom:PD003122 EMBL:AY140062 EMBL:BT006551 SPTR:Q8L6Z5	1e-20
Ljwgs_021600.1	99.1.4.1790	GO_ID:35610										GO_ID:35610	TAIR|gene:3690962 SPTR:Q9M8M5 symbol:AT1G80580.1 [GO:0003700 "transcription factor activity" evidence=ISS;TAS] [GO:0009873 "ethylene mediated signaling pathway" evidence=TAS] [GO:0003677 "DNA binding" evidence=ISS] [GO:0005634 "nucleus" evidence=IC] [GO:0006355 "regulation of transcription, DNA-dependent" evidence=ISS] InterPro:IPR001471 Pfam:PF00847 HSSP:O80337 PRINTS:PR00367 ProDom:PD001423 SMA…	2e-09
chr3.BM1543.1.1	3.1.1.38	ABC.MR putative ABC transport system ATP-binding protein [COG:COG1132 COG2274] [TC:3.A.1.21 3.A.1.106 3.A.1.110 3.A.1.112 3.A.1.113 3.A.1.117]	cel:F22E10.3	pgp-14; Hypothetical protein F22E10.3 [KO:K02021]	1e-34	DRA0349	COG1132	2e-30	PMD1_SCHPO	Antibioticresistance;ATP-binding;Completeproteome;Membrane;Nucleotide-binding;Repeat;Transmembrane,Leptomycin B resistance protein pmd1.	4e-36	GO_ID:15959	TAIR|gene:2041433 SPTR:O80725 symbol:AT2G47000.1 [GO:0042626 "ATPase activity, coupled to transmembrane movement of substances" evidence=ISS] InterPro:IPR003593 InterPro:IPR003439 InterPro:IPR001140 Pfam:PF00664 Pfam:PF00005 InterPro:IPR011527 Prosite:PS00211 SMART:SM00382 ProDom:PD000006 PROSITE:PS50893 GO:GO:0006810 PROSITE:PS50929 HSSP:P08716 EMBL:AC004411 PIR:T02187 SPTR:O80725	3e-35
chr3.BM1543.1.1	3.1.1.33	ABCC-BAC ATP-binding casette, subfamily C, bacterial [COG:COG4988 COG4987 COG1132 COG2274] [TC:3.A.1.110 3.A.1.112]	cel:F22E10.3	pgp-14; Hypothetical protein F22E10.3 [KO:K02021]	1e-34	DRA0349	COG1132	2e-30	PMD1_SCHPO	Antibioticresistance;ATP-binding;Completeproteome;Membrane;Nucleotide-binding;Repeat;Transmembrane,Leptomycin B resistance protein pmd1.	4e-36	GO_ID:15959	TAIR|gene:2041433 SPTR:O80725 symbol:AT2G47000.1 [GO:0042626 "ATPase activity, coupled to transmembrane movement of substances" evidence=ISS] InterPro:IPR003593 InterPro:IPR003439 InterPro:IPR001140 Pfam:PF00664 Pfam:PF00005 InterPro:IPR011527 Prosite:PS00211 SMART:SM00382 ProDom:PD000006 PROSITE:PS50893 GO:GO:0006810 PROSITE:PS50929 HSSP:P08716 EMBL:AC004411 PIR:T02187 SPTR:O80725	3e-35
chr3.BM1543.1.1	3.1.1.31.13	ABCB-BAC ATP-binding casette, subfamily B, bacterial [COG:COG1132 COG2274 COG5265] [TC:3.A.1.21 3.A.1.106 3.A.1.109 3.A.1.117]	cel:F22E10.3	pgp-14; Hypothetical protein F22E10.3 [KO:K02021]	1e-34	DRA0349	COG1132	2e-30	PMD1_SCHPO	Antibioticresistance;ATP-binding;Completeproteome;Membrane;Nucleotide-binding;Repeat;Transmembrane,Leptomycin B resistance protein pmd1.	4e-36	GO_ID:15959	TAIR|gene:2041433 SPTR:O80725 symbol:AT2G47000.1 [GO:0042626 "ATPase activity, coupled to transmembrane movement of substances" evidence=ISS] InterPro:IPR003593 InterPro:IPR003439 InterPro:IPR001140 Pfam:PF00664 Pfam:PF00005 InterPro:IPR011527 Prosite:PS00211 SMART:SM00382 ProDom:PD000006 PROSITE:PS50893 GO:GO:0006810 PROSITE:PS50929 HSSP:P08716 EMBL:AC004411 PIR:T02187 SPTR:O80725	3e-35
Ljwgs_011432.1	1.5.9.13	E4.1.1.18, ldcC lysine decarboxylase [EC:4.1.1.18] [COG:COG1982] [GO:0008923]	bcl:ABC1937	lysine decarboxylase [EC:4.1.1.18] [KO:K01582]	4e-23	PA4923	COG1611	9e-26	Y4923_PSEAE	Completeproteome;Hypotheticalprotein,Hypothetical protein PA4923.	2e-25	GO_ID:53567	TAIR|gene:2061732 SPTR:Q8L8B8 symbol:AT2G37210.1 [GO:0000004 "biological process unknown" evidence=ND] [GO:0005554 "molecular function unknown" evidence=ND] [GO:0008372 "cellular component unknown" evidence=ND] Pfam:PF03641 InterPro:IPR005269 TIGRFAMs:TIGR00730 EMBL:AY102554 EMBL:AY954818 SMR:Q8L8B8 SPTR:Q8L8B8	6e-52
Ljwgs_011432.1	1.10.9.9	E4.1.1.18, ldcC lysine decarboxylase [EC:4.1.1.18] [COG:COG1982] [GO:0008923]	bcl:ABC1937	lysine decarboxylase [EC:4.1.1.18] [KO:K01582]	4e-23	PA4923	COG1611	9e-26	Y4923_PSEAE	Completeproteome;Hypotheticalprotein,Hypothetical protein PA4923.	2e-25	GO_ID:53567	TAIR|gene:2061732 SPTR:Q8L8B8 symbol:AT2G37210.1 [GO:0000004 "biological process unknown" evidence=ND] [GO:0005554 "molecular function unknown" evidence=ND] [GO:0008372 "cellular component unknown" evidence=ND] Pfam:PF03641 InterPro:IPR005269 TIGRFAMs:TIGR00730 EMBL:AY102554 EMBL:AY954818 SMR:Q8L8B8 SPTR:Q8L8B8	6e-52
chr1.TM0371.19	99.1.4.1790	GO_ID:35610										GO_ID:35610	TAIR|gene:3690962 SPTR:Q9M8M5 symbol:AT1G80580.1 [GO:0003700 "transcription factor activity" evidence=ISS;TAS] [GO:0009873 "ethylene mediated signaling pathway" evidence=TAS] [GO:0003677 "DNA binding" evidence=ISS] [GO:0005634 "nucleus" evidence=IC] [GO:0006355 "regulation of transcription, DNA-dependent" evidence=ISS] InterPro:IPR001471 Pfam:PF00847 HSSP:O80337 PRINTS:PR00367 ProDom:PD001423 SMA…	2e-09
TM0645.23.1	99.1.3.2.120	EXPA6_ARATH							EXPA6_ARATH	Cellwall;Multigenefamily;Signal,Alpha-expansin 6 precursor (AtEXPA6) (At-EXP6) (AtEx6) (Ath-ExpAlpha- 1.8).	5e-76	GO_ID:16295	TAIR|gene:2056669 SPTR:Q8VYD1 symbol:AT2G03090.1 [GO:0005554 "molecular function unknown" evidence=ISS;TAS] [GO:0009826 "unidimensional cell growth" evidence=ISS;NAS] [GO:0009828 "cell wall loosening (sensu Magnoliophyta)" evidence=ISS;NAS] [GO:0009831 "cell wall modification during multidimensional cell growth (sensu Magnoliophyta)" evidence=ISS] InterPro:IPR007112 InterPro:IPR005132 InterPro:IP…	2e-55
TM0645.23.1	99.1.4.695	GO_ID:16295							EXPA6_ARATH	Cellwall;Multigenefamily;Signal,Alpha-expansin 6 precursor (AtEXPA6) (At-EXP6) (AtEx6) (Ath-ExpAlpha- 1.8).	5e-76	GO_ID:16295	TAIR|gene:2056669 SPTR:Q8VYD1 symbol:AT2G03090.1 [GO:0005554 "molecular function unknown" evidence=ISS;TAS] [GO:0009826 "unidimensional cell growth" evidence=ISS;NAS] [GO:0009828 "cell wall loosening (sensu Magnoliophyta)" evidence=ISS;NAS] [GO:0009831 "cell wall modification during multidimensional cell growth (sensu Magnoliophyta)" evidence=ISS] InterPro:IPR007112 InterPro:IPR005132 InterPro:IP…	2e-55
chr3.TM1367.15	4.1.1.2	[COG:COG0643 COG0784 COG0835] [GO:0000155 0000156 0004673]	tel:tll1021	two-component hybrid sensor & regulator [KO:K02487]	5e-12	sll1292	COG0784	5e-11	ARR8_ARATH	Cytokininsignalingpathway;Nuclearprotein;Phosphorylation;Sensorytransduction;Transcription;Transcriptionregulation;Two-componentregulatorysystem,Two-component response regulator ARR8 (Response reactor 3).	1e-52	GO_ID:53579	TAIR|gene:2040281 SPTR:O80365 symbol:AT2G41310 [GO:0030528 "transcription regulator activity" evidence=TAS] [GO:0009736 "cytokinin mediated signaling" evidence=TAS] InterPro:IPR001789 Pfam:PF00072 ProDom:PD000039 SMART:SM00448 PROSITE:PS50110 EMBL:AC005662 EMBL:AB010917 EMBL:AY074643 PIR:T48853 GeneFarm:4125 SPTR:O80365	4e-53
chr3.TM1367.15	2.3.3.19	[COG:COG0784]	tel:tll1021	two-component hybrid sensor & regulator [KO:K02487]	5e-12	sll1292	COG0784	5e-11	ARR8_ARATH	Cytokininsignalingpathway;Nuclearprotein;Phosphorylation;Sensorytransduction;Transcription;Transcriptionregulation;Two-componentregulatorysystem,Two-component response regulator ARR8 (Response reactor 3).	1e-52	GO_ID:53579	TAIR|gene:2040281 SPTR:O80365 symbol:AT2G41310 [GO:0030528 "transcription regulator activity" evidence=TAS] [GO:0009736 "cytokinin mediated signaling" evidence=TAS] InterPro:IPR001789 Pfam:PF00072 ProDom:PD000039 SMART:SM00448 PROSITE:PS50110 EMBL:AC005662 EMBL:AB010917 EMBL:AY074643 PIR:T48853 GeneFarm:4125 SPTR:O80365	4e-53
chr3.TM1367.15	3.2.1.3	PILL type IV pili sensor histidine kinase/response regulator	tel:tll1021	two-component hybrid sensor & regulator [KO:K02487]	5e-12	sll1292	COG0784	5e-11	ARR8_ARATH	Cytokininsignalingpathway;Nuclearprotein;Phosphorylation;Sensorytransduction;Transcription;Transcriptionregulation;Two-componentregulatorysystem,Two-component response regulator ARR8 (Response reactor 3).	1e-52	GO_ID:53579	TAIR|gene:2040281 SPTR:O80365 symbol:AT2G41310 [GO:0030528 "transcription regulator activity" evidence=TAS] [GO:0009736 "cytokinin mediated signaling" evidence=TAS] InterPro:IPR001789 Pfam:PF00072 ProDom:PD000039 SMART:SM00448 PROSITE:PS50110 EMBL:AC005662 EMBL:AB010917 EMBL:AY074643 PIR:T48853 GeneFarm:4125 SPTR:O80365	4e-53
chr3.TM1367.15	2.3.3.23	PILL type IV pili sensor histidine kinase/response regulator [COG:COG0643 COG0784]	tel:tll1021	two-component hybrid sensor & regulator [KO:K02487]	5e-12	sll1292	COG0784	5e-11	ARR8_ARATH	Cytokininsignalingpathway;Nuclearprotein;Phosphorylation;Sensorytransduction;Transcription;Transcriptionregulation;Two-componentregulatorysystem,Two-component response regulator ARR8 (Response reactor 3).	1e-52	GO_ID:53579	TAIR|gene:2040281 SPTR:O80365 symbol:AT2G41310 [GO:0030528 "transcription regulator activity" evidence=TAS] [GO:0009736 "cytokinin mediated signaling" evidence=TAS] InterPro:IPR001789 Pfam:PF00072 ProDom:PD000039 SMART:SM00448 PROSITE:PS50110 EMBL:AC005662 EMBL:AB010917 EMBL:AY074643 PIR:T48853 GeneFarm:4125 SPTR:O80365	4e-53
chr3.TM1367.15	3.2.1.2	Response regulator [GO:0000156] [COG:COG0784 COG2204 COG2197]	tel:tll1021	two-component hybrid sensor & regulator [KO:K02487]	5e-12	sll1292	COG0784	5e-11	ARR8_ARATH	Cytokininsignalingpathway;Nuclearprotein;Phosphorylation;Sensorytransduction;Transcription;Transcriptionregulation;Two-componentregulatorysystem,Two-component response regulator ARR8 (Response reactor 3).	1e-52	GO_ID:53579	TAIR|gene:2040281 SPTR:O80365 symbol:AT2G41310 [GO:0030528 "transcription regulator activity" evidence=TAS] [GO:0009736 "cytokinin mediated signaling" evidence=TAS] InterPro:IPR001789 Pfam:PF00072 ProDom:PD000039 SMART:SM00448 PROSITE:PS50110 EMBL:AC005662 EMBL:AB010917 EMBL:AY074643 PIR:T48853 GeneFarm:4125 SPTR:O80365	4e-53
chr4.CM0229.2	1.1.4.8	E3.2.1.15 polygalacturonase [EC:3.2.1.15] [GO:0004650]	ath:At3g59850	F24G16.120; polygalacturonase, putative / pectinase, putative [EC:3.2.1.15] [KO:K01184]	1e-58				PGLR_PRUPE	Cellwall;Fruitripening;Glycoprotein;Glycosidase;Hydrolase;Repeat;Signal,Polygalacturonase precursor (EC 3.2.1.15) (PG) (Pectinase).	3e-62	GO_ID:25674	TAIR|gene:2080421 SPTR:Q9M1Y9 symbol:AT3G59850.1 [GO:0004650 "polygalacturonase activity" evidence=ISS] [GO:0005975 "carbohydrate metabolism" evidence=ISS] InterPro:IPR000408 InterPro:IPR000743 PROSITE:PS00626 InterPro:IPR006626 Pfam:PF00295 SMART:SM00710 PROSITE:PS00502 EMBL:AL138647 PIR:T47809 SPTR:Q9M1Y9	3e-59
chr4.CM0229.2	1.1.8.30	E3.2.1.15 polygalacturonase [EC:3.2.1.15] [GO:0004650]	ath:At3g59850	F24G16.120; polygalacturonase, putative / pectinase, putative [EC:3.2.1.15] [KO:K01184]	1e-58				PGLR_PRUPE	Cellwall;Fruitripening;Glycoprotein;Glycosidase;Hydrolase;Repeat;Signal,Polygalacturonase precursor (EC 3.2.1.15) (PG) (Pectinase).	3e-62	GO_ID:25674	TAIR|gene:2080421 SPTR:Q9M1Y9 symbol:AT3G59850.1 [GO:0004650 "polygalacturonase activity" evidence=ISS] [GO:0005975 "carbohydrate metabolism" evidence=ISS] InterPro:IPR000408 InterPro:IPR000743 PROSITE:PS00626 InterPro:IPR006626 Pfam:PF00295 SMART:SM00710 PROSITE:PS00502 EMBL:AL138647 PIR:T47809 SPTR:Q9M1Y9	3e-59
Ljwgs_043352.1	1.5.9.13	E4.1.1.18, ldcC lysine decarboxylase [EC:4.1.1.18] [COG:COG1982] [GO:0008923]	bcl:ABC1937	lysine decarboxylase [EC:4.1.1.18] [KO:K01582]	4e-17	PA4923	COG1611	2e-19	Y4923_PSEAE	Completeproteome;Hypotheticalprotein,Hypothetical protein PA4923.	7e-19	GO_ID:53567	TAIR|gene:2061732 SPTR:Q8L8B8 symbol:AT2G37210.1 [GO:0000004 "biological process unknown" evidence=ND] [GO:0005554 "molecular function unknown" evidence=ND] [GO:0008372 "cellular component unknown" evidence=ND] Pfam:PF03641 InterPro:IPR005269 TIGRFAMs:TIGR00730 EMBL:AY102554 EMBL:AY954818 SMR:Q8L8B8 SPTR:Q8L8B8	3e-39
Ljwgs_043352.1	1.10.9.9	E4.1.1.18, ldcC lysine decarboxylase [EC:4.1.1.18] [COG:COG1982] [GO:0008923]	bcl:ABC1937	lysine decarboxylase [EC:4.1.1.18] [KO:K01582]	4e-17	PA4923	COG1611	2e-19	Y4923_PSEAE	Completeproteome;Hypotheticalprotein,Hypothetical protein PA4923.	7e-19	GO_ID:53567	TAIR|gene:2061732 SPTR:Q8L8B8 symbol:AT2G37210.1 [GO:0000004 "biological process unknown" evidence=ND] [GO:0005554 "molecular function unknown" evidence=ND] [GO:0008372 "cellular component unknown" evidence=ND] Pfam:PF03641 InterPro:IPR005269 TIGRFAMs:TIGR00730 EMBL:AY102554 EMBL:AY954818 SMR:Q8L8B8 SPTR:Q8L8B8	3e-39
chr2.CM0008.63.1	1.9.4.15	E2.7.1.- [EC:2.7.1.-] [COG:COG0515 COG1493]	ath:At5g02290	T1E22.50; protein kinase, putative [EC:2.7.1.37] [KO:K00870]	2e-36	YNL298w_2	COG0515	3e-19	RLCK7_ARATH	ATP-binding;Hypotheticalprotein;Kinase;Nucleotide-binding;Serine/threonine-proteinkinase;Transferase,Putative serine/threonine-protein kinase RLCKVII (EC 2.7.1.37).	8e-46	GO_ID:53934	TAIR|gene:2050986 SPTR:O22808 symbol:AT2G33580.1 [GO:0016301 "kinase activity" evidence=ISS] InterPro:IPR000719 Pfam:PF00069 InterPro:IPR002482 Pfam:PF01476 ProDom:PD000001 PROSITE:PS50011 EMBL:AC002332 EMBL:AF370600 PIR:C84747 SPTR:O22808	7e-54
chr2.CM0008.63.1	1.7.8.19	WAAY, rfaY lipopolysaccharide core biosynthesis protein RFAY [EC:2.7.-.-] [COG:COG0515]	ath:At5g02290	T1E22.50; protein kinase, putative [EC:2.7.1.37] [KO:K00870]	2e-36	YNL298w_2	COG0515	3e-19	RLCK7_ARATH	ATP-binding;Hypotheticalprotein;Kinase;Nucleotide-binding;Serine/threonine-proteinkinase;Transferase,Putative serine/threonine-protein kinase RLCKVII (EC 2.7.1.37).	8e-46	GO_ID:53934	TAIR|gene:2050986 SPTR:O22808 symbol:AT2G33580.1 [GO:0016301 "kinase activity" evidence=ISS] InterPro:IPR000719 Pfam:PF00069 InterPro:IPR002482 Pfam:PF01476 ProDom:PD000001 PROSITE:PS50011 EMBL:AC002332 EMBL:AF370600 PIR:C84747 SPTR:O22808	7e-54
chr2.CM0008.63.1	1.1.17.19	E2.7.1.- [EC:2.7.1.-] [COG:COG0515 COG1493]	ath:At5g02290	T1E22.50; protein kinase, putative [EC:2.7.1.37] [KO:K00870]	2e-36	YNL298w_2	COG0515	3e-19	RLCK7_ARATH	ATP-binding;Hypotheticalprotein;Kinase;Nucleotide-binding;Serine/threonine-proteinkinase;Transferase,Putative serine/threonine-protein kinase RLCKVII (EC 2.7.1.37).	8e-46	GO_ID:53934	TAIR|gene:2050986 SPTR:O22808 symbol:AT2G33580.1 [GO:0016301 "kinase activity" evidence=ISS] InterPro:IPR000719 Pfam:PF00069 InterPro:IPR002482 Pfam:PF01476 ProDom:PD000001 PROSITE:PS50011 EMBL:AC002332 EMBL:AF370600 PIR:C84747 SPTR:O22808	7e-54
chr2.CM0008.63.1	3.3.10.117	BMPR1 bone morphogenetic protein receptor, type I [EC:2.7.1.37]	ath:At5g02290	T1E22.50; protein kinase, putative [EC:2.7.1.37] [KO:K00870]	2e-36	YNL298w_2	COG0515	3e-19	RLCK7_ARATH	ATP-binding;Hypotheticalprotein;Kinase;Nucleotide-binding;Serine/threonine-proteinkinase;Transferase,Putative serine/threonine-protein kinase RLCKVII (EC 2.7.1.37).	8e-46	GO_ID:53934	TAIR|gene:2050986 SPTR:O22808 symbol:AT2G33580.1 [GO:0016301 "kinase activity" evidence=ISS] InterPro:IPR000719 Pfam:PF00069 InterPro:IPR002482 Pfam:PF01476 ProDom:PD000001 PROSITE:PS50011 EMBL:AC002332 EMBL:AF370600 PIR:C84747 SPTR:O22808	7e-54
chr2.CM0008.63.1	1.11.16.8	E2.7.1.- [EC:2.7.1.-] [COG:COG0515 COG1493]	ath:At5g02290	T1E22.50; protein kinase, putative [EC:2.7.1.37] [KO:K00870]	2e-36	YNL298w_2	COG0515	3e-19	RLCK7_ARATH	ATP-binding;Hypotheticalprotein;Kinase;Nucleotide-binding;Serine/threonine-proteinkinase;Transferase,Putative serine/threonine-protein kinase RLCKVII (EC 2.7.1.37).	8e-46	GO_ID:53934	TAIR|gene:2050986 SPTR:O22808 symbol:AT2G33580.1 [GO:0016301 "kinase activity" evidence=ISS] InterPro:IPR000719 Pfam:PF00069 InterPro:IPR002482 Pfam:PF01476 ProDom:PD000001 PROSITE:PS50011 EMBL:AC002332 EMBL:AF370600 PIR:C84747 SPTR:O22808	7e-54
chr2.CM0008.63.1	4.2.4	Cell cycle [CLASS:04110] [PATH:hsa04110] [COG:COG0515]	ath:At5g02290	T1E22.50; protein kinase, putative [EC:2.7.1.37] [KO:K00870]	2e-36	YNL298w_2	COG0515	3e-19	RLCK7_ARATH	ATP-binding;Hypotheticalprotein;Kinase;Nucleotide-binding;Serine/threonine-proteinkinase;Transferase,Putative serine/threonine-protein kinase RLCKVII (EC 2.7.1.37).	8e-46	GO_ID:53934	TAIR|gene:2050986 SPTR:O22808 symbol:AT2G33580.1 [GO:0016301 "kinase activity" evidence=ISS] InterPro:IPR000719 Pfam:PF00069 InterPro:IPR002482 Pfam:PF01476 ProDom:PD000001 PROSITE:PS50011 EMBL:AC002332 EMBL:AF370600 PIR:C84747 SPTR:O22808	7e-54
chr2.CM0008.63.1	3.2.2.1	Protein kinase [EC:2.7.1.37]	ath:At5g02290	T1E22.50; protein kinase, putative [EC:2.7.1.37] [KO:K00870]	2e-36	YNL298w_2	COG0515	3e-19	RLCK7_ARATH	ATP-binding;Hypotheticalprotein;Kinase;Nucleotide-binding;Serine/threonine-proteinkinase;Transferase,Putative serine/threonine-protein kinase RLCKVII (EC 2.7.1.37).	8e-46	GO_ID:53934	TAIR|gene:2050986 SPTR:O22808 symbol:AT2G33580.1 [GO:0016301 "kinase activity" evidence=ISS] InterPro:IPR000719 Pfam:PF00069 InterPro:IPR002482 Pfam:PF01476 ProDom:PD000001 PROSITE:PS50011 EMBL:AC002332 EMBL:AF370600 PIR:C84747 SPTR:O22808	7e-54
Ljwgs_043352.1	1.5.9.13	E4.1.1.18, ldcC lysine decarboxylase [EC:4.1.1.18] [COG:COG1982] [GO:0008923]	bcl:ABC1937	lysine decarboxylase [EC:4.1.1.18] [KO:K01582]	4e-17	PA4923	COG1611	2e-19	Y4923_PSEAE	Completeproteome;Hypotheticalprotein,Hypothetical protein PA4923.	7e-19	GO_ID:53567	TAIR|gene:2061732 SPTR:Q8L8B8 symbol:AT2G37210.1 [GO:0000004 "biological process unknown" evidence=ND] [GO:0005554 "molecular function unknown" evidence=ND] [GO:0008372 "cellular component unknown" evidence=ND] Pfam:PF03641 InterPro:IPR005269 TIGRFAMs:TIGR00730 EMBL:AY102554 EMBL:AY954818 SMR:Q8L8B8 SPTR:Q8L8B8	3e-39
Ljwgs_043352.1	1.10.9.9	E4.1.1.18, ldcC lysine decarboxylase [EC:4.1.1.18] [COG:COG1982] [GO:0008923]	bcl:ABC1937	lysine decarboxylase [EC:4.1.1.18] [KO:K01582]	4e-17	PA4923	COG1611	2e-19	Y4923_PSEAE	Completeproteome;Hypotheticalprotein,Hypothetical protein PA4923.	7e-19	GO_ID:53567	TAIR|gene:2061732 SPTR:Q8L8B8 symbol:AT2G37210.1 [GO:0000004 "biological process unknown" evidence=ND] [GO:0005554 "molecular function unknown" evidence=ND] [GO:0008372 "cellular component unknown" evidence=ND] Pfam:PF03641 InterPro:IPR005269 TIGRFAMs:TIGR00730 EMBL:AY102554 EMBL:AY954818 SMR:Q8L8B8 SPTR:Q8L8B8	3e-39
chr5.CM0260.26	1.10.7.2	E5.5.1.6 chalcone isomerase [EC:5.5.1.6] [GO:0045430]	ath:At3g55120	T15C9.120; chalcone-flavanone isomerase / chalcone isomerase (CHI) [EC:5.5.1.6] [KO:K01859]	4e-50				CFI_PHAVU	Flavonoidbiosynthesis;Isomerase,Chalcone--flavonone isomerase (EC 5.5.1.6) (Chalcone isomerase).	2e-83	GO_ID:49085	TAIR|gene:2097227 SPTR:P41088 symbol:AT3G55120.1 [GO:0009813 "flavonoid biosynthesis" evidence=IMP] [GO:0045430 "chalcone isomerase activity" evidence=IMP] EMBL:AL132970 EMBL:M86358 EMBL:AJ287299 EMBL:AJ287300 EMBL:AJ287301 EMBL:AJ287302 EMBL:AJ287303 EMBL:AJ287304 EMBL:AJ287305 EMBL:AJ287306 EMBL:AJ287307 EMBL:AJ287308 EMBL:AJ287309 EMBL:AJ287310 EMBL:AJ287311 EMBL:AJ287312 EMBL:AJ287313 EMBL:AJ…	9e-51
Ljwgs_067396.1	99.1.4.6690	GO_ID:33818										GO_ID:33818	TAIR|gene:2203745 SPTR:Q8RY60 symbol:AT1G47330.1 [GO:0000004 "biological process unknown" evidence=ND] [GO:0005554 "molecular function unknown" evidence=ND] InterPro:IPR000644 Pfam:PF00571 InterPro:IPR002550 Pfam:PF01595 EMBL:AY075631 EMBL:AY133580 SPTR:Q8RY60	2e-11
chr5.CM0200.116	99.1.4.3308	GO_ID:17651							LAX_ORYSA	Developmentalprotein;DNA-binding;Nuclearprotein;Transcription;Transcriptionregulation,Transcription factor LAX PANICLE.	3e-11	GO_ID:17651	TAIR|gene:2199220 SPTR:Q8LEG1 symbol:AT1G27740.1 [GO:0003700 "transcription factor activity" evidence=ISS] [GO:0045449 "regulation of transcription" evidence=TAS] [GO:0003677 "DNA binding" evidence=ISS] Pfam:PF00010 InterPro:IPR001092 SMART:SM00353 PROSITE:PS50888 EMBL:AY085436 SPTR:Q8LEG1	2e-35
chr5.CM0200.116	99.1.3.2.3729	LAX_ORYSA							LAX_ORYSA	Developmentalprotein;DNA-binding;Nuclearprotein;Transcription;Transcriptionregulation,Transcription factor LAX PANICLE.	3e-11	GO_ID:17651	TAIR|gene:2199220 SPTR:Q8LEG1 symbol:AT1G27740.1 [GO:0003700 "transcription factor activity" evidence=ISS] [GO:0045449 "regulation of transcription" evidence=TAS] [GO:0003677 "DNA binding" evidence=ISS] Pfam:PF00010 InterPro:IPR001092 SMART:SM00353 PROSITE:PS50888 EMBL:AY085436 SPTR:Q8LEG1	2e-35
TM1757.18	99.1.4.8483	GO_ID:5694							ERF9_ARATH	DNA-binding;Ethylenesignalingpathway;Nuclearprotein;Plantdefense;Repressor;Transcription;Transcriptionregulation,Ethylene-responsive transcription factor 9 (Ethylene-responsive element-binding factor 9) (EREBP-9) (AtERF9).	1e-17	GO_ID:5694	TAIR|gene:2159067 SPTR:Q9M644 symbol:LEP "LEAFY PETIOLE" [GO:0003700 "transcription factor activity" evidence=ISS] [GO:0003677 "DNA binding" evidence=ISS] [GO:0005634 "nucleus" evidence=IC] [GO:0006355 "regulation of transcription, DNA-dependent" evidence=ISS] InterPro:IPR001471 Pfam:PF00847 GO:GO:0005634 HSSP:O80337 PRINTS:PR00367 ProDom:PD001423 SMART:SM00380 EMBL:AB005230 EMBL:AF216581 EMBL:AY…	3e-28
TM1757.18	99.1.3.2.2240	ERF9_ARATH							ERF9_ARATH	DNA-binding;Ethylenesignalingpathway;Nuclearprotein;Plantdefense;Repressor;Transcription;Transcriptionregulation,Ethylene-responsive transcription factor 9 (Ethylene-responsive element-binding factor 9) (EREBP-9) (AtERF9).	1e-17	GO_ID:5694	TAIR|gene:2159067 SPTR:Q9M644 symbol:LEP "LEAFY PETIOLE" [GO:0003700 "transcription factor activity" evidence=ISS] [GO:0003677 "DNA binding" evidence=ISS] [GO:0005634 "nucleus" evidence=IC] [GO:0006355 "regulation of transcription, DNA-dependent" evidence=ISS] InterPro:IPR001471 Pfam:PF00847 GO:GO:0005634 HSSP:O80337 PRINTS:PR00367 ProDom:PD001423 SMART:SM00380 EMBL:AB005230 EMBL:AF216581 EMBL:AY…	3e-28
Ljwgs_145929.1	1.10.7.8	E2.1.1.76 flavonol 3-O-methyltransferase [EC:2.1.1.76] [GO:0030755]	ath:At5g54160	K18G13.3; O-methyltransferase 1 [EC:2.1.1.76] [KO:K05279]	9e-17				CHOMT_MEDSA	3D-structure;Methyltransferase;Transferase,Isoliquiritigenin 2-O-methyltransferase (EC 2.1.1.-) (Chalcone O- methyltransferase) (ChOMT).	1e-21	GO_ID:19432	TAIR|gene:2153422 SPTR:Q9FK25 symbol:AT5G54160.1 [GO:0005829 "cytosol" evidence=TAS] [GO:0005737 "cytoplasm" evidence=IDA] [GO:0005634 "nucleus" evidence=IDA] InterPro:IPR001601 InterPro:IPR001077 Interpro:IPR000051 Pfam:PF00891 InterPro:IPR011991 EMBL:AB013387 EMBL:U70424 EMBL:AY062837 EMBL:AY081565 EMBL:AY087297 EMBL:Z27062 PDB:1NII SPTR:Q9FK25	2e-17
Ljwgs_148302.1	1.1.8.57	E3.2.1.4 endoglucanase [EC:3.2.1.4] [COG:COG3405] [GO:0008810]	ath:At4g39010	F19H22.110; glycosyl hydrolase family 9 protein [EC:3.2.1.4] [KO:K01179]	6e-12				GUN1_PERAE	Carbohydratemetabolism;Cellulosedegradation;Fruitripening;Glycoprotein;Glycosidase;Hydrolase;Multigenefamily;Polysaccharidedegradation;Signal,Endoglucanase 1 precursor (EC 3.2.1.4) (Endo-1,4-beta-glucanase) (Abscission cellulase 1).	5e-16	GO_ID:8296	TAIR|gene:2137823 SPTR:O81416 symbol:AT4G02290.1 [GO:0004553 "hydrolase activity, hydrolyzing O-glycosyl compounds" evidence=ISS] InterPro:IPR001701 Pfam:PF00759 PROSITE:PS00592 PROSITE:PS00698 HSSP:P26221 EMBL:AL161494 EMBL:AF075597 EMBL:AY079162 EMBL:AY101518 PIR:T01419 SPTR:O81416	2e-14
Ljwgs_078423.1	1.1.8.57	E3.2.1.4 endoglucanase [EC:3.2.1.4] [COG:COG3405] [GO:0008810]	ath:At4g39010	F19H22.110; glycosyl hydrolase family 9 protein [EC:3.2.1.4] [KO:K01179]	7e-48				GUN1_PERAE	Carbohydratemetabolism;Cellulosedegradation;Fruitripening;Glycoprotein;Glycosidase;Hydrolase;Multigenefamily;Polysaccharidedegradation;Signal,Endoglucanase 1 precursor (EC 3.2.1.4) (Endo-1,4-beta-glucanase) (Abscission cellulase 1).	2e-71	GO_ID:29991	TAIR|gene:3433629 SPTR:Q9SRX3 symbol:AT1G02800.1 [GO:0004553 "hydrolase activity, hydrolyzing O-glycosyl compounds" evidence=ISS] InterPro:IPR001701 Pfam:PF00759 EMBL:AC009525 PIR:A86158 HSSP:Q9EYQ2 PROSITE:PS00592 PROSITE:PS00698 SPTR:Q9SRX3	7e-55
chr6.BM1429.11	99.1.4.2428	GO_ID:46268							PUB14_ARATH	3D-structure;Ligase;Repeat;Ublconjugationpathway,E3 ubiquitin ligase PUB14 (EC 6.3.2.-) (Prototypical U-box domain protein 14).	1e-83	GO_ID:46268	TAIR|gene:2096686 SPTR:Q9SGH8 symbol:AT3G01400.1 [GO:0005554 "molecular function unknown" evidence=ND] [GO:0000004 "biological process unknown" evidence=ND] [GO:0008372 "cellular component unknown" evidence=ND] InterPro:IPR000225 InterPro:IPR011989 Pfam:PF00514 SMART:SM00185 PROSITE:PS50176 GO:GO:0005488 EMBL:AC010870 SPTR:Q9SGH8	2e-36
chr6.BM1429.11	99.1.3.1.25	EC 6.3.2.-							PUB14_ARATH	3D-structure;Ligase;Repeat;Ublconjugationpathway,E3 ubiquitin ligase PUB14 (EC 6.3.2.-) (Prototypical U-box domain protein 14).	1e-83	GO_ID:46268	TAIR|gene:2096686 SPTR:Q9SGH8 symbol:AT3G01400.1 [GO:0005554 "molecular function unknown" evidence=ND] [GO:0000004 "biological process unknown" evidence=ND] [GO:0008372 "cellular component unknown" evidence=ND] InterPro:IPR000225 InterPro:IPR011989 Pfam:PF00514 SMART:SM00185 PROSITE:PS50176 GO:GO:0005488 EMBL:AC010870 SPTR:Q9SGH8	2e-36
chr4.CM0046.52	3.1.4.2.3	AQPZ aquaporin Z	rpa:RPA2485	aqpZ; aquaporin Z (water channel) [KO:K06188]	5e-29	PA4034	COG0580	1e-27	NO26_SOYBN	3D-structure;Membrane;Nodulation;Phosphorylation;Repeat;Transmembrane;Transport,Nodulin-26 (N-26).	4e-97	GO_ID:29162	TAIR|gene:2117183 SPTR:Q8LFP7 symbol:AT4G18910.1 [GO:0015250 "water channel activity" evidence=ISS] [GO:0006810 "transport" evidence=ISS] [GO:0016020 "membrane" evidence=ISS] InterPro:IPR000425 Pfam:PF00230 PRINTS:PR00783 ProDom:PD000295 PROSITE:PS00221 HSSP:P11244 EMBL:AL161549 EMBL:AL021711 EMBL:AJ250668 EMBL:AY072380 EMBL:BT000096 EMBL:AY084720 GeneFarm:4873 SPTR:Q8LFP7	2e-88
Ljwgs_119495.1	99.1.4.8345	GO_ID:48745							SUBL_ARATH	Calcium;Cellwall;Directproteinsequencing;Glycoprotein;Hydrolase;Protease;Serineprotease;Signal;Zymogen,Subtilisin-like protease precursor (EC 3.4.21.-) (Cucumisin-like serine protease).	2e-44	GO_ID:48745	TAIR|gene:2127705 SPTR:Q9ZSB0 symbol:AT4G10520.1 [GO:0004289 "subtilase activity" evidence=ISS] [GO:0006508 "proteolysis" evidence=ISS] InterPro:IPR000209 InterPro:IPR010259 InterPro:IPR003137 Pfam:PF02225 Prosite:PS00138 Pfam:PF00082 Prosite:PS00137 PRINTS:PR00723 Pfam:PF05922 HSSP:Q45670 EMBL:AL161517 EMBL:AL049524 EMBL:AF118222 PIR:T04187 SPTR:Q9ZSB0	2e-46
Ljwgs_119495.1	99.1.3.1.81	EC 3.4.21.-							SUBL_ARATH	Calcium;Cellwall;Directproteinsequencing;Glycoprotein;Hydrolase;Protease;Serineprotease;Signal;Zymogen,Subtilisin-like protease precursor (EC 3.4.21.-) (Cucumisin-like serine protease).	2e-44	GO_ID:48745	TAIR|gene:2127705 SPTR:Q9ZSB0 symbol:AT4G10520.1 [GO:0004289 "subtilase activity" evidence=ISS] [GO:0006508 "proteolysis" evidence=ISS] InterPro:IPR000209 InterPro:IPR010259 InterPro:IPR003137 Pfam:PF02225 Prosite:PS00138 Pfam:PF00082 Prosite:PS00137 PRINTS:PR00723 Pfam:PF05922 HSSP:Q45670 EMBL:AL161517 EMBL:AL049524 EMBL:AF118222 PIR:T04187 SPTR:Q9ZSB0	2e-46
Ljwgs_060216.1	1.1.8.29	E3.1.1.11 pectinesterase [EC:3.1.1.11] [GO:0030599]	ath:At1g53840	T18A20.7; pectinesterase family protein [EC:3.1.1.11] [KO:K01051]	4e-16				PMEU1_LYCES	Aspartylesterase;Cellwall;Glycoprotein;Hydrolase;Multigenefamily;Signal,Pectinesterase U1 precursor (EC 3.1.1.11) (Pectin methylesterase) (PE).	1e-16	GO_ID:20358	TAIR|gene:2059029 SPTR:O64479 symbol:AT2G19150.1 [GO:0009505 "cell wall (sensu Magnoliophyta)" evidence=ISS] [GO:0030599 "pectinesterase activity" evidence=ISS] InterPro:IPR000070 HSSP:P83218 Pfam:PF01095 EMBL:AC002392 PIR:T00536 SPTR:O64479	8e-26
Ljwgs_060216.1	1.1.4.1	E3.1.1.11 pectinesterase [EC:3.1.1.11] [GO:0030599]	ath:At1g53840	T18A20.7; pectinesterase family protein [EC:3.1.1.11] [KO:K01051]	4e-16				PMEU1_LYCES	Aspartylesterase;Cellwall;Glycoprotein;Hydrolase;Multigenefamily;Signal,Pectinesterase U1 precursor (EC 3.1.1.11) (Pectin methylesterase) (PE).	1e-16	GO_ID:20358	TAIR|gene:2059029 SPTR:O64479 symbol:AT2G19150.1 [GO:0009505 "cell wall (sensu Magnoliophyta)" evidence=ISS] [GO:0030599 "pectinesterase activity" evidence=ISS] InterPro:IPR000070 HSSP:P83218 Pfam:PF01095 EMBL:AC002392 PIR:T00536 SPTR:O64479	8e-26
Ljwgs_019024.1	99.1.3.1.25	EC 6.3.2.-							PUB14_ARATH	3D-structure;Ligase;Repeat;Ublconjugationpathway,E3 ubiquitin ligase PUB14 (EC 6.3.2.-) (Prototypical U-box domain protein 14).	1e-85	GO_ID:41695	TAIR|gene:2178817 SPTR:Q8LGC7 symbol:AT5G58680.1 [GO:0005554 "molecular function unknown" evidence=ND] [GO:0000004 "biological process unknown" evidence=ND] [GO:0008372 "cellular component unknown" evidence=ND] InterPro:IPR000225 InterPro:IPR011989 Pfam:PF00514 SMART:SM00185 PROSITE:PS50176 GO:GO:0005488 EMBL:AY084344 SPTR:Q8LGC7	2e-30
Ljwgs_019024.1	99.1.4.3445	GO_ID:41695							PUB14_ARATH	3D-structure;Ligase;Repeat;Ublconjugationpathway,E3 ubiquitin ligase PUB14 (EC 6.3.2.-) (Prototypical U-box domain protein 14).	1e-85	GO_ID:41695	TAIR|gene:2178817 SPTR:Q8LGC7 symbol:AT5G58680.1 [GO:0005554 "molecular function unknown" evidence=ND] [GO:0000004 "biological process unknown" evidence=ND] [GO:0008372 "cellular component unknown" evidence=ND] InterPro:IPR000225 InterPro:IPR011989 Pfam:PF00514 SMART:SM00185 PROSITE:PS50176 GO:GO:0005488 EMBL:AY084344 SPTR:Q8LGC7	2e-30
TM0068.27.1	99.1.3.2.2595	NO16_MEDTR							NO16_MEDTR	Nodulation;Signal,Early nodulin 16 precursor (N-16).	2e-18
chr6.TM0517.8	99.2	Unclassified without homolog
TM0807.34	1.6.3.16	E2.1.1.- [EC:2.1.1.-] [COG:COG0500 COG0742]	ath:At5g54160	K18G13.3; O-methyltransferase 1 [EC:2.1.1.76] [KO:K05279]	7e-76	mll8050	COG0500	1e-16	CHOMT_MEDSA	3D-structure;Methyltransferase;Transferase,Isoliquiritigenin 2-O-methyltransferase (EC 2.1.1.-) (Chalcone O- methyltransferase) (ChOMT).	3e-92	GO_ID:19432	TAIR|gene:2153422 SPTR:Q9FK25 symbol:AT5G54160.1 [GO:0005829 "cytosol" evidence=TAS] [GO:0005737 "cytoplasm" evidence=IDA] [GO:0005634 "nucleus" evidence=IDA] InterPro:IPR001601 InterPro:IPR001077 Interpro:IPR000051 Pfam:PF00891 InterPro:IPR011991 EMBL:AB013387 EMBL:U70424 EMBL:AY062837 EMBL:AY081565 EMBL:AY087297 EMBL:Z27062 PDB:1NII SPTR:Q9FK25	1e-76
TM0807.34	1.5.12.40	E2.1.1.- [EC:2.1.1.-] [COG:COG0500 COG0742]	ath:At5g54160	K18G13.3; O-methyltransferase 1 [EC:2.1.1.76] [KO:K05279]	7e-76	mll8050	COG0500	1e-16	CHOMT_MEDSA	3D-structure;Methyltransferase;Transferase,Isoliquiritigenin 2-O-methyltransferase (EC 2.1.1.-) (Chalcone O- methyltransferase) (ChOMT).	3e-92	GO_ID:19432	TAIR|gene:2153422 SPTR:Q9FK25 symbol:AT5G54160.1 [GO:0005829 "cytosol" evidence=TAS] [GO:0005737 "cytoplasm" evidence=IDA] [GO:0005634 "nucleus" evidence=IDA] InterPro:IPR001601 InterPro:IPR001077 Interpro:IPR000051 Pfam:PF00891 InterPro:IPR011991 EMBL:AB013387 EMBL:U70424 EMBL:AY062837 EMBL:AY081565 EMBL:AY087297 EMBL:Z27062 PDB:1NII SPTR:Q9FK25	1e-76
TM0807.34	1.3.8.17	E2.1.1.- [EC:2.1.1.-] [COG:COG0500 COG0742]	ath:At5g54160	K18G13.3; O-methyltransferase 1 [EC:2.1.1.76] [KO:K05279]	7e-76	mll8050	COG0500	1e-16	CHOMT_MEDSA	3D-structure;Methyltransferase;Transferase,Isoliquiritigenin 2-O-methyltransferase (EC 2.1.1.-) (Chalcone O- methyltransferase) (ChOMT).	3e-92	GO_ID:19432	TAIR|gene:2153422 SPTR:Q9FK25 symbol:AT5G54160.1 [GO:0005829 "cytosol" evidence=TAS] [GO:0005737 "cytoplasm" evidence=IDA] [GO:0005634 "nucleus" evidence=IDA] InterPro:IPR001601 InterPro:IPR001077 Interpro:IPR000051 Pfam:PF00891 InterPro:IPR011991 EMBL:AB013387 EMBL:U70424 EMBL:AY062837 EMBL:AY081565 EMBL:AY087297 EMBL:Z27062 PDB:1NII SPTR:Q9FK25	1e-76
TM0807.34	1.5.11.30	E2.1.1.- [EC:2.1.1.-] [COG:COG0500 COG0742]	ath:At5g54160	K18G13.3; O-methyltransferase 1 [EC:2.1.1.76] [KO:K05279]	7e-76	mll8050	COG0500	1e-16	CHOMT_MEDSA	3D-structure;Methyltransferase;Transferase,Isoliquiritigenin 2-O-methyltransferase (EC 2.1.1.-) (Chalcone O- methyltransferase) (ChOMT).	3e-92	GO_ID:19432	TAIR|gene:2153422 SPTR:Q9FK25 symbol:AT5G54160.1 [GO:0005829 "cytosol" evidence=TAS] [GO:0005737 "cytoplasm" evidence=IDA] [GO:0005634 "nucleus" evidence=IDA] InterPro:IPR001601 InterPro:IPR001077 Interpro:IPR000051 Pfam:PF00891 InterPro:IPR011991 EMBL:AB013387 EMBL:U70424 EMBL:AY062837 EMBL:AY081565 EMBL:AY087297 EMBL:Z27062 PDB:1NII SPTR:Q9FK25	1e-76
TM0807.34	1.10.7.8	E2.1.1.76 flavonol 3-O-methyltransferase [EC:2.1.1.76] [GO:0030755]	ath:At5g54160	K18G13.3; O-methyltransferase 1 [EC:2.1.1.76] [KO:K05279]	7e-76	mll8050	COG0500	1e-16	CHOMT_MEDSA	3D-structure;Methyltransferase;Transferase,Isoliquiritigenin 2-O-methyltransferase (EC 2.1.1.-) (Chalcone O- methyltransferase) (ChOMT).	3e-92	GO_ID:19432	TAIR|gene:2153422 SPTR:Q9FK25 symbol:AT5G54160.1 [GO:0005829 "cytosol" evidence=TAS] [GO:0005737 "cytoplasm" evidence=IDA] [GO:0005634 "nucleus" evidence=IDA] InterPro:IPR001601 InterPro:IPR001077 Interpro:IPR000051 Pfam:PF00891 InterPro:IPR011991 EMBL:AB013387 EMBL:U70424 EMBL:AY062837 EMBL:AY081565 EMBL:AY087297 EMBL:Z27062 PDB:1NII SPTR:Q9FK25	1e-76
TM0807.34	1.6.4.7	E2.1.1.- [EC:2.1.1.-] [COG:COG0500 COG0742]	ath:At5g54160	K18G13.3; O-methyltransferase 1 [EC:2.1.1.76] [KO:K05279]	7e-76	mll8050	COG0500	1e-16	CHOMT_MEDSA	3D-structure;Methyltransferase;Transferase,Isoliquiritigenin 2-O-methyltransferase (EC 2.1.1.-) (Chalcone O- methyltransferase) (ChOMT).	3e-92	GO_ID:19432	TAIR|gene:2153422 SPTR:Q9FK25 symbol:AT5G54160.1 [GO:0005829 "cytosol" evidence=TAS] [GO:0005737 "cytoplasm" evidence=IDA] [GO:0005634 "nucleus" evidence=IDA] InterPro:IPR001601 InterPro:IPR001077 Interpro:IPR000051 Pfam:PF00891 InterPro:IPR011991 EMBL:AB013387 EMBL:U70424 EMBL:AY062837 EMBL:AY081565 EMBL:AY087297 EMBL:Z27062 PDB:1NII SPTR:Q9FK25	1e-76
TM0807.34	1.9.4.4	E2.1.1.1, NNMT nicotinamide N-methyltransferase [EC:2.1.1.1] [COG:COG0500] [GO:0008112]	ath:At5g54160	K18G13.3; O-methyltransferase 1 [EC:2.1.1.76] [KO:K05279]	7e-76	mll8050	COG0500	1e-16	CHOMT_MEDSA	3D-structure;Methyltransferase;Transferase,Isoliquiritigenin 2-O-methyltransferase (EC 2.1.1.-) (Chalcone O- methyltransferase) (ChOMT).	3e-92	GO_ID:19432	TAIR|gene:2153422 SPTR:Q9FK25 symbol:AT5G54160.1 [GO:0005829 "cytosol" evidence=TAS] [GO:0005737 "cytoplasm" evidence=IDA] [GO:0005634 "nucleus" evidence=IDA] InterPro:IPR001601 InterPro:IPR001077 Interpro:IPR000051 Pfam:PF00891 InterPro:IPR011991 EMBL:AB013387 EMBL:U70424 EMBL:AY062837 EMBL:AY081565 EMBL:AY087297 EMBL:Z27062 PDB:1NII SPTR:Q9FK25	1e-76
TM0807.34	1.9.10.46	E2.1.1.11, chlM magnesium-protoporphyrin O-methyltransferase [EC:2.1.1.11] [COG:COG0500] [GO:0046406]	ath:At5g54160	K18G13.3; O-methyltransferase 1 [EC:2.1.1.76] [KO:K05279]	7e-76	mll8050	COG0500	1e-16	CHOMT_MEDSA	3D-structure;Methyltransferase;Transferase,Isoliquiritigenin 2-O-methyltransferase (EC 2.1.1.-) (Chalcone O- methyltransferase) (ChOMT).	3e-92	GO_ID:19432	TAIR|gene:2153422 SPTR:Q9FK25 symbol:AT5G54160.1 [GO:0005829 "cytosol" evidence=TAS] [GO:0005737 "cytoplasm" evidence=IDA] [GO:0005634 "nucleus" evidence=IDA] InterPro:IPR001601 InterPro:IPR001077 Interpro:IPR000051 Pfam:PF00891 InterPro:IPR011991 EMBL:AB013387 EMBL:U70424 EMBL:AY062837 EMBL:AY081565 EMBL:AY087297 EMBL:Z27062 PDB:1NII SPTR:Q9FK25	1e-76
TM0807.34	1.11.12.7	E2.1.1.- [EC:2.1.1.-] [COG:COG0500 COG0742]	ath:At5g54160	K18G13.3; O-methyltransferase 1 [EC:2.1.1.76] [KO:K05279]	7e-76	mll8050	COG0500	1e-16	CHOMT_MEDSA	3D-structure;Methyltransferase;Transferase,Isoliquiritigenin 2-O-methyltransferase (EC 2.1.1.-) (Chalcone O- methyltransferase) (ChOMT).	3e-92	GO_ID:19432	TAIR|gene:2153422 SPTR:Q9FK25 symbol:AT5G54160.1 [GO:0005829 "cytosol" evidence=TAS] [GO:0005737 "cytoplasm" evidence=IDA] [GO:0005634 "nucleus" evidence=IDA] InterPro:IPR001601 InterPro:IPR001077 Interpro:IPR000051 Pfam:PF00891 InterPro:IPR011991 EMBL:AB013387 EMBL:U70424 EMBL:AY062837 EMBL:AY081565 EMBL:AY087297 EMBL:Z27062 PDB:1NII SPTR:Q9FK25	1e-76
TM0807.34	1.5.14.34	E2.1.1.- [EC:2.1.1.-] [COG:COG0500 COG0742]	ath:At5g54160	K18G13.3; O-methyltransferase 1 [EC:2.1.1.76] [KO:K05279]	7e-76	mll8050	COG0500	1e-16	CHOMT_MEDSA	3D-structure;Methyltransferase;Transferase,Isoliquiritigenin 2-O-methyltransferase (EC 2.1.1.-) (Chalcone O- methyltransferase) (ChOMT).	3e-92	GO_ID:19432	TAIR|gene:2153422 SPTR:Q9FK25 symbol:AT5G54160.1 [GO:0005829 "cytosol" evidence=TAS] [GO:0005737 "cytoplasm" evidence=IDA] [GO:0005634 "nucleus" evidence=IDA] InterPro:IPR001601 InterPro:IPR001077 Interpro:IPR000051 Pfam:PF00891 InterPro:IPR011991 EMBL:AB013387 EMBL:U70424 EMBL:AY062837 EMBL:AY081565 EMBL:AY087297 EMBL:Z27062 PDB:1NII SPTR:Q9FK25	1e-76
Ljwgs_030815.1	4.4.1.22	SERPINC1, AT3 antithrombin III	hsa:462	SERPINC1; serine (or cysteine) proteinase inhibitor, clade C (antithrombin), member 1 [KO:K03911]	3e-13				PRTZ_HORVU	Directproteinsequencing;Multigenefamily;Plantdefense;Proteaseinhibitor;Seedstorageprotein;Storageprotein,Protein Z (Z4) (Major endosperm albumin).	1e-28	GO_ID:5617	TAIR|gene:3435226 SPTR:Q9S7T8 symbol:AT1G47710.1 [GO:0000004 "biological process unknown" evidence=ND] [GO:0008372 "cellular component unknown" evidence=ND] [GO:0004867 "serine-type endopeptidase inhibitor activity" evidence=ISS] InterPro:IPR000215 Pfam:PF00079 SMART:SM00093 PROSITE:PS00284 HSSP:P01008 EMBL:AC007519 EMBL:AC012463 EMBL:BT002483 EMBL:BT008481 PIR:H96517 SPTR:Q9S7T8	3e-31
Ljwgs_119901.1	99.1.4.2200	GO_ID:46805										GO_ID:46805	TAIR|gene:2127192 SPTR:O82752 symbol:AT4G23030.1 [GO:0005215 "transporter activity" evidence=ISS] [GO:0016020 "membrane" evidence=ISS] InterPro:IPR002528 Pfam:PF01554 GO:GO:0016020 TIGRFAMs:TIGR00797 EMBL:AL161558 EMBL:AL031018 EMBL:AY082796 PIR:T05135 SPTR:O82752	1e-11
chr3.TM1144.14.1	2.3.1.55	E3.4.21.62, aprE subtilisin [EC:3.4.21.62] [COG:COG1404] [GO:0004291]				BS_vpr	COG1404	4e-09	SUBL_ARATH	Calcium;Cellwall;Directproteinsequencing;Glycoprotein;Hydrolase;Protease;Serineprotease;Signal;Zymogen,Subtilisin-like protease precursor (EC 3.4.21.-) (Cucumisin-like serine protease).	2e-138	GO_ID:28705	TAIR|gene:3436652 SPTR:Q9ZSP5 symbol:AT2G04160.1 [GO:0004289 "subtilase activity" evidence=ISS] [GO:0006508 "proteolysis" evidence=ISS] InterPro:IPR000209 InterPro:IPR010259 InterPro:IPR003137 Pfam:PF02225 Prosite:PS00138 Pfam:PF00082 PRINTS:PR00723 Pfam:PF05922 HSSP:Q45670 EMBL:AF098632 MEROPS:S08.119 SPTR:Q9ZSP5	3e-143
chr3.TM1144.14.1	2.3.1.54	E3.4.21.48 cerevisin [EC:3.4.21.48] [COG:COG1404] [GO:0004262]				BS_vpr	COG1404	4e-09	SUBL_ARATH	Calcium;Cellwall;Directproteinsequencing;Glycoprotein;Hydrolase;Protease;Serineprotease;Signal;Zymogen,Subtilisin-like protease precursor (EC 3.4.21.-) (Cucumisin-like serine protease).	2e-138	GO_ID:28705	TAIR|gene:3436652 SPTR:Q9ZSP5 symbol:AT2G04160.1 [GO:0004289 "subtilase activity" evidence=ISS] [GO:0006508 "proteolysis" evidence=ISS] InterPro:IPR000209 InterPro:IPR010259 InterPro:IPR003137 Pfam:PF02225 Prosite:PS00138 Pfam:PF00082 PRINTS:PR00723 Pfam:PF05922 HSSP:Q45670 EMBL:AF098632 MEROPS:S08.119 SPTR:Q9ZSP5	3e-143
TM0748.11	3.1.4.2.3	AQPZ aquaporin Z	plu:plu2033	aqpZ; transmembrane water channel, aquaporin Z [KO:K06188]	1e-20	ZaqpZ	COG0580	5e-19	NO26_SOYBN	3D-structure;Membrane;Nodulation;Phosphorylation;Repeat;Transmembrane;Transport,Nodulin-26 (N-26).	2e-34	GO_ID:29162	TAIR|gene:2117183 SPTR:Q8LFP7 symbol:AT4G18910.1 [GO:0015250 "water channel activity" evidence=ISS] [GO:0006810 "transport" evidence=ISS] [GO:0016020 "membrane" evidence=ISS] InterPro:IPR000425 Pfam:PF00230 PRINTS:PR00783 ProDom:PD000295 PROSITE:PS00221 HSSP:P11244 EMBL:AL161549 EMBL:AL021711 EMBL:AJ250668 EMBL:AY072380 EMBL:BT000096 EMBL:AY084720 GeneFarm:4873 SPTR:Q8LFP7	2e-31
Ljwgs_111594.1	3.1.5.14	CORC magnesium and cobalt transporter [COG:COG4535] [TC:9.B.37]	lma:LmjF34.2650	hypothetical protein, conserved [KO:K06189]	2e-13	YOL060c_1	COG1253	2e-10	YJ23_SCHPO	CBSdomain;Completeproteome;Hypotheticalprotein;Membrane;Repeat;Signal;Transmembrane,Hypothetical protein C4B3.03c in chromosome III precursor.	4e-09	GO_ID:1175	TAIR|gene:2149658 SPTR:Q9LTD8 symbol:AT5G52790.1 [GO:0000004 "biological process unknown" evidence=ND] [GO:0005554 "molecular function unknown" evidence=ND] InterPro:IPR000644 Pfam:PF00571 InterPro:IPR002550 Pfam:PF01595 EMBL:AB025606 SPTR:Q9LTD8	2e-32
chr2.CM0201.58	99.2	Unclassified without homolog
chr2.CM0102.46	99.1.4.1147	GO_ID:5159										GO_ID:5159	TAIR|gene:2059691 SPTR:Q8H111 symbol:AT2G17150.1 [GO:0003700 "transcription factor activity" evidence=ISS] InterPro:IPR000270 Pfam:PF00564 SMART:SM00666 EMBL:BT000911 InterPro:IPR003035 Pfam:PF02042 SPTR:Q8H111	9e-156
gi6448578	99.1.4.1147	GO_ID:5159										GO_ID:5159	TAIR|gene:2059691 SPTR:Q8H111 symbol:AT2G17150.1 [GO:0003700 "transcription factor activity" evidence=ISS] InterPro:IPR000270 Pfam:PF00564 SMART:SM00666 EMBL:BT000911 InterPro:IPR003035 Pfam:PF02042 SPTR:Q8H111	1e-155
Ljwgs_006049.1	1.9.4.15	E2.7.1.- [EC:2.7.1.-] [COG:COG0515 COG1493]	ath:At5g02290	T1E22.50; protein kinase, putative [EC:2.7.1.37] [KO:K00870]	2e-54	BH2504_1	COG0515	8e-18	BAK1_ARATH	ATP-binding;Glycoprotein;Kinase;Leucine-richrepeat;Membrane;Nucleotide-binding;Phosphorylation;Repeat;Serine/threonine-proteinkinase;Signal;Transferase;Transmembrane,BRASSINOSTEROID INSENSITIVE 1-associated receptor kinase 1 precursor (EC 2.7.1.37) (BRI1-associated receptor kinase 1) (Somatic embryogenesis receptor-like kinase 3).	5e-63	GO_ID:43749	TAIR|gene:2091721 SPTR:Q9LV48 symbol:AT3G24550.1 [GO:0004672 "protein kinase activity" evidence=ISS] [GO:0005524 "ATP binding" evidence=ISS] [GO:0006468 "protein amino acid phosphorylation" evidence=ISS] InterPro:IPR000719 InterPro:IPR008271 Prosite:PS00108 Prosite:PS00107 ProDom:PD000001 PROSITE:PS50011 EMBL:AB020746 EMBL:AY056788 EMBL:AY059901 EMBL:AY093065 EMBL:BT008400 EMBL:AY128792 SPTR:Q9LV…	7e-71
Ljwgs_006049.1	1.7.8.19	WAAY, rfaY lipopolysaccharide core biosynthesis protein RFAY [EC:2.7.-.-] [COG:COG0515]	ath:At5g02290	T1E22.50; protein kinase, putative [EC:2.7.1.37] [KO:K00870]	2e-54	BH2504_1	COG0515	8e-18	BAK1_ARATH	ATP-binding;Glycoprotein;Kinase;Leucine-richrepeat;Membrane;Nucleotide-binding;Phosphorylation;Repeat;Serine/threonine-proteinkinase;Signal;Transferase;Transmembrane,BRASSINOSTEROID INSENSITIVE 1-associated receptor kinase 1 precursor (EC 2.7.1.37) (BRI1-associated receptor kinase 1) (Somatic embryogenesis receptor-like kinase 3).	5e-63	GO_ID:43749	TAIR|gene:2091721 SPTR:Q9LV48 symbol:AT3G24550.1 [GO:0004672 "protein kinase activity" evidence=ISS] [GO:0005524 "ATP binding" evidence=ISS] [GO:0006468 "protein amino acid phosphorylation" evidence=ISS] InterPro:IPR000719 InterPro:IPR008271 Prosite:PS00108 Prosite:PS00107 ProDom:PD000001 PROSITE:PS50011 EMBL:AB020746 EMBL:AY056788 EMBL:AY059901 EMBL:AY093065 EMBL:BT008400 EMBL:AY128792 SPTR:Q9LV…	7e-71
Ljwgs_006049.1	1.1.17.19	E2.7.1.- [EC:2.7.1.-] [COG:COG0515 COG1493]	ath:At5g02290	T1E22.50; protein kinase, putative [EC:2.7.1.37] [KO:K00870]	2e-54	BH2504_1	COG0515	8e-18	BAK1_ARATH	ATP-binding;Glycoprotein;Kinase;Leucine-richrepeat;Membrane;Nucleotide-binding;Phosphorylation;Repeat;Serine/threonine-proteinkinase;Signal;Transferase;Transmembrane,BRASSINOSTEROID INSENSITIVE 1-associated receptor kinase 1 precursor (EC 2.7.1.37) (BRI1-associated receptor kinase 1) (Somatic embryogenesis receptor-like kinase 3).	5e-63	GO_ID:43749	TAIR|gene:2091721 SPTR:Q9LV48 symbol:AT3G24550.1 [GO:0004672 "protein kinase activity" evidence=ISS] [GO:0005524 "ATP binding" evidence=ISS] [GO:0006468 "protein amino acid phosphorylation" evidence=ISS] InterPro:IPR000719 InterPro:IPR008271 Prosite:PS00108 Prosite:PS00107 ProDom:PD000001 PROSITE:PS50011 EMBL:AB020746 EMBL:AY056788 EMBL:AY059901 EMBL:AY093065 EMBL:BT008400 EMBL:AY128792 SPTR:Q9LV…	7e-71
Ljwgs_006049.1	3.3.10.117	BMPR1 bone morphogenetic protein receptor, type I [EC:2.7.1.37]	ath:At5g02290	T1E22.50; protein kinase, putative [EC:2.7.1.37] [KO:K00870]	2e-54	BH2504_1	COG0515	8e-18	BAK1_ARATH	ATP-binding;Glycoprotein;Kinase;Leucine-richrepeat;Membrane;Nucleotide-binding;Phosphorylation;Repeat;Serine/threonine-proteinkinase;Signal;Transferase;Transmembrane,BRASSINOSTEROID INSENSITIVE 1-associated receptor kinase 1 precursor (EC 2.7.1.37) (BRI1-associated receptor kinase 1) (Somatic embryogenesis receptor-like kinase 3).	5e-63	GO_ID:43749	TAIR|gene:2091721 SPTR:Q9LV48 symbol:AT3G24550.1 [GO:0004672 "protein kinase activity" evidence=ISS] [GO:0005524 "ATP binding" evidence=ISS] [GO:0006468 "protein amino acid phosphorylation" evidence=ISS] InterPro:IPR000719 InterPro:IPR008271 Prosite:PS00108 Prosite:PS00107 ProDom:PD000001 PROSITE:PS50011 EMBL:AB020746 EMBL:AY056788 EMBL:AY059901 EMBL:AY093065 EMBL:BT008400 EMBL:AY128792 SPTR:Q9LV…	7e-71
Ljwgs_006049.1	1.11.16.8	E2.7.1.- [EC:2.7.1.-] [COG:COG0515 COG1493]	ath:At5g02290	T1E22.50; protein kinase, putative [EC:2.7.1.37] [KO:K00870]	2e-54	BH2504_1	COG0515	8e-18	BAK1_ARATH	ATP-binding;Glycoprotein;Kinase;Leucine-richrepeat;Membrane;Nucleotide-binding;Phosphorylation;Repeat;Serine/threonine-proteinkinase;Signal;Transferase;Transmembrane,BRASSINOSTEROID INSENSITIVE 1-associated receptor kinase 1 precursor (EC 2.7.1.37) (BRI1-associated receptor kinase 1) (Somatic embryogenesis receptor-like kinase 3).	5e-63	GO_ID:43749	TAIR|gene:2091721 SPTR:Q9LV48 symbol:AT3G24550.1 [GO:0004672 "protein kinase activity" evidence=ISS] [GO:0005524 "ATP binding" evidence=ISS] [GO:0006468 "protein amino acid phosphorylation" evidence=ISS] InterPro:IPR000719 InterPro:IPR008271 Prosite:PS00108 Prosite:PS00107 ProDom:PD000001 PROSITE:PS50011 EMBL:AB020746 EMBL:AY056788 EMBL:AY059901 EMBL:AY093065 EMBL:BT008400 EMBL:AY128792 SPTR:Q9LV…	7e-71
Ljwgs_006049.1	4.2.4	Cell cycle [CLASS:04110] [PATH:hsa04110] [COG:COG0515]	ath:At5g02290	T1E22.50; protein kinase, putative [EC:2.7.1.37] [KO:K00870]	2e-54	BH2504_1	COG0515	8e-18	BAK1_ARATH	ATP-binding;Glycoprotein;Kinase;Leucine-richrepeat;Membrane;Nucleotide-binding;Phosphorylation;Repeat;Serine/threonine-proteinkinase;Signal;Transferase;Transmembrane,BRASSINOSTEROID INSENSITIVE 1-associated receptor kinase 1 precursor (EC 2.7.1.37) (BRI1-associated receptor kinase 1) (Somatic embryogenesis receptor-like kinase 3).	5e-63	GO_ID:43749	TAIR|gene:2091721 SPTR:Q9LV48 symbol:AT3G24550.1 [GO:0004672 "protein kinase activity" evidence=ISS] [GO:0005524 "ATP binding" evidence=ISS] [GO:0006468 "protein amino acid phosphorylation" evidence=ISS] InterPro:IPR000719 InterPro:IPR008271 Prosite:PS00108 Prosite:PS00107 ProDom:PD000001 PROSITE:PS50011 EMBL:AB020746 EMBL:AY056788 EMBL:AY059901 EMBL:AY093065 EMBL:BT008400 EMBL:AY128792 SPTR:Q9LV…	7e-71
Ljwgs_006049.1	3.2.2.1	Protein kinase [EC:2.7.1.37]	ath:At5g02290	T1E22.50; protein kinase, putative [EC:2.7.1.37] [KO:K00870]	2e-54	BH2504_1	COG0515	8e-18	BAK1_ARATH	ATP-binding;Glycoprotein;Kinase;Leucine-richrepeat;Membrane;Nucleotide-binding;Phosphorylation;Repeat;Serine/threonine-proteinkinase;Signal;Transferase;Transmembrane,BRASSINOSTEROID INSENSITIVE 1-associated receptor kinase 1 precursor (EC 2.7.1.37) (BRI1-associated receptor kinase 1) (Somatic embryogenesis receptor-like kinase 3).	5e-63	GO_ID:43749	TAIR|gene:2091721 SPTR:Q9LV48 symbol:AT3G24550.1 [GO:0004672 "protein kinase activity" evidence=ISS] [GO:0005524 "ATP binding" evidence=ISS] [GO:0006468 "protein amino acid phosphorylation" evidence=ISS] InterPro:IPR000719 InterPro:IPR008271 Prosite:PS00108 Prosite:PS00107 ProDom:PD000001 PROSITE:PS50011 EMBL:AB020746 EMBL:AY056788 EMBL:AY059901 EMBL:AY093065 EMBL:BT008400 EMBL:AY128792 SPTR:Q9LV…	7e-71
Ljwgs_015164.1	1.1.4.2	E4.2.2.2, pel pectate lyase [EC:4.2.2.2] [GO:0030570]	ath:At4g13210	F17N18.100; pectate lyase family protein [EC:4.2.2.2] [KO:K01728]	2e-151				PEL5_ARATH	Calcium;Glycoprotein;Lyase;Metal-binding;Multigenefamily;Signal,Probable pectate lyase 5 precursor (EC 4.2.2.2).	1e-169	GO_ID:13369	TAIR|gene:2008549 SPTR:Q9FXD8 symbol:AT1G67750.1 [GO:0000004 "biological process unknown" evidence=ND] [GO:0030570 "pectate lyase activity" evidence=ISS] InterPro:IPR002022 InterPro:IPR011050 Pfam:PF00544 PRINTS:PR00807 EMBL:AC008113 EMBL:AF462797 EMBL:AY101535 EMBL:AY088778 SPTR:Q9FXD8	4e-170
Ljwgs_037414.1	4.4.1.22	SERPINC1, AT3 antithrombin III	mmu:11905	Serpinc1; serine (or cysteine) proteinase inhibitor, clade C (antithrombin), member 1 [KO:K03911]	8e-34				PRTZ_HORVU	Directproteinsequencing;Multigenefamily;Plantdefense;Proteaseinhibitor;Seedstorageprotein;Storageprotein,Protein Z (Z4) (Major endosperm albumin).	1e-75	GO_ID:5617	TAIR|gene:3435226 SPTR:Q9S7T8 symbol:AT1G47710.1 [GO:0000004 "biological process unknown" evidence=ND] [GO:0008372 "cellular component unknown" evidence=ND] [GO:0004867 "serine-type endopeptidase inhibitor activity" evidence=ISS] InterPro:IPR000215 Pfam:PF00079 SMART:SM00093 PROSITE:PS00284 HSSP:P01008 EMBL:AC007519 EMBL:AC012463 EMBL:BT002483 EMBL:BT008481 PIR:H96517 SPTR:Q9S7T8	6e-89
gi9082286	3.1.4.2.3	AQPZ aquaporin Z	pfl:PFL_1540	aquaporin Z [KO:K06188]	5e-30	PA4034	COG0580	1e-26	NO26_SOYBN	3D-structure;Membrane;Nodulation;Phosphorylation;Repeat;Transmembrane;Transport,Nodulin-26 (N-26).	2e-98	GO_ID:29162	TAIR|gene:2117183 SPTR:Q8LFP7 symbol:AT4G18910.1 [GO:0015250 "water channel activity" evidence=ISS] [GO:0006810 "transport" evidence=ISS] [GO:0016020 "membrane" evidence=ISS] InterPro:IPR000425 Pfam:PF00230 PRINTS:PR00783 ProDom:PD000295 PROSITE:PS00221 HSSP:P11244 EMBL:AL161549 EMBL:AL021711 EMBL:AJ250668 EMBL:AY072380 EMBL:BT000096 EMBL:AY084720 GeneFarm:4873 SPTR:Q8LFP7	1e-89
chr4.CM0333.16	99.1.3.2.2356	PRTZ_HORVU							PRTZ_HORVU	Directproteinsequencing;Multigenefamily;Plantdefense;Proteaseinhibitor;Seedstorageprotein;Storageprotein,Protein Z (Z4) (Major endosperm albumin).	8e-18	GO_ID:40668	TAIR|gene:2066315 SPTR:O48706 symbol:AT2G26390.1 [GO:0000004 "biological process unknown" evidence=ND] [GO:0008372 "cellular component unknown" evidence=ND] [GO:0004867 "serine-type endopeptidase inhibitor activity" evidence=ISS] InterPro:IPR000215 Pfam:PF00079 SMART:SM00093 PROSITE:PS00284 HSSP:O35684 EMBL:AC002505 PIR:T00972 SPTR:O48706	1e-17
chr4.CM0333.16	99.1.4.8087	GO_ID:40668							PRTZ_HORVU	Directproteinsequencing;Multigenefamily;Plantdefense;Proteaseinhibitor;Seedstorageprotein;Storageprotein,Protein Z (Z4) (Major endosperm albumin).	8e-18	GO_ID:40668	TAIR|gene:2066315 SPTR:O48706 symbol:AT2G26390.1 [GO:0000004 "biological process unknown" evidence=ND] [GO:0008372 "cellular component unknown" evidence=ND] [GO:0004867 "serine-type endopeptidase inhibitor activity" evidence=ISS] InterPro:IPR000215 Pfam:PF00079 SMART:SM00093 PROSITE:PS00284 HSSP:O35684 EMBL:AC002505 PIR:T00972 SPTR:O48706	1e-17
chr5.CM0571.54	99.1.3.2.569	NFYAA_ARATH							NFYAA_ARATH	Activator;DNA-binding;Nuclearprotein;Transcription;Transcriptionregulation,Nuclear transcription factor Y subunit A-10 (AtNF-YA-10).	5e-40	GO_ID:36946	TAIR|gene:2144112 SPTR:Q9FG19 symbol:AT5G06510.1 [GO:0003700 "transcription factor activity" evidence=ISS] [GO:0006355 "regulation of transcription, DNA-dependent" evidence=ISS] [GO:0016602 "CCAAT-binding factor complex" evidence=ISS] InterPro:IPR001289 Pfam:PF02045 GO:GO:0005634 ProDom:PD003860 SMART:SM00521 EMBL:AP002543 SPTR:Q9FG19	2e-40
chr5.CM0571.54	99.1.4.4633	GO_ID:36946							NFYAA_ARATH	Activator;DNA-binding;Nuclearprotein;Transcription;Transcriptionregulation,Nuclear transcription factor Y subunit A-10 (AtNF-YA-10).	5e-40	GO_ID:36946	TAIR|gene:2144112 SPTR:Q9FG19 symbol:AT5G06510.1 [GO:0003700 "transcription factor activity" evidence=ISS] [GO:0006355 "regulation of transcription, DNA-dependent" evidence=ISS] [GO:0016602 "CCAAT-binding factor complex" evidence=ISS] InterPro:IPR001289 Pfam:PF02045 GO:GO:0005634 ProDom:PD003860 SMART:SM00521 EMBL:AP002543 SPTR:Q9FG19	2e-40
chr1.CM0163.22.2	99.1.4.4246	GO_ID:42863										GO_ID:42863	TAIR|gene:2829356 SPTR:Q9LJ47 symbol:AT3G29970.1 [GO:0000004 "biological process unknown" evidence=ND] [GO:0005554 "molecular function unknown" evidence=ND] EMBL:AP000736 InterPro:IPR010530 Pfam:PF06522 SPTR:Q9LJ47	8e-30
Ljwgs_017174.1	99.1.3.2.2135	21KD_DAUCA							21KD_DAUCA	Signal,21 kDa protein precursor (1.2 protein).	2e-15	GO_ID:29402	TAIR|gene:2153146 SPTR:Q9FHN2 symbol:AT5G51520.1 [GO:0000004 "biological process unknown" evidence=ND] [GO:0046910 "pectinesterase inhibitor activity" evidence=ISS] InterPro:IPR006501 Pfam:PF04043 InterPro:IPR007186 TIGRFAMs:TIGR01614 EMBL:AB018109 SPTR:Q9FHN2	2e-16
Ljwgs_017174.1	99.1.4.1275	GO_ID:29402							21KD_DAUCA	Signal,21 kDa protein precursor (1.2 protein).	2e-15	GO_ID:29402	TAIR|gene:2153146 SPTR:Q9FHN2 symbol:AT5G51520.1 [GO:0000004 "biological process unknown" evidence=ND] [GO:0046910 "pectinesterase inhibitor activity" evidence=ISS] InterPro:IPR006501 Pfam:PF04043 InterPro:IPR007186 TIGRFAMs:TIGR01614 EMBL:AB018109 SPTR:Q9FHN2	2e-16
