# Supplementary material for: Dissection of Symbiosis and Organ Development by Integrated Transcriptome Analysis of Lotus japonicus Mutant and Wild-Type Plants
Source: PLoS One. 2009 Aug 7;4(8):e6556. doi: 10.1371/journal.pone.0006556 (PMC2717213; doi:10.1371/journal.pone.0006556)
Supplement: Folder S1 — Inoculation time series (2.84 MB ZIP) [file pone.0006556.s009.zip › S1.INOCULATION TIME SERIES copy/1.1.Stage(s) total transcript analysis/1.1.4/-1.1.4.ID-ANU.txt]

Identifier	BIN code	BIN name	BlastX KEGG Identifier	BlastX KEGG Description	BlastX KEGG E-value	BlastX COG Identifier	BlastX COG Description	BlastX COG E-value	BlastX Swiss-Prot Identifier	BlastX Swiss-Prot Description	BlastX Swiss-Prot E-value	BlastX Gene Ontology Identifier	BlastX Gene Ontology Description	BlastX Gene Ontology E-value
gi45631043	99.2	Unclassified without homolog
TM1624.23	99.1.3.2.2898	TT2_ARATH							TT2_ARATH	ATP-binding;DNA-binding;Flavonoidbiosynthesis;Nuclearprotein;Nucleotide-binding;Polymorphism;Repeat;Transcription;Transcriptionregulation,TRANSPARENT TESTA 2 protein (Myb-related protein 123) (AtMYB123) (Myb- related transcription factor LBM2-like).	3e-52	GO_ID:27107	TAIR|gene:2169537 SPTR:Q9FJA2 symbol:AT5G35550.1 [GO:0006355 "regulation of transcription, DNA-dependent" evidence=ISS] [GO:0003700 "transcription factor activity" evidence=ISS] [GO:0003677 "DNA binding" evidence=ISS] InterPro:IPR001005 Interpro:IPR009057 Pfam:PF00249 PROSITE:PS50090 SMART:SM00717 HSSP:P06876 PROSITE:PS00037 PROSITE:PS00334 EMBL:AB015477 EMBL:AJ299452 EMBL:AF371981 GeneFarm:1000 …	1e-52
TM1624.23	99.1.4.3060	GO_ID:27107							TT2_ARATH	ATP-binding;DNA-binding;Flavonoidbiosynthesis;Nuclearprotein;Nucleotide-binding;Polymorphism;Repeat;Transcription;Transcriptionregulation,TRANSPARENT TESTA 2 protein (Myb-related protein 123) (AtMYB123) (Myb- related transcription factor LBM2-like).	3e-52	GO_ID:27107	TAIR|gene:2169537 SPTR:Q9FJA2 symbol:AT5G35550.1 [GO:0006355 "regulation of transcription, DNA-dependent" evidence=ISS] [GO:0003700 "transcription factor activity" evidence=ISS] [GO:0003677 "DNA binding" evidence=ISS] InterPro:IPR001005 Interpro:IPR009057 Pfam:PF00249 PROSITE:PS50090 SMART:SM00717 HSSP:P06876 PROSITE:PS00037 PROSITE:PS00334 EMBL:AB015477 EMBL:AJ299452 EMBL:AF371981 GeneFarm:1000 …	1e-52
TM1224.4	99.1.4.117	GO_ID:35543										GO_ID:35543	TAIR|gene:3698346 SPTR:Q9SFB0 symbol:AT3G08040.1 [GO:0015297 "antiporter activity" evidence=ISS] [GO:0016020 "membrane" evidence=ISS] InterPro:IPR002528 Pfam:PF01554 GO:GO:0016020 TIGRFAMs:TIGR00797 EMBL:AC074395 EMBL:AC013483 EMBL:AY056439 EMBL:AY057517 EMBL:AF448231 EMBL:BT006370 EMBL:AY133652 SPTR:Q9SFB0	4e-25
TM1224.4.2	99.1.4.117	GO_ID:35543										GO_ID:35543	TAIR|gene:3698346 SPTR:Q9SFB0 symbol:AT3G08040.1 [GO:0015297 "antiporter activity" evidence=ISS] [GO:0016020 "membrane" evidence=ISS] InterPro:IPR002528 Pfam:PF01554 GO:GO:0016020 TIGRFAMs:TIGR00797 EMBL:AC074395 EMBL:AC013483 EMBL:AY056439 EMBL:AY057517 EMBL:AF448231 EMBL:BT006370 EMBL:AY133652 SPTR:Q9SFB0	5e-35
Ljwgs_047409.1	99.1.4.6098	GO_ID:17989							COGT2_ARATH	Glycosyltransferase;Transferase,Cytokinin-O-glucosyltransferase 2 (EC 2.4.1.-) (Zeatin O- glucosyltransferase 2).	5e-20	GO_ID:17989	TAIR|gene:2196500 SPTR:Q9ZWJ3 symbol:AT1G22360.1 [GO:0008372 "cellular component unknown" evidence=ND] [GO:0016757 "transferase activity, transferring glycosyl groups" evidence=ISS] [GO:0008194 "UDP-glycosyltransferase activity" evidence=ISS] InterPro:IPR002213 Pfam:PF00201 GO:GO:0008152 PROSITE:PS00375 EMBL:AC068562 EMBL:AB016819 EMBL:AF332418 PIR:E86356 SPTR:Q9ZWJ3	8e-23
Ljwgs_047409.1	99.1.3.1.21	EC 2.4.1.-							COGT2_ARATH	Glycosyltransferase;Transferase,Cytokinin-O-glucosyltransferase 2 (EC 2.4.1.-) (Zeatin O- glucosyltransferase 2).	5e-20	GO_ID:17989	TAIR|gene:2196500 SPTR:Q9ZWJ3 symbol:AT1G22360.1 [GO:0008372 "cellular component unknown" evidence=ND] [GO:0016757 "transferase activity, transferring glycosyl groups" evidence=ISS] [GO:0008194 "UDP-glycosyltransferase activity" evidence=ISS] InterPro:IPR002213 Pfam:PF00201 GO:GO:0008152 PROSITE:PS00375 EMBL:AC068562 EMBL:AB016819 EMBL:AF332418 PIR:E86356 SPTR:Q9ZWJ3	8e-23
Ljwgs_145417.1	99.1.4.2876	GO_ID:29848							NSP2_MEDTR	Nodulation;Nuclearprotein;Transcription;Transcriptionregulation,Nodulation signaling pathway 2 protein.	8e-86	GO_ID:29848	TAIR|gene:2132481 SPTR:Q9SUF5 symbol:AT4G08250.1 [GO:0003700 "transcription factor activity" evidence=ISS] [GO:0008372 "cellular component unknown" evidence=ND] [GO:0045449 "regulation of transcription" evidence=TAS] Pfam:PF03514 InterPro:IPR005202 PROSITE:PS50985 EMBL:AL161510 EMBL:AL080252 PIR:T10552 SPTR:Q9SUF5	3e-58
Ljwgs_145417.1	99.1.3.2.32	NSP2_MEDTR							NSP2_MEDTR	Nodulation;Nuclearprotein;Transcription;Transcriptionregulation,Nodulation signaling pathway 2 protein.	8e-86	GO_ID:29848	TAIR|gene:2132481 SPTR:Q9SUF5 symbol:AT4G08250.1 [GO:0003700 "transcription factor activity" evidence=ISS] [GO:0008372 "cellular component unknown" evidence=ND] [GO:0045449 "regulation of transcription" evidence=TAS] Pfam:PF03514 InterPro:IPR005202 PROSITE:PS50985 EMBL:AL161510 EMBL:AL080252 PIR:T10552 SPTR:Q9SUF5	3e-58
Ljwgs_074659.1	3.1.3.22	TC.POT proton-dependent oligopeptide transporter, POT family [COG:COG3104] [TC:2.A.17]	hsa:6564	SLC15A1; solute carrier family 15 (oligopeptide transporter), member 1 [KO:K03305]	9e-20				PTR2_ARATH	Membrane;Peptidetransport;Proteintransport;Transmembrane;Transport,Peptide transporter PTR2 (Histidine transporting protein).	5e-63	GO_ID:22547	TAIR|gene:2041139 SPTR:Q9ZPS2 symbol:AT2G02020.1 [GO:0005215 "transporter activity" evidence=ISS] [GO:0006857 "oligopeptide transport" evidence=ISS] [GO:0016020 "membrane" evidence=ISS] InterPro:IPR000109 Pfam:PF00854 GO:GO:0006810 GO:GO:0016020 PROSITE:PS01022 PROSITE:PS01023 EMBL:AC006532 PIR:A84432 SPTR:Q9ZPS2	2e-62
chr5.CM0077.19	1.7.8.16	RFAD ADP-L-glycero-D-manno-heptose 6-epimerase [EC:5.1.3.20] [COG:COG0451] [GO:0008712]	ath:At5g42800	MJB21.18; dihydroflavonol 4-reductase (dihydrokaempferol 4-reductase) (DFR) [EC:1.1.1.219] [KO:K00091]	3e-137	L161121	COG0451	6e-25	DFRA_VITVI	Flavonoidbiosynthesis;NADP;Oxidoreductase,Dihydroflavonol-4-reductase (EC 1.1.1.219) (DFR) (Dihydrokaempferol 4- reductase).	5e-149	GO_ID:18382	TAIR|gene:2165426 SPTR:P51102 symbol:AT5G42800.1 [GO:0009718 "anthocyanin biosynthesis" evidence=IMP] [GO:0045552 "dihydrokaempferol 4-reductase activity" evidence=IMP] InterPro:IPR001509 EMBL:AB007647 EMBL:M86359 EMBL:AB033294 EMBL:AJ251982 PIR:JQ1688 SPTR:P51102	6e-138
chr5.CM0077.19	1.1.5.8	E1.1.1.271, fcl GDP-L-fucose synthase [EC:1.1.1.271] [COG:COG0451]	ath:At5g42800	MJB21.18; dihydroflavonol 4-reductase (dihydrokaempferol 4-reductase) (DFR) [EC:1.1.1.219] [KO:K00091]	3e-137	L161121	COG0451	6e-25	DFRA_VITVI	Flavonoidbiosynthesis;NADP;Oxidoreductase,Dihydroflavonol-4-reductase (EC 1.1.1.219) (DFR) (Dihydrokaempferol 4- reductase).	5e-149	GO_ID:18382	TAIR|gene:2165426 SPTR:P51102 symbol:AT5G42800.1 [GO:0009718 "anthocyanin biosynthesis" evidence=IMP] [GO:0045552 "dihydrokaempferol 4-reductase activity" evidence=IMP] InterPro:IPR001509 EMBL:AB007647 EMBL:M86359 EMBL:AB033294 EMBL:AJ251982 PIR:JQ1688 SPTR:P51102	6e-138
chr5.CM0077.19	1.1.8.55	E4.2.1.45, rfbG CDP-glucose 4,6-dehydratase [EC:4.2.1.45] [COG:COG0451]	ath:At5g42800	MJB21.18; dihydroflavonol 4-reductase (dihydrokaempferol 4-reductase) (DFR) [EC:1.1.1.219] [KO:K00091]	3e-137	L161121	COG0451	6e-25	DFRA_VITVI	Flavonoidbiosynthesis;NADP;Oxidoreductase,Dihydroflavonol-4-reductase (EC 1.1.1.219) (DFR) (Dihydrokaempferol 4- reductase).	5e-149	GO_ID:18382	TAIR|gene:2165426 SPTR:P51102 symbol:AT5G42800.1 [GO:0009718 "anthocyanin biosynthesis" evidence=IMP] [GO:0045552 "dihydrokaempferol 4-reductase activity" evidence=IMP] InterPro:IPR001509 EMBL:AB007647 EMBL:M86359 EMBL:AB033294 EMBL:AJ251982 PIR:JQ1688 SPTR:P51102	6e-138
chr5.CM0077.19	1.3.9.25	E3.13.1.1, sqd1, sqdb UDP-sulfoquinovose synthase [EC:3.13.1.1] [COG:COG0451] [GO:0046507]	ath:At5g42800	MJB21.18; dihydroflavonol 4-reductase (dihydrokaempferol 4-reductase) (DFR) [EC:1.1.1.219] [KO:K00091]	3e-137	L161121	COG0451	6e-25	DFRA_VITVI	Flavonoidbiosynthesis;NADP;Oxidoreductase,Dihydroflavonol-4-reductase (EC 1.1.1.219) (DFR) (Dihydrokaempferol 4- reductase).	5e-149	GO_ID:18382	TAIR|gene:2165426 SPTR:P51102 symbol:AT5G42800.1 [GO:0009718 "anthocyanin biosynthesis" evidence=IMP] [GO:0045552 "dihydrokaempferol 4-reductase activity" evidence=IMP] InterPro:IPR001509 EMBL:AB007647 EMBL:M86359 EMBL:AB033294 EMBL:AJ251982 PIR:JQ1688 SPTR:P51102	6e-138
chr5.CM0077.19	1.10.7.4	E1.1.1.219 dihydroflavonol-4-reductase [EC:1.1.1.219] [COG:COG0451] [GO:0045552]	ath:At5g42800	MJB21.18; dihydroflavonol 4-reductase (dihydrokaempferol 4-reductase) (DFR) [EC:1.1.1.219] [KO:K00091]	3e-137	L161121	COG0451	6e-25	DFRA_VITVI	Flavonoidbiosynthesis;NADP;Oxidoreductase,Dihydroflavonol-4-reductase (EC 1.1.1.219) (DFR) (Dihydrokaempferol 4- reductase).	5e-149	GO_ID:18382	TAIR|gene:2165426 SPTR:P51102 symbol:AT5G42800.1 [GO:0009718 "anthocyanin biosynthesis" evidence=IMP] [GO:0045552 "dihydrokaempferol 4-reductase activity" evidence=IMP] InterPro:IPR001509 EMBL:AB007647 EMBL:M86359 EMBL:AB033294 EMBL:AJ251982 PIR:JQ1688 SPTR:P51102	6e-138
chr5.CM0077.19	1.1.10.16	E5.1.3.12, lpsL UDP-glucuronic acid epimerase [EC:5.1.3.12] [COG:COG0451]	ath:At5g42800	MJB21.18; dihydroflavonol 4-reductase (dihydrokaempferol 4-reductase) (DFR) [EC:1.1.1.219] [KO:K00091]	3e-137	L161121	COG0451	6e-25	DFRA_VITVI	Flavonoidbiosynthesis;NADP;Oxidoreductase,Dihydroflavonol-4-reductase (EC 1.1.1.219) (DFR) (Dihydrokaempferol 4- reductase).	5e-149	GO_ID:18382	TAIR|gene:2165426 SPTR:P51102 symbol:AT5G42800.1 [GO:0009718 "anthocyanin biosynthesis" evidence=IMP] [GO:0045552 "dihydrokaempferol 4-reductase activity" evidence=IMP] InterPro:IPR001509 EMBL:AB007647 EMBL:M86359 EMBL:AB033294 EMBL:AJ251982 PIR:JQ1688 SPTR:P51102	6e-138
Ljwgs_049564.1	3.1.3.61	TC.MATE multidrug resistance protein, MATE family [COG:COG0534] [TC:2.A.66.1]				Rv2836c	COG0534	1e-13				GO_ID:35543	TAIR|gene:3698346 SPTR:Q9SFB0 symbol:AT3G08040.1 [GO:0015297 "antiporter activity" evidence=ISS] [GO:0016020 "membrane" evidence=ISS] InterPro:IPR002528 Pfam:PF01554 GO:GO:0016020 TIGRFAMs:TIGR00797 EMBL:AC074395 EMBL:AC013483 EMBL:AY056439 EMBL:AY057517 EMBL:AF448231 EMBL:BT006370 EMBL:AY133652 SPTR:Q9SFB0	3e-62
Ljwgs_097658.1	1.10.4.5	E1.14.11.12 gibberellin 20-oxidase [EC:1.14.11.12] [GO:0045544]	ath:At4g25420	T30C3.90; gibberellin 20-oxidase [EC:1.14.11.12] [KO:K05282]	1e-27	PA4191	COG3491	1e-17	FLS_CITUN	Dioxygenase;Directproteinsequencing;Flavonoidbiosynthesis;Iron;Metal-binding;Oxidoreductase;VitaminC,Flavonol synthase/flavanone 3-hydroxylase (EC 1.14.11.23) (EC 1.14.11.9) (FLS) (CitFLS).	3e-30	GO_ID:40023	TAIR|gene:2089427 SPTR:Q9LIF4 symbol:AT3G21420.1 [GO:0008372 "cellular component unknown" evidence=ND] [GO:0008152 "metabolism" evidence=ISS] [GO:0016491 "oxidoreductase activity" evidence=ISS] Pfam:PF03171 InterPro:IPR005123 HSSP:Q96323 EMBL:AP001305 EMBL:AY084795 EMBL:BT005988 SPTR:Q9LIF4	8e-64
Ljwgs_097658.1	1.9.10.29	COBL2, cobL precorrin-8W decarboxylase [EC:1.-.-.-] [COG:COG2242] [GO:0016491]	ath:At4g25420	T30C3.90; gibberellin 20-oxidase [EC:1.14.11.12] [KO:K05282]	1e-27	PA4191	COG3491	1e-17	FLS_CITUN	Dioxygenase;Directproteinsequencing;Flavonoidbiosynthesis;Iron;Metal-binding;Oxidoreductase;VitaminC,Flavonol synthase/flavanone 3-hydroxylase (EC 1.14.11.23) (EC 1.14.11.9) (FLS) (CitFLS).	3e-30	GO_ID:40023	TAIR|gene:2089427 SPTR:Q9LIF4 symbol:AT3G21420.1 [GO:0008372 "cellular component unknown" evidence=ND] [GO:0008152 "metabolism" evidence=ISS] [GO:0016491 "oxidoreductase activity" evidence=ISS] Pfam:PF03171 InterPro:IPR005123 HSSP:Q96323 EMBL:AP001305 EMBL:AY084795 EMBL:BT005988 SPTR:Q9LIF4	8e-64
Ljwgs_097658.1	1.10.7.7	E1.14.11.23, FLS flavonol synthase [EC:1.14.11.23] [GO:0045431]	ath:At4g25420	T30C3.90; gibberellin 20-oxidase [EC:1.14.11.12] [KO:K05282]	1e-27	PA4191	COG3491	1e-17	FLS_CITUN	Dioxygenase;Directproteinsequencing;Flavonoidbiosynthesis;Iron;Metal-binding;Oxidoreductase;VitaminC,Flavonol synthase/flavanone 3-hydroxylase (EC 1.14.11.23) (EC 1.14.11.9) (FLS) (CitFLS).	3e-30	GO_ID:40023	TAIR|gene:2089427 SPTR:Q9LIF4 symbol:AT3G21420.1 [GO:0008372 "cellular component unknown" evidence=ND] [GO:0008152 "metabolism" evidence=ISS] [GO:0016491 "oxidoreductase activity" evidence=ISS] Pfam:PF03171 InterPro:IPR005123 HSSP:Q96323 EMBL:AP001305 EMBL:AY084795 EMBL:BT005988 SPTR:Q9LIF4	8e-64
Ljwgs_014385.1	3.1.3.33	TC.MC mitochondrial carrier protein, MC family [TC:2.A.29]	ddi:DDB0189148	mitochondrial carrier protein, MC family [KO:K03454]	1e-12				YD1K_SCHPO	Completeproteome;Hypotheticalprotein;Innermembrane;Membrane;Mitochondrion;Repeat;Transmembrane;Transport,Putative mitochondrial carrier C4G9.20c.	7e-11	GO_ID:17687	TAIR|gene:2017883 SPTR:Q9CA93 symbol:AT1G79900.1 [GO:0005476 "carnitine:acyl carnitine antiporter activity" evidence=ISS] [GO:0005488 "binding" evidence=ISS] [GO:0005743 "mitochondrial inner membrane" evidence=ISS] [GO:0006810 "transport" evidence=ISS] [GO:0006839 "mitochondrial transport" evidence=ISS] InterPro:IPR001993 Pfam:PF00153 InterPro:IPR002067 GO:GO:0005739 PRINTS:PR00926 PROSITE:PS5092…	1e-38
chr5.CM0077.22	1.7.8.16	RFAD ADP-L-glycero-D-manno-heptose 6-epimerase [EC:5.1.3.20] [COG:COG0451] [GO:0008712]	ath:At5g42800	MJB21.18; dihydroflavonol 4-reductase (dihydrokaempferol 4-reductase) (DFR) [EC:1.1.1.219] [KO:K00091]	2e-132	L161121	COG0451	2e-22	DFRA_VITVI	Flavonoidbiosynthesis;NADP;Oxidoreductase,Dihydroflavonol-4-reductase (EC 1.1.1.219) (DFR) (Dihydrokaempferol 4- reductase).	9e-144	GO_ID:18382	TAIR|gene:2165426 SPTR:P51102 symbol:AT5G42800.1 [GO:0009718 "anthocyanin biosynthesis" evidence=IMP] [GO:0045552 "dihydrokaempferol 4-reductase activity" evidence=IMP] InterPro:IPR001509 EMBL:AB007647 EMBL:M86359 EMBL:AB033294 EMBL:AJ251982 PIR:JQ1688 SPTR:P51102	3e-133
chr5.CM0077.22	1.1.5.8	E1.1.1.271, fcl GDP-L-fucose synthase [EC:1.1.1.271] [COG:COG0451]	ath:At5g42800	MJB21.18; dihydroflavonol 4-reductase (dihydrokaempferol 4-reductase) (DFR) [EC:1.1.1.219] [KO:K00091]	2e-132	L161121	COG0451	2e-22	DFRA_VITVI	Flavonoidbiosynthesis;NADP;Oxidoreductase,Dihydroflavonol-4-reductase (EC 1.1.1.219) (DFR) (Dihydrokaempferol 4- reductase).	9e-144	GO_ID:18382	TAIR|gene:2165426 SPTR:P51102 symbol:AT5G42800.1 [GO:0009718 "anthocyanin biosynthesis" evidence=IMP] [GO:0045552 "dihydrokaempferol 4-reductase activity" evidence=IMP] InterPro:IPR001509 EMBL:AB007647 EMBL:M86359 EMBL:AB033294 EMBL:AJ251982 PIR:JQ1688 SPTR:P51102	3e-133
chr5.CM0077.22	1.1.8.55	E4.2.1.45, rfbG CDP-glucose 4,6-dehydratase [EC:4.2.1.45] [COG:COG0451]	ath:At5g42800	MJB21.18; dihydroflavonol 4-reductase (dihydrokaempferol 4-reductase) (DFR) [EC:1.1.1.219] [KO:K00091]	2e-132	L161121	COG0451	2e-22	DFRA_VITVI	Flavonoidbiosynthesis;NADP;Oxidoreductase,Dihydroflavonol-4-reductase (EC 1.1.1.219) (DFR) (Dihydrokaempferol 4- reductase).	9e-144	GO_ID:18382	TAIR|gene:2165426 SPTR:P51102 symbol:AT5G42800.1 [GO:0009718 "anthocyanin biosynthesis" evidence=IMP] [GO:0045552 "dihydrokaempferol 4-reductase activity" evidence=IMP] InterPro:IPR001509 EMBL:AB007647 EMBL:M86359 EMBL:AB033294 EMBL:AJ251982 PIR:JQ1688 SPTR:P51102	3e-133
chr5.CM0077.22	1.3.9.25	E3.13.1.1, sqd1, sqdb UDP-sulfoquinovose synthase [EC:3.13.1.1] [COG:COG0451] [GO:0046507]	ath:At5g42800	MJB21.18; dihydroflavonol 4-reductase (dihydrokaempferol 4-reductase) (DFR) [EC:1.1.1.219] [KO:K00091]	2e-132	L161121	COG0451	2e-22	DFRA_VITVI	Flavonoidbiosynthesis;NADP;Oxidoreductase,Dihydroflavonol-4-reductase (EC 1.1.1.219) (DFR) (Dihydrokaempferol 4- reductase).	9e-144	GO_ID:18382	TAIR|gene:2165426 SPTR:P51102 symbol:AT5G42800.1 [GO:0009718 "anthocyanin biosynthesis" evidence=IMP] [GO:0045552 "dihydrokaempferol 4-reductase activity" evidence=IMP] InterPro:IPR001509 EMBL:AB007647 EMBL:M86359 EMBL:AB033294 EMBL:AJ251982 PIR:JQ1688 SPTR:P51102	3e-133
chr5.CM0077.22	1.10.7.4	E1.1.1.219 dihydroflavonol-4-reductase [EC:1.1.1.219] [COG:COG0451] [GO:0045552]	ath:At5g42800	MJB21.18; dihydroflavonol 4-reductase (dihydrokaempferol 4-reductase) (DFR) [EC:1.1.1.219] [KO:K00091]	2e-132	L161121	COG0451	2e-22	DFRA_VITVI	Flavonoidbiosynthesis;NADP;Oxidoreductase,Dihydroflavonol-4-reductase (EC 1.1.1.219) (DFR) (Dihydrokaempferol 4- reductase).	9e-144	GO_ID:18382	TAIR|gene:2165426 SPTR:P51102 symbol:AT5G42800.1 [GO:0009718 "anthocyanin biosynthesis" evidence=IMP] [GO:0045552 "dihydrokaempferol 4-reductase activity" evidence=IMP] InterPro:IPR001509 EMBL:AB007647 EMBL:M86359 EMBL:AB033294 EMBL:AJ251982 PIR:JQ1688 SPTR:P51102	3e-133
chr5.CM0077.22	1.1.10.16	E5.1.3.12, lpsL UDP-glucuronic acid epimerase [EC:5.1.3.12] [COG:COG0451]	ath:At5g42800	MJB21.18; dihydroflavonol 4-reductase (dihydrokaempferol 4-reductase) (DFR) [EC:1.1.1.219] [KO:K00091]	2e-132	L161121	COG0451	2e-22	DFRA_VITVI	Flavonoidbiosynthesis;NADP;Oxidoreductase,Dihydroflavonol-4-reductase (EC 1.1.1.219) (DFR) (Dihydrokaempferol 4- reductase).	9e-144	GO_ID:18382	TAIR|gene:2165426 SPTR:P51102 symbol:AT5G42800.1 [GO:0009718 "anthocyanin biosynthesis" evidence=IMP] [GO:0045552 "dihydrokaempferol 4-reductase activity" evidence=IMP] InterPro:IPR001509 EMBL:AB007647 EMBL:M86359 EMBL:AB033294 EMBL:AJ251982 PIR:JQ1688 SPTR:P51102	3e-133
chr5.CM0200.88	99.1.4.6612	GO_ID:22983										GO_ID:22983	TAIR|gene:2101514 SPTR:Q8LEN7 symbol:AT3G19550.1 [GO:0005554 "molecular function unknown" evidence=ND] [GO:0000004 "biological process unknown" evidence=ND] EMBL:AY085326 EMBL:BT002905 EMBL:BT004424 SPTR:Q8LEN7	5e-14
TM1624.28	99.1.3.2.2898	TT2_ARATH							TT2_ARATH	ATP-binding;DNA-binding;Flavonoidbiosynthesis;Nuclearprotein;Nucleotide-binding;Polymorphism;Repeat;Transcription;Transcriptionregulation,TRANSPARENT TESTA 2 protein (Myb-related protein 123) (AtMYB123) (Myb- related transcription factor LBM2-like).	7e-51	GO_ID:27107	TAIR|gene:2169537 SPTR:Q9FJA2 symbol:AT5G35550.1 [GO:0006355 "regulation of transcription, DNA-dependent" evidence=ISS] [GO:0003700 "transcription factor activity" evidence=ISS] [GO:0003677 "DNA binding" evidence=ISS] InterPro:IPR001005 Interpro:IPR009057 Pfam:PF00249 PROSITE:PS50090 SMART:SM00717 HSSP:P06876 PROSITE:PS00037 PROSITE:PS00334 EMBL:AB015477 EMBL:AJ299452 EMBL:AF371981 GeneFarm:1000 …	3e-51
TM1624.28	99.1.4.3060	GO_ID:27107							TT2_ARATH	ATP-binding;DNA-binding;Flavonoidbiosynthesis;Nuclearprotein;Nucleotide-binding;Polymorphism;Repeat;Transcription;Transcriptionregulation,TRANSPARENT TESTA 2 protein (Myb-related protein 123) (AtMYB123) (Myb- related transcription factor LBM2-like).	7e-51	GO_ID:27107	TAIR|gene:2169537 SPTR:Q9FJA2 symbol:AT5G35550.1 [GO:0006355 "regulation of transcription, DNA-dependent" evidence=ISS] [GO:0003700 "transcription factor activity" evidence=ISS] [GO:0003677 "DNA binding" evidence=ISS] InterPro:IPR001005 Interpro:IPR009057 Pfam:PF00249 PROSITE:PS50090 SMART:SM00717 HSSP:P06876 PROSITE:PS00037 PROSITE:PS00334 EMBL:AB015477 EMBL:AJ299452 EMBL:AF371981 GeneFarm:1000 …	3e-51
Ljwgs_066882.1	1.9.4.15	E2.7.1.- [EC:2.7.1.-] [COG:COG0515 COG1493]	ath:At3g45780	T6D9.110; protein kinase / nonphototropic hypocotyl protein 1 (NPH1) / phototropin [EC:2.7.1.37] [KO:K00870]	5e-23	YCR091w	COG0515	8e-17	PHOT2_ARATH	Alternativesplicing;ATP-binding;Chromophore;Flavoprotein;FMN;Kinase;Membrane;Nucleotide-binding;Phosphorylation;Photoreceptorprotein;Receptor;Repeat;Sensorytransduction;Serine/threonine-proteinkinase;Transferase,Phototropin-2 (EC 2.7.1.37) (Defective in chloroplast avoidance protein 1) (Non phototropic hypocotyl 1-like protein 1) (NPH1-like 1) (AtKin7).	3e-23	GO_ID:21478	TAIR|gene:3698263 SPTR:O48963 symbol:AT3G45780.1 [GO:0016301 "kinase activity" evidence=ISS] InterPro:IPR000719 InterPro:IPR000014 InterPro:IPR008271 Pfam:PF00069 Prosite:PS00108 InterPro:IPR000700 Prosite:PS00107 Pfam:PF00785 Pfam:PF00989 ProDom:PD000001 PROSITE:PS50011 PROSITE:PS50112 PROSITE:PS50113 TIGRFAMs:TIGR00229 EMBL:AL157735 EMBL:AF030864 EMBL:AF360218 EMBL:AY040062 PIR:T47518 HSSP:Q9ZW…	9e-24
Ljwgs_066882.1	1.7.8.19	WAAY, rfaY lipopolysaccharide core biosynthesis protein RFAY [EC:2.7.-.-] [COG:COG0515]	ath:At3g45780	T6D9.110; protein kinase / nonphototropic hypocotyl protein 1 (NPH1) / phototropin [EC:2.7.1.37] [KO:K00870]	5e-23	YCR091w	COG0515	8e-17	PHOT2_ARATH	Alternativesplicing;ATP-binding;Chromophore;Flavoprotein;FMN;Kinase;Membrane;Nucleotide-binding;Phosphorylation;Photoreceptorprotein;Receptor;Repeat;Sensorytransduction;Serine/threonine-proteinkinase;Transferase,Phototropin-2 (EC 2.7.1.37) (Defective in chloroplast avoidance protein 1) (Non phototropic hypocotyl 1-like protein 1) (NPH1-like 1) (AtKin7).	3e-23	GO_ID:21478	TAIR|gene:3698263 SPTR:O48963 symbol:AT3G45780.1 [GO:0016301 "kinase activity" evidence=ISS] InterPro:IPR000719 InterPro:IPR000014 InterPro:IPR008271 Pfam:PF00069 Prosite:PS00108 InterPro:IPR000700 Prosite:PS00107 Pfam:PF00785 Pfam:PF00989 ProDom:PD000001 PROSITE:PS50011 PROSITE:PS50112 PROSITE:PS50113 TIGRFAMs:TIGR00229 EMBL:AL157735 EMBL:AF030864 EMBL:AF360218 EMBL:AY040062 PIR:T47518 HSSP:Q9ZW…	9e-24
Ljwgs_066882.1	1.1.17.19	E2.7.1.- [EC:2.7.1.-] [COG:COG0515 COG1493]	ath:At3g45780	T6D9.110; protein kinase / nonphototropic hypocotyl protein 1 (NPH1) / phototropin [EC:2.7.1.37] [KO:K00870]	5e-23	YCR091w	COG0515	8e-17	PHOT2_ARATH	Alternativesplicing;ATP-binding;Chromophore;Flavoprotein;FMN;Kinase;Membrane;Nucleotide-binding;Phosphorylation;Photoreceptorprotein;Receptor;Repeat;Sensorytransduction;Serine/threonine-proteinkinase;Transferase,Phototropin-2 (EC 2.7.1.37) (Defective in chloroplast avoidance protein 1) (Non phototropic hypocotyl 1-like protein 1) (NPH1-like 1) (AtKin7).	3e-23	GO_ID:21478	TAIR|gene:3698263 SPTR:O48963 symbol:AT3G45780.1 [GO:0016301 "kinase activity" evidence=ISS] InterPro:IPR000719 InterPro:IPR000014 InterPro:IPR008271 Pfam:PF00069 Prosite:PS00108 InterPro:IPR000700 Prosite:PS00107 Pfam:PF00785 Pfam:PF00989 ProDom:PD000001 PROSITE:PS50011 PROSITE:PS50112 PROSITE:PS50113 TIGRFAMs:TIGR00229 EMBL:AL157735 EMBL:AF030864 EMBL:AF360218 EMBL:AY040062 PIR:T47518 HSSP:Q9ZW…	9e-24
Ljwgs_066882.1	3.3.10.117	BMPR1 bone morphogenetic protein receptor, type I [EC:2.7.1.37]	ath:At3g45780	T6D9.110; protein kinase / nonphototropic hypocotyl protein 1 (NPH1) / phototropin [EC:2.7.1.37] [KO:K00870]	5e-23	YCR091w	COG0515	8e-17	PHOT2_ARATH	Alternativesplicing;ATP-binding;Chromophore;Flavoprotein;FMN;Kinase;Membrane;Nucleotide-binding;Phosphorylation;Photoreceptorprotein;Receptor;Repeat;Sensorytransduction;Serine/threonine-proteinkinase;Transferase,Phototropin-2 (EC 2.7.1.37) (Defective in chloroplast avoidance protein 1) (Non phototropic hypocotyl 1-like protein 1) (NPH1-like 1) (AtKin7).	3e-23	GO_ID:21478	TAIR|gene:3698263 SPTR:O48963 symbol:AT3G45780.1 [GO:0016301 "kinase activity" evidence=ISS] InterPro:IPR000719 InterPro:IPR000014 InterPro:IPR008271 Pfam:PF00069 Prosite:PS00108 InterPro:IPR000700 Prosite:PS00107 Pfam:PF00785 Pfam:PF00989 ProDom:PD000001 PROSITE:PS50011 PROSITE:PS50112 PROSITE:PS50113 TIGRFAMs:TIGR00229 EMBL:AL157735 EMBL:AF030864 EMBL:AF360218 EMBL:AY040062 PIR:T47518 HSSP:Q9ZW…	9e-24
Ljwgs_066882.1	1.11.16.8	E2.7.1.- [EC:2.7.1.-] [COG:COG0515 COG1493]	ath:At3g45780	T6D9.110; protein kinase / nonphototropic hypocotyl protein 1 (NPH1) / phototropin [EC:2.7.1.37] [KO:K00870]	5e-23	YCR091w	COG0515	8e-17	PHOT2_ARATH	Alternativesplicing;ATP-binding;Chromophore;Flavoprotein;FMN;Kinase;Membrane;Nucleotide-binding;Phosphorylation;Photoreceptorprotein;Receptor;Repeat;Sensorytransduction;Serine/threonine-proteinkinase;Transferase,Phototropin-2 (EC 2.7.1.37) (Defective in chloroplast avoidance protein 1) (Non phototropic hypocotyl 1-like protein 1) (NPH1-like 1) (AtKin7).	3e-23	GO_ID:21478	TAIR|gene:3698263 SPTR:O48963 symbol:AT3G45780.1 [GO:0016301 "kinase activity" evidence=ISS] InterPro:IPR000719 InterPro:IPR000014 InterPro:IPR008271 Pfam:PF00069 Prosite:PS00108 InterPro:IPR000700 Prosite:PS00107 Pfam:PF00785 Pfam:PF00989 ProDom:PD000001 PROSITE:PS50011 PROSITE:PS50112 PROSITE:PS50113 TIGRFAMs:TIGR00229 EMBL:AL157735 EMBL:AF030864 EMBL:AF360218 EMBL:AY040062 PIR:T47518 HSSP:Q9ZW…	9e-24
Ljwgs_066882.1	4.2.4	Cell cycle [CLASS:04110] [PATH:hsa04110] [COG:COG0515]	ath:At3g45780	T6D9.110; protein kinase / nonphototropic hypocotyl protein 1 (NPH1) / phototropin [EC:2.7.1.37] [KO:K00870]	5e-23	YCR091w	COG0515	8e-17	PHOT2_ARATH	Alternativesplicing;ATP-binding;Chromophore;Flavoprotein;FMN;Kinase;Membrane;Nucleotide-binding;Phosphorylation;Photoreceptorprotein;Receptor;Repeat;Sensorytransduction;Serine/threonine-proteinkinase;Transferase,Phototropin-2 (EC 2.7.1.37) (Defective in chloroplast avoidance protein 1) (Non phototropic hypocotyl 1-like protein 1) (NPH1-like 1) (AtKin7).	3e-23	GO_ID:21478	TAIR|gene:3698263 SPTR:O48963 symbol:AT3G45780.1 [GO:0016301 "kinase activity" evidence=ISS] InterPro:IPR000719 InterPro:IPR000014 InterPro:IPR008271 Pfam:PF00069 Prosite:PS00108 InterPro:IPR000700 Prosite:PS00107 Pfam:PF00785 Pfam:PF00989 ProDom:PD000001 PROSITE:PS50011 PROSITE:PS50112 PROSITE:PS50113 TIGRFAMs:TIGR00229 EMBL:AL157735 EMBL:AF030864 EMBL:AF360218 EMBL:AY040062 PIR:T47518 HSSP:Q9ZW…	9e-24
Ljwgs_066882.1	3.2.2.1	Protein kinase [EC:2.7.1.37]	ath:At3g45780	T6D9.110; protein kinase / nonphototropic hypocotyl protein 1 (NPH1) / phototropin [EC:2.7.1.37] [KO:K00870]	5e-23	YCR091w	COG0515	8e-17	PHOT2_ARATH	Alternativesplicing;ATP-binding;Chromophore;Flavoprotein;FMN;Kinase;Membrane;Nucleotide-binding;Phosphorylation;Photoreceptorprotein;Receptor;Repeat;Sensorytransduction;Serine/threonine-proteinkinase;Transferase,Phototropin-2 (EC 2.7.1.37) (Defective in chloroplast avoidance protein 1) (Non phototropic hypocotyl 1-like protein 1) (NPH1-like 1) (AtKin7).	3e-23	GO_ID:21478	TAIR|gene:3698263 SPTR:O48963 symbol:AT3G45780.1 [GO:0016301 "kinase activity" evidence=ISS] InterPro:IPR000719 InterPro:IPR000014 InterPro:IPR008271 Pfam:PF00069 Prosite:PS00108 InterPro:IPR000700 Prosite:PS00107 Pfam:PF00785 Pfam:PF00989 ProDom:PD000001 PROSITE:PS50011 PROSITE:PS50112 PROSITE:PS50113 TIGRFAMs:TIGR00229 EMBL:AL157735 EMBL:AF030864 EMBL:AF360218 EMBL:AY040062 PIR:T47518 HSSP:Q9ZW…	9e-24
chr6.CM0437.24	99.1.4.2776	GO_ID:13399										GO_ID:13399	TAIR|gene:2175192 SPTR:Q9FKJ5 symbol:AT5G60520.1 [GO:0005554 "molecular function unknown" evidence=ND] EMBL:AB011483 InterPro:IPR009646 Pfam:PF06830 EMBL:BT011223 SPTR:Q9FKJ5	7e-66
Ljwgs_039136.1	1.10.7.4	E1.1.1.219 dihydroflavonol-4-reductase [EC:1.1.1.219] [COG:COG0451] [GO:0045552]	ath:At5g42800	MJB21.18; dihydroflavonol 4-reductase (dihydrokaempferol 4-reductase) (DFR) [EC:1.1.1.219] [KO:K00091]	1e-13				DFRA_ARATH	Flavonoidbiosynthesis;NADP;Oxidoreductase,Dihydroflavonol-4-reductase (EC 1.1.1.219) (DFR) (Dihydrokaempferol 4- reductase) (TRANSPARENT TESTA 3 protein).	8e-14	GO_ID:18382	TAIR|gene:2165426 SPTR:P51102 symbol:AT5G42800.1 [GO:0009718 "anthocyanin biosynthesis" evidence=IMP] [GO:0045552 "dihydrokaempferol 4-reductase activity" evidence=IMP] InterPro:IPR001509 EMBL:AB007647 EMBL:M86359 EMBL:AB033294 EMBL:AJ251982 PIR:JQ1688 SPTR:P51102	3e-14
chr1.CM0593.36	1.10.7.1	E2.3.1.74, bcsA chalcone synthase [EC:2.3.1.74] [COG:COG3424] [GO:0016210]	ath:At5g13930	MAC12.28; chalcone synthase (naringenin-chalcone synthase) [EC:2.3.1.74] [KO:K00660]	0	DR2091	COG3424	3e-28	CHSY_VITVI	Acyltransferase;Flavonoidbiosynthesis;Transferase,Chalcone synthase (EC 2.3.1.74) (Naringenin-chalcone synthase).	0	GO_ID:1697	TAIR|gene:2159097 SPTR:P13114 symbol:AT5G13930.1 [GO:0009715 "chalcone biosynthesis" evidence=IMP] [GO:0009813 "flavonoid biosynthesis" evidence=IMP] [GO:0016210 "naringenin-chalcone synthase activity" evidence=IMP] InterPro:IPR001099 InterPro:IPR011141 Pfam:PF00195 Pfam:PF02797 HSSP:P30074 PIRSF:PIRSF000451 ProDom:PD000453 EMBL:AB005230 EMBL:M20308 EMBL:S80554 EMBL:Y18602 EMBL:Y18603 EMBL:AF1120…	0
chr4.CM0126.97	3.2.2.117	MEF2C MADS box transcription enhancer factor 2, polypeptide C (myocyte enhancer factor 2C)	hsa:4208	MEF2C; MADS box transcription enhancer factor 2, polypeptide C (myocyte enhancer factor 2C) [KO:K04454]	3e-14				SOC1_ARATH	Developmentalprotein;Differentiation;DNA-binding;Flowering;Nuclearprotein;Transcription;Transcriptionregulation,SUPPRESSOR OF CONSTANS OVEREXPRESSION 1 protein (Agamous-like MADS box protein AGL20).	1e-24	GO_ID:537	TAIR|gene:2043609 SPTR:O64645 symbol:AT2G45660.1 [GO:0003700 "transcription factor activity" evidence=ISS;TAS] [GO:0009908 "flower development" evidence=TAS] InterPro:IPR002100 Pfam:PF00319 InterPro:IPR002487 PRINTS:PR00404 PROSITE:PS00350 PROSITE:PS50066 HSSP:Q02078 Pfam:PF01486 EMBL:AC003680 EMBL:AY007726 EMBL:AF385731 EMBL:AY093967 PIR:T00879 TRANSFAC:T04727 GeneFarm:3500 SPTR:O64645	5e-25
Ljwgs_131670.1	99.1.1.181	KO:K00464	ana:all4284	lignostilbene-alpha,beta-dioxygenase [EC:1.13.11.43] [KO:K00464]	3e-19	sll1541	COG3670	3e-19
Ljwgs_131670.1	99.1.2.269	COG3670	ana:all4284	lignostilbene-alpha,beta-dioxygenase [EC:1.13.11.43] [KO:K00464]	3e-19	sll1541	COG3670	3e-19
Ljwgs_104694.1	1.10.7.9	E1.14.13.21 flavonoid 3-monooxygenase [EC:1.14.13.21] [GO:0016711]	ath:At5g07990	F13G24.190; cytochrome P450 75A5 / flavonoid 3-monooxygenase / flavonoid 3-hydroxylase (F3H) (F35H) (TT7) [EC:1.14.13.21] [KO:K05280]	5e-26				C71DB_LOTJA	Heme;Iron;Metal-binding;Monooxygenase;Oxidoreductase,Cytochrome P450 71D11 (EC 1.14.-.-) (Fragment).	8e-51	GO_ID:16992	TAIR|gene:2054511 SPTR:Q8LPP9 symbol:AT2G30750.1 [GO:0019825 "oxygen binding" evidence=ISS] InterPro:IPR001128 Pfam:PF00067 InterPro:IPR002403 InterPro:IPR002401 PRINTS:PR00463 PRINTS:PR00385 PROSITE:PS00086 PRINTS:PR00465 EMBL:AY094484 EMBL:BT001046 SPTR:Q8LPP9	3e-32
Ljwgs_114457.1	1.10.7.5	E1.14.11.19 leucoanthocyanidin dioxygenase [EC:1.14.11.19] [GO:0045432]	ath:At4g22880	F7H19.60; leucoanthocyanidin dioxygenase, putative / anthocyanidin synthase, putative [EC:1.14.11.19] [KO:K05277]	3e-26	PA0147	COG3491	5e-10	LDOX_MALDO	Dioxygenase;Flavonoidbiosynthesis;Iron;Metal-binding;Oxidoreductase;VitaminC,Leucoanthocyanidin dioxygenase (EC 1.14.11.19) (LDOX) (Leucocyanidin oxygenase) (Leucoanthocyanidin hydroxylase) (Anthocyanidin synthase).	1e-26	GO_ID:40023	TAIR|gene:2089427 SPTR:Q9LIF4 symbol:AT3G21420.1 [GO:0008372 "cellular component unknown" evidence=ND] [GO:0008152 "metabolism" evidence=ISS] [GO:0016491 "oxidoreductase activity" evidence=ISS] Pfam:PF03171 InterPro:IPR005123 HSSP:Q96323 EMBL:AP001305 EMBL:AY084795 EMBL:BT005988 SPTR:Q9LIF4	6e-41
Ljwgs_114457.1	1.9.10.29	COBL2, cobL precorrin-8W decarboxylase [EC:1.-.-.-] [COG:COG2242] [GO:0016491]	ath:At4g22880	F7H19.60; leucoanthocyanidin dioxygenase, putative / anthocyanidin synthase, putative [EC:1.14.11.19] [KO:K05277]	3e-26	PA0147	COG3491	5e-10	LDOX_MALDO	Dioxygenase;Flavonoidbiosynthesis;Iron;Metal-binding;Oxidoreductase;VitaminC,Leucoanthocyanidin dioxygenase (EC 1.14.11.19) (LDOX) (Leucocyanidin oxygenase) (Leucoanthocyanidin hydroxylase) (Anthocyanidin synthase).	1e-26	GO_ID:40023	TAIR|gene:2089427 SPTR:Q9LIF4 symbol:AT3G21420.1 [GO:0008372 "cellular component unknown" evidence=ND] [GO:0008152 "metabolism" evidence=ISS] [GO:0016491 "oxidoreductase activity" evidence=ISS] Pfam:PF03171 InterPro:IPR005123 HSSP:Q96323 EMBL:AP001305 EMBL:AY084795 EMBL:BT005988 SPTR:Q9LIF4	6e-41
Ljwgs_130169.1.1	99.1.4.1401	GO_ID:8904										GO_ID:8904	TAIR|gene:2144557 SPTR:Q9LZS7 symbol:AT5G03610.1 [GO:0016789 "carboxylic ester hydrolase activity" evidence=ISS] INTERPRO:IPR001087 Pfam:PF00657 EMBL:AL162506 EMBL:AY085113 EMBL:AF360329 PIR:T48388 SPTR:Q9LZS7	4e-19
Ljwgs_044016.1	99.1.4.6098	GO_ID:17989							COGT2_ARATH	Glycosyltransferase;Transferase,Cytokinin-O-glucosyltransferase 2 (EC 2.4.1.-) (Zeatin O- glucosyltransferase 2).	3e-36	GO_ID:17989	TAIR|gene:2196500 SPTR:Q9ZWJ3 symbol:AT1G22360.1 [GO:0008372 "cellular component unknown" evidence=ND] [GO:0016757 "transferase activity, transferring glycosyl groups" evidence=ISS] [GO:0008194 "UDP-glycosyltransferase activity" evidence=ISS] InterPro:IPR002213 Pfam:PF00201 GO:GO:0008152 PROSITE:PS00375 EMBL:AC068562 EMBL:AB016819 EMBL:AF332418 PIR:E86356 SPTR:Q9ZWJ3	2e-41
Ljwgs_044016.1	99.1.3.1.21	EC 2.4.1.-							COGT2_ARATH	Glycosyltransferase;Transferase,Cytokinin-O-glucosyltransferase 2 (EC 2.4.1.-) (Zeatin O- glucosyltransferase 2).	3e-36	GO_ID:17989	TAIR|gene:2196500 SPTR:Q9ZWJ3 symbol:AT1G22360.1 [GO:0008372 "cellular component unknown" evidence=ND] [GO:0016757 "transferase activity, transferring glycosyl groups" evidence=ISS] [GO:0008194 "UDP-glycosyltransferase activity" evidence=ISS] InterPro:IPR002213 Pfam:PF00201 GO:GO:0008152 PROSITE:PS00375 EMBL:AC068562 EMBL:AB016819 EMBL:AF332418 PIR:E86356 SPTR:Q9ZWJ3	2e-41
chr6.TM1374.19	1.10.7.9	E1.14.13.21 flavonoid 3-monooxygenase [EC:1.14.13.21] [GO:0016711]	ath:At5g07990	F13G24.190; cytochrome P450 75A5 / flavonoid 3-monooxygenase / flavonoid 3-hydroxylase (F3H) (F35H) (TT7) [EC:1.14.13.21] [KO:K05280]	2e-140	BH0579	COG2124	8e-23	C75A3_PETHY	Heme;Iron;Metal-binding;Monooxygenase;Multigenefamily;NADP;Oxidoreductase,Flavonoid 3,5-hydroxylase 2 (EC 1.14.13.88) (F35H) (Cytochrome P450 75A3) (CYPLXXVA3).	0	GO_ID:24784	TAIR|gene:2142877 SPTR:Q9SD85 symbol:AT5G07990.1 [GO:0009411 "response to UV" evidence=IEP] [GO:0009813 "flavonoid biosynthesis" evidence=TAS] [GO:0016711 "flavonoid 3-monooxygenase activity" evidence=IDA] [GO:0019825 "oxygen binding" evidence=ISS] InterPro:IPR001128 Pfam:PF00067 InterPro:IPR002401 PRINTS:PR00463 PRINTS:PR00385 PROSITE:PS00086 EMBL:AL133421 EMBL:AF271651 EMBL:AF271650 EMBL:AF1551…	3e-141
chr6.TM1374.19	1.11.14.4	E1.14.-.- [EC:1.14.-.-] [COG:COG2124]	ath:At5g07990	F13G24.190; cytochrome P450 75A5 / flavonoid 3-monooxygenase / flavonoid 3-hydroxylase (F3H) (F35H) (TT7) [EC:1.14.13.21] [KO:K05280]	2e-140	BH0579	COG2124	8e-23	C75A3_PETHY	Heme;Iron;Metal-binding;Monooxygenase;Multigenefamily;NADP;Oxidoreductase,Flavonoid 3,5-hydroxylase 2 (EC 1.14.13.88) (F35H) (Cytochrome P450 75A3) (CYPLXXVA3).	0	GO_ID:24784	TAIR|gene:2142877 SPTR:Q9SD85 symbol:AT5G07990.1 [GO:0009411 "response to UV" evidence=IEP] [GO:0009813 "flavonoid biosynthesis" evidence=TAS] [GO:0016711 "flavonoid 3-monooxygenase activity" evidence=IDA] [GO:0019825 "oxygen binding" evidence=ISS] InterPro:IPR001128 Pfam:PF00067 InterPro:IPR002401 PRINTS:PR00463 PRINTS:PR00385 PROSITE:PS00086 EMBL:AL133421 EMBL:AF271651 EMBL:AF271650 EMBL:AF1551…	3e-141
chr6.TM1374.19	1.10.3.12	E1.14.-.- [EC:1.14.-.-] [COG:COG2124]	ath:At5g07990	F13G24.190; cytochrome P450 75A5 / flavonoid 3-monooxygenase / flavonoid 3-hydroxylase (F3H) (F35H) (TT7) [EC:1.14.13.21] [KO:K05280]	2e-140	BH0579	COG2124	8e-23	C75A3_PETHY	Heme;Iron;Metal-binding;Monooxygenase;Multigenefamily;NADP;Oxidoreductase,Flavonoid 3,5-hydroxylase 2 (EC 1.14.13.88) (F35H) (Cytochrome P450 75A3) (CYPLXXVA3).	0	GO_ID:24784	TAIR|gene:2142877 SPTR:Q9SD85 symbol:AT5G07990.1 [GO:0009411 "response to UV" evidence=IEP] [GO:0009813 "flavonoid biosynthesis" evidence=TAS] [GO:0016711 "flavonoid 3-monooxygenase activity" evidence=IDA] [GO:0019825 "oxygen binding" evidence=ISS] InterPro:IPR001128 Pfam:PF00067 InterPro:IPR002401 PRINTS:PR00463 PRINTS:PR00385 PROSITE:PS00086 EMBL:AL133421 EMBL:AF271651 EMBL:AF271650 EMBL:AF1551…	3e-141
chr6.TM1374.19	1.10.6.12	E1.14.-.- [EC:1.14.-.-] [COG:COG2124]	ath:At5g07990	F13G24.190; cytochrome P450 75A5 / flavonoid 3-monooxygenase / flavonoid 3-hydroxylase (F3H) (F35H) (TT7) [EC:1.14.13.21] [KO:K05280]	2e-140	BH0579	COG2124	8e-23	C75A3_PETHY	Heme;Iron;Metal-binding;Monooxygenase;Multigenefamily;NADP;Oxidoreductase,Flavonoid 3,5-hydroxylase 2 (EC 1.14.13.88) (F35H) (Cytochrome P450 75A3) (CYPLXXVA3).	0	GO_ID:24784	TAIR|gene:2142877 SPTR:Q9SD85 symbol:AT5G07990.1 [GO:0009411 "response to UV" evidence=IEP] [GO:0009813 "flavonoid biosynthesis" evidence=TAS] [GO:0016711 "flavonoid 3-monooxygenase activity" evidence=IDA] [GO:0019825 "oxygen binding" evidence=ISS] InterPro:IPR001128 Pfam:PF00067 InterPro:IPR002401 PRINTS:PR00463 PRINTS:PR00385 PROSITE:PS00086 EMBL:AL133421 EMBL:AF271651 EMBL:AF271650 EMBL:AF1551…	3e-141
chr6.TM1374.19	1.3.3.23	E1.14.14.1 unspecific monooxygenase [EC:1.14.14.1] [COG:COG2124] [GO:0050381]	ath:At5g07990	F13G24.190; cytochrome P450 75A5 / flavonoid 3-monooxygenase / flavonoid 3-hydroxylase (F3H) (F35H) (TT7) [EC:1.14.13.21] [KO:K05280]	2e-140	BH0579	COG2124	8e-23	C75A3_PETHY	Heme;Iron;Metal-binding;Monooxygenase;Multigenefamily;NADP;Oxidoreductase,Flavonoid 3,5-hydroxylase 2 (EC 1.14.13.88) (F35H) (Cytochrome P450 75A3) (CYPLXXVA3).	0	GO_ID:24784	TAIR|gene:2142877 SPTR:Q9SD85 symbol:AT5G07990.1 [GO:0009411 "response to UV" evidence=IEP] [GO:0009813 "flavonoid biosynthesis" evidence=TAS] [GO:0016711 "flavonoid 3-monooxygenase activity" evidence=IDA] [GO:0019825 "oxygen binding" evidence=ISS] InterPro:IPR001128 Pfam:PF00067 InterPro:IPR002401 PRINTS:PR00463 PRINTS:PR00385 PROSITE:PS00086 EMBL:AL133421 EMBL:AF271651 EMBL:AF271650 EMBL:AF1551…	3e-141
chr6.TM1374.19	1.5.14.29	E1.14.14.1 unspecific monooxygenase [EC:1.14.14.1] [COG:COG2124] [GO:0050381]	ath:At5g07990	F13G24.190; cytochrome P450 75A5 / flavonoid 3-monooxygenase / flavonoid 3-hydroxylase (F3H) (F35H) (TT7) [EC:1.14.13.21] [KO:K05280]	2e-140	BH0579	COG2124	8e-23	C75A3_PETHY	Heme;Iron;Metal-binding;Monooxygenase;Multigenefamily;NADP;Oxidoreductase,Flavonoid 3,5-hydroxylase 2 (EC 1.14.13.88) (F35H) (Cytochrome P450 75A3) (CYPLXXVA3).	0	GO_ID:24784	TAIR|gene:2142877 SPTR:Q9SD85 symbol:AT5G07990.1 [GO:0009411 "response to UV" evidence=IEP] [GO:0009813 "flavonoid biosynthesis" evidence=TAS] [GO:0016711 "flavonoid 3-monooxygenase activity" evidence=IDA] [GO:0019825 "oxygen binding" evidence=ISS] InterPro:IPR001128 Pfam:PF00067 InterPro:IPR002401 PRINTS:PR00463 PRINTS:PR00385 PROSITE:PS00086 EMBL:AL133421 EMBL:AF271651 EMBL:AF271650 EMBL:AF1551…	3e-141
chr6.TM1374.19	1.1.7.13	E1.14.-.- [EC:1.14.-.-] [COG:COG2124]	ath:At5g07990	F13G24.190; cytochrome P450 75A5 / flavonoid 3-monooxygenase / flavonoid 3-hydroxylase (F3H) (F35H) (TT7) [EC:1.14.13.21] [KO:K05280]	2e-140	BH0579	COG2124	8e-23	C75A3_PETHY	Heme;Iron;Metal-binding;Monooxygenase;Multigenefamily;NADP;Oxidoreductase,Flavonoid 3,5-hydroxylase 2 (EC 1.14.13.88) (F35H) (Cytochrome P450 75A3) (CYPLXXVA3).	0	GO_ID:24784	TAIR|gene:2142877 SPTR:Q9SD85 symbol:AT5G07990.1 [GO:0009411 "response to UV" evidence=IEP] [GO:0009813 "flavonoid biosynthesis" evidence=TAS] [GO:0016711 "flavonoid 3-monooxygenase activity" evidence=IDA] [GO:0019825 "oxygen binding" evidence=ISS] InterPro:IPR001128 Pfam:PF00067 InterPro:IPR002401 PRINTS:PR00463 PRINTS:PR00385 PROSITE:PS00086 EMBL:AL133421 EMBL:AF271651 EMBL:AF271650 EMBL:AF1551…	3e-141
chr6.TM1374.19	1.11.4.6	E1.14.-.- [EC:1.14.-.-] [COG:COG2124]	ath:At5g07990	F13G24.190; cytochrome P450 75A5 / flavonoid 3-monooxygenase / flavonoid 3-hydroxylase (F3H) (F35H) (TT7) [EC:1.14.13.21] [KO:K05280]	2e-140	BH0579	COG2124	8e-23	C75A3_PETHY	Heme;Iron;Metal-binding;Monooxygenase;Multigenefamily;NADP;Oxidoreductase,Flavonoid 3,5-hydroxylase 2 (EC 1.14.13.88) (F35H) (Cytochrome P450 75A3) (CYPLXXVA3).	0	GO_ID:24784	TAIR|gene:2142877 SPTR:Q9SD85 symbol:AT5G07990.1 [GO:0009411 "response to UV" evidence=IEP] [GO:0009813 "flavonoid biosynthesis" evidence=TAS] [GO:0016711 "flavonoid 3-monooxygenase activity" evidence=IDA] [GO:0019825 "oxygen binding" evidence=ISS] InterPro:IPR001128 Pfam:PF00067 InterPro:IPR002401 PRINTS:PR00463 PRINTS:PR00385 PROSITE:PS00086 EMBL:AL133421 EMBL:AF271651 EMBL:AF271650 EMBL:AF1551…	3e-141
chr6.TM1374.19	1.11.4.2	E1.14.14.1 unspecific monooxygenase [EC:1.14.14.1] [COG:COG2124] [GO:0050381]	ath:At5g07990	F13G24.190; cytochrome P450 75A5 / flavonoid 3-monooxygenase / flavonoid 3-hydroxylase (F3H) (F35H) (TT7) [EC:1.14.13.21] [KO:K05280]	2e-140	BH0579	COG2124	8e-23	C75A3_PETHY	Heme;Iron;Metal-binding;Monooxygenase;Multigenefamily;NADP;Oxidoreductase,Flavonoid 3,5-hydroxylase 2 (EC 1.14.13.88) (F35H) (Cytochrome P450 75A3) (CYPLXXVA3).	0	GO_ID:24784	TAIR|gene:2142877 SPTR:Q9SD85 symbol:AT5G07990.1 [GO:0009411 "response to UV" evidence=IEP] [GO:0009813 "flavonoid biosynthesis" evidence=TAS] [GO:0016711 "flavonoid 3-monooxygenase activity" evidence=IDA] [GO:0019825 "oxygen binding" evidence=ISS] InterPro:IPR001128 Pfam:PF00067 InterPro:IPR002401 PRINTS:PR00463 PRINTS:PR00385 PROSITE:PS00086 EMBL:AL133421 EMBL:AF271651 EMBL:AF271650 EMBL:AF1551…	3e-141
chr2.CM0545.40	1.9.4.15	E2.7.1.- [EC:2.7.1.-] [COG:COG0515 COG1493]	ath:At5g02290	T1E22.50; protein kinase, putative [EC:2.7.1.37] [KO:K00870]	9e-42	YJL095w	COG0515	8e-19	RLCK7_ARATH	ATP-binding;Hypotheticalprotein;Kinase;Nucleotide-binding;Serine/threonine-proteinkinase;Transferase,Putative serine/threonine-protein kinase RLCKVII (EC 2.7.1.37).	1e-51	GO_ID:53934	TAIR|gene:2050986 SPTR:O22808 symbol:AT2G33580.1 [GO:0016301 "kinase activity" evidence=ISS] InterPro:IPR000719 Pfam:PF00069 InterPro:IPR002482 Pfam:PF01476 ProDom:PD000001 PROSITE:PS50011 EMBL:AC002332 EMBL:AF370600 PIR:C84747 SPTR:O22808	4e-57
chr2.CM0545.40	1.7.8.19	WAAY, rfaY lipopolysaccharide core biosynthesis protein RFAY [EC:2.7.-.-] [COG:COG0515]	ath:At5g02290	T1E22.50; protein kinase, putative [EC:2.7.1.37] [KO:K00870]	9e-42	YJL095w	COG0515	8e-19	RLCK7_ARATH	ATP-binding;Hypotheticalprotein;Kinase;Nucleotide-binding;Serine/threonine-proteinkinase;Transferase,Putative serine/threonine-protein kinase RLCKVII (EC 2.7.1.37).	1e-51	GO_ID:53934	TAIR|gene:2050986 SPTR:O22808 symbol:AT2G33580.1 [GO:0016301 "kinase activity" evidence=ISS] InterPro:IPR000719 Pfam:PF00069 InterPro:IPR002482 Pfam:PF01476 ProDom:PD000001 PROSITE:PS50011 EMBL:AC002332 EMBL:AF370600 PIR:C84747 SPTR:O22808	4e-57
chr2.CM0545.40	1.1.17.19	E2.7.1.- [EC:2.7.1.-] [COG:COG0515 COG1493]	ath:At5g02290	T1E22.50; protein kinase, putative [EC:2.7.1.37] [KO:K00870]	9e-42	YJL095w	COG0515	8e-19	RLCK7_ARATH	ATP-binding;Hypotheticalprotein;Kinase;Nucleotide-binding;Serine/threonine-proteinkinase;Transferase,Putative serine/threonine-protein kinase RLCKVII (EC 2.7.1.37).	1e-51	GO_ID:53934	TAIR|gene:2050986 SPTR:O22808 symbol:AT2G33580.1 [GO:0016301 "kinase activity" evidence=ISS] InterPro:IPR000719 Pfam:PF00069 InterPro:IPR002482 Pfam:PF01476 ProDom:PD000001 PROSITE:PS50011 EMBL:AC002332 EMBL:AF370600 PIR:C84747 SPTR:O22808	4e-57
chr2.CM0545.40	3.3.10.117	BMPR1 bone morphogenetic protein receptor, type I [EC:2.7.1.37]	ath:At5g02290	T1E22.50; protein kinase, putative [EC:2.7.1.37] [KO:K00870]	9e-42	YJL095w	COG0515	8e-19	RLCK7_ARATH	ATP-binding;Hypotheticalprotein;Kinase;Nucleotide-binding;Serine/threonine-proteinkinase;Transferase,Putative serine/threonine-protein kinase RLCKVII (EC 2.7.1.37).	1e-51	GO_ID:53934	TAIR|gene:2050986 SPTR:O22808 symbol:AT2G33580.1 [GO:0016301 "kinase activity" evidence=ISS] InterPro:IPR000719 Pfam:PF00069 InterPro:IPR002482 Pfam:PF01476 ProDom:PD000001 PROSITE:PS50011 EMBL:AC002332 EMBL:AF370600 PIR:C84747 SPTR:O22808	4e-57
chr2.CM0545.40	1.11.16.8	E2.7.1.- [EC:2.7.1.-] [COG:COG0515 COG1493]	ath:At5g02290	T1E22.50; protein kinase, putative [EC:2.7.1.37] [KO:K00870]	9e-42	YJL095w	COG0515	8e-19	RLCK7_ARATH	ATP-binding;Hypotheticalprotein;Kinase;Nucleotide-binding;Serine/threonine-proteinkinase;Transferase,Putative serine/threonine-protein kinase RLCKVII (EC 2.7.1.37).	1e-51	GO_ID:53934	TAIR|gene:2050986 SPTR:O22808 symbol:AT2G33580.1 [GO:0016301 "kinase activity" evidence=ISS] InterPro:IPR000719 Pfam:PF00069 InterPro:IPR002482 Pfam:PF01476 ProDom:PD000001 PROSITE:PS50011 EMBL:AC002332 EMBL:AF370600 PIR:C84747 SPTR:O22808	4e-57
chr2.CM0545.40	4.2.4	Cell cycle [CLASS:04110] [PATH:hsa04110] [COG:COG0515]	ath:At5g02290	T1E22.50; protein kinase, putative [EC:2.7.1.37] [KO:K00870]	9e-42	YJL095w	COG0515	8e-19	RLCK7_ARATH	ATP-binding;Hypotheticalprotein;Kinase;Nucleotide-binding;Serine/threonine-proteinkinase;Transferase,Putative serine/threonine-protein kinase RLCKVII (EC 2.7.1.37).	1e-51	GO_ID:53934	TAIR|gene:2050986 SPTR:O22808 symbol:AT2G33580.1 [GO:0016301 "kinase activity" evidence=ISS] InterPro:IPR000719 Pfam:PF00069 InterPro:IPR002482 Pfam:PF01476 ProDom:PD000001 PROSITE:PS50011 EMBL:AC002332 EMBL:AF370600 PIR:C84747 SPTR:O22808	4e-57
chr2.CM0545.40	3.2.2.1	Protein kinase [EC:2.7.1.37]	ath:At5g02290	T1E22.50; protein kinase, putative [EC:2.7.1.37] [KO:K00870]	9e-42	YJL095w	COG0515	8e-19	RLCK7_ARATH	ATP-binding;Hypotheticalprotein;Kinase;Nucleotide-binding;Serine/threonine-proteinkinase;Transferase,Putative serine/threonine-protein kinase RLCKVII (EC 2.7.1.37).	1e-51	GO_ID:53934	TAIR|gene:2050986 SPTR:O22808 symbol:AT2G33580.1 [GO:0016301 "kinase activity" evidence=ISS] InterPro:IPR000719 Pfam:PF00069 InterPro:IPR002482 Pfam:PF01476 ProDom:PD000001 PROSITE:PS50011 EMBL:AC002332 EMBL:AF370600 PIR:C84747 SPTR:O22808	4e-57
gi7614915	99.2	Unclassified without homolog
gi45624670	99.2	Unclassified without homolog
gi45414652	99.2	Unclassified without homolog
Ljwgs_023736.1	1.9.9.1	E1.14.99.36, BCDO beta-carotene 15,15-monooxygenase [EC:1.14.99.36]	ava:Ava_3710	retinal pigment epithelial membrane protein [EC:1.14.99.36] [KO:K00515]	4e-36	Rv0913c	COG3670	1e-24
chr1.TM0952.16	1.11.14.4	E1.14.-.- [EC:1.14.-.-] [COG:COG2124]	dre:30381	cyp26a1; cytochrome P450, subfamily XXVIA, polypeptide 1 [EC:1.14.14.1] [KO:K00493]	3e-27	slr0574	COG2124	8e-27	C90A1_ARATH	Heme;Iron;Membrane;Metal-binding;Monooxygenase;Multigenefamily;Oxidoreductase;Transmembrane,Cytochrome P450 90A1 (EC 1.14.-.-).	1e-39	GO_ID:48582	TAIR|gene:2091570 SPTR:Q94IA6 symbol:AT3G13730.1 [GO:0019825 "oxygen binding" evidence=ISS] [GO:0016132 "brassinosteroid biosynthesis" evidence=IMP] InterPro:IPR001128 Pfam:PF00067 InterPro:IPR002401 PRINTS:PR00463 PRINTS:PR00385 PROSITE:PS00086 EMBL:AB066286 EMBL:BT004084 EMBL:BT005093 SPTR:Q94IA6	2e-39
chr1.TM0952.16	1.10.3.12	E1.14.-.- [EC:1.14.-.-] [COG:COG2124]	dre:30381	cyp26a1; cytochrome P450, subfamily XXVIA, polypeptide 1 [EC:1.14.14.1] [KO:K00493]	3e-27	slr0574	COG2124	8e-27	C90A1_ARATH	Heme;Iron;Membrane;Metal-binding;Monooxygenase;Multigenefamily;Oxidoreductase;Transmembrane,Cytochrome P450 90A1 (EC 1.14.-.-).	1e-39	GO_ID:48582	TAIR|gene:2091570 SPTR:Q94IA6 symbol:AT3G13730.1 [GO:0019825 "oxygen binding" evidence=ISS] [GO:0016132 "brassinosteroid biosynthesis" evidence=IMP] InterPro:IPR001128 Pfam:PF00067 InterPro:IPR002401 PRINTS:PR00463 PRINTS:PR00385 PROSITE:PS00086 EMBL:AB066286 EMBL:BT004084 EMBL:BT005093 SPTR:Q94IA6	2e-39
chr1.TM0952.16	1.10.6.12	E1.14.-.- [EC:1.14.-.-] [COG:COG2124]	dre:30381	cyp26a1; cytochrome P450, subfamily XXVIA, polypeptide 1 [EC:1.14.14.1] [KO:K00493]	3e-27	slr0574	COG2124	8e-27	C90A1_ARATH	Heme;Iron;Membrane;Metal-binding;Monooxygenase;Multigenefamily;Oxidoreductase;Transmembrane,Cytochrome P450 90A1 (EC 1.14.-.-).	1e-39	GO_ID:48582	TAIR|gene:2091570 SPTR:Q94IA6 symbol:AT3G13730.1 [GO:0019825 "oxygen binding" evidence=ISS] [GO:0016132 "brassinosteroid biosynthesis" evidence=IMP] InterPro:IPR001128 Pfam:PF00067 InterPro:IPR002401 PRINTS:PR00463 PRINTS:PR00385 PROSITE:PS00086 EMBL:AB066286 EMBL:BT004084 EMBL:BT005093 SPTR:Q94IA6	2e-39
chr1.TM0952.16	1.3.3.23	E1.14.14.1 unspecific monooxygenase [EC:1.14.14.1] [COG:COG2124] [GO:0050381]	dre:30381	cyp26a1; cytochrome P450, subfamily XXVIA, polypeptide 1 [EC:1.14.14.1] [KO:K00493]	3e-27	slr0574	COG2124	8e-27	C90A1_ARATH	Heme;Iron;Membrane;Metal-binding;Monooxygenase;Multigenefamily;Oxidoreductase;Transmembrane,Cytochrome P450 90A1 (EC 1.14.-.-).	1e-39	GO_ID:48582	TAIR|gene:2091570 SPTR:Q94IA6 symbol:AT3G13730.1 [GO:0019825 "oxygen binding" evidence=ISS] [GO:0016132 "brassinosteroid biosynthesis" evidence=IMP] InterPro:IPR001128 Pfam:PF00067 InterPro:IPR002401 PRINTS:PR00463 PRINTS:PR00385 PROSITE:PS00086 EMBL:AB066286 EMBL:BT004084 EMBL:BT005093 SPTR:Q94IA6	2e-39
chr1.TM0952.16	1.1.7.13	E1.14.-.- [EC:1.14.-.-] [COG:COG2124]	dre:30381	cyp26a1; cytochrome P450, subfamily XXVIA, polypeptide 1 [EC:1.14.14.1] [KO:K00493]	3e-27	slr0574	COG2124	8e-27	C90A1_ARATH	Heme;Iron;Membrane;Metal-binding;Monooxygenase;Multigenefamily;Oxidoreductase;Transmembrane,Cytochrome P450 90A1 (EC 1.14.-.-).	1e-39	GO_ID:48582	TAIR|gene:2091570 SPTR:Q94IA6 symbol:AT3G13730.1 [GO:0019825 "oxygen binding" evidence=ISS] [GO:0016132 "brassinosteroid biosynthesis" evidence=IMP] InterPro:IPR001128 Pfam:PF00067 InterPro:IPR002401 PRINTS:PR00463 PRINTS:PR00385 PROSITE:PS00086 EMBL:AB066286 EMBL:BT004084 EMBL:BT005093 SPTR:Q94IA6	2e-39
chr1.TM0952.16	1.5.14.29	E1.14.14.1 unspecific monooxygenase [EC:1.14.14.1] [COG:COG2124] [GO:0050381]	dre:30381	cyp26a1; cytochrome P450, subfamily XXVIA, polypeptide 1 [EC:1.14.14.1] [KO:K00493]	3e-27	slr0574	COG2124	8e-27	C90A1_ARATH	Heme;Iron;Membrane;Metal-binding;Monooxygenase;Multigenefamily;Oxidoreductase;Transmembrane,Cytochrome P450 90A1 (EC 1.14.-.-).	1e-39	GO_ID:48582	TAIR|gene:2091570 SPTR:Q94IA6 symbol:AT3G13730.1 [GO:0019825 "oxygen binding" evidence=ISS] [GO:0016132 "brassinosteroid biosynthesis" evidence=IMP] InterPro:IPR001128 Pfam:PF00067 InterPro:IPR002401 PRINTS:PR00463 PRINTS:PR00385 PROSITE:PS00086 EMBL:AB066286 EMBL:BT004084 EMBL:BT005093 SPTR:Q94IA6	2e-39
chr1.TM0952.16	1.11.4.6	E1.14.-.- [EC:1.14.-.-] [COG:COG2124]	dre:30381	cyp26a1; cytochrome P450, subfamily XXVIA, polypeptide 1 [EC:1.14.14.1] [KO:K00493]	3e-27	slr0574	COG2124	8e-27	C90A1_ARATH	Heme;Iron;Membrane;Metal-binding;Monooxygenase;Multigenefamily;Oxidoreductase;Transmembrane,Cytochrome P450 90A1 (EC 1.14.-.-).	1e-39	GO_ID:48582	TAIR|gene:2091570 SPTR:Q94IA6 symbol:AT3G13730.1 [GO:0019825 "oxygen binding" evidence=ISS] [GO:0016132 "brassinosteroid biosynthesis" evidence=IMP] InterPro:IPR001128 Pfam:PF00067 InterPro:IPR002401 PRINTS:PR00463 PRINTS:PR00385 PROSITE:PS00086 EMBL:AB066286 EMBL:BT004084 EMBL:BT005093 SPTR:Q94IA6	2e-39
chr1.TM0952.16	1.11.4.2	E1.14.14.1 unspecific monooxygenase [EC:1.14.14.1] [COG:COG2124] [GO:0050381]	dre:30381	cyp26a1; cytochrome P450, subfamily XXVIA, polypeptide 1 [EC:1.14.14.1] [KO:K00493]	3e-27	slr0574	COG2124	8e-27	C90A1_ARATH	Heme;Iron;Membrane;Metal-binding;Monooxygenase;Multigenefamily;Oxidoreductase;Transmembrane,Cytochrome P450 90A1 (EC 1.14.-.-).	1e-39	GO_ID:48582	TAIR|gene:2091570 SPTR:Q94IA6 symbol:AT3G13730.1 [GO:0019825 "oxygen binding" evidence=ISS] [GO:0016132 "brassinosteroid biosynthesis" evidence=IMP] InterPro:IPR001128 Pfam:PF00067 InterPro:IPR002401 PRINTS:PR00463 PRINTS:PR00385 PROSITE:PS00086 EMBL:AB066286 EMBL:BT004084 EMBL:BT005093 SPTR:Q94IA6	2e-39
Ljwgs_078534.1	99.1.3.2.1009	DR206_PEA							DR206_PEA	Pathogenesis-relatedprotein;Plantdefense,Disease resistance response protein 206.	5e-68	GO_ID:2597	TAIR|gene:2024592 SPTR:Q9SH66 symbol:AT1G64160.1 [GO:0005554 "molecular function unknown" evidence=ND] [GO:0006952 "defense response" evidence=ISS] [GO:0009807 "lignan biosynthesis" evidence=ISS] InterPro:IPR004265 Pfam:PF03018 EMBL:AC007764 EMBL:BT010486 EMBL:AK175255 EMBL:AK176738 PIR:A96666 SPTR:Q9SH66	9e-44
Ljwgs_078534.1	99.1.4.5006	GO_ID:2597							DR206_PEA	Pathogenesis-relatedprotein;Plantdefense,Disease resistance response protein 206.	5e-68	GO_ID:2597	TAIR|gene:2024592 SPTR:Q9SH66 symbol:AT1G64160.1 [GO:0005554 "molecular function unknown" evidence=ND] [GO:0006952 "defense response" evidence=ISS] [GO:0009807 "lignan biosynthesis" evidence=ISS] InterPro:IPR004265 Pfam:PF03018 EMBL:AC007764 EMBL:BT010486 EMBL:AK175255 EMBL:AK176738 PIR:A96666 SPTR:Q9SH66	9e-44
Ljwgs_016221.1	99.1.4.356	GO_ID:19086	hsa:1509	CTSD; cathepsin D (lysosomal aspartyl protease) [EC:3.4.23.5] [KO:K01379]	5e-14				ASPR_CUCPE	Aspartylprotease;Glycoprotein;Hydrolase;Protease;Signal;Vacuole;Zymogen,Aspartic proteinase precursor (EC 3.4.23.-).	2e-66	GO_ID:19086	TAIR|gene:2018036 SPTR:Q8VYL3 symbol:AT1G62290.1 [GO:0004194 "pepsin A activity" evidence=ISS] [GO:0006508 "proteolysis" evidence=ISS] InterPro:IPR001461 InterPro:IPR001969 InterPro:IPR008138 InterPro:IPR008373 InterPro:IPR007856 Pfam:PF00026 GO:GO:0005764 PRINTS:PR00792 PROSITE:PS00141 InterPro:IPR008139 Pfam:PF05184 Pfam:PF03489 PRINTS:PR01797 SMART:SM00741 InterPro:IPR008140 ProDom:PD001732 HS…	3e-67
Ljwgs_016221.1	99.1.3.1.62	EC 3.4.23.-	hsa:1509	CTSD; cathepsin D (lysosomal aspartyl protease) [EC:3.4.23.5] [KO:K01379]	5e-14				ASPR_CUCPE	Aspartylprotease;Glycoprotein;Hydrolase;Protease;Signal;Vacuole;Zymogen,Aspartic proteinase precursor (EC 3.4.23.-).	2e-66	GO_ID:19086	TAIR|gene:2018036 SPTR:Q8VYL3 symbol:AT1G62290.1 [GO:0004194 "pepsin A activity" evidence=ISS] [GO:0006508 "proteolysis" evidence=ISS] InterPro:IPR001461 InterPro:IPR001969 InterPro:IPR008138 InterPro:IPR008373 InterPro:IPR007856 Pfam:PF00026 GO:GO:0005764 PRINTS:PR00792 PROSITE:PS00141 InterPro:IPR008139 Pfam:PF05184 Pfam:PF03489 PRINTS:PR01797 SMART:SM00741 InterPro:IPR008140 ProDom:PD001732 HS…	3e-67
Ljwgs_016221.1	99.1.1.83	KO:K01379	hsa:1509	CTSD; cathepsin D (lysosomal aspartyl protease) [EC:3.4.23.5] [KO:K01379]	5e-14				ASPR_CUCPE	Aspartylprotease;Glycoprotein;Hydrolase;Protease;Signal;Vacuole;Zymogen,Aspartic proteinase precursor (EC 3.4.23.-).	2e-66	GO_ID:19086	TAIR|gene:2018036 SPTR:Q8VYL3 symbol:AT1G62290.1 [GO:0004194 "pepsin A activity" evidence=ISS] [GO:0006508 "proteolysis" evidence=ISS] InterPro:IPR001461 InterPro:IPR001969 InterPro:IPR008138 InterPro:IPR008373 InterPro:IPR007856 Pfam:PF00026 GO:GO:0005764 PRINTS:PR00792 PROSITE:PS00141 InterPro:IPR008139 Pfam:PF05184 Pfam:PF03489 PRINTS:PR01797 SMART:SM00741 InterPro:IPR008140 ProDom:PD001732 HS…	3e-67
TM0451.22	2.4.2.7.2	GYRB DNA gyrase subunit B [COG:COG0187]	spo:SPBC1A4.03c	top2; dna topoisomerase ii [EC:5.99.1.3] [KO:K03164]	5e-38	YNL088w_1	COG0187	5e-29	TOP2_PEA	ATP-binding;DNA-binding;Isomerase;Nucleotide-binding;Topoisomerase,DNA topoisomerase 2 (EC 5.99.1.3) (DNA topoisomerase II) (PsTopII).	3e-44	GO_ID:34022	TAIR|gene:2076200 SPTR:P30182 symbol:AT3G23890.1 [GO:0003677 "DNA binding" evidence=ISS] [GO:0003918 "DNA topoisomerase (ATP-hydrolyzing) activity" evidence=ISS] [GO:0005524 "ATP binding" evidence=ISS] [GO:0006259 "DNA metabolism" evidence=ISS] [GO:0006265 "DNA topological change" evidence=ISS] InterPro:IPR003594 Pfam:PF02518 InterPro:IPR002205 Pfam:PF00204 InterPro:IPR001241 InterPro:IPR003957 P…	7e-37
TM0451.22	2.4.2.10.2	TOP2 DNA topoisomerase II [COG:COG0187 COG0188]	spo:SPBC1A4.03c	top2; dna topoisomerase ii [EC:5.99.1.3] [KO:K03164]	5e-38	YNL088w_1	COG0187	5e-29	TOP2_PEA	ATP-binding;DNA-binding;Isomerase;Nucleotide-binding;Topoisomerase,DNA topoisomerase 2 (EC 5.99.1.3) (DNA topoisomerase II) (PsTopII).	3e-44	GO_ID:34022	TAIR|gene:2076200 SPTR:P30182 symbol:AT3G23890.1 [GO:0003677 "DNA binding" evidence=ISS] [GO:0003918 "DNA topoisomerase (ATP-hydrolyzing) activity" evidence=ISS] [GO:0005524 "ATP binding" evidence=ISS] [GO:0006259 "DNA metabolism" evidence=ISS] [GO:0006265 "DNA topological change" evidence=ISS] InterPro:IPR003594 Pfam:PF02518 InterPro:IPR002205 Pfam:PF00204 InterPro:IPR001241 InterPro:IPR003957 P…	7e-37
TM0451.22	2.4.2.8.2	PARE topoisomerase IV subunit B [COG:COG0187]	spo:SPBC1A4.03c	top2; dna topoisomerase ii [EC:5.99.1.3] [KO:K03164]	5e-38	YNL088w_1	COG0187	5e-29	TOP2_PEA	ATP-binding;DNA-binding;Isomerase;Nucleotide-binding;Topoisomerase,DNA topoisomerase 2 (EC 5.99.1.3) (DNA topoisomerase II) (PsTopII).	3e-44	GO_ID:34022	TAIR|gene:2076200 SPTR:P30182 symbol:AT3G23890.1 [GO:0003677 "DNA binding" evidence=ISS] [GO:0003918 "DNA topoisomerase (ATP-hydrolyzing) activity" evidence=ISS] [GO:0005524 "ATP binding" evidence=ISS] [GO:0006259 "DNA metabolism" evidence=ISS] [GO:0006265 "DNA topological change" evidence=ISS] InterPro:IPR003594 Pfam:PF02518 InterPro:IPR002205 Pfam:PF00204 InterPro:IPR001241 InterPro:IPR003957 P…	7e-37
Ljwgs_059850.1	99.1.4.6100	GO_ID:21512							EXPR1_ARATH	Glycoprotein;Multigenefamily;Signal,Expansin-related protein 1 precursor (AtEXPR1) (At-EXPR1) (Ath- ExpBeta-3.1).	2e-51	GO_ID:21512	TAIR|gene:2077166 SPTR:Q8GZA5 symbol:AT3G45960.1 [GO:0005554 "molecular function unknown" evidence=TAS] [GO:0009826 "unidimensional cell growth" evidence=NAS] [GO:0009828 "cell wall loosening (sensu Magnoliophyta)" evidence=NAS] [GO:0009664 "cell wall organization and biogenesis (sensu Magnoliophyta)" evidence=ISS] InterPro:IPR007112 InterPro:IPR005132 InterPro:IPR007118 Pfam:PF01357 InterPro:IPR…	7e-27
Ljwgs_059850.1	99.1.3.2.1114	EXPR1_ARATH							EXPR1_ARATH	Glycoprotein;Multigenefamily;Signal,Expansin-related protein 1 precursor (AtEXPR1) (At-EXPR1) (Ath- ExpBeta-3.1).	2e-51	GO_ID:21512	TAIR|gene:2077166 SPTR:Q8GZA5 symbol:AT3G45960.1 [GO:0005554 "molecular function unknown" evidence=TAS] [GO:0009826 "unidimensional cell growth" evidence=NAS] [GO:0009828 "cell wall loosening (sensu Magnoliophyta)" evidence=NAS] [GO:0009664 "cell wall organization and biogenesis (sensu Magnoliophyta)" evidence=ISS] InterPro:IPR007112 InterPro:IPR005132 InterPro:IPR007118 Pfam:PF01357 InterPro:IPR…	7e-27
Ljwgs_033662.1	99.1.3.2.1580	EXPB3_ARATH							EXPB3_ARATH	Cellwall;Multigenefamily;Signal,Beta-expansin 3 precursor (AtEXPB3) (At-EXPB3) (Ath-ExpBeta-1.6).	9e-24
gi45401455	99.2	Unclassified without homolog
Ljwgs_019370.1	99.1.4.2776	GO_ID:13399										GO_ID:13399	TAIR|gene:2175192 SPTR:Q9FKJ5 symbol:AT5G60520.1 [GO:0005554 "molecular function unknown" evidence=ND] EMBL:AB011483 InterPro:IPR009646 Pfam:PF06830 EMBL:BT011223 SPTR:Q9FKJ5	2e-69
Ljwgs_058132.1	1.5.6.17	E1.2.1.27, mmsA, iolA methylmalonate-semialdehyde dehydrogenase [EC:1.2.1.27] [COG:COG1012] [GO:0004491]	ath:At2g24270	F27D4.18; NADP-dependent glyceraldehyde-3-phosphate dehydrogenase, putative [EC:1.2.1.9] [KO:K00131]	1e-79	BH2237	COG1012	1e-45	GAPN_PEA	Directproteinsequencing;NADP;Oxidoreductase,NADP-dependent glyceraldehyde-3-phosphate dehydrogenase (EC 1.2.1.9) (Non-phosphorylating glyceraldehyde 3-phosphate dehydrogenase) (Glyceraldehyde-3-phosphate dehydrogenase [NADP+]) (Triosephosphate dehydrogenase).	1e-80	GO_ID:4332	TIGR_CMR|BA0849 SPTR:Q81UL6 symbol:BA0849 "glyceraldehyde-3-phosphate dehydrogenase, NADP-dependent" [GO:0008152 "metabolism" evidence=ISS] [GO:0008886 "glyceraldehyde-3-phosphate dehydrogenase (NADP+) activity" evidence=ISS] InterPro:IPR002086 Pfam:PF00171 GO:GO:0008152 InterPro:IPR012303 PIRSF:PIRSF000147 PROSITE:PS00070 PROSITE:PS00687 HSSP:Q59931 EMBL:AE017334 EMBL:AE017225 EMBL:AE017026 TIGR…	4e-47
Ljwgs_058132.1	1.1.7.3	E1.2.1.3 aldehyde dehydrogenase (NAD+) [EC:1.2.1.3] [COG:COG1012] [GO:0004029]	ath:At2g24270	F27D4.18; NADP-dependent glyceraldehyde-3-phosphate dehydrogenase, putative [EC:1.2.1.9] [KO:K00131]	1e-79	BH2237	COG1012	1e-45	GAPN_PEA	Directproteinsequencing;NADP;Oxidoreductase,NADP-dependent glyceraldehyde-3-phosphate dehydrogenase (EC 1.2.1.9) (Non-phosphorylating glyceraldehyde 3-phosphate dehydrogenase) (Glyceraldehyde-3-phosphate dehydrogenase [NADP+]) (Triosephosphate dehydrogenase).	1e-80	GO_ID:4332	TIGR_CMR|BA0849 SPTR:Q81UL6 symbol:BA0849 "glyceraldehyde-3-phosphate dehydrogenase, NADP-dependent" [GO:0008152 "metabolism" evidence=ISS] [GO:0008886 "glyceraldehyde-3-phosphate dehydrogenase (NADP+) activity" evidence=ISS] InterPro:IPR002086 Pfam:PF00171 GO:GO:0008152 InterPro:IPR012303 PIRSF:PIRSF000147 PROSITE:PS00070 PROSITE:PS00687 HSSP:Q59931 EMBL:AE017334 EMBL:AE017225 EMBL:AE017026 TIGR…	4e-47
Ljwgs_058132.1	1.11.12.5	E1.2.1.- [EC:1.2.1.-] [COG:COG1012]	ath:At2g24270	F27D4.18; NADP-dependent glyceraldehyde-3-phosphate dehydrogenase, putative [EC:1.2.1.9] [KO:K00131]	1e-79	BH2237	COG1012	1e-45	GAPN_PEA	Directproteinsequencing;NADP;Oxidoreductase,NADP-dependent glyceraldehyde-3-phosphate dehydrogenase (EC 1.2.1.9) (Non-phosphorylating glyceraldehyde 3-phosphate dehydrogenase) (Glyceraldehyde-3-phosphate dehydrogenase [NADP+]) (Triosephosphate dehydrogenase).	1e-80	GO_ID:4332	TIGR_CMR|BA0849 SPTR:Q81UL6 symbol:BA0849 "glyceraldehyde-3-phosphate dehydrogenase, NADP-dependent" [GO:0008152 "metabolism" evidence=ISS] [GO:0008886 "glyceraldehyde-3-phosphate dehydrogenase (NADP+) activity" evidence=ISS] InterPro:IPR002086 Pfam:PF00171 GO:GO:0008152 InterPro:IPR012303 PIRSF:PIRSF000147 PROSITE:PS00070 PROSITE:PS00687 HSSP:Q59931 EMBL:AE017334 EMBL:AE017225 EMBL:AE017026 TIGR…	4e-47
Ljwgs_058132.1	1.3.3.22	E1.2.1.3 aldehyde dehydrogenase (NAD+) [EC:1.2.1.3] [COG:COG1012] [GO:0004029]	ath:At2g24270	F27D4.18; NADP-dependent glyceraldehyde-3-phosphate dehydrogenase, putative [EC:1.2.1.9] [KO:K00131]	1e-79	BH2237	COG1012	1e-45	GAPN_PEA	Directproteinsequencing;NADP;Oxidoreductase,NADP-dependent glyceraldehyde-3-phosphate dehydrogenase (EC 1.2.1.9) (Non-phosphorylating glyceraldehyde 3-phosphate dehydrogenase) (Glyceraldehyde-3-phosphate dehydrogenase [NADP+]) (Triosephosphate dehydrogenase).	1e-80	GO_ID:4332	TIGR_CMR|BA0849 SPTR:Q81UL6 symbol:BA0849 "glyceraldehyde-3-phosphate dehydrogenase, NADP-dependent" [GO:0008152 "metabolism" evidence=ISS] [GO:0008886 "glyceraldehyde-3-phosphate dehydrogenase (NADP+) activity" evidence=ISS] InterPro:IPR002086 Pfam:PF00171 GO:GO:0008152 InterPro:IPR012303 PIRSF:PIRSF000147 PROSITE:PS00070 PROSITE:PS00687 HSSP:Q59931 EMBL:AE017334 EMBL:AE017225 EMBL:AE017026 TIGR…	4e-47
Ljwgs_058132.1	1.11.3.3	E1.2.1.28, xylC benzaldehyde dehydrogenase (NAD) [EC:1.2.1.28] [COG:COG1012] [GO:0018479]	ath:At2g24270	F27D4.18; NADP-dependent glyceraldehyde-3-phosphate dehydrogenase, putative [EC:1.2.1.9] [KO:K00131]	1e-79	BH2237	COG1012	1e-45	GAPN_PEA	Directproteinsequencing;NADP;Oxidoreductase,NADP-dependent glyceraldehyde-3-phosphate dehydrogenase (EC 1.2.1.9) (Non-phosphorylating glyceraldehyde 3-phosphate dehydrogenase) (Glyceraldehyde-3-phosphate dehydrogenase [NADP+]) (Triosephosphate dehydrogenase).	1e-80	GO_ID:4332	TIGR_CMR|BA0849 SPTR:Q81UL6 symbol:BA0849 "glyceraldehyde-3-phosphate dehydrogenase, NADP-dependent" [GO:0008152 "metabolism" evidence=ISS] [GO:0008886 "glyceraldehyde-3-phosphate dehydrogenase (NADP+) activity" evidence=ISS] InterPro:IPR002086 Pfam:PF00171 GO:GO:0008152 InterPro:IPR012303 PIRSF:PIRSF000147 PROSITE:PS00070 PROSITE:PS00687 HSSP:Q59931 EMBL:AE017334 EMBL:AE017225 EMBL:AE017026 TIGR…	4e-47
Ljwgs_058132.1	1.5.11.22	E1.2.1.3 aldehyde dehydrogenase (NAD+) [EC:1.2.1.3] [COG:COG1012] [GO:0004029]	ath:At2g24270	F27D4.18; NADP-dependent glyceraldehyde-3-phosphate dehydrogenase, putative [EC:1.2.1.9] [KO:K00131]	1e-79	BH2237	COG1012	1e-45	GAPN_PEA	Directproteinsequencing;NADP;Oxidoreductase,NADP-dependent glyceraldehyde-3-phosphate dehydrogenase (EC 1.2.1.9) (Non-phosphorylating glyceraldehyde 3-phosphate dehydrogenase) (Glyceraldehyde-3-phosphate dehydrogenase [NADP+]) (Triosephosphate dehydrogenase).	1e-80	GO_ID:4332	TIGR_CMR|BA0849 SPTR:Q81UL6 symbol:BA0849 "glyceraldehyde-3-phosphate dehydrogenase, NADP-dependent" [GO:0008152 "metabolism" evidence=ISS] [GO:0008886 "glyceraldehyde-3-phosphate dehydrogenase (NADP+) activity" evidence=ISS] InterPro:IPR002086 Pfam:PF00171 GO:GO:0008152 InterPro:IPR012303 PIRSF:PIRSF000147 PROSITE:PS00070 PROSITE:PS00687 HSSP:Q59931 EMBL:AE017334 EMBL:AE017225 EMBL:AE017026 TIGR…	4e-47
Ljwgs_058132.1	1.5.13.16	E1.2.1.5 aldehyde dehydrogenase (NAD(P)+) [EC:1.2.1.5] [COG:COG1012] [GO:0004030]	ath:At2g24270	F27D4.18; NADP-dependent glyceraldehyde-3-phosphate dehydrogenase, putative [EC:1.2.1.9] [KO:K00131]	1e-79	BH2237	COG1012	1e-45	GAPN_PEA	Directproteinsequencing;NADP;Oxidoreductase,NADP-dependent glyceraldehyde-3-phosphate dehydrogenase (EC 1.2.1.9) (Non-phosphorylating glyceraldehyde 3-phosphate dehydrogenase) (Glyceraldehyde-3-phosphate dehydrogenase [NADP+]) (Triosephosphate dehydrogenase).	1e-80	GO_ID:4332	TIGR_CMR|BA0849 SPTR:Q81UL6 symbol:BA0849 "glyceraldehyde-3-phosphate dehydrogenase, NADP-dependent" [GO:0008152 "metabolism" evidence=ISS] [GO:0008886 "glyceraldehyde-3-phosphate dehydrogenase (NADP+) activity" evidence=ISS] InterPro:IPR002086 Pfam:PF00171 GO:GO:0008152 InterPro:IPR012303 PIRSF:PIRSF000147 PROSITE:PS00070 PROSITE:PS00687 HSSP:Q59931 EMBL:AE017334 EMBL:AE017225 EMBL:AE017026 TIGR…	4e-47
Ljwgs_058132.1	1.1.12.17	E1.2.1.21, aldA, aldB glycolaldehyde dehydrogenase [EC:1.2.1.21] [COG:COG1012] [GO:0050569]	ath:At2g24270	F27D4.18; NADP-dependent glyceraldehyde-3-phosphate dehydrogenase, putative [EC:1.2.1.9] [KO:K00131]	1e-79	BH2237	COG1012	1e-45	GAPN_PEA	Directproteinsequencing;NADP;Oxidoreductase,NADP-dependent glyceraldehyde-3-phosphate dehydrogenase (EC 1.2.1.9) (Non-phosphorylating glyceraldehyde 3-phosphate dehydrogenase) (Glyceraldehyde-3-phosphate dehydrogenase [NADP+]) (Triosephosphate dehydrogenase).	1e-80	GO_ID:4332	TIGR_CMR|BA0849 SPTR:Q81UL6 symbol:BA0849 "glyceraldehyde-3-phosphate dehydrogenase, NADP-dependent" [GO:0008152 "metabolism" evidence=ISS] [GO:0008886 "glyceraldehyde-3-phosphate dehydrogenase (NADP+) activity" evidence=ISS] InterPro:IPR002086 Pfam:PF00171 GO:GO:0008152 InterPro:IPR012303 PIRSF:PIRSF000147 PROSITE:PS00070 PROSITE:PS00687 HSSP:Q59931 EMBL:AE017334 EMBL:AE017225 EMBL:AE017026 TIGR…	4e-47
Ljwgs_058132.1	1.11.10.1	E1.2.1.39, feaB phenylacetaldehyde dehydrogenase [EC:1.2.1.39] [COG:COG1012] [GO:0008957]	ath:At2g24270	F27D4.18; NADP-dependent glyceraldehyde-3-phosphate dehydrogenase, putative [EC:1.2.1.9] [KO:K00131]	1e-79	BH2237	COG1012	1e-45	GAPN_PEA	Directproteinsequencing;NADP;Oxidoreductase,NADP-dependent glyceraldehyde-3-phosphate dehydrogenase (EC 1.2.1.9) (Non-phosphorylating glyceraldehyde 3-phosphate dehydrogenase) (Glyceraldehyde-3-phosphate dehydrogenase [NADP+]) (Triosephosphate dehydrogenase).	1e-80	GO_ID:4332	TIGR_CMR|BA0849 SPTR:Q81UL6 symbol:BA0849 "glyceraldehyde-3-phosphate dehydrogenase, NADP-dependent" [GO:0008152 "metabolism" evidence=ISS] [GO:0008886 "glyceraldehyde-3-phosphate dehydrogenase (NADP+) activity" evidence=ISS] InterPro:IPR002086 Pfam:PF00171 GO:GO:0008152 InterPro:IPR012303 PIRSF:PIRSF000147 PROSITE:PS00070 PROSITE:PS00687 HSSP:Q59931 EMBL:AE017334 EMBL:AE017225 EMBL:AE017026 TIGR…	4e-47
Ljwgs_058132.1	1.10.3.14	E1.2.1.- [EC:1.2.1.-] [COG:COG1012]	ath:At2g24270	F27D4.18; NADP-dependent glyceraldehyde-3-phosphate dehydrogenase, putative [EC:1.2.1.9] [KO:K00131]	1e-79	BH2237	COG1012	1e-45	GAPN_PEA	Directproteinsequencing;NADP;Oxidoreductase,NADP-dependent glyceraldehyde-3-phosphate dehydrogenase (EC 1.2.1.9) (Non-phosphorylating glyceraldehyde 3-phosphate dehydrogenase) (Glyceraldehyde-3-phosphate dehydrogenase [NADP+]) (Triosephosphate dehydrogenase).	1e-80	GO_ID:4332	TIGR_CMR|BA0849 SPTR:Q81UL6 symbol:BA0849 "glyceraldehyde-3-phosphate dehydrogenase, NADP-dependent" [GO:0008152 "metabolism" evidence=ISS] [GO:0008886 "glyceraldehyde-3-phosphate dehydrogenase (NADP+) activity" evidence=ISS] InterPro:IPR002086 Pfam:PF00171 GO:GO:0008152 InterPro:IPR012303 PIRSF:PIRSF000147 PROSITE:PS00070 PROSITE:PS00687 HSSP:Q59931 EMBL:AE017334 EMBL:AE017225 EMBL:AE017026 TIGR…	4e-47
Ljwgs_058132.1	1.5.14.17	E1.2.1.- [EC:1.2.1.-] [COG:COG1012]	ath:At2g24270	F27D4.18; NADP-dependent glyceraldehyde-3-phosphate dehydrogenase, putative [EC:1.2.1.9] [KO:K00131]	1e-79	BH2237	COG1012	1e-45	GAPN_PEA	Directproteinsequencing;NADP;Oxidoreductase,NADP-dependent glyceraldehyde-3-phosphate dehydrogenase (EC 1.2.1.9) (Non-phosphorylating glyceraldehyde 3-phosphate dehydrogenase) (Glyceraldehyde-3-phosphate dehydrogenase [NADP+]) (Triosephosphate dehydrogenase).	1e-80	GO_ID:4332	TIGR_CMR|BA0849 SPTR:Q81UL6 symbol:BA0849 "glyceraldehyde-3-phosphate dehydrogenase, NADP-dependent" [GO:0008152 "metabolism" evidence=ISS] [GO:0008886 "glyceraldehyde-3-phosphate dehydrogenase (NADP+) activity" evidence=ISS] InterPro:IPR002086 Pfam:PF00171 GO:GO:0008152 InterPro:IPR012303 PIRSF:PIRSF000147 PROSITE:PS00070 PROSITE:PS00687 HSSP:Q59931 EMBL:AE017334 EMBL:AE017225 EMBL:AE017026 TIGR…	4e-47
Ljwgs_058132.1	1.1.13.26	E1.2.1.27, mmsA, iolA methylmalonate-semialdehyde dehydrogenase [EC:1.2.1.27] [COG:COG1012] [GO:0004491]	ath:At2g24270	F27D4.18; NADP-dependent glyceraldehyde-3-phosphate dehydrogenase, putative [EC:1.2.1.9] [KO:K00131]	1e-79	BH2237	COG1012	1e-45	GAPN_PEA	Directproteinsequencing;NADP;Oxidoreductase,NADP-dependent glyceraldehyde-3-phosphate dehydrogenase (EC 1.2.1.9) (Non-phosphorylating glyceraldehyde 3-phosphate dehydrogenase) (Glyceraldehyde-3-phosphate dehydrogenase [NADP+]) (Triosephosphate dehydrogenase).	1e-80	GO_ID:4332	TIGR_CMR|BA0849 SPTR:Q81UL6 symbol:BA0849 "glyceraldehyde-3-phosphate dehydrogenase, NADP-dependent" [GO:0008152 "metabolism" evidence=ISS] [GO:0008886 "glyceraldehyde-3-phosphate dehydrogenase (NADP+) activity" evidence=ISS] InterPro:IPR002086 Pfam:PF00171 GO:GO:0008152 InterPro:IPR012303 PIRSF:PIRSF000147 PROSITE:PS00070 PROSITE:PS00687 HSSP:Q59931 EMBL:AE017334 EMBL:AE017225 EMBL:AE017026 TIGR…	4e-47
Ljwgs_058132.1	1.5.10.40	E1.2.1.3 aldehyde dehydrogenase (NAD+) [EC:1.2.1.3] [COG:COG1012] [GO:0004029]	ath:At2g24270	F27D4.18; NADP-dependent glyceraldehyde-3-phosphate dehydrogenase, putative [EC:1.2.1.9] [KO:K00131]	1e-79	BH2237	COG1012	1e-45	GAPN_PEA	Directproteinsequencing;NADP;Oxidoreductase,NADP-dependent glyceraldehyde-3-phosphate dehydrogenase (EC 1.2.1.9) (Non-phosphorylating glyceraldehyde 3-phosphate dehydrogenase) (Glyceraldehyde-3-phosphate dehydrogenase [NADP+]) (Triosephosphate dehydrogenase).	1e-80	GO_ID:4332	TIGR_CMR|BA0849 SPTR:Q81UL6 symbol:BA0849 "glyceraldehyde-3-phosphate dehydrogenase, NADP-dependent" [GO:0008152 "metabolism" evidence=ISS] [GO:0008886 "glyceraldehyde-3-phosphate dehydrogenase (NADP+) activity" evidence=ISS] InterPro:IPR002086 Pfam:PF00171 GO:GO:0008152 InterPro:IPR012303 PIRSF:PIRSF000147 PROSITE:PS00070 PROSITE:PS00687 HSSP:Q59931 EMBL:AE017334 EMBL:AE017225 EMBL:AE017026 TIGR…	4e-47
Ljwgs_058132.1	1.1.11.7.3	EUTE aldehyde dehydrogenase [COG:COG1012]	ath:At2g24270	F27D4.18; NADP-dependent glyceraldehyde-3-phosphate dehydrogenase, putative [EC:1.2.1.9] [KO:K00131]	1e-79	BH2237	COG1012	1e-45	GAPN_PEA	Directproteinsequencing;NADP;Oxidoreductase,NADP-dependent glyceraldehyde-3-phosphate dehydrogenase (EC 1.2.1.9) (Non-phosphorylating glyceraldehyde 3-phosphate dehydrogenase) (Glyceraldehyde-3-phosphate dehydrogenase [NADP+]) (Triosephosphate dehydrogenase).	1e-80	GO_ID:4332	TIGR_CMR|BA0849 SPTR:Q81UL6 symbol:BA0849 "glyceraldehyde-3-phosphate dehydrogenase, NADP-dependent" [GO:0008152 "metabolism" evidence=ISS] [GO:0008886 "glyceraldehyde-3-phosphate dehydrogenase (NADP+) activity" evidence=ISS] InterPro:IPR002086 Pfam:PF00171 GO:GO:0008152 InterPro:IPR012303 PIRSF:PIRSF000147 PROSITE:PS00070 PROSITE:PS00687 HSSP:Q59931 EMBL:AE017334 EMBL:AE017225 EMBL:AE017026 TIGR…	4e-47
Ljwgs_058132.1	1.5.12.24	E1.1.1.1, adh alcohol dehydrogenase [EC:1.1.1.1] [COG:COG1012 COG1062 COG1064 COG1454] [GO:0004022 0004023 0004024 0004025]	ath:At2g24270	F27D4.18; NADP-dependent glyceraldehyde-3-phosphate dehydrogenase, putative [EC:1.2.1.9] [KO:K00131]	1e-79	BH2237	COG1012	1e-45	GAPN_PEA	Directproteinsequencing;NADP;Oxidoreductase,NADP-dependent glyceraldehyde-3-phosphate dehydrogenase (EC 1.2.1.9) (Non-phosphorylating glyceraldehyde 3-phosphate dehydrogenase) (Glyceraldehyde-3-phosphate dehydrogenase [NADP+]) (Triosephosphate dehydrogenase).	1e-80	GO_ID:4332	TIGR_CMR|BA0849 SPTR:Q81UL6 symbol:BA0849 "glyceraldehyde-3-phosphate dehydrogenase, NADP-dependent" [GO:0008152 "metabolism" evidence=ISS] [GO:0008886 "glyceraldehyde-3-phosphate dehydrogenase (NADP+) activity" evidence=ISS] InterPro:IPR002086 Pfam:PF00171 GO:GO:0008152 InterPro:IPR012303 PIRSF:PIRSF000147 PROSITE:PS00070 PROSITE:PS00687 HSSP:Q59931 EMBL:AE017334 EMBL:AE017225 EMBL:AE017026 TIGR…	4e-47
Ljwgs_058132.1	1.3.6.11	E1.1.1.1, adh alcohol dehydrogenase [EC:1.1.1.1] [COG:COG1012 COG1062 COG1064 COG1454] [GO:0004022 0004023 0004024 0004025]	ath:At2g24270	F27D4.18; NADP-dependent glyceraldehyde-3-phosphate dehydrogenase, putative [EC:1.2.1.9] [KO:K00131]	1e-79	BH2237	COG1012	1e-45	GAPN_PEA	Directproteinsequencing;NADP;Oxidoreductase,NADP-dependent glyceraldehyde-3-phosphate dehydrogenase (EC 1.2.1.9) (Non-phosphorylating glyceraldehyde 3-phosphate dehydrogenase) (Glyceraldehyde-3-phosphate dehydrogenase [NADP+]) (Triosephosphate dehydrogenase).	1e-80	GO_ID:4332	TIGR_CMR|BA0849 SPTR:Q81UL6 symbol:BA0849 "glyceraldehyde-3-phosphate dehydrogenase, NADP-dependent" [GO:0008152 "metabolism" evidence=ISS] [GO:0008886 "glyceraldehyde-3-phosphate dehydrogenase (NADP+) activity" evidence=ISS] InterPro:IPR002086 Pfam:PF00171 GO:GO:0008152 InterPro:IPR012303 PIRSF:PIRSF000147 PROSITE:PS00070 PROSITE:PS00687 HSSP:Q59931 EMBL:AE017334 EMBL:AE017225 EMBL:AE017026 TIGR…	4e-47
Ljwgs_058132.1	1.1.14.25	E1.2.1.16, gabD succinate-semialdehyde dehydrogenase (NADP+) [EC:1.2.1.16] [COG:COG1012] [GO:0009013]	ath:At2g24270	F27D4.18; NADP-dependent glyceraldehyde-3-phosphate dehydrogenase, putative [EC:1.2.1.9] [KO:K00131]	1e-79	BH2237	COG1012	1e-45	GAPN_PEA	Directproteinsequencing;NADP;Oxidoreductase,NADP-dependent glyceraldehyde-3-phosphate dehydrogenase (EC 1.2.1.9) (Non-phosphorylating glyceraldehyde 3-phosphate dehydrogenase) (Glyceraldehyde-3-phosphate dehydrogenase [NADP+]) (Triosephosphate dehydrogenase).	1e-80	GO_ID:4332	TIGR_CMR|BA0849 SPTR:Q81UL6 symbol:BA0849 "glyceraldehyde-3-phosphate dehydrogenase, NADP-dependent" [GO:0008152 "metabolism" evidence=ISS] [GO:0008886 "glyceraldehyde-3-phosphate dehydrogenase (NADP+) activity" evidence=ISS] InterPro:IPR002086 Pfam:PF00171 GO:GO:0008152 InterPro:IPR012303 PIRSF:PIRSF000147 PROSITE:PS00070 PROSITE:PS00687 HSSP:Q59931 EMBL:AE017334 EMBL:AE017225 EMBL:AE017026 TIGR…	4e-47
Ljwgs_058132.1	1.11.17.26	E1.2.1.28, xylC benzaldehyde dehydrogenase (NAD) [EC:1.2.1.28] [COG:COG1012] [GO:0018479]	ath:At2g24270	F27D4.18; NADP-dependent glyceraldehyde-3-phosphate dehydrogenase, putative [EC:1.2.1.9] [KO:K00131]	1e-79	BH2237	COG1012	1e-45	GAPN_PEA	Directproteinsequencing;NADP;Oxidoreductase,NADP-dependent glyceraldehyde-3-phosphate dehydrogenase (EC 1.2.1.9) (Non-phosphorylating glyceraldehyde 3-phosphate dehydrogenase) (Glyceraldehyde-3-phosphate dehydrogenase [NADP+]) (Triosephosphate dehydrogenase).	1e-80	GO_ID:4332	TIGR_CMR|BA0849 SPTR:Q81UL6 symbol:BA0849 "glyceraldehyde-3-phosphate dehydrogenase, NADP-dependent" [GO:0008152 "metabolism" evidence=ISS] [GO:0008886 "glyceraldehyde-3-phosphate dehydrogenase (NADP+) activity" evidence=ISS] InterPro:IPR002086 Pfam:PF00171 GO:GO:0008152 InterPro:IPR012303 PIRSF:PIRSF000147 PROSITE:PS00070 PROSITE:PS00687 HSSP:Q59931 EMBL:AE017334 EMBL:AE017225 EMBL:AE017026 TIGR…	4e-47
Ljwgs_058132.1	1.1.1.18	E1.1.1.1, adh alcohol dehydrogenase [EC:1.1.1.1] [COG:COG1012 COG1062 COG1064 COG1454] [GO:0004022 0004023 0004024 0004025]	ath:At2g24270	F27D4.18; NADP-dependent glyceraldehyde-3-phosphate dehydrogenase, putative [EC:1.2.1.9] [KO:K00131]	1e-79	BH2237	COG1012	1e-45	GAPN_PEA	Directproteinsequencing;NADP;Oxidoreductase,NADP-dependent glyceraldehyde-3-phosphate dehydrogenase (EC 1.2.1.9) (Non-phosphorylating glyceraldehyde 3-phosphate dehydrogenase) (Glyceraldehyde-3-phosphate dehydrogenase [NADP+]) (Triosephosphate dehydrogenase).	1e-80	GO_ID:4332	TIGR_CMR|BA0849 SPTR:Q81UL6 symbol:BA0849 "glyceraldehyde-3-phosphate dehydrogenase, NADP-dependent" [GO:0008152 "metabolism" evidence=ISS] [GO:0008886 "glyceraldehyde-3-phosphate dehydrogenase (NADP+) activity" evidence=ISS] InterPro:IPR002086 Pfam:PF00171 GO:GO:0008152 InterPro:IPR012303 PIRSF:PIRSF000147 PROSITE:PS00070 PROSITE:PS00687 HSSP:Q59931 EMBL:AE017334 EMBL:AE017225 EMBL:AE017026 TIGR…	4e-47
Ljwgs_058132.1	1.10.3.5	E1.2.1.3 aldehyde dehydrogenase (NAD+) [EC:1.2.1.3] [COG:COG1012] [GO:0004029]	ath:At2g24270	F27D4.18; NADP-dependent glyceraldehyde-3-phosphate dehydrogenase, putative [EC:1.2.1.9] [KO:K00131]	1e-79	BH2237	COG1012	1e-45	GAPN_PEA	Directproteinsequencing;NADP;Oxidoreductase,NADP-dependent glyceraldehyde-3-phosphate dehydrogenase (EC 1.2.1.9) (Non-phosphorylating glyceraldehyde 3-phosphate dehydrogenase) (Glyceraldehyde-3-phosphate dehydrogenase [NADP+]) (Triosephosphate dehydrogenase).	1e-80	GO_ID:4332	TIGR_CMR|BA0849 SPTR:Q81UL6 symbol:BA0849 "glyceraldehyde-3-phosphate dehydrogenase, NADP-dependent" [GO:0008152 "metabolism" evidence=ISS] [GO:0008886 "glyceraldehyde-3-phosphate dehydrogenase (NADP+) activity" evidence=ISS] InterPro:IPR002086 Pfam:PF00171 GO:GO:0008152 InterPro:IPR012303 PIRSF:PIRSF000147 PROSITE:PS00070 PROSITE:PS00687 HSSP:Q59931 EMBL:AE017334 EMBL:AE017225 EMBL:AE017026 TIGR…	4e-47
Ljwgs_058132.1	1.5.6.18	E1.2.1.3 aldehyde dehydrogenase (NAD+) [EC:1.2.1.3] [COG:COG1012] [GO:0004029]	ath:At2g24270	F27D4.18; NADP-dependent glyceraldehyde-3-phosphate dehydrogenase, putative [EC:1.2.1.9] [KO:K00131]	1e-79	BH2237	COG1012	1e-45	GAPN_PEA	Directproteinsequencing;NADP;Oxidoreductase,NADP-dependent glyceraldehyde-3-phosphate dehydrogenase (EC 1.2.1.9) (Non-phosphorylating glyceraldehyde 3-phosphate dehydrogenase) (Glyceraldehyde-3-phosphate dehydrogenase [NADP+]) (Triosephosphate dehydrogenase).	1e-80	GO_ID:4332	TIGR_CMR|BA0849 SPTR:Q81UL6 symbol:BA0849 "glyceraldehyde-3-phosphate dehydrogenase, NADP-dependent" [GO:0008152 "metabolism" evidence=ISS] [GO:0008886 "glyceraldehyde-3-phosphate dehydrogenase (NADP+) activity" evidence=ISS] InterPro:IPR002086 Pfam:PF00171 GO:GO:0008152 InterPro:IPR012303 PIRSF:PIRSF000147 PROSITE:PS00070 PROSITE:PS00687 HSSP:Q59931 EMBL:AE017334 EMBL:AE017225 EMBL:AE017026 TIGR…	4e-47
Ljwgs_058132.1	1.5.12.34	E1.2.1.16, gabD succinate-semialdehyde dehydrogenase (NADP+) [EC:1.2.1.16] [COG:COG1012] [GO:0009013]	ath:At2g24270	F27D4.18; NADP-dependent glyceraldehyde-3-phosphate dehydrogenase, putative [EC:1.2.1.9] [KO:K00131]	1e-79	BH2237	COG1012	1e-45	GAPN_PEA	Directproteinsequencing;NADP;Oxidoreductase,NADP-dependent glyceraldehyde-3-phosphate dehydrogenase (EC 1.2.1.9) (Non-phosphorylating glyceraldehyde 3-phosphate dehydrogenase) (Glyceraldehyde-3-phosphate dehydrogenase [NADP+]) (Triosephosphate dehydrogenase).	1e-80	GO_ID:4332	TIGR_CMR|BA0849 SPTR:Q81UL6 symbol:BA0849 "glyceraldehyde-3-phosphate dehydrogenase, NADP-dependent" [GO:0008152 "metabolism" evidence=ISS] [GO:0008886 "glyceraldehyde-3-phosphate dehydrogenase (NADP+) activity" evidence=ISS] InterPro:IPR002086 Pfam:PF00171 GO:GO:0008152 InterPro:IPR012303 PIRSF:PIRSF000147 PROSITE:PS00070 PROSITE:PS00687 HSSP:Q59931 EMBL:AE017334 EMBL:AE017225 EMBL:AE017026 TIGR…	4e-47
Ljwgs_058132.1	1.11.20.6	E1.1.1.1, adh alcohol dehydrogenase [EC:1.1.1.1] [COG:COG1012 COG1062 COG1064 COG1454] [GO:0004022 0004023 0004024 0004025]	ath:At2g24270	F27D4.18; NADP-dependent glyceraldehyde-3-phosphate dehydrogenase, putative [EC:1.2.1.9] [KO:K00131]	1e-79	BH2237	COG1012	1e-45	GAPN_PEA	Directproteinsequencing;NADP;Oxidoreductase,NADP-dependent glyceraldehyde-3-phosphate dehydrogenase (EC 1.2.1.9) (Non-phosphorylating glyceraldehyde 3-phosphate dehydrogenase) (Glyceraldehyde-3-phosphate dehydrogenase [NADP+]) (Triosephosphate dehydrogenase).	1e-80	GO_ID:4332	TIGR_CMR|BA0849 SPTR:Q81UL6 symbol:BA0849 "glyceraldehyde-3-phosphate dehydrogenase, NADP-dependent" [GO:0008152 "metabolism" evidence=ISS] [GO:0008886 "glyceraldehyde-3-phosphate dehydrogenase (NADP+) activity" evidence=ISS] InterPro:IPR002086 Pfam:PF00171 GO:GO:0008152 InterPro:IPR012303 PIRSF:PIRSF000147 PROSITE:PS00070 PROSITE:PS00687 HSSP:Q59931 EMBL:AE017334 EMBL:AE017225 EMBL:AE017026 TIGR…	4e-47
Ljwgs_058132.1	1.5.9.28	E1.2.1.3 aldehyde dehydrogenase (NAD+) [EC:1.2.1.3] [COG:COG1012] [GO:0004029]	ath:At2g24270	F27D4.18; NADP-dependent glyceraldehyde-3-phosphate dehydrogenase, putative [EC:1.2.1.9] [KO:K00131]	1e-79	BH2237	COG1012	1e-45	GAPN_PEA	Directproteinsequencing;NADP;Oxidoreductase,NADP-dependent glyceraldehyde-3-phosphate dehydrogenase (EC 1.2.1.9) (Non-phosphorylating glyceraldehyde 3-phosphate dehydrogenase) (Glyceraldehyde-3-phosphate dehydrogenase [NADP+]) (Triosephosphate dehydrogenase).	1e-80	GO_ID:4332	TIGR_CMR|BA0849 SPTR:Q81UL6 symbol:BA0849 "glyceraldehyde-3-phosphate dehydrogenase, NADP-dependent" [GO:0008152 "metabolism" evidence=ISS] [GO:0008886 "glyceraldehyde-3-phosphate dehydrogenase (NADP+) activity" evidence=ISS] InterPro:IPR002086 Pfam:PF00171 GO:GO:0008152 InterPro:IPR012303 PIRSF:PIRSF000147 PROSITE:PS00070 PROSITE:PS00687 HSSP:Q59931 EMBL:AE017334 EMBL:AE017225 EMBL:AE017026 TIGR…	4e-47
Ljwgs_058132.1	1.11.20.3	E1.2.1.- [EC:1.2.1.-] [COG:COG1012]	ath:At2g24270	F27D4.18; NADP-dependent glyceraldehyde-3-phosphate dehydrogenase, putative [EC:1.2.1.9] [KO:K00131]	1e-79	BH2237	COG1012	1e-45	GAPN_PEA	Directproteinsequencing;NADP;Oxidoreductase,NADP-dependent glyceraldehyde-3-phosphate dehydrogenase (EC 1.2.1.9) (Non-phosphorylating glyceraldehyde 3-phosphate dehydrogenase) (Glyceraldehyde-3-phosphate dehydrogenase [NADP+]) (Triosephosphate dehydrogenase).	1e-80	GO_ID:4332	TIGR_CMR|BA0849 SPTR:Q81UL6 symbol:BA0849 "glyceraldehyde-3-phosphate dehydrogenase, NADP-dependent" [GO:0008152 "metabolism" evidence=ISS] [GO:0008886 "glyceraldehyde-3-phosphate dehydrogenase (NADP+) activity" evidence=ISS] InterPro:IPR002086 Pfam:PF00171 GO:GO:0008152 InterPro:IPR012303 PIRSF:PIRSF000147 PROSITE:PS00070 PROSITE:PS00687 HSSP:Q59931 EMBL:AE017334 EMBL:AE017225 EMBL:AE017026 TIGR…	4e-47
Ljwgs_058132.1	1.1.1.23	E1.2.1.5 aldehyde dehydrogenase (NAD(P)+) [EC:1.2.1.5] [COG:COG1012] [GO:0004030]	ath:At2g24270	F27D4.18; NADP-dependent glyceraldehyde-3-phosphate dehydrogenase, putative [EC:1.2.1.9] [KO:K00131]	1e-79	BH2237	COG1012	1e-45	GAPN_PEA	Directproteinsequencing;NADP;Oxidoreductase,NADP-dependent glyceraldehyde-3-phosphate dehydrogenase (EC 1.2.1.9) (Non-phosphorylating glyceraldehyde 3-phosphate dehydrogenase) (Glyceraldehyde-3-phosphate dehydrogenase [NADP+]) (Triosephosphate dehydrogenase).	1e-80	GO_ID:4332	TIGR_CMR|BA0849 SPTR:Q81UL6 symbol:BA0849 "glyceraldehyde-3-phosphate dehydrogenase, NADP-dependent" [GO:0008152 "metabolism" evidence=ISS] [GO:0008886 "glyceraldehyde-3-phosphate dehydrogenase (NADP+) activity" evidence=ISS] InterPro:IPR002086 Pfam:PF00171 GO:GO:0008152 InterPro:IPR012303 PIRSF:PIRSF000147 PROSITE:PS00070 PROSITE:PS00687 HSSP:Q59931 EMBL:AE017334 EMBL:AE017225 EMBL:AE017026 TIGR…	4e-47
Ljwgs_058132.1	1.5.10.12	E1.5.1.12, putA 1-pyrroline-5-carboxylate dehydrogenase [EC:1.5.1.12] [COG:COG1012] [GO:0003842]	ath:At2g24270	F27D4.18; NADP-dependent glyceraldehyde-3-phosphate dehydrogenase, putative [EC:1.2.1.9] [KO:K00131]	1e-79	BH2237	COG1012	1e-45	GAPN_PEA	Directproteinsequencing;NADP;Oxidoreductase,NADP-dependent glyceraldehyde-3-phosphate dehydrogenase (EC 1.2.1.9) (Non-phosphorylating glyceraldehyde 3-phosphate dehydrogenase) (Glyceraldehyde-3-phosphate dehydrogenase [NADP+]) (Triosephosphate dehydrogenase).	1e-80	GO_ID:4332	TIGR_CMR|BA0849 SPTR:Q81UL6 symbol:BA0849 "glyceraldehyde-3-phosphate dehydrogenase, NADP-dependent" [GO:0008152 "metabolism" evidence=ISS] [GO:0008886 "glyceraldehyde-3-phosphate dehydrogenase (NADP+) activity" evidence=ISS] InterPro:IPR002086 Pfam:PF00171 GO:GO:0008152 InterPro:IPR012303 PIRSF:PIRSF000147 PROSITE:PS00070 PROSITE:PS00687 HSSP:Q59931 EMBL:AE017334 EMBL:AE017225 EMBL:AE017026 TIGR…	4e-47
Ljwgs_058132.1	1.5.1.9	E1.5.1.12, putA 1-pyrroline-5-carboxylate dehydrogenase [EC:1.5.1.12] [COG:COG1012] [GO:0003842]	ath:At2g24270	F27D4.18; NADP-dependent glyceraldehyde-3-phosphate dehydrogenase, putative [EC:1.2.1.9] [KO:K00131]	1e-79	BH2237	COG1012	1e-45	GAPN_PEA	Directproteinsequencing;NADP;Oxidoreductase,NADP-dependent glyceraldehyde-3-phosphate dehydrogenase (EC 1.2.1.9) (Non-phosphorylating glyceraldehyde 3-phosphate dehydrogenase) (Glyceraldehyde-3-phosphate dehydrogenase [NADP+]) (Triosephosphate dehydrogenase).	1e-80	GO_ID:4332	TIGR_CMR|BA0849 SPTR:Q81UL6 symbol:BA0849 "glyceraldehyde-3-phosphate dehydrogenase, NADP-dependent" [GO:0008152 "metabolism" evidence=ISS] [GO:0008886 "glyceraldehyde-3-phosphate dehydrogenase (NADP+) activity" evidence=ISS] InterPro:IPR002086 Pfam:PF00171 GO:GO:0008152 InterPro:IPR012303 PIRSF:PIRSF000147 PROSITE:PS00070 PROSITE:PS00687 HSSP:Q59931 EMBL:AE017334 EMBL:AE017225 EMBL:AE017026 TIGR…	4e-47
Ljwgs_058132.1	1.3.6.12	E1.2.1.3 aldehyde dehydrogenase (NAD+) [EC:1.2.1.3] [COG:COG1012] [GO:0004029]	ath:At2g24270	F27D4.18; NADP-dependent glyceraldehyde-3-phosphate dehydrogenase, putative [EC:1.2.1.9] [KO:K00131]	1e-79	BH2237	COG1012	1e-45	GAPN_PEA	Directproteinsequencing;NADP;Oxidoreductase,NADP-dependent glyceraldehyde-3-phosphate dehydrogenase (EC 1.2.1.9) (Non-phosphorylating glyceraldehyde 3-phosphate dehydrogenase) (Glyceraldehyde-3-phosphate dehydrogenase [NADP+]) (Triosephosphate dehydrogenase).	1e-80	GO_ID:4332	TIGR_CMR|BA0849 SPTR:Q81UL6 symbol:BA0849 "glyceraldehyde-3-phosphate dehydrogenase, NADP-dependent" [GO:0008152 "metabolism" evidence=ISS] [GO:0008886 "glyceraldehyde-3-phosphate dehydrogenase (NADP+) activity" evidence=ISS] InterPro:IPR002086 Pfam:PF00171 GO:GO:0008152 InterPro:IPR012303 PIRSF:PIRSF000147 PROSITE:PS00070 PROSITE:PS00687 HSSP:Q59931 EMBL:AE017334 EMBL:AE017225 EMBL:AE017026 TIGR…	4e-47
Ljwgs_058132.1	1.5.11.27	E1.2.1.5 aldehyde dehydrogenase (NAD(P)+) [EC:1.2.1.5] [COG:COG1012] [GO:0004030]	ath:At2g24270	F27D4.18; NADP-dependent glyceraldehyde-3-phosphate dehydrogenase, putative [EC:1.2.1.9] [KO:K00131]	1e-79	BH2237	COG1012	1e-45	GAPN_PEA	Directproteinsequencing;NADP;Oxidoreductase,NADP-dependent glyceraldehyde-3-phosphate dehydrogenase (EC 1.2.1.9) (Non-phosphorylating glyceraldehyde 3-phosphate dehydrogenase) (Glyceraldehyde-3-phosphate dehydrogenase [NADP+]) (Triosephosphate dehydrogenase).	1e-80	GO_ID:4332	TIGR_CMR|BA0849 SPTR:Q81UL6 symbol:BA0849 "glyceraldehyde-3-phosphate dehydrogenase, NADP-dependent" [GO:0008152 "metabolism" evidence=ISS] [GO:0008886 "glyceraldehyde-3-phosphate dehydrogenase (NADP+) activity" evidence=ISS] InterPro:IPR002086 Pfam:PF00171 GO:GO:0008152 InterPro:IPR012303 PIRSF:PIRSF000147 PROSITE:PS00070 PROSITE:PS00687 HSSP:Q59931 EMBL:AE017334 EMBL:AE017225 EMBL:AE017026 TIGR…	4e-47
Ljwgs_058132.1	1.3.9.2	E1.2.1.3 aldehyde dehydrogenase (NAD+) [EC:1.2.1.3] [COG:COG1012] [GO:0004029]	ath:At2g24270	F27D4.18; NADP-dependent glyceraldehyde-3-phosphate dehydrogenase, putative [EC:1.2.1.9] [KO:K00131]	1e-79	BH2237	COG1012	1e-45	GAPN_PEA	Directproteinsequencing;NADP;Oxidoreductase,NADP-dependent glyceraldehyde-3-phosphate dehydrogenase (EC 1.2.1.9) (Non-phosphorylating glyceraldehyde 3-phosphate dehydrogenase) (Glyceraldehyde-3-phosphate dehydrogenase [NADP+]) (Triosephosphate dehydrogenase).	1e-80	GO_ID:4332	TIGR_CMR|BA0849 SPTR:Q81UL6 symbol:BA0849 "glyceraldehyde-3-phosphate dehydrogenase, NADP-dependent" [GO:0008152 "metabolism" evidence=ISS] [GO:0008886 "glyceraldehyde-3-phosphate dehydrogenase (NADP+) activity" evidence=ISS] InterPro:IPR002086 Pfam:PF00171 GO:GO:0008152 InterPro:IPR012303 PIRSF:PIRSF000147 PROSITE:PS00070 PROSITE:PS00687 HSSP:Q59931 EMBL:AE017334 EMBL:AE017225 EMBL:AE017026 TIGR…	4e-47
Ljwgs_058132.1	1.1.16.3	E1.2.1.27, mmsA, iolA methylmalonate-semialdehyde dehydrogenase [EC:1.2.1.27] [COG:COG1012] [GO:0004491]	ath:At2g24270	F27D4.18; NADP-dependent glyceraldehyde-3-phosphate dehydrogenase, putative [EC:1.2.1.9] [KO:K00131]	1e-79	BH2237	COG1012	1e-45	GAPN_PEA	Directproteinsequencing;NADP;Oxidoreductase,NADP-dependent glyceraldehyde-3-phosphate dehydrogenase (EC 1.2.1.9) (Non-phosphorylating glyceraldehyde 3-phosphate dehydrogenase) (Glyceraldehyde-3-phosphate dehydrogenase [NADP+]) (Triosephosphate dehydrogenase).	1e-80	GO_ID:4332	TIGR_CMR|BA0849 SPTR:Q81UL6 symbol:BA0849 "glyceraldehyde-3-phosphate dehydrogenase, NADP-dependent" [GO:0008152 "metabolism" evidence=ISS] [GO:0008886 "glyceraldehyde-3-phosphate dehydrogenase (NADP+) activity" evidence=ISS] InterPro:IPR002086 Pfam:PF00171 GO:GO:0008152 InterPro:IPR012303 PIRSF:PIRSF000147 PROSITE:PS00070 PROSITE:PS00687 HSSP:Q59931 EMBL:AE017334 EMBL:AE017225 EMBL:AE017026 TIGR…	4e-47
Ljwgs_058132.1	1.6.1.5	E1.2.1.3 aldehyde dehydrogenase (NAD+) [EC:1.2.1.3] [COG:COG1012] [GO:0004029]	ath:At2g24270	F27D4.18; NADP-dependent glyceraldehyde-3-phosphate dehydrogenase, putative [EC:1.2.1.9] [KO:K00131]	1e-79	BH2237	COG1012	1e-45	GAPN_PEA	Directproteinsequencing;NADP;Oxidoreductase,NADP-dependent glyceraldehyde-3-phosphate dehydrogenase (EC 1.2.1.9) (Non-phosphorylating glyceraldehyde 3-phosphate dehydrogenase) (Glyceraldehyde-3-phosphate dehydrogenase [NADP+]) (Triosephosphate dehydrogenase).	1e-80	GO_ID:4332	TIGR_CMR|BA0849 SPTR:Q81UL6 symbol:BA0849 "glyceraldehyde-3-phosphate dehydrogenase, NADP-dependent" [GO:0008152 "metabolism" evidence=ISS] [GO:0008886 "glyceraldehyde-3-phosphate dehydrogenase (NADP+) activity" evidence=ISS] InterPro:IPR002086 Pfam:PF00171 GO:GO:0008152 InterPro:IPR012303 PIRSF:PIRSF000147 PROSITE:PS00070 PROSITE:PS00687 HSSP:Q59931 EMBL:AE017334 EMBL:AE017225 EMBL:AE017026 TIGR…	4e-47
Ljwgs_058132.1	1.5.12.23	E1.2.1.5 aldehyde dehydrogenase (NAD(P)+) [EC:1.2.1.5] [COG:COG1012] [GO:0004030]	ath:At2g24270	F27D4.18; NADP-dependent glyceraldehyde-3-phosphate dehydrogenase, putative [EC:1.2.1.9] [KO:K00131]	1e-79	BH2237	COG1012	1e-45	GAPN_PEA	Directproteinsequencing;NADP;Oxidoreductase,NADP-dependent glyceraldehyde-3-phosphate dehydrogenase (EC 1.2.1.9) (Non-phosphorylating glyceraldehyde 3-phosphate dehydrogenase) (Glyceraldehyde-3-phosphate dehydrogenase [NADP+]) (Triosephosphate dehydrogenase).	1e-80	GO_ID:4332	TIGR_CMR|BA0849 SPTR:Q81UL6 symbol:BA0849 "glyceraldehyde-3-phosphate dehydrogenase, NADP-dependent" [GO:0008152 "metabolism" evidence=ISS] [GO:0008886 "glyceraldehyde-3-phosphate dehydrogenase (NADP+) activity" evidence=ISS] InterPro:IPR002086 Pfam:PF00171 GO:GO:0008152 InterPro:IPR012303 PIRSF:PIRSF000147 PROSITE:PS00070 PROSITE:PS00687 HSSP:Q59931 EMBL:AE017334 EMBL:AE017225 EMBL:AE017026 TIGR…	4e-47
Ljwgs_058132.1	1.1.13.31	E1.2.1.3 aldehyde dehydrogenase (NAD+) [EC:1.2.1.3] [COG:COG1012] [GO:0004029]	ath:At2g24270	F27D4.18; NADP-dependent glyceraldehyde-3-phosphate dehydrogenase, putative [EC:1.2.1.9] [KO:K00131]	1e-79	BH2237	COG1012	1e-45	GAPN_PEA	Directproteinsequencing;NADP;Oxidoreductase,NADP-dependent glyceraldehyde-3-phosphate dehydrogenase (EC 1.2.1.9) (Non-phosphorylating glyceraldehyde 3-phosphate dehydrogenase) (Glyceraldehyde-3-phosphate dehydrogenase [NADP+]) (Triosephosphate dehydrogenase).	1e-80	GO_ID:4332	TIGR_CMR|BA0849 SPTR:Q81UL6 symbol:BA0849 "glyceraldehyde-3-phosphate dehydrogenase, NADP-dependent" [GO:0008152 "metabolism" evidence=ISS] [GO:0008886 "glyceraldehyde-3-phosphate dehydrogenase (NADP+) activity" evidence=ISS] InterPro:IPR002086 Pfam:PF00171 GO:GO:0008152 InterPro:IPR012303 PIRSF:PIRSF000147 PROSITE:PS00070 PROSITE:PS00687 HSSP:Q59931 EMBL:AE017334 EMBL:AE017225 EMBL:AE017026 TIGR…	4e-47
Ljwgs_058132.1	1.5.13.2	E1.2.1.39, feaB phenylacetaldehyde dehydrogenase [EC:1.2.1.39] [COG:COG1012] [GO:0008957]	ath:At2g24270	F27D4.18; NADP-dependent glyceraldehyde-3-phosphate dehydrogenase, putative [EC:1.2.1.9] [KO:K00131]	1e-79	BH2237	COG1012	1e-45	GAPN_PEA	Directproteinsequencing;NADP;Oxidoreductase,NADP-dependent glyceraldehyde-3-phosphate dehydrogenase (EC 1.2.1.9) (Non-phosphorylating glyceraldehyde 3-phosphate dehydrogenase) (Glyceraldehyde-3-phosphate dehydrogenase [NADP+]) (Triosephosphate dehydrogenase).	1e-80	GO_ID:4332	TIGR_CMR|BA0849 SPTR:Q81UL6 symbol:BA0849 "glyceraldehyde-3-phosphate dehydrogenase, NADP-dependent" [GO:0008152 "metabolism" evidence=ISS] [GO:0008886 "glyceraldehyde-3-phosphate dehydrogenase (NADP+) activity" evidence=ISS] InterPro:IPR002086 Pfam:PF00171 GO:GO:0008152 InterPro:IPR012303 PIRSF:PIRSF000147 PROSITE:PS00070 PROSITE:PS00687 HSSP:Q59931 EMBL:AE017334 EMBL:AE017225 EMBL:AE017026 TIGR…	4e-47
Ljwgs_058132.1	1.1.11.14	E1.2.1.3 aldehyde dehydrogenase (NAD+) [EC:1.2.1.3] [COG:COG1012] [GO:0004029]	ath:At2g24270	F27D4.18; NADP-dependent glyceraldehyde-3-phosphate dehydrogenase, putative [EC:1.2.1.9] [KO:K00131]	1e-79	BH2237	COG1012	1e-45	GAPN_PEA	Directproteinsequencing;NADP;Oxidoreductase,NADP-dependent glyceraldehyde-3-phosphate dehydrogenase (EC 1.2.1.9) (Non-phosphorylating glyceraldehyde 3-phosphate dehydrogenase) (Glyceraldehyde-3-phosphate dehydrogenase [NADP+]) (Triosephosphate dehydrogenase).	1e-80	GO_ID:4332	TIGR_CMR|BA0849 SPTR:Q81UL6 symbol:BA0849 "glyceraldehyde-3-phosphate dehydrogenase, NADP-dependent" [GO:0008152 "metabolism" evidence=ISS] [GO:0008886 "glyceraldehyde-3-phosphate dehydrogenase (NADP+) activity" evidence=ISS] InterPro:IPR002086 Pfam:PF00171 GO:GO:0008152 InterPro:IPR012303 PIRSF:PIRSF000147 PROSITE:PS00070 PROSITE:PS00687 HSSP:Q59931 EMBL:AE017334 EMBL:AE017225 EMBL:AE017026 TIGR…	4e-47
Ljwgs_058132.1	1.1.14.38	E1.2.1.3 aldehyde dehydrogenase (NAD+) [EC:1.2.1.3] [COG:COG1012] [GO:0004029]	ath:At2g24270	F27D4.18; NADP-dependent glyceraldehyde-3-phosphate dehydrogenase, putative [EC:1.2.1.9] [KO:K00131]	1e-79	BH2237	COG1012	1e-45	GAPN_PEA	Directproteinsequencing;NADP;Oxidoreductase,NADP-dependent glyceraldehyde-3-phosphate dehydrogenase (EC 1.2.1.9) (Non-phosphorylating glyceraldehyde 3-phosphate dehydrogenase) (Glyceraldehyde-3-phosphate dehydrogenase [NADP+]) (Triosephosphate dehydrogenase).	1e-80	GO_ID:4332	TIGR_CMR|BA0849 SPTR:Q81UL6 symbol:BA0849 "glyceraldehyde-3-phosphate dehydrogenase, NADP-dependent" [GO:0008152 "metabolism" evidence=ISS] [GO:0008886 "glyceraldehyde-3-phosphate dehydrogenase (NADP+) activity" evidence=ISS] InterPro:IPR002086 Pfam:PF00171 GO:GO:0008152 InterPro:IPR012303 PIRSF:PIRSF000147 PROSITE:PS00070 PROSITE:PS00687 HSSP:Q59931 EMBL:AE017334 EMBL:AE017225 EMBL:AE017026 TIGR…	4e-47
Ljwgs_058132.1	1.1.14.10.1	E1.2.1.10A, adhE acetaldehyde dehydrogenase [COG:COG1012]	ath:At2g24270	F27D4.18; NADP-dependent glyceraldehyde-3-phosphate dehydrogenase, putative [EC:1.2.1.9] [KO:K00131]	1e-79	BH2237	COG1012	1e-45	GAPN_PEA	Directproteinsequencing;NADP;Oxidoreductase,NADP-dependent glyceraldehyde-3-phosphate dehydrogenase (EC 1.2.1.9) (Non-phosphorylating glyceraldehyde 3-phosphate dehydrogenase) (Glyceraldehyde-3-phosphate dehydrogenase [NADP+]) (Triosephosphate dehydrogenase).	1e-80	GO_ID:4332	TIGR_CMR|BA0849 SPTR:Q81UL6 symbol:BA0849 "glyceraldehyde-3-phosphate dehydrogenase, NADP-dependent" [GO:0008152 "metabolism" evidence=ISS] [GO:0008886 "glyceraldehyde-3-phosphate dehydrogenase (NADP+) activity" evidence=ISS] InterPro:IPR002086 Pfam:PF00171 GO:GO:0008152 InterPro:IPR012303 PIRSF:PIRSF000147 PROSITE:PS00070 PROSITE:PS00687 HSSP:Q59931 EMBL:AE017334 EMBL:AE017225 EMBL:AE017026 TIGR…	4e-47
Ljwgs_058132.1	1.5.12.27	E1.2.1.60, hpaE 5-carboxymethyl-2-hydroxymuconic-semialdehyde dehydrogenase [EC:1.2.1.60] [COG:COG1012] [GO:0018480]	ath:At2g24270	F27D4.18; NADP-dependent glyceraldehyde-3-phosphate dehydrogenase, putative [EC:1.2.1.9] [KO:K00131]	1e-79	BH2237	COG1012	1e-45	GAPN_PEA	Directproteinsequencing;NADP;Oxidoreductase,NADP-dependent glyceraldehyde-3-phosphate dehydrogenase (EC 1.2.1.9) (Non-phosphorylating glyceraldehyde 3-phosphate dehydrogenase) (Glyceraldehyde-3-phosphate dehydrogenase [NADP+]) (Triosephosphate dehydrogenase).	1e-80	GO_ID:4332	TIGR_CMR|BA0849 SPTR:Q81UL6 symbol:BA0849 "glyceraldehyde-3-phosphate dehydrogenase, NADP-dependent" [GO:0008152 "metabolism" evidence=ISS] [GO:0008886 "glyceraldehyde-3-phosphate dehydrogenase (NADP+) activity" evidence=ISS] InterPro:IPR002086 Pfam:PF00171 GO:GO:0008152 InterPro:IPR012303 PIRSF:PIRSF000147 PROSITE:PS00070 PROSITE:PS00687 HSSP:Q59931 EMBL:AE017334 EMBL:AE017225 EMBL:AE017026 TIGR…	4e-47
Ljwgs_058132.1	1.5.3.37	E1.2.1.8, betB betaine-aldehyde dehydrogenase [EC:1.2.1.8] [COG:COG1012] [GO:0008802]	ath:At2g24270	F27D4.18; NADP-dependent glyceraldehyde-3-phosphate dehydrogenase, putative [EC:1.2.1.9] [KO:K00131]	1e-79	BH2237	COG1012	1e-45	GAPN_PEA	Directproteinsequencing;NADP;Oxidoreductase,NADP-dependent glyceraldehyde-3-phosphate dehydrogenase (EC 1.2.1.9) (Non-phosphorylating glyceraldehyde 3-phosphate dehydrogenase) (Glyceraldehyde-3-phosphate dehydrogenase [NADP+]) (Triosephosphate dehydrogenase).	1e-80	GO_ID:4332	TIGR_CMR|BA0849 SPTR:Q81UL6 symbol:BA0849 "glyceraldehyde-3-phosphate dehydrogenase, NADP-dependent" [GO:0008152 "metabolism" evidence=ISS] [GO:0008886 "glyceraldehyde-3-phosphate dehydrogenase (NADP+) activity" evidence=ISS] InterPro:IPR002086 Pfam:PF00171 GO:GO:0008152 InterPro:IPR012303 PIRSF:PIRSF000147 PROSITE:PS00070 PROSITE:PS00687 HSSP:Q59931 EMBL:AE017334 EMBL:AE017225 EMBL:AE017026 TIGR…	4e-47
Ljwgs_058132.1	1.1.11.7.1	E1.2.1.10A, adhE acetaldehyde dehydrogenase [COG:COG1012]	ath:At2g24270	F27D4.18; NADP-dependent glyceraldehyde-3-phosphate dehydrogenase, putative [EC:1.2.1.9] [KO:K00131]	1e-79	BH2237	COG1012	1e-45	GAPN_PEA	Directproteinsequencing;NADP;Oxidoreductase,NADP-dependent glyceraldehyde-3-phosphate dehydrogenase (EC 1.2.1.9) (Non-phosphorylating glyceraldehyde 3-phosphate dehydrogenase) (Glyceraldehyde-3-phosphate dehydrogenase [NADP+]) (Triosephosphate dehydrogenase).	1e-80	GO_ID:4332	TIGR_CMR|BA0849 SPTR:Q81UL6 symbol:BA0849 "glyceraldehyde-3-phosphate dehydrogenase, NADP-dependent" [GO:0008152 "metabolism" evidence=ISS] [GO:0008886 "glyceraldehyde-3-phosphate dehydrogenase (NADP+) activity" evidence=ISS] InterPro:IPR002086 Pfam:PF00171 GO:GO:0008152 InterPro:IPR012303 PIRSF:PIRSF000147 PROSITE:PS00070 PROSITE:PS00687 HSSP:Q59931 EMBL:AE017334 EMBL:AE017225 EMBL:AE017026 TIGR…	4e-47
Ljwgs_058132.1	1.1.1.22	E1.2.1.3 aldehyde dehydrogenase (NAD+) [EC:1.2.1.3] [COG:COG1012] [GO:0004029]	ath:At2g24270	F27D4.18; NADP-dependent glyceraldehyde-3-phosphate dehydrogenase, putative [EC:1.2.1.9] [KO:K00131]	1e-79	BH2237	COG1012	1e-45	GAPN_PEA	Directproteinsequencing;NADP;Oxidoreductase,NADP-dependent glyceraldehyde-3-phosphate dehydrogenase (EC 1.2.1.9) (Non-phosphorylating glyceraldehyde 3-phosphate dehydrogenase) (Glyceraldehyde-3-phosphate dehydrogenase [NADP+]) (Triosephosphate dehydrogenase).	1e-80	GO_ID:4332	TIGR_CMR|BA0849 SPTR:Q81UL6 symbol:BA0849 "glyceraldehyde-3-phosphate dehydrogenase, NADP-dependent" [GO:0008152 "metabolism" evidence=ISS] [GO:0008886 "glyceraldehyde-3-phosphate dehydrogenase (NADP+) activity" evidence=ISS] InterPro:IPR002086 Pfam:PF00171 GO:GO:0008152 InterPro:IPR012303 PIRSF:PIRSF000147 PROSITE:PS00070 PROSITE:PS00687 HSSP:Q59931 EMBL:AE017334 EMBL:AE017225 EMBL:AE017026 TIGR…	4e-47
Ljwgs_058132.1	1.5.1.2	E1.2.1.16, gabD succinate-semialdehyde dehydrogenase (NADP+) [EC:1.2.1.16] [COG:COG1012] [GO:0009013]	ath:At2g24270	F27D4.18; NADP-dependent glyceraldehyde-3-phosphate dehydrogenase, putative [EC:1.2.1.9] [KO:K00131]	1e-79	BH2237	COG1012	1e-45	GAPN_PEA	Directproteinsequencing;NADP;Oxidoreductase,NADP-dependent glyceraldehyde-3-phosphate dehydrogenase (EC 1.2.1.9) (Non-phosphorylating glyceraldehyde 3-phosphate dehydrogenase) (Glyceraldehyde-3-phosphate dehydrogenase [NADP+]) (Triosephosphate dehydrogenase).	1e-80	GO_ID:4332	TIGR_CMR|BA0849 SPTR:Q81UL6 symbol:BA0849 "glyceraldehyde-3-phosphate dehydrogenase, NADP-dependent" [GO:0008152 "metabolism" evidence=ISS] [GO:0008886 "glyceraldehyde-3-phosphate dehydrogenase (NADP+) activity" evidence=ISS] InterPro:IPR002086 Pfam:PF00171 GO:GO:0008152 InterPro:IPR012303 PIRSF:PIRSF000147 PROSITE:PS00070 PROSITE:PS00687 HSSP:Q59931 EMBL:AE017334 EMBL:AE017225 EMBL:AE017026 TIGR…	4e-47
Ljwgs_058132.1	1.1.11.25	E1.2.1.22, aldA, aldB lactaldehyde dehydrogenase [EC:1.2.1.22] [COG:COG1012] [GO:0008911]	ath:At2g24270	F27D4.18; NADP-dependent glyceraldehyde-3-phosphate dehydrogenase, putative [EC:1.2.1.9] [KO:K00131]	1e-79	BH2237	COG1012	1e-45	GAPN_PEA	Directproteinsequencing;NADP;Oxidoreductase,NADP-dependent glyceraldehyde-3-phosphate dehydrogenase (EC 1.2.1.9) (Non-phosphorylating glyceraldehyde 3-phosphate dehydrogenase) (Glyceraldehyde-3-phosphate dehydrogenase [NADP+]) (Triosephosphate dehydrogenase).	1e-80	GO_ID:4332	TIGR_CMR|BA0849 SPTR:Q81UL6 symbol:BA0849 "glyceraldehyde-3-phosphate dehydrogenase, NADP-dependent" [GO:0008152 "metabolism" evidence=ISS] [GO:0008886 "glyceraldehyde-3-phosphate dehydrogenase (NADP+) activity" evidence=ISS] InterPro:IPR002086 Pfam:PF00171 GO:GO:0008152 InterPro:IPR012303 PIRSF:PIRSF000147 PROSITE:PS00070 PROSITE:PS00687 HSSP:Q59931 EMBL:AE017334 EMBL:AE017225 EMBL:AE017026 TIGR…	4e-47
Ljwgs_058132.1	1.3.3.21	E1.1.1.1, adh alcohol dehydrogenase [EC:1.1.1.1] [COG:COG1012 COG1062 COG1064 COG1454] [GO:0004022 0004023 0004024 0004025]	ath:At2g24270	F27D4.18; NADP-dependent glyceraldehyde-3-phosphate dehydrogenase, putative [EC:1.2.1.9] [KO:K00131]	1e-79	BH2237	COG1012	1e-45	GAPN_PEA	Directproteinsequencing;NADP;Oxidoreductase,NADP-dependent glyceraldehyde-3-phosphate dehydrogenase (EC 1.2.1.9) (Non-phosphorylating glyceraldehyde 3-phosphate dehydrogenase) (Glyceraldehyde-3-phosphate dehydrogenase [NADP+]) (Triosephosphate dehydrogenase).	1e-80	GO_ID:4332	TIGR_CMR|BA0849 SPTR:Q81UL6 symbol:BA0849 "glyceraldehyde-3-phosphate dehydrogenase, NADP-dependent" [GO:0008152 "metabolism" evidence=ISS] [GO:0008886 "glyceraldehyde-3-phosphate dehydrogenase (NADP+) activity" evidence=ISS] InterPro:IPR002086 Pfam:PF00171 GO:GO:0008152 InterPro:IPR012303 PIRSF:PIRSF000147 PROSITE:PS00070 PROSITE:PS00687 HSSP:Q59931 EMBL:AE017334 EMBL:AE017225 EMBL:AE017026 TIGR…	4e-47
Ljwgs_058132.1	1.5.10.26	E2.7.3.2 creatine kinase [EC:2.7.3.2] [GO:0004111]	ath:At2g24270	F27D4.18; NADP-dependent glyceraldehyde-3-phosphate dehydrogenase, putative [EC:1.2.1.9] [KO:K00131]	1e-79	BH2237	COG1012	1e-45	GAPN_PEA	Directproteinsequencing;NADP;Oxidoreductase,NADP-dependent glyceraldehyde-3-phosphate dehydrogenase (EC 1.2.1.9) (Non-phosphorylating glyceraldehyde 3-phosphate dehydrogenase) (Glyceraldehyde-3-phosphate dehydrogenase [NADP+]) (Triosephosphate dehydrogenase).	1e-80	GO_ID:4332	TIGR_CMR|BA0849 SPTR:Q81UL6 symbol:BA0849 "glyceraldehyde-3-phosphate dehydrogenase, NADP-dependent" [GO:0008152 "metabolism" evidence=ISS] [GO:0008886 "glyceraldehyde-3-phosphate dehydrogenase (NADP+) activity" evidence=ISS] InterPro:IPR002086 Pfam:PF00171 GO:GO:0008152 InterPro:IPR012303 PIRSF:PIRSF000147 PROSITE:PS00070 PROSITE:PS00687 HSSP:Q59931 EMBL:AE017334 EMBL:AE017225 EMBL:AE017026 TIGR…	4e-47
Ljwgs_058132.1	1.5.14.24	E1.2.1.3 aldehyde dehydrogenase (NAD+) [EC:1.2.1.3] [COG:COG1012] [GO:0004029]	ath:At2g24270	F27D4.18; NADP-dependent glyceraldehyde-3-phosphate dehydrogenase, putative [EC:1.2.1.9] [KO:K00131]	1e-79	BH2237	COG1012	1e-45	GAPN_PEA	Directproteinsequencing;NADP;Oxidoreductase,NADP-dependent glyceraldehyde-3-phosphate dehydrogenase (EC 1.2.1.9) (Non-phosphorylating glyceraldehyde 3-phosphate dehydrogenase) (Glyceraldehyde-3-phosphate dehydrogenase [NADP+]) (Triosephosphate dehydrogenase).	1e-80	GO_ID:4332	TIGR_CMR|BA0849 SPTR:Q81UL6 symbol:BA0849 "glyceraldehyde-3-phosphate dehydrogenase, NADP-dependent" [GO:0008152 "metabolism" evidence=ISS] [GO:0008886 "glyceraldehyde-3-phosphate dehydrogenase (NADP+) activity" evidence=ISS] InterPro:IPR002086 Pfam:PF00171 GO:GO:0008152 InterPro:IPR012303 PIRSF:PIRSF000147 PROSITE:PS00070 PROSITE:PS00687 HSSP:Q59931 EMBL:AE017334 EMBL:AE017225 EMBL:AE017026 TIGR…	4e-47
Ljwgs_058132.1	1.11.8.3	E1.2.1.3 aldehyde dehydrogenase (NAD+) [EC:1.2.1.3] [COG:COG1012] [GO:0004029]	ath:At2g24270	F27D4.18; NADP-dependent glyceraldehyde-3-phosphate dehydrogenase, putative [EC:1.2.1.9] [KO:K00131]	1e-79	BH2237	COG1012	1e-45	GAPN_PEA	Directproteinsequencing;NADP;Oxidoreductase,NADP-dependent glyceraldehyde-3-phosphate dehydrogenase (EC 1.2.1.9) (Non-phosphorylating glyceraldehyde 3-phosphate dehydrogenase) (Glyceraldehyde-3-phosphate dehydrogenase [NADP+]) (Triosephosphate dehydrogenase).	1e-80	GO_ID:4332	TIGR_CMR|BA0849 SPTR:Q81UL6 symbol:BA0849 "glyceraldehyde-3-phosphate dehydrogenase, NADP-dependent" [GO:0008152 "metabolism" evidence=ISS] [GO:0008886 "glyceraldehyde-3-phosphate dehydrogenase (NADP+) activity" evidence=ISS] InterPro:IPR002086 Pfam:PF00171 GO:GO:0008152 InterPro:IPR012303 PIRSF:PIRSF000147 PROSITE:PS00070 PROSITE:PS00687 HSSP:Q59931 EMBL:AE017334 EMBL:AE017225 EMBL:AE017026 TIGR…	4e-47
Ljwgs_058132.1	1.3.9.4	E1.1.1.1, adh alcohol dehydrogenase [EC:1.1.1.1] [COG:COG1012 COG1062 COG1064 COG1454] [GO:0004022 0004023 0004024 0004025]	ath:At2g24270	F27D4.18; NADP-dependent glyceraldehyde-3-phosphate dehydrogenase, putative [EC:1.2.1.9] [KO:K00131]	1e-79	BH2237	COG1012	1e-45	GAPN_PEA	Directproteinsequencing;NADP;Oxidoreductase,NADP-dependent glyceraldehyde-3-phosphate dehydrogenase (EC 1.2.1.9) (Non-phosphorylating glyceraldehyde 3-phosphate dehydrogenase) (Glyceraldehyde-3-phosphate dehydrogenase [NADP+]) (Triosephosphate dehydrogenase).	1e-80	GO_ID:4332	TIGR_CMR|BA0849 SPTR:Q81UL6 symbol:BA0849 "glyceraldehyde-3-phosphate dehydrogenase, NADP-dependent" [GO:0008152 "metabolism" evidence=ISS] [GO:0008886 "glyceraldehyde-3-phosphate dehydrogenase (NADP+) activity" evidence=ISS] InterPro:IPR002086 Pfam:PF00171 GO:GO:0008152 InterPro:IPR012303 PIRSF:PIRSF000147 PROSITE:PS00070 PROSITE:PS00687 HSSP:Q59931 EMBL:AE017334 EMBL:AE017225 EMBL:AE017026 TIGR…	4e-47
chr1.TM0356.19	99.1.4.5983	GO_ID:4801										GO_ID:4801	TAIR|gene:2206844 SPTR:Q9FX34 symbol:AT1G73390.1 [GO:0005554 "molecular function unknown" evidence=ND] [GO:0008372 "cellular component unknown" evidence=ND] EMBL:AC012396 EMBL:AY072312 EMBL:BT015943 PIR:E96760 SPTR:Q9FX34	4e-11
Ljwgs_033782.1	99.1.4.2619	GO_ID:10497										GO_ID:10497	TAIR|gene:2013662 SPTR:Q9C7N4 symbol:AT1G29670.1 [GO:0016789 "carboxylic ester hydrolase activity" evidence=ISS] INTERPRO:IPR001087 Pfam:PF00657 EMBL:AC068667 EMBL:AY065046 PIR:A86420 SPTR:Q9C7N4	7e-34
Ljwgs_114941.1	99.1.3.2.1580	EXPB3_ARATH							EXPB3_ARATH	Cellwall;Multigenefamily;Signal,Beta-expansin 3 precursor (AtEXPB3) (At-EXPB3) (Ath-ExpBeta-1.6).	2e-39
Ljwgs_077052.1	1.1.7.10	E1.10.3.3 L-ascorbate oxidase [EC:1.10.3.3] [GO:0008447]	ath:At5g21100	T10F18.130; L-ascorbate oxidase, putative [EC:1.10.3.3] [KO:K00423]	5e-18	YMR058w	COG2132	7e-13	ASO_CUCMA	Copper;Directproteinsequencing;Glycoprotein;Metal-binding;Oxidoreductase;Repeat;Signal,L-ascorbate oxidase precursor (EC 1.10.3.3) (Ascorbase) (ASO).	3e-18	GO_ID:55231	TAIR|gene:3697543 SPTR:O80434 symbol:IRX12 [GO:0009834 "secondary cell wall biosynthesis (sensu Magnoliophyta)" evidence=IMP] InterPro:IPR002355 InterPro:IPR001117 Pfam:PF00394 InterPro:IPR011706 InterPro:IPR011707 PROSITE:PS00079 PROSITE:PS00080 HSSP:Q9Y780 Pfam:PF07731 Pfam:PF07732 EMBL:AC003028 EMBL:AY052669 EMBL:AY063730 EMBL:AY065187 EMBL:AY114636 PIR:T01240 SPTR:O80434	4e-42
Ljwgs_077052.1	4.2.2.4.1	COTA spore coat protein A [COG:COG2132]	ath:At5g21100	T10F18.130; L-ascorbate oxidase, putative [EC:1.10.3.3] [KO:K00423]	5e-18	YMR058w	COG2132	7e-13	ASO_CUCMA	Copper;Directproteinsequencing;Glycoprotein;Metal-binding;Oxidoreductase;Repeat;Signal,L-ascorbate oxidase precursor (EC 1.10.3.3) (Ascorbase) (ASO).	3e-18	GO_ID:55231	TAIR|gene:3697543 SPTR:O80434 symbol:IRX12 [GO:0009834 "secondary cell wall biosynthesis (sensu Magnoliophyta)" evidence=IMP] InterPro:IPR002355 InterPro:IPR001117 Pfam:PF00394 InterPro:IPR011706 InterPro:IPR011707 PROSITE:PS00079 PROSITE:PS00080 HSSP:Q9Y780 Pfam:PF07731 Pfam:PF07732 EMBL:AC003028 EMBL:AY052669 EMBL:AY063730 EMBL:AY065187 EMBL:AY114636 PIR:T01240 SPTR:O80434	4e-42
Ljwgs_096799.1	99.1.4.1401	GO_ID:8904							APG_ARATH	Signal,Anter-specific proline-rich protein APG precursor.	8e-11	GO_ID:8904	TAIR|gene:2144557 SPTR:Q9LZS7 symbol:AT5G03610.1 [GO:0016789 "carboxylic ester hydrolase activity" evidence=ISS] INTERPRO:IPR001087 Pfam:PF00657 EMBL:AL162506 EMBL:AY085113 EMBL:AF360329 PIR:T48388 SPTR:Q9LZS7	4e-36
Ljwgs_096799.1	99.1.3.2.1717	APG_ARATH							APG_ARATH	Signal,Anter-specific proline-rich protein APG precursor.	8e-11	GO_ID:8904	TAIR|gene:2144557 SPTR:Q9LZS7 symbol:AT5G03610.1 [GO:0016789 "carboxylic ester hydrolase activity" evidence=ISS] INTERPRO:IPR001087 Pfam:PF00657 EMBL:AL162506 EMBL:AY085113 EMBL:AF360329 PIR:T48388 SPTR:Q9LZS7	4e-36
Ljwgs_025931.2	1.10.7.3	E1.14.11.9 naringenin 3-dioxygenase [EC:1.14.11.9] [GO:0045486]	ath:At3g51240	F24M12.280; naringenin 3-dioxygenase / flavanone 3-hydroxylase (F3H) [EC:1.14.11.9] [KO:K00475]	2e-132	PA0147	COG3491	2e-24	FL3H_MATIN	Dioxygenase;Flavonoidbiosynthesis;Iron;Metal-binding;Oxidoreductase;VitaminC,Naringenin,2-oxoglutarate 3-dioxygenase (EC 1.14.11.9) (Flavonone-3- hydroxylase) (F3H) (FHT) (Fragment).	3e-133	GO_ID:3516	TAIR|gene:2081007 SPTR:Q9S818 symbol:AT3G51240.1 [GO:0009813 "flavonoid biosynthesis" evidence=IMP] [GO:0045486 "naringenin 3-dioxygenase activity" evidence=IMP] Pfam:PF03171 InterPro:IPR005123 HSSP:Q96323 EMBL:AL132980 EMBL:U33932 EMBL:AF064064 EMBL:AF064065 EMBL:AF428335 EMBL:AY058886 EMBL:AY116957 EMBL:AY087559 EMBL:AJ295606 EMBL:AJ295604 EMBL:AJ295605 EMBL:AJ295603 EMBL:AJ295587 EMBL:AJ295588…	5e-133
chr5.CM0494.22	99.1.4.1401	GO_ID:8904							APG_ARATH	Signal,Anter-specific proline-rich protein APG precursor.	2e-10	GO_ID:8904	TAIR|gene:2144557 SPTR:Q9LZS7 symbol:AT5G03610.1 [GO:0016789 "carboxylic ester hydrolase activity" evidence=ISS] INTERPRO:IPR001087 Pfam:PF00657 EMBL:AL162506 EMBL:AY085113 EMBL:AF360329 PIR:T48388 SPTR:Q9LZS7	1e-33
chr5.CM0494.22	99.1.3.2.1717	APG_ARATH							APG_ARATH	Signal,Anter-specific proline-rich protein APG precursor.	2e-10	GO_ID:8904	TAIR|gene:2144557 SPTR:Q9LZS7 symbol:AT5G03610.1 [GO:0016789 "carboxylic ester hydrolase activity" evidence=ISS] INTERPRO:IPR001087 Pfam:PF00657 EMBL:AL162506 EMBL:AY085113 EMBL:AF360329 PIR:T48388 SPTR:Q9LZS7	1e-33
Ljwgs_085477.1	1.10.7.9	E1.14.13.21 flavonoid 3-monooxygenase [EC:1.14.13.21] [GO:0016711]	ath:At5g07990	F13G24.190; cytochrome P450 75A5 / flavonoid 3-monooxygenase / flavonoid 3-hydroxylase (F3H) (F35H) (TT7) [EC:1.14.13.21] [KO:K05280]	2e-36				C71D9_SOYBN	Heme;Iron;Metal-binding;Monooxygenase;Oxidoreductase,Cytochrome P450 71D9 (EC 1.14.-.-) (P450 CP3).	6e-82	GO_ID:16992	TAIR|gene:2054511 SPTR:Q8LPP9 symbol:AT2G30750.1 [GO:0019825 "oxygen binding" evidence=ISS] InterPro:IPR001128 Pfam:PF00067 InterPro:IPR002403 InterPro:IPR002401 PRINTS:PR00463 PRINTS:PR00385 PROSITE:PS00086 PRINTS:PR00465 EMBL:AY094484 EMBL:BT001046 SPTR:Q8LPP9	2e-42
Ljwgs_023873.1	99.1.4.7286	GO_ID:15261										GO_ID:15261	TAIR|gene:2152129 SPTR:Q9LTZ9 symbol:AT5G44670.1 [GO:0000004 "biological process unknown" evidence=ND] [GO:0005737 "cytoplasm" evidence=IDA] [GO:0005773 "vacuole" evidence=IDA] InterPro:IPR008166 Pfam:PF01697 EMBL:AB024024 EMBL:AF361577 EMBL:BT002232 SPTR:Q9LTZ9	5e-62
Ljwgs_026378.1	99.1.3.2.3835	ERF2_ARATH							ERF2_ARATH	Activator;DNA-binding;Ethylenesignalingpathway;Nuclearprotein;Plantdefense;Transcription;Transcriptionregulation,Ethylene-responsive transcription factor 2 (Ethylene-responsive element-binding factor 2) (EREBP-2) (AtERF2).	4e-16	GO_ID:30485	TAIR|gene:2171513 SPTR:O80338 symbol:ATERF2 "ETHYLENE RESPONSE FACTOR 2" [GO:0003677 "DNA binding" evidence=TAS] [GO:0003700 "transcription factor activity" evidence=ISS;IDA;TAS] [GO:0006355 "regulation of transcription, DNA-dependent" evidence=IDA] [GO:0016563 "transcriptional activator activity" evidence=IMP;IDA] [GO:0045941 "positive regulation of transcription" evidence=IDA] [GO:0005634 "nucl…	1e-16
Ljwgs_026378.1	99.1.4.3526	GO_ID:30485							ERF2_ARATH	Activator;DNA-binding;Ethylenesignalingpathway;Nuclearprotein;Plantdefense;Transcription;Transcriptionregulation,Ethylene-responsive transcription factor 2 (Ethylene-responsive element-binding factor 2) (EREBP-2) (AtERF2).	4e-16	GO_ID:30485	TAIR|gene:2171513 SPTR:O80338 symbol:ATERF2 "ETHYLENE RESPONSE FACTOR 2" [GO:0003677 "DNA binding" evidence=TAS] [GO:0003700 "transcription factor activity" evidence=ISS;IDA;TAS] [GO:0006355 "regulation of transcription, DNA-dependent" evidence=IDA] [GO:0016563 "transcriptional activator activity" evidence=IMP;IDA] [GO:0045941 "positive regulation of transcription" evidence=IDA] [GO:0005634 "nucl…	1e-16
chr5.CM0077.27	1.7.8.16	RFAD ADP-L-glycero-D-manno-heptose 6-epimerase [EC:5.1.3.20] [COG:COG0451] [GO:0008712]	ath:At5g42800	MJB21.18; dihydroflavonol 4-reductase (dihydrokaempferol 4-reductase) (DFR) [EC:1.1.1.219] [KO:K00091]	1e-139	L161121	COG0451	6e-23	DFRA_VITVI	Flavonoidbiosynthesis;NADP;Oxidoreductase,Dihydroflavonol-4-reductase (EC 1.1.1.219) (DFR) (Dihydrokaempferol 4- reductase).	8e-152	GO_ID:18382	TAIR|gene:2165426 SPTR:P51102 symbol:AT5G42800.1 [GO:0009718 "anthocyanin biosynthesis" evidence=IMP] [GO:0045552 "dihydrokaempferol 4-reductase activity" evidence=IMP] InterPro:IPR001509 EMBL:AB007647 EMBL:M86359 EMBL:AB033294 EMBL:AJ251982 PIR:JQ1688 SPTR:P51102	3e-140
chr5.CM0077.27	1.1.5.8	E1.1.1.271, fcl GDP-L-fucose synthase [EC:1.1.1.271] [COG:COG0451]	ath:At5g42800	MJB21.18; dihydroflavonol 4-reductase (dihydrokaempferol 4-reductase) (DFR) [EC:1.1.1.219] [KO:K00091]	1e-139	L161121	COG0451	6e-23	DFRA_VITVI	Flavonoidbiosynthesis;NADP;Oxidoreductase,Dihydroflavonol-4-reductase (EC 1.1.1.219) (DFR) (Dihydrokaempferol 4- reductase).	8e-152	GO_ID:18382	TAIR|gene:2165426 SPTR:P51102 symbol:AT5G42800.1 [GO:0009718 "anthocyanin biosynthesis" evidence=IMP] [GO:0045552 "dihydrokaempferol 4-reductase activity" evidence=IMP] InterPro:IPR001509 EMBL:AB007647 EMBL:M86359 EMBL:AB033294 EMBL:AJ251982 PIR:JQ1688 SPTR:P51102	3e-140
chr5.CM0077.27	1.1.8.55	E4.2.1.45, rfbG CDP-glucose 4,6-dehydratase [EC:4.2.1.45] [COG:COG0451]	ath:At5g42800	MJB21.18; dihydroflavonol 4-reductase (dihydrokaempferol 4-reductase) (DFR) [EC:1.1.1.219] [KO:K00091]	1e-139	L161121	COG0451	6e-23	DFRA_VITVI	Flavonoidbiosynthesis;NADP;Oxidoreductase,Dihydroflavonol-4-reductase (EC 1.1.1.219) (DFR) (Dihydrokaempferol 4- reductase).	8e-152	GO_ID:18382	TAIR|gene:2165426 SPTR:P51102 symbol:AT5G42800.1 [GO:0009718 "anthocyanin biosynthesis" evidence=IMP] [GO:0045552 "dihydrokaempferol 4-reductase activity" evidence=IMP] InterPro:IPR001509 EMBL:AB007647 EMBL:M86359 EMBL:AB033294 EMBL:AJ251982 PIR:JQ1688 SPTR:P51102	3e-140
chr5.CM0077.27	1.3.9.25	E3.13.1.1, sqd1, sqdb UDP-sulfoquinovose synthase [EC:3.13.1.1] [COG:COG0451] [GO:0046507]	ath:At5g42800	MJB21.18; dihydroflavonol 4-reductase (dihydrokaempferol 4-reductase) (DFR) [EC:1.1.1.219] [KO:K00091]	1e-139	L161121	COG0451	6e-23	DFRA_VITVI	Flavonoidbiosynthesis;NADP;Oxidoreductase,Dihydroflavonol-4-reductase (EC 1.1.1.219) (DFR) (Dihydrokaempferol 4- reductase).	8e-152	GO_ID:18382	TAIR|gene:2165426 SPTR:P51102 symbol:AT5G42800.1 [GO:0009718 "anthocyanin biosynthesis" evidence=IMP] [GO:0045552 "dihydrokaempferol 4-reductase activity" evidence=IMP] InterPro:IPR001509 EMBL:AB007647 EMBL:M86359 EMBL:AB033294 EMBL:AJ251982 PIR:JQ1688 SPTR:P51102	3e-140
chr5.CM0077.27	1.10.7.4	E1.1.1.219 dihydroflavonol-4-reductase [EC:1.1.1.219] [COG:COG0451] [GO:0045552]	ath:At5g42800	MJB21.18; dihydroflavonol 4-reductase (dihydrokaempferol 4-reductase) (DFR) [EC:1.1.1.219] [KO:K00091]	1e-139	L161121	COG0451	6e-23	DFRA_VITVI	Flavonoidbiosynthesis;NADP;Oxidoreductase,Dihydroflavonol-4-reductase (EC 1.1.1.219) (DFR) (Dihydrokaempferol 4- reductase).	8e-152	GO_ID:18382	TAIR|gene:2165426 SPTR:P51102 symbol:AT5G42800.1 [GO:0009718 "anthocyanin biosynthesis" evidence=IMP] [GO:0045552 "dihydrokaempferol 4-reductase activity" evidence=IMP] InterPro:IPR001509 EMBL:AB007647 EMBL:M86359 EMBL:AB033294 EMBL:AJ251982 PIR:JQ1688 SPTR:P51102	3e-140
chr5.CM0077.27	1.1.10.16	E5.1.3.12, lpsL UDP-glucuronic acid epimerase [EC:5.1.3.12] [COG:COG0451]	ath:At5g42800	MJB21.18; dihydroflavonol 4-reductase (dihydrokaempferol 4-reductase) (DFR) [EC:1.1.1.219] [KO:K00091]	1e-139	L161121	COG0451	6e-23	DFRA_VITVI	Flavonoidbiosynthesis;NADP;Oxidoreductase,Dihydroflavonol-4-reductase (EC 1.1.1.219) (DFR) (Dihydrokaempferol 4- reductase).	8e-152	GO_ID:18382	TAIR|gene:2165426 SPTR:P51102 symbol:AT5G42800.1 [GO:0009718 "anthocyanin biosynthesis" evidence=IMP] [GO:0045552 "dihydrokaempferol 4-reductase activity" evidence=IMP] InterPro:IPR001509 EMBL:AB007647 EMBL:M86359 EMBL:AB033294 EMBL:AJ251982 PIR:JQ1688 SPTR:P51102	3e-140
TM0651.8	99.1.4.643	GO_ID:45845										GO_ID:45845	TAIR|gene:2129974 SPTR:Q8RXC3 symbol:AT4G16050.1 [GO:0005554 "molecular function unknown" evidence=ND] [GO:0000004 "biological process unknown" evidence=ND] [GO:0008372 "cellular component unknown" evidence=ND] EMBL:AY081354 EMBL:AY128846 SPTR:Q8RXC3	2e-13
Ljwgs_074952.1	99.1.4.1401	GO_ID:8904										GO_ID:8904	TAIR|gene:2144557 SPTR:Q9LZS7 symbol:AT5G03610.1 [GO:0016789 "carboxylic ester hydrolase activity" evidence=ISS] INTERPRO:IPR001087 Pfam:PF00657 EMBL:AL162506 EMBL:AY085113 EMBL:AF360329 PIR:T48388 SPTR:Q9LZS7	6e-20
chr3.TM0136.2	99.1.4.2776	GO_ID:13399										GO_ID:13399	TAIR|gene:2175192 SPTR:Q9FKJ5 symbol:AT5G60520.1 [GO:0005554 "molecular function unknown" evidence=ND] EMBL:AB011483 InterPro:IPR009646 Pfam:PF06830 EMBL:BT011223 SPTR:Q9FKJ5	2e-111
Ljwgs_025093.1	1.10.7.6	E2.4.1.91 flavonol 3-O-glucosyltransferase [EC:2.4.1.91] [GO:0047893] [CAZy:GT1]	ath:At4g15280	FCAALL.255; UDP-glucoronosyl/UDP-glucosyl transferase family protein [EC:2.4.1.91] [KO:K00724]	3e-35				HQGT_ARATH	Glycosyltransferase;Transferase,Probable hydroquinone glucosyltransferase (EC 2.4.1.218) (Arbutin synthase).	4e-75	GO_ID:6429	TAIR|gene:2125022 SPTR:Q9M156 symbol:AT4G01070.1 [GO:0016757 "transferase activity, transferring glycosyl groups" evidence=ISS] [GO:0008194 "UDP-glycosyltransferase activity" evidence=ISS;IDA] [GO:0042178 "xenobiotic catabolism" evidence=IDA] [GO:0009636 "response to toxin" evidence=IDA] [GO:0035251 "UDP-glucosyltransferase activity" evidence=IMP] [GO:0006805 "xenobiotic metabolism" evidence=IMP]…	1e-75
TM0556.5	99.1.4.7909	GO_ID:24897							TINY_ARATH	Activator;DNA-binding;Nuclearprotein;Transcription;Transcriptionregulation,Transcriptional factor TINY.	2e-30	GO_ID:24897	TAIR|gene:2129110 SPTR:Q9SUK8 symbol:AT4G16750.1 [GO:0003700 "transcription factor activity" evidence=ISS;TAS] [GO:0005634 "nucleus" evidence=TAS] [GO:0007275 "development" evidence=ISS] [GO:0003677 "DNA binding" evidence=ISS] InterPro:IPR001471 Pfam:PF00847 GO:GO:0005634 HSSP:O80337 PRINTS:PR00367 ProDom:PD001423 SMART:SM00380 EMBL:Z97341 EMBL:AL161544 EMBL:AY560874 EMBL:BT020592 EMBL:BT011576 P…	3e-31
TM0556.5	99.1.3.2.132	TINY_ARATH							TINY_ARATH	Activator;DNA-binding;Nuclearprotein;Transcription;Transcriptionregulation,Transcriptional factor TINY.	2e-30	GO_ID:24897	TAIR|gene:2129110 SPTR:Q9SUK8 symbol:AT4G16750.1 [GO:0003700 "transcription factor activity" evidence=ISS;TAS] [GO:0005634 "nucleus" evidence=TAS] [GO:0007275 "development" evidence=ISS] [GO:0003677 "DNA binding" evidence=ISS] InterPro:IPR001471 Pfam:PF00847 GO:GO:0005634 HSSP:O80337 PRINTS:PR00367 ProDom:PD001423 SMART:SM00380 EMBL:Z97341 EMBL:AL161544 EMBL:AY560874 EMBL:BT020592 EMBL:BT011576 P…	3e-31
Ljwgs_074697.1	1.1.4.8	E3.2.1.15 polygalacturonase [EC:3.2.1.15] [GO:0004650]										GO_ID:6805	TAIR|gene:2222656 SPTR:Q9LYJ5 symbol:AT5G14650.1 [GO:0004650 "polygalacturonase activity" evidence=ISS] [GO:0005975 "carbohydrate metabolism" evidence=ISS] InterPro:IPR000743 InterPro:IPR006626 Pfam:PF00295 SMART:SM00710 EMBL:AL163792 PIR:T48638 SPTR:Q9LYJ5	8e-09
Ljwgs_074697.1	1.1.8.30	E3.2.1.15 polygalacturonase [EC:3.2.1.15] [GO:0004650]										GO_ID:6805	TAIR|gene:2222656 SPTR:Q9LYJ5 symbol:AT5G14650.1 [GO:0004650 "polygalacturonase activity" evidence=ISS] [GO:0005975 "carbohydrate metabolism" evidence=ISS] InterPro:IPR000743 InterPro:IPR006626 Pfam:PF00295 SMART:SM00710 EMBL:AL163792 PIR:T48638 SPTR:Q9LYJ5	8e-09
chr4.CM0131.35.1	99.2	Unclassified without homolog
chr2.CM0608.69	2.3.1.72	TRXA thioredoxin 1 [COG:COG0526] [GO:0030508]	ehi:8.t00082	thioredoxin, putative [KO:K03671]	2e-14	YLR043c	COG0526	6e-15	TRXH2_ARATH	Electrontransport;Multigenefamily;Redox-activecenter;Transport,Thioredoxin H-type 2 (TRX-H-2).	4e-23	GO_ID:16682	TAIR|gene:2196783 SPTR:Q9CAS1 symbol:AT1G69880.1 [GO:0008372 "cellular component unknown" evidence=ND] [GO:0030508 "thiol-disulfide exchange intermediate activity" evidence=ISS] InterPro:IPR006663 Pfam:PF00085 InterPro:IPR006662 Prosite:PS00194 GO:GO:0006810 HSSP:P10599 PRINTS:PR00421 EMBL:AC010675 EMBL:AK117825 EMBL:BT003670 PIR:B96721 SPTR:Q9CAS1	9e-25
chr2.CM0608.69	2.3.1.32.2	DSBD thiol:disulfide interchange protein DsbD [EC:1.8.1.8] [COG:COG0526] [GO:0006467]	ehi:8.t00082	thioredoxin, putative [KO:K03671]	2e-14	YLR043c	COG0526	6e-15	TRXH2_ARATH	Electrontransport;Multigenefamily;Redox-activecenter;Transport,Thioredoxin H-type 2 (TRX-H-2).	4e-23	GO_ID:16682	TAIR|gene:2196783 SPTR:Q9CAS1 symbol:AT1G69880.1 [GO:0008372 "cellular component unknown" evidence=ND] [GO:0030508 "thiol-disulfide exchange intermediate activity" evidence=ISS] InterPro:IPR006663 Pfam:PF00085 InterPro:IPR006662 Prosite:PS00194 GO:GO:0006810 HSSP:P10599 PRINTS:PR00421 EMBL:AC010675 EMBL:AK117825 EMBL:BT003670 PIR:B96721 SPTR:Q9CAS1	9e-25
chr2.CM0608.69	2.3.1.37.1	TRXC thioredoxin 2 [COG:COG0526] [GO:0030508]	ehi:8.t00082	thioredoxin, putative [KO:K03671]	2e-14	YLR043c	COG0526	6e-15	TRXH2_ARATH	Electrontransport;Multigenefamily;Redox-activecenter;Transport,Thioredoxin H-type 2 (TRX-H-2).	4e-23	GO_ID:16682	TAIR|gene:2196783 SPTR:Q9CAS1 symbol:AT1G69880.1 [GO:0008372 "cellular component unknown" evidence=ND] [GO:0030508 "thiol-disulfide exchange intermediate activity" evidence=ISS] InterPro:IPR006663 Pfam:PF00085 InterPro:IPR006662 Prosite:PS00194 GO:GO:0006810 HSSP:P10599 PRINTS:PR00421 EMBL:AC010675 EMBL:AK117825 EMBL:BT003670 PIR:B96721 SPTR:Q9CAS1	9e-25
chr2.CM0608.69	2.3.1.30	DSBA thiol:disulfide interchange protein DsbA [COG:COG0526]	ehi:8.t00082	thioredoxin, putative [KO:K03671]	2e-14	YLR043c	COG0526	6e-15	TRXH2_ARATH	Electrontransport;Multigenefamily;Redox-activecenter;Transport,Thioredoxin H-type 2 (TRX-H-2).	4e-23	GO_ID:16682	TAIR|gene:2196783 SPTR:Q9CAS1 symbol:AT1G69880.1 [GO:0008372 "cellular component unknown" evidence=ND] [GO:0030508 "thiol-disulfide exchange intermediate activity" evidence=ISS] InterPro:IPR006663 Pfam:PF00085 InterPro:IPR006662 Prosite:PS00194 GO:GO:0006810 HSSP:P10599 PRINTS:PR00421 EMBL:AC010675 EMBL:AK117825 EMBL:BT003670 PIR:B96721 SPTR:Q9CAS1	9e-25
chr2.CM0608.69	1.2.7.47	CCMG, DSBE cytochrome c biogenesis protein CcmG, thiol:disulfide interchange protein DsbE [COG:COG0526] [GO:0006467]	ehi:8.t00082	thioredoxin, putative [KO:K03671]	2e-14	YLR043c	COG0526	6e-15	TRXH2_ARATH	Electrontransport;Multigenefamily;Redox-activecenter;Transport,Thioredoxin H-type 2 (TRX-H-2).	4e-23	GO_ID:16682	TAIR|gene:2196783 SPTR:Q9CAS1 symbol:AT1G69880.1 [GO:0008372 "cellular component unknown" evidence=ND] [GO:0030508 "thiol-disulfide exchange intermediate activity" evidence=ISS] InterPro:IPR006663 Pfam:PF00085 InterPro:IPR006662 Prosite:PS00194 GO:GO:0006810 HSSP:P10599 PRINTS:PR00421 EMBL:AC010675 EMBL:AK117825 EMBL:BT003670 PIR:B96721 SPTR:Q9CAS1	9e-25
chr3.CM0116.35	99.1.4.2434	GO_ID:54823							DR206_PEA	Pathogenesis-relatedprotein;Plantdefense,Disease resistance response protein 206.	8e-13	GO_ID:54823	TAIR|gene:2035660 SPTR:Q9C891 symbol:AT1G55210.1 [GO:0005554 "molecular function unknown" evidence=ND] [GO:0006952 "defense response" evidence=ISS] [GO:0009807 "lignan biosynthesis" evidence=ISS] InterPro:IPR004265 Pfam:PF03018 EMBL:AC027034 EMBL:BT015679 PIR:H96593 SPTR:Q9C891	6e-55
chr3.CM0116.35	99.1.3.2.1009	DR206_PEA							DR206_PEA	Pathogenesis-relatedprotein;Plantdefense,Disease resistance response protein 206.	8e-13	GO_ID:54823	TAIR|gene:2035660 SPTR:Q9C891 symbol:AT1G55210.1 [GO:0005554 "molecular function unknown" evidence=ND] [GO:0006952 "defense response" evidence=ISS] [GO:0009807 "lignan biosynthesis" evidence=ISS] InterPro:IPR004265 Pfam:PF03018 EMBL:AC027034 EMBL:BT015679 PIR:H96593 SPTR:Q9C891	6e-55
Ljwgs_051409.1	99.1.3.1.116	EC 2.7.1.-							TMK1_ARATH	ATP-binding;Glycoprotein;Kinase;Leucine-richrepeat;Membrane;Nucleotide-binding;Phosphorylation;Receptor;Repeat;Serine/threonine-proteinkinase;Signal;Transferase;Transmembrane,Putative receptor protein kinase TMK1 precursor (EC 2.7.1.-).	6e-10	GO_ID:11936	TAIR|gene:2082032 SPTR:Q9LY50 symbol:AT3G55950.1 [GO:0016301 "kinase activity" evidence=ISS] InterPro:IPR000719 InterPro:IPR008271 Pfam:PF00069 Prosite:PS00108 Prosite:PS00107 ProDom:PD000001 PROSITE:PS50011 EMBL:AL163832 PIR:T49207 SPTR:Q9LY50	1e-11
Ljwgs_051409.1	99.1.4.5503	GO_ID:11936							TMK1_ARATH	ATP-binding;Glycoprotein;Kinase;Leucine-richrepeat;Membrane;Nucleotide-binding;Phosphorylation;Receptor;Repeat;Serine/threonine-proteinkinase;Signal;Transferase;Transmembrane,Putative receptor protein kinase TMK1 precursor (EC 2.7.1.-).	6e-10	GO_ID:11936	TAIR|gene:2082032 SPTR:Q9LY50 symbol:AT3G55950.1 [GO:0016301 "kinase activity" evidence=ISS] InterPro:IPR000719 InterPro:IPR008271 Pfam:PF00069 Prosite:PS00108 Prosite:PS00107 ProDom:PD000001 PROSITE:PS50011 EMBL:AL163832 PIR:T49207 SPTR:Q9LY50	1e-11
Ljwgs_132972.1	1.2.6.9	E1.11.1.7 peroxidase [EC:1.11.1.7] [GO:0004601]	ath:At2g43480	T1O24.22; peroxidase, putative [EC:1.11.1.7] [KO:K00430]	7e-46				PER26_ARATH	Calcium;Glycoprotein;Heme;Iron;Metal-binding;Multigenefamily;Oxidoreductase;Peroxidase;Signal,Probable peroxidase 26 precursor (EC 1.11.1.7) (Atperox P26) (ATP50).	4e-46	GO_ID:27697	TAIR|gene:2009317 SPTR:Q9LNL0 symbol:AT1G34510.1 [GO:0004601 "peroxidase activity" evidence=ISS] InterPro:IPR002016 InterPro:IPR000823 Pfam:PF00141 InterPro:IPR010255 PROSITE:PS00435 PROSITE:PS00436 PRINTS:PR00458 PROSITE:PS50873 HSSP:Q39034 PRINTS:PR00461 EMBL:AC023279 EMBL:BT009672 PIR:A86469 GeneFarm:1492 SPTR:Q9LNL0	9e-23
Ljwgs_132972.1	1.3.11.18	E1.11.1.7 peroxidase [EC:1.11.1.7] [GO:0004601]	ath:At2g43480	T1O24.22; peroxidase, putative [EC:1.11.1.7] [KO:K00430]	7e-46				PER26_ARATH	Calcium;Glycoprotein;Heme;Iron;Metal-binding;Multigenefamily;Oxidoreductase;Peroxidase;Signal,Probable peroxidase 26 precursor (EC 1.11.1.7) (Atperox P26) (ATP50).	4e-46	GO_ID:27697	TAIR|gene:2009317 SPTR:Q9LNL0 symbol:AT1G34510.1 [GO:0004601 "peroxidase activity" evidence=ISS] InterPro:IPR002016 InterPro:IPR000823 Pfam:PF00141 InterPro:IPR010255 PROSITE:PS00435 PROSITE:PS00436 PRINTS:PR00458 PROSITE:PS50873 HSSP:Q39034 PRINTS:PR00461 EMBL:AC023279 EMBL:BT009672 PIR:A86469 GeneFarm:1492 SPTR:Q9LNL0	9e-23
Ljwgs_132972.1	1.5.13.21	E1.11.1.7 peroxidase [EC:1.11.1.7] [GO:0004601]	ath:At2g43480	T1O24.22; peroxidase, putative [EC:1.11.1.7] [KO:K00430]	7e-46				PER26_ARATH	Calcium;Glycoprotein;Heme;Iron;Metal-binding;Multigenefamily;Oxidoreductase;Peroxidase;Signal,Probable peroxidase 26 precursor (EC 1.11.1.7) (Atperox P26) (ATP50).	4e-46	GO_ID:27697	TAIR|gene:2009317 SPTR:Q9LNL0 symbol:AT1G34510.1 [GO:0004601 "peroxidase activity" evidence=ISS] InterPro:IPR002016 InterPro:IPR000823 Pfam:PF00141 InterPro:IPR010255 PROSITE:PS00435 PROSITE:PS00436 PRINTS:PR00458 PROSITE:PS50873 HSSP:Q39034 PRINTS:PR00461 EMBL:AC023279 EMBL:BT009672 PIR:A86469 GeneFarm:1492 SPTR:Q9LNL0	9e-23
Ljwgs_132972.1	1.10.6.4	E1.11.1.7 peroxidase [EC:1.11.1.7] [GO:0004601]	ath:At2g43480	T1O24.22; peroxidase, putative [EC:1.11.1.7] [KO:K00430]	7e-46				PER26_ARATH	Calcium;Glycoprotein;Heme;Iron;Metal-binding;Multigenefamily;Oxidoreductase;Peroxidase;Signal,Probable peroxidase 26 precursor (EC 1.11.1.7) (Atperox P26) (ATP50).	4e-46	GO_ID:27697	TAIR|gene:2009317 SPTR:Q9LNL0 symbol:AT1G34510.1 [GO:0004601 "peroxidase activity" evidence=ISS] InterPro:IPR002016 InterPro:IPR000823 Pfam:PF00141 InterPro:IPR010255 PROSITE:PS00435 PROSITE:PS00436 PRINTS:PR00458 PROSITE:PS50873 HSSP:Q39034 PRINTS:PR00461 EMBL:AC023279 EMBL:BT009672 PIR:A86469 GeneFarm:1492 SPTR:Q9LNL0	9e-23
Ljwgs_018781.1	1.1.8.29	E3.1.1.11 pectinesterase [EC:3.1.1.11] [GO:0030599]	ath:At3g43270	F7K15.120; pectinesterase family protein [EC:3.1.1.11] [KO:K01051]	4e-72				PME2_CITSI	Aspartylesterase;Cellwall;Glycoprotein;Hydrolase;Multigenefamily;Signal,Pectinesterase-2 precursor (EC 3.1.1.11) (Pectin methylesterase) (PE).	3e-87	GO_ID:44791	TAIR|gene:2099564 SPTR:Q9STY3 symbol:AT3G47400.1 [GO:0009505 "cell wall (sensu Magnoliophyta)" evidence=ISS] [GO:0030599 "pectinesterase activity" evidence=ISS] InterPro:IPR000070 InterPro:IPR006501 Pfam:PF04043 InterPro:IPR007186 TIGRFAMs:TIGR01614 HSSP:P83218 Pfam:PF01095 PROSITE:PS00503 EMBL:AL096860 PIR:T12995 SPTR:Q9STY3	2e-93
Ljwgs_018781.1	1.1.4.1	E3.1.1.11 pectinesterase [EC:3.1.1.11] [GO:0030599]	ath:At3g43270	F7K15.120; pectinesterase family protein [EC:3.1.1.11] [KO:K01051]	4e-72				PME2_CITSI	Aspartylesterase;Cellwall;Glycoprotein;Hydrolase;Multigenefamily;Signal,Pectinesterase-2 precursor (EC 3.1.1.11) (Pectin methylesterase) (PE).	3e-87	GO_ID:44791	TAIR|gene:2099564 SPTR:Q9STY3 symbol:AT3G47400.1 [GO:0009505 "cell wall (sensu Magnoliophyta)" evidence=ISS] [GO:0030599 "pectinesterase activity" evidence=ISS] InterPro:IPR000070 InterPro:IPR006501 Pfam:PF04043 InterPro:IPR007186 TIGRFAMs:TIGR01614 HSSP:P83218 Pfam:PF01095 PROSITE:PS00503 EMBL:AL096860 PIR:T12995 SPTR:Q9STY3	2e-93
Lj_rps16	2.2.1.1.16	RP-S16, rpsP small subunit ribosomal protein S16 [COG:COG0228]	syc:syc2320_c	rps16; 30S ribosomal protein S16 [KO:K02959]	5e-17	ssr0482	COG0228	8e-17	RR16_LOTJA	Chloroplast;Plastid;Ribonucleoprotein;Ribosomalprotein,Chloroplast 30S ribosomal protein S16.	4e-40	GO_ID:27225	TAIR|gene:2139623 SPTR:O65686 symbol:AT4G34620.1 [GO:0003735 "structural constituent of ribosome" evidence=ISS] [GO:0005840 "ribosome" evidence=ISS] [GO:0006412 "protein biosynthesis" evidence=ISS] [GO:0007046 "ribosome biogenesis" evidence=ISS] InterPro:IPR000307 Pfam:PF00886 HSSP:P80379 ProDom:PD003791 TIGRFAMs:TIGR00002 GO:GO:0005840 GO:GO:0009507 EMBL:AL161585 EMBL:AL023094 EMBL:AY045607 EMBL…	1e-10
Ljwgs_056889.2	99.2	Unclassified without homolog
Ljwgs_067394.2	1.7.8.10	KDTA 3-deoxy-D-manno-octulosonic-acid transferase [EC:2.-.-.-] [COG:COG1519] [GO:0016740] [CAZy:GT30]							CESA3_ARATH	Cellwall;Cellulosebiosynthesis;Coiledcoil;Glycoprotein;Glycosyltransferase;Membrane;Metal-binding;Transferase;Transmembrane;Zinc;Zinc-finger,Cellulose synthase A catalytic subunit 3 [UDP-forming] (EC 2.4.1.12) (AtCesA-3) (Constitutive expression of VSP1 protein 1) (Isoxaben resistant protein 1) (Ath-B).	1e-17	GO_ID:45296	TAIR|gene:2138105 SPTR:Q9T0B2 symbol:AT4G23990.1 [GO:0016757 "transferase activity, transferring glycosyl groups" evidence=ISS] [GO:0000271 "polysaccharide biosynthesis" evidence=ISS] [GO:0016740 "transferase activity" evidence=ISS] InterPro:IPR001589 InterPro:IPR005150 Pfam:PF03552 PROSITE:PS00019 GO:GO:0016020 EMBL:AL161560 EMBL:AL078468 PIR:T08918 SPTR:Q9T0B2	4e-19
Ljwgs_067394.2	1.1.8.56	E2.4.1.12 cellulose synthase (UDP-forming) [EC:2.4.1.12] [COG:COG1215] [GO:0016760] [CAZy:GT2]							CESA3_ARATH	Cellwall;Cellulosebiosynthesis;Coiledcoil;Glycoprotein;Glycosyltransferase;Membrane;Metal-binding;Transferase;Transmembrane;Zinc;Zinc-finger,Cellulose synthase A catalytic subunit 3 [UDP-forming] (EC 2.4.1.12) (AtCesA-3) (Constitutive expression of VSP1 protein 1) (Isoxaben resistant protein 1) (Ath-B).	1e-17	GO_ID:45296	TAIR|gene:2138105 SPTR:Q9T0B2 symbol:AT4G23990.1 [GO:0016757 "transferase activity, transferring glycosyl groups" evidence=ISS] [GO:0000271 "polysaccharide biosynthesis" evidence=ISS] [GO:0016740 "transferase activity" evidence=ISS] InterPro:IPR001589 InterPro:IPR005150 Pfam:PF03552 PROSITE:PS00019 GO:GO:0016020 EMBL:AL161560 EMBL:AL078468 PIR:T08918 SPTR:Q9T0B2	4e-19
Ljwgs_067522.1	1.10.7.9	E1.14.13.21 flavonoid 3-monooxygenase [EC:1.14.13.21] [GO:0016711]	ath:At5g07990	F13G24.190; cytochrome P450 75A5 / flavonoid 3-monooxygenase / flavonoid 3-hydroxylase (F3H) (F35H) (TT7) [EC:1.14.13.21] [KO:K05280]	8e-35				C71D8_SOYBN	Heme;Iron;Metal-binding;Monooxygenase;Oxidoreductase,Cytochrome P450 71D8 (EC 1.14.-.-) (P450 CP7).	3e-87	GO_ID:16992	TAIR|gene:2054511 SPTR:Q8LPP9 symbol:AT2G30750.1 [GO:0019825 "oxygen binding" evidence=ISS] InterPro:IPR001128 Pfam:PF00067 InterPro:IPR002403 InterPro:IPR002401 PRINTS:PR00463 PRINTS:PR00385 PROSITE:PS00086 PRINTS:PR00465 EMBL:AY094484 EMBL:BT001046 SPTR:Q8LPP9	3e-42
chr1.CM0113.47	99.1.4.5991	GO_ID:32319										GO_ID:32319	TAIR|gene:2132825 SPTR:Q9T007 symbol:AT4G35200.1 [GO:0000004 "biological process unknown" evidence=ND] [GO:0005554 "molecular function unknown" evidence=ND] Interpro:IPR000264 GO:GO:0006810 InterPro:IPR004320 Pfam:PF03087 EMBL:AL035522 EMBL:AL161587 PIR:T04967 SPTR:Q9T007	2e-42
chr2.CM0262.15.1	1.11.14.4	E1.14.-.- [EC:1.14.-.-] [COG:COG2124]	ath:At2g32440	T32F6.4; ent-kaurenoic acid hydroxylase, putative / cytochrome P450, putative [EC:1.14.13.79] [KO:K04123]	6e-32	slr0574	COG2124	3e-22	C724B_ORYSA	Heme;Iron;Lipidsynthesis;Membrane;Metal-binding;Monooxygenase;Oxidoreductase;Steroidbiosynthesis;Transmembrane,Cytochrome P450 724B1 (EC 1.14.-.-) (OsDWARF11) (Dwarf protein 11).	3e-84	GO_ID:8944	TAIR|gene:2101703 SPTR:Q9SCQ9 symbol:AT3G50660.1 [GO:0016132 "brassinosteroid biosynthesis" evidence=IMP] InterPro:IPR001128 Pfam:PF00067 InterPro:IPR002403 InterPro:IPR002401 PRINTS:PR00463 PRINTS:PR00385 PROSITE:PS00086 PRINTS:PR00465 EMBL:AL132979 EMBL:AY090266 EMBL:AF412114 PIR:T46143 SPTR:Q9SCQ9	8e-68
chr2.CM0262.15.1	1.10.3.12	E1.14.-.- [EC:1.14.-.-] [COG:COG2124]	ath:At2g32440	T32F6.4; ent-kaurenoic acid hydroxylase, putative / cytochrome P450, putative [EC:1.14.13.79] [KO:K04123]	6e-32	slr0574	COG2124	3e-22	C724B_ORYSA	Heme;Iron;Lipidsynthesis;Membrane;Metal-binding;Monooxygenase;Oxidoreductase;Steroidbiosynthesis;Transmembrane,Cytochrome P450 724B1 (EC 1.14.-.-) (OsDWARF11) (Dwarf protein 11).	3e-84	GO_ID:8944	TAIR|gene:2101703 SPTR:Q9SCQ9 symbol:AT3G50660.1 [GO:0016132 "brassinosteroid biosynthesis" evidence=IMP] InterPro:IPR001128 Pfam:PF00067 InterPro:IPR002403 InterPro:IPR002401 PRINTS:PR00463 PRINTS:PR00385 PROSITE:PS00086 PRINTS:PR00465 EMBL:AL132979 EMBL:AY090266 EMBL:AF412114 PIR:T46143 SPTR:Q9SCQ9	8e-68
chr2.CM0262.15.1	1.10.6.12	E1.14.-.- [EC:1.14.-.-] [COG:COG2124]	ath:At2g32440	T32F6.4; ent-kaurenoic acid hydroxylase, putative / cytochrome P450, putative [EC:1.14.13.79] [KO:K04123]	6e-32	slr0574	COG2124	3e-22	C724B_ORYSA	Heme;Iron;Lipidsynthesis;Membrane;Metal-binding;Monooxygenase;Oxidoreductase;Steroidbiosynthesis;Transmembrane,Cytochrome P450 724B1 (EC 1.14.-.-) (OsDWARF11) (Dwarf protein 11).	3e-84	GO_ID:8944	TAIR|gene:2101703 SPTR:Q9SCQ9 symbol:AT3G50660.1 [GO:0016132 "brassinosteroid biosynthesis" evidence=IMP] InterPro:IPR001128 Pfam:PF00067 InterPro:IPR002403 InterPro:IPR002401 PRINTS:PR00463 PRINTS:PR00385 PROSITE:PS00086 PRINTS:PR00465 EMBL:AL132979 EMBL:AY090266 EMBL:AF412114 PIR:T46143 SPTR:Q9SCQ9	8e-68
chr2.CM0262.15.1	1.3.3.23	E1.14.14.1 unspecific monooxygenase [EC:1.14.14.1] [COG:COG2124] [GO:0050381]	ath:At2g32440	T32F6.4; ent-kaurenoic acid hydroxylase, putative / cytochrome P450, putative [EC:1.14.13.79] [KO:K04123]	6e-32	slr0574	COG2124	3e-22	C724B_ORYSA	Heme;Iron;Lipidsynthesis;Membrane;Metal-binding;Monooxygenase;Oxidoreductase;Steroidbiosynthesis;Transmembrane,Cytochrome P450 724B1 (EC 1.14.-.-) (OsDWARF11) (Dwarf protein 11).	3e-84	GO_ID:8944	TAIR|gene:2101703 SPTR:Q9SCQ9 symbol:AT3G50660.1 [GO:0016132 "brassinosteroid biosynthesis" evidence=IMP] InterPro:IPR001128 Pfam:PF00067 InterPro:IPR002403 InterPro:IPR002401 PRINTS:PR00463 PRINTS:PR00385 PROSITE:PS00086 PRINTS:PR00465 EMBL:AL132979 EMBL:AY090266 EMBL:AF412114 PIR:T46143 SPTR:Q9SCQ9	8e-68
chr2.CM0262.15.1	1.5.14.29	E1.14.14.1 unspecific monooxygenase [EC:1.14.14.1] [COG:COG2124] [GO:0050381]	ath:At2g32440	T32F6.4; ent-kaurenoic acid hydroxylase, putative / cytochrome P450, putative [EC:1.14.13.79] [KO:K04123]	6e-32	slr0574	COG2124	3e-22	C724B_ORYSA	Heme;Iron;Lipidsynthesis;Membrane;Metal-binding;Monooxygenase;Oxidoreductase;Steroidbiosynthesis;Transmembrane,Cytochrome P450 724B1 (EC 1.14.-.-) (OsDWARF11) (Dwarf protein 11).	3e-84	GO_ID:8944	TAIR|gene:2101703 SPTR:Q9SCQ9 symbol:AT3G50660.1 [GO:0016132 "brassinosteroid biosynthesis" evidence=IMP] InterPro:IPR001128 Pfam:PF00067 InterPro:IPR002403 InterPro:IPR002401 PRINTS:PR00463 PRINTS:PR00385 PROSITE:PS00086 PRINTS:PR00465 EMBL:AL132979 EMBL:AY090266 EMBL:AF412114 PIR:T46143 SPTR:Q9SCQ9	8e-68
chr2.CM0262.15.1	1.1.7.13	E1.14.-.- [EC:1.14.-.-] [COG:COG2124]	ath:At2g32440	T32F6.4; ent-kaurenoic acid hydroxylase, putative / cytochrome P450, putative [EC:1.14.13.79] [KO:K04123]	6e-32	slr0574	COG2124	3e-22	C724B_ORYSA	Heme;Iron;Lipidsynthesis;Membrane;Metal-binding;Monooxygenase;Oxidoreductase;Steroidbiosynthesis;Transmembrane,Cytochrome P450 724B1 (EC 1.14.-.-) (OsDWARF11) (Dwarf protein 11).	3e-84	GO_ID:8944	TAIR|gene:2101703 SPTR:Q9SCQ9 symbol:AT3G50660.1 [GO:0016132 "brassinosteroid biosynthesis" evidence=IMP] InterPro:IPR001128 Pfam:PF00067 InterPro:IPR002403 InterPro:IPR002401 PRINTS:PR00463 PRINTS:PR00385 PROSITE:PS00086 PRINTS:PR00465 EMBL:AL132979 EMBL:AY090266 EMBL:AF412114 PIR:T46143 SPTR:Q9SCQ9	8e-68
chr2.CM0262.15.1	1.10.4.4	E1.14.13.79 ent-kaurenoic acid hydroxylase [EC:1.14.13.79]	ath:At2g32440	T32F6.4; ent-kaurenoic acid hydroxylase, putative / cytochrome P450, putative [EC:1.14.13.79] [KO:K04123]	6e-32	slr0574	COG2124	3e-22	C724B_ORYSA	Heme;Iron;Lipidsynthesis;Membrane;Metal-binding;Monooxygenase;Oxidoreductase;Steroidbiosynthesis;Transmembrane,Cytochrome P450 724B1 (EC 1.14.-.-) (OsDWARF11) (Dwarf protein 11).	3e-84	GO_ID:8944	TAIR|gene:2101703 SPTR:Q9SCQ9 symbol:AT3G50660.1 [GO:0016132 "brassinosteroid biosynthesis" evidence=IMP] InterPro:IPR001128 Pfam:PF00067 InterPro:IPR002403 InterPro:IPR002401 PRINTS:PR00463 PRINTS:PR00385 PROSITE:PS00086 PRINTS:PR00465 EMBL:AL132979 EMBL:AY090266 EMBL:AF412114 PIR:T46143 SPTR:Q9SCQ9	8e-68
chr2.CM0262.15.1	1.11.4.6	E1.14.-.- [EC:1.14.-.-] [COG:COG2124]	ath:At2g32440	T32F6.4; ent-kaurenoic acid hydroxylase, putative / cytochrome P450, putative [EC:1.14.13.79] [KO:K04123]	6e-32	slr0574	COG2124	3e-22	C724B_ORYSA	Heme;Iron;Lipidsynthesis;Membrane;Metal-binding;Monooxygenase;Oxidoreductase;Steroidbiosynthesis;Transmembrane,Cytochrome P450 724B1 (EC 1.14.-.-) (OsDWARF11) (Dwarf protein 11).	3e-84	GO_ID:8944	TAIR|gene:2101703 SPTR:Q9SCQ9 symbol:AT3G50660.1 [GO:0016132 "brassinosteroid biosynthesis" evidence=IMP] InterPro:IPR001128 Pfam:PF00067 InterPro:IPR002403 InterPro:IPR002401 PRINTS:PR00463 PRINTS:PR00385 PROSITE:PS00086 PRINTS:PR00465 EMBL:AL132979 EMBL:AY090266 EMBL:AF412114 PIR:T46143 SPTR:Q9SCQ9	8e-68
chr2.CM0262.15.1	1.11.4.2	E1.14.14.1 unspecific monooxygenase [EC:1.14.14.1] [COG:COG2124] [GO:0050381]	ath:At2g32440	T32F6.4; ent-kaurenoic acid hydroxylase, putative / cytochrome P450, putative [EC:1.14.13.79] [KO:K04123]	6e-32	slr0574	COG2124	3e-22	C724B_ORYSA	Heme;Iron;Lipidsynthesis;Membrane;Metal-binding;Monooxygenase;Oxidoreductase;Steroidbiosynthesis;Transmembrane,Cytochrome P450 724B1 (EC 1.14.-.-) (OsDWARF11) (Dwarf protein 11).	3e-84	GO_ID:8944	TAIR|gene:2101703 SPTR:Q9SCQ9 symbol:AT3G50660.1 [GO:0016132 "brassinosteroid biosynthesis" evidence=IMP] InterPro:IPR001128 Pfam:PF00067 InterPro:IPR002403 InterPro:IPR002401 PRINTS:PR00463 PRINTS:PR00385 PROSITE:PS00086 PRINTS:PR00465 EMBL:AL132979 EMBL:AY090266 EMBL:AF412114 PIR:T46143 SPTR:Q9SCQ9	8e-68
chr2.CM0749.46	99.1.3.1.138	EC 1.17.1.3							LAR_DESUN	Directproteinsequencing;NADP;Oxidoreductase,Leucoanthocyanidin reductase (EC 1.17.1.3) (Leucocyanidin reductase).	6e-146	GO_ID:281	TAIR|gene:2025191 SPTR:P52577 symbol:AT1G75280.1 [GO:0006979 "response to oxidative stress" evidence=IEP] [GO:0008372 "cellular component unknown" evidence=ND] InterPro:IPR003866 Pfam:PF02716 EMBL:AC025814 EMBL:Z49777 EMBL:AY065395 EMBL:AY117175 EMBL:AY084851 PIR:S57613 SPTR:P52577	9e-62
chr2.CM0749.46	99.1.4.308	GO_ID:281							LAR_DESUN	Directproteinsequencing;NADP;Oxidoreductase,Leucoanthocyanidin reductase (EC 1.17.1.3) (Leucocyanidin reductase).	6e-146	GO_ID:281	TAIR|gene:2025191 SPTR:P52577 symbol:AT1G75280.1 [GO:0006979 "response to oxidative stress" evidence=IEP] [GO:0008372 "cellular component unknown" evidence=ND] InterPro:IPR003866 Pfam:PF02716 EMBL:AC025814 EMBL:Z49777 EMBL:AY065395 EMBL:AY117175 EMBL:AY084851 PIR:S57613 SPTR:P52577	9e-62
Ljwgs_014729.1	99.1.4.5535	GO_ID:348	hsa:5641	LGMN, PRSC1; legumain [EC:3.4.22.34] [KO:K01369]	3e-46				VPE_VICSA	Hydrolase;Protease;Signal;Thiolprotease,Vacuolar processing enzyme precursor (EC 3.4.22.-) (VPE) (Proteinase B).	2e-79	GO_ID:348	TAIR|gene:2123781 SPTR:Q93VM0 symbol:AT4G32940.1 [GO:0004197 "cysteine-type endopeptidase activity" evidence=ISS] [GO:0006508 "proteolysis" evidence=ISS] InterPro:IPR001096 Pfam:PF01650 PRINTS:PR00776 EMBL:AY059104 EMBL:AF370160 EMBL:AF424619 EMBL:AY133531 PIR:T05302 SPTR:Q93VM0	2e-66
Ljwgs_014729.1	99.1.1.136	KO:K01369	hsa:5641	LGMN, PRSC1; legumain [EC:3.4.22.34] [KO:K01369]	3e-46				VPE_VICSA	Hydrolase;Protease;Signal;Thiolprotease,Vacuolar processing enzyme precursor (EC 3.4.22.-) (VPE) (Proteinase B).	2e-79	GO_ID:348	TAIR|gene:2123781 SPTR:Q93VM0 symbol:AT4G32940.1 [GO:0004197 "cysteine-type endopeptidase activity" evidence=ISS] [GO:0006508 "proteolysis" evidence=ISS] InterPro:IPR001096 Pfam:PF01650 PRINTS:PR00776 EMBL:AY059104 EMBL:AF370160 EMBL:AF424619 EMBL:AY133531 PIR:T05302 SPTR:Q93VM0	2e-66
Ljwgs_014729.1	99.1.3.1.107	EC 3.4.22.-	hsa:5641	LGMN, PRSC1; legumain [EC:3.4.22.34] [KO:K01369]	3e-46				VPE_VICSA	Hydrolase;Protease;Signal;Thiolprotease,Vacuolar processing enzyme precursor (EC 3.4.22.-) (VPE) (Proteinase B).	2e-79	GO_ID:348	TAIR|gene:2123781 SPTR:Q93VM0 symbol:AT4G32940.1 [GO:0004197 "cysteine-type endopeptidase activity" evidence=ISS] [GO:0006508 "proteolysis" evidence=ISS] InterPro:IPR001096 Pfam:PF01650 PRINTS:PR00776 EMBL:AY059104 EMBL:AF370160 EMBL:AF424619 EMBL:AY133531 PIR:T05302 SPTR:Q93VM0	2e-66
chr5.CM0200.88	99.1.4.6612	GO_ID:22983										GO_ID:22983	TAIR|gene:2101514 SPTR:Q8LEN7 symbol:AT3G19550.1 [GO:0005554 "molecular function unknown" evidence=ND] [GO:0000004 "biological process unknown" evidence=ND] EMBL:AY085326 EMBL:BT002905 EMBL:BT004424 SPTR:Q8LEN7	5e-14
chr2.CM0608.18.1	1.7.14.4	E3.2.1.52, nagZ beta-N-acetylhexosaminidase [EC:3.2.1.52] [COG:COG1472] [GO:0004563]	ath:At1g02640	T14P4.8; glycosyl hydrolase family 3 protein [EC:3.2.1.21] [KO:K05349]	7e-58	PA1726	COG1472	1e-22	XYNB_PRUPE	Glycosidase;Hydrolase,Putative beta-D-xylosidase (EC 3.2.1.-) (PpAz152) (Fragment).	7e-58	GO_ID:42627	TAIR|gene:2029390 SPTR:Q8VZG5 symbol:AT1G78060.1 [GO:0004553 "hydrolase activity, hydrolyzing O-glycosyl compounds" evidence=ISS] Pfam:PF00933 InterPro:IPR002772 InterPro:IPR001764 Pfam:PF01915 EMBL:AY064977 SPTR:Q8VZG5	3e-87
chr2.CM0608.18.1	1.10.6.11.1	BGLX beta-glucosidase [COG:COG1472]	ath:At1g02640	T14P4.8; glycosyl hydrolase family 3 protein [EC:3.2.1.21] [KO:K05349]	7e-58	PA1726	COG1472	1e-22	XYNB_PRUPE	Glycosidase;Hydrolase,Putative beta-D-xylosidase (EC 3.2.1.-) (PpAz152) (Fragment).	7e-58	GO_ID:42627	TAIR|gene:2029390 SPTR:Q8VZG5 symbol:AT1G78060.1 [GO:0004553 "hydrolase activity, hydrolyzing O-glycosyl compounds" evidence=ISS] Pfam:PF00933 InterPro:IPR002772 InterPro:IPR001764 Pfam:PF01915 EMBL:AY064977 SPTR:Q8VZG5	3e-87
chr2.CM0608.18.1	1.1.9.29	E3.2.1.52, nagZ beta-N-acetylhexosaminidase [EC:3.2.1.52] [COG:COG1472] [GO:0004563]	ath:At1g02640	T14P4.8; glycosyl hydrolase family 3 protein [EC:3.2.1.21] [KO:K05349]	7e-58	PA1726	COG1472	1e-22	XYNB_PRUPE	Glycosidase;Hydrolase,Putative beta-D-xylosidase (EC 3.2.1.-) (PpAz152) (Fragment).	7e-58	GO_ID:42627	TAIR|gene:2029390 SPTR:Q8VZG5 symbol:AT1G78060.1 [GO:0004553 "hydrolase activity, hydrolyzing O-glycosyl compounds" evidence=ISS] Pfam:PF00933 InterPro:IPR002772 InterPro:IPR001764 Pfam:PF01915 EMBL:AY064977 SPTR:Q8VZG5	3e-87
chr2.CM0608.18.1	1.1.8.14.1	BGLX beta-glucosidase [COG:COG1472]	ath:At1g02640	T14P4.8; glycosyl hydrolase family 3 protein [EC:3.2.1.21] [KO:K05349]	7e-58	PA1726	COG1472	1e-22	XYNB_PRUPE	Glycosidase;Hydrolase,Putative beta-D-xylosidase (EC 3.2.1.-) (PpAz152) (Fragment).	7e-58	GO_ID:42627	TAIR|gene:2029390 SPTR:Q8VZG5 symbol:AT1G78060.1 [GO:0004553 "hydrolase activity, hydrolyzing O-glycosyl compounds" evidence=ISS] Pfam:PF00933 InterPro:IPR002772 InterPro:IPR001764 Pfam:PF01915 EMBL:AY064977 SPTR:Q8VZG5	3e-87
chr2.CM0608.18.1	1.7.7.4	E3.2.1.52, nagZ beta-N-acetylhexosaminidase [EC:3.2.1.52] [COG:COG1472] [GO:0004563]	ath:At1g02640	T14P4.8; glycosyl hydrolase family 3 protein [EC:3.2.1.21] [KO:K05349]	7e-58	PA1726	COG1472	1e-22	XYNB_PRUPE	Glycosidase;Hydrolase,Putative beta-D-xylosidase (EC 3.2.1.-) (PpAz152) (Fragment).	7e-58	GO_ID:42627	TAIR|gene:2029390 SPTR:Q8VZG5 symbol:AT1G78060.1 [GO:0004553 "hydrolase activity, hydrolyzing O-glycosyl compounds" evidence=ISS] Pfam:PF00933 InterPro:IPR002772 InterPro:IPR001764 Pfam:PF01915 EMBL:AY064977 SPTR:Q8VZG5	3e-87
chr2.CM0608.18.1	1.6.5.4.1	BGLX beta-glucosidase [COG:COG1472]	ath:At1g02640	T14P4.8; glycosyl hydrolase family 3 protein [EC:3.2.1.21] [KO:K05349]	7e-58	PA1726	COG1472	1e-22	XYNB_PRUPE	Glycosidase;Hydrolase,Putative beta-D-xylosidase (EC 3.2.1.-) (PpAz152) (Fragment).	7e-58	GO_ID:42627	TAIR|gene:2029390 SPTR:Q8VZG5 symbol:AT1G78060.1 [GO:0004553 "hydrolase activity, hydrolyzing O-glycosyl compounds" evidence=ISS] Pfam:PF00933 InterPro:IPR002772 InterPro:IPR001764 Pfam:PF01915 EMBL:AY064977 SPTR:Q8VZG5	3e-87
chr2.CM0608.18.1	1.7.3.3	E3.2.1.52, nagZ beta-N-acetylhexosaminidase [EC:3.2.1.52] [COG:COG1472] [GO:0004563]	ath:At1g02640	T14P4.8; glycosyl hydrolase family 3 protein [EC:3.2.1.21] [KO:K05349]	7e-58	PA1726	COG1472	1e-22	XYNB_PRUPE	Glycosidase;Hydrolase,Putative beta-D-xylosidase (EC 3.2.1.-) (PpAz152) (Fragment).	7e-58	GO_ID:42627	TAIR|gene:2029390 SPTR:Q8VZG5 symbol:AT1G78060.1 [GO:0004553 "hydrolase activity, hydrolyzing O-glycosyl compounds" evidence=ISS] Pfam:PF00933 InterPro:IPR002772 InterPro:IPR001764 Pfam:PF01915 EMBL:AY064977 SPTR:Q8VZG5	3e-87
Ljwgs_071601.1	99.1.4.4250	GO_ID:28047	cal:orf19.941	SEC14; phosphatidylinositol transfer protein [EC:3.1.3.48] [KO:K01104]	2e-30				SEC14_KLULA	Completeproteome;Golgistack;Proteintransport;Transport,SEC14 cytosolic factor (Phosphatidylinositol/phosphatidylcholine transfer protein) (PI/PC TP).	5e-33	GO_ID:28047	TAIR|gene:3695300 SPTR:Q93ZE9 symbol:AT2G21540.1 [GO:0006810 "transport" evidence=ISS] [GO:0008526 "phosphatidylinositol transporter activity" evidence=ISS] PFAM:PF03765 InterPro:IPR001071 GO:GO:0005622 GO:GO:0006810 InterPro:IPR001251 SMART:SM00516 PROSITE:PS50191 InterPro:IPR008273 Pfam:PF00650 PRINTS:PR00180 HSSP:P24280 EMBL:AC006841 EMBL:AY057587 EMBL:AK176420 SPTR:Q93ZE9	9e-98
Ljwgs_071601.1	99.1.1.154	KO:K01104	cal:orf19.941	SEC14; phosphatidylinositol transfer protein [EC:3.1.3.48] [KO:K01104]	2e-30				SEC14_KLULA	Completeproteome;Golgistack;Proteintransport;Transport,SEC14 cytosolic factor (Phosphatidylinositol/phosphatidylcholine transfer protein) (PI/PC TP).	5e-33	GO_ID:28047	TAIR|gene:3695300 SPTR:Q93ZE9 symbol:AT2G21540.1 [GO:0006810 "transport" evidence=ISS] [GO:0008526 "phosphatidylinositol transporter activity" evidence=ISS] PFAM:PF03765 InterPro:IPR001071 GO:GO:0005622 GO:GO:0006810 InterPro:IPR001251 SMART:SM00516 PROSITE:PS50191 InterPro:IPR008273 Pfam:PF00650 PRINTS:PR00180 HSSP:P24280 EMBL:AC006841 EMBL:AY057587 EMBL:AK176420 SPTR:Q93ZE9	9e-98
Ljwgs_071601.1	99.1.3.2.3807	SEC14_KLULA	cal:orf19.941	SEC14; phosphatidylinositol transfer protein [EC:3.1.3.48] [KO:K01104]	2e-30				SEC14_KLULA	Completeproteome;Golgistack;Proteintransport;Transport,SEC14 cytosolic factor (Phosphatidylinositol/phosphatidylcholine transfer protein) (PI/PC TP).	5e-33	GO_ID:28047	TAIR|gene:3695300 SPTR:Q93ZE9 symbol:AT2G21540.1 [GO:0006810 "transport" evidence=ISS] [GO:0008526 "phosphatidylinositol transporter activity" evidence=ISS] PFAM:PF03765 InterPro:IPR001071 GO:GO:0005622 GO:GO:0006810 InterPro:IPR001251 SMART:SM00516 PROSITE:PS50191 InterPro:IPR008273 Pfam:PF00650 PRINTS:PR00180 HSSP:P24280 EMBL:AC006841 EMBL:AY057587 EMBL:AK176420 SPTR:Q93ZE9	9e-98
Ljwgs_063195.1	99.1.4.983	GO_ID:12814										GO_ID:12814	TAIR|gene:2010448 SPTR:Q9C7F9 symbol:AT1G27930.1 [GO:0000004 "biological process unknown" evidence=ND] [GO:0005554 "molecular function unknown" evidence=ND] InterPro:IPR006514 Pfam:PF04669 TIGRFAMs:TIGR01627 EMBL:AC069471 EMBL:AY050385 EMBL:AY124820 PIR:F86404 SPTR:Q9C7F9	1e-91
Ljwgs_012709.1	99.1.4.5419	GO_ID:51346							XTH33_ARATH	Apoplast;Cellwall;Glycoprotein;Glycosidase;Hydrolase;Multigenefamily;Signal;Transferase,Probable xyloglucan endotransglucosylase/hydrolase protein 33 precursor (EC 2.4.1.207) (At-XTH33) (XTH-33).	3e-26	GO_ID:51346	TAIR|gene:2194553 SPTR:Q8LC45 symbol:AT1G10550.1 [GO:0016798 "hydrolase activity, acting on glycosyl bonds" evidence=ISS] InterPro:IPR000757 InterPro:IPR008263 InterPro:IPR010713 Pfam:PF00722 HSSP:P23904 PROSITE:PS01034 Pfam:PF06955 EMBL:AC007067 EMBL:AY086802 PIR:A86239 SPTR:Q8LC45	9e-27
Ljwgs_012709.1	99.1.3.1.33	EC 2.4.1.207							XTH33_ARATH	Apoplast;Cellwall;Glycoprotein;Glycosidase;Hydrolase;Multigenefamily;Signal;Transferase,Probable xyloglucan endotransglucosylase/hydrolase protein 33 precursor (EC 2.4.1.207) (At-XTH33) (XTH-33).	3e-26	GO_ID:51346	TAIR|gene:2194553 SPTR:Q8LC45 symbol:AT1G10550.1 [GO:0016798 "hydrolase activity, acting on glycosyl bonds" evidence=ISS] InterPro:IPR000757 InterPro:IPR008263 InterPro:IPR010713 Pfam:PF00722 HSSP:P23904 PROSITE:PS01034 Pfam:PF06955 EMBL:AC007067 EMBL:AY086802 PIR:A86239 SPTR:Q8LC45	9e-27
chr4.CM0119.36	1.10.7.3	E1.14.11.9 naringenin 3-dioxygenase [EC:1.14.11.9] [GO:0045486]	ath:At3g51240	F24M12.280; naringenin 3-dioxygenase / flavanone 3-hydroxylase (F3H) [EC:1.14.11.9] [KO:K00475]	2e-178	PA0147	COG3491	8e-29	FL3H_PETHY	Dioxygenase;Directproteinsequencing;Flavonoidbiosynthesis;Iron;Metal-binding;Oxidoreductase;VitaminC,Naringenin,2-oxoglutarate 3-dioxygenase (EC 1.14.11.9) (Flavonone-3- hydroxylase) (F3H) (FHT) (Fragment).	0	GO_ID:3516	TAIR|gene:2081007 SPTR:Q9S818 symbol:AT3G51240.1 [GO:0009813 "flavonoid biosynthesis" evidence=IMP] [GO:0045486 "naringenin 3-dioxygenase activity" evidence=IMP] Pfam:PF03171 InterPro:IPR005123 HSSP:Q96323 EMBL:AL132980 EMBL:U33932 EMBL:AF064064 EMBL:AF064065 EMBL:AF428335 EMBL:AY058886 EMBL:AY116957 EMBL:AY087559 EMBL:AJ295606 EMBL:AJ295604 EMBL:AJ295605 EMBL:AJ295603 EMBL:AJ295587 EMBL:AJ295588…	5e-179
gi7719323	99.2	Unclassified without homolog
Ljwgs_042853.1	99.2	Unclassified without homolog
chr2.CM0803.58.2	1.7.8.10	KDTA 3-deoxy-D-manno-octulosonic-acid transferase [EC:2.-.-.-] [COG:COG1519] [GO:0016740] [CAZy:GT30]							HCBT1_DIACA	Acyltransferase;Directproteinsequencing;Flavonoidbiosynthesis;Transferase,Anthranilate N-benzoyltransferase protein 1 (EC 2.3.1.144) (Anthranilate N-hydroxycinnamoyl/benzoyltransferase 1).	4e-26	GO_ID:47691	TAIR|gene:3693371 SPTR:Q9C564 symbol:AT1G31490.1 [GO:0000004 "biological process unknown" evidence=ND] [GO:0008372 "cellular component unknown" evidence=ND] [GO:0016740 "transferase activity" evidence=ISS] InterPro:IPR006162 Pfam:PF02458 PROSITE:PS00012 InterPro:IPR003480 EMBL:AC027135 EMBL:AC074360 SPTR:Q9C564	3e-150
TM1031.44	99.1.4.8317	GO_ID:21365							MYBC_MAIZE	Activator;DNA-binding;Nuclearprotein;Polymorphism;Repeat;Transcription;Transcriptionregulation,Anthocyanin regulatory C1 protein.	6e-28	GO_ID:21365	TAIR|gene:2027522 SPTR:Q9FE25 symbol:AT1G56650.1 [GO:0006355 "regulation of transcription, DNA-dependent" evidence=ISS] [GO:0003700 "transcription factor activity" evidence=ISS] [GO:0003677 "DNA binding" evidence=ISS] InterPro:IPR001005 Pfam:PF00249 InterPro:IPR012287 GO:GO:0005634 PROSITE:PS50090 SMART:SM00717 HSSP:P06876 PROSITE:PS00334 EMBL:AC009323 EMBL:AF325123 EMBL:AK221639 PIR:B96608 SPTR:…	7e-26
TM1031.44	99.1.3.2.2451	MYBC_MAIZE							MYBC_MAIZE	Activator;DNA-binding;Nuclearprotein;Polymorphism;Repeat;Transcription;Transcriptionregulation,Anthocyanin regulatory C1 protein.	6e-28	GO_ID:21365	TAIR|gene:2027522 SPTR:Q9FE25 symbol:AT1G56650.1 [GO:0006355 "regulation of transcription, DNA-dependent" evidence=ISS] [GO:0003700 "transcription factor activity" evidence=ISS] [GO:0003677 "DNA binding" evidence=ISS] InterPro:IPR001005 Pfam:PF00249 InterPro:IPR012287 GO:GO:0005634 PROSITE:PS50090 SMART:SM00717 HSSP:P06876 PROSITE:PS00334 EMBL:AC009323 EMBL:AF325123 EMBL:AK221639 PIR:B96608 SPTR:…	7e-26
Ljwgs_068949.1	99.1.3.1.65	EC 1.5.99.12	ath:At5g56970	MHM17.8; cytokinin oxidase family [EC:1.5.99.12] [KO:K00279]	5e-10				CKX3_ARATH	Endoplasmicreticulum;FAD;Flavoprotein;Glycoprotein;Oxidoreductase;Signal;Vacuole,Cytokinin dehydrogenase 3 precursor (EC 1.5.99.12) (Cytokinin oxidase 3) (CKO 3) (AtCKX3).	3e-10	GO_ID:50226	TAIR|gene:2164614 SPTR:Q9LTS3 symbol:AT5G56970.1 [GO:0009823 "cytokinin catabolism" evidence=ISS] [GO:0046420 "cytokinin oxidase activity" evidence=ISS] Pfam:PF01565 InterPro:IPR006094 InterPro:IPR006093 PROSITE:PS00862 EMBL:AB024035 EMBL:AF303979 SPTR:Q9LTS3	1e-10
Ljwgs_068949.1	99.1.4.8566	GO_ID:50226	ath:At5g56970	MHM17.8; cytokinin oxidase family [EC:1.5.99.12] [KO:K00279]	5e-10				CKX3_ARATH	Endoplasmicreticulum;FAD;Flavoprotein;Glycoprotein;Oxidoreductase;Signal;Vacuole,Cytokinin dehydrogenase 3 precursor (EC 1.5.99.12) (Cytokinin oxidase 3) (CKO 3) (AtCKX3).	3e-10	GO_ID:50226	TAIR|gene:2164614 SPTR:Q9LTS3 symbol:AT5G56970.1 [GO:0009823 "cytokinin catabolism" evidence=ISS] [GO:0046420 "cytokinin oxidase activity" evidence=ISS] Pfam:PF01565 InterPro:IPR006094 InterPro:IPR006093 PROSITE:PS00862 EMBL:AB024035 EMBL:AF303979 SPTR:Q9LTS3	1e-10
Ljwgs_068949.1	99.1.1.96	KO:K00279	ath:At5g56970	MHM17.8; cytokinin oxidase family [EC:1.5.99.12] [KO:K00279]	5e-10				CKX3_ARATH	Endoplasmicreticulum;FAD;Flavoprotein;Glycoprotein;Oxidoreductase;Signal;Vacuole,Cytokinin dehydrogenase 3 precursor (EC 1.5.99.12) (Cytokinin oxidase 3) (CKO 3) (AtCKX3).	3e-10	GO_ID:50226	TAIR|gene:2164614 SPTR:Q9LTS3 symbol:AT5G56970.1 [GO:0009823 "cytokinin catabolism" evidence=ISS] [GO:0046420 "cytokinin oxidase activity" evidence=ISS] Pfam:PF01565 InterPro:IPR006094 InterPro:IPR006093 PROSITE:PS00862 EMBL:AB024035 EMBL:AF303979 SPTR:Q9LTS3	1e-10
Ljwgs_077570.2	1.10.7.9	E1.14.13.21 flavonoid 3-monooxygenase [EC:1.14.13.21] [GO:0016711]	ath:At5g07990	F13G24.190; cytochrome P450 75A5 / flavonoid 3-monooxygenase / flavonoid 3-hydroxylase (F3H) (F35H) (TT7) [EC:1.14.13.21] [KO:K05280]	2e-11				C76B1_HELTU	Heme;Iron;Metal-binding;Monooxygenase;Oxidoreductase,Cytochrome P450 76B1 (EC 1.14.-.-) (7-ethoxycoumarin O-deethylase) (ECOD) (Phenylurea dealkylase).	7e-26	GO_ID:33665	TAIR|gene:2100981 SPTR:Q9LEX2 symbol:AT3G61040.1 [GO:0019825 "oxygen binding" evidence=ISS] InterPro:IPR001128 Pfam:PF00067 InterPro:IPR002403 InterPro:IPR002401 PRINTS:PR00463 PRINTS:PR00385 PROSITE:PS00086 PRINTS:PR00465 EMBL:AL358732 PIR:T50525 SPTR:Q9LEX2	8e-25
Ljwgs_080679.1	1.1.8.29	E3.1.1.11 pectinesterase [EC:3.1.1.11] [GO:0030599]										GO_ID:15880	TAIR|gene:2175318 SPTR:Q9FF78 symbol:AT5G04960.1 [GO:0009505 "cell wall (sensu Magnoliophyta)" evidence=ISS] [GO:0030599 "pectinesterase activity" evidence=ISS] InterPro:IPR000070 InterPro:IPR006501 Pfam:PF04043 InterPro:IPR007186 TIGRFAMs:TIGR01614 HSSP:P83218 Pfam:PF01095 PROSITE:PS00503 EMBL:AB005245 EMBL:BT020587 SPTR:Q9FF78	4e-16
Ljwgs_080679.1	1.1.4.1	E3.1.1.11 pectinesterase [EC:3.1.1.11] [GO:0030599]										GO_ID:15880	TAIR|gene:2175318 SPTR:Q9FF78 symbol:AT5G04960.1 [GO:0009505 "cell wall (sensu Magnoliophyta)" evidence=ISS] [GO:0030599 "pectinesterase activity" evidence=ISS] InterPro:IPR000070 InterPro:IPR006501 Pfam:PF04043 InterPro:IPR007186 TIGRFAMs:TIGR01614 HSSP:P83218 Pfam:PF01095 PROSITE:PS00503 EMBL:AB005245 EMBL:BT020587 SPTR:Q9FF78	4e-16
Ljwgs_017968.3	99.1.4.6908	GO_ID:9382										GO_ID:9382	TAIR|gene:2012727 SPTR:Q9LQ32 symbol:AT1G33800.1 [GO:0000004 "biological process unknown" evidence=ND] [GO:0005554 "molecular function unknown" evidence=ND] InterPro:IPR006514 Pfam:PF04669 TIGRFAMs:TIGR01627 EMBL:AC010164 EMBL:AY070772 EMBL:AY084664 EMBL:AY097395 PIR:E86461 SPTR:Q9LQ32	2e-99
Ljwgs_125987.1	99.1.3.2.2344	TT12_ARATH							TT12_ARATH	Flavonoidbiosynthesis;Membrane;Repeat;Transmembrane;Transport;Vacuole,TRANSPARENT TESTA 12 protein.	2e-31	GO_ID:45751	TAIR|gene:2077724 SPTR:Q9LYT3 symbol:AT3G59030.1 [GO:0005215 "transporter activity" evidence=ISS] [GO:0015297 "antiporter activity" evidence=ISS] [GO:0016020 "membrane" evidence=ISS] InterPro:IPR002528 Pfam:PF01554 TIGRFAMs:TIGR00797 EMBL:AL163527 EMBL:AJ294464 EMBL:AY088768 PIR:T47785 SPTR:Q9LYT3	7e-32
Ljwgs_125987.1	99.1.4.5354	GO_ID:45751							TT12_ARATH	Flavonoidbiosynthesis;Membrane;Repeat;Transmembrane;Transport;Vacuole,TRANSPARENT TESTA 12 protein.	2e-31	GO_ID:45751	TAIR|gene:2077724 SPTR:Q9LYT3 symbol:AT3G59030.1 [GO:0005215 "transporter activity" evidence=ISS] [GO:0015297 "antiporter activity" evidence=ISS] [GO:0016020 "membrane" evidence=ISS] InterPro:IPR002528 Pfam:PF01554 TIGRFAMs:TIGR00797 EMBL:AL163527 EMBL:AJ294464 EMBL:AY088768 PIR:T47785 SPTR:Q9LYT3	7e-32
chr5.CM0019.47	2.3.1.72	TRXA thioredoxin 1 [COG:COG0526] [GO:0030508]										GO_ID:17747	TAIR|gene:3438941 SPTR:O82644 symbol:AT4G33040.1 [GO:0008372 "cellular component unknown" evidence=ND] [GO:0005489 "electron transporter activity" evidence=ISS] [GO:0006118 "electron transport" evidence=ISS] [GO:0030508 "thiol-disulfide exchange intermediate activity" evidence=ISS] Pfam:PF00462 InterPro:IPR002109 PRINTS:PR00160 HSSP:P37687 InterPro:IPR011905 TIGRFAMs:TIGR02189 EMBL:AL161582 EMBL:…	4e-39
chr5.CM0019.47	2.3.1.37.1	TRXC thioredoxin 2 [COG:COG0526] [GO:0030508]										GO_ID:17747	TAIR|gene:3438941 SPTR:O82644 symbol:AT4G33040.1 [GO:0008372 "cellular component unknown" evidence=ND] [GO:0005489 "electron transporter activity" evidence=ISS] [GO:0006118 "electron transport" evidence=ISS] [GO:0030508 "thiol-disulfide exchange intermediate activity" evidence=ISS] Pfam:PF00462 InterPro:IPR002109 PRINTS:PR00160 HSSP:P37687 InterPro:IPR011905 TIGRFAMs:TIGR02189 EMBL:AL161582 EMBL:…	4e-39
chr3.CM0070.57	2.2.4.5.5	RPR2 ribonuclease P subunit RPR2 [COG:COG2023]	ath:At1g25250	F4F7.36; zinc finger (C2H2 type) family protein [EC:3.1.26.5] [KO:K03540]	7e-18				TT1_ARATH	Coiledcoil;Metal-binding;Polymorphism;Transcription;Transcriptionregulation;Zinc;Zinc-finger,TRANSPARENT TESTA 1 protein (Zinc finger protein TT1) (TTL1).	4e-20	GO_ID:42776	TAIR|gene:2036302 SPTR:Q9C8N5 symbol:AT1G34370.1 [GO:0003700 "transcription factor activity" evidence=ISS] [GO:0045449 "regulation of transcription" evidence=TAS] [GO:0003676 "nucleic acid binding" evidence=ISS] [GO:0008270 "zinc ion binding" evidence=ISS] InterPro:IPR007087 Prosite:PS00028 Pfam:PF00096 SMART:SM00355 PROSITE:PS50157 EMBL:AC023913 PIR:A86468 SPTR:Q9C8N5	4e-62
Ljwgs_066041.1	99.1.4.2629	GO_ID:33905										GO_ID:33905	TAIR|gene:2177012 SPTR:Q9FMN8 symbol:AT5G12260.1 [GO:0005554 "molecular function unknown" evidence=ND] [GO:0000004 "biological process unknown" evidence=ND] EMBL:AB007727 EMBL:AY123994 EMBL:BT010470 SPTR:Q9FMN8	8e-24
chr3.CM0196.28	99.1.4.1131	GO_ID:41683										GO_ID:41683	TAIR|gene:2100563 SPTR:Q9FT45 symbol:AT3G52370.1 [GO:0007155 "cell adhesion" evidence=ISS] InterPro:IPR000782 InterPro:IPR000903 Pfam:PF02469 PROSITE:PS50213 PROSITE:PS00976 SMART:SM00554 EMBL:AL132972 EMBL:AK117608 PIR:T08462 PIR:T46107 SPTR:Q9FT45	1e-160
Ljwgs_043736.1	99.1.4.5540	GO_ID:51013							GAT10_ARATH	Activator;DNA-binding;Metal-binding;Nuclearprotein;Transcription;Transcriptionregulation;Zinc;Zinc-finger,GATA transcription factor 10 (AtGATA-10).	1e-10	GO_ID:51013	TAIR|gene:3702804 SPTR:Q9SV30 symbol:AT3G54810.1 [GO:0003700 "transcription factor activity" evidence=ISS] InterPro:IPR000679 Pfam:PF00320 HSSP:P17679 SMART:SM00401 PROSITE:PS00344 PROSITE:PS50114 EMBL:AL138650 EMBL:AL049655 EMBL:AF412107 EMBL:AY078029 PIR:T06739 GeneFarm:3888 SPTR:Q9SV30	5e-11
Ljwgs_043736.1	99.1.3.2.1568	GAT10_ARATH							GAT10_ARATH	Activator;DNA-binding;Metal-binding;Nuclearprotein;Transcription;Transcriptionregulation;Zinc;Zinc-finger,GATA transcription factor 10 (AtGATA-10).	1e-10	GO_ID:51013	TAIR|gene:3702804 SPTR:Q9SV30 symbol:AT3G54810.1 [GO:0003700 "transcription factor activity" evidence=ISS] InterPro:IPR000679 Pfam:PF00320 HSSP:P17679 SMART:SM00401 PROSITE:PS00344 PROSITE:PS50114 EMBL:AL138650 EMBL:AL049655 EMBL:AF412107 EMBL:AY078029 PIR:T06739 GeneFarm:3888 SPTR:Q9SV30	5e-11
Ljwgs_017261.1	1.10.4.3	E1.14.13.78 ent-kaurene oxidase [EC:1.14.13.78]	ath:At5g25900	F18A17.8; cytochrome P450 ent-kaurene oxidase (GA3) [EC:1.14.13.78] [KO:K04122]	2e-31				KO1_ARATH	Chloroplast;Heme;Iron;Membrane;Metal-binding;Monooxygenase;NADP;Outermembrane;Oxidoreductase;Plastid;Transmembrane,Ent-kaurene oxidase (EC 1.14.13.78) (AtKO1) (Cytochrome P450 701A3).	1e-31	GO_ID:42479	TAIR|gene:3442840 SPTR:Q93ZB2 symbol:AT5G25900.1 [GO:0009686 "gibberellic acid biosynthesis" evidence=TAS] [GO:0005792 "microsome" evidence=NAS] [GO:0019825 "oxygen binding" evidence=ISS;IMP] [GO:0009740 "gibberellic acid mediated signaling" evidence=TAS] InterPro:IPR001128 Pfam:PF00067 InterPro:IPR002401 PRINTS:PR00463 PRINTS:PR00385 PROSITE:PS00086 EMBL:AF149413 EMBL:AF047719 EMBL:AF047720 EMBL…	5e-32
chr3.CM0106.13	1.4.1.16	E6.3.5.2, guaA GMP synthase (glutamine-hydrolysing) [EC:6.3.5.2] [COG:COG0518 COG0519] [GO:0003922]	ath:At1g75090	F9E10.6; methyladenine glycosylase family protein [EC:3.2.2.20] [KO:K01246]	2e-56	tag	COG2818	3e-39	GUAA_HELHP	ATP-binding;Completeproteome;Glutamineamidotransferase;GMPbiosynthesis;Ligase;Nucleotide-binding;Purinebiosynthesis,Probable GMP synthase [glutamine-hydrolyzing] (EC 6.3.5.2) (Glutamine amidotransferase) (GMP synthetase).	9e-41	GO_ID:29208	TAIR|gene:2087709 SPTR:Q9LTW3 symbol:AT3G12710.1 [GO:0006281 "DNA repair" evidence=ISS] [GO:0008725 "DNA-3-methyladenine glycosylase I activity" evidence=ISS] InterPro:IPR005019 Pfam:PF03352 GO:GO:0005634 HSSP:P05100 EMBL:AB024033 SPTR:Q9LTW3	3e-99
chr3.CM0106.13	1.5.1.31	E6.3.5.2, guaA GMP synthase (glutamine-hydrolysing) [EC:6.3.5.2] [COG:COG0518 COG0519] [GO:0003922]	ath:At1g75090	F9E10.6; methyladenine glycosylase family protein [EC:3.2.2.20] [KO:K01246]	2e-56	tag	COG2818	3e-39	GUAA_HELHP	ATP-binding;Completeproteome;Glutamineamidotransferase;GMPbiosynthesis;Ligase;Nucleotide-binding;Purinebiosynthesis,Probable GMP synthase [glutamine-hydrolyzing] (EC 6.3.5.2) (Glutamine amidotransferase) (GMP synthetase).	9e-41	GO_ID:29208	TAIR|gene:2087709 SPTR:Q9LTW3 symbol:AT3G12710.1 [GO:0006281 "DNA repair" evidence=ISS] [GO:0008725 "DNA-3-methyladenine glycosylase I activity" evidence=ISS] InterPro:IPR005019 Pfam:PF03352 GO:GO:0005634 HSSP:P05100 EMBL:AB024033 SPTR:Q9LTW3	3e-99
chr3.CM0106.13	2.4.3.54	E3.2.2.20, tag DNA-3-methyladenine glycosylase I [EC:3.2.2.20] [COG:COG2818] [GO:0008725]	ath:At1g75090	F9E10.6; methyladenine glycosylase family protein [EC:3.2.2.20] [KO:K01246]	2e-56	tag	COG2818	3e-39	GUAA_HELHP	ATP-binding;Completeproteome;Glutamineamidotransferase;GMPbiosynthesis;Ligase;Nucleotide-binding;Purinebiosynthesis,Probable GMP synthase [glutamine-hydrolyzing] (EC 6.3.5.2) (Glutamine amidotransferase) (GMP synthetase).	9e-41	GO_ID:29208	TAIR|gene:2087709 SPTR:Q9LTW3 symbol:AT3G12710.1 [GO:0006281 "DNA repair" evidence=ISS] [GO:0008725 "DNA-3-methyladenine glycosylase I activity" evidence=ISS] InterPro:IPR005019 Pfam:PF03352 GO:GO:0005634 HSSP:P05100 EMBL:AB024033 SPTR:Q9LTW3	3e-99
Ljwgs_013562.2	1.3.8.5	E1.14.99.-, desA fatty acid desaturase [EC:1.14.99.-] [COG:COG3239]	rba:RB1591	crtI; probable phytoene dehydrogenase [EC:1.14.99.-] [KO:K00516]	3e-09	sll0033	COG1233	3e-91	CRTI_ENTAG	Carotenoidbiosynthesis;FAD;Flavoprotein;NAD;Oxidoreductase,Phytoene dehydrogenase (EC 1.14.99.-) (Phytoene desaturase).	9e-10	GO_ID:24259	TAIR|gene:3686379 SPTR:Q9FVR9 symbol:AT1G57770.1 [GO:0016491 "oxidoreductase activity" evidence=ISS] InterPro:IPR000215 Pfam:PF01266 InterPro:IPR006076 InterPro:IPR008151 PROSITE:PS00284 EMBL:AC079732 EMBL:AY065278 EMBL:AY133831 PIR:A96612 ProDom:PD139017 SPTR:Q9FVR9	2e-15
Ljwgs_013562.2	1.9.10.29	COBL2, cobL precorrin-8W decarboxylase [EC:1.-.-.-] [COG:COG2242] [GO:0016491]	rba:RB1591	crtI; probable phytoene dehydrogenase [EC:1.14.99.-] [KO:K00516]	3e-09	sll0033	COG1233	3e-91	CRTI_ENTAG	Carotenoidbiosynthesis;FAD;Flavoprotein;NAD;Oxidoreductase,Phytoene dehydrogenase (EC 1.14.99.-) (Phytoene desaturase).	9e-10	GO_ID:24259	TAIR|gene:3686379 SPTR:Q9FVR9 symbol:AT1G57770.1 [GO:0016491 "oxidoreductase activity" evidence=ISS] InterPro:IPR000215 Pfam:PF01266 InterPro:IPR006076 InterPro:IPR008151 PROSITE:PS00284 EMBL:AC079732 EMBL:AY065278 EMBL:AY133831 PIR:A96612 ProDom:PD139017 SPTR:Q9FVR9	2e-15
Ljwgs_013562.2	1.11.6.1	E1.14.99.-, desA fatty acid desaturase [EC:1.14.99.-] [COG:COG3239]	rba:RB1591	crtI; probable phytoene dehydrogenase [EC:1.14.99.-] [KO:K00516]	3e-09	sll0033	COG1233	3e-91	CRTI_ENTAG	Carotenoidbiosynthesis;FAD;Flavoprotein;NAD;Oxidoreductase,Phytoene dehydrogenase (EC 1.14.99.-) (Phytoene desaturase).	9e-10	GO_ID:24259	TAIR|gene:3686379 SPTR:Q9FVR9 symbol:AT1G57770.1 [GO:0016491 "oxidoreductase activity" evidence=ISS] InterPro:IPR000215 Pfam:PF01266 InterPro:IPR006076 InterPro:IPR008151 PROSITE:PS00284 EMBL:AC079732 EMBL:AY065278 EMBL:AY133831 PIR:A96612 ProDom:PD139017 SPTR:Q9FVR9	2e-15
Ljwgs_013562.2	1.11.17.27	E1.14.99.-, desA fatty acid desaturase [EC:1.14.99.-] [COG:COG3239]	rba:RB1591	crtI; probable phytoene dehydrogenase [EC:1.14.99.-] [KO:K00516]	3e-09	sll0033	COG1233	3e-91	CRTI_ENTAG	Carotenoidbiosynthesis;FAD;Flavoprotein;NAD;Oxidoreductase,Phytoene dehydrogenase (EC 1.14.99.-) (Phytoene desaturase).	9e-10	GO_ID:24259	TAIR|gene:3686379 SPTR:Q9FVR9 symbol:AT1G57770.1 [GO:0016491 "oxidoreductase activity" evidence=ISS] InterPro:IPR000215 Pfam:PF01266 InterPro:IPR006076 InterPro:IPR008151 PROSITE:PS00284 EMBL:AC079732 EMBL:AY065278 EMBL:AY133831 PIR:A96612 ProDom:PD139017 SPTR:Q9FVR9	2e-15
Ljwgs_005709.1	1.10.7.5	E1.14.11.19 leucoanthocyanidin dioxygenase [EC:1.14.11.19] [GO:0045432]	ath:At4g22880	F7H19.60; leucoanthocyanidin dioxygenase, putative / anthocyanidin synthase, putative [EC:1.14.11.19] [KO:K05277]	5e-47	PA0147	COG3491	2e-24	FLS_MALDO	Dioxygenase;Flavonoidbiosynthesis;Iron;Metal-binding;Oxidoreductase;VitaminC,Flavonol synthase/flavanone 3-hydroxylase (EC 1.14.11.23) (EC 1.14.11.9) (FLS).	1e-50	GO_ID:40023	TAIR|gene:2089427 SPTR:Q9LIF4 symbol:AT3G21420.1 [GO:0008372 "cellular component unknown" evidence=ND] [GO:0008152 "metabolism" evidence=ISS] [GO:0016491 "oxidoreductase activity" evidence=ISS] Pfam:PF03171 InterPro:IPR005123 HSSP:Q96323 EMBL:AP001305 EMBL:AY084795 EMBL:BT005988 SPTR:Q9LIF4	3e-79
Ljwgs_005709.1	1.9.10.29	COBL2, cobL precorrin-8W decarboxylase [EC:1.-.-.-] [COG:COG2242] [GO:0016491]	ath:At4g22880	F7H19.60; leucoanthocyanidin dioxygenase, putative / anthocyanidin synthase, putative [EC:1.14.11.19] [KO:K05277]	5e-47	PA0147	COG3491	2e-24	FLS_MALDO	Dioxygenase;Flavonoidbiosynthesis;Iron;Metal-binding;Oxidoreductase;VitaminC,Flavonol synthase/flavanone 3-hydroxylase (EC 1.14.11.23) (EC 1.14.11.9) (FLS).	1e-50	GO_ID:40023	TAIR|gene:2089427 SPTR:Q9LIF4 symbol:AT3G21420.1 [GO:0008372 "cellular component unknown" evidence=ND] [GO:0008152 "metabolism" evidence=ISS] [GO:0016491 "oxidoreductase activity" evidence=ISS] Pfam:PF03171 InterPro:IPR005123 HSSP:Q96323 EMBL:AP001305 EMBL:AY084795 EMBL:BT005988 SPTR:Q9LIF4	3e-79
Ljwgs_005709.1	1.10.7.7	E1.14.11.23, FLS flavonol synthase [EC:1.14.11.23] [GO:0045431]	ath:At4g22880	F7H19.60; leucoanthocyanidin dioxygenase, putative / anthocyanidin synthase, putative [EC:1.14.11.19] [KO:K05277]	5e-47	PA0147	COG3491	2e-24	FLS_MALDO	Dioxygenase;Flavonoidbiosynthesis;Iron;Metal-binding;Oxidoreductase;VitaminC,Flavonol synthase/flavanone 3-hydroxylase (EC 1.14.11.23) (EC 1.14.11.9) (FLS).	1e-50	GO_ID:40023	TAIR|gene:2089427 SPTR:Q9LIF4 symbol:AT3G21420.1 [GO:0008372 "cellular component unknown" evidence=ND] [GO:0008152 "metabolism" evidence=ISS] [GO:0016491 "oxidoreductase activity" evidence=ISS] Pfam:PF03171 InterPro:IPR005123 HSSP:Q96323 EMBL:AP001305 EMBL:AY084795 EMBL:BT005988 SPTR:Q9LIF4	3e-79
chr3.CM0216.37	99.1.4.5991	GO_ID:32319										GO_ID:32319	TAIR|gene:2132825 SPTR:Q9T007 symbol:AT4G35200.1 [GO:0000004 "biological process unknown" evidence=ND] [GO:0005554 "molecular function unknown" evidence=ND] Interpro:IPR000264 GO:GO:0006810 InterPro:IPR004320 Pfam:PF03087 EMBL:AL035522 EMBL:AL161587 PIR:T04967 SPTR:Q9T007	3e-49
chr3.CM0164.2	1.9.7.12	E1.1.1.153, spr sepiapterin reductase [EC:1.1.1.153] [COG:COG1028] [GO:0004757]	ava:Ava_C0109	NAD-dependent epimerase/dehydratase [EC:1.1.1.100] [KO:K00059]	6e-43	Rv2002	COG1028	7e-42	TS2_MAIZE	Developmentalprotein;Oxidoreductase,Sex determination protein tasselseed 2.	9e-68	GO_ID:45870	TAIR|gene:2018148 SPTR:Q9C826 symbol:AT1G52340.1 [GO:0010182 "sugar mediated signaling" evidence=TAS] [GO:0016491 "oxidoreductase activity" evidence=ISS] InterPro:IPR002198 InterPro:IPR002347 Pfam:PF00106 InterPro:IPR002424 Prosite:PS00061 PRINTS:PR01167 PRINTS:PR00080 PRINTS:PR00081 HSSP:P29132 EMBL:AC037424 EMBL:AY082344 EMBL:AY082345 EMBL:BT003412 EMBL:AY099603 PIR:F96563 SPTR:Q9C826	2e-72
chr3.CM0164.2	1.1.4.5	E1.1.1.125, kduD 2-deoxy-D-gluconate 3-dehydrogenase [EC:1.1.1.125] [COG:COG1028] [GO:0008678]	ava:Ava_C0109	NAD-dependent epimerase/dehydratase [EC:1.1.1.100] [KO:K00059]	6e-43	Rv2002	COG1028	7e-42	TS2_MAIZE	Developmentalprotein;Oxidoreductase,Sex determination protein tasselseed 2.	9e-68	GO_ID:45870	TAIR|gene:2018148 SPTR:Q9C826 symbol:AT1G52340.1 [GO:0010182 "sugar mediated signaling" evidence=TAS] [GO:0016491 "oxidoreductase activity" evidence=ISS] InterPro:IPR002198 InterPro:IPR002347 Pfam:PF00106 InterPro:IPR002424 Prosite:PS00061 PRINTS:PR01167 PRINTS:PR00080 PRINTS:PR00081 HSSP:P29132 EMBL:AC037424 EMBL:AY082344 EMBL:AY082345 EMBL:BT003412 EMBL:AY099603 PIR:F96563 SPTR:Q9C826	2e-72
chr3.CM0164.2	1.9.10.50	E1.3.1.33, por protochlorophyllide reductase [EC:1.3.1.33] [COG:COG1028] [GO:0016630]	ava:Ava_C0109	NAD-dependent epimerase/dehydratase [EC:1.1.1.100] [KO:K00059]	6e-43	Rv2002	COG1028	7e-42	TS2_MAIZE	Developmentalprotein;Oxidoreductase,Sex determination protein tasselseed 2.	9e-68	GO_ID:45870	TAIR|gene:2018148 SPTR:Q9C826 symbol:AT1G52340.1 [GO:0010182 "sugar mediated signaling" evidence=TAS] [GO:0016491 "oxidoreductase activity" evidence=ISS] InterPro:IPR002198 InterPro:IPR002347 Pfam:PF00106 InterPro:IPR002424 Prosite:PS00061 PRINTS:PR01167 PRINTS:PR00080 PRINTS:PR00081 HSSP:P29132 EMBL:AC037424 EMBL:AY082344 EMBL:AY082345 EMBL:BT003412 EMBL:AY099603 PIR:F96563 SPTR:Q9C826	2e-72
chr3.CM0164.2	1.8.8.3	E1.3.1.28, entA 2,3-dihydro-2,3-dihydroxybenzoate dehydrogenase [EC:1.3.1.28] [COG:COG1028] [GO:0008667]	ava:Ava_C0109	NAD-dependent epimerase/dehydratase [EC:1.1.1.100] [KO:K00059]	6e-43	Rv2002	COG1028	7e-42	TS2_MAIZE	Developmentalprotein;Oxidoreductase,Sex determination protein tasselseed 2.	9e-68	GO_ID:45870	TAIR|gene:2018148 SPTR:Q9C826 symbol:AT1G52340.1 [GO:0010182 "sugar mediated signaling" evidence=TAS] [GO:0016491 "oxidoreductase activity" evidence=ISS] InterPro:IPR002198 InterPro:IPR002347 Pfam:PF00106 InterPro:IPR002424 Prosite:PS00061 PRINTS:PR01167 PRINTS:PR00080 PRINTS:PR00081 HSSP:P29132 EMBL:AC037424 EMBL:AY082344 EMBL:AY082345 EMBL:BT003412 EMBL:AY099603 PIR:F96563 SPTR:Q9C826	2e-72
chr3.CM0164.2	1.1.14.17	E1.1.1.36, phbB acetoacetyl-CoA reductase [EC:1.1.1.36] [COG:COG1028] [GO:0018454]	ava:Ava_C0109	NAD-dependent epimerase/dehydratase [EC:1.1.1.100] [KO:K00059]	6e-43	Rv2002	COG1028	7e-42	TS2_MAIZE	Developmentalprotein;Oxidoreductase,Sex determination protein tasselseed 2.	9e-68	GO_ID:45870	TAIR|gene:2018148 SPTR:Q9C826 symbol:AT1G52340.1 [GO:0010182 "sugar mediated signaling" evidence=TAS] [GO:0016491 "oxidoreductase activity" evidence=ISS] InterPro:IPR002198 InterPro:IPR002347 Pfam:PF00106 InterPro:IPR002424 Prosite:PS00061 PRINTS:PR01167 PRINTS:PR00080 PRINTS:PR00081 HSSP:P29132 EMBL:AC037424 EMBL:AY082344 EMBL:AY082345 EMBL:BT003412 EMBL:AY099603 PIR:F96563 SPTR:Q9C826	2e-72
chr3.CM0164.2	1.1.3.26	E1.1.1.47, gdh glucose 1-dehydrogenase [EC:1.1.1.47] [COG:COG1028]	ava:Ava_C0109	NAD-dependent epimerase/dehydratase [EC:1.1.1.100] [KO:K00059]	6e-43	Rv2002	COG1028	7e-42	TS2_MAIZE	Developmentalprotein;Oxidoreductase,Sex determination protein tasselseed 2.	9e-68	GO_ID:45870	TAIR|gene:2018148 SPTR:Q9C826 symbol:AT1G52340.1 [GO:0010182 "sugar mediated signaling" evidence=TAS] [GO:0016491 "oxidoreductase activity" evidence=ISS] InterPro:IPR002198 InterPro:IPR002347 Pfam:PF00106 InterPro:IPR002424 Prosite:PS00061 PRINTS:PR01167 PRINTS:PR00080 PRINTS:PR00081 HSSP:P29132 EMBL:AC037424 EMBL:AY082344 EMBL:AY082345 EMBL:BT003412 EMBL:AY099603 PIR:F96563 SPTR:Q9C826	2e-72
chr3.CM0164.2	1.1.13.10	E1.3.1.- [EC:1.3.1.-] [COG:COG1028]	ava:Ava_C0109	NAD-dependent epimerase/dehydratase [EC:1.1.1.100] [KO:K00059]	6e-43	Rv2002	COG1028	7e-42	TS2_MAIZE	Developmentalprotein;Oxidoreductase,Sex determination protein tasselseed 2.	9e-68	GO_ID:45870	TAIR|gene:2018148 SPTR:Q9C826 symbol:AT1G52340.1 [GO:0010182 "sugar mediated signaling" evidence=TAS] [GO:0016491 "oxidoreductase activity" evidence=ISS] InterPro:IPR002198 InterPro:IPR002347 Pfam:PF00106 InterPro:IPR002424 Prosite:PS00061 PRINTS:PR01167 PRINTS:PR00080 PRINTS:PR00081 HSSP:P29132 EMBL:AC037424 EMBL:AY082344 EMBL:AY082345 EMBL:BT003412 EMBL:AY099603 PIR:F96563 SPTR:Q9C826	2e-72
chr3.CM0164.2	1.11.6.2	E1.3.1.- [EC:1.3.1.-] [COG:COG1028]	ava:Ava_C0109	NAD-dependent epimerase/dehydratase [EC:1.1.1.100] [KO:K00059]	6e-43	Rv2002	COG1028	7e-42	TS2_MAIZE	Developmentalprotein;Oxidoreductase,Sex determination protein tasselseed 2.	9e-68	GO_ID:45870	TAIR|gene:2018148 SPTR:Q9C826 symbol:AT1G52340.1 [GO:0010182 "sugar mediated signaling" evidence=TAS] [GO:0016491 "oxidoreductase activity" evidence=ISS] InterPro:IPR002198 InterPro:IPR002347 Pfam:PF00106 InterPro:IPR002424 Prosite:PS00061 PRINTS:PR01167 PRINTS:PR00080 PRINTS:PR00081 HSSP:P29132 EMBL:AC037424 EMBL:AY082344 EMBL:AY082345 EMBL:BT003412 EMBL:AY099603 PIR:F96563 SPTR:Q9C826	2e-72
chr3.CM0164.2	1.9.10.29	COBL2, cobL precorrin-8W decarboxylase [EC:1.-.-.-] [COG:COG2242] [GO:0016491]	ava:Ava_C0109	NAD-dependent epimerase/dehydratase [EC:1.1.1.100] [KO:K00059]	6e-43	Rv2002	COG1028	7e-42	TS2_MAIZE	Developmentalprotein;Oxidoreductase,Sex determination protein tasselseed 2.	9e-68	GO_ID:45870	TAIR|gene:2018148 SPTR:Q9C826 symbol:AT1G52340.1 [GO:0010182 "sugar mediated signaling" evidence=TAS] [GO:0016491 "oxidoreductase activity" evidence=ISS] InterPro:IPR002198 InterPro:IPR002347 Pfam:PF00106 InterPro:IPR002424 Prosite:PS00061 PRINTS:PR01167 PRINTS:PR00080 PRINTS:PR00081 HSSP:P29132 EMBL:AC037424 EMBL:AY082344 EMBL:AY082345 EMBL:BT003412 EMBL:AY099603 PIR:F96563 SPTR:Q9C826	2e-72
chr3.CM0164.2	1.7.11.2	E1.1.1.102 3-dehydrosphinganine reductase [EC:1.1.1.102] [COG:COG1028] [GO:0047560]	ava:Ava_C0109	NAD-dependent epimerase/dehydratase [EC:1.1.1.100] [KO:K00059]	6e-43	Rv2002	COG1028	7e-42	TS2_MAIZE	Developmentalprotein;Oxidoreductase,Sex determination protein tasselseed 2.	9e-68	GO_ID:45870	TAIR|gene:2018148 SPTR:Q9C826 symbol:AT1G52340.1 [GO:0010182 "sugar mediated signaling" evidence=TAS] [GO:0016491 "oxidoreductase activity" evidence=ISS] InterPro:IPR002198 InterPro:IPR002347 Pfam:PF00106 InterPro:IPR002424 Prosite:PS00061 PRINTS:PR01167 PRINTS:PR00080 PRINTS:PR00081 HSSP:P29132 EMBL:AC037424 EMBL:AY082344 EMBL:AY082345 EMBL:BT003412 EMBL:AY099603 PIR:F96563 SPTR:Q9C826	2e-72
chr3.CM0164.2	1.3.1.5	E1.1.1.100, fabG 3-oxoacyl-[acyl-carrier protein] reductase [EC:1.1.1.100] [COG:COG1028] [GO:0004316]	ava:Ava_C0109	NAD-dependent epimerase/dehydratase [EC:1.1.1.100] [KO:K00059]	6e-43	Rv2002	COG1028	7e-42	TS2_MAIZE	Developmentalprotein;Oxidoreductase,Sex determination protein tasselseed 2.	9e-68	GO_ID:45870	TAIR|gene:2018148 SPTR:Q9C826 symbol:AT1G52340.1 [GO:0010182 "sugar mediated signaling" evidence=TAS] [GO:0016491 "oxidoreductase activity" evidence=ISS] InterPro:IPR002198 InterPro:IPR002347 Pfam:PF00106 InterPro:IPR002424 Prosite:PS00061 PRINTS:PR01167 PRINTS:PR00080 PRINTS:PR00081 HSSP:P29132 EMBL:AC037424 EMBL:AY082344 EMBL:AY082345 EMBL:BT003412 EMBL:AY099603 PIR:F96563 SPTR:Q9C826	2e-72
chr3.CM0164.2	1.3.4.7	E1.1.1.30, bdh 3-hydroxybutyrate dehydrogenase [EC:1.1.1.30] [COG:COG1028] [GO:0003858]	ava:Ava_C0109	NAD-dependent epimerase/dehydratase [EC:1.1.1.100] [KO:K00059]	6e-43	Rv2002	COG1028	7e-42	TS2_MAIZE	Developmentalprotein;Oxidoreductase,Sex determination protein tasselseed 2.	9e-68	GO_ID:45870	TAIR|gene:2018148 SPTR:Q9C826 symbol:AT1G52340.1 [GO:0010182 "sugar mediated signaling" evidence=TAS] [GO:0016491 "oxidoreductase activity" evidence=ISS] InterPro:IPR002198 InterPro:IPR002347 Pfam:PF00106 InterPro:IPR002424 Prosite:PS00061 PRINTS:PR01167 PRINTS:PR00080 PRINTS:PR00081 HSSP:P29132 EMBL:AC037424 EMBL:AY082344 EMBL:AY082345 EMBL:BT003412 EMBL:AY099603 PIR:F96563 SPTR:Q9C826	2e-72
chr3.CM0164.2	1.1.5.27	E1.1.1.140, srlD sorbitol-6-phosphate 2-dehydrogenase [EC:1.1.1.140] [COG:COG1028] [GO:0009010]	ava:Ava_C0109	NAD-dependent epimerase/dehydratase [EC:1.1.1.100] [KO:K00059]	6e-43	Rv2002	COG1028	7e-42	TS2_MAIZE	Developmentalprotein;Oxidoreductase,Sex determination protein tasselseed 2.	9e-68	GO_ID:45870	TAIR|gene:2018148 SPTR:Q9C826 symbol:AT1G52340.1 [GO:0010182 "sugar mediated signaling" evidence=TAS] [GO:0016491 "oxidoreductase activity" evidence=ISS] InterPro:IPR002198 InterPro:IPR002347 Pfam:PF00106 InterPro:IPR002424 Prosite:PS00061 PRINTS:PR01167 PRINTS:PR00080 PRINTS:PR00081 HSSP:P29132 EMBL:AC037424 EMBL:AY082344 EMBL:AY082345 EMBL:BT003412 EMBL:AY099603 PIR:F96563 SPTR:Q9C826	2e-72
chr3.CM0164.2	1.5.14.16	E1.3.1.- [EC:1.3.1.-] [COG:COG1028]	ava:Ava_C0109	NAD-dependent epimerase/dehydratase [EC:1.1.1.100] [KO:K00059]	6e-43	Rv2002	COG1028	7e-42	TS2_MAIZE	Developmentalprotein;Oxidoreductase,Sex determination protein tasselseed 2.	9e-68	GO_ID:45870	TAIR|gene:2018148 SPTR:Q9C826 symbol:AT1G52340.1 [GO:0010182 "sugar mediated signaling" evidence=TAS] [GO:0016491 "oxidoreductase activity" evidence=ISS] InterPro:IPR002198 InterPro:IPR002347 Pfam:PF00106 InterPro:IPR002424 Prosite:PS00061 PRINTS:PR01167 PRINTS:PR00080 PRINTS:PR00081 HSSP:P29132 EMBL:AC037424 EMBL:AY082344 EMBL:AY082345 EMBL:BT003412 EMBL:AY099603 PIR:F96563 SPTR:Q9C826	2e-72
chr3.CM0164.2	1.11.16.6	E1.3.1.25, benD 1,6-dihydroxycyclohexa-2,4-diene-1-carboxylate dehydrogenase [EC:1.3.1.25] [COG:COG1028] [GO:0047116]	ava:Ava_C0109	NAD-dependent epimerase/dehydratase [EC:1.1.1.100] [KO:K00059]	6e-43	Rv2002	COG1028	7e-42	TS2_MAIZE	Developmentalprotein;Oxidoreductase,Sex determination protein tasselseed 2.	9e-68	GO_ID:45870	TAIR|gene:2018148 SPTR:Q9C826 symbol:AT1G52340.1 [GO:0010182 "sugar mediated signaling" evidence=TAS] [GO:0016491 "oxidoreductase activity" evidence=ISS] InterPro:IPR002198 InterPro:IPR002347 Pfam:PF00106 InterPro:IPR002424 Prosite:PS00061 PRINTS:PR01167 PRINTS:PR00080 PRINTS:PR00081 HSSP:P29132 EMBL:AC037424 EMBL:AY082344 EMBL:AY082345 EMBL:BT003412 EMBL:AY099603 PIR:F96563 SPTR:Q9C826	2e-72
chr3.CM0164.2	1.3.10.8	E1.1.1.101, AYR1 1-acylglycerone phosphate reductase [EC:1.1.1.101] [COG:COG1028] [GO:0000140]	ava:Ava_C0109	NAD-dependent epimerase/dehydratase [EC:1.1.1.100] [KO:K00059]	6e-43	Rv2002	COG1028	7e-42	TS2_MAIZE	Developmentalprotein;Oxidoreductase,Sex determination protein tasselseed 2.	9e-68	GO_ID:45870	TAIR|gene:2018148 SPTR:Q9C826 symbol:AT1G52340.1 [GO:0010182 "sugar mediated signaling" evidence=TAS] [GO:0016491 "oxidoreductase activity" evidence=ISS] InterPro:IPR002198 InterPro:IPR002347 Pfam:PF00106 InterPro:IPR002424 Prosite:PS00061 PRINTS:PR01167 PRINTS:PR00080 PRINTS:PR00081 HSSP:P29132 EMBL:AC037424 EMBL:AY082344 EMBL:AY082345 EMBL:BT003412 EMBL:AY099603 PIR:F96563 SPTR:Q9C826	2e-72
chr3.CM0164.2	1.5.13.29	HCAB 2,3-dihydroxy-2,3-dihydrophenylpropionate dehydrogenase [EC:1.3.1.-] [COG:COG1028] [GO:0018498]	ava:Ava_C0109	NAD-dependent epimerase/dehydratase [EC:1.1.1.100] [KO:K00059]	6e-43	Rv2002	COG1028	7e-42	TS2_MAIZE	Developmentalprotein;Oxidoreductase,Sex determination protein tasselseed 2.	9e-68	GO_ID:45870	TAIR|gene:2018148 SPTR:Q9C826 symbol:AT1G52340.1 [GO:0010182 "sugar mediated signaling" evidence=TAS] [GO:0016491 "oxidoreductase activity" evidence=ISS] InterPro:IPR002198 InterPro:IPR002347 Pfam:PF00106 InterPro:IPR002424 Prosite:PS00061 PRINTS:PR01167 PRINTS:PR00080 PRINTS:PR00081 HSSP:P29132 EMBL:AC037424 EMBL:AY082344 EMBL:AY082345 EMBL:BT003412 EMBL:AY099603 PIR:F96563 SPTR:Q9C826	2e-72
chr3.CM0164.2	1.1.14.36	E1.1.1.30, bdh 3-hydroxybutyrate dehydrogenase [EC:1.1.1.30] [COG:COG1028] [GO:0003858]	ava:Ava_C0109	NAD-dependent epimerase/dehydratase [EC:1.1.1.100] [KO:K00059]	6e-43	Rv2002	COG1028	7e-42	TS2_MAIZE	Developmentalprotein;Oxidoreductase,Sex determination protein tasselseed 2.	9e-68	GO_ID:45870	TAIR|gene:2018148 SPTR:Q9C826 symbol:AT1G52340.1 [GO:0010182 "sugar mediated signaling" evidence=TAS] [GO:0016491 "oxidoreductase activity" evidence=ISS] InterPro:IPR002198 InterPro:IPR002347 Pfam:PF00106 InterPro:IPR002424 Prosite:PS00061 PRINTS:PR01167 PRINTS:PR00080 PRINTS:PR00081 HSSP:P29132 EMBL:AC037424 EMBL:AY082344 EMBL:AY082345 EMBL:BT003412 EMBL:AY099603 PIR:F96563 SPTR:Q9C826	2e-72
Ljwgs_073109.1	99.1.4.155	GO_ID:27156							GAIP_CUCMA	Gibberellinsignalingpathway;Nuclearprotein;Phosphorylation;Repressor;Transcription;Transcriptionregulation;Ublconjugation,DELLA protein GAIP (Gibberellic acid-insensitive phloem protein) (GAIP) (CmGAIP).	5e-20	GO_ID:27156	TAIR|gene:2083072 SPTR:Q9SN22 symbol:AT3G49950.1 [GO:0003700 "transcription factor activity" evidence=ISS] [GO:0045449 "regulation of transcription" evidence=TAS] Pfam:PF03514 InterPro:IPR005202 PROSITE:PS50985 EMBL:AL132978 EMBL:BT012553 PIR:T45848 SPTR:Q9SN22	7e-49
Ljwgs_073109.1	99.1.3.2.644	GAIP_CUCMA							GAIP_CUCMA	Gibberellinsignalingpathway;Nuclearprotein;Phosphorylation;Repressor;Transcription;Transcriptionregulation;Ublconjugation,DELLA protein GAIP (Gibberellic acid-insensitive phloem protein) (GAIP) (CmGAIP).	5e-20	GO_ID:27156	TAIR|gene:2083072 SPTR:Q9SN22 symbol:AT3G49950.1 [GO:0003700 "transcription factor activity" evidence=ISS] [GO:0045449 "regulation of transcription" evidence=TAS] Pfam:PF03514 InterPro:IPR005202 PROSITE:PS50985 EMBL:AL132978 EMBL:BT012553 PIR:T45848 SPTR:Q9SN22	7e-49
chr2.CM0608.68	2.3.1.72	TRXA thioredoxin 1 [COG:COG0526] [GO:0030508]	ehi:8.t00082	thioredoxin, putative [KO:K03671]	2e-13	YLR043c	COG0526	1e-14	TRXH2_ARATH	Electrontransport;Multigenefamily;Redox-activecenter;Transport,Thioredoxin H-type 2 (TRX-H-2).	2e-22	GO_ID:48966	TAIR|gene:2025970 SPTR:Q9XIF4 symbol:AT1G59730.1 [GO:0008372 "cellular component unknown" evidence=ND] [GO:0030508 "thiol-disulfide exchange intermediate activity" evidence=ISS] InterPro:IPR006663 Pfam:PF00085 InterPro:IPR006662 Prosite:PS00194 GO:GO:0006810 HSSP:P10599 PRINTS:PR00421 EMBL:AC007258 EMBL:BT003140 PIR:B96621 SPTR:Q9XIF4	2e-21
chr2.CM0608.68	2.3.1.32.2	DSBD thiol:disulfide interchange protein DsbD [EC:1.8.1.8] [COG:COG0526] [GO:0006467]	ehi:8.t00082	thioredoxin, putative [KO:K03671]	2e-13	YLR043c	COG0526	1e-14	TRXH2_ARATH	Electrontransport;Multigenefamily;Redox-activecenter;Transport,Thioredoxin H-type 2 (TRX-H-2).	2e-22	GO_ID:48966	TAIR|gene:2025970 SPTR:Q9XIF4 symbol:AT1G59730.1 [GO:0008372 "cellular component unknown" evidence=ND] [GO:0030508 "thiol-disulfide exchange intermediate activity" evidence=ISS] InterPro:IPR006663 Pfam:PF00085 InterPro:IPR006662 Prosite:PS00194 GO:GO:0006810 HSSP:P10599 PRINTS:PR00421 EMBL:AC007258 EMBL:BT003140 PIR:B96621 SPTR:Q9XIF4	2e-21
chr2.CM0608.68	2.3.1.37.1	TRXC thioredoxin 2 [COG:COG0526] [GO:0030508]	ehi:8.t00082	thioredoxin, putative [KO:K03671]	2e-13	YLR043c	COG0526	1e-14	TRXH2_ARATH	Electrontransport;Multigenefamily;Redox-activecenter;Transport,Thioredoxin H-type 2 (TRX-H-2).	2e-22	GO_ID:48966	TAIR|gene:2025970 SPTR:Q9XIF4 symbol:AT1G59730.1 [GO:0008372 "cellular component unknown" evidence=ND] [GO:0030508 "thiol-disulfide exchange intermediate activity" evidence=ISS] InterPro:IPR006663 Pfam:PF00085 InterPro:IPR006662 Prosite:PS00194 GO:GO:0006810 HSSP:P10599 PRINTS:PR00421 EMBL:AC007258 EMBL:BT003140 PIR:B96621 SPTR:Q9XIF4	2e-21
chr2.CM0608.68	2.3.1.30	DSBA thiol:disulfide interchange protein DsbA [COG:COG0526]	ehi:8.t00082	thioredoxin, putative [KO:K03671]	2e-13	YLR043c	COG0526	1e-14	TRXH2_ARATH	Electrontransport;Multigenefamily;Redox-activecenter;Transport,Thioredoxin H-type 2 (TRX-H-2).	2e-22	GO_ID:48966	TAIR|gene:2025970 SPTR:Q9XIF4 symbol:AT1G59730.1 [GO:0008372 "cellular component unknown" evidence=ND] [GO:0030508 "thiol-disulfide exchange intermediate activity" evidence=ISS] InterPro:IPR006663 Pfam:PF00085 InterPro:IPR006662 Prosite:PS00194 GO:GO:0006810 HSSP:P10599 PRINTS:PR00421 EMBL:AC007258 EMBL:BT003140 PIR:B96621 SPTR:Q9XIF4	2e-21
chr2.CM0608.68	1.2.7.47	CCMG, DSBE cytochrome c biogenesis protein CcmG, thiol:disulfide interchange protein DsbE [COG:COG0526] [GO:0006467]	ehi:8.t00082	thioredoxin, putative [KO:K03671]	2e-13	YLR043c	COG0526	1e-14	TRXH2_ARATH	Electrontransport;Multigenefamily;Redox-activecenter;Transport,Thioredoxin H-type 2 (TRX-H-2).	2e-22	GO_ID:48966	TAIR|gene:2025970 SPTR:Q9XIF4 symbol:AT1G59730.1 [GO:0008372 "cellular component unknown" evidence=ND] [GO:0030508 "thiol-disulfide exchange intermediate activity" evidence=ISS] InterPro:IPR006663 Pfam:PF00085 InterPro:IPR006662 Prosite:PS00194 GO:GO:0006810 HSSP:P10599 PRINTS:PR00421 EMBL:AC007258 EMBL:BT003140 PIR:B96621 SPTR:Q9XIF4	2e-21
chr1.TM0671.14	99.1.3.2.52	SF3_HELAN							SF3_HELAN	LIMdomain;Metal-binding;Repeat;Zinc,Pollen-specific protein SF3.	5e-67	GO_ID:14105	TAIR|gene:2012797 SPTR:Q94JX5 symbol:AT1G10200.1 [GO:0000004 "biological process unknown" evidence=ND] [GO:0008372 "cellular component unknown" evidence=ND] [GO:0003700 "transcription factor activity" evidence=ISS] Pfam:PF00412 InterPro:IPR001781 ProDom:PD000094 PROSITE:PS00478 PROSITE:PS50023 SMART:SM00132 HSSP:P04006 EMBL:AF370569 EMBL:AY085377 SPTR:Q94JX5	2e-81
chr1.TM0671.14	99.1.4.3710	GO_ID:14105							SF3_HELAN	LIMdomain;Metal-binding;Repeat;Zinc,Pollen-specific protein SF3.	5e-67	GO_ID:14105	TAIR|gene:2012797 SPTR:Q94JX5 symbol:AT1G10200.1 [GO:0000004 "biological process unknown" evidence=ND] [GO:0008372 "cellular component unknown" evidence=ND] [GO:0003700 "transcription factor activity" evidence=ISS] Pfam:PF00412 InterPro:IPR001781 ProDom:PD000094 PROSITE:PS00478 PROSITE:PS50023 SMART:SM00132 HSSP:P04006 EMBL:AF370569 EMBL:AY085377 SPTR:Q94JX5	2e-81
Ljwgs_011294.1	1.10.7.6	E2.4.1.91 flavonol 3-O-glucosyltransferase [EC:2.4.1.91] [GO:0047893] [CAZy:GT1]	ath:At4g15280	FCAALL.255; UDP-glucoronosyl/UDP-glucosyl transferase family protein [EC:2.4.1.91] [KO:K00724]	1e-30				FOGT1_ARATH	Glycosyltransferase;Transferase,Flavonol-3-O-glycoside-7-O-glucosyltransferase 1 (EC 2.4.1.-).	8e-43	GO_ID:47578	TAIR|gene:3704415 SPTR:Q94C57 symbol:AT4G34135.1 [GO:0008194 "UDP-glycosyltransferase activity" evidence=ISS] InterPro:IPR002213 Pfam:PF00201 GO:GO:0008152 PROSITE:PS00375 EMBL:AY035164 EMBL:AY142692 EMBL:AY339370 SPTR:Q94C57	2e-50
Ljwgs_059008.1.1	1.10.1.7	CRTB phytoene synthase [EC:2.5.1.32] [COG:COG1562] [GO:0016767]	syn:slr1255	crtB, pys; phytoene synthase [EC:2.5.1.32] [KO:K02291]	3e-09	slr1255	COG1562	6e-10	PSY_NARPS	Carotenoidbiosynthesis;Chloroplast;Isoprenebiosynthesis;Multifunctionalenzyme;Plastid;Transferase;Transitpeptide,Phytoene synthase, chloroplast precursor (EC 2.5.1.-).	8e-12	GO_ID:36641	TAIR|gene:2167224 SPTR:P37271 symbol:AT5G17230 [GO:0016767 "geranylgeranyl-diphosphate geranylgeranyltransferase activity" evidence=ISS] InterPro:IPR002060 InterPro:IPR008949 Pfam:PF00494 PROSITE:PS01044 PROSITE:PS01045 EMBL:AB005238 EMBL:L25812 EMBL:AF009954 EMBL:BT000450 EMBL:BT002084 EMBL:AY085565 SPTR:P37271	2e-11
Ljwgs_059008.1.1	1.10.4.8	CRTB phytoene synthase [EC:2.5.1.32] [COG:COG1562] [GO:0016767]	syn:slr1255	crtB, pys; phytoene synthase [EC:2.5.1.32] [KO:K02291]	3e-09	slr1255	COG1562	6e-10	PSY_NARPS	Carotenoidbiosynthesis;Chloroplast;Isoprenebiosynthesis;Multifunctionalenzyme;Plastid;Transferase;Transitpeptide,Phytoene synthase, chloroplast precursor (EC 2.5.1.-).	8e-12	GO_ID:36641	TAIR|gene:2167224 SPTR:P37271 symbol:AT5G17230 [GO:0016767 "geranylgeranyl-diphosphate geranylgeranyltransferase activity" evidence=ISS] InterPro:IPR002060 InterPro:IPR008949 Pfam:PF00494 PROSITE:PS01044 PROSITE:PS01045 EMBL:AB005238 EMBL:L25812 EMBL:AF009954 EMBL:BT000450 EMBL:BT002084 EMBL:AY085565 SPTR:P37271	2e-11
Ljwgs_059008.1.1	1.3.5.25	CRTB phytoene synthase [EC:2.5.1.32] [COG:COG1562] [GO:0016767]	syn:slr1255	crtB, pys; phytoene synthase [EC:2.5.1.32] [KO:K02291]	3e-09	slr1255	COG1562	6e-10	PSY_NARPS	Carotenoidbiosynthesis;Chloroplast;Isoprenebiosynthesis;Multifunctionalenzyme;Plastid;Transferase;Transitpeptide,Phytoene synthase, chloroplast precursor (EC 2.5.1.-).	8e-12	GO_ID:36641	TAIR|gene:2167224 SPTR:P37271 symbol:AT5G17230 [GO:0016767 "geranylgeranyl-diphosphate geranylgeranyltransferase activity" evidence=ISS] InterPro:IPR002060 InterPro:IPR008949 Pfam:PF00494 PROSITE:PS01044 PROSITE:PS01045 EMBL:AB005238 EMBL:L25812 EMBL:AF009954 EMBL:BT000450 EMBL:BT002084 EMBL:AY085565 SPTR:P37271	2e-11
Ljwgs_059008.1.1	1.10.1.5	E2.5.1.21, FDFT1 farnesyl-diphosphate farnesyltransferase [EC:2.5.1.21] [COG:COG1562] [GO:0004310]	syn:slr1255	crtB, pys; phytoene synthase [EC:2.5.1.32] [KO:K02291]	3e-09	slr1255	COG1562	6e-10	PSY_NARPS	Carotenoidbiosynthesis;Chloroplast;Isoprenebiosynthesis;Multifunctionalenzyme;Plastid;Transferase;Transitpeptide,Phytoene synthase, chloroplast precursor (EC 2.5.1.-).	8e-12	GO_ID:36641	TAIR|gene:2167224 SPTR:P37271 symbol:AT5G17230 [GO:0016767 "geranylgeranyl-diphosphate geranylgeranyltransferase activity" evidence=ISS] InterPro:IPR002060 InterPro:IPR008949 Pfam:PF00494 PROSITE:PS01044 PROSITE:PS01045 EMBL:AB005238 EMBL:L25812 EMBL:AF009954 EMBL:BT000450 EMBL:BT002084 EMBL:AY085565 SPTR:P37271	2e-11
Ljwgs_059008.1.1	1.3.5.16	E2.5.1.21, FDFT1 farnesyl-diphosphate farnesyltransferase [EC:2.5.1.21] [COG:COG1562] [GO:0004310]	syn:slr1255	crtB, pys; phytoene synthase [EC:2.5.1.32] [KO:K02291]	3e-09	slr1255	COG1562	6e-10	PSY_NARPS	Carotenoidbiosynthesis;Chloroplast;Isoprenebiosynthesis;Multifunctionalenzyme;Plastid;Transferase;Transitpeptide,Phytoene synthase, chloroplast precursor (EC 2.5.1.-).	8e-12	GO_ID:36641	TAIR|gene:2167224 SPTR:P37271 symbol:AT5G17230 [GO:0016767 "geranylgeranyl-diphosphate geranylgeranyltransferase activity" evidence=ISS] InterPro:IPR002060 InterPro:IPR008949 Pfam:PF00494 PROSITE:PS01044 PROSITE:PS01045 EMBL:AB005238 EMBL:L25812 EMBL:AF009954 EMBL:BT000450 EMBL:BT002084 EMBL:AY085565 SPTR:P37271	2e-11
TC10606	99.2	Unclassified without homolog
chr4.CM0131.36.1	99.2	Unclassified without homolog
Ljwgs_030394.1.1	99.1.4.2407	GO_ID:51484										GO_ID:51484	TAIR|gene:2013657 SPTR:Q9C7N5 symbol:AT1G29660.1 [GO:0016789 "carboxylic ester hydrolase activity" evidence=ISS] INTERPRO:IPR001087 Pfam:PF00657 EMBL:AC068667 EMBL:AY050413 EMBL:AY133560 PIR:H86419 SPTR:Q9C7N5	2e-28
Ljwgs_039372.1	1.1.8.29	E3.1.1.11 pectinesterase [EC:3.1.1.11] [GO:0030599]	ath:At3g43270	F7K15.120; pectinesterase family protein [EC:3.1.1.11] [KO:K01051]	1e-17				PME_PRUPE	Aspartylesterase;Cellwall;Glycoprotein;Hydrolase;Multigenefamily;Signal,Pectinesterase PPE8B precursor (EC 3.1.1.11) (Pectin methylesterase) (PE).	3e-18	GO_ID:36670	TAIR|gene:1005027786 SPTR:Q94CB1 symbol:AT3G10720.2 [GO:0009505 "cell wall (sensu Magnoliophyta)" evidence=ISS] [GO:0030599 "pectinesterase activity" evidence=ISS] [GO:0042545 "cell wall modification" evidence=ISS] InterPro:IPR000070 Pfam:PF04043 InterPro:IPR007186 HSSP:P83218 Pfam:PF01095 PROSITE:PS00503 EMBL:AY034996 SPTR:Q94CB1	3e-32
Ljwgs_039372.1	1.1.4.1	E3.1.1.11 pectinesterase [EC:3.1.1.11] [GO:0030599]	ath:At3g43270	F7K15.120; pectinesterase family protein [EC:3.1.1.11] [KO:K01051]	1e-17				PME_PRUPE	Aspartylesterase;Cellwall;Glycoprotein;Hydrolase;Multigenefamily;Signal,Pectinesterase PPE8B precursor (EC 3.1.1.11) (Pectin methylesterase) (PE).	3e-18	GO_ID:36670	TAIR|gene:1005027786 SPTR:Q94CB1 symbol:AT3G10720.2 [GO:0009505 "cell wall (sensu Magnoliophyta)" evidence=ISS] [GO:0030599 "pectinesterase activity" evidence=ISS] [GO:0042545 "cell wall modification" evidence=ISS] InterPro:IPR000070 Pfam:PF04043 InterPro:IPR007186 HSSP:P83218 Pfam:PF01095 PROSITE:PS00503 EMBL:AY034996 SPTR:Q94CB1	3e-32
Ljwgs_063208.1	1.1.7.10	E1.10.3.3 L-ascorbate oxidase [EC:1.10.3.3] [GO:0008447]	ath:At1g55570	T5A14.1; multi-copper oxidase type I family protein [EC:1.10.3.3] [KO:K00423]	3e-49				NTP3_TOBAC	Germination;Glycoprotein;Metal-binding;Repeat;Signal,Pollen-specific protein NTP303 precursor.	3e-53	GO_ID:20568	TAIR|gene:2115153 SPTR:O23170 symbol:SKS15 [GO:0005507 "copper ion binding" evidence=ISS] InterPro:IPR001117 Pfam:PF00394 InterPro:IPR011706 InterPro:IPR011707 HSSP:Q9Y780 Pfam:PF07731 Pfam:PF07732 EMBL:AL161590 EMBL:Z99707 PIR:A85439 SPTR:O23170	5e-64
TC18803	99.2	Unclassified without homolog
Ljwgs_008656.2	99.1.3.1.107	EC 3.4.22.-	ddi:DDB0220784	cprC; cysteine proteinase 3 [EC:3.4.22.15] [KO:K01365]	1e-63	AF1946_1	COG1572	7e-19	ORYA_ORYSA	Directproteinsequencing;Glycoprotein;Hydrolase;Protease;Signal;Thiolprotease;Zymogen,Oryzain alpha chain precursor (EC 3.4.22.-).	5e-102	GO_ID:36566	TAIR|gene:2090613 SPTR:Q9LT78 symbol:AT3G19390.1 [GO:0008234 "cysteine-type peptidase activity" evidence=ISS] InterPro:IPR000668 InterPro:IPR000169 InterPro:IPR000118 Pfam:PF00112 PROSITE:PS00640 PROSITE:PS00139 PROSITE:PS00639 PRINTS:PR00705 ProDom:PD000158 SMART:SM00645 HSSP:O65039 EMBL:AB025624 EMBL:AY062725 EMBL:AY093350 MEROPS:C01.021 Pfam:PF00396 SMART:SM00277 SPTR:Q9LT78	1e-101
Ljwgs_008656.2	99.1.2.7	COG1572	ddi:DDB0220784	cprC; cysteine proteinase 3 [EC:3.4.22.15] [KO:K01365]	1e-63	AF1946_1	COG1572	7e-19	ORYA_ORYSA	Directproteinsequencing;Glycoprotein;Hydrolase;Protease;Signal;Thiolprotease;Zymogen,Oryzain alpha chain precursor (EC 3.4.22.-).	5e-102	GO_ID:36566	TAIR|gene:2090613 SPTR:Q9LT78 symbol:AT3G19390.1 [GO:0008234 "cysteine-type peptidase activity" evidence=ISS] InterPro:IPR000668 InterPro:IPR000169 InterPro:IPR000118 Pfam:PF00112 PROSITE:PS00640 PROSITE:PS00139 PROSITE:PS00639 PRINTS:PR00705 ProDom:PD000158 SMART:SM00645 HSSP:O65039 EMBL:AB025624 EMBL:AY062725 EMBL:AY093350 MEROPS:C01.021 Pfam:PF00396 SMART:SM00277 SPTR:Q9LT78	1e-101
Ljwgs_008656.2	99.1.1.73	KO:K01365	ddi:DDB0220784	cprC; cysteine proteinase 3 [EC:3.4.22.15] [KO:K01365]	1e-63	AF1946_1	COG1572	7e-19	ORYA_ORYSA	Directproteinsequencing;Glycoprotein;Hydrolase;Protease;Signal;Thiolprotease;Zymogen,Oryzain alpha chain precursor (EC 3.4.22.-).	5e-102	GO_ID:36566	TAIR|gene:2090613 SPTR:Q9LT78 symbol:AT3G19390.1 [GO:0008234 "cysteine-type peptidase activity" evidence=ISS] InterPro:IPR000668 InterPro:IPR000169 InterPro:IPR000118 Pfam:PF00112 PROSITE:PS00640 PROSITE:PS00139 PROSITE:PS00639 PRINTS:PR00705 ProDom:PD000158 SMART:SM00645 HSSP:O65039 EMBL:AB025624 EMBL:AY062725 EMBL:AY093350 MEROPS:C01.021 Pfam:PF00396 SMART:SM00277 SPTR:Q9LT78	1e-101
Ljwgs_008656.2	99.1.4.5042	GO_ID:36566	ddi:DDB0220784	cprC; cysteine proteinase 3 [EC:3.4.22.15] [KO:K01365]	1e-63	AF1946_1	COG1572	7e-19	ORYA_ORYSA	Directproteinsequencing;Glycoprotein;Hydrolase;Protease;Signal;Thiolprotease;Zymogen,Oryzain alpha chain precursor (EC 3.4.22.-).	5e-102	GO_ID:36566	TAIR|gene:2090613 SPTR:Q9LT78 symbol:AT3G19390.1 [GO:0008234 "cysteine-type peptidase activity" evidence=ISS] InterPro:IPR000668 InterPro:IPR000169 InterPro:IPR000118 Pfam:PF00112 PROSITE:PS00640 PROSITE:PS00139 PROSITE:PS00639 PRINTS:PR00705 ProDom:PD000158 SMART:SM00645 HSSP:O65039 EMBL:AB025624 EMBL:AY062725 EMBL:AY093350 MEROPS:C01.021 Pfam:PF00396 SMART:SM00277 SPTR:Q9LT78	1e-101
Ljwgs_108564.1	1.1.8.29	E3.1.1.11 pectinesterase [EC:3.1.1.11] [GO:0030599]	ath:At1g53840	T18A20.7; pectinesterase family protein [EC:3.1.1.11] [KO:K01051]	2e-26				PME3_PHAVU	Aspartylesterase;Cellwall;Glycoprotein;Hydrolase;Multigenefamily;Signal,Pectinesterase-3 precursor (EC 3.1.1.11) (Pectin methylesterase 3) (PE 3).	5e-28	GO_ID:55127	TAIR|gene:2103226 SPTR:Q9SG77 symbol:AT3G10710.1 [GO:0009505 "cell wall (sensu Magnoliophyta)" evidence=ISS] [GO:0030599 "pectinesterase activity" evidence=ISS] InterPro:IPR000070 InterPro:IPR006501 Pfam:PF04043 InterPro:IPR007186 TIGRFAMs:TIGR01614 HSSP:P83218 Pfam:PF01095 PROSITE:PS00503 EMBL:AC011708 SPTR:Q9SG77	1e-44
Ljwgs_108564.1	1.1.4.1	E3.1.1.11 pectinesterase [EC:3.1.1.11] [GO:0030599]	ath:At1g53840	T18A20.7; pectinesterase family protein [EC:3.1.1.11] [KO:K01051]	2e-26				PME3_PHAVU	Aspartylesterase;Cellwall;Glycoprotein;Hydrolase;Multigenefamily;Signal,Pectinesterase-3 precursor (EC 3.1.1.11) (Pectin methylesterase 3) (PE 3).	5e-28	GO_ID:55127	TAIR|gene:2103226 SPTR:Q9SG77 symbol:AT3G10710.1 [GO:0009505 "cell wall (sensu Magnoliophyta)" evidence=ISS] [GO:0030599 "pectinesterase activity" evidence=ISS] InterPro:IPR000070 InterPro:IPR006501 Pfam:PF04043 InterPro:IPR007186 TIGRFAMs:TIGR01614 HSSP:P83218 Pfam:PF01095 PROSITE:PS00503 EMBL:AC011708 SPTR:Q9SG77	1e-44
chr4.TM0555.16	1.7.8.10	KDTA 3-deoxy-D-manno-octulosonic-acid transferase [EC:2.-.-.-] [COG:COG1519] [GO:0016740] [CAZy:GT30]							SALAT_PAPSO	Acyltransferase;Alkaloidmetabolism;Directproteinsequencing;Transferase,Salutaridinol 7-O-acetyltransferase (EC 2.3.1.150) (salAT).	5e-47	GO_ID:14471	TAIR|gene:2130064 SPTR:O23392 symbol:AT4G15390.1 [GO:0000004 "biological process unknown" evidence=ND] [GO:0008372 "cellular component unknown" evidence=ND] [GO:0016740 "transferase activity" evidence=ISS] Pfam:PF02458 InterPro:IPR003480 EMBL:Z97338 EMBL:AL161541 EMBL:AY099752 EMBL:AY128867 PIR:D71418 SPTR:O23392	3e-54
chr2.CM0304.76	1.10.7.5	E1.14.11.19 leucoanthocyanidin dioxygenase [EC:1.14.11.19] [GO:0045432]	ath:At4g22880	F7H19.60; leucoanthocyanidin dioxygenase, putative / anthocyanidin synthase, putative [EC:1.14.11.19] [KO:K05277]	3e-141	mlr6892	COG3491	4e-13	LDOX_MALDO	Dioxygenase;Flavonoidbiosynthesis;Iron;Metal-binding;Oxidoreductase;VitaminC,Leucoanthocyanidin dioxygenase (EC 1.14.11.19) (LDOX) (Leucocyanidin oxygenase) (Leucoanthocyanidin hydroxylase) (Anthocyanidin synthase).	1e-144	GO_ID:37517	TAIR|gene:3697801 SPTR:Q9SRM3 symbol:AT3G11180.1 [GO:0008372 "cellular component unknown" evidence=ND] Pfam:PF03171 InterPro:IPR002283 InterPro:IPR005123 PRINTS:PR00682 HSSP:Q96323 EMBL:AC009991 EMBL:AC073395 SPTR:Q9SRM3	7e-50
CM1488.11	1.3.10.20	E3.1.3.75, PHOSPHO1 phosphoethanolamine/phosphocholine phosphatase [EC:3.1.3.75]	hsa:162466	PHOSPHO1; phosphatase, orphan 1 [EC:3.1.3.75] [KO:K06124]	2e-16							GO_ID:34327	TAIR|gene:2134352 SPTR:Q9SU92 symbol:AT4G29530.1 [GO:0008372 "cellular component unknown" evidence=ND] [GO:0003824 "catalytic activity" evidence=ISS] InterPro:IPR006383 GO:GO:0008152 TIGRFAMs:TIGR01488 InterPro:IPR006384 TIGRFAMs:TIGR01489 EMBL:AL161575 EMBL:AL079344 EMBL:BT006155 EMBL:BT008523 PIR:T09916 Pfam:PF06888 SPTR:Q9SU92	1e-61
Ljwgs_029527.1	1.9.10.56	E1.3.1.24 biliverdin reductase [EC:1.3.1.24] [COG:COG0673] [GO:0004074]	bme:BMEI2003	trans-1,2-dihydrobenzene-1,2-diol dehydrogenase / D-xylose 1-dehydrogenase (NADP+) [EC:1.3.1.20 1.1.1.179] [KO:K00078 K00212]	4e-17	BH3843	COG0673	6e-23	Y4967_ARATH	3D-structure;Oxidoreductase,Probable oxidoreductase At4g09670 (EC 1.-.-.-).	5e-48	GO_ID:42942	TAIR|gene:3439692 SPTR:Q9SZ83 symbol:AT4G09670.1 [GO:0008372 "cellular component unknown" evidence=ND] [GO:0006118 "electron transport" evidence=ISS] [GO:0008152 "metabolism" evidence=ISS] [GO:0016491 "oxidoreductase activity" evidence=ISS] InterPro:IPR000683 InterPro:IPR004104 Pfam:PF01408 GO:GO:0008152 Pfam:PF02894 EMBL:AL049482 EMBL:AL161515 EMBL:BT002355 EMBL:AY085911 PIR:T04014 PDB:1YDW SMR:…	2e-48
Ljwgs_029527.1	1.1.16.1	E1.1.1.18, iolG myo-inositol 2-dehydrogenase [EC:1.1.1.18] [COG:COG0673] [GO:0050112]	bme:BMEI2003	trans-1,2-dihydrobenzene-1,2-diol dehydrogenase / D-xylose 1-dehydrogenase (NADP+) [EC:1.3.1.20 1.1.1.179] [KO:K00078 K00212]	4e-17	BH3843	COG0673	6e-23	Y4967_ARATH	3D-structure;Oxidoreductase,Probable oxidoreductase At4g09670 (EC 1.-.-.-).	5e-48	GO_ID:42942	TAIR|gene:3439692 SPTR:Q9SZ83 symbol:AT4G09670.1 [GO:0008372 "cellular component unknown" evidence=ND] [GO:0006118 "electron transport" evidence=ISS] [GO:0008152 "metabolism" evidence=ISS] [GO:0016491 "oxidoreductase activity" evidence=ISS] InterPro:IPR000683 InterPro:IPR004104 Pfam:PF01408 GO:GO:0008152 Pfam:PF02894 EMBL:AL049482 EMBL:AL161515 EMBL:BT002355 EMBL:AY085911 PIR:T04014 PDB:1YDW SMR:…	2e-48
Ljwgs_029527.1	1.9.10.29	COBL2, cobL precorrin-8W decarboxylase [EC:1.-.-.-] [COG:COG2242] [GO:0016491]	bme:BMEI2003	trans-1,2-dihydrobenzene-1,2-diol dehydrogenase / D-xylose 1-dehydrogenase (NADP+) [EC:1.3.1.20 1.1.1.179] [KO:K00078 K00212]	4e-17	BH3843	COG0673	6e-23	Y4967_ARATH	3D-structure;Oxidoreductase,Probable oxidoreductase At4g09670 (EC 1.-.-.-).	5e-48	GO_ID:42942	TAIR|gene:3439692 SPTR:Q9SZ83 symbol:AT4G09670.1 [GO:0008372 "cellular component unknown" evidence=ND] [GO:0006118 "electron transport" evidence=ISS] [GO:0008152 "metabolism" evidence=ISS] [GO:0016491 "oxidoreductase activity" evidence=ISS] InterPro:IPR000683 InterPro:IPR004104 Pfam:PF01408 GO:GO:0008152 Pfam:PF02894 EMBL:AL049482 EMBL:AL161515 EMBL:BT002355 EMBL:AY085911 PIR:T04014 PDB:1YDW SMR:…	2e-48
Ljwgs_029527.1	1.1.6.21	E1.1.1.48, gal D-galactose 1-dehydrogenase [EC:1.1.1.48] [COG:COG0673] [GO:0019151]	bme:BMEI2003	trans-1,2-dihydrobenzene-1,2-diol dehydrogenase / D-xylose 1-dehydrogenase (NADP+) [EC:1.3.1.20 1.1.1.179] [KO:K00078 K00212]	4e-17	BH3843	COG0673	6e-23	Y4967_ARATH	3D-structure;Oxidoreductase,Probable oxidoreductase At4g09670 (EC 1.-.-.-).	5e-48	GO_ID:42942	TAIR|gene:3439692 SPTR:Q9SZ83 symbol:AT4G09670.1 [GO:0008372 "cellular component unknown" evidence=ND] [GO:0006118 "electron transport" evidence=ISS] [GO:0008152 "metabolism" evidence=ISS] [GO:0016491 "oxidoreductase activity" evidence=ISS] InterPro:IPR000683 InterPro:IPR004104 Pfam:PF01408 GO:GO:0008152 Pfam:PF02894 EMBL:AL049482 EMBL:AL161515 EMBL:BT002355 EMBL:AY085911 PIR:T04014 PDB:1YDW SMR:…	2e-48
Ljwgs_029527.1	1.1.17.22	E1.1.1.18, iolG myo-inositol 2-dehydrogenase [EC:1.1.1.18] [COG:COG0673] [GO:0050112]	bme:BMEI2003	trans-1,2-dihydrobenzene-1,2-diol dehydrogenase / D-xylose 1-dehydrogenase (NADP+) [EC:1.3.1.20 1.1.1.179] [KO:K00078 K00212]	4e-17	BH3843	COG0673	6e-23	Y4967_ARATH	3D-structure;Oxidoreductase,Probable oxidoreductase At4g09670 (EC 1.-.-.-).	5e-48	GO_ID:42942	TAIR|gene:3439692 SPTR:Q9SZ83 symbol:AT4G09670.1 [GO:0008372 "cellular component unknown" evidence=ND] [GO:0006118 "electron transport" evidence=ISS] [GO:0008152 "metabolism" evidence=ISS] [GO:0016491 "oxidoreductase activity" evidence=ISS] InterPro:IPR000683 InterPro:IPR004104 Pfam:PF01408 GO:GO:0008152 Pfam:PF02894 EMBL:AL049482 EMBL:AL161515 EMBL:BT002355 EMBL:AY085911 PIR:T04014 PDB:1YDW SMR:…	2e-48
Ljwgs_130116.1	99.2	Unclassified without homolog
Ljwgs_107149.1	99.1.4.3565	GO_ID:29738							7SBG2_SOYBN	Directproteinsequencing;Seedstorageprotein;Signal;Storageprotein,Basic 7S globulin 2 precursor (Bg) (SBg7S) [Contains: Basic 7S globulin 2 high-kDa subunit; Basic 7S globulin 2 low-kDa subunit].	2e-22	GO_ID:29738	TAIR|gene:2014474 SPTR:Q9ZVS4 symbol:AT1G03220.1 [GO:0005554 "molecular function unknown" evidence=ND] [GO:0000004 "biological process unknown" evidence=ND] EMBL:AC005278 EMBL:AY035026 EMBL:AY059098 EMBL:AF325092 PIR:F86163 SPTR:Q9ZVS4	1e-34
Ljwgs_107149.1	99.1.3.2.927	7SBG2_SOYBN							7SBG2_SOYBN	Directproteinsequencing;Seedstorageprotein;Signal;Storageprotein,Basic 7S globulin 2 precursor (Bg) (SBg7S) [Contains: Basic 7S globulin 2 high-kDa subunit; Basic 7S globulin 2 low-kDa subunit].	2e-22	GO_ID:29738	TAIR|gene:2014474 SPTR:Q9ZVS4 symbol:AT1G03220.1 [GO:0005554 "molecular function unknown" evidence=ND] [GO:0000004 "biological process unknown" evidence=ND] EMBL:AC005278 EMBL:AY035026 EMBL:AY059098 EMBL:AF325092 PIR:F86163 SPTR:Q9ZVS4	1e-34
Ljwgs_041205.1	99.1.4.223	GO_ID:45125							COBL4_ARATH	Glycoprotein;GPI-anchor;Lipoprotein;Membrane;Signal,COBRA-like protein 4 precursor.	1e-80	GO_ID:45125	TAIR|gene:2173531 SPTR:Q94KT8 symbol:AT5G60920.1 [GO:0005554 "molecular function unknown" evidence=ND] [GO:0031225 "anchored to membrane" evidence=TAS] InterPro:IPR008965 InterPro:IPR006918 Pfam:PF04833 EMBL:AB008269 EMBL:AF319663 EMBL:AY094402 EMBL:BT001119 EMBL:AY085712 EMBL:AJ006787 PIR:T52038 GeneFarm:1678 SPTR:Q94KT8	3e-71
Ljwgs_041205.1	99.1.3.2.1095	COBL4_ARATH							COBL4_ARATH	Glycoprotein;GPI-anchor;Lipoprotein;Membrane;Signal,COBRA-like protein 4 precursor.	1e-80	GO_ID:45125	TAIR|gene:2173531 SPTR:Q94KT8 symbol:AT5G60920.1 [GO:0005554 "molecular function unknown" evidence=ND] [GO:0031225 "anchored to membrane" evidence=TAS] InterPro:IPR008965 InterPro:IPR006918 Pfam:PF04833 EMBL:AB008269 EMBL:AF319663 EMBL:AY094402 EMBL:BT001119 EMBL:AY085712 EMBL:AJ006787 PIR:T52038 GeneFarm:1678 SPTR:Q94KT8	3e-71
Ljwgs_038251.2	1.11.14.4	E1.14.-.- [EC:1.14.-.-] [COG:COG2124]	dre:30381	cyp26a1; cytochrome P450, subfamily XXVIA, polypeptide 1 [EC:1.14.14.1] [KO:K00493]	3e-11	slr0574	COG2124	3e-17	T13H_TAXCU	Heme;Iron;Metal-binding;Monooxygenase;NADP;Oxidoreductase;Taxolbiosynthesis,Taxane 13-alpha-hydroxylase (EC 1.14.13.77) (Cytochrome P450 725A2).	4e-32	GO_ID:17486	TAIR|gene:2158915 SPTR:Q9LVY3 symbol:AT5G36140.1 [GO:0005554 "molecular function unknown" evidence=ND] InterPro:IPR001128 EMBL:AB018112 SPTR:Q9LVY3	3e-54
Ljwgs_038251.2	1.10.3.12	E1.14.-.- [EC:1.14.-.-] [COG:COG2124]	dre:30381	cyp26a1; cytochrome P450, subfamily XXVIA, polypeptide 1 [EC:1.14.14.1] [KO:K00493]	3e-11	slr0574	COG2124	3e-17	T13H_TAXCU	Heme;Iron;Metal-binding;Monooxygenase;NADP;Oxidoreductase;Taxolbiosynthesis,Taxane 13-alpha-hydroxylase (EC 1.14.13.77) (Cytochrome P450 725A2).	4e-32	GO_ID:17486	TAIR|gene:2158915 SPTR:Q9LVY3 symbol:AT5G36140.1 [GO:0005554 "molecular function unknown" evidence=ND] InterPro:IPR001128 EMBL:AB018112 SPTR:Q9LVY3	3e-54
Ljwgs_038251.2	1.10.6.12	E1.14.-.- [EC:1.14.-.-] [COG:COG2124]	dre:30381	cyp26a1; cytochrome P450, subfamily XXVIA, polypeptide 1 [EC:1.14.14.1] [KO:K00493]	3e-11	slr0574	COG2124	3e-17	T13H_TAXCU	Heme;Iron;Metal-binding;Monooxygenase;NADP;Oxidoreductase;Taxolbiosynthesis,Taxane 13-alpha-hydroxylase (EC 1.14.13.77) (Cytochrome P450 725A2).	4e-32	GO_ID:17486	TAIR|gene:2158915 SPTR:Q9LVY3 symbol:AT5G36140.1 [GO:0005554 "molecular function unknown" evidence=ND] InterPro:IPR001128 EMBL:AB018112 SPTR:Q9LVY3	3e-54
Ljwgs_038251.2	1.3.3.23	E1.14.14.1 unspecific monooxygenase [EC:1.14.14.1] [COG:COG2124] [GO:0050381]	dre:30381	cyp26a1; cytochrome P450, subfamily XXVIA, polypeptide 1 [EC:1.14.14.1] [KO:K00493]	3e-11	slr0574	COG2124	3e-17	T13H_TAXCU	Heme;Iron;Metal-binding;Monooxygenase;NADP;Oxidoreductase;Taxolbiosynthesis,Taxane 13-alpha-hydroxylase (EC 1.14.13.77) (Cytochrome P450 725A2).	4e-32	GO_ID:17486	TAIR|gene:2158915 SPTR:Q9LVY3 symbol:AT5G36140.1 [GO:0005554 "molecular function unknown" evidence=ND] InterPro:IPR001128 EMBL:AB018112 SPTR:Q9LVY3	3e-54
Ljwgs_038251.2	1.1.7.13	E1.14.-.- [EC:1.14.-.-] [COG:COG2124]	dre:30381	cyp26a1; cytochrome P450, subfamily XXVIA, polypeptide 1 [EC:1.14.14.1] [KO:K00493]	3e-11	slr0574	COG2124	3e-17	T13H_TAXCU	Heme;Iron;Metal-binding;Monooxygenase;NADP;Oxidoreductase;Taxolbiosynthesis,Taxane 13-alpha-hydroxylase (EC 1.14.13.77) (Cytochrome P450 725A2).	4e-32	GO_ID:17486	TAIR|gene:2158915 SPTR:Q9LVY3 symbol:AT5G36140.1 [GO:0005554 "molecular function unknown" evidence=ND] InterPro:IPR001128 EMBL:AB018112 SPTR:Q9LVY3	3e-54
Ljwgs_038251.2	1.5.14.29	E1.14.14.1 unspecific monooxygenase [EC:1.14.14.1] [COG:COG2124] [GO:0050381]	dre:30381	cyp26a1; cytochrome P450, subfamily XXVIA, polypeptide 1 [EC:1.14.14.1] [KO:K00493]	3e-11	slr0574	COG2124	3e-17	T13H_TAXCU	Heme;Iron;Metal-binding;Monooxygenase;NADP;Oxidoreductase;Taxolbiosynthesis,Taxane 13-alpha-hydroxylase (EC 1.14.13.77) (Cytochrome P450 725A2).	4e-32	GO_ID:17486	TAIR|gene:2158915 SPTR:Q9LVY3 symbol:AT5G36140.1 [GO:0005554 "molecular function unknown" evidence=ND] InterPro:IPR001128 EMBL:AB018112 SPTR:Q9LVY3	3e-54
Ljwgs_038251.2	1.11.4.6	E1.14.-.- [EC:1.14.-.-] [COG:COG2124]	dre:30381	cyp26a1; cytochrome P450, subfamily XXVIA, polypeptide 1 [EC:1.14.14.1] [KO:K00493]	3e-11	slr0574	COG2124	3e-17	T13H_TAXCU	Heme;Iron;Metal-binding;Monooxygenase;NADP;Oxidoreductase;Taxolbiosynthesis,Taxane 13-alpha-hydroxylase (EC 1.14.13.77) (Cytochrome P450 725A2).	4e-32	GO_ID:17486	TAIR|gene:2158915 SPTR:Q9LVY3 symbol:AT5G36140.1 [GO:0005554 "molecular function unknown" evidence=ND] InterPro:IPR001128 EMBL:AB018112 SPTR:Q9LVY3	3e-54
Ljwgs_038251.2	1.11.4.2	E1.14.14.1 unspecific monooxygenase [EC:1.14.14.1] [COG:COG2124] [GO:0050381]	dre:30381	cyp26a1; cytochrome P450, subfamily XXVIA, polypeptide 1 [EC:1.14.14.1] [KO:K00493]	3e-11	slr0574	COG2124	3e-17	T13H_TAXCU	Heme;Iron;Metal-binding;Monooxygenase;NADP;Oxidoreductase;Taxolbiosynthesis,Taxane 13-alpha-hydroxylase (EC 1.14.13.77) (Cytochrome P450 725A2).	4e-32	GO_ID:17486	TAIR|gene:2158915 SPTR:Q9LVY3 symbol:AT5G36140.1 [GO:0005554 "molecular function unknown" evidence=ND] InterPro:IPR001128 EMBL:AB018112 SPTR:Q9LVY3	3e-54
Ljwgs_031541.1	99.1.4.3	GO_ID:30237							APG_BRANA	,Anter-specific proline-rich protein APG (Protein CEX) (Fragment).	7e-18	GO_ID:30237	TAIR|gene:2171947 SPTR:Q9FK75 symbol:AT5G45670.1 [GO:0016789 "carboxylic ester hydrolase activity" evidence=ISS] INTERPRO:IPR001087 Pfam:PF00657 EMBL:AB012245 EMBL:AY097424 EMBL:AF446366 SPTR:Q9FK75	8e-34
Ljwgs_031541.1	99.1.3.2.1837	APG_BRANA							APG_BRANA	,Anter-specific proline-rich protein APG (Protein CEX) (Fragment).	7e-18	GO_ID:30237	TAIR|gene:2171947 SPTR:Q9FK75 symbol:AT5G45670.1 [GO:0016789 "carboxylic ester hydrolase activity" evidence=ISS] INTERPRO:IPR001087 Pfam:PF00657 EMBL:AB012245 EMBL:AY097424 EMBL:AF446366 SPTR:Q9FK75	8e-34
chr4.TM0597.25	99.1.4.3997	GO_ID:46904										GO_ID:46904	TAIR|gene:2008639 SPTR:Q94F37 symbol:AT1G67850.1 [GO:0000004 "biological process unknown" evidence=ND] [GO:0005554 "molecular function unknown" evidence=ND] [GO:0008372 "cellular component unknown" evidence=ND] InterPro:IPR007877 Pfam:PF05212 EMBL:AF385745 EMBL:BT002230 SPTR:Q94F37	2e-14
Ljwgs_045931.2	99.1.4.5717	GO_ID:8878	ath:At5g23210	MKD15.7; serine carboxypeptidase -related [EC:3.4.16.6] [KO:K01288]	8e-23				CBP21_HORVU	Carboxypeptidase;Directproteinsequencing;Glycoprotein;Hydrolase;Multigenefamily;Protease;Zymogen,Serine carboxypeptidase II-1 precursor (EC 3.4.16.6) (CP-MII.1) [Contains: Serine carboxypeptidase II-1 chain A; Serine carboxypeptidase II-1 chain B] (Fragment).	3e-19	GO_ID:8878	TAIR|gene:2078597 SPTR:Q9SGA9 symbol:SCPL25 [GO:0004185 "serine carboxypeptidase activity" evidence=ISS] [GO:0006508 "proteolysis" evidence=ISS] InterPro:IPR001563 InterPro:IPR000379 Pfam:PF00450 PRINTS:PR00724 ProDom:PD001189 PROSITE:PS00560 PROSITE:PS00131 MEROPS:S10.005 HSSP:P08819 EMBL:AC011664 EMBL:AY037210 EMBL:BT002657 SPTR:Q9SGA9	9e-21
Ljwgs_045931.2	99.1.1.88	KO:K01288	ath:At5g23210	MKD15.7; serine carboxypeptidase -related [EC:3.4.16.6] [KO:K01288]	8e-23				CBP21_HORVU	Carboxypeptidase;Directproteinsequencing;Glycoprotein;Hydrolase;Multigenefamily;Protease;Zymogen,Serine carboxypeptidase II-1 precursor (EC 3.4.16.6) (CP-MII.1) [Contains: Serine carboxypeptidase II-1 chain A; Serine carboxypeptidase II-1 chain B] (Fragment).	3e-19	GO_ID:8878	TAIR|gene:2078597 SPTR:Q9SGA9 symbol:SCPL25 [GO:0004185 "serine carboxypeptidase activity" evidence=ISS] [GO:0006508 "proteolysis" evidence=ISS] InterPro:IPR001563 InterPro:IPR000379 Pfam:PF00450 PRINTS:PR00724 ProDom:PD001189 PROSITE:PS00560 PROSITE:PS00131 MEROPS:S10.005 HSSP:P08819 EMBL:AC011664 EMBL:AY037210 EMBL:BT002657 SPTR:Q9SGA9	9e-21
Ljwgs_045931.2	99.1.3.1.98	EC 3.4.16.6	ath:At5g23210	MKD15.7; serine carboxypeptidase -related [EC:3.4.16.6] [KO:K01288]	8e-23				CBP21_HORVU	Carboxypeptidase;Directproteinsequencing;Glycoprotein;Hydrolase;Multigenefamily;Protease;Zymogen,Serine carboxypeptidase II-1 precursor (EC 3.4.16.6) (CP-MII.1) [Contains: Serine carboxypeptidase II-1 chain A; Serine carboxypeptidase II-1 chain B] (Fragment).	3e-19	GO_ID:8878	TAIR|gene:2078597 SPTR:Q9SGA9 symbol:SCPL25 [GO:0004185 "serine carboxypeptidase activity" evidence=ISS] [GO:0006508 "proteolysis" evidence=ISS] InterPro:IPR001563 InterPro:IPR000379 Pfam:PF00450 PRINTS:PR00724 ProDom:PD001189 PROSITE:PS00560 PROSITE:PS00131 MEROPS:S10.005 HSSP:P08819 EMBL:AC011664 EMBL:AY037210 EMBL:BT002657 SPTR:Q9SGA9	9e-21
Ljwgs_024072.1	99.1.4.3408	GO_ID:40603										GO_ID:40603	TAIR|gene:2085424 SPTR:Q9M2K4 symbol:AT3G58120.1 [GO:0003700 "transcription factor activity" evidence=ISS] InterPro:IPR004827 InterPro:IPR011700 GO:GO:0005634 SMART:SM00338 PROSITE:PS50217 PROSITE:PS00036 Pfam:PF07716 HSSP:P03069 EMBL:AL137081 EMBL:BT008728 EMBL:AY093053 EMBL:AY087356 EMBL:AF401300 PIR:T45972 SPTR:Q9M2K4	8e-29
Ljwgs_039807.2	1.1.8.29	E3.1.1.11 pectinesterase [EC:3.1.1.11] [GO:0030599]	ath:At3g43270	F7K15.120; pectinesterase family protein [EC:3.1.1.11] [KO:K01051]	6e-21				PME2_CITSI	Aspartylesterase;Cellwall;Glycoprotein;Hydrolase;Multigenefamily;Signal,Pectinesterase-2 precursor (EC 3.1.1.11) (Pectin methylesterase) (PE).	8e-76	GO_ID:9525	TAIR|gene:2050940 SPTR:O22149 symbol:AT2G45220.1 [GO:0009505 "cell wall (sensu Magnoliophyta)" evidence=ISS] [GO:0030599 "pectinesterase activity" evidence=ISS] InterPro:IPR000070 InterPro:IPR006501 Pfam:PF04043 InterPro:IPR007186 TIGRFAMs:TIGR01614 HSSP:P83218 Pfam:PF01095 PROSITE:PS00503 EMBL:AC002387 EMBL:AF361829 PIR:H84887 InterPro:IPR006633 SMART:SM00722 SPTR:O22149	3e-75
Ljwgs_039807.2	1.1.4.1	E3.1.1.11 pectinesterase [EC:3.1.1.11] [GO:0030599]	ath:At3g43270	F7K15.120; pectinesterase family protein [EC:3.1.1.11] [KO:K01051]	6e-21				PME2_CITSI	Aspartylesterase;Cellwall;Glycoprotein;Hydrolase;Multigenefamily;Signal,Pectinesterase-2 precursor (EC 3.1.1.11) (Pectin methylesterase) (PE).	8e-76	GO_ID:9525	TAIR|gene:2050940 SPTR:O22149 symbol:AT2G45220.1 [GO:0009505 "cell wall (sensu Magnoliophyta)" evidence=ISS] [GO:0030599 "pectinesterase activity" evidence=ISS] InterPro:IPR000070 InterPro:IPR006501 Pfam:PF04043 InterPro:IPR007186 TIGRFAMs:TIGR01614 HSSP:P83218 Pfam:PF01095 PROSITE:PS00503 EMBL:AC002387 EMBL:AF361829 PIR:H84887 InterPro:IPR006633 SMART:SM00722 SPTR:O22149	3e-75
chr4.CM0429.35	1.10.7.9	E1.14.13.21 flavonoid 3-monooxygenase [EC:1.14.13.21] [GO:0016711]	ath:At5g07990	F13G24.190; cytochrome P450 75A5 / flavonoid 3-monooxygenase / flavonoid 3-hydroxylase (F3H) (F35H) (TT7) [EC:1.14.13.21] [KO:K05280]	1e-168	BH0579	COG2124	4e-24	F3PH_PETHY	Endoplasmicreticulum;Flavonoidbiosynthesis;Heme;Iron;Membrane;Metal-binding;Monooxygenase;NADP;Oxidoreductase;Signal-anchor;Transmembrane,Flavonoid 3-monooxygenase (EC 1.14.13.21) (Flavonoid 3-hydroxylase) (Cytochrome P450 75B2).	1e-172	GO_ID:24784	TAIR|gene:2142877 SPTR:Q9SD85 symbol:AT5G07990.1 [GO:0009411 "response to UV" evidence=IEP] [GO:0009813 "flavonoid biosynthesis" evidence=TAS] [GO:0016711 "flavonoid 3-monooxygenase activity" evidence=IDA] [GO:0019825 "oxygen binding" evidence=ISS] InterPro:IPR001128 Pfam:PF00067 InterPro:IPR002401 PRINTS:PR00463 PRINTS:PR00385 PROSITE:PS00086 EMBL:AL133421 EMBL:AF271651 EMBL:AF271650 EMBL:AF1551…	2e-169
chr4.CM0429.35	1.11.14.4	E1.14.-.- [EC:1.14.-.-] [COG:COG2124]	ath:At5g07990	F13G24.190; cytochrome P450 75A5 / flavonoid 3-monooxygenase / flavonoid 3-hydroxylase (F3H) (F35H) (TT7) [EC:1.14.13.21] [KO:K05280]	1e-168	BH0579	COG2124	4e-24	F3PH_PETHY	Endoplasmicreticulum;Flavonoidbiosynthesis;Heme;Iron;Membrane;Metal-binding;Monooxygenase;NADP;Oxidoreductase;Signal-anchor;Transmembrane,Flavonoid 3-monooxygenase (EC 1.14.13.21) (Flavonoid 3-hydroxylase) (Cytochrome P450 75B2).	1e-172	GO_ID:24784	TAIR|gene:2142877 SPTR:Q9SD85 symbol:AT5G07990.1 [GO:0009411 "response to UV" evidence=IEP] [GO:0009813 "flavonoid biosynthesis" evidence=TAS] [GO:0016711 "flavonoid 3-monooxygenase activity" evidence=IDA] [GO:0019825 "oxygen binding" evidence=ISS] InterPro:IPR001128 Pfam:PF00067 InterPro:IPR002401 PRINTS:PR00463 PRINTS:PR00385 PROSITE:PS00086 EMBL:AL133421 EMBL:AF271651 EMBL:AF271650 EMBL:AF1551…	2e-169
chr4.CM0429.35	1.10.3.12	E1.14.-.- [EC:1.14.-.-] [COG:COG2124]	ath:At5g07990	F13G24.190; cytochrome P450 75A5 / flavonoid 3-monooxygenase / flavonoid 3-hydroxylase (F3H) (F35H) (TT7) [EC:1.14.13.21] [KO:K05280]	1e-168	BH0579	COG2124	4e-24	F3PH_PETHY	Endoplasmicreticulum;Flavonoidbiosynthesis;Heme;Iron;Membrane;Metal-binding;Monooxygenase;NADP;Oxidoreductase;Signal-anchor;Transmembrane,Flavonoid 3-monooxygenase (EC 1.14.13.21) (Flavonoid 3-hydroxylase) (Cytochrome P450 75B2).	1e-172	GO_ID:24784	TAIR|gene:2142877 SPTR:Q9SD85 symbol:AT5G07990.1 [GO:0009411 "response to UV" evidence=IEP] [GO:0009813 "flavonoid biosynthesis" evidence=TAS] [GO:0016711 "flavonoid 3-monooxygenase activity" evidence=IDA] [GO:0019825 "oxygen binding" evidence=ISS] InterPro:IPR001128 Pfam:PF00067 InterPro:IPR002401 PRINTS:PR00463 PRINTS:PR00385 PROSITE:PS00086 EMBL:AL133421 EMBL:AF271651 EMBL:AF271650 EMBL:AF1551…	2e-169
chr4.CM0429.35	1.10.6.12	E1.14.-.- [EC:1.14.-.-] [COG:COG2124]	ath:At5g07990	F13G24.190; cytochrome P450 75A5 / flavonoid 3-monooxygenase / flavonoid 3-hydroxylase (F3H) (F35H) (TT7) [EC:1.14.13.21] [KO:K05280]	1e-168	BH0579	COG2124	4e-24	F3PH_PETHY	Endoplasmicreticulum;Flavonoidbiosynthesis;Heme;Iron;Membrane;Metal-binding;Monooxygenase;NADP;Oxidoreductase;Signal-anchor;Transmembrane,Flavonoid 3-monooxygenase (EC 1.14.13.21) (Flavonoid 3-hydroxylase) (Cytochrome P450 75B2).	1e-172	GO_ID:24784	TAIR|gene:2142877 SPTR:Q9SD85 symbol:AT5G07990.1 [GO:0009411 "response to UV" evidence=IEP] [GO:0009813 "flavonoid biosynthesis" evidence=TAS] [GO:0016711 "flavonoid 3-monooxygenase activity" evidence=IDA] [GO:0019825 "oxygen binding" evidence=ISS] InterPro:IPR001128 Pfam:PF00067 InterPro:IPR002401 PRINTS:PR00463 PRINTS:PR00385 PROSITE:PS00086 EMBL:AL133421 EMBL:AF271651 EMBL:AF271650 EMBL:AF1551…	2e-169
chr4.CM0429.35	1.3.3.23	E1.14.14.1 unspecific monooxygenase [EC:1.14.14.1] [COG:COG2124] [GO:0050381]	ath:At5g07990	F13G24.190; cytochrome P450 75A5 / flavonoid 3-monooxygenase / flavonoid 3-hydroxylase (F3H) (F35H) (TT7) [EC:1.14.13.21] [KO:K05280]	1e-168	BH0579	COG2124	4e-24	F3PH_PETHY	Endoplasmicreticulum;Flavonoidbiosynthesis;Heme;Iron;Membrane;Metal-binding;Monooxygenase;NADP;Oxidoreductase;Signal-anchor;Transmembrane,Flavonoid 3-monooxygenase (EC 1.14.13.21) (Flavonoid 3-hydroxylase) (Cytochrome P450 75B2).	1e-172	GO_ID:24784	TAIR|gene:2142877 SPTR:Q9SD85 symbol:AT5G07990.1 [GO:0009411 "response to UV" evidence=IEP] [GO:0009813 "flavonoid biosynthesis" evidence=TAS] [GO:0016711 "flavonoid 3-monooxygenase activity" evidence=IDA] [GO:0019825 "oxygen binding" evidence=ISS] InterPro:IPR001128 Pfam:PF00067 InterPro:IPR002401 PRINTS:PR00463 PRINTS:PR00385 PROSITE:PS00086 EMBL:AL133421 EMBL:AF271651 EMBL:AF271650 EMBL:AF1551…	2e-169
chr4.CM0429.35	1.5.14.29	E1.14.14.1 unspecific monooxygenase [EC:1.14.14.1] [COG:COG2124] [GO:0050381]	ath:At5g07990	F13G24.190; cytochrome P450 75A5 / flavonoid 3-monooxygenase / flavonoid 3-hydroxylase (F3H) (F35H) (TT7) [EC:1.14.13.21] [KO:K05280]	1e-168	BH0579	COG2124	4e-24	F3PH_PETHY	Endoplasmicreticulum;Flavonoidbiosynthesis;Heme;Iron;Membrane;Metal-binding;Monooxygenase;NADP;Oxidoreductase;Signal-anchor;Transmembrane,Flavonoid 3-monooxygenase (EC 1.14.13.21) (Flavonoid 3-hydroxylase) (Cytochrome P450 75B2).	1e-172	GO_ID:24784	TAIR|gene:2142877 SPTR:Q9SD85 symbol:AT5G07990.1 [GO:0009411 "response to UV" evidence=IEP] [GO:0009813 "flavonoid biosynthesis" evidence=TAS] [GO:0016711 "flavonoid 3-monooxygenase activity" evidence=IDA] [GO:0019825 "oxygen binding" evidence=ISS] InterPro:IPR001128 Pfam:PF00067 InterPro:IPR002401 PRINTS:PR00463 PRINTS:PR00385 PROSITE:PS00086 EMBL:AL133421 EMBL:AF271651 EMBL:AF271650 EMBL:AF1551…	2e-169
chr4.CM0429.35	1.1.7.13	E1.14.-.- [EC:1.14.-.-] [COG:COG2124]	ath:At5g07990	F13G24.190; cytochrome P450 75A5 / flavonoid 3-monooxygenase / flavonoid 3-hydroxylase (F3H) (F35H) (TT7) [EC:1.14.13.21] [KO:K05280]	1e-168	BH0579	COG2124	4e-24	F3PH_PETHY	Endoplasmicreticulum;Flavonoidbiosynthesis;Heme;Iron;Membrane;Metal-binding;Monooxygenase;NADP;Oxidoreductase;Signal-anchor;Transmembrane,Flavonoid 3-monooxygenase (EC 1.14.13.21) (Flavonoid 3-hydroxylase) (Cytochrome P450 75B2).	1e-172	GO_ID:24784	TAIR|gene:2142877 SPTR:Q9SD85 symbol:AT5G07990.1 [GO:0009411 "response to UV" evidence=IEP] [GO:0009813 "flavonoid biosynthesis" evidence=TAS] [GO:0016711 "flavonoid 3-monooxygenase activity" evidence=IDA] [GO:0019825 "oxygen binding" evidence=ISS] InterPro:IPR001128 Pfam:PF00067 InterPro:IPR002401 PRINTS:PR00463 PRINTS:PR00385 PROSITE:PS00086 EMBL:AL133421 EMBL:AF271651 EMBL:AF271650 EMBL:AF1551…	2e-169
chr4.CM0429.35	1.11.4.6	E1.14.-.- [EC:1.14.-.-] [COG:COG2124]	ath:At5g07990	F13G24.190; cytochrome P450 75A5 / flavonoid 3-monooxygenase / flavonoid 3-hydroxylase (F3H) (F35H) (TT7) [EC:1.14.13.21] [KO:K05280]	1e-168	BH0579	COG2124	4e-24	F3PH_PETHY	Endoplasmicreticulum;Flavonoidbiosynthesis;Heme;Iron;Membrane;Metal-binding;Monooxygenase;NADP;Oxidoreductase;Signal-anchor;Transmembrane,Flavonoid 3-monooxygenase (EC 1.14.13.21) (Flavonoid 3-hydroxylase) (Cytochrome P450 75B2).	1e-172	GO_ID:24784	TAIR|gene:2142877 SPTR:Q9SD85 symbol:AT5G07990.1 [GO:0009411 "response to UV" evidence=IEP] [GO:0009813 "flavonoid biosynthesis" evidence=TAS] [GO:0016711 "flavonoid 3-monooxygenase activity" evidence=IDA] [GO:0019825 "oxygen binding" evidence=ISS] InterPro:IPR001128 Pfam:PF00067 InterPro:IPR002401 PRINTS:PR00463 PRINTS:PR00385 PROSITE:PS00086 EMBL:AL133421 EMBL:AF271651 EMBL:AF271650 EMBL:AF1551…	2e-169
chr4.CM0429.35	1.11.4.2	E1.14.14.1 unspecific monooxygenase [EC:1.14.14.1] [COG:COG2124] [GO:0050381]	ath:At5g07990	F13G24.190; cytochrome P450 75A5 / flavonoid 3-monooxygenase / flavonoid 3-hydroxylase (F3H) (F35H) (TT7) [EC:1.14.13.21] [KO:K05280]	1e-168	BH0579	COG2124	4e-24	F3PH_PETHY	Endoplasmicreticulum;Flavonoidbiosynthesis;Heme;Iron;Membrane;Metal-binding;Monooxygenase;NADP;Oxidoreductase;Signal-anchor;Transmembrane,Flavonoid 3-monooxygenase (EC 1.14.13.21) (Flavonoid 3-hydroxylase) (Cytochrome P450 75B2).	1e-172	GO_ID:24784	TAIR|gene:2142877 SPTR:Q9SD85 symbol:AT5G07990.1 [GO:0009411 "response to UV" evidence=IEP] [GO:0009813 "flavonoid biosynthesis" evidence=TAS] [GO:0016711 "flavonoid 3-monooxygenase activity" evidence=IDA] [GO:0019825 "oxygen binding" evidence=ISS] InterPro:IPR001128 Pfam:PF00067 InterPro:IPR002401 PRINTS:PR00463 PRINTS:PR00385 PROSITE:PS00086 EMBL:AL133421 EMBL:AF271651 EMBL:AF271650 EMBL:AF1551…	2e-169
Ljwgs_067639.2	99.1.4.5090	GO_ID:47828										GO_ID:47828	TAIR|gene:2077268 SPTR:Q93ZQ3 symbol:AT3G63200.1 [GO:0008372 "cellular component unknown" evidence=ND] [GO:0045735 "nutrient reservoir activity" evidence=ISS] InterPro:IPR002641 Pfam:PF01734 EMBL:AY056391 EMBL:BT001015 SPTR:Q93ZQ3	1e-76
chr3.CM0216.33.1	99.1.4.5991	GO_ID:32319										GO_ID:32319	TAIR|gene:2132825 SPTR:Q9T007 symbol:AT4G35200.1 [GO:0000004 "biological process unknown" evidence=ND] [GO:0005554 "molecular function unknown" evidence=ND] Interpro:IPR000264 GO:GO:0006810 InterPro:IPR004320 Pfam:PF03087 EMBL:AL035522 EMBL:AL161587 PIR:T04967 SPTR:Q9T007	1e-31
Ljwgs_037030.1	1.9.9.1	E1.14.99.36, BCDO beta-carotene 15,15-monooxygenase [EC:1.14.99.36]	ava:Ava_3710	retinal pigment epithelial membrane protein [EC:1.14.99.36] [KO:K00515]	2e-35	Rv0913c	COG3670	3e-20
Ljwgs_040022.1	99.1.4.2931	GO_ID:17781										GO_ID:17781	TAIR|gene:2159197 SPTR:Q940Q8 symbol:AT5G61840.1 [GO:0003824 "catalytic activity" evidence=ISS] [GO:0016020 "membrane" evidence=ISS] [GO:0000004 "biological process unknown" evidence=ND] InterPro:IPR004263 Pfam:PF03016 GO:GO:0016020 EMBL:AY054180 EMBL:AY066039 SPTR:Q940Q8	1e-41
TM0445.10	99.1.4.8439	GO_ID:37022										GO_ID:37022	TAIR|gene:3687530 SPTR:Q9LE02 symbol:AT1G18290.1 [GO:0005554 "molecular function unknown" evidence=ND] EMBL:AC069551 EMBL:AC013354 EMBL:AY735515 EMBL:AY773813 PIR:E86317 SPTR:Q9LE02	2e-24
chr3.TM0416.16	99.1.4.600	GO_ID:52112										GO_ID:52112	TAIR|gene:2193926 SPTR:Q9C9E1 symbol:AT1G72430.1 [GO:0005554 "molecular function unknown" evidence=ND] [GO:0009733 "response to auxin stimulus" evidence=ISS] Pfam:PF02519 InterPro:IPR003676 EMBL:AC016529 EMBL:AY088935 PIR:D96748 SPTR:Q9C9E1	5e-30
chr1.CM0375.5	1.3.9.19	E3.1.1.3 triacylglycerol lipase [EC:3.1.1.3] [COG:COG1075] [GO:0004806]										GO_ID:30824	TAIR|gene:2033065 SPTR:Q9M9Y7 symbol:AT1G06800.1 [GO:0004806 "triacylglycerol lipase activity" evidence=ISS] [GO:0006629 "lipid metabolism" evidence=ISS] InterPro:IPR000379 InterPro:IPR002921 InterPro:IPR008262 Pfam:PF01764 PROSITE:PS00120 EMBL:AC011001 EMBL:AY099599 PIR:H86202 SPTR:Q9M9Y7	2e-35
Ljwgs_075596.1	1.1.4.8	E3.2.1.15 polygalacturonase [EC:3.2.1.15] [GO:0004650]	ath:At1g02790	F22D16.22; exopolygalacturonase / galacturan 1,4-alpha-galacturonidase (PGA3) / pectinase [EC:3.2.1.67] [KO:K01213]	5e-09				PGLR2_JUNAS	Allergen;Cellwall;Directproteinsequencing;Fruitripening;Glycoprotein;Glycosidase;Hydrolase;Repeat;Signal;Zymogen,Polygalacturonase precursor (PG) (EC 3.2.1.15) (Pectinase) (Major pollen allergen Jun a 2).	2e-14	GO_ID:36707	TAIR|gene:2167184 SPTR:Q9FFI9 symbol:AT5G17200.1 [GO:0004650 "polygalacturonase activity" evidence=ISS] [GO:0005975 "carbohydrate metabolism" evidence=ISS] InterPro:IPR000743 InterPro:IPR006626 Pfam:PF00295 SMART:SM00710 PROSITE:PS00502 EMBL:AB005238 HSSP:P26214 SPTR:Q9FFI9	4e-22
Ljwgs_075596.1	1.1.8.31	E3.2.1.67 galacturan 1,4-alpha-galacturonidase [EC:3.2.1.67]	ath:At1g02790	F22D16.22; exopolygalacturonase / galacturan 1,4-alpha-galacturonidase (PGA3) / pectinase [EC:3.2.1.67] [KO:K01213]	5e-09				PGLR2_JUNAS	Allergen;Cellwall;Directproteinsequencing;Fruitripening;Glycoprotein;Glycosidase;Hydrolase;Repeat;Signal;Zymogen,Polygalacturonase precursor (PG) (EC 3.2.1.15) (Pectinase) (Major pollen allergen Jun a 2).	2e-14	GO_ID:36707	TAIR|gene:2167184 SPTR:Q9FFI9 symbol:AT5G17200.1 [GO:0004650 "polygalacturonase activity" evidence=ISS] [GO:0005975 "carbohydrate metabolism" evidence=ISS] InterPro:IPR000743 InterPro:IPR006626 Pfam:PF00295 SMART:SM00710 PROSITE:PS00502 EMBL:AB005238 HSSP:P26214 SPTR:Q9FFI9	4e-22
Ljwgs_075596.1	1.1.8.30	E3.2.1.15 polygalacturonase [EC:3.2.1.15] [GO:0004650]	ath:At1g02790	F22D16.22; exopolygalacturonase / galacturan 1,4-alpha-galacturonidase (PGA3) / pectinase [EC:3.2.1.67] [KO:K01213]	5e-09				PGLR2_JUNAS	Allergen;Cellwall;Directproteinsequencing;Fruitripening;Glycoprotein;Glycosidase;Hydrolase;Repeat;Signal;Zymogen,Polygalacturonase precursor (PG) (EC 3.2.1.15) (Pectinase) (Major pollen allergen Jun a 2).	2e-14	GO_ID:36707	TAIR|gene:2167184 SPTR:Q9FFI9 symbol:AT5G17200.1 [GO:0004650 "polygalacturonase activity" evidence=ISS] [GO:0005975 "carbohydrate metabolism" evidence=ISS] InterPro:IPR000743 InterPro:IPR006626 Pfam:PF00295 SMART:SM00710 PROSITE:PS00502 EMBL:AB005238 HSSP:P26214 SPTR:Q9FFI9	4e-22
TC19079	99.2	Unclassified without homolog
chr5.CM0494.27	1.10.7.7	E1.14.11.23, FLS flavonol synthase [EC:1.14.11.23] [GO:0045431]	ath:At5g08640	MAH20.20; flavonol synthase 1 (FLS1) [EC:1.14.11.23] [KO:K05278]	9e-38	Cj1199	COG3491	5e-16	HY6H_HYONI	Dioxygenase;Directproteinsequencing;Iron;Metal-binding;Oxidoreductase;VitaminC,Hyoscyamine 6-dioxygenase (EC 1.14.11.11) (Hyoscyamine 6-beta- hydroxylase).	6e-55	GO_ID:23327	TAIR|gene:2153923 SPTR:Q9FLV0 symbol:AT5G24530.1 [GO:0008372 "cellular component unknown" evidence=ND] [GO:0009813 "flavonoid biosynthesis" evidence=ISS] [GO:0016706 "oxidoreductase activity, acting on paired donors, with incorporation or reduction of molecular oxygen, 2-oxoglutarate as one donor, and incorporation of one atom each of oxygen into both donors" evidence=ISS] Pfam:PF03171 InterPro:I…	3e-52
TM0674.9.1	99.1.3.1.107	EC 3.4.22.-	hsa:1514	CTSL; cathepsin L [EC:3.4.22.15] [KO:K01365]	3e-48	AF1946_1	COG1572	2e-17	P34_SOYBN	Directproteinsequencing;Glycoprotein;Hydrolase;Lysosome;Protease;Signal;Thiolprotease;Vacuole;Zymogen,P34 probable thiol protease precursor (EC 3.4.22.-).	3e-82	GO_ID:24496	TAIR|gene:2030426 SPTR:Q9SYQ2 symbol:AT1G20850.1 [GO:0008233 "peptidase activity" evidence=ISS] [GO:0006508 "proteolysis" evidence=ISS] [GO:0008234 "cysteine-type peptidase activity" evidence=ISS] InterPro:IPR000668 InterPro:IPR000169 Pfam:PF00112 PROSITE:PS00640 PROSITE:PS00139 PROSITE:PS00639 PRINTS:PR00705 ProDom:PD000158 SMART:SM00645 HSSP:O65039 EMBL:AC007369 EMBL:AF191028 EMBL:BT004822 PIR:…	4e-71
TM0674.9.1	99.1.2.7	COG1572	hsa:1514	CTSL; cathepsin L [EC:3.4.22.15] [KO:K01365]	3e-48	AF1946_1	COG1572	2e-17	P34_SOYBN	Directproteinsequencing;Glycoprotein;Hydrolase;Lysosome;Protease;Signal;Thiolprotease;Vacuole;Zymogen,P34 probable thiol protease precursor (EC 3.4.22.-).	3e-82	GO_ID:24496	TAIR|gene:2030426 SPTR:Q9SYQ2 symbol:AT1G20850.1 [GO:0008233 "peptidase activity" evidence=ISS] [GO:0006508 "proteolysis" evidence=ISS] [GO:0008234 "cysteine-type peptidase activity" evidence=ISS] InterPro:IPR000668 InterPro:IPR000169 Pfam:PF00112 PROSITE:PS00640 PROSITE:PS00139 PROSITE:PS00639 PRINTS:PR00705 ProDom:PD000158 SMART:SM00645 HSSP:O65039 EMBL:AC007369 EMBL:AF191028 EMBL:BT004822 PIR:…	4e-71
TM0674.9.1	99.1.1.73	KO:K01365	hsa:1514	CTSL; cathepsin L [EC:3.4.22.15] [KO:K01365]	3e-48	AF1946_1	COG1572	2e-17	P34_SOYBN	Directproteinsequencing;Glycoprotein;Hydrolase;Lysosome;Protease;Signal;Thiolprotease;Vacuole;Zymogen,P34 probable thiol protease precursor (EC 3.4.22.-).	3e-82	GO_ID:24496	TAIR|gene:2030426 SPTR:Q9SYQ2 symbol:AT1G20850.1 [GO:0008233 "peptidase activity" evidence=ISS] [GO:0006508 "proteolysis" evidence=ISS] [GO:0008234 "cysteine-type peptidase activity" evidence=ISS] InterPro:IPR000668 InterPro:IPR000169 Pfam:PF00112 PROSITE:PS00640 PROSITE:PS00139 PROSITE:PS00639 PRINTS:PR00705 ProDom:PD000158 SMART:SM00645 HSSP:O65039 EMBL:AC007369 EMBL:AF191028 EMBL:BT004822 PIR:…	4e-71
TM0674.9.1	99.1.4.6338	GO_ID:24496	hsa:1514	CTSL; cathepsin L [EC:3.4.22.15] [KO:K01365]	3e-48	AF1946_1	COG1572	2e-17	P34_SOYBN	Directproteinsequencing;Glycoprotein;Hydrolase;Lysosome;Protease;Signal;Thiolprotease;Vacuole;Zymogen,P34 probable thiol protease precursor (EC 3.4.22.-).	3e-82	GO_ID:24496	TAIR|gene:2030426 SPTR:Q9SYQ2 symbol:AT1G20850.1 [GO:0008233 "peptidase activity" evidence=ISS] [GO:0006508 "proteolysis" evidence=ISS] [GO:0008234 "cysteine-type peptidase activity" evidence=ISS] InterPro:IPR000668 InterPro:IPR000169 Pfam:PF00112 PROSITE:PS00640 PROSITE:PS00139 PROSITE:PS00639 PRINTS:PR00705 ProDom:PD000158 SMART:SM00645 HSSP:O65039 EMBL:AC007369 EMBL:AF191028 EMBL:BT004822 PIR:…	4e-71
Ljwgs_021181.1	1.2.6.9	E1.11.1.7 peroxidase [EC:1.11.1.7] [GO:0004601]	ath:At5g06720	MPH15.8; peroxidase, putative [EC:1.11.1.7] [KO:K00430]	4e-69				PER53_ARATH	3D-structure;Calcium;Glycoprotein;Heme;Hydrogenperoxide;Iron;Metal-binding;Multigenefamily;Oxidoreductase;Peroxidase;Pyrrolidonecarboxylicacid;Signal,Peroxidase 53 precursor (EC 1.11.1.7) (Atperox P53) (ATPA2).	2e-69	GO_ID:29236	TAIR|gene:2028279 SPTR:Q96512 symbol:AT1G44970.1 [GO:0004601 "peroxidase activity" evidence=ISS] InterPro:IPR002016 InterPro:IPR000823 Pfam:PF00141 InterPro:IPR010255 PROSITE:PS00435 PROSITE:PS00436 PRINTS:PR00458 PROSITE:PS50873 PRINTS:PR00461 EMBL:AC020576 EMBL:X98804 EMBL:AC007915 EMBL:BT008612 EMBL:AY086626 HSSP:Q42578 GeneFarm:1834 SPTR:Q96512	2e-46
Ljwgs_021181.1	1.3.11.18	E1.11.1.7 peroxidase [EC:1.11.1.7] [GO:0004601]	ath:At5g06720	MPH15.8; peroxidase, putative [EC:1.11.1.7] [KO:K00430]	4e-69				PER53_ARATH	3D-structure;Calcium;Glycoprotein;Heme;Hydrogenperoxide;Iron;Metal-binding;Multigenefamily;Oxidoreductase;Peroxidase;Pyrrolidonecarboxylicacid;Signal,Peroxidase 53 precursor (EC 1.11.1.7) (Atperox P53) (ATPA2).	2e-69	GO_ID:29236	TAIR|gene:2028279 SPTR:Q96512 symbol:AT1G44970.1 [GO:0004601 "peroxidase activity" evidence=ISS] InterPro:IPR002016 InterPro:IPR000823 Pfam:PF00141 InterPro:IPR010255 PROSITE:PS00435 PROSITE:PS00436 PRINTS:PR00458 PROSITE:PS50873 PRINTS:PR00461 EMBL:AC020576 EMBL:X98804 EMBL:AC007915 EMBL:BT008612 EMBL:AY086626 HSSP:Q42578 GeneFarm:1834 SPTR:Q96512	2e-46
Ljwgs_021181.1	1.5.13.21	E1.11.1.7 peroxidase [EC:1.11.1.7] [GO:0004601]	ath:At5g06720	MPH15.8; peroxidase, putative [EC:1.11.1.7] [KO:K00430]	4e-69				PER53_ARATH	3D-structure;Calcium;Glycoprotein;Heme;Hydrogenperoxide;Iron;Metal-binding;Multigenefamily;Oxidoreductase;Peroxidase;Pyrrolidonecarboxylicacid;Signal,Peroxidase 53 precursor (EC 1.11.1.7) (Atperox P53) (ATPA2).	2e-69	GO_ID:29236	TAIR|gene:2028279 SPTR:Q96512 symbol:AT1G44970.1 [GO:0004601 "peroxidase activity" evidence=ISS] InterPro:IPR002016 InterPro:IPR000823 Pfam:PF00141 InterPro:IPR010255 PROSITE:PS00435 PROSITE:PS00436 PRINTS:PR00458 PROSITE:PS50873 PRINTS:PR00461 EMBL:AC020576 EMBL:X98804 EMBL:AC007915 EMBL:BT008612 EMBL:AY086626 HSSP:Q42578 GeneFarm:1834 SPTR:Q96512	2e-46
Ljwgs_021181.1	1.10.6.4	E1.11.1.7 peroxidase [EC:1.11.1.7] [GO:0004601]	ath:At5g06720	MPH15.8; peroxidase, putative [EC:1.11.1.7] [KO:K00430]	4e-69				PER53_ARATH	3D-structure;Calcium;Glycoprotein;Heme;Hydrogenperoxide;Iron;Metal-binding;Multigenefamily;Oxidoreductase;Peroxidase;Pyrrolidonecarboxylicacid;Signal,Peroxidase 53 precursor (EC 1.11.1.7) (Atperox P53) (ATPA2).	2e-69	GO_ID:29236	TAIR|gene:2028279 SPTR:Q96512 symbol:AT1G44970.1 [GO:0004601 "peroxidase activity" evidence=ISS] InterPro:IPR002016 InterPro:IPR000823 Pfam:PF00141 InterPro:IPR010255 PROSITE:PS00435 PROSITE:PS00436 PRINTS:PR00458 PROSITE:PS50873 PRINTS:PR00461 EMBL:AC020576 EMBL:X98804 EMBL:AC007915 EMBL:BT008612 EMBL:AY086626 HSSP:Q42578 GeneFarm:1834 SPTR:Q96512	2e-46
Ljwgs_141303.1	1.3.5.19	E5.4.99.8 cycloartenol synthase [EC:5.4.99.8] [GO:0016871]	ath:At1g78960	YUP8H12R.43; lupeol synthase, putative / 2,3-oxidosqualene-triterpenoid cyclase, putative [EC:5.4.99.8] [KO:K01853]	2e-59	YHR072w	COG1657	1e-14	CAS1_ARATH	Isomerase;Repeat,Cycloartenol synthase (EC 5.4.99.8) (2,3-epoxysqualene--cycloartenol cyclase).	1e-52	GO_ID:20255	TAIR|gene:2207299 SPTR:Q8RWT0 symbol:AT1G78960.1 [GO:0019745 "pentacyclic triterpenoid biosynthesis" evidence=IGI;ISS] [GO:0042299 "lupeol synthase activity" evidence=IGI] InterPro:IPR001330 InterPro:IPR002365 GO:GO:0008152 Pfam:PF00432 TIGRFAMs:TIGR01787 PROSITE:PS01074 EMBL:AY091131 EMBL:AY114039 SPTR:Q8RWT0	4e-60
chr5.CM0260.24.2	1.2.6.9	E1.11.1.7 peroxidase [EC:1.11.1.7] [GO:0004601]	ath:At5g05340	K18I23.14; peroxidase, putative [EC:1.11.1.7] [KO:K00430]	7e-95				PER1_ARAHY	3D-structure;Calcium;Glycoprotein;Heme;Hydrogenperoxide;Iron;Metal-binding;Multigenefamily;Oxidoreductase;Peroxidase;Pyrrolidonecarboxylicacid;Signal,Cationic peroxidase 1 precursor (EC 1.11.1.7) (PNPC1).	9e-119	GO_ID:8200	TAIR|gene:3435710 SPTR:Q9LE15 symbol:AT1G14540.1 [GO:0004601 "peroxidase activity" evidence=ISS] InterPro:IPR002016 InterPro:IPR000823 Pfam:PF00141 InterPro:IPR010255 PROSITE:PS00435 PROSITE:PS00436 PRINTS:PR00458 PROSITE:PS50873 PRINTS:PR00461 EMBL:AC012188 EMBL:AC010657 HSSP:P22195 GeneFarm:1503 SPTR:Q9LE15	2e-81
chr5.CM0260.24.2	1.3.11.18	E1.11.1.7 peroxidase [EC:1.11.1.7] [GO:0004601]	ath:At5g05340	K18I23.14; peroxidase, putative [EC:1.11.1.7] [KO:K00430]	7e-95				PER1_ARAHY	3D-structure;Calcium;Glycoprotein;Heme;Hydrogenperoxide;Iron;Metal-binding;Multigenefamily;Oxidoreductase;Peroxidase;Pyrrolidonecarboxylicacid;Signal,Cationic peroxidase 1 precursor (EC 1.11.1.7) (PNPC1).	9e-119	GO_ID:8200	TAIR|gene:3435710 SPTR:Q9LE15 symbol:AT1G14540.1 [GO:0004601 "peroxidase activity" evidence=ISS] InterPro:IPR002016 InterPro:IPR000823 Pfam:PF00141 InterPro:IPR010255 PROSITE:PS00435 PROSITE:PS00436 PRINTS:PR00458 PROSITE:PS50873 PRINTS:PR00461 EMBL:AC012188 EMBL:AC010657 HSSP:P22195 GeneFarm:1503 SPTR:Q9LE15	2e-81
chr5.CM0260.24.2	1.5.13.21	E1.11.1.7 peroxidase [EC:1.11.1.7] [GO:0004601]	ath:At5g05340	K18I23.14; peroxidase, putative [EC:1.11.1.7] [KO:K00430]	7e-95				PER1_ARAHY	3D-structure;Calcium;Glycoprotein;Heme;Hydrogenperoxide;Iron;Metal-binding;Multigenefamily;Oxidoreductase;Peroxidase;Pyrrolidonecarboxylicacid;Signal,Cationic peroxidase 1 precursor (EC 1.11.1.7) (PNPC1).	9e-119	GO_ID:8200	TAIR|gene:3435710 SPTR:Q9LE15 symbol:AT1G14540.1 [GO:0004601 "peroxidase activity" evidence=ISS] InterPro:IPR002016 InterPro:IPR000823 Pfam:PF00141 InterPro:IPR010255 PROSITE:PS00435 PROSITE:PS00436 PRINTS:PR00458 PROSITE:PS50873 PRINTS:PR00461 EMBL:AC012188 EMBL:AC010657 HSSP:P22195 GeneFarm:1503 SPTR:Q9LE15	2e-81
chr5.CM0260.24.2	1.10.6.4	E1.11.1.7 peroxidase [EC:1.11.1.7] [GO:0004601]	ath:At5g05340	K18I23.14; peroxidase, putative [EC:1.11.1.7] [KO:K00430]	7e-95				PER1_ARAHY	3D-structure;Calcium;Glycoprotein;Heme;Hydrogenperoxide;Iron;Metal-binding;Multigenefamily;Oxidoreductase;Peroxidase;Pyrrolidonecarboxylicacid;Signal,Cationic peroxidase 1 precursor (EC 1.11.1.7) (PNPC1).	9e-119	GO_ID:8200	TAIR|gene:3435710 SPTR:Q9LE15 symbol:AT1G14540.1 [GO:0004601 "peroxidase activity" evidence=ISS] InterPro:IPR002016 InterPro:IPR000823 Pfam:PF00141 InterPro:IPR010255 PROSITE:PS00435 PROSITE:PS00436 PRINTS:PR00458 PROSITE:PS50873 PRINTS:PR00461 EMBL:AC012188 EMBL:AC010657 HSSP:P22195 GeneFarm:1503 SPTR:Q9LE15	2e-81
chr1.CM0375.58	99.1.4.535	GO_ID:1885										GO_ID:1885	TAIR|gene:2010855 SPTR:Q9SGU7 symbol:AT1G64680.1 [GO:0005554 "molecular function unknown" evidence=ND] [GO:0000004 "biological process unknown" evidence=ND] EMBL:AC009519 EMBL:BT010194 PIR:H96669 SPTR:Q9SGU7	2e-39
chr1.CM0001.33.1	99.1.4.1401	GO_ID:8904							APG_BRANA	,Anter-specific proline-rich protein APG (Protein CEX) (Fragment).	7e-14	GO_ID:8904	TAIR|gene:2144557 SPTR:Q9LZS7 symbol:AT5G03610.1 [GO:0016789 "carboxylic ester hydrolase activity" evidence=ISS] INTERPRO:IPR001087 Pfam:PF00657 EMBL:AL162506 EMBL:AY085113 EMBL:AF360329 PIR:T48388 SPTR:Q9LZS7	2e-42
chr1.CM0001.33.1	99.1.3.2.1837	APG_BRANA							APG_BRANA	,Anter-specific proline-rich protein APG (Protein CEX) (Fragment).	7e-14	GO_ID:8904	TAIR|gene:2144557 SPTR:Q9LZS7 symbol:AT5G03610.1 [GO:0016789 "carboxylic ester hydrolase activity" evidence=ISS] INTERPRO:IPR001087 Pfam:PF00657 EMBL:AL162506 EMBL:AY085113 EMBL:AF360329 PIR:T48388 SPTR:Q9LZS7	2e-42
Ljwgs_048750.1	1.1.10.11	E1.1.1.22, ugd UDPglucose 6-dehydrogenase [EC:1.1.1.22] [COG:COG1004] [GO:0003979]	ath:At3g29360	MUO10.18; UDP-glucose 6-dehydrogenase, putative [EC:1.1.1.22] [KO:K00012]	8e-121	PA2022	COG1004	3e-34	UGDH_SOYBN	NAD;Oxidoreductase,UDP-glucose 6-dehydrogenase (EC 1.1.1.22) (UDP-Glc dehydrogenase) (UDP-GlcDH) (UDPGDH).	3e-126	GO_ID:33779	TAIR|gene:2157274 SPTR:Q9FM01 symbol:AT5G39320.1 [GO:0003979 "UDP-glucose 6-dehydrogenase activity" evidence=ISS] [GO:0006118 "electron transport" evidence=ISS] InterPro:IPR001732 Pfam:PF00984 Pfam:PF03721 Pfam:PF03720 EMBL:AB010694 EMBL:AB009054 SPTR:Q9FM01	2e-120
Ljwgs_048750.1	1.1.4.16	E1.1.1.22, ugd UDPglucose 6-dehydrogenase [EC:1.1.1.22] [COG:COG1004] [GO:0003979]	ath:At3g29360	MUO10.18; UDP-glucose 6-dehydrogenase, putative [EC:1.1.1.22] [KO:K00012]	8e-121	PA2022	COG1004	3e-34	UGDH_SOYBN	NAD;Oxidoreductase,UDP-glucose 6-dehydrogenase (EC 1.1.1.22) (UDP-Glc dehydrogenase) (UDP-GlcDH) (UDPGDH).	3e-126	GO_ID:33779	TAIR|gene:2157274 SPTR:Q9FM01 symbol:AT5G39320.1 [GO:0003979 "UDP-glucose 6-dehydrogenase activity" evidence=ISS] [GO:0006118 "electron transport" evidence=ISS] InterPro:IPR001732 Pfam:PF00984 Pfam:PF03721 Pfam:PF03720 EMBL:AB010694 EMBL:AB009054 SPTR:Q9FM01	2e-120
Ljwgs_048750.1	1.1.8.24	E1.1.1.22, ugd UDPglucose 6-dehydrogenase [EC:1.1.1.22] [COG:COG1004] [GO:0003979]	ath:At3g29360	MUO10.18; UDP-glucose 6-dehydrogenase, putative [EC:1.1.1.22] [KO:K00012]	8e-121	PA2022	COG1004	3e-34	UGDH_SOYBN	NAD;Oxidoreductase,UDP-glucose 6-dehydrogenase (EC 1.1.1.22) (UDP-Glc dehydrogenase) (UDP-GlcDH) (UDPGDH).	3e-126	GO_ID:33779	TAIR|gene:2157274 SPTR:Q9FM01 symbol:AT5G39320.1 [GO:0003979 "UDP-glucose 6-dehydrogenase activity" evidence=ISS] [GO:0006118 "electron transport" evidence=ISS] InterPro:IPR001732 Pfam:PF00984 Pfam:PF03721 Pfam:PF03720 EMBL:AB010694 EMBL:AB009054 SPTR:Q9FM01	2e-120
Ljwgs_038139.1	99.1.4.5983	GO_ID:4801										GO_ID:4801	TAIR|gene:2206844 SPTR:Q9FX34 symbol:AT1G73390.1 [GO:0005554 "molecular function unknown" evidence=ND] [GO:0008372 "cellular component unknown" evidence=ND] EMBL:AC012396 EMBL:AY072312 EMBL:BT015943 PIR:E96760 SPTR:Q9FX34	5e-31
Ljwgs_034400.1	99.1.4.7157	GO_ID:10197							RBM19_HUMAN	Nuclearprotein;Polymorphism;Repeat;RNA-binding,Probable RNA-binding protein 19 (RNA-binding motif protein 19).	4e-09	GO_ID:10197	MGI|MGI:1921361 SPTR:Q8R3C6 symbol:Rbm19 "RNA binding motif protein 19" [GO:0003676 "nucleic acid binding" evidence=RCA] InterPro:IPR000504 Pfam:PF00076 MGI:MGI:1921361 SMART:SM00360 PROSITE:PS50102 EMBL:BC025619 EMBL:BC034010 PDB:1WHX SPTR:Q8R3C6	5e-09
Ljwgs_034400.1	99.1.3.2.2922	RBM19_HUMAN							RBM19_HUMAN	Nuclearprotein;Polymorphism;Repeat;RNA-binding,Probable RNA-binding protein 19 (RNA-binding motif protein 19).	4e-09	GO_ID:10197	MGI|MGI:1921361 SPTR:Q8R3C6 symbol:Rbm19 "RNA binding motif protein 19" [GO:0003676 "nucleic acid binding" evidence=RCA] InterPro:IPR000504 Pfam:PF00076 MGI:MGI:1921361 SMART:SM00360 PROSITE:PS50102 EMBL:BC025619 EMBL:BC034010 PDB:1WHX SPTR:Q8R3C6	5e-09
chr4.CM0061.34	99.1.4.1475	GO_ID:6904										GO_ID:6904	TAIR|gene:2174526 SPTR:Q9FKM1 symbol:AT5G57500.1 [GO:0016757 "transferase activity, transferring glycosyl groups" evidence=ISS] EMBL:AB011482 SPTR:Q9FKM1	3e-129
chr4.CM0429.35	1.10.7.9	E1.14.13.21 flavonoid 3-monooxygenase [EC:1.14.13.21] [GO:0016711]	ath:At5g07990	F13G24.190; cytochrome P450 75A5 / flavonoid 3-monooxygenase / flavonoid 3-hydroxylase (F3H) (F35H) (TT7) [EC:1.14.13.21] [KO:K05280]	1e-168	BH0579	COG2124	4e-24	F3PH_PETHY	Endoplasmicreticulum;Flavonoidbiosynthesis;Heme;Iron;Membrane;Metal-binding;Monooxygenase;NADP;Oxidoreductase;Signal-anchor;Transmembrane,Flavonoid 3-monooxygenase (EC 1.14.13.21) (Flavonoid 3-hydroxylase) (Cytochrome P450 75B2).	1e-172	GO_ID:24784	TAIR|gene:2142877 SPTR:Q9SD85 symbol:AT5G07990.1 [GO:0009411 "response to UV" evidence=IEP] [GO:0009813 "flavonoid biosynthesis" evidence=TAS] [GO:0016711 "flavonoid 3-monooxygenase activity" evidence=IDA] [GO:0019825 "oxygen binding" evidence=ISS] InterPro:IPR001128 Pfam:PF00067 InterPro:IPR002401 PRINTS:PR00463 PRINTS:PR00385 PROSITE:PS00086 EMBL:AL133421 EMBL:AF271651 EMBL:AF271650 EMBL:AF1551…	2e-169
chr4.CM0429.35	1.11.14.4	E1.14.-.- [EC:1.14.-.-] [COG:COG2124]	ath:At5g07990	F13G24.190; cytochrome P450 75A5 / flavonoid 3-monooxygenase / flavonoid 3-hydroxylase (F3H) (F35H) (TT7) [EC:1.14.13.21] [KO:K05280]	1e-168	BH0579	COG2124	4e-24	F3PH_PETHY	Endoplasmicreticulum;Flavonoidbiosynthesis;Heme;Iron;Membrane;Metal-binding;Monooxygenase;NADP;Oxidoreductase;Signal-anchor;Transmembrane,Flavonoid 3-monooxygenase (EC 1.14.13.21) (Flavonoid 3-hydroxylase) (Cytochrome P450 75B2).	1e-172	GO_ID:24784	TAIR|gene:2142877 SPTR:Q9SD85 symbol:AT5G07990.1 [GO:0009411 "response to UV" evidence=IEP] [GO:0009813 "flavonoid biosynthesis" evidence=TAS] [GO:0016711 "flavonoid 3-monooxygenase activity" evidence=IDA] [GO:0019825 "oxygen binding" evidence=ISS] InterPro:IPR001128 Pfam:PF00067 InterPro:IPR002401 PRINTS:PR00463 PRINTS:PR00385 PROSITE:PS00086 EMBL:AL133421 EMBL:AF271651 EMBL:AF271650 EMBL:AF1551…	2e-169
chr4.CM0429.35	1.10.3.12	E1.14.-.- [EC:1.14.-.-] [COG:COG2124]	ath:At5g07990	F13G24.190; cytochrome P450 75A5 / flavonoid 3-monooxygenase / flavonoid 3-hydroxylase (F3H) (F35H) (TT7) [EC:1.14.13.21] [KO:K05280]	1e-168	BH0579	COG2124	4e-24	F3PH_PETHY	Endoplasmicreticulum;Flavonoidbiosynthesis;Heme;Iron;Membrane;Metal-binding;Monooxygenase;NADP;Oxidoreductase;Signal-anchor;Transmembrane,Flavonoid 3-monooxygenase (EC 1.14.13.21) (Flavonoid 3-hydroxylase) (Cytochrome P450 75B2).	1e-172	GO_ID:24784	TAIR|gene:2142877 SPTR:Q9SD85 symbol:AT5G07990.1 [GO:0009411 "response to UV" evidence=IEP] [GO:0009813 "flavonoid biosynthesis" evidence=TAS] [GO:0016711 "flavonoid 3-monooxygenase activity" evidence=IDA] [GO:0019825 "oxygen binding" evidence=ISS] InterPro:IPR001128 Pfam:PF00067 InterPro:IPR002401 PRINTS:PR00463 PRINTS:PR00385 PROSITE:PS00086 EMBL:AL133421 EMBL:AF271651 EMBL:AF271650 EMBL:AF1551…	2e-169
chr4.CM0429.35	1.10.6.12	E1.14.-.- [EC:1.14.-.-] [COG:COG2124]	ath:At5g07990	F13G24.190; cytochrome P450 75A5 / flavonoid 3-monooxygenase / flavonoid 3-hydroxylase (F3H) (F35H) (TT7) [EC:1.14.13.21] [KO:K05280]	1e-168	BH0579	COG2124	4e-24	F3PH_PETHY	Endoplasmicreticulum;Flavonoidbiosynthesis;Heme;Iron;Membrane;Metal-binding;Monooxygenase;NADP;Oxidoreductase;Signal-anchor;Transmembrane,Flavonoid 3-monooxygenase (EC 1.14.13.21) (Flavonoid 3-hydroxylase) (Cytochrome P450 75B2).	1e-172	GO_ID:24784	TAIR|gene:2142877 SPTR:Q9SD85 symbol:AT5G07990.1 [GO:0009411 "response to UV" evidence=IEP] [GO:0009813 "flavonoid biosynthesis" evidence=TAS] [GO:0016711 "flavonoid 3-monooxygenase activity" evidence=IDA] [GO:0019825 "oxygen binding" evidence=ISS] InterPro:IPR001128 Pfam:PF00067 InterPro:IPR002401 PRINTS:PR00463 PRINTS:PR00385 PROSITE:PS00086 EMBL:AL133421 EMBL:AF271651 EMBL:AF271650 EMBL:AF1551…	2e-169
chr4.CM0429.35	1.3.3.23	E1.14.14.1 unspecific monooxygenase [EC:1.14.14.1] [COG:COG2124] [GO:0050381]	ath:At5g07990	F13G24.190; cytochrome P450 75A5 / flavonoid 3-monooxygenase / flavonoid 3-hydroxylase (F3H) (F35H) (TT7) [EC:1.14.13.21] [KO:K05280]	1e-168	BH0579	COG2124	4e-24	F3PH_PETHY	Endoplasmicreticulum;Flavonoidbiosynthesis;Heme;Iron;Membrane;Metal-binding;Monooxygenase;NADP;Oxidoreductase;Signal-anchor;Transmembrane,Flavonoid 3-monooxygenase (EC 1.14.13.21) (Flavonoid 3-hydroxylase) (Cytochrome P450 75B2).	1e-172	GO_ID:24784	TAIR|gene:2142877 SPTR:Q9SD85 symbol:AT5G07990.1 [GO:0009411 "response to UV" evidence=IEP] [GO:0009813 "flavonoid biosynthesis" evidence=TAS] [GO:0016711 "flavonoid 3-monooxygenase activity" evidence=IDA] [GO:0019825 "oxygen binding" evidence=ISS] InterPro:IPR001128 Pfam:PF00067 InterPro:IPR002401 PRINTS:PR00463 PRINTS:PR00385 PROSITE:PS00086 EMBL:AL133421 EMBL:AF271651 EMBL:AF271650 EMBL:AF1551…	2e-169
chr4.CM0429.35	1.5.14.29	E1.14.14.1 unspecific monooxygenase [EC:1.14.14.1] [COG:COG2124] [GO:0050381]	ath:At5g07990	F13G24.190; cytochrome P450 75A5 / flavonoid 3-monooxygenase / flavonoid 3-hydroxylase (F3H) (F35H) (TT7) [EC:1.14.13.21] [KO:K05280]	1e-168	BH0579	COG2124	4e-24	F3PH_PETHY	Endoplasmicreticulum;Flavonoidbiosynthesis;Heme;Iron;Membrane;Metal-binding;Monooxygenase;NADP;Oxidoreductase;Signal-anchor;Transmembrane,Flavonoid 3-monooxygenase (EC 1.14.13.21) (Flavonoid 3-hydroxylase) (Cytochrome P450 75B2).	1e-172	GO_ID:24784	TAIR|gene:2142877 SPTR:Q9SD85 symbol:AT5G07990.1 [GO:0009411 "response to UV" evidence=IEP] [GO:0009813 "flavonoid biosynthesis" evidence=TAS] [GO:0016711 "flavonoid 3-monooxygenase activity" evidence=IDA] [GO:0019825 "oxygen binding" evidence=ISS] InterPro:IPR001128 Pfam:PF00067 InterPro:IPR002401 PRINTS:PR00463 PRINTS:PR00385 PROSITE:PS00086 EMBL:AL133421 EMBL:AF271651 EMBL:AF271650 EMBL:AF1551…	2e-169
chr4.CM0429.35	1.1.7.13	E1.14.-.- [EC:1.14.-.-] [COG:COG2124]	ath:At5g07990	F13G24.190; cytochrome P450 75A5 / flavonoid 3-monooxygenase / flavonoid 3-hydroxylase (F3H) (F35H) (TT7) [EC:1.14.13.21] [KO:K05280]	1e-168	BH0579	COG2124	4e-24	F3PH_PETHY	Endoplasmicreticulum;Flavonoidbiosynthesis;Heme;Iron;Membrane;Metal-binding;Monooxygenase;NADP;Oxidoreductase;Signal-anchor;Transmembrane,Flavonoid 3-monooxygenase (EC 1.14.13.21) (Flavonoid 3-hydroxylase) (Cytochrome P450 75B2).	1e-172	GO_ID:24784	TAIR|gene:2142877 SPTR:Q9SD85 symbol:AT5G07990.1 [GO:0009411 "response to UV" evidence=IEP] [GO:0009813 "flavonoid biosynthesis" evidence=TAS] [GO:0016711 "flavonoid 3-monooxygenase activity" evidence=IDA] [GO:0019825 "oxygen binding" evidence=ISS] InterPro:IPR001128 Pfam:PF00067 InterPro:IPR002401 PRINTS:PR00463 PRINTS:PR00385 PROSITE:PS00086 EMBL:AL133421 EMBL:AF271651 EMBL:AF271650 EMBL:AF1551…	2e-169
chr4.CM0429.35	1.11.4.6	E1.14.-.- [EC:1.14.-.-] [COG:COG2124]	ath:At5g07990	F13G24.190; cytochrome P450 75A5 / flavonoid 3-monooxygenase / flavonoid 3-hydroxylase (F3H) (F35H) (TT7) [EC:1.14.13.21] [KO:K05280]	1e-168	BH0579	COG2124	4e-24	F3PH_PETHY	Endoplasmicreticulum;Flavonoidbiosynthesis;Heme;Iron;Membrane;Metal-binding;Monooxygenase;NADP;Oxidoreductase;Signal-anchor;Transmembrane,Flavonoid 3-monooxygenase (EC 1.14.13.21) (Flavonoid 3-hydroxylase) (Cytochrome P450 75B2).	1e-172	GO_ID:24784	TAIR|gene:2142877 SPTR:Q9SD85 symbol:AT5G07990.1 [GO:0009411 "response to UV" evidence=IEP] [GO:0009813 "flavonoid biosynthesis" evidence=TAS] [GO:0016711 "flavonoid 3-monooxygenase activity" evidence=IDA] [GO:0019825 "oxygen binding" evidence=ISS] InterPro:IPR001128 Pfam:PF00067 InterPro:IPR002401 PRINTS:PR00463 PRINTS:PR00385 PROSITE:PS00086 EMBL:AL133421 EMBL:AF271651 EMBL:AF271650 EMBL:AF1551…	2e-169
chr4.CM0429.35	1.11.4.2	E1.14.14.1 unspecific monooxygenase [EC:1.14.14.1] [COG:COG2124] [GO:0050381]	ath:At5g07990	F13G24.190; cytochrome P450 75A5 / flavonoid 3-monooxygenase / flavonoid 3-hydroxylase (F3H) (F35H) (TT7) [EC:1.14.13.21] [KO:K05280]	1e-168	BH0579	COG2124	4e-24	F3PH_PETHY	Endoplasmicreticulum;Flavonoidbiosynthesis;Heme;Iron;Membrane;Metal-binding;Monooxygenase;NADP;Oxidoreductase;Signal-anchor;Transmembrane,Flavonoid 3-monooxygenase (EC 1.14.13.21) (Flavonoid 3-hydroxylase) (Cytochrome P450 75B2).	1e-172	GO_ID:24784	TAIR|gene:2142877 SPTR:Q9SD85 symbol:AT5G07990.1 [GO:0009411 "response to UV" evidence=IEP] [GO:0009813 "flavonoid biosynthesis" evidence=TAS] [GO:0016711 "flavonoid 3-monooxygenase activity" evidence=IDA] [GO:0019825 "oxygen binding" evidence=ISS] InterPro:IPR001128 Pfam:PF00067 InterPro:IPR002401 PRINTS:PR00463 PRINTS:PR00385 PROSITE:PS00086 EMBL:AL133421 EMBL:AF271651 EMBL:AF271650 EMBL:AF1551…	2e-169
Ljwgs_017710.1	1.7.15.11	E2.4.1.- [EC:2.4.1.-] [COG:COG0438 COG0463]	ath:At5g37180	MJG14.14; sucrose synthase (UDP-glucose-fructose glucosyltransferase/sucrose-UDP glucosyltransferase), putative [EC:2.4.1.13] [KO:K00695]	8e-126	sll0045_1	COG0438	8e-12	SUS1_ARATH	Glycosyltransferase;Multigenefamily;Transferase,Sucrose synthase (EC 2.4.1.13) (Sucrose-UDP glucosyltransferase).	6e-107	GO_ID:28113	TAIR|gene:2206864 SPTR:Q9FX32 symbol:AT1G73370.1 [GO:0008372 "cellular component unknown" evidence=ND] [GO:0005986 "sucrose biosynthesis" evidence=ISS] [GO:0008194 "UDP-glycosyltransferase activity" evidence=ISS] [GO:0016157 "sucrose synthase activity" evidence=ISS] InterPro:IPR001296 Pfam:PF00534 InterPro:IPR000368 GO:GO:0009058 EMBL:AC012396 PIR:C96760 Pfam:PF00862 SPTR:Q9FX32	3e-133
Ljwgs_017710.1	1.1.8.5	E2.4.1.14 sucrose-phosphate synthase [EC:2.4.1.14] [COG:COG0438] [CAZy:GT4]	ath:At5g37180	MJG14.14; sucrose synthase (UDP-glucose-fructose glucosyltransferase/sucrose-UDP glucosyltransferase), putative [EC:2.4.1.13] [KO:K00695]	8e-126	sll0045_1	COG0438	8e-12	SUS1_ARATH	Glycosyltransferase;Multigenefamily;Transferase,Sucrose synthase (EC 2.4.1.13) (Sucrose-UDP glucosyltransferase).	6e-107	GO_ID:28113	TAIR|gene:2206864 SPTR:Q9FX32 symbol:AT1G73370.1 [GO:0008372 "cellular component unknown" evidence=ND] [GO:0005986 "sucrose biosynthesis" evidence=ISS] [GO:0008194 "UDP-glycosyltransferase activity" evidence=ISS] [GO:0016157 "sucrose synthase activity" evidence=ISS] InterPro:IPR001296 Pfam:PF00534 InterPro:IPR000368 GO:GO:0009058 EMBL:AC012396 PIR:C96760 Pfam:PF00862 SPTR:Q9FX32	3e-133
Ljwgs_017710.1	1.7.8.18	[EC:2.4.1.-] [COG:COG0438] [CAZy:GT4]	ath:At5g37180	MJG14.14; sucrose synthase (UDP-glucose-fructose glucosyltransferase/sucrose-UDP glucosyltransferase), putative [EC:2.4.1.13] [KO:K00695]	8e-126	sll0045_1	COG0438	8e-12	SUS1_ARATH	Glycosyltransferase;Multigenefamily;Transferase,Sucrose synthase (EC 2.4.1.13) (Sucrose-UDP glucosyltransferase).	6e-107	GO_ID:28113	TAIR|gene:2206864 SPTR:Q9FX32 symbol:AT1G73370.1 [GO:0008372 "cellular component unknown" evidence=ND] [GO:0005986 "sucrose biosynthesis" evidence=ISS] [GO:0008194 "UDP-glycosyltransferase activity" evidence=ISS] [GO:0016157 "sucrose synthase activity" evidence=ISS] InterPro:IPR001296 Pfam:PF00534 InterPro:IPR000368 GO:GO:0009058 EMBL:AC012396 PIR:C96760 Pfam:PF00862 SPTR:Q9FX32	3e-133
Ljwgs_017710.1	1.1.8.6	E2.4.1.13 sucrose synthase [EC:2.4.1.13] [GO:0016157] [CAZy:GT4]	ath:At5g37180	MJG14.14; sucrose synthase (UDP-glucose-fructose glucosyltransferase/sucrose-UDP glucosyltransferase), putative [EC:2.4.1.13] [KO:K00695]	8e-126	sll0045_1	COG0438	8e-12	SUS1_ARATH	Glycosyltransferase;Multigenefamily;Transferase,Sucrose synthase (EC 2.4.1.13) (Sucrose-UDP glucosyltransferase).	6e-107	GO_ID:28113	TAIR|gene:2206864 SPTR:Q9FX32 symbol:AT1G73370.1 [GO:0008372 "cellular component unknown" evidence=ND] [GO:0005986 "sucrose biosynthesis" evidence=ISS] [GO:0008194 "UDP-glycosyltransferase activity" evidence=ISS] [GO:0016157 "sucrose synthase activity" evidence=ISS] InterPro:IPR001296 Pfam:PF00534 InterPro:IPR000368 GO:GO:0009058 EMBL:AC012396 PIR:C96760 Pfam:PF00862 SPTR:Q9FX32	3e-133
Ljwgs_017710.1	1.3.9.23	E2.4.1.- [EC:2.4.1.-] [COG:COG0438 COG0463]	ath:At5g37180	MJG14.14; sucrose synthase (UDP-glucose-fructose glucosyltransferase/sucrose-UDP glucosyltransferase), putative [EC:2.4.1.13] [KO:K00695]	8e-126	sll0045_1	COG0438	8e-12	SUS1_ARATH	Glycosyltransferase;Multigenefamily;Transferase,Sucrose synthase (EC 2.4.1.13) (Sucrose-UDP glucosyltransferase).	6e-107	GO_ID:28113	TAIR|gene:2206864 SPTR:Q9FX32 symbol:AT1G73370.1 [GO:0008372 "cellular component unknown" evidence=ND] [GO:0005986 "sucrose biosynthesis" evidence=ISS] [GO:0008194 "UDP-glycosyltransferase activity" evidence=ISS] [GO:0016157 "sucrose synthase activity" evidence=ISS] InterPro:IPR001296 Pfam:PF00534 InterPro:IPR000368 GO:GO:0009058 EMBL:AC012396 PIR:C96760 Pfam:PF00862 SPTR:Q9FX32	3e-133
Ljwgs_017710.1	1.3.9.26	SQD2 sulfoquinovosyltransferase [EC:2.4.1.-] [COG:COG0438] [GO:0046510] [CAZy:GT4]	ath:At5g37180	MJG14.14; sucrose synthase (UDP-glucose-fructose glucosyltransferase/sucrose-UDP glucosyltransferase), putative [EC:2.4.1.13] [KO:K00695]	8e-126	sll0045_1	COG0438	8e-12	SUS1_ARATH	Glycosyltransferase;Multigenefamily;Transferase,Sucrose synthase (EC 2.4.1.13) (Sucrose-UDP glucosyltransferase).	6e-107	GO_ID:28113	TAIR|gene:2206864 SPTR:Q9FX32 symbol:AT1G73370.1 [GO:0008372 "cellular component unknown" evidence=ND] [GO:0005986 "sucrose biosynthesis" evidence=ISS] [GO:0008194 "UDP-glycosyltransferase activity" evidence=ISS] [GO:0016157 "sucrose synthase activity" evidence=ISS] InterPro:IPR001296 Pfam:PF00534 InterPro:IPR000368 GO:GO:0009058 EMBL:AC012396 PIR:C96760 Pfam:PF00862 SPTR:Q9FX32	3e-133
Ljwgs_017710.1	1.7.12.8	E2.4.1.- [EC:2.4.1.-] [COG:COG0438 COG0463]	ath:At5g37180	MJG14.14; sucrose synthase (UDP-glucose-fructose glucosyltransferase/sucrose-UDP glucosyltransferase), putative [EC:2.4.1.13] [KO:K00695]	8e-126	sll0045_1	COG0438	8e-12	SUS1_ARATH	Glycosyltransferase;Multigenefamily;Transferase,Sucrose synthase (EC 2.4.1.13) (Sucrose-UDP glucosyltransferase).	6e-107	GO_ID:28113	TAIR|gene:2206864 SPTR:Q9FX32 symbol:AT1G73370.1 [GO:0008372 "cellular component unknown" evidence=ND] [GO:0005986 "sucrose biosynthesis" evidence=ISS] [GO:0008194 "UDP-glycosyltransferase activity" evidence=ISS] [GO:0016157 "sucrose synthase activity" evidence=ISS] InterPro:IPR001296 Pfam:PF00534 InterPro:IPR000368 GO:GO:0009058 EMBL:AC012396 PIR:C96760 Pfam:PF00862 SPTR:Q9FX32	3e-133
Ljwgs_017710.1	1.7.2.6	E2.4.1.- [EC:2.4.1.-] [COG:COG0438 COG0463]	ath:At5g37180	MJG14.14; sucrose synthase (UDP-glucose-fructose glucosyltransferase/sucrose-UDP glucosyltransferase), putative [EC:2.4.1.13] [KO:K00695]	8e-126	sll0045_1	COG0438	8e-12	SUS1_ARATH	Glycosyltransferase;Multigenefamily;Transferase,Sucrose synthase (EC 2.4.1.13) (Sucrose-UDP glucosyltransferase).	6e-107	GO_ID:28113	TAIR|gene:2206864 SPTR:Q9FX32 symbol:AT1G73370.1 [GO:0008372 "cellular component unknown" evidence=ND] [GO:0005986 "sucrose biosynthesis" evidence=ISS] [GO:0008194 "UDP-glycosyltransferase activity" evidence=ISS] [GO:0016157 "sucrose synthase activity" evidence=ISS] InterPro:IPR001296 Pfam:PF00534 InterPro:IPR000368 GO:GO:0009058 EMBL:AC012396 PIR:C96760 Pfam:PF00862 SPTR:Q9FX32	3e-133
Ljwgs_017710.1	1.7.13.2	E2.4.1.- [EC:2.4.1.-] [COG:COG0438 COG0463]	ath:At5g37180	MJG14.14; sucrose synthase (UDP-glucose-fructose glucosyltransferase/sucrose-UDP glucosyltransferase), putative [EC:2.4.1.13] [KO:K00695]	8e-126	sll0045_1	COG0438	8e-12	SUS1_ARATH	Glycosyltransferase;Multigenefamily;Transferase,Sucrose synthase (EC 2.4.1.13) (Sucrose-UDP glucosyltransferase).	6e-107	GO_ID:28113	TAIR|gene:2206864 SPTR:Q9FX32 symbol:AT1G73370.1 [GO:0008372 "cellular component unknown" evidence=ND] [GO:0005986 "sucrose biosynthesis" evidence=ISS] [GO:0008194 "UDP-glycosyltransferase activity" evidence=ISS] [GO:0016157 "sucrose synthase activity" evidence=ISS] InterPro:IPR001296 Pfam:PF00534 InterPro:IPR000368 GO:GO:0009058 EMBL:AC012396 PIR:C96760 Pfam:PF00862 SPTR:Q9FX32	3e-133
Ljwgs_017710.1	1.7.1.7	E2.4.1.- [EC:2.4.1.-] [COG:COG0438 COG0463]	ath:At5g37180	MJG14.14; sucrose synthase (UDP-glucose-fructose glucosyltransferase/sucrose-UDP glucosyltransferase), putative [EC:2.4.1.13] [KO:K00695]	8e-126	sll0045_1	COG0438	8e-12	SUS1_ARATH	Glycosyltransferase;Multigenefamily;Transferase,Sucrose synthase (EC 2.4.1.13) (Sucrose-UDP glucosyltransferase).	6e-107	GO_ID:28113	TAIR|gene:2206864 SPTR:Q9FX32 symbol:AT1G73370.1 [GO:0008372 "cellular component unknown" evidence=ND] [GO:0005986 "sucrose biosynthesis" evidence=ISS] [GO:0008194 "UDP-glycosyltransferase activity" evidence=ISS] [GO:0016157 "sucrose synthase activity" evidence=ISS] InterPro:IPR001296 Pfam:PF00534 InterPro:IPR000368 GO:GO:0009058 EMBL:AC012396 PIR:C96760 Pfam:PF00862 SPTR:Q9FX32	3e-133
Ljwgs_017710.1	1.7.11.25	E2.4.1.- [EC:2.4.1.-] [COG:COG0438 COG0463]	ath:At5g37180	MJG14.14; sucrose synthase (UDP-glucose-fructose glucosyltransferase/sucrose-UDP glucosyltransferase), putative [EC:2.4.1.13] [KO:K00695]	8e-126	sll0045_1	COG0438	8e-12	SUS1_ARATH	Glycosyltransferase;Multigenefamily;Transferase,Sucrose synthase (EC 2.4.1.13) (Sucrose-UDP glucosyltransferase).	6e-107	GO_ID:28113	TAIR|gene:2206864 SPTR:Q9FX32 symbol:AT1G73370.1 [GO:0008372 "cellular component unknown" evidence=ND] [GO:0005986 "sucrose biosynthesis" evidence=ISS] [GO:0008194 "UDP-glycosyltransferase activity" evidence=ISS] [GO:0016157 "sucrose synthase activity" evidence=ISS] InterPro:IPR001296 Pfam:PF00534 InterPro:IPR000368 GO:GO:0009058 EMBL:AC012396 PIR:C96760 Pfam:PF00862 SPTR:Q9FX32	3e-133
Ljwgs_017710.1	1.7.4.8	E2.4.1.- [EC:2.4.1.-] [COG:COG0438 COG0463]	ath:At5g37180	MJG14.14; sucrose synthase (UDP-glucose-fructose glucosyltransferase/sucrose-UDP glucosyltransferase), putative [EC:2.4.1.13] [KO:K00695]	8e-126	sll0045_1	COG0438	8e-12	SUS1_ARATH	Glycosyltransferase;Multigenefamily;Transferase,Sucrose synthase (EC 2.4.1.13) (Sucrose-UDP glucosyltransferase).	6e-107	GO_ID:28113	TAIR|gene:2206864 SPTR:Q9FX32 symbol:AT1G73370.1 [GO:0008372 "cellular component unknown" evidence=ND] [GO:0005986 "sucrose biosynthesis" evidence=ISS] [GO:0008194 "UDP-glycosyltransferase activity" evidence=ISS] [GO:0016157 "sucrose synthase activity" evidence=ISS] InterPro:IPR001296 Pfam:PF00534 InterPro:IPR000368 GO:GO:0009058 EMBL:AC012396 PIR:C96760 Pfam:PF00862 SPTR:Q9FX32	3e-133
Ljwgs_017710.1	1.7.14.8	E2.4.1.- [EC:2.4.1.-] [COG:COG0438 COG0463]	ath:At5g37180	MJG14.14; sucrose synthase (UDP-glucose-fructose glucosyltransferase/sucrose-UDP glucosyltransferase), putative [EC:2.4.1.13] [KO:K00695]	8e-126	sll0045_1	COG0438	8e-12	SUS1_ARATH	Glycosyltransferase;Multigenefamily;Transferase,Sucrose synthase (EC 2.4.1.13) (Sucrose-UDP glucosyltransferase).	6e-107	GO_ID:28113	TAIR|gene:2206864 SPTR:Q9FX32 symbol:AT1G73370.1 [GO:0008372 "cellular component unknown" evidence=ND] [GO:0005986 "sucrose biosynthesis" evidence=ISS] [GO:0008194 "UDP-glycosyltransferase activity" evidence=ISS] [GO:0016157 "sucrose synthase activity" evidence=ISS] InterPro:IPR001296 Pfam:PF00534 InterPro:IPR000368 GO:GO:0009058 EMBL:AC012396 PIR:C96760 Pfam:PF00862 SPTR:Q9FX32	3e-133
Ljwgs_017710.1	1.1.5.37	E2.4.1.- [EC:2.4.1.-] [COG:COG0438 COG0463]	ath:At5g37180	MJG14.14; sucrose synthase (UDP-glucose-fructose glucosyltransferase/sucrose-UDP glucosyltransferase), putative [EC:2.4.1.13] [KO:K00695]	8e-126	sll0045_1	COG0438	8e-12	SUS1_ARATH	Glycosyltransferase;Multigenefamily;Transferase,Sucrose synthase (EC 2.4.1.13) (Sucrose-UDP glucosyltransferase).	6e-107	GO_ID:28113	TAIR|gene:2206864 SPTR:Q9FX32 symbol:AT1G73370.1 [GO:0008372 "cellular component unknown" evidence=ND] [GO:0005986 "sucrose biosynthesis" evidence=ISS] [GO:0008194 "UDP-glycosyltransferase activity" evidence=ISS] [GO:0016157 "sucrose synthase activity" evidence=ISS] InterPro:IPR001296 Pfam:PF00534 InterPro:IPR000368 GO:GO:0009058 EMBL:AC012396 PIR:C96760 Pfam:PF00862 SPTR:Q9FX32	3e-133
Ljwgs_017261.1	1.10.4.3	E1.14.13.78 ent-kaurene oxidase [EC:1.14.13.78]	ath:At5g25900	F18A17.8; cytochrome P450 ent-kaurene oxidase (GA3) [EC:1.14.13.78] [KO:K04122]	2e-31				KO1_ARATH	Chloroplast;Heme;Iron;Membrane;Metal-binding;Monooxygenase;NADP;Outermembrane;Oxidoreductase;Plastid;Transmembrane,Ent-kaurene oxidase (EC 1.14.13.78) (AtKO1) (Cytochrome P450 701A3).	1e-31	GO_ID:42479	TAIR|gene:3442840 SPTR:Q93ZB2 symbol:AT5G25900.1 [GO:0009686 "gibberellic acid biosynthesis" evidence=TAS] [GO:0005792 "microsome" evidence=NAS] [GO:0019825 "oxygen binding" evidence=ISS;IMP] [GO:0009740 "gibberellic acid mediated signaling" evidence=TAS] InterPro:IPR001128 Pfam:PF00067 InterPro:IPR002401 PRINTS:PR00463 PRINTS:PR00385 PROSITE:PS00086 EMBL:AF149413 EMBL:AF047719 EMBL:AF047720 EMBL…	5e-32
Ljwgs_028059.1	1.1.8.29	E3.1.1.11 pectinesterase [EC:3.1.1.11] [GO:0030599]	ath:At1g53830	T18A20.6; pectinesterase family protein [EC:3.1.1.11] [KO:K01051]	1e-09				21KD_DAUCA	Signal,21 kDa protein precursor (1.2 protein).	6e-20	GO_ID:29402	TAIR|gene:2153146 SPTR:Q9FHN2 symbol:AT5G51520.1 [GO:0000004 "biological process unknown" evidence=ND] [GO:0046910 "pectinesterase inhibitor activity" evidence=ISS] InterPro:IPR006501 Pfam:PF04043 InterPro:IPR007186 TIGRFAMs:TIGR01614 EMBL:AB018109 SPTR:Q9FHN2	9e-20
Ljwgs_028059.1	1.1.4.1	E3.1.1.11 pectinesterase [EC:3.1.1.11] [GO:0030599]	ath:At1g53830	T18A20.6; pectinesterase family protein [EC:3.1.1.11] [KO:K01051]	1e-09				21KD_DAUCA	Signal,21 kDa protein precursor (1.2 protein).	6e-20	GO_ID:29402	TAIR|gene:2153146 SPTR:Q9FHN2 symbol:AT5G51520.1 [GO:0000004 "biological process unknown" evidence=ND] [GO:0046910 "pectinesterase inhibitor activity" evidence=ISS] InterPro:IPR006501 Pfam:PF04043 InterPro:IPR007186 TIGRFAMs:TIGR01614 EMBL:AB018109 SPTR:Q9FHN2	9e-20
Ljwgs_019882.2	99.1.4.5743	GO_ID:51176										GO_ID:51176	TAIR|gene:2146076 SPTR:Q9LFT0 symbol:AT5G15900.1 [GO:0000004 "biological process unknown" evidence=ND] InterPro:IPR004253 Pfam:PF03005 EMBL:AL391145 PIR:T51373 SPTR:Q9LFT0	5e-56
BM1271.4	99.2	Unclassified without homolog
Ljwgs_068911.1	99.1.4.1020	GO_ID:18520							NAC2_ARATH	DNA-binding;Nuclearprotein;Transcription;Transcriptionregulation,NAC-domain containing protein 2 (ANAC002).	2e-11	GO_ID:18520	TAIR|gene:2121322 SPTR:Q8GUJ6 symbol:ANAC074 [GO:0003700 "transcription factor activity" evidence=ISS] [GO:0008372 "cellular component unknown" evidence=ND] [GO:0007275 "development" evidence=ISS] InterPro:IPR002086 InterPro:IPR003441 Pfam:PF02365 PROSITE:PS00687 HSSP:Q9C932 PROSITE:PS51005 EMBL:BT002462 EMBL:BT008741 SPTR:Q8GUJ6	4e-15
Ljwgs_068911.1	99.1.3.2.1995	NAC2_ARATH							NAC2_ARATH	DNA-binding;Nuclearprotein;Transcription;Transcriptionregulation,NAC-domain containing protein 2 (ANAC002).	2e-11	GO_ID:18520	TAIR|gene:2121322 SPTR:Q8GUJ6 symbol:ANAC074 [GO:0003700 "transcription factor activity" evidence=ISS] [GO:0008372 "cellular component unknown" evidence=ND] [GO:0007275 "development" evidence=ISS] InterPro:IPR002086 InterPro:IPR003441 Pfam:PF02365 PROSITE:PS00687 HSSP:Q9C932 PROSITE:PS51005 EMBL:BT002462 EMBL:BT008741 SPTR:Q8GUJ6	4e-15
chr3.TM0730.6	1.9.4.15	E2.7.1.- [EC:2.7.1.-] [COG:COG0515 COG1493]	ath:At5g02290	T1E22.50; protein kinase, putative [EC:2.7.1.37] [KO:K00870]	1e-55	BH2504_1	COG0515	1e-18	NORK_MEDTR	ATP-binding;Coiledcoil;Kinase;Leucine-richrepeat;Membrane;Nodulation;Nucleotide-binding;Repeat;Serine/threonine-proteinkinase;Signal;Transferase;Transmembrane,Nodulation receptor kinase precursor (EC 2.7.1.-) (Does not make infections protein 2) (Symbiosis receptor-like kinase) (MtSYMRK).	6e-67	GO_ID:35692	TAIR|gene:2075345 SPTR:Q9LX66 symbol:AT3G46290.1 [GO:0016301 "kinase activity" evidence=ISS] InterPro:IPR000719 InterPro:IPR008271 Prosite:PS00108 Prosite:PS00107 ProDom:PD000001 PROSITE:PS50011 HSSP:P06213 EMBL:AL355775 PIR:T49270 SPTR:Q9LX66	0
chr3.TM0730.6	1.7.8.19	WAAY, rfaY lipopolysaccharide core biosynthesis protein RFAY [EC:2.7.-.-] [COG:COG0515]	ath:At5g02290	T1E22.50; protein kinase, putative [EC:2.7.1.37] [KO:K00870]	1e-55	BH2504_1	COG0515	1e-18	NORK_MEDTR	ATP-binding;Coiledcoil;Kinase;Leucine-richrepeat;Membrane;Nodulation;Nucleotide-binding;Repeat;Serine/threonine-proteinkinase;Signal;Transferase;Transmembrane,Nodulation receptor kinase precursor (EC 2.7.1.-) (Does not make infections protein 2) (Symbiosis receptor-like kinase) (MtSYMRK).	6e-67	GO_ID:35692	TAIR|gene:2075345 SPTR:Q9LX66 symbol:AT3G46290.1 [GO:0016301 "kinase activity" evidence=ISS] InterPro:IPR000719 InterPro:IPR008271 Prosite:PS00108 Prosite:PS00107 ProDom:PD000001 PROSITE:PS50011 HSSP:P06213 EMBL:AL355775 PIR:T49270 SPTR:Q9LX66	0
chr3.TM0730.6	1.1.17.19	E2.7.1.- [EC:2.7.1.-] [COG:COG0515 COG1493]	ath:At5g02290	T1E22.50; protein kinase, putative [EC:2.7.1.37] [KO:K00870]	1e-55	BH2504_1	COG0515	1e-18	NORK_MEDTR	ATP-binding;Coiledcoil;Kinase;Leucine-richrepeat;Membrane;Nodulation;Nucleotide-binding;Repeat;Serine/threonine-proteinkinase;Signal;Transferase;Transmembrane,Nodulation receptor kinase precursor (EC 2.7.1.-) (Does not make infections protein 2) (Symbiosis receptor-like kinase) (MtSYMRK).	6e-67	GO_ID:35692	TAIR|gene:2075345 SPTR:Q9LX66 symbol:AT3G46290.1 [GO:0016301 "kinase activity" evidence=ISS] InterPro:IPR000719 InterPro:IPR008271 Prosite:PS00108 Prosite:PS00107 ProDom:PD000001 PROSITE:PS50011 HSSP:P06213 EMBL:AL355775 PIR:T49270 SPTR:Q9LX66	0
chr3.TM0730.6	1.11.16.8	E2.7.1.- [EC:2.7.1.-] [COG:COG0515 COG1493]	ath:At5g02290	T1E22.50; protein kinase, putative [EC:2.7.1.37] [KO:K00870]	1e-55	BH2504_1	COG0515	1e-18	NORK_MEDTR	ATP-binding;Coiledcoil;Kinase;Leucine-richrepeat;Membrane;Nodulation;Nucleotide-binding;Repeat;Serine/threonine-proteinkinase;Signal;Transferase;Transmembrane,Nodulation receptor kinase precursor (EC 2.7.1.-) (Does not make infections protein 2) (Symbiosis receptor-like kinase) (MtSYMRK).	6e-67	GO_ID:35692	TAIR|gene:2075345 SPTR:Q9LX66 symbol:AT3G46290.1 [GO:0016301 "kinase activity" evidence=ISS] InterPro:IPR000719 InterPro:IPR008271 Prosite:PS00108 Prosite:PS00107 ProDom:PD000001 PROSITE:PS50011 HSSP:P06213 EMBL:AL355775 PIR:T49270 SPTR:Q9LX66	0
chr3.TM0730.6	4.2.4	Cell cycle [CLASS:04110] [PATH:hsa04110] [COG:COG0515]	ath:At5g02290	T1E22.50; protein kinase, putative [EC:2.7.1.37] [KO:K00870]	1e-55	BH2504_1	COG0515	1e-18	NORK_MEDTR	ATP-binding;Coiledcoil;Kinase;Leucine-richrepeat;Membrane;Nodulation;Nucleotide-binding;Repeat;Serine/threonine-proteinkinase;Signal;Transferase;Transmembrane,Nodulation receptor kinase precursor (EC 2.7.1.-) (Does not make infections protein 2) (Symbiosis receptor-like kinase) (MtSYMRK).	6e-67	GO_ID:35692	TAIR|gene:2075345 SPTR:Q9LX66 symbol:AT3G46290.1 [GO:0016301 "kinase activity" evidence=ISS] InterPro:IPR000719 InterPro:IPR008271 Prosite:PS00108 Prosite:PS00107 ProDom:PD000001 PROSITE:PS50011 HSSP:P06213 EMBL:AL355775 PIR:T49270 SPTR:Q9LX66	0
chr4.CM0399.52.1	99.2	Unclassified without homolog
chr4.CM0126.139	99.1.4.7897	GO_ID:55331										GO_ID:55331	TAIR|gene:2139736 SPTR:Q9T0E5 symbol:AT4G11780.1 [GO:0005554 "molecular function unknown" evidence=ND] [GO:0000004 "biological process unknown" evidence=ND] EMBL:AL161532 EMBL:AL049500 PIR:T04225 SPTR:Q9T0E5	2e-16
chr6.CM0066.29	99.1.4.5140	GO_ID:8611										GO_ID:8611	TAIR|gene:2079811 SPTR:Q9MA52 symbol:AT3G05390.1 [GO:0005554 "molecular function unknown" evidence=ND] [GO:0000004 "biological process unknown" evidence=ND] EMBL:AC009606 EMBL:AY649290 SPTR:Q9MA52	1e-71
Ljwgs_104176.1	1.10.7.6	E2.4.1.91 flavonol 3-O-glucosyltransferase [EC:2.4.1.91] [GO:0047893] [CAZy:GT1]	ath:At4g15280	FCAALL.255; UDP-glucoronosyl/UDP-glucosyl transferase family protein [EC:2.4.1.91] [KO:K00724]	1e-42				ANGLT_ROSHC	Glycosyltransferase;Transferase,Anthocyanidin 5,3-O-glucosyltransferase (EC 2.4.1.-) (UDP-glucose: anthocyanidin 5,3-O-glucosyltransferase).	5e-62	GO_ID:6429	TAIR|gene:2125022 SPTR:Q9M156 symbol:AT4G01070.1 [GO:0016757 "transferase activity, transferring glycosyl groups" evidence=ISS] [GO:0008194 "UDP-glycosyltransferase activity" evidence=ISS;IDA] [GO:0042178 "xenobiotic catabolism" evidence=IDA] [GO:0009636 "response to toxin" evidence=IDA] [GO:0035251 "UDP-glucosyltransferase activity" evidence=IMP] [GO:0006805 "xenobiotic metabolism" evidence=IMP]…	3e-47
Ljwgs_047349.1	99.1.4.943	GO_ID:14395										GO_ID:14395	TAIR|gene:2128135 SPTR:O49581 symbol:AT4G31320.1 [GO:0005516 "calmodulin binding" evidence=ISS] [GO:0008372 "cellular component unknown" evidence=ND] [GO:0009733 "response to auxin stimulus" evidence=ISS] Pfam:PF02519 InterPro:IPR003676 EMBL:AL161578 EMBL:AL021633 PIR:T04499 SPTR:O49581	7e-36
chr1.CM0318.5.2	1.10.7.9	E1.14.13.21 flavonoid 3-monooxygenase [EC:1.14.13.21] [GO:0016711]	ath:At5g07990	F13G24.190; cytochrome P450 75A5 / flavonoid 3-monooxygenase / flavonoid 3-hydroxylase (F3H) (F35H) (TT7) [EC:1.14.13.21] [KO:K05280]	2e-39	slr0574	COG2124	3e-15	C93A1_SOYBN	Heme;Iron;Membrane;Metal-binding;Monooxygenase;Oxidoreductase,Cytochrome P450 93A1 (EC 1.14.-.-).	5e-55	GO_ID:17171	TAIR|gene:2060024 SPTR:O48532 symbol:AT2G42250.1 [GO:0019825 "oxygen binding" evidence=ISS] InterPro:IPR001128 Pfam:PF00067 InterPro:IPR002403 InterPro:IPR002401 PRINTS:PR00463 PRINTS:PR00385 PROSITE:PS00086 PRINTS:PR00465 EMBL:AC002561 PIR:T00934 SPTR:O48532	1e-57
chr1.CM0318.5.2	1.11.14.4	E1.14.-.- [EC:1.14.-.-] [COG:COG2124]	ath:At5g07990	F13G24.190; cytochrome P450 75A5 / flavonoid 3-monooxygenase / flavonoid 3-hydroxylase (F3H) (F35H) (TT7) [EC:1.14.13.21] [KO:K05280]	2e-39	slr0574	COG2124	3e-15	C93A1_SOYBN	Heme;Iron;Membrane;Metal-binding;Monooxygenase;Oxidoreductase,Cytochrome P450 93A1 (EC 1.14.-.-).	5e-55	GO_ID:17171	TAIR|gene:2060024 SPTR:O48532 symbol:AT2G42250.1 [GO:0019825 "oxygen binding" evidence=ISS] InterPro:IPR001128 Pfam:PF00067 InterPro:IPR002403 InterPro:IPR002401 PRINTS:PR00463 PRINTS:PR00385 PROSITE:PS00086 PRINTS:PR00465 EMBL:AC002561 PIR:T00934 SPTR:O48532	1e-57
chr1.CM0318.5.2	1.10.3.12	E1.14.-.- [EC:1.14.-.-] [COG:COG2124]	ath:At5g07990	F13G24.190; cytochrome P450 75A5 / flavonoid 3-monooxygenase / flavonoid 3-hydroxylase (F3H) (F35H) (TT7) [EC:1.14.13.21] [KO:K05280]	2e-39	slr0574	COG2124	3e-15	C93A1_SOYBN	Heme;Iron;Membrane;Metal-binding;Monooxygenase;Oxidoreductase,Cytochrome P450 93A1 (EC 1.14.-.-).	5e-55	GO_ID:17171	TAIR|gene:2060024 SPTR:O48532 symbol:AT2G42250.1 [GO:0019825 "oxygen binding" evidence=ISS] InterPro:IPR001128 Pfam:PF00067 InterPro:IPR002403 InterPro:IPR002401 PRINTS:PR00463 PRINTS:PR00385 PROSITE:PS00086 PRINTS:PR00465 EMBL:AC002561 PIR:T00934 SPTR:O48532	1e-57
chr1.CM0318.5.2	1.10.6.12	E1.14.-.- [EC:1.14.-.-] [COG:COG2124]	ath:At5g07990	F13G24.190; cytochrome P450 75A5 / flavonoid 3-monooxygenase / flavonoid 3-hydroxylase (F3H) (F35H) (TT7) [EC:1.14.13.21] [KO:K05280]	2e-39	slr0574	COG2124	3e-15	C93A1_SOYBN	Heme;Iron;Membrane;Metal-binding;Monooxygenase;Oxidoreductase,Cytochrome P450 93A1 (EC 1.14.-.-).	5e-55	GO_ID:17171	TAIR|gene:2060024 SPTR:O48532 symbol:AT2G42250.1 [GO:0019825 "oxygen binding" evidence=ISS] InterPro:IPR001128 Pfam:PF00067 InterPro:IPR002403 InterPro:IPR002401 PRINTS:PR00463 PRINTS:PR00385 PROSITE:PS00086 PRINTS:PR00465 EMBL:AC002561 PIR:T00934 SPTR:O48532	1e-57
chr1.CM0318.5.2	1.3.3.23	E1.14.14.1 unspecific monooxygenase [EC:1.14.14.1] [COG:COG2124] [GO:0050381]	ath:At5g07990	F13G24.190; cytochrome P450 75A5 / flavonoid 3-monooxygenase / flavonoid 3-hydroxylase (F3H) (F35H) (TT7) [EC:1.14.13.21] [KO:K05280]	2e-39	slr0574	COG2124	3e-15	C93A1_SOYBN	Heme;Iron;Membrane;Metal-binding;Monooxygenase;Oxidoreductase,Cytochrome P450 93A1 (EC 1.14.-.-).	5e-55	GO_ID:17171	TAIR|gene:2060024 SPTR:O48532 symbol:AT2G42250.1 [GO:0019825 "oxygen binding" evidence=ISS] InterPro:IPR001128 Pfam:PF00067 InterPro:IPR002403 InterPro:IPR002401 PRINTS:PR00463 PRINTS:PR00385 PROSITE:PS00086 PRINTS:PR00465 EMBL:AC002561 PIR:T00934 SPTR:O48532	1e-57
chr1.CM0318.5.2	1.5.14.29	E1.14.14.1 unspecific monooxygenase [EC:1.14.14.1] [COG:COG2124] [GO:0050381]	ath:At5g07990	F13G24.190; cytochrome P450 75A5 / flavonoid 3-monooxygenase / flavonoid 3-hydroxylase (F3H) (F35H) (TT7) [EC:1.14.13.21] [KO:K05280]	2e-39	slr0574	COG2124	3e-15	C93A1_SOYBN	Heme;Iron;Membrane;Metal-binding;Monooxygenase;Oxidoreductase,Cytochrome P450 93A1 (EC 1.14.-.-).	5e-55	GO_ID:17171	TAIR|gene:2060024 SPTR:O48532 symbol:AT2G42250.1 [GO:0019825 "oxygen binding" evidence=ISS] InterPro:IPR001128 Pfam:PF00067 InterPro:IPR002403 InterPro:IPR002401 PRINTS:PR00463 PRINTS:PR00385 PROSITE:PS00086 PRINTS:PR00465 EMBL:AC002561 PIR:T00934 SPTR:O48532	1e-57
chr1.CM0318.5.2	1.1.7.13	E1.14.-.- [EC:1.14.-.-] [COG:COG2124]	ath:At5g07990	F13G24.190; cytochrome P450 75A5 / flavonoid 3-monooxygenase / flavonoid 3-hydroxylase (F3H) (F35H) (TT7) [EC:1.14.13.21] [KO:K05280]	2e-39	slr0574	COG2124	3e-15	C93A1_SOYBN	Heme;Iron;Membrane;Metal-binding;Monooxygenase;Oxidoreductase,Cytochrome P450 93A1 (EC 1.14.-.-).	5e-55	GO_ID:17171	TAIR|gene:2060024 SPTR:O48532 symbol:AT2G42250.1 [GO:0019825 "oxygen binding" evidence=ISS] InterPro:IPR001128 Pfam:PF00067 InterPro:IPR002403 InterPro:IPR002401 PRINTS:PR00463 PRINTS:PR00385 PROSITE:PS00086 PRINTS:PR00465 EMBL:AC002561 PIR:T00934 SPTR:O48532	1e-57
chr1.CM0318.5.2	1.11.4.6	E1.14.-.- [EC:1.14.-.-] [COG:COG2124]	ath:At5g07990	F13G24.190; cytochrome P450 75A5 / flavonoid 3-monooxygenase / flavonoid 3-hydroxylase (F3H) (F35H) (TT7) [EC:1.14.13.21] [KO:K05280]	2e-39	slr0574	COG2124	3e-15	C93A1_SOYBN	Heme;Iron;Membrane;Metal-binding;Monooxygenase;Oxidoreductase,Cytochrome P450 93A1 (EC 1.14.-.-).	5e-55	GO_ID:17171	TAIR|gene:2060024 SPTR:O48532 symbol:AT2G42250.1 [GO:0019825 "oxygen binding" evidence=ISS] InterPro:IPR001128 Pfam:PF00067 InterPro:IPR002403 InterPro:IPR002401 PRINTS:PR00463 PRINTS:PR00385 PROSITE:PS00086 PRINTS:PR00465 EMBL:AC002561 PIR:T00934 SPTR:O48532	1e-57
chr1.CM0318.5.2	1.11.4.2	E1.14.14.1 unspecific monooxygenase [EC:1.14.14.1] [COG:COG2124] [GO:0050381]	ath:At5g07990	F13G24.190; cytochrome P450 75A5 / flavonoid 3-monooxygenase / flavonoid 3-hydroxylase (F3H) (F35H) (TT7) [EC:1.14.13.21] [KO:K05280]	2e-39	slr0574	COG2124	3e-15	C93A1_SOYBN	Heme;Iron;Membrane;Metal-binding;Monooxygenase;Oxidoreductase,Cytochrome P450 93A1 (EC 1.14.-.-).	5e-55	GO_ID:17171	TAIR|gene:2060024 SPTR:O48532 symbol:AT2G42250.1 [GO:0019825 "oxygen binding" evidence=ISS] InterPro:IPR001128 Pfam:PF00067 InterPro:IPR002403 InterPro:IPR002401 PRINTS:PR00463 PRINTS:PR00385 PROSITE:PS00086 PRINTS:PR00465 EMBL:AC002561 PIR:T00934 SPTR:O48532	1e-57
TM0879.14	1.2.6.9	E1.11.1.7 peroxidase [EC:1.11.1.7] [GO:0004601]	ath:At1g14540	T5E21.4; anionic peroxidase, putative [EC:1.11.1.7] [KO:K00430]	6e-13				PER4_ARATH	Calcium;Glycoprotein;Heme;Hydrogenperoxide;Iron;Metal-binding;Multigenefamily;Oxidoreductase;Peroxidase;Pyrrolidonecarboxylicacid;Signal,Peroxidase 4 precursor (EC 1.11.1.7) (Atperox P4) (ATP46).	3e-13	GO_ID:8200	TAIR|gene:3435710 SPTR:Q9LE15 symbol:AT1G14540.1 [GO:0004601 "peroxidase activity" evidence=ISS] InterPro:IPR002016 InterPro:IPR000823 Pfam:PF00141 InterPro:IPR010255 PROSITE:PS00435 PROSITE:PS00436 PRINTS:PR00458 PROSITE:PS50873 PRINTS:PR00461 EMBL:AC012188 EMBL:AC010657 HSSP:P22195 GeneFarm:1503 SPTR:Q9LE15	1e-13
TM0879.14	1.3.11.18	E1.11.1.7 peroxidase [EC:1.11.1.7] [GO:0004601]	ath:At1g14540	T5E21.4; anionic peroxidase, putative [EC:1.11.1.7] [KO:K00430]	6e-13				PER4_ARATH	Calcium;Glycoprotein;Heme;Hydrogenperoxide;Iron;Metal-binding;Multigenefamily;Oxidoreductase;Peroxidase;Pyrrolidonecarboxylicacid;Signal,Peroxidase 4 precursor (EC 1.11.1.7) (Atperox P4) (ATP46).	3e-13	GO_ID:8200	TAIR|gene:3435710 SPTR:Q9LE15 symbol:AT1G14540.1 [GO:0004601 "peroxidase activity" evidence=ISS] InterPro:IPR002016 InterPro:IPR000823 Pfam:PF00141 InterPro:IPR010255 PROSITE:PS00435 PROSITE:PS00436 PRINTS:PR00458 PROSITE:PS50873 PRINTS:PR00461 EMBL:AC012188 EMBL:AC010657 HSSP:P22195 GeneFarm:1503 SPTR:Q9LE15	1e-13
TM0879.14	1.5.13.21	E1.11.1.7 peroxidase [EC:1.11.1.7] [GO:0004601]	ath:At1g14540	T5E21.4; anionic peroxidase, putative [EC:1.11.1.7] [KO:K00430]	6e-13				PER4_ARATH	Calcium;Glycoprotein;Heme;Hydrogenperoxide;Iron;Metal-binding;Multigenefamily;Oxidoreductase;Peroxidase;Pyrrolidonecarboxylicacid;Signal,Peroxidase 4 precursor (EC 1.11.1.7) (Atperox P4) (ATP46).	3e-13	GO_ID:8200	TAIR|gene:3435710 SPTR:Q9LE15 symbol:AT1G14540.1 [GO:0004601 "peroxidase activity" evidence=ISS] InterPro:IPR002016 InterPro:IPR000823 Pfam:PF00141 InterPro:IPR010255 PROSITE:PS00435 PROSITE:PS00436 PRINTS:PR00458 PROSITE:PS50873 PRINTS:PR00461 EMBL:AC012188 EMBL:AC010657 HSSP:P22195 GeneFarm:1503 SPTR:Q9LE15	1e-13
TM0879.14	1.10.6.4	E1.11.1.7 peroxidase [EC:1.11.1.7] [GO:0004601]	ath:At1g14540	T5E21.4; anionic peroxidase, putative [EC:1.11.1.7] [KO:K00430]	6e-13				PER4_ARATH	Calcium;Glycoprotein;Heme;Hydrogenperoxide;Iron;Metal-binding;Multigenefamily;Oxidoreductase;Peroxidase;Pyrrolidonecarboxylicacid;Signal,Peroxidase 4 precursor (EC 1.11.1.7) (Atperox P4) (ATP46).	3e-13	GO_ID:8200	TAIR|gene:3435710 SPTR:Q9LE15 symbol:AT1G14540.1 [GO:0004601 "peroxidase activity" evidence=ISS] InterPro:IPR002016 InterPro:IPR000823 Pfam:PF00141 InterPro:IPR010255 PROSITE:PS00435 PROSITE:PS00436 PRINTS:PR00458 PROSITE:PS50873 PRINTS:PR00461 EMBL:AC012188 EMBL:AC010657 HSSP:P22195 GeneFarm:1503 SPTR:Q9LE15	1e-13
chr1.TM0430.17.1	1.2.3.22	PECE bilin biosynthesis PecE protein [EC:4.-.-.-] [GO:0016829]	ath:At4g13210	F17N18.100; pectate lyase family protein [EC:4.2.2.2] [KO:K01728]	3e-126				PEL20_ARATH	Calcium;Glycoprotein;Lyase;Metal-binding;Multigenefamily;Signal,Probable pectate lyase 20 precursor (EC 4.2.2.2).	6e-132	GO_ID:1969	TAIR|gene:3708444 SPTR:Q93WF1 symbol:AT5G48900.1 [GO:0016829 "lyase activity" evidence=ISS] [GO:0030570 "pectate lyase activity" evidence=ISS] EMBL:AB017061 EMBL:AY050795 EMBL:AY050404 EMBL:AY086099 InterPro:IPR002022 InterPro:IPR011050 Pfam:PF00544 PRINTS:PR00807 SPTR:Q93WF1	2e-132
chr1.TM0430.17.1	1.2.3.10	CPCE phycocyanobilin lyase alpha subunit [EC:4.-.-.-] [COG:COG1413] [GO:0016829]	ath:At4g13210	F17N18.100; pectate lyase family protein [EC:4.2.2.2] [KO:K01728]	3e-126				PEL20_ARATH	Calcium;Glycoprotein;Lyase;Metal-binding;Multigenefamily;Signal,Probable pectate lyase 20 precursor (EC 4.2.2.2).	6e-132	GO_ID:1969	TAIR|gene:3708444 SPTR:Q93WF1 symbol:AT5G48900.1 [GO:0016829 "lyase activity" evidence=ISS] [GO:0030570 "pectate lyase activity" evidence=ISS] EMBL:AB017061 EMBL:AY050795 EMBL:AY050404 EMBL:AY086099 InterPro:IPR002022 InterPro:IPR011050 Pfam:PF00544 PRINTS:PR00807 SPTR:Q93WF1	2e-132
chr1.TM0430.17.1	1.1.4.2	E4.2.2.2, pel pectate lyase [EC:4.2.2.2] [GO:0030570]	ath:At4g13210	F17N18.100; pectate lyase family protein [EC:4.2.2.2] [KO:K01728]	3e-126				PEL20_ARATH	Calcium;Glycoprotein;Lyase;Metal-binding;Multigenefamily;Signal,Probable pectate lyase 20 precursor (EC 4.2.2.2).	6e-132	GO_ID:1969	TAIR|gene:3708444 SPTR:Q93WF1 symbol:AT5G48900.1 [GO:0016829 "lyase activity" evidence=ISS] [GO:0030570 "pectate lyase activity" evidence=ISS] EMBL:AB017061 EMBL:AY050795 EMBL:AY050404 EMBL:AY086099 InterPro:IPR002022 InterPro:IPR011050 Pfam:PF00544 PRINTS:PR00807 SPTR:Q93WF1	2e-132
chr1.TM0430.17.1	1.9.7.15	PABC 4-amino-4-deoxychorismate lyase [EC:4.1.3.38] [COG:COG0115] [GO:0016829]	ath:At4g13210	F17N18.100; pectate lyase family protein [EC:4.2.2.2] [KO:K01728]	3e-126				PEL20_ARATH	Calcium;Glycoprotein;Lyase;Metal-binding;Multigenefamily;Signal,Probable pectate lyase 20 precursor (EC 4.2.2.2).	6e-132	GO_ID:1969	TAIR|gene:3708444 SPTR:Q93WF1 symbol:AT5G48900.1 [GO:0016829 "lyase activity" evidence=ISS] [GO:0030570 "pectate lyase activity" evidence=ISS] EMBL:AB017061 EMBL:AY050795 EMBL:AY050404 EMBL:AY086099 InterPro:IPR002022 InterPro:IPR011050 Pfam:PF00544 PRINTS:PR00807 SPTR:Q93WF1	2e-132
TM1202.15	99.1.4.1005	GO_ID:43821										GO_ID:43821	TAIR|gene:2087084 SPTR:Q9LDY0 symbol:AT3G15310.1 [GO:0000004 "biological process unknown" evidence=ND] [GO:0008372 "cellular component unknown" evidence=ND] [GO:0005554 "molecular function unknown" evidence=ISS] Pfam:PF04827 InterPro:IPR006912 EMBL:AP000413 EMBL:AY050876 EMBL:AY113957 SPTR:Q9LDY0	3e-117
Ljwgs_039449.1	99.1.3.2.1985	CBPR_HEVBR							CBPR_HEVBR	Directproteinsequencing;Signal;Vacuole,Citrate binding protein precursor.	2e-38
Ljwgs_076508.1	1.10.7.4	E1.1.1.219 dihydroflavonol-4-reductase [EC:1.1.1.219] [COG:COG0451] [GO:0045552]	ath:At5g42800	MJB21.18; dihydroflavonol 4-reductase (dihydrokaempferol 4-reductase) (DFR) [EC:1.1.1.219] [KO:K00091]	5e-57				DFRA_VITVI	Flavonoidbiosynthesis;NADP;Oxidoreductase,Dihydroflavonol-4-reductase (EC 1.1.1.219) (DFR) (Dihydrokaempferol 4- reductase).	4e-65	GO_ID:18382	TAIR|gene:2165426 SPTR:P51102 symbol:AT5G42800.1 [GO:0009718 "anthocyanin biosynthesis" evidence=IMP] [GO:0045552 "dihydrokaempferol 4-reductase activity" evidence=IMP] InterPro:IPR001509 EMBL:AB007647 EMBL:M86359 EMBL:AB033294 EMBL:AJ251982 PIR:JQ1688 SPTR:P51102	1e-57
Ljwgs_129120.1	99.1.4.3933	GO_ID:6696										GO_ID:6696	TAIR|gene:3437358 SPTR:P93758 symbol:AT2G41870 [GO:0000004 "biological process unknown" evidence=ND] [GO:0008372 "cellular component unknown" evidence=ND] [GO:0003677 "DNA binding" evidence=ISS] Pfam:PF03763 InterPro:IPR005516 EMBL:AC002339 EMBL:U90439 EMBL:AF326883 EMBL:AF339703 PIR:B84847 SPTR:P93758	5e-21
Ljwgs_098083.1	99.1.4.3154	GO_ID:27565										GO_ID:27565	TAIR|gene:2194863 SPTR:Q9LPF1 symbol:AT1G44800.1 [GO:0005554 "molecular function unknown" evidence=ND] [GO:0016020 "membrane" evidence=ISS] InterPro:IPR000620 Pfam:PF00892 GO:GO:0016020 EMBL:AC020576 EMBL:AY049306 EMBL:AY149964 PIR:A96507 SPTR:Q9LPF1	9e-22
Ljwgs_133997.1	1.1.8.56	E2.4.1.12 cellulose synthase (UDP-forming) [EC:2.4.1.12] [COG:COG1215] [GO:0016760] [CAZy:GT2]							CESA7_ARATH	3D-structure;Cellwall;Cellulosebiosynthesis;Coiledcoil;Glycoprotein;Glycosyltransferase;Membrane;Metal-binding;Transferase;Transmembrane;Zinc;Zinc-finger,Cellulose synthase A catalytic subunit 7 [UDP-forming] (EC 2.4.1.12) (AtCesA-7) (Irregular xylem protein 3) (AtIRX3).	6e-26	GO_ID:21079	TAIR|gene:2178934 SPTR:Q9SWW6 symbol:AT5G17420.1 [GO:0005886 "plasma membrane" evidence=TAS] [GO:0009834 "secondary cell wall biosynthesis (sensu Magnoliophyta)" evidence=IMP] [GO:0016759 "cellulose synthase activity" evidence=IMP] [GO:0030244 "cellulose biosynthesis" evidence=IMP] InterPro:IPR001841 InterPro:IPR005150 Pfam:PF03552 PROSITE:PS50089 SMART:SM00184 GO:GO:0016020 EMBL:AL391142 EMBL:AF…	2e-26
Ljwgs_092050.1	99.2	Unclassified without homolog
Ljwgs_049582.1	1.9.7.12	E1.1.1.153, spr sepiapterin reductase [EC:1.1.1.153] [COG:COG1028] [GO:0004757]	mpa:MAP1739c	fabG3_1; FabG3_1 [EC:1.1.1.53] [KO:K00038]	1e-43	Rv2002	COG1028	8e-43	TS2_MAIZE	Developmentalprotein;Oxidoreductase,Sex determination protein tasselseed 2.	3e-67	GO_ID:45870	TAIR|gene:2018148 SPTR:Q9C826 symbol:AT1G52340.1 [GO:0010182 "sugar mediated signaling" evidence=TAS] [GO:0016491 "oxidoreductase activity" evidence=ISS] InterPro:IPR002198 InterPro:IPR002347 Pfam:PF00106 InterPro:IPR002424 Prosite:PS00061 PRINTS:PR01167 PRINTS:PR00080 PRINTS:PR00081 HSSP:P29132 EMBL:AC037424 EMBL:AY082344 EMBL:AY082345 EMBL:BT003412 EMBL:AY099603 PIR:F96563 SPTR:Q9C826	7e-71
Ljwgs_049582.1	1.1.4.5	E1.1.1.125, kduD 2-deoxy-D-gluconate 3-dehydrogenase [EC:1.1.1.125] [COG:COG1028] [GO:0008678]	mpa:MAP1739c	fabG3_1; FabG3_1 [EC:1.1.1.53] [KO:K00038]	1e-43	Rv2002	COG1028	8e-43	TS2_MAIZE	Developmentalprotein;Oxidoreductase,Sex determination protein tasselseed 2.	3e-67	GO_ID:45870	TAIR|gene:2018148 SPTR:Q9C826 symbol:AT1G52340.1 [GO:0010182 "sugar mediated signaling" evidence=TAS] [GO:0016491 "oxidoreductase activity" evidence=ISS] InterPro:IPR002198 InterPro:IPR002347 Pfam:PF00106 InterPro:IPR002424 Prosite:PS00061 PRINTS:PR01167 PRINTS:PR00080 PRINTS:PR00081 HSSP:P29132 EMBL:AC037424 EMBL:AY082344 EMBL:AY082345 EMBL:BT003412 EMBL:AY099603 PIR:F96563 SPTR:Q9C826	7e-71
Ljwgs_049582.1	1.9.10.50	E1.3.1.33, por protochlorophyllide reductase [EC:1.3.1.33] [COG:COG1028] [GO:0016630]	mpa:MAP1739c	fabG3_1; FabG3_1 [EC:1.1.1.53] [KO:K00038]	1e-43	Rv2002	COG1028	8e-43	TS2_MAIZE	Developmentalprotein;Oxidoreductase,Sex determination protein tasselseed 2.	3e-67	GO_ID:45870	TAIR|gene:2018148 SPTR:Q9C826 symbol:AT1G52340.1 [GO:0010182 "sugar mediated signaling" evidence=TAS] [GO:0016491 "oxidoreductase activity" evidence=ISS] InterPro:IPR002198 InterPro:IPR002347 Pfam:PF00106 InterPro:IPR002424 Prosite:PS00061 PRINTS:PR01167 PRINTS:PR00080 PRINTS:PR00081 HSSP:P29132 EMBL:AC037424 EMBL:AY082344 EMBL:AY082345 EMBL:BT003412 EMBL:AY099603 PIR:F96563 SPTR:Q9C826	7e-71
Ljwgs_049582.1	1.8.8.3	E1.3.1.28, entA 2,3-dihydro-2,3-dihydroxybenzoate dehydrogenase [EC:1.3.1.28] [COG:COG1028] [GO:0008667]	mpa:MAP1739c	fabG3_1; FabG3_1 [EC:1.1.1.53] [KO:K00038]	1e-43	Rv2002	COG1028	8e-43	TS2_MAIZE	Developmentalprotein;Oxidoreductase,Sex determination protein tasselseed 2.	3e-67	GO_ID:45870	TAIR|gene:2018148 SPTR:Q9C826 symbol:AT1G52340.1 [GO:0010182 "sugar mediated signaling" evidence=TAS] [GO:0016491 "oxidoreductase activity" evidence=ISS] InterPro:IPR002198 InterPro:IPR002347 Pfam:PF00106 InterPro:IPR002424 Prosite:PS00061 PRINTS:PR01167 PRINTS:PR00080 PRINTS:PR00081 HSSP:P29132 EMBL:AC037424 EMBL:AY082344 EMBL:AY082345 EMBL:BT003412 EMBL:AY099603 PIR:F96563 SPTR:Q9C826	7e-71
Ljwgs_049582.1	1.1.14.17	E1.1.1.36, phbB acetoacetyl-CoA reductase [EC:1.1.1.36] [COG:COG1028] [GO:0018454]	mpa:MAP1739c	fabG3_1; FabG3_1 [EC:1.1.1.53] [KO:K00038]	1e-43	Rv2002	COG1028	8e-43	TS2_MAIZE	Developmentalprotein;Oxidoreductase,Sex determination protein tasselseed 2.	3e-67	GO_ID:45870	TAIR|gene:2018148 SPTR:Q9C826 symbol:AT1G52340.1 [GO:0010182 "sugar mediated signaling" evidence=TAS] [GO:0016491 "oxidoreductase activity" evidence=ISS] InterPro:IPR002198 InterPro:IPR002347 Pfam:PF00106 InterPro:IPR002424 Prosite:PS00061 PRINTS:PR01167 PRINTS:PR00080 PRINTS:PR00081 HSSP:P29132 EMBL:AC037424 EMBL:AY082344 EMBL:AY082345 EMBL:BT003412 EMBL:AY099603 PIR:F96563 SPTR:Q9C826	7e-71
Ljwgs_049582.1	1.1.3.26	E1.1.1.47, gdh glucose 1-dehydrogenase [EC:1.1.1.47] [COG:COG1028]	mpa:MAP1739c	fabG3_1; FabG3_1 [EC:1.1.1.53] [KO:K00038]	1e-43	Rv2002	COG1028	8e-43	TS2_MAIZE	Developmentalprotein;Oxidoreductase,Sex determination protein tasselseed 2.	3e-67	GO_ID:45870	TAIR|gene:2018148 SPTR:Q9C826 symbol:AT1G52340.1 [GO:0010182 "sugar mediated signaling" evidence=TAS] [GO:0016491 "oxidoreductase activity" evidence=ISS] InterPro:IPR002198 InterPro:IPR002347 Pfam:PF00106 InterPro:IPR002424 Prosite:PS00061 PRINTS:PR01167 PRINTS:PR00080 PRINTS:PR00081 HSSP:P29132 EMBL:AC037424 EMBL:AY082344 EMBL:AY082345 EMBL:BT003412 EMBL:AY099603 PIR:F96563 SPTR:Q9C826	7e-71
Ljwgs_049582.1	1.1.13.10	E1.3.1.- [EC:1.3.1.-] [COG:COG1028]	mpa:MAP1739c	fabG3_1; FabG3_1 [EC:1.1.1.53] [KO:K00038]	1e-43	Rv2002	COG1028	8e-43	TS2_MAIZE	Developmentalprotein;Oxidoreductase,Sex determination protein tasselseed 2.	3e-67	GO_ID:45870	TAIR|gene:2018148 SPTR:Q9C826 symbol:AT1G52340.1 [GO:0010182 "sugar mediated signaling" evidence=TAS] [GO:0016491 "oxidoreductase activity" evidence=ISS] InterPro:IPR002198 InterPro:IPR002347 Pfam:PF00106 InterPro:IPR002424 Prosite:PS00061 PRINTS:PR01167 PRINTS:PR00080 PRINTS:PR00081 HSSP:P29132 EMBL:AC037424 EMBL:AY082344 EMBL:AY082345 EMBL:BT003412 EMBL:AY099603 PIR:F96563 SPTR:Q9C826	7e-71
Ljwgs_049582.1	1.3.6.9	E1.1.1.53 3alpha(or 20beta)-hydroxysteroid dehydrogenase [EC:1.1.1.53]	mpa:MAP1739c	fabG3_1; FabG3_1 [EC:1.1.1.53] [KO:K00038]	1e-43	Rv2002	COG1028	8e-43	TS2_MAIZE	Developmentalprotein;Oxidoreductase,Sex determination protein tasselseed 2.	3e-67	GO_ID:45870	TAIR|gene:2018148 SPTR:Q9C826 symbol:AT1G52340.1 [GO:0010182 "sugar mediated signaling" evidence=TAS] [GO:0016491 "oxidoreductase activity" evidence=ISS] InterPro:IPR002198 InterPro:IPR002347 Pfam:PF00106 InterPro:IPR002424 Prosite:PS00061 PRINTS:PR01167 PRINTS:PR00080 PRINTS:PR00081 HSSP:P29132 EMBL:AC037424 EMBL:AY082344 EMBL:AY082345 EMBL:BT003412 EMBL:AY099603 PIR:F96563 SPTR:Q9C826	7e-71
Ljwgs_049582.1	1.11.6.2	E1.3.1.- [EC:1.3.1.-] [COG:COG1028]	mpa:MAP1739c	fabG3_1; FabG3_1 [EC:1.1.1.53] [KO:K00038]	1e-43	Rv2002	COG1028	8e-43	TS2_MAIZE	Developmentalprotein;Oxidoreductase,Sex determination protein tasselseed 2.	3e-67	GO_ID:45870	TAIR|gene:2018148 SPTR:Q9C826 symbol:AT1G52340.1 [GO:0010182 "sugar mediated signaling" evidence=TAS] [GO:0016491 "oxidoreductase activity" evidence=ISS] InterPro:IPR002198 InterPro:IPR002347 Pfam:PF00106 InterPro:IPR002424 Prosite:PS00061 PRINTS:PR01167 PRINTS:PR00080 PRINTS:PR00081 HSSP:P29132 EMBL:AC037424 EMBL:AY082344 EMBL:AY082345 EMBL:BT003412 EMBL:AY099603 PIR:F96563 SPTR:Q9C826	7e-71
Ljwgs_049582.1	1.9.10.29	COBL2, cobL precorrin-8W decarboxylase [EC:1.-.-.-] [COG:COG2242] [GO:0016491]	mpa:MAP1739c	fabG3_1; FabG3_1 [EC:1.1.1.53] [KO:K00038]	1e-43	Rv2002	COG1028	8e-43	TS2_MAIZE	Developmentalprotein;Oxidoreductase,Sex determination protein tasselseed 2.	3e-67	GO_ID:45870	TAIR|gene:2018148 SPTR:Q9C826 symbol:AT1G52340.1 [GO:0010182 "sugar mediated signaling" evidence=TAS] [GO:0016491 "oxidoreductase activity" evidence=ISS] InterPro:IPR002198 InterPro:IPR002347 Pfam:PF00106 InterPro:IPR002424 Prosite:PS00061 PRINTS:PR01167 PRINTS:PR00080 PRINTS:PR00081 HSSP:P29132 EMBL:AC037424 EMBL:AY082344 EMBL:AY082345 EMBL:BT003412 EMBL:AY099603 PIR:F96563 SPTR:Q9C826	7e-71
Ljwgs_049582.1	1.7.11.2	E1.1.1.102 3-dehydrosphinganine reductase [EC:1.1.1.102] [COG:COG1028] [GO:0047560]	mpa:MAP1739c	fabG3_1; FabG3_1 [EC:1.1.1.53] [KO:K00038]	1e-43	Rv2002	COG1028	8e-43	TS2_MAIZE	Developmentalprotein;Oxidoreductase,Sex determination protein tasselseed 2.	3e-67	GO_ID:45870	TAIR|gene:2018148 SPTR:Q9C826 symbol:AT1G52340.1 [GO:0010182 "sugar mediated signaling" evidence=TAS] [GO:0016491 "oxidoreductase activity" evidence=ISS] InterPro:IPR002198 InterPro:IPR002347 Pfam:PF00106 InterPro:IPR002424 Prosite:PS00061 PRINTS:PR01167 PRINTS:PR00080 PRINTS:PR00081 HSSP:P29132 EMBL:AC037424 EMBL:AY082344 EMBL:AY082345 EMBL:BT003412 EMBL:AY099603 PIR:F96563 SPTR:Q9C826	7e-71
Ljwgs_049582.1	1.3.1.5	E1.1.1.100, fabG 3-oxoacyl-[acyl-carrier protein] reductase [EC:1.1.1.100] [COG:COG1028] [GO:0004316]	mpa:MAP1739c	fabG3_1; FabG3_1 [EC:1.1.1.53] [KO:K00038]	1e-43	Rv2002	COG1028	8e-43	TS2_MAIZE	Developmentalprotein;Oxidoreductase,Sex determination protein tasselseed 2.	3e-67	GO_ID:45870	TAIR|gene:2018148 SPTR:Q9C826 symbol:AT1G52340.1 [GO:0010182 "sugar mediated signaling" evidence=TAS] [GO:0016491 "oxidoreductase activity" evidence=ISS] InterPro:IPR002198 InterPro:IPR002347 Pfam:PF00106 InterPro:IPR002424 Prosite:PS00061 PRINTS:PR01167 PRINTS:PR00080 PRINTS:PR00081 HSSP:P29132 EMBL:AC037424 EMBL:AY082344 EMBL:AY082345 EMBL:BT003412 EMBL:AY099603 PIR:F96563 SPTR:Q9C826	7e-71
Ljwgs_049582.1	1.3.4.7	E1.1.1.30, bdh 3-hydroxybutyrate dehydrogenase [EC:1.1.1.30] [COG:COG1028] [GO:0003858]	mpa:MAP1739c	fabG3_1; FabG3_1 [EC:1.1.1.53] [KO:K00038]	1e-43	Rv2002	COG1028	8e-43	TS2_MAIZE	Developmentalprotein;Oxidoreductase,Sex determination protein tasselseed 2.	3e-67	GO_ID:45870	TAIR|gene:2018148 SPTR:Q9C826 symbol:AT1G52340.1 [GO:0010182 "sugar mediated signaling" evidence=TAS] [GO:0016491 "oxidoreductase activity" evidence=ISS] InterPro:IPR002198 InterPro:IPR002347 Pfam:PF00106 InterPro:IPR002424 Prosite:PS00061 PRINTS:PR01167 PRINTS:PR00080 PRINTS:PR00081 HSSP:P29132 EMBL:AC037424 EMBL:AY082344 EMBL:AY082345 EMBL:BT003412 EMBL:AY099603 PIR:F96563 SPTR:Q9C826	7e-71
Ljwgs_049582.1	1.1.5.27	E1.1.1.140, srlD sorbitol-6-phosphate 2-dehydrogenase [EC:1.1.1.140] [COG:COG1028] [GO:0009010]	mpa:MAP1739c	fabG3_1; FabG3_1 [EC:1.1.1.53] [KO:K00038]	1e-43	Rv2002	COG1028	8e-43	TS2_MAIZE	Developmentalprotein;Oxidoreductase,Sex determination protein tasselseed 2.	3e-67	GO_ID:45870	TAIR|gene:2018148 SPTR:Q9C826 symbol:AT1G52340.1 [GO:0010182 "sugar mediated signaling" evidence=TAS] [GO:0016491 "oxidoreductase activity" evidence=ISS] InterPro:IPR002198 InterPro:IPR002347 Pfam:PF00106 InterPro:IPR002424 Prosite:PS00061 PRINTS:PR01167 PRINTS:PR00080 PRINTS:PR00081 HSSP:P29132 EMBL:AC037424 EMBL:AY082344 EMBL:AY082345 EMBL:BT003412 EMBL:AY099603 PIR:F96563 SPTR:Q9C826	7e-71
Ljwgs_049582.1	1.5.14.16	E1.3.1.- [EC:1.3.1.-] [COG:COG1028]	mpa:MAP1739c	fabG3_1; FabG3_1 [EC:1.1.1.53] [KO:K00038]	1e-43	Rv2002	COG1028	8e-43	TS2_MAIZE	Developmentalprotein;Oxidoreductase,Sex determination protein tasselseed 2.	3e-67	GO_ID:45870	TAIR|gene:2018148 SPTR:Q9C826 symbol:AT1G52340.1 [GO:0010182 "sugar mediated signaling" evidence=TAS] [GO:0016491 "oxidoreductase activity" evidence=ISS] InterPro:IPR002198 InterPro:IPR002347 Pfam:PF00106 InterPro:IPR002424 Prosite:PS00061 PRINTS:PR01167 PRINTS:PR00080 PRINTS:PR00081 HSSP:P29132 EMBL:AC037424 EMBL:AY082344 EMBL:AY082345 EMBL:BT003412 EMBL:AY099603 PIR:F96563 SPTR:Q9C826	7e-71
Ljwgs_049582.1	1.11.16.6	E1.3.1.25, benD 1,6-dihydroxycyclohexa-2,4-diene-1-carboxylate dehydrogenase [EC:1.3.1.25] [COG:COG1028] [GO:0047116]	mpa:MAP1739c	fabG3_1; FabG3_1 [EC:1.1.1.53] [KO:K00038]	1e-43	Rv2002	COG1028	8e-43	TS2_MAIZE	Developmentalprotein;Oxidoreductase,Sex determination protein tasselseed 2.	3e-67	GO_ID:45870	TAIR|gene:2018148 SPTR:Q9C826 symbol:AT1G52340.1 [GO:0010182 "sugar mediated signaling" evidence=TAS] [GO:0016491 "oxidoreductase activity" evidence=ISS] InterPro:IPR002198 InterPro:IPR002347 Pfam:PF00106 InterPro:IPR002424 Prosite:PS00061 PRINTS:PR01167 PRINTS:PR00080 PRINTS:PR00081 HSSP:P29132 EMBL:AC037424 EMBL:AY082344 EMBL:AY082345 EMBL:BT003412 EMBL:AY099603 PIR:F96563 SPTR:Q9C826	7e-71
Ljwgs_049582.1	1.3.10.8	E1.1.1.101, AYR1 1-acylglycerone phosphate reductase [EC:1.1.1.101] [COG:COG1028] [GO:0000140]	mpa:MAP1739c	fabG3_1; FabG3_1 [EC:1.1.1.53] [KO:K00038]	1e-43	Rv2002	COG1028	8e-43	TS2_MAIZE	Developmentalprotein;Oxidoreductase,Sex determination protein tasselseed 2.	3e-67	GO_ID:45870	TAIR|gene:2018148 SPTR:Q9C826 symbol:AT1G52340.1 [GO:0010182 "sugar mediated signaling" evidence=TAS] [GO:0016491 "oxidoreductase activity" evidence=ISS] InterPro:IPR002198 InterPro:IPR002347 Pfam:PF00106 InterPro:IPR002424 Prosite:PS00061 PRINTS:PR01167 PRINTS:PR00080 PRINTS:PR00081 HSSP:P29132 EMBL:AC037424 EMBL:AY082344 EMBL:AY082345 EMBL:BT003412 EMBL:AY099603 PIR:F96563 SPTR:Q9C826	7e-71
Ljwgs_049582.1	1.5.13.29	HCAB 2,3-dihydroxy-2,3-dihydrophenylpropionate dehydrogenase [EC:1.3.1.-] [COG:COG1028] [GO:0018498]	mpa:MAP1739c	fabG3_1; FabG3_1 [EC:1.1.1.53] [KO:K00038]	1e-43	Rv2002	COG1028	8e-43	TS2_MAIZE	Developmentalprotein;Oxidoreductase,Sex determination protein tasselseed 2.	3e-67	GO_ID:45870	TAIR|gene:2018148 SPTR:Q9C826 symbol:AT1G52340.1 [GO:0010182 "sugar mediated signaling" evidence=TAS] [GO:0016491 "oxidoreductase activity" evidence=ISS] InterPro:IPR002198 InterPro:IPR002347 Pfam:PF00106 InterPro:IPR002424 Prosite:PS00061 PRINTS:PR01167 PRINTS:PR00080 PRINTS:PR00081 HSSP:P29132 EMBL:AC037424 EMBL:AY082344 EMBL:AY082345 EMBL:BT003412 EMBL:AY099603 PIR:F96563 SPTR:Q9C826	7e-71
Ljwgs_049582.1	1.3.7.11	E1.1.1.53 3alpha(or 20beta)-hydroxysteroid dehydrogenase [EC:1.1.1.53]	mpa:MAP1739c	fabG3_1; FabG3_1 [EC:1.1.1.53] [KO:K00038]	1e-43	Rv2002	COG1028	8e-43	TS2_MAIZE	Developmentalprotein;Oxidoreductase,Sex determination protein tasselseed 2.	3e-67	GO_ID:45870	TAIR|gene:2018148 SPTR:Q9C826 symbol:AT1G52340.1 [GO:0010182 "sugar mediated signaling" evidence=TAS] [GO:0016491 "oxidoreductase activity" evidence=ISS] InterPro:IPR002198 InterPro:IPR002347 Pfam:PF00106 InterPro:IPR002424 Prosite:PS00061 PRINTS:PR01167 PRINTS:PR00080 PRINTS:PR00081 HSSP:P29132 EMBL:AC037424 EMBL:AY082344 EMBL:AY082345 EMBL:BT003412 EMBL:AY099603 PIR:F96563 SPTR:Q9C826	7e-71
Ljwgs_049582.1	1.1.14.36	E1.1.1.30, bdh 3-hydroxybutyrate dehydrogenase [EC:1.1.1.30] [COG:COG1028] [GO:0003858]	mpa:MAP1739c	fabG3_1; FabG3_1 [EC:1.1.1.53] [KO:K00038]	1e-43	Rv2002	COG1028	8e-43	TS2_MAIZE	Developmentalprotein;Oxidoreductase,Sex determination protein tasselseed 2.	3e-67	GO_ID:45870	TAIR|gene:2018148 SPTR:Q9C826 symbol:AT1G52340.1 [GO:0010182 "sugar mediated signaling" evidence=TAS] [GO:0016491 "oxidoreductase activity" evidence=ISS] InterPro:IPR002198 InterPro:IPR002347 Pfam:PF00106 InterPro:IPR002424 Prosite:PS00061 PRINTS:PR01167 PRINTS:PR00080 PRINTS:PR00081 HSSP:P29132 EMBL:AC037424 EMBL:AY082344 EMBL:AY082345 EMBL:BT003412 EMBL:AY099603 PIR:F96563 SPTR:Q9C826	7e-71
Ljwgs_094944.1	99.2	Unclassified without homolog
Ljwgs_050296.1	99.1.3.2.2682	ODO1_PETHY							ODO1_PETHY	Activator;DNA-binding;Nuclearprotein;Repeat;Transcription;Transcriptionregulation,ODORANT1 protein (MYB-like protein ODO1).	5e-44	GO_ID:21942	TAIR|gene:2205282 SPTR:Q9C7U7 symbol:AT1G66230.1 [GO:0003677 "DNA binding" evidence=ISS] [GO:0003700 "transcription factor activity" evidence=ISS] [GO:0006355 "regulation of transcription, DNA-dependent" evidence=ISS] InterPro:IPR001005 Pfam:PF00249 InterPro:IPR012287 GO:GO:0005634 PROSITE:PS50090 SMART:SM00717 PROSITE:PS00037 PROSITE:PS00334 HSSP:Q03237 EMBL:AC066691 EMBL:AY519565 PIR:C96687 PIR…	2e-48
Ljwgs_050296.1	99.1.4.6397	GO_ID:21942							ODO1_PETHY	Activator;DNA-binding;Nuclearprotein;Repeat;Transcription;Transcriptionregulation,ODORANT1 protein (MYB-like protein ODO1).	5e-44	GO_ID:21942	TAIR|gene:2205282 SPTR:Q9C7U7 symbol:AT1G66230.1 [GO:0003677 "DNA binding" evidence=ISS] [GO:0003700 "transcription factor activity" evidence=ISS] [GO:0006355 "regulation of transcription, DNA-dependent" evidence=ISS] InterPro:IPR001005 Pfam:PF00249 InterPro:IPR012287 GO:GO:0005634 PROSITE:PS50090 SMART:SM00717 PROSITE:PS00037 PROSITE:PS00334 HSSP:Q03237 EMBL:AC066691 EMBL:AY519565 PIR:C96687 PIR…	2e-48
chr4.CM0128.52	99.1.4.155	GO_ID:27156							NSP1_MEDTR	Nodulation;Nuclearprotein;Transcription;Transcriptionregulation,Nodulation signaling pathway 1 protein.	1e-27	GO_ID:27156	TAIR|gene:2083072 SPTR:Q9SN22 symbol:AT3G49950.1 [GO:0003700 "transcription factor activity" evidence=ISS] [GO:0045449 "regulation of transcription" evidence=TAS] Pfam:PF03514 InterPro:IPR005202 PROSITE:PS50985 EMBL:AL132978 EMBL:BT012553 PIR:T45848 SPTR:Q9SN22	9e-127
chr4.CM0128.52	99.1.3.2.1439	NSP1_MEDTR							NSP1_MEDTR	Nodulation;Nuclearprotein;Transcription;Transcriptionregulation,Nodulation signaling pathway 1 protein.	1e-27	GO_ID:27156	TAIR|gene:2083072 SPTR:Q9SN22 symbol:AT3G49950.1 [GO:0003700 "transcription factor activity" evidence=ISS] [GO:0045449 "regulation of transcription" evidence=TAS] Pfam:PF03514 InterPro:IPR005202 PROSITE:PS50985 EMBL:AL132978 EMBL:BT012553 PIR:T45848 SPTR:Q9SN22	9e-127
chr4.CM0131.35	1.11.14.4	E1.14.-.- [EC:1.14.-.-] [COG:COG2124]	ath:At2g32440	T32F6.4; ent-kaurenoic acid hydroxylase, putative / cytochrome P450, putative [EC:1.14.13.79] [KO:K04123]	3e-22	slr0574	COG2124	3e-22	C90A1_ARATH	Heme;Iron;Membrane;Metal-binding;Monooxygenase;Multigenefamily;Oxidoreductase;Transmembrane,Cytochrome P450 90A1 (EC 1.14.-.-).	1e-28	GO_ID:45735	TAIR|gene:2134780 SPTR:Q949P1 symbol:AT4G19230.1 [GO:0019825 "oxygen binding" evidence=ISS] InterPro:IPR001128 Pfam:PF00067 InterPro:IPR002403 InterPro:IPR002401 PRINTS:PR00463 PRINTS:PR00385 PROSITE:PS00086 PRINTS:PR00465 EMBL:AY050980 EMBL:AB122149 EMBL:AY091446 SPTR:Q949P1	9e-36
chr4.CM0131.35	1.10.3.12	E1.14.-.- [EC:1.14.-.-] [COG:COG2124]	ath:At2g32440	T32F6.4; ent-kaurenoic acid hydroxylase, putative / cytochrome P450, putative [EC:1.14.13.79] [KO:K04123]	3e-22	slr0574	COG2124	3e-22	C90A1_ARATH	Heme;Iron;Membrane;Metal-binding;Monooxygenase;Multigenefamily;Oxidoreductase;Transmembrane,Cytochrome P450 90A1 (EC 1.14.-.-).	1e-28	GO_ID:45735	TAIR|gene:2134780 SPTR:Q949P1 symbol:AT4G19230.1 [GO:0019825 "oxygen binding" evidence=ISS] InterPro:IPR001128 Pfam:PF00067 InterPro:IPR002403 InterPro:IPR002401 PRINTS:PR00463 PRINTS:PR00385 PROSITE:PS00086 PRINTS:PR00465 EMBL:AY050980 EMBL:AB122149 EMBL:AY091446 SPTR:Q949P1	9e-36
chr4.CM0131.35	1.10.6.12	E1.14.-.- [EC:1.14.-.-] [COG:COG2124]	ath:At2g32440	T32F6.4; ent-kaurenoic acid hydroxylase, putative / cytochrome P450, putative [EC:1.14.13.79] [KO:K04123]	3e-22	slr0574	COG2124	3e-22	C90A1_ARATH	Heme;Iron;Membrane;Metal-binding;Monooxygenase;Multigenefamily;Oxidoreductase;Transmembrane,Cytochrome P450 90A1 (EC 1.14.-.-).	1e-28	GO_ID:45735	TAIR|gene:2134780 SPTR:Q949P1 symbol:AT4G19230.1 [GO:0019825 "oxygen binding" evidence=ISS] InterPro:IPR001128 Pfam:PF00067 InterPro:IPR002403 InterPro:IPR002401 PRINTS:PR00463 PRINTS:PR00385 PROSITE:PS00086 PRINTS:PR00465 EMBL:AY050980 EMBL:AB122149 EMBL:AY091446 SPTR:Q949P1	9e-36
chr4.CM0131.35	1.3.3.23	E1.14.14.1 unspecific monooxygenase [EC:1.14.14.1] [COG:COG2124] [GO:0050381]	ath:At2g32440	T32F6.4; ent-kaurenoic acid hydroxylase, putative / cytochrome P450, putative [EC:1.14.13.79] [KO:K04123]	3e-22	slr0574	COG2124	3e-22	C90A1_ARATH	Heme;Iron;Membrane;Metal-binding;Monooxygenase;Multigenefamily;Oxidoreductase;Transmembrane,Cytochrome P450 90A1 (EC 1.14.-.-).	1e-28	GO_ID:45735	TAIR|gene:2134780 SPTR:Q949P1 symbol:AT4G19230.1 [GO:0019825 "oxygen binding" evidence=ISS] InterPro:IPR001128 Pfam:PF00067 InterPro:IPR002403 InterPro:IPR002401 PRINTS:PR00463 PRINTS:PR00385 PROSITE:PS00086 PRINTS:PR00465 EMBL:AY050980 EMBL:AB122149 EMBL:AY091446 SPTR:Q949P1	9e-36
chr4.CM0131.35	1.5.14.29	E1.14.14.1 unspecific monooxygenase [EC:1.14.14.1] [COG:COG2124] [GO:0050381]	ath:At2g32440	T32F6.4; ent-kaurenoic acid hydroxylase, putative / cytochrome P450, putative [EC:1.14.13.79] [KO:K04123]	3e-22	slr0574	COG2124	3e-22	C90A1_ARATH	Heme;Iron;Membrane;Metal-binding;Monooxygenase;Multigenefamily;Oxidoreductase;Transmembrane,Cytochrome P450 90A1 (EC 1.14.-.-).	1e-28	GO_ID:45735	TAIR|gene:2134780 SPTR:Q949P1 symbol:AT4G19230.1 [GO:0019825 "oxygen binding" evidence=ISS] InterPro:IPR001128 Pfam:PF00067 InterPro:IPR002403 InterPro:IPR002401 PRINTS:PR00463 PRINTS:PR00385 PROSITE:PS00086 PRINTS:PR00465 EMBL:AY050980 EMBL:AB122149 EMBL:AY091446 SPTR:Q949P1	9e-36
chr4.CM0131.35	1.1.7.13	E1.14.-.- [EC:1.14.-.-] [COG:COG2124]	ath:At2g32440	T32F6.4; ent-kaurenoic acid hydroxylase, putative / cytochrome P450, putative [EC:1.14.13.79] [KO:K04123]	3e-22	slr0574	COG2124	3e-22	C90A1_ARATH	Heme;Iron;Membrane;Metal-binding;Monooxygenase;Multigenefamily;Oxidoreductase;Transmembrane,Cytochrome P450 90A1 (EC 1.14.-.-).	1e-28	GO_ID:45735	TAIR|gene:2134780 SPTR:Q949P1 symbol:AT4G19230.1 [GO:0019825 "oxygen binding" evidence=ISS] InterPro:IPR001128 Pfam:PF00067 InterPro:IPR002403 InterPro:IPR002401 PRINTS:PR00463 PRINTS:PR00385 PROSITE:PS00086 PRINTS:PR00465 EMBL:AY050980 EMBL:AB122149 EMBL:AY091446 SPTR:Q949P1	9e-36
chr4.CM0131.35	1.10.4.4	E1.14.13.79 ent-kaurenoic acid hydroxylase [EC:1.14.13.79]	ath:At2g32440	T32F6.4; ent-kaurenoic acid hydroxylase, putative / cytochrome P450, putative [EC:1.14.13.79] [KO:K04123]	3e-22	slr0574	COG2124	3e-22	C90A1_ARATH	Heme;Iron;Membrane;Metal-binding;Monooxygenase;Multigenefamily;Oxidoreductase;Transmembrane,Cytochrome P450 90A1 (EC 1.14.-.-).	1e-28	GO_ID:45735	TAIR|gene:2134780 SPTR:Q949P1 symbol:AT4G19230.1 [GO:0019825 "oxygen binding" evidence=ISS] InterPro:IPR001128 Pfam:PF00067 InterPro:IPR002403 InterPro:IPR002401 PRINTS:PR00463 PRINTS:PR00385 PROSITE:PS00086 PRINTS:PR00465 EMBL:AY050980 EMBL:AB122149 EMBL:AY091446 SPTR:Q949P1	9e-36
chr4.CM0131.35	1.11.4.6	E1.14.-.- [EC:1.14.-.-] [COG:COG2124]	ath:At2g32440	T32F6.4; ent-kaurenoic acid hydroxylase, putative / cytochrome P450, putative [EC:1.14.13.79] [KO:K04123]	3e-22	slr0574	COG2124	3e-22	C90A1_ARATH	Heme;Iron;Membrane;Metal-binding;Monooxygenase;Multigenefamily;Oxidoreductase;Transmembrane,Cytochrome P450 90A1 (EC 1.14.-.-).	1e-28	GO_ID:45735	TAIR|gene:2134780 SPTR:Q949P1 symbol:AT4G19230.1 [GO:0019825 "oxygen binding" evidence=ISS] InterPro:IPR001128 Pfam:PF00067 InterPro:IPR002403 InterPro:IPR002401 PRINTS:PR00463 PRINTS:PR00385 PROSITE:PS00086 PRINTS:PR00465 EMBL:AY050980 EMBL:AB122149 EMBL:AY091446 SPTR:Q949P1	9e-36
chr4.CM0131.35	1.11.4.2	E1.14.14.1 unspecific monooxygenase [EC:1.14.14.1] [COG:COG2124] [GO:0050381]	ath:At2g32440	T32F6.4; ent-kaurenoic acid hydroxylase, putative / cytochrome P450, putative [EC:1.14.13.79] [KO:K04123]	3e-22	slr0574	COG2124	3e-22	C90A1_ARATH	Heme;Iron;Membrane;Metal-binding;Monooxygenase;Multigenefamily;Oxidoreductase;Transmembrane,Cytochrome P450 90A1 (EC 1.14.-.-).	1e-28	GO_ID:45735	TAIR|gene:2134780 SPTR:Q949P1 symbol:AT4G19230.1 [GO:0019825 "oxygen binding" evidence=ISS] InterPro:IPR001128 Pfam:PF00067 InterPro:IPR002403 InterPro:IPR002401 PRINTS:PR00463 PRINTS:PR00385 PROSITE:PS00086 PRINTS:PR00465 EMBL:AY050980 EMBL:AB122149 EMBL:AY091446 SPTR:Q949P1	9e-36
Ljwgs_106704.1	4.2.5	Apoptosis [CLASS:04210] [PATH:hsa04210] [GO:0006915]							TMVRN_NICGU	Alternativesplicing;ATP-binding;Hypersensitiveresponse;Leucine-richrepeat;Nucleotide-binding;Plantdefense;Repeat,TMV resistance protein N.	8e-29	GO_ID:9195	TAIR|gene:2122198 SPTR:O65506 symbol:AT4G36140.1 [GO:0006952 "defense response" evidence=ISS] Pfam:PF00560 InterPro:IPR003593 InterPro:IPR001611 InterPro:IPR000157 InterPro:IPR002182 InterPro:IPR000767 Pfam:PF01582 GO:GO:0006915 SMART:SM00382 GO:GO:0016020 InterPro:IPR011991 SMART:SM00255 PROSITE:PS50104 PRINTS:PR00364 Pfam:PF00931 InterPro:IPR011713 Pfam:PF07725 EMBL:AL161588 EMBL:AL022141 PIR:T…	4e-29
chr3.CM0116.34	99.1.4.2434	GO_ID:54823							DR206_PEA	Pathogenesis-relatedprotein;Plantdefense,Disease resistance response protein 206.	1e-13	GO_ID:54823	TAIR|gene:2035660 SPTR:Q9C891 symbol:AT1G55210.1 [GO:0005554 "molecular function unknown" evidence=ND] [GO:0006952 "defense response" evidence=ISS] [GO:0009807 "lignan biosynthesis" evidence=ISS] InterPro:IPR004265 Pfam:PF03018 EMBL:AC027034 EMBL:BT015679 PIR:H96593 SPTR:Q9C891	1e-53
chr3.CM0116.34	99.1.3.2.1009	DR206_PEA							DR206_PEA	Pathogenesis-relatedprotein;Plantdefense,Disease resistance response protein 206.	1e-13	GO_ID:54823	TAIR|gene:2035660 SPTR:Q9C891 symbol:AT1G55210.1 [GO:0005554 "molecular function unknown" evidence=ND] [GO:0006952 "defense response" evidence=ISS] [GO:0009807 "lignan biosynthesis" evidence=ISS] InterPro:IPR004265 Pfam:PF03018 EMBL:AC027034 EMBL:BT015679 PIR:H96593 SPTR:Q9C891	1e-53
chr1.CM0001.71	1.11.11.12	MHPE 4-hydroxy 2-oxovalerate aldolase [EC:4.1.3.-] [COG:COG0119] [GO:0008701]	ath:At1g74040	F2P9.9; 2-isopropylmalate synthase 1 (IMS1) [EC:2.3.3.13] [KO:K01649]	2e-96	slr0186	COG0119	1e-60	LEU1_SOYBN	Amino-acidbiosynthesis;Branched-chainaminoacidbiosynthesis;Leucinebiosynthesis;Nitrogenfixation;Nodulation;Transferase,Probable 2-isopropylmalate synthase (EC 2.3.3.13) (Alpha- isopropylmalate synthase) (Alpha-IPM synthetase) (Late nodulin 56) (N- 56).	4e-105	GO_ID:33233	TIGR_CMR|BA1420 SPTR:Q81T68 symbol:BA1420 "2-isopropylmalate synthase" [GO:0003852 "2-isopropylmalate synthase activity" evidence=ISS] [GO:0009098 "leucine biosynthesis" evidence=ISS] HAMAP:MF_01025 InterPro:IPR002034 Interpro:IPR000891 Pfam:PF00682 PROSITE:PS50991 PROSITE:PS00815 PROSITE:PS00816 InterPro:IPR005671 TIGRFAMs:TIGR00973 EMBL:AE017334 EMBL:AE017225 EMBL:AE017028 TIGR:BA1420 TIGR:GBAA…	1e-45
chr1.CM0001.71	1.5.8.15	E2.3.3.14 homocitrate synthase [EC:2.3.3.14] [COG:COG0119] [GO:0004410]	ath:At1g74040	F2P9.9; 2-isopropylmalate synthase 1 (IMS1) [EC:2.3.3.13] [KO:K01649]	2e-96	slr0186	COG0119	1e-60	LEU1_SOYBN	Amino-acidbiosynthesis;Branched-chainaminoacidbiosynthesis;Leucinebiosynthesis;Nitrogenfixation;Nodulation;Transferase,Probable 2-isopropylmalate synthase (EC 2.3.3.13) (Alpha- isopropylmalate synthase) (Alpha-IPM synthetase) (Late nodulin 56) (N- 56).	4e-105	GO_ID:33233	TIGR_CMR|BA1420 SPTR:Q81T68 symbol:BA1420 "2-isopropylmalate synthase" [GO:0003852 "2-isopropylmalate synthase activity" evidence=ISS] [GO:0009098 "leucine biosynthesis" evidence=ISS] HAMAP:MF_01025 InterPro:IPR002034 Interpro:IPR000891 Pfam:PF00682 PROSITE:PS50991 PROSITE:PS00815 PROSITE:PS00816 InterPro:IPR005671 TIGRFAMs:TIGR00973 EMBL:AE017334 EMBL:AE017225 EMBL:AE017028 TIGR:BA1420 TIGR:GBAA…	1e-45
chr1.CM0001.71	1.5.6.24	E4.1.3.4, hmgL hydroxymethylglutaryl-CoA lyase [EC:4.1.3.4] [COG:COG0119] [GO:0004419]	ath:At1g74040	F2P9.9; 2-isopropylmalate synthase 1 (IMS1) [EC:2.3.3.13] [KO:K01649]	2e-96	slr0186	COG0119	1e-60	LEU1_SOYBN	Amino-acidbiosynthesis;Branched-chainaminoacidbiosynthesis;Leucinebiosynthesis;Nitrogenfixation;Nodulation;Transferase,Probable 2-isopropylmalate synthase (EC 2.3.3.13) (Alpha- isopropylmalate synthase) (Alpha-IPM synthetase) (Late nodulin 56) (N- 56).	4e-105	GO_ID:33233	TIGR_CMR|BA1420 SPTR:Q81T68 symbol:BA1420 "2-isopropylmalate synthase" [GO:0003852 "2-isopropylmalate synthase activity" evidence=ISS] [GO:0009098 "leucine biosynthesis" evidence=ISS] HAMAP:MF_01025 InterPro:IPR002034 Interpro:IPR000891 Pfam:PF00682 PROSITE:PS50991 PROSITE:PS00815 PROSITE:PS00816 InterPro:IPR005671 TIGRFAMs:TIGR00973 EMBL:AE017334 EMBL:AE017225 EMBL:AE017028 TIGR:BA1420 TIGR:GBAA…	1e-45
chr1.CM0001.71	1.5.13.34	MHPE 4-hydroxy 2-oxovalerate aldolase [EC:4.1.3.-] [COG:COG0119] [GO:0008701]	ath:At1g74040	F2P9.9; 2-isopropylmalate synthase 1 (IMS1) [EC:2.3.3.13] [KO:K01649]	2e-96	slr0186	COG0119	1e-60	LEU1_SOYBN	Amino-acidbiosynthesis;Branched-chainaminoacidbiosynthesis;Leucinebiosynthesis;Nitrogenfixation;Nodulation;Transferase,Probable 2-isopropylmalate synthase (EC 2.3.3.13) (Alpha- isopropylmalate synthase) (Alpha-IPM synthetase) (Late nodulin 56) (N- 56).	4e-105	GO_ID:33233	TIGR_CMR|BA1420 SPTR:Q81T68 symbol:BA1420 "2-isopropylmalate synthase" [GO:0003852 "2-isopropylmalate synthase activity" evidence=ISS] [GO:0009098 "leucine biosynthesis" evidence=ISS] HAMAP:MF_01025 InterPro:IPR002034 Interpro:IPR000891 Pfam:PF00682 PROSITE:PS50991 PROSITE:PS00815 PROSITE:PS00816 InterPro:IPR005671 TIGRFAMs:TIGR00973 EMBL:AE017334 EMBL:AE017225 EMBL:AE017028 TIGR:BA1420 TIGR:GBAA…	1e-45
chr1.CM0001.71	1.5.7.8	E2.3.3.13, leuA 2-isopropylmalate synthase [EC:2.3.3.13] [COG:COG0119] [GO:0003852]	ath:At1g74040	F2P9.9; 2-isopropylmalate synthase 1 (IMS1) [EC:2.3.3.13] [KO:K01649]	2e-96	slr0186	COG0119	1e-60	LEU1_SOYBN	Amino-acidbiosynthesis;Branched-chainaminoacidbiosynthesis;Leucinebiosynthesis;Nitrogenfixation;Nodulation;Transferase,Probable 2-isopropylmalate synthase (EC 2.3.3.13) (Alpha- isopropylmalate synthase) (Alpha-IPM synthetase) (Late nodulin 56) (N- 56).	4e-105	GO_ID:33233	TIGR_CMR|BA1420 SPTR:Q81T68 symbol:BA1420 "2-isopropylmalate synthase" [GO:0003852 "2-isopropylmalate synthase activity" evidence=ISS] [GO:0009098 "leucine biosynthesis" evidence=ISS] HAMAP:MF_01025 InterPro:IPR002034 Interpro:IPR000891 Pfam:PF00682 PROSITE:PS50991 PROSITE:PS00815 PROSITE:PS00816 InterPro:IPR005671 TIGRFAMs:TIGR00973 EMBL:AE017334 EMBL:AE017225 EMBL:AE017028 TIGR:BA1420 TIGR:GBAA…	1e-45
chr1.CM0001.71	1.11.2.3	MHPE 4-hydroxy 2-oxovalerate aldolase [EC:4.1.3.-] [COG:COG0119] [GO:0008701]	ath:At1g74040	F2P9.9; 2-isopropylmalate synthase 1 (IMS1) [EC:2.3.3.13] [KO:K01649]	2e-96	slr0186	COG0119	1e-60	LEU1_SOYBN	Amino-acidbiosynthesis;Branched-chainaminoacidbiosynthesis;Leucinebiosynthesis;Nitrogenfixation;Nodulation;Transferase,Probable 2-isopropylmalate synthase (EC 2.3.3.13) (Alpha- isopropylmalate synthase) (Alpha-IPM synthetase) (Late nodulin 56) (N- 56).	4e-105	GO_ID:33233	TIGR_CMR|BA1420 SPTR:Q81T68 symbol:BA1420 "2-isopropylmalate synthase" [GO:0003852 "2-isopropylmalate synthase activity" evidence=ISS] [GO:0009098 "leucine biosynthesis" evidence=ISS] HAMAP:MF_01025 InterPro:IPR002034 Interpro:IPR000891 Pfam:PF00682 PROSITE:PS50991 PROSITE:PS00815 PROSITE:PS00816 InterPro:IPR005671 TIGRFAMs:TIGR00973 EMBL:AE017334 EMBL:AE017225 EMBL:AE017028 TIGR:BA1420 TIGR:GBAA…	1e-45
chr1.CM0001.71	1.1.11.49	E2.3.3.14 homocitrate synthase [EC:2.3.3.14] [COG:COG0119] [GO:0004410]	ath:At1g74040	F2P9.9; 2-isopropylmalate synthase 1 (IMS1) [EC:2.3.3.13] [KO:K01649]	2e-96	slr0186	COG0119	1e-60	LEU1_SOYBN	Amino-acidbiosynthesis;Branched-chainaminoacidbiosynthesis;Leucinebiosynthesis;Nitrogenfixation;Nodulation;Transferase,Probable 2-isopropylmalate synthase (EC 2.3.3.13) (Alpha- isopropylmalate synthase) (Alpha-IPM synthetase) (Late nodulin 56) (N- 56).	4e-105	GO_ID:33233	TIGR_CMR|BA1420 SPTR:Q81T68 symbol:BA1420 "2-isopropylmalate synthase" [GO:0003852 "2-isopropylmalate synthase activity" evidence=ISS] [GO:0009098 "leucine biosynthesis" evidence=ISS] HAMAP:MF_01025 InterPro:IPR002034 Interpro:IPR000891 Pfam:PF00682 PROSITE:PS50991 PROSITE:PS00815 PROSITE:PS00816 InterPro:IPR005671 TIGRFAMs:TIGR00973 EMBL:AE017334 EMBL:AE017225 EMBL:AE017028 TIGR:BA1420 TIGR:GBAA…	1e-45
chr1.CM0001.71	1.3.4.2	E4.1.3.4, hmgL hydroxymethylglutaryl-CoA lyase [EC:4.1.3.4] [COG:COG0119] [GO:0004419]	ath:At1g74040	F2P9.9; 2-isopropylmalate synthase 1 (IMS1) [EC:2.3.3.13] [KO:K01649]	2e-96	slr0186	COG0119	1e-60	LEU1_SOYBN	Amino-acidbiosynthesis;Branched-chainaminoacidbiosynthesis;Leucinebiosynthesis;Nitrogenfixation;Nodulation;Transferase,Probable 2-isopropylmalate synthase (EC 2.3.3.13) (Alpha- isopropylmalate synthase) (Alpha-IPM synthetase) (Late nodulin 56) (N- 56).	4e-105	GO_ID:33233	TIGR_CMR|BA1420 SPTR:Q81T68 symbol:BA1420 "2-isopropylmalate synthase" [GO:0003852 "2-isopropylmalate synthase activity" evidence=ISS] [GO:0009098 "leucine biosynthesis" evidence=ISS] HAMAP:MF_01025 InterPro:IPR002034 Interpro:IPR000891 Pfam:PF00682 PROSITE:PS50991 PROSITE:PS00815 PROSITE:PS00816 InterPro:IPR005671 TIGRFAMs:TIGR00973 EMBL:AE017334 EMBL:AE017225 EMBL:AE017028 TIGR:BA1420 TIGR:GBAA…	1e-45
chr1.CM0001.71	1.1.14.10.2	E1.2.1.10M, mhpF acetaldehyde dehydrogenase [COG:COG0119]	ath:At1g74040	F2P9.9; 2-isopropylmalate synthase 1 (IMS1) [EC:2.3.3.13] [KO:K01649]	2e-96	slr0186	COG0119	1e-60	LEU1_SOYBN	Amino-acidbiosynthesis;Branched-chainaminoacidbiosynthesis;Leucinebiosynthesis;Nitrogenfixation;Nodulation;Transferase,Probable 2-isopropylmalate synthase (EC 2.3.3.13) (Alpha- isopropylmalate synthase) (Alpha-IPM synthetase) (Late nodulin 56) (N- 56).	4e-105	GO_ID:33233	TIGR_CMR|BA1420 SPTR:Q81T68 symbol:BA1420 "2-isopropylmalate synthase" [GO:0003852 "2-isopropylmalate synthase activity" evidence=ISS] [GO:0009098 "leucine biosynthesis" evidence=ISS] HAMAP:MF_01025 InterPro:IPR002034 Interpro:IPR000891 Pfam:PF00682 PROSITE:PS50991 PROSITE:PS00815 PROSITE:PS00816 InterPro:IPR005671 TIGRFAMs:TIGR00973 EMBL:AE017334 EMBL:AE017225 EMBL:AE017028 TIGR:BA1420 TIGR:GBAA…	1e-45
chr1.CM0001.71	1.1.11.7.2	E1.2.1.10M, mhpF acetaldehyde dehydrogenase [COG:COG0119]	ath:At1g74040	F2P9.9; 2-isopropylmalate synthase 1 (IMS1) [EC:2.3.3.13] [KO:K01649]	2e-96	slr0186	COG0119	1e-60	LEU1_SOYBN	Amino-acidbiosynthesis;Branched-chainaminoacidbiosynthesis;Leucinebiosynthesis;Nitrogenfixation;Nodulation;Transferase,Probable 2-isopropylmalate synthase (EC 2.3.3.13) (Alpha- isopropylmalate synthase) (Alpha-IPM synthetase) (Late nodulin 56) (N- 56).	4e-105	GO_ID:33233	TIGR_CMR|BA1420 SPTR:Q81T68 symbol:BA1420 "2-isopropylmalate synthase" [GO:0003852 "2-isopropylmalate synthase activity" evidence=ISS] [GO:0009098 "leucine biosynthesis" evidence=ISS] HAMAP:MF_01025 InterPro:IPR002034 Interpro:IPR000891 Pfam:PF00682 PROSITE:PS50991 PROSITE:PS00815 PROSITE:PS00816 InterPro:IPR005671 TIGRFAMs:TIGR00973 EMBL:AE017334 EMBL:AE017225 EMBL:AE017028 TIGR:BA1420 TIGR:GBAA…	1e-45
chr1.CM0001.71	1.1.11.48	E2.3.3.13, leuA 2-isopropylmalate synthase [EC:2.3.3.13] [COG:COG0119] [GO:0003852]	ath:At1g74040	F2P9.9; 2-isopropylmalate synthase 1 (IMS1) [EC:2.3.3.13] [KO:K01649]	2e-96	slr0186	COG0119	1e-60	LEU1_SOYBN	Amino-acidbiosynthesis;Branched-chainaminoacidbiosynthesis;Leucinebiosynthesis;Nitrogenfixation;Nodulation;Transferase,Probable 2-isopropylmalate synthase (EC 2.3.3.13) (Alpha- isopropylmalate synthase) (Alpha-IPM synthetase) (Late nodulin 56) (N- 56).	4e-105	GO_ID:33233	TIGR_CMR|BA1420 SPTR:Q81T68 symbol:BA1420 "2-isopropylmalate synthase" [GO:0003852 "2-isopropylmalate synthase activity" evidence=ISS] [GO:0009098 "leucine biosynthesis" evidence=ISS] HAMAP:MF_01025 InterPro:IPR002034 Interpro:IPR000891 Pfam:PF00682 PROSITE:PS50991 PROSITE:PS00815 PROSITE:PS00816 InterPro:IPR005671 TIGRFAMs:TIGR00973 EMBL:AE017334 EMBL:AE017225 EMBL:AE017028 TIGR:BA1420 TIGR:GBAA…	1e-45
chr1.CM0001.71	1.1.14.33	E4.1.3.4, hmgL hydroxymethylglutaryl-CoA lyase [EC:4.1.3.4] [COG:COG0119] [GO:0004419]	ath:At1g74040	F2P9.9; 2-isopropylmalate synthase 1 (IMS1) [EC:2.3.3.13] [KO:K01649]	2e-96	slr0186	COG0119	1e-60	LEU1_SOYBN	Amino-acidbiosynthesis;Branched-chainaminoacidbiosynthesis;Leucinebiosynthesis;Nitrogenfixation;Nodulation;Transferase,Probable 2-isopropylmalate synthase (EC 2.3.3.13) (Alpha- isopropylmalate synthase) (Alpha-IPM synthetase) (Late nodulin 56) (N- 56).	4e-105	GO_ID:33233	TIGR_CMR|BA1420 SPTR:Q81T68 symbol:BA1420 "2-isopropylmalate synthase" [GO:0003852 "2-isopropylmalate synthase activity" evidence=ISS] [GO:0009098 "leucine biosynthesis" evidence=ISS] HAMAP:MF_01025 InterPro:IPR002034 Interpro:IPR000891 Pfam:PF00682 PROSITE:PS50991 PROSITE:PS00815 PROSITE:PS00816 InterPro:IPR005671 TIGRFAMs:TIGR00973 EMBL:AE017334 EMBL:AE017225 EMBL:AE017028 TIGR:BA1420 TIGR:GBAA…	1e-45
chr1.CM0001.71	1.11.3.6	MHPE 4-hydroxy 2-oxovalerate aldolase [EC:4.1.3.-] [COG:COG0119] [GO:0008701]	ath:At1g74040	F2P9.9; 2-isopropylmalate synthase 1 (IMS1) [EC:2.3.3.13] [KO:K01649]	2e-96	slr0186	COG0119	1e-60	LEU1_SOYBN	Amino-acidbiosynthesis;Branched-chainaminoacidbiosynthesis;Leucinebiosynthesis;Nitrogenfixation;Nodulation;Transferase,Probable 2-isopropylmalate synthase (EC 2.3.3.13) (Alpha- isopropylmalate synthase) (Alpha-IPM synthetase) (Late nodulin 56) (N- 56).	4e-105	GO_ID:33233	TIGR_CMR|BA1420 SPTR:Q81T68 symbol:BA1420 "2-isopropylmalate synthase" [GO:0003852 "2-isopropylmalate synthase activity" evidence=ISS] [GO:0009098 "leucine biosynthesis" evidence=ISS] HAMAP:MF_01025 InterPro:IPR002034 Interpro:IPR000891 Pfam:PF00682 PROSITE:PS50991 PROSITE:PS00815 PROSITE:PS00816 InterPro:IPR005671 TIGRFAMs:TIGR00973 EMBL:AE017334 EMBL:AE017225 EMBL:AE017028 TIGR:BA1420 TIGR:GBAA…	1e-45
Ljwgs_019032.1	99.1.3.2.1985	CBPR_HEVBR							CBPR_HEVBR	Directproteinsequencing;Signal;Vacuole,Citrate binding protein precursor.	1e-57
Ljwgs_114640.1	99.1.4.2390	GO_ID:13483										GO_ID:13483	TAIR|gene:3438924 SPTR:Q9SB75 symbol:AT4G31590.1 [GO:0000004 "biological process unknown" evidence=ND] [GO:0008372 "cellular component unknown" evidence=ND] [GO:0016757 "transferase activity, transferring glycosyl groups" evidence=ISS] InterPro:IPR001173 Pfam:PF00535 EMBL:AL161579 EMBL:AL031004 EMBL:BT003334 EMBL:BT008423 PIR:T05111 SPTR:Q9SB75	2e-30
Ljwgs_019948.1	3.1.3.50	TC.AMT ammonium transporter, Amt family [COG:COG0004] [TC:2.A.49]	lla:L0236	amtB; ammonium transporter [KO:K03320]	2e-20	L0236	COG0004	4e-21	AMT2_ARATH	Ammoniatransport;Membrane;Polymorphism;Transmembrane;Transport,Ammonium transporter 2 (AtAMT2).	6e-57	GO_ID:32309	TIGR_CMR|PSPTO0218 SPTR:Q88B15 symbol:PSPTO0218 "ammonium transporter" [GO:0008519 "ammonium transporter activity" evidence=ISS] [GO:0015696 "ammonium transport" evidence=ISS] InterPro:IPR001905 Pfam:PF00909 GO:GO:0006810 GO:GO:0016020 InterPro:IPR010256 TIGRFAMs:TIGR00836 PROSITE:PS01219 EMBL:AE016856 TIGR:PSPTO0218 SPTR:Q88B15	6e-17
gi45351327	99.2	Unclassified without homolog
chr4.TM1616.2	1.7.8.16	RFAD ADP-L-glycero-D-manno-heptose 6-epimerase [EC:5.1.3.20] [COG:COG0451] [GO:0008712]	ath:At5g42800	MJB21.18; dihydroflavonol 4-reductase (dihydrokaempferol 4-reductase) (DFR) [EC:1.1.1.219] [KO:K00091]	2e-72	L161121	COG0451	8e-28	BAN_ARATH	Flavonoidbiosynthesis;NAD;NADP;Oxidoreductase;Polymorphism,Leucoanthocyanidin reductase (EC 1.3.1.77) (LAR) (BANYULS) (Anthocyanin spotted testa) (ast).	1e-114	GO_ID:18382	TAIR|gene:2165426 SPTR:P51102 symbol:AT5G42800.1 [GO:0009718 "anthocyanin biosynthesis" evidence=IMP] [GO:0045552 "dihydrokaempferol 4-reductase activity" evidence=IMP] InterPro:IPR001509 EMBL:AB007647 EMBL:M86359 EMBL:AB033294 EMBL:AJ251982 PIR:JQ1688 SPTR:P51102	5e-73
chr4.TM1616.2	1.1.5.8	E1.1.1.271, fcl GDP-L-fucose synthase [EC:1.1.1.271] [COG:COG0451]	ath:At5g42800	MJB21.18; dihydroflavonol 4-reductase (dihydrokaempferol 4-reductase) (DFR) [EC:1.1.1.219] [KO:K00091]	2e-72	L161121	COG0451	8e-28	BAN_ARATH	Flavonoidbiosynthesis;NAD;NADP;Oxidoreductase;Polymorphism,Leucoanthocyanidin reductase (EC 1.3.1.77) (LAR) (BANYULS) (Anthocyanin spotted testa) (ast).	1e-114	GO_ID:18382	TAIR|gene:2165426 SPTR:P51102 symbol:AT5G42800.1 [GO:0009718 "anthocyanin biosynthesis" evidence=IMP] [GO:0045552 "dihydrokaempferol 4-reductase activity" evidence=IMP] InterPro:IPR001509 EMBL:AB007647 EMBL:M86359 EMBL:AB033294 EMBL:AJ251982 PIR:JQ1688 SPTR:P51102	5e-73
chr4.TM1616.2	1.1.8.55	E4.2.1.45, rfbG CDP-glucose 4,6-dehydratase [EC:4.2.1.45] [COG:COG0451]	ath:At5g42800	MJB21.18; dihydroflavonol 4-reductase (dihydrokaempferol 4-reductase) (DFR) [EC:1.1.1.219] [KO:K00091]	2e-72	L161121	COG0451	8e-28	BAN_ARATH	Flavonoidbiosynthesis;NAD;NADP;Oxidoreductase;Polymorphism,Leucoanthocyanidin reductase (EC 1.3.1.77) (LAR) (BANYULS) (Anthocyanin spotted testa) (ast).	1e-114	GO_ID:18382	TAIR|gene:2165426 SPTR:P51102 symbol:AT5G42800.1 [GO:0009718 "anthocyanin biosynthesis" evidence=IMP] [GO:0045552 "dihydrokaempferol 4-reductase activity" evidence=IMP] InterPro:IPR001509 EMBL:AB007647 EMBL:M86359 EMBL:AB033294 EMBL:AJ251982 PIR:JQ1688 SPTR:P51102	5e-73
chr4.TM1616.2	1.3.9.25	E3.13.1.1, sqd1, sqdb UDP-sulfoquinovose synthase [EC:3.13.1.1] [COG:COG0451] [GO:0046507]	ath:At5g42800	MJB21.18; dihydroflavonol 4-reductase (dihydrokaempferol 4-reductase) (DFR) [EC:1.1.1.219] [KO:K00091]	2e-72	L161121	COG0451	8e-28	BAN_ARATH	Flavonoidbiosynthesis;NAD;NADP;Oxidoreductase;Polymorphism,Leucoanthocyanidin reductase (EC 1.3.1.77) (LAR) (BANYULS) (Anthocyanin spotted testa) (ast).	1e-114	GO_ID:18382	TAIR|gene:2165426 SPTR:P51102 symbol:AT5G42800.1 [GO:0009718 "anthocyanin biosynthesis" evidence=IMP] [GO:0045552 "dihydrokaempferol 4-reductase activity" evidence=IMP] InterPro:IPR001509 EMBL:AB007647 EMBL:M86359 EMBL:AB033294 EMBL:AJ251982 PIR:JQ1688 SPTR:P51102	5e-73
chr4.TM1616.2	1.10.7.4	E1.1.1.219 dihydroflavonol-4-reductase [EC:1.1.1.219] [COG:COG0451] [GO:0045552]	ath:At5g42800	MJB21.18; dihydroflavonol 4-reductase (dihydrokaempferol 4-reductase) (DFR) [EC:1.1.1.219] [KO:K00091]	2e-72	L161121	COG0451	8e-28	BAN_ARATH	Flavonoidbiosynthesis;NAD;NADP;Oxidoreductase;Polymorphism,Leucoanthocyanidin reductase (EC 1.3.1.77) (LAR) (BANYULS) (Anthocyanin spotted testa) (ast).	1e-114	GO_ID:18382	TAIR|gene:2165426 SPTR:P51102 symbol:AT5G42800.1 [GO:0009718 "anthocyanin biosynthesis" evidence=IMP] [GO:0045552 "dihydrokaempferol 4-reductase activity" evidence=IMP] InterPro:IPR001509 EMBL:AB007647 EMBL:M86359 EMBL:AB033294 EMBL:AJ251982 PIR:JQ1688 SPTR:P51102	5e-73
chr4.TM1616.2	1.1.10.16	E5.1.3.12, lpsL UDP-glucuronic acid epimerase [EC:5.1.3.12] [COG:COG0451]	ath:At5g42800	MJB21.18; dihydroflavonol 4-reductase (dihydrokaempferol 4-reductase) (DFR) [EC:1.1.1.219] [KO:K00091]	2e-72	L161121	COG0451	8e-28	BAN_ARATH	Flavonoidbiosynthesis;NAD;NADP;Oxidoreductase;Polymorphism,Leucoanthocyanidin reductase (EC 1.3.1.77) (LAR) (BANYULS) (Anthocyanin spotted testa) (ast).	1e-114	GO_ID:18382	TAIR|gene:2165426 SPTR:P51102 symbol:AT5G42800.1 [GO:0009718 "anthocyanin biosynthesis" evidence=IMP] [GO:0045552 "dihydrokaempferol 4-reductase activity" evidence=IMP] InterPro:IPR001509 EMBL:AB007647 EMBL:M86359 EMBL:AB033294 EMBL:AJ251982 PIR:JQ1688 SPTR:P51102	5e-73
Ljwgs_128958.1	99.1.4.1079	GO_ID:53934										GO_ID:53934	TAIR|gene:2050986 SPTR:O22808 symbol:AT2G33580.1 [GO:0016301 "kinase activity" evidence=ISS] InterPro:IPR000719 Pfam:PF00069 InterPro:IPR002482 Pfam:PF01476 ProDom:PD000001 PROSITE:PS50011 EMBL:AC002332 EMBL:AF370600 PIR:C84747 SPTR:O22808	3e-27
Ljwgs_015518.1	3.1.3.33	TC.MC mitochondrial carrier protein, MC family [TC:2.A.29]	mmu:67554	Slc25a30; solute carrier family 25, member 30 [KO:K03454]	1e-45				UCP2_CYPCA	Innermembrane;Membrane;Mitochondrion;Repeat;Transmembrane;Transport,Mitochondrial uncoupling protein 2 (UCP 2).	2e-62	GO_ID:3268	TAIR|gene:2154592 SPTR:Q9ZWG1 symbol:AT5G58970.1 [GO:0017077 "oxidative phosphorylation uncoupler activity" evidence=ISS] InterPro:IPR001993 Pfam:PF00153 InterPro:IPR002067 InterPro:IPR002113 InterPro:IPR002030 GO:GO:0005739 PRINTS:PR00926 PROSITE:PS50920 GO:GO:0006810 PRINTS:PR00927 PRINTS:PR00784 GO:GO:0005488 EMBL:AB016885 EMBL:AB021706 EMBL:AY088200 SPTR:Q9ZWG1	7e-115
gi37651075	1.9.4.15	E2.7.1.- [EC:2.7.1.-] [COG:COG0515 COG1493]	ath:At5g02290	T1E22.50; protein kinase, putative [EC:2.7.1.37] [KO:K00870]	7e-29	YPL203w	COG0515	8e-11	EXS_ARATH	ATP-binding;Kinase;Leucine-richrepeat;Meiosis;Membrane;Nucleotide-binding;Phosphorylation;Receptor;Repeat;Serine/threonine-proteinkinase;Signal;Transferase;Transmembrane,Leucine-rich repeat receptor protein kinase EXS precursor (EC 2.7.1.37) (Extra sporogenous cells protein) (EXCESS MICROSPOROCYTES1 protein).	1e-31	GO_ID:53934	TAIR|gene:2050986 SPTR:O22808 symbol:AT2G33580.1 [GO:0016301 "kinase activity" evidence=ISS] InterPro:IPR000719 Pfam:PF00069 InterPro:IPR002482 Pfam:PF01476 ProDom:PD000001 PROSITE:PS50011 EMBL:AC002332 EMBL:AF370600 PIR:C84747 SPTR:O22808	7e-66
gi37651075	1.7.8.19	WAAY, rfaY lipopolysaccharide core biosynthesis protein RFAY [EC:2.7.-.-] [COG:COG0515]	ath:At5g02290	T1E22.50; protein kinase, putative [EC:2.7.1.37] [KO:K00870]	7e-29	YPL203w	COG0515	8e-11	EXS_ARATH	ATP-binding;Kinase;Leucine-richrepeat;Meiosis;Membrane;Nucleotide-binding;Phosphorylation;Receptor;Repeat;Serine/threonine-proteinkinase;Signal;Transferase;Transmembrane,Leucine-rich repeat receptor protein kinase EXS precursor (EC 2.7.1.37) (Extra sporogenous cells protein) (EXCESS MICROSPOROCYTES1 protein).	1e-31	GO_ID:53934	TAIR|gene:2050986 SPTR:O22808 symbol:AT2G33580.1 [GO:0016301 "kinase activity" evidence=ISS] InterPro:IPR000719 Pfam:PF00069 InterPro:IPR002482 Pfam:PF01476 ProDom:PD000001 PROSITE:PS50011 EMBL:AC002332 EMBL:AF370600 PIR:C84747 SPTR:O22808	7e-66
gi37651075	1.1.17.19	E2.7.1.- [EC:2.7.1.-] [COG:COG0515 COG1493]	ath:At5g02290	T1E22.50; protein kinase, putative [EC:2.7.1.37] [KO:K00870]	7e-29	YPL203w	COG0515	8e-11	EXS_ARATH	ATP-binding;Kinase;Leucine-richrepeat;Meiosis;Membrane;Nucleotide-binding;Phosphorylation;Receptor;Repeat;Serine/threonine-proteinkinase;Signal;Transferase;Transmembrane,Leucine-rich repeat receptor protein kinase EXS precursor (EC 2.7.1.37) (Extra sporogenous cells protein) (EXCESS MICROSPOROCYTES1 protein).	1e-31	GO_ID:53934	TAIR|gene:2050986 SPTR:O22808 symbol:AT2G33580.1 [GO:0016301 "kinase activity" evidence=ISS] InterPro:IPR000719 Pfam:PF00069 InterPro:IPR002482 Pfam:PF01476 ProDom:PD000001 PROSITE:PS50011 EMBL:AC002332 EMBL:AF370600 PIR:C84747 SPTR:O22808	7e-66
gi37651075	3.3.10.117	BMPR1 bone morphogenetic protein receptor, type I [EC:2.7.1.37]	ath:At5g02290	T1E22.50; protein kinase, putative [EC:2.7.1.37] [KO:K00870]	7e-29	YPL203w	COG0515	8e-11	EXS_ARATH	ATP-binding;Kinase;Leucine-richrepeat;Meiosis;Membrane;Nucleotide-binding;Phosphorylation;Receptor;Repeat;Serine/threonine-proteinkinase;Signal;Transferase;Transmembrane,Leucine-rich repeat receptor protein kinase EXS precursor (EC 2.7.1.37) (Extra sporogenous cells protein) (EXCESS MICROSPOROCYTES1 protein).	1e-31	GO_ID:53934	TAIR|gene:2050986 SPTR:O22808 symbol:AT2G33580.1 [GO:0016301 "kinase activity" evidence=ISS] InterPro:IPR000719 Pfam:PF00069 InterPro:IPR002482 Pfam:PF01476 ProDom:PD000001 PROSITE:PS50011 EMBL:AC002332 EMBL:AF370600 PIR:C84747 SPTR:O22808	7e-66
gi37651075	1.11.16.8	E2.7.1.- [EC:2.7.1.-] [COG:COG0515 COG1493]	ath:At5g02290	T1E22.50; protein kinase, putative [EC:2.7.1.37] [KO:K00870]	7e-29	YPL203w	COG0515	8e-11	EXS_ARATH	ATP-binding;Kinase;Leucine-richrepeat;Meiosis;Membrane;Nucleotide-binding;Phosphorylation;Receptor;Repeat;Serine/threonine-proteinkinase;Signal;Transferase;Transmembrane,Leucine-rich repeat receptor protein kinase EXS precursor (EC 2.7.1.37) (Extra sporogenous cells protein) (EXCESS MICROSPOROCYTES1 protein).	1e-31	GO_ID:53934	TAIR|gene:2050986 SPTR:O22808 symbol:AT2G33580.1 [GO:0016301 "kinase activity" evidence=ISS] InterPro:IPR000719 Pfam:PF00069 InterPro:IPR002482 Pfam:PF01476 ProDom:PD000001 PROSITE:PS50011 EMBL:AC002332 EMBL:AF370600 PIR:C84747 SPTR:O22808	7e-66
gi37651075	4.2.4	Cell cycle [CLASS:04110] [PATH:hsa04110] [COG:COG0515]	ath:At5g02290	T1E22.50; protein kinase, putative [EC:2.7.1.37] [KO:K00870]	7e-29	YPL203w	COG0515	8e-11	EXS_ARATH	ATP-binding;Kinase;Leucine-richrepeat;Meiosis;Membrane;Nucleotide-binding;Phosphorylation;Receptor;Repeat;Serine/threonine-proteinkinase;Signal;Transferase;Transmembrane,Leucine-rich repeat receptor protein kinase EXS precursor (EC 2.7.1.37) (Extra sporogenous cells protein) (EXCESS MICROSPOROCYTES1 protein).	1e-31	GO_ID:53934	TAIR|gene:2050986 SPTR:O22808 symbol:AT2G33580.1 [GO:0016301 "kinase activity" evidence=ISS] InterPro:IPR000719 Pfam:PF00069 InterPro:IPR002482 Pfam:PF01476 ProDom:PD000001 PROSITE:PS50011 EMBL:AC002332 EMBL:AF370600 PIR:C84747 SPTR:O22808	7e-66
gi37651075	3.2.2.1	Protein kinase [EC:2.7.1.37]	ath:At5g02290	T1E22.50; protein kinase, putative [EC:2.7.1.37] [KO:K00870]	7e-29	YPL203w	COG0515	8e-11	EXS_ARATH	ATP-binding;Kinase;Leucine-richrepeat;Meiosis;Membrane;Nucleotide-binding;Phosphorylation;Receptor;Repeat;Serine/threonine-proteinkinase;Signal;Transferase;Transmembrane,Leucine-rich repeat receptor protein kinase EXS precursor (EC 2.7.1.37) (Extra sporogenous cells protein) (EXCESS MICROSPOROCYTES1 protein).	1e-31	GO_ID:53934	TAIR|gene:2050986 SPTR:O22808 symbol:AT2G33580.1 [GO:0016301 "kinase activity" evidence=ISS] InterPro:IPR000719 Pfam:PF00069 InterPro:IPR002482 Pfam:PF01476 ProDom:PD000001 PROSITE:PS50011 EMBL:AC002332 EMBL:AF370600 PIR:C84747 SPTR:O22808	7e-66
Ljwgs_046862.1	99.1.4.3252	GO_ID:30891							NAC19_ARATH	3D-structure;DNA-binding;Nuclearprotein;Transcription;Transcriptionregulation,NAC-domain containing protein 19 (ANAC019) (ANAC) (Abscicic-acid- responsive NAC).	2e-30	GO_ID:30891	TAIR|gene:2122803 SPTR:Q9SV87 symbol:ANAC070 [GO:0003700 "transcription factor activity" evidence=ISS] [GO:0008372 "cellular component unknown" evidence=ND] [GO:0007275 "development" evidence=ISS] InterPro:IPR003441 Pfam:PF02365 HSSP:Q9C932 PROSITE:PS51005 EMBL:AL049488 EMBL:AL161517 EMBL:AY133681 PIR:T04050 SPTR:Q9SV87	5e-80
Ljwgs_046862.1	99.1.3.2.66	NAC19_ARATH							NAC19_ARATH	3D-structure;DNA-binding;Nuclearprotein;Transcription;Transcriptionregulation,NAC-domain containing protein 19 (ANAC019) (ANAC) (Abscicic-acid- responsive NAC).	2e-30	GO_ID:30891	TAIR|gene:2122803 SPTR:Q9SV87 symbol:ANAC070 [GO:0003700 "transcription factor activity" evidence=ISS] [GO:0008372 "cellular component unknown" evidence=ND] [GO:0007275 "development" evidence=ISS] InterPro:IPR003441 Pfam:PF02365 HSSP:Q9C932 PROSITE:PS51005 EMBL:AL049488 EMBL:AL161517 EMBL:AY133681 PIR:T04050 SPTR:Q9SV87	5e-80
chr1.TM0523.14	99.1.4.8660	GO_ID:21712							MYBF_ARATH	Activator;DNA-binding;Nuclearprotein;Transcription;Transcriptionregulation,Putative Myb family transcription factor At1g14600.	7e-16	GO_ID:21712	TAIR|gene:2163851 SPTR:Q9FJV5 symbol:AT5G42630.1 [GO:0003700 "transcription factor activity" evidence=ISS] [GO:0045449 "regulation of transcription" evidence=TAS] [GO:0003677 "DNA binding" evidence=ISS] EMBL:AB013391 EMBL:AY048691 HSSP:O49397 InterPro:IPR001005 InterPro:IPR006447 Pfam:PF00249 TIGRFAMs:TIGR01557 SPTR:Q9FJV5	5e-39
chr1.TM0523.14	99.1.3.2.1953	MYBF_ARATH							MYBF_ARATH	Activator;DNA-binding;Nuclearprotein;Transcription;Transcriptionregulation,Putative Myb family transcription factor At1g14600.	7e-16	GO_ID:21712	TAIR|gene:2163851 SPTR:Q9FJV5 symbol:AT5G42630.1 [GO:0003700 "transcription factor activity" evidence=ISS] [GO:0045449 "regulation of transcription" evidence=TAS] [GO:0003677 "DNA binding" evidence=ISS] EMBL:AB013391 EMBL:AY048691 HSSP:O49397 InterPro:IPR001005 InterPro:IPR006447 Pfam:PF00249 TIGRFAMs:TIGR01557 SPTR:Q9FJV5	5e-39
Ljwgs_074454.1	1.2.4.17	E2.6.1.2, GPT alanine transaminase [EC:2.6.1.2] [COG:COG0436] [GO:0004021]	ath:At1g72330	T10D10.20; alanine aminotransferase, putative [EC:2.6.1.2] [KO:K00814]	1e-17				ALA2_PANMI	Aminotransferase;Directproteinsequencing;Pyridoxalphosphate;Transferase,Alanine aminotransferase 2 (EC 2.6.1.2) (GPT) (Glutamic--pyruvic transaminase 2) (Glutamic--alanine transaminase 2) (ALAAT-2).	2e-20
Ljwgs_074454.1	1.5.1.11	E2.6.1.2, GPT alanine transaminase [EC:2.6.1.2] [COG:COG0436] [GO:0004021]	ath:At1g72330	T10D10.20; alanine aminotransferase, putative [EC:2.6.1.2] [KO:K00814]	1e-17				ALA2_PANMI	Aminotransferase;Directproteinsequencing;Pyridoxalphosphate;Transferase,Alanine aminotransferase 2 (EC 2.6.1.2) (GPT) (Glutamic--pyruvic transaminase 2) (Glutamic--alanine transaminase 2) (ALAAT-2).	2e-20
Ljwgs_074454.1	1.5.2.7	E2.6.1.2, GPT alanine transaminase [EC:2.6.1.2] [COG:COG0436] [GO:0004021]	ath:At1g72330	T10D10.20; alanine aminotransferase, putative [EC:2.6.1.2] [KO:K00814]	1e-17				ALA2_PANMI	Aminotransferase;Directproteinsequencing;Pyridoxalphosphate;Transferase,Alanine aminotransferase 2 (EC 2.6.1.2) (GPT) (Glutamic--pyruvic transaminase 2) (Glutamic--alanine transaminase 2) (ALAAT-2).	2e-20
Ljwgs_122957.1	3.3.3.15.8	CNGF cyclic nucleotide gated channel, other eukaryote	ath:At4g30360	F17I23.300; cyclic nucleotide-regulated ion channel, putative (CNGC17) [KO:K05391]	5e-102				CNG17_ARATH	Calmodulin-binding;cAMP;cAMP-binding;cGMP;cGMP-binding;Iontransport;Ionicchannel;Membrane;Multigenefamily;Nucleotide-binding;Transmembrane;Transport,Probable cyclic nucleotide-gated ion channel 17 (Cyclic nucleotide-and calmodulin-regulated ion channel 17).	3e-102	GO_ID:51683	TAIR|gene:2118815 SPTR:Q8L7Z0 symbol:AT4G30360.1 [GO:0005516 "calmodulin binding" evidence=ISS] [GO:0005216 "ion channel activity" evidence=ISS] [GO:0030551 "cyclic nucleotide binding" evidence=ISS] Pfam:PF00612 InterPro:IPR005821 InterPro:IPR000595 InterPro:IPR000048 InterPro:IPR003938 Pfam:PF00520 Pfam:PF00027 PROSITE:PS50096 PRINTS:PR01463 PROSITE:PS00888 PROSITE:PS00889 PROSITE:PS50042 EMBL:A…	1e-102
chr1.CM0122.11	1.1.9.28	E3.2.1.14 chitinase [EC:3.2.1.14] [COG:COG3325] [GO:0004568 0008843] [CAZy:GH19]	ath:At4g01700	T15B16.5; chitinase, putative [EC:3.2.1.14] [KO:K01183]	3e-115				CHI2_BRANA	Carbohydratemetabolism;Chitindegradation;Chitin-binding;Glycosidase;Hydrolase;Multigenefamily;Polysaccharidedegradation;Signal,Endochitinase CH25 precursor (EC 3.2.1.14).	1e-91	GO_ID:52845	TAIR|gene:2133411 SPTR:Q9ZSI6 symbol:AT4G01700.1 [GO:0004568 "chitinase activity" evidence=ISS] InterPro:IPR000726 HSSP:P23951 Pfam:PF00182 ProDom:PD354900 PROSITE:PS00774 EMBL:AL161492 EMBL:AF104919 EMBL:BT003069 PIR:T02004 SPTR:Q9ZSI6	6e-116
Ljwgs_056488.1	99.1.4.3685	GO_ID:13839										GO_ID:13839	TAIR|gene:2074712 SPTR:Q9C770 symbol:AT3G11320.1 [GO:0008514 "organic anion transporter activity" evidence=ISS] InterPro:IPR004853 Pfam:PF03151 EMBL:AC073395 SPTR:Q9C770	1e-62
Ljwgs_013903.1	3.1.3.46	The Hydroxy/Aromatic Amino Acid Permease (HAAAP) Family [COG:COG0814] [TC:2.A.42]				YJR001w	COG0814	1e-24	AVT1_YEAST	Amino-acidtransport;Completeproteome;Membrane;Transmembrane;Transport;Vacuole,Vacuolar amino acid transporter 1.	4e-24	GO_ID:20390	TAIR|gene:2149044 SPTR:Q9LFE3 symbol:AT5G16740.1 [GO:0015359 "amino acid permease activity" evidence=ISS] [GO:0006865 "amino acid transport" evidence=ISS] [GO:0016020 "membrane" evidence=ISS] InterPro:IPR002422 GO:GO:0006810 GO:GO:0016020 Pfam:PF01490 EMBL:AL391147 PIR:T51506 SPTR:Q9LFE3	9e-118
chr4.CM0500.45	1.10.7.9	E1.14.13.21 flavonoid 3-monooxygenase [EC:1.14.13.21] [GO:0016711]	ath:At5g07990	F13G24.190; cytochrome P450 75A5 / flavonoid 3-monooxygenase / flavonoid 3-hydroxylase (F3H) (F35H) (TT7) [EC:1.14.13.21] [KO:K05280]	6e-36	CC2997	COG2124	3e-16	C78A4_PINRA	Heme;Iron;Metal-binding;Monooxygenase;Oxidoreductase,Cytochrome P450 78A4 (EC 1.14.-.-).	7e-64	GO_ID:28752	TAIR|gene:2031490 SPTR:Q9C9D1 symbol:AT1G74110.1 [GO:0008372 "cellular component unknown" evidence=ND] [GO:0019825 "oxygen binding" evidence=ISS] InterPro:IPR001128 Pfam:PF00067 InterPro:IPR002403 InterPro:IPR002401 PRINTS:PR00463 PRINTS:PR00385 PROSITE:PS00086 PRINTS:PR00465 EMBL:AC016662 PIR:B96769 SPTR:Q9C9D1	8e-79
chr4.CM0500.45	1.11.14.4	E1.14.-.- [EC:1.14.-.-] [COG:COG2124]	ath:At5g07990	F13G24.190; cytochrome P450 75A5 / flavonoid 3-monooxygenase / flavonoid 3-hydroxylase (F3H) (F35H) (TT7) [EC:1.14.13.21] [KO:K05280]	6e-36	CC2997	COG2124	3e-16	C78A4_PINRA	Heme;Iron;Metal-binding;Monooxygenase;Oxidoreductase,Cytochrome P450 78A4 (EC 1.14.-.-).	7e-64	GO_ID:28752	TAIR|gene:2031490 SPTR:Q9C9D1 symbol:AT1G74110.1 [GO:0008372 "cellular component unknown" evidence=ND] [GO:0019825 "oxygen binding" evidence=ISS] InterPro:IPR001128 Pfam:PF00067 InterPro:IPR002403 InterPro:IPR002401 PRINTS:PR00463 PRINTS:PR00385 PROSITE:PS00086 PRINTS:PR00465 EMBL:AC016662 PIR:B96769 SPTR:Q9C9D1	8e-79
chr4.CM0500.45	1.10.3.12	E1.14.-.- [EC:1.14.-.-] [COG:COG2124]	ath:At5g07990	F13G24.190; cytochrome P450 75A5 / flavonoid 3-monooxygenase / flavonoid 3-hydroxylase (F3H) (F35H) (TT7) [EC:1.14.13.21] [KO:K05280]	6e-36	CC2997	COG2124	3e-16	C78A4_PINRA	Heme;Iron;Metal-binding;Monooxygenase;Oxidoreductase,Cytochrome P450 78A4 (EC 1.14.-.-).	7e-64	GO_ID:28752	TAIR|gene:2031490 SPTR:Q9C9D1 symbol:AT1G74110.1 [GO:0008372 "cellular component unknown" evidence=ND] [GO:0019825 "oxygen binding" evidence=ISS] InterPro:IPR001128 Pfam:PF00067 InterPro:IPR002403 InterPro:IPR002401 PRINTS:PR00463 PRINTS:PR00385 PROSITE:PS00086 PRINTS:PR00465 EMBL:AC016662 PIR:B96769 SPTR:Q9C9D1	8e-79
chr4.CM0500.45	1.10.6.12	E1.14.-.- [EC:1.14.-.-] [COG:COG2124]	ath:At5g07990	F13G24.190; cytochrome P450 75A5 / flavonoid 3-monooxygenase / flavonoid 3-hydroxylase (F3H) (F35H) (TT7) [EC:1.14.13.21] [KO:K05280]	6e-36	CC2997	COG2124	3e-16	C78A4_PINRA	Heme;Iron;Metal-binding;Monooxygenase;Oxidoreductase,Cytochrome P450 78A4 (EC 1.14.-.-).	7e-64	GO_ID:28752	TAIR|gene:2031490 SPTR:Q9C9D1 symbol:AT1G74110.1 [GO:0008372 "cellular component unknown" evidence=ND] [GO:0019825 "oxygen binding" evidence=ISS] InterPro:IPR001128 Pfam:PF00067 InterPro:IPR002403 InterPro:IPR002401 PRINTS:PR00463 PRINTS:PR00385 PROSITE:PS00086 PRINTS:PR00465 EMBL:AC016662 PIR:B96769 SPTR:Q9C9D1	8e-79
chr4.CM0500.45	1.3.3.23	E1.14.14.1 unspecific monooxygenase [EC:1.14.14.1] [COG:COG2124] [GO:0050381]	ath:At5g07990	F13G24.190; cytochrome P450 75A5 / flavonoid 3-monooxygenase / flavonoid 3-hydroxylase (F3H) (F35H) (TT7) [EC:1.14.13.21] [KO:K05280]	6e-36	CC2997	COG2124	3e-16	C78A4_PINRA	Heme;Iron;Metal-binding;Monooxygenase;Oxidoreductase,Cytochrome P450 78A4 (EC 1.14.-.-).	7e-64	GO_ID:28752	TAIR|gene:2031490 SPTR:Q9C9D1 symbol:AT1G74110.1 [GO:0008372 "cellular component unknown" evidence=ND] [GO:0019825 "oxygen binding" evidence=ISS] InterPro:IPR001128 Pfam:PF00067 InterPro:IPR002403 InterPro:IPR002401 PRINTS:PR00463 PRINTS:PR00385 PROSITE:PS00086 PRINTS:PR00465 EMBL:AC016662 PIR:B96769 SPTR:Q9C9D1	8e-79
chr4.CM0500.45	1.5.14.29	E1.14.14.1 unspecific monooxygenase [EC:1.14.14.1] [COG:COG2124] [GO:0050381]	ath:At5g07990	F13G24.190; cytochrome P450 75A5 / flavonoid 3-monooxygenase / flavonoid 3-hydroxylase (F3H) (F35H) (TT7) [EC:1.14.13.21] [KO:K05280]	6e-36	CC2997	COG2124	3e-16	C78A4_PINRA	Heme;Iron;Metal-binding;Monooxygenase;Oxidoreductase,Cytochrome P450 78A4 (EC 1.14.-.-).	7e-64	GO_ID:28752	TAIR|gene:2031490 SPTR:Q9C9D1 symbol:AT1G74110.1 [GO:0008372 "cellular component unknown" evidence=ND] [GO:0019825 "oxygen binding" evidence=ISS] InterPro:IPR001128 Pfam:PF00067 InterPro:IPR002403 InterPro:IPR002401 PRINTS:PR00463 PRINTS:PR00385 PROSITE:PS00086 PRINTS:PR00465 EMBL:AC016662 PIR:B96769 SPTR:Q9C9D1	8e-79
chr4.CM0500.45	1.1.7.13	E1.14.-.- [EC:1.14.-.-] [COG:COG2124]	ath:At5g07990	F13G24.190; cytochrome P450 75A5 / flavonoid 3-monooxygenase / flavonoid 3-hydroxylase (F3H) (F35H) (TT7) [EC:1.14.13.21] [KO:K05280]	6e-36	CC2997	COG2124	3e-16	C78A4_PINRA	Heme;Iron;Metal-binding;Monooxygenase;Oxidoreductase,Cytochrome P450 78A4 (EC 1.14.-.-).	7e-64	GO_ID:28752	TAIR|gene:2031490 SPTR:Q9C9D1 symbol:AT1G74110.1 [GO:0008372 "cellular component unknown" evidence=ND] [GO:0019825 "oxygen binding" evidence=ISS] InterPro:IPR001128 Pfam:PF00067 InterPro:IPR002403 InterPro:IPR002401 PRINTS:PR00463 PRINTS:PR00385 PROSITE:PS00086 PRINTS:PR00465 EMBL:AC016662 PIR:B96769 SPTR:Q9C9D1	8e-79
chr4.CM0500.45	1.11.4.6	E1.14.-.- [EC:1.14.-.-] [COG:COG2124]	ath:At5g07990	F13G24.190; cytochrome P450 75A5 / flavonoid 3-monooxygenase / flavonoid 3-hydroxylase (F3H) (F35H) (TT7) [EC:1.14.13.21] [KO:K05280]	6e-36	CC2997	COG2124	3e-16	C78A4_PINRA	Heme;Iron;Metal-binding;Monooxygenase;Oxidoreductase,Cytochrome P450 78A4 (EC 1.14.-.-).	7e-64	GO_ID:28752	TAIR|gene:2031490 SPTR:Q9C9D1 symbol:AT1G74110.1 [GO:0008372 "cellular component unknown" evidence=ND] [GO:0019825 "oxygen binding" evidence=ISS] InterPro:IPR001128 Pfam:PF00067 InterPro:IPR002403 InterPro:IPR002401 PRINTS:PR00463 PRINTS:PR00385 PROSITE:PS00086 PRINTS:PR00465 EMBL:AC016662 PIR:B96769 SPTR:Q9C9D1	8e-79
chr4.CM0500.45	1.11.4.2	E1.14.14.1 unspecific monooxygenase [EC:1.14.14.1] [COG:COG2124] [GO:0050381]	ath:At5g07990	F13G24.190; cytochrome P450 75A5 / flavonoid 3-monooxygenase / flavonoid 3-hydroxylase (F3H) (F35H) (TT7) [EC:1.14.13.21] [KO:K05280]	6e-36	CC2997	COG2124	3e-16	C78A4_PINRA	Heme;Iron;Metal-binding;Monooxygenase;Oxidoreductase,Cytochrome P450 78A4 (EC 1.14.-.-).	7e-64	GO_ID:28752	TAIR|gene:2031490 SPTR:Q9C9D1 symbol:AT1G74110.1 [GO:0008372 "cellular component unknown" evidence=ND] [GO:0019825 "oxygen binding" evidence=ISS] InterPro:IPR001128 Pfam:PF00067 InterPro:IPR002403 InterPro:IPR002401 PRINTS:PR00463 PRINTS:PR00385 PROSITE:PS00086 PRINTS:PR00465 EMBL:AC016662 PIR:B96769 SPTR:Q9C9D1	8e-79
chr2.TM0377.1	99.1.4.2453	GO_ID:52698							HAT7_ARATH	Alternativesplicing;DNA-binding;Homeobox;Nuclearprotein,Homeobox-leucine zipper protein HAT7 (HD-ZIP protein 7) (HD-ZIP protein ATHB-3).	8e-48	GO_ID:52698	TAIR|gene:2102106 SPTR:Q9MAD1 symbol:AT3G01220.1 [GO:0003700 "transcription factor activity" evidence=ISS] [GO:0003677 "DNA binding" evidence=ISS] [GO:0005634 "nucleus" evidence=ISS] [GO:0006355 "regulation of transcription, DNA-dependent" evidence=ISS] InterPro:IPR001356 InterPro:IPR003106 InterPro:IPR000047 InterPro:IPR012287 Pfam:PF00046 GO:GO:0005634 PRINTS:PR00024 ProDom:PD000010 SMART:SM003…	7e-47
chr2.TM0377.1	99.1.3.2.1790	HAT7_ARATH							HAT7_ARATH	Alternativesplicing;DNA-binding;Homeobox;Nuclearprotein,Homeobox-leucine zipper protein HAT7 (HD-ZIP protein 7) (HD-ZIP protein ATHB-3).	8e-48	GO_ID:52698	TAIR|gene:2102106 SPTR:Q9MAD1 symbol:AT3G01220.1 [GO:0003700 "transcription factor activity" evidence=ISS] [GO:0003677 "DNA binding" evidence=ISS] [GO:0005634 "nucleus" evidence=ISS] [GO:0006355 "regulation of transcription, DNA-dependent" evidence=ISS] InterPro:IPR001356 InterPro:IPR003106 InterPro:IPR000047 InterPro:IPR012287 Pfam:PF00046 GO:GO:0005634 PRINTS:PR00024 ProDom:PD000010 SMART:SM003…	7e-47
chr2.CM0803.56	1.7.15.11	E2.4.1.- [EC:2.4.1.-] [COG:COG0438 COG0463]	ava:Ava_5045	glycosyl transferase, group 1 [EC:2.4.1.21] [KO:K00703]	8e-13	MJ1607	COG0438	3e-16	Y1607_METJA	Completeproteome;Glycosyltransferase;Hypotheticalprotein;Transferase,Hypothetical glycosyl transferase MJ1607 (EC 2.-.-.-).	1e-15	GO_ID:48161	TIGR_CMR|SO3176 SPTR:Q8ECG6 symbol:SO3176 "glycosyl transferase, group 1 family protein" [GO:0009103 "lipopolysaccharide biosynthesis" evidence=ISS] [GO:0016757 "transferase activity, transferring glycosyl groups" evidence=ISS] InterPro:IPR001296 Pfam:PF00534 GO:GO:0009058 EMBL:AE015755 TIGR:SO3176 SPTR:Q8ECG6	8e-11
chr2.CM0803.56	1.1.8.5	E2.4.1.14 sucrose-phosphate synthase [EC:2.4.1.14] [COG:COG0438] [CAZy:GT4]	ava:Ava_5045	glycosyl transferase, group 1 [EC:2.4.1.21] [KO:K00703]	8e-13	MJ1607	COG0438	3e-16	Y1607_METJA	Completeproteome;Glycosyltransferase;Hypotheticalprotein;Transferase,Hypothetical glycosyl transferase MJ1607 (EC 2.-.-.-).	1e-15	GO_ID:48161	TIGR_CMR|SO3176 SPTR:Q8ECG6 symbol:SO3176 "glycosyl transferase, group 1 family protein" [GO:0009103 "lipopolysaccharide biosynthesis" evidence=ISS] [GO:0016757 "transferase activity, transferring glycosyl groups" evidence=ISS] InterPro:IPR001296 Pfam:PF00534 GO:GO:0009058 EMBL:AE015755 TIGR:SO3176 SPTR:Q8ECG6	8e-11
chr2.CM0803.56	1.7.8.18	[EC:2.4.1.-] [COG:COG0438] [CAZy:GT4]	ava:Ava_5045	glycosyl transferase, group 1 [EC:2.4.1.21] [KO:K00703]	8e-13	MJ1607	COG0438	3e-16	Y1607_METJA	Completeproteome;Glycosyltransferase;Hypotheticalprotein;Transferase,Hypothetical glycosyl transferase MJ1607 (EC 2.-.-.-).	1e-15	GO_ID:48161	TIGR_CMR|SO3176 SPTR:Q8ECG6 symbol:SO3176 "glycosyl transferase, group 1 family protein" [GO:0009103 "lipopolysaccharide biosynthesis" evidence=ISS] [GO:0016757 "transferase activity, transferring glycosyl groups" evidence=ISS] InterPro:IPR001296 Pfam:PF00534 GO:GO:0009058 EMBL:AE015755 TIGR:SO3176 SPTR:Q8ECG6	8e-11
chr2.CM0803.56	1.3.9.23	E2.4.1.- [EC:2.4.1.-] [COG:COG0438 COG0463]	ava:Ava_5045	glycosyl transferase, group 1 [EC:2.4.1.21] [KO:K00703]	8e-13	MJ1607	COG0438	3e-16	Y1607_METJA	Completeproteome;Glycosyltransferase;Hypotheticalprotein;Transferase,Hypothetical glycosyl transferase MJ1607 (EC 2.-.-.-).	1e-15	GO_ID:48161	TIGR_CMR|SO3176 SPTR:Q8ECG6 symbol:SO3176 "glycosyl transferase, group 1 family protein" [GO:0009103 "lipopolysaccharide biosynthesis" evidence=ISS] [GO:0016757 "transferase activity, transferring glycosyl groups" evidence=ISS] InterPro:IPR001296 Pfam:PF00534 GO:GO:0009058 EMBL:AE015755 TIGR:SO3176 SPTR:Q8ECG6	8e-11
chr2.CM0803.56	1.3.9.26	SQD2 sulfoquinovosyltransferase [EC:2.4.1.-] [COG:COG0438] [GO:0046510] [CAZy:GT4]	ava:Ava_5045	glycosyl transferase, group 1 [EC:2.4.1.21] [KO:K00703]	8e-13	MJ1607	COG0438	3e-16	Y1607_METJA	Completeproteome;Glycosyltransferase;Hypotheticalprotein;Transferase,Hypothetical glycosyl transferase MJ1607 (EC 2.-.-.-).	1e-15	GO_ID:48161	TIGR_CMR|SO3176 SPTR:Q8ECG6 symbol:SO3176 "glycosyl transferase, group 1 family protein" [GO:0009103 "lipopolysaccharide biosynthesis" evidence=ISS] [GO:0016757 "transferase activity, transferring glycosyl groups" evidence=ISS] InterPro:IPR001296 Pfam:PF00534 GO:GO:0009058 EMBL:AE015755 TIGR:SO3176 SPTR:Q8ECG6	8e-11
chr2.CM0803.56	1.7.12.8	E2.4.1.- [EC:2.4.1.-] [COG:COG0438 COG0463]	ava:Ava_5045	glycosyl transferase, group 1 [EC:2.4.1.21] [KO:K00703]	8e-13	MJ1607	COG0438	3e-16	Y1607_METJA	Completeproteome;Glycosyltransferase;Hypotheticalprotein;Transferase,Hypothetical glycosyl transferase MJ1607 (EC 2.-.-.-).	1e-15	GO_ID:48161	TIGR_CMR|SO3176 SPTR:Q8ECG6 symbol:SO3176 "glycosyl transferase, group 1 family protein" [GO:0009103 "lipopolysaccharide biosynthesis" evidence=ISS] [GO:0016757 "transferase activity, transferring glycosyl groups" evidence=ISS] InterPro:IPR001296 Pfam:PF00534 GO:GO:0009058 EMBL:AE015755 TIGR:SO3176 SPTR:Q8ECG6	8e-11
chr2.CM0803.56	1.7.2.6	E2.4.1.- [EC:2.4.1.-] [COG:COG0438 COG0463]	ava:Ava_5045	glycosyl transferase, group 1 [EC:2.4.1.21] [KO:K00703]	8e-13	MJ1607	COG0438	3e-16	Y1607_METJA	Completeproteome;Glycosyltransferase;Hypotheticalprotein;Transferase,Hypothetical glycosyl transferase MJ1607 (EC 2.-.-.-).	1e-15	GO_ID:48161	TIGR_CMR|SO3176 SPTR:Q8ECG6 symbol:SO3176 "glycosyl transferase, group 1 family protein" [GO:0009103 "lipopolysaccharide biosynthesis" evidence=ISS] [GO:0016757 "transferase activity, transferring glycosyl groups" evidence=ISS] InterPro:IPR001296 Pfam:PF00534 GO:GO:0009058 EMBL:AE015755 TIGR:SO3176 SPTR:Q8ECG6	8e-11
chr2.CM0803.56	1.7.13.2	E2.4.1.- [EC:2.4.1.-] [COG:COG0438 COG0463]	ava:Ava_5045	glycosyl transferase, group 1 [EC:2.4.1.21] [KO:K00703]	8e-13	MJ1607	COG0438	3e-16	Y1607_METJA	Completeproteome;Glycosyltransferase;Hypotheticalprotein;Transferase,Hypothetical glycosyl transferase MJ1607 (EC 2.-.-.-).	1e-15	GO_ID:48161	TIGR_CMR|SO3176 SPTR:Q8ECG6 symbol:SO3176 "glycosyl transferase, group 1 family protein" [GO:0009103 "lipopolysaccharide biosynthesis" evidence=ISS] [GO:0016757 "transferase activity, transferring glycosyl groups" evidence=ISS] InterPro:IPR001296 Pfam:PF00534 GO:GO:0009058 EMBL:AE015755 TIGR:SO3176 SPTR:Q8ECG6	8e-11
chr2.CM0803.56	1.7.1.7	E2.4.1.- [EC:2.4.1.-] [COG:COG0438 COG0463]	ava:Ava_5045	glycosyl transferase, group 1 [EC:2.4.1.21] [KO:K00703]	8e-13	MJ1607	COG0438	3e-16	Y1607_METJA	Completeproteome;Glycosyltransferase;Hypotheticalprotein;Transferase,Hypothetical glycosyl transferase MJ1607 (EC 2.-.-.-).	1e-15	GO_ID:48161	TIGR_CMR|SO3176 SPTR:Q8ECG6 symbol:SO3176 "glycosyl transferase, group 1 family protein" [GO:0009103 "lipopolysaccharide biosynthesis" evidence=ISS] [GO:0016757 "transferase activity, transferring glycosyl groups" evidence=ISS] InterPro:IPR001296 Pfam:PF00534 GO:GO:0009058 EMBL:AE015755 TIGR:SO3176 SPTR:Q8ECG6	8e-11
chr2.CM0803.56	1.1.8.41	E2.4.1.21, glgA starch synthase [EC:2.4.1.21] [COG:COG0297] [GO:0009011] [CAZy:GT5]	ava:Ava_5045	glycosyl transferase, group 1 [EC:2.4.1.21] [KO:K00703]	8e-13	MJ1607	COG0438	3e-16	Y1607_METJA	Completeproteome;Glycosyltransferase;Hypotheticalprotein;Transferase,Hypothetical glycosyl transferase MJ1607 (EC 2.-.-.-).	1e-15	GO_ID:48161	TIGR_CMR|SO3176 SPTR:Q8ECG6 symbol:SO3176 "glycosyl transferase, group 1 family protein" [GO:0009103 "lipopolysaccharide biosynthesis" evidence=ISS] [GO:0016757 "transferase activity, transferring glycosyl groups" evidence=ISS] InterPro:IPR001296 Pfam:PF00534 GO:GO:0009058 EMBL:AE015755 TIGR:SO3176 SPTR:Q8ECG6	8e-11
chr2.CM0803.56	1.7.11.25	E2.4.1.- [EC:2.4.1.-] [COG:COG0438 COG0463]	ava:Ava_5045	glycosyl transferase, group 1 [EC:2.4.1.21] [KO:K00703]	8e-13	MJ1607	COG0438	3e-16	Y1607_METJA	Completeproteome;Glycosyltransferase;Hypotheticalprotein;Transferase,Hypothetical glycosyl transferase MJ1607 (EC 2.-.-.-).	1e-15	GO_ID:48161	TIGR_CMR|SO3176 SPTR:Q8ECG6 symbol:SO3176 "glycosyl transferase, group 1 family protein" [GO:0009103 "lipopolysaccharide biosynthesis" evidence=ISS] [GO:0016757 "transferase activity, transferring glycosyl groups" evidence=ISS] InterPro:IPR001296 Pfam:PF00534 GO:GO:0009058 EMBL:AE015755 TIGR:SO3176 SPTR:Q8ECG6	8e-11
chr2.CM0803.56	1.7.4.8	E2.4.1.- [EC:2.4.1.-] [COG:COG0438 COG0463]	ava:Ava_5045	glycosyl transferase, group 1 [EC:2.4.1.21] [KO:K00703]	8e-13	MJ1607	COG0438	3e-16	Y1607_METJA	Completeproteome;Glycosyltransferase;Hypotheticalprotein;Transferase,Hypothetical glycosyl transferase MJ1607 (EC 2.-.-.-).	1e-15	GO_ID:48161	TIGR_CMR|SO3176 SPTR:Q8ECG6 symbol:SO3176 "glycosyl transferase, group 1 family protein" [GO:0009103 "lipopolysaccharide biosynthesis" evidence=ISS] [GO:0016757 "transferase activity, transferring glycosyl groups" evidence=ISS] InterPro:IPR001296 Pfam:PF00534 GO:GO:0009058 EMBL:AE015755 TIGR:SO3176 SPTR:Q8ECG6	8e-11
chr2.CM0803.56	1.7.14.8	E2.4.1.- [EC:2.4.1.-] [COG:COG0438 COG0463]	ava:Ava_5045	glycosyl transferase, group 1 [EC:2.4.1.21] [KO:K00703]	8e-13	MJ1607	COG0438	3e-16	Y1607_METJA	Completeproteome;Glycosyltransferase;Hypotheticalprotein;Transferase,Hypothetical glycosyl transferase MJ1607 (EC 2.-.-.-).	1e-15	GO_ID:48161	TIGR_CMR|SO3176 SPTR:Q8ECG6 symbol:SO3176 "glycosyl transferase, group 1 family protein" [GO:0009103 "lipopolysaccharide biosynthesis" evidence=ISS] [GO:0016757 "transferase activity, transferring glycosyl groups" evidence=ISS] InterPro:IPR001296 Pfam:PF00534 GO:GO:0009058 EMBL:AE015755 TIGR:SO3176 SPTR:Q8ECG6	8e-11
chr2.CM0803.56	1.1.5.37	E2.4.1.- [EC:2.4.1.-] [COG:COG0438 COG0463]	ava:Ava_5045	glycosyl transferase, group 1 [EC:2.4.1.21] [KO:K00703]	8e-13	MJ1607	COG0438	3e-16	Y1607_METJA	Completeproteome;Glycosyltransferase;Hypotheticalprotein;Transferase,Hypothetical glycosyl transferase MJ1607 (EC 2.-.-.-).	1e-15	GO_ID:48161	TIGR_CMR|SO3176 SPTR:Q8ECG6 symbol:SO3176 "glycosyl transferase, group 1 family protein" [GO:0009103 "lipopolysaccharide biosynthesis" evidence=ISS] [GO:0016757 "transferase activity, transferring glycosyl groups" evidence=ISS] InterPro:IPR001296 Pfam:PF00534 GO:GO:0009058 EMBL:AE015755 TIGR:SO3176 SPTR:Q8ECG6	8e-11
chr1.TM0671.17	3.2.9.2	ATP2B Ca2+ transporting ATPase, plasma membrane [EC:3.6.3.8] [GO:0005388] [TC:3.A.3.2]	ath:At4g37640	F19F18.130; calcium-transporting ATPase 2, plasma membrane-type / Ca(2+)-ATPase isoform 2 (ACA2) [EC:3.6.3.8] [KO:K01537]	2e-157	L76107	COG0474	7e-39	ACA1_ARATH	ATP-binding;Calcium;Calciumtransport;Calmodulin-binding;Chloroplast;Directproteinsequencing;Hydrolase;Iontransport;Magnesium;Membrane;Metal-binding;Multigenefamily;Nucleotide-binding;Phosphorylation;Plastid;Transmembrane;Transport,Calcium-transporting ATPase 1, plasma membrane-type (EC 3.6.3.8) (Ca(2+)-ATPase isoform 1) (Plastid envelope ATPase 1).	4e-158	GO_ID:52764	TAIR|gene:2120095 SPTR:O81108 symbol:AT4G37640.1 [GO:0005516 "calmodulin binding" evidence=TAS] InterPro:IPR005834 InterPro:IPR006068 InterPro:IPR004014 InterPro:IPR000695 InterPro:IPR001757 InterPro:IPR006408 InterPro:IPR008250 Pfam:PF00702 Pfam:PF00122 Pfam:PF00690 Pfam:PF00689 Prosite:PS00154 PRINTS:PR00119 TIGRFAMs:TIGR01494 HSSP:P04191 PRINTS:PR00120 TIGRFAMs:TIGR01517 EMBL:AL161591 EMBL:AL0…	4e-158
chr1.TM0671.17	1.2.10.1	E3.6.3.6 H+-transporting ATPase [EC:3.6.3.6] [COG:COG0474] [GO:0008553] [TC:3.A.3.3]	ath:At4g37640	F19F18.130; calcium-transporting ATPase 2, plasma membrane-type / Ca(2+)-ATPase isoform 2 (ACA2) [EC:3.6.3.8] [KO:K01537]	2e-157	L76107	COG0474	7e-39	ACA1_ARATH	ATP-binding;Calcium;Calciumtransport;Calmodulin-binding;Chloroplast;Directproteinsequencing;Hydrolase;Iontransport;Magnesium;Membrane;Metal-binding;Multigenefamily;Nucleotide-binding;Phosphorylation;Plastid;Transmembrane;Transport,Calcium-transporting ATPase 1, plasma membrane-type (EC 3.6.3.8) (Ca(2+)-ATPase isoform 1) (Plastid envelope ATPase 1).	4e-158	GO_ID:52764	TAIR|gene:2120095 SPTR:O81108 symbol:AT4G37640.1 [GO:0005516 "calmodulin binding" evidence=TAS] InterPro:IPR005834 InterPro:IPR006068 InterPro:IPR004014 InterPro:IPR000695 InterPro:IPR001757 InterPro:IPR006408 InterPro:IPR008250 Pfam:PF00702 Pfam:PF00122 Pfam:PF00690 Pfam:PF00689 Prosite:PS00154 PRINTS:PR00119 TIGRFAMs:TIGR01494 HSSP:P04191 PRINTS:PR00120 TIGRFAMs:TIGR01517 EMBL:AL161591 EMBL:AL0…	4e-158
chr1.TM0671.17	1.1.8.53	E3.6.1.- [EC:3.6.1.-] [COG:COG0003 COG0474 COG0494]	ath:At4g37640	F19F18.130; calcium-transporting ATPase 2, plasma membrane-type / Ca(2+)-ATPase isoform 2 (ACA2) [EC:3.6.3.8] [KO:K01537]	2e-157	L76107	COG0474	7e-39	ACA1_ARATH	ATP-binding;Calcium;Calciumtransport;Calmodulin-binding;Chloroplast;Directproteinsequencing;Hydrolase;Iontransport;Magnesium;Membrane;Metal-binding;Multigenefamily;Nucleotide-binding;Phosphorylation;Plastid;Transmembrane;Transport,Calcium-transporting ATPase 1, plasma membrane-type (EC 3.6.3.8) (Ca(2+)-ATPase isoform 1) (Plastid envelope ATPase 1).	4e-158	GO_ID:52764	TAIR|gene:2120095 SPTR:O81108 symbol:AT4G37640.1 [GO:0005516 "calmodulin binding" evidence=TAS] InterPro:IPR005834 InterPro:IPR006068 InterPro:IPR004014 InterPro:IPR000695 InterPro:IPR001757 InterPro:IPR006408 InterPro:IPR008250 Pfam:PF00702 Pfam:PF00122 Pfam:PF00690 Pfam:PF00689 Prosite:PS00154 PRINTS:PR00119 TIGRFAMs:TIGR01494 HSSP:P04191 PRINTS:PR00120 TIGRFAMs:TIGR01517 EMBL:AL161591 EMBL:AL0…	4e-158
chr1.TM0671.17	1.9.7.3	E3.6.1.- [EC:3.6.1.-] [COG:COG0003 COG0474 COG0494]	ath:At4g37640	F19F18.130; calcium-transporting ATPase 2, plasma membrane-type / Ca(2+)-ATPase isoform 2 (ACA2) [EC:3.6.3.8] [KO:K01537]	2e-157	L76107	COG0474	7e-39	ACA1_ARATH	ATP-binding;Calcium;Calciumtransport;Calmodulin-binding;Chloroplast;Directproteinsequencing;Hydrolase;Iontransport;Magnesium;Membrane;Metal-binding;Multigenefamily;Nucleotide-binding;Phosphorylation;Plastid;Transmembrane;Transport,Calcium-transporting ATPase 1, plasma membrane-type (EC 3.6.3.8) (Ca(2+)-ATPase isoform 1) (Plastid envelope ATPase 1).	4e-158	GO_ID:52764	TAIR|gene:2120095 SPTR:O81108 symbol:AT4G37640.1 [GO:0005516 "calmodulin binding" evidence=TAS] InterPro:IPR005834 InterPro:IPR006068 InterPro:IPR004014 InterPro:IPR000695 InterPro:IPR001757 InterPro:IPR006408 InterPro:IPR008250 Pfam:PF00702 Pfam:PF00122 Pfam:PF00690 Pfam:PF00689 Prosite:PS00154 PRINTS:PR00119 TIGRFAMs:TIGR01494 HSSP:P04191 PRINTS:PR00120 TIGRFAMs:TIGR01517 EMBL:AL161591 EMBL:AL0…	4e-158
chr1.TM0671.17	3.2.9.23	ATP2A Ca2+ transporting ATPase, sarcoplasmic/endoplasmic reticulum [EC:3.6.3.8] [GO:0005388] [TC:3.A.3.2]	ath:At4g37640	F19F18.130; calcium-transporting ATPase 2, plasma membrane-type / Ca(2+)-ATPase isoform 2 (ACA2) [EC:3.6.3.8] [KO:K01537]	2e-157	L76107	COG0474	7e-39	ACA1_ARATH	ATP-binding;Calcium;Calciumtransport;Calmodulin-binding;Chloroplast;Directproteinsequencing;Hydrolase;Iontransport;Magnesium;Membrane;Metal-binding;Multigenefamily;Nucleotide-binding;Phosphorylation;Plastid;Transmembrane;Transport,Calcium-transporting ATPase 1, plasma membrane-type (EC 3.6.3.8) (Ca(2+)-ATPase isoform 1) (Plastid envelope ATPase 1).	4e-158	GO_ID:52764	TAIR|gene:2120095 SPTR:O81108 symbol:AT4G37640.1 [GO:0005516 "calmodulin binding" evidence=TAS] InterPro:IPR005834 InterPro:IPR006068 InterPro:IPR004014 InterPro:IPR000695 InterPro:IPR001757 InterPro:IPR006408 InterPro:IPR008250 Pfam:PF00702 Pfam:PF00122 Pfam:PF00690 Pfam:PF00689 Prosite:PS00154 PRINTS:PR00119 TIGRFAMs:TIGR01494 HSSP:P04191 PRINTS:PR00120 TIGRFAMs:TIGR01517 EMBL:AL161591 EMBL:AL0…	4e-158
chr1.TM0671.17	1.2.10.3	E3.6.3.8 Ca2+-transporting ATPase [EC:3.6.3.8] [COG:COG0474] [GO:0005388] [TC:3.A.3.2]	ath:At4g37640	F19F18.130; calcium-transporting ATPase 2, plasma membrane-type / Ca(2+)-ATPase isoform 2 (ACA2) [EC:3.6.3.8] [KO:K01537]	2e-157	L76107	COG0474	7e-39	ACA1_ARATH	ATP-binding;Calcium;Calciumtransport;Calmodulin-binding;Chloroplast;Directproteinsequencing;Hydrolase;Iontransport;Magnesium;Membrane;Metal-binding;Multigenefamily;Nucleotide-binding;Phosphorylation;Plastid;Transmembrane;Transport,Calcium-transporting ATPase 1, plasma membrane-type (EC 3.6.3.8) (Ca(2+)-ATPase isoform 1) (Plastid envelope ATPase 1).	4e-158	GO_ID:52764	TAIR|gene:2120095 SPTR:O81108 symbol:AT4G37640.1 [GO:0005516 "calmodulin binding" evidence=TAS] InterPro:IPR005834 InterPro:IPR006068 InterPro:IPR004014 InterPro:IPR000695 InterPro:IPR001757 InterPro:IPR006408 InterPro:IPR008250 Pfam:PF00702 Pfam:PF00122 Pfam:PF00690 Pfam:PF00689 Prosite:PS00154 PRINTS:PR00119 TIGRFAMs:TIGR01494 HSSP:P04191 PRINTS:PR00120 TIGRFAMs:TIGR01517 EMBL:AL161591 EMBL:AL0…	4e-158
chr1.TM0671.17	1.2.10.6	E3.6.3.2, mgtA, mgtB Mg2+-importing ATPase [EC:3.6.3.2] [COG:COG0474] [GO:0015444] [TC:3.A.3.4]	ath:At4g37640	F19F18.130; calcium-transporting ATPase 2, plasma membrane-type / Ca(2+)-ATPase isoform 2 (ACA2) [EC:3.6.3.8] [KO:K01537]	2e-157	L76107	COG0474	7e-39	ACA1_ARATH	ATP-binding;Calcium;Calciumtransport;Calmodulin-binding;Chloroplast;Directproteinsequencing;Hydrolase;Iontransport;Magnesium;Membrane;Metal-binding;Multigenefamily;Nucleotide-binding;Phosphorylation;Plastid;Transmembrane;Transport,Calcium-transporting ATPase 1, plasma membrane-type (EC 3.6.3.8) (Ca(2+)-ATPase isoform 1) (Plastid envelope ATPase 1).	4e-158	GO_ID:52764	TAIR|gene:2120095 SPTR:O81108 symbol:AT4G37640.1 [GO:0005516 "calmodulin binding" evidence=TAS] InterPro:IPR005834 InterPro:IPR006068 InterPro:IPR004014 InterPro:IPR000695 InterPro:IPR001757 InterPro:IPR006408 InterPro:IPR008250 Pfam:PF00702 Pfam:PF00122 Pfam:PF00690 Pfam:PF00689 Prosite:PS00154 PRINTS:PR00119 TIGRFAMs:TIGR01494 HSSP:P04191 PRINTS:PR00120 TIGRFAMs:TIGR01517 EMBL:AL161591 EMBL:AL0…	4e-158
chr1.TM0671.17	1.2.1.11	E3.6.3.6 H+-transporting ATPase [EC:3.6.3.6] [COG:COG0474] [GO:0008553] [TC:3.A.3.3]	ath:At4g37640	F19F18.130; calcium-transporting ATPase 2, plasma membrane-type / Ca(2+)-ATPase isoform 2 (ACA2) [EC:3.6.3.8] [KO:K01537]	2e-157	L76107	COG0474	7e-39	ACA1_ARATH	ATP-binding;Calcium;Calciumtransport;Calmodulin-binding;Chloroplast;Directproteinsequencing;Hydrolase;Iontransport;Magnesium;Membrane;Metal-binding;Multigenefamily;Nucleotide-binding;Phosphorylation;Plastid;Transmembrane;Transport,Calcium-transporting ATPase 1, plasma membrane-type (EC 3.6.3.8) (Ca(2+)-ATPase isoform 1) (Plastid envelope ATPase 1).	4e-158	GO_ID:52764	TAIR|gene:2120095 SPTR:O81108 symbol:AT4G37640.1 [GO:0005516 "calmodulin binding" evidence=TAS] InterPro:IPR005834 InterPro:IPR006068 InterPro:IPR004014 InterPro:IPR000695 InterPro:IPR001757 InterPro:IPR006408 InterPro:IPR008250 Pfam:PF00702 Pfam:PF00122 Pfam:PF00690 Pfam:PF00689 Prosite:PS00154 PRINTS:PR00119 TIGRFAMs:TIGR01494 HSSP:P04191 PRINTS:PR00120 TIGRFAMs:TIGR01517 EMBL:AL161591 EMBL:AL0…	4e-158
Ljwgs_043588.1	1.1.8.29	E3.1.1.11 pectinesterase [EC:3.1.1.11] [GO:0030599]	ath:At1g53840	T18A20.7; pectinesterase family protein [EC:3.1.1.11] [KO:K01051]	3e-09				21KD_DAUCA	Signal,21 kDa protein precursor (1.2 protein).	5e-17	GO_ID:7432	TAIR|gene:2126915 SPTR:O81309 symbol:AT4G00080.1 [GO:0000004 "biological process unknown" evidence=ND] [GO:0046910 "pectinesterase inhibitor activity" evidence=ISS] InterPro:IPR006501 Pfam:PF04043 InterPro:IPR007186 TIGRFAMs:TIGR01614 EMBL:AF069299 EMBL:AL161471 EMBL:BT006197 PIR:T01336 SPTR:O81309	2e-31
Ljwgs_043588.1	1.1.4.1	E3.1.1.11 pectinesterase [EC:3.1.1.11] [GO:0030599]	ath:At1g53840	T18A20.7; pectinesterase family protein [EC:3.1.1.11] [KO:K01051]	3e-09				21KD_DAUCA	Signal,21 kDa protein precursor (1.2 protein).	5e-17	GO_ID:7432	TAIR|gene:2126915 SPTR:O81309 symbol:AT4G00080.1 [GO:0000004 "biological process unknown" evidence=ND] [GO:0046910 "pectinesterase inhibitor activity" evidence=ISS] InterPro:IPR006501 Pfam:PF04043 InterPro:IPR007186 TIGRFAMs:TIGR01614 EMBL:AF069299 EMBL:AL161471 EMBL:BT006197 PIR:T01336 SPTR:O81309	2e-31
Ljwgs_084170.1	99.1.3.1.25	EC 6.3.2.-							PUB14_ARATH	3D-structure;Ligase;Repeat;Ublconjugationpathway,E3 ubiquitin ligase PUB14 (EC 6.3.2.-) (Prototypical U-box domain protein 14).	7e-11
TM1571.14	1.3.5.17	E1.14.99.7, SQLE squalene monooxygenase [EC:1.14.99.7] [GO:0004506]	ath:At4g37760	T28I19.40; squalene monooxygenase, putative / squalene epoxidase, putative [EC:1.14.99.7] [KO:K00511]	0	YGR175c	COG0654	3e-59	ERG1_PANGI	FAD;Flavoprotein;Membrane;Oxidoreductase;Transmembrane,Squalene monooxygenase (EC 1.14.99.7) (Squalene epoxidase) (SE).	0	GO_ID:35202	TAIR|gene:2059195 SPTR:O81000 symbol:AT2G22830.1 [GO:0016126 "sterol biosynthesis" evidence=TAS] InterPro:IPR003042 Pfam:PF01266 InterPro:IPR000205 InterPro:IPR006076 GO:GO:0008152 PRINTS:PR00420 EMBL:AC004786 PIR:D84617 SPTR:O81000	0
TM1571.14	1.11.17.25	E1.14.13.2, pobA p-hydroxybenzoate 3-monooxygenase [EC:1.14.13.2] [COG:COG0654] [GO:0018659]	ath:At4g37760	T28I19.40; squalene monooxygenase, putative / squalene epoxidase, putative [EC:1.14.99.7] [KO:K00511]	0	YGR175c	COG0654	3e-59	ERG1_PANGI	FAD;Flavoprotein;Membrane;Oxidoreductase;Transmembrane,Squalene monooxygenase (EC 1.14.99.7) (Squalene epoxidase) (SE).	0	GO_ID:35202	TAIR|gene:2059195 SPTR:O81000 symbol:AT2G22830.1 [GO:0016126 "sterol biosynthesis" evidence=TAS] InterPro:IPR003042 Pfam:PF01266 InterPro:IPR000205 InterPro:IPR006076 GO:GO:0008152 PRINTS:PR00420 EMBL:AC004786 PIR:D84617 SPTR:O81000	0
TM1571.14	1.3.6.4	E1.14.13.- [EC:1.14.13.-] [COG:COG0654]	ath:At4g37760	T28I19.40; squalene monooxygenase, putative / squalene epoxidase, putative [EC:1.14.99.7] [KO:K00511]	0	YGR175c	COG0654	3e-59	ERG1_PANGI	FAD;Flavoprotein;Membrane;Oxidoreductase;Transmembrane,Squalene monooxygenase (EC 1.14.99.7) (Squalene epoxidase) (SE).	0	GO_ID:35202	TAIR|gene:2059195 SPTR:O81000 symbol:AT2G22830.1 [GO:0016126 "sterol biosynthesis" evidence=TAS] InterPro:IPR003042 Pfam:PF01266 InterPro:IPR000205 InterPro:IPR006076 GO:GO:0008152 PRINTS:PR00420 EMBL:AC004786 PIR:D84617 SPTR:O81000	0
TM1571.14	1.11.20.5	E1.14.13.- [EC:1.14.13.-] [COG:COG0654]	ath:At4g37760	T28I19.40; squalene monooxygenase, putative / squalene epoxidase, putative [EC:1.14.99.7] [KO:K00511]	0	YGR175c	COG0654	3e-59	ERG1_PANGI	FAD;Flavoprotein;Membrane;Oxidoreductase;Transmembrane,Squalene monooxygenase (EC 1.14.99.7) (Squalene epoxidase) (SE).	0	GO_ID:35202	TAIR|gene:2059195 SPTR:O81000 symbol:AT2G22830.1 [GO:0016126 "sterol biosynthesis" evidence=TAS] InterPro:IPR003042 Pfam:PF01266 InterPro:IPR000205 InterPro:IPR006076 GO:GO:0008152 PRINTS:PR00420 EMBL:AC004786 PIR:D84617 SPTR:O81000	0
TM1571.14	1.11.14.3	E1.14.13.1 salicylate hydroxylase [EC:1.14.13.1] [COG:COG0654] [GO:0018658]	ath:At4g37760	T28I19.40; squalene monooxygenase, putative / squalene epoxidase, putative [EC:1.14.99.7] [KO:K00511]	0	YGR175c	COG0654	3e-59	ERG1_PANGI	FAD;Flavoprotein;Membrane;Oxidoreductase;Transmembrane,Squalene monooxygenase (EC 1.14.99.7) (Squalene epoxidase) (SE).	0	GO_ID:35202	TAIR|gene:2059195 SPTR:O81000 symbol:AT2G22830.1 [GO:0016126 "sterol biosynthesis" evidence=TAS] InterPro:IPR003042 Pfam:PF01266 InterPro:IPR000205 InterPro:IPR006076 GO:GO:0008152 PRINTS:PR00420 EMBL:AC004786 PIR:D84617 SPTR:O81000	0
TM1571.14	1.11.12.2	E1.14.13.1 salicylate hydroxylase [EC:1.14.13.1] [COG:COG0654] [GO:0018658]	ath:At4g37760	T28I19.40; squalene monooxygenase, putative / squalene epoxidase, putative [EC:1.14.99.7] [KO:K00511]	0	YGR175c	COG0654	3e-59	ERG1_PANGI	FAD;Flavoprotein;Membrane;Oxidoreductase;Transmembrane,Squalene monooxygenase (EC 1.14.99.7) (Squalene epoxidase) (SE).	0	GO_ID:35202	TAIR|gene:2059195 SPTR:O81000 symbol:AT2G22830.1 [GO:0016126 "sterol biosynthesis" evidence=TAS] InterPro:IPR003042 Pfam:PF01266 InterPro:IPR000205 InterPro:IPR006076 GO:GO:0008152 PRINTS:PR00420 EMBL:AC004786 PIR:D84617 SPTR:O81000	0
TM1571.14	1.2.6.14	E1.14.13.- [EC:1.14.13.-] [COG:COG0654]	ath:At4g37760	T28I19.40; squalene monooxygenase, putative / squalene epoxidase, putative [EC:1.14.99.7] [KO:K00511]	0	YGR175c	COG0654	3e-59	ERG1_PANGI	FAD;Flavoprotein;Membrane;Oxidoreductase;Transmembrane,Squalene monooxygenase (EC 1.14.99.7) (Squalene epoxidase) (SE).	0	GO_ID:35202	TAIR|gene:2059195 SPTR:O81000 symbol:AT2G22830.1 [GO:0016126 "sterol biosynthesis" evidence=TAS] InterPro:IPR003042 Pfam:PF01266 InterPro:IPR000205 InterPro:IPR006076 GO:GO:0008152 PRINTS:PR00420 EMBL:AC004786 PIR:D84617 SPTR:O81000	0
TM1571.14	1.5.14.46	E1.14.13.- [EC:1.14.13.-] [COG:COG0654]	ath:At4g37760	T28I19.40; squalene monooxygenase, putative / squalene epoxidase, putative [EC:1.14.99.7] [KO:K00511]	0	YGR175c	COG0654	3e-59	ERG1_PANGI	FAD;Flavoprotein;Membrane;Oxidoreductase;Transmembrane,Squalene monooxygenase (EC 1.14.99.7) (Squalene epoxidase) (SE).	0	GO_ID:35202	TAIR|gene:2059195 SPTR:O81000 symbol:AT2G22830.1 [GO:0016126 "sterol biosynthesis" evidence=TAS] InterPro:IPR003042 Pfam:PF01266 InterPro:IPR000205 InterPro:IPR006076 GO:GO:0008152 PRINTS:PR00420 EMBL:AC004786 PIR:D84617 SPTR:O81000	0
TM1571.14	1.11.4.5	E1.14.13.- [EC:1.14.13.-] [COG:COG0654]	ath:At4g37760	T28I19.40; squalene monooxygenase, putative / squalene epoxidase, putative [EC:1.14.99.7] [KO:K00511]	0	YGR175c	COG0654	3e-59	ERG1_PANGI	FAD;Flavoprotein;Membrane;Oxidoreductase;Transmembrane,Squalene monooxygenase (EC 1.14.99.7) (Squalene epoxidase) (SE).	0	GO_ID:35202	TAIR|gene:2059195 SPTR:O81000 symbol:AT2G22830.1 [GO:0016126 "sterol biosynthesis" evidence=TAS] InterPro:IPR003042 Pfam:PF01266 InterPro:IPR000205 InterPro:IPR006076 GO:GO:0008152 PRINTS:PR00420 EMBL:AC004786 PIR:D84617 SPTR:O81000	0
TM1571.14	1.11.11.4	E1.14.13.- [EC:1.14.13.-] [COG:COG0654]	ath:At4g37760	T28I19.40; squalene monooxygenase, putative / squalene epoxidase, putative [EC:1.14.99.7] [KO:K00511]	0	YGR175c	COG0654	3e-59	ERG1_PANGI	FAD;Flavoprotein;Membrane;Oxidoreductase;Transmembrane,Squalene monooxygenase (EC 1.14.99.7) (Squalene epoxidase) (SE).	0	GO_ID:35202	TAIR|gene:2059195 SPTR:O81000 symbol:AT2G22830.1 [GO:0016126 "sterol biosynthesis" evidence=TAS] InterPro:IPR003042 Pfam:PF01266 InterPro:IPR000205 InterPro:IPR006076 GO:GO:0008152 PRINTS:PR00420 EMBL:AC004786 PIR:D84617 SPTR:O81000	0
TM1571.14	1.11.19.2	E1.14.13.- [EC:1.14.13.-] [COG:COG0654]	ath:At4g37760	T28I19.40; squalene monooxygenase, putative / squalene epoxidase, putative [EC:1.14.99.7] [KO:K00511]	0	YGR175c	COG0654	3e-59	ERG1_PANGI	FAD;Flavoprotein;Membrane;Oxidoreductase;Transmembrane,Squalene monooxygenase (EC 1.14.99.7) (Squalene epoxidase) (SE).	0	GO_ID:35202	TAIR|gene:2059195 SPTR:O81000 symbol:AT2G22830.1 [GO:0016126 "sterol biosynthesis" evidence=TAS] InterPro:IPR003042 Pfam:PF01266 InterPro:IPR000205 InterPro:IPR006076 GO:GO:0008152 PRINTS:PR00420 EMBL:AC004786 PIR:D84617 SPTR:O81000	0
TM1571.14	1.11.20.4	E1.14.13.1 salicylate hydroxylase [EC:1.14.13.1] [COG:COG0654] [GO:0018658]	ath:At4g37760	T28I19.40; squalene monooxygenase, putative / squalene epoxidase, putative [EC:1.14.99.7] [KO:K00511]	0	YGR175c	COG0654	3e-59	ERG1_PANGI	FAD;Flavoprotein;Membrane;Oxidoreductase;Transmembrane,Squalene monooxygenase (EC 1.14.99.7) (Squalene epoxidase) (SE).	0	GO_ID:35202	TAIR|gene:2059195 SPTR:O81000 symbol:AT2G22830.1 [GO:0016126 "sterol biosynthesis" evidence=TAS] InterPro:IPR003042 Pfam:PF01266 InterPro:IPR000205 InterPro:IPR006076 GO:GO:0008152 PRINTS:PR00420 EMBL:AC004786 PIR:D84617 SPTR:O81000	0
TM1571.14	1.5.12.41	E1.14.13.- [EC:1.14.13.-] [COG:COG0654]	ath:At4g37760	T28I19.40; squalene monooxygenase, putative / squalene epoxidase, putative [EC:1.14.99.7] [KO:K00511]	0	YGR175c	COG0654	3e-59	ERG1_PANGI	FAD;Flavoprotein;Membrane;Oxidoreductase;Transmembrane,Squalene monooxygenase (EC 1.14.99.7) (Squalene epoxidase) (SE).	0	GO_ID:35202	TAIR|gene:2059195 SPTR:O81000 symbol:AT2G22830.1 [GO:0016126 "sterol biosynthesis" evidence=TAS] InterPro:IPR003042 Pfam:PF01266 InterPro:IPR000205 InterPro:IPR006076 GO:GO:0008152 PRINTS:PR00420 EMBL:AC004786 PIR:D84617 SPTR:O81000	0
TM1571.14	1.5.11.18	E1.14.13.- [EC:1.14.13.-] [COG:COG0654]	ath:At4g37760	T28I19.40; squalene monooxygenase, putative / squalene epoxidase, putative [EC:1.14.99.7] [KO:K00511]	0	YGR175c	COG0654	3e-59	ERG1_PANGI	FAD;Flavoprotein;Membrane;Oxidoreductase;Transmembrane,Squalene monooxygenase (EC 1.14.99.7) (Squalene epoxidase) (SE).	0	GO_ID:35202	TAIR|gene:2059195 SPTR:O81000 symbol:AT2G22830.1 [GO:0016126 "sterol biosynthesis" evidence=TAS] InterPro:IPR003042 Pfam:PF01266 InterPro:IPR000205 InterPro:IPR006076 GO:GO:0008152 PRINTS:PR00420 EMBL:AC004786 PIR:D84617 SPTR:O81000	0
TM1571.14	1.10.1.6	E1.14.99.7, SQLE squalene monooxygenase [EC:1.14.99.7] [GO:0004506]	ath:At4g37760	T28I19.40; squalene monooxygenase, putative / squalene epoxidase, putative [EC:1.14.99.7] [KO:K00511]	0	YGR175c	COG0654	3e-59	ERG1_PANGI	FAD;Flavoprotein;Membrane;Oxidoreductase;Transmembrane,Squalene monooxygenase (EC 1.14.99.7) (Squalene epoxidase) (SE).	0	GO_ID:35202	TAIR|gene:2059195 SPTR:O81000 symbol:AT2G22830.1 [GO:0016126 "sterol biosynthesis" evidence=TAS] InterPro:IPR003042 Pfam:PF01266 InterPro:IPR000205 InterPro:IPR006076 GO:GO:0008152 PRINTS:PR00420 EMBL:AC004786 PIR:D84617 SPTR:O81000	0
TM1571.14	1.9.11.10	COQ6 ubiquinone biosynthesis monooxygenase Coq6 [EC:1.14.13.-] [COG:COG0654]	ath:At4g37760	T28I19.40; squalene monooxygenase, putative / squalene epoxidase, putative [EC:1.14.99.7] [KO:K00511]	0	YGR175c	COG0654	3e-59	ERG1_PANGI	FAD;Flavoprotein;Membrane;Oxidoreductase;Transmembrane,Squalene monooxygenase (EC 1.14.99.7) (Squalene epoxidase) (SE).	0	GO_ID:35202	TAIR|gene:2059195 SPTR:O81000 symbol:AT2G22830.1 [GO:0016126 "sterol biosynthesis" evidence=TAS] InterPro:IPR003042 Pfam:PF01266 InterPro:IPR000205 InterPro:IPR006076 GO:GO:0008152 PRINTS:PR00420 EMBL:AC004786 PIR:D84617 SPTR:O81000	0
TM1571.14	1.5.13.30	MHPA 3-(3-hydroxy-phenyl)propionate hydroxylase [EC:1.14.13.-] [COG:COG0654] [GO:0008688]	ath:At4g37760	T28I19.40; squalene monooxygenase, putative / squalene epoxidase, putative [EC:1.14.99.7] [KO:K00511]	0	YGR175c	COG0654	3e-59	ERG1_PANGI	FAD;Flavoprotein;Membrane;Oxidoreductase;Transmembrane,Squalene monooxygenase (EC 1.14.99.7) (Squalene epoxidase) (SE).	0	GO_ID:35202	TAIR|gene:2059195 SPTR:O81000 symbol:AT2G22830.1 [GO:0016126 "sterol biosynthesis" evidence=TAS] InterPro:IPR003042 Pfam:PF01266 InterPro:IPR000205 InterPro:IPR006076 GO:GO:0008152 PRINTS:PR00420 EMBL:AC004786 PIR:D84617 SPTR:O81000	0
TM1571.14	1.3.5.23	E1.14.13.- [EC:1.14.13.-] [COG:COG0654]	ath:At4g37760	T28I19.40; squalene monooxygenase, putative / squalene epoxidase, putative [EC:1.14.99.7] [KO:K00511]	0	YGR175c	COG0654	3e-59	ERG1_PANGI	FAD;Flavoprotein;Membrane;Oxidoreductase;Transmembrane,Squalene monooxygenase (EC 1.14.99.7) (Squalene epoxidase) (SE).	0	GO_ID:35202	TAIR|gene:2059195 SPTR:O81000 symbol:AT2G22830.1 [GO:0016126 "sterol biosynthesis" evidence=TAS] InterPro:IPR003042 Pfam:PF01266 InterPro:IPR000205 InterPro:IPR006076 GO:GO:0008152 PRINTS:PR00420 EMBL:AC004786 PIR:D84617 SPTR:O81000	0
TM1571.14	1.5.13.11	E1.14.13.- [EC:1.14.13.-] [COG:COG0654]	ath:At4g37760	T28I19.40; squalene monooxygenase, putative / squalene epoxidase, putative [EC:1.14.99.7] [KO:K00511]	0	YGR175c	COG0654	3e-59	ERG1_PANGI	FAD;Flavoprotein;Membrane;Oxidoreductase;Transmembrane,Squalene monooxygenase (EC 1.14.99.7) (Squalene epoxidase) (SE).	0	GO_ID:35202	TAIR|gene:2059195 SPTR:O81000 symbol:AT2G22830.1 [GO:0016126 "sterol biosynthesis" evidence=TAS] InterPro:IPR003042 Pfam:PF01266 InterPro:IPR000205 InterPro:IPR006076 GO:GO:0008152 PRINTS:PR00420 EMBL:AC004786 PIR:D84617 SPTR:O81000	0
TM1571.14	1.3.8.4	E1.14.13.- [EC:1.14.13.-] [COG:COG0654]	ath:At4g37760	T28I19.40; squalene monooxygenase, putative / squalene epoxidase, putative [EC:1.14.99.7] [KO:K00511]	0	YGR175c	COG0654	3e-59	ERG1_PANGI	FAD;Flavoprotein;Membrane;Oxidoreductase;Transmembrane,Squalene monooxygenase (EC 1.14.99.7) (Squalene epoxidase) (SE).	0	GO_ID:35202	TAIR|gene:2059195 SPTR:O81000 symbol:AT2G22830.1 [GO:0016126 "sterol biosynthesis" evidence=TAS] InterPro:IPR003042 Pfam:PF01266 InterPro:IPR000205 InterPro:IPR006076 GO:GO:0008152 PRINTS:PR00420 EMBL:AC004786 PIR:D84617 SPTR:O81000	0
TM1571.14	1.11.10.2	E1.14.13.- [EC:1.14.13.-] [COG:COG0654]	ath:At4g37760	T28I19.40; squalene monooxygenase, putative / squalene epoxidase, putative [EC:1.14.99.7] [KO:K00511]	0	YGR175c	COG0654	3e-59	ERG1_PANGI	FAD;Flavoprotein;Membrane;Oxidoreductase;Transmembrane,Squalene monooxygenase (EC 1.14.99.7) (Squalene epoxidase) (SE).	0	GO_ID:35202	TAIR|gene:2059195 SPTR:O81000 symbol:AT2G22830.1 [GO:0016126 "sterol biosynthesis" evidence=TAS] InterPro:IPR003042 Pfam:PF01266 InterPro:IPR000205 InterPro:IPR006076 GO:GO:0008152 PRINTS:PR00420 EMBL:AC004786 PIR:D84617 SPTR:O81000	0
TM1571.14	1.11.7.2	E1.14.13.2, pobA p-hydroxybenzoate 3-monooxygenase [EC:1.14.13.2] [COG:COG0654] [GO:0018659]	ath:At4g37760	T28I19.40; squalene monooxygenase, putative / squalene epoxidase, putative [EC:1.14.99.7] [KO:K00511]	0	YGR175c	COG0654	3e-59	ERG1_PANGI	FAD;Flavoprotein;Membrane;Oxidoreductase;Transmembrane,Squalene monooxygenase (EC 1.14.99.7) (Squalene epoxidase) (SE).	0	GO_ID:35202	TAIR|gene:2059195 SPTR:O81000 symbol:AT2G22830.1 [GO:0016126 "sterol biosynthesis" evidence=TAS] InterPro:IPR003042 Pfam:PF01266 InterPro:IPR000205 InterPro:IPR006076 GO:GO:0008152 PRINTS:PR00420 EMBL:AC004786 PIR:D84617 SPTR:O81000	0
TM1571.14	1.10.6.6	E1.14.13.- [EC:1.14.13.-] [COG:COG0654]	ath:At4g37760	T28I19.40; squalene monooxygenase, putative / squalene epoxidase, putative [EC:1.14.99.7] [KO:K00511]	0	YGR175c	COG0654	3e-59	ERG1_PANGI	FAD;Flavoprotein;Membrane;Oxidoreductase;Transmembrane,Squalene monooxygenase (EC 1.14.99.7) (Squalene epoxidase) (SE).	0	GO_ID:35202	TAIR|gene:2059195 SPTR:O81000 symbol:AT2G22830.1 [GO:0016126 "sterol biosynthesis" evidence=TAS] InterPro:IPR003042 Pfam:PF01266 InterPro:IPR000205 InterPro:IPR006076 GO:GO:0008152 PRINTS:PR00420 EMBL:AC004786 PIR:D84617 SPTR:O81000	0
TM1571.14	1.9.11.7	UBIF 2-octaprenyl-3-methyl-6-methoxy-1,4-benzoquinol hydroxylase [EC:1.14.13.-] [COG:COG0654]	ath:At4g37760	T28I19.40; squalene monooxygenase, putative / squalene epoxidase, putative [EC:1.14.99.7] [KO:K00511]	0	YGR175c	COG0654	3e-59	ERG1_PANGI	FAD;Flavoprotein;Membrane;Oxidoreductase;Transmembrane,Squalene monooxygenase (EC 1.14.99.7) (Squalene epoxidase) (SE).	0	GO_ID:35202	TAIR|gene:2059195 SPTR:O81000 symbol:AT2G22830.1 [GO:0016126 "sterol biosynthesis" evidence=TAS] InterPro:IPR003042 Pfam:PF01266 InterPro:IPR000205 InterPro:IPR006076 GO:GO:0008152 PRINTS:PR00420 EMBL:AC004786 PIR:D84617 SPTR:O81000	0
TM1571.14	1.10.3.9	E1.14.13.- [EC:1.14.13.-] [COG:COG0654]	ath:At4g37760	T28I19.40; squalene monooxygenase, putative / squalene epoxidase, putative [EC:1.14.99.7] [KO:K00511]	0	YGR175c	COG0654	3e-59	ERG1_PANGI	FAD;Flavoprotein;Membrane;Oxidoreductase;Transmembrane,Squalene monooxygenase (EC 1.14.99.7) (Squalene epoxidase) (SE).	0	GO_ID:35202	TAIR|gene:2059195 SPTR:O81000 symbol:AT2G22830.1 [GO:0016126 "sterol biosynthesis" evidence=TAS] InterPro:IPR003042 Pfam:PF01266 InterPro:IPR000205 InterPro:IPR006076 GO:GO:0008152 PRINTS:PR00420 EMBL:AC004786 PIR:D84617 SPTR:O81000	0
TM1571.14	1.9.11.5	UBIH 2-octaprenyl-6-methoxyphenol hydroxylase [EC:1.14.13.-] [COG:COG0654] [GO:0008681]	ath:At4g37760	T28I19.40; squalene monooxygenase, putative / squalene epoxidase, putative [EC:1.14.99.7] [KO:K00511]	0	YGR175c	COG0654	3e-59	ERG1_PANGI	FAD;Flavoprotein;Membrane;Oxidoreductase;Transmembrane,Squalene monooxygenase (EC 1.14.99.7) (Squalene epoxidase) (SE).	0	GO_ID:35202	TAIR|gene:2059195 SPTR:O81000 symbol:AT2G22830.1 [GO:0016126 "sterol biosynthesis" evidence=TAS] InterPro:IPR003042 Pfam:PF01266 InterPro:IPR000205 InterPro:IPR006076 GO:GO:0008152 PRINTS:PR00420 EMBL:AC004786 PIR:D84617 SPTR:O81000	0
TM1571.14	1.11.12.6	E1.14.13.- [EC:1.14.13.-] [COG:COG0654]	ath:At4g37760	T28I19.40; squalene monooxygenase, putative / squalene epoxidase, putative [EC:1.14.99.7] [KO:K00511]	0	YGR175c	COG0654	3e-59	ERG1_PANGI	FAD;Flavoprotein;Membrane;Oxidoreductase;Transmembrane,Squalene monooxygenase (EC 1.14.99.7) (Squalene epoxidase) (SE).	0	GO_ID:35202	TAIR|gene:2059195 SPTR:O81000 symbol:AT2G22830.1 [GO:0016126 "sterol biosynthesis" evidence=TAS] InterPro:IPR003042 Pfam:PF01266 InterPro:IPR000205 InterPro:IPR006076 GO:GO:0008152 PRINTS:PR00420 EMBL:AC004786 PIR:D84617 SPTR:O81000	0
Ljwgs_041882.1	99.1.4.5075	GO_ID:48565										GO_ID:48565	TAIR|gene:2084369 SPTR:Q9M353 symbol:AT3G53720.1 [GO:0005451 "monovalent cation:proton antiporter activity" evidence=NAS] [GO:0006812 "cation transport" evidence=IC] InterPro:IPR006153 Pfam:PF00999 EMBL:AL132960 EMBL:BT002529 EMBL:BT010870 PIR:T45912 SPTR:Q9M353	7e-31
TM1571.9	99.1.4.3072	GO_ID:7441							RAP1_ARATH	Abscisicacidsignalingpathway;Activator;DNA-binding;Nuclearprotein;Transcription;Transcriptionregulation,Transcription factor AtMYC2 (R-homologous Arabidopsis protein 1) (RAP- 1) (Basic helix-loop-helix protein 6) (bHLH6) (AtbHLH006) (rd22BP1).	3e-14	GO_ID:7441	TAIR|gene:3437446 SPTR:Q8S3F3 symbol:AT2G22750.1 [GO:0003700 "transcription factor activity" evidence=ISS] [GO:0045449 "regulation of transcription" evidence=TAS] [GO:0003677 "DNA binding" evidence=ISS] Pfam:PF00010 InterPro:IPR001092 SMART:SM00353 PROSITE:PS50888 EMBL:AF488562 SPTR:Q8S3F3	4e-40
TM1571.9	99.1.3.2.1200	RAP1_ARATH							RAP1_ARATH	Abscisicacidsignalingpathway;Activator;DNA-binding;Nuclearprotein;Transcription;Transcriptionregulation,Transcription factor AtMYC2 (R-homologous Arabidopsis protein 1) (RAP- 1) (Basic helix-loop-helix protein 6) (bHLH6) (AtbHLH006) (rd22BP1).	3e-14	GO_ID:7441	TAIR|gene:3437446 SPTR:Q8S3F3 symbol:AT2G22750.1 [GO:0003700 "transcription factor activity" evidence=ISS] [GO:0045449 "regulation of transcription" evidence=TAS] [GO:0003677 "DNA binding" evidence=ISS] Pfam:PF00010 InterPro:IPR001092 SMART:SM00353 PROSITE:PS50888 EMBL:AF488562 SPTR:Q8S3F3	4e-40
Ljwgs_023888.1	99.1.3.2.391	CIGR2_ORYSA							CIGR2_ORYSA	Nuclearprotein;Transcription;Transcriptionregulation,Chitin-inducible gibberellin-responsive protein 2.	1e-28	GO_ID:5855	TAIR|gene:2006746 SPTR:Q9LQT8 symbol:AT1G14920.1 [GO:0003700 "transcription factor activity" evidence=ISS;TAS] [GO:0005634 "nucleus" evidence=TAS] [GO:0009740 "gibberellic acid mediated signaling" evidence=TAS] Pfam:PF03514 GO:GO:0005634 InterPro:IPR005202 PROSITE:PS50985 EMBL:AC006917 EMBL:AY058194 EMBL:AY142002 PIR:H86282 SPTR:Q9LQT8	5e-29
Ljwgs_023888.1	99.1.4.4061	GO_ID:5855							CIGR2_ORYSA	Nuclearprotein;Transcription;Transcriptionregulation,Chitin-inducible gibberellin-responsive protein 2.	1e-28	GO_ID:5855	TAIR|gene:2006746 SPTR:Q9LQT8 symbol:AT1G14920.1 [GO:0003700 "transcription factor activity" evidence=ISS;TAS] [GO:0005634 "nucleus" evidence=TAS] [GO:0009740 "gibberellic acid mediated signaling" evidence=TAS] Pfam:PF03514 GO:GO:0005634 InterPro:IPR005202 PROSITE:PS50985 EMBL:AC006917 EMBL:AY058194 EMBL:AY142002 PIR:H86282 SPTR:Q9LQT8	5e-29
chr4.TM0387.14	99.1.4.3565	GO_ID:29738							7SBG2_SOYBN	Directproteinsequencing;Seedstorageprotein;Signal;Storageprotein,Basic 7S globulin 2 precursor (Bg) (SBg7S) [Contains: Basic 7S globulin 2 high-kDa subunit; Basic 7S globulin 2 low-kDa subunit].	6e-43	GO_ID:29738	TAIR|gene:2014474 SPTR:Q9ZVS4 symbol:AT1G03220.1 [GO:0005554 "molecular function unknown" evidence=ND] [GO:0000004 "biological process unknown" evidence=ND] EMBL:AC005278 EMBL:AY035026 EMBL:AY059098 EMBL:AF325092 PIR:F86163 SPTR:Q9ZVS4	1e-74
chr4.TM0387.14	99.1.3.2.927	7SBG2_SOYBN							7SBG2_SOYBN	Directproteinsequencing;Seedstorageprotein;Signal;Storageprotein,Basic 7S globulin 2 precursor (Bg) (SBg7S) [Contains: Basic 7S globulin 2 high-kDa subunit; Basic 7S globulin 2 low-kDa subunit].	6e-43	GO_ID:29738	TAIR|gene:2014474 SPTR:Q9ZVS4 symbol:AT1G03220.1 [GO:0005554 "molecular function unknown" evidence=ND] [GO:0000004 "biological process unknown" evidence=ND] EMBL:AC005278 EMBL:AY035026 EMBL:AY059098 EMBL:AF325092 PIR:F86163 SPTR:Q9ZVS4	1e-74
TM1571.20	1.10.2.5	E4.2.3.11 sabinene-hydrate synthase [EC:4.2.3.11] [GO:0050469]	ath:At3g25830	K9I22.3; myrcene/ocimene synthase, putative [EC:4.2.3.11] [KO:K07385]	4e-119				RLC1_CITLI	Lyase;Magnesium;Manganese;Metal-binding,(R)-limonene synthase 1 (EC 4.2.3.20) ((+)-limonene synthase 1).	2e-127	GO_ID:16936	TAIR|gene:2086013 SPTR:Q9LDF1 symbol:ATTPS-CIN [GO:0042408 "myrcene/(E)-beta-ocimene synthase activity" evidence=ISS;IDA] [GO:0016099 "monoterpenoid biosynthesis" evidence=ISS;IDA] InterPro:IPR001906 InterPro:IPR005630 Pfam:PF01397 Pfam:PF03936 HSSP:O81192 EMBL:AB028607 EMBL:AP000599 EMBL:AY691947 SPTR:Q9LDF1	9e-120
Ljwgs_049772.1	99.1.4.1522	GO_ID:18059										GO_ID:18059	TAIR|gene:2101108 SPTR:Q9LZG8 symbol:AT3G43790.1 [GO:0005351 "sugar porter activity" evidence=ISS] [GO:0015144 "carbohydrate transporter activity" evidence=ISS] [GO:0016020 "membrane" evidence=ISS] Pfam:PF07690 InterPro:IPR007114 GO:GO:0006810 PROSITE:PS50850 InterPro:IPR011701 EMBL:AL162691 PIR:T47415 SPTR:Q9LZG8	7e-26
chr3.CM0216.23	99.1.4.5991	GO_ID:32319										GO_ID:32319	TAIR|gene:2132825 SPTR:Q9T007 symbol:AT4G35200.1 [GO:0000004 "biological process unknown" evidence=ND] [GO:0005554 "molecular function unknown" evidence=ND] Interpro:IPR000264 GO:GO:0006810 InterPro:IPR004320 Pfam:PF03087 EMBL:AL035522 EMBL:AL161587 PIR:T04967 SPTR:Q9T007	4e-46
chr1.TM1438.0.1	99.2	Unclassified without homolog
chr2.CM0237.3	99.1.4.5605	GO_ID:44415										GO_ID:44415	TAIR|gene:3442909 SPTR:Q8L708 symbol:AT5G08200.1 [GO:0005554 "molecular function unknown" evidence=ND] [GO:0008372 "cellular component unknown" evidence=ND] [GO:0016998 "cell wall catabolism" evidence=ISS] InterPro:IPR002482 Pfam:PF01476 EMBL:AY140035 EMBL:BT008509 SPTR:Q8L708	1e-65
chr1.CM0544.39	99.1.4.718	GO_ID:38207										GO_ID:38207	TAIR|gene:2082424 SPTR:Q9M8K5 symbol:AT3G06130 [GO:0008372 "cellular component unknown" evidence=ND] InterPro:IPR006121 Pfam:PF00403 PROSITE:PS50846 EMBL:AC018907 EMBL:AY045685 EMBL:AF326899 EMBL:AY149962 EMBL:AF349519 SPTR:Q9M8K5	7e-25
Ljwgs_027665.0.1	99.2	Unclassified without homolog
Ljwgs_083468.1	99.2	Unclassified without homolog
Ljwgs_022012.1	1.5.9.24	E2.1.1.43 histone-lysine N-methyltransferase [EC:2.1.1.43] [GO:0018024]	hsa:79813	EHMT1; euchromatic histone methyltransferase 1 [EC:2.1.1.43] [KO:K05302]	4e-10				ANR28_HUMAN	Alternativesplicing;ANKrepeat;Repeat,Ankyrin repeat domain protein 28.	2e-11	GO_ID:51473	TAIR|gene:2053204 SPTR:Q94B55 symbol:AT2G28840.1 [GO:0005515 "protein binding" evidence=ISS] InterPro:IPR001841 InterPro:IPR002110 Pfam:PF00023 PROSITE:PS50089 SMART:SM00184 PRINTS:PR01415 SMART:SM00248 PROSITE:PS50297 PROSITE:PS50088 HSSP:Q60773 EMBL:AY042842 EMBL:AY081458 EMBL:BT000727 SPTR:Q94B55	3e-51
Ljwgs_124733.1	1.7.14.9	E2.4.1.69 galactoside 2-L-fucosyltransferase [EC:2.4.1.69] [GO:0008107] [CAZy:GT11 GT37 GT74]	ath:At2g03220	T18E12.11; galactoside 2-alpha-L-fucosyltransferase / xyloglucan alpha-(1,2)-fucosyltransferase (FUT1) (FT1) [EC:2.4.1.69] [KO:K00718]	1e-44				FUT2_ARATH	Cellwall;Glycoprotein;Glycosyltransferase;Golgistack;Membrane;Signal-anchor;Transferase;Transmembrane,Probable fucosyltransferase 2 (EC 2.4.1.-) (AtFUT2).	7e-48	GO_ID:45682	TAIR|gene:2056900 SPTR:O81053 symbol:AT2G03210.1 [GO:0008417 "fucosyltransferase activity" evidence=ISS] [GO:0016757 "transferase activity, transferring glycosyl groups" evidence=ISS] InterPro:IPR004938 Pfam:PF03254 EMBL:AC005313 PIR:T02705 SPTR:O81053	3e-48
Ljwgs_124733.1	1.7.12.2	E2.4.1.69 galactoside 2-L-fucosyltransferase [EC:2.4.1.69] [GO:0008107] [CAZy:GT11 GT37 GT74]	ath:At2g03220	T18E12.11; galactoside 2-alpha-L-fucosyltransferase / xyloglucan alpha-(1,2)-fucosyltransferase (FUT1) (FT1) [EC:2.4.1.69] [KO:K00718]	1e-44				FUT2_ARATH	Cellwall;Glycoprotein;Glycosyltransferase;Golgistack;Membrane;Signal-anchor;Transferase;Transmembrane,Probable fucosyltransferase 2 (EC 2.4.1.-) (AtFUT2).	7e-48	GO_ID:45682	TAIR|gene:2056900 SPTR:O81053 symbol:AT2G03210.1 [GO:0008417 "fucosyltransferase activity" evidence=ISS] [GO:0016757 "transferase activity, transferring glycosyl groups" evidence=ISS] InterPro:IPR004938 Pfam:PF03254 EMBL:AC005313 PIR:T02705 SPTR:O81053	3e-48
Ljwgs_124733.1	1.7.13.3	E2.4.1.69 galactoside 2-L-fucosyltransferase [EC:2.4.1.69] [GO:0008107] [CAZy:GT11 GT37 GT74]	ath:At2g03220	T18E12.11; galactoside 2-alpha-L-fucosyltransferase / xyloglucan alpha-(1,2)-fucosyltransferase (FUT1) (FT1) [EC:2.4.1.69] [KO:K00718]	1e-44				FUT2_ARATH	Cellwall;Glycoprotein;Glycosyltransferase;Golgistack;Membrane;Signal-anchor;Transferase;Transmembrane,Probable fucosyltransferase 2 (EC 2.4.1.-) (AtFUT2).	7e-48	GO_ID:45682	TAIR|gene:2056900 SPTR:O81053 symbol:AT2G03210.1 [GO:0008417 "fucosyltransferase activity" evidence=ISS] [GO:0016757 "transferase activity, transferring glycosyl groups" evidence=ISS] InterPro:IPR004938 Pfam:PF03254 EMBL:AC005313 PIR:T02705 SPTR:O81053	3e-48
chr1.CM0122.41.2	1.9.7.12	E1.1.1.153, spr sepiapterin reductase [EC:1.1.1.153] [COG:COG1028] [GO:0004757]	nfa:nfa48060	putative short chain dehydrogenase [EC:1.1.1.53] [KO:K00038]	2e-35	CC0094	COG1028	1e-35	TS2_MAIZE	Developmentalprotein;Oxidoreductase,Sex determination protein tasselseed 2.	2e-58	GO_ID:50230	TAIR|gene:2041438 SPTR:O80713 symbol:AT2G47130.1 [GO:0008372 "cellular component unknown" evidence=ND] [GO:0016491 "oxidoreductase activity" evidence=ISS] InterPro:IPR002198 InterPro:IPR002347 Pfam:PF00106 Prosite:PS00061 GO:GO:0008152 PRINTS:PR00080 PRINTS:PR00081 HSSP:P29132 GO:GO:0009507 EMBL:AC004411 EMBL:BT010410 EMBL:AK175374 PIR:T02175 SPTR:O80713	5e-81
chr1.CM0122.41.2	1.1.4.5	E1.1.1.125, kduD 2-deoxy-D-gluconate 3-dehydrogenase [EC:1.1.1.125] [COG:COG1028] [GO:0008678]	nfa:nfa48060	putative short chain dehydrogenase [EC:1.1.1.53] [KO:K00038]	2e-35	CC0094	COG1028	1e-35	TS2_MAIZE	Developmentalprotein;Oxidoreductase,Sex determination protein tasselseed 2.	2e-58	GO_ID:50230	TAIR|gene:2041438 SPTR:O80713 symbol:AT2G47130.1 [GO:0008372 "cellular component unknown" evidence=ND] [GO:0016491 "oxidoreductase activity" evidence=ISS] InterPro:IPR002198 InterPro:IPR002347 Pfam:PF00106 Prosite:PS00061 GO:GO:0008152 PRINTS:PR00080 PRINTS:PR00081 HSSP:P29132 GO:GO:0009507 EMBL:AC004411 EMBL:BT010410 EMBL:AK175374 PIR:T02175 SPTR:O80713	5e-81
chr1.CM0122.41.2	1.9.10.50	E1.3.1.33, por protochlorophyllide reductase [EC:1.3.1.33] [COG:COG1028] [GO:0016630]	nfa:nfa48060	putative short chain dehydrogenase [EC:1.1.1.53] [KO:K00038]	2e-35	CC0094	COG1028	1e-35	TS2_MAIZE	Developmentalprotein;Oxidoreductase,Sex determination protein tasselseed 2.	2e-58	GO_ID:50230	TAIR|gene:2041438 SPTR:O80713 symbol:AT2G47130.1 [GO:0008372 "cellular component unknown" evidence=ND] [GO:0016491 "oxidoreductase activity" evidence=ISS] InterPro:IPR002198 InterPro:IPR002347 Pfam:PF00106 Prosite:PS00061 GO:GO:0008152 PRINTS:PR00080 PRINTS:PR00081 HSSP:P29132 GO:GO:0009507 EMBL:AC004411 EMBL:BT010410 EMBL:AK175374 PIR:T02175 SPTR:O80713	5e-81
chr1.CM0122.41.2	1.8.8.3	E1.3.1.28, entA 2,3-dihydro-2,3-dihydroxybenzoate dehydrogenase [EC:1.3.1.28] [COG:COG1028] [GO:0008667]	nfa:nfa48060	putative short chain dehydrogenase [EC:1.1.1.53] [KO:K00038]	2e-35	CC0094	COG1028	1e-35	TS2_MAIZE	Developmentalprotein;Oxidoreductase,Sex determination protein tasselseed 2.	2e-58	GO_ID:50230	TAIR|gene:2041438 SPTR:O80713 symbol:AT2G47130.1 [GO:0008372 "cellular component unknown" evidence=ND] [GO:0016491 "oxidoreductase activity" evidence=ISS] InterPro:IPR002198 InterPro:IPR002347 Pfam:PF00106 Prosite:PS00061 GO:GO:0008152 PRINTS:PR00080 PRINTS:PR00081 HSSP:P29132 GO:GO:0009507 EMBL:AC004411 EMBL:BT010410 EMBL:AK175374 PIR:T02175 SPTR:O80713	5e-81
chr1.CM0122.41.2	1.1.14.17	E1.1.1.36, phbB acetoacetyl-CoA reductase [EC:1.1.1.36] [COG:COG1028] [GO:0018454]	nfa:nfa48060	putative short chain dehydrogenase [EC:1.1.1.53] [KO:K00038]	2e-35	CC0094	COG1028	1e-35	TS2_MAIZE	Developmentalprotein;Oxidoreductase,Sex determination protein tasselseed 2.	2e-58	GO_ID:50230	TAIR|gene:2041438 SPTR:O80713 symbol:AT2G47130.1 [GO:0008372 "cellular component unknown" evidence=ND] [GO:0016491 "oxidoreductase activity" evidence=ISS] InterPro:IPR002198 InterPro:IPR002347 Pfam:PF00106 Prosite:PS00061 GO:GO:0008152 PRINTS:PR00080 PRINTS:PR00081 HSSP:P29132 GO:GO:0009507 EMBL:AC004411 EMBL:BT010410 EMBL:AK175374 PIR:T02175 SPTR:O80713	5e-81
chr1.CM0122.41.2	1.1.3.26	E1.1.1.47, gdh glucose 1-dehydrogenase [EC:1.1.1.47] [COG:COG1028]	nfa:nfa48060	putative short chain dehydrogenase [EC:1.1.1.53] [KO:K00038]	2e-35	CC0094	COG1028	1e-35	TS2_MAIZE	Developmentalprotein;Oxidoreductase,Sex determination protein tasselseed 2.	2e-58	GO_ID:50230	TAIR|gene:2041438 SPTR:O80713 symbol:AT2G47130.1 [GO:0008372 "cellular component unknown" evidence=ND] [GO:0016491 "oxidoreductase activity" evidence=ISS] InterPro:IPR002198 InterPro:IPR002347 Pfam:PF00106 Prosite:PS00061 GO:GO:0008152 PRINTS:PR00080 PRINTS:PR00081 HSSP:P29132 GO:GO:0009507 EMBL:AC004411 EMBL:BT010410 EMBL:AK175374 PIR:T02175 SPTR:O80713	5e-81
chr1.CM0122.41.2	1.1.13.10	E1.3.1.- [EC:1.3.1.-] [COG:COG1028]	nfa:nfa48060	putative short chain dehydrogenase [EC:1.1.1.53] [KO:K00038]	2e-35	CC0094	COG1028	1e-35	TS2_MAIZE	Developmentalprotein;Oxidoreductase,Sex determination protein tasselseed 2.	2e-58	GO_ID:50230	TAIR|gene:2041438 SPTR:O80713 symbol:AT2G47130.1 [GO:0008372 "cellular component unknown" evidence=ND] [GO:0016491 "oxidoreductase activity" evidence=ISS] InterPro:IPR002198 InterPro:IPR002347 Pfam:PF00106 Prosite:PS00061 GO:GO:0008152 PRINTS:PR00080 PRINTS:PR00081 HSSP:P29132 GO:GO:0009507 EMBL:AC004411 EMBL:BT010410 EMBL:AK175374 PIR:T02175 SPTR:O80713	5e-81
chr1.CM0122.41.2	1.3.6.9	E1.1.1.53 3alpha(or 20beta)-hydroxysteroid dehydrogenase [EC:1.1.1.53]	nfa:nfa48060	putative short chain dehydrogenase [EC:1.1.1.53] [KO:K00038]	2e-35	CC0094	COG1028	1e-35	TS2_MAIZE	Developmentalprotein;Oxidoreductase,Sex determination protein tasselseed 2.	2e-58	GO_ID:50230	TAIR|gene:2041438 SPTR:O80713 symbol:AT2G47130.1 [GO:0008372 "cellular component unknown" evidence=ND] [GO:0016491 "oxidoreductase activity" evidence=ISS] InterPro:IPR002198 InterPro:IPR002347 Pfam:PF00106 Prosite:PS00061 GO:GO:0008152 PRINTS:PR00080 PRINTS:PR00081 HSSP:P29132 GO:GO:0009507 EMBL:AC004411 EMBL:BT010410 EMBL:AK175374 PIR:T02175 SPTR:O80713	5e-81
chr1.CM0122.41.2	1.11.6.2	E1.3.1.- [EC:1.3.1.-] [COG:COG1028]	nfa:nfa48060	putative short chain dehydrogenase [EC:1.1.1.53] [KO:K00038]	2e-35	CC0094	COG1028	1e-35	TS2_MAIZE	Developmentalprotein;Oxidoreductase,Sex determination protein tasselseed 2.	2e-58	GO_ID:50230	TAIR|gene:2041438 SPTR:O80713 symbol:AT2G47130.1 [GO:0008372 "cellular component unknown" evidence=ND] [GO:0016491 "oxidoreductase activity" evidence=ISS] InterPro:IPR002198 InterPro:IPR002347 Pfam:PF00106 Prosite:PS00061 GO:GO:0008152 PRINTS:PR00080 PRINTS:PR00081 HSSP:P29132 GO:GO:0009507 EMBL:AC004411 EMBL:BT010410 EMBL:AK175374 PIR:T02175 SPTR:O80713	5e-81
chr1.CM0122.41.2	1.9.10.29	COBL2, cobL precorrin-8W decarboxylase [EC:1.-.-.-] [COG:COG2242] [GO:0016491]	nfa:nfa48060	putative short chain dehydrogenase [EC:1.1.1.53] [KO:K00038]	2e-35	CC0094	COG1028	1e-35	TS2_MAIZE	Developmentalprotein;Oxidoreductase,Sex determination protein tasselseed 2.	2e-58	GO_ID:50230	TAIR|gene:2041438 SPTR:O80713 symbol:AT2G47130.1 [GO:0008372 "cellular component unknown" evidence=ND] [GO:0016491 "oxidoreductase activity" evidence=ISS] InterPro:IPR002198 InterPro:IPR002347 Pfam:PF00106 Prosite:PS00061 GO:GO:0008152 PRINTS:PR00080 PRINTS:PR00081 HSSP:P29132 GO:GO:0009507 EMBL:AC004411 EMBL:BT010410 EMBL:AK175374 PIR:T02175 SPTR:O80713	5e-81
chr1.CM0122.41.2	1.7.11.2	E1.1.1.102 3-dehydrosphinganine reductase [EC:1.1.1.102] [COG:COG1028] [GO:0047560]	nfa:nfa48060	putative short chain dehydrogenase [EC:1.1.1.53] [KO:K00038]	2e-35	CC0094	COG1028	1e-35	TS2_MAIZE	Developmentalprotein;Oxidoreductase,Sex determination protein tasselseed 2.	2e-58	GO_ID:50230	TAIR|gene:2041438 SPTR:O80713 symbol:AT2G47130.1 [GO:0008372 "cellular component unknown" evidence=ND] [GO:0016491 "oxidoreductase activity" evidence=ISS] InterPro:IPR002198 InterPro:IPR002347 Pfam:PF00106 Prosite:PS00061 GO:GO:0008152 PRINTS:PR00080 PRINTS:PR00081 HSSP:P29132 GO:GO:0009507 EMBL:AC004411 EMBL:BT010410 EMBL:AK175374 PIR:T02175 SPTR:O80713	5e-81
chr1.CM0122.41.2	1.3.1.5	E1.1.1.100, fabG 3-oxoacyl-[acyl-carrier protein] reductase [EC:1.1.1.100] [COG:COG1028] [GO:0004316]	nfa:nfa48060	putative short chain dehydrogenase [EC:1.1.1.53] [KO:K00038]	2e-35	CC0094	COG1028	1e-35	TS2_MAIZE	Developmentalprotein;Oxidoreductase,Sex determination protein tasselseed 2.	2e-58	GO_ID:50230	TAIR|gene:2041438 SPTR:O80713 symbol:AT2G47130.1 [GO:0008372 "cellular component unknown" evidence=ND] [GO:0016491 "oxidoreductase activity" evidence=ISS] InterPro:IPR002198 InterPro:IPR002347 Pfam:PF00106 Prosite:PS00061 GO:GO:0008152 PRINTS:PR00080 PRINTS:PR00081 HSSP:P29132 GO:GO:0009507 EMBL:AC004411 EMBL:BT010410 EMBL:AK175374 PIR:T02175 SPTR:O80713	5e-81
chr1.CM0122.41.2	1.3.4.7	E1.1.1.30, bdh 3-hydroxybutyrate dehydrogenase [EC:1.1.1.30] [COG:COG1028] [GO:0003858]	nfa:nfa48060	putative short chain dehydrogenase [EC:1.1.1.53] [KO:K00038]	2e-35	CC0094	COG1028	1e-35	TS2_MAIZE	Developmentalprotein;Oxidoreductase,Sex determination protein tasselseed 2.	2e-58	GO_ID:50230	TAIR|gene:2041438 SPTR:O80713 symbol:AT2G47130.1 [GO:0008372 "cellular component unknown" evidence=ND] [GO:0016491 "oxidoreductase activity" evidence=ISS] InterPro:IPR002198 InterPro:IPR002347 Pfam:PF00106 Prosite:PS00061 GO:GO:0008152 PRINTS:PR00080 PRINTS:PR00081 HSSP:P29132 GO:GO:0009507 EMBL:AC004411 EMBL:BT010410 EMBL:AK175374 PIR:T02175 SPTR:O80713	5e-81
chr1.CM0122.41.2	1.1.5.27	E1.1.1.140, srlD sorbitol-6-phosphate 2-dehydrogenase [EC:1.1.1.140] [COG:COG1028] [GO:0009010]	nfa:nfa48060	putative short chain dehydrogenase [EC:1.1.1.53] [KO:K00038]	2e-35	CC0094	COG1028	1e-35	TS2_MAIZE	Developmentalprotein;Oxidoreductase,Sex determination protein tasselseed 2.	2e-58	GO_ID:50230	TAIR|gene:2041438 SPTR:O80713 symbol:AT2G47130.1 [GO:0008372 "cellular component unknown" evidence=ND] [GO:0016491 "oxidoreductase activity" evidence=ISS] InterPro:IPR002198 InterPro:IPR002347 Pfam:PF00106 Prosite:PS00061 GO:GO:0008152 PRINTS:PR00080 PRINTS:PR00081 HSSP:P29132 GO:GO:0009507 EMBL:AC004411 EMBL:BT010410 EMBL:AK175374 PIR:T02175 SPTR:O80713	5e-81
chr1.CM0122.41.2	1.5.14.16	E1.3.1.- [EC:1.3.1.-] [COG:COG1028]	nfa:nfa48060	putative short chain dehydrogenase [EC:1.1.1.53] [KO:K00038]	2e-35	CC0094	COG1028	1e-35	TS2_MAIZE	Developmentalprotein;Oxidoreductase,Sex determination protein tasselseed 2.	2e-58	GO_ID:50230	TAIR|gene:2041438 SPTR:O80713 symbol:AT2G47130.1 [GO:0008372 "cellular component unknown" evidence=ND] [GO:0016491 "oxidoreductase activity" evidence=ISS] InterPro:IPR002198 InterPro:IPR002347 Pfam:PF00106 Prosite:PS00061 GO:GO:0008152 PRINTS:PR00080 PRINTS:PR00081 HSSP:P29132 GO:GO:0009507 EMBL:AC004411 EMBL:BT010410 EMBL:AK175374 PIR:T02175 SPTR:O80713	5e-81
chr1.CM0122.41.2	1.11.16.6	E1.3.1.25, benD 1,6-dihydroxycyclohexa-2,4-diene-1-carboxylate dehydrogenase [EC:1.3.1.25] [COG:COG1028] [GO:0047116]	nfa:nfa48060	putative short chain dehydrogenase [EC:1.1.1.53] [KO:K00038]	2e-35	CC0094	COG1028	1e-35	TS2_MAIZE	Developmentalprotein;Oxidoreductase,Sex determination protein tasselseed 2.	2e-58	GO_ID:50230	TAIR|gene:2041438 SPTR:O80713 symbol:AT2G47130.1 [GO:0008372 "cellular component unknown" evidence=ND] [GO:0016491 "oxidoreductase activity" evidence=ISS] InterPro:IPR002198 InterPro:IPR002347 Pfam:PF00106 Prosite:PS00061 GO:GO:0008152 PRINTS:PR00080 PRINTS:PR00081 HSSP:P29132 GO:GO:0009507 EMBL:AC004411 EMBL:BT010410 EMBL:AK175374 PIR:T02175 SPTR:O80713	5e-81
[truncated: 6,249 more rows]
