# Supplementary material for: Dissection of Symbiosis and Organ Development by Integrated Transcriptome Analysis of Lotus japonicus Mutant and Wild-Type Plants
Source: PLoS One. 2009 Aug 7;4(8):e6556. doi: 10.1371/journal.pone.0006556 (PMC2717213; doi:10.1371/journal.pone.0006556)
Supplement: Folder S1 — Inoculation time series (2.84 MB ZIP) [file pone.0006556.s009.zip › S1.INOCULATION TIME SERIES copy/1.1.Stage(s) total transcript analysis/1.1.5/1.1.5.defense.txt]

Ljwgs_021723.2	99.1.3.2.1885	DR100_ARATH	ath:At4g28490	F20O9.180; leucine-rich repeat transmembrane protein kinase, putative [EC:2.7.1.37] [KO:K00870]	1e-14				DR100_ARATH	DNAdamage;DNArepair;Leucine-richrepeat;Repeat;Signal,DNA-damage-repair/toleration protein DRT100 precursor.	2e-39	GO_ID:6778	TAIR|gene:2091870 SPTR:Q9LT39 symbol:AT3G20820.1 [GO:0005515 "protein binding" evidence=ISS;NAS] [GO:0007165 "signal transduction" evidence=IC] [GO:0006952 "defense response" evidence=ISS] Pfam:PF00560 InterPro:IPR001611 InterPro:IPR007090 PRINTS:PR00019 EMBL:AB025629 EMBL:AY063922 EMBL:AY117334 SPTR:Q9LT39	5e-44
Ljwgs_021723.2	99.1.4.1493	GO_ID:6778	ath:At4g28490	F20O9.180; leucine-rich repeat transmembrane protein kinase, putative [EC:2.7.1.37] [KO:K00870]	1e-14				DR100_ARATH	DNAdamage;DNArepair;Leucine-richrepeat;Repeat;Signal,DNA-damage-repair/toleration protein DRT100 precursor.	2e-39	GO_ID:6778	TAIR|gene:2091870 SPTR:Q9LT39 symbol:AT3G20820.1 [GO:0005515 "protein binding" evidence=ISS;NAS] [GO:0007165 "signal transduction" evidence=IC] [GO:0006952 "defense response" evidence=ISS] Pfam:PF00560 InterPro:IPR001611 InterPro:IPR007090 PRINTS:PR00019 EMBL:AB025629 EMBL:AY063922 EMBL:AY117334 SPTR:Q9LT39	5e-44
Ljwgs_021723.2	99.1.1.97	KO:K00870	ath:At4g28490	F20O9.180; leucine-rich repeat transmembrane protein kinase, putative [EC:2.7.1.37] [KO:K00870]	1e-14				DR100_ARATH	DNAdamage;DNArepair;Leucine-richrepeat;Repeat;Signal,DNA-damage-repair/toleration protein DRT100 precursor.	2e-39	GO_ID:6778	TAIR|gene:2091870 SPTR:Q9LT39 symbol:AT3G20820.1 [GO:0005515 "protein binding" evidence=ISS;NAS] [GO:0007165 "signal transduction" evidence=IC] [GO:0006952 "defense response" evidence=ISS] Pfam:PF00560 InterPro:IPR001611 InterPro:IPR007090 PRINTS:PR00019 EMBL:AB025629 EMBL:AY063922 EMBL:AY117334 SPTR:Q9LT39	5e-44
Ljwgs_106704.1	4.2.5	Apoptosis [CLASS:04210] [PATH:hsa04210] [GO:0006915]							TMVRN_NICGU	Alternativesplicing;ATP-binding;Hypersensitiveresponse;Leucine-richrepeat;Nucleotide-binding;Plantdefense;Repeat,TMV resistance protein N.	8e-29	GO_ID:9195	TAIR|gene:2122198 SPTR:O65506 symbol:AT4G36140.1 [GO:0006952 "defense response" evidence=ISS] Pfam:PF00560 InterPro:IPR003593 InterPro:IPR001611 InterPro:IPR000157 InterPro:IPR002182 InterPro:IPR000767 Pfam:PF01582 GO:GO:0006915 SMART:SM00382 GO:GO:0016020 InterPro:IPR011991 SMART:SM00255 PROSITE:PS50104 PRINTS:PR00364 Pfam:PF00931 InterPro:IPR011713 Pfam:PF07725 EMBL:AL161588 EMBL:AL022141 PIR:T…	4e-29
TM1757.18	99.1.4.8483	GO_ID:5694							ERF9_ARATH	DNA-binding;Ethylenesignalingpathway;Nuclearprotein;Plantdefense;Repressor;Transcription;Transcriptionregulation,Ethylene-responsive transcription factor 9 (Ethylene-responsive element-binding factor 9) (EREBP-9) (AtERF9).	1e-17	GO_ID:5694	TAIR|gene:2159067 SPTR:Q9M644 symbol:LEP "LEAFY PETIOLE" [GO:0003700 "transcription factor activity" evidence=ISS] [GO:0003677 "DNA binding" evidence=ISS] [GO:0005634 "nucleus" evidence=IC] [GO:0006355 "regulation of transcription, DNA-dependent" evidence=ISS] InterPro:IPR001471 Pfam:PF00847 GO:GO:0005634 HSSP:O80337 PRINTS:PR00367 ProDom:PD001423 SMART:SM00380 EMBL:AB005230 EMBL:AF216581 EMBL:AY…	3e-28
TM1757.18	99.1.3.2.2240	ERF9_ARATH							ERF9_ARATH	DNA-binding;Ethylenesignalingpathway;Nuclearprotein;Plantdefense;Repressor;Transcription;Transcriptionregulation,Ethylene-responsive transcription factor 9 (Ethylene-responsive element-binding factor 9) (EREBP-9) (AtERF9).	1e-17	GO_ID:5694	TAIR|gene:2159067 SPTR:Q9M644 symbol:LEP "LEAFY PETIOLE" [GO:0003700 "transcription factor activity" evidence=ISS] [GO:0003677 "DNA binding" evidence=ISS] [GO:0005634 "nucleus" evidence=IC] [GO:0006355 "regulation of transcription, DNA-dependent" evidence=ISS] InterPro:IPR001471 Pfam:PF00847 GO:GO:0005634 HSSP:O80337 PRINTS:PR00367 ProDom:PD001423 SMART:SM00380 EMBL:AB005230 EMBL:AF216581 EMBL:AY…	3e-28
Ljwgs_030815.1	4.4.1.22	SERPINC1, AT3 antithrombin III	hsa:462	SERPINC1; serine (or cysteine) proteinase inhibitor, clade C (antithrombin), member 1 [KO:K03911]	3e-13				PRTZ_HORVU	Directproteinsequencing;Multigenefamily;Plantdefense;Proteaseinhibitor;Seedstorageprotein;Storageprotein,Protein Z (Z4) (Major endosperm albumin).	1e-28	GO_ID:5617	TAIR|gene:3435226 SPTR:Q9S7T8 symbol:AT1G47710.1 [GO:0000004 "biological process unknown" evidence=ND] [GO:0008372 "cellular component unknown" evidence=ND] [GO:0004867 "serine-type endopeptidase inhibitor activity" evidence=ISS] InterPro:IPR000215 Pfam:PF00079 SMART:SM00093 PROSITE:PS00284 HSSP:P01008 EMBL:AC007519 EMBL:AC012463 EMBL:BT002483 EMBL:BT008481 PIR:H96517 SPTR:Q9S7T8	3e-31
Ljwgs_037414.1	4.4.1.22	SERPINC1, AT3 antithrombin III	mmu:11905	Serpinc1; serine (or cysteine) proteinase inhibitor, clade C (antithrombin), member 1 [KO:K03911]	8e-34				PRTZ_HORVU	Directproteinsequencing;Multigenefamily;Plantdefense;Proteaseinhibitor;Seedstorageprotein;Storageprotein,Protein Z (Z4) (Major endosperm albumin).	1e-75	GO_ID:5617	TAIR|gene:3435226 SPTR:Q9S7T8 symbol:AT1G47710.1 [GO:0000004 "biological process unknown" evidence=ND] [GO:0008372 "cellular component unknown" evidence=ND] [GO:0004867 "serine-type endopeptidase inhibitor activity" evidence=ISS] InterPro:IPR000215 Pfam:PF00079 SMART:SM00093 PROSITE:PS00284 HSSP:P01008 EMBL:AC007519 EMBL:AC012463 EMBL:BT002483 EMBL:BT008481 PIR:H96517 SPTR:Q9S7T8	6e-89
chr4.CM0333.16	99.1.3.2.2356	PRTZ_HORVU							PRTZ_HORVU	Directproteinsequencing;Multigenefamily;Plantdefense;Proteaseinhibitor;Seedstorageprotein;Storageprotein,Protein Z (Z4) (Major endosperm albumin).	8e-18	GO_ID:40668	TAIR|gene:2066315 SPTR:O48706 symbol:AT2G26390.1 [GO:0000004 "biological process unknown" evidence=ND] [GO:0008372 "cellular component unknown" evidence=ND] [GO:0004867 "serine-type endopeptidase inhibitor activity" evidence=ISS] InterPro:IPR000215 Pfam:PF00079 SMART:SM00093 PROSITE:PS00284 HSSP:O35684 EMBL:AC002505 PIR:T00972 SPTR:O48706	1e-17
chr4.CM0333.16	99.1.4.8087	GO_ID:40668							PRTZ_HORVU	Directproteinsequencing;Multigenefamily;Plantdefense;Proteaseinhibitor;Seedstorageprotein;Storageprotein,Protein Z (Z4) (Major endosperm albumin).	8e-18	GO_ID:40668	TAIR|gene:2066315 SPTR:O48706 symbol:AT2G26390.1 [GO:0000004 "biological process unknown" evidence=ND] [GO:0008372 "cellular component unknown" evidence=ND] [GO:0004867 "serine-type endopeptidase inhibitor activity" evidence=ISS] InterPro:IPR000215 Pfam:PF00079 SMART:SM00093 PROSITE:PS00284 HSSP:O35684 EMBL:AC002505 PIR:T00972 SPTR:O48706	1e-17
