# Supplementary material for: Dissection of Symbiosis and Organ Development by Integrated Transcriptome Analysis of Lotus japonicus Mutant and Wild-Type Plants
Source: PLoS One. 2009 Aug 7;4(8):e6556. doi: 10.1371/journal.pone.0006556 (PMC2717213; doi:10.1371/journal.pone.0006556)
Supplement: Folder S1 — Inoculation time series (2.84 MB ZIP) [file pone.0006556.s009.zip › S1.INOCULATION TIME SERIES copy/1.1.Stage(s) total transcript analysis/1.1.6/-1.1.6.ID list.txt]

	M	FDR	M	FDR
Affy_ID	T15 - T21	T15 - T21	T34 - T21	T34 - T21
gi7614915_at	-3.101784302	4.22E-06	1.121876904	0.015312863
Ljwgs_074659.1_at	-2.748187969	0.013949482	-2.292397357	0.011926141
Lj_psbG_at	-2.407637546	0.011490894	1.959823059	0.011560881
TC11502_at	-1.863404644	0.00163662	1.248928388	0.009071465
gi45578362_at	-1.858488307	0.019877184	-1.625084154	0.012379119
chr4.CM0617.4_at	-1.841788439	0.020737338	-1.841061719	0.004685359
Ljwgs_135178.1_s_at	-1.787298857	1.29E-05	-1.165879905	0.000162591
gi45400819_at	-1.763305413	0.043026909	-1.854829814	0.008990668
Ljwgs_078121.1_x_at	-1.665284946	0.01169956	-1.44166663	0.007349731
Ljwgs_021181.1_s_at	-1.583147166	0.004289035	-2.281265619	1.07E-05
gi4336433_at	-1.535570956	0.00205432	-1.22713408	0.00264179
TC13820_at	-1.484159838	0.021663036	-1.859150269	0.000643025
Ljwgs_047219.1_at	-1.468117682	0.036222912	-1.522430267	0.007940505
Ljwgs_026189.1_at	-1.440729505	0.004194456	-1.241015743	0.002720999
Ljwgs_078121.1_at	-1.438946855	0.03442734	-1.122444823	0.04383783
Ljwgs_017525.1_at	-1.363880842	0.036222912	-1.509187207	0.004685359
Ljwgs_006845.1_at	-1.334957331	0.031011163	-1.876037602	0.000365408
Ljwgs_010895.1_at	-1.186026809	0.02394766	-1.015288633	0.017965346
Ljwgs_021723.2_at	-1.034112346	0.006459903	-1.069990039	0.000781385
Ljwgs_042817.1_at	-1.028900429	0.012280877	-1.04052337	0.002062886
Ljwgs_017611.1_at	-1.000645715	0.001859667	-1.067866185	0.000121151
Ljwgs_048847.1_s_at	1.013064136	0.03997647	1.262215909	0.00191505
chr2.TM0490.6.3_at	1.107054085	0.00705153	1.335659431	0.000158643
chr5.CM0569.30_at	1.131122434	0.020737338	1.61999321	0.000128292
chr6.CM0055.48_at	1.17488708	0.015018337	1.191377175	0.002669431
Ljwgs_010768.1_s_at	1.229950679	0.019913364	1.288534476	0.002875935
TM1006.6.3_at	1.268263977	0.001470709	1.306351735	0.000131042
Ljwgs_090330.1_at	1.271805321	0.035992002	1.095898436	0.026826276
Ljwgs_061423.1_at	1.290246576	0.009904104	1.064535768	0.009082534
Ljwgs_077699.1_at	1.296619674	0.006613529	1.763765054	4.01E-05
Ljwgs_063375.1_at	1.350164023	0.020923978	1.771869171	0.000364293
Ljwgs_024610.1_at	1.361408169	0.02566584	3.47418668	1.64E-07
Ljwgs_026098.2_at	1.386429244	0.01100655	-1.074895923	0.015298585
Ljwgs_092680.1_at	1.388780335	0.024090251	1.196562691	0.017583579
chr5.TM1466.4_at	1.429137038	0.020737338	2.206202875	5.62E-05
Ljwgs_021437.1_s_at	1.519343675	0.028140609	1.443186523	0.011108807
gi45617763_at	1.547262003	0.018412646	1.962613258	0.000392027
chr2.CM0018.67_at	1.591619388	0.041046227	4.754367237	6.17E-08
Ljwgs_060407.2_s_at	1.599987487	0.026330741	1.861845978	0.001844576
Ljwgs_002536.2_at	1.634225584	0.013854016	2.00695112	0.000360151
Ljwgs_015667.1_at	1.714305642	0.027928845	2.636340046	0.000110437
Ljwgs_096478.1_at	1.768157262	0.001168178	1.507560072	0.000817849
chr1.CM0163.16.2_at	1.84334952	0.018465517	2.617945532	0.000113394
chr4.CM0432.30_at	1.851758154	0.0172959	1.890338665	0.003010819
Ljwgs_046284.1_at	1.865245537	0.026102502	1.987813247	0.003936991
chr1.TM0805.9.1_at	1.875532575	0.001726887	3.59888039	6.80E-08
chr1.TM0371.19_at	1.928251421	0.003250666	2.230279123	0.000100294
TC14488_s_at	2.007545279	4.16E-06	2.305440691	4.19E-08
chr4.TM0851.2.2_at	2.008678611	0.000577144	3.461738118	6.80E-08
Ljwgs_130111.1_s_at	2.014144317	0.000264205	2.188305763	1.07E-05
chr1.TM1444.10_at	2.015920264	0.006822994	1.503577889	0.013573972
chr3.BM1543.1.1_at	2.025465865	0.007312584	1.472622732	0.016711602
Ljwgs_021600.1_s_at	2.075741416	0.000100313	2.358496802	1.92E-06
Ljwgs_096803.1_at	2.096840041	0.00073409	2.82742183	2.38E-06
Ljwgs_045353.1_at	2.18764991	0.000611368	2.184839701	7.42E-05
chr6.BM1429.11_at	2.211164598	0.041168014	2.341829967	0.008094987
TM1440.7_at	2.211302577	0.031388898	4.314194916	8.74E-06
Ljwgs_064793.1_at	2.295559283	0.005406743	2.178673132	0.001440597
TM1513.5_at	2.3015827	0.000218713	11.25716949	2.55E-14
chr4.TM0851.2.1_at	2.32183627	7.60E-05	4.221720825	3.95E-09
Ljwgs_022269.1_at	2.415050499	0.027317354	6.176959092	1.84E-07
Ljwgs_061146.1_at	2.533696455	0.007697437	1.954636308	0.011839371
chr3.CM0005.73_at	2.53947143	0.027911098	8.072259467	1.28E-08
chr4.CM0046.23.1_at	2.596220628	0.014795868	3.119070145	0.000509602
chr3.TM1367.15_at	2.597871897	0.026002248	2.259340097	0.017678383
chr2.CM0191.39_at	2.680795318	0.005406743	2.127595523	0.006860905
chr4.CM0025.6_at	2.81045822	0.003844217	5.53477804	1.63E-07
TM0645.8_at	2.925090248	7.60E-05	2.032337846	0.000481851
Ljwgs_010235.2_at	2.958445673	9.15E-08	4.439223842	2.17E-11
chr4.CM0004.34_at	2.989393109	7.18E-05	3.217894068	2.59E-06
gi45630097_at	3.002209446	7.60E-05	3.641375536	6.13E-07
chr1.TM0671.4_at	3.039456573	0.026657807	3.68053619	0.001310429
Ljwgs_047343.1.1_at	3.054348289	7.09E-05	7.769433855	3.33E-11
Ljwgs_043352.1_at	3.109680064	0.003211777	1.853400301	0.031124542
chr2.CM0008.63.1_at	3.144534279	2.35E-05	5.941745761	5.93E-10
Ljwgs_018524.1_at	3.171486445	0.005406743	4.457692506	2.02E-05
Ljwgs_119003.1_at	3.45060671	2.37E-06	3.864240198	2.98E-08
gi45625497_at	3.483123948	4.12E-05	5.697193105	6.99E-09
Ljwgs_119901.1_at	3.639762046	0.000371544	4.33492822	4.97E-06
chr1.CM0163.1_at	3.656283766	0.006613529	2.481595567	0.023818062
gi45476487_at	3.672389128	0.000109128	6.158712396	1.46E-08
Ljwgs_015493.2.1_at	3.704675993	3.82E-07	3.918224864	1.10E-08
Ljwgs_067396.1_at	3.72480236	0.001086159	4.231511393	3.17E-05
chr4.CM0046.52_s_at	3.735185888	7.46E-06	8.03577346	2.51E-11
TM0645.23.1_at	3.952764577	0.000197982	1.83202884	0.026920615
Ljwgs_023854.1_at	3.962188063	1.80E-05	5.428987537	2.55E-08
Ljwgs_042620.1_at	4.133371844	0.002978301	4.274752437	0.000306251
chr3.TM0916.11.2_at	4.151123676	0.000112956	6.249143924	5.73E-08
chr4.CM0179.25_at	4.362513678	1.32E-07	7.312660473	8.03E-12
Ljwgs_078423.1_at	4.364782789	0.00041982	3.847153126	0.000191326
TM1757.18_at	4.379595976	7.46E-06	3.043533332	5.15E-05
chr6.TM0517.8_at	4.381163363	2.86E-05	5.528591616	1.10E-07
Ljwgs_148302.1_at	4.52312607	5.22E-05	3.686730094	5.15E-05
Ljwgs_030815.1_at	4.530014642	4.65E-06	7.022040229	1.32E-09
Ljwgs_111594.1_at	5.007692066	2.65E-06	6.256439417	1.06E-08
Ljwgs_145929.1_at	5.298474985	2.54E-07	3.912917682	6.58E-07
gi9082286_at	5.311219385	6.20E-09	9.989768562	3.72E-14
Ljwgs_006049.1_at	5.439607322	2.89E-07	2.845025218	5.62E-05
chr5.CM0311.3_at	5.482867361	1.66E-05	9.026665291	2.51E-09
TM0748.11_at	5.590689593	1.45E-06	3.621171562	2.03E-05
chr2.CM0201.58_at	5.597043043	8.56E-09	6.901988091	2.29E-11
gi6448578_at	5.758530334	1.76E-08	7.670759883	2.17E-11
chr2.CM0102.46_s_at	6.009478634	8.75E-09	7.861555731	1.47E-11
Ljwgs_015164.1_at	6.780685253	2.86E-05	8.067638344	2.32E-07
chr4.CM0333.16_s_at	6.829572199	1.61E-09	9.289084162	9.90E-13
Ljwgs_037414.1_at	6.898168531	4.16E-06	8.98334931	1.06E-08
TM0068.27.1_s_at	6.90366107	9.96E-11	9.878126676	2.74E-14
Ljwgs_017174.1_at	7.817486707	2.54E-07	10.49777193	3.56E-10
chr5.CM0571.54_at	8.219528248	4.80E-13	10.30700684	2.11E-15
