# Supplementary material for: Dissection of Symbiosis and Organ Development by Integrated Transcriptome Analysis of Lotus japonicus Mutant and Wild-Type Plants
Source: PLoS One. 2009 Aug 7;4(8):e6556. doi: 10.1371/journal.pone.0006556 (PMC2717213; doi:10.1371/journal.pone.0006556)
Supplement: Folder S1 — Inoculation time series (2.84 MB ZIP) [file pone.0006556.s009.zip › S1.INOCULATION TIME SERIES copy/1.1.Stage(s) total transcript analysis/1.1.6/-1.1.6.ID-ANU.txt]

Identifier	BIN code	BIN name	BlastX KEGG Identifier	BlastX KEGG Description	BlastX KEGG E-value	BlastX COG Identifier	BlastX COG Description	BlastX COG E-value	BlastX Swiss-Prot Identifier	BlastX Swiss-Prot Description	BlastX Swiss-Prot E-value	BlastX Gene Ontology Identifier	BlastX Gene Ontology Description	BlastX Gene Ontology E-value
gi7614915	99.2	Unclassified without homolog
Ljwgs_074659.1	3.1.3.22	TC.POT proton-dependent oligopeptide transporter, POT family [COG:COG3104] [TC:2.A.17]	hsa:6564	SLC15A1; solute carrier family 15 (oligopeptide transporter), member 1 [KO:K03305]	9e-20				PTR2_ARATH	Membrane;Peptidetransport;Proteintransport;Transmembrane;Transport,Peptide transporter PTR2 (Histidine transporting protein).	5e-63	GO_ID:22547	TAIR|gene:2041139 SPTR:Q9ZPS2 symbol:AT2G02020.1 [GO:0005215 "transporter activity" evidence=ISS] [GO:0006857 "oligopeptide transport" evidence=ISS] [GO:0016020 "membrane" evidence=ISS] InterPro:IPR000109 Pfam:PF00854 GO:GO:0006810 GO:GO:0016020 PROSITE:PS01022 PROSITE:PS01023 EMBL:AC006532 PIR:A84432 SPTR:Q9ZPS2	2e-62
Lj_psbG	1.9.11.19.2	NUOB NADH dehydrogenase I chain B [COG:COG0377]	ath:ArthCp026	NADH dehydrogenase subunit K [EC:1.6.5.3] [KO:K05582]	1e-106	slr1280	COG0377	3e-71	NUKC_LOTJA	4Fe-4S;Chloroplast;Iron;Iron-sulfur;Metal-binding;NAD;NADP;Oxidoreductase;Plastid;Plastoquinone;Quinone,NAD(P)H-quinone oxidoreductase chain K, chloroplast (EC 1.6.5.-) (NAD(P)H dehydrogenase, chain K) (NADH-plastoquinone oxidoreductase subunit K).	3e-132	GO_ID:51138	MGI|MGI:1922656 SPTR:Q9DC70 symbol:Ndufs7 "NADH dehydrogenase (ubiquinone) Fe-S protein 7" [GO:0005743 "mitochondrial inner membrane" evidence=IDA] [GO:0005615 "extracellular space" evidence=RCA] [GO:0005739 "mitochondrion" evidence=IDA] InterPro:IPR006138 InterPro:IPR006137 MGI:MGI:1922656 Pfam:PF01058 GO:GO:0005739 EMBL:AK003132 EMBL:BC013503 TIGRFAMs:TIGR01957 PROSITE:PS01150 SPTR:Q9DC70	4e-43
Lj_psbG	1.2.1.1.1.25	NDHK NADH dehydrogenase I subunit K [COG:COG0377]	ath:ArthCp026	NADH dehydrogenase subunit K [EC:1.6.5.3] [KO:K05582]	1e-106	slr1280	COG0377	3e-71	NUKC_LOTJA	4Fe-4S;Chloroplast;Iron;Iron-sulfur;Metal-binding;NAD;NADP;Oxidoreductase;Plastid;Plastoquinone;Quinone,NAD(P)H-quinone oxidoreductase chain K, chloroplast (EC 1.6.5.-) (NAD(P)H dehydrogenase, chain K) (NADH-plastoquinone oxidoreductase subunit K).	3e-132	GO_ID:51138	MGI|MGI:1922656 SPTR:Q9DC70 symbol:Ndufs7 "NADH dehydrogenase (ubiquinone) Fe-S protein 7" [GO:0005743 "mitochondrial inner membrane" evidence=IDA] [GO:0005615 "extracellular space" evidence=RCA] [GO:0005739 "mitochondrion" evidence=IDA] InterPro:IPR006138 InterPro:IPR006137 MGI:MGI:1922656 Pfam:PF01058 GO:GO:0005739 EMBL:AK003132 EMBL:BC013503 TIGRFAMs:TIGR01957 PROSITE:PS01150 SPTR:Q9DC70	4e-43
Lj_psbG	1.2.1.1.1.2	NUOB NADH dehydrogenase I chain B [COG:COG0377]	ath:ArthCp026	NADH dehydrogenase subunit K [EC:1.6.5.3] [KO:K05582]	1e-106	slr1280	COG0377	3e-71	NUKC_LOTJA	4Fe-4S;Chloroplast;Iron;Iron-sulfur;Metal-binding;NAD;NADP;Oxidoreductase;Plastid;Plastoquinone;Quinone,NAD(P)H-quinone oxidoreductase chain K, chloroplast (EC 1.6.5.-) (NAD(P)H dehydrogenase, chain K) (NADH-plastoquinone oxidoreductase subunit K).	3e-132	GO_ID:51138	MGI|MGI:1922656 SPTR:Q9DC70 symbol:Ndufs7 "NADH dehydrogenase (ubiquinone) Fe-S protein 7" [GO:0005743 "mitochondrial inner membrane" evidence=IDA] [GO:0005615 "extracellular space" evidence=RCA] [GO:0005739 "mitochondrion" evidence=IDA] InterPro:IPR006138 InterPro:IPR006137 MGI:MGI:1922656 Pfam:PF01058 GO:GO:0005739 EMBL:AK003132 EMBL:BC013503 TIGRFAMs:TIGR01957 PROSITE:PS01150 SPTR:Q9DC70	4e-43
TC11502	99.2	Unclassified without homolog
gi45578362	99.2	Unclassified without homolog
chr4.CM0617.4	99.1.4.1042	GO_ID:48931										GO_ID:48931	TAIR|gene:2118258 SPTR:Q9M0F0 symbol:AT4G29310.1 [GO:0008372 "cellular component unknown" evidence=ND] InterPro:IPR010410 Pfam:PF06219 EMBL:AL161574 EMBL:AY093214 EMBL:BT003402 PIR:T13451 SPTR:Q9M0F0	3e-129
Ljwgs_135178.1	3.2.10.30	CALM calmodulin	spo:SPAC3A12.14	cam1; calmodulin [KO:K02183]	2e-15				CDPK2_ORYSA	ATP-binding;Calcium;Kinase;Multigenefamily;Nucleotide-binding;Phosphorylation;Repeat;Serine/threonine-proteinkinase;Transferase,Calcium-dependent protein kinase, isoform 2 (EC 2.7.1.-) (CDPK 2).	2e-31	GO_ID:7277	TAIR|gene:2177022 SPTR:Q9FMP5 symbol:AT5G12180.1 [GO:0004685 "calcium- and calmodulin-dependent protein kinase activity" evidence=ISS] [GO:0006468 "protein amino acid phosphorylation" evidence=ISS] [GO:0016301 "kinase activity" evidence=ISS] InterPro:IPR000719 InterPro:IPR002290 InterPro:IPR002048 InterPro:IPR008271 Pfam:PF00069 Pfam:PF00036 Prosite:PS00108 InterPro:IPR011992 Prosite:PS00107 Pros…	1e-45
Ljwgs_135178.1	3.2.11.18	CALM calmodulin	spo:SPAC3A12.14	cam1; calmodulin [KO:K02183]	2e-15				CDPK2_ORYSA	ATP-binding;Calcium;Kinase;Multigenefamily;Nucleotide-binding;Phosphorylation;Repeat;Serine/threonine-proteinkinase;Transferase,Calcium-dependent protein kinase, isoform 2 (EC 2.7.1.-) (CDPK 2).	2e-31	GO_ID:7277	TAIR|gene:2177022 SPTR:Q9FMP5 symbol:AT5G12180.1 [GO:0004685 "calcium- and calmodulin-dependent protein kinase activity" evidence=ISS] [GO:0006468 "protein amino acid phosphorylation" evidence=ISS] [GO:0016301 "kinase activity" evidence=ISS] InterPro:IPR000719 InterPro:IPR002290 InterPro:IPR002048 InterPro:IPR008271 Pfam:PF00069 Pfam:PF00036 Prosite:PS00108 InterPro:IPR011992 Prosite:PS00107 Pros…	1e-45
Ljwgs_135178.1	3.2.9.99	CAMK4 calcium/calmodulin-dependent protein kinase IV [EC:2.7.1.123] [GO:0004685]	spo:SPAC3A12.14	cam1; calmodulin [KO:K02183]	2e-15				CDPK2_ORYSA	ATP-binding;Calcium;Kinase;Multigenefamily;Nucleotide-binding;Phosphorylation;Repeat;Serine/threonine-proteinkinase;Transferase,Calcium-dependent protein kinase, isoform 2 (EC 2.7.1.-) (CDPK 2).	2e-31	GO_ID:7277	TAIR|gene:2177022 SPTR:Q9FMP5 symbol:AT5G12180.1 [GO:0004685 "calcium- and calmodulin-dependent protein kinase activity" evidence=ISS] [GO:0006468 "protein amino acid phosphorylation" evidence=ISS] [GO:0016301 "kinase activity" evidence=ISS] InterPro:IPR000719 InterPro:IPR002290 InterPro:IPR002048 InterPro:IPR008271 Pfam:PF00069 Pfam:PF00036 Prosite:PS00108 InterPro:IPR011992 Prosite:PS00107 Pros…	1e-45
Ljwgs_135178.1	3.2.9.90	CALM calmodulin	spo:SPAC3A12.14	cam1; calmodulin [KO:K02183]	2e-15				CDPK2_ORYSA	ATP-binding;Calcium;Kinase;Multigenefamily;Nucleotide-binding;Phosphorylation;Repeat;Serine/threonine-proteinkinase;Transferase,Calcium-dependent protein kinase, isoform 2 (EC 2.7.1.-) (CDPK 2).	2e-31	GO_ID:7277	TAIR|gene:2177022 SPTR:Q9FMP5 symbol:AT5G12180.1 [GO:0004685 "calcium- and calmodulin-dependent protein kinase activity" evidence=ISS] [GO:0006468 "protein amino acid phosphorylation" evidence=ISS] [GO:0016301 "kinase activity" evidence=ISS] InterPro:IPR000719 InterPro:IPR002290 InterPro:IPR002048 InterPro:IPR008271 Pfam:PF00069 Pfam:PF00036 Prosite:PS00108 InterPro:IPR011992 Prosite:PS00107 Pros…	1e-45
gi45400819	99.2	Unclassified without homolog
Ljwgs_078121.1	1.5.14.41	E3.5.5.1 nitrilase [EC:3.5.5.1] [COG:COG0388] [GO:0000257]	ath:At5g22300	MWD9.8; Nitrilase 4 (sp P46011) [EC:3.5.5.1] [KO:K01501]	4e-22	YIL164c	COG0388	2e-10	NRL4_TOBAC	Hydrolase;Multigenefamily,Nitrilase 4 (EC 3.5.5.1).	5e-24	GO_ID:13900	SGD|S000001426 SPTR:P40447 symbol:NIT1 "nitrilase" [GO:0008372 "cellular component unknown" evidence=ND] [GO:0000257 "nitrilase activity" evidence=ISS] [GO:0000004 "biological process unknown" evidence=ND] Pfam:PF00795 InterPro:IPR003010 InterPro:IPR000132 SGD:S000001426 PROSITE:PS50263 EMBL:Z46921 PIR:S50363 GermOnline:139699 PROSITE:PS00920 PROSITE:PS00921 SPTR:P40447	2e-10
Ljwgs_078121.1	1.11.10.9	E3.5.5.7 aliphatic nitrilase [EC:3.5.5.7] [COG:COG0388] [GO:0018762]	ath:At5g22300	MWD9.8; Nitrilase 4 (sp P46011) [EC:3.5.5.1] [KO:K01501]	4e-22	YIL164c	COG0388	2e-10	NRL4_TOBAC	Hydrolase;Multigenefamily,Nitrilase 4 (EC 3.5.5.1).	5e-24	GO_ID:13900	SGD|S000001426 SPTR:P40447 symbol:NIT1 "nitrilase" [GO:0008372 "cellular component unknown" evidence=ND] [GO:0000257 "nitrilase activity" evidence=ISS] [GO:0000004 "biological process unknown" evidence=ND] Pfam:PF00795 InterPro:IPR003010 InterPro:IPR000132 SGD:S000001426 PROSITE:PS50263 EMBL:Z46921 PIR:S50363 GermOnline:139699 PROSITE:PS00920 PROSITE:PS00921 SPTR:P40447	2e-10
Ljwgs_078121.1	1.2.7.35	E3.5.5.1 nitrilase [EC:3.5.5.1] [COG:COG0388] [GO:0000257]	ath:At5g22300	MWD9.8; Nitrilase 4 (sp P46011) [EC:3.5.5.1] [KO:K01501]	4e-22	YIL164c	COG0388	2e-10	NRL4_TOBAC	Hydrolase;Multigenefamily,Nitrilase 4 (EC 3.5.5.1).	5e-24	GO_ID:13900	SGD|S000001426 SPTR:P40447 symbol:NIT1 "nitrilase" [GO:0008372 "cellular component unknown" evidence=ND] [GO:0000257 "nitrilase activity" evidence=ISS] [GO:0000004 "biological process unknown" evidence=ND] Pfam:PF00795 InterPro:IPR003010 InterPro:IPR000132 SGD:S000001426 PROSITE:PS50263 EMBL:Z46921 PIR:S50363 GermOnline:139699 PROSITE:PS00920 PROSITE:PS00921 SPTR:P40447	2e-10
Ljwgs_078121.1	1.6.5.1	E3.5.5.1 nitrilase [EC:3.5.5.1] [COG:COG0388] [GO:0000257]	ath:At5g22300	MWD9.8; Nitrilase 4 (sp P46011) [EC:3.5.5.1] [KO:K01501]	4e-22	YIL164c	COG0388	2e-10	NRL4_TOBAC	Hydrolase;Multigenefamily,Nitrilase 4 (EC 3.5.5.1).	5e-24	GO_ID:13900	SGD|S000001426 SPTR:P40447 symbol:NIT1 "nitrilase" [GO:0008372 "cellular component unknown" evidence=ND] [GO:0000257 "nitrilase activity" evidence=ISS] [GO:0000004 "biological process unknown" evidence=ND] Pfam:PF00795 InterPro:IPR003010 InterPro:IPR000132 SGD:S000001426 PROSITE:PS50263 EMBL:Z46921 PIR:S50363 GermOnline:139699 PROSITE:PS00920 PROSITE:PS00921 SPTR:P40447	2e-10
Ljwgs_078121.1	1.11.16.3	E3.5.5.1 nitrilase [EC:3.5.5.1] [COG:COG0388] [GO:0000257]	ath:At5g22300	MWD9.8; Nitrilase 4 (sp P46011) [EC:3.5.5.1] [KO:K01501]	4e-22	YIL164c	COG0388	2e-10	NRL4_TOBAC	Hydrolase;Multigenefamily,Nitrilase 4 (EC 3.5.5.1).	5e-24	GO_ID:13900	SGD|S000001426 SPTR:P40447 symbol:NIT1 "nitrilase" [GO:0008372 "cellular component unknown" evidence=ND] [GO:0000257 "nitrilase activity" evidence=ISS] [GO:0000004 "biological process unknown" evidence=ND] Pfam:PF00795 InterPro:IPR003010 InterPro:IPR000132 SGD:S000001426 PROSITE:PS50263 EMBL:Z46921 PIR:S50363 GermOnline:139699 PROSITE:PS00920 PROSITE:PS00921 SPTR:P40447	2e-10
Ljwgs_078121.1	1.5.1.30	E6.3.5.1, nadE NAD+ synthase (glutamine-hydrolysing) [EC:6.3.5.1] [COG:COG0171 COG0388] [GO:0003952]	ath:At5g22300	MWD9.8; Nitrilase 4 (sp P46011) [EC:3.5.5.1] [KO:K01501]	4e-22	YIL164c	COG0388	2e-10	NRL4_TOBAC	Hydrolase;Multigenefamily,Nitrilase 4 (EC 3.5.5.1).	5e-24	GO_ID:13900	SGD|S000001426 SPTR:P40447 symbol:NIT1 "nitrilase" [GO:0008372 "cellular component unknown" evidence=ND] [GO:0000257 "nitrilase activity" evidence=ISS] [GO:0000004 "biological process unknown" evidence=ND] Pfam:PF00795 InterPro:IPR003010 InterPro:IPR000132 SGD:S000001426 PROSITE:PS50263 EMBL:Z46921 PIR:S50363 GermOnline:139699 PROSITE:PS00920 PROSITE:PS00921 SPTR:P40447	2e-10
Ljwgs_078121.1	1.9.4.11	E6.3.5.1, nadE NAD+ synthase (glutamine-hydrolysing) [EC:6.3.5.1] [COG:COG0171 COG0388] [GO:0003952]	ath:At5g22300	MWD9.8; Nitrilase 4 (sp P46011) [EC:3.5.5.1] [KO:K01501]	4e-22	YIL164c	COG0388	2e-10	NRL4_TOBAC	Hydrolase;Multigenefamily,Nitrilase 4 (EC 3.5.5.1).	5e-24	GO_ID:13900	SGD|S000001426 SPTR:P40447 symbol:NIT1 "nitrilase" [GO:0008372 "cellular component unknown" evidence=ND] [GO:0000257 "nitrilase activity" evidence=ISS] [GO:0000004 "biological process unknown" evidence=ND] Pfam:PF00795 InterPro:IPR003010 InterPro:IPR000132 SGD:S000001426 PROSITE:PS50263 EMBL:Z46921 PIR:S50363 GermOnline:139699 PROSITE:PS00920 PROSITE:PS00921 SPTR:P40447	2e-10
Ljwgs_021181.1	1.2.6.9	E1.11.1.7 peroxidase [EC:1.11.1.7] [GO:0004601]	ath:At5g06720	MPH15.8; peroxidase, putative [EC:1.11.1.7] [KO:K00430]	4e-69				PER53_ARATH	3D-structure;Calcium;Glycoprotein;Heme;Hydrogenperoxide;Iron;Metal-binding;Multigenefamily;Oxidoreductase;Peroxidase;Pyrrolidonecarboxylicacid;Signal,Peroxidase 53 precursor (EC 1.11.1.7) (Atperox P53) (ATPA2).	2e-69	GO_ID:29236	TAIR|gene:2028279 SPTR:Q96512 symbol:AT1G44970.1 [GO:0004601 "peroxidase activity" evidence=ISS] InterPro:IPR002016 InterPro:IPR000823 Pfam:PF00141 InterPro:IPR010255 PROSITE:PS00435 PROSITE:PS00436 PRINTS:PR00458 PROSITE:PS50873 PRINTS:PR00461 EMBL:AC020576 EMBL:X98804 EMBL:AC007915 EMBL:BT008612 EMBL:AY086626 HSSP:Q42578 GeneFarm:1834 SPTR:Q96512	2e-46
Ljwgs_021181.1	1.3.11.18	E1.11.1.7 peroxidase [EC:1.11.1.7] [GO:0004601]	ath:At5g06720	MPH15.8; peroxidase, putative [EC:1.11.1.7] [KO:K00430]	4e-69				PER53_ARATH	3D-structure;Calcium;Glycoprotein;Heme;Hydrogenperoxide;Iron;Metal-binding;Multigenefamily;Oxidoreductase;Peroxidase;Pyrrolidonecarboxylicacid;Signal,Peroxidase 53 precursor (EC 1.11.1.7) (Atperox P53) (ATPA2).	2e-69	GO_ID:29236	TAIR|gene:2028279 SPTR:Q96512 symbol:AT1G44970.1 [GO:0004601 "peroxidase activity" evidence=ISS] InterPro:IPR002016 InterPro:IPR000823 Pfam:PF00141 InterPro:IPR010255 PROSITE:PS00435 PROSITE:PS00436 PRINTS:PR00458 PROSITE:PS50873 PRINTS:PR00461 EMBL:AC020576 EMBL:X98804 EMBL:AC007915 EMBL:BT008612 EMBL:AY086626 HSSP:Q42578 GeneFarm:1834 SPTR:Q96512	2e-46
Ljwgs_021181.1	1.5.13.21	E1.11.1.7 peroxidase [EC:1.11.1.7] [GO:0004601]	ath:At5g06720	MPH15.8; peroxidase, putative [EC:1.11.1.7] [KO:K00430]	4e-69				PER53_ARATH	3D-structure;Calcium;Glycoprotein;Heme;Hydrogenperoxide;Iron;Metal-binding;Multigenefamily;Oxidoreductase;Peroxidase;Pyrrolidonecarboxylicacid;Signal,Peroxidase 53 precursor (EC 1.11.1.7) (Atperox P53) (ATPA2).	2e-69	GO_ID:29236	TAIR|gene:2028279 SPTR:Q96512 symbol:AT1G44970.1 [GO:0004601 "peroxidase activity" evidence=ISS] InterPro:IPR002016 InterPro:IPR000823 Pfam:PF00141 InterPro:IPR010255 PROSITE:PS00435 PROSITE:PS00436 PRINTS:PR00458 PROSITE:PS50873 PRINTS:PR00461 EMBL:AC020576 EMBL:X98804 EMBL:AC007915 EMBL:BT008612 EMBL:AY086626 HSSP:Q42578 GeneFarm:1834 SPTR:Q96512	2e-46
Ljwgs_021181.1	1.10.6.4	E1.11.1.7 peroxidase [EC:1.11.1.7] [GO:0004601]	ath:At5g06720	MPH15.8; peroxidase, putative [EC:1.11.1.7] [KO:K00430]	4e-69				PER53_ARATH	3D-structure;Calcium;Glycoprotein;Heme;Hydrogenperoxide;Iron;Metal-binding;Multigenefamily;Oxidoreductase;Peroxidase;Pyrrolidonecarboxylicacid;Signal,Peroxidase 53 precursor (EC 1.11.1.7) (Atperox P53) (ATPA2).	2e-69	GO_ID:29236	TAIR|gene:2028279 SPTR:Q96512 symbol:AT1G44970.1 [GO:0004601 "peroxidase activity" evidence=ISS] InterPro:IPR002016 InterPro:IPR000823 Pfam:PF00141 InterPro:IPR010255 PROSITE:PS00435 PROSITE:PS00436 PRINTS:PR00458 PROSITE:PS50873 PRINTS:PR00461 EMBL:AC020576 EMBL:X98804 EMBL:AC007915 EMBL:BT008612 EMBL:AY086626 HSSP:Q42578 GeneFarm:1834 SPTR:Q96512	2e-46
gi4336433	4.5.2.5.1	PPP3C, CNA protein phosphatase 3, catalytic subunit [EC:3.1.3.16]	ath:At5g59220	MNC17.13; protein phosphatase 2C (PP2C), putative [EC:3.1.3.16] [KO:K01090]	4e-59	YDL006w	COG0631	3e-25	PP2C4_ARATH	Hydrolase;Magnesium;Manganese;Metal-binding;Multigenefamily;Proteinphosphatase,Protein phosphatase 2C (EC 3.1.3.16) (PP2C).	4e-56	GO_ID:19140	TAIR|gene:2168448 SPTR:Q9FIF5 symbol:AT5G59220.1 [GO:0015071 "protein phosphatase type 2C activity" evidence=ISS] [GO:0009737 "response to abscisic acid stimulus" evidence=IEP] Pfam:PF00481 InterPro:IPR001932 HSSP:P35813 SMART:SM00331 SMART:SM00332 EMBL:AB016890 EMBL:AY054163 EMBL:AY074555 SPTR:Q9FIF5	9e-60
gi4336433	3.2.2.4.2	PPM1A, PP2CA (PPM1B, PP2CB) protein phosphatase 1A/B (formerly 2C) [GO:0015071]	ath:At5g59220	MNC17.13; protein phosphatase 2C (PP2C), putative [EC:3.1.3.16] [KO:K01090]	4e-59	YDL006w	COG0631	3e-25	PP2C4_ARATH	Hydrolase;Magnesium;Manganese;Metal-binding;Multigenefamily;Proteinphosphatase,Protein phosphatase 2C (EC 3.1.3.16) (PP2C).	4e-56	GO_ID:19140	TAIR|gene:2168448 SPTR:Q9FIF5 symbol:AT5G59220.1 [GO:0015071 "protein phosphatase type 2C activity" evidence=ISS] [GO:0009737 "response to abscisic acid stimulus" evidence=IEP] Pfam:PF00481 InterPro:IPR001932 HSSP:P35813 SMART:SM00331 SMART:SM00332 EMBL:AB016890 EMBL:AY054163 EMBL:AY074555 SPTR:Q9FIF5	9e-60
gi4336433	3.2.3.47	PPP2C protein phosphatase 2 (formerly 2A), catalytic subunit [EC:3.1.3.16] [GO:0000158]	ath:At5g59220	MNC17.13; protein phosphatase 2C (PP2C), putative [EC:3.1.3.16] [KO:K01090]	4e-59	YDL006w	COG0631	3e-25	PP2C4_ARATH	Hydrolase;Magnesium;Manganese;Metal-binding;Multigenefamily;Proteinphosphatase,Protein phosphatase 2C (EC 3.1.3.16) (PP2C).	4e-56	GO_ID:19140	TAIR|gene:2168448 SPTR:Q9FIF5 symbol:AT5G59220.1 [GO:0015071 "protein phosphatase type 2C activity" evidence=ISS] [GO:0009737 "response to abscisic acid stimulus" evidence=IEP] Pfam:PF00481 InterPro:IPR001932 HSSP:P35813 SMART:SM00331 SMART:SM00332 EMBL:AB016890 EMBL:AY054163 EMBL:AY074555 SPTR:Q9FIF5	9e-60
gi4336433	3.2.3.90	PPP3C, CNA protein phosphatase 3, catalytic subunit [EC:3.1.3.16]	ath:At5g59220	MNC17.13; protein phosphatase 2C (PP2C), putative [EC:3.1.3.16] [KO:K01090]	4e-59	YDL006w	COG0631	3e-25	PP2C4_ARATH	Hydrolase;Magnesium;Manganese;Metal-binding;Multigenefamily;Proteinphosphatase,Protein phosphatase 2C (EC 3.1.3.16) (PP2C).	4e-56	GO_ID:19140	TAIR|gene:2168448 SPTR:Q9FIF5 symbol:AT5G59220.1 [GO:0015071 "protein phosphatase type 2C activity" evidence=ISS] [GO:0009737 "response to abscisic acid stimulus" evidence=IEP] Pfam:PF00481 InterPro:IPR001932 HSSP:P35813 SMART:SM00331 SMART:SM00332 EMBL:AB016890 EMBL:AY054163 EMBL:AY074555 SPTR:Q9FIF5	9e-60
gi4336433	3.2.11.14	PPP1C protein phosphatase 1, catalytic subunit [EC:3.1.3.16] [GO:0017018]	ath:At5g59220	MNC17.13; protein phosphatase 2C (PP2C), putative [EC:3.1.3.16] [KO:K01090]	4e-59	YDL006w	COG0631	3e-25	PP2C4_ARATH	Hydrolase;Magnesium;Manganese;Metal-binding;Multigenefamily;Proteinphosphatase,Protein phosphatase 2C (EC 3.1.3.16) (PP2C).	4e-56	GO_ID:19140	TAIR|gene:2168448 SPTR:Q9FIF5 symbol:AT5G59220.1 [GO:0015071 "protein phosphatase type 2C activity" evidence=ISS] [GO:0009737 "response to abscisic acid stimulus" evidence=IEP] Pfam:PF00481 InterPro:IPR001932 HSSP:P35813 SMART:SM00331 SMART:SM00332 EMBL:AB016890 EMBL:AY054163 EMBL:AY074555 SPTR:Q9FIF5	9e-60
gi4336433	4.2.2.20.5	SPOIIE stage II sporulation protein E [EC:3.1.3.16] [COG:COG2208]	ath:At5g59220	MNC17.13; protein phosphatase 2C (PP2C), putative [EC:3.1.3.16] [KO:K01090]	4e-59	YDL006w	COG0631	3e-25	PP2C4_ARATH	Hydrolase;Magnesium;Manganese;Metal-binding;Multigenefamily;Proteinphosphatase,Protein phosphatase 2C (EC 3.1.3.16) (PP2C).	4e-56	GO_ID:19140	TAIR|gene:2168448 SPTR:Q9FIF5 symbol:AT5G59220.1 [GO:0015071 "protein phosphatase type 2C activity" evidence=ISS] [GO:0009737 "response to abscisic acid stimulus" evidence=IEP] Pfam:PF00481 InterPro:IPR001932 HSSP:P35813 SMART:SM00331 SMART:SM00332 EMBL:AB016890 EMBL:AY054163 EMBL:AY074555 SPTR:Q9FIF5	9e-60
gi4336433	3.2.6.44.3	PPP2C protein phosphatase 2 (formerly 2A), catalytic subunit [EC:3.1.3.16] [GO:0000158]	ath:At5g59220	MNC17.13; protein phosphatase 2C (PP2C), putative [EC:3.1.3.16] [KO:K01090]	4e-59	YDL006w	COG0631	3e-25	PP2C4_ARATH	Hydrolase;Magnesium;Manganese;Metal-binding;Multigenefamily;Proteinphosphatase,Protein phosphatase 2C (EC 3.1.3.16) (PP2C).	4e-56	GO_ID:19140	TAIR|gene:2168448 SPTR:Q9FIF5 symbol:AT5G59220.1 [GO:0015071 "protein phosphatase type 2C activity" evidence=ISS] [GO:0009737 "response to abscisic acid stimulus" evidence=IEP] Pfam:PF00481 InterPro:IPR001932 HSSP:P35813 SMART:SM00331 SMART:SM00332 EMBL:AB016890 EMBL:AY054163 EMBL:AY074555 SPTR:Q9FIF5	9e-60
gi4336433	3.2.13.28.1	PPP3C, CNA protein phosphatase 3, catalytic subunit [EC:3.1.3.16]	ath:At5g59220	MNC17.13; protein phosphatase 2C (PP2C), putative [EC:3.1.3.16] [KO:K01090]	4e-59	YDL006w	COG0631	3e-25	PP2C4_ARATH	Hydrolase;Magnesium;Manganese;Metal-binding;Multigenefamily;Proteinphosphatase,Protein phosphatase 2C (EC 3.1.3.16) (PP2C).	4e-56	GO_ID:19140	TAIR|gene:2168448 SPTR:Q9FIF5 symbol:AT5G59220.1 [GO:0015071 "protein phosphatase type 2C activity" evidence=ISS] [GO:0009737 "response to abscisic acid stimulus" evidence=IEP] Pfam:PF00481 InterPro:IPR001932 HSSP:P35813 SMART:SM00331 SMART:SM00332 EMBL:AB016890 EMBL:AY054163 EMBL:AY074555 SPTR:Q9FIF5	9e-60
gi4336433	4.3.1.28	PPP1C protein phosphatase 1, catalytic subunit [EC:3.1.3.16] [GO:0017018]	ath:At5g59220	MNC17.13; protein phosphatase 2C (PP2C), putative [EC:3.1.3.16] [KO:K01090]	4e-59	YDL006w	COG0631	3e-25	PP2C4_ARATH	Hydrolase;Magnesium;Manganese;Metal-binding;Multigenefamily;Proteinphosphatase,Protein phosphatase 2C (EC 3.1.3.16) (PP2C).	4e-56	GO_ID:19140	TAIR|gene:2168448 SPTR:Q9FIF5 symbol:AT5G59220.1 [GO:0015071 "protein phosphatase type 2C activity" evidence=ISS] [GO:0009737 "response to abscisic acid stimulus" evidence=IEP] Pfam:PF00481 InterPro:IPR001932 HSSP:P35813 SMART:SM00331 SMART:SM00332 EMBL:AB016890 EMBL:AY054163 EMBL:AY074555 SPTR:Q9FIF5	9e-60
gi4336433	4.3.3.12.1	PPP2C protein phosphatase 2 (formerly 2A), catalytic subunit [EC:3.1.3.16] [GO:0000158]	ath:At5g59220	MNC17.13; protein phosphatase 2C (PP2C), putative [EC:3.1.3.16] [KO:K01090]	4e-59	YDL006w	COG0631	3e-25	PP2C4_ARATH	Hydrolase;Magnesium;Manganese;Metal-binding;Multigenefamily;Proteinphosphatase,Protein phosphatase 2C (EC 3.1.3.16) (PP2C).	4e-56	GO_ID:19140	TAIR|gene:2168448 SPTR:Q9FIF5 symbol:AT5G59220.1 [GO:0015071 "protein phosphatase type 2C activity" evidence=ISS] [GO:0009737 "response to abscisic acid stimulus" evidence=IEP] Pfam:PF00481 InterPro:IPR001932 HSSP:P35813 SMART:SM00331 SMART:SM00332 EMBL:AB016890 EMBL:AY054163 EMBL:AY074555 SPTR:Q9FIF5	9e-60
gi4336433	4.2.5.36.1	PPP3C, CNA protein phosphatase 3, catalytic subunit [EC:3.1.3.16]	ath:At5g59220	MNC17.13; protein phosphatase 2C (PP2C), putative [EC:3.1.3.16] [KO:K01090]	4e-59	YDL006w	COG0631	3e-25	PP2C4_ARATH	Hydrolase;Magnesium;Manganese;Metal-binding;Multigenefamily;Proteinphosphatase,Protein phosphatase 2C (EC 3.1.3.16) (PP2C).	4e-56	GO_ID:19140	TAIR|gene:2168448 SPTR:Q9FIF5 symbol:AT5G59220.1 [GO:0015071 "protein phosphatase type 2C activity" evidence=ISS] [GO:0009737 "response to abscisic acid stimulus" evidence=IEP] Pfam:PF00481 InterPro:IPR001932 HSSP:P35813 SMART:SM00331 SMART:SM00332 EMBL:AB016890 EMBL:AY054163 EMBL:AY074555 SPTR:Q9FIF5	9e-60
gi4336433	4.1.3.45	PPP1C protein phosphatase 1, catalytic subunit [EC:3.1.3.16] [GO:0017018]	ath:At5g59220	MNC17.13; protein phosphatase 2C (PP2C), putative [EC:3.1.3.16] [KO:K01090]	4e-59	YDL006w	COG0631	3e-25	PP2C4_ARATH	Hydrolase;Magnesium;Manganese;Metal-binding;Multigenefamily;Proteinphosphatase,Protein phosphatase 2C (EC 3.1.3.16) (PP2C).	4e-56	GO_ID:19140	TAIR|gene:2168448 SPTR:Q9FIF5 symbol:AT5G59220.1 [GO:0015071 "protein phosphatase type 2C activity" evidence=ISS] [GO:0009737 "response to abscisic acid stimulus" evidence=IEP] Pfam:PF00481 InterPro:IPR001932 HSSP:P35813 SMART:SM00331 SMART:SM00332 EMBL:AB016890 EMBL:AY054163 EMBL:AY074555 SPTR:Q9FIF5	9e-60
gi4336433	3.2.9.102	PPP3C, CNA protein phosphatase 3, catalytic subunit [EC:3.1.3.16]	ath:At5g59220	MNC17.13; protein phosphatase 2C (PP2C), putative [EC:3.1.3.16] [KO:K01090]	4e-59	YDL006w	COG0631	3e-25	PP2C4_ARATH	Hydrolase;Magnesium;Manganese;Metal-binding;Multigenefamily;Proteinphosphatase,Protein phosphatase 2C (EC 3.1.3.16) (PP2C).	4e-56	GO_ID:19140	TAIR|gene:2168448 SPTR:Q9FIF5 symbol:AT5G59220.1 [GO:0015071 "protein phosphatase type 2C activity" evidence=ISS] [GO:0009737 "response to abscisic acid stimulus" evidence=IEP] Pfam:PF00481 InterPro:IPR001932 HSSP:P35813 SMART:SM00331 SMART:SM00332 EMBL:AB016890 EMBL:AY054163 EMBL:AY074555 SPTR:Q9FIF5	9e-60
gi4336433	3.2.14.10.1	PPP3C, CNA protein phosphatase 3, catalytic subunit [EC:3.1.3.16]	ath:At5g59220	MNC17.13; protein phosphatase 2C (PP2C), putative [EC:3.1.3.16] [KO:K01090]	4e-59	YDL006w	COG0631	3e-25	PP2C4_ARATH	Hydrolase;Magnesium;Manganese;Metal-binding;Multigenefamily;Proteinphosphatase,Protein phosphatase 2C (EC 3.1.3.16) (PP2C).	4e-56	GO_ID:19140	TAIR|gene:2168448 SPTR:Q9FIF5 symbol:AT5G59220.1 [GO:0015071 "protein phosphatase type 2C activity" evidence=ISS] [GO:0009737 "response to abscisic acid stimulus" evidence=IEP] Pfam:PF00481 InterPro:IPR001932 HSSP:P35813 SMART:SM00331 SMART:SM00332 EMBL:AB016890 EMBL:AY054163 EMBL:AY074555 SPTR:Q9FIF5	9e-60
TC13820	99.2	Unclassified without homolog
Ljwgs_047219.1	1.3.12.27	E5.3.99.5, TBXAS1, CYP5A cytochrome P450, family 5, subfamily A (thromboxane-A synthase) [EC:5.3.99.5] [GO:0004796]	hsa:6916	TBXAS1; thromboxane A synthase 1 (platelet, cytochrome P450, family 5, subfamily A) [EC:5.3.99.5] [KO:K01832]	6e-10				THAS_PIG	Fattyacidbiosynthesis;Heme;Iron;Isomerase;Lipidsynthesis;Membrane;Metal-binding;Monooxygenase;Oxidoreductase;Prostaglandinbiosynthesis;Transmembrane,Thromboxane-A synthase (EC 5.3.99.5) (TXA synthase) (TXS).	4e-11	GO_ID:47294	MGI|MGI:98497 SPTR:P36423 symbol:Tbxas1 "thromboxane A synthase 1, platelet" [GO:0016021 "integral to membrane" evidence=RCA] InterPro:IPR001128 Pfam:PF00067 InterPro:IPR002401 MGI:MGI:98497 PRINTS:PR00463 PRINTS:PR00385 PROSITE:PS00086 HSSP:P14779 EMBL:L18868 EMBL:U41397 EMBL:U41326 EMBL:U41327 EMBL:U41328 EMBL:U41329 EMBL:U41330 EMBL:U41331 EMBL:U41332 EMBL:U41333 EMBL:U41334 EMBL:U41335 EMBL:U…	8e-09
Ljwgs_047219.1	1.3.11.13	E5.3.99.5, TBXAS1, CYP5A cytochrome P450, family 5, subfamily A (thromboxane-A synthase) [EC:5.3.99.5] [GO:0004796]	hsa:6916	TBXAS1; thromboxane A synthase 1 (platelet, cytochrome P450, family 5, subfamily A) [EC:5.3.99.5] [KO:K01832]	6e-10				THAS_PIG	Fattyacidbiosynthesis;Heme;Iron;Isomerase;Lipidsynthesis;Membrane;Metal-binding;Monooxygenase;Oxidoreductase;Prostaglandinbiosynthesis;Transmembrane,Thromboxane-A synthase (EC 5.3.99.5) (TXA synthase) (TXS).	4e-11	GO_ID:47294	MGI|MGI:98497 SPTR:P36423 symbol:Tbxas1 "thromboxane A synthase 1, platelet" [GO:0016021 "integral to membrane" evidence=RCA] InterPro:IPR001128 Pfam:PF00067 InterPro:IPR002401 MGI:MGI:98497 PRINTS:PR00463 PRINTS:PR00385 PROSITE:PS00086 HSSP:P14779 EMBL:L18868 EMBL:U41397 EMBL:U41326 EMBL:U41327 EMBL:U41328 EMBL:U41329 EMBL:U41330 EMBL:U41331 EMBL:U41332 EMBL:U41333 EMBL:U41334 EMBL:U41335 EMBL:U…	8e-09
Ljwgs_026189.1	99.1.4.2162	GO_ID:1282										GO_ID:1282	TAIR|gene:2195622 SPTR:O80763 symbol:AT1G60420.1 [GO:0008372 "cellular component unknown" evidence=ND] InterPro:IPR006663 Pfam:PF00085 InterPro:IPR006662 Prosite:PS00194 GO:GO:0006810 PRINTS:PR00421 InterPro:IPR011424 Pfam:PF07649 InterPro:IPR011594 ProDom:PD003679 EMBL:AC004473 EMBL:AY065433 EMBL:AY117231 PIR:T02292 HSSP:O77093 SMR:O80763 SPTR:O80763	2e-30
Ljwgs_078121.1	1.5.14.41	E3.5.5.1 nitrilase [EC:3.5.5.1] [COG:COG0388] [GO:0000257]	ath:At5g22300	MWD9.8; Nitrilase 4 (sp P46011) [EC:3.5.5.1] [KO:K01501]	4e-22	YIL164c	COG0388	2e-10	NRL4_TOBAC	Hydrolase;Multigenefamily,Nitrilase 4 (EC 3.5.5.1).	5e-24	GO_ID:13900	SGD|S000001426 SPTR:P40447 symbol:NIT1 "nitrilase" [GO:0008372 "cellular component unknown" evidence=ND] [GO:0000257 "nitrilase activity" evidence=ISS] [GO:0000004 "biological process unknown" evidence=ND] Pfam:PF00795 InterPro:IPR003010 InterPro:IPR000132 SGD:S000001426 PROSITE:PS50263 EMBL:Z46921 PIR:S50363 GermOnline:139699 PROSITE:PS00920 PROSITE:PS00921 SPTR:P40447	2e-10
Ljwgs_078121.1	1.11.10.9	E3.5.5.7 aliphatic nitrilase [EC:3.5.5.7] [COG:COG0388] [GO:0018762]	ath:At5g22300	MWD9.8; Nitrilase 4 (sp P46011) [EC:3.5.5.1] [KO:K01501]	4e-22	YIL164c	COG0388	2e-10	NRL4_TOBAC	Hydrolase;Multigenefamily,Nitrilase 4 (EC 3.5.5.1).	5e-24	GO_ID:13900	SGD|S000001426 SPTR:P40447 symbol:NIT1 "nitrilase" [GO:0008372 "cellular component unknown" evidence=ND] [GO:0000257 "nitrilase activity" evidence=ISS] [GO:0000004 "biological process unknown" evidence=ND] Pfam:PF00795 InterPro:IPR003010 InterPro:IPR000132 SGD:S000001426 PROSITE:PS50263 EMBL:Z46921 PIR:S50363 GermOnline:139699 PROSITE:PS00920 PROSITE:PS00921 SPTR:P40447	2e-10
Ljwgs_078121.1	1.2.7.35	E3.5.5.1 nitrilase [EC:3.5.5.1] [COG:COG0388] [GO:0000257]	ath:At5g22300	MWD9.8; Nitrilase 4 (sp P46011) [EC:3.5.5.1] [KO:K01501]	4e-22	YIL164c	COG0388	2e-10	NRL4_TOBAC	Hydrolase;Multigenefamily,Nitrilase 4 (EC 3.5.5.1).	5e-24	GO_ID:13900	SGD|S000001426 SPTR:P40447 symbol:NIT1 "nitrilase" [GO:0008372 "cellular component unknown" evidence=ND] [GO:0000257 "nitrilase activity" evidence=ISS] [GO:0000004 "biological process unknown" evidence=ND] Pfam:PF00795 InterPro:IPR003010 InterPro:IPR000132 SGD:S000001426 PROSITE:PS50263 EMBL:Z46921 PIR:S50363 GermOnline:139699 PROSITE:PS00920 PROSITE:PS00921 SPTR:P40447	2e-10
Ljwgs_078121.1	1.6.5.1	E3.5.5.1 nitrilase [EC:3.5.5.1] [COG:COG0388] [GO:0000257]	ath:At5g22300	MWD9.8; Nitrilase 4 (sp P46011) [EC:3.5.5.1] [KO:K01501]	4e-22	YIL164c	COG0388	2e-10	NRL4_TOBAC	Hydrolase;Multigenefamily,Nitrilase 4 (EC 3.5.5.1).	5e-24	GO_ID:13900	SGD|S000001426 SPTR:P40447 symbol:NIT1 "nitrilase" [GO:0008372 "cellular component unknown" evidence=ND] [GO:0000257 "nitrilase activity" evidence=ISS] [GO:0000004 "biological process unknown" evidence=ND] Pfam:PF00795 InterPro:IPR003010 InterPro:IPR000132 SGD:S000001426 PROSITE:PS50263 EMBL:Z46921 PIR:S50363 GermOnline:139699 PROSITE:PS00920 PROSITE:PS00921 SPTR:P40447	2e-10
Ljwgs_078121.1	1.11.16.3	E3.5.5.1 nitrilase [EC:3.5.5.1] [COG:COG0388] [GO:0000257]	ath:At5g22300	MWD9.8; Nitrilase 4 (sp P46011) [EC:3.5.5.1] [KO:K01501]	4e-22	YIL164c	COG0388	2e-10	NRL4_TOBAC	Hydrolase;Multigenefamily,Nitrilase 4 (EC 3.5.5.1).	5e-24	GO_ID:13900	SGD|S000001426 SPTR:P40447 symbol:NIT1 "nitrilase" [GO:0008372 "cellular component unknown" evidence=ND] [GO:0000257 "nitrilase activity" evidence=ISS] [GO:0000004 "biological process unknown" evidence=ND] Pfam:PF00795 InterPro:IPR003010 InterPro:IPR000132 SGD:S000001426 PROSITE:PS50263 EMBL:Z46921 PIR:S50363 GermOnline:139699 PROSITE:PS00920 PROSITE:PS00921 SPTR:P40447	2e-10
Ljwgs_078121.1	1.5.1.30	E6.3.5.1, nadE NAD+ synthase (glutamine-hydrolysing) [EC:6.3.5.1] [COG:COG0171 COG0388] [GO:0003952]	ath:At5g22300	MWD9.8; Nitrilase 4 (sp P46011) [EC:3.5.5.1] [KO:K01501]	4e-22	YIL164c	COG0388	2e-10	NRL4_TOBAC	Hydrolase;Multigenefamily,Nitrilase 4 (EC 3.5.5.1).	5e-24	GO_ID:13900	SGD|S000001426 SPTR:P40447 symbol:NIT1 "nitrilase" [GO:0008372 "cellular component unknown" evidence=ND] [GO:0000257 "nitrilase activity" evidence=ISS] [GO:0000004 "biological process unknown" evidence=ND] Pfam:PF00795 InterPro:IPR003010 InterPro:IPR000132 SGD:S000001426 PROSITE:PS50263 EMBL:Z46921 PIR:S50363 GermOnline:139699 PROSITE:PS00920 PROSITE:PS00921 SPTR:P40447	2e-10
Ljwgs_078121.1	1.9.4.11	E6.3.5.1, nadE NAD+ synthase (glutamine-hydrolysing) [EC:6.3.5.1] [COG:COG0171 COG0388] [GO:0003952]	ath:At5g22300	MWD9.8; Nitrilase 4 (sp P46011) [EC:3.5.5.1] [KO:K01501]	4e-22	YIL164c	COG0388	2e-10	NRL4_TOBAC	Hydrolase;Multigenefamily,Nitrilase 4 (EC 3.5.5.1).	5e-24	GO_ID:13900	SGD|S000001426 SPTR:P40447 symbol:NIT1 "nitrilase" [GO:0008372 "cellular component unknown" evidence=ND] [GO:0000257 "nitrilase activity" evidence=ISS] [GO:0000004 "biological process unknown" evidence=ND] Pfam:PF00795 InterPro:IPR003010 InterPro:IPR000132 SGD:S000001426 PROSITE:PS50263 EMBL:Z46921 PIR:S50363 GermOnline:139699 PROSITE:PS00920 PROSITE:PS00921 SPTR:P40447	2e-10
Ljwgs_017525.1	1.9.4.15	E2.7.1.- [EC:2.7.1.-] [COG:COG0515 COG1493]	ath:At5g08590	MAH20.15; serine/threonine protein kinase (ASK2) [EC:2.7.1.37] [KO:K00870]	2e-51	YDR477w_1	COG0515	3e-17	SAPKA_ORYSA	Abscisicacidsignalingpathway;ATP-binding;Kinase;Nucleotide-binding;Phosphorylation;Serine/threonine-proteinkinase;Transferase,Serine/threonine-protein kinase SAPK10 (EC 2.7.1.37) (Osmotic stress/abscisic acid-activated protein kinase 10).	3e-70	GO_ID:22802	TAIR|gene:2174998 SPTR:Q39193 symbol:AT5G66880 [GO:0008372 "cellular component unknown" evidence=ND] [GO:0016301 "kinase activity" evidence=ISS] [GO:0004672 "protein kinase activity" evidence=TAS] [GO:0009738 "abscisic acid mediated signaling" evidence=TAS] InterPro:IPR000719 InterPro:IPR002290 InterPro:IPR008271 Pfam:PF00069 Prosite:PS00108 Prosite:PS00107 ProDom:PD000001 PROSITE:PS50011 SMART:S…	8e-70
Ljwgs_017525.1	1.7.8.19	WAAY, rfaY lipopolysaccharide core biosynthesis protein RFAY [EC:2.7.-.-] [COG:COG0515]	ath:At5g08590	MAH20.15; serine/threonine protein kinase (ASK2) [EC:2.7.1.37] [KO:K00870]	2e-51	YDR477w_1	COG0515	3e-17	SAPKA_ORYSA	Abscisicacidsignalingpathway;ATP-binding;Kinase;Nucleotide-binding;Phosphorylation;Serine/threonine-proteinkinase;Transferase,Serine/threonine-protein kinase SAPK10 (EC 2.7.1.37) (Osmotic stress/abscisic acid-activated protein kinase 10).	3e-70	GO_ID:22802	TAIR|gene:2174998 SPTR:Q39193 symbol:AT5G66880 [GO:0008372 "cellular component unknown" evidence=ND] [GO:0016301 "kinase activity" evidence=ISS] [GO:0004672 "protein kinase activity" evidence=TAS] [GO:0009738 "abscisic acid mediated signaling" evidence=TAS] InterPro:IPR000719 InterPro:IPR002290 InterPro:IPR008271 Pfam:PF00069 Prosite:PS00108 Prosite:PS00107 ProDom:PD000001 PROSITE:PS50011 SMART:S…	8e-70
Ljwgs_017525.1	1.1.17.19	E2.7.1.- [EC:2.7.1.-] [COG:COG0515 COG1493]	ath:At5g08590	MAH20.15; serine/threonine protein kinase (ASK2) [EC:2.7.1.37] [KO:K00870]	2e-51	YDR477w_1	COG0515	3e-17	SAPKA_ORYSA	Abscisicacidsignalingpathway;ATP-binding;Kinase;Nucleotide-binding;Phosphorylation;Serine/threonine-proteinkinase;Transferase,Serine/threonine-protein kinase SAPK10 (EC 2.7.1.37) (Osmotic stress/abscisic acid-activated protein kinase 10).	3e-70	GO_ID:22802	TAIR|gene:2174998 SPTR:Q39193 symbol:AT5G66880 [GO:0008372 "cellular component unknown" evidence=ND] [GO:0016301 "kinase activity" evidence=ISS] [GO:0004672 "protein kinase activity" evidence=TAS] [GO:0009738 "abscisic acid mediated signaling" evidence=TAS] InterPro:IPR000719 InterPro:IPR002290 InterPro:IPR008271 Pfam:PF00069 Prosite:PS00108 Prosite:PS00107 ProDom:PD000001 PROSITE:PS50011 SMART:S…	8e-70
Ljwgs_017525.1	3.3.10.117	BMPR1 bone morphogenetic protein receptor, type I [EC:2.7.1.37]	ath:At5g08590	MAH20.15; serine/threonine protein kinase (ASK2) [EC:2.7.1.37] [KO:K00870]	2e-51	YDR477w_1	COG0515	3e-17	SAPKA_ORYSA	Abscisicacidsignalingpathway;ATP-binding;Kinase;Nucleotide-binding;Phosphorylation;Serine/threonine-proteinkinase;Transferase,Serine/threonine-protein kinase SAPK10 (EC 2.7.1.37) (Osmotic stress/abscisic acid-activated protein kinase 10).	3e-70	GO_ID:22802	TAIR|gene:2174998 SPTR:Q39193 symbol:AT5G66880 [GO:0008372 "cellular component unknown" evidence=ND] [GO:0016301 "kinase activity" evidence=ISS] [GO:0004672 "protein kinase activity" evidence=TAS] [GO:0009738 "abscisic acid mediated signaling" evidence=TAS] InterPro:IPR000719 InterPro:IPR002290 InterPro:IPR008271 Pfam:PF00069 Prosite:PS00108 Prosite:PS00107 ProDom:PD000001 PROSITE:PS50011 SMART:S…	8e-70
Ljwgs_017525.1	1.11.16.8	E2.7.1.- [EC:2.7.1.-] [COG:COG0515 COG1493]	ath:At5g08590	MAH20.15; serine/threonine protein kinase (ASK2) [EC:2.7.1.37] [KO:K00870]	2e-51	YDR477w_1	COG0515	3e-17	SAPKA_ORYSA	Abscisicacidsignalingpathway;ATP-binding;Kinase;Nucleotide-binding;Phosphorylation;Serine/threonine-proteinkinase;Transferase,Serine/threonine-protein kinase SAPK10 (EC 2.7.1.37) (Osmotic stress/abscisic acid-activated protein kinase 10).	3e-70	GO_ID:22802	TAIR|gene:2174998 SPTR:Q39193 symbol:AT5G66880 [GO:0008372 "cellular component unknown" evidence=ND] [GO:0016301 "kinase activity" evidence=ISS] [GO:0004672 "protein kinase activity" evidence=TAS] [GO:0009738 "abscisic acid mediated signaling" evidence=TAS] InterPro:IPR000719 InterPro:IPR002290 InterPro:IPR008271 Pfam:PF00069 Prosite:PS00108 Prosite:PS00107 ProDom:PD000001 PROSITE:PS50011 SMART:S…	8e-70
Ljwgs_017525.1	4.2.4	Cell cycle [CLASS:04110] [PATH:hsa04110] [COG:COG0515]	ath:At5g08590	MAH20.15; serine/threonine protein kinase (ASK2) [EC:2.7.1.37] [KO:K00870]	2e-51	YDR477w_1	COG0515	3e-17	SAPKA_ORYSA	Abscisicacidsignalingpathway;ATP-binding;Kinase;Nucleotide-binding;Phosphorylation;Serine/threonine-proteinkinase;Transferase,Serine/threonine-protein kinase SAPK10 (EC 2.7.1.37) (Osmotic stress/abscisic acid-activated protein kinase 10).	3e-70	GO_ID:22802	TAIR|gene:2174998 SPTR:Q39193 symbol:AT5G66880 [GO:0008372 "cellular component unknown" evidence=ND] [GO:0016301 "kinase activity" evidence=ISS] [GO:0004672 "protein kinase activity" evidence=TAS] [GO:0009738 "abscisic acid mediated signaling" evidence=TAS] InterPro:IPR000719 InterPro:IPR002290 InterPro:IPR008271 Pfam:PF00069 Prosite:PS00108 Prosite:PS00107 ProDom:PD000001 PROSITE:PS50011 SMART:S…	8e-70
Ljwgs_017525.1	3.2.2.1	Protein kinase [EC:2.7.1.37]	ath:At5g08590	MAH20.15; serine/threonine protein kinase (ASK2) [EC:2.7.1.37] [KO:K00870]	2e-51	YDR477w_1	COG0515	3e-17	SAPKA_ORYSA	Abscisicacidsignalingpathway;ATP-binding;Kinase;Nucleotide-binding;Phosphorylation;Serine/threonine-proteinkinase;Transferase,Serine/threonine-protein kinase SAPK10 (EC 2.7.1.37) (Osmotic stress/abscisic acid-activated protein kinase 10).	3e-70	GO_ID:22802	TAIR|gene:2174998 SPTR:Q39193 symbol:AT5G66880 [GO:0008372 "cellular component unknown" evidence=ND] [GO:0016301 "kinase activity" evidence=ISS] [GO:0004672 "protein kinase activity" evidence=TAS] [GO:0009738 "abscisic acid mediated signaling" evidence=TAS] InterPro:IPR000719 InterPro:IPR002290 InterPro:IPR008271 Pfam:PF00069 Prosite:PS00108 Prosite:PS00107 ProDom:PD000001 PROSITE:PS50011 SMART:S…	8e-70
Ljwgs_006845.1	99.1.4.2876	GO_ID:29848							NSP2_MEDTR	Nodulation;Nuclearprotein;Transcription;Transcriptionregulation,Nodulation signaling pathway 2 protein.	2e-138	GO_ID:29848	TAIR|gene:2132481 SPTR:Q9SUF5 symbol:AT4G08250.1 [GO:0003700 "transcription factor activity" evidence=ISS] [GO:0008372 "cellular component unknown" evidence=ND] [GO:0045449 "regulation of transcription" evidence=TAS] Pfam:PF03514 InterPro:IPR005202 PROSITE:PS50985 EMBL:AL161510 EMBL:AL080252 PIR:T10552 SPTR:Q9SUF5	1e-111
Ljwgs_006845.1	99.1.3.2.32	NSP2_MEDTR							NSP2_MEDTR	Nodulation;Nuclearprotein;Transcription;Transcriptionregulation,Nodulation signaling pathway 2 protein.	2e-138	GO_ID:29848	TAIR|gene:2132481 SPTR:Q9SUF5 symbol:AT4G08250.1 [GO:0003700 "transcription factor activity" evidence=ISS] [GO:0008372 "cellular component unknown" evidence=ND] [GO:0045449 "regulation of transcription" evidence=TAS] Pfam:PF03514 InterPro:IPR005202 PROSITE:PS50985 EMBL:AL161510 EMBL:AL080252 PIR:T10552 SPTR:Q9SUF5	1e-111
Ljwgs_010895.1	1.11.14.4	E1.14.-.- [EC:1.14.-.-] [COG:COG2124]	cal:orf19.7513	ALK2; n-alkane inducible cytochrome P- 450 [EC:1.14.14.1] [KO:K00493]	2e-13	VNG0422G	COG2124	5e-09	C86A1_ARATH	Heme;Iron;Membrane;Metal-binding;Monooxygenase;Multigenefamily;Oxidoreductase;Transmembrane,Cytochrome P450 86A1 (EC 1.14.-.-) (CYPLXXXVI) (P450-dependent fatty acid omega-hydroxylase).	9e-58	GO_ID:9792	TAIR|gene:2050786 SPTR:O80823 symbol:LCR "LACERATA" [GO:0008393 "fatty acid (omega-1)-hydroxylase activity" evidence=IDA] [GO:0019825 "oxygen binding" evidence=ISS] InterPro:IPR001128 Pfam:PF00067 InterPro:IPR002403 InterPro:IPR002401 PRINTS:PR00463 PRINTS:PR00385 PROSITE:PS00086 PRINTS:PR00465 EMBL:AC004665 EMBL:AJ301678 EMBL:AY064966 EMBL:BT002239 PIR:T02450 SPTR:O80823	3e-49
Ljwgs_010895.1	1.10.3.12	E1.14.-.- [EC:1.14.-.-] [COG:COG2124]	cal:orf19.7513	ALK2; n-alkane inducible cytochrome P- 450 [EC:1.14.14.1] [KO:K00493]	2e-13	VNG0422G	COG2124	5e-09	C86A1_ARATH	Heme;Iron;Membrane;Metal-binding;Monooxygenase;Multigenefamily;Oxidoreductase;Transmembrane,Cytochrome P450 86A1 (EC 1.14.-.-) (CYPLXXXVI) (P450-dependent fatty acid omega-hydroxylase).	9e-58	GO_ID:9792	TAIR|gene:2050786 SPTR:O80823 symbol:LCR "LACERATA" [GO:0008393 "fatty acid (omega-1)-hydroxylase activity" evidence=IDA] [GO:0019825 "oxygen binding" evidence=ISS] InterPro:IPR001128 Pfam:PF00067 InterPro:IPR002403 InterPro:IPR002401 PRINTS:PR00463 PRINTS:PR00385 PROSITE:PS00086 PRINTS:PR00465 EMBL:AC004665 EMBL:AJ301678 EMBL:AY064966 EMBL:BT002239 PIR:T02450 SPTR:O80823	3e-49
Ljwgs_010895.1	1.10.6.12	E1.14.-.- [EC:1.14.-.-] [COG:COG2124]	cal:orf19.7513	ALK2; n-alkane inducible cytochrome P- 450 [EC:1.14.14.1] [KO:K00493]	2e-13	VNG0422G	COG2124	5e-09	C86A1_ARATH	Heme;Iron;Membrane;Metal-binding;Monooxygenase;Multigenefamily;Oxidoreductase;Transmembrane,Cytochrome P450 86A1 (EC 1.14.-.-) (CYPLXXXVI) (P450-dependent fatty acid omega-hydroxylase).	9e-58	GO_ID:9792	TAIR|gene:2050786 SPTR:O80823 symbol:LCR "LACERATA" [GO:0008393 "fatty acid (omega-1)-hydroxylase activity" evidence=IDA] [GO:0019825 "oxygen binding" evidence=ISS] InterPro:IPR001128 Pfam:PF00067 InterPro:IPR002403 InterPro:IPR002401 PRINTS:PR00463 PRINTS:PR00385 PROSITE:PS00086 PRINTS:PR00465 EMBL:AC004665 EMBL:AJ301678 EMBL:AY064966 EMBL:BT002239 PIR:T02450 SPTR:O80823	3e-49
Ljwgs_010895.1	1.3.3.23	E1.14.14.1 unspecific monooxygenase [EC:1.14.14.1] [COG:COG2124] [GO:0050381]	cal:orf19.7513	ALK2; n-alkane inducible cytochrome P- 450 [EC:1.14.14.1] [KO:K00493]	2e-13	VNG0422G	COG2124	5e-09	C86A1_ARATH	Heme;Iron;Membrane;Metal-binding;Monooxygenase;Multigenefamily;Oxidoreductase;Transmembrane,Cytochrome P450 86A1 (EC 1.14.-.-) (CYPLXXXVI) (P450-dependent fatty acid omega-hydroxylase).	9e-58	GO_ID:9792	TAIR|gene:2050786 SPTR:O80823 symbol:LCR "LACERATA" [GO:0008393 "fatty acid (omega-1)-hydroxylase activity" evidence=IDA] [GO:0019825 "oxygen binding" evidence=ISS] InterPro:IPR001128 Pfam:PF00067 InterPro:IPR002403 InterPro:IPR002401 PRINTS:PR00463 PRINTS:PR00385 PROSITE:PS00086 PRINTS:PR00465 EMBL:AC004665 EMBL:AJ301678 EMBL:AY064966 EMBL:BT002239 PIR:T02450 SPTR:O80823	3e-49
Ljwgs_010895.1	1.1.7.13	E1.14.-.- [EC:1.14.-.-] [COG:COG2124]	cal:orf19.7513	ALK2; n-alkane inducible cytochrome P- 450 [EC:1.14.14.1] [KO:K00493]	2e-13	VNG0422G	COG2124	5e-09	C86A1_ARATH	Heme;Iron;Membrane;Metal-binding;Monooxygenase;Multigenefamily;Oxidoreductase;Transmembrane,Cytochrome P450 86A1 (EC 1.14.-.-) (CYPLXXXVI) (P450-dependent fatty acid omega-hydroxylase).	9e-58	GO_ID:9792	TAIR|gene:2050786 SPTR:O80823 symbol:LCR "LACERATA" [GO:0008393 "fatty acid (omega-1)-hydroxylase activity" evidence=IDA] [GO:0019825 "oxygen binding" evidence=ISS] InterPro:IPR001128 Pfam:PF00067 InterPro:IPR002403 InterPro:IPR002401 PRINTS:PR00463 PRINTS:PR00385 PROSITE:PS00086 PRINTS:PR00465 EMBL:AC004665 EMBL:AJ301678 EMBL:AY064966 EMBL:BT002239 PIR:T02450 SPTR:O80823	3e-49
Ljwgs_010895.1	1.5.14.29	E1.14.14.1 unspecific monooxygenase [EC:1.14.14.1] [COG:COG2124] [GO:0050381]	cal:orf19.7513	ALK2; n-alkane inducible cytochrome P- 450 [EC:1.14.14.1] [KO:K00493]	2e-13	VNG0422G	COG2124	5e-09	C86A1_ARATH	Heme;Iron;Membrane;Metal-binding;Monooxygenase;Multigenefamily;Oxidoreductase;Transmembrane,Cytochrome P450 86A1 (EC 1.14.-.-) (CYPLXXXVI) (P450-dependent fatty acid omega-hydroxylase).	9e-58	GO_ID:9792	TAIR|gene:2050786 SPTR:O80823 symbol:LCR "LACERATA" [GO:0008393 "fatty acid (omega-1)-hydroxylase activity" evidence=IDA] [GO:0019825 "oxygen binding" evidence=ISS] InterPro:IPR001128 Pfam:PF00067 InterPro:IPR002403 InterPro:IPR002401 PRINTS:PR00463 PRINTS:PR00385 PROSITE:PS00086 PRINTS:PR00465 EMBL:AC004665 EMBL:AJ301678 EMBL:AY064966 EMBL:BT002239 PIR:T02450 SPTR:O80823	3e-49
Ljwgs_010895.1	1.11.4.6	E1.14.-.- [EC:1.14.-.-] [COG:COG2124]	cal:orf19.7513	ALK2; n-alkane inducible cytochrome P- 450 [EC:1.14.14.1] [KO:K00493]	2e-13	VNG0422G	COG2124	5e-09	C86A1_ARATH	Heme;Iron;Membrane;Metal-binding;Monooxygenase;Multigenefamily;Oxidoreductase;Transmembrane,Cytochrome P450 86A1 (EC 1.14.-.-) (CYPLXXXVI) (P450-dependent fatty acid omega-hydroxylase).	9e-58	GO_ID:9792	TAIR|gene:2050786 SPTR:O80823 symbol:LCR "LACERATA" [GO:0008393 "fatty acid (omega-1)-hydroxylase activity" evidence=IDA] [GO:0019825 "oxygen binding" evidence=ISS] InterPro:IPR001128 Pfam:PF00067 InterPro:IPR002403 InterPro:IPR002401 PRINTS:PR00463 PRINTS:PR00385 PROSITE:PS00086 PRINTS:PR00465 EMBL:AC004665 EMBL:AJ301678 EMBL:AY064966 EMBL:BT002239 PIR:T02450 SPTR:O80823	3e-49
Ljwgs_010895.1	1.11.4.2	E1.14.14.1 unspecific monooxygenase [EC:1.14.14.1] [COG:COG2124] [GO:0050381]	cal:orf19.7513	ALK2; n-alkane inducible cytochrome P- 450 [EC:1.14.14.1] [KO:K00493]	2e-13	VNG0422G	COG2124	5e-09	C86A1_ARATH	Heme;Iron;Membrane;Metal-binding;Monooxygenase;Multigenefamily;Oxidoreductase;Transmembrane,Cytochrome P450 86A1 (EC 1.14.-.-) (CYPLXXXVI) (P450-dependent fatty acid omega-hydroxylase).	9e-58	GO_ID:9792	TAIR|gene:2050786 SPTR:O80823 symbol:LCR "LACERATA" [GO:0008393 "fatty acid (omega-1)-hydroxylase activity" evidence=IDA] [GO:0019825 "oxygen binding" evidence=ISS] InterPro:IPR001128 Pfam:PF00067 InterPro:IPR002403 InterPro:IPR002401 PRINTS:PR00463 PRINTS:PR00385 PROSITE:PS00086 PRINTS:PR00465 EMBL:AC004665 EMBL:AJ301678 EMBL:AY064966 EMBL:BT002239 PIR:T02450 SPTR:O80823	3e-49
Ljwgs_021723.2	99.1.3.2.1885	DR100_ARATH	ath:At4g28490	F20O9.180; leucine-rich repeat transmembrane protein kinase, putative [EC:2.7.1.37] [KO:K00870]	1e-14				DR100_ARATH	DNAdamage;DNArepair;Leucine-richrepeat;Repeat;Signal,DNA-damage-repair/toleration protein DRT100 precursor.	2e-39	GO_ID:6778	TAIR|gene:2091870 SPTR:Q9LT39 symbol:AT3G20820.1 [GO:0005515 "protein binding" evidence=ISS;NAS] [GO:0007165 "signal transduction" evidence=IC] [GO:0006952 "defense response" evidence=ISS] Pfam:PF00560 InterPro:IPR001611 InterPro:IPR007090 PRINTS:PR00019 EMBL:AB025629 EMBL:AY063922 EMBL:AY117334 SPTR:Q9LT39	5e-44
Ljwgs_021723.2	99.1.4.1493	GO_ID:6778	ath:At4g28490	F20O9.180; leucine-rich repeat transmembrane protein kinase, putative [EC:2.7.1.37] [KO:K00870]	1e-14				DR100_ARATH	DNAdamage;DNArepair;Leucine-richrepeat;Repeat;Signal,DNA-damage-repair/toleration protein DRT100 precursor.	2e-39	GO_ID:6778	TAIR|gene:2091870 SPTR:Q9LT39 symbol:AT3G20820.1 [GO:0005515 "protein binding" evidence=ISS;NAS] [GO:0007165 "signal transduction" evidence=IC] [GO:0006952 "defense response" evidence=ISS] Pfam:PF00560 InterPro:IPR001611 InterPro:IPR007090 PRINTS:PR00019 EMBL:AB025629 EMBL:AY063922 EMBL:AY117334 SPTR:Q9LT39	5e-44
Ljwgs_021723.2	99.1.1.97	KO:K00870	ath:At4g28490	F20O9.180; leucine-rich repeat transmembrane protein kinase, putative [EC:2.7.1.37] [KO:K00870]	1e-14				DR100_ARATH	DNAdamage;DNArepair;Leucine-richrepeat;Repeat;Signal,DNA-damage-repair/toleration protein DRT100 precursor.	2e-39	GO_ID:6778	TAIR|gene:2091870 SPTR:Q9LT39 symbol:AT3G20820.1 [GO:0005515 "protein binding" evidence=ISS;NAS] [GO:0007165 "signal transduction" evidence=IC] [GO:0006952 "defense response" evidence=ISS] Pfam:PF00560 InterPro:IPR001611 InterPro:IPR007090 PRINTS:PR00019 EMBL:AB025629 EMBL:AY063922 EMBL:AY117334 SPTR:Q9LT39	5e-44
Ljwgs_042817.1	1.10.7.6	E2.4.1.91 flavonol 3-O-glucosyltransferase [EC:2.4.1.91] [GO:0047893] [CAZy:GT1]	ath:At4g15280	FCAALL.255; UDP-glucoronosyl/UDP-glucosyl transferase family protein [EC:2.4.1.91] [KO:K00724]	2e-22				COGT3_ARATH	Glycosyltransferase;Membrane;Transferase;Transmembrane,Cytokinin-O-glucosyltransferase 3 (EC 2.4.1.-) (UDP- glycosyltransferase 73C5) (Deoxynivalenol-glucosyl-transferase) (Zeatin O-glucosyltransferase 3) (AtZOG3).	3e-42	GO_ID:28136	TAIR|gene:2040609 SPTR:Q9ZQ97 symbol:AT2G36770.1 [GO:0008372 "cellular component unknown" evidence=ND] [GO:0016757 "transferase activity, transferring glycosyl groups" evidence=ISS] [GO:0008194 "UDP-glycosyltransferase activity" evidence=ISS] [GO:0016758 "transferase activity, transferring hexosyl groups" evidence=ISS] InterPro:IPR002213 Pfam:PF00201 GO:GO:0008152 PROSITE:PS00375 EMBL:AC006282 EM…	5e-43
Ljwgs_017611.1	99.1.4.4423	GO_ID:15537							WOX9_ARATH	Developmentalprotein;DNA-binding;Homeobox;Nuclearprotein;Transcription;Transcriptionregulation,WUSCHEL-related homeobox 9.	3e-11	GO_ID:15537	TAIR|gene:2096428 SPTR:Q6X7J3 symbol:AT3G03660.1 [GO:0003700 "transcription factor activity" evidence=ISS] [GO:0003677 "DNA binding" evidence=ISS] InterPro:IPR001356 ProDom:PD000010 SMART:SM00389 PROSITE:PS00027 PROSITE:PS50071 EMBL:AC009327 EMBL:AY251402 SPTR:Q6X7J3	3e-09
Ljwgs_017611.1	99.1.3.2.3184	WOX9_ARATH							WOX9_ARATH	Developmentalprotein;DNA-binding;Homeobox;Nuclearprotein;Transcription;Transcriptionregulation,WUSCHEL-related homeobox 9.	3e-11	GO_ID:15537	TAIR|gene:2096428 SPTR:Q6X7J3 symbol:AT3G03660.1 [GO:0003700 "transcription factor activity" evidence=ISS] [GO:0003677 "DNA binding" evidence=ISS] InterPro:IPR001356 ProDom:PD000010 SMART:SM00389 PROSITE:PS00027 PROSITE:PS50071 EMBL:AC009327 EMBL:AY251402 SPTR:Q6X7J3	3e-09
Ljwgs_048847.1	99.1.4.3232	GO_ID:39226										GO_ID:39226	TAIR|gene:2172496 SPTR:Q9S7Z3 symbol:AT5G44070.1 [GO:0046938 "phytochelatin biosynthesis" evidence=ISS] Pfam:PF05023 InterPro:IPR007719 EMBL:AB006703 EMBL:AF093753 EMBL:AY039951 EMBL:AF135155 EMBL:AY079384 EMBL:AY048257 SPTR:Q9S7Z3	5e-16
chr2.TM0490.6.3	99.1.1.168	KO:K01124	hsa:306	ANXA3; annexin A3 [EC:3.1.4.43] [KO:K01124]	2e-13				ANX4_FRAAN	Annexin;Calcium;Calcium/phospholipid-binding;Repeat,Annexin-like protein RJ4.	9e-19	GO_ID:7406	TAIR|gene:3443246 SPTR:Q9LX07 symbol:AT5G10230.1 [GO:0005509 "calcium ion binding" evidence=ISS] [GO:0005544 "calcium-dependent phospholipid binding" evidence=ISS] InterPro:IPR001464 Pfam:PF00191 PANTHER:PTHR10502 PRINTS:PR00196 ProDom:PD000143 SMART:SM00335 PROSITE:PS00223 HSSP:P93157 InterPro:IPR009118 PRINTS:PR01814 EMBL:AL356332 PIR:T50027 SPTR:Q9LX07	5e-25
chr2.TM0490.6.3	99.1.4.626	GO_ID:7406	hsa:306	ANXA3; annexin A3 [EC:3.1.4.43] [KO:K01124]	2e-13				ANX4_FRAAN	Annexin;Calcium;Calcium/phospholipid-binding;Repeat,Annexin-like protein RJ4.	9e-19	GO_ID:7406	TAIR|gene:3443246 SPTR:Q9LX07 symbol:AT5G10230.1 [GO:0005509 "calcium ion binding" evidence=ISS] [GO:0005544 "calcium-dependent phospholipid binding" evidence=ISS] InterPro:IPR001464 Pfam:PF00191 PANTHER:PTHR10502 PRINTS:PR00196 ProDom:PD000143 SMART:SM00335 PROSITE:PS00223 HSSP:P93157 InterPro:IPR009118 PRINTS:PR01814 EMBL:AL356332 PIR:T50027 SPTR:Q9LX07	5e-25
chr2.TM0490.6.3	99.1.3.2.2275	ANX4_FRAAN	hsa:306	ANXA3; annexin A3 [EC:3.1.4.43] [KO:K01124]	2e-13				ANX4_FRAAN	Annexin;Calcium;Calcium/phospholipid-binding;Repeat,Annexin-like protein RJ4.	9e-19	GO_ID:7406	TAIR|gene:3443246 SPTR:Q9LX07 symbol:AT5G10230.1 [GO:0005509 "calcium ion binding" evidence=ISS] [GO:0005544 "calcium-dependent phospholipid binding" evidence=ISS] InterPro:IPR001464 Pfam:PF00191 PANTHER:PTHR10502 PRINTS:PR00196 ProDom:PD000143 SMART:SM00335 PROSITE:PS00223 HSSP:P93157 InterPro:IPR009118 PRINTS:PR01814 EMBL:AL356332 PIR:T50027 SPTR:Q9LX07	5e-25
chr5.CM0569.30	99.1.3.2.1439	NSP1_MEDTR							NSP1_MEDTR	Nodulation;Nuclearprotein;Transcription;Transcriptionregulation,Nodulation signaling pathway 1 protein.	0	GO_ID:42391	TAIR|gene:2087993 SPTR:Q9LRW3 symbol:AT3G13840.1 [GO:0003700 "transcription factor activity" evidence=ISS] [GO:0008372 "cellular component unknown" evidence=ND] [GO:0045449 "regulation of transcription" evidence=TAS] Pfam:PF03514 InterPro:IPR005202 PROSITE:PS50985 EMBL:AB028610 SPTR:Q9LRW3	2e-124
chr5.CM0569.30	99.1.4.544	GO_ID:42391							NSP1_MEDTR	Nodulation;Nuclearprotein;Transcription;Transcriptionregulation,Nodulation signaling pathway 1 protein.	0	GO_ID:42391	TAIR|gene:2087993 SPTR:Q9LRW3 symbol:AT3G13840.1 [GO:0003700 "transcription factor activity" evidence=ISS] [GO:0008372 "cellular component unknown" evidence=ND] [GO:0045449 "regulation of transcription" evidence=TAS] Pfam:PF03514 InterPro:IPR005202 PROSITE:PS50985 EMBL:AB028610 SPTR:Q9LRW3	2e-124
chr6.CM0055.48	1.3.1.17	FABK enoyl-acyl carrier protein(ACP) reductase [COG:COG2070]	chy:CHY_1449	fabK; enoyl-(acyl-carrier-protein) reductase II [EC:1.3.1.9] [KO:K00208]	5e-25	CC3379	COG2070	7e-21	2NPD_NEUCR	Dioxygenase;Flavoprotein;FMN;Oxidoreductase,2-nitropropane dioxygenase precursor (EC 1.13.11.32) (Nitroalkane oxidase) (2-NPD).	1e-22	GO_ID:49614	TAIR|gene:2173412 SPTR:Q8LDF2 symbol:AT5G64250.1 [GO:0008152 "metabolism" evidence=ISS] [GO:0016491 "oxidoreductase activity" evidence=ISS] InterPro:IPR003009 Pfam:PF03060 InterPro:IPR004136 EMBL:AY086032 SPTR:Q8LDF2	2e-62
chr6.CM0055.48	1.9.10.29	COBL2, cobL precorrin-8W decarboxylase [EC:1.-.-.-] [COG:COG2242] [GO:0016491]	chy:CHY_1449	fabK; enoyl-(acyl-carrier-protein) reductase II [EC:1.3.1.9] [KO:K00208]	5e-25	CC3379	COG2070	7e-21	2NPD_NEUCR	Dioxygenase;Flavoprotein;FMN;Oxidoreductase,2-nitropropane dioxygenase precursor (EC 1.13.11.32) (Nitroalkane oxidase) (2-NPD).	1e-22	GO_ID:49614	TAIR|gene:2173412 SPTR:Q8LDF2 symbol:AT5G64250.1 [GO:0008152 "metabolism" evidence=ISS] [GO:0016491 "oxidoreductase activity" evidence=ISS] InterPro:IPR003009 Pfam:PF03060 InterPro:IPR004136 EMBL:AY086032 SPTR:Q8LDF2	2e-62
chr6.CM0055.48	1.3.1.10	E1.3.1.9, fabI enoyl-[acyl-carrier protein] reductase (NADH) [EC:1.3.1.9] [COG:COG0623] [GO:0004318]	chy:CHY_1449	fabK; enoyl-(acyl-carrier-protein) reductase II [EC:1.3.1.9] [KO:K00208]	5e-25	CC3379	COG2070	7e-21	2NPD_NEUCR	Dioxygenase;Flavoprotein;FMN;Oxidoreductase,2-nitropropane dioxygenase precursor (EC 1.13.11.32) (Nitroalkane oxidase) (2-NPD).	1e-22	GO_ID:49614	TAIR|gene:2173412 SPTR:Q8LDF2 symbol:AT5G64250.1 [GO:0008152 "metabolism" evidence=ISS] [GO:0016491 "oxidoreductase activity" evidence=ISS] InterPro:IPR003009 Pfam:PF03060 InterPro:IPR004136 EMBL:AY086032 SPTR:Q8LDF2	2e-62
chr6.CM0055.48	1.2.7.43	E1.13.11.32 2-nitropropane dioxygenase [EC:1.13.11.32] [COG:COG2070] [GO:0018580]	chy:CHY_1449	fabK; enoyl-(acyl-carrier-protein) reductase II [EC:1.3.1.9] [KO:K00208]	5e-25	CC3379	COG2070	7e-21	2NPD_NEUCR	Dioxygenase;Flavoprotein;FMN;Oxidoreductase,2-nitropropane dioxygenase precursor (EC 1.13.11.32) (Nitroalkane oxidase) (2-NPD).	1e-22	GO_ID:49614	TAIR|gene:2173412 SPTR:Q8LDF2 symbol:AT5G64250.1 [GO:0008152 "metabolism" evidence=ISS] [GO:0016491 "oxidoreductase activity" evidence=ISS] InterPro:IPR003009 Pfam:PF03060 InterPro:IPR004136 EMBL:AY086032 SPTR:Q8LDF2	2e-62
Ljwgs_010768.1	99.1.4.457	GO_ID:909										GO_ID:909	TAIR|gene:2121903 SPTR:Q9SB56 symbol:AT4G24610.1 [GO:0005554 "molecular function unknown" evidence=ND] [GO:0000004 "biological process unknown" evidence=ND] [GO:0008372 "cellular component unknown" evidence=ND] EMBL:AL161561 EMBL:AL035356 PIR:T05573 SPTR:Q9SB56	9e-136
TM1006.6.3	99.1.2.149	COG1100	ath:At4g28950	F25O24.70; Rac-like GTP-binding protein (ARAC7) [KO:K07975]	3e-51	YLR229c	COG1100	1e-30	RAC7_ARATH	Abscisicacidsignalingpathway;GTP-binding;Lipoprotein;Membrane;Nucleotide-binding;Palmitate,RAC-like GTP binding protein ARAC7 (GTPase protein ROP9).	2e-51	GO_ID:4145	TAIR|gene:2123547 SPTR:O82480 symbol:ARAC7 [GO:0008372 "cellular component unknown" evidence=ND] [GO:0005525 "GTP binding" evidence=ISS] InterPro:IPR001806 InterPro:IPR003578 Pfam:PF00071 Interpro:IPR005225 TIGRFAMs:TIGR00231 PRINTS:PR00449 HSSP:P21181 SMART:SM00174 EMBL:AL161574 EMBL:AL078469 EMBL:AF079484 EMBL:AF115474 PIR:T08950 GeneFarm:4165 SPTR:O82480	8e-52
TM1006.6.3	99.1.3.2.62	RAC7_ARATH	ath:At4g28950	F25O24.70; Rac-like GTP-binding protein (ARAC7) [KO:K07975]	3e-51	YLR229c	COG1100	1e-30	RAC7_ARATH	Abscisicacidsignalingpathway;GTP-binding;Lipoprotein;Membrane;Nucleotide-binding;Palmitate,RAC-like GTP binding protein ARAC7 (GTPase protein ROP9).	2e-51	GO_ID:4145	TAIR|gene:2123547 SPTR:O82480 symbol:ARAC7 [GO:0008372 "cellular component unknown" evidence=ND] [GO:0005525 "GTP binding" evidence=ISS] InterPro:IPR001806 InterPro:IPR003578 Pfam:PF00071 Interpro:IPR005225 TIGRFAMs:TIGR00231 PRINTS:PR00449 HSSP:P21181 SMART:SM00174 EMBL:AL161574 EMBL:AL078469 EMBL:AF079484 EMBL:AF115474 PIR:T08950 GeneFarm:4165 SPTR:O82480	8e-52
TM1006.6.3	99.1.1.126	KO:K07975	ath:At4g28950	F25O24.70; Rac-like GTP-binding protein (ARAC7) [KO:K07975]	3e-51	YLR229c	COG1100	1e-30	RAC7_ARATH	Abscisicacidsignalingpathway;GTP-binding;Lipoprotein;Membrane;Nucleotide-binding;Palmitate,RAC-like GTP binding protein ARAC7 (GTPase protein ROP9).	2e-51	GO_ID:4145	TAIR|gene:2123547 SPTR:O82480 symbol:ARAC7 [GO:0008372 "cellular component unknown" evidence=ND] [GO:0005525 "GTP binding" evidence=ISS] InterPro:IPR001806 InterPro:IPR003578 Pfam:PF00071 Interpro:IPR005225 TIGRFAMs:TIGR00231 PRINTS:PR00449 HSSP:P21181 SMART:SM00174 EMBL:AL161574 EMBL:AL078469 EMBL:AF079484 EMBL:AF115474 PIR:T08950 GeneFarm:4165 SPTR:O82480	8e-52
TM1006.6.3	99.1.4.5172	GO_ID:4145	ath:At4g28950	F25O24.70; Rac-like GTP-binding protein (ARAC7) [KO:K07975]	3e-51	YLR229c	COG1100	1e-30	RAC7_ARATH	Abscisicacidsignalingpathway;GTP-binding;Lipoprotein;Membrane;Nucleotide-binding;Palmitate,RAC-like GTP binding protein ARAC7 (GTPase protein ROP9).	2e-51	GO_ID:4145	TAIR|gene:2123547 SPTR:O82480 symbol:ARAC7 [GO:0008372 "cellular component unknown" evidence=ND] [GO:0005525 "GTP binding" evidence=ISS] InterPro:IPR001806 InterPro:IPR003578 Pfam:PF00071 Interpro:IPR005225 TIGRFAMs:TIGR00231 PRINTS:PR00449 HSSP:P21181 SMART:SM00174 EMBL:AL161574 EMBL:AL078469 EMBL:AF079484 EMBL:AF115474 PIR:T08950 GeneFarm:4165 SPTR:O82480	8e-52
Ljwgs_090330.1	99.1.4.803	GO_ID:52943										GO_ID:52943	TAIR|gene:2140194 SPTR:Q9SY05 symbol:AT4G02800.1 [GO:0005554 "molecular function unknown" evidence=ND] [GO:0000004 "biological process unknown" evidence=ND] EMBL:AL161495 EMBL:AC004044 EMBL:AY088172 PIR:F85035 SPTR:Q9SY05	2e-38
Ljwgs_061423.1	99.1.3.2.1901	CPSF1_ARATH							CPSF1_ARATH	mRNAprocessing;Nuclearprotein;RNA-binding,Probable cleavage and polyadenylation specificity factor, 160 kDa subunit (CPSF 160 kDa subunit).	1e-29
Ljwgs_077699.1	99.1.4.1405	GO_ID:39498										GO_ID:39498	TAIR|gene:2207224 SPTR:O23050 symbol:AT1G05170.1 [GO:0016757 "transferase activity, transferring glycosyl groups" evidence=ISS] [GO:0016758 "transferase activity, transferring hexosyl groups" evidence=ISS] InterPro:IPR002659 Pfam:PF01762 GO:GO:0016020 EMBL:AC000098 EMBL:AF389287 EMBL:AY113007 PIR:A86186 SPTR:O23050	3e-19
Ljwgs_063375.1	99.1.4.5885	GO_ID:24873										GO_ID:24873	TAIR|gene:2059717 SPTR:Q9SIT0 symbol:AT2G01830.1 [GO:0009736 "cytokinin mediated signaling" evidence=TAS] InterPro:IPR003594 Pfam:PF02518 InterPro:IPR003661 InterPro:IPR004358 InterPro:IPR001789 InterPro:IPR006189 InterPro:IPR005467 Pfam:PF00072 Pfam:PF00512 SMART:SM00387 PROSITE:PS50109 PRINTS:PR00344 ProDom:PD000039 SMART:SM00448 PROSITE:PS50110 SMART:SM00388 EMBL:AC007069 EMBL:AJ278528 EMBL:AJ…	1e-88
Ljwgs_024610.1	99.1.4.5885	GO_ID:24873										GO_ID:24873	TAIR|gene:2059717 SPTR:Q9SIT0 symbol:AT2G01830.1 [GO:0009736 "cytokinin mediated signaling" evidence=TAS] InterPro:IPR003594 Pfam:PF02518 InterPro:IPR003661 InterPro:IPR004358 InterPro:IPR001789 InterPro:IPR006189 InterPro:IPR005467 Pfam:PF00072 Pfam:PF00512 SMART:SM00387 PROSITE:PS50109 PRINTS:PR00344 ProDom:PD000039 SMART:SM00448 PROSITE:PS50110 SMART:SM00388 EMBL:AC007069 EMBL:AJ278528 EMBL:AJ…	1e-44
Ljwgs_026098.2	99.1.4.5537	GO_ID:31981							EDS5_ARATH	Coiledcoil;Membrane;Plantdefense;Transmembrane;Transport,Enhanced disease susceptibility 5 (Eds5) (Salicylic acid induction deficient 1) (Sid1).	7e-22	GO_ID:31981	TAIR|gene:2120266 SPTR:Q945F0 symbol:AT4G39030.1 [GO:0005215 "transporter activity" evidence=ISS] [GO:0015297 "antiporter activity" evidence=ISS] [GO:0016020 "membrane" evidence=ISS] EMBL:AL161594 EMBL:AL035679 EMBL:AF416569 SPTR:Q945F0	3e-22
Ljwgs_026098.2	99.1.3.2.1415	EDS5_ARATH							EDS5_ARATH	Coiledcoil;Membrane;Plantdefense;Transmembrane;Transport,Enhanced disease susceptibility 5 (Eds5) (Salicylic acid induction deficient 1) (Sid1).	7e-22	GO_ID:31981	TAIR|gene:2120266 SPTR:Q945F0 symbol:AT4G39030.1 [GO:0005215 "transporter activity" evidence=ISS] [GO:0015297 "antiporter activity" evidence=ISS] [GO:0016020 "membrane" evidence=ISS] EMBL:AL161594 EMBL:AL035679 EMBL:AF416569 SPTR:Q945F0	3e-22
Ljwgs_092680.1	99.1.4.3230	GO_ID:46616							PDS5_YEAST	Acetylation;Cellcycle;Celldivision;Completeproteome;Mitosis;Nuclearprotein,Sister chromatid cohesion protein PDS5 (Precocious dissociation of sisters protein 5).	6e-13	GO_ID:46616	TAIR|gene:2116786 SPTR:Q8GUP3 symbol:AT4G31880.1 [GO:0008372 "cellular component unknown" evidence=ND] EMBL:BT002315 SPTR:Q8GUP3	1e-43
Ljwgs_092680.1	99.1.3.2.1801	PDS5_YEAST							PDS5_YEAST	Acetylation;Cellcycle;Celldivision;Completeproteome;Mitosis;Nuclearprotein,Sister chromatid cohesion protein PDS5 (Precocious dissociation of sisters protein 5).	6e-13	GO_ID:46616	TAIR|gene:2116786 SPTR:Q8GUP3 symbol:AT4G31880.1 [GO:0008372 "cellular component unknown" evidence=ND] EMBL:BT002315 SPTR:Q8GUP3	1e-43
chr5.TM1466.4	3.2.10.5	E2.7.1.134 1D-myo-Inositol-trisphosphate 6-kinase [EC:2.7.1.134]							ITPK2_ARATH	ATP-binding;Kinase;Magnesium;Metal-binding;Nucleotide-binding;Transferase,Inositol-tetrakisphosphate 1-kinase 2 (EC 2.7.1.134) (Inositol- triphosphate 5/6-kinase 2) (EC 2.7.1.-) (Inositol 1,3,4-trisphosphate 5/6-kinase 2) (AtItpk-2).	7e-127	GO_ID:4731	TAIR|gene:2148989 SPTR:Q9SBA5 symbol:AT5G16760 [GO:0008372 "cellular component unknown" evidence=ND] [GO:0004428 "inositol or phosphatidylinositol kinase activity" evidence=IDA] [GO:0046853 "inositol and derivative phosphorylation" evidence=IDA] [GO:0003824 "catalytic activity" evidence=ISS] InterPro:IPR011761 Pfam:PF05770 PROSITE:PS50975 InterPro:IPR008656 EMBL:AL391147 EMBL:AJ001753 EMBL:AY0721…	8e-66
Ljwgs_021437.1	99.1.3.2.284	YANA_SCHPO							YANA_SCHPO	Completeproteome;Hypotheticalprotein,Hypothetical protein C3H1.10 in chromosome I.	8e-57	GO_ID:39226	TAIR|gene:2172496 SPTR:Q9S7Z3 symbol:AT5G44070.1 [GO:0046938 "phytochelatin biosynthesis" evidence=ISS] Pfam:PF05023 InterPro:IPR007719 EMBL:AB006703 EMBL:AF093753 EMBL:AY039951 EMBL:AF135155 EMBL:AY079384 EMBL:AY048257 SPTR:Q9S7Z3	2e-123
Ljwgs_021437.1	99.1.4.3232	GO_ID:39226							YANA_SCHPO	Completeproteome;Hypotheticalprotein,Hypothetical protein C3H1.10 in chromosome I.	8e-57	GO_ID:39226	TAIR|gene:2172496 SPTR:Q9S7Z3 symbol:AT5G44070.1 [GO:0046938 "phytochelatin biosynthesis" evidence=ISS] Pfam:PF05023 InterPro:IPR007719 EMBL:AB006703 EMBL:AF093753 EMBL:AY039951 EMBL:AF135155 EMBL:AY079384 EMBL:AY048257 SPTR:Q9S7Z3	2e-123
gi45617763	99.2	Unclassified without homolog
chr2.CM0018.67	99.1.3.1.62	EC 3.4.23.-							NEP1_NEPGR	Aspartylprotease;Glycoprotein;Hydrolase;Polymorphism;Protease;Signal;Zymogen,Aspartic proteinase nepenthesin-1 precursor (EC 3.4.23.-) (Nepenthesin-I).	4e-61	GO_ID:41898	TAIR|gene:2010785 SPTR:Q9XIR2 symbol:AT1G64830.1 [GO:0004194 "pepsin A activity" evidence=ISS] [GO:0006508 "proteolysis" evidence=ISS] InterPro:IPR002328 InterPro:IPR001461 InterPro:IPR001969 Pfam:PF00026 Prosite:PS00059 PRINTS:PR00792 PROSITE:PS00141 HSSP:P00799 EMBL:AC006193 PIR:E96671 SPTR:Q9XIR2	1e-78
chr2.CM0018.67	99.1.4.2049	GO_ID:41898							NEP1_NEPGR	Aspartylprotease;Glycoprotein;Hydrolase;Polymorphism;Protease;Signal;Zymogen,Aspartic proteinase nepenthesin-1 precursor (EC 3.4.23.-) (Nepenthesin-I).	4e-61	GO_ID:41898	TAIR|gene:2010785 SPTR:Q9XIR2 symbol:AT1G64830.1 [GO:0004194 "pepsin A activity" evidence=ISS] [GO:0006508 "proteolysis" evidence=ISS] InterPro:IPR002328 InterPro:IPR001461 InterPro:IPR001969 Pfam:PF00026 Prosite:PS00059 PRINTS:PR00792 PROSITE:PS00141 HSSP:P00799 EMBL:AC006193 PIR:E96671 SPTR:Q9XIR2	1e-78
Ljwgs_060407.2	1.1.8.29	E3.1.1.11 pectinesterase [EC:3.1.1.11] [GO:0030599]	ath:At3g43270	F7K15.120; pectinesterase family protein [EC:3.1.1.11] [KO:K01051]	2e-67				PME1_FICAW	Aspartylesterase;Cellwall;Directproteinsequencing;Glycoprotein;Hydrolase;Signal,Pectinesterase precursor (EC 3.1.1.11) (Pectin methylesterase) (PE).	6e-69	GO_ID:25797	TAIR|gene:2066194 SPTR:O48711 symbol:AT2G26440.1 [GO:0009505 "cell wall (sensu Magnoliophyta)" evidence=ISS] [GO:0030599 "pectinesterase activity" evidence=ISS] InterPro:IPR000070 InterPro:IPR006501 Pfam:PF04043 InterPro:IPR007186 TIGRFAMs:TIGR01614 HSSP:P83218 Pfam:PF01095 PROSITE:PS00503 EMBL:AC002505 EMBL:AY072224 EMBL:AY122952 PIR:T00977 PROSITE:PS00800 SPTR:O48711	2e-99
Ljwgs_060407.2	1.1.4.1	E3.1.1.11 pectinesterase [EC:3.1.1.11] [GO:0030599]	ath:At3g43270	F7K15.120; pectinesterase family protein [EC:3.1.1.11] [KO:K01051]	2e-67				PME1_FICAW	Aspartylesterase;Cellwall;Directproteinsequencing;Glycoprotein;Hydrolase;Signal,Pectinesterase precursor (EC 3.1.1.11) (Pectin methylesterase) (PE).	6e-69	GO_ID:25797	TAIR|gene:2066194 SPTR:O48711 symbol:AT2G26440.1 [GO:0009505 "cell wall (sensu Magnoliophyta)" evidence=ISS] [GO:0030599 "pectinesterase activity" evidence=ISS] InterPro:IPR000070 InterPro:IPR006501 Pfam:PF04043 InterPro:IPR007186 TIGRFAMs:TIGR01614 HSSP:P83218 Pfam:PF01095 PROSITE:PS00503 EMBL:AC002505 EMBL:AY072224 EMBL:AY122952 PIR:T00977 PROSITE:PS00800 SPTR:O48711	2e-99
Ljwgs_002536.2	99.1.4.5412	GO_ID:21140							LBD30_ARATH	,LOB domain protein 30.	5e-56	GO_ID:21140	TAIR|gene:2161981 SPTR:Q9FML4 symbol:AT5G63090.1 [GO:0005554 "molecular function unknown" evidence=ISS] Pfam:PF03195 InterPro:IPR004883 PROSITE:PS50891 EMBL:AB008265 EMBL:AF447897 EMBL:AF447898 EMBL:AF447899 EMBL:AF447900 SPTR:Q9FML4	4e-25
Ljwgs_002536.2	99.1.3.2.4121	LBD30_ARATH							LBD30_ARATH	,LOB domain protein 30.	5e-56	GO_ID:21140	TAIR|gene:2161981 SPTR:Q9FML4 symbol:AT5G63090.1 [GO:0005554 "molecular function unknown" evidence=ISS] Pfam:PF03195 InterPro:IPR004883 PROSITE:PS50891 EMBL:AB008265 EMBL:AF447897 EMBL:AF447898 EMBL:AF447899 EMBL:AF447900 SPTR:Q9FML4	4e-25
Ljwgs_015667.1	99.1.3.2.3476	K125_ARATH	dme:CG15844-PA	CG15844; CG15844 gene product from transcript CG15844-RA [KO:K07973]	7e-44				K125_ARATH	ATP-binding;Coiledcoil;Microtubule;Motorprotein;Nucleotide-binding,Probable 125 kDa kinesin-related protein.	7e-131	GO_ID:8072	TAIR|gene:2077131 SPTR:Q9LZU5 symbol:AT3G45850.1 [GO:0003777 "microtubule motor activity" evidence=ISS] Pfam:PF00225 InterPro:IPR001752 Prosite:PS00411 PRINTS:PR00380 SMART:SM00129 PROSITE:PS50067 HSSP:P17119 EMBL:AL162459 PIR:T47525 SPTR:Q9LZU5	7e-136
Ljwgs_015667.1	99.1.1.26	KO:K07973	dme:CG15844-PA	CG15844; CG15844 gene product from transcript CG15844-RA [KO:K07973]	7e-44				K125_ARATH	ATP-binding;Coiledcoil;Microtubule;Motorprotein;Nucleotide-binding,Probable 125 kDa kinesin-related protein.	7e-131	GO_ID:8072	TAIR|gene:2077131 SPTR:Q9LZU5 symbol:AT3G45850.1 [GO:0003777 "microtubule motor activity" evidence=ISS] Pfam:PF00225 InterPro:IPR001752 Prosite:PS00411 PRINTS:PR00380 SMART:SM00129 PROSITE:PS50067 HSSP:P17119 EMBL:AL162459 PIR:T47525 SPTR:Q9LZU5	7e-136
Ljwgs_015667.1	99.1.4.999	GO_ID:8072	dme:CG15844-PA	CG15844; CG15844 gene product from transcript CG15844-RA [KO:K07973]	7e-44				K125_ARATH	ATP-binding;Coiledcoil;Microtubule;Motorprotein;Nucleotide-binding,Probable 125 kDa kinesin-related protein.	7e-131	GO_ID:8072	TAIR|gene:2077131 SPTR:Q9LZU5 symbol:AT3G45850.1 [GO:0003777 "microtubule motor activity" evidence=ISS] Pfam:PF00225 InterPro:IPR001752 Prosite:PS00411 PRINTS:PR00380 SMART:SM00129 PROSITE:PS50067 HSSP:P17119 EMBL:AL162459 PIR:T47525 SPTR:Q9LZU5	7e-136
Ljwgs_096478.1	3.2.2.4.2	PPM1A, PP2CA (PPM1B, PP2CB) protein phosphatase 1A/B (formerly 2C) [GO:0015071]										GO_ID:46425	TAIR|gene:2087094 SPTR:Q9LDA7 symbol:AT3G15260.1 [GO:0015071 "protein phosphatase type 2C activity" evidence=ISS] Pfam:PF00481 InterPro:IPR001932 HSSP:P35813 SMART:SM00331 SMART:SM00332 EMBL:AP000413 EMBL:AK117480 EMBL:BT008532 SPTR:Q9LDA7	1e-12
chr1.CM0163.16.2	99.1.3.2.3111	SEP1_ARATH							SEP1_ARATH	Activator;Coiledcoil;Developmentalprotein;Differentiation;DNA-binding;Flowering;Nuclearprotein;Transcription;Transcriptionregulation,Developmental protein SEPALLATA1 (Agamous-like MADS box protein AGL2).	2e-67	GO_ID:23714	TAIR|gene:2032371 SPTR:O22456 symbol:AT1G24260.1 [GO:0003700 "transcription factor activity" evidence=ISS;TAS] [GO:0009908 "flower development" evidence=TAS] [GO:0006355 "regulation of transcription, DNA-dependent" evidence=ISS] InterPro:IPR002100 Pfam:PF00319 InterPro:IPR002487 PRINTS:PR00404 PROSITE:PS00350 PROSITE:PS50066 HSSP:Q02078 Pfam:PF01486 EMBL:AC002396 EMBL:AF015552 EMBL:AY088272 EMBL:…	1e-46
chr1.CM0163.16.2	99.1.4.7318	GO_ID:23714							SEP1_ARATH	Activator;Coiledcoil;Developmentalprotein;Differentiation;DNA-binding;Flowering;Nuclearprotein;Transcription;Transcriptionregulation,Developmental protein SEPALLATA1 (Agamous-like MADS box protein AGL2).	2e-67	GO_ID:23714	TAIR|gene:2032371 SPTR:O22456 symbol:AT1G24260.1 [GO:0003700 "transcription factor activity" evidence=ISS;TAS] [GO:0009908 "flower development" evidence=TAS] [GO:0006355 "regulation of transcription, DNA-dependent" evidence=ISS] InterPro:IPR002100 Pfam:PF00319 InterPro:IPR002487 PRINTS:PR00404 PROSITE:PS00350 PROSITE:PS50066 HSSP:Q02078 Pfam:PF01486 EMBL:AC002396 EMBL:AF015552 EMBL:AY088272 EMBL:…	1e-46
chr4.CM0432.30	99.1.3.2.4170	SAS10_YEAST							SAS10_YEAST	Cellcycle;Chromatinregulator;Completeproteome;Nuclearprotein;Ribosomebiogenesis;rRNAprocessing,Something about silencing protein 10 (U3 small nucleolar RNA- associated protein 3) (U3 snoRNA-associated protein 11).	3e-11	GO_ID:44827	SGD|S000002312 SPTR:Q12136 symbol:SAS10 "U3 snoRNP protein" [GO:0005634 "nucleus" evidence=IDA] [GO:0005732 "small nucleolar ribonucleoprotein complex" evidence=IPI] [GO:0030515 "snoRNA binding" evidence=IPI] [GO:0006325 "establishment and/or maintenance of chromatin architecture" evidence=IGI;IMP] [GO:0030490 "processing of 20S pre-rRNA" evidence=IMP;IPI] SGD:S000002312 GO:GO:0005634 InterPro:IP…	1e-11
chr4.CM0432.30	99.1.4.8341	GO_ID:44827							SAS10_YEAST	Cellcycle;Chromatinregulator;Completeproteome;Nuclearprotein;Ribosomebiogenesis;rRNAprocessing,Something about silencing protein 10 (U3 small nucleolar RNA- associated protein 3) (U3 snoRNA-associated protein 11).	3e-11	GO_ID:44827	SGD|S000002312 SPTR:Q12136 symbol:SAS10 "U3 snoRNP protein" [GO:0005634 "nucleus" evidence=IDA] [GO:0005732 "small nucleolar ribonucleoprotein complex" evidence=IPI] [GO:0030515 "snoRNA binding" evidence=IPI] [GO:0006325 "establishment and/or maintenance of chromatin architecture" evidence=IGI;IMP] [GO:0030490 "processing of 20S pre-rRNA" evidence=IMP;IPI] SGD:S000002312 GO:GO:0005634 InterPro:IP…	1e-11
Ljwgs_046284.1	1.1.8.12	E3.2.1.39 glucan endo-1,3-beta-D-glucosidase [EC:3.2.1.39]	ath:At4g14080	FCAALL.82; glycosyl hydrolase family 17 protein / anther-specific protein (A6) [EC:3.2.1.39] [KO:K01199]	2e-43				E13B_WHEAT	Glycosidase;Hydrolase;Signal,Glucan endo-1,3-beta-glucosidase precursor (EC 3.2.1.39) ((1->3)-beta- glucan endohydrolase) ((1->3)-beta-glucanase) (Beta-1,3- endoglucanase).	1e-66	GO_ID:27827	TAIR|gene:2075204 SPTR:Q9SNC1 symbol:AT3G46570.1 [GO:0004553 "hydrolase activity, hydrolyzing O-glycosyl compounds" evidence=ISS] InterPro:IPR000490 PROSITE:PS00587 Pfam:PF00332 HSSP:P12257 EMBL:AL133314 PIR:T45594 SPTR:Q9SNC1	1e-84
chr1.TM0805.9.1	99.1.4.4531	GO_ID:44094										GO_ID:44094	TAIR|gene:2168787 SPTR:Q9FM35 symbol:AT5G40630.1 [GO:0005554 "molecular function unknown" evidence=ND] [GO:0006512 "ubiquitin cycle" evidence=ISS] Pfam:PF00240 InterPro:IPR000626 PROSITE:PS50053 SMART:SM00213 EMBL:AB009052 EMBL:AK117320 SPTR:Q9FM35	3e-30
chr1.TM0371.19	99.1.4.1790	GO_ID:35610										GO_ID:35610	TAIR|gene:3690962 SPTR:Q9M8M5 symbol:AT1G80580.1 [GO:0003700 "transcription factor activity" evidence=ISS;TAS] [GO:0009873 "ethylene mediated signaling pathway" evidence=TAS] [GO:0003677 "DNA binding" evidence=ISS] [GO:0005634 "nucleus" evidence=IC] [GO:0006355 "regulation of transcription, DNA-dependent" evidence=ISS] InterPro:IPR001471 Pfam:PF00847 HSSP:O80337 PRINTS:PR00367 ProDom:PD001423 SMA…	2e-09
TC14488	99.2	Unclassified without homolog
chr4.TM0851.2.2	99.1.4.1892	GO_ID:41435										GO_ID:41435	TAIR|gene:3441659 SPTR:Q9FGL4 symbol:AT5G47440.1 [GO:0005554 "molecular function unknown" evidence=ND] [GO:0000004 "biological process unknown" evidence=ND] [GO:0008372 "cellular component unknown" evidence=ND] InterPro:IPR001849 SMART:SM00233 InterPro:IPR008546 Pfam:PF05703 EMBL:AB025628 EMBL:BT015940 EMBL:BT020444 SPTR:Q9FGL4	8e-12
Ljwgs_130111.1	1.1.8.29	E3.1.1.11 pectinesterase [EC:3.1.1.11] [GO:0030599]	ath:At3g43270	F7K15.120; pectinesterase family protein [EC:3.1.1.11] [KO:K01051]	3e-33				PME_PRUPE	Aspartylesterase;Cellwall;Glycoprotein;Hydrolase;Multigenefamily;Signal,Pectinesterase PPE8B precursor (EC 3.1.1.11) (Pectin methylesterase) (PE).	2e-29	GO_ID:25797	TAIR|gene:2066194 SPTR:O48711 symbol:AT2G26440.1 [GO:0009505 "cell wall (sensu Magnoliophyta)" evidence=ISS] [GO:0030599 "pectinesterase activity" evidence=ISS] InterPro:IPR000070 InterPro:IPR006501 Pfam:PF04043 InterPro:IPR007186 TIGRFAMs:TIGR01614 HSSP:P83218 Pfam:PF01095 PROSITE:PS00503 EMBL:AC002505 EMBL:AY072224 EMBL:AY122952 PIR:T00977 PROSITE:PS00800 SPTR:O48711	3e-66
Ljwgs_130111.1	1.1.4.1	E3.1.1.11 pectinesterase [EC:3.1.1.11] [GO:0030599]	ath:At3g43270	F7K15.120; pectinesterase family protein [EC:3.1.1.11] [KO:K01051]	3e-33				PME_PRUPE	Aspartylesterase;Cellwall;Glycoprotein;Hydrolase;Multigenefamily;Signal,Pectinesterase PPE8B precursor (EC 3.1.1.11) (Pectin methylesterase) (PE).	2e-29	GO_ID:25797	TAIR|gene:2066194 SPTR:O48711 symbol:AT2G26440.1 [GO:0009505 "cell wall (sensu Magnoliophyta)" evidence=ISS] [GO:0030599 "pectinesterase activity" evidence=ISS] InterPro:IPR000070 InterPro:IPR006501 Pfam:PF04043 InterPro:IPR007186 TIGRFAMs:TIGR01614 HSSP:P83218 Pfam:PF01095 PROSITE:PS00503 EMBL:AC002505 EMBL:AY072224 EMBL:AY122952 PIR:T00977 PROSITE:PS00800 SPTR:O48711	3e-66
chr1.TM1444.10	1.4.1.60	E3.6.1.3 adenosinetriphosphatase [EC:3.6.1.3] [GO:0004003 0004004 0008026 0008094 0008186]	cal:orf19.4100	KAR3; kinesin-like motor protein [EC:3.6.1.3] [KO:K01509]	9e-36				KIF4A_MOUSE	ATP-binding;Coiledcoil;DNA-binding;Microtubule;Motorprotein;Nuclearprotein;Nucleotide-binding,Chromosome-associated kinesin KIF4A (Chromokinesin).	1e-76	GO_ID:19326	TAIR|gene:2160911 SPTR:Q8GS71 symbol:AT5G47820.1 [GO:0003777 "microtubule motor activity" evidence=ISS] Pfam:PF00225 InterPro:IPR001752 Prosite:PS00411 PRINTS:PR00380 SMART:SM00129 PROSITE:PS50067 HSSP:P17119 EMBL:AY158083 EMBL:AY158084 SPTR:Q8GS71	6e-108
chr3.BM1543.1.1	3.1.1.38	ABC.MR putative ABC transport system ATP-binding protein [COG:COG1132 COG2274] [TC:3.A.1.21 3.A.1.106 3.A.1.110 3.A.1.112 3.A.1.113 3.A.1.117]	cel:F22E10.3	pgp-14; Hypothetical protein F22E10.3 [KO:K02021]	1e-34	DRA0349	COG1132	2e-30	PMD1_SCHPO	Antibioticresistance;ATP-binding;Completeproteome;Membrane;Nucleotide-binding;Repeat;Transmembrane,Leptomycin B resistance protein pmd1.	4e-36	GO_ID:15959	TAIR|gene:2041433 SPTR:O80725 symbol:AT2G47000.1 [GO:0042626 "ATPase activity, coupled to transmembrane movement of substances" evidence=ISS] InterPro:IPR003593 InterPro:IPR003439 InterPro:IPR001140 Pfam:PF00664 Pfam:PF00005 InterPro:IPR011527 Prosite:PS00211 SMART:SM00382 ProDom:PD000006 PROSITE:PS50893 GO:GO:0006810 PROSITE:PS50929 HSSP:P08716 EMBL:AC004411 PIR:T02187 SPTR:O80725	3e-35
chr3.BM1543.1.1	3.1.1.33	ABCC-BAC ATP-binding casette, subfamily C, bacterial [COG:COG4988 COG4987 COG1132 COG2274] [TC:3.A.1.110 3.A.1.112]	cel:F22E10.3	pgp-14; Hypothetical protein F22E10.3 [KO:K02021]	1e-34	DRA0349	COG1132	2e-30	PMD1_SCHPO	Antibioticresistance;ATP-binding;Completeproteome;Membrane;Nucleotide-binding;Repeat;Transmembrane,Leptomycin B resistance protein pmd1.	4e-36	GO_ID:15959	TAIR|gene:2041433 SPTR:O80725 symbol:AT2G47000.1 [GO:0042626 "ATPase activity, coupled to transmembrane movement of substances" evidence=ISS] InterPro:IPR003593 InterPro:IPR003439 InterPro:IPR001140 Pfam:PF00664 Pfam:PF00005 InterPro:IPR011527 Prosite:PS00211 SMART:SM00382 ProDom:PD000006 PROSITE:PS50893 GO:GO:0006810 PROSITE:PS50929 HSSP:P08716 EMBL:AC004411 PIR:T02187 SPTR:O80725	3e-35
chr3.BM1543.1.1	3.1.1.31.13	ABCB-BAC ATP-binding casette, subfamily B, bacterial [COG:COG1132 COG2274 COG5265] [TC:3.A.1.21 3.A.1.106 3.A.1.109 3.A.1.117]	cel:F22E10.3	pgp-14; Hypothetical protein F22E10.3 [KO:K02021]	1e-34	DRA0349	COG1132	2e-30	PMD1_SCHPO	Antibioticresistance;ATP-binding;Completeproteome;Membrane;Nucleotide-binding;Repeat;Transmembrane,Leptomycin B resistance protein pmd1.	4e-36	GO_ID:15959	TAIR|gene:2041433 SPTR:O80725 symbol:AT2G47000.1 [GO:0042626 "ATPase activity, coupled to transmembrane movement of substances" evidence=ISS] InterPro:IPR003593 InterPro:IPR003439 InterPro:IPR001140 Pfam:PF00664 Pfam:PF00005 InterPro:IPR011527 Prosite:PS00211 SMART:SM00382 ProDom:PD000006 PROSITE:PS50893 GO:GO:0006810 PROSITE:PS50929 HSSP:P08716 EMBL:AC004411 PIR:T02187 SPTR:O80725	3e-35
Ljwgs_021600.1	99.1.4.1790	GO_ID:35610										GO_ID:35610	TAIR|gene:3690962 SPTR:Q9M8M5 symbol:AT1G80580.1 [GO:0003700 "transcription factor activity" evidence=ISS;TAS] [GO:0009873 "ethylene mediated signaling pathway" evidence=TAS] [GO:0003677 "DNA binding" evidence=ISS] [GO:0005634 "nucleus" evidence=IC] [GO:0006355 "regulation of transcription, DNA-dependent" evidence=ISS] InterPro:IPR001471 Pfam:PF00847 HSSP:O80337 PRINTS:PR00367 ProDom:PD001423 SMA…	2e-09
Ljwgs_096803.1	99.1.4.4013	GO_ID:45883										GO_ID:45883	TAIR|gene:2161679 SPTR:Q9FLN8 symbol:AT5G55250.1 [GO:0008757 "S-adenosylmethionine-dependent methyltransferase activity" evidence=IMP] [GO:0008372 "cellular component unknown" evidence=ND] Pfam:PF03492 HSSP:Q9SPV4 InterPro:IPR005299 EMBL:AB010071 EMBL:AK175586 SPTR:Q9FLN8	3e-18
Ljwgs_045353.1	1.1.8.57	E3.2.1.4 endoglucanase [EC:3.2.1.4] [COG:COG3405] [GO:0008810]	ath:At4g39010	F19H22.110; glycosyl hydrolase family 9 protein [EC:3.2.1.4] [KO:K01179]	2e-41				GUN1_PERAE	Carbohydratemetabolism;Cellulosedegradation;Fruitripening;Glycoprotein;Glycosidase;Hydrolase;Multigenefamily;Polysaccharidedegradation;Signal,Endoglucanase 1 precursor (EC 3.2.1.4) (Endo-1,4-beta-glucanase) (Abscission cellulase 1).	9e-62	GO_ID:29991	TAIR|gene:3433629 SPTR:Q9SRX3 symbol:AT1G02800.1 [GO:0004553 "hydrolase activity, hydrolyzing O-glycosyl compounds" evidence=ISS] InterPro:IPR001701 Pfam:PF00759 EMBL:AC009525 PIR:A86158 HSSP:Q9EYQ2 PROSITE:PS00592 PROSITE:PS00698 SPTR:Q9SRX3	7e-47
chr6.BM1429.11	99.1.4.2428	GO_ID:46268							PUB14_ARATH	3D-structure;Ligase;Repeat;Ublconjugationpathway,E3 ubiquitin ligase PUB14 (EC 6.3.2.-) (Prototypical U-box domain protein 14).	1e-83	GO_ID:46268	TAIR|gene:2096686 SPTR:Q9SGH8 symbol:AT3G01400.1 [GO:0005554 "molecular function unknown" evidence=ND] [GO:0000004 "biological process unknown" evidence=ND] [GO:0008372 "cellular component unknown" evidence=ND] InterPro:IPR000225 InterPro:IPR011989 Pfam:PF00514 SMART:SM00185 PROSITE:PS50176 GO:GO:0005488 EMBL:AC010870 SPTR:Q9SGH8	2e-36
chr6.BM1429.11	99.1.3.1.25	EC 6.3.2.-							PUB14_ARATH	3D-structure;Ligase;Repeat;Ublconjugationpathway,E3 ubiquitin ligase PUB14 (EC 6.3.2.-) (Prototypical U-box domain protein 14).	1e-83	GO_ID:46268	TAIR|gene:2096686 SPTR:Q9SGH8 symbol:AT3G01400.1 [GO:0005554 "molecular function unknown" evidence=ND] [GO:0000004 "biological process unknown" evidence=ND] [GO:0008372 "cellular component unknown" evidence=ND] InterPro:IPR000225 InterPro:IPR011989 Pfam:PF00514 SMART:SM00185 PROSITE:PS50176 GO:GO:0005488 EMBL:AC010870 SPTR:Q9SGH8	2e-36
TM1440.7	3.1.3.3.5	ADIC arginine:agmatine antiporter [COG:COG0531]	bar:GBAA0818	amino acid permease family protein [KO:K03294]	2e-63	BS_yfnA	COG0531	2e-59	CTR1_HUMAN	Amino-acidtransport;Directproteinsequencing;Glycoprotein;Membrane;Receptor;Transmembrane;Transport,High-affinity cationic amino acid transporter-1 (CAT-1) (CAT1) (System Y+ basic amino acid transporter) (Ecotropic retroviral leukemia receptor homolog) (ERR) (Ecotropic retrovirus receptor homolog).	2e-51	GO_ID:9576	TAIR|gene:2044681 SPTR:O64759 symbol:AT2G34960.1 [GO:0015326 "cationic amino acid transporter activity" evidence=ISS] InterPro:IPR002293 InterPro:IPR004841 Pfam:PF00324 GO:GO:0006810 GO:GO:0016020 EMBL:AC004238 PIR:T00477 SPTR:O64759	3e-171
TM1440.7	3.1.3.3.3	CADB cadaverine:lysine antiporter [COG:COG0531]	bar:GBAA0818	amino acid permease family protein [KO:K03294]	2e-63	BS_yfnA	COG0531	2e-59	CTR1_HUMAN	Amino-acidtransport;Directproteinsequencing;Glycoprotein;Membrane;Receptor;Transmembrane;Transport,High-affinity cationic amino acid transporter-1 (CAT-1) (CAT1) (System Y+ basic amino acid transporter) (Ecotropic retroviral leukemia receptor homolog) (ERR) (Ecotropic retrovirus receptor homolog).	2e-51	GO_ID:9576	TAIR|gene:2044681 SPTR:O64759 symbol:AT2G34960.1 [GO:0015326 "cationic amino acid transporter activity" evidence=ISS] InterPro:IPR002293 InterPro:IPR004841 Pfam:PF00324 GO:GO:0006810 GO:GO:0016020 EMBL:AC004238 PIR:T00477 SPTR:O64759	3e-171
TM1440.7	3.1.3.3.2	POTE putrescine:ornithine antiporter [COG:COG0531]	bar:GBAA0818	amino acid permease family protein [KO:K03294]	2e-63	BS_yfnA	COG0531	2e-59	CTR1_HUMAN	Amino-acidtransport;Directproteinsequencing;Glycoprotein;Membrane;Receptor;Transmembrane;Transport,High-affinity cationic amino acid transporter-1 (CAT-1) (CAT1) (System Y+ basic amino acid transporter) (Ecotropic retroviral leukemia receptor homolog) (ERR) (Ecotropic retrovirus receptor homolog).	2e-51	GO_ID:9576	TAIR|gene:2044681 SPTR:O64759 symbol:AT2G34960.1 [GO:0015326 "cationic amino acid transporter activity" evidence=ISS] InterPro:IPR002293 InterPro:IPR004841 Pfam:PF00324 GO:GO:0006810 GO:GO:0016020 EMBL:AC004238 PIR:T00477 SPTR:O64759	3e-171
TM1440.7	3.1.3.3.4	ARCD arginine:ornithine antiporter [COG:COG0531]	bar:GBAA0818	amino acid permease family protein [KO:K03294]	2e-63	BS_yfnA	COG0531	2e-59	CTR1_HUMAN	Amino-acidtransport;Directproteinsequencing;Glycoprotein;Membrane;Receptor;Transmembrane;Transport,High-affinity cationic amino acid transporter-1 (CAT-1) (CAT1) (System Y+ basic amino acid transporter) (Ecotropic retroviral leukemia receptor homolog) (ERR) (Ecotropic retrovirus receptor homolog).	2e-51	GO_ID:9576	TAIR|gene:2044681 SPTR:O64759 symbol:AT2G34960.1 [GO:0015326 "cationic amino acid transporter activity" evidence=ISS] InterPro:IPR002293 InterPro:IPR004841 Pfam:PF00324 GO:GO:0006810 GO:GO:0016020 EMBL:AC004238 PIR:T00477 SPTR:O64759	3e-171
TM1440.7	3.1.3.4	TC.LAT L-amino acid transporter, LAT family [COG:COG0531] [TC:2.A.3.8]	bar:GBAA0818	amino acid permease family protein [KO:K03294]	2e-63	BS_yfnA	COG0531	2e-59	CTR1_HUMAN	Amino-acidtransport;Directproteinsequencing;Glycoprotein;Membrane;Receptor;Transmembrane;Transport,High-affinity cationic amino acid transporter-1 (CAT-1) (CAT1) (System Y+ basic amino acid transporter) (Ecotropic retroviral leukemia receptor homolog) (ERR) (Ecotropic retrovirus receptor homolog).	2e-51	GO_ID:9576	TAIR|gene:2044681 SPTR:O64759 symbol:AT2G34960.1 [GO:0015326 "cationic amino acid transporter activity" evidence=ISS] InterPro:IPR002293 InterPro:IPR004841 Pfam:PF00324 GO:GO:0006810 GO:GO:0016020 EMBL:AC004238 PIR:T00477 SPTR:O64759	3e-171
TM1440.7	3.1.3.3.1	TC.APA basic amino acid/polyamine antiporter, APA family [COG:COG0531]	bar:GBAA0818	amino acid permease family protein [KO:K03294]	2e-63	BS_yfnA	COG0531	2e-59	CTR1_HUMAN	Amino-acidtransport;Directproteinsequencing;Glycoprotein;Membrane;Receptor;Transmembrane;Transport,High-affinity cationic amino acid transporter-1 (CAT-1) (CAT1) (System Y+ basic amino acid transporter) (Ecotropic retroviral leukemia receptor homolog) (ERR) (Ecotropic retrovirus receptor homolog).	2e-51	GO_ID:9576	TAIR|gene:2044681 SPTR:O64759 symbol:AT2G34960.1 [GO:0015326 "cationic amino acid transporter activity" evidence=ISS] InterPro:IPR002293 InterPro:IPR004841 Pfam:PF00324 GO:GO:0006810 GO:GO:0016020 EMBL:AC004238 PIR:T00477 SPTR:O64759	3e-171
Ljwgs_064793.1	1.1.8.56	E2.4.1.12 cellulose synthase (UDP-forming) [EC:2.4.1.12] [COG:COG1215] [GO:0016760] [CAZy:GT2]							CESA7_ARATH	3D-structure;Cellwall;Cellulosebiosynthesis;Coiledcoil;Glycoprotein;Glycosyltransferase;Membrane;Metal-binding;Transferase;Transmembrane;Zinc;Zinc-finger,Cellulose synthase A catalytic subunit 7 [UDP-forming] (EC 2.4.1.12) (AtCesA-7) (Irregular xylem protein 3) (AtIRX3).	3e-13	GO_ID:33499	TAIR|gene:3433649 SPTR:Q9SRW9 symbol:AT1G02730.1 [GO:0000271 "polysaccharide biosynthesis" evidence=ISS] [GO:0009832 "cell wall biosynthesis (sensu Magnoliophyta)" evidence=ISS] [GO:0016759 "cellulose synthase activity" evidence=ISS] InterPro:IPR005150 Pfam:PF03552 GO:GO:0016020 EMBL:AC009525 PIR:D86157 SPTR:Q9SRW9	6e-102
TM1513.5	99.1.3.1.62	EC 3.4.23.-							NEP2_NEPGR	Aspartylprotease;Glycoprotein;Hydrolase;Protease;Signal;Zymogen,Aspartic proteinase nepenthesin-2 precursor (EC 3.4.23.-) (Nepenthesin-II).	2e-59	GO_ID:41898	TAIR|gene:2010785 SPTR:Q9XIR2 symbol:AT1G64830.1 [GO:0004194 "pepsin A activity" evidence=ISS] [GO:0006508 "proteolysis" evidence=ISS] InterPro:IPR002328 InterPro:IPR001461 InterPro:IPR001969 Pfam:PF00026 Prosite:PS00059 PRINTS:PR00792 PROSITE:PS00141 HSSP:P00799 EMBL:AC006193 PIR:E96671 SPTR:Q9XIR2	2e-89
TM1513.5	99.1.4.2049	GO_ID:41898							NEP2_NEPGR	Aspartylprotease;Glycoprotein;Hydrolase;Protease;Signal;Zymogen,Aspartic proteinase nepenthesin-2 precursor (EC 3.4.23.-) (Nepenthesin-II).	2e-59	GO_ID:41898	TAIR|gene:2010785 SPTR:Q9XIR2 symbol:AT1G64830.1 [GO:0004194 "pepsin A activity" evidence=ISS] [GO:0006508 "proteolysis" evidence=ISS] InterPro:IPR002328 InterPro:IPR001461 InterPro:IPR001969 Pfam:PF00026 Prosite:PS00059 PRINTS:PR00792 PROSITE:PS00141 HSSP:P00799 EMBL:AC006193 PIR:E96671 SPTR:Q9XIR2	2e-89
chr4.TM0851.2.1	99.1.4.1892	GO_ID:41435										GO_ID:41435	TAIR|gene:3441659 SPTR:Q9FGL4 symbol:AT5G47440.1 [GO:0005554 "molecular function unknown" evidence=ND] [GO:0000004 "biological process unknown" evidence=ND] [GO:0008372 "cellular component unknown" evidence=ND] InterPro:IPR001849 SMART:SM00233 InterPro:IPR008546 Pfam:PF05703 EMBL:AB025628 EMBL:BT015940 EMBL:BT020444 SPTR:Q9FGL4	3e-51
Ljwgs_022269.1	2.4.1.5.3	POLE3 DNA Polymerase epsilon, subunit C	dre:393774	zgc:73351 [EC:2.7.7.7] [KO:K02326]	6e-11	YBL021c	COG2036	6e-28	NFYB5_ARATH	Activator;DNA-binding;Nuclearprotein;Transcription;Transcriptionregulation,Nuclear transcription factor Y subunit B-5 (AtNF-YB-5).	3e-41	GO_ID:18414	TAIR|gene:2043292 SPTR:O82248 symbol:AT2G47810.1 [GO:0003700 "transcription factor activity" evidence=ISS] InterPro:IPR003958 InterPro:IPR003956 InterPro:IPR007124 InterPro:IPR003957 GO:GO:0005634 PRINTS:PR00615 Pfam:PF00808 HSSP:P25208 PROSITE:PS00685 EMBL:AC005309 EMBL:BT003968 EMBL:BT005081 PIR:G84919 TRANSFAC:T05342 SPTR:O82248	1e-41
Ljwgs_022269.1	1.4.2.18.7	POLE DNA polymerase epsilon complex	dre:393774	zgc:73351 [EC:2.7.7.7] [KO:K02326]	6e-11	YBL021c	COG2036	6e-28	NFYB5_ARATH	Activator;DNA-binding;Nuclearprotein;Transcription;Transcriptionregulation,Nuclear transcription factor Y subunit B-5 (AtNF-YB-5).	3e-41	GO_ID:18414	TAIR|gene:2043292 SPTR:O82248 symbol:AT2G47810.1 [GO:0003700 "transcription factor activity" evidence=ISS] InterPro:IPR003958 InterPro:IPR003956 InterPro:IPR007124 InterPro:IPR003957 GO:GO:0005634 PRINTS:PR00615 Pfam:PF00808 HSSP:P25208 PROSITE:PS00685 EMBL:AC005309 EMBL:BT003968 EMBL:BT005081 PIR:G84919 TRANSFAC:T05342 SPTR:O82248	1e-41
Ljwgs_022269.1	1.4.1.20.7	POLE DNA polymerase epsilon complex	dre:393774	zgc:73351 [EC:2.7.7.7] [KO:K02326]	6e-11	YBL021c	COG2036	6e-28	NFYB5_ARATH	Activator;DNA-binding;Nuclearprotein;Transcription;Transcriptionregulation,Nuclear transcription factor Y subunit B-5 (AtNF-YB-5).	3e-41	GO_ID:18414	TAIR|gene:2043292 SPTR:O82248 symbol:AT2G47810.1 [GO:0003700 "transcription factor activity" evidence=ISS] InterPro:IPR003958 InterPro:IPR003956 InterPro:IPR007124 InterPro:IPR003957 GO:GO:0005634 PRINTS:PR00615 Pfam:PF00808 HSSP:P25208 PROSITE:PS00685 EMBL:AC005309 EMBL:BT003968 EMBL:BT005081 PIR:G84919 TRANSFAC:T05342 SPTR:O82248	1e-41
Ljwgs_061146.1	1.7.8.10	KDTA 3-deoxy-D-manno-octulosonic-acid transferase [EC:2.-.-.-] [COG:COG1519] [GO:0016740] [CAZy:GT30]							T5AT_TAXCH	Acyltransferase;Taxolbiosynthesis;Transferase,Taxadien-5-alpha-ol O-acetyltransferase (EC 2.3.1.162) (Taxa- 4(20),11(12)-dien-5alpha-ol-O-acetyltransferase) (Taxadienol acetyltransferase).	1e-27	GO_ID:33617	TAIR|gene:3433120 SPTR:Q9S808 symbol:AT1G27620.1 [GO:0000004 "biological process unknown" evidence=ND] [GO:0008372 "cellular component unknown" evidence=ND] [GO:0016740 "transferase activity" evidence=ISS] Pfam:PF02458 InterPro:IPR003480 EMBL:AC005916 EMBL:AC012375 EMBL:BT015053 EMBL:BT015859 SPTR:Q9S808	6e-52
chr3.CM0005.73	99.1.4.1532	GO_ID:28941										GO_ID:28941	TAIR|gene:2169413 SPTR:Q9FL41 symbol:AT5G07050.1 [GO:0016020 "membrane" evidence=ISS] InterPro:IPR000620 Pfam:PF00892 GO:GO:0016020 EMBL:AB010697 SPTR:Q9FL41	4e-131
chr4.CM0046.23.1	99.1.4.3961	GO_ID:10780										GO_ID:10780	TAIR|gene:2078410 SPTR:Q9LYM0 symbol:AT3G56220.1 [GO:0008372 "cellular component unknown" evidence=ND] InterPro:IPR001092 SMART:SM00353 EMBL:AL163763 EMBL:BT004764 PIR:T47739 SPTR:Q9LYM0	4e-11
chr3.TM1367.15	4.1.1.2	[COG:COG0643 COG0784 COG0835] [GO:0000155 0000156 0004673]	tel:tll1021	two-component hybrid sensor & regulator [KO:K02487]	5e-12	sll1292	COG0784	5e-11	ARR8_ARATH	Cytokininsignalingpathway;Nuclearprotein;Phosphorylation;Sensorytransduction;Transcription;Transcriptionregulation;Two-componentregulatorysystem,Two-component response regulator ARR8 (Response reactor 3).	1e-52	GO_ID:53579	TAIR|gene:2040281 SPTR:O80365 symbol:AT2G41310 [GO:0030528 "transcription regulator activity" evidence=TAS] [GO:0009736 "cytokinin mediated signaling" evidence=TAS] InterPro:IPR001789 Pfam:PF00072 ProDom:PD000039 SMART:SM00448 PROSITE:PS50110 EMBL:AC005662 EMBL:AB010917 EMBL:AY074643 PIR:T48853 GeneFarm:4125 SPTR:O80365	4e-53
chr3.TM1367.15	2.3.3.19	[COG:COG0784]	tel:tll1021	two-component hybrid sensor & regulator [KO:K02487]	5e-12	sll1292	COG0784	5e-11	ARR8_ARATH	Cytokininsignalingpathway;Nuclearprotein;Phosphorylation;Sensorytransduction;Transcription;Transcriptionregulation;Two-componentregulatorysystem,Two-component response regulator ARR8 (Response reactor 3).	1e-52	GO_ID:53579	TAIR|gene:2040281 SPTR:O80365 symbol:AT2G41310 [GO:0030528 "transcription regulator activity" evidence=TAS] [GO:0009736 "cytokinin mediated signaling" evidence=TAS] InterPro:IPR001789 Pfam:PF00072 ProDom:PD000039 SMART:SM00448 PROSITE:PS50110 EMBL:AC005662 EMBL:AB010917 EMBL:AY074643 PIR:T48853 GeneFarm:4125 SPTR:O80365	4e-53
chr3.TM1367.15	3.2.1.3	PILL type IV pili sensor histidine kinase/response regulator	tel:tll1021	two-component hybrid sensor & regulator [KO:K02487]	5e-12	sll1292	COG0784	5e-11	ARR8_ARATH	Cytokininsignalingpathway;Nuclearprotein;Phosphorylation;Sensorytransduction;Transcription;Transcriptionregulation;Two-componentregulatorysystem,Two-component response regulator ARR8 (Response reactor 3).	1e-52	GO_ID:53579	TAIR|gene:2040281 SPTR:O80365 symbol:AT2G41310 [GO:0030528 "transcription regulator activity" evidence=TAS] [GO:0009736 "cytokinin mediated signaling" evidence=TAS] InterPro:IPR001789 Pfam:PF00072 ProDom:PD000039 SMART:SM00448 PROSITE:PS50110 EMBL:AC005662 EMBL:AB010917 EMBL:AY074643 PIR:T48853 GeneFarm:4125 SPTR:O80365	4e-53
chr3.TM1367.15	2.3.3.23	PILL type IV pili sensor histidine kinase/response regulator [COG:COG0643 COG0784]	tel:tll1021	two-component hybrid sensor & regulator [KO:K02487]	5e-12	sll1292	COG0784	5e-11	ARR8_ARATH	Cytokininsignalingpathway;Nuclearprotein;Phosphorylation;Sensorytransduction;Transcription;Transcriptionregulation;Two-componentregulatorysystem,Two-component response regulator ARR8 (Response reactor 3).	1e-52	GO_ID:53579	TAIR|gene:2040281 SPTR:O80365 symbol:AT2G41310 [GO:0030528 "transcription regulator activity" evidence=TAS] [GO:0009736 "cytokinin mediated signaling" evidence=TAS] InterPro:IPR001789 Pfam:PF00072 ProDom:PD000039 SMART:SM00448 PROSITE:PS50110 EMBL:AC005662 EMBL:AB010917 EMBL:AY074643 PIR:T48853 GeneFarm:4125 SPTR:O80365	4e-53
chr3.TM1367.15	3.2.1.2	Response regulator [GO:0000156] [COG:COG0784 COG2204 COG2197]	tel:tll1021	two-component hybrid sensor & regulator [KO:K02487]	5e-12	sll1292	COG0784	5e-11	ARR8_ARATH	Cytokininsignalingpathway;Nuclearprotein;Phosphorylation;Sensorytransduction;Transcription;Transcriptionregulation;Two-componentregulatorysystem,Two-component response regulator ARR8 (Response reactor 3).	1e-52	GO_ID:53579	TAIR|gene:2040281 SPTR:O80365 symbol:AT2G41310 [GO:0030528 "transcription regulator activity" evidence=TAS] [GO:0009736 "cytokinin mediated signaling" evidence=TAS] InterPro:IPR001789 Pfam:PF00072 ProDom:PD000039 SMART:SM00448 PROSITE:PS50110 EMBL:AC005662 EMBL:AB010917 EMBL:AY074643 PIR:T48853 GeneFarm:4125 SPTR:O80365	4e-53
chr2.CM0191.39	1.1.4.8	E3.2.1.15 polygalacturonase [EC:3.2.1.15] [GO:0004650]	ath:At3g07850	F17A17.19; exopolygalacturonase / galacturan 1,4-alpha-galacturonidase / pectinase [EC:3.2.1.67] [KO:K01213]	9e-93				PGLR_MEDSA	Cellwall;Glycoprotein;Glycosidase;Hydrolase;Repeat;Signal,Polygalacturonase precursor (EC 3.2.1.15) (PG) (Pectinase).	3e-139	GO_ID:45830	TAIR|gene:2077401 SPTR:Q9SFD2 symbol:AT3G07820.1 [GO:0004650 "polygalacturonase activity" evidence=ISS] [GO:0005975 "carbohydrate metabolism" evidence=ISS] InterPro:IPR000408 InterPro:IPR000743 PROSITE:PS00626 InterPro:IPR006626 Pfam:PF00295 SMART:SM00710 PROSITE:PS00502 EMBL:AC013483 EMBL:AY065239 EMBL:AY096534 EMBL:AY087578 SPTR:Q9SFD2	2e-100
chr2.CM0191.39	1.1.8.31	E3.2.1.67 galacturan 1,4-alpha-galacturonidase [EC:3.2.1.67]	ath:At3g07850	F17A17.19; exopolygalacturonase / galacturan 1,4-alpha-galacturonidase / pectinase [EC:3.2.1.67] [KO:K01213]	9e-93				PGLR_MEDSA	Cellwall;Glycoprotein;Glycosidase;Hydrolase;Repeat;Signal,Polygalacturonase precursor (EC 3.2.1.15) (PG) (Pectinase).	3e-139	GO_ID:45830	TAIR|gene:2077401 SPTR:Q9SFD2 symbol:AT3G07820.1 [GO:0004650 "polygalacturonase activity" evidence=ISS] [GO:0005975 "carbohydrate metabolism" evidence=ISS] InterPro:IPR000408 InterPro:IPR000743 PROSITE:PS00626 InterPro:IPR006626 Pfam:PF00295 SMART:SM00710 PROSITE:PS00502 EMBL:AC013483 EMBL:AY065239 EMBL:AY096534 EMBL:AY087578 SPTR:Q9SFD2	2e-100
chr2.CM0191.39	1.1.8.30	E3.2.1.15 polygalacturonase [EC:3.2.1.15] [GO:0004650]	ath:At3g07850	F17A17.19; exopolygalacturonase / galacturan 1,4-alpha-galacturonidase / pectinase [EC:3.2.1.67] [KO:K01213]	9e-93				PGLR_MEDSA	Cellwall;Glycoprotein;Glycosidase;Hydrolase;Repeat;Signal,Polygalacturonase precursor (EC 3.2.1.15) (PG) (Pectinase).	3e-139	GO_ID:45830	TAIR|gene:2077401 SPTR:Q9SFD2 symbol:AT3G07820.1 [GO:0004650 "polygalacturonase activity" evidence=ISS] [GO:0005975 "carbohydrate metabolism" evidence=ISS] InterPro:IPR000408 InterPro:IPR000743 PROSITE:PS00626 InterPro:IPR006626 Pfam:PF00295 SMART:SM00710 PROSITE:PS00502 EMBL:AC013483 EMBL:AY065239 EMBL:AY096534 EMBL:AY087578 SPTR:Q9SFD2	2e-100
chr4.CM0025.6	99.2	Unclassified without homolog
TM0645.8	99.1.3.2.1771	EXPA4_ARATH							EXPA4_ARATH	Cellwall;Directproteinsequencing;Multigenefamily;Signal,Alpha-expansin 4 precursor (AtEXPA4) (At-EXP4) (AtEx4) (Ath-ExpAlpha- 1.6).	2e-50	GO_ID:16295	TAIR|gene:2056669 SPTR:Q8VYD1 symbol:AT2G03090.1 [GO:0005554 "molecular function unknown" evidence=ISS;TAS] [GO:0009826 "unidimensional cell growth" evidence=ISS;NAS] [GO:0009828 "cell wall loosening (sensu Magnoliophyta)" evidence=ISS;NAS] [GO:0009831 "cell wall modification during multidimensional cell growth (sensu Magnoliophyta)" evidence=ISS] InterPro:IPR007112 InterPro:IPR005132 InterPro:IP…	3e-39
TM0645.8	99.1.4.695	GO_ID:16295							EXPA4_ARATH	Cellwall;Directproteinsequencing;Multigenefamily;Signal,Alpha-expansin 4 precursor (AtEXPA4) (At-EXP4) (AtEx4) (Ath-ExpAlpha- 1.6).	2e-50	GO_ID:16295	TAIR|gene:2056669 SPTR:Q8VYD1 symbol:AT2G03090.1 [GO:0005554 "molecular function unknown" evidence=ISS;TAS] [GO:0009826 "unidimensional cell growth" evidence=ISS;NAS] [GO:0009828 "cell wall loosening (sensu Magnoliophyta)" evidence=ISS;NAS] [GO:0009831 "cell wall modification during multidimensional cell growth (sensu Magnoliophyta)" evidence=ISS] InterPro:IPR007112 InterPro:IPR005132 InterPro:IP…	3e-39
Ljwgs_010235.2	99.1.3.2.3591	KLH20_MOUSE							KLH20_MOUSE	Actin-binding;Kelchrepeat;Repeat,Kelch-like protein 20 (Kelch-like ECT2 interacting protein).	2e-11	GO_ID:42711	TAIR|gene:2012546 SPTR:Q9M9S9 symbol:AT1G14330.1 [GO:0005554 "molecular function unknown" evidence=ND] [GO:0000004 "biological process unknown" evidence=ND] [GO:0008372 "cellular component unknown" evidence=ND] EMBL:AC012188 EMBL:AY094474 EMBL:BT000601 PIR:F86277 InterPro:IPR006652 Pfam:PF01344 SMART:SM00612 SPTR:Q9M9S9	1e-65
Ljwgs_010235.2	99.1.4.6923	GO_ID:42711							KLH20_MOUSE	Actin-binding;Kelchrepeat;Repeat,Kelch-like protein 20 (Kelch-like ECT2 interacting protein).	2e-11	GO_ID:42711	TAIR|gene:2012546 SPTR:Q9M9S9 symbol:AT1G14330.1 [GO:0005554 "molecular function unknown" evidence=ND] [GO:0000004 "biological process unknown" evidence=ND] [GO:0008372 "cellular component unknown" evidence=ND] EMBL:AC012188 EMBL:AY094474 EMBL:BT000601 PIR:F86277 InterPro:IPR006652 Pfam:PF01344 SMART:SM00612 SPTR:Q9M9S9	1e-65
chr4.CM0004.34	99.1.4.3557	GO_ID:6126										GO_ID:6126	TAIR|gene:2165105 SPTR:Q9FJS9 symbol:AT5G56840.1 [GO:0003700 "transcription factor activity" evidence=ISS] [GO:0045449 "regulation of transcription" evidence=TAS] [GO:0003676 "nucleic acid binding" evidence=ISS] [GO:0003677 "DNA binding" evidence=ISS] InterPro:IPR001005 Pfam:PF00249 InterPro:IPR001878 InterPro:IPR012287 Pfam:PF00098 PRINTS:PR00939 SMART:SM00343 PROSITE:PS50158 PROSITE:PS50090 SMA…	4e-44
gi45630097	99.2	Unclassified without homolog
chr1.TM0671.4	99.1.4.8254	GO_ID:11811										GO_ID:11811	TAIR|gene:2037643 SPTR:Q9C651 symbol:AT1G58460.1 [GO:0005554 "molecular function unknown" evidence=ND] [GO:0000004 "biological process unknown" evidence=ND] [GO:0008372 "cellular component unknown" evidence=ND] EMBL:AC082643 PIR:E96618 SPTR:Q9C651	4e-11
Ljwgs_047343.1.1	99.2	Unclassified without homolog
Ljwgs_043352.1	1.5.9.13	E4.1.1.18, ldcC lysine decarboxylase [EC:4.1.1.18] [COG:COG1982] [GO:0008923]	bcl:ABC1937	lysine decarboxylase [EC:4.1.1.18] [KO:K01582]	4e-17	PA4923	COG1611	2e-19	Y4923_PSEAE	Completeproteome;Hypotheticalprotein,Hypothetical protein PA4923.	7e-19	GO_ID:53567	TAIR|gene:2061732 SPTR:Q8L8B8 symbol:AT2G37210.1 [GO:0000004 "biological process unknown" evidence=ND] [GO:0005554 "molecular function unknown" evidence=ND] [GO:0008372 "cellular component unknown" evidence=ND] Pfam:PF03641 InterPro:IPR005269 TIGRFAMs:TIGR00730 EMBL:AY102554 EMBL:AY954818 SMR:Q8L8B8 SPTR:Q8L8B8	3e-39
Ljwgs_043352.1	1.10.9.9	E4.1.1.18, ldcC lysine decarboxylase [EC:4.1.1.18] [COG:COG1982] [GO:0008923]	bcl:ABC1937	lysine decarboxylase [EC:4.1.1.18] [KO:K01582]	4e-17	PA4923	COG1611	2e-19	Y4923_PSEAE	Completeproteome;Hypotheticalprotein,Hypothetical protein PA4923.	7e-19	GO_ID:53567	TAIR|gene:2061732 SPTR:Q8L8B8 symbol:AT2G37210.1 [GO:0000004 "biological process unknown" evidence=ND] [GO:0005554 "molecular function unknown" evidence=ND] [GO:0008372 "cellular component unknown" evidence=ND] Pfam:PF03641 InterPro:IPR005269 TIGRFAMs:TIGR00730 EMBL:AY102554 EMBL:AY954818 SMR:Q8L8B8 SPTR:Q8L8B8	3e-39
chr2.CM0008.63.1	1.9.4.15	E2.7.1.- [EC:2.7.1.-] [COG:COG0515 COG1493]	ath:At5g02290	T1E22.50; protein kinase, putative [EC:2.7.1.37] [KO:K00870]	2e-36	YNL298w_2	COG0515	3e-19	RLCK7_ARATH	ATP-binding;Hypotheticalprotein;Kinase;Nucleotide-binding;Serine/threonine-proteinkinase;Transferase,Putative serine/threonine-protein kinase RLCKVII (EC 2.7.1.37).	8e-46	GO_ID:53934	TAIR|gene:2050986 SPTR:O22808 symbol:AT2G33580.1 [GO:0016301 "kinase activity" evidence=ISS] InterPro:IPR000719 Pfam:PF00069 InterPro:IPR002482 Pfam:PF01476 ProDom:PD000001 PROSITE:PS50011 EMBL:AC002332 EMBL:AF370600 PIR:C84747 SPTR:O22808	7e-54
chr2.CM0008.63.1	1.7.8.19	WAAY, rfaY lipopolysaccharide core biosynthesis protein RFAY [EC:2.7.-.-] [COG:COG0515]	ath:At5g02290	T1E22.50; protein kinase, putative [EC:2.7.1.37] [KO:K00870]	2e-36	YNL298w_2	COG0515	3e-19	RLCK7_ARATH	ATP-binding;Hypotheticalprotein;Kinase;Nucleotide-binding;Serine/threonine-proteinkinase;Transferase,Putative serine/threonine-protein kinase RLCKVII (EC 2.7.1.37).	8e-46	GO_ID:53934	TAIR|gene:2050986 SPTR:O22808 symbol:AT2G33580.1 [GO:0016301 "kinase activity" evidence=ISS] InterPro:IPR000719 Pfam:PF00069 InterPro:IPR002482 Pfam:PF01476 ProDom:PD000001 PROSITE:PS50011 EMBL:AC002332 EMBL:AF370600 PIR:C84747 SPTR:O22808	7e-54
chr2.CM0008.63.1	1.1.17.19	E2.7.1.- [EC:2.7.1.-] [COG:COG0515 COG1493]	ath:At5g02290	T1E22.50; protein kinase, putative [EC:2.7.1.37] [KO:K00870]	2e-36	YNL298w_2	COG0515	3e-19	RLCK7_ARATH	ATP-binding;Hypotheticalprotein;Kinase;Nucleotide-binding;Serine/threonine-proteinkinase;Transferase,Putative serine/threonine-protein kinase RLCKVII (EC 2.7.1.37).	8e-46	GO_ID:53934	TAIR|gene:2050986 SPTR:O22808 symbol:AT2G33580.1 [GO:0016301 "kinase activity" evidence=ISS] InterPro:IPR000719 Pfam:PF00069 InterPro:IPR002482 Pfam:PF01476 ProDom:PD000001 PROSITE:PS50011 EMBL:AC002332 EMBL:AF370600 PIR:C84747 SPTR:O22808	7e-54
chr2.CM0008.63.1	3.3.10.117	BMPR1 bone morphogenetic protein receptor, type I [EC:2.7.1.37]	ath:At5g02290	T1E22.50; protein kinase, putative [EC:2.7.1.37] [KO:K00870]	2e-36	YNL298w_2	COG0515	3e-19	RLCK7_ARATH	ATP-binding;Hypotheticalprotein;Kinase;Nucleotide-binding;Serine/threonine-proteinkinase;Transferase,Putative serine/threonine-protein kinase RLCKVII (EC 2.7.1.37).	8e-46	GO_ID:53934	TAIR|gene:2050986 SPTR:O22808 symbol:AT2G33580.1 [GO:0016301 "kinase activity" evidence=ISS] InterPro:IPR000719 Pfam:PF00069 InterPro:IPR002482 Pfam:PF01476 ProDom:PD000001 PROSITE:PS50011 EMBL:AC002332 EMBL:AF370600 PIR:C84747 SPTR:O22808	7e-54
chr2.CM0008.63.1	1.11.16.8	E2.7.1.- [EC:2.7.1.-] [COG:COG0515 COG1493]	ath:At5g02290	T1E22.50; protein kinase, putative [EC:2.7.1.37] [KO:K00870]	2e-36	YNL298w_2	COG0515	3e-19	RLCK7_ARATH	ATP-binding;Hypotheticalprotein;Kinase;Nucleotide-binding;Serine/threonine-proteinkinase;Transferase,Putative serine/threonine-protein kinase RLCKVII (EC 2.7.1.37).	8e-46	GO_ID:53934	TAIR|gene:2050986 SPTR:O22808 symbol:AT2G33580.1 [GO:0016301 "kinase activity" evidence=ISS] InterPro:IPR000719 Pfam:PF00069 InterPro:IPR002482 Pfam:PF01476 ProDom:PD000001 PROSITE:PS50011 EMBL:AC002332 EMBL:AF370600 PIR:C84747 SPTR:O22808	7e-54
chr2.CM0008.63.1	4.2.4	Cell cycle [CLASS:04110] [PATH:hsa04110] [COG:COG0515]	ath:At5g02290	T1E22.50; protein kinase, putative [EC:2.7.1.37] [KO:K00870]	2e-36	YNL298w_2	COG0515	3e-19	RLCK7_ARATH	ATP-binding;Hypotheticalprotein;Kinase;Nucleotide-binding;Serine/threonine-proteinkinase;Transferase,Putative serine/threonine-protein kinase RLCKVII (EC 2.7.1.37).	8e-46	GO_ID:53934	TAIR|gene:2050986 SPTR:O22808 symbol:AT2G33580.1 [GO:0016301 "kinase activity" evidence=ISS] InterPro:IPR000719 Pfam:PF00069 InterPro:IPR002482 Pfam:PF01476 ProDom:PD000001 PROSITE:PS50011 EMBL:AC002332 EMBL:AF370600 PIR:C84747 SPTR:O22808	7e-54
chr2.CM0008.63.1	3.2.2.1	Protein kinase [EC:2.7.1.37]	ath:At5g02290	T1E22.50; protein kinase, putative [EC:2.7.1.37] [KO:K00870]	2e-36	YNL298w_2	COG0515	3e-19	RLCK7_ARATH	ATP-binding;Hypotheticalprotein;Kinase;Nucleotide-binding;Serine/threonine-proteinkinase;Transferase,Putative serine/threonine-protein kinase RLCKVII (EC 2.7.1.37).	8e-46	GO_ID:53934	TAIR|gene:2050986 SPTR:O22808 symbol:AT2G33580.1 [GO:0016301 "kinase activity" evidence=ISS] InterPro:IPR000719 Pfam:PF00069 InterPro:IPR002482 Pfam:PF01476 ProDom:PD000001 PROSITE:PS50011 EMBL:AC002332 EMBL:AF370600 PIR:C84747 SPTR:O22808	7e-54
Ljwgs_018524.1	1.2.6.9	E1.11.1.7 peroxidase [EC:1.11.1.7] [GO:0004601]	ath:At5g58390	MCK7.26; peroxidase, putative [EC:1.11.1.7] [KO:K00430]	3e-29				PER67_ARATH	Calcium;Glycoprotein;Heme;Hydrogenperoxide;Iron;Metal-binding;Multigenefamily;Oxidoreductase;Peroxidase;Pyrrolidonecarboxylicacid;Signal,Peroxidase 67 precursor (EC 1.11.1.7) (Atperox P67) (ATP44).	2e-29	GO_ID:16441	TAIR|gene:3435718 SPTR:Q9M9Q9 symbol:AT1G14550.1 [GO:0004601 "peroxidase activity" evidence=ISS] InterPro:IPR002016 InterPro:IPR000823 Pfam:PF00141 InterPro:IPR010255 PROSITE:PS00435 PROSITE:PS00436 PRINTS:PR00458 PROSITE:PS50873 PRINTS:PR00461 EMBL:AC012188 EMBL:AC010657 HSSP:P22195 GeneFarm:1516 SPTR:Q9M9Q9	2e-22
Ljwgs_018524.1	1.3.11.18	E1.11.1.7 peroxidase [EC:1.11.1.7] [GO:0004601]	ath:At5g58390	MCK7.26; peroxidase, putative [EC:1.11.1.7] [KO:K00430]	3e-29				PER67_ARATH	Calcium;Glycoprotein;Heme;Hydrogenperoxide;Iron;Metal-binding;Multigenefamily;Oxidoreductase;Peroxidase;Pyrrolidonecarboxylicacid;Signal,Peroxidase 67 precursor (EC 1.11.1.7) (Atperox P67) (ATP44).	2e-29	GO_ID:16441	TAIR|gene:3435718 SPTR:Q9M9Q9 symbol:AT1G14550.1 [GO:0004601 "peroxidase activity" evidence=ISS] InterPro:IPR002016 InterPro:IPR000823 Pfam:PF00141 InterPro:IPR010255 PROSITE:PS00435 PROSITE:PS00436 PRINTS:PR00458 PROSITE:PS50873 PRINTS:PR00461 EMBL:AC012188 EMBL:AC010657 HSSP:P22195 GeneFarm:1516 SPTR:Q9M9Q9	2e-22
Ljwgs_018524.1	1.5.13.21	E1.11.1.7 peroxidase [EC:1.11.1.7] [GO:0004601]	ath:At5g58390	MCK7.26; peroxidase, putative [EC:1.11.1.7] [KO:K00430]	3e-29				PER67_ARATH	Calcium;Glycoprotein;Heme;Hydrogenperoxide;Iron;Metal-binding;Multigenefamily;Oxidoreductase;Peroxidase;Pyrrolidonecarboxylicacid;Signal,Peroxidase 67 precursor (EC 1.11.1.7) (Atperox P67) (ATP44).	2e-29	GO_ID:16441	TAIR|gene:3435718 SPTR:Q9M9Q9 symbol:AT1G14550.1 [GO:0004601 "peroxidase activity" evidence=ISS] InterPro:IPR002016 InterPro:IPR000823 Pfam:PF00141 InterPro:IPR010255 PROSITE:PS00435 PROSITE:PS00436 PRINTS:PR00458 PROSITE:PS50873 PRINTS:PR00461 EMBL:AC012188 EMBL:AC010657 HSSP:P22195 GeneFarm:1516 SPTR:Q9M9Q9	2e-22
Ljwgs_018524.1	1.10.6.4	E1.11.1.7 peroxidase [EC:1.11.1.7] [GO:0004601]	ath:At5g58390	MCK7.26; peroxidase, putative [EC:1.11.1.7] [KO:K00430]	3e-29				PER67_ARATH	Calcium;Glycoprotein;Heme;Hydrogenperoxide;Iron;Metal-binding;Multigenefamily;Oxidoreductase;Peroxidase;Pyrrolidonecarboxylicacid;Signal,Peroxidase 67 precursor (EC 1.11.1.7) (Atperox P67) (ATP44).	2e-29	GO_ID:16441	TAIR|gene:3435718 SPTR:Q9M9Q9 symbol:AT1G14550.1 [GO:0004601 "peroxidase activity" evidence=ISS] InterPro:IPR002016 InterPro:IPR000823 Pfam:PF00141 InterPro:IPR010255 PROSITE:PS00435 PROSITE:PS00436 PRINTS:PR00458 PROSITE:PS50873 PRINTS:PR00461 EMBL:AC012188 EMBL:AC010657 HSSP:P22195 GeneFarm:1516 SPTR:Q9M9Q9	2e-22
Ljwgs_119003.1	1.10.4.5	E1.14.11.12 gibberellin 20-oxidase [EC:1.14.11.12] [GO:0045544]	ath:At5g07200	T28J14.140; gibberellin 20-oxidase [EC:1.14.11.12] [KO:K05282]	5e-27				GAOX3_ARATH	Iron;Metal-binding;Oxidoreductase,Gibberellin 20 oxidase 3 (EC 1.14.11.-) (Gibberellin C-20 oxidase 3) (GA 20-oxidase 3).	3e-27	GO_ID:2933	TAIR|gene:2182874 SPTR:Q39112 symbol:AT5G07200.1 [GO:0009686 "gibberellic acid biosynthesis" evidence=IDA] [GO:0045544 "gibberellin 20-oxidase activity" evidence=IDA] Pfam:PF03171 InterPro:IPR002283 InterPro:IPR005123 PRINTS:PR00682 HSSP:Q96323 EMBL:AL163652 EMBL:X83381 EMBL:BT004311 EMBL:BT005615 PIR:T48491 GeneFarm:4761 SPTR:Q39112	1e-27
gi45625497	99.2	Unclassified without homolog
Ljwgs_119901.1	99.1.4.2200	GO_ID:46805										GO_ID:46805	TAIR|gene:2127192 SPTR:O82752 symbol:AT4G23030.1 [GO:0005215 "transporter activity" evidence=ISS] [GO:0016020 "membrane" evidence=ISS] InterPro:IPR002528 Pfam:PF01554 GO:GO:0016020 TIGRFAMs:TIGR00797 EMBL:AL161558 EMBL:AL031018 EMBL:AY082796 PIR:T05135 SPTR:O82752	1e-11
chr1.CM0163.1	1.10.7.7	E1.14.11.23, FLS flavonol synthase [EC:1.14.11.23] [GO:0045431]	ath:At5g08640	MAH20.20; flavonol synthase 1 (FLS1) [EC:1.14.11.23] [KO:K05278]	2e-44	PA4191	COG3491	2e-19	HY6H_HYONI	Dioxygenase;Directproteinsequencing;Iron;Metal-binding;Oxidoreductase;VitaminC,Hyoscyamine 6-dioxygenase (EC 1.14.11.11) (Hyoscyamine 6-beta- hydroxylase).	5e-61	GO_ID:23327	TAIR|gene:2153923 SPTR:Q9FLV0 symbol:AT5G24530.1 [GO:0008372 "cellular component unknown" evidence=ND] [GO:0009813 "flavonoid biosynthesis" evidence=ISS] [GO:0016706 "oxidoreductase activity, acting on paired donors, with incorporation or reduction of molecular oxygen, 2-oxoglutarate as one donor, and incorporation of one atom each of oxygen into both donors" evidence=ISS] Pfam:PF03171 InterPro:I…	6e-66
gi45476487	99.2	Unclassified without homolog
Ljwgs_015493.2.1	99.1.4.8655	GO_ID:13008										GO_ID:13008	TAIR|gene:2184589 SPTR:Q9FT41 symbol:AT5G24790.1 [GO:0000004 "biological process unknown" evidence=ND] [GO:0005554 "molecular function unknown" evidence=ND] InterPro:IPR006747 Pfam:PF04654 EMBL:AL392145 SPTR:Q9FT41	8e-12
Ljwgs_067396.1	99.1.4.6690	GO_ID:33818										GO_ID:33818	TAIR|gene:2203745 SPTR:Q8RY60 symbol:AT1G47330.1 [GO:0000004 "biological process unknown" evidence=ND] [GO:0005554 "molecular function unknown" evidence=ND] InterPro:IPR000644 Pfam:PF00571 InterPro:IPR002550 Pfam:PF01595 EMBL:AY075631 EMBL:AY133580 SPTR:Q8RY60	2e-11
chr4.CM0046.52	3.1.4.2.3	AQPZ aquaporin Z	rpa:RPA2485	aqpZ; aquaporin Z (water channel) [KO:K06188]	5e-29	PA4034	COG0580	1e-27	NO26_SOYBN	3D-structure;Membrane;Nodulation;Phosphorylation;Repeat;Transmembrane;Transport,Nodulin-26 (N-26).	4e-97	GO_ID:29162	TAIR|gene:2117183 SPTR:Q8LFP7 symbol:AT4G18910.1 [GO:0015250 "water channel activity" evidence=ISS] [GO:0006810 "transport" evidence=ISS] [GO:0016020 "membrane" evidence=ISS] InterPro:IPR000425 Pfam:PF00230 PRINTS:PR00783 ProDom:PD000295 PROSITE:PS00221 HSSP:P11244 EMBL:AL161549 EMBL:AL021711 EMBL:AJ250668 EMBL:AY072380 EMBL:BT000096 EMBL:AY084720 GeneFarm:4873 SPTR:Q8LFP7	2e-88
TM0645.23.1	99.1.3.2.120	EXPA6_ARATH							EXPA6_ARATH	Cellwall;Multigenefamily;Signal,Alpha-expansin 6 precursor (AtEXPA6) (At-EXP6) (AtEx6) (Ath-ExpAlpha- 1.8).	5e-76	GO_ID:16295	TAIR|gene:2056669 SPTR:Q8VYD1 symbol:AT2G03090.1 [GO:0005554 "molecular function unknown" evidence=ISS;TAS] [GO:0009826 "unidimensional cell growth" evidence=ISS;NAS] [GO:0009828 "cell wall loosening (sensu Magnoliophyta)" evidence=ISS;NAS] [GO:0009831 "cell wall modification during multidimensional cell growth (sensu Magnoliophyta)" evidence=ISS] InterPro:IPR007112 InterPro:IPR005132 InterPro:IP…	2e-55
TM0645.23.1	99.1.4.695	GO_ID:16295							EXPA6_ARATH	Cellwall;Multigenefamily;Signal,Alpha-expansin 6 precursor (AtEXPA6) (At-EXP6) (AtEx6) (Ath-ExpAlpha- 1.8).	5e-76	GO_ID:16295	TAIR|gene:2056669 SPTR:Q8VYD1 symbol:AT2G03090.1 [GO:0005554 "molecular function unknown" evidence=ISS;TAS] [GO:0009826 "unidimensional cell growth" evidence=ISS;NAS] [GO:0009828 "cell wall loosening (sensu Magnoliophyta)" evidence=ISS;NAS] [GO:0009831 "cell wall modification during multidimensional cell growth (sensu Magnoliophyta)" evidence=ISS] InterPro:IPR007112 InterPro:IPR005132 InterPro:IP…	2e-55
Ljwgs_023854.1	99.1.4.1256	GO_ID:38381										GO_ID:38381	TAIR|gene:2055896 SPTR:O82268 symbol:AT2G31160.1 [GO:0000004 "biological process unknown" evidence=ND] [GO:0005554 "molecular function unknown" evidence=ND] InterPro:IPR006936 Pfam:PF04852 EMBL:AC005311 EMBL:AY056383 EMBL:AY081705 PIR:C84717 SPTR:O82268	3e-40
Ljwgs_042620.1	1.2.6.9	E1.11.1.7 peroxidase [EC:1.11.1.7] [GO:0004601]	ath:At5g05340	K18I23.14; peroxidase, putative [EC:1.11.1.7] [KO:K00430]	2e-37				PER52_ARATH	Calcium;Glycoprotein;Heme;Hydrogenperoxide;Iron;Metal-binding;Multigenefamily;Oxidoreductase;Peroxidase;Signal,Peroxidase 52 precursor (EC 1.11.1.7) (Atperox P52) (ATP49).	1e-37	GO_ID:29236	TAIR|gene:2028279 SPTR:Q96512 symbol:AT1G44970.1 [GO:0004601 "peroxidase activity" evidence=ISS] InterPro:IPR002016 InterPro:IPR000823 Pfam:PF00141 InterPro:IPR010255 PROSITE:PS00435 PROSITE:PS00436 PRINTS:PR00458 PROSITE:PS50873 PRINTS:PR00461 EMBL:AC020576 EMBL:X98804 EMBL:AC007915 EMBL:BT008612 EMBL:AY086626 HSSP:Q42578 GeneFarm:1834 SPTR:Q96512	2e-30
Ljwgs_042620.1	1.3.11.18	E1.11.1.7 peroxidase [EC:1.11.1.7] [GO:0004601]	ath:At5g05340	K18I23.14; peroxidase, putative [EC:1.11.1.7] [KO:K00430]	2e-37				PER52_ARATH	Calcium;Glycoprotein;Heme;Hydrogenperoxide;Iron;Metal-binding;Multigenefamily;Oxidoreductase;Peroxidase;Signal,Peroxidase 52 precursor (EC 1.11.1.7) (Atperox P52) (ATP49).	1e-37	GO_ID:29236	TAIR|gene:2028279 SPTR:Q96512 symbol:AT1G44970.1 [GO:0004601 "peroxidase activity" evidence=ISS] InterPro:IPR002016 InterPro:IPR000823 Pfam:PF00141 InterPro:IPR010255 PROSITE:PS00435 PROSITE:PS00436 PRINTS:PR00458 PROSITE:PS50873 PRINTS:PR00461 EMBL:AC020576 EMBL:X98804 EMBL:AC007915 EMBL:BT008612 EMBL:AY086626 HSSP:Q42578 GeneFarm:1834 SPTR:Q96512	2e-30
Ljwgs_042620.1	1.5.13.21	E1.11.1.7 peroxidase [EC:1.11.1.7] [GO:0004601]	ath:At5g05340	K18I23.14; peroxidase, putative [EC:1.11.1.7] [KO:K00430]	2e-37				PER52_ARATH	Calcium;Glycoprotein;Heme;Hydrogenperoxide;Iron;Metal-binding;Multigenefamily;Oxidoreductase;Peroxidase;Signal,Peroxidase 52 precursor (EC 1.11.1.7) (Atperox P52) (ATP49).	1e-37	GO_ID:29236	TAIR|gene:2028279 SPTR:Q96512 symbol:AT1G44970.1 [GO:0004601 "peroxidase activity" evidence=ISS] InterPro:IPR002016 InterPro:IPR000823 Pfam:PF00141 InterPro:IPR010255 PROSITE:PS00435 PROSITE:PS00436 PRINTS:PR00458 PROSITE:PS50873 PRINTS:PR00461 EMBL:AC020576 EMBL:X98804 EMBL:AC007915 EMBL:BT008612 EMBL:AY086626 HSSP:Q42578 GeneFarm:1834 SPTR:Q96512	2e-30
Ljwgs_042620.1	1.10.6.4	E1.11.1.7 peroxidase [EC:1.11.1.7] [GO:0004601]	ath:At5g05340	K18I23.14; peroxidase, putative [EC:1.11.1.7] [KO:K00430]	2e-37				PER52_ARATH	Calcium;Glycoprotein;Heme;Hydrogenperoxide;Iron;Metal-binding;Multigenefamily;Oxidoreductase;Peroxidase;Signal,Peroxidase 52 precursor (EC 1.11.1.7) (Atperox P52) (ATP49).	1e-37	GO_ID:29236	TAIR|gene:2028279 SPTR:Q96512 symbol:AT1G44970.1 [GO:0004601 "peroxidase activity" evidence=ISS] InterPro:IPR002016 InterPro:IPR000823 Pfam:PF00141 InterPro:IPR010255 PROSITE:PS00435 PROSITE:PS00436 PRINTS:PR00458 PROSITE:PS50873 PRINTS:PR00461 EMBL:AC020576 EMBL:X98804 EMBL:AC007915 EMBL:BT008612 EMBL:AY086626 HSSP:Q42578 GeneFarm:1834 SPTR:Q96512	2e-30
chr3.TM0916.11.2	99.1.4.1324	GO_ID:44100										GO_ID:44100	TAIR|gene:2060544 SPTR:O80821 symbol:AT2G41470.1 [GO:0005554 "molecular function unknown" evidence=ND] [GO:0000004 "biological process unknown" evidence=ND] InterPro:IPR008976 EMBL:AC004625 PIR:T02442 InterPro:IPR010417 Pfam:PF06232 SPTR:O80821	8e-17
chr4.CM0179.25	99.1.3.2.2595	NO16_MEDTR							NO16_MEDTR	Nodulation;Signal,Early nodulin 16 precursor (N-16).	8e-30	GO_ID:44043	TAIR|gene:2174427 SPTR:Q8L6Z5 symbol:AT5G57920.1 [GO:0005489 "electron transporter activity" evidence=ISS] [GO:0005507 "copper ion binding" evidence=ISS] [GO:0006118 "electron transport" evidence=ISS] InterPro:IPR003245 HSSP:P00303 Pfam:PF02298 ProDom:PD003122 EMBL:AY140062 EMBL:BT006551 SPTR:Q8L6Z5	1e-20
chr4.CM0179.25	99.1.4.6814	GO_ID:44043							NO16_MEDTR	Nodulation;Signal,Early nodulin 16 precursor (N-16).	8e-30	GO_ID:44043	TAIR|gene:2174427 SPTR:Q8L6Z5 symbol:AT5G57920.1 [GO:0005489 "electron transporter activity" evidence=ISS] [GO:0005507 "copper ion binding" evidence=ISS] [GO:0006118 "electron transport" evidence=ISS] InterPro:IPR003245 HSSP:P00303 Pfam:PF02298 ProDom:PD003122 EMBL:AY140062 EMBL:BT006551 SPTR:Q8L6Z5	1e-20
Ljwgs_078423.1	1.1.8.57	E3.2.1.4 endoglucanase [EC:3.2.1.4] [COG:COG3405] [GO:0008810]	ath:At4g39010	F19H22.110; glycosyl hydrolase family 9 protein [EC:3.2.1.4] [KO:K01179]	7e-48				GUN1_PERAE	Carbohydratemetabolism;Cellulosedegradation;Fruitripening;Glycoprotein;Glycosidase;Hydrolase;Multigenefamily;Polysaccharidedegradation;Signal,Endoglucanase 1 precursor (EC 3.2.1.4) (Endo-1,4-beta-glucanase) (Abscission cellulase 1).	2e-71	GO_ID:29991	TAIR|gene:3433629 SPTR:Q9SRX3 symbol:AT1G02800.1 [GO:0004553 "hydrolase activity, hydrolyzing O-glycosyl compounds" evidence=ISS] InterPro:IPR001701 Pfam:PF00759 EMBL:AC009525 PIR:A86158 HSSP:Q9EYQ2 PROSITE:PS00592 PROSITE:PS00698 SPTR:Q9SRX3	7e-55
TM1757.18	99.1.4.8483	GO_ID:5694							ERF9_ARATH	DNA-binding;Ethylenesignalingpathway;Nuclearprotein;Plantdefense;Repressor;Transcription;Transcriptionregulation,Ethylene-responsive transcription factor 9 (Ethylene-responsive element-binding factor 9) (EREBP-9) (AtERF9).	1e-17	GO_ID:5694	TAIR|gene:2159067 SPTR:Q9M644 symbol:LEP "LEAFY PETIOLE" [GO:0003700 "transcription factor activity" evidence=ISS] [GO:0003677 "DNA binding" evidence=ISS] [GO:0005634 "nucleus" evidence=IC] [GO:0006355 "regulation of transcription, DNA-dependent" evidence=ISS] InterPro:IPR001471 Pfam:PF00847 GO:GO:0005634 HSSP:O80337 PRINTS:PR00367 ProDom:PD001423 SMART:SM00380 EMBL:AB005230 EMBL:AF216581 EMBL:AY…	3e-28
TM1757.18	99.1.3.2.2240	ERF9_ARATH							ERF9_ARATH	DNA-binding;Ethylenesignalingpathway;Nuclearprotein;Plantdefense;Repressor;Transcription;Transcriptionregulation,Ethylene-responsive transcription factor 9 (Ethylene-responsive element-binding factor 9) (EREBP-9) (AtERF9).	1e-17	GO_ID:5694	TAIR|gene:2159067 SPTR:Q9M644 symbol:LEP "LEAFY PETIOLE" [GO:0003700 "transcription factor activity" evidence=ISS] [GO:0003677 "DNA binding" evidence=ISS] [GO:0005634 "nucleus" evidence=IC] [GO:0006355 "regulation of transcription, DNA-dependent" evidence=ISS] InterPro:IPR001471 Pfam:PF00847 GO:GO:0005634 HSSP:O80337 PRINTS:PR00367 ProDom:PD001423 SMART:SM00380 EMBL:AB005230 EMBL:AF216581 EMBL:AY…	3e-28
chr6.TM0517.8	99.2	Unclassified without homolog
Ljwgs_148302.1	1.1.8.57	E3.2.1.4 endoglucanase [EC:3.2.1.4] [COG:COG3405] [GO:0008810]	ath:At4g39010	F19H22.110; glycosyl hydrolase family 9 protein [EC:3.2.1.4] [KO:K01179]	6e-12				GUN1_PERAE	Carbohydratemetabolism;Cellulosedegradation;Fruitripening;Glycoprotein;Glycosidase;Hydrolase;Multigenefamily;Polysaccharidedegradation;Signal,Endoglucanase 1 precursor (EC 3.2.1.4) (Endo-1,4-beta-glucanase) (Abscission cellulase 1).	5e-16	GO_ID:8296	TAIR|gene:2137823 SPTR:O81416 symbol:AT4G02290.1 [GO:0004553 "hydrolase activity, hydrolyzing O-glycosyl compounds" evidence=ISS] InterPro:IPR001701 Pfam:PF00759 PROSITE:PS00592 PROSITE:PS00698 HSSP:P26221 EMBL:AL161494 EMBL:AF075597 EMBL:AY079162 EMBL:AY101518 PIR:T01419 SPTR:O81416	2e-14
Ljwgs_030815.1	4.4.1.22	SERPINC1, AT3 antithrombin III	hsa:462	SERPINC1; serine (or cysteine) proteinase inhibitor, clade C (antithrombin), member 1 [KO:K03911]	3e-13				PRTZ_HORVU	Directproteinsequencing;Multigenefamily;Plantdefense;Proteaseinhibitor;Seedstorageprotein;Storageprotein,Protein Z (Z4) (Major endosperm albumin).	1e-28	GO_ID:5617	TAIR|gene:3435226 SPTR:Q9S7T8 symbol:AT1G47710.1 [GO:0000004 "biological process unknown" evidence=ND] [GO:0008372 "cellular component unknown" evidence=ND] [GO:0004867 "serine-type endopeptidase inhibitor activity" evidence=ISS] InterPro:IPR000215 Pfam:PF00079 SMART:SM00093 PROSITE:PS00284 HSSP:P01008 EMBL:AC007519 EMBL:AC012463 EMBL:BT002483 EMBL:BT008481 PIR:H96517 SPTR:Q9S7T8	3e-31
Ljwgs_111594.1	3.1.5.14	CORC magnesium and cobalt transporter [COG:COG4535] [TC:9.B.37]	lma:LmjF34.2650	hypothetical protein, conserved [KO:K06189]	2e-13	YOL060c_1	COG1253	2e-10	YJ23_SCHPO	CBSdomain;Completeproteome;Hypotheticalprotein;Membrane;Repeat;Signal;Transmembrane,Hypothetical protein C4B3.03c in chromosome III precursor.	4e-09	GO_ID:1175	TAIR|gene:2149658 SPTR:Q9LTD8 symbol:AT5G52790.1 [GO:0000004 "biological process unknown" evidence=ND] [GO:0005554 "molecular function unknown" evidence=ND] InterPro:IPR000644 Pfam:PF00571 InterPro:IPR002550 Pfam:PF01595 EMBL:AB025606 SPTR:Q9LTD8	2e-32
Ljwgs_145929.1	1.10.7.8	E2.1.1.76 flavonol 3-O-methyltransferase [EC:2.1.1.76] [GO:0030755]	ath:At5g54160	K18G13.3; O-methyltransferase 1 [EC:2.1.1.76] [KO:K05279]	9e-17				CHOMT_MEDSA	3D-structure;Methyltransferase;Transferase,Isoliquiritigenin 2-O-methyltransferase (EC 2.1.1.-) (Chalcone O- methyltransferase) (ChOMT).	1e-21	GO_ID:19432	TAIR|gene:2153422 SPTR:Q9FK25 symbol:AT5G54160.1 [GO:0005829 "cytosol" evidence=TAS] [GO:0005737 "cytoplasm" evidence=IDA] [GO:0005634 "nucleus" evidence=IDA] InterPro:IPR001601 InterPro:IPR001077 Interpro:IPR000051 Pfam:PF00891 InterPro:IPR011991 EMBL:AB013387 EMBL:U70424 EMBL:AY062837 EMBL:AY081565 EMBL:AY087297 EMBL:Z27062 PDB:1NII SPTR:Q9FK25	2e-17
gi9082286	3.1.4.2.3	AQPZ aquaporin Z	pfl:PFL_1540	aquaporin Z [KO:K06188]	5e-30	PA4034	COG0580	1e-26	NO26_SOYBN	3D-structure;Membrane;Nodulation;Phosphorylation;Repeat;Transmembrane;Transport,Nodulin-26 (N-26).	2e-98	GO_ID:29162	TAIR|gene:2117183 SPTR:Q8LFP7 symbol:AT4G18910.1 [GO:0015250 "water channel activity" evidence=ISS] [GO:0006810 "transport" evidence=ISS] [GO:0016020 "membrane" evidence=ISS] InterPro:IPR000425 Pfam:PF00230 PRINTS:PR00783 ProDom:PD000295 PROSITE:PS00221 HSSP:P11244 EMBL:AL161549 EMBL:AL021711 EMBL:AJ250668 EMBL:AY072380 EMBL:BT000096 EMBL:AY084720 GeneFarm:4873 SPTR:Q8LFP7	1e-89
Ljwgs_006049.1	1.9.4.15	E2.7.1.- [EC:2.7.1.-] [COG:COG0515 COG1493]	ath:At5g02290	T1E22.50; protein kinase, putative [EC:2.7.1.37] [KO:K00870]	2e-54	BH2504_1	COG0515	8e-18	BAK1_ARATH	ATP-binding;Glycoprotein;Kinase;Leucine-richrepeat;Membrane;Nucleotide-binding;Phosphorylation;Repeat;Serine/threonine-proteinkinase;Signal;Transferase;Transmembrane,BRASSINOSTEROID INSENSITIVE 1-associated receptor kinase 1 precursor (EC 2.7.1.37) (BRI1-associated receptor kinase 1) (Somatic embryogenesis receptor-like kinase 3).	5e-63	GO_ID:43749	TAIR|gene:2091721 SPTR:Q9LV48 symbol:AT3G24550.1 [GO:0004672 "protein kinase activity" evidence=ISS] [GO:0005524 "ATP binding" evidence=ISS] [GO:0006468 "protein amino acid phosphorylation" evidence=ISS] InterPro:IPR000719 InterPro:IPR008271 Prosite:PS00108 Prosite:PS00107 ProDom:PD000001 PROSITE:PS50011 EMBL:AB020746 EMBL:AY056788 EMBL:AY059901 EMBL:AY093065 EMBL:BT008400 EMBL:AY128792 SPTR:Q9LV…	7e-71
Ljwgs_006049.1	1.7.8.19	WAAY, rfaY lipopolysaccharide core biosynthesis protein RFAY [EC:2.7.-.-] [COG:COG0515]	ath:At5g02290	T1E22.50; protein kinase, putative [EC:2.7.1.37] [KO:K00870]	2e-54	BH2504_1	COG0515	8e-18	BAK1_ARATH	ATP-binding;Glycoprotein;Kinase;Leucine-richrepeat;Membrane;Nucleotide-binding;Phosphorylation;Repeat;Serine/threonine-proteinkinase;Signal;Transferase;Transmembrane,BRASSINOSTEROID INSENSITIVE 1-associated receptor kinase 1 precursor (EC 2.7.1.37) (BRI1-associated receptor kinase 1) (Somatic embryogenesis receptor-like kinase 3).	5e-63	GO_ID:43749	TAIR|gene:2091721 SPTR:Q9LV48 symbol:AT3G24550.1 [GO:0004672 "protein kinase activity" evidence=ISS] [GO:0005524 "ATP binding" evidence=ISS] [GO:0006468 "protein amino acid phosphorylation" evidence=ISS] InterPro:IPR000719 InterPro:IPR008271 Prosite:PS00108 Prosite:PS00107 ProDom:PD000001 PROSITE:PS50011 EMBL:AB020746 EMBL:AY056788 EMBL:AY059901 EMBL:AY093065 EMBL:BT008400 EMBL:AY128792 SPTR:Q9LV…	7e-71
Ljwgs_006049.1	1.1.17.19	E2.7.1.- [EC:2.7.1.-] [COG:COG0515 COG1493]	ath:At5g02290	T1E22.50; protein kinase, putative [EC:2.7.1.37] [KO:K00870]	2e-54	BH2504_1	COG0515	8e-18	BAK1_ARATH	ATP-binding;Glycoprotein;Kinase;Leucine-richrepeat;Membrane;Nucleotide-binding;Phosphorylation;Repeat;Serine/threonine-proteinkinase;Signal;Transferase;Transmembrane,BRASSINOSTEROID INSENSITIVE 1-associated receptor kinase 1 precursor (EC 2.7.1.37) (BRI1-associated receptor kinase 1) (Somatic embryogenesis receptor-like kinase 3).	5e-63	GO_ID:43749	TAIR|gene:2091721 SPTR:Q9LV48 symbol:AT3G24550.1 [GO:0004672 "protein kinase activity" evidence=ISS] [GO:0005524 "ATP binding" evidence=ISS] [GO:0006468 "protein amino acid phosphorylation" evidence=ISS] InterPro:IPR000719 InterPro:IPR008271 Prosite:PS00108 Prosite:PS00107 ProDom:PD000001 PROSITE:PS50011 EMBL:AB020746 EMBL:AY056788 EMBL:AY059901 EMBL:AY093065 EMBL:BT008400 EMBL:AY128792 SPTR:Q9LV…	7e-71
Ljwgs_006049.1	3.3.10.117	BMPR1 bone morphogenetic protein receptor, type I [EC:2.7.1.37]	ath:At5g02290	T1E22.50; protein kinase, putative [EC:2.7.1.37] [KO:K00870]	2e-54	BH2504_1	COG0515	8e-18	BAK1_ARATH	ATP-binding;Glycoprotein;Kinase;Leucine-richrepeat;Membrane;Nucleotide-binding;Phosphorylation;Repeat;Serine/threonine-proteinkinase;Signal;Transferase;Transmembrane,BRASSINOSTEROID INSENSITIVE 1-associated receptor kinase 1 precursor (EC 2.7.1.37) (BRI1-associated receptor kinase 1) (Somatic embryogenesis receptor-like kinase 3).	5e-63	GO_ID:43749	TAIR|gene:2091721 SPTR:Q9LV48 symbol:AT3G24550.1 [GO:0004672 "protein kinase activity" evidence=ISS] [GO:0005524 "ATP binding" evidence=ISS] [GO:0006468 "protein amino acid phosphorylation" evidence=ISS] InterPro:IPR000719 InterPro:IPR008271 Prosite:PS00108 Prosite:PS00107 ProDom:PD000001 PROSITE:PS50011 EMBL:AB020746 EMBL:AY056788 EMBL:AY059901 EMBL:AY093065 EMBL:BT008400 EMBL:AY128792 SPTR:Q9LV…	7e-71
Ljwgs_006049.1	1.11.16.8	E2.7.1.- [EC:2.7.1.-] [COG:COG0515 COG1493]	ath:At5g02290	T1E22.50; protein kinase, putative [EC:2.7.1.37] [KO:K00870]	2e-54	BH2504_1	COG0515	8e-18	BAK1_ARATH	ATP-binding;Glycoprotein;Kinase;Leucine-richrepeat;Membrane;Nucleotide-binding;Phosphorylation;Repeat;Serine/threonine-proteinkinase;Signal;Transferase;Transmembrane,BRASSINOSTEROID INSENSITIVE 1-associated receptor kinase 1 precursor (EC 2.7.1.37) (BRI1-associated receptor kinase 1) (Somatic embryogenesis receptor-like kinase 3).	5e-63	GO_ID:43749	TAIR|gene:2091721 SPTR:Q9LV48 symbol:AT3G24550.1 [GO:0004672 "protein kinase activity" evidence=ISS] [GO:0005524 "ATP binding" evidence=ISS] [GO:0006468 "protein amino acid phosphorylation" evidence=ISS] InterPro:IPR000719 InterPro:IPR008271 Prosite:PS00108 Prosite:PS00107 ProDom:PD000001 PROSITE:PS50011 EMBL:AB020746 EMBL:AY056788 EMBL:AY059901 EMBL:AY093065 EMBL:BT008400 EMBL:AY128792 SPTR:Q9LV…	7e-71
Ljwgs_006049.1	4.2.4	Cell cycle [CLASS:04110] [PATH:hsa04110] [COG:COG0515]	ath:At5g02290	T1E22.50; protein kinase, putative [EC:2.7.1.37] [KO:K00870]	2e-54	BH2504_1	COG0515	8e-18	BAK1_ARATH	ATP-binding;Glycoprotein;Kinase;Leucine-richrepeat;Membrane;Nucleotide-binding;Phosphorylation;Repeat;Serine/threonine-proteinkinase;Signal;Transferase;Transmembrane,BRASSINOSTEROID INSENSITIVE 1-associated receptor kinase 1 precursor (EC 2.7.1.37) (BRI1-associated receptor kinase 1) (Somatic embryogenesis receptor-like kinase 3).	5e-63	GO_ID:43749	TAIR|gene:2091721 SPTR:Q9LV48 symbol:AT3G24550.1 [GO:0004672 "protein kinase activity" evidence=ISS] [GO:0005524 "ATP binding" evidence=ISS] [GO:0006468 "protein amino acid phosphorylation" evidence=ISS] InterPro:IPR000719 InterPro:IPR008271 Prosite:PS00108 Prosite:PS00107 ProDom:PD000001 PROSITE:PS50011 EMBL:AB020746 EMBL:AY056788 EMBL:AY059901 EMBL:AY093065 EMBL:BT008400 EMBL:AY128792 SPTR:Q9LV…	7e-71
Ljwgs_006049.1	3.2.2.1	Protein kinase [EC:2.7.1.37]	ath:At5g02290	T1E22.50; protein kinase, putative [EC:2.7.1.37] [KO:K00870]	2e-54	BH2504_1	COG0515	8e-18	BAK1_ARATH	ATP-binding;Glycoprotein;Kinase;Leucine-richrepeat;Membrane;Nucleotide-binding;Phosphorylation;Repeat;Serine/threonine-proteinkinase;Signal;Transferase;Transmembrane,BRASSINOSTEROID INSENSITIVE 1-associated receptor kinase 1 precursor (EC 2.7.1.37) (BRI1-associated receptor kinase 1) (Somatic embryogenesis receptor-like kinase 3).	5e-63	GO_ID:43749	TAIR|gene:2091721 SPTR:Q9LV48 symbol:AT3G24550.1 [GO:0004672 "protein kinase activity" evidence=ISS] [GO:0005524 "ATP binding" evidence=ISS] [GO:0006468 "protein amino acid phosphorylation" evidence=ISS] InterPro:IPR000719 InterPro:IPR008271 Prosite:PS00108 Prosite:PS00107 ProDom:PD000001 PROSITE:PS50011 EMBL:AB020746 EMBL:AY056788 EMBL:AY059901 EMBL:AY093065 EMBL:BT008400 EMBL:AY128792 SPTR:Q9LV…	7e-71
chr5.CM0311.3	99.2	Unclassified without homolog
TM0748.11	3.1.4.2.3	AQPZ aquaporin Z	plu:plu2033	aqpZ; transmembrane water channel, aquaporin Z [KO:K06188]	1e-20	ZaqpZ	COG0580	5e-19	NO26_SOYBN	3D-structure;Membrane;Nodulation;Phosphorylation;Repeat;Transmembrane;Transport,Nodulin-26 (N-26).	2e-34	GO_ID:29162	TAIR|gene:2117183 SPTR:Q8LFP7 symbol:AT4G18910.1 [GO:0015250 "water channel activity" evidence=ISS] [GO:0006810 "transport" evidence=ISS] [GO:0016020 "membrane" evidence=ISS] InterPro:IPR000425 Pfam:PF00230 PRINTS:PR00783 ProDom:PD000295 PROSITE:PS00221 HSSP:P11244 EMBL:AL161549 EMBL:AL021711 EMBL:AJ250668 EMBL:AY072380 EMBL:BT000096 EMBL:AY084720 GeneFarm:4873 SPTR:Q8LFP7	2e-31
chr2.CM0201.58	99.2	Unclassified without homolog
gi6448578	99.1.4.1147	GO_ID:5159										GO_ID:5159	TAIR|gene:2059691 SPTR:Q8H111 symbol:AT2G17150.1 [GO:0003700 "transcription factor activity" evidence=ISS] InterPro:IPR000270 Pfam:PF00564 SMART:SM00666 EMBL:BT000911 InterPro:IPR003035 Pfam:PF02042 SPTR:Q8H111	1e-155
chr2.CM0102.46	99.1.4.1147	GO_ID:5159										GO_ID:5159	TAIR|gene:2059691 SPTR:Q8H111 symbol:AT2G17150.1 [GO:0003700 "transcription factor activity" evidence=ISS] InterPro:IPR000270 Pfam:PF00564 SMART:SM00666 EMBL:BT000911 InterPro:IPR003035 Pfam:PF02042 SPTR:Q8H111	9e-156
Ljwgs_015164.1	1.1.4.2	E4.2.2.2, pel pectate lyase [EC:4.2.2.2] [GO:0030570]	ath:At4g13210	F17N18.100; pectate lyase family protein [EC:4.2.2.2] [KO:K01728]	2e-151				PEL5_ARATH	Calcium;Glycoprotein;Lyase;Metal-binding;Multigenefamily;Signal,Probable pectate lyase 5 precursor (EC 4.2.2.2).	1e-169	GO_ID:13369	TAIR|gene:2008549 SPTR:Q9FXD8 symbol:AT1G67750.1 [GO:0000004 "biological process unknown" evidence=ND] [GO:0030570 "pectate lyase activity" evidence=ISS] InterPro:IPR002022 InterPro:IPR011050 Pfam:PF00544 PRINTS:PR00807 EMBL:AC008113 EMBL:AF462797 EMBL:AY101535 EMBL:AY088778 SPTR:Q9FXD8	4e-170
chr4.CM0333.16	99.1.3.2.2356	PRTZ_HORVU							PRTZ_HORVU	Directproteinsequencing;Multigenefamily;Plantdefense;Proteaseinhibitor;Seedstorageprotein;Storageprotein,Protein Z (Z4) (Major endosperm albumin).	8e-18	GO_ID:40668	TAIR|gene:2066315 SPTR:O48706 symbol:AT2G26390.1 [GO:0000004 "biological process unknown" evidence=ND] [GO:0008372 "cellular component unknown" evidence=ND] [GO:0004867 "serine-type endopeptidase inhibitor activity" evidence=ISS] InterPro:IPR000215 Pfam:PF00079 SMART:SM00093 PROSITE:PS00284 HSSP:O35684 EMBL:AC002505 PIR:T00972 SPTR:O48706	1e-17
chr4.CM0333.16	99.1.4.8087	GO_ID:40668							PRTZ_HORVU	Directproteinsequencing;Multigenefamily;Plantdefense;Proteaseinhibitor;Seedstorageprotein;Storageprotein,Protein Z (Z4) (Major endosperm albumin).	8e-18	GO_ID:40668	TAIR|gene:2066315 SPTR:O48706 symbol:AT2G26390.1 [GO:0000004 "biological process unknown" evidence=ND] [GO:0008372 "cellular component unknown" evidence=ND] [GO:0004867 "serine-type endopeptidase inhibitor activity" evidence=ISS] InterPro:IPR000215 Pfam:PF00079 SMART:SM00093 PROSITE:PS00284 HSSP:O35684 EMBL:AC002505 PIR:T00972 SPTR:O48706	1e-17
Ljwgs_037414.1	4.4.1.22	SERPINC1, AT3 antithrombin III	mmu:11905	Serpinc1; serine (or cysteine) proteinase inhibitor, clade C (antithrombin), member 1 [KO:K03911]	8e-34				PRTZ_HORVU	Directproteinsequencing;Multigenefamily;Plantdefense;Proteaseinhibitor;Seedstorageprotein;Storageprotein,Protein Z (Z4) (Major endosperm albumin).	1e-75	GO_ID:5617	TAIR|gene:3435226 SPTR:Q9S7T8 symbol:AT1G47710.1 [GO:0000004 "biological process unknown" evidence=ND] [GO:0008372 "cellular component unknown" evidence=ND] [GO:0004867 "serine-type endopeptidase inhibitor activity" evidence=ISS] InterPro:IPR000215 Pfam:PF00079 SMART:SM00093 PROSITE:PS00284 HSSP:P01008 EMBL:AC007519 EMBL:AC012463 EMBL:BT002483 EMBL:BT008481 PIR:H96517 SPTR:Q9S7T8	6e-89
TM0068.27.1	99.1.3.2.2595	NO16_MEDTR							NO16_MEDTR	Nodulation;Signal,Early nodulin 16 precursor (N-16).	2e-18
Ljwgs_017174.1	99.1.3.2.2135	21KD_DAUCA							21KD_DAUCA	Signal,21 kDa protein precursor (1.2 protein).	2e-15	GO_ID:29402	TAIR|gene:2153146 SPTR:Q9FHN2 symbol:AT5G51520.1 [GO:0000004 "biological process unknown" evidence=ND] [GO:0046910 "pectinesterase inhibitor activity" evidence=ISS] InterPro:IPR006501 Pfam:PF04043 InterPro:IPR007186 TIGRFAMs:TIGR01614 EMBL:AB018109 SPTR:Q9FHN2	2e-16
Ljwgs_017174.1	99.1.4.1275	GO_ID:29402							21KD_DAUCA	Signal,21 kDa protein precursor (1.2 protein).	2e-15	GO_ID:29402	TAIR|gene:2153146 SPTR:Q9FHN2 symbol:AT5G51520.1 [GO:0000004 "biological process unknown" evidence=ND] [GO:0046910 "pectinesterase inhibitor activity" evidence=ISS] InterPro:IPR006501 Pfam:PF04043 InterPro:IPR007186 TIGRFAMs:TIGR01614 EMBL:AB018109 SPTR:Q9FHN2	2e-16
chr5.CM0571.54	99.1.3.2.569	NFYAA_ARATH							NFYAA_ARATH	Activator;DNA-binding;Nuclearprotein;Transcription;Transcriptionregulation,Nuclear transcription factor Y subunit A-10 (AtNF-YA-10).	5e-40	GO_ID:36946	TAIR|gene:2144112 SPTR:Q9FG19 symbol:AT5G06510.1 [GO:0003700 "transcription factor activity" evidence=ISS] [GO:0006355 "regulation of transcription, DNA-dependent" evidence=ISS] [GO:0016602 "CCAAT-binding factor complex" evidence=ISS] InterPro:IPR001289 Pfam:PF02045 GO:GO:0005634 ProDom:PD003860 SMART:SM00521 EMBL:AP002543 SPTR:Q9FG19	2e-40
chr5.CM0571.54	99.1.4.4633	GO_ID:36946							NFYAA_ARATH	Activator;DNA-binding;Nuclearprotein;Transcription;Transcriptionregulation,Nuclear transcription factor Y subunit A-10 (AtNF-YA-10).	5e-40	GO_ID:36946	TAIR|gene:2144112 SPTR:Q9FG19 symbol:AT5G06510.1 [GO:0003700 "transcription factor activity" evidence=ISS] [GO:0006355 "regulation of transcription, DNA-dependent" evidence=ISS] [GO:0016602 "CCAAT-binding factor complex" evidence=ISS] InterPro:IPR001289 Pfam:PF02045 GO:GO:0005634 ProDom:PD003860 SMART:SM00521 EMBL:AP002543 SPTR:Q9FG19	2e-40
