# Supplementary material for: Dissection of Symbiosis and Organ Development by Integrated Transcriptome Analysis of Lotus japonicus Mutant and Wild-Type Plants
Source: PLoS One. 2009 Aug 7;4(8):e6556. doi: 10.1371/journal.pone.0006556 (PMC2717213; doi:10.1371/journal.pone.0006556)
Supplement: Folder S1 — Inoculation time series (2.84 MB ZIP) [file pone.0006556.s009.zip › S1.INOCULATION TIME SERIES copy/1.1.Stage(s) total transcript analysis/1.1.6/1.1.6.transporter.txt]

Ljwgs_074659.1	3.1.3.22	TC.POT proton-dependent oligopeptide transporter, POT family [COG:COG3104] [TC:2.A.17]	hsa:6564	SLC15A1; solute carrier family 15 (oligopeptide transporter), member 1 [KO:K03305]	9e-20				PTR2_ARATH	Membrane;Peptidetransport;Proteintransport;Transmembrane;Transport,Peptide transporter PTR2 (Histidine transporting protein).	5e-63	GO_ID:22547	TAIR|gene:2041139 SPTR:Q9ZPS2 symbol:AT2G02020.1 [GO:0005215 "transporter activity" evidence=ISS] [GO:0006857 "oligopeptide transport" evidence=ISS] [GO:0016020 "membrane" evidence=ISS] InterPro:IPR000109 Pfam:PF00854 GO:GO:0006810 GO:GO:0016020 PROSITE:PS01022 PROSITE:PS01023 EMBL:AC006532 PIR:A84432 SPTR:Q9ZPS2	2e-62
Ljwgs_026098.2	99.1.4.5537	GO_ID:31981							EDS5_ARATH	Coiledcoil;Membrane;Plantdefense;Transmembrane;Transport,Enhanced disease susceptibility 5 (Eds5) (Salicylic acid induction deficient 1) (Sid1).	7e-22	GO_ID:31981	TAIR|gene:2120266 SPTR:Q945F0 symbol:AT4G39030.1 [GO:0005215 "transporter activity" evidence=ISS] [GO:0015297 "antiporter activity" evidence=ISS] [GO:0016020 "membrane" evidence=ISS] EMBL:AL161594 EMBL:AL035679 EMBL:AF416569 SPTR:Q945F0	3e-22
Ljwgs_026098.2	99.1.3.2.1415	EDS5_ARATH							EDS5_ARATH	Coiledcoil;Membrane;Plantdefense;Transmembrane;Transport,Enhanced disease susceptibility 5 (Eds5) (Salicylic acid induction deficient 1) (Sid1).	7e-22	GO_ID:31981	TAIR|gene:2120266 SPTR:Q945F0 symbol:AT4G39030.1 [GO:0005215 "transporter activity" evidence=ISS] [GO:0015297 "antiporter activity" evidence=ISS] [GO:0016020 "membrane" evidence=ISS] EMBL:AL161594 EMBL:AL035679 EMBL:AF416569 SPTR:Q945F0	3e-22
TM1440.7	3.1.3.3.5	ADIC arginine:agmatine antiporter [COG:COG0531]	bar:GBAA0818	amino acid permease family protein [KO:K03294]	2e-63	BS_yfnA	COG0531	2e-59	CTR1_HUMAN	Amino-acidtransport;Directproteinsequencing;Glycoprotein;Membrane;Receptor;Transmembrane;Transport,High-affinity cationic amino acid transporter-1 (CAT-1) (CAT1) (System Y+ basic amino acid transporter) (Ecotropic retroviral leukemia receptor homolog) (ERR) (Ecotropic retrovirus receptor homolog).	2e-51	GO_ID:9576	TAIR|gene:2044681 SPTR:O64759 symbol:AT2G34960.1 [GO:0015326 "cationic amino acid transporter activity" evidence=ISS] InterPro:IPR002293 InterPro:IPR004841 Pfam:PF00324 GO:GO:0006810 GO:GO:0016020 EMBL:AC004238 PIR:T00477 SPTR:O64759	3e-171
TM1440.7	3.1.3.3.3	CADB cadaverine:lysine antiporter [COG:COG0531]	bar:GBAA0818	amino acid permease family protein [KO:K03294]	2e-63	BS_yfnA	COG0531	2e-59	CTR1_HUMAN	Amino-acidtransport;Directproteinsequencing;Glycoprotein;Membrane;Receptor;Transmembrane;Transport,High-affinity cationic amino acid transporter-1 (CAT-1) (CAT1) (System Y+ basic amino acid transporter) (Ecotropic retroviral leukemia receptor homolog) (ERR) (Ecotropic retrovirus receptor homolog).	2e-51	GO_ID:9576	TAIR|gene:2044681 SPTR:O64759 symbol:AT2G34960.1 [GO:0015326 "cationic amino acid transporter activity" evidence=ISS] InterPro:IPR002293 InterPro:IPR004841 Pfam:PF00324 GO:GO:0006810 GO:GO:0016020 EMBL:AC004238 PIR:T00477 SPTR:O64759	3e-171
TM1440.7	3.1.3.3.2	POTE putrescine:ornithine antiporter [COG:COG0531]	bar:GBAA0818	amino acid permease family protein [KO:K03294]	2e-63	BS_yfnA	COG0531	2e-59	CTR1_HUMAN	Amino-acidtransport;Directproteinsequencing;Glycoprotein;Membrane;Receptor;Transmembrane;Transport,High-affinity cationic amino acid transporter-1 (CAT-1) (CAT1) (System Y+ basic amino acid transporter) (Ecotropic retroviral leukemia receptor homolog) (ERR) (Ecotropic retrovirus receptor homolog).	2e-51	GO_ID:9576	TAIR|gene:2044681 SPTR:O64759 symbol:AT2G34960.1 [GO:0015326 "cationic amino acid transporter activity" evidence=ISS] InterPro:IPR002293 InterPro:IPR004841 Pfam:PF00324 GO:GO:0006810 GO:GO:0016020 EMBL:AC004238 PIR:T00477 SPTR:O64759	3e-171
TM1440.7	3.1.3.3.4	ARCD arginine:ornithine antiporter [COG:COG0531]	bar:GBAA0818	amino acid permease family protein [KO:K03294]	2e-63	BS_yfnA	COG0531	2e-59	CTR1_HUMAN	Amino-acidtransport;Directproteinsequencing;Glycoprotein;Membrane;Receptor;Transmembrane;Transport,High-affinity cationic amino acid transporter-1 (CAT-1) (CAT1) (System Y+ basic amino acid transporter) (Ecotropic retroviral leukemia receptor homolog) (ERR) (Ecotropic retrovirus receptor homolog).	2e-51	GO_ID:9576	TAIR|gene:2044681 SPTR:O64759 symbol:AT2G34960.1 [GO:0015326 "cationic amino acid transporter activity" evidence=ISS] InterPro:IPR002293 InterPro:IPR004841 Pfam:PF00324 GO:GO:0006810 GO:GO:0016020 EMBL:AC004238 PIR:T00477 SPTR:O64759	3e-171
TM1440.7	3.1.3.4	TC.LAT L-amino acid transporter, LAT family [COG:COG0531] [TC:2.A.3.8]	bar:GBAA0818	amino acid permease family protein [KO:K03294]	2e-63	BS_yfnA	COG0531	2e-59	CTR1_HUMAN	Amino-acidtransport;Directproteinsequencing;Glycoprotein;Membrane;Receptor;Transmembrane;Transport,High-affinity cationic amino acid transporter-1 (CAT-1) (CAT1) (System Y+ basic amino acid transporter) (Ecotropic retroviral leukemia receptor homolog) (ERR) (Ecotropic retrovirus receptor homolog).	2e-51	GO_ID:9576	TAIR|gene:2044681 SPTR:O64759 symbol:AT2G34960.1 [GO:0015326 "cationic amino acid transporter activity" evidence=ISS] InterPro:IPR002293 InterPro:IPR004841 Pfam:PF00324 GO:GO:0006810 GO:GO:0016020 EMBL:AC004238 PIR:T00477 SPTR:O64759	3e-171
TM1440.7	3.1.3.3.1	TC.APA basic amino acid/polyamine antiporter, APA family [COG:COG0531]	bar:GBAA0818	amino acid permease family protein [KO:K03294]	2e-63	BS_yfnA	COG0531	2e-59	CTR1_HUMAN	Amino-acidtransport;Directproteinsequencing;Glycoprotein;Membrane;Receptor;Transmembrane;Transport,High-affinity cationic amino acid transporter-1 (CAT-1) (CAT1) (System Y+ basic amino acid transporter) (Ecotropic retroviral leukemia receptor homolog) (ERR) (Ecotropic retrovirus receptor homolog).	2e-51	GO_ID:9576	TAIR|gene:2044681 SPTR:O64759 symbol:AT2G34960.1 [GO:0015326 "cationic amino acid transporter activity" evidence=ISS] InterPro:IPR002293 InterPro:IPR004841 Pfam:PF00324 GO:GO:0006810 GO:GO:0016020 EMBL:AC004238 PIR:T00477 SPTR:O64759	3e-171
Ljwgs_119901.1	99.1.4.2200	GO_ID:46805										GO_ID:46805	TAIR|gene:2127192 SPTR:O82752 symbol:AT4G23030.1 [GO:0005215 "transporter activity" evidence=ISS] [GO:0016020 "membrane" evidence=ISS] InterPro:IPR002528 Pfam:PF01554 GO:GO:0016020 TIGRFAMs:TIGR00797 EMBL:AL161558 EMBL:AL031018 EMBL:AY082796 PIR:T05135 SPTR:O82752	1e-11
chr4.CM0179.25	99.1.3.2.2595	NO16_MEDTR							NO16_MEDTR	Nodulation;Signal,Early nodulin 16 precursor (N-16).	8e-30	GO_ID:44043	TAIR|gene:2174427 SPTR:Q8L6Z5 symbol:AT5G57920.1 [GO:0005489 "electron transporter activity" evidence=ISS] [GO:0005507 "copper ion binding" evidence=ISS] [GO:0006118 "electron transport" evidence=ISS] InterPro:IPR003245 HSSP:P00303 Pfam:PF02298 ProDom:PD003122 EMBL:AY140062 EMBL:BT006551 SPTR:Q8L6Z5	1e-20
chr4.CM0179.25	99.1.4.6814	GO_ID:44043							NO16_MEDTR	Nodulation;Signal,Early nodulin 16 precursor (N-16).	8e-30	GO_ID:44043	TAIR|gene:2174427 SPTR:Q8L6Z5 symbol:AT5G57920.1 [GO:0005489 "electron transporter activity" evidence=ISS] [GO:0005507 "copper ion binding" evidence=ISS] [GO:0006118 "electron transport" evidence=ISS] InterPro:IPR003245 HSSP:P00303 Pfam:PF02298 ProDom:PD003122 EMBL:AY140062 EMBL:BT006551 SPTR:Q8L6Z5	1e-20
Ljwgs_111594.1	3.1.5.14	CORC magnesium and cobalt transporter [COG:COG4535] [TC:9.B.37]	lma:LmjF34.2650	hypothetical protein, conserved [KO:K06189]	2e-13	YOL060c_1	COG1253	2e-10	YJ23_SCHPO	CBSdomain;Completeproteome;Hypotheticalprotein;Membrane;Repeat;Signal;Transmembrane,Hypothetical protein C4B3.03c in chromosome III precursor.	4e-09	GO_ID:1175	TAIR|gene:2149658 SPTR:Q9LTD8 symbol:AT5G52790.1 [GO:0000004 "biological process unknown" evidence=ND] [GO:0005554 "molecular function unknown" evidence=ND] InterPro:IPR000644 Pfam:PF00571 InterPro:IPR002550 Pfam:PF01595 EMBL:AB025606 SPTR:Q9LTD8	2e-32
