# Supplementary material for: Dissection of Symbiosis and Organ Development by Integrated Transcriptome Analysis of Lotus japonicus Mutant and Wild-Type Plants
Source: PLoS One. 2009 Aug 7;4(8):e6556. doi: 10.1371/journal.pone.0006556 (PMC2717213; doi:10.1371/journal.pone.0006556)
Supplement: Folder S1 — Inoculation time series (2.84 MB ZIP) [file pone.0006556.s009.zip › S1.INOCULATION TIME SERIES copy/1.1.Stage(s) total transcript analysis/1.1.7/-1.1.7.ID list.txt]

	M	FDR	M	FDR
Affy_ID	T34 - T21	T34 - T21	T32 - T21	T32 - T21
Ljwgs_023736.1_at	-3.112301369	5.96E-05	-2.957977406	2.31E-05
Ljwgs_078534.1_at	-2.757403254	0.046903005	-2.934029617	0.009608697
gi45624670_at	-2.694837552	0.003904693	-2.990023133	0.000343047
chr5.CM0494.22_s_at	-2.321260042	0.012763516	-2.749658562	0.0007504
TM0445.10_at	-2.310143221	0.024866473	-2.212233644	0.008913505
Ljwgs_074659.1_at	-2.292397357	0.011926141	-3.592125886	4.04E-05
Ljwgs_021181.1_s_at	-2.281265619	1.07E-05	-2.200034263	3.37E-06
Ljwgs_025093.1_s_at	-2.18684904	0.026920615	-2.631447705	0.001812764
chr1.CM0113.47_at	-2.170814738	0.021637049	-2.516992926	0.001849735
chr1.TM0523.14_at	-2.165625383	0.003061169	-2.053857262	0.001106147
Ljwgs_074952.1_at	-2.152214948	0.021536959	-2.667858662	0.001037066
Ljwgs_036129.1_at	-2.050806701	0.001039477	-1.536305002	0.002882072
chr4.CM0126.139_at	-2.033669163	0.026920615	-2.1392772	0.005175154
Ljwgs_027665.0.1_at	-2.028743514	0.019935628	-1.994223989	0.00597051
Ljwgs_114941.1_at	-1.96005437	0.031660127	-2.791222707	0.00054978
Ljwgs_021666.1_at	-1.952162221	0.046975692	-1.800137708	0.022849055
chr4.CM0501.35_x_at	-1.914442939	5.64E-05	-1.959863588	9.17E-06
Ljwgs_048269.1_at	-1.902506814	0.024140943	-1.576790283	0.021042685
Ljwgs_122957.1_at	-1.900437712	0.018315647	-2.052155872	0.002684708
chr3.TM0416.16_at	-1.897735187	0.006860905	-2.21154548	0.000411126
TM0547.3.1_at	-1.887770461	0.008606537	-1.734394868	0.003879375
Ljwgs_006845.1_at	-1.876037602	0.000365408	-1.698809723	0.000224674
Ljwgs_016691.1_at	-1.86466123	0.01656433	-1.525279307	0.015949077
chr3.CM0216.23_at	-1.851786562	0.011558562	-1.997318661	0.001477032
chr4.CM0617.4_at	-1.841061719	0.004685359	-1.464856023	0.00634352
Ljwgs_142942.1_s_at	-1.817077495	0.007250599	-1.671428323	0.003242336
chr1.CM0375.6_at	-1.808265554	0.012281529	-1.760166852	0.00358862
chr1.TM0671.14_at	-1.762257596	0.012434715	-2.299965237	0.00029451
Ljwgs_036211.1_at	-1.732593147	0.014227943	-1.290574494	0.023781894
Ljwgs_001709.1_at	-1.729259907	0.035357664	-1.672332513	0.012464342
Ljwgs_033728.1_at	-1.725237213	0.044897798	-1.756246897	0.012114435
chr1.CM0544.39_at	-1.717439738	0.026015248	-1.994830718	0.002334648
Ljwgs_067522.1_at	-1.706012519	0.004046098	-2.517010206	1.69E-05
BM1271.4_at	-1.705030118	0.013913796	-2.156781573	0.00046703
TM1422.3_at	-1.690769238	0.017583579	-1.882065551	0.001960369
TM0674.25_at	-1.682790427	0.041390014	-1.620407651	0.015292085
Ljwgs_112118.1_s_at	-1.662138221	0.016664373	-1.834700351	0.001945511
chr3.CM0216.36_at	-1.638646609	3.71E-05	-1.844571486	1.79E-06
Ljwgs_047260.1_at	-1.627049884	0.013337637	-1.443696935	0.007537048
gi45578362_at	-1.625084154	0.012379119	-1.79514129	0.001310867
Ljwgs_107144.1_at	-1.622671212	0.015298585	-1.878051097	0.001169225
chr3.CM0216.27_at	-1.619194004	0.026879731	-1.590195091	0.008195116
chr3.CM0155.7_at	-1.589784248	0.004082171	-1.473329335	0.001764138
Ljwgs_023876.1_s_at	-1.576028417	0.0205645	-1.568016275	0.005666461
chr4.CM0061.49_at	-1.574764828	0.009082534	-1.023164485	0.035245068
chr2.TM0667.16.1_at	-1.571833633	0.012434715	-1.604023793	0.002547355
TM0809.12_at	-1.551663397	0.00232022	-1.805486152	0.000115309
Ljwgs_030394.1.1_at	-1.549591016	0.019173375	-2.282388741	0.00017515
chr2.CM0262.15.1_at	-1.542077833	0.021746583	-2.50243228	7.86E-05
Ljwgs_131670.1_at	-1.524892101	0.014836692	-3.131795865	2.40E-06
Ljwgs_047219.1_at	-1.522430267	0.007940505	-1.001252633	0.029866774
chr4.TM0555.8.2_at	-1.496975571	0.017128142	-1.053893879	0.03761164
Ljwgs_136707.2_at	-1.491476456	0.019173375	-1.641735201	0.002437974
chr2.CM0132.24.1_at	-1.490459521	0.010460028	-1.547429036	0.001782284
chr6.CM0055.83_at	-1.488453216	0.010971049	-1.111475408	0.018730996
chr5.TM0913.18_at	-1.47800893	0.042966039	-1.813522059	0.0030758
Ljwgs_081029.1_at	-1.464164263	0.0025871	-1.078126678	0.006764125
Ljwgs_123578.1_at	-1.446059973	0.024005323	-1.677498785	0.00210677
Ljwgs_078121.1_x_at	-1.44166663	0.007349731	-1.676096319	0.000456797
chr4.CM0119.20_at	-1.41585934	0.000307884	-1.453636015	5.00E-05
chr3.CM0142.58_at	-1.414341605	0.025955141	-1.491583261	0.004815471
chr1.CM0375.58_at	-1.39507355	0.04383783	-2.183225033	0.000401393
Ljwgs_025480.3_at	-1.390022922	0.00060773	-1.83028935	5.69E-06
Ljwgs_067001.1_at	-1.38437295	0.011345675	-1.199594997	0.007550949
Ljwgs_115872.1_at	-1.368595797	0.001307037	-1.088156345	0.002183831
Ljwgs_053329.1_x_at	-1.367983662	0.042338304	-1.437799386	0.009023742
Ljwgs_015518.1_at	-1.356555342	0.045259323	-2.056253522	0.000573657
chr2.CM0545.40_s_at	-1.352950806	0.017925685	-3.010974185	1.30E-06
chr2.CM0272.54_at	-1.350474767	0.031356967	-1.629879028	0.002226556
Ljwgs_019882.2_at	-1.341497761	0.005567611	-2.157037036	9.27E-06
Ljwgs_078413.1_at	-1.329750087	0.002849531	-1.371175715	0.000488396
chr1.CM0147.120_at	-1.328953788	0.046728022	-1.060706688	0.047911683
Ljwgs_057716.1_at	-1.320774977	0.036636799	-1.906706983	0.000610899
chr4.CM0131.35_at	-1.308484857	0.020629912	-2.071223215	9.39E-05
Ljwgs_029690.2_at	-1.30391393	0.014227943	-1.144435628	0.008735732
chr4.CM0046.9_at	-1.29012312	0.014577236	-1.810778795	0.00018084
Ljwgs_119351.2.1_s_at	-1.276643638	0.029801963	-1.632187081	0.001259584
chr1.CM0378.1_at	-1.275088622	0.006339117	-1.386197136	0.000699984
chr5.CM0773.25_at	-1.269366082	0.001200885	-1.778323558	6.01E-06
chr3.CM0091.28_at	-1.26283755	0.000749956	-1.251797306	0.000176163
Ljwgs_017261.1_x_at	-1.259603707	0.042763296	-2.158369501	0.000152847
Ljwgs_036067.1_at	-1.258401352	0.004082171	-1.591291518	9.61E-05
chr5.CM0040.50_s_at	-1.247720682	0.010941663	-1.555070356	0.000380122
chr6.TM0957.5_at	-1.2435715	0.04055117	-1.834595383	0.000597639
Ljwgs_026189.1_at	-1.241015743	0.002720999	-1.455687031	0.000127793
Ljwgs_098538.1_s_at	-1.239748984	0.032393408	-1.547171403	0.001751456
gi4336433_at	-1.22713408	0.00264179	2.726682883	5.16E-08
Ljwgs_110940.1_at	-1.224895249	0.035338142	-1.268965809	0.007954523
TC19632_at	-1.223379255	0.025840152	-1.304714679	0.004414732
Ljwgs_036170.1_at	-1.219410386	0.045588455	-1.891725383	0.000468872
chr4.CM0119.5_at	-1.216032137	0.042966039	-1.357903086	0.006170041
Ljwgs_029495.1_at	-1.210652022	0.040917493	-1.465553756	0.003166278
Ljwgs_118014.1_at	-1.202032333	0.037064442	-1.556193776	0.001580381
chr6.TM0880.32_at	-1.190488255	0.006430638	-1.1416937	0.00205421
Ljwgs_098322.1_at	-1.177286045	0.010994267	-1.443652838	0.000447622
chr1.CM0001.60_at	-1.174572763	0.041163134	-1.460393558	0.002600637
gi29968572_at	-1.167772702	0.033456826	-1.827367985	0.000245805
Ljwgs_135178.1_s_at	-1.165879905	0.000162591	-1.463657251	2.48E-06
Ljwgs_011294.1_at	-1.165825159	0.019254792	-2.298913426	6.63E-06
Ljwgs_060603.2_at	-1.164981727	0.010470575	-1.930847212	1.70E-05
Ljwgs_138683.1_at	-1.163251516	0.004881458	2.662426151	8.78E-08
chr4.CM0061.15_at	-1.156499094	0.023995671	-1.822365679	0.00012436
gi45577656_at	-1.156059595	0.017067293	-1.424317424	0.000794032
chr2.TM0383.1_at	-1.149964168	0.030716934	-1.364433575	0.002472488
Ljwgs_023976.1_at	-1.143038763	0.044936348	-1.535149015	0.001598852
Ljwgs_022008.1_at	-1.138832328	0.016763631	-1.574863452	0.00026493
Ljwgs_036582.1_at	-1.128217463	0.048257492	-1.192616333	0.010412907
chr4.CM0026.51_at	-1.122769396	0.008990668	-1.198624439	0.001215018
Ljwgs_078121.1_at	-1.122444823	0.04383783	-1.444266138	0.002188857
chr1.TM1284.2_at	-1.117993758	0.009099013	-1.387035782	0.000323391
chr2.CM0056.32_at	-1.117812425	0.024777751	-1.5629367	0.000436916
Ljwgs_085768.1_at	-1.111743528	0.024005323	-1.425413007	0.000897258
chr5.CM0048.49_at	-1.10724185	0.012446937	-1.890450563	1.62E-05
Ljwgs_100584.1_s_at	-1.102132872	0.015958599	-1.850077688	3.04E-05
TM1036.19_s_at	-1.101710049	0.036257046	3.069881444	3.34E-07
Ljwgs_023473.2_at	-1.095415792	0.016385968	-1.224693463	0.001700581
Ljwgs_043946.1_at	-1.095034294	0.044739026	-1.362276241	0.002961002
Ljwgs_029197.1_at	-1.093404373	0.043835583	-1.706715739	0.000410995
chr5.CM0211.2_at	-1.080855153	0.013573972	-1.357381426	0.000477188
Ljwgs_072419.1_at	-1.080530962	0.032484987	-1.203651361	0.004349637
Ljwgs_024170.1_at	-1.077906854	0.040394112	-1.771640586	0.000209252
chr5.TM1574.9_at	-1.077169388	0.005570719	-1.298981687	0.000224472
Ljwgs_041628.1_at	-1.075845297	4.21E-05	-1.061759403	1.01E-05
Ljwgs_055080.1.1_at	-1.075075846	0.026487494	-1.123673354	0.005271408
Ljwgs_021723.2_at	-1.069990039	0.000781385	-1.200139002	4.97E-05
Ljwgs_017611.1_at	-1.067866185	0.000121151	-1.007777693	5.15E-05
chr2.TM0667.16_at	-1.062116688	0.02733792	-1.607302112	0.000242561
chr1.CM0318.12_at	-1.061337074	0.003334896	-1.90826074	1.16E-06
chr5.TM1323.7_at	-1.059176584	0.021127443	-1.671822525	0.000100357
Ljwgs_018430.1_s_at	-1.056286125	0.038195035	-1.073074457	0.009966043
chr4.CM0061.51_at	-1.053463721	0.042338304	-1.194761858	0.005420874
Ljwgs_042817.1_at	-1.04052337	0.002062886	-1.111188891	0.000247811
Ljwgs_061660.2_at	-1.036316696	0.011942811	-1.10828836	0.001639912
TM1571.14_at	-1.03432206	0.034528588	-2.01997364	2.37E-05
Ljwgs_100223.1_at	-1.025131527	0.046724477	-1.135049676	0.007295183
Ljwgs_002163.1_at	-1.024464251	0.023533257	-1.337611623	0.000752599
Ljwgs_135723.1_s_at	-1.023682969	0.031054	-1.131467142	0.004293434
chr1.CM0593.21_at	-1.023011175	0.029959582	-1.422099789	0.000617516
Ljwgs_020891.1_at	-1.007280339	0.02733792	-1.165342933	0.002604524
chr3.CM0724.24_at	-1.006041573	0.040960085	-1.672937578	0.000190074
Ljwgs_056506.1_at	-1.005240642	0.044562293	-1.27060581	0.002600637
chr4.CM0333.13.1_at	-1.0045254	0.001316046	-1.463037857	4.28E-06
Ljwgs_072410.2.1_at	1.002454784	0.04768572	1.337944942	0.001851969
chr1.CM0033.3_at	1.017958077	0.033333393	1.542654303	0.00033692
Ljwgs_017927.1_at	1.091638845	0.018185336	2.539510455	7.66E-07
Ljwgs_008555.1_at	1.092274079	0.039987087	1.756930559	0.000256261
TC16385_at	1.102746368	0.016385968	6.197549511	3.60E-12
TC11693_at	1.10556956	0.01656433	2.380095493	1.67E-06
Ljwgs_075103.1_x_at	1.120736978	0.019655198	6.760842976	2.05E-12
gi7614915_at	1.121876904	0.015312863	-3.001859082	8.58E-08
TM0578.19_at	1.137626752	0.004672101	1.95951356	3.14E-06
Ljwgs_025682.1_at	1.14063079	0.022914925	-1.237812286	0.0033292
chr1.CM0147.122_at	1.168426712	0.039613416	1.464129841	0.00233004
Ljwgs_056906.1.1_at	1.170002227	0.010300272	1.440359839	0.000398824
CM0345.59.2_at	1.174094241	0.007250599	1.352496143	0.00048569
chr2.CM0323.46_s_at	1.196035513	0.004881458	1.669039252	4.05E-05
Ljwgs_092680.1_at	1.196562691	0.017583579	1.222146406	0.0038487
Ljwgs_023316.2_at	1.196808196	0.025072009	1.497429997	0.001184726
chr5.CM0200.56_at	1.215566546	0.046509648	3.499293909	4.04E-07
chr6.CM0679.16_at	1.225550721	0.002550946	2.204205651	7.64E-07
gi45398245_at	1.242968528	0.012133532	1.514868565	0.000544555
TC11502_at	1.248928388	0.009071465	-1.208242908	0.002773867
gi7788372_at	1.255789854	0.009166753	1.145606811	0.004379366
Ljwgs_048048.1_at	1.259260948	4.65E-05	1.063018157	6.62E-05
gi45398091_at	1.263960971	0.00261083	1.697757418	2.78E-05
chr1.TM1612.23_at	1.26668424	0.000360793	3.298298647	3.52E-10
chr1.CM0593.41.2_at	1.275246418	0.016763631	1.09228854	0.012193813
chr1.CM0375.48_at	1.281363605	0.014340339	1.086240478	0.011100046
Ljwgs_037118.1_s_at	1.296682499	0.000995135	2.54803371	6.37E-08
TM1634.7_at	1.314778225	0.013645469	2.548076176	4.06E-06
Ljwgs_139300.1_s_at	1.349961417	0.018181967	3.57566724	1.44E-07
TC15034_at	1.387182136	0.016971111	8.650308539	9.29E-13
chr1.CM0579.47_at	1.392356523	0.002504407	2.375420911	1.47E-06
chr2.CM0749.8_at	1.412260284	0.021121411	1.046928599	0.034502774
gi45624564_at	1.41415293	0.007250599	1.721598906	0.000285693
Ljwgs_075103.1_s_at	1.439336135	0.018328442	6.025612245	2.76E-10
TM1008.1_at	1.442061176	0.033456826	2.557191749	6.62E-05
chr5.TM0389.9_at	1.453865994	0.007698542	4.422996048	3.96E-09
chr3.CM0152.31_at	1.473335764	0.042697314	11.14146877	6.37E-13
TM1005.13_at	1.474171166	0.019221247	1.667699722	0.001945511
gi45350479_at	1.474911636	0.047651845	2.798165686	6.55E-05
TM0612.45.1_at	1.475484695	0.041490493	5.514987904	9.19E-09
TM1227.5.1_at	1.480036807	0.00123886	2.358058769	1.31E-06
chr2.CM0153.11_at	1.497689567	0.006131237	1.665134206	0.000549506
chr3.CM0726.36.1_s_at	1.500686558	0.000474502	4.176860794	1.96E-10
gi45635449_at	1.501121058	0.006194692	1.442650004	0.001933583
CM0345.41_s_at	1.542957438	0.001471153	1.521477092	0.000383431
chr4.CM0100.25_at	1.564213558	0.029757079	2.070250633	0.000922912
TC19331_at	1.573422542	0.014205628	2.007911722	0.000442072
Ljwgs_014254.1_at	1.587080652	0.030538876	-1.249823235	0.034389592
chr3.CM0246.21_at	1.600722048	0.001256831	4.355485054	1.07E-09
chr1.CM0955.20_at	1.615353073	0.014227943	5.392885355	3.64E-09
Ljwgs_140571.1_at	1.618249921	0.03092118	2.179176926	0.000851185
Ljwgs_062134.1_at	1.627112456	0.001363854	1.289493673	0.002368376
chr2.CM0250.19_at	1.629914791	0.012434715	3.921134923	2.27E-07
Ljwgs_108557.1_s_at	1.657007638	0.000484904	5.855797877	7.64E-12
Ljwgs_118876.1.1_x_at	1.667914798	0.044562293	8.542830262	1.42E-10
chr3.TM1463.16_at	1.688682435	0.008085978	2.308584523	0.000100088
TM1227.15_at	1.704300964	0.003471003	2.669440185	6.61E-06
Ljwgs_101266.1_at	1.722358772	0.003013842	5.863747712	1.75E-10
gi45629620_at	1.7329501	0.003026132	1.667475043	0.000963724
Ljwgs_017531.1_at	1.745847429	0.001363854	3.035617144	4.94E-07
Ljwgs_026479.1_at	1.766648899	0.00396627	2.351836766	5.26E-05
gi2367430_at	1.788809166	0.031414865	8.326379125	2.13E-10
TM1622.5_at	1.812657239	1.53E-05	1.482908373	3.40E-05
Ljwgs_067982.1_s_at	1.81619036	0.021882655	5.032832945	1.16E-07
TM0645.23.1_at	1.83202884	0.026920615	1.651711013	0.014353388
chr4.CM0617.23_at	1.834580112	0.019236417	1.449142771	0.022624343
Ljwgs_018310.1_at	1.835021475	0.006472982	5.94443087	1.25E-09
Ljwgs_031201.1_at	1.844696894	0.048260601	8.201208879	1.32E-09
chr3.CM1468.24.2_at	1.857805145	0.031190217	2.09114078	0.003799813
chr3.CM0226.1_at	1.861863874	0.007250599	1.529327096	0.007326389
chr4.TM0421.7.1_at	1.869976098	0.013146301	7.7215089	1.52E-10
Ljwgs_057161.1_at	1.88484945	0.005083014	1.611264285	0.004028033
Ljwgs_021309.1_at	1.891633072	0.043175459	5.951774681	1.06E-07
Ljwgs_013085.2_s_at	1.913992482	0.047327906	3.872909321	3.17E-05
Ljwgs_056178.1_at	1.919489028	0.006860905	2.00598678	0.001071235
chr4.CM0073.95_at	1.92290954	0.0065257	5.906981741	2.64E-09
chr5.TM0090.14_at	1.928609334	0.001974545	1.101470593	0.026785037
chr5.CM0200.5_at	1.947748973	6.19E-06	1.163421559	0.000424885
gi45617763_at	1.962613258	0.000392027	1.930839968	0.000101422
chr6.CM0420.46_at	1.963880101	0.035518851	5.107873702	7.66E-07
gi45627487_at	1.969308296	0.001440597	2.666535619	1.20E-05
Ljwgs_020238.1_at	1.976158879	0.001859463	2.492928663	3.77E-05
TC15034_s_at	2.00606133	0.003642455	9.871716529	1.43E-12
chr1.CM1255.3_at	2.009766226	0.00376309	1.317243238	0.018621542
chr5.CM0071.112_at	2.017707323	0.001334202	3.887609621	1.27E-07
chr3.CM0726.30.2_s_at	2.025028556	0.000393573	4.439286215	4.37E-09
TM0645.8_at	2.032337846	0.000481851	1.387397017	0.003315869
Ljwgs_020286.1_at	2.060547424	2.19E-05	1.13181738	0.002137337
chr5.CM0200.7_at	2.079087614	0.003010819	3.505515379	2.28E-06
chr4.CM0042.69_at	2.092953084	7.42E-05	4.33856336	1.21E-09
Ljwgs_046380.1_at	2.101799779	4.38E-05	1.865269875	3.63E-05
gi45570717_at	2.118528692	0.043175459	1.933402773	0.022008236
Ljwgs_098368.1_s_at	2.124949158	0.00345012	8.762293314	1.54E-11
chr2.CM0191.39_at	2.127595523	0.006860905	2.611280541	0.000246283
chr2.TM1731.12_at	2.13681555	0.01319812	3.695074926	1.53E-05
chr4.CM0126.82_at	2.144553315	0.020410161	3.659814227	4.06E-05
chr6.CM0314.31_at	2.166808054	0.001526112	2.985388017	1.07E-05
chr1.CM1409.36_at	2.170130414	0.016225912	3.286981872	9.61E-05
Ljwgs_045353.1_at	2.184839701	7.42E-05	3.26212076	1.04E-07
chr5.TM1466.4_at	2.206202875	5.62E-05	1.98612367	4.05E-05
TC20246_at	2.21207404	2.07E-05	2.818840545	1.97E-07
chr1.TM0371.19_at	2.230279123	0.000100294	1.35055239	0.002777104
chr3.TM1367.15_at	2.259340097	0.017678383	2.533382307	0.001864078
gi45619316_at	2.25982432	0.039488517	4.790028103	1.21E-05
chr1.TM0221.9_at	2.274042792	0.000122637	2.343622712	1.91E-05
chr2.CM0191.92_x_at	2.288012245	0.000108981	6.50651284	2.26E-11
chr1.CM0318.60.1_x_at	2.291700174	0.002488053	8.088409099	7.76E-11
TC14488_s_at	2.305440691	4.19E-08	2.663862839	1.07E-09
Ljwgs_016013.1_at	2.335974032	0.000995135	5.788930863	2.77E-09
Ljwgs_021600.1_s_at	2.358496802	1.92E-06	1.313786367	0.000340031
chr2.CM0191.73_at	2.365613388	0.042795286	3.669275712	0.000417303
chr2.CM0191.92_at	2.394820928	0.000104818	6.843530457	1.99E-11
Ljwgs_035507.1_at	2.40064487	0.000509602	2.115952995	0.000400804
Ljwgs_076459.1_s_at	2.405418008	0.000447576	6.81739192	1.43E-10
Ljwgs_035691.1_at	2.409497099	6.58E-07	3.944816106	1.53E-10
chr4.CM0234.47_at	2.415319841	1.31E-06	5.416787961	4.14E-12
Ljwgs_055478.1_at	2.416633357	0.001214267	2.74069484	7.12E-05
Ljwgs_074950.1_at	2.449591736	0.009584217	2.025398289	0.008948256
Ljwgs_009194.0.1_at	2.452070913	0.003929681	8.705623024	1.49E-10
CM1488.4_at	2.479779877	0.000142356	3.083834479	2.39E-06
chr1.CM0163.1_at	2.481595567	0.023818062	8.933985843	3.96E-09
chr1.CM0192.45.1_at	2.482031019	0.000461736	8.269154747	1.58E-11
TM0612.45_x_at	2.487284429	0.002844361	7.197629404	1.57E-09
CM0300.5_at	2.510877915	2.02E-05	7.251830552	2.43E-12
chr4.CM0265.9_s_at	2.540263059	6.43E-05	9.052296703	6.16E-13
Ljwgs_076662.1_at	2.556243693	0.024866473	7.138035211	1.37E-07
chr2.CM0249.48_at	2.558404798	0.000251013	1.61202233	0.003905359
Ljwgs_034838.1_at	2.558965497	0.000162234	2.91836791	7.87E-06
chr3.TM1570.8_at	2.574226091	5.46E-05	5.955746057	1.71E-10
TM1040.6_at	2.575522035	7.42E-05	1.181557513	0.015699345
chr1.CM0593.40_s_at	2.576566846	0.007741711	6.06793902	1.29E-07
TM0795.10_at	2.57769199	0.000994806	-1.383497408	0.024946334
Ljwgs_017126.2_at	2.58245813	3.18E-05	2.902990796	1.55E-06
TM0451.22_s_at	2.585689811	0.00434936	-2.913058868	0.000336877
Ljwgs_033056.1_at	2.608342398	8.61E-05	4.585769617	1.37E-08
chr1.CM0163.16.2_at	2.617945532	0.000113394	4.689971737	1.50E-08
chr2.CM0065.39_at	2.621290177	6.58E-07	3.390577503	4.09E-09
chr2.CM0060.76_at	2.622278216	5.62E-05	1.925656101	0.000342544
chr1.CM0064.61_s_at	2.686736706	0.014197664	2.576430943	0.004718779
chr1.CM0295.51.2_at	2.687722024	0.000908419	5.384080863	4.41E-08
Ljwgs_017126.2_s_at	2.690657976	9.36E-05	3.121002968	3.33E-06
chr3.CM0460.22_at	2.701084381	1.20E-05	2.545837282	4.91E-06
TM1680.7_at	2.717301825	0.001684595	8.261536031	3.53E-10
Ljwgs_095176.1_at	2.741828773	0.016893054	7.554624474	7.07E-08
Ljwgs_034102.1_at	2.754700112	5.15E-05	3.27389195	1.29E-06
Ljwgs_096803.1_at	2.82742183	2.38E-06	2.75904423	6.49E-07
Ljwgs_095844.1_s_at	2.849625086	5.11E-05	1.152134445	0.026415684
Ljwgs_031242.1_at	2.949936531	0.000622874	3.248158657	4.83E-05
chr4.CM0046.48_at	2.95009428	1.93E-07	3.985238602	6.37E-10
gi45631965_at	3.000000922	0.002875935	8.571588189	1.95E-09
chr3.CM0711.39.1_at	3.009758377	4.48E-06	1.675732864	0.000636312
Ljwgs_022059.2_s_at	3.066678448	2.69E-05	9.722937494	9.58E-13
chr2.CM0020.32_at	3.073138338	2.04E-05	4.755254334	1.44E-08
TM1680.21_at	3.081865343	0.000545802	7.874129027	8.12E-10
TM1472.19.1_at	3.084765998	0.00013271	5.396875552	2.60E-08
Ljwgs_127254.1_at	3.090051348	3.20E-05	1.810376719	0.001608339
chr1.CM1409.39.1_at	3.124904294	0.000200374	6.660948278	2.89E-09
chr5.TM0872.15_at	3.129841429	7.29E-07	1.524306794	0.000608002
Ljwgs_009189.1_at	3.174504296	1.06E-05	5.312534459	2.32E-09
chr4.CM0004.34_at	3.217894068	2.59E-06	3.911559628	4.00E-08
TC9977_at	3.22062268	1.81E-05	4.152254865	1.43E-07
TM0374.17_s_at	3.294839248	0.000113394	7.749794518	3.45E-10
TM0451.20_at	3.323312944	1.05E-05	-1.813272838	0.001329098
chr3.CM0152.8_at	3.351690676	8.84E-07	3.170431225	3.83E-07
chr4.CM0739.17_at	3.360795034	0.000407947	2.830573757	0.000500006
TM0612.45_at	3.389253408	0.000352761	8.443085383	6.36E-10
chr2.CM0504.29_at	3.41178366	5.12E-08	6.691899242	9.11E-13
TC19751_at	3.430238781	0.000952093	4.839006355	4.11E-06
Ljwgs_101587.1_at	3.454344352	2.07E-05	1.290229782	0.026824921
chr4.TM0851.2.2_at	3.461738118	6.80E-08	1.22701912	0.002002159
Ljwgs_024610.1_at	3.47418668	1.64E-07	1.958960453	4.34E-05
chr2.CM0373.6.1_at	3.481991671	0.001340267	7.384239532	3.60E-08
gi29966245_at	3.494330158	6.03E-09	6.271967657	2.78E-13
chr5.CM0040.28_at	3.559603702	2.93E-06	9.863605913	5.90E-13
chr4.CM0265.9_at	3.564199154	8.50E-07	10.38735763	9.64E-14
chr1.TM0805.9.1_at	3.59888039	6.80E-08	3.790939411	6.80E-09
TM0748.11_at	3.621171562	2.03E-05	2.107554545	0.001236124
gi45630097_at	3.641375536	6.13E-07	4.34276256	1.15E-08
Ljwgs_039661.1.1_s_at	3.652414205	0.000194439	7.650142633	3.53E-09
chr1.CM0315.43_at	3.65694063	1.27E-05	1.68766095	0.005704793
Ljwgs_148302.1_at	3.686730094	5.15E-05	4.474936397	9.97E-07
chr5.CM0311.5_at	3.697604177	0.001449244	3.006096746	0.00202407
chr2.CM0373.8_at	3.716993154	0.000113394	4.279991793	4.58E-06
TC9239_at	3.726270236	4.67E-06	8.272453387	1.82E-11
chr4.CM0558.48_at	3.740889296	0.000112832	8.515572138	5.40E-10
Ljwgs_022749.1_s_at	3.766479584	2.94E-05	3.618172295	9.69E-06
chr1.CM0009.29_at	3.766897395	3.63E-08	3.727678817	7.74E-09
chr2.CM0120.58.2_at	3.784443442	4.48E-06	5.552034406	5.58E-09
Ljwgs_008021.2_at	3.804854954	1.10E-07	3.717601474	2.96E-08
Ljwgs_078423.1_at	3.847153126	0.000191326	4.866044421	2.65E-06
chr2.CM0373.6_at	3.862502281	1.26E-05	7.917827824	1.64E-10
Ljwgs_119003.1_at	3.864240198	2.98E-08	6.598478162	3.28E-12
TC18130_at	3.875010167	4.93E-05	1.614164758	0.022008236
Ljwgs_015493.2.1_at	3.918224864	1.10E-08	2.885323419	1.07E-07
chr3.CM0116.48_at	3.935943884	4.94E-08	4.514954704	1.42E-09
chr3.CM0196.31_at	4.070514728	6.19E-06	7.490517537	3.44E-10
TC8216_at	4.15869878	0.000454191	11.41712646	2.24E-10
chr5.CM0328.44_at	4.184954591	1.12E-08	8.60821173	1.05E-13
chr5.CM0328.45_at	4.191624241	1.55E-07	8.046479352	3.76E-12
chr4.TM0851.2.1_at	4.221720825	3.95E-09	2.423690264	8.26E-07
chr4.CM0244.83_at	4.223215228	1.53E-05	2.435844069	0.001082898
chr6.CM0082.31.1_s_at	4.229534017	3.23E-06	9.398938194	1.21E-11
Ljwgs_042620.1_at	4.274752437	0.000306251	2.567755237	0.00619344
TM1440.7_at	4.314194916	8.74E-06	7.024207128	2.76E-09
Ljwgs_119901.1_at	4.33492822	4.97E-06	4.586386147	4.88E-07
chr2.CM0749.21.1_x_at	4.353258723	0.000116533	2.823763824	0.001802703
gi45629563_s_at	4.406850951	1.46E-07	11.33014189	8.46E-14
TC16386_at	4.409694825	3.56E-09	7.677499308	2.32E-13
Ljwgs_010235.2_at	4.439223842	2.17E-11	3.842530103	1.54E-11
Ljwgs_107677.3_at	4.463360204	1.59E-06	5.068208343	5.99E-08
Ljwgs_126128.1_s_at	4.485029052	1.95E-06	7.134653018	7.40E-10
Ljwgs_022275.1_at	4.521380089	5.21E-07	6.16115618	1.57E-09
TM1515.13_at	4.54048131	3.49E-06	8.845161495	8.12E-11
chr2.CM0201.56.1_at	4.58880904	1.10E-08	9.370835546	1.07E-13
Ljwgs_014231.1_at	4.591174217	2.50E-08	1.763986831	0.000455741
Ljwgs_021880.1_at	4.61056464	8.42E-07	7.062152345	5.23E-10
CM0584.15.1_at	4.660714041	2.60E-08	3.910417134	4.67E-08
TM1569.3_at	4.701919994	2.88E-08	6.601963533	4.42E-11
chr1.CM0147.81_at	4.705404156	1.95E-07	10.14203501	9.92E-13
chr2.CM0749.21.1_at	4.732244322	0.000106836	3.29198098	0.000910977
chr3.CM0005.108_at	4.742485397	5.19E-07	8.461810687	3.46E-11
chr2.CM0018.67_at	4.754367237	6.17E-08	1.992170678	0.00043654
chr1.CM0318.60.1_at	4.82532482	8.23E-07	9.199984458	2.32E-11
gi15189162_at	4.948498578	2.15E-06	11.06803572	7.21E-12
chr1.TM0187.10_at	4.993693837	4.23E-06	11.42556339	1.07E-11
Ljwgs_097033.1_s_at	5.031009666	2.14E-08	9.472825429	5.90E-13
chr4.CM0337.33.9_at	5.392758652	2.68E-08	10.14361347	7.56E-13
Ljwgs_023854.1_at	5.428987537	2.55E-08	7.028948504	1.13E-10
Ljwgs_113526.1_s_at	5.492551549	6.02E-08	10.30652232	1.95E-12
TM0936.5.1_at	5.509959196	2.88E-08	11.47139725	2.42E-13
TM1515.11_at	5.526285949	3.58E-08	10.9337373	5.90E-13
chr6.TM0517.8_at	5.528591616	1.10E-07	3.274576619	1.74E-05
chr4.CM0025.6_at	5.53477804	1.63E-07	3.90489689	3.00E-06
chr2.CM0120.58_at	5.617327513	3.96E-06	7.146715083	3.40E-08
Ljwgs_056148.1_at	5.675775484	2.46E-08	5.094406811	1.69E-08
gi45625497_at	5.697193105	6.99E-09	7.133841085	3.89E-11
TC15698_at	5.772082357	2.77E-08	8.177087925	3.61E-11
chr1.TM0240.10_at	5.934592466	7.05E-07	12.04355191	8.45E-12
chr2.CM0008.63.1_at	5.941745761	5.93E-10	4.663379822	1.87E-09
Ljwgs_129466.1_s_at	5.965043179	4.72E-08	3.731107914	3.94E-06
gi2367417_at	6.060003348	2.88E-08	10.20253883	3.66E-12
Ljwgs_145916.1_s_at	6.088405372	3.18E-06	11.79996085	7.86E-11
gi28625016_at	6.119684286	5.71E-08	11.86762458	1.12E-12
gi45476487_at	6.158712396	1.46E-08	9.278150588	7.75E-12
Ljwgs_022269.1_at	6.176959092	1.84E-07	5.188101654	3.77E-07
chr3.TM0916.11.2_at	6.249143924	5.73E-08	12.41090794	8.82E-13
Ljwgs_111594.1_at	6.256439417	1.06E-08	3.773306072	1.24E-06
Ljwgs_048453.1_s_at	6.373149722	1.10E-08	8.496045486	2.87E-11
Ljwgs_147748.1_at	6.393076792	3.09E-07	4.115434187	1.63E-05
Ljwgs_075731.1_s_at	6.470040753	5.34E-09	10.39830268	9.22E-13
TM0936.13_at	6.587254447	6.03E-09	9.958709576	2.40E-12
Ljwgs_052006.1_s_at	6.746893331	1.07E-08	11.78480359	7.22E-13
chr4.CM0337.33.8_at	6.833898627	7.66E-09	11.35994537	9.22E-13
chr3.CM0005.85_x_at	6.835804184	1.98E-09	9.850430848	1.41E-12
chr5.CM0089.15_s_at	6.861061008	0.002487656	10.97982226	3.15E-06
chr2.CM0201.58_at	6.901988091	2.29E-11	5.611283763	4.26E-11
chr3.CM0005.85_at	6.996106023	5.93E-10	10.4729166	2.98E-13
Ljwgs_030815.1_at	7.022040229	1.32E-09	7.082733021	1.34E-10
chr6.CM0245.16_at	7.30197416	4.07E-10	10.52729532	3.25E-13
chr4.CM0179.25_at	7.312660473	8.03E-12	9.495802454	2.61E-14
chr3.CM0005.85.1_at	7.512992143	6.80E-09	11.00828995	4.30E-12
chr5.TM0090.13_at	7.522631654	8.61E-05	12.54966869	2.80E-08
Ljwgs_005472.1_at	7.53254543	3.91E-10	9.817770739	9.91E-13
chr5.TM1077.34_at	7.644339927	6.74E-10	7.923769336	4.69E-11
gi6448578_at	7.670759883	2.17E-11	8.36378734	7.27E-13
Ljwgs_047343.1.1_at	7.769433855	3.33E-11	4.28437304	1.51E-08
chr2.CM0102.46_s_at	7.861555731	1.47E-11	8.233181296	7.56E-13
Ljwgs_037651.1_at	7.977177468	6.70E-10	6.702747555	8.69E-10
chr4.CM0046.52_s_at	8.03577346	2.51E-11	9.897535186	2.01E-13
Ljwgs_015164.1_at	8.067638344	2.32E-07	5.253542871	1.12E-05
chr3.CM0005.73_at	8.072259467	1.28E-08	6.285736731	6.04E-08
Ljwgs_037414.1_at	8.98334931	1.06E-08	8.38548495	3.73E-09
chr5.CM0311.3_at	9.026665291	2.51E-09	6.609587052	2.15E-08
chr4.CM0333.16_s_at	9.289084162	9.90E-13	9.06422027	1.59E-13
TM0068.27.1_s_at	9.878126676	2.74E-14	11.74610395	3.22E-16
gi9082286_at	9.989768562	3.72E-14	11.15524024	1.13E-15
chr5.CM0571.54_at	10.30700684	2.11E-15	8.85850399	9.26E-16
Ljwgs_017174.1_at	10.49777193	3.56E-10	7.439441946	3.98E-09
TM1513.5_at	11.25716949	2.55E-14	12.33613999	7.02E-16
