# Supplementary material for: Dissection of Symbiosis and Organ Development by Integrated Transcriptome Analysis of Lotus japonicus Mutant and Wild-Type Plants
Source: PLoS One. 2009 Aug 7;4(8):e6556. doi: 10.1371/journal.pone.0006556 (PMC2717213; doi:10.1371/journal.pone.0006556)
Supplement: Folder S1 — Inoculation time series (2.84 MB ZIP) [file pone.0006556.s009.zip › S1.INOCULATION TIME SERIES copy/1.1.Stage(s) total transcript analysis/1.1.7/1.1.7.auxin.txt]

chr3.TM0416.16	99.1.4.600	GO_ID:52112										GO_ID:52112	TAIR|gene:2193926 SPTR:Q9C9E1 symbol:AT1G72430.1 [GO:0005554 "molecular function unknown" evidence=ND] [GO:0009733 "response to auxin stimulus" evidence=ISS] Pfam:PF02519 InterPro:IPR003676 EMBL:AC016529 EMBL:AY088935 PIR:D96748 SPTR:Q9C9E1	5e-30
Ljwgs_138683.1	99.1.4.25	GO_ID:49532							AX15A_SOYBN	Auxinsignalingpathway;Multigenefamily,Auxin-induced protein 15A.	5e-12	GO_ID:49532	TAIR|gene:2061036 SPTR:Q9ZQ28 symbol:AT2G24400.1 [GO:0005516 "calmodulin binding" evidence=ISS] [GO:0008372 "cellular component unknown" evidence=ND] [GO:0009733 "response to auxin stimulus" evidence=ISS] Pfam:PF02519 InterPro:IPR003676 EMBL:AC006403 EMBL:BT010815 EMBL:BT011291 PIR:B84636 SPTR:Q9ZQ28	5e-27
Ljwgs_138683.1	99.1.3.2.2320	AX15A_SOYBN							AX15A_SOYBN	Auxinsignalingpathway;Multigenefamily,Auxin-induced protein 15A.	5e-12	GO_ID:49532	TAIR|gene:2061036 SPTR:Q9ZQ28 symbol:AT2G24400.1 [GO:0005516 "calmodulin binding" evidence=ISS] [GO:0008372 "cellular component unknown" evidence=ND] [GO:0009733 "response to auxin stimulus" evidence=ISS] Pfam:PF02519 InterPro:IPR003676 EMBL:AC006403 EMBL:BT010815 EMBL:BT011291 PIR:B84636 SPTR:Q9ZQ28	5e-27
chr2.CM0250.19	99.1.3.1.25	EC 6.3.2.-							GH33_ARATH	Ligase,Indole-3-acetic acid-amido synthetase GH3.3 (EC 6.3.2.-) (Auxin- responsive GH3-like protein 3) (AtGH3-3).	0	GO_ID:54206	TAIR|gene:2058587 SPTR:O22190 symbol:GH3.3 [GO:0009733 "response to auxin stimulus" evidence=ISS] [GO:0010252 "auxin homeostasis" evidence=TAS] Pfam:PF03321 InterPro:IPR004993 EMBL:AC002391 EMBL:AY090371 EMBL:BT000823 PIR:T00515 SPTR:O22190	0
chr2.CM0250.19	99.1.4.1134	GO_ID:54206							GH33_ARATH	Ligase,Indole-3-acetic acid-amido synthetase GH3.3 (EC 6.3.2.-) (Auxin- responsive GH3-like protein 3) (AtGH3-3).	0	GO_ID:54206	TAIR|gene:2058587 SPTR:O22190 symbol:GH3.3 [GO:0009733 "response to auxin stimulus" evidence=ISS] [GO:0010252 "auxin homeostasis" evidence=TAS] Pfam:PF03321 InterPro:IPR004993 EMBL:AC002391 EMBL:AY090371 EMBL:BT000823 PIR:T00515 SPTR:O22190	0
