# Supplementary material for: Dissection of Symbiosis and Organ Development by Integrated Transcriptome Analysis of Lotus japonicus Mutant and Wild-Type Plants
Source: PLoS One. 2009 Aug 7;4(8):e6556. doi: 10.1371/journal.pone.0006556 (PMC2717213; doi:10.1371/journal.pone.0006556)
Supplement: Folder S1 — Inoculation time series (2.84 MB ZIP) [file pone.0006556.s009.zip › S1.INOCULATION TIME SERIES copy/1.1.Stage(s) total transcript analysis/1.1.8/-1.1.8.ID list.txt]

	M	FDR	M	FDR
Affy_ID	T13 - T21	T13 - T21	T34 - T21	T34 - T21
Ljwgs_074659.1_at	-3.574273099	0.000244584	-2.292397357	0.011926141
chr5.CM0494.22_s_at	-3.404298353	0.000468878	-2.321260042	0.012763516
Ljwgs_074952.1_at	-3.119078886	0.001118889	-2.152214948	0.021536959
chr1.CM0375.6_at	-2.737783097	0.000340016	-1.808265554	0.012281529
Ljwgs_021520.1_s_at	-2.367526524	8.58E-05	-1.151172826	0.033954884
chr4.CM0079.30_s_at	-2.364887068	5.29E-06	-1.013668407	0.015958599
Ljwgs_030394.1.1_at	-2.327793336	0.000695913	-1.549591016	0.019173375
Ljwgs_025093.1_s_at	-2.29349935	0.016217008	-2.18684904	0.026920615
TC19632_at	-2.290255815	0.000136115	-1.223379255	0.025840152
Ljwgs_114941.1_at	-2.220749774	0.011801428	-1.96005437	0.031660127
chr1.CM0215.32_at	-2.191178663	0.033277107	-2.124613537	0.047834831
chr2.CM0749.8_at	-2.119023501	0.000817736	1.412260284	0.021121411
chr2.CM0262.15.1_at	-2.077757233	0.002075012	-1.542077833	0.021746583
chr5.TM0913.18_at	-2.060812737	0.004030997	-1.47800893	0.042966039
gi4336433_at	-1.982427586	2.51E-05	-1.22713408	0.00264179
TM0674.25_at	-1.952563479	0.013774411	-1.682790427	0.041390014
chr4.CM0501.35_x_at	-1.890317231	9.46E-05	-1.914442939	5.64E-05
Ljwgs_024170.1_at	-1.874999832	0.000575131	-1.077906854	0.040394112
chr4.CM0617.4_at	-1.867884228	0.00360883	-1.841061719	0.004685359
chr4.CM0558.48_at	-1.820506437	0.037111911	3.740889296	0.000112832
chr2.CM0191.80_at	-1.804871891	0.000803036	-1.458380418	0.005451289
chr4.CM0126.139_at	-1.794684796	0.043005546	-2.033669163	0.026920615
TM1036.19_s_at	-1.793883009	0.000896537	-1.101710049	0.036257046
chr2.TM0667.16.1_at	-1.753198944	0.004461943	-1.571833633	0.012434715
chr3.CM0142.58_at	-1.717521698	0.005671358	-1.414341605	0.025955141
Ljwgs_021181.1_s_at	-1.710943538	0.00035013	-2.281265619	1.07E-05
Ljwgs_135178.1_s_at	-1.689621764	4.13E-06	-1.165879905	0.000162591
gi45633283_at	-1.656863085	0.000946011	-1.185333503	0.015186868
Ljwgs_029723.1_at	-1.649697676	0.009543422	-1.569192029	0.016711602
Ljwgs_029197.1_at	-1.618649053	0.002684574	-1.093404373	0.043835583
Ljwgs_050682.1_s_at	-1.611157755	0.001812348	-2.30424809	4.28E-05
TC13820_at	-1.600263262	0.002453665	-1.859150269	0.000643025
chr4.CM0333.13.1_at	-1.582831304	1.49E-05	-1.0045254	0.001316046
Ljwgs_026189.1_at	-1.565925319	0.000328921	-1.241015743	0.002720999
chr2.CM0132.24.1_at	-1.559139589	0.005906146	-1.490459521	0.010460028
Ljwgs_006845.1_at	-1.530120768	0.002479655	-1.876037602	0.000365408
chr4.CM0046.9_at	-1.486678987	0.004186683	-1.29012312	0.014577236
TM0809.12_at	-1.469559247	0.00327337	-1.551663397	0.00232022
chr1.CM0378.1_at	-1.458506417	0.001871951	-1.275088622	0.006339117
chr1.CM0001.60_at	-1.453657616	0.008890534	-1.174572763	0.041163134
Ljwgs_026479.1_at	-1.447071668	0.01399022	1.766648899	0.00396627
Ljwgs_098538.1_s_at	-1.446404178	0.010011564	-1.239748984	0.032393408
Ljwgs_026991.1_at	-1.417270785	0.0031299	-1.118902435	0.019935628
Ljwgs_093679.1_at	-1.410757302	0.000352384	-1.226495588	0.001277462
chr2.TM0667.16_at	-1.403295016	0.003306662	-1.062116688	0.02733792
TM0547.3.1_at	-1.389112589	0.044789302	-1.887770461	0.008606537
Ljwgs_030627.1_at	-1.360238963	0.000644968	-1.035303949	0.007250599
gi45578362_at	-1.35547201	0.029637855	-1.625084154	0.012379119
Ljwgs_023736.1_at	-1.350606107	0.049487036	-3.112301369	5.96E-05
Ljwgs_011294.1_at	-1.343079947	0.005906146	-1.165825159	0.019254792
chr1.TM0671.14_at	-1.337838821	0.048444394	-1.762257596	0.012434715
Ljwgs_129438.1_at	-1.336672732	0.001545141	-1.064654424	0.010893047
Ljwgs_074410.1_at	-1.31854678	0.000953547	-1.003835395	0.010126404
chr4.CM0119.20_at	-1.267773551	0.000989342	-1.41585934	0.000307884
Ljwgs_047219.1_at	-1.264018591	0.021471063	-1.522430267	0.007940505
Ljwgs_059845.1_at	-1.24809659	0.002088726	-1.044469897	0.010185654
chr3.CM0724.24_at	-1.218760203	0.010367685	-1.006041573	0.040960085
chr3.CM0091.28_at	-1.214182841	0.001095467	-1.26283755	0.000749956
chr3.CM0152.32_at	-1.191458702	0.00327337	-1.00390353	0.014205628
Ljwgs_021723.2_at	-1.181376683	0.000328921	-1.069990039	0.000781385
Ljwgs_038479.2_at	-1.172415448	0.019443656	-1.170208559	0.024866473
TM1571.14_at	-1.136761171	0.015956741	-1.03432206	0.034528588
chr4.CM0119.5_at	-1.135730152	0.048805341	-1.216032137	0.042966039
Ljwgs_042817.1_at	-1.109001883	0.001132104	-1.04052337	0.002062886
Ljwgs_022008.1_at	-1.106660502	0.016169846	-1.138832328	0.016763631
chr1.TM1284.2_at	-1.098043683	0.008241592	-1.117993758	0.009099013
Ljwgs_038312.2_at	-1.092670076	0.013222147	-1.232102798	0.007098391
chr2.TM0383.1_at	-1.06333403	0.037722784	-1.149964168	0.030716934
Ljwgs_019882.2_at	-1.060041366	0.022015736	-1.341497761	0.005567611
Ljwgs_017611.1_at	-1.057427529	0.0001851	-1.067866185	0.000121151
Ljwgs_041628.1_at	-1.047838979	8.04E-05	-1.075845297	4.21E-05
chr5.TM1574.9_at	-1.006264429	0.007279443	-1.077169388	0.005570719
chr6.CM0314.48.1_at	-1.004683715	0.001973958	-1.033003044	0.001593055
Ljwgs_008555.1_at	1.048030924	0.040220009	1.092274079	0.039987087
chr3.CM0711.39.1_at	1.065577294	0.047252781	3.009758377	4.48E-06
Ljwgs_034909.1_at	1.155548616	0.020470866	1.634176539	0.001853045
chr1.CM0147.122_at	1.168422328	0.031889782	1.168426712	0.039613416
Ljwgs_075103.1_x_at	1.182286109	0.011254546	1.120736978	0.019655198
Ljwgs_096803.1_at	1.203537524	0.012359297	2.82742183	2.38E-06
TC14488_s_at	1.220098333	0.000165446	2.305440691	4.19E-08
Ljwgs_045075.1_at	1.23070833	0.017031158	1.481341229	0.005759037
Ljwgs_037118.1_s_at	1.257219178	0.001306736	1.296682499	0.000995135
Ljwgs_115867.1_at	1.271637631	0.045040488	2.29307748	0.000705843
CM0345.59.2_at	1.30571893	0.002696645	1.174094241	0.007250599
gi45624564_at	1.331176174	0.008899688	1.41415293	0.007250599
chr5.TM1077.34_at	1.369896272	0.045530885	7.644339927	6.74E-10
Ljwgs_075103.1_s_at	1.405017944	0.017329862	1.439336135	0.018328442
CM0345.41_s_at	1.405092165	0.003124812	1.542957438	0.001471153
Ljwgs_068281.1_at	1.407352056	0.001761157	1.02431223	0.021127443
Ljwgs_020411.1_at	1.446210072	0.007021181	1.129433713	0.041697509
chr4.CM0004.34_at	1.538047303	0.005756189	3.217894068	2.59E-06
chr5.TM0090.14_at	1.540289728	0.010033577	1.928609334	0.001974545
Ljwgs_140166.1_at	1.559101641	0.001296691	1.051474313	0.026998694
Ljwgs_035507.1_at	1.598974837	0.013246276	2.40064487	0.000509602
Ljwgs_108557.1_s_at	1.620654303	0.000650282	1.657007638	0.000484904
gi45629620_at	1.675647506	0.00360883	1.7329501	0.003026132
chr5.TM1466.4_at	1.67954578	0.001092389	2.206202875	5.62E-05
chr4.CM0046.23.1_at	1.685738314	0.044086838	3.119070145	0.000509602
Ljwgs_061146.1_at	1.702941686	0.022163843	1.954636308	0.011839371
chr2.CM0065.39_at	1.735464245	0.000143912	2.621290177	6.58E-07
chr5.TM0090.14.1_at	1.772779616	0.047032274	2.283382544	0.013709813
Ljwgs_015493.2.1_at	1.798963928	0.000218337	3.918224864	1.10E-08
Ljwgs_016691.1_at	1.86665401	0.013208705	-1.86466123	0.01656433
Ljwgs_122957.1_at	1.872049331	0.016321826	-1.900437712	0.018315647
gi45630097_at	1.918139348	0.001114191	3.641375536	6.13E-07
chr5.CM0569.30_at	1.99178442	2.07E-05	1.61999321	0.000128292
chr1.TM0187.10_at	2.047481359	0.020458445	4.993693837	4.23E-06
Ljwgs_060407.2_s_at	2.047525973	0.000783209	1.861845978	0.001844576
gi45350479_at	2.113110805	0.003875785	1.474911636	0.047651845
chr2.CM0191.92_x_at	2.146949293	0.000272091	2.288012245	0.000108981
chr4.CM0432.30_at	2.205918553	0.000749073	1.890338665	0.003010819
Ljwgs_119003.1_at	2.333517674	3.16E-05	3.864240198	2.98E-08
Ljwgs_130111.1_s_at	2.424688438	5.64E-06	2.188305763	1.07E-05
chr2.CM0191.92_at	2.429300859	0.000124487	2.394820928	0.000104818
chr4.CM0126.82_at	2.489585746	0.00594201	2.144553315	0.020410161
chr2.TM1731.12_at	2.518581165	0.003161645	2.13681555	0.01319812
Ljwgs_045353.1_at	2.545026772	2.13E-05	2.184839701	7.42E-05
chr1.CM0064.61_s_at	2.65750857	0.011950385	2.686736706	0.014197664
TM0645.8_at	2.73072333	2.73E-05	2.032337846	0.000481851
gi45617763_at	2.790595821	1.28E-05	1.962613258	0.000392027
gi45476487_at	2.951347596	0.000185077	6.158712396	1.46E-08
chr5.CM0311.3_at	3.020663599	0.001253142	9.026665291	2.51E-09
Ljwgs_096478.1_at	3.041862492	5.24E-07	1.507560072	0.000817849
chr4.CM0179.25_at	3.055028779	1.38E-06	7.312660473	8.03E-12
Ljwgs_021600.1_s_at	3.071371278	1.68E-07	2.358496802	1.92E-06
chr3.BM1543.1.1_at	3.13119482	1.74E-05	1.472622732	0.016711602
chr1.TM0371.19_at	3.175716046	2.82E-06	2.230279123	0.000100294
TM0645.23.1_at	3.192575165	0.000298334	1.83202884	0.026920615
chr3.TM1367.15_at	3.207172043	0.001033418	2.259340097	0.017678383
chr2.TM0490.19_at	3.21500545	0.002012249	2.420568065	0.019221247
chr2.CM0008.63.1_at	3.674212153	6.44E-07	5.941745761	5.93E-10
Ljwgs_043352.1_at	3.783198646	7.84E-05	1.853400301	0.031124542
Ljwgs_008026.1_at	3.994178014	0.000695913	3.96658243	0.000711862
Ljwgs_067396.1_at	4.090789908	6.80E-05	4.231511393	3.17E-05
TM1757.18_at	4.263337973	1.76E-06	3.043533332	5.15E-05
Ljwgs_145929.1_at	4.287815743	5.50E-07	3.912917682	6.58E-07
Ljwgs_148302.1_at	4.319583605	1.43E-05	3.686730094	5.15E-05
Ljwgs_078423.1_at	4.337173618	7.43E-05	3.847153126	0.000191326
chr6.BM1429.11_at	4.39342111	2.13E-05	2.341829967	0.008094987
chr4.CM0046.52_s_at	4.512225098	1.37E-07	8.03577346	2.51E-11
TM0068.27.1_s_at	4.961986707	6.98E-10	9.878126676	2.74E-14
chr6.TM0517.8_at	4.992989976	1.12E-06	5.528591616	1.10E-07
Ljwgs_030815.1_at	5.145246622	1.68E-07	7.022040229	1.32E-09
Ljwgs_119901.1_at	5.171292101	1.28E-06	4.33492822	4.97E-06
TM0748.11_at	5.926927381	1.06E-07	3.621171562	2.03E-05
Ljwgs_111594.1_at	5.937345125	5.37E-08	6.256439417	1.06E-08
chr2.CM0201.58_at	6.165071823	3.27E-10	6.901988091	2.29E-11
chr2.CM0102.46_s_at	6.530860321	3.55E-10	7.861555731	1.47E-11
gi6448578_at	6.655987149	3.55E-10	7.670759883	2.17E-11
Ljwgs_006049.1_at	6.807313471	1.78E-09	2.845025218	5.62E-05
Ljwgs_015164.1_at	6.830056272	4.28E-06	8.067638344	2.32E-07
Ljwgs_037414.1_at	6.831234352	7.69E-07	8.98334931	1.06E-08
gi9082286_at	6.872215212	2.45E-11	9.989768562	3.72E-14
chr4.CM0333.16_s_at	7.014016849	1.36E-10	9.289084162	9.90E-13
chr5.CM0571.54_at	7.702613425	2.27E-13	10.30700684	2.11E-15
Ljwgs_017174.1_at	8.762952915	6.39E-09	10.49777193	3.56E-10
