# Supplementary material for: Dissection of Symbiosis and Organ Development by Integrated Transcriptome Analysis of Lotus japonicus Mutant and Wild-Type Plants
Source: PLoS One. 2009 Aug 7;4(8):e6556. doi: 10.1371/journal.pone.0006556 (PMC2717213; doi:10.1371/journal.pone.0006556)
Supplement: Folder S1 — Inoculation time series (2.84 MB ZIP) [file pone.0006556.s009.zip › S1.INOCULATION TIME SERIES copy/1.1.Stage(s) total transcript analysis/1.1.8/1.1.8.gibberellin.txt]

chr4.CM0079.30	1.10.9.7	E3.1.1.-, aes esterase / lipase [EC:3.1.1.-] [COG:COG0657] [GO:0016298]	bur:Bcep18194_C6777	lipolytic enzyme [EC:3.1.1.3] [KO:K01046]	3e-15	Rv1400c	COG0657	2e-19	GI1L3_ARATH	Gibberellinsignalingpathway;Hydrolase;Nuclearprotein;Receptor,Probable gibberellin receptor GID1L3 (EC 3.-.-.-) (GID1-like protein 3).	3e-25	GO_ID:17377	TAIR|gene:2114449 SPTR:Q9SMN0 symbol:AT3G48690.1 [GO:0000004 "biological process unknown" evidence=ND] [GO:0008372 "cellular component unknown" evidence=ND] InterPro:IPR000379 EMBL:AL133315 EMBL:BT015037 PIR:T46213 SPTR:Q9SMN0	5e-77
chr4.CM0079.30	1.1.14.16	E3.1.1.-, aes esterase / lipase [EC:3.1.1.-] [COG:COG0657] [GO:0016298]	bur:Bcep18194_C6777	lipolytic enzyme [EC:3.1.1.3] [KO:K01046]	3e-15	Rv1400c	COG0657	2e-19	GI1L3_ARATH	Gibberellinsignalingpathway;Hydrolase;Nuclearprotein;Receptor,Probable gibberellin receptor GID1L3 (EC 3.-.-.-) (GID1-like protein 3).	3e-25	GO_ID:17377	TAIR|gene:2114449 SPTR:Q9SMN0 symbol:AT3G48690.1 [GO:0000004 "biological process unknown" evidence=ND] [GO:0008372 "cellular component unknown" evidence=ND] InterPro:IPR000379 EMBL:AL133315 EMBL:BT015037 PIR:T46213 SPTR:Q9SMN0	5e-77
chr4.CM0079.30	1.3.9.19	E3.1.1.3 triacylglycerol lipase [EC:3.1.1.3] [COG:COG1075] [GO:0004806]	bur:Bcep18194_C6777	lipolytic enzyme [EC:3.1.1.3] [KO:K01046]	3e-15	Rv1400c	COG0657	2e-19	GI1L3_ARATH	Gibberellinsignalingpathway;Hydrolase;Nuclearprotein;Receptor,Probable gibberellin receptor GID1L3 (EC 3.-.-.-) (GID1-like protein 3).	3e-25	GO_ID:17377	TAIR|gene:2114449 SPTR:Q9SMN0 symbol:AT3G48690.1 [GO:0000004 "biological process unknown" evidence=ND] [GO:0008372 "cellular component unknown" evidence=ND] InterPro:IPR000379 EMBL:AL133315 EMBL:BT015037 PIR:T46213 SPTR:Q9SMN0	5e-77
chr4.CM0079.30	1.11.7.12	E3.1.1.-, aes esterase / lipase [EC:3.1.1.-] [COG:COG0657] [GO:0016298]	bur:Bcep18194_C6777	lipolytic enzyme [EC:3.1.1.3] [KO:K01046]	3e-15	Rv1400c	COG0657	2e-19	GI1L3_ARATH	Gibberellinsignalingpathway;Hydrolase;Nuclearprotein;Receptor,Probable gibberellin receptor GID1L3 (EC 3.-.-.-) (GID1-like protein 3).	3e-25	GO_ID:17377	TAIR|gene:2114449 SPTR:Q9SMN0 symbol:AT3G48690.1 [GO:0000004 "biological process unknown" evidence=ND] [GO:0008372 "cellular component unknown" evidence=ND] InterPro:IPR000379 EMBL:AL133315 EMBL:BT015037 PIR:T46213 SPTR:Q9SMN0	5e-77
Ljwgs_119003.1	1.10.4.5	E1.14.11.12 gibberellin 20-oxidase [EC:1.14.11.12] [GO:0045544]	ath:At5g07200	T28J14.140; gibberellin 20-oxidase [EC:1.14.11.12] [KO:K05282]	5e-27				GAOX3_ARATH	Iron;Metal-binding;Oxidoreductase,Gibberellin 20 oxidase 3 (EC 1.14.11.-) (Gibberellin C-20 oxidase 3) (GA 20-oxidase 3).	3e-27	GO_ID:2933	TAIR|gene:2182874 SPTR:Q39112 symbol:AT5G07200.1 [GO:0009686 "gibberellic acid biosynthesis" evidence=IDA] [GO:0045544 "gibberellin 20-oxidase activity" evidence=IDA] Pfam:PF03171 InterPro:IPR002283 InterPro:IPR005123 PRINTS:PR00682 HSSP:Q96323 EMBL:AL163652 EMBL:X83381 EMBL:BT004311 EMBL:BT005615 PIR:T48491 GeneFarm:4761 SPTR:Q39112	1e-27
