# Supplementary material for: Dissection of Symbiosis and Organ Development by Integrated Transcriptome Analysis of Lotus japonicus Mutant and Wild-Type Plants
Source: PLoS One. 2009 Aug 7;4(8):e6556. doi: 10.1371/journal.pone.0006556 (PMC2717213; doi:10.1371/journal.pone.0006556)
Supplement: Folder S1 — Inoculation time series (2.84 MB ZIP) [file pone.0006556.s009.zip › S1.INOCULATION TIME SERIES copy/1.1.Stage(s) total transcript analysis/1.1.9/-1.1.9.ID list.txt]

	M	FDR	M	FDR
Affy_ID	T13 - T21	T13 - T21	T32 - T21	T32 - T21
gi45631043_at	-6.324926016	0.0070426	-4.811976214	0.014462457
TM1224.4_at	-6.162543934	0.002038277	-4.566941636	0.005788829
Ljwgs_049564.1_at	-5.380270308	0.004385312	-3.486430472	0.024595217
chr5.CM0200.88_s_at	-5.374567481	0.000709893	-2.48487079	0.0446735
chr5.CM0200.88_at	-5.306422542	0.002957244	-3.220366361	0.0260893
TM1224.4.2_at	-5.115527105	0.006776161	-4.388486776	0.00637428
chr1.CM0375.5_at	-4.541016397	0.000211099	-2.208721698	0.01679335
TM1624.28_at	-3.900982024	0.000496913	-3.167219827	0.000761058
Ljwgs_074659.1_at	-3.574273099	0.000244584	-3.592125886	4.04E-05
chr5.CM0494.22_s_at	-3.404298353	0.000468878	-2.749658562	0.0007504
Ljwgs_035318.1_s_at	-3.344670422	0.000188031	-1.94262432	0.004816404
Ljwgs_014729.1_at	-3.270735573	0.003569208	-2.491053322	0.007623785
Ljwgs_097658.1_at	-3.199087741	0.020833689	-3.451541022	0.00415794
Ljwgs_130169.1.1_s_at	-3.162315471	0.010527529	-3.0344751	0.004388069
Ljwgs_074952.1_at	-3.119078886	0.001118889	-2.667858662	0.001037066
chr3.CM0701.24_at	-3.090742581	0.00035013	-1.376294418	0.036499735
Ljwgs_096799.1_at	-3.064032502	0.009038007	-2.77485085	0.005792667
chr1.CM0001.71_s_at	-3.040138314	0.000132057	-2.068655276	0.001016076
chr6.TM1374.19_at	-2.977093582	0.037531264	-3.027313524	0.01255137
TC18803_at	-2.96887726	0.011160151	-2.27229925	0.020256392
Ljwgs_054236.1_s_at	-2.933424659	0.000456413	-1.268569824	0.048857235
TC10606_at	-2.881200921	0.013855749	-2.287463966	0.020000981
Ljwgs_058132.1_at	-2.868403063	0.002013173	-2.84805015	0.000524469
TM0846.20_at	-2.780084169	0.014103507	-1.959569326	0.038409835
chr1.CM0375.6_at	-2.737783097	0.000340016	-1.760166852	0.00358862
Ljwgs_033782.1_at	-2.725046807	0.011644471	-2.811136316	0.002855338
Ljwgs_019006.1_at	-2.719449448	0.001877177	-1.415298469	0.043140131
Ljwgs_005761.1_s_at	-2.664467533	0.000334717	-1.535598457	0.007731582
Ljwgs_023888.1_at	-2.621368254	0.019079197	-2.014111983	0.031499849
chr5.CM0019.47_s_at	-2.605276829	0.005506073	-2.365856243	0.003324605
Ljwgs_016098.1_at	-2.591059568	0.002957244	-1.475788176	0.036638154
chr1.CM0001.71_at	-2.508139624	0.011784265	-1.816839706	0.02858489
TM0674.3_at	-2.478264382	0.001973958	-1.393368188	0.030037935
chr3.CM0070.57_at	-2.473119726	0.007109087	-2.362272966	0.003077372
gi7614030_at	-2.46571098	0.011493147	-1.780406518	0.028406424
chr1.CM0001.70.2_at	-2.434334154	0.000240691	-1.605613956	0.002235509
TM0556.5_at	-2.432965906	0.014278638	-2.623219546	0.002604524
Ljwgs_076014.1_s_at	-2.414947833	0.025358482	3.705805111	0.000269873
chr4.CM0073.100_at	-2.38150539	0.024301766	-1.885631804	0.03349512
Ljwgs_034400.1_at	-2.33453088	0.002875713	-2.171052272	0.00134869
Ljwgs_030394.1.1_at	-2.327793336	0.000695913	-2.282388741	0.00017515
Ljwgs_025093.1_s_at	-2.29349935	0.016217008	-2.631447705	0.001812764
TC19632_at	-2.290255815	0.000136115	-1.304714679	0.004414732
TM1571.3_at	-2.287816547	0.027046927	-1.92806394	0.026409189
chr1.CM0001.70_at	-2.252375566	0.004503623	-1.304865845	0.045041367
Ljwgs_114941.1_at	-2.220749774	0.011801428	-2.791222707	0.00054978
chr2.TM0610.20_s_at	-2.167231084	0.049293375	6.342397102	6.58E-07
Ljwgs_022902.1.1_s_at	-2.163547592	0.0087182	-1.857542502	0.007901258
Ljwgs_129120.1_at	-2.138992747	0.01706934	-2.093816902	0.006446628
Ljwgs_126552.1_at	-2.135145846	0.015017663	-1.652981923	0.024580996
chr4.CM0429.35_s_at	-2.134213398	0.03063045	-2.23240083	0.008218215
chr2.CM0749.8_at	-2.119023501	0.000817736	1.046928599	0.034502774
chr2.CM0304.71_at	-2.118792945	0.000558619	-1.098314153	0.021365839
chr1.CM0001.33.1_at	-2.112900185	0.03040929	-2.182702932	0.008869745
chr1.TM0811.17_at	-2.095738204	0.000451675	-1.163427318	0.012361513
chr2.CM0262.15.1_at	-2.077757233	0.002075012	-2.50243228	7.86E-05
Ljwgs_063195.1_at	-2.066824925	0.003882983	-2.462892542	0.000201683
Ljwgs_025651.1.1_at	-2.061096683	0.010157256	-1.745547854	0.009966043
chr5.TM0913.18_at	-2.060812737	0.004030997	-1.813522059	0.0030758
TM1472.20_at	-2.052751427	0.009791882	-1.580637205	0.01748549
chr2.TM1659.20_at	-1.993340273	0.006776161	-1.435473398	0.019404162
gi4336433_at	-1.982427586	2.51E-05	2.726682883	5.16E-08
Ljwgs_068911.1_at	-1.97357972	0.025362628	-2.155186808	0.004851142
chr4.CM0025.38_at	-1.965889526	0.002948273	-1.582242635	0.004342048
TM0674.25_at	-1.952563479	0.013774411	-1.620407651	0.015292085
Ljwgs_016295.1_at	-1.945851586	0.00594201	-1.210290407	0.038408208
Ljwgs_014502.1_at	-1.933115839	0.000328921	-1.074071956	0.009736079
gi45604336_at	-1.915224957	0.010944605	-1.620304973	0.01080826
Ljwgs_145147.1_at	-1.904904017	0.000937732	-1.258877101	0.006601775
CM0601.40_at	-1.89710264	0.011007574	-1.399606974	0.024580996
chr4.CM0501.35_x_at	-1.890317231	9.46E-05	-1.959863588	9.17E-06
Ljwgs_100683.2.1_at	-1.88040465	0.003584061	-1.570222454	0.004015324
chr5.CM0911.23_at	-1.875821668	0.000496913	2.181575741	1.84E-05
Ljwgs_024170.1_at	-1.874999832	0.000575131	-1.771640586	0.000209252
chr4.CM0617.4_at	-1.867884228	0.00360883	-1.464856023	0.00634352
chr5.TM0872.5_at	-1.857058356	0.048236757	-1.92522221	0.015257445
Ljwgs_017819.1_s_at	-1.850960743	0.010806619	-1.342048297	0.026483036
Ljwgs_015486.1_at	-1.840176816	0.001526939	-1.888688594	0.000268168
chr5.CM0200.89_at	-1.833186582	0.009744003	-1.739781858	0.004378527
Ljwgs_009760.1_at	-1.826574228	0.001618206	-1.208809382	0.009929236
chr4.CM0558.48_at	-1.820506437	0.037111911	8.515572138	5.40E-10
Ljwgs_105843.1.1_s_at	-1.806097603	0.005868628	-1.626994912	0.003804622
chr4.CM0126.139_at	-1.794684796	0.043005546	-2.1392772	0.005175154
TM1036.19_s_at	-1.793883009	0.000896537	3.069881444	3.34E-07
Ljwgs_077601.1_at	-1.771599838	0.010683561	-1.333640315	0.021343964
Ljwgs_089735.1_at	-1.762022549	0.007965165	-1.171768044	0.033726832
Ljwgs_104176.1_at	-1.761249944	0.02411363	-2.132440073	0.002050269
TM0499.10_at	-1.756763201	0.005506073	-1.120771565	0.031626288
Ljwgs_013903.1_at	-1.75407621	0.006755599	-2.036977381	0.000554956
chr2.TM0667.16.1_at	-1.753198944	0.004461943	-1.604023793	0.002547355
chr1.CM1413.11.1_at	-1.7425028	0.024535386	-1.288552789	0.047307482
TM0706.16_at	-1.740738836	0.022123781	-1.833196918	0.005361868
TM1031.44_at	-1.717602158	0.008769806	-2.407315637	0.000120776
chr3.CM0142.58_at	-1.717521698	0.005671358	-1.491583261	0.004815471
chr5.CM0299.42_s_at	-1.713767151	0.036280268	1.842585514	0.008329571
Ljwgs_021181.1_s_at	-1.710943538	0.00035013	-2.200034263	3.37E-06
Ljwgs_047986.1_at	-1.704594351	0.013609959	-1.459375109	0.012443668
chr2.CM0310.10_at	-1.702126382	0.003287287	-1.149396305	0.015552907
Ljwgs_023096.1_at	-1.696626755	0.002957244	-1.801030044	0.000435893
Ljwgs_135178.1_s_at	-1.689621764	4.13E-06	-1.463657251	2.48E-06
chr3.CM0792.43_at	-1.688445322	0.048535396	-1.58165225	0.027316292
Ljwgs_036964.2_at	-1.6881475	0.008454416	-1.053983819	0.047721157
Ljwgs_030209.2_at	-1.680762861	0.000507743	-1.232769238	0.001830196
Ljwgs_062924.1_at	-1.663033467	0.005506073	1.158306735	0.019567454
Ljwgs_021753.1_at	-1.653360472	0.008597327	-1.312706941	0.012962052
chr1.CM0410.16_at	-1.639352442	0.001497961	-1.726057051	0.000202867
chr3.CM0282.129_at	-1.630175871	0.020201261	-1.497780762	0.012022506
Ljwgs_029197.1_at	-1.618649053	0.002684574	-1.706715739	0.000410995
chr3.CM0142.6_at	-1.616449342	0.006145107	-1.499933714	0.00320227
TC19911_at	-1.616442121	0.013514442	-1.818012229	0.001704826
chr1.CM0122.56_at	-1.606913927	0.021110422	-1.721383463	0.004455931
Ljwgs_061248.1.1_at	-1.596808141	0.046436398	-1.821432771	0.007762952
Ljwgs_049772.1_at	-1.59556872	0.006435476	-2.00552439	0.000245863
Ljwgs_141659.1_s_at	-1.593307454	0.008716433	-1.319202234	0.010082413
chr5.CM0089.126_at	-1.586751372	0.006219166	-1.254428104	0.010193051
TC11404_at	-1.58551643	0.040522069	-1.719092069	0.009162176
chr1.CM0593.46_at	-1.583892878	0.009918406	-1.264256035	0.01420222
chr4.CM0333.13.1_at	-1.582831304	1.49E-05	-1.463037857	4.28E-06
chr1.TM0386.1_at	-1.575946094	0.000359049	-1.213810814	0.000867065
chr1.CM0398.21_at	-1.57272641	0.04659775	-1.65322581	0.013265156
chr3.CM0574.6_at	-1.570205086	0.013955522	-1.69502885	0.002520758
Ljwgs_071841.2_at	-1.566572478	0.008807573	-1.393999163	0.00630821
Ljwgs_119233.1_at	-1.566437178	0.019453105	-1.70027939	0.003653122
Ljwgs_026189.1_at	-1.565925319	0.000328921	-1.455687031	0.000127793
Ljwgs_067639.2_at	-1.560799249	0.018630739	-2.231327976	0.000321099
chr2.CM0132.24.1_at	-1.559139589	0.005906146	-1.547429036	0.001782284
Ljwgs_049582.1_s_at	-1.558303798	0.024840269	-2.080840123	0.000924032
Ljwgs_048280.1_s_at	-1.550800915	0.001440801	-1.068229672	0.006947237
chr1.TM1305.7.1_at	-1.550402281	0.019524567	-1.571548268	0.006064825
Ljwgs_017968.3_at	-1.545967011	0.014964231	-2.375282944	0.000106868
chr5.TM0872.5.1_at	-1.535740327	0.02043707	-1.449056253	0.010232213
Ljwgs_006845.1_at	-1.530120768	0.002479655	-1.698809723	0.000224674
Ljwgs_012625.1.1_at	-1.525201911	0.017329862	-1.066635779	0.046432877
TM1223.10_at	-1.507612048	0.021235281	-1.212210635	0.027360931
chr4.CM0046.9_at	-1.486678987	0.004186683	-1.810778795	0.00018084
chr5.CM0299.42_at	-1.477997525	0.025403366	2.352205567	0.00018705
chr6.CM0055.95_s_at	-1.477265729	0.001701459	-1.006405028	0.008571219
Ljwgs_015249.1_at	-1.470706075	0.002749924	-1.067246148	0.008464782
TM0809.12_at	-1.469559247	0.00327337	-1.805486152	0.000115309
Ljwgs_034052.2_s_at	-1.462045025	0.048236757	-1.244960037	0.044450093
Ljwgs_071860.1_at	-1.460524214	0.026660526	-1.55535092	0.006170041
chr1.CM0378.1_at	-1.458506417	0.001871951	-1.386197136	0.000699984
Ljwgs_021206.1_s_at	-1.456079134	0.007001696	6.018452199	7.39E-11
Ljwgs_046737.1_at	-1.455428442	0.032919351	-1.121619564	0.049790226
chr1.CM0001.60_at	-1.453657616	0.008890534	-1.460393558	0.002600637
Ljwgs_100981.1_at	-1.451340336	0.005463333	-1.571471192	0.000761949
chr4.CM0126.95_at	-1.450173685	0.020810176	-1.22435817	0.020518164
Ljwgs_016709.1_at	-1.449212116	0.008899688	-1.294785294	0.006219465
chr2.CM0021.5_at	-1.447514244	0.005238939	-1.129044723	0.00923553
Ljwgs_026479.1_at	-1.447071668	0.01399022	2.351836766	5.26E-05
Ljwgs_098538.1_s_at	-1.446404178	0.010011564	-1.547171403	0.001751456
Ljwgs_054485.1_at	-1.442409054	0.035372261	-1.268966809	0.026985482
Ljwgs_009285.2_at	-1.437952599	0.010944605	-1.043754491	0.02659517
gi45400458_at	-1.431402527	0.014654038	-1.520813585	0.002986762
Ljwgs_051816.1_at	-1.431380114	0.006207265	-1.01409089	0.019839031
chr1.CM0147.119_at	-1.427923657	0.010229371	-1.138446801	0.014665691
Ljwgs_022041.1_at	-1.424668574	0.000874406	-1.173397624	0.001105686
Ljwgs_093140.1_at	-1.422350642	0.000165446	-1.084190739	0.000454542
gi45625790_at	-1.422071215	0.036819869	-1.533225208	0.008382191
Ljwgs_028478.1_at	-1.421850728	0.02508262	-1.981469352	0.000655889
chr5.CM0773.1.1_at	-1.412224767	0.042572232	-1.987042383	0.001388269
Ljwgs_042820.1_at	-1.404816404	0.017856971	-1.589631746	0.002354357
chr2.TM0667.16_at	-1.403295016	0.003306662	-1.607302112	0.000242561
Ljwgs_027410.1_at	-1.40314731	0.019603361	-1.26614186	0.01304719
TC11558_at	-1.399105629	0.047395382	-1.769864411	0.003866338
Ljwgs_071958.1_at	-1.394352791	0.002106252	-1.465484532	0.000327197
Ljwgs_110351.1_at	-1.3935944	0.013222147	-1.910528156	0.000280636
TM0547.3.1_at	-1.389112589	0.044789302	-1.734394868	0.003879375
gi45404437_at	-1.384724027	0.036855371	-1.245626876	0.02518844
Ljwgs_121926.1_s_at	-1.381172679	0.044086838	-1.168020551	0.041625095
Ljwgs_121648.1_s_at	-1.379879868	0.048160874	3.015244446	2.19E-05
Ljwgs_079607.1_at	-1.372223902	0.013775147	-1.083693877	0.020482163
TC11332_at	-1.371489602	0.007242971	-1.296578957	0.003382727
chr2.CM0153.5.1_at	-1.365211747	0.019266765	2.28286655	6.75E-05
Ljwgs_036277.0.1_at	-1.361108524	0.011493147	1.204922591	0.008407706
chr4.CM0219.44.4_at	-1.35785313	0.03040929	-1.551675931	0.004406225
gi45578362_at	-1.35547201	0.029637855	-1.79514129	0.001310867
Ljwgs_023736.1_at	-1.350606107	0.049487036	-2.957977406	2.31E-05
Ljwgs_011294.1_at	-1.343079947	0.005906146	-2.298913426	6.63E-06
Ljwgs_061651.1_at	-1.34078381	0.005744898	-1.350594319	0.001521524
chr1.TM0671.14_at	-1.337838821	0.048444394	-2.299965237	0.00029451
chr3.CM0106.54_at	-1.337184812	0.037837822	-1.939210545	0.000876088
Ljwgs_130313.1_at	-1.336300143	0.011784265	-1.405904968	0.002496589
chr2.CM0056.26_at	-1.326267585	0.023206584	-1.354609216	0.00698498
chr3.CM0142.10.3_at	-1.319922942	0.002660307	-1.306267133	0.000719616
Ljwgs_010588.1_s_at	-1.313107639	0.000458443	-1.410224095	4.14E-05
Ljwgs_025993.1_at	-1.308998069	0.011589343	-1.157630969	0.008538948
gi29967578_at	-1.296111998	0.039632193	2.159683392	0.00026493
chr5.CM0344.29_at	-1.292567683	0.020793885	-1.006391217	0.031796442
Ljwgs_019526.1_s_at	-1.284277687	0.013439303	-1.098223584	0.012361513
chr5.TM1323.16_at	-1.282532121	0.001328511	-1.20056481	0.000558796
Ljwgs_140431.1_at	-1.281242494	0.036269952	-1.203756229	0.019311189
Ljwgs_010588.1_at	-1.27938726	0.001078335	-1.463731727	5.67E-05
Ljwgs_011370.1_at	-1.279309314	0.034682832	-1.20419592	0.01827202
gi22790725_at	-1.272718193	0.033381912	-1.121899344	0.025307391
TC20140_at	-1.269556516	0.047754563	-1.24899222	0.020349442
chr4.CM0119.20_at	-1.267773551	0.000989342	-1.453636015	5.00E-05
Ljwgs_047219.1_at	-1.264018591	0.021471063	-1.001252633	0.029866774
Ljwgs_077705.2_at	-1.25742798	0.031846668	-1.250484987	0.011929536
Ljwgs_011330.1_at	-1.250824102	0.019736597	-1.509785205	0.001590673
gi29967161_at	-1.244530314	0.004455251	1.207420094	0.001548465
chr1.CM0147.26_s_at	-1.241651371	0.008471005	-1.422102656	0.00080887
chr3.CM0292.35_s_at	-1.22643338	0.024702708	-1.482455905	0.002143559
Ljwgs_055321.2_s_at	-1.22215951	0.017628362	-1.311149441	0.003444465
chr3.CM0724.24_at	-1.218760203	0.010367685	-1.672937578	0.000190074
chr4.CM0234.32_at	-1.216508118	0.037531264	-1.404507333	0.00542367
chr3.CM0091.28_at	-1.214182841	0.001095467	-1.251797306	0.000176163
Ljwgs_054388.1_at	-1.214170664	0.022565869	-1.728688779	0.00046432
TM1670.19_at	-1.210102814	0.037240135	-1.16524311	0.017411214
chr4.CM0333.26_at	-1.206417429	0.008871184	-1.196721606	0.002860441
Ljwgs_060133.1_at	-1.19791578	0.004155611	-1.471560376	0.000161909
Ljwgs_083916.1_s_at	-1.193520053	0.017797682	-1.133029316	0.008342304
Ljwgs_074514.1_at	-1.186442382	0.049293375	-1.438207893	0.005711099
chr1.TM1573.5_at	-1.182118552	0.003617889	-1.475915755	0.000111248
Ljwgs_021723.2_at	-1.181376683	0.000328921	-1.200139002	4.97E-05
chr4.CM0044.41_at	-1.173249242	0.010532115	-1.100899177	0.005175154
chr2.CM0373.76_at	-1.169621098	0.007095596	-1.017859187	0.006092904
chr4.CM0087.62_at	-1.163145134	0.001128843	-1.613778487	6.53E-06
chr3.CM0005.21.1_s_at	-1.161803138	0.009254668	-1.024466231	0.007046543
Ljwgs_046844.2_at	-1.152984586	0.004030997	-1.344405435	0.000265704
Ljwgs_060955.1.1_s_at	-1.146623621	0.000944904	-1.164552546	0.000170901
TM1571.14_at	-1.136761171	0.015956741	-2.01997364	2.37E-05
chr4.CM0119.5_at	-1.135730152	0.048805341	-1.357903086	0.006170041
TM0651.19_s_at	-1.133951677	0.015017663	-1.739675391	0.00010967
gi45614897_at	-1.133188596	0.028083541	-1.069966149	0.014296407
chr2.CM0056.26.1_at	-1.124924987	0.006200328	-1.43706951	0.000194117
Ljwgs_042817.1_at	-1.109001883	0.001132104	-1.111188891	0.000247811
Ljwgs_051410.1_at	-1.108341904	0.018795999	-1.303416147	0.001832702
Ljwgs_022008.1_at	-1.106660502	0.016169846	-1.574863452	0.00026493
TC16149_at	-1.105160711	0.017797682	2.608358322	9.38E-07
chr1.TM1284.2_at	-1.098043683	0.008241592	-1.387035782	0.000323391
Ljwgs_011044.2_at	-1.096686048	0.028585661	-1.288075477	0.003281643
Ljwgs_137198.1_at	-1.096614726	0.041264928	-1.12315755	0.01345795
chr6.CM0118.14.3_at	-1.089160522	0.010944605	1.857531524	1.96E-05
chr4.CM0659.6_at	-1.083570472	0.047836079	1.091894569	0.017820031
chr5.CM0148.22_at	-1.082754922	0.034085913	-1.60191637	0.000619952
Ljwgs_032005.1_at	-1.08271635	0.02105865	-1.499078537	0.000536557
chr5.TM0698.22_at	-1.073726895	0.033177604	-1.480835754	0.001084839
chr1.CM0378.15_at	-1.072945664	0.047988166	-1.038447863	0.022430873
chr5.CM0953.3_at	-1.071486086	0.027302209	-1.077584877	0.009305537
Ljwgs_106704.1_s_at	-1.070675754	0.02508262	-2.070311222	2.19E-05
chr1.CM0800.19_at	-1.066983972	0.047539042	-1.240065249	0.00709339
chr1.CM0105.115_s_at	-1.066161576	0.00543196	-1.153019654	0.000762323
chr5.CM0239.35_at	-1.064042616	0.031680411	-1.049975281	0.012444799
chr2.TM0383.1_at	-1.06333403	0.037722784	-1.364433575	0.002472488
chr3.CM0460.30_at	-1.062375938	0.001676539	-1.002895599	0.000657844
Ljwgs_065932.1_s_at	-1.061851569	0.006200328	-1.513001479	6.16E-05
chr4.CM0172.19_at	-1.060523105	0.006113869	-1.552710669	4.43E-05
Ljwgs_019882.2_at	-1.060041366	0.022015736	-2.157037036	9.27E-06
Ljwgs_017611.1_at	-1.057427529	0.0001851	-1.007777693	5.15E-05
Ljwgs_050722.1_at	-1.048198747	0.023080368	-1.108954643	0.005485841
Ljwgs_041628.1_at	-1.047838979	8.04E-05	-1.061759403	1.01E-05
chr1.CM0231.12.1_s_at	-1.047357997	0.007095596	-1.155338382	0.000923139
chr2.CM0056.30_at	-1.03592378	0.016136414	-1.007677944	0.006352211
Ljwgs_101813.1_at	-1.029489142	0.040522069	-1.043998483	0.014031184
Ljwgs_031182.1_at	-1.009227713	0.014463385	-1.243832274	0.000854437
Ljwgs_017175.2_at	-1.007335696	0.003146534	-1.126757441	0.000282898
chr5.TM1574.9_at	-1.006264429	0.007279443	-1.298981687	0.000224472
Ljwgs_013484.1_at	-1.003999727	0.008645492	-1.134664303	0.000921902
Ljwgs_028050.1_at	-1.003085369	0.001973958	-1.119535803	0.000160068
Ljwgs_115006.1_at	-1.000683799	0.009508008	-1.322749316	0.000247811
Ljwgs_036669.1_at	1.000339783	0.002533158	-1.062318553	0.000357398
Ljwgs_019206.3_at	1.00162881	0.020842121	1.833853408	2.88E-05
Ljwgs_103607.1_at	1.023298004	0.028083541	1.500563411	0.000492966
Ljwgs_008555.1_at	1.048030924	0.040220009	1.756930559	0.000256261
chr3.CM0711.39.1_at	1.065577294	0.047252781	1.675732864	0.000636312
chr2.CM0803.40_at	1.082640644	0.02463821	1.456803414	0.000854753
Ljwgs_107403.1.1_at	1.087593371	0.048519567	1.970034455	0.000173789
chr2.CM0124.21_at	1.095715532	0.012905169	2.605817245	4.33E-07
gi45630068_at	1.104759722	0.038759624	1.036877713	0.020997673
chr1.CM0544.33_s_at	1.108840922	0.04659775	1.717888786	0.000708519
Ljwgs_086307.1_at	1.123232742	0.011561583	1.313617881	0.000985755
Ljwgs_069348.1_at	1.140568474	0.003161645	1.469598155	6.55E-05
Ljwgs_064042.1_at	1.144298457	0.000359049	-1.035994641	0.00019039
Ljwgs_019228.1_at	1.147764548	0.000954173	1.76963117	1.41E-06
chr5.CM0148.34_at	1.14781181	0.020862809	-1.192601078	0.005509748
chr2.CM0124.21_x_at	1.158369342	0.000542996	2.462681464	9.04E-09
Ljwgs_102491.1_x_at	1.159685024	0.042383736	1.4063979	0.004462252
chr1.CM0147.122_at	1.168422328	0.031889782	1.464129841	0.00233004
Ljwgs_114128.2_at	1.180778546	0.043513441	1.662031477	0.001437502
Ljwgs_075103.1_x_at	1.182286109	0.011254546	6.760842976	2.05E-12
chr5.TM0562.31_at	1.18286894	0.010908043	1.452378723	0.000604745
Ljwgs_141937.1_x_at	1.194647784	0.025229387	2.136324772	5.36E-05
chr3.CM0996.4.1_at	1.201689576	0.017329862	1.035375905	0.015049258
Ljwgs_096803.1_at	1.203537524	0.012359297	2.75904423	6.49E-07
chr3.CM0190.26_at	1.212722587	0.003882983	4.540773546	9.10E-11
TC14488_s_at	1.220098333	0.000165446	2.663862839	1.07E-09
gi7720883_at	1.22213565	0.023206584	-1.076882055	0.017959366
TM1445.10_at	1.232232848	0.017911301	-1.162528378	0.008788406
Ljwgs_030351.2_s_at	1.232323778	0.010657171	1.006152177	0.013213549
TM0964.10.1_at	1.246631494	0.019283507	5.966193984	7.96E-11
Ljwgs_037118.1_s_at	1.257219178	0.001306736	2.54803371	6.37E-08
Ljwgs_112597.1_at	1.263025516	0.028083541	-1.116731055	0.021042685
Ljwgs_047385.1_at	1.287705545	0.003161645	7.595853449	1.46E-13
chr1.CM0171.54_at	1.30452203	0.011801428	1.279352534	0.00426921
CM0345.59.2_at	1.30571893	0.002696645	1.352496143	0.00048569
gi45624564_at	1.331176174	0.008899688	1.721598906	0.000285693
TM0439.5.1_at	1.338063468	0.00659079	-1.038457222	0.012101867
chr3.CM0155.3_at	1.346601661	0.020318817	1.145244101	0.019296468
chr4.CM0337.30_at	1.361084286	0.039709349	-1.19586781	0.03075289
chr5.TM1077.34_at	1.369896272	0.045530885	7.923769336	4.69E-11
Ljwgs_034277.1_at	1.399476482	0.047198023	1.879213011	0.002437974
Ljwgs_045078.1_s_at	1.40155575	0.018680765	3.778468398	1.89E-07
Ljwgs_075103.1_s_at	1.405017944	0.017329862	6.025612245	2.76E-10
CM0345.41_s_at	1.405092165	0.003124812	1.521477092	0.000383431
Ljwgs_061847.1_at	1.416154241	0.010229371	2.047856362	0.000109198
Ljwgs_071131.1_s_at	1.416767133	0.010378886	4.968635122	1.57E-09
chr1.TM1410.6_at	1.428946817	0.000494943	1.124074826	0.000975628
chr1.TM0220.8_at	1.445456859	0.031889782	4.051307991	3.81E-07
gi7745816_at	1.500959925	0.019266765	1.296281975	0.016782934
chr1.CM0233.55_at	1.531311956	0.027058953	1.157776871	0.046378163
chr4.CM0004.34_at	1.538047303	0.005756189	3.911559628	4.00E-08
chr5.TM0090.14_at	1.540289728	0.010033577	1.101470593	0.026785037
chr6.CM0686.21_s_at	1.553454727	6.77E-05	1.02410698	0.000766993
gi45617028_at	1.590611249	0.022544386	4.83821985	5.96E-08
Ljwgs_035507.1_at	1.598974837	0.013246276	2.115952995	0.000400804
Ljwgs_043777.1_at	1.603726616	0.037531264	5.1974175	8.46E-08
gi18266052_at	1.620429205	0.011624346	1.691538766	0.002600036
Ljwgs_108557.1_s_at	1.620654303	0.000650282	5.855797877	7.64E-12
TC8247_s_at	1.650241109	0.000575131	2.752194662	2.58E-07
TM1476.21.1_s_at	1.657081636	0.019929617	-1.683164701	0.006090619
chr1.CM0315.47_at	1.663218368	0.02329227	7.729516408	1.82E-10
gi45629620_at	1.675647506	0.00360883	1.667475043	0.000963724
chr5.TM1466.4_at	1.67954578	0.001092389	1.98612367	4.05E-05
Ljwgs_119988.1_at	1.67958169	0.045264128	4.341687237	2.46E-06
Ljwgs_007060.2_at	1.687422724	7.84E-05	1.088432671	0.001047599
Ljwgs_020774.1_x_at	1.722345341	3.74E-06	1.163121255	4.24E-05
chr2.CM0065.39_at	1.735464245	0.000143912	3.390577503	4.09E-09
gi45627265_at	1.738441756	0.015920988	2.621798991	0.00014204
Ljwgs_014570.2_at	1.745634871	0.011887087	4.391557722	1.84E-07
Ljwgs_020774.1_at	1.760179414	1.28E-06	1.160720579	1.90E-05
Ljwgs_015493.2.1_at	1.798963928	0.000218337	2.885323419	1.07E-07
Ljwgs_041976.1.1_at	1.803026163	0.016892566	1.797895725	0.00564714
TC16474_at	1.819758977	0.000777842	2.333690158	1.00E-05
chr1.CM0398.12_at	1.831280285	0.020655738	3.295823119	3.45E-05
TM0184.1.1_s_at	1.852296035	0.008819563	4.172447167	4.34E-07
Ljwgs_016691.1_at	1.86665401	0.013208705	-1.525279307	0.015949077
Ljwgs_122957.1_at	1.872049331	0.016321826	-2.052155872	0.002684708
Ljwgs_021740.1_at	1.900474504	0.010561351	3.09735643	3.11E-05
gi45630097_at	1.918139348	0.001114191	4.34276256	1.15E-08
Ljwgs_065598.1_at	1.93661672	0.004102428	-1.13141973	0.040564335
TM1008.10_at	1.947870593	0.008769806	-1.703170983	0.0070497
Ljwgs_026650.1_at	1.95661228	0.003847868	3.782025449	6.91E-07
chr5.CM0158.32.1_at	1.973228674	0.005506073	1.571252622	0.008471554
TC10533_at	1.98564283	0.019266765	2.499057418	0.001071235
chr1.CM0147.48_at	2.013086048	0.005891202	-1.240718196	0.039840298
chr1.TM0187.10_at	2.047481359	0.020458445	11.42556339	1.07E-11
TC7888_at	2.054210912	3.65E-05	1.308968171	0.000632766
chr1.CM0064.12.1_at	2.057905779	0.005506073	4.38875714	3.70E-07
TC8000_at	2.058239897	0.001585184	3.634126054	5.06E-07
TM1765.11_s_at	2.061513722	0.029550739	2.063303495	0.010496964
gi45350479_at	2.113110805	0.003875785	2.798165686	6.55E-05
TM0485.26_at	2.125513213	0.000558619	-1.239338027	0.010496964
chr2.CM0191.92_x_at	2.146949293	0.000272091	6.50651284	2.26E-11
gi45618272_at	2.193282857	0.000138357	1.110430624	0.010082413
Ljwgs_003483.1_at	2.193953074	0.000644968	-1.456553243	0.004830445
Ljwgs_147876.1.1_at	2.240034624	0.047020211	5.170943782	1.07E-05
chr5.CM0773.19_at	2.314194478	0.001017271	4.394902041	1.04E-07
gi897772_at	2.31561105	0.02508262	3.126577008	0.000855674
chr1.TM0811.31.1_at	2.31697542	9.64E-05	4.729612971	1.33E-09
gi45615481_at	2.332676719	4.28E-06	1.623703528	3.55E-05
Ljwgs_119003.1_at	2.333517674	3.16E-05	6.598478162	3.28E-12
Ljwgs_053022.1_s_at	2.352942189	0.001618206	1.198655357	0.043683858
Ljwgs_047598.1.1_s_at	2.35390081	0.037213019	2.775528158	0.004575143
Ljwgs_065092.1_s_at	2.372393463	0.03418151	2.853549249	0.003464213
gi45615394_at	2.403401942	0.000421619	2.167826515	0.000234223
chr1.TM1305.19.3_s_at	2.411036028	4.48E-05	1.055140352	0.012775598
chr2.CM0191.92_at	2.429300859	0.000124487	6.843530457	1.99E-11
chr5.TM0913.9_at	2.466574086	0.018283771	3.21514373	0.000733981
chr4.CM0126.82_at	2.489585746	0.00594201	3.659814227	4.06E-05
Ljwgs_031521.1.1_at	2.490615734	0.007879786	3.849881559	3.63E-05
chr2.TM1731.12_at	2.518581165	0.003161645	3.695074926	1.53E-05
chr2.CM0250.1_at	2.538479917	0.000234434	2.37192531	8.31E-05
Ljwgs_045353.1_at	2.545026772	2.13E-05	3.26212076	1.04E-07
gi45637641_at	2.644222532	0.001618206	2.145496039	0.002305242
chr1.CM0064.61_s_at	2.65750857	0.011950385	2.576430943	0.004718779
TM1307.9.1_s_at	2.668679919	0.033529554	3.82306258	0.000801556
TM0645.8_at	2.73072333	2.73E-05	1.387397017	0.003315869
Ljwgs_046207.2_at	2.739173681	5.91E-05	1.777364587	0.00078674
gi45617763_at	2.790595821	1.28E-05	1.930839968	0.000101422
Ljwgs_108871.1_at	2.897570943	1.61E-05	2.780722702	3.03E-06
gi45476487_at	2.951347596	0.000185077	9.278150588	7.75E-12
Ljwgs_021656.1_at	3.017683228	0.001105447	4.883383446	9.46E-07
chr5.CM0311.3_at	3.020663599	0.001253142	6.609587052	2.15E-08
Ljwgs_019069.1_at	3.02513101	0.003022683	-1.731961917	0.036183144
Ljwgs_021656.1_s_at	3.048006361	0.000391194	5.071947975	1.50E-07
chr4.CM0179.25_at	3.055028779	1.38E-06	9.495802454	2.61E-14
Ljwgs_021600.1_s_at	3.071371278	1.68E-07	1.313786367	0.000340031
TM1221.20_at	3.102118275	0.000245022	3.859422271	3.22E-06
chr1.TM0371.19_at	3.175716046	2.82E-06	1.35055239	0.002777104
TM0645.23.1_at	3.192575165	0.000298334	1.651711013	0.014353388
chr3.TM1367.15_at	3.207172043	0.001033418	2.533382307	0.001864078
chr2.TM0377.8.1_at	3.265352397	0.0001207	5.405320055	3.08E-08
chr3.CM0590.74.1_at	3.390635415	0.000262824	3.851183118	1.07E-05
chr1.TM0220.12_s_at	3.422578555	7.05E-05	3.003192229	4.60E-05
chr1.TM1516.19.3_at	3.61045267	2.00E-05	4.212902906	3.20E-07
chr2.CM0008.63.1_at	3.674212153	6.44E-07	4.663379822	1.87E-09
Ljwgs_044810.1_at	3.808816205	0.008321915	2.565712391	0.032332454
chr3.CM0590.74.2_at	4.018915319	2.13E-06	1.531723072	0.005321975
chr3.CM0468.35_at	4.294363275	6.46E-07	3.646264273	4.25E-07
Ljwgs_148302.1_at	4.319583605	1.43E-05	4.474936397	9.97E-07
Ljwgs_078423.1_at	4.337173618	7.43E-05	4.866044421	2.65E-06
chr2.CM0002.7_at	4.342212081	6.77E-05	2.221209059	0.005865241
Ljwgs_019789.1_s_at	4.418365649	0.000312992	5.731072734	2.60E-06
chr4.CM0046.52_s_at	4.512225098	1.37E-07	9.897535186	2.01E-13
chr3.CM0711.26.1_at	4.561707123	1.43E-05	3.170852309	0.000109198
Ljwgs_037677.1_at	4.634198202	4.89E-05	5.85565636	3.54E-07
TM0068.27.1_s_at	4.961986707	6.98E-10	11.74610395	3.22E-16
chr6.TM0517.8_at	4.992989976	1.12E-06	3.274576619	1.74E-05
Ljwgs_030815.1_at	5.145246622	1.68E-07	7.082733021	1.34E-10
Ljwgs_119901.1_at	5.171292101	1.28E-06	4.586386147	4.88E-07
chr3.CM0711.3.2_at	5.192227811	4.98E-06	5.135436583	5.84E-07
chr3.CM0711.3.2_s_at	5.241072199	3.16E-05	3.825779771	0.000145628
chr3.CM0711.10_at	5.384098757	1.52E-06	1.606067542	0.020917896
chr3.CM0711.3.1_at	5.538815673	0.00030316	2.338019611	0.044085484
gi15190561_at	5.643090425	0.00043239	7.696002978	2.26E-06
chr1.TM0236.15_at	5.698981571	0.000185077	5.816246236	2.35E-05
TM0748.11_at	5.926927381	1.06E-07	2.107554545	0.001236124
Ljwgs_111594.1_at	5.937345125	5.37E-08	3.773306072	1.24E-06
chr2.CM0201.58_at	6.165071823	3.27E-10	5.611283763	4.26E-11
chr2.CM0102.46_s_at	6.530860321	3.55E-10	8.233181296	7.56E-13
gi6448578_at	6.655987149	3.55E-10	8.36378734	7.27E-13
Ljwgs_015164.1_at	6.830056272	4.28E-06	5.253542871	1.12E-05
Ljwgs_037414.1_at	6.831234352	7.69E-07	8.38548495	3.73E-09
gi9082286_at	6.872215212	2.45E-11	11.15524024	1.13E-15
chr4.CM0333.16_s_at	7.014016849	1.36E-10	9.06422027	1.59E-13
chr3.CM0091.37_at	7.340307866	0.003264757	4.803920077	0.018568996
chr5.CM0571.54_at	7.702613425	2.27E-13	8.85850399	9.26E-16
chr1.CM0163.22.2_at	7.974964775	1.72E-09	12.11632392	3.81E-13
Ljwgs_017174.1_at	8.762952915	6.39E-09	7.439441946	3.98E-09
