# Supplementary material for: Dissection of Symbiosis and Organ Development by Integrated Transcriptome Analysis of Lotus japonicus Mutant and Wild-Type Plants
Source: PLoS One. 2009 Aug 7;4(8):e6556. doi: 10.1371/journal.pone.0006556 (PMC2717213; doi:10.1371/journal.pone.0006556)
Supplement: Folder S2 — Inoculation 1 day (2.85 MB ZIP) [file pone.0006556.s010.zip]

Archive with 641 entries (613 files):
- S2.INOCULATION 1 DAY copy/
- S2.INOCULATION 1 DAY copy/2.1.Total transcript analysis copy/
- S2.INOCULATION 1 DAY copy/.DS_Store
- S2.INOCULATION 1 DAY copy/._.DS_Store
- S2.INOCULATION 1 DAY copy/2.1.Total transcript analysis copy/._-2.1.Comparisons overview.doc
- S2.INOCULATION 1 DAY copy/2.1.Total transcript analysis copy/.DS_Store
- S2.INOCULATION 1 DAY copy/2.1.Total transcript analysis copy/2.1.1/
- S2.INOCULATION 1 DAY copy/2.1.Total transcript analysis copy/-2.1.Comparisons overview.doc
- S2.INOCULATION 1 DAY copy/2.1.Total transcript analysis copy/._.DS_Store
- S2.INOCULATION 1 DAY copy/2.1.Total transcript analysis copy/2.1.1/-2.1.1.ID list.txt
- S2.INOCULATION 1 DAY copy/2.1.Total transcript analysis copy/2.1.1/._-2.1.1.ID list.txt
- S2.INOCULATION 1 DAY copy/2.1.Total transcript analysis copy/2.1.1/._-2.1.1.ID-ANU
- S2.INOCULATION 1 DAY copy/2.1.Total transcript analysis copy/2.1.1/2.1.1.abscisic acid.txt
- S2.INOCULATION 1 DAY copy/2.1.Total transcript analysis copy/2.1.1/._2.1.1.abscisic acid.txt
- S2.INOCULATION 1 DAY copy/2.1.Total transcript analysis copy/2.1.1/2.1.1.auxin.txt
- S2.INOCULATION 1 DAY copy/2.1.Total transcript analysis copy/2.1.1/._2.1.1.auxin.txt
- S2.INOCULATION 1 DAY copy/2.1.Total transcript analysis copy/2.1.1/2.1.1.brassinosteroid.txt
- S2.INOCULATION 1 DAY copy/2.1.Total transcript analysis copy/2.1.1/._2.1.1.brassinosteroid.txt
- S2.INOCULATION 1 DAY copy/2.1.Total transcript analysis copy/2.1.1/2.1.1.cytokinin.txt
- S2.INOCULATION 1 DAY copy/2.1.Total transcript analysis copy/2.1.1/-2.1.1.ID-ANU
- S2.INOCULATION 1 DAY copy/2.1.Total transcript analysis copy/2.1.1/._2.1.1.cytokinin.txt
- S2.INOCULATION 1 DAY copy/2.1.Total transcript analysis copy/2.1.1/2.1.1.defense.txt
- S2.INOCULATION 1 DAY copy/2.1.Total transcript analysis copy/2.1.1/._2.1.1.defense.txt
- S2.INOCULATION 1 DAY copy/2.1.Total transcript analysis copy/2.1.1/2.1.1.ethylene.txt
- S2.INOCULATION 1 DAY copy/2.1.Total transcript analysis copy/2.1.1/._2.1.1.ethylene.txt
- S2.INOCULATION 1 DAY copy/2.1.Total transcript analysis copy/2.1.1/2.1.1.gibberellin.txt
- S2.INOCULATION 1 DAY copy/2.1.Total transcript analysis copy/2.1.10/
- S2.INOCULATION 1 DAY copy/2.1.Total transcript analysis copy/2.1.1/._2.1.1.gibberellin.txt
- S2.INOCULATION 1 DAY copy/2.1.Total transcript analysis copy/2.1.1/2.1.1.jasmonic acid.txt
- S2.INOCULATION 1 DAY copy/2.1.Total transcript analysis copy/2.1.1/._2.1.1.jasmonic acid.txt
- S2.INOCULATION 1 DAY copy/2.1.Total transcript analysis copy/2.1.1/._2.1.1.kinase.txt
- S2.INOCULATION 1 DAY copy/2.1.Total transcript analysis copy/2.1.1/2.1.1.nodulin.txt
- S2.INOCULATION 1 DAY copy/2.1.Total transcript analysis copy/2.1.1/2.1.1.kinase.txt
- S2.INOCULATION 1 DAY copy/2.1.Total transcript analysis copy/2.1.1/._2.1.1.nodulin.txt
- S2.INOCULATION 1 DAY copy/2.1.Total transcript analysis copy/2.1.1/2.1.1.receptor.txt
- S2.INOCULATION 1 DAY copy/2.1.Total transcript analysis copy/2.1.1/._2.1.1.receptor.txt
- S2.INOCULATION 1 DAY copy/2.1.Total transcript analysis copy/2.1.1/._2.1.1.transcription factor.txt
- S2.INOCULATION 1 DAY copy/2.1.Total transcript analysis copy/2.1.1/2.1.1.transcription factor.txt
- S2.INOCULATION 1 DAY copy/2.1.Total transcript analysis copy/2.1.1/2.1.1.transporter.txt
- S2.INOCULATION 1 DAY copy/2.1.Total transcript analysis copy/2.1.10/-2.1.10.ID list.txt
- S2.INOCULATION 1 DAY copy/2.1.Total transcript analysis copy/2.1.1/._2.1.1.transporter.txt
- S2.INOCULATION 1 DAY copy/2.1.Total transcript analysis copy/2.1.10/-2.1.10.ID-ANU.txt
- S2.INOCULATION 1 DAY copy/2.1.Total transcript analysis copy/2.1.10/._-2.1.10.ID list.txt
- S2.INOCULATION 1 DAY copy/2.1.Total transcript analysis copy/2.1.11/
- S2.INOCULATION 1 DAY copy/2.1.Total transcript analysis copy/2.1.10/2.1.10.abscisic acid.txt
- S2.INOCULATION 1 DAY copy/2.1.Total transcript analysis copy/2.1.10/._2.1.10.abscisic acid.txt
- S2.INOCULATION 1 DAY copy/2.1.Total transcript analysis copy/2.1.10/._-2.1.10.ID-ANU.txt
- S2.INOCULATION 1 DAY copy/2.1.Total transcript analysis copy/2.1.10/2.1.10.auxin.txt
- S2.INOCULATION 1 DAY copy/2.1.Total transcript analysis copy/2.1.10/2.1.10.brassinosteroid.txt
- S2.INOCULATION 1 DAY copy/2.1.Total transcript analysis copy/2.1.10/._2.1.10.auxin.txt
- S2.INOCULATION 1 DAY copy/2.1.Total transcript analysis copy/2.1.10/._2.1.10.brassinosteroid.txt
- S2.INOCULATION 1 DAY copy/2.1.Total transcript analysis copy/2.1.10/2.1.10.cytokinin.txt
- S2.INOCULATION 1 DAY copy/2.1.Total transcript analysis copy/2.1.10/2.1.10.defense.txt
- S2.INOCULATION 1 DAY copy/2.1.Total transcript analysis copy/2.1.10/._2.1.10.cytokinin.txt
- S2.INOCULATION 1 DAY copy/2.1.Total transcript analysis copy/2.1.10/2.1.10.ethylene.txt
- S2.INOCULATION 1 DAY copy/2.1.Total transcript analysis copy/2.1.10/._2.1.10.defense.txt
- S2.INOCULATION 1 DAY copy/2.1.Total transcript analysis copy/2.1.10/._2.1.10.ethylene.txt
- S2.INOCULATION 1 DAY copy/2.1.Total transcript analysis copy/2.1.10/2.1.10.gibberellin.txt
- S2.INOCULATION 1 DAY copy/2.1.Total transcript analysis copy/2.1.10/._2.1.10.gibberellin.txt
- S2.INOCULATION 1 DAY copy/2.1.Total transcript analysis copy/2.1.10/2.1.10.jasmonic acid.txt
- S2.INOCULATION 1 DAY copy/2.1.Total transcript analysis copy/2.1.10/._2.1.10.jasmonic acid.txt
- S2.INOCULATION 1 DAY copy/2.1.Total transcript analysis copy/2.1.2/
- S2.INOCULATION 1 DAY copy/2.1.Total transcript analysis copy/2.1.10/2.1.10.kinase.txt
- S2.INOCULATION 1 DAY copy/2.1.Total transcript analysis copy/2.1.10/._2.1.10.kinase.txt
- S2.INOCULATION 1 DAY copy/2.1.Total transcript analysis copy/2.1.10/2.1.10.nodulin.txt
- S2.INOCULATION 1 DAY copy/2.1.Total transcript analysis copy/2.1.10/2.1.10.receptor.txt
- S2.INOCULATION 1 DAY copy/2.1.Total transcript analysis copy/2.1.10/._2.1.10.receptor.txt
- S2.INOCULATION 1 DAY copy/2.1.Total transcript analysis copy/2.1.10/2.1.10.transcription factor.txt
- S2.INOCULATION 1 DAY copy/2.1.Total transcript analysis copy/2.1.10/._2.1.10.transcription factor.txt
- S2.INOCULATION 1 DAY copy/2.1.Total transcript analysis copy/2.1.10/2.1.10.transporter.txt
- S2.INOCULATION 1 DAY copy/2.1.Total transcript analysis copy/2.1.10/._2.1.10.transporter.txt
- S2.INOCULATION 1 DAY copy/2.1.Total transcript analysis copy/2.1.11/-2.1.11.ID list.txt
- S2.INOCULATION 1 DAY copy/2.1.Total transcript analysis copy/2.1.11/._-2.1.11.ID list.txt
- S2.INOCULATION 1 DAY copy/2.1.Total transcript analysis copy/2.1.11/-2.1.11.ID-ANU
- S2.INOCULATION 1 DAY copy/2.1.Total transcript analysis copy/2.1.11/2.1.11.abscisic acid.txt
- S2.INOCULATION 1 DAY copy/2.1.Total transcript analysis copy/2.1.11/._-2.1.11.ID-ANU
- S2.INOCULATION 1 DAY copy/2.1.Total transcript analysis copy/2.1.11/._2.1.11.abscisic acid.txt
- S2.INOCULATION 1 DAY copy/2.1.Total transcript analysis copy/2.1.3/
- S2.INOCULATION 1 DAY copy/2.1.Total transcript analysis copy/2.1.11/2.1.11.auxin.txt
- S2.INOCULATION 1 DAY copy/2.1.Total transcript analysis copy/2.1.11/._2.1.11.auxin.txt
- S2.INOCULATION 1 DAY copy/2.1.Total transcript analysis copy/2.1.11/2.1.11.brassinosteroid.txt
- S2.INOCULATION 1 DAY copy/2.1.Total transcript analysis copy/2.1.11/._2.1.11.brassinosteroid.txt
- S2.INOCULATION 1 DAY copy/2.1.Total transcript analysis copy/2.1.11/2.1.11.cytokinin.txt
- S2.INOCULATION 1 DAY copy/2.1.Total transcript analysis copy/2.1.11/2.1.11.defense.txt
- S2.INOCULATION 1 DAY copy/2.1.Total transcript analysis copy/2.1.11/._2.1.11.defense.txt
- S2.INOCULATION 1 DAY copy/2.1.Total transcript analysis copy/2.1.11/2.1.11.ethylene.txt
- S2.INOCULATION 1 DAY copy/2.1.Total transcript analysis copy/2.1.11/2.1.11.gibberellin.txt
- S2.INOCULATION 1 DAY copy/2.1.Total transcript analysis copy/2.1.11/._2.1.11.ethylene.txt
- S2.INOCULATION 1 DAY copy/2.1.Total transcript analysis copy/2.1.11/2.1.11.jasmonic acid.txt
- S2.INOCULATION 1 DAY copy/2.1.Total transcript analysis copy/2.1.11/._2.1.11.gibberellin.txt
- S2.INOCULATION 1 DAY copy/2.1.Total transcript analysis copy/2.1.11/._2.1.11.jasmonic acid.txt
- S2.INOCULATION 1 DAY copy/2.1.Total transcript analysis copy/2.1.11/2.1.11.kinase.txt
- S2.INOCULATION 1 DAY copy/2.1.Total transcript analysis copy/2.1.11/2.1.11.nodulin.txt
- S2.INOCULATION 1 DAY copy/2.1.Total transcript analysis copy/2.1.11/._2.1.11.kinase.txt
- S2.INOCULATION 1 DAY copy/2.1.Total transcript analysis copy/2.1.4/
- S2.INOCULATION 1 DAY copy/2.1.Total transcript analysis copy/2.1.11/._2.1.11.nodulin.txt
- S2.INOCULATION 1 DAY copy/2.1.Total transcript analysis copy/2.1.11/2.1.11.receptor.txt
- S2.INOCULATION 1 DAY copy/2.1.Total transcript analysis copy/2.1.11/2.1.11.transcription factor.txt
- S2.INOCULATION 1 DAY copy/2.1.Total transcript analysis copy/2.1.11/._2.1.11.receptor.txt
- S2.INOCULATION 1 DAY copy/2.1.Total transcript analysis copy/2.1.11/._2.1.11.transcription factor.txt
- S2.INOCULATION 1 DAY copy/2.1.Total transcript analysis copy/2.1.11/2.1.11.transporter.txt
- S2.INOCULATION 1 DAY copy/2.1.Total transcript analysis copy/2.1.11/._2.1.11.transporter.txt
- S2.INOCULATION 1 DAY copy/2.1.Total transcript analysis copy/2.1.2/-2.1.2.ID list.txt
- S2.INOCULATION 1 DAY copy/2.1.Total transcript analysis copy/2.1.2/._-2.1.2.ID list.txt
- S2.INOCULATION 1 DAY copy/2.1.Total transcript analysis copy/2.1.2/._-2.1.2.ID-ANU
- S2.INOCULATION 1 DAY copy/2.1.Total transcript analysis copy/2.1.2/2.1.2.abscisic acid.txt
- S2.INOCULATION 1 DAY copy/2.1.Total transcript analysis copy/2.1.2/._2.1.2.abscisic acid.txt
- S2.INOCULATION 1 DAY copy/2.1.Total transcript analysis copy/2.1.2/2.1.2.auxin.txt
- S2.INOCULATION 1 DAY copy/2.1.Total transcript analysis copy/2.1.2/._2.1.2.auxin.txt
- S2.INOCULATION 1 DAY copy/2.1.Total transcript analysis copy/2.1.5/
- S2.INOCULATION 1 DAY copy/2.1.Total transcript analysis copy/2.1.6/
- S2.INOCULATION 1 DAY copy/2.1.Total transcript analysis copy/2.1.2/2.1.2.brassinosteroid.txt
- S2.INOCULATION 1 DAY copy/2.1.Total transcript analysis copy/2.1.2/._2.1.2.brassinosteroid.txt
- S2.INOCULATION 1 DAY copy/2.1.Total transcript analysis copy/2.1.2/2.1.2.cytokinin.txt
- S2.INOCULATION 1 DAY copy/2.1.Total transcript analysis copy/2.1.2/._2.1.2.cytokinin.txt
- S2.INOCULATION 1 DAY copy/2.1.Total transcript analysis copy/2.1.2/2.1.2.defense.txt
- S2.INOCULATION 1 DAY copy/2.1.Total transcript analysis copy/2.1.7/
- S2.INOCULATION 1 DAY copy/2.1.Total transcript analysis copy/2.1.2/._2.1.2.defense.txt
- S2.INOCULATION 1 DAY copy/2.1.Total transcript analysis copy/2.1.2/2.1.2.ethylene.txt
- S2.INOCULATION 1 DAY copy/2.1.Total transcript analysis copy/2.1.2/._2.1.2.ethylene.txt
- S2.INOCULATION 1 DAY copy/2.1.Total transcript analysis copy/2.1.2/2.1.2.gibberellin.txt
- S2.INOCULATION 1 DAY copy/2.1.Total transcript analysis copy/2.1.2/._2.1.2.gibberellin.txt
- S2.INOCULATION 1 DAY copy/2.1.Total transcript analysis copy/2.1.2/2.1.2.jasmonic acid.txt
- S2.INOCULATION 1 DAY copy/2.1.Total transcript analysis copy/2.1.2/._2.1.2.jasmonic acid.txt
- S2.INOCULATION 1 DAY copy/2.1.Total transcript analysis copy/2.1.8/
- S2.INOCULATION 1 DAY copy/2.1.Total transcript analysis copy/2.1.2/2.1.2.kinase.txt
- S2.INOCULATION 1 DAY copy/2.1.Total transcript analysis copy/2.1.2/._2.1.2.kinase.txt
- S2.INOCULATION 1 DAY copy/2.1.Total transcript analysis copy/2.1.9/
- S2.INOCULATION 1 DAY copy/2.1.Total transcript analysis copy/2.1.2/2.1.2.nodulin.txt
- S2.INOCULATION 1 DAY copy/2.1.Total transcript analysis copy/2.1.2/._2.1.2.nodulin.txt
- S2.INOCULATION 1 DAY copy/2.1.Total transcript analysis copy/2.1.2/2.1.2.receptor.txt
- S2.INOCULATION 1 DAY copy/2.1.Total transcript analysis copy/2.1.2/._2.1.2.receptor.txt
- S2.INOCULATION 1 DAY copy/2.1.Total transcript analysis copy/2.1.2/2.1.2.transcription factor.txt
- S2.INOCULATION 1 DAY copy/2.1.Total transcript analysis copy/2.1.2/._2.1.2.transcription factor.txt
- S2.INOCULATION 1 DAY copy/2.1.Total transcript analysis copy/2.1.2/-2.1.2.ID-ANU
- S2.INOCULATION 1 DAY copy/2.1.Total transcript analysis copy/2.1.2/._2.1.2.transporter.txt
- S2.INOCULATION 1 DAY copy/2.1.Total transcript analysis copy/2.1.2/2.1.2.transporter.txt
- S2.INOCULATION 1 DAY copy/2.1.Total transcript analysis copy/2.1.3/-2.1.3.ID list.txt
- S2.INOCULATION 1 DAY copy/2.1.Total transcript analysis copy/2.1.3/-2.1.3.ID-ANU
- S2.INOCULATION 1 DAY copy/2.1.Total transcript analysis copy/2.1.3/._-2.1.3.ID list.txt
- S2.INOCULATION 1 DAY copy/2.1.Total transcript analysis copy/2.1.3/._-2.1.3.ID-ANU
- S2.INOCULATION 1 DAY copy/2.1.Total transcript analysis copy/2.1.3/2.1.3.abscisic acid.txt
- S2.INOCULATION 1 DAY copy/2.1.Total transcript analysis copy/2.1.3/._2.1.3.abscisic acid.txt
- S2.INOCULATION 1 DAY copy/2.1.Total transcript analysis copy/2.1.3/2.1.3.auxin.txt
- S2.INOCULATION 1 DAY copy/2.1.Total transcript analysis copy/2.1.3/2.1.3.brassinosteroid.txt
- S2.INOCULATION 1 DAY copy/2.1.Total transcript analysis copy/2.1.3/._2.1.3.auxin.txt
- S2.INOCULATION 1 DAY copy/2.1.Total transcript analysis copy/2.1.3/._2.1.3.brassinosteroid.txt
- S2.INOCULATION 1 DAY copy/2.1.Total transcript analysis copy/2.1.3/2.1.3.cytokinin.txt
- S2.INOCULATION 1 DAY copy/2.1.Total transcript analysis copy/2.1.3/2.1.3.defense.txt
- S2.INOCULATION 1 DAY copy/2.2.Specific transcript analysis copy/
- S2.INOCULATION 1 DAY copy/2.1.Total transcript analysis copy/2.1.3/._2.1.3.defense.txt
- S2.INOCULATION 1 DAY copy/2.1.Total transcript analysis copy/2.1.3/2.1.3.ethylene.txt
- S2.INOCULATION 1 DAY copy/2.2.Specific transcript analysis copy/2.2.1/
- S2.INOCULATION 1 DAY copy/2.1.Total transcript analysis copy/2.1.3/._2.1.3.ethylene.txt
- S2.INOCULATION 1 DAY copy/2.1.Total transcript analysis copy/2.1.3/2.1.3.gibberellin.txt
- S2.INOCULATION 1 DAY copy/2.1.Total transcript analysis copy/2.1.3/._2.1.3.gibberellin.txt
- S2.INOCULATION 1 DAY copy/2.1.Total transcript analysis copy/2.1.3/2.1.3.jasmonic acid.txt
- S2.INOCULATION 1 DAY copy/2.1.Total transcript analysis copy/2.1.3/2.1.3.kinase.txt
- S2.INOCULATION 1 DAY copy/2.1.Total transcript analysis copy/2.1.3/._2.1.3.kinase.txt
- S2.INOCULATION 1 DAY copy/2.1.Total transcript analysis copy/2.1.3/2.1.3.nodulin.txt
- S2.INOCULATION 1 DAY copy/2.1.Total transcript analysis copy/2.1.3/2.1.3.receptor.txt
- S2.INOCULATION 1 DAY copy/2.1.Total transcript analysis copy/2.1.3/._2.1.3.nodulin.txt
- S2.INOCULATION 1 DAY copy/2.1.Total transcript analysis copy/2.1.3/2.1.3.transcription factor.txt
- S2.INOCULATION 1 DAY copy/2.1.Total transcript analysis copy/2.1.3/._2.1.3.receptor.txt
- S2.INOCULATION 1 DAY copy/2.1.Total transcript analysis copy/2.1.3/._2.1.3.transcription factor.txt
- S2.INOCULATION 1 DAY copy/2.1.Total transcript analysis copy/2.1.3/2.1.3.transporter.txt
- S2.INOCULATION 1 DAY copy/2.1.Total transcript analysis copy/2.1.3/._2.1.3.transporter.txt
- S2.INOCULATION 1 DAY copy/2.2.Specific transcript analysis copy/2.2.10/
- S2.INOCULATION 1 DAY copy/2.2.Specific transcript analysis copy/2.2.11/
- S2.INOCULATION 1 DAY copy/2.2.Specific transcript analysis copy/2.2.12/
- S2.INOCULATION 1 DAY copy/2.2.Specific transcript analysis copy/2.2.13/
- S2.INOCULATION 1 DAY copy/2.1.Total transcript analysis copy/2.1.4/-2.1.4.ID list.txt
- S2.INOCULATION 1 DAY copy/2.1.Total transcript analysis copy/2.1.4/._-2.1.4.ID-ANU.txt
- S2.INOCULATION 1 DAY copy/2.2.Specific transcript analysis copy/2.2.14/
- S2.INOCULATION 1 DAY copy/2.2.Specific transcript analysis copy/2.2.2/
- S2.INOCULATION 1 DAY copy/2.1.Total transcript analysis copy/2.1.4/2.1.4.abscisic acid.txt
- S2.INOCULATION 1 DAY copy/2.1.Total transcript analysis copy/2.1.4/._2.1.4.abscisic acid.txt
- S2.INOCULATION 1 DAY copy/2.1.Total transcript analysis copy/2.1.4/2.1.4.auxin.txt
- S2.INOCULATION 1 DAY copy/2.1.Total transcript analysis copy/2.1.4/._2.1.4.auxin.txt
- S2.INOCULATION 1 DAY copy/2.1.Total transcript analysis copy/2.1.4/2.1.4.brassinosteroid.txt
- S2.INOCULATION 1 DAY copy/2.1.Total transcript analysis copy/2.1.4/._2.1.4.brassinosteroid.txt
- S2.INOCULATION 1 DAY copy/2.1.Total transcript analysis copy/2.1.4/2.1.4.cytokinin.txt
- S2.INOCULATION 1 DAY copy/2.1.Total transcript analysis copy/2.1.4/._2.1.4.cytokinin.txt
- S2.INOCULATION 1 DAY copy/2.2.Specific transcript analysis copy/2.2.3/
- S2.INOCULATION 1 DAY copy/2.2.Specific transcript analysis copy/2.2.4/
- S2.INOCULATION 1 DAY copy/2.2.Specific transcript analysis copy/2.2.5/
- S2.INOCULATION 1 DAY copy/2.1.Total transcript analysis copy/2.1.4/2.1.4.defense.txt
- S2.INOCULATION 1 DAY copy/2.1.Total transcript analysis copy/2.1.4/._2.1.4.defense.txt
- S2.INOCULATION 1 DAY copy/2.1.Total transcript analysis copy/2.1.4/2.1.4.ethylene.txt
- S2.INOCULATION 1 DAY copy/2.1.Total transcript analysis copy/2.1.4/._2.1.4.ethylene.txt
- S2.INOCULATION 1 DAY copy/2.1.Total transcript analysis copy/2.1.4/2.1.4.gibberellin.txt
- S2.INOCULATION 1 DAY copy/2.1.Total transcript analysis copy/2.1.4/._2.1.4.gibberellin.txt
- S2.INOCULATION 1 DAY copy/2.1.Total transcript analysis copy/2.1.4/2.1.4.jasmonic acid.txt
- S2.INOCULATION 1 DAY copy/2.1.Total transcript analysis copy/2.1.4/._2.1.4.jasmonic acid.txt
- S2.INOCULATION 1 DAY copy/2.2.Specific transcript analysis copy/2.2.6/
- S2.INOCULATION 1 DAY copy/2.2.Specific transcript analysis copy/2.2.7/
- S2.INOCULATION 1 DAY copy/2.2.Specific transcript analysis copy/2.2.8/
- S2.INOCULATION 1 DAY copy/2.1.Total transcript analysis copy/2.1.4/2.1.4.kinase.txt
- S2.INOCULATION 1 DAY copy/2.2.Specific transcript analysis copy/2.2.9/
- S2.INOCULATION 1 DAY copy/2.1.Total transcript analysis copy/2.1.4/._2.1.4.kinase.txt
- S2.INOCULATION 1 DAY copy/2.1.Total transcript analysis copy/2.1.4/2.1.4.nodulin.txt
- S2.INOCULATION 1 DAY copy/2.1.Total transcript analysis copy/2.1.4/._2.1.4.nodulin.txt
- S2.INOCULATION 1 DAY copy/2.1.Total transcript analysis copy/2.1.4/2.1.4.receptor.txt
- S2.INOCULATION 1 DAY copy/2.1.Total transcript analysis copy/2.1.4/._2.1.4.receptor.txt
- S2.INOCULATION 1 DAY copy/2.1.Total transcript analysis copy/2.1.4/2.1.4.transcription factor.txt
- S2.INOCULATION 1 DAY copy/2.1.Total transcript analysis copy/2.1.4/._2.1.4.transcription factor.txt
- S2.INOCULATION 1 DAY copy/2.1.Total transcript analysis copy/2.1.4/2.1.4.transporter.txt
- S2.INOCULATION 1 DAY copy/2.1.Total transcript analysis copy/2.1.4/._2.1.4.transporter.txt
- S2.INOCULATION 1 DAY copy/2.1.Total transcript analysis copy/2.1.5/-2.1.5.ID list.txt
- S2.INOCULATION 1 DAY copy/2.1.Total transcript analysis copy/2.1.5/._-2.1.5.ID list.txt
- S2.INOCULATION 1 DAY copy/2.1.Total transcript analysis copy/2.1.5/-2.1.5.ID-ANU
- S2.INOCULATION 1 DAY copy/2.1.Total transcript analysis copy/2.1.5/._-2.1.5.ID-ANU
- S2.INOCULATION 1 DAY copy/2.1.Total transcript analysis copy/2.1.5/2.1.5.abscisic acid.txt
- S2.INOCULATION 1 DAY copy/2.1.Total transcript analysis copy/2.1.5/._2.1.5.abscisic acid.txt
- S2.INOCULATION 1 DAY copy/2.1.Total transcript analysis copy/2.1.5/2.1.5.auxin.txt
- S2.INOCULATION 1 DAY copy/2.1.Total transcript analysis copy/2.1.5/._2.1.5.auxin.txt
- S2.INOCULATION 1 DAY copy/2.1.Total transcript analysis copy/2.1.5/2.1.5.brassinosteroid.txt
- S2.INOCULATION 1 DAY copy/2.1.Total transcript analysis copy/2.1.5/._2.1.5.brassinosteroid.txt
- S2.INOCULATION 1 DAY copy/2.1.Total transcript analysis copy/2.1.5/2.1.5.cytokinin.txt
- S2.INOCULATION 1 DAY copy/2.1.Total transcript analysis copy/2.1.5/._2.1.5.cytokinin.txt
- S2.INOCULATION 1 DAY copy/2.1.Total transcript analysis copy/2.1.5/2.1.5.defense.txt
- S2.INOCULATION 1 DAY copy/2.1.Total transcript analysis copy/2.1.5/._2.1.5.defense.txt
- S2.INOCULATION 1 DAY copy/2.1.Total transcript analysis copy/2.1.5/2.1.5.ethylene.txt
- S2.INOCULATION 1 DAY copy/2.1.Total transcript analysis copy/2.1.5/._2.1.5.ethylene.txt
- S2.INOCULATION 1 DAY copy/2.1.Total transcript analysis copy/2.1.5/2.1.5.gibberellin.txt
- S2.INOCULATION 1 DAY copy/2.1.Total transcript analysis copy/2.1.5/._2.1.5.gibberellin.txt
- S2.INOCULATION 1 DAY copy/2.1.Total transcript analysis copy/2.1.5/2.1.5.jasmonic acid.txt
- S2.INOCULATION 1 DAY copy/2.1.Total transcript analysis copy/2.1.5/._2.1.5.jasmonic acid.txt
- S2.INOCULATION 1 DAY copy/2.1.Total transcript analysis copy/2.1.5/2.1.5.kinase.txt
- S2.INOCULATION 1 DAY copy/2.1.Total transcript analysis copy/2.1.5/._2.1.5.kinase.txt
- S2.INOCULATION 1 DAY copy/2.1.Total transcript analysis copy/2.1.5/2.1.5.nodulin.txt
- S2.INOCULATION 1 DAY copy/2.1.Total transcript analysis copy/2.1.5/._2.1.5.nodulin.txt
- S2.INOCULATION 1 DAY copy/2.1.Total transcript analysis copy/2.1.5/2.1.5.receptor.txt
- S2.INOCULATION 1 DAY copy/2.1.Total transcript analysis copy/2.1.5/._2.1.5.receptor.txt
- S2.INOCULATION 1 DAY copy/2.1.Total transcript analysis copy/2.1.5/2.1.5.transcription factor.txt
- S2.INOCULATION 1 DAY copy/2.1.Total transcript analysis copy/2.1.5/._2.1.5.transcription factor.txt
- S2.INOCULATION 1 DAY copy/2.1.Total transcript analysis copy/2.1.5/2.1.5.transporter.txt
- S2.INOCULATION 1 DAY copy/2.1.Total transcript analysis copy/2.1.5/._2.1.5.transporter.txt
- S2.INOCULATION 1 DAY copy/2.1.Total transcript analysis copy/2.1.6/-2.1.6.ID list.txt
- S2.INOCULATION 1 DAY copy/2.1.Total transcript analysis copy/2.1.6/._-2.1.6.ID list.txt
- S2.INOCULATION 1 DAY copy/2.1.Total transcript analysis copy/2.1.6/-2.1.6.ID-ANU
- S2.INOCULATION 1 DAY copy/2.1.Total transcript analysis copy/2.1.6/._-2.1.6.ID-ANU
- S2.INOCULATION 1 DAY copy/2.1.Total transcript analysis copy/2.1.6/2.1.6.abscisic acid.txt
- S2.INOCULATION 1 DAY copy/2.1.Total transcript analysis copy/2.1.6/._2.1.6.abscisic acid.txt
- S2.INOCULATION 1 DAY copy/2.1.Total transcript analysis copy/2.1.6/2.1.6.auxin.txt
- S2.INOCULATION 1 DAY copy/2.1.Total transcript analysis copy/2.1.6/._2.1.6.auxin.txt
- S2.INOCULATION 1 DAY copy/2.1.Total transcript analysis copy/2.1.6/2.1.6.brassinosteroid.txt
- S2.INOCULATION 1 DAY copy/2.1.Total transcript analysis copy/2.1.6/._2.1.6.brassinosteroid.txt
- S2.INOCULATION 1 DAY copy/2.1.Total transcript analysis copy/2.1.6/2.1.6.cytokinin.txt
- S2.INOCULATION 1 DAY copy/2.1.Total transcript analysis copy/2.1.6/._2.1.6.cytokinin.txt
- S2.INOCULATION 1 DAY copy/2.1.Total transcript analysis copy/2.1.6/2.1.6.defense.txt
- S2.INOCULATION 1 DAY copy/2.1.Total transcript analysis copy/2.1.6/._2.1.6.defense.txt
- S2.INOCULATION 1 DAY copy/2.1.Total transcript analysis copy/2.1.6/2.1.6.ethylene.txt
- S2.INOCULATION 1 DAY copy/2.1.Total transcript analysis copy/2.1.6/2.1.6.gibberellin.txt
- S2.INOCULATION 1 DAY copy/2.1.Total transcript analysis copy/2.1.6/._2.1.6.gibberellin.txt
- S2.INOCULATION 1 DAY copy/2.1.Total transcript analysis copy/2.1.6/2.1.6.jasmonic acid.txt
- S2.INOCULATION 1 DAY copy/2.1.Total transcript analysis copy/2.1.6/._2.1.6.jasmonic acid.txt
- S2.INOCULATION 1 DAY copy/2.1.Total transcript analysis copy/2.1.6/2.1.6.kinase.txt
- S2.INOCULATION 1 DAY copy/2.1.Total transcript analysis copy/2.1.6/._2.1.6.kinase.txt
- S2.INOCULATION 1 DAY copy/2.1.Total transcript analysis copy/2.1.6/2.1.6.nodulin.txt
- S2.INOCULATION 1 DAY copy/2.1.Total transcript analysis copy/2.1.6/._2.1.6.nodulin.txt
- S2.INOCULATION 1 DAY copy/2.1.Total transcript analysis copy/2.1.6/2.1.6.receptor.txt
- S2.INOCULATION 1 DAY copy/2.1.Total transcript analysis copy/2.1.6/._2.1.6.receptor.txt
- S2.INOCULATION 1 DAY copy/2.1.Total transcript analysis copy/2.1.6/2.1.6.transcription factor.txt
- S2.INOCULATION 1 DAY copy/2.1.Total transcript analysis copy/2.1.6/._2.1.6.transcription factor.txt
- S2.INOCULATION 1 DAY copy/2.1.Total transcript analysis copy/2.1.6/2.1.6.transporter.txt
- S2.INOCULATION 1 DAY copy/2.1.Total transcript analysis copy/2.1.6/._2.1.6.transporter.txt
- S2.INOCULATION 1 DAY copy/2.1.Total transcript analysis copy/2.1.7/-2.1.7.ID list.txt
- S2.INOCULATION 1 DAY copy/2.1.Total transcript analysis copy/2.1.7/._-2.1.7.ID list.txt
- S2.INOCULATION 1 DAY copy/2.1.Total transcript analysis copy/2.1.7/-2.1.7.ID-ANU.txt
- S2.INOCULATION 1 DAY copy/2.1.Total transcript analysis copy/2.1.7/._-2.1.7.ID-ANU.txt
- S2.INOCULATION 1 DAY copy/2.1.Total transcript analysis copy/2.1.7/2.1.7.abscisic acid.txt
- S2.INOCULATION 1 DAY copy/2.1.Total transcript analysis copy/2.1.7/._2.1.7.abscisic acid.txt
- S2.INOCULATION 1 DAY copy/2.1.Total transcript analysis copy/2.1.7/2.1.7.auxin.txt
- S2.INOCULATION 1 DAY copy/2.1.Total transcript analysis copy/2.1.7/._2.1.7.auxin.txt
- S2.INOCULATION 1 DAY copy/2.1.Total transcript analysis copy/2.1.7/2.1.7.brassinosteroid.txt
- S2.INOCULATION 1 DAY copy/2.1.Total transcript analysis copy/2.1.7/._2.1.7.brassinosteroid.txt
- S2.INOCULATION 1 DAY copy/2.1.Total transcript analysis copy/2.1.7/2.1.7.cytokinin.txt
- S2.INOCULATION 1 DAY copy/2.1.Total transcript analysis copy/2.1.7/._2.1.7.cytokinin.txt
- S2.INOCULATION 1 DAY copy/2.1.Total transcript analysis copy/2.1.7/2.1.7.defense.txt
- S2.INOCULATION 1 DAY copy/2.1.Total transcript analysis copy/2.1.7/._2.1.7.defense.txt
- S2.INOCULATION 1 DAY copy/2.1.Total transcript analysis copy/2.1.7/2.1.7.ethylene.txt
- S2.INOCULATION 1 DAY copy/2.1.Total transcript analysis copy/2.1.7/._2.1.7.ethylene.txt
- S2.INOCULATION 1 DAY copy/2.1.Total transcript analysis copy/2.1.7/2.1.7.gibberellin.txt
- S2.INOCULATION 1 DAY copy/2.1.Total transcript analysis copy/2.1.7/._2.1.7.gibberellin.txt
- S2.INOCULATION 1 DAY copy/2.1.Total transcript analysis copy/2.1.7/2.1.7.jasmonic acid.txt
- S2.INOCULATION 1 DAY copy/2.1.Total transcript analysis copy/2.1.7/._2.1.7.jasmonic acid.txt
- S2.INOCULATION 1 DAY copy/2.1.Total transcript analysis copy/2.1.7/2.1.7.kinase.txt
- S2.INOCULATION 1 DAY copy/2.1.Total transcript analysis copy/2.1.7/._2.1.7.kinase.txt
- S2.INOCULATION 1 DAY copy/2.1.Total transcript analysis copy/2.1.4/-2.1.4.ID-ANU.txt
- S2.INOCULATION 1 DAY copy/2.1.Total transcript analysis copy/2.1.7/2.1.7.nodulin.txt
- S2.INOCULATION 1 DAY copy/2.1.Total transcript analysis copy/2.1.7/._2.1.7.nodulin.txt
- S2.INOCULATION 1 DAY copy/2.1.Total transcript analysis copy/2.1.7/2.1.7.receptor.txt
- S2.INOCULATION 1 DAY copy/2.1.Total transcript analysis copy/2.1.7/._2.1.7.receptor.txt
- S2.INOCULATION 1 DAY copy/2.1.Total transcript analysis copy/2.1.7/2.1.7.transcription factor.txt
- S2.INOCULATION 1 DAY copy/2.1.Total transcript analysis copy/2.1.7/._2.1.7.transcription factor.txt
- S2.INOCULATION 1 DAY copy/2.1.Total transcript analysis copy/2.1.7/2.1.7.transporter.txt
- S2.INOCULATION 1 DAY copy/2.1.Total transcript analysis copy/2.1.7/._2.1.7.transporter.txt
- S2.INOCULATION 1 DAY copy/2.1.Total transcript analysis copy/2.1.8/-2.1.8.ID list.txt
- S2.INOCULATION 1 DAY copy/2.1.Total transcript analysis copy/2.1.8/._-2.1.8.ID list.txt
[truncated: 341 more entries]
