# Supplementary material for: Dissection of Symbiosis and Organ Development by Integrated Transcriptome Analysis of Lotus japonicus Mutant and Wild-Type Plants
Source: PLoS One. 2009 Aug 7;4(8):e6556. doi: 10.1371/journal.pone.0006556 (PMC2717213; doi:10.1371/journal.pone.0006556)
Supplement: Folder S2 — Inoculation 1 day (2.85 MB ZIP) [file pone.0006556.s010.zip › S2.INOCULATION 1 DAY copy/2.1.Total transcript analysis copy/2.1.1/-2.1.1.ID list.txt]

	M	FDR
	T05 - T11	T05 - T11
chr2.CM0008.60.1_s_at	-4.389921999	0.013720791
chr3.TM0136.17_at	-4.039525301	0.000268821
Ljwgs_035872.1_at	-3.646555304	0.024963421
chr2.CM0008.58_at	-3.32047702	0.023300706
Ljwgs_077867.1.1_at	-2.950684146	0.031012585
chr2.CM0008.58.1_at	-2.944471497	0.030723999
gi6006794_at	-2.895764116	0.039514569
Ljwgs_006915.1_at	-2.885714389	0.002072245
Ljwgs_019097.1_s_at	-2.824898214	0.027659796
chr1.CM0269.4.1_at	-2.694804675	0.006367368
Ljwgs_025174.1_s_at	-2.684282187	0.024869323
chr6.CM0118.99_at	-2.503422833	0.000376863
chr4.CM0337.33_at	-2.410971073	0.021310651
TM1624.28_at	-2.400481262	0.016404422
Ljwgs_068415.1_s_at	-2.366533693	0.014614511
chr1.CM0315.40_at	-2.224886203	0.002181645
Ljwgs_149324.1_at	-2.20624004	9.68E-05
Ljwgs_018180.1_at	-2.201076475	0.004331589
Ljwgs_062924.1_at	-2.123720192	0.044619606
chr2.CM0191.80_at	-2.113697011	0.003382838
chr1.CM0147.10_at	-2.077368059	0.027394246
Ljwgs_022902.1.1_s_at	-2.060548656	0.041271794
chr1.TM0805.10.1_at	-1.974217117	0.024358825
Ljwgs_036048.1_at	-1.935942032	0.002221117
Ljwgs_005760.1_at	-1.911358444	0.009904734
gi45625790_at	-1.883819923	0.01250127
Ljwgs_048280.1_s_at	-1.808072728	0.034639539
Ljwgs_114134.1_s_at	-1.803014734	0.044619606
chr3.CM0574.6_at	-1.797545318	0.008814668
Ljwgs_026055.2.1_s_at	-1.797503361	0.038854036
chr1.CM0393.64_at	-1.792139941	0.015659896
gi45629475_at	-1.77026386	0.022530376
gi45639739_at	-1.756579595	0.017813159
Ljwgs_025917.1_s_at	-1.739273113	0.000369633
gi60476413_at	-1.736758704	0.035436568
Ljwgs_013099.2_at	-1.701324276	0.017782998
Ljwgs_056302.1_at	-1.697612396	0.013720791
Ljwgs_132526.1_at	-1.672002386	0.023300706
Ljwgs_086126.1_at	-1.666798352	0.041271794
gi45348650_x_at	-1.660420685	0.028151752
Ljwgs_013903.1_at	-1.653923177	0.040628399
chr4.CM0126.95_at	-1.638565525	0.029275694
chr6.TM1374.5_at	-1.623930206	0.048593403
TM1647.12_at	-1.603827952	0.03202446
chr5.CM0200.5_at	-1.591150675	0.001011409
chr2.CM0373.76_at	-1.586914268	0.016365533
gi45638602_at	-1.579241102	0.004514355
Ljwgs_007556.3_at	-1.564777535	0.005159504
Ljwgs_011392.1_at	-1.538154305	0.021484892
Ljwgs_017955.1.1_at	-1.535692114	0.007769588
chr6.TM0722.19_at	-1.528552504	0.000925951
TC19945_at	-1.480627521	0.006397616
chr5.CM0335.9_at	-1.473248874	0.019698227
Ljwgs_015418.2_at	-1.46501721	0.027149571
Ljwgs_012682.1_s_at	-1.451822833	0.026304661
chr4.CM0073.48_at	-1.447338863	0.039886911
chr2.CM0191.21_at	-1.442354488	0.015437041
Ljwgs_018124.1_at	-1.429963535	0.041035069
Ljwgs_018247.1_at	-1.382958821	0.013730053
chr1.CM0088.91_at	-1.381081032	0.015047545
Ljwgs_039449.1_at	-1.372698787	0.04013751
gi45638663_at	-1.36944063	0.046224457
Ljwgs_120785.1_at	-1.365142353	0.044619606
TM1441.37_at	-1.358802425	0.020675699
Ljwgs_067661.1_at	-1.352359815	0.014614511
Ljwgs_024744.2_at	-1.341498029	0.039817038
chr5.CM0048.15_at	-1.322685068	0.028651146
chr3.CM0091.41_at	-1.311367978	0.041035069
chr1.TM0430.1_at	-1.281917104	4.77E-05
gi45629937_at	-1.278459746	0.040628399
chr2.CM0056.32_at	-1.265660447	0.00769324
Ljwgs_105843.1.1_s_at	-1.26475302	0.030849655
Ljwgs_072299.1_at	-1.252231717	0.017623396
chr1.CM0104.36_s_at	-1.248218223	0.014469158
Ljwgs_000441.0.1_s_at	-1.23671815	0.033543596
chr1.CM0233.32_at	-1.233101852	0.044619606
chr6.CM0041.45_at	-1.226300915	0.047848539
Ljwgs_011556.1_at	-1.193451496	0.010888243
TM0651.28_at	-1.181880068	0.015659896
Ljwgs_031213.1_at	-1.167356886	0.016365533
Ljwgs_068410.2_s_at	-1.153328093	0.014614511
Ljwgs_021104.1_at	-1.143234017	0.019698227
chr2.CM0177.35.1_at	-1.138647022	0.026028794
chr1.CM0231.17_at	-1.138171219	0.01573115
Ljwgs_087674.1_at	-1.128146496	0.041271794
Ljwgs_122339.1_s_at	-1.11728277	0.014614511
chr4.CM0042.115_x_at	-1.115931417	0.048298648
gi45348931_at	-1.108570934	0.032423311
Ljwgs_019511.1_at	-1.094766153	0.004392332
Ljwgs_131600.1_x_at	-1.094760439	0.016548669
gi45627698_at	-1.077269084	0.049216932
chr6.CM0066.5_at	-1.07382773	0.013720791
gi45638596_at	-1.070173634	0.048298648
chr1.CM0105.120_at	-1.056201764	0.025460515
Ljwgs_145478.1_s_at	-1.055806501	0.023300706
gi45351676_at	-1.05353211	0.021310651
Ljwgs_117719.1_at	-1.044725071	0.047908228
chr6.TM1613.20_at	-1.0388687	0.038652377
chr5.CM0357.54.1_at	-1.011202138	0.009904734
Ljwgs_024416.2_at	-1.00905164	0.021105542
chr4.CM0025.38_at	-1.005981888	0.035436568
chr3.TM1222.5.2_at	1.019339147	0.016746985
chr1.TM1643.22_at	1.02133776	0.01250127
chr2.CM0168.47_at	1.023013363	0.038991161
chr2.TM0490.6_at	1.023778812	5.68E-05
Ljwgs_005816.1.1_s_at	1.030222384	0.012672551
gi7782267_at	1.038311288	0.027659796
Ljwgs_087577.1_at	1.042467644	0.034639539
chr2.CM0020.29_at	1.043599771	0.025035379
chr1.TM0498.16_at	1.05833803	0.022374546
chr4.CM0079.23_s_at	1.064783551	0.009319581
chr2.TM1766.6_at	1.06720026	0.019845986
chr1.TM1410.24_at	1.067659595	0.009681043
chr6.CM0037.42_at	1.072177615	0.035648396
TC14488_s_at	1.072600294	0.006974735
Ljwgs_049589.1_at	1.076091359	0.000160202
chr5.CM0077.2_at	1.088125739	0.041316337
chr1.CM0375.30.1_s_at	1.090020523	0.006012096
chr5.CM0299.53_at	1.093381004	0.03202446
chr5.CM0048.54_at	1.117687134	0.029859763
Ljwgs_021740.1_at	1.11980007	0.017490028
chr4.CM0079.23_at	1.133297482	0.043557651
Ljwgs_096501.1.1_at	1.160506347	0.004501601
Ljwgs_014593.1_at	1.163305849	0.041271794
Ljwgs_019228.1_at	1.170429611	0.014830602
Ljwgs_025743.2_at	1.175668842	0.029662859
Ljwgs_014097.1_at	1.186897051	0.001671616
Ljwgs_041618.1_s_at	1.188850339	0.009319581
CM0345.59.2_at	1.190793838	0.005089316
Ljwgs_057161.1_at	1.208812384	0.023534852
Ljwgs_078879.1_at	1.212591417	0.020561053
chr2.TM0490.6.3_at	1.220861499	0.006974242
Ljwgs_063578.1_at	1.225872794	0.00231342
Ljwgs_018813.2_at	1.235529161	0.007774715
chr4.CM0244.48_at	1.239254147	0.033602933
chr4.CM0227.53_at	1.241568868	0.013662333
chr3.CM0574.27_at	1.242508818	0.039193901
chr3.CM0160.43.1_at	1.248331437	0.049533582
Ljwgs_100774.1.1_s_at	1.258814446	0.013541822
chr4.CM0288.50_at	1.260701979	0.038652377
chr2.CM0177.79_at	1.270293278	0.00145671
Ljwgs_019300.2_at	1.279909629	0.013919414
Ljwgs_127369.1_at	1.294797366	0.014469158
chr4.CM0432.30_at	1.297201501	0.020192816
Ljwgs_036604.1_at	1.303208576	0.014812066
Ljwgs_048320.1_at	1.32248974	0.006845794
Ljwgs_015570.2_at	1.351508912	0.002879314
chr3.BM1543.16_at	1.351870738	0.041091915
chr4.CM0073.42_at	1.368465227	0.028651146
CM1257.22.1_at	1.389470934	0.00543678
TM1622.5_at	1.397228529	0.000166579
chr5.CM0040.28_at	1.398556817	0.033987134
chr5.CM0299.29_s_at	1.403854442	0.042640891
Ljwgs_046308.1_at	1.408562785	0.01250127
chr4.CM0432.18.1_at	1.412629855	0.047908228
chr3.CM0142.55_at	1.423604481	0.045214368
Ljwgs_070836.1_at	1.427000347	0.040546219
Ljwgs_097033.1_s_at	1.455487225	0.015730026
Ljwgs_137713.1_s_at	1.456728434	0.026978249
chr2.CM0250.19_at	1.464203114	0.033481098
TM1445.10.1_at	1.46823659	0.01142421
TM1576.10.1_at	1.471942452	0.002460965
Ljwgs_146200.1_at	1.472555785	0.016705217
Ljwgs_020774.1_x_at	1.480115909	0.006690503
chr2.TM0254.20_at	1.493105571	0.035436568
Ljwgs_020774.1_at	1.505804529	0.012114239
chr3.CM0711.39.1_at	1.50874629	0.009000038
TM0497.12_at	1.54039405	0.002270825
Ljwgs_084558.1_at	1.552973806	0.0002142
CM0457.18.4_at	1.583533436	0.019282971
Ljwgs_047090.1_at	1.595621584	0.001380889
Ljwgs_004510.1_at	1.596549532	0.038868303
Ljwgs_026835.1_at	1.600108476	0.01086297
Ljwgs_064042.1_at	1.603160228	0.011325657
gi45352508_at	1.605032795	0.014469158
Ljwgs_060620.1_s_at	1.605858921	0.009470394
Ljwgs_077699.1_at	1.607401989	0.000569264
Ljwgs_038408.1_at	1.617572349	0.002189996
TM0439.5.2_at	1.62364987	0.004668595
TM0990.28_at	1.628057726	0.000414666
chr6.CM0314.31_at	1.644245848	0.012875489
Ljwgs_007379.1.1_at	1.661423284	0.001918361
Ljwgs_024331.1_at	1.68010766	0.018217383
chr3.TM0576.22_at	1.689810504	0.020561053
Ljwgs_011647.1_at	1.694077265	0.009652721
chr1.CM0800.12_at	1.706938427	0.012895946
Ljwgs_015206.1_at	1.708722779	0.02040658
chr1.TM0952.13_at	1.722793404	0.020580044
chr1.TM0221.10_at	1.72306818	0.004417057
Ljwgs_019801.1_at	1.727343639	0.013129845
TM1408.6.1_at	1.729690115	0.021219668
gi7748764_at	1.743108328	0.003960729
Ljwgs_116078.1_s_at	1.749679216	0.015319256
chr4.CM0501.43_at	1.755332256	0.041271794
Ljwgs_019558.1_at	1.764938767	0.049138962
Ljwgs_024479.1_s_at	1.794320916	0.026762967
Ljwgs_070802.1_at	1.807055474	0.010181455
chr4.CM0003.22_at	1.809254799	0.017114184
Ljwgs_034700.1_at	1.81074621	0.001061996
Ljwgs_040276.2_at	1.819836483	0.041035069
chr3.CM0241.66_s_at	1.83544837	0.006987108
Ljwgs_077444.1_at	1.847203389	0.005159504
gi45617763_at	1.853319047	0.017782998
CM0345.41_s_at	1.853487317	1.49E-05
chr1.CM0433.35_at	1.854232171	0.000162399
Ljwgs_016691.1_at	1.857628808	0.00752626
Ljwgs_027083.1_at	1.861134635	0.015451
gi45629620_at	1.866873095	0.00331056
chr4.CM0229.25_at	1.875703527	0.048028633
Ljwgs_028965.1_at	1.888960808	0.015437041
Ljwgs_125440.1_at	1.900801989	0.033848191
Ljwgs_003482.1_at	1.906525767	0.027367376
chr5.CM0148.21_at	1.91377634	0.006344888
Ljwgs_045353.1_at	1.934236979	7.94E-05
Ljwgs_134779.1_at	1.942741917	0.034409722
gi13884220_at	1.944257078	0.00686881
Ljwgs_126128.1_s_at	1.971260837	0.024632928
chr1.CM1409.36_at	1.971852164	0.000742755
chr5.TM1466.3.1_at	1.975793784	0.000376863
Ljwgs_045903.1_at	1.980832921	0.041091915
chr4.CM0617.67_at	2.027757774	0.047132656
TM1571.4_at	2.031255331	0.01480988
chr2.CM0020.32_at	2.049540729	4.49E-05
chr4.CM0175.80_at	2.055419247	1.61E-06
Ljwgs_092234.1_at	2.059095449	0.020192816
chr1.TM0534.9_at	2.068249232	0.014943817
chr3.TM1465.1_at	2.068857279	0.014469158
chr6.CM0539.25_at	2.171512035	0.010278047
chr5.CM0569.30_at	2.180743035	6.09E-05
Ljwgs_034909.1_s_at	2.210745893	0.036308977
Ljwgs_021600.1_s_at	2.213075962	0.000866788
chr5.CM0148.20_at	2.217487152	0.010888243
chr1.TM0534.12.2_at	2.218792424	0.001422411
chr4.CM0256.35_at	2.230752062	0.025717099
Ljwgs_046658.1_at	2.239074491	0.002460965
Ljwgs_003423.2_at	2.241411482	0.044572157
chr1.CM1409.39.1_at	2.28492227	0.005092637
Ljwgs_021967.1_at	2.301281496	0.012411578
chr1.TM0187.10_at	2.314901336	0.025051244
TM0645.8_at	2.325525795	0.003188439
Ljwgs_061523.2_at	2.325553263	5.68E-05
Ljwgs_003483.1_at	2.327064648	0.017923241
chr2.CM0028.12_at	2.351670265	0.013626355
Ljwgs_017330.2_at	2.365431795	0.009730964
TC7888_at	2.372413088	0.004687785
Ljwgs_011432.1_at	2.383035823	0.00543678
Ljwgs_047385.1_at	2.393066412	0.003125898
chr1.TM0371.19_at	2.399662931	0.001780039
TM1445.20_at	2.409182161	0.01441874
TM1408.6_s_at	2.415905105	0.01137379
chr5.TM1466.4_at	2.416330251	0.000169743
Ljwgs_134572.1_at	2.421780755	0.021303071
Ljwgs_130111.1_s_at	2.463336889	0.039870711
Ljwgs_040741.1_at	2.4637439	0.00047838
Ljwgs_060407.2_s_at	2.470342559	0.013336253
Ljwgs_025743.1_s_at	2.472577237	0.016616901
Ljwgs_030699.1_at	2.474308678	9.36E-05
Ljwgs_066041.1_at	2.483813013	0.027659796
Ljwgs_033715.1_s_at	2.48410065	0.004100556
chr2.CM0065.39_at	2.489620008	6.64E-05
Ljwgs_028151.1_at	2.496853347	0.014469158
Ljwgs_064480.1_at	2.518577435	0.015659896
chr1.TM0534.21.1_at	2.523178972	0.004825221
Ljwgs_022269.1_at	2.622663819	0.014614511
gi7722043_at	2.65815606	0.028721153
Ljwgs_021608.1_at	2.664390151	0.014469158
chr4.CM0025.6_at	2.6644302	0.00031633
chr2.TM0383.4_at	2.677259661	0.01580112
chr2.CM0304.39_at	2.677686903	0.017782998
Ljwgs_007118.2_at	2.711682619	0.010798163
chr3.CM0423.7_at	2.733314599	0.021493309
Ljwgs_084419.1_at	2.736325254	0.006987108
TM1440.7_at	2.739982279	0.001918361
Ljwgs_042963.1_at	2.795038702	0.003198346
Ljwgs_032034.1_at	2.798791425	0.013720791
Ljwgs_027952.1_at	2.801539002	0.005251137
Ljwgs_052475.1_s_at	2.802306949	0.029981821
chr1.CM0150.1_at	2.808136822	0.01250127
Ljwgs_043352.1_s_at	2.832372366	0.005046926
TM1571.22_s_at	2.875514494	6.13E-05
Ljwgs_096478.1_at	2.890623579	0.000747891
Ljwgs_036811.1_at	2.916001688	7.69E-05
Ljwgs_043352.1_at	2.925376212	0.002966599
Ljwgs_061146.1_at	2.961411739	0.013626355
TM0858.39_at	2.98182895	0.007560899
chr1.TM0671.4_at	3.004381605	0.00331056
chr1.CM0113.33_at	3.049370019	0.015089567
chr4.CM0087.37_at	3.109081407	3.81E-07
Ljwgs_122957.1_at	3.121038299	0.01580112
chr3.CM0005.73_at	3.168813055	0.014469158
Ljwgs_066244.1_at	3.171832503	0.00877448
Ljwgs_019069.1_at	3.19308435	0.003980947
chr2.CM0201.67.1_at	3.201337386	0.003073728
TM1571.3_at	3.207679859	0.026028794
chr4.CM0179.25_at	3.216641356	0.008702115
Ljwgs_078423.1_at	3.218273708	0.048298648
TM1571.20_at	3.244610791	2.50E-05
Ljwgs_136459.1_at	3.255685827	0.027659796
chr1.CM0171.50.2_at	3.359391221	1.99E-05
chr4.CM0229.11_at	3.429261207	0.007230015
TM0858.39.1_at	3.5030082	0.012411578
chr4.CM0004.34_at	3.528007912	0.00543678
chr1.CM0171.54_at	3.533441224	0.000617908
Ljwgs_148302.1_at	3.566275816	0.002739479
chr6.CM0437.25_s_at	3.617026624	0.015319256
Ljwgs_145929.1_at	3.622312384	0.001184238
chr2.CM0249.65.6_s_at	3.63409258	0.001287921
chr3.CM0996.6_at	3.634990616	0.000284785
TM0990.20_at	3.663843158	0.011520708
TM0645.23.1_at	3.683910623	0.005159504
chr3.TM0782.20.1_at	3.857256542	0.00331056
Ljwgs_026936.1_at	3.891845012	0.000456283
gi45476487_at	4.005529516	3.97E-07
chr4.CM0229.2_at	4.088349648	0.000161641
Ljwgs_050066.2_at	4.111412961	0.027394246
Ljwgs_076238.1_s_at	4.201381832	0.003850297
Ljwgs_015493.2.1_at	4.326225058	3.60E-06
chr2.CM0008.63.1_at	4.335064026	1.49E-05
chr3.TM0782.20_at	4.410116339	0.002739479
chr5.CM0200.116_at	4.421023803	0.003196995
Ljwgs_019024.1_at	4.489337807	0.006826426
chr3.TM1144.14.1_at	4.495260916	7.19E-05
gi13884395_at	4.531063864	0.006845794
gi45637641_at	4.568281089	1.74E-05
gi45631459_at	4.631780969	9.36E-05
Ljwgs_071225.0.1_at	4.693914224	3.90E-05
chr5.CM0311.3_at	4.757462468	0.00047838
TM0914.20_at	4.783643254	6.13E-05
chr2.CM0060.47_at	4.894165847	5.64E-05
TM1476.21_at	4.916640803	3.63E-05
Ljwgs_067396.1_at	4.99046314	1.86E-05
Ljwgs_006049.1_at	5.025990317	7.94E-05
TM1476.21.1_s_at	5.039373987	4.38E-06
Ljwgs_119003.1_at	5.05550077	6.16E-05
Ljwgs_119495.1_s_at	5.172820177	7.46E-05
TM0068.27.1_s_at	5.204305917	0.000122365
chr6.BM1429.11_at	5.304922639	5.68E-05
Ljwgs_008026.1_at	5.402669205	0.000135211
TM1757.18_at	5.499372208	1.74E-05
Ljwgs_072453.1_at	5.499372788	0.002181645
chr5.CM0260.26_at	5.627160339	3.73E-08
Ljwgs_045411.1_at	5.819939845	0.000925951
Ljwgs_119901.1_at	5.842653897	1.16E-05
Ljwgs_030815.1_at	5.916964078	4.87E-06
chr6.TM0517.8_at	6.025565426	6.39E-05
Ljwgs_111594.1_at	6.09469214	9.60E-07
chr4.CM0046.52_s_at	6.116526266	4.87E-06
TM0807.34_at	6.197647679	1.12E-05
Ljwgs_060216.1_at	6.262726031	5.01E-07
chr2.CM0201.58_at	6.609056626	7.23E-08
TM0748.11_at	7.122625934	3.60E-06
chr2.CM0102.46_s_at	7.20548817	4.34E-08
Ljwgs_015164.1_at	7.321871153	1.14E-08
gi6448578_at	7.329297306	1.47E-06
Ljwgs_041638.1_s_at	7.482155453	8.78E-05
Ljwgs_037414.1_at	8.05877727	9.46E-06
gi9082286_at	8.145344039	4.34E-08
chr4.CM0333.16_s_at	8.190904636	5.65E-08
chr5.CM0571.54_at	8.22096922	2.54E-08
Ljwgs_017174.1_at	9.288929566	1.14E-08
