# Supplementary material for: Dissection of Symbiosis and Organ Development by Integrated Transcriptome Analysis of Lotus japonicus Mutant and Wild-Type Plants
Source: PLoS One. 2009 Aug 7;4(8):e6556. doi: 10.1371/journal.pone.0006556 (PMC2717213; doi:10.1371/journal.pone.0006556)
Supplement: Folder S2 — Inoculation 1 day (2.85 MB ZIP) [file pone.0006556.s010.zip › S2.INOCULATION 1 DAY copy/2.1.Total transcript analysis copy/2.1.1/2.1.1.jasmonic acid.txt]

chr3.TM0576.22	99.1.4.3671	GO_ID:21861	ath:At1g55020	F14C21.54; lipoxygenase (LOX1) [EC:1.13.11.12] [KO:K00454]	3e-116				LOX2_SOYBN	Dioxygenase;Fattyacidbiosynthesis;Iron;Lipidsynthesis;Metal-binding;Multigenefamily;Oxidoreductase;Oxylipinbiosynthesis,Seed lipoxygenase-2 (EC 1.13.11.12) (L-2).	2e-179	GO_ID:21861	TAIR|gene:2011029 SPTR:Q06327 symbol:AT1G55020 [GO:0006952 "defense response" evidence=TAS] [GO:0009611 "response to wounding" evidence=TAS] [GO:0009695 "jasmonic acid biosynthesis" evidence=TAS] [GO:0009737 "response to abscisic acid stimulus" evidence=IEP] [GO:0009753 "response to jasmonic acid stimulus" evidence=IEP] [GO:0009816 "defense response to pathogenic bacteria, incompatible interactio…	6e-117
chr3.TM0576.22	99.1.3.1.129	EC 1.13.11.12	ath:At1g55020	F14C21.54; lipoxygenase (LOX1) [EC:1.13.11.12] [KO:K00454]	3e-116				LOX2_SOYBN	Dioxygenase;Fattyacidbiosynthesis;Iron;Lipidsynthesis;Metal-binding;Multigenefamily;Oxidoreductase;Oxylipinbiosynthesis,Seed lipoxygenase-2 (EC 1.13.11.12) (L-2).	2e-179	GO_ID:21861	TAIR|gene:2011029 SPTR:Q06327 symbol:AT1G55020 [GO:0006952 "defense response" evidence=TAS] [GO:0009611 "response to wounding" evidence=TAS] [GO:0009695 "jasmonic acid biosynthesis" evidence=TAS] [GO:0009737 "response to abscisic acid stimulus" evidence=IEP] [GO:0009753 "response to jasmonic acid stimulus" evidence=IEP] [GO:0009816 "defense response to pathogenic bacteria, incompatible interactio…	6e-117
chr3.TM0576.22	99.1.1.35	KO:K00454	ath:At1g55020	F14C21.54; lipoxygenase (LOX1) [EC:1.13.11.12] [KO:K00454]	3e-116				LOX2_SOYBN	Dioxygenase;Fattyacidbiosynthesis;Iron;Lipidsynthesis;Metal-binding;Multigenefamily;Oxidoreductase;Oxylipinbiosynthesis,Seed lipoxygenase-2 (EC 1.13.11.12) (L-2).	2e-179	GO_ID:21861	TAIR|gene:2011029 SPTR:Q06327 symbol:AT1G55020 [GO:0006952 "defense response" evidence=TAS] [GO:0009611 "response to wounding" evidence=TAS] [GO:0009695 "jasmonic acid biosynthesis" evidence=TAS] [GO:0009737 "response to abscisic acid stimulus" evidence=IEP] [GO:0009753 "response to jasmonic acid stimulus" evidence=IEP] [GO:0009816 "defense response to pathogenic bacteria, incompatible interactio…	6e-117
chr1.CM0113.33	99.1.3.1.42	EC 2.1.1.141							JMT_BRARP	Fattyacidbiosynthesis;Lipidsynthesis;Methyltransferase;Nuclearprotein;Oxylipinbiosynthesis;Transferase,Jasmonate O-methyltransferase (EC 2.1.1.141) (S-adenosyl-L- methionine:jasmonic acid carboxyl methyltransferase) (Floral nectary- specific protein 1).	1e-67	GO_ID:48569	TAIR|gene:2154844 SPTR:Q9FJZ6 symbol:AT5G66430.1 [GO:0008372 "cellular component unknown" evidence=ND] [GO:0000004 "biological process unknown" evidence=ND] Pfam:PF03492 HSSP:Q9SPV4 InterPro:IPR005299 EMBL:AB013389 SPTR:Q9FJZ6	2e-63
chr1.CM0113.33	99.1.4.4952	GO_ID:48569							JMT_BRARP	Fattyacidbiosynthesis;Lipidsynthesis;Methyltransferase;Nuclearprotein;Oxylipinbiosynthesis;Transferase,Jasmonate O-methyltransferase (EC 2.1.1.141) (S-adenosyl-L- methionine:jasmonic acid carboxyl methyltransferase) (Floral nectary- specific protein 1).	1e-67	GO_ID:48569	TAIR|gene:2154844 SPTR:Q9FJZ6 symbol:AT5G66430.1 [GO:0008372 "cellular component unknown" evidence=ND] [GO:0000004 "biological process unknown" evidence=ND] Pfam:PF03492 HSSP:Q9SPV4 InterPro:IPR005299 EMBL:AB013389 SPTR:Q9FJZ6	2e-63
