# Supplementary material for: Dissection of Symbiosis and Organ Development by Integrated Transcriptome Analysis of Lotus japonicus Mutant and Wild-Type Plants
Source: PLoS One. 2009 Aug 7;4(8):e6556. doi: 10.1371/journal.pone.0006556 (PMC2717213; doi:10.1371/journal.pone.0006556)
Supplement: Folder S2 — Inoculation 1 day (2.85 MB ZIP) [file pone.0006556.s010.zip › S2.INOCULATION 1 DAY copy/2.1.Total transcript analysis copy/2.1.1/2.1.1.receptor.txt]

chr1.CM0147.10	1.9.4.15	E2.7.1.- [EC:2.7.1.-] [COG:COG0515 COG1493]	ath:At4g28490	F20O9.180; leucine-rich repeat transmembrane protein kinase, putative [EC:2.7.1.37] [KO:K00870]	6e-98	YJL095w	COG0515	3e-19	CLV1_ARATH	ATP-binding;Developmentalprotein;Differentiation;Glycoprotein;Kinase;Leucine-richrepeat;Membrane;Nucleotide-binding;Phosphorylation;Receptor;Repeat;Serine/threonine-proteinkinase;Signal;Transferase;Transmembrane,Receptor protein kinase CLAVATA1 precursor (EC 2.7.1.-).	8e-102	GO_ID:10836	TAIR|gene:2154343 SPTR:Q9FI77 symbol:AT5G48940.1 [GO:0004674 "protein serine/threonine kinase activity" evidence=ISS] [GO:0005524 "ATP binding" evidence=ISS] [GO:0006468 "protein amino acid phosphorylation" evidence=ISS] [GO:0007169 "transmembrane receptor protein tyrosine kinase signaling pathway" evidence=ISS] Pfam:PF00560 InterPro:IPR000719 Pfam:PF00069 InterPro:IPR001611 InterPro:IPR007090 Pr…	0
chr1.CM0147.10	1.7.8.19	WAAY, rfaY lipopolysaccharide core biosynthesis protein RFAY [EC:2.7.-.-] [COG:COG0515]	ath:At4g28490	F20O9.180; leucine-rich repeat transmembrane protein kinase, putative [EC:2.7.1.37] [KO:K00870]	6e-98	YJL095w	COG0515	3e-19	CLV1_ARATH	ATP-binding;Developmentalprotein;Differentiation;Glycoprotein;Kinase;Leucine-richrepeat;Membrane;Nucleotide-binding;Phosphorylation;Receptor;Repeat;Serine/threonine-proteinkinase;Signal;Transferase;Transmembrane,Receptor protein kinase CLAVATA1 precursor (EC 2.7.1.-).	8e-102	GO_ID:10836	TAIR|gene:2154343 SPTR:Q9FI77 symbol:AT5G48940.1 [GO:0004674 "protein serine/threonine kinase activity" evidence=ISS] [GO:0005524 "ATP binding" evidence=ISS] [GO:0006468 "protein amino acid phosphorylation" evidence=ISS] [GO:0007169 "transmembrane receptor protein tyrosine kinase signaling pathway" evidence=ISS] Pfam:PF00560 InterPro:IPR000719 Pfam:PF00069 InterPro:IPR001611 InterPro:IPR007090 Pr…	0
chr1.CM0147.10	1.1.17.19	E2.7.1.- [EC:2.7.1.-] [COG:COG0515 COG1493]	ath:At4g28490	F20O9.180; leucine-rich repeat transmembrane protein kinase, putative [EC:2.7.1.37] [KO:K00870]	6e-98	YJL095w	COG0515	3e-19	CLV1_ARATH	ATP-binding;Developmentalprotein;Differentiation;Glycoprotein;Kinase;Leucine-richrepeat;Membrane;Nucleotide-binding;Phosphorylation;Receptor;Repeat;Serine/threonine-proteinkinase;Signal;Transferase;Transmembrane,Receptor protein kinase CLAVATA1 precursor (EC 2.7.1.-).	8e-102	GO_ID:10836	TAIR|gene:2154343 SPTR:Q9FI77 symbol:AT5G48940.1 [GO:0004674 "protein serine/threonine kinase activity" evidence=ISS] [GO:0005524 "ATP binding" evidence=ISS] [GO:0006468 "protein amino acid phosphorylation" evidence=ISS] [GO:0007169 "transmembrane receptor protein tyrosine kinase signaling pathway" evidence=ISS] Pfam:PF00560 InterPro:IPR000719 Pfam:PF00069 InterPro:IPR001611 InterPro:IPR007090 Pr…	0
chr1.CM0147.10	1.11.16.8	E2.7.1.- [EC:2.7.1.-] [COG:COG0515 COG1493]	ath:At4g28490	F20O9.180; leucine-rich repeat transmembrane protein kinase, putative [EC:2.7.1.37] [KO:K00870]	6e-98	YJL095w	COG0515	3e-19	CLV1_ARATH	ATP-binding;Developmentalprotein;Differentiation;Glycoprotein;Kinase;Leucine-richrepeat;Membrane;Nucleotide-binding;Phosphorylation;Receptor;Repeat;Serine/threonine-proteinkinase;Signal;Transferase;Transmembrane,Receptor protein kinase CLAVATA1 precursor (EC 2.7.1.-).	8e-102	GO_ID:10836	TAIR|gene:2154343 SPTR:Q9FI77 symbol:AT5G48940.1 [GO:0004674 "protein serine/threonine kinase activity" evidence=ISS] [GO:0005524 "ATP binding" evidence=ISS] [GO:0006468 "protein amino acid phosphorylation" evidence=ISS] [GO:0007169 "transmembrane receptor protein tyrosine kinase signaling pathway" evidence=ISS] Pfam:PF00560 InterPro:IPR000719 Pfam:PF00069 InterPro:IPR001611 InterPro:IPR007090 Pr…	0
chr1.CM0147.10	4.2.4	Cell cycle [CLASS:04110] [PATH:hsa04110] [COG:COG0515]	ath:At4g28490	F20O9.180; leucine-rich repeat transmembrane protein kinase, putative [EC:2.7.1.37] [KO:K00870]	6e-98	YJL095w	COG0515	3e-19	CLV1_ARATH	ATP-binding;Developmentalprotein;Differentiation;Glycoprotein;Kinase;Leucine-richrepeat;Membrane;Nucleotide-binding;Phosphorylation;Receptor;Repeat;Serine/threonine-proteinkinase;Signal;Transferase;Transmembrane,Receptor protein kinase CLAVATA1 precursor (EC 2.7.1.-).	8e-102	GO_ID:10836	TAIR|gene:2154343 SPTR:Q9FI77 symbol:AT5G48940.1 [GO:0004674 "protein serine/threonine kinase activity" evidence=ISS] [GO:0005524 "ATP binding" evidence=ISS] [GO:0006468 "protein amino acid phosphorylation" evidence=ISS] [GO:0007169 "transmembrane receptor protein tyrosine kinase signaling pathway" evidence=ISS] Pfam:PF00560 InterPro:IPR000719 Pfam:PF00069 InterPro:IPR001611 InterPro:IPR007090 Pr…	0
Ljwgs_056302.1	3.3.10.117	BMPR1 bone morphogenetic protein receptor, type I [EC:2.7.1.37]							SRK6_BRAOE	ATP-binding;Glycoprotein;Kinase;Membrane;Nucleotide-binding;Receptor;Self-incompatibility;Serine/threonine-proteinkinase;Signal;Transferase;Transmembrane,Putative serine/threonine-protein kinase receptor precursor (EC 2.7.1.37) (S-receptor kinase) (SRK).	4e-17	GO_ID:30110	TAIR|gene:2121675 SPTR:Q8GYA4 symbol:AT4G23180.1 [GO:0016301 "kinase activity" evidence=ISS] InterPro:IPR000719 InterPro:IPR008271 Pfam:PF00069 Prosite:PS00108 InterPro:IPR002902 Prosite:PS00107 Pfam:PF01657 ProDom:PD000001 PROSITE:PS50011 HSSP:P00523 EMBL:AK117765 EMBL:BT005954 SPTR:Q8GYA4	4e-27
Ljwgs_056302.1	3.2.2.1	Protein kinase [EC:2.7.1.37]							SRK6_BRAOE	ATP-binding;Glycoprotein;Kinase;Membrane;Nucleotide-binding;Receptor;Self-incompatibility;Serine/threonine-proteinkinase;Signal;Transferase;Transmembrane,Putative serine/threonine-protein kinase receptor precursor (EC 2.7.1.37) (S-receptor kinase) (SRK).	4e-17	GO_ID:30110	TAIR|gene:2121675 SPTR:Q8GYA4 symbol:AT4G23180.1 [GO:0016301 "kinase activity" evidence=ISS] InterPro:IPR000719 InterPro:IPR008271 Pfam:PF00069 Prosite:PS00108 InterPro:IPR002902 Prosite:PS00107 Pfam:PF01657 ProDom:PD000001 PROSITE:PS50011 HSSP:P00523 EMBL:AK117765 EMBL:BT005954 SPTR:Q8GYA4	4e-27
TM1647.12	3.3.10.117	BMPR1 bone morphogenetic protein receptor, type I [EC:2.7.1.37]	ath:At4g28490	F20O9.180; leucine-rich repeat transmembrane protein kinase, putative [EC:2.7.1.37] [KO:K00870]	3e-14				RLK5_ARATH	ATP-binding;Glycoprotein;Kinase;Leucine-richrepeat;Membrane;Nucleotide-binding;Phosphorylation;Repeat;Serine/threonine-proteinkinase;Signal;Transferase;Transmembrane,Receptor-like protein kinase 5 precursor (EC 2.7.1.37).	2e-14	GO_ID:53934	TAIR|gene:2050986 SPTR:O22808 symbol:AT2G33580.1 [GO:0016301 "kinase activity" evidence=ISS] InterPro:IPR000719 Pfam:PF00069 InterPro:IPR002482 Pfam:PF01476 ProDom:PD000001 PROSITE:PS50011 EMBL:AC002332 EMBL:AF370600 PIR:C84747 SPTR:O22808	1e-19
chr1.CM0233.32	3.3.10.117	BMPR1 bone morphogenetic protein receptor, type I [EC:2.7.1.37]	ath:At4g28490	F20O9.180; leucine-rich repeat transmembrane protein kinase, putative [EC:2.7.1.37] [KO:K00870]	1e-45	ML0016_1	COG0515	1e-12	RLK5_ARATH	ATP-binding;Glycoprotein;Kinase;Leucine-richrepeat;Membrane;Nucleotide-binding;Phosphorylation;Repeat;Serine/threonine-proteinkinase;Signal;Transferase;Transmembrane,Receptor-like protein kinase 5 precursor (EC 2.7.1.37).	7e-46	GO_ID:43124	TAIR|gene:3442852 SPTR:Q9XGZ2 symbol:AT5G25930.1 [GO:0016301 "kinase activity" evidence=ISS] Pfam:PF00560 InterPro:IPR000719 InterPro:IPR008271 Pfam:PF00069 Prosite:PS00108 InterPro:IPR001611 InterPro:IPR007090 Prosite:PS00107 ProDom:PD000001 PROSITE:PS50011 PRINTS:PR00019 EMBL:AF149413 EMBL:BT004058 SPTR:Q9XGZ2	2e-74
Ljwgs_011556.1	1.9.4.15	E2.7.1.- [EC:2.7.1.-] [COG:COG0515 COG1493]	ath:At4g28490	F20O9.180; leucine-rich repeat transmembrane protein kinase, putative [EC:2.7.1.37] [KO:K00870]	8e-45	aq_576	COG0515	2e-10	BAK1_ARATH	ATP-binding;Glycoprotein;Kinase;Leucine-richrepeat;Membrane;Nucleotide-binding;Phosphorylation;Repeat;Serine/threonine-proteinkinase;Signal;Transferase;Transmembrane,BRASSINOSTEROID INSENSITIVE 1-associated receptor kinase 1 precursor (EC 2.7.1.37) (BRI1-associated receptor kinase 1) (Somatic embryogenesis receptor-like kinase 3).	7e-54	GO_ID:30190	TAIR|gene:2153096 SPTR:Q9FHM8 symbol:AT5G51560.1 [GO:0004674 "protein serine/threonine kinase activity" evidence=ISS] [GO:0005524 "ATP binding" evidence=ISS] [GO:0006468 "protein amino acid phosphorylation" evidence=ISS] [GO:0007169 "transmembrane receptor protein tyrosine kinase signaling pathway" evidence=ISS] Pfam:PF00560 InterPro:IPR000719 InterPro:IPR001611 InterPro:IPR007090 ProDom:PD000001…	0
Ljwgs_011556.1	1.7.8.19	WAAY, rfaY lipopolysaccharide core biosynthesis protein RFAY [EC:2.7.-.-] [COG:COG0515]	ath:At4g28490	F20O9.180; leucine-rich repeat transmembrane protein kinase, putative [EC:2.7.1.37] [KO:K00870]	8e-45	aq_576	COG0515	2e-10	BAK1_ARATH	ATP-binding;Glycoprotein;Kinase;Leucine-richrepeat;Membrane;Nucleotide-binding;Phosphorylation;Repeat;Serine/threonine-proteinkinase;Signal;Transferase;Transmembrane,BRASSINOSTEROID INSENSITIVE 1-associated receptor kinase 1 precursor (EC 2.7.1.37) (BRI1-associated receptor kinase 1) (Somatic embryogenesis receptor-like kinase 3).	7e-54	GO_ID:30190	TAIR|gene:2153096 SPTR:Q9FHM8 symbol:AT5G51560.1 [GO:0004674 "protein serine/threonine kinase activity" evidence=ISS] [GO:0005524 "ATP binding" evidence=ISS] [GO:0006468 "protein amino acid phosphorylation" evidence=ISS] [GO:0007169 "transmembrane receptor protein tyrosine kinase signaling pathway" evidence=ISS] Pfam:PF00560 InterPro:IPR000719 InterPro:IPR001611 InterPro:IPR007090 ProDom:PD000001…	0
Ljwgs_011556.1	1.1.17.19	E2.7.1.- [EC:2.7.1.-] [COG:COG0515 COG1493]	ath:At4g28490	F20O9.180; leucine-rich repeat transmembrane protein kinase, putative [EC:2.7.1.37] [KO:K00870]	8e-45	aq_576	COG0515	2e-10	BAK1_ARATH	ATP-binding;Glycoprotein;Kinase;Leucine-richrepeat;Membrane;Nucleotide-binding;Phosphorylation;Repeat;Serine/threonine-proteinkinase;Signal;Transferase;Transmembrane,BRASSINOSTEROID INSENSITIVE 1-associated receptor kinase 1 precursor (EC 2.7.1.37) (BRI1-associated receptor kinase 1) (Somatic embryogenesis receptor-like kinase 3).	7e-54	GO_ID:30190	TAIR|gene:2153096 SPTR:Q9FHM8 symbol:AT5G51560.1 [GO:0004674 "protein serine/threonine kinase activity" evidence=ISS] [GO:0005524 "ATP binding" evidence=ISS] [GO:0006468 "protein amino acid phosphorylation" evidence=ISS] [GO:0007169 "transmembrane receptor protein tyrosine kinase signaling pathway" evidence=ISS] Pfam:PF00560 InterPro:IPR000719 InterPro:IPR001611 InterPro:IPR007090 ProDom:PD000001…	0
Ljwgs_011556.1	3.3.10.117	BMPR1 bone morphogenetic protein receptor, type I [EC:2.7.1.37]	ath:At4g28490	F20O9.180; leucine-rich repeat transmembrane protein kinase, putative [EC:2.7.1.37] [KO:K00870]	8e-45	aq_576	COG0515	2e-10	BAK1_ARATH	ATP-binding;Glycoprotein;Kinase;Leucine-richrepeat;Membrane;Nucleotide-binding;Phosphorylation;Repeat;Serine/threonine-proteinkinase;Signal;Transferase;Transmembrane,BRASSINOSTEROID INSENSITIVE 1-associated receptor kinase 1 precursor (EC 2.7.1.37) (BRI1-associated receptor kinase 1) (Somatic embryogenesis receptor-like kinase 3).	7e-54	GO_ID:30190	TAIR|gene:2153096 SPTR:Q9FHM8 symbol:AT5G51560.1 [GO:0004674 "protein serine/threonine kinase activity" evidence=ISS] [GO:0005524 "ATP binding" evidence=ISS] [GO:0006468 "protein amino acid phosphorylation" evidence=ISS] [GO:0007169 "transmembrane receptor protein tyrosine kinase signaling pathway" evidence=ISS] Pfam:PF00560 InterPro:IPR000719 InterPro:IPR001611 InterPro:IPR007090 ProDom:PD000001…	0
Ljwgs_011556.1	1.11.16.8	E2.7.1.- [EC:2.7.1.-] [COG:COG0515 COG1493]	ath:At4g28490	F20O9.180; leucine-rich repeat transmembrane protein kinase, putative [EC:2.7.1.37] [KO:K00870]	8e-45	aq_576	COG0515	2e-10	BAK1_ARATH	ATP-binding;Glycoprotein;Kinase;Leucine-richrepeat;Membrane;Nucleotide-binding;Phosphorylation;Repeat;Serine/threonine-proteinkinase;Signal;Transferase;Transmembrane,BRASSINOSTEROID INSENSITIVE 1-associated receptor kinase 1 precursor (EC 2.7.1.37) (BRI1-associated receptor kinase 1) (Somatic embryogenesis receptor-like kinase 3).	7e-54	GO_ID:30190	TAIR|gene:2153096 SPTR:Q9FHM8 symbol:AT5G51560.1 [GO:0004674 "protein serine/threonine kinase activity" evidence=ISS] [GO:0005524 "ATP binding" evidence=ISS] [GO:0006468 "protein amino acid phosphorylation" evidence=ISS] [GO:0007169 "transmembrane receptor protein tyrosine kinase signaling pathway" evidence=ISS] Pfam:PF00560 InterPro:IPR000719 InterPro:IPR001611 InterPro:IPR007090 ProDom:PD000001…	0
Ljwgs_011556.1	4.2.4	Cell cycle [CLASS:04110] [PATH:hsa04110] [COG:COG0515]	ath:At4g28490	F20O9.180; leucine-rich repeat transmembrane protein kinase, putative [EC:2.7.1.37] [KO:K00870]	8e-45	aq_576	COG0515	2e-10	BAK1_ARATH	ATP-binding;Glycoprotein;Kinase;Leucine-richrepeat;Membrane;Nucleotide-binding;Phosphorylation;Repeat;Serine/threonine-proteinkinase;Signal;Transferase;Transmembrane,BRASSINOSTEROID INSENSITIVE 1-associated receptor kinase 1 precursor (EC 2.7.1.37) (BRI1-associated receptor kinase 1) (Somatic embryogenesis receptor-like kinase 3).	7e-54	GO_ID:30190	TAIR|gene:2153096 SPTR:Q9FHM8 symbol:AT5G51560.1 [GO:0004674 "protein serine/threonine kinase activity" evidence=ISS] [GO:0005524 "ATP binding" evidence=ISS] [GO:0006468 "protein amino acid phosphorylation" evidence=ISS] [GO:0007169 "transmembrane receptor protein tyrosine kinase signaling pathway" evidence=ISS] Pfam:PF00560 InterPro:IPR000719 InterPro:IPR001611 InterPro:IPR007090 ProDom:PD000001…	0
Ljwgs_011556.1	3.2.2.1	Protein kinase [EC:2.7.1.37]	ath:At4g28490	F20O9.180; leucine-rich repeat transmembrane protein kinase, putative [EC:2.7.1.37] [KO:K00870]	8e-45	aq_576	COG0515	2e-10	BAK1_ARATH	ATP-binding;Glycoprotein;Kinase;Leucine-richrepeat;Membrane;Nucleotide-binding;Phosphorylation;Repeat;Serine/threonine-proteinkinase;Signal;Transferase;Transmembrane,BRASSINOSTEROID INSENSITIVE 1-associated receptor kinase 1 precursor (EC 2.7.1.37) (BRI1-associated receptor kinase 1) (Somatic embryogenesis receptor-like kinase 3).	7e-54	GO_ID:30190	TAIR|gene:2153096 SPTR:Q9FHM8 symbol:AT5G51560.1 [GO:0004674 "protein serine/threonine kinase activity" evidence=ISS] [GO:0005524 "ATP binding" evidence=ISS] [GO:0006468 "protein amino acid phosphorylation" evidence=ISS] [GO:0007169 "transmembrane receptor protein tyrosine kinase signaling pathway" evidence=ISS] Pfam:PF00560 InterPro:IPR000719 InterPro:IPR001611 InterPro:IPR007090 ProDom:PD000001…	0
Ljwgs_087674.1	3.3.10.117	BMPR1 bone morphogenetic protein receptor, type I [EC:2.7.1.37]	ath:At4g28490	F20O9.180; leucine-rich repeat transmembrane protein kinase, putative [EC:2.7.1.37] [KO:K00870]	1e-09				BRL3_ARATH	ATP-binding;Glycoprotein;Kinase;Leucine-richrepeat;Lipid-binding;Membrane;Nucleotide-binding;Receptor;Repeat;Serine/threonine-proteinkinase;Signal;Steroid-binding;Transferase;Transmembrane,Serine/threonine-protein kinase BRI1-like 3 precursor (EC 2.7.1.37) (BRASSINOSTEROID INSENSITIVE 1-like protein 3).	2e-20	GO_ID:41081	TAIR|gene:2092809 SPTR:Q9LJF3 symbol:AT3G13380.1 [GO:0004672 "protein kinase activity" evidence=ISS] [GO:0005515 "protein binding" evidence=ISS] Pfam:PF00560 InterPro:IPR000719 InterPro:IPR008271 Prosite:PS00108 InterPro:IPR001611 InterPro:IPR007090 Prosite:PS00107 ProDom:PD000001 PROSITE:PS50011 PRINTS:PR00019 HSSP:P25147 EMBL:AP000603 EMBL:AY128280 GeneFarm:615 SPTR:Q9LJF3	8e-21
chr4.CM0227.53	3.3.10.117	BMPR1 bone morphogenetic protein receptor, type I [EC:2.7.1.37]	ath:At5g02290	T1E22.50; protein kinase, putative [EC:2.7.1.37] [KO:K00870]	1e-56	YAR019c	COG0515	4e-21	PBS1_ARATH	ATP-binding;Directproteinsequencing;Kinase;Nucleotide-binding;Phosphorylation;Plantdefense;Serine/threonine-proteinkinase;Transferase,Serine/threonine-protein kinase PBS1 (EC 2.7.1.37) (AvrPphB susceptible protein 1).	2e-59	GO_ID:10221	TAIR|gene:2090633 SPTR:Q9LT87 symbol:AT3G19300.1 [GO:0016301 "kinase activity" evidence=ISS] InterPro:IPR000719 InterPro:IPR008271 Pfam:PF00069 Prosite:PS00108 Prosite:PS00107 ProDom:PD000001 PROSITE:PS50011 HSSP:Q62838 EMBL:AB025624 EMBL:BT015817 EMBL:BT020204 SPTR:Q9LT87	0
Ljwgs_011647.1	1.9.4.15	E2.7.1.- [EC:2.7.1.-] [COG:COG0515 COG1493]	ath:At4g28490	F20O9.180; leucine-rich repeat transmembrane protein kinase, putative [EC:2.7.1.37] [KO:K00870]	6e-42	YDL159w	COG0515	5e-16	TMKL1_ARATH	Glycoprotein;Leucine-richrepeat;Membrane;Receptor;Repeat;Signal;Transmembrane,Putative kinase-like protein TMKL1 precursor.	2e-50	GO_ID:12640	TAIR|gene:2043857 SPTR:O48788 symbol:AT2G26730.1 [GO:0004674 "protein serine/threonine kinase activity" evidence=ISS] [GO:0005524 "ATP binding" evidence=ISS] [GO:0006468 "protein amino acid phosphorylation" evidence=ISS] [GO:0007169 "transmembrane receptor protein tyrosine kinase signaling pathway" evidence=ISS] Pfam:PF00560 InterPro:IPR000719 Pfam:PF00069 InterPro:IPR001611 InterPro:IPR007090 Pr…	4e-142
Ljwgs_011647.1	1.7.8.19	WAAY, rfaY lipopolysaccharide core biosynthesis protein RFAY [EC:2.7.-.-] [COG:COG0515]	ath:At4g28490	F20O9.180; leucine-rich repeat transmembrane protein kinase, putative [EC:2.7.1.37] [KO:K00870]	6e-42	YDL159w	COG0515	5e-16	TMKL1_ARATH	Glycoprotein;Leucine-richrepeat;Membrane;Receptor;Repeat;Signal;Transmembrane,Putative kinase-like protein TMKL1 precursor.	2e-50	GO_ID:12640	TAIR|gene:2043857 SPTR:O48788 symbol:AT2G26730.1 [GO:0004674 "protein serine/threonine kinase activity" evidence=ISS] [GO:0005524 "ATP binding" evidence=ISS] [GO:0006468 "protein amino acid phosphorylation" evidence=ISS] [GO:0007169 "transmembrane receptor protein tyrosine kinase signaling pathway" evidence=ISS] Pfam:PF00560 InterPro:IPR000719 Pfam:PF00069 InterPro:IPR001611 InterPro:IPR007090 Pr…	4e-142
Ljwgs_011647.1	1.1.17.19	E2.7.1.- [EC:2.7.1.-] [COG:COG0515 COG1493]	ath:At4g28490	F20O9.180; leucine-rich repeat transmembrane protein kinase, putative [EC:2.7.1.37] [KO:K00870]	6e-42	YDL159w	COG0515	5e-16	TMKL1_ARATH	Glycoprotein;Leucine-richrepeat;Membrane;Receptor;Repeat;Signal;Transmembrane,Putative kinase-like protein TMKL1 precursor.	2e-50	GO_ID:12640	TAIR|gene:2043857 SPTR:O48788 symbol:AT2G26730.1 [GO:0004674 "protein serine/threonine kinase activity" evidence=ISS] [GO:0005524 "ATP binding" evidence=ISS] [GO:0006468 "protein amino acid phosphorylation" evidence=ISS] [GO:0007169 "transmembrane receptor protein tyrosine kinase signaling pathway" evidence=ISS] Pfam:PF00560 InterPro:IPR000719 Pfam:PF00069 InterPro:IPR001611 InterPro:IPR007090 Pr…	4e-142
Ljwgs_011647.1	1.11.16.8	E2.7.1.- [EC:2.7.1.-] [COG:COG0515 COG1493]	ath:At4g28490	F20O9.180; leucine-rich repeat transmembrane protein kinase, putative [EC:2.7.1.37] [KO:K00870]	6e-42	YDL159w	COG0515	5e-16	TMKL1_ARATH	Glycoprotein;Leucine-richrepeat;Membrane;Receptor;Repeat;Signal;Transmembrane,Putative kinase-like protein TMKL1 precursor.	2e-50	GO_ID:12640	TAIR|gene:2043857 SPTR:O48788 symbol:AT2G26730.1 [GO:0004674 "protein serine/threonine kinase activity" evidence=ISS] [GO:0005524 "ATP binding" evidence=ISS] [GO:0006468 "protein amino acid phosphorylation" evidence=ISS] [GO:0007169 "transmembrane receptor protein tyrosine kinase signaling pathway" evidence=ISS] Pfam:PF00560 InterPro:IPR000719 Pfam:PF00069 InterPro:IPR001611 InterPro:IPR007090 Pr…	4e-142
Ljwgs_011647.1	4.2.4	Cell cycle [CLASS:04110] [PATH:hsa04110] [COG:COG0515]	ath:At4g28490	F20O9.180; leucine-rich repeat transmembrane protein kinase, putative [EC:2.7.1.37] [KO:K00870]	6e-42	YDL159w	COG0515	5e-16	TMKL1_ARATH	Glycoprotein;Leucine-richrepeat;Membrane;Receptor;Repeat;Signal;Transmembrane,Putative kinase-like protein TMKL1 precursor.	2e-50	GO_ID:12640	TAIR|gene:2043857 SPTR:O48788 symbol:AT2G26730.1 [GO:0004674 "protein serine/threonine kinase activity" evidence=ISS] [GO:0005524 "ATP binding" evidence=ISS] [GO:0006468 "protein amino acid phosphorylation" evidence=ISS] [GO:0007169 "transmembrane receptor protein tyrosine kinase signaling pathway" evidence=ISS] Pfam:PF00560 InterPro:IPR000719 Pfam:PF00069 InterPro:IPR001611 InterPro:IPR007090 Pr…	4e-142
Ljwgs_019558.1	99.1.4.2266	GO_ID:28892										GO_ID:28892	TAIR|gene:2116203 SPTR:Q9SZ04 symbol:AT4G34390.1 [GO:0008372 "cellular component unknown" evidence=ND] [GO:0004871 "signal transducer activity" evidence=ISS] [GO:0007186 "G-protein coupled receptor protein signaling pathway" evidence=ISS] InterPro:IPR001019 InterPro:IPR011025 Pfam:PF00503 ProDom:PD000281 SMART:SM00275 EMBL:AL161585 EMBL:AL035521 PIR:T04785 SPTR:Q9SZ04	2e-88
Ljwgs_003482.1	3.3.10.117	BMPR1 bone morphogenetic protein receptor, type I [EC:2.7.1.37]							PSKR_DAUCA	ATP-binding;Glycoprotein;Kinase;Leucine-richrepeat;Membrane;Nucleotide-binding;Receptor;Repeat;Serine/threonine-proteinkinase;Signal;Transferase;Transmembrane,Phytosulfokine receptor precursor (EC 2.7.1.37) (Phytosulfokine LRR receptor kinase).	2e-14	GO_ID:12640	TAIR|gene:2043857 SPTR:O48788 symbol:AT2G26730.1 [GO:0004674 "protein serine/threonine kinase activity" evidence=ISS] [GO:0005524 "ATP binding" evidence=ISS] [GO:0006468 "protein amino acid phosphorylation" evidence=ISS] [GO:0007169 "transmembrane receptor protein tyrosine kinase signaling pathway" evidence=ISS] Pfam:PF00560 InterPro:IPR000719 Pfam:PF00069 InterPro:IPR001611 InterPro:IPR007090 Pr…	8e-26
Ljwgs_003482.1	3.2.2.1	Protein kinase [EC:2.7.1.37]							PSKR_DAUCA	ATP-binding;Glycoprotein;Kinase;Leucine-richrepeat;Membrane;Nucleotide-binding;Receptor;Repeat;Serine/threonine-proteinkinase;Signal;Transferase;Transmembrane,Phytosulfokine receptor precursor (EC 2.7.1.37) (Phytosulfokine LRR receptor kinase).	2e-14	GO_ID:12640	TAIR|gene:2043857 SPTR:O48788 symbol:AT2G26730.1 [GO:0004674 "protein serine/threonine kinase activity" evidence=ISS] [GO:0005524 "ATP binding" evidence=ISS] [GO:0006468 "protein amino acid phosphorylation" evidence=ISS] [GO:0007169 "transmembrane receptor protein tyrosine kinase signaling pathway" evidence=ISS] Pfam:PF00560 InterPro:IPR000719 Pfam:PF00069 InterPro:IPR001611 InterPro:IPR007090 Pr…	8e-26
Ljwgs_003483.1	3.3.10.117	BMPR1 bone morphogenetic protein receptor, type I [EC:2.7.1.37]	ath:At4g28490	F20O9.180; leucine-rich repeat transmembrane protein kinase, putative [EC:2.7.1.37] [KO:K00870]	7e-09				PSKR_ARATH	ATP-binding;Glycoprotein;Hypotheticalprotein;Kinase;Leucine-richrepeat;Membrane;Nucleotide-binding;Receptor;Repeat;Serine/threonine-proteinkinase;Signal;Transferase;Transmembrane,Putative phytosulfokine receptor precursor (EC 2.7.1.37) (Phytosulfokine LRR receptor kinase).	5e-15	GO_ID:12640	TAIR|gene:2043857 SPTR:O48788 symbol:AT2G26730.1 [GO:0004674 "protein serine/threonine kinase activity" evidence=ISS] [GO:0005524 "ATP binding" evidence=ISS] [GO:0006468 "protein amino acid phosphorylation" evidence=ISS] [GO:0007169 "transmembrane receptor protein tyrosine kinase signaling pathway" evidence=ISS] Pfam:PF00560 InterPro:IPR000719 Pfam:PF00069 InterPro:IPR001611 InterPro:IPR007090 Pr…	1e-45
Ljwgs_003483.1	3.2.2.1	Protein kinase [EC:2.7.1.37]	ath:At4g28490	F20O9.180; leucine-rich repeat transmembrane protein kinase, putative [EC:2.7.1.37] [KO:K00870]	7e-09				PSKR_ARATH	ATP-binding;Glycoprotein;Hypotheticalprotein;Kinase;Leucine-richrepeat;Membrane;Nucleotide-binding;Receptor;Repeat;Serine/threonine-proteinkinase;Signal;Transferase;Transmembrane,Putative phytosulfokine receptor precursor (EC 2.7.1.37) (Phytosulfokine LRR receptor kinase).	5e-15	GO_ID:12640	TAIR|gene:2043857 SPTR:O48788 symbol:AT2G26730.1 [GO:0004674 "protein serine/threonine kinase activity" evidence=ISS] [GO:0005524 "ATP binding" evidence=ISS] [GO:0006468 "protein amino acid phosphorylation" evidence=ISS] [GO:0007169 "transmembrane receptor protein tyrosine kinase signaling pathway" evidence=ISS] Pfam:PF00560 InterPro:IPR000719 Pfam:PF00069 InterPro:IPR001611 InterPro:IPR007090 Pr…	1e-45
TM1440.7	3.1.3.3.5	ADIC arginine:agmatine antiporter [COG:COG0531]	bar:GBAA0818	amino acid permease family protein [KO:K03294]	2e-63	BS_yfnA	COG0531	2e-59	CTR1_HUMAN	Amino-acidtransport;Directproteinsequencing;Glycoprotein;Membrane;Receptor;Transmembrane;Transport,High-affinity cationic amino acid transporter-1 (CAT-1) (CAT1) (System Y+ basic amino acid transporter) (Ecotropic retroviral leukemia receptor homolog) (ERR) (Ecotropic retrovirus receptor homolog).	2e-51	GO_ID:9576	TAIR|gene:2044681 SPTR:O64759 symbol:AT2G34960.1 [GO:0015326 "cationic amino acid transporter activity" evidence=ISS] InterPro:IPR002293 InterPro:IPR004841 Pfam:PF00324 GO:GO:0006810 GO:GO:0016020 EMBL:AC004238 PIR:T00477 SPTR:O64759	3e-171
TM1440.7	3.1.3.3.3	CADB cadaverine:lysine antiporter [COG:COG0531]	bar:GBAA0818	amino acid permease family protein [KO:K03294]	2e-63	BS_yfnA	COG0531	2e-59	CTR1_HUMAN	Amino-acidtransport;Directproteinsequencing;Glycoprotein;Membrane;Receptor;Transmembrane;Transport,High-affinity cationic amino acid transporter-1 (CAT-1) (CAT1) (System Y+ basic amino acid transporter) (Ecotropic retroviral leukemia receptor homolog) (ERR) (Ecotropic retrovirus receptor homolog).	2e-51	GO_ID:9576	TAIR|gene:2044681 SPTR:O64759 symbol:AT2G34960.1 [GO:0015326 "cationic amino acid transporter activity" evidence=ISS] InterPro:IPR002293 InterPro:IPR004841 Pfam:PF00324 GO:GO:0006810 GO:GO:0016020 EMBL:AC004238 PIR:T00477 SPTR:O64759	3e-171
TM1440.7	3.1.3.3.2	POTE putrescine:ornithine antiporter [COG:COG0531]	bar:GBAA0818	amino acid permease family protein [KO:K03294]	2e-63	BS_yfnA	COG0531	2e-59	CTR1_HUMAN	Amino-acidtransport;Directproteinsequencing;Glycoprotein;Membrane;Receptor;Transmembrane;Transport,High-affinity cationic amino acid transporter-1 (CAT-1) (CAT1) (System Y+ basic amino acid transporter) (Ecotropic retroviral leukemia receptor homolog) (ERR) (Ecotropic retrovirus receptor homolog).	2e-51	GO_ID:9576	TAIR|gene:2044681 SPTR:O64759 symbol:AT2G34960.1 [GO:0015326 "cationic amino acid transporter activity" evidence=ISS] InterPro:IPR002293 InterPro:IPR004841 Pfam:PF00324 GO:GO:0006810 GO:GO:0016020 EMBL:AC004238 PIR:T00477 SPTR:O64759	3e-171
TM1440.7	3.1.3.3.4	ARCD arginine:ornithine antiporter [COG:COG0531]	bar:GBAA0818	amino acid permease family protein [KO:K03294]	2e-63	BS_yfnA	COG0531	2e-59	CTR1_HUMAN	Amino-acidtransport;Directproteinsequencing;Glycoprotein;Membrane;Receptor;Transmembrane;Transport,High-affinity cationic amino acid transporter-1 (CAT-1) (CAT1) (System Y+ basic amino acid transporter) (Ecotropic retroviral leukemia receptor homolog) (ERR) (Ecotropic retrovirus receptor homolog).	2e-51	GO_ID:9576	TAIR|gene:2044681 SPTR:O64759 symbol:AT2G34960.1 [GO:0015326 "cationic amino acid transporter activity" evidence=ISS] InterPro:IPR002293 InterPro:IPR004841 Pfam:PF00324 GO:GO:0006810 GO:GO:0016020 EMBL:AC004238 PIR:T00477 SPTR:O64759	3e-171
TM1440.7	3.1.3.4	TC.LAT L-amino acid transporter, LAT family [COG:COG0531] [TC:2.A.3.8]	bar:GBAA0818	amino acid permease family protein [KO:K03294]	2e-63	BS_yfnA	COG0531	2e-59	CTR1_HUMAN	Amino-acidtransport;Directproteinsequencing;Glycoprotein;Membrane;Receptor;Transmembrane;Transport,High-affinity cationic amino acid transporter-1 (CAT-1) (CAT1) (System Y+ basic amino acid transporter) (Ecotropic retroviral leukemia receptor homolog) (ERR) (Ecotropic retrovirus receptor homolog).	2e-51	GO_ID:9576	TAIR|gene:2044681 SPTR:O64759 symbol:AT2G34960.1 [GO:0015326 "cationic amino acid transporter activity" evidence=ISS] InterPro:IPR002293 InterPro:IPR004841 Pfam:PF00324 GO:GO:0006810 GO:GO:0016020 EMBL:AC004238 PIR:T00477 SPTR:O64759	3e-171
TM1440.7	3.1.3.3.1	TC.APA basic amino acid/polyamine antiporter, APA family [COG:COG0531]	bar:GBAA0818	amino acid permease family protein [KO:K03294]	2e-63	BS_yfnA	COG0531	2e-59	CTR1_HUMAN	Amino-acidtransport;Directproteinsequencing;Glycoprotein;Membrane;Receptor;Transmembrane;Transport,High-affinity cationic amino acid transporter-1 (CAT-1) (CAT1) (System Y+ basic amino acid transporter) (Ecotropic retroviral leukemia receptor homolog) (ERR) (Ecotropic retrovirus receptor homolog).	2e-51	GO_ID:9576	TAIR|gene:2044681 SPTR:O64759 symbol:AT2G34960.1 [GO:0015326 "cationic amino acid transporter activity" evidence=ISS] InterPro:IPR002293 InterPro:IPR004841 Pfam:PF00324 GO:GO:0006810 GO:GO:0016020 EMBL:AC004238 PIR:T00477 SPTR:O64759	3e-171
chr2.CM0008.63.1	3.3.10.117	BMPR1 bone morphogenetic protein receptor, type I [EC:2.7.1.37]	ath:At5g02290	T1E22.50; protein kinase, putative [EC:2.7.1.37] [KO:K00870]	2e-36	YNL298w_2	COG0515	3e-19	RLCK7_ARATH	ATP-binding;Hypotheticalprotein;Kinase;Nucleotide-binding;Serine/threonine-proteinkinase;Transferase,Putative serine/threonine-protein kinase RLCKVII (EC 2.7.1.37).	8e-46	GO_ID:53934	TAIR|gene:2050986 SPTR:O22808 symbol:AT2G33580.1 [GO:0016301 "kinase activity" evidence=ISS] InterPro:IPR000719 Pfam:PF00069 InterPro:IPR002482 Pfam:PF01476 ProDom:PD000001 PROSITE:PS50011 EMBL:AC002332 EMBL:AF370600 PIR:C84747 SPTR:O22808	7e-54
Ljwgs_006049.1	1.9.4.15	E2.7.1.- [EC:2.7.1.-] [COG:COG0515 COG1493]	ath:At5g02290	T1E22.50; protein kinase, putative [EC:2.7.1.37] [KO:K00870]	2e-54	BH2504_1	COG0515	8e-18	BAK1_ARATH	ATP-binding;Glycoprotein;Kinase;Leucine-richrepeat;Membrane;Nucleotide-binding;Phosphorylation;Repeat;Serine/threonine-proteinkinase;Signal;Transferase;Transmembrane,BRASSINOSTEROID INSENSITIVE 1-associated receptor kinase 1 precursor (EC 2.7.1.37) (BRI1-associated receptor kinase 1) (Somatic embryogenesis receptor-like kinase 3).	5e-63	GO_ID:43749	TAIR|gene:2091721 SPTR:Q9LV48 symbol:AT3G24550.1 [GO:0004672 "protein kinase activity" evidence=ISS] [GO:0005524 "ATP binding" evidence=ISS] [GO:0006468 "protein amino acid phosphorylation" evidence=ISS] InterPro:IPR000719 InterPro:IPR008271 Prosite:PS00108 Prosite:PS00107 ProDom:PD000001 PROSITE:PS50011 EMBL:AB020746 EMBL:AY056788 EMBL:AY059901 EMBL:AY093065 EMBL:BT008400 EMBL:AY128792 SPTR:Q9LV…	7e-71
Ljwgs_006049.1	1.7.8.19	WAAY, rfaY lipopolysaccharide core biosynthesis protein RFAY [EC:2.7.-.-] [COG:COG0515]	ath:At5g02290	T1E22.50; protein kinase, putative [EC:2.7.1.37] [KO:K00870]	2e-54	BH2504_1	COG0515	8e-18	BAK1_ARATH	ATP-binding;Glycoprotein;Kinase;Leucine-richrepeat;Membrane;Nucleotide-binding;Phosphorylation;Repeat;Serine/threonine-proteinkinase;Signal;Transferase;Transmembrane,BRASSINOSTEROID INSENSITIVE 1-associated receptor kinase 1 precursor (EC 2.7.1.37) (BRI1-associated receptor kinase 1) (Somatic embryogenesis receptor-like kinase 3).	5e-63	GO_ID:43749	TAIR|gene:2091721 SPTR:Q9LV48 symbol:AT3G24550.1 [GO:0004672 "protein kinase activity" evidence=ISS] [GO:0005524 "ATP binding" evidence=ISS] [GO:0006468 "protein amino acid phosphorylation" evidence=ISS] InterPro:IPR000719 InterPro:IPR008271 Prosite:PS00108 Prosite:PS00107 ProDom:PD000001 PROSITE:PS50011 EMBL:AB020746 EMBL:AY056788 EMBL:AY059901 EMBL:AY093065 EMBL:BT008400 EMBL:AY128792 SPTR:Q9LV…	7e-71
Ljwgs_006049.1	1.1.17.19	E2.7.1.- [EC:2.7.1.-] [COG:COG0515 COG1493]	ath:At5g02290	T1E22.50; protein kinase, putative [EC:2.7.1.37] [KO:K00870]	2e-54	BH2504_1	COG0515	8e-18	BAK1_ARATH	ATP-binding;Glycoprotein;Kinase;Leucine-richrepeat;Membrane;Nucleotide-binding;Phosphorylation;Repeat;Serine/threonine-proteinkinase;Signal;Transferase;Transmembrane,BRASSINOSTEROID INSENSITIVE 1-associated receptor kinase 1 precursor (EC 2.7.1.37) (BRI1-associated receptor kinase 1) (Somatic embryogenesis receptor-like kinase 3).	5e-63	GO_ID:43749	TAIR|gene:2091721 SPTR:Q9LV48 symbol:AT3G24550.1 [GO:0004672 "protein kinase activity" evidence=ISS] [GO:0005524 "ATP binding" evidence=ISS] [GO:0006468 "protein amino acid phosphorylation" evidence=ISS] InterPro:IPR000719 InterPro:IPR008271 Prosite:PS00108 Prosite:PS00107 ProDom:PD000001 PROSITE:PS50011 EMBL:AB020746 EMBL:AY056788 EMBL:AY059901 EMBL:AY093065 EMBL:BT008400 EMBL:AY128792 SPTR:Q9LV…	7e-71
Ljwgs_006049.1	3.3.10.117	BMPR1 bone morphogenetic protein receptor, type I [EC:2.7.1.37]	ath:At5g02290	T1E22.50; protein kinase, putative [EC:2.7.1.37] [KO:K00870]	2e-54	BH2504_1	COG0515	8e-18	BAK1_ARATH	ATP-binding;Glycoprotein;Kinase;Leucine-richrepeat;Membrane;Nucleotide-binding;Phosphorylation;Repeat;Serine/threonine-proteinkinase;Signal;Transferase;Transmembrane,BRASSINOSTEROID INSENSITIVE 1-associated receptor kinase 1 precursor (EC 2.7.1.37) (BRI1-associated receptor kinase 1) (Somatic embryogenesis receptor-like kinase 3).	5e-63	GO_ID:43749	TAIR|gene:2091721 SPTR:Q9LV48 symbol:AT3G24550.1 [GO:0004672 "protein kinase activity" evidence=ISS] [GO:0005524 "ATP binding" evidence=ISS] [GO:0006468 "protein amino acid phosphorylation" evidence=ISS] InterPro:IPR000719 InterPro:IPR008271 Prosite:PS00108 Prosite:PS00107 ProDom:PD000001 PROSITE:PS50011 EMBL:AB020746 EMBL:AY056788 EMBL:AY059901 EMBL:AY093065 EMBL:BT008400 EMBL:AY128792 SPTR:Q9LV…	7e-71
Ljwgs_006049.1	1.11.16.8	E2.7.1.- [EC:2.7.1.-] [COG:COG0515 COG1493]	ath:At5g02290	T1E22.50; protein kinase, putative [EC:2.7.1.37] [KO:K00870]	2e-54	BH2504_1	COG0515	8e-18	BAK1_ARATH	ATP-binding;Glycoprotein;Kinase;Leucine-richrepeat;Membrane;Nucleotide-binding;Phosphorylation;Repeat;Serine/threonine-proteinkinase;Signal;Transferase;Transmembrane,BRASSINOSTEROID INSENSITIVE 1-associated receptor kinase 1 precursor (EC 2.7.1.37) (BRI1-associated receptor kinase 1) (Somatic embryogenesis receptor-like kinase 3).	5e-63	GO_ID:43749	TAIR|gene:2091721 SPTR:Q9LV48 symbol:AT3G24550.1 [GO:0004672 "protein kinase activity" evidence=ISS] [GO:0005524 "ATP binding" evidence=ISS] [GO:0006468 "protein amino acid phosphorylation" evidence=ISS] InterPro:IPR000719 InterPro:IPR008271 Prosite:PS00108 Prosite:PS00107 ProDom:PD000001 PROSITE:PS50011 EMBL:AB020746 EMBL:AY056788 EMBL:AY059901 EMBL:AY093065 EMBL:BT008400 EMBL:AY128792 SPTR:Q9LV…	7e-71
Ljwgs_006049.1	4.2.4	Cell cycle [CLASS:04110] [PATH:hsa04110] [COG:COG0515]	ath:At5g02290	T1E22.50; protein kinase, putative [EC:2.7.1.37] [KO:K00870]	2e-54	BH2504_1	COG0515	8e-18	BAK1_ARATH	ATP-binding;Glycoprotein;Kinase;Leucine-richrepeat;Membrane;Nucleotide-binding;Phosphorylation;Repeat;Serine/threonine-proteinkinase;Signal;Transferase;Transmembrane,BRASSINOSTEROID INSENSITIVE 1-associated receptor kinase 1 precursor (EC 2.7.1.37) (BRI1-associated receptor kinase 1) (Somatic embryogenesis receptor-like kinase 3).	5e-63	GO_ID:43749	TAIR|gene:2091721 SPTR:Q9LV48 symbol:AT3G24550.1 [GO:0004672 "protein kinase activity" evidence=ISS] [GO:0005524 "ATP binding" evidence=ISS] [GO:0006468 "protein amino acid phosphorylation" evidence=ISS] InterPro:IPR000719 InterPro:IPR008271 Prosite:PS00108 Prosite:PS00107 ProDom:PD000001 PROSITE:PS50011 EMBL:AB020746 EMBL:AY056788 EMBL:AY059901 EMBL:AY093065 EMBL:BT008400 EMBL:AY128792 SPTR:Q9LV…	7e-71
Ljwgs_006049.1	3.2.2.1	Protein kinase [EC:2.7.1.37]	ath:At5g02290	T1E22.50; protein kinase, putative [EC:2.7.1.37] [KO:K00870]	2e-54	BH2504_1	COG0515	8e-18	BAK1_ARATH	ATP-binding;Glycoprotein;Kinase;Leucine-richrepeat;Membrane;Nucleotide-binding;Phosphorylation;Repeat;Serine/threonine-proteinkinase;Signal;Transferase;Transmembrane,BRASSINOSTEROID INSENSITIVE 1-associated receptor kinase 1 precursor (EC 2.7.1.37) (BRI1-associated receptor kinase 1) (Somatic embryogenesis receptor-like kinase 3).	5e-63	GO_ID:43749	TAIR|gene:2091721 SPTR:Q9LV48 symbol:AT3G24550.1 [GO:0004672 "protein kinase activity" evidence=ISS] [GO:0005524 "ATP binding" evidence=ISS] [GO:0006468 "protein amino acid phosphorylation" evidence=ISS] InterPro:IPR000719 InterPro:IPR008271 Prosite:PS00108 Prosite:PS00107 ProDom:PD000001 PROSITE:PS50011 EMBL:AB020746 EMBL:AY056788 EMBL:AY059901 EMBL:AY093065 EMBL:BT008400 EMBL:AY128792 SPTR:Q9LV…	7e-71
Ljwgs_008026.1	99.1.2.197	COG0666	hsa:54101	RIPK4, ANKRD3; receptor-interacting serine-threonine kinase 4 [EC:2.7.1.37] [KO:K00870]	8e-23	TP0835	COG0666	2e-15	ANK2_HUMAN	Alternativesplicing;ANKrepeat;Cytoskeleton;Diseasemutation;LongQTsyndrome;Phosphorylation;Repeat,Ankyrin-2 (Brain ankyrin) (Ankyrin B) (Ankyrin, nonerythroid).	3e-31	GO_ID:36258	UNIPROT|Q01484 SPTR:Q01484 symbol:ANK2_HUMAN "Splice Isoform 1 of Ankyrin-2" [GO:0005200 "structural constituent of cytoskeleton" evidence=NR] [GO:0015629 "actin cytoskeleton" evidence=NR] [GO:0016020 "membrane" evidence=NR] EMBL:X56958 InterPro:IPR002110 Pfam:PF00023 Interpro:IPR000488 PRINTS:PR01415 SMART:SM00248 PROSITE:PS50297 PROSITE:PS50088 InterPro:IPR011029 Pfam:PF00531 PROSITE:PS50017 SM…	1e-31
Ljwgs_008026.1	99.1.4.954	GO_ID:36258	hsa:54101	RIPK4, ANKRD3; receptor-interacting serine-threonine kinase 4 [EC:2.7.1.37] [KO:K00870]	8e-23	TP0835	COG0666	2e-15	ANK2_HUMAN	Alternativesplicing;ANKrepeat;Cytoskeleton;Diseasemutation;LongQTsyndrome;Phosphorylation;Repeat,Ankyrin-2 (Brain ankyrin) (Ankyrin B) (Ankyrin, nonerythroid).	3e-31	GO_ID:36258	UNIPROT|Q01484 SPTR:Q01484 symbol:ANK2_HUMAN "Splice Isoform 1 of Ankyrin-2" [GO:0005200 "structural constituent of cytoskeleton" evidence=NR] [GO:0015629 "actin cytoskeleton" evidence=NR] [GO:0016020 "membrane" evidence=NR] EMBL:X56958 InterPro:IPR002110 Pfam:PF00023 Interpro:IPR000488 PRINTS:PR01415 SMART:SM00248 PROSITE:PS50297 PROSITE:PS50088 InterPro:IPR011029 Pfam:PF00531 PROSITE:PS50017 SM…	1e-31
Ljwgs_008026.1	99.1.1.97	KO:K00870	hsa:54101	RIPK4, ANKRD3; receptor-interacting serine-threonine kinase 4 [EC:2.7.1.37] [KO:K00870]	8e-23	TP0835	COG0666	2e-15	ANK2_HUMAN	Alternativesplicing;ANKrepeat;Cytoskeleton;Diseasemutation;LongQTsyndrome;Phosphorylation;Repeat,Ankyrin-2 (Brain ankyrin) (Ankyrin B) (Ankyrin, nonerythroid).	3e-31	GO_ID:36258	UNIPROT|Q01484 SPTR:Q01484 symbol:ANK2_HUMAN "Splice Isoform 1 of Ankyrin-2" [GO:0005200 "structural constituent of cytoskeleton" evidence=NR] [GO:0015629 "actin cytoskeleton" evidence=NR] [GO:0016020 "membrane" evidence=NR] EMBL:X56958 InterPro:IPR002110 Pfam:PF00023 Interpro:IPR000488 PRINTS:PR01415 SMART:SM00248 PROSITE:PS50297 PROSITE:PS50088 InterPro:IPR011029 Pfam:PF00531 PROSITE:PS50017 SM…	1e-31
Ljwgs_008026.1	99.1.3.2.1811	ANK2_HUMAN	hsa:54101	RIPK4, ANKRD3; receptor-interacting serine-threonine kinase 4 [EC:2.7.1.37] [KO:K00870]	8e-23	TP0835	COG0666	2e-15	ANK2_HUMAN	Alternativesplicing;ANKrepeat;Cytoskeleton;Diseasemutation;LongQTsyndrome;Phosphorylation;Repeat,Ankyrin-2 (Brain ankyrin) (Ankyrin B) (Ankyrin, nonerythroid).	3e-31	GO_ID:36258	UNIPROT|Q01484 SPTR:Q01484 symbol:ANK2_HUMAN "Splice Isoform 1 of Ankyrin-2" [GO:0005200 "structural constituent of cytoskeleton" evidence=NR] [GO:0015629 "actin cytoskeleton" evidence=NR] [GO:0016020 "membrane" evidence=NR] EMBL:X56958 InterPro:IPR002110 Pfam:PF00023 Interpro:IPR000488 PRINTS:PR01415 SMART:SM00248 PROSITE:PS50297 PROSITE:PS50088 InterPro:IPR011029 Pfam:PF00531 PROSITE:PS50017 SM…	1e-31
