# Supplementary material for: Dissection of Symbiosis and Organ Development by Integrated Transcriptome Analysis of Lotus japonicus Mutant and Wild-Type Plants
Source: PLoS One. 2009 Aug 7;4(8):e6556. doi: 10.1371/journal.pone.0006556 (PMC2717213; doi:10.1371/journal.pone.0006556)
Supplement: Folder S2 — Inoculation 1 day (2.85 MB ZIP) [file pone.0006556.s010.zip › S2.INOCULATION 1 DAY copy/2.1.Total transcript analysis copy/2.1.1/2.1.1.transporter.txt]

Ljwgs_035872.1	3.1.3.65	KUP KUP system potassium uptake protein [COG:COG3158] [TC:2.A.72]	ath:At2g40540	T2P4.11; potassium transporter, putative (KT2) [KO:K03549]	3e-88	VCA0529	COG3158	2e-49	POT5_ARATH	Glycoprotein;Iontransport;Membrane;Multigenefamily;Potassium;Potassiumtransport;Transmembrane;Transport,Potassium transporter 5 (AtPOT5) (AtHAK1) (AtHAK5).	2e-122	GO_ID:46175	TAIR|gene:2142109 SPTR:Q9M7K4 symbol:AT4G13420.1 [GO:0015079 "potassium ion transporter activity" evidence=ISS] [GO:0006813 "potassium ion transport" evidence=IC] InterPro:IPR003855 Pfam:PF02705 TIGRFAMs:TIGR00794 EMBL:AL161536 EMBL:AL049608 EMBL:AF129478 PIR:T06299 GeneFarm:2399 SPTR:Q9M7K4	7e-123
Ljwgs_013903.1	3.1.3.46	The Hydroxy/Aromatic Amino Acid Permease (HAAAP) Family [COG:COG0814] [TC:2.A.42]				YJR001w	COG0814	1e-24	AVT1_YEAST	Amino-acidtransport;Completeproteome;Membrane;Transmembrane;Transport;Vacuole,Vacuolar amino acid transporter 1.	4e-24	GO_ID:20390	TAIR|gene:2149044 SPTR:Q9LFE3 symbol:AT5G16740.1 [GO:0015359 "amino acid permease activity" evidence=ISS] [GO:0006865 "amino acid transport" evidence=ISS] [GO:0016020 "membrane" evidence=ISS] InterPro:IPR002422 GO:GO:0006810 GO:GO:0016020 Pfam:PF01490 EMBL:AL391147 PIR:T51506 SPTR:Q9LFE3	9e-118
chr5.CM0048.54	2.2.2.1.2	IF-2, infB translation initiation factor IF-2 [COG:COG0532]	bca:BCE4832	FtsK/SpoIIIE family protein [KO:K03466]	1e-12	aq_2032	COG0532	4e-09	PATL1_ARATH	Cellcycle;Celldivision;Coiledcoil;Lipid-binding;Membrane;Transport,Patellin-1.	1e-11	GO_ID:11538	TAIR|gene:2207000 SPTR:Q9C7U0 symbol:AT1G72150.1 [GO:0005215 "transporter activity" evidence=ISS] [GO:0006810 "transport" evidence=ISS] PFAM:PF03765 InterPro:IPR000348 GO:GO:0016020 InterPro:IPR001251 SMART:SM00516 PROSITE:PS50191 InterPro:IPR008273 Pfam:PF00650 InterPro:IPR009038 Pfam:PF01105 PROSITE:PS50866 EMBL:AC067754 EMBL:AY045913 EMBL:AY113865 PIR:H96744 SPTR:Q9C7U0	5e-12
chr5.CM0048.54	3.1.5.1	FTSK, spoIIIE DNA segregation ATPase FtsK/SpoIIIE, S-DNA-T family [COG:COG1674] [TC:3.A.12]	bca:BCE4832	FtsK/SpoIIIE family protein [KO:K03466]	1e-12	aq_2032	COG0532	4e-09	PATL1_ARATH	Cellcycle;Celldivision;Coiledcoil;Lipid-binding;Membrane;Transport,Patellin-1.	1e-11	GO_ID:11538	TAIR|gene:2207000 SPTR:Q9C7U0 symbol:AT1G72150.1 [GO:0005215 "transporter activity" evidence=ISS] [GO:0006810 "transport" evidence=ISS] PFAM:PF03765 InterPro:IPR000348 GO:GO:0016020 InterPro:IPR001251 SMART:SM00516 PROSITE:PS50191 InterPro:IPR008273 Pfam:PF00650 InterPro:IPR009038 Pfam:PF01105 PROSITE:PS50866 EMBL:AC067754 EMBL:AY045913 EMBL:AY113865 PIR:H96744 SPTR:Q9C7U0	5e-12
chr5.CM0048.54	2.2.2.1.13	eIF-2O, infB translation initiation factor IF-2 unclassified subunit [COG:COG0532]	bca:BCE4832	FtsK/SpoIIIE family protein [KO:K03466]	1e-12	aq_2032	COG0532	4e-09	PATL1_ARATH	Cellcycle;Celldivision;Coiledcoil;Lipid-binding;Membrane;Transport,Patellin-1.	1e-11	GO_ID:11538	TAIR|gene:2207000 SPTR:Q9C7U0 symbol:AT1G72150.1 [GO:0005215 "transporter activity" evidence=ISS] [GO:0006810 "transport" evidence=ISS] PFAM:PF03765 InterPro:IPR000348 GO:GO:0016020 InterPro:IPR001251 SMART:SM00516 PROSITE:PS50191 InterPro:IPR008273 Pfam:PF00650 InterPro:IPR009038 Pfam:PF01105 PROSITE:PS50866 EMBL:AC067754 EMBL:AY045913 EMBL:AY113865 PIR:H96744 SPTR:Q9C7U0	5e-12
chr5.CM0048.54	4.2.1.6	FTSK, spoIIIE DNA segregation ATPase FtsK/SpoIIIE, S-DNA-T family [COG:COG1674] [TC:3.A.12]	bca:BCE4832	FtsK/SpoIIIE family protein [KO:K03466]	1e-12	aq_2032	COG0532	4e-09	PATL1_ARATH	Cellcycle;Celldivision;Coiledcoil;Lipid-binding;Membrane;Transport,Patellin-1.	1e-11	GO_ID:11538	TAIR|gene:2207000 SPTR:Q9C7U0 symbol:AT1G72150.1 [GO:0005215 "transporter activity" evidence=ISS] [GO:0006810 "transport" evidence=ISS] PFAM:PF03765 InterPro:IPR000348 GO:GO:0016020 InterPro:IPR001251 SMART:SM00516 PROSITE:PS50191 InterPro:IPR008273 Pfam:PF00650 InterPro:IPR009038 Pfam:PF01105 PROSITE:PS50866 EMBL:AC067754 EMBL:AY045913 EMBL:AY113865 PIR:H96744 SPTR:Q9C7U0	5e-12
Ljwgs_057161.1	3.1.3.61	TC.MATE multidrug resistance protein, MATE family [COG:COG0534] [TC:2.A.66.1]	msu:MS1314	norM; Na+-driven multidrug efflux pump [KO:K03327]	1e-17	YDR338c	COG0534	2e-29	YAO6_SCHPO	Completeproteome;Hypotheticalprotein;Membrane;Transmembrane;Transport,Hypothetical protein C11D3.06 in chromosome I.	1e-36	GO_ID:46805	TAIR|gene:2127192 SPTR:O82752 symbol:AT4G23030.1 [GO:0005215 "transporter activity" evidence=ISS] [GO:0016020 "membrane" evidence=ISS] InterPro:IPR002528 Pfam:PF01554 GO:GO:0016020 TIGRFAMs:TIGR00797 EMBL:AL161558 EMBL:AL031018 EMBL:AY082796 PIR:T05135 SPTR:O82752	4e-135
chr4.CM0244.48	99.1.4.1772	GO_ID:26490							FUCT1_CAEEL	Completeproteome;Golgistack;Membrane;Sugartransport;Transmembrane;Transport,GDP-fucose transporter.	5e-10	GO_ID:26490	TAIR|gene:2178372 SPTR:Q9FG70 symbol:AT5G55950.1 [GO:0016020 "membrane" evidence=ISS] EMBL:AB026659 SPTR:Q9FG70	8e-137
chr4.CM0244.48	99.1.3.2.3656	FUCT1_CAEEL							FUCT1_CAEEL	Completeproteome;Golgistack;Membrane;Sugartransport;Transmembrane;Transport,GDP-fucose transporter.	5e-10	GO_ID:26490	TAIR|gene:2178372 SPTR:Q9FG70 symbol:AT5G55950.1 [GO:0016020 "membrane" evidence=ISS] EMBL:AB026659 SPTR:Q9FG70	8e-137
Ljwgs_100774.1.1	99.1.4.8121	GO_ID:7914										GO_ID:7914	TAIR|gene:3436060 SPTR:Q8RXK1 symbol:AT1G33080.1 [GO:0005215 "transporter activity" evidence=ISS] [GO:0015297 "antiporter activity" evidence=ISS] [GO:0016020 "membrane" evidence=ISS] InterPro:IPR002528 Pfam:PF01554 GO:GO:0016020 TIGRFAMs:TIGR00797 EMBL:AY080844 EMBL:AY133850 SPTR:Q8RXK1	7e-11
Ljwgs_015570.2	99.1.4.1941	GO_ID:16490	cal:orf19.941	SEC14; phosphatidylinositol transfer protein [EC:3.1.3.48] [KO:K01104]	1e-14				PATL4_ARATH	Cellcycle;Celldivision;Coiledcoil;Lipid-binding;Membrane;Transport,Patellin-4.	1e-134	GO_ID:16490	TAIR|gene:2204593 SPTR:Q9SA84 symbol:AT1G30690.1 [GO:0005215 "transporter activity" evidence=ISS] [GO:0006810 "transport" evidence=ISS] PFAM:PF03765 InterPro:IPR000348 InterPro:IPR001071 GO:GO:0005622 GO:GO:0006810 GO:GO:0016020 InterPro:IPR001251 SMART:SM00516 PROSITE:PS50191 InterPro:IPR008273 Pfam:PF00650 PRINTS:PR00180 InterPro:IPR009038 Pfam:PF01105 PROSITE:PS50866 EMBL:AC007060 EMBL:BT00095…	5e-135
Ljwgs_015570.2	99.1.3.2.1651	PATL4_ARATH	cal:orf19.941	SEC14; phosphatidylinositol transfer protein [EC:3.1.3.48] [KO:K01104]	1e-14				PATL4_ARATH	Cellcycle;Celldivision;Coiledcoil;Lipid-binding;Membrane;Transport,Patellin-4.	1e-134	GO_ID:16490	TAIR|gene:2204593 SPTR:Q9SA84 symbol:AT1G30690.1 [GO:0005215 "transporter activity" evidence=ISS] [GO:0006810 "transport" evidence=ISS] PFAM:PF03765 InterPro:IPR000348 InterPro:IPR001071 GO:GO:0005622 GO:GO:0006810 GO:GO:0016020 InterPro:IPR001251 SMART:SM00516 PROSITE:PS50191 InterPro:IPR008273 Pfam:PF00650 PRINTS:PR00180 InterPro:IPR009038 Pfam:PF01105 PROSITE:PS50866 EMBL:AC007060 EMBL:BT00095…	5e-135
Ljwgs_015570.2	99.1.1.154	KO:K01104	cal:orf19.941	SEC14; phosphatidylinositol transfer protein [EC:3.1.3.48] [KO:K01104]	1e-14				PATL4_ARATH	Cellcycle;Celldivision;Coiledcoil;Lipid-binding;Membrane;Transport,Patellin-4.	1e-134	GO_ID:16490	TAIR|gene:2204593 SPTR:Q9SA84 symbol:AT1G30690.1 [GO:0005215 "transporter activity" evidence=ISS] [GO:0006810 "transport" evidence=ISS] PFAM:PF03765 InterPro:IPR000348 InterPro:IPR001071 GO:GO:0005622 GO:GO:0006810 GO:GO:0016020 InterPro:IPR001251 SMART:SM00516 PROSITE:PS50191 InterPro:IPR008273 Pfam:PF00650 PRINTS:PR00180 InterPro:IPR009038 Pfam:PF01105 PROSITE:PS50866 EMBL:AC007060 EMBL:BT00095…	5e-135
TM1408.6.1	3.1.1.38	ABC.MR putative ABC transport system ATP-binding protein [COG:COG1132 COG2274] [TC:3.A.1.21 3.A.1.106 3.A.1.110 3.A.1.112 3.A.1.113 3.A.1.117]	cel:F21G4.2	mrp-4; Hypothetical protein F21G4.2 [KO:K02021]	4e-28	YDR135c	COG1132	2e-25	MRP3_RAT	ATP-binding;Glycoprotein;Membrane;Nucleotide-binding;Repeat;Transmembrane;Transport,Canalicular multispecific organic anion transporter 2 (Multidrug resistance-associated protein 3) (MRP-like protein 2) (MLP-2).	4e-28	GO_ID:4910	TAIR|gene:2061558 SPTR:O64590 symbol:AT2G34660.1 [GO:0042626 "ATPase activity, coupled to transmembrane movement of substances" evidence=IDA] InterPro:IPR003593 InterPro:IPR003439 InterPro:IPR001140 Pfam:PF00664 Pfam:PF00005 InterPro:IPR011527 Prosite:PS00211 SMART:SM00382 ProDom:PD000006 PROSITE:PS50893 PROSITE:PS50929 HSSP:P26361 EMBL:AC003096 PIR:T01369 SPTR:O64590	4e-47
TM1408.6.1	3.1.1.33	ABCC-BAC ATP-binding casette, subfamily C, bacterial [COG:COG4988 COG4987 COG1132 COG2274] [TC:3.A.1.110 3.A.1.112]	cel:F21G4.2	mrp-4; Hypothetical protein F21G4.2 [KO:K02021]	4e-28	YDR135c	COG1132	2e-25	MRP3_RAT	ATP-binding;Glycoprotein;Membrane;Nucleotide-binding;Repeat;Transmembrane;Transport,Canalicular multispecific organic anion transporter 2 (Multidrug resistance-associated protein 3) (MRP-like protein 2) (MLP-2).	4e-28	GO_ID:4910	TAIR|gene:2061558 SPTR:O64590 symbol:AT2G34660.1 [GO:0042626 "ATPase activity, coupled to transmembrane movement of substances" evidence=IDA] InterPro:IPR003593 InterPro:IPR003439 InterPro:IPR001140 Pfam:PF00664 Pfam:PF00005 InterPro:IPR011527 Prosite:PS00211 SMART:SM00382 ProDom:PD000006 PROSITE:PS50893 PROSITE:PS50929 HSSP:P26361 EMBL:AC003096 PIR:T01369 SPTR:O64590	4e-47
TM1408.6.1	3.1.1.31.13	ABCB-BAC ATP-binding casette, subfamily B, bacterial [COG:COG1132 COG2274 COG5265] [TC:3.A.1.21 3.A.1.106 3.A.1.109 3.A.1.117]	cel:F21G4.2	mrp-4; Hypothetical protein F21G4.2 [KO:K02021]	4e-28	YDR135c	COG1132	2e-25	MRP3_RAT	ATP-binding;Glycoprotein;Membrane;Nucleotide-binding;Repeat;Transmembrane;Transport,Canalicular multispecific organic anion transporter 2 (Multidrug resistance-associated protein 3) (MRP-like protein 2) (MLP-2).	4e-28	GO_ID:4910	TAIR|gene:2061558 SPTR:O64590 symbol:AT2G34660.1 [GO:0042626 "ATPase activity, coupled to transmembrane movement of substances" evidence=IDA] InterPro:IPR003593 InterPro:IPR003439 InterPro:IPR001140 Pfam:PF00664 Pfam:PF00005 InterPro:IPR011527 Prosite:PS00211 SMART:SM00382 ProDom:PD000006 PROSITE:PS50893 PROSITE:PS50929 HSSP:P26361 EMBL:AC003096 PIR:T01369 SPTR:O64590	4e-47
chr1.CM1409.36	3.1.3.61	TC.MATE multidrug resistance protein, MATE family [COG:COG0534] [TC:2.A.66.1]				YHR032w	COG0534	3e-11	TT12_ARATH	Flavonoidbiosynthesis;Membrane;Repeat;Transmembrane;Transport;Vacuole,TRANSPARENT TESTA 12 protein.	9e-26	GO_ID:7914	TAIR|gene:3436060 SPTR:Q8RXK1 symbol:AT1G33080.1 [GO:0005215 "transporter activity" evidence=ISS] [GO:0015297 "antiporter activity" evidence=ISS] [GO:0016020 "membrane" evidence=ISS] InterPro:IPR002528 Pfam:PF01554 GO:GO:0016020 TIGRFAMs:TIGR00797 EMBL:AY080844 EMBL:AY133850 SPTR:Q8RXK1	8e-66
chr1.CM1409.39.1	3.1.3.61	TC.MATE multidrug resistance protein, MATE family [COG:COG0534] [TC:2.A.66.1]	bba:Bd2342	mate efflux family protein [KO:K03327]	3e-10	YDR338c	COG0534	2e-14	TT12_ARATH	Flavonoidbiosynthesis;Membrane;Repeat;Transmembrane;Transport;Vacuole,TRANSPARENT TESTA 12 protein.	1e-60	GO_ID:49665	TAIR|gene:2206959 SPTR:Q8W488 symbol:AT1G33110.1 [GO:0005215 "transporter activity" evidence=ISS] [GO:0016020 "membrane" evidence=ISS] InterPro:IPR002528 Pfam:PF01554 GO:GO:0016020 TIGRFAMs:TIGR00797 EMBL:AY062756 EMBL:AY114687 SPTR:Q8W488	2e-99
TM1408.6	3.1.1.38	ABC.MR putative ABC transport system ATP-binding protein [COG:COG1132 COG2274] [TC:3.A.1.21 3.A.1.106 3.A.1.110 3.A.1.112 3.A.1.113 3.A.1.117]	mmu:12780	Abcc2; ATP-binding cassette, sub-family C (CFTR/MRP), member 2 [KO:K05666]	3e-65	YDR135c	COG1132	1e-56	MRP2_RABIT	ATP-binding;Glycoprotein;Membrane;Nucleotide-binding;Repeat;Transmembrane;Transport,Canalicular multispecific organic anion transporter 1 (ATP-binding cassette sub-family C member 2) (Multidrug resistance-associated protein 2) (Canalicular multidrug resistance protein) (Epithelial basolateral chloride conductance regulator).	2e-69	GO_ID:4910	TAIR|gene:2061558 SPTR:O64590 symbol:AT2G34660.1 [GO:0042626 "ATPase activity, coupled to transmembrane movement of substances" evidence=IDA] InterPro:IPR003593 InterPro:IPR003439 InterPro:IPR001140 Pfam:PF00664 Pfam:PF00005 InterPro:IPR011527 Prosite:PS00211 SMART:SM00382 ProDom:PD000006 PROSITE:PS50893 PROSITE:PS50929 HSSP:P26361 EMBL:AC003096 PIR:T01369 SPTR:O64590	4e-119
TM1408.6	3.1.1.33	ABCC-BAC ATP-binding casette, subfamily C, bacterial [COG:COG4988 COG4987 COG1132 COG2274] [TC:3.A.1.110 3.A.1.112]	mmu:12780	Abcc2; ATP-binding cassette, sub-family C (CFTR/MRP), member 2 [KO:K05666]	3e-65	YDR135c	COG1132	1e-56	MRP2_RABIT	ATP-binding;Glycoprotein;Membrane;Nucleotide-binding;Repeat;Transmembrane;Transport,Canalicular multispecific organic anion transporter 1 (ATP-binding cassette sub-family C member 2) (Multidrug resistance-associated protein 2) (Canalicular multidrug resistance protein) (Epithelial basolateral chloride conductance regulator).	2e-69	GO_ID:4910	TAIR|gene:2061558 SPTR:O64590 symbol:AT2G34660.1 [GO:0042626 "ATPase activity, coupled to transmembrane movement of substances" evidence=IDA] InterPro:IPR003593 InterPro:IPR003439 InterPro:IPR001140 Pfam:PF00664 Pfam:PF00005 InterPro:IPR011527 Prosite:PS00211 SMART:SM00382 ProDom:PD000006 PROSITE:PS50893 PROSITE:PS50929 HSSP:P26361 EMBL:AC003096 PIR:T01369 SPTR:O64590	4e-119
TM1408.6	3.1.1.32.2	ABCC2 ATP-binding cassette, subfamily C (CFTR/MRP), member 2	mmu:12780	Abcc2; ATP-binding cassette, sub-family C (CFTR/MRP), member 2 [KO:K05666]	3e-65	YDR135c	COG1132	1e-56	MRP2_RABIT	ATP-binding;Glycoprotein;Membrane;Nucleotide-binding;Repeat;Transmembrane;Transport,Canalicular multispecific organic anion transporter 1 (ATP-binding cassette sub-family C member 2) (Multidrug resistance-associated protein 2) (Canalicular multidrug resistance protein) (Epithelial basolateral chloride conductance regulator).	2e-69	GO_ID:4910	TAIR|gene:2061558 SPTR:O64590 symbol:AT2G34660.1 [GO:0042626 "ATPase activity, coupled to transmembrane movement of substances" evidence=IDA] InterPro:IPR003593 InterPro:IPR003439 InterPro:IPR001140 Pfam:PF00664 Pfam:PF00005 InterPro:IPR011527 Prosite:PS00211 SMART:SM00382 ProDom:PD000006 PROSITE:PS50893 PROSITE:PS50929 HSSP:P26361 EMBL:AC003096 PIR:T01369 SPTR:O64590	4e-119
TM1408.6	3.1.1.31.13	ABCB-BAC ATP-binding casette, subfamily B, bacterial [COG:COG1132 COG2274 COG5265] [TC:3.A.1.21 3.A.1.106 3.A.1.109 3.A.1.117]	mmu:12780	Abcc2; ATP-binding cassette, sub-family C (CFTR/MRP), member 2 [KO:K05666]	3e-65	YDR135c	COG1132	1e-56	MRP2_RABIT	ATP-binding;Glycoprotein;Membrane;Nucleotide-binding;Repeat;Transmembrane;Transport,Canalicular multispecific organic anion transporter 1 (ATP-binding cassette sub-family C member 2) (Multidrug resistance-associated protein 2) (Canalicular multidrug resistance protein) (Epithelial basolateral chloride conductance regulator).	2e-69	GO_ID:4910	TAIR|gene:2061558 SPTR:O64590 symbol:AT2G34660.1 [GO:0042626 "ATPase activity, coupled to transmembrane movement of substances" evidence=IDA] InterPro:IPR003593 InterPro:IPR003439 InterPro:IPR001140 Pfam:PF00664 Pfam:PF00005 InterPro:IPR011527 Prosite:PS00211 SMART:SM00382 ProDom:PD000006 PROSITE:PS50893 PROSITE:PS50929 HSSP:P26361 EMBL:AC003096 PIR:T01369 SPTR:O64590	4e-119
TM1440.7	3.1.3.3.5	ADIC arginine:agmatine antiporter [COG:COG0531]	bar:GBAA0818	amino acid permease family protein [KO:K03294]	2e-63	BS_yfnA	COG0531	2e-59	CTR1_HUMAN	Amino-acidtransport;Directproteinsequencing;Glycoprotein;Membrane;Receptor;Transmembrane;Transport,High-affinity cationic amino acid transporter-1 (CAT-1) (CAT1) (System Y+ basic amino acid transporter) (Ecotropic retroviral leukemia receptor homolog) (ERR) (Ecotropic retrovirus receptor homolog).	2e-51	GO_ID:9576	TAIR|gene:2044681 SPTR:O64759 symbol:AT2G34960.1 [GO:0015326 "cationic amino acid transporter activity" evidence=ISS] InterPro:IPR002293 InterPro:IPR004841 Pfam:PF00324 GO:GO:0006810 GO:GO:0016020 EMBL:AC004238 PIR:T00477 SPTR:O64759	3e-171
TM1440.7	3.1.3.3.3	CADB cadaverine:lysine antiporter [COG:COG0531]	bar:GBAA0818	amino acid permease family protein [KO:K03294]	2e-63	BS_yfnA	COG0531	2e-59	CTR1_HUMAN	Amino-acidtransport;Directproteinsequencing;Glycoprotein;Membrane;Receptor;Transmembrane;Transport,High-affinity cationic amino acid transporter-1 (CAT-1) (CAT1) (System Y+ basic amino acid transporter) (Ecotropic retroviral leukemia receptor homolog) (ERR) (Ecotropic retrovirus receptor homolog).	2e-51	GO_ID:9576	TAIR|gene:2044681 SPTR:O64759 symbol:AT2G34960.1 [GO:0015326 "cationic amino acid transporter activity" evidence=ISS] InterPro:IPR002293 InterPro:IPR004841 Pfam:PF00324 GO:GO:0006810 GO:GO:0016020 EMBL:AC004238 PIR:T00477 SPTR:O64759	3e-171
TM1440.7	3.1.3.3.2	POTE putrescine:ornithine antiporter [COG:COG0531]	bar:GBAA0818	amino acid permease family protein [KO:K03294]	2e-63	BS_yfnA	COG0531	2e-59	CTR1_HUMAN	Amino-acidtransport;Directproteinsequencing;Glycoprotein;Membrane;Receptor;Transmembrane;Transport,High-affinity cationic amino acid transporter-1 (CAT-1) (CAT1) (System Y+ basic amino acid transporter) (Ecotropic retroviral leukemia receptor homolog) (ERR) (Ecotropic retrovirus receptor homolog).	2e-51	GO_ID:9576	TAIR|gene:2044681 SPTR:O64759 symbol:AT2G34960.1 [GO:0015326 "cationic amino acid transporter activity" evidence=ISS] InterPro:IPR002293 InterPro:IPR004841 Pfam:PF00324 GO:GO:0006810 GO:GO:0016020 EMBL:AC004238 PIR:T00477 SPTR:O64759	3e-171
TM1440.7	3.1.3.3.4	ARCD arginine:ornithine antiporter [COG:COG0531]	bar:GBAA0818	amino acid permease family protein [KO:K03294]	2e-63	BS_yfnA	COG0531	2e-59	CTR1_HUMAN	Amino-acidtransport;Directproteinsequencing;Glycoprotein;Membrane;Receptor;Transmembrane;Transport,High-affinity cationic amino acid transporter-1 (CAT-1) (CAT1) (System Y+ basic amino acid transporter) (Ecotropic retroviral leukemia receptor homolog) (ERR) (Ecotropic retrovirus receptor homolog).	2e-51	GO_ID:9576	TAIR|gene:2044681 SPTR:O64759 symbol:AT2G34960.1 [GO:0015326 "cationic amino acid transporter activity" evidence=ISS] InterPro:IPR002293 InterPro:IPR004841 Pfam:PF00324 GO:GO:0006810 GO:GO:0016020 EMBL:AC004238 PIR:T00477 SPTR:O64759	3e-171
TM1440.7	3.1.3.4	TC.LAT L-amino acid transporter, LAT family [COG:COG0531] [TC:2.A.3.8]	bar:GBAA0818	amino acid permease family protein [KO:K03294]	2e-63	BS_yfnA	COG0531	2e-59	CTR1_HUMAN	Amino-acidtransport;Directproteinsequencing;Glycoprotein;Membrane;Receptor;Transmembrane;Transport,High-affinity cationic amino acid transporter-1 (CAT-1) (CAT1) (System Y+ basic amino acid transporter) (Ecotropic retroviral leukemia receptor homolog) (ERR) (Ecotropic retrovirus receptor homolog).	2e-51	GO_ID:9576	TAIR|gene:2044681 SPTR:O64759 symbol:AT2G34960.1 [GO:0015326 "cationic amino acid transporter activity" evidence=ISS] InterPro:IPR002293 InterPro:IPR004841 Pfam:PF00324 GO:GO:0006810 GO:GO:0016020 EMBL:AC004238 PIR:T00477 SPTR:O64759	3e-171
TM1440.7	3.1.3.3.1	TC.APA basic amino acid/polyamine antiporter, APA family [COG:COG0531]	bar:GBAA0818	amino acid permease family protein [KO:K03294]	2e-63	BS_yfnA	COG0531	2e-59	CTR1_HUMAN	Amino-acidtransport;Directproteinsequencing;Glycoprotein;Membrane;Receptor;Transmembrane;Transport,High-affinity cationic amino acid transporter-1 (CAT-1) (CAT1) (System Y+ basic amino acid transporter) (Ecotropic retroviral leukemia receptor homolog) (ERR) (Ecotropic retrovirus receptor homolog).	2e-51	GO_ID:9576	TAIR|gene:2044681 SPTR:O64759 symbol:AT2G34960.1 [GO:0015326 "cationic amino acid transporter activity" evidence=ISS] InterPro:IPR002293 InterPro:IPR004841 Pfam:PF00324 GO:GO:0006810 GO:GO:0016020 EMBL:AC004238 PIR:T00477 SPTR:O64759	3e-171
chr4.CM0179.25	99.1.3.2.2595	NO16_MEDTR							NO16_MEDTR	Nodulation;Signal,Early nodulin 16 precursor (N-16).	8e-30	GO_ID:44043	TAIR|gene:2174427 SPTR:Q8L6Z5 symbol:AT5G57920.1 [GO:0005489 "electron transporter activity" evidence=ISS] [GO:0005507 "copper ion binding" evidence=ISS] [GO:0006118 "electron transport" evidence=ISS] InterPro:IPR003245 HSSP:P00303 Pfam:PF02298 ProDom:PD003122 EMBL:AY140062 EMBL:BT006551 SPTR:Q8L6Z5	1e-20
chr4.CM0179.25	99.1.4.6814	GO_ID:44043							NO16_MEDTR	Nodulation;Signal,Early nodulin 16 precursor (N-16).	8e-30	GO_ID:44043	TAIR|gene:2174427 SPTR:Q8L6Z5 symbol:AT5G57920.1 [GO:0005489 "electron transporter activity" evidence=ISS] [GO:0005507 "copper ion binding" evidence=ISS] [GO:0006118 "electron transport" evidence=ISS] InterPro:IPR003245 HSSP:P00303 Pfam:PF02298 ProDom:PD003122 EMBL:AY140062 EMBL:BT006551 SPTR:Q8L6Z5	1e-20
Ljwgs_119901.1	99.1.4.2200	GO_ID:46805										GO_ID:46805	TAIR|gene:2127192 SPTR:O82752 symbol:AT4G23030.1 [GO:0005215 "transporter activity" evidence=ISS] [GO:0016020 "membrane" evidence=ISS] InterPro:IPR002528 Pfam:PF01554 GO:GO:0016020 TIGRFAMs:TIGR00797 EMBL:AL161558 EMBL:AL031018 EMBL:AY082796 PIR:T05135 SPTR:O82752	1e-11
Ljwgs_111594.1	3.1.5.14	CORC magnesium and cobalt transporter [COG:COG4535] [TC:9.B.37]	lma:LmjF34.2650	hypothetical protein, conserved [KO:K06189]	2e-13	YOL060c_1	COG1253	2e-10	YJ23_SCHPO	CBSdomain;Completeproteome;Hypotheticalprotein;Membrane;Repeat;Signal;Transmembrane,Hypothetical protein C4B3.03c in chromosome III precursor.	4e-09	GO_ID:1175	TAIR|gene:2149658 SPTR:Q9LTD8 symbol:AT5G52790.1 [GO:0000004 "biological process unknown" evidence=ND] [GO:0005554 "molecular function unknown" evidence=ND] InterPro:IPR000644 Pfam:PF00571 InterPro:IPR002550 Pfam:PF01595 EMBL:AB025606 SPTR:Q9LTD8	2e-32
