# Supplementary material for: Dissection of Symbiosis and Organ Development by Integrated Transcriptome Analysis of Lotus japonicus Mutant and Wild-Type Plants
Source: PLoS One. 2009 Aug 7;4(8):e6556. doi: 10.1371/journal.pone.0006556 (PMC2717213; doi:10.1371/journal.pone.0006556)
Supplement: Folder S2 — Inoculation 1 day (2.85 MB ZIP) [file pone.0006556.s010.zip › S2.INOCULATION 1 DAY copy/2.1.Total transcript analysis copy/2.1.10/2.1.10.transcription factor.txt]

Ljwgs_021740.1	99.1.4.4084	GO_ID:13078 										GO_ID:13078	TAIR|gene:3438595 SPTR:O65426 symbol:AT4G21610.1 [GO:0003700 "transcription factor activity" evidence=ISS] InterPro:IPR005735 TIGRFAMs:TIGR01053 EMBL:AL161555 EMBL:AL022603 EMBL:AL035527 EMBL:BT011760 EMBL:BT012384 PIR:T05169 Pfam:PF06943 SPTR:O65426	4e-23
