# Supplementary material for: Dissection of Symbiosis and Organ Development by Integrated Transcriptome Analysis of Lotus japonicus Mutant and Wild-Type Plants
Source: PLoS One. 2009 Aug 7;4(8):e6556. doi: 10.1371/journal.pone.0006556 (PMC2717213; doi:10.1371/journal.pone.0006556)
Supplement: Folder S2 — Inoculation 1 day (2.85 MB ZIP) [file pone.0006556.s010.zip › S2.INOCULATION 1 DAY copy/2.1.Total transcript analysis copy/2.1.2/-2.1.2.ID list.txt]

	M	FDR
	T13 - T21	T13 - T21
TM1224.4_at	-6.162543934	0.026762366
Ljwgs_049564.1_at	-5.380270308	0.038806564
chr5.CM0200.88_s_at	-5.374567481	0.003175664
chr5.CM0200.88_at	-5.306422542	0.005422036
chr6.CM0037.38.1_at	-5.29750092	0.042904046
chr4.CM0006.37_at	-5.163391364	0.019637413
Ljwgs_013806.1_at	-5.029385773	0.014567932
chr6.CM0037.38.1_x_at	-4.977448569	0.04548761
Ljwgs_102940.1_at	-4.574345628	0.01188808
chr1.CM0375.5_at	-4.541016397	0.008406125
CM0528.32.1_s_at	-4.113145829	0.0090687
chr3.CM0110.19_at	-4.018942593	0.020792139
chr4.CM0046.66_at	-3.972544527	0.001432922
TM1624.28_at	-3.900982024	0.000505182
Ljwgs_019097.1_s_at	-3.860393864	0.003095359
Ljwgs_025174.1_s_at	-3.630913913	0.00298496
Ljwgs_043934.1_at	-3.582270442	0.015045356
gi6006794_at	-3.581974818	0.008112836
chr5.CM0494.22_s_at	-3.404298353	0.013749055
Ljwgs_085487.1_at	-3.376036744	0.01865
Ljwgs_035318.1_s_at	-3.344670422	0.000567963
Ljwgs_013141.2_at	-3.338058467	0.005062902
Ljwgs_014729.1_at	-3.270735573	0.026762366
Ljwgs_019438.1_at	-3.206446748	0.010749672
Ljwgs_097658.1_at	-3.199087741	0.035704076
Ljwgs_100828.2_at	-3.168585779	0.004393412
Ljwgs_130169.1.1_s_at	-3.162315471	0.008112836
Ljwgs_074952.1_at	-3.119078886	0.013744427
chr3.CM0701.24_at	-3.090742581	0.005210609
Ljwgs_096799.1_at	-3.064032502	0.013456849
chr1.CM0001.71_s_at	-3.040138314	0.001676197
chr2.CM0120.40_s_at	-3.039686508	0.011531485
TC18803_at	-2.96887726	0.015782716
Ljwgs_054236.1_s_at	-2.933424659	0.000691759
Ljwgs_058132.1_at	-2.868403063	0.045158307
TM0846.20_at	-2.780084169	0.01915827
chr1.CM0375.6_at	-2.737783097	0.021951998
Ljwgs_019006.1_at	-2.719449448	0.015045356
chr2.CM0249.74_at	-2.694406343	0.035825121
Ljwgs_005761.1_s_at	-2.664467533	0.002611073
Ljwgs_023888.1_at	-2.621368254	0.007526492
chr5.CM0019.47_s_at	-2.605276829	0.006711066
Ljwgs_016098.1_at	-2.591059568	0.00662406
chr1.CM0001.71_at	-2.508139624	0.009297521
Ljwgs_013141.2_x_at	-2.491264253	0.005210609
TM0674.3_at	-2.478264382	0.007364204
chr3.CM0070.57_at	-2.473119726	0.029040793
chr1.CM0001.70.2_at	-2.434334154	0.000696406
Ljwgs_076014.1_s_at	-2.414947833	0.02034836
Ljwgs_016221.1_at	-2.411855102	0.016566726
chr2.CM0249.113_at	-2.409508515	0.026762366
Ljwgs_041205.1_s_at	-2.383582902	0.004931296
chr4.CM0073.100_at	-2.38150539	0.001974552
Ljwgs_021520.1_s_at	-2.367526524	0.026006798
Ljwgs_034400.1_at	-2.33453088	0.027813136
chr2.CM0249.17.1_at	-2.334410578	0.033689595
Ljwgs_025093.1_s_at	-2.29349935	0.043043985
TC19632_at	-2.290255815	0.025374828
Ljwgs_052805.1_at	-2.289505141	0.049319417
chr1.CM0001.63_at	-2.285367566	0.004605124
Ljwgs_038228.1_at	-2.26346473	0.006700455
chr1.CM0001.70_at	-2.252375566	0.003088829
chr5.TM1466.24_at	-2.24279669	0.005646563
CM0528.32.1_at	-2.221060377	0.049683183
Ljwgs_114941.1_at	-2.220749774	0.010421999
chr6.CM0314.23.1_at	-2.176924981	0.021798873
Ljwgs_022902.1.1_s_at	-2.163547592	0.021166658
Ljwgs_019410.1_at	-2.158070315	0.025231079
chr5.CM0311.20_at	-2.151616909	0.007592781
Ljwgs_129120.1_at	-2.138992747	0.016604963
Ljwgs_005760.1_at	-2.124140469	0.003718758
chr2.CM0749.8_at	-2.119023501	0.02479243
chr2.CM0304.71_at	-2.118792945	0.013100848
TM0451.27_at	-2.115561784	0.007592781
chr1.TM0811.17_at	-2.095738204	0.011806538
chr2.CM0262.15.1_at	-2.077757233	0.002717319
Ljwgs_063195.1_at	-2.066824925	0.046274734
Ljwgs_025651.1.1_at	-2.061096683	0.027564196
chr5.TM0913.18_at	-2.060812737	0.003323405
Ljwgs_064146.1.1_s_at	-2.048549963	0.02669525
Ljwgs_033662.1_at	-2.046088621	0.005880358
chr6.CM0118.64_at	-2.043053121	0.022980978
Ljwgs_028770.1_at	-2.022710225	0.04828503
Ljwgs_146843.1_at	-2.014435696	0.026289209
Ljwgs_007141.1_at	-2.011299743	0.004574968
chr2.TM1659.20_at	-1.993340273	0.045496288
Ljwgs_090123.1_at	-1.977235925	0.002142627
Ljwgs_068911.1_at	-1.97357972	0.013161258
chr4.CM0003.70.1_at	-1.971105613	0.014106483
chr4.CM0025.38_at	-1.965889526	0.000342958
TM0674.25_at	-1.952563479	0.018848735
Ljwgs_016295.1_at	-1.945851586	0.007163734
chr1.CM0063.42_s_at	-1.934126061	0.047609728
Ljwgs_014502.1_at	-1.933115839	0.003718758
chr1.TM0805.8_at	-1.925213055	0.003811425
gi45604336_at	-1.915224957	0.017087199
Ljwgs_145147.1_at	-1.904904017	0.004930235
TM0674.3.1_at	-1.904365002	0.006105138
chr4.TM0844.26_at	-1.897016828	0.005646563
chr1.TM0805.10.1_at	-1.895436214	0.021045388
TM0492.4.1_at	-1.894530112	0.034308504
chr4.CM0501.35_x_at	-1.890317231	0.003088829
Ljwgs_100683.2.1_at	-1.88040465	0.019921709
chr5.CM0911.23_at	-1.875821668	0.020556489
Ljwgs_024170.1_at	-1.874999832	0.009810277
gi45629937_at	-1.867692701	0.003088829
TC9387_at	-1.865843367	0.004656471
chr4.CM0182.42_at	-1.862955806	0.007797224
chr5.TM0872.5_at	-1.857058356	0.018254516
Ljwgs_017819.1_s_at	-1.850960743	0.031012786
Ljwgs_077854.1_s_at	-1.848763909	0.015636437
chr4.CM0182.40_at	-1.844300168	0.006110829
Ljwgs_015486.1_at	-1.840176816	0.005137079
chr1.CM0063.53.1_at	-1.833972846	0.002322608
chr5.CM0200.89_at	-1.833186582	0.037575585
chr1.TM0507.17_at	-1.830939016	0.008849093
Ljwgs_010155.1_at	-1.830790421	0.04209857
Ljwgs_009760.1_at	-1.826574228	0.027206738
CM0584.34_at	-1.819174432	7.01E-05
Ljwgs_147107.1_s_at	-1.809766092	0.000648315
chr3.CM0115.59_at	-1.809326161	0.001051868
Ljwgs_105843.1.1_s_at	-1.806097603	0.002746429
chr2.CM0191.80_at	-1.804871891	0.007592781
chr4.CM0126.139_at	-1.794684796	0.014106483
Ljwgs_126577.1_at	-1.762614951	0.026600728
Ljwgs_089735.1_at	-1.762022549	0.001974552
Ljwgs_104176.1_at	-1.761249944	0.01447355
Ljwgs_084044.1_at	-1.759576633	0.003609837
TM0499.10_at	-1.756763201	0.029610225
Ljwgs_013903.1_at	-1.75407621	0.019844403
chr1.TM0862.11.1_at	-1.745011206	0.02173787
chr1.CM1413.11.1_at	-1.7425028	0.037001662
TM0706.16_at	-1.740738836	0.013100848
Ljwgs_125987.1_s_at	-1.720574504	0.04988369
chr5.CM0299.42_s_at	-1.713767151	0.014978536
Ljwgs_012682.1_s_at	-1.711526927	0.007414952
Ljwgs_021181.1_s_at	-1.710943538	0.025369762
TC19079_at	-1.710918388	0.00916962
Ljwgs_047986.1_at	-1.704594351	0.049346603
Ljwgs_019377.1_at	-1.70316826	0.036195687
chr5.TM1598.12_at	-1.702345826	0.018401401
chr2.CM0310.10_at	-1.702126382	0.014515211
Ljwgs_065095.1_at	-1.7010014	2.36E-05
Ljwgs_023096.1_at	-1.696626755	0.002964953
Ljwgs_008656.2_at	-1.696617612	0.020414547
chr1.CM0063.60_at	-1.696025397	0.004524049
Ljwgs_135178.1_s_at	-1.689621764	2.04E-06
Ljwgs_045283.2_at	-1.688811237	0.04165217
Ljwgs_036964.2_at	-1.6881475	0.020277933
chr6.CM0037.22_at	-1.68472616	0.018991865
TM1471.6_at	-1.681612647	0.045158307
Ljwgs_030209.2_at	-1.680762861	0.003776062
chr5.CM0200.10_at	-1.677162318	0.008834838
TM0674.3.3_s_at	-1.659957041	0.011675594
gi45633283_at	-1.656863085	0.043238785
chr4.CM0003.40_s_at	-1.656393537	0.019972504
chr3.CM0196.45_at	-1.656363793	0.04112376
Ljwgs_015149.2_at	-1.653520179	0.031007805
Ljwgs_021753.1_at	-1.653360472	0.04496152
chr5.TM0913.4_at	-1.64538051	0.003088829
chr1.CM0410.16_at	-1.639352442	0.008706858
Ljwgs_020504.1_x_at	-1.636034437	0.0104579
chr5.CM0335.9_at	-1.63226189	0.008048982
Ljwgs_029197.1_at	-1.618649053	0.046274734
chr3.CM0142.6_at	-1.616449342	0.006688126
Ljwgs_050682.1_s_at	-1.611157755	0.012267252
chr6.TM1374.5_at	-1.611095596	0.0325599
TM0807.5_at	-1.608852047	0.013519049
chr1.CM0122.56_at	-1.606913927	0.023051709
chr2.CM0304.16_s_at	-1.599524376	0.039917459
Ljwgs_049772.1_at	-1.59556872	0.022637705
Ljwgs_141659.1_s_at	-1.593307454	0.001947089
chr5.CM0089.126_at	-1.586751372	0.0002674
Ljwgs_134107.1_at	-1.583919348	0.002838256
chr1.CM0593.46_at	-1.583892878	0.002294203
TM0697.24.2_s_at	-1.576303663	0.018185274
chr1.TM0386.1_at	-1.575946094	0.004530108
chr2.CM0608.87_at	-1.571968225	0.018991865
chr3.CM0574.6_at	-1.570205086	0.013855008
Ljwgs_119233.1_at	-1.566437178	0.042899402
chr6.CM0055.105.1_s_at	-1.554430487	0.014978536
Ljwgs_048280.1_s_at	-1.550800915	0.049346603
Ljwgs_017968.3_at	-1.545967011	0.04485796
TM0548.13_at	-1.543598102	0.01924773
chr5.TM0872.5.1_at	-1.535740327	0.01865
chr1.CM0231.17_at	-1.533553331	0.002023531
Ljwgs_006845.1_at	-1.530120768	0.043549655
Ljwgs_012625.1.1_at	-1.525201911	0.04433579
Ljwgs_037348.0.1_at	-1.52248075	0.043977505
gi8514596_at	-1.521530476	0.032861153
Ljwgs_058583.1_s_at	-1.518751289	0.005468377
chr3.CM0724.4_at	-1.517004733	0.007592781
TM1223.10_at	-1.507612048	0.011531485
chr1.CM1413.24_at	-1.50638348	0.009275762
Ljwgs_011622.3_at	-1.504378438	0.04433579
TM1647.12_at	-1.50356249	0.029319638
Ljwgs_133997.1_at	-1.490862114	0.04828503
CM0584.17_s_at	-1.485214804	0.010057436
chr5.CM0299.42_at	-1.477997525	0.026762366
chr6.CM0055.95_s_at	-1.477265729	0.023379056
Ljwgs_015249.1_at	-1.470706075	0.004656471
Ljwgs_071860.1_at	-1.460524214	0.021991047
Ljwgs_099365.1_s_at	-1.458856992	0.010936027
chr1.CM0378.1_at	-1.458506417	0.028006239
Ljwgs_046737.1_at	-1.455428442	0.000952639
Ljwgs_007566.1_at	-1.452070273	0.037575585
Ljwgs_100981.1_at	-1.451340336	0.007163734
chr4.CM0126.95_at	-1.450173685	0.037575585
Ljwgs_054485.1_at	-1.442409054	0.037038026
Ljwgs_009285.2_at	-1.437952599	0.043238785
gi45400458_at	-1.431402527	0.023698348
Ljwgs_051816.1_at	-1.431380114	0.019477417
chr1.CM0147.119_at	-1.427923657	0.01064168
Ljwgs_020504.1_at	-1.427289354	0.010932037
Ljwgs_021683.1_at	-1.425297437	0.023428371
Ljwgs_127661.1_at	-1.424805266	0.030322343
Ljwgs_093140.1_at	-1.422350642	4.20E-06
gi45625790_at	-1.422071215	0.038806564
TM0685.12_at	-1.415908031	0.026994103
chr1.CM0063.57_at	-1.4127818	0.007163734
Ljwgs_042820.1_at	-1.404816404	0.039822599
Ljwgs_026400.1_s_at	-1.404646085	0.028487967
chr1.CM0104.33_at	-1.401922319	0.000161341
TC11558_at	-1.399105629	0.038653841
Ljwgs_071958.1_at	-1.394352791	0.016269817
TM0547.3.1_at	-1.389112589	0.024828844
TM0780.11_at	-1.386435129	0.044272685
Ljwgs_121648.1_s_at	-1.379879868	0.028711913
chr2.CM0120.49_at	-1.377596339	0.004585961
TC11332_at	-1.371489602	0.037785117
chr2.CM0304.60_at	-1.354184919	0.020300868
Ljwgs_033999.1.1_at	-1.349267034	0.037238769
Ljwgs_061651.1_at	-1.34078381	0.00298496
chr4.CM0654.44.1_at	-1.33779425	0.043682464
Ljwgs_039635.2_at	-1.337690845	0.022974297
Ljwgs_129438.1_at	-1.336672732	0.029026682
Ljwgs_130313.1_at	-1.336300143	0.016664504
chr5.TM0852.4.1_at	-1.327902294	0.014841145
chr2.CM0262.15_at	-1.320764805	0.001676197
chr3.CM0142.10.3_at	-1.319922942	0.000972182
chr6.CM0041.38_at	-1.313387326	0.01426439
Ljwgs_010588.1_s_at	-1.313107639	0.008112836
Ljwgs_103351.1_at	-1.308107947	0.008931204
chr6.CM0139.92_at	-1.303186861	0.010274834
chr4.CM0170.16_at	-1.299923389	0.010726758
gi29967578_at	-1.296111998	0.021166658
chr5.CM0344.29_at	-1.292567683	0.027206738
Ljwgs_018124.1_at	-1.289313593	0.045158307
Ljwgs_019526.1_s_at	-1.284277687	0.017282137
chr1.CM0315.40_at	-1.283758199	0.044272685
chr2.CM0120.44_at	-1.283633238	0.008534234
chr5.TM1323.16_at	-1.282532121	0.004835215
chr4.TM0844.24_at	-1.27966015	0.000366569
Ljwgs_010588.1_at	-1.27938726	0.006110829
gi22790725_at	-1.272718193	0.023632529
Ljwgs_025917.1_s_at	-1.269349577	0.004284505
Ljwgs_106299.1_at	-1.261975069	0.003718758
Ljwgs_033347.1_at	-1.25869555	0.03770146
Ljwgs_036048.1_at	-1.258267645	0.02479243
Ljwgs_077705.2_at	-1.25742798	0.049939485
chr1.CM0064.5_at	-1.257146941	0.016257244
chr3.TM0859.5_at	-1.257029819	0.009350062
chr4.TM1536.15_at	-1.254288659	0.015270936
Ljwgs_011330.1_at	-1.250824102	0.040621776
Ljwgs_149324.1_at	-1.243820132	0.008931204
TC14029_at	-1.241688667	0.01426439
chr1.CM0147.26_s_at	-1.241651371	0.019176301
Ljwgs_067661.1_at	-1.236736233	0.016931519
Ljwgs_112118.1_s_at	-1.236296603	0.026762366
chr3.CM0047.16_at	-1.236114762	0.010401836
Ljwgs_130116.1_at	-1.232924716	0.049030025
BM1684.6_at	-1.232344742	0.034021076
Ljwgs_073715.1_s_at	-1.226428399	0.014401432
chr1.CM0231.12_at	-1.222328077	0.003761596
chr4.CM0501.14_at	-1.215967074	0.000868659
chr3.CM0091.28_at	-1.214182841	0.000692493
Ljwgs_069329.2_at	-1.20655101	0.008874999
chr4.CM0025.37_at	-1.205850471	0.028711913
chr4.CM0307.23_at	-1.205137929	0.013839017
chr4.CM0007.28_at	-1.201681487	0.013359708
Ljwgs_060223.1_at	-1.200657394	0.012119007
Ljwgs_017478.1_at	-1.198904329	0.000126142
Ljwgs_062702.1_at	-1.196943881	0.0028615
Ljwgs_063479.2_at	-1.194039484	0.044323561
chr1.TM1573.5_at	-1.182118552	0.026289209
Ljwgs_021723.2_at	-1.181376683	0.010273263
TC16245_at	-1.175520969	0.046860441
Ljwgs_038479.2_at	-1.172415448	0.02479243
CM0385.33.1_at	-1.164799491	0.026600728
Ljwgs_005511.1_at	-1.164262783	0.015303695
chr4.CM0087.62_at	-1.163145134	0.006110829
chr4.CM0659.47_at	-1.16055356	0.044331202
chr3.CM0792.40_at	-1.159933263	0.031959699
Ljwgs_014701.2_at	-1.154500177	0.01924773
Ljwgs_046844.2_at	-1.152984586	0.045312592
chr1.CM0113.47_at	-1.1518954	0.02479243
chr1.TM1643.6_at	-1.149858654	0.013686771
CM1324.43_at	-1.147318771	0.005210609
Ljwgs_060955.1.1_s_at	-1.146623621	0.020414547
chr1.TM0805.10_at	-1.143688921	0.023675677
TM1611.15_at	-1.140432388	0.014401432
Ljwgs_022002.1_at	-1.138820847	0.044331202
chr6.TM0722.14.1_at	-1.137321808	0.001716063
chr5.CM0200.9_at	-1.136180433	0.018808029
chr2.CM0249.104_s_at	-1.134409244	0.014351848
Ljwgs_014618.2_at	-1.134308274	0.029319638
gi45614897_at	-1.133188596	0.003609837
chr2.CM0056.26.1_at	-1.124924987	0.011406836
Ljwgs_042817.1_at	-1.109001883	0.009093715
Ljwgs_051410.1_at	-1.108341904	0.000411539
Ljwgs_022008.1_at	-1.106660502	0.021049684
gi45404604_at	-1.105372756	0.036142462
chr3.CM0574.25_at	-1.105129875	0.045816771
chr5.CM0048.15_at	-1.100916012	0.049384163
Ljwgs_072789.1_at	-1.098845359	0.017471872
chr1.TM1284.2_at	-1.098043683	0.039178823
Ljwgs_011044.2_at	-1.096686048	0.011554437
Ljwgs_017289.3.1_at	-1.095239845	0.011354483
Ljwgs_038312.2_at	-1.092670076	0.039783406
chr6.CM0118.14.3_at	-1.089160522	0.025374828
chr1.CM0544.62_at	-1.085402203	0.037692106
chr5.CM0148.22_at	-1.082754922	0.018858311
Ljwgs_032005.1_at	-1.08271635	0.031921072
chr2.CM0177.19_s_at	-1.080517973	0.034802704
chr5.TM0698.22_at	-1.073726895	0.038653841
chr2.CM0132.33_s_at	-1.06930673	0.047185997
chr1.CM0800.19_at	-1.066983972	0.049885269
Ljwgs_056728.1_at	-1.065245283	0.009476571
chr5.CM0239.35_at	-1.064042616	0.021268174
chr3.CM0460.30_at	-1.062375938	0.039178823
Ljwgs_019882.2_at	-1.060041366	0.013749055
Ljwgs_026841.1_at	-1.059043713	0.010749672
gi45348728_at	-1.057489365	0.041594494
Ljwgs_134073.1_at	-1.056287618	0.010061891
chr3.TM0859.12_x_at	-1.055059489	0.039178823
Ljwgs_050722.1_at	-1.048198747	0.023819042
chr1.CM0231.12.1_s_at	-1.047357997	0.021102818
chr4.CM0265.17_at	-1.041283647	0.018004086
Ljwgs_037021.2_at	-1.036759857	0.029319638
gi50657593_s_at	-1.030091167	0.024828844
Ljwgs_015978.1_at	-1.01929156	0.013161258
TC11235_at	-1.014008527	0.020410257
Ljwgs_031182.1_at	-1.009227713	0.016623971
Ljwgs_017175.2_at	-1.007335696	0.020048664
chr5.TM1574.9_at	-1.006264429	0.013421669
Ljwgs_034228.1_at	-1.006243428	0.009785656
Ljwgs_148411.1_at	-1.004842838	0.02763099
Ljwgs_028050.1_at	-1.003085369	0.029319638
chr2.CM0020.35.1_at	1.00004714	0.003320203
Ljwgs_019206.3_at	1.00162881	0.037575585
Ljwgs_138291.1.1_at	1.002217593	0.039536656
Ljwgs_090077.1_x_at	1.008088051	0.007592781
Ljwgs_036604.1_at	1.014189674	0.039883672
BM1736.6_at	1.022862454	0.033209605
Ljwgs_052418.1_s_at	1.032204072	0.006172801
TM1445.10.1_at	1.056815788	0.04548761
TC9915_at	1.057883751	0.041799911
TM0439.5.2_at	1.063306532	0.038857201
chr4.CM0265.23_s_at	1.06388495	0.049939485
chr3.CM0711.39.1_at	1.065577294	0.042280797
Ljwgs_032184.1_s_at	1.065726835	0.011263812
chr2.CM0002.15_at	1.069607828	0.020792139
Ljwgs_016568.1_at	1.06987835	0.029824059
TM0971.18_x_at	1.076238124	0.049346603
gi6325801_at	1.076864624	0.002770087
chr5.CM0052.5_at	1.077187082	0.003820836
Ljwgs_067313.1_s_at	1.079160649	0.006989373
Ljwgs_031398.1_at	1.080248961	0.00697809
chr1.TM1671.2_at	1.081403043	0.000567963
chr2.CM0803.40_at	1.082640644	0.019700223
chr2.CM0124.21_at	1.095715532	0.02479243
chr5.CM0096.42.2_at	1.097185958	0.026600728
TM0497.12_at	1.123441824	0.013763924
Ljwgs_067982.1_s_at	1.124856361	0.006265965
chr1.CM0121.10_s_at	1.127913021	0.014401432
chr1.CM0105.71_at	1.128456332	0.026289209
gi45625598_at	1.129568729	0.049939485
chr1.CM0433.35_at	1.135639184	0.007587483
Ljwgs_064042.1_at	1.144298457	0.046860254
chr1.CM0544.52.2_at	1.146694436	0.007629467
Ljwgs_019228.1_at	1.147764548	0.011930669
gi45617077_at	1.152843284	0.044207672
Ljwgs_007437.1_at	1.154961926	0.014401432
chr2.CM0124.21_x_at	1.158369342	0.002158048
Ljwgs_102491.1_x_at	1.159685024	0.025864234
Ljwgs_014593.1_at	1.179726723	0.025387015
gi11414897_at	1.191692234	0.011263812
LjU51b_at	1.191744883	0.027494771
TM1576.10.1_at	1.199265514	0.007615342
chr2.CM0803.72_at	1.207819818	0.021991047
gi7748764_at	1.210601907	0.025476753
chr3.CM0190.26_at	1.212722587	0.04496152
TC14488_s_at	1.220098333	0.002447272
Ljwgs_026477.1_at	1.225637785	0.047829995
Ljwgs_077444.1_at	1.229140284	0.038767381
Ljwgs_030351.2_s_at	1.232323778	0.008112836
Ljwgs_012981.2_at	1.253421669	0.021102818
Ljwgs_015696.1_at	1.254414627	0.027478138
chr2.CM0304.106.1_at	1.258589833	0.015782716
gi45352211_at	1.268928523	0.002770087
gi45627735_at	1.294326999	0.031281154
CM0345.59.2_at	1.30571893	0.002294203
gi45572989_at	1.310231181	0.045158307
Ljwgs_132520.1_at	1.3118065	0.042888085
Ljwgs_067313.1_at	1.316533635	0.010684608
TC19132_at	1.318381341	0.041940533
Ljwgs_018845.1_at	1.32533271	0.01936087
gi45624564_at	1.331176174	0.01550478
TM1735.4_at	1.332969619	0.011554437
gi45641139_at	1.336168678	0.021663453
TM0439.5.1_at	1.338063468	0.045158307
Ljwgs_039633.1_s_at	1.354790451	0.016269817
chr3.TM1658.7_at	1.362601933	0.029610225
chr1.CM0051.22_at	1.37166755	0.009131816
chr1.CM1409.36_at	1.390116257	0.008112836
Ljwgs_034277.1_at	1.399476482	0.023051709
CM0345.41_s_at	1.405092165	0.0002674
chr4.CM0073.42_at	1.417644192	0.016269817
chr1.TM1410.6_at	1.428946817	0.008874999
TC17223_at	1.431753107	0.00669281
chr6.CM0539.37_s_at	1.432537745	0.045158307
chr2.CM0783.3_at	1.445189909	0.008849093
gi45352508_at	1.445669636	0.018342569
Ljwgs_020411.1_at	1.446210072	0.005646563
gi45350537_at	1.451220269	0.035638969
Ljwgs_048157.1_s_at	1.467880842	0.025864234
chr4.CM0399.23_at	1.47613725	0.011528928
chr4.CM0234.15_s_at	1.477833102	0.021049684
gi7614044_at	1.478308442	0.014351848
Ljwgs_080133.1_at	1.492527217	0.007592781
Ljwgs_019693.1_at	1.493447865	0.029056639
chr3.CM0243.10_at	1.495681464	0.039224593
gi7745816_at	1.500959925	0.018255601
Ljwgs_034700.1_at	1.509191005	0.003718758
chr1.CM0233.55_at	1.531311956	0.001831016
chr5.TM0090.14_at	1.540289728	0.008140041
chr6.CM0539.25_at	1.547163513	0.044331202
Ljwgs_063021.1_s_at	1.549214586	0.029319638
chr6.CM0686.21_s_at	1.553454727	0.019987986
Ljwgs_140166.1_at	1.559101641	0.042184854
chr4.TM0832.2.1_at	1.563616221	0.034089957
Ljwgs_041157.1_at	1.578880751	0.032321478
gi9968472_at	1.586482	0.039722108
Ljwgs_086310.1_at	1.595918133	0.048207197
Ljwgs_035507.1_at	1.598974837	0.026600728
Ljwgs_033715.1_s_at	1.604049843	0.038195574
Ljwgs_108557.1_s_at	1.620654303	0.014567932
chr2.CM0903.4_at	1.627271805	0.006688126
TC13678_at	1.648150518	0.017378187
TC8247_s_at	1.650241109	0.004931296
chr4.CM0179.8_at	1.652872934	0.012665218
TM1476.21.1_s_at	1.657081636	0.024828844
chr3.CM0135.19_at	1.658522843	0.036325805
Ljwgs_015829.1_at	1.661151521	0.002964953
gi45629620_at	1.675647506	0.005469657
Ljwgs_016682.1_at	1.678927064	0.02453917
chr5.TM1466.4_at	1.67954578	0.003634504
Ljwgs_007060.2_at	1.687422724	0.027206738
Ljwgs_022023.1_at	1.691148736	0.020792139
chr6.CM0314.24_at	1.708088455	0.04485796
Ljwgs_020774.1_x_at	1.722345341	0.002023531
chr2.CM0065.39_at	1.735464245	0.001947089
gi45627265_at	1.738441756	0.002314501
Ljwgs_014570.2_at	1.745634871	0.03745348
Ljwgs_020774.1_at	1.760179414	0.003255933
chr1.CM0064.11.1_s_at	1.761824169	0.01936087
chr1.TM0534.21.1_at	1.77594575	0.027144839
gi13884220_at	1.783005441	0.008706858
gi45637659_at	1.791961515	0.003402045
chr4.CM0229.25_at	1.798508373	0.038653841
Ljwgs_015493.2.1_at	1.798963928	0.006105138
TC16474_at	1.819758977	0.025231079
Ljwgs_044058.1_at	1.822082804	0.035625448
chr1.CM0398.12_at	1.831280285	0.047144073
Ljwgs_071225.0.1_at	1.849998824	0.031841708
TM0184.1.1_s_at	1.852296035	0.045940163
Ljwgs_016691.1_at	1.86665401	0.005468377
Ljwgs_033644.2_at	1.881938717	0.043246136
Ljwgs_021967.1_at	1.89898312	0.024675663
Ljwgs_021740.1_at	1.900474504	0.000405597
Ljwgs_028151.1_at	1.906980914	0.042128761
chr1.TM0534.12.2_at	1.908173344	0.003718758
Ljwgs_065598.1_at	1.93661672	0.034400151
Ljwgs_036374.1_at	1.939952217	0.006236706
Ljwgs_026650.1_at	1.95661228	0.048883926
chr3.CM0226.61_s_at	1.957330827	0.003433189
chr6.CM0139.42_at	1.959129327	0.045719602
Ljwgs_012959.1.1_at	1.976541355	0.047849202
chr5.CM0569.30_at	1.99178442	0.000209467
chr5.TM0743.40_at	2.002032236	0.01447355
chr3.CM0226.67_at	2.013500535	0.009275762
Ljwgs_003482.1_at	2.026383886	0.013763924
chr1.CM0398.23.1_at	2.037202905	0.002838256
Ljwgs_042772.1_at	2.045366964	0.016604963
chr1.TM0187.10_at	2.047481359	0.032630054
Ljwgs_060407.2_s_at	2.047525973	0.025374828
TC7888_at	2.054210912	0.008849093
gi51587337_at	2.056821918	0.002023531
TC8000_at	2.058239897	0.01428819
Ljwgs_079580.1.1_at	2.078962321	0.025387015
Ljwgs_084419.1_at	2.088141988	0.02427014
Ljwgs_143894.1_at	2.099796282	0.014351848
gi45350479_at	2.113110805	0.027973901
TM0485.26_at	2.125513213	0.014567932
Ljwgs_026936.1_at	2.130463247	0.02479243
chr2.CM0191.92_x_at	2.146949293	0.010352046
gi45618272_at	2.193282857	0.002322608
Ljwgs_003483.1_at	2.193953074	0.01825836
Ljwgs_011340.0.1_x_at	2.197491375	0.014751812
chr4.CM0432.30_at	2.205918553	0.000472786
Ljwgs_147876.1.1_at	2.240034624	0.010062107
Ljwgs_007118.2_at	2.247557519	0.021049684
gi7722043_at	2.26906774	0.044323561
chr6.CM0314.25_at	2.272812743	0.013686771
Ljwgs_089741.1_at	2.27367965	0.00285415
chr5.CM0773.19_at	2.314194478	0.016664504
chr1.TM0811.31.1_at	2.31697542	0.007592781
Ljwgs_012246.1_at	2.332333551	0.015345383
gi45615481_at	2.332676719	0.000592825
Ljwgs_119003.1_at	2.333517674	0.019637413
Ljwgs_053022.1_s_at	2.352942189	0.010949818
gi45631485_at	2.369861965	0.004008856
Ljwgs_065092.1_s_at	2.372393463	0.045158307
chr2.CM0060.47_at	2.388558828	0.013100848
gi45615394_at	2.403401942	0.001225307
chr1.TM1305.19.3_s_at	2.411036028	0.001859632
chr5.CM0909.73_at	2.418065939	0.020049419
Ljwgs_130111.1_s_at	2.424688438	0.027873455
chr2.CM0191.92_at	2.429300859	0.008406125
Ljwgs_070802.1_at	2.436790782	0.001042783
chr6.CM0314.25_s_at	2.44681176	0.02034836
chr2.CM0304.28_at	2.4495473	0.002023531
gi45578324_at	2.462211847	0.024065553
chr5.TM0913.9_at	2.466574086	0.041112368
Ljwgs_024331.1_at	2.500745794	0.001102166
Ljwgs_137738.0.1_at	2.505669006	0.02034836
chr2.TM1731.12_at	2.518581165	0.025387015
chr1.CM0064.14_at	2.533064885	0.001332828
chr2.CM0250.1_at	2.538479917	0.009206615
Ljwgs_045353.1_at	2.545026772	8.71E-06
Ljwgs_036811.1_at	2.550186845	0.00040248
chr3.TM0782.20.1_at	2.551419889	0.029026682
Ljwgs_027952.1_at	2.573358742	0.006989373
gi45640449_at	2.579846157	0.000312864
chr3.TM0782.20_at	2.587987703	0.046664345
chr2.CM0201.67.1_at	2.623227638	0.00874438
Ljwgs_056668.1_s_at	2.628137878	0.006711066
chr1.TM1305.8_s_at	2.638139151	0.005422036
gi45637641_at	2.644222532	0.002294203
chr1.CM0064.14_x_at	2.713157502	0.005099293
TM0645.8_at	2.73072333	0.000899867
TM0858.39.1_at	2.731025575	0.032099859
Ljwgs_046207.2_at	2.739173681	0.014978536
chr2.CM0124.58_s_at	2.749934248	0.029277728
chr3.CM0996.6_at	2.785227884	0.002760989
gi45617763_at	2.790595821	0.001000818
TM0879.2_at	2.835943716	0.017357245
chr3.CM0590.43_at	2.879788146	0.015623239
Ljwgs_108871.1_at	2.897570943	0.00127922
chr4.CM0087.37_at	2.906208239	1.01E-06
gi45476487_at	2.951347596	1.08E-05
Ljwgs_005168.1_at	2.965515404	0.00285415
chr1.CM0150.1_at	2.973565998	0.006236706
chr2.CM0124.73_at	2.989984436	0.016664504
chr5.CM0311.3_at	3.020663599	0.011554437
Ljwgs_019069.1_at	3.02513101	0.004554365
chr5.CM0148.20_at	3.029510161	0.001023509
Ljwgs_096478.1_at	3.041862492	0.000586011
Ljwgs_021656.1_s_at	3.048006361	0.039752004
chr4.CM0179.25_at	3.055028779	0.008495503
Ljwgs_021600.1_s_at	3.071371278	6.32E-05
TM1221.20_at	3.102118275	0.007413762
chr5.TM0389.14.1_at	3.107074133	0.002611073
chr1.TM1305.8.1_s_at	3.142888193	0.022140505
Ljwgs_011432.1_at	3.170372518	0.000592825
Ljwgs_066244.1_at	3.173644031	0.006265965
chr1.TM0371.19_at	3.175716046	0.000204861
TM0645.23.1_at	3.192575165	0.009476571
chr3.TM1367.15_at	3.207172043	0.018528345
Ljwgs_003295.2_at	3.209090676	0.004625147
chr2.TM0490.19_at	3.21500545	0.013839017
chr2.TM0377.8.1_at	3.265352397	0.005422036
Ljwgs_077190.0.1_at	3.275965431	0.02034836
chr5.CM0180.31_at	3.290431251	0.047185997
chr4.CM0229.2_at	3.320398967	0.001225307
Ljwgs_075865.1_at	3.333410385	0.026746775
gi7747700_at	3.337190036	0.03481458
chr3.CM0590.74.1_at	3.390635415	0.002738571
Ljwgs_018515.2_at	3.415799948	0.018511939
chr1.TM0220.12_s_at	3.422578555	0.009093715
chr6.CM0738.36_at	3.453272152	0.004438152
Ljwgs_076238.1_s_at	3.462145881	0.010057436
Ljwgs_043352.1_s_at	3.544731712	0.000886403
Ljwgs_019621.1_at	3.583792871	0.01428819
chr1.CM0104.3_s_at	3.586750759	0.000860003
chr1.TM1516.19.3_at	3.61045267	0.002077199
chr5.CM0909.23_x_at	3.660547781	0.024828844
chr2.CM0008.63.1_at	3.674212153	9.70E-05
Ljwgs_043352.1_at	3.783198646	0.000405597
chr2.CM0373.24_at	3.822557448	0.001432922
Ljwgs_050066.2_at	3.844293683	0.02669525
chr5.CM0260.26_at	3.882434107	1.69E-06
chr1.CM0104.10_s_at	3.919688012	0.006016039
Ljwgs_069328.1.1_at	3.993783205	0.005820684
Ljwgs_008026.1_at	3.994178014	0.002158048
chr3.CM0590.74.2_at	4.018915319	0.001000818
chr3.CM0711.3.3_at	4.046301929	0.003609837
Ljwgs_056616.2_s_at	4.047317446	0.01007229
Ljwgs_069328.1.1_x_at	4.052494117	0.004664986
Ljwgs_067396.1_at	4.090789908	0.00017715
Ljwgs_029184.1_at	4.113962811	0.039269981
chr5.CM0200.116_at	4.196697808	0.003718758
Ljwgs_052423.1_at	4.219929508	0.000943999
TM1757.18_at	4.263337973	0.0002674
BM1625.15_at	4.279801074	0.026762366
Ljwgs_145929.1_at	4.287815743	0.000360145
chr3.CM0468.35_at	4.294363275	0.001293862
Ljwgs_148302.1_at	4.319583605	0.000592825
Ljwgs_078423.1_at	4.337173618	0.006139596
chr2.CM0002.7_at	4.342212081	0.003722648
chr6.BM1429.11_at	4.39342111	0.000411765
Ljwgs_019789.1_s_at	4.418365649	0.026762366
chr4.CM0046.52_s_at	4.512225098	0.000126142
Ljwgs_119495.1_s_at	4.524711795	0.000390898
Ljwgs_060216.1_at	4.555419916	1.63E-05
chr3.CM0711.26.1_at	4.561707123	0.003095359
Ljwgs_037677.1_at	4.634198202	0.000636718
Ljwgs_061558.1_at	4.844901621	0.013839017
Ljwgs_019024.1_at	4.912022327	0.002964953
TM0068.27.1_s_at	4.961986707	0.000312864
chr6.TM0517.8_at	4.992989976	0.000495614
TM0807.34_at	5.01315902	0.000110136
Ljwgs_030815.1_at	5.145246622	2.50E-05
Ljwgs_119901.1_at	5.171292101	5.15E-05
chr3.CM0711.3.2_at	5.192227811	0.002611073
chr3.CM0711.3.2_s_at	5.241072199	0.001051868
chr3.CM0711.10_at	5.384098757	0.000505182
chr3.CM0711.3.1_at	5.538815673	0.003196106
gi15190561_at	5.643090425	0.012665218
chr1.TM0236.15_at	5.698981571	0.003194305
chr3.TM1144.14.1_at	5.860246201	8.71E-06
TM0748.11_at	5.926927381	2.50E-05
Ljwgs_111594.1_at	5.937345125	1.69E-06
chr2.CM0201.58_at	6.165071823	2.82E-07
chr2.CM0102.46_s_at	6.530860321	2.30E-07
gi6448578_at	6.655987149	4.92E-06
Ljwgs_006049.1_at	6.807313471	7.10E-06
Ljwgs_015164.1_at	6.830056272	2.42E-08
Ljwgs_037414.1_at	6.831234352	6.17E-05
gi9082286_at	6.872215212	3.80E-07
chr4.CM0333.16_s_at	7.014016849	4.10E-07
chr3.CM0091.37_at	7.340307866	0.014978536
chr5.CM0571.54_at	7.702613425	5.88E-08
chr1.CM0163.22.2_at	7.974964775	0.001051868
Ljwgs_017174.1_at	8.762952915	2.42E-08
