# Supplementary material for: Dissection of Symbiosis and Organ Development by Integrated Transcriptome Analysis of Lotus japonicus Mutant and Wild-Type Plants
Source: PLoS One. 2009 Aug 7;4(8):e6556. doi: 10.1371/journal.pone.0006556 (PMC2717213; doi:10.1371/journal.pone.0006556)
Supplement: Folder S2 — Inoculation 1 day (2.85 MB ZIP) [file pone.0006556.s010.zip › S2.INOCULATION 1 DAY copy/2.1.Total transcript analysis copy/2.1.2/2.1.2.jasmonic acid.txt]

Ljwgs_102940.1	1.9.2.5	E3.1.3.2 acid phosphatase [EC:3.1.3.2] [GO:0003993]							VSPA_SOYBN	Glycoprotein;Seedstorageprotein;Signal;Storageprotein,Stem 28 kDa glycoprotein precursor (Vegetative storage protein A).	2e-24	GO_ID:24941	TAIR|gene:2184579 SPTR:O82122 symbol:AT5G24770.1 [GO:0009753 "response to jasmonic acid stimulus" evidence=TAS] [GO:0003993 "acid phosphatase activity" evidence=ISS] InterPro:IPR010028 InterPro:IPR005519 Pfam:PF03767 InterPro:IPR011050 TIGRFAMs:TIGR01675 EMBL:AL392145 EMBL:AB006778 EMBL:D85191 EMBL:AY048282 EMBL:AY050819 EMBL:AY092991 EMBL:AY114083 EMBL:AY114606 EMBL:BT000761 EMBL:BT000762 EMBL:B…	2e-15
Ljwgs_102940.1	1.11.4.9	E3.1.3.2 acid phosphatase [EC:3.1.3.2] [GO:0003993]							VSPA_SOYBN	Glycoprotein;Seedstorageprotein;Signal;Storageprotein,Stem 28 kDa glycoprotein precursor (Vegetative storage protein A).	2e-24	GO_ID:24941	TAIR|gene:2184579 SPTR:O82122 symbol:AT5G24770.1 [GO:0009753 "response to jasmonic acid stimulus" evidence=TAS] [GO:0003993 "acid phosphatase activity" evidence=ISS] InterPro:IPR010028 InterPro:IPR005519 Pfam:PF03767 InterPro:IPR011050 TIGRFAMs:TIGR01675 EMBL:AL392145 EMBL:AB006778 EMBL:D85191 EMBL:AY048282 EMBL:AY050819 EMBL:AY092991 EMBL:AY114083 EMBL:AY114606 EMBL:BT000761 EMBL:BT000762 EMBL:B…	2e-15
chr2.CM0249.74	99.1.3.1.42	EC 2.1.1.141							JMT_BRARP	Fattyacidbiosynthesis;Lipidsynthesis;Methyltransferase;Nuclearprotein;Oxylipinbiosynthesis;Transferase,Jasmonate O-methyltransferase (EC 2.1.1.141) (S-adenosyl-L- methionine:jasmonic acid carboxyl methyltransferase) (Floral nectary- specific protein 1).	6e-15	GO_ID:13064	TAIR|gene:2115399 SPTR:O23234 symbol:AT4G36470.1 [GO:0008757 "S-adenosylmethionine-dependent methyltransferase activity" evidence=ISS;IMP] [GO:0008372 "cellular component unknown" evidence=ND] [GO:0000004 "biological process unknown" evidence=ND] Pfam:PF03492 HSSP:Q9SPV4 InterPro:IPR005299 EMBL:AL161589 EMBL:Z99708 EMBL:BT014888 PIR:E85430 SPTR:O23234	4e-10
chr2.CM0249.74	99.1.4.5636	GO_ID:13064							JMT_BRARP	Fattyacidbiosynthesis;Lipidsynthesis;Methyltransferase;Nuclearprotein;Oxylipinbiosynthesis;Transferase,Jasmonate O-methyltransferase (EC 2.1.1.141) (S-adenosyl-L- methionine:jasmonic acid carboxyl methyltransferase) (Floral nectary- specific protein 1).	6e-15	GO_ID:13064	TAIR|gene:2115399 SPTR:O23234 symbol:AT4G36470.1 [GO:0008757 "S-adenosylmethionine-dependent methyltransferase activity" evidence=ISS;IMP] [GO:0008372 "cellular component unknown" evidence=ND] [GO:0000004 "biological process unknown" evidence=ND] Pfam:PF03492 HSSP:Q9SPV4 InterPro:IPR005299 EMBL:AL161589 EMBL:Z99708 EMBL:BT014888 PIR:E85430 SPTR:O23234	4e-10
Ljwgs_147107.1	99.1.4.3671	GO_ID:21861	ath:At1g55020	F14C21.54; lipoxygenase (LOX1) [EC:1.13.11.12] [KO:K00454]	3e-46				LOX4_SOYBN	Dioxygenase;Directproteinsequencing;Fattyacidbiosynthesis;Iron;Lipidsynthesis;Metal-binding;Multigenefamily;Oxidoreductase;Oxylipinbiosynthesis,Lipoxygenase-4 (EC 1.13.11.12) (L-4) (VSP94).	4e-61	GO_ID:21861	TAIR|gene:2011029 SPTR:Q06327 symbol:AT1G55020 [GO:0006952 "defense response" evidence=TAS] [GO:0009611 "response to wounding" evidence=TAS] [GO:0009695 "jasmonic acid biosynthesis" evidence=TAS] [GO:0009737 "response to abscisic acid stimulus" evidence=IEP] [GO:0009753 "response to jasmonic acid stimulus" evidence=IEP] [GO:0009816 "defense response to pathogenic bacteria, incompatible interactio…	6e-47
Ljwgs_147107.1	99.1.3.1.129	EC 1.13.11.12	ath:At1g55020	F14C21.54; lipoxygenase (LOX1) [EC:1.13.11.12] [KO:K00454]	3e-46				LOX4_SOYBN	Dioxygenase;Directproteinsequencing;Fattyacidbiosynthesis;Iron;Lipidsynthesis;Metal-binding;Multigenefamily;Oxidoreductase;Oxylipinbiosynthesis,Lipoxygenase-4 (EC 1.13.11.12) (L-4) (VSP94).	4e-61	GO_ID:21861	TAIR|gene:2011029 SPTR:Q06327 symbol:AT1G55020 [GO:0006952 "defense response" evidence=TAS] [GO:0009611 "response to wounding" evidence=TAS] [GO:0009695 "jasmonic acid biosynthesis" evidence=TAS] [GO:0009737 "response to abscisic acid stimulus" evidence=IEP] [GO:0009753 "response to jasmonic acid stimulus" evidence=IEP] [GO:0009816 "defense response to pathogenic bacteria, incompatible interactio…	6e-47
Ljwgs_147107.1	99.1.1.35	KO:K00454	ath:At1g55020	F14C21.54; lipoxygenase (LOX1) [EC:1.13.11.12] [KO:K00454]	3e-46				LOX4_SOYBN	Dioxygenase;Directproteinsequencing;Fattyacidbiosynthesis;Iron;Lipidsynthesis;Metal-binding;Multigenefamily;Oxidoreductase;Oxylipinbiosynthesis,Lipoxygenase-4 (EC 1.13.11.12) (L-4) (VSP94).	4e-61	GO_ID:21861	TAIR|gene:2011029 SPTR:Q06327 symbol:AT1G55020 [GO:0006952 "defense response" evidence=TAS] [GO:0009611 "response to wounding" evidence=TAS] [GO:0009695 "jasmonic acid biosynthesis" evidence=TAS] [GO:0009737 "response to abscisic acid stimulus" evidence=IEP] [GO:0009753 "response to jasmonic acid stimulus" evidence=IEP] [GO:0009816 "defense response to pathogenic bacteria, incompatible interactio…	6e-47
chr3.CM0115.59	99.1.4.3671	GO_ID:21861	ath:At1g55020	F14C21.54; lipoxygenase (LOX1) [EC:1.13.11.12] [KO:K00454]	0				LOX1_LENCU	Dioxygenase;Fattyacidbiosynthesis;Iron;Lipidsynthesis;Metal-binding;Multigenefamily;Oxidoreductase;Oxylipinbiosynthesis,Lipoxygenase (EC 1.13.11.12).	0	GO_ID:21861	TAIR|gene:2011029 SPTR:Q06327 symbol:AT1G55020 [GO:0006952 "defense response" evidence=TAS] [GO:0009611 "response to wounding" evidence=TAS] [GO:0009695 "jasmonic acid biosynthesis" evidence=TAS] [GO:0009737 "response to abscisic acid stimulus" evidence=IEP] [GO:0009753 "response to jasmonic acid stimulus" evidence=IEP] [GO:0009816 "defense response to pathogenic bacteria, incompatible interactio…	0
chr3.CM0115.59	99.1.3.1.129	EC 1.13.11.12	ath:At1g55020	F14C21.54; lipoxygenase (LOX1) [EC:1.13.11.12] [KO:K00454]	0				LOX1_LENCU	Dioxygenase;Fattyacidbiosynthesis;Iron;Lipidsynthesis;Metal-binding;Multigenefamily;Oxidoreductase;Oxylipinbiosynthesis,Lipoxygenase (EC 1.13.11.12).	0	GO_ID:21861	TAIR|gene:2011029 SPTR:Q06327 symbol:AT1G55020 [GO:0006952 "defense response" evidence=TAS] [GO:0009611 "response to wounding" evidence=TAS] [GO:0009695 "jasmonic acid biosynthesis" evidence=TAS] [GO:0009737 "response to abscisic acid stimulus" evidence=IEP] [GO:0009753 "response to jasmonic acid stimulus" evidence=IEP] [GO:0009816 "defense response to pathogenic bacteria, incompatible interactio…	0
chr3.CM0115.59	99.1.1.35	KO:K00454	ath:At1g55020	F14C21.54; lipoxygenase (LOX1) [EC:1.13.11.12] [KO:K00454]	0				LOX1_LENCU	Dioxygenase;Fattyacidbiosynthesis;Iron;Lipidsynthesis;Metal-binding;Multigenefamily;Oxidoreductase;Oxylipinbiosynthesis,Lipoxygenase (EC 1.13.11.12).	0	GO_ID:21861	TAIR|gene:2011029 SPTR:Q06327 symbol:AT1G55020 [GO:0006952 "defense response" evidence=TAS] [GO:0009611 "response to wounding" evidence=TAS] [GO:0009695 "jasmonic acid biosynthesis" evidence=TAS] [GO:0009737 "response to abscisic acid stimulus" evidence=IEP] [GO:0009753 "response to jasmonic acid stimulus" evidence=IEP] [GO:0009816 "defense response to pathogenic bacteria, incompatible interactio…	0
