# Supplementary material for: Dissection of Symbiosis and Organ Development by Integrated Transcriptome Analysis of Lotus japonicus Mutant and Wild-Type Plants
Source: PLoS One. 2009 Aug 7;4(8):e6556. doi: 10.1371/journal.pone.0006556 (PMC2717213; doi:10.1371/journal.pone.0006556)
Supplement: Folder S2 — Inoculation 1 day (2.85 MB ZIP) [file pone.0006556.s010.zip › S2.INOCULATION 1 DAY copy/2.1.Total transcript analysis copy/2.1.2/2.1.2.nodulin.txt]

Ljwgs_035318.1	1.11.11.12	MHPE 4-hydroxy 2-oxovalerate aldolase [EC:4.1.3.-] [COG:COG0119] [GO:0008701]	ath:At1g74040	F2P9.9; 2-isopropylmalate synthase 1 (IMS1) [EC:2.3.3.13] [KO:K01649]	3e-40	aq_2090	COG0119	3e-30	LEU1_SOYBN	Amino-acidbiosynthesis;Branched-chainaminoacidbiosynthesis;Leucinebiosynthesis;Nitrogenfixation;Nodulation;Transferase,Probable 2-isopropylmalate synthase (EC 2.3.3.13) (Alpha- isopropylmalate synthase) (Alpha-IPM synthetase) (Late nodulin 56) (N- 56).	3e-43	GO_ID:33233	TIGR_CMR|BA1420 SPTR:Q81T68 symbol:BA1420 "2-isopropylmalate synthase" [GO:0003852 "2-isopropylmalate synthase activity" evidence=ISS] [GO:0009098 "leucine biosynthesis" evidence=ISS] HAMAP:MF_01025 InterPro:IPR002034 Interpro:IPR000891 Pfam:PF00682 PROSITE:PS50991 PROSITE:PS00815 PROSITE:PS00816 InterPro:IPR005671 TIGRFAMs:TIGR00973 EMBL:AE017334 EMBL:AE017225 EMBL:AE017028 TIGR:BA1420 TIGR:GBAA…	7e-24
Ljwgs_035318.1	1.5.8.15	E2.3.3.14 homocitrate synthase [EC:2.3.3.14] [COG:COG0119] [GO:0004410]	ath:At1g74040	F2P9.9; 2-isopropylmalate synthase 1 (IMS1) [EC:2.3.3.13] [KO:K01649]	3e-40	aq_2090	COG0119	3e-30	LEU1_SOYBN	Amino-acidbiosynthesis;Branched-chainaminoacidbiosynthesis;Leucinebiosynthesis;Nitrogenfixation;Nodulation;Transferase,Probable 2-isopropylmalate synthase (EC 2.3.3.13) (Alpha- isopropylmalate synthase) (Alpha-IPM synthetase) (Late nodulin 56) (N- 56).	3e-43	GO_ID:33233	TIGR_CMR|BA1420 SPTR:Q81T68 symbol:BA1420 "2-isopropylmalate synthase" [GO:0003852 "2-isopropylmalate synthase activity" evidence=ISS] [GO:0009098 "leucine biosynthesis" evidence=ISS] HAMAP:MF_01025 InterPro:IPR002034 Interpro:IPR000891 Pfam:PF00682 PROSITE:PS50991 PROSITE:PS00815 PROSITE:PS00816 InterPro:IPR005671 TIGRFAMs:TIGR00973 EMBL:AE017334 EMBL:AE017225 EMBL:AE017028 TIGR:BA1420 TIGR:GBAA…	7e-24
Ljwgs_035318.1	1.5.6.24	E4.1.3.4, hmgL hydroxymethylglutaryl-CoA lyase [EC:4.1.3.4] [COG:COG0119] [GO:0004419]	ath:At1g74040	F2P9.9; 2-isopropylmalate synthase 1 (IMS1) [EC:2.3.3.13] [KO:K01649]	3e-40	aq_2090	COG0119	3e-30	LEU1_SOYBN	Amino-acidbiosynthesis;Branched-chainaminoacidbiosynthesis;Leucinebiosynthesis;Nitrogenfixation;Nodulation;Transferase,Probable 2-isopropylmalate synthase (EC 2.3.3.13) (Alpha- isopropylmalate synthase) (Alpha-IPM synthetase) (Late nodulin 56) (N- 56).	3e-43	GO_ID:33233	TIGR_CMR|BA1420 SPTR:Q81T68 symbol:BA1420 "2-isopropylmalate synthase" [GO:0003852 "2-isopropylmalate synthase activity" evidence=ISS] [GO:0009098 "leucine biosynthesis" evidence=ISS] HAMAP:MF_01025 InterPro:IPR002034 Interpro:IPR000891 Pfam:PF00682 PROSITE:PS50991 PROSITE:PS00815 PROSITE:PS00816 InterPro:IPR005671 TIGRFAMs:TIGR00973 EMBL:AE017334 EMBL:AE017225 EMBL:AE017028 TIGR:BA1420 TIGR:GBAA…	7e-24
Ljwgs_035318.1	1.5.13.34	MHPE 4-hydroxy 2-oxovalerate aldolase [EC:4.1.3.-] [COG:COG0119] [GO:0008701]	ath:At1g74040	F2P9.9; 2-isopropylmalate synthase 1 (IMS1) [EC:2.3.3.13] [KO:K01649]	3e-40	aq_2090	COG0119	3e-30	LEU1_SOYBN	Amino-acidbiosynthesis;Branched-chainaminoacidbiosynthesis;Leucinebiosynthesis;Nitrogenfixation;Nodulation;Transferase,Probable 2-isopropylmalate synthase (EC 2.3.3.13) (Alpha- isopropylmalate synthase) (Alpha-IPM synthetase) (Late nodulin 56) (N- 56).	3e-43	GO_ID:33233	TIGR_CMR|BA1420 SPTR:Q81T68 symbol:BA1420 "2-isopropylmalate synthase" [GO:0003852 "2-isopropylmalate synthase activity" evidence=ISS] [GO:0009098 "leucine biosynthesis" evidence=ISS] HAMAP:MF_01025 InterPro:IPR002034 Interpro:IPR000891 Pfam:PF00682 PROSITE:PS50991 PROSITE:PS00815 PROSITE:PS00816 InterPro:IPR005671 TIGRFAMs:TIGR00973 EMBL:AE017334 EMBL:AE017225 EMBL:AE017028 TIGR:BA1420 TIGR:GBAA…	7e-24
Ljwgs_035318.1	1.5.7.8	E2.3.3.13, leuA 2-isopropylmalate synthase [EC:2.3.3.13] [COG:COG0119] [GO:0003852]	ath:At1g74040	F2P9.9; 2-isopropylmalate synthase 1 (IMS1) [EC:2.3.3.13] [KO:K01649]	3e-40	aq_2090	COG0119	3e-30	LEU1_SOYBN	Amino-acidbiosynthesis;Branched-chainaminoacidbiosynthesis;Leucinebiosynthesis;Nitrogenfixation;Nodulation;Transferase,Probable 2-isopropylmalate synthase (EC 2.3.3.13) (Alpha- isopropylmalate synthase) (Alpha-IPM synthetase) (Late nodulin 56) (N- 56).	3e-43	GO_ID:33233	TIGR_CMR|BA1420 SPTR:Q81T68 symbol:BA1420 "2-isopropylmalate synthase" [GO:0003852 "2-isopropylmalate synthase activity" evidence=ISS] [GO:0009098 "leucine biosynthesis" evidence=ISS] HAMAP:MF_01025 InterPro:IPR002034 Interpro:IPR000891 Pfam:PF00682 PROSITE:PS50991 PROSITE:PS00815 PROSITE:PS00816 InterPro:IPR005671 TIGRFAMs:TIGR00973 EMBL:AE017334 EMBL:AE017225 EMBL:AE017028 TIGR:BA1420 TIGR:GBAA…	7e-24
Ljwgs_035318.1	1.11.2.3	MHPE 4-hydroxy 2-oxovalerate aldolase [EC:4.1.3.-] [COG:COG0119] [GO:0008701]	ath:At1g74040	F2P9.9; 2-isopropylmalate synthase 1 (IMS1) [EC:2.3.3.13] [KO:K01649]	3e-40	aq_2090	COG0119	3e-30	LEU1_SOYBN	Amino-acidbiosynthesis;Branched-chainaminoacidbiosynthesis;Leucinebiosynthesis;Nitrogenfixation;Nodulation;Transferase,Probable 2-isopropylmalate synthase (EC 2.3.3.13) (Alpha- isopropylmalate synthase) (Alpha-IPM synthetase) (Late nodulin 56) (N- 56).	3e-43	GO_ID:33233	TIGR_CMR|BA1420 SPTR:Q81T68 symbol:BA1420 "2-isopropylmalate synthase" [GO:0003852 "2-isopropylmalate synthase activity" evidence=ISS] [GO:0009098 "leucine biosynthesis" evidence=ISS] HAMAP:MF_01025 InterPro:IPR002034 Interpro:IPR000891 Pfam:PF00682 PROSITE:PS50991 PROSITE:PS00815 PROSITE:PS00816 InterPro:IPR005671 TIGRFAMs:TIGR00973 EMBL:AE017334 EMBL:AE017225 EMBL:AE017028 TIGR:BA1420 TIGR:GBAA…	7e-24
Ljwgs_035318.1	1.1.11.49	E2.3.3.14 homocitrate synthase [EC:2.3.3.14] [COG:COG0119] [GO:0004410]	ath:At1g74040	F2P9.9; 2-isopropylmalate synthase 1 (IMS1) [EC:2.3.3.13] [KO:K01649]	3e-40	aq_2090	COG0119	3e-30	LEU1_SOYBN	Amino-acidbiosynthesis;Branched-chainaminoacidbiosynthesis;Leucinebiosynthesis;Nitrogenfixation;Nodulation;Transferase,Probable 2-isopropylmalate synthase (EC 2.3.3.13) (Alpha- isopropylmalate synthase) (Alpha-IPM synthetase) (Late nodulin 56) (N- 56).	3e-43	GO_ID:33233	TIGR_CMR|BA1420 SPTR:Q81T68 symbol:BA1420 "2-isopropylmalate synthase" [GO:0003852 "2-isopropylmalate synthase activity" evidence=ISS] [GO:0009098 "leucine biosynthesis" evidence=ISS] HAMAP:MF_01025 InterPro:IPR002034 Interpro:IPR000891 Pfam:PF00682 PROSITE:PS50991 PROSITE:PS00815 PROSITE:PS00816 InterPro:IPR005671 TIGRFAMs:TIGR00973 EMBL:AE017334 EMBL:AE017225 EMBL:AE017028 TIGR:BA1420 TIGR:GBAA…	7e-24
Ljwgs_035318.1	1.3.4.2	E4.1.3.4, hmgL hydroxymethylglutaryl-CoA lyase [EC:4.1.3.4] [COG:COG0119] [GO:0004419]	ath:At1g74040	F2P9.9; 2-isopropylmalate synthase 1 (IMS1) [EC:2.3.3.13] [KO:K01649]	3e-40	aq_2090	COG0119	3e-30	LEU1_SOYBN	Amino-acidbiosynthesis;Branched-chainaminoacidbiosynthesis;Leucinebiosynthesis;Nitrogenfixation;Nodulation;Transferase,Probable 2-isopropylmalate synthase (EC 2.3.3.13) (Alpha- isopropylmalate synthase) (Alpha-IPM synthetase) (Late nodulin 56) (N- 56).	3e-43	GO_ID:33233	TIGR_CMR|BA1420 SPTR:Q81T68 symbol:BA1420 "2-isopropylmalate synthase" [GO:0003852 "2-isopropylmalate synthase activity" evidence=ISS] [GO:0009098 "leucine biosynthesis" evidence=ISS] HAMAP:MF_01025 InterPro:IPR002034 Interpro:IPR000891 Pfam:PF00682 PROSITE:PS50991 PROSITE:PS00815 PROSITE:PS00816 InterPro:IPR005671 TIGRFAMs:TIGR00973 EMBL:AE017334 EMBL:AE017225 EMBL:AE017028 TIGR:BA1420 TIGR:GBAA…	7e-24
Ljwgs_035318.1	1.1.14.10.2	E1.2.1.10M, mhpF acetaldehyde dehydrogenase [COG:COG0119]	ath:At1g74040	F2P9.9; 2-isopropylmalate synthase 1 (IMS1) [EC:2.3.3.13] [KO:K01649]	3e-40	aq_2090	COG0119	3e-30	LEU1_SOYBN	Amino-acidbiosynthesis;Branched-chainaminoacidbiosynthesis;Leucinebiosynthesis;Nitrogenfixation;Nodulation;Transferase,Probable 2-isopropylmalate synthase (EC 2.3.3.13) (Alpha- isopropylmalate synthase) (Alpha-IPM synthetase) (Late nodulin 56) (N- 56).	3e-43	GO_ID:33233	TIGR_CMR|BA1420 SPTR:Q81T68 symbol:BA1420 "2-isopropylmalate synthase" [GO:0003852 "2-isopropylmalate synthase activity" evidence=ISS] [GO:0009098 "leucine biosynthesis" evidence=ISS] HAMAP:MF_01025 InterPro:IPR002034 Interpro:IPR000891 Pfam:PF00682 PROSITE:PS50991 PROSITE:PS00815 PROSITE:PS00816 InterPro:IPR005671 TIGRFAMs:TIGR00973 EMBL:AE017334 EMBL:AE017225 EMBL:AE017028 TIGR:BA1420 TIGR:GBAA…	7e-24
Ljwgs_035318.1	1.1.11.7.2	E1.2.1.10M, mhpF acetaldehyde dehydrogenase [COG:COG0119]	ath:At1g74040	F2P9.9; 2-isopropylmalate synthase 1 (IMS1) [EC:2.3.3.13] [KO:K01649]	3e-40	aq_2090	COG0119	3e-30	LEU1_SOYBN	Amino-acidbiosynthesis;Branched-chainaminoacidbiosynthesis;Leucinebiosynthesis;Nitrogenfixation;Nodulation;Transferase,Probable 2-isopropylmalate synthase (EC 2.3.3.13) (Alpha- isopropylmalate synthase) (Alpha-IPM synthetase) (Late nodulin 56) (N- 56).	3e-43	GO_ID:33233	TIGR_CMR|BA1420 SPTR:Q81T68 symbol:BA1420 "2-isopropylmalate synthase" [GO:0003852 "2-isopropylmalate synthase activity" evidence=ISS] [GO:0009098 "leucine biosynthesis" evidence=ISS] HAMAP:MF_01025 InterPro:IPR002034 Interpro:IPR000891 Pfam:PF00682 PROSITE:PS50991 PROSITE:PS00815 PROSITE:PS00816 InterPro:IPR005671 TIGRFAMs:TIGR00973 EMBL:AE017334 EMBL:AE017225 EMBL:AE017028 TIGR:BA1420 TIGR:GBAA…	7e-24
Ljwgs_035318.1	1.1.11.48	E2.3.3.13, leuA 2-isopropylmalate synthase [EC:2.3.3.13] [COG:COG0119] [GO:0003852]	ath:At1g74040	F2P9.9; 2-isopropylmalate synthase 1 (IMS1) [EC:2.3.3.13] [KO:K01649]	3e-40	aq_2090	COG0119	3e-30	LEU1_SOYBN	Amino-acidbiosynthesis;Branched-chainaminoacidbiosynthesis;Leucinebiosynthesis;Nitrogenfixation;Nodulation;Transferase,Probable 2-isopropylmalate synthase (EC 2.3.3.13) (Alpha- isopropylmalate synthase) (Alpha-IPM synthetase) (Late nodulin 56) (N- 56).	3e-43	GO_ID:33233	TIGR_CMR|BA1420 SPTR:Q81T68 symbol:BA1420 "2-isopropylmalate synthase" [GO:0003852 "2-isopropylmalate synthase activity" evidence=ISS] [GO:0009098 "leucine biosynthesis" evidence=ISS] HAMAP:MF_01025 InterPro:IPR002034 Interpro:IPR000891 Pfam:PF00682 PROSITE:PS50991 PROSITE:PS00815 PROSITE:PS00816 InterPro:IPR005671 TIGRFAMs:TIGR00973 EMBL:AE017334 EMBL:AE017225 EMBL:AE017028 TIGR:BA1420 TIGR:GBAA…	7e-24
Ljwgs_035318.1	1.1.14.33	E4.1.3.4, hmgL hydroxymethylglutaryl-CoA lyase [EC:4.1.3.4] [COG:COG0119] [GO:0004419]	ath:At1g74040	F2P9.9; 2-isopropylmalate synthase 1 (IMS1) [EC:2.3.3.13] [KO:K01649]	3e-40	aq_2090	COG0119	3e-30	LEU1_SOYBN	Amino-acidbiosynthesis;Branched-chainaminoacidbiosynthesis;Leucinebiosynthesis;Nitrogenfixation;Nodulation;Transferase,Probable 2-isopropylmalate synthase (EC 2.3.3.13) (Alpha- isopropylmalate synthase) (Alpha-IPM synthetase) (Late nodulin 56) (N- 56).	3e-43	GO_ID:33233	TIGR_CMR|BA1420 SPTR:Q81T68 symbol:BA1420 "2-isopropylmalate synthase" [GO:0003852 "2-isopropylmalate synthase activity" evidence=ISS] [GO:0009098 "leucine biosynthesis" evidence=ISS] HAMAP:MF_01025 InterPro:IPR002034 Interpro:IPR000891 Pfam:PF00682 PROSITE:PS50991 PROSITE:PS00815 PROSITE:PS00816 InterPro:IPR005671 TIGRFAMs:TIGR00973 EMBL:AE017334 EMBL:AE017225 EMBL:AE017028 TIGR:BA1420 TIGR:GBAA…	7e-24
Ljwgs_035318.1	1.11.3.6	MHPE 4-hydroxy 2-oxovalerate aldolase [EC:4.1.3.-] [COG:COG0119] [GO:0008701]	ath:At1g74040	F2P9.9; 2-isopropylmalate synthase 1 (IMS1) [EC:2.3.3.13] [KO:K01649]	3e-40	aq_2090	COG0119	3e-30	LEU1_SOYBN	Amino-acidbiosynthesis;Branched-chainaminoacidbiosynthesis;Leucinebiosynthesis;Nitrogenfixation;Nodulation;Transferase,Probable 2-isopropylmalate synthase (EC 2.3.3.13) (Alpha- isopropylmalate synthase) (Alpha-IPM synthetase) (Late nodulin 56) (N- 56).	3e-43	GO_ID:33233	TIGR_CMR|BA1420 SPTR:Q81T68 symbol:BA1420 "2-isopropylmalate synthase" [GO:0003852 "2-isopropylmalate synthase activity" evidence=ISS] [GO:0009098 "leucine biosynthesis" evidence=ISS] HAMAP:MF_01025 InterPro:IPR002034 Interpro:IPR000891 Pfam:PF00682 PROSITE:PS50991 PROSITE:PS00815 PROSITE:PS00816 InterPro:IPR005671 TIGRFAMs:TIGR00973 EMBL:AE017334 EMBL:AE017225 EMBL:AE017028 TIGR:BA1420 TIGR:GBAA…	7e-24
chr1.CM0001.71	1.11.11.12	MHPE 4-hydroxy 2-oxovalerate aldolase [EC:4.1.3.-] [COG:COG0119] [GO:0008701]	ath:At1g74040	F2P9.9; 2-isopropylmalate synthase 1 (IMS1) [EC:2.3.3.13] [KO:K01649]	2e-96	slr0186	COG0119	1e-60	LEU1_SOYBN	Amino-acidbiosynthesis;Branched-chainaminoacidbiosynthesis;Leucinebiosynthesis;Nitrogenfixation;Nodulation;Transferase,Probable 2-isopropylmalate synthase (EC 2.3.3.13) (Alpha- isopropylmalate synthase) (Alpha-IPM synthetase) (Late nodulin 56) (N- 56).	4e-105	GO_ID:33233	TIGR_CMR|BA1420 SPTR:Q81T68 symbol:BA1420 "2-isopropylmalate synthase" [GO:0003852 "2-isopropylmalate synthase activity" evidence=ISS] [GO:0009098 "leucine biosynthesis" evidence=ISS] HAMAP:MF_01025 InterPro:IPR002034 Interpro:IPR000891 Pfam:PF00682 PROSITE:PS50991 PROSITE:PS00815 PROSITE:PS00816 InterPro:IPR005671 TIGRFAMs:TIGR00973 EMBL:AE017334 EMBL:AE017225 EMBL:AE017028 TIGR:BA1420 TIGR:GBAA…	1e-45
chr1.CM0001.71	1.5.8.15	E2.3.3.14 homocitrate synthase [EC:2.3.3.14] [COG:COG0119] [GO:0004410]	ath:At1g74040	F2P9.9; 2-isopropylmalate synthase 1 (IMS1) [EC:2.3.3.13] [KO:K01649]	2e-96	slr0186	COG0119	1e-60	LEU1_SOYBN	Amino-acidbiosynthesis;Branched-chainaminoacidbiosynthesis;Leucinebiosynthesis;Nitrogenfixation;Nodulation;Transferase,Probable 2-isopropylmalate synthase (EC 2.3.3.13) (Alpha- isopropylmalate synthase) (Alpha-IPM synthetase) (Late nodulin 56) (N- 56).	4e-105	GO_ID:33233	TIGR_CMR|BA1420 SPTR:Q81T68 symbol:BA1420 "2-isopropylmalate synthase" [GO:0003852 "2-isopropylmalate synthase activity" evidence=ISS] [GO:0009098 "leucine biosynthesis" evidence=ISS] HAMAP:MF_01025 InterPro:IPR002034 Interpro:IPR000891 Pfam:PF00682 PROSITE:PS50991 PROSITE:PS00815 PROSITE:PS00816 InterPro:IPR005671 TIGRFAMs:TIGR00973 EMBL:AE017334 EMBL:AE017225 EMBL:AE017028 TIGR:BA1420 TIGR:GBAA…	1e-45
chr1.CM0001.71	1.5.6.24	E4.1.3.4, hmgL hydroxymethylglutaryl-CoA lyase [EC:4.1.3.4] [COG:COG0119] [GO:0004419]	ath:At1g74040	F2P9.9; 2-isopropylmalate synthase 1 (IMS1) [EC:2.3.3.13] [KO:K01649]	2e-96	slr0186	COG0119	1e-60	LEU1_SOYBN	Amino-acidbiosynthesis;Branched-chainaminoacidbiosynthesis;Leucinebiosynthesis;Nitrogenfixation;Nodulation;Transferase,Probable 2-isopropylmalate synthase (EC 2.3.3.13) (Alpha- isopropylmalate synthase) (Alpha-IPM synthetase) (Late nodulin 56) (N- 56).	4e-105	GO_ID:33233	TIGR_CMR|BA1420 SPTR:Q81T68 symbol:BA1420 "2-isopropylmalate synthase" [GO:0003852 "2-isopropylmalate synthase activity" evidence=ISS] [GO:0009098 "leucine biosynthesis" evidence=ISS] HAMAP:MF_01025 InterPro:IPR002034 Interpro:IPR000891 Pfam:PF00682 PROSITE:PS50991 PROSITE:PS00815 PROSITE:PS00816 InterPro:IPR005671 TIGRFAMs:TIGR00973 EMBL:AE017334 EMBL:AE017225 EMBL:AE017028 TIGR:BA1420 TIGR:GBAA…	1e-45
chr1.CM0001.71	1.5.13.34	MHPE 4-hydroxy 2-oxovalerate aldolase [EC:4.1.3.-] [COG:COG0119] [GO:0008701]	ath:At1g74040	F2P9.9; 2-isopropylmalate synthase 1 (IMS1) [EC:2.3.3.13] [KO:K01649]	2e-96	slr0186	COG0119	1e-60	LEU1_SOYBN	Amino-acidbiosynthesis;Branched-chainaminoacidbiosynthesis;Leucinebiosynthesis;Nitrogenfixation;Nodulation;Transferase,Probable 2-isopropylmalate synthase (EC 2.3.3.13) (Alpha- isopropylmalate synthase) (Alpha-IPM synthetase) (Late nodulin 56) (N- 56).	4e-105	GO_ID:33233	TIGR_CMR|BA1420 SPTR:Q81T68 symbol:BA1420 "2-isopropylmalate synthase" [GO:0003852 "2-isopropylmalate synthase activity" evidence=ISS] [GO:0009098 "leucine biosynthesis" evidence=ISS] HAMAP:MF_01025 InterPro:IPR002034 Interpro:IPR000891 Pfam:PF00682 PROSITE:PS50991 PROSITE:PS00815 PROSITE:PS00816 InterPro:IPR005671 TIGRFAMs:TIGR00973 EMBL:AE017334 EMBL:AE017225 EMBL:AE017028 TIGR:BA1420 TIGR:GBAA…	1e-45
chr1.CM0001.71	1.5.7.8	E2.3.3.13, leuA 2-isopropylmalate synthase [EC:2.3.3.13] [COG:COG0119] [GO:0003852]	ath:At1g74040	F2P9.9; 2-isopropylmalate synthase 1 (IMS1) [EC:2.3.3.13] [KO:K01649]	2e-96	slr0186	COG0119	1e-60	LEU1_SOYBN	Amino-acidbiosynthesis;Branched-chainaminoacidbiosynthesis;Leucinebiosynthesis;Nitrogenfixation;Nodulation;Transferase,Probable 2-isopropylmalate synthase (EC 2.3.3.13) (Alpha- isopropylmalate synthase) (Alpha-IPM synthetase) (Late nodulin 56) (N- 56).	4e-105	GO_ID:33233	TIGR_CMR|BA1420 SPTR:Q81T68 symbol:BA1420 "2-isopropylmalate synthase" [GO:0003852 "2-isopropylmalate synthase activity" evidence=ISS] [GO:0009098 "leucine biosynthesis" evidence=ISS] HAMAP:MF_01025 InterPro:IPR002034 Interpro:IPR000891 Pfam:PF00682 PROSITE:PS50991 PROSITE:PS00815 PROSITE:PS00816 InterPro:IPR005671 TIGRFAMs:TIGR00973 EMBL:AE017334 EMBL:AE017225 EMBL:AE017028 TIGR:BA1420 TIGR:GBAA…	1e-45
chr1.CM0001.71	1.11.2.3	MHPE 4-hydroxy 2-oxovalerate aldolase [EC:4.1.3.-] [COG:COG0119] [GO:0008701]	ath:At1g74040	F2P9.9; 2-isopropylmalate synthase 1 (IMS1) [EC:2.3.3.13] [KO:K01649]	2e-96	slr0186	COG0119	1e-60	LEU1_SOYBN	Amino-acidbiosynthesis;Branched-chainaminoacidbiosynthesis;Leucinebiosynthesis;Nitrogenfixation;Nodulation;Transferase,Probable 2-isopropylmalate synthase (EC 2.3.3.13) (Alpha- isopropylmalate synthase) (Alpha-IPM synthetase) (Late nodulin 56) (N- 56).	4e-105	GO_ID:33233	TIGR_CMR|BA1420 SPTR:Q81T68 symbol:BA1420 "2-isopropylmalate synthase" [GO:0003852 "2-isopropylmalate synthase activity" evidence=ISS] [GO:0009098 "leucine biosynthesis" evidence=ISS] HAMAP:MF_01025 InterPro:IPR002034 Interpro:IPR000891 Pfam:PF00682 PROSITE:PS50991 PROSITE:PS00815 PROSITE:PS00816 InterPro:IPR005671 TIGRFAMs:TIGR00973 EMBL:AE017334 EMBL:AE017225 EMBL:AE017028 TIGR:BA1420 TIGR:GBAA…	1e-45
chr1.CM0001.71	1.1.11.49	E2.3.3.14 homocitrate synthase [EC:2.3.3.14] [COG:COG0119] [GO:0004410]	ath:At1g74040	F2P9.9; 2-isopropylmalate synthase 1 (IMS1) [EC:2.3.3.13] [KO:K01649]	2e-96	slr0186	COG0119	1e-60	LEU1_SOYBN	Amino-acidbiosynthesis;Branched-chainaminoacidbiosynthesis;Leucinebiosynthesis;Nitrogenfixation;Nodulation;Transferase,Probable 2-isopropylmalate synthase (EC 2.3.3.13) (Alpha- isopropylmalate synthase) (Alpha-IPM synthetase) (Late nodulin 56) (N- 56).	4e-105	GO_ID:33233	TIGR_CMR|BA1420 SPTR:Q81T68 symbol:BA1420 "2-isopropylmalate synthase" [GO:0003852 "2-isopropylmalate synthase activity" evidence=ISS] [GO:0009098 "leucine biosynthesis" evidence=ISS] HAMAP:MF_01025 InterPro:IPR002034 Interpro:IPR000891 Pfam:PF00682 PROSITE:PS50991 PROSITE:PS00815 PROSITE:PS00816 InterPro:IPR005671 TIGRFAMs:TIGR00973 EMBL:AE017334 EMBL:AE017225 EMBL:AE017028 TIGR:BA1420 TIGR:GBAA…	1e-45
chr1.CM0001.71	1.3.4.2	E4.1.3.4, hmgL hydroxymethylglutaryl-CoA lyase [EC:4.1.3.4] [COG:COG0119] [GO:0004419]	ath:At1g74040	F2P9.9; 2-isopropylmalate synthase 1 (IMS1) [EC:2.3.3.13] [KO:K01649]	2e-96	slr0186	COG0119	1e-60	LEU1_SOYBN	Amino-acidbiosynthesis;Branched-chainaminoacidbiosynthesis;Leucinebiosynthesis;Nitrogenfixation;Nodulation;Transferase,Probable 2-isopropylmalate synthase (EC 2.3.3.13) (Alpha- isopropylmalate synthase) (Alpha-IPM synthetase) (Late nodulin 56) (N- 56).	4e-105	GO_ID:33233	TIGR_CMR|BA1420 SPTR:Q81T68 symbol:BA1420 "2-isopropylmalate synthase" [GO:0003852 "2-isopropylmalate synthase activity" evidence=ISS] [GO:0009098 "leucine biosynthesis" evidence=ISS] HAMAP:MF_01025 InterPro:IPR002034 Interpro:IPR000891 Pfam:PF00682 PROSITE:PS50991 PROSITE:PS00815 PROSITE:PS00816 InterPro:IPR005671 TIGRFAMs:TIGR00973 EMBL:AE017334 EMBL:AE017225 EMBL:AE017028 TIGR:BA1420 TIGR:GBAA…	1e-45
chr1.CM0001.71	1.1.14.10.2	E1.2.1.10M, mhpF acetaldehyde dehydrogenase [COG:COG0119]	ath:At1g74040	F2P9.9; 2-isopropylmalate synthase 1 (IMS1) [EC:2.3.3.13] [KO:K01649]	2e-96	slr0186	COG0119	1e-60	LEU1_SOYBN	Amino-acidbiosynthesis;Branched-chainaminoacidbiosynthesis;Leucinebiosynthesis;Nitrogenfixation;Nodulation;Transferase,Probable 2-isopropylmalate synthase (EC 2.3.3.13) (Alpha- isopropylmalate synthase) (Alpha-IPM synthetase) (Late nodulin 56) (N- 56).	4e-105	GO_ID:33233	TIGR_CMR|BA1420 SPTR:Q81T68 symbol:BA1420 "2-isopropylmalate synthase" [GO:0003852 "2-isopropylmalate synthase activity" evidence=ISS] [GO:0009098 "leucine biosynthesis" evidence=ISS] HAMAP:MF_01025 InterPro:IPR002034 Interpro:IPR000891 Pfam:PF00682 PROSITE:PS50991 PROSITE:PS00815 PROSITE:PS00816 InterPro:IPR005671 TIGRFAMs:TIGR00973 EMBL:AE017334 EMBL:AE017225 EMBL:AE017028 TIGR:BA1420 TIGR:GBAA…	1e-45
chr1.CM0001.71	1.1.11.7.2	E1.2.1.10M, mhpF acetaldehyde dehydrogenase [COG:COG0119]	ath:At1g74040	F2P9.9; 2-isopropylmalate synthase 1 (IMS1) [EC:2.3.3.13] [KO:K01649]	2e-96	slr0186	COG0119	1e-60	LEU1_SOYBN	Amino-acidbiosynthesis;Branched-chainaminoacidbiosynthesis;Leucinebiosynthesis;Nitrogenfixation;Nodulation;Transferase,Probable 2-isopropylmalate synthase (EC 2.3.3.13) (Alpha- isopropylmalate synthase) (Alpha-IPM synthetase) (Late nodulin 56) (N- 56).	4e-105	GO_ID:33233	TIGR_CMR|BA1420 SPTR:Q81T68 symbol:BA1420 "2-isopropylmalate synthase" [GO:0003852 "2-isopropylmalate synthase activity" evidence=ISS] [GO:0009098 "leucine biosynthesis" evidence=ISS] HAMAP:MF_01025 InterPro:IPR002034 Interpro:IPR000891 Pfam:PF00682 PROSITE:PS50991 PROSITE:PS00815 PROSITE:PS00816 InterPro:IPR005671 TIGRFAMs:TIGR00973 EMBL:AE017334 EMBL:AE017225 EMBL:AE017028 TIGR:BA1420 TIGR:GBAA…	1e-45
chr1.CM0001.71	1.1.11.48	E2.3.3.13, leuA 2-isopropylmalate synthase [EC:2.3.3.13] [COG:COG0119] [GO:0003852]	ath:At1g74040	F2P9.9; 2-isopropylmalate synthase 1 (IMS1) [EC:2.3.3.13] [KO:K01649]	2e-96	slr0186	COG0119	1e-60	LEU1_SOYBN	Amino-acidbiosynthesis;Branched-chainaminoacidbiosynthesis;Leucinebiosynthesis;Nitrogenfixation;Nodulation;Transferase,Probable 2-isopropylmalate synthase (EC 2.3.3.13) (Alpha- isopropylmalate synthase) (Alpha-IPM synthetase) (Late nodulin 56) (N- 56).	4e-105	GO_ID:33233	TIGR_CMR|BA1420 SPTR:Q81T68 symbol:BA1420 "2-isopropylmalate synthase" [GO:0003852 "2-isopropylmalate synthase activity" evidence=ISS] [GO:0009098 "leucine biosynthesis" evidence=ISS] HAMAP:MF_01025 InterPro:IPR002034 Interpro:IPR000891 Pfam:PF00682 PROSITE:PS50991 PROSITE:PS00815 PROSITE:PS00816 InterPro:IPR005671 TIGRFAMs:TIGR00973 EMBL:AE017334 EMBL:AE017225 EMBL:AE017028 TIGR:BA1420 TIGR:GBAA…	1e-45
chr1.CM0001.71	1.1.14.33	E4.1.3.4, hmgL hydroxymethylglutaryl-CoA lyase [EC:4.1.3.4] [COG:COG0119] [GO:0004419]	ath:At1g74040	F2P9.9; 2-isopropylmalate synthase 1 (IMS1) [EC:2.3.3.13] [KO:K01649]	2e-96	slr0186	COG0119	1e-60	LEU1_SOYBN	Amino-acidbiosynthesis;Branched-chainaminoacidbiosynthesis;Leucinebiosynthesis;Nitrogenfixation;Nodulation;Transferase,Probable 2-isopropylmalate synthase (EC 2.3.3.13) (Alpha- isopropylmalate synthase) (Alpha-IPM synthetase) (Late nodulin 56) (N- 56).	4e-105	GO_ID:33233	TIGR_CMR|BA1420 SPTR:Q81T68 symbol:BA1420 "2-isopropylmalate synthase" [GO:0003852 "2-isopropylmalate synthase activity" evidence=ISS] [GO:0009098 "leucine biosynthesis" evidence=ISS] HAMAP:MF_01025 InterPro:IPR002034 Interpro:IPR000891 Pfam:PF00682 PROSITE:PS50991 PROSITE:PS00815 PROSITE:PS00816 InterPro:IPR005671 TIGRFAMs:TIGR00973 EMBL:AE017334 EMBL:AE017225 EMBL:AE017028 TIGR:BA1420 TIGR:GBAA…	1e-45
chr1.CM0001.71	1.11.3.6	MHPE 4-hydroxy 2-oxovalerate aldolase [EC:4.1.3.-] [COG:COG0119] [GO:0008701]	ath:At1g74040	F2P9.9; 2-isopropylmalate synthase 1 (IMS1) [EC:2.3.3.13] [KO:K01649]	2e-96	slr0186	COG0119	1e-60	LEU1_SOYBN	Amino-acidbiosynthesis;Branched-chainaminoacidbiosynthesis;Leucinebiosynthesis;Nitrogenfixation;Nodulation;Transferase,Probable 2-isopropylmalate synthase (EC 2.3.3.13) (Alpha- isopropylmalate synthase) (Alpha-IPM synthetase) (Late nodulin 56) (N- 56).	4e-105	GO_ID:33233	TIGR_CMR|BA1420 SPTR:Q81T68 symbol:BA1420 "2-isopropylmalate synthase" [GO:0003852 "2-isopropylmalate synthase activity" evidence=ISS] [GO:0009098 "leucine biosynthesis" evidence=ISS] HAMAP:MF_01025 InterPro:IPR002034 Interpro:IPR000891 Pfam:PF00682 PROSITE:PS50991 PROSITE:PS00815 PROSITE:PS00816 InterPro:IPR005671 TIGRFAMs:TIGR00973 EMBL:AE017334 EMBL:AE017225 EMBL:AE017028 TIGR:BA1420 TIGR:GBAA…	1e-45
Ljwgs_054236.1	1.1.11.48	E2.3.3.13, leuA 2-isopropylmalate synthase [EC:2.3.3.13] [COG:COG0119] [GO:0003852]	ath:At1g18500	F15H18.3; 2-isopropylmalate synthase, putative [EC:2.3.3.13] [KO:K01649]	4e-20				LEU1_SOYBN	Amino-acidbiosynthesis;Branched-chainaminoacidbiosynthesis;Leucinebiosynthesis;Nitrogenfixation;Nodulation;Transferase,Probable 2-isopropylmalate synthase (EC 2.3.3.13) (Alpha- isopropylmalate synthase) (Alpha-IPM synthetase) (Late nodulin 56) (N- 56).	8e-22
Ljwgs_054236.1	1.5.7.8	E2.3.3.13, leuA 2-isopropylmalate synthase [EC:2.3.3.13] [COG:COG0119] [GO:0003852]	ath:At1g18500	F15H18.3; 2-isopropylmalate synthase, putative [EC:2.3.3.13] [KO:K01649]	4e-20				LEU1_SOYBN	Amino-acidbiosynthesis;Branched-chainaminoacidbiosynthesis;Leucinebiosynthesis;Nitrogenfixation;Nodulation;Transferase,Probable 2-isopropylmalate synthase (EC 2.3.3.13) (Alpha- isopropylmalate synthase) (Alpha-IPM synthetase) (Late nodulin 56) (N- 56).	8e-22
chr1.CM0001.71	1.11.11.12	MHPE 4-hydroxy 2-oxovalerate aldolase [EC:4.1.3.-] [COG:COG0119] [GO:0008701]	ath:At1g74040	F2P9.9; 2-isopropylmalate synthase 1 (IMS1) [EC:2.3.3.13] [KO:K01649]	2e-96	slr0186	COG0119	1e-60	LEU1_SOYBN	Amino-acidbiosynthesis;Branched-chainaminoacidbiosynthesis;Leucinebiosynthesis;Nitrogenfixation;Nodulation;Transferase,Probable 2-isopropylmalate synthase (EC 2.3.3.13) (Alpha- isopropylmalate synthase) (Alpha-IPM synthetase) (Late nodulin 56) (N- 56).	4e-105	GO_ID:33233	TIGR_CMR|BA1420 SPTR:Q81T68 symbol:BA1420 "2-isopropylmalate synthase" [GO:0003852 "2-isopropylmalate synthase activity" evidence=ISS] [GO:0009098 "leucine biosynthesis" evidence=ISS] HAMAP:MF_01025 InterPro:IPR002034 Interpro:IPR000891 Pfam:PF00682 PROSITE:PS50991 PROSITE:PS00815 PROSITE:PS00816 InterPro:IPR005671 TIGRFAMs:TIGR00973 EMBL:AE017334 EMBL:AE017225 EMBL:AE017028 TIGR:BA1420 TIGR:GBAA…	1e-45
chr1.CM0001.71	1.5.8.15	E2.3.3.14 homocitrate synthase [EC:2.3.3.14] [COG:COG0119] [GO:0004410]	ath:At1g74040	F2P9.9; 2-isopropylmalate synthase 1 (IMS1) [EC:2.3.3.13] [KO:K01649]	2e-96	slr0186	COG0119	1e-60	LEU1_SOYBN	Amino-acidbiosynthesis;Branched-chainaminoacidbiosynthesis;Leucinebiosynthesis;Nitrogenfixation;Nodulation;Transferase,Probable 2-isopropylmalate synthase (EC 2.3.3.13) (Alpha- isopropylmalate synthase) (Alpha-IPM synthetase) (Late nodulin 56) (N- 56).	4e-105	GO_ID:33233	TIGR_CMR|BA1420 SPTR:Q81T68 symbol:BA1420 "2-isopropylmalate synthase" [GO:0003852 "2-isopropylmalate synthase activity" evidence=ISS] [GO:0009098 "leucine biosynthesis" evidence=ISS] HAMAP:MF_01025 InterPro:IPR002034 Interpro:IPR000891 Pfam:PF00682 PROSITE:PS50991 PROSITE:PS00815 PROSITE:PS00816 InterPro:IPR005671 TIGRFAMs:TIGR00973 EMBL:AE017334 EMBL:AE017225 EMBL:AE017028 TIGR:BA1420 TIGR:GBAA…	1e-45
chr1.CM0001.71	1.5.6.24	E4.1.3.4, hmgL hydroxymethylglutaryl-CoA lyase [EC:4.1.3.4] [COG:COG0119] [GO:0004419]	ath:At1g74040	F2P9.9; 2-isopropylmalate synthase 1 (IMS1) [EC:2.3.3.13] [KO:K01649]	2e-96	slr0186	COG0119	1e-60	LEU1_SOYBN	Amino-acidbiosynthesis;Branched-chainaminoacidbiosynthesis;Leucinebiosynthesis;Nitrogenfixation;Nodulation;Transferase,Probable 2-isopropylmalate synthase (EC 2.3.3.13) (Alpha- isopropylmalate synthase) (Alpha-IPM synthetase) (Late nodulin 56) (N- 56).	4e-105	GO_ID:33233	TIGR_CMR|BA1420 SPTR:Q81T68 symbol:BA1420 "2-isopropylmalate synthase" [GO:0003852 "2-isopropylmalate synthase activity" evidence=ISS] [GO:0009098 "leucine biosynthesis" evidence=ISS] HAMAP:MF_01025 InterPro:IPR002034 Interpro:IPR000891 Pfam:PF00682 PROSITE:PS50991 PROSITE:PS00815 PROSITE:PS00816 InterPro:IPR005671 TIGRFAMs:TIGR00973 EMBL:AE017334 EMBL:AE017225 EMBL:AE017028 TIGR:BA1420 TIGR:GBAA…	1e-45
chr1.CM0001.71	1.5.13.34	MHPE 4-hydroxy 2-oxovalerate aldolase [EC:4.1.3.-] [COG:COG0119] [GO:0008701]	ath:At1g74040	F2P9.9; 2-isopropylmalate synthase 1 (IMS1) [EC:2.3.3.13] [KO:K01649]	2e-96	slr0186	COG0119	1e-60	LEU1_SOYBN	Amino-acidbiosynthesis;Branched-chainaminoacidbiosynthesis;Leucinebiosynthesis;Nitrogenfixation;Nodulation;Transferase,Probable 2-isopropylmalate synthase (EC 2.3.3.13) (Alpha- isopropylmalate synthase) (Alpha-IPM synthetase) (Late nodulin 56) (N- 56).	4e-105	GO_ID:33233	TIGR_CMR|BA1420 SPTR:Q81T68 symbol:BA1420 "2-isopropylmalate synthase" [GO:0003852 "2-isopropylmalate synthase activity" evidence=ISS] [GO:0009098 "leucine biosynthesis" evidence=ISS] HAMAP:MF_01025 InterPro:IPR002034 Interpro:IPR000891 Pfam:PF00682 PROSITE:PS50991 PROSITE:PS00815 PROSITE:PS00816 InterPro:IPR005671 TIGRFAMs:TIGR00973 EMBL:AE017334 EMBL:AE017225 EMBL:AE017028 TIGR:BA1420 TIGR:GBAA…	1e-45
chr1.CM0001.71	1.5.7.8	E2.3.3.13, leuA 2-isopropylmalate synthase [EC:2.3.3.13] [COG:COG0119] [GO:0003852]	ath:At1g74040	F2P9.9; 2-isopropylmalate synthase 1 (IMS1) [EC:2.3.3.13] [KO:K01649]	2e-96	slr0186	COG0119	1e-60	LEU1_SOYBN	Amino-acidbiosynthesis;Branched-chainaminoacidbiosynthesis;Leucinebiosynthesis;Nitrogenfixation;Nodulation;Transferase,Probable 2-isopropylmalate synthase (EC 2.3.3.13) (Alpha- isopropylmalate synthase) (Alpha-IPM synthetase) (Late nodulin 56) (N- 56).	4e-105	GO_ID:33233	TIGR_CMR|BA1420 SPTR:Q81T68 symbol:BA1420 "2-isopropylmalate synthase" [GO:0003852 "2-isopropylmalate synthase activity" evidence=ISS] [GO:0009098 "leucine biosynthesis" evidence=ISS] HAMAP:MF_01025 InterPro:IPR002034 Interpro:IPR000891 Pfam:PF00682 PROSITE:PS50991 PROSITE:PS00815 PROSITE:PS00816 InterPro:IPR005671 TIGRFAMs:TIGR00973 EMBL:AE017334 EMBL:AE017225 EMBL:AE017028 TIGR:BA1420 TIGR:GBAA…	1e-45
chr1.CM0001.71	1.11.2.3	MHPE 4-hydroxy 2-oxovalerate aldolase [EC:4.1.3.-] [COG:COG0119] [GO:0008701]	ath:At1g74040	F2P9.9; 2-isopropylmalate synthase 1 (IMS1) [EC:2.3.3.13] [KO:K01649]	2e-96	slr0186	COG0119	1e-60	LEU1_SOYBN	Amino-acidbiosynthesis;Branched-chainaminoacidbiosynthesis;Leucinebiosynthesis;Nitrogenfixation;Nodulation;Transferase,Probable 2-isopropylmalate synthase (EC 2.3.3.13) (Alpha- isopropylmalate synthase) (Alpha-IPM synthetase) (Late nodulin 56) (N- 56).	4e-105	GO_ID:33233	TIGR_CMR|BA1420 SPTR:Q81T68 symbol:BA1420 "2-isopropylmalate synthase" [GO:0003852 "2-isopropylmalate synthase activity" evidence=ISS] [GO:0009098 "leucine biosynthesis" evidence=ISS] HAMAP:MF_01025 InterPro:IPR002034 Interpro:IPR000891 Pfam:PF00682 PROSITE:PS50991 PROSITE:PS00815 PROSITE:PS00816 InterPro:IPR005671 TIGRFAMs:TIGR00973 EMBL:AE017334 EMBL:AE017225 EMBL:AE017028 TIGR:BA1420 TIGR:GBAA…	1e-45
chr1.CM0001.71	1.1.11.49	E2.3.3.14 homocitrate synthase [EC:2.3.3.14] [COG:COG0119] [GO:0004410]	ath:At1g74040	F2P9.9; 2-isopropylmalate synthase 1 (IMS1) [EC:2.3.3.13] [KO:K01649]	2e-96	slr0186	COG0119	1e-60	LEU1_SOYBN	Amino-acidbiosynthesis;Branched-chainaminoacidbiosynthesis;Leucinebiosynthesis;Nitrogenfixation;Nodulation;Transferase,Probable 2-isopropylmalate synthase (EC 2.3.3.13) (Alpha- isopropylmalate synthase) (Alpha-IPM synthetase) (Late nodulin 56) (N- 56).	4e-105	GO_ID:33233	TIGR_CMR|BA1420 SPTR:Q81T68 symbol:BA1420 "2-isopropylmalate synthase" [GO:0003852 "2-isopropylmalate synthase activity" evidence=ISS] [GO:0009098 "leucine biosynthesis" evidence=ISS] HAMAP:MF_01025 InterPro:IPR002034 Interpro:IPR000891 Pfam:PF00682 PROSITE:PS50991 PROSITE:PS00815 PROSITE:PS00816 InterPro:IPR005671 TIGRFAMs:TIGR00973 EMBL:AE017334 EMBL:AE017225 EMBL:AE017028 TIGR:BA1420 TIGR:GBAA…	1e-45
chr1.CM0001.71	1.3.4.2	E4.1.3.4, hmgL hydroxymethylglutaryl-CoA lyase [EC:4.1.3.4] [COG:COG0119] [GO:0004419]	ath:At1g74040	F2P9.9; 2-isopropylmalate synthase 1 (IMS1) [EC:2.3.3.13] [KO:K01649]	2e-96	slr0186	COG0119	1e-60	LEU1_SOYBN	Amino-acidbiosynthesis;Branched-chainaminoacidbiosynthesis;Leucinebiosynthesis;Nitrogenfixation;Nodulation;Transferase,Probable 2-isopropylmalate synthase (EC 2.3.3.13) (Alpha- isopropylmalate synthase) (Alpha-IPM synthetase) (Late nodulin 56) (N- 56).	4e-105	GO_ID:33233	TIGR_CMR|BA1420 SPTR:Q81T68 symbol:BA1420 "2-isopropylmalate synthase" [GO:0003852 "2-isopropylmalate synthase activity" evidence=ISS] [GO:0009098 "leucine biosynthesis" evidence=ISS] HAMAP:MF_01025 InterPro:IPR002034 Interpro:IPR000891 Pfam:PF00682 PROSITE:PS50991 PROSITE:PS00815 PROSITE:PS00816 InterPro:IPR005671 TIGRFAMs:TIGR00973 EMBL:AE017334 EMBL:AE017225 EMBL:AE017028 TIGR:BA1420 TIGR:GBAA…	1e-45
chr1.CM0001.71	1.1.14.10.2	E1.2.1.10M, mhpF acetaldehyde dehydrogenase [COG:COG0119]	ath:At1g74040	F2P9.9; 2-isopropylmalate synthase 1 (IMS1) [EC:2.3.3.13] [KO:K01649]	2e-96	slr0186	COG0119	1e-60	LEU1_SOYBN	Amino-acidbiosynthesis;Branched-chainaminoacidbiosynthesis;Leucinebiosynthesis;Nitrogenfixation;Nodulation;Transferase,Probable 2-isopropylmalate synthase (EC 2.3.3.13) (Alpha- isopropylmalate synthase) (Alpha-IPM synthetase) (Late nodulin 56) (N- 56).	4e-105	GO_ID:33233	TIGR_CMR|BA1420 SPTR:Q81T68 symbol:BA1420 "2-isopropylmalate synthase" [GO:0003852 "2-isopropylmalate synthase activity" evidence=ISS] [GO:0009098 "leucine biosynthesis" evidence=ISS] HAMAP:MF_01025 InterPro:IPR002034 Interpro:IPR000891 Pfam:PF00682 PROSITE:PS50991 PROSITE:PS00815 PROSITE:PS00816 InterPro:IPR005671 TIGRFAMs:TIGR00973 EMBL:AE017334 EMBL:AE017225 EMBL:AE017028 TIGR:BA1420 TIGR:GBAA…	1e-45
chr1.CM0001.71	1.1.11.7.2	E1.2.1.10M, mhpF acetaldehyde dehydrogenase [COG:COG0119]	ath:At1g74040	F2P9.9; 2-isopropylmalate synthase 1 (IMS1) [EC:2.3.3.13] [KO:K01649]	2e-96	slr0186	COG0119	1e-60	LEU1_SOYBN	Amino-acidbiosynthesis;Branched-chainaminoacidbiosynthesis;Leucinebiosynthesis;Nitrogenfixation;Nodulation;Transferase,Probable 2-isopropylmalate synthase (EC 2.3.3.13) (Alpha- isopropylmalate synthase) (Alpha-IPM synthetase) (Late nodulin 56) (N- 56).	4e-105	GO_ID:33233	TIGR_CMR|BA1420 SPTR:Q81T68 symbol:BA1420 "2-isopropylmalate synthase" [GO:0003852 "2-isopropylmalate synthase activity" evidence=ISS] [GO:0009098 "leucine biosynthesis" evidence=ISS] HAMAP:MF_01025 InterPro:IPR002034 Interpro:IPR000891 Pfam:PF00682 PROSITE:PS50991 PROSITE:PS00815 PROSITE:PS00816 InterPro:IPR005671 TIGRFAMs:TIGR00973 EMBL:AE017334 EMBL:AE017225 EMBL:AE017028 TIGR:BA1420 TIGR:GBAA…	1e-45
chr1.CM0001.71	1.1.11.48	E2.3.3.13, leuA 2-isopropylmalate synthase [EC:2.3.3.13] [COG:COG0119] [GO:0003852]	ath:At1g74040	F2P9.9; 2-isopropylmalate synthase 1 (IMS1) [EC:2.3.3.13] [KO:K01649]	2e-96	slr0186	COG0119	1e-60	LEU1_SOYBN	Amino-acidbiosynthesis;Branched-chainaminoacidbiosynthesis;Leucinebiosynthesis;Nitrogenfixation;Nodulation;Transferase,Probable 2-isopropylmalate synthase (EC 2.3.3.13) (Alpha- isopropylmalate synthase) (Alpha-IPM synthetase) (Late nodulin 56) (N- 56).	4e-105	GO_ID:33233	TIGR_CMR|BA1420 SPTR:Q81T68 symbol:BA1420 "2-isopropylmalate synthase" [GO:0003852 "2-isopropylmalate synthase activity" evidence=ISS] [GO:0009098 "leucine biosynthesis" evidence=ISS] HAMAP:MF_01025 InterPro:IPR002034 Interpro:IPR000891 Pfam:PF00682 PROSITE:PS50991 PROSITE:PS00815 PROSITE:PS00816 InterPro:IPR005671 TIGRFAMs:TIGR00973 EMBL:AE017334 EMBL:AE017225 EMBL:AE017028 TIGR:BA1420 TIGR:GBAA…	1e-45
chr1.CM0001.71	1.1.14.33	E4.1.3.4, hmgL hydroxymethylglutaryl-CoA lyase [EC:4.1.3.4] [COG:COG0119] [GO:0004419]	ath:At1g74040	F2P9.9; 2-isopropylmalate synthase 1 (IMS1) [EC:2.3.3.13] [KO:K01649]	2e-96	slr0186	COG0119	1e-60	LEU1_SOYBN	Amino-acidbiosynthesis;Branched-chainaminoacidbiosynthesis;Leucinebiosynthesis;Nitrogenfixation;Nodulation;Transferase,Probable 2-isopropylmalate synthase (EC 2.3.3.13) (Alpha- isopropylmalate synthase) (Alpha-IPM synthetase) (Late nodulin 56) (N- 56).	4e-105	GO_ID:33233	TIGR_CMR|BA1420 SPTR:Q81T68 symbol:BA1420 "2-isopropylmalate synthase" [GO:0003852 "2-isopropylmalate synthase activity" evidence=ISS] [GO:0009098 "leucine biosynthesis" evidence=ISS] HAMAP:MF_01025 InterPro:IPR002034 Interpro:IPR000891 Pfam:PF00682 PROSITE:PS50991 PROSITE:PS00815 PROSITE:PS00816 InterPro:IPR005671 TIGRFAMs:TIGR00973 EMBL:AE017334 EMBL:AE017225 EMBL:AE017028 TIGR:BA1420 TIGR:GBAA…	1e-45
chr1.CM0001.71	1.11.3.6	MHPE 4-hydroxy 2-oxovalerate aldolase [EC:4.1.3.-] [COG:COG0119] [GO:0008701]	ath:At1g74040	F2P9.9; 2-isopropylmalate synthase 1 (IMS1) [EC:2.3.3.13] [KO:K01649]	2e-96	slr0186	COG0119	1e-60	LEU1_SOYBN	Amino-acidbiosynthesis;Branched-chainaminoacidbiosynthesis;Leucinebiosynthesis;Nitrogenfixation;Nodulation;Transferase,Probable 2-isopropylmalate synthase (EC 2.3.3.13) (Alpha- isopropylmalate synthase) (Alpha-IPM synthetase) (Late nodulin 56) (N- 56).	4e-105	GO_ID:33233	TIGR_CMR|BA1420 SPTR:Q81T68 symbol:BA1420 "2-isopropylmalate synthase" [GO:0003852 "2-isopropylmalate synthase activity" evidence=ISS] [GO:0009098 "leucine biosynthesis" evidence=ISS] HAMAP:MF_01025 InterPro:IPR002034 Interpro:IPR000891 Pfam:PF00682 PROSITE:PS50991 PROSITE:PS00815 PROSITE:PS00816 InterPro:IPR005671 TIGRFAMs:TIGR00973 EMBL:AE017334 EMBL:AE017225 EMBL:AE017028 TIGR:BA1420 TIGR:GBAA…	1e-45
chr1.CM0001.63	1.11.11.12	MHPE 4-hydroxy 2-oxovalerate aldolase [EC:4.1.3.-] [COG:COG0119] [GO:0008701]	ath:At1g74040	F2P9.9; 2-isopropylmalate synthase 1 (IMS1) [EC:2.3.3.13] [KO:K01649]	0	slr0186	COG0119	7e-130	LEU1_SOYBN	Amino-acidbiosynthesis;Branched-chainaminoacidbiosynthesis;Leucinebiosynthesis;Nitrogenfixation;Nodulation;Transferase,Probable 2-isopropylmalate synthase (EC 2.3.3.13) (Alpha- isopropylmalate synthase) (Alpha-IPM synthetase) (Late nodulin 56) (N- 56).	0	GO_ID:33233	TIGR_CMR|BA1420 SPTR:Q81T68 symbol:BA1420 "2-isopropylmalate synthase" [GO:0003852 "2-isopropylmalate synthase activity" evidence=ISS] [GO:0009098 "leucine biosynthesis" evidence=ISS] HAMAP:MF_01025 InterPro:IPR002034 Interpro:IPR000891 Pfam:PF00682 PROSITE:PS50991 PROSITE:PS00815 PROSITE:PS00816 InterPro:IPR005671 TIGRFAMs:TIGR00973 EMBL:AE017334 EMBL:AE017225 EMBL:AE017028 TIGR:BA1420 TIGR:GBAA…	1e-97
chr1.CM0001.63	1.5.8.15	E2.3.3.14 homocitrate synthase [EC:2.3.3.14] [COG:COG0119] [GO:0004410]	ath:At1g74040	F2P9.9; 2-isopropylmalate synthase 1 (IMS1) [EC:2.3.3.13] [KO:K01649]	0	slr0186	COG0119	7e-130	LEU1_SOYBN	Amino-acidbiosynthesis;Branched-chainaminoacidbiosynthesis;Leucinebiosynthesis;Nitrogenfixation;Nodulation;Transferase,Probable 2-isopropylmalate synthase (EC 2.3.3.13) (Alpha- isopropylmalate synthase) (Alpha-IPM synthetase) (Late nodulin 56) (N- 56).	0	GO_ID:33233	TIGR_CMR|BA1420 SPTR:Q81T68 symbol:BA1420 "2-isopropylmalate synthase" [GO:0003852 "2-isopropylmalate synthase activity" evidence=ISS] [GO:0009098 "leucine biosynthesis" evidence=ISS] HAMAP:MF_01025 InterPro:IPR002034 Interpro:IPR000891 Pfam:PF00682 PROSITE:PS50991 PROSITE:PS00815 PROSITE:PS00816 InterPro:IPR005671 TIGRFAMs:TIGR00973 EMBL:AE017334 EMBL:AE017225 EMBL:AE017028 TIGR:BA1420 TIGR:GBAA…	1e-97
chr1.CM0001.63	1.5.6.24	E4.1.3.4, hmgL hydroxymethylglutaryl-CoA lyase [EC:4.1.3.4] [COG:COG0119] [GO:0004419]	ath:At1g74040	F2P9.9; 2-isopropylmalate synthase 1 (IMS1) [EC:2.3.3.13] [KO:K01649]	0	slr0186	COG0119	7e-130	LEU1_SOYBN	Amino-acidbiosynthesis;Branched-chainaminoacidbiosynthesis;Leucinebiosynthesis;Nitrogenfixation;Nodulation;Transferase,Probable 2-isopropylmalate synthase (EC 2.3.3.13) (Alpha- isopropylmalate synthase) (Alpha-IPM synthetase) (Late nodulin 56) (N- 56).	0	GO_ID:33233	TIGR_CMR|BA1420 SPTR:Q81T68 symbol:BA1420 "2-isopropylmalate synthase" [GO:0003852 "2-isopropylmalate synthase activity" evidence=ISS] [GO:0009098 "leucine biosynthesis" evidence=ISS] HAMAP:MF_01025 InterPro:IPR002034 Interpro:IPR000891 Pfam:PF00682 PROSITE:PS50991 PROSITE:PS00815 PROSITE:PS00816 InterPro:IPR005671 TIGRFAMs:TIGR00973 EMBL:AE017334 EMBL:AE017225 EMBL:AE017028 TIGR:BA1420 TIGR:GBAA…	1e-97
chr1.CM0001.63	1.5.13.34	MHPE 4-hydroxy 2-oxovalerate aldolase [EC:4.1.3.-] [COG:COG0119] [GO:0008701]	ath:At1g74040	F2P9.9; 2-isopropylmalate synthase 1 (IMS1) [EC:2.3.3.13] [KO:K01649]	0	slr0186	COG0119	7e-130	LEU1_SOYBN	Amino-acidbiosynthesis;Branched-chainaminoacidbiosynthesis;Leucinebiosynthesis;Nitrogenfixation;Nodulation;Transferase,Probable 2-isopropylmalate synthase (EC 2.3.3.13) (Alpha- isopropylmalate synthase) (Alpha-IPM synthetase) (Late nodulin 56) (N- 56).	0	GO_ID:33233	TIGR_CMR|BA1420 SPTR:Q81T68 symbol:BA1420 "2-isopropylmalate synthase" [GO:0003852 "2-isopropylmalate synthase activity" evidence=ISS] [GO:0009098 "leucine biosynthesis" evidence=ISS] HAMAP:MF_01025 InterPro:IPR002034 Interpro:IPR000891 Pfam:PF00682 PROSITE:PS50991 PROSITE:PS00815 PROSITE:PS00816 InterPro:IPR005671 TIGRFAMs:TIGR00973 EMBL:AE017334 EMBL:AE017225 EMBL:AE017028 TIGR:BA1420 TIGR:GBAA…	1e-97
chr1.CM0001.63	1.5.7.8	E2.3.3.13, leuA 2-isopropylmalate synthase [EC:2.3.3.13] [COG:COG0119] [GO:0003852]	ath:At1g74040	F2P9.9; 2-isopropylmalate synthase 1 (IMS1) [EC:2.3.3.13] [KO:K01649]	0	slr0186	COG0119	7e-130	LEU1_SOYBN	Amino-acidbiosynthesis;Branched-chainaminoacidbiosynthesis;Leucinebiosynthesis;Nitrogenfixation;Nodulation;Transferase,Probable 2-isopropylmalate synthase (EC 2.3.3.13) (Alpha- isopropylmalate synthase) (Alpha-IPM synthetase) (Late nodulin 56) (N- 56).	0	GO_ID:33233	TIGR_CMR|BA1420 SPTR:Q81T68 symbol:BA1420 "2-isopropylmalate synthase" [GO:0003852 "2-isopropylmalate synthase activity" evidence=ISS] [GO:0009098 "leucine biosynthesis" evidence=ISS] HAMAP:MF_01025 InterPro:IPR002034 Interpro:IPR000891 Pfam:PF00682 PROSITE:PS50991 PROSITE:PS00815 PROSITE:PS00816 InterPro:IPR005671 TIGRFAMs:TIGR00973 EMBL:AE017334 EMBL:AE017225 EMBL:AE017028 TIGR:BA1420 TIGR:GBAA…	1e-97
chr1.CM0001.63	1.11.2.3	MHPE 4-hydroxy 2-oxovalerate aldolase [EC:4.1.3.-] [COG:COG0119] [GO:0008701]	ath:At1g74040	F2P9.9; 2-isopropylmalate synthase 1 (IMS1) [EC:2.3.3.13] [KO:K01649]	0	slr0186	COG0119	7e-130	LEU1_SOYBN	Amino-acidbiosynthesis;Branched-chainaminoacidbiosynthesis;Leucinebiosynthesis;Nitrogenfixation;Nodulation;Transferase,Probable 2-isopropylmalate synthase (EC 2.3.3.13) (Alpha- isopropylmalate synthase) (Alpha-IPM synthetase) (Late nodulin 56) (N- 56).	0	GO_ID:33233	TIGR_CMR|BA1420 SPTR:Q81T68 symbol:BA1420 "2-isopropylmalate synthase" [GO:0003852 "2-isopropylmalate synthase activity" evidence=ISS] [GO:0009098 "leucine biosynthesis" evidence=ISS] HAMAP:MF_01025 InterPro:IPR002034 Interpro:IPR000891 Pfam:PF00682 PROSITE:PS50991 PROSITE:PS00815 PROSITE:PS00816 InterPro:IPR005671 TIGRFAMs:TIGR00973 EMBL:AE017334 EMBL:AE017225 EMBL:AE017028 TIGR:BA1420 TIGR:GBAA…	1e-97
chr1.CM0001.63	1.1.11.49	E2.3.3.14 homocitrate synthase [EC:2.3.3.14] [COG:COG0119] [GO:0004410]	ath:At1g74040	F2P9.9; 2-isopropylmalate synthase 1 (IMS1) [EC:2.3.3.13] [KO:K01649]	0	slr0186	COG0119	7e-130	LEU1_SOYBN	Amino-acidbiosynthesis;Branched-chainaminoacidbiosynthesis;Leucinebiosynthesis;Nitrogenfixation;Nodulation;Transferase,Probable 2-isopropylmalate synthase (EC 2.3.3.13) (Alpha- isopropylmalate synthase) (Alpha-IPM synthetase) (Late nodulin 56) (N- 56).	0	GO_ID:33233	TIGR_CMR|BA1420 SPTR:Q81T68 symbol:BA1420 "2-isopropylmalate synthase" [GO:0003852 "2-isopropylmalate synthase activity" evidence=ISS] [GO:0009098 "leucine biosynthesis" evidence=ISS] HAMAP:MF_01025 InterPro:IPR002034 Interpro:IPR000891 Pfam:PF00682 PROSITE:PS50991 PROSITE:PS00815 PROSITE:PS00816 InterPro:IPR005671 TIGRFAMs:TIGR00973 EMBL:AE017334 EMBL:AE017225 EMBL:AE017028 TIGR:BA1420 TIGR:GBAA…	1e-97
chr1.CM0001.63	1.3.4.2	E4.1.3.4, hmgL hydroxymethylglutaryl-CoA lyase [EC:4.1.3.4] [COG:COG0119] [GO:0004419]	ath:At1g74040	F2P9.9; 2-isopropylmalate synthase 1 (IMS1) [EC:2.3.3.13] [KO:K01649]	0	slr0186	COG0119	7e-130	LEU1_SOYBN	Amino-acidbiosynthesis;Branched-chainaminoacidbiosynthesis;Leucinebiosynthesis;Nitrogenfixation;Nodulation;Transferase,Probable 2-isopropylmalate synthase (EC 2.3.3.13) (Alpha- isopropylmalate synthase) (Alpha-IPM synthetase) (Late nodulin 56) (N- 56).	0	GO_ID:33233	TIGR_CMR|BA1420 SPTR:Q81T68 symbol:BA1420 "2-isopropylmalate synthase" [GO:0003852 "2-isopropylmalate synthase activity" evidence=ISS] [GO:0009098 "leucine biosynthesis" evidence=ISS] HAMAP:MF_01025 InterPro:IPR002034 Interpro:IPR000891 Pfam:PF00682 PROSITE:PS50991 PROSITE:PS00815 PROSITE:PS00816 InterPro:IPR005671 TIGRFAMs:TIGR00973 EMBL:AE017334 EMBL:AE017225 EMBL:AE017028 TIGR:BA1420 TIGR:GBAA…	1e-97
chr1.CM0001.63	1.1.14.10.2	E1.2.1.10M, mhpF acetaldehyde dehydrogenase [COG:COG0119]	ath:At1g74040	F2P9.9; 2-isopropylmalate synthase 1 (IMS1) [EC:2.3.3.13] [KO:K01649]	0	slr0186	COG0119	7e-130	LEU1_SOYBN	Amino-acidbiosynthesis;Branched-chainaminoacidbiosynthesis;Leucinebiosynthesis;Nitrogenfixation;Nodulation;Transferase,Probable 2-isopropylmalate synthase (EC 2.3.3.13) (Alpha- isopropylmalate synthase) (Alpha-IPM synthetase) (Late nodulin 56) (N- 56).	0	GO_ID:33233	TIGR_CMR|BA1420 SPTR:Q81T68 symbol:BA1420 "2-isopropylmalate synthase" [GO:0003852 "2-isopropylmalate synthase activity" evidence=ISS] [GO:0009098 "leucine biosynthesis" evidence=ISS] HAMAP:MF_01025 InterPro:IPR002034 Interpro:IPR000891 Pfam:PF00682 PROSITE:PS50991 PROSITE:PS00815 PROSITE:PS00816 InterPro:IPR005671 TIGRFAMs:TIGR00973 EMBL:AE017334 EMBL:AE017225 EMBL:AE017028 TIGR:BA1420 TIGR:GBAA…	1e-97
chr1.CM0001.63	1.1.11.7.2	E1.2.1.10M, mhpF acetaldehyde dehydrogenase [COG:COG0119]	ath:At1g74040	F2P9.9; 2-isopropylmalate synthase 1 (IMS1) [EC:2.3.3.13] [KO:K01649]	0	slr0186	COG0119	7e-130	LEU1_SOYBN	Amino-acidbiosynthesis;Branched-chainaminoacidbiosynthesis;Leucinebiosynthesis;Nitrogenfixation;Nodulation;Transferase,Probable 2-isopropylmalate synthase (EC 2.3.3.13) (Alpha- isopropylmalate synthase) (Alpha-IPM synthetase) (Late nodulin 56) (N- 56).	0	GO_ID:33233	TIGR_CMR|BA1420 SPTR:Q81T68 symbol:BA1420 "2-isopropylmalate synthase" [GO:0003852 "2-isopropylmalate synthase activity" evidence=ISS] [GO:0009098 "leucine biosynthesis" evidence=ISS] HAMAP:MF_01025 InterPro:IPR002034 Interpro:IPR000891 Pfam:PF00682 PROSITE:PS50991 PROSITE:PS00815 PROSITE:PS00816 InterPro:IPR005671 TIGRFAMs:TIGR00973 EMBL:AE017334 EMBL:AE017225 EMBL:AE017028 TIGR:BA1420 TIGR:GBAA…	1e-97
chr1.CM0001.63	1.1.11.48	E2.3.3.13, leuA 2-isopropylmalate synthase [EC:2.3.3.13] [COG:COG0119] [GO:0003852]	ath:At1g74040	F2P9.9; 2-isopropylmalate synthase 1 (IMS1) [EC:2.3.3.13] [KO:K01649]	0	slr0186	COG0119	7e-130	LEU1_SOYBN	Amino-acidbiosynthesis;Branched-chainaminoacidbiosynthesis;Leucinebiosynthesis;Nitrogenfixation;Nodulation;Transferase,Probable 2-isopropylmalate synthase (EC 2.3.3.13) (Alpha- isopropylmalate synthase) (Alpha-IPM synthetase) (Late nodulin 56) (N- 56).	0	GO_ID:33233	TIGR_CMR|BA1420 SPTR:Q81T68 symbol:BA1420 "2-isopropylmalate synthase" [GO:0003852 "2-isopropylmalate synthase activity" evidence=ISS] [GO:0009098 "leucine biosynthesis" evidence=ISS] HAMAP:MF_01025 InterPro:IPR002034 Interpro:IPR000891 Pfam:PF00682 PROSITE:PS50991 PROSITE:PS00815 PROSITE:PS00816 InterPro:IPR005671 TIGRFAMs:TIGR00973 EMBL:AE017334 EMBL:AE017225 EMBL:AE017028 TIGR:BA1420 TIGR:GBAA…	1e-97
chr1.CM0001.63	1.1.14.33	E4.1.3.4, hmgL hydroxymethylglutaryl-CoA lyase [EC:4.1.3.4] [COG:COG0119] [GO:0004419]	ath:At1g74040	F2P9.9; 2-isopropylmalate synthase 1 (IMS1) [EC:2.3.3.13] [KO:K01649]	0	slr0186	COG0119	7e-130	LEU1_SOYBN	Amino-acidbiosynthesis;Branched-chainaminoacidbiosynthesis;Leucinebiosynthesis;Nitrogenfixation;Nodulation;Transferase,Probable 2-isopropylmalate synthase (EC 2.3.3.13) (Alpha- isopropylmalate synthase) (Alpha-IPM synthetase) (Late nodulin 56) (N- 56).	0	GO_ID:33233	TIGR_CMR|BA1420 SPTR:Q81T68 symbol:BA1420 "2-isopropylmalate synthase" [GO:0003852 "2-isopropylmalate synthase activity" evidence=ISS] [GO:0009098 "leucine biosynthesis" evidence=ISS] HAMAP:MF_01025 InterPro:IPR002034 Interpro:IPR000891 Pfam:PF00682 PROSITE:PS50991 PROSITE:PS00815 PROSITE:PS00816 InterPro:IPR005671 TIGRFAMs:TIGR00973 EMBL:AE017334 EMBL:AE017225 EMBL:AE017028 TIGR:BA1420 TIGR:GBAA…	1e-97
chr1.CM0001.63	1.11.3.6	MHPE 4-hydroxy 2-oxovalerate aldolase [EC:4.1.3.-] [COG:COG0119] [GO:0008701]	ath:At1g74040	F2P9.9; 2-isopropylmalate synthase 1 (IMS1) [EC:2.3.3.13] [KO:K01649]	0	slr0186	COG0119	7e-130	LEU1_SOYBN	Amino-acidbiosynthesis;Branched-chainaminoacidbiosynthesis;Leucinebiosynthesis;Nitrogenfixation;Nodulation;Transferase,Probable 2-isopropylmalate synthase (EC 2.3.3.13) (Alpha- isopropylmalate synthase) (Alpha-IPM synthetase) (Late nodulin 56) (N- 56).	0	GO_ID:33233	TIGR_CMR|BA1420 SPTR:Q81T68 symbol:BA1420 "2-isopropylmalate synthase" [GO:0003852 "2-isopropylmalate synthase activity" evidence=ISS] [GO:0009098 "leucine biosynthesis" evidence=ISS] HAMAP:MF_01025 InterPro:IPR002034 Interpro:IPR000891 Pfam:PF00682 PROSITE:PS50991 PROSITE:PS00815 PROSITE:PS00816 InterPro:IPR005671 TIGRFAMs:TIGR00973 EMBL:AE017334 EMBL:AE017225 EMBL:AE017028 TIGR:BA1420 TIGR:GBAA…	1e-97
chr1.CM0001.70	1.11.11.12	MHPE 4-hydroxy 2-oxovalerate aldolase [EC:4.1.3.-] [COG:COG0119] [GO:0008701]	ath:At1g18500	F15H18.3; 2-isopropylmalate synthase, putative [EC:2.3.3.13] [KO:K01649]	1e-97	slr0186	COG0119	2e-63	LEU1_SOYBN	Amino-acidbiosynthesis;Branched-chainaminoacidbiosynthesis;Leucinebiosynthesis;Nitrogenfixation;Nodulation;Transferase,Probable 2-isopropylmalate synthase (EC 2.3.3.13) (Alpha- isopropylmalate synthase) (Alpha-IPM synthetase) (Late nodulin 56) (N- 56).	1e-105	GO_ID:12843	TIGR_CMR|SO4236 SPTR:Q8E9N2 symbol:SO4236 "2-isopropylmalate synthase" [GO:0003852 "2-isopropylmalate synthase activity" evidence=ISS] [GO:0009098 "leucine biosynthesis" evidence=ISS] HAMAP:MF_01025 InterPro:IPR002034 Interpro:IPR000891 Pfam:PF00682 PROSITE:PS50991 PROSITE:PS00815 PROSITE:PS00816 InterPro:IPR005671 TIGRFAMs:TIGR00973 EMBL:AE015856 TIGR:SO4236 SPTR:Q8E9N2	3e-48
chr1.CM0001.70	1.5.8.15	E2.3.3.14 homocitrate synthase [EC:2.3.3.14] [COG:COG0119] [GO:0004410]	ath:At1g18500	F15H18.3; 2-isopropylmalate synthase, putative [EC:2.3.3.13] [KO:K01649]	1e-97	slr0186	COG0119	2e-63	LEU1_SOYBN	Amino-acidbiosynthesis;Branched-chainaminoacidbiosynthesis;Leucinebiosynthesis;Nitrogenfixation;Nodulation;Transferase,Probable 2-isopropylmalate synthase (EC 2.3.3.13) (Alpha- isopropylmalate synthase) (Alpha-IPM synthetase) (Late nodulin 56) (N- 56).	1e-105	GO_ID:12843	TIGR_CMR|SO4236 SPTR:Q8E9N2 symbol:SO4236 "2-isopropylmalate synthase" [GO:0003852 "2-isopropylmalate synthase activity" evidence=ISS] [GO:0009098 "leucine biosynthesis" evidence=ISS] HAMAP:MF_01025 InterPro:IPR002034 Interpro:IPR000891 Pfam:PF00682 PROSITE:PS50991 PROSITE:PS00815 PROSITE:PS00816 InterPro:IPR005671 TIGRFAMs:TIGR00973 EMBL:AE015856 TIGR:SO4236 SPTR:Q8E9N2	3e-48
chr1.CM0001.70	1.5.6.24	E4.1.3.4, hmgL hydroxymethylglutaryl-CoA lyase [EC:4.1.3.4] [COG:COG0119] [GO:0004419]	ath:At1g18500	F15H18.3; 2-isopropylmalate synthase, putative [EC:2.3.3.13] [KO:K01649]	1e-97	slr0186	COG0119	2e-63	LEU1_SOYBN	Amino-acidbiosynthesis;Branched-chainaminoacidbiosynthesis;Leucinebiosynthesis;Nitrogenfixation;Nodulation;Transferase,Probable 2-isopropylmalate synthase (EC 2.3.3.13) (Alpha- isopropylmalate synthase) (Alpha-IPM synthetase) (Late nodulin 56) (N- 56).	1e-105	GO_ID:12843	TIGR_CMR|SO4236 SPTR:Q8E9N2 symbol:SO4236 "2-isopropylmalate synthase" [GO:0003852 "2-isopropylmalate synthase activity" evidence=ISS] [GO:0009098 "leucine biosynthesis" evidence=ISS] HAMAP:MF_01025 InterPro:IPR002034 Interpro:IPR000891 Pfam:PF00682 PROSITE:PS50991 PROSITE:PS00815 PROSITE:PS00816 InterPro:IPR005671 TIGRFAMs:TIGR00973 EMBL:AE015856 TIGR:SO4236 SPTR:Q8E9N2	3e-48
chr1.CM0001.70	1.5.13.34	MHPE 4-hydroxy 2-oxovalerate aldolase [EC:4.1.3.-] [COG:COG0119] [GO:0008701]	ath:At1g18500	F15H18.3; 2-isopropylmalate synthase, putative [EC:2.3.3.13] [KO:K01649]	1e-97	slr0186	COG0119	2e-63	LEU1_SOYBN	Amino-acidbiosynthesis;Branched-chainaminoacidbiosynthesis;Leucinebiosynthesis;Nitrogenfixation;Nodulation;Transferase,Probable 2-isopropylmalate synthase (EC 2.3.3.13) (Alpha- isopropylmalate synthase) (Alpha-IPM synthetase) (Late nodulin 56) (N- 56).	1e-105	GO_ID:12843	TIGR_CMR|SO4236 SPTR:Q8E9N2 symbol:SO4236 "2-isopropylmalate synthase" [GO:0003852 "2-isopropylmalate synthase activity" evidence=ISS] [GO:0009098 "leucine biosynthesis" evidence=ISS] HAMAP:MF_01025 InterPro:IPR002034 Interpro:IPR000891 Pfam:PF00682 PROSITE:PS50991 PROSITE:PS00815 PROSITE:PS00816 InterPro:IPR005671 TIGRFAMs:TIGR00973 EMBL:AE015856 TIGR:SO4236 SPTR:Q8E9N2	3e-48
chr1.CM0001.70	1.5.7.8	E2.3.3.13, leuA 2-isopropylmalate synthase [EC:2.3.3.13] [COG:COG0119] [GO:0003852]	ath:At1g18500	F15H18.3; 2-isopropylmalate synthase, putative [EC:2.3.3.13] [KO:K01649]	1e-97	slr0186	COG0119	2e-63	LEU1_SOYBN	Amino-acidbiosynthesis;Branched-chainaminoacidbiosynthesis;Leucinebiosynthesis;Nitrogenfixation;Nodulation;Transferase,Probable 2-isopropylmalate synthase (EC 2.3.3.13) (Alpha- isopropylmalate synthase) (Alpha-IPM synthetase) (Late nodulin 56) (N- 56).	1e-105	GO_ID:12843	TIGR_CMR|SO4236 SPTR:Q8E9N2 symbol:SO4236 "2-isopropylmalate synthase" [GO:0003852 "2-isopropylmalate synthase activity" evidence=ISS] [GO:0009098 "leucine biosynthesis" evidence=ISS] HAMAP:MF_01025 InterPro:IPR002034 Interpro:IPR000891 Pfam:PF00682 PROSITE:PS50991 PROSITE:PS00815 PROSITE:PS00816 InterPro:IPR005671 TIGRFAMs:TIGR00973 EMBL:AE015856 TIGR:SO4236 SPTR:Q8E9N2	3e-48
chr1.CM0001.70	1.11.2.3	MHPE 4-hydroxy 2-oxovalerate aldolase [EC:4.1.3.-] [COG:COG0119] [GO:0008701]	ath:At1g18500	F15H18.3; 2-isopropylmalate synthase, putative [EC:2.3.3.13] [KO:K01649]	1e-97	slr0186	COG0119	2e-63	LEU1_SOYBN	Amino-acidbiosynthesis;Branched-chainaminoacidbiosynthesis;Leucinebiosynthesis;Nitrogenfixation;Nodulation;Transferase,Probable 2-isopropylmalate synthase (EC 2.3.3.13) (Alpha- isopropylmalate synthase) (Alpha-IPM synthetase) (Late nodulin 56) (N- 56).	1e-105	GO_ID:12843	TIGR_CMR|SO4236 SPTR:Q8E9N2 symbol:SO4236 "2-isopropylmalate synthase" [GO:0003852 "2-isopropylmalate synthase activity" evidence=ISS] [GO:0009098 "leucine biosynthesis" evidence=ISS] HAMAP:MF_01025 InterPro:IPR002034 Interpro:IPR000891 Pfam:PF00682 PROSITE:PS50991 PROSITE:PS00815 PROSITE:PS00816 InterPro:IPR005671 TIGRFAMs:TIGR00973 EMBL:AE015856 TIGR:SO4236 SPTR:Q8E9N2	3e-48
chr1.CM0001.70	1.1.11.49	E2.3.3.14 homocitrate synthase [EC:2.3.3.14] [COG:COG0119] [GO:0004410]	ath:At1g18500	F15H18.3; 2-isopropylmalate synthase, putative [EC:2.3.3.13] [KO:K01649]	1e-97	slr0186	COG0119	2e-63	LEU1_SOYBN	Amino-acidbiosynthesis;Branched-chainaminoacidbiosynthesis;Leucinebiosynthesis;Nitrogenfixation;Nodulation;Transferase,Probable 2-isopropylmalate synthase (EC 2.3.3.13) (Alpha- isopropylmalate synthase) (Alpha-IPM synthetase) (Late nodulin 56) (N- 56).	1e-105	GO_ID:12843	TIGR_CMR|SO4236 SPTR:Q8E9N2 symbol:SO4236 "2-isopropylmalate synthase" [GO:0003852 "2-isopropylmalate synthase activity" evidence=ISS] [GO:0009098 "leucine biosynthesis" evidence=ISS] HAMAP:MF_01025 InterPro:IPR002034 Interpro:IPR000891 Pfam:PF00682 PROSITE:PS50991 PROSITE:PS00815 PROSITE:PS00816 InterPro:IPR005671 TIGRFAMs:TIGR00973 EMBL:AE015856 TIGR:SO4236 SPTR:Q8E9N2	3e-48
chr1.CM0001.70	1.3.4.2	E4.1.3.4, hmgL hydroxymethylglutaryl-CoA lyase [EC:4.1.3.4] [COG:COG0119] [GO:0004419]	ath:At1g18500	F15H18.3; 2-isopropylmalate synthase, putative [EC:2.3.3.13] [KO:K01649]	1e-97	slr0186	COG0119	2e-63	LEU1_SOYBN	Amino-acidbiosynthesis;Branched-chainaminoacidbiosynthesis;Leucinebiosynthesis;Nitrogenfixation;Nodulation;Transferase,Probable 2-isopropylmalate synthase (EC 2.3.3.13) (Alpha- isopropylmalate synthase) (Alpha-IPM synthetase) (Late nodulin 56) (N- 56).	1e-105	GO_ID:12843	TIGR_CMR|SO4236 SPTR:Q8E9N2 symbol:SO4236 "2-isopropylmalate synthase" [GO:0003852 "2-isopropylmalate synthase activity" evidence=ISS] [GO:0009098 "leucine biosynthesis" evidence=ISS] HAMAP:MF_01025 InterPro:IPR002034 Interpro:IPR000891 Pfam:PF00682 PROSITE:PS50991 PROSITE:PS00815 PROSITE:PS00816 InterPro:IPR005671 TIGRFAMs:TIGR00973 EMBL:AE015856 TIGR:SO4236 SPTR:Q8E9N2	3e-48
chr1.CM0001.70	1.1.14.10.2	E1.2.1.10M, mhpF acetaldehyde dehydrogenase [COG:COG0119]	ath:At1g18500	F15H18.3; 2-isopropylmalate synthase, putative [EC:2.3.3.13] [KO:K01649]	1e-97	slr0186	COG0119	2e-63	LEU1_SOYBN	Amino-acidbiosynthesis;Branched-chainaminoacidbiosynthesis;Leucinebiosynthesis;Nitrogenfixation;Nodulation;Transferase,Probable 2-isopropylmalate synthase (EC 2.3.3.13) (Alpha- isopropylmalate synthase) (Alpha-IPM synthetase) (Late nodulin 56) (N- 56).	1e-105	GO_ID:12843	TIGR_CMR|SO4236 SPTR:Q8E9N2 symbol:SO4236 "2-isopropylmalate synthase" [GO:0003852 "2-isopropylmalate synthase activity" evidence=ISS] [GO:0009098 "leucine biosynthesis" evidence=ISS] HAMAP:MF_01025 InterPro:IPR002034 Interpro:IPR000891 Pfam:PF00682 PROSITE:PS50991 PROSITE:PS00815 PROSITE:PS00816 InterPro:IPR005671 TIGRFAMs:TIGR00973 EMBL:AE015856 TIGR:SO4236 SPTR:Q8E9N2	3e-48
chr1.CM0001.70	1.1.11.7.2	E1.2.1.10M, mhpF acetaldehyde dehydrogenase [COG:COG0119]	ath:At1g18500	F15H18.3; 2-isopropylmalate synthase, putative [EC:2.3.3.13] [KO:K01649]	1e-97	slr0186	COG0119	2e-63	LEU1_SOYBN	Amino-acidbiosynthesis;Branched-chainaminoacidbiosynthesis;Leucinebiosynthesis;Nitrogenfixation;Nodulation;Transferase,Probable 2-isopropylmalate synthase (EC 2.3.3.13) (Alpha- isopropylmalate synthase) (Alpha-IPM synthetase) (Late nodulin 56) (N- 56).	1e-105	GO_ID:12843	TIGR_CMR|SO4236 SPTR:Q8E9N2 symbol:SO4236 "2-isopropylmalate synthase" [GO:0003852 "2-isopropylmalate synthase activity" evidence=ISS] [GO:0009098 "leucine biosynthesis" evidence=ISS] HAMAP:MF_01025 InterPro:IPR002034 Interpro:IPR000891 Pfam:PF00682 PROSITE:PS50991 PROSITE:PS00815 PROSITE:PS00816 InterPro:IPR005671 TIGRFAMs:TIGR00973 EMBL:AE015856 TIGR:SO4236 SPTR:Q8E9N2	3e-48
chr1.CM0001.70	1.1.11.48	E2.3.3.13, leuA 2-isopropylmalate synthase [EC:2.3.3.13] [COG:COG0119] [GO:0003852]	ath:At1g18500	F15H18.3; 2-isopropylmalate synthase, putative [EC:2.3.3.13] [KO:K01649]	1e-97	slr0186	COG0119	2e-63	LEU1_SOYBN	Amino-acidbiosynthesis;Branched-chainaminoacidbiosynthesis;Leucinebiosynthesis;Nitrogenfixation;Nodulation;Transferase,Probable 2-isopropylmalate synthase (EC 2.3.3.13) (Alpha- isopropylmalate synthase) (Alpha-IPM synthetase) (Late nodulin 56) (N- 56).	1e-105	GO_ID:12843	TIGR_CMR|SO4236 SPTR:Q8E9N2 symbol:SO4236 "2-isopropylmalate synthase" [GO:0003852 "2-isopropylmalate synthase activity" evidence=ISS] [GO:0009098 "leucine biosynthesis" evidence=ISS] HAMAP:MF_01025 InterPro:IPR002034 Interpro:IPR000891 Pfam:PF00682 PROSITE:PS50991 PROSITE:PS00815 PROSITE:PS00816 InterPro:IPR005671 TIGRFAMs:TIGR00973 EMBL:AE015856 TIGR:SO4236 SPTR:Q8E9N2	3e-48
chr1.CM0001.70	1.1.14.33	E4.1.3.4, hmgL hydroxymethylglutaryl-CoA lyase [EC:4.1.3.4] [COG:COG0119] [GO:0004419]	ath:At1g18500	F15H18.3; 2-isopropylmalate synthase, putative [EC:2.3.3.13] [KO:K01649]	1e-97	slr0186	COG0119	2e-63	LEU1_SOYBN	Amino-acidbiosynthesis;Branched-chainaminoacidbiosynthesis;Leucinebiosynthesis;Nitrogenfixation;Nodulation;Transferase,Probable 2-isopropylmalate synthase (EC 2.3.3.13) (Alpha- isopropylmalate synthase) (Alpha-IPM synthetase) (Late nodulin 56) (N- 56).	1e-105	GO_ID:12843	TIGR_CMR|SO4236 SPTR:Q8E9N2 symbol:SO4236 "2-isopropylmalate synthase" [GO:0003852 "2-isopropylmalate synthase activity" evidence=ISS] [GO:0009098 "leucine biosynthesis" evidence=ISS] HAMAP:MF_01025 InterPro:IPR002034 Interpro:IPR000891 Pfam:PF00682 PROSITE:PS50991 PROSITE:PS00815 PROSITE:PS00816 InterPro:IPR005671 TIGRFAMs:TIGR00973 EMBL:AE015856 TIGR:SO4236 SPTR:Q8E9N2	3e-48
chr1.CM0001.70	1.11.3.6	MHPE 4-hydroxy 2-oxovalerate aldolase [EC:4.1.3.-] [COG:COG0119] [GO:0008701]	ath:At1g18500	F15H18.3; 2-isopropylmalate synthase, putative [EC:2.3.3.13] [KO:K01649]	1e-97	slr0186	COG0119	2e-63	LEU1_SOYBN	Amino-acidbiosynthesis;Branched-chainaminoacidbiosynthesis;Leucinebiosynthesis;Nitrogenfixation;Nodulation;Transferase,Probable 2-isopropylmalate synthase (EC 2.3.3.13) (Alpha- isopropylmalate synthase) (Alpha-IPM synthetase) (Late nodulin 56) (N- 56).	1e-105	GO_ID:12843	TIGR_CMR|SO4236 SPTR:Q8E9N2 symbol:SO4236 "2-isopropylmalate synthase" [GO:0003852 "2-isopropylmalate synthase activity" evidence=ISS] [GO:0009098 "leucine biosynthesis" evidence=ISS] HAMAP:MF_01025 InterPro:IPR002034 Interpro:IPR000891 Pfam:PF00682 PROSITE:PS50991 PROSITE:PS00815 PROSITE:PS00816 InterPro:IPR005671 TIGRFAMs:TIGR00973 EMBL:AE015856 TIGR:SO4236 SPTR:Q8E9N2	3e-48
gi11414897	1.4.1.26	E1.7.3.3 urate oxidase [EC:1.7.3.3] [GO:0004846]	ath:At2g26230	T1D16.13; uricase / urate oxidase / nodulin 35, putative [EC:1.7.3.3] [KO:K00365]	5e-128	DR1160	COG3648	4e-40	URIC1_CANLI	Nodulation;Oxidoreductase;Peroxisome;Purinemetabolism,Uricase II clone PCCLNUO-01 (EC 1.7.3.3) (Urate oxidase).	4e-153	GO_ID:49918	TAIR|gene:2057726 SPTR:Q94A71 symbol:AT2G26230.1 [GO:0008372 "cellular component unknown" evidence=ND] [GO:0004846 "urate oxidase activity" evidence=ISS] [GO:0006144 "purine base metabolism" evidence=ISS] Pfam:PF01014 InterPro:IPR002042 HSSP:Q00511 PRINTS:PR00093 ProDom:PD003367 PROSITE:PS00366 EMBL:AY050318 EMBL:AY087805 EMBL:AY101530 PIR:H84657 SPTR:Q94A71	1e-128
chr6.CM0686.21	1.4.1.26	E1.7.3.3 urate oxidase [EC:1.7.3.3] [GO:0004846]	ath:At2g26230	T1D16.13; uricase / urate oxidase / nodulin 35, putative [EC:1.7.3.3] [KO:K00365]	3e-128	DR1160	COG3648	3e-40	URIC1_CANLI	Nodulation;Oxidoreductase;Peroxisome;Purinemetabolism,Uricase II clone PCCLNUO-01 (EC 1.7.3.3) (Urate oxidase).	2e-153	GO_ID:49918	TAIR|gene:2057726 SPTR:Q94A71 symbol:AT2G26230.1 [GO:0008372 "cellular component unknown" evidence=ND] [GO:0004846 "urate oxidase activity" evidence=ISS] [GO:0006144 "purine base metabolism" evidence=ISS] Pfam:PF01014 InterPro:IPR002042 HSSP:Q00511 PRINTS:PR00093 ProDom:PD003367 PROSITE:PS00366 EMBL:AY050318 EMBL:AY087805 EMBL:AY101530 PIR:H84657 SPTR:Q94A71	7e-129
chr4.CM0179.25	99.1.3.2.2595	NO16_MEDTR							NO16_MEDTR	Nodulation;Signal,Early nodulin 16 precursor (N-16).	8e-30	GO_ID:44043	TAIR|gene:2174427 SPTR:Q8L6Z5 symbol:AT5G57920.1 [GO:0005489 "electron transporter activity" evidence=ISS] [GO:0005507 "copper ion binding" evidence=ISS] [GO:0006118 "electron transport" evidence=ISS] InterPro:IPR003245 HSSP:P00303 Pfam:PF02298 ProDom:PD003122 EMBL:AY140062 EMBL:BT006551 SPTR:Q8L6Z5	1e-20
chr4.CM0179.25	99.1.4.6814	GO_ID:44043							NO16_MEDTR	Nodulation;Signal,Early nodulin 16 precursor (N-16).	8e-30	GO_ID:44043	TAIR|gene:2174427 SPTR:Q8L6Z5 symbol:AT5G57920.1 [GO:0005489 "electron transporter activity" evidence=ISS] [GO:0005507 "copper ion binding" evidence=ISS] [GO:0006118 "electron transport" evidence=ISS] InterPro:IPR003245 HSSP:P00303 Pfam:PF02298 ProDom:PD003122 EMBL:AY140062 EMBL:BT006551 SPTR:Q8L6Z5	1e-20
TM0068.27.1	99.1.3.2.2595	NO16_MEDTR							NO16_MEDTR	Nodulation;Signal,Early nodulin 16 precursor (N-16).	2e-18
