# Supplementary material for: Dissection of Symbiosis and Organ Development by Integrated Transcriptome Analysis of Lotus japonicus Mutant and Wild-Type Plants
Source: PLoS One. 2009 Aug 7;4(8):e6556. doi: 10.1371/journal.pone.0006556 (PMC2717213; doi:10.1371/journal.pone.0006556)
Supplement: Folder S2 — Inoculation 1 day (2.85 MB ZIP) [file pone.0006556.s010.zip › S2.INOCULATION 1 DAY copy/2.1.Total transcript analysis copy/2.1.2/-2.1.2.ID-ANU]

Identifier	BIN code	BIN name	BlastX KEGG Identifier	BlastX KEGG Description	BlastX KEGG E-value	BlastX COG Identifier	BlastX COG Description	BlastX COG E-value	BlastX Swiss-Prot Identifier	BlastX Swiss-Prot Description	BlastX Swiss-Prot E-value	BlastX Gene Ontology Identifier	BlastX Gene Ontology Description	BlastX Gene Ontology E-value
TM1224.4	99.1.4.117	GO_ID:35543										GO_ID:35543	TAIR|gene:3698346 SPTR:Q9SFB0 symbol:AT3G08040.1 [GO:0015297 "antiporter activity" evidence=ISS] [GO:0016020 "membrane" evidence=ISS] InterPro:IPR002528 Pfam:PF01554 GO:GO:0016020 TIGRFAMs:TIGR00797 EMBL:AC074395 EMBL:AC013483 EMBL:AY056439 EMBL:AY057517 EMBL:AF448231 EMBL:BT006370 EMBL:AY133652 SPTR:Q9SFB0	4e-25
Ljwgs_049564.1	3.1.3.61	TC.MATE multidrug resistance protein, MATE family [COG:COG0534] [TC:2.A.66.1]				Rv2836c	COG0534	1e-13				GO_ID:35543	TAIR|gene:3698346 SPTR:Q9SFB0 symbol:AT3G08040.1 [GO:0015297 "antiporter activity" evidence=ISS] [GO:0016020 "membrane" evidence=ISS] InterPro:IPR002528 Pfam:PF01554 GO:GO:0016020 TIGRFAMs:TIGR00797 EMBL:AC074395 EMBL:AC013483 EMBL:AY056439 EMBL:AY057517 EMBL:AF448231 EMBL:BT006370 EMBL:AY133652 SPTR:Q9SFB0	3e-62
chr5.CM0200.88	99.1.4.6612	GO_ID:22983										GO_ID:22983	TAIR|gene:2101514 SPTR:Q8LEN7 symbol:AT3G19550.1 [GO:0005554 "molecular function unknown" evidence=ND] [GO:0000004 "biological process unknown" evidence=ND] EMBL:AY085326 EMBL:BT002905 EMBL:BT004424 SPTR:Q8LEN7	5e-14
chr5.CM0200.88	99.1.4.6612	GO_ID:22983										GO_ID:22983	TAIR|gene:2101514 SPTR:Q8LEN7 symbol:AT3G19550.1 [GO:0005554 "molecular function unknown" evidence=ND] [GO:0000004 "biological process unknown" evidence=ND] EMBL:AY085326 EMBL:BT002905 EMBL:BT004424 SPTR:Q8LEN7	5e-14
chr6.CM0037.38.1	1.10.7.9	E1.14.13.21 flavonoid 3-monooxygenase [EC:1.14.13.21] [GO:0016711]	ath:At5g07990	F13G24.190; cytochrome P450 75A5 / flavonoid 3-monooxygenase / flavonoid 3-hydroxylase (F3H) (F35H) (TT7) [EC:1.14.13.21] [KO:K05280]	3e-40	BH0579	COG2124	2e-18	C83B1_ARATH	Heme;Iron;Membrane;Metal-binding;Monooxygenase;Multigenefamily;Oxidoreductase;Transmembrane,Cytochrome P450 83B1 (EC 1.14.-.-).	5e-56	GO_ID:33665	TAIR|gene:2100981 SPTR:Q9LEX2 symbol:AT3G61040.1 [GO:0019825 "oxygen binding" evidence=ISS] InterPro:IPR001128 Pfam:PF00067 InterPro:IPR002403 InterPro:IPR002401 PRINTS:PR00463 PRINTS:PR00385 PROSITE:PS00086 PRINTS:PR00465 EMBL:AL358732 PIR:T50525 SPTR:Q9LEX2	2e-49
chr6.CM0037.38.1	1.11.14.4	E1.14.-.- [EC:1.14.-.-] [COG:COG2124]	ath:At5g07990	F13G24.190; cytochrome P450 75A5 / flavonoid 3-monooxygenase / flavonoid 3-hydroxylase (F3H) (F35H) (TT7) [EC:1.14.13.21] [KO:K05280]	3e-40	BH0579	COG2124	2e-18	C83B1_ARATH	Heme;Iron;Membrane;Metal-binding;Monooxygenase;Multigenefamily;Oxidoreductase;Transmembrane,Cytochrome P450 83B1 (EC 1.14.-.-).	5e-56	GO_ID:33665	TAIR|gene:2100981 SPTR:Q9LEX2 symbol:AT3G61040.1 [GO:0019825 "oxygen binding" evidence=ISS] InterPro:IPR001128 Pfam:PF00067 InterPro:IPR002403 InterPro:IPR002401 PRINTS:PR00463 PRINTS:PR00385 PROSITE:PS00086 PRINTS:PR00465 EMBL:AL358732 PIR:T50525 SPTR:Q9LEX2	2e-49
chr6.CM0037.38.1	1.10.3.12	E1.14.-.- [EC:1.14.-.-] [COG:COG2124]	ath:At5g07990	F13G24.190; cytochrome P450 75A5 / flavonoid 3-monooxygenase / flavonoid 3-hydroxylase (F3H) (F35H) (TT7) [EC:1.14.13.21] [KO:K05280]	3e-40	BH0579	COG2124	2e-18	C83B1_ARATH	Heme;Iron;Membrane;Metal-binding;Monooxygenase;Multigenefamily;Oxidoreductase;Transmembrane,Cytochrome P450 83B1 (EC 1.14.-.-).	5e-56	GO_ID:33665	TAIR|gene:2100981 SPTR:Q9LEX2 symbol:AT3G61040.1 [GO:0019825 "oxygen binding" evidence=ISS] InterPro:IPR001128 Pfam:PF00067 InterPro:IPR002403 InterPro:IPR002401 PRINTS:PR00463 PRINTS:PR00385 PROSITE:PS00086 PRINTS:PR00465 EMBL:AL358732 PIR:T50525 SPTR:Q9LEX2	2e-49
chr6.CM0037.38.1	1.10.6.12	E1.14.-.- [EC:1.14.-.-] [COG:COG2124]	ath:At5g07990	F13G24.190; cytochrome P450 75A5 / flavonoid 3-monooxygenase / flavonoid 3-hydroxylase (F3H) (F35H) (TT7) [EC:1.14.13.21] [KO:K05280]	3e-40	BH0579	COG2124	2e-18	C83B1_ARATH	Heme;Iron;Membrane;Metal-binding;Monooxygenase;Multigenefamily;Oxidoreductase;Transmembrane,Cytochrome P450 83B1 (EC 1.14.-.-).	5e-56	GO_ID:33665	TAIR|gene:2100981 SPTR:Q9LEX2 symbol:AT3G61040.1 [GO:0019825 "oxygen binding" evidence=ISS] InterPro:IPR001128 Pfam:PF00067 InterPro:IPR002403 InterPro:IPR002401 PRINTS:PR00463 PRINTS:PR00385 PROSITE:PS00086 PRINTS:PR00465 EMBL:AL358732 PIR:T50525 SPTR:Q9LEX2	2e-49
chr6.CM0037.38.1	1.3.3.23	E1.14.14.1 unspecific monooxygenase [EC:1.14.14.1] [COG:COG2124] [GO:0050381]	ath:At5g07990	F13G24.190; cytochrome P450 75A5 / flavonoid 3-monooxygenase / flavonoid 3-hydroxylase (F3H) (F35H) (TT7) [EC:1.14.13.21] [KO:K05280]	3e-40	BH0579	COG2124	2e-18	C83B1_ARATH	Heme;Iron;Membrane;Metal-binding;Monooxygenase;Multigenefamily;Oxidoreductase;Transmembrane,Cytochrome P450 83B1 (EC 1.14.-.-).	5e-56	GO_ID:33665	TAIR|gene:2100981 SPTR:Q9LEX2 symbol:AT3G61040.1 [GO:0019825 "oxygen binding" evidence=ISS] InterPro:IPR001128 Pfam:PF00067 InterPro:IPR002403 InterPro:IPR002401 PRINTS:PR00463 PRINTS:PR00385 PROSITE:PS00086 PRINTS:PR00465 EMBL:AL358732 PIR:T50525 SPTR:Q9LEX2	2e-49
chr6.CM0037.38.1	1.5.14.29	E1.14.14.1 unspecific monooxygenase [EC:1.14.14.1] [COG:COG2124] [GO:0050381]	ath:At5g07990	F13G24.190; cytochrome P450 75A5 / flavonoid 3-monooxygenase / flavonoid 3-hydroxylase (F3H) (F35H) (TT7) [EC:1.14.13.21] [KO:K05280]	3e-40	BH0579	COG2124	2e-18	C83B1_ARATH	Heme;Iron;Membrane;Metal-binding;Monooxygenase;Multigenefamily;Oxidoreductase;Transmembrane,Cytochrome P450 83B1 (EC 1.14.-.-).	5e-56	GO_ID:33665	TAIR|gene:2100981 SPTR:Q9LEX2 symbol:AT3G61040.1 [GO:0019825 "oxygen binding" evidence=ISS] InterPro:IPR001128 Pfam:PF00067 InterPro:IPR002403 InterPro:IPR002401 PRINTS:PR00463 PRINTS:PR00385 PROSITE:PS00086 PRINTS:PR00465 EMBL:AL358732 PIR:T50525 SPTR:Q9LEX2	2e-49
chr6.CM0037.38.1	1.1.7.13	E1.14.-.- [EC:1.14.-.-] [COG:COG2124]	ath:At5g07990	F13G24.190; cytochrome P450 75A5 / flavonoid 3-monooxygenase / flavonoid 3-hydroxylase (F3H) (F35H) (TT7) [EC:1.14.13.21] [KO:K05280]	3e-40	BH0579	COG2124	2e-18	C83B1_ARATH	Heme;Iron;Membrane;Metal-binding;Monooxygenase;Multigenefamily;Oxidoreductase;Transmembrane,Cytochrome P450 83B1 (EC 1.14.-.-).	5e-56	GO_ID:33665	TAIR|gene:2100981 SPTR:Q9LEX2 symbol:AT3G61040.1 [GO:0019825 "oxygen binding" evidence=ISS] InterPro:IPR001128 Pfam:PF00067 InterPro:IPR002403 InterPro:IPR002401 PRINTS:PR00463 PRINTS:PR00385 PROSITE:PS00086 PRINTS:PR00465 EMBL:AL358732 PIR:T50525 SPTR:Q9LEX2	2e-49
chr6.CM0037.38.1	1.11.4.6	E1.14.-.- [EC:1.14.-.-] [COG:COG2124]	ath:At5g07990	F13G24.190; cytochrome P450 75A5 / flavonoid 3-monooxygenase / flavonoid 3-hydroxylase (F3H) (F35H) (TT7) [EC:1.14.13.21] [KO:K05280]	3e-40	BH0579	COG2124	2e-18	C83B1_ARATH	Heme;Iron;Membrane;Metal-binding;Monooxygenase;Multigenefamily;Oxidoreductase;Transmembrane,Cytochrome P450 83B1 (EC 1.14.-.-).	5e-56	GO_ID:33665	TAIR|gene:2100981 SPTR:Q9LEX2 symbol:AT3G61040.1 [GO:0019825 "oxygen binding" evidence=ISS] InterPro:IPR001128 Pfam:PF00067 InterPro:IPR002403 InterPro:IPR002401 PRINTS:PR00463 PRINTS:PR00385 PROSITE:PS00086 PRINTS:PR00465 EMBL:AL358732 PIR:T50525 SPTR:Q9LEX2	2e-49
chr6.CM0037.38.1	1.11.4.2	E1.14.14.1 unspecific monooxygenase [EC:1.14.14.1] [COG:COG2124] [GO:0050381]	ath:At5g07990	F13G24.190; cytochrome P450 75A5 / flavonoid 3-monooxygenase / flavonoid 3-hydroxylase (F3H) (F35H) (TT7) [EC:1.14.13.21] [KO:K05280]	3e-40	BH0579	COG2124	2e-18	C83B1_ARATH	Heme;Iron;Membrane;Metal-binding;Monooxygenase;Multigenefamily;Oxidoreductase;Transmembrane,Cytochrome P450 83B1 (EC 1.14.-.-).	5e-56	GO_ID:33665	TAIR|gene:2100981 SPTR:Q9LEX2 symbol:AT3G61040.1 [GO:0019825 "oxygen binding" evidence=ISS] InterPro:IPR001128 Pfam:PF00067 InterPro:IPR002403 InterPro:IPR002401 PRINTS:PR00463 PRINTS:PR00385 PROSITE:PS00086 PRINTS:PR00465 EMBL:AL358732 PIR:T50525 SPTR:Q9LEX2	2e-49
chr4.CM0006.37	99.1.4.5039	GO_ID:42207										GO_ID:42207	TAIR|gene:2202179 SPTR:Q9LMA8 symbol:AT1G19180.1 [GO:0005554 "molecular function unknown" evidence=ND] [GO:0000004 "biological process unknown" evidence=ND] InterPro:IPR010399 Pfam:PF06200 EMBL:AC069143 EMBL:AY039894 EMBL:AY065146 EMBL:AY081738 EMBL:AF332421 EMBL:AY081633 PIR:C86325 SPTR:Q9LMA8	3e-31
Ljwgs_013806.1	1.10.7.8	E2.1.1.76 flavonol 3-O-methyltransferase [EC:2.1.1.76] [GO:0030755]	ath:At5g54160	K18G13.3; O-methyltransferase 1 [EC:2.1.1.76] [KO:K05279]	1e-37				IMT1_MESCR	Directproteinsequencing;Methyltransferase;Transferase,Inositol 4-methyltransferase (EC 2.1.1.129).	1e-38	GO_ID:19432	TAIR|gene:2153422 SPTR:Q9FK25 symbol:AT5G54160.1 [GO:0005829 "cytosol" evidence=TAS] [GO:0005737 "cytoplasm" evidence=IDA] [GO:0005634 "nucleus" evidence=IDA] InterPro:IPR001601 InterPro:IPR001077 Interpro:IPR000051 Pfam:PF00891 InterPro:IPR011991 EMBL:AB013387 EMBL:U70424 EMBL:AY062837 EMBL:AY081565 EMBL:AY087297 EMBL:Z27062 PDB:1NII SPTR:Q9FK25	3e-38
chr6.CM0037.38.1	1.10.7.9	E1.14.13.21 flavonoid 3-monooxygenase [EC:1.14.13.21] [GO:0016711]	ath:At5g07990	F13G24.190; cytochrome P450 75A5 / flavonoid 3-monooxygenase / flavonoid 3-hydroxylase (F3H) (F35H) (TT7) [EC:1.14.13.21] [KO:K05280]	3e-40	BH0579	COG2124	2e-18	C83B1_ARATH	Heme;Iron;Membrane;Metal-binding;Monooxygenase;Multigenefamily;Oxidoreductase;Transmembrane,Cytochrome P450 83B1 (EC 1.14.-.-).	5e-56	GO_ID:33665	TAIR|gene:2100981 SPTR:Q9LEX2 symbol:AT3G61040.1 [GO:0019825 "oxygen binding" evidence=ISS] InterPro:IPR001128 Pfam:PF00067 InterPro:IPR002403 InterPro:IPR002401 PRINTS:PR00463 PRINTS:PR00385 PROSITE:PS00086 PRINTS:PR00465 EMBL:AL358732 PIR:T50525 SPTR:Q9LEX2	2e-49
chr6.CM0037.38.1	1.11.14.4	E1.14.-.- [EC:1.14.-.-] [COG:COG2124]	ath:At5g07990	F13G24.190; cytochrome P450 75A5 / flavonoid 3-monooxygenase / flavonoid 3-hydroxylase (F3H) (F35H) (TT7) [EC:1.14.13.21] [KO:K05280]	3e-40	BH0579	COG2124	2e-18	C83B1_ARATH	Heme;Iron;Membrane;Metal-binding;Monooxygenase;Multigenefamily;Oxidoreductase;Transmembrane,Cytochrome P450 83B1 (EC 1.14.-.-).	5e-56	GO_ID:33665	TAIR|gene:2100981 SPTR:Q9LEX2 symbol:AT3G61040.1 [GO:0019825 "oxygen binding" evidence=ISS] InterPro:IPR001128 Pfam:PF00067 InterPro:IPR002403 InterPro:IPR002401 PRINTS:PR00463 PRINTS:PR00385 PROSITE:PS00086 PRINTS:PR00465 EMBL:AL358732 PIR:T50525 SPTR:Q9LEX2	2e-49
chr6.CM0037.38.1	1.10.3.12	E1.14.-.- [EC:1.14.-.-] [COG:COG2124]	ath:At5g07990	F13G24.190; cytochrome P450 75A5 / flavonoid 3-monooxygenase / flavonoid 3-hydroxylase (F3H) (F35H) (TT7) [EC:1.14.13.21] [KO:K05280]	3e-40	BH0579	COG2124	2e-18	C83B1_ARATH	Heme;Iron;Membrane;Metal-binding;Monooxygenase;Multigenefamily;Oxidoreductase;Transmembrane,Cytochrome P450 83B1 (EC 1.14.-.-).	5e-56	GO_ID:33665	TAIR|gene:2100981 SPTR:Q9LEX2 symbol:AT3G61040.1 [GO:0019825 "oxygen binding" evidence=ISS] InterPro:IPR001128 Pfam:PF00067 InterPro:IPR002403 InterPro:IPR002401 PRINTS:PR00463 PRINTS:PR00385 PROSITE:PS00086 PRINTS:PR00465 EMBL:AL358732 PIR:T50525 SPTR:Q9LEX2	2e-49
chr6.CM0037.38.1	1.10.6.12	E1.14.-.- [EC:1.14.-.-] [COG:COG2124]	ath:At5g07990	F13G24.190; cytochrome P450 75A5 / flavonoid 3-monooxygenase / flavonoid 3-hydroxylase (F3H) (F35H) (TT7) [EC:1.14.13.21] [KO:K05280]	3e-40	BH0579	COG2124	2e-18	C83B1_ARATH	Heme;Iron;Membrane;Metal-binding;Monooxygenase;Multigenefamily;Oxidoreductase;Transmembrane,Cytochrome P450 83B1 (EC 1.14.-.-).	5e-56	GO_ID:33665	TAIR|gene:2100981 SPTR:Q9LEX2 symbol:AT3G61040.1 [GO:0019825 "oxygen binding" evidence=ISS] InterPro:IPR001128 Pfam:PF00067 InterPro:IPR002403 InterPro:IPR002401 PRINTS:PR00463 PRINTS:PR00385 PROSITE:PS00086 PRINTS:PR00465 EMBL:AL358732 PIR:T50525 SPTR:Q9LEX2	2e-49
chr6.CM0037.38.1	1.3.3.23	E1.14.14.1 unspecific monooxygenase [EC:1.14.14.1] [COG:COG2124] [GO:0050381]	ath:At5g07990	F13G24.190; cytochrome P450 75A5 / flavonoid 3-monooxygenase / flavonoid 3-hydroxylase (F3H) (F35H) (TT7) [EC:1.14.13.21] [KO:K05280]	3e-40	BH0579	COG2124	2e-18	C83B1_ARATH	Heme;Iron;Membrane;Metal-binding;Monooxygenase;Multigenefamily;Oxidoreductase;Transmembrane,Cytochrome P450 83B1 (EC 1.14.-.-).	5e-56	GO_ID:33665	TAIR|gene:2100981 SPTR:Q9LEX2 symbol:AT3G61040.1 [GO:0019825 "oxygen binding" evidence=ISS] InterPro:IPR001128 Pfam:PF00067 InterPro:IPR002403 InterPro:IPR002401 PRINTS:PR00463 PRINTS:PR00385 PROSITE:PS00086 PRINTS:PR00465 EMBL:AL358732 PIR:T50525 SPTR:Q9LEX2	2e-49
chr6.CM0037.38.1	1.5.14.29	E1.14.14.1 unspecific monooxygenase [EC:1.14.14.1] [COG:COG2124] [GO:0050381]	ath:At5g07990	F13G24.190; cytochrome P450 75A5 / flavonoid 3-monooxygenase / flavonoid 3-hydroxylase (F3H) (F35H) (TT7) [EC:1.14.13.21] [KO:K05280]	3e-40	BH0579	COG2124	2e-18	C83B1_ARATH	Heme;Iron;Membrane;Metal-binding;Monooxygenase;Multigenefamily;Oxidoreductase;Transmembrane,Cytochrome P450 83B1 (EC 1.14.-.-).	5e-56	GO_ID:33665	TAIR|gene:2100981 SPTR:Q9LEX2 symbol:AT3G61040.1 [GO:0019825 "oxygen binding" evidence=ISS] InterPro:IPR001128 Pfam:PF00067 InterPro:IPR002403 InterPro:IPR002401 PRINTS:PR00463 PRINTS:PR00385 PROSITE:PS00086 PRINTS:PR00465 EMBL:AL358732 PIR:T50525 SPTR:Q9LEX2	2e-49
chr6.CM0037.38.1	1.1.7.13	E1.14.-.- [EC:1.14.-.-] [COG:COG2124]	ath:At5g07990	F13G24.190; cytochrome P450 75A5 / flavonoid 3-monooxygenase / flavonoid 3-hydroxylase (F3H) (F35H) (TT7) [EC:1.14.13.21] [KO:K05280]	3e-40	BH0579	COG2124	2e-18	C83B1_ARATH	Heme;Iron;Membrane;Metal-binding;Monooxygenase;Multigenefamily;Oxidoreductase;Transmembrane,Cytochrome P450 83B1 (EC 1.14.-.-).	5e-56	GO_ID:33665	TAIR|gene:2100981 SPTR:Q9LEX2 symbol:AT3G61040.1 [GO:0019825 "oxygen binding" evidence=ISS] InterPro:IPR001128 Pfam:PF00067 InterPro:IPR002403 InterPro:IPR002401 PRINTS:PR00463 PRINTS:PR00385 PROSITE:PS00086 PRINTS:PR00465 EMBL:AL358732 PIR:T50525 SPTR:Q9LEX2	2e-49
chr6.CM0037.38.1	1.11.4.6	E1.14.-.- [EC:1.14.-.-] [COG:COG2124]	ath:At5g07990	F13G24.190; cytochrome P450 75A5 / flavonoid 3-monooxygenase / flavonoid 3-hydroxylase (F3H) (F35H) (TT7) [EC:1.14.13.21] [KO:K05280]	3e-40	BH0579	COG2124	2e-18	C83B1_ARATH	Heme;Iron;Membrane;Metal-binding;Monooxygenase;Multigenefamily;Oxidoreductase;Transmembrane,Cytochrome P450 83B1 (EC 1.14.-.-).	5e-56	GO_ID:33665	TAIR|gene:2100981 SPTR:Q9LEX2 symbol:AT3G61040.1 [GO:0019825 "oxygen binding" evidence=ISS] InterPro:IPR001128 Pfam:PF00067 InterPro:IPR002403 InterPro:IPR002401 PRINTS:PR00463 PRINTS:PR00385 PROSITE:PS00086 PRINTS:PR00465 EMBL:AL358732 PIR:T50525 SPTR:Q9LEX2	2e-49
chr6.CM0037.38.1	1.11.4.2	E1.14.14.1 unspecific monooxygenase [EC:1.14.14.1] [COG:COG2124] [GO:0050381]	ath:At5g07990	F13G24.190; cytochrome P450 75A5 / flavonoid 3-monooxygenase / flavonoid 3-hydroxylase (F3H) (F35H) (TT7) [EC:1.14.13.21] [KO:K05280]	3e-40	BH0579	COG2124	2e-18	C83B1_ARATH	Heme;Iron;Membrane;Metal-binding;Monooxygenase;Multigenefamily;Oxidoreductase;Transmembrane,Cytochrome P450 83B1 (EC 1.14.-.-).	5e-56	GO_ID:33665	TAIR|gene:2100981 SPTR:Q9LEX2 symbol:AT3G61040.1 [GO:0019825 "oxygen binding" evidence=ISS] InterPro:IPR001128 Pfam:PF00067 InterPro:IPR002403 InterPro:IPR002401 PRINTS:PR00463 PRINTS:PR00385 PROSITE:PS00086 PRINTS:PR00465 EMBL:AL358732 PIR:T50525 SPTR:Q9LEX2	2e-49
Ljwgs_102940.1	1.9.2.5	E3.1.3.2 acid phosphatase [EC:3.1.3.2] [GO:0003993]							VSPA_SOYBN	Glycoprotein;Seedstorageprotein;Signal;Storageprotein,Stem 28 kDa glycoprotein precursor (Vegetative storage protein A).	2e-24	GO_ID:24941	TAIR|gene:2184579 SPTR:O82122 symbol:AT5G24770.1 [GO:0009753 "response to jasmonic acid stimulus" evidence=TAS] [GO:0003993 "acid phosphatase activity" evidence=ISS] InterPro:IPR010028 InterPro:IPR005519 Pfam:PF03767 InterPro:IPR011050 TIGRFAMs:TIGR01675 EMBL:AL392145 EMBL:AB006778 EMBL:D85191 EMBL:AY048282 EMBL:AY050819 EMBL:AY092991 EMBL:AY114083 EMBL:AY114606 EMBL:BT000761 EMBL:BT000762 EMBL:B…	2e-15
Ljwgs_102940.1	1.11.4.9	E3.1.3.2 acid phosphatase [EC:3.1.3.2] [GO:0003993]							VSPA_SOYBN	Glycoprotein;Seedstorageprotein;Signal;Storageprotein,Stem 28 kDa glycoprotein precursor (Vegetative storage protein A).	2e-24	GO_ID:24941	TAIR|gene:2184579 SPTR:O82122 symbol:AT5G24770.1 [GO:0009753 "response to jasmonic acid stimulus" evidence=TAS] [GO:0003993 "acid phosphatase activity" evidence=ISS] InterPro:IPR010028 InterPro:IPR005519 Pfam:PF03767 InterPro:IPR011050 TIGRFAMs:TIGR01675 EMBL:AL392145 EMBL:AB006778 EMBL:D85191 EMBL:AY048282 EMBL:AY050819 EMBL:AY092991 EMBL:AY114083 EMBL:AY114606 EMBL:BT000761 EMBL:BT000762 EMBL:B…	2e-15
chr1.CM0375.5	1.3.9.19	E3.1.1.3 triacylglycerol lipase [EC:3.1.1.3] [COG:COG1075] [GO:0004806]										GO_ID:30824	TAIR|gene:2033065 SPTR:Q9M9Y7 symbol:AT1G06800.1 [GO:0004806 "triacylglycerol lipase activity" evidence=ISS] [GO:0006629 "lipid metabolism" evidence=ISS] InterPro:IPR000379 InterPro:IPR002921 InterPro:IPR008262 Pfam:PF01764 PROSITE:PS00120 EMBL:AC011001 EMBL:AY099599 PIR:H86202 SPTR:Q9M9Y7	2e-35
CM0528.32.1	99.1.4.1451	GO_ID:25520	aci:ACIAD1626	putative outer membrane lipoprotein (lipocalin) [KO:K03098]	8e-25	PA5107	COG3040	2e-16	YR877_MIMIV	Signal;Transport,Putative lipocalin R877 precursor.	2e-15	GO_ID:25520	TAIR|gene:2155830 SPTR:Q9FGT8 symbol:AT5G58070.1 [GO:0008372 "cellular component unknown" evidence=ND] [GO:0005215 "transporter activity" evidence=ISS] [GO:0006810 "transport" evidence=ISS] InterPro:IPR002345 InterPro:IPR002446 GO:GO:0006810 PROSITE:PS00213 GO:GO:0009507 EMBL:AB024029 EMBL:AY062789 EMBL:AY081612 PRINTS:PR01171 SPTR:Q9FGT8	8e-67
CM0528.32.1	99.1.1.134	KO:K03098	aci:ACIAD1626	putative outer membrane lipoprotein (lipocalin) [KO:K03098]	8e-25	PA5107	COG3040	2e-16	YR877_MIMIV	Signal;Transport,Putative lipocalin R877 precursor.	2e-15	GO_ID:25520	TAIR|gene:2155830 SPTR:Q9FGT8 symbol:AT5G58070.1 [GO:0008372 "cellular component unknown" evidence=ND] [GO:0005215 "transporter activity" evidence=ISS] [GO:0006810 "transport" evidence=ISS] InterPro:IPR002345 InterPro:IPR002446 GO:GO:0006810 PROSITE:PS00213 GO:GO:0009507 EMBL:AB024029 EMBL:AY062789 EMBL:AY081612 PRINTS:PR01171 SPTR:Q9FGT8	8e-67
CM0528.32.1	99.1.3.2.3287	YR877_MIMIV	aci:ACIAD1626	putative outer membrane lipoprotein (lipocalin) [KO:K03098]	8e-25	PA5107	COG3040	2e-16	YR877_MIMIV	Signal;Transport,Putative lipocalin R877 precursor.	2e-15	GO_ID:25520	TAIR|gene:2155830 SPTR:Q9FGT8 symbol:AT5G58070.1 [GO:0008372 "cellular component unknown" evidence=ND] [GO:0005215 "transporter activity" evidence=ISS] [GO:0006810 "transport" evidence=ISS] InterPro:IPR002345 InterPro:IPR002446 GO:GO:0006810 PROSITE:PS00213 GO:GO:0009507 EMBL:AB024029 EMBL:AY062789 EMBL:AY081612 PRINTS:PR01171 SPTR:Q9FGT8	8e-67
CM0528.32.1	99.1.2.101	COG3040	aci:ACIAD1626	putative outer membrane lipoprotein (lipocalin) [KO:K03098]	8e-25	PA5107	COG3040	2e-16	YR877_MIMIV	Signal;Transport,Putative lipocalin R877 precursor.	2e-15	GO_ID:25520	TAIR|gene:2155830 SPTR:Q9FGT8 symbol:AT5G58070.1 [GO:0008372 "cellular component unknown" evidence=ND] [GO:0005215 "transporter activity" evidence=ISS] [GO:0006810 "transport" evidence=ISS] InterPro:IPR002345 InterPro:IPR002446 GO:GO:0006810 PROSITE:PS00213 GO:GO:0009507 EMBL:AB024029 EMBL:AY062789 EMBL:AY081612 PRINTS:PR01171 SPTR:Q9FGT8	8e-67
chr3.CM0110.19	99.1.3.2.653	MLP43_ARATH							MLP43_ARATH	Multigenefamily,MLP-like protein 43.	5e-25	GO_ID:27487	TAIR|gene:2013949 SPTR:Q9SSK5 symbol:AT1G70890.1 [GO:0008372 "cellular component unknown" evidence=ND] [GO:0005554 "molecular function unknown" evidence=ND] [GO:0000004 "biological process unknown" evidence=ND] InterPro:IPR000916 Pfam:PF00407 ProDom:PD000531 EMBL:AC008148 EMBL:AJ306140 EMBL:AY065135 EMBL:BT008441 PIR:E96733 SPTR:Q9SSK5	2e-25
chr3.CM0110.19	99.1.4.3136	GO_ID:27487							MLP43_ARATH	Multigenefamily,MLP-like protein 43.	5e-25	GO_ID:27487	TAIR|gene:2013949 SPTR:Q9SSK5 symbol:AT1G70890.1 [GO:0008372 "cellular component unknown" evidence=ND] [GO:0005554 "molecular function unknown" evidence=ND] [GO:0000004 "biological process unknown" evidence=ND] InterPro:IPR000916 Pfam:PF00407 ProDom:PD000531 EMBL:AC008148 EMBL:AJ306140 EMBL:AY065135 EMBL:BT008441 PIR:E96733 SPTR:Q9SSK5	2e-25
chr4.CM0046.66	99.1.4.2619	GO_ID:10497							APG_BRANA	,Anter-specific proline-rich protein APG (Protein CEX) (Fragment).	5e-25	GO_ID:10497	TAIR|gene:2013662 SPTR:Q9C7N4 symbol:AT1G29670.1 [GO:0016789 "carboxylic ester hydrolase activity" evidence=ISS] INTERPRO:IPR001087 Pfam:PF00657 EMBL:AC068667 EMBL:AY065046 PIR:A86420 SPTR:Q9C7N4	2e-82
chr4.CM0046.66	99.1.3.2.1837	APG_BRANA							APG_BRANA	,Anter-specific proline-rich protein APG (Protein CEX) (Fragment).	5e-25	GO_ID:10497	TAIR|gene:2013662 SPTR:Q9C7N4 symbol:AT1G29670.1 [GO:0016789 "carboxylic ester hydrolase activity" evidence=ISS] INTERPRO:IPR001087 Pfam:PF00657 EMBL:AC068667 EMBL:AY065046 PIR:A86420 SPTR:Q9C7N4	2e-82
TM1624.28	99.1.3.2.2898	TT2_ARATH							TT2_ARATH	ATP-binding;DNA-binding;Flavonoidbiosynthesis;Nuclearprotein;Nucleotide-binding;Polymorphism;Repeat;Transcription;Transcriptionregulation,TRANSPARENT TESTA 2 protein (Myb-related protein 123) (AtMYB123) (Myb- related transcription factor LBM2-like).	7e-51	GO_ID:27107	TAIR|gene:2169537 SPTR:Q9FJA2 symbol:AT5G35550.1 [GO:0006355 "regulation of transcription, DNA-dependent" evidence=ISS] [GO:0003700 "transcription factor activity" evidence=ISS] [GO:0003677 "DNA binding" evidence=ISS] InterPro:IPR001005 Interpro:IPR009057 Pfam:PF00249 PROSITE:PS50090 SMART:SM00717 HSSP:P06876 PROSITE:PS00037 PROSITE:PS00334 EMBL:AB015477 EMBL:AJ299452 EMBL:AF371981 GeneFarm:1000 …	3e-51
TM1624.28	99.1.4.3060	GO_ID:27107							TT2_ARATH	ATP-binding;DNA-binding;Flavonoidbiosynthesis;Nuclearprotein;Nucleotide-binding;Polymorphism;Repeat;Transcription;Transcriptionregulation,TRANSPARENT TESTA 2 protein (Myb-related protein 123) (AtMYB123) (Myb- related transcription factor LBM2-like).	7e-51	GO_ID:27107	TAIR|gene:2169537 SPTR:Q9FJA2 symbol:AT5G35550.1 [GO:0006355 "regulation of transcription, DNA-dependent" evidence=ISS] [GO:0003700 "transcription factor activity" evidence=ISS] [GO:0003677 "DNA binding" evidence=ISS] InterPro:IPR001005 Interpro:IPR009057 Pfam:PF00249 PROSITE:PS50090 SMART:SM00717 HSSP:P06876 PROSITE:PS00037 PROSITE:PS00334 EMBL:AB015477 EMBL:AJ299452 EMBL:AF371981 GeneFarm:1000 …	3e-51
Ljwgs_019097.1	1.4.1.63	E3.6.1.15 nucleoside-triphosphatase [EC:3.6.1.15] [COG:COG0127] [GO:0017111]	ath:At5g18280	MRG7.24; apyrase [EC:3.6.1.15] [KO:K01516]	1e-46				NTPA_PEA	Hydrolase;mRNAtransport;Nuclearprotein;Transport,Nucleoside-triphosphatase (EC 3.6.1.15) (Nucleoside triphosphate phosphohydrolase) (NTPase) (Apyrase).	6e-62	GO_ID:28119	TAIR|gene:2103039 SPTR:Q9SQG2 symbol:AT3G04080.1 [GO:0005516 "calmodulin binding" evidence=ISS] InterPro:IPR000407 Pfam:PF01150 PROSITE:PS01238 EMBL:AF093604 EMBL:AC016829 SPTR:Q9SQG2	3e-44
Ljwgs_019097.1	1.9.1.6	E3.6.1.15 nucleoside-triphosphatase [EC:3.6.1.15] [COG:COG0127] [GO:0017111]	ath:At5g18280	MRG7.24; apyrase [EC:3.6.1.15] [KO:K01516]	1e-46				NTPA_PEA	Hydrolase;mRNAtransport;Nuclearprotein;Transport,Nucleoside-triphosphatase (EC 3.6.1.15) (Nucleoside triphosphate phosphohydrolase) (NTPase) (Apyrase).	6e-62	GO_ID:28119	TAIR|gene:2103039 SPTR:Q9SQG2 symbol:AT3G04080.1 [GO:0005516 "calmodulin binding" evidence=ISS] InterPro:IPR000407 Pfam:PF01150 PROSITE:PS01238 EMBL:AF093604 EMBL:AC016829 SPTR:Q9SQG2	3e-44
Ljwgs_025174.1	1.4.1.63	E3.6.1.15 nucleoside-triphosphatase [EC:3.6.1.15] [COG:COG0127] [GO:0017111]	ath:At5g18280	MRG7.24; apyrase [EC:3.6.1.15] [KO:K01516]	5e-10				NTPA_PEA	Hydrolase;mRNAtransport;Nuclearprotein;Transport,Nucleoside-triphosphatase (EC 3.6.1.15) (Nucleoside triphosphate phosphohydrolase) (NTPase) (Apyrase).	9e-16	GO_ID:28119	TAIR|gene:2103039 SPTR:Q9SQG2 symbol:AT3G04080.1 [GO:0005516 "calmodulin binding" evidence=ISS] InterPro:IPR000407 Pfam:PF01150 PROSITE:PS01238 EMBL:AF093604 EMBL:AC016829 SPTR:Q9SQG2	2e-10
Ljwgs_025174.1	1.9.1.6	E3.6.1.15 nucleoside-triphosphatase [EC:3.6.1.15] [COG:COG0127] [GO:0017111]	ath:At5g18280	MRG7.24; apyrase [EC:3.6.1.15] [KO:K01516]	5e-10				NTPA_PEA	Hydrolase;mRNAtransport;Nuclearprotein;Transport,Nucleoside-triphosphatase (EC 3.6.1.15) (Nucleoside triphosphate phosphohydrolase) (NTPase) (Apyrase).	9e-16	GO_ID:28119	TAIR|gene:2103039 SPTR:Q9SQG2 symbol:AT3G04080.1 [GO:0005516 "calmodulin binding" evidence=ISS] InterPro:IPR000407 Pfam:PF01150 PROSITE:PS01238 EMBL:AF093604 EMBL:AC016829 SPTR:Q9SQG2	2e-10
Ljwgs_043934.1	2.1.2.33	MBF1 putative transcription factor [COG:COG1813]	ath:At3g24500	MOB24.13; ethylene-responsive transcriptional coactivator, putative [KO:K03627]	1e-24	YOR298c-a	COG1813	8e-10	MBF1_CANAL	Activator;DNA-binding;Transcription;Transcriptionregulation,Multiprotein-bridging factor 1.	9e-16	GO_ID:12176	TAIR|gene:2091746 SPTR:Q9LV58 symbol:AT3G24500.1 [GO:0008372 "cellular component unknown" evidence=ND] [GO:0003700 "transcription factor activity" evidence=TAS] [GO:0009873 "ethylene mediated signaling pathway" evidence=TAS] [GO:0003677 "DNA binding" evidence=ISS] [GO:0003713 "transcription coactivator activity" evidence=ISS] [GO:0006350 "transcription" evidence=ISS] [GO:0009723 "response to ethy…	2e-25
gi6006794	1.4.1.63	E3.6.1.15 nucleoside-triphosphatase [EC:3.6.1.15] [COG:COG0127] [GO:0017111]	ath:At5g18280	MRG7.24; apyrase [EC:3.6.1.15] [KO:K01516]	3e-118				NTPA_PEA	Hydrolase;mRNAtransport;Nuclearprotein;Transport,Nucleoside-triphosphatase (EC 3.6.1.15) (Nucleoside triphosphate phosphohydrolase) (NTPase) (Apyrase).	2e-168	GO_ID:28119	TAIR|gene:2103039 SPTR:Q9SQG2 symbol:AT3G04080.1 [GO:0005516 "calmodulin binding" evidence=ISS] InterPro:IPR000407 Pfam:PF01150 PROSITE:PS01238 EMBL:AF093604 EMBL:AC016829 SPTR:Q9SQG2	2e-117
gi6006794	1.9.1.6	E3.6.1.15 nucleoside-triphosphatase [EC:3.6.1.15] [COG:COG0127] [GO:0017111]	ath:At5g18280	MRG7.24; apyrase [EC:3.6.1.15] [KO:K01516]	3e-118				NTPA_PEA	Hydrolase;mRNAtransport;Nuclearprotein;Transport,Nucleoside-triphosphatase (EC 3.6.1.15) (Nucleoside triphosphate phosphohydrolase) (NTPase) (Apyrase).	2e-168	GO_ID:28119	TAIR|gene:2103039 SPTR:Q9SQG2 symbol:AT3G04080.1 [GO:0005516 "calmodulin binding" evidence=ISS] InterPro:IPR000407 Pfam:PF01150 PROSITE:PS01238 EMBL:AF093604 EMBL:AC016829 SPTR:Q9SQG2	2e-117
chr5.CM0494.22	99.1.4.1401	GO_ID:8904							APG_ARATH	Signal,Anter-specific proline-rich protein APG precursor.	2e-10	GO_ID:8904	TAIR|gene:2144557 SPTR:Q9LZS7 symbol:AT5G03610.1 [GO:0016789 "carboxylic ester hydrolase activity" evidence=ISS] INTERPRO:IPR001087 Pfam:PF00657 EMBL:AL162506 EMBL:AY085113 EMBL:AF360329 PIR:T48388 SPTR:Q9LZS7	1e-33
chr5.CM0494.22	99.1.3.2.1717	APG_ARATH							APG_ARATH	Signal,Anter-specific proline-rich protein APG precursor.	2e-10	GO_ID:8904	TAIR|gene:2144557 SPTR:Q9LZS7 symbol:AT5G03610.1 [GO:0016789 "carboxylic ester hydrolase activity" evidence=ISS] INTERPRO:IPR001087 Pfam:PF00657 EMBL:AL162506 EMBL:AY085113 EMBL:AF360329 PIR:T48388 SPTR:Q9LZS7	1e-33
Ljwgs_085487.1	99.1.4.3106	GO_ID:44571	ddi:DDB0214998	cprB; cysteine protease [EC:3.4.22.15] [KO:K01365]	7e-27				CYSEP_PHAVU	Endoplasmicreticulum;Glycoprotein;Hydrolase;Protease;Signal;Thiolprotease;Zymogen,Vignain precursor (EC 3.4.22.-) (Bean endopeptidase) (Cysteine proteinase EP-C1).	9e-59	GO_ID:44571	TAIR|gene:2157711 SPTR:Q9FGR9 symbol:AT5G50260.1 [GO:0006508 "proteolysis" evidence=ISS] [GO:0008234 "cysteine-type peptidase activity" evidence=ISS] InterPro:IPR000886 InterPro:IPR000668 InterPro:IPR000169 Pfam:PF00112 PROSITE:PS00640 PROSITE:PS00139 PROSITE:PS00639 PRINTS:PR00705 ProDom:PD000158 SMART:SM00645 PROSITE:PS00014 HSSP:O65039 MEROPS:C01.010 EMBL:AB024031 EMBL:AY091087 SMR:Q9FGR9 SPTR…	6e-53
Ljwgs_085487.1	99.1.3.1.107	EC 3.4.22.-	ddi:DDB0214998	cprB; cysteine protease [EC:3.4.22.15] [KO:K01365]	7e-27				CYSEP_PHAVU	Endoplasmicreticulum;Glycoprotein;Hydrolase;Protease;Signal;Thiolprotease;Zymogen,Vignain precursor (EC 3.4.22.-) (Bean endopeptidase) (Cysteine proteinase EP-C1).	9e-59	GO_ID:44571	TAIR|gene:2157711 SPTR:Q9FGR9 symbol:AT5G50260.1 [GO:0006508 "proteolysis" evidence=ISS] [GO:0008234 "cysteine-type peptidase activity" evidence=ISS] InterPro:IPR000886 InterPro:IPR000668 InterPro:IPR000169 Pfam:PF00112 PROSITE:PS00640 PROSITE:PS00139 PROSITE:PS00639 PRINTS:PR00705 ProDom:PD000158 SMART:SM00645 PROSITE:PS00014 HSSP:O65039 MEROPS:C01.010 EMBL:AB024031 EMBL:AY091087 SMR:Q9FGR9 SPTR…	6e-53
Ljwgs_085487.1	99.1.1.73	KO:K01365	ddi:DDB0214998	cprB; cysteine protease [EC:3.4.22.15] [KO:K01365]	7e-27				CYSEP_PHAVU	Endoplasmicreticulum;Glycoprotein;Hydrolase;Protease;Signal;Thiolprotease;Zymogen,Vignain precursor (EC 3.4.22.-) (Bean endopeptidase) (Cysteine proteinase EP-C1).	9e-59	GO_ID:44571	TAIR|gene:2157711 SPTR:Q9FGR9 symbol:AT5G50260.1 [GO:0006508 "proteolysis" evidence=ISS] [GO:0008234 "cysteine-type peptidase activity" evidence=ISS] InterPro:IPR000886 InterPro:IPR000668 InterPro:IPR000169 Pfam:PF00112 PROSITE:PS00640 PROSITE:PS00139 PROSITE:PS00639 PRINTS:PR00705 ProDom:PD000158 SMART:SM00645 PROSITE:PS00014 HSSP:O65039 MEROPS:C01.010 EMBL:AB024031 EMBL:AY091087 SMR:Q9FGR9 SPTR…	6e-53
Ljwgs_035318.1	1.11.11.12	MHPE 4-hydroxy 2-oxovalerate aldolase [EC:4.1.3.-] [COG:COG0119] [GO:0008701]	ath:At1g74040	F2P9.9; 2-isopropylmalate synthase 1 (IMS1) [EC:2.3.3.13] [KO:K01649]	3e-40	aq_2090	COG0119	3e-30	LEU1_SOYBN	Amino-acidbiosynthesis;Branched-chainaminoacidbiosynthesis;Leucinebiosynthesis;Nitrogenfixation;Nodulation;Transferase,Probable 2-isopropylmalate synthase (EC 2.3.3.13) (Alpha- isopropylmalate synthase) (Alpha-IPM synthetase) (Late nodulin 56) (N- 56).	3e-43	GO_ID:33233	TIGR_CMR|BA1420 SPTR:Q81T68 symbol:BA1420 "2-isopropylmalate synthase" [GO:0003852 "2-isopropylmalate synthase activity" evidence=ISS] [GO:0009098 "leucine biosynthesis" evidence=ISS] HAMAP:MF_01025 InterPro:IPR002034 Interpro:IPR000891 Pfam:PF00682 PROSITE:PS50991 PROSITE:PS00815 PROSITE:PS00816 InterPro:IPR005671 TIGRFAMs:TIGR00973 EMBL:AE017334 EMBL:AE017225 EMBL:AE017028 TIGR:BA1420 TIGR:GBAA…	7e-24
Ljwgs_035318.1	1.5.8.15	E2.3.3.14 homocitrate synthase [EC:2.3.3.14] [COG:COG0119] [GO:0004410]	ath:At1g74040	F2P9.9; 2-isopropylmalate synthase 1 (IMS1) [EC:2.3.3.13] [KO:K01649]	3e-40	aq_2090	COG0119	3e-30	LEU1_SOYBN	Amino-acidbiosynthesis;Branched-chainaminoacidbiosynthesis;Leucinebiosynthesis;Nitrogenfixation;Nodulation;Transferase,Probable 2-isopropylmalate synthase (EC 2.3.3.13) (Alpha- isopropylmalate synthase) (Alpha-IPM synthetase) (Late nodulin 56) (N- 56).	3e-43	GO_ID:33233	TIGR_CMR|BA1420 SPTR:Q81T68 symbol:BA1420 "2-isopropylmalate synthase" [GO:0003852 "2-isopropylmalate synthase activity" evidence=ISS] [GO:0009098 "leucine biosynthesis" evidence=ISS] HAMAP:MF_01025 InterPro:IPR002034 Interpro:IPR000891 Pfam:PF00682 PROSITE:PS50991 PROSITE:PS00815 PROSITE:PS00816 InterPro:IPR005671 TIGRFAMs:TIGR00973 EMBL:AE017334 EMBL:AE017225 EMBL:AE017028 TIGR:BA1420 TIGR:GBAA…	7e-24
Ljwgs_035318.1	1.5.6.24	E4.1.3.4, hmgL hydroxymethylglutaryl-CoA lyase [EC:4.1.3.4] [COG:COG0119] [GO:0004419]	ath:At1g74040	F2P9.9; 2-isopropylmalate synthase 1 (IMS1) [EC:2.3.3.13] [KO:K01649]	3e-40	aq_2090	COG0119	3e-30	LEU1_SOYBN	Amino-acidbiosynthesis;Branched-chainaminoacidbiosynthesis;Leucinebiosynthesis;Nitrogenfixation;Nodulation;Transferase,Probable 2-isopropylmalate synthase (EC 2.3.3.13) (Alpha- isopropylmalate synthase) (Alpha-IPM synthetase) (Late nodulin 56) (N- 56).	3e-43	GO_ID:33233	TIGR_CMR|BA1420 SPTR:Q81T68 symbol:BA1420 "2-isopropylmalate synthase" [GO:0003852 "2-isopropylmalate synthase activity" evidence=ISS] [GO:0009098 "leucine biosynthesis" evidence=ISS] HAMAP:MF_01025 InterPro:IPR002034 Interpro:IPR000891 Pfam:PF00682 PROSITE:PS50991 PROSITE:PS00815 PROSITE:PS00816 InterPro:IPR005671 TIGRFAMs:TIGR00973 EMBL:AE017334 EMBL:AE017225 EMBL:AE017028 TIGR:BA1420 TIGR:GBAA…	7e-24
Ljwgs_035318.1	1.5.13.34	MHPE 4-hydroxy 2-oxovalerate aldolase [EC:4.1.3.-] [COG:COG0119] [GO:0008701]	ath:At1g74040	F2P9.9; 2-isopropylmalate synthase 1 (IMS1) [EC:2.3.3.13] [KO:K01649]	3e-40	aq_2090	COG0119	3e-30	LEU1_SOYBN	Amino-acidbiosynthesis;Branched-chainaminoacidbiosynthesis;Leucinebiosynthesis;Nitrogenfixation;Nodulation;Transferase,Probable 2-isopropylmalate synthase (EC 2.3.3.13) (Alpha- isopropylmalate synthase) (Alpha-IPM synthetase) (Late nodulin 56) (N- 56).	3e-43	GO_ID:33233	TIGR_CMR|BA1420 SPTR:Q81T68 symbol:BA1420 "2-isopropylmalate synthase" [GO:0003852 "2-isopropylmalate synthase activity" evidence=ISS] [GO:0009098 "leucine biosynthesis" evidence=ISS] HAMAP:MF_01025 InterPro:IPR002034 Interpro:IPR000891 Pfam:PF00682 PROSITE:PS50991 PROSITE:PS00815 PROSITE:PS00816 InterPro:IPR005671 TIGRFAMs:TIGR00973 EMBL:AE017334 EMBL:AE017225 EMBL:AE017028 TIGR:BA1420 TIGR:GBAA…	7e-24
Ljwgs_035318.1	1.5.7.8	E2.3.3.13, leuA 2-isopropylmalate synthase [EC:2.3.3.13] [COG:COG0119] [GO:0003852]	ath:At1g74040	F2P9.9; 2-isopropylmalate synthase 1 (IMS1) [EC:2.3.3.13] [KO:K01649]	3e-40	aq_2090	COG0119	3e-30	LEU1_SOYBN	Amino-acidbiosynthesis;Branched-chainaminoacidbiosynthesis;Leucinebiosynthesis;Nitrogenfixation;Nodulation;Transferase,Probable 2-isopropylmalate synthase (EC 2.3.3.13) (Alpha- isopropylmalate synthase) (Alpha-IPM synthetase) (Late nodulin 56) (N- 56).	3e-43	GO_ID:33233	TIGR_CMR|BA1420 SPTR:Q81T68 symbol:BA1420 "2-isopropylmalate synthase" [GO:0003852 "2-isopropylmalate synthase activity" evidence=ISS] [GO:0009098 "leucine biosynthesis" evidence=ISS] HAMAP:MF_01025 InterPro:IPR002034 Interpro:IPR000891 Pfam:PF00682 PROSITE:PS50991 PROSITE:PS00815 PROSITE:PS00816 InterPro:IPR005671 TIGRFAMs:TIGR00973 EMBL:AE017334 EMBL:AE017225 EMBL:AE017028 TIGR:BA1420 TIGR:GBAA…	7e-24
Ljwgs_035318.1	1.11.2.3	MHPE 4-hydroxy 2-oxovalerate aldolase [EC:4.1.3.-] [COG:COG0119] [GO:0008701]	ath:At1g74040	F2P9.9; 2-isopropylmalate synthase 1 (IMS1) [EC:2.3.3.13] [KO:K01649]	3e-40	aq_2090	COG0119	3e-30	LEU1_SOYBN	Amino-acidbiosynthesis;Branched-chainaminoacidbiosynthesis;Leucinebiosynthesis;Nitrogenfixation;Nodulation;Transferase,Probable 2-isopropylmalate synthase (EC 2.3.3.13) (Alpha- isopropylmalate synthase) (Alpha-IPM synthetase) (Late nodulin 56) (N- 56).	3e-43	GO_ID:33233	TIGR_CMR|BA1420 SPTR:Q81T68 symbol:BA1420 "2-isopropylmalate synthase" [GO:0003852 "2-isopropylmalate synthase activity" evidence=ISS] [GO:0009098 "leucine biosynthesis" evidence=ISS] HAMAP:MF_01025 InterPro:IPR002034 Interpro:IPR000891 Pfam:PF00682 PROSITE:PS50991 PROSITE:PS00815 PROSITE:PS00816 InterPro:IPR005671 TIGRFAMs:TIGR00973 EMBL:AE017334 EMBL:AE017225 EMBL:AE017028 TIGR:BA1420 TIGR:GBAA…	7e-24
Ljwgs_035318.1	1.1.11.49	E2.3.3.14 homocitrate synthase [EC:2.3.3.14] [COG:COG0119] [GO:0004410]	ath:At1g74040	F2P9.9; 2-isopropylmalate synthase 1 (IMS1) [EC:2.3.3.13] [KO:K01649]	3e-40	aq_2090	COG0119	3e-30	LEU1_SOYBN	Amino-acidbiosynthesis;Branched-chainaminoacidbiosynthesis;Leucinebiosynthesis;Nitrogenfixation;Nodulation;Transferase,Probable 2-isopropylmalate synthase (EC 2.3.3.13) (Alpha- isopropylmalate synthase) (Alpha-IPM synthetase) (Late nodulin 56) (N- 56).	3e-43	GO_ID:33233	TIGR_CMR|BA1420 SPTR:Q81T68 symbol:BA1420 "2-isopropylmalate synthase" [GO:0003852 "2-isopropylmalate synthase activity" evidence=ISS] [GO:0009098 "leucine biosynthesis" evidence=ISS] HAMAP:MF_01025 InterPro:IPR002034 Interpro:IPR000891 Pfam:PF00682 PROSITE:PS50991 PROSITE:PS00815 PROSITE:PS00816 InterPro:IPR005671 TIGRFAMs:TIGR00973 EMBL:AE017334 EMBL:AE017225 EMBL:AE017028 TIGR:BA1420 TIGR:GBAA…	7e-24
Ljwgs_035318.1	1.3.4.2	E4.1.3.4, hmgL hydroxymethylglutaryl-CoA lyase [EC:4.1.3.4] [COG:COG0119] [GO:0004419]	ath:At1g74040	F2P9.9; 2-isopropylmalate synthase 1 (IMS1) [EC:2.3.3.13] [KO:K01649]	3e-40	aq_2090	COG0119	3e-30	LEU1_SOYBN	Amino-acidbiosynthesis;Branched-chainaminoacidbiosynthesis;Leucinebiosynthesis;Nitrogenfixation;Nodulation;Transferase,Probable 2-isopropylmalate synthase (EC 2.3.3.13) (Alpha- isopropylmalate synthase) (Alpha-IPM synthetase) (Late nodulin 56) (N- 56).	3e-43	GO_ID:33233	TIGR_CMR|BA1420 SPTR:Q81T68 symbol:BA1420 "2-isopropylmalate synthase" [GO:0003852 "2-isopropylmalate synthase activity" evidence=ISS] [GO:0009098 "leucine biosynthesis" evidence=ISS] HAMAP:MF_01025 InterPro:IPR002034 Interpro:IPR000891 Pfam:PF00682 PROSITE:PS50991 PROSITE:PS00815 PROSITE:PS00816 InterPro:IPR005671 TIGRFAMs:TIGR00973 EMBL:AE017334 EMBL:AE017225 EMBL:AE017028 TIGR:BA1420 TIGR:GBAA…	7e-24
Ljwgs_035318.1	1.1.14.10.2	E1.2.1.10M, mhpF acetaldehyde dehydrogenase [COG:COG0119]	ath:At1g74040	F2P9.9; 2-isopropylmalate synthase 1 (IMS1) [EC:2.3.3.13] [KO:K01649]	3e-40	aq_2090	COG0119	3e-30	LEU1_SOYBN	Amino-acidbiosynthesis;Branched-chainaminoacidbiosynthesis;Leucinebiosynthesis;Nitrogenfixation;Nodulation;Transferase,Probable 2-isopropylmalate synthase (EC 2.3.3.13) (Alpha- isopropylmalate synthase) (Alpha-IPM synthetase) (Late nodulin 56) (N- 56).	3e-43	GO_ID:33233	TIGR_CMR|BA1420 SPTR:Q81T68 symbol:BA1420 "2-isopropylmalate synthase" [GO:0003852 "2-isopropylmalate synthase activity" evidence=ISS] [GO:0009098 "leucine biosynthesis" evidence=ISS] HAMAP:MF_01025 InterPro:IPR002034 Interpro:IPR000891 Pfam:PF00682 PROSITE:PS50991 PROSITE:PS00815 PROSITE:PS00816 InterPro:IPR005671 TIGRFAMs:TIGR00973 EMBL:AE017334 EMBL:AE017225 EMBL:AE017028 TIGR:BA1420 TIGR:GBAA…	7e-24
Ljwgs_035318.1	1.1.11.7.2	E1.2.1.10M, mhpF acetaldehyde dehydrogenase [COG:COG0119]	ath:At1g74040	F2P9.9; 2-isopropylmalate synthase 1 (IMS1) [EC:2.3.3.13] [KO:K01649]	3e-40	aq_2090	COG0119	3e-30	LEU1_SOYBN	Amino-acidbiosynthesis;Branched-chainaminoacidbiosynthesis;Leucinebiosynthesis;Nitrogenfixation;Nodulation;Transferase,Probable 2-isopropylmalate synthase (EC 2.3.3.13) (Alpha- isopropylmalate synthase) (Alpha-IPM synthetase) (Late nodulin 56) (N- 56).	3e-43	GO_ID:33233	TIGR_CMR|BA1420 SPTR:Q81T68 symbol:BA1420 "2-isopropylmalate synthase" [GO:0003852 "2-isopropylmalate synthase activity" evidence=ISS] [GO:0009098 "leucine biosynthesis" evidence=ISS] HAMAP:MF_01025 InterPro:IPR002034 Interpro:IPR000891 Pfam:PF00682 PROSITE:PS50991 PROSITE:PS00815 PROSITE:PS00816 InterPro:IPR005671 TIGRFAMs:TIGR00973 EMBL:AE017334 EMBL:AE017225 EMBL:AE017028 TIGR:BA1420 TIGR:GBAA…	7e-24
Ljwgs_035318.1	1.1.11.48	E2.3.3.13, leuA 2-isopropylmalate synthase [EC:2.3.3.13] [COG:COG0119] [GO:0003852]	ath:At1g74040	F2P9.9; 2-isopropylmalate synthase 1 (IMS1) [EC:2.3.3.13] [KO:K01649]	3e-40	aq_2090	COG0119	3e-30	LEU1_SOYBN	Amino-acidbiosynthesis;Branched-chainaminoacidbiosynthesis;Leucinebiosynthesis;Nitrogenfixation;Nodulation;Transferase,Probable 2-isopropylmalate synthase (EC 2.3.3.13) (Alpha- isopropylmalate synthase) (Alpha-IPM synthetase) (Late nodulin 56) (N- 56).	3e-43	GO_ID:33233	TIGR_CMR|BA1420 SPTR:Q81T68 symbol:BA1420 "2-isopropylmalate synthase" [GO:0003852 "2-isopropylmalate synthase activity" evidence=ISS] [GO:0009098 "leucine biosynthesis" evidence=ISS] HAMAP:MF_01025 InterPro:IPR002034 Interpro:IPR000891 Pfam:PF00682 PROSITE:PS50991 PROSITE:PS00815 PROSITE:PS00816 InterPro:IPR005671 TIGRFAMs:TIGR00973 EMBL:AE017334 EMBL:AE017225 EMBL:AE017028 TIGR:BA1420 TIGR:GBAA…	7e-24
Ljwgs_035318.1	1.1.14.33	E4.1.3.4, hmgL hydroxymethylglutaryl-CoA lyase [EC:4.1.3.4] [COG:COG0119] [GO:0004419]	ath:At1g74040	F2P9.9; 2-isopropylmalate synthase 1 (IMS1) [EC:2.3.3.13] [KO:K01649]	3e-40	aq_2090	COG0119	3e-30	LEU1_SOYBN	Amino-acidbiosynthesis;Branched-chainaminoacidbiosynthesis;Leucinebiosynthesis;Nitrogenfixation;Nodulation;Transferase,Probable 2-isopropylmalate synthase (EC 2.3.3.13) (Alpha- isopropylmalate synthase) (Alpha-IPM synthetase) (Late nodulin 56) (N- 56).	3e-43	GO_ID:33233	TIGR_CMR|BA1420 SPTR:Q81T68 symbol:BA1420 "2-isopropylmalate synthase" [GO:0003852 "2-isopropylmalate synthase activity" evidence=ISS] [GO:0009098 "leucine biosynthesis" evidence=ISS] HAMAP:MF_01025 InterPro:IPR002034 Interpro:IPR000891 Pfam:PF00682 PROSITE:PS50991 PROSITE:PS00815 PROSITE:PS00816 InterPro:IPR005671 TIGRFAMs:TIGR00973 EMBL:AE017334 EMBL:AE017225 EMBL:AE017028 TIGR:BA1420 TIGR:GBAA…	7e-24
Ljwgs_035318.1	1.11.3.6	MHPE 4-hydroxy 2-oxovalerate aldolase [EC:4.1.3.-] [COG:COG0119] [GO:0008701]	ath:At1g74040	F2P9.9; 2-isopropylmalate synthase 1 (IMS1) [EC:2.3.3.13] [KO:K01649]	3e-40	aq_2090	COG0119	3e-30	LEU1_SOYBN	Amino-acidbiosynthesis;Branched-chainaminoacidbiosynthesis;Leucinebiosynthesis;Nitrogenfixation;Nodulation;Transferase,Probable 2-isopropylmalate synthase (EC 2.3.3.13) (Alpha- isopropylmalate synthase) (Alpha-IPM synthetase) (Late nodulin 56) (N- 56).	3e-43	GO_ID:33233	TIGR_CMR|BA1420 SPTR:Q81T68 symbol:BA1420 "2-isopropylmalate synthase" [GO:0003852 "2-isopropylmalate synthase activity" evidence=ISS] [GO:0009098 "leucine biosynthesis" evidence=ISS] HAMAP:MF_01025 InterPro:IPR002034 Interpro:IPR000891 Pfam:PF00682 PROSITE:PS50991 PROSITE:PS00815 PROSITE:PS00816 InterPro:IPR005671 TIGRFAMs:TIGR00973 EMBL:AE017334 EMBL:AE017225 EMBL:AE017028 TIGR:BA1420 TIGR:GBAA…	7e-24
Ljwgs_013141.2	99.1.4.3016	GO_ID:38255										GO_ID:38255	TAIR|gene:1005027833 SPTR:Q94CB8 symbol:AT2G25625.2 [GO:0000004 "biological process unknown" evidence=ND] [GO:0005554 "molecular function unknown" evidence=ND] EMBL:AY034981 EMBL:AY063071 SPTR:Q94CB8	3e-12
Ljwgs_014729.1	99.1.4.5535	GO_ID:348	hsa:5641	LGMN, PRSC1; legumain [EC:3.4.22.34] [KO:K01369]	3e-46				VPE_VICSA	Hydrolase;Protease;Signal;Thiolprotease,Vacuolar processing enzyme precursor (EC 3.4.22.-) (VPE) (Proteinase B).	2e-79	GO_ID:348	TAIR|gene:2123781 SPTR:Q93VM0 symbol:AT4G32940.1 [GO:0004197 "cysteine-type endopeptidase activity" evidence=ISS] [GO:0006508 "proteolysis" evidence=ISS] InterPro:IPR001096 Pfam:PF01650 PRINTS:PR00776 EMBL:AY059104 EMBL:AF370160 EMBL:AF424619 EMBL:AY133531 PIR:T05302 SPTR:Q93VM0	2e-66
Ljwgs_014729.1	99.1.1.136	KO:K01369	hsa:5641	LGMN, PRSC1; legumain [EC:3.4.22.34] [KO:K01369]	3e-46				VPE_VICSA	Hydrolase;Protease;Signal;Thiolprotease,Vacuolar processing enzyme precursor (EC 3.4.22.-) (VPE) (Proteinase B).	2e-79	GO_ID:348	TAIR|gene:2123781 SPTR:Q93VM0 symbol:AT4G32940.1 [GO:0004197 "cysteine-type endopeptidase activity" evidence=ISS] [GO:0006508 "proteolysis" evidence=ISS] InterPro:IPR001096 Pfam:PF01650 PRINTS:PR00776 EMBL:AY059104 EMBL:AF370160 EMBL:AF424619 EMBL:AY133531 PIR:T05302 SPTR:Q93VM0	2e-66
Ljwgs_014729.1	99.1.3.1.107	EC 3.4.22.-	hsa:5641	LGMN, PRSC1; legumain [EC:3.4.22.34] [KO:K01369]	3e-46				VPE_VICSA	Hydrolase;Protease;Signal;Thiolprotease,Vacuolar processing enzyme precursor (EC 3.4.22.-) (VPE) (Proteinase B).	2e-79	GO_ID:348	TAIR|gene:2123781 SPTR:Q93VM0 symbol:AT4G32940.1 [GO:0004197 "cysteine-type endopeptidase activity" evidence=ISS] [GO:0006508 "proteolysis" evidence=ISS] InterPro:IPR001096 Pfam:PF01650 PRINTS:PR00776 EMBL:AY059104 EMBL:AF370160 EMBL:AF424619 EMBL:AY133531 PIR:T05302 SPTR:Q93VM0	2e-66
Ljwgs_019438.1	99.1.4.3106	GO_ID:44571	ddi:DDB0214998	cprB; cysteine protease [EC:3.4.22.15] [KO:K01365]	5e-41	AF1946_1	COG1572	1e-11	CYSEP_PHAVU	Endoplasmicreticulum;Glycoprotein;Hydrolase;Protease;Signal;Thiolprotease;Zymogen,Vignain precursor (EC 3.4.22.-) (Bean endopeptidase) (Cysteine proteinase EP-C1).	2e-108	GO_ID:44571	TAIR|gene:2157711 SPTR:Q9FGR9 symbol:AT5G50260.1 [GO:0006508 "proteolysis" evidence=ISS] [GO:0008234 "cysteine-type peptidase activity" evidence=ISS] InterPro:IPR000886 InterPro:IPR000668 InterPro:IPR000169 Pfam:PF00112 PROSITE:PS00640 PROSITE:PS00139 PROSITE:PS00639 PRINTS:PR00705 ProDom:PD000158 SMART:SM00645 PROSITE:PS00014 HSSP:O65039 MEROPS:C01.010 EMBL:AB024031 EMBL:AY091087 SMR:Q9FGR9 SPTR…	8e-88
Ljwgs_019438.1	99.1.3.1.107	EC 3.4.22.-	ddi:DDB0214998	cprB; cysteine protease [EC:3.4.22.15] [KO:K01365]	5e-41	AF1946_1	COG1572	1e-11	CYSEP_PHAVU	Endoplasmicreticulum;Glycoprotein;Hydrolase;Protease;Signal;Thiolprotease;Zymogen,Vignain precursor (EC 3.4.22.-) (Bean endopeptidase) (Cysteine proteinase EP-C1).	2e-108	GO_ID:44571	TAIR|gene:2157711 SPTR:Q9FGR9 symbol:AT5G50260.1 [GO:0006508 "proteolysis" evidence=ISS] [GO:0008234 "cysteine-type peptidase activity" evidence=ISS] InterPro:IPR000886 InterPro:IPR000668 InterPro:IPR000169 Pfam:PF00112 PROSITE:PS00640 PROSITE:PS00139 PROSITE:PS00639 PRINTS:PR00705 ProDom:PD000158 SMART:SM00645 PROSITE:PS00014 HSSP:O65039 MEROPS:C01.010 EMBL:AB024031 EMBL:AY091087 SMR:Q9FGR9 SPTR…	8e-88
Ljwgs_019438.1	99.1.2.7	COG1572	ddi:DDB0214998	cprB; cysteine protease [EC:3.4.22.15] [KO:K01365]	5e-41	AF1946_1	COG1572	1e-11	CYSEP_PHAVU	Endoplasmicreticulum;Glycoprotein;Hydrolase;Protease;Signal;Thiolprotease;Zymogen,Vignain precursor (EC 3.4.22.-) (Bean endopeptidase) (Cysteine proteinase EP-C1).	2e-108	GO_ID:44571	TAIR|gene:2157711 SPTR:Q9FGR9 symbol:AT5G50260.1 [GO:0006508 "proteolysis" evidence=ISS] [GO:0008234 "cysteine-type peptidase activity" evidence=ISS] InterPro:IPR000886 InterPro:IPR000668 InterPro:IPR000169 Pfam:PF00112 PROSITE:PS00640 PROSITE:PS00139 PROSITE:PS00639 PRINTS:PR00705 ProDom:PD000158 SMART:SM00645 PROSITE:PS00014 HSSP:O65039 MEROPS:C01.010 EMBL:AB024031 EMBL:AY091087 SMR:Q9FGR9 SPTR…	8e-88
Ljwgs_019438.1	99.1.1.73	KO:K01365	ddi:DDB0214998	cprB; cysteine protease [EC:3.4.22.15] [KO:K01365]	5e-41	AF1946_1	COG1572	1e-11	CYSEP_PHAVU	Endoplasmicreticulum;Glycoprotein;Hydrolase;Protease;Signal;Thiolprotease;Zymogen,Vignain precursor (EC 3.4.22.-) (Bean endopeptidase) (Cysteine proteinase EP-C1).	2e-108	GO_ID:44571	TAIR|gene:2157711 SPTR:Q9FGR9 symbol:AT5G50260.1 [GO:0006508 "proteolysis" evidence=ISS] [GO:0008234 "cysteine-type peptidase activity" evidence=ISS] InterPro:IPR000886 InterPro:IPR000668 InterPro:IPR000169 Pfam:PF00112 PROSITE:PS00640 PROSITE:PS00139 PROSITE:PS00639 PRINTS:PR00705 ProDom:PD000158 SMART:SM00645 PROSITE:PS00014 HSSP:O65039 MEROPS:C01.010 EMBL:AB024031 EMBL:AY091087 SMR:Q9FGR9 SPTR…	8e-88
Ljwgs_097658.1	1.10.4.5	E1.14.11.12 gibberellin 20-oxidase [EC:1.14.11.12] [GO:0045544]	ath:At4g25420	T30C3.90; gibberellin 20-oxidase [EC:1.14.11.12] [KO:K05282]	1e-27	PA4191	COG3491	1e-17	FLS_CITUN	Dioxygenase;Directproteinsequencing;Flavonoidbiosynthesis;Iron;Metal-binding;Oxidoreductase;VitaminC,Flavonol synthase/flavanone 3-hydroxylase (EC 1.14.11.23) (EC 1.14.11.9) (FLS) (CitFLS).	3e-30	GO_ID:40023	TAIR|gene:2089427 SPTR:Q9LIF4 symbol:AT3G21420.1 [GO:0008372 "cellular component unknown" evidence=ND] [GO:0008152 "metabolism" evidence=ISS] [GO:0016491 "oxidoreductase activity" evidence=ISS] Pfam:PF03171 InterPro:IPR005123 HSSP:Q96323 EMBL:AP001305 EMBL:AY084795 EMBL:BT005988 SPTR:Q9LIF4	8e-64
Ljwgs_097658.1	1.9.10.29	COBL2, cobL precorrin-8W decarboxylase [EC:1.-.-.-] [COG:COG2242] [GO:0016491]	ath:At4g25420	T30C3.90; gibberellin 20-oxidase [EC:1.14.11.12] [KO:K05282]	1e-27	PA4191	COG3491	1e-17	FLS_CITUN	Dioxygenase;Directproteinsequencing;Flavonoidbiosynthesis;Iron;Metal-binding;Oxidoreductase;VitaminC,Flavonol synthase/flavanone 3-hydroxylase (EC 1.14.11.23) (EC 1.14.11.9) (FLS) (CitFLS).	3e-30	GO_ID:40023	TAIR|gene:2089427 SPTR:Q9LIF4 symbol:AT3G21420.1 [GO:0008372 "cellular component unknown" evidence=ND] [GO:0008152 "metabolism" evidence=ISS] [GO:0016491 "oxidoreductase activity" evidence=ISS] Pfam:PF03171 InterPro:IPR005123 HSSP:Q96323 EMBL:AP001305 EMBL:AY084795 EMBL:BT005988 SPTR:Q9LIF4	8e-64
Ljwgs_097658.1	1.10.7.7	E1.14.11.23, FLS flavonol synthase [EC:1.14.11.23] [GO:0045431]	ath:At4g25420	T30C3.90; gibberellin 20-oxidase [EC:1.14.11.12] [KO:K05282]	1e-27	PA4191	COG3491	1e-17	FLS_CITUN	Dioxygenase;Directproteinsequencing;Flavonoidbiosynthesis;Iron;Metal-binding;Oxidoreductase;VitaminC,Flavonol synthase/flavanone 3-hydroxylase (EC 1.14.11.23) (EC 1.14.11.9) (FLS) (CitFLS).	3e-30	GO_ID:40023	TAIR|gene:2089427 SPTR:Q9LIF4 symbol:AT3G21420.1 [GO:0008372 "cellular component unknown" evidence=ND] [GO:0008152 "metabolism" evidence=ISS] [GO:0016491 "oxidoreductase activity" evidence=ISS] Pfam:PF03171 InterPro:IPR005123 HSSP:Q96323 EMBL:AP001305 EMBL:AY084795 EMBL:BT005988 SPTR:Q9LIF4	8e-64
Ljwgs_100828.2	2.3.1.72	TRXA thioredoxin 1 [COG:COG0526] [GO:0030508]							TRXL4_ARATH	,Thioredoxin-like 4.	1e-10	GO_ID:37379	TAIR|gene:2200140 SPTR:Q8LDI5 symbol:AT1G11530 [GO:0008372 "cellular component unknown" evidence=ND] [GO:0030508 "thiol-disulfide exchange intermediate activity" evidence=ISS] InterPro:IPR006663 Pfam:PF00085 InterPro:IPR006662 Prosite:PS00194 PRINTS:PR00421 HSSP:P80028 EMBL:AC011661 EMBL:AF144390 EMBL:AF144392 EMBL:AY085990 PIR:F86248 GeneFarm:4193 SPTR:Q8LDI5	4e-11
Ljwgs_100828.2	2.3.1.37.1	TRXC thioredoxin 2 [COG:COG0526] [GO:0030508]							TRXL4_ARATH	,Thioredoxin-like 4.	1e-10	GO_ID:37379	TAIR|gene:2200140 SPTR:Q8LDI5 symbol:AT1G11530 [GO:0008372 "cellular component unknown" evidence=ND] [GO:0030508 "thiol-disulfide exchange intermediate activity" evidence=ISS] InterPro:IPR006663 Pfam:PF00085 InterPro:IPR006662 Prosite:PS00194 PRINTS:PR00421 HSSP:P80028 EMBL:AC011661 EMBL:AF144390 EMBL:AF144392 EMBL:AY085990 PIR:F86248 GeneFarm:4193 SPTR:Q8LDI5	4e-11
Ljwgs_130169.1.1	99.1.4.1401	GO_ID:8904										GO_ID:8904	TAIR|gene:2144557 SPTR:Q9LZS7 symbol:AT5G03610.1 [GO:0016789 "carboxylic ester hydrolase activity" evidence=ISS] INTERPRO:IPR001087 Pfam:PF00657 EMBL:AL162506 EMBL:AY085113 EMBL:AF360329 PIR:T48388 SPTR:Q9LZS7	4e-19
Ljwgs_074952.1	99.1.4.1401	GO_ID:8904										GO_ID:8904	TAIR|gene:2144557 SPTR:Q9LZS7 symbol:AT5G03610.1 [GO:0016789 "carboxylic ester hydrolase activity" evidence=ISS] INTERPRO:IPR001087 Pfam:PF00657 EMBL:AL162506 EMBL:AY085113 EMBL:AF360329 PIR:T48388 SPTR:Q9LZS7	6e-20
chr3.CM0701.24	3.1.3.46	The Hydroxy/Aromatic Amino Acid Permease (HAAAP) Family [COG:COG0814] [TC:2.A.42]				YJR001w	COG0814	6e-09	LAX5_MEDTR	Amino-acidtransport;Auxinsignalingpathway;Glycoprotein;Membrane;Symport;Transmembrane;Transport,Auxin transporter-like protein 5 (AUX1-like protein 5) (MtLAX5).	1e-17	GO_ID:22718	TAIR|gene:2152994 SPTR:Q8L4X4 symbol:AT5G41800.1 [GO:0015359 "amino acid permease activity" evidence=ISS] [GO:0006865 "amino acid transport" evidence=ISS] [GO:0016020 "membrane" evidence=ISS] InterPro:IPR002422 GO:GO:0006810 GO:GO:0016020 Pfam:PF01490 EMBL:AY099685 EMBL:AY128864 SPTR:Q8L4X4	8e-120
Ljwgs_096799.1	99.1.4.1401	GO_ID:8904							APG_ARATH	Signal,Anter-specific proline-rich protein APG precursor.	8e-11	GO_ID:8904	TAIR|gene:2144557 SPTR:Q9LZS7 symbol:AT5G03610.1 [GO:0016789 "carboxylic ester hydrolase activity" evidence=ISS] INTERPRO:IPR001087 Pfam:PF00657 EMBL:AL162506 EMBL:AY085113 EMBL:AF360329 PIR:T48388 SPTR:Q9LZS7	4e-36
Ljwgs_096799.1	99.1.3.2.1717	APG_ARATH							APG_ARATH	Signal,Anter-specific proline-rich protein APG precursor.	8e-11	GO_ID:8904	TAIR|gene:2144557 SPTR:Q9LZS7 symbol:AT5G03610.1 [GO:0016789 "carboxylic ester hydrolase activity" evidence=ISS] INTERPRO:IPR001087 Pfam:PF00657 EMBL:AL162506 EMBL:AY085113 EMBL:AF360329 PIR:T48388 SPTR:Q9LZS7	4e-36
chr1.CM0001.71	1.11.11.12	MHPE 4-hydroxy 2-oxovalerate aldolase [EC:4.1.3.-] [COG:COG0119] [GO:0008701]	ath:At1g74040	F2P9.9; 2-isopropylmalate synthase 1 (IMS1) [EC:2.3.3.13] [KO:K01649]	2e-96	slr0186	COG0119	1e-60	LEU1_SOYBN	Amino-acidbiosynthesis;Branched-chainaminoacidbiosynthesis;Leucinebiosynthesis;Nitrogenfixation;Nodulation;Transferase,Probable 2-isopropylmalate synthase (EC 2.3.3.13) (Alpha- isopropylmalate synthase) (Alpha-IPM synthetase) (Late nodulin 56) (N- 56).	4e-105	GO_ID:33233	TIGR_CMR|BA1420 SPTR:Q81T68 symbol:BA1420 "2-isopropylmalate synthase" [GO:0003852 "2-isopropylmalate synthase activity" evidence=ISS] [GO:0009098 "leucine biosynthesis" evidence=ISS] HAMAP:MF_01025 InterPro:IPR002034 Interpro:IPR000891 Pfam:PF00682 PROSITE:PS50991 PROSITE:PS00815 PROSITE:PS00816 InterPro:IPR005671 TIGRFAMs:TIGR00973 EMBL:AE017334 EMBL:AE017225 EMBL:AE017028 TIGR:BA1420 TIGR:GBAA…	1e-45
chr1.CM0001.71	1.5.8.15	E2.3.3.14 homocitrate synthase [EC:2.3.3.14] [COG:COG0119] [GO:0004410]	ath:At1g74040	F2P9.9; 2-isopropylmalate synthase 1 (IMS1) [EC:2.3.3.13] [KO:K01649]	2e-96	slr0186	COG0119	1e-60	LEU1_SOYBN	Amino-acidbiosynthesis;Branched-chainaminoacidbiosynthesis;Leucinebiosynthesis;Nitrogenfixation;Nodulation;Transferase,Probable 2-isopropylmalate synthase (EC 2.3.3.13) (Alpha- isopropylmalate synthase) (Alpha-IPM synthetase) (Late nodulin 56) (N- 56).	4e-105	GO_ID:33233	TIGR_CMR|BA1420 SPTR:Q81T68 symbol:BA1420 "2-isopropylmalate synthase" [GO:0003852 "2-isopropylmalate synthase activity" evidence=ISS] [GO:0009098 "leucine biosynthesis" evidence=ISS] HAMAP:MF_01025 InterPro:IPR002034 Interpro:IPR000891 Pfam:PF00682 PROSITE:PS50991 PROSITE:PS00815 PROSITE:PS00816 InterPro:IPR005671 TIGRFAMs:TIGR00973 EMBL:AE017334 EMBL:AE017225 EMBL:AE017028 TIGR:BA1420 TIGR:GBAA…	1e-45
chr1.CM0001.71	1.5.6.24	E4.1.3.4, hmgL hydroxymethylglutaryl-CoA lyase [EC:4.1.3.4] [COG:COG0119] [GO:0004419]	ath:At1g74040	F2P9.9; 2-isopropylmalate synthase 1 (IMS1) [EC:2.3.3.13] [KO:K01649]	2e-96	slr0186	COG0119	1e-60	LEU1_SOYBN	Amino-acidbiosynthesis;Branched-chainaminoacidbiosynthesis;Leucinebiosynthesis;Nitrogenfixation;Nodulation;Transferase,Probable 2-isopropylmalate synthase (EC 2.3.3.13) (Alpha- isopropylmalate synthase) (Alpha-IPM synthetase) (Late nodulin 56) (N- 56).	4e-105	GO_ID:33233	TIGR_CMR|BA1420 SPTR:Q81T68 symbol:BA1420 "2-isopropylmalate synthase" [GO:0003852 "2-isopropylmalate synthase activity" evidence=ISS] [GO:0009098 "leucine biosynthesis" evidence=ISS] HAMAP:MF_01025 InterPro:IPR002034 Interpro:IPR000891 Pfam:PF00682 PROSITE:PS50991 PROSITE:PS00815 PROSITE:PS00816 InterPro:IPR005671 TIGRFAMs:TIGR00973 EMBL:AE017334 EMBL:AE017225 EMBL:AE017028 TIGR:BA1420 TIGR:GBAA…	1e-45
chr1.CM0001.71	1.5.13.34	MHPE 4-hydroxy 2-oxovalerate aldolase [EC:4.1.3.-] [COG:COG0119] [GO:0008701]	ath:At1g74040	F2P9.9; 2-isopropylmalate synthase 1 (IMS1) [EC:2.3.3.13] [KO:K01649]	2e-96	slr0186	COG0119	1e-60	LEU1_SOYBN	Amino-acidbiosynthesis;Branched-chainaminoacidbiosynthesis;Leucinebiosynthesis;Nitrogenfixation;Nodulation;Transferase,Probable 2-isopropylmalate synthase (EC 2.3.3.13) (Alpha- isopropylmalate synthase) (Alpha-IPM synthetase) (Late nodulin 56) (N- 56).	4e-105	GO_ID:33233	TIGR_CMR|BA1420 SPTR:Q81T68 symbol:BA1420 "2-isopropylmalate synthase" [GO:0003852 "2-isopropylmalate synthase activity" evidence=ISS] [GO:0009098 "leucine biosynthesis" evidence=ISS] HAMAP:MF_01025 InterPro:IPR002034 Interpro:IPR000891 Pfam:PF00682 PROSITE:PS50991 PROSITE:PS00815 PROSITE:PS00816 InterPro:IPR005671 TIGRFAMs:TIGR00973 EMBL:AE017334 EMBL:AE017225 EMBL:AE017028 TIGR:BA1420 TIGR:GBAA…	1e-45
chr1.CM0001.71	1.5.7.8	E2.3.3.13, leuA 2-isopropylmalate synthase [EC:2.3.3.13] [COG:COG0119] [GO:0003852]	ath:At1g74040	F2P9.9; 2-isopropylmalate synthase 1 (IMS1) [EC:2.3.3.13] [KO:K01649]	2e-96	slr0186	COG0119	1e-60	LEU1_SOYBN	Amino-acidbiosynthesis;Branched-chainaminoacidbiosynthesis;Leucinebiosynthesis;Nitrogenfixation;Nodulation;Transferase,Probable 2-isopropylmalate synthase (EC 2.3.3.13) (Alpha- isopropylmalate synthase) (Alpha-IPM synthetase) (Late nodulin 56) (N- 56).	4e-105	GO_ID:33233	TIGR_CMR|BA1420 SPTR:Q81T68 symbol:BA1420 "2-isopropylmalate synthase" [GO:0003852 "2-isopropylmalate synthase activity" evidence=ISS] [GO:0009098 "leucine biosynthesis" evidence=ISS] HAMAP:MF_01025 InterPro:IPR002034 Interpro:IPR000891 Pfam:PF00682 PROSITE:PS50991 PROSITE:PS00815 PROSITE:PS00816 InterPro:IPR005671 TIGRFAMs:TIGR00973 EMBL:AE017334 EMBL:AE017225 EMBL:AE017028 TIGR:BA1420 TIGR:GBAA…	1e-45
chr1.CM0001.71	1.11.2.3	MHPE 4-hydroxy 2-oxovalerate aldolase [EC:4.1.3.-] [COG:COG0119] [GO:0008701]	ath:At1g74040	F2P9.9; 2-isopropylmalate synthase 1 (IMS1) [EC:2.3.3.13] [KO:K01649]	2e-96	slr0186	COG0119	1e-60	LEU1_SOYBN	Amino-acidbiosynthesis;Branched-chainaminoacidbiosynthesis;Leucinebiosynthesis;Nitrogenfixation;Nodulation;Transferase,Probable 2-isopropylmalate synthase (EC 2.3.3.13) (Alpha- isopropylmalate synthase) (Alpha-IPM synthetase) (Late nodulin 56) (N- 56).	4e-105	GO_ID:33233	TIGR_CMR|BA1420 SPTR:Q81T68 symbol:BA1420 "2-isopropylmalate synthase" [GO:0003852 "2-isopropylmalate synthase activity" evidence=ISS] [GO:0009098 "leucine biosynthesis" evidence=ISS] HAMAP:MF_01025 InterPro:IPR002034 Interpro:IPR000891 Pfam:PF00682 PROSITE:PS50991 PROSITE:PS00815 PROSITE:PS00816 InterPro:IPR005671 TIGRFAMs:TIGR00973 EMBL:AE017334 EMBL:AE017225 EMBL:AE017028 TIGR:BA1420 TIGR:GBAA…	1e-45
chr1.CM0001.71	1.1.11.49	E2.3.3.14 homocitrate synthase [EC:2.3.3.14] [COG:COG0119] [GO:0004410]	ath:At1g74040	F2P9.9; 2-isopropylmalate synthase 1 (IMS1) [EC:2.3.3.13] [KO:K01649]	2e-96	slr0186	COG0119	1e-60	LEU1_SOYBN	Amino-acidbiosynthesis;Branched-chainaminoacidbiosynthesis;Leucinebiosynthesis;Nitrogenfixation;Nodulation;Transferase,Probable 2-isopropylmalate synthase (EC 2.3.3.13) (Alpha- isopropylmalate synthase) (Alpha-IPM synthetase) (Late nodulin 56) (N- 56).	4e-105	GO_ID:33233	TIGR_CMR|BA1420 SPTR:Q81T68 symbol:BA1420 "2-isopropylmalate synthase" [GO:0003852 "2-isopropylmalate synthase activity" evidence=ISS] [GO:0009098 "leucine biosynthesis" evidence=ISS] HAMAP:MF_01025 InterPro:IPR002034 Interpro:IPR000891 Pfam:PF00682 PROSITE:PS50991 PROSITE:PS00815 PROSITE:PS00816 InterPro:IPR005671 TIGRFAMs:TIGR00973 EMBL:AE017334 EMBL:AE017225 EMBL:AE017028 TIGR:BA1420 TIGR:GBAA…	1e-45
chr1.CM0001.71	1.3.4.2	E4.1.3.4, hmgL hydroxymethylglutaryl-CoA lyase [EC:4.1.3.4] [COG:COG0119] [GO:0004419]	ath:At1g74040	F2P9.9; 2-isopropylmalate synthase 1 (IMS1) [EC:2.3.3.13] [KO:K01649]	2e-96	slr0186	COG0119	1e-60	LEU1_SOYBN	Amino-acidbiosynthesis;Branched-chainaminoacidbiosynthesis;Leucinebiosynthesis;Nitrogenfixation;Nodulation;Transferase,Probable 2-isopropylmalate synthase (EC 2.3.3.13) (Alpha- isopropylmalate synthase) (Alpha-IPM synthetase) (Late nodulin 56) (N- 56).	4e-105	GO_ID:33233	TIGR_CMR|BA1420 SPTR:Q81T68 symbol:BA1420 "2-isopropylmalate synthase" [GO:0003852 "2-isopropylmalate synthase activity" evidence=ISS] [GO:0009098 "leucine biosynthesis" evidence=ISS] HAMAP:MF_01025 InterPro:IPR002034 Interpro:IPR000891 Pfam:PF00682 PROSITE:PS50991 PROSITE:PS00815 PROSITE:PS00816 InterPro:IPR005671 TIGRFAMs:TIGR00973 EMBL:AE017334 EMBL:AE017225 EMBL:AE017028 TIGR:BA1420 TIGR:GBAA…	1e-45
chr1.CM0001.71	1.1.14.10.2	E1.2.1.10M, mhpF acetaldehyde dehydrogenase [COG:COG0119]	ath:At1g74040	F2P9.9; 2-isopropylmalate synthase 1 (IMS1) [EC:2.3.3.13] [KO:K01649]	2e-96	slr0186	COG0119	1e-60	LEU1_SOYBN	Amino-acidbiosynthesis;Branched-chainaminoacidbiosynthesis;Leucinebiosynthesis;Nitrogenfixation;Nodulation;Transferase,Probable 2-isopropylmalate synthase (EC 2.3.3.13) (Alpha- isopropylmalate synthase) (Alpha-IPM synthetase) (Late nodulin 56) (N- 56).	4e-105	GO_ID:33233	TIGR_CMR|BA1420 SPTR:Q81T68 symbol:BA1420 "2-isopropylmalate synthase" [GO:0003852 "2-isopropylmalate synthase activity" evidence=ISS] [GO:0009098 "leucine biosynthesis" evidence=ISS] HAMAP:MF_01025 InterPro:IPR002034 Interpro:IPR000891 Pfam:PF00682 PROSITE:PS50991 PROSITE:PS00815 PROSITE:PS00816 InterPro:IPR005671 TIGRFAMs:TIGR00973 EMBL:AE017334 EMBL:AE017225 EMBL:AE017028 TIGR:BA1420 TIGR:GBAA…	1e-45
chr1.CM0001.71	1.1.11.7.2	E1.2.1.10M, mhpF acetaldehyde dehydrogenase [COG:COG0119]	ath:At1g74040	F2P9.9; 2-isopropylmalate synthase 1 (IMS1) [EC:2.3.3.13] [KO:K01649]	2e-96	slr0186	COG0119	1e-60	LEU1_SOYBN	Amino-acidbiosynthesis;Branched-chainaminoacidbiosynthesis;Leucinebiosynthesis;Nitrogenfixation;Nodulation;Transferase,Probable 2-isopropylmalate synthase (EC 2.3.3.13) (Alpha- isopropylmalate synthase) (Alpha-IPM synthetase) (Late nodulin 56) (N- 56).	4e-105	GO_ID:33233	TIGR_CMR|BA1420 SPTR:Q81T68 symbol:BA1420 "2-isopropylmalate synthase" [GO:0003852 "2-isopropylmalate synthase activity" evidence=ISS] [GO:0009098 "leucine biosynthesis" evidence=ISS] HAMAP:MF_01025 InterPro:IPR002034 Interpro:IPR000891 Pfam:PF00682 PROSITE:PS50991 PROSITE:PS00815 PROSITE:PS00816 InterPro:IPR005671 TIGRFAMs:TIGR00973 EMBL:AE017334 EMBL:AE017225 EMBL:AE017028 TIGR:BA1420 TIGR:GBAA…	1e-45
chr1.CM0001.71	1.1.11.48	E2.3.3.13, leuA 2-isopropylmalate synthase [EC:2.3.3.13] [COG:COG0119] [GO:0003852]	ath:At1g74040	F2P9.9; 2-isopropylmalate synthase 1 (IMS1) [EC:2.3.3.13] [KO:K01649]	2e-96	slr0186	COG0119	1e-60	LEU1_SOYBN	Amino-acidbiosynthesis;Branched-chainaminoacidbiosynthesis;Leucinebiosynthesis;Nitrogenfixation;Nodulation;Transferase,Probable 2-isopropylmalate synthase (EC 2.3.3.13) (Alpha- isopropylmalate synthase) (Alpha-IPM synthetase) (Late nodulin 56) (N- 56).	4e-105	GO_ID:33233	TIGR_CMR|BA1420 SPTR:Q81T68 symbol:BA1420 "2-isopropylmalate synthase" [GO:0003852 "2-isopropylmalate synthase activity" evidence=ISS] [GO:0009098 "leucine biosynthesis" evidence=ISS] HAMAP:MF_01025 InterPro:IPR002034 Interpro:IPR000891 Pfam:PF00682 PROSITE:PS50991 PROSITE:PS00815 PROSITE:PS00816 InterPro:IPR005671 TIGRFAMs:TIGR00973 EMBL:AE017334 EMBL:AE017225 EMBL:AE017028 TIGR:BA1420 TIGR:GBAA…	1e-45
chr1.CM0001.71	1.1.14.33	E4.1.3.4, hmgL hydroxymethylglutaryl-CoA lyase [EC:4.1.3.4] [COG:COG0119] [GO:0004419]	ath:At1g74040	F2P9.9; 2-isopropylmalate synthase 1 (IMS1) [EC:2.3.3.13] [KO:K01649]	2e-96	slr0186	COG0119	1e-60	LEU1_SOYBN	Amino-acidbiosynthesis;Branched-chainaminoacidbiosynthesis;Leucinebiosynthesis;Nitrogenfixation;Nodulation;Transferase,Probable 2-isopropylmalate synthase (EC 2.3.3.13) (Alpha- isopropylmalate synthase) (Alpha-IPM synthetase) (Late nodulin 56) (N- 56).	4e-105	GO_ID:33233	TIGR_CMR|BA1420 SPTR:Q81T68 symbol:BA1420 "2-isopropylmalate synthase" [GO:0003852 "2-isopropylmalate synthase activity" evidence=ISS] [GO:0009098 "leucine biosynthesis" evidence=ISS] HAMAP:MF_01025 InterPro:IPR002034 Interpro:IPR000891 Pfam:PF00682 PROSITE:PS50991 PROSITE:PS00815 PROSITE:PS00816 InterPro:IPR005671 TIGRFAMs:TIGR00973 EMBL:AE017334 EMBL:AE017225 EMBL:AE017028 TIGR:BA1420 TIGR:GBAA…	1e-45
chr1.CM0001.71	1.11.3.6	MHPE 4-hydroxy 2-oxovalerate aldolase [EC:4.1.3.-] [COG:COG0119] [GO:0008701]	ath:At1g74040	F2P9.9; 2-isopropylmalate synthase 1 (IMS1) [EC:2.3.3.13] [KO:K01649]	2e-96	slr0186	COG0119	1e-60	LEU1_SOYBN	Amino-acidbiosynthesis;Branched-chainaminoacidbiosynthesis;Leucinebiosynthesis;Nitrogenfixation;Nodulation;Transferase,Probable 2-isopropylmalate synthase (EC 2.3.3.13) (Alpha- isopropylmalate synthase) (Alpha-IPM synthetase) (Late nodulin 56) (N- 56).	4e-105	GO_ID:33233	TIGR_CMR|BA1420 SPTR:Q81T68 symbol:BA1420 "2-isopropylmalate synthase" [GO:0003852 "2-isopropylmalate synthase activity" evidence=ISS] [GO:0009098 "leucine biosynthesis" evidence=ISS] HAMAP:MF_01025 InterPro:IPR002034 Interpro:IPR000891 Pfam:PF00682 PROSITE:PS50991 PROSITE:PS00815 PROSITE:PS00816 InterPro:IPR005671 TIGRFAMs:TIGR00973 EMBL:AE017334 EMBL:AE017225 EMBL:AE017028 TIGR:BA1420 TIGR:GBAA…	1e-45
chr2.CM0120.40	99.1.3.2.2266	UPS1_ARATH							UPS1_ARATH	ATP-binding;Membrane;Nucleotide-binding;Transmembrane;Transport,Ureide permease 1 (AtUPS1).	5e-79	GO_ID:10476	TAIR|gene:2044213 SPTR:Q9ZPR7 symbol:ATUPS1 [GO:0015206 "allantoin transporter activity" evidence=IDA] [GO:0015720 "allantoin transport" evidence=IDA] InterPro:IPR009834 Pfam:PF07168 EMBL:AC006836 EMBL:AY085962 PIR:C84450 SPTR:Q9ZPR7	2e-79
chr2.CM0120.40	99.1.4.2387	GO_ID:10476							UPS1_ARATH	ATP-binding;Membrane;Nucleotide-binding;Transmembrane;Transport,Ureide permease 1 (AtUPS1).	5e-79	GO_ID:10476	TAIR|gene:2044213 SPTR:Q9ZPR7 symbol:ATUPS1 [GO:0015206 "allantoin transporter activity" evidence=IDA] [GO:0015720 "allantoin transport" evidence=IDA] InterPro:IPR009834 Pfam:PF07168 EMBL:AC006836 EMBL:AY085962 PIR:C84450 SPTR:Q9ZPR7	2e-79
TC18803	99.2	Unclassified without homolog
Ljwgs_054236.1	1.1.11.48	E2.3.3.13, leuA 2-isopropylmalate synthase [EC:2.3.3.13] [COG:COG0119] [GO:0003852]	ath:At1g18500	F15H18.3; 2-isopropylmalate synthase, putative [EC:2.3.3.13] [KO:K01649]	4e-20				LEU1_SOYBN	Amino-acidbiosynthesis;Branched-chainaminoacidbiosynthesis;Leucinebiosynthesis;Nitrogenfixation;Nodulation;Transferase,Probable 2-isopropylmalate synthase (EC 2.3.3.13) (Alpha- isopropylmalate synthase) (Alpha-IPM synthetase) (Late nodulin 56) (N- 56).	8e-22
Ljwgs_054236.1	1.5.7.8	E2.3.3.13, leuA 2-isopropylmalate synthase [EC:2.3.3.13] [COG:COG0119] [GO:0003852]	ath:At1g18500	F15H18.3; 2-isopropylmalate synthase, putative [EC:2.3.3.13] [KO:K01649]	4e-20				LEU1_SOYBN	Amino-acidbiosynthesis;Branched-chainaminoacidbiosynthesis;Leucinebiosynthesis;Nitrogenfixation;Nodulation;Transferase,Probable 2-isopropylmalate synthase (EC 2.3.3.13) (Alpha- isopropylmalate synthase) (Alpha-IPM synthetase) (Late nodulin 56) (N- 56).	8e-22
Ljwgs_058132.1	1.5.6.17	E1.2.1.27, mmsA, iolA methylmalonate-semialdehyde dehydrogenase [EC:1.2.1.27] [COG:COG1012] [GO:0004491]	ath:At2g24270	F27D4.18; NADP-dependent glyceraldehyde-3-phosphate dehydrogenase, putative [EC:1.2.1.9] [KO:K00131]	1e-79	BH2237	COG1012	1e-45	GAPN_PEA	Directproteinsequencing;NADP;Oxidoreductase,NADP-dependent glyceraldehyde-3-phosphate dehydrogenase (EC 1.2.1.9) (Non-phosphorylating glyceraldehyde 3-phosphate dehydrogenase) (Glyceraldehyde-3-phosphate dehydrogenase [NADP+]) (Triosephosphate dehydrogenase).	1e-80	GO_ID:4332	TIGR_CMR|BA0849 SPTR:Q81UL6 symbol:BA0849 "glyceraldehyde-3-phosphate dehydrogenase, NADP-dependent" [GO:0008152 "metabolism" evidence=ISS] [GO:0008886 "glyceraldehyde-3-phosphate dehydrogenase (NADP+) activity" evidence=ISS] InterPro:IPR002086 Pfam:PF00171 GO:GO:0008152 InterPro:IPR012303 PIRSF:PIRSF000147 PROSITE:PS00070 PROSITE:PS00687 HSSP:Q59931 EMBL:AE017334 EMBL:AE017225 EMBL:AE017026 TIGR…	4e-47
Ljwgs_058132.1	1.1.7.3	E1.2.1.3 aldehyde dehydrogenase (NAD+) [EC:1.2.1.3] [COG:COG1012] [GO:0004029]	ath:At2g24270	F27D4.18; NADP-dependent glyceraldehyde-3-phosphate dehydrogenase, putative [EC:1.2.1.9] [KO:K00131]	1e-79	BH2237	COG1012	1e-45	GAPN_PEA	Directproteinsequencing;NADP;Oxidoreductase,NADP-dependent glyceraldehyde-3-phosphate dehydrogenase (EC 1.2.1.9) (Non-phosphorylating glyceraldehyde 3-phosphate dehydrogenase) (Glyceraldehyde-3-phosphate dehydrogenase [NADP+]) (Triosephosphate dehydrogenase).	1e-80	GO_ID:4332	TIGR_CMR|BA0849 SPTR:Q81UL6 symbol:BA0849 "glyceraldehyde-3-phosphate dehydrogenase, NADP-dependent" [GO:0008152 "metabolism" evidence=ISS] [GO:0008886 "glyceraldehyde-3-phosphate dehydrogenase (NADP+) activity" evidence=ISS] InterPro:IPR002086 Pfam:PF00171 GO:GO:0008152 InterPro:IPR012303 PIRSF:PIRSF000147 PROSITE:PS00070 PROSITE:PS00687 HSSP:Q59931 EMBL:AE017334 EMBL:AE017225 EMBL:AE017026 TIGR…	4e-47
Ljwgs_058132.1	1.11.12.5	E1.2.1.- [EC:1.2.1.-] [COG:COG1012]	ath:At2g24270	F27D4.18; NADP-dependent glyceraldehyde-3-phosphate dehydrogenase, putative [EC:1.2.1.9] [KO:K00131]	1e-79	BH2237	COG1012	1e-45	GAPN_PEA	Directproteinsequencing;NADP;Oxidoreductase,NADP-dependent glyceraldehyde-3-phosphate dehydrogenase (EC 1.2.1.9) (Non-phosphorylating glyceraldehyde 3-phosphate dehydrogenase) (Glyceraldehyde-3-phosphate dehydrogenase [NADP+]) (Triosephosphate dehydrogenase).	1e-80	GO_ID:4332	TIGR_CMR|BA0849 SPTR:Q81UL6 symbol:BA0849 "glyceraldehyde-3-phosphate dehydrogenase, NADP-dependent" [GO:0008152 "metabolism" evidence=ISS] [GO:0008886 "glyceraldehyde-3-phosphate dehydrogenase (NADP+) activity" evidence=ISS] InterPro:IPR002086 Pfam:PF00171 GO:GO:0008152 InterPro:IPR012303 PIRSF:PIRSF000147 PROSITE:PS00070 PROSITE:PS00687 HSSP:Q59931 EMBL:AE017334 EMBL:AE017225 EMBL:AE017026 TIGR…	4e-47
Ljwgs_058132.1	1.3.3.22	E1.2.1.3 aldehyde dehydrogenase (NAD+) [EC:1.2.1.3] [COG:COG1012] [GO:0004029]	ath:At2g24270	F27D4.18; NADP-dependent glyceraldehyde-3-phosphate dehydrogenase, putative [EC:1.2.1.9] [KO:K00131]	1e-79	BH2237	COG1012	1e-45	GAPN_PEA	Directproteinsequencing;NADP;Oxidoreductase,NADP-dependent glyceraldehyde-3-phosphate dehydrogenase (EC 1.2.1.9) (Non-phosphorylating glyceraldehyde 3-phosphate dehydrogenase) (Glyceraldehyde-3-phosphate dehydrogenase [NADP+]) (Triosephosphate dehydrogenase).	1e-80	GO_ID:4332	TIGR_CMR|BA0849 SPTR:Q81UL6 symbol:BA0849 "glyceraldehyde-3-phosphate dehydrogenase, NADP-dependent" [GO:0008152 "metabolism" evidence=ISS] [GO:0008886 "glyceraldehyde-3-phosphate dehydrogenase (NADP+) activity" evidence=ISS] InterPro:IPR002086 Pfam:PF00171 GO:GO:0008152 InterPro:IPR012303 PIRSF:PIRSF000147 PROSITE:PS00070 PROSITE:PS00687 HSSP:Q59931 EMBL:AE017334 EMBL:AE017225 EMBL:AE017026 TIGR…	4e-47
Ljwgs_058132.1	1.11.3.3	E1.2.1.28, xylC benzaldehyde dehydrogenase (NAD) [EC:1.2.1.28] [COG:COG1012] [GO:0018479]	ath:At2g24270	F27D4.18; NADP-dependent glyceraldehyde-3-phosphate dehydrogenase, putative [EC:1.2.1.9] [KO:K00131]	1e-79	BH2237	COG1012	1e-45	GAPN_PEA	Directproteinsequencing;NADP;Oxidoreductase,NADP-dependent glyceraldehyde-3-phosphate dehydrogenase (EC 1.2.1.9) (Non-phosphorylating glyceraldehyde 3-phosphate dehydrogenase) (Glyceraldehyde-3-phosphate dehydrogenase [NADP+]) (Triosephosphate dehydrogenase).	1e-80	GO_ID:4332	TIGR_CMR|BA0849 SPTR:Q81UL6 symbol:BA0849 "glyceraldehyde-3-phosphate dehydrogenase, NADP-dependent" [GO:0008152 "metabolism" evidence=ISS] [GO:0008886 "glyceraldehyde-3-phosphate dehydrogenase (NADP+) activity" evidence=ISS] InterPro:IPR002086 Pfam:PF00171 GO:GO:0008152 InterPro:IPR012303 PIRSF:PIRSF000147 PROSITE:PS00070 PROSITE:PS00687 HSSP:Q59931 EMBL:AE017334 EMBL:AE017225 EMBL:AE017026 TIGR…	4e-47
Ljwgs_058132.1	1.5.11.22	E1.2.1.3 aldehyde dehydrogenase (NAD+) [EC:1.2.1.3] [COG:COG1012] [GO:0004029]	ath:At2g24270	F27D4.18; NADP-dependent glyceraldehyde-3-phosphate dehydrogenase, putative [EC:1.2.1.9] [KO:K00131]	1e-79	BH2237	COG1012	1e-45	GAPN_PEA	Directproteinsequencing;NADP;Oxidoreductase,NADP-dependent glyceraldehyde-3-phosphate dehydrogenase (EC 1.2.1.9) (Non-phosphorylating glyceraldehyde 3-phosphate dehydrogenase) (Glyceraldehyde-3-phosphate dehydrogenase [NADP+]) (Triosephosphate dehydrogenase).	1e-80	GO_ID:4332	TIGR_CMR|BA0849 SPTR:Q81UL6 symbol:BA0849 "glyceraldehyde-3-phosphate dehydrogenase, NADP-dependent" [GO:0008152 "metabolism" evidence=ISS] [GO:0008886 "glyceraldehyde-3-phosphate dehydrogenase (NADP+) activity" evidence=ISS] InterPro:IPR002086 Pfam:PF00171 GO:GO:0008152 InterPro:IPR012303 PIRSF:PIRSF000147 PROSITE:PS00070 PROSITE:PS00687 HSSP:Q59931 EMBL:AE017334 EMBL:AE017225 EMBL:AE017026 TIGR…	4e-47
Ljwgs_058132.1	1.5.13.16	E1.2.1.5 aldehyde dehydrogenase (NAD(P)+) [EC:1.2.1.5] [COG:COG1012] [GO:0004030]	ath:At2g24270	F27D4.18; NADP-dependent glyceraldehyde-3-phosphate dehydrogenase, putative [EC:1.2.1.9] [KO:K00131]	1e-79	BH2237	COG1012	1e-45	GAPN_PEA	Directproteinsequencing;NADP;Oxidoreductase,NADP-dependent glyceraldehyde-3-phosphate dehydrogenase (EC 1.2.1.9) (Non-phosphorylating glyceraldehyde 3-phosphate dehydrogenase) (Glyceraldehyde-3-phosphate dehydrogenase [NADP+]) (Triosephosphate dehydrogenase).	1e-80	GO_ID:4332	TIGR_CMR|BA0849 SPTR:Q81UL6 symbol:BA0849 "glyceraldehyde-3-phosphate dehydrogenase, NADP-dependent" [GO:0008152 "metabolism" evidence=ISS] [GO:0008886 "glyceraldehyde-3-phosphate dehydrogenase (NADP+) activity" evidence=ISS] InterPro:IPR002086 Pfam:PF00171 GO:GO:0008152 InterPro:IPR012303 PIRSF:PIRSF000147 PROSITE:PS00070 PROSITE:PS00687 HSSP:Q59931 EMBL:AE017334 EMBL:AE017225 EMBL:AE017026 TIGR…	4e-47
Ljwgs_058132.1	1.1.12.17	E1.2.1.21, aldA, aldB glycolaldehyde dehydrogenase [EC:1.2.1.21] [COG:COG1012] [GO:0050569]	ath:At2g24270	F27D4.18; NADP-dependent glyceraldehyde-3-phosphate dehydrogenase, putative [EC:1.2.1.9] [KO:K00131]	1e-79	BH2237	COG1012	1e-45	GAPN_PEA	Directproteinsequencing;NADP;Oxidoreductase,NADP-dependent glyceraldehyde-3-phosphate dehydrogenase (EC 1.2.1.9) (Non-phosphorylating glyceraldehyde 3-phosphate dehydrogenase) (Glyceraldehyde-3-phosphate dehydrogenase [NADP+]) (Triosephosphate dehydrogenase).	1e-80	GO_ID:4332	TIGR_CMR|BA0849 SPTR:Q81UL6 symbol:BA0849 "glyceraldehyde-3-phosphate dehydrogenase, NADP-dependent" [GO:0008152 "metabolism" evidence=ISS] [GO:0008886 "glyceraldehyde-3-phosphate dehydrogenase (NADP+) activity" evidence=ISS] InterPro:IPR002086 Pfam:PF00171 GO:GO:0008152 InterPro:IPR012303 PIRSF:PIRSF000147 PROSITE:PS00070 PROSITE:PS00687 HSSP:Q59931 EMBL:AE017334 EMBL:AE017225 EMBL:AE017026 TIGR…	4e-47
Ljwgs_058132.1	1.11.10.1	E1.2.1.39, feaB phenylacetaldehyde dehydrogenase [EC:1.2.1.39] [COG:COG1012] [GO:0008957]	ath:At2g24270	F27D4.18; NADP-dependent glyceraldehyde-3-phosphate dehydrogenase, putative [EC:1.2.1.9] [KO:K00131]	1e-79	BH2237	COG1012	1e-45	GAPN_PEA	Directproteinsequencing;NADP;Oxidoreductase,NADP-dependent glyceraldehyde-3-phosphate dehydrogenase (EC 1.2.1.9) (Non-phosphorylating glyceraldehyde 3-phosphate dehydrogenase) (Glyceraldehyde-3-phosphate dehydrogenase [NADP+]) (Triosephosphate dehydrogenase).	1e-80	GO_ID:4332	TIGR_CMR|BA0849 SPTR:Q81UL6 symbol:BA0849 "glyceraldehyde-3-phosphate dehydrogenase, NADP-dependent" [GO:0008152 "metabolism" evidence=ISS] [GO:0008886 "glyceraldehyde-3-phosphate dehydrogenase (NADP+) activity" evidence=ISS] InterPro:IPR002086 Pfam:PF00171 GO:GO:0008152 InterPro:IPR012303 PIRSF:PIRSF000147 PROSITE:PS00070 PROSITE:PS00687 HSSP:Q59931 EMBL:AE017334 EMBL:AE017225 EMBL:AE017026 TIGR…	4e-47
Ljwgs_058132.1	1.10.3.14	E1.2.1.- [EC:1.2.1.-] [COG:COG1012]	ath:At2g24270	F27D4.18; NADP-dependent glyceraldehyde-3-phosphate dehydrogenase, putative [EC:1.2.1.9] [KO:K00131]	1e-79	BH2237	COG1012	1e-45	GAPN_PEA	Directproteinsequencing;NADP;Oxidoreductase,NADP-dependent glyceraldehyde-3-phosphate dehydrogenase (EC 1.2.1.9) (Non-phosphorylating glyceraldehyde 3-phosphate dehydrogenase) (Glyceraldehyde-3-phosphate dehydrogenase [NADP+]) (Triosephosphate dehydrogenase).	1e-80	GO_ID:4332	TIGR_CMR|BA0849 SPTR:Q81UL6 symbol:BA0849 "glyceraldehyde-3-phosphate dehydrogenase, NADP-dependent" [GO:0008152 "metabolism" evidence=ISS] [GO:0008886 "glyceraldehyde-3-phosphate dehydrogenase (NADP+) activity" evidence=ISS] InterPro:IPR002086 Pfam:PF00171 GO:GO:0008152 InterPro:IPR012303 PIRSF:PIRSF000147 PROSITE:PS00070 PROSITE:PS00687 HSSP:Q59931 EMBL:AE017334 EMBL:AE017225 EMBL:AE017026 TIGR…	4e-47
Ljwgs_058132.1	1.5.14.17	E1.2.1.- [EC:1.2.1.-] [COG:COG1012]	ath:At2g24270	F27D4.18; NADP-dependent glyceraldehyde-3-phosphate dehydrogenase, putative [EC:1.2.1.9] [KO:K00131]	1e-79	BH2237	COG1012	1e-45	GAPN_PEA	Directproteinsequencing;NADP;Oxidoreductase,NADP-dependent glyceraldehyde-3-phosphate dehydrogenase (EC 1.2.1.9) (Non-phosphorylating glyceraldehyde 3-phosphate dehydrogenase) (Glyceraldehyde-3-phosphate dehydrogenase [NADP+]) (Triosephosphate dehydrogenase).	1e-80	GO_ID:4332	TIGR_CMR|BA0849 SPTR:Q81UL6 symbol:BA0849 "glyceraldehyde-3-phosphate dehydrogenase, NADP-dependent" [GO:0008152 "metabolism" evidence=ISS] [GO:0008886 "glyceraldehyde-3-phosphate dehydrogenase (NADP+) activity" evidence=ISS] InterPro:IPR002086 Pfam:PF00171 GO:GO:0008152 InterPro:IPR012303 PIRSF:PIRSF000147 PROSITE:PS00070 PROSITE:PS00687 HSSP:Q59931 EMBL:AE017334 EMBL:AE017225 EMBL:AE017026 TIGR…	4e-47
Ljwgs_058132.1	1.1.13.26	E1.2.1.27, mmsA, iolA methylmalonate-semialdehyde dehydrogenase [EC:1.2.1.27] [COG:COG1012] [GO:0004491]	ath:At2g24270	F27D4.18; NADP-dependent glyceraldehyde-3-phosphate dehydrogenase, putative [EC:1.2.1.9] [KO:K00131]	1e-79	BH2237	COG1012	1e-45	GAPN_PEA	Directproteinsequencing;NADP;Oxidoreductase,NADP-dependent glyceraldehyde-3-phosphate dehydrogenase (EC 1.2.1.9) (Non-phosphorylating glyceraldehyde 3-phosphate dehydrogenase) (Glyceraldehyde-3-phosphate dehydrogenase [NADP+]) (Triosephosphate dehydrogenase).	1e-80	GO_ID:4332	TIGR_CMR|BA0849 SPTR:Q81UL6 symbol:BA0849 "glyceraldehyde-3-phosphate dehydrogenase, NADP-dependent" [GO:0008152 "metabolism" evidence=ISS] [GO:0008886 "glyceraldehyde-3-phosphate dehydrogenase (NADP+) activity" evidence=ISS] InterPro:IPR002086 Pfam:PF00171 GO:GO:0008152 InterPro:IPR012303 PIRSF:PIRSF000147 PROSITE:PS00070 PROSITE:PS00687 HSSP:Q59931 EMBL:AE017334 EMBL:AE017225 EMBL:AE017026 TIGR…	4e-47
Ljwgs_058132.1	1.5.10.40	E1.2.1.3 aldehyde dehydrogenase (NAD+) [EC:1.2.1.3] [COG:COG1012] [GO:0004029]	ath:At2g24270	F27D4.18; NADP-dependent glyceraldehyde-3-phosphate dehydrogenase, putative [EC:1.2.1.9] [KO:K00131]	1e-79	BH2237	COG1012	1e-45	GAPN_PEA	Directproteinsequencing;NADP;Oxidoreductase,NADP-dependent glyceraldehyde-3-phosphate dehydrogenase (EC 1.2.1.9) (Non-phosphorylating glyceraldehyde 3-phosphate dehydrogenase) (Glyceraldehyde-3-phosphate dehydrogenase [NADP+]) (Triosephosphate dehydrogenase).	1e-80	GO_ID:4332	TIGR_CMR|BA0849 SPTR:Q81UL6 symbol:BA0849 "glyceraldehyde-3-phosphate dehydrogenase, NADP-dependent" [GO:0008152 "metabolism" evidence=ISS] [GO:0008886 "glyceraldehyde-3-phosphate dehydrogenase (NADP+) activity" evidence=ISS] InterPro:IPR002086 Pfam:PF00171 GO:GO:0008152 InterPro:IPR012303 PIRSF:PIRSF000147 PROSITE:PS00070 PROSITE:PS00687 HSSP:Q59931 EMBL:AE017334 EMBL:AE017225 EMBL:AE017026 TIGR…	4e-47
Ljwgs_058132.1	1.1.11.7.3	EUTE aldehyde dehydrogenase [COG:COG1012]	ath:At2g24270	F27D4.18; NADP-dependent glyceraldehyde-3-phosphate dehydrogenase, putative [EC:1.2.1.9] [KO:K00131]	1e-79	BH2237	COG1012	1e-45	GAPN_PEA	Directproteinsequencing;NADP;Oxidoreductase,NADP-dependent glyceraldehyde-3-phosphate dehydrogenase (EC 1.2.1.9) (Non-phosphorylating glyceraldehyde 3-phosphate dehydrogenase) (Glyceraldehyde-3-phosphate dehydrogenase [NADP+]) (Triosephosphate dehydrogenase).	1e-80	GO_ID:4332	TIGR_CMR|BA0849 SPTR:Q81UL6 symbol:BA0849 "glyceraldehyde-3-phosphate dehydrogenase, NADP-dependent" [GO:0008152 "metabolism" evidence=ISS] [GO:0008886 "glyceraldehyde-3-phosphate dehydrogenase (NADP+) activity" evidence=ISS] InterPro:IPR002086 Pfam:PF00171 GO:GO:0008152 InterPro:IPR012303 PIRSF:PIRSF000147 PROSITE:PS00070 PROSITE:PS00687 HSSP:Q59931 EMBL:AE017334 EMBL:AE017225 EMBL:AE017026 TIGR…	4e-47
Ljwgs_058132.1	1.5.12.24	E1.1.1.1, adh alcohol dehydrogenase [EC:1.1.1.1] [COG:COG1012 COG1062 COG1064 COG1454] [GO:0004022 0004023 0004024 0004025]	ath:At2g24270	F27D4.18; NADP-dependent glyceraldehyde-3-phosphate dehydrogenase, putative [EC:1.2.1.9] [KO:K00131]	1e-79	BH2237	COG1012	1e-45	GAPN_PEA	Directproteinsequencing;NADP;Oxidoreductase,NADP-dependent glyceraldehyde-3-phosphate dehydrogenase (EC 1.2.1.9) (Non-phosphorylating glyceraldehyde 3-phosphate dehydrogenase) (Glyceraldehyde-3-phosphate dehydrogenase [NADP+]) (Triosephosphate dehydrogenase).	1e-80	GO_ID:4332	TIGR_CMR|BA0849 SPTR:Q81UL6 symbol:BA0849 "glyceraldehyde-3-phosphate dehydrogenase, NADP-dependent" [GO:0008152 "metabolism" evidence=ISS] [GO:0008886 "glyceraldehyde-3-phosphate dehydrogenase (NADP+) activity" evidence=ISS] InterPro:IPR002086 Pfam:PF00171 GO:GO:0008152 InterPro:IPR012303 PIRSF:PIRSF000147 PROSITE:PS00070 PROSITE:PS00687 HSSP:Q59931 EMBL:AE017334 EMBL:AE017225 EMBL:AE017026 TIGR…	4e-47
Ljwgs_058132.1	1.3.6.11	E1.1.1.1, adh alcohol dehydrogenase [EC:1.1.1.1] [COG:COG1012 COG1062 COG1064 COG1454] [GO:0004022 0004023 0004024 0004025]	ath:At2g24270	F27D4.18; NADP-dependent glyceraldehyde-3-phosphate dehydrogenase, putative [EC:1.2.1.9] [KO:K00131]	1e-79	BH2237	COG1012	1e-45	GAPN_PEA	Directproteinsequencing;NADP;Oxidoreductase,NADP-dependent glyceraldehyde-3-phosphate dehydrogenase (EC 1.2.1.9) (Non-phosphorylating glyceraldehyde 3-phosphate dehydrogenase) (Glyceraldehyde-3-phosphate dehydrogenase [NADP+]) (Triosephosphate dehydrogenase).	1e-80	GO_ID:4332	TIGR_CMR|BA0849 SPTR:Q81UL6 symbol:BA0849 "glyceraldehyde-3-phosphate dehydrogenase, NADP-dependent" [GO:0008152 "metabolism" evidence=ISS] [GO:0008886 "glyceraldehyde-3-phosphate dehydrogenase (NADP+) activity" evidence=ISS] InterPro:IPR002086 Pfam:PF00171 GO:GO:0008152 InterPro:IPR012303 PIRSF:PIRSF000147 PROSITE:PS00070 PROSITE:PS00687 HSSP:Q59931 EMBL:AE017334 EMBL:AE017225 EMBL:AE017026 TIGR…	4e-47
Ljwgs_058132.1	1.1.14.25	E1.2.1.16, gabD succinate-semialdehyde dehydrogenase (NADP+) [EC:1.2.1.16] [COG:COG1012] [GO:0009013]	ath:At2g24270	F27D4.18; NADP-dependent glyceraldehyde-3-phosphate dehydrogenase, putative [EC:1.2.1.9] [KO:K00131]	1e-79	BH2237	COG1012	1e-45	GAPN_PEA	Directproteinsequencing;NADP;Oxidoreductase,NADP-dependent glyceraldehyde-3-phosphate dehydrogenase (EC 1.2.1.9) (Non-phosphorylating glyceraldehyde 3-phosphate dehydrogenase) (Glyceraldehyde-3-phosphate dehydrogenase [NADP+]) (Triosephosphate dehydrogenase).	1e-80	GO_ID:4332	TIGR_CMR|BA0849 SPTR:Q81UL6 symbol:BA0849 "glyceraldehyde-3-phosphate dehydrogenase, NADP-dependent" [GO:0008152 "metabolism" evidence=ISS] [GO:0008886 "glyceraldehyde-3-phosphate dehydrogenase (NADP+) activity" evidence=ISS] InterPro:IPR002086 Pfam:PF00171 GO:GO:0008152 InterPro:IPR012303 PIRSF:PIRSF000147 PROSITE:PS00070 PROSITE:PS00687 HSSP:Q59931 EMBL:AE017334 EMBL:AE017225 EMBL:AE017026 TIGR…	4e-47
Ljwgs_058132.1	1.11.17.26	E1.2.1.28, xylC benzaldehyde dehydrogenase (NAD) [EC:1.2.1.28] [COG:COG1012] [GO:0018479]	ath:At2g24270	F27D4.18; NADP-dependent glyceraldehyde-3-phosphate dehydrogenase, putative [EC:1.2.1.9] [KO:K00131]	1e-79	BH2237	COG1012	1e-45	GAPN_PEA	Directproteinsequencing;NADP;Oxidoreductase,NADP-dependent glyceraldehyde-3-phosphate dehydrogenase (EC 1.2.1.9) (Non-phosphorylating glyceraldehyde 3-phosphate dehydrogenase) (Glyceraldehyde-3-phosphate dehydrogenase [NADP+]) (Triosephosphate dehydrogenase).	1e-80	GO_ID:4332	TIGR_CMR|BA0849 SPTR:Q81UL6 symbol:BA0849 "glyceraldehyde-3-phosphate dehydrogenase, NADP-dependent" [GO:0008152 "metabolism" evidence=ISS] [GO:0008886 "glyceraldehyde-3-phosphate dehydrogenase (NADP+) activity" evidence=ISS] InterPro:IPR002086 Pfam:PF00171 GO:GO:0008152 InterPro:IPR012303 PIRSF:PIRSF000147 PROSITE:PS00070 PROSITE:PS00687 HSSP:Q59931 EMBL:AE017334 EMBL:AE017225 EMBL:AE017026 TIGR…	4e-47
Ljwgs_058132.1	1.1.1.18	E1.1.1.1, adh alcohol dehydrogenase [EC:1.1.1.1] [COG:COG1012 COG1062 COG1064 COG1454] [GO:0004022 0004023 0004024 0004025]	ath:At2g24270	F27D4.18; NADP-dependent glyceraldehyde-3-phosphate dehydrogenase, putative [EC:1.2.1.9] [KO:K00131]	1e-79	BH2237	COG1012	1e-45	GAPN_PEA	Directproteinsequencing;NADP;Oxidoreductase,NADP-dependent glyceraldehyde-3-phosphate dehydrogenase (EC 1.2.1.9) (Non-phosphorylating glyceraldehyde 3-phosphate dehydrogenase) (Glyceraldehyde-3-phosphate dehydrogenase [NADP+]) (Triosephosphate dehydrogenase).	1e-80	GO_ID:4332	TIGR_CMR|BA0849 SPTR:Q81UL6 symbol:BA0849 "glyceraldehyde-3-phosphate dehydrogenase, NADP-dependent" [GO:0008152 "metabolism" evidence=ISS] [GO:0008886 "glyceraldehyde-3-phosphate dehydrogenase (NADP+) activity" evidence=ISS] InterPro:IPR002086 Pfam:PF00171 GO:GO:0008152 InterPro:IPR012303 PIRSF:PIRSF000147 PROSITE:PS00070 PROSITE:PS00687 HSSP:Q59931 EMBL:AE017334 EMBL:AE017225 EMBL:AE017026 TIGR…	4e-47
Ljwgs_058132.1	1.10.3.5	E1.2.1.3 aldehyde dehydrogenase (NAD+) [EC:1.2.1.3] [COG:COG1012] [GO:0004029]	ath:At2g24270	F27D4.18; NADP-dependent glyceraldehyde-3-phosphate dehydrogenase, putative [EC:1.2.1.9] [KO:K00131]	1e-79	BH2237	COG1012	1e-45	GAPN_PEA	Directproteinsequencing;NADP;Oxidoreductase,NADP-dependent glyceraldehyde-3-phosphate dehydrogenase (EC 1.2.1.9) (Non-phosphorylating glyceraldehyde 3-phosphate dehydrogenase) (Glyceraldehyde-3-phosphate dehydrogenase [NADP+]) (Triosephosphate dehydrogenase).	1e-80	GO_ID:4332	TIGR_CMR|BA0849 SPTR:Q81UL6 symbol:BA0849 "glyceraldehyde-3-phosphate dehydrogenase, NADP-dependent" [GO:0008152 "metabolism" evidence=ISS] [GO:0008886 "glyceraldehyde-3-phosphate dehydrogenase (NADP+) activity" evidence=ISS] InterPro:IPR002086 Pfam:PF00171 GO:GO:0008152 InterPro:IPR012303 PIRSF:PIRSF000147 PROSITE:PS00070 PROSITE:PS00687 HSSP:Q59931 EMBL:AE017334 EMBL:AE017225 EMBL:AE017026 TIGR…	4e-47
Ljwgs_058132.1	1.5.6.18	E1.2.1.3 aldehyde dehydrogenase (NAD+) [EC:1.2.1.3] [COG:COG1012] [GO:0004029]	ath:At2g24270	F27D4.18; NADP-dependent glyceraldehyde-3-phosphate dehydrogenase, putative [EC:1.2.1.9] [KO:K00131]	1e-79	BH2237	COG1012	1e-45	GAPN_PEA	Directproteinsequencing;NADP;Oxidoreductase,NADP-dependent glyceraldehyde-3-phosphate dehydrogenase (EC 1.2.1.9) (Non-phosphorylating glyceraldehyde 3-phosphate dehydrogenase) (Glyceraldehyde-3-phosphate dehydrogenase [NADP+]) (Triosephosphate dehydrogenase).	1e-80	GO_ID:4332	TIGR_CMR|BA0849 SPTR:Q81UL6 symbol:BA0849 "glyceraldehyde-3-phosphate dehydrogenase, NADP-dependent" [GO:0008152 "metabolism" evidence=ISS] [GO:0008886 "glyceraldehyde-3-phosphate dehydrogenase (NADP+) activity" evidence=ISS] InterPro:IPR002086 Pfam:PF00171 GO:GO:0008152 InterPro:IPR012303 PIRSF:PIRSF000147 PROSITE:PS00070 PROSITE:PS00687 HSSP:Q59931 EMBL:AE017334 EMBL:AE017225 EMBL:AE017026 TIGR…	4e-47
Ljwgs_058132.1	1.5.12.34	E1.2.1.16, gabD succinate-semialdehyde dehydrogenase (NADP+) [EC:1.2.1.16] [COG:COG1012] [GO:0009013]	ath:At2g24270	F27D4.18; NADP-dependent glyceraldehyde-3-phosphate dehydrogenase, putative [EC:1.2.1.9] [KO:K00131]	1e-79	BH2237	COG1012	1e-45	GAPN_PEA	Directproteinsequencing;NADP;Oxidoreductase,NADP-dependent glyceraldehyde-3-phosphate dehydrogenase (EC 1.2.1.9) (Non-phosphorylating glyceraldehyde 3-phosphate dehydrogenase) (Glyceraldehyde-3-phosphate dehydrogenase [NADP+]) (Triosephosphate dehydrogenase).	1e-80	GO_ID:4332	TIGR_CMR|BA0849 SPTR:Q81UL6 symbol:BA0849 "glyceraldehyde-3-phosphate dehydrogenase, NADP-dependent" [GO:0008152 "metabolism" evidence=ISS] [GO:0008886 "glyceraldehyde-3-phosphate dehydrogenase (NADP+) activity" evidence=ISS] InterPro:IPR002086 Pfam:PF00171 GO:GO:0008152 InterPro:IPR012303 PIRSF:PIRSF000147 PROSITE:PS00070 PROSITE:PS00687 HSSP:Q59931 EMBL:AE017334 EMBL:AE017225 EMBL:AE017026 TIGR…	4e-47
Ljwgs_058132.1	1.11.20.6	E1.1.1.1, adh alcohol dehydrogenase [EC:1.1.1.1] [COG:COG1012 COG1062 COG1064 COG1454] [GO:0004022 0004023 0004024 0004025]	ath:At2g24270	F27D4.18; NADP-dependent glyceraldehyde-3-phosphate dehydrogenase, putative [EC:1.2.1.9] [KO:K00131]	1e-79	BH2237	COG1012	1e-45	GAPN_PEA	Directproteinsequencing;NADP;Oxidoreductase,NADP-dependent glyceraldehyde-3-phosphate dehydrogenase (EC 1.2.1.9) (Non-phosphorylating glyceraldehyde 3-phosphate dehydrogenase) (Glyceraldehyde-3-phosphate dehydrogenase [NADP+]) (Triosephosphate dehydrogenase).	1e-80	GO_ID:4332	TIGR_CMR|BA0849 SPTR:Q81UL6 symbol:BA0849 "glyceraldehyde-3-phosphate dehydrogenase, NADP-dependent" [GO:0008152 "metabolism" evidence=ISS] [GO:0008886 "glyceraldehyde-3-phosphate dehydrogenase (NADP+) activity" evidence=ISS] InterPro:IPR002086 Pfam:PF00171 GO:GO:0008152 InterPro:IPR012303 PIRSF:PIRSF000147 PROSITE:PS00070 PROSITE:PS00687 HSSP:Q59931 EMBL:AE017334 EMBL:AE017225 EMBL:AE017026 TIGR…	4e-47
Ljwgs_058132.1	1.5.9.28	E1.2.1.3 aldehyde dehydrogenase (NAD+) [EC:1.2.1.3] [COG:COG1012] [GO:0004029]	ath:At2g24270	F27D4.18; NADP-dependent glyceraldehyde-3-phosphate dehydrogenase, putative [EC:1.2.1.9] [KO:K00131]	1e-79	BH2237	COG1012	1e-45	GAPN_PEA	Directproteinsequencing;NADP;Oxidoreductase,NADP-dependent glyceraldehyde-3-phosphate dehydrogenase (EC 1.2.1.9) (Non-phosphorylating glyceraldehyde 3-phosphate dehydrogenase) (Glyceraldehyde-3-phosphate dehydrogenase [NADP+]) (Triosephosphate dehydrogenase).	1e-80	GO_ID:4332	TIGR_CMR|BA0849 SPTR:Q81UL6 symbol:BA0849 "glyceraldehyde-3-phosphate dehydrogenase, NADP-dependent" [GO:0008152 "metabolism" evidence=ISS] [GO:0008886 "glyceraldehyde-3-phosphate dehydrogenase (NADP+) activity" evidence=ISS] InterPro:IPR002086 Pfam:PF00171 GO:GO:0008152 InterPro:IPR012303 PIRSF:PIRSF000147 PROSITE:PS00070 PROSITE:PS00687 HSSP:Q59931 EMBL:AE017334 EMBL:AE017225 EMBL:AE017026 TIGR…	4e-47
Ljwgs_058132.1	1.11.20.3	E1.2.1.- [EC:1.2.1.-] [COG:COG1012]	ath:At2g24270	F27D4.18; NADP-dependent glyceraldehyde-3-phosphate dehydrogenase, putative [EC:1.2.1.9] [KO:K00131]	1e-79	BH2237	COG1012	1e-45	GAPN_PEA	Directproteinsequencing;NADP;Oxidoreductase,NADP-dependent glyceraldehyde-3-phosphate dehydrogenase (EC 1.2.1.9) (Non-phosphorylating glyceraldehyde 3-phosphate dehydrogenase) (Glyceraldehyde-3-phosphate dehydrogenase [NADP+]) (Triosephosphate dehydrogenase).	1e-80	GO_ID:4332	TIGR_CMR|BA0849 SPTR:Q81UL6 symbol:BA0849 "glyceraldehyde-3-phosphate dehydrogenase, NADP-dependent" [GO:0008152 "metabolism" evidence=ISS] [GO:0008886 "glyceraldehyde-3-phosphate dehydrogenase (NADP+) activity" evidence=ISS] InterPro:IPR002086 Pfam:PF00171 GO:GO:0008152 InterPro:IPR012303 PIRSF:PIRSF000147 PROSITE:PS00070 PROSITE:PS00687 HSSP:Q59931 EMBL:AE017334 EMBL:AE017225 EMBL:AE017026 TIGR…	4e-47
Ljwgs_058132.1	1.1.1.23	E1.2.1.5 aldehyde dehydrogenase (NAD(P)+) [EC:1.2.1.5] [COG:COG1012] [GO:0004030]	ath:At2g24270	F27D4.18; NADP-dependent glyceraldehyde-3-phosphate dehydrogenase, putative [EC:1.2.1.9] [KO:K00131]	1e-79	BH2237	COG1012	1e-45	GAPN_PEA	Directproteinsequencing;NADP;Oxidoreductase,NADP-dependent glyceraldehyde-3-phosphate dehydrogenase (EC 1.2.1.9) (Non-phosphorylating glyceraldehyde 3-phosphate dehydrogenase) (Glyceraldehyde-3-phosphate dehydrogenase [NADP+]) (Triosephosphate dehydrogenase).	1e-80	GO_ID:4332	TIGR_CMR|BA0849 SPTR:Q81UL6 symbol:BA0849 "glyceraldehyde-3-phosphate dehydrogenase, NADP-dependent" [GO:0008152 "metabolism" evidence=ISS] [GO:0008886 "glyceraldehyde-3-phosphate dehydrogenase (NADP+) activity" evidence=ISS] InterPro:IPR002086 Pfam:PF00171 GO:GO:0008152 InterPro:IPR012303 PIRSF:PIRSF000147 PROSITE:PS00070 PROSITE:PS00687 HSSP:Q59931 EMBL:AE017334 EMBL:AE017225 EMBL:AE017026 TIGR…	4e-47
Ljwgs_058132.1	1.5.10.12	E1.5.1.12, putA 1-pyrroline-5-carboxylate dehydrogenase [EC:1.5.1.12] [COG:COG1012] [GO:0003842]	ath:At2g24270	F27D4.18; NADP-dependent glyceraldehyde-3-phosphate dehydrogenase, putative [EC:1.2.1.9] [KO:K00131]	1e-79	BH2237	COG1012	1e-45	GAPN_PEA	Directproteinsequencing;NADP;Oxidoreductase,NADP-dependent glyceraldehyde-3-phosphate dehydrogenase (EC 1.2.1.9) (Non-phosphorylating glyceraldehyde 3-phosphate dehydrogenase) (Glyceraldehyde-3-phosphate dehydrogenase [NADP+]) (Triosephosphate dehydrogenase).	1e-80	GO_ID:4332	TIGR_CMR|BA0849 SPTR:Q81UL6 symbol:BA0849 "glyceraldehyde-3-phosphate dehydrogenase, NADP-dependent" [GO:0008152 "metabolism" evidence=ISS] [GO:0008886 "glyceraldehyde-3-phosphate dehydrogenase (NADP+) activity" evidence=ISS] InterPro:IPR002086 Pfam:PF00171 GO:GO:0008152 InterPro:IPR012303 PIRSF:PIRSF000147 PROSITE:PS00070 PROSITE:PS00687 HSSP:Q59931 EMBL:AE017334 EMBL:AE017225 EMBL:AE017026 TIGR…	4e-47
Ljwgs_058132.1	1.5.1.9	E1.5.1.12, putA 1-pyrroline-5-carboxylate dehydrogenase [EC:1.5.1.12] [COG:COG1012] [GO:0003842]	ath:At2g24270	F27D4.18; NADP-dependent glyceraldehyde-3-phosphate dehydrogenase, putative [EC:1.2.1.9] [KO:K00131]	1e-79	BH2237	COG1012	1e-45	GAPN_PEA	Directproteinsequencing;NADP;Oxidoreductase,NADP-dependent glyceraldehyde-3-phosphate dehydrogenase (EC 1.2.1.9) (Non-phosphorylating glyceraldehyde 3-phosphate dehydrogenase) (Glyceraldehyde-3-phosphate dehydrogenase [NADP+]) (Triosephosphate dehydrogenase).	1e-80	GO_ID:4332	TIGR_CMR|BA0849 SPTR:Q81UL6 symbol:BA0849 "glyceraldehyde-3-phosphate dehydrogenase, NADP-dependent" [GO:0008152 "metabolism" evidence=ISS] [GO:0008886 "glyceraldehyde-3-phosphate dehydrogenase (NADP+) activity" evidence=ISS] InterPro:IPR002086 Pfam:PF00171 GO:GO:0008152 InterPro:IPR012303 PIRSF:PIRSF000147 PROSITE:PS00070 PROSITE:PS00687 HSSP:Q59931 EMBL:AE017334 EMBL:AE017225 EMBL:AE017026 TIGR…	4e-47
Ljwgs_058132.1	1.3.6.12	E1.2.1.3 aldehyde dehydrogenase (NAD+) [EC:1.2.1.3] [COG:COG1012] [GO:0004029]	ath:At2g24270	F27D4.18; NADP-dependent glyceraldehyde-3-phosphate dehydrogenase, putative [EC:1.2.1.9] [KO:K00131]	1e-79	BH2237	COG1012	1e-45	GAPN_PEA	Directproteinsequencing;NADP;Oxidoreductase,NADP-dependent glyceraldehyde-3-phosphate dehydrogenase (EC 1.2.1.9) (Non-phosphorylating glyceraldehyde 3-phosphate dehydrogenase) (Glyceraldehyde-3-phosphate dehydrogenase [NADP+]) (Triosephosphate dehydrogenase).	1e-80	GO_ID:4332	TIGR_CMR|BA0849 SPTR:Q81UL6 symbol:BA0849 "glyceraldehyde-3-phosphate dehydrogenase, NADP-dependent" [GO:0008152 "metabolism" evidence=ISS] [GO:0008886 "glyceraldehyde-3-phosphate dehydrogenase (NADP+) activity" evidence=ISS] InterPro:IPR002086 Pfam:PF00171 GO:GO:0008152 InterPro:IPR012303 PIRSF:PIRSF000147 PROSITE:PS00070 PROSITE:PS00687 HSSP:Q59931 EMBL:AE017334 EMBL:AE017225 EMBL:AE017026 TIGR…	4e-47
Ljwgs_058132.1	1.5.11.27	E1.2.1.5 aldehyde dehydrogenase (NAD(P)+) [EC:1.2.1.5] [COG:COG1012] [GO:0004030]	ath:At2g24270	F27D4.18; NADP-dependent glyceraldehyde-3-phosphate dehydrogenase, putative [EC:1.2.1.9] [KO:K00131]	1e-79	BH2237	COG1012	1e-45	GAPN_PEA	Directproteinsequencing;NADP;Oxidoreductase,NADP-dependent glyceraldehyde-3-phosphate dehydrogenase (EC 1.2.1.9) (Non-phosphorylating glyceraldehyde 3-phosphate dehydrogenase) (Glyceraldehyde-3-phosphate dehydrogenase [NADP+]) (Triosephosphate dehydrogenase).	1e-80	GO_ID:4332	TIGR_CMR|BA0849 SPTR:Q81UL6 symbol:BA0849 "glyceraldehyde-3-phosphate dehydrogenase, NADP-dependent" [GO:0008152 "metabolism" evidence=ISS] [GO:0008886 "glyceraldehyde-3-phosphate dehydrogenase (NADP+) activity" evidence=ISS] InterPro:IPR002086 Pfam:PF00171 GO:GO:0008152 InterPro:IPR012303 PIRSF:PIRSF000147 PROSITE:PS00070 PROSITE:PS00687 HSSP:Q59931 EMBL:AE017334 EMBL:AE017225 EMBL:AE017026 TIGR…	4e-47
Ljwgs_058132.1	1.3.9.2	E1.2.1.3 aldehyde dehydrogenase (NAD+) [EC:1.2.1.3] [COG:COG1012] [GO:0004029]	ath:At2g24270	F27D4.18; NADP-dependent glyceraldehyde-3-phosphate dehydrogenase, putative [EC:1.2.1.9] [KO:K00131]	1e-79	BH2237	COG1012	1e-45	GAPN_PEA	Directproteinsequencing;NADP;Oxidoreductase,NADP-dependent glyceraldehyde-3-phosphate dehydrogenase (EC 1.2.1.9) (Non-phosphorylating glyceraldehyde 3-phosphate dehydrogenase) (Glyceraldehyde-3-phosphate dehydrogenase [NADP+]) (Triosephosphate dehydrogenase).	1e-80	GO_ID:4332	TIGR_CMR|BA0849 SPTR:Q81UL6 symbol:BA0849 "glyceraldehyde-3-phosphate dehydrogenase, NADP-dependent" [GO:0008152 "metabolism" evidence=ISS] [GO:0008886 "glyceraldehyde-3-phosphate dehydrogenase (NADP+) activity" evidence=ISS] InterPro:IPR002086 Pfam:PF00171 GO:GO:0008152 InterPro:IPR012303 PIRSF:PIRSF000147 PROSITE:PS00070 PROSITE:PS00687 HSSP:Q59931 EMBL:AE017334 EMBL:AE017225 EMBL:AE017026 TIGR…	4e-47
Ljwgs_058132.1	1.1.16.3	E1.2.1.27, mmsA, iolA methylmalonate-semialdehyde dehydrogenase [EC:1.2.1.27] [COG:COG1012] [GO:0004491]	ath:At2g24270	F27D4.18; NADP-dependent glyceraldehyde-3-phosphate dehydrogenase, putative [EC:1.2.1.9] [KO:K00131]	1e-79	BH2237	COG1012	1e-45	GAPN_PEA	Directproteinsequencing;NADP;Oxidoreductase,NADP-dependent glyceraldehyde-3-phosphate dehydrogenase (EC 1.2.1.9) (Non-phosphorylating glyceraldehyde 3-phosphate dehydrogenase) (Glyceraldehyde-3-phosphate dehydrogenase [NADP+]) (Triosephosphate dehydrogenase).	1e-80	GO_ID:4332	TIGR_CMR|BA0849 SPTR:Q81UL6 symbol:BA0849 "glyceraldehyde-3-phosphate dehydrogenase, NADP-dependent" [GO:0008152 "metabolism" evidence=ISS] [GO:0008886 "glyceraldehyde-3-phosphate dehydrogenase (NADP+) activity" evidence=ISS] InterPro:IPR002086 Pfam:PF00171 GO:GO:0008152 InterPro:IPR012303 PIRSF:PIRSF000147 PROSITE:PS00070 PROSITE:PS00687 HSSP:Q59931 EMBL:AE017334 EMBL:AE017225 EMBL:AE017026 TIGR…	4e-47
Ljwgs_058132.1	1.6.1.5	E1.2.1.3 aldehyde dehydrogenase (NAD+) [EC:1.2.1.3] [COG:COG1012] [GO:0004029]	ath:At2g24270	F27D4.18; NADP-dependent glyceraldehyde-3-phosphate dehydrogenase, putative [EC:1.2.1.9] [KO:K00131]	1e-79	BH2237	COG1012	1e-45	GAPN_PEA	Directproteinsequencing;NADP;Oxidoreductase,NADP-dependent glyceraldehyde-3-phosphate dehydrogenase (EC 1.2.1.9) (Non-phosphorylating glyceraldehyde 3-phosphate dehydrogenase) (Glyceraldehyde-3-phosphate dehydrogenase [NADP+]) (Triosephosphate dehydrogenase).	1e-80	GO_ID:4332	TIGR_CMR|BA0849 SPTR:Q81UL6 symbol:BA0849 "glyceraldehyde-3-phosphate dehydrogenase, NADP-dependent" [GO:0008152 "metabolism" evidence=ISS] [GO:0008886 "glyceraldehyde-3-phosphate dehydrogenase (NADP+) activity" evidence=ISS] InterPro:IPR002086 Pfam:PF00171 GO:GO:0008152 InterPro:IPR012303 PIRSF:PIRSF000147 PROSITE:PS00070 PROSITE:PS00687 HSSP:Q59931 EMBL:AE017334 EMBL:AE017225 EMBL:AE017026 TIGR…	4e-47
Ljwgs_058132.1	1.5.12.23	E1.2.1.5 aldehyde dehydrogenase (NAD(P)+) [EC:1.2.1.5] [COG:COG1012] [GO:0004030]	ath:At2g24270	F27D4.18; NADP-dependent glyceraldehyde-3-phosphate dehydrogenase, putative [EC:1.2.1.9] [KO:K00131]	1e-79	BH2237	COG1012	1e-45	GAPN_PEA	Directproteinsequencing;NADP;Oxidoreductase,NADP-dependent glyceraldehyde-3-phosphate dehydrogenase (EC 1.2.1.9) (Non-phosphorylating glyceraldehyde 3-phosphate dehydrogenase) (Glyceraldehyde-3-phosphate dehydrogenase [NADP+]) (Triosephosphate dehydrogenase).	1e-80	GO_ID:4332	TIGR_CMR|BA0849 SPTR:Q81UL6 symbol:BA0849 "glyceraldehyde-3-phosphate dehydrogenase, NADP-dependent" [GO:0008152 "metabolism" evidence=ISS] [GO:0008886 "glyceraldehyde-3-phosphate dehydrogenase (NADP+) activity" evidence=ISS] InterPro:IPR002086 Pfam:PF00171 GO:GO:0008152 InterPro:IPR012303 PIRSF:PIRSF000147 PROSITE:PS00070 PROSITE:PS00687 HSSP:Q59931 EMBL:AE017334 EMBL:AE017225 EMBL:AE017026 TIGR…	4e-47
Ljwgs_058132.1	1.1.13.31	E1.2.1.3 aldehyde dehydrogenase (NAD+) [EC:1.2.1.3] [COG:COG1012] [GO:0004029]	ath:At2g24270	F27D4.18; NADP-dependent glyceraldehyde-3-phosphate dehydrogenase, putative [EC:1.2.1.9] [KO:K00131]	1e-79	BH2237	COG1012	1e-45	GAPN_PEA	Directproteinsequencing;NADP;Oxidoreductase,NADP-dependent glyceraldehyde-3-phosphate dehydrogenase (EC 1.2.1.9) (Non-phosphorylating glyceraldehyde 3-phosphate dehydrogenase) (Glyceraldehyde-3-phosphate dehydrogenase [NADP+]) (Triosephosphate dehydrogenase).	1e-80	GO_ID:4332	TIGR_CMR|BA0849 SPTR:Q81UL6 symbol:BA0849 "glyceraldehyde-3-phosphate dehydrogenase, NADP-dependent" [GO:0008152 "metabolism" evidence=ISS] [GO:0008886 "glyceraldehyde-3-phosphate dehydrogenase (NADP+) activity" evidence=ISS] InterPro:IPR002086 Pfam:PF00171 GO:GO:0008152 InterPro:IPR012303 PIRSF:PIRSF000147 PROSITE:PS00070 PROSITE:PS00687 HSSP:Q59931 EMBL:AE017334 EMBL:AE017225 EMBL:AE017026 TIGR…	4e-47
Ljwgs_058132.1	1.5.13.2	E1.2.1.39, feaB phenylacetaldehyde dehydrogenase [EC:1.2.1.39] [COG:COG1012] [GO:0008957]	ath:At2g24270	F27D4.18; NADP-dependent glyceraldehyde-3-phosphate dehydrogenase, putative [EC:1.2.1.9] [KO:K00131]	1e-79	BH2237	COG1012	1e-45	GAPN_PEA	Directproteinsequencing;NADP;Oxidoreductase,NADP-dependent glyceraldehyde-3-phosphate dehydrogenase (EC 1.2.1.9) (Non-phosphorylating glyceraldehyde 3-phosphate dehydrogenase) (Glyceraldehyde-3-phosphate dehydrogenase [NADP+]) (Triosephosphate dehydrogenase).	1e-80	GO_ID:4332	TIGR_CMR|BA0849 SPTR:Q81UL6 symbol:BA0849 "glyceraldehyde-3-phosphate dehydrogenase, NADP-dependent" [GO:0008152 "metabolism" evidence=ISS] [GO:0008886 "glyceraldehyde-3-phosphate dehydrogenase (NADP+) activity" evidence=ISS] InterPro:IPR002086 Pfam:PF00171 GO:GO:0008152 InterPro:IPR012303 PIRSF:PIRSF000147 PROSITE:PS00070 PROSITE:PS00687 HSSP:Q59931 EMBL:AE017334 EMBL:AE017225 EMBL:AE017026 TIGR…	4e-47
Ljwgs_058132.1	1.1.11.14	E1.2.1.3 aldehyde dehydrogenase (NAD+) [EC:1.2.1.3] [COG:COG1012] [GO:0004029]	ath:At2g24270	F27D4.18; NADP-dependent glyceraldehyde-3-phosphate dehydrogenase, putative [EC:1.2.1.9] [KO:K00131]	1e-79	BH2237	COG1012	1e-45	GAPN_PEA	Directproteinsequencing;NADP;Oxidoreductase,NADP-dependent glyceraldehyde-3-phosphate dehydrogenase (EC 1.2.1.9) (Non-phosphorylating glyceraldehyde 3-phosphate dehydrogenase) (Glyceraldehyde-3-phosphate dehydrogenase [NADP+]) (Triosephosphate dehydrogenase).	1e-80	GO_ID:4332	TIGR_CMR|BA0849 SPTR:Q81UL6 symbol:BA0849 "glyceraldehyde-3-phosphate dehydrogenase, NADP-dependent" [GO:0008152 "metabolism" evidence=ISS] [GO:0008886 "glyceraldehyde-3-phosphate dehydrogenase (NADP+) activity" evidence=ISS] InterPro:IPR002086 Pfam:PF00171 GO:GO:0008152 InterPro:IPR012303 PIRSF:PIRSF000147 PROSITE:PS00070 PROSITE:PS00687 HSSP:Q59931 EMBL:AE017334 EMBL:AE017225 EMBL:AE017026 TIGR…	4e-47
Ljwgs_058132.1	1.1.14.38	E1.2.1.3 aldehyde dehydrogenase (NAD+) [EC:1.2.1.3] [COG:COG1012] [GO:0004029]	ath:At2g24270	F27D4.18; NADP-dependent glyceraldehyde-3-phosphate dehydrogenase, putative [EC:1.2.1.9] [KO:K00131]	1e-79	BH2237	COG1012	1e-45	GAPN_PEA	Directproteinsequencing;NADP;Oxidoreductase,NADP-dependent glyceraldehyde-3-phosphate dehydrogenase (EC 1.2.1.9) (Non-phosphorylating glyceraldehyde 3-phosphate dehydrogenase) (Glyceraldehyde-3-phosphate dehydrogenase [NADP+]) (Triosephosphate dehydrogenase).	1e-80	GO_ID:4332	TIGR_CMR|BA0849 SPTR:Q81UL6 symbol:BA0849 "glyceraldehyde-3-phosphate dehydrogenase, NADP-dependent" [GO:0008152 "metabolism" evidence=ISS] [GO:0008886 "glyceraldehyde-3-phosphate dehydrogenase (NADP+) activity" evidence=ISS] InterPro:IPR002086 Pfam:PF00171 GO:GO:0008152 InterPro:IPR012303 PIRSF:PIRSF000147 PROSITE:PS00070 PROSITE:PS00687 HSSP:Q59931 EMBL:AE017334 EMBL:AE017225 EMBL:AE017026 TIGR…	4e-47
Ljwgs_058132.1	1.1.14.10.1	E1.2.1.10A, adhE acetaldehyde dehydrogenase [COG:COG1012]	ath:At2g24270	F27D4.18; NADP-dependent glyceraldehyde-3-phosphate dehydrogenase, putative [EC:1.2.1.9] [KO:K00131]	1e-79	BH2237	COG1012	1e-45	GAPN_PEA	Directproteinsequencing;NADP;Oxidoreductase,NADP-dependent glyceraldehyde-3-phosphate dehydrogenase (EC 1.2.1.9) (Non-phosphorylating glyceraldehyde 3-phosphate dehydrogenase) (Glyceraldehyde-3-phosphate dehydrogenase [NADP+]) (Triosephosphate dehydrogenase).	1e-80	GO_ID:4332	TIGR_CMR|BA0849 SPTR:Q81UL6 symbol:BA0849 "glyceraldehyde-3-phosphate dehydrogenase, NADP-dependent" [GO:0008152 "metabolism" evidence=ISS] [GO:0008886 "glyceraldehyde-3-phosphate dehydrogenase (NADP+) activity" evidence=ISS] InterPro:IPR002086 Pfam:PF00171 GO:GO:0008152 InterPro:IPR012303 PIRSF:PIRSF000147 PROSITE:PS00070 PROSITE:PS00687 HSSP:Q59931 EMBL:AE017334 EMBL:AE017225 EMBL:AE017026 TIGR…	4e-47
Ljwgs_058132.1	1.5.12.27	E1.2.1.60, hpaE 5-carboxymethyl-2-hydroxymuconic-semialdehyde dehydrogenase [EC:1.2.1.60] [COG:COG1012] [GO:0018480]	ath:At2g24270	F27D4.18; NADP-dependent glyceraldehyde-3-phosphate dehydrogenase, putative [EC:1.2.1.9] [KO:K00131]	1e-79	BH2237	COG1012	1e-45	GAPN_PEA	Directproteinsequencing;NADP;Oxidoreductase,NADP-dependent glyceraldehyde-3-phosphate dehydrogenase (EC 1.2.1.9) (Non-phosphorylating glyceraldehyde 3-phosphate dehydrogenase) (Glyceraldehyde-3-phosphate dehydrogenase [NADP+]) (Triosephosphate dehydrogenase).	1e-80	GO_ID:4332	TIGR_CMR|BA0849 SPTR:Q81UL6 symbol:BA0849 "glyceraldehyde-3-phosphate dehydrogenase, NADP-dependent" [GO:0008152 "metabolism" evidence=ISS] [GO:0008886 "glyceraldehyde-3-phosphate dehydrogenase (NADP+) activity" evidence=ISS] InterPro:IPR002086 Pfam:PF00171 GO:GO:0008152 InterPro:IPR012303 PIRSF:PIRSF000147 PROSITE:PS00070 PROSITE:PS00687 HSSP:Q59931 EMBL:AE017334 EMBL:AE017225 EMBL:AE017026 TIGR…	4e-47
Ljwgs_058132.1	1.5.3.37	E1.2.1.8, betB betaine-aldehyde dehydrogenase [EC:1.2.1.8] [COG:COG1012] [GO:0008802]	ath:At2g24270	F27D4.18; NADP-dependent glyceraldehyde-3-phosphate dehydrogenase, putative [EC:1.2.1.9] [KO:K00131]	1e-79	BH2237	COG1012	1e-45	GAPN_PEA	Directproteinsequencing;NADP;Oxidoreductase,NADP-dependent glyceraldehyde-3-phosphate dehydrogenase (EC 1.2.1.9) (Non-phosphorylating glyceraldehyde 3-phosphate dehydrogenase) (Glyceraldehyde-3-phosphate dehydrogenase [NADP+]) (Triosephosphate dehydrogenase).	1e-80	GO_ID:4332	TIGR_CMR|BA0849 SPTR:Q81UL6 symbol:BA0849 "glyceraldehyde-3-phosphate dehydrogenase, NADP-dependent" [GO:0008152 "metabolism" evidence=ISS] [GO:0008886 "glyceraldehyde-3-phosphate dehydrogenase (NADP+) activity" evidence=ISS] InterPro:IPR002086 Pfam:PF00171 GO:GO:0008152 InterPro:IPR012303 PIRSF:PIRSF000147 PROSITE:PS00070 PROSITE:PS00687 HSSP:Q59931 EMBL:AE017334 EMBL:AE017225 EMBL:AE017026 TIGR…	4e-47
Ljwgs_058132.1	1.1.11.7.1	E1.2.1.10A, adhE acetaldehyde dehydrogenase [COG:COG1012]	ath:At2g24270	F27D4.18; NADP-dependent glyceraldehyde-3-phosphate dehydrogenase, putative [EC:1.2.1.9] [KO:K00131]	1e-79	BH2237	COG1012	1e-45	GAPN_PEA	Directproteinsequencing;NADP;Oxidoreductase,NADP-dependent glyceraldehyde-3-phosphate dehydrogenase (EC 1.2.1.9) (Non-phosphorylating glyceraldehyde 3-phosphate dehydrogenase) (Glyceraldehyde-3-phosphate dehydrogenase [NADP+]) (Triosephosphate dehydrogenase).	1e-80	GO_ID:4332	TIGR_CMR|BA0849 SPTR:Q81UL6 symbol:BA0849 "glyceraldehyde-3-phosphate dehydrogenase, NADP-dependent" [GO:0008152 "metabolism" evidence=ISS] [GO:0008886 "glyceraldehyde-3-phosphate dehydrogenase (NADP+) activity" evidence=ISS] InterPro:IPR002086 Pfam:PF00171 GO:GO:0008152 InterPro:IPR012303 PIRSF:PIRSF000147 PROSITE:PS00070 PROSITE:PS00687 HSSP:Q59931 EMBL:AE017334 EMBL:AE017225 EMBL:AE017026 TIGR…	4e-47
Ljwgs_058132.1	1.1.1.22	E1.2.1.3 aldehyde dehydrogenase (NAD+) [EC:1.2.1.3] [COG:COG1012] [GO:0004029]	ath:At2g24270	F27D4.18; NADP-dependent glyceraldehyde-3-phosphate dehydrogenase, putative [EC:1.2.1.9] [KO:K00131]	1e-79	BH2237	COG1012	1e-45	GAPN_PEA	Directproteinsequencing;NADP;Oxidoreductase,NADP-dependent glyceraldehyde-3-phosphate dehydrogenase (EC 1.2.1.9) (Non-phosphorylating glyceraldehyde 3-phosphate dehydrogenase) (Glyceraldehyde-3-phosphate dehydrogenase [NADP+]) (Triosephosphate dehydrogenase).	1e-80	GO_ID:4332	TIGR_CMR|BA0849 SPTR:Q81UL6 symbol:BA0849 "glyceraldehyde-3-phosphate dehydrogenase, NADP-dependent" [GO:0008152 "metabolism" evidence=ISS] [GO:0008886 "glyceraldehyde-3-phosphate dehydrogenase (NADP+) activity" evidence=ISS] InterPro:IPR002086 Pfam:PF00171 GO:GO:0008152 InterPro:IPR012303 PIRSF:PIRSF000147 PROSITE:PS00070 PROSITE:PS00687 HSSP:Q59931 EMBL:AE017334 EMBL:AE017225 EMBL:AE017026 TIGR…	4e-47
Ljwgs_058132.1	1.5.1.2	E1.2.1.16, gabD succinate-semialdehyde dehydrogenase (NADP+) [EC:1.2.1.16] [COG:COG1012] [GO:0009013]	ath:At2g24270	F27D4.18; NADP-dependent glyceraldehyde-3-phosphate dehydrogenase, putative [EC:1.2.1.9] [KO:K00131]	1e-79	BH2237	COG1012	1e-45	GAPN_PEA	Directproteinsequencing;NADP;Oxidoreductase,NADP-dependent glyceraldehyde-3-phosphate dehydrogenase (EC 1.2.1.9) (Non-phosphorylating glyceraldehyde 3-phosphate dehydrogenase) (Glyceraldehyde-3-phosphate dehydrogenase [NADP+]) (Triosephosphate dehydrogenase).	1e-80	GO_ID:4332	TIGR_CMR|BA0849 SPTR:Q81UL6 symbol:BA0849 "glyceraldehyde-3-phosphate dehydrogenase, NADP-dependent" [GO:0008152 "metabolism" evidence=ISS] [GO:0008886 "glyceraldehyde-3-phosphate dehydrogenase (NADP+) activity" evidence=ISS] InterPro:IPR002086 Pfam:PF00171 GO:GO:0008152 InterPro:IPR012303 PIRSF:PIRSF000147 PROSITE:PS00070 PROSITE:PS00687 HSSP:Q59931 EMBL:AE017334 EMBL:AE017225 EMBL:AE017026 TIGR…	4e-47
Ljwgs_058132.1	1.1.11.25	E1.2.1.22, aldA, aldB lactaldehyde dehydrogenase [EC:1.2.1.22] [COG:COG1012] [GO:0008911]	ath:At2g24270	F27D4.18; NADP-dependent glyceraldehyde-3-phosphate dehydrogenase, putative [EC:1.2.1.9] [KO:K00131]	1e-79	BH2237	COG1012	1e-45	GAPN_PEA	Directproteinsequencing;NADP;Oxidoreductase,NADP-dependent glyceraldehyde-3-phosphate dehydrogenase (EC 1.2.1.9) (Non-phosphorylating glyceraldehyde 3-phosphate dehydrogenase) (Glyceraldehyde-3-phosphate dehydrogenase [NADP+]) (Triosephosphate dehydrogenase).	1e-80	GO_ID:4332	TIGR_CMR|BA0849 SPTR:Q81UL6 symbol:BA0849 "glyceraldehyde-3-phosphate dehydrogenase, NADP-dependent" [GO:0008152 "metabolism" evidence=ISS] [GO:0008886 "glyceraldehyde-3-phosphate dehydrogenase (NADP+) activity" evidence=ISS] InterPro:IPR002086 Pfam:PF00171 GO:GO:0008152 InterPro:IPR012303 PIRSF:PIRSF000147 PROSITE:PS00070 PROSITE:PS00687 HSSP:Q59931 EMBL:AE017334 EMBL:AE017225 EMBL:AE017026 TIGR…	4e-47
Ljwgs_058132.1	1.3.3.21	E1.1.1.1, adh alcohol dehydrogenase [EC:1.1.1.1] [COG:COG1012 COG1062 COG1064 COG1454] [GO:0004022 0004023 0004024 0004025]	ath:At2g24270	F27D4.18; NADP-dependent glyceraldehyde-3-phosphate dehydrogenase, putative [EC:1.2.1.9] [KO:K00131]	1e-79	BH2237	COG1012	1e-45	GAPN_PEA	Directproteinsequencing;NADP;Oxidoreductase,NADP-dependent glyceraldehyde-3-phosphate dehydrogenase (EC 1.2.1.9) (Non-phosphorylating glyceraldehyde 3-phosphate dehydrogenase) (Glyceraldehyde-3-phosphate dehydrogenase [NADP+]) (Triosephosphate dehydrogenase).	1e-80	GO_ID:4332	TIGR_CMR|BA0849 SPTR:Q81UL6 symbol:BA0849 "glyceraldehyde-3-phosphate dehydrogenase, NADP-dependent" [GO:0008152 "metabolism" evidence=ISS] [GO:0008886 "glyceraldehyde-3-phosphate dehydrogenase (NADP+) activity" evidence=ISS] InterPro:IPR002086 Pfam:PF00171 GO:GO:0008152 InterPro:IPR012303 PIRSF:PIRSF000147 PROSITE:PS00070 PROSITE:PS00687 HSSP:Q59931 EMBL:AE017334 EMBL:AE017225 EMBL:AE017026 TIGR…	4e-47
Ljwgs_058132.1	1.5.10.26	E2.7.3.2 creatine kinase [EC:2.7.3.2] [GO:0004111]	ath:At2g24270	F27D4.18; NADP-dependent glyceraldehyde-3-phosphate dehydrogenase, putative [EC:1.2.1.9] [KO:K00131]	1e-79	BH2237	COG1012	1e-45	GAPN_PEA	Directproteinsequencing;NADP;Oxidoreductase,NADP-dependent glyceraldehyde-3-phosphate dehydrogenase (EC 1.2.1.9) (Non-phosphorylating glyceraldehyde 3-phosphate dehydrogenase) (Glyceraldehyde-3-phosphate dehydrogenase [NADP+]) (Triosephosphate dehydrogenase).	1e-80	GO_ID:4332	TIGR_CMR|BA0849 SPTR:Q81UL6 symbol:BA0849 "glyceraldehyde-3-phosphate dehydrogenase, NADP-dependent" [GO:0008152 "metabolism" evidence=ISS] [GO:0008886 "glyceraldehyde-3-phosphate dehydrogenase (NADP+) activity" evidence=ISS] InterPro:IPR002086 Pfam:PF00171 GO:GO:0008152 InterPro:IPR012303 PIRSF:PIRSF000147 PROSITE:PS00070 PROSITE:PS00687 HSSP:Q59931 EMBL:AE017334 EMBL:AE017225 EMBL:AE017026 TIGR…	4e-47
Ljwgs_058132.1	1.5.14.24	E1.2.1.3 aldehyde dehydrogenase (NAD+) [EC:1.2.1.3] [COG:COG1012] [GO:0004029]	ath:At2g24270	F27D4.18; NADP-dependent glyceraldehyde-3-phosphate dehydrogenase, putative [EC:1.2.1.9] [KO:K00131]	1e-79	BH2237	COG1012	1e-45	GAPN_PEA	Directproteinsequencing;NADP;Oxidoreductase,NADP-dependent glyceraldehyde-3-phosphate dehydrogenase (EC 1.2.1.9) (Non-phosphorylating glyceraldehyde 3-phosphate dehydrogenase) (Glyceraldehyde-3-phosphate dehydrogenase [NADP+]) (Triosephosphate dehydrogenase).	1e-80	GO_ID:4332	TIGR_CMR|BA0849 SPTR:Q81UL6 symbol:BA0849 "glyceraldehyde-3-phosphate dehydrogenase, NADP-dependent" [GO:0008152 "metabolism" evidence=ISS] [GO:0008886 "glyceraldehyde-3-phosphate dehydrogenase (NADP+) activity" evidence=ISS] InterPro:IPR002086 Pfam:PF00171 GO:GO:0008152 InterPro:IPR012303 PIRSF:PIRSF000147 PROSITE:PS00070 PROSITE:PS00687 HSSP:Q59931 EMBL:AE017334 EMBL:AE017225 EMBL:AE017026 TIGR…	4e-47
Ljwgs_058132.1	1.11.8.3	E1.2.1.3 aldehyde dehydrogenase (NAD+) [EC:1.2.1.3] [COG:COG1012] [GO:0004029]	ath:At2g24270	F27D4.18; NADP-dependent glyceraldehyde-3-phosphate dehydrogenase, putative [EC:1.2.1.9] [KO:K00131]	1e-79	BH2237	COG1012	1e-45	GAPN_PEA	Directproteinsequencing;NADP;Oxidoreductase,NADP-dependent glyceraldehyde-3-phosphate dehydrogenase (EC 1.2.1.9) (Non-phosphorylating glyceraldehyde 3-phosphate dehydrogenase) (Glyceraldehyde-3-phosphate dehydrogenase [NADP+]) (Triosephosphate dehydrogenase).	1e-80	GO_ID:4332	TIGR_CMR|BA0849 SPTR:Q81UL6 symbol:BA0849 "glyceraldehyde-3-phosphate dehydrogenase, NADP-dependent" [GO:0008152 "metabolism" evidence=ISS] [GO:0008886 "glyceraldehyde-3-phosphate dehydrogenase (NADP+) activity" evidence=ISS] InterPro:IPR002086 Pfam:PF00171 GO:GO:0008152 InterPro:IPR012303 PIRSF:PIRSF000147 PROSITE:PS00070 PROSITE:PS00687 HSSP:Q59931 EMBL:AE017334 EMBL:AE017225 EMBL:AE017026 TIGR…	4e-47
Ljwgs_058132.1	1.3.9.4	E1.1.1.1, adh alcohol dehydrogenase [EC:1.1.1.1] [COG:COG1012 COG1062 COG1064 COG1454] [GO:0004022 0004023 0004024 0004025]	ath:At2g24270	F27D4.18; NADP-dependent glyceraldehyde-3-phosphate dehydrogenase, putative [EC:1.2.1.9] [KO:K00131]	1e-79	BH2237	COG1012	1e-45	GAPN_PEA	Directproteinsequencing;NADP;Oxidoreductase,NADP-dependent glyceraldehyde-3-phosphate dehydrogenase (EC 1.2.1.9) (Non-phosphorylating glyceraldehyde 3-phosphate dehydrogenase) (Glyceraldehyde-3-phosphate dehydrogenase [NADP+]) (Triosephosphate dehydrogenase).	1e-80	GO_ID:4332	TIGR_CMR|BA0849 SPTR:Q81UL6 symbol:BA0849 "glyceraldehyde-3-phosphate dehydrogenase, NADP-dependent" [GO:0008152 "metabolism" evidence=ISS] [GO:0008886 "glyceraldehyde-3-phosphate dehydrogenase (NADP+) activity" evidence=ISS] InterPro:IPR002086 Pfam:PF00171 GO:GO:0008152 InterPro:IPR012303 PIRSF:PIRSF000147 PROSITE:PS00070 PROSITE:PS00687 HSSP:Q59931 EMBL:AE017334 EMBL:AE017225 EMBL:AE017026 TIGR…	4e-47
TM0846.20	99.1.4.5519	GO_ID:54537										GO_ID:54537	TAIR|gene:2044917 SPTR:Q9SJR2 symbol:AT2G36430.1 [GO:0000004 "biological process unknown" evidence=ND] [GO:0008372 "cellular component unknown" evidence=ND] InterPro:IPR004158 EMBL:AC006919 EMBL:AY074351 EMBL:AY114049 PIR:F84780 Pfam:PF03140 SPTR:Q9SJR2	4e-37
chr1.CM0375.6	99.1.4.2546	GO_ID:40578							PSBW_SPIOL	Chloroplast;Directproteinsequencing;Membrane;Photosynthesis;PhotosystemII;Plastid;Thylakoid;Transitpeptide;Transmembrane,Photosystem II reaction center W protein, chloroplast precursor (PSII 6.1 kDa protein).	1e-24	GO_ID:40578	TAIR|gene:2064406 SPTR:O04338 symbol:AT2G30570 [GO:0000004 "biological process unknown" evidence=ND] [GO:0005554 "molecular function unknown" evidence=ND] EMBL:U93215 InterPro:IPR009806 Pfam:PF07123 EMBL:AY087402 EMBL:AF325042 EMBL:AF375448 EMBL:AY143958 PIR:A84710 SPTR:O04338	3e-23
chr1.CM0375.6	99.1.3.2.2062	PSBW_SPIOL							PSBW_SPIOL	Chloroplast;Directproteinsequencing;Membrane;Photosynthesis;PhotosystemII;Plastid;Thylakoid;Transitpeptide;Transmembrane,Photosystem II reaction center W protein, chloroplast precursor (PSII 6.1 kDa protein).	1e-24	GO_ID:40578	TAIR|gene:2064406 SPTR:O04338 symbol:AT2G30570 [GO:0000004 "biological process unknown" evidence=ND] [GO:0005554 "molecular function unknown" evidence=ND] EMBL:U93215 InterPro:IPR009806 Pfam:PF07123 EMBL:AY087402 EMBL:AF325042 EMBL:AF375448 EMBL:AY143958 PIR:A84710 SPTR:O04338	3e-23
Ljwgs_019006.1	99.1.4.2986	GO_ID:1664										GO_ID:1664	TAIR|gene:2133543 SPTR:O81464 symbol:AT4G08570.1 [GO:0008372 "cellular component unknown" evidence=ND] [GO:0046872 "metal ion binding" evidence=ISS] InterPro:IPR006121 Pfam:PF00403 GO:GO:0006810 PROSITE:PS01047 PROSITE:PS50846 EMBL:AF076275 EMBL:AL161512 EMBL:AY070406 EMBL:AY096585 PIR:T01827 HSSP:P04129 SPTR:O81464	5e-42
chr2.CM0249.74	99.1.3.1.42	EC 2.1.1.141							JMT_BRARP	Fattyacidbiosynthesis;Lipidsynthesis;Methyltransferase;Nuclearprotein;Oxylipinbiosynthesis;Transferase,Jasmonate O-methyltransferase (EC 2.1.1.141) (S-adenosyl-L- methionine:jasmonic acid carboxyl methyltransferase) (Floral nectary- specific protein 1).	6e-15	GO_ID:13064	TAIR|gene:2115399 SPTR:O23234 symbol:AT4G36470.1 [GO:0008757 "S-adenosylmethionine-dependent methyltransferase activity" evidence=ISS;IMP] [GO:0008372 "cellular component unknown" evidence=ND] [GO:0000004 "biological process unknown" evidence=ND] Pfam:PF03492 HSSP:Q9SPV4 InterPro:IPR005299 EMBL:AL161589 EMBL:Z99708 EMBL:BT014888 PIR:E85430 SPTR:O23234	4e-10
chr2.CM0249.74	99.1.4.5636	GO_ID:13064							JMT_BRARP	Fattyacidbiosynthesis;Lipidsynthesis;Methyltransferase;Nuclearprotein;Oxylipinbiosynthesis;Transferase,Jasmonate O-methyltransferase (EC 2.1.1.141) (S-adenosyl-L- methionine:jasmonic acid carboxyl methyltransferase) (Floral nectary- specific protein 1).	6e-15	GO_ID:13064	TAIR|gene:2115399 SPTR:O23234 symbol:AT4G36470.1 [GO:0008757 "S-adenosylmethionine-dependent methyltransferase activity" evidence=ISS;IMP] [GO:0008372 "cellular component unknown" evidence=ND] [GO:0000004 "biological process unknown" evidence=ND] Pfam:PF03492 HSSP:Q9SPV4 InterPro:IPR005299 EMBL:AL161589 EMBL:Z99708 EMBL:BT014888 PIR:E85430 SPTR:O23234	4e-10
Ljwgs_005761.1	1.10.8.10	E1.21.3.3 reticuline oxidase [EC:1.21.3.3]				mlr6875	COG0277	6e-18	RETO_ESCCA	Alkaloidmetabolism;Directproteinsequencing;FAD;Flavoprotein;Glycoprotein;Oxidoreductase;Signal,Reticuline oxidase precursor (EC 1.21.3.3) (Berberine-bridge-forming enzyme) (BBE) (Tetrahydroprotoberberine synthase).	3e-69	GO_ID:45513	TAIR|gene:2204603 SPTR:Q9SA85 symbol:AT1G30700.1 [GO:0009055 "electron carrier activity" evidence=ISS] Pfam:PF01565 InterPro:IPR006094 EMBL:AC007060 EMBL:AF419607 EMBL:AY140079 EMBL:BT010384 PIR:E86432 SPTR:Q9SA85	4e-143
Ljwgs_005761.1	1.1.11.23.1	DLD D-lactate dehydrogenase [COG:COG0277]				mlr6875	COG0277	6e-18	RETO_ESCCA	Alkaloidmetabolism;Directproteinsequencing;FAD;Flavoprotein;Glycoprotein;Oxidoreductase;Signal,Reticuline oxidase precursor (EC 1.21.3.3) (Berberine-bridge-forming enzyme) (BBE) (Tetrahydroprotoberberine synthase).	3e-69	GO_ID:45513	TAIR|gene:2204603 SPTR:Q9SA85 symbol:AT1G30700.1 [GO:0009055 "electron carrier activity" evidence=ISS] Pfam:PF01565 InterPro:IPR006094 EMBL:AC007060 EMBL:AF419607 EMBL:AY140079 EMBL:BT010384 PIR:E86432 SPTR:Q9SA85	4e-143
Ljwgs_005761.1	1.1.12.6	E1.1.3.15, glcD (S)-2-hydroxy-acid oxidase [EC:1.1.3.15] [COG:COG0277] [GO:0003973]				mlr6875	COG0277	6e-18	RETO_ESCCA	Alkaloidmetabolism;Directproteinsequencing;FAD;Flavoprotein;Glycoprotein;Oxidoreductase;Signal,Reticuline oxidase precursor (EC 1.21.3.3) (Berberine-bridge-forming enzyme) (BBE) (Tetrahydroprotoberberine synthase).	3e-69	GO_ID:45513	TAIR|gene:2204603 SPTR:Q9SA85 symbol:AT1G30700.1 [GO:0009055 "electron carrier activity" evidence=ISS] Pfam:PF01565 InterPro:IPR006094 EMBL:AC007060 EMBL:AF419607 EMBL:AY140079 EMBL:BT010384 PIR:E86432 SPTR:Q9SA85	4e-143
Ljwgs_023888.1	99.1.3.2.391	CIGR2_ORYSA							CIGR2_ORYSA	Nuclearprotein;Transcription;Transcriptionregulation,Chitin-inducible gibberellin-responsive protein 2.	1e-28	GO_ID:5855	TAIR|gene:2006746 SPTR:Q9LQT8 symbol:AT1G14920.1 [GO:0003700 "transcription factor activity" evidence=ISS;TAS] [GO:0005634 "nucleus" evidence=TAS] [GO:0009740 "gibberellic acid mediated signaling" evidence=TAS] Pfam:PF03514 GO:GO:0005634 InterPro:IPR005202 PROSITE:PS50985 EMBL:AC006917 EMBL:AY058194 EMBL:AY142002 PIR:H86282 SPTR:Q9LQT8	5e-29
Ljwgs_023888.1	99.1.4.4061	GO_ID:5855							CIGR2_ORYSA	Nuclearprotein;Transcription;Transcriptionregulation,Chitin-inducible gibberellin-responsive protein 2.	1e-28	GO_ID:5855	TAIR|gene:2006746 SPTR:Q9LQT8 symbol:AT1G14920.1 [GO:0003700 "transcription factor activity" evidence=ISS;TAS] [GO:0005634 "nucleus" evidence=TAS] [GO:0009740 "gibberellic acid mediated signaling" evidence=TAS] Pfam:PF03514 GO:GO:0005634 InterPro:IPR005202 PROSITE:PS50985 EMBL:AC006917 EMBL:AY058194 EMBL:AY142002 PIR:H86282 SPTR:Q9LQT8	5e-29
chr5.CM0019.47	2.3.1.72	TRXA thioredoxin 1 [COG:COG0526] [GO:0030508]										GO_ID:17747	TAIR|gene:3438941 SPTR:O82644 symbol:AT4G33040.1 [GO:0008372 "cellular component unknown" evidence=ND] [GO:0005489 "electron transporter activity" evidence=ISS] [GO:0006118 "electron transport" evidence=ISS] [GO:0030508 "thiol-disulfide exchange intermediate activity" evidence=ISS] Pfam:PF00462 InterPro:IPR002109 PRINTS:PR00160 HSSP:P37687 InterPro:IPR011905 TIGRFAMs:TIGR02189 EMBL:AL161582 EMBL:…	4e-39
chr5.CM0019.47	2.3.1.37.1	TRXC thioredoxin 2 [COG:COG0526] [GO:0030508]										GO_ID:17747	TAIR|gene:3438941 SPTR:O82644 symbol:AT4G33040.1 [GO:0008372 "cellular component unknown" evidence=ND] [GO:0005489 "electron transporter activity" evidence=ISS] [GO:0006118 "electron transport" evidence=ISS] [GO:0030508 "thiol-disulfide exchange intermediate activity" evidence=ISS] Pfam:PF00462 InterPro:IPR002109 PRINTS:PR00160 HSSP:P37687 InterPro:IPR011905 TIGRFAMs:TIGR02189 EMBL:AL161582 EMBL:…	4e-39
Ljwgs_016098.1	99.1.4.5535	GO_ID:348	mmu:19141	Lgmn; legumain [EC:3.4.22.34] [KO:K01369]	2e-26				VPE1_PHAVU	Directproteinsequencing;Hydrolase;Protease;Signal;Thiolprotease;Zymogen,Vacuolar processing enzyme precursor (EC 3.4.22.-) (VPE) (Legumain- like proteinase) (LLP).	1e-141	GO_ID:348	TAIR|gene:2123781 SPTR:Q93VM0 symbol:AT4G32940.1 [GO:0004197 "cysteine-type endopeptidase activity" evidence=ISS] [GO:0006508 "proteolysis" evidence=ISS] InterPro:IPR001096 Pfam:PF01650 PRINTS:PR00776 EMBL:AY059104 EMBL:AF370160 EMBL:AF424619 EMBL:AY133531 PIR:T05302 SPTR:Q93VM0	8e-132
Ljwgs_016098.1	99.1.1.136	KO:K01369	mmu:19141	Lgmn; legumain [EC:3.4.22.34] [KO:K01369]	2e-26				VPE1_PHAVU	Directproteinsequencing;Hydrolase;Protease;Signal;Thiolprotease;Zymogen,Vacuolar processing enzyme precursor (EC 3.4.22.-) (VPE) (Legumain- like proteinase) (LLP).	1e-141	GO_ID:348	TAIR|gene:2123781 SPTR:Q93VM0 symbol:AT4G32940.1 [GO:0004197 "cysteine-type endopeptidase activity" evidence=ISS] [GO:0006508 "proteolysis" evidence=ISS] InterPro:IPR001096 Pfam:PF01650 PRINTS:PR00776 EMBL:AY059104 EMBL:AF370160 EMBL:AF424619 EMBL:AY133531 PIR:T05302 SPTR:Q93VM0	8e-132
Ljwgs_016098.1	99.1.3.1.107	EC 3.4.22.-	mmu:19141	Lgmn; legumain [EC:3.4.22.34] [KO:K01369]	2e-26				VPE1_PHAVU	Directproteinsequencing;Hydrolase;Protease;Signal;Thiolprotease;Zymogen,Vacuolar processing enzyme precursor (EC 3.4.22.-) (VPE) (Legumain- like proteinase) (LLP).	1e-141	GO_ID:348	TAIR|gene:2123781 SPTR:Q93VM0 symbol:AT4G32940.1 [GO:0004197 "cysteine-type endopeptidase activity" evidence=ISS] [GO:0006508 "proteolysis" evidence=ISS] InterPro:IPR001096 Pfam:PF01650 PRINTS:PR00776 EMBL:AY059104 EMBL:AF370160 EMBL:AF424619 EMBL:AY133531 PIR:T05302 SPTR:Q93VM0	8e-132
chr1.CM0001.71	1.11.11.12	MHPE 4-hydroxy 2-oxovalerate aldolase [EC:4.1.3.-] [COG:COG0119] [GO:0008701]	ath:At1g74040	F2P9.9; 2-isopropylmalate synthase 1 (IMS1) [EC:2.3.3.13] [KO:K01649]	2e-96	slr0186	COG0119	1e-60	LEU1_SOYBN	Amino-acidbiosynthesis;Branched-chainaminoacidbiosynthesis;Leucinebiosynthesis;Nitrogenfixation;Nodulation;Transferase,Probable 2-isopropylmalate synthase (EC 2.3.3.13) (Alpha- isopropylmalate synthase) (Alpha-IPM synthetase) (Late nodulin 56) (N- 56).	4e-105	GO_ID:33233	TIGR_CMR|BA1420 SPTR:Q81T68 symbol:BA1420 "2-isopropylmalate synthase" [GO:0003852 "2-isopropylmalate synthase activity" evidence=ISS] [GO:0009098 "leucine biosynthesis" evidence=ISS] HAMAP:MF_01025 InterPro:IPR002034 Interpro:IPR000891 Pfam:PF00682 PROSITE:PS50991 PROSITE:PS00815 PROSITE:PS00816 InterPro:IPR005671 TIGRFAMs:TIGR00973 EMBL:AE017334 EMBL:AE017225 EMBL:AE017028 TIGR:BA1420 TIGR:GBAA…	1e-45
chr1.CM0001.71	1.5.8.15	E2.3.3.14 homocitrate synthase [EC:2.3.3.14] [COG:COG0119] [GO:0004410]	ath:At1g74040	F2P9.9; 2-isopropylmalate synthase 1 (IMS1) [EC:2.3.3.13] [KO:K01649]	2e-96	slr0186	COG0119	1e-60	LEU1_SOYBN	Amino-acidbiosynthesis;Branched-chainaminoacidbiosynthesis;Leucinebiosynthesis;Nitrogenfixation;Nodulation;Transferase,Probable 2-isopropylmalate synthase (EC 2.3.3.13) (Alpha- isopropylmalate synthase) (Alpha-IPM synthetase) (Late nodulin 56) (N- 56).	4e-105	GO_ID:33233	TIGR_CMR|BA1420 SPTR:Q81T68 symbol:BA1420 "2-isopropylmalate synthase" [GO:0003852 "2-isopropylmalate synthase activity" evidence=ISS] [GO:0009098 "leucine biosynthesis" evidence=ISS] HAMAP:MF_01025 InterPro:IPR002034 Interpro:IPR000891 Pfam:PF00682 PROSITE:PS50991 PROSITE:PS00815 PROSITE:PS00816 InterPro:IPR005671 TIGRFAMs:TIGR00973 EMBL:AE017334 EMBL:AE017225 EMBL:AE017028 TIGR:BA1420 TIGR:GBAA…	1e-45
chr1.CM0001.71	1.5.6.24	E4.1.3.4, hmgL hydroxymethylglutaryl-CoA lyase [EC:4.1.3.4] [COG:COG0119] [GO:0004419]	ath:At1g74040	F2P9.9; 2-isopropylmalate synthase 1 (IMS1) [EC:2.3.3.13] [KO:K01649]	2e-96	slr0186	COG0119	1e-60	LEU1_SOYBN	Amino-acidbiosynthesis;Branched-chainaminoacidbiosynthesis;Leucinebiosynthesis;Nitrogenfixation;Nodulation;Transferase,Probable 2-isopropylmalate synthase (EC 2.3.3.13) (Alpha- isopropylmalate synthase) (Alpha-IPM synthetase) (Late nodulin 56) (N- 56).	4e-105	GO_ID:33233	TIGR_CMR|BA1420 SPTR:Q81T68 symbol:BA1420 "2-isopropylmalate synthase" [GO:0003852 "2-isopropylmalate synthase activity" evidence=ISS] [GO:0009098 "leucine biosynthesis" evidence=ISS] HAMAP:MF_01025 InterPro:IPR002034 Interpro:IPR000891 Pfam:PF00682 PROSITE:PS50991 PROSITE:PS00815 PROSITE:PS00816 InterPro:IPR005671 TIGRFAMs:TIGR00973 EMBL:AE017334 EMBL:AE017225 EMBL:AE017028 TIGR:BA1420 TIGR:GBAA…	1e-45
chr1.CM0001.71	1.5.13.34	MHPE 4-hydroxy 2-oxovalerate aldolase [EC:4.1.3.-] [COG:COG0119] [GO:0008701]	ath:At1g74040	F2P9.9; 2-isopropylmalate synthase 1 (IMS1) [EC:2.3.3.13] [KO:K01649]	2e-96	slr0186	COG0119	1e-60	LEU1_SOYBN	Amino-acidbiosynthesis;Branched-chainaminoacidbiosynthesis;Leucinebiosynthesis;Nitrogenfixation;Nodulation;Transferase,Probable 2-isopropylmalate synthase (EC 2.3.3.13) (Alpha- isopropylmalate synthase) (Alpha-IPM synthetase) (Late nodulin 56) (N- 56).	4e-105	GO_ID:33233	TIGR_CMR|BA1420 SPTR:Q81T68 symbol:BA1420 "2-isopropylmalate synthase" [GO:0003852 "2-isopropylmalate synthase activity" evidence=ISS] [GO:0009098 "leucine biosynthesis" evidence=ISS] HAMAP:MF_01025 InterPro:IPR002034 Interpro:IPR000891 Pfam:PF00682 PROSITE:PS50991 PROSITE:PS00815 PROSITE:PS00816 InterPro:IPR005671 TIGRFAMs:TIGR00973 EMBL:AE017334 EMBL:AE017225 EMBL:AE017028 TIGR:BA1420 TIGR:GBAA…	1e-45
chr1.CM0001.71	1.5.7.8	E2.3.3.13, leuA 2-isopropylmalate synthase [EC:2.3.3.13] [COG:COG0119] [GO:0003852]	ath:At1g74040	F2P9.9; 2-isopropylmalate synthase 1 (IMS1) [EC:2.3.3.13] [KO:K01649]	2e-96	slr0186	COG0119	1e-60	LEU1_SOYBN	Amino-acidbiosynthesis;Branched-chainaminoacidbiosynthesis;Leucinebiosynthesis;Nitrogenfixation;Nodulation;Transferase,Probable 2-isopropylmalate synthase (EC 2.3.3.13) (Alpha- isopropylmalate synthase) (Alpha-IPM synthetase) (Late nodulin 56) (N- 56).	4e-105	GO_ID:33233	TIGR_CMR|BA1420 SPTR:Q81T68 symbol:BA1420 "2-isopropylmalate synthase" [GO:0003852 "2-isopropylmalate synthase activity" evidence=ISS] [GO:0009098 "leucine biosynthesis" evidence=ISS] HAMAP:MF_01025 InterPro:IPR002034 Interpro:IPR000891 Pfam:PF00682 PROSITE:PS50991 PROSITE:PS00815 PROSITE:PS00816 InterPro:IPR005671 TIGRFAMs:TIGR00973 EMBL:AE017334 EMBL:AE017225 EMBL:AE017028 TIGR:BA1420 TIGR:GBAA…	1e-45
chr1.CM0001.71	1.11.2.3	MHPE 4-hydroxy 2-oxovalerate aldolase [EC:4.1.3.-] [COG:COG0119] [GO:0008701]	ath:At1g74040	F2P9.9; 2-isopropylmalate synthase 1 (IMS1) [EC:2.3.3.13] [KO:K01649]	2e-96	slr0186	COG0119	1e-60	LEU1_SOYBN	Amino-acidbiosynthesis;Branched-chainaminoacidbiosynthesis;Leucinebiosynthesis;Nitrogenfixation;Nodulation;Transferase,Probable 2-isopropylmalate synthase (EC 2.3.3.13) (Alpha- isopropylmalate synthase) (Alpha-IPM synthetase) (Late nodulin 56) (N- 56).	4e-105	GO_ID:33233	TIGR_CMR|BA1420 SPTR:Q81T68 symbol:BA1420 "2-isopropylmalate synthase" [GO:0003852 "2-isopropylmalate synthase activity" evidence=ISS] [GO:0009098 "leucine biosynthesis" evidence=ISS] HAMAP:MF_01025 InterPro:IPR002034 Interpro:IPR000891 Pfam:PF00682 PROSITE:PS50991 PROSITE:PS00815 PROSITE:PS00816 InterPro:IPR005671 TIGRFAMs:TIGR00973 EMBL:AE017334 EMBL:AE017225 EMBL:AE017028 TIGR:BA1420 TIGR:GBAA…	1e-45
chr1.CM0001.71	1.1.11.49	E2.3.3.14 homocitrate synthase [EC:2.3.3.14] [COG:COG0119] [GO:0004410]	ath:At1g74040	F2P9.9; 2-isopropylmalate synthase 1 (IMS1) [EC:2.3.3.13] [KO:K01649]	2e-96	slr0186	COG0119	1e-60	LEU1_SOYBN	Amino-acidbiosynthesis;Branched-chainaminoacidbiosynthesis;Leucinebiosynthesis;Nitrogenfixation;Nodulation;Transferase,Probable 2-isopropylmalate synthase (EC 2.3.3.13) (Alpha- isopropylmalate synthase) (Alpha-IPM synthetase) (Late nodulin 56) (N- 56).	4e-105	GO_ID:33233	TIGR_CMR|BA1420 SPTR:Q81T68 symbol:BA1420 "2-isopropylmalate synthase" [GO:0003852 "2-isopropylmalate synthase activity" evidence=ISS] [GO:0009098 "leucine biosynthesis" evidence=ISS] HAMAP:MF_01025 InterPro:IPR002034 Interpro:IPR000891 Pfam:PF00682 PROSITE:PS50991 PROSITE:PS00815 PROSITE:PS00816 InterPro:IPR005671 TIGRFAMs:TIGR00973 EMBL:AE017334 EMBL:AE017225 EMBL:AE017028 TIGR:BA1420 TIGR:GBAA…	1e-45
chr1.CM0001.71	1.3.4.2	E4.1.3.4, hmgL hydroxymethylglutaryl-CoA lyase [EC:4.1.3.4] [COG:COG0119] [GO:0004419]	ath:At1g74040	F2P9.9; 2-isopropylmalate synthase 1 (IMS1) [EC:2.3.3.13] [KO:K01649]	2e-96	slr0186	COG0119	1e-60	LEU1_SOYBN	Amino-acidbiosynthesis;Branched-chainaminoacidbiosynthesis;Leucinebiosynthesis;Nitrogenfixation;Nodulation;Transferase,Probable 2-isopropylmalate synthase (EC 2.3.3.13) (Alpha- isopropylmalate synthase) (Alpha-IPM synthetase) (Late nodulin 56) (N- 56).	4e-105	GO_ID:33233	TIGR_CMR|BA1420 SPTR:Q81T68 symbol:BA1420 "2-isopropylmalate synthase" [GO:0003852 "2-isopropylmalate synthase activity" evidence=ISS] [GO:0009098 "leucine biosynthesis" evidence=ISS] HAMAP:MF_01025 InterPro:IPR002034 Interpro:IPR000891 Pfam:PF00682 PROSITE:PS50991 PROSITE:PS00815 PROSITE:PS00816 InterPro:IPR005671 TIGRFAMs:TIGR00973 EMBL:AE017334 EMBL:AE017225 EMBL:AE017028 TIGR:BA1420 TIGR:GBAA…	1e-45
chr1.CM0001.71	1.1.14.10.2	E1.2.1.10M, mhpF acetaldehyde dehydrogenase [COG:COG0119]	ath:At1g74040	F2P9.9; 2-isopropylmalate synthase 1 (IMS1) [EC:2.3.3.13] [KO:K01649]	2e-96	slr0186	COG0119	1e-60	LEU1_SOYBN	Amino-acidbiosynthesis;Branched-chainaminoacidbiosynthesis;Leucinebiosynthesis;Nitrogenfixation;Nodulation;Transferase,Probable 2-isopropylmalate synthase (EC 2.3.3.13) (Alpha- isopropylmalate synthase) (Alpha-IPM synthetase) (Late nodulin 56) (N- 56).	4e-105	GO_ID:33233	TIGR_CMR|BA1420 SPTR:Q81T68 symbol:BA1420 "2-isopropylmalate synthase" [GO:0003852 "2-isopropylmalate synthase activity" evidence=ISS] [GO:0009098 "leucine biosynthesis" evidence=ISS] HAMAP:MF_01025 InterPro:IPR002034 Interpro:IPR000891 Pfam:PF00682 PROSITE:PS50991 PROSITE:PS00815 PROSITE:PS00816 InterPro:IPR005671 TIGRFAMs:TIGR00973 EMBL:AE017334 EMBL:AE017225 EMBL:AE017028 TIGR:BA1420 TIGR:GBAA…	1e-45
chr1.CM0001.71	1.1.11.7.2	E1.2.1.10M, mhpF acetaldehyde dehydrogenase [COG:COG0119]	ath:At1g74040	F2P9.9; 2-isopropylmalate synthase 1 (IMS1) [EC:2.3.3.13] [KO:K01649]	2e-96	slr0186	COG0119	1e-60	LEU1_SOYBN	Amino-acidbiosynthesis;Branched-chainaminoacidbiosynthesis;Leucinebiosynthesis;Nitrogenfixation;Nodulation;Transferase,Probable 2-isopropylmalate synthase (EC 2.3.3.13) (Alpha- isopropylmalate synthase) (Alpha-IPM synthetase) (Late nodulin 56) (N- 56).	4e-105	GO_ID:33233	TIGR_CMR|BA1420 SPTR:Q81T68 symbol:BA1420 "2-isopropylmalate synthase" [GO:0003852 "2-isopropylmalate synthase activity" evidence=ISS] [GO:0009098 "leucine biosynthesis" evidence=ISS] HAMAP:MF_01025 InterPro:IPR002034 Interpro:IPR000891 Pfam:PF00682 PROSITE:PS50991 PROSITE:PS00815 PROSITE:PS00816 InterPro:IPR005671 TIGRFAMs:TIGR00973 EMBL:AE017334 EMBL:AE017225 EMBL:AE017028 TIGR:BA1420 TIGR:GBAA…	1e-45
chr1.CM0001.71	1.1.11.48	E2.3.3.13, leuA 2-isopropylmalate synthase [EC:2.3.3.13] [COG:COG0119] [GO:0003852]	ath:At1g74040	F2P9.9; 2-isopropylmalate synthase 1 (IMS1) [EC:2.3.3.13] [KO:K01649]	2e-96	slr0186	COG0119	1e-60	LEU1_SOYBN	Amino-acidbiosynthesis;Branched-chainaminoacidbiosynthesis;Leucinebiosynthesis;Nitrogenfixation;Nodulation;Transferase,Probable 2-isopropylmalate synthase (EC 2.3.3.13) (Alpha- isopropylmalate synthase) (Alpha-IPM synthetase) (Late nodulin 56) (N- 56).	4e-105	GO_ID:33233	TIGR_CMR|BA1420 SPTR:Q81T68 symbol:BA1420 "2-isopropylmalate synthase" [GO:0003852 "2-isopropylmalate synthase activity" evidence=ISS] [GO:0009098 "leucine biosynthesis" evidence=ISS] HAMAP:MF_01025 InterPro:IPR002034 Interpro:IPR000891 Pfam:PF00682 PROSITE:PS50991 PROSITE:PS00815 PROSITE:PS00816 InterPro:IPR005671 TIGRFAMs:TIGR00973 EMBL:AE017334 EMBL:AE017225 EMBL:AE017028 TIGR:BA1420 TIGR:GBAA…	1e-45
chr1.CM0001.71	1.1.14.33	E4.1.3.4, hmgL hydroxymethylglutaryl-CoA lyase [EC:4.1.3.4] [COG:COG0119] [GO:0004419]	ath:At1g74040	F2P9.9; 2-isopropylmalate synthase 1 (IMS1) [EC:2.3.3.13] [KO:K01649]	2e-96	slr0186	COG0119	1e-60	LEU1_SOYBN	Amino-acidbiosynthesis;Branched-chainaminoacidbiosynthesis;Leucinebiosynthesis;Nitrogenfixation;Nodulation;Transferase,Probable 2-isopropylmalate synthase (EC 2.3.3.13) (Alpha- isopropylmalate synthase) (Alpha-IPM synthetase) (Late nodulin 56) (N- 56).	4e-105	GO_ID:33233	TIGR_CMR|BA1420 SPTR:Q81T68 symbol:BA1420 "2-isopropylmalate synthase" [GO:0003852 "2-isopropylmalate synthase activity" evidence=ISS] [GO:0009098 "leucine biosynthesis" evidence=ISS] HAMAP:MF_01025 InterPro:IPR002034 Interpro:IPR000891 Pfam:PF00682 PROSITE:PS50991 PROSITE:PS00815 PROSITE:PS00816 InterPro:IPR005671 TIGRFAMs:TIGR00973 EMBL:AE017334 EMBL:AE017225 EMBL:AE017028 TIGR:BA1420 TIGR:GBAA…	1e-45
chr1.CM0001.71	1.11.3.6	MHPE 4-hydroxy 2-oxovalerate aldolase [EC:4.1.3.-] [COG:COG0119] [GO:0008701]	ath:At1g74040	F2P9.9; 2-isopropylmalate synthase 1 (IMS1) [EC:2.3.3.13] [KO:K01649]	2e-96	slr0186	COG0119	1e-60	LEU1_SOYBN	Amino-acidbiosynthesis;Branched-chainaminoacidbiosynthesis;Leucinebiosynthesis;Nitrogenfixation;Nodulation;Transferase,Probable 2-isopropylmalate synthase (EC 2.3.3.13) (Alpha- isopropylmalate synthase) (Alpha-IPM synthetase) (Late nodulin 56) (N- 56).	4e-105	GO_ID:33233	TIGR_CMR|BA1420 SPTR:Q81T68 symbol:BA1420 "2-isopropylmalate synthase" [GO:0003852 "2-isopropylmalate synthase activity" evidence=ISS] [GO:0009098 "leucine biosynthesis" evidence=ISS] HAMAP:MF_01025 InterPro:IPR002034 Interpro:IPR000891 Pfam:PF00682 PROSITE:PS50991 PROSITE:PS00815 PROSITE:PS00816 InterPro:IPR005671 TIGRFAMs:TIGR00973 EMBL:AE017334 EMBL:AE017225 EMBL:AE017028 TIGR:BA1420 TIGR:GBAA…	1e-45
Ljwgs_013141.2	99.1.4.3016	GO_ID:38255										GO_ID:38255	TAIR|gene:1005027833 SPTR:Q94CB8 symbol:AT2G25625.2 [GO:0000004 "biological process unknown" evidence=ND] [GO:0005554 "molecular function unknown" evidence=ND] EMBL:AY034981 EMBL:AY063071 SPTR:Q94CB8	3e-12
TM0674.3	1.10.9.7	E3.1.1.-, aes esterase / lipase [EC:3.1.1.-] [COG:COG0657] [GO:0016298]							EST_HEVBR	Allergen;Directproteinsequencing;Glycoprotein;Hydrolase;Plantdefense;Signal,Esterase precursor (EC 3.1.1.-) (Early nodule-specific protein homolog) (Latex allergen Hev b 13).	5e-17	GO_ID:45738	TAIR|gene:2018757 SPTR:Q9FXJ2 symbol:AT1G28580.1 [GO:0016298 "lipase activity" evidence=ISS] [GO:0016789 "carboxylic ester hydrolase activity" evidence=ISS] INTERPRO:IPR001087 Pfam:PF00657 EMBL:AC007508 EMBL:AY045814 EMBL:AY074841 EMBL:AF361608 EMBL:AY079395 PIR:E86411 SPTR:Q9FXJ2	1e-46
TM0674.3	1.1.14.16	E3.1.1.-, aes esterase / lipase [EC:3.1.1.-] [COG:COG0657] [GO:0016298]							EST_HEVBR	Allergen;Directproteinsequencing;Glycoprotein;Hydrolase;Plantdefense;Signal,Esterase precursor (EC 3.1.1.-) (Early nodule-specific protein homolog) (Latex allergen Hev b 13).	5e-17	GO_ID:45738	TAIR|gene:2018757 SPTR:Q9FXJ2 symbol:AT1G28580.1 [GO:0016298 "lipase activity" evidence=ISS] [GO:0016789 "carboxylic ester hydrolase activity" evidence=ISS] INTERPRO:IPR001087 Pfam:PF00657 EMBL:AC007508 EMBL:AY045814 EMBL:AY074841 EMBL:AF361608 EMBL:AY079395 PIR:E86411 SPTR:Q9FXJ2	1e-46
TM0674.3	1.11.7.12	E3.1.1.-, aes esterase / lipase [EC:3.1.1.-] [COG:COG0657] [GO:0016298]							EST_HEVBR	Allergen;Directproteinsequencing;Glycoprotein;Hydrolase;Plantdefense;Signal,Esterase precursor (EC 3.1.1.-) (Early nodule-specific protein homolog) (Latex allergen Hev b 13).	5e-17	GO_ID:45738	TAIR|gene:2018757 SPTR:Q9FXJ2 symbol:AT1G28580.1 [GO:0016298 "lipase activity" evidence=ISS] [GO:0016789 "carboxylic ester hydrolase activity" evidence=ISS] INTERPRO:IPR001087 Pfam:PF00657 EMBL:AC007508 EMBL:AY045814 EMBL:AY074841 EMBL:AF361608 EMBL:AY079395 PIR:E86411 SPTR:Q9FXJ2	1e-46
chr3.CM0070.57	2.2.4.5.5	RPR2 ribonuclease P subunit RPR2 [COG:COG2023]	ath:At1g25250	F4F7.36; zinc finger (C2H2 type) family protein [EC:3.1.26.5] [KO:K03540]	7e-18				TT1_ARATH	Coiledcoil;Metal-binding;Polymorphism;Transcription;Transcriptionregulation;Zinc;Zinc-finger,TRANSPARENT TESTA 1 protein (Zinc finger protein TT1) (TTL1).	4e-20	GO_ID:42776	TAIR|gene:2036302 SPTR:Q9C8N5 symbol:AT1G34370.1 [GO:0003700 "transcription factor activity" evidence=ISS] [GO:0045449 "regulation of transcription" evidence=TAS] [GO:0003676 "nucleic acid binding" evidence=ISS] [GO:0008270 "zinc ion binding" evidence=ISS] InterPro:IPR007087 Prosite:PS00028 Pfam:PF00096 SMART:SM00355 PROSITE:PS50157 EMBL:AC023913 PIR:A86468 SPTR:Q9C8N5	4e-62
chr1.CM0001.70.2	99.1.4.1522	GO_ID:18059										GO_ID:18059	TAIR|gene:2101108 SPTR:Q9LZG8 symbol:AT3G43790.1 [GO:0005351 "sugar porter activity" evidence=ISS] [GO:0015144 "carbohydrate transporter activity" evidence=ISS] [GO:0016020 "membrane" evidence=ISS] Pfam:PF07690 InterPro:IPR007114 GO:GO:0006810 PROSITE:PS50850 InterPro:IPR011701 EMBL:AL162691 PIR:T47415 SPTR:Q9LZG8	1e-77
Ljwgs_076014.1	99.1.4.6522	GO_ID:39132										GO_ID:39132	TAIR|gene:2171106 SPTR:Q39152 symbol:AT5G22500.1 [GO:0009556 "microsporogenesis" evidence=ISS] [GO:0016627 "oxidoreductase activity, acting on the CH-CH group of donors" evidence=ISS] Pfam:PF03015 InterPro:IPR004262 EMBL:AB012244 EMBL:X99923 EMBL:AY035042 EMBL:AY051075 SPTR:Q39152	3e-28
Ljwgs_016221.1	99.1.4.356	GO_ID:19086	hsa:1509	CTSD; cathepsin D (lysosomal aspartyl protease) [EC:3.4.23.5] [KO:K01379]	5e-14				ASPR_CUCPE	Aspartylprotease;Glycoprotein;Hydrolase;Protease;Signal;Vacuole;Zymogen,Aspartic proteinase precursor (EC 3.4.23.-).	2e-66	GO_ID:19086	TAIR|gene:2018036 SPTR:Q8VYL3 symbol:AT1G62290.1 [GO:0004194 "pepsin A activity" evidence=ISS] [GO:0006508 "proteolysis" evidence=ISS] InterPro:IPR001461 InterPro:IPR001969 InterPro:IPR008138 InterPro:IPR008373 InterPro:IPR007856 Pfam:PF00026 GO:GO:0005764 PRINTS:PR00792 PROSITE:PS00141 InterPro:IPR008139 Pfam:PF05184 Pfam:PF03489 PRINTS:PR01797 SMART:SM00741 InterPro:IPR008140 ProDom:PD001732 HS…	3e-67
Ljwgs_016221.1	99.1.3.1.62	EC 3.4.23.-	hsa:1509	CTSD; cathepsin D (lysosomal aspartyl protease) [EC:3.4.23.5] [KO:K01379]	5e-14				ASPR_CUCPE	Aspartylprotease;Glycoprotein;Hydrolase;Protease;Signal;Vacuole;Zymogen,Aspartic proteinase precursor (EC 3.4.23.-).	2e-66	GO_ID:19086	TAIR|gene:2018036 SPTR:Q8VYL3 symbol:AT1G62290.1 [GO:0004194 "pepsin A activity" evidence=ISS] [GO:0006508 "proteolysis" evidence=ISS] InterPro:IPR001461 InterPro:IPR001969 InterPro:IPR008138 InterPro:IPR008373 InterPro:IPR007856 Pfam:PF00026 GO:GO:0005764 PRINTS:PR00792 PROSITE:PS00141 InterPro:IPR008139 Pfam:PF05184 Pfam:PF03489 PRINTS:PR01797 SMART:SM00741 InterPro:IPR008140 ProDom:PD001732 HS…	3e-67
Ljwgs_016221.1	99.1.1.83	KO:K01379	hsa:1509	CTSD; cathepsin D (lysosomal aspartyl protease) [EC:3.4.23.5] [KO:K01379]	5e-14				ASPR_CUCPE	Aspartylprotease;Glycoprotein;Hydrolase;Protease;Signal;Vacuole;Zymogen,Aspartic proteinase precursor (EC 3.4.23.-).	2e-66	GO_ID:19086	TAIR|gene:2018036 SPTR:Q8VYL3 symbol:AT1G62290.1 [GO:0004194 "pepsin A activity" evidence=ISS] [GO:0006508 "proteolysis" evidence=ISS] InterPro:IPR001461 InterPro:IPR001969 InterPro:IPR008138 InterPro:IPR008373 InterPro:IPR007856 Pfam:PF00026 GO:GO:0005764 PRINTS:PR00792 PROSITE:PS00141 InterPro:IPR008139 Pfam:PF05184 Pfam:PF03489 PRINTS:PR01797 SMART:SM00741 InterPro:IPR008140 ProDom:PD001732 HS…	3e-67
chr2.CM0249.113	99.1.4.1869	GO_ID:34794										GO_ID:34794	TAIR|gene:2016416 SPTR:Q8GW75 symbol:AT1G19510.1 [GO:0003677 "DNA binding" evidence=ISS] [GO:0003700 "transcription factor activity" evidence=ISS] [GO:0006355 "regulation of transcription, DNA-dependent" evidence=ISS] InterPro:IPR001005 Pfam:PF00249 GO:GO:0005634 PROSITE:PS50090 SMART:SM00717 EMBL:AK119034 EMBL:BT005657 EMBL:AY519524 SPTR:Q8GW75	1e-21
Ljwgs_041205.1	99.1.4.223	GO_ID:45125							COBL4_ARATH	Glycoprotein;GPI-anchor;Lipoprotein;Membrane;Signal,COBRA-like protein 4 precursor.	1e-80	GO_ID:45125	TAIR|gene:2173531 SPTR:Q94KT8 symbol:AT5G60920.1 [GO:0005554 "molecular function unknown" evidence=ND] [GO:0031225 "anchored to membrane" evidence=TAS] InterPro:IPR008965 InterPro:IPR006918 Pfam:PF04833 EMBL:AB008269 EMBL:AF319663 EMBL:AY094402 EMBL:BT001119 EMBL:AY085712 EMBL:AJ006787 PIR:T52038 GeneFarm:1678 SPTR:Q94KT8	3e-71
Ljwgs_041205.1	99.1.3.2.1095	COBL4_ARATH							COBL4_ARATH	Glycoprotein;GPI-anchor;Lipoprotein;Membrane;Signal,COBRA-like protein 4 precursor.	1e-80	GO_ID:45125	TAIR|gene:2173531 SPTR:Q94KT8 symbol:AT5G60920.1 [GO:0005554 "molecular function unknown" evidence=ND] [GO:0031225 "anchored to membrane" evidence=TAS] InterPro:IPR008965 InterPro:IPR006918 Pfam:PF04833 EMBL:AB008269 EMBL:AF319663 EMBL:AY094402 EMBL:BT001119 EMBL:AY085712 EMBL:AJ006787 PIR:T52038 GeneFarm:1678 SPTR:Q94KT8	3e-71
chr4.CM0073.100	1.1.8.29	E3.1.1.11 pectinesterase [EC:3.1.1.11] [GO:0030599]	ath:At1g53830	T18A20.6; pectinesterase family protein [EC:3.1.1.11] [KO:K01051]	2e-29				PME2_CITSI	Aspartylesterase;Cellwall;Glycoprotein;Hydrolase;Multigenefamily;Signal,Pectinesterase-2 precursor (EC 3.1.1.11) (Pectin methylesterase) (PE).	6e-39	GO_ID:28566	TAIR|gene:3689878 SPTR:O49298 symbol:AT1G23200.1 [GO:0009505 "cell wall (sensu Magnoliophyta)" evidence=ISS] [GO:0030599 "pectinesterase activity" evidence=ISS] InterPro:IPR000070 InterPro:IPR006501 Pfam:PF04043 InterPro:IPR007186 TIGRFAMs:TIGR01614 HSSP:P83218 Pfam:PF01095 PROSITE:PS00503 EMBL:AC002311 EMBL:AC005292 EMBL:AY065263 EMBL:AY091325 PIR:C86366 SPTR:O49298	2e-35
chr4.CM0073.100	1.1.4.1	E3.1.1.11 pectinesterase [EC:3.1.1.11] [GO:0030599]	ath:At1g53830	T18A20.6; pectinesterase family protein [EC:3.1.1.11] [KO:K01051]	2e-29				PME2_CITSI	Aspartylesterase;Cellwall;Glycoprotein;Hydrolase;Multigenefamily;Signal,Pectinesterase-2 precursor (EC 3.1.1.11) (Pectin methylesterase) (PE).	6e-39	GO_ID:28566	TAIR|gene:3689878 SPTR:O49298 symbol:AT1G23200.1 [GO:0009505 "cell wall (sensu Magnoliophyta)" evidence=ISS] [GO:0030599 "pectinesterase activity" evidence=ISS] InterPro:IPR000070 InterPro:IPR006501 Pfam:PF04043 InterPro:IPR007186 TIGRFAMs:TIGR01614 HSSP:P83218 Pfam:PF01095 PROSITE:PS00503 EMBL:AC002311 EMBL:AC005292 EMBL:AY065263 EMBL:AY091325 PIR:C86366 SPTR:O49298	2e-35
Ljwgs_021520.1	99.1.4.1401	GO_ID:8904							APG_BRANA	,Anter-specific proline-rich protein APG (Protein CEX) (Fragment).	9e-21	GO_ID:8904	TAIR|gene:2144557 SPTR:Q9LZS7 symbol:AT5G03610.1 [GO:0016789 "carboxylic ester hydrolase activity" evidence=ISS] INTERPRO:IPR001087 Pfam:PF00657 EMBL:AL162506 EMBL:AY085113 EMBL:AF360329 PIR:T48388 SPTR:Q9LZS7	2e-79
Ljwgs_021520.1	99.1.3.2.1837	APG_BRANA							APG_BRANA	,Anter-specific proline-rich protein APG (Protein CEX) (Fragment).	9e-21	GO_ID:8904	TAIR|gene:2144557 SPTR:Q9LZS7 symbol:AT5G03610.1 [GO:0016789 "carboxylic ester hydrolase activity" evidence=ISS] INTERPRO:IPR001087 Pfam:PF00657 EMBL:AL162506 EMBL:AY085113 EMBL:AF360329 PIR:T48388 SPTR:Q9LZS7	2e-79
Ljwgs_034400.1	99.1.4.7157	GO_ID:10197							RBM19_HUMAN	Nuclearprotein;Polymorphism;Repeat;RNA-binding,Probable RNA-binding protein 19 (RNA-binding motif protein 19).	4e-09	GO_ID:10197	MGI|MGI:1921361 SPTR:Q8R3C6 symbol:Rbm19 "RNA binding motif protein 19" [GO:0003676 "nucleic acid binding" evidence=RCA] InterPro:IPR000504 Pfam:PF00076 MGI:MGI:1921361 SMART:SM00360 PROSITE:PS50102 EMBL:BC025619 EMBL:BC034010 PDB:1WHX SPTR:Q8R3C6	5e-09
Ljwgs_034400.1	99.1.3.2.2922	RBM19_HUMAN							RBM19_HUMAN	Nuclearprotein;Polymorphism;Repeat;RNA-binding,Probable RNA-binding protein 19 (RNA-binding motif protein 19).	4e-09	GO_ID:10197	MGI|MGI:1921361 SPTR:Q8R3C6 symbol:Rbm19 "RNA binding motif protein 19" [GO:0003676 "nucleic acid binding" evidence=RCA] InterPro:IPR000504 Pfam:PF00076 MGI:MGI:1921361 SMART:SM00360 PROSITE:PS50102 EMBL:BC025619 EMBL:BC034010 PDB:1WHX SPTR:Q8R3C6	5e-09
chr2.CM0249.17.1	1.10.7.9	E1.14.13.21 flavonoid 3-monooxygenase [EC:1.14.13.21] [GO:0016711]	ath:At5g07990	F13G24.190; cytochrome P450 75A5 / flavonoid 3-monooxygenase / flavonoid 3-hydroxylase (F3H) (F35H) (TT7) [EC:1.14.13.21] [KO:K05280]	4e-39	BH0579	COG2124	9e-16	C84A1_ARATH	Heme;Iron;Membrane;Metal-binding;Monooxygenase;Multigenefamily;Oxidoreductase;Transmembrane,Cytochrome P450 84A1 (EC 1.14.-.-) (Ferulate-5-hydroxylase) (F5H).	9e-90	GO_ID:33665	TAIR|gene:2100981 SPTR:Q9LEX2 symbol:AT3G61040.1 [GO:0019825 "oxygen binding" evidence=ISS] InterPro:IPR001128 Pfam:PF00067 InterPro:IPR002403 InterPro:IPR002401 PRINTS:PR00463 PRINTS:PR00385 PROSITE:PS00086 PRINTS:PR00465 EMBL:AL358732 PIR:T50525 SPTR:Q9LEX2	7e-44
chr2.CM0249.17.1	1.11.14.4	E1.14.-.- [EC:1.14.-.-] [COG:COG2124]	ath:At5g07990	F13G24.190; cytochrome P450 75A5 / flavonoid 3-monooxygenase / flavonoid 3-hydroxylase (F3H) (F35H) (TT7) [EC:1.14.13.21] [KO:K05280]	4e-39	BH0579	COG2124	9e-16	C84A1_ARATH	Heme;Iron;Membrane;Metal-binding;Monooxygenase;Multigenefamily;Oxidoreductase;Transmembrane,Cytochrome P450 84A1 (EC 1.14.-.-) (Ferulate-5-hydroxylase) (F5H).	9e-90	GO_ID:33665	TAIR|gene:2100981 SPTR:Q9LEX2 symbol:AT3G61040.1 [GO:0019825 "oxygen binding" evidence=ISS] InterPro:IPR001128 Pfam:PF00067 InterPro:IPR002403 InterPro:IPR002401 PRINTS:PR00463 PRINTS:PR00385 PROSITE:PS00086 PRINTS:PR00465 EMBL:AL358732 PIR:T50525 SPTR:Q9LEX2	7e-44
chr2.CM0249.17.1	1.10.3.12	E1.14.-.- [EC:1.14.-.-] [COG:COG2124]	ath:At5g07990	F13G24.190; cytochrome P450 75A5 / flavonoid 3-monooxygenase / flavonoid 3-hydroxylase (F3H) (F35H) (TT7) [EC:1.14.13.21] [KO:K05280]	4e-39	BH0579	COG2124	9e-16	C84A1_ARATH	Heme;Iron;Membrane;Metal-binding;Monooxygenase;Multigenefamily;Oxidoreductase;Transmembrane,Cytochrome P450 84A1 (EC 1.14.-.-) (Ferulate-5-hydroxylase) (F5H).	9e-90	GO_ID:33665	TAIR|gene:2100981 SPTR:Q9LEX2 symbol:AT3G61040.1 [GO:0019825 "oxygen binding" evidence=ISS] InterPro:IPR001128 Pfam:PF00067 InterPro:IPR002403 InterPro:IPR002401 PRINTS:PR00463 PRINTS:PR00385 PROSITE:PS00086 PRINTS:PR00465 EMBL:AL358732 PIR:T50525 SPTR:Q9LEX2	7e-44
chr2.CM0249.17.1	1.10.6.12	E1.14.-.- [EC:1.14.-.-] [COG:COG2124]	ath:At5g07990	F13G24.190; cytochrome P450 75A5 / flavonoid 3-monooxygenase / flavonoid 3-hydroxylase (F3H) (F35H) (TT7) [EC:1.14.13.21] [KO:K05280]	4e-39	BH0579	COG2124	9e-16	C84A1_ARATH	Heme;Iron;Membrane;Metal-binding;Monooxygenase;Multigenefamily;Oxidoreductase;Transmembrane,Cytochrome P450 84A1 (EC 1.14.-.-) (Ferulate-5-hydroxylase) (F5H).	9e-90	GO_ID:33665	TAIR|gene:2100981 SPTR:Q9LEX2 symbol:AT3G61040.1 [GO:0019825 "oxygen binding" evidence=ISS] InterPro:IPR001128 Pfam:PF00067 InterPro:IPR002403 InterPro:IPR002401 PRINTS:PR00463 PRINTS:PR00385 PROSITE:PS00086 PRINTS:PR00465 EMBL:AL358732 PIR:T50525 SPTR:Q9LEX2	7e-44
chr2.CM0249.17.1	1.3.3.23	E1.14.14.1 unspecific monooxygenase [EC:1.14.14.1] [COG:COG2124] [GO:0050381]	ath:At5g07990	F13G24.190; cytochrome P450 75A5 / flavonoid 3-monooxygenase / flavonoid 3-hydroxylase (F3H) (F35H) (TT7) [EC:1.14.13.21] [KO:K05280]	4e-39	BH0579	COG2124	9e-16	C84A1_ARATH	Heme;Iron;Membrane;Metal-binding;Monooxygenase;Multigenefamily;Oxidoreductase;Transmembrane,Cytochrome P450 84A1 (EC 1.14.-.-) (Ferulate-5-hydroxylase) (F5H).	9e-90	GO_ID:33665	TAIR|gene:2100981 SPTR:Q9LEX2 symbol:AT3G61040.1 [GO:0019825 "oxygen binding" evidence=ISS] InterPro:IPR001128 Pfam:PF00067 InterPro:IPR002403 InterPro:IPR002401 PRINTS:PR00463 PRINTS:PR00385 PROSITE:PS00086 PRINTS:PR00465 EMBL:AL358732 PIR:T50525 SPTR:Q9LEX2	7e-44
chr2.CM0249.17.1	1.5.14.29	E1.14.14.1 unspecific monooxygenase [EC:1.14.14.1] [COG:COG2124] [GO:0050381]	ath:At5g07990	F13G24.190; cytochrome P450 75A5 / flavonoid 3-monooxygenase / flavonoid 3-hydroxylase (F3H) (F35H) (TT7) [EC:1.14.13.21] [KO:K05280]	4e-39	BH0579	COG2124	9e-16	C84A1_ARATH	Heme;Iron;Membrane;Metal-binding;Monooxygenase;Multigenefamily;Oxidoreductase;Transmembrane,Cytochrome P450 84A1 (EC 1.14.-.-) (Ferulate-5-hydroxylase) (F5H).	9e-90	GO_ID:33665	TAIR|gene:2100981 SPTR:Q9LEX2 symbol:AT3G61040.1 [GO:0019825 "oxygen binding" evidence=ISS] InterPro:IPR001128 Pfam:PF00067 InterPro:IPR002403 InterPro:IPR002401 PRINTS:PR00463 PRINTS:PR00385 PROSITE:PS00086 PRINTS:PR00465 EMBL:AL358732 PIR:T50525 SPTR:Q9LEX2	7e-44
chr2.CM0249.17.1	1.1.7.13	E1.14.-.- [EC:1.14.-.-] [COG:COG2124]	ath:At5g07990	F13G24.190; cytochrome P450 75A5 / flavonoid 3-monooxygenase / flavonoid 3-hydroxylase (F3H) (F35H) (TT7) [EC:1.14.13.21] [KO:K05280]	4e-39	BH0579	COG2124	9e-16	C84A1_ARATH	Heme;Iron;Membrane;Metal-binding;Monooxygenase;Multigenefamily;Oxidoreductase;Transmembrane,Cytochrome P450 84A1 (EC 1.14.-.-) (Ferulate-5-hydroxylase) (F5H).	9e-90	GO_ID:33665	TAIR|gene:2100981 SPTR:Q9LEX2 symbol:AT3G61040.1 [GO:0019825 "oxygen binding" evidence=ISS] InterPro:IPR001128 Pfam:PF00067 InterPro:IPR002403 InterPro:IPR002401 PRINTS:PR00463 PRINTS:PR00385 PROSITE:PS00086 PRINTS:PR00465 EMBL:AL358732 PIR:T50525 SPTR:Q9LEX2	7e-44
chr2.CM0249.17.1	1.11.4.6	E1.14.-.- [EC:1.14.-.-] [COG:COG2124]	ath:At5g07990	F13G24.190; cytochrome P450 75A5 / flavonoid 3-monooxygenase / flavonoid 3-hydroxylase (F3H) (F35H) (TT7) [EC:1.14.13.21] [KO:K05280]	4e-39	BH0579	COG2124	9e-16	C84A1_ARATH	Heme;Iron;Membrane;Metal-binding;Monooxygenase;Multigenefamily;Oxidoreductase;Transmembrane,Cytochrome P450 84A1 (EC 1.14.-.-) (Ferulate-5-hydroxylase) (F5H).	9e-90	GO_ID:33665	TAIR|gene:2100981 SPTR:Q9LEX2 symbol:AT3G61040.1 [GO:0019825 "oxygen binding" evidence=ISS] InterPro:IPR001128 Pfam:PF00067 InterPro:IPR002403 InterPro:IPR002401 PRINTS:PR00463 PRINTS:PR00385 PROSITE:PS00086 PRINTS:PR00465 EMBL:AL358732 PIR:T50525 SPTR:Q9LEX2	7e-44
chr2.CM0249.17.1	1.11.4.2	E1.14.14.1 unspecific monooxygenase [EC:1.14.14.1] [COG:COG2124] [GO:0050381]	ath:At5g07990	F13G24.190; cytochrome P450 75A5 / flavonoid 3-monooxygenase / flavonoid 3-hydroxylase (F3H) (F35H) (TT7) [EC:1.14.13.21] [KO:K05280]	4e-39	BH0579	COG2124	9e-16	C84A1_ARATH	Heme;Iron;Membrane;Metal-binding;Monooxygenase;Multigenefamily;Oxidoreductase;Transmembrane,Cytochrome P450 84A1 (EC 1.14.-.-) (Ferulate-5-hydroxylase) (F5H).	9e-90	GO_ID:33665	TAIR|gene:2100981 SPTR:Q9LEX2 symbol:AT3G61040.1 [GO:0019825 "oxygen binding" evidence=ISS] InterPro:IPR001128 Pfam:PF00067 InterPro:IPR002403 InterPro:IPR002401 PRINTS:PR00463 PRINTS:PR00385 PROSITE:PS00086 PRINTS:PR00465 EMBL:AL358732 PIR:T50525 SPTR:Q9LEX2	7e-44
Ljwgs_025093.1	1.10.7.6	E2.4.1.91 flavonol 3-O-glucosyltransferase [EC:2.4.1.91] [GO:0047893] [CAZy:GT1]	ath:At4g15280	FCAALL.255; UDP-glucoronosyl/UDP-glucosyl transferase family protein [EC:2.4.1.91] [KO:K00724]	3e-35				HQGT_ARATH	Glycosyltransferase;Transferase,Probable hydroquinone glucosyltransferase (EC 2.4.1.218) (Arbutin synthase).	4e-75	GO_ID:6429	TAIR|gene:2125022 SPTR:Q9M156 symbol:AT4G01070.1 [GO:0016757 "transferase activity, transferring glycosyl groups" evidence=ISS] [GO:0008194 "UDP-glycosyltransferase activity" evidence=ISS;IDA] [GO:0042178 "xenobiotic catabolism" evidence=IDA] [GO:0009636 "response to toxin" evidence=IDA] [GO:0035251 "UDP-glucosyltransferase activity" evidence=IMP] [GO:0006805 "xenobiotic metabolism" evidence=IMP]…	1e-75
TC19632	99.2	Unclassified without homolog
Ljwgs_052805.1	3.1.4.10.1	TC.HSP70 heat shock protein 70, Hsp70 family	ath:At3g12580	T2E22.11; heat shock protein 70, putative / HSP70, putative [KO:K03283]	2e-112	YER103w	COG0443	2e-88	HSP72_LYCES	ATP-binding;Heatshock;Multigenefamily;Nucleotide-binding,Heat shock cognate 70 kDa protein 2.	1e-113	GO_ID:29334	TAIR|gene:2101221 SPTR:Q9LHA8 symbol:HSP70 [GO:0005829 "cytosol" evidence=TAS] [GO:0006457 "protein folding" evidence=TAS] [GO:0009408 "response to heat" evidence=IEP] [GO:0009615 "response to virus" evidence=IEP] Pfam:PF00012 Prosite:PS00297 Prosite:PS00329 Prosite:PS01036 InterPro:IPR001023 HSSP:P19120 PRINTS:PR00301 ProDom:PD000089 EMBL:AC069474 EMBL:AP002055 EMBL:AY054183 EMBL:AY059885 EMBL:A…	4e-113
Ljwgs_052805.1	2.3.1.3.1	TC.HSP70 heat shock protein 70, Hsp70 family	ath:At3g12580	T2E22.11; heat shock protein 70, putative / HSP70, putative [KO:K03283]	2e-112	YER103w	COG0443	2e-88	HSP72_LYCES	ATP-binding;Heatshock;Multigenefamily;Nucleotide-binding,Heat shock cognate 70 kDa protein 2.	1e-113	GO_ID:29334	TAIR|gene:2101221 SPTR:Q9LHA8 symbol:HSP70 [GO:0005829 "cytosol" evidence=TAS] [GO:0006457 "protein folding" evidence=TAS] [GO:0009408 "response to heat" evidence=IEP] [GO:0009615 "response to virus" evidence=IEP] Pfam:PF00012 Prosite:PS00297 Prosite:PS00329 Prosite:PS01036 InterPro:IPR001023 HSSP:P19120 PRINTS:PR00301 ProDom:PD000089 EMBL:AC069474 EMBL:AP002055 EMBL:AY054183 EMBL:AY059885 EMBL:A…	4e-113
Ljwgs_052805.1	3.2.2.121	TC.HSP70 heat shock protein 70, Hsp70 family [COG:COG0443] [TC:1.A.33]	ath:At3g12580	T2E22.11; heat shock protein 70, putative / HSP70, putative [KO:K03283]	2e-112	YER103w	COG0443	2e-88	HSP72_LYCES	ATP-binding;Heatshock;Multigenefamily;Nucleotide-binding,Heat shock cognate 70 kDa protein 2.	1e-113	GO_ID:29334	TAIR|gene:2101221 SPTR:Q9LHA8 symbol:HSP70 [GO:0005829 "cytosol" evidence=TAS] [GO:0006457 "protein folding" evidence=TAS] [GO:0009408 "response to heat" evidence=IEP] [GO:0009615 "response to virus" evidence=IEP] Pfam:PF00012 Prosite:PS00297 Prosite:PS00329 Prosite:PS01036 InterPro:IPR001023 HSSP:P19120 PRINTS:PR00301 ProDom:PD000089 EMBL:AC069474 EMBL:AP002055 EMBL:AY054183 EMBL:AY059885 EMBL:A…	4e-113
chr1.CM0001.63	1.11.11.12	MHPE 4-hydroxy 2-oxovalerate aldolase [EC:4.1.3.-] [COG:COG0119] [GO:0008701]	ath:At1g74040	F2P9.9; 2-isopropylmalate synthase 1 (IMS1) [EC:2.3.3.13] [KO:K01649]	0	slr0186	COG0119	7e-130	LEU1_SOYBN	Amino-acidbiosynthesis;Branched-chainaminoacidbiosynthesis;Leucinebiosynthesis;Nitrogenfixation;Nodulation;Transferase,Probable 2-isopropylmalate synthase (EC 2.3.3.13) (Alpha- isopropylmalate synthase) (Alpha-IPM synthetase) (Late nodulin 56) (N- 56).	0	GO_ID:33233	TIGR_CMR|BA1420 SPTR:Q81T68 symbol:BA1420 "2-isopropylmalate synthase" [GO:0003852 "2-isopropylmalate synthase activity" evidence=ISS] [GO:0009098 "leucine biosynthesis" evidence=ISS] HAMAP:MF_01025 InterPro:IPR002034 Interpro:IPR000891 Pfam:PF00682 PROSITE:PS50991 PROSITE:PS00815 PROSITE:PS00816 InterPro:IPR005671 TIGRFAMs:TIGR00973 EMBL:AE017334 EMBL:AE017225 EMBL:AE017028 TIGR:BA1420 TIGR:GBAA…	1e-97
chr1.CM0001.63	1.5.8.15	E2.3.3.14 homocitrate synthase [EC:2.3.3.14] [COG:COG0119] [GO:0004410]	ath:At1g74040	F2P9.9; 2-isopropylmalate synthase 1 (IMS1) [EC:2.3.3.13] [KO:K01649]	0	slr0186	COG0119	7e-130	LEU1_SOYBN	Amino-acidbiosynthesis;Branched-chainaminoacidbiosynthesis;Leucinebiosynthesis;Nitrogenfixation;Nodulation;Transferase,Probable 2-isopropylmalate synthase (EC 2.3.3.13) (Alpha- isopropylmalate synthase) (Alpha-IPM synthetase) (Late nodulin 56) (N- 56).	0	GO_ID:33233	TIGR_CMR|BA1420 SPTR:Q81T68 symbol:BA1420 "2-isopropylmalate synthase" [GO:0003852 "2-isopropylmalate synthase activity" evidence=ISS] [GO:0009098 "leucine biosynthesis" evidence=ISS] HAMAP:MF_01025 InterPro:IPR002034 Interpro:IPR000891 Pfam:PF00682 PROSITE:PS50991 PROSITE:PS00815 PROSITE:PS00816 InterPro:IPR005671 TIGRFAMs:TIGR00973 EMBL:AE017334 EMBL:AE017225 EMBL:AE017028 TIGR:BA1420 TIGR:GBAA…	1e-97
chr1.CM0001.63	1.5.6.24	E4.1.3.4, hmgL hydroxymethylglutaryl-CoA lyase [EC:4.1.3.4] [COG:COG0119] [GO:0004419]	ath:At1g74040	F2P9.9; 2-isopropylmalate synthase 1 (IMS1) [EC:2.3.3.13] [KO:K01649]	0	slr0186	COG0119	7e-130	LEU1_SOYBN	Amino-acidbiosynthesis;Branched-chainaminoacidbiosynthesis;Leucinebiosynthesis;Nitrogenfixation;Nodulation;Transferase,Probable 2-isopropylmalate synthase (EC 2.3.3.13) (Alpha- isopropylmalate synthase) (Alpha-IPM synthetase) (Late nodulin 56) (N- 56).	0	GO_ID:33233	TIGR_CMR|BA1420 SPTR:Q81T68 symbol:BA1420 "2-isopropylmalate synthase" [GO:0003852 "2-isopropylmalate synthase activity" evidence=ISS] [GO:0009098 "leucine biosynthesis" evidence=ISS] HAMAP:MF_01025 InterPro:IPR002034 Interpro:IPR000891 Pfam:PF00682 PROSITE:PS50991 PROSITE:PS00815 PROSITE:PS00816 InterPro:IPR005671 TIGRFAMs:TIGR00973 EMBL:AE017334 EMBL:AE017225 EMBL:AE017028 TIGR:BA1420 TIGR:GBAA…	1e-97
chr1.CM0001.63	1.5.13.34	MHPE 4-hydroxy 2-oxovalerate aldolase [EC:4.1.3.-] [COG:COG0119] [GO:0008701]	ath:At1g74040	F2P9.9; 2-isopropylmalate synthase 1 (IMS1) [EC:2.3.3.13] [KO:K01649]	0	slr0186	COG0119	7e-130	LEU1_SOYBN	Amino-acidbiosynthesis;Branched-chainaminoacidbiosynthesis;Leucinebiosynthesis;Nitrogenfixation;Nodulation;Transferase,Probable 2-isopropylmalate synthase (EC 2.3.3.13) (Alpha- isopropylmalate synthase) (Alpha-IPM synthetase) (Late nodulin 56) (N- 56).	0	GO_ID:33233	TIGR_CMR|BA1420 SPTR:Q81T68 symbol:BA1420 "2-isopropylmalate synthase" [GO:0003852 "2-isopropylmalate synthase activity" evidence=ISS] [GO:0009098 "leucine biosynthesis" evidence=ISS] HAMAP:MF_01025 InterPro:IPR002034 Interpro:IPR000891 Pfam:PF00682 PROSITE:PS50991 PROSITE:PS00815 PROSITE:PS00816 InterPro:IPR005671 TIGRFAMs:TIGR00973 EMBL:AE017334 EMBL:AE017225 EMBL:AE017028 TIGR:BA1420 TIGR:GBAA…	1e-97
chr1.CM0001.63	1.5.7.8	E2.3.3.13, leuA 2-isopropylmalate synthase [EC:2.3.3.13] [COG:COG0119] [GO:0003852]	ath:At1g74040	F2P9.9; 2-isopropylmalate synthase 1 (IMS1) [EC:2.3.3.13] [KO:K01649]	0	slr0186	COG0119	7e-130	LEU1_SOYBN	Amino-acidbiosynthesis;Branched-chainaminoacidbiosynthesis;Leucinebiosynthesis;Nitrogenfixation;Nodulation;Transferase,Probable 2-isopropylmalate synthase (EC 2.3.3.13) (Alpha- isopropylmalate synthase) (Alpha-IPM synthetase) (Late nodulin 56) (N- 56).	0	GO_ID:33233	TIGR_CMR|BA1420 SPTR:Q81T68 symbol:BA1420 "2-isopropylmalate synthase" [GO:0003852 "2-isopropylmalate synthase activity" evidence=ISS] [GO:0009098 "leucine biosynthesis" evidence=ISS] HAMAP:MF_01025 InterPro:IPR002034 Interpro:IPR000891 Pfam:PF00682 PROSITE:PS50991 PROSITE:PS00815 PROSITE:PS00816 InterPro:IPR005671 TIGRFAMs:TIGR00973 EMBL:AE017334 EMBL:AE017225 EMBL:AE017028 TIGR:BA1420 TIGR:GBAA…	1e-97
chr1.CM0001.63	1.11.2.3	MHPE 4-hydroxy 2-oxovalerate aldolase [EC:4.1.3.-] [COG:COG0119] [GO:0008701]	ath:At1g74040	F2P9.9; 2-isopropylmalate synthase 1 (IMS1) [EC:2.3.3.13] [KO:K01649]	0	slr0186	COG0119	7e-130	LEU1_SOYBN	Amino-acidbiosynthesis;Branched-chainaminoacidbiosynthesis;Leucinebiosynthesis;Nitrogenfixation;Nodulation;Transferase,Probable 2-isopropylmalate synthase (EC 2.3.3.13) (Alpha- isopropylmalate synthase) (Alpha-IPM synthetase) (Late nodulin 56) (N- 56).	0	GO_ID:33233	TIGR_CMR|BA1420 SPTR:Q81T68 symbol:BA1420 "2-isopropylmalate synthase" [GO:0003852 "2-isopropylmalate synthase activity" evidence=ISS] [GO:0009098 "leucine biosynthesis" evidence=ISS] HAMAP:MF_01025 InterPro:IPR002034 Interpro:IPR000891 Pfam:PF00682 PROSITE:PS50991 PROSITE:PS00815 PROSITE:PS00816 InterPro:IPR005671 TIGRFAMs:TIGR00973 EMBL:AE017334 EMBL:AE017225 EMBL:AE017028 TIGR:BA1420 TIGR:GBAA…	1e-97
chr1.CM0001.63	1.1.11.49	E2.3.3.14 homocitrate synthase [EC:2.3.3.14] [COG:COG0119] [GO:0004410]	ath:At1g74040	F2P9.9; 2-isopropylmalate synthase 1 (IMS1) [EC:2.3.3.13] [KO:K01649]	0	slr0186	COG0119	7e-130	LEU1_SOYBN	Amino-acidbiosynthesis;Branched-chainaminoacidbiosynthesis;Leucinebiosynthesis;Nitrogenfixation;Nodulation;Transferase,Probable 2-isopropylmalate synthase (EC 2.3.3.13) (Alpha- isopropylmalate synthase) (Alpha-IPM synthetase) (Late nodulin 56) (N- 56).	0	GO_ID:33233	TIGR_CMR|BA1420 SPTR:Q81T68 symbol:BA1420 "2-isopropylmalate synthase" [GO:0003852 "2-isopropylmalate synthase activity" evidence=ISS] [GO:0009098 "leucine biosynthesis" evidence=ISS] HAMAP:MF_01025 InterPro:IPR002034 Interpro:IPR000891 Pfam:PF00682 PROSITE:PS50991 PROSITE:PS00815 PROSITE:PS00816 InterPro:IPR005671 TIGRFAMs:TIGR00973 EMBL:AE017334 EMBL:AE017225 EMBL:AE017028 TIGR:BA1420 TIGR:GBAA…	1e-97
chr1.CM0001.63	1.3.4.2	E4.1.3.4, hmgL hydroxymethylglutaryl-CoA lyase [EC:4.1.3.4] [COG:COG0119] [GO:0004419]	ath:At1g74040	F2P9.9; 2-isopropylmalate synthase 1 (IMS1) [EC:2.3.3.13] [KO:K01649]	0	slr0186	COG0119	7e-130	LEU1_SOYBN	Amino-acidbiosynthesis;Branched-chainaminoacidbiosynthesis;Leucinebiosynthesis;Nitrogenfixation;Nodulation;Transferase,Probable 2-isopropylmalate synthase (EC 2.3.3.13) (Alpha- isopropylmalate synthase) (Alpha-IPM synthetase) (Late nodulin 56) (N- 56).	0	GO_ID:33233	TIGR_CMR|BA1420 SPTR:Q81T68 symbol:BA1420 "2-isopropylmalate synthase" [GO:0003852 "2-isopropylmalate synthase activity" evidence=ISS] [GO:0009098 "leucine biosynthesis" evidence=ISS] HAMAP:MF_01025 InterPro:IPR002034 Interpro:IPR000891 Pfam:PF00682 PROSITE:PS50991 PROSITE:PS00815 PROSITE:PS00816 InterPro:IPR005671 TIGRFAMs:TIGR00973 EMBL:AE017334 EMBL:AE017225 EMBL:AE017028 TIGR:BA1420 TIGR:GBAA…	1e-97
chr1.CM0001.63	1.1.14.10.2	E1.2.1.10M, mhpF acetaldehyde dehydrogenase [COG:COG0119]	ath:At1g74040	F2P9.9; 2-isopropylmalate synthase 1 (IMS1) [EC:2.3.3.13] [KO:K01649]	0	slr0186	COG0119	7e-130	LEU1_SOYBN	Amino-acidbiosynthesis;Branched-chainaminoacidbiosynthesis;Leucinebiosynthesis;Nitrogenfixation;Nodulation;Transferase,Probable 2-isopropylmalate synthase (EC 2.3.3.13) (Alpha- isopropylmalate synthase) (Alpha-IPM synthetase) (Late nodulin 56) (N- 56).	0	GO_ID:33233	TIGR_CMR|BA1420 SPTR:Q81T68 symbol:BA1420 "2-isopropylmalate synthase" [GO:0003852 "2-isopropylmalate synthase activity" evidence=ISS] [GO:0009098 "leucine biosynthesis" evidence=ISS] HAMAP:MF_01025 InterPro:IPR002034 Interpro:IPR000891 Pfam:PF00682 PROSITE:PS50991 PROSITE:PS00815 PROSITE:PS00816 InterPro:IPR005671 TIGRFAMs:TIGR00973 EMBL:AE017334 EMBL:AE017225 EMBL:AE017028 TIGR:BA1420 TIGR:GBAA…	1e-97
chr1.CM0001.63	1.1.11.7.2	E1.2.1.10M, mhpF acetaldehyde dehydrogenase [COG:COG0119]	ath:At1g74040	F2P9.9; 2-isopropylmalate synthase 1 (IMS1) [EC:2.3.3.13] [KO:K01649]	0	slr0186	COG0119	7e-130	LEU1_SOYBN	Amino-acidbiosynthesis;Branched-chainaminoacidbiosynthesis;Leucinebiosynthesis;Nitrogenfixation;Nodulation;Transferase,Probable 2-isopropylmalate synthase (EC 2.3.3.13) (Alpha- isopropylmalate synthase) (Alpha-IPM synthetase) (Late nodulin 56) (N- 56).	0	GO_ID:33233	TIGR_CMR|BA1420 SPTR:Q81T68 symbol:BA1420 "2-isopropylmalate synthase" [GO:0003852 "2-isopropylmalate synthase activity" evidence=ISS] [GO:0009098 "leucine biosynthesis" evidence=ISS] HAMAP:MF_01025 InterPro:IPR002034 Interpro:IPR000891 Pfam:PF00682 PROSITE:PS50991 PROSITE:PS00815 PROSITE:PS00816 InterPro:IPR005671 TIGRFAMs:TIGR00973 EMBL:AE017334 EMBL:AE017225 EMBL:AE017028 TIGR:BA1420 TIGR:GBAA…	1e-97
chr1.CM0001.63	1.1.11.48	E2.3.3.13, leuA 2-isopropylmalate synthase [EC:2.3.3.13] [COG:COG0119] [GO:0003852]	ath:At1g74040	F2P9.9; 2-isopropylmalate synthase 1 (IMS1) [EC:2.3.3.13] [KO:K01649]	0	slr0186	COG0119	7e-130	LEU1_SOYBN	Amino-acidbiosynthesis;Branched-chainaminoacidbiosynthesis;Leucinebiosynthesis;Nitrogenfixation;Nodulation;Transferase,Probable 2-isopropylmalate synthase (EC 2.3.3.13) (Alpha- isopropylmalate synthase) (Alpha-IPM synthetase) (Late nodulin 56) (N- 56).	0	GO_ID:33233	TIGR_CMR|BA1420 SPTR:Q81T68 symbol:BA1420 "2-isopropylmalate synthase" [GO:0003852 "2-isopropylmalate synthase activity" evidence=ISS] [GO:0009098 "leucine biosynthesis" evidence=ISS] HAMAP:MF_01025 InterPro:IPR002034 Interpro:IPR000891 Pfam:PF00682 PROSITE:PS50991 PROSITE:PS00815 PROSITE:PS00816 InterPro:IPR005671 TIGRFAMs:TIGR00973 EMBL:AE017334 EMBL:AE017225 EMBL:AE017028 TIGR:BA1420 TIGR:GBAA…	1e-97
chr1.CM0001.63	1.1.14.33	E4.1.3.4, hmgL hydroxymethylglutaryl-CoA lyase [EC:4.1.3.4] [COG:COG0119] [GO:0004419]	ath:At1g74040	F2P9.9; 2-isopropylmalate synthase 1 (IMS1) [EC:2.3.3.13] [KO:K01649]	0	slr0186	COG0119	7e-130	LEU1_SOYBN	Amino-acidbiosynthesis;Branched-chainaminoacidbiosynthesis;Leucinebiosynthesis;Nitrogenfixation;Nodulation;Transferase,Probable 2-isopropylmalate synthase (EC 2.3.3.13) (Alpha- isopropylmalate synthase) (Alpha-IPM synthetase) (Late nodulin 56) (N- 56).	0	GO_ID:33233	TIGR_CMR|BA1420 SPTR:Q81T68 symbol:BA1420 "2-isopropylmalate synthase" [GO:0003852 "2-isopropylmalate synthase activity" evidence=ISS] [GO:0009098 "leucine biosynthesis" evidence=ISS] HAMAP:MF_01025 InterPro:IPR002034 Interpro:IPR000891 Pfam:PF00682 PROSITE:PS50991 PROSITE:PS00815 PROSITE:PS00816 InterPro:IPR005671 TIGRFAMs:TIGR00973 EMBL:AE017334 EMBL:AE017225 EMBL:AE017028 TIGR:BA1420 TIGR:GBAA…	1e-97
chr1.CM0001.63	1.11.3.6	MHPE 4-hydroxy 2-oxovalerate aldolase [EC:4.1.3.-] [COG:COG0119] [GO:0008701]	ath:At1g74040	F2P9.9; 2-isopropylmalate synthase 1 (IMS1) [EC:2.3.3.13] [KO:K01649]	0	slr0186	COG0119	7e-130	LEU1_SOYBN	Amino-acidbiosynthesis;Branched-chainaminoacidbiosynthesis;Leucinebiosynthesis;Nitrogenfixation;Nodulation;Transferase,Probable 2-isopropylmalate synthase (EC 2.3.3.13) (Alpha- isopropylmalate synthase) (Alpha-IPM synthetase) (Late nodulin 56) (N- 56).	0	GO_ID:33233	TIGR_CMR|BA1420 SPTR:Q81T68 symbol:BA1420 "2-isopropylmalate synthase" [GO:0003852 "2-isopropylmalate synthase activity" evidence=ISS] [GO:0009098 "leucine biosynthesis" evidence=ISS] HAMAP:MF_01025 InterPro:IPR002034 Interpro:IPR000891 Pfam:PF00682 PROSITE:PS50991 PROSITE:PS00815 PROSITE:PS00816 InterPro:IPR005671 TIGRFAMs:TIGR00973 EMBL:AE017334 EMBL:AE017225 EMBL:AE017028 TIGR:BA1420 TIGR:GBAA…	1e-97
Ljwgs_038228.1	99.2	Unclassified without homolog
chr1.CM0001.70	1.11.11.12	MHPE 4-hydroxy 2-oxovalerate aldolase [EC:4.1.3.-] [COG:COG0119] [GO:0008701]	ath:At1g18500	F15H18.3; 2-isopropylmalate synthase, putative [EC:2.3.3.13] [KO:K01649]	1e-97	slr0186	COG0119	2e-63	LEU1_SOYBN	Amino-acidbiosynthesis;Branched-chainaminoacidbiosynthesis;Leucinebiosynthesis;Nitrogenfixation;Nodulation;Transferase,Probable 2-isopropylmalate synthase (EC 2.3.3.13) (Alpha- isopropylmalate synthase) (Alpha-IPM synthetase) (Late nodulin 56) (N- 56).	1e-105	GO_ID:12843	TIGR_CMR|SO4236 SPTR:Q8E9N2 symbol:SO4236 "2-isopropylmalate synthase" [GO:0003852 "2-isopropylmalate synthase activity" evidence=ISS] [GO:0009098 "leucine biosynthesis" evidence=ISS] HAMAP:MF_01025 InterPro:IPR002034 Interpro:IPR000891 Pfam:PF00682 PROSITE:PS50991 PROSITE:PS00815 PROSITE:PS00816 InterPro:IPR005671 TIGRFAMs:TIGR00973 EMBL:AE015856 TIGR:SO4236 SPTR:Q8E9N2	3e-48
chr1.CM0001.70	1.5.8.15	E2.3.3.14 homocitrate synthase [EC:2.3.3.14] [COG:COG0119] [GO:0004410]	ath:At1g18500	F15H18.3; 2-isopropylmalate synthase, putative [EC:2.3.3.13] [KO:K01649]	1e-97	slr0186	COG0119	2e-63	LEU1_SOYBN	Amino-acidbiosynthesis;Branched-chainaminoacidbiosynthesis;Leucinebiosynthesis;Nitrogenfixation;Nodulation;Transferase,Probable 2-isopropylmalate synthase (EC 2.3.3.13) (Alpha- isopropylmalate synthase) (Alpha-IPM synthetase) (Late nodulin 56) (N- 56).	1e-105	GO_ID:12843	TIGR_CMR|SO4236 SPTR:Q8E9N2 symbol:SO4236 "2-isopropylmalate synthase" [GO:0003852 "2-isopropylmalate synthase activity" evidence=ISS] [GO:0009098 "leucine biosynthesis" evidence=ISS] HAMAP:MF_01025 InterPro:IPR002034 Interpro:IPR000891 Pfam:PF00682 PROSITE:PS50991 PROSITE:PS00815 PROSITE:PS00816 InterPro:IPR005671 TIGRFAMs:TIGR00973 EMBL:AE015856 TIGR:SO4236 SPTR:Q8E9N2	3e-48
chr1.CM0001.70	1.5.6.24	E4.1.3.4, hmgL hydroxymethylglutaryl-CoA lyase [EC:4.1.3.4] [COG:COG0119] [GO:0004419]	ath:At1g18500	F15H18.3; 2-isopropylmalate synthase, putative [EC:2.3.3.13] [KO:K01649]	1e-97	slr0186	COG0119	2e-63	LEU1_SOYBN	Amino-acidbiosynthesis;Branched-chainaminoacidbiosynthesis;Leucinebiosynthesis;Nitrogenfixation;Nodulation;Transferase,Probable 2-isopropylmalate synthase (EC 2.3.3.13) (Alpha- isopropylmalate synthase) (Alpha-IPM synthetase) (Late nodulin 56) (N- 56).	1e-105	GO_ID:12843	TIGR_CMR|SO4236 SPTR:Q8E9N2 symbol:SO4236 "2-isopropylmalate synthase" [GO:0003852 "2-isopropylmalate synthase activity" evidence=ISS] [GO:0009098 "leucine biosynthesis" evidence=ISS] HAMAP:MF_01025 InterPro:IPR002034 Interpro:IPR000891 Pfam:PF00682 PROSITE:PS50991 PROSITE:PS00815 PROSITE:PS00816 InterPro:IPR005671 TIGRFAMs:TIGR00973 EMBL:AE015856 TIGR:SO4236 SPTR:Q8E9N2	3e-48
chr1.CM0001.70	1.5.13.34	MHPE 4-hydroxy 2-oxovalerate aldolase [EC:4.1.3.-] [COG:COG0119] [GO:0008701]	ath:At1g18500	F15H18.3; 2-isopropylmalate synthase, putative [EC:2.3.3.13] [KO:K01649]	1e-97	slr0186	COG0119	2e-63	LEU1_SOYBN	Amino-acidbiosynthesis;Branched-chainaminoacidbiosynthesis;Leucinebiosynthesis;Nitrogenfixation;Nodulation;Transferase,Probable 2-isopropylmalate synthase (EC 2.3.3.13) (Alpha- isopropylmalate synthase) (Alpha-IPM synthetase) (Late nodulin 56) (N- 56).	1e-105	GO_ID:12843	TIGR_CMR|SO4236 SPTR:Q8E9N2 symbol:SO4236 "2-isopropylmalate synthase" [GO:0003852 "2-isopropylmalate synthase activity" evidence=ISS] [GO:0009098 "leucine biosynthesis" evidence=ISS] HAMAP:MF_01025 InterPro:IPR002034 Interpro:IPR000891 Pfam:PF00682 PROSITE:PS50991 PROSITE:PS00815 PROSITE:PS00816 InterPro:IPR005671 TIGRFAMs:TIGR00973 EMBL:AE015856 TIGR:SO4236 SPTR:Q8E9N2	3e-48
chr1.CM0001.70	1.5.7.8	E2.3.3.13, leuA 2-isopropylmalate synthase [EC:2.3.3.13] [COG:COG0119] [GO:0003852]	ath:At1g18500	F15H18.3; 2-isopropylmalate synthase, putative [EC:2.3.3.13] [KO:K01649]	1e-97	slr0186	COG0119	2e-63	LEU1_SOYBN	Amino-acidbiosynthesis;Branched-chainaminoacidbiosynthesis;Leucinebiosynthesis;Nitrogenfixation;Nodulation;Transferase,Probable 2-isopropylmalate synthase (EC 2.3.3.13) (Alpha- isopropylmalate synthase) (Alpha-IPM synthetase) (Late nodulin 56) (N- 56).	1e-105	GO_ID:12843	TIGR_CMR|SO4236 SPTR:Q8E9N2 symbol:SO4236 "2-isopropylmalate synthase" [GO:0003852 "2-isopropylmalate synthase activity" evidence=ISS] [GO:0009098 "leucine biosynthesis" evidence=ISS] HAMAP:MF_01025 InterPro:IPR002034 Interpro:IPR000891 Pfam:PF00682 PROSITE:PS50991 PROSITE:PS00815 PROSITE:PS00816 InterPro:IPR005671 TIGRFAMs:TIGR00973 EMBL:AE015856 TIGR:SO4236 SPTR:Q8E9N2	3e-48
chr1.CM0001.70	1.11.2.3	MHPE 4-hydroxy 2-oxovalerate aldolase [EC:4.1.3.-] [COG:COG0119] [GO:0008701]	ath:At1g18500	F15H18.3; 2-isopropylmalate synthase, putative [EC:2.3.3.13] [KO:K01649]	1e-97	slr0186	COG0119	2e-63	LEU1_SOYBN	Amino-acidbiosynthesis;Branched-chainaminoacidbiosynthesis;Leucinebiosynthesis;Nitrogenfixation;Nodulation;Transferase,Probable 2-isopropylmalate synthase (EC 2.3.3.13) (Alpha- isopropylmalate synthase) (Alpha-IPM synthetase) (Late nodulin 56) (N- 56).	1e-105	GO_ID:12843	TIGR_CMR|SO4236 SPTR:Q8E9N2 symbol:SO4236 "2-isopropylmalate synthase" [GO:0003852 "2-isopropylmalate synthase activity" evidence=ISS] [GO:0009098 "leucine biosynthesis" evidence=ISS] HAMAP:MF_01025 InterPro:IPR002034 Interpro:IPR000891 Pfam:PF00682 PROSITE:PS50991 PROSITE:PS00815 PROSITE:PS00816 InterPro:IPR005671 TIGRFAMs:TIGR00973 EMBL:AE015856 TIGR:SO4236 SPTR:Q8E9N2	3e-48
chr1.CM0001.70	1.1.11.49	E2.3.3.14 homocitrate synthase [EC:2.3.3.14] [COG:COG0119] [GO:0004410]	ath:At1g18500	F15H18.3; 2-isopropylmalate synthase, putative [EC:2.3.3.13] [KO:K01649]	1e-97	slr0186	COG0119	2e-63	LEU1_SOYBN	Amino-acidbiosynthesis;Branched-chainaminoacidbiosynthesis;Leucinebiosynthesis;Nitrogenfixation;Nodulation;Transferase,Probable 2-isopropylmalate synthase (EC 2.3.3.13) (Alpha- isopropylmalate synthase) (Alpha-IPM synthetase) (Late nodulin 56) (N- 56).	1e-105	GO_ID:12843	TIGR_CMR|SO4236 SPTR:Q8E9N2 symbol:SO4236 "2-isopropylmalate synthase" [GO:0003852 "2-isopropylmalate synthase activity" evidence=ISS] [GO:0009098 "leucine biosynthesis" evidence=ISS] HAMAP:MF_01025 InterPro:IPR002034 Interpro:IPR000891 Pfam:PF00682 PROSITE:PS50991 PROSITE:PS00815 PROSITE:PS00816 InterPro:IPR005671 TIGRFAMs:TIGR00973 EMBL:AE015856 TIGR:SO4236 SPTR:Q8E9N2	3e-48
chr1.CM0001.70	1.3.4.2	E4.1.3.4, hmgL hydroxymethylglutaryl-CoA lyase [EC:4.1.3.4] [COG:COG0119] [GO:0004419]	ath:At1g18500	F15H18.3; 2-isopropylmalate synthase, putative [EC:2.3.3.13] [KO:K01649]	1e-97	slr0186	COG0119	2e-63	LEU1_SOYBN	Amino-acidbiosynthesis;Branched-chainaminoacidbiosynthesis;Leucinebiosynthesis;Nitrogenfixation;Nodulation;Transferase,Probable 2-isopropylmalate synthase (EC 2.3.3.13) (Alpha- isopropylmalate synthase) (Alpha-IPM synthetase) (Late nodulin 56) (N- 56).	1e-105	GO_ID:12843	TIGR_CMR|SO4236 SPTR:Q8E9N2 symbol:SO4236 "2-isopropylmalate synthase" [GO:0003852 "2-isopropylmalate synthase activity" evidence=ISS] [GO:0009098 "leucine biosynthesis" evidence=ISS] HAMAP:MF_01025 InterPro:IPR002034 Interpro:IPR000891 Pfam:PF00682 PROSITE:PS50991 PROSITE:PS00815 PROSITE:PS00816 InterPro:IPR005671 TIGRFAMs:TIGR00973 EMBL:AE015856 TIGR:SO4236 SPTR:Q8E9N2	3e-48
chr1.CM0001.70	1.1.14.10.2	E1.2.1.10M, mhpF acetaldehyde dehydrogenase [COG:COG0119]	ath:At1g18500	F15H18.3; 2-isopropylmalate synthase, putative [EC:2.3.3.13] [KO:K01649]	1e-97	slr0186	COG0119	2e-63	LEU1_SOYBN	Amino-acidbiosynthesis;Branched-chainaminoacidbiosynthesis;Leucinebiosynthesis;Nitrogenfixation;Nodulation;Transferase,Probable 2-isopropylmalate synthase (EC 2.3.3.13) (Alpha- isopropylmalate synthase) (Alpha-IPM synthetase) (Late nodulin 56) (N- 56).	1e-105	GO_ID:12843	TIGR_CMR|SO4236 SPTR:Q8E9N2 symbol:SO4236 "2-isopropylmalate synthase" [GO:0003852 "2-isopropylmalate synthase activity" evidence=ISS] [GO:0009098 "leucine biosynthesis" evidence=ISS] HAMAP:MF_01025 InterPro:IPR002034 Interpro:IPR000891 Pfam:PF00682 PROSITE:PS50991 PROSITE:PS00815 PROSITE:PS00816 InterPro:IPR005671 TIGRFAMs:TIGR00973 EMBL:AE015856 TIGR:SO4236 SPTR:Q8E9N2	3e-48
chr1.CM0001.70	1.1.11.7.2	E1.2.1.10M, mhpF acetaldehyde dehydrogenase [COG:COG0119]	ath:At1g18500	F15H18.3; 2-isopropylmalate synthase, putative [EC:2.3.3.13] [KO:K01649]	1e-97	slr0186	COG0119	2e-63	LEU1_SOYBN	Amino-acidbiosynthesis;Branched-chainaminoacidbiosynthesis;Leucinebiosynthesis;Nitrogenfixation;Nodulation;Transferase,Probable 2-isopropylmalate synthase (EC 2.3.3.13) (Alpha- isopropylmalate synthase) (Alpha-IPM synthetase) (Late nodulin 56) (N- 56).	1e-105	GO_ID:12843	TIGR_CMR|SO4236 SPTR:Q8E9N2 symbol:SO4236 "2-isopropylmalate synthase" [GO:0003852 "2-isopropylmalate synthase activity" evidence=ISS] [GO:0009098 "leucine biosynthesis" evidence=ISS] HAMAP:MF_01025 InterPro:IPR002034 Interpro:IPR000891 Pfam:PF00682 PROSITE:PS50991 PROSITE:PS00815 PROSITE:PS00816 InterPro:IPR005671 TIGRFAMs:TIGR00973 EMBL:AE015856 TIGR:SO4236 SPTR:Q8E9N2	3e-48
chr1.CM0001.70	1.1.11.48	E2.3.3.13, leuA 2-isopropylmalate synthase [EC:2.3.3.13] [COG:COG0119] [GO:0003852]	ath:At1g18500	F15H18.3; 2-isopropylmalate synthase, putative [EC:2.3.3.13] [KO:K01649]	1e-97	slr0186	COG0119	2e-63	LEU1_SOYBN	Amino-acidbiosynthesis;Branched-chainaminoacidbiosynthesis;Leucinebiosynthesis;Nitrogenfixation;Nodulation;Transferase,Probable 2-isopropylmalate synthase (EC 2.3.3.13) (Alpha- isopropylmalate synthase) (Alpha-IPM synthetase) (Late nodulin 56) (N- 56).	1e-105	GO_ID:12843	TIGR_CMR|SO4236 SPTR:Q8E9N2 symbol:SO4236 "2-isopropylmalate synthase" [GO:0003852 "2-isopropylmalate synthase activity" evidence=ISS] [GO:0009098 "leucine biosynthesis" evidence=ISS] HAMAP:MF_01025 InterPro:IPR002034 Interpro:IPR000891 Pfam:PF00682 PROSITE:PS50991 PROSITE:PS00815 PROSITE:PS00816 InterPro:IPR005671 TIGRFAMs:TIGR00973 EMBL:AE015856 TIGR:SO4236 SPTR:Q8E9N2	3e-48
chr1.CM0001.70	1.1.14.33	E4.1.3.4, hmgL hydroxymethylglutaryl-CoA lyase [EC:4.1.3.4] [COG:COG0119] [GO:0004419]	ath:At1g18500	F15H18.3; 2-isopropylmalate synthase, putative [EC:2.3.3.13] [KO:K01649]	1e-97	slr0186	COG0119	2e-63	LEU1_SOYBN	Amino-acidbiosynthesis;Branched-chainaminoacidbiosynthesis;Leucinebiosynthesis;Nitrogenfixation;Nodulation;Transferase,Probable 2-isopropylmalate synthase (EC 2.3.3.13) (Alpha- isopropylmalate synthase) (Alpha-IPM synthetase) (Late nodulin 56) (N- 56).	1e-105	GO_ID:12843	TIGR_CMR|SO4236 SPTR:Q8E9N2 symbol:SO4236 "2-isopropylmalate synthase" [GO:0003852 "2-isopropylmalate synthase activity" evidence=ISS] [GO:0009098 "leucine biosynthesis" evidence=ISS] HAMAP:MF_01025 InterPro:IPR002034 Interpro:IPR000891 Pfam:PF00682 PROSITE:PS50991 PROSITE:PS00815 PROSITE:PS00816 InterPro:IPR005671 TIGRFAMs:TIGR00973 EMBL:AE015856 TIGR:SO4236 SPTR:Q8E9N2	3e-48
chr1.CM0001.70	1.11.3.6	MHPE 4-hydroxy 2-oxovalerate aldolase [EC:4.1.3.-] [COG:COG0119] [GO:0008701]	ath:At1g18500	F15H18.3; 2-isopropylmalate synthase, putative [EC:2.3.3.13] [KO:K01649]	1e-97	slr0186	COG0119	2e-63	LEU1_SOYBN	Amino-acidbiosynthesis;Branched-chainaminoacidbiosynthesis;Leucinebiosynthesis;Nitrogenfixation;Nodulation;Transferase,Probable 2-isopropylmalate synthase (EC 2.3.3.13) (Alpha- isopropylmalate synthase) (Alpha-IPM synthetase) (Late nodulin 56) (N- 56).	1e-105	GO_ID:12843	TIGR_CMR|SO4236 SPTR:Q8E9N2 symbol:SO4236 "2-isopropylmalate synthase" [GO:0003852 "2-isopropylmalate synthase activity" evidence=ISS] [GO:0009098 "leucine biosynthesis" evidence=ISS] HAMAP:MF_01025 InterPro:IPR002034 Interpro:IPR000891 Pfam:PF00682 PROSITE:PS50991 PROSITE:PS00815 PROSITE:PS00816 InterPro:IPR005671 TIGRFAMs:TIGR00973 EMBL:AE015856 TIGR:SO4236 SPTR:Q8E9N2	3e-48
chr5.TM1466.24	1.9.4.15	E2.7.1.- [EC:2.7.1.-] [COG:COG0515 COG1493]	ath:At5g02290	T1E22.50; protein kinase, putative [EC:2.7.1.37] [KO:K00870]	4e-49	YAR019c	COG0515	6e-18	SRK6_BRAOE	ATP-binding;Glycoprotein;Kinase;Membrane;Nucleotide-binding;Receptor;Self-incompatibility;Serine/threonine-proteinkinase;Signal;Transferase;Transmembrane,Putative serine/threonine-protein kinase receptor precursor (EC 2.7.1.37) (S-receptor kinase) (SRK).	3e-98	GO_ID:30110	TAIR|gene:2121675 SPTR:Q8GYA4 symbol:AT4G23180.1 [GO:0016301 "kinase activity" evidence=ISS] InterPro:IPR000719 InterPro:IPR008271 Pfam:PF00069 Prosite:PS00108 InterPro:IPR002902 Prosite:PS00107 Pfam:PF01657 ProDom:PD000001 PROSITE:PS50011 HSSP:P00523 EMBL:AK117765 EMBL:BT005954 SPTR:Q8GYA4	0
chr5.TM1466.24	1.7.8.19	WAAY, rfaY lipopolysaccharide core biosynthesis protein RFAY [EC:2.7.-.-] [COG:COG0515]	ath:At5g02290	T1E22.50; protein kinase, putative [EC:2.7.1.37] [KO:K00870]	4e-49	YAR019c	COG0515	6e-18	SRK6_BRAOE	ATP-binding;Glycoprotein;Kinase;Membrane;Nucleotide-binding;Receptor;Self-incompatibility;Serine/threonine-proteinkinase;Signal;Transferase;Transmembrane,Putative serine/threonine-protein kinase receptor precursor (EC 2.7.1.37) (S-receptor kinase) (SRK).	3e-98	GO_ID:30110	TAIR|gene:2121675 SPTR:Q8GYA4 symbol:AT4G23180.1 [GO:0016301 "kinase activity" evidence=ISS] InterPro:IPR000719 InterPro:IPR008271 Pfam:PF00069 Prosite:PS00108 InterPro:IPR002902 Prosite:PS00107 Pfam:PF01657 ProDom:PD000001 PROSITE:PS50011 HSSP:P00523 EMBL:AK117765 EMBL:BT005954 SPTR:Q8GYA4	0
chr5.TM1466.24	1.1.17.19	E2.7.1.- [EC:2.7.1.-] [COG:COG0515 COG1493]	ath:At5g02290	T1E22.50; protein kinase, putative [EC:2.7.1.37] [KO:K00870]	4e-49	YAR019c	COG0515	6e-18	SRK6_BRAOE	ATP-binding;Glycoprotein;Kinase;Membrane;Nucleotide-binding;Receptor;Self-incompatibility;Serine/threonine-proteinkinase;Signal;Transferase;Transmembrane,Putative serine/threonine-protein kinase receptor precursor (EC 2.7.1.37) (S-receptor kinase) (SRK).	3e-98	GO_ID:30110	TAIR|gene:2121675 SPTR:Q8GYA4 symbol:AT4G23180.1 [GO:0016301 "kinase activity" evidence=ISS] InterPro:IPR000719 InterPro:IPR008271 Pfam:PF00069 Prosite:PS00108 InterPro:IPR002902 Prosite:PS00107 Pfam:PF01657 ProDom:PD000001 PROSITE:PS50011 HSSP:P00523 EMBL:AK117765 EMBL:BT005954 SPTR:Q8GYA4	0
chr5.TM1466.24	3.3.10.117	BMPR1 bone morphogenetic protein receptor, type I [EC:2.7.1.37]	ath:At5g02290	T1E22.50; protein kinase, putative [EC:2.7.1.37] [KO:K00870]	4e-49	YAR019c	COG0515	6e-18	SRK6_BRAOE	ATP-binding;Glycoprotein;Kinase;Membrane;Nucleotide-binding;Receptor;Self-incompatibility;Serine/threonine-proteinkinase;Signal;Transferase;Transmembrane,Putative serine/threonine-protein kinase receptor precursor (EC 2.7.1.37) (S-receptor kinase) (SRK).	3e-98	GO_ID:30110	TAIR|gene:2121675 SPTR:Q8GYA4 symbol:AT4G23180.1 [GO:0016301 "kinase activity" evidence=ISS] InterPro:IPR000719 InterPro:IPR008271 Pfam:PF00069 Prosite:PS00108 InterPro:IPR002902 Prosite:PS00107 Pfam:PF01657 ProDom:PD000001 PROSITE:PS50011 HSSP:P00523 EMBL:AK117765 EMBL:BT005954 SPTR:Q8GYA4	0
chr5.TM1466.24	1.11.16.8	E2.7.1.- [EC:2.7.1.-] [COG:COG0515 COG1493]	ath:At5g02290	T1E22.50; protein kinase, putative [EC:2.7.1.37] [KO:K00870]	4e-49	YAR019c	COG0515	6e-18	SRK6_BRAOE	ATP-binding;Glycoprotein;Kinase;Membrane;Nucleotide-binding;Receptor;Self-incompatibility;Serine/threonine-proteinkinase;Signal;Transferase;Transmembrane,Putative serine/threonine-protein kinase receptor precursor (EC 2.7.1.37) (S-receptor kinase) (SRK).	3e-98	GO_ID:30110	TAIR|gene:2121675 SPTR:Q8GYA4 symbol:AT4G23180.1 [GO:0016301 "kinase activity" evidence=ISS] InterPro:IPR000719 InterPro:IPR008271 Pfam:PF00069 Prosite:PS00108 InterPro:IPR002902 Prosite:PS00107 Pfam:PF01657 ProDom:PD000001 PROSITE:PS50011 HSSP:P00523 EMBL:AK117765 EMBL:BT005954 SPTR:Q8GYA4	0
chr5.TM1466.24	4.2.4	Cell cycle [CLASS:04110] [PATH:hsa04110] [COG:COG0515]	ath:At5g02290	T1E22.50; protein kinase, putative [EC:2.7.1.37] [KO:K00870]	4e-49	YAR019c	COG0515	6e-18	SRK6_BRAOE	ATP-binding;Glycoprotein;Kinase;Membrane;Nucleotide-binding;Receptor;Self-incompatibility;Serine/threonine-proteinkinase;Signal;Transferase;Transmembrane,Putative serine/threonine-protein kinase receptor precursor (EC 2.7.1.37) (S-receptor kinase) (SRK).	3e-98	GO_ID:30110	TAIR|gene:2121675 SPTR:Q8GYA4 symbol:AT4G23180.1 [GO:0016301 "kinase activity" evidence=ISS] InterPro:IPR000719 InterPro:IPR008271 Pfam:PF00069 Prosite:PS00108 InterPro:IPR002902 Prosite:PS00107 Pfam:PF01657 ProDom:PD000001 PROSITE:PS50011 HSSP:P00523 EMBL:AK117765 EMBL:BT005954 SPTR:Q8GYA4	0
chr5.TM1466.24	3.2.2.1	Protein kinase [EC:2.7.1.37]	ath:At5g02290	T1E22.50; protein kinase, putative [EC:2.7.1.37] [KO:K00870]	4e-49	YAR019c	COG0515	6e-18	SRK6_BRAOE	ATP-binding;Glycoprotein;Kinase;Membrane;Nucleotide-binding;Receptor;Self-incompatibility;Serine/threonine-proteinkinase;Signal;Transferase;Transmembrane,Putative serine/threonine-protein kinase receptor precursor (EC 2.7.1.37) (S-receptor kinase) (SRK).	3e-98	GO_ID:30110	TAIR|gene:2121675 SPTR:Q8GYA4 symbol:AT4G23180.1 [GO:0016301 "kinase activity" evidence=ISS] InterPro:IPR000719 InterPro:IPR008271 Pfam:PF00069 Prosite:PS00108 InterPro:IPR002902 Prosite:PS00107 Pfam:PF01657 ProDom:PD000001 PROSITE:PS50011 HSSP:P00523 EMBL:AK117765 EMBL:BT005954 SPTR:Q8GYA4	0
CM0528.32.1	99.1.4.1451	GO_ID:25520	aci:ACIAD1626	putative outer membrane lipoprotein (lipocalin) [KO:K03098]	8e-25	PA5107	COG3040	2e-16	YR877_MIMIV	Signal;Transport,Putative lipocalin R877 precursor.	2e-15	GO_ID:25520	TAIR|gene:2155830 SPTR:Q9FGT8 symbol:AT5G58070.1 [GO:0008372 "cellular component unknown" evidence=ND] [GO:0005215 "transporter activity" evidence=ISS] [GO:0006810 "transport" evidence=ISS] InterPro:IPR002345 InterPro:IPR002446 GO:GO:0006810 PROSITE:PS00213 GO:GO:0009507 EMBL:AB024029 EMBL:AY062789 EMBL:AY081612 PRINTS:PR01171 SPTR:Q9FGT8	8e-67
CM0528.32.1	99.1.1.134	KO:K03098	aci:ACIAD1626	putative outer membrane lipoprotein (lipocalin) [KO:K03098]	8e-25	PA5107	COG3040	2e-16	YR877_MIMIV	Signal;Transport,Putative lipocalin R877 precursor.	2e-15	GO_ID:25520	TAIR|gene:2155830 SPTR:Q9FGT8 symbol:AT5G58070.1 [GO:0008372 "cellular component unknown" evidence=ND] [GO:0005215 "transporter activity" evidence=ISS] [GO:0006810 "transport" evidence=ISS] InterPro:IPR002345 InterPro:IPR002446 GO:GO:0006810 PROSITE:PS00213 GO:GO:0009507 EMBL:AB024029 EMBL:AY062789 EMBL:AY081612 PRINTS:PR01171 SPTR:Q9FGT8	8e-67
CM0528.32.1	99.1.3.2.3287	YR877_MIMIV	aci:ACIAD1626	putative outer membrane lipoprotein (lipocalin) [KO:K03098]	8e-25	PA5107	COG3040	2e-16	YR877_MIMIV	Signal;Transport,Putative lipocalin R877 precursor.	2e-15	GO_ID:25520	TAIR|gene:2155830 SPTR:Q9FGT8 symbol:AT5G58070.1 [GO:0008372 "cellular component unknown" evidence=ND] [GO:0005215 "transporter activity" evidence=ISS] [GO:0006810 "transport" evidence=ISS] InterPro:IPR002345 InterPro:IPR002446 GO:GO:0006810 PROSITE:PS00213 GO:GO:0009507 EMBL:AB024029 EMBL:AY062789 EMBL:AY081612 PRINTS:PR01171 SPTR:Q9FGT8	8e-67
CM0528.32.1	99.1.2.101	COG3040	aci:ACIAD1626	putative outer membrane lipoprotein (lipocalin) [KO:K03098]	8e-25	PA5107	COG3040	2e-16	YR877_MIMIV	Signal;Transport,Putative lipocalin R877 precursor.	2e-15	GO_ID:25520	TAIR|gene:2155830 SPTR:Q9FGT8 symbol:AT5G58070.1 [GO:0008372 "cellular component unknown" evidence=ND] [GO:0005215 "transporter activity" evidence=ISS] [GO:0006810 "transport" evidence=ISS] InterPro:IPR002345 InterPro:IPR002446 GO:GO:0006810 PROSITE:PS00213 GO:GO:0009507 EMBL:AB024029 EMBL:AY062789 EMBL:AY081612 PRINTS:PR01171 SPTR:Q9FGT8	8e-67
Ljwgs_114941.1	99.1.3.2.1580	EXPB3_ARATH							EXPB3_ARATH	Cellwall;Multigenefamily;Signal,Beta-expansin 3 precursor (AtEXPB3) (At-EXPB3) (Ath-ExpBeta-1.6).	2e-39
chr6.CM0314.23.1	1.2.6.9	E1.11.1.7 peroxidase [EC:1.11.1.7] [GO:0004601]	ath:At5g64120	MHJ24.10; peroxidase, putative [EC:1.11.1.7] [KO:K00430]	2e-101				PER2_ARAHY	Calcium;Glycoprotein;Heme;Hydrogenperoxide;Iron;Metal-binding;Multigenefamily;Oxidoreductase;Peroxidase;Signal,Cationic peroxidase 2 precursor (EC 1.11.1.7) (PNPC2).	2e-113	GO_ID:39002	TAIR|gene:2817951 SPTR:Q96506 symbol:AT1G05240.1 [GO:0004601 "peroxidase activity" evidence=ISS] InterPro:IPR002016 InterPro:IPR000823 Pfam:PF00141 InterPro:IPR010255 PROSITE:PS00435 PROSITE:PS00436 PRINTS:PR00458 PROSITE:PS50873 EMBL:AC000098 EMBL:X98802 EMBL:AY123989 EMBL:BT000584 PIR:A86187 HSSP:Q39034 GeneFarm:1831 GeneFarm:1832 PRINTS:PR00461 SPTR:Q96506	2e-68
chr6.CM0314.23.1	1.3.11.18	E1.11.1.7 peroxidase [EC:1.11.1.7] [GO:0004601]	ath:At5g64120	MHJ24.10; peroxidase, putative [EC:1.11.1.7] [KO:K00430]	2e-101				PER2_ARAHY	Calcium;Glycoprotein;Heme;Hydrogenperoxide;Iron;Metal-binding;Multigenefamily;Oxidoreductase;Peroxidase;Signal,Cationic peroxidase 2 precursor (EC 1.11.1.7) (PNPC2).	2e-113	GO_ID:39002	TAIR|gene:2817951 SPTR:Q96506 symbol:AT1G05240.1 [GO:0004601 "peroxidase activity" evidence=ISS] InterPro:IPR002016 InterPro:IPR000823 Pfam:PF00141 InterPro:IPR010255 PROSITE:PS00435 PROSITE:PS00436 PRINTS:PR00458 PROSITE:PS50873 EMBL:AC000098 EMBL:X98802 EMBL:AY123989 EMBL:BT000584 PIR:A86187 HSSP:Q39034 GeneFarm:1831 GeneFarm:1832 PRINTS:PR00461 SPTR:Q96506	2e-68
chr6.CM0314.23.1	1.5.13.21	E1.11.1.7 peroxidase [EC:1.11.1.7] [GO:0004601]	ath:At5g64120	MHJ24.10; peroxidase, putative [EC:1.11.1.7] [KO:K00430]	2e-101				PER2_ARAHY	Calcium;Glycoprotein;Heme;Hydrogenperoxide;Iron;Metal-binding;Multigenefamily;Oxidoreductase;Peroxidase;Signal,Cationic peroxidase 2 precursor (EC 1.11.1.7) (PNPC2).	2e-113	GO_ID:39002	TAIR|gene:2817951 SPTR:Q96506 symbol:AT1G05240.1 [GO:0004601 "peroxidase activity" evidence=ISS] InterPro:IPR002016 InterPro:IPR000823 Pfam:PF00141 InterPro:IPR010255 PROSITE:PS00435 PROSITE:PS00436 PRINTS:PR00458 PROSITE:PS50873 EMBL:AC000098 EMBL:X98802 EMBL:AY123989 EMBL:BT000584 PIR:A86187 HSSP:Q39034 GeneFarm:1831 GeneFarm:1832 PRINTS:PR00461 SPTR:Q96506	2e-68
chr6.CM0314.23.1	1.10.6.4	E1.11.1.7 peroxidase [EC:1.11.1.7] [GO:0004601]	ath:At5g64120	MHJ24.10; peroxidase, putative [EC:1.11.1.7] [KO:K00430]	2e-101				PER2_ARAHY	Calcium;Glycoprotein;Heme;Hydrogenperoxide;Iron;Metal-binding;Multigenefamily;Oxidoreductase;Peroxidase;Signal,Cationic peroxidase 2 precursor (EC 1.11.1.7) (PNPC2).	2e-113	GO_ID:39002	TAIR|gene:2817951 SPTR:Q96506 symbol:AT1G05240.1 [GO:0004601 "peroxidase activity" evidence=ISS] InterPro:IPR002016 InterPro:IPR000823 Pfam:PF00141 InterPro:IPR010255 PROSITE:PS00435 PROSITE:PS00436 PRINTS:PR00458 PROSITE:PS50873 EMBL:AC000098 EMBL:X98802 EMBL:AY123989 EMBL:BT000584 PIR:A86187 HSSP:Q39034 GeneFarm:1831 GeneFarm:1832 PRINTS:PR00461 SPTR:Q96506	2e-68
Ljwgs_022902.1.1	99.1.4.7579	GO_ID:10951										GO_ID:10951	TAIR|gene:2103507 SPTR:Q93YN8 symbol:AT3G57540.1 [GO:0000004 "biological process unknown" evidence=ND] [GO:0008372 "cellular component unknown" evidence=ND] [GO:0003677 "DNA binding" evidence=ISS] Pfam:PF03763 InterPro:IPR005516 EMBL:AY059900 EMBL:BT001233 SPTR:Q93YN8	5e-24
Ljwgs_019410.1	99.1.4.7570	GO_ID:10936										GO_ID:10936	TAIR|gene:3438476 SPTR:Q9M0Y3 symbol:AT4G05120.1 [GO:0005337 "nucleoside transporter activity" evidence=ISS] InterPro:IPR002048 InterPro:IPR002259 Prosite:PS00018 GO:GO:0006810 GO:GO:0016020 Pfam:PF01733 PRINTS:PR01130 ProDom:PD005103 EMBL:AL161502 EMBL:AF426400 EMBL:AK175753 PIR:D85064 SPTR:Q9M0Y3	2e-87
chr5.CM0311.20	3.1.1.29.3	CCMA heme exporter ATP-binding protein CcmA [EC:3.6.3.41] [COG:COG1131] [GO:0015439]	hsa:9429	ABCG2; ATP-binding cassette, sub-family G (WHITE), member 2 [KO:K05681]	2e-47	YCR011c_2	COG1131	4e-40	ABCG2_MACMU	ATP-binding;Glycoprotein;Membrane;Nucleotide-binding;Transmembrane;Transport,ATP-binding cassette sub-family G member 2.	7e-48	GO_ID:14235	TAIR|gene:3434272 SPTR:Q9C6W5 symbol:AT1G31770.1 [GO:0042626 "ATPase activity, coupled to transmembrane movement of substances" evidence=ISS] InterPro:IPR003593 InterPro:IPR003439 Pfam:PF00005 InterPro:IPR000412 Pfam:PF01061 Prosite:PS00211 SMART:SM00382 ProDom:PD000006 PROSITE:PS50893 EMBL:AC074360 EMBL:AY088793 EMBL:AK117530 SPTR:Q9C6W5	7e-81
chr5.CM0311.20	3.1.1.35.3	ABCG2 ATP-binding cassette, subfamily G (WHITE), member 2	hsa:9429	ABCG2; ATP-binding cassette, sub-family G (WHITE), member 2 [KO:K05681]	2e-47	YCR011c_2	COG1131	4e-40	ABCG2_MACMU	ATP-binding;Glycoprotein;Membrane;Nucleotide-binding;Transmembrane;Transport,ATP-binding cassette sub-family G member 2.	7e-48	GO_ID:14235	TAIR|gene:3434272 SPTR:Q9C6W5 symbol:AT1G31770.1 [GO:0042626 "ATPase activity, coupled to transmembrane movement of substances" evidence=ISS] InterPro:IPR003593 InterPro:IPR003439 Pfam:PF00005 InterPro:IPR000412 Pfam:PF01061 Prosite:PS00211 SMART:SM00382 ProDom:PD000006 PROSITE:PS50893 EMBL:AC074360 EMBL:AY088793 EMBL:AK117530 SPTR:Q9C6W5	7e-81
chr5.CM0311.20	1.2.7.51.3	CCMA heme exporter ATP-binding protein CcmA [EC:3.6.3.41] [COG:COG1131] [GO:0015439]	hsa:9429	ABCG2; ATP-binding cassette, sub-family G (WHITE), member 2 [KO:K05681]	2e-47	YCR011c_2	COG1131	4e-40	ABCG2_MACMU	ATP-binding;Glycoprotein;Membrane;Nucleotide-binding;Transmembrane;Transport,ATP-binding cassette sub-family G member 2.	7e-48	GO_ID:14235	TAIR|gene:3434272 SPTR:Q9C6W5 symbol:AT1G31770.1 [GO:0042626 "ATPase activity, coupled to transmembrane movement of substances" evidence=ISS] InterPro:IPR003593 InterPro:IPR003439 Pfam:PF00005 InterPro:IPR000412 Pfam:PF01061 Prosite:PS00211 SMART:SM00382 ProDom:PD000006 PROSITE:PS50893 EMBL:AC074360 EMBL:AY088793 EMBL:AK117530 SPTR:Q9C6W5	7e-81
chr5.CM0311.20	3.3.10.140	ABCG2 ATP-binding cassette, subfamily G (WHITE), member 2 [TC:3.A.1.204]	hsa:9429	ABCG2; ATP-binding cassette, sub-family G (WHITE), member 2 [KO:K05681]	2e-47	YCR011c_2	COG1131	4e-40	ABCG2_MACMU	ATP-binding;Glycoprotein;Membrane;Nucleotide-binding;Transmembrane;Transport,ATP-binding cassette sub-family G member 2.	7e-48	GO_ID:14235	TAIR|gene:3434272 SPTR:Q9C6W5 symbol:AT1G31770.1 [GO:0042626 "ATPase activity, coupled to transmembrane movement of substances" evidence=ISS] InterPro:IPR003593 InterPro:IPR003439 Pfam:PF00005 InterPro:IPR000412 Pfam:PF01061 Prosite:PS00211 SMART:SM00382 ProDom:PD000006 PROSITE:PS50893 EMBL:AC074360 EMBL:AY088793 EMBL:AK117530 SPTR:Q9C6W5	7e-81
chr5.CM0311.20	3.1.1.23	ABC-2.A ABC-2 type transport system ATP-binding protein [COG:COG1131 COG1134]	hsa:9429	ABCG2; ATP-binding cassette, sub-family G (WHITE), member 2 [KO:K05681]	2e-47	YCR011c_2	COG1131	4e-40	ABCG2_MACMU	ATP-binding;Glycoprotein;Membrane;Nucleotide-binding;Transmembrane;Transport,ATP-binding cassette sub-family G member 2.	7e-48	GO_ID:14235	TAIR|gene:3434272 SPTR:Q9C6W5 symbol:AT1G31770.1 [GO:0042626 "ATPase activity, coupled to transmembrane movement of substances" evidence=ISS] InterPro:IPR003593 InterPro:IPR003439 Pfam:PF00005 InterPro:IPR000412 Pfam:PF01061 Prosite:PS00211 SMART:SM00382 ProDom:PD000006 PROSITE:PS50893 EMBL:AC074360 EMBL:AY088793 EMBL:AK117530 SPTR:Q9C6W5	7e-81
Ljwgs_129120.1	99.1.4.3933	GO_ID:6696										GO_ID:6696	TAIR|gene:3437358 SPTR:P93758 symbol:AT2G41870 [GO:0000004 "biological process unknown" evidence=ND] [GO:0008372 "cellular component unknown" evidence=ND] [GO:0003677 "DNA binding" evidence=ISS] Pfam:PF03763 InterPro:IPR005516 EMBL:AC002339 EMBL:U90439 EMBL:AF326883 EMBL:AF339703 PIR:B84847 SPTR:P93758	5e-21
Ljwgs_005760.1	1.10.8.10	E1.21.3.3 reticuline oxidase [EC:1.21.3.3]				BS_ygaK	COG0277	6e-15	RETO_ESCCA	Alkaloidmetabolism;Directproteinsequencing;FAD;Flavoprotein;Glycoprotein;Oxidoreductase;Signal,Reticuline oxidase precursor (EC 1.21.3.3) (Berberine-bridge-forming enzyme) (BBE) (Tetrahydroprotoberberine synthase).	3e-45	GO_ID:45513	TAIR|gene:2204603 SPTR:Q9SA85 symbol:AT1G30700.1 [GO:0009055 "electron carrier activity" evidence=ISS] Pfam:PF01565 InterPro:IPR006094 EMBL:AC007060 EMBL:AF419607 EMBL:AY140079 EMBL:BT010384 PIR:E86432 SPTR:Q9SA85	1e-106
Ljwgs_005760.1	1.1.11.23.1	DLD D-lactate dehydrogenase [COG:COG0277]				BS_ygaK	COG0277	6e-15	RETO_ESCCA	Alkaloidmetabolism;Directproteinsequencing;FAD;Flavoprotein;Glycoprotein;Oxidoreductase;Signal,Reticuline oxidase precursor (EC 1.21.3.3) (Berberine-bridge-forming enzyme) (BBE) (Tetrahydroprotoberberine synthase).	3e-45	GO_ID:45513	TAIR|gene:2204603 SPTR:Q9SA85 symbol:AT1G30700.1 [GO:0009055 "electron carrier activity" evidence=ISS] Pfam:PF01565 InterPro:IPR006094 EMBL:AC007060 EMBL:AF419607 EMBL:AY140079 EMBL:BT010384 PIR:E86432 SPTR:Q9SA85	1e-106
Ljwgs_005760.1	1.1.12.6	E1.1.3.15, glcD (S)-2-hydroxy-acid oxidase [EC:1.1.3.15] [COG:COG0277] [GO:0003973]				BS_ygaK	COG0277	6e-15	RETO_ESCCA	Alkaloidmetabolism;Directproteinsequencing;FAD;Flavoprotein;Glycoprotein;Oxidoreductase;Signal,Reticuline oxidase precursor (EC 1.21.3.3) (Berberine-bridge-forming enzyme) (BBE) (Tetrahydroprotoberberine synthase).	3e-45	GO_ID:45513	TAIR|gene:2204603 SPTR:Q9SA85 symbol:AT1G30700.1 [GO:0009055 "electron carrier activity" evidence=ISS] Pfam:PF01565 InterPro:IPR006094 EMBL:AC007060 EMBL:AF419607 EMBL:AY140079 EMBL:BT010384 PIR:E86432 SPTR:Q9SA85	1e-106
chr2.CM0749.8	99.1.4.3545	GO_ID:4001										GO_ID:4001	TAIR|gene:2178311 SPTR:Q9FN45 symbol:AT5G23100.1 [GO:0000004 "biological process unknown" evidence=ND] [GO:0005554 "molecular function unknown" evidence=ND] [GO:0008372 "cellular component unknown" evidence=ND] InterPro:IPR006460 Pfam:PF04759 TIGRFAMs:TIGR01570 EMBL:AB006708 EMBL:BT010427 EMBL:AK221794 SPTR:Q9FN45	4e-56
chr2.CM0304.71	99.1.4.2202	GO_ID:18786										GO_ID:18786	TAIR|gene:2127152 SPTR:O82741 symbol:AT4G22920.1 [GO:0005554 "molecular function unknown" evidence=ND] [GO:0000004 "biological process unknown" evidence=ND] EMBL:AL161558 EMBL:AL031018 EMBL:AY063900 EMBL:AY096504 EMBL:AY850161 PIR:T05123 SPTR:O82741	4e-89
TM0451.27	1.11.14.4	E1.14.-.- [EC:1.14.-.-] [COG:COG2124]	ath:At2g32440	T32F6.4; ent-kaurenoic acid hydroxylase, putative / cytochrome P450, putative [EC:1.14.13.79] [KO:K04123]	2e-61	slr0574	COG2124	6e-26	KAO2_ARATH	Endoplasmicreticulum;Heme;Iron;Membrane;Metal-binding;Monooxygenase;NADP;Oxidoreductase;Transmembrane,Ent-kaurenoic acid oxidase 2 (EC 1.14.13.79) (AtKAO2) (Cytochrome P450 88A4).	9e-62	GO_ID:5950	TAIR|gene:2062622 SPTR:Q9C5Y2 symbol:AT2G32440.1 [GO:0009686 "gibberellic acid biosynthesis" evidence=ISS] [GO:0019825 "oxygen binding" evidence=ISS] InterPro:IPR001128 Pfam:PF00067 InterPro:IPR002397 PRINTS:PR00385 PROSITE:PS00086 HSSP:P14779 EMBL:AC005700 EMBL:AF318501 PIR:B84733 GeneFarm:1519 PRINTS:PR00359 SPTR:Q9C5Y2	4e-62
TM0451.27	1.10.3.12	E1.14.-.- [EC:1.14.-.-] [COG:COG2124]	ath:At2g32440	T32F6.4; ent-kaurenoic acid hydroxylase, putative / cytochrome P450, putative [EC:1.14.13.79] [KO:K04123]	2e-61	slr0574	COG2124	6e-26	KAO2_ARATH	Endoplasmicreticulum;Heme;Iron;Membrane;Metal-binding;Monooxygenase;NADP;Oxidoreductase;Transmembrane,Ent-kaurenoic acid oxidase 2 (EC 1.14.13.79) (AtKAO2) (Cytochrome P450 88A4).	9e-62	GO_ID:5950	TAIR|gene:2062622 SPTR:Q9C5Y2 symbol:AT2G32440.1 [GO:0009686 "gibberellic acid biosynthesis" evidence=ISS] [GO:0019825 "oxygen binding" evidence=ISS] InterPro:IPR001128 Pfam:PF00067 InterPro:IPR002397 PRINTS:PR00385 PROSITE:PS00086 HSSP:P14779 EMBL:AC005700 EMBL:AF318501 PIR:B84733 GeneFarm:1519 PRINTS:PR00359 SPTR:Q9C5Y2	4e-62
TM0451.27	1.10.6.12	E1.14.-.- [EC:1.14.-.-] [COG:COG2124]	ath:At2g32440	T32F6.4; ent-kaurenoic acid hydroxylase, putative / cytochrome P450, putative [EC:1.14.13.79] [KO:K04123]	2e-61	slr0574	COG2124	6e-26	KAO2_ARATH	Endoplasmicreticulum;Heme;Iron;Membrane;Metal-binding;Monooxygenase;NADP;Oxidoreductase;Transmembrane,Ent-kaurenoic acid oxidase 2 (EC 1.14.13.79) (AtKAO2) (Cytochrome P450 88A4).	9e-62	GO_ID:5950	TAIR|gene:2062622 SPTR:Q9C5Y2 symbol:AT2G32440.1 [GO:0009686 "gibberellic acid biosynthesis" evidence=ISS] [GO:0019825 "oxygen binding" evidence=ISS] InterPro:IPR001128 Pfam:PF00067 InterPro:IPR002397 PRINTS:PR00385 PROSITE:PS00086 HSSP:P14779 EMBL:AC005700 EMBL:AF318501 PIR:B84733 GeneFarm:1519 PRINTS:PR00359 SPTR:Q9C5Y2	4e-62
TM0451.27	1.3.3.23	E1.14.14.1 unspecific monooxygenase [EC:1.14.14.1] [COG:COG2124] [GO:0050381]	ath:At2g32440	T32F6.4; ent-kaurenoic acid hydroxylase, putative / cytochrome P450, putative [EC:1.14.13.79] [KO:K04123]	2e-61	slr0574	COG2124	6e-26	KAO2_ARATH	Endoplasmicreticulum;Heme;Iron;Membrane;Metal-binding;Monooxygenase;NADP;Oxidoreductase;Transmembrane,Ent-kaurenoic acid oxidase 2 (EC 1.14.13.79) (AtKAO2) (Cytochrome P450 88A4).	9e-62	GO_ID:5950	TAIR|gene:2062622 SPTR:Q9C5Y2 symbol:AT2G32440.1 [GO:0009686 "gibberellic acid biosynthesis" evidence=ISS] [GO:0019825 "oxygen binding" evidence=ISS] InterPro:IPR001128 Pfam:PF00067 InterPro:IPR002397 PRINTS:PR00385 PROSITE:PS00086 HSSP:P14779 EMBL:AC005700 EMBL:AF318501 PIR:B84733 GeneFarm:1519 PRINTS:PR00359 SPTR:Q9C5Y2	4e-62
TM0451.27	1.5.14.29	E1.14.14.1 unspecific monooxygenase [EC:1.14.14.1] [COG:COG2124] [GO:0050381]	ath:At2g32440	T32F6.4; ent-kaurenoic acid hydroxylase, putative / cytochrome P450, putative [EC:1.14.13.79] [KO:K04123]	2e-61	slr0574	COG2124	6e-26	KAO2_ARATH	Endoplasmicreticulum;Heme;Iron;Membrane;Metal-binding;Monooxygenase;NADP;Oxidoreductase;Transmembrane,Ent-kaurenoic acid oxidase 2 (EC 1.14.13.79) (AtKAO2) (Cytochrome P450 88A4).	9e-62	GO_ID:5950	TAIR|gene:2062622 SPTR:Q9C5Y2 symbol:AT2G32440.1 [GO:0009686 "gibberellic acid biosynthesis" evidence=ISS] [GO:0019825 "oxygen binding" evidence=ISS] InterPro:IPR001128 Pfam:PF00067 InterPro:IPR002397 PRINTS:PR00385 PROSITE:PS00086 HSSP:P14779 EMBL:AC005700 EMBL:AF318501 PIR:B84733 GeneFarm:1519 PRINTS:PR00359 SPTR:Q9C5Y2	4e-62
TM0451.27	1.1.7.13	E1.14.-.- [EC:1.14.-.-] [COG:COG2124]	ath:At2g32440	T32F6.4; ent-kaurenoic acid hydroxylase, putative / cytochrome P450, putative [EC:1.14.13.79] [KO:K04123]	2e-61	slr0574	COG2124	6e-26	KAO2_ARATH	Endoplasmicreticulum;Heme;Iron;Membrane;Metal-binding;Monooxygenase;NADP;Oxidoreductase;Transmembrane,Ent-kaurenoic acid oxidase 2 (EC 1.14.13.79) (AtKAO2) (Cytochrome P450 88A4).	9e-62	GO_ID:5950	TAIR|gene:2062622 SPTR:Q9C5Y2 symbol:AT2G32440.1 [GO:0009686 "gibberellic acid biosynthesis" evidence=ISS] [GO:0019825 "oxygen binding" evidence=ISS] InterPro:IPR001128 Pfam:PF00067 InterPro:IPR002397 PRINTS:PR00385 PROSITE:PS00086 HSSP:P14779 EMBL:AC005700 EMBL:AF318501 PIR:B84733 GeneFarm:1519 PRINTS:PR00359 SPTR:Q9C5Y2	4e-62
TM0451.27	1.10.4.4	E1.14.13.79 ent-kaurenoic acid hydroxylase [EC:1.14.13.79]	ath:At2g32440	T32F6.4; ent-kaurenoic acid hydroxylase, putative / cytochrome P450, putative [EC:1.14.13.79] [KO:K04123]	2e-61	slr0574	COG2124	6e-26	KAO2_ARATH	Endoplasmicreticulum;Heme;Iron;Membrane;Metal-binding;Monooxygenase;NADP;Oxidoreductase;Transmembrane,Ent-kaurenoic acid oxidase 2 (EC 1.14.13.79) (AtKAO2) (Cytochrome P450 88A4).	9e-62	GO_ID:5950	TAIR|gene:2062622 SPTR:Q9C5Y2 symbol:AT2G32440.1 [GO:0009686 "gibberellic acid biosynthesis" evidence=ISS] [GO:0019825 "oxygen binding" evidence=ISS] InterPro:IPR001128 Pfam:PF00067 InterPro:IPR002397 PRINTS:PR00385 PROSITE:PS00086 HSSP:P14779 EMBL:AC005700 EMBL:AF318501 PIR:B84733 GeneFarm:1519 PRINTS:PR00359 SPTR:Q9C5Y2	4e-62
TM0451.27	1.11.4.6	E1.14.-.- [EC:1.14.-.-] [COG:COG2124]	ath:At2g32440	T32F6.4; ent-kaurenoic acid hydroxylase, putative / cytochrome P450, putative [EC:1.14.13.79] [KO:K04123]	2e-61	slr0574	COG2124	6e-26	KAO2_ARATH	Endoplasmicreticulum;Heme;Iron;Membrane;Metal-binding;Monooxygenase;NADP;Oxidoreductase;Transmembrane,Ent-kaurenoic acid oxidase 2 (EC 1.14.13.79) (AtKAO2) (Cytochrome P450 88A4).	9e-62	GO_ID:5950	TAIR|gene:2062622 SPTR:Q9C5Y2 symbol:AT2G32440.1 [GO:0009686 "gibberellic acid biosynthesis" evidence=ISS] [GO:0019825 "oxygen binding" evidence=ISS] InterPro:IPR001128 Pfam:PF00067 InterPro:IPR002397 PRINTS:PR00385 PROSITE:PS00086 HSSP:P14779 EMBL:AC005700 EMBL:AF318501 PIR:B84733 GeneFarm:1519 PRINTS:PR00359 SPTR:Q9C5Y2	4e-62
TM0451.27	1.11.4.2	E1.14.14.1 unspecific monooxygenase [EC:1.14.14.1] [COG:COG2124] [GO:0050381]	ath:At2g32440	T32F6.4; ent-kaurenoic acid hydroxylase, putative / cytochrome P450, putative [EC:1.14.13.79] [KO:K04123]	2e-61	slr0574	COG2124	6e-26	KAO2_ARATH	Endoplasmicreticulum;Heme;Iron;Membrane;Metal-binding;Monooxygenase;NADP;Oxidoreductase;Transmembrane,Ent-kaurenoic acid oxidase 2 (EC 1.14.13.79) (AtKAO2) (Cytochrome P450 88A4).	9e-62	GO_ID:5950	TAIR|gene:2062622 SPTR:Q9C5Y2 symbol:AT2G32440.1 [GO:0009686 "gibberellic acid biosynthesis" evidence=ISS] [GO:0019825 "oxygen binding" evidence=ISS] InterPro:IPR001128 Pfam:PF00067 InterPro:IPR002397 PRINTS:PR00385 PROSITE:PS00086 HSSP:P14779 EMBL:AC005700 EMBL:AF318501 PIR:B84733 GeneFarm:1519 PRINTS:PR00359 SPTR:Q9C5Y2	4e-62
chr1.TM0811.17	99.1.4.3205	GO_ID:52412										GO_ID:52412	TAIR|gene:2133263 SPTR:O81296 symbol:AT4G02370.1 [GO:0000004 "biological process unknown" evidence=ND] [GO:0005554 "molecular function unknown" evidence=ISS] Pfam:PF04398 InterPro:IPR007493 EMBL:AL161494 EMBL:AF069298 EMBL:AY056340 EMBL:AF360333 PIR:T01313 SPTR:O81296	1e-36
chr2.CM0262.15.1	1.11.14.4	E1.14.-.- [EC:1.14.-.-] [COG:COG2124]	ath:At2g32440	T32F6.4; ent-kaurenoic acid hydroxylase, putative / cytochrome P450, putative [EC:1.14.13.79] [KO:K04123]	6e-32	slr0574	COG2124	3e-22	C724B_ORYSA	Heme;Iron;Lipidsynthesis;Membrane;Metal-binding;Monooxygenase;Oxidoreductase;Steroidbiosynthesis;Transmembrane,Cytochrome P450 724B1 (EC 1.14.-.-) (OsDWARF11) (Dwarf protein 11).	3e-84	GO_ID:8944	TAIR|gene:2101703 SPTR:Q9SCQ9 symbol:AT3G50660.1 [GO:0016132 "brassinosteroid biosynthesis" evidence=IMP] InterPro:IPR001128 Pfam:PF00067 InterPro:IPR002403 InterPro:IPR002401 PRINTS:PR00463 PRINTS:PR00385 PROSITE:PS00086 PRINTS:PR00465 EMBL:AL132979 EMBL:AY090266 EMBL:AF412114 PIR:T46143 SPTR:Q9SCQ9	8e-68
chr2.CM0262.15.1	1.10.3.12	E1.14.-.- [EC:1.14.-.-] [COG:COG2124]	ath:At2g32440	T32F6.4; ent-kaurenoic acid hydroxylase, putative / cytochrome P450, putative [EC:1.14.13.79] [KO:K04123]	6e-32	slr0574	COG2124	3e-22	C724B_ORYSA	Heme;Iron;Lipidsynthesis;Membrane;Metal-binding;Monooxygenase;Oxidoreductase;Steroidbiosynthesis;Transmembrane,Cytochrome P450 724B1 (EC 1.14.-.-) (OsDWARF11) (Dwarf protein 11).	3e-84	GO_ID:8944	TAIR|gene:2101703 SPTR:Q9SCQ9 symbol:AT3G50660.1 [GO:0016132 "brassinosteroid biosynthesis" evidence=IMP] InterPro:IPR001128 Pfam:PF00067 InterPro:IPR002403 InterPro:IPR002401 PRINTS:PR00463 PRINTS:PR00385 PROSITE:PS00086 PRINTS:PR00465 EMBL:AL132979 EMBL:AY090266 EMBL:AF412114 PIR:T46143 SPTR:Q9SCQ9	8e-68
chr2.CM0262.15.1	1.10.6.12	E1.14.-.- [EC:1.14.-.-] [COG:COG2124]	ath:At2g32440	T32F6.4; ent-kaurenoic acid hydroxylase, putative / cytochrome P450, putative [EC:1.14.13.79] [KO:K04123]	6e-32	slr0574	COG2124	3e-22	C724B_ORYSA	Heme;Iron;Lipidsynthesis;Membrane;Metal-binding;Monooxygenase;Oxidoreductase;Steroidbiosynthesis;Transmembrane,Cytochrome P450 724B1 (EC 1.14.-.-) (OsDWARF11) (Dwarf protein 11).	3e-84	GO_ID:8944	TAIR|gene:2101703 SPTR:Q9SCQ9 symbol:AT3G50660.1 [GO:0016132 "brassinosteroid biosynthesis" evidence=IMP] InterPro:IPR001128 Pfam:PF00067 InterPro:IPR002403 InterPro:IPR002401 PRINTS:PR00463 PRINTS:PR00385 PROSITE:PS00086 PRINTS:PR00465 EMBL:AL132979 EMBL:AY090266 EMBL:AF412114 PIR:T46143 SPTR:Q9SCQ9	8e-68
chr2.CM0262.15.1	1.3.3.23	E1.14.14.1 unspecific monooxygenase [EC:1.14.14.1] [COG:COG2124] [GO:0050381]	ath:At2g32440	T32F6.4; ent-kaurenoic acid hydroxylase, putative / cytochrome P450, putative [EC:1.14.13.79] [KO:K04123]	6e-32	slr0574	COG2124	3e-22	C724B_ORYSA	Heme;Iron;Lipidsynthesis;Membrane;Metal-binding;Monooxygenase;Oxidoreductase;Steroidbiosynthesis;Transmembrane,Cytochrome P450 724B1 (EC 1.14.-.-) (OsDWARF11) (Dwarf protein 11).	3e-84	GO_ID:8944	TAIR|gene:2101703 SPTR:Q9SCQ9 symbol:AT3G50660.1 [GO:0016132 "brassinosteroid biosynthesis" evidence=IMP] InterPro:IPR001128 Pfam:PF00067 InterPro:IPR002403 InterPro:IPR002401 PRINTS:PR00463 PRINTS:PR00385 PROSITE:PS00086 PRINTS:PR00465 EMBL:AL132979 EMBL:AY090266 EMBL:AF412114 PIR:T46143 SPTR:Q9SCQ9	8e-68
chr2.CM0262.15.1	1.5.14.29	E1.14.14.1 unspecific monooxygenase [EC:1.14.14.1] [COG:COG2124] [GO:0050381]	ath:At2g32440	T32F6.4; ent-kaurenoic acid hydroxylase, putative / cytochrome P450, putative [EC:1.14.13.79] [KO:K04123]	6e-32	slr0574	COG2124	3e-22	C724B_ORYSA	Heme;Iron;Lipidsynthesis;Membrane;Metal-binding;Monooxygenase;Oxidoreductase;Steroidbiosynthesis;Transmembrane,Cytochrome P450 724B1 (EC 1.14.-.-) (OsDWARF11) (Dwarf protein 11).	3e-84	GO_ID:8944	TAIR|gene:2101703 SPTR:Q9SCQ9 symbol:AT3G50660.1 [GO:0016132 "brassinosteroid biosynthesis" evidence=IMP] InterPro:IPR001128 Pfam:PF00067 InterPro:IPR002403 InterPro:IPR002401 PRINTS:PR00463 PRINTS:PR00385 PROSITE:PS00086 PRINTS:PR00465 EMBL:AL132979 EMBL:AY090266 EMBL:AF412114 PIR:T46143 SPTR:Q9SCQ9	8e-68
chr2.CM0262.15.1	1.1.7.13	E1.14.-.- [EC:1.14.-.-] [COG:COG2124]	ath:At2g32440	T32F6.4; ent-kaurenoic acid hydroxylase, putative / cytochrome P450, putative [EC:1.14.13.79] [KO:K04123]	6e-32	slr0574	COG2124	3e-22	C724B_ORYSA	Heme;Iron;Lipidsynthesis;Membrane;Metal-binding;Monooxygenase;Oxidoreductase;Steroidbiosynthesis;Transmembrane,Cytochrome P450 724B1 (EC 1.14.-.-) (OsDWARF11) (Dwarf protein 11).	3e-84	GO_ID:8944	TAIR|gene:2101703 SPTR:Q9SCQ9 symbol:AT3G50660.1 [GO:0016132 "brassinosteroid biosynthesis" evidence=IMP] InterPro:IPR001128 Pfam:PF00067 InterPro:IPR002403 InterPro:IPR002401 PRINTS:PR00463 PRINTS:PR00385 PROSITE:PS00086 PRINTS:PR00465 EMBL:AL132979 EMBL:AY090266 EMBL:AF412114 PIR:T46143 SPTR:Q9SCQ9	8e-68
chr2.CM0262.15.1	1.10.4.4	E1.14.13.79 ent-kaurenoic acid hydroxylase [EC:1.14.13.79]	ath:At2g32440	T32F6.4; ent-kaurenoic acid hydroxylase, putative / cytochrome P450, putative [EC:1.14.13.79] [KO:K04123]	6e-32	slr0574	COG2124	3e-22	C724B_ORYSA	Heme;Iron;Lipidsynthesis;Membrane;Metal-binding;Monooxygenase;Oxidoreductase;Steroidbiosynthesis;Transmembrane,Cytochrome P450 724B1 (EC 1.14.-.-) (OsDWARF11) (Dwarf protein 11).	3e-84	GO_ID:8944	TAIR|gene:2101703 SPTR:Q9SCQ9 symbol:AT3G50660.1 [GO:0016132 "brassinosteroid biosynthesis" evidence=IMP] InterPro:IPR001128 Pfam:PF00067 InterPro:IPR002403 InterPro:IPR002401 PRINTS:PR00463 PRINTS:PR00385 PROSITE:PS00086 PRINTS:PR00465 EMBL:AL132979 EMBL:AY090266 EMBL:AF412114 PIR:T46143 SPTR:Q9SCQ9	8e-68
chr2.CM0262.15.1	1.11.4.6	E1.14.-.- [EC:1.14.-.-] [COG:COG2124]	ath:At2g32440	T32F6.4; ent-kaurenoic acid hydroxylase, putative / cytochrome P450, putative [EC:1.14.13.79] [KO:K04123]	6e-32	slr0574	COG2124	3e-22	C724B_ORYSA	Heme;Iron;Lipidsynthesis;Membrane;Metal-binding;Monooxygenase;Oxidoreductase;Steroidbiosynthesis;Transmembrane,Cytochrome P450 724B1 (EC 1.14.-.-) (OsDWARF11) (Dwarf protein 11).	3e-84	GO_ID:8944	TAIR|gene:2101703 SPTR:Q9SCQ9 symbol:AT3G50660.1 [GO:0016132 "brassinosteroid biosynthesis" evidence=IMP] InterPro:IPR001128 Pfam:PF00067 InterPro:IPR002403 InterPro:IPR002401 PRINTS:PR00463 PRINTS:PR00385 PROSITE:PS00086 PRINTS:PR00465 EMBL:AL132979 EMBL:AY090266 EMBL:AF412114 PIR:T46143 SPTR:Q9SCQ9	8e-68
chr2.CM0262.15.1	1.11.4.2	E1.14.14.1 unspecific monooxygenase [EC:1.14.14.1] [COG:COG2124] [GO:0050381]	ath:At2g32440	T32F6.4; ent-kaurenoic acid hydroxylase, putative / cytochrome P450, putative [EC:1.14.13.79] [KO:K04123]	6e-32	slr0574	COG2124	3e-22	C724B_ORYSA	Heme;Iron;Lipidsynthesis;Membrane;Metal-binding;Monooxygenase;Oxidoreductase;Steroidbiosynthesis;Transmembrane,Cytochrome P450 724B1 (EC 1.14.-.-) (OsDWARF11) (Dwarf protein 11).	3e-84	GO_ID:8944	TAIR|gene:2101703 SPTR:Q9SCQ9 symbol:AT3G50660.1 [GO:0016132 "brassinosteroid biosynthesis" evidence=IMP] InterPro:IPR001128 Pfam:PF00067 InterPro:IPR002403 InterPro:IPR002401 PRINTS:PR00463 PRINTS:PR00385 PROSITE:PS00086 PRINTS:PR00465 EMBL:AL132979 EMBL:AY090266 EMBL:AF412114 PIR:T46143 SPTR:Q9SCQ9	8e-68
Ljwgs_063195.1	99.1.4.983	GO_ID:12814										GO_ID:12814	TAIR|gene:2010448 SPTR:Q9C7F9 symbol:AT1G27930.1 [GO:0000004 "biological process unknown" evidence=ND] [GO:0005554 "molecular function unknown" evidence=ND] InterPro:IPR006514 Pfam:PF04669 TIGRFAMs:TIGR01627 EMBL:AC069471 EMBL:AY050385 EMBL:AY124820 PIR:F86404 SPTR:Q9C7F9	1e-91
Ljwgs_025651.1.1	99.1.4.7357	GO_ID:40271										GO_ID:40271	TAIR|gene:3700036 SPTR:Q9M2N9 symbol:AT3G58090.1 [GO:0006952 "defense response" evidence=ISS] InterPro:IPR004265 Pfam:PF03018 EMBL:AL132977 PIR:T46031 SPTR:Q9M2N9	5e-17
chr5.TM0913.18	1.9.4.15	E2.7.1.- [EC:2.7.1.-] [COG:COG0515 COG1493]	ath:At5g02290	T1E22.50; protein kinase, putative [EC:2.7.1.37] [KO:K00870]	3e-14	YDR490c	COG0515	4e-10	PSKR_DAUCA	ATP-binding;Glycoprotein;Kinase;Leucine-richrepeat;Membrane;Nucleotide-binding;Receptor;Repeat;Serine/threonine-proteinkinase;Signal;Transferase;Transmembrane,Phytosulfokine receptor precursor (EC 2.7.1.37) (Phytosulfokine LRR receptor kinase).	7e-16	GO_ID:16626	TAIR|gene:2084952 SPTR:Q9SR05 symbol:AT3G04690.1 [GO:0016301 "kinase activity" evidence=ISS] InterPro:IPR000719 InterPro:IPR008271 Prosite:PS00108 Prosite:PS00107 ProDom:PD000001 PROSITE:PS50011 HSSP:Q62838 EMBL:AC011437 SPTR:Q9SR05	2e-29
chr5.TM0913.18	1.7.8.19	WAAY, rfaY lipopolysaccharide core biosynthesis protein RFAY [EC:2.7.-.-] [COG:COG0515]	ath:At5g02290	T1E22.50; protein kinase, putative [EC:2.7.1.37] [KO:K00870]	3e-14	YDR490c	COG0515	4e-10	PSKR_DAUCA	ATP-binding;Glycoprotein;Kinase;Leucine-richrepeat;Membrane;Nucleotide-binding;Receptor;Repeat;Serine/threonine-proteinkinase;Signal;Transferase;Transmembrane,Phytosulfokine receptor precursor (EC 2.7.1.37) (Phytosulfokine LRR receptor kinase).	7e-16	GO_ID:16626	TAIR|gene:2084952 SPTR:Q9SR05 symbol:AT3G04690.1 [GO:0016301 "kinase activity" evidence=ISS] InterPro:IPR000719 InterPro:IPR008271 Prosite:PS00108 Prosite:PS00107 ProDom:PD000001 PROSITE:PS50011 HSSP:Q62838 EMBL:AC011437 SPTR:Q9SR05	2e-29
chr5.TM0913.18	1.1.17.19	E2.7.1.- [EC:2.7.1.-] [COG:COG0515 COG1493]	ath:At5g02290	T1E22.50; protein kinase, putative [EC:2.7.1.37] [KO:K00870]	3e-14	YDR490c	COG0515	4e-10	PSKR_DAUCA	ATP-binding;Glycoprotein;Kinase;Leucine-richrepeat;Membrane;Nucleotide-binding;Receptor;Repeat;Serine/threonine-proteinkinase;Signal;Transferase;Transmembrane,Phytosulfokine receptor precursor (EC 2.7.1.37) (Phytosulfokine LRR receptor kinase).	7e-16	GO_ID:16626	TAIR|gene:2084952 SPTR:Q9SR05 symbol:AT3G04690.1 [GO:0016301 "kinase activity" evidence=ISS] InterPro:IPR000719 InterPro:IPR008271 Prosite:PS00108 Prosite:PS00107 ProDom:PD000001 PROSITE:PS50011 HSSP:Q62838 EMBL:AC011437 SPTR:Q9SR05	2e-29
chr5.TM0913.18	3.3.10.117	BMPR1 bone morphogenetic protein receptor, type I [EC:2.7.1.37]	ath:At5g02290	T1E22.50; protein kinase, putative [EC:2.7.1.37] [KO:K00870]	3e-14	YDR490c	COG0515	4e-10	PSKR_DAUCA	ATP-binding;Glycoprotein;Kinase;Leucine-richrepeat;Membrane;Nucleotide-binding;Receptor;Repeat;Serine/threonine-proteinkinase;Signal;Transferase;Transmembrane,Phytosulfokine receptor precursor (EC 2.7.1.37) (Phytosulfokine LRR receptor kinase).	7e-16	GO_ID:16626	TAIR|gene:2084952 SPTR:Q9SR05 symbol:AT3G04690.1 [GO:0016301 "kinase activity" evidence=ISS] InterPro:IPR000719 InterPro:IPR008271 Prosite:PS00108 Prosite:PS00107 ProDom:PD000001 PROSITE:PS50011 HSSP:Q62838 EMBL:AC011437 SPTR:Q9SR05	2e-29
chr5.TM0913.18	1.11.16.8	E2.7.1.- [EC:2.7.1.-] [COG:COG0515 COG1493]	ath:At5g02290	T1E22.50; protein kinase, putative [EC:2.7.1.37] [KO:K00870]	3e-14	YDR490c	COG0515	4e-10	PSKR_DAUCA	ATP-binding;Glycoprotein;Kinase;Leucine-richrepeat;Membrane;Nucleotide-binding;Receptor;Repeat;Serine/threonine-proteinkinase;Signal;Transferase;Transmembrane,Phytosulfokine receptor precursor (EC 2.7.1.37) (Phytosulfokine LRR receptor kinase).	7e-16	GO_ID:16626	TAIR|gene:2084952 SPTR:Q9SR05 symbol:AT3G04690.1 [GO:0016301 "kinase activity" evidence=ISS] InterPro:IPR000719 InterPro:IPR008271 Prosite:PS00108 Prosite:PS00107 ProDom:PD000001 PROSITE:PS50011 HSSP:Q62838 EMBL:AC011437 SPTR:Q9SR05	2e-29
chr5.TM0913.18	4.2.4	Cell cycle [CLASS:04110] [PATH:hsa04110] [COG:COG0515]	ath:At5g02290	T1E22.50; protein kinase, putative [EC:2.7.1.37] [KO:K00870]	3e-14	YDR490c	COG0515	4e-10	PSKR_DAUCA	ATP-binding;Glycoprotein;Kinase;Leucine-richrepeat;Membrane;Nucleotide-binding;Receptor;Repeat;Serine/threonine-proteinkinase;Signal;Transferase;Transmembrane,Phytosulfokine receptor precursor (EC 2.7.1.37) (Phytosulfokine LRR receptor kinase).	7e-16	GO_ID:16626	TAIR|gene:2084952 SPTR:Q9SR05 symbol:AT3G04690.1 [GO:0016301 "kinase activity" evidence=ISS] InterPro:IPR000719 InterPro:IPR008271 Prosite:PS00108 Prosite:PS00107 ProDom:PD000001 PROSITE:PS50011 HSSP:Q62838 EMBL:AC011437 SPTR:Q9SR05	2e-29
chr5.TM0913.18	3.2.2.1	Protein kinase [EC:2.7.1.37]	ath:At5g02290	T1E22.50; protein kinase, putative [EC:2.7.1.37] [KO:K00870]	3e-14	YDR490c	COG0515	4e-10	PSKR_DAUCA	ATP-binding;Glycoprotein;Kinase;Leucine-richrepeat;Membrane;Nucleotide-binding;Receptor;Repeat;Serine/threonine-proteinkinase;Signal;Transferase;Transmembrane,Phytosulfokine receptor precursor (EC 2.7.1.37) (Phytosulfokine LRR receptor kinase).	7e-16	GO_ID:16626	TAIR|gene:2084952 SPTR:Q9SR05 symbol:AT3G04690.1 [GO:0016301 "kinase activity" evidence=ISS] InterPro:IPR000719 InterPro:IPR008271 Prosite:PS00108 Prosite:PS00107 ProDom:PD000001 PROSITE:PS50011 HSSP:Q62838 EMBL:AC011437 SPTR:Q9SR05	2e-29
Ljwgs_064146.1.1	99.1.4.8052	GO_ID:50136										GO_ID:50136	TAIR|gene:3702844 SPTR:Q9M1E2 symbol:AT3G45650.1 [GO:0005215 "transporter activity" evidence=ISS] [GO:0006857 "oligopeptide transport" evidence=ISS] [GO:0016020 "membrane" evidence=ISS] InterPro:IPR000109 InterPro:IPR006162 Pfam:PF00854 GO:GO:0016020 PROSITE:PS00012 EMBL:AL138657 PIR:T47505 SPTR:Q9M1E2	1e-11
Ljwgs_033662.1	99.1.3.2.1580	EXPB3_ARATH							EXPB3_ARATH	Cellwall;Multigenefamily;Signal,Beta-expansin 3 precursor (AtEXPB3) (At-EXPB3) (Ath-ExpBeta-1.6).	9e-24
chr6.CM0118.64	3.1.4.2.3	AQPZ aquaporin Z	spr:spr1604	aqpZ; aquaporin Z - water channel protein [KO:K06188]	1e-34	AF1426	COG0580	8e-33	NO26_SOYBN	3D-structure;Membrane;Nodulation;Phosphorylation;Repeat;Transmembrane;Transport,Nodulin-26 (N-26).	3e-86	GO_ID:29162	TAIR|gene:2117183 SPTR:Q8LFP7 symbol:AT4G18910.1 [GO:0015250 "water channel activity" evidence=ISS] [GO:0006810 "transport" evidence=ISS] [GO:0016020 "membrane" evidence=ISS] InterPro:IPR000425 Pfam:PF00230 PRINTS:PR00783 ProDom:PD000295 PROSITE:PS00221 HSSP:P11244 EMBL:AL161549 EMBL:AL021711 EMBL:AJ250668 EMBL:AY072380 EMBL:BT000096 EMBL:AY084720 GeneFarm:4873 SPTR:Q8LFP7	3e-85
Ljwgs_028770.1	99.1.3.2.682	ALB2_PEA							ALB2_PEA	Repeat;Seedstorageprotein;Storageprotein;Vacuole,Albumin-2 (PA2).	1e-38
Ljwgs_146843.1	3.2.11.28	EXOC7, EXO70 exocyst complex component 7	ath:At1g07000	F10K1.28; exocyst subunit EXO70 family protein [KO:K07195]	1e-37							GO_ID:44600	TAIR|gene:3441651 SPTR:Q9FGH9 symbol:AT5G58430.1 [GO:0000145 "exocyst" evidence=ISS] [GO:0005515 "protein binding" evidence=ISS] [GO:0006904 "vesicle docking during exocytosis" evidence=ISS] InterPro:IPR004140 GO:GO:0000145 GO:GO:0006887 Pfam:PF03081 EMBL:AB025632 EMBL:AY094480 EMBL:BT000827 SPTR:Q9FGH9	1e-41
Ljwgs_007141.1	99.1.3.2.113	ANT_ARATH							ANT_ARATH	Activator;Developmentalprotein;Differentiation;DNA-binding;Flowering;Nuclearprotein;Repeat;Transcription;Transcriptionregulation,Protein AINTEGUMENTA (Complementing a protein kinase C mutant protein 1) (Protein Dragon) (Protein ovule mutant).	4e-48	GO_ID:40577	TAIR|gene:2137558 SPTR:Q42462 symbol:AT4G37750.1 [GO:0003677 "DNA binding" evidence=ISS;TAS] [GO:0003700 "transcription factor activity" evidence=ISS;TAS] [GO:0005634 "nucleus" evidence=IC;IDA] [GO:0006355 "regulation of transcription, DNA-dependent" evidence=ISS;TAS] [GO:0007276 "gametogenesis" evidence=IMP] [GO:0009887 "organ morphogenesis" evidence=IMP] InterPro:IPR001471 Pfam:PF00847 GO:GO:00…	2e-48
Ljwgs_007141.1	99.1.4.1821	GO_ID:40577							ANT_ARATH	Activator;Developmentalprotein;Differentiation;DNA-binding;Flowering;Nuclearprotein;Repeat;Transcription;Transcriptionregulation,Protein AINTEGUMENTA (Complementing a protein kinase C mutant protein 1) (Protein Dragon) (Protein ovule mutant).	4e-48	GO_ID:40577	TAIR|gene:2137558 SPTR:Q42462 symbol:AT4G37750.1 [GO:0003677 "DNA binding" evidence=ISS;TAS] [GO:0003700 "transcription factor activity" evidence=ISS;TAS] [GO:0005634 "nucleus" evidence=IC;IDA] [GO:0006355 "regulation of transcription, DNA-dependent" evidence=ISS;TAS] [GO:0007276 "gametogenesis" evidence=IMP] [GO:0009887 "organ morphogenesis" evidence=IMP] InterPro:IPR001471 Pfam:PF00847 GO:GO:00…	2e-48
chr2.TM1659.20	99.1.3.2.3467	DRL32_ARATH							DRL32_ARATH	ATP-binding;Coiledcoil;Leucine-richrepeat;Nucleotide-binding;Plantdefense;Repeat,Probable disease resistance protein At5g43730.	2e-10	GO_ID:39620	TAIR|gene:2170891 SPTR:Q9FG91 symbol:AT5G43730.1 [GO:0006952 "defense response" evidence=ISS] Pfam:PF00560 InterPro:IPR001611 InterPro:IPR002182 InterPro:IPR000767 PRINTS:PR00364 Pfam:PF00931 EMBL:AB026651 SPTR:Q9FG91	7e-11
chr2.TM1659.20	99.1.4.4630	GO_ID:39620							DRL32_ARATH	ATP-binding;Coiledcoil;Leucine-richrepeat;Nucleotide-binding;Plantdefense;Repeat,Probable disease resistance protein At5g43730.	2e-10	GO_ID:39620	TAIR|gene:2170891 SPTR:Q9FG91 symbol:AT5G43730.1 [GO:0006952 "defense response" evidence=ISS] Pfam:PF00560 InterPro:IPR001611 InterPro:IPR002182 InterPro:IPR000767 PRINTS:PR00364 Pfam:PF00931 EMBL:AB026651 SPTR:Q9FG91	7e-11
Ljwgs_090123.1	99.1.2.140	COG1073				Rv2307c	COG1073	5e-09				GO_ID:3731	TAIR|gene:2102920 SPTR:Q9LI62 symbol:AT3G30380.1 [GO:0000004 "biological process unknown" evidence=ND] [GO:0008372 "cellular component unknown" evidence=ND] InterPro:IPR000379 Pfam:PF00561 InterPro:IPR000073 EMBL:AP001314 SPTR:Q9LI62	3e-51
Ljwgs_090123.1	99.1.4.5593	GO_ID:3731				Rv2307c	COG1073	5e-09				GO_ID:3731	TAIR|gene:2102920 SPTR:Q9LI62 symbol:AT3G30380.1 [GO:0000004 "biological process unknown" evidence=ND] [GO:0008372 "cellular component unknown" evidence=ND] InterPro:IPR000379 Pfam:PF00561 InterPro:IPR000073 EMBL:AP001314 SPTR:Q9LI62	3e-51
Ljwgs_068911.1	99.1.4.1020	GO_ID:18520							NAC2_ARATH	DNA-binding;Nuclearprotein;Transcription;Transcriptionregulation,NAC-domain containing protein 2 (ANAC002).	2e-11	GO_ID:18520	TAIR|gene:2121322 SPTR:Q8GUJ6 symbol:ANAC074 [GO:0003700 "transcription factor activity" evidence=ISS] [GO:0008372 "cellular component unknown" evidence=ND] [GO:0007275 "development" evidence=ISS] InterPro:IPR002086 InterPro:IPR003441 Pfam:PF02365 PROSITE:PS00687 HSSP:Q9C932 PROSITE:PS51005 EMBL:BT002462 EMBL:BT008741 SPTR:Q8GUJ6	4e-15
Ljwgs_068911.1	99.1.3.2.1995	NAC2_ARATH							NAC2_ARATH	DNA-binding;Nuclearprotein;Transcription;Transcriptionregulation,NAC-domain containing protein 2 (ANAC002).	2e-11	GO_ID:18520	TAIR|gene:2121322 SPTR:Q8GUJ6 symbol:ANAC074 [GO:0003700 "transcription factor activity" evidence=ISS] [GO:0008372 "cellular component unknown" evidence=ND] [GO:0007275 "development" evidence=ISS] InterPro:IPR002086 InterPro:IPR003441 Pfam:PF02365 PROSITE:PS00687 HSSP:Q9C932 PROSITE:PS51005 EMBL:BT002462 EMBL:BT008741 SPTR:Q8GUJ6	4e-15
chr4.CM0003.70.1	99.1.4.2831	GO_ID:46152							CHL1_ARATH	Herbicideresistance;Membrane;Nitrateassimilation;Symport;Transmembrane;Transport,Nitrate/chlorate transporter.	4e-16	GO_ID:46152	TAIR|gene:3702848 SPTR:Q9M1E1 symbol:AT3G45660.1 [GO:0005215 "transporter activity" evidence=ISS] [GO:0006857 "oligopeptide transport" evidence=ISS] [GO:0016020 "membrane" evidence=ISS] InterPro:IPR000109 InterPro:IPR006162 Pfam:PF00854 GO:GO:0016020 PROSITE:PS00012 EMBL:AL138657 PIR:T47506 SPTR:Q9M1E1	3e-37
chr4.CM0003.70.1	99.1.3.2.370	CHL1_ARATH							CHL1_ARATH	Herbicideresistance;Membrane;Nitrateassimilation;Symport;Transmembrane;Transport,Nitrate/chlorate transporter.	4e-16	GO_ID:46152	TAIR|gene:3702848 SPTR:Q9M1E1 symbol:AT3G45660.1 [GO:0005215 "transporter activity" evidence=ISS] [GO:0006857 "oligopeptide transport" evidence=ISS] [GO:0016020 "membrane" evidence=ISS] InterPro:IPR000109 InterPro:IPR006162 Pfam:PF00854 GO:GO:0016020 PROSITE:PS00012 EMBL:AL138657 PIR:T47506 SPTR:Q9M1E1	3e-37
chr4.CM0025.38	99.1.3.2.1539	ATL5E_ARATH							ATL5E_ARATH	Hypotheticalprotein;Membrane;Metal-binding;Transmembrane;Ublconjugationpathway;Zinc;Zinc-finger,Putative RING-H2 finger protein ATL5E.	2e-23	GO_ID:3844	TAIR|gene:2169398 SPTR:Q9FL42 symbol:AT5G07040.1 [GO:0005515 "protein binding" evidence=ISS] [GO:0008270 "zinc ion binding" evidence=ISS] InterPro:IPR001841 Pfam:PF00097 PROSITE:PS50089 SMART:SM00184 HSSP:Q9LRB7 EMBL:AB010697 SPTR:Q9FL42	8e-24
chr4.CM0025.38	99.1.4.1159	GO_ID:3844							ATL5E_ARATH	Hypotheticalprotein;Membrane;Metal-binding;Transmembrane;Ublconjugationpathway;Zinc;Zinc-finger,Putative RING-H2 finger protein ATL5E.	2e-23	GO_ID:3844	TAIR|gene:2169398 SPTR:Q9FL42 symbol:AT5G07040.1 [GO:0005515 "protein binding" evidence=ISS] [GO:0008270 "zinc ion binding" evidence=ISS] InterPro:IPR001841 Pfam:PF00097 PROSITE:PS50089 SMART:SM00184 HSSP:Q9LRB7 EMBL:AB010697 SPTR:Q9FL42	8e-24
TM0674.25	1.10.7.6	E2.4.1.91 flavonol 3-O-glucosyltransferase [EC:2.4.1.91] [GO:0047893] [CAZy:GT1]	ath:At4g15280	FCAALL.255; UDP-glucoronosyl/UDP-glucosyl transferase family protein [EC:2.4.1.91] [KO:K00724]	2e-40				UFOG5_MANES	Glycosyltransferase;Multigenefamily;Transferase,Flavonol 3-O-glucosyltransferase 5 (EC 2.4.1.91) (UDP-glucose flavonoid 3-O-glucosyltransferase 5).	1e-81	GO_ID:43430	TAIR|gene:3698438 SPTR:Q94A84 symbol:UGT72E1 [GO:0016757 "transferase activity, transferring glycosyl groups" evidence=ISS] [GO:0008194 "UDP-glycosyltransferase activity" evidence=ISS] [GO:0047209 "coniferyl-alcohol glucosyltransferase activity" evidence=IDA] [GO:0009808 "lignin metabolism" evidence=TAS] InterPro:IPR002213 Pfam:PF00201 GO:GO:0008152 PROSITE:PS00375 EMBL:AY049277 EMBL:BT015770 SPT…	1e-80
Ljwgs_016295.1	99.1.3.1.104	EC 3.1.27.1	ath:At2g02990	T17M13.16; ribonuclease 1 (RNS1) [EC:3.1.27.1] [KO:K01166]	5e-25				RNS1_ARATH	Directproteinsequencing;Endonuclease;Hydrolase;Multigenefamily;Nuclease;Signal,Ribonuclease 1 precursor (EC 3.1.27.1).	3e-25	GO_ID:22577	TAIR|gene:2056754 SPTR:P42813 symbol:AT2G02990.1 [GO:0007568 "aging" evidence=IEP] [GO:0016036 "cellular response to phosphate starvation" evidence=IEP] [GO:0004521 "endoribonuclease activity" evidence=ISS] EMBL:AC004138 InterPro:IPR001568 Pfam:PF00445 HSSP:P80022 PROSITE:PS00530 PROSITE:PS00531 EMBL:U05206 EMBL:AY072413 EMBL:AY114710 PIR:A84443 SPTR:P42813	1e-25
Ljwgs_016295.1	99.1.4.5116	GO_ID:22577	ath:At2g02990	T17M13.16; ribonuclease 1 (RNS1) [EC:3.1.27.1] [KO:K01166]	5e-25				RNS1_ARATH	Directproteinsequencing;Endonuclease;Hydrolase;Multigenefamily;Nuclease;Signal,Ribonuclease 1 precursor (EC 3.1.27.1).	3e-25	GO_ID:22577	TAIR|gene:2056754 SPTR:P42813 symbol:AT2G02990.1 [GO:0007568 "aging" evidence=IEP] [GO:0016036 "cellular response to phosphate starvation" evidence=IEP] [GO:0004521 "endoribonuclease activity" evidence=ISS] EMBL:AC004138 InterPro:IPR001568 Pfam:PF00445 HSSP:P80022 PROSITE:PS00530 PROSITE:PS00531 EMBL:U05206 EMBL:AY072413 EMBL:AY114710 PIR:A84443 SPTR:P42813	1e-25
Ljwgs_016295.1	99.1.1.143	KO:K01166	ath:At2g02990	T17M13.16; ribonuclease 1 (RNS1) [EC:3.1.27.1] [KO:K01166]	5e-25				RNS1_ARATH	Directproteinsequencing;Endonuclease;Hydrolase;Multigenefamily;Nuclease;Signal,Ribonuclease 1 precursor (EC 3.1.27.1).	3e-25	GO_ID:22577	TAIR|gene:2056754 SPTR:P42813 symbol:AT2G02990.1 [GO:0007568 "aging" evidence=IEP] [GO:0016036 "cellular response to phosphate starvation" evidence=IEP] [GO:0004521 "endoribonuclease activity" evidence=ISS] EMBL:AC004138 InterPro:IPR001568 Pfam:PF00445 HSSP:P80022 PROSITE:PS00530 PROSITE:PS00531 EMBL:U05206 EMBL:AY072413 EMBL:AY114710 PIR:A84443 SPTR:P42813	1e-25
chr1.CM0063.42	99.1.4.5588	GO_ID:49110							HA22E_ARATH	Membrane;Transmembrane,HVA22-like protein e (AtHVA22e).	2e-42	GO_ID:49110	TAIR|gene:2163289 SPTR:Q9FED2 symbol:AT5G50720.1 [GO:0005554 "molecular function unknown" evidence=ND] InterPro:IPR004345 Pfam:PF03134 EMBL:AB023037 EMBL:AF290892 EMBL:AF313484 EMBL:AY084933 GeneFarm:4721 SPTR:Q9FED2	8e-43
chr1.CM0063.42	99.1.3.2.1745	HA22E_ARATH							HA22E_ARATH	Membrane;Transmembrane,HVA22-like protein e (AtHVA22e).	2e-42	GO_ID:49110	TAIR|gene:2163289 SPTR:Q9FED2 symbol:AT5G50720.1 [GO:0005554 "molecular function unknown" evidence=ND] InterPro:IPR004345 Pfam:PF03134 EMBL:AB023037 EMBL:AF290892 EMBL:AF313484 EMBL:AY084933 GeneFarm:4721 SPTR:Q9FED2	8e-43
Ljwgs_014502.1	99.1.4.2174	GO_ID:19707										GO_ID:19707	TAIR|gene:2082507 SPTR:Q9M2K7 symbol:AT3G57400.1 [GO:0005554 "molecular function unknown" evidence=ND] [GO:0008372 "cellular component unknown" evidence=ND] EMBL:AL137080 PIR:T45818 SPTR:Q9M2K7	2e-26
chr1.TM0805.8	99.1.3.2.17	TMVRN_NICGU							TMVRN_NICGU	Alternativesplicing;ATP-binding;Hypersensitiveresponse;Leucine-richrepeat;Nucleotide-binding;Plantdefense;Repeat,TMV resistance protein N.	7e-32	GO_ID:40752	TAIR|gene:2032717 SPTR:Q9SSN5 symbol:AT1G72910.1 [GO:0006952 "defense response" evidence=ISS] InterPro:IPR000157 InterPro:IPR000767 Pfam:PF01582 GO:GO:0016020 SMART:SM00255 PROSITE:PS50104 PRINTS:PR00364 EMBL:AC008017 PIR:C96754 SPTR:Q9SSN5	6e-26
chr1.TM0805.8	99.1.4.5153	GO_ID:40752							TMVRN_NICGU	Alternativesplicing;ATP-binding;Hypersensitiveresponse;Leucine-richrepeat;Nucleotide-binding;Plantdefense;Repeat,TMV resistance protein N.	7e-32	GO_ID:40752	TAIR|gene:2032717 SPTR:Q9SSN5 symbol:AT1G72910.1 [GO:0006952 "defense response" evidence=ISS] InterPro:IPR000157 InterPro:IPR000767 Pfam:PF01582 GO:GO:0016020 SMART:SM00255 PROSITE:PS50104 PRINTS:PR00364 EMBL:AC008017 PIR:C96754 SPTR:Q9SSN5	6e-26
gi45604336	99.2	Unclassified without homolog
Ljwgs_145147.1	99.1.3.2.17	TMVRN_NICGU							TMVRN_NICGU	Alternativesplicing;ATP-binding;Hypersensitiveresponse;Leucine-richrepeat;Nucleotide-binding;Plantdefense;Repeat,TMV resistance protein N.	4e-36	GO_ID:37624	TAIR|gene:2032732 SPTR:Q9SSN3 symbol:AT1G72930.1 [GO:0006952 "defense response" evidence=ISS] InterPro:IPR000157 Pfam:PF01582 GO:GO:0016020 SMART:SM00255 PROSITE:PS50104 EMBL:AC008017 EMBL:AY044312 EMBL:AY065114 EMBL:AY081663 EMBL:AY086809 PIR:E96754 SPTR:Q9SSN3	3e-30
Ljwgs_145147.1	99.1.4.4556	GO_ID:37624							TMVRN_NICGU	Alternativesplicing;ATP-binding;Hypersensitiveresponse;Leucine-richrepeat;Nucleotide-binding;Plantdefense;Repeat,TMV resistance protein N.	4e-36	GO_ID:37624	TAIR|gene:2032732 SPTR:Q9SSN3 symbol:AT1G72930.1 [GO:0006952 "defense response" evidence=ISS] InterPro:IPR000157 Pfam:PF01582 GO:GO:0016020 SMART:SM00255 PROSITE:PS50104 EMBL:AC008017 EMBL:AY044312 EMBL:AY065114 EMBL:AY081663 EMBL:AY086809 PIR:E96754 SPTR:Q9SSN3	3e-30
TM0674.3.1	99.1.3.1.119	EC 3.1.1.-							EST_HEVBR	Allergen;Directproteinsequencing;Glycoprotein;Hydrolase;Plantdefense;Signal,Esterase precursor (EC 3.1.1.-) (Early nodule-specific protein homolog) (Latex allergen Hev b 13).	4e-12	GO_ID:48100	TAIR|gene:2018752 SPTR:Q94F40 symbol:AT1G28600.1 [GO:0016789 "carboxylic ester hydrolase activity" evidence=ISS] INTERPRO:IPR001087 Pfam:PF00657 EMBL:AF385739 EMBL:AY133675 SPTR:Q94F40	9e-32
TM0674.3.1	99.1.4.3175	GO_ID:48100							EST_HEVBR	Allergen;Directproteinsequencing;Glycoprotein;Hydrolase;Plantdefense;Signal,Esterase precursor (EC 3.1.1.-) (Early nodule-specific protein homolog) (Latex allergen Hev b 13).	4e-12	GO_ID:48100	TAIR|gene:2018752 SPTR:Q94F40 symbol:AT1G28600.1 [GO:0016789 "carboxylic ester hydrolase activity" evidence=ISS] INTERPRO:IPR001087 Pfam:PF00657 EMBL:AF385739 EMBL:AY133675 SPTR:Q94F40	9e-32
chr4.TM0844.26	1.5.6.17	E1.2.1.27, mmsA, iolA methylmalonate-semialdehyde dehydrogenase [EC:1.2.1.27] [COG:COG1012] [GO:0004491]	ath:At1g44170	T7O23.15; aldehyde dehydrogenase, putative (ALDH) [EC:1.2.1.3] [KO:K00128]	5e-87	slr0091	COG1012	4e-56	AL3A1_MOUSE	NADP;Oxidoreductase;Polymorphism,Aldehyde dehydrogenase, dimeric NADP-preferring (EC 1.2.1.5) (ALDH class 3) (Dioxin-inducible aldehyde dehydrogenase 3).	3e-51	GO_ID:27326	TAIR|gene:2116133 SPTR:Q940H4 symbol:AT4G34240.1 [GO:0004028 "aldehyde dehydrogenase activity" evidence=ISS] InterPro:IPR002086 Pfam:PF00171 GO:GO:0008152 PROSITE:PS00070 HSSP:P11883 EMBL:AY054633 EMBL:AY081532 SPTR:Q940H4	3e-95
chr4.TM0844.26	1.1.7.3	E1.2.1.3 aldehyde dehydrogenase (NAD+) [EC:1.2.1.3] [COG:COG1012] [GO:0004029]	ath:At1g44170	T7O23.15; aldehyde dehydrogenase, putative (ALDH) [EC:1.2.1.3] [KO:K00128]	5e-87	slr0091	COG1012	4e-56	AL3A1_MOUSE	NADP;Oxidoreductase;Polymorphism,Aldehyde dehydrogenase, dimeric NADP-preferring (EC 1.2.1.5) (ALDH class 3) (Dioxin-inducible aldehyde dehydrogenase 3).	3e-51	GO_ID:27326	TAIR|gene:2116133 SPTR:Q940H4 symbol:AT4G34240.1 [GO:0004028 "aldehyde dehydrogenase activity" evidence=ISS] InterPro:IPR002086 Pfam:PF00171 GO:GO:0008152 PROSITE:PS00070 HSSP:P11883 EMBL:AY054633 EMBL:AY081532 SPTR:Q940H4	3e-95
chr4.TM0844.26	1.11.12.5	E1.2.1.- [EC:1.2.1.-] [COG:COG1012]	ath:At1g44170	T7O23.15; aldehyde dehydrogenase, putative (ALDH) [EC:1.2.1.3] [KO:K00128]	5e-87	slr0091	COG1012	4e-56	AL3A1_MOUSE	NADP;Oxidoreductase;Polymorphism,Aldehyde dehydrogenase, dimeric NADP-preferring (EC 1.2.1.5) (ALDH class 3) (Dioxin-inducible aldehyde dehydrogenase 3).	3e-51	GO_ID:27326	TAIR|gene:2116133 SPTR:Q940H4 symbol:AT4G34240.1 [GO:0004028 "aldehyde dehydrogenase activity" evidence=ISS] InterPro:IPR002086 Pfam:PF00171 GO:GO:0008152 PROSITE:PS00070 HSSP:P11883 EMBL:AY054633 EMBL:AY081532 SPTR:Q940H4	3e-95
chr4.TM0844.26	1.3.3.22	E1.2.1.3 aldehyde dehydrogenase (NAD+) [EC:1.2.1.3] [COG:COG1012] [GO:0004029]	ath:At1g44170	T7O23.15; aldehyde dehydrogenase, putative (ALDH) [EC:1.2.1.3] [KO:K00128]	5e-87	slr0091	COG1012	4e-56	AL3A1_MOUSE	NADP;Oxidoreductase;Polymorphism,Aldehyde dehydrogenase, dimeric NADP-preferring (EC 1.2.1.5) (ALDH class 3) (Dioxin-inducible aldehyde dehydrogenase 3).	3e-51	GO_ID:27326	TAIR|gene:2116133 SPTR:Q940H4 symbol:AT4G34240.1 [GO:0004028 "aldehyde dehydrogenase activity" evidence=ISS] InterPro:IPR002086 Pfam:PF00171 GO:GO:0008152 PROSITE:PS00070 HSSP:P11883 EMBL:AY054633 EMBL:AY081532 SPTR:Q940H4	3e-95
chr4.TM0844.26	1.11.3.3	E1.2.1.28, xylC benzaldehyde dehydrogenase (NAD) [EC:1.2.1.28] [COG:COG1012] [GO:0018479]	ath:At1g44170	T7O23.15; aldehyde dehydrogenase, putative (ALDH) [EC:1.2.1.3] [KO:K00128]	5e-87	slr0091	COG1012	4e-56	AL3A1_MOUSE	NADP;Oxidoreductase;Polymorphism,Aldehyde dehydrogenase, dimeric NADP-preferring (EC 1.2.1.5) (ALDH class 3) (Dioxin-inducible aldehyde dehydrogenase 3).	3e-51	GO_ID:27326	TAIR|gene:2116133 SPTR:Q940H4 symbol:AT4G34240.1 [GO:0004028 "aldehyde dehydrogenase activity" evidence=ISS] InterPro:IPR002086 Pfam:PF00171 GO:GO:0008152 PROSITE:PS00070 HSSP:P11883 EMBL:AY054633 EMBL:AY081532 SPTR:Q940H4	3e-95
chr4.TM0844.26	1.5.11.22	E1.2.1.3 aldehyde dehydrogenase (NAD+) [EC:1.2.1.3] [COG:COG1012] [GO:0004029]	ath:At1g44170	T7O23.15; aldehyde dehydrogenase, putative (ALDH) [EC:1.2.1.3] [KO:K00128]	5e-87	slr0091	COG1012	4e-56	AL3A1_MOUSE	NADP;Oxidoreductase;Polymorphism,Aldehyde dehydrogenase, dimeric NADP-preferring (EC 1.2.1.5) (ALDH class 3) (Dioxin-inducible aldehyde dehydrogenase 3).	3e-51	GO_ID:27326	TAIR|gene:2116133 SPTR:Q940H4 symbol:AT4G34240.1 [GO:0004028 "aldehyde dehydrogenase activity" evidence=ISS] InterPro:IPR002086 Pfam:PF00171 GO:GO:0008152 PROSITE:PS00070 HSSP:P11883 EMBL:AY054633 EMBL:AY081532 SPTR:Q940H4	3e-95
chr4.TM0844.26	1.5.13.16	E1.2.1.5 aldehyde dehydrogenase (NAD(P)+) [EC:1.2.1.5] [COG:COG1012] [GO:0004030]	ath:At1g44170	T7O23.15; aldehyde dehydrogenase, putative (ALDH) [EC:1.2.1.3] [KO:K00128]	5e-87	slr0091	COG1012	4e-56	AL3A1_MOUSE	NADP;Oxidoreductase;Polymorphism,Aldehyde dehydrogenase, dimeric NADP-preferring (EC 1.2.1.5) (ALDH class 3) (Dioxin-inducible aldehyde dehydrogenase 3).	3e-51	GO_ID:27326	TAIR|gene:2116133 SPTR:Q940H4 symbol:AT4G34240.1 [GO:0004028 "aldehyde dehydrogenase activity" evidence=ISS] InterPro:IPR002086 Pfam:PF00171 GO:GO:0008152 PROSITE:PS00070 HSSP:P11883 EMBL:AY054633 EMBL:AY081532 SPTR:Q940H4	3e-95
chr4.TM0844.26	1.1.12.17	E1.2.1.21, aldA, aldB glycolaldehyde dehydrogenase [EC:1.2.1.21] [COG:COG1012] [GO:0050569]	ath:At1g44170	T7O23.15; aldehyde dehydrogenase, putative (ALDH) [EC:1.2.1.3] [KO:K00128]	5e-87	slr0091	COG1012	4e-56	AL3A1_MOUSE	NADP;Oxidoreductase;Polymorphism,Aldehyde dehydrogenase, dimeric NADP-preferring (EC 1.2.1.5) (ALDH class 3) (Dioxin-inducible aldehyde dehydrogenase 3).	3e-51	GO_ID:27326	TAIR|gene:2116133 SPTR:Q940H4 symbol:AT4G34240.1 [GO:0004028 "aldehyde dehydrogenase activity" evidence=ISS] InterPro:IPR002086 Pfam:PF00171 GO:GO:0008152 PROSITE:PS00070 HSSP:P11883 EMBL:AY054633 EMBL:AY081532 SPTR:Q940H4	3e-95
chr4.TM0844.26	1.11.10.1	E1.2.1.39, feaB phenylacetaldehyde dehydrogenase [EC:1.2.1.39] [COG:COG1012] [GO:0008957]	ath:At1g44170	T7O23.15; aldehyde dehydrogenase, putative (ALDH) [EC:1.2.1.3] [KO:K00128]	5e-87	slr0091	COG1012	4e-56	AL3A1_MOUSE	NADP;Oxidoreductase;Polymorphism,Aldehyde dehydrogenase, dimeric NADP-preferring (EC 1.2.1.5) (ALDH class 3) (Dioxin-inducible aldehyde dehydrogenase 3).	3e-51	GO_ID:27326	TAIR|gene:2116133 SPTR:Q940H4 symbol:AT4G34240.1 [GO:0004028 "aldehyde dehydrogenase activity" evidence=ISS] InterPro:IPR002086 Pfam:PF00171 GO:GO:0008152 PROSITE:PS00070 HSSP:P11883 EMBL:AY054633 EMBL:AY081532 SPTR:Q940H4	3e-95
chr4.TM0844.26	1.10.3.14	E1.2.1.- [EC:1.2.1.-] [COG:COG1012]	ath:At1g44170	T7O23.15; aldehyde dehydrogenase, putative (ALDH) [EC:1.2.1.3] [KO:K00128]	5e-87	slr0091	COG1012	4e-56	AL3A1_MOUSE	NADP;Oxidoreductase;Polymorphism,Aldehyde dehydrogenase, dimeric NADP-preferring (EC 1.2.1.5) (ALDH class 3) (Dioxin-inducible aldehyde dehydrogenase 3).	3e-51	GO_ID:27326	TAIR|gene:2116133 SPTR:Q940H4 symbol:AT4G34240.1 [GO:0004028 "aldehyde dehydrogenase activity" evidence=ISS] InterPro:IPR002086 Pfam:PF00171 GO:GO:0008152 PROSITE:PS00070 HSSP:P11883 EMBL:AY054633 EMBL:AY081532 SPTR:Q940H4	3e-95
chr4.TM0844.26	1.5.14.17	E1.2.1.- [EC:1.2.1.-] [COG:COG1012]	ath:At1g44170	T7O23.15; aldehyde dehydrogenase, putative (ALDH) [EC:1.2.1.3] [KO:K00128]	5e-87	slr0091	COG1012	4e-56	AL3A1_MOUSE	NADP;Oxidoreductase;Polymorphism,Aldehyde dehydrogenase, dimeric NADP-preferring (EC 1.2.1.5) (ALDH class 3) (Dioxin-inducible aldehyde dehydrogenase 3).	3e-51	GO_ID:27326	TAIR|gene:2116133 SPTR:Q940H4 symbol:AT4G34240.1 [GO:0004028 "aldehyde dehydrogenase activity" evidence=ISS] InterPro:IPR002086 Pfam:PF00171 GO:GO:0008152 PROSITE:PS00070 HSSP:P11883 EMBL:AY054633 EMBL:AY081532 SPTR:Q940H4	3e-95
chr4.TM0844.26	1.1.13.26	E1.2.1.27, mmsA, iolA methylmalonate-semialdehyde dehydrogenase [EC:1.2.1.27] [COG:COG1012] [GO:0004491]	ath:At1g44170	T7O23.15; aldehyde dehydrogenase, putative (ALDH) [EC:1.2.1.3] [KO:K00128]	5e-87	slr0091	COG1012	4e-56	AL3A1_MOUSE	NADP;Oxidoreductase;Polymorphism,Aldehyde dehydrogenase, dimeric NADP-preferring (EC 1.2.1.5) (ALDH class 3) (Dioxin-inducible aldehyde dehydrogenase 3).	3e-51	GO_ID:27326	TAIR|gene:2116133 SPTR:Q940H4 symbol:AT4G34240.1 [GO:0004028 "aldehyde dehydrogenase activity" evidence=ISS] InterPro:IPR002086 Pfam:PF00171 GO:GO:0008152 PROSITE:PS00070 HSSP:P11883 EMBL:AY054633 EMBL:AY081532 SPTR:Q940H4	3e-95
chr4.TM0844.26	1.5.10.40	E1.2.1.3 aldehyde dehydrogenase (NAD+) [EC:1.2.1.3] [COG:COG1012] [GO:0004029]	ath:At1g44170	T7O23.15; aldehyde dehydrogenase, putative (ALDH) [EC:1.2.1.3] [KO:K00128]	5e-87	slr0091	COG1012	4e-56	AL3A1_MOUSE	NADP;Oxidoreductase;Polymorphism,Aldehyde dehydrogenase, dimeric NADP-preferring (EC 1.2.1.5) (ALDH class 3) (Dioxin-inducible aldehyde dehydrogenase 3).	3e-51	GO_ID:27326	TAIR|gene:2116133 SPTR:Q940H4 symbol:AT4G34240.1 [GO:0004028 "aldehyde dehydrogenase activity" evidence=ISS] InterPro:IPR002086 Pfam:PF00171 GO:GO:0008152 PROSITE:PS00070 HSSP:P11883 EMBL:AY054633 EMBL:AY081532 SPTR:Q940H4	3e-95
chr4.TM0844.26	1.1.11.7.3	EUTE aldehyde dehydrogenase [COG:COG1012]	ath:At1g44170	T7O23.15; aldehyde dehydrogenase, putative (ALDH) [EC:1.2.1.3] [KO:K00128]	5e-87	slr0091	COG1012	4e-56	AL3A1_MOUSE	NADP;Oxidoreductase;Polymorphism,Aldehyde dehydrogenase, dimeric NADP-preferring (EC 1.2.1.5) (ALDH class 3) (Dioxin-inducible aldehyde dehydrogenase 3).	3e-51	GO_ID:27326	TAIR|gene:2116133 SPTR:Q940H4 symbol:AT4G34240.1 [GO:0004028 "aldehyde dehydrogenase activity" evidence=ISS] InterPro:IPR002086 Pfam:PF00171 GO:GO:0008152 PROSITE:PS00070 HSSP:P11883 EMBL:AY054633 EMBL:AY081532 SPTR:Q940H4	3e-95
chr4.TM0844.26	1.5.12.24	E1.1.1.1, adh alcohol dehydrogenase [EC:1.1.1.1] [COG:COG1012 COG1062 COG1064 COG1454] [GO:0004022 0004023 0004024 0004025]	ath:At1g44170	T7O23.15; aldehyde dehydrogenase, putative (ALDH) [EC:1.2.1.3] [KO:K00128]	5e-87	slr0091	COG1012	4e-56	AL3A1_MOUSE	NADP;Oxidoreductase;Polymorphism,Aldehyde dehydrogenase, dimeric NADP-preferring (EC 1.2.1.5) (ALDH class 3) (Dioxin-inducible aldehyde dehydrogenase 3).	3e-51	GO_ID:27326	TAIR|gene:2116133 SPTR:Q940H4 symbol:AT4G34240.1 [GO:0004028 "aldehyde dehydrogenase activity" evidence=ISS] InterPro:IPR002086 Pfam:PF00171 GO:GO:0008152 PROSITE:PS00070 HSSP:P11883 EMBL:AY054633 EMBL:AY081532 SPTR:Q940H4	3e-95
chr4.TM0844.26	1.3.6.11	E1.1.1.1, adh alcohol dehydrogenase [EC:1.1.1.1] [COG:COG1012 COG1062 COG1064 COG1454] [GO:0004022 0004023 0004024 0004025]	ath:At1g44170	T7O23.15; aldehyde dehydrogenase, putative (ALDH) [EC:1.2.1.3] [KO:K00128]	5e-87	slr0091	COG1012	4e-56	AL3A1_MOUSE	NADP;Oxidoreductase;Polymorphism,Aldehyde dehydrogenase, dimeric NADP-preferring (EC 1.2.1.5) (ALDH class 3) (Dioxin-inducible aldehyde dehydrogenase 3).	3e-51	GO_ID:27326	TAIR|gene:2116133 SPTR:Q940H4 symbol:AT4G34240.1 [GO:0004028 "aldehyde dehydrogenase activity" evidence=ISS] InterPro:IPR002086 Pfam:PF00171 GO:GO:0008152 PROSITE:PS00070 HSSP:P11883 EMBL:AY054633 EMBL:AY081532 SPTR:Q940H4	3e-95
chr4.TM0844.26	1.1.14.25	E1.2.1.16, gabD succinate-semialdehyde dehydrogenase (NADP+) [EC:1.2.1.16] [COG:COG1012] [GO:0009013]	ath:At1g44170	T7O23.15; aldehyde dehydrogenase, putative (ALDH) [EC:1.2.1.3] [KO:K00128]	5e-87	slr0091	COG1012	4e-56	AL3A1_MOUSE	NADP;Oxidoreductase;Polymorphism,Aldehyde dehydrogenase, dimeric NADP-preferring (EC 1.2.1.5) (ALDH class 3) (Dioxin-inducible aldehyde dehydrogenase 3).	3e-51	GO_ID:27326	TAIR|gene:2116133 SPTR:Q940H4 symbol:AT4G34240.1 [GO:0004028 "aldehyde dehydrogenase activity" evidence=ISS] InterPro:IPR002086 Pfam:PF00171 GO:GO:0008152 PROSITE:PS00070 HSSP:P11883 EMBL:AY054633 EMBL:AY081532 SPTR:Q940H4	3e-95
chr4.TM0844.26	1.11.17.26	E1.2.1.28, xylC benzaldehyde dehydrogenase (NAD) [EC:1.2.1.28] [COG:COG1012] [GO:0018479]	ath:At1g44170	T7O23.15; aldehyde dehydrogenase, putative (ALDH) [EC:1.2.1.3] [KO:K00128]	5e-87	slr0091	COG1012	4e-56	AL3A1_MOUSE	NADP;Oxidoreductase;Polymorphism,Aldehyde dehydrogenase, dimeric NADP-preferring (EC 1.2.1.5) (ALDH class 3) (Dioxin-inducible aldehyde dehydrogenase 3).	3e-51	GO_ID:27326	TAIR|gene:2116133 SPTR:Q940H4 symbol:AT4G34240.1 [GO:0004028 "aldehyde dehydrogenase activity" evidence=ISS] InterPro:IPR002086 Pfam:PF00171 GO:GO:0008152 PROSITE:PS00070 HSSP:P11883 EMBL:AY054633 EMBL:AY081532 SPTR:Q940H4	3e-95
chr4.TM0844.26	1.1.1.18	E1.1.1.1, adh alcohol dehydrogenase [EC:1.1.1.1] [COG:COG1012 COG1062 COG1064 COG1454] [GO:0004022 0004023 0004024 0004025]	ath:At1g44170	T7O23.15; aldehyde dehydrogenase, putative (ALDH) [EC:1.2.1.3] [KO:K00128]	5e-87	slr0091	COG1012	4e-56	AL3A1_MOUSE	NADP;Oxidoreductase;Polymorphism,Aldehyde dehydrogenase, dimeric NADP-preferring (EC 1.2.1.5) (ALDH class 3) (Dioxin-inducible aldehyde dehydrogenase 3).	3e-51	GO_ID:27326	TAIR|gene:2116133 SPTR:Q940H4 symbol:AT4G34240.1 [GO:0004028 "aldehyde dehydrogenase activity" evidence=ISS] InterPro:IPR002086 Pfam:PF00171 GO:GO:0008152 PROSITE:PS00070 HSSP:P11883 EMBL:AY054633 EMBL:AY081532 SPTR:Q940H4	3e-95
chr4.TM0844.26	1.10.3.5	E1.2.1.3 aldehyde dehydrogenase (NAD+) [EC:1.2.1.3] [COG:COG1012] [GO:0004029]	ath:At1g44170	T7O23.15; aldehyde dehydrogenase, putative (ALDH) [EC:1.2.1.3] [KO:K00128]	5e-87	slr0091	COG1012	4e-56	AL3A1_MOUSE	NADP;Oxidoreductase;Polymorphism,Aldehyde dehydrogenase, dimeric NADP-preferring (EC 1.2.1.5) (ALDH class 3) (Dioxin-inducible aldehyde dehydrogenase 3).	3e-51	GO_ID:27326	TAIR|gene:2116133 SPTR:Q940H4 symbol:AT4G34240.1 [GO:0004028 "aldehyde dehydrogenase activity" evidence=ISS] InterPro:IPR002086 Pfam:PF00171 GO:GO:0008152 PROSITE:PS00070 HSSP:P11883 EMBL:AY054633 EMBL:AY081532 SPTR:Q940H4	3e-95
chr4.TM0844.26	1.5.6.18	E1.2.1.3 aldehyde dehydrogenase (NAD+) [EC:1.2.1.3] [COG:COG1012] [GO:0004029]	ath:At1g44170	T7O23.15; aldehyde dehydrogenase, putative (ALDH) [EC:1.2.1.3] [KO:K00128]	5e-87	slr0091	COG1012	4e-56	AL3A1_MOUSE	NADP;Oxidoreductase;Polymorphism,Aldehyde dehydrogenase, dimeric NADP-preferring (EC 1.2.1.5) (ALDH class 3) (Dioxin-inducible aldehyde dehydrogenase 3).	3e-51	GO_ID:27326	TAIR|gene:2116133 SPTR:Q940H4 symbol:AT4G34240.1 [GO:0004028 "aldehyde dehydrogenase activity" evidence=ISS] InterPro:IPR002086 Pfam:PF00171 GO:GO:0008152 PROSITE:PS00070 HSSP:P11883 EMBL:AY054633 EMBL:AY081532 SPTR:Q940H4	3e-95
chr4.TM0844.26	1.5.12.34	E1.2.1.16, gabD succinate-semialdehyde dehydrogenase (NADP+) [EC:1.2.1.16] [COG:COG1012] [GO:0009013]	ath:At1g44170	T7O23.15; aldehyde dehydrogenase, putative (ALDH) [EC:1.2.1.3] [KO:K00128]	5e-87	slr0091	COG1012	4e-56	AL3A1_MOUSE	NADP;Oxidoreductase;Polymorphism,Aldehyde dehydrogenase, dimeric NADP-preferring (EC 1.2.1.5) (ALDH class 3) (Dioxin-inducible aldehyde dehydrogenase 3).	3e-51	GO_ID:27326	TAIR|gene:2116133 SPTR:Q940H4 symbol:AT4G34240.1 [GO:0004028 "aldehyde dehydrogenase activity" evidence=ISS] InterPro:IPR002086 Pfam:PF00171 GO:GO:0008152 PROSITE:PS00070 HSSP:P11883 EMBL:AY054633 EMBL:AY081532 SPTR:Q940H4	3e-95
chr4.TM0844.26	1.11.20.6	E1.1.1.1, adh alcohol dehydrogenase [EC:1.1.1.1] [COG:COG1012 COG1062 COG1064 COG1454] [GO:0004022 0004023 0004024 0004025]	ath:At1g44170	T7O23.15; aldehyde dehydrogenase, putative (ALDH) [EC:1.2.1.3] [KO:K00128]	5e-87	slr0091	COG1012	4e-56	AL3A1_MOUSE	NADP;Oxidoreductase;Polymorphism,Aldehyde dehydrogenase, dimeric NADP-preferring (EC 1.2.1.5) (ALDH class 3) (Dioxin-inducible aldehyde dehydrogenase 3).	3e-51	GO_ID:27326	TAIR|gene:2116133 SPTR:Q940H4 symbol:AT4G34240.1 [GO:0004028 "aldehyde dehydrogenase activity" evidence=ISS] InterPro:IPR002086 Pfam:PF00171 GO:GO:0008152 PROSITE:PS00070 HSSP:P11883 EMBL:AY054633 EMBL:AY081532 SPTR:Q940H4	3e-95
chr4.TM0844.26	1.5.9.28	E1.2.1.3 aldehyde dehydrogenase (NAD+) [EC:1.2.1.3] [COG:COG1012] [GO:0004029]	ath:At1g44170	T7O23.15; aldehyde dehydrogenase, putative (ALDH) [EC:1.2.1.3] [KO:K00128]	5e-87	slr0091	COG1012	4e-56	AL3A1_MOUSE	NADP;Oxidoreductase;Polymorphism,Aldehyde dehydrogenase, dimeric NADP-preferring (EC 1.2.1.5) (ALDH class 3) (Dioxin-inducible aldehyde dehydrogenase 3).	3e-51	GO_ID:27326	TAIR|gene:2116133 SPTR:Q940H4 symbol:AT4G34240.1 [GO:0004028 "aldehyde dehydrogenase activity" evidence=ISS] InterPro:IPR002086 Pfam:PF00171 GO:GO:0008152 PROSITE:PS00070 HSSP:P11883 EMBL:AY054633 EMBL:AY081532 SPTR:Q940H4	3e-95
chr4.TM0844.26	1.11.20.3	E1.2.1.- [EC:1.2.1.-] [COG:COG1012]	ath:At1g44170	T7O23.15; aldehyde dehydrogenase, putative (ALDH) [EC:1.2.1.3] [KO:K00128]	5e-87	slr0091	COG1012	4e-56	AL3A1_MOUSE	NADP;Oxidoreductase;Polymorphism,Aldehyde dehydrogenase, dimeric NADP-preferring (EC 1.2.1.5) (ALDH class 3) (Dioxin-inducible aldehyde dehydrogenase 3).	3e-51	GO_ID:27326	TAIR|gene:2116133 SPTR:Q940H4 symbol:AT4G34240.1 [GO:0004028 "aldehyde dehydrogenase activity" evidence=ISS] InterPro:IPR002086 Pfam:PF00171 GO:GO:0008152 PROSITE:PS00070 HSSP:P11883 EMBL:AY054633 EMBL:AY081532 SPTR:Q940H4	3e-95
chr4.TM0844.26	1.1.1.23	E1.2.1.5 aldehyde dehydrogenase (NAD(P)+) [EC:1.2.1.5] [COG:COG1012] [GO:0004030]	ath:At1g44170	T7O23.15; aldehyde dehydrogenase, putative (ALDH) [EC:1.2.1.3] [KO:K00128]	5e-87	slr0091	COG1012	4e-56	AL3A1_MOUSE	NADP;Oxidoreductase;Polymorphism,Aldehyde dehydrogenase, dimeric NADP-preferring (EC 1.2.1.5) (ALDH class 3) (Dioxin-inducible aldehyde dehydrogenase 3).	3e-51	GO_ID:27326	TAIR|gene:2116133 SPTR:Q940H4 symbol:AT4G34240.1 [GO:0004028 "aldehyde dehydrogenase activity" evidence=ISS] InterPro:IPR002086 Pfam:PF00171 GO:GO:0008152 PROSITE:PS00070 HSSP:P11883 EMBL:AY054633 EMBL:AY081532 SPTR:Q940H4	3e-95
chr4.TM0844.26	1.5.10.12	E1.5.1.12, putA 1-pyrroline-5-carboxylate dehydrogenase [EC:1.5.1.12] [COG:COG1012] [GO:0003842]	ath:At1g44170	T7O23.15; aldehyde dehydrogenase, putative (ALDH) [EC:1.2.1.3] [KO:K00128]	5e-87	slr0091	COG1012	4e-56	AL3A1_MOUSE	NADP;Oxidoreductase;Polymorphism,Aldehyde dehydrogenase, dimeric NADP-preferring (EC 1.2.1.5) (ALDH class 3) (Dioxin-inducible aldehyde dehydrogenase 3).	3e-51	GO_ID:27326	TAIR|gene:2116133 SPTR:Q940H4 symbol:AT4G34240.1 [GO:0004028 "aldehyde dehydrogenase activity" evidence=ISS] InterPro:IPR002086 Pfam:PF00171 GO:GO:0008152 PROSITE:PS00070 HSSP:P11883 EMBL:AY054633 EMBL:AY081532 SPTR:Q940H4	3e-95
chr4.TM0844.26	1.5.1.9	E1.5.1.12, putA 1-pyrroline-5-carboxylate dehydrogenase [EC:1.5.1.12] [COG:COG1012] [GO:0003842]	ath:At1g44170	T7O23.15; aldehyde dehydrogenase, putative (ALDH) [EC:1.2.1.3] [KO:K00128]	5e-87	slr0091	COG1012	4e-56	AL3A1_MOUSE	NADP;Oxidoreductase;Polymorphism,Aldehyde dehydrogenase, dimeric NADP-preferring (EC 1.2.1.5) (ALDH class 3) (Dioxin-inducible aldehyde dehydrogenase 3).	3e-51	GO_ID:27326	TAIR|gene:2116133 SPTR:Q940H4 symbol:AT4G34240.1 [GO:0004028 "aldehyde dehydrogenase activity" evidence=ISS] InterPro:IPR002086 Pfam:PF00171 GO:GO:0008152 PROSITE:PS00070 HSSP:P11883 EMBL:AY054633 EMBL:AY081532 SPTR:Q940H4	3e-95
chr4.TM0844.26	1.3.6.12	E1.2.1.3 aldehyde dehydrogenase (NAD+) [EC:1.2.1.3] [COG:COG1012] [GO:0004029]	ath:At1g44170	T7O23.15; aldehyde dehydrogenase, putative (ALDH) [EC:1.2.1.3] [KO:K00128]	5e-87	slr0091	COG1012	4e-56	AL3A1_MOUSE	NADP;Oxidoreductase;Polymorphism,Aldehyde dehydrogenase, dimeric NADP-preferring (EC 1.2.1.5) (ALDH class 3) (Dioxin-inducible aldehyde dehydrogenase 3).	3e-51	GO_ID:27326	TAIR|gene:2116133 SPTR:Q940H4 symbol:AT4G34240.1 [GO:0004028 "aldehyde dehydrogenase activity" evidence=ISS] InterPro:IPR002086 Pfam:PF00171 GO:GO:0008152 PROSITE:PS00070 HSSP:P11883 EMBL:AY054633 EMBL:AY081532 SPTR:Q940H4	3e-95
chr4.TM0844.26	1.5.11.27	E1.2.1.5 aldehyde dehydrogenase (NAD(P)+) [EC:1.2.1.5] [COG:COG1012] [GO:0004030]	ath:At1g44170	T7O23.15; aldehyde dehydrogenase, putative (ALDH) [EC:1.2.1.3] [KO:K00128]	5e-87	slr0091	COG1012	4e-56	AL3A1_MOUSE	NADP;Oxidoreductase;Polymorphism,Aldehyde dehydrogenase, dimeric NADP-preferring (EC 1.2.1.5) (ALDH class 3) (Dioxin-inducible aldehyde dehydrogenase 3).	3e-51	GO_ID:27326	TAIR|gene:2116133 SPTR:Q940H4 symbol:AT4G34240.1 [GO:0004028 "aldehyde dehydrogenase activity" evidence=ISS] InterPro:IPR002086 Pfam:PF00171 GO:GO:0008152 PROSITE:PS00070 HSSP:P11883 EMBL:AY054633 EMBL:AY081532 SPTR:Q940H4	3e-95
chr4.TM0844.26	1.3.9.2	E1.2.1.3 aldehyde dehydrogenase (NAD+) [EC:1.2.1.3] [COG:COG1012] [GO:0004029]	ath:At1g44170	T7O23.15; aldehyde dehydrogenase, putative (ALDH) [EC:1.2.1.3] [KO:K00128]	5e-87	slr0091	COG1012	4e-56	AL3A1_MOUSE	NADP;Oxidoreductase;Polymorphism,Aldehyde dehydrogenase, dimeric NADP-preferring (EC 1.2.1.5) (ALDH class 3) (Dioxin-inducible aldehyde dehydrogenase 3).	3e-51	GO_ID:27326	TAIR|gene:2116133 SPTR:Q940H4 symbol:AT4G34240.1 [GO:0004028 "aldehyde dehydrogenase activity" evidence=ISS] InterPro:IPR002086 Pfam:PF00171 GO:GO:0008152 PROSITE:PS00070 HSSP:P11883 EMBL:AY054633 EMBL:AY081532 SPTR:Q940H4	3e-95
chr4.TM0844.26	1.1.16.3	E1.2.1.27, mmsA, iolA methylmalonate-semialdehyde dehydrogenase [EC:1.2.1.27] [COG:COG1012] [GO:0004491]	ath:At1g44170	T7O23.15; aldehyde dehydrogenase, putative (ALDH) [EC:1.2.1.3] [KO:K00128]	5e-87	slr0091	COG1012	4e-56	AL3A1_MOUSE	NADP;Oxidoreductase;Polymorphism,Aldehyde dehydrogenase, dimeric NADP-preferring (EC 1.2.1.5) (ALDH class 3) (Dioxin-inducible aldehyde dehydrogenase 3).	3e-51	GO_ID:27326	TAIR|gene:2116133 SPTR:Q940H4 symbol:AT4G34240.1 [GO:0004028 "aldehyde dehydrogenase activity" evidence=ISS] InterPro:IPR002086 Pfam:PF00171 GO:GO:0008152 PROSITE:PS00070 HSSP:P11883 EMBL:AY054633 EMBL:AY081532 SPTR:Q940H4	3e-95
chr4.TM0844.26	1.6.1.5	E1.2.1.3 aldehyde dehydrogenase (NAD+) [EC:1.2.1.3] [COG:COG1012] [GO:0004029]	ath:At1g44170	T7O23.15; aldehyde dehydrogenase, putative (ALDH) [EC:1.2.1.3] [KO:K00128]	5e-87	slr0091	COG1012	4e-56	AL3A1_MOUSE	NADP;Oxidoreductase;Polymorphism,Aldehyde dehydrogenase, dimeric NADP-preferring (EC 1.2.1.5) (ALDH class 3) (Dioxin-inducible aldehyde dehydrogenase 3).	3e-51	GO_ID:27326	TAIR|gene:2116133 SPTR:Q940H4 symbol:AT4G34240.1 [GO:0004028 "aldehyde dehydrogenase activity" evidence=ISS] InterPro:IPR002086 Pfam:PF00171 GO:GO:0008152 PROSITE:PS00070 HSSP:P11883 EMBL:AY054633 EMBL:AY081532 SPTR:Q940H4	3e-95
chr4.TM0844.26	1.5.12.23	E1.2.1.5 aldehyde dehydrogenase (NAD(P)+) [EC:1.2.1.5] [COG:COG1012] [GO:0004030]	ath:At1g44170	T7O23.15; aldehyde dehydrogenase, putative (ALDH) [EC:1.2.1.3] [KO:K00128]	5e-87	slr0091	COG1012	4e-56	AL3A1_MOUSE	NADP;Oxidoreductase;Polymorphism,Aldehyde dehydrogenase, dimeric NADP-preferring (EC 1.2.1.5) (ALDH class 3) (Dioxin-inducible aldehyde dehydrogenase 3).	3e-51	GO_ID:27326	TAIR|gene:2116133 SPTR:Q940H4 symbol:AT4G34240.1 [GO:0004028 "aldehyde dehydrogenase activity" evidence=ISS] InterPro:IPR002086 Pfam:PF00171 GO:GO:0008152 PROSITE:PS00070 HSSP:P11883 EMBL:AY054633 EMBL:AY081532 SPTR:Q940H4	3e-95
chr4.TM0844.26	1.1.13.31	E1.2.1.3 aldehyde dehydrogenase (NAD+) [EC:1.2.1.3] [COG:COG1012] [GO:0004029]	ath:At1g44170	T7O23.15; aldehyde dehydrogenase, putative (ALDH) [EC:1.2.1.3] [KO:K00128]	5e-87	slr0091	COG1012	4e-56	AL3A1_MOUSE	NADP;Oxidoreductase;Polymorphism,Aldehyde dehydrogenase, dimeric NADP-preferring (EC 1.2.1.5) (ALDH class 3) (Dioxin-inducible aldehyde dehydrogenase 3).	3e-51	GO_ID:27326	TAIR|gene:2116133 SPTR:Q940H4 symbol:AT4G34240.1 [GO:0004028 "aldehyde dehydrogenase activity" evidence=ISS] InterPro:IPR002086 Pfam:PF00171 GO:GO:0008152 PROSITE:PS00070 HSSP:P11883 EMBL:AY054633 EMBL:AY081532 SPTR:Q940H4	3e-95
chr4.TM0844.26	1.5.13.2	E1.2.1.39, feaB phenylacetaldehyde dehydrogenase [EC:1.2.1.39] [COG:COG1012] [GO:0008957]	ath:At1g44170	T7O23.15; aldehyde dehydrogenase, putative (ALDH) [EC:1.2.1.3] [KO:K00128]	5e-87	slr0091	COG1012	4e-56	AL3A1_MOUSE	NADP;Oxidoreductase;Polymorphism,Aldehyde dehydrogenase, dimeric NADP-preferring (EC 1.2.1.5) (ALDH class 3) (Dioxin-inducible aldehyde dehydrogenase 3).	3e-51	GO_ID:27326	TAIR|gene:2116133 SPTR:Q940H4 symbol:AT4G34240.1 [GO:0004028 "aldehyde dehydrogenase activity" evidence=ISS] InterPro:IPR002086 Pfam:PF00171 GO:GO:0008152 PROSITE:PS00070 HSSP:P11883 EMBL:AY054633 EMBL:AY081532 SPTR:Q940H4	3e-95
chr4.TM0844.26	1.1.11.14	E1.2.1.3 aldehyde dehydrogenase (NAD+) [EC:1.2.1.3] [COG:COG1012] [GO:0004029]	ath:At1g44170	T7O23.15; aldehyde dehydrogenase, putative (ALDH) [EC:1.2.1.3] [KO:K00128]	5e-87	slr0091	COG1012	4e-56	AL3A1_MOUSE	NADP;Oxidoreductase;Polymorphism,Aldehyde dehydrogenase, dimeric NADP-preferring (EC 1.2.1.5) (ALDH class 3) (Dioxin-inducible aldehyde dehydrogenase 3).	3e-51	GO_ID:27326	TAIR|gene:2116133 SPTR:Q940H4 symbol:AT4G34240.1 [GO:0004028 "aldehyde dehydrogenase activity" evidence=ISS] InterPro:IPR002086 Pfam:PF00171 GO:GO:0008152 PROSITE:PS00070 HSSP:P11883 EMBL:AY054633 EMBL:AY081532 SPTR:Q940H4	3e-95
chr4.TM0844.26	1.1.14.38	E1.2.1.3 aldehyde dehydrogenase (NAD+) [EC:1.2.1.3] [COG:COG1012] [GO:0004029]	ath:At1g44170	T7O23.15; aldehyde dehydrogenase, putative (ALDH) [EC:1.2.1.3] [KO:K00128]	5e-87	slr0091	COG1012	4e-56	AL3A1_MOUSE	NADP;Oxidoreductase;Polymorphism,Aldehyde dehydrogenase, dimeric NADP-preferring (EC 1.2.1.5) (ALDH class 3) (Dioxin-inducible aldehyde dehydrogenase 3).	3e-51	GO_ID:27326	TAIR|gene:2116133 SPTR:Q940H4 symbol:AT4G34240.1 [GO:0004028 "aldehyde dehydrogenase activity" evidence=ISS] InterPro:IPR002086 Pfam:PF00171 GO:GO:0008152 PROSITE:PS00070 HSSP:P11883 EMBL:AY054633 EMBL:AY081532 SPTR:Q940H4	3e-95
chr4.TM0844.26	1.1.14.10.1	E1.2.1.10A, adhE acetaldehyde dehydrogenase [COG:COG1012]	ath:At1g44170	T7O23.15; aldehyde dehydrogenase, putative (ALDH) [EC:1.2.1.3] [KO:K00128]	5e-87	slr0091	COG1012	4e-56	AL3A1_MOUSE	NADP;Oxidoreductase;Polymorphism,Aldehyde dehydrogenase, dimeric NADP-preferring (EC 1.2.1.5) (ALDH class 3) (Dioxin-inducible aldehyde dehydrogenase 3).	3e-51	GO_ID:27326	TAIR|gene:2116133 SPTR:Q940H4 symbol:AT4G34240.1 [GO:0004028 "aldehyde dehydrogenase activity" evidence=ISS] InterPro:IPR002086 Pfam:PF00171 GO:GO:0008152 PROSITE:PS00070 HSSP:P11883 EMBL:AY054633 EMBL:AY081532 SPTR:Q940H4	3e-95
chr4.TM0844.26	1.5.12.27	E1.2.1.60, hpaE 5-carboxymethyl-2-hydroxymuconic-semialdehyde dehydrogenase [EC:1.2.1.60] [COG:COG1012] [GO:0018480]	ath:At1g44170	T7O23.15; aldehyde dehydrogenase, putative (ALDH) [EC:1.2.1.3] [KO:K00128]	5e-87	slr0091	COG1012	4e-56	AL3A1_MOUSE	NADP;Oxidoreductase;Polymorphism,Aldehyde dehydrogenase, dimeric NADP-preferring (EC 1.2.1.5) (ALDH class 3) (Dioxin-inducible aldehyde dehydrogenase 3).	3e-51	GO_ID:27326	TAIR|gene:2116133 SPTR:Q940H4 symbol:AT4G34240.1 [GO:0004028 "aldehyde dehydrogenase activity" evidence=ISS] InterPro:IPR002086 Pfam:PF00171 GO:GO:0008152 PROSITE:PS00070 HSSP:P11883 EMBL:AY054633 EMBL:AY081532 SPTR:Q940H4	3e-95
chr4.TM0844.26	1.5.3.37	E1.2.1.8, betB betaine-aldehyde dehydrogenase [EC:1.2.1.8] [COG:COG1012] [GO:0008802]	ath:At1g44170	T7O23.15; aldehyde dehydrogenase, putative (ALDH) [EC:1.2.1.3] [KO:K00128]	5e-87	slr0091	COG1012	4e-56	AL3A1_MOUSE	NADP;Oxidoreductase;Polymorphism,Aldehyde dehydrogenase, dimeric NADP-preferring (EC 1.2.1.5) (ALDH class 3) (Dioxin-inducible aldehyde dehydrogenase 3).	3e-51	GO_ID:27326	TAIR|gene:2116133 SPTR:Q940H4 symbol:AT4G34240.1 [GO:0004028 "aldehyde dehydrogenase activity" evidence=ISS] InterPro:IPR002086 Pfam:PF00171 GO:GO:0008152 PROSITE:PS00070 HSSP:P11883 EMBL:AY054633 EMBL:AY081532 SPTR:Q940H4	3e-95
chr4.TM0844.26	1.1.11.7.1	E1.2.1.10A, adhE acetaldehyde dehydrogenase [COG:COG1012]	ath:At1g44170	T7O23.15; aldehyde dehydrogenase, putative (ALDH) [EC:1.2.1.3] [KO:K00128]	5e-87	slr0091	COG1012	4e-56	AL3A1_MOUSE	NADP;Oxidoreductase;Polymorphism,Aldehyde dehydrogenase, dimeric NADP-preferring (EC 1.2.1.5) (ALDH class 3) (Dioxin-inducible aldehyde dehydrogenase 3).	3e-51	GO_ID:27326	TAIR|gene:2116133 SPTR:Q940H4 symbol:AT4G34240.1 [GO:0004028 "aldehyde dehydrogenase activity" evidence=ISS] InterPro:IPR002086 Pfam:PF00171 GO:GO:0008152 PROSITE:PS00070 HSSP:P11883 EMBL:AY054633 EMBL:AY081532 SPTR:Q940H4	3e-95
chr4.TM0844.26	1.1.1.22	E1.2.1.3 aldehyde dehydrogenase (NAD+) [EC:1.2.1.3] [COG:COG1012] [GO:0004029]	ath:At1g44170	T7O23.15; aldehyde dehydrogenase, putative (ALDH) [EC:1.2.1.3] [KO:K00128]	5e-87	slr0091	COG1012	4e-56	AL3A1_MOUSE	NADP;Oxidoreductase;Polymorphism,Aldehyde dehydrogenase, dimeric NADP-preferring (EC 1.2.1.5) (ALDH class 3) (Dioxin-inducible aldehyde dehydrogenase 3).	3e-51	GO_ID:27326	TAIR|gene:2116133 SPTR:Q940H4 symbol:AT4G34240.1 [GO:0004028 "aldehyde dehydrogenase activity" evidence=ISS] InterPro:IPR002086 Pfam:PF00171 GO:GO:0008152 PROSITE:PS00070 HSSP:P11883 EMBL:AY054633 EMBL:AY081532 SPTR:Q940H4	3e-95
chr4.TM0844.26	1.5.1.2	E1.2.1.16, gabD succinate-semialdehyde dehydrogenase (NADP+) [EC:1.2.1.16] [COG:COG1012] [GO:0009013]	ath:At1g44170	T7O23.15; aldehyde dehydrogenase, putative (ALDH) [EC:1.2.1.3] [KO:K00128]	5e-87	slr0091	COG1012	4e-56	AL3A1_MOUSE	NADP;Oxidoreductase;Polymorphism,Aldehyde dehydrogenase, dimeric NADP-preferring (EC 1.2.1.5) (ALDH class 3) (Dioxin-inducible aldehyde dehydrogenase 3).	3e-51	GO_ID:27326	TAIR|gene:2116133 SPTR:Q940H4 symbol:AT4G34240.1 [GO:0004028 "aldehyde dehydrogenase activity" evidence=ISS] InterPro:IPR002086 Pfam:PF00171 GO:GO:0008152 PROSITE:PS00070 HSSP:P11883 EMBL:AY054633 EMBL:AY081532 SPTR:Q940H4	3e-95
chr4.TM0844.26	1.1.11.25	E1.2.1.22, aldA, aldB lactaldehyde dehydrogenase [EC:1.2.1.22] [COG:COG1012] [GO:0008911]	ath:At1g44170	T7O23.15; aldehyde dehydrogenase, putative (ALDH) [EC:1.2.1.3] [KO:K00128]	5e-87	slr0091	COG1012	4e-56	AL3A1_MOUSE	NADP;Oxidoreductase;Polymorphism,Aldehyde dehydrogenase, dimeric NADP-preferring (EC 1.2.1.5) (ALDH class 3) (Dioxin-inducible aldehyde dehydrogenase 3).	3e-51	GO_ID:27326	TAIR|gene:2116133 SPTR:Q940H4 symbol:AT4G34240.1 [GO:0004028 "aldehyde dehydrogenase activity" evidence=ISS] InterPro:IPR002086 Pfam:PF00171 GO:GO:0008152 PROSITE:PS00070 HSSP:P11883 EMBL:AY054633 EMBL:AY081532 SPTR:Q940H4	3e-95
chr4.TM0844.26	1.3.3.21	E1.1.1.1, adh alcohol dehydrogenase [EC:1.1.1.1] [COG:COG1012 COG1062 COG1064 COG1454] [GO:0004022 0004023 0004024 0004025]	ath:At1g44170	T7O23.15; aldehyde dehydrogenase, putative (ALDH) [EC:1.2.1.3] [KO:K00128]	5e-87	slr0091	COG1012	4e-56	AL3A1_MOUSE	NADP;Oxidoreductase;Polymorphism,Aldehyde dehydrogenase, dimeric NADP-preferring (EC 1.2.1.5) (ALDH class 3) (Dioxin-inducible aldehyde dehydrogenase 3).	3e-51	GO_ID:27326	TAIR|gene:2116133 SPTR:Q940H4 symbol:AT4G34240.1 [GO:0004028 "aldehyde dehydrogenase activity" evidence=ISS] InterPro:IPR002086 Pfam:PF00171 GO:GO:0008152 PROSITE:PS00070 HSSP:P11883 EMBL:AY054633 EMBL:AY081532 SPTR:Q940H4	3e-95
chr4.TM0844.26	1.5.10.26	E2.7.3.2 creatine kinase [EC:2.7.3.2] [GO:0004111]	ath:At1g44170	T7O23.15; aldehyde dehydrogenase, putative (ALDH) [EC:1.2.1.3] [KO:K00128]	5e-87	slr0091	COG1012	4e-56	AL3A1_MOUSE	NADP;Oxidoreductase;Polymorphism,Aldehyde dehydrogenase, dimeric NADP-preferring (EC 1.2.1.5) (ALDH class 3) (Dioxin-inducible aldehyde dehydrogenase 3).	3e-51	GO_ID:27326	TAIR|gene:2116133 SPTR:Q940H4 symbol:AT4G34240.1 [GO:0004028 "aldehyde dehydrogenase activity" evidence=ISS] InterPro:IPR002086 Pfam:PF00171 GO:GO:0008152 PROSITE:PS00070 HSSP:P11883 EMBL:AY054633 EMBL:AY081532 SPTR:Q940H4	3e-95
chr4.TM0844.26	1.5.14.24	E1.2.1.3 aldehyde dehydrogenase (NAD+) [EC:1.2.1.3] [COG:COG1012] [GO:0004029]	ath:At1g44170	T7O23.15; aldehyde dehydrogenase, putative (ALDH) [EC:1.2.1.3] [KO:K00128]	5e-87	slr0091	COG1012	4e-56	AL3A1_MOUSE	NADP;Oxidoreductase;Polymorphism,Aldehyde dehydrogenase, dimeric NADP-preferring (EC 1.2.1.5) (ALDH class 3) (Dioxin-inducible aldehyde dehydrogenase 3).	3e-51	GO_ID:27326	TAIR|gene:2116133 SPTR:Q940H4 symbol:AT4G34240.1 [GO:0004028 "aldehyde dehydrogenase activity" evidence=ISS] InterPro:IPR002086 Pfam:PF00171 GO:GO:0008152 PROSITE:PS00070 HSSP:P11883 EMBL:AY054633 EMBL:AY081532 SPTR:Q940H4	3e-95
chr4.TM0844.26	1.11.8.3	E1.2.1.3 aldehyde dehydrogenase (NAD+) [EC:1.2.1.3] [COG:COG1012] [GO:0004029]	ath:At1g44170	T7O23.15; aldehyde dehydrogenase, putative (ALDH) [EC:1.2.1.3] [KO:K00128]	5e-87	slr0091	COG1012	4e-56	AL3A1_MOUSE	NADP;Oxidoreductase;Polymorphism,Aldehyde dehydrogenase, dimeric NADP-preferring (EC 1.2.1.5) (ALDH class 3) (Dioxin-inducible aldehyde dehydrogenase 3).	3e-51	GO_ID:27326	TAIR|gene:2116133 SPTR:Q940H4 symbol:AT4G34240.1 [GO:0004028 "aldehyde dehydrogenase activity" evidence=ISS] InterPro:IPR002086 Pfam:PF00171 GO:GO:0008152 PROSITE:PS00070 HSSP:P11883 EMBL:AY054633 EMBL:AY081532 SPTR:Q940H4	3e-95
chr4.TM0844.26	1.3.9.4	E1.1.1.1, adh alcohol dehydrogenase [EC:1.1.1.1] [COG:COG1012 COG1062 COG1064 COG1454] [GO:0004022 0004023 0004024 0004025]	ath:At1g44170	T7O23.15; aldehyde dehydrogenase, putative (ALDH) [EC:1.2.1.3] [KO:K00128]	5e-87	slr0091	COG1012	4e-56	AL3A1_MOUSE	NADP;Oxidoreductase;Polymorphism,Aldehyde dehydrogenase, dimeric NADP-preferring (EC 1.2.1.5) (ALDH class 3) (Dioxin-inducible aldehyde dehydrogenase 3).	3e-51	GO_ID:27326	TAIR|gene:2116133 SPTR:Q940H4 symbol:AT4G34240.1 [GO:0004028 "aldehyde dehydrogenase activity" evidence=ISS] InterPro:IPR002086 Pfam:PF00171 GO:GO:0008152 PROSITE:PS00070 HSSP:P11883 EMBL:AY054633 EMBL:AY081532 SPTR:Q940H4	3e-95
chr1.TM0805.10.1	99.1.1.136	KO:K01369	mmu:19141	Lgmn; legumain [EC:3.4.22.34] [KO:K01369]	3e-81				VPE_VICSA	Hydrolase;Protease;Signal;Thiolprotease,Vacuolar processing enzyme precursor (EC 3.4.22.-) (VPE) (Proteinase B).	1e-137	GO_ID:22732	TAIR|gene:3436729 SPTR:P49047 symbol:AT2G25940.1 [GO:0004197 "cysteine-type endopeptidase activity" evidence=ISS] [GO:0006508 "proteolysis" evidence=ISS] InterPro:IPR001096 Pfam:PF01650 PRINTS:PR00776 EMBL:D61393 EMBL:AC004747 EMBL:AY058055 EMBL:AY090296 PIR:T02629 MEROPS:C13.002 SPTR:P49047	1e-135
chr1.TM0805.10.1	99.1.4.7948	GO_ID:22732	mmu:19141	Lgmn; legumain [EC:3.4.22.34] [KO:K01369]	3e-81				VPE_VICSA	Hydrolase;Protease;Signal;Thiolprotease,Vacuolar processing enzyme precursor (EC 3.4.22.-) (VPE) (Proteinase B).	1e-137	GO_ID:22732	TAIR|gene:3436729 SPTR:P49047 symbol:AT2G25940.1 [GO:0004197 "cysteine-type endopeptidase activity" evidence=ISS] [GO:0006508 "proteolysis" evidence=ISS] InterPro:IPR001096 Pfam:PF01650 PRINTS:PR00776 EMBL:D61393 EMBL:AC004747 EMBL:AY058055 EMBL:AY090296 PIR:T02629 MEROPS:C13.002 SPTR:P49047	1e-135
chr1.TM0805.10.1	99.1.3.1.107	EC 3.4.22.-	mmu:19141	Lgmn; legumain [EC:3.4.22.34] [KO:K01369]	3e-81				VPE_VICSA	Hydrolase;Protease;Signal;Thiolprotease,Vacuolar processing enzyme precursor (EC 3.4.22.-) (VPE) (Proteinase B).	1e-137	GO_ID:22732	TAIR|gene:3436729 SPTR:P49047 symbol:AT2G25940.1 [GO:0004197 "cysteine-type endopeptidase activity" evidence=ISS] [GO:0006508 "proteolysis" evidence=ISS] InterPro:IPR001096 Pfam:PF01650 PRINTS:PR00776 EMBL:D61393 EMBL:AC004747 EMBL:AY058055 EMBL:AY090296 PIR:T02629 MEROPS:C13.002 SPTR:P49047	1e-135
TM0492.4.1	99.2	Unclassified without homolog
chr4.CM0501.35	99.1.4.1464	GO_ID:15574							MYB86_ARATH	Activator;DNA-binding;Nuclearprotein;Repeat;Transcription;Transcriptionregulation,Transcription factor MYB86 (Myb-related protein 86) (AtMYB86) (Myb homolog 4) (AtMyb4).	1e-36	GO_ID:15574	TAIR|gene:2195527 SPTR:Q9SRB0 symbol:AT1G63910.1 [GO:0003700 "transcription factor activity" evidence=ISS] [GO:0045449 "regulation of transcription" evidence=TAS] [GO:0003677 "DNA binding" evidence=ISS] InterPro:IPR001005 Pfam:PF00249 InterPro:IPR012287 PROSITE:PS50090 SMART:SM00717 HSSP:P06876 PROSITE:PS00037 PROSITE:PS00334 EMBL:AC010852 EMBL:AF214116 EMBL:AY519564 PIR:C96664 SPTR:Q9SRB0	1e-49
chr4.CM0501.35	99.1.3.2.1534	MYB86_ARATH							MYB86_ARATH	Activator;DNA-binding;Nuclearprotein;Repeat;Transcription;Transcriptionregulation,Transcription factor MYB86 (Myb-related protein 86) (AtMYB86) (Myb homolog 4) (AtMyb4).	1e-36	GO_ID:15574	TAIR|gene:2195527 SPTR:Q9SRB0 symbol:AT1G63910.1 [GO:0003700 "transcription factor activity" evidence=ISS] [GO:0045449 "regulation of transcription" evidence=TAS] [GO:0003677 "DNA binding" evidence=ISS] InterPro:IPR001005 Pfam:PF00249 InterPro:IPR012287 PROSITE:PS50090 SMART:SM00717 HSSP:P06876 PROSITE:PS00037 PROSITE:PS00334 EMBL:AC010852 EMBL:AF214116 EMBL:AY519564 PIR:C96664 SPTR:Q9SRB0	1e-49
Ljwgs_100683.2.1	99.1.3.2.132	TINY_ARATH							TINY_ARATH	Activator;DNA-binding;Nuclearprotein;Transcription;Transcriptionregulation,Transcriptional factor TINY.	4e-14	GO_ID:48862	TAIR|gene:3442990 SPTR:Q9LYD3 symbol:AT5G11590.1 [GO:0003700 "transcription factor activity" evidence=ISS] [GO:0003677 "DNA binding" evidence=ISS] [GO:0005634 "nucleus" evidence=IC] [GO:0006355 "regulation of transcription, DNA-dependent" evidence=ISS] EMBL:AL163815 EMBL:AY560851 EMBL:AY940160 PIR:T48518 HSSP:O80337 GO:GO:0005634 InterPro:IPR001471 Pfam:PF00847 PRINTS:PR00367 ProDom:PD001423 SMAR…	1e-16
Ljwgs_100683.2.1	99.1.4.2996	GO_ID:48862							TINY_ARATH	Activator;DNA-binding;Nuclearprotein;Transcription;Transcriptionregulation,Transcriptional factor TINY.	4e-14	GO_ID:48862	TAIR|gene:3442990 SPTR:Q9LYD3 symbol:AT5G11590.1 [GO:0003700 "transcription factor activity" evidence=ISS] [GO:0003677 "DNA binding" evidence=ISS] [GO:0005634 "nucleus" evidence=IC] [GO:0006355 "regulation of transcription, DNA-dependent" evidence=ISS] EMBL:AL163815 EMBL:AY560851 EMBL:AY940160 PIR:T48518 HSSP:O80337 GO:GO:0005634 InterPro:IPR001471 Pfam:PF00847 PRINTS:PR00367 ProDom:PD001423 SMAR…	1e-16
chr5.CM0911.23	1.7.8.10	KDTA 3-deoxy-D-manno-octulosonic-acid transferase [EC:2.-.-.-] [COG:COG1519] [GO:0016740] [CAZy:GT30]							T5AT_TAXCH	Acyltransferase;Taxolbiosynthesis;Transferase,Taxadien-5-alpha-ol O-acetyltransferase (EC 2.3.1.162) (Taxa- 4(20),11(12)-dien-5alpha-ol-O-acetyltransferase) (Taxadienol acetyltransferase).	2e-56	GO_ID:49315	TAIR|gene:2162975 SPTR:Q94CD1 symbol:AT5G41040.1 [GO:0000004 "biological process unknown" evidence=ND] [GO:0008372 "cellular component unknown" evidence=ND] [GO:0016740 "transferase activity" evidence=ISS] Pfam:PF02458 InterPro:IPR003480 EMBL:AY034954 EMBL:AY062996 SPTR:Q94CD1	0
Ljwgs_024170.1	99.1.3.2.2625	ATL1E_ARATH							ATL1E_ARATH	Hypotheticalprotein;Membrane;Metal-binding;Transmembrane;Ublconjugationpathway;Zinc;Zinc-finger,Putative RING-H2 finger protein ATL1E.	3e-13	GO_ID:24360	TAIR|gene:3441385 SPTR:Q9FGM5 symbol:AT5G53110.1 [GO:0005554 "molecular function unknown" evidence=ND] [GO:0000004 "biological process unknown" evidence=ND] EMBL:AB025622 SPTR:Q9FGM5	1e-15
Ljwgs_024170.1	99.1.4.3425	GO_ID:24360							ATL1E_ARATH	Hypotheticalprotein;Membrane;Metal-binding;Transmembrane;Ublconjugationpathway;Zinc;Zinc-finger,Putative RING-H2 finger protein ATL1E.	3e-13	GO_ID:24360	TAIR|gene:3441385 SPTR:Q9FGM5 symbol:AT5G53110.1 [GO:0005554 "molecular function unknown" evidence=ND] [GO:0000004 "biological process unknown" evidence=ND] EMBL:AB025622 SPTR:Q9FGM5	1e-15
gi45629937	99.2	Unclassified without homolog
TC9387	99.2	Unclassified without homolog
chr4.CM0182.42	99.1.4.259	GO_ID:20683							AOX3_SOYBN	Directproteinsequencing;Electrontransport;Innermembrane;Iron;Membrane;Metal-binding;Mitochondrion;Multigenefamily;Oxidoreductase;Respiratorychain;Transitpeptide;Transmembrane;Transport,Alternative oxidase 3, mitochondrial precursor (EC 1.-.-.-).	3e-153	GO_ID:20683	TAIR|gene:2173352 SPTR:O22049 symbol:AT5G64210.1 [GO:0009916 "alternative oxidase activity" evidence=ISS] [GO:0005740 "mitochondrial membrane" evidence=IDA] [GO:0006118 "electron transport" evidence=TAS] InterPro:IPR002680 Pfam:PF01786 EMBL:AB008268 EMBL:AB003176 GeneFarm:1754 SPTR:O22049	1e-111
chr4.CM0182.42	99.1.3.1.136	EC 1.-.-.-							AOX3_SOYBN	Directproteinsequencing;Electrontransport;Innermembrane;Iron;Membrane;Metal-binding;Mitochondrion;Multigenefamily;Oxidoreductase;Respiratorychain;Transitpeptide;Transmembrane;Transport,Alternative oxidase 3, mitochondrial precursor (EC 1.-.-.-).	3e-153	GO_ID:20683	TAIR|gene:2173352 SPTR:O22049 symbol:AT5G64210.1 [GO:0009916 "alternative oxidase activity" evidence=ISS] [GO:0005740 "mitochondrial membrane" evidence=IDA] [GO:0006118 "electron transport" evidence=TAS] InterPro:IPR002680 Pfam:PF01786 EMBL:AB008268 EMBL:AB003176 GeneFarm:1754 SPTR:O22049	1e-111
chr5.TM0872.5	99.1.4.1657	GO_ID:35329										GO_ID:35329	TAIR|gene:2039429 SPTR:Q9ZVW6 symbol:AT2G16970.1 [GO:0008493 "tetracycline transporter activity" evidence=ISS] Pfam:PF07690 InterPro:IPR001958 GO:GO:0006810 InterPro:IPR011701 PRINTS:PR01035 EMBL:AC005167 PIR:E84546 SPTR:Q9ZVW6	7e-31
Ljwgs_017819.1	99.1.4.1663	GO_ID:32237							SUT21_ARATH	Glycoprotein;Membrane;Multigenefamily;Sulfatetransport;Symport;Transmembrane;Transport,Sulfate transporter 2.1 (AST68).	6e-60	GO_ID:32237	TAIR|gene:2138560 SPTR:Q9SAY1 symbol:AT4G08620 [GO:0015116 "sulfate transporter activity" evidence=ISS] InterPro:IPR001902 Pfam:PF00916 InterPro:IPR002645 Pfam:PF01740 TIGRFAMs:TIGR00815 PROSITE:PS01130 PROSITE:PS50801 EMBL:AL161512 EMBL:AC002983 EMBL:AB018695 PIR:T00946 PIR:T51839 GeneFarm:2354 SPTR:Q9SAY1	5e-44
Ljwgs_017819.1	99.1.3.2.3876	SUT21_ARATH							SUT21_ARATH	Glycoprotein;Membrane;Multigenefamily;Sulfatetransport;Symport;Transmembrane;Transport,Sulfate transporter 2.1 (AST68).	6e-60	GO_ID:32237	TAIR|gene:2138560 SPTR:Q9SAY1 symbol:AT4G08620 [GO:0015116 "sulfate transporter activity" evidence=ISS] InterPro:IPR001902 Pfam:PF00916 InterPro:IPR002645 Pfam:PF01740 TIGRFAMs:TIGR00815 PROSITE:PS01130 PROSITE:PS50801 EMBL:AL161512 EMBL:AC002983 EMBL:AB018695 PIR:T00946 PIR:T51839 GeneFarm:2354 SPTR:Q9SAY1	5e-44
Ljwgs_077854.1	1.1.8.56	E2.4.1.12 cellulose synthase (UDP-forming) [EC:2.4.1.12] [COG:COG1215] [GO:0016760] [CAZy:GT2]							CESA7_ARATH	3D-structure;Cellwall;Cellulosebiosynthesis;Coiledcoil;Glycoprotein;Glycosyltransferase;Membrane;Metal-binding;Transferase;Transmembrane;Zinc;Zinc-finger,Cellulose synthase A catalytic subunit 7 [UDP-forming] (EC 2.4.1.12) (AtCesA-7) (Irregular xylem protein 3) (AtIRX3).	8e-69	GO_ID:21079	TAIR|gene:2178934 SPTR:Q9SWW6 symbol:AT5G17420.1 [GO:0005886 "plasma membrane" evidence=TAS] [GO:0009834 "secondary cell wall biosynthesis (sensu Magnoliophyta)" evidence=IMP] [GO:0016759 "cellulose synthase activity" evidence=IMP] [GO:0030244 "cellulose biosynthesis" evidence=IMP] InterPro:IPR001841 InterPro:IPR005150 Pfam:PF03552 PROSITE:PS50089 SMART:SM00184 GO:GO:0016020 EMBL:AL391142 EMBL:AF…	3e-69
chr4.CM0182.40	99.1.4.259	GO_ID:20683							AOX2_SOYBN	Directproteinsequencing;Electrontransport;Innermembrane;Iron;Membrane;Metal-binding;Mitochondrion;Multigenefamily;Oxidoreductase;Respiratorychain;Transitpeptide;Transmembrane;Transport,Alternative oxidase 2, mitochondrial precursor (EC 1.-.-.-).	2e-146	GO_ID:20683	TAIR|gene:2173352 SPTR:O22049 symbol:AT5G64210.1 [GO:0009916 "alternative oxidase activity" evidence=ISS] [GO:0005740 "mitochondrial membrane" evidence=IDA] [GO:0006118 "electron transport" evidence=TAS] InterPro:IPR002680 Pfam:PF01786 EMBL:AB008268 EMBL:AB003176 GeneFarm:1754 SPTR:O22049	3e-127
chr4.CM0182.40	99.1.3.1.136	EC 1.-.-.-							AOX2_SOYBN	Directproteinsequencing;Electrontransport;Innermembrane;Iron;Membrane;Metal-binding;Mitochondrion;Multigenefamily;Oxidoreductase;Respiratorychain;Transitpeptide;Transmembrane;Transport,Alternative oxidase 2, mitochondrial precursor (EC 1.-.-.-).	2e-146	GO_ID:20683	TAIR|gene:2173352 SPTR:O22049 symbol:AT5G64210.1 [GO:0009916 "alternative oxidase activity" evidence=ISS] [GO:0005740 "mitochondrial membrane" evidence=IDA] [GO:0006118 "electron transport" evidence=TAS] InterPro:IPR002680 Pfam:PF01786 EMBL:AB008268 EMBL:AB003176 GeneFarm:1754 SPTR:O22049	3e-127
Ljwgs_015486.1	99.1.4.6137	GO_ID:33318										GO_ID:33318	TAIR|gene:3439041 SPTR:Q9SW35 symbol:AT4G24910.1 [GO:0000004 "biological process unknown" evidence=ND] [GO:0005554 "molecular function unknown" evidence=ND] InterPro:IPR006514 Pfam:PF04669 TIGRFAMs:TIGR01627 EMBL:AL161562 EMBL:AL035523 PIR:T05512 SPTR:Q9SW35	1e-37
chr1.CM0063.53.1	99.2	Unclassified without homolog
chr5.CM0200.89	1.5.10.11	E1.14.11.2 prolyl 4-hydroxylase [EC:1.14.11.2] [GO:0004656]	ath:At3g28480	MFJ20.16; oxidoreductase, 2OG-Fe(II) oxygenase family protein [EC:1.14.11.2] [KO:K00472]	1e-43				P4HA1_CHICK	Dioxygenase;Directproteinsequencing;Endoplasmicreticulum;Glycoprotein;Iron;Metal-binding;Oxidoreductase;TPRrepeat;VitaminC,Prolyl 4-hydroxylase alpha-1 subunit (EC 1.14.11.2) (4-PH alpha-1) (Procollagen-proline,2-oxoglutarate-4-dioxygenase alpha-1 subunit).	5e-25	GO_ID:22518	TAIR|gene:2088886 SPTR:Q8L970 symbol:AT3G28480.1 [GO:0016706 "oxidoreductase activity, acting on paired donors, with incorporation or reduction of molecular oxygen, 2-oxoglutarate as one donor, and incorporation of one atom each of oxygen into both donors" evidence=ISS] [GO:0018401 "peptidyl-proline hydroxylation to 4-hydroxy-L-proline" evidence=ISS] InterPro:IPR006620 Pfam:PF03171 InterPro:IPR00…	2e-44
chr1.TM0507.17	3.1.3.54	TC.NRAMP metal ion transporter, Nramp family [COG:COG1914] [TC:2.A.55]	rno:25715	Slc11a2; solute carrier family 11 (proton-coupled divalent metal ion transporters), member 2 [KO:K03322]	1e-81	mlr2501	COG1914	1e-73	NRAM6_ARATH	Iontransport;Iron;Irontransport;Membrane;Transmembrane;Transport,Metal transporter Nramp6 (AtNramp6).	3e-156	GO_ID:44349	UNIPROT|P49281 SPTR:P49281 symbol:NRAM2_HUMAN "Similar to Natural resistance-associated macrophage protein 2" [GO:0005381 "iron ion transporter activity" evidence=TAS] [GO:0006826 "iron ion transport" evidence=TAS] [GO:0005887 "integral to plasma membrane" evidence=TAS] InterPro:IPR001046 Pfam:PF01566 PRINTS:PR00447 ProDom:PD001861 TIGRFAMs:TIGR01197 EMBL:AB004857 EMBL:AF046997 EMBL:AF064482 EMBL…	5e-83
Ljwgs_010155.1	1.1.5.24	E2.7.1.105, PFK 6-phosphofructo-2-kinase [EC:2.7.1.105] [COG:COG0406] [GO:0003873]	ath:At3g50520	T20E23.120; phosphoglycerate/bisphosphoglycerate mutase family protein [EC:5.4.2.1] [KO:K01834]	5e-55	DR1393	COG0406	8e-12	GPMB_SALTI	Completeproteome;Glycolysis;Isomerase,Probable phosphoglycerate mutase gpmB (EC 5.4.2.1) (Phosphoglyceromutase) (PGAM).	6e-12	GO_ID:875	TAIR|gene:2098689 SPTR:Q9SCS3 symbol:AT3G50520.1 [GO:0008372 "cellular component unknown" evidence=ND] [GO:0003824 "catalytic activity" evidence=ISS] [GO:0008152 "metabolism" evidence=ISS] InterPro:IPR001345 Pfam:PF00300 GO:GO:0008152 PROSITE:PS00175 EMBL:AL133363 EMBL:AY035101 EMBL:AY063062 PIR:T46083 HSSP:Q9ALU0 SPTR:Q9SCS3	1e-55
Ljwgs_010155.1	1.1.1.11	E5.4.2.1, gpm phosphoglycerate mutase [EC:5.4.2.1] [COG:COG0406 COG0588 COG0696] [GO:0004619]	ath:At3g50520	T20E23.120; phosphoglycerate/bisphosphoglycerate mutase family protein [EC:5.4.2.1] [KO:K01834]	5e-55	DR1393	COG0406	8e-12	GPMB_SALTI	Completeproteome;Glycolysis;Isomerase,Probable phosphoglycerate mutase gpmB (EC 5.4.2.1) (Phosphoglyceromutase) (PGAM).	6e-12	GO_ID:875	TAIR|gene:2098689 SPTR:Q9SCS3 symbol:AT3G50520.1 [GO:0008372 "cellular component unknown" evidence=ND] [GO:0003824 "catalytic activity" evidence=ISS] [GO:0008152 "metabolism" evidence=ISS] InterPro:IPR001345 Pfam:PF00300 GO:GO:0008152 PROSITE:PS00175 EMBL:AL133363 EMBL:AY035101 EMBL:AY063062 PIR:T46083 HSSP:Q9ALU0 SPTR:Q9SCS3	1e-55
Ljwgs_010155.1	1.9.10.42	COBC2, cobC, phpB alpha-ribazole phosphatase [EC:3.1.3.73] [COG:COG0406] [GO:0019175]	ath:At3g50520	T20E23.120; phosphoglycerate/bisphosphoglycerate mutase family protein [EC:5.4.2.1] [KO:K01834]	5e-55	DR1393	COG0406	8e-12	GPMB_SALTI	Completeproteome;Glycolysis;Isomerase,Probable phosphoglycerate mutase gpmB (EC 5.4.2.1) (Phosphoglyceromutase) (PGAM).	6e-12	GO_ID:875	TAIR|gene:2098689 SPTR:Q9SCS3 symbol:AT3G50520.1 [GO:0008372 "cellular component unknown" evidence=ND] [GO:0003824 "catalytic activity" evidence=ISS] [GO:0008152 "metabolism" evidence=ISS] InterPro:IPR001345 Pfam:PF00300 GO:GO:0008152 PROSITE:PS00175 EMBL:AL133363 EMBL:AY035101 EMBL:AY063062 PIR:T46083 HSSP:Q9ALU0 SPTR:Q9SCS3	1e-55
Ljwgs_010155.1	1.1.5.23	E3.1.3.46 fructose-2,6-bisphosphatase [EC:3.1.3.46] [COG:COG0406] [GO:0004331]	ath:At3g50520	T20E23.120; phosphoglycerate/bisphosphoglycerate mutase family protein [EC:5.4.2.1] [KO:K01834]	5e-55	DR1393	COG0406	8e-12	GPMB_SALTI	Completeproteome;Glycolysis;Isomerase,Probable phosphoglycerate mutase gpmB (EC 5.4.2.1) (Phosphoglyceromutase) (PGAM).	6e-12	GO_ID:875	TAIR|gene:2098689 SPTR:Q9SCS3 symbol:AT3G50520.1 [GO:0008372 "cellular component unknown" evidence=ND] [GO:0003824 "catalytic activity" evidence=ISS] [GO:0008152 "metabolism" evidence=ISS] InterPro:IPR001345 Pfam:PF00300 GO:GO:0008152 PROSITE:PS00175 EMBL:AL133363 EMBL:AY035101 EMBL:AY063062 PIR:T46083 HSSP:Q9ALU0 SPTR:Q9SCS3	1e-55
Ljwgs_009760.1	99.1.3.2.1985	CBPR_HEVBR							CBPR_HEVBR	Directproteinsequencing;Signal;Vacuole,Citrate binding protein precursor.	9e-52
CM0584.34	1.5.3.34	E3.1.4.3, plcC phospholipase C [EC:3.1.4.3] [COG:COG3511] [GO:0004629]	bpm:BURPS1710b_A0331	phosphoesterase family protein [EC:3.1.4.3] [KO:K01114]	1e-52	Rv2349c	COG3511	3e-19	PHLC_MYCTU	Completeproteome;Hydrolase;Signal,Phospholipase C 3 precursor (EC 3.1.4.3).	9e-19	GO_ID:44558	TAIR|gene:2039562 SPTR:O81020 symbol:AT2G26870.1 [GO:0016788 "hydrolase activity, acting on ester bonds" evidence=ISS] InterPro:IPR007312 Pfam:PF04185 EMBL:AC005168 EMBL:AB084292 PIR:T02648 SPTR:O81020	0
CM0584.34	1.1.17.10	E3.1.4.3, plcC phospholipase C [EC:3.1.4.3] [COG:COG3511] [GO:0004629]	bpm:BURPS1710b_A0331	phosphoesterase family protein [EC:3.1.4.3] [KO:K01114]	1e-52	Rv2349c	COG3511	3e-19	PHLC_MYCTU	Completeproteome;Hydrolase;Signal,Phospholipase C 3 precursor (EC 3.1.4.3).	9e-19	GO_ID:44558	TAIR|gene:2039562 SPTR:O81020 symbol:AT2G26870.1 [GO:0016788 "hydrolase activity, acting on ester bonds" evidence=ISS] InterPro:IPR007312 Pfam:PF04185 EMBL:AC005168 EMBL:AB084292 PIR:T02648 SPTR:O81020	0
CM0584.34	1.7.8.15	GMHB D-glycero-D-manno-heptose 1,7-bisphosphate phosphatase [EC:3.1.1.-] [COG:COG0241] [GO:0016788]	bpm:BURPS1710b_A0331	phosphoesterase family protein [EC:3.1.4.3] [KO:K01114]	1e-52	Rv2349c	COG3511	3e-19	PHLC_MYCTU	Completeproteome;Hydrolase;Signal,Phospholipase C 3 precursor (EC 3.1.4.3).	9e-19	GO_ID:44558	TAIR|gene:2039562 SPTR:O81020 symbol:AT2G26870.1 [GO:0016788 "hydrolase activity, acting on ester bonds" evidence=ISS] InterPro:IPR007312 Pfam:PF04185 EMBL:AC005168 EMBL:AB084292 PIR:T02648 SPTR:O81020	0
CM0584.34	1.3.10.15	E3.1.4.3, plcC phospholipase C [EC:3.1.4.3] [COG:COG3511] [GO:0004629]	bpm:BURPS1710b_A0331	phosphoesterase family protein [EC:3.1.4.3] [KO:K01114]	1e-52	Rv2349c	COG3511	3e-19	PHLC_MYCTU	Completeproteome;Hydrolase;Signal,Phospholipase C 3 precursor (EC 3.1.4.3).	9e-19	GO_ID:44558	TAIR|gene:2039562 SPTR:O81020 symbol:AT2G26870.1 [GO:0016788 "hydrolase activity, acting on ester bonds" evidence=ISS] InterPro:IPR007312 Pfam:PF04185 EMBL:AC005168 EMBL:AB084292 PIR:T02648 SPTR:O81020	0
CM0584.34	1.1.17.6	Phospholipase C [EC:3.1.4.3]	bpm:BURPS1710b_A0331	phosphoesterase family protein [EC:3.1.4.3] [KO:K01114]	1e-52	Rv2349c	COG3511	3e-19	PHLC_MYCTU	Completeproteome;Hydrolase;Signal,Phospholipase C 3 precursor (EC 3.1.4.3).	9e-19	GO_ID:44558	TAIR|gene:2039562 SPTR:O81020 symbol:AT2G26870.1 [GO:0016788 "hydrolase activity, acting on ester bonds" evidence=ISS] InterPro:IPR007312 Pfam:PF04185 EMBL:AC005168 EMBL:AB084292 PIR:T02648 SPTR:O81020	0
Ljwgs_147107.1	99.1.4.3671	GO_ID:21861	ath:At1g55020	F14C21.54; lipoxygenase (LOX1) [EC:1.13.11.12] [KO:K00454]	3e-46				LOX4_SOYBN	Dioxygenase;Directproteinsequencing;Fattyacidbiosynthesis;Iron;Lipidsynthesis;Metal-binding;Multigenefamily;Oxidoreductase;Oxylipinbiosynthesis,Lipoxygenase-4 (EC 1.13.11.12) (L-4) (VSP94).	4e-61	GO_ID:21861	TAIR|gene:2011029 SPTR:Q06327 symbol:AT1G55020 [GO:0006952 "defense response" evidence=TAS] [GO:0009611 "response to wounding" evidence=TAS] [GO:0009695 "jasmonic acid biosynthesis" evidence=TAS] [GO:0009737 "response to abscisic acid stimulus" evidence=IEP] [GO:0009753 "response to jasmonic acid stimulus" evidence=IEP] [GO:0009816 "defense response to pathogenic bacteria, incompatible interactio…	6e-47
Ljwgs_147107.1	99.1.3.1.129	EC 1.13.11.12	ath:At1g55020	F14C21.54; lipoxygenase (LOX1) [EC:1.13.11.12] [KO:K00454]	3e-46				LOX4_SOYBN	Dioxygenase;Directproteinsequencing;Fattyacidbiosynthesis;Iron;Lipidsynthesis;Metal-binding;Multigenefamily;Oxidoreductase;Oxylipinbiosynthesis,Lipoxygenase-4 (EC 1.13.11.12) (L-4) (VSP94).	4e-61	GO_ID:21861	TAIR|gene:2011029 SPTR:Q06327 symbol:AT1G55020 [GO:0006952 "defense response" evidence=TAS] [GO:0009611 "response to wounding" evidence=TAS] [GO:0009695 "jasmonic acid biosynthesis" evidence=TAS] [GO:0009737 "response to abscisic acid stimulus" evidence=IEP] [GO:0009753 "response to jasmonic acid stimulus" evidence=IEP] [GO:0009816 "defense response to pathogenic bacteria, incompatible interactio…	6e-47
Ljwgs_147107.1	99.1.1.35	KO:K00454	ath:At1g55020	F14C21.54; lipoxygenase (LOX1) [EC:1.13.11.12] [KO:K00454]	3e-46				LOX4_SOYBN	Dioxygenase;Directproteinsequencing;Fattyacidbiosynthesis;Iron;Lipidsynthesis;Metal-binding;Multigenefamily;Oxidoreductase;Oxylipinbiosynthesis,Lipoxygenase-4 (EC 1.13.11.12) (L-4) (VSP94).	4e-61	GO_ID:21861	TAIR|gene:2011029 SPTR:Q06327 symbol:AT1G55020 [GO:0006952 "defense response" evidence=TAS] [GO:0009611 "response to wounding" evidence=TAS] [GO:0009695 "jasmonic acid biosynthesis" evidence=TAS] [GO:0009737 "response to abscisic acid stimulus" evidence=IEP] [GO:0009753 "response to jasmonic acid stimulus" evidence=IEP] [GO:0009816 "defense response to pathogenic bacteria, incompatible interactio…	6e-47
chr3.CM0115.59	99.1.4.3671	GO_ID:21861	ath:At1g55020	F14C21.54; lipoxygenase (LOX1) [EC:1.13.11.12] [KO:K00454]	0				LOX1_LENCU	Dioxygenase;Fattyacidbiosynthesis;Iron;Lipidsynthesis;Metal-binding;Multigenefamily;Oxidoreductase;Oxylipinbiosynthesis,Lipoxygenase (EC 1.13.11.12).	0	GO_ID:21861	TAIR|gene:2011029 SPTR:Q06327 symbol:AT1G55020 [GO:0006952 "defense response" evidence=TAS] [GO:0009611 "response to wounding" evidence=TAS] [GO:0009695 "jasmonic acid biosynthesis" evidence=TAS] [GO:0009737 "response to abscisic acid stimulus" evidence=IEP] [GO:0009753 "response to jasmonic acid stimulus" evidence=IEP] [GO:0009816 "defense response to pathogenic bacteria, incompatible interactio…	0
chr3.CM0115.59	99.1.3.1.129	EC 1.13.11.12	ath:At1g55020	F14C21.54; lipoxygenase (LOX1) [EC:1.13.11.12] [KO:K00454]	0				LOX1_LENCU	Dioxygenase;Fattyacidbiosynthesis;Iron;Lipidsynthesis;Metal-binding;Multigenefamily;Oxidoreductase;Oxylipinbiosynthesis,Lipoxygenase (EC 1.13.11.12).	0	GO_ID:21861	TAIR|gene:2011029 SPTR:Q06327 symbol:AT1G55020 [GO:0006952 "defense response" evidence=TAS] [GO:0009611 "response to wounding" evidence=TAS] [GO:0009695 "jasmonic acid biosynthesis" evidence=TAS] [GO:0009737 "response to abscisic acid stimulus" evidence=IEP] [GO:0009753 "response to jasmonic acid stimulus" evidence=IEP] [GO:0009816 "defense response to pathogenic bacteria, incompatible interactio…	0
chr3.CM0115.59	99.1.1.35	KO:K00454	ath:At1g55020	F14C21.54; lipoxygenase (LOX1) [EC:1.13.11.12] [KO:K00454]	0				LOX1_LENCU	Dioxygenase;Fattyacidbiosynthesis;Iron;Lipidsynthesis;Metal-binding;Multigenefamily;Oxidoreductase;Oxylipinbiosynthesis,Lipoxygenase (EC 1.13.11.12).	0	GO_ID:21861	TAIR|gene:2011029 SPTR:Q06327 symbol:AT1G55020 [GO:0006952 "defense response" evidence=TAS] [GO:0009611 "response to wounding" evidence=TAS] [GO:0009695 "jasmonic acid biosynthesis" evidence=TAS] [GO:0009737 "response to abscisic acid stimulus" evidence=IEP] [GO:0009753 "response to jasmonic acid stimulus" evidence=IEP] [GO:0009816 "defense response to pathogenic bacteria, incompatible interactio…	0
Ljwgs_105843.1.1	99.1.3.2.1539	ATL5E_ARATH							ATL5E_ARATH	Hypotheticalprotein;Membrane;Metal-binding;Transmembrane;Ublconjugationpathway;Zinc;Zinc-finger,Putative RING-H2 finger protein ATL5E.	5e-24	GO_ID:3844	TAIR|gene:2169398 SPTR:Q9FL42 symbol:AT5G07040.1 [GO:0005515 "protein binding" evidence=ISS] [GO:0008270 "zinc ion binding" evidence=ISS] InterPro:IPR001841 Pfam:PF00097 PROSITE:PS50089 SMART:SM00184 HSSP:Q9LRB7 EMBL:AB010697 SPTR:Q9FL42	2e-24
Ljwgs_105843.1.1	99.1.4.1159	GO_ID:3844							ATL5E_ARATH	Hypotheticalprotein;Membrane;Metal-binding;Transmembrane;Ublconjugationpathway;Zinc;Zinc-finger,Putative RING-H2 finger protein ATL5E.	5e-24	GO_ID:3844	TAIR|gene:2169398 SPTR:Q9FL42 symbol:AT5G07040.1 [GO:0005515 "protein binding" evidence=ISS] [GO:0008270 "zinc ion binding" evidence=ISS] InterPro:IPR001841 Pfam:PF00097 PROSITE:PS50089 SMART:SM00184 HSSP:Q9LRB7 EMBL:AB010697 SPTR:Q9FL42	2e-24
chr2.CM0191.80	99.1.3.2.1546	KINB2_ARATH							KINB2_ARATH	ATP-binding;Carbohydratemetabolism;Fattyacidbiosynthesis;Lipidsynthesis;Nitrateassimilation;Nucleotide-binding,SNF1-related protein kinase regulatory beta subunit 2 (AKIN beta2) (AKINB2).	7e-25	GO_ID:49053	TAIR|gene:2130513 SPTR:Q9SCY5 symbol:AT4G16360.1 [GO:0004679 "AMP-activated protein kinase activity" evidence=ISS] Pfam:PF04739 InterPro:IPR006828 EMBL:AL161543 EMBL:Z97341 EMBL:AJ132316 EMBL:AF360248 EMBL:BT020423 PIR:C71430 SPTR:Q9SCY5	3e-25
chr2.CM0191.80	99.1.4.558	GO_ID:49053							KINB2_ARATH	ATP-binding;Carbohydratemetabolism;Fattyacidbiosynthesis;Lipidsynthesis;Nitrateassimilation;Nucleotide-binding,SNF1-related protein kinase regulatory beta subunit 2 (AKIN beta2) (AKINB2).	7e-25	GO_ID:49053	TAIR|gene:2130513 SPTR:Q9SCY5 symbol:AT4G16360.1 [GO:0004679 "AMP-activated protein kinase activity" evidence=ISS] Pfam:PF04739 InterPro:IPR006828 EMBL:AL161543 EMBL:Z97341 EMBL:AJ132316 EMBL:AF360248 EMBL:BT020423 PIR:C71430 SPTR:Q9SCY5	3e-25
chr4.CM0126.139	99.1.4.7897	GO_ID:55331										GO_ID:55331	TAIR|gene:2139736 SPTR:Q9T0E5 symbol:AT4G11780.1 [GO:0005554 "molecular function unknown" evidence=ND] [GO:0000004 "biological process unknown" evidence=ND] EMBL:AL161532 EMBL:AL049500 PIR:T04225 SPTR:Q9T0E5	2e-16
Ljwgs_126577.1	1.10.7.6	E2.4.1.91 flavonol 3-O-glucosyltransferase [EC:2.4.1.91] [GO:0047893] [CAZy:GT1]	ath:At4g15280	FCAALL.255; UDP-glucoronosyl/UDP-glucosyl transferase family protein [EC:2.4.1.91] [KO:K00724]	3e-61				UFOG6_MANES	Glycosyltransferase;Multigenefamily;Transferase,Flavonol 3-O-glucosyltransferase 6 (EC 2.4.1.91) (UDP-glucose flavonoid 3-O-glucosyltransferase 6) (Fragment).	4e-69	GO_ID:26779	TAIR|gene:2007451 SPTR:Q9LML7 symbol:AT1G07260.1 [GO:0008372 "cellular component unknown" evidence=ND] [GO:0016757 "transferase activity, transferring glycosyl groups" evidence=ISS] [GO:0008194 "UDP-glycosyltransferase activity" evidence=ISS] InterPro:IPR002213 Pfam:PF00201 GO:GO:0008152 PROSITE:PS00375 EMBL:AC067971 EMBL:BT006479 PIR:H86207 SPTR:Q9LML7	3e-78
Ljwgs_089735.1	99.1.4.5982	GO_ID:20695										GO_ID:20695	TAIR|gene:2174308 SPTR:Q9FN88 symbol:AT5G59760.1 [GO:0005554 "molecular function unknown" evidence=ND] [GO:0000004 "biological process unknown" evidence=ND] [GO:0008372 "cellular component unknown" evidence=ND] EMBL:AB006705 SPTR:Q9FN88	5e-16
Ljwgs_104176.1	1.10.7.6	E2.4.1.91 flavonol 3-O-glucosyltransferase [EC:2.4.1.91] [GO:0047893] [CAZy:GT1]	ath:At4g15280	FCAALL.255; UDP-glucoronosyl/UDP-glucosyl transferase family protein [EC:2.4.1.91] [KO:K00724]	1e-42				ANGLT_ROSHC	Glycosyltransferase;Transferase,Anthocyanidin 5,3-O-glucosyltransferase (EC 2.4.1.-) (UDP-glucose: anthocyanidin 5,3-O-glucosyltransferase).	5e-62	GO_ID:6429	TAIR|gene:2125022 SPTR:Q9M156 symbol:AT4G01070.1 [GO:0016757 "transferase activity, transferring glycosyl groups" evidence=ISS] [GO:0008194 "UDP-glycosyltransferase activity" evidence=ISS;IDA] [GO:0042178 "xenobiotic catabolism" evidence=IDA] [GO:0009636 "response to toxin" evidence=IDA] [GO:0035251 "UDP-glucosyltransferase activity" evidence=IMP] [GO:0006805 "xenobiotic metabolism" evidence=IMP]…	3e-47
Ljwgs_084044.1	1.9.2.5	E3.1.3.2 acid phosphatase [EC:3.1.3.2] [GO:0003993]							VSPB_SOYBN	Glycoprotein;Seedstorageprotein;Signal;Storageprotein,Stem 31 kDa glycoprotein precursor (Vegetative storage protein B).	5e-17	GO_ID:34923	TAIR|gene:3438792 SPTR:Q9SW12 symbol:AT4G25150.1 [GO:0000004 "biological process unknown" evidence=ND] [GO:0003993 "acid phosphatase activity" evidence=ISS] InterPro:IPR010028 InterPro:IPR005519 Pfam:PF03767 TIGRFAMs:TIGR01675 EMBL:AL161562 EMBL:AL035523 EMBL:AY074377 EMBL:AY091302 PIR:T05536 SPTR:Q9SW12	1e-13
Ljwgs_084044.1	1.11.4.9	E3.1.3.2 acid phosphatase [EC:3.1.3.2] [GO:0003993]							VSPB_SOYBN	Glycoprotein;Seedstorageprotein;Signal;Storageprotein,Stem 31 kDa glycoprotein precursor (Vegetative storage protein B).	5e-17	GO_ID:34923	TAIR|gene:3438792 SPTR:Q9SW12 symbol:AT4G25150.1 [GO:0000004 "biological process unknown" evidence=ND] [GO:0003993 "acid phosphatase activity" evidence=ISS] InterPro:IPR010028 InterPro:IPR005519 Pfam:PF03767 TIGRFAMs:TIGR01675 EMBL:AL161562 EMBL:AL035523 EMBL:AY074377 EMBL:AY091302 PIR:T05536 SPTR:Q9SW12	1e-13
TM0499.10	4.3.1.25	DIAPH1 diaphanous 1	hsa:1729	DIAPH1, DFNA1; diaphanous homolog 1 (Drosophila) [KO:K05740]	3e-12				DIAP1_HUMAN	Actin-binding;Coiledcoil;Cytoskeleton;Deafness;Directproteinsequencing;Repeat,Diaphanous protein homolog 1 (Diaphanous-related formin-1) (DRF1).	3e-12	GO_ID:51074	TAIR|gene:2094492 SPTR:Q9SE97 symbol:AT3G25500.1 [GO:0003779 "actin binding" evidence=ISS] InterPro:IPR003104 Pfam:PF02181 SMART:SM00498 EMBL:AB025639 EMBL:AF174427 EMBL:AY080793 EMBL:AY142579 SPTR:Q9SE97	6e-87
TM0499.10	4.1.3.48.1	DIAPH1 diaphanous 1	hsa:1729	DIAPH1, DFNA1; diaphanous homolog 1 (Drosophila) [KO:K05740]	3e-12				DIAP1_HUMAN	Actin-binding;Coiledcoil;Cytoskeleton;Deafness;Directproteinsequencing;Repeat,Diaphanous protein homolog 1 (Diaphanous-related formin-1) (DRF1).	3e-12	GO_ID:51074	TAIR|gene:2094492 SPTR:Q9SE97 symbol:AT3G25500.1 [GO:0003779 "actin binding" evidence=ISS] InterPro:IPR003104 Pfam:PF02181 SMART:SM00498 EMBL:AB025639 EMBL:AF174427 EMBL:AY080793 EMBL:AY142579 SPTR:Q9SE97	6e-87
Ljwgs_013903.1	3.1.3.46	The Hydroxy/Aromatic Amino Acid Permease (HAAAP) Family [COG:COG0814] [TC:2.A.42]				YJR001w	COG0814	1e-24	AVT1_YEAST	Amino-acidtransport;Completeproteome;Membrane;Transmembrane;Transport;Vacuole,Vacuolar amino acid transporter 1.	4e-24	GO_ID:20390	TAIR|gene:2149044 SPTR:Q9LFE3 symbol:AT5G16740.1 [GO:0015359 "amino acid permease activity" evidence=ISS] [GO:0006865 "amino acid transport" evidence=ISS] [GO:0016020 "membrane" evidence=ISS] InterPro:IPR002422 GO:GO:0006810 GO:GO:0016020 Pfam:PF01490 EMBL:AL391147 PIR:T51506 SPTR:Q9LFE3	9e-118
chr1.TM0862.11.1	1.7.3.2	E3.2.1.23, lacZ beta-galactosidase [EC:3.2.1.23] [COG:COG2731 COG3250] [GO:0004565]	ath:At5g20710	T1M15.110; glycosyl hydrolase family 35 (beta-galactosidase) [EC:3.2.1.23] [KO:K01190]	9e-55				BGAL_LYCES	Directproteinsequencing;Glycosidase;Hydrolase;Signal,Beta-galactosidase precursor (EC 3.2.1.23) (Lactase) (Acid beta- galactosidase) (Exo-(1-->4)-beta-D-galactanase).	2e-67	GO_ID:8549	TAIR|gene:3441089 SPTR:Q9FN08 symbol:AT5G63810.1 [GO:0004565 "beta-galactosidase activity" evidence=ISS] InterPro:IPR001944 Pfam:PF01301 PRINTS:PR00742 PROSITE:PS01182 EMBL:AB007646 EMBL:AY093118 EMBL:BT010338 SPTR:Q9FN08	1e-72
chr1.TM0862.11.1	1.3.9.29	E3.2.1.23, lacZ beta-galactosidase [EC:3.2.1.23] [COG:COG2731 COG3250] [GO:0004565]	ath:At5g20710	T1M15.110; glycosyl hydrolase family 35 (beta-galactosidase) [EC:3.2.1.23] [KO:K01190]	9e-55				BGAL_LYCES	Directproteinsequencing;Glycosidase;Hydrolase;Signal,Beta-galactosidase precursor (EC 3.2.1.23) (Lactase) (Acid beta- galactosidase) (Exo-(1-->4)-beta-D-galactanase).	2e-67	GO_ID:8549	TAIR|gene:3441089 SPTR:Q9FN08 symbol:AT5G63810.1 [GO:0004565 "beta-galactosidase activity" evidence=ISS] InterPro:IPR001944 Pfam:PF01301 PRINTS:PR00742 PROSITE:PS01182 EMBL:AB007646 EMBL:AY093118 EMBL:BT010338 SPTR:Q9FN08	1e-72
chr1.TM0862.11.1	1.7.11.20	E3.2.1.23, lacZ beta-galactosidase [EC:3.2.1.23] [COG:COG2731 COG3250] [GO:0004565]	ath:At5g20710	T1M15.110; glycosyl hydrolase family 35 (beta-galactosidase) [EC:3.2.1.23] [KO:K01190]	9e-55				BGAL_LYCES	Directproteinsequencing;Glycosidase;Hydrolase;Signal,Beta-galactosidase precursor (EC 3.2.1.23) (Lactase) (Acid beta- galactosidase) (Exo-(1-->4)-beta-D-galactanase).	2e-67	GO_ID:8549	TAIR|gene:3441089 SPTR:Q9FN08 symbol:AT5G63810.1 [GO:0004565 "beta-galactosidase activity" evidence=ISS] InterPro:IPR001944 Pfam:PF01301 PRINTS:PR00742 PROSITE:PS01182 EMBL:AB007646 EMBL:AY093118 EMBL:BT010338 SPTR:Q9FN08	1e-72
chr1.TM0862.11.1	1.1.6.9	E3.2.1.23, lacZ beta-galactosidase [EC:3.2.1.23] [COG:COG2731 COG3250] [GO:0004565]	ath:At5g20710	T1M15.110; glycosyl hydrolase family 35 (beta-galactosidase) [EC:3.2.1.23] [KO:K01190]	9e-55				BGAL_LYCES	Directproteinsequencing;Glycosidase;Hydrolase;Signal,Beta-galactosidase precursor (EC 3.2.1.23) (Lactase) (Acid beta- galactosidase) (Exo-(1-->4)-beta-D-galactanase).	2e-67	GO_ID:8549	TAIR|gene:3441089 SPTR:Q9FN08 symbol:AT5G63810.1 [GO:0004565 "beta-galactosidase activity" evidence=ISS] InterPro:IPR001944 Pfam:PF01301 PRINTS:PR00742 PROSITE:PS01182 EMBL:AB007646 EMBL:AY093118 EMBL:BT010338 SPTR:Q9FN08	1e-72
chr1.TM0862.11.1	1.7.7.9	E3.2.1.23, lacZ beta-galactosidase [EC:3.2.1.23] [COG:COG2731 COG3250] [GO:0004565]	ath:At5g20710	T1M15.110; glycosyl hydrolase family 35 (beta-galactosidase) [EC:3.2.1.23] [KO:K01190]	9e-55				BGAL_LYCES	Directproteinsequencing;Glycosidase;Hydrolase;Signal,Beta-galactosidase precursor (EC 3.2.1.23) (Lactase) (Acid beta- galactosidase) (Exo-(1-->4)-beta-D-galactanase).	2e-67	GO_ID:8549	TAIR|gene:3441089 SPTR:Q9FN08 symbol:AT5G63810.1 [GO:0004565 "beta-galactosidase activity" evidence=ISS] InterPro:IPR001944 Pfam:PF01301 PRINTS:PR00742 PROSITE:PS01182 EMBL:AB007646 EMBL:AY093118 EMBL:BT010338 SPTR:Q9FN08	1e-72
chr1.CM1413.11.1	99.2	Unclassified without homolog
TM0706.16	99.1.4.5634	GO_ID:50155										GO_ID:50155	TAIR|gene:3442168 SPTR:Q9FGG3 symbol:AT5G64700.1 [GO:0005554 "molecular function unknown" evidence=ND] InterPro:IPR000620 Pfam:PF00892 GO:GO:0016020 EMBL:AB025637 SPTR:Q9FGG3	5e-58
Ljwgs_125987.1	99.1.3.2.2344	TT12_ARATH							TT12_ARATH	Flavonoidbiosynthesis;Membrane;Repeat;Transmembrane;Transport;Vacuole,TRANSPARENT TESTA 12 protein.	2e-31	GO_ID:45751	TAIR|gene:2077724 SPTR:Q9LYT3 symbol:AT3G59030.1 [GO:0005215 "transporter activity" evidence=ISS] [GO:0015297 "antiporter activity" evidence=ISS] [GO:0016020 "membrane" evidence=ISS] InterPro:IPR002528 Pfam:PF01554 TIGRFAMs:TIGR00797 EMBL:AL163527 EMBL:AJ294464 EMBL:AY088768 PIR:T47785 SPTR:Q9LYT3	7e-32
Ljwgs_125987.1	99.1.4.5354	GO_ID:45751							TT12_ARATH	Flavonoidbiosynthesis;Membrane;Repeat;Transmembrane;Transport;Vacuole,TRANSPARENT TESTA 12 protein.	2e-31	GO_ID:45751	TAIR|gene:2077724 SPTR:Q9LYT3 symbol:AT3G59030.1 [GO:0005215 "transporter activity" evidence=ISS] [GO:0015297 "antiporter activity" evidence=ISS] [GO:0016020 "membrane" evidence=ISS] InterPro:IPR002528 Pfam:PF01554 TIGRFAMs:TIGR00797 EMBL:AL163527 EMBL:AJ294464 EMBL:AY088768 PIR:T47785 SPTR:Q9LYT3	7e-32
chr5.CM0299.42	1.10.7.9	E1.14.13.21 flavonoid 3-monooxygenase [EC:1.14.13.21] [GO:0016711]	ath:At5g07990	F13G24.190; cytochrome P450 75A5 / flavonoid 3-monooxygenase / flavonoid 3-hydroxylase (F3H) (F35H) (TT7) [EC:1.14.13.21] [KO:K05280]	1e-38	BH0579	COG2124	1e-14	C82A3_SOYBN	Heme;Iron;Membrane;Metal-binding;Monooxygenase;Oxidoreductase,Cytochrome P450 82A3 (EC 1.14.-.-) (P450 CP6).	4e-58	GO_ID:19778	TAIR|gene:3438565 SPTR:Q9SZ46 symbol:AT4G31940.1 [GO:0019825 "oxygen binding" evidence=ISS] InterPro:IPR001128 Pfam:PF00067 InterPro:IPR002403 InterPro:IPR002401 PRINTS:PR00463 PRINTS:PR00385 PROSITE:PS00086 PRINTS:PR00465 EMBL:AL161580 EMBL:AL021636 PIR:T04651 SPTR:Q9SZ46	1e-55
chr5.CM0299.42	1.11.14.4	E1.14.-.- [EC:1.14.-.-] [COG:COG2124]	ath:At5g07990	F13G24.190; cytochrome P450 75A5 / flavonoid 3-monooxygenase / flavonoid 3-hydroxylase (F3H) (F35H) (TT7) [EC:1.14.13.21] [KO:K05280]	1e-38	BH0579	COG2124	1e-14	C82A3_SOYBN	Heme;Iron;Membrane;Metal-binding;Monooxygenase;Oxidoreductase,Cytochrome P450 82A3 (EC 1.14.-.-) (P450 CP6).	4e-58	GO_ID:19778	TAIR|gene:3438565 SPTR:Q9SZ46 symbol:AT4G31940.1 [GO:0019825 "oxygen binding" evidence=ISS] InterPro:IPR001128 Pfam:PF00067 InterPro:IPR002403 InterPro:IPR002401 PRINTS:PR00463 PRINTS:PR00385 PROSITE:PS00086 PRINTS:PR00465 EMBL:AL161580 EMBL:AL021636 PIR:T04651 SPTR:Q9SZ46	1e-55
chr5.CM0299.42	1.10.3.12	E1.14.-.- [EC:1.14.-.-] [COG:COG2124]	ath:At5g07990	F13G24.190; cytochrome P450 75A5 / flavonoid 3-monooxygenase / flavonoid 3-hydroxylase (F3H) (F35H) (TT7) [EC:1.14.13.21] [KO:K05280]	1e-38	BH0579	COG2124	1e-14	C82A3_SOYBN	Heme;Iron;Membrane;Metal-binding;Monooxygenase;Oxidoreductase,Cytochrome P450 82A3 (EC 1.14.-.-) (P450 CP6).	4e-58	GO_ID:19778	TAIR|gene:3438565 SPTR:Q9SZ46 symbol:AT4G31940.1 [GO:0019825 "oxygen binding" evidence=ISS] InterPro:IPR001128 Pfam:PF00067 InterPro:IPR002403 InterPro:IPR002401 PRINTS:PR00463 PRINTS:PR00385 PROSITE:PS00086 PRINTS:PR00465 EMBL:AL161580 EMBL:AL021636 PIR:T04651 SPTR:Q9SZ46	1e-55
chr5.CM0299.42	1.10.6.12	E1.14.-.- [EC:1.14.-.-] [COG:COG2124]	ath:At5g07990	F13G24.190; cytochrome P450 75A5 / flavonoid 3-monooxygenase / flavonoid 3-hydroxylase (F3H) (F35H) (TT7) [EC:1.14.13.21] [KO:K05280]	1e-38	BH0579	COG2124	1e-14	C82A3_SOYBN	Heme;Iron;Membrane;Metal-binding;Monooxygenase;Oxidoreductase,Cytochrome P450 82A3 (EC 1.14.-.-) (P450 CP6).	4e-58	GO_ID:19778	TAIR|gene:3438565 SPTR:Q9SZ46 symbol:AT4G31940.1 [GO:0019825 "oxygen binding" evidence=ISS] InterPro:IPR001128 Pfam:PF00067 InterPro:IPR002403 InterPro:IPR002401 PRINTS:PR00463 PRINTS:PR00385 PROSITE:PS00086 PRINTS:PR00465 EMBL:AL161580 EMBL:AL021636 PIR:T04651 SPTR:Q9SZ46	1e-55
chr5.CM0299.42	1.3.3.23	E1.14.14.1 unspecific monooxygenase [EC:1.14.14.1] [COG:COG2124] [GO:0050381]	ath:At5g07990	F13G24.190; cytochrome P450 75A5 / flavonoid 3-monooxygenase / flavonoid 3-hydroxylase (F3H) (F35H) (TT7) [EC:1.14.13.21] [KO:K05280]	1e-38	BH0579	COG2124	1e-14	C82A3_SOYBN	Heme;Iron;Membrane;Metal-binding;Monooxygenase;Oxidoreductase,Cytochrome P450 82A3 (EC 1.14.-.-) (P450 CP6).	4e-58	GO_ID:19778	TAIR|gene:3438565 SPTR:Q9SZ46 symbol:AT4G31940.1 [GO:0019825 "oxygen binding" evidence=ISS] InterPro:IPR001128 Pfam:PF00067 InterPro:IPR002403 InterPro:IPR002401 PRINTS:PR00463 PRINTS:PR00385 PROSITE:PS00086 PRINTS:PR00465 EMBL:AL161580 EMBL:AL021636 PIR:T04651 SPTR:Q9SZ46	1e-55
chr5.CM0299.42	1.5.14.29	E1.14.14.1 unspecific monooxygenase [EC:1.14.14.1] [COG:COG2124] [GO:0050381]	ath:At5g07990	F13G24.190; cytochrome P450 75A5 / flavonoid 3-monooxygenase / flavonoid 3-hydroxylase (F3H) (F35H) (TT7) [EC:1.14.13.21] [KO:K05280]	1e-38	BH0579	COG2124	1e-14	C82A3_SOYBN	Heme;Iron;Membrane;Metal-binding;Monooxygenase;Oxidoreductase,Cytochrome P450 82A3 (EC 1.14.-.-) (P450 CP6).	4e-58	GO_ID:19778	TAIR|gene:3438565 SPTR:Q9SZ46 symbol:AT4G31940.1 [GO:0019825 "oxygen binding" evidence=ISS] InterPro:IPR001128 Pfam:PF00067 InterPro:IPR002403 InterPro:IPR002401 PRINTS:PR00463 PRINTS:PR00385 PROSITE:PS00086 PRINTS:PR00465 EMBL:AL161580 EMBL:AL021636 PIR:T04651 SPTR:Q9SZ46	1e-55
chr5.CM0299.42	1.1.7.13	E1.14.-.- [EC:1.14.-.-] [COG:COG2124]	ath:At5g07990	F13G24.190; cytochrome P450 75A5 / flavonoid 3-monooxygenase / flavonoid 3-hydroxylase (F3H) (F35H) (TT7) [EC:1.14.13.21] [KO:K05280]	1e-38	BH0579	COG2124	1e-14	C82A3_SOYBN	Heme;Iron;Membrane;Metal-binding;Monooxygenase;Oxidoreductase,Cytochrome P450 82A3 (EC 1.14.-.-) (P450 CP6).	4e-58	GO_ID:19778	TAIR|gene:3438565 SPTR:Q9SZ46 symbol:AT4G31940.1 [GO:0019825 "oxygen binding" evidence=ISS] InterPro:IPR001128 Pfam:PF00067 InterPro:IPR002403 InterPro:IPR002401 PRINTS:PR00463 PRINTS:PR00385 PROSITE:PS00086 PRINTS:PR00465 EMBL:AL161580 EMBL:AL021636 PIR:T04651 SPTR:Q9SZ46	1e-55
chr5.CM0299.42	1.11.4.6	E1.14.-.- [EC:1.14.-.-] [COG:COG2124]	ath:At5g07990	F13G24.190; cytochrome P450 75A5 / flavonoid 3-monooxygenase / flavonoid 3-hydroxylase (F3H) (F35H) (TT7) [EC:1.14.13.21] [KO:K05280]	1e-38	BH0579	COG2124	1e-14	C82A3_SOYBN	Heme;Iron;Membrane;Metal-binding;Monooxygenase;Oxidoreductase,Cytochrome P450 82A3 (EC 1.14.-.-) (P450 CP6).	4e-58	GO_ID:19778	TAIR|gene:3438565 SPTR:Q9SZ46 symbol:AT4G31940.1 [GO:0019825 "oxygen binding" evidence=ISS] InterPro:IPR001128 Pfam:PF00067 InterPro:IPR002403 InterPro:IPR002401 PRINTS:PR00463 PRINTS:PR00385 PROSITE:PS00086 PRINTS:PR00465 EMBL:AL161580 EMBL:AL021636 PIR:T04651 SPTR:Q9SZ46	1e-55
chr5.CM0299.42	1.11.4.2	E1.14.14.1 unspecific monooxygenase [EC:1.14.14.1] [COG:COG2124] [GO:0050381]	ath:At5g07990	F13G24.190; cytochrome P450 75A5 / flavonoid 3-monooxygenase / flavonoid 3-hydroxylase (F3H) (F35H) (TT7) [EC:1.14.13.21] [KO:K05280]	1e-38	BH0579	COG2124	1e-14	C82A3_SOYBN	Heme;Iron;Membrane;Metal-binding;Monooxygenase;Oxidoreductase,Cytochrome P450 82A3 (EC 1.14.-.-) (P450 CP6).	4e-58	GO_ID:19778	TAIR|gene:3438565 SPTR:Q9SZ46 symbol:AT4G31940.1 [GO:0019825 "oxygen binding" evidence=ISS] InterPro:IPR001128 Pfam:PF00067 InterPro:IPR002403 InterPro:IPR002401 PRINTS:PR00463 PRINTS:PR00385 PROSITE:PS00086 PRINTS:PR00465 EMBL:AL161580 EMBL:AL021636 PIR:T04651 SPTR:Q9SZ46	1e-55
Ljwgs_012682.1	99.1.4.5398	GO_ID:12237										GO_ID:12237	TAIR|gene:2175152 SPTR:Q9FKJ8 symbol:AT5G60490.1 [GO:0031225 "anchored to membrane" evidence=TAS] [GO:0005554 "molecular function unknown" evidence=TAS] InterPro:IPR000782 Pfam:PF02469 PROSITE:PS50213 SMART:SM00554 EMBL:AB011483 SPTR:Q9FKJ8	9e-17
Ljwgs_021181.1	1.2.6.9	E1.11.1.7 peroxidase [EC:1.11.1.7] [GO:0004601]	ath:At5g06720	MPH15.8; peroxidase, putative [EC:1.11.1.7] [KO:K00430]	4e-69				PER53_ARATH	3D-structure;Calcium;Glycoprotein;Heme;Hydrogenperoxide;Iron;Metal-binding;Multigenefamily;Oxidoreductase;Peroxidase;Pyrrolidonecarboxylicacid;Signal,Peroxidase 53 precursor (EC 1.11.1.7) (Atperox P53) (ATPA2).	2e-69	GO_ID:29236	TAIR|gene:2028279 SPTR:Q96512 symbol:AT1G44970.1 [GO:0004601 "peroxidase activity" evidence=ISS] InterPro:IPR002016 InterPro:IPR000823 Pfam:PF00141 InterPro:IPR010255 PROSITE:PS00435 PROSITE:PS00436 PRINTS:PR00458 PROSITE:PS50873 PRINTS:PR00461 EMBL:AC020576 EMBL:X98804 EMBL:AC007915 EMBL:BT008612 EMBL:AY086626 HSSP:Q42578 GeneFarm:1834 SPTR:Q96512	2e-46
Ljwgs_021181.1	1.3.11.18	E1.11.1.7 peroxidase [EC:1.11.1.7] [GO:0004601]	ath:At5g06720	MPH15.8; peroxidase, putative [EC:1.11.1.7] [KO:K00430]	4e-69				PER53_ARATH	3D-structure;Calcium;Glycoprotein;Heme;Hydrogenperoxide;Iron;Metal-binding;Multigenefamily;Oxidoreductase;Peroxidase;Pyrrolidonecarboxylicacid;Signal,Peroxidase 53 precursor (EC 1.11.1.7) (Atperox P53) (ATPA2).	2e-69	GO_ID:29236	TAIR|gene:2028279 SPTR:Q96512 symbol:AT1G44970.1 [GO:0004601 "peroxidase activity" evidence=ISS] InterPro:IPR002016 InterPro:IPR000823 Pfam:PF00141 InterPro:IPR010255 PROSITE:PS00435 PROSITE:PS00436 PRINTS:PR00458 PROSITE:PS50873 PRINTS:PR00461 EMBL:AC020576 EMBL:X98804 EMBL:AC007915 EMBL:BT008612 EMBL:AY086626 HSSP:Q42578 GeneFarm:1834 SPTR:Q96512	2e-46
Ljwgs_021181.1	1.5.13.21	E1.11.1.7 peroxidase [EC:1.11.1.7] [GO:0004601]	ath:At5g06720	MPH15.8; peroxidase, putative [EC:1.11.1.7] [KO:K00430]	4e-69				PER53_ARATH	3D-structure;Calcium;Glycoprotein;Heme;Hydrogenperoxide;Iron;Metal-binding;Multigenefamily;Oxidoreductase;Peroxidase;Pyrrolidonecarboxylicacid;Signal,Peroxidase 53 precursor (EC 1.11.1.7) (Atperox P53) (ATPA2).	2e-69	GO_ID:29236	TAIR|gene:2028279 SPTR:Q96512 symbol:AT1G44970.1 [GO:0004601 "peroxidase activity" evidence=ISS] InterPro:IPR002016 InterPro:IPR000823 Pfam:PF00141 InterPro:IPR010255 PROSITE:PS00435 PROSITE:PS00436 PRINTS:PR00458 PROSITE:PS50873 PRINTS:PR00461 EMBL:AC020576 EMBL:X98804 EMBL:AC007915 EMBL:BT008612 EMBL:AY086626 HSSP:Q42578 GeneFarm:1834 SPTR:Q96512	2e-46
Ljwgs_021181.1	1.10.6.4	E1.11.1.7 peroxidase [EC:1.11.1.7] [GO:0004601]	ath:At5g06720	MPH15.8; peroxidase, putative [EC:1.11.1.7] [KO:K00430]	4e-69				PER53_ARATH	3D-structure;Calcium;Glycoprotein;Heme;Hydrogenperoxide;Iron;Metal-binding;Multigenefamily;Oxidoreductase;Peroxidase;Pyrrolidonecarboxylicacid;Signal,Peroxidase 53 precursor (EC 1.11.1.7) (Atperox P53) (ATPA2).	2e-69	GO_ID:29236	TAIR|gene:2028279 SPTR:Q96512 symbol:AT1G44970.1 [GO:0004601 "peroxidase activity" evidence=ISS] InterPro:IPR002016 InterPro:IPR000823 Pfam:PF00141 InterPro:IPR010255 PROSITE:PS00435 PROSITE:PS00436 PRINTS:PR00458 PROSITE:PS50873 PRINTS:PR00461 EMBL:AC020576 EMBL:X98804 EMBL:AC007915 EMBL:BT008612 EMBL:AY086626 HSSP:Q42578 GeneFarm:1834 SPTR:Q96512	2e-46
TC19079	99.2	Unclassified without homolog
Ljwgs_047986.1	99.2	Unclassified without homolog
Ljwgs_019377.1	99.1.3.2.795	T10_MOUSE				PA0339	COG3332	3e-15	T10_MOUSE	,Ser/Thr-rich protein T10 in DGCR region.	5e-17	GO_ID:3893	ZFIN|ZDB-GENE-040808-42 SPTR:Q6AXK1 symbol:zgc:100952 "zgc:100952" [GO:0008372 "cellular component unknown" evidence=ND] [GO:0000004 "biological process unknown" evidence=ND] [GO:0005554 "molecular function unknown" evidence=ND] ZFIN:ZDB-GENE-040808-42 InterPro:IPR008551 PANTHER:PTHR17985 Pfam:PF05742 EMBL:BC079504 SPTR:Q6AXK1	3e-14
Ljwgs_019377.1	99.1.2.209	COG3332				PA0339	COG3332	3e-15	T10_MOUSE	,Ser/Thr-rich protein T10 in DGCR region.	5e-17	GO_ID:3893	ZFIN|ZDB-GENE-040808-42 SPTR:Q6AXK1 symbol:zgc:100952 "zgc:100952" [GO:0008372 "cellular component unknown" evidence=ND] [GO:0000004 "biological process unknown" evidence=ND] [GO:0005554 "molecular function unknown" evidence=ND] ZFIN:ZDB-GENE-040808-42 InterPro:IPR008551 PANTHER:PTHR17985 Pfam:PF05742 EMBL:BC079504 SPTR:Q6AXK1	3e-14
Ljwgs_019377.1	99.1.4.4821	GO_ID:3893				PA0339	COG3332	3e-15	T10_MOUSE	,Ser/Thr-rich protein T10 in DGCR region.	5e-17	GO_ID:3893	ZFIN|ZDB-GENE-040808-42 SPTR:Q6AXK1 symbol:zgc:100952 "zgc:100952" [GO:0008372 "cellular component unknown" evidence=ND] [GO:0000004 "biological process unknown" evidence=ND] [GO:0005554 "molecular function unknown" evidence=ND] ZFIN:ZDB-GENE-040808-42 InterPro:IPR008551 PANTHER:PTHR17985 Pfam:PF05742 EMBL:BC079504 SPTR:Q6AXK1	3e-14
chr5.TM1598.12	99.1.4.7970	GO_ID:36983										GO_ID:36983	TAIR|gene:2027578 SPTR:Q9FXB0 symbol:AT1G56580.1 [GO:0000004 "biological process unknown" evidence=ND] [GO:0008372 "cellular component unknown" evidence=ND] [GO:0005554 "molecular function unknown" evidence=ISS] Pfam:PF04398 InterPro:IPR007493 EMBL:AC009323 EMBL:AY058110 EMBL:AY101534 PIR:E96607 SPTR:Q9FXB0	2e-53
chr2.CM0310.10	99.1.3.2.941	HRPX_PLALO							HRPX_PLALO	Glycoprotein;Malaria;Repeat;Signal,Histidine-rich glycoprotein precursor.	6e-09
Ljwgs_065095.1	1.11.14.4	E1.14.-.- [EC:1.14.-.-] [COG:COG2124]	hma:rrnAC0073	cyc; cytochrome P450 [EC:1.14.14.1 1.6.2.4] [KO:K00493 K00327]	9e-09	VNG0422G	COG2124	4e-10	C86A1_ARATH	Heme;Iron;Membrane;Metal-binding;Monooxygenase;Multigenefamily;Oxidoreductase;Transmembrane,Cytochrome P450 86A1 (EC 1.14.-.-) (CYPLXXXVI) (P450-dependent fatty acid omega-hydroxylase).	3e-29	GO_ID:35437	TAIR|gene:2058557 SPTR:O22189 symbol:AT2G23180.1 [GO:0019825 "oxygen binding" evidence=ISS] InterPro:IPR001128 Pfam:PF00067 InterPro:IPR002403 InterPro:IPR002401 PRINTS:PR00463 PRINTS:PR00385 PROSITE:PS00086 PRINTS:PR00465 EMBL:AC002391 EMBL:AF370589 EMBL:AK117717 PIR:T00514 SPTR:O22189	2e-37
Ljwgs_065095.1	1.10.3.12	E1.14.-.- [EC:1.14.-.-] [COG:COG2124]	hma:rrnAC0073	cyc; cytochrome P450 [EC:1.14.14.1 1.6.2.4] [KO:K00493 K00327]	9e-09	VNG0422G	COG2124	4e-10	C86A1_ARATH	Heme;Iron;Membrane;Metal-binding;Monooxygenase;Multigenefamily;Oxidoreductase;Transmembrane,Cytochrome P450 86A1 (EC 1.14.-.-) (CYPLXXXVI) (P450-dependent fatty acid omega-hydroxylase).	3e-29	GO_ID:35437	TAIR|gene:2058557 SPTR:O22189 symbol:AT2G23180.1 [GO:0019825 "oxygen binding" evidence=ISS] InterPro:IPR001128 Pfam:PF00067 InterPro:IPR002403 InterPro:IPR002401 PRINTS:PR00463 PRINTS:PR00385 PROSITE:PS00086 PRINTS:PR00465 EMBL:AC002391 EMBL:AF370589 EMBL:AK117717 PIR:T00514 SPTR:O22189	2e-37
Ljwgs_065095.1	1.10.6.12	E1.14.-.- [EC:1.14.-.-] [COG:COG2124]	hma:rrnAC0073	cyc; cytochrome P450 [EC:1.14.14.1 1.6.2.4] [KO:K00493 K00327]	9e-09	VNG0422G	COG2124	4e-10	C86A1_ARATH	Heme;Iron;Membrane;Metal-binding;Monooxygenase;Multigenefamily;Oxidoreductase;Transmembrane,Cytochrome P450 86A1 (EC 1.14.-.-) (CYPLXXXVI) (P450-dependent fatty acid omega-hydroxylase).	3e-29	GO_ID:35437	TAIR|gene:2058557 SPTR:O22189 symbol:AT2G23180.1 [GO:0019825 "oxygen binding" evidence=ISS] InterPro:IPR001128 Pfam:PF00067 InterPro:IPR002403 InterPro:IPR002401 PRINTS:PR00463 PRINTS:PR00385 PROSITE:PS00086 PRINTS:PR00465 EMBL:AC002391 EMBL:AF370589 EMBL:AK117717 PIR:T00514 SPTR:O22189	2e-37
Ljwgs_065095.1	1.3.3.23	E1.14.14.1 unspecific monooxygenase [EC:1.14.14.1] [COG:COG2124] [GO:0050381]	hma:rrnAC0073	cyc; cytochrome P450 [EC:1.14.14.1 1.6.2.4] [KO:K00493 K00327]	9e-09	VNG0422G	COG2124	4e-10	C86A1_ARATH	Heme;Iron;Membrane;Metal-binding;Monooxygenase;Multigenefamily;Oxidoreductase;Transmembrane,Cytochrome P450 86A1 (EC 1.14.-.-) (CYPLXXXVI) (P450-dependent fatty acid omega-hydroxylase).	3e-29	GO_ID:35437	TAIR|gene:2058557 SPTR:O22189 symbol:AT2G23180.1 [GO:0019825 "oxygen binding" evidence=ISS] InterPro:IPR001128 Pfam:PF00067 InterPro:IPR002403 InterPro:IPR002401 PRINTS:PR00463 PRINTS:PR00385 PROSITE:PS00086 PRINTS:PR00465 EMBL:AC002391 EMBL:AF370589 EMBL:AK117717 PIR:T00514 SPTR:O22189	2e-37
Ljwgs_065095.1	1.1.7.13	E1.14.-.- [EC:1.14.-.-] [COG:COG2124]	hma:rrnAC0073	cyc; cytochrome P450 [EC:1.14.14.1 1.6.2.4] [KO:K00493 K00327]	9e-09	VNG0422G	COG2124	4e-10	C86A1_ARATH	Heme;Iron;Membrane;Metal-binding;Monooxygenase;Multigenefamily;Oxidoreductase;Transmembrane,Cytochrome P450 86A1 (EC 1.14.-.-) (CYPLXXXVI) (P450-dependent fatty acid omega-hydroxylase).	3e-29	GO_ID:35437	TAIR|gene:2058557 SPTR:O22189 symbol:AT2G23180.1 [GO:0019825 "oxygen binding" evidence=ISS] InterPro:IPR001128 Pfam:PF00067 InterPro:IPR002403 InterPro:IPR002401 PRINTS:PR00463 PRINTS:PR00385 PROSITE:PS00086 PRINTS:PR00465 EMBL:AC002391 EMBL:AF370589 EMBL:AK117717 PIR:T00514 SPTR:O22189	2e-37
Ljwgs_065095.1	1.5.14.29	E1.14.14.1 unspecific monooxygenase [EC:1.14.14.1] [COG:COG2124] [GO:0050381]	hma:rrnAC0073	cyc; cytochrome P450 [EC:1.14.14.1 1.6.2.4] [KO:K00493 K00327]	9e-09	VNG0422G	COG2124	4e-10	C86A1_ARATH	Heme;Iron;Membrane;Metal-binding;Monooxygenase;Multigenefamily;Oxidoreductase;Transmembrane,Cytochrome P450 86A1 (EC 1.14.-.-) (CYPLXXXVI) (P450-dependent fatty acid omega-hydroxylase).	3e-29	GO_ID:35437	TAIR|gene:2058557 SPTR:O22189 symbol:AT2G23180.1 [GO:0019825 "oxygen binding" evidence=ISS] InterPro:IPR001128 Pfam:PF00067 InterPro:IPR002403 InterPro:IPR002401 PRINTS:PR00463 PRINTS:PR00385 PROSITE:PS00086 PRINTS:PR00465 EMBL:AC002391 EMBL:AF370589 EMBL:AK117717 PIR:T00514 SPTR:O22189	2e-37
Ljwgs_065095.1	1.11.4.6	E1.14.-.- [EC:1.14.-.-] [COG:COG2124]	hma:rrnAC0073	cyc; cytochrome P450 [EC:1.14.14.1 1.6.2.4] [KO:K00493 K00327]	9e-09	VNG0422G	COG2124	4e-10	C86A1_ARATH	Heme;Iron;Membrane;Metal-binding;Monooxygenase;Multigenefamily;Oxidoreductase;Transmembrane,Cytochrome P450 86A1 (EC 1.14.-.-) (CYPLXXXVI) (P450-dependent fatty acid omega-hydroxylase).	3e-29	GO_ID:35437	TAIR|gene:2058557 SPTR:O22189 symbol:AT2G23180.1 [GO:0019825 "oxygen binding" evidence=ISS] InterPro:IPR001128 Pfam:PF00067 InterPro:IPR002403 InterPro:IPR002401 PRINTS:PR00463 PRINTS:PR00385 PROSITE:PS00086 PRINTS:PR00465 EMBL:AC002391 EMBL:AF370589 EMBL:AK117717 PIR:T00514 SPTR:O22189	2e-37
Ljwgs_065095.1	1.11.4.2	E1.14.14.1 unspecific monooxygenase [EC:1.14.14.1] [COG:COG2124] [GO:0050381]	hma:rrnAC0073	cyc; cytochrome P450 [EC:1.14.14.1 1.6.2.4] [KO:K00493 K00327]	9e-09	VNG0422G	COG2124	4e-10	C86A1_ARATH	Heme;Iron;Membrane;Metal-binding;Monooxygenase;Multigenefamily;Oxidoreductase;Transmembrane,Cytochrome P450 86A1 (EC 1.14.-.-) (CYPLXXXVI) (P450-dependent fatty acid omega-hydroxylase).	3e-29	GO_ID:35437	TAIR|gene:2058557 SPTR:O22189 symbol:AT2G23180.1 [GO:0019825 "oxygen binding" evidence=ISS] InterPro:IPR001128 Pfam:PF00067 InterPro:IPR002403 InterPro:IPR002401 PRINTS:PR00463 PRINTS:PR00385 PROSITE:PS00086 PRINTS:PR00465 EMBL:AC002391 EMBL:AF370589 EMBL:AK117717 PIR:T00514 SPTR:O22189	2e-37
Ljwgs_023096.1	99.1.4.7231	GO_ID:50718										GO_ID:50718	TAIR|gene:2099401 SPTR:Q8W4B3 symbol:AT3G14850.1 [GO:0000004 "biological process unknown" evidence=ND] InterPro:IPR004253 Pfam:PF03005 EMBL:AY062682 EMBL:AY093337 SPTR:Q8W4B3	4e-66
Ljwgs_008656.2	99.1.3.1.107	EC 3.4.22.-	ddi:DDB0220784	cprC; cysteine proteinase 3 [EC:3.4.22.15] [KO:K01365]	1e-63	AF1946_1	COG1572	7e-19	ORYA_ORYSA	Directproteinsequencing;Glycoprotein;Hydrolase;Protease;Signal;Thiolprotease;Zymogen,Oryzain alpha chain precursor (EC 3.4.22.-).	5e-102	GO_ID:36566	TAIR|gene:2090613 SPTR:Q9LT78 symbol:AT3G19390.1 [GO:0008234 "cysteine-type peptidase activity" evidence=ISS] InterPro:IPR000668 InterPro:IPR000169 InterPro:IPR000118 Pfam:PF00112 PROSITE:PS00640 PROSITE:PS00139 PROSITE:PS00639 PRINTS:PR00705 ProDom:PD000158 SMART:SM00645 HSSP:O65039 EMBL:AB025624 EMBL:AY062725 EMBL:AY093350 MEROPS:C01.021 Pfam:PF00396 SMART:SM00277 SPTR:Q9LT78	1e-101
Ljwgs_008656.2	99.1.2.7	COG1572	ddi:DDB0220784	cprC; cysteine proteinase 3 [EC:3.4.22.15] [KO:K01365]	1e-63	AF1946_1	COG1572	7e-19	ORYA_ORYSA	Directproteinsequencing;Glycoprotein;Hydrolase;Protease;Signal;Thiolprotease;Zymogen,Oryzain alpha chain precursor (EC 3.4.22.-).	5e-102	GO_ID:36566	TAIR|gene:2090613 SPTR:Q9LT78 symbol:AT3G19390.1 [GO:0008234 "cysteine-type peptidase activity" evidence=ISS] InterPro:IPR000668 InterPro:IPR000169 InterPro:IPR000118 Pfam:PF00112 PROSITE:PS00640 PROSITE:PS00139 PROSITE:PS00639 PRINTS:PR00705 ProDom:PD000158 SMART:SM00645 HSSP:O65039 EMBL:AB025624 EMBL:AY062725 EMBL:AY093350 MEROPS:C01.021 Pfam:PF00396 SMART:SM00277 SPTR:Q9LT78	1e-101
Ljwgs_008656.2	99.1.1.73	KO:K01365	ddi:DDB0220784	cprC; cysteine proteinase 3 [EC:3.4.22.15] [KO:K01365]	1e-63	AF1946_1	COG1572	7e-19	ORYA_ORYSA	Directproteinsequencing;Glycoprotein;Hydrolase;Protease;Signal;Thiolprotease;Zymogen,Oryzain alpha chain precursor (EC 3.4.22.-).	5e-102	GO_ID:36566	TAIR|gene:2090613 SPTR:Q9LT78 symbol:AT3G19390.1 [GO:0008234 "cysteine-type peptidase activity" evidence=ISS] InterPro:IPR000668 InterPro:IPR000169 InterPro:IPR000118 Pfam:PF00112 PROSITE:PS00640 PROSITE:PS00139 PROSITE:PS00639 PRINTS:PR00705 ProDom:PD000158 SMART:SM00645 HSSP:O65039 EMBL:AB025624 EMBL:AY062725 EMBL:AY093350 MEROPS:C01.021 Pfam:PF00396 SMART:SM00277 SPTR:Q9LT78	1e-101
Ljwgs_008656.2	99.1.4.5042	GO_ID:36566	ddi:DDB0220784	cprC; cysteine proteinase 3 [EC:3.4.22.15] [KO:K01365]	1e-63	AF1946_1	COG1572	7e-19	ORYA_ORYSA	Directproteinsequencing;Glycoprotein;Hydrolase;Protease;Signal;Thiolprotease;Zymogen,Oryzain alpha chain precursor (EC 3.4.22.-).	5e-102	GO_ID:36566	TAIR|gene:2090613 SPTR:Q9LT78 symbol:AT3G19390.1 [GO:0008234 "cysteine-type peptidase activity" evidence=ISS] InterPro:IPR000668 InterPro:IPR000169 InterPro:IPR000118 Pfam:PF00112 PROSITE:PS00640 PROSITE:PS00139 PROSITE:PS00639 PRINTS:PR00705 ProDom:PD000158 SMART:SM00645 HSSP:O65039 EMBL:AB025624 EMBL:AY062725 EMBL:AY093350 MEROPS:C01.021 Pfam:PF00396 SMART:SM00277 SPTR:Q9LT78	1e-101
chr1.CM0063.60	3.1.3.3.5	ADIC arginine:agmatine antiporter [COG:COG0531]	bcz:BCZK0506	amino acid permease (amino acid transporter) [KO:K03294]	6e-14	Rv2320c	COG0531	2e-12	CTR1_HUMAN	Amino-acidtransport;Directproteinsequencing;Glycoprotein;Membrane;Receptor;Transmembrane;Transport,High-affinity cationic amino acid transporter-1 (CAT-1) (CAT1) (System Y+ basic amino acid transporter) (Ecotropic retroviral leukemia receptor homolog) (ERR) (Ecotropic retrovirus receptor homolog).	3e-13	GO_ID:30187	TIGR_CMR|BA0593 SPTR:Q81VA5 symbol:BA0593 "amino acid permease family protein" [GO:0006865 "amino acid transport" evidence=ISS] [GO:0015359 "amino acid permease activity" evidence=ISS] InterPro:IPR002293 InterPro:IPR004841 Pfam:PF00324 GO:GO:0006810 GO:GO:0016020 EMBL:AE017334 EMBL:AE017225 EMBL:AE017026 TIGR:BA0593 TIGR:GBAA0593 SPTR:Q81VA5	3e-14
chr1.CM0063.60	3.1.3.3.3	CADB cadaverine:lysine antiporter [COG:COG0531]	bcz:BCZK0506	amino acid permease (amino acid transporter) [KO:K03294]	6e-14	Rv2320c	COG0531	2e-12	CTR1_HUMAN	Amino-acidtransport;Directproteinsequencing;Glycoprotein;Membrane;Receptor;Transmembrane;Transport,High-affinity cationic amino acid transporter-1 (CAT-1) (CAT1) (System Y+ basic amino acid transporter) (Ecotropic retroviral leukemia receptor homolog) (ERR) (Ecotropic retrovirus receptor homolog).	3e-13	GO_ID:30187	TIGR_CMR|BA0593 SPTR:Q81VA5 symbol:BA0593 "amino acid permease family protein" [GO:0006865 "amino acid transport" evidence=ISS] [GO:0015359 "amino acid permease activity" evidence=ISS] InterPro:IPR002293 InterPro:IPR004841 Pfam:PF00324 GO:GO:0006810 GO:GO:0016020 EMBL:AE017334 EMBL:AE017225 EMBL:AE017026 TIGR:BA0593 TIGR:GBAA0593 SPTR:Q81VA5	3e-14
chr1.CM0063.60	3.1.3.3.2	POTE putrescine:ornithine antiporter [COG:COG0531]	bcz:BCZK0506	amino acid permease (amino acid transporter) [KO:K03294]	6e-14	Rv2320c	COG0531	2e-12	CTR1_HUMAN	Amino-acidtransport;Directproteinsequencing;Glycoprotein;Membrane;Receptor;Transmembrane;Transport,High-affinity cationic amino acid transporter-1 (CAT-1) (CAT1) (System Y+ basic amino acid transporter) (Ecotropic retroviral leukemia receptor homolog) (ERR) (Ecotropic retrovirus receptor homolog).	3e-13	GO_ID:30187	TIGR_CMR|BA0593 SPTR:Q81VA5 symbol:BA0593 "amino acid permease family protein" [GO:0006865 "amino acid transport" evidence=ISS] [GO:0015359 "amino acid permease activity" evidence=ISS] InterPro:IPR002293 InterPro:IPR004841 Pfam:PF00324 GO:GO:0006810 GO:GO:0016020 EMBL:AE017334 EMBL:AE017225 EMBL:AE017026 TIGR:BA0593 TIGR:GBAA0593 SPTR:Q81VA5	3e-14
chr1.CM0063.60	3.1.3.3.4	ARCD arginine:ornithine antiporter [COG:COG0531]	bcz:BCZK0506	amino acid permease (amino acid transporter) [KO:K03294]	6e-14	Rv2320c	COG0531	2e-12	CTR1_HUMAN	Amino-acidtransport;Directproteinsequencing;Glycoprotein;Membrane;Receptor;Transmembrane;Transport,High-affinity cationic amino acid transporter-1 (CAT-1) (CAT1) (System Y+ basic amino acid transporter) (Ecotropic retroviral leukemia receptor homolog) (ERR) (Ecotropic retrovirus receptor homolog).	3e-13	GO_ID:30187	TIGR_CMR|BA0593 SPTR:Q81VA5 symbol:BA0593 "amino acid permease family protein" [GO:0006865 "amino acid transport" evidence=ISS] [GO:0015359 "amino acid permease activity" evidence=ISS] InterPro:IPR002293 InterPro:IPR004841 Pfam:PF00324 GO:GO:0006810 GO:GO:0016020 EMBL:AE017334 EMBL:AE017225 EMBL:AE017026 TIGR:BA0593 TIGR:GBAA0593 SPTR:Q81VA5	3e-14
chr1.CM0063.60	3.1.3.4	TC.LAT L-amino acid transporter, LAT family [COG:COG0531] [TC:2.A.3.8]	bcz:BCZK0506	amino acid permease (amino acid transporter) [KO:K03294]	6e-14	Rv2320c	COG0531	2e-12	CTR1_HUMAN	Amino-acidtransport;Directproteinsequencing;Glycoprotein;Membrane;Receptor;Transmembrane;Transport,High-affinity cationic amino acid transporter-1 (CAT-1) (CAT1) (System Y+ basic amino acid transporter) (Ecotropic retroviral leukemia receptor homolog) (ERR) (Ecotropic retrovirus receptor homolog).	3e-13	GO_ID:30187	TIGR_CMR|BA0593 SPTR:Q81VA5 symbol:BA0593 "amino acid permease family protein" [GO:0006865 "amino acid transport" evidence=ISS] [GO:0015359 "amino acid permease activity" evidence=ISS] InterPro:IPR002293 InterPro:IPR004841 Pfam:PF00324 GO:GO:0006810 GO:GO:0016020 EMBL:AE017334 EMBL:AE017225 EMBL:AE017026 TIGR:BA0593 TIGR:GBAA0593 SPTR:Q81VA5	3e-14
chr1.CM0063.60	3.1.3.3.1	TC.APA basic amino acid/polyamine antiporter, APA family [COG:COG0531]	bcz:BCZK0506	amino acid permease (amino acid transporter) [KO:K03294]	6e-14	Rv2320c	COG0531	2e-12	CTR1_HUMAN	Amino-acidtransport;Directproteinsequencing;Glycoprotein;Membrane;Receptor;Transmembrane;Transport,High-affinity cationic amino acid transporter-1 (CAT-1) (CAT1) (System Y+ basic amino acid transporter) (Ecotropic retroviral leukemia receptor homolog) (ERR) (Ecotropic retrovirus receptor homolog).	3e-13	GO_ID:30187	TIGR_CMR|BA0593 SPTR:Q81VA5 symbol:BA0593 "amino acid permease family protein" [GO:0006865 "amino acid transport" evidence=ISS] [GO:0015359 "amino acid permease activity" evidence=ISS] InterPro:IPR002293 InterPro:IPR004841 Pfam:PF00324 GO:GO:0006810 GO:GO:0016020 EMBL:AE017334 EMBL:AE017225 EMBL:AE017026 TIGR:BA0593 TIGR:GBAA0593 SPTR:Q81VA5	3e-14
Ljwgs_135178.1	3.2.10.30	CALM calmodulin	spo:SPAC3A12.14	cam1; calmodulin [KO:K02183]	2e-15				CDPK2_ORYSA	ATP-binding;Calcium;Kinase;Multigenefamily;Nucleotide-binding;Phosphorylation;Repeat;Serine/threonine-proteinkinase;Transferase,Calcium-dependent protein kinase, isoform 2 (EC 2.7.1.-) (CDPK 2).	2e-31	GO_ID:7277	TAIR|gene:2177022 SPTR:Q9FMP5 symbol:AT5G12180.1 [GO:0004685 "calcium- and calmodulin-dependent protein kinase activity" evidence=ISS] [GO:0006468 "protein amino acid phosphorylation" evidence=ISS] [GO:0016301 "kinase activity" evidence=ISS] InterPro:IPR000719 InterPro:IPR002290 InterPro:IPR002048 InterPro:IPR008271 Pfam:PF00069 Pfam:PF00036 Prosite:PS00108 InterPro:IPR011992 Prosite:PS00107 Pros…	1e-45
Ljwgs_135178.1	3.2.11.18	CALM calmodulin	spo:SPAC3A12.14	cam1; calmodulin [KO:K02183]	2e-15				CDPK2_ORYSA	ATP-binding;Calcium;Kinase;Multigenefamily;Nucleotide-binding;Phosphorylation;Repeat;Serine/threonine-proteinkinase;Transferase,Calcium-dependent protein kinase, isoform 2 (EC 2.7.1.-) (CDPK 2).	2e-31	GO_ID:7277	TAIR|gene:2177022 SPTR:Q9FMP5 symbol:AT5G12180.1 [GO:0004685 "calcium- and calmodulin-dependent protein kinase activity" evidence=ISS] [GO:0006468 "protein amino acid phosphorylation" evidence=ISS] [GO:0016301 "kinase activity" evidence=ISS] InterPro:IPR000719 InterPro:IPR002290 InterPro:IPR002048 InterPro:IPR008271 Pfam:PF00069 Pfam:PF00036 Prosite:PS00108 InterPro:IPR011992 Prosite:PS00107 Pros…	1e-45
Ljwgs_135178.1	3.2.9.99	CAMK4 calcium/calmodulin-dependent protein kinase IV [EC:2.7.1.123] [GO:0004685]	spo:SPAC3A12.14	cam1; calmodulin [KO:K02183]	2e-15				CDPK2_ORYSA	ATP-binding;Calcium;Kinase;Multigenefamily;Nucleotide-binding;Phosphorylation;Repeat;Serine/threonine-proteinkinase;Transferase,Calcium-dependent protein kinase, isoform 2 (EC 2.7.1.-) (CDPK 2).	2e-31	GO_ID:7277	TAIR|gene:2177022 SPTR:Q9FMP5 symbol:AT5G12180.1 [GO:0004685 "calcium- and calmodulin-dependent protein kinase activity" evidence=ISS] [GO:0006468 "protein amino acid phosphorylation" evidence=ISS] [GO:0016301 "kinase activity" evidence=ISS] InterPro:IPR000719 InterPro:IPR002290 InterPro:IPR002048 InterPro:IPR008271 Pfam:PF00069 Pfam:PF00036 Prosite:PS00108 InterPro:IPR011992 Prosite:PS00107 Pros…	1e-45
Ljwgs_135178.1	3.2.9.90	CALM calmodulin	spo:SPAC3A12.14	cam1; calmodulin [KO:K02183]	2e-15				CDPK2_ORYSA	ATP-binding;Calcium;Kinase;Multigenefamily;Nucleotide-binding;Phosphorylation;Repeat;Serine/threonine-proteinkinase;Transferase,Calcium-dependent protein kinase, isoform 2 (EC 2.7.1.-) (CDPK 2).	2e-31	GO_ID:7277	TAIR|gene:2177022 SPTR:Q9FMP5 symbol:AT5G12180.1 [GO:0004685 "calcium- and calmodulin-dependent protein kinase activity" evidence=ISS] [GO:0006468 "protein amino acid phosphorylation" evidence=ISS] [GO:0016301 "kinase activity" evidence=ISS] InterPro:IPR000719 InterPro:IPR002290 InterPro:IPR002048 InterPro:IPR008271 Pfam:PF00069 Pfam:PF00036 Prosite:PS00108 InterPro:IPR011992 Prosite:PS00107 Pros…	1e-45
Ljwgs_045283.2	99.1.4.2067	GO_ID:45037							DR206_PEA	Pathogenesis-relatedprotein;Plantdefense,Disease resistance response protein 206.	8e-09	GO_ID:45037	TAIR|gene:3433070 SPTR:Q9C523 symbol:AT1G58170.1 [GO:0005554 "molecular function unknown" evidence=ND] [GO:0006952 "defense response" evidence=ISS] [GO:0009807 "lignan biosynthesis" evidence=ISS] InterPro:IPR004265 Pfam:PF03018 EMBL:AC079604 EMBL:AC079131 EMBL:AK117899 EMBL:BT003709 PIR:A96615 SPTR:Q9C523	1e-36
Ljwgs_045283.2	99.1.3.2.1009	DR206_PEA							DR206_PEA	Pathogenesis-relatedprotein;Plantdefense,Disease resistance response protein 206.	8e-09	GO_ID:45037	TAIR|gene:3433070 SPTR:Q9C523 symbol:AT1G58170.1 [GO:0005554 "molecular function unknown" evidence=ND] [GO:0006952 "defense response" evidence=ISS] [GO:0009807 "lignan biosynthesis" evidence=ISS] InterPro:IPR004265 Pfam:PF03018 EMBL:AC079604 EMBL:AC079131 EMBL:AK117899 EMBL:BT003709 PIR:A96615 SPTR:Q9C523	1e-36
Ljwgs_036964.2	3.1.3.3.1	TC.APA basic amino acid/polyamine antiporter, APA family [COG:COG0531]	sco:SCO6014	SC1C3.02; putative cationic amino acid transporter [KO:K03294]	9e-09							GO_ID:9576	TAIR|gene:2044681 SPTR:O64759 symbol:AT2G34960.1 [GO:0015326 "cationic amino acid transporter activity" evidence=ISS] InterPro:IPR002293 InterPro:IPR004841 Pfam:PF00324 GO:GO:0006810 GO:GO:0016020 EMBL:AC004238 PIR:T00477 SPTR:O64759	1e-77
chr6.CM0037.22	1.1.8.56	E2.4.1.12 cellulose synthase (UDP-forming) [EC:2.4.1.12] [COG:COG1215] [GO:0016760] [CAZy:GT2]	ava:Ava_1568	cellulose synthase catalytic subunit [EC:2.4.1.12] [KO:K00694]	1e-14				CESA7_ARATH	3D-structure;Cellwall;Cellulosebiosynthesis;Coiledcoil;Glycoprotein;Glycosyltransferase;Membrane;Metal-binding;Transferase;Transmembrane;Zinc;Zinc-finger,Cellulose synthase A catalytic subunit 7 [UDP-forming] (EC 2.4.1.12) (AtCesA-7) (Irregular xylem protein 3) (AtIRX3).	0	GO_ID:21079	TAIR|gene:2178934 SPTR:Q9SWW6 symbol:AT5G17420.1 [GO:0005886 "plasma membrane" evidence=TAS] [GO:0009834 "secondary cell wall biosynthesis (sensu Magnoliophyta)" evidence=IMP] [GO:0016759 "cellulose synthase activity" evidence=IMP] [GO:0030244 "cellulose biosynthesis" evidence=IMP] InterPro:IPR001841 InterPro:IPR005150 Pfam:PF03552 PROSITE:PS50089 SMART:SM00184 GO:GO:0016020 EMBL:AL391142 EMBL:AF…	0
TM1471.6	1.10.7.6	E2.4.1.91 flavonol 3-O-glucosyltransferase [EC:2.4.1.91] [GO:0047893] [CAZy:GT1]	ath:At4g15280	FCAALL.255; UDP-glucoronosyl/UDP-glucosyl transferase family protein [EC:2.4.1.91] [KO:K00724]	8e-37				HQGT_RAUSE	Directproteinsequencing;Glycosyltransferase;Transferase,Hydroquinone glucosyltransferase (EC 2.4.1.218) (Arbutin synthase).	3e-78	GO_ID:6429	TAIR|gene:2125022 SPTR:Q9M156 symbol:AT4G01070.1 [GO:0016757 "transferase activity, transferring glycosyl groups" evidence=ISS] [GO:0008194 "UDP-glycosyltransferase activity" evidence=ISS;IDA] [GO:0042178 "xenobiotic catabolism" evidence=IDA] [GO:0009636 "response to toxin" evidence=IDA] [GO:0035251 "UDP-glucosyltransferase activity" evidence=IMP] [GO:0006805 "xenobiotic metabolism" evidence=IMP]…	7e-74
Ljwgs_030209.2	3.1.3.49	TC.DASS divalent anion:Na+ symporter, DASS family [COG:COG0471] [TC:2.A.47]				jhp0200	COG0471	3e-13	TDT_ARATH	Membrane;Transmembrane;Transport;Vacuole,Tonoplast dicarboxylate transporter (AttDT) (Vacuolar malate transporter) (Sodium-dicarboxylate cotransporter-like) (AtSDAT).	2e-40	GO_ID:53409	TAIR|gene:2168987 SPTR:Q9MAW4 symbol:AT5G47560 "TONOPLAST DICARBOXYLATE TRANSPORTER" [GO:0006814 "sodium ion transport" evidence=IC] [GO:0006835 "dicarboxylic acid transport" evidence=IC] [GO:0017153 "sodium:dicarboxylate symporter activity" evidence=ISS] [GO:0015140 "malate transporter activity" evidence=IMP;IDA] [GO:0005773 "vacuole" evidence=IDA] [GO:0051453 "regulation of cellular pH" evidenc…	7e-41
chr5.CM0200.10	4.2.2.4.1	COTA spore coat protein A [COG:COG2132]	bsu:BG10490	cotA, pig; spore coat protein (outer) [KO:K06324]	3e-91	BS_cotA	COG2132	5e-92	COTA_BACSU	3D-structure;Completeproteome;Sporulation,Spore coat protein A.	2e-91
TM0674.3.3	99.1.4.3175	GO_ID:48100										GO_ID:48100	TAIR|gene:2018752 SPTR:Q94F40 symbol:AT1G28600.1 [GO:0016789 "carboxylic ester hydrolase activity" evidence=ISS] INTERPRO:IPR001087 Pfam:PF00657 EMBL:AF385739 EMBL:AY133675 SPTR:Q94F40	1e-16
gi45633283	99.2	Unclassified without homolog
chr4.CM0003.40	3.2.12.42	ADIPOR adiponectin receptor	rno:289036	LOC289036; adiponectin receptor 1 [KO:K07297]	6e-39	YOL002c	COG1272	1e-25	ADRL_DROME	Alternativesplicing;Fattyacidmetabolism;Lipidmetabolism;Membrane;Receptor;Transmembrane,ADIPOR-like receptor CG5315.	2e-41	GO_ID:50767	TAIR|gene:2149318 SPTR:Q93ZH9 symbol:AT5G20270.1 [GO:0005554 "molecular function unknown" evidence=ND] InterPro:IPR004254 Pfam:PF03006 EMBL:AY057524 EMBL:AY086377 EMBL:AY143975 SPTR:Q93ZH9	4e-104
chr3.CM0196.45	99.1.4.5689	GO_ID:53169	ath:At5g42650	MFO20.7; allene oxide synthase / cytochrome P450 74A [EC:4.2.1.92] [KO:K01723]	8e-102				CP74_LINUS	Chloroplast;Directproteinsequencing;Fattyacidbiosynthesis;Heme;Iron;Lipidsynthesis;Lyase;Metal-binding;Oxylipinbiosynthesis;Plastid;Polymorphism;Transitpeptide,Cytochrome P450 74A, chloroplast precursor (EC 4.2.1.92) (Allene oxide synthase) (Hydroperoxide dehydrase).	2e-105	GO_ID:53169	TAIR|gene:2087584 SPTR:Q9LJY7 symbol:AT3G20110.1 [GO:0019825 "oxygen binding" evidence=ISS] InterPro:IPR001128 Pfam:PF00067 InterPro:IPR002403 InterPro:IPR002401 PRINTS:PR00463 PRINTS:PR00385 PROSITE:PS00086 PRINTS:PR00465 EMBL:AP000383 EMBL:AK118830 EMBL:BT006102 SPTR:Q9LJY7	2e-10
chr3.CM0196.45	99.1.1.16	KO:K01723	ath:At5g42650	MFO20.7; allene oxide synthase / cytochrome P450 74A [EC:4.2.1.92] [KO:K01723]	8e-102				CP74_LINUS	Chloroplast;Directproteinsequencing;Fattyacidbiosynthesis;Heme;Iron;Lipidsynthesis;Lyase;Metal-binding;Oxylipinbiosynthesis;Plastid;Polymorphism;Transitpeptide,Cytochrome P450 74A, chloroplast precursor (EC 4.2.1.92) (Allene oxide synthase) (Hydroperoxide dehydrase).	2e-105	GO_ID:53169	TAIR|gene:2087584 SPTR:Q9LJY7 symbol:AT3G20110.1 [GO:0019825 "oxygen binding" evidence=ISS] InterPro:IPR001128 Pfam:PF00067 InterPro:IPR002403 InterPro:IPR002401 PRINTS:PR00463 PRINTS:PR00385 PROSITE:PS00086 PRINTS:PR00465 EMBL:AP000383 EMBL:AK118830 EMBL:BT006102 SPTR:Q9LJY7	2e-10
chr3.CM0196.45	99.1.3.1.108	EC 4.2.1.92	ath:At5g42650	MFO20.7; allene oxide synthase / cytochrome P450 74A [EC:4.2.1.92] [KO:K01723]	8e-102				CP74_LINUS	Chloroplast;Directproteinsequencing;Fattyacidbiosynthesis;Heme;Iron;Lipidsynthesis;Lyase;Metal-binding;Oxylipinbiosynthesis;Plastid;Polymorphism;Transitpeptide,Cytochrome P450 74A, chloroplast precursor (EC 4.2.1.92) (Allene oxide synthase) (Hydroperoxide dehydrase).	2e-105	GO_ID:53169	TAIR|gene:2087584 SPTR:Q9LJY7 symbol:AT3G20110.1 [GO:0019825 "oxygen binding" evidence=ISS] InterPro:IPR001128 Pfam:PF00067 InterPro:IPR002403 InterPro:IPR002401 PRINTS:PR00463 PRINTS:PR00385 PROSITE:PS00086 PRINTS:PR00465 EMBL:AP000383 EMBL:AK118830 EMBL:BT006102 SPTR:Q9LJY7	2e-10
Ljwgs_015149.2	99.1.4.3777	GO_ID:54114							LEAD8_DAUCA	Repeat,Embryonic protein DC-8.	2e-10	GO_ID:54114	TAIR|gene:2085170 SPTR:Q9LF88 symbol:AT3G53040.1 [GO:0009793 "embryonic development (sensu Magnoliophyta)" evidence=ISS] Pfam:PF02987 InterPro:IPR004238 EMBL:AL132969 EMBL:AY072100 EMBL:AY096471 PIR:T47561 SPTR:Q9LF88	6e-14
Ljwgs_015149.2	99.1.3.2.410	LEAD8_DAUCA							LEAD8_DAUCA	Repeat,Embryonic protein DC-8.	2e-10	GO_ID:54114	TAIR|gene:2085170 SPTR:Q9LF88 symbol:AT3G53040.1 [GO:0009793 "embryonic development (sensu Magnoliophyta)" evidence=ISS] Pfam:PF02987 InterPro:IPR004238 EMBL:AL132969 EMBL:AY072100 EMBL:AY096471 PIR:T47561 SPTR:Q9LF88	6e-14
Ljwgs_021753.1	99.1.4.1371	GO_ID:30222										GO_ID:30222	TAIR|gene:2061155 SPTR:P92961 symbol:AT2G39890.1 [GO:0015359 "amino acid permease activity" evidence=ISS] [GO:0006865 "amino acid transport" evidence=ISS] [GO:0016020 "membrane" evidence=ISS] InterPro:IPR002422 GO:GO:0006810 GO:GO:0016020 Pfam:PF01490 EMBL:AF002109 EMBL:X95737 PIR:T50692 SPTR:P92961	3e-133
chr5.TM0913.4	3.2.9.1	SLC8A, NCX solute carrier family 8 (sodium/calcium exchanger) [GO:0005432] [TC:2.A.19.3]	rno:140448	Slc8a3; solute carrier family 8 (sodium/calcium exchanger), member 3 [KO:K05849]	1e-32				NAC1_RAT	Alternativesplicing;Antiport;Calcium;Calciumtransport;Calmodulin-binding;Glycoprotein;Iontransport;Membrane;Phosphorylation;Repeat;Signal;Sodium;Sodiumtransport;Transmembrane;Transport,Sodium/calcium exchanger 1 precursor (Na(+)/Ca(2+)-exchange protein 1).	6e-33	GO_ID:15410	MGI|MGI:107956 SPTR:P70414 symbol:Slc8a1 "solute carrier family 8 (sodium/calcium exchanger), member 1" [GO:0016021 "integral to membrane" evidence=TAS] [GO:0005432 "calcium:sodium antiporter activity" evidence=IDA] [GO:0006816 "calcium ion transport" evidence=IDA] [GO:0006814 "sodium ion transport" evidence=IDA] Pfam:PF01699 InterPro:IPR004837 MGI:MGI:107956 Interpro:IPR004836 EMBL:U70033 InterP…	7e-33
chr5.TM0913.4	3.1.3.24	SLC8A, NCX solute carrier family 8 (sodium/calcium exchanger) [GO:0005432] [TC:2.A.19.3]	rno:140448	Slc8a3; solute carrier family 8 (sodium/calcium exchanger), member 3 [KO:K05849]	1e-32				NAC1_RAT	Alternativesplicing;Antiport;Calcium;Calciumtransport;Calmodulin-binding;Glycoprotein;Iontransport;Membrane;Phosphorylation;Repeat;Signal;Sodium;Sodiumtransport;Transmembrane;Transport,Sodium/calcium exchanger 1 precursor (Na(+)/Ca(2+)-exchange protein 1).	6e-33	GO_ID:15410	MGI|MGI:107956 SPTR:P70414 symbol:Slc8a1 "solute carrier family 8 (sodium/calcium exchanger), member 1" [GO:0016021 "integral to membrane" evidence=TAS] [GO:0005432 "calcium:sodium antiporter activity" evidence=IDA] [GO:0006816 "calcium ion transport" evidence=IDA] [GO:0006814 "sodium ion transport" evidence=IDA] Pfam:PF01699 InterPro:IPR004837 MGI:MGI:107956 Interpro:IPR004836 EMBL:U70033 InterP…	7e-33
chr1.CM0410.16	1.7.8.10	KDTA 3-deoxy-D-manno-octulosonic-acid transferase [EC:2.-.-.-] [COG:COG1519] [GO:0016740] [CAZy:GT30]							ANTA_GENTR	Acyltransferase;Directproteinsequencing;Transferase,Anthocyanin 5-aromatic acyltransferase (EC 2.3.1.153) (5AT).	3e-68	GO_ID:36513	TAIR|gene:2177196 SPTR:Q9FID2 symbol:AT5G39080.1 [GO:0000004 "biological process unknown" evidence=ND] [GO:0008372 "cellular component unknown" evidence=ND] [GO:0016740 "transferase activity" evidence=ISS] Pfam:PF02458 InterPro:IPR003480 EMBL:AB016892 EMBL:BT008760 EMBL:BT003341 SPTR:Q9FID2	5e-79
Ljwgs_020504.1	99.1.4.3016	GO_ID:38255										GO_ID:38255	TAIR|gene:1005027833 SPTR:Q94CB8 symbol:AT2G25625.2 [GO:0000004 "biological process unknown" evidence=ND] [GO:0005554 "molecular function unknown" evidence=ND] EMBL:AY034981 EMBL:AY063071 SPTR:Q94CB8	2e-11
chr5.CM0335.9	99.1.3.2.3140	ERD14_ARATH							ERD14_ARATH	Multigenefamily;Repeat,Dehydrin ERD14.	7e-15
Ljwgs_029197.1	99.1.4.1546	GO_ID:14907							LECA_CASCR	Acetylation;Chitin-binding;Directproteinsequencing;Hemagglutinin;Lectin;Mannose-binding;Mitogen,Agglutinin (CCA).	4e-33	GO_ID:14907	TAIR|gene:2032621 SPTR:Q9SSM3 symbol:AT1G73040.1 [GO:0000004 "biological process unknown" evidence=ND] [GO:0005554 "molecular function unknown" evidence=ND] [GO:0008372 "cellular component unknown" evidence=ND] InterPro:IPR001229 HSSP:P18674 Pfam:PF01419 EMBL:AC008017 EMBL:BT021916 PIR:H96755 SPTR:Q9SSM3	3e-22
Ljwgs_029197.1	99.1.3.2.1031	LECA_CASCR							LECA_CASCR	Acetylation;Chitin-binding;Directproteinsequencing;Hemagglutinin;Lectin;Mannose-binding;Mitogen,Agglutinin (CCA).	4e-33	GO_ID:14907	TAIR|gene:2032621 SPTR:Q9SSM3 symbol:AT1G73040.1 [GO:0000004 "biological process unknown" evidence=ND] [GO:0005554 "molecular function unknown" evidence=ND] [GO:0008372 "cellular component unknown" evidence=ND] InterPro:IPR001229 HSSP:P18674 Pfam:PF01419 EMBL:AC008017 EMBL:BT021916 PIR:H96755 SPTR:Q9SSM3	3e-22
chr3.CM0142.6	99.1.4.2140	GO_ID:19417										GO_ID:19417	TAIR|gene:3690940 SPTR:Q9M8L3 symbol:AT1G80450.1 [GO:0005554 "molecular function unknown" evidence=ND] [GO:0000004 "biological process unknown" evidence=ND] Pfam:PF05678 InterPro:IPR008889 EMBL:AC018849 EMBL:BT010842 EMBL:BT012614 PIR:C96836 SPTR:Q9M8L3	1e-17
Ljwgs_050682.1	1.10.1.2	E2.5.1.1 dimethylallyltranstransferase [EC:2.5.1.1] [COG:COG0142] [GO:0004161]	ath:At4g36810	AP22.99; geranylgeranyl pyrophosphate synthase (GGPS1) / GGPP synthetase / farnesyltranstransferase [EC:2.5.1.1 2.5.1.10 2.5.1.29] [KO:K00787 K00795 K00804]	2e-129	slr0739	COG0142	5e-88	GGPPS_ARATH	Carotenoidbiosynthesis;Chloroplast;Isoprenebiosynthesis;Multifunctionalenzyme;Plastid;Transferase;Transitpeptide,Geranylgeranyl pyrophosphate synthetase, chloroplast precursor (GGPP synthetase) (GGPS) [Includes: Dimethylallyltranstransferase (EC 2.5.1.1); Geranyltranstransferase (EC 2.5.1.10); Farnesyltranstransferase (EC 2.5.1.29)].	1e-129	GO_ID:49410	TAIR|gene:2089540 SPTR:Q9LUD9 symbol:AT3G14550.1 [GO:0004311 "farnesyltranstransferase activity" evidence=IDA] [GO:0008299 "isoprenoid biosynthesis" evidence=ISS] InterPro:IPR000092 Pfam:PF00348 PROSITE:PS00723 PROSITE:PS00444 EMBL:AB023038 SPTR:Q9LUD9	1e-115
Ljwgs_050682.1	1.3.5.15	E2.5.1.29 geranylgeranyl pyrophosphate synthetase [EC:2.5.1.29] [COG:COG0142] [GO:0004311]	ath:At4g36810	AP22.99; geranylgeranyl pyrophosphate synthase (GGPS1) / GGPP synthetase / farnesyltranstransferase [EC:2.5.1.1 2.5.1.10 2.5.1.29] [KO:K00787 K00795 K00804]	2e-129	slr0739	COG0142	5e-88	GGPPS_ARATH	Carotenoidbiosynthesis;Chloroplast;Isoprenebiosynthesis;Multifunctionalenzyme;Plastid;Transferase;Transitpeptide,Geranylgeranyl pyrophosphate synthetase, chloroplast precursor (GGPP synthetase) (GGPS) [Includes: Dimethylallyltranstransferase (EC 2.5.1.1); Geranyltranstransferase (EC 2.5.1.10); Farnesyltranstransferase (EC 2.5.1.29)].	1e-129	GO_ID:49410	TAIR|gene:2089540 SPTR:Q9LUD9 symbol:AT3G14550.1 [GO:0004311 "farnesyltranstransferase activity" evidence=IDA] [GO:0008299 "isoprenoid biosynthesis" evidence=ISS] InterPro:IPR000092 Pfam:PF00348 PROSITE:PS00723 PROSITE:PS00444 EMBL:AB023038 SPTR:Q9LUD9	1e-115
Ljwgs_050682.1	1.3.5.33	E2.5.1.30, gerCC heptaprenyl diphosphate synthase [EC:2.5.1.30] [COG:COG0142] [GO:0000010]	ath:At4g36810	AP22.99; geranylgeranyl pyrophosphate synthase (GGPS1) / GGPP synthetase / farnesyltranstransferase [EC:2.5.1.1 2.5.1.10 2.5.1.29] [KO:K00787 K00795 K00804]	2e-129	slr0739	COG0142	5e-88	GGPPS_ARATH	Carotenoidbiosynthesis;Chloroplast;Isoprenebiosynthesis;Multifunctionalenzyme;Plastid;Transferase;Transitpeptide,Geranylgeranyl pyrophosphate synthetase, chloroplast precursor (GGPP synthetase) (GGPS) [Includes: Dimethylallyltranstransferase (EC 2.5.1.1); Geranyltranstransferase (EC 2.5.1.10); Farnesyltranstransferase (EC 2.5.1.29)].	1e-129	GO_ID:49410	TAIR|gene:2089540 SPTR:Q9LUD9 symbol:AT3G14550.1 [GO:0004311 "farnesyltranstransferase activity" evidence=IDA] [GO:0008299 "isoprenoid biosynthesis" evidence=ISS] InterPro:IPR000092 Pfam:PF00348 PROSITE:PS00723 PROSITE:PS00444 EMBL:AB023038 SPTR:Q9LUD9	1e-115
Ljwgs_050682.1	1.10.1.3	E2.5.1.10, ispA geranyltranstransferase [EC:2.5.1.10] [COG:COG0142] [GO:0004337]	ath:At4g36810	AP22.99; geranylgeranyl pyrophosphate synthase (GGPS1) / GGPP synthetase / farnesyltranstransferase [EC:2.5.1.1 2.5.1.10 2.5.1.29] [KO:K00787 K00795 K00804]	2e-129	slr0739	COG0142	5e-88	GGPPS_ARATH	Carotenoidbiosynthesis;Chloroplast;Isoprenebiosynthesis;Multifunctionalenzyme;Plastid;Transferase;Transitpeptide,Geranylgeranyl pyrophosphate synthetase, chloroplast precursor (GGPP synthetase) (GGPS) [Includes: Dimethylallyltranstransferase (EC 2.5.1.1); Geranyltranstransferase (EC 2.5.1.10); Farnesyltranstransferase (EC 2.5.1.29)].	1e-129	GO_ID:49410	TAIR|gene:2089540 SPTR:Q9LUD9 symbol:AT3G14550.1 [GO:0004311 "farnesyltranstransferase activity" evidence=IDA] [GO:0008299 "isoprenoid biosynthesis" evidence=ISS] InterPro:IPR000092 Pfam:PF00348 PROSITE:PS00723 PROSITE:PS00444 EMBL:AB023038 SPTR:Q9LUD9	1e-115
Ljwgs_050682.1	1.3.5.14	E2.5.1.10, ispA geranyltranstransferase [EC:2.5.1.10] [COG:COG0142] [GO:0004337]	ath:At4g36810	AP22.99; geranylgeranyl pyrophosphate synthase (GGPS1) / GGPP synthetase / farnesyltranstransferase [EC:2.5.1.1 2.5.1.10 2.5.1.29] [KO:K00787 K00795 K00804]	2e-129	slr0739	COG0142	5e-88	GGPPS_ARATH	Carotenoidbiosynthesis;Chloroplast;Isoprenebiosynthesis;Multifunctionalenzyme;Plastid;Transferase;Transitpeptide,Geranylgeranyl pyrophosphate synthetase, chloroplast precursor (GGPP synthetase) (GGPS) [Includes: Dimethylallyltranstransferase (EC 2.5.1.1); Geranyltranstransferase (EC 2.5.1.10); Farnesyltranstransferase (EC 2.5.1.29)].	1e-129	GO_ID:49410	TAIR|gene:2089540 SPTR:Q9LUD9 symbol:AT3G14550.1 [GO:0004311 "farnesyltranstransferase activity" evidence=IDA] [GO:0008299 "isoprenoid biosynthesis" evidence=ISS] InterPro:IPR000092 Pfam:PF00348 PROSITE:PS00723 PROSITE:PS00444 EMBL:AB023038 SPTR:Q9LUD9	1e-115
Ljwgs_050682.1	1.3.5.13	E2.5.1.1 dimethylallyltranstransferase [EC:2.5.1.1] [COG:COG0142] [GO:0004161]	ath:At4g36810	AP22.99; geranylgeranyl pyrophosphate synthase (GGPS1) / GGPP synthetase / farnesyltranstransferase [EC:2.5.1.1 2.5.1.10 2.5.1.29] [KO:K00787 K00795 K00804]	2e-129	slr0739	COG0142	5e-88	GGPPS_ARATH	Carotenoidbiosynthesis;Chloroplast;Isoprenebiosynthesis;Multifunctionalenzyme;Plastid;Transferase;Transitpeptide,Geranylgeranyl pyrophosphate synthetase, chloroplast precursor (GGPP synthetase) (GGPS) [Includes: Dimethylallyltranstransferase (EC 2.5.1.1); Geranyltranstransferase (EC 2.5.1.10); Farnesyltranstransferase (EC 2.5.1.29)].	1e-129	GO_ID:49410	TAIR|gene:2089540 SPTR:Q9LUD9 symbol:AT3G14550.1 [GO:0004311 "farnesyltranstransferase activity" evidence=IDA] [GO:0008299 "isoprenoid biosynthesis" evidence=ISS] InterPro:IPR000092 Pfam:PF00348 PROSITE:PS00723 PROSITE:PS00444 EMBL:AB023038 SPTR:Q9LUD9	1e-115
Ljwgs_050682.1	1.10.1.4	E2.5.1.29 geranylgeranyl pyrophosphate synthetase [EC:2.5.1.29] [COG:COG0142] [GO:0004311]	ath:At4g36810	AP22.99; geranylgeranyl pyrophosphate synthase (GGPS1) / GGPP synthetase / farnesyltranstransferase [EC:2.5.1.1 2.5.1.10 2.5.1.29] [KO:K00787 K00795 K00804]	2e-129	slr0739	COG0142	5e-88	GGPPS_ARATH	Carotenoidbiosynthesis;Chloroplast;Isoprenebiosynthesis;Multifunctionalenzyme;Plastid;Transferase;Transitpeptide,Geranylgeranyl pyrophosphate synthetase, chloroplast precursor (GGPP synthetase) (GGPS) [Includes: Dimethylallyltranstransferase (EC 2.5.1.1); Geranyltranstransferase (EC 2.5.1.10); Farnesyltranstransferase (EC 2.5.1.29)].	1e-129	GO_ID:49410	TAIR|gene:2089540 SPTR:Q9LUD9 symbol:AT3G14550.1 [GO:0004311 "farnesyltranstransferase activity" evidence=IDA] [GO:0008299 "isoprenoid biosynthesis" evidence=ISS] InterPro:IPR000092 Pfam:PF00348 PROSITE:PS00723 PROSITE:PS00444 EMBL:AB023038 SPTR:Q9LUD9	1e-115
chr6.TM1374.5	99.1.4.6041	GO_ID:7323							WRN_HUMAN	ATP-binding;DNA-binding;Helicase;Hydrolase;Nuclearprotein;Nucleotide-binding;Polymorphism;Repeat,Werner syndrome helicase.	8e-20	GO_ID:7323	TAIR|gene:2119524 SPTR:Q9FT68 symbol:WRNEXO [GO:0000004 "biological process unknown" evidence=ND] [GO:0003676 "nucleic acid binding" evidence=ISS] [GO:0005622 "intracellular" evidence=ISS] [GO:0008408 "3-5 exonuclease activity" evidence=ISS] [GO:0005515 "protein binding" evidence=IPI] InterPro:IPR002562 Pfam:PF01612 GO:GO:0005622 SMART:SM00474 EMBL:AJ404476 SPTR:Q9FT68	2e-22
chr6.TM1374.5	99.1.3.2.3993	WRN_HUMAN							WRN_HUMAN	ATP-binding;DNA-binding;Helicase;Hydrolase;Nuclearprotein;Nucleotide-binding;Polymorphism;Repeat,Werner syndrome helicase.	8e-20	GO_ID:7323	TAIR|gene:2119524 SPTR:Q9FT68 symbol:WRNEXO [GO:0000004 "biological process unknown" evidence=ND] [GO:0003676 "nucleic acid binding" evidence=ISS] [GO:0005622 "intracellular" evidence=ISS] [GO:0008408 "3-5 exonuclease activity" evidence=ISS] [GO:0005515 "protein binding" evidence=IPI] InterPro:IPR002562 Pfam:PF01612 GO:GO:0005622 SMART:SM00474 EMBL:AJ404476 SPTR:Q9FT68	2e-22
TM0807.5	1.6.3.16	E2.1.1.- [EC:2.1.1.-] [COG:COG0500 COG0742]	ath:At5g54160	K18G13.3; O-methyltransferase 1 [EC:2.1.1.76] [KO:K05279]	5e-55	mll8050	COG0500	3e-14	CHOMT_MEDSA	3D-structure;Methyltransferase;Transferase,Isoliquiritigenin 2-O-methyltransferase (EC 2.1.1.-) (Chalcone O- methyltransferase) (ChOMT).	3e-69	GO_ID:19432	TAIR|gene:2153422 SPTR:Q9FK25 symbol:AT5G54160.1 [GO:0005829 "cytosol" evidence=TAS] [GO:0005737 "cytoplasm" evidence=IDA] [GO:0005634 "nucleus" evidence=IDA] InterPro:IPR001601 InterPro:IPR001077 Interpro:IPR000051 Pfam:PF00891 InterPro:IPR011991 EMBL:AB013387 EMBL:U70424 EMBL:AY062837 EMBL:AY081565 EMBL:AY087297 EMBL:Z27062 PDB:1NII SPTR:Q9FK25	1e-55
TM0807.5	1.5.12.40	E2.1.1.- [EC:2.1.1.-] [COG:COG0500 COG0742]	ath:At5g54160	K18G13.3; O-methyltransferase 1 [EC:2.1.1.76] [KO:K05279]	5e-55	mll8050	COG0500	3e-14	CHOMT_MEDSA	3D-structure;Methyltransferase;Transferase,Isoliquiritigenin 2-O-methyltransferase (EC 2.1.1.-) (Chalcone O- methyltransferase) (ChOMT).	3e-69	GO_ID:19432	TAIR|gene:2153422 SPTR:Q9FK25 symbol:AT5G54160.1 [GO:0005829 "cytosol" evidence=TAS] [GO:0005737 "cytoplasm" evidence=IDA] [GO:0005634 "nucleus" evidence=IDA] InterPro:IPR001601 InterPro:IPR001077 Interpro:IPR000051 Pfam:PF00891 InterPro:IPR011991 EMBL:AB013387 EMBL:U70424 EMBL:AY062837 EMBL:AY081565 EMBL:AY087297 EMBL:Z27062 PDB:1NII SPTR:Q9FK25	1e-55
TM0807.5	1.3.8.17	E2.1.1.- [EC:2.1.1.-] [COG:COG0500 COG0742]	ath:At5g54160	K18G13.3; O-methyltransferase 1 [EC:2.1.1.76] [KO:K05279]	5e-55	mll8050	COG0500	3e-14	CHOMT_MEDSA	3D-structure;Methyltransferase;Transferase,Isoliquiritigenin 2-O-methyltransferase (EC 2.1.1.-) (Chalcone O- methyltransferase) (ChOMT).	3e-69	GO_ID:19432	TAIR|gene:2153422 SPTR:Q9FK25 symbol:AT5G54160.1 [GO:0005829 "cytosol" evidence=TAS] [GO:0005737 "cytoplasm" evidence=IDA] [GO:0005634 "nucleus" evidence=IDA] InterPro:IPR001601 InterPro:IPR001077 Interpro:IPR000051 Pfam:PF00891 InterPro:IPR011991 EMBL:AB013387 EMBL:U70424 EMBL:AY062837 EMBL:AY081565 EMBL:AY087297 EMBL:Z27062 PDB:1NII SPTR:Q9FK25	1e-55
TM0807.5	1.5.11.30	E2.1.1.- [EC:2.1.1.-] [COG:COG0500 COG0742]	ath:At5g54160	K18G13.3; O-methyltransferase 1 [EC:2.1.1.76] [KO:K05279]	5e-55	mll8050	COG0500	3e-14	CHOMT_MEDSA	3D-structure;Methyltransferase;Transferase,Isoliquiritigenin 2-O-methyltransferase (EC 2.1.1.-) (Chalcone O- methyltransferase) (ChOMT).	3e-69	GO_ID:19432	TAIR|gene:2153422 SPTR:Q9FK25 symbol:AT5G54160.1 [GO:0005829 "cytosol" evidence=TAS] [GO:0005737 "cytoplasm" evidence=IDA] [GO:0005634 "nucleus" evidence=IDA] InterPro:IPR001601 InterPro:IPR001077 Interpro:IPR000051 Pfam:PF00891 InterPro:IPR011991 EMBL:AB013387 EMBL:U70424 EMBL:AY062837 EMBL:AY081565 EMBL:AY087297 EMBL:Z27062 PDB:1NII SPTR:Q9FK25	1e-55
TM0807.5	1.10.7.8	E2.1.1.76 flavonol 3-O-methyltransferase [EC:2.1.1.76] [GO:0030755]	ath:At5g54160	K18G13.3; O-methyltransferase 1 [EC:2.1.1.76] [KO:K05279]	5e-55	mll8050	COG0500	3e-14	CHOMT_MEDSA	3D-structure;Methyltransferase;Transferase,Isoliquiritigenin 2-O-methyltransferase (EC 2.1.1.-) (Chalcone O- methyltransferase) (ChOMT).	3e-69	GO_ID:19432	TAIR|gene:2153422 SPTR:Q9FK25 symbol:AT5G54160.1 [GO:0005829 "cytosol" evidence=TAS] [GO:0005737 "cytoplasm" evidence=IDA] [GO:0005634 "nucleus" evidence=IDA] InterPro:IPR001601 InterPro:IPR001077 Interpro:IPR000051 Pfam:PF00891 InterPro:IPR011991 EMBL:AB013387 EMBL:U70424 EMBL:AY062837 EMBL:AY081565 EMBL:AY087297 EMBL:Z27062 PDB:1NII SPTR:Q9FK25	1e-55
TM0807.5	1.6.4.7	E2.1.1.- [EC:2.1.1.-] [COG:COG0500 COG0742]	ath:At5g54160	K18G13.3; O-methyltransferase 1 [EC:2.1.1.76] [KO:K05279]	5e-55	mll8050	COG0500	3e-14	CHOMT_MEDSA	3D-structure;Methyltransferase;Transferase,Isoliquiritigenin 2-O-methyltransferase (EC 2.1.1.-) (Chalcone O- methyltransferase) (ChOMT).	3e-69	GO_ID:19432	TAIR|gene:2153422 SPTR:Q9FK25 symbol:AT5G54160.1 [GO:0005829 "cytosol" evidence=TAS] [GO:0005737 "cytoplasm" evidence=IDA] [GO:0005634 "nucleus" evidence=IDA] InterPro:IPR001601 InterPro:IPR001077 Interpro:IPR000051 Pfam:PF00891 InterPro:IPR011991 EMBL:AB013387 EMBL:U70424 EMBL:AY062837 EMBL:AY081565 EMBL:AY087297 EMBL:Z27062 PDB:1NII SPTR:Q9FK25	1e-55
TM0807.5	1.9.4.4	E2.1.1.1, NNMT nicotinamide N-methyltransferase [EC:2.1.1.1] [COG:COG0500] [GO:0008112]	ath:At5g54160	K18G13.3; O-methyltransferase 1 [EC:2.1.1.76] [KO:K05279]	5e-55	mll8050	COG0500	3e-14	CHOMT_MEDSA	3D-structure;Methyltransferase;Transferase,Isoliquiritigenin 2-O-methyltransferase (EC 2.1.1.-) (Chalcone O- methyltransferase) (ChOMT).	3e-69	GO_ID:19432	TAIR|gene:2153422 SPTR:Q9FK25 symbol:AT5G54160.1 [GO:0005829 "cytosol" evidence=TAS] [GO:0005737 "cytoplasm" evidence=IDA] [GO:0005634 "nucleus" evidence=IDA] InterPro:IPR001601 InterPro:IPR001077 Interpro:IPR000051 Pfam:PF00891 InterPro:IPR011991 EMBL:AB013387 EMBL:U70424 EMBL:AY062837 EMBL:AY081565 EMBL:AY087297 EMBL:Z27062 PDB:1NII SPTR:Q9FK25	1e-55
TM0807.5	1.9.10.46	E2.1.1.11, chlM magnesium-protoporphyrin O-methyltransferase [EC:2.1.1.11] [COG:COG0500] [GO:0046406]	ath:At5g54160	K18G13.3; O-methyltransferase 1 [EC:2.1.1.76] [KO:K05279]	5e-55	mll8050	COG0500	3e-14	CHOMT_MEDSA	3D-structure;Methyltransferase;Transferase,Isoliquiritigenin 2-O-methyltransferase (EC 2.1.1.-) (Chalcone O- methyltransferase) (ChOMT).	3e-69	GO_ID:19432	TAIR|gene:2153422 SPTR:Q9FK25 symbol:AT5G54160.1 [GO:0005829 "cytosol" evidence=TAS] [GO:0005737 "cytoplasm" evidence=IDA] [GO:0005634 "nucleus" evidence=IDA] InterPro:IPR001601 InterPro:IPR001077 Interpro:IPR000051 Pfam:PF00891 InterPro:IPR011991 EMBL:AB013387 EMBL:U70424 EMBL:AY062837 EMBL:AY081565 EMBL:AY087297 EMBL:Z27062 PDB:1NII SPTR:Q9FK25	1e-55
TM0807.5	1.11.12.7	E2.1.1.- [EC:2.1.1.-] [COG:COG0500 COG0742]	ath:At5g54160	K18G13.3; O-methyltransferase 1 [EC:2.1.1.76] [KO:K05279]	5e-55	mll8050	COG0500	3e-14	CHOMT_MEDSA	3D-structure;Methyltransferase;Transferase,Isoliquiritigenin 2-O-methyltransferase (EC 2.1.1.-) (Chalcone O- methyltransferase) (ChOMT).	3e-69	GO_ID:19432	TAIR|gene:2153422 SPTR:Q9FK25 symbol:AT5G54160.1 [GO:0005829 "cytosol" evidence=TAS] [GO:0005737 "cytoplasm" evidence=IDA] [GO:0005634 "nucleus" evidence=IDA] InterPro:IPR001601 InterPro:IPR001077 Interpro:IPR000051 Pfam:PF00891 InterPro:IPR011991 EMBL:AB013387 EMBL:U70424 EMBL:AY062837 EMBL:AY081565 EMBL:AY087297 EMBL:Z27062 PDB:1NII SPTR:Q9FK25	1e-55
TM0807.5	1.5.14.34	E2.1.1.- [EC:2.1.1.-] [COG:COG0500 COG0742]	ath:At5g54160	K18G13.3; O-methyltransferase 1 [EC:2.1.1.76] [KO:K05279]	5e-55	mll8050	COG0500	3e-14	CHOMT_MEDSA	3D-structure;Methyltransferase;Transferase,Isoliquiritigenin 2-O-methyltransferase (EC 2.1.1.-) (Chalcone O- methyltransferase) (ChOMT).	3e-69	GO_ID:19432	TAIR|gene:2153422 SPTR:Q9FK25 symbol:AT5G54160.1 [GO:0005829 "cytosol" evidence=TAS] [GO:0005737 "cytoplasm" evidence=IDA] [GO:0005634 "nucleus" evidence=IDA] InterPro:IPR001601 InterPro:IPR001077 Interpro:IPR000051 Pfam:PF00891 InterPro:IPR011991 EMBL:AB013387 EMBL:U70424 EMBL:AY062837 EMBL:AY081565 EMBL:AY087297 EMBL:Z27062 PDB:1NII SPTR:Q9FK25	1e-55
chr1.CM0122.56	99.1.4.526	GO_ID:49695	hsa:2992	GYG; glycogenin [EC:2.4.1.186] [KO:K00750]	7e-19				GLYG_HUMAN	Acetylation;Alternativesplicing;Glycogenbiosynthesis;Glycoprotein;Phosphorylation;Transferase,Glycogenin-1 (EC 2.4.1.186).	4e-19	GO_ID:49695	TAIR|gene:3697143 SPTR:O22893 symbol:AT2G47180.1 [GO:0008372 "cellular component unknown" evidence=ND] [GO:0016051 "carbohydrate biosynthesis" evidence=ISS] [GO:0016758 "transferase activity, transferring hexosyl groups" evidence=ISS] InterPro:IPR002495 Pfam:PF01501 HSSP:P13280 EMBL:AC002337 EMBL:AB062848 EMBL:AC007236 EMBL:AY056139 EMBL:AY085006 EMBL:AY091426 PIR:A84912 SPTR:O22893	8e-154
chr1.CM0122.56	99.1.3.1.75	EC 2.4.1.186	hsa:2992	GYG; glycogenin [EC:2.4.1.186] [KO:K00750]	7e-19				GLYG_HUMAN	Acetylation;Alternativesplicing;Glycogenbiosynthesis;Glycoprotein;Phosphorylation;Transferase,Glycogenin-1 (EC 2.4.1.186).	4e-19	GO_ID:49695	TAIR|gene:3697143 SPTR:O22893 symbol:AT2G47180.1 [GO:0008372 "cellular component unknown" evidence=ND] [GO:0016051 "carbohydrate biosynthesis" evidence=ISS] [GO:0016758 "transferase activity, transferring hexosyl groups" evidence=ISS] InterPro:IPR002495 Pfam:PF01501 HSSP:P13280 EMBL:AC002337 EMBL:AB062848 EMBL:AC007236 EMBL:AY056139 EMBL:AY085006 EMBL:AY091426 PIR:A84912 SPTR:O22893	8e-154
chr1.CM0122.56	99.1.1.149	KO:K00750	hsa:2992	GYG; glycogenin [EC:2.4.1.186] [KO:K00750]	7e-19				GLYG_HUMAN	Acetylation;Alternativesplicing;Glycogenbiosynthesis;Glycoprotein;Phosphorylation;Transferase,Glycogenin-1 (EC 2.4.1.186).	4e-19	GO_ID:49695	TAIR|gene:3697143 SPTR:O22893 symbol:AT2G47180.1 [GO:0008372 "cellular component unknown" evidence=ND] [GO:0016051 "carbohydrate biosynthesis" evidence=ISS] [GO:0016758 "transferase activity, transferring hexosyl groups" evidence=ISS] InterPro:IPR002495 Pfam:PF01501 HSSP:P13280 EMBL:AC002337 EMBL:AB062848 EMBL:AC007236 EMBL:AY056139 EMBL:AY085006 EMBL:AY091426 PIR:A84912 SPTR:O22893	8e-154
chr2.CM0304.16	1.2.10.7.2	E3.6.3.5, zntA Zn2+-exporting ATPase [EC:3.6.3.5] [COG:COG2217] [GO:0016463]	ath:At1g63440	F2K11.18; copper-exporting ATPase, putative / responsive-to-antagonist 1, putative / copper-transporting ATPase, putative [EC:3.6.3.4] [KO:K01533]	0	BS_yvgX	COG2217	1e-155	AHM7_ARATH	ATP-binding;Copper;Coppertransport;Hydrolase;Hypotheticalprotein;Iontransport;Magnesium;Membrane;Metal-binding;Multigenefamily;Nucleotide-binding;Phosphorylation;Repeat;Transmembrane;Transport,Putative copper-transporting ATPase 3 (EC 3.6.3.4).	0	GO_ID:41810	TAIR|gene:2031360 SPTR:Q9SH30 symbol:AT1G63440.1 [GO:0015662 "ATPase activity, coupled to transmembrane movement of ions, phosphorylative mechanism" evidence=ISS] InterPro:IPR005834 InterPro:IPR001757 InterPro:IPR006403 InterPro:IPR008250 InterPro:IPR006416 InterPro:IPR006121 Pfam:PF00702 Pfam:PF00403 Pfam:PF00122 Prosite:PS00154 Interpro:IPR001877 PRINTS:PR00119 TIGRFAMs:TIGR01494 HSSP:Q04656 PR…	0
chr2.CM0304.16	1.2.10.7.1	E3.6.3.3, zntA Cd2+-exporting ATPase [EC:3.6.3.3] [COG:COG2217] [GO:0008551]	ath:At1g63440	F2K11.18; copper-exporting ATPase, putative / responsive-to-antagonist 1, putative / copper-transporting ATPase, putative [EC:3.6.3.4] [KO:K01533]	0	BS_yvgX	COG2217	1e-155	AHM7_ARATH	ATP-binding;Copper;Coppertransport;Hydrolase;Hypotheticalprotein;Iontransport;Magnesium;Membrane;Metal-binding;Multigenefamily;Nucleotide-binding;Phosphorylation;Repeat;Transmembrane;Transport,Putative copper-transporting ATPase 3 (EC 3.6.3.4).	0	GO_ID:41810	TAIR|gene:2031360 SPTR:Q9SH30 symbol:AT1G63440.1 [GO:0015662 "ATPase activity, coupled to transmembrane movement of ions, phosphorylative mechanism" evidence=ISS] InterPro:IPR005834 InterPro:IPR001757 InterPro:IPR006403 InterPro:IPR008250 InterPro:IPR006416 InterPro:IPR006121 Pfam:PF00702 Pfam:PF00403 Pfam:PF00122 Prosite:PS00154 Interpro:IPR001877 PRINTS:PR00119 TIGRFAMs:TIGR01494 HSSP:Q04656 PR…	0
chr2.CM0304.16	1.2.10.4	E3.6.3.4, ATP7, copA Cu2+-exporting ATPase [EC:3.6.3.4] [COG:COG2217] [GO:0004008] [TC:3.A.3.5]	ath:At1g63440	F2K11.18; copper-exporting ATPase, putative / responsive-to-antagonist 1, putative / copper-transporting ATPase, putative [EC:3.6.3.4] [KO:K01533]	0	BS_yvgX	COG2217	1e-155	AHM7_ARATH	ATP-binding;Copper;Coppertransport;Hydrolase;Hypotheticalprotein;Iontransport;Magnesium;Membrane;Metal-binding;Multigenefamily;Nucleotide-binding;Phosphorylation;Repeat;Transmembrane;Transport,Putative copper-transporting ATPase 3 (EC 3.6.3.4).	0	GO_ID:41810	TAIR|gene:2031360 SPTR:Q9SH30 symbol:AT1G63440.1 [GO:0015662 "ATPase activity, coupled to transmembrane movement of ions, phosphorylative mechanism" evidence=ISS] InterPro:IPR005834 InterPro:IPR001757 InterPro:IPR006403 InterPro:IPR008250 InterPro:IPR006416 InterPro:IPR006121 Pfam:PF00702 Pfam:PF00403 Pfam:PF00122 Prosite:PS00154 Interpro:IPR001877 PRINTS:PR00119 TIGRFAMs:TIGR01494 HSSP:Q04656 PR…	0
Ljwgs_049772.1	99.1.4.1522	GO_ID:18059										GO_ID:18059	TAIR|gene:2101108 SPTR:Q9LZG8 symbol:AT3G43790.1 [GO:0005351 "sugar porter activity" evidence=ISS] [GO:0015144 "carbohydrate transporter activity" evidence=ISS] [GO:0016020 "membrane" evidence=ISS] Pfam:PF07690 InterPro:IPR007114 GO:GO:0006810 PROSITE:PS50850 InterPro:IPR011701 EMBL:AL162691 PIR:T47415 SPTR:Q9LZG8	7e-26
Ljwgs_141659.1	3.3.10.117	BMPR1 bone morphogenetic protein receptor, type I [EC:2.7.1.37]	ath:At5g02290	T1E22.50; protein kinase, putative [EC:2.7.1.37] [KO:K00870]	2e-14				EXS_ARATH	ATP-binding;Kinase;Leucine-richrepeat;Meiosis;Membrane;Nucleotide-binding;Phosphorylation;Receptor;Repeat;Serine/threonine-proteinkinase;Signal;Transferase;Transmembrane,Leucine-rich repeat receptor protein kinase EXS precursor (EC 2.7.1.37) (Extra sporogenous cells protein) (EXCESS MICROSPOROCYTES1 protein).	8e-16	GO_ID:16626	TAIR|gene:2084952 SPTR:Q9SR05 symbol:AT3G04690.1 [GO:0016301 "kinase activity" evidence=ISS] InterPro:IPR000719 InterPro:IPR008271 Prosite:PS00108 Prosite:PS00107 ProDom:PD000001 PROSITE:PS50011 HSSP:Q62838 EMBL:AC011437 SPTR:Q9SR05	7e-23
Ljwgs_141659.1	3.2.2.1	Protein kinase [EC:2.7.1.37]	ath:At5g02290	T1E22.50; protein kinase, putative [EC:2.7.1.37] [KO:K00870]	2e-14				EXS_ARATH	ATP-binding;Kinase;Leucine-richrepeat;Meiosis;Membrane;Nucleotide-binding;Phosphorylation;Receptor;Repeat;Serine/threonine-proteinkinase;Signal;Transferase;Transmembrane,Leucine-rich repeat receptor protein kinase EXS precursor (EC 2.7.1.37) (Extra sporogenous cells protein) (EXCESS MICROSPOROCYTES1 protein).	8e-16	GO_ID:16626	TAIR|gene:2084952 SPTR:Q9SR05 symbol:AT3G04690.1 [GO:0016301 "kinase activity" evidence=ISS] InterPro:IPR000719 InterPro:IPR008271 Prosite:PS00108 Prosite:PS00107 ProDom:PD000001 PROSITE:PS50011 HSSP:Q62838 EMBL:AC011437 SPTR:Q9SR05	7e-23
chr5.CM0089.126	99.1.4.3870	GO_ID:2892							QUA1_ARATH	Celladhesion;Cellwall;Coiledcoil;Glycoprotein;Glycosyltransferase;Golgistack;Membrane;Signal-anchor;Transferase;Transmembrane,Glycosyltransferase QUASIMODO1 (EC 2.4.1.-).	7e-17	GO_ID:2892	TAIR|gene:2016431 SPTR:Q9LN68 symbol:AT1G19300.1 [GO:0016757 "transferase activity, transferring glycosyl groups" evidence=ISS] [GO:0016051 "carbohydrate biosynthesis" evidence=ISS] [GO:0016758 "transferase activity, transferring hexosyl groups" evidence=ISS] InterPro:IPR002495 Pfam:PF01501 EMBL:AC025808 EMBL:AF424600 SPTR:Q9LN68	1e-141
chr5.CM0089.126	99.1.3.1.21	EC 2.4.1.-							QUA1_ARATH	Celladhesion;Cellwall;Coiledcoil;Glycoprotein;Glycosyltransferase;Golgistack;Membrane;Signal-anchor;Transferase;Transmembrane,Glycosyltransferase QUASIMODO1 (EC 2.4.1.-).	7e-17	GO_ID:2892	TAIR|gene:2016431 SPTR:Q9LN68 symbol:AT1G19300.1 [GO:0016757 "transferase activity, transferring glycosyl groups" evidence=ISS] [GO:0016051 "carbohydrate biosynthesis" evidence=ISS] [GO:0016758 "transferase activity, transferring hexosyl groups" evidence=ISS] InterPro:IPR002495 Pfam:PF01501 EMBL:AC025808 EMBL:AF424600 SPTR:Q9LN68	1e-141
Ljwgs_134107.1	3.3.10.117	BMPR1 bone morphogenetic protein receptor, type I [EC:2.7.1.37]							SRK6_BRAOE	ATP-binding;Glycoprotein;Kinase;Membrane;Nucleotide-binding;Receptor;Self-incompatibility;Serine/threonine-proteinkinase;Signal;Transferase;Transmembrane,Putative serine/threonine-protein kinase receptor precursor (EC 2.7.1.37) (S-receptor kinase) (SRK).	3e-09	GO_ID:16402	TAIR|gene:2125461 SPTR:Q9ZR08 symbol:AT4G03230.1 [GO:0016301 "kinase activity" evidence=ISS] InterPro:IPR000719 InterPro:IPR008271 Pfam:PF00069 Prosite:PS00108 InterPro:IPR000742 InterPro:IPR006210 InterPro:IPR003609 InterPro:IPR000858 InterPro:IPR001480 Pfam:PF01453 SMART:SM00181 ProDom:PD000001 PROSITE:PS50011 PROSITE:PS50026 HSSP:Q62838 PROSITE:PS50948 SMART:SM00473 Pfam:PF00954 SMART:SM00108 …	2e-19
Ljwgs_134107.1	3.2.2.1	Protein kinase [EC:2.7.1.37]							SRK6_BRAOE	ATP-binding;Glycoprotein;Kinase;Membrane;Nucleotide-binding;Receptor;Self-incompatibility;Serine/threonine-proteinkinase;Signal;Transferase;Transmembrane,Putative serine/threonine-protein kinase receptor precursor (EC 2.7.1.37) (S-receptor kinase) (SRK).	3e-09	GO_ID:16402	TAIR|gene:2125461 SPTR:Q9ZR08 symbol:AT4G03230.1 [GO:0016301 "kinase activity" evidence=ISS] InterPro:IPR000719 InterPro:IPR008271 Pfam:PF00069 Prosite:PS00108 InterPro:IPR000742 InterPro:IPR006210 InterPro:IPR003609 InterPro:IPR000858 InterPro:IPR001480 Pfam:PF01453 SMART:SM00181 ProDom:PD000001 PROSITE:PS50011 PROSITE:PS50026 HSSP:Q62838 PROSITE:PS50948 SMART:SM00473 Pfam:PF00954 SMART:SM00108 …	2e-19
chr1.CM0593.46	3.1.3.34	ANT solute carrier family 25 (mitochondrial carrier	cme:CMN084C	ADP/ATP translocase [KO:K05863]	9e-13				CMC2_CAEEL	Calcium;Completeproteome;Hypotheticalprotein;Innermembrane;Membrane;Mitochondrion;Repeat;Transmembrane;Transport,Probable calcium-binding mitochondrial carrier F55A11.4.	4e-45	GO_ID:14975	TAIR|gene:2157422 SPTR:Q9FI43 symbol:AT5G51050.1 [GO:0005509 "calcium ion binding" evidence=ISS] [GO:0005743 "mitochondrial inner membrane" evidence=ISS] [GO:0006810 "transport" evidence=ISS] InterPro:IPR002048 InterPro:IPR001993 Pfam:PF00036 Pfam:PF00153 InterPro:IPR002067 InterPro:IPR002113 InterPro:IPR011992 Prosite:PS00018 ProDom:PD000012 SMART:SM00054 GO:GO:0005739 PRINTS:PR00926 PROSITE:PS5…	2e-143
chr1.CM0593.46	3.2.9.87	ANT solute carrier family 25 (mitochondrial carrier	cme:CMN084C	ADP/ATP translocase [KO:K05863]	9e-13				CMC2_CAEEL	Calcium;Completeproteome;Hypotheticalprotein;Innermembrane;Membrane;Mitochondrion;Repeat;Transmembrane;Transport,Probable calcium-binding mitochondrial carrier F55A11.4.	4e-45	GO_ID:14975	TAIR|gene:2157422 SPTR:Q9FI43 symbol:AT5G51050.1 [GO:0005509 "calcium ion binding" evidence=ISS] [GO:0005743 "mitochondrial inner membrane" evidence=ISS] [GO:0006810 "transport" evidence=ISS] InterPro:IPR002048 InterPro:IPR001993 Pfam:PF00036 Pfam:PF00153 InterPro:IPR002067 InterPro:IPR002113 InterPro:IPR011992 Prosite:PS00018 ProDom:PD000012 SMART:SM00054 GO:GO:0005739 PRINTS:PR00926 PROSITE:PS5…	2e-143
TM0697.24.2	99.1.4.5219	GO_ID:30306										GO_ID:30306	TAIR|gene:2055877 SPTR:O82273 symbol:AT2G31110.1 [GO:0000004 "biological process unknown" evidence=ND] [GO:0008372 "cellular component unknown" evidence=ND] InterPro:IPR004253 Pfam:PF03005 EMBL:AC005311 PIR:F84716 SPTR:O82273	2e-27
chr1.TM0386.1	1.9.4.15	E2.7.1.- [EC:2.7.1.-] [COG:COG0515 COG1493]	lma:LmjF07.0900	serine/threonine kinase, putative [EC:2.7.1.-] [KO:K07198]	3e-59	YDR477w_1	COG0515	2e-47	CPK11_ARATH	ATP-binding;Kinase;Nucleotide-binding;Serine/threonine-proteinkinase;Transferase,CBL-interacting serine/threonine-protein kinase 11 (EC 2.7.1.37) (SOS2-like protein kinase PKS5) (SOS-interacting protein 4) (SNF1- related kinase 3.22).	5e-101	GO_ID:18229	TAIR|gene:2065780 SPTR:O22932 symbol:AT2G30360.1 [GO:0016301 "kinase activity" evidence=ISS] InterPro:IPR000719 InterPro:IPR002290 InterPro:IPR008271 Pfam:PF00069 Prosite:PS00108 InterPro:IPR004041 Prosite:PS00107 Pfam:PF03822 ProDom:PD000001 PROSITE:PS50011 SMART:SM00220 HSSP:P24941 PROSITE:PS50816 EMBL:AC002338 EMBL:AF295666 EMBL:AF339146 EMBL:AF370595 EMBL:AF428398 EMBL:BT002478 EMBL:BT006582 …	2e-101
chr1.TM0386.1	1.1.17.19	E2.7.1.- [EC:2.7.1.-] [COG:COG0515 COG1493]	lma:LmjF07.0900	serine/threonine kinase, putative [EC:2.7.1.-] [KO:K07198]	3e-59	YDR477w_1	COG0515	2e-47	CPK11_ARATH	ATP-binding;Kinase;Nucleotide-binding;Serine/threonine-proteinkinase;Transferase,CBL-interacting serine/threonine-protein kinase 11 (EC 2.7.1.37) (SOS2-like protein kinase PKS5) (SOS-interacting protein 4) (SNF1- related kinase 3.22).	5e-101	GO_ID:18229	TAIR|gene:2065780 SPTR:O22932 symbol:AT2G30360.1 [GO:0016301 "kinase activity" evidence=ISS] InterPro:IPR000719 InterPro:IPR002290 InterPro:IPR008271 Pfam:PF00069 Prosite:PS00108 InterPro:IPR004041 Prosite:PS00107 Pfam:PF03822 ProDom:PD000001 PROSITE:PS50011 SMART:SM00220 HSSP:P24941 PROSITE:PS50816 EMBL:AC002338 EMBL:AF295666 EMBL:AF339146 EMBL:AF370595 EMBL:AF428398 EMBL:BT002478 EMBL:BT006582 …	2e-101
chr1.TM0386.1	3.2.12.25	PRKAA, AMPK 5-AMP-activated protein kinase, catalytic alpha subunit [EC:2.7.1.-]	lma:LmjF07.0900	serine/threonine kinase, putative [EC:2.7.1.-] [KO:K07198]	3e-59	YDR477w_1	COG0515	2e-47	CPK11_ARATH	ATP-binding;Kinase;Nucleotide-binding;Serine/threonine-proteinkinase;Transferase,CBL-interacting serine/threonine-protein kinase 11 (EC 2.7.1.37) (SOS2-like protein kinase PKS5) (SOS-interacting protein 4) (SNF1- related kinase 3.22).	5e-101	GO_ID:18229	TAIR|gene:2065780 SPTR:O22932 symbol:AT2G30360.1 [GO:0016301 "kinase activity" evidence=ISS] InterPro:IPR000719 InterPro:IPR002290 InterPro:IPR008271 Pfam:PF00069 Prosite:PS00108 InterPro:IPR004041 Prosite:PS00107 Pfam:PF03822 ProDom:PD000001 PROSITE:PS50011 SMART:SM00220 HSSP:P24941 PROSITE:PS50816 EMBL:AC002338 EMBL:AF295666 EMBL:AF339146 EMBL:AF370595 EMBL:AF428398 EMBL:BT002478 EMBL:BT006582 …	2e-101
chr1.TM0386.1	3.2.11.36	PRKAA, AMPK 5-AMP-activated protein kinase, catalytic alpha subunit [EC:2.7.1.-]	lma:LmjF07.0900	serine/threonine kinase, putative [EC:2.7.1.-] [KO:K07198]	3e-59	YDR477w_1	COG0515	2e-47	CPK11_ARATH	ATP-binding;Kinase;Nucleotide-binding;Serine/threonine-proteinkinase;Transferase,CBL-interacting serine/threonine-protein kinase 11 (EC 2.7.1.37) (SOS2-like protein kinase PKS5) (SOS-interacting protein 4) (SNF1- related kinase 3.22).	5e-101	GO_ID:18229	TAIR|gene:2065780 SPTR:O22932 symbol:AT2G30360.1 [GO:0016301 "kinase activity" evidence=ISS] InterPro:IPR000719 InterPro:IPR002290 InterPro:IPR008271 Pfam:PF00069 Prosite:PS00108 InterPro:IPR004041 Prosite:PS00107 Pfam:PF03822 ProDom:PD000001 PROSITE:PS50011 SMART:SM00220 HSSP:P24941 PROSITE:PS50816 EMBL:AC002338 EMBL:AF295666 EMBL:AF339146 EMBL:AF370595 EMBL:AF428398 EMBL:BT002478 EMBL:BT006582 …	2e-101
chr1.TM0386.1	1.7.8.19	WAAY, rfaY lipopolysaccharide core biosynthesis protein RFAY [EC:2.7.-.-] [COG:COG0515]	lma:LmjF07.0900	serine/threonine kinase, putative [EC:2.7.1.-] [KO:K07198]	3e-59	YDR477w_1	COG0515	2e-47	CPK11_ARATH	ATP-binding;Kinase;Nucleotide-binding;Serine/threonine-proteinkinase;Transferase,CBL-interacting serine/threonine-protein kinase 11 (EC 2.7.1.37) (SOS2-like protein kinase PKS5) (SOS-interacting protein 4) (SNF1- related kinase 3.22).	5e-101	GO_ID:18229	TAIR|gene:2065780 SPTR:O22932 symbol:AT2G30360.1 [GO:0016301 "kinase activity" evidence=ISS] InterPro:IPR000719 InterPro:IPR002290 InterPro:IPR008271 Pfam:PF00069 Prosite:PS00108 InterPro:IPR004041 Prosite:PS00107 Pfam:PF03822 ProDom:PD000001 PROSITE:PS50011 SMART:SM00220 HSSP:P24941 PROSITE:PS50816 EMBL:AC002338 EMBL:AF295666 EMBL:AF339146 EMBL:AF370595 EMBL:AF428398 EMBL:BT002478 EMBL:BT006582 …	2e-101
chr1.TM0386.1	3.3.10.117	BMPR1 bone morphogenetic protein receptor, type I [EC:2.7.1.37]	lma:LmjF07.0900	serine/threonine kinase, putative [EC:2.7.1.-] [KO:K07198]	3e-59	YDR477w_1	COG0515	2e-47	CPK11_ARATH	ATP-binding;Kinase;Nucleotide-binding;Serine/threonine-proteinkinase;Transferase,CBL-interacting serine/threonine-protein kinase 11 (EC 2.7.1.37) (SOS2-like protein kinase PKS5) (SOS-interacting protein 4) (SNF1- related kinase 3.22).	5e-101	GO_ID:18229	TAIR|gene:2065780 SPTR:O22932 symbol:AT2G30360.1 [GO:0016301 "kinase activity" evidence=ISS] InterPro:IPR000719 InterPro:IPR002290 InterPro:IPR008271 Pfam:PF00069 Prosite:PS00108 InterPro:IPR004041 Prosite:PS00107 Pfam:PF03822 ProDom:PD000001 PROSITE:PS50011 SMART:SM00220 HSSP:P24941 PROSITE:PS50816 EMBL:AC002338 EMBL:AF295666 EMBL:AF339146 EMBL:AF370595 EMBL:AF428398 EMBL:BT002478 EMBL:BT006582 …	2e-101
chr1.TM0386.1	1.11.16.8	E2.7.1.- [EC:2.7.1.-] [COG:COG0515 COG1493]	lma:LmjF07.0900	serine/threonine kinase, putative [EC:2.7.1.-] [KO:K07198]	3e-59	YDR477w_1	COG0515	2e-47	CPK11_ARATH	ATP-binding;Kinase;Nucleotide-binding;Serine/threonine-proteinkinase;Transferase,CBL-interacting serine/threonine-protein kinase 11 (EC 2.7.1.37) (SOS2-like protein kinase PKS5) (SOS-interacting protein 4) (SNF1- related kinase 3.22).	5e-101	GO_ID:18229	TAIR|gene:2065780 SPTR:O22932 symbol:AT2G30360.1 [GO:0016301 "kinase activity" evidence=ISS] InterPro:IPR000719 InterPro:IPR002290 InterPro:IPR008271 Pfam:PF00069 Prosite:PS00108 InterPro:IPR004041 Prosite:PS00107 Pfam:PF03822 ProDom:PD000001 PROSITE:PS50011 SMART:SM00220 HSSP:P24941 PROSITE:PS50816 EMBL:AC002338 EMBL:AF295666 EMBL:AF339146 EMBL:AF370595 EMBL:AF428398 EMBL:BT002478 EMBL:BT006582 …	2e-101
chr1.TM0386.1	4.2.4	Cell cycle [CLASS:04110] [PATH:hsa04110] [COG:COG0515]	lma:LmjF07.0900	serine/threonine kinase, putative [EC:2.7.1.-] [KO:K07198]	3e-59	YDR477w_1	COG0515	2e-47	CPK11_ARATH	ATP-binding;Kinase;Nucleotide-binding;Serine/threonine-proteinkinase;Transferase,CBL-interacting serine/threonine-protein kinase 11 (EC 2.7.1.37) (SOS2-like protein kinase PKS5) (SOS-interacting protein 4) (SNF1- related kinase 3.22).	5e-101	GO_ID:18229	TAIR|gene:2065780 SPTR:O22932 symbol:AT2G30360.1 [GO:0016301 "kinase activity" evidence=ISS] InterPro:IPR000719 InterPro:IPR002290 InterPro:IPR008271 Pfam:PF00069 Prosite:PS00108 InterPro:IPR004041 Prosite:PS00107 Pfam:PF03822 ProDom:PD000001 PROSITE:PS50011 SMART:SM00220 HSSP:P24941 PROSITE:PS50816 EMBL:AC002338 EMBL:AF295666 EMBL:AF339146 EMBL:AF370595 EMBL:AF428398 EMBL:BT002478 EMBL:BT006582 …	2e-101
chr1.TM0386.1	3.2.2.1	Protein kinase [EC:2.7.1.37]	lma:LmjF07.0900	serine/threonine kinase, putative [EC:2.7.1.-] [KO:K07198]	3e-59	YDR477w_1	COG0515	2e-47	CPK11_ARATH	ATP-binding;Kinase;Nucleotide-binding;Serine/threonine-proteinkinase;Transferase,CBL-interacting serine/threonine-protein kinase 11 (EC 2.7.1.37) (SOS2-like protein kinase PKS5) (SOS-interacting protein 4) (SNF1- related kinase 3.22).	5e-101	GO_ID:18229	TAIR|gene:2065780 SPTR:O22932 symbol:AT2G30360.1 [GO:0016301 "kinase activity" evidence=ISS] InterPro:IPR000719 InterPro:IPR002290 InterPro:IPR008271 Pfam:PF00069 Prosite:PS00108 InterPro:IPR004041 Prosite:PS00107 Pfam:PF03822 ProDom:PD000001 PROSITE:PS50011 SMART:SM00220 HSSP:P24941 PROSITE:PS50816 EMBL:AC002338 EMBL:AF295666 EMBL:AF339146 EMBL:AF370595 EMBL:AF428398 EMBL:BT002478 EMBL:BT006582 …	2e-101
chr2.CM0608.87	99.1.4.5758	GO_ID:45431							HAT5_ARATH	DNA-binding;Homeobox;Nuclearprotein,Homeobox-leucine zipper protein HAT5 (HD-ZIP protein 5) (HD-ZIP protein ATHB-1).	5e-37	GO_ID:45431	TAIR|gene:2084227 SPTR:Q02283 symbol:AT3G01470.1 [GO:0003700 "transcription factor activity" evidence=ISS] [GO:0005634 "nucleus" evidence=ISS] [GO:0006355 "regulation of transcription, DNA-dependent" evidence=ISS] InterPro:IPR001356 InterPro:IPR003106 InterPro:IPR000047 InterPro:IPR012287 Pfam:PF00046 PRINTS:PR00024 ProDom:PD000010 SMART:SM00389 PROSITE:PS00027 PROSITE:PS50071 PRINTS:PR00031 HSSP…	2e-37
chr2.CM0608.87	99.1.3.2.354	HAT5_ARATH							HAT5_ARATH	DNA-binding;Homeobox;Nuclearprotein,Homeobox-leucine zipper protein HAT5 (HD-ZIP protein 5) (HD-ZIP protein ATHB-1).	5e-37	GO_ID:45431	TAIR|gene:2084227 SPTR:Q02283 symbol:AT3G01470.1 [GO:0003700 "transcription factor activity" evidence=ISS] [GO:0005634 "nucleus" evidence=ISS] [GO:0006355 "regulation of transcription, DNA-dependent" evidence=ISS] InterPro:IPR001356 InterPro:IPR003106 InterPro:IPR000047 InterPro:IPR012287 Pfam:PF00046 PRINTS:PR00024 ProDom:PD000010 SMART:SM00389 PROSITE:PS00027 PROSITE:PS50071 PRINTS:PR00031 HSSP…	2e-37
chr3.CM0574.6	1.11.20.6	E1.1.1.1, adh alcohol dehydrogenase [EC:1.1.1.1] [COG:COG1012 COG1062 COG1064 COG1454] [GO:0004022 0004023 0004024 0004025]	bcz:BCZK3221	alcohol dehydrogenase, zinc-containing [EC:1.1.1.1] [KO:K00001]	2e-39	mll2116	COG0604	2e-33	QORH_ARATH	Chloroplast;NAD;Oxidoreductase;Plastid,Putative chloroplastic quinone-oxidoreductase homolog (EC 1.-.-.-).	5e-121	GO_ID:24935	TAIR|gene:2123205 SPTR:Q9SV68 symbol:AT4G13010.1 [GO:0008372 "cellular component unknown" evidence=ND] [GO:0008270 "zinc ion binding" evidence=ISS] InterPro:IPR002085 Pfam:PF00107 HSSP:P96202 EMBL:AL161535 EMBL:AL079349 EMBL:AY045857 EMBL:AF412068 EMBL:AY117154 EMBL:AY056396 PIR:T10203 SPTR:Q9SV68	2e-121
chr3.CM0574.6	1.5.12.24	E1.1.1.1, adh alcohol dehydrogenase [EC:1.1.1.1] [COG:COG1012 COG1062 COG1064 COG1454] [GO:0004022 0004023 0004024 0004025]	bcz:BCZK3221	alcohol dehydrogenase, zinc-containing [EC:1.1.1.1] [KO:K00001]	2e-39	mll2116	COG0604	2e-33	QORH_ARATH	Chloroplast;NAD;Oxidoreductase;Plastid,Putative chloroplastic quinone-oxidoreductase homolog (EC 1.-.-.-).	5e-121	GO_ID:24935	TAIR|gene:2123205 SPTR:Q9SV68 symbol:AT4G13010.1 [GO:0008372 "cellular component unknown" evidence=ND] [GO:0008270 "zinc ion binding" evidence=ISS] InterPro:IPR002085 Pfam:PF00107 HSSP:P96202 EMBL:AL161535 EMBL:AL079349 EMBL:AY045857 EMBL:AF412068 EMBL:AY117154 EMBL:AY056396 PIR:T10203 SPTR:Q9SV68	2e-121
chr3.CM0574.6	1.3.6.11	E1.1.1.1, adh alcohol dehydrogenase [EC:1.1.1.1] [COG:COG1012 COG1062 COG1064 COG1454] [GO:0004022 0004023 0004024 0004025]	bcz:BCZK3221	alcohol dehydrogenase, zinc-containing [EC:1.1.1.1] [KO:K00001]	2e-39	mll2116	COG0604	2e-33	QORH_ARATH	Chloroplast;NAD;Oxidoreductase;Plastid,Putative chloroplastic quinone-oxidoreductase homolog (EC 1.-.-.-).	5e-121	GO_ID:24935	TAIR|gene:2123205 SPTR:Q9SV68 symbol:AT4G13010.1 [GO:0008372 "cellular component unknown" evidence=ND] [GO:0008270 "zinc ion binding" evidence=ISS] InterPro:IPR002085 Pfam:PF00107 HSSP:P96202 EMBL:AL161535 EMBL:AL079349 EMBL:AY045857 EMBL:AF412068 EMBL:AY117154 EMBL:AY056396 PIR:T10203 SPTR:Q9SV68	2e-121
chr3.CM0574.6	1.3.9.4	E1.1.1.1, adh alcohol dehydrogenase [EC:1.1.1.1] [COG:COG1012 COG1062 COG1064 COG1454] [GO:0004022 0004023 0004024 0004025]	bcz:BCZK3221	alcohol dehydrogenase, zinc-containing [EC:1.1.1.1] [KO:K00001]	2e-39	mll2116	COG0604	2e-33	QORH_ARATH	Chloroplast;NAD;Oxidoreductase;Plastid,Putative chloroplastic quinone-oxidoreductase homolog (EC 1.-.-.-).	5e-121	GO_ID:24935	TAIR|gene:2123205 SPTR:Q9SV68 symbol:AT4G13010.1 [GO:0008372 "cellular component unknown" evidence=ND] [GO:0008270 "zinc ion binding" evidence=ISS] InterPro:IPR002085 Pfam:PF00107 HSSP:P96202 EMBL:AL161535 EMBL:AL079349 EMBL:AY045857 EMBL:AF412068 EMBL:AY117154 EMBL:AY056396 PIR:T10203 SPTR:Q9SV68	2e-121
chr3.CM0574.6	1.3.3.21	E1.1.1.1, adh alcohol dehydrogenase [EC:1.1.1.1] [COG:COG1012 COG1062 COG1064 COG1454] [GO:0004022 0004023 0004024 0004025]	bcz:BCZK3221	alcohol dehydrogenase, zinc-containing [EC:1.1.1.1] [KO:K00001]	2e-39	mll2116	COG0604	2e-33	QORH_ARATH	Chloroplast;NAD;Oxidoreductase;Plastid,Putative chloroplastic quinone-oxidoreductase homolog (EC 1.-.-.-).	5e-121	GO_ID:24935	TAIR|gene:2123205 SPTR:Q9SV68 symbol:AT4G13010.1 [GO:0008372 "cellular component unknown" evidence=ND] [GO:0008270 "zinc ion binding" evidence=ISS] InterPro:IPR002085 Pfam:PF00107 HSSP:P96202 EMBL:AL161535 EMBL:AL079349 EMBL:AY045857 EMBL:AF412068 EMBL:AY117154 EMBL:AY056396 PIR:T10203 SPTR:Q9SV68	2e-121
chr3.CM0574.6	1.1.1.18	E1.1.1.1, adh alcohol dehydrogenase [EC:1.1.1.1] [COG:COG1012 COG1062 COG1064 COG1454] [GO:0004022 0004023 0004024 0004025]	bcz:BCZK3221	alcohol dehydrogenase, zinc-containing [EC:1.1.1.1] [KO:K00001]	2e-39	mll2116	COG0604	2e-33	QORH_ARATH	Chloroplast;NAD;Oxidoreductase;Plastid,Putative chloroplastic quinone-oxidoreductase homolog (EC 1.-.-.-).	5e-121	GO_ID:24935	TAIR|gene:2123205 SPTR:Q9SV68 symbol:AT4G13010.1 [GO:0008372 "cellular component unknown" evidence=ND] [GO:0008270 "zinc ion binding" evidence=ISS] InterPro:IPR002085 Pfam:PF00107 HSSP:P96202 EMBL:AL161535 EMBL:AL079349 EMBL:AY045857 EMBL:AF412068 EMBL:AY117154 EMBL:AY056396 PIR:T10203 SPTR:Q9SV68	2e-121
Ljwgs_119233.1	1.3.10.19	E2.7.1.32, CHK choline kinase [EC:2.7.1.32] [COG:COG0510] [GO:0004103]										GO_ID:27655	TAIR|gene:1005027780 SPTR:Q9SZ92 symbol:AT4G09760.2 [GO:0004103 "choline kinase activity" evidence=ISS] InterPro:IPR002575 Pfam:PF01636 InterPro:IPR007521 Pfam:PF04428 EMBL:AL049482 EMBL:AL161515 HSSP:Q22942 PIR:T04023 SPTR:Q9SZ92	4e-14
Ljwgs_119233.1	1.5.3.35	E2.7.1.32, CHK choline kinase [EC:2.7.1.32] [COG:COG0510] [GO:0004103]										GO_ID:27655	TAIR|gene:1005027780 SPTR:Q9SZ92 symbol:AT4G09760.2 [GO:0004103 "choline kinase activity" evidence=ISS] InterPro:IPR002575 Pfam:PF01636 InterPro:IPR007521 Pfam:PF04428 EMBL:AL049482 EMBL:AL161515 HSSP:Q22942 PIR:T04023 SPTR:Q9SZ92	4e-14
chr6.CM0055.105.1	1.2.7.2	E4.2.1.1 carbonic anhydrase [EC:4.2.1.1] [GO:0004089]	ath:At5g14740	T9L3.40; CARBONIC ANHYDRASE 2 [EC:4.2.1.1] [KO:K01672]	7e-26				CAH2_FLALI	Lyase;Multigenefamily;Zinc,Carbonic anhydrase 2 (EC 4.2.1.1) (Carbonate dehydratase 2) (Fragment).	2e-27	GO_ID:30836	TAIR|gene:2134217 SPTR:Q94CE3 symbol:AT4G33580.1 [GO:0004089 "carbonate dehydratase activity" evidence=ISS] [GO:0008270 "zinc ion binding" evidence=ISS] [GO:0015976 "carbon utilization" evidence=ISS] InterPro:IPR000834 InterPro:IPR001765 Pfam:PF00484 PROSITE:PS00133 PROSITE:PS00704 HSSP:P17067 EMBL:AY034930 EMBL:AY088420 EMBL:AY122986 EMBL:AK221870 SPTR:Q94CE3	9e-46
Ljwgs_048280.1	99.1.1.32	KO:K01287	ath:At1g11080	T19D16.4; serine carboxypeptidase S10 family protein [EC:3.4.16.5] [KO:K01287]	3e-30				BRS1_ARATH	Carboxypeptidase;Glycoprotein;Hydrolase;Protease;Signal;Zymogen,Serine carboxypeptidase II precursor (EC 3.4.16.6) (Carboxypeptidase D) (Bri1 suppressor 1) [Contains: Serine carboxypeptidase II chain A; Serine carboxypeptidase II chain B].	3e-27	GO_ID:6907	TAIR|gene:2129674 SPTR:O23364 symbol:SCPL30 [GO:0004185 "serine carboxypeptidase activity" evidence=ISS] [GO:0006508 "proteolysis" evidence=ISS] InterPro:IPR001563 Pfam:PF00450 PRINTS:PR00724 ProDom:PD001189 PROSITE:PS00131 MEROPS:S10.005 HSSP:P08819 EMBL:Z97337 EMBL:AL161540 PIR:G71414 SPTR:O23364	2e-31
Ljwgs_048280.1	99.1.4.371	GO_ID:6907	ath:At1g11080	T19D16.4; serine carboxypeptidase S10 family protein [EC:3.4.16.5] [KO:K01287]	3e-30				BRS1_ARATH	Carboxypeptidase;Glycoprotein;Hydrolase;Protease;Signal;Zymogen,Serine carboxypeptidase II precursor (EC 3.4.16.6) (Carboxypeptidase D) (Bri1 suppressor 1) [Contains: Serine carboxypeptidase II chain A; Serine carboxypeptidase II chain B].	3e-27	GO_ID:6907	TAIR|gene:2129674 SPTR:O23364 symbol:SCPL30 [GO:0004185 "serine carboxypeptidase activity" evidence=ISS] [GO:0006508 "proteolysis" evidence=ISS] InterPro:IPR001563 Pfam:PF00450 PRINTS:PR00724 ProDom:PD001189 PROSITE:PS00131 MEROPS:S10.005 HSSP:P08819 EMBL:Z97337 EMBL:AL161540 PIR:G71414 SPTR:O23364	2e-31
Ljwgs_048280.1	99.1.3.1.98	EC 3.4.16.6	ath:At1g11080	T19D16.4; serine carboxypeptidase S10 family protein [EC:3.4.16.5] [KO:K01287]	3e-30				BRS1_ARATH	Carboxypeptidase;Glycoprotein;Hydrolase;Protease;Signal;Zymogen,Serine carboxypeptidase II precursor (EC 3.4.16.6) (Carboxypeptidase D) (Bri1 suppressor 1) [Contains: Serine carboxypeptidase II chain A; Serine carboxypeptidase II chain B].	3e-27	GO_ID:6907	TAIR|gene:2129674 SPTR:O23364 symbol:SCPL30 [GO:0004185 "serine carboxypeptidase activity" evidence=ISS] [GO:0006508 "proteolysis" evidence=ISS] InterPro:IPR001563 Pfam:PF00450 PRINTS:PR00724 ProDom:PD001189 PROSITE:PS00131 MEROPS:S10.005 HSSP:P08819 EMBL:Z97337 EMBL:AL161540 PIR:G71414 SPTR:O23364	2e-31
Ljwgs_017968.3	99.1.4.6908	GO_ID:9382										GO_ID:9382	TAIR|gene:2012727 SPTR:Q9LQ32 symbol:AT1G33800.1 [GO:0000004 "biological process unknown" evidence=ND] [GO:0005554 "molecular function unknown" evidence=ND] InterPro:IPR006514 Pfam:PF04669 TIGRFAMs:TIGR01627 EMBL:AC010164 EMBL:AY070772 EMBL:AY084664 EMBL:AY097395 PIR:E86461 SPTR:Q9LQ32	2e-99
TM0548.13	99.1.4.4306	GO_ID:25833										GO_ID:25833	TAIR|gene:3711195 SPTR:Q8L8N5 symbol:AT5G58787.1 [GO:0005515 "protein binding" evidence=ISS] [GO:0008270 "zinc ion binding" evidence=ISS] InterPro:IPR001841 Pfam:PF00097 Prosite:PS00518 PROSITE:PS50089 SMART:SM00184 EMBL:AY088898 EMBL:AK118993 EMBL:BT005412 SPTR:Q8L8N5	4e-40
chr5.TM0872.5.1	99.1.4.7152	GO_ID:32743										GO_ID:32743	TAIR|gene:3441177 SPTR:Q9FH08 symbol:AT5G42210.1 [GO:0005554 "molecular function unknown" evidence=ND] [GO:0000004 "biological process unknown" evidence=ND] [GO:0008372 "cellular component unknown" evidence=ND] EMBL:AB023032 SPTR:Q9FH08	3e-39
chr1.CM0231.17	2.3.1.60	E5.2.1.8 peptidylprolyl isomerase [EC:5.2.1.8] [GO:0003755] [COG:COG0652 COG0760]	ath:At2g21130	F26H11.11; peptidyl-prolyl cis-trans isomerase / cyclophilin (CYP2) / rotamase [EC:5.2.1.8] [KO:K01802]	3e-77	slr1251	COG0652	5e-59	CYPH_LUPLU	3D-structure;Cyclosporin;Isomerase;Multigenefamily;Rotamase,Peptidyl-prolyl cis-trans isomerase (EC 5.2.1.8) (PPIase) (Rotamase) (Cyclophilin) (Cyclosporin A-binding protein).	5e-80	GO_ID:23377	TAIR|gene:2045075 SPTR:Q38900 symbol:AT2G16600.1 [GO:0003755 "peptidyl-prolyl cis-trans isomerase activity" evidence=ISS] [GO:0006457 "protein folding" evidence=ISS] Pfam:PF00160 INTERPRO:IPR002130 PRINTS:PR00153 PROSITE:PS00170 PROSITE:PS50072 HSSP:P52011 EMBL:AC005825 EMBL:U40399 EMBL:AY048215 EMBL:AY091694 EMBL:AY086330 PIR:S71219 SMR:Q38900 SPTR:Q38900	7e-77
chr1.CM0231.17	3.2.9.88	CYPD, PPID peptidylprolyl isomerase D (cyclophilin D) [EC:5.2.1.8] [GO:0016018]	ath:At2g21130	F26H11.11; peptidyl-prolyl cis-trans isomerase / cyclophilin (CYP2) / rotamase [EC:5.2.1.8] [KO:K01802]	3e-77	slr1251	COG0652	5e-59	CYPH_LUPLU	3D-structure;Cyclosporin;Isomerase;Multigenefamily;Rotamase,Peptidyl-prolyl cis-trans isomerase (EC 5.2.1.8) (PPIase) (Rotamase) (Cyclophilin) (Cyclosporin A-binding protein).	5e-80	GO_ID:23377	TAIR|gene:2045075 SPTR:Q38900 symbol:AT2G16600.1 [GO:0003755 "peptidyl-prolyl cis-trans isomerase activity" evidence=ISS] [GO:0006457 "protein folding" evidence=ISS] Pfam:PF00160 INTERPRO:IPR002130 PRINTS:PR00153 PROSITE:PS00170 PROSITE:PS50072 HSSP:P52011 EMBL:AC005825 EMBL:U40399 EMBL:AY048215 EMBL:AY091694 EMBL:AY086330 PIR:S71219 SMR:Q38900 SPTR:Q38900	7e-77
Ljwgs_006845.1	99.1.4.2876	GO_ID:29848							NSP2_MEDTR	Nodulation;Nuclearprotein;Transcription;Transcriptionregulation,Nodulation signaling pathway 2 protein.	2e-138	GO_ID:29848	TAIR|gene:2132481 SPTR:Q9SUF5 symbol:AT4G08250.1 [GO:0003700 "transcription factor activity" evidence=ISS] [GO:0008372 "cellular component unknown" evidence=ND] [GO:0045449 "regulation of transcription" evidence=TAS] Pfam:PF03514 InterPro:IPR005202 PROSITE:PS50985 EMBL:AL161510 EMBL:AL080252 PIR:T10552 SPTR:Q9SUF5	1e-111
Ljwgs_006845.1	99.1.3.2.32	NSP2_MEDTR							NSP2_MEDTR	Nodulation;Nuclearprotein;Transcription;Transcriptionregulation,Nodulation signaling pathway 2 protein.	2e-138	GO_ID:29848	TAIR|gene:2132481 SPTR:Q9SUF5 symbol:AT4G08250.1 [GO:0003700 "transcription factor activity" evidence=ISS] [GO:0008372 "cellular component unknown" evidence=ND] [GO:0045449 "regulation of transcription" evidence=TAS] Pfam:PF03514 InterPro:IPR005202 PROSITE:PS50985 EMBL:AL161510 EMBL:AL080252 PIR:T10552 SPTR:Q9SUF5	1e-111
Ljwgs_012625.1.1	99.1.4.223	GO_ID:45125							COBL4_ARATH	Glycoprotein;GPI-anchor;Lipoprotein;Membrane;Signal,COBRA-like protein 4 precursor.	2e-11	GO_ID:45125	TAIR|gene:2173531 SPTR:Q94KT8 symbol:AT5G60920.1 [GO:0005554 "molecular function unknown" evidence=ND] [GO:0031225 "anchored to membrane" evidence=TAS] InterPro:IPR008965 InterPro:IPR006918 Pfam:PF04833 EMBL:AB008269 EMBL:AF319663 EMBL:AY094402 EMBL:BT001119 EMBL:AY085712 EMBL:AJ006787 PIR:T52038 GeneFarm:1678 SPTR:Q94KT8	6e-10
Ljwgs_012625.1.1	99.1.3.2.1095	COBL4_ARATH							COBL4_ARATH	Glycoprotein;GPI-anchor;Lipoprotein;Membrane;Signal,COBRA-like protein 4 precursor.	2e-11	GO_ID:45125	TAIR|gene:2173531 SPTR:Q94KT8 symbol:AT5G60920.1 [GO:0005554 "molecular function unknown" evidence=ND] [GO:0031225 "anchored to membrane" evidence=TAS] InterPro:IPR008965 InterPro:IPR006918 Pfam:PF04833 EMBL:AB008269 EMBL:AF319663 EMBL:AY094402 EMBL:BT001119 EMBL:AY085712 EMBL:AJ006787 PIR:T52038 GeneFarm:1678 SPTR:Q94KT8	6e-10
Ljwgs_037348.0.1	99.2	Unclassified without homolog
gi8514596	99.2	Unclassified without homolog
Ljwgs_058583.1	99.1.4.223	GO_ID:45125							COBL4_ARATH	Glycoprotein;GPI-anchor;Lipoprotein;Membrane;Signal,COBRA-like protein 4 precursor.	5e-92	GO_ID:45125	TAIR|gene:2173531 SPTR:Q94KT8 symbol:AT5G60920.1 [GO:0005554 "molecular function unknown" evidence=ND] [GO:0031225 "anchored to membrane" evidence=TAS] InterPro:IPR008965 InterPro:IPR006918 Pfam:PF04833 EMBL:AB008269 EMBL:AF319663 EMBL:AY094402 EMBL:BT001119 EMBL:AY085712 EMBL:AJ006787 PIR:T52038 GeneFarm:1678 SPTR:Q94KT8	9e-83
Ljwgs_058583.1	99.1.3.2.1095	COBL4_ARATH							COBL4_ARATH	Glycoprotein;GPI-anchor;Lipoprotein;Membrane;Signal,COBRA-like protein 4 precursor.	5e-92	GO_ID:45125	TAIR|gene:2173531 SPTR:Q94KT8 symbol:AT5G60920.1 [GO:0005554 "molecular function unknown" evidence=ND] [GO:0031225 "anchored to membrane" evidence=TAS] InterPro:IPR008965 InterPro:IPR006918 Pfam:PF04833 EMBL:AB008269 EMBL:AF319663 EMBL:AY094402 EMBL:BT001119 EMBL:AY085712 EMBL:AJ006787 PIR:T52038 GeneFarm:1678 SPTR:Q94KT8	9e-83
chr3.CM0724.4	99.1.3.2.1276	NFYA3_ARATH							NFYA3_ARATH	Activator;DNA-binding;Nuclearprotein;Transcription;Transcriptionregulation,Nuclear transcription factor Y subunit A-3 (AtNF-YA-3) (Transcriptional activator HAP2C).	1e-48	GO_ID:35540	TAIR|gene:3690203 SPTR:Q9SSP3 symbol:AT1G72830.1 [GO:0003700 "transcription factor activity" evidence=ISS] [GO:0006355 "regulation of transcription, DNA-dependent" evidence=ISS] [GO:0016602 "CCAAT-binding factor complex" evidence=ISS] InterPro:IPR001289 Pfam:PF02045 GO:GO:0005634 PRINTS:PR00616 ProDom:PD003860 SMART:SM00521 EMBL:AC008017 EMBL:BT008825 EMBL:AY140028 PIR:C96753 TRANSFAC:T05202 SPTR…	5e-49
chr3.CM0724.4	99.1.4.3973	GO_ID:35540							NFYA3_ARATH	Activator;DNA-binding;Nuclearprotein;Transcription;Transcriptionregulation,Nuclear transcription factor Y subunit A-3 (AtNF-YA-3) (Transcriptional activator HAP2C).	1e-48	GO_ID:35540	TAIR|gene:3690203 SPTR:Q9SSP3 symbol:AT1G72830.1 [GO:0003700 "transcription factor activity" evidence=ISS] [GO:0006355 "regulation of transcription, DNA-dependent" evidence=ISS] [GO:0016602 "CCAAT-binding factor complex" evidence=ISS] InterPro:IPR001289 Pfam:PF02045 GO:GO:0005634 PRINTS:PR00616 ProDom:PD003860 SMART:SM00521 EMBL:AC008017 EMBL:BT008825 EMBL:AY140028 PIR:C96753 TRANSFAC:T05202 SPTR…	5e-49
TM1223.10	1.2.6.9	E1.11.1.7 peroxidase [EC:1.11.1.7] [GO:0004601]	ath:At5g06720	MPH15.8; peroxidase, putative [EC:1.11.1.7] [KO:K00430]	9e-119				PER53_ARATH	3D-structure;Calcium;Glycoprotein;Heme;Hydrogenperoxide;Iron;Metal-binding;Multigenefamily;Oxidoreductase;Peroxidase;Pyrrolidonecarboxylicacid;Signal,Peroxidase 53 precursor (EC 1.11.1.7) (Atperox P53) (ATPA2).	5e-119	GO_ID:29236	TAIR|gene:2028279 SPTR:Q96512 symbol:AT1G44970.1 [GO:0004601 "peroxidase activity" evidence=ISS] InterPro:IPR002016 InterPro:IPR000823 Pfam:PF00141 InterPro:IPR010255 PROSITE:PS00435 PROSITE:PS00436 PRINTS:PR00458 PROSITE:PS50873 PRINTS:PR00461 EMBL:AC020576 EMBL:X98804 EMBL:AC007915 EMBL:BT008612 EMBL:AY086626 HSSP:Q42578 GeneFarm:1834 SPTR:Q96512	7e-72
TM1223.10	1.3.11.18	E1.11.1.7 peroxidase [EC:1.11.1.7] [GO:0004601]	ath:At5g06720	MPH15.8; peroxidase, putative [EC:1.11.1.7] [KO:K00430]	9e-119				PER53_ARATH	3D-structure;Calcium;Glycoprotein;Heme;Hydrogenperoxide;Iron;Metal-binding;Multigenefamily;Oxidoreductase;Peroxidase;Pyrrolidonecarboxylicacid;Signal,Peroxidase 53 precursor (EC 1.11.1.7) (Atperox P53) (ATPA2).	5e-119	GO_ID:29236	TAIR|gene:2028279 SPTR:Q96512 symbol:AT1G44970.1 [GO:0004601 "peroxidase activity" evidence=ISS] InterPro:IPR002016 InterPro:IPR000823 Pfam:PF00141 InterPro:IPR010255 PROSITE:PS00435 PROSITE:PS00436 PRINTS:PR00458 PROSITE:PS50873 PRINTS:PR00461 EMBL:AC020576 EMBL:X98804 EMBL:AC007915 EMBL:BT008612 EMBL:AY086626 HSSP:Q42578 GeneFarm:1834 SPTR:Q96512	7e-72
TM1223.10	1.5.13.21	E1.11.1.7 peroxidase [EC:1.11.1.7] [GO:0004601]	ath:At5g06720	MPH15.8; peroxidase, putative [EC:1.11.1.7] [KO:K00430]	9e-119				PER53_ARATH	3D-structure;Calcium;Glycoprotein;Heme;Hydrogenperoxide;Iron;Metal-binding;Multigenefamily;Oxidoreductase;Peroxidase;Pyrrolidonecarboxylicacid;Signal,Peroxidase 53 precursor (EC 1.11.1.7) (Atperox P53) (ATPA2).	5e-119	GO_ID:29236	TAIR|gene:2028279 SPTR:Q96512 symbol:AT1G44970.1 [GO:0004601 "peroxidase activity" evidence=ISS] InterPro:IPR002016 InterPro:IPR000823 Pfam:PF00141 InterPro:IPR010255 PROSITE:PS00435 PROSITE:PS00436 PRINTS:PR00458 PROSITE:PS50873 PRINTS:PR00461 EMBL:AC020576 EMBL:X98804 EMBL:AC007915 EMBL:BT008612 EMBL:AY086626 HSSP:Q42578 GeneFarm:1834 SPTR:Q96512	7e-72
TM1223.10	1.10.6.4	E1.11.1.7 peroxidase [EC:1.11.1.7] [GO:0004601]	ath:At5g06720	MPH15.8; peroxidase, putative [EC:1.11.1.7] [KO:K00430]	9e-119				PER53_ARATH	3D-structure;Calcium;Glycoprotein;Heme;Hydrogenperoxide;Iron;Metal-binding;Multigenefamily;Oxidoreductase;Peroxidase;Pyrrolidonecarboxylicacid;Signal,Peroxidase 53 precursor (EC 1.11.1.7) (Atperox P53) (ATPA2).	5e-119	GO_ID:29236	TAIR|gene:2028279 SPTR:Q96512 symbol:AT1G44970.1 [GO:0004601 "peroxidase activity" evidence=ISS] InterPro:IPR002016 InterPro:IPR000823 Pfam:PF00141 InterPro:IPR010255 PROSITE:PS00435 PROSITE:PS00436 PRINTS:PR00458 PROSITE:PS50873 PRINTS:PR00461 EMBL:AC020576 EMBL:X98804 EMBL:AC007915 EMBL:BT008612 EMBL:AY086626 HSSP:Q42578 GeneFarm:1834 SPTR:Q96512	7e-72
chr1.CM1413.24	99.1.4.3473	GO_ID:49002							AECC8_ARATH	Auxinsignalingpathway;Hypotheticalprotein;Membrane;Transmembrane;Transport,Putative auxin efflux carrier component 8 (AtPIN8).	9e-134	GO_ID:49002	TAIR|gene:2171391 SPTR:Q9FFD0 symbol:AT5G16530.1 [GO:0005215 "transporter activity" evidence=ISS] [GO:0009672 "auxin:hydrogen symporter activity" evidence=ISS] [GO:0009926 "auxin polar transport" evidence=ISS] Pfam:PF03547 InterPro:IPR004776 TIGRFAMs:TIGR00946 EMBL:AB005242 GeneFarm:3030 SPTR:Q9FFD0	3e-134
chr1.CM1413.24	99.1.3.2.555	AECC8_ARATH							AECC8_ARATH	Auxinsignalingpathway;Hypotheticalprotein;Membrane;Transmembrane;Transport,Putative auxin efflux carrier component 8 (AtPIN8).	9e-134	GO_ID:49002	TAIR|gene:2171391 SPTR:Q9FFD0 symbol:AT5G16530.1 [GO:0005215 "transporter activity" evidence=ISS] [GO:0009672 "auxin:hydrogen symporter activity" evidence=ISS] [GO:0009926 "auxin polar transport" evidence=ISS] Pfam:PF03547 InterPro:IPR004776 TIGRFAMs:TIGR00946 EMBL:AB005242 GeneFarm:3030 SPTR:Q9FFD0	3e-134
Ljwgs_011622.3	4.3.1.25	DIAPH1 diaphanous 1	hsa:1729	DIAPH1, DFNA1; diaphanous homolog 1 (Drosophila) [KO:K05740]	5e-30				DIAP1_HUMAN	Actin-binding;Coiledcoil;Cytoskeleton;Deafness;Directproteinsequencing;Repeat,Diaphanous protein homolog 1 (Diaphanous-related formin-1) (DRF1).	3e-30	GO_ID:51074	TAIR|gene:2094492 SPTR:Q9SE97 symbol:AT3G25500.1 [GO:0003779 "actin binding" evidence=ISS] InterPro:IPR003104 Pfam:PF02181 SMART:SM00498 EMBL:AB025639 EMBL:AF174427 EMBL:AY080793 EMBL:AY142579 SPTR:Q9SE97	1e-115
Ljwgs_011622.3	4.1.3.48.1	DIAPH1 diaphanous 1	hsa:1729	DIAPH1, DFNA1; diaphanous homolog 1 (Drosophila) [KO:K05740]	5e-30				DIAP1_HUMAN	Actin-binding;Coiledcoil;Cytoskeleton;Deafness;Directproteinsequencing;Repeat,Diaphanous protein homolog 1 (Diaphanous-related formin-1) (DRF1).	3e-30	GO_ID:51074	TAIR|gene:2094492 SPTR:Q9SE97 symbol:AT3G25500.1 [GO:0003779 "actin binding" evidence=ISS] InterPro:IPR003104 Pfam:PF02181 SMART:SM00498 EMBL:AB025639 EMBL:AF174427 EMBL:AY080793 EMBL:AY142579 SPTR:Q9SE97	1e-115
TM1647.12	3.3.10.117	BMPR1 bone morphogenetic protein receptor, type I [EC:2.7.1.37]	ath:At4g28490	F20O9.180; leucine-rich repeat transmembrane protein kinase, putative [EC:2.7.1.37] [KO:K00870]	3e-14				RLK5_ARATH	ATP-binding;Glycoprotein;Kinase;Leucine-richrepeat;Membrane;Nucleotide-binding;Phosphorylation;Repeat;Serine/threonine-proteinkinase;Signal;Transferase;Transmembrane,Receptor-like protein kinase 5 precursor (EC 2.7.1.37).	2e-14	GO_ID:53934	TAIR|gene:2050986 SPTR:O22808 symbol:AT2G33580.1 [GO:0016301 "kinase activity" evidence=ISS] InterPro:IPR000719 Pfam:PF00069 InterPro:IPR002482 Pfam:PF01476 ProDom:PD000001 PROSITE:PS50011 EMBL:AC002332 EMBL:AF370600 PIR:C84747 SPTR:O22808	1e-19
TM1647.12	3.2.2.1	Protein kinase [EC:2.7.1.37]	ath:At4g28490	F20O9.180; leucine-rich repeat transmembrane protein kinase, putative [EC:2.7.1.37] [KO:K00870]	3e-14				RLK5_ARATH	ATP-binding;Glycoprotein;Kinase;Leucine-richrepeat;Membrane;Nucleotide-binding;Phosphorylation;Repeat;Serine/threonine-proteinkinase;Signal;Transferase;Transmembrane,Receptor-like protein kinase 5 precursor (EC 2.7.1.37).	2e-14	GO_ID:53934	TAIR|gene:2050986 SPTR:O22808 symbol:AT2G33580.1 [GO:0016301 "kinase activity" evidence=ISS] InterPro:IPR000719 Pfam:PF00069 InterPro:IPR002482 Pfam:PF01476 ProDom:PD000001 PROSITE:PS50011 EMBL:AC002332 EMBL:AF370600 PIR:C84747 SPTR:O22808	1e-19
Ljwgs_133997.1	1.1.8.56	E2.4.1.12 cellulose synthase (UDP-forming) [EC:2.4.1.12] [COG:COG1215] [GO:0016760] [CAZy:GT2]							CESA7_ARATH	3D-structure;Cellwall;Cellulosebiosynthesis;Coiledcoil;Glycoprotein;Glycosyltransferase;Membrane;Metal-binding;Transferase;Transmembrane;Zinc;Zinc-finger,Cellulose synthase A catalytic subunit 7 [UDP-forming] (EC 2.4.1.12) (AtCesA-7) (Irregular xylem protein 3) (AtIRX3).	6e-26	GO_ID:21079	TAIR|gene:2178934 SPTR:Q9SWW6 symbol:AT5G17420.1 [GO:0005886 "plasma membrane" evidence=TAS] [GO:0009834 "secondary cell wall biosynthesis (sensu Magnoliophyta)" evidence=IMP] [GO:0016759 "cellulose synthase activity" evidence=IMP] [GO:0030244 "cellulose biosynthesis" evidence=IMP] InterPro:IPR001841 InterPro:IPR005150 Pfam:PF03552 PROSITE:PS50089 SMART:SM00184 GO:GO:0016020 EMBL:AL391142 EMBL:AF…	2e-26
CM0584.17	99.1.4.4061	GO_ID:5855							GAI1_VITVI	Gibberellinsignalingpathway;Nuclearprotein;Phosphorylation;Repressor;Transcription;Transcriptionregulation;Ublconjugation,DELLA protein GAI1 (Gibberellic acid-insensitive mutant protein 1) (VvGAI1).	3e-103	GO_ID:5855	TAIR|gene:2006746 SPTR:Q9LQT8 symbol:AT1G14920.1 [GO:0003700 "transcription factor activity" evidence=ISS;TAS] [GO:0005634 "nucleus" evidence=TAS] [GO:0009740 "gibberellic acid mediated signaling" evidence=TAS] Pfam:PF03514 GO:GO:0005634 InterPro:IPR005202 PROSITE:PS50985 EMBL:AC006917 EMBL:AY058194 EMBL:AY142002 PIR:H86282 SPTR:Q9LQT8	6e-101
CM0584.17	99.1.3.2.1997	GAI1_VITVI							GAI1_VITVI	Gibberellinsignalingpathway;Nuclearprotein;Phosphorylation;Repressor;Transcription;Transcriptionregulation;Ublconjugation,DELLA protein GAI1 (Gibberellic acid-insensitive mutant protein 1) (VvGAI1).	3e-103	GO_ID:5855	TAIR|gene:2006746 SPTR:Q9LQT8 symbol:AT1G14920.1 [GO:0003700 "transcription factor activity" evidence=ISS;TAS] [GO:0005634 "nucleus" evidence=TAS] [GO:0009740 "gibberellic acid mediated signaling" evidence=TAS] Pfam:PF03514 GO:GO:0005634 InterPro:IPR005202 PROSITE:PS50985 EMBL:AC006917 EMBL:AY058194 EMBL:AY142002 PIR:H86282 SPTR:Q9LQT8	6e-101
chr5.CM0299.42	1.10.7.9	E1.14.13.21 flavonoid 3-monooxygenase [EC:1.14.13.21] [GO:0016711]	ath:At5g07990	F13G24.190; cytochrome P450 75A5 / flavonoid 3-monooxygenase / flavonoid 3-hydroxylase (F3H) (F35H) (TT7) [EC:1.14.13.21] [KO:K05280]	1e-38	BH0579	COG2124	1e-14	C82A3_SOYBN	Heme;Iron;Membrane;Metal-binding;Monooxygenase;Oxidoreductase,Cytochrome P450 82A3 (EC 1.14.-.-) (P450 CP6).	4e-58	GO_ID:19778	TAIR|gene:3438565 SPTR:Q9SZ46 symbol:AT4G31940.1 [GO:0019825 "oxygen binding" evidence=ISS] InterPro:IPR001128 Pfam:PF00067 InterPro:IPR002403 InterPro:IPR002401 PRINTS:PR00463 PRINTS:PR00385 PROSITE:PS00086 PRINTS:PR00465 EMBL:AL161580 EMBL:AL021636 PIR:T04651 SPTR:Q9SZ46	1e-55
chr5.CM0299.42	1.11.14.4	E1.14.-.- [EC:1.14.-.-] [COG:COG2124]	ath:At5g07990	F13G24.190; cytochrome P450 75A5 / flavonoid 3-monooxygenase / flavonoid 3-hydroxylase (F3H) (F35H) (TT7) [EC:1.14.13.21] [KO:K05280]	1e-38	BH0579	COG2124	1e-14	C82A3_SOYBN	Heme;Iron;Membrane;Metal-binding;Monooxygenase;Oxidoreductase,Cytochrome P450 82A3 (EC 1.14.-.-) (P450 CP6).	4e-58	GO_ID:19778	TAIR|gene:3438565 SPTR:Q9SZ46 symbol:AT4G31940.1 [GO:0019825 "oxygen binding" evidence=ISS] InterPro:IPR001128 Pfam:PF00067 InterPro:IPR002403 InterPro:IPR002401 PRINTS:PR00463 PRINTS:PR00385 PROSITE:PS00086 PRINTS:PR00465 EMBL:AL161580 EMBL:AL021636 PIR:T04651 SPTR:Q9SZ46	1e-55
chr5.CM0299.42	1.10.3.12	E1.14.-.- [EC:1.14.-.-] [COG:COG2124]	ath:At5g07990	F13G24.190; cytochrome P450 75A5 / flavonoid 3-monooxygenase / flavonoid 3-hydroxylase (F3H) (F35H) (TT7) [EC:1.14.13.21] [KO:K05280]	1e-38	BH0579	COG2124	1e-14	C82A3_SOYBN	Heme;Iron;Membrane;Metal-binding;Monooxygenase;Oxidoreductase,Cytochrome P450 82A3 (EC 1.14.-.-) (P450 CP6).	4e-58	GO_ID:19778	TAIR|gene:3438565 SPTR:Q9SZ46 symbol:AT4G31940.1 [GO:0019825 "oxygen binding" evidence=ISS] InterPro:IPR001128 Pfam:PF00067 InterPro:IPR002403 InterPro:IPR002401 PRINTS:PR00463 PRINTS:PR00385 PROSITE:PS00086 PRINTS:PR00465 EMBL:AL161580 EMBL:AL021636 PIR:T04651 SPTR:Q9SZ46	1e-55
chr5.CM0299.42	1.10.6.12	E1.14.-.- [EC:1.14.-.-] [COG:COG2124]	ath:At5g07990	F13G24.190; cytochrome P450 75A5 / flavonoid 3-monooxygenase / flavonoid 3-hydroxylase (F3H) (F35H) (TT7) [EC:1.14.13.21] [KO:K05280]	1e-38	BH0579	COG2124	1e-14	C82A3_SOYBN	Heme;Iron;Membrane;Metal-binding;Monooxygenase;Oxidoreductase,Cytochrome P450 82A3 (EC 1.14.-.-) (P450 CP6).	4e-58	GO_ID:19778	TAIR|gene:3438565 SPTR:Q9SZ46 symbol:AT4G31940.1 [GO:0019825 "oxygen binding" evidence=ISS] InterPro:IPR001128 Pfam:PF00067 InterPro:IPR002403 InterPro:IPR002401 PRINTS:PR00463 PRINTS:PR00385 PROSITE:PS00086 PRINTS:PR00465 EMBL:AL161580 EMBL:AL021636 PIR:T04651 SPTR:Q9SZ46	1e-55
chr5.CM0299.42	1.3.3.23	E1.14.14.1 unspecific monooxygenase [EC:1.14.14.1] [COG:COG2124] [GO:0050381]	ath:At5g07990	F13G24.190; cytochrome P450 75A5 / flavonoid 3-monooxygenase / flavonoid 3-hydroxylase (F3H) (F35H) (TT7) [EC:1.14.13.21] [KO:K05280]	1e-38	BH0579	COG2124	1e-14	C82A3_SOYBN	Heme;Iron;Membrane;Metal-binding;Monooxygenase;Oxidoreductase,Cytochrome P450 82A3 (EC 1.14.-.-) (P450 CP6).	4e-58	GO_ID:19778	TAIR|gene:3438565 SPTR:Q9SZ46 symbol:AT4G31940.1 [GO:0019825 "oxygen binding" evidence=ISS] InterPro:IPR001128 Pfam:PF00067 InterPro:IPR002403 InterPro:IPR002401 PRINTS:PR00463 PRINTS:PR00385 PROSITE:PS00086 PRINTS:PR00465 EMBL:AL161580 EMBL:AL021636 PIR:T04651 SPTR:Q9SZ46	1e-55
chr5.CM0299.42	1.5.14.29	E1.14.14.1 unspecific monooxygenase [EC:1.14.14.1] [COG:COG2124] [GO:0050381]	ath:At5g07990	F13G24.190; cytochrome P450 75A5 / flavonoid 3-monooxygenase / flavonoid 3-hydroxylase (F3H) (F35H) (TT7) [EC:1.14.13.21] [KO:K05280]	1e-38	BH0579	COG2124	1e-14	C82A3_SOYBN	Heme;Iron;Membrane;Metal-binding;Monooxygenase;Oxidoreductase,Cytochrome P450 82A3 (EC 1.14.-.-) (P450 CP6).	4e-58	GO_ID:19778	TAIR|gene:3438565 SPTR:Q9SZ46 symbol:AT4G31940.1 [GO:0019825 "oxygen binding" evidence=ISS] InterPro:IPR001128 Pfam:PF00067 InterPro:IPR002403 InterPro:IPR002401 PRINTS:PR00463 PRINTS:PR00385 PROSITE:PS00086 PRINTS:PR00465 EMBL:AL161580 EMBL:AL021636 PIR:T04651 SPTR:Q9SZ46	1e-55
chr5.CM0299.42	1.1.7.13	E1.14.-.- [EC:1.14.-.-] [COG:COG2124]	ath:At5g07990	F13G24.190; cytochrome P450 75A5 / flavonoid 3-monooxygenase / flavonoid 3-hydroxylase (F3H) (F35H) (TT7) [EC:1.14.13.21] [KO:K05280]	1e-38	BH0579	COG2124	1e-14	C82A3_SOYBN	Heme;Iron;Membrane;Metal-binding;Monooxygenase;Oxidoreductase,Cytochrome P450 82A3 (EC 1.14.-.-) (P450 CP6).	4e-58	GO_ID:19778	TAIR|gene:3438565 SPTR:Q9SZ46 symbol:AT4G31940.1 [GO:0019825 "oxygen binding" evidence=ISS] InterPro:IPR001128 Pfam:PF00067 InterPro:IPR002403 InterPro:IPR002401 PRINTS:PR00463 PRINTS:PR00385 PROSITE:PS00086 PRINTS:PR00465 EMBL:AL161580 EMBL:AL021636 PIR:T04651 SPTR:Q9SZ46	1e-55
chr5.CM0299.42	1.11.4.6	E1.14.-.- [EC:1.14.-.-] [COG:COG2124]	ath:At5g07990	F13G24.190; cytochrome P450 75A5 / flavonoid 3-monooxygenase / flavonoid 3-hydroxylase (F3H) (F35H) (TT7) [EC:1.14.13.21] [KO:K05280]	1e-38	BH0579	COG2124	1e-14	C82A3_SOYBN	Heme;Iron;Membrane;Metal-binding;Monooxygenase;Oxidoreductase,Cytochrome P450 82A3 (EC 1.14.-.-) (P450 CP6).	4e-58	GO_ID:19778	TAIR|gene:3438565 SPTR:Q9SZ46 symbol:AT4G31940.1 [GO:0019825 "oxygen binding" evidence=ISS] InterPro:IPR001128 Pfam:PF00067 InterPro:IPR002403 InterPro:IPR002401 PRINTS:PR00463 PRINTS:PR00385 PROSITE:PS00086 PRINTS:PR00465 EMBL:AL161580 EMBL:AL021636 PIR:T04651 SPTR:Q9SZ46	1e-55
chr5.CM0299.42	1.11.4.2	E1.14.14.1 unspecific monooxygenase [EC:1.14.14.1] [COG:COG2124] [GO:0050381]	ath:At5g07990	F13G24.190; cytochrome P450 75A5 / flavonoid 3-monooxygenase / flavonoid 3-hydroxylase (F3H) (F35H) (TT7) [EC:1.14.13.21] [KO:K05280]	1e-38	BH0579	COG2124	1e-14	C82A3_SOYBN	Heme;Iron;Membrane;Metal-binding;Monooxygenase;Oxidoreductase,Cytochrome P450 82A3 (EC 1.14.-.-) (P450 CP6).	4e-58	GO_ID:19778	TAIR|gene:3438565 SPTR:Q9SZ46 symbol:AT4G31940.1 [GO:0019825 "oxygen binding" evidence=ISS] InterPro:IPR001128 Pfam:PF00067 InterPro:IPR002403 InterPro:IPR002401 PRINTS:PR00463 PRINTS:PR00385 PROSITE:PS00086 PRINTS:PR00465 EMBL:AL161580 EMBL:AL021636 PIR:T04651 SPTR:Q9SZ46	1e-55
chr6.CM0055.95	1.2.7.2.1	E4.2.1.1A, cynT carbonic anhydrase [COG:COG0288]	ath:At3g01500	F4P13.5; carbonic anhydrase 1, chloroplast / carbonate dehydratase 1 (CA1) [EC:4.2.1.1] [KO:K01672]	2e-20	PA2053	COG0288	2e-13	CAHC_PEA	3D-structure;Chloroplast;Directproteinsequencing;Lyase;Plastid;Transitpeptide;Zinc,Carbonic anhydrase, chloroplast precursor (EC 4.2.1.1) (Carbonate dehydratase) [Contains: Carbonic anhydrase, 27 kDa isoform; Carbonic anhydrase, 25 kDa isoform].	5e-22	GO_ID:30836	TAIR|gene:2134217 SPTR:Q94CE3 symbol:AT4G33580.1 [GO:0004089 "carbonate dehydratase activity" evidence=ISS] [GO:0008270 "zinc ion binding" evidence=ISS] [GO:0015976 "carbon utilization" evidence=ISS] InterPro:IPR000834 InterPro:IPR001765 Pfam:PF00484 PROSITE:PS00133 PROSITE:PS00704 HSSP:P17067 EMBL:AY034930 EMBL:AY088420 EMBL:AY122986 EMBL:AK221870 SPTR:Q94CE3	3e-38
Ljwgs_015249.1	99.1.4.330	GO_ID:24170							UN93L_ARATH	Alternativesplicing;Membrane;Transmembrane,UNC93-like protein.	3e-81	GO_ID:24170	MGI|MGI:1933250 SPTR:Q710D3 symbol:Unc93a "unc-93 homolog A (C. elegans)" [GO:0008372 "cellular component unknown" evidence=ND] [GO:0005554 "molecular function unknown" evidence=ND] [GO:0000004 "biological process unknown" evidence=ND] Pfam:PF07690 InterPro:IPR011701 EMBL:AJ422143 SPTR:Q710D3	2e-16
[truncated: 957 more rows]
