# Supplementary material for: Dissection of Symbiosis and Organ Development by Integrated Transcriptome Analysis of Lotus japonicus Mutant and Wild-Type Plants
Source: PLoS One. 2009 Aug 7;4(8):e6556. doi: 10.1371/journal.pone.0006556 (PMC2717213; doi:10.1371/journal.pone.0006556)
Supplement: Folder S2 — Inoculation 1 day (2.85 MB ZIP) [file pone.0006556.s010.zip › S2.INOCULATION 1 DAY copy/2.1.Total transcript analysis copy/2.1.2/2.1.2.transporter.txt]

CM0528.32.1	99.1.4.1451	GO_ID:25520	aci:ACIAD1626	putative outer membrane lipoprotein (lipocalin) [KO:K03098]	8e-25	PA5107	COG3040	2e-16	YR877_MIMIV	Signal;Transport,Putative lipocalin R877 precursor.	2e-15	GO_ID:25520	TAIR|gene:2155830 SPTR:Q9FGT8 symbol:AT5G58070.1 [GO:0008372 "cellular component unknown" evidence=ND] [GO:0005215 "transporter activity" evidence=ISS] [GO:0006810 "transport" evidence=ISS] InterPro:IPR002345 InterPro:IPR002446 GO:GO:0006810 PROSITE:PS00213 GO:GO:0009507 EMBL:AB024029 EMBL:AY062789 EMBL:AY081612 PRINTS:PR01171 SPTR:Q9FGT8	8e-67
CM0528.32.1	99.1.1.134	KO:K03098	aci:ACIAD1626	putative outer membrane lipoprotein (lipocalin) [KO:K03098]	8e-25	PA5107	COG3040	2e-16	YR877_MIMIV	Signal;Transport,Putative lipocalin R877 precursor.	2e-15	GO_ID:25520	TAIR|gene:2155830 SPTR:Q9FGT8 symbol:AT5G58070.1 [GO:0008372 "cellular component unknown" evidence=ND] [GO:0005215 "transporter activity" evidence=ISS] [GO:0006810 "transport" evidence=ISS] InterPro:IPR002345 InterPro:IPR002446 GO:GO:0006810 PROSITE:PS00213 GO:GO:0009507 EMBL:AB024029 EMBL:AY062789 EMBL:AY081612 PRINTS:PR01171 SPTR:Q9FGT8	8e-67
CM0528.32.1	99.1.3.2.3287	YR877_MIMIV	aci:ACIAD1626	putative outer membrane lipoprotein (lipocalin) [KO:K03098]	8e-25	PA5107	COG3040	2e-16	YR877_MIMIV	Signal;Transport,Putative lipocalin R877 precursor.	2e-15	GO_ID:25520	TAIR|gene:2155830 SPTR:Q9FGT8 symbol:AT5G58070.1 [GO:0008372 "cellular component unknown" evidence=ND] [GO:0005215 "transporter activity" evidence=ISS] [GO:0006810 "transport" evidence=ISS] InterPro:IPR002345 InterPro:IPR002446 GO:GO:0006810 PROSITE:PS00213 GO:GO:0009507 EMBL:AB024029 EMBL:AY062789 EMBL:AY081612 PRINTS:PR01171 SPTR:Q9FGT8	8e-67
CM0528.32.1	99.1.2.101	COG3040	aci:ACIAD1626	putative outer membrane lipoprotein (lipocalin) [KO:K03098]	8e-25	PA5107	COG3040	2e-16	YR877_MIMIV	Signal;Transport,Putative lipocalin R877 precursor.	2e-15	GO_ID:25520	TAIR|gene:2155830 SPTR:Q9FGT8 symbol:AT5G58070.1 [GO:0008372 "cellular component unknown" evidence=ND] [GO:0005215 "transporter activity" evidence=ISS] [GO:0006810 "transport" evidence=ISS] InterPro:IPR002345 InterPro:IPR002446 GO:GO:0006810 PROSITE:PS00213 GO:GO:0009507 EMBL:AB024029 EMBL:AY062789 EMBL:AY081612 PRINTS:PR01171 SPTR:Q9FGT8	8e-67
chr3.CM0701.24	3.1.3.46	The Hydroxy/Aromatic Amino Acid Permease (HAAAP) Family [COG:COG0814] [TC:2.A.42]				YJR001w	COG0814	6e-09	LAX5_MEDTR	Amino-acidtransport;Auxinsignalingpathway;Glycoprotein;Membrane;Symport;Transmembrane;Transport,Auxin transporter-like protein 5 (AUX1-like protein 5) (MtLAX5).	1e-17	GO_ID:22718	TAIR|gene:2152994 SPTR:Q8L4X4 symbol:AT5G41800.1 [GO:0015359 "amino acid permease activity" evidence=ISS] [GO:0006865 "amino acid transport" evidence=ISS] [GO:0016020 "membrane" evidence=ISS] InterPro:IPR002422 GO:GO:0006810 GO:GO:0016020 Pfam:PF01490 EMBL:AY099685 EMBL:AY128864 SPTR:Q8L4X4	8e-120
chr2.CM0120.40	99.1.3.2.2266	UPS1_ARATH							UPS1_ARATH	ATP-binding;Membrane;Nucleotide-binding;Transmembrane;Transport,Ureide permease 1 (AtUPS1).	5e-79	GO_ID:10476	TAIR|gene:2044213 SPTR:Q9ZPR7 symbol:ATUPS1 [GO:0015206 "allantoin transporter activity" evidence=IDA] [GO:0015720 "allantoin transport" evidence=IDA] InterPro:IPR009834 Pfam:PF07168 EMBL:AC006836 EMBL:AY085962 PIR:C84450 SPTR:Q9ZPR7	2e-79
chr2.CM0120.40	99.1.4.2387	GO_ID:10476							UPS1_ARATH	ATP-binding;Membrane;Nucleotide-binding;Transmembrane;Transport,Ureide permease 1 (AtUPS1).	5e-79	GO_ID:10476	TAIR|gene:2044213 SPTR:Q9ZPR7 symbol:ATUPS1 [GO:0015206 "allantoin transporter activity" evidence=IDA] [GO:0015720 "allantoin transport" evidence=IDA] InterPro:IPR009834 Pfam:PF07168 EMBL:AC006836 EMBL:AY085962 PIR:C84450 SPTR:Q9ZPR7	2e-79
chr5.CM0019.47	2.3.1.72	TRXA thioredoxin 1 [COG:COG0526] [GO:0030508]										GO_ID:17747	TAIR|gene:3438941 SPTR:O82644 symbol:AT4G33040.1 [GO:0008372 "cellular component unknown" evidence=ND] [GO:0005489 "electron transporter activity" evidence=ISS] [GO:0006118 "electron transport" evidence=ISS] [GO:0030508 "thiol-disulfide exchange intermediate activity" evidence=ISS] Pfam:PF00462 InterPro:IPR002109 PRINTS:PR00160 HSSP:P37687 InterPro:IPR011905 TIGRFAMs:TIGR02189 EMBL:AL161582 EMBL:…	4e-39
chr5.CM0019.47	2.3.1.37.1	TRXC thioredoxin 2 [COG:COG0526] [GO:0030508]										GO_ID:17747	TAIR|gene:3438941 SPTR:O82644 symbol:AT4G33040.1 [GO:0008372 "cellular component unknown" evidence=ND] [GO:0005489 "electron transporter activity" evidence=ISS] [GO:0006118 "electron transport" evidence=ISS] [GO:0030508 "thiol-disulfide exchange intermediate activity" evidence=ISS] Pfam:PF00462 InterPro:IPR002109 PRINTS:PR00160 HSSP:P37687 InterPro:IPR011905 TIGRFAMs:TIGR02189 EMBL:AL161582 EMBL:…	4e-39
chr1.CM0001.70.2	99.1.4.1522	GO_ID:18059										GO_ID:18059	TAIR|gene:2101108 SPTR:Q9LZG8 symbol:AT3G43790.1 [GO:0005351 "sugar porter activity" evidence=ISS] [GO:0015144 "carbohydrate transporter activity" evidence=ISS] [GO:0016020 "membrane" evidence=ISS] Pfam:PF07690 InterPro:IPR007114 GO:GO:0006810 PROSITE:PS50850 InterPro:IPR011701 EMBL:AL162691 PIR:T47415 SPTR:Q9LZG8	1e-77
CM0528.32.1	99.1.4.1451	GO_ID:25520	aci:ACIAD1626	putative outer membrane lipoprotein (lipocalin) [KO:K03098]	8e-25	PA5107	COG3040	2e-16	YR877_MIMIV	Signal;Transport,Putative lipocalin R877 precursor.	2e-15	GO_ID:25520	TAIR|gene:2155830 SPTR:Q9FGT8 symbol:AT5G58070.1 [GO:0008372 "cellular component unknown" evidence=ND] [GO:0005215 "transporter activity" evidence=ISS] [GO:0006810 "transport" evidence=ISS] InterPro:IPR002345 InterPro:IPR002446 GO:GO:0006810 PROSITE:PS00213 GO:GO:0009507 EMBL:AB024029 EMBL:AY062789 EMBL:AY081612 PRINTS:PR01171 SPTR:Q9FGT8	8e-67
CM0528.32.1	99.1.1.134	KO:K03098	aci:ACIAD1626	putative outer membrane lipoprotein (lipocalin) [KO:K03098]	8e-25	PA5107	COG3040	2e-16	YR877_MIMIV	Signal;Transport,Putative lipocalin R877 precursor.	2e-15	GO_ID:25520	TAIR|gene:2155830 SPTR:Q9FGT8 symbol:AT5G58070.1 [GO:0008372 "cellular component unknown" evidence=ND] [GO:0005215 "transporter activity" evidence=ISS] [GO:0006810 "transport" evidence=ISS] InterPro:IPR002345 InterPro:IPR002446 GO:GO:0006810 PROSITE:PS00213 GO:GO:0009507 EMBL:AB024029 EMBL:AY062789 EMBL:AY081612 PRINTS:PR01171 SPTR:Q9FGT8	8e-67
CM0528.32.1	99.1.3.2.3287	YR877_MIMIV	aci:ACIAD1626	putative outer membrane lipoprotein (lipocalin) [KO:K03098]	8e-25	PA5107	COG3040	2e-16	YR877_MIMIV	Signal;Transport,Putative lipocalin R877 precursor.	2e-15	GO_ID:25520	TAIR|gene:2155830 SPTR:Q9FGT8 symbol:AT5G58070.1 [GO:0008372 "cellular component unknown" evidence=ND] [GO:0005215 "transporter activity" evidence=ISS] [GO:0006810 "transport" evidence=ISS] InterPro:IPR002345 InterPro:IPR002446 GO:GO:0006810 PROSITE:PS00213 GO:GO:0009507 EMBL:AB024029 EMBL:AY062789 EMBL:AY081612 PRINTS:PR01171 SPTR:Q9FGT8	8e-67
CM0528.32.1	99.1.2.101	COG3040	aci:ACIAD1626	putative outer membrane lipoprotein (lipocalin) [KO:K03098]	8e-25	PA5107	COG3040	2e-16	YR877_MIMIV	Signal;Transport,Putative lipocalin R877 precursor.	2e-15	GO_ID:25520	TAIR|gene:2155830 SPTR:Q9FGT8 symbol:AT5G58070.1 [GO:0008372 "cellular component unknown" evidence=ND] [GO:0005215 "transporter activity" evidence=ISS] [GO:0006810 "transport" evidence=ISS] InterPro:IPR002345 InterPro:IPR002446 GO:GO:0006810 PROSITE:PS00213 GO:GO:0009507 EMBL:AB024029 EMBL:AY062789 EMBL:AY081612 PRINTS:PR01171 SPTR:Q9FGT8	8e-67
Ljwgs_019410.1	99.1.4.7570	GO_ID:10936										GO_ID:10936	TAIR|gene:3438476 SPTR:Q9M0Y3 symbol:AT4G05120.1 [GO:0005337 "nucleoside transporter activity" evidence=ISS] InterPro:IPR002048 InterPro:IPR002259 Prosite:PS00018 GO:GO:0006810 GO:GO:0016020 Pfam:PF01733 PRINTS:PR01130 ProDom:PD005103 EMBL:AL161502 EMBL:AF426400 EMBL:AK175753 PIR:D85064 SPTR:Q9M0Y3	2e-87
Ljwgs_064146.1.1	99.1.4.8052	GO_ID:50136										GO_ID:50136	TAIR|gene:3702844 SPTR:Q9M1E2 symbol:AT3G45650.1 [GO:0005215 "transporter activity" evidence=ISS] [GO:0006857 "oligopeptide transport" evidence=ISS] [GO:0016020 "membrane" evidence=ISS] InterPro:IPR000109 InterPro:IPR006162 Pfam:PF00854 GO:GO:0016020 PROSITE:PS00012 EMBL:AL138657 PIR:T47505 SPTR:Q9M1E2	1e-11
chr4.CM0003.70.1	99.1.4.2831	GO_ID:46152							CHL1_ARATH	Herbicideresistance;Membrane;Nitrateassimilation;Symport;Transmembrane;Transport,Nitrate/chlorate transporter.	4e-16	GO_ID:46152	TAIR|gene:3702848 SPTR:Q9M1E1 symbol:AT3G45660.1 [GO:0005215 "transporter activity" evidence=ISS] [GO:0006857 "oligopeptide transport" evidence=ISS] [GO:0016020 "membrane" evidence=ISS] InterPro:IPR000109 InterPro:IPR006162 Pfam:PF00854 GO:GO:0016020 PROSITE:PS00012 EMBL:AL138657 PIR:T47506 SPTR:Q9M1E1	3e-37
chr4.CM0003.70.1	99.1.3.2.370	CHL1_ARATH							CHL1_ARATH	Herbicideresistance;Membrane;Nitrateassimilation;Symport;Transmembrane;Transport,Nitrate/chlorate transporter.	4e-16	GO_ID:46152	TAIR|gene:3702848 SPTR:Q9M1E1 symbol:AT3G45660.1 [GO:0005215 "transporter activity" evidence=ISS] [GO:0006857 "oligopeptide transport" evidence=ISS] [GO:0016020 "membrane" evidence=ISS] InterPro:IPR000109 InterPro:IPR006162 Pfam:PF00854 GO:GO:0016020 PROSITE:PS00012 EMBL:AL138657 PIR:T47506 SPTR:Q9M1E1	3e-37
chr5.TM0872.5	99.1.4.1657	GO_ID:35329										GO_ID:35329	TAIR|gene:2039429 SPTR:Q9ZVW6 symbol:AT2G16970.1 [GO:0008493 "tetracycline transporter activity" evidence=ISS] Pfam:PF07690 InterPro:IPR001958 GO:GO:0006810 InterPro:IPR011701 PRINTS:PR01035 EMBL:AC005167 PIR:E84546 SPTR:Q9ZVW6	7e-31
Ljwgs_017819.1	99.1.4.1663	GO_ID:32237							SUT21_ARATH	Glycoprotein;Membrane;Multigenefamily;Sulfatetransport;Symport;Transmembrane;Transport,Sulfate transporter 2.1 (AST68).	6e-60	GO_ID:32237	TAIR|gene:2138560 SPTR:Q9SAY1 symbol:AT4G08620 [GO:0015116 "sulfate transporter activity" evidence=ISS] InterPro:IPR001902 Pfam:PF00916 InterPro:IPR002645 Pfam:PF01740 TIGRFAMs:TIGR00815 PROSITE:PS01130 PROSITE:PS50801 EMBL:AL161512 EMBL:AC002983 EMBL:AB018695 PIR:T00946 PIR:T51839 GeneFarm:2354 SPTR:Q9SAY1	5e-44
Ljwgs_017819.1	99.1.3.2.3876	SUT21_ARATH							SUT21_ARATH	Glycoprotein;Membrane;Multigenefamily;Sulfatetransport;Symport;Transmembrane;Transport,Sulfate transporter 2.1 (AST68).	6e-60	GO_ID:32237	TAIR|gene:2138560 SPTR:Q9SAY1 symbol:AT4G08620 [GO:0015116 "sulfate transporter activity" evidence=ISS] InterPro:IPR001902 Pfam:PF00916 InterPro:IPR002645 Pfam:PF01740 TIGRFAMs:TIGR00815 PROSITE:PS01130 PROSITE:PS50801 EMBL:AL161512 EMBL:AC002983 EMBL:AB018695 PIR:T00946 PIR:T51839 GeneFarm:2354 SPTR:Q9SAY1	5e-44
chr1.TM0507.17	3.1.3.54	TC.NRAMP metal ion transporter, Nramp family [COG:COG1914] [TC:2.A.55]	rno:25715	Slc11a2; solute carrier family 11 (proton-coupled divalent metal ion transporters), member 2 [KO:K03322]	1e-81	mlr2501	COG1914	1e-73	NRAM6_ARATH	Iontransport;Iron;Irontransport;Membrane;Transmembrane;Transport,Metal transporter Nramp6 (AtNramp6).	3e-156	GO_ID:44349	UNIPROT|P49281 SPTR:P49281 symbol:NRAM2_HUMAN "Similar to Natural resistance-associated macrophage protein 2" [GO:0005381 "iron ion transporter activity" evidence=TAS] [GO:0006826 "iron ion transport" evidence=TAS] [GO:0005887 "integral to plasma membrane" evidence=TAS] InterPro:IPR001046 Pfam:PF01566 PRINTS:PR00447 ProDom:PD001861 TIGRFAMs:TIGR01197 EMBL:AB004857 EMBL:AF046997 EMBL:AF064482 EMBL…	5e-83
Ljwgs_013903.1	3.1.3.46	The Hydroxy/Aromatic Amino Acid Permease (HAAAP) Family [COG:COG0814] [TC:2.A.42]				YJR001w	COG0814	1e-24	AVT1_YEAST	Amino-acidtransport;Completeproteome;Membrane;Transmembrane;Transport;Vacuole,Vacuolar amino acid transporter 1.	4e-24	GO_ID:20390	TAIR|gene:2149044 SPTR:Q9LFE3 symbol:AT5G16740.1 [GO:0015359 "amino acid permease activity" evidence=ISS] [GO:0006865 "amino acid transport" evidence=ISS] [GO:0016020 "membrane" evidence=ISS] InterPro:IPR002422 GO:GO:0006810 GO:GO:0016020 Pfam:PF01490 EMBL:AL391147 PIR:T51506 SPTR:Q9LFE3	9e-118
Ljwgs_125987.1	99.1.3.2.2344	TT12_ARATH							TT12_ARATH	Flavonoidbiosynthesis;Membrane;Repeat;Transmembrane;Transport;Vacuole,TRANSPARENT TESTA 12 protein.	2e-31	GO_ID:45751	TAIR|gene:2077724 SPTR:Q9LYT3 symbol:AT3G59030.1 [GO:0005215 "transporter activity" evidence=ISS] [GO:0015297 "antiporter activity" evidence=ISS] [GO:0016020 "membrane" evidence=ISS] InterPro:IPR002528 Pfam:PF01554 TIGRFAMs:TIGR00797 EMBL:AL163527 EMBL:AJ294464 EMBL:AY088768 PIR:T47785 SPTR:Q9LYT3	7e-32
Ljwgs_125987.1	99.1.4.5354	GO_ID:45751							TT12_ARATH	Flavonoidbiosynthesis;Membrane;Repeat;Transmembrane;Transport;Vacuole,TRANSPARENT TESTA 12 protein.	2e-31	GO_ID:45751	TAIR|gene:2077724 SPTR:Q9LYT3 symbol:AT3G59030.1 [GO:0005215 "transporter activity" evidence=ISS] [GO:0015297 "antiporter activity" evidence=ISS] [GO:0016020 "membrane" evidence=ISS] InterPro:IPR002528 Pfam:PF01554 TIGRFAMs:TIGR00797 EMBL:AL163527 EMBL:AJ294464 EMBL:AY088768 PIR:T47785 SPTR:Q9LYT3	7e-32
chr1.CM0063.60	3.1.3.3.5	ADIC arginine:agmatine antiporter [COG:COG0531]	bcz:BCZK0506	amino acid permease (amino acid transporter) [KO:K03294]	6e-14	Rv2320c	COG0531	2e-12	CTR1_HUMAN	Amino-acidtransport;Directproteinsequencing;Glycoprotein;Membrane;Receptor;Transmembrane;Transport,High-affinity cationic amino acid transporter-1 (CAT-1) (CAT1) (System Y+ basic amino acid transporter) (Ecotropic retroviral leukemia receptor homolog) (ERR) (Ecotropic retrovirus receptor homolog).	3e-13	GO_ID:30187	TIGR_CMR|BA0593 SPTR:Q81VA5 symbol:BA0593 "amino acid permease family protein" [GO:0006865 "amino acid transport" evidence=ISS] [GO:0015359 "amino acid permease activity" evidence=ISS] InterPro:IPR002293 InterPro:IPR004841 Pfam:PF00324 GO:GO:0006810 GO:GO:0016020 EMBL:AE017334 EMBL:AE017225 EMBL:AE017026 TIGR:BA0593 TIGR:GBAA0593 SPTR:Q81VA5	3e-14
chr1.CM0063.60	3.1.3.3.3	CADB cadaverine:lysine antiporter [COG:COG0531]	bcz:BCZK0506	amino acid permease (amino acid transporter) [KO:K03294]	6e-14	Rv2320c	COG0531	2e-12	CTR1_HUMAN	Amino-acidtransport;Directproteinsequencing;Glycoprotein;Membrane;Receptor;Transmembrane;Transport,High-affinity cationic amino acid transporter-1 (CAT-1) (CAT1) (System Y+ basic amino acid transporter) (Ecotropic retroviral leukemia receptor homolog) (ERR) (Ecotropic retrovirus receptor homolog).	3e-13	GO_ID:30187	TIGR_CMR|BA0593 SPTR:Q81VA5 symbol:BA0593 "amino acid permease family protein" [GO:0006865 "amino acid transport" evidence=ISS] [GO:0015359 "amino acid permease activity" evidence=ISS] InterPro:IPR002293 InterPro:IPR004841 Pfam:PF00324 GO:GO:0006810 GO:GO:0016020 EMBL:AE017334 EMBL:AE017225 EMBL:AE017026 TIGR:BA0593 TIGR:GBAA0593 SPTR:Q81VA5	3e-14
chr1.CM0063.60	3.1.3.3.2	POTE putrescine:ornithine antiporter [COG:COG0531]	bcz:BCZK0506	amino acid permease (amino acid transporter) [KO:K03294]	6e-14	Rv2320c	COG0531	2e-12	CTR1_HUMAN	Amino-acidtransport;Directproteinsequencing;Glycoprotein;Membrane;Receptor;Transmembrane;Transport,High-affinity cationic amino acid transporter-1 (CAT-1) (CAT1) (System Y+ basic amino acid transporter) (Ecotropic retroviral leukemia receptor homolog) (ERR) (Ecotropic retrovirus receptor homolog).	3e-13	GO_ID:30187	TIGR_CMR|BA0593 SPTR:Q81VA5 symbol:BA0593 "amino acid permease family protein" [GO:0006865 "amino acid transport" evidence=ISS] [GO:0015359 "amino acid permease activity" evidence=ISS] InterPro:IPR002293 InterPro:IPR004841 Pfam:PF00324 GO:GO:0006810 GO:GO:0016020 EMBL:AE017334 EMBL:AE017225 EMBL:AE017026 TIGR:BA0593 TIGR:GBAA0593 SPTR:Q81VA5	3e-14
chr1.CM0063.60	3.1.3.3.4	ARCD arginine:ornithine antiporter [COG:COG0531]	bcz:BCZK0506	amino acid permease (amino acid transporter) [KO:K03294]	6e-14	Rv2320c	COG0531	2e-12	CTR1_HUMAN	Amino-acidtransport;Directproteinsequencing;Glycoprotein;Membrane;Receptor;Transmembrane;Transport,High-affinity cationic amino acid transporter-1 (CAT-1) (CAT1) (System Y+ basic amino acid transporter) (Ecotropic retroviral leukemia receptor homolog) (ERR) (Ecotropic retrovirus receptor homolog).	3e-13	GO_ID:30187	TIGR_CMR|BA0593 SPTR:Q81VA5 symbol:BA0593 "amino acid permease family protein" [GO:0006865 "amino acid transport" evidence=ISS] [GO:0015359 "amino acid permease activity" evidence=ISS] InterPro:IPR002293 InterPro:IPR004841 Pfam:PF00324 GO:GO:0006810 GO:GO:0016020 EMBL:AE017334 EMBL:AE017225 EMBL:AE017026 TIGR:BA0593 TIGR:GBAA0593 SPTR:Q81VA5	3e-14
chr1.CM0063.60	3.1.3.4	TC.LAT L-amino acid transporter, LAT family [COG:COG0531] [TC:2.A.3.8]	bcz:BCZK0506	amino acid permease (amino acid transporter) [KO:K03294]	6e-14	Rv2320c	COG0531	2e-12	CTR1_HUMAN	Amino-acidtransport;Directproteinsequencing;Glycoprotein;Membrane;Receptor;Transmembrane;Transport,High-affinity cationic amino acid transporter-1 (CAT-1) (CAT1) (System Y+ basic amino acid transporter) (Ecotropic retroviral leukemia receptor homolog) (ERR) (Ecotropic retrovirus receptor homolog).	3e-13	GO_ID:30187	TIGR_CMR|BA0593 SPTR:Q81VA5 symbol:BA0593 "amino acid permease family protein" [GO:0006865 "amino acid transport" evidence=ISS] [GO:0015359 "amino acid permease activity" evidence=ISS] InterPro:IPR002293 InterPro:IPR004841 Pfam:PF00324 GO:GO:0006810 GO:GO:0016020 EMBL:AE017334 EMBL:AE017225 EMBL:AE017026 TIGR:BA0593 TIGR:GBAA0593 SPTR:Q81VA5	3e-14
chr1.CM0063.60	3.1.3.3.1	TC.APA basic amino acid/polyamine antiporter, APA family [COG:COG0531]	bcz:BCZK0506	amino acid permease (amino acid transporter) [KO:K03294]	6e-14	Rv2320c	COG0531	2e-12	CTR1_HUMAN	Amino-acidtransport;Directproteinsequencing;Glycoprotein;Membrane;Receptor;Transmembrane;Transport,High-affinity cationic amino acid transporter-1 (CAT-1) (CAT1) (System Y+ basic amino acid transporter) (Ecotropic retroviral leukemia receptor homolog) (ERR) (Ecotropic retrovirus receptor homolog).	3e-13	GO_ID:30187	TIGR_CMR|BA0593 SPTR:Q81VA5 symbol:BA0593 "amino acid permease family protein" [GO:0006865 "amino acid transport" evidence=ISS] [GO:0015359 "amino acid permease activity" evidence=ISS] InterPro:IPR002293 InterPro:IPR004841 Pfam:PF00324 GO:GO:0006810 GO:GO:0016020 EMBL:AE017334 EMBL:AE017225 EMBL:AE017026 TIGR:BA0593 TIGR:GBAA0593 SPTR:Q81VA5	3e-14
Ljwgs_036964.2	3.1.3.3.1	TC.APA basic amino acid/polyamine antiporter, APA family [COG:COG0531]	sco:SCO6014	SC1C3.02; putative cationic amino acid transporter [KO:K03294]	9e-09							GO_ID:9576	TAIR|gene:2044681 SPTR:O64759 symbol:AT2G34960.1 [GO:0015326 "cationic amino acid transporter activity" evidence=ISS] InterPro:IPR002293 InterPro:IPR004841 Pfam:PF00324 GO:GO:0006810 GO:GO:0016020 EMBL:AC004238 PIR:T00477 SPTR:O64759	1e-77
Ljwgs_030209.2	3.1.3.49	TC.DASS divalent anion:Na+ symporter, DASS family [COG:COG0471] [TC:2.A.47]				jhp0200	COG0471	3e-13	TDT_ARATH	Membrane;Transmembrane;Transport;Vacuole,Tonoplast dicarboxylate transporter (AttDT) (Vacuolar malate transporter) (Sodium-dicarboxylate cotransporter-like) (AtSDAT).	2e-40	GO_ID:53409	TAIR|gene:2168987 SPTR:Q9MAW4 symbol:AT5G47560 "TONOPLAST DICARBOXYLATE TRANSPORTER" [GO:0006814 "sodium ion transport" evidence=IC] [GO:0006835 "dicarboxylic acid transport" evidence=IC] [GO:0017153 "sodium:dicarboxylate symporter activity" evidence=ISS] [GO:0015140 "malate transporter activity" evidence=IMP;IDA] [GO:0005773 "vacuole" evidence=IDA] [GO:0051453 "regulation of cellular pH" evidenc…	7e-41
Ljwgs_049772.1	99.1.4.1522	GO_ID:18059										GO_ID:18059	TAIR|gene:2101108 SPTR:Q9LZG8 symbol:AT3G43790.1 [GO:0005351 "sugar porter activity" evidence=ISS] [GO:0015144 "carbohydrate transporter activity" evidence=ISS] [GO:0016020 "membrane" evidence=ISS] Pfam:PF07690 InterPro:IPR007114 GO:GO:0006810 PROSITE:PS50850 InterPro:IPR011701 EMBL:AL162691 PIR:T47415 SPTR:Q9LZG8	7e-26
chr1.CM1413.24	99.1.4.3473	GO_ID:49002							AECC8_ARATH	Auxinsignalingpathway;Hypotheticalprotein;Membrane;Transmembrane;Transport,Putative auxin efflux carrier component 8 (AtPIN8).	9e-134	GO_ID:49002	TAIR|gene:2171391 SPTR:Q9FFD0 symbol:AT5G16530.1 [GO:0005215 "transporter activity" evidence=ISS] [GO:0009672 "auxin:hydrogen symporter activity" evidence=ISS] [GO:0009926 "auxin polar transport" evidence=ISS] Pfam:PF03547 InterPro:IPR004776 TIGRFAMs:TIGR00946 EMBL:AB005242 GeneFarm:3030 SPTR:Q9FFD0	3e-134
chr1.CM1413.24	99.1.3.2.555	AECC8_ARATH							AECC8_ARATH	Auxinsignalingpathway;Hypotheticalprotein;Membrane;Transmembrane;Transport,Putative auxin efflux carrier component 8 (AtPIN8).	9e-134	GO_ID:49002	TAIR|gene:2171391 SPTR:Q9FFD0 symbol:AT5G16530.1 [GO:0005215 "transporter activity" evidence=ISS] [GO:0009672 "auxin:hydrogen symporter activity" evidence=ISS] [GO:0009926 "auxin polar transport" evidence=ISS] Pfam:PF03547 InterPro:IPR004776 TIGRFAMs:TIGR00946 EMBL:AB005242 GeneFarm:3030 SPTR:Q9FFD0	3e-134
Ljwgs_007566.1	3.1.3.65	KUP KUP system potassium uptake protein [COG:COG3158] [TC:2.A.72]	ath:At2g40540	T2P4.11; potassium transporter, putative (KT2) [KO:K03549]	0	Zkup	COG3158	1e-61	POT8_ARATH	Glycoprotein;Iontransport;Membrane;Multigenefamily;Potassium;Potassiumtransport;Transmembrane;Transport,Potassium transporter 8 (AtPOT8) (AtHAK8).	0	GO_ID:32729	TAIR|gene:2185514 SPTR:Q9M7J9 symbol:AT5G14880.1 [GO:0015079 "potassium ion transporter activity" evidence=ISS] [GO:0006813 "potassium ion transport" evidence=IC] InterPro:IPR003855 Pfam:PF02705 InterPro:IPR010983 TIGRFAMs:TIGR00794 EMBL:AL391149 EMBL:AF129483 PIR:T51433 SPTR:Q9M7J9	0
Ljwgs_127661.1	99.1.4.4331	GO_ID:20804							BCP_PEA	Copper;Electrontransport;Glycoprotein;Metal-binding;Signal;Transport,Blue copper protein precursor.	3e-24	GO_ID:20804	TAIR|gene:2206985 SPTR:Q9C7T2 symbol:AT1G72230.1 [GO:0031225 "anchored to membrane" evidence=TAS] [GO:0005489 "electron transporter activity" evidence=ISS] [GO:0005507 "copper ion binding" evidence=ISS] [GO:0006118 "electron transport" evidence=ISS] InterPro:IPR003245 InterPro:IPR000923 Pfam:PF02298 ProDom:PD003122 PROSITE:PS00196 HSSP:O82080 EMBL:AC067754 EMBL:AY052214 EMBL:AY085679 PIR:H96745 S…	4e-26
Ljwgs_127661.1	99.1.3.2.2474	BCP_PEA							BCP_PEA	Copper;Electrontransport;Glycoprotein;Metal-binding;Signal;Transport,Blue copper protein precursor.	3e-24	GO_ID:20804	TAIR|gene:2206985 SPTR:Q9C7T2 symbol:AT1G72230.1 [GO:0031225 "anchored to membrane" evidence=TAS] [GO:0005489 "electron transporter activity" evidence=ISS] [GO:0005507 "copper ion binding" evidence=ISS] [GO:0006118 "electron transport" evidence=ISS] InterPro:IPR003245 InterPro:IPR000923 Pfam:PF02298 ProDom:PD003122 PROSITE:PS00196 HSSP:O82080 EMBL:AC067754 EMBL:AY052214 EMBL:AY085679 PIR:H96745 S…	4e-26
Ljwgs_093140.1	3.1.3.22	TC.POT proton-dependent oligopeptide transporter, POT family [COG:COG3104] [TC:2.A.17]	hsa:51296	SLC15A3; solute carrier family 15, member 3 [KO:K03305]	4e-11				PTR2_ARATH	Membrane;Peptidetransport;Proteintransport;Transmembrane;Transport,Peptide transporter PTR2 (Histidine transporting protein).	4e-33	GO_ID:33217	TAIR|gene:2205768 SPTR:Q8VYE4 symbol:AT1G27040.1 [GO:0005215 "transporter activity" evidence=ISS] InterPro:IPR000109 Pfam:PF00854 GO:GO:0016020 EMBL:AY072134 EMBL:AY096445 SPTR:Q8VYE4	7e-45
chr1.CM0063.57	3.1.3.3.5	ADIC arginine:agmatine antiporter [COG:COG0531]	btk:BT9727_0728	amino acid permease [KO:K03294]	8e-57	BS_yfnA	COG0531	5e-52	CTR1_MOUSE	Amino-acidtransport;Glycoprotein;Membrane;Receptor;Transmembrane;Transport,High-affinity cationic amino acid transporter-1 (CAT-1) (CAT1) (System Y+ basic amino acid transporter) (Ecotropic retroviral leukemia receptor) (ERR) (Ecotropic retrovirus receptor).	8e-57	GO_ID:9115	MGI|MGI:88117 SPTR:Q09143 symbol:Slc7a1 "solute carrier family 7 (cationic amino acid transporter, y+ system), member 1" [GO:0016021 "integral to membrane" evidence=RCA] InterPro:IPR002293 InterPro:IPR004841 MGI:MGI:88117 Pfam:PF00324 Interpro:IPR004755 TIGRFAMs:TIGR00906 EMBL:M26687 PIR:A32742 SPTR:Q09143	3e-57
chr1.CM0063.57	3.1.3.3.3	CADB cadaverine:lysine antiporter [COG:COG0531]	btk:BT9727_0728	amino acid permease [KO:K03294]	8e-57	BS_yfnA	COG0531	5e-52	CTR1_MOUSE	Amino-acidtransport;Glycoprotein;Membrane;Receptor;Transmembrane;Transport,High-affinity cationic amino acid transporter-1 (CAT-1) (CAT1) (System Y+ basic amino acid transporter) (Ecotropic retroviral leukemia receptor) (ERR) (Ecotropic retrovirus receptor).	8e-57	GO_ID:9115	MGI|MGI:88117 SPTR:Q09143 symbol:Slc7a1 "solute carrier family 7 (cationic amino acid transporter, y+ system), member 1" [GO:0016021 "integral to membrane" evidence=RCA] InterPro:IPR002293 InterPro:IPR004841 MGI:MGI:88117 Pfam:PF00324 Interpro:IPR004755 TIGRFAMs:TIGR00906 EMBL:M26687 PIR:A32742 SPTR:Q09143	3e-57
chr1.CM0063.57	3.1.3.3.2	POTE putrescine:ornithine antiporter [COG:COG0531]	btk:BT9727_0728	amino acid permease [KO:K03294]	8e-57	BS_yfnA	COG0531	5e-52	CTR1_MOUSE	Amino-acidtransport;Glycoprotein;Membrane;Receptor;Transmembrane;Transport,High-affinity cationic amino acid transporter-1 (CAT-1) (CAT1) (System Y+ basic amino acid transporter) (Ecotropic retroviral leukemia receptor) (ERR) (Ecotropic retrovirus receptor).	8e-57	GO_ID:9115	MGI|MGI:88117 SPTR:Q09143 symbol:Slc7a1 "solute carrier family 7 (cationic amino acid transporter, y+ system), member 1" [GO:0016021 "integral to membrane" evidence=RCA] InterPro:IPR002293 InterPro:IPR004841 MGI:MGI:88117 Pfam:PF00324 Interpro:IPR004755 TIGRFAMs:TIGR00906 EMBL:M26687 PIR:A32742 SPTR:Q09143	3e-57
chr1.CM0063.57	3.1.3.3.4	ARCD arginine:ornithine antiporter [COG:COG0531]	btk:BT9727_0728	amino acid permease [KO:K03294]	8e-57	BS_yfnA	COG0531	5e-52	CTR1_MOUSE	Amino-acidtransport;Glycoprotein;Membrane;Receptor;Transmembrane;Transport,High-affinity cationic amino acid transporter-1 (CAT-1) (CAT1) (System Y+ basic amino acid transporter) (Ecotropic retroviral leukemia receptor) (ERR) (Ecotropic retrovirus receptor).	8e-57	GO_ID:9115	MGI|MGI:88117 SPTR:Q09143 symbol:Slc7a1 "solute carrier family 7 (cationic amino acid transporter, y+ system), member 1" [GO:0016021 "integral to membrane" evidence=RCA] InterPro:IPR002293 InterPro:IPR004841 MGI:MGI:88117 Pfam:PF00324 Interpro:IPR004755 TIGRFAMs:TIGR00906 EMBL:M26687 PIR:A32742 SPTR:Q09143	3e-57
chr1.CM0063.57	3.1.3.4	TC.LAT L-amino acid transporter, LAT family [COG:COG0531] [TC:2.A.3.8]	btk:BT9727_0728	amino acid permease [KO:K03294]	8e-57	BS_yfnA	COG0531	5e-52	CTR1_MOUSE	Amino-acidtransport;Glycoprotein;Membrane;Receptor;Transmembrane;Transport,High-affinity cationic amino acid transporter-1 (CAT-1) (CAT1) (System Y+ basic amino acid transporter) (Ecotropic retroviral leukemia receptor) (ERR) (Ecotropic retrovirus receptor).	8e-57	GO_ID:9115	MGI|MGI:88117 SPTR:Q09143 symbol:Slc7a1 "solute carrier family 7 (cationic amino acid transporter, y+ system), member 1" [GO:0016021 "integral to membrane" evidence=RCA] InterPro:IPR002293 InterPro:IPR004841 MGI:MGI:88117 Pfam:PF00324 Interpro:IPR004755 TIGRFAMs:TIGR00906 EMBL:M26687 PIR:A32742 SPTR:Q09143	3e-57
chr1.CM0063.57	3.1.3.3.1	TC.APA basic amino acid/polyamine antiporter, APA family [COG:COG0531]	btk:BT9727_0728	amino acid permease [KO:K03294]	8e-57	BS_yfnA	COG0531	5e-52	CTR1_MOUSE	Amino-acidtransport;Glycoprotein;Membrane;Receptor;Transmembrane;Transport,High-affinity cationic amino acid transporter-1 (CAT-1) (CAT1) (System Y+ basic amino acid transporter) (Ecotropic retroviral leukemia receptor) (ERR) (Ecotropic retrovirus receptor).	8e-57	GO_ID:9115	MGI|MGI:88117 SPTR:Q09143 symbol:Slc7a1 "solute carrier family 7 (cationic amino acid transporter, y+ system), member 1" [GO:0016021 "integral to membrane" evidence=RCA] InterPro:IPR002293 InterPro:IPR004841 MGI:MGI:88117 Pfam:PF00324 Interpro:IPR004755 TIGRFAMs:TIGR00906 EMBL:M26687 PIR:A32742 SPTR:Q09143	3e-57
TM0780.11	3.1.3.61	TC.MATE multidrug resistance protein, MATE family [COG:COG0534] [TC:2.A.66.1]				YDR338c	COG0534	9e-09	TT12_ARATH	Flavonoidbiosynthesis;Membrane;Repeat;Transmembrane;Transport;Vacuole,TRANSPARENT TESTA 12 protein.	2e-44	GO_ID:38343	TAIR|gene:2089954 SPTR:Q9LVD9 symbol:AT3G21690.1 [GO:0005215 "transporter activity" evidence=ISS] [GO:0015297 "antiporter activity" evidence=ISS] [GO:0016020 "membrane" evidence=ISS] InterPro:IPR002528 Pfam:PF01554 GO:GO:0016020 TIGRFAMs:TIGR00797 EMBL:AB019232 EMBL:BT015408 SPTR:Q9LVD9	4e-80
chr4.CM0170.16	3.1.3.22	TC.POT proton-dependent oligopeptide transporter, POT family [COG:COG3104] [TC:2.A.17]	hsa:51296	SLC15A3; solute carrier family 15, member 3 [KO:K03305]	1e-24				PTR2_ARATH	Membrane;Peptidetransport;Proteintransport;Transmembrane;Transport,Peptide transporter PTR2 (Histidine transporting protein).	4e-84	GO_ID:3811	TAIR|gene:2035004 SPTR:Q9M9V7 symbol:AT1G18880.1 [GO:0005215 "transporter activity" evidence=ISS] [GO:0006857 "oligopeptide transport" evidence=ISS] [GO:0016020 "membrane" evidence=ISS] InterPro:IPR000109 Pfam:PF00854 GO:GO:0016020 EMBL:AC011809 EMBL:AY070054 EMBL:AY117308 PIR:G86322 SPTR:Q9M9V7	0
Ljwgs_073715.1	99.1.3.2.2081	UPS2_ARATH							UPS2_ARATH	ATP-binding;Membrane;Nucleotide-binding;Transmembrane;Transport,Ureide permease 2 (AtUPS2).	8e-67	GO_ID:10476	TAIR|gene:2044213 SPTR:Q9ZPR7 symbol:ATUPS1 [GO:0015206 "allantoin transporter activity" evidence=IDA] [GO:0015720 "allantoin transport" evidence=IDA] InterPro:IPR009834 Pfam:PF07168 EMBL:AC006836 EMBL:AY085962 PIR:C84450 SPTR:Q9ZPR7	7e-67
Ljwgs_073715.1	99.1.4.2387	GO_ID:10476							UPS2_ARATH	ATP-binding;Membrane;Nucleotide-binding;Transmembrane;Transport,Ureide permease 2 (AtUPS2).	8e-67	GO_ID:10476	TAIR|gene:2044213 SPTR:Q9ZPR7 symbol:ATUPS1 [GO:0015206 "allantoin transporter activity" evidence=IDA] [GO:0015720 "allantoin transport" evidence=IDA] InterPro:IPR009834 Pfam:PF07168 EMBL:AC006836 EMBL:AY085962 PIR:C84450 SPTR:Q9ZPR7	7e-67
chr3.CM0792.40	3.1.2.1.1	MFS.SP sugar porter, SP family	bth:BT4397	xylose/H+ symporter [KO:K03444]	2e-51	BS_ywtG	COG0477	1e-57	GALP_ECOLI	Completeproteome;Innermembrane;Membrane;Sugartransport;Symport;Transmembrane;Transport,Galactose-proton symporter (Galactose transporter).	1e-52	GO_ID:30478	TAIR|gene:2097779 SPTR:Q8L6Z8 symbol:AT3G03090.1 [GO:0015144 "carbohydrate transporter activity" evidence=ISS] [GO:0005351 "sugar porter activity" evidence=ISS] [GO:0016020 "membrane" evidence=ISS] Interpro:IPR005829 InterPro:IPR007114 InterPro:IPR005828 InterPro:IPR003663 Pfam:PF00083 GO:GO:0016020 PRINTS:PR00171 PROSITE:PS50850 PROSITE:PS00216 TIGRFAMs:TIGR00879 EMBL:AY140054 EMBL:BT010375 SPTR…	6e-141
Ljwgs_046844.2	3.1.3.22	TC.POT proton-dependent oligopeptide transporter, POT family [COG:COG3104] [TC:2.A.17]	rno:246280	Slc15a4; peptide/histidine transporter [KO:K03305]	2e-17				PTR2_ARATH	Membrane;Peptidetransport;Proteintransport;Transmembrane;Transport,Peptide transporter PTR2 (Histidine transporting protein).	3e-43	GO_ID:44528	TAIR|gene:2196799 SPTR:Q8RX77 symbol:AT1G69870.1 [GO:0005215 "transporter activity" evidence=ISS] [GO:0006857 "oligopeptide transport" evidence=ISS] [GO:0016020 "membrane" evidence=ISS] InterPro:IPR000109 Pfam:PF00854 GO:GO:0016020 EMBL:AY090257 EMBL:AY125531 SPTR:Q8RX77	3e-53
chr1.TM1643.6	3.1.2.12.1	BENK benzoate transport protein	aci:ACIAD1434	benK; benzoate transport protein (MFS superfamily) [KO:K05548]	7e-12	YML123c	COG0477	6e-72	PHO84_YEAST	Completeproteome;Membrane;Phosphatetransport;Transmembrane;Transport,Inorganic phosphate transporter PHO84.	2e-71	GO_ID:10649	TAIR|gene:2102449 SPTR:Q9M1T0 symbol:AT3G54700.1 [GO:0015114 "phosphate transporter activity" evidence=ISS] [GO:0005351 "sugar porter activity" evidence=ISS] [GO:0015144 "carbohydrate transporter activity" evidence=ISS] [GO:0016020 "membrane" evidence=ISS] InterPro:IPR007114 InterPro:IPR005828 InterPro:IPR004738 Pfam:PF00083 GO:GO:0006810 PROSITE:PS50850 TIGRFAMs:TIGR00887 EMBL:AL138650 PIR:T4762…	0
chr1.TM1284.2	99.1.4.921	GO_ID:12418							COPT1_ARATH	Copper;Coppertransport;Iontransport;Membrane;Transmembrane;Transport,Copper transporter 1.	7e-22	GO_ID:12418	TAIR|gene:504953798 SPTR:Q8GWP3 symbol:AT2G26975.1 [GO:0005375 "copper ion transporter activity" evidence=ISS] [GO:0006825 "copper ion transport" evidence=ISS] InterPro:IPR007274 Pfam:PF04145 EMBL:AK118724 EMBL:BT004940 SPTR:Q8GWP3	1e-21
chr1.TM1284.2	99.1.3.2.1520	COPT1_ARATH							COPT1_ARATH	Copper;Coppertransport;Iontransport;Membrane;Transmembrane;Transport,Copper transporter 1.	7e-22	GO_ID:12418	TAIR|gene:504953798 SPTR:Q8GWP3 symbol:AT2G26975.1 [GO:0005375 "copper ion transporter activity" evidence=ISS] [GO:0006825 "copper ion transport" evidence=ISS] InterPro:IPR007274 Pfam:PF04145 EMBL:AK118724 EMBL:BT004940 SPTR:Q8GWP3	1e-21
chr1.CM1409.36	3.1.3.61	TC.MATE multidrug resistance protein, MATE family [COG:COG0534] [TC:2.A.66.1]				YHR032w	COG0534	3e-11	TT12_ARATH	Flavonoidbiosynthesis;Membrane;Repeat;Transmembrane;Transport;Vacuole,TRANSPARENT TESTA 12 protein.	9e-26	GO_ID:7914	TAIR|gene:3436060 SPTR:Q8RXK1 symbol:AT1G33080.1 [GO:0005215 "transporter activity" evidence=ISS] [GO:0015297 "antiporter activity" evidence=ISS] [GO:0016020 "membrane" evidence=ISS] InterPro:IPR002528 Pfam:PF01554 GO:GO:0016020 TIGRFAMs:TIGR00797 EMBL:AY080844 EMBL:AY133850 SPTR:Q8RXK1	8e-66
chr4.CM0234.15	99.1.3.2.2474	BCP_PEA							BCP_PEA	Copper;Electrontransport;Glycoprotein;Metal-binding;Signal;Transport,Blue copper protein precursor.	5e-22	GO_ID:15243	TAIR|gene:2151068 SPTR:O81500 symbol:AT5G26330.1 [GO:0031225 "anchored to membrane" evidence=TAS] [GO:0005489 "electron transporter activity" evidence=ISS] [GO:0005507 "copper ion binding" evidence=ISS] [GO:0006118 "electron transport" evidence=ISS] InterPro:IPR003245 HSSP:P00303 Pfam:PF02298 ProDom:PD003122 EMBL:AF077407 EMBL:BT012167 EMBL:AK175177 PIR:T01852 SPTR:O81500	4e-19
chr4.CM0234.15	99.1.4.4856	GO_ID:15243							BCP_PEA	Copper;Electrontransport;Glycoprotein;Metal-binding;Signal;Transport,Blue copper protein precursor.	5e-22	GO_ID:15243	TAIR|gene:2151068 SPTR:O81500 symbol:AT5G26330.1 [GO:0031225 "anchored to membrane" evidence=TAS] [GO:0005489 "electron transporter activity" evidence=ISS] [GO:0005507 "copper ion binding" evidence=ISS] [GO:0006118 "electron transport" evidence=ISS] InterPro:IPR003245 HSSP:P00303 Pfam:PF02298 ProDom:PD003122 EMBL:AF077407 EMBL:BT012167 EMBL:AK175177 PIR:T01852 SPTR:O81500	4e-19
chr2.CM0903.4	3.1.3.22	TC.POT proton-dependent oligopeptide transporter, POT family [COG:COG3104] [TC:2.A.17]	dme:CG2913-PA	CG2913; CG2913 gene product from transcript CG2913-RA [KO:K03305]	2e-15				PTR2_ARATH	Membrane;Peptidetransport;Proteintransport;Transmembrane;Transport,Peptide transporter PTR2 (Histidine transporting protein).	3e-52	GO_ID:39794	TAIR|gene:2026883 SPTR:Q9SX20 symbol:AT1G68570.1 [GO:0005215 "transporter activity" evidence=ISS] [GO:0006857 "oligopeptide transport" evidence=ISS] [GO:0016020 "membrane" evidence=ISS] InterPro:IPR000109 Pfam:PF00854 GO:GO:0016020 EMBL:AC008075 EMBL:AY091784 EMBL:BT002278 PIR:A96710 SPTR:Q9SX20	1e-98
chr4.CM0179.25	99.1.3.2.2595	NO16_MEDTR							NO16_MEDTR	Nodulation;Signal,Early nodulin 16 precursor (N-16).	8e-30	GO_ID:44043	TAIR|gene:2174427 SPTR:Q8L6Z5 symbol:AT5G57920.1 [GO:0005489 "electron transporter activity" evidence=ISS] [GO:0005507 "copper ion binding" evidence=ISS] [GO:0006118 "electron transport" evidence=ISS] InterPro:IPR003245 HSSP:P00303 Pfam:PF02298 ProDom:PD003122 EMBL:AY140062 EMBL:BT006551 SPTR:Q8L6Z5	1e-20
chr4.CM0179.25	99.1.4.6814	GO_ID:44043							NO16_MEDTR	Nodulation;Signal,Early nodulin 16 precursor (N-16).	8e-30	GO_ID:44043	TAIR|gene:2174427 SPTR:Q8L6Z5 symbol:AT5G57920.1 [GO:0005489 "electron transporter activity" evidence=ISS] [GO:0005507 "copper ion binding" evidence=ISS] [GO:0006118 "electron transport" evidence=ISS] InterPro:IPR003245 HSSP:P00303 Pfam:PF02298 ProDom:PD003122 EMBL:AY140062 EMBL:BT006551 SPTR:Q8L6Z5	1e-20
Ljwgs_119901.1	99.1.4.2200	GO_ID:46805										GO_ID:46805	TAIR|gene:2127192 SPTR:O82752 symbol:AT4G23030.1 [GO:0005215 "transporter activity" evidence=ISS] [GO:0016020 "membrane" evidence=ISS] InterPro:IPR002528 Pfam:PF01554 GO:GO:0016020 TIGRFAMs:TIGR00797 EMBL:AL161558 EMBL:AL031018 EMBL:AY082796 PIR:T05135 SPTR:O82752	1e-11
Ljwgs_111594.1	3.1.5.14	CORC magnesium and cobalt transporter [COG:COG4535] [TC:9.B.37]	lma:LmjF34.2650	hypothetical protein, conserved [KO:K06189]	2e-13	YOL060c_1	COG1253	2e-10	YJ23_SCHPO	CBSdomain;Completeproteome;Hypotheticalprotein;Membrane;Repeat;Signal;Transmembrane,Hypothetical protein C4B3.03c in chromosome III precursor.	4e-09	GO_ID:1175	TAIR|gene:2149658 SPTR:Q9LTD8 symbol:AT5G52790.1 [GO:0000004 "biological process unknown" evidence=ND] [GO:0005554 "molecular function unknown" evidence=ND] InterPro:IPR000644 Pfam:PF00571 InterPro:IPR002550 Pfam:PF01595 EMBL:AB025606 SPTR:Q9LTD8	2e-32
