# Supplementary material for: Dissection of Symbiosis and Organ Development by Integrated Transcriptome Analysis of Lotus japonicus Mutant and Wild-Type Plants
Source: PLoS One. 2009 Aug 7;4(8):e6556. doi: 10.1371/journal.pone.0006556 (PMC2717213; doi:10.1371/journal.pone.0006556)
Supplement: Folder S2 — Inoculation 1 day (2.85 MB ZIP) [file pone.0006556.s010.zip › S2.INOCULATION 1 DAY copy/2.1.Total transcript analysis copy/2.1.4/-2.1.4.ID list.txt]

	M	FDR
	T06 - T11	T06 - T11
Ljwgs_023991.1_at	-6.792265936	0.00041672
Ljwgs_042055.1_at	-6.316203677	0.001274311
Ljwgs_024494.1_at	-5.904778321	0.001066041
chr4.CM0046.66_at	-5.885256165	3.59E-06
chr2.CM0249.74_at	-5.79683674	1.57E-05
Ljwgs_106774.1_s_at	-5.731941375	0.007412396
gi7742073_at	-5.721518159	0.002696071
gi45631043_at	-5.640314667	0.042121021
chr6.TM1540.33_x_at	-5.583744946	0.002752069
chr6.TM1540.6_at	-5.566748581	0.007322591
Ljwgs_147904.1.1_at	-5.548645368	0.00320141
chr6.CM0037.38.1_x_at	-5.494136621	0.004060213
gi29970356_at	-5.454477619	0.000379756
chr6.CM0037.38.1_at	-5.307750062	0.006918026
Ljwgs_031117.1_at	-5.254701763	0.001704234
TM0674.9.1_at	-5.242717808	0.00023559
Ljwgs_026636.1_at	-5.180207317	3.59E-05
Ljwgs_088265.1_at	-5.037477801	0.002188274
chr6.TM0722.5_at	-5.015713635	0.006663225
chr3.CM0701.25.2_at	-4.939705912	0.000877748
Ljwgs_022837.0.2_at	-4.887318053	1.11E-07
Ljwgs_103338.1_s_at	-4.747455366	0.000396515
chr5.CM0148.50.2_at	-4.740462798	0.014249055
chr2.CM0210.59.1_at	-4.67294976	0.00280258
Ljwgs_078116.1_s_at	-4.655432682	0.012733642
Ljwgs_085487.1_at	-4.651356404	0.000215854
Ljwgs_049564.1_at	-4.649305951	0.014967757
Ljwgs_030271.1_at	-4.63786624	0.000985887
TM1569.17_at	-4.601449796	0.014674505
chr1.BM1732.18_at	-4.592473943	0.002702026
CM0680.20.1_at	-4.571504289	3.26E-05
Ljwgs_139299.1_at	-4.556254453	0.018483763
chr5.CM0773.4_at	-4.534643699	7.55E-05
chr1.CM0010.5_at	-4.523819932	7.18E-06
TM0727.10_at	-4.519948532	2.03E-08
chr3.CM0690.7.1_at	-4.487918605	1.23E-07
chr6.CM0302.32.2_at	-4.483335923	0.02827716
TM1224.4_at	-4.477391593	0.026229019
Ljwgs_060130.1_at	-4.468231299	0.004059414
chr4.CM0558.41_at	-4.41726669	0.000114069
chr1.TM0221.2_at	-4.408694479	0.033338215
chr6.CM0302.32.3_at	-4.390434317	0.031156771
BM1271.8_at	-4.380310708	0.028970874
TM1556.22.1_at	-4.364981955	1.68E-06
Ljwgs_018417.1_at	-4.361822339	0.020050484
Ljwgs_087660.0.1_at	-4.35006587	2.75E-05
chr3.CM0080.7_at	-4.329470815	0.028672936
Ljwgs_149324.1_at	-4.325349405	2.56E-08
Ljwgs_036303.1_at	-4.318571735	0.014274066
chr2.TM1731.0.1_s_at	-4.303241888	9.95E-08
chr4.TM0238.9_at	-4.303146526	0.00573939
Ljwgs_087660.0.1_x_at	-4.301547189	9.17E-05
Ljwgs_116551.1_x_at	-4.258797521	4.03E-07
chr2.CM0249.43_s_at	-4.255024849	9.45E-07
CM0355.3_at	-4.252420216	3.85E-06
chr3.TM0730.17_at	-4.221173525	8.04E-07
Ljwgs_060130.1_x_at	-4.199271623	0.005584591
gi45641273_at	-4.195348564	1.35E-06
Ljwgs_019802.2_at	-4.191564599	0.001956874
TC18145_at	-4.183288023	0.033634573
Ljwgs_049131.2_at	-4.180324409	0.020365594
chr1.CM0133.42_at	-4.16558897	0.042022308
chr1.TM0507.17_at	-4.165447576	1.11E-06
chr5.CM0773.4_s_at	-4.158460264	2.72E-05
chr5.CM0200.88_s_at	-4.150011227	0.001722508
chr2.CM0249.71.2_at	-4.147071325	0.000333956
TM0763.11_at	-4.145552323	0.01666258
gi45629409_at	-4.138330447	0.000298565
Ljwgs_118863.1_at	-4.128803386	0.000144217
chr1.CM0269.4.1_at	-4.128339639	1.27E-05
Ljwgs_097647.1_at	-4.125960589	0.016013403
chr5.CM0357.10_at	-4.117756801	1.60E-05
chr2.CM0102.27.1_at	-4.11596294	0.003286378
chr1.TM0688.19_at	-4.100124325	0.004975705
TM0445.31.1_at	-4.093829925	4.54E-05
Ljwgs_007374.1_at	-4.08881999	0.004208834
chr3.CM0792.78_at	-4.083390468	0.002837881
Ljwgs_042173.1.1_at	-4.076575072	3.60E-05
chr1.TM0221.11.1_s_at	-4.065311252	0.000187837
Ljwgs_120786.1_at	-4.056740253	0.000216067
Ljwgs_081237.1_s_at	-4.051151438	4.19E-06
Ljwgs_004719.1_at	-4.029749724	4.59E-05
chr3.CM0711.55_at	-4.017313487	3.54E-06
Ljwgs_039454.1_at	-4.007515805	0.015610313
chr4.CM0131.57_at	-3.989686141	5.48E-05
CM0680.8.1_at	-3.985503404	4.12E-06
chr1.TM1666.4_at	-3.984573812	0.023773807
chr1.TM0483.13_at	-3.974592535	0.001689676
Ljwgs_063190.1_s_at	-3.970394077	0.004940208
gi45401455_at	-3.95941789	0.000120838
CM0680.20_at	-3.942261733	5.26E-06
TM0843.27_at	-3.937644223	0.001196433
chr3.CM0112.14_at	-3.936245745	1.30E-05
gi50657593_at	-3.932909289	4.36E-05
Ljwgs_141043.1_at	-3.928235838	0.047363831
chr5.CM0200.88_at	-3.923382435	0.004184493
chr2.CM0249.36_at	-3.921132878	2.72E-05
Ljwgs_030846.1_at	-3.919068531	0.040948294
chr3.CM0452.11_at	-3.918344945	3.07E-05
chr1.TM0805.10.1_at	-3.915572614	9.50E-06
gi45613556_at	-3.90917374	9.48E-07
Ljwgs_011608.1_at	-3.899559723	3.72E-05
Ljwgs_053183.1_at	-3.873442567	2.16E-08
TM0954.16.2_at	-3.86634076	1.76E-06
chr1.TM0371.10_at	-3.861566198	0.000135622
chr5.CM0096.42.2_at	-3.85036882	1.48E-07
TM1746.11.1_at	-3.850021725	7.63E-06
TM0415.22.2_x_at	-3.843919848	0.009812997
chr3.CM0574.25_at	-3.833824717	4.65E-07
gi45609033_at	-3.823281373	2.78E-07
Ljwgs_016295.1_at	-3.8109695	2.94E-06
chr1.CM0141.21_at	-3.791471669	0.002022301
Ljwgs_037030.1_at	-3.790304332	2.47E-05
chr1.CM0141.6.1_at	-3.78058318	0.00070907
Ljwgs_147310.1_at	-3.773351307	0.000530949
TC15194_at	-3.763510158	2.46E-05
gi45639989_at	-3.731431814	0.037572137
TM0464.20_s_at	-3.731360602	5.90E-07
TC10732_s_at	-3.722269167	1.86E-05
chr4.CM0004.43_at	-3.712838177	5.28E-07
chr3.CM0261.28_at	-3.708527942	9.07E-06
Ljwgs_033686.1_at	-3.692957196	0.016691763
Ljwgs_035872.1_at	-3.692292828	0.001995357
chr3.CM0080.34_at	-3.689614978	0.044237016
Ljwgs_143246.1_at	-3.68857165	2.81E-06
Ljwgs_138190.1_s_at	-3.68238234	0.000285526
gi45641750_at	-3.67079161	1.20E-05
TM1765.9_at	-3.670609359	1.73E-06
TM1307.9.1_s_at	-3.655706048	0.002827724
TC12486_at	-3.652628001	6.85E-06
Ljwgs_037261.0.1_x_at	-3.652095852	0.000175066
Ljwgs_007374.1_x_at	-3.649716831	0.002086266
Ljwgs_035579.1_at	-3.649404637	0.046877797
Ljwgs_102060.1.1_at	-3.642914046	0.003791897
Ljwgs_014439.2_at	-3.63943331	0.015273913
Ljwgs_021682.0.1_at	-3.636619178	1.02E-05
gi50657593_s_at	-3.636393566	1.27E-07
chr2.CM0191.83_at	-3.633878682	0.004085302
chr2.CM0373.76_at	-3.632871113	1.69E-06
TM1746.11.1_s_at	-3.626430883	1.02E-06
chr4.TM1642.7.2_at	-3.626354957	8.59E-06
TC19697_at	-3.615898444	0.000369177
gi16506_at	-3.61493265	1.07E-06
chr6.CM0041.55_at	-3.614392073	0.003767014
Ljwgs_023564.1_at	-3.604673911	0.007791175
TM1569.22.1_s_at	-3.597584308	0.033094783
Ljwgs_135157.1_at	-3.593503277	0.000255811
TC17624_at	-3.590155607	3.12E-05
Ljwgs_092157.1_x_at	-3.587099107	2.47E-07
Ljwgs_029572.2_s_at	-3.58627892	0.024842561
chr4.CM0244.33_at	-3.575713533	5.22E-07
Ljwgs_016401.1_at	-3.572873821	0.008936553
TC14179_at	-3.56479158	6.06E-06
chr5.CM0909.65_s_at	-3.560015297	0.000403983
gi45619380_at	-3.550428584	0.000131812
chr1.CM0668.21_at	-3.541010675	2.37E-06
chr1.CM0231.80.1_at	-3.530810542	8.82E-06
TC17343_at	-3.526097979	1.33E-06
TM1307.9_s_at	-3.524332399	0.029891496
chr2.CM0191.80_at	-3.519724448	3.36E-06
Ljwgs_081095.1_s_at	-3.512740066	0.006641963
Ljwgs_125699.1_at	-3.506440672	0.016133017
Ljwgs_025279.1_at	-3.49961981	0.000473357
TC13633_at	-3.498078732	8.58E-05
Ljwgs_130407.1_at	-3.496038752	0.045864533
chr2.CM0020.20_at	-3.491257801	0.018743341
chr4.CM0288.47_at	-3.488207335	9.48E-06
chr5.CM0519.59.1_x_at	-3.47911572	0.000100019
gi45573258_at	-3.47368574	5.99E-06
gi45621662_at	-3.469185056	0.000134082
chr1.TM1305.1_at	-3.464962866	0.00711263
Ljwgs_037708.2_at	-3.464467112	0.000769113
Ljwgs_056395.2_s_at	-3.464182858	0.010163937
Ljwgs_008464.1_s_at	-3.459165658	0.018793846
chr1.CM0088.85_at	-3.456958272	0.000367959
chr5.CM0357.16_at	-3.454037796	0.000344626
gi45609952_at	-3.451900121	1.27E-07
CM0680.11.1_at	-3.442052625	0.025167992
TC8802_at	-3.436963919	7.60E-07
chr4.CM0126.84_at	-3.432700502	0.043611604
chr4.CM0170.20_s_at	-3.426373248	0.006076766
TC19763_at	-3.425691279	4.85E-05
Ljwgs_027780.2_at	-3.423604904	0.000434439
TC20185_at	-3.422150719	4.62E-06
chr2.CM0249.36_s_at	-3.421960112	8.10E-06
Ljwgs_121648.1_s_at	-3.418363615	3.65E-06
chr3.TM1367.24_at	-3.405389526	9.82E-05
chr3.CM0226.74_at	-3.404074205	0.002088229
chr6.TM0821.12.1_s_at	-3.397374583	0.009040752
chr1.CM0141.31_at	-3.390490386	0.001375288
Ljwgs_029896.2_at	-3.389197627	0.009289358
chr1.TM0523.19_at	-3.381097336	0.000769113
Ljwgs_021122.2_s_at	-3.375341534	0.046470292
Ljwgs_060784.1_at	-3.374669883	0.010657811
gi13879570_at	-3.374006586	1.03E-06
Ljwgs_047349.1_at	-3.371316993	0.000917886
gi7613821_at	-3.370924557	0.001447205
Ljwgs_048049.1_at	-3.366711624	0.000452568
TC11869_at	-3.366599116	0.002421467
TC16474_at	-3.359118248	3.24E-05
Ljwgs_048445.1_at	-3.357898681	0.017544409
Ljwgs_115308.1_at	-3.351664379	0.024780513
TC19862_at	-3.349388111	9.73E-07
chr3.CM0080.34_s_at	-3.343626785	0.031576856
Ljwgs_033686.1_x_at	-3.338875373	0.02398624
Ljwgs_016709.1_at	-3.329498636	0.008286594
Ljwgs_094362.1_at	-3.329427261	2.06E-06
TC19243_at	-3.3292834	1.85E-05
Ljwgs_051560.1.1_at	-3.329176738	0.000747544
Ljwgs_037516.1_at	-3.326439275	1.31E-05
chr3.CM0115.22_at	-3.31950362	0.001669943
TC16245_at	-3.319257295	2.74E-06
Ljwgs_140736.1_s_at	-3.318735867	3.72E-05
Ljwgs_092882.1_at	-3.318251429	0.043422329
chr4.CM0079.30_s_at	-3.312818002	0.00988819
chr1.CM0141.16_at	-3.309480771	0.010969523
Ljwgs_145147.1_at	-3.309268508	4.79E-06
TC9564_at	-3.306584161	4.87E-07
gi45622202_at	-3.306531269	0.000358115
Ljwgs_091410.1_s_at	-3.301166035	0.007234131
gi45576757_at	-3.283608994	4.47E-05
TC20110_at	-3.281044885	0.000478477
Ljwgs_060416.1_s_at	-3.276198446	1.60E-05
TM0845.8_at	-3.273679142	2.52E-05
CM0345.56.1_at	-3.270189727	2.37E-06
chr3.CM0110.19_at	-3.263667483	0.010605949
chr2.CM0803.29_at	-3.254841092	1.23E-05
chr2.CM0346.27_at	-3.252107299	0.000149981
chr1.CM0668.21.1_at	-3.250997478	3.63E-06
gi46402893_at	-3.250731303	8.52E-05
chr6.CM0066.12.1_s_at	-3.249119727	9.81E-09
gi45616075_at	-3.246901846	6.12E-05
Ljwgs_014729.1_at	-3.242172764	0.004113399
Ljwgs_049441.1_at	-3.241188534	8.04E-07
chr5.CM0089.102.3_at	-3.235327074	1.00E-05
CM0905.34_x_at	-3.233980131	5.09E-06
Ljwgs_039126.1_at	-3.233872925	1.05E-05
gi45609582_at	-3.228139407	6.06E-06
Ljwgs_007682.1_at	-3.221384417	0.008350925
chr3.TM1144.25.1_at	-3.21947271	2.49E-05
TC15978_at	-3.218595998	9.14E-05
gi45622457_at	-3.216708433	0.006972149
chr6.CM0114.28_x_at	-3.214191641	1.21E-07
Ljwgs_122339.1_s_at	-3.211382832	1.86E-07
chr5.CM0019.41.1_at	-3.210430393	1.48E-05
chr3.CM0701.9.1_at	-3.204492801	0.000215854
Ljwgs_032993.1_at	-3.202350802	5.39E-06
Ljwgs_031793.1_at	-3.201190949	0.00010455
Ljwgs_076508.1_at	-3.199677472	3.13E-05
Ljwgs_107406.0.1_at	-3.1887764	0.00439583
chr2.TM1534.5_at	-3.188091472	7.75E-05
Ljwgs_074545.1_at	-3.187378744	1.97E-08
gi45605335_at	-3.186381029	3.06E-05
chr1.CM0064.64.2_at	-3.181884752	0.001370789
chr5.TM0743.51_at	-3.181126796	0.001207311
Ljwgs_053004.1_at	-3.176795521	1.14E-06
chr1.TM1305.12_at	-3.173036449	0.000682156
Ljwgs_051647.1_at	-3.162987334	0.008174645
Ljwgs_032906.1_s_at	-3.154882108	0.017291906
Ljwgs_040941.1_at	-3.15465284	0.006980079
Ljwgs_016098.1_at	-3.154136293	0.00013081
Ljwgs_117595.1_at	-3.144382658	0.000202659
gi1947045_at	-3.143331146	0.039840668
TC19227_at	-3.138794433	1.99E-05
CM0345.56.1_x_at	-3.133814355	7.16E-05
chr4.CM0042.115_x_at	-3.131800071	1.40E-06
Ljwgs_044438.1_s_at	-3.131335947	0.006630661
chr2.CM0249.105_at	-3.129528834	1.47E-07
TC15747_at	-3.122980728	2.24E-05
TM0933.8_at	-3.120431412	2.37E-06
TM0840.4_at	-3.118535817	9.99E-06
chr5.CM0519.59.1_at	-3.116174421	0.000261151
Ljwgs_067626.1_at	-3.114763182	0.040257138
gi7747321_at	-3.113381236	1.44E-05
chr4.CM0739.5.4_s_at	-3.111020651	5.09E-06
chr5.CM0335.9_at	-3.110342726	4.34E-06
TC17078_at	-3.107972431	6.40E-06
chr3.CM0690.1_at	-3.107896789	0.000110822
TC14177_at	-3.106532247	7.47E-06
Ljwgs_019438.1_at	-3.105057355	0.001452616
gi7788408_at	-3.098842628	0.000146696
gi45350742_at	-3.093891896	0.004284682
chr1.CM0063.53.1_at	-3.093576557	2.17E-06
chr2.TM0667.16.1_at	-3.093307431	0.015610313
Ljwgs_049715.1_at	-3.090242332	0.001041339
Ljwgs_021639.1_at	-3.072880529	0.00207778
TM0843.31.1_at	-3.070804452	0.001460865
Ljwgs_009769.1_at	-3.066767332	1.42E-05
chr1.TM0507.14_at	-3.064982033	0.013498701
Ljwgs_021886.2_at	-3.057695354	0.002399128
chr1.CM0760.8_at	-3.057692137	1.35E-07
gi7613910_at	-3.057066964	0.000461138
chr2.CM0177.45_at	-3.052998181	0.0002626
chr4.CM0042.84_at	-3.052635781	0.000282415
chr1.CM0496.1_at	-3.052503166	0.00142909
Ljwgs_023064.1.1_at	-3.047613833	7.12E-05
chr3.TM0859.13_at	-3.047339961	0.000528452
gi7742302_at	-3.045731334	0.000653816
TC13622_at	-3.044265138	0.000294899
chr4.CM0288.61_at	-3.043960797	0.000530746
chr4.CM0333.30_at	-3.043017936	0.00265457
Ljwgs_101257.1_at	-3.042086048	0.000240476
gi45603832_at	-3.040907117	8.67E-05
Ljwgs_045439.2_s_at	-3.037181799	0.005232204
TC16996_at	-3.037133083	0.000534992
chr1.CM0248.45.1_at	-3.023830789	1.86E-05
gi45354242_at	-3.021611503	0.008761777
Ljwgs_138474.1_s_at	-3.01978992	1.40E-05
TC13123_at	-3.017881971	0.00014106
TM0533.5.1_at	-3.015229398	9.48E-05
gi45628707_s_at	-3.014316566	4.98E-05
chr2.CM0249.66_at	-3.013924586	1.80E-05
gi29969373_at	-3.013210029	0.001094236
chr6.CM0118.14.3_at	-3.012141701	1.11E-06
gi45401037_at	-3.010798314	0.000139007
Ljwgs_034197.1_at	-3.00709746	0.005303302
chr1.TM0523.20.2_at	-3.006083354	0.000896884
Ljwgs_121513.1_at	-3.001908814	1.67E-05
Ljwgs_029417.1_s_at	-2.999283017	0.000116818
TC18082_s_at	-2.988697803	1.03E-06
chr5.CM0200.89_at	-2.981356116	0.000172798
Ljwgs_116701.1_at	-2.979799076	1.03E-05
Ljwgs_084749.1_x_at	-2.977099499	8.44E-05
Ljwgs_019357.1_at	-2.976171448	0.000150509
gi45348650_x_at	-2.973135748	2.71E-05
Ljwgs_023662.1_s_at	-2.969431051	7.85E-06
chr3.CM0111.45_s_at	-2.966912741	0.000785969
chr2.CM0545.69_s_at	-2.958699739	0.005866023
Ljwgs_040360.1_at	-2.956247109	2.65E-05
gi45355501_s_at	-2.955369111	0.000519044
Ljwgs_011581.2_at	-2.946267095	0.014675955
chr5.TM0698.22_at	-2.943901359	2.44E-06
gi7723645_at	-2.943834598	0.000330976
chr4.TM0844.24_at	-2.94224306	1.21E-08
chr4.CM0006.63_at	-2.941464898	0.000135842
gi45619182_at	-2.937736778	5.05E-05
gi45638713_at	-2.935992511	0.003466059
TC9885_at	-2.935084197	4.75E-05
TC17043_at	-2.934535653	1.45E-05
gi897772_at	-2.932110116	0.003058717
gi45623955_at	-2.930956993	2.71E-05
Ljwgs_083906.1_at	-2.926048536	0.002278436
CM1257.29_at	-2.925912395	2.37E-06
gi45414401_at	-2.924969528	3.96E-05
Ljwgs_073155.1.1_s_at	-2.92487941	4.05E-06
TC20017_at	-2.92277351	8.55E-06
TC10808_at	-2.920144701	0.000482636
Ljwgs_065565.1_at	-2.919539451	1.20E-05
Ljwgs_037274.2.1_at	-2.916596588	7.79E-05
chr6.TM1091.15_at	-2.916307698	0.001958362
Ljwgs_024614.1_at	-2.911474174	0.0179606
Ljwgs_102060.1.1_x_at	-2.909032952	0.00529813
gi45575168_at	-2.907551393	3.54E-05
gi45613788_at	-2.905559275	0.000531851
Ljwgs_036540.1_at	-2.904873068	3.75E-07
Lj_GUT15.4_at	-2.899503672	4.41E-05
TC14178_at	-2.899165103	2.28E-05
Ljwgs_081687.2_s_at	-2.898776096	0.000394618
Ljwgs_044679.1_at	-2.898526381	0.000132213
Ljwgs_038202.0.1_at	-2.893829564	6.25E-06
chr6.TM1091.8_at	-2.891098513	0.001660797
TC11045_at	-2.890295138	1.65E-05
chr5.CM0788.55.1_at	-2.888975595	0.016075552
Ljwgs_020916.1_at	-2.887261115	0.000447243
Ljwgs_075952.1_s_at	-2.88620621	5.33E-05
TC18749_at	-2.885564728	0.000180095
Ljwgs_061246.1_at	-2.884673628	6.36E-05
Ljwgs_044148.1_at	-2.882302973	5.86E-07
chr2.CM0249.43.2_at	-2.881137318	6.47E-05
gi45610122_at	-2.874685042	2.64E-07
chr1.TM0507.12_at	-2.874375598	0.001398791
chr2.TM1766.12_at	-2.874357776	0.00330163
TC16214_at	-2.871548204	0.000400972
Ljwgs_059336.1_at	-2.869517772	0.008531224
chr2.CM0304.24_at	-2.865246798	3.79E-05
Ljwgs_078121.1_at	-2.862790007	0.003063045
chr2.CM0308.25_at	-2.862064154	3.45E-05
Ljwgs_057965.1_at	-2.861252251	0.022942063
chr3.TM1222.12.1_at	-2.85906875	9.60E-05
gi45348650_at	-2.858674529	0.000116289
Ljwgs_052400.1_at	-2.853318264	0.018185745
chr3.CM0129.31_x_at	-2.845912614	0.022636693
TC17315_at	-2.840650446	3.67E-08
TC12054_at	-2.836003463	0.000483095
TC12843_at	-2.835939133	0.004975705
gi7785568_at	-2.835006575	2.21E-05
Ljwgs_126357.1_s_at	-2.833853452	0.028959942
TC16168_at	-2.831968196	4.62E-05
TM1755.25_at	-2.831673926	0.000608558
Ljwgs_020230.1_at	-2.828893499	0.028060006
TM0581.15_at	-2.824795691	0.005146616
Ljwgs_084071.2_at	-2.8241028	1.07E-06
chr1.CM0063.60_at	-2.823255394	6.13E-06
chr5.CM0328.47_at	-2.818452722	0.000901573
TC16240_at	-2.812728489	4.72E-05
TC9853_at	-2.812064733	0.000338552
Ljwgs_048280.1_s_at	-2.806767241	0.000115775
chr6.TM1763.5_at	-2.806382591	0.042005122
TC14893_at	-2.803637363	4.63E-06
Ljwgs_016401.1_x_at	-2.800647465	0.043072202
gi45621674_at	-2.798347729	1.20E-06
TM0809.12_at	-2.796853709	0.002918049
chr4.CM0333.26_at	-2.795168817	0.000100624
Ljwgs_078121.1_x_at	-2.794842035	0.000984132
gi45406307_at	-2.79340317	2.27E-05
gi11065214_at	-2.792000334	5.65E-06
TC19166_at	-2.79117968	0.00677001
Ljwgs_019741.2_at	-2.788863872	0.00246871
chr3.CM0091.34_at	-2.788724601	0.013375291
Ljwgs_038566.1_at	-2.787218082	0.003122643
chr2.CM0018.78_at	-2.787101683	1.90E-07
TC20008_at	-2.786115051	0.00494749
TM1611.6_at	-2.785123297	0.024259441
Ljwgs_121648.1_at	-2.781125457	5.48E-05
CM1324.43_at	-2.778866076	3.05E-07
TM0725.14_at	-2.776154855	0.012305946
chr6.CM0420.40_at	-2.77354425	0.000168956
TC19481_at	-2.770410563	0.000468862
Ljwgs_006915.1_at	-2.768887925	0.000178158
chr4.CM0739.5.3_at	-2.767814881	7.18E-06
Ljwgs_028459.1_at	-2.767520677	0.0008122
Ljwgs_087528.1_at	-2.76463099	0.000598269
gi29969122_at	-2.763295276	0.00018173
Ljwgs_038483.2_at	-2.758857636	8.78E-05
gi45638706_at	-2.754786073	6.15E-05
TC9851_at	-2.754695017	3.00E-05
gi45630055_at	-2.752637827	1.34E-06
TC19593_at	-2.752339233	1.09E-05
Ljwgs_080249.2_at	-2.75183641	0.030435384
chr5.CM0335.17_at	-2.747040419	0.000138235
Ljwgs_007448.1_at	-2.746439088	9.07E-06
TM1226.7_at	-2.744408577	0.011326521
Ljwgs_131662.1_s_at	-2.744238329	7.85E-06
TC14080_at	-2.743515242	0.000865759
gi45570722_s_at	-2.742770695	4.05E-06
Ljwgs_007374.1_s_at	-2.742389796	0.0048713
TM1746.16.1_at	-2.742264953	0.000271602
TC9881_at	-2.741712342	4.63E-06
TC16335_at	-2.739548224	1.81E-05
chr1.TM1124.13_x_at	-2.737653416	7.49E-05
TM0694.18_at	-2.735768693	1.58E-07
Ljwgs_028496.1_s_at	-2.734205824	0.000162681
chr3.CM0112.14_x_at	-2.72971114	0.001098442
gi45628052_at	-2.719441057	6.41E-05
chr4.CM0182.42_at	-2.698370733	4.10E-05
Ljwgs_049882.1_at	-2.69732629	0.012906249
Ljwgs_088964.2_at	-2.696116712	0.007629559
TC19208_at	-2.691834582	3.30E-06
TC13647_at	-2.689550606	3.78E-05
gi45577167_at	-2.689067965	6.67E-05
chr3.CM0701.24_at	-2.687545832	0.001305569
gi45354353_at	-2.686528006	8.58E-05
Ljwgs_052483.1_at	-2.686273913	0.000250693
chr2.TM0889.12_at	-2.68284338	1.18E-05
Ljwgs_072567.1_at	-2.682700894	0.000289738
TC9716_at	-2.682612767	7.00E-05
chr4.CM0343.10_at	-2.680678256	0.001252141
Ljwgs_091869.1_at	-2.680144732	6.87E-06
Ljwgs_033274.1_at	-2.675427646	0.0015381
Ljwgs_090121.1_at	-2.675193952	0.001671583
chr6.CM0885.33_at	-2.675111673	0.000928897
Ljwgs_067309.1_at	-2.674974743	0.008075921
Ljwgs_132526.1_at	-2.672608325	5.40E-05
Ljwgs_013141.2_at	-2.670953414	0.002261655
chr3.CM0106.84_at	-2.668100597	0.004180765
TM1036.12_at	-2.664745914	0.00044297
Ljwgs_030830.1_at	-2.661630219	0.00053191
chr4.CM0131.10_at	-2.653988049	1.67E-05
chr1.CM0088.18.1_at	-2.653727074	9.39E-07
Ljwgs_104176.1_at	-2.653524682	7.33E-05
TM0451.27_at	-2.652218909	0.000127087
chr5.CM0788.63.1_at	-2.647534436	3.75E-05
Ljwgs_016093.2_s_at	-2.647414348	8.61E-06
Ljwgs_018622.0.1_s_at	-2.647070022	0.046162175
Ljwgs_033844.0.1_at	-2.645951206	0.000656837
Ljwgs_071062.1_at	-2.645024335	0.000649506
chr3.TM0616.9_at	-2.641434987	0.000821587
Ljwgs_084749.1_at	-2.637346456	0.000368452
Ljwgs_007457.1_at	-2.636665137	0.000485528
chr3.TM0388.14.1_at	-2.636448116	0.000394983
chr3.TM0506.22_at	-2.636443577	0.000631185
TC9914_at	-2.636384695	8.83E-05
gi45609903_at	-2.635358814	0.002181433
TM0638.23.5_at	-2.634599518	3.67E-05
gi45621260_at	-2.633359215	4.57E-05
gi45628826_s_at	-2.621871665	9.35E-05
chr1.CM0078.12_at	-2.621567163	4.43E-06
gi45638058_at	-2.616881048	0.001600003
chr3.CM0164.2_at	-2.616632032	0.043693997
gi45350311_at	-2.613325168	0.001876464
Ljwgs_063893.1_s_at	-2.611948816	0.008641471
gi45400789_at	-2.609266987	0.000127233
TC14912_at	-2.608390656	7.24E-06
chr1.CM0098.41_at	-2.60754156	4.67E-05
gi7678534_at	-2.607258007	0.001851605
Ljwgs_052215.1_s_at	-2.607191107	0.001667456
chr1.CM0393.41_x_at	-2.606333237	0.000263042
Ljwgs_011103.4_at	-2.606088236	0.031966858
chr2.CM0177.94_at	-2.600510854	0.000716109
Ljwgs_056129.1_at	-2.598655548	0.008286388
chr6.CM0066.12_s_at	-2.59833247	1.85E-06
Ljwgs_014694.1_at	-2.597570946	0.00625519
chr1.CM0178.1_s_at	-2.597221044	6.49E-05
Ljwgs_048624.1_s_at	-2.596512071	9.15E-05
gi45620499_at	-2.593981024	0.00063398
chr2.CM0608.58_x_at	-2.593574235	1.36E-05
chr1.CM0113.8_at	-2.593304039	1.57E-05
chr4.CM0073.88.1_at	-2.59315213	2.26E-06
Ljwgs_055501.2_at	-2.591736204	5.05E-07
TC12590_at	-2.588349445	2.45E-06
Ljwgs_098399.1_s_at	-2.585659565	3.83E-06
Ljwgs_029464.1_at	-2.581373219	7.93E-07
TM1226.7_s_at	-2.579945828	0.013310736
TC14180_at	-2.574799371	2.28E-05
Ljwgs_084631.1_s_at	-2.570088117	0.003438547
Ljwgs_023554.1_at	-2.57007362	0.001079809
TC19698_at	-2.568061488	0.000180716
Ljwgs_137608.1_s_at	-2.567484234	2.17E-05
Ljwgs_087850.1_at	-2.567026444	0.002185229
Ljwgs_050737.1_at	-2.564422625	0.019348083
TM0685.25_at	-2.562976764	0.002721686
TM1408.9.1_at	-2.562024567	0.035109892
TC9145_at	-2.560727931	5.98E-05
gi22790354_at	-2.560237733	0.001047524
gi29965573_at	-2.559945095	8.39E-05
chr1.CM0039.38_at	-2.555605525	1.02E-06
Ljwgs_102328.1_at	-2.555347774	0.000784738
chr3.CM0574.6_at	-2.550823853	3.59E-05
chr1.CM0393.39_at	-2.550582993	2.57E-08
TM1226.2_at	-2.548877256	0.012041897
Ljwgs_146742.1_at	-2.546938866	0.004577362
chr4.CM0046.61_at	-2.543162959	0.033620844
Lj_rps16_at	-2.541041609	1.36E-06
TC10706_at	-2.540247496	0.000286603
chr5.CM0357.24.1_at	-2.539242039	0.005921909
TC11380_at	-2.537979731	0.002808191
chr2.CM0002.50_at	-2.537355842	0.015729321
TC18920_at	-2.534818764	0.000191514
Ljwgs_051816.1_at	-2.534555323	2.96E-05
chr6.CM0885.34_at	-2.533361291	0.004646319
chr1.CM0181.15_at	-2.533214756	1.27E-05
Ljwgs_033155.1_at	-2.531019354	0.035061276
gi7741749_at	-2.530587244	0.004221829
Ljwgs_035868.1_at	-2.529995504	9.60E-05
TC13635_at	-2.529984804	0.000153515
TC13424_at	-2.526777859	5.34E-05
gi45349913_at	-2.522454412	0.041965564
Ljwgs_132646.1_at	-2.522211878	0.00158805
chr1.CM0088.84_s_at	-2.522192883	0.000913344
chr2.CM0250.2_at	-2.519134466	0.022039806
TC16790_at	-2.51643457	3.68E-05
chr1.CM0010.6_at	-2.513061337	0.003499839
Ljwgs_066931.1_at	-2.51284222	2.00E-06
Ljwgs_085157.1_at	-2.505540209	1.54E-05
TM1647.12_at	-2.504170914	9.94E-05
chr3.CM0091.67_at	-2.503198203	2.28E-06
TC11392_at	-2.50310486	0.000218808
Ljwgs_046143.1_at	-2.501852378	7.91E-05
Ljwgs_069502.1_at	-2.500419516	0.000427171
TM0068.18_s_at	-2.500198147	3.74E-05
Ljwgs_057789.1_at	-2.499789812	7.63E-06
TM1226.13.4_s_at	-2.49909534	0.000890175
chr2.CM0323.74_at	-2.498919591	0.043573708
gi45627095_at	-2.497844527	0.000175767
chr4.TM1415.10.2_at	-2.497358747	0.002797189
Ljwgs_019937.1_at	-2.497026969	0.00097199
gi13884286_at	-2.496233166	0.000933542
Ljwgs_078413.1_at	-2.493816148	5.99E-06
Ljwgs_037980.0.1_at	-2.493153907	2.97E-05
Ljwgs_147844.1_s_at	-2.491560301	0.014777948
Ljwgs_070849.1_at	-2.490962182	6.59E-05
Ljwgs_071232.1_at	-2.490002904	0.001366878
chr3.CM0282.63_at	-2.48926444	8.20E-07
chr4.CM0079.30_x_at	-2.489247718	0.035419025
gi45610520_at	-2.48829509	0.000412363
gi45635952_at	-2.485394923	0.001202953
Ljwgs_091332.1_at	-2.484583449	0.005499497
TC16435_at	-2.483017026	0.000686475
Ljwgs_047313.2_s_at	-2.481817096	3.30E-06
chr5.TM0389.17_at	-2.479611383	5.34E-05
chr3.CM0116.25_at	-2.476283171	0.003063045
chr1.CM0361.38_at	-2.47448829	3.63E-06
chr5.CM0019.44_at	-2.472111596	0.002177882
chr2.TM1659.20_at	-2.468525885	0.001841284
Ljwgs_088427.1_at	-2.466597992	7.44E-05
chr5.CM0148.46.1_at	-2.466313286	1.10E-06
chr1.CM0544.62_at	-2.46621393	1.09E-05
Ljwgs_068200.1_at	-2.466037007	0.000686028
chr3.CM0711.17.2_at	-2.465086836	0.000100776
Lj_rps19_at	-2.465028034	0.006171317
TC19797_at	-2.464607085	0.007144238
Ljwgs_052942.1_s_at	-2.462834166	0.000283862
Ljwgs_035891.0.1_at	-2.462524699	1.71E-05
chr6.CM0066.12_at	-2.461596341	2.28E-05
chr2.CM0304.93.1_at	-2.461281109	3.50E-05
chr1.TM1410.8_s_at	-2.461211225	0.000119984
chr2.TM1766.3_at	-2.4588166	0.029111367
gi45573854_x_at	-2.454884857	0.000292162
TC19625_at	-2.453849606	0.000103254
chr1.CM0105.70_at	-2.45242781	2.52E-06
TC15156_at	-2.446798367	1.82E-05
Ljwgs_016883.3_s_at	-2.446023357	0.001041339
Ljwgs_138958.1_at	-2.443859162	0.000227532
TM0949.17.2_at	-2.436023955	5.24E-06
chr4.TM0555.5_at	-2.43594009	0.019601359
Ljwgs_078416.1_s_at	-2.433722618	0.021986032
TC18065_at	-2.433692066	0.00022271
Ljwgs_020610.0.1_at	-2.432888138	0.002758762
Ljwgs_101389.1_x_at	-2.432197871	5.87E-06
chr4.CM0739.5.4_at	-2.431944314	1.79E-05
gi13884123_at	-2.429687336	0.03905096
TC17080_at	-2.429167349	7.17E-05
Ljwgs_148662.1_at	-2.426198664	0.040572928
chr3.CM0106.54_at	-2.423968503	0.000172798
chr3.CM0701.12_at	-2.42343352	0.022567492
Ljwgs_063881.0.1_at	-2.419636275	2.29E-05
chr2.TM0230.12_at	-2.418464998	1.47E-05
chr2.CM0018.5.1_at	-2.418358616	0.000231551
Ljwgs_011836.1_s_at	-2.415399769	0.020850423
chr1.CM1413.11.1_at	-2.41505229	0.000583699
Ljwgs_135723.1_s_at	-2.413661807	3.20E-05
chr2.CM0201.12_at	-2.413157978	4.65E-05
chr1.CM0393.41_s_at	-2.412948061	2.91E-05
CM0601.35_at	-2.412222527	4.19E-07
chr5.CM0095.35_at	-2.411051671	0.002382067
TC10940_at	-2.41101748	0.000780896
Ljwgs_033265.1_s_at	-2.41008029	0.003028476
Ljwgs_044963.2_x_at	-2.408055379	4.76E-05
TM0954.8_at	-2.408029127	0.002827628
TC17869_at	-2.407225026	0.000142315
Ljwgs_018247.1_at	-2.406808247	1.19E-05
chr5.TM1574.4_at	-2.406448011	0.000408615
chr2.CM0249.93_at	-2.40484157	4.32E-08
chr5.CM0494.22_s_at	-2.402923635	0.015012759
TC8546_at	-2.400790814	0.00047206
chr5.CM0519.58_at	-2.400191672	1.58E-07
Ljwgs_033780.1_at	-2.400185087	0.007728046
Ljwgs_012588.1_at	-2.399806568	0.000602463
chr5.CM0335.12_at	-2.396548469	0.009502492
gi7744675_at	-2.393766134	8.55E-06
Ljwgs_062171.1_at	-2.391462002	0.000668068
gi45622620_at	-2.389426571	2.16E-05
CM0528.3.3_at	-2.388021569	0.000590891
Ljwgs_025358.1_at	-2.383266556	7.91E-05
Ljwgs_139724.1_at	-2.382002147	5.28E-06
chr4.CM0126.95_at	-2.376183787	0.000161906
Ljwgs_028474.1_at	-2.375707084	0.000213621
TC14177_s_at	-2.373677063	0.000121331
chr1.CM0591.12_at	-2.37145737	0.03581317
chr1.CM0192.13_at	-2.371133444	9.47E-06
Ljwgs_067744.1_at	-2.37085266	7.42E-05
Ljwgs_059933.1_at	-2.370634277	2.32E-05
gi45415605_at	-2.368802903	9.77E-06
Ljwgs_015474.2_at	-2.368630399	0.000214329
gi45622837_at	-2.365042782	0.003591906
Ljwgs_026392.2_at	-2.364326796	6.90E-05
chr5.CM0034.39_at	-2.363856782	1.99E-08
gi45641124_at	-2.360434031	9.08E-05
chr1.CM0088.63_at	-2.359469089	8.40E-06
Ljwgs_026891.2_at	-2.354405709	3.56E-07
chr2.CM0056.5_x_at	-2.354384384	1.24E-05
Ljwgs_047458.1_at	-2.353060144	0.00721376
TM0674.5_at	-2.351679762	8.05E-06
TC17160_at	-2.349776052	1.29E-05
Ljwgs_020504.1_x_at	-2.349569436	6.60E-05
Ljwgs_128124.1_s_at	-2.348029199	0.002100598
chr5.CM0788.63.1_x_at	-2.346611729	1.00E-05
gi45631177_at	-2.34614994	0.008709669
chr3.TM0793.11_at	-2.344534675	0.000163625
chr2.CM0749.36_at	-2.3435426	0.002825185
chr6.TM0957.9.1_at	-2.339519835	0.019601359
chr2.CM0056.30_at	-2.337843759	9.22E-05
TC12001_at	-2.336020658	6.33E-05
TC19632_at	-2.335460531	0.003160976
chr1.CM0145.23_at	-2.333398605	0.003125475
chr1.CM0147.10_at	-2.332522637	0.001075858
chr5.CM0071.6_x_at	-2.332363925	0.000240476
chr2.CM0058.39.3_at	-2.332123742	0.000286817
Ljwgs_018549.1_at	-2.331164198	0.004167378
Ljwgs_015045.1_at	-2.330574643	0.006838763
chr2.CM0304.98_at	-2.327190359	2.97E-05
Ljwgs_146892.1_at	-2.324408827	0.046378709
chr1.CM0215.32_at	-2.320231885	0.024515007
gi45416045_s_at	-2.319924467	4.98E-05
Ljwgs_010647.2_at	-2.319601114	2.06E-06
Ljwgs_049902.0.1_at	-2.318035778	0.000116964
chr4.CM0025.40_at	-2.315256934	0.000112161
gi29965262_at	-2.31401211	0.000362727
chr1.CM0316.25.2_at	-2.312580497	0.000214376
gi45642644_at	-2.311233318	3.21E-05
TM0725.14.2_s_at	-2.31105461	0.012705431
Ljwgs_040949.1_at	-2.308168311	0.002211707
chr4.CM0126.97_at	-2.304797285	0.000557993
Lj_ndhA_at	-2.304139982	0.008924018
chr6.CM0082.34_at	-2.302559969	0.003398547
chr2.CM0904.22_at	-2.302171192	2.35E-05
chr4.CM0131.35_at	-2.298914009	5.94E-07
chr3.CM0106.33.1_at	-2.296678557	1.99E-06
Ljwgs_017232.1_at	-2.296412527	0.001427129
chr1.CM0121.32_s_at	-2.294833957	0.034821423
chr1.CM0375.9_at	-2.293394534	0.002319093
Ljwgs_071671.1_s_at	-2.292166176	0.000814266
chr6.CM0082.46.4_at	-2.290079002	0.01228661
gi45612577_at	-2.288833978	0.001429283
Ljwgs_114457.1_at	-2.284231997	0.02130043
Ljwgs_009760.1_at	-2.280886779	0.000836589
Ljwgs_025479.1_s_at	-2.280722246	3.54E-05
Ljwgs_082464.1_s_at	-2.278581376	7.47E-06
TC13105_at	-2.278315525	0.003931438
gi7721483_at	-2.2760279	0.000907057
Ljwgs_017150.2_at	-2.275994666	9.07E-06
Ljwgs_017831.1_at	-2.275569356	0.001268343
TC8636_at	-2.273829145	0.000602449
TC19342_at	-2.27289992	5.93E-07
chr5.CM0357.54.1_s_at	-2.271452945	4.90E-05
gi6956604_at	-2.269301946	0.000147191
Ljwgs_056243.1_s_at	-2.268954554	0.002171546
TM0651.28_at	-2.267107364	7.18E-06
Ljwgs_026546.1_s_at	-2.267062839	0.000105515
Ljwgs_023649.1_at	-2.264975249	0.010689999
gi4138132_at	-2.264974823	0.00175511
Ljwgs_048066.1_at	-2.264390639	0.048562484
chr2.TM0230.9_at	-2.263960047	0.00028729
chr1.CM0122.85.1_at	-2.261947288	0.000104199
chr6.CM0055.95_s_at	-2.26050512	0.000132226
Ljwgs_015370.1.1_at	-2.259388845	0.000443837
chr4.CM0170.36_at	-2.259011647	7.89E-07
chr5.CM0148.50.1_at	-2.257126936	0.000103254
chr3.CM0246.23_at	-2.256923518	3.28E-06
chr3.CM0112.13.1_at	-2.256575684	0.000230742
chr2.CM0545.54.1_at	-2.254184345	4.69E-05
TM0651.23_at	-2.253820955	0.001174896
chr2.TM1534.4_at	-2.253301946	0.000501976
chr4.CM0281.32_at	-2.253198203	0.000530129
TC13850_at	-2.253043129	2.90E-06
chr2.CM1150.39_at	-2.251853636	0.007816815
gi45623678_at	-2.250415771	0.000271998
chr4.CM0307.36_s_at	-2.249397061	3.86E-05
gi45607663_at	-2.249354142	0.000231242
chr2.CM0102.62_at	-2.247976172	0.000235165
chr3.CM0106.83.1_s_at	-2.246683953	0.045488414
Ljwgs_044963.2_at	-2.242605457	1.64E-05
TC17361_at	-2.242465304	0.00054072
chr1.CM0109.7_at	-2.241556523	0.002797189
gi45621839_s_at	-2.241254687	0.001197474
chr5.CM0148.53.2_at	-2.239221074	0.000242507
chr4.CM0297.15_at	-2.238978194	0.000541151
TM0578.15_at	-2.238207566	0.000270741
Ljwgs_094075.1_at	-2.237130614	9.38E-05
TC19663_at	-2.237113258	4.45E-06
TM0414.37_x_at	-2.23618265	0.019855055
Ljwgs_098538.1_s_at	-2.236067353	0.002752304
chr1.CM0206.97.1_at	-2.230919697	0.000210218
TC18349_at	-2.230060581	0.0011456
gi45627771_at	-2.227747758	0.001876598
gi7746470_at	-2.226960006	0.001252345
Ljwgs_052124.1_at	-2.224790382	0.016789302
Ljwgs_064486.1_s_at	-2.224705932	7.93E-06
Ljwgs_041812.1_at	-2.221762635	0.002891282
chr5.CM0200.99.1_at	-2.22100014	0.037705605
TC13427_at	-2.219442333	2.16E-05
Ljwgs_014701.2_at	-2.219226119	1.44E-05
Ljwgs_046103.1_at	-2.218432093	0.000556056
TC15293_at	-2.218386179	7.47E-05
chr2.CM0020.15.1_s_at	-2.217525792	3.92E-05
Ljwgs_021104.1_at	-2.217046776	8.79E-06
TM0540.14.1_at	-2.215947684	0.001687138
Ljwgs_015587.1_at	-2.215650793	0.03407777
TC14029_at	-2.214753903	1.68E-05
TC15843_at	-2.212463298	6.43E-06
Ljwgs_013986.1_at	-2.212431773	0.001475265
Ljwgs_086126.1_at	-2.211893885	0.000518059
gi45621064_at	-2.211888748	7.61E-05
chr2.CM0011.16_at	-2.211702069	0.000784237
Lj_rps2_at	-2.210018055	0.002320829
chr2.CM0304.16_s_at	-2.209578856	0.000674009
chr4.CM0073.90_at	-2.209188658	5.38E-05
gi58430446_at	-2.209056557	0.000257911
gi45400307_at	-2.208819006	0.000196958
TC11717_at	-2.205339396	0.002030895
Ljwgs_051409.1_s_at	-2.202633808	0.000229537
Ljwgs_044710.1_at	-2.20240384	2.35E-05
Ljwgs_148130.1_at	-2.201933996	0.015625147
Ljwgs_036815.1_at	-2.201396388	0.004170007
chr6.CM0885.7_at	-2.199424766	0.004358154
Ljwgs_013099.2_at	-2.198249769	0.00021429
gi45632012_s_at	-2.197787528	0.001840867
TC9118_at	-2.197531251	4.30E-05
gi45628330_at	-2.19683585	0.000222956
Ljwgs_039921.1_at	-2.193605505	0.001604128
Ljwgs_037991.0.1_at	-2.193019918	9.07E-06
gi45573378_at	-2.190967028	0.00242661
TM0639.17_at	-2.188282835	8.58E-05
chr5.CM0953.40_at	-2.188074704	7.51E-07
Ljwgs_020504.1_at	-2.187426773	4.11E-05
chr3.CM0216.80.1_at	-2.185782119	1.48E-07
gi45634173_at	-2.183790943	0.018075017
Ljwgs_010591.1_at	-2.181813925	6.08E-06
gi45641229_at	-2.18135733	0.000226797
Ljwgs_120696.1_at	-2.179654549	0.000178245
chr1.CM0012.71.1_at	-2.177828899	8.04E-07
Ljwgs_046737.1_at	-2.175786954	2.06E-06
chr2.CM0608.1_at	-2.17548366	0.004416269
chr3.CM0602.15_at	-2.17222659	0.001149435
gi45614650_at	-2.172046659	0.007368897
chr1.CM0206.2_at	-2.170307203	0.001366878
TC20125_s_at	-2.169816616	4.62E-05
Ljwgs_034704.1_at	-2.168614936	0.003567087
gi45625999_at	-2.168326743	0.000214329
Ljwgs_062310.1_at	-2.165921652	5.17E-05
Ljwgs_008093.1_at	-2.162667421	0.000255019
TC19946_at	-2.161126795	0.000120226
Ljwgs_090769.1_s_at	-2.161027892	0.002837881
gi45400285_at	-2.160732305	0.000789161
chr2.CM0903.20_at	-2.160209455	0.008862381
gi7678274_at	-2.15990499	0.000121331
TM0950.19_x_at	-2.159498596	1.70E-06
Ljwgs_110039.1_at	-2.158697151	0.001144148
Ljwgs_016165.1.1_at	-2.156330748	0.006046088
chr3.CM0216.64_at	-2.153970893	0.000932353
gi45411012_s_at	-2.153857436	0.005371427
chr2.CM0803.58.2_at	-2.152834233	0.028888374
TC10505_at	-2.152200749	0.003948865
chr4.CM0126.104_at	-2.15210245	5.41E-07
Ljwgs_130169.1.1_s_at	-2.151222881	0.010945622
chr1.CM0121.37_at	-2.150812066	0.012427213
chr6.TM0367.1_at	-2.150186264	3.30E-06
Ljwgs_024075.1_s_at	-2.149490013	8.40E-07
Ljwgs_121939.2.1_s_at	-2.14874474	3.68E-05
TM0651.26_at	-2.147622789	4.13E-05
chr6.CM0066.29.1_x_at	-2.147225577	1.16E-05
Ljwgs_044797.1_at	-2.14696577	0.00651792
gi7775438_at	-2.145882873	0.00610417
TC9517_at	-2.145406025	7.91E-05
CM1102.2_s_at	-2.145270285	1.31E-05
Ljwgs_057483.1_s_at	-2.142391503	0.001021764
gi45612000_at	-2.142095808	9.72E-05
chr3.CM0396.7_at	-2.140436084	4.11E-05
Ljwgs_015880.1_at	-2.140260877	6.43E-06
Ljwgs_021614.1_at	-2.139886093	9.89E-06
TM0286.9_at	-2.137961053	0.003476104
chr1.CM0318.62.1_at	-2.13695612	0.003903662
Ljwgs_012508.0.1_at	-2.136736924	0.045334469
Ljwgs_033265.1_at	-2.136508079	0.00190527
TM0651.8_x_at	-2.131580749	0.004085323
TC8283_x_at	-2.131431757	0.001145356
Ljwgs_124586.1_at	-2.130945376	8.73E-05
chr2.CM0749.25_at	-2.13065962	4.05E-06
TC10445_at	-2.130624441	0.000497015
Ljwgs_121222.1_at	-2.12958026	0.003366407
Ljwgs_017261.1_at	-2.129181283	0.001184661
Ljwgs_091689.1_s_at	-2.126029136	8.25E-06
chr2.TM0871.23_at	-2.125599554	0.000453134
chr3.CM1468.15_at	-2.124563644	0.006320788
Ljwgs_024585.1_at	-2.124329371	0.010555766
Ljwgs_022541.1_at	-2.12290749	0.000217225
TM0573.6.1_at	-2.122606961	0.013940801
chr1.TM1666.6_at	-2.121745777	0.01734173
TM0561.11.2_at	-2.120027327	0.000135324
chr1.CM0122.41.2_at	-2.119377295	0.009224009
Ljwgs_100696.1_at	-2.11765988	0.004088717
Ljwgs_032481.1_at	-2.116065345	0.005078353
Ljwgs_049582.1_s_at	-2.114594691	0.038287509
Ljwgs_074952.1_at	-2.1130218	0.018876299
Ljwgs_030396.2_s_at	-2.111630215	0.000739797
Ljwgs_043382.1_at	-2.111292602	0.001250498
chr4.CM0234.43.1_s_at	-2.110849981	0.001076243
Ljwgs_038563.1_at	-2.11048458	0.001478659
Ljwgs_099719.2_at	-2.109991737	0.000104343
chr6.CM0437.3_at	-2.10847808	1.14E-05
TC17834_at	-2.108169413	0.005934268
gi45640532_at	-2.107175827	0.000187027
chr3.CM0282.65_at	-2.102824669	4.98E-05
chr1.CM0001.33.1_at	-2.101264229	0.049533506
Ljwgs_021059.2_at	-2.099598838	0.000187626
gi45628058_at	-2.099464265	0.030044842
Ljwgs_060603.2_at	-2.099272165	2.78E-07
chr5.CM0788.31_x_at	-2.098389303	0.001224466
Ljwgs_007539.1_at	-2.097225506	0.000747927
Ljwgs_014348.1_at	-2.096627078	0.001345296
chr2.CM0545.5_at	-2.095062951	3.92E-05
chr2.CM0225.38_at	-2.094951608	0.001447205
chr1.CM0088.27_at	-2.091188118	1.69E-06
chr1.CM0393.33_x_at	-2.090077972	0.000473357
Ljwgs_029121.1_at	-2.087418763	5.22E-06
TC13192_at	-2.086041428	0.000246305
TM1441.37_at	-2.085030796	6.52E-05
chr6.CM0885.29.2_s_at	-2.084640106	0.005945056
Ljwgs_118886.1_at	-2.084161104	0.002594804
Ljwgs_059956.1_at	-2.08351495	0.015776268
TM1611.3_at	-2.081570903	1.17E-06
gi45612098_at	-2.080847755	0.000855257
gi45619742_s_at	-2.079893364	0.000276524
gi45625790_at	-2.077041388	0.000424251
chr1.CM0361.52_at	-2.074879278	0.002274422
chr1.CM0010.9_at	-2.074284349	0.000153515
Ljwgs_147890.1_at	-2.073815222	0.040869745
gi7742704_at	-2.070116038	0.020622991
chr6.CM0314.48.1_at	-2.068779743	0.024971007
Ljwgs_013141.2_x_at	-2.068181207	0.001823612
gi45632546_at	-2.067792016	5.42E-05
TC18242_at	-2.067445291	4.19E-06
Ljwgs_041241.1_at	-2.066017602	8.19E-05
Ljwgs_077601.1_at	-2.065208489	0.004122679
Ljwgs_037740.1_at	-2.063959969	0.002829042
TC19567_at	-2.057641373	0.006202237
chr2.CM0102.56_at	-2.056757544	0.000430546
TC10809_at	-2.053797829	0.000384846
gi45633901_at	-2.052598363	0.002074954
Ljwgs_008505.1_at	-2.05250746	0.003875505
chr6.CM0118.2_s_at	-2.052132798	1.73E-06
TC18126_at	-2.051365935	0.000207152
TM0762.17_at	-2.050899025	0.000552205
chr2.TM0230.3_at	-2.049876448	1.26E-05
gi45611136_at	-2.04924986	0.000942605
gi45633889_at	-2.047809778	0.000257405
Ljwgs_022714.1_at	-2.045938776	0.034744662
chr1.CM0063.42_s_at	-2.045724796	0.005717255
chr6.TM0830.2_at	-2.045347017	0.01186267
chr3.TM0136.2_at	-2.04432301	0.027783675
Ljwgs_030679.1_at	-2.044142335	0.000795707
Ljwgs_001709.2_x_at	-2.043679506	0.000142587
chr1.CM0222.10.1_x_at	-2.042935668	0.003741271
chr1.TM0356.2.1_at	-2.041878464	5.09E-06
chr5.CM0040.1_s_at	-2.041539382	0.016730321
TC19234_at	-2.041417166	0.001064619
Ljwgs_015906.1_at	-2.041015719	0.000755126
TM0763.9_at	-2.038820726	0.007337701
gi45575468_at	-2.03767718	0.001505647
Ljwgs_052018.1_at	-2.03735844	4.19E-05
Ljwgs_007592.1_at	-2.037121031	4.69E-06
Ljwgs_022387.1_s_at	-2.035463759	0.006862613
gi29965693_at	-2.035202805	0.00092095
Ljwgs_037311.1_at	-2.03482362	9.95E-08
gi45618764_at	-2.034666156	0.001803523
chr1.CM0192.49_at	-2.034015869	0.036731854
Ljwgs_011057.1_at	-2.033485183	4.89E-05
chr4.CM0131.35.1_at	-2.033420212	0.001255867
chr2.CM0903.6.1_at	-2.030732934	7.73E-06
chr3.CM0115.32_at	-2.030205874	0.000310263
TM1554.19_at	-2.029787027	4.43E-06
gi45613509_at	-2.028284526	0.000325883
gi45639739_at	-2.028088485	0.000517169
Ljwgs_022459.1_at	-2.025929939	0.00101147
Ljwgs_020574.1_at	-2.025354101	0.001312066
gi45620296_at	-2.02463826	0.009383777
Ljwgs_037820.1_at	-2.024415862	0.000156507
Ljwgs_019916.2_at	-2.024350292	0.001566472
chr4.CM0297.27_at	-2.024100938	0.002125999
chr4.TM1536.22_at	-2.023512961	0.001239541
TC9219_at	-2.023363615	7.18E-06
Ljwgs_007589.1_at	-2.023114607	9.25E-05
Ljwgs_018180.1_at	-2.020148469	0.000530949
chr2.CM0310.18_x_at	-2.020051456	0.001723855
chr4.CM0165.39_x_at	-2.019284625	4.05E-05
Ljwgs_135565.1_s_at	-2.018981139	0.00716098
TM1226.13.4_at	-2.016531547	0.005120065
TM0645.7.1_at	-2.015834289	5.43E-07
TM1746.17_at	-2.01451347	9.84E-06
Ljwgs_004286.1_x_at	-2.014340241	7.75E-05
TC11378_at	-2.013172032	0.035637069
gi45611514_s_at	-2.013059864	0.000789502
Ljwgs_032220.1_at	-2.012963551	7.37E-05
TM0326.5_at	-2.0124015	0.001303888
Ljwgs_024242.2_at	-2.009951516	0.000534117
TC12044_at	-2.009307651	8.59E-06
Ljwgs_015180.3_at	-2.008219396	0.019870842
TM0674.12.1_at	-2.007964973	2.17E-05
Ljwgs_033967.1.1_at	-2.007385155	0.029765882
chr3.CM0164.8_at	-2.004976319	0.017677548
TC13132_at	-2.003036158	0.000223412
Ljwgs_011654.2_at	-2.002973347	1.47E-05
Ljwgs_022157.1_at	-2.002589434	1.98E-05
Ljwgs_123624.1_at	-1.998877158	7.55E-06
chr1.TM1573.18.1_at	-1.996162689	0.000217225
TC11563_at	-1.995284236	0.01987507
chr3.CM0164.37.1_at	-1.995214997	0.000117391
chr5.CM0260.19_at	-1.991549843	3.02E-07
Ljwgs_013768.1_at	-1.988660969	2.28E-05
Ljwgs_120105.0.1_at	-1.987552049	0.002624161
Ljwgs_069578.1_at	-1.98718047	0.038027251
TC10806_at	-1.986846226	0.005352409
Ljwgs_067526.1_at	-1.986766932	1.02E-05
Ljwgs_027843.1_at	-1.985206007	0.000447194
Ljwgs_014499.1_at	-1.985179619	0.015825192
chr2.CM0225.38_x_at	-1.984578121	0.002312832
chr4.CM0229.8_at	-1.984211832	2.37E-05
gi45640663_at	-1.983305943	0.023477789
Ljwgs_047267.2_at	-1.982158165	0.00355223
chr2.CM0405.19_at	-1.979779436	0.014252502
chr5.TM0913.9_at	-1.979273799	0.023927311
chr4.TM0844.26_at	-1.977643098	0.000371964
TC18113_at	-1.977414044	9.79E-06
Ljwgs_148718.1_at	-1.97720786	0.045325526
Ljwgs_086627.1_at	-1.977207664	0.013538322
TC11449_at	-1.97577878	0.00049129
Ljwgs_036708.1_at	-1.975729581	0.00048879
Ljwgs_059492.1_at	-1.975333146	1.00E-05
Ljwgs_024195.1_s_at	-1.975061385	3.75E-07
TC15745_at	-1.974425053	0.000497015
CM0528.5_at	-1.973577588	3.55E-05
chr3.TM0649.4_at	-1.972885773	0.000194148
TC13658_at	-1.972770886	2.43E-05
chr2.CM0008.3_at	-1.972450281	5.96E-05
Ljwgs_069657.1_at	-1.972056593	0.000110488
Ljwgs_087217.1_s_at	-1.971305047	0.007474116
chr1.TM0862.18.1_at	-1.970731419	0.000194148
gi45397101_at	-1.969640366	0.003268586
Ljwgs_015987.2_at	-1.969388109	0.000170798
chr2.CM0304.60_at	-1.967621945	0.000161906
TC11896_at	-1.967010219	0.00150816
chr4.CM0399.33.1_at	-1.966964739	0.000146073
chr1.CM0063.42_at	-1.966609113	0.006559498
chr3.CM0216.31_x_at	-1.966570942	0.008565497
gi6325693_at	-1.965538167	0.004256743
TC15989_at	-1.965210626	4.89E-05
chr5.CM0071.60_s_at	-1.964626274	0.003824917
gi45638602_at	-1.963897058	4.98E-05
Ljwgs_012271.1.1_at	-1.963190811	2.42E-05
Ljwgs_073591.1_at	-1.96254747	4.20E-07
Ljwgs_098066.2_at	-1.961336001	4.98E-05
Ljwgs_029013.0.1_at	-1.960741352	4.39E-05
chr4.CM0079.30_at	-1.960426409	0.039230594
chr2.TM0512.12_s_at	-1.960260526	0.003494129
Ljwgs_070400.1_at	-1.959131139	0.002293614
Ljwgs_021138.1_at	-1.957732755	0.000770697
chr1.TM0688.17_at	-1.957333335	1.88E-05
gi897770_s_at	-1.957301109	0.000896884
chr1.CM0105.92_at	-1.95637878	0.004999777
Ljwgs_045163.1_at	-1.956201876	1.16E-05
chr3.CM0282.129_at	-1.955196147	0.025204338
chr2.CM0304.36_at	-1.953476434	9.38E-05
chr3.CM0634.24.1_at	-1.952016793	0.000272689
Ljwgs_060952.1_at	-1.951225883	1.12E-05
chr2.CM0249.71_at	-1.949805394	0.000433932
TM0499.5_s_at	-1.948237094	1.20E-05
chr1.CM0123.61.2_at	-1.947006714	0.001811693
chr1.CM0349.12_at	-1.946721646	2.10E-05
gi45623913_at	-1.946533049	0.000202659
Ljwgs_024744.2_at	-1.946505492	0.000240476
Ljwgs_025174.1_s_at	-1.946051425	0.016742995
Ljwgs_094282.1_s_at	-1.945694026	9.31E-05
gi45612157_at	-1.945075869	0.000744596
Ljwgs_085552.1_at	-1.944826763	5.62E-06
Ljwgs_013403.1_at	-1.943938528	1.40E-05
chr1.CM0349.17_at	-1.9430391	0.007432435
gi45629937_at	-1.939679337	0.000176222
gi45624564_at	-1.93911531	0.000104939
Ljwgs_051950.1_s_at	-1.937374734	1.60E-05
chr1.CM0231.14_at	-1.936398378	9.96E-05
Ljwgs_048332.1_at	-1.935642409	0.006885723
chr2.CM0120.40_s_at	-1.934409309	0.022677073
Ljwgs_025815.1_at	-1.93374716	0.005250793
chr5.CM0211.10_at	-1.933321971	0.008032944
gi45619560_at	-1.932749736	0.001252141
chr2.CM0545.2_at	-1.931815233	1.42E-05
gi45641716_at	-1.930563307	0.001150852
Ljwgs_045783.1_x_at	-1.929170365	0.000451349
chr2.TM0871.8_at	-1.928526071	0.003714093
chr4.CM0173.26_at	-1.927784562	0.009889084
TM1725.15.1_at	-1.92776722	5.95E-05
CM0584.25_at	-1.927428688	0.000243026
Ljwgs_010717.1_at	-1.926515297	0.000368452
Ljwgs_012445.1_at	-1.92637723	0.008906229
chr6.TM0440.2.7_at	-1.925874654	0.000159285
Ljwgs_041577.1_s_at	-1.925198972	0.005606275
gi45632052_at	-1.923830688	0.000438749
chr4.CM0501.14_at	-1.923556462	1.11E-06
Ljwgs_095381.1_at	-1.922148205	0.000370651
Ljwgs_126992.1_at	-1.921244423	0.00175857
gi45573854_s_at	-1.920499756	0.010755819
Ljwgs_069329.2_at	-1.919627046	2.24E-05
Ljwgs_022175.0.1_at	-1.919466644	1.47E-06
chr5.TM1574.9_at	-1.919101053	8.98E-06
Ljwgs_047894.1.1_s_at	-1.918581251	0.007791175
Ljwgs_050936.1_at	-1.918246953	1.49E-05
Ljwgs_090696.1_at	-1.917384002	0.001237737
Ljwgs_028186.1_s_at	-1.917119786	0.005704922
Ljwgs_062696.0.1_at	-1.916216657	0.000447243
chr3.TM0136.9_at	-1.915629865	0.001339961
chr4.CM0288.77_at	-1.914682934	0.018939926
Ljwgs_137594.1_at	-1.913200806	0.000794312
Lj_rps3_at	-1.913178286	0.003450187
chr1.TM0805.8_at	-1.912843346	0.000333469
TC13479_at	-1.912788781	0.000462445
TM1038.15_at	-1.912765541	0.000135842
Ljwgs_058913.1_s_at	-1.912578724	0.000556056
Ljwgs_100981.1_at	-1.912531799	7.71E-05
Ljwgs_067522.1_at	-1.912186917	0.022293651
Ljwgs_018974.1_at	-1.910107501	0.005087636
Ljwgs_061777.1_at	-1.908579261	4.19E-06
Ljwgs_003974.1_at	-1.906639989	4.09E-05
TC12357_at	-1.906490238	0.000558529
chr2.CM0803.48_at	-1.906145786	0.000628582
Ljwgs_012660.1_at	-1.903233941	0.000365141
gi45616960_at	-1.902636481	0.037152006
Ljwgs_045830.1_at	-1.902552191	0.00701249
chr5.CM0086.11_at	-1.901018496	1.62E-05
chr1.CM0195.14_at	-1.900874011	0.016323474
Ljwgs_146174.1_s_at	-1.899670673	4.07E-05
chr1.CM0320.1_at	-1.899403857	0.000358115
gi45640401_at	-1.899297057	0.046378709
Ljwgs_049020.1_at	-1.897136625	7.50E-08
Ljwgs_083270.1_x_at	-1.896865727	2.32E-05
chr4.CM0617.6.4_at	-1.895074306	1.07E-05
chr2.CM0002.36_at	-1.894931861	0.021657007
gi45606238_at	-1.894819423	0.001177143
Ljwgs_101389.1_at	-1.894734395	9.27E-07
Ljwgs_022041.1_at	-1.892427012	0.001582459
Ljwgs_061920.1_at	-1.892200892	2.16E-05
chr1.CM0195.29_at	-1.891563815	0.021195669
chr1.CM0094.91_x_at	-1.891254117	0.003420645
TM1729.3_x_at	-1.890215376	3.48E-06
Ljwgs_023530.1_at	-1.888278275	0.017803929
Ljwgs_088977.1_s_at	-1.887819318	0.000240476
Ljwgs_094944.1_s_at	-1.887496607	0.000755126
gi45621874_at	-1.887371498	0.001345879
Ljwgs_037156.1_s_at	-1.887086959	0.001612397
chr1.CM0231.79.1_at	-1.886614202	0.002702617
Ljwgs_073152.1_s_at	-1.886418755	0.004282542
Ljwgs_017289.3.1_at	-1.885766614	1.60E-05
chr2.CM0177.46_at	-1.884183242	0.007406878
TM0651.1.1_at	-1.884154058	0.002108115
chr5.CM0095.28_at	-1.883839365	2.42E-05
chr4.CM0194.2_at	-1.883348949	3.15E-06
chr6.CM0679.16_at	-1.882062823	0.000290983
chr1.CM0163.18_at	-1.881929106	4.87E-07
chr5.CM0335.16_at	-1.880940864	0.000534189
chr1.TM1265.11_at	-1.880107091	1.32E-05
Ljwgs_039121.1_at	-1.8785356	0.003102292
chr2.TM1491.24_at	-1.877519935	4.05E-06
Ljwgs_067040.1_at	-1.873707765	9.78E-05
chr1.CM0147.35_at	-1.87321856	0.000371964
chr6.CM0686.13_at	-1.872076271	0.000277153
gi7744514_at	-1.872032198	0.028970874
chr5.CM0909.45_at	-1.870646582	0.0116519
gi45634492_at	-1.869974748	0.00574817
chr6.TM0367.3.1_at	-1.867276812	0.000286603
Ljwgs_018796.1_at	-1.866956727	8.47E-06
CM0457.18.3_at	-1.865233743	3.04E-05
TM1611.4.1_s_at	-1.86418621	8.25E-06
chr6.CM0055.47_at	-1.863003725	0.000976326
Ljwgs_022008.1_at	-1.861751392	5.30E-05
gi45407040_at	-1.86059832	2.22E-05
Ljwgs_091565.1_at	-1.860487758	0.000168128
gi45570722_at	-1.858678009	0.003391952
chr3.CM0690.6.1_at	-1.858549918	0.004206481
Ljwgs_134078.1_at	-1.857506328	3.81E-09
TC15761_at	-1.856859543	1.06E-05
Ljwgs_054871.1_s_at	-1.855472455	2.00E-05
TC8947_at	-1.855119641	0.000735547
TM1123.26.1_at	-1.854717398	0.00313421
Ljwgs_012088.1_at	-1.854237682	0.000515074
Ljwgs_017795.0.1_at	-1.851977689	0.00016653
chr6.CM0055.23_at	-1.850702198	4.74E-05
TM0809.22.2_at	-1.850596261	1.24E-05
Ljwgs_012628.1_at	-1.849877033	0.000531984
chr2.CM0124.37_at	-1.849871953	0.001939467
gi45612778_at	-1.849712096	6.18E-06
Ljwgs_035155.0.1_at	-1.848645066	8.20E-05
chr5.CM0909.21_at	-1.848378051	0.010885285
chr1.TM0207.18_at	-1.84630706	0.000142695
Ljwgs_145479.1_at	-1.845933599	2.79E-06
Ljwgs_008962.3_at	-1.845816725	0.001919528
Ljwgs_020518.0.1_at	-1.845809381	9.83E-07
Ljwgs_033476.1_at	-1.845367622	0.003673126
Ljwgs_011443.1_at	-1.844541511	0.000438395
chr2.CM0373.37_at	-1.844231857	0.001312066
gi45414532_at	-1.8436369	0.000461138
Ljwgs_018456.1_at	-1.843460803	5.66E-05
chr5.CM0357.72.2_at	-1.843438454	8.79E-06
chr3.CM0070.51_at	-1.843320419	0.002850269
Ljwgs_020628.2_s_at	-1.842823025	2.54E-05
gi7745476_at	-1.841800776	0.009166836
Ljwgs_078276.1_at	-1.840601529	8.52E-05
chr2.TM0368.14_at	-1.840514059	2.40E-05
chr5.CM0788.80_at	-1.839965305	3.40E-06
Ljwgs_130132.1_s_at	-1.839798786	6.40E-06
Ljwgs_130116.1_at	-1.839609339	0.000518059
Ljwgs_073936.1.1_at	-1.839208492	3.17E-06
Ljwgs_029883.1_at	-1.839174477	3.08E-06
TC19911_at	-1.83894092	0.032695681
Ljwgs_031495.1_at	-1.838747979	0.013533536
chr2.CM0056.17_at	-1.837916124	0.000286603
Ljwgs_087349.1_at	-1.837512606	0.000651451
chr3.CM0690.6_at	-1.836449533	0.001714667
TM0807.5_at	-1.836232102	0.00057425
gi7749851_at	-1.835005783	0.002894309
chr2.CM0545.2.1_at	-1.834923634	0.006407205
TC13920_at	-1.834905693	0.004720108
TC19695_at	-1.834761532	0.007292936
chr1.TM1168.6_at	-1.834262512	0.000449616
Ljwgs_041970.1_at	-1.833492182	0.00290973
TM1036.12.1_at	-1.83252822	0.034516064
Ljwgs_008631.2_at	-1.831995857	1.94E-05
TC10443_at	-1.831839811	3.45E-06
chr2.TM0641.8_at	-1.831309519	6.95E-05
gi45620983_at	-1.82960261	0.004089492
Ljwgs_020537.1_at	-1.829440423	0.00609221
chr2.CM0608.50_x_at	-1.829286918	0.007877278
Ljwgs_070284.1_at	-1.828613446	0.009289358
Ljwgs_005709.1_at	-1.828438976	4.05E-06
gi45637654_at	-1.827073837	0.000209619
Ljwgs_054318.1_at	-1.826605635	3.68E-05
CM0385.3_at	-1.825908406	0.007593025
chr3.CM0142.11_at	-1.825779099	0.000122836
Ljwgs_142670.1_at	-1.824393331	0.000330976
Ljwgs_026243.2_at	-1.824072326	0.027247334
Ljwgs_043089.2_at	-1.822024076	2.88E-06
Ljwgs_112067.1_s_at	-1.821533451	0.034280209
chr4.CM0073.41_at	-1.82055131	0.009130302
Ljwgs_011234.1_s_at	-1.818820599	2.12E-05
Ljwgs_033112.1_at	-1.818526448	0.000855634
Ljwgs_024944.1_at	-1.818155977	1.25E-06
chr1.CM0192.24.1_at	-1.817585989	0.004093197
TM0684.29_at	-1.816466138	0.022607343
TM0556.0.1_at	-1.816159736	0.001051114
Ljwgs_038389.1.1_at	-1.814969331	0.000556955
Ljwgs_032714.1_at	-1.814804788	0.011643084
gi7721607_at	-1.814331889	0.027744003
chr5.CM0024.23_at	-1.814281893	0.000120569
TM0599.19_at	-1.814220213	0.000108047
chr1.TM0750.2_at	-1.813084754	0.000931155
gi45637466_at	-1.811661979	0.00141042
Ljwgs_086113.1.1_s_at	-1.808081677	1.07E-05
gi6325840_at	-1.806897778	0.003555863
chr5.CM0909.52_at	-1.804505258	0.010584302
chr1.CM0600.10.1_at	-1.803710735	0.008316989
gi45640687_at	-1.803660859	0.011502814
Ljwgs_041784.1_s_at	-1.803261711	0.004058259
Ljwgs_017261.1_x_at	-1.803054269	0.001826825
Ljwgs_018780.0.1_at	-1.802332128	0.000685788
chr2.CM0177.16_at	-1.801748728	0.001155001
TM0556.18.1_at	-1.80173596	0.000176444
Ljwgs_040803.1_at	-1.801554546	0.00080502
Ljwgs_034674.1_at	-1.800524385	4.65E-05
gi45623353_at	-1.800382059	0.001414136
chr6.CM0055.105.1_s_at	-1.799991122	0.000616221
chr4.CM0119.30_at	-1.798715766	0.003741271
chr5.CM0239.60_at	-1.798626665	6.64E-05
Ljwgs_072657.1_s_at	-1.797456952	2.59E-06
chr6.CM0082.17_s_at	-1.796373077	0.00219308
chr1.TM1168.1_at	-1.796302993	0.003192976
gi45620898_at	-1.796079203	0.000106207
gi45631782_at	-1.796019298	1.49E-05
TC13511_at	-1.79336935	1.12E-05
Ljwgs_022703.0.1_at	-1.792999401	1.87E-05
chr3.TM1465.19_at	-1.792284687	0.000621406
gi45642081_at	-1.791136779	8.00E-05
Ljwgs_010684.1_at	-1.789841098	1.55E-05
Ljwgs_029302.1_x_at	-1.789816039	0.013215387
Ljwgs_014661.2_s_at	-1.789429023	0.000189506
Ljwgs_092050.1_at	-1.788829418	3.92E-05
Ljwgs_070705.1_at	-1.788572243	0.000120798
Ljwgs_068967.1_s_at	-1.787826406	0.000329789
Ljwgs_013741.1_at	-1.784787924	1.33E-07
gi45624670_at	-1.784270766	0.014214239
chr1.TM0989.14.1_at	-1.784074222	0.004911729
Ljwgs_051295.1_at	-1.783933517	7.44E-05
chr2.CM0008.10.1_s_at	-1.78342121	5.25E-05
TC12277_at	-1.78151213	0.000836589
Lj_rpl14_at	-1.780715066	0.002217467
chr2.CM0545.40_s_at	-1.779948704	0.000178245
Ljwgs_123951.1_at	-1.779694192	0.004221431
Ljwgs_023589.1_at	-1.778327121	0.031717852
Ljwgs_012717.2_s_at	-1.777157141	4.33E-06
Ljwgs_023266.1_at	-1.777098077	0.000365384
Ljwgs_030822.1_at	-1.776961548	8.60E-05
chr3.CM0142.58_at	-1.77619602	0.008448811
Ljwgs_140655.1_at	-1.776024209	0.001195087
chr2.CM0008.11.1_at	-1.774314733	0.000175302
Ljwgs_074189.1_at	-1.774037648	0.000641234
chr4.CM0073.80_at	-1.773797501	0.000340178
gi45633914_at	-1.773313591	0.00161585
Ljwgs_009735.1_at	-1.772035725	0.00320141
Ljwgs_067382.1_at	-1.771798088	6.32E-06
CM1257.40_at	-1.771023315	8.05E-06
Ljwgs_032156.1_s_at	-1.770563046	0.00178303
Ljwgs_031288.1_at	-1.769104028	0.00030656
chr2.CM0021.3_at	-1.768075934	3.00E-05
Ljwgs_015989.1_s_at	-1.767842977	7.89E-07
Ljwgs_033999.1.1_at	-1.766155715	0.000907915
chr5.CM0148.30_at	-1.765987726	0.002893093
chr4.CM0500.17.1_at	-1.765806812	4.90E-05
Ljwgs_096799.1_at	-1.765336414	0.041697711
chr1.CM0398.21_at	-1.764808089	0.010515388
Ljwgs_120116.1_s_at	-1.76410811	7.75E-05
Ljwgs_148727.1_at	-1.763603437	0.009956969
Ljwgs_090301.1_at	-1.763597954	1.14E-05
chr5.CM0278.4_at	-1.763366665	2.10E-06
Ljwgs_090904.1_at	-1.761364528	0.004113399
chr1.CM0105.72.1_at	-1.761283981	0.000226349
Ljwgs_027245.1_at	-1.759503915	0.000437907
Ljwgs_075226.1_at	-1.759245428	2.47E-05
TM1742.7_at	-1.758401807	0.000805163
TM1227.8_at	-1.758177831	0.000910612
Ljwgs_041773.1_at	-1.758092609	0.00127056
chr4.CM0654.31_at	-1.756412522	0.000257911
chr2.CM0272.54.2_at	-1.756137715	0.00013081
gi45631432_at	-1.754070174	0.00046459
chr1.CM0284.68_at	-1.753112494	5.34E-05
TC10741_at	-1.752929749	0.001481694
Ljwgs_047219.2_at	-1.751531862	0.003378919
Ljwgs_019630.0.1_at	-1.751505372	3.93E-06
Ljwgs_075991.0.1_at	-1.750003434	1.82E-06
TM0755.7_at	-1.748195466	0.00083336
Ljwgs_060721.1.1_at	-1.74725424	0.000120226
chr4.CM0659.20_s_at	-1.747246634	5.79E-05
chr5.CM0148.28_at	-1.746869455	0.000114262
chr2.CM0011.25_at	-1.746396903	0.002257943
Ljwgs_010155.1_at	-1.744975611	0.009168653
chr2.CM0903.5_at	-1.743844838	0.03468265
Ljwgs_035549.0.1_at	-1.742610959	0.001590806
chr2.CM0373.81_at	-1.742396335	0.00068169
chr1.CM0088.82_at	-1.742202084	0.00068169
Ljwgs_065778.1_s_at	-1.741673369	3.53E-05
chr3.CM0152.18_at	-1.74164063	0.003851591
Ljwgs_009158.2_s_at	-1.740560083	5.91E-06
Ljwgs_063776.1_s_at	-1.738381903	0.02773162
Ljwgs_039574.1_s_at	-1.738008728	0.000162967
gi45610295_at	-1.737423489	0.000535466
chr2.CM0803.30_at	-1.735787415	6.23E-05
chr1.CM0101.3.1_at	-1.735746229	0.000131439
Ljwgs_023736.1_at	-1.734714731	0.008164726
TC19294_at	-1.734701796	6.95E-05
chr5.CM0200.148_at	-1.734521629	0.007234131
CM0680.2_at	-1.734252266	0.018688153
chr1.CM0063.57_at	-1.733076341	0.000136274
chr2.TM0479.5_at	-1.732803472	0.008087378
Ljwgs_027818.1_at	-1.732629144	0.000829895
chr5.CM0239.4.1_at	-1.7313854	1.11E-06
TM0645.7_at	-1.731334245	0.045133432
Ljwgs_011167.2_at	-1.729879526	0.003825858
chr5.TM0813.1.1_at	-1.729309308	0.000903547
Ljwgs_039807.2_at	-1.729047663	0.019563114
Ljwgs_034903.1_at	-1.728080061	0.000794036
Ljwgs_019635.0.1_at	-1.727354594	0.000741679
TM1709.12_at	-1.727148124	0.00463676
Ljwgs_039542.2_s_at	-1.726356078	0.000113461
gi45631021_at	-1.72593603	0.000561807
gi45351903_at	-1.725708075	0.000113997
chr2.CM0177.91_at	-1.7255054	0.013513836
Ljwgs_075320.1_at	-1.725150875	0.000654082
Ljwgs_057226.2_at	-1.723814938	3.22E-06
Ljwgs_018703.2_at	-1.723176549	0.018345822
chr3.CM0246.21_at	-1.722651788	0.000507866
Ljwgs_048986.1_at	-1.721449608	0.009329857
Lj_GUT15.3_s_at	-1.719700765	0.000313914
Ljwgs_095183.1_at	-1.719698694	0.000221858
Ljwgs_029207.1.1_at	-1.718820633	1.32E-05
chr4.TM1334.6.2_at	-1.718615593	0.000115775
gi40241244_s_at	-1.7183617	0.002065057
chr1.TM1284.14_at	-1.717984962	9.48E-06
chr3.TM0426.8_at	-1.717335658	0.001242942
gi45406015_at	-1.716942817	0.004962628
gi45619742_at	-1.716099204	8.20E-07
chr3.CM0253.9_at	-1.715791434	0.000114514
gi45641255_at	-1.71572385	0.038776988
chr3.CM0047.43_at	-1.715699799	0.000695101
Ljwgs_101335.1_s_at	-1.715480398	0.020372207
Ljwgs_067107.1_at	-1.714630443	0.003378919
Ljwgs_042526.2_at	-1.714285032	0.002457115
gi7774144_at	-1.714129425	0.00793036
Ljwgs_111271.1_at	-1.71408736	0.019404118
Ljwgs_010110.1_at	-1.712727099	0.001381495
TC18682_at	-1.711452831	0.010882131
gi45621223_at	-1.710396677	0.001086747
Ljwgs_016351.1_at	-1.710261924	0.000220771
TC19004_at	-1.709710326	0.000884088
Ljwgs_101914.1_s_at	-1.709088706	0.000286817
chr1.TM0989.10_at	-1.708995446	0.001836278
Ljwgs_038321.1_at	-1.708840014	0.001666869
chr3.CM0047.41_at	-1.708218298	3.07E-07
TM1647.14_at	-1.708064373	0.001523237
Ljwgs_015054.2_at	-1.707557732	2.37E-06
Ljwgs_107687.1_s_at	-1.706952088	3.54E-06
Ljwgs_041299.1_at	-1.706660674	0.000230612
Ljwgs_018124.1_at	-1.706589476	0.001129013
gi45606546_at	-1.706271262	0.012081296
Ljwgs_110431.1_at	-1.70617423	7.30E-06
TC9592_at	-1.705069196	0.002572921
gi45622258_at	-1.704606916	0.000155829
Ljwgs_020634.1.1_at	-1.703975623	0.001409366
Ljwgs_044401.2_at	-1.703797988	0.009735007
chr5.CM0456.33_at	-1.703132133	0.001730057
Ljwgs_005760.1_at	-1.70289135	0.001576749
Ljwgs_033422.1_at	-1.702236327	0.038406355
chr2.CM0608.50_at	-1.701557172	0.017006038
chr1.CM0318.65_at	-1.701491046	3.05E-05
chr1.CM1413.34_at	-1.70099531	0.007791175
TC12288_at	-1.700730473	0.000741872
chr4.CM0500.12.1_at	-1.700086892	0.001095311
gi45573686_at	-1.700064213	0.002655455
gi45611800_at	-1.700005592	0.003748788
TC10132_at	-1.699959477	2.76E-06
gi45622175_at	-1.69987936	0.000140604
chr5.CM0211.27.2_at	-1.69825064	0.016836166
Ljwgs_023876.1_s_at	-1.698005498	0.000984453
chr5.CM0260.59_s_at	-1.697404434	0.036336145
chr2.CM0304.84_at	-1.696534873	7.76E-05
Ljwgs_008685.1_at	-1.696464084	2.27E-06
chr6.CM0066.12.1_at	-1.696376937	0.006997518
chr5.CM0158.46_at	-1.695373107	0.000619088
gi45610298_at	-1.694474317	0.011562327
chr2.CM0304.37_at	-1.694440266	0.001345879
gi45612963_at	-1.693053001	0.001250498
Ljwgs_049035.1_at	-1.69257482	0.028559077
TC10732_at	-1.691621869	0.001419818
Ljwgs_058923.0.1_x_at	-1.691608385	0.004973645
gi45628120_at	-1.691386373	0.000451071
Ljwgs_038447.1_at	-1.691290878	0.023631514
BM1271.3_at	-1.690316947	7.89E-07
chr4.CM0654.9_at	-1.69002539	1.96E-07
chr1.CM0145.14_at	-1.689857301	0.014538707
chr4.CM0025.38_at	-1.68776103	6.40E-05
Ljwgs_014633.1_s_at	-1.687447509	0.030629377
chr4.CM0073.98_at	-1.687344533	0.008061948
Ljwgs_071572.0.1_at	-1.687329051	0.002413196
TM1518.17_at	-1.685162655	0.020776098
TC10821_at	-1.685078263	0.000654082
Ljwgs_066403.1_s_at	-1.683409528	0.006282296
Ljwgs_075616.1_at	-1.682511522	0.005946788
Ljwgs_018319.1_at	-1.68242277	0.000283783
gi45638715_at	-1.682101522	0.00381203
Ljwgs_105740.1_at	-1.68149947	0.001233525
chr2.CM0803.48.1_at	-1.681394241	0.001628436
chr1.CM0122.12_at	-1.680400551	0.000559626
TC9638_at	-1.679533316	0.001118639
Ljwgs_024041.1_s_at	-1.67952124	1.50E-06
TC15707_at	-1.679217516	1.03E-05
Ljwgs_028770.1_at	-1.679127332	0.024089682
TM1700.1_at	-1.67847397	6.01E-05
chr2.CM0695.46_at	-1.678153053	0.000518059
LjU38_s_at	-1.677102704	0.005059265
TM0451.11_at	-1.67480415	0.000244046
Ljwgs_020793.0.1_at	-1.673373894	0.009603011
gi45414590_at	-1.673325772	0.001760915
Ljwgs_034363.1_at	-1.672244111	0.000313363
chr6.CM0037.47_at	-1.671612419	0.00043698
TM0451.13_at	-1.670869307	0.007509153
chr5.TM1574.3_at	-1.670170697	4.74E-05
chr2.CM0803.43_at	-1.669114701	2.71E-08
Ljwgs_029350.2_at	-1.668819006	1.92E-06
Ljwgs_118509.1_at	-1.668382332	3.41E-05
TC16484_at	-1.668262433	0.001968082
Ljwgs_040765.2_x_at	-1.666738251	0.015133456
TM0149.17_at	-1.666011844	0.000122034
TM1354.8_at	-1.665609262	5.34E-05
Ljwgs_125893.2_at	-1.665194657	0.026964362
Ljwgs_103366.1_at	-1.663752112	3.12E-06
Ljwgs_014910.1_s_at	-1.663415681	0.011512858
Ljwgs_064373.1_at	-1.662804539	0.023926538
Ljwgs_037385.1_at	-1.661656107	0.013317515
gi34495196_at	-1.661626065	0.031993422
TM0936.5_at	-1.661358422	0.048942415
chr5.CM0456.12_s_at	-1.660796626	0.001345388
chr5.CM0344.29_at	-1.660673913	0.000672837
chr6.CM0114.5_at	-1.659734335	1.03E-06
chr2.CM0304.11_at	-1.659642101	1.60E-05
chr5.TM1466.11_at	-1.659038113	1.49E-05
Ljwgs_056506.1_at	-1.658659818	6.41E-06
Ljwgs_090902.1_at	-1.658339262	3.57E-06
chr6.CM0836.29.1_at	-1.657892222	0.001463728
Ljwgs_062709.1_at	-1.657635519	1.20E-05
chr1.CM0215.44_at	-1.657535205	0.000862465
Ljwgs_022902.1.1_s_at	-1.655733345	0.015438785
chr1.CM0178.79_at	-1.655440927	0.002353456
chr3.CM0282.9.1_at	-1.654071824	1.21E-05
chr5.CM0344.27_s_at	-1.653655034	0.000405274
chr3.CM0152.17_at	-1.653206326	0.000103237
Ljwgs_008151.3_at	-1.652652151	0.028126451
Ljwgs_015763.1_at	-1.651980906	5.18E-05
chr1.TM0507.25.1_at	-1.651573949	0.020365594
Ljwgs_021297.1_at	-1.651399493	0.003261192
chr1.CM0088.27.1_at	-1.651190687	2.63E-05
chr4.CM0131.17_at	-1.650252424	0.038664875
chr5.CM0494.27_at	-1.649904048	0.002741328
Ljwgs_016211.1_at	-1.649774683	0.000932399
Ljwgs_097191.1_at	-1.649112429	5.40E-05
chr1.TM1767.21_at	-1.648883623	0.021580827
Ljwgs_010689.2_at	-1.648685643	0.028911131
Ljwgs_009285.2_at	-1.648346774	0.002888209
chr6.CM0686.2_at	-1.648219736	0.000132213
Ljwgs_092365.1.1_at	-1.64787299	0.000309572
chr1.CM0016.21_at	-1.647817637	2.77E-05
Ljwgs_036585.1_at	-1.647752675	0.003798395
Ljwgs_031425.1_at	-1.647657246	0.038980678
chr3.TM1463.18.2_at	-1.647272753	0.002547962
Ljwgs_131300.1_at	-1.64691665	0.002493838
Ljwgs_050736.1_at	-1.646487628	0.000739042
Ljwgs_140073.1_at	-1.64612926	0.006171941
gi45351554_at	-1.645693339	0.005594501
gi45401201_at	-1.645677336	0.007509591
Ljwgs_069843.1_at	-1.644861044	0.001375288
chr1.CM0012.63_at	-1.644352635	0.002293993
chr1.CM0125.14_at	-1.643924863	0.014492578
gi45611319_at	-1.643675332	0.000535289
TC12384_at	-1.643456769	0.000275945
TC10954_at	-1.643423439	0.013107794
chr5.TM0731.7_at	-1.642486586	0.01419969
Ljwgs_066701.0.1_at	-1.640941969	0.000353318
Ljwgs_046453.1_at	-1.640007669	0.004913013
chr5.CM0200.127.2_at	-1.639696359	3.89E-05
Ljwgs_039074.1.1_s_at	-1.639452105	0.010977931
Ljwgs_030967.1_at	-1.639422573	0.000983594
chr1.CM0063.68_at	-1.639355886	7.31E-05
TC13422_at	-1.638821874	0.000467893
gi45629475_at	-1.638196484	0.003341353
chr5.CM0456.22_at	-1.638125337	0.026589595
gi45611296_at	-1.638111821	0.006353054
TM0556.21_at	-1.637192543	0.000139815
chr2.CM0056.59_at	-1.636424652	0.000114289
Ljwgs_048519.1_s_at	-1.636262668	9.73E-07
Ljwgs_070114.1_s_at	-1.635522128	3.04E-05
chr3.CM0091.12_at	-1.635344476	0.000103057
Ljwgs_125694.1_s_at	-1.633960989	0.018833747
Ljwgs_071942.1_at	-1.632731611	0.010726011
Ljwgs_135269.1_at	-1.631394407	0.000991987
Ljwgs_033561.1_at	-1.630799955	0.002845919
Ljwgs_002834.1_at	-1.630601392	0.010305374
chr2.CM0695.16_at	-1.630343355	0.029108877
TC16518_at	-1.629741391	8.00E-05
TC12170_at	-1.627049461	0.000453134
chr4.TM1415.15_at	-1.626007488	0.049728109
gi8514582_at	-1.62594352	0.001871937
TC12399_at	-1.625894667	0.025699522
Ljwgs_017475.2_at	-1.625672221	0.000237394
TC13881_at	-1.625245186	4.11E-06
Ljwgs_146469.1_at	-1.624727087	0.000178158
TC11502_at	-1.622570614	0.025003567
TC12676_at	-1.621165949	0.002013635
chr1.CM0098.30_at	-1.62096509	1.47E-05
gi45577883_at	-1.620619	0.00051793
Ljwgs_000642.2_at	-1.619788306	0.009870626
Ljwgs_008645.1_s_at	-1.61958348	0.000210254
Ljwgs_010946.1_at	-1.619559637	2.42E-05
chr2.CM0018.30_at	-1.619253651	8.26E-05
Ljwgs_093140.1_at	-1.619157471	1.19E-07
chr2.CM0018.82_at	-1.618639878	0.002107935
chr5.CM0953.23.1_at	-1.618399599	6.11E-05
chr1.CM0269.4_at	-1.615884185	0.01175964
Ljwgs_014066.1_at	-1.615524434	0.045072852
chr1.TM1666.16_at	-1.615480394	0.000172852
Ljwgs_062586.1_x_at	-1.615470865	0.024090198
Ljwgs_064256.1_at	-1.615343692	0.010252045
Ljwgs_019930.1_at	-1.614894133	0.006104534
Ljwgs_002536.2_at	-1.614413898	0.004605945
chr5.TM0389.3_x_at	-1.614117182	0.000188781
chr3.CM0282.98_at	-1.61401886	0.000132656
gi45639443_at	-1.613896164	0.000352618
Ljwgs_059409.1_at	-1.613841525	7.47E-05
Ljwgs_017806.1_at	-1.611828506	0.028956504
chr1.TM1284.3.1_at	-1.610768148	0.000668193
gi45608155_at	-1.610767111	0.000178601
Ljwgs_146966.1_s_at	-1.608367353	0.000207626
Ljwgs_105843.1.1_s_at	-1.608193277	0.000484088
Ljwgs_020495.1_at	-1.607717499	0.010374641
chr2.CM0018.37_at	-1.607696066	1.35E-05
chr4.CM0165.62.1_at	-1.607680598	4.49E-05
gi45642071_at	-1.60756011	0.004308584
gi7678557_at	-1.607320759	0.005846081
gi45632471_at	-1.605767701	0.000461138
Ljwgs_045515.1_at	-1.605622531	0.002239498
Ljwgs_050645.1_at	-1.605457758	0.000323423
Ljwgs_040429.1_s_at	-1.604915632	0.000108075
Ljwgs_005761.1_s_at	-1.604788879	0.007182937
Ljwgs_041883.1_at	-1.602747248	0.004687217
Ljwgs_047529.1_at	-1.599571557	0.001566472
TM0578.4_at	-1.598572395	0.023343468
chr6.CM0114.1_at	-1.598530772	5.61E-06
Ljwgs_068657.1_at	-1.597811033	0.006464893
chr4.CM0244.41_at	-1.597743411	6.81E-07
chr1.CM0150.14.1_at	-1.597141946	0.001059277
TM0572.19_at	-1.596071913	1.49E-05
chr3.CM0135.26.1_at	-1.596004329	1.31E-05
chr2.TM1517.12_at	-1.59539173	0.002836697
chr4.CM0042.119_s_at	-1.59533935	0.028559077
Ljwgs_056211.1_at	-1.595047311	4.63E-06
Ljwgs_046203.1_at	-1.594667461	0.000276094
Ljwgs_019878.2_at	-1.593366196	0.026801201
Ljwgs_016056.1_at	-1.593328115	0.02238384
Ljwgs_014186.1_at	-1.59141753	2.20E-05
Ljwgs_047466.1_at	-1.589902531	0.039663935
chr3.TM1768.5_s_at	-1.589732262	1.10E-05
Ljwgs_019756.1_at	-1.589719222	0.003220305
gi11065513_at	-1.588982308	0.000624342
gi45633283_at	-1.588438544	0.009166836
Ljwgs_048650.1_at	-1.586879295	0.001252345
TC19030_at	-1.586302426	0.004917733
chr4.CM0119.49_s_at	-1.586218696	0.003020227
chr2.CM0373.70_at	-1.586020588	5.95E-05
TC13639_at	-1.585796088	0.017078673
Ljwgs_028172.2_at	-1.585567329	0.020199225
chr4.CM0337.31.8_at	-1.585442131	7.63E-05
Ljwgs_061086.1.1_at	-1.585120255	0.006062759
chr1.CM0147.122_at	-1.584759821	0.009695603
chr4.TM0597.14_at	-1.584587123	0.003356799
Ljwgs_038479.2_at	-1.584256725	0.000386704
chr5.CM0089.88_at	-1.583584626	0.047077826
chr2.CM0018.96_at	-1.582911683	9.94E-05
Ljwgs_123990.1_s_at	-1.582132558	0.001619074
Ljwgs_026196.1_at	-1.581926759	0.002480446
chr4.TM0597.25.1_x_at	-1.581526608	8.39E-05
chr5.CM0034.31_at	-1.581317511	0.014593561
chr3.CM0261.8_at	-1.581117748	0.000118243
Ljwgs_023810.1_at	-1.580503377	0.000993397
chr2.CM0018.87_at	-1.580354069	6.02E-06
TC10428_at	-1.580006734	0.010397262
Ljwgs_013225.1_at	-1.578116387	0.00109023
gi45615050_at	-1.577650839	0.006862743
TC11342_at	-1.577183819	0.000170093
chr4.CM0165.33_at	-1.577164136	0.003140616
chr1.CM0318.31.1_at	-1.57704902	0.02438897
Ljwgs_056374.1_at	-1.575853605	0.046895925
Ljwgs_019853.2_at	-1.575752325	0.008473129
Ljwgs_016366.1_at	-1.57514696	1.57E-05
chr3.CM0216.31_at	-1.57457923	0.00788321
TC19358_at	-1.574337335	0.018253162
chr1.CM0133.54.1_at	-1.574082183	0.003908689
gi45631562_at	-1.574081082	0.041396527
chr6.BM1714.8_at	-1.573009173	0.000332428
Ljwgs_078561.1_s_at	-1.572678906	0.000689666
Ljwgs_091066.1_at	-1.571546544	0.002102123
Ljwgs_024383.1_at	-1.571356069	0.032546246
Ljwgs_017710.1_at	-1.571244274	0.001928884
Ljwgs_038930.0.1_at	-1.571209226	0.000716109
Ljwgs_013903.1_at	-1.570337036	0.005385091
chr6.CM0118.12.1_s_at	-1.56982428	0.0029634
chr6.CM0055.45.1_at	-1.569071142	2.36E-06
gi45641684_at	-1.5683635	0.02377952
Ljwgs_064659.1_at	-1.56811054	0.015610313
TC11766_at	-1.568098287	0.014164851
Ljwgs_095037.1_at	-1.566815423	0.000187626
chr2.CM0099.18_at	-1.565743803	0.016015995
gi45402856_at	-1.565671366	1.55E-05
Ljwgs_098322.1_at	-1.565321027	2.06E-06
chr1.CM0147.35_s_at	-1.565300972	0.000146277
Ljwgs_022809.1_at	-1.564014183	2.25E-05
Ljwgs_042792.1_s_at	-1.562424574	0.002232679
chr1.TM1305.7.1_at	-1.56093742	0.010193919
Ljwgs_029407.1_at	-1.560299092	0.000849036
chr1.CM0800.31_at	-1.559933352	0.006839233
chr5.CM0148.45.1_at	-1.559626547	1.27E-05
chr1.CM0600.13_at	-1.558617752	0.031916064
Ljwgs_027753.1_at	-1.557331919	0.000841201
chr5.TM1466.26_at	-1.55648439	0.001280434
gi45402969_at	-1.555936699	0.003898253
chr2.CM0056.32_at	-1.554625602	0.000101829
chr2.CM0201.12_x_at	-1.554566334	0.001341628
chr6.CM0057.24_s_at	-1.55393486	0.027124867
Ljwgs_137526.0.1_at	-1.553809185	0.001367629
chr4.CM0128.25_at	-1.553486999	8.44E-05
Ljwgs_019707.1_s_at	-1.553395868	0.002289199
chr5.TM0696.9.1_at	-1.552274778	9.41E-06
Ljwgs_087145.1.1_s_at	-1.550950168	2.26E-06
gi45616737_at	-1.550827919	0.000306426
Ljwgs_041590.0.1_at	-1.550244361	0.026761127
Ljwgs_020350.2_at	-1.550213206	0.000120573
TC10930_at	-1.549886615	0.000295897
chr1.CM0001.14_at	-1.54844553	1.28E-05
TC13212_at	-1.547758869	0.000517843
Ljwgs_013943.2_at	-1.547670204	0.020197805
chr2.CM0803.39_at	-1.546156788	0.000754987
gi45639981_at	-1.545199355	8.79E-06
Ljwgs_058842.1_s_at	-1.54432719	0.006251333
chr5.CM1439.19_at	-1.542875407	0.01136984
gi897770_at	-1.542623766	0.00020546
Ljwgs_022442.1_at	-1.542344335	1.23E-05
Ljwgs_037148.1_at	-1.541934579	0.035700397
Ljwgs_042529.1_at	-1.541406145	0.002737553
TC9299_at	-1.54137418	6.66E-06
chr6.TM0306.11_at	-1.539237236	0.008104012
chr3.CM0213.15_at	-1.537758041	6.05E-05
chr3.CM0196.45_at	-1.537490296	0.010491774
TM1647.11_at	-1.536907339	0.005418012
chr2.CM0308.50_at	-1.536357499	0.006813582
chr5.CM0148.45_at	-1.535749951	0.00040993
Ljwgs_125406.1_s_at	-1.535695899	0.004913768
gi45640982_at	-1.535426739	0.005968577
Ljwgs_008486.1_at	-1.534066603	8.52E-05
TC12195_at	-1.533841882	0.000449968
chr5.CM0200.84_at	-1.532394287	0.009252677
chr5.CM0077.96.1_at	-1.532382341	2.75E-06
Ljwgs_057662.2_at	-1.532186962	0.000125704
Ljwgs_059956.1_x_at	-1.53104184	0.046730409
chr1.CM0109.21_at	-1.530988396	1.14E-05
Ljwgs_055792.1_at	-1.53057246	0.000640431
Ljwgs_031423.1.1_at	-1.530045317	0.007326143
chr1.CM0113.54_at	-1.528976927	0.001047504
chr1.CM0105.64_s_at	-1.528853533	0.00207778
TC17155_at	-1.52856818	0.000267447
Ljwgs_086284.1_s_at	-1.528225924	0.007517213
chr2.CM0008.36_at	-1.527534896	0.022576385
Ljwgs_069707.1_at	-1.527375551	2.32E-05
chr5.TM0744.12_at	-1.525779254	0.024139328
chr3.CM0127.86_at	-1.525724603	0.009531263
gi7749551_at	-1.524460379	0.029430126
chr5.CM0200.128_at	-1.524209503	0.001301669
Ljwgs_054236.1_s_at	-1.523012082	0.005726566
Ljwgs_064982.1_at	-1.522802129	8.02E-05
Ljwgs_069666.1_at	-1.522730515	0.007406878
Ljwgs_061148.1_at	-1.522729917	0.025469206
Ljwgs_012212.1_at	-1.522433965	0.000123286
Ljwgs_057484.1_at	-1.520823736	1.04E-05
TC16887_at	-1.520793144	0.000763785
Ljwgs_011987.1_at	-1.520383353	0.006771334
Ljwgs_077163.1_s_at	-1.520209093	0.013498701
chr1.CM0195.17_at	-1.518102503	0.021519809
chr2.TM1766.11.1_at	-1.518039609	0.000152956
chr6.CM0066.3.1_at	-1.517877357	2.65E-05
gi7721242_at	-1.517318235	0.007015165
Ljwgs_031732.1_at	-1.517185309	1.17E-05
chr5.CM0909.50_at	-1.516894948	0.004055568
Ljwgs_012913.2_at	-1.516458644	2.56E-05
Ljwgs_032790.2_at	-1.515816339	0.048006708
TM1031.44_at	-1.515576951	0.024550998
TM0990.8_at	-1.515495123	5.38E-05
Ljwgs_101586.1_at	-1.512540104	2.00E-05
chr4.CM0247.11_s_at	-1.511312112	0.015751314
Ljwgs_013225.1_s_at	-1.510361276	0.049497581
TC10860_at	-1.509047799	0.013760295
chr5.CM0077.62.2_at	-1.509022051	0.000554532
Ljwgs_063787.1_at	-1.508709753	0.041256171
chr4.CM0659.2_at	-1.50845815	0.00057414
TM0651.12.2_at	-1.508139403	0.000869406
Ljwgs_066905.1_at	-1.508080868	2.02E-05
Ljwgs_026151.1_at	-1.507736727	0.001149294
Ljwgs_036067.1_at	-1.507628014	0.000464022
TC12190_at	-1.506969325	5.44E-05
chr3.CM0460.18_at	-1.506760991	0.001799086
Ljwgs_022665.1_at	-1.506570394	0.001033416
Ljwgs_021206.1_s_at	-1.506151941	0.012231536
gi7742489_at	-1.505936917	0.004498231
chr2.CM0124.23_at	-1.504269774	0.000201674
Ljwgs_137752.1_at	-1.502898364	0.000123416
Ljwgs_043167.1_s_at	-1.502600928	0.007223805
chr1.CM0029.44_at	-1.50218448	0.000116305
Ljwgs_006971.1_at	-1.501707606	0.003184032
Lj_ycf1_at	-1.501475943	0.024353816
gi45632142_at	-1.501338733	0.042434437
gi45636835_at	-1.501167501	0.000407103
Ljwgs_076810.1_at	-1.500843959	0.005863983
gi45402405_at	-1.500499977	0.000124718
chr6.TM0722.19_at	-1.500231465	7.28E-05
chr5.CM0357.71.1_at	-1.500063529	0.000236993
gi45398573_at	-1.498932799	0.010560814
Ljwgs_022079.1_at	-1.498181763	1.49E-05
TM0746.4_at	-1.497922592	0.00019672
Ljwgs_043625.1_at	-1.497525293	0.009063643
Ljwgs_024170.1_at	-1.4973333	0.004955243
chr2.CM0249.130.1_at	-1.497231678	0.001475908
Ljwgs_066357.1_at	-1.496068404	0.020196847
Ljwgs_055856.1_at	-1.495906954	0.001197474
gi45410713_at	-1.49506822	0.009952223
chr6.CM0420.18_at	-1.49434558	0.003989816
Ljwgs_020559.2_at	-1.494291729	0.017291906
gi45617107_at	-1.49253818	0.000199421
chr3.TM0730.6_s_at	-1.492075845	0.046102428
Ljwgs_011435.1_at	-1.491851237	0.031313629
chr1.CM0009.20_at	-1.491440689	0.012137032
Ljwgs_039074.1.1_at	-1.491416076	0.005747515
chr2.CM0002.47_at	-1.49053603	2.74E-05
TC15013_at	-1.490170405	0.000646032
chr2.CM0225.21_at	-1.48985817	0.022324288
chr3.CM0261.3_at	-1.489418285	3.83E-06
gi45636957_at	-1.489214686	0.000461138
gi45638253_at	-1.489083971	0.006321166
gi45607248_at	-1.488534467	0.044075224
Ljwgs_044387.1_at	-1.487674062	1.35E-05
gi7789627_at	-1.48753934	0.00281036
Ljwgs_017028.1_s_at	-1.487302594	7.74E-05
chr3.CM0070.44_at	-1.486882064	0.000449924
chr4.CM1170.68_at	-1.486345919	0.032346047
TM0720.4.1_x_at	-1.486074809	0.005211782
TC19413_at	-1.485856105	0.000232787
chr4.CM0288.12.1_s_at	-1.485821166	0.000206458
gi7745828_at	-1.485499517	0.008481167
chr4.CM0073.88_at	-1.485265409	0.000397208
Ljwgs_122780.1_at	-1.485130187	2.35E-05
Ljwgs_093335.1_at	-1.485053891	0.000193996
Ljwgs_012479.1_at	-1.4842472	9.74E-07
chr2.CM0405.20.4_s_at	-1.48422816	0.001858916
chr1.CM0147.45_at	-1.483706435	4.23E-06
TM1201.2.1_at	-1.483399418	0.006996133
gi45625026_at	-1.483118994	0.003923986
chr2.CM0060.5_at	-1.482468166	2.07E-05
Ljwgs_053547.1_s_at	-1.482321108	0.000312895
Ljwgs_055879.1_at	-1.481728714	4.12E-05
chr6.CM0539.8_at	-1.481661976	0.01505568
Ljwgs_021849.0.1_at	-1.480576433	0.002127583
chr1.CM0171.31_at	-1.480511852	0.001552643
chr4.CM0161.14_at	-1.479812483	0.047643055
chr2.CM0695.9_at	-1.478870836	0.000198852
Ljwgs_043735.1_s_at	-1.478261816	0.000478158
chr5.TM1667.24_at	-1.478031131	0.008002364
TC19959_at	-1.477999992	2.87E-06
Ljwgs_063392.1_at	-1.477581058	0.001689676
chr1.CM0579.32_at	-1.476469609	0.048587409
gi58430448_at	-1.476329986	0.000109154
chr2.CM0021.53_at	-1.476033762	2.60E-05
Ljwgs_084036.1_at	-1.475921407	0.000246602
gi45573705_at	-1.475096523	0.000330976
chr4.CM0170.33_at	-1.474543704	0.023841978
Ljwgs_116310.1.1_at	-1.47358963	0.002312654
TM0809.14_at	-1.47280353	0.001334279
TC9454_at	-1.47208777	0.000302235
Ljwgs_086305.1_at	-1.471839993	5.75E-05
Ljwgs_068415.1_s_at	-1.471641171	0.02357709
TC16396_at	-1.47088569	1.84E-05
chr3.CM0208.33_at	-1.470359712	0.001939083
chr6.TM0367.1.3_at	-1.469407284	0.005325406
chr6.TM0317.9_at	-1.469398969	0.013640371
chr1.TM1573.8_at	-1.468662288	0.017313206
chr3.CM0726.36.1_s_at	-1.468582227	0.000147567
chr3.TM0859.9.1_at	-1.468081015	0.017757978
chr2.CM0608.49_at	-1.467170462	0.000338791
Ljwgs_013937.2_s_at	-1.466813347	5.08E-07
TC18918_at	-1.46472605	0.000537003
TC12729_at	-1.464270518	0.00734415
gi45354058_at	-1.464198237	0.044177802
Ljwgs_015519.2_s_at	-1.463875429	0.000470538
Ljwgs_027649.1_s_at	-1.463388144	0.000725411
chr1.CM0012.75_at	-1.463280243	0.001208014
gi45641234_at	-1.4630814	0.001564
Ljwgs_119358.1_s_at	-1.462751305	0.017757978
chr2.CM0168.7_at	-1.462237687	0.000135324
chr1.CM0591.17_at	-1.461199741	0.017343295
Ljwgs_075626.1_at	-1.460947493	0.028021897
Ljwgs_013046.1_s_at	-1.460597694	0.001375288
chr5.CM0357.22.8_at	-1.460012611	0.033678274
TC9314_at	-1.458523689	0.000104939
gi45641345_at	-1.457776781	0.047394724
Ljwgs_122267.1_x_at	-1.456126251	0.041962421
chr6.CM0738.7_s_at	-1.455812733	0.001160523
chr6.CM0139.51_at	-1.455770839	0.002128291
chr6.CM0055.32_s_at	-1.455147444	0.000568226
chr3.CM0396.23_at	-1.454461902	0.012923277
chr1.CM0192.34_x_at	-1.453987322	0.003546507
Ljwgs_046228.1_at	-1.453779172	0.032127116
chr2.CM0008.56_at	-1.453313918	0.0234985
Lj_rpl16_at	-1.453097592	0.006918026
TC14859_at	-1.4527484	0.00210022
chr4.CM0007.37_at	-1.451876132	0.022151097
Ljwgs_069261.1_at	-1.451471709	0.010515388
Ljwgs_090606.2_x_at	-1.45096048	0.006795061
CM0584.17_s_at	-1.449952045	0.001263901
chr2.TM1491.19_at	-1.449891875	0.000798397
Ljwgs_033893.1_at	-1.449392817	0.006670007
Ljwgs_023818.1_at	-1.449185042	3.55E-05
Ljwgs_059487.1_at	-1.449183704	0.01832546
chr4.CM0165.27.1_at	-1.449178547	0.001086567
chr4.CM0128.28_at	-1.448618347	0.000450747
Ljwgs_008146.1_at	-1.447663519	0.046272231
gi45612861_at	-1.447154025	0.006074757
Ljwgs_047935.1_s_at	-1.446729815	0.000103237
chr5.CM0180.38_at	-1.446718481	0.010134065
Ljwgs_032762.2_at	-1.44523658	0.043763222
Ljwgs_015563.1_at	-1.444253009	0.000581402
Ljwgs_140393.0.1_s_at	-1.443412298	0.011949743
Ljwgs_014019.2_at	-1.442724791	0.010280347
Ljwgs_035581.1.1_at	-1.442409956	0.000724036
chr1.CM0378.28_at	-1.442336738	0.000183505
chr1.CM0600.14_at	-1.442332756	9.99E-06
gi45573887_at	-1.441932066	0.025671857
Ljwgs_042200.2_at	-1.441423649	0.001711621
gi45631525_at	-1.440195597	0.001149435
Ljwgs_012389.1_at	-1.439976768	0.003025731
TM1549.9_at	-1.43971982	0.020610469
chr3.CM0396.5_at	-1.439572372	2.06E-06
Ljwgs_065942.1_at	-1.439546018	1.41E-05
Ljwgs_017573.1_at	-1.439454242	0.000529082
chr1.CM0393.41_at	-1.439450029	0.006396515
chr4.CM0128.52_at	-1.439387669	0.001187176
Ljwgs_054507.1_at	-1.439092295	1.35E-05
gi22790725_at	-1.438552692	0.001374421
Ljwgs_028577.2_s_at	-1.437811765	1.46E-05
chr5.CM0909.46_at	-1.437146657	0.012493925
gi7781741_at	-1.436369736	0.006161976
Ljwgs_095173.1_at	-1.435984676	0.001182704
chr3.CM0460.18.1_at	-1.435574555	0.008398797
Ljwgs_070044.1_s_at	-1.43536368	0.000469422
Ljwgs_057155.1.1_at	-1.435192124	0.000304146
Ljwgs_040776.0.1_at	-1.434200474	0.005586808
chr1.CM0206.127_at	-1.433785266	4.41E-05
Ljwgs_145871.1_at	-1.43330653	0.001946384
Ljwgs_045783.1_at	-1.433045937	0.006849852
chr1.TM0236.14.1_at	-1.432783471	0.004840575
gi45622934_at	-1.43273716	0.002116955
Ljwgs_022456.1_at	-1.432263787	0.000124885
gi14517814_at	-1.431416813	0.014829744
chr1.CM0215.42_at	-1.430915479	0.009607197
chr6.TM0830.20_at	-1.430610021	0.002007117
Ljwgs_018264.1_s_at	-1.429381408	0.012041897
TC18043_at	-1.427756993	5.14E-05
Ljwgs_016087.0.1_at	-1.426536299	7.55E-05
TC18812_at	-1.426238744	0.001319814
TM0987.10_at	-1.425772698	1.50E-06
Ljwgs_136023.1_s_at	-1.425466639	0.0022381
chr2.CM0545.14.2_s_at	-1.425120733	0.000332428
chr1.CM0017.35_at	-1.425116002	3.86E-05
Ljwgs_027521.1_at	-1.425102071	6.95E-05
Ljwgs_007240.1_at	-1.424788396	0.044615088
TM1372.12_at	-1.424358301	0.000694105
gi45620234_at	-1.424096322	0.007913081
TC13302_at	-1.423857914	0.005349964
Ljwgs_034643.2_at	-1.42372626	0.00193298
chr6.CM0118.96.1_at	-1.422858414	0.020860155
chr6.TM1240.12_at	-1.422663088	0.00358184
gi7742049_at	-1.422111567	0.037584044
chr3.TM0365.11_at	-1.421762898	0.000739797
chr2.CM0177.77.1_at	-1.421440045	0.028385742
chr4.TM0597.25.1_at	-1.421211752	0.003926214
gi45609386_at	-1.42116204	0.008067969
chr4.CM0006.66_at	-1.42076434	9.78E-05
chr5.CM0089.90.2_at	-1.420202213	0.001819197
gi45401955_at	-1.420047107	0.034242703
Ljwgs_008393.1_at	-1.419564538	0.007322591
Ljwgs_059849.1_at	-1.418426801	0.026589595
TC16399_at	-1.418399021	0.000120853
chr5.CM0072.34_at	-1.41814939	0.008059755
chr5.TM0872.6_at	-1.418075303	8.58E-06
Ljwgs_126402.1_x_at	-1.417904882	0.000502268
chr1.CM0088.27_s_at	-1.417596275	5.38E-05
TC11693_at	-1.416357647	0.003302212
TC17773_at	-1.415744033	0.039130971
Ljwgs_019089.1_at	-1.415731896	0.000839886
Ljwgs_034436.1_s_at	-1.415667982	0.00707475
chr1.TM0688.20_at	-1.415437393	0.000977825
Ljwgs_064173.1_at	-1.415373194	0.00169682
Ljwgs_013012.1_at	-1.414878492	0.017194838
Ljwgs_038109.1_at	-1.414037132	5.24E-06
Ljwgs_140134.1_at	-1.413617033	0.00020546
chr1.TM0252.3_at	-1.413507852	0.000506057
Ljwgs_045519.1_at	-1.413152365	0.034301861
Ljwgs_077452.1_at	-1.412637856	0.001279271
gi45616136_at	-1.412490786	0.001304117
chr5.CM0956.33_at	-1.412348245	0.004988749
chr3.CM0634.4_at	-1.412033099	1.64E-06
gi45629141_at	-1.412003007	0.007193616
Ljwgs_103607.1_at	-1.411725808	0.007328156
chr4.CM0244.77.1_at	-1.411669622	0.001033939
Ljwgs_017799.2_at	-1.411634567	0.006872858
chr4.CM0042.44_at	-1.411481839	2.66E-05
gi45352381_at	-1.411145348	0.008173579
Ljwgs_009218.1_at	-1.410950107	1.68E-05
Ljwgs_015765.1_at	-1.410464038	0.00862206
Ljwgs_050738.1_at	-1.410073998	0.024370107
chr6.TM0084.14_at	-1.409677604	0.001894141
Ljwgs_039789.1_at	-1.409256423	2.45E-05
Ljwgs_012872.1_at	-1.408769464	0.000596431
Ljwgs_030966.1_at	-1.408594177	1.27E-05
chr1.CM0591.47.1_at	-1.408236563	0.01378965
chr4.CM0399.45_at	-1.408218018	8.47E-06
Ljwgs_119678.1_s_at	-1.407882536	0.039306826
Ljwgs_039010.1_at	-1.407756556	4.72E-05
gi38194465_at	-1.407213394	0.002991533
chr5.CM0299.10_at	-1.407093382	1.57E-05
TC14808_s_at	-1.405002735	0.000151706
Ljwgs_084669.1_at	-1.404643452	0.04928041
chr5.CM0096.34_at	-1.404420079	0.026069435
TM1408.21_at	-1.404007024	0.001948774
chr5.CM0052.31_at	-1.403042465	0.001124562
chr6.CM0055.48_at	-1.401512805	0.00060894
Ljwgs_066816.1_s_at	-1.401244776	0.007412396
Ljwgs_024416.2_at	-1.401068542	0.000149245
Ljwgs_054648.1_at	-1.400572461	0.017355938
Ljwgs_053473.1_at	-1.399446342	1.24E-05
Ljwgs_009449.2_at	-1.398576492	1.47E-05
chr2.TM1561.10_at	-1.398199916	0.005022008
chr6.CM0014.46_at	-1.397628126	0.01393477
chr6.CM0118.91_at	-1.396730945	1.02E-07
chr6.CM0118.43.1_at	-1.395919363	0.013684128
gi45636983_at	-1.395770465	0.001015373
chr1.TM0103.18.2_at	-1.394683502	5.27E-05
chr6.CM0137.5_at	-1.394313824	8.10E-06
Ljwgs_075829.1.1_at	-1.392666734	0.008646447
chr1.CM0375.42_at	-1.391838982	0.005968577
chr3.CM0724.29_at	-1.391800073	0.000236421
chr5.CM0148.22_at	-1.390251875	0.000381981
chr5.CM0260.31.4_at	-1.389913327	2.68E-06
BM1702.3_at	-1.389307255	0.001655114
Ljwgs_031703.1_at	-1.389046736	0.000908594
Ljwgs_055109.1_s_at	-1.388469812	0.015402719
chr2.CM0249.4_at	-1.388223733	8.34E-06
chr2.CM1150.5_at	-1.388176905	0.002483696
Ljwgs_024026.1_at	-1.388097317	0.035637069
Ljwgs_033442.1_s_at	-1.387870733	0.000976326
chr5.CM0062.24.1_at	-1.387705235	0.001348542
TC16559_at	-1.387322342	0.046196082
gi7748069_at	-1.386637018	0.048344076
TM0599.25_at	-1.386566982	0.001280434
chr2.CM0102.1_at	-1.386344832	8.56E-05
chr2.CM0783.15_s_at	-1.386243686	0.002318923
Ljwgs_012628.1_x_at	-1.385111587	8.51E-05
chr1.CM0222.23_at	-1.384927944	0.002086266
gi45397204_at	-1.384741594	0.004000323
TC14811_at	-1.384737201	0.000268758
chr1.CM0378.1_at	-1.384476429	0.005884422
gi45401629_at	-1.383532279	0.000193849
gi45609418_at	-1.380737012	0.000173623
gi29966037_at	-1.380242465	7.85E-06
gi45631251_at	-1.379758236	0.042581387
TM0556.4_at	-1.379021225	0.007524656
gi45401789_at	-1.378085855	0.049891862
Ljwgs_024967.1_at	-1.377995548	0.000141792
chr1.CM0113.47_at	-1.377909285	0.000977825
chr6.CM0114.49_at	-1.377895408	0.048297222
Ljwgs_039552.2_at	-1.376205566	0.003063045
gi45628978_at	-1.376065341	0.00018015
Ljwgs_082134.1_at	-1.375076935	2.04E-05
Ljwgs_029842.1_s_at	-1.375074135	0.000153515
chr4.CM0739.30_at	-1.375002242	2.69E-06
Ljwgs_062999.2_at	-1.374687422	0.003033915
Ljwgs_104119.1.1_at	-1.374613997	0.004338114
gi45572323_at	-1.373399618	0.018783874
gi45410721_at	-1.373380619	0.049726151
chr1.TM0989.5_at	-1.372209636	1.22E-05
chr1.TM0750.13_at	-1.3716057	3.86E-05
chr6.CM0118.25_at	-1.370930031	0.030250181
chr2.CM0903.14_at	-1.370606921	0.014172901
CM0601.34_at	-1.370581339	0.011546811
TC16707_at	-1.370577802	0.001478659
CM0457.18.1_at	-1.370191262	9.45E-07
chr6.CM0885.28_s_at	-1.370183653	0.004187912
chr1.CM0123.35.1_at	-1.369275388	0.015285522
chr4.TM1616.5_at	-1.368746723	0.000393449
Ljwgs_102945.1_at	-1.36863433	0.022415191
Ljwgs_138654.1_x_at	-1.367785074	0.037014048
chr3.CM0208.15_at	-1.36735881	0.000163804
chr4.CM0288.34_at	-1.367263777	0.001192599
Ljwgs_107784.1_at	-1.366939861	1.27E-05
chr2.CM0002.34_at	-1.366739955	3.31E-05
Ljwgs_060133.1_at	-1.366639457	0.00932588
chr2.CM0304.46.1_at	-1.366281851	0.030493649
chr5.CM0569.33_at	-1.366215892	0.002990994
Ljwgs_053445.1_at	-1.365955891	1.60E-05
Ljwgs_060581.1_at	-1.365417743	0.006339029
chr3.CM0135.12.4_at	-1.36508656	0.008411175
Ljwgs_013211.1_at	-1.364968581	0.014898997
Ljwgs_027210.1_at	-1.364587905	8.30E-06
chr4.CM0170.23_at	-1.364253604	0.000210254
gi7779004_at	-1.363950402	0.008733988
chr2.CM0545.65_s_at	-1.363808559	3.31E-05
Ljwgs_057809.1_at	-1.362603169	0.00013081
Ljwgs_047911.0.1_at	-1.361991537	0.009246355
TC12084_at	-1.361943983	0.001600156
Ljwgs_024086.1_at	-1.361825565	0.006367264
chr2.CM0002.57_at	-1.361699234	0.000232984
gi45413556_at	-1.36131597	0.00453479
Ljwgs_026055.2.1_s_at	-1.360882835	0.019740374
chr3.CM0091.18_at	-1.360818883	0.010866777
Ljwgs_017955.1.1_at	-1.360230398	0.001296537
chr5.TM0744.2.2_at	-1.359532071	4.11E-05
BM1386.18_at	-1.359204146	4.87E-07
chr4.CM0297.37_at	-1.357897017	1.00E-05
chr1.CM0094.86_at	-1.35650923	3.45E-06
chr4.CM0025.37_at	-1.356350435	0.001919326
Ljwgs_052488.1_at	-1.35620061	0.013370802
chr4.CM0399.36_at	-1.355574153	0.040965989
Ljwgs_013424.2.1_s_at	-1.355444652	1.57E-06
Ljwgs_069212.1_at	-1.354579995	0.000870851
chr6.CM0139.69_at	-1.354573756	0.002957114
Ljwgs_052364.1_at	-1.354163226	0.001227337
chr2.CM0783.12.1_at	-1.354096853	0.020346749
chr2.CM0058.4_at	-1.353909629	0.019031893
chr2.CM0065.16_at	-1.353495899	0.004543803
chr1.TM1124.12_at	-1.353197601	0.007345116
Ljwgs_076359.1_at	-1.353151664	0.000650849
chr2.CM0011.32.1_x_at	-1.352733876	0.025681769
chr5.CM0089.42_at	-1.352604034	8.31E-06
chr1.CM0284.8_at	-1.352102202	0.009711783
chr1.CM0163.17.1_at	-1.351134739	0.02562019
Ljwgs_071600.1_at	-1.350591432	0.00216794
Ljwgs_062700.1_at	-1.350363982	0.031612317
Ljwgs_022649.1_at	-1.350165731	0.000996612
Ljwgs_038417.1_at	-1.348556609	0.004298447
CM1324.12_at	-1.348499005	2.47E-06
TM1123.5_at	-1.347266249	0.028430876
chr1.CM0012.71_at	-1.346926496	8.66E-05
Ljwgs_006435.2_at	-1.345720251	7.63E-05
Ljwgs_038482.1_at	-1.345348524	0.005359371
Ljwgs_082464.1_at	-1.344985712	0.001509443
Ljwgs_123763.1_at	-1.344596361	5.75E-05
chr1.TM1444.2_at	-1.344411017	0.007035886
Ljwgs_036586.2_at	-1.342479066	0.001711621
chr3.CM0216.51_at	-1.342046673	0.002583734
chr5.CM0024.54_at	-1.342045849	0.002287084
chr3.CM0155.8_at	-1.341688677	7.60E-05
Ljwgs_025455.1_at	-1.341220132	0.009289358
gi45610857_s_at	-1.340270685	0.00584009
Ljwgs_036646.1_at	-1.340080167	0.000391481
gi34495198_at	-1.339658748	0.031406066
TC13266_at	-1.339512445	0.000650849
chr1.TM0811.18_at	-1.338320854	9.05E-06
chr1.CM0029.45_at	-1.338301796	0.004176675
chr4.CM0025.56_at	-1.338134	0.006977252
Ljwgs_073370.1_at	-1.337927467	0.001733855
TM0481.10_at	-1.337403354	0.000855434
Ljwgs_059100.1_s_at	-1.336840218	0.048197786
Ljwgs_026479.1_at	-1.336302553	0.023990061
chr1.CM0349.28_at	-1.335531841	0.002905439
Ljwgs_046174.1_x_at	-1.335017775	0.001864403
Ljwgs_012238.2_at	-1.334997225	0.001038123
chr1.CM0147.26_at	-1.33440384	0.02839337
chr4.CM0003.66_at	-1.333858054	0.005171065
Ljwgs_031111.1_at	-1.333783153	0.048935668
gi45610711_at	-1.333714399	0.000469222
Ljwgs_026286.1.1_at	-1.333652403	0.033927255
Ljwgs_035411.2_at	-1.333645655	0.000117953
chr5.TM1493.7.1_at	-1.333435941	2.62E-05
chr1.CM0122.2_at	-1.332922893	4.16E-05
chr4.CM0500.23_at	-1.332750878	4.78E-05
TM0499.10_at	-1.332674257	0.023600261
Ljwgs_068766.1_s_at	-1.332143694	0.000340083
Ljwgs_073234.1_at	-1.332075595	8.41E-05
TM1441.27.1_s_at	-1.331456023	0.005138066
Ljwgs_025750.1_s_at	-1.331282848	0.029744772
chr1.TM0862.21_at	-1.330883865	0.012064324
chr1.CM0166.48_at	-1.330842316	0.006042942
chr5.CM0357.44.1_at	-1.330686741	0.012873484
chr1.CM0122.54_at	-1.330578754	8.03E-05
chr1.CM0009.24_at	-1.330491411	0.014626024
Ljwgs_020116.2_at	-1.33041092	0.021437616
Ljwgs_056728.1_at	-1.33029613	0.000180716
TM0644.10_at	-1.330121957	0.000149245
Ljwgs_127000.1_at	-1.32972005	0.001335723
Ljwgs_059008.1.1_at	-1.329686139	0.028385742
Ljwgs_002406.1_at	-1.329197153	0.001202345
chr2.TM0564.16_at	-1.329169405	0.039013764
gi7781869_at	-1.328858431	0.047735963
chr2.CM0608.83_at	-1.328513025	0.010467026
Ljwgs_019393.1_at	-1.328175867	0.001717292
chr2.TM0667.19_at	-1.326580191	1.01E-05
Ljwgs_046559.1_at	-1.326565907	0.00521483
Ljwgs_046174.1_at	-1.325762241	0.002638162
chr1.TM0812.9_at	-1.32456803	0.018216566
chr4.CM0558.10_at	-1.324063641	2.79E-05
Ljwgs_000591.1_s_at	-1.322840698	0.002898991
chr5.CM0019.54.4_at	-1.32256812	0.000925651
Ljwgs_024055.1_at	-1.321318051	0.005884808
chr2.TM0435.22_at	-1.320944009	0.005580107
gi45350182_at	-1.320352264	0.00195948
Ljwgs_059025.1_at	-1.319933684	0.03441616
Ljwgs_112713.1_at	-1.319157222	0.017083279
gi45348988_at	-1.318606932	0.028959942
Ljwgs_035621.1_at	-1.318334183	2.36E-05
chr3.CM0152.16_at	-1.318277701	9.48E-06
Ljwgs_023290.1_at	-1.317539215	0.035578157
Ljwgs_096797.1_s_at	-1.317385068	0.041933361
chr1.CM0121.31_at	-1.317278502	0.000447243
Ljwgs_147667.1_at	-1.316723132	0.013982617
chr2.CM0168.45_at	-1.31641824	0.020252124
Ljwgs_063488.1_at	-1.316002147	0.007164075
Ljwgs_082981.1_at	-1.315812389	0.023807966
Ljwgs_044546.1_at	-1.31555519	0.005837962
Ljwgs_055600.1_at	-1.315491029	1.14E-06
chr2.TM0652.12.1_at	-1.315176312	0.009524388
Ljwgs_017763.1_at	-1.314692482	7.05E-05
TC15284_at	-1.314181445	7.05E-05
Ljwgs_145149.1_at	-1.313888302	0.000827652
Ljwgs_011792.1_at	-1.31373956	0.001587465
Ljwgs_021832.1_at	-1.313693586	4.95E-05
chr3.CM0106.47.1_at	-1.313617785	3.57E-05
Ljwgs_026006.1_at	-1.313146332	6.56E-05
Ljwgs_133315.1_s_at	-1.312803079	0.000750451
Ljwgs_040410.1_s_at	-1.312758702	0.001160523
gi45618151_s_at	-1.312726821	0.046815055
Ljwgs_019729.1_at	-1.312316157	0.040606125
chr3.CM0091.75_at	-1.312079051	0.002301246
Ljwgs_079184.1_s_at	-1.312011902	0.016922254
chr1.CM0398.34_at	-1.311809534	0.046272231
gi45615749_at	-1.311665463	0.010263889
Ljwgs_070712.1_at	-1.311236779	0.001517507
Ljwgs_051577.1_at	-1.311175605	0.005605992
Ljwgs_006172.2_at	-1.310676225	0.030618811
chr1.CM0800.72_at	-1.310104499	0.000304146
chr2.CM0608.39_at	-1.309767591	0.012124929
chr5.CM0359.20_at	-1.309429403	0.009040752
Ljwgs_061486.1_at	-1.309261111	0.000238075
chr5.CM0089.119.1_at	-1.3091899	0.006134783
chr2.CM0310.35.1_at	-1.308467551	0.019984628
Ljwgs_048194.1_at	-1.308301583	0.014898997
chr5.CM0077.4_at	-1.30815758	0.000557299
chr1.CM0955.14_at	-1.307816258	3.19E-05
Ljwgs_027386.1_at	-1.306914662	0.036798423
chr4.CM0061.17.1_x_at	-1.30691361	0.002424004
chr4.CM0333.13.1_at	-1.306687727	0.03635905
Ljwgs_030287.1_at	-1.30640745	0.000358025
chr6.TM1374.4.1_at	-1.306152555	0.002128228
chr5.CM0095.16_at	-1.305288332	0.000830997
gi45351483_at	-1.305063799	0.007517031
Ljwgs_016442.1_at	-1.304404735	0.013288119
TC13686_at	-1.304284804	0.00027127
chr3.CM0091.8_at	-1.304207787	0.000465316
TM0573.25_at	-1.303976498	0.000100377
Ljwgs_030559.1_s_at	-1.303557125	9.00E-06
Ljwgs_043900.1_at	-1.302508562	1.09E-05
Ljwgs_129120.1_at	-1.302447162	0.03942708
Ljwgs_019938.2_at	-1.302371105	0.00020842
chr1.CM0147.33.1_at	-1.301023798	8.88E-06
Ljwgs_043732.1_at	-1.300257966	5.56E-05
Ljwgs_030233.1_at	-1.300181523	9.22E-05
chr1.TM0371.12_at	-1.300135375	2.98E-05
Ljwgs_065099.1.1_at	-1.299801316	0.04333712
Ljwgs_064460.1_at	-1.299673761	0.033813239
Ljwgs_021207.1_s_at	-1.299240385	7.97E-05
Ljwgs_029600.1_at	-1.299085109	0.00734415
Ljwgs_052569.1_at	-1.299046037	1.05E-05
chr1.CM0269.18_at	-1.298684401	0.002844377
Ljwgs_029066.1_at	-1.298286182	0.00044297
TC10467_at	-1.298062274	0.028862106
TM0683.22_s_at	-1.298034614	8.62E-06
Ljwgs_010253.1_at	-1.297893621	0.001694063
Ljwgs_009879.2_at	-1.296349158	0.003623631
TC13083_at	-1.296201463	0.003476481
chr3.TM0506.24_s_at	-1.296103121	0.021815526
Ljwgs_098057.1_s_at	-1.295866089	0.000144338
chr1.CM0315.43_at	-1.295584733	0.012216491
TC20155_at	-1.294953106	0.049164482
chr1.CM0760.4_s_at	-1.294790946	0.02002776
Ljwgs_072419.1_at	-1.294776246	0.020390931
chr3.CM0452.19_at	-1.294564699	1.69E-05
chr3.TM0416.13_at	-1.29429324	0.000671933
chr2.TM1731.8.1_s_at	-1.293393432	4.33E-06
chr6.CM0037.52_at	-1.293366739	0.00707475
Ljwgs_039016.1_s_at	-1.291313114	0.032554757
Ljwgs_008031.1_at	-1.290900888	0.009433617
TM1226.3.1_at	-1.290487025	0.005211831
Ljwgs_030792.1_at	-1.290102173	0.00058763
TC14807_at	-1.290075681	0.000373736
Ljwgs_126405.1_at	-1.290037469	0.02816451
Ljwgs_049831.1_at	-1.289655676	0.046565912
TC10502_at	-1.289655185	0.001155001
chr4.CM0333.5_at	-1.289609804	8.47E-06
chr2.TM1534.12_at	-1.289490712	0.0001313
chr1.CM0295.20_at	-1.289418718	4.43E-05
TC15721_at	-1.289404479	0.000286629
chr5.CM0357.72.2_s_at	-1.289348063	0.000561807
Ljwgs_027173.1_at	-1.289266825	0.038604295
chr2.CM0018.97_s_at	-1.288927938	0.000325161
chr3.CM0282.57_at	-1.288586753	0.000397208
TC17315_s_at	-1.28806363	0.005975553
chr1.CM0104.36_s_at	-1.287926153	0.000869406
chr5.CM0519.14_at	-1.287810001	3.11E-08
Ljwgs_013808.1_at	-1.287640106	0.000251572
chr4.CM0244.46_at	-1.286631969	2.89E-05
chr1.TM0430.1_at	-1.286039883	4.05E-06
chr1.TM0356.18.1_at	-1.285614839	0.004789978
Ljwgs_033059.1_at	-1.285389102	0.002093702
chr1.CM0233.55_at	-1.285244249	0.000454767
chr2.CM0074.2_at	-1.284528238	0.000239831
Ljwgs_056227.1_at	-1.284457668	0.015838359
TM0906.17.1_at	-1.284109306	0.023171881
Ljwgs_009217.1.1_at	-1.282947612	2.88E-05
chr6.CM0037.6.4_s_at	-1.282548851	0.026576662
Ljwgs_049002.2_at	-1.281779969	0.000286859
Ljwgs_064158.1_at	-1.281496333	0.016206758
Ljwgs_027923.2_at	-1.279529767	0.000646705
Ljwgs_034583.3_at	-1.279448004	0.000332689
Ljwgs_033127.1_at	-1.279445958	0.022145355
chr3.TM0730.13.4_at	-1.27923614	7.19E-05
chr4.CM0131.56_at	-1.278768771	0.003241226
TC15347_at	-1.278587647	4.76E-05
chr5.CM0089.74.1_s_at	-1.278448453	0.019682058
chr1.TM1612.11_s_at	-1.278129202	0.001334984
TC13963_at	-1.278020772	0.001683671
gi45410935_at	-1.276964313	0.003416081
Ljwgs_084577.2_at	-1.276808035	0.000278745
chr2.CM0008.46_at	-1.276531371	0.039330348
chr2.CM0021.43_at	-1.276363914	0.001485956
Ljwgs_017231.2_s_at	-1.276182539	0.000201674
chr1.CM0178.44_at	-1.276178828	0.001185149
TC10627_at	-1.275912659	0.000854904
chr5.TM1667.17.1_at	-1.274678991	0.000275654
chr2.CM0360.11_at	-1.274315997	0.010390086
chr1.CM0088.71_at	-1.274314852	0.000663498
Ljwgs_129671.1_at	-1.274054304	4.56E-06
chr1.CM0105.11_at	-1.272969766	0.004351125
Ljwgs_051953.2.1_s_at	-1.272879636	0.00609876
TC16398_at	-1.272720068	0.007676931
Ljwgs_015383.1_at	-1.272322752	0.00027114
TC11830_at	-1.272218292	0.001295958
Ljwgs_036019.1_at	-1.271730375	0.000299022
Ljwgs_008150.1_at	-1.271441776	0.002813207
gi45416045_at	-1.271345679	0.000746242
Ljwgs_045015.1_at	-1.271154189	0.023190679
chr5.TM0744.2.1_at	-1.27109802	8.00E-05
chr6.TM0632.12_at	-1.271087393	0.002030895
Ljwgs_075095.1_at	-1.270598288	0.005984269
Ljwgs_094664.1_at	-1.270233391	0.001480166
Ljwgs_031181.1_at	-1.26983003	7.18E-06
Ljwgs_005424.1_at	-1.268914289	0.000308319
chr4.CM0007.13.2_at	-1.268010575	6.35E-05
chr1.CM0579.50_at	-1.267333273	0.032933333
chr6.CM0836.48_at	-1.2672638	0.000255811
chr1.TM1305.9.2_at	-1.266927531	0.000138235
TM0548.1_at	-1.266908235	0.020359927
chr1.CM0147.70.1_at	-1.266766167	0.000429332
Ljwgs_052801.1_at	-1.266201408	0.010965746
chr1.CM0113.22_at	-1.26598022	0.000751108
Ljwgs_041059.2_at	-1.265896333	0.000330956
Ljwgs_053023.1_at	-1.265546234	7.86E-05
Ljwgs_023691.1_at	-1.265459922	0.004097342
Ljwgs_085236.2_at	-1.265121898	0.035529298
TC8894_at	-1.264982578	1.10E-06
TC19182_at	-1.263206436	0.006977184
Ljwgs_053764.1_at	-1.26245319	8.00E-06
Ljwgs_021232.1_at	-1.262344252	0.010283723
TM1354.2_at	-1.261541818	0.031544508
TM1664.12.1_at	-1.260227756	0.003520278
chr1.CM0109.16_at	-1.259986048	9.18E-06
Ljwgs_033278.1_at	-1.259562965	0.003130511
Ljwgs_094589.1_at	-1.258836379	0.013779291
chr4.CM0307.23_at	-1.258806524	0.001176572
chr1.TM0430.10_at	-1.258495064	5.57E-06
chr3.CM0396.20_at	-1.258419301	5.94E-06
Ljwgs_020959.1_s_at	-1.257447488	0.003907536
Ljwgs_023370.2_at	-1.25737796	0.00135685
Ljwgs_008353.3_at	-1.256997197	0.00274422
Ljwgs_035318.1_s_at	-1.256909415	0.031016817
chr2.CM0018.12_s_at	-1.256655658	1.61E-05
chr4.CM0007.37_s_at	-1.25542879	0.037478616
Ljwgs_014142.2_at	-1.255416793	2.29E-05
Ljwgs_074181.1_s_at	-1.255251602	0.006410175
Ljwgs_043679.2_s_at	-1.254798069	6.88E-05
Ljwgs_099030.1_at	-1.254589361	4.94E-05
chr3.TM1089.2.1_at	-1.25450989	0.000846169
chr1.CM0178.37_at	-1.254167066	6.57E-05
chr3.CM0468.4_at	-1.254020714	0.004483537
gi558544_at	-1.253968978	0.000651396
TC12853_at	-1.25391647	0.00453479
gi45416416_at	-1.253572695	0.002554531
chr2.CM0304.21_at	-1.253331054	0.001597661
chr1.TM1635.7_at	-1.253148804	0.00633176
Ljwgs_016883.3_at	-1.252676978	0.012456063
chr4.CM0042.19.1_at	-1.252074582	0.000758474
Ljwgs_127554.1_at	-1.251987639	0.009931525
chr3.TM1587.23.2_at	-1.251708729	0.000179225
chr4.CM0087.22_s_at	-1.250787517	0.049851343
chr3.TM0426.2_x_at	-1.250755925	0.00101413
chr1.CM0105.62_at	-1.250544936	0.00249857
Ljwgs_131670.1_at	-1.25045207	0.046545785
gi45569344_at	-1.249734507	0.002338683
Ljwgs_007123.1_at	-1.249723634	0.025810746
chr4.CM0307.16_at	-1.249151127	0.030870427
Ljwgs_108244.1_at	-1.24908733	0.00013977
chr3.CM0452.18_at	-1.248888306	0.012780507
gi29966999_at	-1.248799555	0.012514867
Ljwgs_013085.2_s_at	-1.248230236	0.028344931
Ljwgs_009895.1_at	-1.247536027	0.002453937
Ljwgs_023898.1_at	-1.24729256	5.12E-05
Ljwgs_018781.1_at	-1.246979711	0.00862206
chr1.CM0496.21_at	-1.246880772	0.001078821
chr4.TM0832.32_at	-1.246030747	0.000478405
TC17256_at	-1.245892766	0.000825442
gi45620669_at	-1.245674034	0.012529333
Ljwgs_013235.1_x_at	-1.245370266	0.003147815
chr5.CM0335.47_s_at	-1.245204795	0.012036982
Ljwgs_051953.2.1_at	-1.244611854	0.01734173
Ljwgs_044013.1_at	-1.244048057	0.006801051
Ljwgs_019856.1_at	-1.243805892	0.011251575
chr2.CM0249.63.3_s_at	-1.243648598	0.004000368
chr6.CM0420.16_at	-1.243412199	0.006459773
Ljwgs_021120.1_at	-1.243111988	0.000337147
chr5.CM0299.20_at	-1.243018326	5.17E-05
Ljwgs_070606.1_at	-1.242664758	0.007416172
Ljwgs_137016.1_at	-1.242366	0.001086747
chr3.CM0724.4_at	-1.242287635	0.003067653
Ljwgs_071737.1_x_at	-1.242209647	0.022417718
chr5.CM0158.42_at	-1.242101472	0.000162258
Ljwgs_037348.0.1_at	-1.241910331	0.023600261
Ljwgs_048801.1_at	-1.241511769	9.51E-07
Ljwgs_138276.1.1_s_at	-1.240951534	6.62E-06
chr4.CM0087.28_at	-1.240815828	8.37E-06
Ljwgs_084225.1_at	-1.239940865	0.044746868
Ljwgs_021036.1.1_at	-1.239840998	0.020734688
gi45632830_at	-1.239398248	0.003008879
chr3.CM0091.78_at	-1.239241762	0.02553803
Ljwgs_021907.1_at	-1.239021289	0.000770346
Ljwgs_022463.1_at	-1.238889075	1.52E-05
TM1471.15_at	-1.238843196	0.000236993
Ljwgs_023035.1_at	-1.238158876	2.87E-05
chr4.CM0173.31_s_at	-1.237586067	0.010357562
Ljwgs_030533.0.1_s_at	-1.237370913	0.001252141
TM0674.25_at	-1.235681181	0.036311465
Ljwgs_025788.1_at	-1.235618917	3.02E-05
Ljwgs_049430.1_at	-1.235453118	0.000301292
Ljwgs_010369.1_at	-1.235190023	0.001405516
Ljwgs_090517.1_at	-1.235185387	7.27E-05
chr3.CM0127.35_at	-1.234978326	0.010945622
gi45350470_at	-1.234857215	0.0002403
Ljwgs_071948.2_at	-1.233388438	0.000291598
TM0497.12.4_at	-1.232786127	0.028931865
gi45635765_at	-1.232314757	0.000432033
Ljwgs_017707.1_at	-1.231889172	0.002213635
Ljwgs_054317.1_at	-1.231780779	0.000671933
TM0561.30.2_at	-1.23141177	1.36E-05
chr2.CM0304.71_at	-1.231268917	0.039013764
Ljwgs_147689.1_at	-1.230810352	0.007175136
chr6.TM0336.4_at	-1.230772368	5.36E-06
gi45629534_at	-1.230436112	0.013791844
chr6.TM0957.10.1_at	-1.230187619	0.000358115
chr1.CM0316.28_at	-1.228737531	0.00010668
Ljwgs_018137.2_s_at	-1.22807087	0.000120482
CM0528.43_at	-1.227631725	0.007280326
Ljwgs_120960.1_at	-1.22723506	0.001313916
chr2.TM0641.1_at	-1.226182174	0.000452568
gi45398108_at	-1.225731891	0.023397111
Ljwgs_021513.1_at	-1.225677747	0.039836934
TM0990.13_at	-1.225486296	0.000173427
chr3.TM0416.5_at	-1.225219647	0.005430926
Ljwgs_074526.0.1_s_at	-1.224977818	9.16E-05
chr4.CM0175.87_at	-1.224825003	0.022562877
chr1.CM0206.77_at	-1.224525119	0.02238384
Ljwgs_019666.1_at	-1.224453446	0.045305478
Ljwgs_062591.1_at	-1.224024725	2.81E-05
TM0548.13_at	-1.224009378	0.010981985
TM0683.9_at	-1.223630757	0.005636907
chr2.CM0099.49_at	-1.223208255	0.00193019
chr1.CM0147.2_x_at	-1.223148435	0.000227923
chr3.CM0106.80_at	-1.223097177	0.01110936
Ljwgs_141991.1_at	-1.222965375	0.002891282
chr2.CM0191.21_at	-1.222632355	0.003920079
gi45631782_s_at	-1.22180242	1.96E-05
TM0770.15.2_at	-1.221431372	3.94E-06
chr5.CM0200.5_at	-1.221163211	0.000547201
chr6.CM0738.20_at	-1.221092307	0.001299373
Ljwgs_109430.1_at	-1.221005192	0.0004205
chr5.CM0052.19_at	-1.220909631	0.001447285
Ljwgs_024210.1_at	-1.220407414	0.010104017
gi45616933_at	-1.220037908	0.004442162
chr1.CM0591.20_at	-1.219942383	0.001216875
TC10432_at	-1.219918587	0.000507514
gi45401936_at	-1.219440052	0.029570125
TC14749_at	-1.218980796	0.003607325
Ljwgs_142256.0.1_at	-1.218952021	0.023245315
chr6.CM0045.15.1_at	-1.218387273	0.005322371
Ljwgs_059387.1_at	-1.218385299	0.039735548
chr2.CM0060.76_at	-1.218224729	0.012674023
Ljwgs_136955.1_at	-1.218036816	0.002666874
Ljwgs_085406.1_at	-1.217547967	0.043125623
Ljwgs_048869.1_at	-1.216895757	0.012312829
chr4.CM0007.27.2_at	-1.216495279	0.000140718
TM0644.14_at	-1.21622542	3.55E-05
Ljwgs_053094.1_at	-1.215654543	0.025634871
Ljwgs_093150.1_s_at	-1.215505484	0.000510498
Ljwgs_048413.1_s_at	-1.215435407	0.048697825
chr4.TM0296.16_at	-1.215218242	0.000995848
chr6.CM0118.19_at	-1.215156517	2.72E-05
chr2.TM1637.11.1_at	-1.214866438	0.013808346
Ljwgs_036891.1_at	-1.214300022	0.01718577
Ljwgs_064997.1_s_at	-1.214002165	0.00324916
Ljwgs_145350.1_at	-1.213658044	0.007913081
Ljwgs_034621.1_s_at	-1.213357211	0.012500454
TM0846.31_s_at	-1.213211356	0.046719495
Ljwgs_049611.1_x_at	-1.21179651	0.019741197
Ljwgs_021483.1_at	-1.211626104	0.001517507
chr1.CM0105.120_at	-1.211542676	0.000830997
chr5.TM0872.6.1_at	-1.210682319	0.000144077
Ljwgs_009115.2_at	-1.21051504	0.008839915
TM0685.12_at	-1.210285698	0.010680438
Ljwgs_052912.1_at	-1.210021357	0.007067129
Ljwgs_055078.2_s_at	-1.208901281	2.79E-05
chr2.CM0323.7_at	-1.208085761	0.024951496
Ljwgs_054015.2_at	-1.207317989	0.026425537
Ljwgs_018534.1_at	-1.207244823	1.47E-05
gi45618172_at	-1.207077212	0.009289358
chr2.CM0018.63.2_at	-1.206110906	0.023053778
TM0674.16_at	-1.205891783	0.000330976
Ljwgs_146163.1_at	-1.205890684	0.000911187
TM1122.1_at	-1.205389127	0.010135517
chr3.CM1468.11_at	-1.204819879	7.93E-06
chr5.CM0335.26_at	-1.204073389	0.000777922
Ljwgs_066568.1_at	-1.203020196	0.000133724
TM1472.25_at	-1.202755543	0.00083336
Ljwgs_148411.1_at	-1.202279617	0.00117688
Ljwgs_012424.1_at	-1.202226246	0.022402583
chr2.CM0250.8_at	-1.202028955	0.003709762
chr6.TM0689.7_at	-1.201637262	0.003801844
Ljwgs_050465.1_at	-1.201362189	0.014176221
chr4.TM1415.7_at	-1.200565522	0.02203844
Ljwgs_039618.1_at	-1.200328023	9.95E-05
chr1.TM0372.7_at	-1.200298047	0.018301104
gi45638663_at	-1.20013746	0.010291009
Ljwgs_004688.1_at	-1.200008186	0.000626241
chr2.CM0749.27_at	-1.199923904	0.000431893
TM1008.9_at	-1.199767832	0.000375494
Ljwgs_031863.1_at	-1.199543707	0.009401195
Ljwgs_028246.1_s_at	-1.199427643	0.003061507
chr1.TM0671.9_at	-1.19934809	7.12E-06
Ljwgs_014090.1_s_at	-1.199205203	2.06E-06
TC16101_at	-1.198829931	0.02930204
chr5.CM0494.11_at	-1.198786612	3.15E-05
Ljwgs_030017.1_s_at	-1.198768274	0.000117606
Ljwgs_088777.2_s_at	-1.198752757	0.003570834
gi7721208_at	-1.198219613	0.018893865
gi45623272_at	-1.198120947	0.003145303
chr1.TM0507.11.1_at	-1.197856075	8.42E-06
Ljwgs_030351.2_s_at	-1.197212511	0.001000254
Ljwgs_041837.1_at	-1.196712036	0.015437783
chr3.TM0616.17_at	-1.196504627	0.003215754
Ljwgs_094100.1_s_at	-1.196412965	0.000506916
Ljwgs_019074.0.1_at	-1.19633844	0.000189321
gi45639635_at	-1.196146824	0.000638772
chr4.CM0617.38_at	-1.195685335	0.007446878
Ljwgs_085402.1_at	-1.195464254	9.07E-06
Ljwgs_042540.1.1_at	-1.195447895	0.002789505
chr1.TM0688.3.2_at	-1.195301008	0.003408012
chr1.CM0361.33_at	-1.195045249	0.002588417
Ljwgs_077174.1_at	-1.19484236	0.039130971
Ljwgs_030670.1_at	-1.193885314	0.012968431
Ljwgs_021511.1_at	-1.193524922	6.95E-05
TC14027_at	-1.192394251	0.006568915
chr6.CM0055.12_at	-1.191977218	7.60E-07
TM0856.25_at	-1.19183382	0.000126404
chr5.CM0071.8_at	-1.190830252	0.001120814
chr4.CM0179.14_at	-1.189628673	0.011031679
Ljwgs_070310.1_at	-1.189251711	0.00031779
TC13900_at	-1.189093786	0.004298683
Ljwgs_064801.1_at	-1.18841545	0.00206397
chr1.TM1671.14_at	-1.188337305	0.001101281
Ljwgs_036147.1_at	-1.187836683	0.006053971
Ljwgs_050682.1_s_at	-1.187412458	0.010396629
chr2.CM0056.49_at	-1.186531149	1.02E-05
chr4.CM0079.43_at	-1.186514863	0.000240476
chr4.CM0087.61_at	-1.186336876	0.004783697
Ljwgs_071481.1_at	-1.185727893	0.031357896
chr3.CM0059.28_at	-1.185718079	0.009330945
Ljwgs_052811.1_at	-1.185699412	0.001628907
chr1.TM0688.6_at	-1.185314286	7.17E-05
chr3.CM0091.29_at	-1.185205979	0.029965158
chr4.CM0399.33_at	-1.184905143	0.00932588
Ljwgs_062118.1_at	-1.184807001	0.003482039
Ljwgs_067768.1_at	-1.184530338	3.29E-05
TC8164_at	-1.184481081	0.000453872
chr5.CM0328.43_at	-1.184469026	0.018290781
chr5.TM1466.1_at	-1.184002584	0.000703052
Ljwgs_069386.1_at	-1.183792682	0.00048703
Ljwgs_032939.1_x_at	-1.183426443	0.036019667
chr6.CM0055.39.3_at	-1.183205174	0.0367257
chr5.CM0048.20_at	-1.182954243	0.00094062
chr3.CM0155.25_at	-1.182304779	6.31E-06
Ljwgs_035152.1_at	-1.182252523	0.000720037
Ljwgs_000217.2_s_at	-1.182177553	0.007421224
TM1539.17_at	-1.181902646	0.000132086
Ljwgs_030160.1_at	-1.181839585	0.000266261
TC11897_at	-1.180451456	0.009356787
chr4.TM0555.4.2_at	-1.180217677	2.36E-05
TM0548.30_at	-1.180205738	0.019378869
chr5.CM0048.15_at	-1.17997403	0.005513031
Ljwgs_104964.1_s_at	-1.179884114	0.009159948
chr2.CM0803.38_at	-1.179747824	3.00E-07
BM0976.2_at	-1.17974527	3.92E-06
Ljwgs_029923.1_s_at	-1.179571364	0.000777788
chr4.CM0234.33_at	-1.179518705	0.000113461
TC18401_at	-1.178566627	0.001176572
chr2.TM0641.17.1_at	-1.176999419	0.000233067
gi45617952_s_at	-1.175710007	0.009327969
Ljwgs_039980.1.1_at	-1.175649168	0.0008122
Ljwgs_074677.1_at	-1.175073814	0.025574592
gi45578069_at	-1.174714516	0.010548265
gi45579626_at	-1.174309615	0.001234905
Ljwgs_008612.1_at	-1.174257461	1.00E-05
chr3.TM0730.8.1_at	-1.174048504	0.000117232
chr6.CM0437.1_at	-1.174014476	0.000142587
chr4.CM0182.29_x_at	-1.173761309	0.00068169
TM0578.5.1_at	-1.173359076	0.004540054
Ljwgs_035973.1_at	-1.173134741	0.046467275
Ljwgs_076243.1_at	-1.172759109	4.79E-06
chr3.CM0111.13_at	-1.172425562	0.001108075
Ljwgs_018312.0.2_at	-1.172180428	0.005131935
Ljwgs_065727.1_at	-1.1720309	0.011108928
Ljwgs_032042.1_at	-1.171915011	0.000508603
chr1.CM0133.36_at	-1.171335575	1.18E-05
Ljwgs_026587.1_at	-1.170341018	0.001056737
Ljwgs_080719.1_at	-1.170057218	0.000188418
chr5.CM0096.34.1_at	-1.16997953	0.030599888
chr1.CM0284.20.1_at	-1.16980284	0.000325883
Ljwgs_055408.1_at	-1.169752964	0.005886065
Ljwgs_003655.3_at	-1.168837385	4.54E-05
Ljwgs_053294.1_at	-1.168564455	0.040368593
gi45622758_at	-1.168537281	0.006321166
chr6.TM0722.6_x_at	-1.168454868	0.000530947
Ljwgs_062417.1_x_at	-1.167845798	0.023185531
TM1554.4_at	-1.167748227	0.015285522
CM0680.42_at	-1.167107698	0.041957221
chr2.CM0346.18_at	-1.167084484	0.00169928
chr3.TM0786.6_at	-1.166906351	0.025226935
chr5.CM0180.29_at	-1.166546209	0.001505647
Ljwgs_027473.1_at	-1.166480533	0.000120043
Ljwgs_051793.1_at	-1.166318985	0.006405189
chr1.CM0117.49_at	-1.166308166	2.68E-05
Ljwgs_062527.1_at	-1.166135542	1.54E-06
Ljwgs_084383.1_s_at	-1.166133956	0.010863411
Ljwgs_046279.1_at	-1.165748033	0.00407975
TC15542_at	-1.164961991	0.002093702
chr5.TM1323.16_at	-1.16471788	0.000870851
Ljwgs_032181.1_at	-1.163683331	0.026834271
Ljwgs_145786.1_at	-1.162910063	0.00113997
Ljwgs_033297.1.1_at	-1.16285626	0.011992341
Ljwgs_015597.0.1_at	-1.162716387	0.000330857
Ljwgs_024820.1_at	-1.161731507	0.035588453
Ljwgs_056581.1_at	-1.161674069	0.002231586
Ljwgs_019368.1_at	-1.161545792	0.000363029
Ljwgs_025251.1_at	-1.161451697	0.001811693
Ljwgs_072163.1_at	-1.161319313	0.015652502
Ljwgs_005884.1.1_at	-1.161294886	0.002703712
chr6.CM0066.5_at	-1.160511735	0.000567091
TM1634.15_at	-1.160421447	0.007913081
TM1624.16.1_at	-1.160405344	0.000518059
chr5.CM0024.34_at	-1.160075604	0.001452616
Ljwgs_022512.1_at	-1.159871211	0.002445185
chr4.TM1169.13.1_at	-1.159749941	0.000624898
Ljwgs_075864.1_at	-1.15972286	0.002919527
Ljwgs_020790.1_at	-1.159238998	0.001128612
Ljwgs_139121.1_at	-1.159097698	0.000396241
chr6.CM0045.1_at	-1.158480974	1.19E-06
Ljwgs_082281.1_at	-1.158442285	0.000178245
chr1.CM0088.8_at	-1.157998776	8.25E-05
chr2.CM0124.28.1_at	-1.157800476	0.000754987
Ljwgs_141428.1_s_at	-1.157333008	0.014414737
CM0345.31_at	-1.15730091	0.001312701
Ljwgs_063285.1_s_at	-1.157181693	0.006807628
chr6.CM0041.7_at	-1.156925882	0.018307275
chr3.CM0106.69_at	-1.156499408	6.62E-07
Ljwgs_021218.1_at	-1.156389418	0.018338889
TM0499.5_x_at	-1.156221281	0.009926583
TM0856.6_at	-1.156159083	0.025679968
Ljwgs_014706.1_at	-1.15549094	0.003004084
Ljwgs_108969.1_at	-1.155472831	0.016364686
chr6.TM0722.13_at	-1.155333567	0.001030962
Ljwgs_024947.1_at	-1.154556733	0.000120226
gi45637770_at	-1.15386775	0.001195087
chr2.BM1699.15_at	-1.15359005	0.007478004
gi45634537_at	-1.152645488	0.003184032
Ljwgs_023672.1_at	-1.152412355	0.003073634
chr3.CM0049.24_at	-1.15184502	0.002175915
gi45348865_at	-1.151842399	0.047609209
TM1678.4.1_s_at	-1.151583285	0.005125977
Ljwgs_103897.1_at	-1.150867268	0.043221746
chr2.CM0338.16.1_at	-1.150787501	0.004422001
Ljwgs_085768.1_at	-1.149663535	0.016554684
gi45612647_at	-1.149576931	0.005956854
TM1441.16.2_s_at	-1.149309842	0.014009207
TM0727.9.1_at	-1.148889122	1.67E-05
Ljwgs_030224.1_at	-1.148803002	0.001880938
Ljwgs_071737.1_at	-1.148586391	0.008467967
Ljwgs_010717.1_s_at	-1.148574936	0.000147567
chr4.CM0044.41_at	-1.148497193	0.029683094
TC12202_at	-1.14827216	3.56E-05
chr1.CM0289.55_at	-1.148064425	1.11E-05
TM1353.11_at	-1.148047317	4.57E-05
CM0693.18_at	-1.147791618	5.34E-05
TM0809.14.2_at	-1.147721429	0.000440987
TC19256_at	-1.1476981	0.000535536
Ljwgs_045338.1_s_at	-1.147252704	0.000497015
TM0581.2_at	-1.14685949	2.45E-05
Ljwgs_087343.1_at	-1.146674588	0.040601717
Ljwgs_022753.1_at	-1.146662416	0.007113806
Ljwgs_058803.1_at	-1.146299247	0.004100815
TC18910_at	-1.146297098	0.000447194
Ljwgs_135672.1.1_at	-1.146249898	0.040864366
Ljwgs_019651.1_at	-1.146184127	0.006839834
Ljwgs_031112.1_at	-1.145145436	0.011147313
chr1.TM0811.17_at	-1.144422098	0.04845713
gi45352765_at	-1.143962533	0.009639701
Ljwgs_026683.1_at	-1.143770332	0.039586246
chr2.CM0904.40_at	-1.143509994	8.06E-06
Ljwgs_013010.1_at	-1.143120807	0.033212453
Ljwgs_041573.0.1_at	-1.143113417	0.017634538
chr1.TM1767.6_at	-1.142752805	1.51E-05
Ljwgs_051289.1_at	-1.142590148	0.000713489
chr4.CM0003.27_at	-1.142351764	0.00358344
Ljwgs_024791.1_at	-1.141727571	1.87E-06
Ljwgs_014034.2_at	-1.14129283	8.79E-06
chr5.TM1466.6_at	-1.140748312	0.020965253
Ljwgs_018908.1_at	-1.140464767	0.005968577
chr1.CM0248.34_at	-1.139646002	0.015895088
Lj-MIR160_at	-1.139429696	0.045193006
chr4.CM0075.28_at	-1.139316777	0.003318782
Ljwgs_028985.2_at	-1.139311273	0.005726093
Ljwgs_025958.1_s_at	-1.138865289	0.00128725
TM1051.19_at	-1.138691398	0.046779518
Ljwgs_031154.1_at	-1.138641032	0.00125772
chr5.CM0911.39_s_at	-1.138308062	0.001665021
gi45400263_at	-1.137978422	0.003813714
chr4.CM0219.44_at	-1.137160243	0.020372207
chr4.CM0172.42_s_at	-1.136690419	1.23E-05
Ljwgs_028409.1_at	-1.136575429	0.001499998
TM1711.4_at	-1.136437522	0.023807966
CM0355.34_at	-1.136180241	0.001666053
CM0601.32_at	-1.135886415	4.13E-05
chr1.CM0122.78_s_at	-1.135692174	0.000103699
chr2.CM0249.117_at	-1.135403313	0.009020868
chr5.CM0956.10_at	-1.134807754	0.04944338
Ljwgs_123696.1_at	-1.134431055	0.000146606
gi45630154_at	-1.134179207	0.036888268
Ljwgs_058137.1_at	-1.134105208	0.000586605
Ljwgs_043946.1_at	-1.134090068	0.000120262
chr1.CM0105.104_s_at	-1.133805361	0.019947907
Ljwgs_015170.1_at	-1.13317447	0.033700973
chr2.TM1659.17_at	-1.132627747	0.003245554
chr1.CM0113.80_at	-1.132340053	0.000373521
chr2.CM0177.43_at	-1.132121659	0.001505647
Ljwgs_056895.1_at	-1.132089493	0.01077277
chr5.TM0389.4_x_at	-1.132080939	0.013536752
TC9215_at	-1.132038846	0.000146472
chr2.CM0373.4.1_at	-1.131770715	0.026229019
Ljwgs_027234.1_at	-1.131521556	0.016050347
gi45400467_at	-1.131305926	0.019797861
chr5.CM0040.66_at	-1.13125732	0.000654082
TM1090.6.2_s_at	-1.130152702	0.035541911
Ljwgs_025917.1_s_at	-1.130053155	0.000865884
TM1518.2_at	-1.12991877	0.047905558
gi45640107_at	-1.129731906	0.000611421
TM1408.6.1_at	-1.129352081	0.025880496
Ljwgs_109430.1_x_at	-1.129351728	0.000814307
Ljwgs_103614.0.1_at	-1.128830373	0.024294467
Ljwgs_103082.1_s_at	-1.128774879	0.001447211
Ljwgs_017395.3_at	-1.128621321	0.00338684
Ljwgs_022039.1_at	-1.128250177	0.043648361
TC14814_at	-1.128051292	0.021035773
Ljwgs_046820.1_s_at	-1.127906934	0.007921316
gi45349087_at	-1.127851938	0.000837972
TC10581_at	-1.127824403	0.00046664
chr1.CM0600.15.1_at	-1.127767448	0.010945622
chr6.CM0045.9_at	-1.127451649	3.21E-06
chr1.TM0835.14_at	-1.127235702	0.000362751
Ljwgs_036016.1.1_at	-1.12650407	0.003625357
chr4.CM0087.38_s_at	-1.12635152	0.036703864
Ljwgs_103318.1_at	-1.12611892	6.30E-05
Ljwgs_040215.2_at	-1.126027763	0.002299357
Ljwgs_126408.1_at	-1.12586296	0.000130398
Ljwgs_035395.1_at	-1.125224516	1.20E-05
chr2.CM0124.28.1_x_at	-1.124808232	0.001468255
Ljwgs_012011.1_at	-1.124709621	0.004854972
gi45609564_at	-1.124555027	0.002789505
chr4.CM0265.43.2_s_at	-1.124554771	0.001320031
Ljwgs_032260.1_at	-1.123559884	0.001020087
Ljwgs_022381.1_at	-1.123119525	4.38E-05
Ljwgs_124315.1_at	-1.123105622	0.019947907
chr1.CM0133.28_at	-1.12305222	1.40E-05
Ljwgs_002401.1_at	-1.12245872	0.000953887
TC16002_at	-1.122437488	4.82E-05
TM0770.13_at	-1.121468623	0.000200112
Ljwgs_119351.2.1_s_at	-1.121436539	0.005257839
Ljwgs_113067.1_s_at	-1.121221057	3.17E-06
chr1.CM0375.58_at	-1.120958237	0.000489817
Ljwgs_146445.1_at	-1.120876308	0.000298752
TC19945_at	-1.12062511	0.003188759
Ljwgs_102844.1_at	-1.12044525	0.008239266
Ljwgs_121515.1_at	-1.120369226	0.001280049
gi45622776_x_at	-1.120126295	0.000731818
gi45402783_at	-1.119749288	0.000236238
Ljwgs_027220.1_at	-1.119743236	0.005499497
Ljwgs_041281.1.1_at	-1.119358307	0.03474793
gi7614043_at	-1.119115322	0.002963862
Ljwgs_018204.1_s_at	-1.118932946	0.00835253
Ljwgs_036048.1_at	-1.118903015	0.007407954
chr5.TM0963.10_at	-1.118854535	0.003261192
gi45632748_at	-1.118753612	0.009143171
chr5.CM0299.44.2_at	-1.118444726	0.005990375
Ljwgs_117445.1_at	-1.118132171	0.002756808
chr2.TM1285.14_at	-1.117941809	0.000116289
chr1.TM0430.15.2_s_at	-1.116582322	0.000592605
TC15867_at	-1.116432319	0.000890594
Ljwgs_041792.1_at	-1.116293433	5.34E-05
chr2.TM1731.2_at	-1.115575929	4.03E-05
Ljwgs_016157.1_at	-1.115437994	0.00429309
Ljwgs_062057.1_at	-1.115393896	0.045650383
chr5.CM0200.80_at	-1.115334156	0.01470905
chr1.CM0088.25_at	-1.115252038	0.002542291
chr1.CM0088.1_at	-1.114953955	4.72E-05
Ljwgs_102328.1_s_at	-1.114570107	0.012646228
Ljwgs_070382.2_at	-1.114426855	0.001982118
Ljwgs_089133.0.1_s_at	-1.113987194	0.000133079
Ljwgs_061853.1.1_at	-1.113932125	0.017820925
Ljwgs_023249.1_at	-1.113768173	0.007170491
chr6.CM0539.16.2_at	-1.113345805	0.000120136
Ljwgs_080425.1_at	-1.112834149	0.001980485
Ljwgs_040508.1.1_s_at	-1.112239209	0.023496234
Ljwgs_010738.2_at	-1.111724363	0.000198158
Ljwgs_038358.1_at	-1.111360387	0.003035259
gi62857017_at	-1.111298492	0.02081755
Ljwgs_037032.2_at	-1.111054781	2.25E-05
Ljwgs_022559.1_at	-1.111010083	0.002450941
Ljwgs_075875.2_at	-1.110938764	0.001941825
Ljwgs_017467.1_at	-1.110719671	0.009568838
gi15191324_at	-1.110247048	0.000303331
chr1.TM0487.16_at	-1.108834132	5.44E-05
chr2.TM0134.30_at	-1.108720991	0.004445495
Ljwgs_024830.1_at	-1.10844382	0.005125449
chr5.TM0280.19_at	-1.108186005	0.001567104
Ljwgs_019178.1_at	-1.108045205	0.025420694
Ljwgs_011465.1_s_at	-1.10752257	0.000299067
Ljwgs_054070.1_s_at	-1.10749673	0.001245286
chr2.CM0008.10_at	-1.1071373	0.001243765
chr3.CM0106.58.1_s_at	-1.107091739	0.000753815
Ljwgs_018018.1_at	-1.107032537	0.010521453
Ljwgs_032423.1_s_at	-1.106233359	0.00026133
chr1.CM0147.120_at	-1.10599878	0.020571881
chr4.CM0227.46_at	-1.105988554	0.004999738
chr1.CM0544.39_at	-1.105879301	0.040368593
chr6.CM0114.41_at	-1.105826134	0.005128029
Ljwgs_032259.1_s_at	-1.10576363	0.048551397
gi23503551_at	-1.105696979	0.008216051
chr5.CM0024.64_at	-1.105612032	0.001982118
chr4.CM0283.42_at	-1.104579838	0.006840913
chr5.CM0299.21_s_at	-1.103988098	0.003923986
TC19460_at	-1.10386337	0.009102814
TC16513_at	-1.103502443	0.001914171
Ljwgs_025021.1_at	-1.103371455	9.72E-05
chr2.CM0323.53_at	-1.103274094	0.007424858
Ljwgs_011611.1_at	-1.102967364	0.005643736
chr5.CM0072.41_at	-1.102941438	0.011508921
TC19241_at	-1.102905036	0.024918368
gi45398271_s_at	-1.102892616	0.002088621
chr3.TM0859.12_x_at	-1.101928317	0.004717311
TM0728.6.1_at	-1.101766056	8.73E-05
Ljwgs_115052.1_at	-1.10175653	7.33E-05
chr1.CM0410.51_at	-1.101426178	1.31E-05
Ljwgs_030495.0.1_at	-1.101212286	0.000431045
chr6.CM0885.29.3_at	-1.099583934	0.006775115
Ljwgs_098398.1_at	-1.099295313	0.000851338
chr3.CM0129.20_at	-1.098788734	3.66E-06
Ljwgs_041390.1_at	-1.097222238	0.002269836
Ljwgs_051938.1_at	-1.096971785	1.39E-06
chr3.TM0907.8_at	-1.096917979	9.00E-06
chr1.TM0386.1_at	-1.09686156	0.005133388
chr4.CM0265.45_at	-1.096695296	0.000105745
chr2.TM0263.1.1_at	-1.096536685	7.47E-06
chr3.CM0216.32_at	-1.096399668	0.011155134
Ljwgs_040948.1_at	-1.095909162	0.002214463
chr3.CM0005.15.1_at	-1.095193853	0.042756193
Ljwgs_016284.1_s_at	-1.094655406	0.019796244
Ljwgs_030337.1_at	-1.094220796	0.017202682
chr1.CM0088.91_at	-1.093901281	0.005859992
chr4.TM0597.21_at	-1.09327074	0.033685096
TM0578.24.1_at	-1.092216411	0.000159825
Ljwgs_035775.1_at	-1.09213516	0.000373846
chr4.TM0597.16_at	-1.092128539	0.001767215
gi45633677_at	-1.091753827	0.001370789
chr5.CM0089.4.1_at	-1.091749106	0.00753292
Ljwgs_072918.1_s_at	-1.091543681	0.013808346
Ljwgs_032346.1_s_at	-1.091177288	0.04972359
gi4138130_at	-1.09106726	8.61E-05
Ljwgs_031735.1_at	-1.090894266	0.026344099
TC7859_at	-1.090778901	0.000648895
Ljwgs_064986.1_at	-1.090439236	5.68E-06
TC17884_at	-1.090381054	0.030838753
Ljwgs_070254.1_s_at	-1.090276202	0.016663323
Ljwgs_047700.1_s_at	-1.090210195	0.034326699
Ljwgs_008515.3_at	-1.089709532	0.000140571
Ljwgs_087925.1_s_at	-1.089684263	3.80E-06
Ljwgs_072299.1_at	-1.089635511	0.003872387
chr1.CM0800.35_at	-1.089322343	0.000501055
Ljwgs_118889.1_at	-1.089285826	0.000275654
chr4.CM0281.50_at	-1.089262245	0.00218951
chr2.CM0099.50_at	-1.089115389	4.07E-06
Ljwgs_047400.1_at	-1.088714173	0.030526444
chr1.CM0039.44_at	-1.088456295	0.034637701
chr2.CM0237.54_at	-1.088142383	0.004124956
TM0840.7.1_at	-1.088078472	4.11E-05
gi45354231_at	-1.087934702	0.024486697
TM1700.9_at	-1.087462969	0.008020721
chr1.TM0637.10.2_at	-1.087394671	0.02827716
Ljwgs_108569.1_at	-1.086849375	7.79E-05
TC19562_at	-1.086545556	0.009396849
Ljwgs_022001.3_at	-1.086302339	0.000275611
chr2.CM0168.32_at	-1.086241425	0.011328887
chr1.CM0398.2_at	-1.085834379	0.003300302
chr2.CM0250.24_at	-1.085726841	6.96E-05
gi6956747_at	-1.085416056	0.007602389
Ljwgs_027380.1_at	-1.08515402	0.046280495
chr4.CM0044.60.1_at	-1.084903558	0.0008383
Ljwgs_044096.1_at	-1.084630776	0.003538182
gi45405275_s_at	-1.084596774	8.94E-05
Ljwgs_063930.1_at	-1.084110053	0.009704206
Ljwgs_075227.1_at	-1.084090979	0.005346459
chr1.CM0982.14_at	-1.084077081	0.009860921
gi45620870_at	-1.084069624	0.017256662
chr4.CM0100.36_at	-1.083292406	0.000376535
chr2.CM0272.33_at	-1.0832382	0.041543689
chr6.TM1650.13_at	-1.083056963	0.023743533
TM1624.16_at	-1.082985768	0.000598181
Ljwgs_030983.0.1_at	-1.08272336	0.00294611
Ljwgs_111580.1_at	-1.08258679	0.018860032
Ljwgs_099100.1_at	-1.08246771	0.000250589
chr2.CM0249.2_at	-1.082449159	0.000475194
Ljwgs_010594.1_at	-1.082312786	0.007676931
TC17677_at	-1.081810442	0.000221858
chr1.CM0029.21_at	-1.080929274	0.009713642
Ljwgs_028358.1_at	-1.080855494	0.00010176
Ljwgs_020399.1_s_at	-1.080639554	1.40E-05
chr4.TM0555.10_at	-1.079819973	0.005108049
chr6.CM0037.30.2_at	-1.079460686	0.001420397
Ljwgs_056426.1_at	-1.079179126	0.000275747
Ljwgs_026418.1_at	-1.07800368	0.00020546
gi45631829_at	-1.077987457	0.00212908
Ljwgs_071955.1_s_at	-1.077749539	2.40E-05
Ljwgs_096703.1_at	-1.077680607	0.001963857
chr1.CM0982.8.2_at	-1.077104952	0.000139554
Ljwgs_145848.1_at	-1.077008923	0.007057407
Ljwgs_094523.1_at	-1.076928611	0.003978999
Ljwgs_017128.1_at	-1.076363624	0.006702601
Ljwgs_148626.1_at	-1.075104065	0.00610417
Ljwgs_087185.1_at	-1.074490573	0.004408951
Ljwgs_010360.2_at	-1.074252997	0.000605638
Ljwgs_030353.1_at	-1.07409315	0.001240648
chr1.CM0098.48_at	-1.073308902	3.53E-05
Ljwgs_101274.2_at	-1.07305808	0.00046459
Ljwgs_015483.2_at	-1.072964969	0.00395565
chr5.CM0062.27_at	-1.072952243	0.000345098
gi45405104_at	-1.072683191	0.00569431
gi45578898_at	-1.072075819	0.002956064
chr3.TM1419.13_at	-1.07205964	0.0015381
chr3.CM0282.16_s_at	-1.071547533	9.97E-05
chr6.CM0140.38_at	-1.071180909	7.64E-06
chr4.TM0832.2.1_at	-1.070977343	0.043448145
chr6.TM0440.2.1_at	-1.070222484	0.020500042
TM0441.8_at	-1.070102957	5.43E-07
chr5.CM0089.4_at	-1.069132711	0.00067867
chr2.CM0177.35.1_at	-1.068980154	0.003529329
CM0458.37_at	-1.067991893	1.84E-05
chr6.CM0885.29_at	-1.067809634	0.000443678
Ljwgs_117739.1_at	-1.067712161	0.005216456
Ljwgs_100214.1_at	-1.067156802	0.019851524
chr2.CM0168.48_at	-1.066761259	0.016897358
chr5.CM0357.21_at	-1.066467468	0.00056764
chr4.CM0182.5_at	-1.06646295	0.000207626
chr5.CM0299.20_s_at	-1.06645541	0.002099027
chr4.CM0073.79_at	-1.065994597	9.36E-06
TM1765.1_at	-1.065669068	0.033820785
chr4.CM0558.15.3_at	-1.065628995	0.000257911
chr6.CM0055.36_at	-1.065436198	7.83E-05
chr4.TM0844.3_at	-1.064609353	1.61E-05
chr2.CM0249.70_at	-1.063730458	0.006163929
chr5.CM0200.61.1_at	-1.063574539	0.006720506
chr6.CM0055.51_at	-1.063141068	0.008500745
Ljwgs_035378.1_at	-1.063066843	0.000806338
Ljwgs_063693.1_at	-1.063000467	0.000768989
Ljwgs_038972.1_at	-1.062964223	0.030857029
Ljwgs_021310.1_at	-1.062608371	0.007276652
gi45349931_at	-1.062527033	0.001306378
Ljwgs_075575.1_at	-1.06234818	9.89E-05
TC16557_at	-1.062001138	0.023414675
chr4.TM0832.40_at	-1.061668455	0.006372517
chr3.CM0142.60_at	-1.061425445	0.013228168
chr5.CM0569.10_at	-1.061351748	0.000492946
chr5.CM0260.5.1_at	-1.06111899	0.004646319
Ljwgs_081386.1_at	-1.060864794	0.014757931
gi7745816_at	-1.060624994	0.020235367
Ljwgs_022988.1_at	-1.060577383	0.008208906
gi45351307_at	-1.060530117	0.002333173
chr4.CM0042.8_at	-1.060072485	0.007184865
TC15913_at	-1.059915301	9.56E-05
Ljwgs_050992.1_at	-1.059754103	1.15E-05
gi45622776_at	-1.059601722	0.004347556
gi7740758_at	-1.059492987	0.036638109
TC16913_at	-1.059233263	0.000647707
Ljwgs_026171.1_at	-1.059221046	8.31E-05
chr1.CM0121.10_s_at	-1.058582312	0.002666495
Ljwgs_139846.1_at	-1.058441189	0.003587119
chr6.CM0314.51.2_x_at	-1.05822762	0.027620214
chr1.TM1078.2_at	-1.058167372	1.96E-05
Ljwgs_018722.1_at	-1.058050944	0.018262316
Ljwgs_023830.1_at	-1.05796381	0.024402338
Ljwgs_032723.1_x_at	-1.057412712	0.041543689
gi45632542_at	-1.057164649	0.001132145
Ljwgs_135673.1_at	-1.057014666	0.008348881
Ljwgs_058260.2_at	-1.056757589	0.024522793
chr2.CM0102.41_at	-1.056600147	5.72E-06
gi45642416_at	-1.056306085	0.013839568
TM1520.26.1_at	-1.056252091	0.010570706
chr5.CM0909.53_at	-1.05604357	0.000161215
Ljwgs_130310.1_s_at	-1.055965117	0.000521877
Ljwgs_023990.1_at	-1.055876174	0.004210756
Ljwgs_014252.1_at	-1.055836116	0.001682572
TM1472.22.1_at	-1.055671743	0.000100776
chr5.CM0359.32.1_at	-1.055169648	4.67E-05
TC17371_at	-1.054220587	0.028911131
chr1.TM0835.4_at	-1.054103154	0.005410841
CM1102.3_at	-1.05385971	8.94E-05
Ljwgs_145478.1_s_at	-1.053763584	0.00206215
Ljwgs_146393.1_at	-1.053541855	0.02917228
Ljwgs_023794.1_s_at	-1.053192556	2.33E-06
Ljwgs_141990.1.1_at	-1.053046161	0.005713071
chr1.CM0318.5.2_at	-1.052952498	8.26E-05
chr1.CM0122.16_at	-1.052520501	0.003469945
Ljwgs_058233.1_s_at	-1.052270168	0.005203906
chr6.CM0118.9_at	-1.051816327	0.000814307
Ljwgs_053080.1.1_at	-1.051813487	0.037379822
Ljwgs_031750.1_at	-1.051117137	7.53E-05
Ljwgs_042807.1_at	-1.050901334	0.02362567
TC13496_at	-1.050676555	0.000896361
chr4.CM0297.20_at	-1.050474159	0.029853502
gi45348245_at	-1.050283915	0.003024709
chr1.CM0078.14_at	-1.050277471	0.028638584
TM0561.7_at	-1.050261059	7.57E-05
chr3.CM0261.35_at	-1.050107588	4.86E-06
Ljwgs_090145.1_at	-1.049715772	0.037619291
BM1625.16_at	-1.049550475	0.023926538
CM0584.39.1_s_at	-1.04944478	0.000194263
Ljwgs_046195.1_at	-1.049036584	0.00184375
Ljwgs_052482.1_at	-1.048510286	0.019245855
Ljwgs_026868.1_at	-1.048068653	0.004552955
gi6956625_at	-1.047594824	0.002099246
Ljwgs_046736.1_at	-1.046674203	0.003788487
Ljwgs_058838.1_at	-1.046504566	0.000452568
Ljwgs_044296.1_at	-1.046213063	0.030515972
Ljwgs_117719.1_at	-1.045599961	0.004632946
BM1386.18.1_at	-1.045595274	0.005153115
chr4.CM0042.80.1_at	-1.045208471	3.52E-05
Ljwgs_075028.1_at	-1.045104988	0.003195815
TM1622.9_at	-1.044890534	0.004209159
TC13854_at	-1.044752023	0.000688303
chr3.CM0246.25_s_at	-1.044626317	0.004246791
Ljwgs_014786.1_at	-1.044401068	0.034416986
chr1.CM0032.3_at	-1.044377022	0.044313428
Ljwgs_068429.1_at	-1.044297664	1.44E-05
chr3.TM0730.7_at	-1.044243301	0.012231536
Ljwgs_035758.1_at	-1.044203196	0.049015612
Ljwgs_015538.2_at	-1.043578789	2.47E-07
chr5.CM0077.71_at	-1.043344283	8.58E-05
Ljwgs_132160.1_at	-1.043290054	0.001235634
Ljwgs_058700.1_at	-1.042787414	0.001623931
chr5.CM0239.14.1_at	-1.042663902	0.00169682
Ljwgs_097197.1.1_at	-1.041692724	0.012733642
gi6325587_at	-1.041317701	0.021591239
Ljwgs_108333.0.1_at	-1.041229822	0.000373846
chr2.CM0018.22.1_at	-1.041142609	0.006997518
chr5.CM0077.70.1_at	-1.041077967	0.020860155
Ljwgs_028094.2_x_at	-1.041076497	0.022947519
chr6.CM0139.40_at	-1.040885543	0.014331173
Ljwgs_018737.1_at	-1.040167848	0.035300622
Ljwgs_125151.1_at	-1.039926653	0.04333712
Ljwgs_071243.2_x_at	-1.039703079	0.039130971
Ljwgs_110341.1_s_at	-1.039574218	0.000173244
Ljwgs_140324.1_at	-1.039487493	0.028239327
gi45635210_at	-1.039341462	0.02303258
Ljwgs_038399.1_s_at	-1.039170449	0.000267443
gi45632497_at	-1.039051374	0.001638934
gi45623125_at	-1.039041441	0.001811399
Ljwgs_061459.1_at	-1.038948435	0.000183505
TC10023_at	-1.038464712	0.035637069
chr3.CM0634.18_at	-1.038189995	0.00202448
Ljwgs_027871.2_at	-1.037808125	0.000219128
Ljwgs_040692.1_at	-1.037774618	0.000751149
TM0305.10_at	-1.037733405	6.32E-06
chr4.CM0229.28_at	-1.037691515	2.41E-07
Ljwgs_071671.1_at	-1.037415164	0.007871858
chr1.CM0318.9_at	-1.036377513	0.004214755
chr1.CM0029.24_at	-1.036232119	1.50E-05
chr6.CM0013.58.2_x_at	-1.035762095	8.84E-05
Ljwgs_019851.1_at	-1.035678675	3.49E-05
TC10591_at	-1.035585231	0.000561414
chr5.CM0180.24_at	-1.035405795	8.00E-06
chr2.CM0018.35_at	-1.035377385	0.036148371
Ljwgs_061760.1_at	-1.034754563	0.003577788
Ljwgs_092301.1_at	-1.034681757	0.000353318
Ljwgs_008021.2_at	-1.034279315	0.027861863
Ljwgs_046152.1_at	-1.033921416	8.08E-05
Ljwgs_009619.1_at	-1.033835182	0.008840884
TM0492.13_at	-1.033727263	0.001876964
TC15662_at	-1.033352205	0.000224668
gi7785374_at	-1.033158505	0.000532901
Ljwgs_042925.1_at	-1.033074911	0.000405926
CM0300.26_at	-1.032344605	0.002567132
Ljwgs_019593.1_s_at	-1.032269122	0.001799156
TC13499_at	-1.032009131	0.007281627
Ljwgs_012981.1_at	-1.03172949	2.75E-05
gi45612399_at	-1.031631035	0.000854904
chr4.CM0234.9_at	-1.031588215	0.001472321
chr2.CM0749.21_at	-1.031224873	0.000349275
TM0755.7.1_at	-1.030911137	0.004964408
gi45621621_at	-1.030764606	0.015004363
Ljwgs_020878.1_at	-1.030593185	0.000275945
TM0615.14_at	-1.030525518	0.02390509
chr2.CM0545.59_at	-1.029543523	0.000758708
chr1.CM0178.43_s_at	-1.029363986	0.001310372
Ljwgs_118025.1_at	-1.028756272	0.005818236
chr6.TM1240.8_at	-1.028694214	0.003010922
chr5.CM0052.51_at	-1.028676659	0.000278518
Ljwgs_014367.1_at	-1.028275408	0.003752054
chr5.TM0698.21_at	-1.027569039	0.000452568
chr3.TM0730.8_at	-1.027380831	8.28E-05
Ljwgs_003142.4_at	-1.027074481	0.018930665
chr4.CM0061.48_at	-1.026829993	0.034364061
Ljwgs_034610.1_at	-1.02673106	0.001411446
gi45615394_at	-1.02663295	0.027861863
chr4.TM1334.13_s_at	-1.026506446	0.019162107
chr6.CM0066.29_at	-1.026125609	0.007740998
chr4.CM0025.14_at	-1.025795339	0.0030397
Ljwgs_004032.2_at	-1.0257522	0.047578317
Ljwgs_044950.1_at	-1.025727527	0.00036386
Ljwgs_012604.1_at	-1.025702702	1.17E-05
Ljwgs_021469.1_at	-1.025530138	0.002523067
Ljwgs_079276.0.1_at	-1.025493962	0.011730434
Ljwgs_014364.1_at	-1.025411069	0.009395094
Ljwgs_026248.2_at	-1.024964055	4.01E-05
Ljwgs_008166.3_at	-1.024880768	4.95E-05
Ljwgs_018940.1_at	-1.024697022	0.004606808
TM0644.6_at	-1.024686599	0.031765331
Ljwgs_049905.1_at	-1.02460323	0.00643245
TM0548.9_at	-1.024293533	0.005191139
chr1.CM0133.54_at	-1.024043499	0.014834279
Ljwgs_026336.1_at	-1.024021914	0.031480397
Ljwgs_038851.1_at	-1.023923492	0.022412512
gi45397156_at	-1.023912623	0.044753387
Ljwgs_006315.1_at	-1.023537433	0.007366368
TM0485.11_at	-1.023374616	0.002551842
Ljwgs_038111.1_at	-1.022918596	0.025444311
gi45634141_at	-1.022715275	0.004157975
chr2.CM0102.57.1_at	-1.022162991	0.001491678
TC12435_at	-1.022049474	0.007015165
gi45398394_at	-1.022010702	0.01035253
gi15190548_x_at	-1.021891972	0.002074582
Ljwgs_014745.1_at	-1.02179897	0.000419226
gi45350550_at	-1.02156574	0.005687015
Ljwgs_035763.1_at	-1.021335507	0.000432573
TC19079_at	-1.02052527	0.025963691
Ljwgs_081259.1_at	-1.020523412	3.52E-05
chr1.CM0088.58.1_at	-1.020002086	0.000544658
Ljwgs_009338.2_at	-1.01958845	0.000839048
Ljwgs_037679.1_s_at	-1.019444165	0.033958636
TM0499.9.1_at	-1.019324297	8.46E-05
chr5.CM0077.70.2_at	-1.019086072	0.02285934
chr6.TM0722.6_at	-1.018237086	0.001279271
chr1.CM0600.5_at	-1.017925471	4.72E-05
chr5.TM1323.7_at	-1.01765142	0.012711225
chr1.TM0221.17_at	-1.017419119	0.029687039
TM1622.6_at	-1.017293956	0.002613705
gi45353348_at	-1.016983716	0.04934174
Ljwgs_058996.0.1_at	-1.016550681	0.010114129
chr1.CM0029.10_at	-1.016531776	0.000181252
Ljwgs_056304.1_at	-1.016530791	0.00020546
gi7787801_at	-1.0163452	0.042706808
Ljwgs_004063.1_at	-1.016173534	0.006195368
chr4.CM0128.54_at	-1.014579365	0.016789302
gi45640927_at	-1.014483641	0.01863997
chr1.TM1003.6_at	-1.014340257	0.001035648
chr2.CM0312.21_at	-1.014300907	0.001623931
Ljwgs_070946.1_at	-1.013896202	0.002851156
Ljwgs_004151.1_at	-1.013324485	0.002553612
TC19006_at	-1.013189526	0.006828595
Ljwgs_028603.1_at	-1.013065128	0.001685622
Ljwgs_023399.1_at	-1.012553532	0.002453937
Ljwgs_109709.1_at	-1.012526428	0.0034146
Ljwgs_026139.1_at	-1.012459927	0.002013635
Ljwgs_147181.1_at	-1.012320207	0.000310263
TM1624.2_at	-1.012289534	0.000719358
TM0615.11_at	-1.012028611	0.004561505
chr1.CM0544.28_at	-1.011985223	0.000853362
chr3.CM0091.41_at	-1.011768776	0.019045353
chr1.CM1413.9.2_at	-1.011175179	0.039767604
chr4.CM0042.2_at	-1.011079671	0.028844161
Ljwgs_121690.1_s_at	-1.011031111	0.000185411
Ljwgs_094135.1_s_at	-1.010789341	0.004964902
chr2.CM0065.24_at	-1.01001309	0.002065569
Ljwgs_027536.1_at	-1.01000362	0.004185092
Ljwgs_044440.1_s_at	-1.009986117	0.000250589
chr5.TM0428.10_at	-1.009955757	0.002050955
chr3.TM0730.13.2_at	-1.009954418	5.04E-05
chr1.CM0105.140_at	-1.009923076	0.001234905
Ljwgs_023709.1_at	-1.00988783	0.022826827
chr1.TM0236.14.1_x_at	-1.009609529	0.000113482
CM0680.32_s_at	-1.009234342	0.001179412
Ljwgs_018052.1_at	-1.009164652	0.000864657
gi45476485_at	-1.008987792	0.028862106
chr5.CM0148.46_at	-1.008933789	0.001594491
Ljwgs_086690.1_at	-1.008692873	0.002547005
TC18020_at	-1.008311991	0.000567499
chr5.TM1547.15_at	-1.008304595	8.00E-06
gi7748433_at	-1.008215815	0.031406066
chr3.CM0724.14.1_at	-1.007999208	3.92E-05
TM0556.18_at	-1.007758707	0.001689676
Ljwgs_009275.1_s_at	-1.007720427	0.002773669
gi45354802_at	-1.007597253	0.000381981
Ljwgs_030933.1_at	-1.00728365	0.014898997
Ljwgs_070603.1_at	-1.007055605	0.000270741
Ljwgs_023056.1_s_at	-1.006905301	0.005818236
Ljwgs_058836.1_at	-1.00667011	0.001132145
TC12229_at	-1.006535279	0.010035222
chr1.CM1255.3_at	-1.006483195	0.014164851
chr1.CM0105.115_s_at	-1.006449565	0.015838359
chr2.CM0405.20_at	-1.006402327	0.006703837
Ljwgs_085407.1_at	-1.005491412	0.000392956
chr3.TM0916.14_at	-1.00545782	0.042307561
Ljwgs_088847.1_at	-1.005254645	0.038652445
Ljwgs_045789.2_at	-1.00503081	0.000236279
Ljwgs_054333.1_at	-1.004797881	0.032910992
gi45631725_at	-1.004650466	0.012134476
gi62857011_at	-1.004294794	0.000647353
TM1535.26_at	-1.003688622	0.000414408
TM0990.37_at	-1.003558036	0.00032372
gi45348824_at	-1.003232359	0.000645197
TM0638.5.2_at	-1.00303985	0.000385054
chr5.CM0089.57_at	-1.002912928	2.75E-06
chr4.CM0558.37_at	-1.00255301	3.34E-06
Ljwgs_022435.1_at	-1.002462296	0.010833529
TC17564_at	-1.002188214	0.007107758
Ljwgs_059948.1_at	-1.002137229	0.00940204
chr5.CM0096.49_at	-1.002131188	0.027486973
Ljwgs_069949.1_at	-1.001997239	0.002058303
Ljwgs_057160.1_at	-1.0016482	0.005513031
chr4.CM0006.12.1_at	-1.001469229	0.000146472
chr3.CM0282.56.1_at	-1.001258936	0.019982684
Ljwgs_069379.1_s_at	-1.00096193	0.00721376
Ljwgs_033504.1_at	-1.000837223	0.001784682
chr2.CM0002.15_at	-1.000826948	0.004355824
gi45402657_at	-1.000796037	0.002291321
TM0802.5_at	-1.000720852	0.030044842
Ljwgs_126766.1_at	-1.000314856	0.014249055
chr1.CM0591.49_at	-1.000270356	0.004731578
Ljwgs_028125.1.1_s_at	-1.000269478	8.37E-05
chr4.CM0739.26_at	-1.000251192	0.010534162
Ljwgs_037882.1_at	1.000224804	0.001524557
chr4.CM0025.20.1_at	1.00122944	0.009493631
chr4.CM0265.17_at	1.001614399	0.002970026
gi45629037_at	1.001706767	1.29E-05
TM1237.20_at	1.001912448	0.001345153
Ljwgs_058413.1_at	1.00221612	8.74E-05
TM0615.6_at	1.002226212	9.35E-05
chr4.CM0288.49_s_at	1.002567872	0.034744662
chr6.CM0437.26_at	1.003763019	0.001030962
chr1.CM0476.34.1_at	1.003976791	0.025922436
chr4.CM0297.6_at	1.00424544	0.003617713
Ljwgs_029445.1_at	1.004902604	0.002726777
Ljwgs_137360.1_at	1.004941622	0.015133456
chr1.CM0094.106_at	1.005305338	0.010054158
chr4.CM0256.10_x_at	1.006442759	0.006901482
Ljwgs_029114.1_at	1.006708499	0.014898997
TM1700.10_at	1.006879135	0.012733642
Ljwgs_030055.1_at	1.008377193	1.26E-05
Ljwgs_015418.1_at	1.008426832	0.000611421
Ljwgs_082552.1_s_at	1.00846198	0.007124791
Ljwgs_027744.1_at	1.008665441	0.003570834
Ljwgs_078777.1_at	1.008950063	0.005125977
Ljwgs_086801.1_at	1.009675213	0.028239037
chr3.CM0106.78_at	1.009920598	0.037994358
chr6.CM0055.1_at	1.009926321	0.042707422
TC15090_s_at	1.010334098	0.023900736
chr3.CM0711.49_at	1.010968583	0.004335833
chr1.CM0295.31_at	1.011393939	5.65E-05
chr1.CM0579.45.1_at	1.01179301	0.001537743
chr4.CM0172.23_at	1.01210518	0.008274303
chr3.CM0111.28_at	1.01248614	0.000747927
gi45626897_at	1.012895507	0.037981443
chr2.TM1655.31_at	1.013151452	0.022636693
chr4.TM0597.13_at	1.01347065	0.036338554
chr3.CM0116.62.1_at	1.014099364	0.035966098
TM1520.6_x_at	1.014164602	9.72E-05
gi45408204_at	1.014476999	0.003421588
Ljwgs_034590.1_at	1.014757317	0.009676694
Ljwgs_010156.1_at	1.014931192	0.043007479
Ljwgs_115732.1_x_at	1.015005374	0.010568455
Ljwgs_077866.1_s_at	1.015617384	0.003216789
chr1.CM0094.83_at	1.01597706	0.017576094
chr3.CM0216.121_at	1.016353742	0.003527294
Ljwgs_142656.1_x_at	1.017610178	5.55E-05
Ljwgs_051075.1_at	1.017783261	0.010563326
Ljwgs_075489.1_x_at	1.01839424	1.81E-05
TM1549.10_at	1.01875514	0.005455
Ljwgs_069161.1_at	1.018881112	0.000333469
TM0547.3.1_at	1.018935435	0.022888315
chr5.TM0280.11_at	1.019999399	0.001444727
Ljwgs_090342.1_at	1.020789211	0.001334984
Ljwgs_147378.1_at	1.020994502	0.049391948
chr6.CM0013.27_at	1.021599594	0.009101853
gi45350724_at	1.021853254	0.000473413
gi45350731_at	1.022061433	0.008768652
chr2.CM0124.7_at	1.022194115	3.50E-05
chr5.CM0180.36.2_x_at	1.023318526	1.93E-05
Ljwgs_024495.1_s_at	1.023395642	0.008895395
TM0846.11_at	1.023792568	0.009282145
Ljwgs_028195.1_at	1.024117725	0.024970472
Ljwgs_085591.1_at	1.024709294	0.007328156
Ljwgs_014355.1_at	1.025067142	0.024635524
gi45616089_at	1.026014298	0.0012729
chr1.TM1078.2.2_at	1.026178615	0.020466521
chr1.TM1643.6_at	1.026488322	0.003398547
LjU34_at	1.026605939	0.041078249
Ljwgs_084406.1_at	1.026715645	0.002042583
Ljwgs_097186.1_at	1.027546606	0.002288335
Ljwgs_056543.1_x_at	1.027983306	0.001235891
Ljwgs_040687.1_s_at	1.028136869	0.011328887
Ljwgs_010512.1_at	1.028710342	0.01523958
Ljwgs_089356.1_at	1.029282714	0.037093772
TM1755.23.1_at	1.030330647	0.011458201
Ljwgs_077436.1_at	1.030798866	0.030175162
Ljwgs_019991.2_at	1.030971517	0.006572921
Ljwgs_063200.2_at	1.03213817	0.013916158
Ljwgs_062737.1_x_at	1.033074334	0.018338632
Ljwgs_079302.1_at	1.034619547	0.018738912
Ljwgs_118473.1_at	1.034820823	0.011718346
chr2.CM0249.71.1_at	1.034882072	0.030029784
Ljwgs_002163.1_at	1.03531546	9.13E-05
Ljwgs_042535.1_at	1.035582153	0.025578584
Ljwgs_003633.1_at	1.036471875	8.94E-05
chr3.CM0106.41_at	1.0366828	0.012585178
Ljwgs_016790.2_at	1.037344795	0.04158805
gi45399215_at	1.037503938	1.36E-05
Ljwgs_018048.1.1_at	1.037896076	0.00080502
chr4.CM0026.51_at	1.038030233	0.008463588
gi45635968_at	1.038537307	0.001499314
TM1762.8_at	1.039005262	0.04282608
Ljwgs_019242.2_at	1.040577418	0.000320899
chr1.CM0105.49_at	1.041495991	0.047020852
chr1.CM0600.20_at	1.041833412	0.000927642
chr3.CM0216.60_at	1.041841027	0.003554603
chr5.CM0239.52_at	1.042556889	0.002018662
Ljwgs_058410.1_at	1.043267981	0.035180911
chr5.CM0953.29.1_x_at	1.043675064	0.014734514
chr2.CM0021.27_x_at	1.044372211	0.034915672
gi45624305_at	1.044558896	0.005767262
chr1.CM0029.39_at	1.045627321	0.003023162
Ljwgs_015829.1_at	1.045880915	0.006269828
Ljwgs_073914.1_s_at	1.046074923	0.001558772
Ljwgs_028933.2_at	1.046891311	0.034045026
Ljwgs_107403.1.1_x_at	1.04780006	0.008864977
Ljwgs_005816.1.1_s_at	1.04831058	0.000798725
chr1.CM0113.77_at	1.049551949	0.000179971
TM0648.9_at	1.051792256	0.003825858
chr5.CM0089.76_x_at	1.052290351	0.026381823
Ljwgs_078288.1_x_at	1.052576923	0.04484818
Ljwgs_028530.1_s_at	1.054259275	0.001220819
Ljwgs_047099.1_at	1.055694543	0.043327672
Ljwgs_027669.0.1_at	1.056062213	0.023715817
chr3.TM0619.18.1_x_at	1.0562079	0.000172343
Ljwgs_008153.0.1_at	1.057741009	0.001406532
chr6.CM0302.8_at	1.058072234	0.038857227
chr4.TM0851.21_at	1.058301214	0.000861462
TM1472.16_s_at	1.058983704	0.00026133
gi7613757_at	1.059403822	0.022995598
Ljwgs_031398.1_at	1.060986024	0.000747807
gi45352425_at	1.061070417	0.031511291
chr3.TM1658.22_x_at	1.061292062	0.001211847
gi45633591_at	1.061820308	0.024588118
Ljwgs_019184.2_at	1.062043066	0.027234402
Ljwgs_024157.1_at	1.06210557	0.049875048
chr5.CM0956.25_at	1.062748895	0.019249682
Ljwgs_035785.1_at	1.063129976	0.000198452
Ljwgs_059853.0.1_at	1.0653696	0.033465714
Ljwgs_066171.1.1_s_at	1.06756758	0.030493211
Ljwgs_059233.1_at	1.068799094	0.023404445
Ljwgs_050041.1_at	1.069131063	0.00664113
Ljwgs_127815.2_at	1.069371552	0.042192597
TM1441.21_at	1.069395042	7.75E-05
Ljwgs_020750.1_at	1.069513257	0.006663578
Ljwgs_044711.1.1_at	1.069709342	0.002193149
chr1.TM1516.3_at	1.072220874	0.000210957
TM1353.15_at	1.072390312	0.005863983
Ljwgs_008568.2_at	1.074344731	0.019108655
chr3.CM0261.44.1_s_at	1.075101157	0.000507642
Ljwgs_068637.1_at	1.075567701	0.044499565
Ljwgs_033818.1_at	1.075821318	0.001389576
chr3.CM0155.3_at	1.076815293	0.039130971
chr4.CM0265.21_at	1.077266213	0.000326237
Ljwgs_045353.1_at	1.07867936	0.000821587
Ljwgs_024241.1_at	1.078931581	0.00336587
Ljwgs_064693.1_at	1.079778454	0.025745758
TM0721.10_at	1.080724313	0.007407954
TM1725.10_at	1.080941172	0.000510604
chr3.CM1468.29.1_at	1.080986079	2.76E-05
chr5.CM0200.54_at	1.081848505	0.022881396
gi45411112_at	1.082453101	0.00847367
Ljwgs_012908.1_s_at	1.082538098	0.013100199
chr1.CM0800.52_at	1.083116228	5.97E-05
Ljwgs_085782.1_x_at	1.08331431	0.000198008
gi45609321_at	1.083824765	0.037373739
chr3.CM0241.8_at	1.084408826	0.004984494
Ljwgs_029019.1_at	1.08531701	0.013812899
Ljwgs_036493.1_at	1.085566522	0.000345859
Ljwgs_017847.1_at	1.086167577	0.042562618
Ljwgs_108943.1_at	1.086549824	0.004360438
Ljwgs_016718.1_at	1.087462461	0.041382699
chr3.CM0091.48_at	1.088845575	0.015684622
Ljwgs_060749.1_at	1.089355319	0.027247334
Ljwgs_075262.3_x_at	1.089863091	0.001571598
Ljwgs_130389.1.1_s_at	1.091628488	0.000940566
chr4.CM1600.19_at	1.093345986	0.033910423
Ljwgs_043490.1_at	1.09441999	0.018633056
Ljwgs_076658.1_at	1.09475557	0.00015287
chr1.CM0078.3_at	1.094967874	0.000845227
Ljwgs_112275.1_s_at	1.096408638	0.036477996
chr4.TM1335.10_at	1.096527919	0.00399881
chr3.CM0049.29_at	1.097258708	0.004170007
Ljwgs_040068.1_at	1.097489184	0.001346225
Ljwgs_109213.1.1_at	1.097558155	0.002786045
chr4.CM0227.55_at	1.098188531	0.006444429
LjSrp.8_s_at	1.099173621	0.007524656
Ljwgs_033023.1.2_x_at	1.099279687	0.043620446
Ljwgs_091711.1_s_at	1.100538787	0.017231935
Ljwgs_095144.1_at	1.100744099	4.29E-05
Ljwgs_044814.1.1_at	1.100762611	0.027271426
Ljwgs_078879.1_at	1.102276494	0.003398547
chr4.CM0173.37_s_at	1.102607283	7.71E-06
TM0415.8_at	1.103730013	0.014968646
gi45626437_at	1.103839833	0.000927665
Ljwgs_055954.1_s_at	1.105982884	0.003523428
Ljwgs_055884.1_at	1.106387557	0.016397901
Ljwgs_103502.1.1_x_at	1.107575171	0.002152618
Ljwgs_122022.1_x_at	1.10779432	0.011730434
Ljwgs_088977.1_at	1.108401172	0.028803547
chr4.CM0333.15_at	1.109524991	0.016258138
chr1.CM0593.42_s_at	1.111039531	0.00020546
Ljwgs_041275.1_at	1.111456981	0.028788932
Ljwgs_031941.1_at	1.11219872	0.004118877
Ljwgs_082630.1_at	1.112985023	0.005083313
gi45352423_x_at	1.114817797	0.005371427
chr1.CM0122.11_s_at	1.115020366	0.000255811
Ljwgs_027891.1_at	1.115341391	0.008164726
Ljwgs_129730.1_at	1.116170515	0.000861231
Ljwgs_029612.1_at	1.116315088	0.018796788
chr6.CM0140.5_at	1.116481751	0.002535697
Ljwgs_127369.1_at	1.117257987	0.003095784
Ljwgs_146387.1.1_at	1.117261287	0.011203634
Ljwgs_054467.1_at	1.117437065	0.010380557
chr1.CM0088.46_at	1.117681928	0.00178561
chr1.CM0442.7_s_at	1.117962366	0.002028867
chr3.CM0127.79_at	1.119629875	0.028213859
chr2.CM0749.42_at	1.120053533	0.005496713
Ljwgs_145568.1_at	1.121977702	0.021217535
chr3.CM0216.49_at	1.12269867	4.57E-05
Ljwgs_023557.1_at	1.123365714	0.000315918
Ljwgs_008964.2_at	1.127473834	0.001309879
Ljwgs_063696.1_at	1.128934925	0.032543671
Ljwgs_019684.1_at	1.129056652	0.016730321
chr3.CM0711.11_at	1.129097815	0.015712818
Ljwgs_014060.2_at	1.129530418	0.005016809
Ljwgs_058821.1_at	1.129785747	0.004548414
Ljwgs_150111.1_at	1.129827902	0.02634199
gi45352193_at	1.130276253	0.00753292
Ljwgs_014874.2_at	1.13065013	0.040376989
Ljwgs_064183.1_at	1.132606924	0.01764164
Ljwgs_064375.1.1_at	1.132655316	0.00038619
chr3.TM0745.1_at	1.132689307	0.000325883
Ljwgs_046847.1_at	1.134081922	0.00129953
chr1.CM0579.45_at	1.134105737	0.006610711
chr2.CM0262.59.1_at	1.13467935	0.001296226
chr4.TM0555.14_at	1.134693112	0.017010525
chr5.CM0096.11_x_at	1.134900032	0.00625519
chr1.TM1168.19_s_at	1.137495379	0.04307288
chr2.CM0373.2_at	1.138649079	0.028922406
Ljwgs_147046.1.1_s_at	1.140498483	0.001886074
Ljwgs_052362.1_at	1.141792555	9.83E-06
chr5.CM0773.25_at	1.142025536	0.025087206
chr6.CM0041.29_at	1.14224243	0.004502371
chr4.CM0234.15_s_at	1.142406155	0.014366903
Ljwgs_035551.1_at	1.142826935	0.043589983
TC13795_at	1.143482482	0.000977134
Ljwgs_041268.1_at	1.144290438	0.026303713
chr3.CM0282.39_at	1.14472551	0.018613461
Ljwgs_068954.1_at	1.145041067	0.046915119
Ljwgs_015271.1_at	1.146189248	0.001273433
Ljwgs_005589.2_at	1.146568055	0.000404777
chr2.CM0060.52_x_at	1.147507179	0.044981712
TM1036.23.1_x_at	1.148186213	0.003398186
Ljwgs_061898.1_at	1.148584141	0.001687934
Ljwgs_024490.1_s_at	1.149580637	0.034292918
Ljwgs_093866.1_at	1.149609737	0.003330903
chr2.TM0417.20_at	1.149999352	0.008193172
Ljwgs_133799.1_s_at	1.150515376	0.005590943
Ljwgs_032601.1_s_at	1.15102772	4.98E-05
Ljwgs_012461.1_at	1.151093921	0.006705845
chr4.CM0042.86_at	1.151322517	0.042989851
Ljwgs_029763.1_at	1.15135204	1.86E-05
Ljwgs_075236.1_at	1.152311376	0.008425169
chr5.CM0096.38_at	1.153302324	0.001195087
Ljwgs_054862.1_at	1.153827047	0.025779709
Ljwgs_020928.1_at	1.154418336	0.014593561
chr1.CM0101.43_at	1.155702939	0.013403363
Ljwgs_014095.2_at	1.156240257	3.95E-05
TM1051.20_at	1.156741368	0.019644273
chr3.CM0047.27.2_x_at	1.157178314	0.032375534
chr2.CM0904.39_at	1.157901578	2.90E-05
Ljwgs_042358.1_s_at	1.158303214	0.003467592
Ljwgs_020577.1_s_at	1.159890522	0.000791728
Ljwgs_046379.2_at	1.16157064	0.006610711
Ljwgs_040798.1_at	1.161673463	0.007652211
Ljwgs_146046.1_at	1.161810272	0.039323176
gi45399641_at	1.161928499	0.016150129
Ljwgs_022315.1_s_at	1.165420444	0.035425022
chr6.TM0880.31.1_at	1.16735065	0.001253285
chr4.CM0044.12_at	1.168220128	0.003846943
Ljwgs_046038.1_at	1.168291815	0.026583221
Ljwgs_057474.1_at	1.168423216	0.005713487
chr1.TM1612.15_at	1.168478084	0.000591798
Ljwgs_068089.2_at	1.169494659	0.022732236
chr1.CM0105.91_at	1.169528722	0.028718106
chr6.CM0066.40_at	1.169773267	0.000559118
Ljwgs_021825.0.1_at	1.171443212	2.47E-05
chr6.TM0517.22_at	1.171880494	0.000901735
gi7720381_at	1.173859953	0.041176558
Ljwgs_044551.1.1_at	1.174998815	0.002190377
Ljwgs_073816.1_at	1.175118203	0.001572935
chr1.CM1409.29_at	1.175476707	0.026199101
Ljwgs_055474.1_x_at	1.175501085	0.027369663
TM0890.19.1_at	1.175619158	0.003787958
Ljwgs_013849.1_at	1.176061814	0.03297343
chr4.CM0432.18.1_at	1.176424927	0.014410262
Ljwgs_036620.1.1_s_at	1.176840254	0.010410051
Ljwgs_016823.1_s_at	1.176949517	0.006469608
Ljwgs_038273.1_at	1.177579411	0.013155978
Ljwgs_020818.2_at	1.177776756	0.045593692
chr4.CM0087.34_at	1.178200152	0.003393821
chr2.CM0177.79_at	1.178880597	0.000169768
Ljwgs_092536.1_s_at	1.179164907	0.001228624
chr5.TM0872.4_at	1.179194067	0.014622952
Ljwgs_121142.1_at	1.180836001	0.000830978
Ljwgs_050622.1_at	1.182373409	0.000145801
gi45399059_at	1.182522189	0.005726093
Ljwgs_061864.1_at	1.183136667	0.000240404
chr5.CM0040.8_at	1.183448997	0.008358743
chr5.CM0052.5_at	1.184082656	0.00014929
Ljwgs_032643.1_at	1.1849843	0.009040752
Ljwgs_118984.2_s_at	1.18525945	0.022453916
Ljwgs_090529.1_at	1.185953285	0.029838466
chr4.CM0079.23_s_at	1.188567523	0.000268854
Ljwgs_065725.2_at	1.189071945	0.024480717
chr4.CM0173.34_at	1.189999587	0.001268343
Ljwgs_033106.1_at	1.192350872	0.014384599
Ljwgs_058432.1_s_at	1.192352115	0.00274082
Ljwgs_015609.1_at	1.192447489	0.000624421
Ljwgs_034083.1_s_at	1.192990159	0.000313816
Ljwgs_127661.1_at	1.193748426	0.01383841
Ljwgs_013948.3_at	1.195847454	0.000971618
chr4.CM0500.19_at	1.195934778	0.030766701
chr6.CM0139.5_at	1.196021412	0.013107794
Ljwgs_015486.1_at	1.196118808	0.009020868
Ljwgs_062906.1_at	1.197115407	0.028404172
Ljwgs_116956.1_at	1.197383471	0.001375288
Ljwgs_034638.1_at	1.197549391	0.002113783
Ljwgs_134698.1_at	1.198101248	6.89E-07
Ljwgs_102585.1_at	1.198141421	0.007909149
chr1.CM0178.103.1_x_at	1.198368034	0.036065787
chr3.CM0091.39_at	1.198813396	0.000928098
Ljwgs_081530.1_at	1.199541575	0.000959135
Ljwgs_075410.1.1_at	1.199693074	1.64E-05
Ljwgs_050939.1_at	1.20033919	0.004854972
chr1.CM0105.21_s_at	1.200487908	0.000120226
Ljwgs_060637.1_at	1.201141235	0.00027114
TM1005.13_at	1.202971695	0.027554078
Ljwgs_062554.1_at	1.203011105	0.022175953
chr3.CM0396.20.2_at	1.20398304	0.010207913
Ljwgs_125440.1_at	1.204024025	0.042667923
chr4.CM0165.30_at	1.204483492	0.036818058
Ljwgs_033625.2_s_at	1.205143991	0.029603309
chr1.TM0534.12.2_at	1.205648759	0.007806652
Ljwgs_025453.1.1_at	1.205656047	0.003205971
Ljwgs_022475.2_s_at	1.206365049	0.004170007
Ljwgs_065516.1_at	1.206459894	0.000407103
Ljwgs_045866.1_at	1.207051631	0.013640371
Ljwgs_010539.1_at	1.207575554	0.001149435
Ljwgs_116065.1_at	1.207918167	0.000339594
chr5.CM0096.52_s_at	1.208139709	0.000155134
chr2.TM1561.14_at	1.208811448	0.04326753
Ljwgs_059813.1_at	1.208921522	0.030655773
Ljwgs_139202.1_s_at	1.20956972	0.017355938
Ljwgs_019949.1_at	1.209696113	0.019045353
gi5763139_at	1.209946515	0.019002376
Ljwgs_017081.1_at	1.212146392	0.017947534
chr2.CM0201.61_at	1.21221668	0.020758803
Ljwgs_036101.1_at	1.212657051	0.027522446
Ljwgs_078273.1_s_at	1.212849673	0.001491715
Ljwgs_106221.1_at	1.213741034	0.029615467
Ljwgs_041380.1_at	1.21382745	0.004755384
Ljwgs_056207.1_x_at	1.213905887	0.031490377
Ljwgs_057658.1_s_at	1.21460362	0.009231313
Ljwgs_094952.1_at	1.215215787	0.010602409
chr2.CM0021.11.1_at	1.215769597	9.71E-06
gi45627787_at	1.217045235	0.002307002
chr4.CM0244.21_at	1.217790826	0.000126786
Ljwgs_029809.1_at	1.218500195	0.003801637
Ljwgs_014949.2_at	1.218619977	0.04627743
Ljwgs_120762.1_x_at	1.218982315	5.88E-08
Ljwgs_087577.1_at	1.219852775	0.001043939
Ljwgs_035153.1_at	1.220058806	0.041223106
TM0845.16_at	1.22025173	0.000432573
gi45409028_at	1.221084686	0.002668089
gi45628707_at	1.221860365	0.015051842
Ljwgs_098942.1_x_at	1.22344752	0.00453479
Ljwgs_016019.1_at	1.224110752	0.022269187
chr4.CM0042.6_at	1.224416027	0.00013081
Ljwgs_025165.1_at	1.22442449	0.047495531
Ljwgs_062815.1_at	1.224619731	0.008530849
chr1.CM0192.45.1_s_at	1.224961391	0.001858916
chr4.CM0126.86_at	1.225515172	0.001604128
Ljwgs_026569.1.1_at	1.227404473	0.006729115
Ljwgs_013914.1_s_at	1.227579482	0.011907815
Ljwgs_024552.1_s_at	1.228208133	0.020887301
chr1.CM0133.6_at	1.229625175	4.95E-05
Ljwgs_111596.1_at	1.230395527	0.013315948
Ljwgs_102267.1_at	1.23070055	0.006493937
Ljwgs_056207.1_at	1.230760892	0.030029803
chr1.TM1305.19.3_at	1.231574788	0.013153343
Ljwgs_062319.1_at	1.23321072	0.03996798
Ljwgs_084232.1_at	1.234492468	0.003578339
Ljwgs_034996.2_at	1.235125393	0.048060209
gi45353523_x_at	1.235570982	0.001252345
Ljwgs_111565.1_at	1.236980571	0.010680032
chr1.TM0372.1_at	1.237259869	0.03402487
chr1.TM0454.17_x_at	1.237617139	0.001752074
Ljwgs_048453.1_s_at	1.237893379	0.04882866
chr5.CM0299.53_at	1.238086313	0.001205066
gi57281694_at	1.238878982	0.030766701
Ljwgs_018430.1_s_at	1.238946029	0.004775022
gi45353723_at	1.240278721	0.001687934
TM0890.22_at	1.240329266	0.00035648
Ljwgs_013724.2_at	1.240456753	0.024356254
Ljwgs_014898.1_s_at	1.241505932	0.000505926
chr5.CM0260.53.2_at	1.241581249	0.041662862
Ljwgs_085276.1.1_at	1.24312764	0.007062632
Ljwgs_026359.1_at	1.243716815	0.028627031
Ljwgs_108764.1.1_at	1.243796108	0.000124836
TM1445.27_at	1.244420877	0.001092509
Ljwgs_018767.1_at	1.244747476	3.48E-06
Ljwgs_027102.1_s_at	1.244971638	0.000390319
Ljwgs_042587.1_at	1.245311544	0.000997214
Ljwgs_110790.1_s_at	1.246405429	0.036477784
Ljwgs_057552.1_at	1.246436627	0.023899166
Ljwgs_143300.1_at	1.247375443	0.013408499
chr5.CM0200.1.3_at	1.248616519	0.003248316
chr1.TM1633.16_at	1.248783612	0.043235948
gi11065466_at	1.250886305	0.00466065
Ljwgs_093273.1.1_at	1.251286203	0.031993682
Ljwgs_039530.2_at	1.252110944	0.012419314
Ljwgs_046266.1_at	1.252417048	0.01451225
gi45355394_at	1.254802088	0.017677548
Ljwgs_010834.2_at	1.255132974	0.009833985
chr1.CM0375.47_at	1.256741453	0.001243765
Ljwgs_006682.1_s_at	1.258449716	0.019553641
chr5.CM0773.2_at	1.258451711	0.015058141
chr6.CM0055.83_at	1.258538445	0.030949408
TM1149.9_at	1.259793709	0.004130887
TM0674.20.1_at	1.260725285	0.000900668
chr1.CM0147.76_at	1.261301686	0.029519392
Ljwgs_023474.1_at	1.261947109	7.45E-05
LjSrp.3_at	1.263038391	0.004360438
chr6.TM0689.9_at	1.263128968	0.018440346
Ljwgs_047385.1_at	1.263425558	0.016381985
chr1.TM1573.5_at	1.263447889	0.002388803
Ljwgs_048920.1.1_at	1.264473576	6.78E-05
TM1571.4_at	1.26522674	0.023599664
Ljwgs_144047.0.1_x_at	1.265333939	0.002301246
chr3.CM0241.29.1_at	1.265485441	3.54E-05
Ljwgs_057483.1_at	1.266721475	0.007420056
chr5.CM0200.56_at	1.26722682	0.009416248
chr6.CM0139.87.1_at	1.26773004	0.032158475
Ljwgs_111083.1_at	1.267952995	0.000478141
TM0068.36_at	1.268208448	0.002997414
chr5.CM0357.7_at	1.268396562	0.000114287
Ljwgs_012626.2_at	1.268879184	0.007188609
Ljwgs_106317.1_at	1.269142023	0.000652337
Ljwgs_009453.1_s_at	1.269300272	0.012485771
Ljwgs_014630.1_at	1.270088237	0.040601717
Ljwgs_054071.1_at	1.270123495	0.01110936
Ljwgs_055825.1_s_at	1.271067063	0.000145376
Ljwgs_020774.1_x_at	1.27167741	0.001353602
chr3.CM0452.13_at	1.272397282	0.000594902
chr5.TM0698.4_at	1.273716922	0.00957097
Ljwgs_041618.1_s_at	1.273846252	0.000370226
chr4.CM0307.27.1_at	1.274076735	0.030123372
gi45410692_at	1.274249345	0.034617489
Ljwgs_008735.1_at	1.2750436	0.009676694
Ljwgs_004719.2_at	1.275905871	0.020206554
Ljwgs_112592.1.1_at	1.278367477	0.035900509
Ljwgs_077441.1_at	1.278454654	0.005270672
Ljwgs_059856.2_x_at	1.278814765	0.0041171
Ljwgs_008385.1_s_at	1.279123433	0.01994274
gi7742486_at	1.279500703	0.011466364
Ljwgs_131151.1_at	1.279656332	0.040866499
chr1.CM0133.30_at	1.281053503	0.030601871
chr2.TM0652.10_at	1.282098105	0.011613375
Ljwgs_064777.1_s_at	1.282414814	4.07E-06
CM0680.17_at	1.284609604	0.000257315
TM0684.44_s_at	1.284801841	0.000578364
chr5.CM0260.49_at	1.284968025	0.003928956
chr1.CM0032.60_at	1.285035639	0.004852804
Ljwgs_058595.1_at	1.285605021	0.00131481
chr5.CM0180.28_at	1.285629192	0.025924671
chr1.TM0498.8.2_at	1.2872294	0.004957407
chr3.TM1658.21.2_x_at	1.287878593	0.001038123
BM1386.15_at	1.288124022	0.000384846
Ljwgs_101480.1_x_at	1.288406121	0.028388924
chr1.CM0150.34_at	1.290945931	0.000255622
Ljwgs_091986.1_at	1.292671743	0.002594804
Ljwgs_031632.1_at	1.29331421	0.002964767
chr1.CM0012.25.1_s_at	1.29416263	0.019293752
Ljwgs_052077.1_at	1.29546849	0.018276927
Ljwgs_122485.1_at	1.296674892	0.003433073
chr1.CM0104.51_at	1.298250504	0.001061178
Ljwgs_049985.2_at	1.299069926	0.008020721
Ljwgs_015505.1_at	1.299863149	0.041669348
Ljwgs_076923.1_at	1.299987774	0.008907901
Ljwgs_011421.2_s_at	1.303482033	0.003476481
chr5.CM0909.32_at	1.304004411	0.019855908
Ljwgs_026542.1_s_at	1.304013608	0.004460823
gi45399430_at	1.304274286	4.40E-05
Ljwgs_109623.1_x_at	1.306633994	7.63E-06
Ljwgs_052816.1_at	1.307523806	0.022636693
Ljwgs_082492.1_at	1.307595434	0.018617856
chr3.CM0091.56_at	1.30763226	0.000455154
chr1.CM0982.45.1_at	1.308619166	3.27E-05
Ljwgs_018029.2_at	1.308687834	0.027554078
TM1051.28_s_at	1.309406289	0.035203813
chr4.CM0182.13_at	1.310693337	0.003108438
Ljwgs_012396.1_at	1.312175981	0.009408163
chr1.CM0141.48_at	1.314155933	0.012556633
Ljwgs_133881.2_x_at	1.314281135	0.002248127
chr3.CM0574.13_at	1.314398846	0.003222448
chr5.TM0913.12_at	1.315216172	0.021228243
chr5.CM0048.24_at	1.316805306	0.000417549
chr4.CM0179.7_at	1.320456283	8.83E-06
Ljwgs_144142.1_x_at	1.320661564	0.028888374
Ljwgs_089727.2_s_at	1.322048062	0.028385742
chr2.CM1150.35.1_at	1.322210033	0.014501551
chr4.CM0182.7_at	1.322644762	0.001139544
chr4.CM0026.6_at	1.323018112	0.032583792
Ljwgs_028340.1_at	1.324084943	0.0007285
chr5.CM0048.6_at	1.324560737	0.010482219
Ljwgs_089742.1.1_at	1.324674121	0.000758899
chr1.CM0318.61_at	1.324715244	0.003516552
chr5.TM0389.19_s_at	1.324815272	0.039484096
chr3.CM0127.30.1_at	1.325574556	0.003978305
Ljwgs_073012.1_at	1.327052949	0.007613217
TM0879.16.1_s_at	1.327635298	0.042826989
Ljwgs_099832.1_at	1.328859773	0.00738565
chr3.TM0365.22_at	1.328943521	0.032546246
Ljwgs_098314.1_at	1.32911597	0.002099027
chr4.CM0501.12_at	1.330338468	0.0012729
Ljwgs_026772.2_x_at	1.331926603	0.001205077
chr3.CM0282.25_at	1.332541588	0.028608282
chr6.TM1763.3_at	1.334943499	0.022470575
Ljwgs_141800.1_at	1.335114478	0.007414113
chr1.CM0122.4_at	1.33516639	0.000521877
chr4.CM0617.67_at	1.336398816	0.046714028
Ljwgs_148762.1_at	1.337279219	0.000198852
Ljwgs_023498.1_at	1.339447433	0.013272463
Ljwgs_007437.1_at	1.339647503	0.000570892
chr5.CM0034.36_s_at	1.339805144	0.000117232
Ljwgs_077454.1.1_s_at	1.341536912	0.005053013
Ljwgs_066543.1_s_at	1.342005503	0.030180526
Ljwgs_047409.1_x_at	1.344747131	0.005350619
Ljwgs_119158.1_at	1.345833219	0.000815318
chr5.CM0148.20_at	1.346818147	0.019860198
Ljwgs_058841.1_at	1.347512324	0.028718106
gi45348257_at	1.348055633	0.003616034
Ljwgs_120637.1_at	1.348792224	0.01204517
chr1.CM0133.1_at	1.348993478	0.000227096
TC10636_at	1.350148198	2.45E-05
Ljwgs_073653.1.1_at	1.350230948	0.047569613
Ljwgs_146705.1_at	1.350371809	0.00397424
chr2.TM1285.12.1_at	1.350718351	0.001547988
Ljwgs_041279.1_at	1.352101737	0.030185799
Ljwgs_034683.2_at	1.352569877	0.005781578
TM0748.2_x_at	1.352696257	0.007216877
Ljwgs_050995.1_s_at	1.353191037	0.014538707
chr3.CM0634.16_at	1.353652502	0.010176301
Ljwgs_040993.1.1_at	1.354365582	0.039084298
gi45637106_at	1.355494674	0.000309572
Ljwgs_035871.1_at	1.355673871	0.011543265
chr1.CM0017.48_at	1.355745077	0.00337558
Ljwgs_034909.1_at	1.355981846	0.018447688
Ljwgs_042880.2_at	1.356928229	0.026802518
Ljwgs_078648.1.1_x_at	1.357991765	0.048737384
Ljwgs_128046.1_at	1.360281772	2.90E-08
chr6.TM0689.12_at	1.360945462	0.026751431
Ljwgs_096537.1.1_x_at	1.362391943	0.00071488
Ljwgs_094742.1_at	1.362749576	0.030604593
Ljwgs_052668.1_at	1.36299044	0.045960399
gi45616944_at	1.364031755	0.014679989
Ljwgs_019316.1_at	1.364275718	0.000674514
gi45616635_at	1.365019844	0.000246227
CM0319.4_at	1.36560924	0.003269004
gi45627682_at	1.366211181	0.037559884
chr3.TM0797.13_at	1.366723981	0.023841978
Ljwgs_084318.1_x_at	1.366889117	0.010480864
chr5.CM0299.29_s_at	1.36703284	0.004917733
Ljwgs_099192.1_x_at	1.367322293	6.97E-06
chr1.CM0001.57_at	1.367323789	0.000191882
chr2.CM0120.25_at	1.368641842	0.001834152
Ljwgs_037567.1_at	1.368857675	0.00397172
chr5.CM0077.2_at	1.368993042	0.000789161
Ljwgs_013428.1_s_at	1.369642656	0.008108366
Ljwgs_032842.1_at	1.369814008	6.80E-05
Ljwgs_122182.1_x_at	1.371030813	5.66E-05
Ljwgs_011734.1_at	1.372608615	6.36E-05
Ljwgs_064480.1_at	1.373712471	0.047489664
chr1.CM0171.23_at	1.3741172	0.00631472
Ljwgs_034989.1_at	1.374205976	0.000104396
Ljwgs_015137.1_at	1.374238089	0.001469315
Ljwgs_018982.1_at	1.37656293	0.007190877
chr4.CM0004.8_at	1.37691509	0.009191168
Ljwgs_118253.0.1_at	1.377606458	0.017628385
chr6.TM0317.13_at	1.377981004	0.042011352
Ljwgs_030520.1_at	1.379253465	0.008212313
chr5.CM0569.30_at	1.379852658	0.000230309
chr4.CM0297.57.2_x_at	1.382919154	0.007807385
chr1.CM1409.18_at	1.382997281	0.000140087
TC11191_at	1.384105395	0.007251066
Ljwgs_026835.1_at	1.384565223	0.002116955
LjU2.10_at	1.38585816	0.00600393
LjU2.6_at	1.387005952	0.004025882
Ljwgs_091501.1_s_at	1.387968759	0.008517955
chr2.CM0360.27_at	1.38838203	0.000372974
chr1.CM0101.40_at	1.389174218	0.011639797
Ljwgs_127765.1_x_at	1.389386965	0.025559515
Ljwgs_066731.1_at	1.389496036	0.000187837
gi45642531_at	1.389880811	0.006432274
Ljwgs_035276.1_s_at	1.391154251	1.74E-06
chr1.CM0033.14.1_x_at	1.391538543	0.014057108
chr1.CM0113.66_at	1.392049204	0.001730319
Ljwgs_060439.1_at	1.393838711	0.008906505
Ljwgs_044515.1_s_at	1.394037497	2.66E-05
Ljwgs_138311.1_at	1.396442318	0.00014895
Ljwgs_026303.1_s_at	1.39726855	0.046923647
Ljwgs_120222.2_at	1.399619645	0.003638462
chr4.CM0165.21_at	1.399871807	2.90E-06
Ljwgs_146200.1_at	1.400042534	0.001973493
Ljwgs_049053.1_at	1.402184304	0.000171313
Ljwgs_056205.1_at	1.402940973	0.002146715
Ljwgs_078421.1_at	1.403578685	0.02658468
chr3.CM0261.26_at	1.403675583	0.008354629
TM1481.13_at	1.404398782	0.018975586
Ljwgs_053989.1_at	1.404705456	0.00134459
TM0846.32_at	1.40673823	9.45E-07
gi45580059_x_at	1.407171489	0.000342614
chr2.CM0153.25.1_at	1.407920383	0.019716217
Ljwgs_000447.1.2_s_at	1.408865942	0.000218775
Ljwgs_116217.1_s_at	1.411072217	9.97E-05
Ljwgs_027141.1_s_at	1.411329127	0.004919017
gi45617763_at	1.411450709	0.009200881
Ljwgs_039209.1_at	1.411580145	0.00536608
Ljwgs_066543.1_at	1.412403019	0.00631868
Ljwgs_061592.2_at	1.414252854	8.07E-06
chr1.CM0295.13_at	1.416357246	0.002320829
Ljwgs_115867.1_at	1.417107555	0.007285767
chr5.CM0357.59_s_at	1.419136141	0.002594804
Lj_ycf3_at	1.419513399	0.011806026
Ljwgs_110684.1_x_at	1.419723919	0.017166049
TM1227.13_x_at	1.419787859	0.029038929
Ljwgs_065424.1.1_at	1.419867593	0.003177944
chr3.TM0782.30_at	1.420522745	0.010303691
Ljwgs_123702.2_at	1.421196583	0.00104844
chr1.TM0534.21.1_at	1.423949947	0.015634659
gi45407482_at	1.425224838	0.001101352
gi45627932_at	1.425872885	0.003420341
Ljwgs_023609.2_at	1.425886939	0.000378513
TM0439.5.1_at	1.426928657	0.005036555
chr1.CM0104.3_s_at	1.427265806	0.030278087
Ljwgs_048750.1_at	1.428134893	0.004893686
TM0581.22_at	1.428952234	0.000552205
Ljwgs_058330.1_at	1.429364944	0.006161667
gi7749602_at	1.430566938	0.012307284
Ljwgs_068360.1_at	1.431232919	0.00318674
Ljwgs_087476.0.1_at	1.434210944	0.004541703
Ljwgs_009731.1_at	1.434561948	0.00448529
chr2.CM0124.5.1_at	1.436153831	0.024694727
Ljwgs_083927.1_at	1.436622796	0.020491965
Ljwgs_081563.1_at	1.437162402	0.000468862
chr1.TM0454.17_at	1.438276739	0.003021595
chr1.CM0145.9_at	1.439385835	0.025328398
chr1.CM0150.63_at	1.440384795	0.01583964
gi15190868_s_at	1.440617924	1.25E-05
chr5.CM0357.43.2_at	1.442584243	0.011543243
gi45629506_at	1.442678027	1.36E-06
chr1.CM0098.2_at	1.442716093	0.000157027
Ljwgs_068017.1_x_at	1.442947428	0.016897446
Ljwgs_064507.1_at	1.443487624	0.042658148
Ljwgs_116798.1.1_at	1.444694491	0.04191485
Ljwgs_059708.1_at	1.445049262	0.003282743
Ljwgs_046230.1_at	1.445668022	0.006296828
gi45353071_at	1.448227358	0.018936509
chr3.CM0216.97_at	1.448439868	0.000515719
chr2.CM0177.44_at	1.449255834	0.013967086
chr4.CM0026.19_at	1.449342837	0.023606708
LjU2.4_x_at	1.449793604	0.004189396
Ljwgs_028360.1_at	1.450312599	8.73E-05
TM0492.4.1_at	1.450805232	0.025582619
chr2.CM0783.7.1_at	1.450805714	0.016334411
Ljwgs_040570.1_at	1.450904314	0.001375288
chr3.CM0241.61.1_at	1.451748306	0.006423947
Ljwgs_038084.2_at	1.452401781	0.001597661
chr4.CM0288.50_at	1.453240456	0.001313916
Ljwgs_020611.1_at	1.453315642	1.79E-06
Ljwgs_101686.1_at	1.453402034	0.049613222
chr4.CM0007.17.3_s_at	1.45399594	0.007911788
Ljwgs_048750.1_s_at	1.454694198	0.013376726
gi45606779_at	1.456828392	9.36E-06
Ljwgs_012981.2_at	1.457740125	0.000979519
chr3.TM0388.16_s_at	1.459519688	2.05E-06
chr6.CM0057.22_s_at	1.460628852	0.019504214
Ljwgs_097600.1_x_at	1.461014335	0.006630883
chr3.CM1468.13.1_at	1.461426179	0.026129311
chr6.CM0539.37_s_at	1.461984345	0.006696741
gi45350499_at	1.462393008	0.012491772
Ljwgs_072640.1_at	1.464142179	0.011442109
TC19132_at	1.464659233	0.003398547
Ljwgs_114134.1_s_at	1.465237321	0.015542362
Ljwgs_101026.1_x_at	1.46525017	0.0165886
TM0573.15_at	1.465911175	0.0014177
chr4.CM0128.27_x_at	1.466819942	0.027369663
TM0448.3_at	1.467074141	0.004730971
Ljwgs_044011.1_at	1.467977305	0.001203347
Ljwgs_113005.1_x_at	1.468733262	0.004327278
chr5.CM0096.71_at	1.470007896	0.003243137
chr4.CM0333.3_at	1.470866257	0.002851975
chr4.CM0229.25_at	1.471778871	0.020266933
TM0727.2_at	1.472057267	0.001123114
Ljwgs_053843.1_at	1.473649657	0.00915931
Ljwgs_028964.1_at	1.474895251	0.03496413
Ljwgs_021181.1_s_at	1.475145114	0.009289358
gi7747342_at	1.47658441	0.002402064
Ljwgs_048934.1_at	1.476626985	2.80E-05
Ljwgs_075235.2_at	1.478291468	0.000255313
Ljwgs_014500.1_at	1.481812049	0.002519211
chr2.CM0323.38_at	1.483668617	0.006572921
chr1.CM0125.25_at	1.486609639	0.001218706
TM0914.26_at	1.486930494	2.09E-05
Ljwgs_035491.1_at	1.487639663	0.003668343
chr2.CM0903.27_at	1.48899563	0.001772999
Ljwgs_019228.1_at	1.490001365	0.000181252
Ljwgs_040727.1_at	1.490268075	0.00064156
chr1.TM0812.10_at	1.490676934	0.0456872
gi7614044_at	1.493014758	0.001566472
Ljwgs_008098.2_at	1.493426157	0.040027026
chr6.TM0830.15_at	1.493949155	0.00212908
Ljwgs_012128.1_at	1.494289286	0.018128993
chr3.CM0711.39.1_at	1.49485183	0.000646705
Ljwgs_012005.2_at	1.495282768	0.001475265
chr3.TM0136.15_at	1.495470464	0.000509135
LjU2.5_x_at	1.495523174	0.001194728
Ljwgs_055369.1_s_at	1.496055642	0.000519358
Ljwgs_058597.1_s_at	1.497393942	0.009948001
chr1.CM0104.3_x_at	1.498023903	0.013128335
Ljwgs_133997.1_at	1.498397381	0.007983946
Ljwgs_041062.1_at	1.499818624	0.005837962
Ljwgs_006326.1_at	1.49985731	0.002454117
gi45397988_at	1.500539095	0.018916036
Ljwgs_104675.1_x_at	1.501875612	0.000106207
Ljwgs_038658.1_s_at	1.502232203	0.001370789
Ljwgs_143911.1.1_at	1.503299033	0.00220264
chr4.CM0831.15_at	1.503504014	0.003245554
Ljwgs_036374.1_at	1.505413512	0.003568383
Ljwgs_057161.1_at	1.505992095	0.000407006
BM1386.1_at	1.508680944	7.71E-05
Ljwgs_074827.1_at	1.508806506	0.003804536
Ljwgs_058798.2_x_at	1.50920796	0.000301516
Ljwgs_118227.1_x_at	1.510639796	0.009521532
chr6.CM0314.31_at	1.511775044	0.001687934
Ljwgs_030887.1_at	1.514225762	3.36E-05
Ljwgs_091106.1_at	1.514264422	0.038104468
chr1.CM0017.42_at	1.515396032	9.00E-06
gi45406463_at	1.515982008	0.000384846
chr1.CM0496.30_x_at	1.516082437	0.028575666
Ljwgs_063286.1_at	1.516437002	3.54E-05
Ljwgs_072083.1_s_at	1.516552339	0.008042052
chr4.TM0555.14.1_at	1.516979009	0.044922766
Ljwgs_060796.1_s_at	1.517151663	0.007874756
Ljwgs_066508.1_at	1.519292421	0.04223386
chr3.CM0110.11.1_at	1.52053117	0.016334411
Ljwgs_081003.1_at	1.521748753	0.009817517
Ljwgs_099513.0.1_at	1.524445108	0.000264647
Ljwgs_066524.1_x_at	1.526338117	0.000788215
Ljwgs_122628.1_x_at	1.526565366	1.17E-05
chr6.CM0041.15_at	1.527112063	0.003215816
Ljwgs_056668.1_s_at	1.527524304	0.022256054
TM1038.7.1_at	1.527526573	0.016235934
Ljwgs_150473.1_s_at	1.528762518	0.005286697
chr1.CM0315.39_s_at	1.529017425	0.020937029
TM0706.1_at	1.529751936	0.001709353
Ljwgs_018277.1_at	1.530386614	6.48E-05
Ljwgs_063195.1_at	1.530417379	0.040498821
chr5.CM0239.26_at	1.531266405	0.000793101
chr4.CM0073.105.1_at	1.532942209	0.000744596
Ljwgs_125894.1_x_at	1.535068794	0.005253773
Ljwgs_022670.1_at	1.535327315	0.035372596
Ljwgs_059905.2_x_at	1.536867046	0.002919881
LjU2.5_at	1.537094174	0.0015381
Ljwgs_074658.1.1_at	1.537251905	0.003142714
chr4.CM0244.48_at	1.53729171	0.000642171
Ljwgs_015844.1_at	1.538707066	0.000863921
chr5.CM0788.44_at	1.540448161	0.018930665
Ljwgs_097040.1_at	1.541529388	0.005926266
Ljwgs_080548.1_at	1.542245079	0.002050955
LjU2.20_x_at	1.543821485	0.000161906
chr3.CM0452.4_s_at	1.545161946	0.00020448
Ljwgs_069018.1_x_at	1.546789849	0.035717294
Ljwgs_054936.1_s_at	1.547162487	0.005931409
chr1.CM0094.88_at	1.547699022	9.87E-06
gi45618246_at	1.549672221	0.021815526
gi7749973_at	1.550015042	0.047798003
gi45352323_at	1.55059042	0.022777105
Ljwgs_128647.1_x_at	1.552386698	1.24E-05
TM0451.8_x_at	1.554077698	0.002528588
Ljwgs_148081.1_s_at	1.555546208	0.000769113
Ljwgs_008427.1_at	1.555912959	0.001862694
Ljwgs_035578.1_at	1.55662249	0.000304717
Ljwgs_073931.1_s_at	1.557272803	0.001023199
Ljwgs_043629.1_at	1.557813677	0.003073634
Ljwgs_048050.1_at	1.559286391	0.015051842
chr3.CM0216.12_at	1.559848401	8.61E-05
Ljwgs_132387.1_at	1.561508064	0.022145355
chr3.CM0059.39_at	1.561827139	0.026002933
Ljwgs_115910.1_at	1.562733579	0.036439834
LjU5.3_x_at	1.564036417	0.012199408
Ljwgs_018632.2_at	1.564530286	0.008434024
Ljwgs_075730.2_s_at	1.564759269	0.002965666
Ljwgs_019003.1_at	1.566335704	0.003571386
Ljwgs_040276.2_at	1.566584275	0.010086396
Ljwgs_035240.2_at	1.567090775	0.046821325
chr2.TM1285.15.1_at	1.568515931	0.0022381
chr1.CM0233.3_at	1.568762532	0.000255646
chr4.CM0044.40_at	1.569613173	1.11E-06
Ljwgs_020774.1_at	1.57017919	0.00061856
Ljwgs_016691.1_at	1.571129207	0.001735046
Ljwgs_035630.1_at	1.57125583	0.00313178
gi45353523_at	1.572067662	0.039680831
chr2.TM0368.16_at	1.572512975	0.01964655
Ljwgs_031326.1_at	1.573438655	0.0179606
gi45631459_at	1.575184895	0.023317587
Ljwgs_104190.1_at	1.576029728	3.50E-05
gi45414283_at	1.576172029	0.041201209
Ljwgs_048269.1_at	1.578179628	0.030655773
chr5.CM0911.38_s_at	1.578777723	0.000519586
chr1.CM0171.50.1_x_at	1.582034117	0.000454044
Ljwgs_003423.2_at	1.583201492	0.032421608
chr2.CM0011.24_at	1.587194722	0.023995962
chr3.CM0111.58.1_at	1.587562224	0.011194533
chr6.TM0367.14_at	1.587942704	0.000230309
Ljwgs_080872.1_s_at	1.588137324	0.011517233
gi7678686_at	1.588706554	0.003297621
LjU2.12_x_at	1.590144112	0.002299357
chr1.TM0989.15_at	1.590775919	0.049497581
chr2.CM0237.31.1_s_at	1.591478214	0.001994055
Ljwgs_092879.1_at	1.593446665	0.000481728
Ljwgs_099471.1_at	1.593453429	0.015824348
Ljwgs_021309.1_at	1.594319738	0.018745091
Ljwgs_055530.1_at	1.595617787	0.003348724
Ljwgs_088091.1_at	1.59763886	0.000351058
Ljwgs_013441.2_at	1.598859638	0.000102574
chr2.CM0749.8_at	1.600972459	0.019313899
Ljwgs_043681.1_at	1.602483977	0.000204108
Ljwgs_089340.2_at	1.603954346	0.000206847
Ljwgs_077481.2_s_at	1.604290171	0.042683968
Ljwgs_141937.1_x_at	1.604549781	0.002970026
chr2.CM0056.20_at	1.604581472	0.000126786
Ljwgs_019300.2_at	1.606149991	0.00018056
chr1.CM0192.53_at	1.607299935	0.022611582
Ljwgs_011815.2_at	1.6095461	0.001425389
chr3.CM0059.38_at	1.611630299	0.032947569
Ljwgs_103858.1_at	1.611727658	8.67E-06
Ljwgs_025173.0.1_at	1.611785155	0.036177962
Ljwgs_140699.1_x_at	1.61209431	0.020456652
chr4.TM1334.11_at	1.613881903	0.001072389
chr3.CM0080.40.2_at	1.616181806	0.001636754
Ljwgs_018438.2_at	1.619075536	0.000342264
chr1.TM0240.4_s_at	1.619444836	0.037067218
Ljwgs_109593.1_at	1.622824886	2.08E-06
Ljwgs_012630.1_s_at	1.623244997	0.00253073
Ljwgs_010025.0.1_s_at	1.62459218	0.018157532
Ljwgs_120283.1_x_at	1.62520584	0.007180082
Ljwgs_088546.1_x_at	1.625673806	2.40E-05
Ljwgs_007448.2_at	1.626381083	0.006225626
LjU2.17_x_at	1.627448176	0.000901643
Ljwgs_079156.1_at	1.627608776	0.00207778
LjSrp.1_at	1.628258768	1.02E-05
Ljwgs_035826.1_at	1.629492992	0.031479326
Ljwgs_081704.1_s_at	1.63197373	1.10E-05
TM1445.10.1_at	1.632497569	0.000357331
Ljwgs_068652.1_at	1.633758866	0.028737503
Ljwgs_030699.1_at	1.635006342	0.000264522
chr4.CM0175.8_at	1.63511733	0.029110393
Ljwgs_101867.0.1_at	1.635505201	0.0183513
Ljwgs_142266.1_x_at	1.6368411	0.000839377
gi45627265_at	1.639232228	0.000255811
chr4.CM0173.8_at	1.640000636	8.70E-05
Ljwgs_122773.1_x_at	1.640464896	0.000854904
Ljwgs_098300.1_at	1.642326107	0.004386778
chr2.CM0249.113_at	1.644811447	0.035649607
chr2.TM0660.8_at	1.645500296	0.021169877
chr2.CM0153.25_at	1.646146522	0.00464545
Ljwgs_069018.1_s_at	1.647062268	0.009451656
Ljwgs_011527.1_at	1.647209458	0.002315965
chr5.CM1439.5_at	1.649244415	0.000473357
Ljwgs_031539.1_at	1.650362328	0.02130043
chr6.TM0336.18_at	1.651621579	0.029268379
Ljwgs_033023.1.2_at	1.653579341	0.001535221
chr1.CM0442.9.1_at	1.655203726	0.004714895
Ljwgs_025186.1_at	1.655589074	0.010480864
Ljwgs_082164.1_at	1.657018252	0.020551917
Ljwgs_018999.1_at	1.661556889	0.000148731
Ljwgs_061979.1_at	1.66236404	0.019984628
Ljwgs_060639.1_at	1.663500702	1.96E-07
Ljwgs_051596.1_at	1.664356565	0.00149873
gi45618272_at	1.664358991	0.001334984
Ljwgs_048016.1_at	1.664596988	0.024229196
chr4.TM1309.3_at	1.665426997	0.0040763
Ljwgs_000445.1_s_at	1.667448625	0.000313738
TM1390.33.1_at	1.668329669	0.000340005
Ljwgs_007858.1_s_at	1.669385353	0.000468862
gi45416168_at	1.671868002	0.031064015
chr1.CM0122.64_x_at	1.672201763	1.20E-05
Ljwgs_086141.1.1_x_at	1.674398089	0.000298468
chr1.CM0088.13.1_at	1.674886192	0.023884069
chr1.CM0027.22_at	1.674896751	0.000768829
Ljwgs_034908.1_s_at	1.675076617	0.00219193
Ljwgs_047777.1_s_at	1.675770037	0.048195227
Ljwgs_029068.1_at	1.676910746	0.043933718
Ljwgs_083150.1_s_at	1.680673332	0.035115149
Ljwgs_008140.3_at	1.681114612	0.001026924
chr1.TM1573.10.1_at	1.681306654	0.012268318
chr6.TM0553.15_at	1.681545314	0.009287724
Ljwgs_008325.3_s_at	1.682594493	0.014273803
chr1.CM0178.35_x_at	1.683425502	2.22E-11
Ljwgs_095961.1_at	1.683929195	0.001480379
chr4.CM0006.48_at	1.684091319	0.000550174
Ljwgs_059951.1_at	1.686404548	0.026280085
Ljwgs_045241.1_at	1.687128476	0.000452568
Ljwgs_076431.1_at	1.688764809	2.53E-07
Ljwgs_101565.1_at	1.690629381	9.72E-05
chr5.CM0211.21_at	1.6910096	0.002293993
Ljwgs_019801.1_at	1.692403069	0.001101795
chr1.CM0275.12_at	1.692968493	0.017077678
chr1.CM0150.65.2_at	1.693067282	0.022907926
TM1634.27_at	1.693543748	1.11E-06
TM0149.22_x_at	1.694715512	4.48E-05
LjsnoR7_at	1.69537829	0.028476524
Ljwgs_007063.2_at	1.695712131	0.000146472
chr4.CM0025.31_at	1.696415112	0.008472635
Ljwgs_015328.2_at	1.698353715	0.001994055
chr2.CM1150.42.1_x_at	1.699575263	0.04369844
Ljwgs_014097.1_at	1.704755405	5.39E-06
Ljwgs_096258.1_at	1.705073065	0.027230805
LjU5.6_x_at	1.706430802	0.007251066
Ljwgs_024001.1_at	1.709900326	5.69E-05
Ljwgs_011647.1_at	1.71062771	0.000605047
Ljwgs_018216.1_at	1.712145378	0.022341537
chr6.TM1657.12_at	1.712642159	0.001579688
Ljwgs_016975.1_at	1.715200751	0.028350854
chr3.CM0261.24_at	1.716220995	0.048557276
Ljwgs_073332.1_at	1.716850739	0.028861155
Ljwgs_144863.1_at	1.71704178	0.003187189
Ljwgs_124109.1_x_at	1.717613703	0.000308319
Ljwgs_063803.1_x_at	1.719072193	7.97E-05
Ljwgs_117054.1_x_at	1.72040285	0.025466961
Ljwgs_098999.1.1_s_at	1.720532686	0.015273913
chr5.CM0239.28_at	1.72102277	0.009984303
Ljwgs_046537.1_at	1.722791142	0.001830391
Ljwgs_110122.0.1_s_at	1.72508394	0.018687498
gi45355295_at	1.725121389	0.00626215
chr4.CM0288.51_at	1.725892384	1.74E-05
chr2.CM0373.89_at	1.727986949	0.012634214
Ljwgs_090692.1.1_s_at	1.733816084	0.015133456
Ljwgs_013555.1_at	1.737615422	0.000355846
Ljwgs_079580.1.1_at	1.738433038	0.011232141
TC15253_at	1.73858404	0.009131267
Ljwgs_117285.1_s_at	1.740989271	0.033389654
Ljwgs_028059.1_at	1.741257974	0.027845086
chr3.TM0209.27_at	1.741386849	0.000370651
chr2.CM0373.27_at	1.745733911	8.33E-06
Ljwgs_077540.1_at	1.749288843	0.024515007
chr6.BM1714.2.1_s_at	1.751131503	0.033173642
Ljwgs_050547.2_at	1.751821125	0.001374919
Ljwgs_121968.1_at	1.751868512	0.018448345
Ljwgs_089727.2_at	1.753666545	0.001317324
Ljwgs_111077.2_at	1.754922667	0.000282415
chr3.TM0506.12_s_at	1.756281488	0.000305068
Ljwgs_056140.2.1_at	1.758616422	0.047361699
chr3.CM0047.32.2_at	1.759612527	0.000221858
Ljwgs_019514.3_s_at	1.760594899	5.04E-05
chr2.TM1766.18.1_at	1.761231573	3.73E-05
chr6.CM0037.61.1_at	1.763538636	0.013774276
Ljwgs_074950.1_at	1.7637301	0.044193929
TM1008.10_at	1.765068231	0.033094783
Ljwgs_069247.1_x_at	1.766963229	0.001934133
Ljwgs_132516.1.1_x_at	1.767217289	1.57E-05
chr5.CM0278.48_at	1.768863596	0.004402673
CM0457.19_at	1.769218927	0.003867995
Ljwgs_137713.1_s_at	1.771036909	0.000574304
Ljwgs_019272.1_at	1.773089881	0.000726385
Ljwgs_078418.1_s_at	1.77350913	0.041515422
chr3.CM0216.108_at	1.776128321	0.007179322
TM1227.7.1_at	1.77778742	0.006156311
chr1.CM0104.3_at	1.778601923	0.002584422
chr1.CM0064.15.1_s_at	1.778610406	0.000316224
chr2.CM0338.35_at	1.779413922	0.00738565
chr4.CM0283.41.1_at	1.779920082	1.09E-05
LjU2.18_x_at	1.780371988	1.96E-05
LjSrp.13_at	1.780970722	6.71E-05
Ljwgs_096803.1_at	1.784202187	0.000646705
Ljwgs_078699.1_at	1.7846611	0.010763782
chr4.CM0175.26_at	1.789016904	0.000608558
Ljwgs_004790.1_s_at	1.793315227	0.000174618
Ljwgs_051395.1.1_x_at	1.793435109	0.023560775
chr6.CM0539.25_at	1.793637631	0.002797189
Ljwgs_123366.1_x_at	1.794748441	2.15E-06
Ljwgs_083468.1_s_at	1.796626067	0.002859846
chr3.CM0711.10_at	1.802488999	0.049872145
Ljwgs_017225.1_at	1.80337632	0.012071453
chr4.CM0004.55_at	1.803396991	0.01291255
TM1445.20_at	1.804817749	0.007629559
Ljwgs_028255.1_at	1.808376291	0.00025708
Ljwgs_090701.1.1_s_at	1.809540316	0.000665033
Ljwgs_145133.1_at	1.810538754	0.037769038
chr5.CM0773.3_at	1.810646311	0.017750569
Ljwgs_124822.1.1_at	1.813394514	0.000178185
Ljwgs_088019.1_s_at	1.813819613	0.009650463
chr5.TM0151.4.1_s_at	1.813849328	0.000591798
chr3.TM0616.1_at	1.814510303	0.01531442
Ljwgs_012778.1_at	1.816151058	0.001370789
Ljwgs_147980.1_at	1.820211755	7.85E-05
gi45407186_at	1.822707573	0.022826827
chr2.CM0067.22.2_at	1.822760769	0.000384846
Ljwgs_034235.1_at	1.824477882	0.002278237
chr1.CM0375.43_x_at	1.825519348	0.000494265
TM0748.9_x_at	1.826174942	0.007743096
Ljwgs_122636.1_s_at	1.826569121	5.91E-05
chr5.CM0953.8_at	1.827362154	0.000232781
Ljwgs_092914.1_at	1.828370177	6.29E-06
Ljwgs_064692.1_s_at	1.830454023	0.000163804
Ljwgs_034935.1_at	1.831068276	6.57E-05
chr2.CM0803.132.1_at	1.834455477	2.87E-05
chr3.CM0602.43_x_at	1.834599489	0.026280988
Ljwgs_075204.1.1_s_at	1.835475785	0.007558826
Ljwgs_119605.1_x_at	1.837220942	7.16E-05
gi45641139_at	1.838160983	0.000280923
chr5.TM0138.11_x_at	1.839928832	0.009194996
chr1.CM0117.29.1_at	1.841347352	0.003482799
TM0651.15_at	1.842309825	0.000413467
TM1576.6_at	1.842385841	0.00014393
Ljwgs_125315.1_at	1.84386093	0.035181885
TM1647.8.2_s_at	1.84584987	0.004661537
gi45403127_at	1.848501127	9.98E-05
Ljwgs_120226.1.1_at	1.849985469	0.000115788
chr6.CM0037.40_at	1.850704587	0.002214463
chr1.TM1305.23.1_at	1.851634454	0.004563163
Ljwgs_077444.1_at	1.852432412	0.000330956
Ljwgs_046658.1_at	1.852597469	0.000672837
chr5.CM0357.61_at	1.859501679	0.002026054
chr4.CM0654.54.1_at	1.86089509	0.001914171
Ljwgs_125315.1_x_at	1.860994498	0.028777065
chr4.CM0161.19_x_at	1.86192538	5.78E-10
TM0439.5.2_at	1.864906734	9.85E-05
chr1.TM0092.11_s_at	1.865086433	0.02855349
chr2.CM0177.1_at	1.866159986	0.023395697
chr2.CM0018.67_at	1.869217577	0.041152741
CM1488.37_x_at	1.869911063	0.026604026
Ljwgs_147893.1_at	1.871316481	0.001616624
Ljwgs_116924.1_at	1.872051818	0.000283783
chr6.CM0118.72_at	1.877279155	1.40E-05
chr4.CM0087.18_at	1.878218505	0.002566503
Ljwgs_032034.1_at	1.879249793	0.014083377
Ljwgs_106370.1_x_at	1.881197667	0.0008122
Ljwgs_129258.1_at	1.881501751	0.002016941
gi7719497_at	1.882461466	0.009048789
chr2.TM0641.4_at	1.884645974	0.035181885
gi7720392_at	1.887656198	0.004606808
Ljwgs_124036.1_s_at	1.889238594	0.002375299
Ljwgs_081998.1_at	1.891488922	0.013903518
chr4.CM0007.21_at	1.894984383	0.000567091
Ljwgs_050347.1_at	1.896172328	0.00014895
chr3.TM0585.28.1_at	1.897858852	0.007414113
Ljwgs_007195.3_at	1.899580721	0.001375288
gi29966462_at	1.901353571	5.56E-05
BM1386.32_at	1.901994291	1.96E-05
chr4.CM0739.37.1_x_at	1.902046654	0.000164951
chr6.TM1650.9_at	1.902567571	0.000878197
Ljwgs_021967.1_at	1.903268943	0.003356799
Ljwgs_101633.1_at	1.905744675	0.001176572
Ljwgs_114493.1_at	1.907005118	0.041561105
Ljwgs_036806.1_at	1.907134614	0.002247873
Ljwgs_119739.1_x_at	1.908326506	1.94E-05
Ljwgs_033976.1_at	1.908492218	0.00094062
chr3.TM1465.1_at	1.908619367	0.001937252
chr1.CM0800.27_at	1.911517432	0.003568193
chr5.CM0040.60_at	1.91195589	0.010336796
Ljwgs_032595.1_at	1.912330088	8.81E-05
Ljwgs_040773.1_at	1.915145077	0.018124911
Ljwgs_008263.2_at	1.917109945	0.000313118
Ljwgs_137413.1.1_at	1.917660582	0.018716895
TC12968_at	1.91769882	6.83E-06
Ljwgs_023016.1_at	1.91847284	0.00783249
Ljwgs_010577.1_at	1.924864543	3.30E-05
Ljwgs_134779.1_at	1.927280861	0.003282743
Ljwgs_092740.1_s_at	1.928476798	1.45E-05
Ljwgs_069247.1_at	1.928677531	0.010984727
Ljwgs_047868.1_at	1.928706482	0.00043739
chr6.CM0140.7_at	1.930264082	2.75E-06
Ljwgs_039330.1_s_at	1.930661909	0.005355797
Ljwgs_022269.1_at	1.932901682	0.008858933
Ljwgs_050356.1_at	1.935127348	0.00010781
TM0305.15_at	1.935854818	8.40E-06
chr3.CM0127.48_at	1.939032059	0.006119225
TM1227.11_at	1.939305371	0.030017958
Ljwgs_040150.1_at	1.941044518	0.003000654
Ljwgs_073199.1_s_at	1.941420046	0.000250693
TM0964.10.1_at	1.943434547	0.034889869
Ljwgs_105802.1_x_at	1.943529381	0.000156244
Ljwgs_016273.2_at	1.943811082	0.000367389
Ljwgs_064998.1_at	1.944030245	0.008286388
Ljwgs_124037.1_at	1.945423297	4.07E-07
Ljwgs_083948.1_at	1.946158216	0.007548142
TM1515.5_at	1.946472969	0.001032383
chr2.CM0132.46_at	1.948969519	0.001476232
gi45355481_at	1.949778993	0.000360325
Ljwgs_061908.1_at	1.950845422	0.00010399
chr5.TM1125.10_at	1.95225633	0.008173268
chr6.TM1650.2_at	1.952945277	9.36E-06
Ljwgs_034984.1_s_at	1.952967145	0.04511537
chr2.CM0373.89.1_at	1.954174885	0.002335553
chr2.TM1285.15_at	1.957322573	0.015518149
Ljwgs_057841.0.1_at	1.957654051	0.01658763
Ljwgs_012709.1_at	1.958665828	0.000951357
TM0697.24.2_s_at	1.959272427	0.00046459
Ljwgs_050733.1_at	1.962553163	0.000484682
Ljwgs_135858.1_at	1.964434851	0.005139164
chr5.CM0095.33_at	1.967942585	0.001027829
Ljwgs_109135.1_s_at	1.968934747	0.002215508
gi45397555_at	1.970169172	0.000129684
gi51534947_s_at	1.971294604	0.021155078
chr1.CM0231.29_at	1.975465071	0.04511537
TM0914.20_at	1.975777135	0.005253485
chr2.CM0008.37_at	1.9779558	6.77E-05
chr2.TM1766.6_at	1.979750451	1.24E-05
CM0300.21_at	1.980250908	0.020009804
Ljwgs_104403.1_s_at	1.982381579	6.03E-05
Ljwgs_015566.1.1_at	1.984625749	0.019011195
Ljwgs_092512.1_x_at	1.985142885	0.002296424
gi45636775_at	1.986821205	0.015012759
chr6.CM0314.25_s_at	1.988798559	0.010239483
chr1.CM0122.56_at	1.990962064	0.000680583
LjU1.3_s_at	1.993018069	0.001110954
Ljwgs_018101.1_at	1.993832394	0.000500445
chr1.CM0375.30.1_s_at	1.99396136	2.87E-06
chr4.CM0432.40_x_at	1.994366137	0.000444521
chr1.CM0433.35_at	1.995074825	7.97E-06
Ljwgs_123046.1_at	1.997510858	0.000590891
chr5.CM0200.117_at	2.006424149	0.049065629
Ljwgs_128062.1_x_at	2.007395617	2.64E-07
Ljwgs_144047.0.1_at	2.007744199	0.000282415
Ljwgs_142458.1_at	2.009174345	0.031648501
Ljwgs_028558.1_at	2.009474968	0.017256662
chr4.CM0119.57_at	2.010432612	0.003124242
chr5.CM0341.15_x_at	2.01190449	0.039130971
Ljwgs_107403.1.1_at	2.016059158	0.000282415
chr1.CM0101.43_x_at	2.016497588	0.001707198
Ljwgs_052805.1_at	2.017064462	0.017891012
Ljwgs_086265.1_s_at	2.018300053	0.031705067
chr1.TM0372.12_at	2.024249256	0.001862694
Ljwgs_102517.1_x_at	2.026584127	0.003269004
Ljwgs_107966.1_at	2.026905651	6.24E-05
chr4.CM0026.12_at	2.028188592	0.041805102
chr4.CM0432.40_at	2.029837263	0.000624216
chr5.CM0077.29_at	2.030581769	0.000360325
chr3.TM0159.19_x_at	2.030944587	4.42E-12
Ljwgs_046210.1_at	2.031419581	6.11E-05
Ljwgs_061146.1_at	2.032260999	0.012153578
TM1555.4_x_at	2.033227587	0.009254683
Ljwgs_132222.1_at	2.033490707	2.90E-05
LjU5.16_x_at	2.036215808	0.001092509
chr2.CM0191.92_x_at	2.036709599	0.00160235
chr6.TM1597.17_x_at	2.037430777	4.23E-06
Ljwgs_022221.2.1_at	2.037599689	0.00187188
Ljwgs_111682.1_x_at	2.037626925	0.000124846
Ljwgs_015995.1_s_at	2.03763171	5.34E-05
Ljwgs_027446.1_s_at	2.040387928	0.003695636
Ljwgs_029567.1_s_at	2.041746215	0.00131481
Ljwgs_094520.1_at	2.045101662	0.000814307
Ljwgs_096478.1_at	2.046118907	0.000797765
Ljwgs_108557.1_s_at	2.04873091	0.000302235
TM0748.2_s_at	2.049817263	0.006287142
Ljwgs_028535.1_at	2.055040095	0.000270741
chr2.TM1171.6_s_at	2.059086447	0.02087544
TM1123.30_at	2.061953285	1.78E-05
Ljwgs_111926.1_s_at	2.062915942	0.013631659
Ljwgs_078041.1_s_at	2.063042003	0.000276524
TM0451.8_at	2.069592353	0.000521877
Ljwgs_115914.1_at	2.071771411	0.000118392
Ljwgs_021608.1_at	2.07631451	0.006012408
Ljwgs_023727.1_at	2.077974285	0.000897217
Ljwgs_085427.1_at	2.084914772	0.000167944
chr1.CM0982.11_at	2.086205041	0.04819324
Ljwgs_084620.2_at	2.087770777	0.005006258
Ljwgs_114640.1_s_at	2.088409013	0.045088889
chr2.TM0370.6_at	2.088423331	0.015449295
chr6.CM0045.20_x_at	2.088614967	0.000717934
Ljwgs_021740.1_at	2.091123287	1.01E-05
Ljwgs_047343.1.1_at	2.094677157	0.00320041
TM0780.7_at	2.096437693	0.00843435
Ljwgs_117062.1_x_at	2.099051504	0.000590957
Ljwgs_115299.1_x_at	2.100822599	0.001128649
Ljwgs_021437.1_s_at	2.101335773	0.00989036
gi7783979_at	2.101440375	0.001524745
chr1.CM0147.84_at	2.103036962	0.016500646
Ljwgs_060667.2_at	2.105310038	6.41E-05
Ljwgs_098315.1_s_at	2.105991197	0.008056565
Ljwgs_060579.2_x_at	2.106839323	0.001950937
Ljwgs_013776.2.1_at	2.106865329	0.014622952
Ljwgs_008817.2_at	2.107077275	0.000420895
Ljwgs_015490.2_s_at	2.10834915	0.021753823
LjSrp.2_s_at	2.109633127	0.003966448
Ljwgs_056148.1_at	2.11069409	0.026003484
Ljwgs_023316.2_at	2.111658231	2.00E-05
Ljwgs_045903.1_at	2.112981113	0.002521167
Ljwgs_106831.1_s_at	2.118886713	0.003095784
Ljwgs_026696.1_at	2.119747004	0.001791185
chr4.CM0079.39_at	2.119917169	0.004253876
Ljwgs_149130.2_x_at	2.120197786	0.00111861
Ljwgs_043736.1_at	2.120775539	0.008996872
chr4.CM0307.6_at	2.122043943	4.87E-07
chr3.CM0213.34_x_at	2.12371167	0.00047366
Ljwgs_023525.1_at	2.124845124	0.030913911
Ljwgs_029822.1_at	2.127381066	0.004816737
chr2.TM1646.1.2_at	2.128901545	0.000674005
Ljwgs_129540.1_x_at	2.129189321	0.001309092
TM1472.19.1_at	2.130010738	0.00204112
Ljwgs_003482.1_at	2.138350666	0.00107706
Ljwgs_023873.1_at	2.142104089	0.001657169
gi45354907_at	2.144515162	0.000129129
Ljwgs_103113.1_s_at	2.14484481	0.014777948
gi7788372_at	2.145556868	0.000699611
Ljwgs_054975.1_s_at	2.147838744	4.59E-05
chr1.CM0248.26_at	2.149748365	0.000317753
Ljwgs_057646.1_at	2.155441349	0.025708587
Ljwgs_074824.1_at	2.161844736	0.005762177
Ljwgs_120530.1_at	2.163595417	0.000802215
Ljwgs_078537.1_x_at	2.165957312	0.046511171
Ljwgs_142366.1_s_at	2.166694391	0.00688366
chr3.TM1658.7_at	2.169437526	0.00014485
chr2.CM0002.22_at	2.173655676	0.007757258
Ljwgs_038098.1_s_at	2.178614227	0.000285593
Ljwgs_108728.1_x_at	2.183241063	2.17E-05
chr3.CM0152.15_at	2.185305816	0.000133179
chr1.CM0125.22_at	2.1876344	0.003248985
Ljwgs_018013.1_at	2.188244549	0.006353054
Ljwgs_005243.1.1_at	2.194101222	0.030614551
Ljwgs_080966.1_s_at	2.196267536	4.28E-05
Ljwgs_014570.2_at	2.197997043	0.001218215
chr2.CM0308.58_at	2.198335385	0.001664293
chr3.CM0005.73_at	2.203364071	0.012268738
Ljwgs_026718.1_at	2.205932216	8.79E-06
Ljwgs_003816.2_at	2.206034047	1.25E-05
Ljwgs_084730.1.1_s_at	2.208507031	0.005946788
chr3.CM0160.5_at	2.209638451	0.003199365
gi45607344_at	2.211458116	0.039190569
Ljwgs_136139.1.1_s_at	2.21153733	0.017750569
Ljwgs_043353.1_at	2.217729234	0.001030962
chr1.CM0064.29_at	2.222494422	0.017858616
Ljwgs_049437.2_at	2.222984032	0.009416248
chr1.CM0171.54_at	2.223417237	0.001622958
chr3.CM0049.30_s_at	2.224631785	0.000312015
Ljwgs_111832.1_at	2.224923674	0.00137217
TM1034.18_at	2.227111503	0.000138235
chr1.CM0206.164_at	2.22799277	2.10E-05
Ljwgs_022526.1_s_at	2.229491332	0.028672936
Ljwgs_084170.1_at	2.232466564	0.008954403
Ljwgs_049641.1_at	2.235651333	1.01E-05
Ljwgs_120813.1_s_at	2.235819994	0.001155665
Ljwgs_081457.1_x_at	2.236217752	3.07E-08
chr4.CM0003.22_at	2.238832352	0.00028653
gi45352508_at	2.241936194	8.11E-05
Ljwgs_065856.1.1_s_at	2.242783437	0.000386151
Ljwgs_058766.1_at	2.25138481	0.000340083
Ljwgs_117371.1_x_at	2.253228723	3.26E-05
chr1.CM0145.21_x_at	2.254814358	0.012606218
Ljwgs_072428.2_at	2.255436232	0.000114532
Ljwgs_017536.1_s_at	2.255941539	0.005742544
Ljwgs_090303.1_at	2.256096139	0.000191449
TM1353.1_at	2.262473066	9.45E-07
gi51534945_at	2.263957539	0.001046563
TM0184.1.1_s_at	2.26804241	0.002024392
chr2.CM0008.66_at	2.270777939	0.008670408
Ljwgs_077032.1_at	2.270833825	2.36E-05
LjSrp.12_x_at	2.271916873	0.000653816
chr4.CM0119.36_at	2.272148105	0.019445599
chr2.CM0262.32.1_x_at	2.274404631	0.007057407
chr2.CM0099.15.1_at	2.274934517	7.86E-07
chr5.TM0151.10_x_at	2.275287213	0.002822711
chr5.CM0260.21_at	2.277871324	0.000979168
chr4.CM0026.10_at	2.281402228	0.018796577
gi7719597_at	2.281665531	0.001234135
Ljwgs_019409.1_at	2.282578136	0.000177194
chr1.TM0952.13_at	2.28466528	0.000209986
gi45412324_at	2.286671593	0.012423243
Ljwgs_009095.2_at	2.289644183	1.34E-06
chr4.CM0432.14_at	2.290973049	1.69E-06
Ljwgs_083258.0.1_at	2.293244355	0.002675265
Ljwgs_073945.0.1_at	2.293547048	0.004172067
Ljwgs_077854.1_s_at	2.294816409	0.000385242
chr4.CM0244.78_at	2.296692013	0.004925954
chr1.CM0105.88_at	2.3003348	0.003966695
chr4.CM0100.38.3_at	2.301966922	1.48E-07
Ljwgs_134881.1_x_at	2.303423092	0.001895333
Ljwgs_025743.1_s_at	2.303866179	0.002257443
Ljwgs_004510.1_at	2.307189224	0.000239657
chr1.TM0534.9_at	2.313805607	0.000503028
Ljwgs_021666.1_at	2.314618314	0.014898997
Ljwgs_081383.1_at	2.315511862	0.000573923
Ljwgs_113918.1_at	2.319755412	0.001590671
Ljwgs_094930.1_at	2.322142654	0.022777741
chr3.TM0793.7.1_at	2.322876739	0.001597661
chr1.CM0122.57_at	2.325895251	0.006595767
Ljwgs_035818.1.1_at	2.328041186	0.000340083
Ljwgs_029295.1_s_at	2.328895558	0.0188396
Ljwgs_057933.1_at	2.333096418	0.003391952
Ljwgs_041643.1_at	2.333132356	0.00506478
Ljwgs_052946.1_at	2.333411007	1.31E-05
chr3.CM0127.82_at	2.334975932	0.002148701
chr1.CM0064.6_at	2.337341034	0.00727608
Ljwgs_047398.1.1_at	2.337681281	0.000116614
LjU1.5_at	2.337844575	8.39E-07
Ljwgs_020124.2_at	2.338000459	0.029729994
Ljwgs_011432.1_at	2.34071031	0.000410442
Ljwgs_137713.1_at	2.341680549	0.000356581
chr3.TM0782.20.1_at	2.342609918	0.007565691
Ljwgs_108475.1_at	2.344832512	8.84E-08
Ljwgs_060205.1_at	2.345488103	0.000110822
Ljwgs_126098.1_x_at	2.354914262	0.000368452
Ljwgs_019136.1_at	2.35506896	0.000206116
Ljwgs_036642.1_at	2.355953086	0.002767841
Ljwgs_034909.1_s_at	2.356453883	0.002144765
Ljwgs_118279.2_at	2.35713578	0.007771665
Ljwgs_042114.1_at	2.358461382	2.63E-05
Ljwgs_072181.1.1_s_at	2.362911744	0.009603011
TC11404_at	2.364125789	0.001576749
Ljwgs_120711.1.2_at	2.365867831	0.00027036
Ljwgs_062333.1_at	2.367627288	0.004458592
Ljwgs_061479.1_at	2.371112388	0.00054072
chr4.CM0128.46_x_at	2.377490094	0.00665158
chr1.CM0375.61.1_at	2.378891148	4.57E-05
chr3.TM0450.12_at	2.379774724	0.023657118
TM1656.3.1_at	2.381103227	0.034494449
Ljwgs_107290.1_x_at	2.384563	0.01523958
Ljwgs_092828.1_at	2.385039809	0.000716109
Ljwgs_003483.1_at	2.388828945	0.001258959
Ljwgs_149130.2_at	2.391702747	0.002382704
chr3.CM0590.74.2_at	2.392103192	0.003208391
Ljwgs_124875.3_at	2.392333287	0.000642171
chr5.CM0052.5.1_at	2.392484621	0.001501983
chr3.CM0208.22_at	2.393322998	0.026079382
chr6.CM0118.29.1_at	2.396512908	0.001443172
TC16703_at	2.40114707	0.001278463
Ljwgs_147605.1_at	2.402909043	0.002205651
gi6325715_at	2.404418517	0.013375998
Ljwgs_041976.1.1_at	2.407067485	0.002994049
Ljwgs_131956.1_at	2.409812906	3.25E-05
Ljwgs_016447.1_at	2.411185033	0.001944727
gi45576186_at	2.412192736	0.012765102
chr4.CM0172.19_at	2.41231223	0.000275611
Ljwgs_043590.3_at	2.412456301	0.000120569
chr1.TM0371.19_at	2.41944779	0.000102655
CM0584.34_at	2.419650585	3.90E-07
chr5.CM0148.44_at	2.420172675	0.001820942
chr3.CM0070.7_at	2.423558886	0.000591798
gi45350250_at	2.4239192	0.00885304
Ljwgs_040811.1_at	2.424739898	0.001384158
Ljwgs_137986.1_at	2.424798101	0.004113399
chr1.CM0318.2.2_at	2.427919179	0.026604026
Ljwgs_069048.1_s_at	2.429077476	0.004085302
chr3.CM0996.6_at	2.431411596	0.00056764
LjU5.11_x_at	2.435022267	0.001191721
Ljwgs_000579.2_at	2.435550704	0.013228168
Ljwgs_121968.1_x_at	2.43681061	0.00070204
gi45628253_at	2.438079693	0.025967912
chr2.CM0008.63.1_at	2.440749779	0.000162879
Ljwgs_042754.2_at	2.443713925	0.001139544
Ljwgs_064491.1_at	2.444242027	0.00179844
Ljwgs_023115.1_at	2.448208637	0.026445411
chr1.CM0375.6_at	2.451269253	0.006225626
chr1.CM0171.50.2_at	2.45275062	2.67E-05
Ljwgs_124120.1_s_at	2.458114195	0.027945654
chr2.CM0304.109_at	2.462907618	1.50E-06
chr2.TM0660.8.1_at	2.464031982	0.017055209
chr1.TM0952.16_at	2.469154468	0.003971865
Ljwgs_134665.1_x_at	2.469853793	1.23E-07
chr1.CM0544.52.2_at	2.471689296	1.46E-06
chr4.CM0256.35_at	2.473162309	0.001088119
chr1.CM0012.6.1_s_at	2.475461502	0.000337968
chr6.TM1597.5_x_at	2.477952488	9.81E-09
Ljwgs_119221.2_at	2.480264027	0.00251577
chr1.CM0064.14_x_at	2.486861437	0.000861231
Ljwgs_003811.1_at	2.487222964	0.000221858
chr1.CM0284.54_x_at	2.490822017	2.27E-05
chr2.CM0191.92_at	2.491977567	0.00069518
chr3.CM0070.33_x_at	2.49328878	1.74E-05
Ljwgs_025567.1_at	2.495997494	0.00049129
Ljwgs_120283.1_s_at	2.498264455	0.017056564
chr3.CM0423.32.3_at	2.498769865	8.73E-05
Ljwgs_144532.1.1_s_at	2.500992196	9.07E-06
Ljwgs_115455.0.1_at	2.502070713	0.000364399
chr1.CM0012.2_s_at	2.502463591	0.00028267
Ljwgs_018964.1_at	2.506877539	0.005002164
chr3.CM0282.52.1_at	2.507819084	0.012231536
Ljwgs_034687.1.1_x_at	2.514300384	0.000160151
LjU5.14_x_at	2.516304573	0.001073633
Ljwgs_070802.1_at	2.517903392	4.99E-05
chr4.CM0126.67_at	2.521071099	0.002553612
chr4.CM0087.37_at	2.525424515	3.56E-07
Ljwgs_000206.2.1_at	2.525645646	9.51E-06
Ljwgs_042772.1_at	2.528596231	0.000436587
Ljwgs_113869.1_at	2.530165881	0.006572585
Ljwgs_021600.1_s_at	2.53108772	1.88E-05
chr4.CM0244.2_at	2.537968692	0.000221858
Ljwgs_027952.1_at	2.538392282	0.000731489
Ljwgs_029362.1_at	2.538780923	0.027861863
Ljwgs_029688.0.1_at	2.539776062	0.010841845
TM1149.18.3_x_at	2.540497254	1.81E-06
chr2.CM0177.60_x_at	2.544812529	1.23E-05
TM1090.9_at	2.544903595	6.01E-05
Ljwgs_070389.1_s_at	2.544942015	0.000117391
Ljwgs_016376.1.1_x_at	2.545053045	1.95E-05
Ljwgs_144532.1.1_at	2.547463273	6.07E-06
chr2.TM1646.1_x_at	2.554717713	0.048644172
TM0814.21_x_at	2.554988733	0.000124103
Ljwgs_012423.1.1_at	2.55810045	0.016026872
chr1.CM0195.71_at	2.558981241	0.0027158
Ljwgs_148177.1_s_at	2.561832294	0.000236993
Ljwgs_066041.1_at	2.563724371	0.001980479
Ljwgs_017233.1_at	2.567408707	0.00048008
chr3.CM0208.32_at	2.568453636	0.024342112
Ljwgs_034905.1_at	2.571086376	0.003978305
chr4.CM0131.32_x_at	2.573610367	2.20E-05
chr6.TM0821.13_at	2.574754079	4.56E-06
chr1.CM0163.34_x_at	2.580810876	0.002861924
gi7720022_at	2.582265037	4.87E-07
chr2.CM0002.7_at	2.582895772	0.011382958
gi45349265_at	2.584957343	0.030042766
Ljwgs_054336.1_at	2.589210919	5.97E-05
Ljwgs_075865.1_at	2.590681713	0.01822328
gi45619071_at	2.594521445	6.59E-06
chr3.TM1768.6_at	2.59478676	0.015285522
Ljwgs_043352.1_s_at	2.594835125	0.000630454
chr1.CM0442.4.1_at	2.59648586	0.000468767
Ljwgs_124950.1_x_at	2.596611329	0.000226066
Ljwgs_025255.1.1_at	2.602104681	6.26E-08
Ljwgs_042411.1_s_at	2.603100124	0.000569473
TM1571.22_s_at	2.604513863	1.23E-05
chr2.TM0053.16.1_x_at	2.605436875	0.0372077
Ljwgs_056053.1_s_at	2.609016931	0.003851591
Ljwgs_102139.1_at	2.61251153	5.09E-05
Ljwgs_043352.1_at	2.616670922	0.000443791
Ljwgs_040741.1_at	2.621084123	2.13E-05
chr3.CM0116.34_at	2.624560069	0.000339482
Ljwgs_011330.1_at	2.627475912	2.36E-05
chr4.CM0256.23_s_at	2.631579874	1.42E-05
Ljwgs_099982.1_at	2.631883355	0.007929331
chr2.CM0304.13_at	2.635051312	0.028638584
chr5.CM0052.4.1_at	2.635874897	0.012626585
Ljwgs_037123.1_at	2.635917096	0.003302167
Ljwgs_050272.1_at	2.636554438	0.001609314
Ljwgs_102718.1_s_at	2.638312477	0.001290077
chr5.CM0072.44_x_at	2.640655435	1.92E-06
Ljwgs_018515.2_at	2.644363697	0.01216348
gi7723468_at	2.64619468	0.000695
gi45635222_at	2.651059992	0.006096
gi45355999_at	2.654604562	9.00E-06
Ljwgs_025931.2_s_at	2.65502781	0.007759599
Ljwgs_078423.1_at	2.658371148	0.015235347
Ljwgs_048720.1_at	2.65932291	1.68E-05
Ljwgs_042365.1_at	2.660928123	0.000152427
Ljwgs_037433.1_at	2.661802609	0.000453134
Ljwgs_101102.1.1_at	2.668308826	0.049879419
TC14808_at	2.671003993	3.93E-05
Ljwgs_051944.1_at	2.672921873	0.000310234
Ljwgs_031188.1_s_at	2.674668204	5.34E-05
LjU5.14_at	2.679815117	0.00189699
Ljwgs_098168.1_x_at	2.682452009	9.03E-06
TM0856.7.1_s_at	2.686362226	1.40E-05
Ljwgs_038251.2_at	2.691311004	0.014865004
chr5.TM0813.23_s_at	2.693011191	0.000422263
Ljwgs_130111.1_s_at	2.695060123	0.001997236
LjU5.10_x_at	2.697514831	0.001597483
chr1.CM0192.22_x_at	2.701330374	0.007913081
Ljwgs_133326.1_at	2.706486436	0.048354957
Ljwgs_077620.1_at	2.706740533	0.000420559
Ljwgs_053901.1_at	2.707242108	0.003296769
chr1.CM0233.49_at	2.709956311	1.33E-06
chr2.CM0373.67_x_at	2.710554834	4.87E-07
Ljwgs_133676.2.1_at	2.714064532	0.000775396
Ljwgs_075103.1_s_at	2.714412817	0.001600156
chr4.CM0087.21_at	2.719286257	1.74E-05
Ljwgs_056859.1_at	2.720105765	0.000404838
Ljwgs_054896.1.2_x_at	2.724788399	0.011718346
chr2.TM1517.8_at	2.728453209	0.001057039
chr1.CM0206.152_at	2.730783218	0.005687015
chr2.TM0652.2.2_at	2.735987925	0.00035072
Ljwgs_073761.1_at	2.738047342	0.000616618
TM0879.2_at	2.743715763	0.002755051
chr6.TM0169.15_at	2.749890233	3.31E-06
Ljwgs_043590.3_x_at	2.751110287	1.36E-06
Ljwgs_038585.1.1_at	2.752220025	0.007067129
Ljwgs_017012.1_at	2.75795146	6.71E-05
Ljwgs_025623.1_at	2.75809291	0.035425022
chr3.CM0106.28_at	2.758955679	1.18E-06
chr4.CM0073.70_s_at	2.759999891	2.41E-06
Ljwgs_084207.1_at	2.762599188	0.032375534
Ljwgs_026997.1_at	2.762832193	0.000498793
Ljwgs_040318.2_at	2.76563266	3.83E-05
chr5.CM0095.24_s_at	2.765759328	1.89E-07
chr5.TM0151.19_x_at	2.766861648	5.95E-05
chr6.CM0314.24_at	2.76734354	0.000237284
Ljwgs_088975.1_at	2.767676102	0.007366457
Ljwgs_096865.1_x_at	2.768111678	8.81E-05
Ljwgs_147998.1_s_at	2.77913155	0.033477966
chr5.CM0158.57_at	2.784577622	0.002822711
Ljwgs_070828.1_at	2.790816881	0.005311459
chr3.CM0135.12_at	2.791482628	0.003741271
chr4.CM0501.43_at	2.794618576	0.000123434
LjU2.14_at	2.799450321	0.000189498
Ljwgs_070638.1_at	2.800061887	0.000394601
Ljwgs_111866.1_at	2.803926903	5.43E-07
chr6.TM1091.16_at	2.813455924	8.58E-05
Ljwgs_073422.2_x_at	2.816690169	1.11E-06
Ljwgs_037118.1_s_at	2.817303334	0.000164158
gi28194507_at	2.819199592	0.036381668
Ljwgs_010595.2_at	2.823171663	0.004058798
chr4.CM0288.2_at	2.824787343	5.05E-05
Ljwgs_118033.1_at	2.834054966	0.036541473
Ljwgs_022071.1.1_at	2.834490872	0.000235165
Ljwgs_120283.1_at	2.838729905	6.03E-05
Ljwgs_016434.1_at	2.841081145	0.029430126
TM1571.20_at	2.843411166	7.50E-06
LjU5.7_x_at	2.846946146	2.45E-05
Ljwgs_015682.2_at	2.848772237	0.009788085
Ljwgs_056923.1_at	2.85009968	0.000944846
Ljwgs_075103.1_x_at	2.850867391	0.000624046
Ljwgs_036811.1_at	2.856530338	8.59E-06
Ljwgs_131265.1.1_at	2.856712263	0.0008122
Ljwgs_147876.1.1_at	2.859496716	0.000162403
Ljwgs_107677.3_at	2.862013453	6.81E-05
TC13224_at	2.862345229	8.66E-05
TM0801.18_at	2.863782946	0.002439996
TC7888_at	2.868538528	6.57E-05
TC18013_at	2.869612264	0.002423156
TC18978_at	2.870528056	0.02217019
Ljwgs_107959.1_s_at	2.872699854	1.50E-06
Ljwgs_044936.1_at	2.876209584	2.28E-05
chr2.CM0201.67.1_at	2.87751901	0.000444263
Ljwgs_052448.2_x_at	2.88223391	0.004456847
chr1.CM0064.14_at	2.885168817	2.89E-05
Ljwgs_026212.1_s_at	2.897581844	0.011717205
chr1.CM0094.29_at	2.897746511	0.0115691
TM0809.22_x_at	2.903158853	0.048856138
Ljwgs_121968.1_s_at	2.903289261	4.12E-05
Ljwgs_035818.1.1_x_at	2.903665206	0.0015108
gi45580585_at	2.906230254	1.58E-07
chr6.CM0118.66_at	2.907977992	0.000132376
Ljwgs_079986.1_s_at	2.909922324	0.028737503
chr5.CM0239.8_at	2.915184952	1.52E-05
Ljwgs_086307.1_at	2.918832576	0.006096
gi23496516_at	2.922652927	9.86E-06
TM0149.11.1_x_at	2.922695235	0.025859068
chr3.TM0568.17_at	2.92472597	4.78E-05
chr2.CM0018.3.1_x_at	2.927675046	0.000497266
gi45406227_at	2.928244947	0.013640869
chr2.CM0168.4_at	2.931506765	0.000624852
TM0858.39_at	2.932733231	0.000577879
Ljwgs_101581.1_s_at	2.933068578	0.006871562
chr5.CM0077.88_x_at	2.934993957	0.000121015
chr3.CM0711.48.1_at	2.937289746	7.40E-11
Ljwgs_126098.1_at	2.941313246	0.003792292
Ljwgs_071972.1_at	2.94351656	0.00049129
Ljwgs_042963.1_at	2.943707506	0.00013268
CM0584.24.1_at	2.945044673	5.34E-05
Ljwgs_043492.1_at	2.947746241	6.43E-07
Ljwgs_055519.1_s_at	2.955856795	3.56E-07
chr2.CM0310.35_s_at	2.959698005	3.54E-05
Ljwgs_066244.1_at	2.965013477	0.000977825
Ljwgs_130277.2_s_at	2.969187121	1.13E-05
chr1.CM0800.12_at	2.969531271	1.07E-05
Ljwgs_064613.1_at	2.970049901	3.23E-08
Ljwgs_100584.1_s_at	2.972639192	0.01715885
Ljwgs_112008.1.1_s_at	2.978385451	0.002099246
chr2.CM0028.12_at	2.978912525	0.000159276
chr1.TM1573.10_at	2.980780063	0.006771334
chr2.CM0262.31.1_at	2.982010413	0.001764376
gi45414791_at	2.982929189	2.37E-05
chr1.TM0092.26_at	2.996484258	9.14E-05
chr2.CM0201.19_x_at	2.997151319	0.000289738
Ljwgs_134572.1_at	3.005407574	0.000371071
Ljwgs_066713.1_s_at	3.005605962	2.30E-05
CM0601.23.1_at	3.006313869	0.000173053
Ljwgs_061891.1_s_at	3.015014734	0.006005026
chr3.CM0241.66_s_at	3.015021316	8.53E-06
chr3.CM0406.32_at	3.019982416	1.03E-06
chr2.CM0021.2_at	3.020932797	0.002399128
Ljwgs_092979.1_at	3.022063479	4.76E-05
Ljwgs_148302.1_at	3.022430506	0.000616618
Ljwgs_000592.0.1_at	3.026945496	0.0010711
Ljwgs_011684.1_at	3.029856291	0.003709762
Ljwgs_013237.1_at	3.032075944	0.001689676
TM1442.3.1_at	3.036242477	2.72E-08
chr3.CM0059.34.1_at	3.046634875	7.02E-06
chr2.CM0249.65.6_s_at	3.048294268	0.000337081
chr2.CM1150.45_x_at	3.049527298	0.000991987
gi45609844_at	3.057839009	0.001404362
Ljwgs_085903.1_at	3.058075953	0.00063435
Ljwgs_013255.2_at	3.0583497	0.000198452
chr1.TM0207.24.1_at	3.061893174	0.000250589
Ljwgs_046377.1_at	3.071886249	1.16E-05
chr3.CM0176.28_at	3.076307976	0.004632874
Ljwgs_011070.2_at	3.079864875	0.003923986
chr1.CM0800.42_at	3.081695747	0.001243765
gi7722043_at	3.082217567	0.000898462
Ljwgs_048442.1.1_s_at	3.096785579	1.00E-05
Ljwgs_035709.1_x_at	3.098872704	1.86E-05
Ljwgs_031541.1_s_at	3.099577545	0.010907354
Ljwgs_130827.1_at	3.103542276	0.000368452
chr4.CM0244.11_at	3.119482414	9.80E-09
Ljwgs_092911.1_x_at	3.121542784	0.032809189
gi45637641_at	3.123695696	4.07E-05
TM1555.31_at	3.127470327	0.007424774
Ljwgs_108531.1_s_at	3.131134848	9.63E-07
chr1.CM0192.32_x_at	3.133106934	8.54E-05
CM0680.29.1_at	3.136387268	9.84E-05
Ljwgs_077190.0.1_at	3.137556887	0.003584808
Ljwgs_039635.2_at	3.142475144	3.85E-06
chr3.CM0241.78_at	3.142827574	0.000176278
Ljwgs_080679.1_at	3.143858435	0.015456394
Ljwgs_060753.1_at	3.152139179	2.64E-07
TM0802.11_x_at	3.153695285	1.06E-08
Ljwgs_093835.1_at	3.154372715	0.000998119
Ljwgs_079986.1_x_at	3.162007881	0.003014389
Ljwgs_015583.2_at	3.180365203	0.003184032
Ljwgs_067069.1_x_at	3.180536385	0.00013991
chr5.TM0913.19_s_at	3.190650477	6.07E-05
Ljwgs_031291.1_at	3.199131546	0.000104343
chr2.TM0826.11_x_at	3.207533919	4.95E-05
Ljwgs_073608.1_s_at	3.209862755	9.95E-09
Ljwgs_130605.1_at	3.214754933	9.07E-06
chr3.CM0106.44_at	3.217134144	0.023185531
Ljwgs_060663.1_x_at	3.217134525	1.11E-07
Ljwgs_074602.1_at	3.230514677	3.92E-05
Ljwgs_137261.1_x_at	3.241572431	9.12E-05
Ljwgs_023024.3_at	3.24759874	0.000724036
TC17750_at	3.248299694	4.12E-06
chr4.CM0429.34_at	3.249444977	0.000376911
Ljwgs_008710.1_at	3.250329403	0.018419414
Ljwgs_142360.1.1_x_at	3.256536345	0.000470782
Ljwgs_051484.1_s_at	3.256640398	0.002630452
Ljwgs_032824.1_at	3.259968291	1.60E-06
Ljwgs_136459.1_at	3.266028388	0.002423291
Ljwgs_035735.1_at	3.278433562	0.000184794
Ljwgs_026400.1_s_at	3.281429258	5.94E-06
Ljwgs_067396.1_at	3.284566556	5.96E-05
Ljwgs_036211.1_at	3.285192902	0.000220571
Ljwgs_101869.1_s_at	3.288612475	4.46E-07
Ljwgs_037803.1_s_at	3.294020587	0.000238075
Ljwgs_009849.1_at	3.294684182	0.030526444
Ljwgs_007118.2_at	3.303223621	0.000159058
Ljwgs_008747.1_at	3.307503725	0.00115907
chr3.TM0136.16_at	3.308150834	4.38E-05
chr6.CM0057.60_at	3.311281174	6.76E-07
chr4.CM0061.24_at	3.31190921	0.002342993
chr3.CM0292.8_s_at	3.313927713	0.001205066
Ljwgs_085637.1_at	3.329408341	0.002333173
chr6.CM0037.22_at	3.340621266	1.10E-05
Ljwgs_064457.1_at	3.342587829	0.008222179
Ljwgs_122957.1_at	3.342683469	0.000779748
chr4.CM1170.55_at	3.351876948	9.73E-07
Ljwgs_025735.1_at	3.361242525	8.26E-05
Ljwgs_087736.1_at	3.367013551	0.004097342
Ljwgs_075570.1.1_s_at	3.371226311	7.38E-07
Ljwgs_007659.1_s_at	3.376273253	0.004329738
gi45351760_at	3.377688021	0.000476534
Ljwgs_076238.1_s_at	3.378562744	0.001268343
chr4.CM0831.9_at	3.383969762	1.50E-05
chr2.TM0377.7_at	3.390461946	5.44E-06
chr1.CM0105.29_s_at	3.392434821	0.000287664
TC9568_at	3.394129203	0.000121637
chr6.CM0137.17_at	3.399541414	1.25E-05
Ljwgs_084237.1_at	3.406636014	0.001145356
Ljwgs_116758.1_x_at	3.413309333	0.00424559
Ljwgs_053572.1_x_at	3.415439001	0.000203526
Ljwgs_060407.2_s_at	3.415557806	7.61E-05
Ljwgs_050066.2_at	3.415855137	0.008239266
Ljwgs_105045.1_s_at	3.416834987	0.000230742
TM1149.18.3_at	3.417429614	7.91E-05
chr1.TM0092.11_at	3.422964045	3.27E-05
gi45396925_x_at	3.426809893	1.27E-06
TM0459.28_x_at	3.430533086	8.19E-05
chr4.BM1698.6_at	3.430993418	1.24E-06
chr4.CM0281.13_s_at	3.438386321	0.000257077
chr5.CM0260.6_at	3.440508187	2.36E-05
gi13884395_at	3.444295863	0.003300302
Ljwgs_092954.1_s_at	3.447472278	0.000735665
chr2.CM0058.71_x_at	3.456586747	9.00E-06
chr2.CM0803.95.1_s_at	3.458765933	0.000235165
Ljwgs_081770.1_at	3.464076261	2.87E-06
chr3.CM0282.52_s_at	3.471767055	6.52E-05
chr3.TM0782.20_at	3.48289453	0.001056737
Ljwgs_034052.2_s_at	3.484579465	0.000130501
Ljwgs_023995.1_at	3.486972366	0.00355657
chr3.CM0711.1_at	3.489143807	0.022414691
chr4.CM0175.31_at	3.489333109	0.00435213
Ljwgs_105105.1_s_at	3.491504138	9.92E-06
Ljwgs_069157.1_at	3.493263479	1.66E-07
chr1.CM0794.50.2_at	3.500511409	0.027846893
Ljwgs_028551.1_at	3.501057296	0.012471741
TM0414.36_s_at	3.502866454	0.000583699
Ljwgs_033937.1_at	3.509212076	0.006407205
TM0858.39.1_at	3.509944805	0.000855104
Ljwgs_103401.1_s_at	3.520621124	7.45E-05
chr3.CM0452.1_at	3.53460325	9.07E-06
chr5.CM0278.6_x_at	3.536969	4.62E-07
chr2.CM0191.49_x_at	3.549166802	3.46E-05
chr1.CM0012.14.1_s_at	3.551069737	1.79E-06
TM0068.9_at	3.564601283	6.26E-08
Ljwgs_042894.1_at	3.566394413	1.31E-05
gi45409599_at	3.569475188	1.51E-14
chr2.CM0749.20_x_at	3.575654701	8.40E-06
Ljwgs_038160.1_at	3.576267824	8.11E-05
TM0645.8_at	3.579018566	5.95E-06
Ljwgs_084419.1_at	3.583808382	5.46E-05
chr1.CM0105.29.1_s_at	3.591805191	0.000216067
Ljwgs_115591.1_x_at	3.599478705	7.75E-05
Ljwgs_106605.1_at	3.607738441	0.044326607
chr3.CM0292.9_s_at	3.636164371	0.000816022
chr2.CM0191.39_at	3.655447033	0.000326237
gi45396925_at	3.659161322	6.25E-06
TM1762.12_x_at	3.662874241	0.000124312
Ljwgs_109159.1_x_at	3.664688783	1.31E-07
Ljwgs_046106.1_at	3.672192653	1.72E-08
Ljwgs_053527.1_at	3.675753921	4.87E-07
chr3.TM0136.17_at	3.678594409	4.65E-05
LjU1.11_at	3.680870763	1.74E-07
chr1.CM0094.85_at	3.684551618	1.75E-06
Ljwgs_129301.1.1_x_at	3.684743892	7.97E-05
chr4.CM0006.87_at	3.684762628	5.43E-05
Ljwgs_000018.1.1_s_at	3.696101099	0.000139681
Ljwgs_092954.1_at	3.701400891	0.000940566
Ljwgs_015206.1_at	3.702934941	3.70E-06
Ljwgs_026936.1_at	3.708384439	5.05E-05
chr5.CM0357.6_at	3.718279528	0.004556542
Ljwgs_139542.1_x_at	3.724653341	8.73E-07
TM1624.3_at	3.72895083	0.000466421
Ljwgs_110145.1_x_at	3.735127443	3.54E-09
Ljwgs_119380.1_x_at	3.738580751	0.002759628
chr4.CM0179.25_at	3.739951515	0.000178601
Ljwgs_144974.1_x_at	3.74139856	0.000741196
Ljwgs_100047.2_x_at	3.744630569	2.36E-05
Ljwgs_063180.1_at	3.749449615	0.000507642
chr4.CM0229.11_at	3.766026841	0.000236421
Ljwgs_063395.1_at	3.768568831	4.06E-09
Ljwgs_057771.1_x_at	3.784053728	1.12E-07
Ljwgs_028382.1.1_at	3.792046633	6.87E-08
chr1.CM0147.39_s_at	3.792805366	1.24E-06
Ljwgs_147748.1_at	3.793857543	1.46E-09
Ljwgs_090600.1_s_at	3.807424126	0.000944831
Ljwgs_089888.1.1_at	3.811703421	0.000298752
chr5.CM0344.7.1_s_at	3.819963878	7.18E-06
Ljwgs_141906.1.1_x_at	3.822832134	1.53E-06
chr4.CM0131.36.2_x_at	3.835332624	7.18E-06
Ljwgs_123608.1_x_at	3.843387267	3.45E-06
Ljwgs_006308.1_s_at	3.845518795	9.95E-05
Ljwgs_061357.1_at	3.848884025	0.002210176
Ljwgs_145929.1_at	3.849931501	4.68E-05
Ljwgs_071535.1_at	3.850131649	6.66E-08
Ljwgs_019069.1_at	3.85051871	5.55E-05
Ljwgs_012682.1_s_at	3.851427441	9.63E-07
chr3.TM0984.6_at	3.853207264	4.17E-05
Ljwgs_048858.1_at	3.858005071	0.000624898
Ljwgs_013508.1_at	3.859502784	0.031637664
Ljwgs_046499.1_at	3.868925267	3.48E-06
chr4.CM0046.11_at	3.874366942	2.70E-05
Ljwgs_016376.1.1_s_at	3.885258235	8.00E-06
Ljwgs_108564.1_at	3.896271607	0.008317514
Ljwgs_008354.1_s_at	3.898775838	0.035372596
Ljwgs_009027.2_at	3.901723192	4.05E-06
Ljwgs_006049.1_at	3.910789518	6.01E-05
TM0990.20_at	3.916890357	0.000485432
Ljwgs_019939.2_at	3.916971936	0.002958716
Ljwgs_142111.1.1_at	3.917318084	0.00101413
Ljwgs_138727.1_s_at	3.923327505	7.73E-07
Ljwgs_030815.1_at	3.929214501	1.65E-05
chr5.TM1574.7_x_at	3.935155662	8.75E-06
chr4.CM0194.22_at	3.977715422	0.015344682
chr6.CM0472.3_x_at	3.982580579	3.25E-08
TM1656.16_at	3.983579404	0.01924164
Ljwgs_080493.1_at	3.992926339	1.63E-05
Ljwgs_109964.1.1_at	4.003847837	9.13E-05
chr1.CM0094.123_s_at	4.00721587	5.76E-09
Ljwgs_024479.1_s_at	4.017391973	4.05E-06
chr2.CM0323.50_at	4.022475391	3.56E-07
TM1476.21.1_s_at	4.030477642	3.30E-06
Ljwgs_032553.1_at	4.03221641	0.004136383
chr3.CM0279.34_at	4.037090888	0.006225626
chr1.TM0454.5_x_at	4.038685466	1.67E-05
Ljwgs_082536.2_x_at	4.046997184	2.41E-07
TM0639.1.1_at	4.04861132	4.24E-16
Ljwgs_087497.2_s_at	4.05590531	1.84E-06
Ljwgs_069328.1.1_at	4.058387035	0.000464938
chr5.CM0357.64.1_at	4.089098891	5.66E-05
Ljwgs_058583.1_s_at	4.092026348	1.27E-07
Ljwgs_133313.0.1_x_at	4.096649259	8.37E-08
Ljwgs_015493.2.1_at	4.101163875	6.62E-07
TM1031.30_x_at	4.154670869	1.12E-05
chr4.CM0229.2_at	4.161912124	1.18E-05
Ljwgs_106303.1_at	4.178697148	0.000316408
chr4.CM0046.46_at	4.181185483	5.94E-06
chr1.CM0591.43_at	4.191089177	0.000105745
chr1.CM0150.1_at	4.210741161	3.57E-05
chr5.CM0200.10_at	4.212506929	4.87E-07
chr5.TM1574.11_at	4.225342406	0.010669223
Ljwgs_008355.1_at	4.226419263	0.016028034
chr5.CM0278.6_at	4.237680969	1.03E-06
chr6.CM0437.25_at	4.244312407	0.000137096
Ljwgs_112777.1_x_at	4.249359362	4.34E-06
Ljwgs_079723.1_at	4.256880301	0.00172546
Ljwgs_071225.0.1_at	4.267475446	7.85E-06
TM1757.18_at	4.267952856	1.36E-05
TM1476.21_at	4.274826781	1.01E-05
Ljwgs_069328.1.1_x_at	4.287648195	0.000262845
chr5.CM0200.39_at	4.296395379	0.003465219
chr6.CM0118.99_at	4.306846055	3.02E-07
gi45400769_at	4.316090603	8.27E-07
Ljwgs_105031.1_s_at	4.334738432	3.92E-06
Ljwgs_079950.1_at	4.345376385	1.86E-07
Ljwgs_010097.2_at	4.345508503	0.005144807
Ljwgs_053143.1_at	4.35461086	0.001491715
Ljwgs_116484.1_x_at	4.354876015	5.03E-07
Ljwgs_012501.1_at	4.378981738	0.000473357
chr4.CM0194.22_s_at	4.391324466	0.007093828
Ljwgs_119380.1_s_at	4.399829268	0.004150555
Ljwgs_015355.1_at	4.404378554	1.90E-05
Ljwgs_019024.1_at	4.422575368	0.000501688
chr2.CM0177.67_s_at	4.458478272	1.50E-06
Ljwgs_143528.1_x_at	4.471196979	1.45E-07
gi45575787_at	4.483855443	1.41E-06
Ljwgs_087513.1_s_at	4.535477964	3.26E-06
gi45576230_at	4.573470542	8.47E-06
chr4.CM0046.52_s_at	4.577901003	6.59E-06
Ljwgs_145994.1_x_at	4.596723649	0.001079531
chr6.TM0084.15.1_s_at	4.599826055	0.001033939
chr4.CM0194.22_x_at	4.599876688	0.010744579
Ljwgs_117195.1_x_at	4.602169471	0.00028717
chr4.CM0087.105_at	4.614490175	0.000405274
chr5.TM0963.30.1_x_at	4.617050636	2.76E-07
Ljwgs_014399.1_at	4.621022073	0.004837931
Ljwgs_079986.1_at	4.652090339	0.000550174
Ljwgs_059083.1_at	4.672805644	5.97E-05
chr1.CM0117.33.1_at	4.699764029	4.48E-05
chr1.CM0098.39.1_at	4.702547304	0.000392827
Ljwgs_074065.1_at	4.743178375	1.55E-05
Ljwgs_032832.1_at	4.757865259	1.36E-06
TM0684.46_x_at	4.772389582	8.21E-09
Ljwgs_083856.1_x_at	4.789188132	3.86E-05
chr3.TM1144.14.1_at	4.796327081	3.93E-06
chr6.TM0517.8_at	4.796928212	3.92E-05
Ljwgs_144948.1.1_at	4.799140248	0.00280483
Ljwgs_127990.1_at	4.811123629	5.57E-07
chr5.CM0200.116_at	4.828253567	9.86E-05
chr5.CM0311.3_at	4.845078418	3.05E-05
Ljwgs_128054.2_x_at	4.853722513	1.53E-09
chr2.CM0323.23_at	4.858293868	0.009020868
gi45349736_at	4.863313263	0.008346888
Ljwgs_119495.1_s_at	4.884818662	1.09E-05
Ljwgs_015992.1_at	4.991580488	6.49E-05
chr1.CM0593.36_at	4.993030656	4.89E-05
chr2.TM0368.7_x_at	4.999307677	3.09E-11
chr2.CM0060.47_at	5.003396422	4.00E-06
Ljwgs_089657.1.1_x_at	5.003820176	1.04E-08
Ljwgs_120890.1_x_at	5.008772788	1.45E-09
Ljwgs_088904.1_x_at	5.024380959	0.000209795
chr1.CM1413.10_at	5.046331032	0.00162145
Ljwgs_131974.1_x_at	5.074352288	3.80E-06
chr2.CM0177.24_at	5.076133721	3.54E-06
chr5.CM0260.26_at	5.125710348	1.15E-08
chr1.CM0233.54_at	5.134803497	3.67E-08
Ljwgs_026446.2_at	5.160466369	0.00149655
chr5.CM0357.67_at	5.215201681	1.43E-09
chr6.CM0314.29_at	5.236297081	0.013058618
Ljwgs_093262.1_at	5.242816742	0.000587234
Ljwgs_118676.1_s_at	5.244513152	0.004969438
chr1.CM0010.29_at	5.24593333	8.33E-10
chr4.CM0399.4_x_at	5.2477078	4.64E-10
Ljwgs_125443.1_at	5.29084395	1.02E-09
Ljwgs_111594.1_at	5.31139887	4.53E-07
Ljwgs_115304.1_x_at	5.368475823	2.84E-09
chr3.CM0164.16_at	5.376864726	0.006185065
Ljwgs_013253.2.1_at	5.382557587	1.27E-10
Ljwgs_077777.1_x_at	5.391806301	9.74E-07
chr2.CM0102.46_s_at	5.399541945	1.21E-07
Ljwgs_119901.1_at	5.41280952	2.15E-06
chr6.BM1429.11_at	5.420829384	4.20E-06
TM0685.9_at	5.425419949	0.006134539
chr4.CM0170.17_at	5.426537654	0.010380712
Ljwgs_008026.1_at	5.48284633	1.04E-05
chr5.TM1667.9_at	5.503643777	4.30E-06
chr1.TM0523.11_at	5.529689285	0.000262845
TM0645.23.1_at	5.534874899	1.20E-05
gi45405276_at	5.576433772	1.16E-10
Ljwgs_039603.1_at	5.597667978	0.002309717
gi6956762_at	5.616554207	2.83E-11
chr6.CM0055.30_at	5.642723179	1.06E-08
Ljwgs_005432.2_at	5.653346176	0.006944612
Ljwgs_045411.1_at	5.695830724	7.47E-05
chr5.CM0357.67_s_at	5.714300387	9.50E-10
Ljwgs_072453.1_at	5.734452336	9.56E-05
chr6.CM0885.6_at	5.751210452	0.00101413
chr3.CM0590.36_at	5.765484805	0.001831539
gi45398403_at	5.786440842	4.56E-05
chr2.CM0201.58_at	5.801416861	4.63E-08
Ljwgs_005817.3_at	5.805441265	2.35E-07
chr6.TM1374.27_at	5.83732396	1.97E-06
chr3.CM0241.30_at	5.862656056	0.000180722
chr5.CM0357.66_at	5.885665672	1.49E-10
chr5.CM0909.5_at	5.942992926	4.42E-12
gi9082286_at	5.945719948	1.47E-07
TM0068.27.1_s_at	5.95781281	3.66E-06
chr3.CM0047.47_at	5.975966039	0.000967991
gi6448578_at	6.018874824	1.03E-06
chr3.CM0590.67_at	6.02425909	0.003834444
Ljwgs_027374.1_at	6.268717217	2.59E-08
Ljwgs_037414.1_at	6.323122919	7.22E-06
chr5.CM0571.54_at	6.367848642	3.31E-08
chr2.CM0191.19_at	6.409899212	0.008306739
Ljwgs_011069.1_at	6.413986865	0.000140718
TM0184.18_x_at	6.468084506	8.21E-09
chr4.CM0333.16_s_at	6.48996422	9.95E-08
Ljwgs_010765.2_at	6.614086852	1.31E-07
TM0748.11_at	6.624815323	7.59E-07
chr1.CM0121.36_at	6.756953598	0.003033915
Ljwgs_060216.1_at	6.759342708	3.37E-08
TM0846.17_at	6.864199901	0.00068169
Ljwgs_014742.1_at	6.875108642	6.95E-05
Ljwgs_028869.1_at	6.924006652	1.16E-10
chr1.CM0133.88_at	6.940144573	0.000302235
TM1644.19_at	6.983222622	2.46E-05
Ljwgs_015164.1_at	7.044152255	1.13E-09
Ljwgs_013445.2_at	7.210270563	3.81E-09
Ljwgs_011747.2_at	7.230341351	1.85E-10
Ljwgs_041638.1_s_at	7.292353124	1.01E-05
chr6.CM0437.25_s_at	7.679264235	2.90E-06
Ljwgs_010022.2_at	7.964172766	2.06E-06
chr5.TM1667.22_at	7.966899555	1.35E-09
Ljwgs_128747.1_at	8.009752345	9.17E-05
Ljwgs_081143.1_s_at	8.018991534	3.17E-16
TM0807.34_at	8.159189742	9.95E-08
chr4.CM0007.41_at	8.204950124	0.000476583
Ljwgs_121516.1_at	8.879092423	8.56E-05
Ljwgs_017174.1_at	9.366129773	1.02E-09
chr5.CM0357.68_s_at	9.533839784	2.33E-10
