# Supplementary material for: Dissection of Symbiosis and Organ Development by Integrated Transcriptome Analysis of Lotus japonicus Mutant and Wild-Type Plants
Source: PLoS One. 2009 Aug 7;4(8):e6556. doi: 10.1371/journal.pone.0006556 (PMC2717213; doi:10.1371/journal.pone.0006556)
Supplement: Folder S2 — Inoculation 1 day (2.85 MB ZIP) [file pone.0006556.s010.zip › S2.INOCULATION 1 DAY copy/2.1.Total transcript analysis copy/2.1.4/2.1.4.abscisic acid.txt]

chr3.CM0115.22	99.1.4.3671	GO_ID:21861	ath:At1g55020	F14C21.54; lipoxygenase (LOX1) [EC:1.13.11.12] [KO:K00454]	0				LOXX_SOYBN	Dioxygenase;Fattyacidbiosynthesis;Iron;Lipidsynthesis;Metal-binding;Multigenefamily;Oxidoreductase;Oxylipinbiosynthesis,Seed lipoxygenase (EC 1.13.11.12).	0	GO_ID:21861	TAIR|gene:2011029 SPTR:Q06327 symbol:AT1G55020 [GO:0006952 "defense response" evidence=TAS] [GO:0009611 "response to wounding" evidence=TAS] [GO:0009695 "jasmonic acid biosynthesis" evidence=TAS] [GO:0009737 "response to abscisic acid stimulus" evidence=IEP] [GO:0009753 "response to jasmonic acid stimulus" evidence=IEP] [GO:0009816 "defense response to pathogenic bacteria, incompatible interactio…	0
chr3.CM0115.22	99.1.3.1.129	EC 1.13.11.12	ath:At1g55020	F14C21.54; lipoxygenase (LOX1) [EC:1.13.11.12] [KO:K00454]	0				LOXX_SOYBN	Dioxygenase;Fattyacidbiosynthesis;Iron;Lipidsynthesis;Metal-binding;Multigenefamily;Oxidoreductase;Oxylipinbiosynthesis,Seed lipoxygenase (EC 1.13.11.12).	0	GO_ID:21861	TAIR|gene:2011029 SPTR:Q06327 symbol:AT1G55020 [GO:0006952 "defense response" evidence=TAS] [GO:0009611 "response to wounding" evidence=TAS] [GO:0009695 "jasmonic acid biosynthesis" evidence=TAS] [GO:0009737 "response to abscisic acid stimulus" evidence=IEP] [GO:0009753 "response to jasmonic acid stimulus" evidence=IEP] [GO:0009816 "defense response to pathogenic bacteria, incompatible interactio…	0
chr3.CM0115.22	99.1.1.35	KO:K00454	ath:At1g55020	F14C21.54; lipoxygenase (LOX1) [EC:1.13.11.12] [KO:K00454]	0				LOXX_SOYBN	Dioxygenase;Fattyacidbiosynthesis;Iron;Lipidsynthesis;Metal-binding;Multigenefamily;Oxidoreductase;Oxylipinbiosynthesis,Seed lipoxygenase (EC 1.13.11.12).	0	GO_ID:21861	TAIR|gene:2011029 SPTR:Q06327 symbol:AT1G55020 [GO:0006952 "defense response" evidence=TAS] [GO:0009611 "response to wounding" evidence=TAS] [GO:0009695 "jasmonic acid biosynthesis" evidence=TAS] [GO:0009737 "response to abscisic acid stimulus" evidence=IEP] [GO:0009753 "response to jasmonic acid stimulus" evidence=IEP] [GO:0009816 "defense response to pathogenic bacteria, incompatible interactio…	0
chr1.CM0039.38	4.2.5.36.2	PPP3R, CNB protein phosphatase 3, regulatory subunit	sce:YKL190W	Type 2B protein phosphatase; regulatory B subunit of calcineurin [KO:K06268]	1.00E-16				CNBL4_ARATH	3D-structure;Calcium;Lipoprotein;Membrane;Myristate;Repeat,Calcineurin B-like protein 4 (SALT OVERLY SENSITIVE 3 protein).	5.00E-86	GO_ID:16753	TAIR|gene:2129305 SPTR:O81445 symbol:AT4G17615.1 [GO:0009738 "abscisic acid mediated signaling" evidence=TAS] [GO:0005509 "calcium ion binding" evidence=ISS] InterPro:IPR002048 InterPro:IPR001125 Pfam:PF00036 Prosite:PS00018 ProDom:PD000012 SMART:SM00054 PROSITE:PS50222 PRINTS:PR00450 HSSP:P02590 EMBL:Z97343 EMBL:AL161546 EMBL:AF076251 EMBL:AK118798 EMBL:BT005567 PIR:A71446 PIR:T51356 GeneFarm:46…	1.00E-72
chr1.CM0039.38	3.2.14.10.2	PPP3R, CNB protein phosphatase 3, regulatory subunit	sce:YKL190W	Type 2B protein phosphatase; regulatory B subunit of calcineurin [KO:K06268]	1.00E-16				CNBL4_ARATH	3D-structure;Calcium;Lipoprotein;Membrane;Myristate;Repeat,Calcineurin B-like protein 4 (SALT OVERLY SENSITIVE 3 protein).	5.00E-86	GO_ID:16753	TAIR|gene:2129305 SPTR:O81445 symbol:AT4G17615.1 [GO:0009738 "abscisic acid mediated signaling" evidence=TAS] [GO:0005509 "calcium ion binding" evidence=ISS] InterPro:IPR002048 InterPro:IPR001125 Pfam:PF00036 Prosite:PS00018 ProDom:PD000012 SMART:SM00054 PROSITE:PS50222 PRINTS:PR00450 HSSP:P02590 EMBL:Z97343 EMBL:AL161546 EMBL:AF076251 EMBL:AK118798 EMBL:BT005567 PIR:A71446 PIR:T51356 GeneFarm:46…	1.00E-72
chr1.CM0039.38	3.2.3.91	PPP3R, CNB protein phosphatase 3, regulatory subunit	sce:YKL190W	Type 2B protein phosphatase; regulatory B subunit of calcineurin [KO:K06268]	1.00E-16				CNBL4_ARATH	3D-structure;Calcium;Lipoprotein;Membrane;Myristate;Repeat,Calcineurin B-like protein 4 (SALT OVERLY SENSITIVE 3 protein).	5.00E-86	GO_ID:16753	TAIR|gene:2129305 SPTR:O81445 symbol:AT4G17615.1 [GO:0009738 "abscisic acid mediated signaling" evidence=TAS] [GO:0005509 "calcium ion binding" evidence=ISS] InterPro:IPR002048 InterPro:IPR001125 Pfam:PF00036 Prosite:PS00018 ProDom:PD000012 SMART:SM00054 PROSITE:PS50222 PRINTS:PR00450 HSSP:P02590 EMBL:Z97343 EMBL:AL161546 EMBL:AF076251 EMBL:AK118798 EMBL:BT005567 PIR:A71446 PIR:T51356 GeneFarm:46…	1.00E-72
chr1.CM0039.38	3.2.13.28.2	PPP3R, CNB protein phosphatase 3, regulatory subunit	sce:YKL190W	Type 2B protein phosphatase; regulatory B subunit of calcineurin [KO:K06268]	1.00E-16				CNBL4_ARATH	3D-structure;Calcium;Lipoprotein;Membrane;Myristate;Repeat,Calcineurin B-like protein 4 (SALT OVERLY SENSITIVE 3 protein).	5.00E-86	GO_ID:16753	TAIR|gene:2129305 SPTR:O81445 symbol:AT4G17615.1 [GO:0009738 "abscisic acid mediated signaling" evidence=TAS] [GO:0005509 "calcium ion binding" evidence=ISS] InterPro:IPR002048 InterPro:IPR001125 Pfam:PF00036 Prosite:PS00018 ProDom:PD000012 SMART:SM00054 PROSITE:PS50222 PRINTS:PR00450 HSSP:P02590 EMBL:Z97343 EMBL:AL161546 EMBL:AF076251 EMBL:AK118798 EMBL:BT005567 PIR:A71446 PIR:T51356 GeneFarm:46…	1.00E-72
chr1.CM0039.38	4.5.2.5.2	PPP3R, CNB protein phosphatase 3, regulatory subunit	sce:YKL190W	Type 2B protein phosphatase; regulatory B subunit of calcineurin [KO:K06268]	1.00E-16				CNBL4_ARATH	3D-structure;Calcium;Lipoprotein;Membrane;Myristate;Repeat,Calcineurin B-like protein 4 (SALT OVERLY SENSITIVE 3 protein).	5.00E-86	GO_ID:16753	TAIR|gene:2129305 SPTR:O81445 symbol:AT4G17615.1 [GO:0009738 "abscisic acid mediated signaling" evidence=TAS] [GO:0005509 "calcium ion binding" evidence=ISS] InterPro:IPR002048 InterPro:IPR001125 Pfam:PF00036 Prosite:PS00018 ProDom:PD000012 SMART:SM00054 PROSITE:PS50222 PRINTS:PR00450 HSSP:P02590 EMBL:Z97343 EMBL:AL161546 EMBL:AF076251 EMBL:AK118798 EMBL:BT005567 PIR:A71446 PIR:T51356 GeneFarm:46…	1.00E-72
chr1.CM0039.38	3.2.9.103	PPP3R, CNB protein phosphatase 3, regulatory subunit	sce:YKL190W	Type 2B protein phosphatase; regulatory B subunit of calcineurin [KO:K06268]	1.00E-16				CNBL4_ARATH	3D-structure;Calcium;Lipoprotein;Membrane;Myristate;Repeat,Calcineurin B-like protein 4 (SALT OVERLY SENSITIVE 3 protein).	5.00E-86	GO_ID:16753	TAIR|gene:2129305 SPTR:O81445 symbol:AT4G17615.1 [GO:0009738 "abscisic acid mediated signaling" evidence=TAS] [GO:0005509 "calcium ion binding" evidence=ISS] InterPro:IPR002048 InterPro:IPR001125 Pfam:PF00036 Prosite:PS00018 ProDom:PD000012 SMART:SM00054 PROSITE:PS50222 PRINTS:PR00450 HSSP:P02590 EMBL:Z97343 EMBL:AL161546 EMBL:AF076251 EMBL:AK118798 EMBL:BT005567 PIR:A71446 PIR:T51356 GeneFarm:46…	1.00E-72
chr2.TM1766.3	99.1.4.5624	GO_ID:9970							ZFAN1_MOUSE	3D-structure;Metal-binding;Repeat;Zinc;Zinc-finger,AN1-type zinc finger protein 1.	1.00E-13	GO_ID:9970	TAIR|gene:2098312 SPTR:Q9XH76 symbol:AT3G28210.1 [GO:0008372 "cellular component unknown" evidence=ND] [GO:0009737 "response to abscisic acid stimulus" evidence=IEP] InterPro:IPR000058 Pfam:PF01428 SMART:SM00154 EMBL:AF139098 EMBL:AK176745 EMBL:AP002056 PIR:T50672 SPTR:Q9XH76	9.00E-61
chr2.TM1766.3	99.1.3.2.1845	ZFAN1_MOUSE							ZFAN1_MOUSE	3D-structure;Metal-binding;Repeat;Zinc;Zinc-finger,AN1-type zinc finger protein 1.	1.00E-13	GO_ID:9970	TAIR|gene:2098312 SPTR:Q9XH76 symbol:AT3G28210.1 [GO:0008372 "cellular component unknown" evidence=ND] [GO:0009737 "response to abscisic acid stimulus" evidence=IEP] InterPro:IPR000058 Pfam:PF01428 SMART:SM00154 EMBL:AF139098 EMBL:AK176745 EMBL:AP002056 PIR:T50672 SPTR:Q9XH76	9.00E-61
CM0601.35	4.5.2.5.1	PPP3C, CNA protein phosphatase 3, catalytic subunit [EC:3.1.3.16]	ath:At4g26080	F20B18.190; protein phosphatase 2C ABI1 / PP2C ABI1 / abscisic acid-insensitive 1 (ABI1) [EC:3.1.3.16] [KO:K01090]	2.00E-104	YDL006w	COG0631	7.00E-27	PP2C1_ARATH	Abscisicacidsignalingpathway;Hydrolase;Magnesium;Manganese;Metal-binding;Multigenefamily;Proteinphosphatase,Protein phosphatase 2C ABI1 (EC 3.1.3.16) (PP2C) (Abscisic acid- insensitive 1).	1.00E-104	GO_ID:15662	TAIR|gene:2030229 SPTR:Q9CAJ0 symbol:AT1G72770.1 [GO:0015071 "protein phosphatase type 2C activity" evidence=ISS] InterPro:IPR000222 Pfam:PF00481 InterPro:IPR001932 HSSP:P35813 SMART:SM00331 SMART:SM00332 PROSITE:PS01032 EMBL:AC010926 EMBL:BT015409 PIR:F96752 SPTR:Q9CAJ0	5.00E-114
CM0601.35	3.2.2.4.2	PPM1A, PP2CA (PPM1B, PP2CB) protein phosphatase 1A/B (formerly 2C) [GO:0015071]	ath:At4g26080	F20B18.190; protein phosphatase 2C ABI1 / PP2C ABI1 / abscisic acid-insensitive 1 (ABI1) [EC:3.1.3.16] [KO:K01090]	2.00E-104	YDL006w	COG0631	7.00E-27	PP2C1_ARATH	Abscisicacidsignalingpathway;Hydrolase;Magnesium;Manganese;Metal-binding;Multigenefamily;Proteinphosphatase,Protein phosphatase 2C ABI1 (EC 3.1.3.16) (PP2C) (Abscisic acid- insensitive 1).	1.00E-104	GO_ID:15662	TAIR|gene:2030229 SPTR:Q9CAJ0 symbol:AT1G72770.1 [GO:0015071 "protein phosphatase type 2C activity" evidence=ISS] InterPro:IPR000222 Pfam:PF00481 InterPro:IPR001932 HSSP:P35813 SMART:SM00331 SMART:SM00332 PROSITE:PS01032 EMBL:AC010926 EMBL:BT015409 PIR:F96752 SPTR:Q9CAJ0	5.00E-114
CM0601.35	3.2.3.47	PPP2C protein phosphatase 2 (formerly 2A), catalytic subunit [EC:3.1.3.16] [GO:0000158]	ath:At4g26080	F20B18.190; protein phosphatase 2C ABI1 / PP2C ABI1 / abscisic acid-insensitive 1 (ABI1) [EC:3.1.3.16] [KO:K01090]	2.00E-104	YDL006w	COG0631	7.00E-27	PP2C1_ARATH	Abscisicacidsignalingpathway;Hydrolase;Magnesium;Manganese;Metal-binding;Multigenefamily;Proteinphosphatase,Protein phosphatase 2C ABI1 (EC 3.1.3.16) (PP2C) (Abscisic acid- insensitive 1).	1.00E-104	GO_ID:15662	TAIR|gene:2030229 SPTR:Q9CAJ0 symbol:AT1G72770.1 [GO:0015071 "protein phosphatase type 2C activity" evidence=ISS] InterPro:IPR000222 Pfam:PF00481 InterPro:IPR001932 HSSP:P35813 SMART:SM00331 SMART:SM00332 PROSITE:PS01032 EMBL:AC010926 EMBL:BT015409 PIR:F96752 SPTR:Q9CAJ0	5.00E-114
CM0601.35	3.2.3.90	PPP3C, CNA protein phosphatase 3, catalytic subunit [EC:3.1.3.16]	ath:At4g26080	F20B18.190; protein phosphatase 2C ABI1 / PP2C ABI1 / abscisic acid-insensitive 1 (ABI1) [EC:3.1.3.16] [KO:K01090]	2.00E-104	YDL006w	COG0631	7.00E-27	PP2C1_ARATH	Abscisicacidsignalingpathway;Hydrolase;Magnesium;Manganese;Metal-binding;Multigenefamily;Proteinphosphatase,Protein phosphatase 2C ABI1 (EC 3.1.3.16) (PP2C) (Abscisic acid- insensitive 1).	1.00E-104	GO_ID:15662	TAIR|gene:2030229 SPTR:Q9CAJ0 symbol:AT1G72770.1 [GO:0015071 "protein phosphatase type 2C activity" evidence=ISS] InterPro:IPR000222 Pfam:PF00481 InterPro:IPR001932 HSSP:P35813 SMART:SM00331 SMART:SM00332 PROSITE:PS01032 EMBL:AC010926 EMBL:BT015409 PIR:F96752 SPTR:Q9CAJ0	5.00E-114
CM0601.35	3.2.11.14	PPP1C protein phosphatase 1, catalytic subunit [EC:3.1.3.16] [GO:0017018]	ath:At4g26080	F20B18.190; protein phosphatase 2C ABI1 / PP2C ABI1 / abscisic acid-insensitive 1 (ABI1) [EC:3.1.3.16] [KO:K01090]	2.00E-104	YDL006w	COG0631	7.00E-27	PP2C1_ARATH	Abscisicacidsignalingpathway;Hydrolase;Magnesium;Manganese;Metal-binding;Multigenefamily;Proteinphosphatase,Protein phosphatase 2C ABI1 (EC 3.1.3.16) (PP2C) (Abscisic acid- insensitive 1).	1.00E-104	GO_ID:15662	TAIR|gene:2030229 SPTR:Q9CAJ0 symbol:AT1G72770.1 [GO:0015071 "protein phosphatase type 2C activity" evidence=ISS] InterPro:IPR000222 Pfam:PF00481 InterPro:IPR001932 HSSP:P35813 SMART:SM00331 SMART:SM00332 PROSITE:PS01032 EMBL:AC010926 EMBL:BT015409 PIR:F96752 SPTR:Q9CAJ0	5.00E-114
CM0601.35	4.2.2.20.5	SPOIIE stage II sporulation protein E [EC:3.1.3.16] [COG:COG2208]	ath:At4g26080	F20B18.190; protein phosphatase 2C ABI1 / PP2C ABI1 / abscisic acid-insensitive 1 (ABI1) [EC:3.1.3.16] [KO:K01090]	2.00E-104	YDL006w	COG0631	7.00E-27	PP2C1_ARATH	Abscisicacidsignalingpathway;Hydrolase;Magnesium;Manganese;Metal-binding;Multigenefamily;Proteinphosphatase,Protein phosphatase 2C ABI1 (EC 3.1.3.16) (PP2C) (Abscisic acid- insensitive 1).	1.00E-104	GO_ID:15662	TAIR|gene:2030229 SPTR:Q9CAJ0 symbol:AT1G72770.1 [GO:0015071 "protein phosphatase type 2C activity" evidence=ISS] InterPro:IPR000222 Pfam:PF00481 InterPro:IPR001932 HSSP:P35813 SMART:SM00331 SMART:SM00332 PROSITE:PS01032 EMBL:AC010926 EMBL:BT015409 PIR:F96752 SPTR:Q9CAJ0	5.00E-114
CM0601.35	3.2.6.44.3	PPP2C protein phosphatase 2 (formerly 2A), catalytic subunit [EC:3.1.3.16] [GO:0000158]	ath:At4g26080	F20B18.190; protein phosphatase 2C ABI1 / PP2C ABI1 / abscisic acid-insensitive 1 (ABI1) [EC:3.1.3.16] [KO:K01090]	2.00E-104	YDL006w	COG0631	7.00E-27	PP2C1_ARATH	Abscisicacidsignalingpathway;Hydrolase;Magnesium;Manganese;Metal-binding;Multigenefamily;Proteinphosphatase,Protein phosphatase 2C ABI1 (EC 3.1.3.16) (PP2C) (Abscisic acid- insensitive 1).	1.00E-104	GO_ID:15662	TAIR|gene:2030229 SPTR:Q9CAJ0 symbol:AT1G72770.1 [GO:0015071 "protein phosphatase type 2C activity" evidence=ISS] InterPro:IPR000222 Pfam:PF00481 InterPro:IPR001932 HSSP:P35813 SMART:SM00331 SMART:SM00332 PROSITE:PS01032 EMBL:AC010926 EMBL:BT015409 PIR:F96752 SPTR:Q9CAJ0	5.00E-114
CM0601.35	3.2.13.28.1	PPP3C, CNA protein phosphatase 3, catalytic subunit [EC:3.1.3.16]	ath:At4g26080	F20B18.190; protein phosphatase 2C ABI1 / PP2C ABI1 / abscisic acid-insensitive 1 (ABI1) [EC:3.1.3.16] [KO:K01090]	2.00E-104	YDL006w	COG0631	7.00E-27	PP2C1_ARATH	Abscisicacidsignalingpathway;Hydrolase;Magnesium;Manganese;Metal-binding;Multigenefamily;Proteinphosphatase,Protein phosphatase 2C ABI1 (EC 3.1.3.16) (PP2C) (Abscisic acid- insensitive 1).	1.00E-104	GO_ID:15662	TAIR|gene:2030229 SPTR:Q9CAJ0 symbol:AT1G72770.1 [GO:0015071 "protein phosphatase type 2C activity" evidence=ISS] InterPro:IPR000222 Pfam:PF00481 InterPro:IPR001932 HSSP:P35813 SMART:SM00331 SMART:SM00332 PROSITE:PS01032 EMBL:AC010926 EMBL:BT015409 PIR:F96752 SPTR:Q9CAJ0	5.00E-114
CM0601.35	4.3.1.28	PPP1C protein phosphatase 1, catalytic subunit [EC:3.1.3.16] [GO:0017018]	ath:At4g26080	F20B18.190; protein phosphatase 2C ABI1 / PP2C ABI1 / abscisic acid-insensitive 1 (ABI1) [EC:3.1.3.16] [KO:K01090]	2.00E-104	YDL006w	COG0631	7.00E-27	PP2C1_ARATH	Abscisicacidsignalingpathway;Hydrolase;Magnesium;Manganese;Metal-binding;Multigenefamily;Proteinphosphatase,Protein phosphatase 2C ABI1 (EC 3.1.3.16) (PP2C) (Abscisic acid- insensitive 1).	1.00E-104	GO_ID:15662	TAIR|gene:2030229 SPTR:Q9CAJ0 symbol:AT1G72770.1 [GO:0015071 "protein phosphatase type 2C activity" evidence=ISS] InterPro:IPR000222 Pfam:PF00481 InterPro:IPR001932 HSSP:P35813 SMART:SM00331 SMART:SM00332 PROSITE:PS01032 EMBL:AC010926 EMBL:BT015409 PIR:F96752 SPTR:Q9CAJ0	5.00E-114
CM0601.35	4.3.3.12.1	PPP2C protein phosphatase 2 (formerly 2A), catalytic subunit [EC:3.1.3.16] [GO:0000158]	ath:At4g26080	F20B18.190; protein phosphatase 2C ABI1 / PP2C ABI1 / abscisic acid-insensitive 1 (ABI1) [EC:3.1.3.16] [KO:K01090]	2.00E-104	YDL006w	COG0631	7.00E-27	PP2C1_ARATH	Abscisicacidsignalingpathway;Hydrolase;Magnesium;Manganese;Metal-binding;Multigenefamily;Proteinphosphatase,Protein phosphatase 2C ABI1 (EC 3.1.3.16) (PP2C) (Abscisic acid- insensitive 1).	1.00E-104	GO_ID:15662	TAIR|gene:2030229 SPTR:Q9CAJ0 symbol:AT1G72770.1 [GO:0015071 "protein phosphatase type 2C activity" evidence=ISS] InterPro:IPR000222 Pfam:PF00481 InterPro:IPR001932 HSSP:P35813 SMART:SM00331 SMART:SM00332 PROSITE:PS01032 EMBL:AC010926 EMBL:BT015409 PIR:F96752 SPTR:Q9CAJ0	5.00E-114
CM0601.35	4.2.5.36.1	PPP3C, CNA protein phosphatase 3, catalytic subunit [EC:3.1.3.16]	ath:At4g26080	F20B18.190; protein phosphatase 2C ABI1 / PP2C ABI1 / abscisic acid-insensitive 1 (ABI1) [EC:3.1.3.16] [KO:K01090]	2.00E-104	YDL006w	COG0631	7.00E-27	PP2C1_ARATH	Abscisicacidsignalingpathway;Hydrolase;Magnesium;Manganese;Metal-binding;Multigenefamily;Proteinphosphatase,Protein phosphatase 2C ABI1 (EC 3.1.3.16) (PP2C) (Abscisic acid- insensitive 1).	1.00E-104	GO_ID:15662	TAIR|gene:2030229 SPTR:Q9CAJ0 symbol:AT1G72770.1 [GO:0015071 "protein phosphatase type 2C activity" evidence=ISS] InterPro:IPR000222 Pfam:PF00481 InterPro:IPR001932 HSSP:P35813 SMART:SM00331 SMART:SM00332 PROSITE:PS01032 EMBL:AC010926 EMBL:BT015409 PIR:F96752 SPTR:Q9CAJ0	5.00E-114
CM0601.35	4.1.3.45	PPP1C protein phosphatase 1, catalytic subunit [EC:3.1.3.16] [GO:0017018]	ath:At4g26080	F20B18.190; protein phosphatase 2C ABI1 / PP2C ABI1 / abscisic acid-insensitive 1 (ABI1) [EC:3.1.3.16] [KO:K01090]	2.00E-104	YDL006w	COG0631	7.00E-27	PP2C1_ARATH	Abscisicacidsignalingpathway;Hydrolase;Magnesium;Manganese;Metal-binding;Multigenefamily;Proteinphosphatase,Protein phosphatase 2C ABI1 (EC 3.1.3.16) (PP2C) (Abscisic acid- insensitive 1).	1.00E-104	GO_ID:15662	TAIR|gene:2030229 SPTR:Q9CAJ0 symbol:AT1G72770.1 [GO:0015071 "protein phosphatase type 2C activity" evidence=ISS] InterPro:IPR000222 Pfam:PF00481 InterPro:IPR001932 HSSP:P35813 SMART:SM00331 SMART:SM00332 PROSITE:PS01032 EMBL:AC010926 EMBL:BT015409 PIR:F96752 SPTR:Q9CAJ0	5.00E-114
CM0601.35	3.2.9.102	PPP3C, CNA protein phosphatase 3, catalytic subunit [EC:3.1.3.16]	ath:At4g26080	F20B18.190; protein phosphatase 2C ABI1 / PP2C ABI1 / abscisic acid-insensitive 1 (ABI1) [EC:3.1.3.16] [KO:K01090]	2.00E-104	YDL006w	COG0631	7.00E-27	PP2C1_ARATH	Abscisicacidsignalingpathway;Hydrolase;Magnesium;Manganese;Metal-binding;Multigenefamily;Proteinphosphatase,Protein phosphatase 2C ABI1 (EC 3.1.3.16) (PP2C) (Abscisic acid- insensitive 1).	1.00E-104	GO_ID:15662	TAIR|gene:2030229 SPTR:Q9CAJ0 symbol:AT1G72770.1 [GO:0015071 "protein phosphatase type 2C activity" evidence=ISS] InterPro:IPR000222 Pfam:PF00481 InterPro:IPR001932 HSSP:P35813 SMART:SM00331 SMART:SM00332 PROSITE:PS01032 EMBL:AC010926 EMBL:BT015409 PIR:F96752 SPTR:Q9CAJ0	5.00E-114
CM0601.35	3.2.14.10.1	PPP3C, CNA protein phosphatase 3, catalytic subunit [EC:3.1.3.16]	ath:At4g26080	F20B18.190; protein phosphatase 2C ABI1 / PP2C ABI1 / abscisic acid-insensitive 1 (ABI1) [EC:3.1.3.16] [KO:K01090]	2.00E-104	YDL006w	COG0631	7.00E-27	PP2C1_ARATH	Abscisicacidsignalingpathway;Hydrolase;Magnesium;Manganese;Metal-binding;Multigenefamily;Proteinphosphatase,Protein phosphatase 2C ABI1 (EC 3.1.3.16) (PP2C) (Abscisic acid- insensitive 1).	1.00E-104	GO_ID:15662	TAIR|gene:2030229 SPTR:Q9CAJ0 symbol:AT1G72770.1 [GO:0015071 "protein phosphatase type 2C activity" evidence=ISS] InterPro:IPR000222 Pfam:PF00481 InterPro:IPR001932 HSSP:P35813 SMART:SM00331 SMART:SM00332 PROSITE:PS01032 EMBL:AC010926 EMBL:BT015409 PIR:F96752 SPTR:Q9CAJ0	5.00E-114
chr3.CM0115.32	99.1.4.3671	GO_ID:21861	ath:At1g55020	F14C21.54; lipoxygenase (LOX1) [EC:1.13.11.12] [KO:K00454]	0				LOXX_SOYBN	Dioxygenase;Fattyacidbiosynthesis;Iron;Lipidsynthesis;Metal-binding;Multigenefamily;Oxidoreductase;Oxylipinbiosynthesis,Seed lipoxygenase (EC 1.13.11.12).	0	GO_ID:21861	TAIR|gene:2011029 SPTR:Q06327 symbol:AT1G55020 [GO:0006952 "defense response" evidence=TAS] [GO:0009611 "response to wounding" evidence=TAS] [GO:0009695 "jasmonic acid biosynthesis" evidence=TAS] [GO:0009737 "response to abscisic acid stimulus" evidence=IEP] [GO:0009753 "response to jasmonic acid stimulus" evidence=IEP] [GO:0009816 "defense response to pathogenic bacteria, incompatible interactio…	0
chr3.CM0115.32	99.1.3.1.129	EC 1.13.11.12	ath:At1g55020	F14C21.54; lipoxygenase (LOX1) [EC:1.13.11.12] [KO:K00454]	0				LOXX_SOYBN	Dioxygenase;Fattyacidbiosynthesis;Iron;Lipidsynthesis;Metal-binding;Multigenefamily;Oxidoreductase;Oxylipinbiosynthesis,Seed lipoxygenase (EC 1.13.11.12).	0	GO_ID:21861	TAIR|gene:2011029 SPTR:Q06327 symbol:AT1G55020 [GO:0006952 "defense response" evidence=TAS] [GO:0009611 "response to wounding" evidence=TAS] [GO:0009695 "jasmonic acid biosynthesis" evidence=TAS] [GO:0009737 "response to abscisic acid stimulus" evidence=IEP] [GO:0009753 "response to jasmonic acid stimulus" evidence=IEP] [GO:0009816 "defense response to pathogenic bacteria, incompatible interactio…	0
chr3.CM0115.32	99.1.1.35	KO:K00454	ath:At1g55020	F14C21.54; lipoxygenase (LOX1) [EC:1.13.11.12] [KO:K00454]	0				LOXX_SOYBN	Dioxygenase;Fattyacidbiosynthesis;Iron;Lipidsynthesis;Metal-binding;Multigenefamily;Oxidoreductase;Oxylipinbiosynthesis,Seed lipoxygenase (EC 1.13.11.12).	0	GO_ID:21861	TAIR|gene:2011029 SPTR:Q06327 symbol:AT1G55020 [GO:0006952 "defense response" evidence=TAS] [GO:0009611 "response to wounding" evidence=TAS] [GO:0009695 "jasmonic acid biosynthesis" evidence=TAS] [GO:0009737 "response to abscisic acid stimulus" evidence=IEP] [GO:0009753 "response to jasmonic acid stimulus" evidence=IEP] [GO:0009816 "defense response to pathogenic bacteria, incompatible interactio…	0
Ljwgs_101335.1	99.1.4.3671	GO_ID:21861	ath:At1g55020	F14C21.54; lipoxygenase (LOX1) [EC:1.13.11.12] [KO:K00454]	3.00E-22				LOX3_PEA	Dioxygenase;Fattyacidbiosynthesis;Iron;Lipidsynthesis;Metal-binding;Multigenefamily;Oxidoreductase;Oxylipinbiosynthesis,Seed lipoxygenase-3 (EC 1.13.11.12).	4.00E-25	GO_ID:21861	TAIR|gene:2011029 SPTR:Q06327 symbol:AT1G55020 [GO:0006952 "defense response" evidence=TAS] [GO:0009611 "response to wounding" evidence=TAS] [GO:0009695 "jasmonic acid biosynthesis" evidence=TAS] [GO:0009737 "response to abscisic acid stimulus" evidence=IEP] [GO:0009753 "response to jasmonic acid stimulus" evidence=IEP] [GO:0009816 "defense response to pathogenic bacteria, incompatible interactio…	6.00E-23
Ljwgs_101335.1	99.1.3.1.129	EC 1.13.11.12	ath:At1g55020	F14C21.54; lipoxygenase (LOX1) [EC:1.13.11.12] [KO:K00454]	3.00E-22				LOX3_PEA	Dioxygenase;Fattyacidbiosynthesis;Iron;Lipidsynthesis;Metal-binding;Multigenefamily;Oxidoreductase;Oxylipinbiosynthesis,Seed lipoxygenase-3 (EC 1.13.11.12).	4.00E-25	GO_ID:21861	TAIR|gene:2011029 SPTR:Q06327 symbol:AT1G55020 [GO:0006952 "defense response" evidence=TAS] [GO:0009611 "response to wounding" evidence=TAS] [GO:0009695 "jasmonic acid biosynthesis" evidence=TAS] [GO:0009737 "response to abscisic acid stimulus" evidence=IEP] [GO:0009753 "response to jasmonic acid stimulus" evidence=IEP] [GO:0009816 "defense response to pathogenic bacteria, incompatible interactio…	6.00E-23
Ljwgs_101335.1	99.1.1.35	KO:K00454	ath:At1g55020	F14C21.54; lipoxygenase (LOX1) [EC:1.13.11.12] [KO:K00454]	3.00E-22				LOX3_PEA	Dioxygenase;Fattyacidbiosynthesis;Iron;Lipidsynthesis;Metal-binding;Multigenefamily;Oxidoreductase;Oxylipinbiosynthesis,Seed lipoxygenase-3 (EC 1.13.11.12).	4.00E-25	GO_ID:21861	TAIR|gene:2011029 SPTR:Q06327 symbol:AT1G55020 [GO:0006952 "defense response" evidence=TAS] [GO:0009611 "response to wounding" evidence=TAS] [GO:0009695 "jasmonic acid biosynthesis" evidence=TAS] [GO:0009737 "response to abscisic acid stimulus" evidence=IEP] [GO:0009753 "response to jasmonic acid stimulus" evidence=IEP] [GO:0009816 "defense response to pathogenic bacteria, incompatible interactio…	6.00E-23
chr4.CM0500.12.1	99.1.4.2497	GO_ID:478							NOX1_HUMAN	Alternativesplicing;Electrontransport;FAD;Glycoprotein;Heme;Iontransport;Ionicchannel;Iron;Membrane;Metal-binding;NADP;Oxidoreductase;Transmembrane;Transport;Voltage-gatedchannel,NADPH oxidase homolog 1 (NOX-1) (NOH-1) (NADH/NADPH mitogenic oxidase subunit P65-MOX) (Mitogenic oxidase 1) (MOX1).	1.00E-48	GO_ID:478	TAIR|gene:2024602 SPTR:O48538 symbol:ATRBOHF [GO:0005887 "integral to plasma membrane" evidence=IMP] [GO:0006800 "oxygen and reactive oxygen species metabolism" evidence=IMP] [GO:0006952 "defense response" evidence=IMP] [GO:0016174 "NAD(P)H oxidase activity" evidence=TAS] [GO:0009738 "abscisic acid mediated signaling" evidence=TAS] InterPro:IPR002048 InterPro:IPR002916 Pfam:PF00036 InterPro:IPR01…	4.00E-88
chr4.CM0500.12.1	99.1.3.2.1657	NOX1_HUMAN							NOX1_HUMAN	Alternativesplicing;Electrontransport;FAD;Glycoprotein;Heme;Iontransport;Ionicchannel;Iron;Membrane;Metal-binding;NADP;Oxidoreductase;Transmembrane;Transport;Voltage-gatedchannel,NADPH oxidase homolog 1 (NOX-1) (NOH-1) (NADH/NADPH mitogenic oxidase subunit P65-MOX) (Mitogenic oxidase 1) (MOX1).	1.00E-48	GO_ID:478	TAIR|gene:2024602 SPTR:O48538 symbol:ATRBOHF [GO:0005887 "integral to plasma membrane" evidence=IMP] [GO:0006800 "oxygen and reactive oxygen species metabolism" evidence=IMP] [GO:0006952 "defense response" evidence=IMP] [GO:0016174 "NAD(P)H oxidase activity" evidence=TAS] [GO:0009738 "abscisic acid mediated signaling" evidence=TAS] InterPro:IPR002048 InterPro:IPR002916 Pfam:PF00036 InterPro:IPR01…	4.00E-88
chr5.CM0260.59	99.1.4.3671	GO_ID:21861	ath:At1g55020	F14C21.54; lipoxygenase (LOX1) [EC:1.13.11.12] [KO:K00454]	7.00E-38				LOX3_SOYBN	3D-structure;Dioxygenase;Fattyacidbiosynthesis;Iron;Lipidsynthesis;Metal-binding;Multigenefamily;Oxidoreductase;Oxylipinbiosynthesis,Seed lipoxygenase-3 (EC 1.13.11.12) (L-3).	3.00E-50	GO_ID:21861	TAIR|gene:2011029 SPTR:Q06327 symbol:AT1G55020 [GO:0006952 "defense response" evidence=TAS] [GO:0009611 "response to wounding" evidence=TAS] [GO:0009695 "jasmonic acid biosynthesis" evidence=TAS] [GO:0009737 "response to abscisic acid stimulus" evidence=IEP] [GO:0009753 "response to jasmonic acid stimulus" evidence=IEP] [GO:0009816 "defense response to pathogenic bacteria, incompatible interactio…	2.00E-38
chr5.CM0260.59	99.1.3.1.129	EC 1.13.11.12	ath:At1g55020	F14C21.54; lipoxygenase (LOX1) [EC:1.13.11.12] [KO:K00454]	7.00E-38				LOX3_SOYBN	3D-structure;Dioxygenase;Fattyacidbiosynthesis;Iron;Lipidsynthesis;Metal-binding;Multigenefamily;Oxidoreductase;Oxylipinbiosynthesis,Seed lipoxygenase-3 (EC 1.13.11.12) (L-3).	3.00E-50	GO_ID:21861	TAIR|gene:2011029 SPTR:Q06327 symbol:AT1G55020 [GO:0006952 "defense response" evidence=TAS] [GO:0009611 "response to wounding" evidence=TAS] [GO:0009695 "jasmonic acid biosynthesis" evidence=TAS] [GO:0009737 "response to abscisic acid stimulus" evidence=IEP] [GO:0009753 "response to jasmonic acid stimulus" evidence=IEP] [GO:0009816 "defense response to pathogenic bacteria, incompatible interactio…	2.00E-38
chr5.CM0260.59	99.1.1.35	KO:K00454	ath:At1g55020	F14C21.54; lipoxygenase (LOX1) [EC:1.13.11.12] [KO:K00454]	7.00E-38				LOX3_SOYBN	3D-structure;Dioxygenase;Fattyacidbiosynthesis;Iron;Lipidsynthesis;Metal-binding;Multigenefamily;Oxidoreductase;Oxylipinbiosynthesis,Seed lipoxygenase-3 (EC 1.13.11.12) (L-3).	3.00E-50	GO_ID:21861	TAIR|gene:2011029 SPTR:Q06327 symbol:AT1G55020 [GO:0006952 "defense response" evidence=TAS] [GO:0009611 "response to wounding" evidence=TAS] [GO:0009695 "jasmonic acid biosynthesis" evidence=TAS] [GO:0009737 "response to abscisic acid stimulus" evidence=IEP] [GO:0009753 "response to jasmonic acid stimulus" evidence=IEP] [GO:0009816 "defense response to pathogenic bacteria, incompatible interactio…	2.00E-38
Ljwgs_038447.1	1.9.4.15	E2.7.1.- [EC:2.7.1.-] [COG:COG0515 COG1493]	ath:At1g10940	T19D16.14; serine/threonine protein kinase, putative [EC:2.7.1.37] [KO:K00870]	8.00E-75	YCL024w	COG0515	2.00E-33	SAPK7_ORYSA	Abscisicacidsignalingpathway;ATP-binding;Kinase;Nucleotide-binding;Phosphorylation;Serine/threonine-proteinkinase;Transferase,Serine/threonine-protein kinase SAPK7 (EC 2.7.1.37) (Osmotic stress/abscisic acid-activated protein kinase 7).	1.00E-75	GO_ID:13153	TAIR|gene:2197378 SPTR:P43291 symbol:AT1G10940 [GO:0016301 "kinase activity" evidence=ISS] InterPro:IPR000719 InterPro:IPR002290 InterPro:IPR008271 Pfam:PF00069 Prosite:PS00108 Prosite:PS00107 ProDom:PD000001 PROSITE:PS50011 SMART:SM00220 HSSP:P31751 EMBL:U95973 EMBL:M91548 EMBL:AY093130 EMBL:BT008850 EMBL:AY084221 PIR:S36944 IntAct:P43291 SPTR:P43291	2.00E-75
Ljwgs_038447.1	1.7.8.19	WAAY, rfaY lipopolysaccharide core biosynthesis protein RFAY [EC:2.7.-.-] [COG:COG0515]	ath:At1g10940	T19D16.14; serine/threonine protein kinase, putative [EC:2.7.1.37] [KO:K00870]	8.00E-75	YCL024w	COG0515	2.00E-33	SAPK7_ORYSA	Abscisicacidsignalingpathway;ATP-binding;Kinase;Nucleotide-binding;Phosphorylation;Serine/threonine-proteinkinase;Transferase,Serine/threonine-protein kinase SAPK7 (EC 2.7.1.37) (Osmotic stress/abscisic acid-activated protein kinase 7).	1.00E-75	GO_ID:13153	TAIR|gene:2197378 SPTR:P43291 symbol:AT1G10940 [GO:0016301 "kinase activity" evidence=ISS] InterPro:IPR000719 InterPro:IPR002290 InterPro:IPR008271 Pfam:PF00069 Prosite:PS00108 Prosite:PS00107 ProDom:PD000001 PROSITE:PS50011 SMART:SM00220 HSSP:P31751 EMBL:U95973 EMBL:M91548 EMBL:AY093130 EMBL:BT008850 EMBL:AY084221 PIR:S36944 IntAct:P43291 SPTR:P43291	2.00E-75
Ljwgs_038447.1	1.1.17.19	E2.7.1.- [EC:2.7.1.-] [COG:COG0515 COG1493]	ath:At1g10940	T19D16.14; serine/threonine protein kinase, putative [EC:2.7.1.37] [KO:K00870]	8.00E-75	YCL024w	COG0515	2.00E-33	SAPK7_ORYSA	Abscisicacidsignalingpathway;ATP-binding;Kinase;Nucleotide-binding;Phosphorylation;Serine/threonine-proteinkinase;Transferase,Serine/threonine-protein kinase SAPK7 (EC 2.7.1.37) (Osmotic stress/abscisic acid-activated protein kinase 7).	1.00E-75	GO_ID:13153	TAIR|gene:2197378 SPTR:P43291 symbol:AT1G10940 [GO:0016301 "kinase activity" evidence=ISS] InterPro:IPR000719 InterPro:IPR002290 InterPro:IPR008271 Pfam:PF00069 Prosite:PS00108 Prosite:PS00107 ProDom:PD000001 PROSITE:PS50011 SMART:SM00220 HSSP:P31751 EMBL:U95973 EMBL:M91548 EMBL:AY093130 EMBL:BT008850 EMBL:AY084221 PIR:S36944 IntAct:P43291 SPTR:P43291	2.00E-75
Ljwgs_038447.1	3.3.10.117	BMPR1 bone morphogenetic protein receptor, type I [EC:2.7.1.37]	ath:At1g10940	T19D16.14; serine/threonine protein kinase, putative [EC:2.7.1.37] [KO:K00870]	8.00E-75	YCL024w	COG0515	2.00E-33	SAPK7_ORYSA	Abscisicacidsignalingpathway;ATP-binding;Kinase;Nucleotide-binding;Phosphorylation;Serine/threonine-proteinkinase;Transferase,Serine/threonine-protein kinase SAPK7 (EC 2.7.1.37) (Osmotic stress/abscisic acid-activated protein kinase 7).	1.00E-75	GO_ID:13153	TAIR|gene:2197378 SPTR:P43291 symbol:AT1G10940 [GO:0016301 "kinase activity" evidence=ISS] InterPro:IPR000719 InterPro:IPR002290 InterPro:IPR008271 Pfam:PF00069 Prosite:PS00108 Prosite:PS00107 ProDom:PD000001 PROSITE:PS50011 SMART:SM00220 HSSP:P31751 EMBL:U95973 EMBL:M91548 EMBL:AY093130 EMBL:BT008850 EMBL:AY084221 PIR:S36944 IntAct:P43291 SPTR:P43291	2.00E-75
Ljwgs_038447.1	1.11.16.8	E2.7.1.- [EC:2.7.1.-] [COG:COG0515 COG1493]	ath:At1g10940	T19D16.14; serine/threonine protein kinase, putative [EC:2.7.1.37] [KO:K00870]	8.00E-75	YCL024w	COG0515	2.00E-33	SAPK7_ORYSA	Abscisicacidsignalingpathway;ATP-binding;Kinase;Nucleotide-binding;Phosphorylation;Serine/threonine-proteinkinase;Transferase,Serine/threonine-protein kinase SAPK7 (EC 2.7.1.37) (Osmotic stress/abscisic acid-activated protein kinase 7).	1.00E-75	GO_ID:13153	TAIR|gene:2197378 SPTR:P43291 symbol:AT1G10940 [GO:0016301 "kinase activity" evidence=ISS] InterPro:IPR000719 InterPro:IPR002290 InterPro:IPR008271 Pfam:PF00069 Prosite:PS00108 Prosite:PS00107 ProDom:PD000001 PROSITE:PS50011 SMART:SM00220 HSSP:P31751 EMBL:U95973 EMBL:M91548 EMBL:AY093130 EMBL:BT008850 EMBL:AY084221 PIR:S36944 IntAct:P43291 SPTR:P43291	2.00E-75
Ljwgs_038447.1	4.2.4	Cell cycle [CLASS:04110] [PATH:hsa04110] [COG:COG0515]	ath:At1g10940	T19D16.14; serine/threonine protein kinase, putative [EC:2.7.1.37] [KO:K00870]	8.00E-75	YCL024w	COG0515	2.00E-33	SAPK7_ORYSA	Abscisicacidsignalingpathway;ATP-binding;Kinase;Nucleotide-binding;Phosphorylation;Serine/threonine-proteinkinase;Transferase,Serine/threonine-protein kinase SAPK7 (EC 2.7.1.37) (Osmotic stress/abscisic acid-activated protein kinase 7).	1.00E-75	GO_ID:13153	TAIR|gene:2197378 SPTR:P43291 symbol:AT1G10940 [GO:0016301 "kinase activity" evidence=ISS] InterPro:IPR000719 InterPro:IPR002290 InterPro:IPR008271 Pfam:PF00069 Prosite:PS00108 Prosite:PS00107 ProDom:PD000001 PROSITE:PS50011 SMART:SM00220 HSSP:P31751 EMBL:U95973 EMBL:M91548 EMBL:AY093130 EMBL:BT008850 EMBL:AY084221 PIR:S36944 IntAct:P43291 SPTR:P43291	2.00E-75
Ljwgs_038447.1	3.2.2.1	Protein kinase [EC:2.7.1.37]	ath:At1g10940	T19D16.14; serine/threonine protein kinase, putative [EC:2.7.1.37] [KO:K00870]	8.00E-75	YCL024w	COG0515	2.00E-33	SAPK7_ORYSA	Abscisicacidsignalingpathway;ATP-binding;Kinase;Nucleotide-binding;Phosphorylation;Serine/threonine-proteinkinase;Transferase,Serine/threonine-protein kinase SAPK7 (EC 2.7.1.37) (Osmotic stress/abscisic acid-activated protein kinase 7).	1.00E-75	GO_ID:13153	TAIR|gene:2197378 SPTR:P43291 symbol:AT1G10940 [GO:0016301 "kinase activity" evidence=ISS] InterPro:IPR000719 InterPro:IPR002290 InterPro:IPR008271 Pfam:PF00069 Prosite:PS00108 Prosite:PS00107 ProDom:PD000001 PROSITE:PS50011 SMART:SM00220 HSSP:P31751 EMBL:U95973 EMBL:M91548 EMBL:AY093130 EMBL:BT008850 EMBL:AY084221 PIR:S36944 IntAct:P43291 SPTR:P43291	2.00E-75
Ljwgs_096797.1	99.1.4.3671	GO_ID:21861	ath:At1g55020	F14C21.54; lipoxygenase (LOX1) [EC:1.13.11.12] [KO:K00454]	2.00E-119				LOXX_SOYBN	Dioxygenase;Fattyacidbiosynthesis;Iron;Lipidsynthesis;Metal-binding;Multigenefamily;Oxidoreductase;Oxylipinbiosynthesis,Seed lipoxygenase (EC 1.13.11.12).	2.00E-153	GO_ID:21861	TAIR|gene:2011029 SPTR:Q06327 symbol:AT1G55020 [GO:0006952 "defense response" evidence=TAS] [GO:0009611 "response to wounding" evidence=TAS] [GO:0009695 "jasmonic acid biosynthesis" evidence=TAS] [GO:0009737 "response to abscisic acid stimulus" evidence=IEP] [GO:0009753 "response to jasmonic acid stimulus" evidence=IEP] [GO:0009816 "defense response to pathogenic bacteria, incompatible interactio…	5.00E-120
Ljwgs_096797.1	99.1.3.1.129	EC 1.13.11.12	ath:At1g55020	F14C21.54; lipoxygenase (LOX1) [EC:1.13.11.12] [KO:K00454]	2.00E-119				LOXX_SOYBN	Dioxygenase;Fattyacidbiosynthesis;Iron;Lipidsynthesis;Metal-binding;Multigenefamily;Oxidoreductase;Oxylipinbiosynthesis,Seed lipoxygenase (EC 1.13.11.12).	2.00E-153	GO_ID:21861	TAIR|gene:2011029 SPTR:Q06327 symbol:AT1G55020 [GO:0006952 "defense response" evidence=TAS] [GO:0009611 "response to wounding" evidence=TAS] [GO:0009695 "jasmonic acid biosynthesis" evidence=TAS] [GO:0009737 "response to abscisic acid stimulus" evidence=IEP] [GO:0009753 "response to jasmonic acid stimulus" evidence=IEP] [GO:0009816 "defense response to pathogenic bacteria, incompatible interactio…	5.00E-120
Ljwgs_096797.1	99.1.1.35	KO:K00454	ath:At1g55020	F14C21.54; lipoxygenase (LOX1) [EC:1.13.11.12] [KO:K00454]	2.00E-119				LOXX_SOYBN	Dioxygenase;Fattyacidbiosynthesis;Iron;Lipidsynthesis;Metal-binding;Multigenefamily;Oxidoreductase;Oxylipinbiosynthesis,Seed lipoxygenase (EC 1.13.11.12).	2.00E-153	GO_ID:21861	TAIR|gene:2011029 SPTR:Q06327 symbol:AT1G55020 [GO:0006952 "defense response" evidence=TAS] [GO:0009611 "response to wounding" evidence=TAS] [GO:0009695 "jasmonic acid biosynthesis" evidence=TAS] [GO:0009737 "response to abscisic acid stimulus" evidence=IEP] [GO:0009753 "response to jasmonic acid stimulus" evidence=IEP] [GO:0009816 "defense response to pathogenic bacteria, incompatible interactio…	5.00E-120
chr3.TM0616.17	1.9.4.15	E2.7.1.- [EC:2.7.1.-] [COG:COG0515 COG1493]	ath:At3g45640	F9K21.220; mitogen-activated protein kinase, putative / MAPK, putative (MPK3) [EC:2.7.1.37] [KO:K04371]	3.00E-175	YLR113w	COG0515	4.00E-90	MPK3_ARATH	ATP-binding;Kinase;Multigenefamily;Nucleotide-binding;Phosphorylation;Serine/threonine-proteinkinase;Transferase,Mitogen-activated protein kinase homolog 3 (EC 2.7.1.37) (MAP kinase 3) (AtMPK3).	2.00E-175	GO_ID:40638	TAIR|gene:3702856 SPTR:Q39023 symbol:AT3G45640.1 [GO:0004707 "MAP kinase activity" evidence=ISS] [GO:0006950 "response to stress" evidence=TAS] [GO:0006979 "response to oxidative stress" evidence=TAS] [GO:0007165 "signal transduction" evidence=IC] [GO:0004672 "protein kinase activity" evidence=TAS] [GO:0009738 "abscisic acid mediated signaling" evidence=TAS] [GO:0016301 "kinase activity" evidence…	6.00E-176
chr3.TM0616.17	1.1.17.19	E2.7.1.- [EC:2.7.1.-] [COG:COG0515 COG1493]	ath:At3g45640	F9K21.220; mitogen-activated protein kinase, putative / MAPK, putative (MPK3) [EC:2.7.1.37] [KO:K04371]	3.00E-175	YLR113w	COG0515	4.00E-90	MPK3_ARATH	ATP-binding;Kinase;Multigenefamily;Nucleotide-binding;Phosphorylation;Serine/threonine-proteinkinase;Transferase,Mitogen-activated protein kinase homolog 3 (EC 2.7.1.37) (MAP kinase 3) (AtMPK3).	2.00E-175	GO_ID:40638	TAIR|gene:3702856 SPTR:Q39023 symbol:AT3G45640.1 [GO:0004707 "MAP kinase activity" evidence=ISS] [GO:0006950 "response to stress" evidence=TAS] [GO:0006979 "response to oxidative stress" evidence=TAS] [GO:0007165 "signal transduction" evidence=IC] [GO:0004672 "protein kinase activity" evidence=TAS] [GO:0009738 "abscisic acid mediated signaling" evidence=TAS] [GO:0016301 "kinase activity" evidence…	6.00E-176
chr3.TM0616.17	4.5.2.23	ERK1_2 extracellular signal-regulated kinase 1/2	ath:At3g45640	F9K21.220; mitogen-activated protein kinase, putative / MAPK, putative (MPK3) [EC:2.7.1.37] [KO:K04371]	3.00E-175	YLR113w	COG0515	4.00E-90	MPK3_ARATH	ATP-binding;Kinase;Multigenefamily;Nucleotide-binding;Phosphorylation;Serine/threonine-proteinkinase;Transferase,Mitogen-activated protein kinase homolog 3 (EC 2.7.1.37) (MAP kinase 3) (AtMPK3).	2.00E-175	GO_ID:40638	TAIR|gene:3702856 SPTR:Q39023 symbol:AT3G45640.1 [GO:0004707 "MAP kinase activity" evidence=ISS] [GO:0006950 "response to stress" evidence=TAS] [GO:0006979 "response to oxidative stress" evidence=TAS] [GO:0007165 "signal transduction" evidence=IC] [GO:0004672 "protein kinase activity" evidence=TAS] [GO:0009738 "abscisic acid mediated signaling" evidence=TAS] [GO:0016301 "kinase activity" evidence…	6.00E-176
chr3.TM0616.17	3.2.11.61	ERK1_2 extracellular signal-regulated kinase 1/2	ath:At3g45640	F9K21.220; mitogen-activated protein kinase, putative / MAPK, putative (MPK3) [EC:2.7.1.37] [KO:K04371]	3.00E-175	YLR113w	COG0515	4.00E-90	MPK3_ARATH	ATP-binding;Kinase;Multigenefamily;Nucleotide-binding;Phosphorylation;Serine/threonine-proteinkinase;Transferase,Mitogen-activated protein kinase homolog 3 (EC 2.7.1.37) (MAP kinase 3) (AtMPK3).	2.00E-175	GO_ID:40638	TAIR|gene:3702856 SPTR:Q39023 symbol:AT3G45640.1 [GO:0004707 "MAP kinase activity" evidence=ISS] [GO:0006950 "response to stress" evidence=TAS] [GO:0006979 "response to oxidative stress" evidence=TAS] [GO:0007165 "signal transduction" evidence=IC] [GO:0004672 "protein kinase activity" evidence=TAS] [GO:0009738 "abscisic acid mediated signaling" evidence=TAS] [GO:0016301 "kinase activity" evidence…	6.00E-176
chr3.TM0616.17	3.2.2.24	ERK1_2 extracellular signal-regulated kinase 1/2	ath:At3g45640	F9K21.220; mitogen-activated protein kinase, putative / MAPK, putative (MPK3) [EC:2.7.1.37] [KO:K04371]	3.00E-175	YLR113w	COG0515	4.00E-90	MPK3_ARATH	ATP-binding;Kinase;Multigenefamily;Nucleotide-binding;Phosphorylation;Serine/threonine-proteinkinase;Transferase,Mitogen-activated protein kinase homolog 3 (EC 2.7.1.37) (MAP kinase 3) (AtMPK3).	2.00E-175	GO_ID:40638	TAIR|gene:3702856 SPTR:Q39023 symbol:AT3G45640.1 [GO:0004707 "MAP kinase activity" evidence=ISS] [GO:0006950 "response to stress" evidence=TAS] [GO:0006979 "response to oxidative stress" evidence=TAS] [GO:0007165 "signal transduction" evidence=IC] [GO:0004672 "protein kinase activity" evidence=TAS] [GO:0009738 "abscisic acid mediated signaling" evidence=TAS] [GO:0016301 "kinase activity" evidence…	6.00E-176
chr3.TM0616.17	1.7.8.19	WAAY, rfaY lipopolysaccharide core biosynthesis protein RFAY [EC:2.7.-.-] [COG:COG0515]	ath:At3g45640	F9K21.220; mitogen-activated protein kinase, putative / MAPK, putative (MPK3) [EC:2.7.1.37] [KO:K04371]	3.00E-175	YLR113w	COG0515	4.00E-90	MPK3_ARATH	ATP-binding;Kinase;Multigenefamily;Nucleotide-binding;Phosphorylation;Serine/threonine-proteinkinase;Transferase,Mitogen-activated protein kinase homolog 3 (EC 2.7.1.37) (MAP kinase 3) (AtMPK3).	2.00E-175	GO_ID:40638	TAIR|gene:3702856 SPTR:Q39023 symbol:AT3G45640.1 [GO:0004707 "MAP kinase activity" evidence=ISS] [GO:0006950 "response to stress" evidence=TAS] [GO:0006979 "response to oxidative stress" evidence=TAS] [GO:0007165 "signal transduction" evidence=IC] [GO:0004672 "protein kinase activity" evidence=TAS] [GO:0009738 "abscisic acid mediated signaling" evidence=TAS] [GO:0016301 "kinase activity" evidence…	6.00E-176
chr3.TM0616.17	4.5.1.7	ERK1_2 extracellular signal-regulated kinase 1/2	ath:At3g45640	F9K21.220; mitogen-activated protein kinase, putative / MAPK, putative (MPK3) [EC:2.7.1.37] [KO:K04371]	3.00E-175	YLR113w	COG0515	4.00E-90	MPK3_ARATH	ATP-binding;Kinase;Multigenefamily;Nucleotide-binding;Phosphorylation;Serine/threonine-proteinkinase;Transferase,Mitogen-activated protein kinase homolog 3 (EC 2.7.1.37) (MAP kinase 3) (AtMPK3).	2.00E-175	GO_ID:40638	TAIR|gene:3702856 SPTR:Q39023 symbol:AT3G45640.1 [GO:0004707 "MAP kinase activity" evidence=ISS] [GO:0006950 "response to stress" evidence=TAS] [GO:0006979 "response to oxidative stress" evidence=TAS] [GO:0007165 "signal transduction" evidence=IC] [GO:0004672 "protein kinase activity" evidence=TAS] [GO:0009738 "abscisic acid mediated signaling" evidence=TAS] [GO:0016301 "kinase activity" evidence…	6.00E-176
chr3.TM0616.17	3.3.10.117	BMPR1 bone morphogenetic protein receptor, type I [EC:2.7.1.37]	ath:At3g45640	F9K21.220; mitogen-activated protein kinase, putative / MAPK, putative (MPK3) [EC:2.7.1.37] [KO:K04371]	3.00E-175	YLR113w	COG0515	4.00E-90	MPK3_ARATH	ATP-binding;Kinase;Multigenefamily;Nucleotide-binding;Phosphorylation;Serine/threonine-proteinkinase;Transferase,Mitogen-activated protein kinase homolog 3 (EC 2.7.1.37) (MAP kinase 3) (AtMPK3).	2.00E-175	GO_ID:40638	TAIR|gene:3702856 SPTR:Q39023 symbol:AT3G45640.1 [GO:0004707 "MAP kinase activity" evidence=ISS] [GO:0006950 "response to stress" evidence=TAS] [GO:0006979 "response to oxidative stress" evidence=TAS] [GO:0007165 "signal transduction" evidence=IC] [GO:0004672 "protein kinase activity" evidence=TAS] [GO:0009738 "abscisic acid mediated signaling" evidence=TAS] [GO:0016301 "kinase activity" evidence…	6.00E-176
chr3.TM0616.17	3.2.6.38	ERK1_2 extracellular signal-regulated kinase 1/2	ath:At3g45640	F9K21.220; mitogen-activated protein kinase, putative / MAPK, putative (MPK3) [EC:2.7.1.37] [KO:K04371]	3.00E-175	YLR113w	COG0515	4.00E-90	MPK3_ARATH	ATP-binding;Kinase;Multigenefamily;Nucleotide-binding;Phosphorylation;Serine/threonine-proteinkinase;Transferase,Mitogen-activated protein kinase homolog 3 (EC 2.7.1.37) (MAP kinase 3) (AtMPK3).	2.00E-175	GO_ID:40638	TAIR|gene:3702856 SPTR:Q39023 symbol:AT3G45640.1 [GO:0004707 "MAP kinase activity" evidence=ISS] [GO:0006950 "response to stress" evidence=TAS] [GO:0006979 "response to oxidative stress" evidence=TAS] [GO:0007165 "signal transduction" evidence=IC] [GO:0004672 "protein kinase activity" evidence=TAS] [GO:0009738 "abscisic acid mediated signaling" evidence=TAS] [GO:0016301 "kinase activity" evidence…	6.00E-176
chr3.TM0616.17	1.11.16.8	E2.7.1.- [EC:2.7.1.-] [COG:COG0515 COG1493]	ath:At3g45640	F9K21.220; mitogen-activated protein kinase, putative / MAPK, putative (MPK3) [EC:2.7.1.37] [KO:K04371]	3.00E-175	YLR113w	COG0515	4.00E-90	MPK3_ARATH	ATP-binding;Kinase;Multigenefamily;Nucleotide-binding;Phosphorylation;Serine/threonine-proteinkinase;Transferase,Mitogen-activated protein kinase homolog 3 (EC 2.7.1.37) (MAP kinase 3) (AtMPK3).	2.00E-175	GO_ID:40638	TAIR|gene:3702856 SPTR:Q39023 symbol:AT3G45640.1 [GO:0004707 "MAP kinase activity" evidence=ISS] [GO:0006950 "response to stress" evidence=TAS] [GO:0006979 "response to oxidative stress" evidence=TAS] [GO:0007165 "signal transduction" evidence=IC] [GO:0004672 "protein kinase activity" evidence=TAS] [GO:0009738 "abscisic acid mediated signaling" evidence=TAS] [GO:0016301 "kinase activity" evidence…	6.00E-176
chr3.TM0616.17	4.3.2.33	ERK1_2 extracellular signal-regulated kinase 1/2	ath:At3g45640	F9K21.220; mitogen-activated protein kinase, putative / MAPK, putative (MPK3) [EC:2.7.1.37] [KO:K04371]	3.00E-175	YLR113w	COG0515	4.00E-90	MPK3_ARATH	ATP-binding;Kinase;Multigenefamily;Nucleotide-binding;Phosphorylation;Serine/threonine-proteinkinase;Transferase,Mitogen-activated protein kinase homolog 3 (EC 2.7.1.37) (MAP kinase 3) (AtMPK3).	2.00E-175	GO_ID:40638	TAIR|gene:3702856 SPTR:Q39023 symbol:AT3G45640.1 [GO:0004707 "MAP kinase activity" evidence=ISS] [GO:0006950 "response to stress" evidence=TAS] [GO:0006979 "response to oxidative stress" evidence=TAS] [GO:0007165 "signal transduction" evidence=IC] [GO:0004672 "protein kinase activity" evidence=TAS] [GO:0009738 "abscisic acid mediated signaling" evidence=TAS] [GO:0016301 "kinase activity" evidence…	6.00E-176
chr3.TM0616.17	4.2.4	Cell cycle [CLASS:04110] [PATH:hsa04110] [COG:COG0515]	ath:At3g45640	F9K21.220; mitogen-activated protein kinase, putative / MAPK, putative (MPK3) [EC:2.7.1.37] [KO:K04371]	3.00E-175	YLR113w	COG0515	4.00E-90	MPK3_ARATH	ATP-binding;Kinase;Multigenefamily;Nucleotide-binding;Phosphorylation;Serine/threonine-proteinkinase;Transferase,Mitogen-activated protein kinase homolog 3 (EC 2.7.1.37) (MAP kinase 3) (AtMPK3).	2.00E-175	GO_ID:40638	TAIR|gene:3702856 SPTR:Q39023 symbol:AT3G45640.1 [GO:0004707 "MAP kinase activity" evidence=ISS] [GO:0006950 "response to stress" evidence=TAS] [GO:0006979 "response to oxidative stress" evidence=TAS] [GO:0007165 "signal transduction" evidence=IC] [GO:0004672 "protein kinase activity" evidence=TAS] [GO:0009738 "abscisic acid mediated signaling" evidence=TAS] [GO:0016301 "kinase activity" evidence…	6.00E-176
chr3.TM0616.17	4.3.4.14	ERK1_2 extracellular signal-regulated kinase 1/2	ath:At3g45640	F9K21.220; mitogen-activated protein kinase, putative / MAPK, putative (MPK3) [EC:2.7.1.37] [KO:K04371]	3.00E-175	YLR113w	COG0515	4.00E-90	MPK3_ARATH	ATP-binding;Kinase;Multigenefamily;Nucleotide-binding;Phosphorylation;Serine/threonine-proteinkinase;Transferase,Mitogen-activated protein kinase homolog 3 (EC 2.7.1.37) (MAP kinase 3) (AtMPK3).	2.00E-175	GO_ID:40638	TAIR|gene:3702856 SPTR:Q39023 symbol:AT3G45640.1 [GO:0004707 "MAP kinase activity" evidence=ISS] [GO:0006950 "response to stress" evidence=TAS] [GO:0006979 "response to oxidative stress" evidence=TAS] [GO:0007165 "signal transduction" evidence=IC] [GO:0004672 "protein kinase activity" evidence=TAS] [GO:0009738 "abscisic acid mediated signaling" evidence=TAS] [GO:0016301 "kinase activity" evidence…	6.00E-176
chr3.TM0616.17	4.3.1.70	ERK1_2 extracellular signal-regulated kinase 1/2	ath:At3g45640	F9K21.220; mitogen-activated protein kinase, putative / MAPK, putative (MPK3) [EC:2.7.1.37] [KO:K04371]	3.00E-175	YLR113w	COG0515	4.00E-90	MPK3_ARATH	ATP-binding;Kinase;Multigenefamily;Nucleotide-binding;Phosphorylation;Serine/threonine-proteinkinase;Transferase,Mitogen-activated protein kinase homolog 3 (EC 2.7.1.37) (MAP kinase 3) (AtMPK3).	2.00E-175	GO_ID:40638	TAIR|gene:3702856 SPTR:Q39023 symbol:AT3G45640.1 [GO:0004707 "MAP kinase activity" evidence=ISS] [GO:0006950 "response to stress" evidence=TAS] [GO:0006979 "response to oxidative stress" evidence=TAS] [GO:0007165 "signal transduction" evidence=IC] [GO:0004672 "protein kinase activity" evidence=TAS] [GO:0009738 "abscisic acid mediated signaling" evidence=TAS] [GO:0016301 "kinase activity" evidence…	6.00E-176
chr3.TM0616.17	3.2.2.1	Protein kinase [EC:2.7.1.37]	ath:At3g45640	F9K21.220; mitogen-activated protein kinase, putative / MAPK, putative (MPK3) [EC:2.7.1.37] [KO:K04371]	3.00E-175	YLR113w	COG0515	4.00E-90	MPK3_ARATH	ATP-binding;Kinase;Multigenefamily;Nucleotide-binding;Phosphorylation;Serine/threonine-proteinkinase;Transferase,Mitogen-activated protein kinase homolog 3 (EC 2.7.1.37) (MAP kinase 3) (AtMPK3).	2.00E-175	GO_ID:40638	TAIR|gene:3702856 SPTR:Q39023 symbol:AT3G45640.1 [GO:0004707 "MAP kinase activity" evidence=ISS] [GO:0006950 "response to stress" evidence=TAS] [GO:0006979 "response to oxidative stress" evidence=TAS] [GO:0007165 "signal transduction" evidence=IC] [GO:0004672 "protein kinase activity" evidence=TAS] [GO:0009738 "abscisic acid mediated signaling" evidence=TAS] [GO:0016301 "kinase activity" evidence…	6.00E-176
chr3.TM0616.17	4.1.3.36	ERK1_2 extracellular signal-regulated kinase 1/2	ath:At3g45640	F9K21.220; mitogen-activated protein kinase, putative / MAPK, putative (MPK3) [EC:2.7.1.37] [KO:K04371]	3.00E-175	YLR113w	COG0515	4.00E-90	MPK3_ARATH	ATP-binding;Kinase;Multigenefamily;Nucleotide-binding;Phosphorylation;Serine/threonine-proteinkinase;Transferase,Mitogen-activated protein kinase homolog 3 (EC 2.7.1.37) (MAP kinase 3) (AtMPK3).	2.00E-175	GO_ID:40638	TAIR|gene:3702856 SPTR:Q39023 symbol:AT3G45640.1 [GO:0004707 "MAP kinase activity" evidence=ISS] [GO:0006950 "response to stress" evidence=TAS] [GO:0006979 "response to oxidative stress" evidence=TAS] [GO:0007165 "signal transduction" evidence=IC] [GO:0004672 "protein kinase activity" evidence=TAS] [GO:0009738 "abscisic acid mediated signaling" evidence=TAS] [GO:0016301 "kinase activity" evidence…	6.00E-176
Ljwgs_057160.1	99.1.4.3671	GO_ID:21861	ath:At3g22400	MCB17.13; lipoxygenase, putative [EC:1.13.11.12] [KO:K00454]	5.00E-12				LOX3_PEA	Dioxygenase;Fattyacidbiosynthesis;Iron;Lipidsynthesis;Metal-binding;Multigenefamily;Oxidoreductase;Oxylipinbiosynthesis,Seed lipoxygenase-3 (EC 1.13.11.12).	2.00E-13	GO_ID:21861	TAIR|gene:2011029 SPTR:Q06327 symbol:AT1G55020 [GO:0006952 "defense response" evidence=TAS] [GO:0009611 "response to wounding" evidence=TAS] [GO:0009695 "jasmonic acid biosynthesis" evidence=TAS] [GO:0009737 "response to abscisic acid stimulus" evidence=IEP] [GO:0009753 "response to jasmonic acid stimulus" evidence=IEP] [GO:0009816 "defense response to pathogenic bacteria, incompatible interactio…	1.00E-11
Ljwgs_057160.1	99.1.3.1.129	EC 1.13.11.12	ath:At3g22400	MCB17.13; lipoxygenase, putative [EC:1.13.11.12] [KO:K00454]	5.00E-12				LOX3_PEA	Dioxygenase;Fattyacidbiosynthesis;Iron;Lipidsynthesis;Metal-binding;Multigenefamily;Oxidoreductase;Oxylipinbiosynthesis,Seed lipoxygenase-3 (EC 1.13.11.12).	2.00E-13	GO_ID:21861	TAIR|gene:2011029 SPTR:Q06327 symbol:AT1G55020 [GO:0006952 "defense response" evidence=TAS] [GO:0009611 "response to wounding" evidence=TAS] [GO:0009695 "jasmonic acid biosynthesis" evidence=TAS] [GO:0009737 "response to abscisic acid stimulus" evidence=IEP] [GO:0009753 "response to jasmonic acid stimulus" evidence=IEP] [GO:0009816 "defense response to pathogenic bacteria, incompatible interactio…	1.00E-11
Ljwgs_057160.1	99.1.1.35	KO:K00454	ath:At3g22400	MCB17.13; lipoxygenase, putative [EC:1.13.11.12] [KO:K00454]	5.00E-12				LOX3_PEA	Dioxygenase;Fattyacidbiosynthesis;Iron;Lipidsynthesis;Metal-binding;Multigenefamily;Oxidoreductase;Oxylipinbiosynthesis,Seed lipoxygenase-3 (EC 1.13.11.12).	2.00E-13	GO_ID:21861	TAIR|gene:2011029 SPTR:Q06327 symbol:AT1G55020 [GO:0006952 "defense response" evidence=TAS] [GO:0009611 "response to wounding" evidence=TAS] [GO:0009695 "jasmonic acid biosynthesis" evidence=TAS] [GO:0009737 "response to abscisic acid stimulus" evidence=IEP] [GO:0009753 "response to jasmonic acid stimulus" evidence=IEP] [GO:0009816 "defense response to pathogenic bacteria, incompatible interactio…	1.00E-11
Ljwgs_069379.1	1.6.4.19	E4.4.1.16 selenocysteine lyase [EC:4.4.1.16] [COG:COG0520] [GO:0009000]				ycbX_1	COG3217	1.00E-09	YCBX_ECOLI	Completeproteome;Hypotheticalprotein,Hypothetical protein ycbX.	4.00E-09	GO_ID:26480	TAIR|gene:2017942 SPTR:Q9C5X8 symbol:SIR3 "ABA DEFICIENT 3" [GO:0010182 "sugar mediated signaling" evidence=TAS] [GO:0009688 "abscisic acid biosynthesis" evidence=IMP] [GO:0006950 "response to stress" evidence=IMP] [GO:0008265 "Mo-molybdopterin cofactor sulfurase activity" evidence=IDA] [GO:0008372 "cellular component unknown" evidence=ND] [GO:0018315 "molybdenum incorporation into molybdenum-mol…	1.00E-22
Ljwgs_002163.1	4.5.2.5.1	PPP3C, CNA protein phosphatase 3, catalytic subunit [EC:3.1.3.16]	ath:At4g26080	F20B18.190; protein phosphatase 2C ABI1 / PP2C ABI1 / abscisic acid-insensitive 1 (ABI1) [EC:3.1.3.16] [KO:K01090]	5.00E-20	YER089c_1	COG0631	8.00E-11	PP2C1_ARATH	Abscisicacidsignalingpathway;Hydrolase;Magnesium;Manganese;Metal-binding;Multigenefamily;Proteinphosphatase,Protein phosphatase 2C ABI1 (EC 3.1.3.16) (PP2C) (Abscisic acid- insensitive 1).	3.00E-20	GO_ID:20992	TAIR|gene:2203765 SPTR:Q9FX08 symbol:AT1G47380.1 [GO:0000004 "biological process unknown" evidence=ND] [GO:0008372 "cellular component unknown" evidence=ND] [GO:0015071 "protein phosphatase type 2C activity" evidence=ISS] Pfam:PF00481 InterPro:IPR001932 SMART:SM00331 SMART:SM00332 EMBL:AC015449 EMBL:AY150472 PIR:E96514 SPTR:Q9FX08	0
Ljwgs_002163.1	3.2.2.4.2	PPM1A, PP2CA (PPM1B, PP2CB) protein phosphatase 1A/B (formerly 2C) [GO:0015071]	ath:At4g26080	F20B18.190; protein phosphatase 2C ABI1 / PP2C ABI1 / abscisic acid-insensitive 1 (ABI1) [EC:3.1.3.16] [KO:K01090]	5.00E-20	YER089c_1	COG0631	8.00E-11	PP2C1_ARATH	Abscisicacidsignalingpathway;Hydrolase;Magnesium;Manganese;Metal-binding;Multigenefamily;Proteinphosphatase,Protein phosphatase 2C ABI1 (EC 3.1.3.16) (PP2C) (Abscisic acid- insensitive 1).	3.00E-20	GO_ID:20992	TAIR|gene:2203765 SPTR:Q9FX08 symbol:AT1G47380.1 [GO:0000004 "biological process unknown" evidence=ND] [GO:0008372 "cellular component unknown" evidence=ND] [GO:0015071 "protein phosphatase type 2C activity" evidence=ISS] Pfam:PF00481 InterPro:IPR001932 SMART:SM00331 SMART:SM00332 EMBL:AC015449 EMBL:AY150472 PIR:E96514 SPTR:Q9FX08	0
Ljwgs_002163.1	3.2.3.47	PPP2C protein phosphatase 2 (formerly 2A), catalytic subunit [EC:3.1.3.16] [GO:0000158]	ath:At4g26080	F20B18.190; protein phosphatase 2C ABI1 / PP2C ABI1 / abscisic acid-insensitive 1 (ABI1) [EC:3.1.3.16] [KO:K01090]	5.00E-20	YER089c_1	COG0631	8.00E-11	PP2C1_ARATH	Abscisicacidsignalingpathway;Hydrolase;Magnesium;Manganese;Metal-binding;Multigenefamily;Proteinphosphatase,Protein phosphatase 2C ABI1 (EC 3.1.3.16) (PP2C) (Abscisic acid- insensitive 1).	3.00E-20	GO_ID:20992	TAIR|gene:2203765 SPTR:Q9FX08 symbol:AT1G47380.1 [GO:0000004 "biological process unknown" evidence=ND] [GO:0008372 "cellular component unknown" evidence=ND] [GO:0015071 "protein phosphatase type 2C activity" evidence=ISS] Pfam:PF00481 InterPro:IPR001932 SMART:SM00331 SMART:SM00332 EMBL:AC015449 EMBL:AY150472 PIR:E96514 SPTR:Q9FX08	0
Ljwgs_002163.1	3.2.3.90	PPP3C, CNA protein phosphatase 3, catalytic subunit [EC:3.1.3.16]	ath:At4g26080	F20B18.190; protein phosphatase 2C ABI1 / PP2C ABI1 / abscisic acid-insensitive 1 (ABI1) [EC:3.1.3.16] [KO:K01090]	5.00E-20	YER089c_1	COG0631	8.00E-11	PP2C1_ARATH	Abscisicacidsignalingpathway;Hydrolase;Magnesium;Manganese;Metal-binding;Multigenefamily;Proteinphosphatase,Protein phosphatase 2C ABI1 (EC 3.1.3.16) (PP2C) (Abscisic acid- insensitive 1).	3.00E-20	GO_ID:20992	TAIR|gene:2203765 SPTR:Q9FX08 symbol:AT1G47380.1 [GO:0000004 "biological process unknown" evidence=ND] [GO:0008372 "cellular component unknown" evidence=ND] [GO:0015071 "protein phosphatase type 2C activity" evidence=ISS] Pfam:PF00481 InterPro:IPR001932 SMART:SM00331 SMART:SM00332 EMBL:AC015449 EMBL:AY150472 PIR:E96514 SPTR:Q9FX08	0
Ljwgs_002163.1	3.2.11.14	PPP1C protein phosphatase 1, catalytic subunit [EC:3.1.3.16] [GO:0017018]	ath:At4g26080	F20B18.190; protein phosphatase 2C ABI1 / PP2C ABI1 / abscisic acid-insensitive 1 (ABI1) [EC:3.1.3.16] [KO:K01090]	5.00E-20	YER089c_1	COG0631	8.00E-11	PP2C1_ARATH	Abscisicacidsignalingpathway;Hydrolase;Magnesium;Manganese;Metal-binding;Multigenefamily;Proteinphosphatase,Protein phosphatase 2C ABI1 (EC 3.1.3.16) (PP2C) (Abscisic acid- insensitive 1).	3.00E-20	GO_ID:20992	TAIR|gene:2203765 SPTR:Q9FX08 symbol:AT1G47380.1 [GO:0000004 "biological process unknown" evidence=ND] [GO:0008372 "cellular component unknown" evidence=ND] [GO:0015071 "protein phosphatase type 2C activity" evidence=ISS] Pfam:PF00481 InterPro:IPR001932 SMART:SM00331 SMART:SM00332 EMBL:AC015449 EMBL:AY150472 PIR:E96514 SPTR:Q9FX08	0
Ljwgs_002163.1	4.2.2.20.5	SPOIIE stage II sporulation protein E [EC:3.1.3.16] [COG:COG2208]	ath:At4g26080	F20B18.190; protein phosphatase 2C ABI1 / PP2C ABI1 / abscisic acid-insensitive 1 (ABI1) [EC:3.1.3.16] [KO:K01090]	5.00E-20	YER089c_1	COG0631	8.00E-11	PP2C1_ARATH	Abscisicacidsignalingpathway;Hydrolase;Magnesium;Manganese;Metal-binding;Multigenefamily;Proteinphosphatase,Protein phosphatase 2C ABI1 (EC 3.1.3.16) (PP2C) (Abscisic acid- insensitive 1).	3.00E-20	GO_ID:20992	TAIR|gene:2203765 SPTR:Q9FX08 symbol:AT1G47380.1 [GO:0000004 "biological process unknown" evidence=ND] [GO:0008372 "cellular component unknown" evidence=ND] [GO:0015071 "protein phosphatase type 2C activity" evidence=ISS] Pfam:PF00481 InterPro:IPR001932 SMART:SM00331 SMART:SM00332 EMBL:AC015449 EMBL:AY150472 PIR:E96514 SPTR:Q9FX08	0
Ljwgs_002163.1	3.2.6.44.3	PPP2C protein phosphatase 2 (formerly 2A), catalytic subunit [EC:3.1.3.16] [GO:0000158]	ath:At4g26080	F20B18.190; protein phosphatase 2C ABI1 / PP2C ABI1 / abscisic acid-insensitive 1 (ABI1) [EC:3.1.3.16] [KO:K01090]	5.00E-20	YER089c_1	COG0631	8.00E-11	PP2C1_ARATH	Abscisicacidsignalingpathway;Hydrolase;Magnesium;Manganese;Metal-binding;Multigenefamily;Proteinphosphatase,Protein phosphatase 2C ABI1 (EC 3.1.3.16) (PP2C) (Abscisic acid- insensitive 1).	3.00E-20	GO_ID:20992	TAIR|gene:2203765 SPTR:Q9FX08 symbol:AT1G47380.1 [GO:0000004 "biological process unknown" evidence=ND] [GO:0008372 "cellular component unknown" evidence=ND] [GO:0015071 "protein phosphatase type 2C activity" evidence=ISS] Pfam:PF00481 InterPro:IPR001932 SMART:SM00331 SMART:SM00332 EMBL:AC015449 EMBL:AY150472 PIR:E96514 SPTR:Q9FX08	0
Ljwgs_002163.1	3.2.13.28.1	PPP3C, CNA protein phosphatase 3, catalytic subunit [EC:3.1.3.16]	ath:At4g26080	F20B18.190; protein phosphatase 2C ABI1 / PP2C ABI1 / abscisic acid-insensitive 1 (ABI1) [EC:3.1.3.16] [KO:K01090]	5.00E-20	YER089c_1	COG0631	8.00E-11	PP2C1_ARATH	Abscisicacidsignalingpathway;Hydrolase;Magnesium;Manganese;Metal-binding;Multigenefamily;Proteinphosphatase,Protein phosphatase 2C ABI1 (EC 3.1.3.16) (PP2C) (Abscisic acid- insensitive 1).	3.00E-20	GO_ID:20992	TAIR|gene:2203765 SPTR:Q9FX08 symbol:AT1G47380.1 [GO:0000004 "biological process unknown" evidence=ND] [GO:0008372 "cellular component unknown" evidence=ND] [GO:0015071 "protein phosphatase type 2C activity" evidence=ISS] Pfam:PF00481 InterPro:IPR001932 SMART:SM00331 SMART:SM00332 EMBL:AC015449 EMBL:AY150472 PIR:E96514 SPTR:Q9FX08	0
Ljwgs_002163.1	4.3.1.28	PPP1C protein phosphatase 1, catalytic subunit [EC:3.1.3.16] [GO:0017018]	ath:At4g26080	F20B18.190; protein phosphatase 2C ABI1 / PP2C ABI1 / abscisic acid-insensitive 1 (ABI1) [EC:3.1.3.16] [KO:K01090]	5.00E-20	YER089c_1	COG0631	8.00E-11	PP2C1_ARATH	Abscisicacidsignalingpathway;Hydrolase;Magnesium;Manganese;Metal-binding;Multigenefamily;Proteinphosphatase,Protein phosphatase 2C ABI1 (EC 3.1.3.16) (PP2C) (Abscisic acid- insensitive 1).	3.00E-20	GO_ID:20992	TAIR|gene:2203765 SPTR:Q9FX08 symbol:AT1G47380.1 [GO:0000004 "biological process unknown" evidence=ND] [GO:0008372 "cellular component unknown" evidence=ND] [GO:0015071 "protein phosphatase type 2C activity" evidence=ISS] Pfam:PF00481 InterPro:IPR001932 SMART:SM00331 SMART:SM00332 EMBL:AC015449 EMBL:AY150472 PIR:E96514 SPTR:Q9FX08	0
Ljwgs_002163.1	4.3.3.12.1	PPP2C protein phosphatase 2 (formerly 2A), catalytic subunit [EC:3.1.3.16] [GO:0000158]	ath:At4g26080	F20B18.190; protein phosphatase 2C ABI1 / PP2C ABI1 / abscisic acid-insensitive 1 (ABI1) [EC:3.1.3.16] [KO:K01090]	5.00E-20	YER089c_1	COG0631	8.00E-11	PP2C1_ARATH	Abscisicacidsignalingpathway;Hydrolase;Magnesium;Manganese;Metal-binding;Multigenefamily;Proteinphosphatase,Protein phosphatase 2C ABI1 (EC 3.1.3.16) (PP2C) (Abscisic acid- insensitive 1).	3.00E-20	GO_ID:20992	TAIR|gene:2203765 SPTR:Q9FX08 symbol:AT1G47380.1 [GO:0000004 "biological process unknown" evidence=ND] [GO:0008372 "cellular component unknown" evidence=ND] [GO:0015071 "protein phosphatase type 2C activity" evidence=ISS] Pfam:PF00481 InterPro:IPR001932 SMART:SM00331 SMART:SM00332 EMBL:AC015449 EMBL:AY150472 PIR:E96514 SPTR:Q9FX08	0
Ljwgs_002163.1	4.2.5.36.1	PPP3C, CNA protein phosphatase 3, catalytic subunit [EC:3.1.3.16]	ath:At4g26080	F20B18.190; protein phosphatase 2C ABI1 / PP2C ABI1 / abscisic acid-insensitive 1 (ABI1) [EC:3.1.3.16] [KO:K01090]	5.00E-20	YER089c_1	COG0631	8.00E-11	PP2C1_ARATH	Abscisicacidsignalingpathway;Hydrolase;Magnesium;Manganese;Metal-binding;Multigenefamily;Proteinphosphatase,Protein phosphatase 2C ABI1 (EC 3.1.3.16) (PP2C) (Abscisic acid- insensitive 1).	3.00E-20	GO_ID:20992	TAIR|gene:2203765 SPTR:Q9FX08 symbol:AT1G47380.1 [GO:0000004 "biological process unknown" evidence=ND] [GO:0008372 "cellular component unknown" evidence=ND] [GO:0015071 "protein phosphatase type 2C activity" evidence=ISS] Pfam:PF00481 InterPro:IPR001932 SMART:SM00331 SMART:SM00332 EMBL:AC015449 EMBL:AY150472 PIR:E96514 SPTR:Q9FX08	0
Ljwgs_002163.1	4.1.3.45	PPP1C protein phosphatase 1, catalytic subunit [EC:3.1.3.16] [GO:0017018]	ath:At4g26080	F20B18.190; protein phosphatase 2C ABI1 / PP2C ABI1 / abscisic acid-insensitive 1 (ABI1) [EC:3.1.3.16] [KO:K01090]	5.00E-20	YER089c_1	COG0631	8.00E-11	PP2C1_ARATH	Abscisicacidsignalingpathway;Hydrolase;Magnesium;Manganese;Metal-binding;Multigenefamily;Proteinphosphatase,Protein phosphatase 2C ABI1 (EC 3.1.3.16) (PP2C) (Abscisic acid- insensitive 1).	3.00E-20	GO_ID:20992	TAIR|gene:2203765 SPTR:Q9FX08 symbol:AT1G47380.1 [GO:0000004 "biological process unknown" evidence=ND] [GO:0008372 "cellular component unknown" evidence=ND] [GO:0015071 "protein phosphatase type 2C activity" evidence=ISS] Pfam:PF00481 InterPro:IPR001932 SMART:SM00331 SMART:SM00332 EMBL:AC015449 EMBL:AY150472 PIR:E96514 SPTR:Q9FX08	0
Ljwgs_002163.1	3.2.9.102	PPP3C, CNA protein phosphatase 3, catalytic subunit [EC:3.1.3.16]	ath:At4g26080	F20B18.190; protein phosphatase 2C ABI1 / PP2C ABI1 / abscisic acid-insensitive 1 (ABI1) [EC:3.1.3.16] [KO:K01090]	5.00E-20	YER089c_1	COG0631	8.00E-11	PP2C1_ARATH	Abscisicacidsignalingpathway;Hydrolase;Magnesium;Manganese;Metal-binding;Multigenefamily;Proteinphosphatase,Protein phosphatase 2C ABI1 (EC 3.1.3.16) (PP2C) (Abscisic acid- insensitive 1).	3.00E-20	GO_ID:20992	TAIR|gene:2203765 SPTR:Q9FX08 symbol:AT1G47380.1 [GO:0000004 "biological process unknown" evidence=ND] [GO:0008372 "cellular component unknown" evidence=ND] [GO:0015071 "protein phosphatase type 2C activity" evidence=ISS] Pfam:PF00481 InterPro:IPR001932 SMART:SM00331 SMART:SM00332 EMBL:AC015449 EMBL:AY150472 PIR:E96514 SPTR:Q9FX08	0
Ljwgs_002163.1	3.2.14.10.1	PPP3C, CNA protein phosphatase 3, catalytic subunit [EC:3.1.3.16]	ath:At4g26080	F20B18.190; protein phosphatase 2C ABI1 / PP2C ABI1 / abscisic acid-insensitive 1 (ABI1) [EC:3.1.3.16] [KO:K01090]	5.00E-20	YER089c_1	COG0631	8.00E-11	PP2C1_ARATH	Abscisicacidsignalingpathway;Hydrolase;Magnesium;Manganese;Metal-binding;Multigenefamily;Proteinphosphatase,Protein phosphatase 2C ABI1 (EC 3.1.3.16) (PP2C) (Abscisic acid- insensitive 1).	3.00E-20	GO_ID:20992	TAIR|gene:2203765 SPTR:Q9FX08 symbol:AT1G47380.1 [GO:0000004 "biological process unknown" evidence=ND] [GO:0008372 "cellular component unknown" evidence=ND] [GO:0015071 "protein phosphatase type 2C activity" evidence=ISS] Pfam:PF00481 InterPro:IPR001932 SMART:SM00331 SMART:SM00332 EMBL:AC015449 EMBL:AY150472 PIR:E96514 SPTR:Q9FX08	0
chr3.CM0155.3	99.1.4.5824	GO_ID:18669							UDU2_ARATH	Glycoprotein;GPI-anchor;Lipoprotein;Membrane;Repeat;Signal,DUF26 domain containing protein 2 precursor.	8.00E-21	GO_ID:18669	TAIR|gene:2095661 SPTR:Q9LRJ9 symbol:AT3G22060.1 [GO:0005554 "molecular function unknown" evidence=ND] [GO:0009737 "response to abscisic acid stimulus" evidence=IEP] InterPro:IPR002902 Pfam:PF01657 EMBL:AB028622 EMBL:AY034900 SPTR:Q9LRJ9	1.00E-77
chr3.CM0155.3	99.1.3.2.121	UDU2_ARATH							UDU2_ARATH	Glycoprotein;GPI-anchor;Lipoprotein;Membrane;Repeat;Signal,DUF26 domain containing protein 2 precursor.	8.00E-21	GO_ID:18669	TAIR|gene:2095661 SPTR:Q9LRJ9 symbol:AT3G22060.1 [GO:0005554 "molecular function unknown" evidence=ND] [GO:0009737 "response to abscisic acid stimulus" evidence=IEP] InterPro:IPR002902 Pfam:PF01657 EMBL:AB028622 EMBL:AY034900 SPTR:Q9LRJ9	1.00E-77
Ljwgs_044551.1.1	3.3.10.117	BMPR1 bone morphogenetic protein receptor, type I [EC:2.7.1.37]	ath:At1g10940	T19D16.14; serine/threonine protein kinase, putative [EC:2.7.1.37] [KO:K00870]	5.00E-12				SAPKA_ORYSA	Abscisicacidsignalingpathway;ATP-binding;Kinase;Nucleotide-binding;Phosphorylation;Serine/threonine-proteinkinase;Transferase,Serine/threonine-protein kinase SAPK10 (EC 2.7.1.37) (Osmotic stress/abscisic acid-activated protein kinase 10).	6.00E-13	GO_ID:22802	TAIR|gene:2174998 SPTR:Q39193 symbol:AT5G66880 [GO:0008372 "cellular component unknown" evidence=ND] [GO:0016301 "kinase activity" evidence=ISS] [GO:0004672 "protein kinase activity" evidence=TAS] [GO:0009738 "abscisic acid mediated signaling" evidence=TAS] InterPro:IPR000719 InterPro:IPR002290 InterPro:IPR008271 Pfam:PF00069 Prosite:PS00108 Prosite:PS00107 ProDom:PD000001 PROSITE:PS50011 SMART:S…	2.00E-13
Ljwgs_044551.1.1	3.2.2.1	Protein kinase [EC:2.7.1.37]	ath:At1g10940	T19D16.14; serine/threonine protein kinase, putative [EC:2.7.1.37] [KO:K00870]	5.00E-12				SAPKA_ORYSA	Abscisicacidsignalingpathway;ATP-binding;Kinase;Nucleotide-binding;Phosphorylation;Serine/threonine-proteinkinase;Transferase,Serine/threonine-protein kinase SAPK10 (EC 2.7.1.37) (Osmotic stress/abscisic acid-activated protein kinase 10).	6.00E-13	GO_ID:22802	TAIR|gene:2174998 SPTR:Q39193 symbol:AT5G66880 [GO:0008372 "cellular component unknown" evidence=ND] [GO:0016301 "kinase activity" evidence=ISS] [GO:0004672 "protein kinase activity" evidence=TAS] [GO:0009738 "abscisic acid mediated signaling" evidence=TAS] InterPro:IPR000719 InterPro:IPR002290 InterPro:IPR008271 Pfam:PF00069 Prosite:PS00108 Prosite:PS00107 ProDom:PD000001 PROSITE:PS50011 SMART:S…	2.00E-13
Ljwgs_057552.1	99.1.4.4260	GO_ID:15922							MYB4_ORYSA	DNA-binding;Nuclearprotein;Transcription;Transcriptionregulation,Myb-related protein Myb4 (OsMyb4) (Transcription factor RLTR1).	7.00E-37	GO_ID:15922	TAIR|gene:2115707 SPTR:Q9M0Y5 symbol:AT4G05100.1 [GO:0006355 "regulation of transcription, DNA-dependent" evidence=ISS] [GO:0003700 "transcription factor activity" evidence=ISS] [GO:0003677 "DNA binding" evidence=ISS] [GO:0009737 "response to abscisic acid stimulus" evidence=IEP] InterPro:IPR001005 Pfam:PF00249 InterPro:IPR012287 GO:GO:0005634 PROSITE:PS50090 SMART:SM00717 HSSP:P06876 PROSITE:PS0…	2.00E-45
Ljwgs_057552.1	99.1.3.2.610	MYB4_ORYSA							MYB4_ORYSA	DNA-binding;Nuclearprotein;Transcription;Transcriptionregulation,Myb-related protein Myb4 (OsMyb4) (Transcription factor RLTR1).	7.00E-37	GO_ID:15922	TAIR|gene:2115707 SPTR:Q9M0Y5 symbol:AT4G05100.1 [GO:0006355 "regulation of transcription, DNA-dependent" evidence=ISS] [GO:0003700 "transcription factor activity" evidence=ISS] [GO:0003677 "DNA binding" evidence=ISS] [GO:0009737 "response to abscisic acid stimulus" evidence=IEP] InterPro:IPR001005 Pfam:PF00249 InterPro:IPR012287 GO:GO:0005634 PROSITE:PS50090 SMART:SM00717 HSSP:P06876 PROSITE:PS0…	2.00E-45
Ljwgs_013776.2.1	99.1.4.3671	GO_ID:21861	ath:At1g55020	F14C21.54; lipoxygenase (LOX1) [EC:1.13.11.12] [KO:K00454]	1.00E-52				LOX1_ARATH	Dioxygenase;Fattyacidbiosynthesis;Iron;Lipidsynthesis;Metal-binding;Multigenefamily;Oxidoreductase;Oxylipinbiosynthesis,Lipoxygenase 1 (EC 1.13.11.12).	8.00E-53	GO_ID:21861	TAIR|gene:2011029 SPTR:Q06327 symbol:AT1G55020 [GO:0006952 "defense response" evidence=TAS] [GO:0009611 "response to wounding" evidence=TAS] [GO:0009695 "jasmonic acid biosynthesis" evidence=TAS] [GO:0009737 "response to abscisic acid stimulus" evidence=IEP] [GO:0009753 "response to jasmonic acid stimulus" evidence=IEP] [GO:0009816 "defense response to pathogenic bacteria, incompatible interactio…	3.00E-53
Ljwgs_013776.2.1	99.1.3.1.129	EC 1.13.11.12	ath:At1g55020	F14C21.54; lipoxygenase (LOX1) [EC:1.13.11.12] [KO:K00454]	1.00E-52				LOX1_ARATH	Dioxygenase;Fattyacidbiosynthesis;Iron;Lipidsynthesis;Metal-binding;Multigenefamily;Oxidoreductase;Oxylipinbiosynthesis,Lipoxygenase 1 (EC 1.13.11.12).	8.00E-53	GO_ID:21861	TAIR|gene:2011029 SPTR:Q06327 symbol:AT1G55020 [GO:0006952 "defense response" evidence=TAS] [GO:0009611 "response to wounding" evidence=TAS] [GO:0009695 "jasmonic acid biosynthesis" evidence=TAS] [GO:0009737 "response to abscisic acid stimulus" evidence=IEP] [GO:0009753 "response to jasmonic acid stimulus" evidence=IEP] [GO:0009816 "defense response to pathogenic bacteria, incompatible interactio…	3.00E-53
Ljwgs_013776.2.1	99.1.1.35	KO:K00454	ath:At1g55020	F14C21.54; lipoxygenase (LOX1) [EC:1.13.11.12] [KO:K00454]	1.00E-52				LOX1_ARATH	Dioxygenase;Fattyacidbiosynthesis;Iron;Lipidsynthesis;Metal-binding;Multigenefamily;Oxidoreductase;Oxylipinbiosynthesis,Lipoxygenase 1 (EC 1.13.11.12).	8.00E-53	GO_ID:21861	TAIR|gene:2011029 SPTR:Q06327 symbol:AT1G55020 [GO:0006952 "defense response" evidence=TAS] [GO:0009611 "response to wounding" evidence=TAS] [GO:0009695 "jasmonic acid biosynthesis" evidence=TAS] [GO:0009737 "response to abscisic acid stimulus" evidence=IEP] [GO:0009753 "response to jasmonic acid stimulus" evidence=IEP] [GO:0009816 "defense response to pathogenic bacteria, incompatible interactio…	3.00E-53
