# Supplementary material for: Dissection of Symbiosis and Organ Development by Integrated Transcriptome Analysis of Lotus japonicus Mutant and Wild-Type Plants
Source: PLoS One. 2009 Aug 7;4(8):e6556. doi: 10.1371/journal.pone.0006556 (PMC2717213; doi:10.1371/journal.pone.0006556)
Supplement: Folder S2 — Inoculation 1 day (2.85 MB ZIP) [file pone.0006556.s010.zip › S2.INOCULATION 1 DAY copy/2.1.Total transcript analysis copy/2.1.4/2.1.4.auxin.txt]

Ljwgs_047349.1	99.1.4.943	GO_ID:14395										GO_ID:14395	TAIR|gene:2128135 SPTR:O49581 symbol:AT4G31320.1 [GO:0005516 "calmodulin binding" evidence=ISS] [GO:0008372 "cellular component unknown" evidence=ND] [GO:0009733 "response to auxin stimulus" evidence=ISS] Pfam:PF02519 InterPro:IPR003676 EMBL:AL161578 EMBL:AL021633 PIR:T04499 SPTR:O49581	7.00E-36
Ljwgs_014694.1	99.1.4.4716	GO_ID:4708										GO_ID:4708	TAIR|gene:2168610 SPTR:Q9FJC5 symbol:AT5G53590.1 [GO:0005554 "molecular function unknown" evidence=ND] [GO:0009733 "response to auxin stimulus" evidence=ISS] [GO:0008372 "cellular component unknown" evidence=ND] Pfam:PF02519 InterPro:IPR003676 EMBL:AB015476 SPTR:Q9FJC5	1.00E-09
Ljwgs_030396.2	99.1.3.1.25	EC 6.3.2.-							GH33_ARATH	Ligase,Indole-3-acetic acid-amido synthetase GH3.3 (EC 6.3.2.-) (Auxin- responsive GH3-like protein 3) (AtGH3-3).	9.00E-43	GO_ID:54206	TAIR|gene:2058587 SPTR:O22190 symbol:GH3.3 [GO:0009733 "response to auxin stimulus" evidence=ISS] [GO:0010252 "auxin homeostasis" evidence=TAS] Pfam:PF03321 InterPro:IPR004993 EMBL:AC002391 EMBL:AY090371 EMBL:BT000823 PIR:T00515 SPTR:O22190	3.00E-43
Ljwgs_030396.2	99.1.4.1134	GO_ID:54206							GH33_ARATH	Ligase,Indole-3-acetic acid-amido synthetase GH3.3 (EC 6.3.2.-) (Auxin- responsive GH3-like protein 3) (AtGH3-3).	9.00E-43	GO_ID:54206	TAIR|gene:2058587 SPTR:O22190 symbol:GH3.3 [GO:0009733 "response to auxin stimulus" evidence=ISS] [GO:0010252 "auxin homeostasis" evidence=TAS] Pfam:PF03321 InterPro:IPR004993 EMBL:AC002391 EMBL:AY090371 EMBL:BT000823 PIR:T00515 SPTR:O22190	3.00E-43
Ljwgs_047267.2	1.9.7.40	MOG molybdopterin biosynthesis protein Mog [COG:COG0521]	ath:At5g20990	F22D1.6; MOLYBDOPTERIN BIOSYNTHESIS CNX1 PROTEIN [KO:K03750]	3.00E-33	jhp0735	COG0521	6.00E-09	CNX1_ARATH	3D-structure;Molybdenumcofactorbiosynthesis;Multifunctionalenzyme,Molybdopterin biosynthesis CNX1 protein (Molybdenum cofactor biosynthesis enzyme CNX1).	2.00E-33	GO_ID:27625	TAIR|gene:3442584 SPTR:Q39054 symbol:SIR4 "CHLORATE RESISTANT 6" [GO:0030151 "molybdenum ion binding" evidence=IDA] [GO:0006777 "Mo-molybdopterin cofactor biosynthesis" evidence=IGI;IDA] [GO:0008372 "cellular component unknown" evidence=ND] [GO:0009734 "auxin mediated signaling pathway" evidence=IMP] InterPro:IPR008285 InterPro:IPR001453 InterPro:IPR005110 Pfam:PF03453 Pfam:PF03454 Pfam:PF00994 I…	6.00E-34
Ljwgs_047267.2	1.9.7.36	MOEA molybdopterin biosynthesis protein MoeA [COG:COG0303]	ath:At5g20990	F22D1.6; MOLYBDOPTERIN BIOSYNTHESIS CNX1 PROTEIN [KO:K03750]	3.00E-33	jhp0735	COG0521	6.00E-09	CNX1_ARATH	3D-structure;Molybdenumcofactorbiosynthesis;Multifunctionalenzyme,Molybdopterin biosynthesis CNX1 protein (Molybdenum cofactor biosynthesis enzyme CNX1).	2.00E-33	GO_ID:27625	TAIR|gene:3442584 SPTR:Q39054 symbol:SIR4 "CHLORATE RESISTANT 6" [GO:0030151 "molybdenum ion binding" evidence=IDA] [GO:0006777 "Mo-molybdopterin cofactor biosynthesis" evidence=IGI;IDA] [GO:0008372 "cellular component unknown" evidence=ND] [GO:0009734 "auxin mediated signaling pathway" evidence=IMP] InterPro:IPR008285 InterPro:IPR001453 InterPro:IPR005110 Pfam:PF03453 Pfam:PF03454 Pfam:PF00994 I…	6.00E-34
Ljwgs_047267.2	1.9.7.31	MOAB molybdenum cofactor biosynthesis protein B [COG:COG0521]	ath:At5g20990	F22D1.6; MOLYBDOPTERIN BIOSYNTHESIS CNX1 PROTEIN [KO:K03750]	3.00E-33	jhp0735	COG0521	6.00E-09	CNX1_ARATH	3D-structure;Molybdenumcofactorbiosynthesis;Multifunctionalenzyme,Molybdopterin biosynthesis CNX1 protein (Molybdenum cofactor biosynthesis enzyme CNX1).	2.00E-33	GO_ID:27625	TAIR|gene:3442584 SPTR:Q39054 symbol:SIR4 "CHLORATE RESISTANT 6" [GO:0030151 "molybdenum ion binding" evidence=IDA] [GO:0006777 "Mo-molybdopterin cofactor biosynthesis" evidence=IGI;IDA] [GO:0008372 "cellular component unknown" evidence=ND] [GO:0009734 "auxin mediated signaling pathway" evidence=IMP] InterPro:IPR008285 InterPro:IPR001453 InterPro:IPR005110 Pfam:PF03453 Pfam:PF03454 Pfam:PF00994 I…	6.00E-34
chr2.CM0124.37	99.1.4.3566	GO_ID:26159							GH31_ARATH	Ligase,Probable indole-3-acetic acid-amido synthetase GH3.1 (EC 6.3.2.-) (Auxin-responsive GH3-like protein 1) (AtGH3-1).	0	GO_ID:26159	TAIR|gene:2060499 SPTR:O82333 symbol:GH3.1 [GO:0005554 "molecular function unknown" evidence=ND] [GO:0008372 "cellular component unknown" evidence=ND] [GO:0009733 "response to auxin stimulus" evidence=ISS;IMP] EMBL:AC005396 Pfam:PF03321 InterPro:IPR004993 PIR:D84523 SPTR:O82333	0
chr2.CM0124.37	99.1.3.1.25	EC 6.3.2.-							GH31_ARATH	Ligase,Probable indole-3-acetic acid-amido synthetase GH3.1 (EC 6.3.2.-) (Auxin-responsive GH3-like protein 1) (AtGH3-1).	0	GO_ID:26159	TAIR|gene:2060499 SPTR:O82333 symbol:GH3.1 [GO:0005554 "molecular function unknown" evidence=ND] [GO:0008372 "cellular component unknown" evidence=ND] [GO:0009733 "response to auxin stimulus" evidence=ISS;IMP] EMBL:AC005396 Pfam:PF03321 InterPro:IPR004993 PIR:D84523 SPTR:O82333	0
chr4.CM0042.119	99.1.3.1.25	EC 6.3.2.-							GH35_ORYSA	Ligase,Probable indole-3-acetic acid-amido synthetase GH3.5 (EC 6.3.2.-) (Auxin-responsive GH3-like protein 5) (OsGH3-5).	3.00E-38	GO_ID:19386	TAIR|gene:2039073 SPTR:Q9SKE2 symbol:AT2G46370.1 [GO:0009733 "response to auxin stimulus" evidence=ISS] Pfam:PF03321 InterPro:IPR004993 EMBL:AC006526 EMBL:AF279129 EMBL:AY150437 PIR:A84902 SPTR:Q9SKE2	8.00E-42
chr4.CM0042.119	99.1.4.3845	GO_ID:19386							GH35_ORYSA	Ligase,Probable indole-3-acetic acid-amido synthetase GH3.5 (EC 6.3.2.-) (Auxin-responsive GH3-like protein 5) (OsGH3-5).	3.00E-38	GO_ID:19386	TAIR|gene:2039073 SPTR:Q9SKE2 symbol:AT2G46370.1 [GO:0009733 "response to auxin stimulus" evidence=ISS] Pfam:PF03321 InterPro:IPR004993 EMBL:AC006526 EMBL:AF279129 EMBL:AY150437 PIR:A84902 SPTR:Q9SKE2	8.00E-42
chr1.CM0579.32	99.1.3.1.25	EC 6.3.2.-							GH35_ORYSA	Ligase,Probable indole-3-acetic acid-amido synthetase GH3.5 (EC 6.3.2.-) (Auxin-responsive GH3-like protein 5) (OsGH3-5).	0	GO_ID:19386	TAIR|gene:2039073 SPTR:Q9SKE2 symbol:AT2G46370.1 [GO:0009733 "response to auxin stimulus" evidence=ISS] Pfam:PF03321 InterPro:IPR004993 EMBL:AC006526 EMBL:AF279129 EMBL:AY150437 PIR:A84902 SPTR:Q9SKE2	0
chr1.CM0579.32	99.1.4.3845	GO_ID:19386							GH35_ORYSA	Ligase,Probable indole-3-acetic acid-amido synthetase GH3.5 (EC 6.3.2.-) (Auxin-responsive GH3-like protein 5) (OsGH3-5).	0	GO_ID:19386	TAIR|gene:2039073 SPTR:Q9SKE2 symbol:AT2G46370.1 [GO:0009733 "response to auxin stimulus" evidence=ISS] Pfam:PF03321 InterPro:IPR004993 EMBL:AC006526 EMBL:AF279129 EMBL:AY150437 PIR:A84902 SPTR:Q9SKE2	0
chr6.CM0139.51	99.1.4.7596	GO_ID:33383							TSJT1_TOBAC	,Stem-specific protein TSJT1.	3.00E-28	GO_ID:33383	TAIR|gene:2182136 SPTR:Q94BR2 symbol:AT5G19140.1 [GO:0005554 "molecular function unknown" evidence=ND] [GO:0009733 "response to auxin stimulus" evidence=ISS] [GO:0010044 "response to aluminum ion" evidence=ISS] EMBL:AY039946 EMBL:AY113899 SPTR:Q94BR2	4.00E-99
chr6.CM0139.51	99.1.3.2.1306	TSJT1_TOBAC							TSJT1_TOBAC	,Stem-specific protein TSJT1.	3.00E-28	GO_ID:33383	TAIR|gene:2182136 SPTR:Q94BR2 symbol:AT5G19140.1 [GO:0005554 "molecular function unknown" evidence=ND] [GO:0009733 "response to auxin stimulus" evidence=ISS] [GO:0010044 "response to aluminum ion" evidence=ISS] EMBL:AY039946 EMBL:AY113899 SPTR:Q94BR2	4.00E-99
Ljwgs_069379.1	1.6.4.19	E4.4.1.16 selenocysteine lyase [EC:4.4.1.16] [COG:COG0520] [GO:0009000]				ycbX_1	COG3217	1.00E-09	YCBX_ECOLI	Completeproteome;Hypotheticalprotein,Hypothetical protein ycbX.	4.00E-09	GO_ID:26480	TAIR|gene:2017942 SPTR:Q9C5X8 symbol:SIR3 "ABA DEFICIENT 3" [GO:0010182 "sugar mediated signaling" evidence=TAS] [GO:0009688 "abscisic acid biosynthesis" evidence=IMP] [GO:0006950 "response to stress" evidence=IMP] [GO:0008265 "Mo-molybdopterin cofactor sulfurase activity" evidence=IDA] [GO:0008372 "cellular component unknown" evidence=ND] [GO:0018315 "molybdenum incorporation into molybdenum-mol…	1.00E-22
chr1.CM0122.4	99.1.3.2.2555	IAA30_ARATH							IAA30_ARATH	Auxinsignalingpathway;Hypotheticalprotein;Multigenefamily;Nuclearprotein;Repressor;Transcription;Transcriptionregulation,Putative auxin-responsive protein IAA30 (Putative indoleacetic acid- induced protein 30).	2.00E-29	GO_ID:33609	TAIR|gene:2098022 SPTR:Q9M1R4 symbol:AT3G62100.1 [GO:0003700 "transcription factor activity" evidence=ISS] InterPro:IPR003311 Pfam:PF02309 PROSITE:PS50962 EMBL:AL138651 PIR:T48002 GeneFarm:3237 SPTR:Q9M1R4	7.00E-30
chr1.CM0122.4	99.1.4.4606	GO_ID:33609							IAA30_ARATH	Auxinsignalingpathway;Hypotheticalprotein;Multigenefamily;Nuclearprotein;Repressor;Transcription;Transcriptionregulation,Putative auxin-responsive protein IAA30 (Putative indoleacetic acid- induced protein 30).	2.00E-29	GO_ID:33609	TAIR|gene:2098022 SPTR:Q9M1R4 symbol:AT3G62100.1 [GO:0003700 "transcription factor activity" evidence=ISS] InterPro:IPR003311 Pfam:PF02309 PROSITE:PS50962 EMBL:AL138651 PIR:T48002 GeneFarm:3237 SPTR:Q9M1R4	7.00E-30
Ljwgs_147980.1	99.1.4.645	GO_ID:14694							AECC2_ARATH	Auxinsignalingpathway;Glycoprotein;Membrane;Transmembrane;Transport,Auxin efflux carrier component 2 (AtPIN2) (Auxin efflux carrier AGR) (Polar-auxin-transport efflux component AGRAVITROPIC 1) (AtAGR1) (Ethylene insensitive root 1) (AtEIR1) (WAVY6).	2.00E-43	GO_ID:14694	TAIR|gene:2175558 SPTR:Q9LU77 symbol:AT5G57090.1 [GO:0005215 "transporter activity" evidence=ISS] [GO:0009672 "auxin:hydrogen symporter activity" evidence=ISS] [GO:0009926 "auxin polar transport" evidence=ISS] Pfam:PF03547 InterPro:IPR004776 TIGRFAMs:TIGR00946 EMBL:AB023042 EMBL:AF056026 EMBL:AF087459 EMBL:AF093241 EMBL:AF086906 EMBL:AF086907 EMBL:AY078965 EMBL:BT001152 PIR:T51808 GeneFarm:3020 S…	6.00E-44
Ljwgs_147980.1	99.1.3.2.1437	AECC2_ARATH							AECC2_ARATH	Auxinsignalingpathway;Glycoprotein;Membrane;Transmembrane;Transport,Auxin efflux carrier component 2 (AtPIN2) (Auxin efflux carrier AGR) (Polar-auxin-transport efflux component AGRAVITROPIC 1) (AtAGR1) (Ethylene insensitive root 1) (AtEIR1) (WAVY6).	2.00E-43	GO_ID:14694	TAIR|gene:2175558 SPTR:Q9LU77 symbol:AT5G57090.1 [GO:0005215 "transporter activity" evidence=ISS] [GO:0009672 "auxin:hydrogen symporter activity" evidence=ISS] [GO:0009926 "auxin polar transport" evidence=ISS] Pfam:PF03547 InterPro:IPR004776 TIGRFAMs:TIGR00946 EMBL:AB023042 EMBL:AF056026 EMBL:AF087459 EMBL:AF093241 EMBL:AF086906 EMBL:AF086907 EMBL:AY078965 EMBL:BT001152 PIR:T51808 GeneFarm:3020 S…	6.00E-44
chr1.CM0231.29	99.1.4.208	GO_ID:6679							ARG7_PHAAU	,Indole-3-acetic acid-induced protein ARG7.	3.00E-12	GO_ID:6679	TAIR|gene:2035443 SPTR:Q9FXI2 symbol:AT1G19840.1 [GO:0005554 "molecular function unknown" evidence=ND] [GO:0009733 "response to auxin stimulus" evidence=ISS] Pfam:PF02519 InterPro:IPR003676 EMBL:AC007797 PIR:F86331 SPTR:Q9FXI2	6.00E-37
chr1.CM0231.29	99.1.3.2.1076	ARG7_PHAAU							ARG7_PHAAU	,Indole-3-acetic acid-induced protein ARG7.	3.00E-12	GO_ID:6679	TAIR|gene:2035443 SPTR:Q9FXI2 symbol:AT1G19840.1 [GO:0005554 "molecular function unknown" evidence=ND] [GO:0009733 "response to auxin stimulus" evidence=ISS] Pfam:PF02519 InterPro:IPR003676 EMBL:AC007797 PIR:F86331 SPTR:Q9FXI2	6.00E-37
CM0300.21	99.1.4.2756	GO_ID:31836							ARG7_PHAAU	,Indole-3-acetic acid-induced protein ARG7.	3.00E-11	GO_ID:31836	TAIR|gene:2049489 SPTR:Q8L8B9 symbol:AT2G36210.1 [GO:0005554 "molecular function unknown" evidence=ND] [GO:0009733 "response to auxin stimulus" evidence=ISS] Pfam:PF02519 InterPro:IPR003676 EMBL:AY102553 EMBL:AY649233 SPTR:Q8L8B9	2.00E-24
CM0300.21	99.1.3.2.1076	ARG7_PHAAU							ARG7_PHAAU	,Indole-3-acetic acid-induced protein ARG7.	3.00E-11	GO_ID:31836	TAIR|gene:2049489 SPTR:Q8L8B9 symbol:AT2G36210.1 [GO:0005554 "molecular function unknown" evidence=ND] [GO:0009733 "response to auxin stimulus" evidence=ISS] Pfam:PF02519 InterPro:IPR003676 EMBL:AY102553 EMBL:AY649233 SPTR:Q8L8B9	2.00E-24
