# Supplementary material for: Dissection of Symbiosis and Organ Development by Integrated Transcriptome Analysis of Lotus japonicus Mutant and Wild-Type Plants
Source: PLoS One. 2009 Aug 7;4(8):e6556. doi: 10.1371/journal.pone.0006556 (PMC2717213; doi:10.1371/journal.pone.0006556)
Supplement: Folder S2 — Inoculation 1 day (2.85 MB ZIP) [file pone.0006556.s010.zip › S2.INOCULATION 1 DAY copy/2.1.Total transcript analysis copy/2.1.4/2.1.4.defense.txt]

Ljwgs_103338.1	99.1.3.1.193	EC 4.2.3.8							CASS_RICCO	Chloroplast;Lyase;Magnesium;Metal-binding;Plantdefense;Plastid;Transitpeptide,Casbene synthase, chloroplast precursor (EC 4.2.3.8).	3.00E-15	GO_ID:45029	TAIR|gene:2142044 SPTR:Q9T0J9 symbol:AT4G13280.1 [GO:0008372 "cellular component unknown" evidence=ND] InterPro:IPR001906 GO:GO:0008152 InterPro:IPR005630 Pfam:PF01397 Pfam:PF03936 HSSP:O81192 EMBL:AL161536 EMBL:AL049608 PIR:T06285 SPTR:Q9T0J9	7.00E-10
Ljwgs_103338.1	99.1.4.5996	GO_ID:45029							CASS_RICCO	Chloroplast;Lyase;Magnesium;Metal-binding;Plantdefense;Plastid;Transitpeptide,Casbene synthase, chloroplast precursor (EC 4.2.3.8).	3.00E-15	GO_ID:45029	TAIR|gene:2142044 SPTR:Q9T0J9 symbol:AT4G13280.1 [GO:0008372 "cellular component unknown" evidence=ND] InterPro:IPR001906 GO:GO:0008152 InterPro:IPR005630 Pfam:PF01397 Pfam:PF03936 HSSP:O81192 EMBL:AL161536 EMBL:AL049608 PIR:T06285 SPTR:Q9T0J9	7.00E-10
Ljwgs_078116.1	99.1.4.4475	GO_ID:41888							ERF13_ARATH	Activator;DNA-binding;Ethylenesignalingpathway;Nuclearprotein;Plantdefense;Transcription;Transcriptionregulation,Ethylene-responsive transcription factor 13 (Ethylene-responsive element-binding factor 13) (EREBP-13) (AtERF13).	7.00E-22	GO_ID:41888	TAIR|gene:2055001 SPTR:Q8L9K1 symbol:ATERF13 [GO:0003700 "transcription factor activity" evidence=ISS;TAS] [GO:0009873 "ethylene mediated signaling pathway" evidence=TAS] [GO:0003677 "DNA binding" evidence=ISS] [GO:0005634 "nucleus" evidence=IC;IDA] [GO:0006355 "regulation of transcription, DNA-dependent" evidence=ISS] InterPro:IPR001471 HSSP:O80337 PRINTS:PR00367 ProDom:PD001423 SMART:SM00380 PR…	3.00E-22
Ljwgs_078116.1	99.1.3.2.883	ERF13_ARATH							ERF13_ARATH	Activator;DNA-binding;Ethylenesignalingpathway;Nuclearprotein;Plantdefense;Transcription;Transcriptionregulation,Ethylene-responsive transcription factor 13 (Ethylene-responsive element-binding factor 13) (EREBP-13) (AtERF13).	7.00E-22	GO_ID:41888	TAIR|gene:2055001 SPTR:Q8L9K1 symbol:ATERF13 [GO:0003700 "transcription factor activity" evidence=ISS;TAS] [GO:0009873 "ethylene mediated signaling pathway" evidence=TAS] [GO:0003677 "DNA binding" evidence=ISS] [GO:0005634 "nucleus" evidence=IC;IDA] [GO:0006355 "regulation of transcription, DNA-dependent" evidence=ISS] InterPro:IPR001471 HSSP:O80337 PRINTS:PR00367 ProDom:PD001423 SMART:SM00380 PR…	3.00E-22
chr3.CM0690.7.1	99.1.4.4495	GO_ID:7205							DRL21_ARATH	ATP-binding;Hypotheticalprotein;Leucine-richrepeat;Nucleotide-binding;Plantdefense;Repeat,Putative disease resistance protein At3g14460.	3.00E-51	GO_ID:7205	TAIR|gene:2091661 SPTR:Q9LRR5 symbol:AT3G14460.1 [GO:0006952 "defense response" evidence=ISS] Pfam:PF00560 InterPro:IPR001611 InterPro:IPR002182 InterPro:IPR000767 PRINTS:PR00019 PRINTS:PR00364 Pfam:PF00931 EMBL:AB028617 SPTR:Q9LRR5	1.00E-51
chr3.CM0690.7.1	99.1.3.2.201	DRL21_ARATH							DRL21_ARATH	ATP-binding;Hypotheticalprotein;Leucine-richrepeat;Nucleotide-binding;Plantdefense;Repeat,Putative disease resistance protein At3g14460.	3.00E-51	GO_ID:7205	TAIR|gene:2091661 SPTR:Q9LRR5 symbol:AT3G14460.1 [GO:0006952 "defense response" evidence=ISS] Pfam:PF00560 InterPro:IPR001611 InterPro:IPR002182 InterPro:IPR000767 PRINTS:PR00019 PRINTS:PR00364 Pfam:PF00931 EMBL:AB028617 SPTR:Q9LRR5	1.00E-51
chr3.CM0080.7	99.1.4.4475	GO_ID:41888							ERF13_ARATH	Activator;DNA-binding;Ethylenesignalingpathway;Nuclearprotein;Plantdefense;Transcription;Transcriptionregulation,Ethylene-responsive transcription factor 13 (Ethylene-responsive element-binding factor 13) (EREBP-13) (AtERF13).	7.00E-22	GO_ID:41888	TAIR|gene:2055001 SPTR:Q8L9K1 symbol:ATERF13 [GO:0003700 "transcription factor activity" evidence=ISS;TAS] [GO:0009873 "ethylene mediated signaling pathway" evidence=TAS] [GO:0003677 "DNA binding" evidence=ISS] [GO:0005634 "nucleus" evidence=IC;IDA] [GO:0006355 "regulation of transcription, DNA-dependent" evidence=ISS] InterPro:IPR001471 HSSP:O80337 PRINTS:PR00367 ProDom:PD001423 SMART:SM00380 PR…	3.00E-22
chr3.CM0080.7	99.1.3.2.883	ERF13_ARATH							ERF13_ARATH	Activator;DNA-binding;Ethylenesignalingpathway;Nuclearprotein;Plantdefense;Transcription;Transcriptionregulation,Ethylene-responsive transcription factor 13 (Ethylene-responsive element-binding factor 13) (EREBP-13) (AtERF13).	7.00E-22	GO_ID:41888	TAIR|gene:2055001 SPTR:Q8L9K1 symbol:ATERF13 [GO:0003700 "transcription factor activity" evidence=ISS;TAS] [GO:0009873 "ethylene mediated signaling pathway" evidence=TAS] [GO:0003677 "DNA binding" evidence=ISS] [GO:0005634 "nucleus" evidence=IC;IDA] [GO:0006355 "regulation of transcription, DNA-dependent" evidence=ISS] InterPro:IPR001471 HSSP:O80337 PRINTS:PR00367 ProDom:PD001423 SMART:SM00380 PR…	3.00E-22
chr1.TM0688.19	4.2.5	Apoptosis [CLASS:04210] [PATH:hsa04210] [GO:0006915]							TMVRN_NICGU	Alternativesplicing;ATP-binding;Hypersensitiveresponse;Leucine-richrepeat;Nucleotide-binding;Plantdefense;Repeat,TMV resistance protein N.	5.00E-33	GO_ID:33237	TAIR|gene:2118105 SPTR:Q9SZ66 symbol:AT4G12010.1 [GO:0006952 "defense response" evidence=ISS] Pfam:PF00560 InterPro:IPR001611 InterPro:IPR000157 InterPro:IPR002182 InterPro:IPR000767 Pfam:PF01582 GO:GO:0006915 PRINTS:PR00019 GO:GO:0016020 SMART:SM00255 PROSITE:PS50104 PRINTS:PR00364 Pfam:PF00931 InterPro:IPR011713 Pfam:PF07725 EMBL:AL161533 EMBL:AL049638 PIR:T06608 SPTR:Q9SZ66	2.00E-29
chr1.TM0483.13	4.2.4.78	MOB1 maintenance of ploidy protein MOB1 (MPS1 binder 1)	ath:At4g19050	F13C5.220; mob1/phocein family protein [KO:K06685]	8.00E-09				RGA4_SOLBU	ATP-binding;Leucine-richrepeat;Nucleotide-binding;Plantdefense;Repeat,Putative disease resistance protein RGA4 (RGA4-blb).	5.00E-17	GO_ID:5644	TAIR|gene:2163425 SPTR:Q9FI14 symbol:AT5G44510.1 [GO:0006952 "defense response" evidence=ISS] Pfam:PF00560 InterPro:IPR001611 InterPro:IPR000157 InterPro:IPR002182 InterPro:IPR000767 Pfam:PF01582 GO:GO:0006915 GO:GO:0016020 InterPro:IPR011991 SMART:SM00255 PROSITE:PS50104 PRINTS:PR00364 Pfam:PF00931 InterPro:IPR011713 Pfam:PF07725 EMBL:AB017065 SPTR:Q9FI14	3.00E-13
chr1.TM0483.13	4.2.5	Apoptosis [CLASS:04210] [PATH:hsa04210] [GO:0006915]	ath:At4g19050	F13C5.220; mob1/phocein family protein [KO:K06685]	8.00E-09				RGA4_SOLBU	ATP-binding;Leucine-richrepeat;Nucleotide-binding;Plantdefense;Repeat,Putative disease resistance protein RGA4 (RGA4-blb).	5.00E-17	GO_ID:5644	TAIR|gene:2163425 SPTR:Q9FI14 symbol:AT5G44510.1 [GO:0006952 "defense response" evidence=ISS] Pfam:PF00560 InterPro:IPR001611 InterPro:IPR000157 InterPro:IPR002182 InterPro:IPR000767 Pfam:PF01582 GO:GO:0006915 GO:GO:0016020 InterPro:IPR011991 SMART:SM00255 PROSITE:PS50104 PRINTS:PR00364 Pfam:PF00931 InterPro:IPR011713 Pfam:PF07725 EMBL:AB017065 SPTR:Q9FI14	3.00E-13
chr3.CM0080.34	99.1.4.4475	GO_ID:41888							ERF13_ARATH	Activator;DNA-binding;Ethylenesignalingpathway;Nuclearprotein;Plantdefense;Transcription;Transcriptionregulation,Ethylene-responsive transcription factor 13 (Ethylene-responsive element-binding factor 13) (EREBP-13) (AtERF13).	3.00E-40	GO_ID:41888	TAIR|gene:2055001 SPTR:Q8L9K1 symbol:ATERF13 [GO:0003700 "transcription factor activity" evidence=ISS;TAS] [GO:0009873 "ethylene mediated signaling pathway" evidence=TAS] [GO:0003677 "DNA binding" evidence=ISS] [GO:0005634 "nucleus" evidence=IC;IDA] [GO:0006355 "regulation of transcription, DNA-dependent" evidence=ISS] InterPro:IPR001471 HSSP:O80337 PRINTS:PR00367 ProDom:PD001423 SMART:SM00380 PR…	1.00E-40
chr3.CM0080.34	99.1.3.2.883	ERF13_ARATH							ERF13_ARATH	Activator;DNA-binding;Ethylenesignalingpathway;Nuclearprotein;Plantdefense;Transcription;Transcriptionregulation,Ethylene-responsive transcription factor 13 (Ethylene-responsive element-binding factor 13) (EREBP-13) (AtERF13).	3.00E-40	GO_ID:41888	TAIR|gene:2055001 SPTR:Q8L9K1 symbol:ATERF13 [GO:0003700 "transcription factor activity" evidence=ISS;TAS] [GO:0009873 "ethylene mediated signaling pathway" evidence=TAS] [GO:0003677 "DNA binding" evidence=ISS] [GO:0005634 "nucleus" evidence=IC;IDA] [GO:0006355 "regulation of transcription, DNA-dependent" evidence=ISS] InterPro:IPR001471 HSSP:O80337 PRINTS:PR00367 ProDom:PD001423 SMART:SM00380 PR…	1.00E-40
chr4.CM0288.47	4.4.1.22	SERPINC1, AT3 antithrombin III	mmu:11905	Serpinc1; serine (or cysteine) proteinase inhibitor, clade C (antithrombin), member 1 [KO:K03911]	5.00E-11				PRTZ_HORVU	Directproteinsequencing;Multigenefamily;Plantdefense;Proteaseinhibitor;Seedstorageprotein;Storageprotein,Protein Z (Z4) (Major endosperm albumin).	2.00E-32	GO_ID:5617	TAIR|gene:3435226 SPTR:Q9S7T8 symbol:AT1G47710.1 [GO:0000004 "biological process unknown" evidence=ND] [GO:0008372 "cellular component unknown" evidence=ND] [GO:0004867 "serine-type endopeptidase inhibitor activity" evidence=ISS] InterPro:IPR000215 Pfam:PF00079 SMART:SM00093 PROSITE:PS00284 HSSP:P01008 EMBL:AC007519 EMBL:AC012463 EMBL:BT002483 EMBL:BT008481 PIR:H96517 SPTR:Q9S7T8	2.00E-40
chr3.TM1367.24	99.1.4.4495	GO_ID:7205							R13L1_ARATH	ATP-binding;Coiledcoil;Hypotheticalprotein;Leucine-richrepeat;Nucleotide-binding;Plantdefense;Repeat,Putative disease resistance RPP13-like protein 1.	0	GO_ID:7205	TAIR|gene:2091661 SPTR:Q9LRR5 symbol:AT3G14460.1 [GO:0006952 "defense response" evidence=ISS] Pfam:PF00560 InterPro:IPR001611 InterPro:IPR002182 InterPro:IPR000767 PRINTS:PR00019 PRINTS:PR00364 Pfam:PF00931 EMBL:AB028617 SPTR:Q9LRR5	2.00E-158
chr3.TM1367.24	99.1.3.2.1924	R13L1_ARATH							R13L1_ARATH	ATP-binding;Coiledcoil;Hypotheticalprotein;Leucine-richrepeat;Nucleotide-binding;Plantdefense;Repeat,Putative disease resistance RPP13-like protein 1.	0	GO_ID:7205	TAIR|gene:2091661 SPTR:Q9LRR5 symbol:AT3G14460.1 [GO:0006952 "defense response" evidence=ISS] Pfam:PF00560 InterPro:IPR001611 InterPro:IPR002182 InterPro:IPR000767 PRINTS:PR00019 PRINTS:PR00364 Pfam:PF00931 EMBL:AB028617 SPTR:Q9LRR5	2.00E-158
chr3.CM0080.34	99.1.4.4475	GO_ID:41888							ERF13_ARATH	Activator;DNA-binding;Ethylenesignalingpathway;Nuclearprotein;Plantdefense;Transcription;Transcriptionregulation,Ethylene-responsive transcription factor 13 (Ethylene-responsive element-binding factor 13) (EREBP-13) (AtERF13).	3.00E-40	GO_ID:41888	TAIR|gene:2055001 SPTR:Q8L9K1 symbol:ATERF13 [GO:0003700 "transcription factor activity" evidence=ISS;TAS] [GO:0009873 "ethylene mediated signaling pathway" evidence=TAS] [GO:0003677 "DNA binding" evidence=ISS] [GO:0005634 "nucleus" evidence=IC;IDA] [GO:0006355 "regulation of transcription, DNA-dependent" evidence=ISS] InterPro:IPR001471 HSSP:O80337 PRINTS:PR00367 ProDom:PD001423 SMART:SM00380 PR…	1.00E-40
chr3.CM0080.34	99.1.3.2.883	ERF13_ARATH							ERF13_ARATH	Activator;DNA-binding;Ethylenesignalingpathway;Nuclearprotein;Plantdefense;Transcription;Transcriptionregulation,Ethylene-responsive transcription factor 13 (Ethylene-responsive element-binding factor 13) (EREBP-13) (AtERF13).	3.00E-40	GO_ID:41888	TAIR|gene:2055001 SPTR:Q8L9K1 symbol:ATERF13 [GO:0003700 "transcription factor activity" evidence=ISS;TAS] [GO:0009873 "ethylene mediated signaling pathway" evidence=TAS] [GO:0003677 "DNA binding" evidence=ISS] [GO:0005634 "nucleus" evidence=IC;IDA] [GO:0006355 "regulation of transcription, DNA-dependent" evidence=ISS] InterPro:IPR001471 HSSP:O80337 PRINTS:PR00367 ProDom:PD001423 SMART:SM00380 PR…	1.00E-40
chr3.CM0115.22	99.1.4.3671	GO_ID:21861	ath:At1g55020	F14C21.54; lipoxygenase (LOX1) [EC:1.13.11.12] [KO:K00454]	0				LOXX_SOYBN	Dioxygenase;Fattyacidbiosynthesis;Iron;Lipidsynthesis;Metal-binding;Multigenefamily;Oxidoreductase;Oxylipinbiosynthesis,Seed lipoxygenase (EC 1.13.11.12).	0	GO_ID:21861	TAIR|gene:2011029 SPTR:Q06327 symbol:AT1G55020 [GO:0006952 "defense response" evidence=TAS] [GO:0009611 "response to wounding" evidence=TAS] [GO:0009695 "jasmonic acid biosynthesis" evidence=TAS] [GO:0009737 "response to abscisic acid stimulus" evidence=IEP] [GO:0009753 "response to jasmonic acid stimulus" evidence=IEP] [GO:0009816 "defense response to pathogenic bacteria, incompatible interactio…	0
chr3.CM0115.22	99.1.3.1.129	EC 1.13.11.12	ath:At1g55020	F14C21.54; lipoxygenase (LOX1) [EC:1.13.11.12] [KO:K00454]	0				LOXX_SOYBN	Dioxygenase;Fattyacidbiosynthesis;Iron;Lipidsynthesis;Metal-binding;Multigenefamily;Oxidoreductase;Oxylipinbiosynthesis,Seed lipoxygenase (EC 1.13.11.12).	0	GO_ID:21861	TAIR|gene:2011029 SPTR:Q06327 symbol:AT1G55020 [GO:0006952 "defense response" evidence=TAS] [GO:0009611 "response to wounding" evidence=TAS] [GO:0009695 "jasmonic acid biosynthesis" evidence=TAS] [GO:0009737 "response to abscisic acid stimulus" evidence=IEP] [GO:0009753 "response to jasmonic acid stimulus" evidence=IEP] [GO:0009816 "defense response to pathogenic bacteria, incompatible interactio…	0
chr3.CM0115.22	99.1.1.35	KO:K00454	ath:At1g55020	F14C21.54; lipoxygenase (LOX1) [EC:1.13.11.12] [KO:K00454]	0				LOXX_SOYBN	Dioxygenase;Fattyacidbiosynthesis;Iron;Lipidsynthesis;Metal-binding;Multigenefamily;Oxidoreductase;Oxylipinbiosynthesis,Seed lipoxygenase (EC 1.13.11.12).	0	GO_ID:21861	TAIR|gene:2011029 SPTR:Q06327 symbol:AT1G55020 [GO:0006952 "defense response" evidence=TAS] [GO:0009611 "response to wounding" evidence=TAS] [GO:0009695 "jasmonic acid biosynthesis" evidence=TAS] [GO:0009737 "response to abscisic acid stimulus" evidence=IEP] [GO:0009753 "response to jasmonic acid stimulus" evidence=IEP] [GO:0009816 "defense response to pathogenic bacteria, incompatible interactio…	0
Ljwgs_145147.1	99.1.3.2.17	TMVRN_NICGU							TMVRN_NICGU	Alternativesplicing;ATP-binding;Hypersensitiveresponse;Leucine-richrepeat;Nucleotide-binding;Plantdefense;Repeat,TMV resistance protein N.	4.00E-36	GO_ID:37624	TAIR|gene:2032732 SPTR:Q9SSN3 symbol:AT1G72930.1 [GO:0006952 "defense response" evidence=ISS] InterPro:IPR000157 Pfam:PF01582 GO:GO:0016020 SMART:SM00255 PROSITE:PS50104 EMBL:AC008017 EMBL:AY044312 EMBL:AY065114 EMBL:AY081663 EMBL:AY086809 PIR:E96754 SPTR:Q9SSN3	3.00E-30
Ljwgs_145147.1	99.1.4.4556	GO_ID:37624							TMVRN_NICGU	Alternativesplicing;ATP-binding;Hypersensitiveresponse;Leucine-richrepeat;Nucleotide-binding;Plantdefense;Repeat,TMV resistance protein N.	4.00E-36	GO_ID:37624	TAIR|gene:2032732 SPTR:Q9SSN3 symbol:AT1G72930.1 [GO:0006952 "defense response" evidence=ISS] InterPro:IPR000157 Pfam:PF01582 GO:GO:0016020 SMART:SM00255 PROSITE:PS50104 EMBL:AC008017 EMBL:AY044312 EMBL:AY065114 EMBL:AY081663 EMBL:AY086809 PIR:E96754 SPTR:Q9SSN3	3.00E-30
chr1.TM1305.12	99.1.3.2.1176	PRPX_HORVU							PRPX_HORVU	Pathogenesis-relatedprotein;Plantdefense,Pathogen-related protein.	2.00E-26
Ljwgs_138474.1	4.2.5	Apoptosis [CLASS:04210] [PATH:hsa04210] [GO:0006915]							TMVRN_NICGU	Alternativesplicing;ATP-binding;Hypersensitiveresponse;Leucine-richrepeat;Nucleotide-binding;Plantdefense;Repeat,TMV resistance protein N.	3.00E-27	GO_ID:10608	TAIR|gene:2133741 SPTR:Q9M0P9 symbol:AT4G09430.1 [GO:0006952 "defense response" evidence=ISS] Pfam:PF00560 InterPro:IPR001611 InterPro:IPR000157 InterPro:IPR002182 InterPro:IPR000767 Pfam:PF01582 GO:GO:0006915 PRINTS:PR00019 GO:GO:0016020 SMART:SM00255 PROSITE:PS50104 PRINTS:PR00364 Pfam:PF00931 InterPro:IPR011713 Pfam:PF07725 EMBL:AL161514 PIR:A85096 SPTR:Q9M0P9	3.00E-26
Ljwgs_006915.1	99.1.3.2.1009	DR206_PEA							DR206_PEA	Pathogenesis-relatedprotein;Plantdefense,Disease resistance response protein 206.	1.00E-38	GO_ID:2597	TAIR|gene:2024592 SPTR:Q9SH66 symbol:AT1G64160.1 [GO:0005554 "molecular function unknown" evidence=ND] [GO:0006952 "defense response" evidence=ISS] [GO:0009807 "lignan biosynthesis" evidence=ISS] InterPro:IPR004265 Pfam:PF03018 EMBL:AC007764 EMBL:BT010486 EMBL:AK175255 EMBL:AK176738 PIR:A96666 SPTR:Q9SH66	3.00E-52
Ljwgs_006915.1	99.1.4.5006	GO_ID:2597							DR206_PEA	Pathogenesis-relatedprotein;Plantdefense,Disease resistance response protein 206.	1.00E-38	GO_ID:2597	TAIR|gene:2024592 SPTR:Q9SH66 symbol:AT1G64160.1 [GO:0005554 "molecular function unknown" evidence=ND] [GO:0006952 "defense response" evidence=ISS] [GO:0009807 "lignan biosynthesis" evidence=ISS] InterPro:IPR004265 Pfam:PF03018 EMBL:AC007764 EMBL:BT010486 EMBL:AK175255 EMBL:AK176738 PIR:A96666 SPTR:Q9SH66	3.00E-52
Ljwgs_131662.1	99.1.3.2.17	TMVRN_NICGU							TMVRN_NICGU	Alternativesplicing;ATP-binding;Hypersensitiveresponse;Leucine-richrepeat;Nucleotide-binding;Plantdefense;Repeat,TMV resistance protein N.	5.00E-27	GO_ID:37624	TAIR|gene:2032732 SPTR:Q9SSN3 symbol:AT1G72930.1 [GO:0006952 "defense response" evidence=ISS] InterPro:IPR000157 Pfam:PF01582 GO:GO:0016020 SMART:SM00255 PROSITE:PS50104 EMBL:AC008017 EMBL:AY044312 EMBL:AY065114 EMBL:AY081663 EMBL:AY086809 PIR:E96754 SPTR:Q9SSN3	2.00E-28
Ljwgs_131662.1	99.1.4.4556	GO_ID:37624							TMVRN_NICGU	Alternativesplicing;ATP-binding;Hypersensitiveresponse;Leucine-richrepeat;Nucleotide-binding;Plantdefense;Repeat,TMV resistance protein N.	5.00E-27	GO_ID:37624	TAIR|gene:2032732 SPTR:Q9SSN3 symbol:AT1G72930.1 [GO:0006952 "defense response" evidence=ISS] InterPro:IPR000157 Pfam:PF01582 GO:GO:0016020 SMART:SM00255 PROSITE:PS50104 EMBL:AC008017 EMBL:AY044312 EMBL:AY065114 EMBL:AY081663 EMBL:AY086809 PIR:E96754 SPTR:Q9SSN3	2.00E-28
TM0694.18	4.2.5	Apoptosis [CLASS:04210] [PATH:hsa04210] [GO:0006915]							TMVRN_NICGU	Alternativesplicing;ATP-binding;Hypersensitiveresponse;Leucine-richrepeat;Nucleotide-binding;Plantdefense;Repeat,TMV resistance protein N.	2.00E-34	GO_ID:10608	TAIR|gene:2133741 SPTR:Q9M0P9 symbol:AT4G09430.1 [GO:0006952 "defense response" evidence=ISS] Pfam:PF00560 InterPro:IPR001611 InterPro:IPR000157 InterPro:IPR002182 InterPro:IPR000767 Pfam:PF01582 GO:GO:0006915 PRINTS:PR00019 GO:GO:0016020 SMART:SM00255 PROSITE:PS50104 PRINTS:PR00364 Pfam:PF00931 InterPro:IPR011713 Pfam:PF07725 EMBL:AL161514 PIR:A85096 SPTR:Q9M0P9	3.00E-33
Ljwgs_007457.1	4.2.5	Apoptosis [CLASS:04210] [PATH:hsa04210] [GO:0006915]							WRK16_ARATH	Alternativesplicing;ATP-binding;DNA-binding;Leucine-richrepeat;Nuclearprotein;Nucleotide-binding;Plantdefense;Repeat;Transcription;Transcriptionregulation,Probable WRKY transcription factor 16 (WRKY DNA-binding protein 16).	1.00E-35	GO_ID:9195	TAIR|gene:2122198 SPTR:O65506 symbol:AT4G36140.1 [GO:0006952 "defense response" evidence=ISS] Pfam:PF00560 InterPro:IPR003593 InterPro:IPR001611 InterPro:IPR000157 InterPro:IPR002182 InterPro:IPR000767 Pfam:PF01582 GO:GO:0006915 SMART:SM00382 GO:GO:0016020 InterPro:IPR011991 SMART:SM00255 PROSITE:PS50104 PRINTS:PR00364 Pfam:PF00931 InterPro:IPR011713 Pfam:PF07725 EMBL:AL161588 EMBL:AL022141 PIR:T…	3.00E-41
chr1.CM0098.41	99.1.3.2.65	RPS2_ARATH							RPS2_ARATH	ATP-binding;Coiledcoil;Hypersensitiveresponse;Leucine-richrepeat;Membrane;Nucleotide-binding;Plantdefense;Repeat,Disease resistance protein RPS2 (Resistance to Pseudomonas syringae protein 2).	2.00E-11	GO_ID:668	TAIR|gene:2120873 SPTR:Q42484 symbol:AT4G26090.1 [GO:0006952 "defense response" evidence=ISS;TAS] Pfam:PF00560 InterPro:IPR001611 InterPro:IPR002182 InterPro:IPR000767 PRINTS:PR00364 Pfam:PF00931 EMBL:AL161564 EMBL:AL049483 EMBL:U14158 EMBL:U12860 EMBL:AF368301 EMBL:AF487797 EMBL:AF487798 EMBL:AF487799 EMBL:AF487800 EMBL:AF487801 EMBL:AF487802 EMBL:AF487803 EMBL:AF487804 EMBL:AF487805 EMBL:AF4878…	8.00E-12
chr1.CM0098.41	99.1.4.6514	GO_ID:668							RPS2_ARATH	ATP-binding;Coiledcoil;Hypersensitiveresponse;Leucine-richrepeat;Membrane;Nucleotide-binding;Plantdefense;Repeat,Disease resistance protein RPS2 (Resistance to Pseudomonas syringae protein 2).	2.00E-11	GO_ID:668	TAIR|gene:2120873 SPTR:Q42484 symbol:AT4G26090.1 [GO:0006952 "defense response" evidence=ISS;TAS] Pfam:PF00560 InterPro:IPR001611 InterPro:IPR002182 InterPro:IPR000767 PRINTS:PR00364 Pfam:PF00931 EMBL:AL161564 EMBL:AL049483 EMBL:U14158 EMBL:U12860 EMBL:AF368301 EMBL:AF487797 EMBL:AF487798 EMBL:AF487799 EMBL:AF487800 EMBL:AF487801 EMBL:AF487802 EMBL:AF487803 EMBL:AF487804 EMBL:AF487805 EMBL:AF4878…	8.00E-12
Ljwgs_029464.1	4.4.1.22	SERPINC1, AT3 antithrombin III	hsa:462	SERPINC1; serine (or cysteine) proteinase inhibitor, clade C (antithrombin), member 1 [KO:K03911]	2.00E-30				PRTZ_HORVU	Directproteinsequencing;Multigenefamily;Plantdefense;Proteaseinhibitor;Seedstorageprotein;Storageprotein,Protein Z (Z4) (Major endosperm albumin).	2.00E-67	GO_ID:5617	TAIR|gene:3435226 SPTR:Q9S7T8 symbol:AT1G47710.1 [GO:0000004 "biological process unknown" evidence=ND] [GO:0008372 "cellular component unknown" evidence=ND] [GO:0004867 "serine-type endopeptidase inhibitor activity" evidence=ISS] InterPro:IPR000215 Pfam:PF00079 SMART:SM00093 PROSITE:PS00284 HSSP:P01008 EMBL:AC007519 EMBL:AC012463 EMBL:BT002483 EMBL:BT008481 PIR:H96517 SPTR:Q9S7T8	1.00E-73
Ljwgs_087850.1	4.2.5	Apoptosis [CLASS:04210] [PATH:hsa04210] [GO:0006915]							TMVRN_NICGU	Alternativesplicing;ATP-binding;Hypersensitiveresponse;Leucine-richrepeat;Nucleotide-binding;Plantdefense;Repeat,TMV resistance protein N.	1.00E-09	GO_ID:4895	TAIR|gene:2007120 SPTR:Q94BS4 symbol:AT1G69550.1 [GO:0006952 "defense response" evidence=ISS] InterPro:IPR003593 InterPro:IPR000215 InterPro:IPR000157 InterPro:IPR002182 InterPro:IPR000767 Pfam:PF01582 GO:GO:0006915 PROSITE:PS00284 SMART:SM00382 GO:GO:0016020 InterPro:IPR011991 SMART:SM00255 PROSITE:PS50104 PRINTS:PR00364 Pfam:PF00931 InterPro:IPR011713 Pfam:PF07725 EMBL:AY039923 EMBL:BT001958 SP…	4.00E-10
chr3.CM0116.25	4.2.5	Apoptosis [CLASS:04210] [PATH:hsa04210] [GO:0006915]							TMVRN_NICGU	Alternativesplicing;ATP-binding;Hypersensitiveresponse;Leucine-richrepeat;Nucleotide-binding;Plantdefense;Repeat,TMV resistance protein N.	4.00E-101	GO_ID:15311	TAIR|gene:2155188 SPTR:Q9FH20 symbol:AT5G49140.1 [GO:0006952 "defense response" evidence=ISS] Pfam:PF00560 InterPro:IPR006025 InterPro:IPR001611 InterPro:IPR000157 InterPro:IPR002182 InterPro:IPR000767 Prosite:PS00142 Pfam:PF01582 GO:GO:0006915 GO:GO:0016020 InterPro:IPR011991 SMART:SM00255 PROSITE:PS50104 PRINTS:PR00364 Pfam:PF00931 InterPro:IPR011713 Pfam:PF07725 EMBL:AB023028 EMBL:AB016872 SPT…	5.00E-110
chr2.TM1659.20	99.1.3.2.3467	DRL32_ARATH							DRL32_ARATH	ATP-binding;Coiledcoil;Leucine-richrepeat;Nucleotide-binding;Plantdefense;Repeat,Probable disease resistance protein At5g43730.	2.00E-10	GO_ID:39620	TAIR|gene:2170891 SPTR:Q9FG91 symbol:AT5G43730.1 [GO:0006952 "defense response" evidence=ISS] Pfam:PF00560 InterPro:IPR001611 InterPro:IPR002182 InterPro:IPR000767 PRINTS:PR00364 Pfam:PF00931 EMBL:AB026651 SPTR:Q9FG91	7.00E-11
chr2.TM1659.20	99.1.4.4630	GO_ID:39620							DRL32_ARATH	ATP-binding;Coiledcoil;Leucine-richrepeat;Nucleotide-binding;Plantdefense;Repeat,Probable disease resistance protein At5g43730.	2.00E-10	GO_ID:39620	TAIR|gene:2170891 SPTR:Q9FG91 symbol:AT5G43730.1 [GO:0006952 "defense response" evidence=ISS] Pfam:PF00560 InterPro:IPR001611 InterPro:IPR002182 InterPro:IPR000767 PRINTS:PR00364 Pfam:PF00931 EMBL:AB026651 SPTR:Q9FG91	7.00E-11
chr1.CM0544.62	99.1.3.1.119	EC 3.1.1.-							EST_HEVBR	Allergen;Directproteinsequencing;Glycoprotein;Hydrolase;Plantdefense;Signal,Esterase precursor (EC 3.1.1.-) (Early nodule-specific protein homolog) (Latex allergen Hev b 13).	3.00E-82	GO_ID:36413	TAIR|gene:2199495 SPTR:Q8GXJ3 symbol:AT1G54790.1 [GO:0016789 "carboxylic ester hydrolase activity" evidence=ISS] INTERPRO:IPR001087 Pfam:PF00657 EMBL:AK118209 EMBL:BT005698 SPTR:Q8GXJ3	4.00E-161
chr1.CM0544.62	99.1.4.6345	GO_ID:36413							EST_HEVBR	Allergen;Directproteinsequencing;Glycoprotein;Hydrolase;Plantdefense;Signal,Esterase precursor (EC 3.1.1.-) (Early nodule-specific protein homolog) (Latex allergen Hev b 13).	3.00E-82	GO_ID:36413	TAIR|gene:2199495 SPTR:Q8GXJ3 symbol:AT1G54790.1 [GO:0016789 "carboxylic ester hydrolase activity" evidence=ISS] INTERPRO:IPR001087 Pfam:PF00657 EMBL:AK118209 EMBL:BT005698 SPTR:Q8GXJ3	4.00E-161
Ljwgs_033780.1	4.2.5	Apoptosis [CLASS:04210] [PATH:hsa04210] [GO:0006915]										GO_ID:49771	TAIR|gene:2153327 SPTR:Q9FKE2 symbol:AT5G45230.1 [GO:0006952 "defense response" evidence=ISS] Pfam:PF00560 INTERPRO:IPR001984 InterPro:IPR001611 InterPro:IPR000157 InterPro:IPR002182 InterPro:IPR000767 Pfam:PF01582 GO:GO:0006915 GO:GO:0016020 SMART:SM00255 PROSITE:PS50104 PRINTS:PR00364 Pfam:PF00931 PRINTS:PR00830 InterPro:IPR011713 Pfam:PF07725 EMBL:AB012240 SPTR:Q9FKE2	4.00E-09
Ljwgs_012588.1	4.2.5	Apoptosis [CLASS:04210] [PATH:hsa04210] [GO:0006915]							WRK19_ARATH	ATP-binding;DNA-binding;Kinase;Leucine-richrepeat;Nuclearprotein;Nucleotide-binding;Plantdefense;Repeat;Serine/threonine-proteinkinase;Transcription;Transcriptionregulation;Transferase,Probable WRKY transcription factor 19 (WRKY DNA-binding protein 19).	5.00E-21	GO_ID:23879	TAIR|gene:2164485 SPTR:Q9FKR7 symbol:AT5G40910.1 [GO:0006952 "defense response" evidence=ISS] Pfam:PF00560 InterPro:IPR003593 InterPro:IPR001611 InterPro:IPR000157 InterPro:IPR002182 InterPro:IPR000767 Pfam:PF01582 GO:GO:0006915 SMART:SM00382 GO:GO:0016020 SMART:SM00255 PROSITE:PS50104 PRINTS:PR00364 Pfam:PF00931 InterPro:IPR011713 Pfam:PF07725 EMBL:AB011477 SPTR:Q9FKR7	3.00E-21
Ljwgs_015045.1	4.2.5	Apoptosis [CLASS:04210] [PATH:hsa04210] [GO:0006915]							TMVRN_NICGU	Alternativesplicing;ATP-binding;Hypersensitiveresponse;Leucine-richrepeat;Nucleotide-binding;Plantdefense;Repeat,TMV resistance protein N.	8.00E-90	GO_ID:33237	TAIR|gene:2118105 SPTR:Q9SZ66 symbol:AT4G12010.1 [GO:0006952 "defense response" evidence=ISS] Pfam:PF00560 InterPro:IPR001611 InterPro:IPR000157 InterPro:IPR002182 InterPro:IPR000767 Pfam:PF01582 GO:GO:0006915 PRINTS:PR00019 GO:GO:0016020 SMART:SM00255 PROSITE:PS50104 PRINTS:PR00364 Pfam:PF00931 InterPro:IPR011713 Pfam:PF07725 EMBL:AL161533 EMBL:AL049638 PIR:T06608 SPTR:Q9SZ66	7.00E-79
Ljwgs_017232.1	99.1.3.2.1294	ERF15_ARATH							ERF15_ARATH	Activator;DNA-binding;Ethylenesignalingpathway;Nuclearprotein;Plantdefense;Transcription;Transcriptionregulation,Ethylene-responsive transcription factor 15 (Ethylene-responsive element-binding factor 15) (EREBP-15) (AtERF15).	7.00E-33	GO_ID:30352	TAIR|gene:2042495 SPTR:Q8VYM0 symbol:ATERF15 [GO:0003677 "DNA binding" evidence=TAS] [GO:0003700 "transcription factor activity" evidence=ISS;TAS] [GO:0006355 "regulation of transcription, DNA-dependent" evidence=TAS] [GO:0016563 "transcriptional activator activity" evidence=TAS] [GO:0009873 "ethylene mediated signaling pathway" evidence=TAS] InterPro:IPR001471 HSSP:O80337 PRINTS:PR00367 ProDom:P…	3.00E-33
Ljwgs_017232.1	99.1.4.5287	GO_ID:30352							ERF15_ARATH	Activator;DNA-binding;Ethylenesignalingpathway;Nuclearprotein;Plantdefense;Transcription;Transcriptionregulation,Ethylene-responsive transcription factor 15 (Ethylene-responsive element-binding factor 15) (EREBP-15) (AtERF15).	7.00E-33	GO_ID:30352	TAIR|gene:2042495 SPTR:Q8VYM0 symbol:ATERF15 [GO:0003677 "DNA binding" evidence=TAS] [GO:0003700 "transcription factor activity" evidence=ISS;TAS] [GO:0006355 "regulation of transcription, DNA-dependent" evidence=TAS] [GO:0016563 "transcriptional activator activity" evidence=TAS] [GO:0009873 "ethylene mediated signaling pathway" evidence=TAS] InterPro:IPR001471 HSSP:O80337 PRINTS:PR00367 ProDom:P…	3.00E-33
chr2.CM0545.54.1	99.1.3.2.1479	PGIP3_PHAVU							PGIP3_PHAVU	Cellwall;Directproteinsequencing;Glycoprotein;Leucine-richrepeat;Repeat;Signal,Polygalacturonase inhibitor 3 precursor (Polygalacturonase-inhibiting protein) (PGIP-2) (PGIP-3).	5.00E-10	GO_ID:12422	TAIR|gene:3439213 SPTR:Q93YT3 symbol:AT4G13920.1 [GO:0016301 "kinase activity" evidence=ISS] [GO:0005515 "protein binding" evidence=ISS;NAS] [GO:0007165 "signal transduction" evidence=IC] [GO:0006952 "defense response" evidence=ISS] Pfam:PF00560 InterPro:IPR001611 InterPro:IPR007090 PRINTS:PR00019 InterPro:IPR010916 PROSITE:PS00430 EMBL:AY059776 EMBL:AY091445 SPTR:Q93YT3	9.00E-14
chr2.CM0545.54.1	99.1.4.7825	GO_ID:12422							PGIP3_PHAVU	Cellwall;Directproteinsequencing;Glycoprotein;Leucine-richrepeat;Repeat;Signal,Polygalacturonase inhibitor 3 precursor (Polygalacturonase-inhibiting protein) (PGIP-2) (PGIP-3).	5.00E-10	GO_ID:12422	TAIR|gene:3439213 SPTR:Q93YT3 symbol:AT4G13920.1 [GO:0016301 "kinase activity" evidence=ISS] [GO:0005515 "protein binding" evidence=ISS;NAS] [GO:0007165 "signal transduction" evidence=IC] [GO:0006952 "defense response" evidence=ISS] Pfam:PF00560 InterPro:IPR001611 InterPro:IPR007090 PRINTS:PR00019 InterPro:IPR010916 PROSITE:PS00430 EMBL:AY059776 EMBL:AY091445 SPTR:Q93YT3	9.00E-14
chr4.CM0073.90	4.2.4.78	MOB1 maintenance of ploidy protein MOB1 (MPS1 binder 1)	ath:At4g19050	F13C5.220; mob1/phocein family protein [KO:K06685]	4.00E-15				TMVRN_NICGU	Alternativesplicing;ATP-binding;Hypersensitiveresponse;Leucine-richrepeat;Nucleotide-binding;Plantdefense;Repeat,TMV resistance protein N.	4.00E-43	GO_ID:33237	TAIR|gene:2118105 SPTR:Q9SZ66 symbol:AT4G12010.1 [GO:0006952 "defense response" evidence=ISS] Pfam:PF00560 InterPro:IPR001611 InterPro:IPR000157 InterPro:IPR002182 InterPro:IPR000767 Pfam:PF01582 GO:GO:0006915 PRINTS:PR00019 GO:GO:0016020 SMART:SM00255 PROSITE:PS50104 PRINTS:PR00364 Pfam:PF00931 InterPro:IPR011713 Pfam:PF07725 EMBL:AL161533 EMBL:AL049638 PIR:T06608 SPTR:Q9SZ66	2.00E-41
chr4.CM0073.90	4.2.5	Apoptosis [CLASS:04210] [PATH:hsa04210] [GO:0006915]	ath:At4g19050	F13C5.220; mob1/phocein family protein [KO:K06685]	4.00E-15				TMVRN_NICGU	Alternativesplicing;ATP-binding;Hypersensitiveresponse;Leucine-richrepeat;Nucleotide-binding;Plantdefense;Repeat,TMV resistance protein N.	4.00E-43	GO_ID:33237	TAIR|gene:2118105 SPTR:Q9SZ66 symbol:AT4G12010.1 [GO:0006952 "defense response" evidence=ISS] Pfam:PF00560 InterPro:IPR001611 InterPro:IPR000157 InterPro:IPR002182 InterPro:IPR000767 Pfam:PF01582 GO:GO:0006915 PRINTS:PR00019 GO:GO:0016020 SMART:SM00255 PROSITE:PS50104 PRINTS:PR00364 Pfam:PF00931 InterPro:IPR011713 Pfam:PF07725 EMBL:AL161533 EMBL:AL049638 PIR:T06608 SPTR:Q9SZ66	2.00E-41
chr6.CM0885.7	99.1.4.94	GO_ID:8034							MLO4_ARATH	Calmodulin-binding;Membrane;Multigenefamily;Pathogenesis-relatedprotein;Plantdefense;Transmembrane,MLO-like protein 4 (AtMlo4).	1.00E-126	GO_ID:8034	TAIR|gene:2197438 SPTR:O23693 symbol:AT1G11000.1 [GO:0005516 "calmodulin binding" evidence=ISS] [GO:0005886 "plasma membrane" evidence=ISS] [GO:0006952 "defense response" evidence=ISS] [GO:0008219 "cell death" evidence=ISS] InterPro:IPR004326 Pfam:PF03094 EMBL:U95973 EMBL:AF369565 PIR:A86244 SPTR:O23693	5.00E-127
chr6.CM0885.7	99.1.3.2.1950	MLO4_ARATH							MLO4_ARATH	Calmodulin-binding;Membrane;Multigenefamily;Pathogenesis-relatedprotein;Plantdefense;Transmembrane,MLO-like protein 4 (AtMlo4).	1.00E-126	GO_ID:8034	TAIR|gene:2197438 SPTR:O23693 symbol:AT1G11000.1 [GO:0005516 "calmodulin binding" evidence=ISS] [GO:0005886 "plasma membrane" evidence=ISS] [GO:0006952 "defense response" evidence=ISS] [GO:0008219 "cell death" evidence=ISS] InterPro:IPR004326 Pfam:PF03094 EMBL:U95973 EMBL:AF369565 PIR:A86244 SPTR:O23693	5.00E-127
chr3.CM0216.80.1	3.1.3.61	TC.MATE multidrug resistance protein, MATE family [COG:COG0534] [TC:2.A.66.1]	ecj:JW4004	dinF; DNA-damage-inducible protein F [KO:K03327]	2.00E-13	mlr5680	COG0534	6.00E-16	EDS5_ARATH	Coiledcoil;Membrane;Plantdefense;Transmembrane;Transport,Enhanced disease susceptibility 5 (Eds5) (Salicylic acid induction deficient 1) (Sid1).	1.00E-150	GO_ID:31981	TAIR|gene:2120266 SPTR:Q945F0 symbol:AT4G39030.1 [GO:0005215 "transporter activity" evidence=ISS] [GO:0015297 "antiporter activity" evidence=ISS] [GO:0016020 "membrane" evidence=ISS] EMBL:AL161594 EMBL:AL035679 EMBL:AF416569 SPTR:Q945F0	4.00E-151
Ljwgs_014348.1	99.1.4.4495	GO_ID:7205							RGA1_SOLBU	ATP-binding;Leucine-richrepeat;Nucleotide-binding;Plantdefense;Repeat,Putative disease resistance protein RGA1 (RGA3-blb).	3.00E-100	GO_ID:7205	TAIR|gene:2091661 SPTR:Q9LRR5 symbol:AT3G14460.1 [GO:0006952 "defense response" evidence=ISS] Pfam:PF00560 InterPro:IPR001611 InterPro:IPR002182 InterPro:IPR000767 PRINTS:PR00019 PRINTS:PR00364 Pfam:PF00931 EMBL:AB028617 SPTR:Q9LRR5	2.00E-47
Ljwgs_014348.1	99.1.3.2.951	RGA1_SOLBU							RGA1_SOLBU	ATP-binding;Leucine-richrepeat;Nucleotide-binding;Plantdefense;Repeat,Putative disease resistance protein RGA1 (RGA3-blb).	3.00E-100	GO_ID:7205	TAIR|gene:2091661 SPTR:Q9LRR5 symbol:AT3G14460.1 [GO:0006952 "defense response" evidence=ISS] Pfam:PF00560 InterPro:IPR001611 InterPro:IPR002182 InterPro:IPR000767 PRINTS:PR00019 PRINTS:PR00364 Pfam:PF00931 EMBL:AB028617 SPTR:Q9LRR5	2.00E-47
Ljwgs_147890.1	3.3.10.117	BMPR1 bone morphogenetic protein receptor, type I [EC:2.7.1.37]							BRI1_LYCES	ATP-binding;Glycoprotein;Kinase;Leucine-richrepeat;Lipid-binding;Membrane;Nucleotide-binding;Plantdefense;Receptor;Repeat;Serine/threonine-proteinkinase;Signal;Steroid-binding;Transferase;Transmembrane,Brassinosteroid LRR receptor kinase precursor (EC 2.7.1.37) (tBRI1) (Altered brassinolide sensitivity 1) (Systemin receptor SR160).	3.00E-10	GO_ID:34244	TAIR|gene:2159872 SPTR:Q9FFW5 symbol:AT5G38560.1 [GO:0016301 "kinase activity" evidence=ISS] InterPro:IPR000719 InterPro:IPR008271 Pfam:PF00069 Prosite:PS00108 InterPro:IPR003882 Prosite:PS00107 ProDom:PD000001 PROSITE:PS50011 HSSP:P36897 PRINTS:PR01218 EMBL:AB005231 EMBL:AY075681 EMBL:AY113039 EMBL:AF424623 SPTR:Q9FFW5	5.00E-14
Ljwgs_147890.1	3.2.2.1	Protein kinase [EC:2.7.1.37]							BRI1_LYCES	ATP-binding;Glycoprotein;Kinase;Leucine-richrepeat;Lipid-binding;Membrane;Nucleotide-binding;Plantdefense;Receptor;Repeat;Serine/threonine-proteinkinase;Signal;Steroid-binding;Transferase;Transmembrane,Brassinosteroid LRR receptor kinase precursor (EC 2.7.1.37) (tBRI1) (Altered brassinolide sensitivity 1) (Systemin receptor SR160).	3.00E-10	GO_ID:34244	TAIR|gene:2159872 SPTR:Q9FFW5 symbol:AT5G38560.1 [GO:0016301 "kinase activity" evidence=ISS] InterPro:IPR000719 InterPro:IPR008271 Pfam:PF00069 Prosite:PS00108 InterPro:IPR003882 Prosite:PS00107 ProDom:PD000001 PROSITE:PS50011 HSSP:P36897 PRINTS:PR01218 EMBL:AB005231 EMBL:AY075681 EMBL:AY113039 EMBL:AF424623 SPTR:Q9FFW5	5.00E-14
TM0762.17	4.2.5	Apoptosis [CLASS:04210] [PATH:hsa04210] [GO:0006915]							WRK19_ARATH	ATP-binding;DNA-binding;Kinase;Leucine-richrepeat;Nuclearprotein;Nucleotide-binding;Plantdefense;Repeat;Serine/threonine-proteinkinase;Transcription;Transcriptionregulation;Transferase,Probable WRKY transcription factor 19 (WRKY DNA-binding protein 19).	1.00E-18	GO_ID:35953	TAIR|gene:2115869 SPTR:Q9SW60 symbol:AT4G08450.1 [GO:0006952 "defense response" evidence=ISS] Pfam:PF00560 InterPro:IPR003593 InterPro:IPR001611 InterPro:IPR000157 InterPro:IPR002182 InterPro:IPR000767 Pfam:PF01582 GO:GO:0006915 SMART:SM00382 GO:GO:0016020 InterPro:IPR011991 SMART:SM00255 PROSITE:PS50104 PRINTS:PR00364 Pfam:PF00931 InterPro:IPR011713 Pfam:PF07725 EMBL:AL161511 EMBL:AL110116 PIR:T…	7.00E-18
chr3.CM0115.32	99.1.4.3671	GO_ID:21861	ath:At1g55020	F14C21.54; lipoxygenase (LOX1) [EC:1.13.11.12] [KO:K00454]	0				LOXX_SOYBN	Dioxygenase;Fattyacidbiosynthesis;Iron;Lipidsynthesis;Metal-binding;Multigenefamily;Oxidoreductase;Oxylipinbiosynthesis,Seed lipoxygenase (EC 1.13.11.12).	0	GO_ID:21861	TAIR|gene:2011029 SPTR:Q06327 symbol:AT1G55020 [GO:0006952 "defense response" evidence=TAS] [GO:0009611 "response to wounding" evidence=TAS] [GO:0009695 "jasmonic acid biosynthesis" evidence=TAS] [GO:0009737 "response to abscisic acid stimulus" evidence=IEP] [GO:0009753 "response to jasmonic acid stimulus" evidence=IEP] [GO:0009816 "defense response to pathogenic bacteria, incompatible interactio…	0
chr3.CM0115.32	99.1.3.1.129	EC 1.13.11.12	ath:At1g55020	F14C21.54; lipoxygenase (LOX1) [EC:1.13.11.12] [KO:K00454]	0				LOXX_SOYBN	Dioxygenase;Fattyacidbiosynthesis;Iron;Lipidsynthesis;Metal-binding;Multigenefamily;Oxidoreductase;Oxylipinbiosynthesis,Seed lipoxygenase (EC 1.13.11.12).	0	GO_ID:21861	TAIR|gene:2011029 SPTR:Q06327 symbol:AT1G55020 [GO:0006952 "defense response" evidence=TAS] [GO:0009611 "response to wounding" evidence=TAS] [GO:0009695 "jasmonic acid biosynthesis" evidence=TAS] [GO:0009737 "response to abscisic acid stimulus" evidence=IEP] [GO:0009753 "response to jasmonic acid stimulus" evidence=IEP] [GO:0009816 "defense response to pathogenic bacteria, incompatible interactio…	0
chr3.CM0115.32	99.1.1.35	KO:K00454	ath:At1g55020	F14C21.54; lipoxygenase (LOX1) [EC:1.13.11.12] [KO:K00454]	0				LOXX_SOYBN	Dioxygenase;Fattyacidbiosynthesis;Iron;Lipidsynthesis;Metal-binding;Multigenefamily;Oxidoreductase;Oxylipinbiosynthesis,Seed lipoxygenase (EC 1.13.11.12).	0	GO_ID:21861	TAIR|gene:2011029 SPTR:Q06327 symbol:AT1G55020 [GO:0006952 "defense response" evidence=TAS] [GO:0009611 "response to wounding" evidence=TAS] [GO:0009695 "jasmonic acid biosynthesis" evidence=TAS] [GO:0009737 "response to abscisic acid stimulus" evidence=IEP] [GO:0009753 "response to jasmonic acid stimulus" evidence=IEP] [GO:0009816 "defense response to pathogenic bacteria, incompatible interactio…	0
Ljwgs_135565.1	99.1.4.4495	GO_ID:7205							RGA3_SOLBU	ATP-binding;Leucine-richrepeat;Nucleotide-binding;Plantdefense;Repeat,Putative disease resistance protein RGA3 (RGA1-blb) (Blight resistance protein B149).	9.00E-80	GO_ID:7205	TAIR|gene:2091661 SPTR:Q9LRR5 symbol:AT3G14460.1 [GO:0006952 "defense response" evidence=ISS] Pfam:PF00560 InterPro:IPR001611 InterPro:IPR002182 InterPro:IPR000767 PRINTS:PR00019 PRINTS:PR00364 Pfam:PF00931 EMBL:AB028617 SPTR:Q9LRR5	4.00E-37
Ljwgs_135565.1	99.1.3.2.2534	RGA3_SOLBU							RGA3_SOLBU	ATP-binding;Leucine-richrepeat;Nucleotide-binding;Plantdefense;Repeat,Putative disease resistance protein RGA3 (RGA1-blb) (Blight resistance protein B149).	9.00E-80	GO_ID:7205	TAIR|gene:2091661 SPTR:Q9LRR5 symbol:AT3G14460.1 [GO:0006952 "defense response" evidence=ISS] Pfam:PF00560 InterPro:IPR001611 InterPro:IPR002182 InterPro:IPR000767 PRINTS:PR00019 PRINTS:PR00364 Pfam:PF00931 EMBL:AB028617 SPTR:Q9LRR5	4.00E-37
chr1.TM0805.8	99.1.3.2.17	TMVRN_NICGU							TMVRN_NICGU	Alternativesplicing;ATP-binding;Hypersensitiveresponse;Leucine-richrepeat;Nucleotide-binding;Plantdefense;Repeat,TMV resistance protein N.	7.00E-32	GO_ID:40752	TAIR|gene:2032717 SPTR:Q9SSN5 symbol:AT1G72910.1 [GO:0006952 "defense response" evidence=ISS] InterPro:IPR000157 InterPro:IPR000767 Pfam:PF01582 GO:GO:0016020 SMART:SM00255 PROSITE:PS50104 PRINTS:PR00364 EMBL:AC008017 PIR:C96754 SPTR:Q9SSN5	6.00E-26
chr1.TM0805.8	99.1.4.5153	GO_ID:40752							TMVRN_NICGU	Alternativesplicing;ATP-binding;Hypersensitiveresponse;Leucine-richrepeat;Nucleotide-binding;Plantdefense;Repeat,TMV resistance protein N.	7.00E-32	GO_ID:40752	TAIR|gene:2032717 SPTR:Q9SSN5 symbol:AT1G72910.1 [GO:0006952 "defense response" evidence=ISS] InterPro:IPR000157 InterPro:IPR000767 Pfam:PF01582 GO:GO:0016020 SMART:SM00255 PROSITE:PS50104 PRINTS:PR00364 EMBL:AC008017 PIR:C96754 SPTR:Q9SSN5	6.00E-26
Ljwgs_070284.1	2.3.2.1.9	YIDC, spoIIIJ, OXA1 preprotein translocase YidC subunit [COG:COG0706] [TC:2.A.9]	ath:At1g24490	F21J9.16; 60 kDa inner membrane family protein [KO:K03217]	9.00E-23				SIRK_ARATH	ATP-binding;Kinase;Leucine-richrepeat;Membrane;Nucleotide-binding;Plantdefense;Receptor;Repeat;Serine/threonine-proteinkinase;Signal;Transferase;Transmembrane,Senescence-induced receptor-like serine/threonine-protein kinase precursor (FLG22-induced receptor-like kinase 1).	5.00E-61	GO_ID:393	TAIR|gene:3439013 SPTR:Q9SZV2 symbol:AT4G29990.1 [GO:0004672 "protein kinase activity" evidence=ISS] [GO:0005524 "ATP binding" evidence=ISS] [GO:0006468 "protein amino acid phosphorylation" evidence=ISS] Pfam:PF00560 InterPro:IPR000719 InterPro:IPR008271 Pfam:PF00069 INTERPRO:IPR001245 Prosite:PS00108 InterPro:IPR001611 InterPro:IPR007090 Prosite:PS00107 PRINTS:PR00109 ProDom:PD000001 PROSITE:PS5…	3.00E-76
Ljwgs_029302.1	1.10.9.5	E4.3.1.5 phenylalanine ammonia-lyase [EC:4.3.1.5] [GO:0045548]	ath:At2g37040	T1J8.22; phenylalanine ammonia-lyase 1 (PAL1) [EC:4.3.1.5] [KO:K01747]	5.00E-27				PAL1_PHAVU	Lyase;Multigenefamily;Phenylpropanoidmetabolism,Phenylalanine ammonia-lyase class I (EC 4.3.1.5) (Fragment).	2.00E-30	GO_ID:7997	TAIR|gene:2057980 SPTR:Q94AN1 symbol:AT2G37040.1 [GO:0006952 "defense response" evidence=TAS] [GO:0009611 "response to wounding" evidence=TAS] [GO:0045548 "phenylalanine ammonia-lyase activity" evidence=ISS] [GO:0006979 "response to oxidative stress" evidence=IEP] InterPro:IPR001106 InterPro:IPR005922 Pfam:PF00221 GO:GO:0005737 GO:GO:0009058 HSSP:P21310 PROSITE:PS00488 EMBL:AY045919 EMBL:AY079363…	1.00E-27
Ljwgs_029302.1	1.5.13.12	E4.3.1.5 phenylalanine ammonia-lyase [EC:4.3.1.5] [GO:0045548]	ath:At2g37040	T1J8.22; phenylalanine ammonia-lyase 1 (PAL1) [EC:4.3.1.5] [KO:K01747]	5.00E-27				PAL1_PHAVU	Lyase;Multigenefamily;Phenylpropanoidmetabolism,Phenylalanine ammonia-lyase class I (EC 4.3.1.5) (Fragment).	2.00E-30	GO_ID:7997	TAIR|gene:2057980 SPTR:Q94AN1 symbol:AT2G37040.1 [GO:0006952 "defense response" evidence=TAS] [GO:0009611 "response to wounding" evidence=TAS] [GO:0045548 "phenylalanine ammonia-lyase activity" evidence=ISS] [GO:0006979 "response to oxidative stress" evidence=IEP] InterPro:IPR001106 InterPro:IPR005922 Pfam:PF00221 GO:GO:0005737 GO:GO:0009058 HSSP:P21310 PROSITE:PS00488 EMBL:AY045919 EMBL:AY079363…	1.00E-27
Ljwgs_029302.1	1.2.7.15	E4.3.1.5 phenylalanine ammonia-lyase [EC:4.3.1.5] [GO:0045548]	ath:At2g37040	T1J8.22; phenylalanine ammonia-lyase 1 (PAL1) [EC:4.3.1.5] [KO:K01747]	5.00E-27				PAL1_PHAVU	Lyase;Multigenefamily;Phenylpropanoidmetabolism,Phenylalanine ammonia-lyase class I (EC 4.3.1.5) (Fragment).	2.00E-30	GO_ID:7997	TAIR|gene:2057980 SPTR:Q94AN1 symbol:AT2G37040.1 [GO:0006952 "defense response" evidence=TAS] [GO:0009611 "response to wounding" evidence=TAS] [GO:0045548 "phenylalanine ammonia-lyase activity" evidence=ISS] [GO:0006979 "response to oxidative stress" evidence=IEP] InterPro:IPR001106 InterPro:IPR005922 Pfam:PF00221 GO:GO:0005737 GO:GO:0009058 HSSP:P21310 PROSITE:PS00488 EMBL:AY045919 EMBL:AY079363…	1.00E-27
Ljwgs_029302.1	1.5.12.36	E4.3.1.5 phenylalanine ammonia-lyase [EC:4.3.1.5] [GO:0045548]	ath:At2g37040	T1J8.22; phenylalanine ammonia-lyase 1 (PAL1) [EC:4.3.1.5] [KO:K01747]	5.00E-27				PAL1_PHAVU	Lyase;Multigenefamily;Phenylpropanoidmetabolism,Phenylalanine ammonia-lyase class I (EC 4.3.1.5) (Fragment).	2.00E-30	GO_ID:7997	TAIR|gene:2057980 SPTR:Q94AN1 symbol:AT2G37040.1 [GO:0006952 "defense response" evidence=TAS] [GO:0009611 "response to wounding" evidence=TAS] [GO:0045548 "phenylalanine ammonia-lyase activity" evidence=ISS] [GO:0006979 "response to oxidative stress" evidence=IEP] InterPro:IPR001106 InterPro:IPR005922 Pfam:PF00221 GO:GO:0005737 GO:GO:0009058 HSSP:P21310 PROSITE:PS00488 EMBL:AY045919 EMBL:AY079363…	1.00E-27
Ljwgs_101335.1	99.1.4.3671	GO_ID:21861	ath:At1g55020	F14C21.54; lipoxygenase (LOX1) [EC:1.13.11.12] [KO:K00454]	3.00E-22				LOX3_PEA	Dioxygenase;Fattyacidbiosynthesis;Iron;Lipidsynthesis;Metal-binding;Multigenefamily;Oxidoreductase;Oxylipinbiosynthesis,Seed lipoxygenase-3 (EC 1.13.11.12).	4.00E-25	GO_ID:21861	TAIR|gene:2011029 SPTR:Q06327 symbol:AT1G55020 [GO:0006952 "defense response" evidence=TAS] [GO:0009611 "response to wounding" evidence=TAS] [GO:0009695 "jasmonic acid biosynthesis" evidence=TAS] [GO:0009737 "response to abscisic acid stimulus" evidence=IEP] [GO:0009753 "response to jasmonic acid stimulus" evidence=IEP] [GO:0009816 "defense response to pathogenic bacteria, incompatible interactio…	6.00E-23
Ljwgs_101335.1	99.1.3.1.129	EC 1.13.11.12	ath:At1g55020	F14C21.54; lipoxygenase (LOX1) [EC:1.13.11.12] [KO:K00454]	3.00E-22				LOX3_PEA	Dioxygenase;Fattyacidbiosynthesis;Iron;Lipidsynthesis;Metal-binding;Multigenefamily;Oxidoreductase;Oxylipinbiosynthesis,Seed lipoxygenase-3 (EC 1.13.11.12).	4.00E-25	GO_ID:21861	TAIR|gene:2011029 SPTR:Q06327 symbol:AT1G55020 [GO:0006952 "defense response" evidence=TAS] [GO:0009611 "response to wounding" evidence=TAS] [GO:0009695 "jasmonic acid biosynthesis" evidence=TAS] [GO:0009737 "response to abscisic acid stimulus" evidence=IEP] [GO:0009753 "response to jasmonic acid stimulus" evidence=IEP] [GO:0009816 "defense response to pathogenic bacteria, incompatible interactio…	6.00E-23
Ljwgs_101335.1	99.1.1.35	KO:K00454	ath:At1g55020	F14C21.54; lipoxygenase (LOX1) [EC:1.13.11.12] [KO:K00454]	3.00E-22				LOX3_PEA	Dioxygenase;Fattyacidbiosynthesis;Iron;Lipidsynthesis;Metal-binding;Multigenefamily;Oxidoreductase;Oxylipinbiosynthesis,Seed lipoxygenase-3 (EC 1.13.11.12).	4.00E-25	GO_ID:21861	TAIR|gene:2011029 SPTR:Q06327 symbol:AT1G55020 [GO:0006952 "defense response" evidence=TAS] [GO:0009611 "response to wounding" evidence=TAS] [GO:0009695 "jasmonic acid biosynthesis" evidence=TAS] [GO:0009737 "response to abscisic acid stimulus" evidence=IEP] [GO:0009753 "response to jasmonic acid stimulus" evidence=IEP] [GO:0009816 "defense response to pathogenic bacteria, incompatible interactio…	6.00E-23
Ljwgs_067107.1	99.1.3.2.17	TMVRN_NICGU							TMVRN_NICGU	Alternativesplicing;ATP-binding;Hypersensitiveresponse;Leucine-richrepeat;Nucleotide-binding;Plantdefense;Repeat,TMV resistance protein N.	2.00E-38	GO_ID:37624	TAIR|gene:2032732 SPTR:Q9SSN3 symbol:AT1G72930.1 [GO:0006952 "defense response" evidence=ISS] InterPro:IPR000157 Pfam:PF01582 GO:GO:0016020 SMART:SM00255 PROSITE:PS50104 EMBL:AC008017 EMBL:AY044312 EMBL:AY065114 EMBL:AY081663 EMBL:AY086809 PIR:E96754 SPTR:Q9SSN3	1.00E-29
Ljwgs_067107.1	99.1.4.4556	GO_ID:37624							TMVRN_NICGU	Alternativesplicing;ATP-binding;Hypersensitiveresponse;Leucine-richrepeat;Nucleotide-binding;Plantdefense;Repeat,TMV resistance protein N.	2.00E-38	GO_ID:37624	TAIR|gene:2032732 SPTR:Q9SSN3 symbol:AT1G72930.1 [GO:0006952 "defense response" evidence=ISS] InterPro:IPR000157 Pfam:PF01582 GO:GO:0016020 SMART:SM00255 PROSITE:PS50104 EMBL:AC008017 EMBL:AY044312 EMBL:AY065114 EMBL:AY081663 EMBL:AY086809 PIR:E96754 SPTR:Q9SSN3	1.00E-29
chr4.CM0500.12.1	99.1.4.2497	GO_ID:478							NOX1_HUMAN	Alternativesplicing;Electrontransport;FAD;Glycoprotein;Heme;Iontransport;Ionicchannel;Iron;Membrane;Metal-binding;NADP;Oxidoreductase;Transmembrane;Transport;Voltage-gatedchannel,NADPH oxidase homolog 1 (NOX-1) (NOH-1) (NADH/NADPH mitogenic oxidase subunit P65-MOX) (Mitogenic oxidase 1) (MOX1).	1.00E-48	GO_ID:478	TAIR|gene:2024602 SPTR:O48538 symbol:ATRBOHF [GO:0005887 "integral to plasma membrane" evidence=IMP] [GO:0006800 "oxygen and reactive oxygen species metabolism" evidence=IMP] [GO:0006952 "defense response" evidence=IMP] [GO:0016174 "NAD(P)H oxidase activity" evidence=TAS] [GO:0009738 "abscisic acid mediated signaling" evidence=TAS] InterPro:IPR002048 InterPro:IPR002916 Pfam:PF00036 InterPro:IPR01…	4.00E-88
chr4.CM0500.12.1	99.1.3.2.1657	NOX1_HUMAN							NOX1_HUMAN	Alternativesplicing;Electrontransport;FAD;Glycoprotein;Heme;Iontransport;Ionicchannel;Iron;Membrane;Metal-binding;NADP;Oxidoreductase;Transmembrane;Transport;Voltage-gatedchannel,NADPH oxidase homolog 1 (NOX-1) (NOH-1) (NADH/NADPH mitogenic oxidase subunit P65-MOX) (Mitogenic oxidase 1) (MOX1).	1.00E-48	GO_ID:478	TAIR|gene:2024602 SPTR:O48538 symbol:ATRBOHF [GO:0005887 "integral to plasma membrane" evidence=IMP] [GO:0006800 "oxygen and reactive oxygen species metabolism" evidence=IMP] [GO:0006952 "defense response" evidence=IMP] [GO:0016174 "NAD(P)H oxidase activity" evidence=TAS] [GO:0009738 "abscisic acid mediated signaling" evidence=TAS] InterPro:IPR002048 InterPro:IPR002916 Pfam:PF00036 InterPro:IPR01…	4.00E-88
chr5.CM0260.59	99.1.4.3671	GO_ID:21861	ath:At1g55020	F14C21.54; lipoxygenase (LOX1) [EC:1.13.11.12] [KO:K00454]	7.00E-38				LOX3_SOYBN	3D-structure;Dioxygenase;Fattyacidbiosynthesis;Iron;Lipidsynthesis;Metal-binding;Multigenefamily;Oxidoreductase;Oxylipinbiosynthesis,Seed lipoxygenase-3 (EC 1.13.11.12) (L-3).	3.00E-50	GO_ID:21861	TAIR|gene:2011029 SPTR:Q06327 symbol:AT1G55020 [GO:0006952 "defense response" evidence=TAS] [GO:0009611 "response to wounding" evidence=TAS] [GO:0009695 "jasmonic acid biosynthesis" evidence=TAS] [GO:0009737 "response to abscisic acid stimulus" evidence=IEP] [GO:0009753 "response to jasmonic acid stimulus" evidence=IEP] [GO:0009816 "defense response to pathogenic bacteria, incompatible interactio…	2.00E-38
chr5.CM0260.59	99.1.3.1.129	EC 1.13.11.12	ath:At1g55020	F14C21.54; lipoxygenase (LOX1) [EC:1.13.11.12] [KO:K00454]	7.00E-38				LOX3_SOYBN	3D-structure;Dioxygenase;Fattyacidbiosynthesis;Iron;Lipidsynthesis;Metal-binding;Multigenefamily;Oxidoreductase;Oxylipinbiosynthesis,Seed lipoxygenase-3 (EC 1.13.11.12) (L-3).	3.00E-50	GO_ID:21861	TAIR|gene:2011029 SPTR:Q06327 symbol:AT1G55020 [GO:0006952 "defense response" evidence=TAS] [GO:0009611 "response to wounding" evidence=TAS] [GO:0009695 "jasmonic acid biosynthesis" evidence=TAS] [GO:0009737 "response to abscisic acid stimulus" evidence=IEP] [GO:0009753 "response to jasmonic acid stimulus" evidence=IEP] [GO:0009816 "defense response to pathogenic bacteria, incompatible interactio…	2.00E-38
chr5.CM0260.59	99.1.1.35	KO:K00454	ath:At1g55020	F14C21.54; lipoxygenase (LOX1) [EC:1.13.11.12] [KO:K00454]	7.00E-38				LOX3_SOYBN	3D-structure;Dioxygenase;Fattyacidbiosynthesis;Iron;Lipidsynthesis;Metal-binding;Multigenefamily;Oxidoreductase;Oxylipinbiosynthesis,Seed lipoxygenase-3 (EC 1.13.11.12) (L-3).	3.00E-50	GO_ID:21861	TAIR|gene:2011029 SPTR:Q06327 symbol:AT1G55020 [GO:0006952 "defense response" evidence=TAS] [GO:0009611 "response to wounding" evidence=TAS] [GO:0009695 "jasmonic acid biosynthesis" evidence=TAS] [GO:0009737 "response to abscisic acid stimulus" evidence=IEP] [GO:0009753 "response to jasmonic acid stimulus" evidence=IEP] [GO:0009816 "defense response to pathogenic bacteria, incompatible interactio…	2.00E-38
Ljwgs_049035.1	4.2.5	Apoptosis [CLASS:04210] [PATH:hsa04210] [GO:0006915]							WRK52_ARATH	Alternativesplicing;ATP-binding;DNA-binding;Leucine-richrepeat;Nuclearprotein;Nucleotide-binding;Plantdefense;Polymorphism;Repeat;Transcription;Transcriptionregulation,Probable WRKY transcription factor 52 (WRKY DNA-binding protein 52) (Disease resistance protein RRS1) (Resistance to Ralstonia solanacearum 1 protein) (Disease resistance protein SLH1) (SENSITIVE TO LOW HUMIDITY 1 protein).	1.00E-10	GO_ID:38318	TAIR|gene:2156578 SPTR:Q9FKB9 symbol:AT5G48770.1 [GO:0006952 "defense response" evidence=ISS] Pfam:PF00560 InterPro:IPR001611 InterPro:IPR000157 InterPro:IPR002182 InterPro:IPR000767 Pfam:PF01582 GO:GO:0006915 PRINTS:PR00019 GO:GO:0016020 InterPro:IPR011991 SMART:SM00255 PROSITE:PS50104 PRINTS:PR00364 Pfam:PF00931 InterPro:IPR011713 Pfam:PF07725 EMBL:AB012242 SPTR:Q9FKB9	2.00E-12
Ljwgs_039074.1.1	4.2.4.78	MOB1 maintenance of ploidy protein MOB1 (MPS1 binder 1)	ath:At4g19050	F13C5.220; mob1/phocein family protein [KO:K06685]	6.00E-09				WRK19_ARATH	ATP-binding;DNA-binding;Kinase;Leucine-richrepeat;Nuclearprotein;Nucleotide-binding;Plantdefense;Repeat;Serine/threonine-proteinkinase;Transcription;Transcriptionregulation;Transferase,Probable WRKY transcription factor 19 (WRKY DNA-binding protein 19).	6.00E-19	GO_ID:5644	TAIR|gene:2163425 SPTR:Q9FI14 symbol:AT5G44510.1 [GO:0006952 "defense response" evidence=ISS] Pfam:PF00560 InterPro:IPR001611 InterPro:IPR000157 InterPro:IPR002182 InterPro:IPR000767 Pfam:PF01582 GO:GO:0006915 GO:GO:0016020 InterPro:IPR011991 SMART:SM00255 PROSITE:PS50104 PRINTS:PR00364 Pfam:PF00931 InterPro:IPR011713 Pfam:PF07725 EMBL:AB017065 SPTR:Q9FI14	2.00E-19
Ljwgs_039074.1.1	4.2.5	Apoptosis [CLASS:04210] [PATH:hsa04210] [GO:0006915]	ath:At4g19050	F13C5.220; mob1/phocein family protein [KO:K06685]	6.00E-09				WRK19_ARATH	ATP-binding;DNA-binding;Kinase;Leucine-richrepeat;Nuclearprotein;Nucleotide-binding;Plantdefense;Repeat;Serine/threonine-proteinkinase;Transcription;Transcriptionregulation;Transferase,Probable WRKY transcription factor 19 (WRKY DNA-binding protein 19).	6.00E-19	GO_ID:5644	TAIR|gene:2163425 SPTR:Q9FI14 symbol:AT5G44510.1 [GO:0006952 "defense response" evidence=ISS] Pfam:PF00560 InterPro:IPR001611 InterPro:IPR000157 InterPro:IPR002182 InterPro:IPR000767 Pfam:PF01582 GO:GO:0006915 GO:GO:0016020 InterPro:IPR011991 SMART:SM00255 PROSITE:PS50104 PRINTS:PR00364 Pfam:PF00931 InterPro:IPR011713 Pfam:PF07725 EMBL:AB017065 SPTR:Q9FI14	2.00E-19
chr3.CM0091.12	4.2.4.78	MOB1 maintenance of ploidy protein MOB1 (MPS1 binder 1)	ath:At4g19050	F13C5.220; mob1/phocein family protein [KO:K06685]	7.00E-17				TMVRN_NICGU	Alternativesplicing;ATP-binding;Hypersensitiveresponse;Leucine-richrepeat;Nucleotide-binding;Plantdefense;Repeat,TMV resistance protein N.	4.00E-45	GO_ID:9195	TAIR|gene:2122198 SPTR:O65506 symbol:AT4G36140.1 [GO:0006952 "defense response" evidence=ISS] Pfam:PF00560 InterPro:IPR003593 InterPro:IPR001611 InterPro:IPR000157 InterPro:IPR002182 InterPro:IPR000767 Pfam:PF01582 GO:GO:0006915 SMART:SM00382 GO:GO:0016020 InterPro:IPR011991 SMART:SM00255 PROSITE:PS50104 PRINTS:PR00364 Pfam:PF00931 InterPro:IPR011713 Pfam:PF07725 EMBL:AL161588 EMBL:AL022141 PIR:T…	2.00E-41
chr3.CM0091.12	4.2.5	Apoptosis [CLASS:04210] [PATH:hsa04210] [GO:0006915]	ath:At4g19050	F13C5.220; mob1/phocein family protein [KO:K06685]	7.00E-17				TMVRN_NICGU	Alternativesplicing;ATP-binding;Hypersensitiveresponse;Leucine-richrepeat;Nucleotide-binding;Plantdefense;Repeat,TMV resistance protein N.	4.00E-45	GO_ID:9195	TAIR|gene:2122198 SPTR:O65506 symbol:AT4G36140.1 [GO:0006952 "defense response" evidence=ISS] Pfam:PF00560 InterPro:IPR003593 InterPro:IPR001611 InterPro:IPR000157 InterPro:IPR002182 InterPro:IPR000767 Pfam:PF01582 GO:GO:0006915 SMART:SM00382 GO:GO:0016020 InterPro:IPR011991 SMART:SM00255 PROSITE:PS50104 PRINTS:PR00364 Pfam:PF00931 InterPro:IPR011713 Pfam:PF07725 EMBL:AL161588 EMBL:AL022141 PIR:T…	2.00E-41
chr3.CM0282.98	4.2.4.78	MOB1 maintenance of ploidy protein MOB1 (MPS1 binder 1)	ath:At4g19050	F13C5.220; mob1/phocein family protein [KO:K06685]	5.00E-09				TMVRN_NICGU	Alternativesplicing;ATP-binding;Hypersensitiveresponse;Leucine-richrepeat;Nucleotide-binding;Plantdefense;Repeat,TMV resistance protein N.	6.00E-129	GO_ID:54443	TAIR|gene:2151490 SPTR:Q9FHG0 symbol:AT5G46450.1 [GO:0006952 "defense response" evidence=ISS] Pfam:PF00560 InterPro:IPR003593 InterPro:IPR001611 InterPro:IPR000157 InterPro:IPR002182 InterPro:IPR000767 Pfam:PF01582 GO:GO:0006915 SMART:SM00382 GO:GO:0016020 InterPro:IPR011991 SMART:SM00255 PROSITE:PS50104 PRINTS:PR00364 Pfam:PF00931 InterPro:IPR011713 Pfam:PF07725 EMBL:AB019223 SPTR:Q9FHG0	3.00E-112
chr3.CM0282.98	4.2.5	Apoptosis [CLASS:04210] [PATH:hsa04210] [GO:0006915]	ath:At4g19050	F13C5.220; mob1/phocein family protein [KO:K06685]	5.00E-09				TMVRN_NICGU	Alternativesplicing;ATP-binding;Hypersensitiveresponse;Leucine-richrepeat;Nucleotide-binding;Plantdefense;Repeat,TMV resistance protein N.	6.00E-129	GO_ID:54443	TAIR|gene:2151490 SPTR:Q9FHG0 symbol:AT5G46450.1 [GO:0006952 "defense response" evidence=ISS] Pfam:PF00560 InterPro:IPR003593 InterPro:IPR001611 InterPro:IPR000157 InterPro:IPR002182 InterPro:IPR000767 Pfam:PF01582 GO:GO:0006915 SMART:SM00382 GO:GO:0016020 InterPro:IPR011991 SMART:SM00255 PROSITE:PS50104 PRINTS:PR00364 Pfam:PF00931 InterPro:IPR011713 Pfam:PF07725 EMBL:AB019223 SPTR:Q9FHG0	3.00E-112
Ljwgs_061086.1.1	99.1.4.3501	GO_ID:19122							TGA3_ARATH	Activator;Coiledcoil;DNA-binding;Hypersensitiveresponse;Nuclearprotein;Plantdefense;Transcription;Transcriptionregulation,Transcription factor TGA3 (AtbZIP22).	2.00E-13	GO_ID:19122	TAIR|gene:3435149 SPTR:Q93XM6 symbol:AT1G08320.1 [GO:0003700 "transcription factor activity" evidence=ISS] [GO:0003677 "DNA binding" evidence=ISS] InterPro:IPR004827 Pfam:PF00170 GO:GO:0005634 SMART:SM00338 PROSITE:PS50217 PROSITE:PS00036 InterPro:IPR011616 EMBL:AJ314757 SPTR:Q93XM6	2.00E-14
Ljwgs_061086.1.1	99.1.3.2.2348	TGA3_ARATH							TGA3_ARATH	Activator;Coiledcoil;DNA-binding;Hypersensitiveresponse;Nuclearprotein;Plantdefense;Transcription;Transcriptionregulation,Transcription factor TGA3 (AtbZIP22).	2.00E-13	GO_ID:19122	TAIR|gene:3435149 SPTR:Q93XM6 symbol:AT1G08320.1 [GO:0003700 "transcription factor activity" evidence=ISS] [GO:0003677 "DNA binding" evidence=ISS] InterPro:IPR004827 Pfam:PF00170 GO:GO:0005634 SMART:SM00338 PROSITE:PS50217 PROSITE:PS00036 InterPro:IPR011616 EMBL:AJ314757 SPTR:Q93XM6	2.00E-14
Ljwgs_027753.1	4.2.5	Apoptosis [CLASS:04210] [PATH:hsa04210] [GO:0006915]							TMVRN_NICGU	Alternativesplicing;ATP-binding;Hypersensitiveresponse;Leucine-richrepeat;Nucleotide-binding;Plantdefense;Repeat,TMV resistance protein N.	1.00E-92	GO_ID:18353	TAIR|gene:2160486 SPTR:Q9FFS5 symbol:AT5G41550.1 [GO:0006952 "defense response" evidence=ISS] Pfam:PF00560 InterPro:IPR003593 InterPro:IPR001611 InterPro:IPR000157 InterPro:IPR002182 InterPro:IPR000767 Pfam:PF01582 GO:GO:0006915 SMART:SM00382 GO:GO:0016020 InterPro:IPR011991 SMART:SM00255 PROSITE:PS50104 PRINTS:PR00364 Pfam:PF00931 InterPro:IPR011713 Pfam:PF07725 EMBL:AB005233 SPTR:Q9FFS5	1.00E-76
chr6.CM0057.24	4.2.5	Apoptosis [CLASS:04210] [PATH:hsa04210] [GO:0006915]							TMVRN_NICGU	Alternativesplicing;ATP-binding;Hypersensitiveresponse;Leucine-richrepeat;Nucleotide-binding;Plantdefense;Repeat,TMV resistance protein N.	7.00E-90	GO_ID:33237	TAIR|gene:2118105 SPTR:Q9SZ66 symbol:AT4G12010.1 [GO:0006952 "defense response" evidence=ISS] Pfam:PF00560 InterPro:IPR001611 InterPro:IPR000157 InterPro:IPR002182 InterPro:IPR000767 Pfam:PF01582 GO:GO:0006915 PRINTS:PR00019 GO:GO:0016020 SMART:SM00255 PROSITE:PS50104 PRINTS:PR00364 Pfam:PF00931 InterPro:IPR011713 Pfam:PF07725 EMBL:AL161533 EMBL:AL049638 PIR:T06608 SPTR:Q9SZ66	6.00E-79
Ljwgs_011987.1	1.9.4.15	E2.7.1.- [EC:2.7.1.-] [COG:COG0515 COG1493]	ath:At5g02290	T1E22.50; protein kinase, putative [EC:2.7.1.37] [KO:K00870]	2.00E-35	YMR001c	COG0515	2.00E-15	PBS1_ARATH	ATP-binding;Directproteinsequencing;Kinase;Nucleotide-binding;Phosphorylation;Plantdefense;Serine/threonine-proteinkinase;Transferase,Serine/threonine-protein kinase PBS1 (EC 2.7.1.37) (AvrPphB susceptible protein 1).	2.00E-44	GO_ID:18723	TAIR|gene:2142513 SPTR:Q8H1D6 symbol:AT5G10520.1 [GO:0008372 "cellular component unknown" evidence=ND] [GO:0016301 "kinase activity" evidence=ISS] InterPro:IPR000719 InterPro:IPR008271 Pfam:PF00069 Prosite:PS00108 Prosite:PS00107 ProDom:PD000001 PROSITE:PS50011 EMBL:AY150507 SPTR:Q8H1D6	7.00E-116
Ljwgs_011987.1	1.7.8.19	WAAY, rfaY lipopolysaccharide core biosynthesis protein RFAY [EC:2.7.-.-] [COG:COG0515]	ath:At5g02290	T1E22.50; protein kinase, putative [EC:2.7.1.37] [KO:K00870]	2.00E-35	YMR001c	COG0515	2.00E-15	PBS1_ARATH	ATP-binding;Directproteinsequencing;Kinase;Nucleotide-binding;Phosphorylation;Plantdefense;Serine/threonine-proteinkinase;Transferase,Serine/threonine-protein kinase PBS1 (EC 2.7.1.37) (AvrPphB susceptible protein 1).	2.00E-44	GO_ID:18723	TAIR|gene:2142513 SPTR:Q8H1D6 symbol:AT5G10520.1 [GO:0008372 "cellular component unknown" evidence=ND] [GO:0016301 "kinase activity" evidence=ISS] InterPro:IPR000719 InterPro:IPR008271 Pfam:PF00069 Prosite:PS00108 Prosite:PS00107 ProDom:PD000001 PROSITE:PS50011 EMBL:AY150507 SPTR:Q8H1D6	7.00E-116
Ljwgs_011987.1	1.1.17.19	E2.7.1.- [EC:2.7.1.-] [COG:COG0515 COG1493]	ath:At5g02290	T1E22.50; protein kinase, putative [EC:2.7.1.37] [KO:K00870]	2.00E-35	YMR001c	COG0515	2.00E-15	PBS1_ARATH	ATP-binding;Directproteinsequencing;Kinase;Nucleotide-binding;Phosphorylation;Plantdefense;Serine/threonine-proteinkinase;Transferase,Serine/threonine-protein kinase PBS1 (EC 2.7.1.37) (AvrPphB susceptible protein 1).	2.00E-44	GO_ID:18723	TAIR|gene:2142513 SPTR:Q8H1D6 symbol:AT5G10520.1 [GO:0008372 "cellular component unknown" evidence=ND] [GO:0016301 "kinase activity" evidence=ISS] InterPro:IPR000719 InterPro:IPR008271 Pfam:PF00069 Prosite:PS00108 Prosite:PS00107 ProDom:PD000001 PROSITE:PS50011 EMBL:AY150507 SPTR:Q8H1D6	7.00E-116
Ljwgs_011987.1	3.3.10.117	BMPR1 bone morphogenetic protein receptor, type I [EC:2.7.1.37]	ath:At5g02290	T1E22.50; protein kinase, putative [EC:2.7.1.37] [KO:K00870]	2.00E-35	YMR001c	COG0515	2.00E-15	PBS1_ARATH	ATP-binding;Directproteinsequencing;Kinase;Nucleotide-binding;Phosphorylation;Plantdefense;Serine/threonine-proteinkinase;Transferase,Serine/threonine-protein kinase PBS1 (EC 2.7.1.37) (AvrPphB susceptible protein 1).	2.00E-44	GO_ID:18723	TAIR|gene:2142513 SPTR:Q8H1D6 symbol:AT5G10520.1 [GO:0008372 "cellular component unknown" evidence=ND] [GO:0016301 "kinase activity" evidence=ISS] InterPro:IPR000719 InterPro:IPR008271 Pfam:PF00069 Prosite:PS00108 Prosite:PS00107 ProDom:PD000001 PROSITE:PS50011 EMBL:AY150507 SPTR:Q8H1D6	7.00E-116
Ljwgs_011987.1	1.11.16.8	E2.7.1.- [EC:2.7.1.-] [COG:COG0515 COG1493]	ath:At5g02290	T1E22.50; protein kinase, putative [EC:2.7.1.37] [KO:K00870]	2.00E-35	YMR001c	COG0515	2.00E-15	PBS1_ARATH	ATP-binding;Directproteinsequencing;Kinase;Nucleotide-binding;Phosphorylation;Plantdefense;Serine/threonine-proteinkinase;Transferase,Serine/threonine-protein kinase PBS1 (EC 2.7.1.37) (AvrPphB susceptible protein 1).	2.00E-44	GO_ID:18723	TAIR|gene:2142513 SPTR:Q8H1D6 symbol:AT5G10520.1 [GO:0008372 "cellular component unknown" evidence=ND] [GO:0016301 "kinase activity" evidence=ISS] InterPro:IPR000719 InterPro:IPR008271 Pfam:PF00069 Prosite:PS00108 Prosite:PS00107 ProDom:PD000001 PROSITE:PS50011 EMBL:AY150507 SPTR:Q8H1D6	7.00E-116
Ljwgs_011987.1	4.2.4	Cell cycle [CLASS:04110] [PATH:hsa04110] [COG:COG0515]	ath:At5g02290	T1E22.50; protein kinase, putative [EC:2.7.1.37] [KO:K00870]	2.00E-35	YMR001c	COG0515	2.00E-15	PBS1_ARATH	ATP-binding;Directproteinsequencing;Kinase;Nucleotide-binding;Phosphorylation;Plantdefense;Serine/threonine-proteinkinase;Transferase,Serine/threonine-protein kinase PBS1 (EC 2.7.1.37) (AvrPphB susceptible protein 1).	2.00E-44	GO_ID:18723	TAIR|gene:2142513 SPTR:Q8H1D6 symbol:AT5G10520.1 [GO:0008372 "cellular component unknown" evidence=ND] [GO:0016301 "kinase activity" evidence=ISS] InterPro:IPR000719 InterPro:IPR008271 Pfam:PF00069 Prosite:PS00108 Prosite:PS00107 ProDom:PD000001 PROSITE:PS50011 EMBL:AY150507 SPTR:Q8H1D6	7.00E-116
Ljwgs_011987.1	3.2.2.1	Protein kinase [EC:2.7.1.37]	ath:At5g02290	T1E22.50; protein kinase, putative [EC:2.7.1.37] [KO:K00870]	2.00E-35	YMR001c	COG0515	2.00E-15	PBS1_ARATH	ATP-binding;Directproteinsequencing;Kinase;Nucleotide-binding;Phosphorylation;Plantdefense;Serine/threonine-proteinkinase;Transferase,Serine/threonine-protein kinase PBS1 (EC 2.7.1.37) (AvrPphB susceptible protein 1).	2.00E-44	GO_ID:18723	TAIR|gene:2142513 SPTR:Q8H1D6 symbol:AT5G10520.1 [GO:0008372 "cellular component unknown" evidence=ND] [GO:0016301 "kinase activity" evidence=ISS] InterPro:IPR000719 InterPro:IPR008271 Pfam:PF00069 Prosite:PS00108 Prosite:PS00107 ProDom:PD000001 PROSITE:PS50011 EMBL:AY150507 SPTR:Q8H1D6	7.00E-116
chr6.CM0066.3.1	99.1.4.3132	GO_ID:23079							NPR1_ARATH	ANKrepeat;Hypersensitiveresponse;Plantdefense;Polymorphism;Repeat,Regulatory protein NPR1 (Nonexpresser of PR genes 1) (Noninducible immunity 1) (Nim1) (Salicylic acid insensitive 1) (Sai1).	1.00E-55	GO_ID:23079	TAIR|gene:2120799 SPTR:Q9SZI3 symbol:AT4G26120.1 [GO:0000004 "biological process unknown" evidence=ND] [GO:0008372 "cellular component unknown" evidence=ND] [GO:0005515 "protein binding" evidence=ISS] InterPro:IPR000210 InterPro:IPR002110 Pfam:PF00023 Pfam:PF00651 SMART:SM00225 PROSITE:PS50097 PRINTS:PR01415 SMART:SM00248 PROSITE:PS50297 PROSITE:PS50088 HSSP:Q60778 EMBL:AL161564 EMBL:AL049483 PIR…	1.00E-56
chr6.CM0066.3.1	99.1.3.2.613	NPR1_ARATH							NPR1_ARATH	ANKrepeat;Hypersensitiveresponse;Plantdefense;Polymorphism;Repeat,Regulatory protein NPR1 (Nonexpresser of PR genes 1) (Noninducible immunity 1) (Nim1) (Salicylic acid insensitive 1) (Sai1).	1.00E-55	GO_ID:23079	TAIR|gene:2120799 SPTR:Q9SZI3 symbol:AT4G26120.1 [GO:0000004 "biological process unknown" evidence=ND] [GO:0008372 "cellular component unknown" evidence=ND] [GO:0005515 "protein binding" evidence=ISS] InterPro:IPR000210 InterPro:IPR002110 Pfam:PF00023 Pfam:PF00651 SMART:SM00225 PROSITE:PS50097 PRINTS:PR01415 SMART:SM00248 PROSITE:PS50297 PROSITE:PS50088 HSSP:Q60778 EMBL:AL161564 EMBL:AL049483 PIR…	1.00E-56
TM0990.8	1.9.4.15	E2.7.1.- [EC:2.7.1.-] [COG:COG0515 COG1493]	ath:At5g02290	T1E22.50; protein kinase, putative [EC:2.7.1.37] [KO:K00870]	3.00E-35	YGL179c	COG0515	4.00E-12	PBS1_ARATH	ATP-binding;Directproteinsequencing;Kinase;Nucleotide-binding;Phosphorylation;Plantdefense;Serine/threonine-proteinkinase;Transferase,Serine/threonine-protein kinase PBS1 (EC 2.7.1.37) (AvrPphB susceptible protein 1).	1.00E-39	GO_ID:16915	TAIR|gene:2132167 SPTR:Q8L7V7 symbol:AT4G02010.1 [GO:0016301 "kinase activity" evidence=ISS] InterPro:IPR000719 InterPro:IPR008271 Pfam:PF00069 Prosite:PS00108 Prosite:PS00107 ProDom:PD000001 PROSITE:PS50011 EMBL:AY125515 EMBL:BT009694 SPTR:Q8L7V7	1.00E-149
TM0990.8	1.7.8.19	WAAY, rfaY lipopolysaccharide core biosynthesis protein RFAY [EC:2.7.-.-] [COG:COG0515]	ath:At5g02290	T1E22.50; protein kinase, putative [EC:2.7.1.37] [KO:K00870]	3.00E-35	YGL179c	COG0515	4.00E-12	PBS1_ARATH	ATP-binding;Directproteinsequencing;Kinase;Nucleotide-binding;Phosphorylation;Plantdefense;Serine/threonine-proteinkinase;Transferase,Serine/threonine-protein kinase PBS1 (EC 2.7.1.37) (AvrPphB susceptible protein 1).	1.00E-39	GO_ID:16915	TAIR|gene:2132167 SPTR:Q8L7V7 symbol:AT4G02010.1 [GO:0016301 "kinase activity" evidence=ISS] InterPro:IPR000719 InterPro:IPR008271 Pfam:PF00069 Prosite:PS00108 Prosite:PS00107 ProDom:PD000001 PROSITE:PS50011 EMBL:AY125515 EMBL:BT009694 SPTR:Q8L7V7	1.00E-149
TM0990.8	1.1.17.19	E2.7.1.- [EC:2.7.1.-] [COG:COG0515 COG1493]	ath:At5g02290	T1E22.50; protein kinase, putative [EC:2.7.1.37] [KO:K00870]	3.00E-35	YGL179c	COG0515	4.00E-12	PBS1_ARATH	ATP-binding;Directproteinsequencing;Kinase;Nucleotide-binding;Phosphorylation;Plantdefense;Serine/threonine-proteinkinase;Transferase,Serine/threonine-protein kinase PBS1 (EC 2.7.1.37) (AvrPphB susceptible protein 1).	1.00E-39	GO_ID:16915	TAIR|gene:2132167 SPTR:Q8L7V7 symbol:AT4G02010.1 [GO:0016301 "kinase activity" evidence=ISS] InterPro:IPR000719 InterPro:IPR008271 Pfam:PF00069 Prosite:PS00108 Prosite:PS00107 ProDom:PD000001 PROSITE:PS50011 EMBL:AY125515 EMBL:BT009694 SPTR:Q8L7V7	1.00E-149
TM0990.8	3.3.10.117	BMPR1 bone morphogenetic protein receptor, type I [EC:2.7.1.37]	ath:At5g02290	T1E22.50; protein kinase, putative [EC:2.7.1.37] [KO:K00870]	3.00E-35	YGL179c	COG0515	4.00E-12	PBS1_ARATH	ATP-binding;Directproteinsequencing;Kinase;Nucleotide-binding;Phosphorylation;Plantdefense;Serine/threonine-proteinkinase;Transferase,Serine/threonine-protein kinase PBS1 (EC 2.7.1.37) (AvrPphB susceptible protein 1).	1.00E-39	GO_ID:16915	TAIR|gene:2132167 SPTR:Q8L7V7 symbol:AT4G02010.1 [GO:0016301 "kinase activity" evidence=ISS] InterPro:IPR000719 InterPro:IPR008271 Pfam:PF00069 Prosite:PS00108 Prosite:PS00107 ProDom:PD000001 PROSITE:PS50011 EMBL:AY125515 EMBL:BT009694 SPTR:Q8L7V7	1.00E-149
TM0990.8	1.11.16.8	E2.7.1.- [EC:2.7.1.-] [COG:COG0515 COG1493]	ath:At5g02290	T1E22.50; protein kinase, putative [EC:2.7.1.37] [KO:K00870]	3.00E-35	YGL179c	COG0515	4.00E-12	PBS1_ARATH	ATP-binding;Directproteinsequencing;Kinase;Nucleotide-binding;Phosphorylation;Plantdefense;Serine/threonine-proteinkinase;Transferase,Serine/threonine-protein kinase PBS1 (EC 2.7.1.37) (AvrPphB susceptible protein 1).	1.00E-39	GO_ID:16915	TAIR|gene:2132167 SPTR:Q8L7V7 symbol:AT4G02010.1 [GO:0016301 "kinase activity" evidence=ISS] InterPro:IPR000719 InterPro:IPR008271 Pfam:PF00069 Prosite:PS00108 Prosite:PS00107 ProDom:PD000001 PROSITE:PS50011 EMBL:AY125515 EMBL:BT009694 SPTR:Q8L7V7	1.00E-149
TM0990.8	4.2.4	Cell cycle [CLASS:04110] [PATH:hsa04110] [COG:COG0515]	ath:At5g02290	T1E22.50; protein kinase, putative [EC:2.7.1.37] [KO:K00870]	3.00E-35	YGL179c	COG0515	4.00E-12	PBS1_ARATH	ATP-binding;Directproteinsequencing;Kinase;Nucleotide-binding;Phosphorylation;Plantdefense;Serine/threonine-proteinkinase;Transferase,Serine/threonine-protein kinase PBS1 (EC 2.7.1.37) (AvrPphB susceptible protein 1).	1.00E-39	GO_ID:16915	TAIR|gene:2132167 SPTR:Q8L7V7 symbol:AT4G02010.1 [GO:0016301 "kinase activity" evidence=ISS] InterPro:IPR000719 InterPro:IPR008271 Pfam:PF00069 Prosite:PS00108 Prosite:PS00107 ProDom:PD000001 PROSITE:PS50011 EMBL:AY125515 EMBL:BT009694 SPTR:Q8L7V7	1.00E-149
TM0990.8	3.2.2.1	Protein kinase [EC:2.7.1.37]	ath:At5g02290	T1E22.50; protein kinase, putative [EC:2.7.1.37] [KO:K00870]	3.00E-35	YGL179c	COG0515	4.00E-12	PBS1_ARATH	ATP-binding;Directproteinsequencing;Kinase;Nucleotide-binding;Phosphorylation;Plantdefense;Serine/threonine-proteinkinase;Transferase,Serine/threonine-protein kinase PBS1 (EC 2.7.1.37) (AvrPphB susceptible protein 1).	1.00E-39	GO_ID:16915	TAIR|gene:2132167 SPTR:Q8L7V7 symbol:AT4G02010.1 [GO:0016301 "kinase activity" evidence=ISS] InterPro:IPR000719 InterPro:IPR008271 Pfam:PF00069 Prosite:PS00108 Prosite:PS00107 ProDom:PD000001 PROSITE:PS50011 EMBL:AY125515 EMBL:BT009694 SPTR:Q8L7V7	1.00E-149
Ljwgs_137752.1	1.1.8.12	E3.2.1.39 glucan endo-1,3-beta-D-glucosidase [EC:3.2.1.39]	ath:At4g14080	FCAALL.82; glycosyl hydrolase family 17 protein / anther-specific protein (A6) [EC:3.2.1.39] [KO:K01199]	8.00E-28				E133_ARATH	Glycoprotein;Glycosidase;GPI-anchor;Hydrolase;Lipoprotein;Membrane;Plantdefense;Signal,Putative glucan endo-1,3-beta-glucosidase 3 precursor (EC 3.2.1.39) ((1->3)-beta-glucan endohydrolase) ((1->3)-beta-glucanase) (Beta-1,3- endoglucanase) (Beta-1,3-glucanase).	1.00E-82	GO_ID:4988	TAIR|gene:2205297 SPTR:Q9C7U5 symbol:AT1G66250.1 [GO:0031225 "anchored to membrane" evidence=TAS] [GO:0004553 "hydrolase activity, hydrolyzing O-glycosyl compounds" evidence=ISS] InterPro:IPR000490 PROSITE:PS00587 Pfam:PF00332 HSSP:P15737 EMBL:AC066691 PIR:E96687 SPTR:Q9C7U5	2.00E-88
Ljwgs_039074.1.1	4.2.4.78	MOB1 maintenance of ploidy protein MOB1 (MPS1 binder 1)	ath:At4g19050	F13C5.220; mob1/phocein family protein [KO:K06685]	6.00E-09				WRK19_ARATH	ATP-binding;DNA-binding;Kinase;Leucine-richrepeat;Nuclearprotein;Nucleotide-binding;Plantdefense;Repeat;Serine/threonine-proteinkinase;Transcription;Transcriptionregulation;Transferase,Probable WRKY transcription factor 19 (WRKY DNA-binding protein 19).	6.00E-19	GO_ID:5644	TAIR|gene:2163425 SPTR:Q9FI14 symbol:AT5G44510.1 [GO:0006952 "defense response" evidence=ISS] Pfam:PF00560 InterPro:IPR001611 InterPro:IPR000157 InterPro:IPR002182 InterPro:IPR000767 Pfam:PF01582 GO:GO:0006915 GO:GO:0016020 InterPro:IPR011991 SMART:SM00255 PROSITE:PS50104 PRINTS:PR00364 Pfam:PF00931 InterPro:IPR011713 Pfam:PF07725 EMBL:AB017065 SPTR:Q9FI14	2.00E-19
Ljwgs_039074.1.1	4.2.5	Apoptosis [CLASS:04210] [PATH:hsa04210] [GO:0006915]	ath:At4g19050	F13C5.220; mob1/phocein family protein [KO:K06685]	6.00E-09				WRK19_ARATH	ATP-binding;DNA-binding;Kinase;Leucine-richrepeat;Nuclearprotein;Nucleotide-binding;Plantdefense;Repeat;Serine/threonine-proteinkinase;Transcription;Transcriptionregulation;Transferase,Probable WRKY transcription factor 19 (WRKY DNA-binding protein 19).	6.00E-19	GO_ID:5644	TAIR|gene:2163425 SPTR:Q9FI14 symbol:AT5G44510.1 [GO:0006952 "defense response" evidence=ISS] Pfam:PF00560 InterPro:IPR001611 InterPro:IPR000157 InterPro:IPR002182 InterPro:IPR000767 Pfam:PF01582 GO:GO:0006915 GO:GO:0016020 InterPro:IPR011991 SMART:SM00255 PROSITE:PS50104 PRINTS:PR00364 Pfam:PF00931 InterPro:IPR011713 Pfam:PF07725 EMBL:AB017065 SPTR:Q9FI14	2.00E-19
chr4.CM0073.88	4.2.4.78	MOB1 maintenance of ploidy protein MOB1 (MPS1 binder 1)	ath:At4g19050	F13C5.220; mob1/phocein family protein [KO:K06685]	2.00E-22				TMVRN_NICGU	Alternativesplicing;ATP-binding;Hypersensitiveresponse;Leucine-richrepeat;Nucleotide-binding;Plantdefense;Repeat,TMV resistance protein N.	1.00E-60	GO_ID:33237	TAIR|gene:2118105 SPTR:Q9SZ66 symbol:AT4G12010.1 [GO:0006952 "defense response" evidence=ISS] Pfam:PF00560 InterPro:IPR001611 InterPro:IPR000157 InterPro:IPR002182 InterPro:IPR000767 Pfam:PF01582 GO:GO:0006915 PRINTS:PR00019 GO:GO:0016020 SMART:SM00255 PROSITE:PS50104 PRINTS:PR00364 Pfam:PF00931 InterPro:IPR011713 Pfam:PF07725 EMBL:AL161533 EMBL:AL049638 PIR:T06608 SPTR:Q9SZ66	9.00E-61
chr4.CM0073.88	4.2.5	Apoptosis [CLASS:04210] [PATH:hsa04210] [GO:0006915]	ath:At4g19050	F13C5.220; mob1/phocein family protein [KO:K06685]	2.00E-22				TMVRN_NICGU	Alternativesplicing;ATP-binding;Hypersensitiveresponse;Leucine-richrepeat;Nucleotide-binding;Plantdefense;Repeat,TMV resistance protein N.	1.00E-60	GO_ID:33237	TAIR|gene:2118105 SPTR:Q9SZ66 symbol:AT4G12010.1 [GO:0006952 "defense response" evidence=ISS] Pfam:PF00560 InterPro:IPR001611 InterPro:IPR000157 InterPro:IPR002182 InterPro:IPR000767 Pfam:PF01582 GO:GO:0006915 PRINTS:PR00019 GO:GO:0016020 SMART:SM00255 PROSITE:PS50104 PRINTS:PR00364 Pfam:PF00931 InterPro:IPR011713 Pfam:PF07725 EMBL:AL161533 EMBL:AL049638 PIR:T06608 SPTR:Q9SZ66	9.00E-61
chr2.TM1491.19	4.4.1.22	SERPINC1, AT3 antithrombin III	mmu:11905	Serpinc1; serine (or cysteine) proteinase inhibitor, clade C (antithrombin), member 1 [KO:K03911]	9.00E-41				PRTZ_HORVU	Directproteinsequencing;Multigenefamily;Plantdefense;Proteaseinhibitor;Seedstorageprotein;Storageprotein,Protein Z (Z4) (Major endosperm albumin).	8.00E-92	GO_ID:5617	TAIR|gene:3435226 SPTR:Q9S7T8 symbol:AT1G47710.1 [GO:0000004 "biological process unknown" evidence=ND] [GO:0008372 "cellular component unknown" evidence=ND] [GO:0004867 "serine-type endopeptidase inhibitor activity" evidence=ISS] InterPro:IPR000215 Pfam:PF00079 SMART:SM00093 PROSITE:PS00284 HSSP:P01008 EMBL:AC007519 EMBL:AC012463 EMBL:BT002483 EMBL:BT008481 PIR:H96517 SPTR:Q9S7T8	1.00E-106
chr2.CM0545.14.2	4.2.4.78	MOB1 maintenance of ploidy protein MOB1 (MPS1 binder 1)	ath:At4g19050	F13C5.220; mob1/phocein family protein [KO:K06685]	9.00E-10				RGA1_SOLBU	ATP-binding;Leucine-richrepeat;Nucleotide-binding;Plantdefense;Repeat,Putative disease resistance protein RGA1 (RGA3-blb).	1.00E-77	GO_ID:7205	TAIR|gene:2091661 SPTR:Q9LRR5 symbol:AT3G14460.1 [GO:0006952 "defense response" evidence=ISS] Pfam:PF00560 InterPro:IPR001611 InterPro:IPR002182 InterPro:IPR000767 PRINTS:PR00019 PRINTS:PR00364 Pfam:PF00931 EMBL:AB028617 SPTR:Q9LRR5	5.00E-32
TM1372.12	99.1.4.5651	GO_ID:30048							MLO6_ARATH	Calmodulin-binding;Membrane;Multigenefamily;Pathogenesis-relatedprotein;Plantdefense;Transmembrane,MLO-like protein 6 (AtMlo6).	3.00E-139	GO_ID:30048	TAIR|gene:2200882 SPTR:Q94KB7 symbol:AT1G61560.1 [GO:0005516 "calmodulin binding" evidence=ISS] [GO:0005886 "plasma membrane" evidence=ISS] [GO:0006952 "defense response" evidence=ISS] [GO:0008219 "cell death" evidence=ISS] InterPro:IPR004326 Pfam:PF03094 EMBL:AC005850 EMBL:AF369567 PIR:H96640 SPTR:Q94KB7	1.00E-139
TM1372.12	99.1.3.2.2137	MLO6_ARATH							MLO6_ARATH	Calmodulin-binding;Membrane;Multigenefamily;Pathogenesis-relatedprotein;Plantdefense;Transmembrane,MLO-like protein 6 (AtMlo6).	3.00E-139	GO_ID:30048	TAIR|gene:2200882 SPTR:Q94KB7 symbol:AT1G61560.1 [GO:0005516 "calmodulin binding" evidence=ISS] [GO:0005886 "plasma membrane" evidence=ISS] [GO:0006952 "defense response" evidence=ISS] [GO:0008219 "cell death" evidence=ISS] InterPro:IPR004326 Pfam:PF03094 EMBL:AC005850 EMBL:AF369567 PIR:H96640 SPTR:Q94KB7	1.00E-139
chr1.TM0688.20	4.2.5	Apoptosis [CLASS:04210] [PATH:hsa04210] [GO:0006915]							TMVRN_NICGU	Alternativesplicing;ATP-binding;Hypersensitiveresponse;Leucine-richrepeat;Nucleotide-binding;Plantdefense;Repeat,TMV resistance protein N.	4.00E-11	GO_ID:18353	TAIR|gene:2160486 SPTR:Q9FFS5 symbol:AT5G41550.1 [GO:0006952 "defense response" evidence=ISS] Pfam:PF00560 InterPro:IPR003593 InterPro:IPR001611 InterPro:IPR000157 InterPro:IPR002182 InterPro:IPR000767 Pfam:PF01582 GO:GO:0006915 SMART:SM00382 GO:GO:0016020 InterPro:IPR011991 SMART:SM00255 PROSITE:PS50104 PRINTS:PR00364 Pfam:PF00931 InterPro:IPR011713 Pfam:PF07725 EMBL:AB005233 SPTR:Q9FFS5	1.00E-13
Ljwgs_077452.1	99.1.3.2.17	TMVRN_NICGU							TMVRN_NICGU	Alternativesplicing;ATP-binding;Hypersensitiveresponse;Leucine-richrepeat;Nucleotide-binding;Plantdefense;Repeat,TMV resistance protein N.	6.00E-32	GO_ID:37624	TAIR|gene:2032732 SPTR:Q9SSN3 symbol:AT1G72930.1 [GO:0006952 "defense response" evidence=ISS] InterPro:IPR000157 Pfam:PF01582 GO:GO:0016020 SMART:SM00255 PROSITE:PS50104 EMBL:AC008017 EMBL:AY044312 EMBL:AY065114 EMBL:AY081663 EMBL:AY086809 PIR:E96754 SPTR:Q9SSN3	5.00E-30
Ljwgs_077452.1	99.1.4.4556	GO_ID:37624							TMVRN_NICGU	Alternativesplicing;ATP-binding;Hypersensitiveresponse;Leucine-richrepeat;Nucleotide-binding;Plantdefense;Repeat,TMV resistance protein N.	6.00E-32	GO_ID:37624	TAIR|gene:2032732 SPTR:Q9SSN3 symbol:AT1G72930.1 [GO:0006952 "defense response" evidence=ISS] InterPro:IPR000157 Pfam:PF01582 GO:GO:0016020 SMART:SM00255 PROSITE:PS50104 EMBL:AC008017 EMBL:AY044312 EMBL:AY065114 EMBL:AY081663 EMBL:AY086809 PIR:E96754 SPTR:Q9SSN3	5.00E-30
Ljwgs_012872.1	99.1.4.4559	GO_ID:31565							RPM1_ARATH	ATP-binding;Hypersensitiveresponse;Leucine-richrepeat;Membrane;Nucleotide-binding;Plantdefense;Repeat,Disease resistance protein RPM1 (Resistance to Pseudomonas syringae protein 3).	5.00E-72	GO_ID:31565	TAIR|gene:2077571 SPTR:Q39214 symbol:AT3G07040.1 [GO:0006952 "defense response" evidence=ISS;TAS] Pfam:PF00560 InterPro:IPR001611 InterPro:IPR002182 InterPro:IPR000767 PRINTS:PR00364 Pfam:PF00931 EMBL:AC016827 EMBL:X87851 PIR:A57072 SPTR:Q39214	2.00E-72
Ljwgs_012872.1	99.1.3.2.399	RPM1_ARATH							RPM1_ARATH	ATP-binding;Hypersensitiveresponse;Leucine-richrepeat;Membrane;Nucleotide-binding;Plantdefense;Repeat,Disease resistance protein RPM1 (Resistance to Pseudomonas syringae protein 3).	5.00E-72	GO_ID:31565	TAIR|gene:2077571 SPTR:Q39214 symbol:AT3G07040.1 [GO:0006952 "defense response" evidence=ISS;TAS] Pfam:PF00560 InterPro:IPR001611 InterPro:IPR002182 InterPro:IPR000767 PRINTS:PR00364 Pfam:PF00931 EMBL:AC016827 EMBL:X87851 PIR:A57072 SPTR:Q39214	2.00E-72
chr5.CM0569.33	99.1.4.4559	GO_ID:31565							RPM1_ARATH	ATP-binding;Hypersensitiveresponse;Leucine-richrepeat;Membrane;Nucleotide-binding;Plantdefense;Repeat,Disease resistance protein RPM1 (Resistance to Pseudomonas syringae protein 3).	2.00E-35	GO_ID:31565	TAIR|gene:2077571 SPTR:Q39214 symbol:AT3G07040.1 [GO:0006952 "defense response" evidence=ISS;TAS] Pfam:PF00560 InterPro:IPR001611 InterPro:IPR002182 InterPro:IPR000767 PRINTS:PR00364 Pfam:PF00931 EMBL:AC016827 EMBL:X87851 PIR:A57072 SPTR:Q39214	6.00E-36
chr5.CM0569.33	99.1.3.2.399	RPM1_ARATH							RPM1_ARATH	ATP-binding;Hypersensitiveresponse;Leucine-richrepeat;Membrane;Nucleotide-binding;Plantdefense;Repeat,Disease resistance protein RPM1 (Resistance to Pseudomonas syringae protein 3).	2.00E-35	GO_ID:31565	TAIR|gene:2077571 SPTR:Q39214 symbol:AT3G07040.1 [GO:0006952 "defense response" evidence=ISS;TAS] Pfam:PF00560 InterPro:IPR001611 InterPro:IPR002182 InterPro:IPR000767 PRINTS:PR00364 Pfam:PF00931 EMBL:AC016827 EMBL:X87851 PIR:A57072 SPTR:Q39214	6.00E-36
chr5.CM0089.42	99.1.3.2.1258	DRL29_ARATH							DRL29_ARATH	ATP-binding;Coiledcoil;Leucine-richrepeat;Nucleotide-binding;Plantdefense;Repeat,Probable disease resistance protein At4g33300.	2.00E-86	GO_ID:49284	TAIR|gene:3442788 SPTR:Q9LZ25 symbol:ADR1-L2 "ADR1-LIKE 2" [GO:0006952 "defense response" evidence=ISS] Pfam:PF00560 InterPro:IPR003593 InterPro:IPR001611 InterPro:IPR002182 InterPro:IPR000767 SMART:SM00382 PRINTS:PR00364 Pfam:PF00931 EMBL:AL162972 EMBL:AB008271 EMBL:AY050794 EMBL:AY113952 PIR:T48468 SPTR:Q9LZ25	1.00E-84
chr5.CM0089.42	99.1.4.2027	GO_ID:49284							DRL29_ARATH	ATP-binding;Coiledcoil;Leucine-richrepeat;Nucleotide-binding;Plantdefense;Repeat,Probable disease resistance protein At4g33300.	2.00E-86	GO_ID:49284	TAIR|gene:3442788 SPTR:Q9LZ25 symbol:ADR1-L2 "ADR1-LIKE 2" [GO:0006952 "defense response" evidence=ISS] Pfam:PF00560 InterPro:IPR003593 InterPro:IPR001611 InterPro:IPR002182 InterPro:IPR000767 SMART:SM00382 PRINTS:PR00364 Pfam:PF00931 EMBL:AL162972 EMBL:AB008271 EMBL:AY050794 EMBL:AY113952 PIR:T48468 SPTR:Q9LZ25	1.00E-84
Ljwgs_059100.1	4.4.1.22	SERPINC1, AT3 antithrombin III	hsa:462	SERPINC1; serine (or cysteine) proteinase inhibitor, clade C (antithrombin), member 1 [KO:K03911]	1.00E-12				PRTZ_HORVU	Directproteinsequencing;Multigenefamily;Plantdefense;Proteaseinhibitor;Seedstorageprotein;Storageprotein,Protein Z (Z4) (Major endosperm albumin).	7.00E-17	GO_ID:5617	TAIR|gene:3435226 SPTR:Q9S7T8 symbol:AT1G47710.1 [GO:0000004 "biological process unknown" evidence=ND] [GO:0008372 "cellular component unknown" evidence=ND] [GO:0004867 "serine-type endopeptidase inhibitor activity" evidence=ISS] InterPro:IPR000215 Pfam:PF00079 SMART:SM00093 PROSITE:PS00284 HSSP:P01008 EMBL:AC007519 EMBL:AC012463 EMBL:BT002483 EMBL:BT008481 PIR:H96517 SPTR:Q9S7T8	4.00E-32
chr2.TM0564.16	4.2.5	Apoptosis [CLASS:04210] [PATH:hsa04210] [GO:0006915]							TMVRN_NICGU	Alternativesplicing;ATP-binding;Hypersensitiveresponse;Leucine-richrepeat;Nucleotide-binding;Plantdefense;Repeat,TMV resistance protein N.	4.00E-46	GO_ID:48572	TAIR|gene:2170487 SPTR:Q9FL35 symbol:AT5G46260.1 [GO:0006952 "defense response" evidence=ISS] Pfam:PF00560 InterPro:IPR003593 InterPro:IPR001611 InterPro:IPR000157 InterPro:IPR002182 InterPro:IPR000767 Pfam:PF01582 GO:GO:0006915 SMART:SM00382 GO:GO:0016020 InterPro:IPR011991 SMART:SM00255 PROSITE:PS50104 PRINTS:PR00364 Pfam:PF00931 InterPro:IPR011713 Pfam:PF07725 EMBL:AB010698 SPTR:Q9FL35	1.00E-45
Ljwgs_096797.1	99.1.4.3671	GO_ID:21861	ath:At1g55020	F14C21.54; lipoxygenase (LOX1) [EC:1.13.11.12] [KO:K00454]	2.00E-119				LOXX_SOYBN	Dioxygenase;Fattyacidbiosynthesis;Iron;Lipidsynthesis;Metal-binding;Multigenefamily;Oxidoreductase;Oxylipinbiosynthesis,Seed lipoxygenase (EC 1.13.11.12).	2.00E-153	GO_ID:21861	TAIR|gene:2011029 SPTR:Q06327 symbol:AT1G55020 [GO:0006952 "defense response" evidence=TAS] [GO:0009611 "response to wounding" evidence=TAS] [GO:0009695 "jasmonic acid biosynthesis" evidence=TAS] [GO:0009737 "response to abscisic acid stimulus" evidence=IEP] [GO:0009753 "response to jasmonic acid stimulus" evidence=IEP] [GO:0009816 "defense response to pathogenic bacteria, incompatible interactio…	5.00E-120
Ljwgs_096797.1	99.1.3.1.129	EC 1.13.11.12	ath:At1g55020	F14C21.54; lipoxygenase (LOX1) [EC:1.13.11.12] [KO:K00454]	2.00E-119				LOXX_SOYBN	Dioxygenase;Fattyacidbiosynthesis;Iron;Lipidsynthesis;Metal-binding;Multigenefamily;Oxidoreductase;Oxylipinbiosynthesis,Seed lipoxygenase (EC 1.13.11.12).	2.00E-153	GO_ID:21861	TAIR|gene:2011029 SPTR:Q06327 symbol:AT1G55020 [GO:0006952 "defense response" evidence=TAS] [GO:0009611 "response to wounding" evidence=TAS] [GO:0009695 "jasmonic acid biosynthesis" evidence=TAS] [GO:0009737 "response to abscisic acid stimulus" evidence=IEP] [GO:0009753 "response to jasmonic acid stimulus" evidence=IEP] [GO:0009816 "defense response to pathogenic bacteria, incompatible interactio…	5.00E-120
Ljwgs_096797.1	99.1.1.35	KO:K00454	ath:At1g55020	F14C21.54; lipoxygenase (LOX1) [EC:1.13.11.12] [KO:K00454]	2.00E-119				LOXX_SOYBN	Dioxygenase;Fattyacidbiosynthesis;Iron;Lipidsynthesis;Metal-binding;Multigenefamily;Oxidoreductase;Oxylipinbiosynthesis,Seed lipoxygenase (EC 1.13.11.12).	2.00E-153	GO_ID:21861	TAIR|gene:2011029 SPTR:Q06327 symbol:AT1G55020 [GO:0006952 "defense response" evidence=TAS] [GO:0009611 "response to wounding" evidence=TAS] [GO:0009695 "jasmonic acid biosynthesis" evidence=TAS] [GO:0009737 "response to abscisic acid stimulus" evidence=IEP] [GO:0009753 "response to jasmonic acid stimulus" evidence=IEP] [GO:0009816 "defense response to pathogenic bacteria, incompatible interactio…	5.00E-120
Ljwgs_051577.1	4.2.5	Apoptosis [CLASS:04210] [PATH:hsa04210] [GO:0006915]							TMVRN_NICGU	Alternativesplicing;ATP-binding;Hypersensitiveresponse;Leucine-richrepeat;Nucleotide-binding;Plantdefense;Repeat,TMV resistance protein N.	2.00E-20	GO_ID:38318	TAIR|gene:2156578 SPTR:Q9FKB9 symbol:AT5G48770.1 [GO:0006952 "defense response" evidence=ISS] Pfam:PF00560 InterPro:IPR001611 InterPro:IPR000157 InterPro:IPR002182 InterPro:IPR000767 Pfam:PF01582 GO:GO:0006915 PRINTS:PR00019 GO:GO:0016020 InterPro:IPR011991 SMART:SM00255 PROSITE:PS50104 PRINTS:PR00364 Pfam:PF00931 InterPro:IPR011713 Pfam:PF07725 EMBL:AB012242 SPTR:Q9FKB9	5.00E-19
Ljwgs_027386.1	99.1.4.2013	GO_ID:2310	ath:At1g67560	F12B7.11; lipoxygenase family protein [EC:1.13.11.12] [KO:K00454]	5.00E-122				LOX6_ORYSA	Dioxygenase;Fattyacidbiosynthesis;Iron;Lipidsynthesis;Metal-binding;Multigenefamily;Oxidoreductase;Oxylipinbiosynthesis,Probable lipoxygenase 6 (EC 1.13.11.12).	6.00E-150	GO_ID:2310	TAIR|gene:2030214 SPTR:Q9FNX8 symbol:AT1G72520.1 [GO:0006952 "defense response" evidence=TAS] [GO:0009611 "response to wounding" evidence=TAS] [GO:0009695 "jasmonic acid biosynthesis" evidence=TAS] [GO:0040007 "growth" evidence=TAS] InterPro:IPR001246 InterPro:IPR000907 InterPro:IPR001024 InterPro:IPR008976 Pfam:PF00305 Pfam:PF01477 PRINTS:PR00087 PROSITE:PS00711 PROSITE:PS00081 PROSITE:PS50095 S…	1.00E-160
Ljwgs_027386.1	99.1.3.1.129	EC 1.13.11.12	ath:At1g67560	F12B7.11; lipoxygenase family protein [EC:1.13.11.12] [KO:K00454]	5.00E-122				LOX6_ORYSA	Dioxygenase;Fattyacidbiosynthesis;Iron;Lipidsynthesis;Metal-binding;Multigenefamily;Oxidoreductase;Oxylipinbiosynthesis,Probable lipoxygenase 6 (EC 1.13.11.12).	6.00E-150	GO_ID:2310	TAIR|gene:2030214 SPTR:Q9FNX8 symbol:AT1G72520.1 [GO:0006952 "defense response" evidence=TAS] [GO:0009611 "response to wounding" evidence=TAS] [GO:0009695 "jasmonic acid biosynthesis" evidence=TAS] [GO:0040007 "growth" evidence=TAS] InterPro:IPR001246 InterPro:IPR000907 InterPro:IPR001024 InterPro:IPR008976 Pfam:PF00305 Pfam:PF01477 PRINTS:PR00087 PROSITE:PS00711 PROSITE:PS00081 PROSITE:PS50095 S…	1.00E-160
Ljwgs_027386.1	99.1.1.35	KO:K00454	ath:At1g67560	F12B7.11; lipoxygenase family protein [EC:1.13.11.12] [KO:K00454]	5.00E-122				LOX6_ORYSA	Dioxygenase;Fattyacidbiosynthesis;Iron;Lipidsynthesis;Metal-binding;Multigenefamily;Oxidoreductase;Oxylipinbiosynthesis,Probable lipoxygenase 6 (EC 1.13.11.12).	6.00E-150	GO_ID:2310	TAIR|gene:2030214 SPTR:Q9FNX8 symbol:AT1G72520.1 [GO:0006952 "defense response" evidence=TAS] [GO:0009611 "response to wounding" evidence=TAS] [GO:0009695 "jasmonic acid biosynthesis" evidence=TAS] [GO:0040007 "growth" evidence=TAS] InterPro:IPR001246 InterPro:IPR000907 InterPro:IPR001024 InterPro:IPR008976 Pfam:PF00305 Pfam:PF01477 PRINTS:PR00087 PROSITE:PS00711 PROSITE:PS00081 PROSITE:PS50095 S…	1.00E-160
chr1.CM0147.33.1	4.2.5	Apoptosis [CLASS:04210] [PATH:hsa04210] [GO:0006915]							TMVRN_NICGU	Alternativesplicing;ATP-binding;Hypersensitiveresponse;Leucine-richrepeat;Nucleotide-binding;Plantdefense;Repeat,TMV resistance protein N.	8.00E-127	GO_ID:5644	TAIR|gene:2163425 SPTR:Q9FI14 symbol:AT5G44510.1 [GO:0006952 "defense response" evidence=ISS] Pfam:PF00560 InterPro:IPR001611 InterPro:IPR000157 InterPro:IPR002182 InterPro:IPR000767 Pfam:PF01582 GO:GO:0006915 GO:GO:0016020 InterPro:IPR011991 SMART:SM00255 PROSITE:PS50104 PRINTS:PR00364 Pfam:PF00931 InterPro:IPR011713 Pfam:PF07725 EMBL:AB017065 SPTR:Q9FI14	2.00E-109
Ljwgs_017707.1	4.4.1.20	SERPINE1, PAI1 plasminogen activator inhibitor-1	bta:281375	SERPINE1; serine (or cysteine) proteinase inhibitor, clade E (nexin, plasminogen activator inhibitor type 1), member 1 [KO:K03982]	2.00E-27				PRTZ_HORVU	Directproteinsequencing;Multigenefamily;Plantdefense;Proteaseinhibitor;Seedstorageprotein;Storageprotein,Protein Z (Z4) (Major endosperm albumin).	7.00E-58	GO_ID:5617	TAIR|gene:3435226 SPTR:Q9S7T8 symbol:AT1G47710.1 [GO:0000004 "biological process unknown" evidence=ND] [GO:0008372 "cellular component unknown" evidence=ND] [GO:0004867 "serine-type endopeptidase inhibitor activity" evidence=ISS] InterPro:IPR000215 Pfam:PF00079 SMART:SM00093 PROSITE:PS00284 HSSP:P01008 EMBL:AC007519 EMBL:AC012463 EMBL:BT002483 EMBL:BT008481 PIR:H96517 SPTR:Q9S7T8	4.00E-62
Ljwgs_093150.1	4.2.5	Apoptosis [CLASS:04210] [PATH:hsa04210] [GO:0006915]							TMVRN_NICGU	Alternativesplicing;ATP-binding;Hypersensitiveresponse;Leucine-richrepeat;Nucleotide-binding;Plantdefense;Repeat,TMV resistance protein N.	5.00E-22	GO_ID:9195	TAIR|gene:2122198 SPTR:O65506 symbol:AT4G36140.1 [GO:0006952 "defense response" evidence=ISS] Pfam:PF00560 InterPro:IPR003593 InterPro:IPR001611 InterPro:IPR000157 InterPro:IPR002182 InterPro:IPR000767 Pfam:PF01582 GO:GO:0006915 SMART:SM00382 GO:GO:0016020 InterPro:IPR011991 SMART:SM00255 PROSITE:PS50104 PRINTS:PR00364 Pfam:PF00931 InterPro:IPR011713 Pfam:PF07725 EMBL:AL161588 EMBL:AL022141 PIR:T…	1.00E-19
chr4.CM0179.14	4.2.4.78	MOB1 maintenance of ploidy protein MOB1 (MPS1 binder 1)	ath:At4g19050	F13C5.220; mob1/phocein family protein [KO:K06685]	4.00E-15				TMVRN_NICGU	Alternativesplicing;ATP-binding;Hypersensitiveresponse;Leucine-richrepeat;Nucleotide-binding;Plantdefense;Repeat,TMV resistance protein N.	5.00E-127	GO_ID:48572	TAIR|gene:2170487 SPTR:Q9FL35 symbol:AT5G46260.1 [GO:0006952 "defense response" evidence=ISS] Pfam:PF00560 InterPro:IPR003593 InterPro:IPR001611 InterPro:IPR000157 InterPro:IPR002182 InterPro:IPR000767 Pfam:PF01582 GO:GO:0006915 SMART:SM00382 GO:GO:0016020 InterPro:IPR011991 SMART:SM00255 PROSITE:PS50104 PRINTS:PR00364 Pfam:PF00931 InterPro:IPR011713 Pfam:PF07725 EMBL:AB010698 SPTR:Q9FL35	3.00E-119
chr4.CM0179.14	4.2.5	Apoptosis [CLASS:04210] [PATH:hsa04210] [GO:0006915]	ath:At4g19050	F13C5.220; mob1/phocein family protein [KO:K06685]	4.00E-15				TMVRN_NICGU	Alternativesplicing;ATP-binding;Hypersensitiveresponse;Leucine-richrepeat;Nucleotide-binding;Plantdefense;Repeat,TMV resistance protein N.	5.00E-127	GO_ID:48572	TAIR|gene:2170487 SPTR:Q9FL35 symbol:AT5G46260.1 [GO:0006952 "defense response" evidence=ISS] Pfam:PF00560 InterPro:IPR003593 InterPro:IPR001611 InterPro:IPR000157 InterPro:IPR002182 InterPro:IPR000767 Pfam:PF01582 GO:GO:0006915 SMART:SM00382 GO:GO:0016020 InterPro:IPR011991 SMART:SM00255 PROSITE:PS50104 PRINTS:PR00364 Pfam:PF00931 InterPro:IPR011713 Pfam:PF07725 EMBL:AB010698 SPTR:Q9FL35	3.00E-119
chr6.CM0045.1	99.1.4.254	GO_ID:23777							PRH_ARATH	DNA-binding;Homeobox;Metal-binding;Nuclearprotein;Plantdefense;Repeat;Transcription;Transcriptionregulation;Zinc;Zinc-finger,Pathogenesis-related homeodomain protein (PRHA).	7.00E-19	GO_ID:23777	TAIR|gene:2123958 SPTR:P48785 symbol:AT4G29940.1 [GO:0003700 "transcription factor activity" evidence=ISS] [GO:0005634 "nucleus" evidence=ISS] [GO:0006355 "regulation of transcription, DNA-dependent" evidence=ISS] InterPro:IPR001965 InterPro:IPR001356 Pfam:PF00628 InterPro:IPR012287 Pfam:PF00046 ProDom:PD000010 SMART:SM00389 PROSITE:PS50071 PROSITE:PS01359 PROSITE:PS50016 SMART:SM00249 HSSP:Q9UIG…	2.00E-19
chr6.CM0045.1	99.1.3.2.110	PRH_ARATH							PRH_ARATH	DNA-binding;Homeobox;Metal-binding;Nuclearprotein;Plantdefense;Repeat;Transcription;Transcriptionregulation;Zinc;Zinc-finger,Pathogenesis-related homeodomain protein (PRHA).	7.00E-19	GO_ID:23777	TAIR|gene:2123958 SPTR:P48785 symbol:AT4G29940.1 [GO:0003700 "transcription factor activity" evidence=ISS] [GO:0005634 "nucleus" evidence=ISS] [GO:0006355 "regulation of transcription, DNA-dependent" evidence=ISS] InterPro:IPR001965 InterPro:IPR001356 Pfam:PF00628 InterPro:IPR012287 Pfam:PF00046 ProDom:PD000010 SMART:SM00389 PROSITE:PS50071 PROSITE:PS01359 PROSITE:PS50016 SMART:SM00249 HSSP:Q9UIG…	2.00E-19
TM0809.14.2	99.1.4.4559	GO_ID:31565							RPM1_ARATH	ATP-binding;Hypersensitiveresponse;Leucine-richrepeat;Membrane;Nucleotide-binding;Plantdefense;Repeat,Disease resistance protein RPM1 (Resistance to Pseudomonas syringae protein 3).	2.00E-42	GO_ID:31565	TAIR|gene:2077571 SPTR:Q39214 symbol:AT3G07040.1 [GO:0006952 "defense response" evidence=ISS;TAS] Pfam:PF00560 InterPro:IPR001611 InterPro:IPR002182 InterPro:IPR000767 PRINTS:PR00364 Pfam:PF00931 EMBL:AC016827 EMBL:X87851 PIR:A57072 SPTR:Q39214	8.00E-43
TM0809.14.2	99.1.3.2.399	RPM1_ARATH							RPM1_ARATH	ATP-binding;Hypersensitiveresponse;Leucine-richrepeat;Membrane;Nucleotide-binding;Plantdefense;Repeat,Disease resistance protein RPM1 (Resistance to Pseudomonas syringae protein 3).	2.00E-42	GO_ID:31565	TAIR|gene:2077571 SPTR:Q39214 symbol:AT3G07040.1 [GO:0006952 "defense response" evidence=ISS;TAS] Pfam:PF00560 InterPro:IPR001611 InterPro:IPR002182 InterPro:IPR000767 PRINTS:PR00364 Pfam:PF00931 EMBL:AC016827 EMBL:X87851 PIR:A57072 SPTR:Q39214	8.00E-43
Ljwgs_087343.1	99.1.4.4559	GO_ID:31565							RPM1_ARATH	ATP-binding;Hypersensitiveresponse;Leucine-richrepeat;Membrane;Nucleotide-binding;Plantdefense;Repeat,Disease resistance protein RPM1 (Resistance to Pseudomonas syringae protein 3).	3.00E-24	GO_ID:31565	TAIR|gene:2077571 SPTR:Q39214 symbol:AT3G07040.1 [GO:0006952 "defense response" evidence=ISS;TAS] Pfam:PF00560 InterPro:IPR001611 InterPro:IPR002182 InterPro:IPR000767 PRINTS:PR00364 Pfam:PF00931 EMBL:AC016827 EMBL:X87851 PIR:A57072 SPTR:Q39214	1.00E-24
Ljwgs_087343.1	99.1.3.2.399	RPM1_ARATH							RPM1_ARATH	ATP-binding;Hypersensitiveresponse;Leucine-richrepeat;Membrane;Nucleotide-binding;Plantdefense;Repeat,Disease resistance protein RPM1 (Resistance to Pseudomonas syringae protein 3).	3.00E-24	GO_ID:31565	TAIR|gene:2077571 SPTR:Q39214 symbol:AT3G07040.1 [GO:0006952 "defense response" evidence=ISS;TAS] Pfam:PF00560 InterPro:IPR001611 InterPro:IPR002182 InterPro:IPR000767 PRINTS:PR00364 Pfam:PF00931 EMBL:AC016827 EMBL:X87851 PIR:A57072 SPTR:Q39214	1.00E-24
chr5.CM0911.39	99.1.4.242	GO_ID:10619							RGA2_SOLBU	ATP-binding;Leucine-richrepeat;Nucleotide-binding;Plantdefense;Repeat,Disease resistance protein RGA2 (RGA2-blb) (Blight resistance protein RPI).	2.00E-25	GO_ID:10619	TAIR|gene:2174943 SPTR:Q9FKZ0 symbol:AT5G66910.1 [GO:0006952 "defense response" evidence=ISS] Pfam:PF00560 InterPro:IPR001611 InterPro:IPR002182 InterPro:IPR000767 Pfam:PF05659 PRINTS:PR00364 Pfam:PF00931 InterPro:IPR008808 EMBL:AB010700 EMBL:AF462802 SPTR:Q9FKZ0	2.00E-11
chr5.CM0911.39	99.1.3.2.577	RGA2_SOLBU							RGA2_SOLBU	ATP-binding;Leucine-richrepeat;Nucleotide-binding;Plantdefense;Repeat,Disease resistance protein RGA2 (RGA2-blb) (Blight resistance protein RPI).	2.00E-25	GO_ID:10619	TAIR|gene:2174943 SPTR:Q9FKZ0 symbol:AT5G66910.1 [GO:0006952 "defense response" evidence=ISS] Pfam:PF00560 InterPro:IPR001611 InterPro:IPR002182 InterPro:IPR000767 Pfam:PF05659 PRINTS:PR00364 Pfam:PF00931 InterPro:IPR008808 EMBL:AB010700 EMBL:AF462802 SPTR:Q9FKZ0	2.00E-11
Ljwgs_123696.1	99.1.3.2.17	TMVRN_NICGU							TMVRN_NICGU	Alternativesplicing;ATP-binding;Hypersensitiveresponse;Leucine-richrepeat;Nucleotide-binding;Plantdefense;Repeat,TMV resistance protein N.	1.00E-33	GO_ID:40752	TAIR|gene:2032717 SPTR:Q9SSN5 symbol:AT1G72910.1 [GO:0006952 "defense response" evidence=ISS] InterPro:IPR000157 InterPro:IPR000767 Pfam:PF01582 GO:GO:0016020 SMART:SM00255 PROSITE:PS50104 PRINTS:PR00364 EMBL:AC008017 PIR:C96754 SPTR:Q9SSN5	1.00E-30
Ljwgs_123696.1	99.1.4.5153	GO_ID:40752							TMVRN_NICGU	Alternativesplicing;ATP-binding;Hypersensitiveresponse;Leucine-richrepeat;Nucleotide-binding;Plantdefense;Repeat,TMV resistance protein N.	1.00E-33	GO_ID:40752	TAIR|gene:2032717 SPTR:Q9SSN5 symbol:AT1G72910.1 [GO:0006952 "defense response" evidence=ISS] InterPro:IPR000157 InterPro:IPR000767 Pfam:PF01582 GO:GO:0016020 SMART:SM00255 PROSITE:PS50104 PRINTS:PR00364 EMBL:AC008017 PIR:C96754 SPTR:Q9SSN5	1.00E-30
chr2.TM1659.17	99.1.3.2.17	TMVRN_NICGU							TMVRN_NICGU	Alternativesplicing;ATP-binding;Hypersensitiveresponse;Leucine-richrepeat;Nucleotide-binding;Plantdefense;Repeat,TMV resistance protein N.	5.00E-37	GO_ID:37624	TAIR|gene:2032732 SPTR:Q9SSN3 symbol:AT1G72930.1 [GO:0006952 "defense response" evidence=ISS] InterPro:IPR000157 Pfam:PF01582 GO:GO:0016020 SMART:SM00255 PROSITE:PS50104 EMBL:AC008017 EMBL:AY044312 EMBL:AY065114 EMBL:AY081663 EMBL:AY086809 PIR:E96754 SPTR:Q9SSN3	1.00E-33
chr2.TM1659.17	99.1.4.4556	GO_ID:37624							TMVRN_NICGU	Alternativesplicing;ATP-binding;Hypersensitiveresponse;Leucine-richrepeat;Nucleotide-binding;Plantdefense;Repeat,TMV resistance protein N.	5.00E-37	GO_ID:37624	TAIR|gene:2032732 SPTR:Q9SSN3 symbol:AT1G72930.1 [GO:0006952 "defense response" evidence=ISS] InterPro:IPR000157 Pfam:PF01582 GO:GO:0016020 SMART:SM00255 PROSITE:PS50104 EMBL:AC008017 EMBL:AY044312 EMBL:AY065114 EMBL:AY081663 EMBL:AY086809 PIR:E96754 SPTR:Q9SSN3	1.00E-33
Ljwgs_017395.3	99.1.4.4495	GO_ID:7205							R13L1_ARATH	ATP-binding;Coiledcoil;Hypotheticalprotein;Leucine-richrepeat;Nucleotide-binding;Plantdefense;Repeat,Putative disease resistance RPP13-like protein 1.	1.00E-52	GO_ID:7205	TAIR|gene:2091661 SPTR:Q9LRR5 symbol:AT3G14460.1 [GO:0006952 "defense response" evidence=ISS] Pfam:PF00560 InterPro:IPR001611 InterPro:IPR002182 InterPro:IPR000767 PRINTS:PR00019 PRINTS:PR00364 Pfam:PF00931 EMBL:AB028617 SPTR:Q9LRR5	1.00E-38
Ljwgs_017395.3	99.1.3.2.1924	R13L1_ARATH							R13L1_ARATH	ATP-binding;Coiledcoil;Hypotheticalprotein;Leucine-richrepeat;Nucleotide-binding;Plantdefense;Repeat,Putative disease resistance RPP13-like protein 1.	1.00E-52	GO_ID:7205	TAIR|gene:2091661 SPTR:Q9LRR5 symbol:AT3G14460.1 [GO:0006952 "defense response" evidence=ISS] Pfam:PF00560 InterPro:IPR001611 InterPro:IPR002182 InterPro:IPR000767 PRINTS:PR00019 PRINTS:PR00364 Pfam:PF00931 EMBL:AB028617 SPTR:Q9LRR5	1.00E-38
Ljwgs_022039.1	4.2.5	Apoptosis [CLASS:04210] [PATH:hsa04210] [GO:0006915]							TMVRN_NICGU	Alternativesplicing;ATP-binding;Hypersensitiveresponse;Leucine-richrepeat;Nucleotide-binding;Plantdefense;Repeat,TMV resistance protein N.	2.00E-18	GO_ID:10608	TAIR|gene:2133741 SPTR:Q9M0P9 symbol:AT4G09430.1 [GO:0006952 "defense response" evidence=ISS] Pfam:PF00560 InterPro:IPR001611 InterPro:IPR000157 InterPro:IPR002182 InterPro:IPR000767 Pfam:PF01582 GO:GO:0006915 PRINTS:PR00019 GO:GO:0016020 SMART:SM00255 PROSITE:PS50104 PRINTS:PR00364 Pfam:PF00931 InterPro:IPR011713 Pfam:PF07725 EMBL:AL161514 PIR:A85096 SPTR:Q9M0P9	1.00E-16
chr3.CM0005.15.1	4.2.5	Apoptosis [CLASS:04210] [PATH:hsa04210] [GO:0006915]							TMVRN_NICGU	Alternativesplicing;ATP-binding;Hypersensitiveresponse;Leucine-richrepeat;Nucleotide-binding;Plantdefense;Repeat,TMV resistance protein N.	7.00E-56	GO_ID:5644	TAIR|gene:2163425 SPTR:Q9FI14 symbol:AT5G44510.1 [GO:0006952 "defense response" evidence=ISS] Pfam:PF00560 InterPro:IPR001611 InterPro:IPR000157 InterPro:IPR002182 InterPro:IPR000767 Pfam:PF01582 GO:GO:0006915 GO:GO:0016020 InterPro:IPR011991 SMART:SM00255 PROSITE:PS50104 PRINTS:PR00364 Pfam:PF00931 InterPro:IPR011713 Pfam:PF07725 EMBL:AB017065 SPTR:Q9FI14	4.00E-54
Ljwgs_111580.1	99.1.4.7171	GO_ID:52459							PR5_ARATH	Apoplast;Directproteinsequencing;Pathogenesis-relatedprotein;Plantdefense;Signal,Pathogenesis-related protein 5 precursor (PR-5).	1.00E-62	GO_ID:52459	TAIR|gene:2203235 SPTR:Q9CA24 symbol:AT1G77700.1 [GO:0005554 "molecular function unknown" evidence=ND] [GO:0042828 "response to pathogen" evidence=ISS] Pfam:PF00314 InterPro:IPR001938 PRINTS:PR00347 ProDom:PD001321 SMART:SM00205 HSSP:P33679 EMBL:AC012193 PIR:G96806 SPTR:Q9CA24	2.00E-101
Ljwgs_111580.1	99.1.3.2.2484	PR5_ARATH							PR5_ARATH	Apoplast;Directproteinsequencing;Pathogenesis-relatedprotein;Plantdefense;Signal,Pathogenesis-related protein 5 precursor (PR-5).	1.00E-62	GO_ID:52459	TAIR|gene:2203235 SPTR:Q9CA24 symbol:AT1G77700.1 [GO:0005554 "molecular function unknown" evidence=ND] [GO:0042828 "response to pathogen" evidence=ISS] Pfam:PF00314 InterPro:IPR001938 PRINTS:PR00347 ProDom:PD001321 SMART:SM00205 HSSP:P33679 EMBL:AC012193 PIR:G96806 SPTR:Q9CA24	2.00E-101
chr4.TM0832.40	99.1.4.4876	GO_ID:15376							DRL40_ARATH	ATP-binding;Coiledcoil;Leucine-richrepeat;Nucleotide-binding;Plantdefense;Repeat,Probable disease resistance protein At5g63020 (pNd11).	2.00E-96	GO_ID:15376	TAIR|gene:2201995 SPTR:O64973 symbol:AT1G12220.1 [GO:0006952 "defense response" evidence=IMP] InterPro:IPR001611 InterPro:IPR002182 InterPro:IPR000767 PRINTS:PR00364 Pfam:PF00931 EMBL:AC022522 EMBL:AF074916 EMBL:BT010583 EMBL:U97219 EMBL:U97221 EMBL:AF039379 PIR:C86257 SPTR:O64973	1.00E-89
chr4.TM0832.40	99.1.3.2.470	DRL40_ARATH							DRL40_ARATH	ATP-binding;Coiledcoil;Leucine-richrepeat;Nucleotide-binding;Plantdefense;Repeat,Probable disease resistance protein At5g63020 (pNd11).	2.00E-96	GO_ID:15376	TAIR|gene:2201995 SPTR:O64973 symbol:AT1G12220.1 [GO:0006952 "defense response" evidence=IMP] InterPro:IPR001611 InterPro:IPR002182 InterPro:IPR000767 PRINTS:PR00364 Pfam:PF00931 EMBL:AC022522 EMBL:AF074916 EMBL:BT010583 EMBL:U97219 EMBL:U97221 EMBL:AF039379 PIR:C86257 SPTR:O64973	1.00E-89
chr4.CM0042.8	1.1.8.12	E3.2.1.39 glucan endo-1,3-beta-D-glucosidase [EC:3.2.1.39]	ath:At4g14080	FCAALL.82; glycosyl hydrolase family 17 protein / anther-specific protein (A6) [EC:3.2.1.39] [KO:K01199]	7.00E-67				E133_ARATH	Glycoprotein;Glycosidase;GPI-anchor;Hydrolase;Lipoprotein;Membrane;Plantdefense;Signal,Putative glucan endo-1,3-beta-glucosidase 3 precursor (EC 3.2.1.39) ((1->3)-beta-glucan endohydrolase) ((1->3)-beta-glucanase) (Beta-1,3- endoglucanase) (Beta-1,3-glucanase).	0	GO_ID:10684	TAIR|gene:2065402 SPTR:Q9ZU91 symbol:AT2G01630.1 [GO:0031225 "anchored to membrane" evidence=TAS] [GO:0004553 "hydrolase activity, hydrolyzing O-glycosyl compounds" evidence=ISS] InterPro:IPR000490 PROSITE:PS00587 Pfam:PF00332 EMBL:AC006069 EMBL:AY085500 PIR:B84427 HSSP:P15737 SPTR:Q9ZU91	0
Ljwgs_140324.1	3.3.10.117	BMPR1 bone morphogenetic protein receptor, type I [EC:2.7.1.37]	ath:At4g28490	F20O9.180; leucine-rich repeat transmembrane protein kinase, putative [EC:2.7.1.37] [KO:K00870]	5.00E-13				PBS1_ARATH	ATP-binding;Directproteinsequencing;Kinase;Nucleotide-binding;Phosphorylation;Plantdefense;Serine/threonine-proteinkinase;Transferase,Serine/threonine-protein kinase PBS1 (EC 2.7.1.37) (AvrPphB susceptible protein 1).	6.00E-17	GO_ID:7880	TAIR|gene:2088989 SPTR:Q9LUT0 symbol:AT3G17410.1 [GO:0008372 "cellular component unknown" evidence=ND] [GO:0016301 "kinase activity" evidence=ISS] InterPro:IPR000719 InterPro:IPR008271 Prosite:PS00108 Prosite:PS00107 ProDom:PD000001 PROSITE:PS50011 HSSP:P00523 EMBL:AB022216 EMBL:AY070413 EMBL:AY096595 SPTR:Q9LUT0	6.00E-42
Ljwgs_140324.1	3.2.2.1	Protein kinase [EC:2.7.1.37]	ath:At4g28490	F20O9.180; leucine-rich repeat transmembrane protein kinase, putative [EC:2.7.1.37] [KO:K00870]	5.00E-13				PBS1_ARATH	ATP-binding;Directproteinsequencing;Kinase;Nucleotide-binding;Phosphorylation;Plantdefense;Serine/threonine-proteinkinase;Transferase,Serine/threonine-protein kinase PBS1 (EC 2.7.1.37) (AvrPphB susceptible protein 1).	6.00E-17	GO_ID:7880	TAIR|gene:2088989 SPTR:Q9LUT0 symbol:AT3G17410.1 [GO:0008372 "cellular component unknown" evidence=ND] [GO:0016301 "kinase activity" evidence=ISS] InterPro:IPR000719 InterPro:IPR008271 Prosite:PS00108 Prosite:PS00107 ProDom:PD000001 PROSITE:PS50011 HSSP:P00523 EMBL:AB022216 EMBL:AY070413 EMBL:AY096595 SPTR:Q9LUT0	6.00E-42
Ljwgs_003142.4	4.2.5	Apoptosis [CLASS:04210] [PATH:hsa04210] [GO:0006915]							TMVRN_NICGU	Alternativesplicing;ATP-binding;Hypersensitiveresponse;Leucine-richrepeat;Nucleotide-binding;Plantdefense;Repeat,TMV resistance protein N.	1.00E-28	GO_ID:10608	TAIR|gene:2133741 SPTR:Q9M0P9 symbol:AT4G09430.1 [GO:0006952 "defense response" evidence=ISS] Pfam:PF00560 InterPro:IPR001611 InterPro:IPR000157 InterPro:IPR002182 InterPro:IPR000767 Pfam:PF01582 GO:GO:0006915 PRINTS:PR00019 GO:GO:0016020 SMART:SM00255 PROSITE:PS50104 PRINTS:PR00364 Pfam:PF00931 InterPro:IPR011713 Pfam:PF07725 EMBL:AL161514 PIR:A85096 SPTR:Q9M0P9	3.00E-31
Ljwgs_026336.1	99.1.4.3132	GO_ID:23079							NPR1_ARATH	ANKrepeat;Hypersensitiveresponse;Plantdefense;Polymorphism;Repeat,Regulatory protein NPR1 (Nonexpresser of PR genes 1) (Noninducible immunity 1) (Nim1) (Salicylic acid insensitive 1) (Sai1).	2.00E-45	GO_ID:23079	TAIR|gene:2120799 SPTR:Q9SZI3 symbol:AT4G26120.1 [GO:0000004 "biological process unknown" evidence=ND] [GO:0008372 "cellular component unknown" evidence=ND] [GO:0005515 "protein binding" evidence=ISS] InterPro:IPR000210 InterPro:IPR002110 Pfam:PF00023 Pfam:PF00651 SMART:SM00225 PROSITE:PS50097 PRINTS:PR01415 SMART:SM00248 PROSITE:PS50297 PROSITE:PS50088 HSSP:Q60778 EMBL:AL161564 EMBL:AL049483 PIR…	5.00E-50
Ljwgs_026336.1	99.1.3.2.613	NPR1_ARATH							NPR1_ARATH	ANKrepeat;Hypersensitiveresponse;Plantdefense;Polymorphism;Repeat,Regulatory protein NPR1 (Nonexpresser of PR genes 1) (Noninducible immunity 1) (Nim1) (Salicylic acid insensitive 1) (Sai1).	2.00E-45	GO_ID:23079	TAIR|gene:2120799 SPTR:Q9SZI3 symbol:AT4G26120.1 [GO:0000004 "biological process unknown" evidence=ND] [GO:0008372 "cellular component unknown" evidence=ND] [GO:0005515 "protein binding" evidence=ISS] InterPro:IPR000210 InterPro:IPR002110 Pfam:PF00023 Pfam:PF00651 SMART:SM00225 PROSITE:PS50097 PRINTS:PR01415 SMART:SM00248 PROSITE:PS50297 PROSITE:PS50088 HSSP:Q60778 EMBL:AL161564 EMBL:AL049483 PIR…	5.00E-50
Ljwgs_038111.1	1.1.8.12	E3.2.1.39 glucan endo-1,3-beta-D-glucosidase [EC:3.2.1.39]	ath:At4g14080	FCAALL.82; glycosyl hydrolase family 17 protein / anther-specific protein (A6) [EC:3.2.1.39] [KO:K01199]	3.00E-64				E133_ARATH	Glycoprotein;Glycosidase;GPI-anchor;Hydrolase;Lipoprotein;Membrane;Plantdefense;Signal,Putative glucan endo-1,3-beta-glucosidase 3 precursor (EC 3.2.1.39) ((1->3)-beta-glucan endohydrolase) ((1->3)-beta-glucanase) (Beta-1,3- endoglucanase) (Beta-1,3-glucanase).	0	GO_ID:10684	TAIR|gene:2065402 SPTR:Q9ZU91 symbol:AT2G01630.1 [GO:0031225 "anchored to membrane" evidence=TAS] [GO:0004553 "hydrolase activity, hydrolyzing O-glycosyl compounds" evidence=ISS] InterPro:IPR000490 PROSITE:PS00587 Pfam:PF00332 EMBL:AC006069 EMBL:AY085500 PIR:B84427 HSSP:P15737 SPTR:Q9ZU91	0
Ljwgs_057160.1	99.1.4.3671	GO_ID:21861	ath:At3g22400	MCB17.13; lipoxygenase, putative [EC:1.13.11.12] [KO:K00454]	5.00E-12				LOX3_PEA	Dioxygenase;Fattyacidbiosynthesis;Iron;Lipidsynthesis;Metal-binding;Multigenefamily;Oxidoreductase;Oxylipinbiosynthesis,Seed lipoxygenase-3 (EC 1.13.11.12).	2.00E-13	GO_ID:21861	TAIR|gene:2011029 SPTR:Q06327 symbol:AT1G55020 [GO:0006952 "defense response" evidence=TAS] [GO:0009611 "response to wounding" evidence=TAS] [GO:0009695 "jasmonic acid biosynthesis" evidence=TAS] [GO:0009737 "response to abscisic acid stimulus" evidence=IEP] [GO:0009753 "response to jasmonic acid stimulus" evidence=IEP] [GO:0009816 "defense response to pathogenic bacteria, incompatible interactio…	1.00E-11
Ljwgs_057160.1	99.1.3.1.129	EC 1.13.11.12	ath:At3g22400	MCB17.13; lipoxygenase, putative [EC:1.13.11.12] [KO:K00454]	5.00E-12				LOX3_PEA	Dioxygenase;Fattyacidbiosynthesis;Iron;Lipidsynthesis;Metal-binding;Multigenefamily;Oxidoreductase;Oxylipinbiosynthesis,Seed lipoxygenase-3 (EC 1.13.11.12).	2.00E-13	GO_ID:21861	TAIR|gene:2011029 SPTR:Q06327 symbol:AT1G55020 [GO:0006952 "defense response" evidence=TAS] [GO:0009611 "response to wounding" evidence=TAS] [GO:0009695 "jasmonic acid biosynthesis" evidence=TAS] [GO:0009737 "response to abscisic acid stimulus" evidence=IEP] [GO:0009753 "response to jasmonic acid stimulus" evidence=IEP] [GO:0009816 "defense response to pathogenic bacteria, incompatible interactio…	1.00E-11
Ljwgs_057160.1	99.1.1.35	KO:K00454	ath:At3g22400	MCB17.13; lipoxygenase, putative [EC:1.13.11.12] [KO:K00454]	5.00E-12				LOX3_PEA	Dioxygenase;Fattyacidbiosynthesis;Iron;Lipidsynthesis;Metal-binding;Multigenefamily;Oxidoreductase;Oxylipinbiosynthesis,Seed lipoxygenase-3 (EC 1.13.11.12).	2.00E-13	GO_ID:21861	TAIR|gene:2011029 SPTR:Q06327 symbol:AT1G55020 [GO:0006952 "defense response" evidence=TAS] [GO:0009611 "response to wounding" evidence=TAS] [GO:0009695 "jasmonic acid biosynthesis" evidence=TAS] [GO:0009737 "response to abscisic acid stimulus" evidence=IEP] [GO:0009753 "response to jasmonic acid stimulus" evidence=IEP] [GO:0009816 "defense response to pathogenic bacteria, incompatible interactio…	1.00E-11
chr1.CM0094.106	99.1.3.2.393	NOX1_RAT							NOX1_RAT	Electrontransport;FAD;Glycoprotein;Heme;Iron;Membrane;Metal-binding;NADP;Oxidoreductase;Transmembrane;Transport,NADPH oxidase homolog 1 (NOX-1) (NOH-1) (NADH/NADPH mitogenic oxidase subunit P65-MOX) (Mitogenic oxidase 1) (MOX1).	3.00E-72	GO_ID:40817	TAIR|gene:2160916 SPTR:Q9FIJ0 symbol:AT5G47910.1 [GO:0006800 "oxygen and reactive oxygen species metabolism" evidence=IMP] [GO:0006952 "defense response" evidence=IMP] InterPro:IPR002048 InterPro:IPR002916 Pfam:PF00036 InterPro:IPR011992 InterPro:IPR000778 Prosite:PS00018 GO:GO:0016020 Pfam:PF01794 PRINTS:PR00466 EMBL:AB016886 EMBL:AF424625 EMBL:BT002651 SPTR:Q9FIJ0	0
chr1.CM0094.106	99.1.4.4468	GO_ID:40817							NOX1_RAT	Electrontransport;FAD;Glycoprotein;Heme;Iron;Membrane;Metal-binding;NADP;Oxidoreductase;Transmembrane;Transport,NADPH oxidase homolog 1 (NOX-1) (NOH-1) (NADH/NADPH mitogenic oxidase subunit P65-MOX) (Mitogenic oxidase 1) (MOX1).	3.00E-72	GO_ID:40817	TAIR|gene:2160916 SPTR:Q9FIJ0 symbol:AT5G47910.1 [GO:0006800 "oxygen and reactive oxygen species metabolism" evidence=IMP] [GO:0006952 "defense response" evidence=IMP] InterPro:IPR002048 InterPro:IPR002916 Pfam:PF00036 InterPro:IPR011992 InterPro:IPR000778 Prosite:PS00018 GO:GO:0016020 Pfam:PF01794 PRINTS:PR00466 EMBL:AB016886 EMBL:AF424625 EMBL:BT002651 SPTR:Q9FIJ0	0
chr1.CM0579.45.1	99.1.3.1.119	EC 3.1.1.-							EST_HEVBR	Allergen;Directproteinsequencing;Glycoprotein;Hydrolase;Plantdefense;Signal,Esterase precursor (EC 3.1.1.-) (Early nodule-specific protein homolog) (Latex allergen Hev b 13).	5.00E-42	GO_ID:27297	TAIR|gene:2124992 SPTR:Q9M153 symbol:AT4G01130.1 [GO:0016789 "carboxylic ester hydrolase activity" evidence=ISS] INTERPRO:IPR001087 Pfam:PF00657 EMBL:AL161491 PIR:H85014 SPTR:Q9M153	1.00E-78
chr1.CM0579.45.1	99.1.4.5291	GO_ID:27297							EST_HEVBR	Allergen;Directproteinsequencing;Glycoprotein;Hydrolase;Plantdefense;Signal,Esterase precursor (EC 3.1.1.-) (Early nodule-specific protein homolog) (Latex allergen Hev b 13).	5.00E-42	GO_ID:27297	TAIR|gene:2124992 SPTR:Q9M153 symbol:AT4G01130.1 [GO:0016789 "carboxylic ester hydrolase activity" evidence=ISS] INTERPRO:IPR001087 Pfam:PF00657 EMBL:AL161491 PIR:H85014 SPTR:Q9M153	1.00E-78
Ljwgs_043490.1	4.2.5	Apoptosis [CLASS:04210] [PATH:hsa04210] [GO:0006915]							TMVRN_NICGU	Alternativesplicing;ATP-binding;Hypersensitiveresponse;Leucine-richrepeat;Nucleotide-binding;Plantdefense;Repeat,TMV resistance protein N.	8.00E-44	GO_ID:48572	TAIR|gene:2170487 SPTR:Q9FL35 symbol:AT5G46260.1 [GO:0006952 "defense response" evidence=ISS] Pfam:PF00560 InterPro:IPR003593 InterPro:IPR001611 InterPro:IPR000157 InterPro:IPR002182 InterPro:IPR000767 Pfam:PF01582 GO:GO:0006915 SMART:SM00382 GO:GO:0016020 InterPro:IPR011991 SMART:SM00255 PROSITE:PS50104 PRINTS:PR00364 Pfam:PF00931 InterPro:IPR011713 Pfam:PF07725 EMBL:AB010698 SPTR:Q9FL35	6.00E-45
Ljwgs_127369.1	99.1.4.2434	GO_ID:54823							DR206_PEA	Pathogenesis-relatedprotein;Plantdefense,Disease resistance response protein 206.	3.00E-14	GO_ID:54823	TAIR|gene:2035660 SPTR:Q9C891 symbol:AT1G55210.1 [GO:0005554 "molecular function unknown" evidence=ND] [GO:0006952 "defense response" evidence=ISS] [GO:0009807 "lignan biosynthesis" evidence=ISS] InterPro:IPR004265 Pfam:PF03018 EMBL:AC027034 EMBL:BT015679 PIR:H96593 SPTR:Q9C891	2.00E-58
Ljwgs_127369.1	99.1.3.2.1009	DR206_PEA							DR206_PEA	Pathogenesis-relatedprotein;Plantdefense,Disease resistance response protein 206.	3.00E-14	GO_ID:54823	TAIR|gene:2035660 SPTR:Q9C891 symbol:AT1G55210.1 [GO:0005554 "molecular function unknown" evidence=ND] [GO:0006952 "defense response" evidence=ISS] [GO:0009807 "lignan biosynthesis" evidence=ISS] InterPro:IPR004265 Pfam:PF03018 EMBL:AC027034 EMBL:BT015679 PIR:H96593 SPTR:Q9C891	2.00E-58
chr1.CM0579.45	99.1.3.1.119	EC 3.1.1.-							EST_HEVBR	Allergen;Directproteinsequencing;Glycoprotein;Hydrolase;Plantdefense;Signal,Esterase precursor (EC 3.1.1.-) (Early nodule-specific protein homolog) (Latex allergen Hev b 13).	5.00E-34	GO_ID:27297	TAIR|gene:2124992 SPTR:Q9M153 symbol:AT4G01130.1 [GO:0016789 "carboxylic ester hydrolase activity" evidence=ISS] INTERPRO:IPR001087 Pfam:PF00657 EMBL:AL161491 PIR:H85014 SPTR:Q9M153	2.00E-54
chr1.CM0579.45	99.1.4.5291	GO_ID:27297							EST_HEVBR	Allergen;Directproteinsequencing;Glycoprotein;Hydrolase;Plantdefense;Signal,Esterase precursor (EC 3.1.1.-) (Early nodule-specific protein homolog) (Latex allergen Hev b 13).	5.00E-34	GO_ID:27297	TAIR|gene:2124992 SPTR:Q9M153 symbol:AT4G01130.1 [GO:0016789 "carboxylic ester hydrolase activity" evidence=ISS] INTERPRO:IPR001087 Pfam:PF00657 EMBL:AL161491 PIR:H85014 SPTR:Q9M153	2.00E-54
Ljwgs_042358.1	99.1.3.1.119	EC 3.1.1.-							EST_HEVBR	Allergen;Directproteinsequencing;Glycoprotein;Hydrolase;Plantdefense;Signal,Esterase precursor (EC 3.1.1.-) (Early nodule-specific protein homolog) (Latex allergen Hev b 13).	7.00E-11	GO_ID:8926	TAIR|gene:2145692 SPTR:Q9LY84 symbol:AT5G14450.1 [GO:0016789 "carboxylic ester hydrolase activity" evidence=ISS] INTERPRO:IPR001087 Pfam:PF00657 EMBL:AL163817 EMBL:AK118393 EMBL:BT005338 PIR:T48618 SPTR:Q9LY84	2.00E-26
Ljwgs_042358.1	99.1.4.4832	GO_ID:8926							EST_HEVBR	Allergen;Directproteinsequencing;Glycoprotein;Hydrolase;Plantdefense;Signal,Esterase precursor (EC 3.1.1.-) (Early nodule-specific protein homolog) (Latex allergen Hev b 13).	7.00E-11	GO_ID:8926	TAIR|gene:2145692 SPTR:Q9LY84 symbol:AT5G14450.1 [GO:0016789 "carboxylic ester hydrolase activity" evidence=ISS] INTERPRO:IPR001087 Pfam:PF00657 EMBL:AL163817 EMBL:AK118393 EMBL:BT005338 PIR:T48618 SPTR:Q9LY84	2.00E-26
Ljwgs_020818.2	1.9.4.15	E2.7.1.- [EC:2.7.1.-] [COG:COG0515 COG1493]	ath:At4g28490	F20O9.180; leucine-rich repeat transmembrane protein kinase, putative [EC:2.7.1.37] [KO:K00870]	5.00E-28	ML0016_1	COG0515	4.00E-12	SIRK_ARATH	ATP-binding;Kinase;Leucine-richrepeat;Membrane;Nucleotide-binding;Plantdefense;Receptor;Repeat;Serine/threonine-proteinkinase;Signal;Transferase;Transmembrane,Senescence-induced receptor-like serine/threonine-protein kinase precursor (FLG22-induced receptor-like kinase 1).	4.00E-58	GO_ID:393	TAIR|gene:3439013 SPTR:Q9SZV2 symbol:AT4G29990.1 [GO:0004672 "protein kinase activity" evidence=ISS] [GO:0005524 "ATP binding" evidence=ISS] [GO:0006468 "protein amino acid phosphorylation" evidence=ISS] Pfam:PF00560 InterPro:IPR000719 InterPro:IPR008271 Pfam:PF00069 INTERPRO:IPR001245 Prosite:PS00108 InterPro:IPR001611 InterPro:IPR007090 Prosite:PS00107 PRINTS:PR00109 ProDom:PD000001 PROSITE:PS5…	4.00E-64
Ljwgs_020818.2	1.7.8.19	WAAY, rfaY lipopolysaccharide core biosynthesis protein RFAY [EC:2.7.-.-] [COG:COG0515]	ath:At4g28490	F20O9.180; leucine-rich repeat transmembrane protein kinase, putative [EC:2.7.1.37] [KO:K00870]	5.00E-28	ML0016_1	COG0515	4.00E-12	SIRK_ARATH	ATP-binding;Kinase;Leucine-richrepeat;Membrane;Nucleotide-binding;Plantdefense;Receptor;Repeat;Serine/threonine-proteinkinase;Signal;Transferase;Transmembrane,Senescence-induced receptor-like serine/threonine-protein kinase precursor (FLG22-induced receptor-like kinase 1).	4.00E-58	GO_ID:393	TAIR|gene:3439013 SPTR:Q9SZV2 symbol:AT4G29990.1 [GO:0004672 "protein kinase activity" evidence=ISS] [GO:0005524 "ATP binding" evidence=ISS] [GO:0006468 "protein amino acid phosphorylation" evidence=ISS] Pfam:PF00560 InterPro:IPR000719 InterPro:IPR008271 Pfam:PF00069 INTERPRO:IPR001245 Prosite:PS00108 InterPro:IPR001611 InterPro:IPR007090 Prosite:PS00107 PRINTS:PR00109 ProDom:PD000001 PROSITE:PS5…	4.00E-64
Ljwgs_020818.2	1.1.17.19	E2.7.1.- [EC:2.7.1.-] [COG:COG0515 COG1493]	ath:At4g28490	F20O9.180; leucine-rich repeat transmembrane protein kinase, putative [EC:2.7.1.37] [KO:K00870]	5.00E-28	ML0016_1	COG0515	4.00E-12	SIRK_ARATH	ATP-binding;Kinase;Leucine-richrepeat;Membrane;Nucleotide-binding;Plantdefense;Receptor;Repeat;Serine/threonine-proteinkinase;Signal;Transferase;Transmembrane,Senescence-induced receptor-like serine/threonine-protein kinase precursor (FLG22-induced receptor-like kinase 1).	4.00E-58	GO_ID:393	TAIR|gene:3439013 SPTR:Q9SZV2 symbol:AT4G29990.1 [GO:0004672 "protein kinase activity" evidence=ISS] [GO:0005524 "ATP binding" evidence=ISS] [GO:0006468 "protein amino acid phosphorylation" evidence=ISS] Pfam:PF00560 InterPro:IPR000719 InterPro:IPR008271 Pfam:PF00069 INTERPRO:IPR001245 Prosite:PS00108 InterPro:IPR001611 InterPro:IPR007090 Prosite:PS00107 PRINTS:PR00109 ProDom:PD000001 PROSITE:PS5…	4.00E-64
Ljwgs_020818.2	1.11.16.8	E2.7.1.- [EC:2.7.1.-] [COG:COG0515 COG1493]	ath:At4g28490	F20O9.180; leucine-rich repeat transmembrane protein kinase, putative [EC:2.7.1.37] [KO:K00870]	5.00E-28	ML0016_1	COG0515	4.00E-12	SIRK_ARATH	ATP-binding;Kinase;Leucine-richrepeat;Membrane;Nucleotide-binding;Plantdefense;Receptor;Repeat;Serine/threonine-proteinkinase;Signal;Transferase;Transmembrane,Senescence-induced receptor-like serine/threonine-protein kinase precursor (FLG22-induced receptor-like kinase 1).	4.00E-58	GO_ID:393	TAIR|gene:3439013 SPTR:Q9SZV2 symbol:AT4G29990.1 [GO:0004672 "protein kinase activity" evidence=ISS] [GO:0005524 "ATP binding" evidence=ISS] [GO:0006468 "protein amino acid phosphorylation" evidence=ISS] Pfam:PF00560 InterPro:IPR000719 InterPro:IPR008271 Pfam:PF00069 INTERPRO:IPR001245 Prosite:PS00108 InterPro:IPR001611 InterPro:IPR007090 Prosite:PS00107 PRINTS:PR00109 ProDom:PD000001 PROSITE:PS5…	4.00E-64
Ljwgs_020818.2	4.2.4	Cell cycle [CLASS:04110] [PATH:hsa04110] [COG:COG0515]	ath:At4g28490	F20O9.180; leucine-rich repeat transmembrane protein kinase, putative [EC:2.7.1.37] [KO:K00870]	5.00E-28	ML0016_1	COG0515	4.00E-12	SIRK_ARATH	ATP-binding;Kinase;Leucine-richrepeat;Membrane;Nucleotide-binding;Plantdefense;Receptor;Repeat;Serine/threonine-proteinkinase;Signal;Transferase;Transmembrane,Senescence-induced receptor-like serine/threonine-protein kinase precursor (FLG22-induced receptor-like kinase 1).	4.00E-58	GO_ID:393	TAIR|gene:3439013 SPTR:Q9SZV2 symbol:AT4G29990.1 [GO:0004672 "protein kinase activity" evidence=ISS] [GO:0005524 "ATP binding" evidence=ISS] [GO:0006468 "protein amino acid phosphorylation" evidence=ISS] Pfam:PF00560 InterPro:IPR000719 InterPro:IPR008271 Pfam:PF00069 INTERPRO:IPR001245 Prosite:PS00108 InterPro:IPR001611 InterPro:IPR007090 Prosite:PS00107 PRINTS:PR00109 ProDom:PD000001 PROSITE:PS5…	4.00E-64
chr1.CM0104.51	1.1.8.12	E3.2.1.39 glucan endo-1,3-beta-D-glucosidase [EC:3.2.1.39]	ath:At4g14080	FCAALL.82; glycosyl hydrolase family 17 protein / anther-specific protein (A6) [EC:3.2.1.39] [KO:K01199]	4.00E-46				E135_ARATH	Glycoprotein;Glycosidase;GPI-anchor;Hydrolase;Lipoprotein;Membrane;Plantdefense;Signal,Putative glucan endo-1,3-beta-glucosidase 5 precursor (EC 3.2.1.39) ((1->3)-beta-glucan endohydrolase) ((1->3)-beta-glucanase) (Beta-1,3- endoglucanase) (Beta-1,3-glucanase).	1.00E-137	GO_ID:48125	TAIR|gene:3436295 SPTR:Q9ZUP5 symbol:AT2G19440.1 [GO:0031225 "anchored to membrane" evidence=TAS] [GO:0004553 "hydrolase activity, hydrolyzing O-glycosyl compounds" evidence=ISS] InterPro:IPR000490 PROSITE:PS00587 Pfam:PF00332 EMBL:AC003058 EMBL:AC005917 PIR:G84576 PIR:T01292 HSSP:P12257 SPTR:Q9ZUP5	0
Ljwgs_018029.2	99.1.4.6036	GO_ID:13550										GO_ID:13550	TAIR|gene:2162360 SPTR:Q9FIG7 symbol:AT5G42500.1 [GO:0005554 "molecular function unknown" evidence=ND] [GO:0006952 "defense response" evidence=ISS] InterPro:IPR004265 Pfam:PF03018 EMBL:AB016888 EMBL:AY093095 EMBL:BT008442 SPTR:Q9FIG7	2.00E-42
chr1.CM0001.57	99.1.3.1.119	EC 3.1.1.-							EST_HEVBR	Allergen;Directproteinsequencing;Glycoprotein;Hydrolase;Plantdefense;Signal,Esterase precursor (EC 3.1.1.-) (Early nodule-specific protein homolog) (Latex allergen Hev b 13).	7.00E-92	GO_ID:8926	TAIR|gene:2145692 SPTR:Q9LY84 symbol:AT5G14450.1 [GO:0016789 "carboxylic ester hydrolase activity" evidence=ISS] INTERPRO:IPR001087 Pfam:PF00657 EMBL:AL163817 EMBL:AK118393 EMBL:BT005338 PIR:T48618 SPTR:Q9LY84	2.33E-156
chr1.CM0001.57	99.1.4.4832	GO_ID:8926							EST_HEVBR	Allergen;Directproteinsequencing;Glycoprotein;Hydrolase;Plantdefense;Signal,Esterase precursor (EC 3.1.1.-) (Early nodule-specific protein homolog) (Latex allergen Hev b 13).	7.00E-92	GO_ID:8926	TAIR|gene:2145692 SPTR:Q9LY84 symbol:AT5G14450.1 [GO:0016789 "carboxylic ester hydrolase activity" evidence=ISS] INTERPRO:IPR001087 Pfam:PF00657 EMBL:AL163817 EMBL:AK118393 EMBL:BT005338 PIR:T48618 SPTR:Q9LY84	2.33E-156
chr2.CM0120.25	1.1.8.12	E3.2.1.39 glucan endo-1,3-beta-D-glucosidase [EC:3.2.1.39]							E131_ARATH	Glycoprotein;Glycosidase;GPI-anchor;Hydrolase;Lipoprotein;Membrane;Plantdefense;Signal,Putative glucan endo-1,3-beta-glucosidase 1 precursor (EC 3.2.1.39) ((1->3)-beta-glucan endohydrolase) ((1->3)-beta-glucanase) (Beta-1,3- endoglucanase) (Beta-1,3-glucanase).	1.00E-16	GO_ID:23358	TAIR|gene:2027427 SPTR:Q9FZ86 symbol:AT1G18650.1 [GO:0005554 "molecular function unknown" evidence=ND] [GO:0000004 "biological process unknown" evidence=ND] [GO:0031225 "anchored to membrane" evidence=TAS] EMBL:AC026238 EMBL:AY087143 EMBL:BT006195 PIR:C86320 SPTR:Q9FZ86	4.00E-30
chr1.TM0812.10	1.9.4.15	E2.7.1.- [EC:2.7.1.-] [COG:COG0515 COG1493]	ath:At4g28490	F20O9.180; leucine-rich repeat transmembrane protein kinase, putative [EC:2.7.1.37] [KO:K00870]	4.00E-32	YGL179c	COG0515	6.00E-14	PBS1_ARATH	ATP-binding;Directproteinsequencing;Kinase;Nucleotide-binding;Phosphorylation;Plantdefense;Serine/threonine-proteinkinase;Transferase,Serine/threonine-protein kinase PBS1 (EC 2.7.1.37) (AvrPphB susceptible protein 1).	4.00E-38	GO_ID:51277	TAIR|gene:2064556 SPTR:P93749 symbol:AT2G41970.1 [GO:0008372 "cellular component unknown" evidence=ND] [GO:0016301 "kinase activity" evidence=ISS] InterPro:IPR000719 InterPro:IPR008266 Prosite:PS00107 ProDom:PD000001 PROSITE:PS50011 PROSITE:PS00109 HSSP:P06213 EMBL:U90439 EMBL:BT010881 EMBL:AK175234 EMBL:AK175270 EMBL:AK176504 EMBL:AK176586 EMBL:AK176796 EMBL:AK220678 PIR:D84848 SPTR:P93749	4.00E-101
chr1.TM0812.10	1.7.8.19	WAAY, rfaY lipopolysaccharide core biosynthesis protein RFAY [EC:2.7.-.-] [COG:COG0515]	ath:At4g28490	F20O9.180; leucine-rich repeat transmembrane protein kinase, putative [EC:2.7.1.37] [KO:K00870]	4.00E-32	YGL179c	COG0515	6.00E-14	PBS1_ARATH	ATP-binding;Directproteinsequencing;Kinase;Nucleotide-binding;Phosphorylation;Plantdefense;Serine/threonine-proteinkinase;Transferase,Serine/threonine-protein kinase PBS1 (EC 2.7.1.37) (AvrPphB susceptible protein 1).	4.00E-38	GO_ID:51277	TAIR|gene:2064556 SPTR:P93749 symbol:AT2G41970.1 [GO:0008372 "cellular component unknown" evidence=ND] [GO:0016301 "kinase activity" evidence=ISS] InterPro:IPR000719 InterPro:IPR008266 Prosite:PS00107 ProDom:PD000001 PROSITE:PS50011 PROSITE:PS00109 HSSP:P06213 EMBL:U90439 EMBL:BT010881 EMBL:AK175234 EMBL:AK175270 EMBL:AK176504 EMBL:AK176586 EMBL:AK176796 EMBL:AK220678 PIR:D84848 SPTR:P93749	4.00E-101
chr1.TM0812.10	1.1.17.19	E2.7.1.- [EC:2.7.1.-] [COG:COG0515 COG1493]	ath:At4g28490	F20O9.180; leucine-rich repeat transmembrane protein kinase, putative [EC:2.7.1.37] [KO:K00870]	4.00E-32	YGL179c	COG0515	6.00E-14	PBS1_ARATH	ATP-binding;Directproteinsequencing;Kinase;Nucleotide-binding;Phosphorylation;Plantdefense;Serine/threonine-proteinkinase;Transferase,Serine/threonine-protein kinase PBS1 (EC 2.7.1.37) (AvrPphB susceptible protein 1).	4.00E-38	GO_ID:51277	TAIR|gene:2064556 SPTR:P93749 symbol:AT2G41970.1 [GO:0008372 "cellular component unknown" evidence=ND] [GO:0016301 "kinase activity" evidence=ISS] InterPro:IPR000719 InterPro:IPR008266 Prosite:PS00107 ProDom:PD000001 PROSITE:PS50011 PROSITE:PS00109 HSSP:P06213 EMBL:U90439 EMBL:BT010881 EMBL:AK175234 EMBL:AK175270 EMBL:AK176504 EMBL:AK176586 EMBL:AK176796 EMBL:AK220678 PIR:D84848 SPTR:P93749	4.00E-101
chr1.TM0812.10	3.3.10.117	BMPR1 bone morphogenetic protein receptor, type I [EC:2.7.1.37]	ath:At4g28490	F20O9.180; leucine-rich repeat transmembrane protein kinase, putative [EC:2.7.1.37] [KO:K00870]	4.00E-32	YGL179c	COG0515	6.00E-14	PBS1_ARATH	ATP-binding;Directproteinsequencing;Kinase;Nucleotide-binding;Phosphorylation;Plantdefense;Serine/threonine-proteinkinase;Transferase,Serine/threonine-protein kinase PBS1 (EC 2.7.1.37) (AvrPphB susceptible protein 1).	4.00E-38	GO_ID:51277	TAIR|gene:2064556 SPTR:P93749 symbol:AT2G41970.1 [GO:0008372 "cellular component unknown" evidence=ND] [GO:0016301 "kinase activity" evidence=ISS] InterPro:IPR000719 InterPro:IPR008266 Prosite:PS00107 ProDom:PD000001 PROSITE:PS50011 PROSITE:PS00109 HSSP:P06213 EMBL:U90439 EMBL:BT010881 EMBL:AK175234 EMBL:AK175270 EMBL:AK176504 EMBL:AK176586 EMBL:AK176796 EMBL:AK220678 PIR:D84848 SPTR:P93749	4.00E-101
chr1.TM0812.10	1.11.16.8	E2.7.1.- [EC:2.7.1.-] [COG:COG0515 COG1493]	ath:At4g28490	F20O9.180; leucine-rich repeat transmembrane protein kinase, putative [EC:2.7.1.37] [KO:K00870]	4.00E-32	YGL179c	COG0515	6.00E-14	PBS1_ARATH	ATP-binding;Directproteinsequencing;Kinase;Nucleotide-binding;Phosphorylation;Plantdefense;Serine/threonine-proteinkinase;Transferase,Serine/threonine-protein kinase PBS1 (EC 2.7.1.37) (AvrPphB susceptible protein 1).	4.00E-38	GO_ID:51277	TAIR|gene:2064556 SPTR:P93749 symbol:AT2G41970.1 [GO:0008372 "cellular component unknown" evidence=ND] [GO:0016301 "kinase activity" evidence=ISS] InterPro:IPR000719 InterPro:IPR008266 Prosite:PS00107 ProDom:PD000001 PROSITE:PS50011 PROSITE:PS00109 HSSP:P06213 EMBL:U90439 EMBL:BT010881 EMBL:AK175234 EMBL:AK175270 EMBL:AK176504 EMBL:AK176586 EMBL:AK176796 EMBL:AK220678 PIR:D84848 SPTR:P93749	4.00E-101
chr1.TM0812.10	4.2.4	Cell cycle [CLASS:04110] [PATH:hsa04110] [COG:COG0515]	ath:At4g28490	F20O9.180; leucine-rich repeat transmembrane protein kinase, putative [EC:2.7.1.37] [KO:K00870]	4.00E-32	YGL179c	COG0515	6.00E-14	PBS1_ARATH	ATP-binding;Directproteinsequencing;Kinase;Nucleotide-binding;Phosphorylation;Plantdefense;Serine/threonine-proteinkinase;Transferase,Serine/threonine-protein kinase PBS1 (EC 2.7.1.37) (AvrPphB susceptible protein 1).	4.00E-38	GO_ID:51277	TAIR|gene:2064556 SPTR:P93749 symbol:AT2G41970.1 [GO:0008372 "cellular component unknown" evidence=ND] [GO:0016301 "kinase activity" evidence=ISS] InterPro:IPR000719 InterPro:IPR008266 Prosite:PS00107 ProDom:PD000001 PROSITE:PS50011 PROSITE:PS00109 HSSP:P06213 EMBL:U90439 EMBL:BT010881 EMBL:AK175234 EMBL:AK175270 EMBL:AK176504 EMBL:AK176586 EMBL:AK176796 EMBL:AK220678 PIR:D84848 SPTR:P93749	4.00E-101
chr1.TM0812.10	3.2.2.1	Protein kinase [EC:2.7.1.37]	ath:At4g28490	F20O9.180; leucine-rich repeat transmembrane protein kinase, putative [EC:2.7.1.37] [KO:K00870]	4.00E-32	YGL179c	COG0515	6.00E-14	PBS1_ARATH	ATP-binding;Directproteinsequencing;Kinase;Nucleotide-binding;Phosphorylation;Plantdefense;Serine/threonine-proteinkinase;Transferase,Serine/threonine-protein kinase PBS1 (EC 2.7.1.37) (AvrPphB susceptible protein 1).	4.00E-38	GO_ID:51277	TAIR|gene:2064556 SPTR:P93749 symbol:AT2G41970.1 [GO:0008372 "cellular component unknown" evidence=ND] [GO:0016301 "kinase activity" evidence=ISS] InterPro:IPR000719 InterPro:IPR008266 Prosite:PS00107 ProDom:PD000001 PROSITE:PS50011 PROSITE:PS00109 HSSP:P06213 EMBL:U90439 EMBL:BT010881 EMBL:AK175234 EMBL:AK175270 EMBL:AK176504 EMBL:AK176586 EMBL:AK176796 EMBL:AK220678 PIR:D84848 SPTR:P93749	4.00E-101
chr4.CM0175.8	99.1.3.2.883	ERF13_ARATH							ERF13_ARATH	Activator;DNA-binding;Ethylenesignalingpathway;Nuclearprotein;Plantdefense;Transcription;Transcriptionregulation,Ethylene-responsive transcription factor 13 (Ethylene-responsive element-binding factor 13) (EREBP-13) (AtERF13).	2.00E-22	GO_ID:42974	TAIR|gene:3440765 SPTR:Q9FH54 symbol:AT5G61890.1 [GO:0003700 "transcription factor activity" evidence=ISS] [GO:0003677 "DNA binding" evidence=ISS] [GO:0005634 "nucleus" evidence=IC] [GO:0006355 "regulation of transcription, DNA-dependent" evidence=ISS] InterPro:IPR001471 InterPro:IPR000183 Pfam:PF00847 GO:GO:0005634 PROSITE:PS00879 HSSP:O80337 PRINTS:PR00367 ProDom:PD001423 SMART:SM00380 EMBL:AB0…	6.00E-39
chr4.CM0175.8	99.1.4.3099	GO_ID:42974							ERF13_ARATH	Activator;DNA-binding;Ethylenesignalingpathway;Nuclearprotein;Plantdefense;Transcription;Transcriptionregulation,Ethylene-responsive transcription factor 13 (Ethylene-responsive element-binding factor 13) (EREBP-13) (AtERF13).	2.00E-22	GO_ID:42974	TAIR|gene:3440765 SPTR:Q9FH54 symbol:AT5G61890.1 [GO:0003700 "transcription factor activity" evidence=ISS] [GO:0003677 "DNA binding" evidence=ISS] [GO:0005634 "nucleus" evidence=IC] [GO:0006355 "regulation of transcription, DNA-dependent" evidence=ISS] InterPro:IPR001471 InterPro:IPR000183 Pfam:PF00847 GO:GO:0005634 PROSITE:PS00879 HSSP:O80337 PRINTS:PR00367 ProDom:PD001423 SMART:SM00380 EMBL:AB0…	6.00E-39
Ljwgs_109135.1	99.1.3.1.119	EC 3.1.1.-							EST_HEVBR	Allergen;Directproteinsequencing;Glycoprotein;Hydrolase;Plantdefense;Signal,Esterase precursor (EC 3.1.1.-) (Early nodule-specific protein homolog) (Latex allergen Hev b 13).	2.00E-19	GO_ID:8926	TAIR|gene:2145692 SPTR:Q9LY84 symbol:AT5G14450.1 [GO:0016789 "carboxylic ester hydrolase activity" evidence=ISS] INTERPRO:IPR001087 Pfam:PF00657 EMBL:AL163817 EMBL:AK118393 EMBL:BT005338 PIR:T48618 SPTR:Q9LY84	2.00E-43
Ljwgs_109135.1	99.1.4.4832	GO_ID:8926							EST_HEVBR	Allergen;Directproteinsequencing;Glycoprotein;Hydrolase;Plantdefense;Signal,Esterase precursor (EC 3.1.1.-) (Early nodule-specific protein homolog) (Latex allergen Hev b 13).	2.00E-19	GO_ID:8926	TAIR|gene:2145692 SPTR:Q9LY84 symbol:AT5G14450.1 [GO:0016789 "carboxylic ester hydrolase activity" evidence=ISS] INTERPRO:IPR001087 Pfam:PF00657 EMBL:AL163817 EMBL:AK118393 EMBL:BT005338 PIR:T48618 SPTR:Q9LY84	2.00E-43
chr2.TM0370.6	99.1.3.2.17	TMVRN_NICGU							TMVRN_NICGU	Alternativesplicing;ATP-binding;Hypersensitiveresponse;Leucine-richrepeat;Nucleotide-binding;Plantdefense;Repeat,TMV resistance protein N.	4.00E-37	GO_ID:37624	TAIR|gene:2032732 SPTR:Q9SSN3 symbol:AT1G72930.1 [GO:0006952 "defense response" evidence=ISS] InterPro:IPR000157 Pfam:PF01582 GO:GO:0016020 SMART:SM00255 PROSITE:PS50104 EMBL:AC008017 EMBL:AY044312 EMBL:AY065114 EMBL:AY081663 EMBL:AY086809 PIR:E96754 SPTR:Q9SSN3	4.00E-32
chr2.TM0370.6	99.1.4.4556	GO_ID:37624							TMVRN_NICGU	Alternativesplicing;ATP-binding;Hypersensitiveresponse;Leucine-richrepeat;Nucleotide-binding;Plantdefense;Repeat,TMV resistance protein N.	4.00E-37	GO_ID:37624	TAIR|gene:2032732 SPTR:Q9SSN3 symbol:AT1G72930.1 [GO:0006952 "defense response" evidence=ISS] InterPro:IPR000157 Pfam:PF01582 GO:GO:0016020 SMART:SM00255 PROSITE:PS50104 EMBL:AC008017 EMBL:AY044312 EMBL:AY065114 EMBL:AY081663 EMBL:AY086809 PIR:E96754 SPTR:Q9SSN3	4.00E-32
Ljwgs_013776.2.1	99.1.4.3671	GO_ID:21861	ath:At1g55020	F14C21.54; lipoxygenase (LOX1) [EC:1.13.11.12] [KO:K00454]	1.00E-52				LOX1_ARATH	Dioxygenase;Fattyacidbiosynthesis;Iron;Lipidsynthesis;Metal-binding;Multigenefamily;Oxidoreductase;Oxylipinbiosynthesis,Lipoxygenase 1 (EC 1.13.11.12).	8.00E-53	GO_ID:21861	TAIR|gene:2011029 SPTR:Q06327 symbol:AT1G55020 [GO:0006952 "defense response" evidence=TAS] [GO:0009611 "response to wounding" evidence=TAS] [GO:0009695 "jasmonic acid biosynthesis" evidence=TAS] [GO:0009737 "response to abscisic acid stimulus" evidence=IEP] [GO:0009753 "response to jasmonic acid stimulus" evidence=IEP] [GO:0009816 "defense response to pathogenic bacteria, incompatible interactio…	3.00E-53
Ljwgs_013776.2.1	99.1.3.1.129	EC 1.13.11.12	ath:At1g55020	F14C21.54; lipoxygenase (LOX1) [EC:1.13.11.12] [KO:K00454]	1.00E-52				LOX1_ARATH	Dioxygenase;Fattyacidbiosynthesis;Iron;Lipidsynthesis;Metal-binding;Multigenefamily;Oxidoreductase;Oxylipinbiosynthesis,Lipoxygenase 1 (EC 1.13.11.12).	8.00E-53	GO_ID:21861	TAIR|gene:2011029 SPTR:Q06327 symbol:AT1G55020 [GO:0006952 "defense response" evidence=TAS] [GO:0009611 "response to wounding" evidence=TAS] [GO:0009695 "jasmonic acid biosynthesis" evidence=TAS] [GO:0009737 "response to abscisic acid stimulus" evidence=IEP] [GO:0009753 "response to jasmonic acid stimulus" evidence=IEP] [GO:0009816 "defense response to pathogenic bacteria, incompatible interactio…	3.00E-53
Ljwgs_013776.2.1	99.1.1.35	KO:K00454	ath:At1g55020	F14C21.54; lipoxygenase (LOX1) [EC:1.13.11.12] [KO:K00454]	1.00E-52				LOX1_ARATH	Dioxygenase;Fattyacidbiosynthesis;Iron;Lipidsynthesis;Metal-binding;Multigenefamily;Oxidoreductase;Oxylipinbiosynthesis,Lipoxygenase 1 (EC 1.13.11.12).	8.00E-53	GO_ID:21861	TAIR|gene:2011029 SPTR:Q06327 symbol:AT1G55020 [GO:0006952 "defense response" evidence=TAS] [GO:0009611 "response to wounding" evidence=TAS] [GO:0009695 "jasmonic acid biosynthesis" evidence=TAS] [GO:0009737 "response to abscisic acid stimulus" evidence=IEP] [GO:0009753 "response to jasmonic acid stimulus" evidence=IEP] [GO:0009816 "defense response to pathogenic bacteria, incompatible interactio…	3.00E-53
Ljwgs_078537.1	99.1.4.6036	GO_ID:13550										GO_ID:13550	TAIR|gene:2162360 SPTR:Q9FIG7 symbol:AT5G42500.1 [GO:0005554 "molecular function unknown" evidence=ND] [GO:0006952 "defense response" evidence=ISS] InterPro:IPR004265 Pfam:PF03018 EMBL:AB016888 EMBL:AY093095 EMBL:BT008442 SPTR:Q9FIG7	3.00E-09
chr3.CM0116.34	99.1.4.2434	GO_ID:54823							DR206_PEA	Pathogenesis-relatedprotein;Plantdefense,Disease resistance response protein 206.	1.00E-13	GO_ID:54823	TAIR|gene:2035660 SPTR:Q9C891 symbol:AT1G55210.1 [GO:0005554 "molecular function unknown" evidence=ND] [GO:0006952 "defense response" evidence=ISS] [GO:0009807 "lignan biosynthesis" evidence=ISS] InterPro:IPR004265 Pfam:PF03018 EMBL:AC027034 EMBL:BT015679 PIR:H96593 SPTR:Q9C891	1.00E-53
chr3.CM0116.34	99.1.3.2.1009	DR206_PEA							DR206_PEA	Pathogenesis-relatedprotein;Plantdefense,Disease resistance response protein 206.	1.00E-13	GO_ID:54823	TAIR|gene:2035660 SPTR:Q9C891 symbol:AT1G55210.1 [GO:0005554 "molecular function unknown" evidence=ND] [GO:0006952 "defense response" evidence=ISS] [GO:0009807 "lignan biosynthesis" evidence=ISS] InterPro:IPR004265 Pfam:PF03018 EMBL:AC027034 EMBL:BT015679 PIR:H96593 SPTR:Q9C891	1.00E-53
Ljwgs_079986.1	99.1.3.2.2117	PR1_MEDSA							PR1_MEDSA	Multigenefamily;Pathogenesis-relatedprotein;Plantdefense,Class-10 pathogenesis-related protein 1 (MSPR10-1).	9.00E-66
Ljwgs_134572.1	99.1.4.6466	GO_ID:32556				YJL078c_1	COG2340	1.00E-25	PRB1_TOBAC	Multigenefamily;Pathogenesis-relatedprotein;Plantdefense;Pyrrolidonecarboxylicacid;Signal,Basic form of pathogenesis-related protein 1 precursor (PRP 1).	1.00E-46	GO_ID:32556	TAIR|gene:2134177 SPTR:O81888 symbol:AT4G33720 [GO:0005554 "molecular function unknown" evidence=ND] [GO:0000004 "biological process unknown" evidence=ND] [GO:0005576 "extracellular region" evidence=ISS] InterPro:IPR001283 Pfam:PF00188 PRINTS:PR00837 ProDom:PD000542 SMART:SM00198 PROSITE:PS01009 PROSITE:PS01010 HSSP:P04284 InterPro:IPR002413 PRINTS:PR00838 EMBL:AL031394 EMBL:AL161584 EMBL:AY03957…	5.00E-45
Ljwgs_134572.1	99.1.2.138	COG2340				YJL078c_1	COG2340	1.00E-25	PRB1_TOBAC	Multigenefamily;Pathogenesis-relatedprotein;Plantdefense;Pyrrolidonecarboxylicacid;Signal,Basic form of pathogenesis-related protein 1 precursor (PRP 1).	1.00E-46	GO_ID:32556	TAIR|gene:2134177 SPTR:O81888 symbol:AT4G33720 [GO:0005554 "molecular function unknown" evidence=ND] [GO:0000004 "biological process unknown" evidence=ND] [GO:0005576 "extracellular region" evidence=ISS] InterPro:IPR001283 Pfam:PF00188 PRINTS:PR00837 ProDom:PD000542 SMART:SM00198 PROSITE:PS01009 PROSITE:PS01010 HSSP:P04284 InterPro:IPR002413 PRINTS:PR00838 EMBL:AL031394 EMBL:AL161584 EMBL:AY03957…	5.00E-45
Ljwgs_134572.1	99.1.3.2.134	PRB1_TOBAC				YJL078c_1	COG2340	1.00E-25	PRB1_TOBAC	Multigenefamily;Pathogenesis-relatedprotein;Plantdefense;Pyrrolidonecarboxylicacid;Signal,Basic form of pathogenesis-related protein 1 precursor (PRP 1).	1.00E-46	GO_ID:32556	TAIR|gene:2134177 SPTR:O81888 symbol:AT4G33720 [GO:0005554 "molecular function unknown" evidence=ND] [GO:0000004 "biological process unknown" evidence=ND] [GO:0005576 "extracellular region" evidence=ISS] InterPro:IPR001283 Pfam:PF00188 PRINTS:PR00837 ProDom:PD000542 SMART:SM00198 PROSITE:PS01009 PROSITE:PS01010 HSSP:P04284 InterPro:IPR002413 PRINTS:PR00838 EMBL:AL031394 EMBL:AL161584 EMBL:AY03957…	5.00E-45
Ljwgs_039635.2	99.1.4.2067	GO_ID:45037							DR206_PEA	Pathogenesis-relatedprotein;Plantdefense,Disease resistance response protein 206.	7.00E-11	GO_ID:45037	TAIR|gene:3433070 SPTR:Q9C523 symbol:AT1G58170.1 [GO:0005554 "molecular function unknown" evidence=ND] [GO:0006952 "defense response" evidence=ISS] [GO:0009807 "lignan biosynthesis" evidence=ISS] InterPro:IPR004265 Pfam:PF03018 EMBL:AC079604 EMBL:AC079131 EMBL:AK117899 EMBL:BT003709 PIR:A96615 SPTR:Q9C523	2.00E-48
Ljwgs_039635.2	99.1.3.2.1009	DR206_PEA							DR206_PEA	Pathogenesis-relatedprotein;Plantdefense,Disease resistance response protein 206.	7.00E-11	GO_ID:45037	TAIR|gene:3433070 SPTR:Q9C523 symbol:AT1G58170.1 [GO:0005554 "molecular function unknown" evidence=ND] [GO:0006952 "defense response" evidence=ISS] [GO:0009807 "lignan biosynthesis" evidence=ISS] InterPro:IPR004265 Pfam:PF03018 EMBL:AC079604 EMBL:AC079131 EMBL:AK117899 EMBL:BT003709 PIR:A96615 SPTR:Q9C523	2.00E-48
Ljwgs_079986.1	99.1.3.2.2117	PR1_MEDSA							PR1_MEDSA	Multigenefamily;Pathogenesis-relatedprotein;Plantdefense,Class-10 pathogenesis-related protein 1 (MSPR10-1).	9.00E-66
Ljwgs_031291.1	3.3.10.117	BMPR1 bone morphogenetic protein receptor, type I [EC:2.7.1.37]	ath:At4g28490	F20O9.180; leucine-rich repeat transmembrane protein kinase, putative [EC:2.7.1.37] [KO:K00870]	2.00E-21				BRI1_ARATH	ATP-binding;Glycoprotein;Kinase;Leucine-richrepeat;Lipid-binding;Membrane;Nucleotide-binding;Phosphorylation;Receptor;Repeat;Serine/threonine-proteinkinase;Signal;Steroid-binding;Transferase;Transmembrane,BRASSINOSTEROID INSENSITIVE 1 precursor (EC 2.7.1.37) (AtBRI1) (Brassinosteroid LRR receptor kinase).	4.00E-24	GO_ID:38572	TAIR|gene:2825761 SPTR:Q9C637 symbol:AT1G45616.1 [GO:0005515 "protein binding" evidence=ISS;NAS] [GO:0007165 "signal transduction" evidence=IC] [GO:0006952 "defense response" evidence=ISS] Pfam:PF00560 InterPro:IPR001611 InterPro:IPR007090 PRINTS:PR00019 EMBL:AC083835 PIR:H96510 SPTR:Q9C637	1.00E-30
Ljwgs_031291.1	3.2.2.1	Protein kinase [EC:2.7.1.37]	ath:At4g28490	F20O9.180; leucine-rich repeat transmembrane protein kinase, putative [EC:2.7.1.37] [KO:K00870]	2.00E-21				BRI1_ARATH	ATP-binding;Glycoprotein;Kinase;Leucine-richrepeat;Lipid-binding;Membrane;Nucleotide-binding;Phosphorylation;Receptor;Repeat;Serine/threonine-proteinkinase;Signal;Steroid-binding;Transferase;Transmembrane,BRASSINOSTEROID INSENSITIVE 1 precursor (EC 2.7.1.37) (AtBRI1) (Brassinosteroid LRR receptor kinase).	4.00E-24	GO_ID:38572	TAIR|gene:2825761 SPTR:Q9C637 symbol:AT1G45616.1 [GO:0005515 "protein binding" evidence=ISS;NAS] [GO:0007165 "signal transduction" evidence=IC] [GO:0006952 "defense response" evidence=ISS] Pfam:PF00560 InterPro:IPR001611 InterPro:IPR007090 PRINTS:PR00019 EMBL:AC083835 PIR:H96510 SPTR:Q9C637	1.00E-30
Ljwgs_033937.1	99.1.4.2091	GO_ID:33547							DR206_PEA	Pathogenesis-relatedprotein;Plantdefense,Disease resistance response protein 206.	3.00E-09	GO_ID:33547	TAIR|gene:2009768 SPTR:Q9SS03 symbol:AT1G65870.1 [GO:0005554 "molecular function unknown" evidence=ND] [GO:0006952 "defense response" evidence=ISS] [GO:0009807 "lignan biosynthesis" evidence=ISS] InterPro:IPR004265 Pfam:PF03018 EMBL:AC009513 PIR:G96682 SPTR:Q9SS03	1.00E-37
Ljwgs_033937.1	99.1.3.2.1009	DR206_PEA							DR206_PEA	Pathogenesis-relatedprotein;Plantdefense,Disease resistance response protein 206.	3.00E-09	GO_ID:33547	TAIR|gene:2009768 SPTR:Q9SS03 symbol:AT1G65870.1 [GO:0005554 "molecular function unknown" evidence=ND] [GO:0006952 "defense response" evidence=ISS] [GO:0009807 "lignan biosynthesis" evidence=ISS] InterPro:IPR004265 Pfam:PF03018 EMBL:AC009513 PIR:G96682 SPTR:Q9SS03	1.00E-37
Ljwgs_030815.1	4.4.1.22	SERPINC1, AT3 antithrombin III	hsa:462	SERPINC1; serine (or cysteine) proteinase inhibitor, clade C (antithrombin), member 1 [KO:K03911]	3.00E-13				PRTZ_HORVU	Directproteinsequencing;Multigenefamily;Plantdefense;Proteaseinhibitor;Seedstorageprotein;Storageprotein,Protein Z (Z4) (Major endosperm albumin).	1.00E-28	GO_ID:5617	TAIR|gene:3435226 SPTR:Q9S7T8 symbol:AT1G47710.1 [GO:0000004 "biological process unknown" evidence=ND] [GO:0008372 "cellular component unknown" evidence=ND] [GO:0004867 "serine-type endopeptidase inhibitor activity" evidence=ISS] InterPro:IPR000215 Pfam:PF00079 SMART:SM00093 PROSITE:PS00284 HSSP:P01008 EMBL:AC007519 EMBL:AC012463 EMBL:BT002483 EMBL:BT008481 PIR:H96517 SPTR:Q9S7T8	3.00E-31
chr1.CM0150.1	99.1.3.2.3737	MLOH1_HORVU							MLOH1_HORVU	Calmodulin-binding;Membrane;Pathogenesis-relatedprotein;Plantdefense;Transmembrane,MLO protein homolog 1.	7.00E-139	GO_ID:1594	TAIR|gene:2202063 SPTR:Q9SXB6 symbol:AT1G11310.1 [GO:0005516 "calmodulin binding" evidence=ISS] [GO:0005886 "plasma membrane" evidence=ISS] [GO:0006952 "defense response" evidence=ISS] [GO:0008219 "cell death" evidence=ISS] InterPro:IPR004326 Pfam:PF03094 EMBL:AC007259 EMBL:AF369563 EMBL:AY086586 PIR:B86247 SPTR:Q9SXB6	3.00E-121
chr1.CM0150.1	99.1.4.5664	GO_ID:1594							MLOH1_HORVU	Calmodulin-binding;Membrane;Pathogenesis-relatedprotein;Plantdefense;Transmembrane,MLO protein homolog 1.	7.00E-139	GO_ID:1594	TAIR|gene:2202063 SPTR:Q9SXB6 symbol:AT1G11310.1 [GO:0005516 "calmodulin binding" evidence=ISS] [GO:0005886 "plasma membrane" evidence=ISS] [GO:0006952 "defense response" evidence=ISS] [GO:0008219 "cell death" evidence=ISS] InterPro:IPR004326 Pfam:PF03094 EMBL:AC007259 EMBL:AF369563 EMBL:AY086586 PIR:B86247 SPTR:Q9SXB6	3.00E-121
TM1757.18	99.1.4.8483	GO_ID:5694							ERF9_ARATH	DNA-binding;Ethylenesignalingpathway;Nuclearprotein;Plantdefense;Repressor;Transcription;Transcriptionregulation,Ethylene-responsive transcription factor 9 (Ethylene-responsive element-binding factor 9) (EREBP-9) (AtERF9).	1.00E-17	GO_ID:5694	TAIR|gene:2159067 SPTR:Q9M644 symbol:LEP "LEAFY PETIOLE" [GO:0003700 "transcription factor activity" evidence=ISS] [GO:0003677 "DNA binding" evidence=ISS] [GO:0005634 "nucleus" evidence=IC] [GO:0006355 "regulation of transcription, DNA-dependent" evidence=ISS] InterPro:IPR001471 Pfam:PF00847 GO:GO:0005634 HSSP:O80337 PRINTS:PR00367 ProDom:PD001423 SMART:SM00380 EMBL:AB005230 EMBL:AF216581 EMBL:AY…	3.00E-28
TM1757.18	99.1.3.2.2240	ERF9_ARATH							ERF9_ARATH	DNA-binding;Ethylenesignalingpathway;Nuclearprotein;Plantdefense;Repressor;Transcription;Transcriptionregulation,Ethylene-responsive transcription factor 9 (Ethylene-responsive element-binding factor 9) (EREBP-9) (AtERF9).	1.00E-17	GO_ID:5694	TAIR|gene:2159067 SPTR:Q9M644 symbol:LEP "LEAFY PETIOLE" [GO:0003700 "transcription factor activity" evidence=ISS] [GO:0003677 "DNA binding" evidence=ISS] [GO:0005634 "nucleus" evidence=IC] [GO:0006355 "regulation of transcription, DNA-dependent" evidence=ISS] InterPro:IPR001471 Pfam:PF00847 GO:GO:0005634 HSSP:O80337 PRINTS:PR00367 ProDom:PD001423 SMART:SM00380 EMBL:AB005230 EMBL:AF216581 EMBL:AY…	3.00E-28
Ljwgs_079986.1	99.1.3.2.2117	PR1_MEDSA							PR1_MEDSA	Multigenefamily;Pathogenesis-relatedprotein;Plantdefense,Class-10 pathogenesis-related protein 1 (MSPR10-1).	9.00E-66
Ljwgs_037414.1	4.4.1.22	SERPINC1, AT3 antithrombin III	mmu:11905	Serpinc1; serine (or cysteine) proteinase inhibitor, clade C (antithrombin), member 1 [KO:K03911]	8.00E-34				PRTZ_HORVU	Directproteinsequencing;Multigenefamily;Plantdefense;Proteaseinhibitor;Seedstorageprotein;Storageprotein,Protein Z (Z4) (Major endosperm albumin).	1.00E-75	GO_ID:5617	TAIR|gene:3435226 SPTR:Q9S7T8 symbol:AT1G47710.1 [GO:0000004 "biological process unknown" evidence=ND] [GO:0008372 "cellular component unknown" evidence=ND] [GO:0004867 "serine-type endopeptidase inhibitor activity" evidence=ISS] InterPro:IPR000215 Pfam:PF00079 SMART:SM00093 PROSITE:PS00284 HSSP:P01008 EMBL:AC007519 EMBL:AC012463 EMBL:BT002483 EMBL:BT008481 PIR:H96517 SPTR:Q9S7T8	6.00E-89
chr4.CM0333.16	99.1.3.2.2356	PRTZ_HORVU							PRTZ_HORVU	Directproteinsequencing;Multigenefamily;Plantdefense;Proteaseinhibitor;Seedstorageprotein;Storageprotein,Protein Z (Z4) (Major endosperm albumin).	8.00E-18	GO_ID:40668	TAIR|gene:2066315 SPTR:O48706 symbol:AT2G26390.1 [GO:0000004 "biological process unknown" evidence=ND] [GO:0008372 "cellular component unknown" evidence=ND] [GO:0004867 "serine-type endopeptidase inhibitor activity" evidence=ISS] InterPro:IPR000215 Pfam:PF00079 SMART:SM00093 PROSITE:PS00284 HSSP:O35684 EMBL:AC002505 PIR:T00972 SPTR:O48706	1.00E-17
chr4.CM0333.16	99.1.4.8087	GO_ID:40668							PRTZ_HORVU	Directproteinsequencing;Multigenefamily;Plantdefense;Proteaseinhibitor;Seedstorageprotein;Storageprotein,Protein Z (Z4) (Major endosperm albumin).	8.00E-18	GO_ID:40668	TAIR|gene:2066315 SPTR:O48706 symbol:AT2G26390.1 [GO:0000004 "biological process unknown" evidence=ND] [GO:0008372 "cellular component unknown" evidence=ND] [GO:0004867 "serine-type endopeptidase inhibitor activity" evidence=ISS] InterPro:IPR000215 Pfam:PF00079 SMART:SM00093 PROSITE:PS00284 HSSP:O35684 EMBL:AC002505 PIR:T00972 SPTR:O48706	1.00E-17
