# Supplementary material for: Dissection of Symbiosis and Organ Development by Integrated Transcriptome Analysis of Lotus japonicus Mutant and Wild-Type Plants
Source: PLoS One. 2009 Aug 7;4(8):e6556. doi: 10.1371/journal.pone.0006556 (PMC2717213; doi:10.1371/journal.pone.0006556)
Supplement: Folder S2 — Inoculation 1 day (2.85 MB ZIP) [file pone.0006556.s010.zip › S2.INOCULATION 1 DAY copy/2.1.Total transcript analysis copy/2.1.4/2.1.4.gibberellin.txt]

chr6.CM0302.32.2	1.10.4.6	E1.14.11.15 gibberellin 3-beta-dioxygenase [EC:1.14.11.15] [GO:0016707]	ath:At1g15550	T16N11.6; gibberellin 3-beta-dioxygenase / gibberellin 3 beta-hydroxylase (GA4) [EC:1.14.11.15] [KO:K04124]	2.00E-09				ACCO4_PETHY	Ethylenebiosynthesis;Iron;Multigenefamily;Oxidoreductase;VitaminC,1-aminocyclopropane-1-carboxylate oxidase 4 (EC 1.14.17.4) (ACC oxidase 4) (Ethylene-forming enzyme) (EFE).	4.00E-10	GO_ID:37517	TAIR|gene:3697801 SPTR:Q9SRM3 symbol:AT3G11180.1 [GO:0008372 "cellular component unknown" evidence=ND] Pfam:PF03171 InterPro:IPR002283 InterPro:IPR005123 PRINTS:PR00682 HSSP:Q96323 EMBL:AC009991 EMBL:AC073395 SPTR:Q9SRM3	1.00E-30
chr4.CM0079.30	1.10.9.7	E3.1.1.-, aes esterase / lipase [EC:3.1.1.-] [COG:COG0657] [GO:0016298]	bur:Bcep18194_C6777	lipolytic enzyme [EC:3.1.1.3] [KO:K01046]	3.00E-15	Rv1400c	COG0657	2.00E-19	GI1L3_ARATH	Gibberellinsignalingpathway;Hydrolase;Nuclearprotein;Receptor,Probable gibberellin receptor GID1L3 (EC 3.-.-.-) (GID1-like protein 3).	3.00E-25	GO_ID:17377	TAIR|gene:2114449 SPTR:Q9SMN0 symbol:AT3G48690.1 [GO:0000004 "biological process unknown" evidence=ND] [GO:0008372 "cellular component unknown" evidence=ND] InterPro:IPR000379 EMBL:AL133315 EMBL:BT015037 PIR:T46213 SPTR:Q9SMN0	5.00E-77
chr4.CM0079.30	1.1.14.16	E3.1.1.-, aes esterase / lipase [EC:3.1.1.-] [COG:COG0657] [GO:0016298]	bur:Bcep18194_C6777	lipolytic enzyme [EC:3.1.1.3] [KO:K01046]	3.00E-15	Rv1400c	COG0657	2.00E-19	GI1L3_ARATH	Gibberellinsignalingpathway;Hydrolase;Nuclearprotein;Receptor,Probable gibberellin receptor GID1L3 (EC 3.-.-.-) (GID1-like protein 3).	3.00E-25	GO_ID:17377	TAIR|gene:2114449 SPTR:Q9SMN0 symbol:AT3G48690.1 [GO:0000004 "biological process unknown" evidence=ND] [GO:0008372 "cellular component unknown" evidence=ND] InterPro:IPR000379 EMBL:AL133315 EMBL:BT015037 PIR:T46213 SPTR:Q9SMN0	5.00E-77
chr4.CM0079.30	1.3.9.19	E3.1.1.3 triacylglycerol lipase [EC:3.1.1.3] [COG:COG1075] [GO:0004806]	bur:Bcep18194_C6777	lipolytic enzyme [EC:3.1.1.3] [KO:K01046]	3.00E-15	Rv1400c	COG0657	2.00E-19	GI1L3_ARATH	Gibberellinsignalingpathway;Hydrolase;Nuclearprotein;Receptor,Probable gibberellin receptor GID1L3 (EC 3.-.-.-) (GID1-like protein 3).	3.00E-25	GO_ID:17377	TAIR|gene:2114449 SPTR:Q9SMN0 symbol:AT3G48690.1 [GO:0000004 "biological process unknown" evidence=ND] [GO:0008372 "cellular component unknown" evidence=ND] InterPro:IPR000379 EMBL:AL133315 EMBL:BT015037 PIR:T46213 SPTR:Q9SMN0	5.00E-77
chr4.CM0079.30	1.11.7.12	E3.1.1.-, aes esterase / lipase [EC:3.1.1.-] [COG:COG0657] [GO:0016298]	bur:Bcep18194_C6777	lipolytic enzyme [EC:3.1.1.3] [KO:K01046]	3.00E-15	Rv1400c	COG0657	2.00E-19	GI1L3_ARATH	Gibberellinsignalingpathway;Hydrolase;Nuclearprotein;Receptor,Probable gibberellin receptor GID1L3 (EC 3.-.-.-) (GID1-like protein 3).	3.00E-25	GO_ID:17377	TAIR|gene:2114449 SPTR:Q9SMN0 symbol:AT3G48690.1 [GO:0000004 "biological process unknown" evidence=ND] [GO:0008372 "cellular component unknown" evidence=ND] InterPro:IPR000379 EMBL:AL133315 EMBL:BT015037 PIR:T46213 SPTR:Q9SMN0	5.00E-77
Ljwgs_049441.1	99.1.3.1.95	EC 3.-.-.-							GI1L2_ARATH	Gibberellinsignalingpathway;Hydrolase;Nuclearprotein;Receptor,Probable gibberellin receptor GID1L2 (EC 3.-.-.-) (GID1-like protein 2).	2.00E-11	GO_ID:33017	TAIR|gene:2015412 SPTR:Q9SX78 symbol:AT1G47480.1 [GO:0000004 "biological process unknown" evidence=ND] [GO:0008372 "cellular component unknown" evidence=ND] InterPro:IPR000379 EMBL:AC007519 PIR:A96515 SPTR:Q9SX78	9.00E-29
Ljwgs_049441.1	99.1.4.1971	GO_ID:33017							GI1L2_ARATH	Gibberellinsignalingpathway;Hydrolase;Nuclearprotein;Receptor,Probable gibberellin receptor GID1L2 (EC 3.-.-.-) (GID1-like protein 2).	2.00E-11	GO_ID:33017	TAIR|gene:2015412 SPTR:Q9SX78 symbol:AT1G47480.1 [GO:0000004 "biological process unknown" evidence=ND] [GO:0008372 "cellular component unknown" evidence=ND] InterPro:IPR000379 EMBL:AC007519 PIR:A96515 SPTR:Q9SX78	9.00E-29
Ljwgs_023662.1	1.10.4.7	E1.14.11.13 gibberellin 2-oxidase [EC:1.14.11.13] [GO:0045543]	ath:At1g30040	T1P2.6; gibberellin 2-oxidase / GA2-oxidase (GA2OX2) [EC:1.14.11.13] [KO:K04125]	1.00E-13				G2OX2_PEA	Dioxygenase;Iron;Metal-binding;Oxidoreductase,Gibberellin 2-beta-dioxygenase 2 (EC 1.14.11.13) (Gibberellin 2-beta- hydroxylase 2) (Gibberellin 2-oxidase 2) (GA 2-oxidase 2).	3.00E-17	GO_ID:48925	TAIR|gene:2202586 SPTR:Q9C7Z1 symbol:ATGA2OX4 [GO:0045487 "gibberellic acid catabolism" evidence=IDA] [GO:0045543 "gibberellin 2-beta-dioxygenase activity" evidence=IDA] Pfam:PF03171 InterPro:IPR002283 InterPro:IPR005123 PRINTS:PR00682 EMBL:AC051631 EMBL:AY859740 PIR:C96520 SPTR:Q9C7Z1	7.00E-18
Ljwgs_011581.2	1.10.4.6	E1.14.11.15 gibberellin 3-beta-dioxygenase [EC:1.14.11.15] [GO:0016707]	ath:At1g15550	T16N11.6; gibberellin 3-beta-dioxygenase / gibberellin 3 beta-hydroxylase (GA4) [EC:1.14.11.15] [KO:K04124]	1.00E-22	PA4191	COG3491	4.00E-20	ACCO3_LYCES	Ethylenebiosynthesis;Fruitripening;Iron;Multigenefamily;Oxidoreductase;VitaminC,1-aminocyclopropane-1-carboxylate oxidase homolog (Protein E8).	4.00E-27	GO_ID:22416	TAIR|gene:2090358 SPTR:Q9LE86 symbol:AT3G12900.1 [GO:0008372 "cellular component unknown" evidence=ND] [GO:0016706 "oxidoreductase activity, acting on paired donors, with incorporation or reduction of molecular oxygen, 2-oxoglutarate as one donor, and incorporation of one atom each of oxygen into both donors" evidence=ISS] [GO:0000004 "biological process unknown" evidence=ND] Pfam:PF03171 InterPr…	2.00E-65
Ljwgs_061246.1	1.10.4.6	E1.14.11.15 gibberellin 3-beta-dioxygenase [EC:1.14.11.15] [GO:0016707]	ath:At1g15550	T16N11.6; gibberellin 3-beta-dioxygenase / gibberellin 3 beta-hydroxylase (GA4) [EC:1.14.11.15] [KO:K04124]	8.00E-19				G3OX1_ARATH	Dioxygenase;Iron;Metal-binding;Oxidoreductase,Gibberellin 3-beta-dioxygenase 1 (EC 1.14.11.15) (Gibberellin 3 beta- hydroxylase 1) (GA 3-oxidase 1) (AtGA3ox1).	5.00E-19	GO_ID:45369	TAIR|gene:2196622 SPTR:Q39103 symbol:AT1G15550.1 [GO:0009686 "gibberellic acid biosynthesis" evidence=IMP] [GO:0016707 "gibberellin 3-beta-dioxygenase activity" evidence=IMP;TAS] [GO:0005737 "cytoplasm" evidence=TAS] [GO:0009740 "gibberellic acid mediated signaling" evidence=TAS] Pfam:PF03171 InterPro:IPR002283 InterPro:IPR005123 GO:GO:0005737 PRINTS:PR00682 EMBL:AC013453 EMBL:L37126 EMBL:BT00582…	2.00E-19
chr4.CM0079.30	1.10.9.7	E3.1.1.-, aes esterase / lipase [EC:3.1.1.-] [COG:COG0657] [GO:0016298]	bur:Bcep18194_C6777	lipolytic enzyme [EC:3.1.1.3] [KO:K01046]	3.00E-15	Rv1400c	COG0657	2.00E-19	GI1L3_ARATH	Gibberellinsignalingpathway;Hydrolase;Nuclearprotein;Receptor,Probable gibberellin receptor GID1L3 (EC 3.-.-.-) (GID1-like protein 3).	3.00E-25	GO_ID:17377	TAIR|gene:2114449 SPTR:Q9SMN0 symbol:AT3G48690.1 [GO:0000004 "biological process unknown" evidence=ND] [GO:0008372 "cellular component unknown" evidence=ND] InterPro:IPR000379 EMBL:AL133315 EMBL:BT015037 PIR:T46213 SPTR:Q9SMN0	5.00E-77
chr4.CM0079.30	1.1.14.16	E3.1.1.-, aes esterase / lipase [EC:3.1.1.-] [COG:COG0657] [GO:0016298]	bur:Bcep18194_C6777	lipolytic enzyme [EC:3.1.1.3] [KO:K01046]	3.00E-15	Rv1400c	COG0657	2.00E-19	GI1L3_ARATH	Gibberellinsignalingpathway;Hydrolase;Nuclearprotein;Receptor,Probable gibberellin receptor GID1L3 (EC 3.-.-.-) (GID1-like protein 3).	3.00E-25	GO_ID:17377	TAIR|gene:2114449 SPTR:Q9SMN0 symbol:AT3G48690.1 [GO:0000004 "biological process unknown" evidence=ND] [GO:0008372 "cellular component unknown" evidence=ND] InterPro:IPR000379 EMBL:AL133315 EMBL:BT015037 PIR:T46213 SPTR:Q9SMN0	5.00E-77
chr4.CM0079.30	1.3.9.19	E3.1.1.3 triacylglycerol lipase [EC:3.1.1.3] [COG:COG1075] [GO:0004806]	bur:Bcep18194_C6777	lipolytic enzyme [EC:3.1.1.3] [KO:K01046]	3.00E-15	Rv1400c	COG0657	2.00E-19	GI1L3_ARATH	Gibberellinsignalingpathway;Hydrolase;Nuclearprotein;Receptor,Probable gibberellin receptor GID1L3 (EC 3.-.-.-) (GID1-like protein 3).	3.00E-25	GO_ID:17377	TAIR|gene:2114449 SPTR:Q9SMN0 symbol:AT3G48690.1 [GO:0000004 "biological process unknown" evidence=ND] [GO:0008372 "cellular component unknown" evidence=ND] InterPro:IPR000379 EMBL:AL133315 EMBL:BT015037 PIR:T46213 SPTR:Q9SMN0	5.00E-77
chr4.CM0079.30	1.11.7.12	E3.1.1.-, aes esterase / lipase [EC:3.1.1.-] [COG:COG0657] [GO:0016298]	bur:Bcep18194_C6777	lipolytic enzyme [EC:3.1.1.3] [KO:K01046]	3.00E-15	Rv1400c	COG0657	2.00E-19	GI1L3_ARATH	Gibberellinsignalingpathway;Hydrolase;Nuclearprotein;Receptor,Probable gibberellin receptor GID1L3 (EC 3.-.-.-) (GID1-like protein 3).	3.00E-25	GO_ID:17377	TAIR|gene:2114449 SPTR:Q9SMN0 symbol:AT3G48690.1 [GO:0000004 "biological process unknown" evidence=ND] [GO:0008372 "cellular component unknown" evidence=ND] InterPro:IPR000379 EMBL:AL133315 EMBL:BT015037 PIR:T46213 SPTR:Q9SMN0	5.00E-77
chr3.CM0106.54	99.1.4.421	GO_ID:55151							CIGR2_ORYSA	Nuclearprotein;Transcription;Transcriptionregulation,Chitin-inducible gibberellin-responsive protein 2.	2.00E-42	GO_ID:55151	TAIR|gene:2120105 SPTR:Q9SZF7 symbol:AT4G37650.1 [GO:0003700 "transcription factor activity" evidence=ISS] Pfam:PF03514 InterPro:IPR005202 PROSITE:PS50985 EMBL:AL161591 EMBL:AL035605 EMBL:AF233752 PIR:T04722 TRANSFAC:T04770 SPTR:Q9SZF7	3.00E-109
chr3.CM0106.54	99.1.3.2.391	CIGR2_ORYSA							CIGR2_ORYSA	Nuclearprotein;Transcription;Transcriptionregulation,Chitin-inducible gibberellin-responsive protein 2.	2.00E-42	GO_ID:55151	TAIR|gene:2120105 SPTR:Q9SZF7 symbol:AT4G37650.1 [GO:0003700 "transcription factor activity" evidence=ISS] Pfam:PF03514 InterPro:IPR005202 PROSITE:PS50985 EMBL:AL161591 EMBL:AL035605 EMBL:AF233752 PIR:T04722 TRANSFAC:T04770 SPTR:Q9SZF7	3.00E-109
chr1.TM1666.6	1.10.4.5	E1.14.11.12 gibberellin 20-oxidase [EC:1.14.11.12] [GO:0045544]	ath:At4g25420	T30C3.90; gibberellin 20-oxidase [EC:1.14.11.12] [KO:K05282]	2.00E-28	PA4191	COG3491	2.00E-15	DV4H_CATRO	Dioxygenase;Directproteinsequencing;Iron;Metal-binding;Oxidoreductase;VitaminC,Deacetoxyvindoline 4-hydroxylase (EC 1.14.11.20) (Desacetoxyvindoline 4-hydroxylase).	2.00E-93	GO_ID:27939	TAIR|gene:2148402 SPTR:Q9LTH8 symbol:AT5G59530.1 [GO:0016757 "transferase activity, transferring glycosyl groups" evidence=ISS] Pfam:PF03171 InterPro:IPR005123 HSSP:Q96323 EMBL:AB025604 EMBL:BT010539 EMBL:AK176452 SPTR:Q9LTH8	4.00E-94
chr4.CM0079.30	1.10.9.7	E3.1.1.-, aes esterase / lipase [EC:3.1.1.-] [COG:COG0657] [GO:0016298]	bur:Bcep18194_C6777	lipolytic enzyme [EC:3.1.1.3] [KO:K01046]	3.00E-15	Rv1400c	COG0657	2.00E-19	GI1L3_ARATH	Gibberellinsignalingpathway;Hydrolase;Nuclearprotein;Receptor,Probable gibberellin receptor GID1L3 (EC 3.-.-.-) (GID1-like protein 3).	3.00E-25	GO_ID:17377	TAIR|gene:2114449 SPTR:Q9SMN0 symbol:AT3G48690.1 [GO:0000004 "biological process unknown" evidence=ND] [GO:0008372 "cellular component unknown" evidence=ND] InterPro:IPR000379 EMBL:AL133315 EMBL:BT015037 PIR:T46213 SPTR:Q9SMN0	5.00E-77
chr4.CM0079.30	1.1.14.16	E3.1.1.-, aes esterase / lipase [EC:3.1.1.-] [COG:COG0657] [GO:0016298]	bur:Bcep18194_C6777	lipolytic enzyme [EC:3.1.1.3] [KO:K01046]	3.00E-15	Rv1400c	COG0657	2.00E-19	GI1L3_ARATH	Gibberellinsignalingpathway;Hydrolase;Nuclearprotein;Receptor,Probable gibberellin receptor GID1L3 (EC 3.-.-.-) (GID1-like protein 3).	3.00E-25	GO_ID:17377	TAIR|gene:2114449 SPTR:Q9SMN0 symbol:AT3G48690.1 [GO:0000004 "biological process unknown" evidence=ND] [GO:0008372 "cellular component unknown" evidence=ND] InterPro:IPR000379 EMBL:AL133315 EMBL:BT015037 PIR:T46213 SPTR:Q9SMN0	5.00E-77
chr4.CM0079.30	1.3.9.19	E3.1.1.3 triacylglycerol lipase [EC:3.1.1.3] [COG:COG1075] [GO:0004806]	bur:Bcep18194_C6777	lipolytic enzyme [EC:3.1.1.3] [KO:K01046]	3.00E-15	Rv1400c	COG0657	2.00E-19	GI1L3_ARATH	Gibberellinsignalingpathway;Hydrolase;Nuclearprotein;Receptor,Probable gibberellin receptor GID1L3 (EC 3.-.-.-) (GID1-like protein 3).	3.00E-25	GO_ID:17377	TAIR|gene:2114449 SPTR:Q9SMN0 symbol:AT3G48690.1 [GO:0000004 "biological process unknown" evidence=ND] [GO:0008372 "cellular component unknown" evidence=ND] InterPro:IPR000379 EMBL:AL133315 EMBL:BT015037 PIR:T46213 SPTR:Q9SMN0	5.00E-77
chr4.CM0079.30	1.11.7.12	E3.1.1.-, aes esterase / lipase [EC:3.1.1.-] [COG:COG0657] [GO:0016298]	bur:Bcep18194_C6777	lipolytic enzyme [EC:3.1.1.3] [KO:K01046]	3.00E-15	Rv1400c	COG0657	2.00E-19	GI1L3_ARATH	Gibberellinsignalingpathway;Hydrolase;Nuclearprotein;Receptor,Probable gibberellin receptor GID1L3 (EC 3.-.-.-) (GID1-like protein 3).	3.00E-25	GO_ID:17377	TAIR|gene:2114449 SPTR:Q9SMN0 symbol:AT3G48690.1 [GO:0000004 "biological process unknown" evidence=ND] [GO:0008372 "cellular component unknown" evidence=ND] InterPro:IPR000379 EMBL:AL133315 EMBL:BT015037 PIR:T46213 SPTR:Q9SMN0	5.00E-77
chr2.CM0002.36	1.10.4.7	E1.14.11.13 gibberellin 2-oxidase [EC:1.14.11.13] [GO:0045543]							G2OX1_PEA	Dioxygenase;Iron;Metal-binding;Oxidoreductase,Gibberellin 2-beta-dioxygenase 1 (EC 1.14.11.13) (Gibberellin 2-beta- hydroxylase 1) (Gibberellin 2-oxidase 1) (GA 2-oxidase 1) (SLENDER protein).	1.00E-09	GO_ID:19270	TAIR|gene:3697806 SPTR:Q8GX26 symbol:AT3G11150.1 [GO:0005554 "molecular function unknown" evidence=ND] [GO:0000004 "biological process unknown" evidence=ND] EMBL:AK118481 EMBL:BT005331 SPTR:Q8GX26	3.00E-68
chr1.CM0398.21	1.10.4.5	E1.14.11.12 gibberellin 20-oxidase [EC:1.14.11.12] [GO:0045544]	ath:At4g25420	T30C3.90; gibberellin 20-oxidase [EC:1.14.11.12] [KO:K05282]	1.00E-09				HY6H_HYONI	Dioxygenase;Directproteinsequencing;Iron;Metal-binding;Oxidoreductase;VitaminC,Hyoscyamine 6-dioxygenase (EC 1.14.11.11) (Hyoscyamine 6-beta- hydroxylase).	1.00E-10	GO_ID:34033	TAIR|gene:2011505 SPTR:Q9C936 symbol:AT1G52820.1 [GO:0016706 "oxidoreductase activity, acting on paired donors, with incorporation or reduction of molecular oxygen, 2-oxoglutarate as one donor, and incorporation of one atom each of oxygen into both donors" evidence=IDA] [GO:0019761 "glucosinolate biosynthesis" evidence=IDA] Pfam:PF03171 InterPro:IPR005123 EMBL:AC019018 PIR:D96569 SPTR:Q9C936	1.00E-33
Ljwgs_018703.2	99.1.4.543	GO_ID:53912							CIGR1_ORYSA	Nuclearprotein;Transcription;Transcriptionregulation,Chitin-inducible gibberellin-responsive protein 1.	8.00E-52	GO_ID:53912	TAIR|gene:3687819 SPTR:Q8H125 symbol:AT1G50600.1 [GO:0003700 "transcription factor activity" evidence=ISS] [GO:0045449 "regulation of transcription" evidence=TAS] Pfam:PF03514 InterPro:IPR005202 PROSITE:PS50985 EMBL:BT000883 SPTR:Q8H125	4.00E-61
Ljwgs_018703.2	99.1.3.2.2515	CIGR1_ORYSA							CIGR1_ORYSA	Nuclearprotein;Transcription;Transcriptionregulation,Chitin-inducible gibberellin-responsive protein 1.	8.00E-52	GO_ID:53912	TAIR|gene:3687819 SPTR:Q8H125 symbol:AT1G50600.1 [GO:0003700 "transcription factor activity" evidence=ISS] [GO:0045449 "regulation of transcription" evidence=TAS] Pfam:PF03514 InterPro:IPR005202 PROSITE:PS50985 EMBL:BT000883 SPTR:Q8H125	4.00E-61
chr3.CM0724.29	1.10.4.5	E1.14.11.12 gibberellin 20-oxidase [EC:1.14.11.12] [GO:0045544]	ath:At5g51810	MIO24.5; gibberellin 20-oxidase, putative [EC:1.14.11.12] [KO:K05282]	2.00E-20	PA0147	COG3491	1.00E-13	GAOX2_ARATH	Iron;Metal-binding;Oxidoreductase,Gibberellin 20 oxidase 2 (EC 1.14.11.-) (Gibberellin C-20 oxidase 2) (GA 20-oxidase 2).	1.00E-20	GO_ID:34033	TAIR|gene:2011505 SPTR:Q9C936 symbol:AT1G52820.1 [GO:0016706 "oxidoreductase activity, acting on paired donors, with incorporation or reduction of molecular oxygen, 2-oxoglutarate as one donor, and incorporation of one atom each of oxygen into both donors" evidence=IDA] [GO:0019761 "glucosinolate biosynthesis" evidence=IDA] Pfam:PF03171 InterPro:IPR005123 EMBL:AC019018 PIR:D96569 SPTR:Q9C936	4.00E-87
Ljwgs_053445.1	1.10.4.5	E1.14.11.12 gibberellin 20-oxidase [EC:1.14.11.12] [GO:0045544]	ath:At5g07200	T28J14.140; gibberellin 20-oxidase [EC:1.14.11.12] [KO:K05282]	4.00E-19	PA0147	COG3491	1.00E-11	GAOX3_ARATH	Iron;Metal-binding;Oxidoreductase,Gibberellin 20 oxidase 3 (EC 1.14.11.-) (Gibberellin C-20 oxidase 3) (GA 20-oxidase 3).	2.00E-19	GO_ID:34033	TAIR|gene:2011505 SPTR:Q9C936 symbol:AT1G52820.1 [GO:0016706 "oxidoreductase activity, acting on paired donors, with incorporation or reduction of molecular oxygen, 2-oxoglutarate as one donor, and incorporation of one atom each of oxygen into both donors" evidence=IDA] [GO:0019761 "glucosinolate biosynthesis" evidence=IDA] Pfam:PF03171 InterPro:IPR005123 EMBL:AC019018 PIR:D96569 SPTR:Q9C936	5.00E-88
Ljwgs_064158.1	1.10.7	Flavonoid biosynthesis [CLASS:00941] [PATH:ot00941] [GO:0009813]	ath:At4g25420	T30C3.90; gibberellin 20-oxidase [EC:1.14.11.12] [KO:K05282]	8.00E-15				GAOX2_ORYSA	Iron;Metal-binding;Oxidoreductase;Polymorphism,Gibberellin 20 oxidase 2 (EC 1.14.11.-) (Gibberellin C-20 oxidase 2) (GA 20-oxidase 2) (Os20ox2) (Semidwarf-1 protein).	5.00E-17	GO_ID:23327	TAIR|gene:2153923 SPTR:Q9FLV0 symbol:AT5G24530.1 [GO:0008372 "cellular component unknown" evidence=ND] [GO:0009813 "flavonoid biosynthesis" evidence=ISS] [GO:0016706 "oxidoreductase activity, acting on paired donors, with incorporation or reduction of molecular oxygen, 2-oxoglutarate as one donor, and incorporation of one atom each of oxygen into both donors" evidence=ISS] Pfam:PF03171 InterPro:I…	9.00E-29
Ljwgs_064158.1	1.10.4.5	E1.14.11.12 gibberellin 20-oxidase [EC:1.14.11.12] [GO:0045544]	ath:At4g25420	T30C3.90; gibberellin 20-oxidase [EC:1.14.11.12] [KO:K05282]	8.00E-15				GAOX2_ORYSA	Iron;Metal-binding;Oxidoreductase;Polymorphism,Gibberellin 20 oxidase 2 (EC 1.14.11.-) (Gibberellin C-20 oxidase 2) (GA 20-oxidase 2) (Os20ox2) (Semidwarf-1 protein).	5.00E-17	GO_ID:23327	TAIR|gene:2153923 SPTR:Q9FLV0 symbol:AT5G24530.1 [GO:0008372 "cellular component unknown" evidence=ND] [GO:0009813 "flavonoid biosynthesis" evidence=ISS] [GO:0016706 "oxidoreductase activity, acting on paired donors, with incorporation or reduction of molecular oxygen, 2-oxoglutarate as one donor, and incorporation of one atom each of oxygen into both donors" evidence=ISS] Pfam:PF03171 InterPro:I…	9.00E-29
Ljwgs_045015.1	99.1.4.155	GO_ID:27156							CIGR2_ORYSA	Nuclearprotein;Transcription;Transcriptionregulation,Chitin-inducible gibberellin-responsive protein 2.	6.00E-13	GO_ID:27156	TAIR|gene:2083072 SPTR:Q9SN22 symbol:AT3G49950.1 [GO:0003700 "transcription factor activity" evidence=ISS] [GO:0045449 "regulation of transcription" evidence=TAS] Pfam:PF03514 InterPro:IPR005202 PROSITE:PS50985 EMBL:AL132978 EMBL:BT012553 PIR:T45848 SPTR:Q9SN22	1.00E-35
Ljwgs_045015.1	99.1.3.2.391	CIGR2_ORYSA							CIGR2_ORYSA	Nuclearprotein;Transcription;Transcriptionregulation,Chitin-inducible gibberellin-responsive protein 2.	6.00E-13	GO_ID:27156	TAIR|gene:2083072 SPTR:Q9SN22 symbol:AT3G49950.1 [GO:0003700 "transcription factor activity" evidence=ISS] [GO:0045449 "regulation of transcription" evidence=TAS] Pfam:PF03514 InterPro:IPR005202 PROSITE:PS50985 EMBL:AL132978 EMBL:BT012553 PIR:T45848 SPTR:Q9SN22	1.00E-35
Ljwgs_023898.1	1.10.4.5	E1.14.11.12 gibberellin 20-oxidase [EC:1.14.11.12] [GO:0045544]	ath:At5g51810	MIO24.5; gibberellin 20-oxidase, putative [EC:1.14.11.12] [KO:K05282]	6.00E-21	PA4191	COG3491	3.00E-14	GAOX2_ORYSA	Iron;Metal-binding;Oxidoreductase;Polymorphism,Gibberellin 20 oxidase 2 (EC 1.14.11.-) (Gibberellin C-20 oxidase 2) (GA 20-oxidase 2) (Os20ox2) (Semidwarf-1 protein).	1.00E-22	GO_ID:3798	TAIR|gene:2085863 SPTR:Q9LJ66 symbol:AT3G19000.1 [GO:0008372 "cellular component unknown" evidence=ND] [GO:0016706 "oxidoreductase activity, acting on paired donors, with incorporation or reduction of molecular oxygen, 2-oxoglutarate as one donor, and incorporation of one atom each of oxygen into both donors" evidence=ISS] [GO:0000004 "biological process unknown" evidence=ND] Pfam:PF03171 InterPr…	4.00E-38
chr1.CM0088.91	1.10.4.5	E1.14.11.12 gibberellin 20-oxidase [EC:1.14.11.12] [GO:0045544]	ath:At5g51810	MIO24.5; gibberellin 20-oxidase, putative [EC:1.14.11.12] [KO:K05282]	6.00E-36	PA0147	COG3491	4.00E-21	GAOX2_ARATH	Iron;Metal-binding;Oxidoreductase,Gibberellin 20 oxidase 2 (EC 1.14.11.-) (Gibberellin C-20 oxidase 2) (GA 20-oxidase 2).	3.00E-36	GO_ID:36361	TAIR|gene:2127402 SPTR:O49561 symbol:ATGA2OX8 [GO:0008372 "cellular component unknown" evidence=ND] [GO:0045543 "gibberellin 2-beta-dioxygenase activity" evidence=IDA] Pfam:PF03171 InterPro:IPR005123 EMBL:AL161554 EMBL:AL021960 PIR:T04951 SPTR:O49561	6.00E-92
chr1.CM0088.91	1.10.4.7	E1.14.11.13 gibberellin 2-oxidase [EC:1.14.11.13] [GO:0045543]	ath:At5g51810	MIO24.5; gibberellin 20-oxidase, putative [EC:1.14.11.12] [KO:K05282]	6.00E-36	PA0147	COG3491	4.00E-21	GAOX2_ARATH	Iron;Metal-binding;Oxidoreductase,Gibberellin 20 oxidase 2 (EC 1.14.11.-) (Gibberellin C-20 oxidase 2) (GA 20-oxidase 2).	3.00E-36	GO_ID:36361	TAIR|gene:2127402 SPTR:O49561 symbol:ATGA2OX8 [GO:0008372 "cellular component unknown" evidence=ND] [GO:0045543 "gibberellin 2-beta-dioxygenase activity" evidence=IDA] Pfam:PF03171 InterPro:IPR005123 EMBL:AL161554 EMBL:AL021960 PIR:T04951 SPTR:O49561	6.00E-92
chr2.TM0652.10	99.1.3.1.95	EC 3.-.-.-							GI1L1_ARATH	Gibberellinsignalingpathway;Hydrolase;Nuclearprotein;Receptor,Probable gibberellin receptor GID1L1 (EC 3.-.-.-) (GID1-like protein 1).	5.00E-12	GO_ID:33017	TAIR|gene:2015412 SPTR:Q9SX78 symbol:AT1G47480.1 [GO:0000004 "biological process unknown" evidence=ND] [GO:0008372 "cellular component unknown" evidence=ND] InterPro:IPR000379 EMBL:AC007519 PIR:A96515 SPTR:Q9SX78	2.00E-30
chr2.TM0652.10	99.1.4.1971	GO_ID:33017							GI1L1_ARATH	Gibberellinsignalingpathway;Hydrolase;Nuclearprotein;Receptor,Probable gibberellin receptor GID1L1 (EC 3.-.-.-) (GID1-like protein 1).	5.00E-12	GO_ID:33017	TAIR|gene:2015412 SPTR:Q9SX78 symbol:AT1G47480.1 [GO:0000004 "biological process unknown" evidence=ND] [GO:0008372 "cellular component unknown" evidence=ND] InterPro:IPR000379 EMBL:AC007519 PIR:A96515 SPTR:Q9SX78	2.00E-30
chr1.CM0104.3	1.10.7	Flavonoid biosynthesis [CLASS:00941] [PATH:ot00941] [GO:0009813]	ath:At1g30040	T1P2.6; gibberellin 2-oxidase / GA2-oxidase (GA2OX2) [EC:1.14.11.13] [KO:K04125]	3.00E-09				ACCO1_BRAJU	Ethylenebiosynthesis;Fruitripening;Iron;Oxidoreductase;VitaminC,1-aminocyclopropane-1-carboxylate oxidase (EC 1.14.17.4) (ACC oxidase) (Ethylene-forming enzyme) (EFE).	5.00E-19	GO_ID:16187	TAIR|gene:2149906 SPTR:Q8LF12 symbol:AT5G20550.1 [GO:0008372 "cellular component unknown" evidence=ND] [GO:0009813 "flavonoid biosynthesis" evidence=ISS] [GO:0016706 "oxidoreductase activity, acting on paired donors, with incorporation or reduction of molecular oxygen, 2-oxoglutarate as one donor, and incorporation of one atom each of oxygen into both donors" evidence=ISS] Pfam:PF03171 InterPro:I…	1.00E-13
chr1.CM0104.3	1.10.4.7	E1.14.11.13 gibberellin 2-oxidase [EC:1.14.11.13] [GO:0045543]	ath:At1g30040	T1P2.6; gibberellin 2-oxidase / GA2-oxidase (GA2OX2) [EC:1.14.11.13] [KO:K04125]	3.00E-09				ACCO1_BRAJU	Ethylenebiosynthesis;Fruitripening;Iron;Oxidoreductase;VitaminC,1-aminocyclopropane-1-carboxylate oxidase (EC 1.14.17.4) (ACC oxidase) (Ethylene-forming enzyme) (EFE).	5.00E-19	GO_ID:16187	TAIR|gene:2149906 SPTR:Q8LF12 symbol:AT5G20550.1 [GO:0008372 "cellular component unknown" evidence=ND] [GO:0009813 "flavonoid biosynthesis" evidence=ISS] [GO:0016706 "oxidoreductase activity, acting on paired donors, with incorporation or reduction of molecular oxygen, 2-oxoglutarate as one donor, and incorporation of one atom each of oxygen into both donors" evidence=ISS] Pfam:PF03171 InterPro:I…	1.00E-13
chr1.CM0104.3	1.10.7	Flavonoid biosynthesis [CLASS:00941] [PATH:ot00941] [GO:0009813]	ath:At1g30040	T1P2.6; gibberellin 2-oxidase / GA2-oxidase (GA2OX2) [EC:1.14.11.13] [KO:K04125]	3.00E-09				ACCO1_BRAJU	Ethylenebiosynthesis;Fruitripening;Iron;Oxidoreductase;VitaminC,1-aminocyclopropane-1-carboxylate oxidase (EC 1.14.17.4) (ACC oxidase) (Ethylene-forming enzyme) (EFE).	5.00E-19	GO_ID:16187	TAIR|gene:2149906 SPTR:Q8LF12 symbol:AT5G20550.1 [GO:0008372 "cellular component unknown" evidence=ND] [GO:0009813 "flavonoid biosynthesis" evidence=ISS] [GO:0016706 "oxidoreductase activity, acting on paired donors, with incorporation or reduction of molecular oxygen, 2-oxoglutarate as one donor, and incorporation of one atom each of oxygen into both donors" evidence=ISS] Pfam:PF03171 InterPro:I…	1.00E-13
chr1.CM0104.3	1.10.4.7	E1.14.11.13 gibberellin 2-oxidase [EC:1.14.11.13] [GO:0045543]	ath:At1g30040	T1P2.6; gibberellin 2-oxidase / GA2-oxidase (GA2OX2) [EC:1.14.11.13] [KO:K04125]	3.00E-09				ACCO1_BRAJU	Ethylenebiosynthesis;Fruitripening;Iron;Oxidoreductase;VitaminC,1-aminocyclopropane-1-carboxylate oxidase (EC 1.14.17.4) (ACC oxidase) (Ethylene-forming enzyme) (EFE).	5.00E-19	GO_ID:16187	TAIR|gene:2149906 SPTR:Q8LF12 symbol:AT5G20550.1 [GO:0008372 "cellular component unknown" evidence=ND] [GO:0009813 "flavonoid biosynthesis" evidence=ISS] [GO:0016706 "oxidoreductase activity, acting on paired donors, with incorporation or reduction of molecular oxygen, 2-oxoglutarate as one donor, and incorporation of one atom each of oxygen into both donors" evidence=ISS] Pfam:PF03171 InterPro:I…	1.00E-13
Ljwgs_024001.1	1.10.4.6	E1.14.11.15 gibberellin 3-beta-dioxygenase [EC:1.14.11.15] [GO:0016707]	ath:At1g15550	T16N11.6; gibberellin 3-beta-dioxygenase / gibberellin 3 beta-hydroxylase (GA4) [EC:1.14.11.15] [KO:K04124]	1.00E-26	mlr6892	COG3491	3.00E-19	DV4H_CATRO	Dioxygenase;Directproteinsequencing;Iron;Metal-binding;Oxidoreductase;VitaminC,Deacetoxyvindoline 4-hydroxylase (EC 1.14.11.20) (Desacetoxyvindoline 4-hydroxylase).	6.00E-66	GO_ID:27939	TAIR|gene:2148402 SPTR:Q9LTH8 symbol:AT5G59530.1 [GO:0016757 "transferase activity, transferring glycosyl groups" evidence=ISS] Pfam:PF03171 InterPro:IPR005123 HSSP:Q96323 EMBL:AB025604 EMBL:BT010539 EMBL:AK176452 SPTR:Q9LTH8	1.00E-68
chr1.CM0104.3	1.10.7	Flavonoid biosynthesis [CLASS:00941] [PATH:ot00941] [GO:0009813]	ath:At1g30040	T1P2.6; gibberellin 2-oxidase / GA2-oxidase (GA2OX2) [EC:1.14.11.13] [KO:K04125]	3.00E-09				ACCO1_BRAJU	Ethylenebiosynthesis;Fruitripening;Iron;Oxidoreductase;VitaminC,1-aminocyclopropane-1-carboxylate oxidase (EC 1.14.17.4) (ACC oxidase) (Ethylene-forming enzyme) (EFE).	5.00E-19	GO_ID:16187	TAIR|gene:2149906 SPTR:Q8LF12 symbol:AT5G20550.1 [GO:0008372 "cellular component unknown" evidence=ND] [GO:0009813 "flavonoid biosynthesis" evidence=ISS] [GO:0016706 "oxidoreductase activity, acting on paired donors, with incorporation or reduction of molecular oxygen, 2-oxoglutarate as one donor, and incorporation of one atom each of oxygen into both donors" evidence=ISS] Pfam:PF03171 InterPro:I…	1.00E-13
chr1.CM0104.3	1.10.4.7	E1.14.11.13 gibberellin 2-oxidase [EC:1.14.11.13] [GO:0045543]	ath:At1g30040	T1P2.6; gibberellin 2-oxidase / GA2-oxidase (GA2OX2) [EC:1.14.11.13] [KO:K04125]	3.00E-09				ACCO1_BRAJU	Ethylenebiosynthesis;Fruitripening;Iron;Oxidoreductase;VitaminC,1-aminocyclopropane-1-carboxylate oxidase (EC 1.14.17.4) (ACC oxidase) (Ethylene-forming enzyme) (EFE).	5.00E-19	GO_ID:16187	TAIR|gene:2149906 SPTR:Q8LF12 symbol:AT5G20550.1 [GO:0008372 "cellular component unknown" evidence=ND] [GO:0009813 "flavonoid biosynthesis" evidence=ISS] [GO:0016706 "oxidoreductase activity, acting on paired donors, with incorporation or reduction of molecular oxygen, 2-oxoglutarate as one donor, and incorporation of one atom each of oxygen into both donors" evidence=ISS] Pfam:PF03171 InterPro:I…	1.00E-13
Ljwgs_094520.1	1.9.10.29	COBL2, cobL precorrin-8W decarboxylase [EC:1.-.-.-] [COG:COG2242] [GO:0016491]	ath:At1g30040	T1P2.6; gibberellin 2-oxidase / GA2-oxidase (GA2OX2) [EC:1.14.11.13] [KO:K04125]	1.00E-09				ACCO_MUSAC	Ethylenebiosynthesis;Fruitripening;Iron;Oxidoreductase;VitaminC,1-aminocyclopropane-1-carboxylate oxidase (EC 1.14.17.4) (ACC oxidase) (Ethylene-forming enzyme) (EFE).	1.00E-37	GO_ID:40023	TAIR|gene:2089427 SPTR:Q9LIF4 symbol:AT3G21420.1 [GO:0008372 "cellular component unknown" evidence=ND] [GO:0008152 "metabolism" evidence=ISS] [GO:0016491 "oxidoreductase activity" evidence=ISS] Pfam:PF03171 InterPro:IPR005123 HSSP:Q96323 EMBL:AP001305 EMBL:AY084795 EMBL:BT005988 SPTR:Q9LIF4	3.00E-15
Ljwgs_094520.1	1.10.4.7	E1.14.11.13 gibberellin 2-oxidase [EC:1.14.11.13] [GO:0045543]	ath:At1g30040	T1P2.6; gibberellin 2-oxidase / GA2-oxidase (GA2OX2) [EC:1.14.11.13] [KO:K04125]	1.00E-09				ACCO_MUSAC	Ethylenebiosynthesis;Fruitripening;Iron;Oxidoreductase;VitaminC,1-aminocyclopropane-1-carboxylate oxidase (EC 1.14.17.4) (ACC oxidase) (Ethylene-forming enzyme) (EFE).	1.00E-37	GO_ID:40023	TAIR|gene:2089427 SPTR:Q9LIF4 symbol:AT3G21420.1 [GO:0008372 "cellular component unknown" evidence=ND] [GO:0008152 "metabolism" evidence=ISS] [GO:0016491 "oxidoreductase activity" evidence=ISS] Pfam:PF03171 InterPro:IPR005123 HSSP:Q96323 EMBL:AP001305 EMBL:AY084795 EMBL:BT005988 SPTR:Q9LIF4	3.00E-15
Ljwgs_113869.1	1.10.4.5	E1.14.11.12 gibberellin 20-oxidase [EC:1.14.11.12] [GO:0045544]										GO_ID:25701	TAIR|gene:2036385 SPTR:Q9C6I4 symbol:ATGA2OX7 [GO:0009686 "gibberellic acid biosynthesis" evidence=ISS] [GO:0045544 "gibberellin 20-oxidase activity" evidence=ISS] [GO:0045543 "gibberellin 2-beta-dioxygenase activity" evidence=IDA] Pfam:PF03171 InterPro:IPR000583 InterPro:IPR005123 PROSITE:PS00443 EMBL:AC079284 PIR:G96546 SPTR:Q9C6I4	4.00E-20
Ljwgs_113869.1	1.10.4.7	E1.14.11.13 gibberellin 2-oxidase [EC:1.14.11.13] [GO:0045543]										GO_ID:25701	TAIR|gene:2036385 SPTR:Q9C6I4 symbol:ATGA2OX7 [GO:0009686 "gibberellic acid biosynthesis" evidence=ISS] [GO:0045544 "gibberellin 20-oxidase activity" evidence=ISS] [GO:0045543 "gibberellin 2-beta-dioxygenase activity" evidence=IDA] Pfam:PF03171 InterPro:IPR000583 InterPro:IPR005123 PROSITE:PS00443 EMBL:AC079284 PIR:G96546 SPTR:Q9C6I4	4.00E-20
