# Supplementary material for: Dissection of Symbiosis and Organ Development by Integrated Transcriptome Analysis of Lotus japonicus Mutant and Wild-Type Plants
Source: PLoS One. 2009 Aug 7;4(8):e6556. doi: 10.1371/journal.pone.0006556 (PMC2717213; doi:10.1371/journal.pone.0006556)
Supplement: Folder S2 — Inoculation 1 day (2.85 MB ZIP) [file pone.0006556.s010.zip › S2.INOCULATION 1 DAY copy/2.1.Total transcript analysis copy/2.1.4/2.1.4.kinase.txt]

chr2.CM0210.59.1	99.1.4.611	GO_ID:47394										GO_ID:47394	TAIR|gene:2177151 SPTR:Q9FID5 symbol:AT5G39030.1 [GO:0016301 "kinase activity" evidence=ISS] InterPro:IPR000719 InterPro:IPR008271 Pfam:PF00069 Prosite:PS00108 Prosite:PS00107 ProDom:PD000001 PROSITE:PS50011 EMBL:AB016892 SPTR:Q9FID5	2.00E-21
Ljwgs_143246.1	3.2.10.2	E2.7.1.68, PIP5K 1-phosphatidylinositol-4-phosphate 5-kinase [EC:2.7.1.68] [GO:0016308]	ath:At1g10900	T19D16.18; phosphatidylinositol-4-phosphate 5-kinase family protein [EC:2.7.1.68] [KO:K00889]	1.00E-43				PI5K7_ARATH	Kinase;Repeat;Transferase,Phosphatidylinositol-4-phosphate 5-kinase 7 (EC 2.7.1.68) (AtPIP5K7) (1-phosphatidylinositol-4-phosphate kinase 7) (PtdIns(4)P-5-kinase 7) (Diphosphoinositide kinase 7) (AtP5K2).	7.00E-44	GO_ID:25376	TAIR|gene:2206085 SPTR:Q8RY89 symbol:AT1G60890.1 [GO:0000004 "biological process unknown" evidence=ND] [GO:0008372 "cellular component unknown" evidence=ND] [GO:0016308 "1-phosphatidylinositol-4-phosphate 5-kinase activity" evidence=ISS] InterPro:IPR002498 Pfam:PF01504 SMART:SM00330 HSSP:P78356 InterPro:IPR003409 Pfam:PF02493 SMART:SM00698 EMBL:AY074507 EMBL:AY133824 SPTR:Q8RY89	1.00E-43
Ljwgs_143246.1	4.1.3.50	E2.7.1.68, PIP5K 1-phosphatidylinositol-4-phosphate 5-kinase [EC:2.7.1.68] [GO:0016308]	ath:At1g10900	T19D16.18; phosphatidylinositol-4-phosphate 5-kinase family protein [EC:2.7.1.68] [KO:K00889]	1.00E-43				PI5K7_ARATH	Kinase;Repeat;Transferase,Phosphatidylinositol-4-phosphate 5-kinase 7 (EC 2.7.1.68) (AtPIP5K7) (1-phosphatidylinositol-4-phosphate kinase 7) (PtdIns(4)P-5-kinase 7) (Diphosphoinositide kinase 7) (AtP5K2).	7.00E-44	GO_ID:25376	TAIR|gene:2206085 SPTR:Q8RY89 symbol:AT1G60890.1 [GO:0000004 "biological process unknown" evidence=ND] [GO:0008372 "cellular component unknown" evidence=ND] [GO:0016308 "1-phosphatidylinositol-4-phosphate 5-kinase activity" evidence=ISS] InterPro:IPR002498 Pfam:PF01504 SMART:SM00330 HSSP:P78356 InterPro:IPR003409 Pfam:PF02493 SMART:SM00698 EMBL:AY074507 EMBL:AY133824 SPTR:Q8RY89	1.00E-43
Ljwgs_143246.1	1.1.17.3	E2.7.1.68, PIP5K 1-phosphatidylinositol-4-phosphate 5-kinase [EC:2.7.1.68] [GO:0016308]	ath:At1g10900	T19D16.18; phosphatidylinositol-4-phosphate 5-kinase family protein [EC:2.7.1.68] [KO:K00889]	1.00E-43				PI5K7_ARATH	Kinase;Repeat;Transferase,Phosphatidylinositol-4-phosphate 5-kinase 7 (EC 2.7.1.68) (AtPIP5K7) (1-phosphatidylinositol-4-phosphate kinase 7) (PtdIns(4)P-5-kinase 7) (Diphosphoinositide kinase 7) (AtP5K2).	7.00E-44	GO_ID:25376	TAIR|gene:2206085 SPTR:Q8RY89 symbol:AT1G60890.1 [GO:0000004 "biological process unknown" evidence=ND] [GO:0008372 "cellular component unknown" evidence=ND] [GO:0016308 "1-phosphatidylinositol-4-phosphate 5-kinase activity" evidence=ISS] InterPro:IPR002498 Pfam:PF01504 SMART:SM00330 HSSP:P78356 InterPro:IPR003409 Pfam:PF02493 SMART:SM00698 EMBL:AY074507 EMBL:AY133824 SPTR:Q8RY89	1.00E-43
chr2.CM0191.80	99.1.3.2.1546	KINB2_ARATH							KINB2_ARATH	ATP-binding;Carbohydratemetabolism;Fattyacidbiosynthesis;Lipidsynthesis;Nitrateassimilation;Nucleotide-binding,SNF1-related protein kinase regulatory beta subunit 2 (AKIN beta2) (AKINB2).	7.00E-25	GO_ID:49053	TAIR|gene:2130513 SPTR:Q9SCY5 symbol:AT4G16360.1 [GO:0004679 "AMP-activated protein kinase activity" evidence=ISS] Pfam:PF04739 InterPro:IPR006828 EMBL:AL161543 EMBL:Z97341 EMBL:AJ132316 EMBL:AF360248 EMBL:BT020423 PIR:C71430 SPTR:Q9SCY5	3.00E-25
chr2.CM0191.80	99.1.4.558	GO_ID:49053							KINB2_ARATH	ATP-binding;Carbohydratemetabolism;Fattyacidbiosynthesis;Lipidsynthesis;Nitrateassimilation;Nucleotide-binding,SNF1-related protein kinase regulatory beta subunit 2 (AKIN beta2) (AKINB2).	7.00E-25	GO_ID:49053	TAIR|gene:2130513 SPTR:Q9SCY5 symbol:AT4G16360.1 [GO:0004679 "AMP-activated protein kinase activity" evidence=ISS] Pfam:PF04739 InterPro:IPR006828 EMBL:AL161543 EMBL:Z97341 EMBL:AJ132316 EMBL:AF360248 EMBL:BT020423 PIR:C71430 SPTR:Q9SCY5	3.00E-25
chr1.CM0088.85	1.9.4.15	E2.7.1.- [EC:2.7.1.-] [COG:COG0515 COG1493]	ath:At5g02290	T1E22.50; protein kinase, putative [EC:2.7.1.37] [KO:K00870]	3.00E-46	YAR019c	COG0515	8.00E-20	SRK6_BRAOE	ATP-binding;Glycoprotein;Kinase;Membrane;Nucleotide-binding;Receptor;Self-incompatibility;Serine/threonine-proteinkinase;Signal;Transferase;Transmembrane,Putative serine/threonine-protein kinase receptor precursor (EC 2.7.1.37) (S-receptor kinase) (SRK).	5.00E-99	GO_ID:30110	TAIR|gene:2121675 SPTR:Q8GYA4 symbol:AT4G23180.1 [GO:0016301 "kinase activity" evidence=ISS] InterPro:IPR000719 InterPro:IPR008271 Pfam:PF00069 Prosite:PS00108 InterPro:IPR002902 Prosite:PS00107 Pfam:PF01657 ProDom:PD000001 PROSITE:PS50011 HSSP:P00523 EMBL:AK117765 EMBL:BT005954 SPTR:Q8GYA4	3.00E-143
chr1.CM0088.85	1.7.8.19	WAAY, rfaY lipopolysaccharide core biosynthesis protein RFAY [EC:2.7.-.-] [COG:COG0515]	ath:At5g02290	T1E22.50; protein kinase, putative [EC:2.7.1.37] [KO:K00870]	3.00E-46	YAR019c	COG0515	8.00E-20	SRK6_BRAOE	ATP-binding;Glycoprotein;Kinase;Membrane;Nucleotide-binding;Receptor;Self-incompatibility;Serine/threonine-proteinkinase;Signal;Transferase;Transmembrane,Putative serine/threonine-protein kinase receptor precursor (EC 2.7.1.37) (S-receptor kinase) (SRK).	5.00E-99	GO_ID:30110	TAIR|gene:2121675 SPTR:Q8GYA4 symbol:AT4G23180.1 [GO:0016301 "kinase activity" evidence=ISS] InterPro:IPR000719 InterPro:IPR008271 Pfam:PF00069 Prosite:PS00108 InterPro:IPR002902 Prosite:PS00107 Pfam:PF01657 ProDom:PD000001 PROSITE:PS50011 HSSP:P00523 EMBL:AK117765 EMBL:BT005954 SPTR:Q8GYA4	3.00E-143
chr1.CM0088.85	1.1.17.19	E2.7.1.- [EC:2.7.1.-] [COG:COG0515 COG1493]	ath:At5g02290	T1E22.50; protein kinase, putative [EC:2.7.1.37] [KO:K00870]	3.00E-46	YAR019c	COG0515	8.00E-20	SRK6_BRAOE	ATP-binding;Glycoprotein;Kinase;Membrane;Nucleotide-binding;Receptor;Self-incompatibility;Serine/threonine-proteinkinase;Signal;Transferase;Transmembrane,Putative serine/threonine-protein kinase receptor precursor (EC 2.7.1.37) (S-receptor kinase) (SRK).	5.00E-99	GO_ID:30110	TAIR|gene:2121675 SPTR:Q8GYA4 symbol:AT4G23180.1 [GO:0016301 "kinase activity" evidence=ISS] InterPro:IPR000719 InterPro:IPR008271 Pfam:PF00069 Prosite:PS00108 InterPro:IPR002902 Prosite:PS00107 Pfam:PF01657 ProDom:PD000001 PROSITE:PS50011 HSSP:P00523 EMBL:AK117765 EMBL:BT005954 SPTR:Q8GYA4	3.00E-143
chr1.CM0088.85	3.3.10.117	BMPR1 bone morphogenetic protein receptor, type I [EC:2.7.1.37]	ath:At5g02290	T1E22.50; protein kinase, putative [EC:2.7.1.37] [KO:K00870]	3.00E-46	YAR019c	COG0515	8.00E-20	SRK6_BRAOE	ATP-binding;Glycoprotein;Kinase;Membrane;Nucleotide-binding;Receptor;Self-incompatibility;Serine/threonine-proteinkinase;Signal;Transferase;Transmembrane,Putative serine/threonine-protein kinase receptor precursor (EC 2.7.1.37) (S-receptor kinase) (SRK).	5.00E-99	GO_ID:30110	TAIR|gene:2121675 SPTR:Q8GYA4 symbol:AT4G23180.1 [GO:0016301 "kinase activity" evidence=ISS] InterPro:IPR000719 InterPro:IPR008271 Pfam:PF00069 Prosite:PS00108 InterPro:IPR002902 Prosite:PS00107 Pfam:PF01657 ProDom:PD000001 PROSITE:PS50011 HSSP:P00523 EMBL:AK117765 EMBL:BT005954 SPTR:Q8GYA4	3.00E-143
chr1.CM0088.85	1.11.16.8	E2.7.1.- [EC:2.7.1.-] [COG:COG0515 COG1493]	ath:At5g02290	T1E22.50; protein kinase, putative [EC:2.7.1.37] [KO:K00870]	3.00E-46	YAR019c	COG0515	8.00E-20	SRK6_BRAOE	ATP-binding;Glycoprotein;Kinase;Membrane;Nucleotide-binding;Receptor;Self-incompatibility;Serine/threonine-proteinkinase;Signal;Transferase;Transmembrane,Putative serine/threonine-protein kinase receptor precursor (EC 2.7.1.37) (S-receptor kinase) (SRK).	5.00E-99	GO_ID:30110	TAIR|gene:2121675 SPTR:Q8GYA4 symbol:AT4G23180.1 [GO:0016301 "kinase activity" evidence=ISS] InterPro:IPR000719 InterPro:IPR008271 Pfam:PF00069 Prosite:PS00108 InterPro:IPR002902 Prosite:PS00107 Pfam:PF01657 ProDom:PD000001 PROSITE:PS50011 HSSP:P00523 EMBL:AK117765 EMBL:BT005954 SPTR:Q8GYA4	3.00E-143
chr1.CM0088.85	4.2.4	Cell cycle [CLASS:04110] [PATH:hsa04110] [COG:COG0515]	ath:At5g02290	T1E22.50; protein kinase, putative [EC:2.7.1.37] [KO:K00870]	3.00E-46	YAR019c	COG0515	8.00E-20	SRK6_BRAOE	ATP-binding;Glycoprotein;Kinase;Membrane;Nucleotide-binding;Receptor;Self-incompatibility;Serine/threonine-proteinkinase;Signal;Transferase;Transmembrane,Putative serine/threonine-protein kinase receptor precursor (EC 2.7.1.37) (S-receptor kinase) (SRK).	5.00E-99	GO_ID:30110	TAIR|gene:2121675 SPTR:Q8GYA4 symbol:AT4G23180.1 [GO:0016301 "kinase activity" evidence=ISS] InterPro:IPR000719 InterPro:IPR008271 Pfam:PF00069 Prosite:PS00108 InterPro:IPR002902 Prosite:PS00107 Pfam:PF01657 ProDom:PD000001 PROSITE:PS50011 HSSP:P00523 EMBL:AK117765 EMBL:BT005954 SPTR:Q8GYA4	3.00E-143
chr1.CM0088.85	3.2.2.1	Protein kinase [EC:2.7.1.37]	ath:At5g02290	T1E22.50; protein kinase, putative [EC:2.7.1.37] [KO:K00870]	3.00E-46	YAR019c	COG0515	8.00E-20	SRK6_BRAOE	ATP-binding;Glycoprotein;Kinase;Membrane;Nucleotide-binding;Receptor;Self-incompatibility;Serine/threonine-proteinkinase;Signal;Transferase;Transmembrane,Putative serine/threonine-protein kinase receptor precursor (EC 2.7.1.37) (S-receptor kinase) (SRK).	5.00E-99	GO_ID:30110	TAIR|gene:2121675 SPTR:Q8GYA4 symbol:AT4G23180.1 [GO:0016301 "kinase activity" evidence=ISS] InterPro:IPR000719 InterPro:IPR008271 Pfam:PF00069 Prosite:PS00108 InterPro:IPR002902 Prosite:PS00107 Pfam:PF01657 ProDom:PD000001 PROSITE:PS50011 HSSP:P00523 EMBL:AK117765 EMBL:BT005954 SPTR:Q8GYA4	3.00E-143
Ljwgs_060784.1	1.9.4.15	E2.7.1.- [EC:2.7.1.-] [COG:COG0515 COG1493]	ath:At5g02290	T1E22.50; protein kinase, putative [EC:2.7.1.37] [KO:K00870]	9.00E-35	YNL298w_2	COG0515	1.00E-13	BAK1_ARATH	ATP-binding;Glycoprotein;Kinase;Leucine-richrepeat;Membrane;Nucleotide-binding;Phosphorylation;Repeat;Serine/threonine-proteinkinase;Signal;Transferase;Transmembrane,BRASSINOSTEROID INSENSITIVE 1-associated receptor kinase 1 precursor (EC 2.7.1.37) (BRI1-associated receptor kinase 1) (Somatic embryogenesis receptor-like kinase 3).	2.00E-87	GO_ID:2603	TAIR|gene:2119259 SPTR:Q94F62 symbol:AT4G33430.1 [GO:0016301 "kinase activity" evidence=ISS] Pfam:PF00560 InterPro:IPR000719 InterPro:IPR008271 Pfam:PF00069 Prosite:PS00108 InterPro:IPR001611 InterPro:IPR007090 Prosite:PS00107 ProDom:PD000001 PROSITE:PS50011 PRINTS:PR00019 HSSP:P06213 EMBL:AL161583 EMBL:AL035678 EMBL:AF384970 GeneFarm:511 SPTR:Q94F62	8.00E-88
Ljwgs_060784.1	1.7.8.19	WAAY, rfaY lipopolysaccharide core biosynthesis protein RFAY [EC:2.7.-.-] [COG:COG0515]	ath:At5g02290	T1E22.50; protein kinase, putative [EC:2.7.1.37] [KO:K00870]	9.00E-35	YNL298w_2	COG0515	1.00E-13	BAK1_ARATH	ATP-binding;Glycoprotein;Kinase;Leucine-richrepeat;Membrane;Nucleotide-binding;Phosphorylation;Repeat;Serine/threonine-proteinkinase;Signal;Transferase;Transmembrane,BRASSINOSTEROID INSENSITIVE 1-associated receptor kinase 1 precursor (EC 2.7.1.37) (BRI1-associated receptor kinase 1) (Somatic embryogenesis receptor-like kinase 3).	2.00E-87	GO_ID:2603	TAIR|gene:2119259 SPTR:Q94F62 symbol:AT4G33430.1 [GO:0016301 "kinase activity" evidence=ISS] Pfam:PF00560 InterPro:IPR000719 InterPro:IPR008271 Pfam:PF00069 Prosite:PS00108 InterPro:IPR001611 InterPro:IPR007090 Prosite:PS00107 ProDom:PD000001 PROSITE:PS50011 PRINTS:PR00019 HSSP:P06213 EMBL:AL161583 EMBL:AL035678 EMBL:AF384970 GeneFarm:511 SPTR:Q94F62	8.00E-88
Ljwgs_060784.1	1.1.17.19	E2.7.1.- [EC:2.7.1.-] [COG:COG0515 COG1493]	ath:At5g02290	T1E22.50; protein kinase, putative [EC:2.7.1.37] [KO:K00870]	9.00E-35	YNL298w_2	COG0515	1.00E-13	BAK1_ARATH	ATP-binding;Glycoprotein;Kinase;Leucine-richrepeat;Membrane;Nucleotide-binding;Phosphorylation;Repeat;Serine/threonine-proteinkinase;Signal;Transferase;Transmembrane,BRASSINOSTEROID INSENSITIVE 1-associated receptor kinase 1 precursor (EC 2.7.1.37) (BRI1-associated receptor kinase 1) (Somatic embryogenesis receptor-like kinase 3).	2.00E-87	GO_ID:2603	TAIR|gene:2119259 SPTR:Q94F62 symbol:AT4G33430.1 [GO:0016301 "kinase activity" evidence=ISS] Pfam:PF00560 InterPro:IPR000719 InterPro:IPR008271 Pfam:PF00069 Prosite:PS00108 InterPro:IPR001611 InterPro:IPR007090 Prosite:PS00107 ProDom:PD000001 PROSITE:PS50011 PRINTS:PR00019 HSSP:P06213 EMBL:AL161583 EMBL:AL035678 EMBL:AF384970 GeneFarm:511 SPTR:Q94F62	8.00E-88
Ljwgs_060784.1	3.3.10.117	BMPR1 bone morphogenetic protein receptor, type I [EC:2.7.1.37]	ath:At5g02290	T1E22.50; protein kinase, putative [EC:2.7.1.37] [KO:K00870]	9.00E-35	YNL298w_2	COG0515	1.00E-13	BAK1_ARATH	ATP-binding;Glycoprotein;Kinase;Leucine-richrepeat;Membrane;Nucleotide-binding;Phosphorylation;Repeat;Serine/threonine-proteinkinase;Signal;Transferase;Transmembrane,BRASSINOSTEROID INSENSITIVE 1-associated receptor kinase 1 precursor (EC 2.7.1.37) (BRI1-associated receptor kinase 1) (Somatic embryogenesis receptor-like kinase 3).	2.00E-87	GO_ID:2603	TAIR|gene:2119259 SPTR:Q94F62 symbol:AT4G33430.1 [GO:0016301 "kinase activity" evidence=ISS] Pfam:PF00560 InterPro:IPR000719 InterPro:IPR008271 Pfam:PF00069 Prosite:PS00108 InterPro:IPR001611 InterPro:IPR007090 Prosite:PS00107 ProDom:PD000001 PROSITE:PS50011 PRINTS:PR00019 HSSP:P06213 EMBL:AL161583 EMBL:AL035678 EMBL:AF384970 GeneFarm:511 SPTR:Q94F62	8.00E-88
Ljwgs_060784.1	1.11.16.8	E2.7.1.- [EC:2.7.1.-] [COG:COG0515 COG1493]	ath:At5g02290	T1E22.50; protein kinase, putative [EC:2.7.1.37] [KO:K00870]	9.00E-35	YNL298w_2	COG0515	1.00E-13	BAK1_ARATH	ATP-binding;Glycoprotein;Kinase;Leucine-richrepeat;Membrane;Nucleotide-binding;Phosphorylation;Repeat;Serine/threonine-proteinkinase;Signal;Transferase;Transmembrane,BRASSINOSTEROID INSENSITIVE 1-associated receptor kinase 1 precursor (EC 2.7.1.37) (BRI1-associated receptor kinase 1) (Somatic embryogenesis receptor-like kinase 3).	2.00E-87	GO_ID:2603	TAIR|gene:2119259 SPTR:Q94F62 symbol:AT4G33430.1 [GO:0016301 "kinase activity" evidence=ISS] Pfam:PF00560 InterPro:IPR000719 InterPro:IPR008271 Pfam:PF00069 Prosite:PS00108 InterPro:IPR001611 InterPro:IPR007090 Prosite:PS00107 ProDom:PD000001 PROSITE:PS50011 PRINTS:PR00019 HSSP:P06213 EMBL:AL161583 EMBL:AL035678 EMBL:AF384970 GeneFarm:511 SPTR:Q94F62	8.00E-88
Ljwgs_060784.1	4.2.4	Cell cycle [CLASS:04110] [PATH:hsa04110] [COG:COG0515]	ath:At5g02290	T1E22.50; protein kinase, putative [EC:2.7.1.37] [KO:K00870]	9.00E-35	YNL298w_2	COG0515	1.00E-13	BAK1_ARATH	ATP-binding;Glycoprotein;Kinase;Leucine-richrepeat;Membrane;Nucleotide-binding;Phosphorylation;Repeat;Serine/threonine-proteinkinase;Signal;Transferase;Transmembrane,BRASSINOSTEROID INSENSITIVE 1-associated receptor kinase 1 precursor (EC 2.7.1.37) (BRI1-associated receptor kinase 1) (Somatic embryogenesis receptor-like kinase 3).	2.00E-87	GO_ID:2603	TAIR|gene:2119259 SPTR:Q94F62 symbol:AT4G33430.1 [GO:0016301 "kinase activity" evidence=ISS] Pfam:PF00560 InterPro:IPR000719 InterPro:IPR008271 Pfam:PF00069 Prosite:PS00108 InterPro:IPR001611 InterPro:IPR007090 Prosite:PS00107 ProDom:PD000001 PROSITE:PS50011 PRINTS:PR00019 HSSP:P06213 EMBL:AL161583 EMBL:AL035678 EMBL:AF384970 GeneFarm:511 SPTR:Q94F62	8.00E-88
Ljwgs_060784.1	3.2.2.1	Protein kinase [EC:2.7.1.37]	ath:At5g02290	T1E22.50; protein kinase, putative [EC:2.7.1.37] [KO:K00870]	9.00E-35	YNL298w_2	COG0515	1.00E-13	BAK1_ARATH	ATP-binding;Glycoprotein;Kinase;Leucine-richrepeat;Membrane;Nucleotide-binding;Phosphorylation;Repeat;Serine/threonine-proteinkinase;Signal;Transferase;Transmembrane,BRASSINOSTEROID INSENSITIVE 1-associated receptor kinase 1 precursor (EC 2.7.1.37) (BRI1-associated receptor kinase 1) (Somatic embryogenesis receptor-like kinase 3).	2.00E-87	GO_ID:2603	TAIR|gene:2119259 SPTR:Q94F62 symbol:AT4G33430.1 [GO:0016301 "kinase activity" evidence=ISS] Pfam:PF00560 InterPro:IPR000719 InterPro:IPR008271 Pfam:PF00069 Prosite:PS00108 InterPro:IPR001611 InterPro:IPR007090 Prosite:PS00107 ProDom:PD000001 PROSITE:PS50011 PRINTS:PR00019 HSSP:P06213 EMBL:AL161583 EMBL:AL035678 EMBL:AF384970 GeneFarm:511 SPTR:Q94F62	8.00E-88
Ljwgs_140736.1	3.3.10.117	BMPR1 bone morphogenetic protein receptor, type I [EC:2.7.1.37]	ath:At1g32750	F6N18.13; HAC13 protein (HAC13) [KO:K03125]	6.00E-37				TAF1_HUMAN	3D-structure;Alternativesplicing;ATP-binding;Bromodomain;Cellcycle;DNA-binding;Kinase;Nuclearprotein;Nucleotide-binding;Phosphorylation;Polymorphism;Repeat;Serine/threonine-proteinkinase;Transcription;Transcriptionregulation;Transferase,Transcription initiation factor TFIID subunit 1 (EC 2.7.1.37) (Transcription initiation factor TFIID 250 kDa subunit) (TAF(II)250) (TAFII-250) (TAFII250) (TBP-ass…	4.00E-13	GO_ID:2997	TAIR|gene:2035573 SPTR:Q8LRK9 symbol:AT1G32750.1 [GO:0003677 "DNA binding" evidence=ISS] [GO:0006512 "ubiquitin cycle" evidence=ISS] Pfam:PF00439 Pfam:PF00240 InterPro:IPR001487 InterPro:IPR000626 GO:GO:0005634 PRINTS:PR00503 PROSITE:PS00633 PROSITE:PS50014 HSSP:Q92830 SMART:SM00297 PROSITE:PS50053 SMART:SM00213 EMBL:AF510669 SPTR:Q8LRK9	1.00E-37
Ljwgs_140736.1	2.1.2.2	TFIID1 transcription initiation factor TFIID subunit D1	ath:At1g32750	F6N18.13; HAC13 protein (HAC13) [KO:K03125]	6.00E-37				TAF1_HUMAN	3D-structure;Alternativesplicing;ATP-binding;Bromodomain;Cellcycle;DNA-binding;Kinase;Nuclearprotein;Nucleotide-binding;Phosphorylation;Polymorphism;Repeat;Serine/threonine-proteinkinase;Transcription;Transcriptionregulation;Transferase,Transcription initiation factor TFIID subunit 1 (EC 2.7.1.37) (Transcription initiation factor TFIID 250 kDa subunit) (TAF(II)250) (TAFII-250) (TAFII250) (TBP-ass…	4.00E-13	GO_ID:2997	TAIR|gene:2035573 SPTR:Q8LRK9 symbol:AT1G32750.1 [GO:0003677 "DNA binding" evidence=ISS] [GO:0006512 "ubiquitin cycle" evidence=ISS] Pfam:PF00439 Pfam:PF00240 InterPro:IPR001487 InterPro:IPR000626 GO:GO:0005634 PRINTS:PR00503 PROSITE:PS00633 PROSITE:PS50014 HSSP:Q92830 SMART:SM00297 PROSITE:PS50053 SMART:SM00213 EMBL:AF510669 SPTR:Q8LRK9	1.00E-37
Ljwgs_140736.1	3.2.2.1	Protein kinase [EC:2.7.1.37]	ath:At1g32750	F6N18.13; HAC13 protein (HAC13) [KO:K03125]	6.00E-37				TAF1_HUMAN	3D-structure;Alternativesplicing;ATP-binding;Bromodomain;Cellcycle;DNA-binding;Kinase;Nuclearprotein;Nucleotide-binding;Phosphorylation;Polymorphism;Repeat;Serine/threonine-proteinkinase;Transcription;Transcriptionregulation;Transferase,Transcription initiation factor TFIID subunit 1 (EC 2.7.1.37) (Transcription initiation factor TFIID 250 kDa subunit) (TAF(II)250) (TAFII-250) (TAFII250) (TBP-ass…	4.00E-13	GO_ID:2997	TAIR|gene:2035573 SPTR:Q8LRK9 symbol:AT1G32750.1 [GO:0003677 "DNA binding" evidence=ISS] [GO:0006512 "ubiquitin cycle" evidence=ISS] Pfam:PF00439 Pfam:PF00240 InterPro:IPR001487 InterPro:IPR000626 GO:GO:0005634 PRINTS:PR00503 PROSITE:PS00633 PROSITE:PS50014 HSSP:Q92830 SMART:SM00297 PROSITE:PS50053 SMART:SM00213 EMBL:AF510669 SPTR:Q8LRK9	1.00E-37
chr2.CM0803.29	3.3.10.117	BMPR1 bone morphogenetic protein receptor, type I [EC:2.7.1.37]	ath:At1g32750	F6N18.13; HAC13 protein (HAC13) [KO:K03125]	0				TAF1_HUMAN	3D-structure;Alternativesplicing;ATP-binding;Bromodomain;Cellcycle;DNA-binding;Kinase;Nuclearprotein;Nucleotide-binding;Phosphorylation;Polymorphism;Repeat;Serine/threonine-proteinkinase;Transcription;Transcriptionregulation;Transferase,Transcription initiation factor TFIID subunit 1 (EC 2.7.1.37) (Transcription initiation factor TFIID 250 kDa subunit) (TAF(II)250) (TAFII-250) (TAFII250) (TBP-ass…	8.00E-71	GO_ID:2997	TAIR|gene:2035573 SPTR:Q8LRK9 symbol:AT1G32750.1 [GO:0003677 "DNA binding" evidence=ISS] [GO:0006512 "ubiquitin cycle" evidence=ISS] Pfam:PF00439 Pfam:PF00240 InterPro:IPR001487 InterPro:IPR000626 GO:GO:0005634 PRINTS:PR00503 PROSITE:PS00633 PROSITE:PS50014 HSSP:Q92830 SMART:SM00297 PROSITE:PS50053 SMART:SM00213 EMBL:AF510669 SPTR:Q8LRK9	0
chr2.CM0803.29	2.1.2.2	TFIID1 transcription initiation factor TFIID subunit D1	ath:At1g32750	F6N18.13; HAC13 protein (HAC13) [KO:K03125]	0				TAF1_HUMAN	3D-structure;Alternativesplicing;ATP-binding;Bromodomain;Cellcycle;DNA-binding;Kinase;Nuclearprotein;Nucleotide-binding;Phosphorylation;Polymorphism;Repeat;Serine/threonine-proteinkinase;Transcription;Transcriptionregulation;Transferase,Transcription initiation factor TFIID subunit 1 (EC 2.7.1.37) (Transcription initiation factor TFIID 250 kDa subunit) (TAF(II)250) (TAFII-250) (TAFII250) (TBP-ass…	8.00E-71	GO_ID:2997	TAIR|gene:2035573 SPTR:Q8LRK9 symbol:AT1G32750.1 [GO:0003677 "DNA binding" evidence=ISS] [GO:0006512 "ubiquitin cycle" evidence=ISS] Pfam:PF00439 Pfam:PF00240 InterPro:IPR001487 InterPro:IPR000626 GO:GO:0005634 PRINTS:PR00503 PROSITE:PS00633 PROSITE:PS50014 HSSP:Q92830 SMART:SM00297 PROSITE:PS50053 SMART:SM00213 EMBL:AF510669 SPTR:Q8LRK9	0
chr2.CM0803.29	3.2.2.1	Protein kinase [EC:2.7.1.37]	ath:At1g32750	F6N18.13; HAC13 protein (HAC13) [KO:K03125]	0				TAF1_HUMAN	3D-structure;Alternativesplicing;ATP-binding;Bromodomain;Cellcycle;DNA-binding;Kinase;Nuclearprotein;Nucleotide-binding;Phosphorylation;Polymorphism;Repeat;Serine/threonine-proteinkinase;Transcription;Transcriptionregulation;Transferase,Transcription initiation factor TFIID subunit 1 (EC 2.7.1.37) (Transcription initiation factor TFIID 250 kDa subunit) (TAF(II)250) (TAFII-250) (TAFII250) (TBP-ass…	8.00E-71	GO_ID:2997	TAIR|gene:2035573 SPTR:Q8LRK9 symbol:AT1G32750.1 [GO:0003677 "DNA binding" evidence=ISS] [GO:0006512 "ubiquitin cycle" evidence=ISS] Pfam:PF00439 Pfam:PF00240 InterPro:IPR001487 InterPro:IPR000626 GO:GO:0005634 PRINTS:PR00503 PROSITE:PS00633 PROSITE:PS50014 HSSP:Q92830 SMART:SM00297 PROSITE:PS50053 SMART:SM00213 EMBL:AF510669 SPTR:Q8LRK9	0
Ljwgs_044438.1	1.9.4.15	E2.7.1.- [EC:2.7.1.-] [COG:COG0515 COG1493]	ath:At4g28490	F20O9.180; leucine-rich repeat transmembrane protein kinase, putative [EC:2.7.1.37] [KO:K00870]	6.00E-26	YOL100w	COG0515	7.00E-12	CLV1_ARATH	ATP-binding;Developmentalprotein;Differentiation;Glycoprotein;Kinase;Leucine-richrepeat;Membrane;Nucleotide-binding;Phosphorylation;Receptor;Repeat;Serine/threonine-proteinkinase;Signal;Transferase;Transmembrane,Receptor protein kinase CLAVATA1 precursor (EC 2.7.1.-).	5.00E-28	GO_ID:36892	TAIR|gene:2020416 SPTR:Q9SHI2 symbol:AT1G17230.1 [GO:0004672 "protein kinase activity" evidence=ISS] [GO:0005515 "protein binding" evidence=ISS] Pfam:PF00560 InterPro:IPR000719 InterPro:IPR008271 Pfam:PF00069 Prosite:PS00108 InterPro:IPR001611 InterPro:IPR007090 ProDom:PD000001 PROSITE:PS50011 PRINTS:PR00019 HSSP:P36897 EMBL:AC007651 PIR:E86308 SPTR:Q9SHI2	6.00E-33
Ljwgs_044438.1	1.7.8.19	WAAY, rfaY lipopolysaccharide core biosynthesis protein RFAY [EC:2.7.-.-] [COG:COG0515]	ath:At4g28490	F20O9.180; leucine-rich repeat transmembrane protein kinase, putative [EC:2.7.1.37] [KO:K00870]	6.00E-26	YOL100w	COG0515	7.00E-12	CLV1_ARATH	ATP-binding;Developmentalprotein;Differentiation;Glycoprotein;Kinase;Leucine-richrepeat;Membrane;Nucleotide-binding;Phosphorylation;Receptor;Repeat;Serine/threonine-proteinkinase;Signal;Transferase;Transmembrane,Receptor protein kinase CLAVATA1 precursor (EC 2.7.1.-).	5.00E-28	GO_ID:36892	TAIR|gene:2020416 SPTR:Q9SHI2 symbol:AT1G17230.1 [GO:0004672 "protein kinase activity" evidence=ISS] [GO:0005515 "protein binding" evidence=ISS] Pfam:PF00560 InterPro:IPR000719 InterPro:IPR008271 Pfam:PF00069 Prosite:PS00108 InterPro:IPR001611 InterPro:IPR007090 ProDom:PD000001 PROSITE:PS50011 PRINTS:PR00019 HSSP:P36897 EMBL:AC007651 PIR:E86308 SPTR:Q9SHI2	6.00E-33
Ljwgs_044438.1	1.1.17.19	E2.7.1.- [EC:2.7.1.-] [COG:COG0515 COG1493]	ath:At4g28490	F20O9.180; leucine-rich repeat transmembrane protein kinase, putative [EC:2.7.1.37] [KO:K00870]	6.00E-26	YOL100w	COG0515	7.00E-12	CLV1_ARATH	ATP-binding;Developmentalprotein;Differentiation;Glycoprotein;Kinase;Leucine-richrepeat;Membrane;Nucleotide-binding;Phosphorylation;Receptor;Repeat;Serine/threonine-proteinkinase;Signal;Transferase;Transmembrane,Receptor protein kinase CLAVATA1 precursor (EC 2.7.1.-).	5.00E-28	GO_ID:36892	TAIR|gene:2020416 SPTR:Q9SHI2 symbol:AT1G17230.1 [GO:0004672 "protein kinase activity" evidence=ISS] [GO:0005515 "protein binding" evidence=ISS] Pfam:PF00560 InterPro:IPR000719 InterPro:IPR008271 Pfam:PF00069 Prosite:PS00108 InterPro:IPR001611 InterPro:IPR007090 ProDom:PD000001 PROSITE:PS50011 PRINTS:PR00019 HSSP:P36897 EMBL:AC007651 PIR:E86308 SPTR:Q9SHI2	6.00E-33
Ljwgs_044438.1	1.11.16.8	E2.7.1.- [EC:2.7.1.-] [COG:COG0515 COG1493]	ath:At4g28490	F20O9.180; leucine-rich repeat transmembrane protein kinase, putative [EC:2.7.1.37] [KO:K00870]	6.00E-26	YOL100w	COG0515	7.00E-12	CLV1_ARATH	ATP-binding;Developmentalprotein;Differentiation;Glycoprotein;Kinase;Leucine-richrepeat;Membrane;Nucleotide-binding;Phosphorylation;Receptor;Repeat;Serine/threonine-proteinkinase;Signal;Transferase;Transmembrane,Receptor protein kinase CLAVATA1 precursor (EC 2.7.1.-).	5.00E-28	GO_ID:36892	TAIR|gene:2020416 SPTR:Q9SHI2 symbol:AT1G17230.1 [GO:0004672 "protein kinase activity" evidence=ISS] [GO:0005515 "protein binding" evidence=ISS] Pfam:PF00560 InterPro:IPR000719 InterPro:IPR008271 Pfam:PF00069 Prosite:PS00108 InterPro:IPR001611 InterPro:IPR007090 ProDom:PD000001 PROSITE:PS50011 PRINTS:PR00019 HSSP:P36897 EMBL:AC007651 PIR:E86308 SPTR:Q9SHI2	6.00E-33
Ljwgs_044438.1	4.2.4	Cell cycle [CLASS:04110] [PATH:hsa04110] [COG:COG0515]	ath:At4g28490	F20O9.180; leucine-rich repeat transmembrane protein kinase, putative [EC:2.7.1.37] [KO:K00870]	6.00E-26	YOL100w	COG0515	7.00E-12	CLV1_ARATH	ATP-binding;Developmentalprotein;Differentiation;Glycoprotein;Kinase;Leucine-richrepeat;Membrane;Nucleotide-binding;Phosphorylation;Receptor;Repeat;Serine/threonine-proteinkinase;Signal;Transferase;Transmembrane,Receptor protein kinase CLAVATA1 precursor (EC 2.7.1.-).	5.00E-28	GO_ID:36892	TAIR|gene:2020416 SPTR:Q9SHI2 symbol:AT1G17230.1 [GO:0004672 "protein kinase activity" evidence=ISS] [GO:0005515 "protein binding" evidence=ISS] Pfam:PF00560 InterPro:IPR000719 InterPro:IPR008271 Pfam:PF00069 Prosite:PS00108 InterPro:IPR001611 InterPro:IPR007090 ProDom:PD000001 PROSITE:PS50011 PRINTS:PR00019 HSSP:P36897 EMBL:AC007651 PIR:E86308 SPTR:Q9SHI2	6.00E-33
chr1.CM0496.1	99.1.4.5608	GO_ID:31011										GO_ID:31011	TAIR|gene:2178455 SPTR:Q9LV04 symbol:AT5G53450.1 [GO:0016301 "kinase activity" evidence=ISS] InterPro:IPR000719 Pfam:PF00069 ProDom:PD000001 PROSITE:PS50011 EMBL:AB020754 EMBL:BT002001 EMBL:BT008410 SPTR:Q9LV04	0
chr3.TM0859.13	1.9.4.15	E2.7.1.- [EC:2.7.1.-] [COG:COG0515 COG1493]	ath:At5g02290	T1E22.50; protein kinase, putative [EC:2.7.1.37] [KO:K00870]	2.00E-48	YAR019c	COG0515	2.00E-17	SRK6_BRAOE	ATP-binding;Glycoprotein;Kinase;Membrane;Nucleotide-binding;Receptor;Self-incompatibility;Serine/threonine-proteinkinase;Signal;Transferase;Transmembrane,Putative serine/threonine-protein kinase receptor precursor (EC 2.7.1.37) (S-receptor kinase) (SRK).	0	GO_ID:16809	TAIR|gene:2131683 SPTR:O81832 symbol:AT4G27290.1 [GO:0004672 "protein kinase activity" evidence=ISS] InterPro:IPR000719 InterPro:IPR008271 Prosite:PS00108 InterPro:IPR000742 InterPro:IPR003609 InterPro:IPR000858 InterPro:IPR001480 Pfam:PF01453 ProDom:PD000001 PROSITE:PS50011 PROSITE:PS50026 PROSITE:PS50948 HSSP:P00523 SMART:SM00473 Pfam:PF00954 SMART:SM00108 PROSITE:PS50927 EMBL:AL161566 EMBL:AL0…	0
chr3.TM0859.13	1.7.8.19	WAAY, rfaY lipopolysaccharide core biosynthesis protein RFAY [EC:2.7.-.-] [COG:COG0515]	ath:At5g02290	T1E22.50; protein kinase, putative [EC:2.7.1.37] [KO:K00870]	2.00E-48	YAR019c	COG0515	2.00E-17	SRK6_BRAOE	ATP-binding;Glycoprotein;Kinase;Membrane;Nucleotide-binding;Receptor;Self-incompatibility;Serine/threonine-proteinkinase;Signal;Transferase;Transmembrane,Putative serine/threonine-protein kinase receptor precursor (EC 2.7.1.37) (S-receptor kinase) (SRK).	0	GO_ID:16809	TAIR|gene:2131683 SPTR:O81832 symbol:AT4G27290.1 [GO:0004672 "protein kinase activity" evidence=ISS] InterPro:IPR000719 InterPro:IPR008271 Prosite:PS00108 InterPro:IPR000742 InterPro:IPR003609 InterPro:IPR000858 InterPro:IPR001480 Pfam:PF01453 ProDom:PD000001 PROSITE:PS50011 PROSITE:PS50026 PROSITE:PS50948 HSSP:P00523 SMART:SM00473 Pfam:PF00954 SMART:SM00108 PROSITE:PS50927 EMBL:AL161566 EMBL:AL0…	0
chr3.TM0859.13	1.1.17.19	E2.7.1.- [EC:2.7.1.-] [COG:COG0515 COG1493]	ath:At5g02290	T1E22.50; protein kinase, putative [EC:2.7.1.37] [KO:K00870]	2.00E-48	YAR019c	COG0515	2.00E-17	SRK6_BRAOE	ATP-binding;Glycoprotein;Kinase;Membrane;Nucleotide-binding;Receptor;Self-incompatibility;Serine/threonine-proteinkinase;Signal;Transferase;Transmembrane,Putative serine/threonine-protein kinase receptor precursor (EC 2.7.1.37) (S-receptor kinase) (SRK).	0	GO_ID:16809	TAIR|gene:2131683 SPTR:O81832 symbol:AT4G27290.1 [GO:0004672 "protein kinase activity" evidence=ISS] InterPro:IPR000719 InterPro:IPR008271 Prosite:PS00108 InterPro:IPR000742 InterPro:IPR003609 InterPro:IPR000858 InterPro:IPR001480 Pfam:PF01453 ProDom:PD000001 PROSITE:PS50011 PROSITE:PS50026 PROSITE:PS50948 HSSP:P00523 SMART:SM00473 Pfam:PF00954 SMART:SM00108 PROSITE:PS50927 EMBL:AL161566 EMBL:AL0…	0
chr3.TM0859.13	3.3.10.117	BMPR1 bone morphogenetic protein receptor, type I [EC:2.7.1.37]	ath:At5g02290	T1E22.50; protein kinase, putative [EC:2.7.1.37] [KO:K00870]	2.00E-48	YAR019c	COG0515	2.00E-17	SRK6_BRAOE	ATP-binding;Glycoprotein;Kinase;Membrane;Nucleotide-binding;Receptor;Self-incompatibility;Serine/threonine-proteinkinase;Signal;Transferase;Transmembrane,Putative serine/threonine-protein kinase receptor precursor (EC 2.7.1.37) (S-receptor kinase) (SRK).	0	GO_ID:16809	TAIR|gene:2131683 SPTR:O81832 symbol:AT4G27290.1 [GO:0004672 "protein kinase activity" evidence=ISS] InterPro:IPR000719 InterPro:IPR008271 Prosite:PS00108 InterPro:IPR000742 InterPro:IPR003609 InterPro:IPR000858 InterPro:IPR001480 Pfam:PF01453 ProDom:PD000001 PROSITE:PS50011 PROSITE:PS50026 PROSITE:PS50948 HSSP:P00523 SMART:SM00473 Pfam:PF00954 SMART:SM00108 PROSITE:PS50927 EMBL:AL161566 EMBL:AL0…	0
chr3.TM0859.13	1.11.16.8	E2.7.1.- [EC:2.7.1.-] [COG:COG0515 COG1493]	ath:At5g02290	T1E22.50; protein kinase, putative [EC:2.7.1.37] [KO:K00870]	2.00E-48	YAR019c	COG0515	2.00E-17	SRK6_BRAOE	ATP-binding;Glycoprotein;Kinase;Membrane;Nucleotide-binding;Receptor;Self-incompatibility;Serine/threonine-proteinkinase;Signal;Transferase;Transmembrane,Putative serine/threonine-protein kinase receptor precursor (EC 2.7.1.37) (S-receptor kinase) (SRK).	0	GO_ID:16809	TAIR|gene:2131683 SPTR:O81832 symbol:AT4G27290.1 [GO:0004672 "protein kinase activity" evidence=ISS] InterPro:IPR000719 InterPro:IPR008271 Prosite:PS00108 InterPro:IPR000742 InterPro:IPR003609 InterPro:IPR000858 InterPro:IPR001480 Pfam:PF01453 ProDom:PD000001 PROSITE:PS50011 PROSITE:PS50026 PROSITE:PS50948 HSSP:P00523 SMART:SM00473 Pfam:PF00954 SMART:SM00108 PROSITE:PS50927 EMBL:AL161566 EMBL:AL0…	0
chr3.TM0859.13	4.2.4	Cell cycle [CLASS:04110] [PATH:hsa04110] [COG:COG0515]	ath:At5g02290	T1E22.50; protein kinase, putative [EC:2.7.1.37] [KO:K00870]	2.00E-48	YAR019c	COG0515	2.00E-17	SRK6_BRAOE	ATP-binding;Glycoprotein;Kinase;Membrane;Nucleotide-binding;Receptor;Self-incompatibility;Serine/threonine-proteinkinase;Signal;Transferase;Transmembrane,Putative serine/threonine-protein kinase receptor precursor (EC 2.7.1.37) (S-receptor kinase) (SRK).	0	GO_ID:16809	TAIR|gene:2131683 SPTR:O81832 symbol:AT4G27290.1 [GO:0004672 "protein kinase activity" evidence=ISS] InterPro:IPR000719 InterPro:IPR008271 Prosite:PS00108 InterPro:IPR000742 InterPro:IPR003609 InterPro:IPR000858 InterPro:IPR001480 Pfam:PF01453 ProDom:PD000001 PROSITE:PS50011 PROSITE:PS50026 PROSITE:PS50948 HSSP:P00523 SMART:SM00473 Pfam:PF00954 SMART:SM00108 PROSITE:PS50927 EMBL:AL161566 EMBL:AL0…	0
chr3.TM0859.13	3.2.2.1	Protein kinase [EC:2.7.1.37]	ath:At5g02290	T1E22.50; protein kinase, putative [EC:2.7.1.37] [KO:K00870]	2.00E-48	YAR019c	COG0515	2.00E-17	SRK6_BRAOE	ATP-binding;Glycoprotein;Kinase;Membrane;Nucleotide-binding;Receptor;Self-incompatibility;Serine/threonine-proteinkinase;Signal;Transferase;Transmembrane,Putative serine/threonine-protein kinase receptor precursor (EC 2.7.1.37) (S-receptor kinase) (SRK).	0	GO_ID:16809	TAIR|gene:2131683 SPTR:O81832 symbol:AT4G27290.1 [GO:0004672 "protein kinase activity" evidence=ISS] InterPro:IPR000719 InterPro:IPR008271 Prosite:PS00108 InterPro:IPR000742 InterPro:IPR003609 InterPro:IPR000858 InterPro:IPR001480 Pfam:PF01453 ProDom:PD000001 PROSITE:PS50011 PROSITE:PS50026 PROSITE:PS50948 HSSP:P00523 SMART:SM00473 Pfam:PF00954 SMART:SM00108 PROSITE:PS50927 EMBL:AL161566 EMBL:AL0…	0
Ljwgs_116701.1	3.3.10.117	BMPR1 bone morphogenetic protein receptor, type I [EC:2.7.1.37]	ath:At4g28490	F20O9.180; leucine-rich repeat transmembrane protein kinase, putative [EC:2.7.1.37] [KO:K00870]	3.00E-11				SRK6_BRAOE	ATP-binding;Glycoprotein;Kinase;Membrane;Nucleotide-binding;Receptor;Self-incompatibility;Serine/threonine-proteinkinase;Signal;Transferase;Transmembrane,Putative serine/threonine-protein kinase receptor precursor (EC 2.7.1.37) (S-receptor kinase) (SRK).	4.00E-17	GO_ID:3167	TAIR|gene:3701931 SPTR:Q8LF75 symbol:AT3G09010.1 [GO:0008372 "cellular component unknown" evidence=ND] [GO:0016301 "kinase activity" evidence=ISS] InterPro:IPR000719 InterPro:IPR008271 Pfam:PF00069 Prosite:PS00108 InterPro:IPR002034 Prosite:PS00107 ProDom:PD000001 PROSITE:PS50011 HSSP:P06239 PROSITE:PS00815 EMBL:AY085009 SPTR:Q8LF75	4.00E-22
Ljwgs_116701.1	3.2.2.1	Protein kinase [EC:2.7.1.37]	ath:At4g28490	F20O9.180; leucine-rich repeat transmembrane protein kinase, putative [EC:2.7.1.37] [KO:K00870]	3.00E-11				SRK6_BRAOE	ATP-binding;Glycoprotein;Kinase;Membrane;Nucleotide-binding;Receptor;Self-incompatibility;Serine/threonine-proteinkinase;Signal;Transferase;Transmembrane,Putative serine/threonine-protein kinase receptor precursor (EC 2.7.1.37) (S-receptor kinase) (SRK).	4.00E-17	GO_ID:3167	TAIR|gene:3701931 SPTR:Q8LF75 symbol:AT3G09010.1 [GO:0008372 "cellular component unknown" evidence=ND] [GO:0016301 "kinase activity" evidence=ISS] InterPro:IPR000719 InterPro:IPR008271 Pfam:PF00069 Prosite:PS00108 InterPro:IPR002034 Prosite:PS00107 ProDom:PD000001 PROSITE:PS50011 HSSP:P06239 PROSITE:PS00815 EMBL:AY085009 SPTR:Q8LF75	4.00E-22
chr5.CM0788.55.1	1.9.4.15	E2.7.1.- [EC:2.7.1.-] [COG:COG0515 COG1493]	lma:LmjF07.0900	serine/threonine kinase, putative [EC:2.7.1.-] [KO:K07198]	7.00E-72	YDR477w_1	COG0515	2.00E-57	CPK11_ARATH	ATP-binding;Kinase;Nucleotide-binding;Serine/threonine-proteinkinase;Transferase,CBL-interacting serine/threonine-protein kinase 11 (EC 2.7.1.37) (SOS2-like protein kinase PKS5) (SOS-interacting protein 4) (SNF1- related kinase 3.22).	3.00E-130	GO_ID:18229	TAIR|gene:2065780 SPTR:O22932 symbol:AT2G30360.1 [GO:0016301 "kinase activity" evidence=ISS] InterPro:IPR000719 InterPro:IPR002290 InterPro:IPR008271 Pfam:PF00069 Prosite:PS00108 InterPro:IPR004041 Prosite:PS00107 Pfam:PF03822 ProDom:PD000001 PROSITE:PS50011 SMART:SM00220 HSSP:P24941 PROSITE:PS50816 EMBL:AC002338 EMBL:AF295666 EMBL:AF339146 EMBL:AF370595 EMBL:AF428398 EMBL:BT002478 EMBL:BT006582 …	1.00E-130
chr5.CM0788.55.1	1.1.17.19	E2.7.1.- [EC:2.7.1.-] [COG:COG0515 COG1493]	lma:LmjF07.0900	serine/threonine kinase, putative [EC:2.7.1.-] [KO:K07198]	7.00E-72	YDR477w_1	COG0515	2.00E-57	CPK11_ARATH	ATP-binding;Kinase;Nucleotide-binding;Serine/threonine-proteinkinase;Transferase,CBL-interacting serine/threonine-protein kinase 11 (EC 2.7.1.37) (SOS2-like protein kinase PKS5) (SOS-interacting protein 4) (SNF1- related kinase 3.22).	3.00E-130	GO_ID:18229	TAIR|gene:2065780 SPTR:O22932 symbol:AT2G30360.1 [GO:0016301 "kinase activity" evidence=ISS] InterPro:IPR000719 InterPro:IPR002290 InterPro:IPR008271 Pfam:PF00069 Prosite:PS00108 InterPro:IPR004041 Prosite:PS00107 Pfam:PF03822 ProDom:PD000001 PROSITE:PS50011 SMART:SM00220 HSSP:P24941 PROSITE:PS50816 EMBL:AC002338 EMBL:AF295666 EMBL:AF339146 EMBL:AF370595 EMBL:AF428398 EMBL:BT002478 EMBL:BT006582 …	1.00E-130
chr5.CM0788.55.1	3.2.12.25	PRKAA, AMPK 5-AMP-activated protein kinase, catalytic alpha subunit [EC:2.7.1.-]	lma:LmjF07.0900	serine/threonine kinase, putative [EC:2.7.1.-] [KO:K07198]	7.00E-72	YDR477w_1	COG0515	2.00E-57	CPK11_ARATH	ATP-binding;Kinase;Nucleotide-binding;Serine/threonine-proteinkinase;Transferase,CBL-interacting serine/threonine-protein kinase 11 (EC 2.7.1.37) (SOS2-like protein kinase PKS5) (SOS-interacting protein 4) (SNF1- related kinase 3.22).	3.00E-130	GO_ID:18229	TAIR|gene:2065780 SPTR:O22932 symbol:AT2G30360.1 [GO:0016301 "kinase activity" evidence=ISS] InterPro:IPR000719 InterPro:IPR002290 InterPro:IPR008271 Pfam:PF00069 Prosite:PS00108 InterPro:IPR004041 Prosite:PS00107 Pfam:PF03822 ProDom:PD000001 PROSITE:PS50011 SMART:SM00220 HSSP:P24941 PROSITE:PS50816 EMBL:AC002338 EMBL:AF295666 EMBL:AF339146 EMBL:AF370595 EMBL:AF428398 EMBL:BT002478 EMBL:BT006582 …	1.00E-130
chr5.CM0788.55.1	3.2.11.36	PRKAA, AMPK 5-AMP-activated protein kinase, catalytic alpha subunit [EC:2.7.1.-]	lma:LmjF07.0900	serine/threonine kinase, putative [EC:2.7.1.-] [KO:K07198]	7.00E-72	YDR477w_1	COG0515	2.00E-57	CPK11_ARATH	ATP-binding;Kinase;Nucleotide-binding;Serine/threonine-proteinkinase;Transferase,CBL-interacting serine/threonine-protein kinase 11 (EC 2.7.1.37) (SOS2-like protein kinase PKS5) (SOS-interacting protein 4) (SNF1- related kinase 3.22).	3.00E-130	GO_ID:18229	TAIR|gene:2065780 SPTR:O22932 symbol:AT2G30360.1 [GO:0016301 "kinase activity" evidence=ISS] InterPro:IPR000719 InterPro:IPR002290 InterPro:IPR008271 Pfam:PF00069 Prosite:PS00108 InterPro:IPR004041 Prosite:PS00107 Pfam:PF03822 ProDom:PD000001 PROSITE:PS50011 SMART:SM00220 HSSP:P24941 PROSITE:PS50816 EMBL:AC002338 EMBL:AF295666 EMBL:AF339146 EMBL:AF370595 EMBL:AF428398 EMBL:BT002478 EMBL:BT006582 …	1.00E-130
chr5.CM0788.55.1	1.7.8.19	WAAY, rfaY lipopolysaccharide core biosynthesis protein RFAY [EC:2.7.-.-] [COG:COG0515]	lma:LmjF07.0900	serine/threonine kinase, putative [EC:2.7.1.-] [KO:K07198]	7.00E-72	YDR477w_1	COG0515	2.00E-57	CPK11_ARATH	ATP-binding;Kinase;Nucleotide-binding;Serine/threonine-proteinkinase;Transferase,CBL-interacting serine/threonine-protein kinase 11 (EC 2.7.1.37) (SOS2-like protein kinase PKS5) (SOS-interacting protein 4) (SNF1- related kinase 3.22).	3.00E-130	GO_ID:18229	TAIR|gene:2065780 SPTR:O22932 symbol:AT2G30360.1 [GO:0016301 "kinase activity" evidence=ISS] InterPro:IPR000719 InterPro:IPR002290 InterPro:IPR008271 Pfam:PF00069 Prosite:PS00108 InterPro:IPR004041 Prosite:PS00107 Pfam:PF03822 ProDom:PD000001 PROSITE:PS50011 SMART:SM00220 HSSP:P24941 PROSITE:PS50816 EMBL:AC002338 EMBL:AF295666 EMBL:AF339146 EMBL:AF370595 EMBL:AF428398 EMBL:BT002478 EMBL:BT006582 …	1.00E-130
chr5.CM0788.55.1	3.3.10.117	BMPR1 bone morphogenetic protein receptor, type I [EC:2.7.1.37]	lma:LmjF07.0900	serine/threonine kinase, putative [EC:2.7.1.-] [KO:K07198]	7.00E-72	YDR477w_1	COG0515	2.00E-57	CPK11_ARATH	ATP-binding;Kinase;Nucleotide-binding;Serine/threonine-proteinkinase;Transferase,CBL-interacting serine/threonine-protein kinase 11 (EC 2.7.1.37) (SOS2-like protein kinase PKS5) (SOS-interacting protein 4) (SNF1- related kinase 3.22).	3.00E-130	GO_ID:18229	TAIR|gene:2065780 SPTR:O22932 symbol:AT2G30360.1 [GO:0016301 "kinase activity" evidence=ISS] InterPro:IPR000719 InterPro:IPR002290 InterPro:IPR008271 Pfam:PF00069 Prosite:PS00108 InterPro:IPR004041 Prosite:PS00107 Pfam:PF03822 ProDom:PD000001 PROSITE:PS50011 SMART:SM00220 HSSP:P24941 PROSITE:PS50816 EMBL:AC002338 EMBL:AF295666 EMBL:AF339146 EMBL:AF370595 EMBL:AF428398 EMBL:BT002478 EMBL:BT006582 …	1.00E-130
chr5.CM0788.55.1	1.11.16.8	E2.7.1.- [EC:2.7.1.-] [COG:COG0515 COG1493]	lma:LmjF07.0900	serine/threonine kinase, putative [EC:2.7.1.-] [KO:K07198]	7.00E-72	YDR477w_1	COG0515	2.00E-57	CPK11_ARATH	ATP-binding;Kinase;Nucleotide-binding;Serine/threonine-proteinkinase;Transferase,CBL-interacting serine/threonine-protein kinase 11 (EC 2.7.1.37) (SOS2-like protein kinase PKS5) (SOS-interacting protein 4) (SNF1- related kinase 3.22).	3.00E-130	GO_ID:18229	TAIR|gene:2065780 SPTR:O22932 symbol:AT2G30360.1 [GO:0016301 "kinase activity" evidence=ISS] InterPro:IPR000719 InterPro:IPR002290 InterPro:IPR008271 Pfam:PF00069 Prosite:PS00108 InterPro:IPR004041 Prosite:PS00107 Pfam:PF03822 ProDom:PD000001 PROSITE:PS50011 SMART:SM00220 HSSP:P24941 PROSITE:PS50816 EMBL:AC002338 EMBL:AF295666 EMBL:AF339146 EMBL:AF370595 EMBL:AF428398 EMBL:BT002478 EMBL:BT006582 …	1.00E-130
chr5.CM0788.55.1	4.2.4	Cell cycle [CLASS:04110] [PATH:hsa04110] [COG:COG0515]	lma:LmjF07.0900	serine/threonine kinase, putative [EC:2.7.1.-] [KO:K07198]	7.00E-72	YDR477w_1	COG0515	2.00E-57	CPK11_ARATH	ATP-binding;Kinase;Nucleotide-binding;Serine/threonine-proteinkinase;Transferase,CBL-interacting serine/threonine-protein kinase 11 (EC 2.7.1.37) (SOS2-like protein kinase PKS5) (SOS-interacting protein 4) (SNF1- related kinase 3.22).	3.00E-130	GO_ID:18229	TAIR|gene:2065780 SPTR:O22932 symbol:AT2G30360.1 [GO:0016301 "kinase activity" evidence=ISS] InterPro:IPR000719 InterPro:IPR002290 InterPro:IPR008271 Pfam:PF00069 Prosite:PS00108 InterPro:IPR004041 Prosite:PS00107 Pfam:PF03822 ProDom:PD000001 PROSITE:PS50011 SMART:SM00220 HSSP:P24941 PROSITE:PS50816 EMBL:AC002338 EMBL:AF295666 EMBL:AF339146 EMBL:AF370595 EMBL:AF428398 EMBL:BT002478 EMBL:BT006582 …	1.00E-130
chr5.CM0788.55.1	3.2.2.1	Protein kinase [EC:2.7.1.37]	lma:LmjF07.0900	serine/threonine kinase, putative [EC:2.7.1.-] [KO:K07198]	7.00E-72	YDR477w_1	COG0515	2.00E-57	CPK11_ARATH	ATP-binding;Kinase;Nucleotide-binding;Serine/threonine-proteinkinase;Transferase,CBL-interacting serine/threonine-protein kinase 11 (EC 2.7.1.37) (SOS2-like protein kinase PKS5) (SOS-interacting protein 4) (SNF1- related kinase 3.22).	3.00E-130	GO_ID:18229	TAIR|gene:2065780 SPTR:O22932 symbol:AT2G30360.1 [GO:0016301 "kinase activity" evidence=ISS] InterPro:IPR000719 InterPro:IPR002290 InterPro:IPR008271 Pfam:PF00069 Prosite:PS00108 InterPro:IPR004041 Prosite:PS00107 Pfam:PF03822 ProDom:PD000001 PROSITE:PS50011 SMART:SM00220 HSSP:P24941 PROSITE:PS50816 EMBL:AC002338 EMBL:AF295666 EMBL:AF339146 EMBL:AF370595 EMBL:AF428398 EMBL:BT002478 EMBL:BT006582 …	1.00E-130
chr2.CM0018.78	1.4.1.42	E2.7.6.5, relA GTP pyrophosphokinase [EC:2.7.6.5] [COG:COG0317] [GO:0008728]	mmy:MSC_0475	relA; GTP diphosphokinase [EC:2.7.6.5] [KO:K00951]	2.00E-40	DR1838	COG0317	4.00E-33	SPOT_AQUAE	Completeproteome;Hydrolase;Manganese,Guanosine-3,5-bis(diphosphate) 3-pyrophosphohydrolase (EC 3.1.7.2) ((ppGpp)ase) (Penta-phosphate guanosine-3-pyrophosphohydrolase).	3.00E-32	GO_ID:13943	TIGR_CMR|BA4637 SPTR:Q81LI2 symbol:BA4637 "GTP pyrophosphokinase" [GO:0008728 "GTP diphosphokinase activity" evidence=ISS] [GO:0015968 "stringent response" evidence=ISS] InterPro:IPR002912 InterPro:IPR003607 InterPro:IPR004095 InterPro:IPR006674 InterPro:IPR007685 Pfam:PF01842 Pfam:PF02824 GO:GO:0008152 SMART:SM00471 Pfam:PF01966 Pfam:PF04607 InterPro:IPR004811 TIGRFAMs:TIGR00691 EMBL:AE017038 TI…	1.00E-32
chr2.CM0018.78	1.4.1.21	E3.1.7.2, spoT guanosine-3,5-bis(diphosphate) 3-pyrophosphohydrolase [EC:3.1.7.2] [COG:COG0317] [GO:0008893]	mmy:MSC_0475	relA; GTP diphosphokinase [EC:2.7.6.5] [KO:K00951]	2.00E-40	DR1838	COG0317	4.00E-33	SPOT_AQUAE	Completeproteome;Hydrolase;Manganese,Guanosine-3,5-bis(diphosphate) 3-pyrophosphohydrolase (EC 3.1.7.2) ((ppGpp)ase) (Penta-phosphate guanosine-3-pyrophosphohydrolase).	3.00E-32	GO_ID:13943	TIGR_CMR|BA4637 SPTR:Q81LI2 symbol:BA4637 "GTP pyrophosphokinase" [GO:0008728 "GTP diphosphokinase activity" evidence=ISS] [GO:0015968 "stringent response" evidence=ISS] InterPro:IPR002912 InterPro:IPR003607 InterPro:IPR004095 InterPro:IPR006674 InterPro:IPR007685 Pfam:PF01842 Pfam:PF02824 GO:GO:0008152 SMART:SM00471 Pfam:PF01966 Pfam:PF04607 InterPro:IPR004811 TIGRFAMs:TIGR00691 EMBL:AE017038 TI…	1.00E-32
TM0725.14	1.5.10.26	E2.7.3.2 creatine kinase [EC:2.7.3.2] [GO:0004111]	ath:At1g44170	T7O23.15; aldehyde dehydrogenase, putative (ALDH) [EC:1.2.1.3] [KO:K00128]	3.00E-50	BS_ywdH	COG1012	6.00E-25	AL3A1_HUMAN	Directproteinsequencing;NADP;Oxidoreductase;Polymorphism,Aldehyde dehydrogenase, dimeric NADP-preferring (EC 1.2.1.5) (ALDH class 3) (ALDHIII).	3.00E-29	GO_ID:18084	TAIR|gene:2205850 SPTR:Q9C6Y7 symbol:AT1G44170.1 [GO:0004028 "aldehyde dehydrogenase activity" evidence=ISS] InterPro:IPR002086 Pfam:PF00171 GO:GO:0008152 PROSITE:PS00687 HSSP:P11883 EMBL:AC074228 EMBL:AY072122 PIR:H96505 SPTR:Q9C6Y7	7.00E-51
TM1226.7	1.3.10.23	E2.7.1.82, EKI1 ethanolamine kinase [EC:2.7.1.82] [COG:COG0510] [GO:0004305]	ehi:6.t00004	choline/ethanolamine kinase, putative [EC:2.7.1.82] [KO:K00894]	1.00E-16				CHKB_HUMAN	Kinase;Transferase,Choline/ethanolamine kinase [Includes: Choline kinase beta (EC 2.7.1.32) (CK); Ethanolamine kinase (EC 2.7.1.82) (EK)].	5.00E-16	GO_ID:16472	TAIR|gene:2019611 SPTR:Q8L518 symbol:AT1G74320.1 [GO:0000004 "biological process unknown" evidence=ND] [GO:0008372 "cellular component unknown" evidence=ND] [GO:0004103 "choline kinase activity" evidence=ISS] InterPro:IPR002573 Pfam:PF01633 InterPro:IPR007521 Pfam:PF04428 EMBL:AY094430 EMBL:BT008737 EMBL:AY140093 SPTR:Q8L518	1.00E-46
TM1226.7	1.3.10.19	E2.7.1.32, CHK choline kinase [EC:2.7.1.32] [COG:COG0510] [GO:0004103]	ehi:6.t00004	choline/ethanolamine kinase, putative [EC:2.7.1.82] [KO:K00894]	1.00E-16				CHKB_HUMAN	Kinase;Transferase,Choline/ethanolamine kinase [Includes: Choline kinase beta (EC 2.7.1.32) (CK); Ethanolamine kinase (EC 2.7.1.82) (EK)].	5.00E-16	GO_ID:16472	TAIR|gene:2019611 SPTR:Q8L518 symbol:AT1G74320.1 [GO:0000004 "biological process unknown" evidence=ND] [GO:0008372 "cellular component unknown" evidence=ND] [GO:0004103 "choline kinase activity" evidence=ISS] InterPro:IPR002573 Pfam:PF01633 InterPro:IPR007521 Pfam:PF04428 EMBL:AY094430 EMBL:BT008737 EMBL:AY140093 SPTR:Q8L518	1.00E-46
TM1226.7	1.5.3.35	E2.7.1.32, CHK choline kinase [EC:2.7.1.32] [COG:COG0510] [GO:0004103]	ehi:6.t00004	choline/ethanolamine kinase, putative [EC:2.7.1.82] [KO:K00894]	1.00E-16				CHKB_HUMAN	Kinase;Transferase,Choline/ethanolamine kinase [Includes: Choline kinase beta (EC 2.7.1.32) (CK); Ethanolamine kinase (EC 2.7.1.82) (EK)].	5.00E-16	GO_ID:16472	TAIR|gene:2019611 SPTR:Q8L518 symbol:AT1G74320.1 [GO:0000004 "biological process unknown" evidence=ND] [GO:0008372 "cellular component unknown" evidence=ND] [GO:0004103 "choline kinase activity" evidence=ISS] InterPro:IPR002573 Pfam:PF01633 InterPro:IPR007521 Pfam:PF04428 EMBL:AY094430 EMBL:BT008737 EMBL:AY140093 SPTR:Q8L518	1.00E-46
Ljwgs_067309.1	3.3.10.117	BMPR1 bone morphogenetic protein receptor, type I [EC:2.7.1.37]							SRK6_BRAOE	ATP-binding;Glycoprotein;Kinase;Membrane;Nucleotide-binding;Receptor;Self-incompatibility;Serine/threonine-proteinkinase;Signal;Transferase;Transmembrane,Putative serine/threonine-protein kinase receptor precursor (EC 2.7.1.37) (S-receptor kinase) (SRK).	9.00E-27	GO_ID:34080	TAIR|gene:2018545 SPTR:Q39086 symbol:AT1G65790.1 [GO:0016301 "kinase activity" evidence=ISS] InterPro:IPR000719 InterPro:IPR008271 Prosite:PS00108 InterPro:IPR003609 InterPro:IPR000858 InterPro:IPR001480 Prosite:PS00107 Pfam:PF01453 ProDom:PD000001 PROSITE:PS50011 PROSITE:PS50948 SMART:SM00473 HSSP:P06239 Pfam:PF00954 SMART:SM00108 PROSITE:PS50927 EMBL:M80238 PIR:S70769 SPTR:Q39086	1.00E-39
Ljwgs_067309.1	3.2.2.1	Protein kinase [EC:2.7.1.37]							SRK6_BRAOE	ATP-binding;Glycoprotein;Kinase;Membrane;Nucleotide-binding;Receptor;Self-incompatibility;Serine/threonine-proteinkinase;Signal;Transferase;Transmembrane,Putative serine/threonine-protein kinase receptor precursor (EC 2.7.1.37) (S-receptor kinase) (SRK).	9.00E-27	GO_ID:34080	TAIR|gene:2018545 SPTR:Q39086 symbol:AT1G65790.1 [GO:0016301 "kinase activity" evidence=ISS] InterPro:IPR000719 InterPro:IPR008271 Prosite:PS00108 InterPro:IPR003609 InterPro:IPR000858 InterPro:IPR001480 Prosite:PS00107 Pfam:PF01453 ProDom:PD000001 PROSITE:PS50011 PROSITE:PS50948 SMART:SM00473 HSSP:P06239 Pfam:PF00954 SMART:SM00108 PROSITE:PS50927 EMBL:M80238 PIR:S70769 SPTR:Q39086	1.00E-39
chr3.CM0106.84	99.1.4.1495	GO_ID:28525							LCB2_ROBPS	Calcium;Directproteinsequencing;Glycoprotein;Lectin;Manganese;Metal-binding;Multigenefamily;Signal,Bark agglutinin I, polypeptide B precursor (RPbAI) (LECRPA2).	5.00E-73	GO_ID:28525	TAIR|gene:2142498 SPTR:Q9LXA5 symbol:AT5G10530.1 [GO:0016301 "kinase activity" evidence=ISS] InterPro:IPR000719 InterPro:IPR008271 Pfam:PF00069 Prosite:PS00108 InterPro:IPR001220 InterPro:IPR000985 Prosite:PS00107 Pfam:PF00139 Pfam:PF00138 ProDom:PD000001 PROSITE:PS50011 HSSP:P05046 ProDom:PD000671 ProDom:PD000711 EMBL:AL353995 PIR:T49986 SPTR:Q9LXA5	5.00E-26
chr3.CM0106.84	99.1.3.2.3526	LCB2_ROBPS							LCB2_ROBPS	Calcium;Directproteinsequencing;Glycoprotein;Lectin;Manganese;Metal-binding;Multigenefamily;Signal,Bark agglutinin I, polypeptide B precursor (RPbAI) (LECRPA2).	5.00E-73	GO_ID:28525	TAIR|gene:2142498 SPTR:Q9LXA5 symbol:AT5G10530.1 [GO:0016301 "kinase activity" evidence=ISS] InterPro:IPR000719 InterPro:IPR008271 Pfam:PF00069 Prosite:PS00108 InterPro:IPR001220 InterPro:IPR000985 Prosite:PS00107 Pfam:PF00139 Pfam:PF00138 ProDom:PD000001 PROSITE:PS50011 HSSP:P05046 ProDom:PD000671 ProDom:PD000711 EMBL:AL353995 PIR:T49986 SPTR:Q9LXA5	5.00E-26
chr4.CM0131.10	4.3.1.29	E2.7.1.117, MYLK myosin-light-chain kinase [EC:2.7.1.117] [GO:0004687]	dme:CG18255-PA	CG18255; CG18255 gene product from transcript CG18255-RA [EC:2.7.1.117] [KO:K00907]	2.00E-16				UCP7_SCHPO	Chaperone;Completeproteome;TPRrepeat,UBA-domain containing protein 7.	1.00E-16	GO_ID:39323	TAIR|gene:2036966 SPTR:Q9XI12 symbol:AT1G21660.1 [GO:0008372 "cellular component unknown" evidence=ND] InterPro:IPR001623 PROSITE:PS50076 EMBL:AC007727 EMBL:AY099577 EMBL:BT010382 PIR:G86349 HSSP:Q27974 SPTR:Q9XI12	3.00E-41
chr4.CM0131.10	3.2.9.94	E2.7.1.117, MYLK myosin-light-chain kinase [EC:2.7.1.117] [GO:0004687]	dme:CG18255-PA	CG18255; CG18255 gene product from transcript CG18255-RA [EC:2.7.1.117] [KO:K00907]	2.00E-16				UCP7_SCHPO	Chaperone;Completeproteome;TPRrepeat,UBA-domain containing protein 7.	1.00E-16	GO_ID:39323	TAIR|gene:2036966 SPTR:Q9XI12 symbol:AT1G21660.1 [GO:0008372 "cellular component unknown" evidence=ND] InterPro:IPR001623 PROSITE:PS50076 EMBL:AC007727 EMBL:AY099577 EMBL:BT010382 PIR:G86349 HSSP:Q27974 SPTR:Q9XI12	3.00E-41
chr4.CM0131.10	4.1.3.44	E2.7.1.117, MYLK myosin-light-chain kinase [GO:0004687]	dme:CG18255-PA	CG18255; CG18255 gene product from transcript CG18255-RA [EC:2.7.1.117] [KO:K00907]	2.00E-16				UCP7_SCHPO	Chaperone;Completeproteome;TPRrepeat,UBA-domain containing protein 7.	1.00E-16	GO_ID:39323	TAIR|gene:2036966 SPTR:Q9XI12 symbol:AT1G21660.1 [GO:0008372 "cellular component unknown" evidence=ND] InterPro:IPR001623 PROSITE:PS50076 EMBL:AC007727 EMBL:AY099577 EMBL:BT010382 PIR:G86349 HSSP:Q27974 SPTR:Q9XI12	3.00E-41
Ljwgs_071062.1	1.9.4.15	E2.7.1.- [EC:2.7.1.-] [COG:COG0515 COG1493]	lma:LmjF07.0900	serine/threonine kinase, putative [EC:2.7.1.-] [KO:K07198]	2.00E-18	YDR477w_1	COG0515	3.00E-15	CIPK1_ARATH	ATP-binding;Kinase;Nucleotide-binding;Serine/threonine-proteinkinase;Transferase,CBL-interacting serine/threonine-protein kinase 1 (EC 2.7.1.37) (SOS2- like protein kinase PKS13) (SNF1-related kinase 3.16).	1.00E-23	GO_ID:14803	TAIR|gene:2155232 SPTR:Q9LDI3 symbol:AT5G35410.1 [GO:0016301 "kinase activity" evidence=ISS] InterPro:IPR000719 InterPro:IPR002290 InterPro:IPR008271 Pfam:PF00069 Prosite:PS00108 InterPro:IPR004041 Prosite:PS00107 Pfam:PF03822 ProDom:PD000001 PROSITE:PS50011 SMART:SM00220 HSSP:P49137 PROSITE:PS50816 EMBL:AF237670 EMBL:AF395081 EMBL:AB025611 EMBL:AF262044 EMBL:AY099621 EMBL:BT002138 IntAct:Q9LDI3 …	9.00E-21
Ljwgs_071062.1	1.1.17.19	E2.7.1.- [EC:2.7.1.-] [COG:COG0515 COG1493]	lma:LmjF07.0900	serine/threonine kinase, putative [EC:2.7.1.-] [KO:K07198]	2.00E-18	YDR477w_1	COG0515	3.00E-15	CIPK1_ARATH	ATP-binding;Kinase;Nucleotide-binding;Serine/threonine-proteinkinase;Transferase,CBL-interacting serine/threonine-protein kinase 1 (EC 2.7.1.37) (SOS2- like protein kinase PKS13) (SNF1-related kinase 3.16).	1.00E-23	GO_ID:14803	TAIR|gene:2155232 SPTR:Q9LDI3 symbol:AT5G35410.1 [GO:0016301 "kinase activity" evidence=ISS] InterPro:IPR000719 InterPro:IPR002290 InterPro:IPR008271 Pfam:PF00069 Prosite:PS00108 InterPro:IPR004041 Prosite:PS00107 Pfam:PF03822 ProDom:PD000001 PROSITE:PS50011 SMART:SM00220 HSSP:P49137 PROSITE:PS50816 EMBL:AF237670 EMBL:AF395081 EMBL:AB025611 EMBL:AF262044 EMBL:AY099621 EMBL:BT002138 IntAct:Q9LDI3 …	9.00E-21
Ljwgs_071062.1	3.2.12.25	PRKAA, AMPK 5-AMP-activated protein kinase, catalytic alpha subunit [EC:2.7.1.-]	lma:LmjF07.0900	serine/threonine kinase, putative [EC:2.7.1.-] [KO:K07198]	2.00E-18	YDR477w_1	COG0515	3.00E-15	CIPK1_ARATH	ATP-binding;Kinase;Nucleotide-binding;Serine/threonine-proteinkinase;Transferase,CBL-interacting serine/threonine-protein kinase 1 (EC 2.7.1.37) (SOS2- like protein kinase PKS13) (SNF1-related kinase 3.16).	1.00E-23	GO_ID:14803	TAIR|gene:2155232 SPTR:Q9LDI3 symbol:AT5G35410.1 [GO:0016301 "kinase activity" evidence=ISS] InterPro:IPR000719 InterPro:IPR002290 InterPro:IPR008271 Pfam:PF00069 Prosite:PS00108 InterPro:IPR004041 Prosite:PS00107 Pfam:PF03822 ProDom:PD000001 PROSITE:PS50011 SMART:SM00220 HSSP:P49137 PROSITE:PS50816 EMBL:AF237670 EMBL:AF395081 EMBL:AB025611 EMBL:AF262044 EMBL:AY099621 EMBL:BT002138 IntAct:Q9LDI3 …	9.00E-21
Ljwgs_071062.1	3.2.11.36	PRKAA, AMPK 5-AMP-activated protein kinase, catalytic alpha subunit [EC:2.7.1.-]	lma:LmjF07.0900	serine/threonine kinase, putative [EC:2.7.1.-] [KO:K07198]	2.00E-18	YDR477w_1	COG0515	3.00E-15	CIPK1_ARATH	ATP-binding;Kinase;Nucleotide-binding;Serine/threonine-proteinkinase;Transferase,CBL-interacting serine/threonine-protein kinase 1 (EC 2.7.1.37) (SOS2- like protein kinase PKS13) (SNF1-related kinase 3.16).	1.00E-23	GO_ID:14803	TAIR|gene:2155232 SPTR:Q9LDI3 symbol:AT5G35410.1 [GO:0016301 "kinase activity" evidence=ISS] InterPro:IPR000719 InterPro:IPR002290 InterPro:IPR008271 Pfam:PF00069 Prosite:PS00108 InterPro:IPR004041 Prosite:PS00107 Pfam:PF03822 ProDom:PD000001 PROSITE:PS50011 SMART:SM00220 HSSP:P49137 PROSITE:PS50816 EMBL:AF237670 EMBL:AF395081 EMBL:AB025611 EMBL:AF262044 EMBL:AY099621 EMBL:BT002138 IntAct:Q9LDI3 …	9.00E-21
Ljwgs_071062.1	1.7.8.19	WAAY, rfaY lipopolysaccharide core biosynthesis protein RFAY [EC:2.7.-.-] [COG:COG0515]	lma:LmjF07.0900	serine/threonine kinase, putative [EC:2.7.1.-] [KO:K07198]	2.00E-18	YDR477w_1	COG0515	3.00E-15	CIPK1_ARATH	ATP-binding;Kinase;Nucleotide-binding;Serine/threonine-proteinkinase;Transferase,CBL-interacting serine/threonine-protein kinase 1 (EC 2.7.1.37) (SOS2- like protein kinase PKS13) (SNF1-related kinase 3.16).	1.00E-23	GO_ID:14803	TAIR|gene:2155232 SPTR:Q9LDI3 symbol:AT5G35410.1 [GO:0016301 "kinase activity" evidence=ISS] InterPro:IPR000719 InterPro:IPR002290 InterPro:IPR008271 Pfam:PF00069 Prosite:PS00108 InterPro:IPR004041 Prosite:PS00107 Pfam:PF03822 ProDom:PD000001 PROSITE:PS50011 SMART:SM00220 HSSP:P49137 PROSITE:PS50816 EMBL:AF237670 EMBL:AF395081 EMBL:AB025611 EMBL:AF262044 EMBL:AY099621 EMBL:BT002138 IntAct:Q9LDI3 …	9.00E-21
Ljwgs_071062.1	3.3.10.117	BMPR1 bone morphogenetic protein receptor, type I [EC:2.7.1.37]	lma:LmjF07.0900	serine/threonine kinase, putative [EC:2.7.1.-] [KO:K07198]	2.00E-18	YDR477w_1	COG0515	3.00E-15	CIPK1_ARATH	ATP-binding;Kinase;Nucleotide-binding;Serine/threonine-proteinkinase;Transferase,CBL-interacting serine/threonine-protein kinase 1 (EC 2.7.1.37) (SOS2- like protein kinase PKS13) (SNF1-related kinase 3.16).	1.00E-23	GO_ID:14803	TAIR|gene:2155232 SPTR:Q9LDI3 symbol:AT5G35410.1 [GO:0016301 "kinase activity" evidence=ISS] InterPro:IPR000719 InterPro:IPR002290 InterPro:IPR008271 Pfam:PF00069 Prosite:PS00108 InterPro:IPR004041 Prosite:PS00107 Pfam:PF03822 ProDom:PD000001 PROSITE:PS50011 SMART:SM00220 HSSP:P49137 PROSITE:PS50816 EMBL:AF237670 EMBL:AF395081 EMBL:AB025611 EMBL:AF262044 EMBL:AY099621 EMBL:BT002138 IntAct:Q9LDI3 …	9.00E-21
Ljwgs_071062.1	1.11.16.8	E2.7.1.- [EC:2.7.1.-] [COG:COG0515 COG1493]	lma:LmjF07.0900	serine/threonine kinase, putative [EC:2.7.1.-] [KO:K07198]	2.00E-18	YDR477w_1	COG0515	3.00E-15	CIPK1_ARATH	ATP-binding;Kinase;Nucleotide-binding;Serine/threonine-proteinkinase;Transferase,CBL-interacting serine/threonine-protein kinase 1 (EC 2.7.1.37) (SOS2- like protein kinase PKS13) (SNF1-related kinase 3.16).	1.00E-23	GO_ID:14803	TAIR|gene:2155232 SPTR:Q9LDI3 symbol:AT5G35410.1 [GO:0016301 "kinase activity" evidence=ISS] InterPro:IPR000719 InterPro:IPR002290 InterPro:IPR008271 Pfam:PF00069 Prosite:PS00108 InterPro:IPR004041 Prosite:PS00107 Pfam:PF03822 ProDom:PD000001 PROSITE:PS50011 SMART:SM00220 HSSP:P49137 PROSITE:PS50816 EMBL:AF237670 EMBL:AF395081 EMBL:AB025611 EMBL:AF262044 EMBL:AY099621 EMBL:BT002138 IntAct:Q9LDI3 …	9.00E-21
Ljwgs_071062.1	4.2.4	Cell cycle [CLASS:04110] [PATH:hsa04110] [COG:COG0515]	lma:LmjF07.0900	serine/threonine kinase, putative [EC:2.7.1.-] [KO:K07198]	2.00E-18	YDR477w_1	COG0515	3.00E-15	CIPK1_ARATH	ATP-binding;Kinase;Nucleotide-binding;Serine/threonine-proteinkinase;Transferase,CBL-interacting serine/threonine-protein kinase 1 (EC 2.7.1.37) (SOS2- like protein kinase PKS13) (SNF1-related kinase 3.16).	1.00E-23	GO_ID:14803	TAIR|gene:2155232 SPTR:Q9LDI3 symbol:AT5G35410.1 [GO:0016301 "kinase activity" evidence=ISS] InterPro:IPR000719 InterPro:IPR002290 InterPro:IPR008271 Pfam:PF00069 Prosite:PS00108 InterPro:IPR004041 Prosite:PS00107 Pfam:PF03822 ProDom:PD000001 PROSITE:PS50011 SMART:SM00220 HSSP:P49137 PROSITE:PS50816 EMBL:AF237670 EMBL:AF395081 EMBL:AB025611 EMBL:AF262044 EMBL:AY099621 EMBL:BT002138 IntAct:Q9LDI3 …	9.00E-21
Ljwgs_071062.1	3.2.2.1	Protein kinase [EC:2.7.1.37]	lma:LmjF07.0900	serine/threonine kinase, putative [EC:2.7.1.-] [KO:K07198]	2.00E-18	YDR477w_1	COG0515	3.00E-15	CIPK1_ARATH	ATP-binding;Kinase;Nucleotide-binding;Serine/threonine-proteinkinase;Transferase,CBL-interacting serine/threonine-protein kinase 1 (EC 2.7.1.37) (SOS2- like protein kinase PKS13) (SNF1-related kinase 3.16).	1.00E-23	GO_ID:14803	TAIR|gene:2155232 SPTR:Q9LDI3 symbol:AT5G35410.1 [GO:0016301 "kinase activity" evidence=ISS] InterPro:IPR000719 InterPro:IPR002290 InterPro:IPR008271 Pfam:PF00069 Prosite:PS00108 InterPro:IPR004041 Prosite:PS00107 Pfam:PF03822 ProDom:PD000001 PROSITE:PS50011 SMART:SM00220 HSSP:P49137 PROSITE:PS50816 EMBL:AF237670 EMBL:AF395081 EMBL:AB025611 EMBL:AF262044 EMBL:AY099621 EMBL:BT002138 IntAct:Q9LDI3 …	9.00E-21
chr3.TM0616.9	2.3.3.23	PILL type IV pili sensor histidine kinase/response regulator [COG:COG0643 COG0784]	gsu:GSU2574	response regulator [KO:K07814]	1.00E-10	PA1611_2	COG0784	3.00E-12	PRR37_ORYSA	Biologicalrhythms;Nuclearprotein;Sensorytransduction;Transcription;Transcriptionregulation;Two-componentregulatorysystem,Two-component response regulator-like PRR37 (Pseudo-response regulator 37) (OsPRR37).	3.00E-110	GO_ID:53940	TAIR|gene:2151205 SPTR:Q93WK5 symbol:AT5G02810.1 [GO:0007623 "circadian rhythm" evidence=TAS] [GO:0005739 "mitochondrion" evidence=IDA] [GO:0030528 "transcription regulator activity" evidence=TAS] InterPro:IPR001789 Pfam:PF00072 GO:GO:0005739 ProDom:PD000039 SMART:SM00448 PROSITE:PS50110 InterPro:IPR010402 Pfam:PF06203 PROSITE:PS51017 EMBL:AL162973 EMBL:AB046954 EMBL:AY039943 EMBL:AY142560 PIR:T4…	2.00E-109
Ljwgs_052215.1	1.9.4.15	E2.7.1.- [EC:2.7.1.-] [COG:COG0515 COG1493]	ath:At5g02290	T1E22.50; protein kinase, putative [EC:2.7.1.37] [KO:K00870]	1.00E-26	PA0074	COG0515	7.00E-13	NAK_ARATH	ATP-binding;Kinase;Nucleotide-binding;Serine/threonine-proteinkinase;Transferase,Probable serine/threonine-protein kinase NAK (EC 2.7.1.37).	6.00E-27	GO_ID:53934	TAIR|gene:2050986 SPTR:O22808 symbol:AT2G33580.1 [GO:0016301 "kinase activity" evidence=ISS] InterPro:IPR000719 Pfam:PF00069 InterPro:IPR002482 Pfam:PF01476 ProDom:PD000001 PROSITE:PS50011 EMBL:AC002332 EMBL:AF370600 PIR:C84747 SPTR:O22808	1.00E-48
Ljwgs_052215.1	1.7.8.19	WAAY, rfaY lipopolysaccharide core biosynthesis protein RFAY [EC:2.7.-.-] [COG:COG0515]	ath:At5g02290	T1E22.50; protein kinase, putative [EC:2.7.1.37] [KO:K00870]	1.00E-26	PA0074	COG0515	7.00E-13	NAK_ARATH	ATP-binding;Kinase;Nucleotide-binding;Serine/threonine-proteinkinase;Transferase,Probable serine/threonine-protein kinase NAK (EC 2.7.1.37).	6.00E-27	GO_ID:53934	TAIR|gene:2050986 SPTR:O22808 symbol:AT2G33580.1 [GO:0016301 "kinase activity" evidence=ISS] InterPro:IPR000719 Pfam:PF00069 InterPro:IPR002482 Pfam:PF01476 ProDom:PD000001 PROSITE:PS50011 EMBL:AC002332 EMBL:AF370600 PIR:C84747 SPTR:O22808	1.00E-48
Ljwgs_052215.1	1.1.17.19	E2.7.1.- [EC:2.7.1.-] [COG:COG0515 COG1493]	ath:At5g02290	T1E22.50; protein kinase, putative [EC:2.7.1.37] [KO:K00870]	1.00E-26	PA0074	COG0515	7.00E-13	NAK_ARATH	ATP-binding;Kinase;Nucleotide-binding;Serine/threonine-proteinkinase;Transferase,Probable serine/threonine-protein kinase NAK (EC 2.7.1.37).	6.00E-27	GO_ID:53934	TAIR|gene:2050986 SPTR:O22808 symbol:AT2G33580.1 [GO:0016301 "kinase activity" evidence=ISS] InterPro:IPR000719 Pfam:PF00069 InterPro:IPR002482 Pfam:PF01476 ProDom:PD000001 PROSITE:PS50011 EMBL:AC002332 EMBL:AF370600 PIR:C84747 SPTR:O22808	1.00E-48
Ljwgs_052215.1	3.3.10.117	BMPR1 bone morphogenetic protein receptor, type I [EC:2.7.1.37]	ath:At5g02290	T1E22.50; protein kinase, putative [EC:2.7.1.37] [KO:K00870]	1.00E-26	PA0074	COG0515	7.00E-13	NAK_ARATH	ATP-binding;Kinase;Nucleotide-binding;Serine/threonine-proteinkinase;Transferase,Probable serine/threonine-protein kinase NAK (EC 2.7.1.37).	6.00E-27	GO_ID:53934	TAIR|gene:2050986 SPTR:O22808 symbol:AT2G33580.1 [GO:0016301 "kinase activity" evidence=ISS] InterPro:IPR000719 Pfam:PF00069 InterPro:IPR002482 Pfam:PF01476 ProDom:PD000001 PROSITE:PS50011 EMBL:AC002332 EMBL:AF370600 PIR:C84747 SPTR:O22808	1.00E-48
Ljwgs_052215.1	1.11.16.8	E2.7.1.- [EC:2.7.1.-] [COG:COG0515 COG1493]	ath:At5g02290	T1E22.50; protein kinase, putative [EC:2.7.1.37] [KO:K00870]	1.00E-26	PA0074	COG0515	7.00E-13	NAK_ARATH	ATP-binding;Kinase;Nucleotide-binding;Serine/threonine-proteinkinase;Transferase,Probable serine/threonine-protein kinase NAK (EC 2.7.1.37).	6.00E-27	GO_ID:53934	TAIR|gene:2050986 SPTR:O22808 symbol:AT2G33580.1 [GO:0016301 "kinase activity" evidence=ISS] InterPro:IPR000719 Pfam:PF00069 InterPro:IPR002482 Pfam:PF01476 ProDom:PD000001 PROSITE:PS50011 EMBL:AC002332 EMBL:AF370600 PIR:C84747 SPTR:O22808	1.00E-48
Ljwgs_052215.1	4.2.4	Cell cycle [CLASS:04110] [PATH:hsa04110] [COG:COG0515]	ath:At5g02290	T1E22.50; protein kinase, putative [EC:2.7.1.37] [KO:K00870]	1.00E-26	PA0074	COG0515	7.00E-13	NAK_ARATH	ATP-binding;Kinase;Nucleotide-binding;Serine/threonine-proteinkinase;Transferase,Probable serine/threonine-protein kinase NAK (EC 2.7.1.37).	6.00E-27	GO_ID:53934	TAIR|gene:2050986 SPTR:O22808 symbol:AT2G33580.1 [GO:0016301 "kinase activity" evidence=ISS] InterPro:IPR000719 Pfam:PF00069 InterPro:IPR002482 Pfam:PF01476 ProDom:PD000001 PROSITE:PS50011 EMBL:AC002332 EMBL:AF370600 PIR:C84747 SPTR:O22808	1.00E-48
Ljwgs_052215.1	3.2.2.1	Protein kinase [EC:2.7.1.37]	ath:At5g02290	T1E22.50; protein kinase, putative [EC:2.7.1.37] [KO:K00870]	1.00E-26	PA0074	COG0515	7.00E-13	NAK_ARATH	ATP-binding;Kinase;Nucleotide-binding;Serine/threonine-proteinkinase;Transferase,Probable serine/threonine-protein kinase NAK (EC 2.7.1.37).	6.00E-27	GO_ID:53934	TAIR|gene:2050986 SPTR:O22808 symbol:AT2G33580.1 [GO:0016301 "kinase activity" evidence=ISS] InterPro:IPR000719 Pfam:PF00069 InterPro:IPR002482 Pfam:PF01476 ProDom:PD000001 PROSITE:PS50011 EMBL:AC002332 EMBL:AF370600 PIR:C84747 SPTR:O22808	1.00E-48
TM1226.7	1.3.10.23	E2.7.1.82, EKI1 ethanolamine kinase [EC:2.7.1.82] [COG:COG0510] [GO:0004305]	ehi:6.t00004	choline/ethanolamine kinase, putative [EC:2.7.1.82] [KO:K00894]	1.00E-16				CHKB_HUMAN	Kinase;Transferase,Choline/ethanolamine kinase [Includes: Choline kinase beta (EC 2.7.1.32) (CK); Ethanolamine kinase (EC 2.7.1.82) (EK)].	5.00E-16	GO_ID:16472	TAIR|gene:2019611 SPTR:Q8L518 symbol:AT1G74320.1 [GO:0000004 "biological process unknown" evidence=ND] [GO:0008372 "cellular component unknown" evidence=ND] [GO:0004103 "choline kinase activity" evidence=ISS] InterPro:IPR002573 Pfam:PF01633 InterPro:IPR007521 Pfam:PF04428 EMBL:AY094430 EMBL:BT008737 EMBL:AY140093 SPTR:Q8L518	1.00E-46
TM1226.7	1.3.10.19	E2.7.1.32, CHK choline kinase [EC:2.7.1.32] [COG:COG0510] [GO:0004103]	ehi:6.t00004	choline/ethanolamine kinase, putative [EC:2.7.1.82] [KO:K00894]	1.00E-16				CHKB_HUMAN	Kinase;Transferase,Choline/ethanolamine kinase [Includes: Choline kinase beta (EC 2.7.1.32) (CK); Ethanolamine kinase (EC 2.7.1.82) (EK)].	5.00E-16	GO_ID:16472	TAIR|gene:2019611 SPTR:Q8L518 symbol:AT1G74320.1 [GO:0000004 "biological process unknown" evidence=ND] [GO:0008372 "cellular component unknown" evidence=ND] [GO:0004103 "choline kinase activity" evidence=ISS] InterPro:IPR002573 Pfam:PF01633 InterPro:IPR007521 Pfam:PF04428 EMBL:AY094430 EMBL:BT008737 EMBL:AY140093 SPTR:Q8L518	1.00E-46
TM1226.7	1.5.3.35	E2.7.1.32, CHK choline kinase [EC:2.7.1.32] [COG:COG0510] [GO:0004103]	ehi:6.t00004	choline/ethanolamine kinase, putative [EC:2.7.1.82] [KO:K00894]	1.00E-16				CHKB_HUMAN	Kinase;Transferase,Choline/ethanolamine kinase [Includes: Choline kinase beta (EC 2.7.1.32) (CK); Ethanolamine kinase (EC 2.7.1.82) (EK)].	5.00E-16	GO_ID:16472	TAIR|gene:2019611 SPTR:Q8L518 symbol:AT1G74320.1 [GO:0000004 "biological process unknown" evidence=ND] [GO:0008372 "cellular component unknown" evidence=ND] [GO:0004103 "choline kinase activity" evidence=ISS] InterPro:IPR002573 Pfam:PF01633 InterPro:IPR007521 Pfam:PF04428 EMBL:AY094430 EMBL:BT008737 EMBL:AY140093 SPTR:Q8L518	1.00E-46
TM1226.2	1.3.10.23	E2.7.1.82, EKI1 ethanolamine kinase [EC:2.7.1.82] [COG:COG0510] [GO:0004305]	hsa:1120	CHKB, CHKL; choline kinase beta [EC:2.7.1.32 2.7.1.82] [KO:K00866 K00894]	4.00E-34	YLR133w	COG0510	2.00E-25	CHKB_HUMAN	Kinase;Transferase,Choline/ethanolamine kinase [Includes: Choline kinase beta (EC 2.7.1.32) (CK); Ethanolamine kinase (EC 2.7.1.82) (EK)].	2.00E-34	GO_ID:16472	TAIR|gene:2019611 SPTR:Q8L518 symbol:AT1G74320.1 [GO:0000004 "biological process unknown" evidence=ND] [GO:0008372 "cellular component unknown" evidence=ND] [GO:0004103 "choline kinase activity" evidence=ISS] InterPro:IPR002573 Pfam:PF01633 InterPro:IPR007521 Pfam:PF04428 EMBL:AY094430 EMBL:BT008737 EMBL:AY140093 SPTR:Q8L518	2.00E-99
TM1226.2	1.3.10.19	E2.7.1.32, CHK choline kinase [EC:2.7.1.32] [COG:COG0510] [GO:0004103]	hsa:1120	CHKB, CHKL; choline kinase beta [EC:2.7.1.32 2.7.1.82] [KO:K00866 K00894]	4.00E-34	YLR133w	COG0510	2.00E-25	CHKB_HUMAN	Kinase;Transferase,Choline/ethanolamine kinase [Includes: Choline kinase beta (EC 2.7.1.32) (CK); Ethanolamine kinase (EC 2.7.1.82) (EK)].	2.00E-34	GO_ID:16472	TAIR|gene:2019611 SPTR:Q8L518 symbol:AT1G74320.1 [GO:0000004 "biological process unknown" evidence=ND] [GO:0008372 "cellular component unknown" evidence=ND] [GO:0004103 "choline kinase activity" evidence=ISS] InterPro:IPR002573 Pfam:PF01633 InterPro:IPR007521 Pfam:PF04428 EMBL:AY094430 EMBL:BT008737 EMBL:AY140093 SPTR:Q8L518	2.00E-99
TM1226.2	1.9.1.9	E2.7.1.89 thiamine kinase [EC:2.7.1.89] [COG:COG0510] [GO:0019165]	hsa:1120	CHKB, CHKL; choline kinase beta [EC:2.7.1.32 2.7.1.82] [KO:K00866 K00894]	4.00E-34	YLR133w	COG0510	2.00E-25	CHKB_HUMAN	Kinase;Transferase,Choline/ethanolamine kinase [Includes: Choline kinase beta (EC 2.7.1.32) (CK); Ethanolamine kinase (EC 2.7.1.82) (EK)].	2.00E-34	GO_ID:16472	TAIR|gene:2019611 SPTR:Q8L518 symbol:AT1G74320.1 [GO:0000004 "biological process unknown" evidence=ND] [GO:0008372 "cellular component unknown" evidence=ND] [GO:0004103 "choline kinase activity" evidence=ISS] InterPro:IPR002573 Pfam:PF01633 InterPro:IPR007521 Pfam:PF04428 EMBL:AY094430 EMBL:BT008737 EMBL:AY140093 SPTR:Q8L518	2.00E-99
TM1226.2	1.5.3.35	E2.7.1.32, CHK choline kinase [EC:2.7.1.32] [COG:COG0510] [GO:0004103]	hsa:1120	CHKB, CHKL; choline kinase beta [EC:2.7.1.32 2.7.1.82] [KO:K00866 K00894]	4.00E-34	YLR133w	COG0510	2.00E-25	CHKB_HUMAN	Kinase;Transferase,Choline/ethanolamine kinase [Includes: Choline kinase beta (EC 2.7.1.32) (CK); Ethanolamine kinase (EC 2.7.1.82) (EK)].	2.00E-34	GO_ID:16472	TAIR|gene:2019611 SPTR:Q8L518 symbol:AT1G74320.1 [GO:0000004 "biological process unknown" evidence=ND] [GO:0008372 "cellular component unknown" evidence=ND] [GO:0004103 "choline kinase activity" evidence=ISS] InterPro:IPR002573 Pfam:PF01633 InterPro:IPR007521 Pfam:PF04428 EMBL:AY094430 EMBL:BT008737 EMBL:AY140093 SPTR:Q8L518	2.00E-99
chr1.CM0088.84	1.9.4.15	E2.7.1.- [EC:2.7.1.-] [COG:COG0515 COG1493]	ath:At5g02290	T1E22.50; protein kinase, putative [EC:2.7.1.37] [KO:K00870]	3.00E-46	BH2504_1	COG0515	3.00E-21	SRK6_BRAOE	ATP-binding;Glycoprotein;Kinase;Membrane;Nucleotide-binding;Receptor;Self-incompatibility;Serine/threonine-proteinkinase;Signal;Transferase;Transmembrane,Putative serine/threonine-protein kinase receptor precursor (EC 2.7.1.37) (S-receptor kinase) (SRK).	2.00E-101	GO_ID:30110	TAIR|gene:2121675 SPTR:Q8GYA4 symbol:AT4G23180.1 [GO:0016301 "kinase activity" evidence=ISS] InterPro:IPR000719 InterPro:IPR008271 Pfam:PF00069 Prosite:PS00108 InterPro:IPR002902 Prosite:PS00107 Pfam:PF01657 ProDom:PD000001 PROSITE:PS50011 HSSP:P00523 EMBL:AK117765 EMBL:BT005954 SPTR:Q8GYA4	1.00E-136
chr1.CM0088.84	1.7.8.19	WAAY, rfaY lipopolysaccharide core biosynthesis protein RFAY [EC:2.7.-.-] [COG:COG0515]	ath:At5g02290	T1E22.50; protein kinase, putative [EC:2.7.1.37] [KO:K00870]	3.00E-46	BH2504_1	COG0515	3.00E-21	SRK6_BRAOE	ATP-binding;Glycoprotein;Kinase;Membrane;Nucleotide-binding;Receptor;Self-incompatibility;Serine/threonine-proteinkinase;Signal;Transferase;Transmembrane,Putative serine/threonine-protein kinase receptor precursor (EC 2.7.1.37) (S-receptor kinase) (SRK).	2.00E-101	GO_ID:30110	TAIR|gene:2121675 SPTR:Q8GYA4 symbol:AT4G23180.1 [GO:0016301 "kinase activity" evidence=ISS] InterPro:IPR000719 InterPro:IPR008271 Pfam:PF00069 Prosite:PS00108 InterPro:IPR002902 Prosite:PS00107 Pfam:PF01657 ProDom:PD000001 PROSITE:PS50011 HSSP:P00523 EMBL:AK117765 EMBL:BT005954 SPTR:Q8GYA4	1.00E-136
chr1.CM0088.84	1.1.17.19	E2.7.1.- [EC:2.7.1.-] [COG:COG0515 COG1493]	ath:At5g02290	T1E22.50; protein kinase, putative [EC:2.7.1.37] [KO:K00870]	3.00E-46	BH2504_1	COG0515	3.00E-21	SRK6_BRAOE	ATP-binding;Glycoprotein;Kinase;Membrane;Nucleotide-binding;Receptor;Self-incompatibility;Serine/threonine-proteinkinase;Signal;Transferase;Transmembrane,Putative serine/threonine-protein kinase receptor precursor (EC 2.7.1.37) (S-receptor kinase) (SRK).	2.00E-101	GO_ID:30110	TAIR|gene:2121675 SPTR:Q8GYA4 symbol:AT4G23180.1 [GO:0016301 "kinase activity" evidence=ISS] InterPro:IPR000719 InterPro:IPR008271 Pfam:PF00069 Prosite:PS00108 InterPro:IPR002902 Prosite:PS00107 Pfam:PF01657 ProDom:PD000001 PROSITE:PS50011 HSSP:P00523 EMBL:AK117765 EMBL:BT005954 SPTR:Q8GYA4	1.00E-136
chr1.CM0088.84	3.3.10.117	BMPR1 bone morphogenetic protein receptor, type I [EC:2.7.1.37]	ath:At5g02290	T1E22.50; protein kinase, putative [EC:2.7.1.37] [KO:K00870]	3.00E-46	BH2504_1	COG0515	3.00E-21	SRK6_BRAOE	ATP-binding;Glycoprotein;Kinase;Membrane;Nucleotide-binding;Receptor;Self-incompatibility;Serine/threonine-proteinkinase;Signal;Transferase;Transmembrane,Putative serine/threonine-protein kinase receptor precursor (EC 2.7.1.37) (S-receptor kinase) (SRK).	2.00E-101	GO_ID:30110	TAIR|gene:2121675 SPTR:Q8GYA4 symbol:AT4G23180.1 [GO:0016301 "kinase activity" evidence=ISS] InterPro:IPR000719 InterPro:IPR008271 Pfam:PF00069 Prosite:PS00108 InterPro:IPR002902 Prosite:PS00107 Pfam:PF01657 ProDom:PD000001 PROSITE:PS50011 HSSP:P00523 EMBL:AK117765 EMBL:BT005954 SPTR:Q8GYA4	1.00E-136
chr1.CM0088.84	1.11.16.8	E2.7.1.- [EC:2.7.1.-] [COG:COG0515 COG1493]	ath:At5g02290	T1E22.50; protein kinase, putative [EC:2.7.1.37] [KO:K00870]	3.00E-46	BH2504_1	COG0515	3.00E-21	SRK6_BRAOE	ATP-binding;Glycoprotein;Kinase;Membrane;Nucleotide-binding;Receptor;Self-incompatibility;Serine/threonine-proteinkinase;Signal;Transferase;Transmembrane,Putative serine/threonine-protein kinase receptor precursor (EC 2.7.1.37) (S-receptor kinase) (SRK).	2.00E-101	GO_ID:30110	TAIR|gene:2121675 SPTR:Q8GYA4 symbol:AT4G23180.1 [GO:0016301 "kinase activity" evidence=ISS] InterPro:IPR000719 InterPro:IPR008271 Pfam:PF00069 Prosite:PS00108 InterPro:IPR002902 Prosite:PS00107 Pfam:PF01657 ProDom:PD000001 PROSITE:PS50011 HSSP:P00523 EMBL:AK117765 EMBL:BT005954 SPTR:Q8GYA4	1.00E-136
chr1.CM0088.84	4.2.4	Cell cycle [CLASS:04110] [PATH:hsa04110] [COG:COG0515]	ath:At5g02290	T1E22.50; protein kinase, putative [EC:2.7.1.37] [KO:K00870]	3.00E-46	BH2504_1	COG0515	3.00E-21	SRK6_BRAOE	ATP-binding;Glycoprotein;Kinase;Membrane;Nucleotide-binding;Receptor;Self-incompatibility;Serine/threonine-proteinkinase;Signal;Transferase;Transmembrane,Putative serine/threonine-protein kinase receptor precursor (EC 2.7.1.37) (S-receptor kinase) (SRK).	2.00E-101	GO_ID:30110	TAIR|gene:2121675 SPTR:Q8GYA4 symbol:AT4G23180.1 [GO:0016301 "kinase activity" evidence=ISS] InterPro:IPR000719 InterPro:IPR008271 Pfam:PF00069 Prosite:PS00108 InterPro:IPR002902 Prosite:PS00107 Pfam:PF01657 ProDom:PD000001 PROSITE:PS50011 HSSP:P00523 EMBL:AK117765 EMBL:BT005954 SPTR:Q8GYA4	1.00E-136
chr1.CM0088.84	3.2.2.1	Protein kinase [EC:2.7.1.37]	ath:At5g02290	T1E22.50; protein kinase, putative [EC:2.7.1.37] [KO:K00870]	3.00E-46	BH2504_1	COG0515	3.00E-21	SRK6_BRAOE	ATP-binding;Glycoprotein;Kinase;Membrane;Nucleotide-binding;Receptor;Self-incompatibility;Serine/threonine-proteinkinase;Signal;Transferase;Transmembrane,Putative serine/threonine-protein kinase receptor precursor (EC 2.7.1.37) (S-receptor kinase) (SRK).	2.00E-101	GO_ID:30110	TAIR|gene:2121675 SPTR:Q8GYA4 symbol:AT4G23180.1 [GO:0016301 "kinase activity" evidence=ISS] InterPro:IPR000719 InterPro:IPR008271 Pfam:PF00069 Prosite:PS00108 InterPro:IPR002902 Prosite:PS00107 Pfam:PF01657 ProDom:PD000001 PROSITE:PS50011 HSSP:P00523 EMBL:AK117765 EMBL:BT005954 SPTR:Q8GYA4	1.00E-136
TM1647.12	3.3.10.117	BMPR1 bone morphogenetic protein receptor, type I [EC:2.7.1.37]	ath:At4g28490	F20O9.180; leucine-rich repeat transmembrane protein kinase, putative [EC:2.7.1.37] [KO:K00870]	3.00E-14				RLK5_ARATH	ATP-binding;Glycoprotein;Kinase;Leucine-richrepeat;Membrane;Nucleotide-binding;Phosphorylation;Repeat;Serine/threonine-proteinkinase;Signal;Transferase;Transmembrane,Receptor-like protein kinase 5 precursor (EC 2.7.1.37).	2.00E-14	GO_ID:53934	TAIR|gene:2050986 SPTR:O22808 symbol:AT2G33580.1 [GO:0016301 "kinase activity" evidence=ISS] InterPro:IPR000719 Pfam:PF00069 InterPro:IPR002482 Pfam:PF01476 ProDom:PD000001 PROSITE:PS50011 EMBL:AC002332 EMBL:AF370600 PIR:C84747 SPTR:O22808	1.00E-19
TM1647.12	3.2.2.1	Protein kinase [EC:2.7.1.37]	ath:At4g28490	F20O9.180; leucine-rich repeat transmembrane protein kinase, putative [EC:2.7.1.37] [KO:K00870]	3.00E-14				RLK5_ARATH	ATP-binding;Glycoprotein;Kinase;Leucine-richrepeat;Membrane;Nucleotide-binding;Phosphorylation;Repeat;Serine/threonine-proteinkinase;Signal;Transferase;Transmembrane,Receptor-like protein kinase 5 precursor (EC 2.7.1.37).	2.00E-14	GO_ID:53934	TAIR|gene:2050986 SPTR:O22808 symbol:AT2G33580.1 [GO:0016301 "kinase activity" evidence=ISS] InterPro:IPR000719 Pfam:PF00069 InterPro:IPR002482 Pfam:PF01476 ProDom:PD000001 PROSITE:PS50011 EMBL:AC002332 EMBL:AF370600 PIR:C84747 SPTR:O22808	1.00E-19
Ljwgs_069502.1	3.2.10.3	E2.7.1.107, DGK, dgkA diacylglycerol kinase [EC:2.7.1.107] [COG:COG0818] [GO:0004143]										GO_ID:40281	TAIR|gene:2051342 SPTR:Q9C5E5 symbol:AT2G20900.1 [GO:0008372 "cellular component unknown" evidence=ND] [GO:0004143 "diacylglycerol kinase activity" evidence=ISS] [GO:0007205 "protein kinase C activation" evidence=ISS] InterPro:IPR001206 Pfam:PF00781 InterPro:IPR000756 Pfam:PF00609 ProDom:PD002939 ProDom:PD005043 SMART:SM00045 SMART:SM00046 EMBL:AF360300 EMBL:BT000983 SPTR:Q9C5E5	2.00E-12
Ljwgs_069502.1	1.3.10.13	E2.7.1.107, DGK, dgkA diacylglycerol kinase [EC:2.7.1.107] [COG:COG0818] [GO:0004143]										GO_ID:40281	TAIR|gene:2051342 SPTR:Q9C5E5 symbol:AT2G20900.1 [GO:0008372 "cellular component unknown" evidence=ND] [GO:0004143 "diacylglycerol kinase activity" evidence=ISS] [GO:0007205 "protein kinase C activation" evidence=ISS] InterPro:IPR001206 Pfam:PF00781 InterPro:IPR000756 Pfam:PF00609 ProDom:PD002939 ProDom:PD005043 SMART:SM00045 SMART:SM00046 EMBL:AF360300 EMBL:BT000983 SPTR:Q9C5E5	2.00E-12
Ljwgs_069502.1	1.3.9.16	E2.7.1.107, DGK, dgkA diacylglycerol kinase [EC:2.7.1.107] [COG:COG0818] [GO:0004143]										GO_ID:40281	TAIR|gene:2051342 SPTR:Q9C5E5 symbol:AT2G20900.1 [GO:0008372 "cellular component unknown" evidence=ND] [GO:0004143 "diacylglycerol kinase activity" evidence=ISS] [GO:0007205 "protein kinase C activation" evidence=ISS] InterPro:IPR001206 Pfam:PF00781 InterPro:IPR000756 Pfam:PF00609 ProDom:PD002939 ProDom:PD005043 SMART:SM00045 SMART:SM00046 EMBL:AF360300 EMBL:BT000983 SPTR:Q9C5E5	2.00E-12
Ljwgs_071232.1	1.5.10.26	E2.7.3.2 creatine kinase [EC:2.7.3.2] [GO:0004111]	ath:At1g79440	T8K14.14; succinate-semialdehyde dehydrogenase (SSADH1) [EC:1.2.1.16] [KO:K00135]	2.00E-21	mll1168	COG1012	5.00E-16	SSDH_PANTR	Mitochondrion;NAD;Oxidoreductase;Transitpeptide,Succinate semialdehyde dehydrogenase, mitochondrial precursor (EC 1.2.1.24) (NAD(+)-dependent succinic semialdehyde dehydrogenase).	1.00E-16	GO_ID:34215	TAIR|gene:2206404 SPTR:Q9SEK4 symbol:AT1G79440 [GO:0005739 "mitochondrion" evidence=IDA] [GO:0004028 "aldehyde dehydrogenase activity" evidence=ISS] InterPro:IPR002086 Pfam:PF00171 GO:GO:0005739 InterPro:IPR012303 PIRSF:PIRSF000147 PROSITE:PS00070 PROSITE:PS00687 HSSP:P51977 InterPro:IPR010102 TIGRFAMs:TIGR01780 EMBL:AF117335 EMBL:AY056147 EMBL:AF428367 SPTR:Q9SEK4	4.00E-22
Ljwgs_078416.1	99.1.4.2698	GO_ID:23908							UDU2_ARATH	Glycoprotein;GPI-anchor;Lipoprotein;Membrane;Repeat;Signal,DUF26 domain containing protein 2 precursor.	1.00E-13	GO_ID:23908	TAIR|gene:3438468 SPTR:Q9M0X5 symbol:AT4G05200.1 [GO:0016301 "kinase activity" evidence=ISS] InterPro:IPR000719 InterPro:IPR008271 Pfam:PF00069 Prosite:PS00108 InterPro:IPR002902 Prosite:PS00107 Pfam:PF01657 ProDom:PD000001 PROSITE:PS50011 HSSP:P00523 EMBL:AL161503 PIR:D85065 SPTR:Q9M0X5	2.00E-38
Ljwgs_078416.1	99.1.3.2.121	UDU2_ARATH							UDU2_ARATH	Glycoprotein;GPI-anchor;Lipoprotein;Membrane;Repeat;Signal,DUF26 domain containing protein 2 precursor.	1.00E-13	GO_ID:23908	TAIR|gene:3438468 SPTR:Q9M0X5 symbol:AT4G05200.1 [GO:0016301 "kinase activity" evidence=ISS] InterPro:IPR000719 InterPro:IPR008271 Pfam:PF00069 Prosite:PS00108 InterPro:IPR002902 Prosite:PS00107 Pfam:PF01657 ProDom:PD000001 PROSITE:PS50011 HSSP:P00523 EMBL:AL161503 PIR:D85065 SPTR:Q9M0X5	2.00E-38
Ljwgs_012588.1	4.2.5	Apoptosis [CLASS:04210] [PATH:hsa04210] [GO:0006915]							WRK19_ARATH	ATP-binding;DNA-binding;Kinase;Leucine-richrepeat;Nuclearprotein;Nucleotide-binding;Plantdefense;Repeat;Serine/threonine-proteinkinase;Transcription;Transcriptionregulation;Transferase,Probable WRKY transcription factor 19 (WRKY DNA-binding protein 19).	5.00E-21	GO_ID:23879	TAIR|gene:2164485 SPTR:Q9FKR7 symbol:AT5G40910.1 [GO:0006952 "defense response" evidence=ISS] Pfam:PF00560 InterPro:IPR003593 InterPro:IPR001611 InterPro:IPR000157 InterPro:IPR002182 InterPro:IPR000767 Pfam:PF01582 GO:GO:0006915 SMART:SM00382 GO:GO:0016020 SMART:SM00255 PROSITE:PS50104 PRINTS:PR00364 Pfam:PF00931 InterPro:IPR011713 Pfam:PF07725 EMBL:AB011477 SPTR:Q9FKR7	3.00E-21
Ljwgs_062171.1	3.2.10.3	E2.7.1.107, DGK, dgkA diacylglycerol kinase [EC:2.7.1.107] [COG:COG0818] [GO:0004143]										GO_ID:40281	TAIR|gene:2051342 SPTR:Q9C5E5 symbol:AT2G20900.1 [GO:0008372 "cellular component unknown" evidence=ND] [GO:0004143 "diacylglycerol kinase activity" evidence=ISS] [GO:0007205 "protein kinase C activation" evidence=ISS] InterPro:IPR001206 Pfam:PF00781 InterPro:IPR000756 Pfam:PF00609 ProDom:PD002939 ProDom:PD005043 SMART:SM00045 SMART:SM00046 EMBL:AF360300 EMBL:BT000983 SPTR:Q9C5E5	2.00E-30
Ljwgs_062171.1	1.3.10.13	E2.7.1.107, DGK, dgkA diacylglycerol kinase [EC:2.7.1.107] [COG:COG0818] [GO:0004143]										GO_ID:40281	TAIR|gene:2051342 SPTR:Q9C5E5 symbol:AT2G20900.1 [GO:0008372 "cellular component unknown" evidence=ND] [GO:0004143 "diacylglycerol kinase activity" evidence=ISS] [GO:0007205 "protein kinase C activation" evidence=ISS] InterPro:IPR001206 Pfam:PF00781 InterPro:IPR000756 Pfam:PF00609 ProDom:PD002939 ProDom:PD005043 SMART:SM00045 SMART:SM00046 EMBL:AF360300 EMBL:BT000983 SPTR:Q9C5E5	2.00E-30
Ljwgs_062171.1	1.3.9.16	E2.7.1.107, DGK, dgkA diacylglycerol kinase [EC:2.7.1.107] [COG:COG0818] [GO:0004143]										GO_ID:40281	TAIR|gene:2051342 SPTR:Q9C5E5 symbol:AT2G20900.1 [GO:0008372 "cellular component unknown" evidence=ND] [GO:0004143 "diacylglycerol kinase activity" evidence=ISS] [GO:0007205 "protein kinase C activation" evidence=ISS] InterPro:IPR001206 Pfam:PF00781 InterPro:IPR000756 Pfam:PF00609 ProDom:PD002939 ProDom:PD005043 SMART:SM00045 SMART:SM00046 EMBL:AF360300 EMBL:BT000983 SPTR:Q9C5E5	2.00E-30
Ljwgs_025358.1	1.9.4.15	E2.7.1.- [EC:2.7.1.-] [COG:COG0515 COG1493]	mmu:19134	Prpf4b; PRP4 pre-mRNA processing factor 4 homolog B (yeast) [EC:2.7.1.37] [KO:K00870]	2.00E-51	YJL141c	COG0515	8.00E-19	PRP4B_MOUSE	ATP-binding;Kinase;mRNAprocessing;mRNAsplicing;Nuclearprotein;Nucleotide-binding;Phosphorylation;Serine/threonine-proteinkinase;Transferase,Serine/threonine-protein kinase PRP4 homolog (EC 2.7.1.37) (PRP4 pre- mRNA processing factor 4 homolog) (Pre-mRNA protein kinase).	1.00E-51	GO_ID:38309	ZFIN|ZDB-GENE-040426-2799 SPTR:Q7ZUL4 symbol:prpf4b "PRP4 pre-mRNA processing factor 4 homolog B" [GO:0008372 "cellular component unknown" evidence=ND] InterPro:IPR000719 InterPro:IPR002290 InterPro:IPR008271 Pfam:PF00069 Prosite:PS00108 ZFIN:ZDB-GENE-040426-2799 ProDom:PD000001 PROSITE:PS50011 SMART:SM00220 HSSP:Q00534 EMBL:BC048879 SPTR:Q7ZUL4	1.00E-53
Ljwgs_025358.1	1.7.8.19	WAAY, rfaY lipopolysaccharide core biosynthesis protein RFAY [EC:2.7.-.-] [COG:COG0515]	mmu:19134	Prpf4b; PRP4 pre-mRNA processing factor 4 homolog B (yeast) [EC:2.7.1.37] [KO:K00870]	2.00E-51	YJL141c	COG0515	8.00E-19	PRP4B_MOUSE	ATP-binding;Kinase;mRNAprocessing;mRNAsplicing;Nuclearprotein;Nucleotide-binding;Phosphorylation;Serine/threonine-proteinkinase;Transferase,Serine/threonine-protein kinase PRP4 homolog (EC 2.7.1.37) (PRP4 pre- mRNA processing factor 4 homolog) (Pre-mRNA protein kinase).	1.00E-51	GO_ID:38309	ZFIN|ZDB-GENE-040426-2799 SPTR:Q7ZUL4 symbol:prpf4b "PRP4 pre-mRNA processing factor 4 homolog B" [GO:0008372 "cellular component unknown" evidence=ND] InterPro:IPR000719 InterPro:IPR002290 InterPro:IPR008271 Pfam:PF00069 Prosite:PS00108 ZFIN:ZDB-GENE-040426-2799 ProDom:PD000001 PROSITE:PS50011 SMART:SM00220 HSSP:Q00534 EMBL:BC048879 SPTR:Q7ZUL4	1.00E-53
Ljwgs_025358.1	1.1.17.19	E2.7.1.- [EC:2.7.1.-] [COG:COG0515 COG1493]	mmu:19134	Prpf4b; PRP4 pre-mRNA processing factor 4 homolog B (yeast) [EC:2.7.1.37] [KO:K00870]	2.00E-51	YJL141c	COG0515	8.00E-19	PRP4B_MOUSE	ATP-binding;Kinase;mRNAprocessing;mRNAsplicing;Nuclearprotein;Nucleotide-binding;Phosphorylation;Serine/threonine-proteinkinase;Transferase,Serine/threonine-protein kinase PRP4 homolog (EC 2.7.1.37) (PRP4 pre- mRNA processing factor 4 homolog) (Pre-mRNA protein kinase).	1.00E-51	GO_ID:38309	ZFIN|ZDB-GENE-040426-2799 SPTR:Q7ZUL4 symbol:prpf4b "PRP4 pre-mRNA processing factor 4 homolog B" [GO:0008372 "cellular component unknown" evidence=ND] InterPro:IPR000719 InterPro:IPR002290 InterPro:IPR008271 Pfam:PF00069 Prosite:PS00108 ZFIN:ZDB-GENE-040426-2799 ProDom:PD000001 PROSITE:PS50011 SMART:SM00220 HSSP:Q00534 EMBL:BC048879 SPTR:Q7ZUL4	1.00E-53
Ljwgs_025358.1	3.3.10.117	BMPR1 bone morphogenetic protein receptor, type I [EC:2.7.1.37]	mmu:19134	Prpf4b; PRP4 pre-mRNA processing factor 4 homolog B (yeast) [EC:2.7.1.37] [KO:K00870]	2.00E-51	YJL141c	COG0515	8.00E-19	PRP4B_MOUSE	ATP-binding;Kinase;mRNAprocessing;mRNAsplicing;Nuclearprotein;Nucleotide-binding;Phosphorylation;Serine/threonine-proteinkinase;Transferase,Serine/threonine-protein kinase PRP4 homolog (EC 2.7.1.37) (PRP4 pre- mRNA processing factor 4 homolog) (Pre-mRNA protein kinase).	1.00E-51	GO_ID:38309	ZFIN|ZDB-GENE-040426-2799 SPTR:Q7ZUL4 symbol:prpf4b "PRP4 pre-mRNA processing factor 4 homolog B" [GO:0008372 "cellular component unknown" evidence=ND] InterPro:IPR000719 InterPro:IPR002290 InterPro:IPR008271 Pfam:PF00069 Prosite:PS00108 ZFIN:ZDB-GENE-040426-2799 ProDom:PD000001 PROSITE:PS50011 SMART:SM00220 HSSP:Q00534 EMBL:BC048879 SPTR:Q7ZUL4	1.00E-53
Ljwgs_025358.1	1.11.16.8	E2.7.1.- [EC:2.7.1.-] [COG:COG0515 COG1493]	mmu:19134	Prpf4b; PRP4 pre-mRNA processing factor 4 homolog B (yeast) [EC:2.7.1.37] [KO:K00870]	2.00E-51	YJL141c	COG0515	8.00E-19	PRP4B_MOUSE	ATP-binding;Kinase;mRNAprocessing;mRNAsplicing;Nuclearprotein;Nucleotide-binding;Phosphorylation;Serine/threonine-proteinkinase;Transferase,Serine/threonine-protein kinase PRP4 homolog (EC 2.7.1.37) (PRP4 pre- mRNA processing factor 4 homolog) (Pre-mRNA protein kinase).	1.00E-51	GO_ID:38309	ZFIN|ZDB-GENE-040426-2799 SPTR:Q7ZUL4 symbol:prpf4b "PRP4 pre-mRNA processing factor 4 homolog B" [GO:0008372 "cellular component unknown" evidence=ND] InterPro:IPR000719 InterPro:IPR002290 InterPro:IPR008271 Pfam:PF00069 Prosite:PS00108 ZFIN:ZDB-GENE-040426-2799 ProDom:PD000001 PROSITE:PS50011 SMART:SM00220 HSSP:Q00534 EMBL:BC048879 SPTR:Q7ZUL4	1.00E-53
Ljwgs_025358.1	4.2.4	Cell cycle [CLASS:04110] [PATH:hsa04110] [COG:COG0515]	mmu:19134	Prpf4b; PRP4 pre-mRNA processing factor 4 homolog B (yeast) [EC:2.7.1.37] [KO:K00870]	2.00E-51	YJL141c	COG0515	8.00E-19	PRP4B_MOUSE	ATP-binding;Kinase;mRNAprocessing;mRNAsplicing;Nuclearprotein;Nucleotide-binding;Phosphorylation;Serine/threonine-proteinkinase;Transferase,Serine/threonine-protein kinase PRP4 homolog (EC 2.7.1.37) (PRP4 pre- mRNA processing factor 4 homolog) (Pre-mRNA protein kinase).	1.00E-51	GO_ID:38309	ZFIN|ZDB-GENE-040426-2799 SPTR:Q7ZUL4 symbol:prpf4b "PRP4 pre-mRNA processing factor 4 homolog B" [GO:0008372 "cellular component unknown" evidence=ND] InterPro:IPR000719 InterPro:IPR002290 InterPro:IPR008271 Pfam:PF00069 Prosite:PS00108 ZFIN:ZDB-GENE-040426-2799 ProDom:PD000001 PROSITE:PS50011 SMART:SM00220 HSSP:Q00534 EMBL:BC048879 SPTR:Q7ZUL4	1.00E-53
Ljwgs_025358.1	3.2.2.1	Protein kinase [EC:2.7.1.37]	mmu:19134	Prpf4b; PRP4 pre-mRNA processing factor 4 homolog B (yeast) [EC:2.7.1.37] [KO:K00870]	2.00E-51	YJL141c	COG0515	8.00E-19	PRP4B_MOUSE	ATP-binding;Kinase;mRNAprocessing;mRNAsplicing;Nuclearprotein;Nucleotide-binding;Phosphorylation;Serine/threonine-proteinkinase;Transferase,Serine/threonine-protein kinase PRP4 homolog (EC 2.7.1.37) (PRP4 pre- mRNA processing factor 4 homolog) (Pre-mRNA protein kinase).	1.00E-51	GO_ID:38309	ZFIN|ZDB-GENE-040426-2799 SPTR:Q7ZUL4 symbol:prpf4b "PRP4 pre-mRNA processing factor 4 homolog B" [GO:0008372 "cellular component unknown" evidence=ND] InterPro:IPR000719 InterPro:IPR002290 InterPro:IPR008271 Pfam:PF00069 Prosite:PS00108 ZFIN:ZDB-GENE-040426-2799 ProDom:PD000001 PROSITE:PS50011 SMART:SM00220 HSSP:Q00534 EMBL:BC048879 SPTR:Q7ZUL4	1.00E-53
chr1.CM0192.13	4.2.4.16.3	CDC20 cell division cycle 20, cofactor of APC complex [COG:COG2319]	ava:Ava_3867	serine/threonine protein kinase with WD40 repeats [EC:2.7.1.123] [KO:K00908]	4.00E-12	mll2837_3	COG2319	7.00E-10	Y2800_ANASP	Completeproteome;Hypotheticalprotein;Repeat;WDrepeat,Hypothetical WD-repeat protein alr2800.	5.00E-14	GO_ID:30005	TAIR|gene:2088149 SPTR:Q94AB4 symbol:AT3G13340.1 [GO:0000004 "biological process unknown" evidence=ND] [GO:0005554 "molecular function unknown" evidence=ND] [GO:0005834 "heterotrimeric G-protein complex" evidence=ISS] InterPro:IPR001680 Pfam:PF00400 ProDom:PD000018 SMART:SM00320 PROSITE:PS50082 PROSITE:PS50294 EMBL:AY048298 EMBL:AY139803 SPTR:Q94AB4	2.00E-64
chr1.CM0192.13	4.2.4.46.2	CDC4 SCF complex F-box protein CDC4 [COG:COG2319]	ava:Ava_3867	serine/threonine protein kinase with WD40 repeats [EC:2.7.1.123] [KO:K00908]	4.00E-12	mll2837_3	COG2319	7.00E-10	Y2800_ANASP	Completeproteome;Hypotheticalprotein;Repeat;WDrepeat,Hypothetical WD-repeat protein alr2800.	5.00E-14	GO_ID:30005	TAIR|gene:2088149 SPTR:Q94AB4 symbol:AT3G13340.1 [GO:0000004 "biological process unknown" evidence=ND] [GO:0005554 "molecular function unknown" evidence=ND] [GO:0005834 "heterotrimeric G-protein complex" evidence=ISS] InterPro:IPR001680 Pfam:PF00400 ProDom:PD000018 SMART:SM00320 PROSITE:PS50082 PROSITE:PS50294 EMBL:AY048298 EMBL:AY139803 SPTR:Q94AB4	2.00E-64
chr1.CM0192.13	2.3.7.8	CDC20 cell division cycle 20, cofactor of APC complex [COG:COG2319]	ava:Ava_3867	serine/threonine protein kinase with WD40 repeats [EC:2.7.1.123] [KO:K00908]	4.00E-12	mll2837_3	COG2319	7.00E-10	Y2800_ANASP	Completeproteome;Hypotheticalprotein;Repeat;WDrepeat,Hypothetical WD-repeat protein alr2800.	5.00E-14	GO_ID:30005	TAIR|gene:2088149 SPTR:Q94AB4 symbol:AT3G13340.1 [GO:0000004 "biological process unknown" evidence=ND] [GO:0005554 "molecular function unknown" evidence=ND] [GO:0005834 "heterotrimeric G-protein complex" evidence=ISS] InterPro:IPR001680 Pfam:PF00400 ProDom:PD000018 SMART:SM00320 PROSITE:PS50082 PROSITE:PS50294 EMBL:AY048298 EMBL:AY139803 SPTR:Q94AB4	2.00E-64
chr1.CM0192.13	2.3.7.11	CDC4 SCF complex F-box protein CDC4 [COG:COG2319]	ava:Ava_3867	serine/threonine protein kinase with WD40 repeats [EC:2.7.1.123] [KO:K00908]	4.00E-12	mll2837_3	COG2319	7.00E-10	Y2800_ANASP	Completeproteome;Hypotheticalprotein;Repeat;WDrepeat,Hypothetical WD-repeat protein alr2800.	5.00E-14	GO_ID:30005	TAIR|gene:2088149 SPTR:Q94AB4 symbol:AT3G13340.1 [GO:0000004 "biological process unknown" evidence=ND] [GO:0005554 "molecular function unknown" evidence=ND] [GO:0005834 "heterotrimeric G-protein complex" evidence=ISS] InterPro:IPR001680 Pfam:PF00400 ProDom:PD000018 SMART:SM00320 PROSITE:PS50082 PROSITE:PS50294 EMBL:AY048298 EMBL:AY139803 SPTR:Q94AB4	2.00E-64
Ljwgs_059933.1	3.3.10.117	BMPR1 bone morphogenetic protein receptor, type I [EC:2.7.1.37]							ATM_ARATH	Cellcycle;DNAdamage;DNArepair;DNA-binding;Kinase;Meiosis;Nuclearprotein;Serine/threonine-proteinkinase;Transferase,Serine-protein kinase ATM (EC 2.7.1.37) (Ataxia telangiectasia mutated homolog) (AtATM).	1.00E-11
Ljwgs_059933.1	3.2.2.1	Protein kinase [EC:2.7.1.37]							ATM_ARATH	Cellcycle;DNAdamage;DNArepair;DNA-binding;Kinase;Meiosis;Nuclearprotein;Serine/threonine-proteinkinase;Transferase,Serine-protein kinase ATM (EC 2.7.1.37) (Ataxia telangiectasia mutated homolog) (AtATM).	1.00E-11
Ljwgs_047458.1	99.1.4.102	GO_ID:22013										GO_ID:22013	TAIR|gene:2195974 SPTR:O80661 symbol:AT1G77280.1 [GO:0008372 "cellular component unknown" evidence=ND] [GO:0016301 "kinase activity" evidence=ISS] InterPro:IPR000719 InterPro:IPR008271 Pfam:PF00069 Prosite:PS00108 InterPro:IPR006016 Prosite:PS00107 Pfam:PF00582 ProDom:PD000001 PROSITE:PS50011 EMBL:AC004260 PIR:T00456 SPTR:O80661	1.00E-19
chr1.CM0147.10	1.9.4.15	E2.7.1.- [EC:2.7.1.-] [COG:COG0515 COG1493]	ath:At4g28490	F20O9.180; leucine-rich repeat transmembrane protein kinase, putative [EC:2.7.1.37] [KO:K00870]	6.00E-98	YJL095w	COG0515	3.00E-19	CLV1_ARATH	ATP-binding;Developmentalprotein;Differentiation;Glycoprotein;Kinase;Leucine-richrepeat;Membrane;Nucleotide-binding;Phosphorylation;Receptor;Repeat;Serine/threonine-proteinkinase;Signal;Transferase;Transmembrane,Receptor protein kinase CLAVATA1 precursor (EC 2.7.1.-).	8.00E-102	GO_ID:10836	TAIR|gene:2154343 SPTR:Q9FI77 symbol:AT5G48940.1 [GO:0004674 "protein serine/threonine kinase activity" evidence=ISS] [GO:0005524 "ATP binding" evidence=ISS] [GO:0006468 "protein amino acid phosphorylation" evidence=ISS] [GO:0007169 "transmembrane receptor protein tyrosine kinase signaling pathway" evidence=ISS] Pfam:PF00560 InterPro:IPR000719 Pfam:PF00069 InterPro:IPR001611 InterPro:IPR007090 Pr…	0
chr1.CM0147.10	1.7.8.19	WAAY, rfaY lipopolysaccharide core biosynthesis protein RFAY [EC:2.7.-.-] [COG:COG0515]	ath:At4g28490	F20O9.180; leucine-rich repeat transmembrane protein kinase, putative [EC:2.7.1.37] [KO:K00870]	6.00E-98	YJL095w	COG0515	3.00E-19	CLV1_ARATH	ATP-binding;Developmentalprotein;Differentiation;Glycoprotein;Kinase;Leucine-richrepeat;Membrane;Nucleotide-binding;Phosphorylation;Receptor;Repeat;Serine/threonine-proteinkinase;Signal;Transferase;Transmembrane,Receptor protein kinase CLAVATA1 precursor (EC 2.7.1.-).	8.00E-102	GO_ID:10836	TAIR|gene:2154343 SPTR:Q9FI77 symbol:AT5G48940.1 [GO:0004674 "protein serine/threonine kinase activity" evidence=ISS] [GO:0005524 "ATP binding" evidence=ISS] [GO:0006468 "protein amino acid phosphorylation" evidence=ISS] [GO:0007169 "transmembrane receptor protein tyrosine kinase signaling pathway" evidence=ISS] Pfam:PF00560 InterPro:IPR000719 Pfam:PF00069 InterPro:IPR001611 InterPro:IPR007090 Pr…	0
chr1.CM0147.10	1.1.17.19	E2.7.1.- [EC:2.7.1.-] [COG:COG0515 COG1493]	ath:At4g28490	F20O9.180; leucine-rich repeat transmembrane protein kinase, putative [EC:2.7.1.37] [KO:K00870]	6.00E-98	YJL095w	COG0515	3.00E-19	CLV1_ARATH	ATP-binding;Developmentalprotein;Differentiation;Glycoprotein;Kinase;Leucine-richrepeat;Membrane;Nucleotide-binding;Phosphorylation;Receptor;Repeat;Serine/threonine-proteinkinase;Signal;Transferase;Transmembrane,Receptor protein kinase CLAVATA1 precursor (EC 2.7.1.-).	8.00E-102	GO_ID:10836	TAIR|gene:2154343 SPTR:Q9FI77 symbol:AT5G48940.1 [GO:0004674 "protein serine/threonine kinase activity" evidence=ISS] [GO:0005524 "ATP binding" evidence=ISS] [GO:0006468 "protein amino acid phosphorylation" evidence=ISS] [GO:0007169 "transmembrane receptor protein tyrosine kinase signaling pathway" evidence=ISS] Pfam:PF00560 InterPro:IPR000719 Pfam:PF00069 InterPro:IPR001611 InterPro:IPR007090 Pr…	0
chr1.CM0147.10	1.11.16.8	E2.7.1.- [EC:2.7.1.-] [COG:COG0515 COG1493]	ath:At4g28490	F20O9.180; leucine-rich repeat transmembrane protein kinase, putative [EC:2.7.1.37] [KO:K00870]	6.00E-98	YJL095w	COG0515	3.00E-19	CLV1_ARATH	ATP-binding;Developmentalprotein;Differentiation;Glycoprotein;Kinase;Leucine-richrepeat;Membrane;Nucleotide-binding;Phosphorylation;Receptor;Repeat;Serine/threonine-proteinkinase;Signal;Transferase;Transmembrane,Receptor protein kinase CLAVATA1 precursor (EC 2.7.1.-).	8.00E-102	GO_ID:10836	TAIR|gene:2154343 SPTR:Q9FI77 symbol:AT5G48940.1 [GO:0004674 "protein serine/threonine kinase activity" evidence=ISS] [GO:0005524 "ATP binding" evidence=ISS] [GO:0006468 "protein amino acid phosphorylation" evidence=ISS] [GO:0007169 "transmembrane receptor protein tyrosine kinase signaling pathway" evidence=ISS] Pfam:PF00560 InterPro:IPR000719 Pfam:PF00069 InterPro:IPR001611 InterPro:IPR007090 Pr…	0
chr1.CM0147.10	4.2.4	Cell cycle [CLASS:04110] [PATH:hsa04110] [COG:COG0515]	ath:At4g28490	F20O9.180; leucine-rich repeat transmembrane protein kinase, putative [EC:2.7.1.37] [KO:K00870]	6.00E-98	YJL095w	COG0515	3.00E-19	CLV1_ARATH	ATP-binding;Developmentalprotein;Differentiation;Glycoprotein;Kinase;Leucine-richrepeat;Membrane;Nucleotide-binding;Phosphorylation;Receptor;Repeat;Serine/threonine-proteinkinase;Signal;Transferase;Transmembrane,Receptor protein kinase CLAVATA1 precursor (EC 2.7.1.-).	8.00E-102	GO_ID:10836	TAIR|gene:2154343 SPTR:Q9FI77 symbol:AT5G48940.1 [GO:0004674 "protein serine/threonine kinase activity" evidence=ISS] [GO:0005524 "ATP binding" evidence=ISS] [GO:0006468 "protein amino acid phosphorylation" evidence=ISS] [GO:0007169 "transmembrane receptor protein tyrosine kinase signaling pathway" evidence=ISS] Pfam:PF00560 InterPro:IPR000719 Pfam:PF00069 InterPro:IPR001611 InterPro:IPR007090 Pr…	0
Ljwgs_146892.1	3.3.10.117	BMPR1 bone morphogenetic protein receptor, type I [EC:2.7.1.37]							RPK1_IPONI	Alternativeinitiation;Alternativesplicing;ATP-binding;Glycoprotein;Kinase;Leucine-richrepeat;Membrane;Nucleotide-binding;Repeat;Serine/threonine-proteinkinase;Signal;Transferase;Transmembrane,Receptor-like protein kinase precursor (EC 2.7.1.37).	5.00E-22	GO_ID:5114	TAIR|gene:2032696 SPTR:Q9SSL9 symbol:AT1G73080.1 [GO:0016301 "kinase activity" evidence=ISS] [GO:0004674 "protein serine/threonine kinase activity" evidence=ISS] [GO:0005524 "ATP binding" evidence=ISS] [GO:0006468 "protein amino acid phosphorylation" evidence=ISS] [GO:0007169 "transmembrane receptor protein tyrosine kinase signaling pathway" evidence=ISS] Pfam:PF00560 InterPro:IPR000719 InterPro:…	2.00E-15
Ljwgs_146892.1	3.2.2.1	Protein kinase [EC:2.7.1.37]							RPK1_IPONI	Alternativeinitiation;Alternativesplicing;ATP-binding;Glycoprotein;Kinase;Leucine-richrepeat;Membrane;Nucleotide-binding;Repeat;Serine/threonine-proteinkinase;Signal;Transferase;Transmembrane,Receptor-like protein kinase precursor (EC 2.7.1.37).	5.00E-22	GO_ID:5114	TAIR|gene:2032696 SPTR:Q9SSL9 symbol:AT1G73080.1 [GO:0016301 "kinase activity" evidence=ISS] [GO:0004674 "protein serine/threonine kinase activity" evidence=ISS] [GO:0005524 "ATP binding" evidence=ISS] [GO:0006468 "protein amino acid phosphorylation" evidence=ISS] [GO:0007169 "transmembrane receptor protein tyrosine kinase signaling pathway" evidence=ISS] Pfam:PF00560 InterPro:IPR000719 InterPro:…	2.00E-15
TM0725.14.2	1.5.10.26	E2.7.3.2 creatine kinase [EC:2.7.3.2] [GO:0004111]	ath:At1g44170	T7O23.15; aldehyde dehydrogenase, putative (ALDH) [EC:1.2.1.3] [KO:K00128]	3.00E-72	slr0091	COG1012	3.00E-39	AL3A2_RAT	Directproteinsequencing;Endoplasmicreticulum;Membrane;Microsome;NAD;Oxidoreductase;Transmembrane,Fatty aldehyde dehydrogenase (EC 1.2.1.3) (Aldehyde dehydrogenase, microsomal) (Aldehyde dehydrogenase family 3 member A2).	2.00E-43	GO_ID:18084	TAIR|gene:2205850 SPTR:Q9C6Y7 symbol:AT1G44170.1 [GO:0004028 "aldehyde dehydrogenase activity" evidence=ISS] InterPro:IPR002086 Pfam:PF00171 GO:GO:0008152 PROSITE:PS00687 HSSP:P11883 EMBL:AC074228 EMBL:AY072122 PIR:H96505 SPTR:Q9C6Y7	6.00E-73
chr6.CM0082.34	1.9.4.15	E2.7.1.- [EC:2.7.1.-] [COG:COG0515 COG1493]	ath:At4g28490	F20O9.180; leucine-rich repeat transmembrane protein kinase, putative [EC:2.7.1.37] [KO:K00870]	8.00E-112	DR0058_1	COG0515	3.00E-20	EXS_ARATH	ATP-binding;Kinase;Leucine-richrepeat;Meiosis;Membrane;Nucleotide-binding;Phosphorylation;Receptor;Repeat;Serine/threonine-proteinkinase;Signal;Transferase;Transmembrane,Leucine-rich repeat receptor protein kinase EXS precursor (EC 2.7.1.37) (Extra sporogenous cells protein) (EXCESS MICROSPOROCYTES1 protein).	2.00E-138	GO_ID:1639	TAIR|gene:2120361 SPTR:Q9SN91 symbol:AT4G20140.1 [GO:0004674 "protein serine/threonine kinase activity" evidence=ISS] [GO:0005524 "ATP binding" evidence=ISS] [GO:0006468 "protein amino acid phosphorylation" evidence=ISS] [GO:0007169 "transmembrane receptor protein tyrosine kinase signaling pathway" evidence=ISS] Pfam:PF00560 InterPro:IPR000719 InterPro:IPR008271 Pfam:PF00069 Prosite:PS00108 Inter…	5.00E-170
chr6.CM0082.34	1.7.8.19	WAAY, rfaY lipopolysaccharide core biosynthesis protein RFAY [EC:2.7.-.-] [COG:COG0515]	ath:At4g28490	F20O9.180; leucine-rich repeat transmembrane protein kinase, putative [EC:2.7.1.37] [KO:K00870]	8.00E-112	DR0058_1	COG0515	3.00E-20	EXS_ARATH	ATP-binding;Kinase;Leucine-richrepeat;Meiosis;Membrane;Nucleotide-binding;Phosphorylation;Receptor;Repeat;Serine/threonine-proteinkinase;Signal;Transferase;Transmembrane,Leucine-rich repeat receptor protein kinase EXS precursor (EC 2.7.1.37) (Extra sporogenous cells protein) (EXCESS MICROSPOROCYTES1 protein).	2.00E-138	GO_ID:1639	TAIR|gene:2120361 SPTR:Q9SN91 symbol:AT4G20140.1 [GO:0004674 "protein serine/threonine kinase activity" evidence=ISS] [GO:0005524 "ATP binding" evidence=ISS] [GO:0006468 "protein amino acid phosphorylation" evidence=ISS] [GO:0007169 "transmembrane receptor protein tyrosine kinase signaling pathway" evidence=ISS] Pfam:PF00560 InterPro:IPR000719 InterPro:IPR008271 Pfam:PF00069 Prosite:PS00108 Inter…	5.00E-170
chr6.CM0082.34	1.1.17.19	E2.7.1.- [EC:2.7.1.-] [COG:COG0515 COG1493]	ath:At4g28490	F20O9.180; leucine-rich repeat transmembrane protein kinase, putative [EC:2.7.1.37] [KO:K00870]	8.00E-112	DR0058_1	COG0515	3.00E-20	EXS_ARATH	ATP-binding;Kinase;Leucine-richrepeat;Meiosis;Membrane;Nucleotide-binding;Phosphorylation;Receptor;Repeat;Serine/threonine-proteinkinase;Signal;Transferase;Transmembrane,Leucine-rich repeat receptor protein kinase EXS precursor (EC 2.7.1.37) (Extra sporogenous cells protein) (EXCESS MICROSPOROCYTES1 protein).	2.00E-138	GO_ID:1639	TAIR|gene:2120361 SPTR:Q9SN91 symbol:AT4G20140.1 [GO:0004674 "protein serine/threonine kinase activity" evidence=ISS] [GO:0005524 "ATP binding" evidence=ISS] [GO:0006468 "protein amino acid phosphorylation" evidence=ISS] [GO:0007169 "transmembrane receptor protein tyrosine kinase signaling pathway" evidence=ISS] Pfam:PF00560 InterPro:IPR000719 InterPro:IPR008271 Pfam:PF00069 Prosite:PS00108 Inter…	5.00E-170
chr6.CM0082.34	3.3.10.117	BMPR1 bone morphogenetic protein receptor, type I [EC:2.7.1.37]	ath:At4g28490	F20O9.180; leucine-rich repeat transmembrane protein kinase, putative [EC:2.7.1.37] [KO:K00870]	8.00E-112	DR0058_1	COG0515	3.00E-20	EXS_ARATH	ATP-binding;Kinase;Leucine-richrepeat;Meiosis;Membrane;Nucleotide-binding;Phosphorylation;Receptor;Repeat;Serine/threonine-proteinkinase;Signal;Transferase;Transmembrane,Leucine-rich repeat receptor protein kinase EXS precursor (EC 2.7.1.37) (Extra sporogenous cells protein) (EXCESS MICROSPOROCYTES1 protein).	2.00E-138	GO_ID:1639	TAIR|gene:2120361 SPTR:Q9SN91 symbol:AT4G20140.1 [GO:0004674 "protein serine/threonine kinase activity" evidence=ISS] [GO:0005524 "ATP binding" evidence=ISS] [GO:0006468 "protein amino acid phosphorylation" evidence=ISS] [GO:0007169 "transmembrane receptor protein tyrosine kinase signaling pathway" evidence=ISS] Pfam:PF00560 InterPro:IPR000719 InterPro:IPR008271 Pfam:PF00069 Prosite:PS00108 Inter…	5.00E-170
chr6.CM0082.34	1.11.16.8	E2.7.1.- [EC:2.7.1.-] [COG:COG0515 COG1493]	ath:At4g28490	F20O9.180; leucine-rich repeat transmembrane protein kinase, putative [EC:2.7.1.37] [KO:K00870]	8.00E-112	DR0058_1	COG0515	3.00E-20	EXS_ARATH	ATP-binding;Kinase;Leucine-richrepeat;Meiosis;Membrane;Nucleotide-binding;Phosphorylation;Receptor;Repeat;Serine/threonine-proteinkinase;Signal;Transferase;Transmembrane,Leucine-rich repeat receptor protein kinase EXS precursor (EC 2.7.1.37) (Extra sporogenous cells protein) (EXCESS MICROSPOROCYTES1 protein).	2.00E-138	GO_ID:1639	TAIR|gene:2120361 SPTR:Q9SN91 symbol:AT4G20140.1 [GO:0004674 "protein serine/threonine kinase activity" evidence=ISS] [GO:0005524 "ATP binding" evidence=ISS] [GO:0006468 "protein amino acid phosphorylation" evidence=ISS] [GO:0007169 "transmembrane receptor protein tyrosine kinase signaling pathway" evidence=ISS] Pfam:PF00560 InterPro:IPR000719 InterPro:IPR008271 Pfam:PF00069 Prosite:PS00108 Inter…	5.00E-170
chr6.CM0082.34	4.2.4	Cell cycle [CLASS:04110] [PATH:hsa04110] [COG:COG0515]	ath:At4g28490	F20O9.180; leucine-rich repeat transmembrane protein kinase, putative [EC:2.7.1.37] [KO:K00870]	8.00E-112	DR0058_1	COG0515	3.00E-20	EXS_ARATH	ATP-binding;Kinase;Leucine-richrepeat;Meiosis;Membrane;Nucleotide-binding;Phosphorylation;Receptor;Repeat;Serine/threonine-proteinkinase;Signal;Transferase;Transmembrane,Leucine-rich repeat receptor protein kinase EXS precursor (EC 2.7.1.37) (Extra sporogenous cells protein) (EXCESS MICROSPOROCYTES1 protein).	2.00E-138	GO_ID:1639	TAIR|gene:2120361 SPTR:Q9SN91 symbol:AT4G20140.1 [GO:0004674 "protein serine/threonine kinase activity" evidence=ISS] [GO:0005524 "ATP binding" evidence=ISS] [GO:0006468 "protein amino acid phosphorylation" evidence=ISS] [GO:0007169 "transmembrane receptor protein tyrosine kinase signaling pathway" evidence=ISS] Pfam:PF00560 InterPro:IPR000719 InterPro:IPR008271 Pfam:PF00069 Prosite:PS00108 Inter…	5.00E-170
chr6.CM0082.34	3.2.2.1	Protein kinase [EC:2.7.1.37]	ath:At4g28490	F20O9.180; leucine-rich repeat transmembrane protein kinase, putative [EC:2.7.1.37] [KO:K00870]	8.00E-112	DR0058_1	COG0515	3.00E-20	EXS_ARATH	ATP-binding;Kinase;Leucine-richrepeat;Meiosis;Membrane;Nucleotide-binding;Phosphorylation;Receptor;Repeat;Serine/threonine-proteinkinase;Signal;Transferase;Transmembrane,Leucine-rich repeat receptor protein kinase EXS precursor (EC 2.7.1.37) (Extra sporogenous cells protein) (EXCESS MICROSPOROCYTES1 protein).	2.00E-138	GO_ID:1639	TAIR|gene:2120361 SPTR:Q9SN91 symbol:AT4G20140.1 [GO:0004674 "protein serine/threonine kinase activity" evidence=ISS] [GO:0005524 "ATP binding" evidence=ISS] [GO:0006468 "protein amino acid phosphorylation" evidence=ISS] [GO:0007169 "transmembrane receptor protein tyrosine kinase signaling pathway" evidence=ISS] Pfam:PF00560 InterPro:IPR000719 InterPro:IPR008271 Pfam:PF00069 Prosite:PS00108 Inter…	5.00E-170
Ljwgs_023649.1	1.9.4.15	E2.7.1.- [EC:2.7.1.-] [COG:COG0515 COG1493]	hsa:4215	MAP3K3; mitogen-activated protein kinase kinase kinase 3 [EC:2.7.1.37] [KO:K04421]	2.00E-33	YJL095w	COG0515	9.00E-35	M3K2_ARATH	ATP-binding;Coiledcoil;Kinase;Nucleotide-binding;Serine/threonine-proteinkinase;Transferase,Mitogen-activated protein kinase kinase kinase 2 (EC 2.7.1.-) (Arabidospsis NPK1-related protein kinase 2).	9.00E-35	GO_ID:15441	TAIR|gene:2155567 SPTR:Q9FHA5 symbol:AT5G67080.1 [GO:0008372 "cellular component unknown" evidence=ND] [GO:0016301 "kinase activity" evidence=ISS] InterPro:IPR000719 InterPro:IPR008271 Pfam:PF00069 Prosite:PS00108 Prosite:PS00107 ProDom:PD000001 PROSITE:PS50011 EMBL:AB020742 SPTR:Q9FHA5	4.00E-90
Ljwgs_023649.1	1.7.8.19	WAAY, rfaY lipopolysaccharide core biosynthesis protein RFAY [EC:2.7.-.-] [COG:COG0515]	hsa:4215	MAP3K3; mitogen-activated protein kinase kinase kinase 3 [EC:2.7.1.37] [KO:K04421]	2.00E-33	YJL095w	COG0515	9.00E-35	M3K2_ARATH	ATP-binding;Coiledcoil;Kinase;Nucleotide-binding;Serine/threonine-proteinkinase;Transferase,Mitogen-activated protein kinase kinase kinase 2 (EC 2.7.1.-) (Arabidospsis NPK1-related protein kinase 2).	9.00E-35	GO_ID:15441	TAIR|gene:2155567 SPTR:Q9FHA5 symbol:AT5G67080.1 [GO:0008372 "cellular component unknown" evidence=ND] [GO:0016301 "kinase activity" evidence=ISS] InterPro:IPR000719 InterPro:IPR008271 Pfam:PF00069 Prosite:PS00108 Prosite:PS00107 ProDom:PD000001 PROSITE:PS50011 EMBL:AB020742 SPTR:Q9FHA5	4.00E-90
Ljwgs_023649.1	1.1.17.19	E2.7.1.- [EC:2.7.1.-] [COG:COG0515 COG1493]	hsa:4215	MAP3K3; mitogen-activated protein kinase kinase kinase 3 [EC:2.7.1.37] [KO:K04421]	2.00E-33	YJL095w	COG0515	9.00E-35	M3K2_ARATH	ATP-binding;Coiledcoil;Kinase;Nucleotide-binding;Serine/threonine-proteinkinase;Transferase,Mitogen-activated protein kinase kinase kinase 2 (EC 2.7.1.-) (Arabidospsis NPK1-related protein kinase 2).	9.00E-35	GO_ID:15441	TAIR|gene:2155567 SPTR:Q9FHA5 symbol:AT5G67080.1 [GO:0008372 "cellular component unknown" evidence=ND] [GO:0016301 "kinase activity" evidence=ISS] InterPro:IPR000719 InterPro:IPR008271 Pfam:PF00069 Prosite:PS00108 Prosite:PS00107 ProDom:PD000001 PROSITE:PS50011 EMBL:AB020742 SPTR:Q9FHA5	4.00E-90
Ljwgs_023649.1	3.2.2.84	MAP3K3, MEKK3 mitogen-activated protein kinase kinase kinase 3 [EC:2.7.1.-]	hsa:4215	MAP3K3; mitogen-activated protein kinase kinase kinase 3 [EC:2.7.1.37] [KO:K04421]	2.00E-33	YJL095w	COG0515	9.00E-35	M3K2_ARATH	ATP-binding;Coiledcoil;Kinase;Nucleotide-binding;Serine/threonine-proteinkinase;Transferase,Mitogen-activated protein kinase kinase kinase 2 (EC 2.7.1.-) (Arabidospsis NPK1-related protein kinase 2).	9.00E-35	GO_ID:15441	TAIR|gene:2155567 SPTR:Q9FHA5 symbol:AT5G67080.1 [GO:0008372 "cellular component unknown" evidence=ND] [GO:0016301 "kinase activity" evidence=ISS] InterPro:IPR000719 InterPro:IPR008271 Pfam:PF00069 Prosite:PS00108 Prosite:PS00107 ProDom:PD000001 PROSITE:PS50011 EMBL:AB020742 SPTR:Q9FHA5	4.00E-90
Ljwgs_023649.1	1.11.16.8	E2.7.1.- [EC:2.7.1.-] [COG:COG0515 COG1493]	hsa:4215	MAP3K3; mitogen-activated protein kinase kinase kinase 3 [EC:2.7.1.37] [KO:K04421]	2.00E-33	YJL095w	COG0515	9.00E-35	M3K2_ARATH	ATP-binding;Coiledcoil;Kinase;Nucleotide-binding;Serine/threonine-proteinkinase;Transferase,Mitogen-activated protein kinase kinase kinase 2 (EC 2.7.1.-) (Arabidospsis NPK1-related protein kinase 2).	9.00E-35	GO_ID:15441	TAIR|gene:2155567 SPTR:Q9FHA5 symbol:AT5G67080.1 [GO:0008372 "cellular component unknown" evidence=ND] [GO:0016301 "kinase activity" evidence=ISS] InterPro:IPR000719 InterPro:IPR008271 Pfam:PF00069 Prosite:PS00108 Prosite:PS00107 ProDom:PD000001 PROSITE:PS50011 EMBL:AB020742 SPTR:Q9FHA5	4.00E-90
Ljwgs_023649.1	4.2.4	Cell cycle [CLASS:04110] [PATH:hsa04110] [COG:COG0515]	hsa:4215	MAP3K3; mitogen-activated protein kinase kinase kinase 3 [EC:2.7.1.37] [KO:K04421]	2.00E-33	YJL095w	COG0515	9.00E-35	M3K2_ARATH	ATP-binding;Coiledcoil;Kinase;Nucleotide-binding;Serine/threonine-proteinkinase;Transferase,Mitogen-activated protein kinase kinase kinase 2 (EC 2.7.1.-) (Arabidospsis NPK1-related protein kinase 2).	9.00E-35	GO_ID:15441	TAIR|gene:2155567 SPTR:Q9FHA5 symbol:AT5G67080.1 [GO:0008372 "cellular component unknown" evidence=ND] [GO:0016301 "kinase activity" evidence=ISS] InterPro:IPR000719 InterPro:IPR008271 Pfam:PF00069 Prosite:PS00108 Prosite:PS00107 ProDom:PD000001 PROSITE:PS50011 EMBL:AB020742 SPTR:Q9FHA5	4.00E-90
Ljwgs_048066.1	1.9.4.15	E2.7.1.- [EC:2.7.1.-] [COG:COG0515 COG1493]	ath:At5g02290	T1E22.50; protein kinase, putative [EC:2.7.1.37] [KO:K00870]	3.00E-42	BS_yloP_1	COG0515	1.00E-16	SRK6_BRAOE	ATP-binding;Glycoprotein;Kinase;Membrane;Nucleotide-binding;Receptor;Self-incompatibility;Serine/threonine-proteinkinase;Signal;Transferase;Transmembrane,Putative serine/threonine-protein kinase receptor precursor (EC 2.7.1.37) (S-receptor kinase) (SRK).	3.00E-50	GO_ID:3167	TAIR|gene:3701931 SPTR:Q8LF75 symbol:AT3G09010.1 [GO:0008372 "cellular component unknown" evidence=ND] [GO:0016301 "kinase activity" evidence=ISS] InterPro:IPR000719 InterPro:IPR008271 Pfam:PF00069 Prosite:PS00108 InterPro:IPR002034 Prosite:PS00107 ProDom:PD000001 PROSITE:PS50011 HSSP:P06239 PROSITE:PS00815 EMBL:AY085009 SPTR:Q8LF75	2.00E-66
Ljwgs_048066.1	1.7.8.19	WAAY, rfaY lipopolysaccharide core biosynthesis protein RFAY [EC:2.7.-.-] [COG:COG0515]	ath:At5g02290	T1E22.50; protein kinase, putative [EC:2.7.1.37] [KO:K00870]	3.00E-42	BS_yloP_1	COG0515	1.00E-16	SRK6_BRAOE	ATP-binding;Glycoprotein;Kinase;Membrane;Nucleotide-binding;Receptor;Self-incompatibility;Serine/threonine-proteinkinase;Signal;Transferase;Transmembrane,Putative serine/threonine-protein kinase receptor precursor (EC 2.7.1.37) (S-receptor kinase) (SRK).	3.00E-50	GO_ID:3167	TAIR|gene:3701931 SPTR:Q8LF75 symbol:AT3G09010.1 [GO:0008372 "cellular component unknown" evidence=ND] [GO:0016301 "kinase activity" evidence=ISS] InterPro:IPR000719 InterPro:IPR008271 Pfam:PF00069 Prosite:PS00108 InterPro:IPR002034 Prosite:PS00107 ProDom:PD000001 PROSITE:PS50011 HSSP:P06239 PROSITE:PS00815 EMBL:AY085009 SPTR:Q8LF75	2.00E-66
Ljwgs_048066.1	1.1.17.19	E2.7.1.- [EC:2.7.1.-] [COG:COG0515 COG1493]	ath:At5g02290	T1E22.50; protein kinase, putative [EC:2.7.1.37] [KO:K00870]	3.00E-42	BS_yloP_1	COG0515	1.00E-16	SRK6_BRAOE	ATP-binding;Glycoprotein;Kinase;Membrane;Nucleotide-binding;Receptor;Self-incompatibility;Serine/threonine-proteinkinase;Signal;Transferase;Transmembrane,Putative serine/threonine-protein kinase receptor precursor (EC 2.7.1.37) (S-receptor kinase) (SRK).	3.00E-50	GO_ID:3167	TAIR|gene:3701931 SPTR:Q8LF75 symbol:AT3G09010.1 [GO:0008372 "cellular component unknown" evidence=ND] [GO:0016301 "kinase activity" evidence=ISS] InterPro:IPR000719 InterPro:IPR008271 Pfam:PF00069 Prosite:PS00108 InterPro:IPR002034 Prosite:PS00107 ProDom:PD000001 PROSITE:PS50011 HSSP:P06239 PROSITE:PS00815 EMBL:AY085009 SPTR:Q8LF75	2.00E-66
Ljwgs_048066.1	3.3.10.117	BMPR1 bone morphogenetic protein receptor, type I [EC:2.7.1.37]	ath:At5g02290	T1E22.50; protein kinase, putative [EC:2.7.1.37] [KO:K00870]	3.00E-42	BS_yloP_1	COG0515	1.00E-16	SRK6_BRAOE	ATP-binding;Glycoprotein;Kinase;Membrane;Nucleotide-binding;Receptor;Self-incompatibility;Serine/threonine-proteinkinase;Signal;Transferase;Transmembrane,Putative serine/threonine-protein kinase receptor precursor (EC 2.7.1.37) (S-receptor kinase) (SRK).	3.00E-50	GO_ID:3167	TAIR|gene:3701931 SPTR:Q8LF75 symbol:AT3G09010.1 [GO:0008372 "cellular component unknown" evidence=ND] [GO:0016301 "kinase activity" evidence=ISS] InterPro:IPR000719 InterPro:IPR008271 Pfam:PF00069 Prosite:PS00108 InterPro:IPR002034 Prosite:PS00107 ProDom:PD000001 PROSITE:PS50011 HSSP:P06239 PROSITE:PS00815 EMBL:AY085009 SPTR:Q8LF75	2.00E-66
Ljwgs_048066.1	1.11.16.8	E2.7.1.- [EC:2.7.1.-] [COG:COG0515 COG1493]	ath:At5g02290	T1E22.50; protein kinase, putative [EC:2.7.1.37] [KO:K00870]	3.00E-42	BS_yloP_1	COG0515	1.00E-16	SRK6_BRAOE	ATP-binding;Glycoprotein;Kinase;Membrane;Nucleotide-binding;Receptor;Self-incompatibility;Serine/threonine-proteinkinase;Signal;Transferase;Transmembrane,Putative serine/threonine-protein kinase receptor precursor (EC 2.7.1.37) (S-receptor kinase) (SRK).	3.00E-50	GO_ID:3167	TAIR|gene:3701931 SPTR:Q8LF75 symbol:AT3G09010.1 [GO:0008372 "cellular component unknown" evidence=ND] [GO:0016301 "kinase activity" evidence=ISS] InterPro:IPR000719 InterPro:IPR008271 Pfam:PF00069 Prosite:PS00108 InterPro:IPR002034 Prosite:PS00107 ProDom:PD000001 PROSITE:PS50011 HSSP:P06239 PROSITE:PS00815 EMBL:AY085009 SPTR:Q8LF75	2.00E-66
Ljwgs_048066.1	4.2.4	Cell cycle [CLASS:04110] [PATH:hsa04110] [COG:COG0515]	ath:At5g02290	T1E22.50; protein kinase, putative [EC:2.7.1.37] [KO:K00870]	3.00E-42	BS_yloP_1	COG0515	1.00E-16	SRK6_BRAOE	ATP-binding;Glycoprotein;Kinase;Membrane;Nucleotide-binding;Receptor;Self-incompatibility;Serine/threonine-proteinkinase;Signal;Transferase;Transmembrane,Putative serine/threonine-protein kinase receptor precursor (EC 2.7.1.37) (S-receptor kinase) (SRK).	3.00E-50	GO_ID:3167	TAIR|gene:3701931 SPTR:Q8LF75 symbol:AT3G09010.1 [GO:0008372 "cellular component unknown" evidence=ND] [GO:0016301 "kinase activity" evidence=ISS] InterPro:IPR000719 InterPro:IPR008271 Pfam:PF00069 Prosite:PS00108 InterPro:IPR002034 Prosite:PS00107 ProDom:PD000001 PROSITE:PS50011 HSSP:P06239 PROSITE:PS00815 EMBL:AY085009 SPTR:Q8LF75	2.00E-66
Ljwgs_048066.1	3.2.2.1	Protein kinase [EC:2.7.1.37]	ath:At5g02290	T1E22.50; protein kinase, putative [EC:2.7.1.37] [KO:K00870]	3.00E-42	BS_yloP_1	COG0515	1.00E-16	SRK6_BRAOE	ATP-binding;Glycoprotein;Kinase;Membrane;Nucleotide-binding;Receptor;Self-incompatibility;Serine/threonine-proteinkinase;Signal;Transferase;Transmembrane,Putative serine/threonine-protein kinase receptor precursor (EC 2.7.1.37) (S-receptor kinase) (SRK).	3.00E-50	GO_ID:3167	TAIR|gene:3701931 SPTR:Q8LF75 symbol:AT3G09010.1 [GO:0008372 "cellular component unknown" evidence=ND] [GO:0016301 "kinase activity" evidence=ISS] InterPro:IPR000719 InterPro:IPR008271 Pfam:PF00069 Prosite:PS00108 InterPro:IPR002034 Prosite:PS00107 ProDom:PD000001 PROSITE:PS50011 HSSP:P06239 PROSITE:PS00815 EMBL:AY085009 SPTR:Q8LF75	2.00E-66
Ljwgs_015370.1.1	4.2.4.48	PHO80 negative regulator of PHO81 and PHO5 [GO:0016538]	bta:281668	CCNB2; cyclin B2 [KO:K05868]	5.00E-10				CCNB2_ORYSA	Cellcycle;Celldivision;Cyclin;Mitosis,G2/mitotic-specific cyclin-2 (B-like cyclin) (CycOs2).	2.00E-17	GO_ID:10390	TAIR|gene:3440834 SPTR:Q9FG02 symbol:CYCB1;2 [GO:0000074 "regulation of progression through cell cycle" evidence=ISS] [GO:0016538 "cyclin-dependent protein kinase regulator activity" evidence=ISS] InterPro:IPR006671 InterPro:IPR004367 GO:GO:0005634 GO:GO:0000910 HSSP:P20248 Pfam:PF02984 Pfam:PF00134 PROSITE:PS00292 InterPro:IPR006670 SMART:SM00385 EMBL:AP002544 SPTR:Q9FG02	1.00E-16
Ljwgs_015370.1.1	3.2.9.98	CCNB cyclin B	bta:281668	CCNB2; cyclin B2 [KO:K05868]	5.00E-10				CCNB2_ORYSA	Cellcycle;Celldivision;Cyclin;Mitosis,G2/mitotic-specific cyclin-2 (B-like cyclin) (CycOs2).	2.00E-17	GO_ID:10390	TAIR|gene:3440834 SPTR:Q9FG02 symbol:CYCB1;2 [GO:0000074 "regulation of progression through cell cycle" evidence=ISS] [GO:0016538 "cyclin-dependent protein kinase regulator activity" evidence=ISS] InterPro:IPR006671 InterPro:IPR004367 GO:GO:0005634 GO:GO:0000910 HSSP:P20248 Pfam:PF02984 Pfam:PF00134 PROSITE:PS00292 InterPro:IPR006670 SMART:SM00385 EMBL:AP002544 SPTR:Q9FG02	1.00E-16
Ljwgs_015370.1.1	4.2.4.1.4	CCNB cyclin B	bta:281668	CCNB2; cyclin B2 [KO:K05868]	5.00E-10				CCNB2_ORYSA	Cellcycle;Celldivision;Cyclin;Mitosis,G2/mitotic-specific cyclin-2 (B-like cyclin) (CycOs2).	2.00E-17	GO_ID:10390	TAIR|gene:3440834 SPTR:Q9FG02 symbol:CYCB1;2 [GO:0000074 "regulation of progression through cell cycle" evidence=ISS] [GO:0016538 "cyclin-dependent protein kinase regulator activity" evidence=ISS] InterPro:IPR006671 InterPro:IPR004367 GO:GO:0005634 GO:GO:0000910 HSSP:P20248 Pfam:PF02984 Pfam:PF00134 PROSITE:PS00292 InterPro:IPR006670 SMART:SM00385 EMBL:AP002544 SPTR:Q9FG02	1.00E-16
chr2.CM0545.54.1	99.1.3.2.1479	PGIP3_PHAVU							PGIP3_PHAVU	Cellwall;Directproteinsequencing;Glycoprotein;Leucine-richrepeat;Repeat;Signal,Polygalacturonase inhibitor 3 precursor (Polygalacturonase-inhibiting protein) (PGIP-2) (PGIP-3).	5.00E-10	GO_ID:12422	TAIR|gene:3439213 SPTR:Q93YT3 symbol:AT4G13920.1 [GO:0016301 "kinase activity" evidence=ISS] [GO:0005515 "protein binding" evidence=ISS;NAS] [GO:0007165 "signal transduction" evidence=IC] [GO:0006952 "defense response" evidence=ISS] Pfam:PF00560 InterPro:IPR001611 InterPro:IPR007090 PRINTS:PR00019 InterPro:IPR010916 PROSITE:PS00430 EMBL:AY059776 EMBL:AY091445 SPTR:Q93YT3	9.00E-14
chr2.CM0545.54.1	99.1.4.7825	GO_ID:12422							PGIP3_PHAVU	Cellwall;Directproteinsequencing;Glycoprotein;Leucine-richrepeat;Repeat;Signal,Polygalacturonase inhibitor 3 precursor (Polygalacturonase-inhibiting protein) (PGIP-2) (PGIP-3).	5.00E-10	GO_ID:12422	TAIR|gene:3439213 SPTR:Q93YT3 symbol:AT4G13920.1 [GO:0016301 "kinase activity" evidence=ISS] [GO:0005515 "protein binding" evidence=ISS;NAS] [GO:0007165 "signal transduction" evidence=IC] [GO:0006952 "defense response" evidence=ISS] Pfam:PF00560 InterPro:IPR001611 InterPro:IPR007090 PRINTS:PR00019 InterPro:IPR010916 PROSITE:PS00430 EMBL:AY059776 EMBL:AY091445 SPTR:Q93YT3	9.00E-14
chr2.TM1534.4	4.1.1.1.5	AER aerotaxis receptor [COG:COG2202]	ath:At3g45780	T6D9.110; protein kinase / nonphototropic hypocotyl protein 1 (NPH1) / phototropin [EC:2.7.1.37] [KO:K00870]	9.00E-26	CC0285_1	COG2202	1.00E-23	PHOT2_ARATH	Alternativesplicing;ATP-binding;Chromophore;Flavoprotein;FMN;Kinase;Membrane;Nucleotide-binding;Phosphorylation;Photoreceptorprotein;Receptor;Repeat;Sensorytransduction;Serine/threonine-proteinkinase;Transferase,Phototropin-2 (EC 2.7.1.37) (Defective in chloroplast avoidance protein 1) (Non phototropic hypocotyl 1-like protein 1) (NPH1-like 1) (AtKin7).	1.00E-46	GO_ID:51938	TAIR|gene:2155820 SPTR:O81204 symbol:AT5G58140.1 [GO:0016301 "kinase activity" evidence=ISS] InterPro:IPR000719 InterPro:IPR002290 InterPro:IPR000014 InterPro:IPR008271 Pfam:PF00069 Prosite:PS00108 InterPro:IPR000700 InterPro:IPR001610 Prosite:PS00107 Pfam:PF00989 ProDom:PD000001 PROSITE:PS50011 SMART:SM00220 SMART:SM00086 SMART:SM00091 PROSITE:PS50112 PROSITE:PS50113 TIGRFAMs:TIGR00229 HSSP:Q9ZW…	5.00E-47
chr2.TM1534.4	3.3.10.117	BMPR1 bone morphogenetic protein receptor, type I [EC:2.7.1.37]	ath:At3g45780	T6D9.110; protein kinase / nonphototropic hypocotyl protein 1 (NPH1) / phototropin [EC:2.7.1.37] [KO:K00870]	9.00E-26	CC0285_1	COG2202	1.00E-23	PHOT2_ARATH	Alternativesplicing;ATP-binding;Chromophore;Flavoprotein;FMN;Kinase;Membrane;Nucleotide-binding;Phosphorylation;Photoreceptorprotein;Receptor;Repeat;Sensorytransduction;Serine/threonine-proteinkinase;Transferase,Phototropin-2 (EC 2.7.1.37) (Defective in chloroplast avoidance protein 1) (Non phototropic hypocotyl 1-like protein 1) (NPH1-like 1) (AtKin7).	1.00E-46	GO_ID:51938	TAIR|gene:2155820 SPTR:O81204 symbol:AT5G58140.1 [GO:0016301 "kinase activity" evidence=ISS] InterPro:IPR000719 InterPro:IPR002290 InterPro:IPR000014 InterPro:IPR008271 Pfam:PF00069 Prosite:PS00108 InterPro:IPR000700 InterPro:IPR001610 Prosite:PS00107 Pfam:PF00989 ProDom:PD000001 PROSITE:PS50011 SMART:SM00220 SMART:SM00086 SMART:SM00091 PROSITE:PS50112 PROSITE:PS50113 TIGRFAMs:TIGR00229 HSSP:Q9ZW…	5.00E-47
chr2.TM1534.4	3.2.2.1	Protein kinase [EC:2.7.1.37]	ath:At3g45780	T6D9.110; protein kinase / nonphototropic hypocotyl protein 1 (NPH1) / phototropin [EC:2.7.1.37] [KO:K00870]	9.00E-26	CC0285_1	COG2202	1.00E-23	PHOT2_ARATH	Alternativesplicing;ATP-binding;Chromophore;Flavoprotein;FMN;Kinase;Membrane;Nucleotide-binding;Phosphorylation;Photoreceptorprotein;Receptor;Repeat;Sensorytransduction;Serine/threonine-proteinkinase;Transferase,Phototropin-2 (EC 2.7.1.37) (Defective in chloroplast avoidance protein 1) (Non phototropic hypocotyl 1-like protein 1) (NPH1-like 1) (AtKin7).	1.00E-46	GO_ID:51938	TAIR|gene:2155820 SPTR:O81204 symbol:AT5G58140.1 [GO:0016301 "kinase activity" evidence=ISS] InterPro:IPR000719 InterPro:IPR002290 InterPro:IPR000014 InterPro:IPR008271 Pfam:PF00069 Prosite:PS00108 InterPro:IPR000700 InterPro:IPR001610 Prosite:PS00107 Pfam:PF00989 ProDom:PD000001 PROSITE:PS50011 SMART:SM00220 SMART:SM00086 SMART:SM00091 PROSITE:PS50112 PROSITE:PS50113 TIGRFAMs:TIGR00229 HSSP:Q9ZW…	5.00E-47
chr2.CM0011.16	1.5.16.1	E2.7.2.11, proB glutamate 5-kinase [EC:2.7.2.11] [COG:COG0263] [GO:0004349]	ath:At3g55610	F1I16.20; delta 1-pyrroline-5-carboxylate synthetase B / P5CS B (P5CS2) [EC:2.7.2.11 1.2.1.41] [KO:K00147 K00931]	0	sll0373	COG0014	2.00E-87	P5CS_VIGAC	Amino-acidbiosynthesis;Kinase;Multifunctionalenzyme;NADP;Oxidoreductase;Prolinebiosynthesis;Transferase,Delta 1-pyrroline-5-carboxylate synthetase (P5CS) [Includes: Glutamate 5-kinase (EC 2.7.2.11) (Gamma-glutamyl kinase) (GK); Gamma-glutamyl phosphate reductase (GPR) (EC 1.2.1.41) (Glutamate-5-semialdehyde dehydrogenase) (Glutamyl-gamma-semialdehyde dehydrogenase)].	0	GO_ID:35294	UNIPROT|P54886 SPTR:P54886 symbol:P5CS_HUMAN "Splice Isoform Long of Delta 1-pyrroline-5-carboxylate synthetase" [GO:0003942 "N-acetyl-gamma-glutamyl-phosphate reductase activity" evidence=NR] [GO:0006561 "proline biosynthesis" evidence=TAS] InterPro:IPR001048 InterPro:IPR005766 InterPro:IPR001057 InterPro:IPR005715 InterPro:IPR000965 Pfam:PF00696 HSSP:Q9WYC9 PIRSF:PIRSF036429 PRINTS:PR00474 TIGR…	7.00E-97
chr2.CM0011.16	1.5.16.5	E1.2.1.38, argC N-acetyl-gamma-glutamyl-phosphate reductase [EC:1.2.1.38] [COG:COG0002] [GO:0003942]	ath:At3g55610	F1I16.20; delta 1-pyrroline-5-carboxylate synthetase B / P5CS B (P5CS2) [EC:2.7.2.11 1.2.1.41] [KO:K00147 K00931]	0	sll0373	COG0014	2.00E-87	P5CS_VIGAC	Amino-acidbiosynthesis;Kinase;Multifunctionalenzyme;NADP;Oxidoreductase;Prolinebiosynthesis;Transferase,Delta 1-pyrroline-5-carboxylate synthetase (P5CS) [Includes: Glutamate 5-kinase (EC 2.7.2.11) (Gamma-glutamyl kinase) (GK); Gamma-glutamyl phosphate reductase (GPR) (EC 1.2.1.41) (Glutamate-5-semialdehyde dehydrogenase) (Glutamyl-gamma-semialdehyde dehydrogenase)].	0	GO_ID:35294	UNIPROT|P54886 SPTR:P54886 symbol:P5CS_HUMAN "Splice Isoform Long of Delta 1-pyrroline-5-carboxylate synthetase" [GO:0003942 "N-acetyl-gamma-glutamyl-phosphate reductase activity" evidence=NR] [GO:0006561 "proline biosynthesis" evidence=TAS] InterPro:IPR001048 InterPro:IPR005766 InterPro:IPR001057 InterPro:IPR005715 InterPro:IPR000965 Pfam:PF00696 HSSP:Q9WYC9 PIRSF:PIRSF036429 PRINTS:PR00474 TIGR…	7.00E-97
chr2.CM0011.16	1.5.16.2	E1.2.1.41, proA glutamate-5-semialdehyde dehydrogenase [EC:1.2.1.41] [COG:COG0014] [GO:0004350]	ath:At3g55610	F1I16.20; delta 1-pyrroline-5-carboxylate synthetase B / P5CS B (P5CS2) [EC:2.7.2.11 1.2.1.41] [KO:K00147 K00931]	0	sll0373	COG0014	2.00E-87	P5CS_VIGAC	Amino-acidbiosynthesis;Kinase;Multifunctionalenzyme;NADP;Oxidoreductase;Prolinebiosynthesis;Transferase,Delta 1-pyrroline-5-carboxylate synthetase (P5CS) [Includes: Glutamate 5-kinase (EC 2.7.2.11) (Gamma-glutamyl kinase) (GK); Gamma-glutamyl phosphate reductase (GPR) (EC 1.2.1.41) (Glutamate-5-semialdehyde dehydrogenase) (Glutamyl-gamma-semialdehyde dehydrogenase)].	0	GO_ID:35294	UNIPROT|P54886 SPTR:P54886 symbol:P5CS_HUMAN "Splice Isoform Long of Delta 1-pyrroline-5-carboxylate synthetase" [GO:0003942 "N-acetyl-gamma-glutamyl-phosphate reductase activity" evidence=NR] [GO:0006561 "proline biosynthesis" evidence=TAS] InterPro:IPR001048 InterPro:IPR005766 InterPro:IPR001057 InterPro:IPR005715 InterPro:IPR000965 Pfam:PF00696 HSSP:Q9WYC9 PIRSF:PIRSF036429 PRINTS:PR00474 TIGR…	7.00E-97
Ljwgs_051409.1	99.1.3.1.116	EC 2.7.1.-							TMK1_ARATH	ATP-binding;Glycoprotein;Kinase;Leucine-richrepeat;Membrane;Nucleotide-binding;Phosphorylation;Receptor;Repeat;Serine/threonine-proteinkinase;Signal;Transferase;Transmembrane,Putative receptor protein kinase TMK1 precursor (EC 2.7.1.-).	6.00E-10	GO_ID:11936	TAIR|gene:2082032 SPTR:Q9LY50 symbol:AT3G55950.1 [GO:0016301 "kinase activity" evidence=ISS] InterPro:IPR000719 InterPro:IPR008271 Pfam:PF00069 Prosite:PS00108 Prosite:PS00107 ProDom:PD000001 PROSITE:PS50011 EMBL:AL163832 PIR:T49207 SPTR:Q9LY50	1.00E-11
Ljwgs_051409.1	99.1.4.5503	GO_ID:11936							TMK1_ARATH	ATP-binding;Glycoprotein;Kinase;Leucine-richrepeat;Membrane;Nucleotide-binding;Phosphorylation;Receptor;Repeat;Serine/threonine-proteinkinase;Signal;Transferase;Transmembrane,Putative receptor protein kinase TMK1 precursor (EC 2.7.1.-).	6.00E-10	GO_ID:11936	TAIR|gene:2082032 SPTR:Q9LY50 symbol:AT3G55950.1 [GO:0016301 "kinase activity" evidence=ISS] InterPro:IPR000719 InterPro:IPR008271 Pfam:PF00069 Prosite:PS00108 Prosite:PS00107 ProDom:PD000001 PROSITE:PS50011 EMBL:AL163832 PIR:T49207 SPTR:Q9LY50	1.00E-11
Ljwgs_044710.1	1.9.4.15	E2.7.1.- [EC:2.7.1.-] [COG:COG0515 COG1493]	ath:At5g02290	T1E22.50; protein kinase, putative [EC:2.7.1.37] [KO:K00870]	1.00E-22	BS_yloP_1	COG0515	9.00E-11	SRK6_BRAOE	ATP-binding;Glycoprotein;Kinase;Membrane;Nucleotide-binding;Receptor;Self-incompatibility;Serine/threonine-proteinkinase;Signal;Transferase;Transmembrane,Putative serine/threonine-protein kinase receptor precursor (EC 2.7.1.37) (S-receptor kinase) (SRK).	1.00E-53	GO_ID:34080	TAIR|gene:2018545 SPTR:Q39086 symbol:AT1G65790.1 [GO:0016301 "kinase activity" evidence=ISS] InterPro:IPR000719 InterPro:IPR008271 Prosite:PS00108 InterPro:IPR003609 InterPro:IPR000858 InterPro:IPR001480 Prosite:PS00107 Pfam:PF01453 ProDom:PD000001 PROSITE:PS50011 PROSITE:PS50948 SMART:SM00473 HSSP:P06239 Pfam:PF00954 SMART:SM00108 PROSITE:PS50927 EMBL:M80238 PIR:S70769 SPTR:Q39086	3.00E-62
Ljwgs_044710.1	1.7.8.19	WAAY, rfaY lipopolysaccharide core biosynthesis protein RFAY [EC:2.7.-.-] [COG:COG0515]	ath:At5g02290	T1E22.50; protein kinase, putative [EC:2.7.1.37] [KO:K00870]	1.00E-22	BS_yloP_1	COG0515	9.00E-11	SRK6_BRAOE	ATP-binding;Glycoprotein;Kinase;Membrane;Nucleotide-binding;Receptor;Self-incompatibility;Serine/threonine-proteinkinase;Signal;Transferase;Transmembrane,Putative serine/threonine-protein kinase receptor precursor (EC 2.7.1.37) (S-receptor kinase) (SRK).	1.00E-53	GO_ID:34080	TAIR|gene:2018545 SPTR:Q39086 symbol:AT1G65790.1 [GO:0016301 "kinase activity" evidence=ISS] InterPro:IPR000719 InterPro:IPR008271 Prosite:PS00108 InterPro:IPR003609 InterPro:IPR000858 InterPro:IPR001480 Prosite:PS00107 Pfam:PF01453 ProDom:PD000001 PROSITE:PS50011 PROSITE:PS50948 SMART:SM00473 HSSP:P06239 Pfam:PF00954 SMART:SM00108 PROSITE:PS50927 EMBL:M80238 PIR:S70769 SPTR:Q39086	3.00E-62
Ljwgs_044710.1	1.1.17.19	E2.7.1.- [EC:2.7.1.-] [COG:COG0515 COG1493]	ath:At5g02290	T1E22.50; protein kinase, putative [EC:2.7.1.37] [KO:K00870]	1.00E-22	BS_yloP_1	COG0515	9.00E-11	SRK6_BRAOE	ATP-binding;Glycoprotein;Kinase;Membrane;Nucleotide-binding;Receptor;Self-incompatibility;Serine/threonine-proteinkinase;Signal;Transferase;Transmembrane,Putative serine/threonine-protein kinase receptor precursor (EC 2.7.1.37) (S-receptor kinase) (SRK).	1.00E-53	GO_ID:34080	TAIR|gene:2018545 SPTR:Q39086 symbol:AT1G65790.1 [GO:0016301 "kinase activity" evidence=ISS] InterPro:IPR000719 InterPro:IPR008271 Prosite:PS00108 InterPro:IPR003609 InterPro:IPR000858 InterPro:IPR001480 Prosite:PS00107 Pfam:PF01453 ProDom:PD000001 PROSITE:PS50011 PROSITE:PS50948 SMART:SM00473 HSSP:P06239 Pfam:PF00954 SMART:SM00108 PROSITE:PS50927 EMBL:M80238 PIR:S70769 SPTR:Q39086	3.00E-62
Ljwgs_044710.1	3.3.10.117	BMPR1 bone morphogenetic protein receptor, type I [EC:2.7.1.37]	ath:At5g02290	T1E22.50; protein kinase, putative [EC:2.7.1.37] [KO:K00870]	1.00E-22	BS_yloP_1	COG0515	9.00E-11	SRK6_BRAOE	ATP-binding;Glycoprotein;Kinase;Membrane;Nucleotide-binding;Receptor;Self-incompatibility;Serine/threonine-proteinkinase;Signal;Transferase;Transmembrane,Putative serine/threonine-protein kinase receptor precursor (EC 2.7.1.37) (S-receptor kinase) (SRK).	1.00E-53	GO_ID:34080	TAIR|gene:2018545 SPTR:Q39086 symbol:AT1G65790.1 [GO:0016301 "kinase activity" evidence=ISS] InterPro:IPR000719 InterPro:IPR008271 Prosite:PS00108 InterPro:IPR003609 InterPro:IPR000858 InterPro:IPR001480 Prosite:PS00107 Pfam:PF01453 ProDom:PD000001 PROSITE:PS50011 PROSITE:PS50948 SMART:SM00473 HSSP:P06239 Pfam:PF00954 SMART:SM00108 PROSITE:PS50927 EMBL:M80238 PIR:S70769 SPTR:Q39086	3.00E-62
Ljwgs_044710.1	1.11.16.8	E2.7.1.- [EC:2.7.1.-] [COG:COG0515 COG1493]	ath:At5g02290	T1E22.50; protein kinase, putative [EC:2.7.1.37] [KO:K00870]	1.00E-22	BS_yloP_1	COG0515	9.00E-11	SRK6_BRAOE	ATP-binding;Glycoprotein;Kinase;Membrane;Nucleotide-binding;Receptor;Self-incompatibility;Serine/threonine-proteinkinase;Signal;Transferase;Transmembrane,Putative serine/threonine-protein kinase receptor precursor (EC 2.7.1.37) (S-receptor kinase) (SRK).	1.00E-53	GO_ID:34080	TAIR|gene:2018545 SPTR:Q39086 symbol:AT1G65790.1 [GO:0016301 "kinase activity" evidence=ISS] InterPro:IPR000719 InterPro:IPR008271 Prosite:PS00108 InterPro:IPR003609 InterPro:IPR000858 InterPro:IPR001480 Prosite:PS00107 Pfam:PF01453 ProDom:PD000001 PROSITE:PS50011 PROSITE:PS50948 SMART:SM00473 HSSP:P06239 Pfam:PF00954 SMART:SM00108 PROSITE:PS50927 EMBL:M80238 PIR:S70769 SPTR:Q39086	3.00E-62
Ljwgs_044710.1	4.2.4	Cell cycle [CLASS:04110] [PATH:hsa04110] [COG:COG0515]	ath:At5g02290	T1E22.50; protein kinase, putative [EC:2.7.1.37] [KO:K00870]	1.00E-22	BS_yloP_1	COG0515	9.00E-11	SRK6_BRAOE	ATP-binding;Glycoprotein;Kinase;Membrane;Nucleotide-binding;Receptor;Self-incompatibility;Serine/threonine-proteinkinase;Signal;Transferase;Transmembrane,Putative serine/threonine-protein kinase receptor precursor (EC 2.7.1.37) (S-receptor kinase) (SRK).	1.00E-53	GO_ID:34080	TAIR|gene:2018545 SPTR:Q39086 symbol:AT1G65790.1 [GO:0016301 "kinase activity" evidence=ISS] InterPro:IPR000719 InterPro:IPR008271 Prosite:PS00108 InterPro:IPR003609 InterPro:IPR000858 InterPro:IPR001480 Prosite:PS00107 Pfam:PF01453 ProDom:PD000001 PROSITE:PS50011 PROSITE:PS50948 SMART:SM00473 HSSP:P06239 Pfam:PF00954 SMART:SM00108 PROSITE:PS50927 EMBL:M80238 PIR:S70769 SPTR:Q39086	3.00E-62
Ljwgs_044710.1	3.2.2.1	Protein kinase [EC:2.7.1.37]	ath:At5g02290	T1E22.50; protein kinase, putative [EC:2.7.1.37] [KO:K00870]	1.00E-22	BS_yloP_1	COG0515	9.00E-11	SRK6_BRAOE	ATP-binding;Glycoprotein;Kinase;Membrane;Nucleotide-binding;Receptor;Self-incompatibility;Serine/threonine-proteinkinase;Signal;Transferase;Transmembrane,Putative serine/threonine-protein kinase receptor precursor (EC 2.7.1.37) (S-receptor kinase) (SRK).	1.00E-53	GO_ID:34080	TAIR|gene:2018545 SPTR:Q39086 symbol:AT1G65790.1 [GO:0016301 "kinase activity" evidence=ISS] InterPro:IPR000719 InterPro:IPR008271 Prosite:PS00108 InterPro:IPR003609 InterPro:IPR000858 InterPro:IPR001480 Prosite:PS00107 Pfam:PF01453 ProDom:PD000001 PROSITE:PS50011 PROSITE:PS50948 SMART:SM00473 HSSP:P06239 Pfam:PF00954 SMART:SM00108 PROSITE:PS50927 EMBL:M80238 PIR:S70769 SPTR:Q39086	3.00E-62
Ljwgs_120696.1	3.3.10.117	BMPR1 bone morphogenetic protein receptor, type I [EC:2.7.1.37]							BAK1_ARATH	ATP-binding;Glycoprotein;Kinase;Leucine-richrepeat;Membrane;Nucleotide-binding;Phosphorylation;Repeat;Serine/threonine-proteinkinase;Signal;Transferase;Transmembrane,BRASSINOSTEROID INSENSITIVE 1-associated receptor kinase 1 precursor (EC 2.7.1.37) (BRI1-associated receptor kinase 1) (Somatic embryogenesis receptor-like kinase 3).	1.00E-17	GO_ID:40959	TAIR|gene:2094462 SPTR:Q8RY65 symbol:AT3G25560.1 [GO:0004672 "protein kinase activity" evidence=ISS] [GO:0006468 "protein amino acid phosphorylation" evidence=ISS] Pfam:PF00560 InterPro:IPR000719 InterPro:IPR008271 Pfam:PF00069 Prosite:PS00108 InterPro:IPR001611 InterPro:IPR007090 Prosite:PS00107 ProDom:PD000001 PROSITE:PS50011 PRINTS:PR00019 EMBL:BT002619 EMBL:AY075617 SPTR:Q8RY65	2.00E-42
Ljwgs_120696.1	3.2.2.1	Protein kinase [EC:2.7.1.37]							BAK1_ARATH	ATP-binding;Glycoprotein;Kinase;Leucine-richrepeat;Membrane;Nucleotide-binding;Phosphorylation;Repeat;Serine/threonine-proteinkinase;Signal;Transferase;Transmembrane,BRASSINOSTEROID INSENSITIVE 1-associated receptor kinase 1 precursor (EC 2.7.1.37) (BRI1-associated receptor kinase 1) (Somatic embryogenesis receptor-like kinase 3).	1.00E-17	GO_ID:40959	TAIR|gene:2094462 SPTR:Q8RY65 symbol:AT3G25560.1 [GO:0004672 "protein kinase activity" evidence=ISS] [GO:0006468 "protein amino acid phosphorylation" evidence=ISS] Pfam:PF00560 InterPro:IPR000719 InterPro:IPR008271 Pfam:PF00069 Prosite:PS00108 InterPro:IPR001611 InterPro:IPR007090 Prosite:PS00107 ProDom:PD000001 PROSITE:PS50011 PRINTS:PR00019 EMBL:BT002619 EMBL:AY075617 SPTR:Q8RY65	2.00E-42
Ljwgs_016165.1.1	3.3.10.117	BMPR1 bone morphogenetic protein receptor, type I [EC:2.7.1.37]							CIPK1_ORYSA	ATP-binding;Calcium;Kinase;Manganese;Nucleotide-binding;Phosphorylation;Serine/threonine-proteinkinase;Transferase,CIPK-like protein 1 (EC 2.7.1.37) (OsCK1).	3.00E-35	GO_ID:23944	TAIR|gene:2009811 SPTR:Q93VD3 symbol:AT1G30270.1 [GO:0016301 "kinase activity" evidence=ISS] [GO:0005737 "cytoplasm" evidence=IDA] [GO:0005634 "nucleus" evidence=IDA] InterPro:IPR000719 InterPro:IPR002290 InterPro:IPR008271 Pfam:PF00069 Prosite:PS00108 InterPro:IPR004041 Prosite:PS00107 Pfam:PF03822 ProDom:PD000001 PROSITE:PS50011 SMART:SM00220 HSSP:P49137 PROSITE:PS50816 EMBL:AY056419 EMBL:AY035…	9.00E-40
Ljwgs_016165.1.1	3.2.2.1	Protein kinase [EC:2.7.1.37]							CIPK1_ORYSA	ATP-binding;Calcium;Kinase;Manganese;Nucleotide-binding;Phosphorylation;Serine/threonine-proteinkinase;Transferase,CIPK-like protein 1 (EC 2.7.1.37) (OsCK1).	3.00E-35	GO_ID:23944	TAIR|gene:2009811 SPTR:Q93VD3 symbol:AT1G30270.1 [GO:0016301 "kinase activity" evidence=ISS] [GO:0005737 "cytoplasm" evidence=IDA] [GO:0005634 "nucleus" evidence=IDA] InterPro:IPR000719 InterPro:IPR002290 InterPro:IPR008271 Pfam:PF00069 Prosite:PS00108 InterPro:IPR004041 Prosite:PS00107 Pfam:PF03822 ProDom:PD000001 PROSITE:PS50011 SMART:SM00220 HSSP:P49137 PROSITE:PS50816 EMBL:AY056419 EMBL:AY035…	9.00E-40
chr3.CM0216.64	1.9.4.15	E2.7.1.- [EC:2.7.1.-] [COG:COG0515 COG1493]	ath:At5g02290	T1E22.50; protein kinase, putative [EC:2.7.1.37] [KO:K00870]	4.00E-42	YAR019c	COG0515	1.00E-18	SRK6_BRAOE	ATP-binding;Glycoprotein;Kinase;Membrane;Nucleotide-binding;Receptor;Self-incompatibility;Serine/threonine-proteinkinase;Signal;Transferase;Transmembrane,Putative serine/threonine-protein kinase receptor precursor (EC 2.7.1.37) (S-receptor kinase) (SRK).	2.00E-169	GO_ID:40315	TAIR|gene:2131693 SPTR:O81833 symbol:AT4G27300.1 [GO:0016301 "kinase activity" evidence=ISS] [GO:0030246 "carbohydrate binding" evidence=ISS] InterPro:IPR000719 InterPro:IPR008271 Pfam:PF00069 Prosite:PS00108 InterPro:IPR003609 InterPro:IPR000858 InterPro:IPR002453 InterPro:IPR001480 Pfam:PF01453 PROSITE:PS00228 ProDom:PD000001 PROSITE:PS50011 PROSITE:PS50948 SMART:SM00473 Pfam:PF00954 SMART:SM00…	0
chr3.CM0216.64	1.7.8.19	WAAY, rfaY lipopolysaccharide core biosynthesis protein RFAY [EC:2.7.-.-] [COG:COG0515]	ath:At5g02290	T1E22.50; protein kinase, putative [EC:2.7.1.37] [KO:K00870]	4.00E-42	YAR019c	COG0515	1.00E-18	SRK6_BRAOE	ATP-binding;Glycoprotein;Kinase;Membrane;Nucleotide-binding;Receptor;Self-incompatibility;Serine/threonine-proteinkinase;Signal;Transferase;Transmembrane,Putative serine/threonine-protein kinase receptor precursor (EC 2.7.1.37) (S-receptor kinase) (SRK).	2.00E-169	GO_ID:40315	TAIR|gene:2131693 SPTR:O81833 symbol:AT4G27300.1 [GO:0016301 "kinase activity" evidence=ISS] [GO:0030246 "carbohydrate binding" evidence=ISS] InterPro:IPR000719 InterPro:IPR008271 Pfam:PF00069 Prosite:PS00108 InterPro:IPR003609 InterPro:IPR000858 InterPro:IPR002453 InterPro:IPR001480 Pfam:PF01453 PROSITE:PS00228 ProDom:PD000001 PROSITE:PS50011 PROSITE:PS50948 SMART:SM00473 Pfam:PF00954 SMART:SM00…	0
chr3.CM0216.64	1.1.17.19	E2.7.1.- [EC:2.7.1.-] [COG:COG0515 COG1493]	ath:At5g02290	T1E22.50; protein kinase, putative [EC:2.7.1.37] [KO:K00870]	4.00E-42	YAR019c	COG0515	1.00E-18	SRK6_BRAOE	ATP-binding;Glycoprotein;Kinase;Membrane;Nucleotide-binding;Receptor;Self-incompatibility;Serine/threonine-proteinkinase;Signal;Transferase;Transmembrane,Putative serine/threonine-protein kinase receptor precursor (EC 2.7.1.37) (S-receptor kinase) (SRK).	2.00E-169	GO_ID:40315	TAIR|gene:2131693 SPTR:O81833 symbol:AT4G27300.1 [GO:0016301 "kinase activity" evidence=ISS] [GO:0030246 "carbohydrate binding" evidence=ISS] InterPro:IPR000719 InterPro:IPR008271 Pfam:PF00069 Prosite:PS00108 InterPro:IPR003609 InterPro:IPR000858 InterPro:IPR002453 InterPro:IPR001480 Pfam:PF01453 PROSITE:PS00228 ProDom:PD000001 PROSITE:PS50011 PROSITE:PS50948 SMART:SM00473 Pfam:PF00954 SMART:SM00…	0
chr3.CM0216.64	3.3.10.117	BMPR1 bone morphogenetic protein receptor, type I [EC:2.7.1.37]	ath:At5g02290	T1E22.50; protein kinase, putative [EC:2.7.1.37] [KO:K00870]	4.00E-42	YAR019c	COG0515	1.00E-18	SRK6_BRAOE	ATP-binding;Glycoprotein;Kinase;Membrane;Nucleotide-binding;Receptor;Self-incompatibility;Serine/threonine-proteinkinase;Signal;Transferase;Transmembrane,Putative serine/threonine-protein kinase receptor precursor (EC 2.7.1.37) (S-receptor kinase) (SRK).	2.00E-169	GO_ID:40315	TAIR|gene:2131693 SPTR:O81833 symbol:AT4G27300.1 [GO:0016301 "kinase activity" evidence=ISS] [GO:0030246 "carbohydrate binding" evidence=ISS] InterPro:IPR000719 InterPro:IPR008271 Pfam:PF00069 Prosite:PS00108 InterPro:IPR003609 InterPro:IPR000858 InterPro:IPR002453 InterPro:IPR001480 Pfam:PF01453 PROSITE:PS00228 ProDom:PD000001 PROSITE:PS50011 PROSITE:PS50948 SMART:SM00473 Pfam:PF00954 SMART:SM00…	0
chr3.CM0216.64	1.11.16.8	E2.7.1.- [EC:2.7.1.-] [COG:COG0515 COG1493]	ath:At5g02290	T1E22.50; protein kinase, putative [EC:2.7.1.37] [KO:K00870]	4.00E-42	YAR019c	COG0515	1.00E-18	SRK6_BRAOE	ATP-binding;Glycoprotein;Kinase;Membrane;Nucleotide-binding;Receptor;Self-incompatibility;Serine/threonine-proteinkinase;Signal;Transferase;Transmembrane,Putative serine/threonine-protein kinase receptor precursor (EC 2.7.1.37) (S-receptor kinase) (SRK).	2.00E-169	GO_ID:40315	TAIR|gene:2131693 SPTR:O81833 symbol:AT4G27300.1 [GO:0016301 "kinase activity" evidence=ISS] [GO:0030246 "carbohydrate binding" evidence=ISS] InterPro:IPR000719 InterPro:IPR008271 Pfam:PF00069 Prosite:PS00108 InterPro:IPR003609 InterPro:IPR000858 InterPro:IPR002453 InterPro:IPR001480 Pfam:PF01453 PROSITE:PS00228 ProDom:PD000001 PROSITE:PS50011 PROSITE:PS50948 SMART:SM00473 Pfam:PF00954 SMART:SM00…	0
chr3.CM0216.64	4.2.4	Cell cycle [CLASS:04110] [PATH:hsa04110] [COG:COG0515]	ath:At5g02290	T1E22.50; protein kinase, putative [EC:2.7.1.37] [KO:K00870]	4.00E-42	YAR019c	COG0515	1.00E-18	SRK6_BRAOE	ATP-binding;Glycoprotein;Kinase;Membrane;Nucleotide-binding;Receptor;Self-incompatibility;Serine/threonine-proteinkinase;Signal;Transferase;Transmembrane,Putative serine/threonine-protein kinase receptor precursor (EC 2.7.1.37) (S-receptor kinase) (SRK).	2.00E-169	GO_ID:40315	TAIR|gene:2131693 SPTR:O81833 symbol:AT4G27300.1 [GO:0016301 "kinase activity" evidence=ISS] [GO:0030246 "carbohydrate binding" evidence=ISS] InterPro:IPR000719 InterPro:IPR008271 Pfam:PF00069 Prosite:PS00108 InterPro:IPR003609 InterPro:IPR000858 InterPro:IPR002453 InterPro:IPR001480 Pfam:PF01453 PROSITE:PS00228 ProDom:PD000001 PROSITE:PS50011 PROSITE:PS50948 SMART:SM00473 Pfam:PF00954 SMART:SM00…	0
chr3.CM0216.64	3.2.2.1	Protein kinase [EC:2.7.1.37]	ath:At5g02290	T1E22.50; protein kinase, putative [EC:2.7.1.37] [KO:K00870]	4.00E-42	YAR019c	COG0515	1.00E-18	SRK6_BRAOE	ATP-binding;Glycoprotein;Kinase;Membrane;Nucleotide-binding;Receptor;Self-incompatibility;Serine/threonine-proteinkinase;Signal;Transferase;Transmembrane,Putative serine/threonine-protein kinase receptor precursor (EC 2.7.1.37) (S-receptor kinase) (SRK).	2.00E-169	GO_ID:40315	TAIR|gene:2131693 SPTR:O81833 symbol:AT4G27300.1 [GO:0016301 "kinase activity" evidence=ISS] [GO:0030246 "carbohydrate binding" evidence=ISS] InterPro:IPR000719 InterPro:IPR008271 Pfam:PF00069 Prosite:PS00108 InterPro:IPR003609 InterPro:IPR000858 InterPro:IPR002453 InterPro:IPR001480 Pfam:PF01453 PROSITE:PS00228 ProDom:PD000001 PROSITE:PS50011 PROSITE:PS50948 SMART:SM00473 Pfam:PF00954 SMART:SM00…	0
CM1102.2	4.2.4.48	PHO80 negative regulator of PHO81 and PHO5 [GO:0016538]	rno:363088	Ccnb2_predicted; cyclin B2 (predicted) [KO:K05868]	2.00E-09				CCNB1_MEDVA	Cellcycle;Celldivision;Cyclin;Mitosis,G2/mitotic-specific cyclin-1 (B-like cyclin) (CycMs1).	6.00E-42	GO_ID:24614	TAIR|gene:2057242 SPTR:Q9SHP1 symbol:CYCB2;1 [GO:0000074 "regulation of progression through cell cycle" evidence=ISS] [GO:0016538 "cyclin-dependent protein kinase regulator activity" evidence=ISS] InterPro:IPR006671 InterPro:IPR004367 GO:GO:0005634 GO:GO:0000910 HSSP:P20248 Pfam:PF02984 Pfam:PF00134 PROSITE:PS00292 InterPro:IPR006670 SMART:SM00385 EMBL:AC007509 PIR:D84554 SPTR:Q9SHP1	5.00E-26
CM1102.2	3.2.9.98	CCNB cyclin B	rno:363088	Ccnb2_predicted; cyclin B2 (predicted) [KO:K05868]	2.00E-09				CCNB1_MEDVA	Cellcycle;Celldivision;Cyclin;Mitosis,G2/mitotic-specific cyclin-1 (B-like cyclin) (CycMs1).	6.00E-42	GO_ID:24614	TAIR|gene:2057242 SPTR:Q9SHP1 symbol:CYCB2;1 [GO:0000074 "regulation of progression through cell cycle" evidence=ISS] [GO:0016538 "cyclin-dependent protein kinase regulator activity" evidence=ISS] InterPro:IPR006671 InterPro:IPR004367 GO:GO:0005634 GO:GO:0000910 HSSP:P20248 Pfam:PF02984 Pfam:PF00134 PROSITE:PS00292 InterPro:IPR006670 SMART:SM00385 EMBL:AC007509 PIR:D84554 SPTR:Q9SHP1	5.00E-26
CM1102.2	4.2.4.1.4	CCNB cyclin B	rno:363088	Ccnb2_predicted; cyclin B2 (predicted) [KO:K05868]	2.00E-09				CCNB1_MEDVA	Cellcycle;Celldivision;Cyclin;Mitosis,G2/mitotic-specific cyclin-1 (B-like cyclin) (CycMs1).	6.00E-42	GO_ID:24614	TAIR|gene:2057242 SPTR:Q9SHP1 symbol:CYCB2;1 [GO:0000074 "regulation of progression through cell cycle" evidence=ISS] [GO:0016538 "cyclin-dependent protein kinase regulator activity" evidence=ISS] InterPro:IPR006671 InterPro:IPR004367 GO:GO:0005634 GO:GO:0000910 HSSP:P20248 Pfam:PF02984 Pfam:PF00134 PROSITE:PS00292 InterPro:IPR006670 SMART:SM00385 EMBL:AC007509 PIR:D84554 SPTR:Q9SHP1	5.00E-26
Ljwgs_118886.1	1.9.4.15	E2.7.1.- [EC:2.7.1.-] [COG:COG0515 COG1493]	ath:At5g02290	T1E22.50; protein kinase, putative [EC:2.7.1.37] [KO:K00870]	5.00E-28	Rv2176	COG0515	2.00E-14	SRK6_BRAOE	ATP-binding;Glycoprotein;Kinase;Membrane;Nucleotide-binding;Receptor;Self-incompatibility;Serine/threonine-proteinkinase;Signal;Transferase;Transmembrane,Putative serine/threonine-protein kinase receptor precursor (EC 2.7.1.37) (S-receptor kinase) (SRK).	4.00E-57	GO_ID:30110	TAIR|gene:2121675 SPTR:Q8GYA4 symbol:AT4G23180.1 [GO:0016301 "kinase activity" evidence=ISS] InterPro:IPR000719 InterPro:IPR008271 Pfam:PF00069 Prosite:PS00108 InterPro:IPR002902 Prosite:PS00107 Pfam:PF01657 ProDom:PD000001 PROSITE:PS50011 HSSP:P00523 EMBL:AK117765 EMBL:BT005954 SPTR:Q8GYA4	1.00E-71
Ljwgs_118886.1	1.7.8.19	WAAY, rfaY lipopolysaccharide core biosynthesis protein RFAY [EC:2.7.-.-] [COG:COG0515]	ath:At5g02290	T1E22.50; protein kinase, putative [EC:2.7.1.37] [KO:K00870]	5.00E-28	Rv2176	COG0515	2.00E-14	SRK6_BRAOE	ATP-binding;Glycoprotein;Kinase;Membrane;Nucleotide-binding;Receptor;Self-incompatibility;Serine/threonine-proteinkinase;Signal;Transferase;Transmembrane,Putative serine/threonine-protein kinase receptor precursor (EC 2.7.1.37) (S-receptor kinase) (SRK).	4.00E-57	GO_ID:30110	TAIR|gene:2121675 SPTR:Q8GYA4 symbol:AT4G23180.1 [GO:0016301 "kinase activity" evidence=ISS] InterPro:IPR000719 InterPro:IPR008271 Pfam:PF00069 Prosite:PS00108 InterPro:IPR002902 Prosite:PS00107 Pfam:PF01657 ProDom:PD000001 PROSITE:PS50011 HSSP:P00523 EMBL:AK117765 EMBL:BT005954 SPTR:Q8GYA4	1.00E-71
Ljwgs_118886.1	1.1.17.19	E2.7.1.- [EC:2.7.1.-] [COG:COG0515 COG1493]	ath:At5g02290	T1E22.50; protein kinase, putative [EC:2.7.1.37] [KO:K00870]	5.00E-28	Rv2176	COG0515	2.00E-14	SRK6_BRAOE	ATP-binding;Glycoprotein;Kinase;Membrane;Nucleotide-binding;Receptor;Self-incompatibility;Serine/threonine-proteinkinase;Signal;Transferase;Transmembrane,Putative serine/threonine-protein kinase receptor precursor (EC 2.7.1.37) (S-receptor kinase) (SRK).	4.00E-57	GO_ID:30110	TAIR|gene:2121675 SPTR:Q8GYA4 symbol:AT4G23180.1 [GO:0016301 "kinase activity" evidence=ISS] InterPro:IPR000719 InterPro:IPR008271 Pfam:PF00069 Prosite:PS00108 InterPro:IPR002902 Prosite:PS00107 Pfam:PF01657 ProDom:PD000001 PROSITE:PS50011 HSSP:P00523 EMBL:AK117765 EMBL:BT005954 SPTR:Q8GYA4	1.00E-71
Ljwgs_118886.1	3.3.10.117	BMPR1 bone morphogenetic protein receptor, type I [EC:2.7.1.37]	ath:At5g02290	T1E22.50; protein kinase, putative [EC:2.7.1.37] [KO:K00870]	5.00E-28	Rv2176	COG0515	2.00E-14	SRK6_BRAOE	ATP-binding;Glycoprotein;Kinase;Membrane;Nucleotide-binding;Receptor;Self-incompatibility;Serine/threonine-proteinkinase;Signal;Transferase;Transmembrane,Putative serine/threonine-protein kinase receptor precursor (EC 2.7.1.37) (S-receptor kinase) (SRK).	4.00E-57	GO_ID:30110	TAIR|gene:2121675 SPTR:Q8GYA4 symbol:AT4G23180.1 [GO:0016301 "kinase activity" evidence=ISS] InterPro:IPR000719 InterPro:IPR008271 Pfam:PF00069 Prosite:PS00108 InterPro:IPR002902 Prosite:PS00107 Pfam:PF01657 ProDom:PD000001 PROSITE:PS50011 HSSP:P00523 EMBL:AK117765 EMBL:BT005954 SPTR:Q8GYA4	1.00E-71
Ljwgs_118886.1	1.11.16.8	E2.7.1.- [EC:2.7.1.-] [COG:COG0515 COG1493]	ath:At5g02290	T1E22.50; protein kinase, putative [EC:2.7.1.37] [KO:K00870]	5.00E-28	Rv2176	COG0515	2.00E-14	SRK6_BRAOE	ATP-binding;Glycoprotein;Kinase;Membrane;Nucleotide-binding;Receptor;Self-incompatibility;Serine/threonine-proteinkinase;Signal;Transferase;Transmembrane,Putative serine/threonine-protein kinase receptor precursor (EC 2.7.1.37) (S-receptor kinase) (SRK).	4.00E-57	GO_ID:30110	TAIR|gene:2121675 SPTR:Q8GYA4 symbol:AT4G23180.1 [GO:0016301 "kinase activity" evidence=ISS] InterPro:IPR000719 InterPro:IPR008271 Pfam:PF00069 Prosite:PS00108 InterPro:IPR002902 Prosite:PS00107 Pfam:PF01657 ProDom:PD000001 PROSITE:PS50011 HSSP:P00523 EMBL:AK117765 EMBL:BT005954 SPTR:Q8GYA4	1.00E-71
Ljwgs_118886.1	4.2.4	Cell cycle [CLASS:04110] [PATH:hsa04110] [COG:COG0515]	ath:At5g02290	T1E22.50; protein kinase, putative [EC:2.7.1.37] [KO:K00870]	5.00E-28	Rv2176	COG0515	2.00E-14	SRK6_BRAOE	ATP-binding;Glycoprotein;Kinase;Membrane;Nucleotide-binding;Receptor;Self-incompatibility;Serine/threonine-proteinkinase;Signal;Transferase;Transmembrane,Putative serine/threonine-protein kinase receptor precursor (EC 2.7.1.37) (S-receptor kinase) (SRK).	4.00E-57	GO_ID:30110	TAIR|gene:2121675 SPTR:Q8GYA4 symbol:AT4G23180.1 [GO:0016301 "kinase activity" evidence=ISS] InterPro:IPR000719 InterPro:IPR008271 Pfam:PF00069 Prosite:PS00108 InterPro:IPR002902 Prosite:PS00107 Pfam:PF01657 ProDom:PD000001 PROSITE:PS50011 HSSP:P00523 EMBL:AK117765 EMBL:BT005954 SPTR:Q8GYA4	1.00E-71
Ljwgs_118886.1	3.2.2.1	Protein kinase [EC:2.7.1.37]	ath:At5g02290	T1E22.50; protein kinase, putative [EC:2.7.1.37] [KO:K00870]	5.00E-28	Rv2176	COG0515	2.00E-14	SRK6_BRAOE	ATP-binding;Glycoprotein;Kinase;Membrane;Nucleotide-binding;Receptor;Self-incompatibility;Serine/threonine-proteinkinase;Signal;Transferase;Transmembrane,Putative serine/threonine-protein kinase receptor precursor (EC 2.7.1.37) (S-receptor kinase) (SRK).	4.00E-57	GO_ID:30110	TAIR|gene:2121675 SPTR:Q8GYA4 symbol:AT4G23180.1 [GO:0016301 "kinase activity" evidence=ISS] InterPro:IPR000719 InterPro:IPR008271 Pfam:PF00069 Prosite:PS00108 InterPro:IPR002902 Prosite:PS00107 Pfam:PF01657 ProDom:PD000001 PROSITE:PS50011 HSSP:P00523 EMBL:AK117765 EMBL:BT005954 SPTR:Q8GYA4	1.00E-71
Ljwgs_059956.1	4.2.4.16.3	CDC20 cell division cycle 20, cofactor of APC complex [COG:COG2319]	ava:Ava_4855	serine/threonine protein kinase with WD40 repeats [EC:2.7.1.123] [KO:K00908]	5.00E-12	mll2837_3	COG2319	8.00E-09	LEUNG_ARATH	Developmentalprotein;Differentiation;Flowering;Nuclearprotein;Repeat;Repressor;Transcription;Transcriptionregulation;WDrepeat,Transcriptional corepressor LEUNIG.	5.00E-37	GO_ID:50634	TAIR|gene:2046436 SPTR:O48847 symbol:AT2G32700.1 [GO:0005554 "molecular function unknown" evidence=ND] [GO:0000004 "biological process unknown" evidence=ND] [GO:0008372 "cellular component unknown" evidence=ND] InterPro:IPR001680 Pfam:PF00400 HSSP:P16649 PRINTS:PR00320 ProDom:PD000018 SMART:SM00320 PROSITE:PS00678 PROSITE:PS50082 PROSITE:PS50294 InterPro:IPR006594 SMART:SM00667 PROSITE:PS50896 EM…	5.00E-25
Ljwgs_059956.1	4.2.4.46.2	CDC4 SCF complex F-box protein CDC4 [COG:COG2319]	ava:Ava_4855	serine/threonine protein kinase with WD40 repeats [EC:2.7.1.123] [KO:K00908]	5.00E-12	mll2837_3	COG2319	8.00E-09	LEUNG_ARATH	Developmentalprotein;Differentiation;Flowering;Nuclearprotein;Repeat;Repressor;Transcription;Transcriptionregulation;WDrepeat,Transcriptional corepressor LEUNIG.	5.00E-37	GO_ID:50634	TAIR|gene:2046436 SPTR:O48847 symbol:AT2G32700.1 [GO:0005554 "molecular function unknown" evidence=ND] [GO:0000004 "biological process unknown" evidence=ND] [GO:0008372 "cellular component unknown" evidence=ND] InterPro:IPR001680 Pfam:PF00400 HSSP:P16649 PRINTS:PR00320 ProDom:PD000018 SMART:SM00320 PROSITE:PS00678 PROSITE:PS50082 PROSITE:PS50294 InterPro:IPR006594 SMART:SM00667 PROSITE:PS50896 EM…	5.00E-25
Ljwgs_059956.1	2.3.7.8	CDC20 cell division cycle 20, cofactor of APC complex [COG:COG2319]	ava:Ava_4855	serine/threonine protein kinase with WD40 repeats [EC:2.7.1.123] [KO:K00908]	5.00E-12	mll2837_3	COG2319	8.00E-09	LEUNG_ARATH	Developmentalprotein;Differentiation;Flowering;Nuclearprotein;Repeat;Repressor;Transcription;Transcriptionregulation;WDrepeat,Transcriptional corepressor LEUNIG.	5.00E-37	GO_ID:50634	TAIR|gene:2046436 SPTR:O48847 symbol:AT2G32700.1 [GO:0005554 "molecular function unknown" evidence=ND] [GO:0000004 "biological process unknown" evidence=ND] [GO:0008372 "cellular component unknown" evidence=ND] InterPro:IPR001680 Pfam:PF00400 HSSP:P16649 PRINTS:PR00320 ProDom:PD000018 SMART:SM00320 PROSITE:PS00678 PROSITE:PS50082 PROSITE:PS50294 InterPro:IPR006594 SMART:SM00667 PROSITE:PS50896 EM…	5.00E-25
Ljwgs_059956.1	2.3.7.11	CDC4 SCF complex F-box protein CDC4 [COG:COG2319]	ava:Ava_4855	serine/threonine protein kinase with WD40 repeats [EC:2.7.1.123] [KO:K00908]	5.00E-12	mll2837_3	COG2319	8.00E-09	LEUNG_ARATH	Developmentalprotein;Differentiation;Flowering;Nuclearprotein;Repeat;Repressor;Transcription;Transcriptionregulation;WDrepeat,Transcriptional corepressor LEUNIG.	5.00E-37	GO_ID:50634	TAIR|gene:2046436 SPTR:O48847 symbol:AT2G32700.1 [GO:0005554 "molecular function unknown" evidence=ND] [GO:0000004 "biological process unknown" evidence=ND] [GO:0008372 "cellular component unknown" evidence=ND] InterPro:IPR001680 Pfam:PF00400 HSSP:P16649 PRINTS:PR00320 ProDom:PD000018 SMART:SM00320 PROSITE:PS00678 PROSITE:PS50082 PROSITE:PS50294 InterPro:IPR006594 SMART:SM00667 PROSITE:PS50896 EM…	5.00E-25
Ljwgs_147890.1	3.3.10.117	BMPR1 bone morphogenetic protein receptor, type I [EC:2.7.1.37]							BRI1_LYCES	ATP-binding;Glycoprotein;Kinase;Leucine-richrepeat;Lipid-binding;Membrane;Nucleotide-binding;Plantdefense;Receptor;Repeat;Serine/threonine-proteinkinase;Signal;Steroid-binding;Transferase;Transmembrane,Brassinosteroid LRR receptor kinase precursor (EC 2.7.1.37) (tBRI1) (Altered brassinolide sensitivity 1) (Systemin receptor SR160).	3.00E-10	GO_ID:34244	TAIR|gene:2159872 SPTR:Q9FFW5 symbol:AT5G38560.1 [GO:0016301 "kinase activity" evidence=ISS] InterPro:IPR000719 InterPro:IPR008271 Pfam:PF00069 Prosite:PS00108 InterPro:IPR003882 Prosite:PS00107 ProDom:PD000001 PROSITE:PS50011 HSSP:P36897 PRINTS:PR01218 EMBL:AB005231 EMBL:AY075681 EMBL:AY113039 EMBL:AF424623 SPTR:Q9FFW5	5.00E-14
Ljwgs_147890.1	3.2.2.1	Protein kinase [EC:2.7.1.37]							BRI1_LYCES	ATP-binding;Glycoprotein;Kinase;Leucine-richrepeat;Lipid-binding;Membrane;Nucleotide-binding;Plantdefense;Receptor;Repeat;Serine/threonine-proteinkinase;Signal;Steroid-binding;Transferase;Transmembrane,Brassinosteroid LRR receptor kinase precursor (EC 2.7.1.37) (tBRI1) (Altered brassinolide sensitivity 1) (Systemin receptor SR160).	3.00E-10	GO_ID:34244	TAIR|gene:2159872 SPTR:Q9FFW5 symbol:AT5G38560.1 [GO:0016301 "kinase activity" evidence=ISS] InterPro:IPR000719 InterPro:IPR008271 Pfam:PF00069 Prosite:PS00108 InterPro:IPR003882 Prosite:PS00107 ProDom:PD000001 PROSITE:PS50011 HSSP:P36897 PRINTS:PR01218 EMBL:AB005231 EMBL:AY075681 EMBL:AY113039 EMBL:AF424623 SPTR:Q9FFW5	5.00E-14
Ljwgs_077601.1	1.9.4.15	E2.7.1.- [EC:2.7.1.-] [COG:COG0515 COG1493]	lma:LmjF07.0900	serine/threonine kinase, putative [EC:2.7.1.-] [KO:K07198]	1.00E-26	YDR477w_1	COG0515	5.00E-26	CIPK1_ORYSA	ATP-binding;Calcium;Kinase;Manganese;Nucleotide-binding;Phosphorylation;Serine/threonine-proteinkinase;Transferase,CIPK-like protein 1 (EC 2.7.1.37) (OsCK1).	9.00E-49	GO_ID:23944	TAIR|gene:2009811 SPTR:Q93VD3 symbol:AT1G30270.1 [GO:0016301 "kinase activity" evidence=ISS] [GO:0005737 "cytoplasm" evidence=IDA] [GO:0005634 "nucleus" evidence=IDA] InterPro:IPR000719 InterPro:IPR002290 InterPro:IPR008271 Pfam:PF00069 Prosite:PS00108 InterPro:IPR004041 Prosite:PS00107 Pfam:PF03822 ProDom:PD000001 PROSITE:PS50011 SMART:SM00220 HSSP:P49137 PROSITE:PS50816 EMBL:AY056419 EMBL:AY035…	4.00E-48
Ljwgs_077601.1	1.1.17.19	E2.7.1.- [EC:2.7.1.-] [COG:COG0515 COG1493]	lma:LmjF07.0900	serine/threonine kinase, putative [EC:2.7.1.-] [KO:K07198]	1.00E-26	YDR477w_1	COG0515	5.00E-26	CIPK1_ORYSA	ATP-binding;Calcium;Kinase;Manganese;Nucleotide-binding;Phosphorylation;Serine/threonine-proteinkinase;Transferase,CIPK-like protein 1 (EC 2.7.1.37) (OsCK1).	9.00E-49	GO_ID:23944	TAIR|gene:2009811 SPTR:Q93VD3 symbol:AT1G30270.1 [GO:0016301 "kinase activity" evidence=ISS] [GO:0005737 "cytoplasm" evidence=IDA] [GO:0005634 "nucleus" evidence=IDA] InterPro:IPR000719 InterPro:IPR002290 InterPro:IPR008271 Pfam:PF00069 Prosite:PS00108 InterPro:IPR004041 Prosite:PS00107 Pfam:PF03822 ProDom:PD000001 PROSITE:PS50011 SMART:SM00220 HSSP:P49137 PROSITE:PS50816 EMBL:AY056419 EMBL:AY035…	4.00E-48
Ljwgs_077601.1	3.2.12.25	PRKAA, AMPK 5-AMP-activated protein kinase, catalytic alpha subunit [EC:2.7.1.-]	lma:LmjF07.0900	serine/threonine kinase, putative [EC:2.7.1.-] [KO:K07198]	1.00E-26	YDR477w_1	COG0515	5.00E-26	CIPK1_ORYSA	ATP-binding;Calcium;Kinase;Manganese;Nucleotide-binding;Phosphorylation;Serine/threonine-proteinkinase;Transferase,CIPK-like protein 1 (EC 2.7.1.37) (OsCK1).	9.00E-49	GO_ID:23944	TAIR|gene:2009811 SPTR:Q93VD3 symbol:AT1G30270.1 [GO:0016301 "kinase activity" evidence=ISS] [GO:0005737 "cytoplasm" evidence=IDA] [GO:0005634 "nucleus" evidence=IDA] InterPro:IPR000719 InterPro:IPR002290 InterPro:IPR008271 Pfam:PF00069 Prosite:PS00108 InterPro:IPR004041 Prosite:PS00107 Pfam:PF03822 ProDom:PD000001 PROSITE:PS50011 SMART:SM00220 HSSP:P49137 PROSITE:PS50816 EMBL:AY056419 EMBL:AY035…	4.00E-48
Ljwgs_077601.1	3.2.11.36	PRKAA, AMPK 5-AMP-activated protein kinase, catalytic alpha subunit [EC:2.7.1.-]	lma:LmjF07.0900	serine/threonine kinase, putative [EC:2.7.1.-] [KO:K07198]	1.00E-26	YDR477w_1	COG0515	5.00E-26	CIPK1_ORYSA	ATP-binding;Calcium;Kinase;Manganese;Nucleotide-binding;Phosphorylation;Serine/threonine-proteinkinase;Transferase,CIPK-like protein 1 (EC 2.7.1.37) (OsCK1).	9.00E-49	GO_ID:23944	TAIR|gene:2009811 SPTR:Q93VD3 symbol:AT1G30270.1 [GO:0016301 "kinase activity" evidence=ISS] [GO:0005737 "cytoplasm" evidence=IDA] [GO:0005634 "nucleus" evidence=IDA] InterPro:IPR000719 InterPro:IPR002290 InterPro:IPR008271 Pfam:PF00069 Prosite:PS00108 InterPro:IPR004041 Prosite:PS00107 Pfam:PF03822 ProDom:PD000001 PROSITE:PS50011 SMART:SM00220 HSSP:P49137 PROSITE:PS50816 EMBL:AY056419 EMBL:AY035…	4.00E-48
Ljwgs_077601.1	1.7.8.19	WAAY, rfaY lipopolysaccharide core biosynthesis protein RFAY [EC:2.7.-.-] [COG:COG0515]	lma:LmjF07.0900	serine/threonine kinase, putative [EC:2.7.1.-] [KO:K07198]	1.00E-26	YDR477w_1	COG0515	5.00E-26	CIPK1_ORYSA	ATP-binding;Calcium;Kinase;Manganese;Nucleotide-binding;Phosphorylation;Serine/threonine-proteinkinase;Transferase,CIPK-like protein 1 (EC 2.7.1.37) (OsCK1).	9.00E-49	GO_ID:23944	TAIR|gene:2009811 SPTR:Q93VD3 symbol:AT1G30270.1 [GO:0016301 "kinase activity" evidence=ISS] [GO:0005737 "cytoplasm" evidence=IDA] [GO:0005634 "nucleus" evidence=IDA] InterPro:IPR000719 InterPro:IPR002290 InterPro:IPR008271 Pfam:PF00069 Prosite:PS00108 InterPro:IPR004041 Prosite:PS00107 Pfam:PF03822 ProDom:PD000001 PROSITE:PS50011 SMART:SM00220 HSSP:P49137 PROSITE:PS50816 EMBL:AY056419 EMBL:AY035…	4.00E-48
Ljwgs_077601.1	3.3.10.117	BMPR1 bone morphogenetic protein receptor, type I [EC:2.7.1.37]	lma:LmjF07.0900	serine/threonine kinase, putative [EC:2.7.1.-] [KO:K07198]	1.00E-26	YDR477w_1	COG0515	5.00E-26	CIPK1_ORYSA	ATP-binding;Calcium;Kinase;Manganese;Nucleotide-binding;Phosphorylation;Serine/threonine-proteinkinase;Transferase,CIPK-like protein 1 (EC 2.7.1.37) (OsCK1).	9.00E-49	GO_ID:23944	TAIR|gene:2009811 SPTR:Q93VD3 symbol:AT1G30270.1 [GO:0016301 "kinase activity" evidence=ISS] [GO:0005737 "cytoplasm" evidence=IDA] [GO:0005634 "nucleus" evidence=IDA] InterPro:IPR000719 InterPro:IPR002290 InterPro:IPR008271 Pfam:PF00069 Prosite:PS00108 InterPro:IPR004041 Prosite:PS00107 Pfam:PF03822 ProDom:PD000001 PROSITE:PS50011 SMART:SM00220 HSSP:P49137 PROSITE:PS50816 EMBL:AY056419 EMBL:AY035…	4.00E-48
Ljwgs_077601.1	1.11.16.8	E2.7.1.- [EC:2.7.1.-] [COG:COG0515 COG1493]	lma:LmjF07.0900	serine/threonine kinase, putative [EC:2.7.1.-] [KO:K07198]	1.00E-26	YDR477w_1	COG0515	5.00E-26	CIPK1_ORYSA	ATP-binding;Calcium;Kinase;Manganese;Nucleotide-binding;Phosphorylation;Serine/threonine-proteinkinase;Transferase,CIPK-like protein 1 (EC 2.7.1.37) (OsCK1).	9.00E-49	GO_ID:23944	TAIR|gene:2009811 SPTR:Q93VD3 symbol:AT1G30270.1 [GO:0016301 "kinase activity" evidence=ISS] [GO:0005737 "cytoplasm" evidence=IDA] [GO:0005634 "nucleus" evidence=IDA] InterPro:IPR000719 InterPro:IPR002290 InterPro:IPR008271 Pfam:PF00069 Prosite:PS00108 InterPro:IPR004041 Prosite:PS00107 Pfam:PF03822 ProDom:PD000001 PROSITE:PS50011 SMART:SM00220 HSSP:P49137 PROSITE:PS50816 EMBL:AY056419 EMBL:AY035…	4.00E-48
Ljwgs_077601.1	4.2.4	Cell cycle [CLASS:04110] [PATH:hsa04110] [COG:COG0515]	lma:LmjF07.0900	serine/threonine kinase, putative [EC:2.7.1.-] [KO:K07198]	1.00E-26	YDR477w_1	COG0515	5.00E-26	CIPK1_ORYSA	ATP-binding;Calcium;Kinase;Manganese;Nucleotide-binding;Phosphorylation;Serine/threonine-proteinkinase;Transferase,CIPK-like protein 1 (EC 2.7.1.37) (OsCK1).	9.00E-49	GO_ID:23944	TAIR|gene:2009811 SPTR:Q93VD3 symbol:AT1G30270.1 [GO:0016301 "kinase activity" evidence=ISS] [GO:0005737 "cytoplasm" evidence=IDA] [GO:0005634 "nucleus" evidence=IDA] InterPro:IPR000719 InterPro:IPR002290 InterPro:IPR008271 Pfam:PF00069 Prosite:PS00108 InterPro:IPR004041 Prosite:PS00107 Pfam:PF03822 ProDom:PD000001 PROSITE:PS50011 SMART:SM00220 HSSP:P49137 PROSITE:PS50816 EMBL:AY056419 EMBL:AY035…	4.00E-48
Ljwgs_077601.1	3.2.2.1	Protein kinase [EC:2.7.1.37]	lma:LmjF07.0900	serine/threonine kinase, putative [EC:2.7.1.-] [KO:K07198]	1.00E-26	YDR477w_1	COG0515	5.00E-26	CIPK1_ORYSA	ATP-binding;Calcium;Kinase;Manganese;Nucleotide-binding;Phosphorylation;Serine/threonine-proteinkinase;Transferase,CIPK-like protein 1 (EC 2.7.1.37) (OsCK1).	9.00E-49	GO_ID:23944	TAIR|gene:2009811 SPTR:Q93VD3 symbol:AT1G30270.1 [GO:0016301 "kinase activity" evidence=ISS] [GO:0005737 "cytoplasm" evidence=IDA] [GO:0005634 "nucleus" evidence=IDA] InterPro:IPR000719 InterPro:IPR002290 InterPro:IPR008271 Pfam:PF00069 Prosite:PS00108 InterPro:IPR004041 Prosite:PS00107 Pfam:PF03822 ProDom:PD000001 PROSITE:PS50011 SMART:SM00220 HSSP:P49137 PROSITE:PS50816 EMBL:AY056419 EMBL:AY035…	4.00E-48
Ljwgs_008505.1	1.4.2.20	E2.7.1.48, udk uridine kinase [EC:2.7.1.48] [COG:COG0572] [GO:0004849]	bba:Bd1530	udk; uridine kinase [EC:2.7.1.48] [KO:K00876]	2.00E-10	SPy1368	COG0572	2.00E-09	URK_STAAW	ATP-binding;Completeproteome;Kinase;Nucleotide-binding;Transferase,Uridine kinase (EC 2.7.1.48) (Uridine monophosphokinase) (Cytidine monophosphokinase).	2.00E-10	GO_ID:9325	TAIR|gene:2031540 SPTR:Q9C9B9 symbol:AT1G73980.1 [GO:0005524 "ATP binding" evidence=ISS] [GO:0009058 "biosynthesis" evidence=ISS] [GO:0016301 "kinase activity" evidence=ISS] InterPro:IPR000764 InterPro:IPR006083 InterPro:IPR008172 Pfam:PF01928 Pfam:PF00485 PRINTS:PR00988 GO:GO:0009058 EMBL:AC016662 EMBL:AF462846 EMBL:BT002630 PIR:E96767 SPTR:Q9C9B9	5.00E-67
Ljwgs_008505.1	1.2.4.9	E2.7.1.19, prkB phosphoribulokinase [EC:2.7.1.19] [COG:COG0572] [GO:0008974]	bba:Bd1530	udk; uridine kinase [EC:2.7.1.48] [KO:K00876]	2.00E-10	SPy1368	COG0572	2.00E-09	URK_STAAW	ATP-binding;Completeproteome;Kinase;Nucleotide-binding;Transferase,Uridine kinase (EC 2.7.1.48) (Uridine monophosphokinase) (Cytidine monophosphokinase).	2.00E-10	GO_ID:9325	TAIR|gene:2031540 SPTR:Q9C9B9 symbol:AT1G73980.1 [GO:0005524 "ATP binding" evidence=ISS] [GO:0009058 "biosynthesis" evidence=ISS] [GO:0016301 "kinase activity" evidence=ISS] InterPro:IPR000764 InterPro:IPR006083 InterPro:IPR008172 Pfam:PF01928 Pfam:PF00485 PRINTS:PR00988 GO:GO:0009058 EMBL:AC016662 EMBL:AF462846 EMBL:BT002630 PIR:E96767 SPTR:Q9C9B9	5.00E-67
TM0762.17	4.2.5	Apoptosis [CLASS:04210] [PATH:hsa04210] [GO:0006915]							WRK19_ARATH	ATP-binding;DNA-binding;Kinase;Leucine-richrepeat;Nuclearprotein;Nucleotide-binding;Plantdefense;Repeat;Serine/threonine-proteinkinase;Transcription;Transcriptionregulation;Transferase,Probable WRKY transcription factor 19 (WRKY DNA-binding protein 19).	1.00E-18	GO_ID:35953	TAIR|gene:2115869 SPTR:Q9SW60 symbol:AT4G08450.1 [GO:0006952 "defense response" evidence=ISS] Pfam:PF00560 InterPro:IPR003593 InterPro:IPR001611 InterPro:IPR000157 InterPro:IPR002182 InterPro:IPR000767 Pfam:PF01582 GO:GO:0006915 SMART:SM00382 GO:GO:0016020 InterPro:IPR011991 SMART:SM00255 PROSITE:PS50104 PRINTS:PR00364 Pfam:PF00931 InterPro:IPR011713 Pfam:PF07725 EMBL:AL161511 EMBL:AL110116 PIR:T…	7.00E-18
Ljwgs_015180.3	99.1.4.7477	GO_ID:46443										GO_ID:46443	TAIR|gene:2049566 SPTR:Q9ZVF8 symbol:AT2G01460.1 [GO:0008372 "cellular component unknown" evidence=ND] [GO:0005524 "ATP binding" evidence=ISS] [GO:0009058 "biosynthesis" evidence=ISS] [GO:0016301 "kinase activity" evidence=ISS] InterPro:IPR000764 InterPro:IPR006083 Pfam:PF00485 PRINTS:PR00988 GO:GO:0009058 EMBL:AC005560 PIR:A84425 SPTR:Q9ZVF8	1.00E-69
Ljwgs_033967.1.1	1.1.1.5	E2.7.1.11, pfk 6-phosphofructokinase [EC:2.7.1.11] [COG:COG0205 COG1105] [GO:0003872]										GO_ID:43493	TAIR|gene:2136848 SPTR:Q94AA4 symbol:AT4G26270.1 [GO:0003872 "6-phosphofructokinase activity" evidence=ISS] [GO:0005945 "6-phosphofructokinase complex" evidence=ISS] [GO:0006096 "glycolysis" evidence=ISS] InterPro:IPR000023 Pfam:PF00365 GO:GO:0006096 HSSP:P00512 PRINTS:PR00476 ProDom:PD000707 InterPro:IPR012004 PIRSF:PIRSF000534 EMBL:AY049245 EMBL:AY090267 SPTR:Q94AA4	1.00E-10
Ljwgs_033967.1.1	3.2.11.33	E2.7.1.11, pfk 6-phosphofructokinase [EC:2.7.1.11] [COG:COG0205 COG1105] [GO:0003872]										GO_ID:43493	TAIR|gene:2136848 SPTR:Q94AA4 symbol:AT4G26270.1 [GO:0003872 "6-phosphofructokinase activity" evidence=ISS] [GO:0005945 "6-phosphofructokinase complex" evidence=ISS] [GO:0006096 "glycolysis" evidence=ISS] InterPro:IPR000023 Pfam:PF00365 GO:GO:0006096 HSSP:P00512 PRINTS:PR00476 ProDom:PD000707 InterPro:IPR012004 PIRSF:PIRSF000534 EMBL:AY049245 EMBL:AY090267 SPTR:Q94AA4	1.00E-10
Ljwgs_033967.1.1	1.1.6.19	E2.7.1.11, pfk 6-phosphofructokinase [EC:2.7.1.11] [COG:COG0205 COG1105] [GO:0003872]										GO_ID:43493	TAIR|gene:2136848 SPTR:Q94AA4 symbol:AT4G26270.1 [GO:0003872 "6-phosphofructokinase activity" evidence=ISS] [GO:0005945 "6-phosphofructokinase complex" evidence=ISS] [GO:0006096 "glycolysis" evidence=ISS] InterPro:IPR000023 Pfam:PF00365 GO:GO:0006096 HSSP:P00512 PRINTS:PR00476 ProDom:PD000707 InterPro:IPR012004 PIRSF:PIRSF000534 EMBL:AY049245 EMBL:AY090267 SPTR:Q94AA4	1.00E-10
Ljwgs_033967.1.1	1.1.5.20	E2.7.1.11, pfk 6-phosphofructokinase [EC:2.7.1.11] [COG:COG0205 COG1105] [GO:0003872]										GO_ID:43493	TAIR|gene:2136848 SPTR:Q94AA4 symbol:AT4G26270.1 [GO:0003872 "6-phosphofructokinase activity" evidence=ISS] [GO:0005945 "6-phosphofructokinase complex" evidence=ISS] [GO:0006096 "glycolysis" evidence=ISS] InterPro:IPR000023 Pfam:PF00365 GO:GO:0006096 HSSP:P00512 PRINTS:PR00476 ProDom:PD000707 InterPro:IPR012004 PIRSF:PIRSF000534 EMBL:AY049245 EMBL:AY090267 SPTR:Q94AA4	1.00E-10
Ljwgs_033967.1.1	1.1.3.15	E2.7.1.11, pfk 6-phosphofructokinase [EC:2.7.1.11] [COG:COG0205 COG1105] [GO:0003872]										GO_ID:43493	TAIR|gene:2136848 SPTR:Q94AA4 symbol:AT4G26270.1 [GO:0003872 "6-phosphofructokinase activity" evidence=ISS] [GO:0005945 "6-phosphofructokinase complex" evidence=ISS] [GO:0006096 "glycolysis" evidence=ISS] InterPro:IPR000023 Pfam:PF00365 GO:GO:0006096 HSSP:P00512 PRINTS:PR00476 ProDom:PD000707 InterPro:IPR012004 PIRSF:PIRSF000534 EMBL:AY049245 EMBL:AY090267 SPTR:Q94AA4	1.00E-10
chr4.TM0844.26	1.5.10.26	E2.7.3.2 creatine kinase [EC:2.7.3.2] [GO:0004111]	ath:At1g44170	T7O23.15; aldehyde dehydrogenase, putative (ALDH) [EC:1.2.1.3] [KO:K00128]	5.00E-87	slr0091	COG1012	4.00E-56	AL3A1_MOUSE	NADP;Oxidoreductase;Polymorphism,Aldehyde dehydrogenase, dimeric NADP-preferring (EC 1.2.1.5) (ALDH class 3) (Dioxin-inducible aldehyde dehydrogenase 3).	3.00E-51	GO_ID:27326	TAIR|gene:2116133 SPTR:Q940H4 symbol:AT4G34240.1 [GO:0004028 "aldehyde dehydrogenase activity" evidence=ISS] InterPro:IPR002086 Pfam:PF00171 GO:GO:0008152 PROSITE:PS00070 HSSP:P11883 EMBL:AY054633 EMBL:AY081532 SPTR:Q940H4	3.00E-95
Ljwgs_086627.1	3.3.10.117	BMPR1 bone morphogenetic protein receptor, type I [EC:2.7.1.37]	ath:At5g02290	T1E22.50; protein kinase, putative [EC:2.7.1.37] [KO:K00870]	6.00E-15				SRK6_BRAOE	ATP-binding;Glycoprotein;Kinase;Membrane;Nucleotide-binding;Receptor;Self-incompatibility;Serine/threonine-proteinkinase;Signal;Transferase;Transmembrane,Putative serine/threonine-protein kinase receptor precursor (EC 2.7.1.37) (S-receptor kinase) (SRK).	7.00E-50	GO_ID:26674	TAIR|gene:2141180 SPTR:O81905 symbol:AT4G21380.1 [GO:0016301 "kinase activity" evidence=ISS] InterPro:IPR000719 InterPro:IPR008271 Prosite:PS00108 InterPro:IPR003609 InterPro:IPR000858 InterPro:IPR001480 Prosite:PS00107 Pfam:PF01453 ProDom:PD000001 PROSITE:PS50011 PROSITE:PS50948 SMART:SM00473 HSSP:P06239 Pfam:PF00954 SMART:SM00108 PROSITE:PS50927 EMBL:AL031187 EMBL:AL161555 EMBL:AK118895 EMBL:BT…	2.00E-57
Ljwgs_086627.1	3.2.2.1	Protein kinase [EC:2.7.1.37]	ath:At5g02290	T1E22.50; protein kinase, putative [EC:2.7.1.37] [KO:K00870]	6.00E-15				SRK6_BRAOE	ATP-binding;Glycoprotein;Kinase;Membrane;Nucleotide-binding;Receptor;Self-incompatibility;Serine/threonine-proteinkinase;Signal;Transferase;Transmembrane,Putative serine/threonine-protein kinase receptor precursor (EC 2.7.1.37) (S-receptor kinase) (SRK).	7.00E-50	GO_ID:26674	TAIR|gene:2141180 SPTR:O81905 symbol:AT4G21380.1 [GO:0016301 "kinase activity" evidence=ISS] InterPro:IPR000719 InterPro:IPR008271 Prosite:PS00108 InterPro:IPR003609 InterPro:IPR000858 InterPro:IPR001480 Prosite:PS00107 Pfam:PF01453 ProDom:PD000001 PROSITE:PS50011 PROSITE:PS50948 SMART:SM00473 HSSP:P06239 Pfam:PF00954 SMART:SM00108 PROSITE:PS50927 EMBL:AL031187 EMBL:AL161555 EMBL:AK118895 EMBL:BT…	2.00E-57
Ljwgs_098066.2	4.1.1.2	[COG:COG0643 COG0784 COG0835] [GO:0000155 0000156 0004673]	spo:SPCC74.06	putative sensor-like histidine kinase [KO:K02486]	4.00E-09	CC3219_2	COG0784	3.00E-09	MAK3_SCHPO	Completeproteome;Kinase;Membrane;Phosphorylation;Repeat;Sensorytransduction;TPRrepeat;Transferase;Transmembrane;Two-componentregulatorysystem,Peroxide stress-activated histidine kinase mak3 (EC 2.7.3.-) (Mcs4- associated kinase 3) (His-Asp phosphorelay kinase phk2).	2.00E-09	GO_ID:21630	TAIR|gene:2177260 SPTR:Q9C5U2 symbol:AT5G35750.1 [GO:0009736 "cytokinin mediated signaling" evidence=TAS] InterPro:IPR003594 Pfam:PF02518 InterPro:IPR003661 InterPro:IPR004358 InterPro:IPR001789 InterPro:IPR006189 InterPro:IPR005467 Pfam:PF00072 Pfam:PF00512 SMART:SM00387 PROSITE:PS50109 PRINTS:PR00344 ProDom:PD000039 SMART:SM00448 PROSITE:PS50110 SMART:SM00388 Pfam:PF03924 PROSITE:PS50839 HSSP:P…	3.00E-44
Ljwgs_098066.2	3.2.1.1.10	HD.OT.S two-component system, unclassified family, sensor kinase [EC:2.7.3.-]	spo:SPCC74.06	putative sensor-like histidine kinase [KO:K02486]	4.00E-09	CC3219_2	COG0784	3.00E-09	MAK3_SCHPO	Completeproteome;Kinase;Membrane;Phosphorylation;Repeat;Sensorytransduction;TPRrepeat;Transferase;Transmembrane;Two-componentregulatorysystem,Peroxide stress-activated histidine kinase mak3 (EC 2.7.3.-) (Mcs4- associated kinase 3) (His-Asp phosphorelay kinase phk2).	2.00E-09	GO_ID:21630	TAIR|gene:2177260 SPTR:Q9C5U2 symbol:AT5G35750.1 [GO:0009736 "cytokinin mediated signaling" evidence=TAS] InterPro:IPR003594 Pfam:PF02518 InterPro:IPR003661 InterPro:IPR004358 InterPro:IPR001789 InterPro:IPR006189 InterPro:IPR005467 Pfam:PF00072 Pfam:PF00512 SMART:SM00387 PROSITE:PS50109 PRINTS:PR00344 ProDom:PD000039 SMART:SM00448 PROSITE:PS50110 SMART:SM00388 Pfam:PF03924 PROSITE:PS50839 HSSP:P…	3.00E-44
Ljwgs_098066.2	2.3.3.19	[COG:COG0784]	spo:SPCC74.06	putative sensor-like histidine kinase [KO:K02486]	4.00E-09	CC3219_2	COG0784	3.00E-09	MAK3_SCHPO	Completeproteome;Kinase;Membrane;Phosphorylation;Repeat;Sensorytransduction;TPRrepeat;Transferase;Transmembrane;Two-componentregulatorysystem,Peroxide stress-activated histidine kinase mak3 (EC 2.7.3.-) (Mcs4- associated kinase 3) (His-Asp phosphorelay kinase phk2).	2.00E-09	GO_ID:21630	TAIR|gene:2177260 SPTR:Q9C5U2 symbol:AT5G35750.1 [GO:0009736 "cytokinin mediated signaling" evidence=TAS] InterPro:IPR003594 Pfam:PF02518 InterPro:IPR003661 InterPro:IPR004358 InterPro:IPR001789 InterPro:IPR006189 InterPro:IPR005467 Pfam:PF00072 Pfam:PF00512 SMART:SM00387 PROSITE:PS50109 PRINTS:PR00344 ProDom:PD000039 SMART:SM00448 PROSITE:PS50110 SMART:SM00388 Pfam:PF03924 PROSITE:PS50839 HSSP:P…	3.00E-44
Ljwgs_098066.2	2.3.3.23	PILL type IV pili sensor histidine kinase/response regulator [COG:COG0643 COG0784]	spo:SPCC74.06	putative sensor-like histidine kinase [KO:K02486]	4.00E-09	CC3219_2	COG0784	3.00E-09	MAK3_SCHPO	Completeproteome;Kinase;Membrane;Phosphorylation;Repeat;Sensorytransduction;TPRrepeat;Transferase;Transmembrane;Two-componentregulatorysystem,Peroxide stress-activated histidine kinase mak3 (EC 2.7.3.-) (Mcs4- associated kinase 3) (His-Asp phosphorelay kinase phk2).	2.00E-09	GO_ID:21630	TAIR|gene:2177260 SPTR:Q9C5U2 symbol:AT5G35750.1 [GO:0009736 "cytokinin mediated signaling" evidence=TAS] InterPro:IPR003594 Pfam:PF02518 InterPro:IPR003661 InterPro:IPR004358 InterPro:IPR001789 InterPro:IPR006189 InterPro:IPR005467 Pfam:PF00072 Pfam:PF00512 SMART:SM00387 PROSITE:PS50109 PRINTS:PR00344 ProDom:PD000039 SMART:SM00448 PROSITE:PS50110 SMART:SM00388 Pfam:PF03924 PROSITE:PS50839 HSSP:P…	3.00E-44
Ljwgs_098066.2	3.2.1.2	Response regulator [GO:0000156] [COG:COG0784 COG2204 COG2197]	spo:SPCC74.06	putative sensor-like histidine kinase [KO:K02486]	4.00E-09	CC3219_2	COG0784	3.00E-09	MAK3_SCHPO	Completeproteome;Kinase;Membrane;Phosphorylation;Repeat;Sensorytransduction;TPRrepeat;Transferase;Transmembrane;Two-componentregulatorysystem,Peroxide stress-activated histidine kinase mak3 (EC 2.7.3.-) (Mcs4- associated kinase 3) (His-Asp phosphorelay kinase phk2).	2.00E-09	GO_ID:21630	TAIR|gene:2177260 SPTR:Q9C5U2 symbol:AT5G35750.1 [GO:0009736 "cytokinin mediated signaling" evidence=TAS] InterPro:IPR003594 Pfam:PF02518 InterPro:IPR003661 InterPro:IPR004358 InterPro:IPR001789 InterPro:IPR006189 InterPro:IPR005467 Pfam:PF00072 Pfam:PF00512 SMART:SM00387 PROSITE:PS50109 PRINTS:PR00344 ProDom:PD000039 SMART:SM00448 PROSITE:PS50110 SMART:SM00388 Pfam:PF03924 PROSITE:PS50839 HSSP:P…	3.00E-44
chr2.TM0512.12	1.9.4.15	E2.7.1.- [EC:2.7.1.-] [COG:COG0515 COG1493]	hsa:65266	WNK4, PRKWNK4; WNK lysine deficient protein kinase 4 [EC:2.7.1.37] [KO:K00870]	9.00E-65	YHR102w	COG0515	1.00E-21	WNK3_HUMAN	ATP-binding;Kinase;Nucleotide-binding;Phosphorylation;Serine/threonine-proteinkinase;Transferase,Serine/threonine-protein kinase WNK3 (EC 2.7.1.37) (Protein kinase with no lysine 3) (Protein kinase, lysine-deficient 3).	2.00E-69	GO_ID:19598	TAIR|gene:504953485 SPTR:Q9STK6 symbol:AT3G48260.1 [GO:0016301 "kinase activity" evidence=ISS] InterPro:IPR000719 InterPro:IPR008271 Pfam:PF00069 Prosite:PS00108 ProDom:PD000001 PROSITE:PS50011 HSSP:P36897 EMBL:AL049659 EMBL:AB085616 PIR:T06716 SPTR:Q9STK6	8.00E-104
chr2.TM0512.12	1.7.8.19	WAAY, rfaY lipopolysaccharide core biosynthesis protein RFAY [EC:2.7.-.-] [COG:COG0515]	hsa:65266	WNK4, PRKWNK4; WNK lysine deficient protein kinase 4 [EC:2.7.1.37] [KO:K00870]	9.00E-65	YHR102w	COG0515	1.00E-21	WNK3_HUMAN	ATP-binding;Kinase;Nucleotide-binding;Phosphorylation;Serine/threonine-proteinkinase;Transferase,Serine/threonine-protein kinase WNK3 (EC 2.7.1.37) (Protein kinase with no lysine 3) (Protein kinase, lysine-deficient 3).	2.00E-69	GO_ID:19598	TAIR|gene:504953485 SPTR:Q9STK6 symbol:AT3G48260.1 [GO:0016301 "kinase activity" evidence=ISS] InterPro:IPR000719 InterPro:IPR008271 Pfam:PF00069 Prosite:PS00108 ProDom:PD000001 PROSITE:PS50011 HSSP:P36897 EMBL:AL049659 EMBL:AB085616 PIR:T06716 SPTR:Q9STK6	8.00E-104
chr2.TM0512.12	1.1.17.19	E2.7.1.- [EC:2.7.1.-] [COG:COG0515 COG1493]	hsa:65266	WNK4, PRKWNK4; WNK lysine deficient protein kinase 4 [EC:2.7.1.37] [KO:K00870]	9.00E-65	YHR102w	COG0515	1.00E-21	WNK3_HUMAN	ATP-binding;Kinase;Nucleotide-binding;Phosphorylation;Serine/threonine-proteinkinase;Transferase,Serine/threonine-protein kinase WNK3 (EC 2.7.1.37) (Protein kinase with no lysine 3) (Protein kinase, lysine-deficient 3).	2.00E-69	GO_ID:19598	TAIR|gene:504953485 SPTR:Q9STK6 symbol:AT3G48260.1 [GO:0016301 "kinase activity" evidence=ISS] InterPro:IPR000719 InterPro:IPR008271 Pfam:PF00069 Prosite:PS00108 ProDom:PD000001 PROSITE:PS50011 HSSP:P36897 EMBL:AL049659 EMBL:AB085616 PIR:T06716 SPTR:Q9STK6	8.00E-104
chr2.TM0512.12	3.3.10.117	BMPR1 bone morphogenetic protein receptor, type I [EC:2.7.1.37]	hsa:65266	WNK4, PRKWNK4; WNK lysine deficient protein kinase 4 [EC:2.7.1.37] [KO:K00870]	9.00E-65	YHR102w	COG0515	1.00E-21	WNK3_HUMAN	ATP-binding;Kinase;Nucleotide-binding;Phosphorylation;Serine/threonine-proteinkinase;Transferase,Serine/threonine-protein kinase WNK3 (EC 2.7.1.37) (Protein kinase with no lysine 3) (Protein kinase, lysine-deficient 3).	2.00E-69	GO_ID:19598	TAIR|gene:504953485 SPTR:Q9STK6 symbol:AT3G48260.1 [GO:0016301 "kinase activity" evidence=ISS] InterPro:IPR000719 InterPro:IPR008271 Pfam:PF00069 Prosite:PS00108 ProDom:PD000001 PROSITE:PS50011 HSSP:P36897 EMBL:AL049659 EMBL:AB085616 PIR:T06716 SPTR:Q9STK6	8.00E-104
chr2.TM0512.12	1.11.16.8	E2.7.1.- [EC:2.7.1.-] [COG:COG0515 COG1493]	hsa:65266	WNK4, PRKWNK4; WNK lysine deficient protein kinase 4 [EC:2.7.1.37] [KO:K00870]	9.00E-65	YHR102w	COG0515	1.00E-21	WNK3_HUMAN	ATP-binding;Kinase;Nucleotide-binding;Phosphorylation;Serine/threonine-proteinkinase;Transferase,Serine/threonine-protein kinase WNK3 (EC 2.7.1.37) (Protein kinase with no lysine 3) (Protein kinase, lysine-deficient 3).	2.00E-69	GO_ID:19598	TAIR|gene:504953485 SPTR:Q9STK6 symbol:AT3G48260.1 [GO:0016301 "kinase activity" evidence=ISS] InterPro:IPR000719 InterPro:IPR008271 Pfam:PF00069 Prosite:PS00108 ProDom:PD000001 PROSITE:PS50011 HSSP:P36897 EMBL:AL049659 EMBL:AB085616 PIR:T06716 SPTR:Q9STK6	8.00E-104
chr2.TM0512.12	4.2.4	Cell cycle [CLASS:04110] [PATH:hsa04110] [COG:COG0515]	hsa:65266	WNK4, PRKWNK4; WNK lysine deficient protein kinase 4 [EC:2.7.1.37] [KO:K00870]	9.00E-65	YHR102w	COG0515	1.00E-21	WNK3_HUMAN	ATP-binding;Kinase;Nucleotide-binding;Phosphorylation;Serine/threonine-proteinkinase;Transferase,Serine/threonine-protein kinase WNK3 (EC 2.7.1.37) (Protein kinase with no lysine 3) (Protein kinase, lysine-deficient 3).	2.00E-69	GO_ID:19598	TAIR|gene:504953485 SPTR:Q9STK6 symbol:AT3G48260.1 [GO:0016301 "kinase activity" evidence=ISS] InterPro:IPR000719 InterPro:IPR008271 Pfam:PF00069 Prosite:PS00108 ProDom:PD000001 PROSITE:PS50011 HSSP:P36897 EMBL:AL049659 EMBL:AB085616 PIR:T06716 SPTR:Q9STK6	8.00E-104
chr2.TM0512.12	3.2.2.1	Protein kinase [EC:2.7.1.37]	hsa:65266	WNK4, PRKWNK4; WNK lysine deficient protein kinase 4 [EC:2.7.1.37] [KO:K00870]	9.00E-65	YHR102w	COG0515	1.00E-21	WNK3_HUMAN	ATP-binding;Kinase;Nucleotide-binding;Phosphorylation;Serine/threonine-proteinkinase;Transferase,Serine/threonine-protein kinase WNK3 (EC 2.7.1.37) (Protein kinase with no lysine 3) (Protein kinase, lysine-deficient 3).	2.00E-69	GO_ID:19598	TAIR|gene:504953485 SPTR:Q9STK6 symbol:AT3G48260.1 [GO:0016301 "kinase activity" evidence=ISS] InterPro:IPR000719 InterPro:IPR008271 Pfam:PF00069 Prosite:PS00108 ProDom:PD000001 PROSITE:PS50011 HSSP:P36897 EMBL:AL049659 EMBL:AB085616 PIR:T06716 SPTR:Q9STK6	8.00E-104
chr1.CM0105.92	1.9.4.15	E2.7.1.- [EC:2.7.1.-] [COG:COG0515 COG1493]	ath:At4g28490	F20O9.180; leucine-rich repeat transmembrane protein kinase, putative [EC:2.7.1.37] [KO:K00870]	1.00E-105	BS_yloP_1	COG0515	9.00E-19	PSKR_ARATH	ATP-binding;Glycoprotein;Hypotheticalprotein;Kinase;Leucine-richrepeat;Membrane;Nucleotide-binding;Receptor;Repeat;Serine/threonine-proteinkinase;Signal;Transferase;Transmembrane,Putative phytosulfokine receptor precursor (EC 2.7.1.37) (Phytosulfokine LRR receptor kinase).	0	GO_ID:438	TAIR|gene:2207055 SPTR:Q9C7S5 symbol:AT1G72300.1 [GO:0008372 "cellular component unknown" evidence=ND] [GO:0004674 "protein serine/threonine kinase activity" evidence=ISS] [GO:0005524 "ATP binding" evidence=ISS] [GO:0006468 "protein amino acid phosphorylation" evidence=ISS] [GO:0007169 "transmembrane receptor protein tyrosine kinase signaling pathway" evidence=ISS] Pfam:PF00560 InterPro:IPR000719…	0
chr1.CM0105.92	1.7.8.19	WAAY, rfaY lipopolysaccharide core biosynthesis protein RFAY [EC:2.7.-.-] [COG:COG0515]	ath:At4g28490	F20O9.180; leucine-rich repeat transmembrane protein kinase, putative [EC:2.7.1.37] [KO:K00870]	1.00E-105	BS_yloP_1	COG0515	9.00E-19	PSKR_ARATH	ATP-binding;Glycoprotein;Hypotheticalprotein;Kinase;Leucine-richrepeat;Membrane;Nucleotide-binding;Receptor;Repeat;Serine/threonine-proteinkinase;Signal;Transferase;Transmembrane,Putative phytosulfokine receptor precursor (EC 2.7.1.37) (Phytosulfokine LRR receptor kinase).	0	GO_ID:438	TAIR|gene:2207055 SPTR:Q9C7S5 symbol:AT1G72300.1 [GO:0008372 "cellular component unknown" evidence=ND] [GO:0004674 "protein serine/threonine kinase activity" evidence=ISS] [GO:0005524 "ATP binding" evidence=ISS] [GO:0006468 "protein amino acid phosphorylation" evidence=ISS] [GO:0007169 "transmembrane receptor protein tyrosine kinase signaling pathway" evidence=ISS] Pfam:PF00560 InterPro:IPR000719…	0
chr1.CM0105.92	1.1.17.19	E2.7.1.- [EC:2.7.1.-] [COG:COG0515 COG1493]	ath:At4g28490	F20O9.180; leucine-rich repeat transmembrane protein kinase, putative [EC:2.7.1.37] [KO:K00870]	1.00E-105	BS_yloP_1	COG0515	9.00E-19	PSKR_ARATH	ATP-binding;Glycoprotein;Hypotheticalprotein;Kinase;Leucine-richrepeat;Membrane;Nucleotide-binding;Receptor;Repeat;Serine/threonine-proteinkinase;Signal;Transferase;Transmembrane,Putative phytosulfokine receptor precursor (EC 2.7.1.37) (Phytosulfokine LRR receptor kinase).	0	GO_ID:438	TAIR|gene:2207055 SPTR:Q9C7S5 symbol:AT1G72300.1 [GO:0008372 "cellular component unknown" evidence=ND] [GO:0004674 "protein serine/threonine kinase activity" evidence=ISS] [GO:0005524 "ATP binding" evidence=ISS] [GO:0006468 "protein amino acid phosphorylation" evidence=ISS] [GO:0007169 "transmembrane receptor protein tyrosine kinase signaling pathway" evidence=ISS] Pfam:PF00560 InterPro:IPR000719…	0
chr1.CM0105.92	3.3.10.117	BMPR1 bone morphogenetic protein receptor, type I [EC:2.7.1.37]	ath:At4g28490	F20O9.180; leucine-rich repeat transmembrane protein kinase, putative [EC:2.7.1.37] [KO:K00870]	1.00E-105	BS_yloP_1	COG0515	9.00E-19	PSKR_ARATH	ATP-binding;Glycoprotein;Hypotheticalprotein;Kinase;Leucine-richrepeat;Membrane;Nucleotide-binding;Receptor;Repeat;Serine/threonine-proteinkinase;Signal;Transferase;Transmembrane,Putative phytosulfokine receptor precursor (EC 2.7.1.37) (Phytosulfokine LRR receptor kinase).	0	GO_ID:438	TAIR|gene:2207055 SPTR:Q9C7S5 symbol:AT1G72300.1 [GO:0008372 "cellular component unknown" evidence=ND] [GO:0004674 "protein serine/threonine kinase activity" evidence=ISS] [GO:0005524 "ATP binding" evidence=ISS] [GO:0006468 "protein amino acid phosphorylation" evidence=ISS] [GO:0007169 "transmembrane receptor protein tyrosine kinase signaling pathway" evidence=ISS] Pfam:PF00560 InterPro:IPR000719…	0
chr1.CM0105.92	1.11.16.8	E2.7.1.- [EC:2.7.1.-] [COG:COG0515 COG1493]	ath:At4g28490	F20O9.180; leucine-rich repeat transmembrane protein kinase, putative [EC:2.7.1.37] [KO:K00870]	1.00E-105	BS_yloP_1	COG0515	9.00E-19	PSKR_ARATH	ATP-binding;Glycoprotein;Hypotheticalprotein;Kinase;Leucine-richrepeat;Membrane;Nucleotide-binding;Receptor;Repeat;Serine/threonine-proteinkinase;Signal;Transferase;Transmembrane,Putative phytosulfokine receptor precursor (EC 2.7.1.37) (Phytosulfokine LRR receptor kinase).	0	GO_ID:438	TAIR|gene:2207055 SPTR:Q9C7S5 symbol:AT1G72300.1 [GO:0008372 "cellular component unknown" evidence=ND] [GO:0004674 "protein serine/threonine kinase activity" evidence=ISS] [GO:0005524 "ATP binding" evidence=ISS] [GO:0006468 "protein amino acid phosphorylation" evidence=ISS] [GO:0007169 "transmembrane receptor protein tyrosine kinase signaling pathway" evidence=ISS] Pfam:PF00560 InterPro:IPR000719…	0
chr1.CM0105.92	4.2.4	Cell cycle [CLASS:04110] [PATH:hsa04110] [COG:COG0515]	ath:At4g28490	F20O9.180; leucine-rich repeat transmembrane protein kinase, putative [EC:2.7.1.37] [KO:K00870]	1.00E-105	BS_yloP_1	COG0515	9.00E-19	PSKR_ARATH	ATP-binding;Glycoprotein;Hypotheticalprotein;Kinase;Leucine-richrepeat;Membrane;Nucleotide-binding;Receptor;Repeat;Serine/threonine-proteinkinase;Signal;Transferase;Transmembrane,Putative phytosulfokine receptor precursor (EC 2.7.1.37) (Phytosulfokine LRR receptor kinase).	0	GO_ID:438	TAIR|gene:2207055 SPTR:Q9C7S5 symbol:AT1G72300.1 [GO:0008372 "cellular component unknown" evidence=ND] [GO:0004674 "protein serine/threonine kinase activity" evidence=ISS] [GO:0005524 "ATP binding" evidence=ISS] [GO:0006468 "protein amino acid phosphorylation" evidence=ISS] [GO:0007169 "transmembrane receptor protein tyrosine kinase signaling pathway" evidence=ISS] Pfam:PF00560 InterPro:IPR000719…	0
chr1.CM0105.92	3.2.2.1	Protein kinase [EC:2.7.1.37]	ath:At4g28490	F20O9.180; leucine-rich repeat transmembrane protein kinase, putative [EC:2.7.1.37] [KO:K00870]	1.00E-105	BS_yloP_1	COG0515	9.00E-19	PSKR_ARATH	ATP-binding;Glycoprotein;Hypotheticalprotein;Kinase;Leucine-richrepeat;Membrane;Nucleotide-binding;Receptor;Repeat;Serine/threonine-proteinkinase;Signal;Transferase;Transmembrane,Putative phytosulfokine receptor precursor (EC 2.7.1.37) (Phytosulfokine LRR receptor kinase).	0	GO_ID:438	TAIR|gene:2207055 SPTR:Q9C7S5 symbol:AT1G72300.1 [GO:0008372 "cellular component unknown" evidence=ND] [GO:0004674 "protein serine/threonine kinase activity" evidence=ISS] [GO:0005524 "ATP binding" evidence=ISS] [GO:0006468 "protein amino acid phosphorylation" evidence=ISS] [GO:0007169 "transmembrane receptor protein tyrosine kinase signaling pathway" evidence=ISS] Pfam:PF00560 InterPro:IPR000719…	0
Ljwgs_051950.1	1.9.4.15	E2.7.1.- [EC:2.7.1.-] [COG:COG0515 COG1493]	ath:At5g02290	T1E22.50; protein kinase, putative [EC:2.7.1.37] [KO:K00870]	9.00E-48	BH2504_1	COG0515	1.00E-17	SRK6_BRAOE	ATP-binding;Glycoprotein;Kinase;Membrane;Nucleotide-binding;Receptor;Self-incompatibility;Serine/threonine-proteinkinase;Signal;Transferase;Transmembrane,Putative serine/threonine-protein kinase receptor precursor (EC 2.7.1.37) (S-receptor kinase) (SRK).	1.00E-90	GO_ID:30110	TAIR|gene:2121675 SPTR:Q8GYA4 symbol:AT4G23180.1 [GO:0016301 "kinase activity" evidence=ISS] InterPro:IPR000719 InterPro:IPR008271 Pfam:PF00069 Prosite:PS00108 InterPro:IPR002902 Prosite:PS00107 Pfam:PF01657 ProDom:PD000001 PROSITE:PS50011 HSSP:P00523 EMBL:AK117765 EMBL:BT005954 SPTR:Q8GYA4	2.00E-122
Ljwgs_051950.1	1.7.8.19	WAAY, rfaY lipopolysaccharide core biosynthesis protein RFAY [EC:2.7.-.-] [COG:COG0515]	ath:At5g02290	T1E22.50; protein kinase, putative [EC:2.7.1.37] [KO:K00870]	9.00E-48	BH2504_1	COG0515	1.00E-17	SRK6_BRAOE	ATP-binding;Glycoprotein;Kinase;Membrane;Nucleotide-binding;Receptor;Self-incompatibility;Serine/threonine-proteinkinase;Signal;Transferase;Transmembrane,Putative serine/threonine-protein kinase receptor precursor (EC 2.7.1.37) (S-receptor kinase) (SRK).	1.00E-90	GO_ID:30110	TAIR|gene:2121675 SPTR:Q8GYA4 symbol:AT4G23180.1 [GO:0016301 "kinase activity" evidence=ISS] InterPro:IPR000719 InterPro:IPR008271 Pfam:PF00069 Prosite:PS00108 InterPro:IPR002902 Prosite:PS00107 Pfam:PF01657 ProDom:PD000001 PROSITE:PS50011 HSSP:P00523 EMBL:AK117765 EMBL:BT005954 SPTR:Q8GYA4	2.00E-122
Ljwgs_051950.1	1.1.17.19	E2.7.1.- [EC:2.7.1.-] [COG:COG0515 COG1493]	ath:At5g02290	T1E22.50; protein kinase, putative [EC:2.7.1.37] [KO:K00870]	9.00E-48	BH2504_1	COG0515	1.00E-17	SRK6_BRAOE	ATP-binding;Glycoprotein;Kinase;Membrane;Nucleotide-binding;Receptor;Self-incompatibility;Serine/threonine-proteinkinase;Signal;Transferase;Transmembrane,Putative serine/threonine-protein kinase receptor precursor (EC 2.7.1.37) (S-receptor kinase) (SRK).	1.00E-90	GO_ID:30110	TAIR|gene:2121675 SPTR:Q8GYA4 symbol:AT4G23180.1 [GO:0016301 "kinase activity" evidence=ISS] InterPro:IPR000719 InterPro:IPR008271 Pfam:PF00069 Prosite:PS00108 InterPro:IPR002902 Prosite:PS00107 Pfam:PF01657 ProDom:PD000001 PROSITE:PS50011 HSSP:P00523 EMBL:AK117765 EMBL:BT005954 SPTR:Q8GYA4	2.00E-122
Ljwgs_051950.1	3.3.10.117	BMPR1 bone morphogenetic protein receptor, type I [EC:2.7.1.37]	ath:At5g02290	T1E22.50; protein kinase, putative [EC:2.7.1.37] [KO:K00870]	9.00E-48	BH2504_1	COG0515	1.00E-17	SRK6_BRAOE	ATP-binding;Glycoprotein;Kinase;Membrane;Nucleotide-binding;Receptor;Self-incompatibility;Serine/threonine-proteinkinase;Signal;Transferase;Transmembrane,Putative serine/threonine-protein kinase receptor precursor (EC 2.7.1.37) (S-receptor kinase) (SRK).	1.00E-90	GO_ID:30110	TAIR|gene:2121675 SPTR:Q8GYA4 symbol:AT4G23180.1 [GO:0016301 "kinase activity" evidence=ISS] InterPro:IPR000719 InterPro:IPR008271 Pfam:PF00069 Prosite:PS00108 InterPro:IPR002902 Prosite:PS00107 Pfam:PF01657 ProDom:PD000001 PROSITE:PS50011 HSSP:P00523 EMBL:AK117765 EMBL:BT005954 SPTR:Q8GYA4	2.00E-122
Ljwgs_051950.1	1.11.16.8	E2.7.1.- [EC:2.7.1.-] [COG:COG0515 COG1493]	ath:At5g02290	T1E22.50; protein kinase, putative [EC:2.7.1.37] [KO:K00870]	9.00E-48	BH2504_1	COG0515	1.00E-17	SRK6_BRAOE	ATP-binding;Glycoprotein;Kinase;Membrane;Nucleotide-binding;Receptor;Self-incompatibility;Serine/threonine-proteinkinase;Signal;Transferase;Transmembrane,Putative serine/threonine-protein kinase receptor precursor (EC 2.7.1.37) (S-receptor kinase) (SRK).	1.00E-90	GO_ID:30110	TAIR|gene:2121675 SPTR:Q8GYA4 symbol:AT4G23180.1 [GO:0016301 "kinase activity" evidence=ISS] InterPro:IPR000719 InterPro:IPR008271 Pfam:PF00069 Prosite:PS00108 InterPro:IPR002902 Prosite:PS00107 Pfam:PF01657 ProDom:PD000001 PROSITE:PS50011 HSSP:P00523 EMBL:AK117765 EMBL:BT005954 SPTR:Q8GYA4	2.00E-122
Ljwgs_051950.1	4.2.4	Cell cycle [CLASS:04110] [PATH:hsa04110] [COG:COG0515]	ath:At5g02290	T1E22.50; protein kinase, putative [EC:2.7.1.37] [KO:K00870]	9.00E-48	BH2504_1	COG0515	1.00E-17	SRK6_BRAOE	ATP-binding;Glycoprotein;Kinase;Membrane;Nucleotide-binding;Receptor;Self-incompatibility;Serine/threonine-proteinkinase;Signal;Transferase;Transmembrane,Putative serine/threonine-protein kinase receptor precursor (EC 2.7.1.37) (S-receptor kinase) (SRK).	1.00E-90	GO_ID:30110	TAIR|gene:2121675 SPTR:Q8GYA4 symbol:AT4G23180.1 [GO:0016301 "kinase activity" evidence=ISS] InterPro:IPR000719 InterPro:IPR008271 Pfam:PF00069 Prosite:PS00108 InterPro:IPR002902 Prosite:PS00107 Pfam:PF01657 ProDom:PD000001 PROSITE:PS50011 HSSP:P00523 EMBL:AK117765 EMBL:BT005954 SPTR:Q8GYA4	2.00E-122
Ljwgs_051950.1	3.2.2.1	Protein kinase [EC:2.7.1.37]	ath:At5g02290	T1E22.50; protein kinase, putative [EC:2.7.1.37] [KO:K00870]	9.00E-48	BH2504_1	COG0515	1.00E-17	SRK6_BRAOE	ATP-binding;Glycoprotein;Kinase;Membrane;Nucleotide-binding;Receptor;Self-incompatibility;Serine/threonine-proteinkinase;Signal;Transferase;Transmembrane,Putative serine/threonine-protein kinase receptor precursor (EC 2.7.1.37) (S-receptor kinase) (SRK).	1.00E-90	GO_ID:30110	TAIR|gene:2121675 SPTR:Q8GYA4 symbol:AT4G23180.1 [GO:0016301 "kinase activity" evidence=ISS] InterPro:IPR000719 InterPro:IPR008271 Pfam:PF00069 Prosite:PS00108 InterPro:IPR002902 Prosite:PS00107 Pfam:PF01657 ProDom:PD000001 PROSITE:PS50011 HSSP:P00523 EMBL:AK117765 EMBL:BT005954 SPTR:Q8GYA4	2.00E-122
Ljwgs_010717.1	1.1.17.1	E2.7.1.137, PIK3C3 phosphatidylinositol 3-kinase [EC:2.7.1.137] [GO:0016303]	ddi:DDB0214908	tor; phosphatidylinositol 3-kinase [EC:2.7.1.137] [KO:K00914]	5.00E-13				TOR1_SCHPO	Cellcycle;Completeproteome;Kinase;Repeat;Transferase,Phosphatidylinositol 3-kinase tor1 (EC 2.7.1.137) (PtdIns-3-kinase tor1) (PI3-kinase tor1) (PI3K tor1).	9.00E-13	GO_ID:22039	UNIPROT|P42345 SPTR:P42345 symbol:FRAP_HUMAN "FKBP12-rapamycin complex-associated protein" [GO:0016301 "kinase activity" evidence=TAS] [GO:0051219 "phosphoprotein binding" evidence=IPI] [GO:0000074 "regulation of progression through cell cycle" evidence=TAS] [GO:0006445 "regulation of translation" evidence=TAS] [GO:0007165 "signal transduction" evidence=NAS] [GO:0007584 "response to nutrient" evi…	3.00E-12
Ljwgs_010717.1	4.1.3.26	E2.7.1.137, PIK3C3 phosphatidylinositol 3-kinase [EC:2.7.1.137] [GO:0016303]	ddi:DDB0214908	tor; phosphatidylinositol 3-kinase [EC:2.7.1.137] [KO:K00914]	5.00E-13				TOR1_SCHPO	Cellcycle;Completeproteome;Kinase;Repeat;Transferase,Phosphatidylinositol 3-kinase tor1 (EC 2.7.1.137) (PtdIns-3-kinase tor1) (PI3-kinase tor1) (PI3K tor1).	9.00E-13	GO_ID:22039	UNIPROT|P42345 SPTR:P42345 symbol:FRAP_HUMAN "FKBP12-rapamycin complex-associated protein" [GO:0016301 "kinase activity" evidence=TAS] [GO:0051219 "phosphoprotein binding" evidence=IPI] [GO:0000074 "regulation of progression through cell cycle" evidence=TAS] [GO:0006445 "regulation of translation" evidence=TAS] [GO:0007165 "signal transduction" evidence=NAS] [GO:0007584 "response to nutrient" evi…	3.00E-12
Ljwgs_010717.1	3.2.8.24	E2.7.1.137, PIK3C3 phosphatidylinositol 3-kinase [EC:2.7.1.137] [GO:0016303]	ddi:DDB0214908	tor; phosphatidylinositol 3-kinase [EC:2.7.1.137] [KO:K00914]	5.00E-13				TOR1_SCHPO	Cellcycle;Completeproteome;Kinase;Repeat;Transferase,Phosphatidylinositol 3-kinase tor1 (EC 2.7.1.137) (PtdIns-3-kinase tor1) (PI3-kinase tor1) (PI3K tor1).	9.00E-13	GO_ID:22039	UNIPROT|P42345 SPTR:P42345 symbol:FRAP_HUMAN "FKBP12-rapamycin complex-associated protein" [GO:0016301 "kinase activity" evidence=TAS] [GO:0051219 "phosphoprotein binding" evidence=IPI] [GO:0000074 "regulation of progression through cell cycle" evidence=TAS] [GO:0006445 "regulation of translation" evidence=TAS] [GO:0007165 "signal transduction" evidence=NAS] [GO:0007584 "response to nutrient" evi…	3.00E-12
Ljwgs_010717.1	3.2.10.6	E2.7.1.137, PIK3C3 phosphatidylinositol 3-kinase [EC:2.7.1.137] [GO:0016303]	ddi:DDB0214908	tor; phosphatidylinositol 3-kinase [EC:2.7.1.137] [KO:K00914]	5.00E-13				TOR1_SCHPO	Cellcycle;Completeproteome;Kinase;Repeat;Transferase,Phosphatidylinositol 3-kinase tor1 (EC 2.7.1.137) (PtdIns-3-kinase tor1) (PI3-kinase tor1) (PI3K tor1).	9.00E-13	GO_ID:22039	UNIPROT|P42345 SPTR:P42345 symbol:FRAP_HUMAN "FKBP12-rapamycin complex-associated protein" [GO:0016301 "kinase activity" evidence=TAS] [GO:0051219 "phosphoprotein binding" evidence=IPI] [GO:0000074 "regulation of progression through cell cycle" evidence=TAS] [GO:0006445 "regulation of translation" evidence=TAS] [GO:0007165 "signal transduction" evidence=NAS] [GO:0007584 "response to nutrient" evi…	3.00E-12
Ljwgs_010717.1	3.2.14.32	E2.7.1.137, PIK3C3 phosphatidylinositol 3-kinase [EC:2.7.1.137] [GO:0016303]	ddi:DDB0214908	tor; phosphatidylinositol 3-kinase [EC:2.7.1.137] [KO:K00914]	5.00E-13				TOR1_SCHPO	Cellcycle;Completeproteome;Kinase;Repeat;Transferase,Phosphatidylinositol 3-kinase tor1 (EC 2.7.1.137) (PtdIns-3-kinase tor1) (PI3-kinase tor1) (PI3K tor1).	9.00E-13	GO_ID:22039	UNIPROT|P42345 SPTR:P42345 symbol:FRAP_HUMAN "FKBP12-rapamycin complex-associated protein" [GO:0016301 "kinase activity" evidence=TAS] [GO:0051219 "phosphoprotein binding" evidence=IPI] [GO:0000074 "regulation of progression through cell cycle" evidence=TAS] [GO:0006445 "regulation of translation" evidence=TAS] [GO:0007165 "signal transduction" evidence=NAS] [GO:0007584 "response to nutrient" evi…	3.00E-12
Ljwgs_010717.1	4.2.5.27	E2.7.1.137, PIK3C3 phosphatidylinositol 3-kinase [EC:2.7.1.137] [GO:0016303]	ddi:DDB0214908	tor; phosphatidylinositol 3-kinase [EC:2.7.1.137] [KO:K00914]	5.00E-13				TOR1_SCHPO	Cellcycle;Completeproteome;Kinase;Repeat;Transferase,Phosphatidylinositol 3-kinase tor1 (EC 2.7.1.137) (PtdIns-3-kinase tor1) (PI3-kinase tor1) (PI3K tor1).	9.00E-13	GO_ID:22039	UNIPROT|P42345 SPTR:P42345 symbol:FRAP_HUMAN "FKBP12-rapamycin complex-associated protein" [GO:0016301 "kinase activity" evidence=TAS] [GO:0051219 "phosphoprotein binding" evidence=IPI] [GO:0000074 "regulation of progression through cell cycle" evidence=TAS] [GO:0006445 "regulation of translation" evidence=TAS] [GO:0007165 "signal transduction" evidence=NAS] [GO:0007584 "response to nutrient" evi…	3.00E-12
Ljwgs_010717.1	3.2.7.7	E2.7.1.137, PIK3C3 phosphatidylinositol 3-kinase [EC:2.7.1.137] [GO:0016303]	ddi:DDB0214908	tor; phosphatidylinositol 3-kinase [EC:2.7.1.137] [KO:K00914]	5.00E-13				TOR1_SCHPO	Cellcycle;Completeproteome;Kinase;Repeat;Transferase,Phosphatidylinositol 3-kinase tor1 (EC 2.7.1.137) (PtdIns-3-kinase tor1) (PI3-kinase tor1) (PI3K tor1).	9.00E-13	GO_ID:22039	UNIPROT|P42345 SPTR:P42345 symbol:FRAP_HUMAN "FKBP12-rapamycin complex-associated protein" [GO:0016301 "kinase activity" evidence=TAS] [GO:0051219 "phosphoprotein binding" evidence=IPI] [GO:0000074 "regulation of progression through cell cycle" evidence=TAS] [GO:0006445 "regulation of translation" evidence=TAS] [GO:0007165 "signal transduction" evidence=NAS] [GO:0007584 "response to nutrient" evi…	3.00E-12
Ljwgs_010717.1	3.2.13.50	E2.7.1.137, PIK3C3 phosphatidylinositol 3-kinase [EC:2.7.1.137] [GO:0016303]	ddi:DDB0214908	tor; phosphatidylinositol 3-kinase [EC:2.7.1.137] [KO:K00914]	5.00E-13				TOR1_SCHPO	Cellcycle;Completeproteome;Kinase;Repeat;Transferase,Phosphatidylinositol 3-kinase tor1 (EC 2.7.1.137) (PtdIns-3-kinase tor1) (PI3-kinase tor1) (PI3K tor1).	9.00E-13	GO_ID:22039	UNIPROT|P42345 SPTR:P42345 symbol:FRAP_HUMAN "FKBP12-rapamycin complex-associated protein" [GO:0016301 "kinase activity" evidence=TAS] [GO:0051219 "phosphoprotein binding" evidence=IPI] [GO:0000074 "regulation of progression through cell cycle" evidence=TAS] [GO:0006445 "regulation of translation" evidence=TAS] [GO:0007165 "signal transduction" evidence=NAS] [GO:0007584 "response to nutrient" evi…	3.00E-12
Ljwgs_041577.1	1.4.1.42	E2.7.6.5, relA GTP pyrophosphokinase [EC:2.7.6.5] [COG:COG0317] [GO:0008728]	efa:EF1974	relA; GTP pyrophosphokinase [EC:2.7.6.5] [KO:K00951]	7.00E-16	spoT	COG0317	1.00E-13	SPOT_ECOLI	Completeproteome;Hydrolase;Manganese,Guanosine-3,5-bis(diphosphate) 3-pyrophosphohydrolase (EC 3.1.7.2) ((ppGpp)ase) (Penta-phosphate guanosine-3-pyrophosphohydrolase).	4.00E-13	GO_ID:6220	TIGR_CMR|CBU0303 SPTR:Q820X2 symbol:CBU0303 "guanosine-3,5-bis(diphosphate) 3-pyrophosphohydrolase" [GO:0008893 "guanosine-3,5-bis(diphosphate) 3-diphosphatase activity" evidence=ISS] [GO:0009267 "cellular response to starvation" evidence=ISS] InterPro:IPR002912 InterPro:IPR003607 InterPro:IPR004095 InterPro:IPR006674 InterPro:IPR007685 Pfam:PF01842 Pfam:PF02824 GO:GO:0008152 SMART:SM00471 Pfam:P…	1.00E-13
Ljwgs_041577.1	1.4.1.21	E3.1.7.2, spoT guanosine-3,5-bis(diphosphate) 3-pyrophosphohydrolase [EC:3.1.7.2] [COG:COG0317] [GO:0008893]	efa:EF1974	relA; GTP pyrophosphokinase [EC:2.7.6.5] [KO:K00951]	7.00E-16	spoT	COG0317	1.00E-13	SPOT_ECOLI	Completeproteome;Hydrolase;Manganese,Guanosine-3,5-bis(diphosphate) 3-pyrophosphohydrolase (EC 3.1.7.2) ((ppGpp)ase) (Penta-phosphate guanosine-3-pyrophosphohydrolase).	4.00E-13	GO_ID:6220	TIGR_CMR|CBU0303 SPTR:Q820X2 symbol:CBU0303 "guanosine-3,5-bis(diphosphate) 3-pyrophosphohydrolase" [GO:0008893 "guanosine-3,5-bis(diphosphate) 3-diphosphatase activity" evidence=ISS] [GO:0009267 "cellular response to starvation" evidence=ISS] InterPro:IPR002912 InterPro:IPR003607 InterPro:IPR004095 InterPro:IPR006674 InterPro:IPR007685 Pfam:PF01842 Pfam:PF02824 GO:GO:0008152 SMART:SM00471 Pfam:P…	1.00E-13
Ljwgs_050936.1	4.1.3.52	E2.7.1.150, FAB1 1-phosphatidylinositol-3-phosphate 5-kinase [EC:2.7.1.150] [GO:0000285]	ath:At1g71010	F15H11.20; phosphatidylinositol-4-phosphate 5-kinase family protein [EC:2.7.1.68] [KO:K00889]	4.00E-110				FAB1_YEAST	Completeproteome;Kinase;Membrane;Metal-binding;Transferase;Vacuole;Zinc;Zinc-finger,1-phosphatidylinositol-3-phosphate 5-kinase FAB1 (EC 2.7.1.150) (Phosphatidylinositol-3-phosphate 5-kinase) (Type III PIP kinase).	7.00E-40	GO_ID:34872	TAIR|gene:2091049 SPTR:Q9LUM0 symbol:AT3G14270.1 [GO:0005739 "mitochondrion" evidence=IDA] [GO:0008270 "zinc ion binding" evidence=ISS] [GO:0016308 "1-phosphatidylinositol-4-phosphate 5-kinase activity" evidence=ISS] InterPro:IPR002048 InterPro:IPR000306 Pfam:PF01363 InterPro:IPR002498 InterPro:IPR002423 Prosite:PS00018 GO:GO:0005739 Pfam:PF00118 Pfam:PF01504 SMART:SM00064 PROSITE:PS50178 HSSP:Q9…	2.00E-81
Ljwgs_050936.1	3.2.10.2	E2.7.1.68, PIP5K 1-phosphatidylinositol-4-phosphate 5-kinase [EC:2.7.1.68] [GO:0016308]	ath:At1g71010	F15H11.20; phosphatidylinositol-4-phosphate 5-kinase family protein [EC:2.7.1.68] [KO:K00889]	4.00E-110				FAB1_YEAST	Completeproteome;Kinase;Membrane;Metal-binding;Transferase;Vacuole;Zinc;Zinc-finger,1-phosphatidylinositol-3-phosphate 5-kinase FAB1 (EC 2.7.1.150) (Phosphatidylinositol-3-phosphate 5-kinase) (Type III PIP kinase).	7.00E-40	GO_ID:34872	TAIR|gene:2091049 SPTR:Q9LUM0 symbol:AT3G14270.1 [GO:0005739 "mitochondrion" evidence=IDA] [GO:0008270 "zinc ion binding" evidence=ISS] [GO:0016308 "1-phosphatidylinositol-4-phosphate 5-kinase activity" evidence=ISS] InterPro:IPR002048 InterPro:IPR000306 Pfam:PF01363 InterPro:IPR002498 InterPro:IPR002423 Prosite:PS00018 GO:GO:0005739 Pfam:PF00118 Pfam:PF01504 SMART:SM00064 PROSITE:PS50178 HSSP:Q9…	2.00E-81
Ljwgs_050936.1	4.1.3.50	E2.7.1.68, PIP5K 1-phosphatidylinositol-4-phosphate 5-kinase [EC:2.7.1.68] [GO:0016308]	ath:At1g71010	F15H11.20; phosphatidylinositol-4-phosphate 5-kinase family protein [EC:2.7.1.68] [KO:K00889]	4.00E-110				FAB1_YEAST	Completeproteome;Kinase;Membrane;Metal-binding;Transferase;Vacuole;Zinc;Zinc-finger,1-phosphatidylinositol-3-phosphate 5-kinase FAB1 (EC 2.7.1.150) (Phosphatidylinositol-3-phosphate 5-kinase) (Type III PIP kinase).	7.00E-40	GO_ID:34872	TAIR|gene:2091049 SPTR:Q9LUM0 symbol:AT3G14270.1 [GO:0005739 "mitochondrion" evidence=IDA] [GO:0008270 "zinc ion binding" evidence=ISS] [GO:0016308 "1-phosphatidylinositol-4-phosphate 5-kinase activity" evidence=ISS] InterPro:IPR002048 InterPro:IPR000306 Pfam:PF01363 InterPro:IPR002498 InterPro:IPR002423 Prosite:PS00018 GO:GO:0005739 Pfam:PF00118 Pfam:PF01504 SMART:SM00064 PROSITE:PS50178 HSSP:Q9…	2.00E-81
Ljwgs_050936.1	3.2.10.9	E2.7.1.150, FAB1 1-phosphatidylinositol-3-phosphate 5-kinase [EC:2.7.1.150] [GO:0000285]	ath:At1g71010	F15H11.20; phosphatidylinositol-4-phosphate 5-kinase family protein [EC:2.7.1.68] [KO:K00889]	4.00E-110				FAB1_YEAST	Completeproteome;Kinase;Membrane;Metal-binding;Transferase;Vacuole;Zinc;Zinc-finger,1-phosphatidylinositol-3-phosphate 5-kinase FAB1 (EC 2.7.1.150) (Phosphatidylinositol-3-phosphate 5-kinase) (Type III PIP kinase).	7.00E-40	GO_ID:34872	TAIR|gene:2091049 SPTR:Q9LUM0 symbol:AT3G14270.1 [GO:0005739 "mitochondrion" evidence=IDA] [GO:0008270 "zinc ion binding" evidence=ISS] [GO:0016308 "1-phosphatidylinositol-4-phosphate 5-kinase activity" evidence=ISS] InterPro:IPR002048 InterPro:IPR000306 Pfam:PF01363 InterPro:IPR002498 InterPro:IPR002423 Prosite:PS00018 GO:GO:0005739 Pfam:PF00118 Pfam:PF01504 SMART:SM00064 PROSITE:PS50178 HSSP:Q9…	2.00E-81
Ljwgs_050936.1	1.1.17.3	E2.7.1.68, PIP5K 1-phosphatidylinositol-4-phosphate 5-kinase [EC:2.7.1.68] [GO:0016308]	ath:At1g71010	F15H11.20; phosphatidylinositol-4-phosphate 5-kinase family protein [EC:2.7.1.68] [KO:K00889]	4.00E-110				FAB1_YEAST	Completeproteome;Kinase;Membrane;Metal-binding;Transferase;Vacuole;Zinc;Zinc-finger,1-phosphatidylinositol-3-phosphate 5-kinase FAB1 (EC 2.7.1.150) (Phosphatidylinositol-3-phosphate 5-kinase) (Type III PIP kinase).	7.00E-40	GO_ID:34872	TAIR|gene:2091049 SPTR:Q9LUM0 symbol:AT3G14270.1 [GO:0005739 "mitochondrion" evidence=IDA] [GO:0008270 "zinc ion binding" evidence=ISS] [GO:0016308 "1-phosphatidylinositol-4-phosphate 5-kinase activity" evidence=ISS] InterPro:IPR002048 InterPro:IPR000306 Pfam:PF01363 InterPro:IPR002498 InterPro:IPR002423 Prosite:PS00018 GO:GO:0005739 Pfam:PF00118 Pfam:PF01504 SMART:SM00064 PROSITE:PS50178 HSSP:Q9…	2.00E-81
Ljwgs_090696.1	1.5.10.26	E2.7.3.2 creatine kinase [EC:2.7.3.2] [GO:0004111]	ath:At1g79440	T8K14.14; succinate-semialdehyde dehydrogenase (SSADH1) [EC:1.2.1.16] [KO:K00135]	3.00E-19	mll1168	COG1012	5.00E-14	SSDH_PANTR	Mitochondrion;NAD;Oxidoreductase;Transitpeptide,Succinate semialdehyde dehydrogenase, mitochondrial precursor (EC 1.2.1.24) (NAD(+)-dependent succinic semialdehyde dehydrogenase).	2.00E-14	GO_ID:34215	TAIR|gene:2206404 SPTR:Q9SEK4 symbol:AT1G79440 [GO:0005739 "mitochondrion" evidence=IDA] [GO:0004028 "aldehyde dehydrogenase activity" evidence=ISS] InterPro:IPR002086 Pfam:PF00171 GO:GO:0005739 InterPro:IPR012303 PIRSF:PIRSF000147 PROSITE:PS00070 PROSITE:PS00687 HSSP:P51977 InterPro:IPR010102 TIGRFAMs:TIGR01780 EMBL:AF117335 EMBL:AY056147 EMBL:AF428367 SPTR:Q9SEK4	7.00E-20
Ljwgs_012660.1	1.9.4.15	E2.7.1.- [EC:2.7.1.-] [COG:COG0515 COG1493]	ath:At5g02290	T1E22.50; protein kinase, putative [EC:2.7.1.37] [KO:K00870]	8.00E-38	YMR001c	COG0515	7.00E-16	KPRO_MAIZE	ATP-binding;EGF-likedomain;Glycoprotein;Kinase;Membrane;Nucleotide-binding;Receptor;Serine/threonine-proteinkinase;Signal;Transferase;Transmembrane,Putative receptor protein kinase ZmPK1 precursor (EC 2.7.1.37).	6.00E-47	GO_ID:1452	TAIR|gene:2204474 SPTR:Q9C621 symbol:AT1G66920.1 [GO:0016301 "kinase activity" evidence=ISS] InterPro:IPR000719 InterPro:IPR008271 Pfam:PF00069 Prosite:PS00108 Prosite:PS00107 ProDom:PD000001 PROSITE:PS50011 EMBL:AC083891 PIR:A96693 SPTR:Q9C621	1.00E-89
Ljwgs_012660.1	1.7.8.19	WAAY, rfaY lipopolysaccharide core biosynthesis protein RFAY [EC:2.7.-.-] [COG:COG0515]	ath:At5g02290	T1E22.50; protein kinase, putative [EC:2.7.1.37] [KO:K00870]	8.00E-38	YMR001c	COG0515	7.00E-16	KPRO_MAIZE	ATP-binding;EGF-likedomain;Glycoprotein;Kinase;Membrane;Nucleotide-binding;Receptor;Serine/threonine-proteinkinase;Signal;Transferase;Transmembrane,Putative receptor protein kinase ZmPK1 precursor (EC 2.7.1.37).	6.00E-47	GO_ID:1452	TAIR|gene:2204474 SPTR:Q9C621 symbol:AT1G66920.1 [GO:0016301 "kinase activity" evidence=ISS] InterPro:IPR000719 InterPro:IPR008271 Pfam:PF00069 Prosite:PS00108 Prosite:PS00107 ProDom:PD000001 PROSITE:PS50011 EMBL:AC083891 PIR:A96693 SPTR:Q9C621	1.00E-89
Ljwgs_012660.1	1.1.17.19	E2.7.1.- [EC:2.7.1.-] [COG:COG0515 COG1493]	ath:At5g02290	T1E22.50; protein kinase, putative [EC:2.7.1.37] [KO:K00870]	8.00E-38	YMR001c	COG0515	7.00E-16	KPRO_MAIZE	ATP-binding;EGF-likedomain;Glycoprotein;Kinase;Membrane;Nucleotide-binding;Receptor;Serine/threonine-proteinkinase;Signal;Transferase;Transmembrane,Putative receptor protein kinase ZmPK1 precursor (EC 2.7.1.37).	6.00E-47	GO_ID:1452	TAIR|gene:2204474 SPTR:Q9C621 symbol:AT1G66920.1 [GO:0016301 "kinase activity" evidence=ISS] InterPro:IPR000719 InterPro:IPR008271 Pfam:PF00069 Prosite:PS00108 Prosite:PS00107 ProDom:PD000001 PROSITE:PS50011 EMBL:AC083891 PIR:A96693 SPTR:Q9C621	1.00E-89
Ljwgs_012660.1	3.3.10.117	BMPR1 bone morphogenetic protein receptor, type I [EC:2.7.1.37]	ath:At5g02290	T1E22.50; protein kinase, putative [EC:2.7.1.37] [KO:K00870]	8.00E-38	YMR001c	COG0515	7.00E-16	KPRO_MAIZE	ATP-binding;EGF-likedomain;Glycoprotein;Kinase;Membrane;Nucleotide-binding;Receptor;Serine/threonine-proteinkinase;Signal;Transferase;Transmembrane,Putative receptor protein kinase ZmPK1 precursor (EC 2.7.1.37).	6.00E-47	GO_ID:1452	TAIR|gene:2204474 SPTR:Q9C621 symbol:AT1G66920.1 [GO:0016301 "kinase activity" evidence=ISS] InterPro:IPR000719 InterPro:IPR008271 Pfam:PF00069 Prosite:PS00108 Prosite:PS00107 ProDom:PD000001 PROSITE:PS50011 EMBL:AC083891 PIR:A96693 SPTR:Q9C621	1.00E-89
Ljwgs_012660.1	1.11.16.8	E2.7.1.- [EC:2.7.1.-] [COG:COG0515 COG1493]	ath:At5g02290	T1E22.50; protein kinase, putative [EC:2.7.1.37] [KO:K00870]	8.00E-38	YMR001c	COG0515	7.00E-16	KPRO_MAIZE	ATP-binding;EGF-likedomain;Glycoprotein;Kinase;Membrane;Nucleotide-binding;Receptor;Serine/threonine-proteinkinase;Signal;Transferase;Transmembrane,Putative receptor protein kinase ZmPK1 precursor (EC 2.7.1.37).	6.00E-47	GO_ID:1452	TAIR|gene:2204474 SPTR:Q9C621 symbol:AT1G66920.1 [GO:0016301 "kinase activity" evidence=ISS] InterPro:IPR000719 InterPro:IPR008271 Pfam:PF00069 Prosite:PS00108 Prosite:PS00107 ProDom:PD000001 PROSITE:PS50011 EMBL:AC083891 PIR:A96693 SPTR:Q9C621	1.00E-89
Ljwgs_012660.1	4.2.4	Cell cycle [CLASS:04110] [PATH:hsa04110] [COG:COG0515]	ath:At5g02290	T1E22.50; protein kinase, putative [EC:2.7.1.37] [KO:K00870]	8.00E-38	YMR001c	COG0515	7.00E-16	KPRO_MAIZE	ATP-binding;EGF-likedomain;Glycoprotein;Kinase;Membrane;Nucleotide-binding;Receptor;Serine/threonine-proteinkinase;Signal;Transferase;Transmembrane,Putative receptor protein kinase ZmPK1 precursor (EC 2.7.1.37).	6.00E-47	GO_ID:1452	TAIR|gene:2204474 SPTR:Q9C621 symbol:AT1G66920.1 [GO:0016301 "kinase activity" evidence=ISS] InterPro:IPR000719 InterPro:IPR008271 Pfam:PF00069 Prosite:PS00108 Prosite:PS00107 ProDom:PD000001 PROSITE:PS50011 EMBL:AC083891 PIR:A96693 SPTR:Q9C621	1.00E-89
Ljwgs_012660.1	3.2.2.1	Protein kinase [EC:2.7.1.37]	ath:At5g02290	T1E22.50; protein kinase, putative [EC:2.7.1.37] [KO:K00870]	8.00E-38	YMR001c	COG0515	7.00E-16	KPRO_MAIZE	ATP-binding;EGF-likedomain;Glycoprotein;Kinase;Membrane;Nucleotide-binding;Receptor;Serine/threonine-proteinkinase;Signal;Transferase;Transmembrane,Putative receptor protein kinase ZmPK1 precursor (EC 2.7.1.37).	6.00E-47	GO_ID:1452	TAIR|gene:2204474 SPTR:Q9C621 symbol:AT1G66920.1 [GO:0016301 "kinase activity" evidence=ISS] InterPro:IPR000719 InterPro:IPR008271 Pfam:PF00069 Prosite:PS00108 Prosite:PS00107 ProDom:PD000001 PROSITE:PS50011 EMBL:AC083891 PIR:A96693 SPTR:Q9C621	1.00E-89
Ljwgs_039121.1	99.1.4.7477	GO_ID:46443										GO_ID:46443	TAIR|gene:2049566 SPTR:Q9ZVF8 symbol:AT2G01460.1 [GO:0008372 "cellular component unknown" evidence=ND] [GO:0005524 "ATP binding" evidence=ISS] [GO:0009058 "biosynthesis" evidence=ISS] [GO:0016301 "kinase activity" evidence=ISS] InterPro:IPR000764 InterPro:IPR006083 Pfam:PF00485 PRINTS:PR00988 GO:GO:0009058 EMBL:AC005560 PIR:A84425 SPTR:Q9ZVF8	7.00E-10
Ljwgs_134078.1	3.3.10.117	BMPR1 bone morphogenetic protein receptor, type I [EC:2.7.1.37]	mmu:19134	Prpf4b; PRP4 pre-mRNA processing factor 4 homolog B (yeast) [EC:2.7.1.37] [KO:K00870]	2.00E-27				PRP4B_MOUSE	ATP-binding;Kinase;mRNAprocessing;mRNAsplicing;Nuclearprotein;Nucleotide-binding;Phosphorylation;Serine/threonine-proteinkinase;Transferase,Serine/threonine-protein kinase PRP4 homolog (EC 2.7.1.37) (PRP4 pre- mRNA processing factor 4 homolog) (Pre-mRNA protein kinase).	1.00E-27	GO_ID:16364	UNIPROT|Q13523 SPTR:Q13523 symbol:PRP4B_HUMAN "Serine/threonine-protein kinase PRP4 homolog" [GO:0006468 "protein amino acid phosphorylation" evidence=TAS] [GO:0008380 "RNA splicing" evidence=TAS] InterPro:IPR000719 InterPro:IPR002290 InterPro:IPR008271 Pfam:PF00069 Prosite:PS00108 Prosite:PS00107 ProDom:PD000001 PROSITE:PS50011 SMART:SM00220 HSSP:Q00534 EMBL:AY029347 EMBL:AF283465 EMBL:AB011108 …	5.00E-28
Ljwgs_134078.1	3.2.2.1	Protein kinase [EC:2.7.1.37]	mmu:19134	Prpf4b; PRP4 pre-mRNA processing factor 4 homolog B (yeast) [EC:2.7.1.37] [KO:K00870]	2.00E-27				PRP4B_MOUSE	ATP-binding;Kinase;mRNAprocessing;mRNAsplicing;Nuclearprotein;Nucleotide-binding;Phosphorylation;Serine/threonine-proteinkinase;Transferase,Serine/threonine-protein kinase PRP4 homolog (EC 2.7.1.37) (PRP4 pre- mRNA processing factor 4 homolog) (Pre-mRNA protein kinase).	1.00E-27	GO_ID:16364	UNIPROT|Q13523 SPTR:Q13523 symbol:PRP4B_HUMAN "Serine/threonine-protein kinase PRP4 homolog" [GO:0006468 "protein amino acid phosphorylation" evidence=TAS] [GO:0008380 "RNA splicing" evidence=TAS] InterPro:IPR000719 InterPro:IPR002290 InterPro:IPR008271 Pfam:PF00069 Prosite:PS00108 Prosite:PS00107 ProDom:PD000001 PROSITE:PS50011 SMART:SM00220 HSSP:Q00534 EMBL:AY029347 EMBL:AF283465 EMBL:AB011108 …	5.00E-28
Ljwgs_018456.1	1.9.4.15	E2.7.1.- [EC:2.7.1.-] [COG:COG0515 COG1493]	mmu:17152	Mak; male germ cell-associated kinase [EC:2.7.1.37] [KO:K00870]	5.00E-106	YBR160w	COG0515	8.00E-51	MAK_MOUSE	ATP-binding;Kinase;Nucleotide-binding;Serine/threonine-proteinkinase;Transferase,Serine/threonine-protein kinase MAK (EC 2.7.1.37) (Male germ cell- associated kinase) (Protein kinase RCK).	3.00E-106	GO_ID:3007	TAIR|gene:2134745 SPTR:Q9C5K4 symbol:AT4G19110.1 [GO:0008372 "cellular component unknown" evidence=ND] [GO:0016301 "kinase activity" evidence=ISS] InterPro:IPR000719 InterPro:IPR002290 InterPro:IPR008271 Pfam:PF00069 Prosite:PS00108 Prosite:PS00107 ProDom:PD000001 PROSITE:PS50011 SMART:SM00220 HSSP:P24941 EMBL:AF360190 EMBL:AY040004 SPTR:Q9C5K4	2.00E-139
Ljwgs_018456.1	1.7.8.19	WAAY, rfaY lipopolysaccharide core biosynthesis protein RFAY [EC:2.7.-.-] [COG:COG0515]	mmu:17152	Mak; male germ cell-associated kinase [EC:2.7.1.37] [KO:K00870]	5.00E-106	YBR160w	COG0515	8.00E-51	MAK_MOUSE	ATP-binding;Kinase;Nucleotide-binding;Serine/threonine-proteinkinase;Transferase,Serine/threonine-protein kinase MAK (EC 2.7.1.37) (Male germ cell- associated kinase) (Protein kinase RCK).	3.00E-106	GO_ID:3007	TAIR|gene:2134745 SPTR:Q9C5K4 symbol:AT4G19110.1 [GO:0008372 "cellular component unknown" evidence=ND] [GO:0016301 "kinase activity" evidence=ISS] InterPro:IPR000719 InterPro:IPR002290 InterPro:IPR008271 Pfam:PF00069 Prosite:PS00108 Prosite:PS00107 ProDom:PD000001 PROSITE:PS50011 SMART:SM00220 HSSP:P24941 EMBL:AF360190 EMBL:AY040004 SPTR:Q9C5K4	2.00E-139
Ljwgs_018456.1	1.1.17.19	E2.7.1.- [EC:2.7.1.-] [COG:COG0515 COG1493]	mmu:17152	Mak; male germ cell-associated kinase [EC:2.7.1.37] [KO:K00870]	5.00E-106	YBR160w	COG0515	8.00E-51	MAK_MOUSE	ATP-binding;Kinase;Nucleotide-binding;Serine/threonine-proteinkinase;Transferase,Serine/threonine-protein kinase MAK (EC 2.7.1.37) (Male germ cell- associated kinase) (Protein kinase RCK).	3.00E-106	GO_ID:3007	TAIR|gene:2134745 SPTR:Q9C5K4 symbol:AT4G19110.1 [GO:0008372 "cellular component unknown" evidence=ND] [GO:0016301 "kinase activity" evidence=ISS] InterPro:IPR000719 InterPro:IPR002290 InterPro:IPR008271 Pfam:PF00069 Prosite:PS00108 Prosite:PS00107 ProDom:PD000001 PROSITE:PS50011 SMART:SM00220 HSSP:P24941 EMBL:AF360190 EMBL:AY040004 SPTR:Q9C5K4	2.00E-139
Ljwgs_018456.1	3.3.10.117	BMPR1 bone morphogenetic protein receptor, type I [EC:2.7.1.37]	mmu:17152	Mak; male germ cell-associated kinase [EC:2.7.1.37] [KO:K00870]	5.00E-106	YBR160w	COG0515	8.00E-51	MAK_MOUSE	ATP-binding;Kinase;Nucleotide-binding;Serine/threonine-proteinkinase;Transferase,Serine/threonine-protein kinase MAK (EC 2.7.1.37) (Male germ cell- associated kinase) (Protein kinase RCK).	3.00E-106	GO_ID:3007	TAIR|gene:2134745 SPTR:Q9C5K4 symbol:AT4G19110.1 [GO:0008372 "cellular component unknown" evidence=ND] [GO:0016301 "kinase activity" evidence=ISS] InterPro:IPR000719 InterPro:IPR002290 InterPro:IPR008271 Pfam:PF00069 Prosite:PS00108 Prosite:PS00107 ProDom:PD000001 PROSITE:PS50011 SMART:SM00220 HSSP:P24941 EMBL:AF360190 EMBL:AY040004 SPTR:Q9C5K4	2.00E-139
Ljwgs_018456.1	1.11.16.8	E2.7.1.- [EC:2.7.1.-] [COG:COG0515 COG1493]	mmu:17152	Mak; male germ cell-associated kinase [EC:2.7.1.37] [KO:K00870]	5.00E-106	YBR160w	COG0515	8.00E-51	MAK_MOUSE	ATP-binding;Kinase;Nucleotide-binding;Serine/threonine-proteinkinase;Transferase,Serine/threonine-protein kinase MAK (EC 2.7.1.37) (Male germ cell- associated kinase) (Protein kinase RCK).	3.00E-106	GO_ID:3007	TAIR|gene:2134745 SPTR:Q9C5K4 symbol:AT4G19110.1 [GO:0008372 "cellular component unknown" evidence=ND] [GO:0016301 "kinase activity" evidence=ISS] InterPro:IPR000719 InterPro:IPR002290 InterPro:IPR008271 Pfam:PF00069 Prosite:PS00108 Prosite:PS00107 ProDom:PD000001 PROSITE:PS50011 SMART:SM00220 HSSP:P24941 EMBL:AF360190 EMBL:AY040004 SPTR:Q9C5K4	2.00E-139
Ljwgs_018456.1	4.2.4	Cell cycle [CLASS:04110] [PATH:hsa04110] [COG:COG0515]	mmu:17152	Mak; male germ cell-associated kinase [EC:2.7.1.37] [KO:K00870]	5.00E-106	YBR160w	COG0515	8.00E-51	MAK_MOUSE	ATP-binding;Kinase;Nucleotide-binding;Serine/threonine-proteinkinase;Transferase,Serine/threonine-protein kinase MAK (EC 2.7.1.37) (Male germ cell- associated kinase) (Protein kinase RCK).	3.00E-106	GO_ID:3007	TAIR|gene:2134745 SPTR:Q9C5K4 symbol:AT4G19110.1 [GO:0008372 "cellular component unknown" evidence=ND] [GO:0016301 "kinase activity" evidence=ISS] InterPro:IPR000719 InterPro:IPR002290 InterPro:IPR008271 Pfam:PF00069 Prosite:PS00108 Prosite:PS00107 ProDom:PD000001 PROSITE:PS50011 SMART:SM00220 HSSP:P24941 EMBL:AF360190 EMBL:AY040004 SPTR:Q9C5K4	2.00E-139
Ljwgs_018456.1	3.2.2.1	Protein kinase [EC:2.7.1.37]	mmu:17152	Mak; male germ cell-associated kinase [EC:2.7.1.37] [KO:K00870]	5.00E-106	YBR160w	COG0515	8.00E-51	MAK_MOUSE	ATP-binding;Kinase;Nucleotide-binding;Serine/threonine-proteinkinase;Transferase,Serine/threonine-protein kinase MAK (EC 2.7.1.37) (Male germ cell- associated kinase) (Protein kinase RCK).	3.00E-106	GO_ID:3007	TAIR|gene:2134745 SPTR:Q9C5K4 symbol:AT4G19110.1 [GO:0008372 "cellular component unknown" evidence=ND] [GO:0016301 "kinase activity" evidence=ISS] InterPro:IPR000719 InterPro:IPR002290 InterPro:IPR008271 Pfam:PF00069 Prosite:PS00108 Prosite:PS00107 ProDom:PD000001 PROSITE:PS50011 SMART:SM00220 HSSP:P24941 EMBL:AF360190 EMBL:AY040004 SPTR:Q9C5K4	2.00E-139
chr1.TM1168.6	99.1.3.1.116	EC 2.7.1.-							NORK_PEA	ATP-binding;Coiledcoil;Kinase;Leucine-richrepeat;Membrane;Nodulation;Nucleotide-binding;Repeat;Serine/threonine-proteinkinase;Signal;Transferase;Transmembrane,Nodulation receptor kinase precursor (EC 2.7.1.-).	9.00E-09	GO_ID:16626	TAIR|gene:2084952 SPTR:Q9SR05 symbol:AT3G04690.1 [GO:0016301 "kinase activity" evidence=ISS] InterPro:IPR000719 InterPro:IPR008271 Prosite:PS00108 Prosite:PS00107 ProDom:PD000001 PROSITE:PS50011 HSSP:Q62838 EMBL:AC011437 SPTR:Q9SR05	3.00E-17
chr1.TM1168.6	99.1.4.1881	GO_ID:16626							NORK_PEA	ATP-binding;Coiledcoil;Kinase;Leucine-richrepeat;Membrane;Nodulation;Nucleotide-binding;Repeat;Serine/threonine-proteinkinase;Signal;Transferase;Transmembrane,Nodulation receptor kinase precursor (EC 2.7.1.-).	9.00E-09	GO_ID:16626	TAIR|gene:2084952 SPTR:Q9SR05 symbol:AT3G04690.1 [GO:0016301 "kinase activity" evidence=ISS] InterPro:IPR000719 InterPro:IPR008271 Prosite:PS00108 Prosite:PS00107 ProDom:PD000001 PROSITE:PS50011 HSSP:Q62838 EMBL:AC011437 SPTR:Q9SR05	3.00E-17
Ljwgs_070284.1	2.3.2.1.9	YIDC, spoIIIJ, OXA1 preprotein translocase YidC subunit [COG:COG0706] [TC:2.A.9]	ath:At1g24490	F21J9.16; 60 kDa inner membrane family protein [KO:K03217]	9.00E-23				SIRK_ARATH	ATP-binding;Kinase;Leucine-richrepeat;Membrane;Nucleotide-binding;Plantdefense;Receptor;Repeat;Serine/threonine-proteinkinase;Signal;Transferase;Transmembrane,Senescence-induced receptor-like serine/threonine-protein kinase precursor (FLG22-induced receptor-like kinase 1).	5.00E-61	GO_ID:393	TAIR|gene:3439013 SPTR:Q9SZV2 symbol:AT4G29990.1 [GO:0004672 "protein kinase activity" evidence=ISS] [GO:0005524 "ATP binding" evidence=ISS] [GO:0006468 "protein amino acid phosphorylation" evidence=ISS] Pfam:PF00560 InterPro:IPR000719 InterPro:IPR008271 Pfam:PF00069 INTERPRO:IPR001245 Prosite:PS00108 InterPro:IPR001611 InterPro:IPR007090 Prosite:PS00107 PRINTS:PR00109 ProDom:PD000001 PROSITE:PS5…	3.00E-76
Ljwgs_032714.1	99.1.4.3739	GO_ID:9325										GO_ID:9325	TAIR|gene:2031540 SPTR:Q9C9B9 symbol:AT1G73980.1 [GO:0005524 "ATP binding" evidence=ISS] [GO:0009058 "biosynthesis" evidence=ISS] [GO:0016301 "kinase activity" evidence=ISS] InterPro:IPR000764 InterPro:IPR006083 InterPro:IPR008172 Pfam:PF01928 Pfam:PF00485 PRINTS:PR00988 GO:GO:0009058 EMBL:AC016662 EMBL:AF462846 EMBL:BT002630 PIR:E96767 SPTR:Q9C9B9	4.00E-104
chr5.CM0024.23	1.9.4.15	E2.7.1.- [EC:2.7.1.-] [COG:COG0515 COG1493]	pfa:MAL13P1.196	protein kinase, putative [EC:2.7.1.37] [KO:K00870]	1.00E-18	YDL101c	COG0515	2.00E-10	CLK2_MOUSE	ATP-binding;Kinase;Nuclearprotein;Nucleotide-binding;Phosphorylation;Serine/threonine-proteinkinase;Transferase;Tyrosine-proteinkinase,Dual specificity protein kinase CLK2 (EC 2.7.1.37) (EC 2.7.1.112) (CDC-like kinase 2).	7.00E-13	GO_ID:45664	TAIR|gene:3700299 SPTR:Q8RXY0 symbol:AT3G63330.1 [GO:0008372 "cellular component unknown" evidence=ND] [GO:0016301 "kinase activity" evidence=ISS] InterPro:IPR000719 InterPro:IPR008271 Pfam:PF00069 Prosite:PS00108 ProDom:PD000001 PROSITE:PS50011 EMBL:AY080616 EMBL:AY122955 SPTR:Q8RXY0	8.00E-150
chr5.CM0024.23	1.7.8.19	WAAY, rfaY lipopolysaccharide core biosynthesis protein RFAY [EC:2.7.-.-] [COG:COG0515]	pfa:MAL13P1.196	protein kinase, putative [EC:2.7.1.37] [KO:K00870]	1.00E-18	YDL101c	COG0515	2.00E-10	CLK2_MOUSE	ATP-binding;Kinase;Nuclearprotein;Nucleotide-binding;Phosphorylation;Serine/threonine-proteinkinase;Transferase;Tyrosine-proteinkinase,Dual specificity protein kinase CLK2 (EC 2.7.1.37) (EC 2.7.1.112) (CDC-like kinase 2).	7.00E-13	GO_ID:45664	TAIR|gene:3700299 SPTR:Q8RXY0 symbol:AT3G63330.1 [GO:0008372 "cellular component unknown" evidence=ND] [GO:0016301 "kinase activity" evidence=ISS] InterPro:IPR000719 InterPro:IPR008271 Pfam:PF00069 Prosite:PS00108 ProDom:PD000001 PROSITE:PS50011 EMBL:AY080616 EMBL:AY122955 SPTR:Q8RXY0	8.00E-150
chr5.CM0024.23	1.1.17.19	E2.7.1.- [EC:2.7.1.-] [COG:COG0515 COG1493]	pfa:MAL13P1.196	protein kinase, putative [EC:2.7.1.37] [KO:K00870]	1.00E-18	YDL101c	COG0515	2.00E-10	CLK2_MOUSE	ATP-binding;Kinase;Nuclearprotein;Nucleotide-binding;Phosphorylation;Serine/threonine-proteinkinase;Transferase;Tyrosine-proteinkinase,Dual specificity protein kinase CLK2 (EC 2.7.1.37) (EC 2.7.1.112) (CDC-like kinase 2).	7.00E-13	GO_ID:45664	TAIR|gene:3700299 SPTR:Q8RXY0 symbol:AT3G63330.1 [GO:0008372 "cellular component unknown" evidence=ND] [GO:0016301 "kinase activity" evidence=ISS] InterPro:IPR000719 InterPro:IPR008271 Pfam:PF00069 Prosite:PS00108 ProDom:PD000001 PROSITE:PS50011 EMBL:AY080616 EMBL:AY122955 SPTR:Q8RXY0	8.00E-150
chr5.CM0024.23	3.3.10.117	BMPR1 bone morphogenetic protein receptor, type I [EC:2.7.1.37]	pfa:MAL13P1.196	protein kinase, putative [EC:2.7.1.37] [KO:K00870]	1.00E-18	YDL101c	COG0515	2.00E-10	CLK2_MOUSE	ATP-binding;Kinase;Nuclearprotein;Nucleotide-binding;Phosphorylation;Serine/threonine-proteinkinase;Transferase;Tyrosine-proteinkinase,Dual specificity protein kinase CLK2 (EC 2.7.1.37) (EC 2.7.1.112) (CDC-like kinase 2).	7.00E-13	GO_ID:45664	TAIR|gene:3700299 SPTR:Q8RXY0 symbol:AT3G63330.1 [GO:0008372 "cellular component unknown" evidence=ND] [GO:0016301 "kinase activity" evidence=ISS] InterPro:IPR000719 InterPro:IPR008271 Pfam:PF00069 Prosite:PS00108 ProDom:PD000001 PROSITE:PS50011 EMBL:AY080616 EMBL:AY122955 SPTR:Q8RXY0	8.00E-150
chr5.CM0024.23	1.11.16.8	E2.7.1.- [EC:2.7.1.-] [COG:COG0515 COG1493]	pfa:MAL13P1.196	protein kinase, putative [EC:2.7.1.37] [KO:K00870]	1.00E-18	YDL101c	COG0515	2.00E-10	CLK2_MOUSE	ATP-binding;Kinase;Nuclearprotein;Nucleotide-binding;Phosphorylation;Serine/threonine-proteinkinase;Transferase;Tyrosine-proteinkinase,Dual specificity protein kinase CLK2 (EC 2.7.1.37) (EC 2.7.1.112) (CDC-like kinase 2).	7.00E-13	GO_ID:45664	TAIR|gene:3700299 SPTR:Q8RXY0 symbol:AT3G63330.1 [GO:0008372 "cellular component unknown" evidence=ND] [GO:0016301 "kinase activity" evidence=ISS] InterPro:IPR000719 InterPro:IPR008271 Pfam:PF00069 Prosite:PS00108 ProDom:PD000001 PROSITE:PS50011 EMBL:AY080616 EMBL:AY122955 SPTR:Q8RXY0	8.00E-150
chr5.CM0024.23	4.2.4	Cell cycle [CLASS:04110] [PATH:hsa04110] [COG:COG0515]	pfa:MAL13P1.196	protein kinase, putative [EC:2.7.1.37] [KO:K00870]	1.00E-18	YDL101c	COG0515	2.00E-10	CLK2_MOUSE	ATP-binding;Kinase;Nuclearprotein;Nucleotide-binding;Phosphorylation;Serine/threonine-proteinkinase;Transferase;Tyrosine-proteinkinase,Dual specificity protein kinase CLK2 (EC 2.7.1.37) (EC 2.7.1.112) (CDC-like kinase 2).	7.00E-13	GO_ID:45664	TAIR|gene:3700299 SPTR:Q8RXY0 symbol:AT3G63330.1 [GO:0008372 "cellular component unknown" evidence=ND] [GO:0016301 "kinase activity" evidence=ISS] InterPro:IPR000719 InterPro:IPR008271 Pfam:PF00069 Prosite:PS00108 ProDom:PD000001 PROSITE:PS50011 EMBL:AY080616 EMBL:AY122955 SPTR:Q8RXY0	8.00E-150
chr5.CM0024.23	3.2.2.1	Protein kinase [EC:2.7.1.37]	pfa:MAL13P1.196	protein kinase, putative [EC:2.7.1.37] [KO:K00870]	1.00E-18	YDL101c	COG0515	2.00E-10	CLK2_MOUSE	ATP-binding;Kinase;Nuclearprotein;Nucleotide-binding;Phosphorylation;Serine/threonine-proteinkinase;Transferase;Tyrosine-proteinkinase,Dual specificity protein kinase CLK2 (EC 2.7.1.37) (EC 2.7.1.112) (CDC-like kinase 2).	7.00E-13	GO_ID:45664	TAIR|gene:3700299 SPTR:Q8RXY0 symbol:AT3G63330.1 [GO:0008372 "cellular component unknown" evidence=ND] [GO:0016301 "kinase activity" evidence=ISS] InterPro:IPR000719 InterPro:IPR008271 Pfam:PF00069 Prosite:PS00108 ProDom:PD000001 PROSITE:PS50011 EMBL:AY080616 EMBL:AY122955 SPTR:Q8RXY0	8.00E-150
chr4.CM0119.30	1.9.4.15	E2.7.1.- [EC:2.7.1.-] [COG:COG0515 COG1493]	cpv:cgd2_1300	calcium/calmodulin dependent protein kinase with a kinase domain and 4 calmodulin like EF hands [EC:2.7.1.123 2.7.1.37] [KO:K00908 K00870]	6.00E-76	YFR014c	COG0515	4.00E-41	CRK_DAUCA	ATP-binding;Kinase;Nucleotide-binding;Repeat;Serine/threonine-proteinkinase;Transferase,CDPK-related protein kinase (EC 2.7.1.-) (PK421).	2.00E-120	GO_ID:41000	TAIR|gene:2156946 SPTR:Q9FKW4 symbol:AT5G66210.1 [GO:0004685 "calcium- and calmodulin-dependent protein kinase activity" evidence=ISS] [GO:0006468 "protein amino acid phosphorylation" evidence=ISS] InterPro:IPR000719 InterPro:IPR002048 InterPro:IPR008271 Pfam:PF00069 Pfam:PF00036 Prosite:PS00108 InterPro:IPR011992 Prosite:PS00107 Prosite:PS00018 ProDom:PD000012 ProDom:PD000001 PROSITE:PS50011 HSS…	0
chr4.CM0119.30	1.7.8.19	WAAY, rfaY lipopolysaccharide core biosynthesis protein RFAY [EC:2.7.-.-] [COG:COG0515]	cpv:cgd2_1300	calcium/calmodulin dependent protein kinase with a kinase domain and 4 calmodulin like EF hands [EC:2.7.1.123 2.7.1.37] [KO:K00908 K00870]	6.00E-76	YFR014c	COG0515	4.00E-41	CRK_DAUCA	ATP-binding;Kinase;Nucleotide-binding;Repeat;Serine/threonine-proteinkinase;Transferase,CDPK-related protein kinase (EC 2.7.1.-) (PK421).	2.00E-120	GO_ID:41000	TAIR|gene:2156946 SPTR:Q9FKW4 symbol:AT5G66210.1 [GO:0004685 "calcium- and calmodulin-dependent protein kinase activity" evidence=ISS] [GO:0006468 "protein amino acid phosphorylation" evidence=ISS] InterPro:IPR000719 InterPro:IPR002048 InterPro:IPR008271 Pfam:PF00069 Pfam:PF00036 Prosite:PS00108 InterPro:IPR011992 Prosite:PS00107 Prosite:PS00018 ProDom:PD000012 ProDom:PD000001 PROSITE:PS50011 HSS…	0
chr4.CM0119.30	1.1.17.19	E2.7.1.- [EC:2.7.1.-] [COG:COG0515 COG1493]	cpv:cgd2_1300	calcium/calmodulin dependent protein kinase with a kinase domain and 4 calmodulin like EF hands [EC:2.7.1.123 2.7.1.37] [KO:K00908 K00870]	6.00E-76	YFR014c	COG0515	4.00E-41	CRK_DAUCA	ATP-binding;Kinase;Nucleotide-binding;Repeat;Serine/threonine-proteinkinase;Transferase,CDPK-related protein kinase (EC 2.7.1.-) (PK421).	2.00E-120	GO_ID:41000	TAIR|gene:2156946 SPTR:Q9FKW4 symbol:AT5G66210.1 [GO:0004685 "calcium- and calmodulin-dependent protein kinase activity" evidence=ISS] [GO:0006468 "protein amino acid phosphorylation" evidence=ISS] InterPro:IPR000719 InterPro:IPR002048 InterPro:IPR008271 Pfam:PF00069 Pfam:PF00036 Prosite:PS00108 InterPro:IPR011992 Prosite:PS00107 Prosite:PS00018 ProDom:PD000012 ProDom:PD000001 PROSITE:PS50011 HSS…	0
chr4.CM0119.30	1.11.16.8	E2.7.1.- [EC:2.7.1.-] [COG:COG0515 COG1493]	cpv:cgd2_1300	calcium/calmodulin dependent protein kinase with a kinase domain and 4 calmodulin like EF hands [EC:2.7.1.123 2.7.1.37] [KO:K00908 K00870]	6.00E-76	YFR014c	COG0515	4.00E-41	CRK_DAUCA	ATP-binding;Kinase;Nucleotide-binding;Repeat;Serine/threonine-proteinkinase;Transferase,CDPK-related protein kinase (EC 2.7.1.-) (PK421).	2.00E-120	GO_ID:41000	TAIR|gene:2156946 SPTR:Q9FKW4 symbol:AT5G66210.1 [GO:0004685 "calcium- and calmodulin-dependent protein kinase activity" evidence=ISS] [GO:0006468 "protein amino acid phosphorylation" evidence=ISS] InterPro:IPR000719 InterPro:IPR002048 InterPro:IPR008271 Pfam:PF00069 Pfam:PF00036 Prosite:PS00108 InterPro:IPR011992 Prosite:PS00107 Prosite:PS00018 ProDom:PD000012 ProDom:PD000001 PROSITE:PS50011 HSS…	0
chr4.CM0119.30	4.2.4	Cell cycle [CLASS:04110] [PATH:hsa04110] [COG:COG0515]	cpv:cgd2_1300	calcium/calmodulin dependent protein kinase with a kinase domain and 4 calmodulin like EF hands [EC:2.7.1.123 2.7.1.37] [KO:K00908 K00870]	6.00E-76	YFR014c	COG0515	4.00E-41	CRK_DAUCA	ATP-binding;Kinase;Nucleotide-binding;Repeat;Serine/threonine-proteinkinase;Transferase,CDPK-related protein kinase (EC 2.7.1.-) (PK421).	2.00E-120	GO_ID:41000	TAIR|gene:2156946 SPTR:Q9FKW4 symbol:AT5G66210.1 [GO:0004685 "calcium- and calmodulin-dependent protein kinase activity" evidence=ISS] [GO:0006468 "protein amino acid phosphorylation" evidence=ISS] InterPro:IPR000719 InterPro:IPR002048 InterPro:IPR008271 Pfam:PF00069 Pfam:PF00036 Prosite:PS00108 InterPro:IPR011992 Prosite:PS00107 Prosite:PS00018 ProDom:PD000012 ProDom:PD000001 PROSITE:PS50011 HSS…	0
chr4.CM0119.30	3.2.9.99	CAMK4 calcium/calmodulin-dependent protein kinase IV [EC:2.7.1.123] [GO:0004685]	cpv:cgd2_1300	calcium/calmodulin dependent protein kinase with a kinase domain and 4 calmodulin like EF hands [EC:2.7.1.123 2.7.1.37] [KO:K00908 K00870]	6.00E-76	YFR014c	COG0515	4.00E-41	CRK_DAUCA	ATP-binding;Kinase;Nucleotide-binding;Repeat;Serine/threonine-proteinkinase;Transferase,CDPK-related protein kinase (EC 2.7.1.-) (PK421).	2.00E-120	GO_ID:41000	TAIR|gene:2156946 SPTR:Q9FKW4 symbol:AT5G66210.1 [GO:0004685 "calcium- and calmodulin-dependent protein kinase activity" evidence=ISS] [GO:0006468 "protein amino acid phosphorylation" evidence=ISS] InterPro:IPR000719 InterPro:IPR002048 InterPro:IPR008271 Pfam:PF00069 Pfam:PF00036 Prosite:PS00108 InterPro:IPR011992 Prosite:PS00107 Prosite:PS00018 ProDom:PD000012 ProDom:PD000001 PROSITE:PS50011 HSS…	0
chr2.CM0545.40	1.9.4.15	E2.7.1.- [EC:2.7.1.-] [COG:COG0515 COG1493]	ath:At5g02290	T1E22.50; protein kinase, putative [EC:2.7.1.37] [KO:K00870]	9.00E-42	YJL095w	COG0515	8.00E-19	RLCK7_ARATH	ATP-binding;Hypotheticalprotein;Kinase;Nucleotide-binding;Serine/threonine-proteinkinase;Transferase,Putative serine/threonine-protein kinase RLCKVII (EC 2.7.1.37).	1.00E-51	GO_ID:53934	TAIR|gene:2050986 SPTR:O22808 symbol:AT2G33580.1 [GO:0016301 "kinase activity" evidence=ISS] InterPro:IPR000719 Pfam:PF00069 InterPro:IPR002482 Pfam:PF01476 ProDom:PD000001 PROSITE:PS50011 EMBL:AC002332 EMBL:AF370600 PIR:C84747 SPTR:O22808	4.00E-57
chr2.CM0545.40	1.7.8.19	WAAY, rfaY lipopolysaccharide core biosynthesis protein RFAY [EC:2.7.-.-] [COG:COG0515]	ath:At5g02290	T1E22.50; protein kinase, putative [EC:2.7.1.37] [KO:K00870]	9.00E-42	YJL095w	COG0515	8.00E-19	RLCK7_ARATH	ATP-binding;Hypotheticalprotein;Kinase;Nucleotide-binding;Serine/threonine-proteinkinase;Transferase,Putative serine/threonine-protein kinase RLCKVII (EC 2.7.1.37).	1.00E-51	GO_ID:53934	TAIR|gene:2050986 SPTR:O22808 symbol:AT2G33580.1 [GO:0016301 "kinase activity" evidence=ISS] InterPro:IPR000719 Pfam:PF00069 InterPro:IPR002482 Pfam:PF01476 ProDom:PD000001 PROSITE:PS50011 EMBL:AC002332 EMBL:AF370600 PIR:C84747 SPTR:O22808	4.00E-57
chr2.CM0545.40	1.1.17.19	E2.7.1.- [EC:2.7.1.-] [COG:COG0515 COG1493]	ath:At5g02290	T1E22.50; protein kinase, putative [EC:2.7.1.37] [KO:K00870]	9.00E-42	YJL095w	COG0515	8.00E-19	RLCK7_ARATH	ATP-binding;Hypotheticalprotein;Kinase;Nucleotide-binding;Serine/threonine-proteinkinase;Transferase,Putative serine/threonine-protein kinase RLCKVII (EC 2.7.1.37).	1.00E-51	GO_ID:53934	TAIR|gene:2050986 SPTR:O22808 symbol:AT2G33580.1 [GO:0016301 "kinase activity" evidence=ISS] InterPro:IPR000719 Pfam:PF00069 InterPro:IPR002482 Pfam:PF01476 ProDom:PD000001 PROSITE:PS50011 EMBL:AC002332 EMBL:AF370600 PIR:C84747 SPTR:O22808	4.00E-57
chr2.CM0545.40	3.3.10.117	BMPR1 bone morphogenetic protein receptor, type I [EC:2.7.1.37]	ath:At5g02290	T1E22.50; protein kinase, putative [EC:2.7.1.37] [KO:K00870]	9.00E-42	YJL095w	COG0515	8.00E-19	RLCK7_ARATH	ATP-binding;Hypotheticalprotein;Kinase;Nucleotide-binding;Serine/threonine-proteinkinase;Transferase,Putative serine/threonine-protein kinase RLCKVII (EC 2.7.1.37).	1.00E-51	GO_ID:53934	TAIR|gene:2050986 SPTR:O22808 symbol:AT2G33580.1 [GO:0016301 "kinase activity" evidence=ISS] InterPro:IPR000719 Pfam:PF00069 InterPro:IPR002482 Pfam:PF01476 ProDom:PD000001 PROSITE:PS50011 EMBL:AC002332 EMBL:AF370600 PIR:C84747 SPTR:O22808	4.00E-57
chr2.CM0545.40	1.11.16.8	E2.7.1.- [EC:2.7.1.-] [COG:COG0515 COG1493]	ath:At5g02290	T1E22.50; protein kinase, putative [EC:2.7.1.37] [KO:K00870]	9.00E-42	YJL095w	COG0515	8.00E-19	RLCK7_ARATH	ATP-binding;Hypotheticalprotein;Kinase;Nucleotide-binding;Serine/threonine-proteinkinase;Transferase,Putative serine/threonine-protein kinase RLCKVII (EC 2.7.1.37).	1.00E-51	GO_ID:53934	TAIR|gene:2050986 SPTR:O22808 symbol:AT2G33580.1 [GO:0016301 "kinase activity" evidence=ISS] InterPro:IPR000719 Pfam:PF00069 InterPro:IPR002482 Pfam:PF01476 ProDom:PD000001 PROSITE:PS50011 EMBL:AC002332 EMBL:AF370600 PIR:C84747 SPTR:O22808	4.00E-57
chr2.CM0545.40	4.2.4	Cell cycle [CLASS:04110] [PATH:hsa04110] [COG:COG0515]	ath:At5g02290	T1E22.50; protein kinase, putative [EC:2.7.1.37] [KO:K00870]	9.00E-42	YJL095w	COG0515	8.00E-19	RLCK7_ARATH	ATP-binding;Hypotheticalprotein;Kinase;Nucleotide-binding;Serine/threonine-proteinkinase;Transferase,Putative serine/threonine-protein kinase RLCKVII (EC 2.7.1.37).	1.00E-51	GO_ID:53934	TAIR|gene:2050986 SPTR:O22808 symbol:AT2G33580.1 [GO:0016301 "kinase activity" evidence=ISS] InterPro:IPR000719 Pfam:PF00069 InterPro:IPR002482 Pfam:PF01476 ProDom:PD000001 PROSITE:PS50011 EMBL:AC002332 EMBL:AF370600 PIR:C84747 SPTR:O22808	4.00E-57
chr2.CM0545.40	3.2.2.1	Protein kinase [EC:2.7.1.37]	ath:At5g02290	T1E22.50; protein kinase, putative [EC:2.7.1.37] [KO:K00870]	9.00E-42	YJL095w	COG0515	8.00E-19	RLCK7_ARATH	ATP-binding;Hypotheticalprotein;Kinase;Nucleotide-binding;Serine/threonine-proteinkinase;Transferase,Putative serine/threonine-protein kinase RLCKVII (EC 2.7.1.37).	1.00E-51	GO_ID:53934	TAIR|gene:2050986 SPTR:O22808 symbol:AT2G33580.1 [GO:0016301 "kinase activity" evidence=ISS] InterPro:IPR000719 Pfam:PF00069 InterPro:IPR002482 Pfam:PF01476 ProDom:PD000001 PROSITE:PS50011 EMBL:AC002332 EMBL:AF370600 PIR:C84747 SPTR:O22808	4.00E-57
chr2.CM0021.3	1.4.1.36	E2.7.1.40, pyk pyruvate kinase [EC:2.7.1.40] [COG:COG0469] [GO:0004743]	ath:At5g52920	MXC20.15; pyruvate kinase, putative [EC:2.7.1.40] [KO:K00873]	0	BS_pykA_1	COG0469	1.00E-81	KPYG_TOBAC	Chloroplast;Glycolysis;Kinase;Magnesium;Metal-binding;Plastid;Pyruvate;Transferase;Transitpeptide,Pyruvate kinase isozyme G, chloroplast precursor (EC 2.7.1.40).	0	GO_ID:1039	TAIR|gene:2033759 SPTR:Q93Z53 symbol:AT1G52040 [GO:0004743 "pyruvate kinase activity" evidence=ISS] [GO:0006096 "glycolysis" evidence=ISS] InterPro:IPR001697 InterPro:IPR011037 Pfam:PF00224 Pfam:PF02887 GO:GO:0006096 HSSP:P14178 PRINTS:PR01050 ProDom:PD001009 TIGRFAMs:TIGR01064 PROSITE:PS00110 EMBL:AY058121 EMBL:BT001147 SPTR:Q93Z53	0
chr2.CM0021.3	1.1.1.13	E2.7.1.40, pyk pyruvate kinase [EC:2.7.1.40] [COG:COG0469] [GO:0004743]	ath:At5g52920	MXC20.15; pyruvate kinase, putative [EC:2.7.1.40] [KO:K00873]	0	BS_pykA_1	COG0469	1.00E-81	KPYG_TOBAC	Chloroplast;Glycolysis;Kinase;Magnesium;Metal-binding;Plastid;Pyruvate;Transferase;Transitpeptide,Pyruvate kinase isozyme G, chloroplast precursor (EC 2.7.1.40).	0	GO_ID:1039	TAIR|gene:2033759 SPTR:Q93Z53 symbol:AT1G52040 [GO:0004743 "pyruvate kinase activity" evidence=ISS] [GO:0006096 "glycolysis" evidence=ISS] InterPro:IPR001697 InterPro:IPR011037 Pfam:PF00224 Pfam:PF02887 GO:GO:0006096 HSSP:P14178 PRINTS:PR01050 ProDom:PD001009 TIGRFAMs:TIGR01064 PROSITE:PS00110 EMBL:AY058121 EMBL:BT001147 SPTR:Q93Z53	0
chr2.CM0021.3	1.2.4.16	E2.7.1.40, pyk pyruvate kinase [EC:2.7.1.40] [COG:COG0469] [GO:0004743]	ath:At5g52920	MXC20.15; pyruvate kinase, putative [EC:2.7.1.40] [KO:K00873]	0	BS_pykA_1	COG0469	1.00E-81	KPYG_TOBAC	Chloroplast;Glycolysis;Kinase;Magnesium;Metal-binding;Plastid;Pyruvate;Transferase;Transitpeptide,Pyruvate kinase isozyme G, chloroplast precursor (EC 2.7.1.40).	0	GO_ID:1039	TAIR|gene:2033759 SPTR:Q93Z53 symbol:AT1G52040 [GO:0004743 "pyruvate kinase activity" evidence=ISS] [GO:0006096 "glycolysis" evidence=ISS] InterPro:IPR001697 InterPro:IPR011037 Pfam:PF00224 Pfam:PF02887 GO:GO:0006096 HSSP:P14178 PRINTS:PR01050 ProDom:PD001009 TIGRFAMs:TIGR01064 PROSITE:PS00110 EMBL:AY058121 EMBL:BT001147 SPTR:Q93Z53	0
chr2.CM0021.3	3.2.11.34	E2.7.1.40, pyk pyruvate kinase [EC:2.7.1.40] [COG:COG0469] [GO:0004743]	ath:At5g52920	MXC20.15; pyruvate kinase, putative [EC:2.7.1.40] [KO:K00873]	0	BS_pykA_1	COG0469	1.00E-81	KPYG_TOBAC	Chloroplast;Glycolysis;Kinase;Magnesium;Metal-binding;Plastid;Pyruvate;Transferase;Transitpeptide,Pyruvate kinase isozyme G, chloroplast precursor (EC 2.7.1.40).	0	GO_ID:1039	TAIR|gene:2033759 SPTR:Q93Z53 symbol:AT1G52040 [GO:0004743 "pyruvate kinase activity" evidence=ISS] [GO:0006096 "glycolysis" evidence=ISS] InterPro:IPR001697 InterPro:IPR011037 Pfam:PF00224 Pfam:PF02887 GO:GO:0006096 HSSP:P14178 PRINTS:PR01050 ProDom:PD001009 TIGRFAMs:TIGR01064 PROSITE:PS00110 EMBL:AY058121 EMBL:BT001147 SPTR:Q93Z53	0
chr2.CM0021.3	1.1.11.11	E2.7.1.40, pyk pyruvate kinase [EC:2.7.1.40] [COG:COG0469] [GO:0004743]	ath:At5g52920	MXC20.15; pyruvate kinase, putative [EC:2.7.1.40] [KO:K00873]	0	BS_pykA_1	COG0469	1.00E-81	KPYG_TOBAC	Chloroplast;Glycolysis;Kinase;Magnesium;Metal-binding;Plastid;Pyruvate;Transferase;Transitpeptide,Pyruvate kinase isozyme G, chloroplast precursor (EC 2.7.1.40).	0	GO_ID:1039	TAIR|gene:2033759 SPTR:Q93Z53 symbol:AT1G52040 [GO:0004743 "pyruvate kinase activity" evidence=ISS] [GO:0006096 "glycolysis" evidence=ISS] InterPro:IPR001697 InterPro:IPR011037 Pfam:PF00224 Pfam:PF02887 GO:GO:0006096 HSSP:P14178 PRINTS:PR01050 ProDom:PD001009 TIGRFAMs:TIGR01064 PROSITE:PS00110 EMBL:AY058121 EMBL:BT001147 SPTR:Q93Z53	0
Ljwgs_090301.1	99.1.3.1.121	EC 2.7.9.4							R1_SOLTU	ATP-binding;Carbohydratemetabolism;Chloroplast;Directproteinsequencing;Kinase;Nucleotide-binding;Phosphorylation;Plastid;Transferase;Transitpeptide,Alpha-glucan water dikinase, chloroplast precursor (EC 2.7.9.4) (Starch-related R1 protein).	2.00E-28	GO_ID:26598	TAIR|gene:3688643 SPTR:Q9SAC6 symbol:AT1G10760.1 [GO:0005739 "mitochondrion" evidence=IDA] InterPro:IPR002192 InterPro:IPR000121 InterPro:IPR008279 Pfam:PF01326 EMBL:AC007354 EMBL:AF312027 EMBL:AF372893 EMBL:AY052349 EMBL:AY057722 PIR:B86241 PROSITE:PS00742 PROSITE:PS00370 SPTR:Q9SAC6	3.00E-24
Ljwgs_090301.1	99.1.4.5859	GO_ID:26598							R1_SOLTU	ATP-binding;Carbohydratemetabolism;Chloroplast;Directproteinsequencing;Kinase;Nucleotide-binding;Phosphorylation;Plastid;Transferase;Transitpeptide,Alpha-glucan water dikinase, chloroplast precursor (EC 2.7.9.4) (Starch-related R1 protein).	2.00E-28	GO_ID:26598	TAIR|gene:3688643 SPTR:Q9SAC6 symbol:AT1G10760.1 [GO:0005739 "mitochondrion" evidence=IDA] InterPro:IPR002192 InterPro:IPR000121 InterPro:IPR008279 Pfam:PF01326 EMBL:AC007354 EMBL:AF312027 EMBL:AF372893 EMBL:AY052349 EMBL:AY057722 PIR:B86241 PROSITE:PS00742 PROSITE:PS00370 SPTR:Q9SAC6	3.00E-24
Ljwgs_090904.1	3.3.10.117	BMPR1 bone morphogenetic protein receptor, type I [EC:2.7.1.37]	ath:At5g02290	T1E22.50; protein kinase, putative [EC:2.7.1.37] [KO:K00870]	7.00E-22				NAK_ARATH	ATP-binding;Kinase;Nucleotide-binding;Serine/threonine-proteinkinase;Transferase,Probable serine/threonine-protein kinase NAK (EC 2.7.1.37).	4.00E-22	GO_ID:38806	TAIR|gene:3441631 SPTR:Q9LTC0 symbol:AT5G47070.1 [GO:0016301 "kinase activity" evidence=ISS] InterPro:IPR000719 InterPro:IPR008271 Pfam:PF00069 Prosite:PS00108 Prosite:PS00107 ProDom:PD000001 PROSITE:PS50011 EMBL:AB025609 EMBL:AK117556 EMBL:BT005677 SPTR:Q9LTC0	2.00E-30
Ljwgs_090904.1	3.2.2.1	Protein kinase [EC:2.7.1.37]	ath:At5g02290	T1E22.50; protein kinase, putative [EC:2.7.1.37] [KO:K00870]	7.00E-22				NAK_ARATH	ATP-binding;Kinase;Nucleotide-binding;Serine/threonine-proteinkinase;Transferase,Probable serine/threonine-protein kinase NAK (EC 2.7.1.37).	4.00E-22	GO_ID:38806	TAIR|gene:3441631 SPTR:Q9LTC0 symbol:AT5G47070.1 [GO:0016301 "kinase activity" evidence=ISS] InterPro:IPR000719 InterPro:IPR008271 Pfam:PF00069 Prosite:PS00108 Prosite:PS00107 ProDom:PD000001 PROSITE:PS50011 EMBL:AB025609 EMBL:AK117556 EMBL:BT005677 SPTR:Q9LTC0	2.00E-30
Ljwgs_010155.1	1.1.5.24	E2.7.1.105, PFK 6-phosphofructo-2-kinase [EC:2.7.1.105] [COG:COG0406] [GO:0003873]	ath:At3g50520	T20E23.120; phosphoglycerate/bisphosphoglycerate mutase family protein [EC:5.4.2.1] [KO:K01834]	5.00E-55	DR1393	COG0406	8.00E-12	GPMB_SALTI	Completeproteome;Glycolysis;Isomerase,Probable phosphoglycerate mutase gpmB (EC 5.4.2.1) (Phosphoglyceromutase) (PGAM).	6.00E-12	GO_ID:875	TAIR|gene:2098689 SPTR:Q9SCS3 symbol:AT3G50520.1 [GO:0008372 "cellular component unknown" evidence=ND] [GO:0003824 "catalytic activity" evidence=ISS] [GO:0008152 "metabolism" evidence=ISS] InterPro:IPR001345 Pfam:PF00300 GO:GO:0008152 PROSITE:PS00175 EMBL:AL133363 EMBL:AY035101 EMBL:AY063062 PIR:T46083 HSSP:Q9ALU0 SPTR:Q9SCS3	1.00E-55
chr1.CM0088.82	1.9.4.15	E2.7.1.- [EC:2.7.1.-] [COG:COG0515 COG1493]	ath:At5g02290	T1E22.50; protein kinase, putative [EC:2.7.1.37] [KO:K00870]	5.00E-51	BH2504_1	COG0515	4.00E-17	SRK6_BRAOE	ATP-binding;Glycoprotein;Kinase;Membrane;Nucleotide-binding;Receptor;Self-incompatibility;Serine/threonine-proteinkinase;Signal;Transferase;Transmembrane,Putative serine/threonine-protein kinase receptor precursor (EC 2.7.1.37) (S-receptor kinase) (SRK).	4.00E-99	GO_ID:30110	TAIR|gene:2121675 SPTR:Q8GYA4 symbol:AT4G23180.1 [GO:0016301 "kinase activity" evidence=ISS] InterPro:IPR000719 InterPro:IPR008271 Pfam:PF00069 Prosite:PS00108 InterPro:IPR002902 Prosite:PS00107 Pfam:PF01657 ProDom:PD000001 PROSITE:PS50011 HSSP:P00523 EMBL:AK117765 EMBL:BT005954 SPTR:Q8GYA4	0
chr1.CM0088.82	1.7.8.19	WAAY, rfaY lipopolysaccharide core biosynthesis protein RFAY [EC:2.7.-.-] [COG:COG0515]	ath:At5g02290	T1E22.50; protein kinase, putative [EC:2.7.1.37] [KO:K00870]	5.00E-51	BH2504_1	COG0515	4.00E-17	SRK6_BRAOE	ATP-binding;Glycoprotein;Kinase;Membrane;Nucleotide-binding;Receptor;Self-incompatibility;Serine/threonine-proteinkinase;Signal;Transferase;Transmembrane,Putative serine/threonine-protein kinase receptor precursor (EC 2.7.1.37) (S-receptor kinase) (SRK).	4.00E-99	GO_ID:30110	TAIR|gene:2121675 SPTR:Q8GYA4 symbol:AT4G23180.1 [GO:0016301 "kinase activity" evidence=ISS] InterPro:IPR000719 InterPro:IPR008271 Pfam:PF00069 Prosite:PS00108 InterPro:IPR002902 Prosite:PS00107 Pfam:PF01657 ProDom:PD000001 PROSITE:PS50011 HSSP:P00523 EMBL:AK117765 EMBL:BT005954 SPTR:Q8GYA4	0
chr1.CM0088.82	1.1.17.19	E2.7.1.- [EC:2.7.1.-] [COG:COG0515 COG1493]	ath:At5g02290	T1E22.50; protein kinase, putative [EC:2.7.1.37] [KO:K00870]	5.00E-51	BH2504_1	COG0515	4.00E-17	SRK6_BRAOE	ATP-binding;Glycoprotein;Kinase;Membrane;Nucleotide-binding;Receptor;Self-incompatibility;Serine/threonine-proteinkinase;Signal;Transferase;Transmembrane,Putative serine/threonine-protein kinase receptor precursor (EC 2.7.1.37) (S-receptor kinase) (SRK).	4.00E-99	GO_ID:30110	TAIR|gene:2121675 SPTR:Q8GYA4 symbol:AT4G23180.1 [GO:0016301 "kinase activity" evidence=ISS] InterPro:IPR000719 InterPro:IPR008271 Pfam:PF00069 Prosite:PS00108 InterPro:IPR002902 Prosite:PS00107 Pfam:PF01657 ProDom:PD000001 PROSITE:PS50011 HSSP:P00523 EMBL:AK117765 EMBL:BT005954 SPTR:Q8GYA4	0
chr1.CM0088.82	3.3.10.117	BMPR1 bone morphogenetic protein receptor, type I [EC:2.7.1.37]	ath:At5g02290	T1E22.50; protein kinase, putative [EC:2.7.1.37] [KO:K00870]	5.00E-51	BH2504_1	COG0515	4.00E-17	SRK6_BRAOE	ATP-binding;Glycoprotein;Kinase;Membrane;Nucleotide-binding;Receptor;Self-incompatibility;Serine/threonine-proteinkinase;Signal;Transferase;Transmembrane,Putative serine/threonine-protein kinase receptor precursor (EC 2.7.1.37) (S-receptor kinase) (SRK).	4.00E-99	GO_ID:30110	TAIR|gene:2121675 SPTR:Q8GYA4 symbol:AT4G23180.1 [GO:0016301 "kinase activity" evidence=ISS] InterPro:IPR000719 InterPro:IPR008271 Pfam:PF00069 Prosite:PS00108 InterPro:IPR002902 Prosite:PS00107 Pfam:PF01657 ProDom:PD000001 PROSITE:PS50011 HSSP:P00523 EMBL:AK117765 EMBL:BT005954 SPTR:Q8GYA4	0
chr1.CM0088.82	1.11.16.8	E2.7.1.- [EC:2.7.1.-] [COG:COG0515 COG1493]	ath:At5g02290	T1E22.50; protein kinase, putative [EC:2.7.1.37] [KO:K00870]	5.00E-51	BH2504_1	COG0515	4.00E-17	SRK6_BRAOE	ATP-binding;Glycoprotein;Kinase;Membrane;Nucleotide-binding;Receptor;Self-incompatibility;Serine/threonine-proteinkinase;Signal;Transferase;Transmembrane,Putative serine/threonine-protein kinase receptor precursor (EC 2.7.1.37) (S-receptor kinase) (SRK).	4.00E-99	GO_ID:30110	TAIR|gene:2121675 SPTR:Q8GYA4 symbol:AT4G23180.1 [GO:0016301 "kinase activity" evidence=ISS] InterPro:IPR000719 InterPro:IPR008271 Pfam:PF00069 Prosite:PS00108 InterPro:IPR002902 Prosite:PS00107 Pfam:PF01657 ProDom:PD000001 PROSITE:PS50011 HSSP:P00523 EMBL:AK117765 EMBL:BT005954 SPTR:Q8GYA4	0
chr1.CM0088.82	4.2.4	Cell cycle [CLASS:04110] [PATH:hsa04110] [COG:COG0515]	ath:At5g02290	T1E22.50; protein kinase, putative [EC:2.7.1.37] [KO:K00870]	5.00E-51	BH2504_1	COG0515	4.00E-17	SRK6_BRAOE	ATP-binding;Glycoprotein;Kinase;Membrane;Nucleotide-binding;Receptor;Self-incompatibility;Serine/threonine-proteinkinase;Signal;Transferase;Transmembrane,Putative serine/threonine-protein kinase receptor precursor (EC 2.7.1.37) (S-receptor kinase) (SRK).	4.00E-99	GO_ID:30110	TAIR|gene:2121675 SPTR:Q8GYA4 symbol:AT4G23180.1 [GO:0016301 "kinase activity" evidence=ISS] InterPro:IPR000719 InterPro:IPR008271 Pfam:PF00069 Prosite:PS00108 InterPro:IPR002902 Prosite:PS00107 Pfam:PF01657 ProDom:PD000001 PROSITE:PS50011 HSSP:P00523 EMBL:AK117765 EMBL:BT005954 SPTR:Q8GYA4	0
chr1.CM0088.82	3.2.2.1	Protein kinase [EC:2.7.1.37]	ath:At5g02290	T1E22.50; protein kinase, putative [EC:2.7.1.37] [KO:K00870]	5.00E-51	BH2504_1	COG0515	4.00E-17	SRK6_BRAOE	ATP-binding;Glycoprotein;Kinase;Membrane;Nucleotide-binding;Receptor;Self-incompatibility;Serine/threonine-proteinkinase;Signal;Transferase;Transmembrane,Putative serine/threonine-protein kinase receptor precursor (EC 2.7.1.37) (S-receptor kinase) (SRK).	4.00E-99	GO_ID:30110	TAIR|gene:2121675 SPTR:Q8GYA4 symbol:AT4G23180.1 [GO:0016301 "kinase activity" evidence=ISS] InterPro:IPR000719 InterPro:IPR008271 Pfam:PF00069 Prosite:PS00108 InterPro:IPR002902 Prosite:PS00107 Pfam:PF01657 ProDom:PD000001 PROSITE:PS50011 HSSP:P00523 EMBL:AK117765 EMBL:BT005954 SPTR:Q8GYA4	0
Ljwgs_048986.1	99.1.4.5159	GO_ID:38806										GO_ID:38806	TAIR|gene:3441631 SPTR:Q9LTC0 symbol:AT5G47070.1 [GO:0016301 "kinase activity" evidence=ISS] InterPro:IPR000719 InterPro:IPR008271 Pfam:PF00069 Prosite:PS00108 Prosite:PS00107 ProDom:PD000001 PROSITE:PS50011 EMBL:AB025609 EMBL:AK117556 EMBL:BT005677 SPTR:Q9LTC0	2.00E-16
Ljwgs_095183.1	3.2.9.99	CAMK4 calcium/calmodulin-dependent protein kinase IV [EC:2.7.1.123] [GO:0004685]	pfa:MAL6P1.108	calcium-dependent protein kinase [EC:2.7.1.123 2.7.1.37] [KO:K00908 K00870]	1.00E-23				CDPK2_MAIZE	ATP-binding;Calcium;Kinase;Nucleotide-binding;Phosphorylation;Repeat;Serine/threonine-proteinkinase;Transferase,Calcium-dependent protein kinase 2 (EC 2.7.1.-) (CDPK 2).	1.00E-69	GO_ID:11198	TAIR|gene:2204339 SPTR:Q8RWL2 symbol:AT1G76040.1 [GO:0004685 "calcium- and calmodulin-dependent protein kinase activity" evidence=ISS] [GO:0006468 "protein amino acid phosphorylation" evidence=ISS] [GO:0016301 "kinase activity" evidence=ISS] [GO:0005737 "cytoplasm" evidence=IDA] [GO:0005634 "nucleus" evidence=IDA] InterPro:IPR000719 InterPro:IPR002048 Pfam:PF00069 Pfam:PF00036 InterPro:IPR011992 …	6.00E-69
chr3.CM0253.9	4.2.4.48	PHO80 negative regulator of PHO81 and PHO5 [GO:0016538]	hsa:8900	CCNA1; cyclin A1 [KO:K06627]	3.00E-44				CCNAL_DAUCA	Cellcycle;Celldivision;Cyclin;Mitosis,G2/mitotic-specific cyclin C13-1 (A-like cyclin) (Fragment).	1.00E-60	GO_ID:32158	TAIR|gene:2034249 SPTR:Q9C968 symbol:CYCA2;4 [GO:0000074 "regulation of progression through cell cycle" evidence=ISS] [GO:0016538 "cyclin-dependent protein kinase regulator activity" evidence=ISS] InterPro:IPR006671 InterPro:IPR004367 GO:GO:0005634 GO:GO:0000910 HSSP:P20248 Pfam:PF02984 Pfam:PF00134 InterPro:IPR006670 SMART:SM00385 EMBL:AC018848 PIR:D96835 SPTR:Q9C968	7.00E-111
chr3.CM0253.9	4.2.4.1.3	CCNA cyclin A	hsa:8900	CCNA1; cyclin A1 [KO:K06627]	3.00E-44				CCNAL_DAUCA	Cellcycle;Celldivision;Cyclin;Mitosis,G2/mitotic-specific cyclin C13-1 (A-like cyclin) (Fragment).	1.00E-60	GO_ID:32158	TAIR|gene:2034249 SPTR:Q9C968 symbol:CYCA2;4 [GO:0000074 "regulation of progression through cell cycle" evidence=ISS] [GO:0016538 "cyclin-dependent protein kinase regulator activity" evidence=ISS] InterPro:IPR006671 InterPro:IPR004367 GO:GO:0005634 GO:GO:0000910 HSSP:P20248 Pfam:PF02984 Pfam:PF00134 InterPro:IPR006670 SMART:SM00385 EMBL:AC018848 PIR:D96835 SPTR:Q9C968	7.00E-111
TM1647.14	3.3.10.117	BMPR1 bone morphogenetic protein receptor, type I [EC:2.7.1.37]							RLCK7_ARATH	ATP-binding;Hypotheticalprotein;Kinase;Nucleotide-binding;Serine/threonine-proteinkinase;Transferase,Putative serine/threonine-protein kinase RLCKVII (EC 2.7.1.37).	3.00E-11	GO_ID:28990	TAIR|gene:2041338 SPTR:O80719 symbol:AT2G47060.1 [GO:0016301 "kinase activity" evidence=ISS] InterPro:IPR000719 InterPro:IPR008271 Prosite:PS00108 Prosite:PS00107 ProDom:PD000001 PROSITE:PS50011 HSSP:P00523 EMBL:AC004411 EMBL:AY080876 EMBL:AF325090 EMBL:AY114044 PIR:T02181 SPTR:O80719	7.00E-14
TM1647.14	3.2.2.1	Protein kinase [EC:2.7.1.37]							RLCK7_ARATH	ATP-binding;Hypotheticalprotein;Kinase;Nucleotide-binding;Serine/threonine-proteinkinase;Transferase,Putative serine/threonine-protein kinase RLCKVII (EC 2.7.1.37).	3.00E-11	GO_ID:28990	TAIR|gene:2041338 SPTR:O80719 symbol:AT2G47060.1 [GO:0016301 "kinase activity" evidence=ISS] InterPro:IPR000719 InterPro:IPR008271 Prosite:PS00108 Prosite:PS00107 ProDom:PD000001 PROSITE:PS50011 HSSP:P00523 EMBL:AC004411 EMBL:AY080876 EMBL:AF325090 EMBL:AY114044 PIR:T02181 SPTR:O80719	7.00E-14
chr2.CM0304.37	1.9.4.15	E2.7.1.- [EC:2.7.1.-] [COG:COG0515 COG1493]	ath:At5g03730	F17C15.150; SERINE/THREONINE-PROTEIN KINASE CTR1 [EC:2.7.1.37] [KO:K00870]	3.00E-82	YAR019c	COG0515	2.00E-27	CTR1_ARATH	ATP-binding;Ethylenesignalingpathway;Kinase;Nucleotide-binding;Serine/threonine-proteinkinase;Transferase,Serine/threonine-protein kinase CTR1 (EC 2.7.1.37).	1.00E-82	GO_ID:27986	TAIR|gene:2127227 SPTR:Q93ZU3 symbol:AT4G23050.1 [GO:0004672 "protein kinase activity" evidence=ISS] [GO:0004871 "signal transducer activity" evidence=ISS] [GO:0007165 "signal transduction" evidence=ISS] InterPro:IPR000719 InterPro:IPR000014 InterPro:IPR008271 INTERPRO:IPR001245 Prosite:PS00108 InterPro:IPR001610 Prosite:PS00107 Pfam:PF00989 PRINTS:PR00109 ProDom:PD000001 PROSITE:PS50011 SMART:SM…	7.00E-110
chr2.CM0304.37	1.7.8.19	WAAY, rfaY lipopolysaccharide core biosynthesis protein RFAY [EC:2.7.-.-] [COG:COG0515]	ath:At5g03730	F17C15.150; SERINE/THREONINE-PROTEIN KINASE CTR1 [EC:2.7.1.37] [KO:K00870]	3.00E-82	YAR019c	COG0515	2.00E-27	CTR1_ARATH	ATP-binding;Ethylenesignalingpathway;Kinase;Nucleotide-binding;Serine/threonine-proteinkinase;Transferase,Serine/threonine-protein kinase CTR1 (EC 2.7.1.37).	1.00E-82	GO_ID:27986	TAIR|gene:2127227 SPTR:Q93ZU3 symbol:AT4G23050.1 [GO:0004672 "protein kinase activity" evidence=ISS] [GO:0004871 "signal transducer activity" evidence=ISS] [GO:0007165 "signal transduction" evidence=ISS] InterPro:IPR000719 InterPro:IPR000014 InterPro:IPR008271 INTERPRO:IPR001245 Prosite:PS00108 InterPro:IPR001610 Prosite:PS00107 Pfam:PF00989 PRINTS:PR00109 ProDom:PD000001 PROSITE:PS50011 SMART:SM…	7.00E-110
chr2.CM0304.37	1.1.17.19	E2.7.1.- [EC:2.7.1.-] [COG:COG0515 COG1493]	ath:At5g03730	F17C15.150; SERINE/THREONINE-PROTEIN KINASE CTR1 [EC:2.7.1.37] [KO:K00870]	3.00E-82	YAR019c	COG0515	2.00E-27	CTR1_ARATH	ATP-binding;Ethylenesignalingpathway;Kinase;Nucleotide-binding;Serine/threonine-proteinkinase;Transferase,Serine/threonine-protein kinase CTR1 (EC 2.7.1.37).	1.00E-82	GO_ID:27986	TAIR|gene:2127227 SPTR:Q93ZU3 symbol:AT4G23050.1 [GO:0004672 "protein kinase activity" evidence=ISS] [GO:0004871 "signal transducer activity" evidence=ISS] [GO:0007165 "signal transduction" evidence=ISS] InterPro:IPR000719 InterPro:IPR000014 InterPro:IPR008271 INTERPRO:IPR001245 Prosite:PS00108 InterPro:IPR001610 Prosite:PS00107 Pfam:PF00989 PRINTS:PR00109 ProDom:PD000001 PROSITE:PS50011 SMART:SM…	7.00E-110
chr2.CM0304.37	3.3.10.117	BMPR1 bone morphogenetic protein receptor, type I [EC:2.7.1.37]	ath:At5g03730	F17C15.150; SERINE/THREONINE-PROTEIN KINASE CTR1 [EC:2.7.1.37] [KO:K00870]	3.00E-82	YAR019c	COG0515	2.00E-27	CTR1_ARATH	ATP-binding;Ethylenesignalingpathway;Kinase;Nucleotide-binding;Serine/threonine-proteinkinase;Transferase,Serine/threonine-protein kinase CTR1 (EC 2.7.1.37).	1.00E-82	GO_ID:27986	TAIR|gene:2127227 SPTR:Q93ZU3 symbol:AT4G23050.1 [GO:0004672 "protein kinase activity" evidence=ISS] [GO:0004871 "signal transducer activity" evidence=ISS] [GO:0007165 "signal transduction" evidence=ISS] InterPro:IPR000719 InterPro:IPR000014 InterPro:IPR008271 INTERPRO:IPR001245 Prosite:PS00108 InterPro:IPR001610 Prosite:PS00107 Pfam:PF00989 PRINTS:PR00109 ProDom:PD000001 PROSITE:PS50011 SMART:SM…	7.00E-110
chr2.CM0304.37	1.11.16.8	E2.7.1.- [EC:2.7.1.-] [COG:COG0515 COG1493]	ath:At5g03730	F17C15.150; SERINE/THREONINE-PROTEIN KINASE CTR1 [EC:2.7.1.37] [KO:K00870]	3.00E-82	YAR019c	COG0515	2.00E-27	CTR1_ARATH	ATP-binding;Ethylenesignalingpathway;Kinase;Nucleotide-binding;Serine/threonine-proteinkinase;Transferase,Serine/threonine-protein kinase CTR1 (EC 2.7.1.37).	1.00E-82	GO_ID:27986	TAIR|gene:2127227 SPTR:Q93ZU3 symbol:AT4G23050.1 [GO:0004672 "protein kinase activity" evidence=ISS] [GO:0004871 "signal transducer activity" evidence=ISS] [GO:0007165 "signal transduction" evidence=ISS] InterPro:IPR000719 InterPro:IPR000014 InterPro:IPR008271 INTERPRO:IPR001245 Prosite:PS00108 InterPro:IPR001610 Prosite:PS00107 Pfam:PF00989 PRINTS:PR00109 ProDom:PD000001 PROSITE:PS50011 SMART:SM…	7.00E-110
chr2.CM0304.37	4.2.4	Cell cycle [CLASS:04110] [PATH:hsa04110] [COG:COG0515]	ath:At5g03730	F17C15.150; SERINE/THREONINE-PROTEIN KINASE CTR1 [EC:2.7.1.37] [KO:K00870]	3.00E-82	YAR019c	COG0515	2.00E-27	CTR1_ARATH	ATP-binding;Ethylenesignalingpathway;Kinase;Nucleotide-binding;Serine/threonine-proteinkinase;Transferase,Serine/threonine-protein kinase CTR1 (EC 2.7.1.37).	1.00E-82	GO_ID:27986	TAIR|gene:2127227 SPTR:Q93ZU3 symbol:AT4G23050.1 [GO:0004672 "protein kinase activity" evidence=ISS] [GO:0004871 "signal transducer activity" evidence=ISS] [GO:0007165 "signal transduction" evidence=ISS] InterPro:IPR000719 InterPro:IPR000014 InterPro:IPR008271 INTERPRO:IPR001245 Prosite:PS00108 InterPro:IPR001610 Prosite:PS00107 Pfam:PF00989 PRINTS:PR00109 ProDom:PD000001 PROSITE:PS50011 SMART:SM…	7.00E-110
chr2.CM0304.37	3.2.2.1	Protein kinase [EC:2.7.1.37]	ath:At5g03730	F17C15.150; SERINE/THREONINE-PROTEIN KINASE CTR1 [EC:2.7.1.37] [KO:K00870]	3.00E-82	YAR019c	COG0515	2.00E-27	CTR1_ARATH	ATP-binding;Ethylenesignalingpathway;Kinase;Nucleotide-binding;Serine/threonine-proteinkinase;Transferase,Serine/threonine-protein kinase CTR1 (EC 2.7.1.37).	1.00E-82	GO_ID:27986	TAIR|gene:2127227 SPTR:Q93ZU3 symbol:AT4G23050.1 [GO:0004672 "protein kinase activity" evidence=ISS] [GO:0004871 "signal transducer activity" evidence=ISS] [GO:0007165 "signal transduction" evidence=ISS] InterPro:IPR000719 InterPro:IPR000014 InterPro:IPR008271 INTERPRO:IPR001245 Prosite:PS00108 InterPro:IPR001610 Prosite:PS00107 Pfam:PF00989 PRINTS:PR00109 ProDom:PD000001 PROSITE:PS50011 SMART:SM…	7.00E-110
Ljwgs_038447.1	1.9.4.15	E2.7.1.- [EC:2.7.1.-] [COG:COG0515 COG1493]	ath:At1g10940	T19D16.14; serine/threonine protein kinase, putative [EC:2.7.1.37] [KO:K00870]	8.00E-75	YCL024w	COG0515	2.00E-33	SAPK7_ORYSA	Abscisicacidsignalingpathway;ATP-binding;Kinase;Nucleotide-binding;Phosphorylation;Serine/threonine-proteinkinase;Transferase,Serine/threonine-protein kinase SAPK7 (EC 2.7.1.37) (Osmotic stress/abscisic acid-activated protein kinase 7).	1.00E-75	GO_ID:13153	TAIR|gene:2197378 SPTR:P43291 symbol:AT1G10940 [GO:0016301 "kinase activity" evidence=ISS] InterPro:IPR000719 InterPro:IPR002290 InterPro:IPR008271 Pfam:PF00069 Prosite:PS00108 Prosite:PS00107 ProDom:PD000001 PROSITE:PS50011 SMART:SM00220 HSSP:P31751 EMBL:U95973 EMBL:M91548 EMBL:AY093130 EMBL:BT008850 EMBL:AY084221 PIR:S36944 IntAct:P43291 SPTR:P43291	2.00E-75
Ljwgs_038447.1	1.7.8.19	WAAY, rfaY lipopolysaccharide core biosynthesis protein RFAY [EC:2.7.-.-] [COG:COG0515]	ath:At1g10940	T19D16.14; serine/threonine protein kinase, putative [EC:2.7.1.37] [KO:K00870]	8.00E-75	YCL024w	COG0515	2.00E-33	SAPK7_ORYSA	Abscisicacidsignalingpathway;ATP-binding;Kinase;Nucleotide-binding;Phosphorylation;Serine/threonine-proteinkinase;Transferase,Serine/threonine-protein kinase SAPK7 (EC 2.7.1.37) (Osmotic stress/abscisic acid-activated protein kinase 7).	1.00E-75	GO_ID:13153	TAIR|gene:2197378 SPTR:P43291 symbol:AT1G10940 [GO:0016301 "kinase activity" evidence=ISS] InterPro:IPR000719 InterPro:IPR002290 InterPro:IPR008271 Pfam:PF00069 Prosite:PS00108 Prosite:PS00107 ProDom:PD000001 PROSITE:PS50011 SMART:SM00220 HSSP:P31751 EMBL:U95973 EMBL:M91548 EMBL:AY093130 EMBL:BT008850 EMBL:AY084221 PIR:S36944 IntAct:P43291 SPTR:P43291	2.00E-75
Ljwgs_038447.1	1.1.17.19	E2.7.1.- [EC:2.7.1.-] [COG:COG0515 COG1493]	ath:At1g10940	T19D16.14; serine/threonine protein kinase, putative [EC:2.7.1.37] [KO:K00870]	8.00E-75	YCL024w	COG0515	2.00E-33	SAPK7_ORYSA	Abscisicacidsignalingpathway;ATP-binding;Kinase;Nucleotide-binding;Phosphorylation;Serine/threonine-proteinkinase;Transferase,Serine/threonine-protein kinase SAPK7 (EC 2.7.1.37) (Osmotic stress/abscisic acid-activated protein kinase 7).	1.00E-75	GO_ID:13153	TAIR|gene:2197378 SPTR:P43291 symbol:AT1G10940 [GO:0016301 "kinase activity" evidence=ISS] InterPro:IPR000719 InterPro:IPR002290 InterPro:IPR008271 Pfam:PF00069 Prosite:PS00108 Prosite:PS00107 ProDom:PD000001 PROSITE:PS50011 SMART:SM00220 HSSP:P31751 EMBL:U95973 EMBL:M91548 EMBL:AY093130 EMBL:BT008850 EMBL:AY084221 PIR:S36944 IntAct:P43291 SPTR:P43291	2.00E-75
Ljwgs_038447.1	3.3.10.117	BMPR1 bone morphogenetic protein receptor, type I [EC:2.7.1.37]	ath:At1g10940	T19D16.14; serine/threonine protein kinase, putative [EC:2.7.1.37] [KO:K00870]	8.00E-75	YCL024w	COG0515	2.00E-33	SAPK7_ORYSA	Abscisicacidsignalingpathway;ATP-binding;Kinase;Nucleotide-binding;Phosphorylation;Serine/threonine-proteinkinase;Transferase,Serine/threonine-protein kinase SAPK7 (EC 2.7.1.37) (Osmotic stress/abscisic acid-activated protein kinase 7).	1.00E-75	GO_ID:13153	TAIR|gene:2197378 SPTR:P43291 symbol:AT1G10940 [GO:0016301 "kinase activity" evidence=ISS] InterPro:IPR000719 InterPro:IPR002290 InterPro:IPR008271 Pfam:PF00069 Prosite:PS00108 Prosite:PS00107 ProDom:PD000001 PROSITE:PS50011 SMART:SM00220 HSSP:P31751 EMBL:U95973 EMBL:M91548 EMBL:AY093130 EMBL:BT008850 EMBL:AY084221 PIR:S36944 IntAct:P43291 SPTR:P43291	2.00E-75
Ljwgs_038447.1	1.11.16.8	E2.7.1.- [EC:2.7.1.-] [COG:COG0515 COG1493]	ath:At1g10940	T19D16.14; serine/threonine protein kinase, putative [EC:2.7.1.37] [KO:K00870]	8.00E-75	YCL024w	COG0515	2.00E-33	SAPK7_ORYSA	Abscisicacidsignalingpathway;ATP-binding;Kinase;Nucleotide-binding;Phosphorylation;Serine/threonine-proteinkinase;Transferase,Serine/threonine-protein kinase SAPK7 (EC 2.7.1.37) (Osmotic stress/abscisic acid-activated protein kinase 7).	1.00E-75	GO_ID:13153	TAIR|gene:2197378 SPTR:P43291 symbol:AT1G10940 [GO:0016301 "kinase activity" evidence=ISS] InterPro:IPR000719 InterPro:IPR002290 InterPro:IPR008271 Pfam:PF00069 Prosite:PS00108 Prosite:PS00107 ProDom:PD000001 PROSITE:PS50011 SMART:SM00220 HSSP:P31751 EMBL:U95973 EMBL:M91548 EMBL:AY093130 EMBL:BT008850 EMBL:AY084221 PIR:S36944 IntAct:P43291 SPTR:P43291	2.00E-75
Ljwgs_038447.1	4.2.4	Cell cycle [CLASS:04110] [PATH:hsa04110] [COG:COG0515]	ath:At1g10940	T19D16.14; serine/threonine protein kinase, putative [EC:2.7.1.37] [KO:K00870]	8.00E-75	YCL024w	COG0515	2.00E-33	SAPK7_ORYSA	Abscisicacidsignalingpathway;ATP-binding;Kinase;Nucleotide-binding;Phosphorylation;Serine/threonine-proteinkinase;Transferase,Serine/threonine-protein kinase SAPK7 (EC 2.7.1.37) (Osmotic stress/abscisic acid-activated protein kinase 7).	1.00E-75	GO_ID:13153	TAIR|gene:2197378 SPTR:P43291 symbol:AT1G10940 [GO:0016301 "kinase activity" evidence=ISS] InterPro:IPR000719 InterPro:IPR002290 InterPro:IPR008271 Pfam:PF00069 Prosite:PS00108 Prosite:PS00107 ProDom:PD000001 PROSITE:PS50011 SMART:SM00220 HSSP:P31751 EMBL:U95973 EMBL:M91548 EMBL:AY093130 EMBL:BT008850 EMBL:AY084221 PIR:S36944 IntAct:P43291 SPTR:P43291	2.00E-75
Ljwgs_038447.1	3.2.2.1	Protein kinase [EC:2.7.1.37]	ath:At1g10940	T19D16.14; serine/threonine protein kinase, putative [EC:2.7.1.37] [KO:K00870]	8.00E-75	YCL024w	COG0515	2.00E-33	SAPK7_ORYSA	Abscisicacidsignalingpathway;ATP-binding;Kinase;Nucleotide-binding;Phosphorylation;Serine/threonine-proteinkinase;Transferase,Serine/threonine-protein kinase SAPK7 (EC 2.7.1.37) (Osmotic stress/abscisic acid-activated protein kinase 7).	1.00E-75	GO_ID:13153	TAIR|gene:2197378 SPTR:P43291 symbol:AT1G10940 [GO:0016301 "kinase activity" evidence=ISS] InterPro:IPR000719 InterPro:IPR002290 InterPro:IPR008271 Pfam:PF00069 Prosite:PS00108 Prosite:PS00107 ProDom:PD000001 PROSITE:PS50011 SMART:SM00220 HSSP:P31751 EMBL:U95973 EMBL:M91548 EMBL:AY093130 EMBL:BT008850 EMBL:AY084221 PIR:S36944 IntAct:P43291 SPTR:P43291	2.00E-75
BM1271.3	4.2.4.64	CAK1 serine/threonine-protein kinase CAK1 [GO:0004693]							CCNT1_MOUSE	Cellcycle;Celldivision;Coiledcoil;Cyclin;Nuclearprotein;Transcription;Transcriptionregulation,Cyclin-T1 (Cyclin-T) (CycT1).	2.00E-21	GO_ID:37093	TAIR|gene:2122974 SPTR:Q8GYM6 symbol:AT4G19600.1 [GO:0000074 "regulation of progression through cell cycle" evidence=ISS] [GO:0004693 "cyclin-dependent protein kinase activity" evidence=ISS] InterPro:IPR006671 GO:GO:0000910 Pfam:PF00134 InterPro:IPR006670 SMART:SM00385 InterPro:IPR012113 PIRSF:PIRSF036579 EMBL:AK117509 SPTR:Q8GYM6	2.00E-60
BM1271.3	4.5.2.34	CDK5 cyclin-dependent kinase 5 [GO:0004693]							CCNT1_MOUSE	Cellcycle;Celldivision;Coiledcoil;Cyclin;Nuclearprotein;Transcription;Transcriptionregulation,Cyclin-T1 (Cyclin-T) (CycT1).	2.00E-21	GO_ID:37093	TAIR|gene:2122974 SPTR:Q8GYM6 symbol:AT4G19600.1 [GO:0000074 "regulation of progression through cell cycle" evidence=ISS] [GO:0004693 "cyclin-dependent protein kinase activity" evidence=ISS] InterPro:IPR006671 GO:GO:0000910 Pfam:PF00134 InterPro:IPR006670 SMART:SM00385 InterPro:IPR012113 PIRSF:PIRSF036579 EMBL:AK117509 SPTR:Q8GYM6	2.00E-60
BM1271.3	4.3.4.18	CDK1, CDC2 cyclin-dependent kinase 1 [GO:0004693]							CCNT1_MOUSE	Cellcycle;Celldivision;Coiledcoil;Cyclin;Nuclearprotein;Transcription;Transcriptionregulation,Cyclin-T1 (Cyclin-T) (CycT1).	2.00E-21	GO_ID:37093	TAIR|gene:2122974 SPTR:Q8GYM6 symbol:AT4G19600.1 [GO:0000074 "regulation of progression through cell cycle" evidence=ISS] [GO:0004693 "cyclin-dependent protein kinase activity" evidence=ISS] InterPro:IPR006671 GO:GO:0000910 Pfam:PF00134 InterPro:IPR006670 SMART:SM00385 InterPro:IPR012113 PIRSF:PIRSF036579 EMBL:AK117509 SPTR:Q8GYM6	2.00E-60
BM1271.3	3.2.9.97	CDK1, CDC2 cyclin-dependent kinase 1 [GO:0004693]							CCNT1_MOUSE	Cellcycle;Celldivision;Coiledcoil;Cyclin;Nuclearprotein;Transcription;Transcriptionregulation,Cyclin-T1 (Cyclin-T) (CycT1).	2.00E-21	GO_ID:37093	TAIR|gene:2122974 SPTR:Q8GYM6 symbol:AT4G19600.1 [GO:0000074 "regulation of progression through cell cycle" evidence=ISS] [GO:0004693 "cyclin-dependent protein kinase activity" evidence=ISS] InterPro:IPR006671 GO:GO:0000910 Pfam:PF00134 InterPro:IPR006670 SMART:SM00385 InterPro:IPR012113 PIRSF:PIRSF036579 EMBL:AK117509 SPTR:Q8GYM6	2.00E-60
BM1271.3	4.3.3.24	CDK4 cyclin-dependent kinase 4 [GO:0004693]							CCNT1_MOUSE	Cellcycle;Celldivision;Coiledcoil;Cyclin;Nuclearprotein;Transcription;Transcriptionregulation,Cyclin-T1 (Cyclin-T) (CycT1).	2.00E-21	GO_ID:37093	TAIR|gene:2122974 SPTR:Q8GYM6 symbol:AT4G19600.1 [GO:0000074 "regulation of progression through cell cycle" evidence=ISS] [GO:0004693 "cyclin-dependent protein kinase activity" evidence=ISS] InterPro:IPR006671 GO:GO:0000910 Pfam:PF00134 InterPro:IPR006670 SMART:SM00385 InterPro:IPR012113 PIRSF:PIRSF036579 EMBL:AK117509 SPTR:Q8GYM6	2.00E-60
BM1271.3	3.2.13.67	CDK4 cyclin-dependent kinase 4 [GO:0004693]							CCNT1_MOUSE	Cellcycle;Celldivision;Coiledcoil;Cyclin;Nuclearprotein;Transcription;Transcriptionregulation,Cyclin-T1 (Cyclin-T) (CycT1).	2.00E-21	GO_ID:37093	TAIR|gene:2122974 SPTR:Q8GYM6 symbol:AT4G19600.1 [GO:0000074 "regulation of progression through cell cycle" evidence=ISS] [GO:0004693 "cyclin-dependent protein kinase activity" evidence=ISS] InterPro:IPR006671 GO:GO:0000910 Pfam:PF00134 InterPro:IPR006670 SMART:SM00385 InterPro:IPR012113 PIRSF:PIRSF036579 EMBL:AK117509 SPTR:Q8GYM6	2.00E-60
BM1271.3	4.2.4.2	cyclin-dependent kinase [GO:0004693]							CCNT1_MOUSE	Cellcycle;Celldivision;Coiledcoil;Cyclin;Nuclearprotein;Transcription;Transcriptionregulation,Cyclin-T1 (Cyclin-T) (CycT1).	2.00E-21	GO_ID:37093	TAIR|gene:2122974 SPTR:Q8GYM6 symbol:AT4G19600.1 [GO:0000074 "regulation of progression through cell cycle" evidence=ISS] [GO:0004693 "cyclin-dependent protein kinase activity" evidence=ISS] InterPro:IPR006671 GO:GO:0000910 Pfam:PF00134 InterPro:IPR006670 SMART:SM00385 InterPro:IPR012113 PIRSF:PIRSF036579 EMBL:AK117509 SPTR:Q8GYM6	2.00E-60
Ljwgs_024041.1	1.2.5.12	E2.7.9.2, ppsA pyruvate,water dikinase [EC:2.7.9.2] [COG:COG0574] [GO:0008986]	sai:Saci_1417	phosphoenolpyruvate synthase [EC:2.7.9.2] [KO:K01007]	2.00E-09	APE0026	COG0574	2.00E-09	R1_ARATH	ATP-binding;Carbohydratemetabolism;Chloroplast;Kinase;Nucleotide-binding;Phosphorylation;Plastid;Transferase;Transitpeptide,Alpha-glucan water dikinase, chloroplast precursor (EC 2.7.9.4) (Starch-related R1 protein) (Starch excess protein 1).	3.00E-66	GO_ID:26598	TAIR|gene:3688643 SPTR:Q9SAC6 symbol:AT1G10760.1 [GO:0005739 "mitochondrion" evidence=IDA] InterPro:IPR002192 InterPro:IPR000121 InterPro:IPR008279 Pfam:PF01326 EMBL:AC007354 EMBL:AF312027 EMBL:AF372893 EMBL:AY052349 EMBL:AY057722 PIR:B86241 PROSITE:PS00742 PROSITE:PS00370 SPTR:Q9SAC6	1.00E-66
Ljwgs_024041.1	1.2.4.18	E2.7.9.1, ppdK pyruvate,orthophosphate dikinase [EC:2.7.9.1] [COG:COG0574]	sai:Saci_1417	phosphoenolpyruvate synthase [EC:2.7.9.2] [KO:K01007]	2.00E-09	APE0026	COG0574	2.00E-09	R1_ARATH	ATP-binding;Carbohydratemetabolism;Chloroplast;Kinase;Nucleotide-binding;Phosphorylation;Plastid;Transferase;Transitpeptide,Alpha-glucan water dikinase, chloroplast precursor (EC 2.7.9.4) (Starch-related R1 protein) (Starch excess protein 1).	3.00E-66	GO_ID:26598	TAIR|gene:3688643 SPTR:Q9SAC6 symbol:AT1G10760.1 [GO:0005739 "mitochondrion" evidence=IDA] InterPro:IPR002192 InterPro:IPR000121 InterPro:IPR008279 Pfam:PF01326 EMBL:AC007354 EMBL:AF312027 EMBL:AF372893 EMBL:AY052349 EMBL:AY057722 PIR:B86241 PROSITE:PS00742 PROSITE:PS00370 SPTR:Q9SAC6	1.00E-66
Ljwgs_024041.1	1.1.11.44	E2.7.9.1, ppdK pyruvate,orthophosphate dikinase [EC:2.7.9.1] [COG:COG0574]	sai:Saci_1417	phosphoenolpyruvate synthase [EC:2.7.9.2] [KO:K01007]	2.00E-09	APE0026	COG0574	2.00E-09	R1_ARATH	ATP-binding;Carbohydratemetabolism;Chloroplast;Kinase;Nucleotide-binding;Phosphorylation;Plastid;Transferase;Transitpeptide,Alpha-glucan water dikinase, chloroplast precursor (EC 2.7.9.4) (Starch-related R1 protein) (Starch excess protein 1).	3.00E-66	GO_ID:26598	TAIR|gene:3688643 SPTR:Q9SAC6 symbol:AT1G10760.1 [GO:0005739 "mitochondrion" evidence=IDA] InterPro:IPR002192 InterPro:IPR000121 InterPro:IPR008279 Pfam:PF01326 EMBL:AC007354 EMBL:AF312027 EMBL:AF372893 EMBL:AY052349 EMBL:AY057722 PIR:B86241 PROSITE:PS00742 PROSITE:PS00370 SPTR:Q9SAC6	1.00E-66
Ljwgs_024041.1	1.1.11.45	E2.7.9.2, ppsA pyruvate,water dikinase [EC:2.7.9.2] [COG:COG0574] [GO:0008986]	sai:Saci_1417	phosphoenolpyruvate synthase [EC:2.7.9.2] [KO:K01007]	2.00E-09	APE0026	COG0574	2.00E-09	R1_ARATH	ATP-binding;Carbohydratemetabolism;Chloroplast;Kinase;Nucleotide-binding;Phosphorylation;Plastid;Transferase;Transitpeptide,Alpha-glucan water dikinase, chloroplast precursor (EC 2.7.9.4) (Starch-related R1 protein) (Starch excess protein 1).	3.00E-66	GO_ID:26598	TAIR|gene:3688643 SPTR:Q9SAC6 symbol:AT1G10760.1 [GO:0005739 "mitochondrion" evidence=IDA] InterPro:IPR002192 InterPro:IPR000121 InterPro:IPR008279 Pfam:PF01326 EMBL:AC007354 EMBL:AF312027 EMBL:AF372893 EMBL:AY052349 EMBL:AY057722 PIR:B86241 PROSITE:PS00742 PROSITE:PS00370 SPTR:Q9SAC6	1.00E-66
Ljwgs_064373.1	99.1.4.7270	GO_ID:3973										GO_ID:3973	TAIR|gene:2085068 SPTR:Q9SF86 symbol:AT3G09830.1 [GO:0016301 "kinase activity" evidence=ISS] InterPro:IPR000719 Pfam:PF00069 InterPro:IPR000871 Prosite:PS00107 ProDom:PD000001 PROSITE:PS50011 PROSITE:PS00146 EMBL:AC015985 EMBL:AY091117 EMBL:AY122981 SPTR:Q9SF86	4.00E-22
chr5.TM1466.11	1.9.4.15	E2.7.1.- [EC:2.7.1.-] [COG:COG0515 COG1493]	ath:At5g02290	T1E22.50; protein kinase, putative [EC:2.7.1.37] [KO:K00870]	2.00E-46	SPy1625_1	COG0515	4.00E-17	SRK6_BRAOE	ATP-binding;Glycoprotein;Kinase;Membrane;Nucleotide-binding;Receptor;Self-incompatibility;Serine/threonine-proteinkinase;Signal;Transferase;Transmembrane,Putative serine/threonine-protein kinase receptor precursor (EC 2.7.1.37) (S-receptor kinase) (SRK).	2.00E-89	GO_ID:23908	TAIR|gene:3438468 SPTR:Q9M0X5 symbol:AT4G05200.1 [GO:0016301 "kinase activity" evidence=ISS] InterPro:IPR000719 InterPro:IPR008271 Pfam:PF00069 Prosite:PS00108 InterPro:IPR002902 Prosite:PS00107 Pfam:PF01657 ProDom:PD000001 PROSITE:PS50011 HSSP:P00523 EMBL:AL161503 PIR:D85065 SPTR:Q9M0X5	1.00E-155
chr5.TM1466.11	1.7.8.19	WAAY, rfaY lipopolysaccharide core biosynthesis protein RFAY [EC:2.7.-.-] [COG:COG0515]	ath:At5g02290	T1E22.50; protein kinase, putative [EC:2.7.1.37] [KO:K00870]	2.00E-46	SPy1625_1	COG0515	4.00E-17	SRK6_BRAOE	ATP-binding;Glycoprotein;Kinase;Membrane;Nucleotide-binding;Receptor;Self-incompatibility;Serine/threonine-proteinkinase;Signal;Transferase;Transmembrane,Putative serine/threonine-protein kinase receptor precursor (EC 2.7.1.37) (S-receptor kinase) (SRK).	2.00E-89	GO_ID:23908	TAIR|gene:3438468 SPTR:Q9M0X5 symbol:AT4G05200.1 [GO:0016301 "kinase activity" evidence=ISS] InterPro:IPR000719 InterPro:IPR008271 Pfam:PF00069 Prosite:PS00108 InterPro:IPR002902 Prosite:PS00107 Pfam:PF01657 ProDom:PD000001 PROSITE:PS50011 HSSP:P00523 EMBL:AL161503 PIR:D85065 SPTR:Q9M0X5	1.00E-155
chr5.TM1466.11	1.1.17.19	E2.7.1.- [EC:2.7.1.-] [COG:COG0515 COG1493]	ath:At5g02290	T1E22.50; protein kinase, putative [EC:2.7.1.37] [KO:K00870]	2.00E-46	SPy1625_1	COG0515	4.00E-17	SRK6_BRAOE	ATP-binding;Glycoprotein;Kinase;Membrane;Nucleotide-binding;Receptor;Self-incompatibility;Serine/threonine-proteinkinase;Signal;Transferase;Transmembrane,Putative serine/threonine-protein kinase receptor precursor (EC 2.7.1.37) (S-receptor kinase) (SRK).	2.00E-89	GO_ID:23908	TAIR|gene:3438468 SPTR:Q9M0X5 symbol:AT4G05200.1 [GO:0016301 "kinase activity" evidence=ISS] InterPro:IPR000719 InterPro:IPR008271 Pfam:PF00069 Prosite:PS00108 InterPro:IPR002902 Prosite:PS00107 Pfam:PF01657 ProDom:PD000001 PROSITE:PS50011 HSSP:P00523 EMBL:AL161503 PIR:D85065 SPTR:Q9M0X5	1.00E-155
chr5.TM1466.11	3.3.10.117	BMPR1 bone morphogenetic protein receptor, type I [EC:2.7.1.37]	ath:At5g02290	T1E22.50; protein kinase, putative [EC:2.7.1.37] [KO:K00870]	2.00E-46	SPy1625_1	COG0515	4.00E-17	SRK6_BRAOE	ATP-binding;Glycoprotein;Kinase;Membrane;Nucleotide-binding;Receptor;Self-incompatibility;Serine/threonine-proteinkinase;Signal;Transferase;Transmembrane,Putative serine/threonine-protein kinase receptor precursor (EC 2.7.1.37) (S-receptor kinase) (SRK).	2.00E-89	GO_ID:23908	TAIR|gene:3438468 SPTR:Q9M0X5 symbol:AT4G05200.1 [GO:0016301 "kinase activity" evidence=ISS] InterPro:IPR000719 InterPro:IPR008271 Pfam:PF00069 Prosite:PS00108 InterPro:IPR002902 Prosite:PS00107 Pfam:PF01657 ProDom:PD000001 PROSITE:PS50011 HSSP:P00523 EMBL:AL161503 PIR:D85065 SPTR:Q9M0X5	1.00E-155
chr5.TM1466.11	1.11.16.8	E2.7.1.- [EC:2.7.1.-] [COG:COG0515 COG1493]	ath:At5g02290	T1E22.50; protein kinase, putative [EC:2.7.1.37] [KO:K00870]	2.00E-46	SPy1625_1	COG0515	4.00E-17	SRK6_BRAOE	ATP-binding;Glycoprotein;Kinase;Membrane;Nucleotide-binding;Receptor;Self-incompatibility;Serine/threonine-proteinkinase;Signal;Transferase;Transmembrane,Putative serine/threonine-protein kinase receptor precursor (EC 2.7.1.37) (S-receptor kinase) (SRK).	2.00E-89	GO_ID:23908	TAIR|gene:3438468 SPTR:Q9M0X5 symbol:AT4G05200.1 [GO:0016301 "kinase activity" evidence=ISS] InterPro:IPR000719 InterPro:IPR008271 Pfam:PF00069 Prosite:PS00108 InterPro:IPR002902 Prosite:PS00107 Pfam:PF01657 ProDom:PD000001 PROSITE:PS50011 HSSP:P00523 EMBL:AL161503 PIR:D85065 SPTR:Q9M0X5	1.00E-155
chr5.TM1466.11	4.2.4	Cell cycle [CLASS:04110] [PATH:hsa04110] [COG:COG0515]	ath:At5g02290	T1E22.50; protein kinase, putative [EC:2.7.1.37] [KO:K00870]	2.00E-46	SPy1625_1	COG0515	4.00E-17	SRK6_BRAOE	ATP-binding;Glycoprotein;Kinase;Membrane;Nucleotide-binding;Receptor;Self-incompatibility;Serine/threonine-proteinkinase;Signal;Transferase;Transmembrane,Putative serine/threonine-protein kinase receptor precursor (EC 2.7.1.37) (S-receptor kinase) (SRK).	2.00E-89	GO_ID:23908	TAIR|gene:3438468 SPTR:Q9M0X5 symbol:AT4G05200.1 [GO:0016301 "kinase activity" evidence=ISS] InterPro:IPR000719 InterPro:IPR008271 Pfam:PF00069 Prosite:PS00108 InterPro:IPR002902 Prosite:PS00107 Pfam:PF01657 ProDom:PD000001 PROSITE:PS50011 HSSP:P00523 EMBL:AL161503 PIR:D85065 SPTR:Q9M0X5	1.00E-155
chr5.TM1466.11	3.2.2.1	Protein kinase [EC:2.7.1.37]	ath:At5g02290	T1E22.50; protein kinase, putative [EC:2.7.1.37] [KO:K00870]	2.00E-46	SPy1625_1	COG0515	4.00E-17	SRK6_BRAOE	ATP-binding;Glycoprotein;Kinase;Membrane;Nucleotide-binding;Receptor;Self-incompatibility;Serine/threonine-proteinkinase;Signal;Transferase;Transmembrane,Putative serine/threonine-protein kinase receptor precursor (EC 2.7.1.37) (S-receptor kinase) (SRK).	2.00E-89	GO_ID:23908	TAIR|gene:3438468 SPTR:Q9M0X5 symbol:AT4G05200.1 [GO:0016301 "kinase activity" evidence=ISS] InterPro:IPR000719 InterPro:IPR008271 Pfam:PF00069 Prosite:PS00108 InterPro:IPR002902 Prosite:PS00107 Pfam:PF01657 ProDom:PD000001 PROSITE:PS50011 HSSP:P00523 EMBL:AL161503 PIR:D85065 SPTR:Q9M0X5	1.00E-155
Ljwgs_092365.1.1	99.1.4.4080	GO_ID:43947										GO_ID:43947	TAIR|gene:2174672 SPTR:Q9FMT0 symbol:AT5G14210.1 [GO:0004672 "protein kinase activity" evidence=ISS] [GO:0005739 "mitochondrion" evidence=IDA] [GO:0004674 "protein serine/threonine kinase activity" evidence=ISS] [GO:0005524 "ATP binding" evidence=ISS] [GO:0006468 "protein amino acid phosphorylation" evidence=ISS] [GO:0007169 "transmembrane receptor protein tyrosine kinase signaling pathway" evide…	2.00E-17
chr5.TM0731.7	1.9.4.15	E2.7.1.- [EC:2.7.1.-] [COG:COG0515 COG1493]	ath:At4g28490	F20O9.180; leucine-rich repeat transmembrane protein kinase, putative [EC:2.7.1.37] [KO:K00870]	4.00E-32	YJL095w	COG0515	4.00E-15	BAK1_ARATH	ATP-binding;Glycoprotein;Kinase;Leucine-richrepeat;Membrane;Nucleotide-binding;Phosphorylation;Repeat;Serine/threonine-proteinkinase;Signal;Transferase;Transmembrane,BRASSINOSTEROID INSENSITIVE 1-associated receptor kinase 1 precursor (EC 2.7.1.37) (BRI1-associated receptor kinase 1) (Somatic embryogenesis receptor-like kinase 3).	4.00E-42	GO_ID:1452	TAIR|gene:2204474 SPTR:Q9C621 symbol:AT1G66920.1 [GO:0016301 "kinase activity" evidence=ISS] InterPro:IPR000719 InterPro:IPR008271 Pfam:PF00069 Prosite:PS00108 Prosite:PS00107 ProDom:PD000001 PROSITE:PS50011 EMBL:AC083891 PIR:A96693 SPTR:Q9C621	7.00E-94
chr5.TM0731.7	1.7.8.19	WAAY, rfaY lipopolysaccharide core biosynthesis protein RFAY [EC:2.7.-.-] [COG:COG0515]	ath:At4g28490	F20O9.180; leucine-rich repeat transmembrane protein kinase, putative [EC:2.7.1.37] [KO:K00870]	4.00E-32	YJL095w	COG0515	4.00E-15	BAK1_ARATH	ATP-binding;Glycoprotein;Kinase;Leucine-richrepeat;Membrane;Nucleotide-binding;Phosphorylation;Repeat;Serine/threonine-proteinkinase;Signal;Transferase;Transmembrane,BRASSINOSTEROID INSENSITIVE 1-associated receptor kinase 1 precursor (EC 2.7.1.37) (BRI1-associated receptor kinase 1) (Somatic embryogenesis receptor-like kinase 3).	4.00E-42	GO_ID:1452	TAIR|gene:2204474 SPTR:Q9C621 symbol:AT1G66920.1 [GO:0016301 "kinase activity" evidence=ISS] InterPro:IPR000719 InterPro:IPR008271 Pfam:PF00069 Prosite:PS00108 Prosite:PS00107 ProDom:PD000001 PROSITE:PS50011 EMBL:AC083891 PIR:A96693 SPTR:Q9C621	7.00E-94
chr5.TM0731.7	1.1.17.19	E2.7.1.- [EC:2.7.1.-] [COG:COG0515 COG1493]	ath:At4g28490	F20O9.180; leucine-rich repeat transmembrane protein kinase, putative [EC:2.7.1.37] [KO:K00870]	4.00E-32	YJL095w	COG0515	4.00E-15	BAK1_ARATH	ATP-binding;Glycoprotein;Kinase;Leucine-richrepeat;Membrane;Nucleotide-binding;Phosphorylation;Repeat;Serine/threonine-proteinkinase;Signal;Transferase;Transmembrane,BRASSINOSTEROID INSENSITIVE 1-associated receptor kinase 1 precursor (EC 2.7.1.37) (BRI1-associated receptor kinase 1) (Somatic embryogenesis receptor-like kinase 3).	4.00E-42	GO_ID:1452	TAIR|gene:2204474 SPTR:Q9C621 symbol:AT1G66920.1 [GO:0016301 "kinase activity" evidence=ISS] InterPro:IPR000719 InterPro:IPR008271 Pfam:PF00069 Prosite:PS00108 Prosite:PS00107 ProDom:PD000001 PROSITE:PS50011 EMBL:AC083891 PIR:A96693 SPTR:Q9C621	7.00E-94
chr5.TM0731.7	3.3.10.117	BMPR1 bone morphogenetic protein receptor, type I [EC:2.7.1.37]	ath:At4g28490	F20O9.180; leucine-rich repeat transmembrane protein kinase, putative [EC:2.7.1.37] [KO:K00870]	4.00E-32	YJL095w	COG0515	4.00E-15	BAK1_ARATH	ATP-binding;Glycoprotein;Kinase;Leucine-richrepeat;Membrane;Nucleotide-binding;Phosphorylation;Repeat;Serine/threonine-proteinkinase;Signal;Transferase;Transmembrane,BRASSINOSTEROID INSENSITIVE 1-associated receptor kinase 1 precursor (EC 2.7.1.37) (BRI1-associated receptor kinase 1) (Somatic embryogenesis receptor-like kinase 3).	4.00E-42	GO_ID:1452	TAIR|gene:2204474 SPTR:Q9C621 symbol:AT1G66920.1 [GO:0016301 "kinase activity" evidence=ISS] InterPro:IPR000719 InterPro:IPR008271 Pfam:PF00069 Prosite:PS00108 Prosite:PS00107 ProDom:PD000001 PROSITE:PS50011 EMBL:AC083891 PIR:A96693 SPTR:Q9C621	7.00E-94
chr5.TM0731.7	1.11.16.8	E2.7.1.- [EC:2.7.1.-] [COG:COG0515 COG1493]	ath:At4g28490	F20O9.180; leucine-rich repeat transmembrane protein kinase, putative [EC:2.7.1.37] [KO:K00870]	4.00E-32	YJL095w	COG0515	4.00E-15	BAK1_ARATH	ATP-binding;Glycoprotein;Kinase;Leucine-richrepeat;Membrane;Nucleotide-binding;Phosphorylation;Repeat;Serine/threonine-proteinkinase;Signal;Transferase;Transmembrane,BRASSINOSTEROID INSENSITIVE 1-associated receptor kinase 1 precursor (EC 2.7.1.37) (BRI1-associated receptor kinase 1) (Somatic embryogenesis receptor-like kinase 3).	4.00E-42	GO_ID:1452	TAIR|gene:2204474 SPTR:Q9C621 symbol:AT1G66920.1 [GO:0016301 "kinase activity" evidence=ISS] InterPro:IPR000719 InterPro:IPR008271 Pfam:PF00069 Prosite:PS00108 Prosite:PS00107 ProDom:PD000001 PROSITE:PS50011 EMBL:AC083891 PIR:A96693 SPTR:Q9C621	7.00E-94
chr5.TM0731.7	4.2.4	Cell cycle [CLASS:04110] [PATH:hsa04110] [COG:COG0515]	ath:At4g28490	F20O9.180; leucine-rich repeat transmembrane protein kinase, putative [EC:2.7.1.37] [KO:K00870]	4.00E-32	YJL095w	COG0515	4.00E-15	BAK1_ARATH	ATP-binding;Glycoprotein;Kinase;Leucine-richrepeat;Membrane;Nucleotide-binding;Phosphorylation;Repeat;Serine/threonine-proteinkinase;Signal;Transferase;Transmembrane,BRASSINOSTEROID INSENSITIVE 1-associated receptor kinase 1 precursor (EC 2.7.1.37) (BRI1-associated receptor kinase 1) (Somatic embryogenesis receptor-like kinase 3).	4.00E-42	GO_ID:1452	TAIR|gene:2204474 SPTR:Q9C621 symbol:AT1G66920.1 [GO:0016301 "kinase activity" evidence=ISS] InterPro:IPR000719 InterPro:IPR008271 Pfam:PF00069 Prosite:PS00108 Prosite:PS00107 ProDom:PD000001 PROSITE:PS50011 EMBL:AC083891 PIR:A96693 SPTR:Q9C621	7.00E-94
chr5.TM0731.7	3.2.2.1	Protein kinase [EC:2.7.1.37]	ath:At4g28490	F20O9.180; leucine-rich repeat transmembrane protein kinase, putative [EC:2.7.1.37] [KO:K00870]	4.00E-32	YJL095w	COG0515	4.00E-15	BAK1_ARATH	ATP-binding;Glycoprotein;Kinase;Leucine-richrepeat;Membrane;Nucleotide-binding;Phosphorylation;Repeat;Serine/threonine-proteinkinase;Signal;Transferase;Transmembrane,BRASSINOSTEROID INSENSITIVE 1-associated receptor kinase 1 precursor (EC 2.7.1.37) (BRI1-associated receptor kinase 1) (Somatic embryogenesis receptor-like kinase 3).	4.00E-42	GO_ID:1452	TAIR|gene:2204474 SPTR:Q9C621 symbol:AT1G66920.1 [GO:0016301 "kinase activity" evidence=ISS] InterPro:IPR000719 InterPro:IPR008271 Pfam:PF00069 Prosite:PS00108 Prosite:PS00107 ProDom:PD000001 PROSITE:PS50011 EMBL:AC083891 PIR:A96693 SPTR:Q9C621	7.00E-94
Ljwgs_039074.1.1	4.2.4.78	MOB1 maintenance of ploidy protein MOB1 (MPS1 binder 1)	ath:At4g19050	F13C5.220; mob1/phocein family protein [KO:K06685]	6.00E-09				WRK19_ARATH	ATP-binding;DNA-binding;Kinase;Leucine-richrepeat;Nuclearprotein;Nucleotide-binding;Plantdefense;Repeat;Serine/threonine-proteinkinase;Transcription;Transcriptionregulation;Transferase,Probable WRKY transcription factor 19 (WRKY DNA-binding protein 19).	6.00E-19	GO_ID:5644	TAIR|gene:2163425 SPTR:Q9FI14 symbol:AT5G44510.1 [GO:0006952 "defense response" evidence=ISS] Pfam:PF00560 InterPro:IPR001611 InterPro:IPR000157 InterPro:IPR002182 InterPro:IPR000767 Pfam:PF01582 GO:GO:0006915 GO:GO:0016020 InterPro:IPR011991 SMART:SM00255 PROSITE:PS50104 PRINTS:PR00364 Pfam:PF00931 InterPro:IPR011713 Pfam:PF07725 EMBL:AB017065 SPTR:Q9FI14	2.00E-19
Ljwgs_039074.1.1	4.2.5	Apoptosis [CLASS:04210] [PATH:hsa04210] [GO:0006915]	ath:At4g19050	F13C5.220; mob1/phocein family protein [KO:K06685]	6.00E-09				WRK19_ARATH	ATP-binding;DNA-binding;Kinase;Leucine-richrepeat;Nuclearprotein;Nucleotide-binding;Plantdefense;Repeat;Serine/threonine-proteinkinase;Transcription;Transcriptionregulation;Transferase,Probable WRKY transcription factor 19 (WRKY DNA-binding protein 19).	6.00E-19	GO_ID:5644	TAIR|gene:2163425 SPTR:Q9FI14 symbol:AT5G44510.1 [GO:0006952 "defense response" evidence=ISS] Pfam:PF00560 InterPro:IPR001611 InterPro:IPR000157 InterPro:IPR002182 InterPro:IPR000767 Pfam:PF01582 GO:GO:0006915 GO:GO:0016020 InterPro:IPR011991 SMART:SM00255 PROSITE:PS50104 PRINTS:PR00364 Pfam:PF00931 InterPro:IPR011713 Pfam:PF07725 EMBL:AB017065 SPTR:Q9FI14	2.00E-19
chr1.CM0063.68	3.3.10.117	BMPR1 bone morphogenetic protein receptor, type I [EC:2.7.1.37]	ath:At4g28490	F20O9.180; leucine-rich repeat transmembrane protein kinase, putative [EC:2.7.1.37] [KO:K00870]	2.00E-13				EXS_ARATH	ATP-binding;Kinase;Leucine-richrepeat;Meiosis;Membrane;Nucleotide-binding;Phosphorylation;Receptor;Repeat;Serine/threonine-proteinkinase;Signal;Transferase;Transmembrane,Leucine-rich repeat receptor protein kinase EXS precursor (EC 2.7.1.37) (Extra sporogenous cells protein) (EXCESS MICROSPOROCYTES1 protein).	3.00E-21	GO_ID:15402	TAIR|gene:2047524 SPTR:Q9ZUI0 symbol:AT2G24130.1 [GO:0004674 "protein serine/threonine kinase activity" evidence=ISS] [GO:0005524 "ATP binding" evidence=ISS] [GO:0006468 "protein amino acid phosphorylation" evidence=ISS] [GO:0007169 "transmembrane receptor protein tyrosine kinase signaling pathway" evidence=ISS] Pfam:PF00560 InterPro:IPR000719 InterPro:IPR008271 Pfam:PF00069 Prosite:PS00108 Inter…	3.00E-38
chr1.CM0063.68	3.2.2.1	Protein kinase [EC:2.7.1.37]	ath:At4g28490	F20O9.180; leucine-rich repeat transmembrane protein kinase, putative [EC:2.7.1.37] [KO:K00870]	2.00E-13				EXS_ARATH	ATP-binding;Kinase;Leucine-richrepeat;Meiosis;Membrane;Nucleotide-binding;Phosphorylation;Receptor;Repeat;Serine/threonine-proteinkinase;Signal;Transferase;Transmembrane,Leucine-rich repeat receptor protein kinase EXS precursor (EC 2.7.1.37) (Extra sporogenous cells protein) (EXCESS MICROSPOROCYTES1 protein).	3.00E-21	GO_ID:15402	TAIR|gene:2047524 SPTR:Q9ZUI0 symbol:AT2G24130.1 [GO:0004674 "protein serine/threonine kinase activity" evidence=ISS] [GO:0005524 "ATP binding" evidence=ISS] [GO:0006468 "protein amino acid phosphorylation" evidence=ISS] [GO:0007169 "transmembrane receptor protein tyrosine kinase signaling pathway" evidence=ISS] Pfam:PF00560 InterPro:IPR000719 InterPro:IPR008271 Pfam:PF00069 Prosite:PS00108 Inter…	3.00E-38
chr4.TM1415.15	3.3.10.117	BMPR1 bone morphogenetic protein receptor, type I [EC:2.7.1.37]	ath:At5g02290	T1E22.50; protein kinase, putative [EC:2.7.1.37] [KO:K00870]	8.00E-16				SRK6_BRAOE	ATP-binding;Glycoprotein;Kinase;Membrane;Nucleotide-binding;Receptor;Self-incompatibility;Serine/threonine-proteinkinase;Signal;Transferase;Transmembrane,Putative serine/threonine-protein kinase receptor precursor (EC 2.7.1.37) (S-receptor kinase) (SRK).	1.00E-30	GO_ID:23908	TAIR|gene:3438468 SPTR:Q9M0X5 symbol:AT4G05200.1 [GO:0016301 "kinase activity" evidence=ISS] InterPro:IPR000719 InterPro:IPR008271 Pfam:PF00069 Prosite:PS00108 InterPro:IPR002902 Prosite:PS00107 Pfam:PF01657 ProDom:PD000001 PROSITE:PS50011 HSSP:P00523 EMBL:AL161503 PIR:D85065 SPTR:Q9M0X5	3.00E-48
chr4.TM1415.15	3.2.2.1	Protein kinase [EC:2.7.1.37]	ath:At5g02290	T1E22.50; protein kinase, putative [EC:2.7.1.37] [KO:K00870]	8.00E-16				SRK6_BRAOE	ATP-binding;Glycoprotein;Kinase;Membrane;Nucleotide-binding;Receptor;Self-incompatibility;Serine/threonine-proteinkinase;Signal;Transferase;Transmembrane,Putative serine/threonine-protein kinase receptor precursor (EC 2.7.1.37) (S-receptor kinase) (SRK).	1.00E-30	GO_ID:23908	TAIR|gene:3438468 SPTR:Q9M0X5 symbol:AT4G05200.1 [GO:0016301 "kinase activity" evidence=ISS] InterPro:IPR000719 InterPro:IPR008271 Pfam:PF00069 Prosite:PS00108 InterPro:IPR002902 Prosite:PS00107 Pfam:PF01657 ProDom:PD000001 PROSITE:PS50011 HSSP:P00523 EMBL:AL161503 PIR:D85065 SPTR:Q9M0X5	3.00E-48
chr5.CM0953.23.1	1.9.4.15	E2.7.1.- [EC:2.7.1.-] [COG:COG0515 COG1493]	ath:At5g02290	T1E22.50; protein kinase, putative [EC:2.7.1.37] [KO:K00870]	2.00E-52	BH2504_1	COG0515	2.00E-16	BAK1_ARATH	ATP-binding;Glycoprotein;Kinase;Leucine-richrepeat;Membrane;Nucleotide-binding;Phosphorylation;Repeat;Serine/threonine-proteinkinase;Signal;Transferase;Transmembrane,BRASSINOSTEROID INSENSITIVE 1-associated receptor kinase 1 precursor (EC 2.7.1.37) (BRI1-associated receptor kinase 1) (Somatic embryogenesis receptor-like kinase 3).	8.00E-64	GO_ID:43749	TAIR|gene:2091721 SPTR:Q9LV48 symbol:AT3G24550.1 [GO:0004672 "protein kinase activity" evidence=ISS] [GO:0005524 "ATP binding" evidence=ISS] [GO:0006468 "protein amino acid phosphorylation" evidence=ISS] InterPro:IPR000719 InterPro:IPR008271 Prosite:PS00108 Prosite:PS00107 ProDom:PD000001 PROSITE:PS50011 EMBL:AB020746 EMBL:AY056788 EMBL:AY059901 EMBL:AY093065 EMBL:BT008400 EMBL:AY128792 SPTR:Q9LV…	9.00E-69
chr5.CM0953.23.1	1.7.8.19	WAAY, rfaY lipopolysaccharide core biosynthesis protein RFAY [EC:2.7.-.-] [COG:COG0515]	ath:At5g02290	T1E22.50; protein kinase, putative [EC:2.7.1.37] [KO:K00870]	2.00E-52	BH2504_1	COG0515	2.00E-16	BAK1_ARATH	ATP-binding;Glycoprotein;Kinase;Leucine-richrepeat;Membrane;Nucleotide-binding;Phosphorylation;Repeat;Serine/threonine-proteinkinase;Signal;Transferase;Transmembrane,BRASSINOSTEROID INSENSITIVE 1-associated receptor kinase 1 precursor (EC 2.7.1.37) (BRI1-associated receptor kinase 1) (Somatic embryogenesis receptor-like kinase 3).	8.00E-64	GO_ID:43749	TAIR|gene:2091721 SPTR:Q9LV48 symbol:AT3G24550.1 [GO:0004672 "protein kinase activity" evidence=ISS] [GO:0005524 "ATP binding" evidence=ISS] [GO:0006468 "protein amino acid phosphorylation" evidence=ISS] InterPro:IPR000719 InterPro:IPR008271 Prosite:PS00108 Prosite:PS00107 ProDom:PD000001 PROSITE:PS50011 EMBL:AB020746 EMBL:AY056788 EMBL:AY059901 EMBL:AY093065 EMBL:BT008400 EMBL:AY128792 SPTR:Q9LV…	9.00E-69
chr5.CM0953.23.1	1.1.17.19	E2.7.1.- [EC:2.7.1.-] [COG:COG0515 COG1493]	ath:At5g02290	T1E22.50; protein kinase, putative [EC:2.7.1.37] [KO:K00870]	2.00E-52	BH2504_1	COG0515	2.00E-16	BAK1_ARATH	ATP-binding;Glycoprotein;Kinase;Leucine-richrepeat;Membrane;Nucleotide-binding;Phosphorylation;Repeat;Serine/threonine-proteinkinase;Signal;Transferase;Transmembrane,BRASSINOSTEROID INSENSITIVE 1-associated receptor kinase 1 precursor (EC 2.7.1.37) (BRI1-associated receptor kinase 1) (Somatic embryogenesis receptor-like kinase 3).	8.00E-64	GO_ID:43749	TAIR|gene:2091721 SPTR:Q9LV48 symbol:AT3G24550.1 [GO:0004672 "protein kinase activity" evidence=ISS] [GO:0005524 "ATP binding" evidence=ISS] [GO:0006468 "protein amino acid phosphorylation" evidence=ISS] InterPro:IPR000719 InterPro:IPR008271 Prosite:PS00108 Prosite:PS00107 ProDom:PD000001 PROSITE:PS50011 EMBL:AB020746 EMBL:AY056788 EMBL:AY059901 EMBL:AY093065 EMBL:BT008400 EMBL:AY128792 SPTR:Q9LV…	9.00E-69
chr5.CM0953.23.1	3.3.10.117	BMPR1 bone morphogenetic protein receptor, type I [EC:2.7.1.37]	ath:At5g02290	T1E22.50; protein kinase, putative [EC:2.7.1.37] [KO:K00870]	2.00E-52	BH2504_1	COG0515	2.00E-16	BAK1_ARATH	ATP-binding;Glycoprotein;Kinase;Leucine-richrepeat;Membrane;Nucleotide-binding;Phosphorylation;Repeat;Serine/threonine-proteinkinase;Signal;Transferase;Transmembrane,BRASSINOSTEROID INSENSITIVE 1-associated receptor kinase 1 precursor (EC 2.7.1.37) (BRI1-associated receptor kinase 1) (Somatic embryogenesis receptor-like kinase 3).	8.00E-64	GO_ID:43749	TAIR|gene:2091721 SPTR:Q9LV48 symbol:AT3G24550.1 [GO:0004672 "protein kinase activity" evidence=ISS] [GO:0005524 "ATP binding" evidence=ISS] [GO:0006468 "protein amino acid phosphorylation" evidence=ISS] InterPro:IPR000719 InterPro:IPR008271 Prosite:PS00108 Prosite:PS00107 ProDom:PD000001 PROSITE:PS50011 EMBL:AB020746 EMBL:AY056788 EMBL:AY059901 EMBL:AY093065 EMBL:BT008400 EMBL:AY128792 SPTR:Q9LV…	9.00E-69
chr5.CM0953.23.1	1.11.16.8	E2.7.1.- [EC:2.7.1.-] [COG:COG0515 COG1493]	ath:At5g02290	T1E22.50; protein kinase, putative [EC:2.7.1.37] [KO:K00870]	2.00E-52	BH2504_1	COG0515	2.00E-16	BAK1_ARATH	ATP-binding;Glycoprotein;Kinase;Leucine-richrepeat;Membrane;Nucleotide-binding;Phosphorylation;Repeat;Serine/threonine-proteinkinase;Signal;Transferase;Transmembrane,BRASSINOSTEROID INSENSITIVE 1-associated receptor kinase 1 precursor (EC 2.7.1.37) (BRI1-associated receptor kinase 1) (Somatic embryogenesis receptor-like kinase 3).	8.00E-64	GO_ID:43749	TAIR|gene:2091721 SPTR:Q9LV48 symbol:AT3G24550.1 [GO:0004672 "protein kinase activity" evidence=ISS] [GO:0005524 "ATP binding" evidence=ISS] [GO:0006468 "protein amino acid phosphorylation" evidence=ISS] InterPro:IPR000719 InterPro:IPR008271 Prosite:PS00108 Prosite:PS00107 ProDom:PD000001 PROSITE:PS50011 EMBL:AB020746 EMBL:AY056788 EMBL:AY059901 EMBL:AY093065 EMBL:BT008400 EMBL:AY128792 SPTR:Q9LV…	9.00E-69
chr5.CM0953.23.1	4.2.4	Cell cycle [CLASS:04110] [PATH:hsa04110] [COG:COG0515]	ath:At5g02290	T1E22.50; protein kinase, putative [EC:2.7.1.37] [KO:K00870]	2.00E-52	BH2504_1	COG0515	2.00E-16	BAK1_ARATH	ATP-binding;Glycoprotein;Kinase;Leucine-richrepeat;Membrane;Nucleotide-binding;Phosphorylation;Repeat;Serine/threonine-proteinkinase;Signal;Transferase;Transmembrane,BRASSINOSTEROID INSENSITIVE 1-associated receptor kinase 1 precursor (EC 2.7.1.37) (BRI1-associated receptor kinase 1) (Somatic embryogenesis receptor-like kinase 3).	8.00E-64	GO_ID:43749	TAIR|gene:2091721 SPTR:Q9LV48 symbol:AT3G24550.1 [GO:0004672 "protein kinase activity" evidence=ISS] [GO:0005524 "ATP binding" evidence=ISS] [GO:0006468 "protein amino acid phosphorylation" evidence=ISS] InterPro:IPR000719 InterPro:IPR008271 Prosite:PS00108 Prosite:PS00107 ProDom:PD000001 PROSITE:PS50011 EMBL:AB020746 EMBL:AY056788 EMBL:AY059901 EMBL:AY093065 EMBL:BT008400 EMBL:AY128792 SPTR:Q9LV…	9.00E-69
chr5.CM0953.23.1	3.2.2.1	Protein kinase [EC:2.7.1.37]	ath:At5g02290	T1E22.50; protein kinase, putative [EC:2.7.1.37] [KO:K00870]	2.00E-52	BH2504_1	COG0515	2.00E-16	BAK1_ARATH	ATP-binding;Glycoprotein;Kinase;Leucine-richrepeat;Membrane;Nucleotide-binding;Phosphorylation;Repeat;Serine/threonine-proteinkinase;Signal;Transferase;Transmembrane,BRASSINOSTEROID INSENSITIVE 1-associated receptor kinase 1 precursor (EC 2.7.1.37) (BRI1-associated receptor kinase 1) (Somatic embryogenesis receptor-like kinase 3).	8.00E-64	GO_ID:43749	TAIR|gene:2091721 SPTR:Q9LV48 symbol:AT3G24550.1 [GO:0004672 "protein kinase activity" evidence=ISS] [GO:0005524 "ATP binding" evidence=ISS] [GO:0006468 "protein amino acid phosphorylation" evidence=ISS] InterPro:IPR000719 InterPro:IPR008271 Prosite:PS00108 Prosite:PS00107 ProDom:PD000001 PROSITE:PS50011 EMBL:AB020746 EMBL:AY056788 EMBL:AY059901 EMBL:AY093065 EMBL:BT008400 EMBL:AY128792 SPTR:Q9LV…	9.00E-69
Ljwgs_064256.1	4.2.4.48	PHO80 negative regulator of PHO81 and PHO5 [GO:0016538]							CCNB1_MEDVA	Cellcycle;Celldivision;Cyclin;Mitosis,G2/mitotic-specific cyclin-1 (B-like cyclin) (CycMs1).	2.00E-36	GO_ID:24614	TAIR|gene:2057242 SPTR:Q9SHP1 symbol:CYCB2;1 [GO:0000074 "regulation of progression through cell cycle" evidence=ISS] [GO:0016538 "cyclin-dependent protein kinase regulator activity" evidence=ISS] InterPro:IPR006671 InterPro:IPR004367 GO:GO:0005634 GO:GO:0000910 HSSP:P20248 Pfam:PF02984 Pfam:PF00134 PROSITE:PS00292 InterPro:IPR006670 SMART:SM00385 EMBL:AC007509 PIR:D84554 SPTR:Q9SHP1	2.00E-23
Ljwgs_017806.1	99.1.4.8927	GO_ID:20373										GO_ID:20373	TAIR|gene:2174968 SPTR:Q9C5H5 symbol:AT5G66850.1 [GO:0016301 "kinase activity" evidence=ISS] InterPro:IPR000719 InterPro:IPR002290 Pfam:PF00069 INTERPRO:IPR001245 Prosite:PS00107 PRINTS:PR00109 ProDom:PD000001 PROSITE:PS50011 SMART:SM00220 HSSP:Q13153 EMBL:AF360242 EMBL:AY040040 SPTR:Q9C5H5	5.00E-24
Ljwgs_045515.1	3.2.9.99	CAMK4 calcium/calmodulin-dependent protein kinase IV [EC:2.7.1.123] [GO:0004685]	pfa:MAL6P1.108	calcium-dependent protein kinase [EC:2.7.1.123 2.7.1.37] [KO:K00908 K00870]	2.00E-26				CDPK_SOYBN	3D-structure;ATP-binding;Calcium;Kinase;Nucleotide-binding;Phosphorylation;Repeat;Serine/threonine-proteinkinase;Transferase,Calcium-dependent protein kinase SK5 (EC 2.7.1.-) (CDPK).	5.00E-54	GO_ID:7314	TAIR|gene:2150229 SPTR:Q42438 symbol:AT5G19450.1 [GO:0008372 "cellular component unknown" evidence=ND] [GO:0004685 "calcium- and calmodulin-dependent protein kinase activity" evidence=ISS] [GO:0006468 "protein amino acid phosphorylation" evidence=ISS] [GO:0016301 "kinase activity" evidence=ISS] InterPro:IPR000719 InterPro:IPR002290 InterPro:IPR002048 InterPro:IPR008271 Pfam:PF00069 Pfam:PF00036 P…	5.00E-95
TM0572.19	3.3.10.117	BMPR1 bone morphogenetic protein receptor, type I [EC:2.7.1.37]	ath:At5g02290	T1E22.50; protein kinase, putative [EC:2.7.1.37] [KO:K00870]	2.00E-16				NAK_ARATH	ATP-binding;Kinase;Nucleotide-binding;Serine/threonine-proteinkinase;Transferase,Probable serine/threonine-protein kinase NAK (EC 2.7.1.37).	1.00E-16	GO_ID:53934	TAIR|gene:2050986 SPTR:O22808 symbol:AT2G33580.1 [GO:0016301 "kinase activity" evidence=ISS] InterPro:IPR000719 Pfam:PF00069 InterPro:IPR002482 Pfam:PF01476 ProDom:PD000001 PROSITE:PS50011 EMBL:AC002332 EMBL:AF370600 PIR:C84747 SPTR:O22808	8.00E-19
TM0572.19	3.2.2.1	Protein kinase [EC:2.7.1.37]	ath:At5g02290	T1E22.50; protein kinase, putative [EC:2.7.1.37] [KO:K00870]	2.00E-16				NAK_ARATH	ATP-binding;Kinase;Nucleotide-binding;Serine/threonine-proteinkinase;Transferase,Probable serine/threonine-protein kinase NAK (EC 2.7.1.37).	1.00E-16	GO_ID:53934	TAIR|gene:2050986 SPTR:O22808 symbol:AT2G33580.1 [GO:0016301 "kinase activity" evidence=ISS] InterPro:IPR000719 Pfam:PF00069 InterPro:IPR002482 Pfam:PF01476 ProDom:PD000001 PROSITE:PS50011 EMBL:AC002332 EMBL:AF370600 PIR:C84747 SPTR:O22808	8.00E-19
Ljwgs_016366.1	99.1.4.3739	GO_ID:9325										GO_ID:9325	TAIR|gene:2031540 SPTR:Q9C9B9 symbol:AT1G73980.1 [GO:0005524 "ATP binding" evidence=ISS] [GO:0009058 "biosynthesis" evidence=ISS] [GO:0016301 "kinase activity" evidence=ISS] InterPro:IPR000764 InterPro:IPR006083 InterPro:IPR008172 Pfam:PF01928 Pfam:PF00485 PRINTS:PR00988 GO:GO:0009058 EMBL:AC016662 EMBL:AF462846 EMBL:BT002630 PIR:E96767 SPTR:Q9C9B9	1.00E-85
Ljwgs_091066.1	99.1.4.4251	GO_ID:41846										GO_ID:41846	TAIR|gene:2084474 SPTR:Q9M324 symbol:AT3G54030.1 [GO:0016301 "kinase activity" evidence=ISS] InterPro:IPR000719 InterPro:IPR011990 ProDom:PD000001 PROSITE:PS50011 GO:GO:0005488 EMBL:AL132960 EMBL:AY054503 EMBL:BT002089 SPTR:Q9M324	6.00E-09
Ljwgs_022809.1	99.1.3.1.25	EC 6.3.2.-	ath:At5g02290	T1E22.50; protein kinase, putative [EC:2.7.1.37] [KO:K00870]	1.00E-11				PUB14_ARATH	3D-structure;Ligase;Repeat;Ublconjugationpathway,E3 ubiquitin ligase PUB14 (EC 6.3.2.-) (Prototypical U-box domain protein 14).	9.00E-13	GO_ID:9268	TAIR|gene:2101352 SPTR:Q94A51 symbol:AT3G49060.1 [GO:0016301 "kinase activity" evidence=ISS] InterPro:IPR000719 InterPro:IPR003613 Prosite:PS00107 ProDom:PD000001 PROSITE:PS50011 Pfam:PF04564 SMART:SM00504 EMBL:AY050369 EMBL:BT004526 EMBL:AK176246 EMBL:AK176327 SPTR:Q94A51	5.00E-50
Ljwgs_022809.1	99.1.4.3514	GO_ID:9268	ath:At5g02290	T1E22.50; protein kinase, putative [EC:2.7.1.37] [KO:K00870]	1.00E-11				PUB14_ARATH	3D-structure;Ligase;Repeat;Ublconjugationpathway,E3 ubiquitin ligase PUB14 (EC 6.3.2.-) (Prototypical U-box domain protein 14).	9.00E-13	GO_ID:9268	TAIR|gene:2101352 SPTR:Q94A51 symbol:AT3G49060.1 [GO:0016301 "kinase activity" evidence=ISS] InterPro:IPR000719 InterPro:IPR003613 Prosite:PS00107 ProDom:PD000001 PROSITE:PS50011 Pfam:PF04564 SMART:SM00504 EMBL:AY050369 EMBL:BT004526 EMBL:AK176246 EMBL:AK176327 SPTR:Q94A51	5.00E-50
Ljwgs_022809.1	99.1.1.97	KO:K00870	ath:At5g02290	T1E22.50; protein kinase, putative [EC:2.7.1.37] [KO:K00870]	1.00E-11				PUB14_ARATH	3D-structure;Ligase;Repeat;Ublconjugationpathway,E3 ubiquitin ligase PUB14 (EC 6.3.2.-) (Prototypical U-box domain protein 14).	9.00E-13	GO_ID:9268	TAIR|gene:2101352 SPTR:Q94A51 symbol:AT3G49060.1 [GO:0016301 "kinase activity" evidence=ISS] InterPro:IPR000719 InterPro:IPR003613 Prosite:PS00107 ProDom:PD000001 PROSITE:PS50011 Pfam:PF04564 SMART:SM00504 EMBL:AY050369 EMBL:BT004526 EMBL:AK176246 EMBL:AK176327 SPTR:Q94A51	5.00E-50
Ljwgs_042792.1	99.1.4.7530	GO_ID:18222										GO_ID:18222	TAIR|gene:2080579 SPTR:Q8VYG5 symbol:AT3G57120.1 [GO:0016301 "kinase activity" evidence=ISS] [GO:0008372 "cellular component unknown" evidence=ND] InterPro:IPR000719 ProDom:PD000001 PROSITE:PS50011 EMBL:AY072087 EMBL:AY122959 SPTR:Q8VYG5	1.00E-23
chr5.TM1466.26	1.9.4.15	E2.7.1.- [EC:2.7.1.-] [COG:COG0515 COG1493]	ath:At5g02290	T1E22.50; protein kinase, putative [EC:2.7.1.37] [KO:K00870]	7.00E-45	SPy1625_1	COG0515	1.00E-19	SRK6_BRAOE	ATP-binding;Glycoprotein;Kinase;Membrane;Nucleotide-binding;Receptor;Self-incompatibility;Serine/threonine-proteinkinase;Signal;Transferase;Transmembrane,Putative serine/threonine-protein kinase receptor precursor (EC 2.7.1.37) (S-receptor kinase) (SRK).	3.00E-89	GO_ID:30110	TAIR|gene:2121675 SPTR:Q8GYA4 symbol:AT4G23180.1 [GO:0016301 "kinase activity" evidence=ISS] InterPro:IPR000719 InterPro:IPR008271 Pfam:PF00069 Prosite:PS00108 InterPro:IPR002902 Prosite:PS00107 Pfam:PF01657 ProDom:PD000001 PROSITE:PS50011 HSSP:P00523 EMBL:AK117765 EMBL:BT005954 SPTR:Q8GYA4	1.00E-140
chr5.TM1466.26	1.7.8.19	WAAY, rfaY lipopolysaccharide core biosynthesis protein RFAY [EC:2.7.-.-] [COG:COG0515]	ath:At5g02290	T1E22.50; protein kinase, putative [EC:2.7.1.37] [KO:K00870]	7.00E-45	SPy1625_1	COG0515	1.00E-19	SRK6_BRAOE	ATP-binding;Glycoprotein;Kinase;Membrane;Nucleotide-binding;Receptor;Self-incompatibility;Serine/threonine-proteinkinase;Signal;Transferase;Transmembrane,Putative serine/threonine-protein kinase receptor precursor (EC 2.7.1.37) (S-receptor kinase) (SRK).	3.00E-89	GO_ID:30110	TAIR|gene:2121675 SPTR:Q8GYA4 symbol:AT4G23180.1 [GO:0016301 "kinase activity" evidence=ISS] InterPro:IPR000719 InterPro:IPR008271 Pfam:PF00069 Prosite:PS00108 InterPro:IPR002902 Prosite:PS00107 Pfam:PF01657 ProDom:PD000001 PROSITE:PS50011 HSSP:P00523 EMBL:AK117765 EMBL:BT005954 SPTR:Q8GYA4	1.00E-140
chr5.TM1466.26	1.1.17.19	E2.7.1.- [EC:2.7.1.-] [COG:COG0515 COG1493]	ath:At5g02290	T1E22.50; protein kinase, putative [EC:2.7.1.37] [KO:K00870]	7.00E-45	SPy1625_1	COG0515	1.00E-19	SRK6_BRAOE	ATP-binding;Glycoprotein;Kinase;Membrane;Nucleotide-binding;Receptor;Self-incompatibility;Serine/threonine-proteinkinase;Signal;Transferase;Transmembrane,Putative serine/threonine-protein kinase receptor precursor (EC 2.7.1.37) (S-receptor kinase) (SRK).	3.00E-89	GO_ID:30110	TAIR|gene:2121675 SPTR:Q8GYA4 symbol:AT4G23180.1 [GO:0016301 "kinase activity" evidence=ISS] InterPro:IPR000719 InterPro:IPR008271 Pfam:PF00069 Prosite:PS00108 InterPro:IPR002902 Prosite:PS00107 Pfam:PF01657 ProDom:PD000001 PROSITE:PS50011 HSSP:P00523 EMBL:AK117765 EMBL:BT005954 SPTR:Q8GYA4	1.00E-140
chr5.TM1466.26	3.3.10.117	BMPR1 bone morphogenetic protein receptor, type I [EC:2.7.1.37]	ath:At5g02290	T1E22.50; protein kinase, putative [EC:2.7.1.37] [KO:K00870]	7.00E-45	SPy1625_1	COG0515	1.00E-19	SRK6_BRAOE	ATP-binding;Glycoprotein;Kinase;Membrane;Nucleotide-binding;Receptor;Self-incompatibility;Serine/threonine-proteinkinase;Signal;Transferase;Transmembrane,Putative serine/threonine-protein kinase receptor precursor (EC 2.7.1.37) (S-receptor kinase) (SRK).	3.00E-89	GO_ID:30110	TAIR|gene:2121675 SPTR:Q8GYA4 symbol:AT4G23180.1 [GO:0016301 "kinase activity" evidence=ISS] InterPro:IPR000719 InterPro:IPR008271 Pfam:PF00069 Prosite:PS00108 InterPro:IPR002902 Prosite:PS00107 Pfam:PF01657 ProDom:PD000001 PROSITE:PS50011 HSSP:P00523 EMBL:AK117765 EMBL:BT005954 SPTR:Q8GYA4	1.00E-140
chr5.TM1466.26	1.11.16.8	E2.7.1.- [EC:2.7.1.-] [COG:COG0515 COG1493]	ath:At5g02290	T1E22.50; protein kinase, putative [EC:2.7.1.37] [KO:K00870]	7.00E-45	SPy1625_1	COG0515	1.00E-19	SRK6_BRAOE	ATP-binding;Glycoprotein;Kinase;Membrane;Nucleotide-binding;Receptor;Self-incompatibility;Serine/threonine-proteinkinase;Signal;Transferase;Transmembrane,Putative serine/threonine-protein kinase receptor precursor (EC 2.7.1.37) (S-receptor kinase) (SRK).	3.00E-89	GO_ID:30110	TAIR|gene:2121675 SPTR:Q8GYA4 symbol:AT4G23180.1 [GO:0016301 "kinase activity" evidence=ISS] InterPro:IPR000719 InterPro:IPR008271 Pfam:PF00069 Prosite:PS00108 InterPro:IPR002902 Prosite:PS00107 Pfam:PF01657 ProDom:PD000001 PROSITE:PS50011 HSSP:P00523 EMBL:AK117765 EMBL:BT005954 SPTR:Q8GYA4	1.00E-140
chr5.TM1466.26	4.2.4	Cell cycle [CLASS:04110] [PATH:hsa04110] [COG:COG0515]	ath:At5g02290	T1E22.50; protein kinase, putative [EC:2.7.1.37] [KO:K00870]	7.00E-45	SPy1625_1	COG0515	1.00E-19	SRK6_BRAOE	ATP-binding;Glycoprotein;Kinase;Membrane;Nucleotide-binding;Receptor;Self-incompatibility;Serine/threonine-proteinkinase;Signal;Transferase;Transmembrane,Putative serine/threonine-protein kinase receptor precursor (EC 2.7.1.37) (S-receptor kinase) (SRK).	3.00E-89	GO_ID:30110	TAIR|gene:2121675 SPTR:Q8GYA4 symbol:AT4G23180.1 [GO:0016301 "kinase activity" evidence=ISS] InterPro:IPR000719 InterPro:IPR008271 Pfam:PF00069 Prosite:PS00108 InterPro:IPR002902 Prosite:PS00107 Pfam:PF01657 ProDom:PD000001 PROSITE:PS50011 HSSP:P00523 EMBL:AK117765 EMBL:BT005954 SPTR:Q8GYA4	1.00E-140
chr5.TM1466.26	3.2.2.1	Protein kinase [EC:2.7.1.37]	ath:At5g02290	T1E22.50; protein kinase, putative [EC:2.7.1.37] [KO:K00870]	7.00E-45	SPy1625_1	COG0515	1.00E-19	SRK6_BRAOE	ATP-binding;Glycoprotein;Kinase;Membrane;Nucleotide-binding;Receptor;Self-incompatibility;Serine/threonine-proteinkinase;Signal;Transferase;Transmembrane,Putative serine/threonine-protein kinase receptor precursor (EC 2.7.1.37) (S-receptor kinase) (SRK).	3.00E-89	GO_ID:30110	TAIR|gene:2121675 SPTR:Q8GYA4 symbol:AT4G23180.1 [GO:0016301 "kinase activity" evidence=ISS] InterPro:IPR000719 InterPro:IPR008271 Pfam:PF00069 Prosite:PS00108 InterPro:IPR002902 Prosite:PS00107 Pfam:PF01657 ProDom:PD000001 PROSITE:PS50011 HSSP:P00523 EMBL:AK117765 EMBL:BT005954 SPTR:Q8GYA4	1.00E-140
Ljwgs_019707.1	3.3.10.117	BMPR1 bone morphogenetic protein receptor, type I [EC:2.7.1.37]	ath:At4g28490	F20O9.180; leucine-rich repeat transmembrane protein kinase, putative [EC:2.7.1.37] [KO:K00870]	2.00E-20				RLK5_ARATH	ATP-binding;Glycoprotein;Kinase;Leucine-richrepeat;Membrane;Nucleotide-binding;Phosphorylation;Repeat;Serine/threonine-proteinkinase;Signal;Transferase;Transmembrane,Receptor-like protein kinase 5 precursor (EC 2.7.1.37).	1.00E-20	GO_ID:7767	TAIR|gene:2169383 SPTR:Q9FL51 symbol:AT5G06940.1 [GO:0016301 "kinase activity" evidence=ISS] Pfam:PF00560 InterPro:IPR000719 Pfam:PF00069 InterPro:IPR001611 InterPro:IPR007090 ProDom:PD000001 PROSITE:PS50011 PRINTS:PR00019 EMBL:AB010697 SPTR:Q9FL51	1.00E-40
Ljwgs_019707.1	3.2.2.1	Protein kinase [EC:2.7.1.37]	ath:At4g28490	F20O9.180; leucine-rich repeat transmembrane protein kinase, putative [EC:2.7.1.37] [KO:K00870]	2.00E-20				RLK5_ARATH	ATP-binding;Glycoprotein;Kinase;Leucine-richrepeat;Membrane;Nucleotide-binding;Phosphorylation;Repeat;Serine/threonine-proteinkinase;Signal;Transferase;Transmembrane,Receptor-like protein kinase 5 precursor (EC 2.7.1.37).	1.00E-20	GO_ID:7767	TAIR|gene:2169383 SPTR:Q9FL51 symbol:AT5G06940.1 [GO:0016301 "kinase activity" evidence=ISS] Pfam:PF00560 InterPro:IPR000719 Pfam:PF00069 InterPro:IPR001611 InterPro:IPR007090 ProDom:PD000001 PROSITE:PS50011 PRINTS:PR00019 EMBL:AB010697 SPTR:Q9FL51	1.00E-40
Ljwgs_058842.1	1.9.4.15	E2.7.1.- [EC:2.7.1.-] [COG:COG0515 COG1493]	ath:At4g28490	F20O9.180; leucine-rich repeat transmembrane protein kinase, putative [EC:2.7.1.37] [KO:K00870]	1.00E-34	ML0017	COG0515	2.00E-19	EXS_ARATH	ATP-binding;Kinase;Leucine-richrepeat;Meiosis;Membrane;Nucleotide-binding;Phosphorylation;Receptor;Repeat;Serine/threonine-proteinkinase;Signal;Transferase;Transmembrane,Leucine-rich repeat receptor protein kinase EXS precursor (EC 2.7.1.37) (Extra sporogenous cells protein) (EXCESS MICROSPOROCYTES1 protein).	2.00E-38	GO_ID:25815	TAIR|gene:3443126 SPTR:Q9LYN8 symbol:AT5G07280.1 [GO:0016301 "kinase activity" evidence=ISS] Pfam:PF00560 InterPro:IPR000719 InterPro:IPR008271 Pfam:PF00069 Prosite:PS00108 InterPro:IPR001611 InterPro:IPR007090 Prosite:PS00107 PRINTS:PR00109 ProDom:PD000001 PROSITE:PS50011 PRINTS:PR00019 HSSP:P08069 EMBL:AL163652 EMBL:AJ496433 EMBL:AJ488154 PIR:T48499 GermOnline:181167 GeneFarm:618 SPTR:Q9LYN8	1.00E-38
Ljwgs_058842.1	1.7.8.19	WAAY, rfaY lipopolysaccharide core biosynthesis protein RFAY [EC:2.7.-.-] [COG:COG0515]	ath:At4g28490	F20O9.180; leucine-rich repeat transmembrane protein kinase, putative [EC:2.7.1.37] [KO:K00870]	1.00E-34	ML0017	COG0515	2.00E-19	EXS_ARATH	ATP-binding;Kinase;Leucine-richrepeat;Meiosis;Membrane;Nucleotide-binding;Phosphorylation;Receptor;Repeat;Serine/threonine-proteinkinase;Signal;Transferase;Transmembrane,Leucine-rich repeat receptor protein kinase EXS precursor (EC 2.7.1.37) (Extra sporogenous cells protein) (EXCESS MICROSPOROCYTES1 protein).	2.00E-38	GO_ID:25815	TAIR|gene:3443126 SPTR:Q9LYN8 symbol:AT5G07280.1 [GO:0016301 "kinase activity" evidence=ISS] Pfam:PF00560 InterPro:IPR000719 InterPro:IPR008271 Pfam:PF00069 Prosite:PS00108 InterPro:IPR001611 InterPro:IPR007090 Prosite:PS00107 PRINTS:PR00109 ProDom:PD000001 PROSITE:PS50011 PRINTS:PR00019 HSSP:P08069 EMBL:AL163652 EMBL:AJ496433 EMBL:AJ488154 PIR:T48499 GermOnline:181167 GeneFarm:618 SPTR:Q9LYN8	1.00E-38
Ljwgs_058842.1	1.1.17.19	E2.7.1.- [EC:2.7.1.-] [COG:COG0515 COG1493]	ath:At4g28490	F20O9.180; leucine-rich repeat transmembrane protein kinase, putative [EC:2.7.1.37] [KO:K00870]	1.00E-34	ML0017	COG0515	2.00E-19	EXS_ARATH	ATP-binding;Kinase;Leucine-richrepeat;Meiosis;Membrane;Nucleotide-binding;Phosphorylation;Receptor;Repeat;Serine/threonine-proteinkinase;Signal;Transferase;Transmembrane,Leucine-rich repeat receptor protein kinase EXS precursor (EC 2.7.1.37) (Extra sporogenous cells protein) (EXCESS MICROSPOROCYTES1 protein).	2.00E-38	GO_ID:25815	TAIR|gene:3443126 SPTR:Q9LYN8 symbol:AT5G07280.1 [GO:0016301 "kinase activity" evidence=ISS] Pfam:PF00560 InterPro:IPR000719 InterPro:IPR008271 Pfam:PF00069 Prosite:PS00108 InterPro:IPR001611 InterPro:IPR007090 Prosite:PS00107 PRINTS:PR00109 ProDom:PD000001 PROSITE:PS50011 PRINTS:PR00019 HSSP:P08069 EMBL:AL163652 EMBL:AJ496433 EMBL:AJ488154 PIR:T48499 GermOnline:181167 GeneFarm:618 SPTR:Q9LYN8	1.00E-38
Ljwgs_058842.1	3.3.10.117	BMPR1 bone morphogenetic protein receptor, type I [EC:2.7.1.37]	ath:At4g28490	F20O9.180; leucine-rich repeat transmembrane protein kinase, putative [EC:2.7.1.37] [KO:K00870]	1.00E-34	ML0017	COG0515	2.00E-19	EXS_ARATH	ATP-binding;Kinase;Leucine-richrepeat;Meiosis;Membrane;Nucleotide-binding;Phosphorylation;Receptor;Repeat;Serine/threonine-proteinkinase;Signal;Transferase;Transmembrane,Leucine-rich repeat receptor protein kinase EXS precursor (EC 2.7.1.37) (Extra sporogenous cells protein) (EXCESS MICROSPOROCYTES1 protein).	2.00E-38	GO_ID:25815	TAIR|gene:3443126 SPTR:Q9LYN8 symbol:AT5G07280.1 [GO:0016301 "kinase activity" evidence=ISS] Pfam:PF00560 InterPro:IPR000719 InterPro:IPR008271 Pfam:PF00069 Prosite:PS00108 InterPro:IPR001611 InterPro:IPR007090 Prosite:PS00107 PRINTS:PR00109 ProDom:PD000001 PROSITE:PS50011 PRINTS:PR00019 HSSP:P08069 EMBL:AL163652 EMBL:AJ496433 EMBL:AJ488154 PIR:T48499 GermOnline:181167 GeneFarm:618 SPTR:Q9LYN8	1.00E-38
Ljwgs_058842.1	1.11.16.8	E2.7.1.- [EC:2.7.1.-] [COG:COG0515 COG1493]	ath:At4g28490	F20O9.180; leucine-rich repeat transmembrane protein kinase, putative [EC:2.7.1.37] [KO:K00870]	1.00E-34	ML0017	COG0515	2.00E-19	EXS_ARATH	ATP-binding;Kinase;Leucine-richrepeat;Meiosis;Membrane;Nucleotide-binding;Phosphorylation;Receptor;Repeat;Serine/threonine-proteinkinase;Signal;Transferase;Transmembrane,Leucine-rich repeat receptor protein kinase EXS precursor (EC 2.7.1.37) (Extra sporogenous cells protein) (EXCESS MICROSPOROCYTES1 protein).	2.00E-38	GO_ID:25815	TAIR|gene:3443126 SPTR:Q9LYN8 symbol:AT5G07280.1 [GO:0016301 "kinase activity" evidence=ISS] Pfam:PF00560 InterPro:IPR000719 InterPro:IPR008271 Pfam:PF00069 Prosite:PS00108 InterPro:IPR001611 InterPro:IPR007090 Prosite:PS00107 PRINTS:PR00109 ProDom:PD000001 PROSITE:PS50011 PRINTS:PR00019 HSSP:P08069 EMBL:AL163652 EMBL:AJ496433 EMBL:AJ488154 PIR:T48499 GermOnline:181167 GeneFarm:618 SPTR:Q9LYN8	1.00E-38
Ljwgs_058842.1	4.2.4	Cell cycle [CLASS:04110] [PATH:hsa04110] [COG:COG0515]	ath:At4g28490	F20O9.180; leucine-rich repeat transmembrane protein kinase, putative [EC:2.7.1.37] [KO:K00870]	1.00E-34	ML0017	COG0515	2.00E-19	EXS_ARATH	ATP-binding;Kinase;Leucine-richrepeat;Meiosis;Membrane;Nucleotide-binding;Phosphorylation;Receptor;Repeat;Serine/threonine-proteinkinase;Signal;Transferase;Transmembrane,Leucine-rich repeat receptor protein kinase EXS precursor (EC 2.7.1.37) (Extra sporogenous cells protein) (EXCESS MICROSPOROCYTES1 protein).	2.00E-38	GO_ID:25815	TAIR|gene:3443126 SPTR:Q9LYN8 symbol:AT5G07280.1 [GO:0016301 "kinase activity" evidence=ISS] Pfam:PF00560 InterPro:IPR000719 InterPro:IPR008271 Pfam:PF00069 Prosite:PS00108 InterPro:IPR001611 InterPro:IPR007090 Prosite:PS00107 PRINTS:PR00109 ProDom:PD000001 PROSITE:PS50011 PRINTS:PR00019 HSSP:P08069 EMBL:AL163652 EMBL:AJ496433 EMBL:AJ488154 PIR:T48499 GermOnline:181167 GeneFarm:618 SPTR:Q9LYN8	1.00E-38
Ljwgs_058842.1	3.2.2.1	Protein kinase [EC:2.7.1.37]	ath:At4g28490	F20O9.180; leucine-rich repeat transmembrane protein kinase, putative [EC:2.7.1.37] [KO:K00870]	1.00E-34	ML0017	COG0515	2.00E-19	EXS_ARATH	ATP-binding;Kinase;Leucine-richrepeat;Meiosis;Membrane;Nucleotide-binding;Phosphorylation;Receptor;Repeat;Serine/threonine-proteinkinase;Signal;Transferase;Transmembrane,Leucine-rich repeat receptor protein kinase EXS precursor (EC 2.7.1.37) (Extra sporogenous cells protein) (EXCESS MICROSPOROCYTES1 protein).	2.00E-38	GO_ID:25815	TAIR|gene:3443126 SPTR:Q9LYN8 symbol:AT5G07280.1 [GO:0016301 "kinase activity" evidence=ISS] Pfam:PF00560 InterPro:IPR000719 InterPro:IPR008271 Pfam:PF00069 Prosite:PS00108 InterPro:IPR001611 InterPro:IPR007090 Prosite:PS00107 PRINTS:PR00109 ProDom:PD000001 PROSITE:PS50011 PRINTS:PR00019 HSSP:P08069 EMBL:AL163652 EMBL:AJ496433 EMBL:AJ488154 PIR:T48499 GermOnline:181167 GeneFarm:618 SPTR:Q9LYN8	1.00E-38
chr5.CM1439.19	1.9.4.15	E2.7.1.- [EC:2.7.1.-] [COG:COG0515 COG1493]	ath:At5g03730	F17C15.150; SERINE/THREONINE-PROTEIN KINASE CTR1 [EC:2.7.1.37] [KO:K00870]	4.00E-55	YPL203w	COG0515	1.00E-26	CTR1_ARATH	ATP-binding;Ethylenesignalingpathway;Kinase;Nucleotide-binding;Serine/threonine-proteinkinase;Transferase,Serine/threonine-protein kinase CTR1 (EC 2.7.1.37).	3.00E-55	GO_ID:33459	TAIR|gene:3439158 SPTR:Q8RWL6 symbol:AT4G35780.1 [GO:0004672 "protein kinase activity" evidence=ISS] InterPro:IPR000719 InterPro:IPR002912 InterPro:IPR008271 INTERPRO:IPR001245 Prosite:PS00108 Pfam:PF01842 PRINTS:PR00109 ProDom:PD000001 SMART:SM00219 PROSITE:PS50011 GO:GO:0008152 HSSP:P41240 EMBL:AY093017 EMBL:AY128938 SPTR:Q8RWL6	0
chr5.CM1439.19	1.7.8.19	WAAY, rfaY lipopolysaccharide core biosynthesis protein RFAY [EC:2.7.-.-] [COG:COG0515]	ath:At5g03730	F17C15.150; SERINE/THREONINE-PROTEIN KINASE CTR1 [EC:2.7.1.37] [KO:K00870]	4.00E-55	YPL203w	COG0515	1.00E-26	CTR1_ARATH	ATP-binding;Ethylenesignalingpathway;Kinase;Nucleotide-binding;Serine/threonine-proteinkinase;Transferase,Serine/threonine-protein kinase CTR1 (EC 2.7.1.37).	3.00E-55	GO_ID:33459	TAIR|gene:3439158 SPTR:Q8RWL6 symbol:AT4G35780.1 [GO:0004672 "protein kinase activity" evidence=ISS] InterPro:IPR000719 InterPro:IPR002912 InterPro:IPR008271 INTERPRO:IPR001245 Prosite:PS00108 Pfam:PF01842 PRINTS:PR00109 ProDom:PD000001 SMART:SM00219 PROSITE:PS50011 GO:GO:0008152 HSSP:P41240 EMBL:AY093017 EMBL:AY128938 SPTR:Q8RWL6	0
chr5.CM1439.19	1.1.17.19	E2.7.1.- [EC:2.7.1.-] [COG:COG0515 COG1493]	ath:At5g03730	F17C15.150; SERINE/THREONINE-PROTEIN KINASE CTR1 [EC:2.7.1.37] [KO:K00870]	4.00E-55	YPL203w	COG0515	1.00E-26	CTR1_ARATH	ATP-binding;Ethylenesignalingpathway;Kinase;Nucleotide-binding;Serine/threonine-proteinkinase;Transferase,Serine/threonine-protein kinase CTR1 (EC 2.7.1.37).	3.00E-55	GO_ID:33459	TAIR|gene:3439158 SPTR:Q8RWL6 symbol:AT4G35780.1 [GO:0004672 "protein kinase activity" evidence=ISS] InterPro:IPR000719 InterPro:IPR002912 InterPro:IPR008271 INTERPRO:IPR001245 Prosite:PS00108 Pfam:PF01842 PRINTS:PR00109 ProDom:PD000001 SMART:SM00219 PROSITE:PS50011 GO:GO:0008152 HSSP:P41240 EMBL:AY093017 EMBL:AY128938 SPTR:Q8RWL6	0
chr5.CM1439.19	3.3.10.117	BMPR1 bone morphogenetic protein receptor, type I [EC:2.7.1.37]	ath:At5g03730	F17C15.150; SERINE/THREONINE-PROTEIN KINASE CTR1 [EC:2.7.1.37] [KO:K00870]	4.00E-55	YPL203w	COG0515	1.00E-26	CTR1_ARATH	ATP-binding;Ethylenesignalingpathway;Kinase;Nucleotide-binding;Serine/threonine-proteinkinase;Transferase,Serine/threonine-protein kinase CTR1 (EC 2.7.1.37).	3.00E-55	GO_ID:33459	TAIR|gene:3439158 SPTR:Q8RWL6 symbol:AT4G35780.1 [GO:0004672 "protein kinase activity" evidence=ISS] InterPro:IPR000719 InterPro:IPR002912 InterPro:IPR008271 INTERPRO:IPR001245 Prosite:PS00108 Pfam:PF01842 PRINTS:PR00109 ProDom:PD000001 SMART:SM00219 PROSITE:PS50011 GO:GO:0008152 HSSP:P41240 EMBL:AY093017 EMBL:AY128938 SPTR:Q8RWL6	0
chr5.CM1439.19	1.11.16.8	E2.7.1.- [EC:2.7.1.-] [COG:COG0515 COG1493]	ath:At5g03730	F17C15.150; SERINE/THREONINE-PROTEIN KINASE CTR1 [EC:2.7.1.37] [KO:K00870]	4.00E-55	YPL203w	COG0515	1.00E-26	CTR1_ARATH	ATP-binding;Ethylenesignalingpathway;Kinase;Nucleotide-binding;Serine/threonine-proteinkinase;Transferase,Serine/threonine-protein kinase CTR1 (EC 2.7.1.37).	3.00E-55	GO_ID:33459	TAIR|gene:3439158 SPTR:Q8RWL6 symbol:AT4G35780.1 [GO:0004672 "protein kinase activity" evidence=ISS] InterPro:IPR000719 InterPro:IPR002912 InterPro:IPR008271 INTERPRO:IPR001245 Prosite:PS00108 Pfam:PF01842 PRINTS:PR00109 ProDom:PD000001 SMART:SM00219 PROSITE:PS50011 GO:GO:0008152 HSSP:P41240 EMBL:AY093017 EMBL:AY128938 SPTR:Q8RWL6	0
chr5.CM1439.19	4.2.4	Cell cycle [CLASS:04110] [PATH:hsa04110] [COG:COG0515]	ath:At5g03730	F17C15.150; SERINE/THREONINE-PROTEIN KINASE CTR1 [EC:2.7.1.37] [KO:K00870]	4.00E-55	YPL203w	COG0515	1.00E-26	CTR1_ARATH	ATP-binding;Ethylenesignalingpathway;Kinase;Nucleotide-binding;Serine/threonine-proteinkinase;Transferase,Serine/threonine-protein kinase CTR1 (EC 2.7.1.37).	3.00E-55	GO_ID:33459	TAIR|gene:3439158 SPTR:Q8RWL6 symbol:AT4G35780.1 [GO:0004672 "protein kinase activity" evidence=ISS] InterPro:IPR000719 InterPro:IPR002912 InterPro:IPR008271 INTERPRO:IPR001245 Prosite:PS00108 Pfam:PF01842 PRINTS:PR00109 ProDom:PD000001 SMART:SM00219 PROSITE:PS50011 GO:GO:0008152 HSSP:P41240 EMBL:AY093017 EMBL:AY128938 SPTR:Q8RWL6	0
chr5.CM1439.19	3.2.2.1	Protein kinase [EC:2.7.1.37]	ath:At5g03730	F17C15.150; SERINE/THREONINE-PROTEIN KINASE CTR1 [EC:2.7.1.37] [KO:K00870]	4.00E-55	YPL203w	COG0515	1.00E-26	CTR1_ARATH	ATP-binding;Ethylenesignalingpathway;Kinase;Nucleotide-binding;Serine/threonine-proteinkinase;Transferase,Serine/threonine-protein kinase CTR1 (EC 2.7.1.37).	3.00E-55	GO_ID:33459	TAIR|gene:3439158 SPTR:Q8RWL6 symbol:AT4G35780.1 [GO:0004672 "protein kinase activity" evidence=ISS] InterPro:IPR000719 InterPro:IPR002912 InterPro:IPR008271 INTERPRO:IPR001245 Prosite:PS00108 Pfam:PF01842 PRINTS:PR00109 ProDom:PD000001 SMART:SM00219 PROSITE:PS50011 GO:GO:0008152 HSSP:P41240 EMBL:AY093017 EMBL:AY128938 SPTR:Q8RWL6	0
Ljwgs_037148.1	3.2.10.3	E2.7.1.107, DGK, dgkA diacylglycerol kinase [EC:2.7.1.107] [COG:COG0818] [GO:0004143]										GO_ID:40281	TAIR|gene:2051342 SPTR:Q9C5E5 symbol:AT2G20900.1 [GO:0008372 "cellular component unknown" evidence=ND] [GO:0004143 "diacylglycerol kinase activity" evidence=ISS] [GO:0007205 "protein kinase C activation" evidence=ISS] InterPro:IPR001206 Pfam:PF00781 InterPro:IPR000756 Pfam:PF00609 ProDom:PD002939 ProDom:PD005043 SMART:SM00045 SMART:SM00046 EMBL:AF360300 EMBL:BT000983 SPTR:Q9C5E5	3.00E-23
Ljwgs_037148.1	1.3.10.13	E2.7.1.107, DGK, dgkA diacylglycerol kinase [EC:2.7.1.107] [COG:COG0818] [GO:0004143]										GO_ID:40281	TAIR|gene:2051342 SPTR:Q9C5E5 symbol:AT2G20900.1 [GO:0008372 "cellular component unknown" evidence=ND] [GO:0004143 "diacylglycerol kinase activity" evidence=ISS] [GO:0007205 "protein kinase C activation" evidence=ISS] InterPro:IPR001206 Pfam:PF00781 InterPro:IPR000756 Pfam:PF00609 ProDom:PD002939 ProDom:PD005043 SMART:SM00045 SMART:SM00046 EMBL:AF360300 EMBL:BT000983 SPTR:Q9C5E5	3.00E-23
Ljwgs_037148.1	1.3.9.16	E2.7.1.107, DGK, dgkA diacylglycerol kinase [EC:2.7.1.107] [COG:COG0818] [GO:0004143]										GO_ID:40281	TAIR|gene:2051342 SPTR:Q9C5E5 symbol:AT2G20900.1 [GO:0008372 "cellular component unknown" evidence=ND] [GO:0004143 "diacylglycerol kinase activity" evidence=ISS] [GO:0007205 "protein kinase C activation" evidence=ISS] InterPro:IPR001206 Pfam:PF00781 InterPro:IPR000756 Pfam:PF00609 ProDom:PD002939 ProDom:PD005043 SMART:SM00045 SMART:SM00046 EMBL:AF360300 EMBL:BT000983 SPTR:Q9C5E5	3.00E-23
Ljwgs_008486.1	4.2.4.14.3	CDC7 cell division control protein CDC7	ath:At4g16970	FCAALL.319; protein kinase family protein [KO:K02214]	3.00E-48
Ljwgs_059956.1	4.2.4.16.3	CDC20 cell division cycle 20, cofactor of APC complex [COG:COG2319]	ava:Ava_4855	serine/threonine protein kinase with WD40 repeats [EC:2.7.1.123] [KO:K00908]	5.00E-12	mll2837_3	COG2319	8.00E-09	LEUNG_ARATH	Developmentalprotein;Differentiation;Flowering;Nuclearprotein;Repeat;Repressor;Transcription;Transcriptionregulation;WDrepeat,Transcriptional corepressor LEUNIG.	5.00E-37	GO_ID:50634	TAIR|gene:2046436 SPTR:O48847 symbol:AT2G32700.1 [GO:0005554 "molecular function unknown" evidence=ND] [GO:0000004 "biological process unknown" evidence=ND] [GO:0008372 "cellular component unknown" evidence=ND] InterPro:IPR001680 Pfam:PF00400 HSSP:P16649 PRINTS:PR00320 ProDom:PD000018 SMART:SM00320 PROSITE:PS00678 PROSITE:PS50082 PROSITE:PS50294 InterPro:IPR006594 SMART:SM00667 PROSITE:PS50896 EM…	5.00E-25
Ljwgs_059956.1	4.2.4.46.2	CDC4 SCF complex F-box protein CDC4 [COG:COG2319]	ava:Ava_4855	serine/threonine protein kinase with WD40 repeats [EC:2.7.1.123] [KO:K00908]	5.00E-12	mll2837_3	COG2319	8.00E-09	LEUNG_ARATH	Developmentalprotein;Differentiation;Flowering;Nuclearprotein;Repeat;Repressor;Transcription;Transcriptionregulation;WDrepeat,Transcriptional corepressor LEUNIG.	5.00E-37	GO_ID:50634	TAIR|gene:2046436 SPTR:O48847 symbol:AT2G32700.1 [GO:0005554 "molecular function unknown" evidence=ND] [GO:0000004 "biological process unknown" evidence=ND] [GO:0008372 "cellular component unknown" evidence=ND] InterPro:IPR001680 Pfam:PF00400 HSSP:P16649 PRINTS:PR00320 ProDom:PD000018 SMART:SM00320 PROSITE:PS00678 PROSITE:PS50082 PROSITE:PS50294 InterPro:IPR006594 SMART:SM00667 PROSITE:PS50896 EM…	5.00E-25
Ljwgs_059956.1	2.3.7.8	CDC20 cell division cycle 20, cofactor of APC complex [COG:COG2319]	ava:Ava_4855	serine/threonine protein kinase with WD40 repeats [EC:2.7.1.123] [KO:K00908]	5.00E-12	mll2837_3	COG2319	8.00E-09	LEUNG_ARATH	Developmentalprotein;Differentiation;Flowering;Nuclearprotein;Repeat;Repressor;Transcription;Transcriptionregulation;WDrepeat,Transcriptional corepressor LEUNIG.	5.00E-37	GO_ID:50634	TAIR|gene:2046436 SPTR:O48847 symbol:AT2G32700.1 [GO:0005554 "molecular function unknown" evidence=ND] [GO:0000004 "biological process unknown" evidence=ND] [GO:0008372 "cellular component unknown" evidence=ND] InterPro:IPR001680 Pfam:PF00400 HSSP:P16649 PRINTS:PR00320 ProDom:PD000018 SMART:SM00320 PROSITE:PS00678 PROSITE:PS50082 PROSITE:PS50294 InterPro:IPR006594 SMART:SM00667 PROSITE:PS50896 EM…	5.00E-25
Ljwgs_059956.1	2.3.7.11	CDC4 SCF complex F-box protein CDC4 [COG:COG2319]	ava:Ava_4855	serine/threonine protein kinase with WD40 repeats [EC:2.7.1.123] [KO:K00908]	5.00E-12	mll2837_3	COG2319	8.00E-09	LEUNG_ARATH	Developmentalprotein;Differentiation;Flowering;Nuclearprotein;Repeat;Repressor;Transcription;Transcriptionregulation;WDrepeat,Transcriptional corepressor LEUNIG.	5.00E-37	GO_ID:50634	TAIR|gene:2046436 SPTR:O48847 symbol:AT2G32700.1 [GO:0005554 "molecular function unknown" evidence=ND] [GO:0000004 "biological process unknown" evidence=ND] [GO:0008372 "cellular component unknown" evidence=ND] InterPro:IPR001680 Pfam:PF00400 HSSP:P16649 PRINTS:PR00320 ProDom:PD000018 SMART:SM00320 PROSITE:PS00678 PROSITE:PS50082 PROSITE:PS50294 InterPro:IPR006594 SMART:SM00667 PROSITE:PS50896 EM…	5.00E-25
Ljwgs_012212.1	1.9.4.15	E2.7.1.- [EC:2.7.1.-] [COG:COG0515 COG1493]	hsa:4117	MAK; male germ cell-associated kinase [EC:2.7.1.37] [KO:K00870]	1.00E-107	YJL106w	COG0515	3.00E-48	MAK_HUMAN	ATP-binding;Developmentalprotein;Differentiation;Kinase;Nucleotide-binding;Serine/threonine-proteinkinase;Spermatogenesis;Transferase,Serine/threonine-protein kinase MAK (EC 2.7.1.37) (Male germ cell- associated kinase).	7.00E-108	GO_ID:3007	TAIR|gene:2134745 SPTR:Q9C5K4 symbol:AT4G19110.1 [GO:0008372 "cellular component unknown" evidence=ND] [GO:0016301 "kinase activity" evidence=ISS] InterPro:IPR000719 InterPro:IPR002290 InterPro:IPR008271 Pfam:PF00069 Prosite:PS00108 Prosite:PS00107 ProDom:PD000001 PROSITE:PS50011 SMART:SM00220 HSSP:P24941 EMBL:AF360190 EMBL:AY040004 SPTR:Q9C5K4	1.00E-151
Ljwgs_012212.1	1.7.8.19	WAAY, rfaY lipopolysaccharide core biosynthesis protein RFAY [EC:2.7.-.-] [COG:COG0515]	hsa:4117	MAK; male germ cell-associated kinase [EC:2.7.1.37] [KO:K00870]	1.00E-107	YJL106w	COG0515	3.00E-48	MAK_HUMAN	ATP-binding;Developmentalprotein;Differentiation;Kinase;Nucleotide-binding;Serine/threonine-proteinkinase;Spermatogenesis;Transferase,Serine/threonine-protein kinase MAK (EC 2.7.1.37) (Male germ cell- associated kinase).	7.00E-108	GO_ID:3007	TAIR|gene:2134745 SPTR:Q9C5K4 symbol:AT4G19110.1 [GO:0008372 "cellular component unknown" evidence=ND] [GO:0016301 "kinase activity" evidence=ISS] InterPro:IPR000719 InterPro:IPR002290 InterPro:IPR008271 Pfam:PF00069 Prosite:PS00108 Prosite:PS00107 ProDom:PD000001 PROSITE:PS50011 SMART:SM00220 HSSP:P24941 EMBL:AF360190 EMBL:AY040004 SPTR:Q9C5K4	1.00E-151
Ljwgs_012212.1	1.1.17.19	E2.7.1.- [EC:2.7.1.-] [COG:COG0515 COG1493]	hsa:4117	MAK; male germ cell-associated kinase [EC:2.7.1.37] [KO:K00870]	1.00E-107	YJL106w	COG0515	3.00E-48	MAK_HUMAN	ATP-binding;Developmentalprotein;Differentiation;Kinase;Nucleotide-binding;Serine/threonine-proteinkinase;Spermatogenesis;Transferase,Serine/threonine-protein kinase MAK (EC 2.7.1.37) (Male germ cell- associated kinase).	7.00E-108	GO_ID:3007	TAIR|gene:2134745 SPTR:Q9C5K4 symbol:AT4G19110.1 [GO:0008372 "cellular component unknown" evidence=ND] [GO:0016301 "kinase activity" evidence=ISS] InterPro:IPR000719 InterPro:IPR002290 InterPro:IPR008271 Pfam:PF00069 Prosite:PS00108 Prosite:PS00107 ProDom:PD000001 PROSITE:PS50011 SMART:SM00220 HSSP:P24941 EMBL:AF360190 EMBL:AY040004 SPTR:Q9C5K4	1.00E-151
Ljwgs_012212.1	3.3.10.117	BMPR1 bone morphogenetic protein receptor, type I [EC:2.7.1.37]	hsa:4117	MAK; male germ cell-associated kinase [EC:2.7.1.37] [KO:K00870]	1.00E-107	YJL106w	COG0515	3.00E-48	MAK_HUMAN	ATP-binding;Developmentalprotein;Differentiation;Kinase;Nucleotide-binding;Serine/threonine-proteinkinase;Spermatogenesis;Transferase,Serine/threonine-protein kinase MAK (EC 2.7.1.37) (Male germ cell- associated kinase).	7.00E-108	GO_ID:3007	TAIR|gene:2134745 SPTR:Q9C5K4 symbol:AT4G19110.1 [GO:0008372 "cellular component unknown" evidence=ND] [GO:0016301 "kinase activity" evidence=ISS] InterPro:IPR000719 InterPro:IPR002290 InterPro:IPR008271 Pfam:PF00069 Prosite:PS00108 Prosite:PS00107 ProDom:PD000001 PROSITE:PS50011 SMART:SM00220 HSSP:P24941 EMBL:AF360190 EMBL:AY040004 SPTR:Q9C5K4	1.00E-151
Ljwgs_012212.1	1.11.16.8	E2.7.1.- [EC:2.7.1.-] [COG:COG0515 COG1493]	hsa:4117	MAK; male germ cell-associated kinase [EC:2.7.1.37] [KO:K00870]	1.00E-107	YJL106w	COG0515	3.00E-48	MAK_HUMAN	ATP-binding;Developmentalprotein;Differentiation;Kinase;Nucleotide-binding;Serine/threonine-proteinkinase;Spermatogenesis;Transferase,Serine/threonine-protein kinase MAK (EC 2.7.1.37) (Male germ cell- associated kinase).	7.00E-108	GO_ID:3007	TAIR|gene:2134745 SPTR:Q9C5K4 symbol:AT4G19110.1 [GO:0008372 "cellular component unknown" evidence=ND] [GO:0016301 "kinase activity" evidence=ISS] InterPro:IPR000719 InterPro:IPR002290 InterPro:IPR008271 Pfam:PF00069 Prosite:PS00108 Prosite:PS00107 ProDom:PD000001 PROSITE:PS50011 SMART:SM00220 HSSP:P24941 EMBL:AF360190 EMBL:AY040004 SPTR:Q9C5K4	1.00E-151
Ljwgs_012212.1	4.2.4	Cell cycle [CLASS:04110] [PATH:hsa04110] [COG:COG0515]	hsa:4117	MAK; male germ cell-associated kinase [EC:2.7.1.37] [KO:K00870]	1.00E-107	YJL106w	COG0515	3.00E-48	MAK_HUMAN	ATP-binding;Developmentalprotein;Differentiation;Kinase;Nucleotide-binding;Serine/threonine-proteinkinase;Spermatogenesis;Transferase,Serine/threonine-protein kinase MAK (EC 2.7.1.37) (Male germ cell- associated kinase).	7.00E-108	GO_ID:3007	TAIR|gene:2134745 SPTR:Q9C5K4 symbol:AT4G19110.1 [GO:0008372 "cellular component unknown" evidence=ND] [GO:0016301 "kinase activity" evidence=ISS] InterPro:IPR000719 InterPro:IPR002290 InterPro:IPR008271 Pfam:PF00069 Prosite:PS00108 Prosite:PS00107 ProDom:PD000001 PROSITE:PS50011 SMART:SM00220 HSSP:P24941 EMBL:AF360190 EMBL:AY040004 SPTR:Q9C5K4	1.00E-151
Ljwgs_012212.1	3.2.2.1	Protein kinase [EC:2.7.1.37]	hsa:4117	MAK; male germ cell-associated kinase [EC:2.7.1.37] [KO:K00870]	1.00E-107	YJL106w	COG0515	3.00E-48	MAK_HUMAN	ATP-binding;Developmentalprotein;Differentiation;Kinase;Nucleotide-binding;Serine/threonine-proteinkinase;Spermatogenesis;Transferase,Serine/threonine-protein kinase MAK (EC 2.7.1.37) (Male germ cell- associated kinase).	7.00E-108	GO_ID:3007	TAIR|gene:2134745 SPTR:Q9C5K4 symbol:AT4G19110.1 [GO:0008372 "cellular component unknown" evidence=ND] [GO:0016301 "kinase activity" evidence=ISS] InterPro:IPR000719 InterPro:IPR002290 InterPro:IPR008271 Pfam:PF00069 Prosite:PS00108 Prosite:PS00107 ProDom:PD000001 PROSITE:PS50011 SMART:SM00220 HSSP:P24941 EMBL:AF360190 EMBL:AY040004 SPTR:Q9C5K4	1.00E-151
Ljwgs_011987.1	1.9.4.15	E2.7.1.- [EC:2.7.1.-] [COG:COG0515 COG1493]	ath:At5g02290	T1E22.50; protein kinase, putative [EC:2.7.1.37] [KO:K00870]	2.00E-35	YMR001c	COG0515	2.00E-15	PBS1_ARATH	ATP-binding;Directproteinsequencing;Kinase;Nucleotide-binding;Phosphorylation;Plantdefense;Serine/threonine-proteinkinase;Transferase,Serine/threonine-protein kinase PBS1 (EC 2.7.1.37) (AvrPphB susceptible protein 1).	2.00E-44	GO_ID:18723	TAIR|gene:2142513 SPTR:Q8H1D6 symbol:AT5G10520.1 [GO:0008372 "cellular component unknown" evidence=ND] [GO:0016301 "kinase activity" evidence=ISS] InterPro:IPR000719 InterPro:IPR008271 Pfam:PF00069 Prosite:PS00108 Prosite:PS00107 ProDom:PD000001 PROSITE:PS50011 EMBL:AY150507 SPTR:Q8H1D6	7.00E-116
Ljwgs_011987.1	1.7.8.19	WAAY, rfaY lipopolysaccharide core biosynthesis protein RFAY [EC:2.7.-.-] [COG:COG0515]	ath:At5g02290	T1E22.50; protein kinase, putative [EC:2.7.1.37] [KO:K00870]	2.00E-35	YMR001c	COG0515	2.00E-15	PBS1_ARATH	ATP-binding;Directproteinsequencing;Kinase;Nucleotide-binding;Phosphorylation;Plantdefense;Serine/threonine-proteinkinase;Transferase,Serine/threonine-protein kinase PBS1 (EC 2.7.1.37) (AvrPphB susceptible protein 1).	2.00E-44	GO_ID:18723	TAIR|gene:2142513 SPTR:Q8H1D6 symbol:AT5G10520.1 [GO:0008372 "cellular component unknown" evidence=ND] [GO:0016301 "kinase activity" evidence=ISS] InterPro:IPR000719 InterPro:IPR008271 Pfam:PF00069 Prosite:PS00108 Prosite:PS00107 ProDom:PD000001 PROSITE:PS50011 EMBL:AY150507 SPTR:Q8H1D6	7.00E-116
Ljwgs_011987.1	1.1.17.19	E2.7.1.- [EC:2.7.1.-] [COG:COG0515 COG1493]	ath:At5g02290	T1E22.50; protein kinase, putative [EC:2.7.1.37] [KO:K00870]	2.00E-35	YMR001c	COG0515	2.00E-15	PBS1_ARATH	ATP-binding;Directproteinsequencing;Kinase;Nucleotide-binding;Phosphorylation;Plantdefense;Serine/threonine-proteinkinase;Transferase,Serine/threonine-protein kinase PBS1 (EC 2.7.1.37) (AvrPphB susceptible protein 1).	2.00E-44	GO_ID:18723	TAIR|gene:2142513 SPTR:Q8H1D6 symbol:AT5G10520.1 [GO:0008372 "cellular component unknown" evidence=ND] [GO:0016301 "kinase activity" evidence=ISS] InterPro:IPR000719 InterPro:IPR008271 Pfam:PF00069 Prosite:PS00108 Prosite:PS00107 ProDom:PD000001 PROSITE:PS50011 EMBL:AY150507 SPTR:Q8H1D6	7.00E-116
Ljwgs_011987.1	3.3.10.117	BMPR1 bone morphogenetic protein receptor, type I [EC:2.7.1.37]	ath:At5g02290	T1E22.50; protein kinase, putative [EC:2.7.1.37] [KO:K00870]	2.00E-35	YMR001c	COG0515	2.00E-15	PBS1_ARATH	ATP-binding;Directproteinsequencing;Kinase;Nucleotide-binding;Phosphorylation;Plantdefense;Serine/threonine-proteinkinase;Transferase,Serine/threonine-protein kinase PBS1 (EC 2.7.1.37) (AvrPphB susceptible protein 1).	2.00E-44	GO_ID:18723	TAIR|gene:2142513 SPTR:Q8H1D6 symbol:AT5G10520.1 [GO:0008372 "cellular component unknown" evidence=ND] [GO:0016301 "kinase activity" evidence=ISS] InterPro:IPR000719 InterPro:IPR008271 Pfam:PF00069 Prosite:PS00108 Prosite:PS00107 ProDom:PD000001 PROSITE:PS50011 EMBL:AY150507 SPTR:Q8H1D6	7.00E-116
Ljwgs_011987.1	1.11.16.8	E2.7.1.- [EC:2.7.1.-] [COG:COG0515 COG1493]	ath:At5g02290	T1E22.50; protein kinase, putative [EC:2.7.1.37] [KO:K00870]	2.00E-35	YMR001c	COG0515	2.00E-15	PBS1_ARATH	ATP-binding;Directproteinsequencing;Kinase;Nucleotide-binding;Phosphorylation;Plantdefense;Serine/threonine-proteinkinase;Transferase,Serine/threonine-protein kinase PBS1 (EC 2.7.1.37) (AvrPphB susceptible protein 1).	2.00E-44	GO_ID:18723	TAIR|gene:2142513 SPTR:Q8H1D6 symbol:AT5G10520.1 [GO:0008372 "cellular component unknown" evidence=ND] [GO:0016301 "kinase activity" evidence=ISS] InterPro:IPR000719 InterPro:IPR008271 Pfam:PF00069 Prosite:PS00108 Prosite:PS00107 ProDom:PD000001 PROSITE:PS50011 EMBL:AY150507 SPTR:Q8H1D6	7.00E-116
Ljwgs_011987.1	4.2.4	Cell cycle [CLASS:04110] [PATH:hsa04110] [COG:COG0515]	ath:At5g02290	T1E22.50; protein kinase, putative [EC:2.7.1.37] [KO:K00870]	2.00E-35	YMR001c	COG0515	2.00E-15	PBS1_ARATH	ATP-binding;Directproteinsequencing;Kinase;Nucleotide-binding;Phosphorylation;Plantdefense;Serine/threonine-proteinkinase;Transferase,Serine/threonine-protein kinase PBS1 (EC 2.7.1.37) (AvrPphB susceptible protein 1).	2.00E-44	GO_ID:18723	TAIR|gene:2142513 SPTR:Q8H1D6 symbol:AT5G10520.1 [GO:0008372 "cellular component unknown" evidence=ND] [GO:0016301 "kinase activity" evidence=ISS] InterPro:IPR000719 InterPro:IPR008271 Pfam:PF00069 Prosite:PS00108 Prosite:PS00107 ProDom:PD000001 PROSITE:PS50011 EMBL:AY150507 SPTR:Q8H1D6	7.00E-116
Ljwgs_011987.1	3.2.2.1	Protein kinase [EC:2.7.1.37]	ath:At5g02290	T1E22.50; protein kinase, putative [EC:2.7.1.37] [KO:K00870]	2.00E-35	YMR001c	COG0515	2.00E-15	PBS1_ARATH	ATP-binding;Directproteinsequencing;Kinase;Nucleotide-binding;Phosphorylation;Plantdefense;Serine/threonine-proteinkinase;Transferase,Serine/threonine-protein kinase PBS1 (EC 2.7.1.37) (AvrPphB susceptible protein 1).	2.00E-44	GO_ID:18723	TAIR|gene:2142513 SPTR:Q8H1D6 symbol:AT5G10520.1 [GO:0008372 "cellular component unknown" evidence=ND] [GO:0016301 "kinase activity" evidence=ISS] InterPro:IPR000719 InterPro:IPR008271 Pfam:PF00069 Prosite:PS00108 Prosite:PS00107 ProDom:PD000001 PROSITE:PS50011 EMBL:AY150507 SPTR:Q8H1D6	7.00E-116
TM0990.8	1.9.4.15	E2.7.1.- [EC:2.7.1.-] [COG:COG0515 COG1493]	ath:At5g02290	T1E22.50; protein kinase, putative [EC:2.7.1.37] [KO:K00870]	3.00E-35	YGL179c	COG0515	4.00E-12	PBS1_ARATH	ATP-binding;Directproteinsequencing;Kinase;Nucleotide-binding;Phosphorylation;Plantdefense;Serine/threonine-proteinkinase;Transferase,Serine/threonine-protein kinase PBS1 (EC 2.7.1.37) (AvrPphB susceptible protein 1).	1.00E-39	GO_ID:16915	TAIR|gene:2132167 SPTR:Q8L7V7 symbol:AT4G02010.1 [GO:0016301 "kinase activity" evidence=ISS] InterPro:IPR000719 InterPro:IPR008271 Pfam:PF00069 Prosite:PS00108 Prosite:PS00107 ProDom:PD000001 PROSITE:PS50011 EMBL:AY125515 EMBL:BT009694 SPTR:Q8L7V7	1.00E-149
TM0990.8	1.7.8.19	WAAY, rfaY lipopolysaccharide core biosynthesis protein RFAY [EC:2.7.-.-] [COG:COG0515]	ath:At5g02290	T1E22.50; protein kinase, putative [EC:2.7.1.37] [KO:K00870]	3.00E-35	YGL179c	COG0515	4.00E-12	PBS1_ARATH	ATP-binding;Directproteinsequencing;Kinase;Nucleotide-binding;Phosphorylation;Plantdefense;Serine/threonine-proteinkinase;Transferase,Serine/threonine-protein kinase PBS1 (EC 2.7.1.37) (AvrPphB susceptible protein 1).	1.00E-39	GO_ID:16915	TAIR|gene:2132167 SPTR:Q8L7V7 symbol:AT4G02010.1 [GO:0016301 "kinase activity" evidence=ISS] InterPro:IPR000719 InterPro:IPR008271 Pfam:PF00069 Prosite:PS00108 Prosite:PS00107 ProDom:PD000001 PROSITE:PS50011 EMBL:AY125515 EMBL:BT009694 SPTR:Q8L7V7	1.00E-149
TM0990.8	1.1.17.19	E2.7.1.- [EC:2.7.1.-] [COG:COG0515 COG1493]	ath:At5g02290	T1E22.50; protein kinase, putative [EC:2.7.1.37] [KO:K00870]	3.00E-35	YGL179c	COG0515	4.00E-12	PBS1_ARATH	ATP-binding;Directproteinsequencing;Kinase;Nucleotide-binding;Phosphorylation;Plantdefense;Serine/threonine-proteinkinase;Transferase,Serine/threonine-protein kinase PBS1 (EC 2.7.1.37) (AvrPphB susceptible protein 1).	1.00E-39	GO_ID:16915	TAIR|gene:2132167 SPTR:Q8L7V7 symbol:AT4G02010.1 [GO:0016301 "kinase activity" evidence=ISS] InterPro:IPR000719 InterPro:IPR008271 Pfam:PF00069 Prosite:PS00108 Prosite:PS00107 ProDom:PD000001 PROSITE:PS50011 EMBL:AY125515 EMBL:BT009694 SPTR:Q8L7V7	1.00E-149
TM0990.8	3.3.10.117	BMPR1 bone morphogenetic protein receptor, type I [EC:2.7.1.37]	ath:At5g02290	T1E22.50; protein kinase, putative [EC:2.7.1.37] [KO:K00870]	3.00E-35	YGL179c	COG0515	4.00E-12	PBS1_ARATH	ATP-binding;Directproteinsequencing;Kinase;Nucleotide-binding;Phosphorylation;Plantdefense;Serine/threonine-proteinkinase;Transferase,Serine/threonine-protein kinase PBS1 (EC 2.7.1.37) (AvrPphB susceptible protein 1).	1.00E-39	GO_ID:16915	TAIR|gene:2132167 SPTR:Q8L7V7 symbol:AT4G02010.1 [GO:0016301 "kinase activity" evidence=ISS] InterPro:IPR000719 InterPro:IPR008271 Pfam:PF00069 Prosite:PS00108 Prosite:PS00107 ProDom:PD000001 PROSITE:PS50011 EMBL:AY125515 EMBL:BT009694 SPTR:Q8L7V7	1.00E-149
TM0990.8	1.11.16.8	E2.7.1.- [EC:2.7.1.-] [COG:COG0515 COG1493]	ath:At5g02290	T1E22.50; protein kinase, putative [EC:2.7.1.37] [KO:K00870]	3.00E-35	YGL179c	COG0515	4.00E-12	PBS1_ARATH	ATP-binding;Directproteinsequencing;Kinase;Nucleotide-binding;Phosphorylation;Plantdefense;Serine/threonine-proteinkinase;Transferase,Serine/threonine-protein kinase PBS1 (EC 2.7.1.37) (AvrPphB susceptible protein 1).	1.00E-39	GO_ID:16915	TAIR|gene:2132167 SPTR:Q8L7V7 symbol:AT4G02010.1 [GO:0016301 "kinase activity" evidence=ISS] InterPro:IPR000719 InterPro:IPR008271 Pfam:PF00069 Prosite:PS00108 Prosite:PS00107 ProDom:PD000001 PROSITE:PS50011 EMBL:AY125515 EMBL:BT009694 SPTR:Q8L7V7	1.00E-149
TM0990.8	4.2.4	Cell cycle [CLASS:04110] [PATH:hsa04110] [COG:COG0515]	ath:At5g02290	T1E22.50; protein kinase, putative [EC:2.7.1.37] [KO:K00870]	3.00E-35	YGL179c	COG0515	4.00E-12	PBS1_ARATH	ATP-binding;Directproteinsequencing;Kinase;Nucleotide-binding;Phosphorylation;Plantdefense;Serine/threonine-proteinkinase;Transferase,Serine/threonine-protein kinase PBS1 (EC 2.7.1.37) (AvrPphB susceptible protein 1).	1.00E-39	GO_ID:16915	TAIR|gene:2132167 SPTR:Q8L7V7 symbol:AT4G02010.1 [GO:0016301 "kinase activity" evidence=ISS] InterPro:IPR000719 InterPro:IPR008271 Pfam:PF00069 Prosite:PS00108 Prosite:PS00107 ProDom:PD000001 PROSITE:PS50011 EMBL:AY125515 EMBL:BT009694 SPTR:Q8L7V7	1.00E-149
TM0990.8	3.2.2.1	Protein kinase [EC:2.7.1.37]	ath:At5g02290	T1E22.50; protein kinase, putative [EC:2.7.1.37] [KO:K00870]	3.00E-35	YGL179c	COG0515	4.00E-12	PBS1_ARATH	ATP-binding;Directproteinsequencing;Kinase;Nucleotide-binding;Phosphorylation;Plantdefense;Serine/threonine-proteinkinase;Transferase,Serine/threonine-protein kinase PBS1 (EC 2.7.1.37) (AvrPphB susceptible protein 1).	1.00E-39	GO_ID:16915	TAIR|gene:2132167 SPTR:Q8L7V7 symbol:AT4G02010.1 [GO:0016301 "kinase activity" evidence=ISS] InterPro:IPR000719 InterPro:IPR008271 Pfam:PF00069 Prosite:PS00108 Prosite:PS00107 ProDom:PD000001 PROSITE:PS50011 EMBL:AY125515 EMBL:BT009694 SPTR:Q8L7V7	1.00E-149
TM0651.12.2	99.1.3.1.116	EC 2.7.1.-	ath:At5g02290	T1E22.50; protein kinase, putative [EC:2.7.1.37] [KO:K00870]	5.00E-12				CLV1_ARATH	ATP-binding;Developmentalprotein;Differentiation;Glycoprotein;Kinase;Leucine-richrepeat;Membrane;Nucleotide-binding;Phosphorylation;Receptor;Repeat;Serine/threonine-proteinkinase;Signal;Transferase;Transmembrane,Receptor protein kinase CLAVATA1 precursor (EC 2.7.1.-).	3.00E-14	GO_ID:38062	TAIR|gene:3438213 SPTR:Q9LHP4 symbol:AT3G24240.1 [GO:0004674 "protein serine/threonine kinase activity" evidence=ISS] [GO:0005524 "ATP binding" evidence=ISS] [GO:0006468 "protein amino acid phosphorylation" evidence=ISS] [GO:0007169 "transmembrane receptor protein tyrosine kinase signaling pathway" evidence=ISS] Pfam:PF00560 InterPro:IPR000719 InterPro:IPR008271 Pfam:PF00069 Prosite:PS00108 Inter…	4.00E-30
TM0651.12.2	99.1.4.2964	GO_ID:38062	ath:At5g02290	T1E22.50; protein kinase, putative [EC:2.7.1.37] [KO:K00870]	5.00E-12				CLV1_ARATH	ATP-binding;Developmentalprotein;Differentiation;Glycoprotein;Kinase;Leucine-richrepeat;Membrane;Nucleotide-binding;Phosphorylation;Receptor;Repeat;Serine/threonine-proteinkinase;Signal;Transferase;Transmembrane,Receptor protein kinase CLAVATA1 precursor (EC 2.7.1.-).	3.00E-14	GO_ID:38062	TAIR|gene:3438213 SPTR:Q9LHP4 symbol:AT3G24240.1 [GO:0004674 "protein serine/threonine kinase activity" evidence=ISS] [GO:0005524 "ATP binding" evidence=ISS] [GO:0006468 "protein amino acid phosphorylation" evidence=ISS] [GO:0007169 "transmembrane receptor protein tyrosine kinase signaling pathway" evidence=ISS] Pfam:PF00560 InterPro:IPR000719 InterPro:IPR008271 Pfam:PF00069 Prosite:PS00108 Inter…	4.00E-30
TM0651.12.2	99.1.1.97	KO:K00870	ath:At5g02290	T1E22.50; protein kinase, putative [EC:2.7.1.37] [KO:K00870]	5.00E-12				CLV1_ARATH	ATP-binding;Developmentalprotein;Differentiation;Glycoprotein;Kinase;Leucine-richrepeat;Membrane;Nucleotide-binding;Phosphorylation;Receptor;Repeat;Serine/threonine-proteinkinase;Signal;Transferase;Transmembrane,Receptor protein kinase CLAVATA1 precursor (EC 2.7.1.-).	3.00E-14	GO_ID:38062	TAIR|gene:3438213 SPTR:Q9LHP4 symbol:AT3G24240.1 [GO:0004674 "protein serine/threonine kinase activity" evidence=ISS] [GO:0005524 "ATP binding" evidence=ISS] [GO:0006468 "protein amino acid phosphorylation" evidence=ISS] [GO:0007169 "transmembrane receptor protein tyrosine kinase signaling pathway" evidence=ISS] Pfam:PF00560 InterPro:IPR000719 InterPro:IPR008271 Pfam:PF00069 Prosite:PS00108 Inter…	4.00E-30
chr5.CM0357.71.1	99.1.4.5979	GO_ID:33686							NBEA_DROME	Alternativesplicing;Membrane;Repeat;WDrepeat,Neurobeachin protein (Rugose protein) (A-kinase anchor protein 550) (AKAP 550) (dAKAP550).	2.00E-24	GO_ID:33686	FB|FBgn0003244 SPTR:Q9W4E2 symbol:rg "rugose" [GO:0008104 "protein localization" evidence=NAS;IDA] [GO:0051018 "protein kinase A binding" evidence=NAS;IDA] [GO:0005737 "cytoplasm" evidence=IDA] [GO:0016021 "integral to membrane" evidence=IDA] [GO:0042674 "cone cell differentiation (sensu Endopterygota)" evidence=IMP] InterPro:IPR001680 InterPro:IPR000409 EMBL:Y18278 Pfam:PF00400 SMART:SM00320 PRO…	6.00E-25
chr5.CM0357.71.1	99.1.3.2.1554	NBEA_DROME							NBEA_DROME	Alternativesplicing;Membrane;Repeat;WDrepeat,Neurobeachin protein (Rugose protein) (A-kinase anchor protein 550) (AKAP 550) (dAKAP550).	2.00E-24	GO_ID:33686	FB|FBgn0003244 SPTR:Q9W4E2 symbol:rg "rugose" [GO:0008104 "protein localization" evidence=NAS;IDA] [GO:0051018 "protein kinase A binding" evidence=NAS;IDA] [GO:0005737 "cytoplasm" evidence=IDA] [GO:0016021 "integral to membrane" evidence=IDA] [GO:0042674 "cone cell differentiation (sensu Endopterygota)" evidence=IMP] InterPro:IPR001680 InterPro:IPR000409 EMBL:Y18278 Pfam:PF00400 SMART:SM00320 PRO…	6.00E-25
chr3.TM0730.6	1.9.4.15	E2.7.1.- [EC:2.7.1.-] [COG:COG0515 COG1493]	ath:At5g02290	T1E22.50; protein kinase, putative [EC:2.7.1.37] [KO:K00870]	1.00E-55	BH2504_1	COG0515	1.00E-18	NORK_MEDTR	ATP-binding;Coiledcoil;Kinase;Leucine-richrepeat;Membrane;Nodulation;Nucleotide-binding;Repeat;Serine/threonine-proteinkinase;Signal;Transferase;Transmembrane,Nodulation receptor kinase precursor (EC 2.7.1.-) (Does not make infections protein 2) (Symbiosis receptor-like kinase) (MtSYMRK).	6.00E-67	GO_ID:35692	TAIR|gene:2075345 SPTR:Q9LX66 symbol:AT3G46290.1 [GO:0016301 "kinase activity" evidence=ISS] InterPro:IPR000719 InterPro:IPR008271 Prosite:PS00108 Prosite:PS00107 ProDom:PD000001 PROSITE:PS50011 HSSP:P06213 EMBL:AL355775 PIR:T49270 SPTR:Q9LX66	0
chr3.TM0730.6	1.7.8.19	WAAY, rfaY lipopolysaccharide core biosynthesis protein RFAY [EC:2.7.-.-] [COG:COG0515]	ath:At5g02290	T1E22.50; protein kinase, putative [EC:2.7.1.37] [KO:K00870]	1.00E-55	BH2504_1	COG0515	1.00E-18	NORK_MEDTR	ATP-binding;Coiledcoil;Kinase;Leucine-richrepeat;Membrane;Nodulation;Nucleotide-binding;Repeat;Serine/threonine-proteinkinase;Signal;Transferase;Transmembrane,Nodulation receptor kinase precursor (EC 2.7.1.-) (Does not make infections protein 2) (Symbiosis receptor-like kinase) (MtSYMRK).	6.00E-67	GO_ID:35692	TAIR|gene:2075345 SPTR:Q9LX66 symbol:AT3G46290.1 [GO:0016301 "kinase activity" evidence=ISS] InterPro:IPR000719 InterPro:IPR008271 Prosite:PS00108 Prosite:PS00107 ProDom:PD000001 PROSITE:PS50011 HSSP:P06213 EMBL:AL355775 PIR:T49270 SPTR:Q9LX66	0
chr3.TM0730.6	1.1.17.19	E2.7.1.- [EC:2.7.1.-] [COG:COG0515 COG1493]	ath:At5g02290	T1E22.50; protein kinase, putative [EC:2.7.1.37] [KO:K00870]	1.00E-55	BH2504_1	COG0515	1.00E-18	NORK_MEDTR	ATP-binding;Coiledcoil;Kinase;Leucine-richrepeat;Membrane;Nodulation;Nucleotide-binding;Repeat;Serine/threonine-proteinkinase;Signal;Transferase;Transmembrane,Nodulation receptor kinase precursor (EC 2.7.1.-) (Does not make infections protein 2) (Symbiosis receptor-like kinase) (MtSYMRK).	6.00E-67	GO_ID:35692	TAIR|gene:2075345 SPTR:Q9LX66 symbol:AT3G46290.1 [GO:0016301 "kinase activity" evidence=ISS] InterPro:IPR000719 InterPro:IPR008271 Prosite:PS00108 Prosite:PS00107 ProDom:PD000001 PROSITE:PS50011 HSSP:P06213 EMBL:AL355775 PIR:T49270 SPTR:Q9LX66	0
chr3.TM0730.6	1.11.16.8	E2.7.1.- [EC:2.7.1.-] [COG:COG0515 COG1493]	ath:At5g02290	T1E22.50; protein kinase, putative [EC:2.7.1.37] [KO:K00870]	1.00E-55	BH2504_1	COG0515	1.00E-18	NORK_MEDTR	ATP-binding;Coiledcoil;Kinase;Leucine-richrepeat;Membrane;Nodulation;Nucleotide-binding;Repeat;Serine/threonine-proteinkinase;Signal;Transferase;Transmembrane,Nodulation receptor kinase precursor (EC 2.7.1.-) (Does not make infections protein 2) (Symbiosis receptor-like kinase) (MtSYMRK).	6.00E-67	GO_ID:35692	TAIR|gene:2075345 SPTR:Q9LX66 symbol:AT3G46290.1 [GO:0016301 "kinase activity" evidence=ISS] InterPro:IPR000719 InterPro:IPR008271 Prosite:PS00108 Prosite:PS00107 ProDom:PD000001 PROSITE:PS50011 HSSP:P06213 EMBL:AL355775 PIR:T49270 SPTR:Q9LX66	0
chr3.TM0730.6	4.2.4	Cell cycle [CLASS:04110] [PATH:hsa04110] [COG:COG0515]	ath:At5g02290	T1E22.50; protein kinase, putative [EC:2.7.1.37] [KO:K00870]	1.00E-55	BH2504_1	COG0515	1.00E-18	NORK_MEDTR	ATP-binding;Coiledcoil;Kinase;Leucine-richrepeat;Membrane;Nodulation;Nucleotide-binding;Repeat;Serine/threonine-proteinkinase;Signal;Transferase;Transmembrane,Nodulation receptor kinase precursor (EC 2.7.1.-) (Does not make infections protein 2) (Symbiosis receptor-like kinase) (MtSYMRK).	6.00E-67	GO_ID:35692	TAIR|gene:2075345 SPTR:Q9LX66 symbol:AT3G46290.1 [GO:0016301 "kinase activity" evidence=ISS] InterPro:IPR000719 InterPro:IPR008271 Prosite:PS00108 Prosite:PS00107 ProDom:PD000001 PROSITE:PS50011 HSSP:P06213 EMBL:AL355775 PIR:T49270 SPTR:Q9LX66	0
Ljwgs_039074.1.1	4.2.4.78	MOB1 maintenance of ploidy protein MOB1 (MPS1 binder 1)	ath:At4g19050	F13C5.220; mob1/phocein family protein [KO:K06685]	6.00E-09				WRK19_ARATH	ATP-binding;DNA-binding;Kinase;Leucine-richrepeat;Nuclearprotein;Nucleotide-binding;Plantdefense;Repeat;Serine/threonine-proteinkinase;Transcription;Transcriptionregulation;Transferase,Probable WRKY transcription factor 19 (WRKY DNA-binding protein 19).	6.00E-19	GO_ID:5644	TAIR|gene:2163425 SPTR:Q9FI14 symbol:AT5G44510.1 [GO:0006952 "defense response" evidence=ISS] Pfam:PF00560 InterPro:IPR001611 InterPro:IPR000157 InterPro:IPR002182 InterPro:IPR000767 Pfam:PF01582 GO:GO:0006915 GO:GO:0016020 InterPro:IPR011991 SMART:SM00255 PROSITE:PS50104 PRINTS:PR00364 Pfam:PF00931 InterPro:IPR011713 Pfam:PF07725 EMBL:AB017065 SPTR:Q9FI14	2.00E-19
Ljwgs_039074.1.1	4.2.5	Apoptosis [CLASS:04210] [PATH:hsa04210] [GO:0006915]	ath:At4g19050	F13C5.220; mob1/phocein family protein [KO:K06685]	6.00E-09				WRK19_ARATH	ATP-binding;DNA-binding;Kinase;Leucine-richrepeat;Nuclearprotein;Nucleotide-binding;Plantdefense;Repeat;Serine/threonine-proteinkinase;Transcription;Transcriptionregulation;Transferase,Probable WRKY transcription factor 19 (WRKY DNA-binding protein 19).	6.00E-19	GO_ID:5644	TAIR|gene:2163425 SPTR:Q9FI14 symbol:AT5G44510.1 [GO:0006952 "defense response" evidence=ISS] Pfam:PF00560 InterPro:IPR001611 InterPro:IPR000157 InterPro:IPR002182 InterPro:IPR000767 Pfam:PF01582 GO:GO:0006915 GO:GO:0016020 InterPro:IPR011991 SMART:SM00255 PROSITE:PS50104 PRINTS:PR00364 Pfam:PF00931 InterPro:IPR011713 Pfam:PF07725 EMBL:AB017065 SPTR:Q9FI14	2.00E-19
chr4.CM0161.14	1.9.4.15	E2.7.1.- [EC:2.7.1.-] [COG:COG0515 COG1493]	ath:At5g02290	T1E22.50; protein kinase, putative [EC:2.7.1.37] [KO:K00870]	7.00E-46	YAR019c	COG0515	7.00E-19	SRK6_BRAOE	ATP-binding;Glycoprotein;Kinase;Membrane;Nucleotide-binding;Receptor;Self-incompatibility;Serine/threonine-proteinkinase;Signal;Transferase;Transmembrane,Putative serine/threonine-protein kinase receptor precursor (EC 2.7.1.37) (S-receptor kinase) (SRK).	1.00E-68	GO_ID:18658	TAIR|gene:2026784 SPTR:Q9CAL2 symbol:AT1G70530.1 [GO:0016301 "kinase activity" evidence=ISS] InterPro:IPR000719 InterPro:IPR008271 Pfam:PF00069 Prosite:PS00108 InterPro:IPR002902 Prosite:PS00107 Pfam:PF01657 ProDom:PD000001 PROSITE:PS50011 HSSP:P06239 EMBL:AC010796 PIR:C96729 SPTR:Q9CAL2	3.00E-180
chr4.CM0161.14	1.7.8.19	WAAY, rfaY lipopolysaccharide core biosynthesis protein RFAY [EC:2.7.-.-] [COG:COG0515]	ath:At5g02290	T1E22.50; protein kinase, putative [EC:2.7.1.37] [KO:K00870]	7.00E-46	YAR019c	COG0515	7.00E-19	SRK6_BRAOE	ATP-binding;Glycoprotein;Kinase;Membrane;Nucleotide-binding;Receptor;Self-incompatibility;Serine/threonine-proteinkinase;Signal;Transferase;Transmembrane,Putative serine/threonine-protein kinase receptor precursor (EC 2.7.1.37) (S-receptor kinase) (SRK).	1.00E-68	GO_ID:18658	TAIR|gene:2026784 SPTR:Q9CAL2 symbol:AT1G70530.1 [GO:0016301 "kinase activity" evidence=ISS] InterPro:IPR000719 InterPro:IPR008271 Pfam:PF00069 Prosite:PS00108 InterPro:IPR002902 Prosite:PS00107 Pfam:PF01657 ProDom:PD000001 PROSITE:PS50011 HSSP:P06239 EMBL:AC010796 PIR:C96729 SPTR:Q9CAL2	3.00E-180
chr4.CM0161.14	1.1.17.19	E2.7.1.- [EC:2.7.1.-] [COG:COG0515 COG1493]	ath:At5g02290	T1E22.50; protein kinase, putative [EC:2.7.1.37] [KO:K00870]	7.00E-46	YAR019c	COG0515	7.00E-19	SRK6_BRAOE	ATP-binding;Glycoprotein;Kinase;Membrane;Nucleotide-binding;Receptor;Self-incompatibility;Serine/threonine-proteinkinase;Signal;Transferase;Transmembrane,Putative serine/threonine-protein kinase receptor precursor (EC 2.7.1.37) (S-receptor kinase) (SRK).	1.00E-68	GO_ID:18658	TAIR|gene:2026784 SPTR:Q9CAL2 symbol:AT1G70530.1 [GO:0016301 "kinase activity" evidence=ISS] InterPro:IPR000719 InterPro:IPR008271 Pfam:PF00069 Prosite:PS00108 InterPro:IPR002902 Prosite:PS00107 Pfam:PF01657 ProDom:PD000001 PROSITE:PS50011 HSSP:P06239 EMBL:AC010796 PIR:C96729 SPTR:Q9CAL2	3.00E-180
chr4.CM0161.14	3.3.10.117	BMPR1 bone morphogenetic protein receptor, type I [EC:2.7.1.37]	ath:At5g02290	T1E22.50; protein kinase, putative [EC:2.7.1.37] [KO:K00870]	7.00E-46	YAR019c	COG0515	7.00E-19	SRK6_BRAOE	ATP-binding;Glycoprotein;Kinase;Membrane;Nucleotide-binding;Receptor;Self-incompatibility;Serine/threonine-proteinkinase;Signal;Transferase;Transmembrane,Putative serine/threonine-protein kinase receptor precursor (EC 2.7.1.37) (S-receptor kinase) (SRK).	1.00E-68	GO_ID:18658	TAIR|gene:2026784 SPTR:Q9CAL2 symbol:AT1G70530.1 [GO:0016301 "kinase activity" evidence=ISS] InterPro:IPR000719 InterPro:IPR008271 Pfam:PF00069 Prosite:PS00108 InterPro:IPR002902 Prosite:PS00107 Pfam:PF01657 ProDom:PD000001 PROSITE:PS50011 HSSP:P06239 EMBL:AC010796 PIR:C96729 SPTR:Q9CAL2	3.00E-180
chr4.CM0161.14	1.11.16.8	E2.7.1.- [EC:2.7.1.-] [COG:COG0515 COG1493]	ath:At5g02290	T1E22.50; protein kinase, putative [EC:2.7.1.37] [KO:K00870]	7.00E-46	YAR019c	COG0515	7.00E-19	SRK6_BRAOE	ATP-binding;Glycoprotein;Kinase;Membrane;Nucleotide-binding;Receptor;Self-incompatibility;Serine/threonine-proteinkinase;Signal;Transferase;Transmembrane,Putative serine/threonine-protein kinase receptor precursor (EC 2.7.1.37) (S-receptor kinase) (SRK).	1.00E-68	GO_ID:18658	TAIR|gene:2026784 SPTR:Q9CAL2 symbol:AT1G70530.1 [GO:0016301 "kinase activity" evidence=ISS] InterPro:IPR000719 InterPro:IPR008271 Pfam:PF00069 Prosite:PS00108 InterPro:IPR002902 Prosite:PS00107 Pfam:PF01657 ProDom:PD000001 PROSITE:PS50011 HSSP:P06239 EMBL:AC010796 PIR:C96729 SPTR:Q9CAL2	3.00E-180
chr4.CM0161.14	4.2.4	Cell cycle [CLASS:04110] [PATH:hsa04110] [COG:COG0515]	ath:At5g02290	T1E22.50; protein kinase, putative [EC:2.7.1.37] [KO:K00870]	7.00E-46	YAR019c	COG0515	7.00E-19	SRK6_BRAOE	ATP-binding;Glycoprotein;Kinase;Membrane;Nucleotide-binding;Receptor;Self-incompatibility;Serine/threonine-proteinkinase;Signal;Transferase;Transmembrane,Putative serine/threonine-protein kinase receptor precursor (EC 2.7.1.37) (S-receptor kinase) (SRK).	1.00E-68	GO_ID:18658	TAIR|gene:2026784 SPTR:Q9CAL2 symbol:AT1G70530.1 [GO:0016301 "kinase activity" evidence=ISS] InterPro:IPR000719 InterPro:IPR008271 Pfam:PF00069 Prosite:PS00108 InterPro:IPR002902 Prosite:PS00107 Pfam:PF01657 ProDom:PD000001 PROSITE:PS50011 HSSP:P06239 EMBL:AC010796 PIR:C96729 SPTR:Q9CAL2	3.00E-180
chr4.CM0161.14	3.2.2.1	Protein kinase [EC:2.7.1.37]	ath:At5g02290	T1E22.50; protein kinase, putative [EC:2.7.1.37] [KO:K00870]	7.00E-46	YAR019c	COG0515	7.00E-19	SRK6_BRAOE	ATP-binding;Glycoprotein;Kinase;Membrane;Nucleotide-binding;Receptor;Self-incompatibility;Serine/threonine-proteinkinase;Signal;Transferase;Transmembrane,Putative serine/threonine-protein kinase receptor precursor (EC 2.7.1.37) (S-receptor kinase) (SRK).	1.00E-68	GO_ID:18658	TAIR|gene:2026784 SPTR:Q9CAL2 symbol:AT1G70530.1 [GO:0016301 "kinase activity" evidence=ISS] InterPro:IPR000719 InterPro:IPR008271 Pfam:PF00069 Prosite:PS00108 InterPro:IPR002902 Prosite:PS00107 Pfam:PF01657 ProDom:PD000001 PROSITE:PS50011 HSSP:P06239 EMBL:AC010796 PIR:C96729 SPTR:Q9CAL2	3.00E-180
Ljwgs_043735.1	1.4.1.42	E2.7.6.5, relA GTP pyrophosphokinase [EC:2.7.6.5] [COG:COG0317] [GO:0008728]	mca:MCA1920	relA; GTP pyrophosphokinase [EC:2.7.6.5] [KO:K00951]	1.00E-22	NMA1991	COG0317	3.00E-19	RELA_STAES	Completeproteome;Kinase;Transferase,GTP pyrophosphokinase (EC 2.7.6.5) (ATP:GTP 3-pyrophosphotransferase) (ppGpp synthetase I) ((P)ppGpp synthetase).	2.00E-18	GO_ID:22661	TIGR_CMR|SO3455 SPTR:Q8EBQ4 symbol:SO3455 "GTP pyrophosphokinase" [GO:0008728 "GTP diphosphokinase activity" evidence=ISS] [GO:0009267 "cellular response to starvation" evidence=ISS] InterPro:IPR002912 InterPro:IPR004095 InterPro:IPR007685 Pfam:PF01842 Pfam:PF02824 GO:GO:0008152 Pfam:PF04607 InterPro:IPR004811 TIGRFAMs:TIGR00691 EMBL:AE015781 TIGR:SO3455 SPTR:Q8EBQ4	1.00E-18
Ljwgs_043735.1	1.4.1.21	E3.1.7.2, spoT guanosine-3,5-bis(diphosphate) 3-pyrophosphohydrolase [EC:3.1.7.2] [COG:COG0317] [GO:0008893]	mca:MCA1920	relA; GTP pyrophosphokinase [EC:2.7.6.5] [KO:K00951]	1.00E-22	NMA1991	COG0317	3.00E-19	RELA_STAES	Completeproteome;Kinase;Transferase,GTP pyrophosphokinase (EC 2.7.6.5) (ATP:GTP 3-pyrophosphotransferase) (ppGpp synthetase I) ((P)ppGpp synthetase).	2.00E-18	GO_ID:22661	TIGR_CMR|SO3455 SPTR:Q8EBQ4 symbol:SO3455 "GTP pyrophosphokinase" [GO:0008728 "GTP diphosphokinase activity" evidence=ISS] [GO:0009267 "cellular response to starvation" evidence=ISS] InterPro:IPR002912 InterPro:IPR004095 InterPro:IPR007685 Pfam:PF01842 Pfam:PF02824 GO:GO:0008152 Pfam:PF04607 InterPro:IPR004811 TIGRFAMs:TIGR00691 EMBL:AE015781 TIGR:SO3455 SPTR:Q8EBQ4	1.00E-18
chr3.TM0859.9.1	3.3.10.117	BMPR1 bone morphogenetic protein receptor, type I [EC:2.7.1.37]	ath:At4g28490	F20O9.180; leucine-rich repeat transmembrane protein kinase, putative [EC:2.7.1.37] [KO:K00870]	2.00E-11				SRK6_BRAOE	ATP-binding;Glycoprotein;Kinase;Membrane;Nucleotide-binding;Receptor;Self-incompatibility;Serine/threonine-proteinkinase;Signal;Transferase;Transmembrane,Putative serine/threonine-protein kinase receptor precursor (EC 2.7.1.37) (S-receptor kinase) (SRK).	4.00E-27	GO_ID:40315	TAIR|gene:2131693 SPTR:O81833 symbol:AT4G27300.1 [GO:0016301 "kinase activity" evidence=ISS] [GO:0030246 "carbohydrate binding" evidence=ISS] InterPro:IPR000719 InterPro:IPR008271 Pfam:PF00069 Prosite:PS00108 InterPro:IPR003609 InterPro:IPR000858 InterPro:IPR002453 InterPro:IPR001480 Pfam:PF01453 PROSITE:PS00228 ProDom:PD000001 PROSITE:PS50011 PROSITE:PS50948 SMART:SM00473 Pfam:PF00954 SMART:SM00…	2.00E-35
chr3.TM0859.9.1	3.2.2.1	Protein kinase [EC:2.7.1.37]	ath:At4g28490	F20O9.180; leucine-rich repeat transmembrane protein kinase, putative [EC:2.7.1.37] [KO:K00870]	2.00E-11				SRK6_BRAOE	ATP-binding;Glycoprotein;Kinase;Membrane;Nucleotide-binding;Receptor;Self-incompatibility;Serine/threonine-proteinkinase;Signal;Transferase;Transmembrane,Putative serine/threonine-protein kinase receptor precursor (EC 2.7.1.37) (S-receptor kinase) (SRK).	4.00E-27	GO_ID:40315	TAIR|gene:2131693 SPTR:O81833 symbol:AT4G27300.1 [GO:0016301 "kinase activity" evidence=ISS] [GO:0030246 "carbohydrate binding" evidence=ISS] InterPro:IPR000719 InterPro:IPR008271 Pfam:PF00069 Prosite:PS00108 InterPro:IPR003609 InterPro:IPR000858 InterPro:IPR002453 InterPro:IPR001480 Pfam:PF01453 PROSITE:PS00228 ProDom:PD000001 PROSITE:PS50011 PROSITE:PS50948 SMART:SM00473 Pfam:PF00954 SMART:SM00…	2.00E-35
Ljwgs_119358.1	99.1.4.1495	GO_ID:28525							LCB2_ROBPS	Calcium;Directproteinsequencing;Glycoprotein;Lectin;Manganese;Metal-binding;Multigenefamily;Signal,Bark agglutinin I, polypeptide B precursor (RPbAI) (LECRPA2).	1.00E-38	GO_ID:28525	TAIR|gene:2142498 SPTR:Q9LXA5 symbol:AT5G10530.1 [GO:0016301 "kinase activity" evidence=ISS] InterPro:IPR000719 InterPro:IPR008271 Pfam:PF00069 Prosite:PS00108 InterPro:IPR001220 InterPro:IPR000985 Prosite:PS00107 Pfam:PF00139 Pfam:PF00138 ProDom:PD000001 PROSITE:PS50011 HSSP:P05046 ProDom:PD000671 ProDom:PD000711 EMBL:AL353995 PIR:T49986 SPTR:Q9LXA5	3.00E-15
Ljwgs_119358.1	99.1.3.2.3526	LCB2_ROBPS							LCB2_ROBPS	Calcium;Directproteinsequencing;Glycoprotein;Lectin;Manganese;Metal-binding;Multigenefamily;Signal,Bark agglutinin I, polypeptide B precursor (RPbAI) (LECRPA2).	1.00E-38	GO_ID:28525	TAIR|gene:2142498 SPTR:Q9LXA5 symbol:AT5G10530.1 [GO:0016301 "kinase activity" evidence=ISS] InterPro:IPR000719 InterPro:IPR008271 Pfam:PF00069 Prosite:PS00108 InterPro:IPR001220 InterPro:IPR000985 Prosite:PS00107 Pfam:PF00139 Pfam:PF00138 ProDom:PD000001 PROSITE:PS50011 HSSP:P05046 ProDom:PD000671 ProDom:PD000711 EMBL:AL353995 PIR:T49986 SPTR:Q9LXA5	3.00E-15
chr2.CM0168.7	1.5.8.28	LYSZ acetylaminoadipate kinase [EC:2.7.2.-] [COG:COG0548]	cme:CMB127C	amino-acid N-acetyltransferase [EC:2.3.1.1] [KO:K00618]	5.00E-83	PA5204_1	COG0548	3.00E-34	ARGA_VIBCH	Acyltransferase;Amino-acidbiosynthesis;Argininebiosynthesis;Completeproteome;Transferase,Amino-acid acetyltransferase (EC 2.3.1.1) (N-acetylglutamate synthase) (AGS) (NAGS).	8.00E-62	GO_ID:14064	TIGR_CMR|PSPTO0324 SPTR:Q88AR2 symbol:PSPTO0324 "N-acetylglutamate synthase" [GO:0004042 "amino-acid N-acetyltransferase activity" evidence=ISS] [GO:0006526 "arginine biosynthesis" evidence=ISS] HAMAP:MF_01105 InterPro:IPR001048 InterPro:IPR000182 Pfam:PF00583 InterPro:IPR010167 Pfam:PF00696 PIRSF:PIRSF000423 TIGRFAMs:TIGR01890 EMBL:AE016857 TIGR:PSPTO0324 SPTR:Q88AR2	3.00E-45
chr2.CM0168.7	1.5.16.4	E2.7.2.8, argB acetylglutamate kinase [EC:2.7.2.8] [COG:COG0548] [GO:0003991]	cme:CMB127C	amino-acid N-acetyltransferase [EC:2.3.1.1] [KO:K00618]	5.00E-83	PA5204_1	COG0548	3.00E-34	ARGA_VIBCH	Acyltransferase;Amino-acidbiosynthesis;Argininebiosynthesis;Completeproteome;Transferase,Amino-acid acetyltransferase (EC 2.3.1.1) (N-acetylglutamate synthase) (AGS) (NAGS).	8.00E-62	GO_ID:14064	TIGR_CMR|PSPTO0324 SPTR:Q88AR2 symbol:PSPTO0324 "N-acetylglutamate synthase" [GO:0004042 "amino-acid N-acetyltransferase activity" evidence=ISS] [GO:0006526 "arginine biosynthesis" evidence=ISS] HAMAP:MF_01105 InterPro:IPR001048 InterPro:IPR000182 Pfam:PF00583 InterPro:IPR010167 Pfam:PF00696 PIRSF:PIRSF000423 TIGRFAMs:TIGR01890 EMBL:AE016857 TIGR:PSPTO0324 SPTR:Q88AR2	3.00E-45
Ljwgs_023818.1	1.9.4.15	E2.7.1.- [EC:2.7.1.-] [COG:COG0515 COG1493]	ath:At1g72710	F28P22.10; casein kinase, putative [EC:2.7.1.-] [KO:K02218]	6.00E-43	YPL204w	COG0515	6.00E-38	KC1D_ARATH	ATP-binding;Kinase;Multigenefamily;Nucleotide-binding;Phosphorylation;Serine/threonine-proteinkinase;Transferase,Casein kinase I, delta isoform-like (EC 2.7.1.-) (CKI-delta).	9.00E-44	GO_ID:7734	TAIR|gene:2129639 SPTR:Q39050 symbol:AT4G14340.1 [GO:0004681 "casein kinase I activity" evidence=ISS] [GO:0016301 "kinase activity" evidence=ISS] InterPro:IPR000719 InterPro:IPR008271 Pfam:PF00069 Prosite:PS00108 Prosite:PS00107 ProDom:PD000001 PROSITE:PS50011 HSSP:Q06486 EMBL:AL161538 EMBL:X78818 EMBL:Z97336 EMBL:AY060528 EMBL:AF250343 EMBL:AY052364 PIR:C71405 SMR:Q39050 SPTR:Q39050	4.00E-48
Ljwgs_023818.1	1.1.17.19	E2.7.1.- [EC:2.7.1.-] [COG:COG0515 COG1493]	ath:At1g72710	F28P22.10; casein kinase, putative [EC:2.7.1.-] [KO:K02218]	6.00E-43	YPL204w	COG0515	6.00E-38	KC1D_ARATH	ATP-binding;Kinase;Multigenefamily;Nucleotide-binding;Phosphorylation;Serine/threonine-proteinkinase;Transferase,Casein kinase I, delta isoform-like (EC 2.7.1.-) (CKI-delta).	9.00E-44	GO_ID:7734	TAIR|gene:2129639 SPTR:Q39050 symbol:AT4G14340.1 [GO:0004681 "casein kinase I activity" evidence=ISS] [GO:0016301 "kinase activity" evidence=ISS] InterPro:IPR000719 InterPro:IPR008271 Pfam:PF00069 Prosite:PS00108 Prosite:PS00107 ProDom:PD000001 PROSITE:PS50011 HSSP:Q06486 EMBL:AL161538 EMBL:X78818 EMBL:Z97336 EMBL:AY060528 EMBL:AF250343 EMBL:AY052364 PIR:C71405 SMR:Q39050 SPTR:Q39050	4.00E-48
Ljwgs_023818.1	4.3.4.17	CSNK1, CK1 casein kinase 1 [EC:2.7.1.-] [GO:0004681]	ath:At1g72710	F28P22.10; casein kinase, putative [EC:2.7.1.-] [KO:K02218]	6.00E-43	YPL204w	COG0515	6.00E-38	KC1D_ARATH	ATP-binding;Kinase;Multigenefamily;Nucleotide-binding;Phosphorylation;Serine/threonine-proteinkinase;Transferase,Casein kinase I, delta isoform-like (EC 2.7.1.-) (CKI-delta).	9.00E-44	GO_ID:7734	TAIR|gene:2129639 SPTR:Q39050 symbol:AT4G14340.1 [GO:0004681 "casein kinase I activity" evidence=ISS] [GO:0016301 "kinase activity" evidence=ISS] InterPro:IPR000719 InterPro:IPR008271 Pfam:PF00069 Prosite:PS00108 Prosite:PS00107 ProDom:PD000001 PROSITE:PS50011 HSSP:Q06486 EMBL:AL161538 EMBL:X78818 EMBL:Z97336 EMBL:AY060528 EMBL:AF250343 EMBL:AY052364 PIR:C71405 SMR:Q39050 SPTR:Q39050	4.00E-48
Ljwgs_023818.1	1.7.8.19	WAAY, rfaY lipopolysaccharide core biosynthesis protein RFAY [EC:2.7.-.-] [COG:COG0515]	ath:At1g72710	F28P22.10; casein kinase, putative [EC:2.7.1.-] [KO:K02218]	6.00E-43	YPL204w	COG0515	6.00E-38	KC1D_ARATH	ATP-binding;Kinase;Multigenefamily;Nucleotide-binding;Phosphorylation;Serine/threonine-proteinkinase;Transferase,Casein kinase I, delta isoform-like (EC 2.7.1.-) (CKI-delta).	9.00E-44	GO_ID:7734	TAIR|gene:2129639 SPTR:Q39050 symbol:AT4G14340.1 [GO:0004681 "casein kinase I activity" evidence=ISS] [GO:0016301 "kinase activity" evidence=ISS] InterPro:IPR000719 InterPro:IPR008271 Pfam:PF00069 Prosite:PS00108 Prosite:PS00107 ProDom:PD000001 PROSITE:PS50011 HSSP:Q06486 EMBL:AL161538 EMBL:X78818 EMBL:Z97336 EMBL:AY060528 EMBL:AF250343 EMBL:AY052364 PIR:C71405 SMR:Q39050 SPTR:Q39050	4.00E-48
Ljwgs_023818.1	3.2.5.29	CSNK1, CK1 casein kinase 1 [EC:2.7.1.-] [GO:0004681]	ath:At1g72710	F28P22.10; casein kinase, putative [EC:2.7.1.-] [KO:K02218]	6.00E-43	YPL204w	COG0515	6.00E-38	KC1D_ARATH	ATP-binding;Kinase;Multigenefamily;Nucleotide-binding;Phosphorylation;Serine/threonine-proteinkinase;Transferase,Casein kinase I, delta isoform-like (EC 2.7.1.-) (CKI-delta).	9.00E-44	GO_ID:7734	TAIR|gene:2129639 SPTR:Q39050 symbol:AT4G14340.1 [GO:0004681 "casein kinase I activity" evidence=ISS] [GO:0016301 "kinase activity" evidence=ISS] InterPro:IPR000719 InterPro:IPR008271 Pfam:PF00069 Prosite:PS00108 Prosite:PS00107 ProDom:PD000001 PROSITE:PS50011 HSSP:Q06486 EMBL:AL161538 EMBL:X78818 EMBL:Z97336 EMBL:AY060528 EMBL:AF250343 EMBL:AY052364 PIR:C71405 SMR:Q39050 SPTR:Q39050	4.00E-48
Ljwgs_023818.1	4.6.1.1	CSNK1, CK1 casein kinase 1 [EC:2.7.1.-] [GO:0004681]	ath:At1g72710	F28P22.10; casein kinase, putative [EC:2.7.1.-] [KO:K02218]	6.00E-43	YPL204w	COG0515	6.00E-38	KC1D_ARATH	ATP-binding;Kinase;Multigenefamily;Nucleotide-binding;Phosphorylation;Serine/threonine-proteinkinase;Transferase,Casein kinase I, delta isoform-like (EC 2.7.1.-) (CKI-delta).	9.00E-44	GO_ID:7734	TAIR|gene:2129639 SPTR:Q39050 symbol:AT4G14340.1 [GO:0004681 "casein kinase I activity" evidence=ISS] [GO:0016301 "kinase activity" evidence=ISS] InterPro:IPR000719 InterPro:IPR008271 Pfam:PF00069 Prosite:PS00108 Prosite:PS00107 ProDom:PD000001 PROSITE:PS50011 HSSP:Q06486 EMBL:AL161538 EMBL:X78818 EMBL:Z97336 EMBL:AY060528 EMBL:AF250343 EMBL:AY052364 PIR:C71405 SMR:Q39050 SPTR:Q39050	4.00E-48
Ljwgs_023818.1	3.2.3.36	CSNK1, CK1 casein kinase 1 [EC:2.7.1.-] [GO:0004681]	ath:At1g72710	F28P22.10; casein kinase, putative [EC:2.7.1.-] [KO:K02218]	6.00E-43	YPL204w	COG0515	6.00E-38	KC1D_ARATH	ATP-binding;Kinase;Multigenefamily;Nucleotide-binding;Phosphorylation;Serine/threonine-proteinkinase;Transferase,Casein kinase I, delta isoform-like (EC 2.7.1.-) (CKI-delta).	9.00E-44	GO_ID:7734	TAIR|gene:2129639 SPTR:Q39050 symbol:AT4G14340.1 [GO:0004681 "casein kinase I activity" evidence=ISS] [GO:0016301 "kinase activity" evidence=ISS] InterPro:IPR000719 InterPro:IPR008271 Pfam:PF00069 Prosite:PS00108 Prosite:PS00107 ProDom:PD000001 PROSITE:PS50011 HSSP:Q06486 EMBL:AL161538 EMBL:X78818 EMBL:Z97336 EMBL:AY060528 EMBL:AF250343 EMBL:AY052364 PIR:C71405 SMR:Q39050 SPTR:Q39050	4.00E-48
Ljwgs_023818.1	1.11.16.8	E2.7.1.- [EC:2.7.1.-] [COG:COG0515 COG1493]	ath:At1g72710	F28P22.10; casein kinase, putative [EC:2.7.1.-] [KO:K02218]	6.00E-43	YPL204w	COG0515	6.00E-38	KC1D_ARATH	ATP-binding;Kinase;Multigenefamily;Nucleotide-binding;Phosphorylation;Serine/threonine-proteinkinase;Transferase,Casein kinase I, delta isoform-like (EC 2.7.1.-) (CKI-delta).	9.00E-44	GO_ID:7734	TAIR|gene:2129639 SPTR:Q39050 symbol:AT4G14340.1 [GO:0004681 "casein kinase I activity" evidence=ISS] [GO:0016301 "kinase activity" evidence=ISS] InterPro:IPR000719 InterPro:IPR008271 Pfam:PF00069 Prosite:PS00108 Prosite:PS00107 ProDom:PD000001 PROSITE:PS50011 HSSP:Q06486 EMBL:AL161538 EMBL:X78818 EMBL:Z97336 EMBL:AY060528 EMBL:AF250343 EMBL:AY052364 PIR:C71405 SMR:Q39050 SPTR:Q39050	4.00E-48
Ljwgs_023818.1	4.2.4	Cell cycle [CLASS:04110] [PATH:hsa04110] [COG:COG0515]	ath:At1g72710	F28P22.10; casein kinase, putative [EC:2.7.1.-] [KO:K02218]	6.00E-43	YPL204w	COG0515	6.00E-38	KC1D_ARATH	ATP-binding;Kinase;Multigenefamily;Nucleotide-binding;Phosphorylation;Serine/threonine-proteinkinase;Transferase,Casein kinase I, delta isoform-like (EC 2.7.1.-) (CKI-delta).	9.00E-44	GO_ID:7734	TAIR|gene:2129639 SPTR:Q39050 symbol:AT4G14340.1 [GO:0004681 "casein kinase I activity" evidence=ISS] [GO:0016301 "kinase activity" evidence=ISS] InterPro:IPR000719 InterPro:IPR008271 Pfam:PF00069 Prosite:PS00108 Prosite:PS00107 ProDom:PD000001 PROSITE:PS50011 HSSP:Q06486 EMBL:AL161538 EMBL:X78818 EMBL:Z97336 EMBL:AY060528 EMBL:AF250343 EMBL:AY052364 PIR:C71405 SMR:Q39050 SPTR:Q39050	4.00E-48
Ljwgs_035581.1.1	1.9.4.15	E2.7.1.- [EC:2.7.1.-] [COG:COG0515 COG1493]	ath:At3g08720	F17O14.19; serine/threonine protein kinase (PK19) [EC:2.7.1.37] [KO:K00870]	4.00E-43	YKL166c	COG0515	4.00E-10	KPK19_ARATH	ATP-binding;Kinase;Nucleotide-binding;Phosphorylation;Serine/threonine-proteinkinase;Transferase,Serine/threonine-protein kinase AtPK19 (EC 2.7.1.37) (Ribosomal- protein S6 kinase homolog).	2.00E-43	GO_ID:17345	TAIR|gene:2077872 SPTR:P42818 symbol:ATPK6 [GO:0016301 "kinase activity" evidence=ISS;IDA] [GO:0006468 "protein amino acid phosphorylation" evidence=IDA] [GO:0045946 "positive regulation of translation" evidence=TAS] InterPro:IPR000719 InterPro:IPR008271 Pfam:PF00069 Prosite:PS00108 InterPro:IPR000961 Prosite:PS00107 ProDom:PD000001 PROSITE:PS50011 Pfam:PF00433 HSSP:P31751 EMBL:AC012562 EMBL:L290…	1.00E-43
Ljwgs_035581.1.1	1.7.8.19	WAAY, rfaY lipopolysaccharide core biosynthesis protein RFAY [EC:2.7.-.-] [COG:COG0515]	ath:At3g08720	F17O14.19; serine/threonine protein kinase (PK19) [EC:2.7.1.37] [KO:K00870]	4.00E-43	YKL166c	COG0515	4.00E-10	KPK19_ARATH	ATP-binding;Kinase;Nucleotide-binding;Phosphorylation;Serine/threonine-proteinkinase;Transferase,Serine/threonine-protein kinase AtPK19 (EC 2.7.1.37) (Ribosomal- protein S6 kinase homolog).	2.00E-43	GO_ID:17345	TAIR|gene:2077872 SPTR:P42818 symbol:ATPK6 [GO:0016301 "kinase activity" evidence=ISS;IDA] [GO:0006468 "protein amino acid phosphorylation" evidence=IDA] [GO:0045946 "positive regulation of translation" evidence=TAS] InterPro:IPR000719 InterPro:IPR008271 Pfam:PF00069 Prosite:PS00108 InterPro:IPR000961 Prosite:PS00107 ProDom:PD000001 PROSITE:PS50011 Pfam:PF00433 HSSP:P31751 EMBL:AC012562 EMBL:L290…	1.00E-43
Ljwgs_035581.1.1	1.1.17.19	E2.7.1.- [EC:2.7.1.-] [COG:COG0515 COG1493]	ath:At3g08720	F17O14.19; serine/threonine protein kinase (PK19) [EC:2.7.1.37] [KO:K00870]	4.00E-43	YKL166c	COG0515	4.00E-10	KPK19_ARATH	ATP-binding;Kinase;Nucleotide-binding;Phosphorylation;Serine/threonine-proteinkinase;Transferase,Serine/threonine-protein kinase AtPK19 (EC 2.7.1.37) (Ribosomal- protein S6 kinase homolog).	2.00E-43	GO_ID:17345	TAIR|gene:2077872 SPTR:P42818 symbol:ATPK6 [GO:0016301 "kinase activity" evidence=ISS;IDA] [GO:0006468 "protein amino acid phosphorylation" evidence=IDA] [GO:0045946 "positive regulation of translation" evidence=TAS] InterPro:IPR000719 InterPro:IPR008271 Pfam:PF00069 Prosite:PS00108 InterPro:IPR000961 Prosite:PS00107 ProDom:PD000001 PROSITE:PS50011 Pfam:PF00433 HSSP:P31751 EMBL:AC012562 EMBL:L290…	1.00E-43
Ljwgs_035581.1.1	3.3.10.117	BMPR1 bone morphogenetic protein receptor, type I [EC:2.7.1.37]	ath:At3g08720	F17O14.19; serine/threonine protein kinase (PK19) [EC:2.7.1.37] [KO:K00870]	4.00E-43	YKL166c	COG0515	4.00E-10	KPK19_ARATH	ATP-binding;Kinase;Nucleotide-binding;Phosphorylation;Serine/threonine-proteinkinase;Transferase,Serine/threonine-protein kinase AtPK19 (EC 2.7.1.37) (Ribosomal- protein S6 kinase homolog).	2.00E-43	GO_ID:17345	TAIR|gene:2077872 SPTR:P42818 symbol:ATPK6 [GO:0016301 "kinase activity" evidence=ISS;IDA] [GO:0006468 "protein amino acid phosphorylation" evidence=IDA] [GO:0045946 "positive regulation of translation" evidence=TAS] InterPro:IPR000719 InterPro:IPR008271 Pfam:PF00069 Prosite:PS00108 InterPro:IPR000961 Prosite:PS00107 ProDom:PD000001 PROSITE:PS50011 Pfam:PF00433 HSSP:P31751 EMBL:AC012562 EMBL:L290…	1.00E-43
Ljwgs_035581.1.1	1.11.16.8	E2.7.1.- [EC:2.7.1.-] [COG:COG0515 COG1493]	ath:At3g08720	F17O14.19; serine/threonine protein kinase (PK19) [EC:2.7.1.37] [KO:K00870]	4.00E-43	YKL166c	COG0515	4.00E-10	KPK19_ARATH	ATP-binding;Kinase;Nucleotide-binding;Phosphorylation;Serine/threonine-proteinkinase;Transferase,Serine/threonine-protein kinase AtPK19 (EC 2.7.1.37) (Ribosomal- protein S6 kinase homolog).	2.00E-43	GO_ID:17345	TAIR|gene:2077872 SPTR:P42818 symbol:ATPK6 [GO:0016301 "kinase activity" evidence=ISS;IDA] [GO:0006468 "protein amino acid phosphorylation" evidence=IDA] [GO:0045946 "positive regulation of translation" evidence=TAS] InterPro:IPR000719 InterPro:IPR008271 Pfam:PF00069 Prosite:PS00108 InterPro:IPR000961 Prosite:PS00107 ProDom:PD000001 PROSITE:PS50011 Pfam:PF00433 HSSP:P31751 EMBL:AC012562 EMBL:L290…	1.00E-43
Ljwgs_035581.1.1	4.2.4	Cell cycle [CLASS:04110] [PATH:hsa04110] [COG:COG0515]	ath:At3g08720	F17O14.19; serine/threonine protein kinase (PK19) [EC:2.7.1.37] [KO:K00870]	4.00E-43	YKL166c	COG0515	4.00E-10	KPK19_ARATH	ATP-binding;Kinase;Nucleotide-binding;Phosphorylation;Serine/threonine-proteinkinase;Transferase,Serine/threonine-protein kinase AtPK19 (EC 2.7.1.37) (Ribosomal- protein S6 kinase homolog).	2.00E-43	GO_ID:17345	TAIR|gene:2077872 SPTR:P42818 symbol:ATPK6 [GO:0016301 "kinase activity" evidence=ISS;IDA] [GO:0006468 "protein amino acid phosphorylation" evidence=IDA] [GO:0045946 "positive regulation of translation" evidence=TAS] InterPro:IPR000719 InterPro:IPR008271 Pfam:PF00069 Prosite:PS00108 InterPro:IPR000961 Prosite:PS00107 ProDom:PD000001 PROSITE:PS50011 Pfam:PF00433 HSSP:P31751 EMBL:AC012562 EMBL:L290…	1.00E-43
Ljwgs_035581.1.1	3.2.2.1	Protein kinase [EC:2.7.1.37]	ath:At3g08720	F17O14.19; serine/threonine protein kinase (PK19) [EC:2.7.1.37] [KO:K00870]	4.00E-43	YKL166c	COG0515	4.00E-10	KPK19_ARATH	ATP-binding;Kinase;Nucleotide-binding;Phosphorylation;Serine/threonine-proteinkinase;Transferase,Serine/threonine-protein kinase AtPK19 (EC 2.7.1.37) (Ribosomal- protein S6 kinase homolog).	2.00E-43	GO_ID:17345	TAIR|gene:2077872 SPTR:P42818 symbol:ATPK6 [GO:0016301 "kinase activity" evidence=ISS;IDA] [GO:0006468 "protein amino acid phosphorylation" evidence=IDA] [GO:0045946 "positive regulation of translation" evidence=TAS] InterPro:IPR000719 InterPro:IPR008271 Pfam:PF00069 Prosite:PS00108 InterPro:IPR000961 Prosite:PS00107 ProDom:PD000001 PROSITE:PS50011 Pfam:PF00433 HSSP:P31751 EMBL:AC012562 EMBL:L290…	1.00E-43
TM1549.9	99.1.4.6279	GO_ID:51905							PUB14_ARATH	3D-structure;Ligase;Repeat;Ublconjugationpathway,E3 ubiquitin ligase PUB14 (EC 6.3.2.-) (Prototypical U-box domain protein 14).	2.00E-50	GO_ID:51905	TAIR|gene:2047604 SPTR:Q8S8S7 symbol:AT2G19410.1 [GO:0016301 "kinase activity" evidence=ISS] InterPro:IPR000719 InterPro:IPR008271 Pfam:PF00069 Prosite:PS00108 InterPro:IPR003613 Prosite:PS00107 ProDom:PD000001 PROSITE:PS50011 Pfam:PF04564 HSSP:P36897 SMART:SM00504 EMBL:AC003058 PIR:T01289 SPTR:Q8S8S7	1.00E-10
TM1549.9	99.1.3.1.25	EC 6.3.2.-							PUB14_ARATH	3D-structure;Ligase;Repeat;Ublconjugationpathway,E3 ubiquitin ligase PUB14 (EC 6.3.2.-) (Prototypical U-box domain protein 14).	2.00E-50	GO_ID:51905	TAIR|gene:2047604 SPTR:Q8S8S7 symbol:AT2G19410.1 [GO:0016301 "kinase activity" evidence=ISS] InterPro:IPR000719 InterPro:IPR008271 Pfam:PF00069 Prosite:PS00108 InterPro:IPR003613 Prosite:PS00107 ProDom:PD000001 PROSITE:PS50011 Pfam:PF04564 HSSP:P36897 SMART:SM00504 EMBL:AC003058 PIR:T01289 SPTR:Q8S8S7	1.00E-10
Ljwgs_007240.1	4.3.3.13	PKC protein kinase C [GO:0004697]	dme:CG6622-PB	CG6622; CG6622 gene product from transcript CG6622-RB [EC:2.7.1.37] [KO:K02677]	7.00E-09				YC31_SCHPO	Completeproteome;Hypotheticalprotein;Membrane;Repeat;Transmembrane,Hypothetical protein C962.01 in chromosome III.	6.00E-10	GO_ID:30476	TAIR|gene:2088504 SPTR:Q9LVH4 symbol:AT3G17980.1 [GO:0005554 "molecular function unknown" evidence=ND] [GO:0000004 "biological process unknown" evidence=ND] [GO:0008372 "cellular component unknown" evidence=ND] InterPro:IPR000008 Pfam:PF00168 SMART:SM00239 PROSITE:PS50004 PRINTS:PR00360 HSSP:P21707 EMBL:AB019230 EMBL:BT021979 SPTR:Q9LVH4	1.00E-52
Ljwgs_007240.1	3.2.3.92	PKC protein kinase C [GO:0004697]	dme:CG6622-PB	CG6622; CG6622 gene product from transcript CG6622-RB [EC:2.7.1.37] [KO:K02677]	7.00E-09				YC31_SCHPO	Completeproteome;Hypotheticalprotein;Membrane;Repeat;Transmembrane,Hypothetical protein C962.01 in chromosome III.	6.00E-10	GO_ID:30476	TAIR|gene:2088504 SPTR:Q9LVH4 symbol:AT3G17980.1 [GO:0005554 "molecular function unknown" evidence=ND] [GO:0000004 "biological process unknown" evidence=ND] [GO:0008372 "cellular component unknown" evidence=ND] InterPro:IPR000008 Pfam:PF00168 SMART:SM00239 PROSITE:PS50004 PRINTS:PR00360 HSSP:P21707 EMBL:AB019230 EMBL:BT021979 SPTR:Q9LVH4	1.00E-52
Ljwgs_007240.1	4.3.1.46	PKC protein kinase C [GO:0004697]	dme:CG6622-PB	CG6622; CG6622 gene product from transcript CG6622-RB [EC:2.7.1.37] [KO:K02677]	7.00E-09				YC31_SCHPO	Completeproteome;Hypotheticalprotein;Membrane;Repeat;Transmembrane,Hypothetical protein C962.01 in chromosome III.	6.00E-10	GO_ID:30476	TAIR|gene:2088504 SPTR:Q9LVH4 symbol:AT3G17980.1 [GO:0005554 "molecular function unknown" evidence=ND] [GO:0000004 "biological process unknown" evidence=ND] [GO:0008372 "cellular component unknown" evidence=ND] InterPro:IPR000008 Pfam:PF00168 SMART:SM00239 PROSITE:PS50004 PRINTS:PR00360 HSSP:P21707 EMBL:AB019230 EMBL:BT021979 SPTR:Q9LVH4	1.00E-52
Ljwgs_007240.1	3.2.14.7	PKC protein kinase C [GO:0004697]	dme:CG6622-PB	CG6622; CG6622 gene product from transcript CG6622-RB [EC:2.7.1.37] [KO:K02677]	7.00E-09				YC31_SCHPO	Completeproteome;Hypotheticalprotein;Membrane;Repeat;Transmembrane,Hypothetical protein C962.01 in chromosome III.	6.00E-10	GO_ID:30476	TAIR|gene:2088504 SPTR:Q9LVH4 symbol:AT3G17980.1 [GO:0005554 "molecular function unknown" evidence=ND] [GO:0000004 "biological process unknown" evidence=ND] [GO:0008372 "cellular component unknown" evidence=ND] InterPro:IPR000008 Pfam:PF00168 SMART:SM00239 PROSITE:PS50004 PRINTS:PR00360 HSSP:P21707 EMBL:AB019230 EMBL:BT021979 SPTR:Q9LVH4	1.00E-52
Ljwgs_007240.1	4.3.4.31	PKC protein kinase C [GO:0004697]	dme:CG6622-PB	CG6622; CG6622 gene product from transcript CG6622-RB [EC:2.7.1.37] [KO:K02677]	7.00E-09				YC31_SCHPO	Completeproteome;Hypotheticalprotein;Membrane;Repeat;Transmembrane,Hypothetical protein C962.01 in chromosome III.	6.00E-10	GO_ID:30476	TAIR|gene:2088504 SPTR:Q9LVH4 symbol:AT3G17980.1 [GO:0005554 "molecular function unknown" evidence=ND] [GO:0000004 "biological process unknown" evidence=ND] [GO:0008372 "cellular component unknown" evidence=ND] InterPro:IPR000008 Pfam:PF00168 SMART:SM00239 PROSITE:PS50004 PRINTS:PR00360 HSSP:P21707 EMBL:AB019230 EMBL:BT021979 SPTR:Q9LVH4	1.00E-52
Ljwgs_007240.1	3.2.9.106	PKC protein kinase C [GO:0004697]	dme:CG6622-PB	CG6622; CG6622 gene product from transcript CG6622-RB [EC:2.7.1.37] [KO:K02677]	7.00E-09				YC31_SCHPO	Completeproteome;Hypotheticalprotein;Membrane;Repeat;Transmembrane,Hypothetical protein C962.01 in chromosome III.	6.00E-10	GO_ID:30476	TAIR|gene:2088504 SPTR:Q9LVH4 symbol:AT3G17980.1 [GO:0005554 "molecular function unknown" evidence=ND] [GO:0000004 "biological process unknown" evidence=ND] [GO:0008372 "cellular component unknown" evidence=ND] InterPro:IPR000008 Pfam:PF00168 SMART:SM00239 PROSITE:PS50004 PRINTS:PR00360 HSSP:P21707 EMBL:AB019230 EMBL:BT021979 SPTR:Q9LVH4	1.00E-52
Ljwgs_007240.1	3.2.10.28	PKC protein kinase C [GO:0004697]	dme:CG6622-PB	CG6622; CG6622 gene product from transcript CG6622-RB [EC:2.7.1.37] [KO:K02677]	7.00E-09				YC31_SCHPO	Completeproteome;Hypotheticalprotein;Membrane;Repeat;Transmembrane,Hypothetical protein C962.01 in chromosome III.	6.00E-10	GO_ID:30476	TAIR|gene:2088504 SPTR:Q9LVH4 symbol:AT3G17980.1 [GO:0005554 "molecular function unknown" evidence=ND] [GO:0000004 "biological process unknown" evidence=ND] [GO:0008372 "cellular component unknown" evidence=ND] InterPro:IPR000008 Pfam:PF00168 SMART:SM00239 PROSITE:PS50004 PRINTS:PR00360 HSSP:P21707 EMBL:AB019230 EMBL:BT021979 SPTR:Q9LVH4	1.00E-52
chr5.CM0089.90.2	1.9.4.15	E2.7.1.- [EC:2.7.1.-] [COG:COG0515 COG1493]	ath:At5g02290	T1E22.50; protein kinase, putative [EC:2.7.1.37] [KO:K00870]	2.00E-42	BH2504_1	COG0515	5.00E-18	BAK1_ARATH	ATP-binding;Glycoprotein;Kinase;Leucine-richrepeat;Membrane;Nucleotide-binding;Phosphorylation;Repeat;Serine/threonine-proteinkinase;Signal;Transferase;Transmembrane,BRASSINOSTEROID INSENSITIVE 1-associated receptor kinase 1 precursor (EC 2.7.1.37) (BRI1-associated receptor kinase 1) (Somatic embryogenesis receptor-like kinase 3).	4.00E-49	GO_ID:2020	TAIR|gene:2091510 SPTR:Q9LIC9 symbol:AT3G13690.1 [GO:0008372 "cellular component unknown" evidence=ND] [GO:0016301 "kinase activity" evidence=ISS] InterPro:IPR000719 Pfam:PF00069 InterPro:IPR008266 ProDom:PD000001 PROSITE:PS50011 PROSITE:PS00109 HSSP:P36897 EMBL:AP001307 SPTR:Q9LIC9	9.00E-143
chr5.CM0089.90.2	1.7.8.19	WAAY, rfaY lipopolysaccharide core biosynthesis protein RFAY [EC:2.7.-.-] [COG:COG0515]	ath:At5g02290	T1E22.50; protein kinase, putative [EC:2.7.1.37] [KO:K00870]	2.00E-42	BH2504_1	COG0515	5.00E-18	BAK1_ARATH	ATP-binding;Glycoprotein;Kinase;Leucine-richrepeat;Membrane;Nucleotide-binding;Phosphorylation;Repeat;Serine/threonine-proteinkinase;Signal;Transferase;Transmembrane,BRASSINOSTEROID INSENSITIVE 1-associated receptor kinase 1 precursor (EC 2.7.1.37) (BRI1-associated receptor kinase 1) (Somatic embryogenesis receptor-like kinase 3).	4.00E-49	GO_ID:2020	TAIR|gene:2091510 SPTR:Q9LIC9 symbol:AT3G13690.1 [GO:0008372 "cellular component unknown" evidence=ND] [GO:0016301 "kinase activity" evidence=ISS] InterPro:IPR000719 Pfam:PF00069 InterPro:IPR008266 ProDom:PD000001 PROSITE:PS50011 PROSITE:PS00109 HSSP:P36897 EMBL:AP001307 SPTR:Q9LIC9	9.00E-143
chr5.CM0089.90.2	1.1.17.19	E2.7.1.- [EC:2.7.1.-] [COG:COG0515 COG1493]	ath:At5g02290	T1E22.50; protein kinase, putative [EC:2.7.1.37] [KO:K00870]	2.00E-42	BH2504_1	COG0515	5.00E-18	BAK1_ARATH	ATP-binding;Glycoprotein;Kinase;Leucine-richrepeat;Membrane;Nucleotide-binding;Phosphorylation;Repeat;Serine/threonine-proteinkinase;Signal;Transferase;Transmembrane,BRASSINOSTEROID INSENSITIVE 1-associated receptor kinase 1 precursor (EC 2.7.1.37) (BRI1-associated receptor kinase 1) (Somatic embryogenesis receptor-like kinase 3).	4.00E-49	GO_ID:2020	TAIR|gene:2091510 SPTR:Q9LIC9 symbol:AT3G13690.1 [GO:0008372 "cellular component unknown" evidence=ND] [GO:0016301 "kinase activity" evidence=ISS] InterPro:IPR000719 Pfam:PF00069 InterPro:IPR008266 ProDom:PD000001 PROSITE:PS50011 PROSITE:PS00109 HSSP:P36897 EMBL:AP001307 SPTR:Q9LIC9	9.00E-143
chr5.CM0089.90.2	3.3.10.117	BMPR1 bone morphogenetic protein receptor, type I [EC:2.7.1.37]	ath:At5g02290	T1E22.50; protein kinase, putative [EC:2.7.1.37] [KO:K00870]	2.00E-42	BH2504_1	COG0515	5.00E-18	BAK1_ARATH	ATP-binding;Glycoprotein;Kinase;Leucine-richrepeat;Membrane;Nucleotide-binding;Phosphorylation;Repeat;Serine/threonine-proteinkinase;Signal;Transferase;Transmembrane,BRASSINOSTEROID INSENSITIVE 1-associated receptor kinase 1 precursor (EC 2.7.1.37) (BRI1-associated receptor kinase 1) (Somatic embryogenesis receptor-like kinase 3).	4.00E-49	GO_ID:2020	TAIR|gene:2091510 SPTR:Q9LIC9 symbol:AT3G13690.1 [GO:0008372 "cellular component unknown" evidence=ND] [GO:0016301 "kinase activity" evidence=ISS] InterPro:IPR000719 Pfam:PF00069 InterPro:IPR008266 ProDom:PD000001 PROSITE:PS50011 PROSITE:PS00109 HSSP:P36897 EMBL:AP001307 SPTR:Q9LIC9	9.00E-143
chr5.CM0089.90.2	1.11.16.8	E2.7.1.- [EC:2.7.1.-] [COG:COG0515 COG1493]	ath:At5g02290	T1E22.50; protein kinase, putative [EC:2.7.1.37] [KO:K00870]	2.00E-42	BH2504_1	COG0515	5.00E-18	BAK1_ARATH	ATP-binding;Glycoprotein;Kinase;Leucine-richrepeat;Membrane;Nucleotide-binding;Phosphorylation;Repeat;Serine/threonine-proteinkinase;Signal;Transferase;Transmembrane,BRASSINOSTEROID INSENSITIVE 1-associated receptor kinase 1 precursor (EC 2.7.1.37) (BRI1-associated receptor kinase 1) (Somatic embryogenesis receptor-like kinase 3).	4.00E-49	GO_ID:2020	TAIR|gene:2091510 SPTR:Q9LIC9 symbol:AT3G13690.1 [GO:0008372 "cellular component unknown" evidence=ND] [GO:0016301 "kinase activity" evidence=ISS] InterPro:IPR000719 Pfam:PF00069 InterPro:IPR008266 ProDom:PD000001 PROSITE:PS50011 PROSITE:PS00109 HSSP:P36897 EMBL:AP001307 SPTR:Q9LIC9	9.00E-143
chr5.CM0089.90.2	4.2.4	Cell cycle [CLASS:04110] [PATH:hsa04110] [COG:COG0515]	ath:At5g02290	T1E22.50; protein kinase, putative [EC:2.7.1.37] [KO:K00870]	2.00E-42	BH2504_1	COG0515	5.00E-18	BAK1_ARATH	ATP-binding;Glycoprotein;Kinase;Leucine-richrepeat;Membrane;Nucleotide-binding;Phosphorylation;Repeat;Serine/threonine-proteinkinase;Signal;Transferase;Transmembrane,BRASSINOSTEROID INSENSITIVE 1-associated receptor kinase 1 precursor (EC 2.7.1.37) (BRI1-associated receptor kinase 1) (Somatic embryogenesis receptor-like kinase 3).	4.00E-49	GO_ID:2020	TAIR|gene:2091510 SPTR:Q9LIC9 symbol:AT3G13690.1 [GO:0008372 "cellular component unknown" evidence=ND] [GO:0016301 "kinase activity" evidence=ISS] InterPro:IPR000719 Pfam:PF00069 InterPro:IPR008266 ProDom:PD000001 PROSITE:PS50011 PROSITE:PS00109 HSSP:P36897 EMBL:AP001307 SPTR:Q9LIC9	9.00E-143
chr5.CM0089.90.2	3.2.2.1	Protein kinase [EC:2.7.1.37]	ath:At5g02290	T1E22.50; protein kinase, putative [EC:2.7.1.37] [KO:K00870]	2.00E-42	BH2504_1	COG0515	5.00E-18	BAK1_ARATH	ATP-binding;Glycoprotein;Kinase;Leucine-richrepeat;Membrane;Nucleotide-binding;Phosphorylation;Repeat;Serine/threonine-proteinkinase;Signal;Transferase;Transmembrane,BRASSINOSTEROID INSENSITIVE 1-associated receptor kinase 1 precursor (EC 2.7.1.37) (BRI1-associated receptor kinase 1) (Somatic embryogenesis receptor-like kinase 3).	4.00E-49	GO_ID:2020	TAIR|gene:2091510 SPTR:Q9LIC9 symbol:AT3G13690.1 [GO:0008372 "cellular component unknown" evidence=ND] [GO:0016301 "kinase activity" evidence=ISS] InterPro:IPR000719 Pfam:PF00069 InterPro:IPR008266 ProDom:PD000001 PROSITE:PS50011 PROSITE:PS00109 HSSP:P36897 EMBL:AP001307 SPTR:Q9LIC9	9.00E-143
Ljwgs_008393.1	3.3.10.117	BMPR1 bone morphogenetic protein receptor, type I [EC:2.7.1.37]	ath:At5g02290	T1E22.50; protein kinase, putative [EC:2.7.1.37] [KO:K00870]	1.00E-20				NAK_ARATH	ATP-binding;Kinase;Nucleotide-binding;Serine/threonine-proteinkinase;Transferase,Probable serine/threonine-protein kinase NAK (EC 2.7.1.37).	7.00E-21	GO_ID:23400	TAIR|gene:2077767 SPTR:Q9C9Y3 symbol:AT3G08760.1 [GO:0016301 "kinase activity" evidence=ISS] InterPro:IPR000719 ProDom:PD000001 PROSITE:PS50011 EMBL:AC012562 SPTR:Q9C9Y3	6.00E-66
Ljwgs_008393.1	3.2.2.1	Protein kinase [EC:2.7.1.37]	ath:At5g02290	T1E22.50; protein kinase, putative [EC:2.7.1.37] [KO:K00870]	1.00E-20				NAK_ARATH	ATP-binding;Kinase;Nucleotide-binding;Serine/threonine-proteinkinase;Transferase,Probable serine/threonine-protein kinase NAK (EC 2.7.1.37).	7.00E-21	GO_ID:23400	TAIR|gene:2077767 SPTR:Q9C9Y3 symbol:AT3G08760.1 [GO:0016301 "kinase activity" evidence=ISS] InterPro:IPR000719 ProDom:PD000001 PROSITE:PS50011 EMBL:AC012562 SPTR:Q9C9Y3	6.00E-66
Ljwgs_084669.1	3.3.10.117	BMPR1 bone morphogenetic protein receptor, type I [EC:2.7.1.37]	ath:At5g02290	T1E22.50; protein kinase, putative [EC:2.7.1.37] [KO:K00870]	5.00E-12				BAK1_ARATH	ATP-binding;Glycoprotein;Kinase;Leucine-richrepeat;Membrane;Nucleotide-binding;Phosphorylation;Repeat;Serine/threonine-proteinkinase;Signal;Transferase;Transmembrane,BRASSINOSTEROID INSENSITIVE 1-associated receptor kinase 1 precursor (EC 2.7.1.37) (BRI1-associated receptor kinase 1) (Somatic embryogenesis receptor-like kinase 3).	1.00E-14	GO_ID:52511	TAIR|gene:2084015 SPTR:Q9LFG1 symbol:AT3G53590.1 [GO:0004674 "protein serine/threonine kinase activity" evidence=ISS] [GO:0005524 "ATP binding" evidence=ISS] [GO:0006468 "protein amino acid phosphorylation" evidence=ISS] [GO:0007169 "transmembrane receptor protein tyrosine kinase signaling pathway" evidence=ISS] Pfam:PF00560 InterPro:IPR000719 InterPro:IPR008271 Pfam:PF00069 Prosite:PS00108 Inter…	2.00E-21
Ljwgs_084669.1	3.2.2.1	Protein kinase [EC:2.7.1.37]	ath:At5g02290	T1E22.50; protein kinase, putative [EC:2.7.1.37] [KO:K00870]	5.00E-12				BAK1_ARATH	ATP-binding;Glycoprotein;Kinase;Leucine-richrepeat;Membrane;Nucleotide-binding;Phosphorylation;Repeat;Serine/threonine-proteinkinase;Signal;Transferase;Transmembrane,BRASSINOSTEROID INSENSITIVE 1-associated receptor kinase 1 precursor (EC 2.7.1.37) (BRI1-associated receptor kinase 1) (Somatic embryogenesis receptor-like kinase 3).	1.00E-14	GO_ID:52511	TAIR|gene:2084015 SPTR:Q9LFG1 symbol:AT3G53590.1 [GO:0004674 "protein serine/threonine kinase activity" evidence=ISS] [GO:0005524 "ATP binding" evidence=ISS] [GO:0006468 "protein amino acid phosphorylation" evidence=ISS] [GO:0007169 "transmembrane receptor protein tyrosine kinase signaling pathway" evidence=ISS] Pfam:PF00560 InterPro:IPR000719 InterPro:IPR008271 Pfam:PF00069 Prosite:PS00108 Inter…	2.00E-21
TM1408.21	1.9.4.15	E2.7.1.- [EC:2.7.1.-] [COG:COG0515 COG1493]	ath:At5g02290	T1E22.50; protein kinase, putative [EC:2.7.1.37] [KO:K00870]	1.00E-33	YAR019c	COG0515	3.00E-13	SRK6_BRAOE	ATP-binding;Glycoprotein;Kinase;Membrane;Nucleotide-binding;Receptor;Self-incompatibility;Serine/threonine-proteinkinase;Signal;Transferase;Transmembrane,Putative serine/threonine-protein kinase receptor precursor (EC 2.7.1.37) (S-receptor kinase) (SRK).	2.00E-145	GO_ID:16809	TAIR|gene:2131683 SPTR:O81832 symbol:AT4G27290.1 [GO:0004672 "protein kinase activity" evidence=ISS] InterPro:IPR000719 InterPro:IPR008271 Prosite:PS00108 InterPro:IPR000742 InterPro:IPR003609 InterPro:IPR000858 InterPro:IPR001480 Pfam:PF01453 ProDom:PD000001 PROSITE:PS50011 PROSITE:PS50026 PROSITE:PS50948 HSSP:P00523 SMART:SM00473 Pfam:PF00954 SMART:SM00108 PROSITE:PS50927 EMBL:AL161566 EMBL:AL0…	9.00E-174
TM1408.21	1.7.8.19	WAAY, rfaY lipopolysaccharide core biosynthesis protein RFAY [EC:2.7.-.-] [COG:COG0515]	ath:At5g02290	T1E22.50; protein kinase, putative [EC:2.7.1.37] [KO:K00870]	1.00E-33	YAR019c	COG0515	3.00E-13	SRK6_BRAOE	ATP-binding;Glycoprotein;Kinase;Membrane;Nucleotide-binding;Receptor;Self-incompatibility;Serine/threonine-proteinkinase;Signal;Transferase;Transmembrane,Putative serine/threonine-protein kinase receptor precursor (EC 2.7.1.37) (S-receptor kinase) (SRK).	2.00E-145	GO_ID:16809	TAIR|gene:2131683 SPTR:O81832 symbol:AT4G27290.1 [GO:0004672 "protein kinase activity" evidence=ISS] InterPro:IPR000719 InterPro:IPR008271 Prosite:PS00108 InterPro:IPR000742 InterPro:IPR003609 InterPro:IPR000858 InterPro:IPR001480 Pfam:PF01453 ProDom:PD000001 PROSITE:PS50011 PROSITE:PS50026 PROSITE:PS50948 HSSP:P00523 SMART:SM00473 Pfam:PF00954 SMART:SM00108 PROSITE:PS50927 EMBL:AL161566 EMBL:AL0…	9.00E-174
TM1408.21	1.1.17.19	E2.7.1.- [EC:2.7.1.-] [COG:COG0515 COG1493]	ath:At5g02290	T1E22.50; protein kinase, putative [EC:2.7.1.37] [KO:K00870]	1.00E-33	YAR019c	COG0515	3.00E-13	SRK6_BRAOE	ATP-binding;Glycoprotein;Kinase;Membrane;Nucleotide-binding;Receptor;Self-incompatibility;Serine/threonine-proteinkinase;Signal;Transferase;Transmembrane,Putative serine/threonine-protein kinase receptor precursor (EC 2.7.1.37) (S-receptor kinase) (SRK).	2.00E-145	GO_ID:16809	TAIR|gene:2131683 SPTR:O81832 symbol:AT4G27290.1 [GO:0004672 "protein kinase activity" evidence=ISS] InterPro:IPR000719 InterPro:IPR008271 Prosite:PS00108 InterPro:IPR000742 InterPro:IPR003609 InterPro:IPR000858 InterPro:IPR001480 Pfam:PF01453 ProDom:PD000001 PROSITE:PS50011 PROSITE:PS50026 PROSITE:PS50948 HSSP:P00523 SMART:SM00473 Pfam:PF00954 SMART:SM00108 PROSITE:PS50927 EMBL:AL161566 EMBL:AL0…	9.00E-174
TM1408.21	3.3.10.117	BMPR1 bone morphogenetic protein receptor, type I [EC:2.7.1.37]	ath:At5g02290	T1E22.50; protein kinase, putative [EC:2.7.1.37] [KO:K00870]	1.00E-33	YAR019c	COG0515	3.00E-13	SRK6_BRAOE	ATP-binding;Glycoprotein;Kinase;Membrane;Nucleotide-binding;Receptor;Self-incompatibility;Serine/threonine-proteinkinase;Signal;Transferase;Transmembrane,Putative serine/threonine-protein kinase receptor precursor (EC 2.7.1.37) (S-receptor kinase) (SRK).	2.00E-145	GO_ID:16809	TAIR|gene:2131683 SPTR:O81832 symbol:AT4G27290.1 [GO:0004672 "protein kinase activity" evidence=ISS] InterPro:IPR000719 InterPro:IPR008271 Prosite:PS00108 InterPro:IPR000742 InterPro:IPR003609 InterPro:IPR000858 InterPro:IPR001480 Pfam:PF01453 ProDom:PD000001 PROSITE:PS50011 PROSITE:PS50026 PROSITE:PS50948 HSSP:P00523 SMART:SM00473 Pfam:PF00954 SMART:SM00108 PROSITE:PS50927 EMBL:AL161566 EMBL:AL0…	9.00E-174
TM1408.21	1.11.16.8	E2.7.1.- [EC:2.7.1.-] [COG:COG0515 COG1493]	ath:At5g02290	T1E22.50; protein kinase, putative [EC:2.7.1.37] [KO:K00870]	1.00E-33	YAR019c	COG0515	3.00E-13	SRK6_BRAOE	ATP-binding;Glycoprotein;Kinase;Membrane;Nucleotide-binding;Receptor;Self-incompatibility;Serine/threonine-proteinkinase;Signal;Transferase;Transmembrane,Putative serine/threonine-protein kinase receptor precursor (EC 2.7.1.37) (S-receptor kinase) (SRK).	2.00E-145	GO_ID:16809	TAIR|gene:2131683 SPTR:O81832 symbol:AT4G27290.1 [GO:0004672 "protein kinase activity" evidence=ISS] InterPro:IPR000719 InterPro:IPR008271 Prosite:PS00108 InterPro:IPR000742 InterPro:IPR003609 InterPro:IPR000858 InterPro:IPR001480 Pfam:PF01453 ProDom:PD000001 PROSITE:PS50011 PROSITE:PS50026 PROSITE:PS50948 HSSP:P00523 SMART:SM00473 Pfam:PF00954 SMART:SM00108 PROSITE:PS50927 EMBL:AL161566 EMBL:AL0…	9.00E-174
TM1408.21	4.2.4	Cell cycle [CLASS:04110] [PATH:hsa04110] [COG:COG0515]	ath:At5g02290	T1E22.50; protein kinase, putative [EC:2.7.1.37] [KO:K00870]	1.00E-33	YAR019c	COG0515	3.00E-13	SRK6_BRAOE	ATP-binding;Glycoprotein;Kinase;Membrane;Nucleotide-binding;Receptor;Self-incompatibility;Serine/threonine-proteinkinase;Signal;Transferase;Transmembrane,Putative serine/threonine-protein kinase receptor precursor (EC 2.7.1.37) (S-receptor kinase) (SRK).	2.00E-145	GO_ID:16809	TAIR|gene:2131683 SPTR:O81832 symbol:AT4G27290.1 [GO:0004672 "protein kinase activity" evidence=ISS] InterPro:IPR000719 InterPro:IPR008271 Prosite:PS00108 InterPro:IPR000742 InterPro:IPR003609 InterPro:IPR000858 InterPro:IPR001480 Pfam:PF01453 ProDom:PD000001 PROSITE:PS50011 PROSITE:PS50026 PROSITE:PS50948 HSSP:P00523 SMART:SM00473 Pfam:PF00954 SMART:SM00108 PROSITE:PS50927 EMBL:AL161566 EMBL:AL0…	9.00E-174
TM1408.21	3.2.2.1	Protein kinase [EC:2.7.1.37]	ath:At5g02290	T1E22.50; protein kinase, putative [EC:2.7.1.37] [KO:K00870]	1.00E-33	YAR019c	COG0515	3.00E-13	SRK6_BRAOE	ATP-binding;Glycoprotein;Kinase;Membrane;Nucleotide-binding;Receptor;Self-incompatibility;Serine/threonine-proteinkinase;Signal;Transferase;Transmembrane,Putative serine/threonine-protein kinase receptor precursor (EC 2.7.1.37) (S-receptor kinase) (SRK).	2.00E-145	GO_ID:16809	TAIR|gene:2131683 SPTR:O81832 symbol:AT4G27290.1 [GO:0004672 "protein kinase activity" evidence=ISS] InterPro:IPR000719 InterPro:IPR008271 Prosite:PS00108 InterPro:IPR000742 InterPro:IPR003609 InterPro:IPR000858 InterPro:IPR001480 Pfam:PF01453 ProDom:PD000001 PROSITE:PS50011 PROSITE:PS50026 PROSITE:PS50948 HSSP:P00523 SMART:SM00473 Pfam:PF00954 SMART:SM00108 PROSITE:PS50927 EMBL:AL161566 EMBL:AL0…	9.00E-174
Ljwgs_031703.1	3.3.10.117	BMPR1 bone morphogenetic protein receptor, type I [EC:2.7.1.37]	ath:At5g02290	T1E22.50; protein kinase, putative [EC:2.7.1.37] [KO:K00870]	9.00E-09				BRL1_ARATH	ATP-binding;Glycoprotein;Kinase;Leucine-richrepeat;Lipid-binding;Membrane;Nucleotide-binding;Receptor;Repeat;Serine/threonine-proteinkinase;Signal;Steroid-binding;Transferase;Transmembrane,Serine/threonine-protein kinase BRI1-like 1 precursor (EC 2.7.1.37) (BRASSINOSTEROID INSENSITIVE 1-like protein 1).	2.00E-09	GO_ID:19690	TAIR|gene:2042598 SPTR:Q9SIX4 symbol:AT2G16250.1 [GO:0004674 "protein serine/threonine kinase activity" evidence=ISS] [GO:0005524 "ATP binding" evidence=ISS] [GO:0006468 "protein amino acid phosphorylation" evidence=ISS] [GO:0007169 "transmembrane receptor protein tyrosine kinase signaling pathway" evidence=ISS] Pfam:PF00560 InterPro:IPR000719 InterPro:IPR001611 InterPro:IPR007090 ProDom:PD000001…	3.00E-66
Ljwgs_031703.1	3.2.2.1	Protein kinase [EC:2.7.1.37]	ath:At5g02290	T1E22.50; protein kinase, putative [EC:2.7.1.37] [KO:K00870]	9.00E-09				BRL1_ARATH	ATP-binding;Glycoprotein;Kinase;Leucine-richrepeat;Lipid-binding;Membrane;Nucleotide-binding;Receptor;Repeat;Serine/threonine-proteinkinase;Signal;Steroid-binding;Transferase;Transmembrane,Serine/threonine-protein kinase BRI1-like 1 precursor (EC 2.7.1.37) (BRASSINOSTEROID INSENSITIVE 1-like protein 1).	2.00E-09	GO_ID:19690	TAIR|gene:2042598 SPTR:Q9SIX4 symbol:AT2G16250.1 [GO:0004674 "protein serine/threonine kinase activity" evidence=ISS] [GO:0005524 "ATP binding" evidence=ISS] [GO:0006468 "protein amino acid phosphorylation" evidence=ISS] [GO:0007169 "transmembrane receptor protein tyrosine kinase signaling pathway" evidence=ISS] Pfam:PF00560 InterPro:IPR000719 InterPro:IPR001611 InterPro:IPR007090 ProDom:PD000001…	3.00E-66
Ljwgs_033442.1	1.9.4.15	E2.7.1.- [EC:2.7.1.-] [COG:COG0515 COG1493]	ath:At5g02290	T1E22.50; protein kinase, putative [EC:2.7.1.37] [KO:K00870]	2.00E-52	YJL095w	COG0515	6.00E-20	BAK1_ARATH	ATP-binding;Glycoprotein;Kinase;Leucine-richrepeat;Membrane;Nucleotide-binding;Phosphorylation;Repeat;Serine/threonine-proteinkinase;Signal;Transferase;Transmembrane,BRASSINOSTEROID INSENSITIVE 1-associated receptor kinase 1 precursor (EC 2.7.1.37) (BRI1-associated receptor kinase 1) (Somatic embryogenesis receptor-like kinase 3).	6.00E-122	GO_ID:48604	TAIR|gene:2036635 SPTR:Q93ZS4 symbol:AT1G60800.1 [GO:0016301 "kinase activity" evidence=ISS] Pfam:PF00560 InterPro:IPR000719 InterPro:IPR008271 Pfam:PF00069 Prosite:PS00108 InterPro:IPR001611 InterPro:IPR007090 Prosite:PS00107 ProDom:PD000001 PROSITE:PS50011 PRINTS:PR00019 EMBL:AY056294 EMBL:AY150495 SPTR:Q93ZS4	2.00E-153
Ljwgs_033442.1	1.7.8.19	WAAY, rfaY lipopolysaccharide core biosynthesis protein RFAY [EC:2.7.-.-] [COG:COG0515]	ath:At5g02290	T1E22.50; protein kinase, putative [EC:2.7.1.37] [KO:K00870]	2.00E-52	YJL095w	COG0515	6.00E-20	BAK1_ARATH	ATP-binding;Glycoprotein;Kinase;Leucine-richrepeat;Membrane;Nucleotide-binding;Phosphorylation;Repeat;Serine/threonine-proteinkinase;Signal;Transferase;Transmembrane,BRASSINOSTEROID INSENSITIVE 1-associated receptor kinase 1 precursor (EC 2.7.1.37) (BRI1-associated receptor kinase 1) (Somatic embryogenesis receptor-like kinase 3).	6.00E-122	GO_ID:48604	TAIR|gene:2036635 SPTR:Q93ZS4 symbol:AT1G60800.1 [GO:0016301 "kinase activity" evidence=ISS] Pfam:PF00560 InterPro:IPR000719 InterPro:IPR008271 Pfam:PF00069 Prosite:PS00108 InterPro:IPR001611 InterPro:IPR007090 Prosite:PS00107 ProDom:PD000001 PROSITE:PS50011 PRINTS:PR00019 EMBL:AY056294 EMBL:AY150495 SPTR:Q93ZS4	2.00E-153
Ljwgs_033442.1	1.1.17.19	E2.7.1.- [EC:2.7.1.-] [COG:COG0515 COG1493]	ath:At5g02290	T1E22.50; protein kinase, putative [EC:2.7.1.37] [KO:K00870]	2.00E-52	YJL095w	COG0515	6.00E-20	BAK1_ARATH	ATP-binding;Glycoprotein;Kinase;Leucine-richrepeat;Membrane;Nucleotide-binding;Phosphorylation;Repeat;Serine/threonine-proteinkinase;Signal;Transferase;Transmembrane,BRASSINOSTEROID INSENSITIVE 1-associated receptor kinase 1 precursor (EC 2.7.1.37) (BRI1-associated receptor kinase 1) (Somatic embryogenesis receptor-like kinase 3).	6.00E-122	GO_ID:48604	TAIR|gene:2036635 SPTR:Q93ZS4 symbol:AT1G60800.1 [GO:0016301 "kinase activity" evidence=ISS] Pfam:PF00560 InterPro:IPR000719 InterPro:IPR008271 Pfam:PF00069 Prosite:PS00108 InterPro:IPR001611 InterPro:IPR007090 Prosite:PS00107 ProDom:PD000001 PROSITE:PS50011 PRINTS:PR00019 EMBL:AY056294 EMBL:AY150495 SPTR:Q93ZS4	2.00E-153
Ljwgs_033442.1	3.3.10.117	BMPR1 bone morphogenetic protein receptor, type I [EC:2.7.1.37]	ath:At5g02290	T1E22.50; protein kinase, putative [EC:2.7.1.37] [KO:K00870]	2.00E-52	YJL095w	COG0515	6.00E-20	BAK1_ARATH	ATP-binding;Glycoprotein;Kinase;Leucine-richrepeat;Membrane;Nucleotide-binding;Phosphorylation;Repeat;Serine/threonine-proteinkinase;Signal;Transferase;Transmembrane,BRASSINOSTEROID INSENSITIVE 1-associated receptor kinase 1 precursor (EC 2.7.1.37) (BRI1-associated receptor kinase 1) (Somatic embryogenesis receptor-like kinase 3).	6.00E-122	GO_ID:48604	TAIR|gene:2036635 SPTR:Q93ZS4 symbol:AT1G60800.1 [GO:0016301 "kinase activity" evidence=ISS] Pfam:PF00560 InterPro:IPR000719 InterPro:IPR008271 Pfam:PF00069 Prosite:PS00108 InterPro:IPR001611 InterPro:IPR007090 Prosite:PS00107 ProDom:PD000001 PROSITE:PS50011 PRINTS:PR00019 EMBL:AY056294 EMBL:AY150495 SPTR:Q93ZS4	2.00E-153
Ljwgs_033442.1	1.11.16.8	E2.7.1.- [EC:2.7.1.-] [COG:COG0515 COG1493]	ath:At5g02290	T1E22.50; protein kinase, putative [EC:2.7.1.37] [KO:K00870]	2.00E-52	YJL095w	COG0515	6.00E-20	BAK1_ARATH	ATP-binding;Glycoprotein;Kinase;Leucine-richrepeat;Membrane;Nucleotide-binding;Phosphorylation;Repeat;Serine/threonine-proteinkinase;Signal;Transferase;Transmembrane,BRASSINOSTEROID INSENSITIVE 1-associated receptor kinase 1 precursor (EC 2.7.1.37) (BRI1-associated receptor kinase 1) (Somatic embryogenesis receptor-like kinase 3).	6.00E-122	GO_ID:48604	TAIR|gene:2036635 SPTR:Q93ZS4 symbol:AT1G60800.1 [GO:0016301 "kinase activity" evidence=ISS] Pfam:PF00560 InterPro:IPR000719 InterPro:IPR008271 Pfam:PF00069 Prosite:PS00108 InterPro:IPR001611 InterPro:IPR007090 Prosite:PS00107 ProDom:PD000001 PROSITE:PS50011 PRINTS:PR00019 EMBL:AY056294 EMBL:AY150495 SPTR:Q93ZS4	2.00E-153
Ljwgs_033442.1	4.2.4	Cell cycle [CLASS:04110] [PATH:hsa04110] [COG:COG0515]	ath:At5g02290	T1E22.50; protein kinase, putative [EC:2.7.1.37] [KO:K00870]	2.00E-52	YJL095w	COG0515	6.00E-20	BAK1_ARATH	ATP-binding;Glycoprotein;Kinase;Leucine-richrepeat;Membrane;Nucleotide-binding;Phosphorylation;Repeat;Serine/threonine-proteinkinase;Signal;Transferase;Transmembrane,BRASSINOSTEROID INSENSITIVE 1-associated receptor kinase 1 precursor (EC 2.7.1.37) (BRI1-associated receptor kinase 1) (Somatic embryogenesis receptor-like kinase 3).	6.00E-122	GO_ID:48604	TAIR|gene:2036635 SPTR:Q93ZS4 symbol:AT1G60800.1 [GO:0016301 "kinase activity" evidence=ISS] Pfam:PF00560 InterPro:IPR000719 InterPro:IPR008271 Pfam:PF00069 Prosite:PS00108 InterPro:IPR001611 InterPro:IPR007090 Prosite:PS00107 ProDom:PD000001 PROSITE:PS50011 PRINTS:PR00019 EMBL:AY056294 EMBL:AY150495 SPTR:Q93ZS4	2.00E-153
Ljwgs_033442.1	3.2.2.1	Protein kinase [EC:2.7.1.37]	ath:At5g02290	T1E22.50; protein kinase, putative [EC:2.7.1.37] [KO:K00870]	2.00E-52	YJL095w	COG0515	6.00E-20	BAK1_ARATH	ATP-binding;Glycoprotein;Kinase;Leucine-richrepeat;Membrane;Nucleotide-binding;Phosphorylation;Repeat;Serine/threonine-proteinkinase;Signal;Transferase;Transmembrane,BRASSINOSTEROID INSENSITIVE 1-associated receptor kinase 1 precursor (EC 2.7.1.37) (BRI1-associated receptor kinase 1) (Somatic embryogenesis receptor-like kinase 3).	6.00E-122	GO_ID:48604	TAIR|gene:2036635 SPTR:Q93ZS4 symbol:AT1G60800.1 [GO:0016301 "kinase activity" evidence=ISS] Pfam:PF00560 InterPro:IPR000719 InterPro:IPR008271 Pfam:PF00069 Prosite:PS00108 InterPro:IPR001611 InterPro:IPR007090 Prosite:PS00107 ProDom:PD000001 PROSITE:PS50011 PRINTS:PR00019 EMBL:AY056294 EMBL:AY150495 SPTR:Q93ZS4	2.00E-153
[truncated: 699 more rows]
