# Supplementary material for: Dissection of Symbiosis and Organ Development by Integrated Transcriptome Analysis of Lotus japonicus Mutant and Wild-Type Plants
Source: PLoS One. 2009 Aug 7;4(8):e6556. doi: 10.1371/journal.pone.0006556 (PMC2717213; doi:10.1371/journal.pone.0006556)
Supplement: Folder S2 — Inoculation 1 day (2.85 MB ZIP) [file pone.0006556.s010.zip › S2.INOCULATION 1 DAY copy/2.1.Total transcript analysis copy/2.1.4/2.1.4.receptor.txt]

chr2.CM0102.27.1	3.3.3.6.13	GRIF glutamate receptor, ionotropic, other eukaryote	ath:At4g35290	F23E12.150; glutamate receptor family protein (GLR3.2) (GLUR2) [KO:K05387]	7.00E-84				GLR32_ARATH	Glycoprotein;Iontransport;Ionicchannel;Membrane;Multigenefamily;Receptor;Signal;Transmembrane;Transport,Glutamate receptor 3.2 precursor (Ligand-gated ion channel 3.2) (AtGluR2).	4.00E-84	GO_ID:17940	TAIR|gene:2827616 SPTR:Q7XJL2 symbol:AT2G17260.1 [GO:0006874 "calcium ion homeostasis" evidence=NAS] [GO:0009416 "response to light stimulus" evidence=IMP] InterPro:IPR001828 InterPro:IPR001320 InterPro:IPR001311 Pfam:PF01094 Pfam:PF00060 SMART:SM00079 EMBL:AF038557 EMBL:AF079999 EMBL:AC002329 PIR:T51132 PIR:T51133 GeneFarm:2529 SPTR:Q7XJL2	7.00E-83
chr1.CM0088.85	1.9.4.15	E2.7.1.- [EC:2.7.1.-] [COG:COG0515 COG1493]	ath:At5g02290	T1E22.50; protein kinase, putative [EC:2.7.1.37] [KO:K00870]	3.00E-46	YAR019c	COG0515	8.00E-20	SRK6_BRAOE	ATP-binding;Glycoprotein;Kinase;Membrane;Nucleotide-binding;Receptor;Self-incompatibility;Serine/threonine-proteinkinase;Signal;Transferase;Transmembrane,Putative serine/threonine-protein kinase receptor precursor (EC 2.7.1.37) (S-receptor kinase) (SRK).	5.00E-99	GO_ID:30110	TAIR|gene:2121675 SPTR:Q8GYA4 symbol:AT4G23180.1 [GO:0016301 "kinase activity" evidence=ISS] InterPro:IPR000719 InterPro:IPR008271 Pfam:PF00069 Prosite:PS00108 InterPro:IPR002902 Prosite:PS00107 Pfam:PF01657 ProDom:PD000001 PROSITE:PS50011 HSSP:P00523 EMBL:AK117765 EMBL:BT005954 SPTR:Q8GYA4	3.00E-143
chr1.CM0088.85	1.7.8.19	WAAY, rfaY lipopolysaccharide core biosynthesis protein RFAY [EC:2.7.-.-] [COG:COG0515]	ath:At5g02290	T1E22.50; protein kinase, putative [EC:2.7.1.37] [KO:K00870]	3.00E-46	YAR019c	COG0515	8.00E-20	SRK6_BRAOE	ATP-binding;Glycoprotein;Kinase;Membrane;Nucleotide-binding;Receptor;Self-incompatibility;Serine/threonine-proteinkinase;Signal;Transferase;Transmembrane,Putative serine/threonine-protein kinase receptor precursor (EC 2.7.1.37) (S-receptor kinase) (SRK).	5.00E-99	GO_ID:30110	TAIR|gene:2121675 SPTR:Q8GYA4 symbol:AT4G23180.1 [GO:0016301 "kinase activity" evidence=ISS] InterPro:IPR000719 InterPro:IPR008271 Pfam:PF00069 Prosite:PS00108 InterPro:IPR002902 Prosite:PS00107 Pfam:PF01657 ProDom:PD000001 PROSITE:PS50011 HSSP:P00523 EMBL:AK117765 EMBL:BT005954 SPTR:Q8GYA4	3.00E-143
chr1.CM0088.85	1.1.17.19	E2.7.1.- [EC:2.7.1.-] [COG:COG0515 COG1493]	ath:At5g02290	T1E22.50; protein kinase, putative [EC:2.7.1.37] [KO:K00870]	3.00E-46	YAR019c	COG0515	8.00E-20	SRK6_BRAOE	ATP-binding;Glycoprotein;Kinase;Membrane;Nucleotide-binding;Receptor;Self-incompatibility;Serine/threonine-proteinkinase;Signal;Transferase;Transmembrane,Putative serine/threonine-protein kinase receptor precursor (EC 2.7.1.37) (S-receptor kinase) (SRK).	5.00E-99	GO_ID:30110	TAIR|gene:2121675 SPTR:Q8GYA4 symbol:AT4G23180.1 [GO:0016301 "kinase activity" evidence=ISS] InterPro:IPR000719 InterPro:IPR008271 Pfam:PF00069 Prosite:PS00108 InterPro:IPR002902 Prosite:PS00107 Pfam:PF01657 ProDom:PD000001 PROSITE:PS50011 HSSP:P00523 EMBL:AK117765 EMBL:BT005954 SPTR:Q8GYA4	3.00E-143
chr1.CM0088.85	3.3.10.117	BMPR1 bone morphogenetic protein receptor, type I [EC:2.7.1.37]	ath:At5g02290	T1E22.50; protein kinase, putative [EC:2.7.1.37] [KO:K00870]	3.00E-46	YAR019c	COG0515	8.00E-20	SRK6_BRAOE	ATP-binding;Glycoprotein;Kinase;Membrane;Nucleotide-binding;Receptor;Self-incompatibility;Serine/threonine-proteinkinase;Signal;Transferase;Transmembrane,Putative serine/threonine-protein kinase receptor precursor (EC 2.7.1.37) (S-receptor kinase) (SRK).	5.00E-99	GO_ID:30110	TAIR|gene:2121675 SPTR:Q8GYA4 symbol:AT4G23180.1 [GO:0016301 "kinase activity" evidence=ISS] InterPro:IPR000719 InterPro:IPR008271 Pfam:PF00069 Prosite:PS00108 InterPro:IPR002902 Prosite:PS00107 Pfam:PF01657 ProDom:PD000001 PROSITE:PS50011 HSSP:P00523 EMBL:AK117765 EMBL:BT005954 SPTR:Q8GYA4	3.00E-143
chr1.CM0088.85	1.11.16.8	E2.7.1.- [EC:2.7.1.-] [COG:COG0515 COG1493]	ath:At5g02290	T1E22.50; protein kinase, putative [EC:2.7.1.37] [KO:K00870]	3.00E-46	YAR019c	COG0515	8.00E-20	SRK6_BRAOE	ATP-binding;Glycoprotein;Kinase;Membrane;Nucleotide-binding;Receptor;Self-incompatibility;Serine/threonine-proteinkinase;Signal;Transferase;Transmembrane,Putative serine/threonine-protein kinase receptor precursor (EC 2.7.1.37) (S-receptor kinase) (SRK).	5.00E-99	GO_ID:30110	TAIR|gene:2121675 SPTR:Q8GYA4 symbol:AT4G23180.1 [GO:0016301 "kinase activity" evidence=ISS] InterPro:IPR000719 InterPro:IPR008271 Pfam:PF00069 Prosite:PS00108 InterPro:IPR002902 Prosite:PS00107 Pfam:PF01657 ProDom:PD000001 PROSITE:PS50011 HSSP:P00523 EMBL:AK117765 EMBL:BT005954 SPTR:Q8GYA4	3.00E-143
chr1.CM0088.85	4.2.4	Cell cycle [CLASS:04110] [PATH:hsa04110] [COG:COG0515]	ath:At5g02290	T1E22.50; protein kinase, putative [EC:2.7.1.37] [KO:K00870]	3.00E-46	YAR019c	COG0515	8.00E-20	SRK6_BRAOE	ATP-binding;Glycoprotein;Kinase;Membrane;Nucleotide-binding;Receptor;Self-incompatibility;Serine/threonine-proteinkinase;Signal;Transferase;Transmembrane,Putative serine/threonine-protein kinase receptor precursor (EC 2.7.1.37) (S-receptor kinase) (SRK).	5.00E-99	GO_ID:30110	TAIR|gene:2121675 SPTR:Q8GYA4 symbol:AT4G23180.1 [GO:0016301 "kinase activity" evidence=ISS] InterPro:IPR000719 InterPro:IPR008271 Pfam:PF00069 Prosite:PS00108 InterPro:IPR002902 Prosite:PS00107 Pfam:PF01657 ProDom:PD000001 PROSITE:PS50011 HSSP:P00523 EMBL:AK117765 EMBL:BT005954 SPTR:Q8GYA4	3.00E-143
chr1.CM0088.85	3.2.2.1	Protein kinase [EC:2.7.1.37]	ath:At5g02290	T1E22.50; protein kinase, putative [EC:2.7.1.37] [KO:K00870]	3.00E-46	YAR019c	COG0515	8.00E-20	SRK6_BRAOE	ATP-binding;Glycoprotein;Kinase;Membrane;Nucleotide-binding;Receptor;Self-incompatibility;Serine/threonine-proteinkinase;Signal;Transferase;Transmembrane,Putative serine/threonine-protein kinase receptor precursor (EC 2.7.1.37) (S-receptor kinase) (SRK).	5.00E-99	GO_ID:30110	TAIR|gene:2121675 SPTR:Q8GYA4 symbol:AT4G23180.1 [GO:0016301 "kinase activity" evidence=ISS] InterPro:IPR000719 InterPro:IPR008271 Pfam:PF00069 Prosite:PS00108 InterPro:IPR002902 Prosite:PS00107 Pfam:PF01657 ProDom:PD000001 PROSITE:PS50011 HSSP:P00523 EMBL:AK117765 EMBL:BT005954 SPTR:Q8GYA4	3.00E-143
Ljwgs_060784.1	1.9.4.15	E2.7.1.- [EC:2.7.1.-] [COG:COG0515 COG1493]	ath:At5g02290	T1E22.50; protein kinase, putative [EC:2.7.1.37] [KO:K00870]	9.00E-35	YNL298w_2	COG0515	1.00E-13	BAK1_ARATH	ATP-binding;Glycoprotein;Kinase;Leucine-richrepeat;Membrane;Nucleotide-binding;Phosphorylation;Repeat;Serine/threonine-proteinkinase;Signal;Transferase;Transmembrane,BRASSINOSTEROID INSENSITIVE 1-associated receptor kinase 1 precursor (EC 2.7.1.37) (BRI1-associated receptor kinase 1) (Somatic embryogenesis receptor-like kinase 3).	2.00E-87	GO_ID:2603	TAIR|gene:2119259 SPTR:Q94F62 symbol:AT4G33430.1 [GO:0016301 "kinase activity" evidence=ISS] Pfam:PF00560 InterPro:IPR000719 InterPro:IPR008271 Pfam:PF00069 Prosite:PS00108 InterPro:IPR001611 InterPro:IPR007090 Prosite:PS00107 ProDom:PD000001 PROSITE:PS50011 PRINTS:PR00019 HSSP:P06213 EMBL:AL161583 EMBL:AL035678 EMBL:AF384970 GeneFarm:511 SPTR:Q94F62	8.00E-88
Ljwgs_060784.1	1.7.8.19	WAAY, rfaY lipopolysaccharide core biosynthesis protein RFAY [EC:2.7.-.-] [COG:COG0515]	ath:At5g02290	T1E22.50; protein kinase, putative [EC:2.7.1.37] [KO:K00870]	9.00E-35	YNL298w_2	COG0515	1.00E-13	BAK1_ARATH	ATP-binding;Glycoprotein;Kinase;Leucine-richrepeat;Membrane;Nucleotide-binding;Phosphorylation;Repeat;Serine/threonine-proteinkinase;Signal;Transferase;Transmembrane,BRASSINOSTEROID INSENSITIVE 1-associated receptor kinase 1 precursor (EC 2.7.1.37) (BRI1-associated receptor kinase 1) (Somatic embryogenesis receptor-like kinase 3).	2.00E-87	GO_ID:2603	TAIR|gene:2119259 SPTR:Q94F62 symbol:AT4G33430.1 [GO:0016301 "kinase activity" evidence=ISS] Pfam:PF00560 InterPro:IPR000719 InterPro:IPR008271 Pfam:PF00069 Prosite:PS00108 InterPro:IPR001611 InterPro:IPR007090 Prosite:PS00107 ProDom:PD000001 PROSITE:PS50011 PRINTS:PR00019 HSSP:P06213 EMBL:AL161583 EMBL:AL035678 EMBL:AF384970 GeneFarm:511 SPTR:Q94F62	8.00E-88
Ljwgs_060784.1	1.1.17.19	E2.7.1.- [EC:2.7.1.-] [COG:COG0515 COG1493]	ath:At5g02290	T1E22.50; protein kinase, putative [EC:2.7.1.37] [KO:K00870]	9.00E-35	YNL298w_2	COG0515	1.00E-13	BAK1_ARATH	ATP-binding;Glycoprotein;Kinase;Leucine-richrepeat;Membrane;Nucleotide-binding;Phosphorylation;Repeat;Serine/threonine-proteinkinase;Signal;Transferase;Transmembrane,BRASSINOSTEROID INSENSITIVE 1-associated receptor kinase 1 precursor (EC 2.7.1.37) (BRI1-associated receptor kinase 1) (Somatic embryogenesis receptor-like kinase 3).	2.00E-87	GO_ID:2603	TAIR|gene:2119259 SPTR:Q94F62 symbol:AT4G33430.1 [GO:0016301 "kinase activity" evidence=ISS] Pfam:PF00560 InterPro:IPR000719 InterPro:IPR008271 Pfam:PF00069 Prosite:PS00108 InterPro:IPR001611 InterPro:IPR007090 Prosite:PS00107 ProDom:PD000001 PROSITE:PS50011 PRINTS:PR00019 HSSP:P06213 EMBL:AL161583 EMBL:AL035678 EMBL:AF384970 GeneFarm:511 SPTR:Q94F62	8.00E-88
Ljwgs_060784.1	3.3.10.117	BMPR1 bone morphogenetic protein receptor, type I [EC:2.7.1.37]	ath:At5g02290	T1E22.50; protein kinase, putative [EC:2.7.1.37] [KO:K00870]	9.00E-35	YNL298w_2	COG0515	1.00E-13	BAK1_ARATH	ATP-binding;Glycoprotein;Kinase;Leucine-richrepeat;Membrane;Nucleotide-binding;Phosphorylation;Repeat;Serine/threonine-proteinkinase;Signal;Transferase;Transmembrane,BRASSINOSTEROID INSENSITIVE 1-associated receptor kinase 1 precursor (EC 2.7.1.37) (BRI1-associated receptor kinase 1) (Somatic embryogenesis receptor-like kinase 3).	2.00E-87	GO_ID:2603	TAIR|gene:2119259 SPTR:Q94F62 symbol:AT4G33430.1 [GO:0016301 "kinase activity" evidence=ISS] Pfam:PF00560 InterPro:IPR000719 InterPro:IPR008271 Pfam:PF00069 Prosite:PS00108 InterPro:IPR001611 InterPro:IPR007090 Prosite:PS00107 ProDom:PD000001 PROSITE:PS50011 PRINTS:PR00019 HSSP:P06213 EMBL:AL161583 EMBL:AL035678 EMBL:AF384970 GeneFarm:511 SPTR:Q94F62	8.00E-88
Ljwgs_060784.1	1.11.16.8	E2.7.1.- [EC:2.7.1.-] [COG:COG0515 COG1493]	ath:At5g02290	T1E22.50; protein kinase, putative [EC:2.7.1.37] [KO:K00870]	9.00E-35	YNL298w_2	COG0515	1.00E-13	BAK1_ARATH	ATP-binding;Glycoprotein;Kinase;Leucine-richrepeat;Membrane;Nucleotide-binding;Phosphorylation;Repeat;Serine/threonine-proteinkinase;Signal;Transferase;Transmembrane,BRASSINOSTEROID INSENSITIVE 1-associated receptor kinase 1 precursor (EC 2.7.1.37) (BRI1-associated receptor kinase 1) (Somatic embryogenesis receptor-like kinase 3).	2.00E-87	GO_ID:2603	TAIR|gene:2119259 SPTR:Q94F62 symbol:AT4G33430.1 [GO:0016301 "kinase activity" evidence=ISS] Pfam:PF00560 InterPro:IPR000719 InterPro:IPR008271 Pfam:PF00069 Prosite:PS00108 InterPro:IPR001611 InterPro:IPR007090 Prosite:PS00107 ProDom:PD000001 PROSITE:PS50011 PRINTS:PR00019 HSSP:P06213 EMBL:AL161583 EMBL:AL035678 EMBL:AF384970 GeneFarm:511 SPTR:Q94F62	8.00E-88
Ljwgs_060784.1	4.2.4	Cell cycle [CLASS:04110] [PATH:hsa04110] [COG:COG0515]	ath:At5g02290	T1E22.50; protein kinase, putative [EC:2.7.1.37] [KO:K00870]	9.00E-35	YNL298w_2	COG0515	1.00E-13	BAK1_ARATH	ATP-binding;Glycoprotein;Kinase;Leucine-richrepeat;Membrane;Nucleotide-binding;Phosphorylation;Repeat;Serine/threonine-proteinkinase;Signal;Transferase;Transmembrane,BRASSINOSTEROID INSENSITIVE 1-associated receptor kinase 1 precursor (EC 2.7.1.37) (BRI1-associated receptor kinase 1) (Somatic embryogenesis receptor-like kinase 3).	2.00E-87	GO_ID:2603	TAIR|gene:2119259 SPTR:Q94F62 symbol:AT4G33430.1 [GO:0016301 "kinase activity" evidence=ISS] Pfam:PF00560 InterPro:IPR000719 InterPro:IPR008271 Pfam:PF00069 Prosite:PS00108 InterPro:IPR001611 InterPro:IPR007090 Prosite:PS00107 ProDom:PD000001 PROSITE:PS50011 PRINTS:PR00019 HSSP:P06213 EMBL:AL161583 EMBL:AL035678 EMBL:AF384970 GeneFarm:511 SPTR:Q94F62	8.00E-88
Ljwgs_060784.1	3.2.2.1	Protein kinase [EC:2.7.1.37]	ath:At5g02290	T1E22.50; protein kinase, putative [EC:2.7.1.37] [KO:K00870]	9.00E-35	YNL298w_2	COG0515	1.00E-13	BAK1_ARATH	ATP-binding;Glycoprotein;Kinase;Leucine-richrepeat;Membrane;Nucleotide-binding;Phosphorylation;Repeat;Serine/threonine-proteinkinase;Signal;Transferase;Transmembrane,BRASSINOSTEROID INSENSITIVE 1-associated receptor kinase 1 precursor (EC 2.7.1.37) (BRI1-associated receptor kinase 1) (Somatic embryogenesis receptor-like kinase 3).	2.00E-87	GO_ID:2603	TAIR|gene:2119259 SPTR:Q94F62 symbol:AT4G33430.1 [GO:0016301 "kinase activity" evidence=ISS] Pfam:PF00560 InterPro:IPR000719 InterPro:IPR008271 Pfam:PF00069 Prosite:PS00108 InterPro:IPR001611 InterPro:IPR007090 Prosite:PS00107 ProDom:PD000001 PROSITE:PS50011 PRINTS:PR00019 HSSP:P06213 EMBL:AL161583 EMBL:AL035678 EMBL:AF384970 GeneFarm:511 SPTR:Q94F62	8.00E-88
Ljwgs_140736.1	3.3.10.117	BMPR1 bone morphogenetic protein receptor, type I [EC:2.7.1.37]	ath:At1g32750	F6N18.13; HAC13 protein (HAC13) [KO:K03125]	6.00E-37				TAF1_HUMAN	3D-structure;Alternativesplicing;ATP-binding;Bromodomain;Cellcycle;DNA-binding;Kinase;Nuclearprotein;Nucleotide-binding;Phosphorylation;Polymorphism;Repeat;Serine/threonine-proteinkinase;Transcription;Transcriptionregulation;Transferase,Transcription initiation factor TFIID subunit 1 (EC 2.7.1.37) (Transcription initiation factor TFIID 250 kDa subunit) (TAF(II)250) (TAFII-250) (TAFII250) (TBP-ass…	4.00E-13	GO_ID:2997	TAIR|gene:2035573 SPTR:Q8LRK9 symbol:AT1G32750.1 [GO:0003677 "DNA binding" evidence=ISS] [GO:0006512 "ubiquitin cycle" evidence=ISS] Pfam:PF00439 Pfam:PF00240 InterPro:IPR001487 InterPro:IPR000626 GO:GO:0005634 PRINTS:PR00503 PROSITE:PS00633 PROSITE:PS50014 HSSP:Q92830 SMART:SM00297 PROSITE:PS50053 SMART:SM00213 EMBL:AF510669 SPTR:Q8LRK9	1.00E-37
chr4.CM0079.30	1.10.9.7	E3.1.1.-, aes esterase / lipase [EC:3.1.1.-] [COG:COG0657] [GO:0016298]	bur:Bcep18194_C6777	lipolytic enzyme [EC:3.1.1.3] [KO:K01046]	3.00E-15	Rv1400c	COG0657	2.00E-19	GI1L3_ARATH	Gibberellinsignalingpathway;Hydrolase;Nuclearprotein;Receptor,Probable gibberellin receptor GID1L3 (EC 3.-.-.-) (GID1-like protein 3).	3.00E-25	GO_ID:17377	TAIR|gene:2114449 SPTR:Q9SMN0 symbol:AT3G48690.1 [GO:0000004 "biological process unknown" evidence=ND] [GO:0008372 "cellular component unknown" evidence=ND] InterPro:IPR000379 EMBL:AL133315 EMBL:BT015037 PIR:T46213 SPTR:Q9SMN0	5.00E-77
chr4.CM0079.30	1.1.14.16	E3.1.1.-, aes esterase / lipase [EC:3.1.1.-] [COG:COG0657] [GO:0016298]	bur:Bcep18194_C6777	lipolytic enzyme [EC:3.1.1.3] [KO:K01046]	3.00E-15	Rv1400c	COG0657	2.00E-19	GI1L3_ARATH	Gibberellinsignalingpathway;Hydrolase;Nuclearprotein;Receptor,Probable gibberellin receptor GID1L3 (EC 3.-.-.-) (GID1-like protein 3).	3.00E-25	GO_ID:17377	TAIR|gene:2114449 SPTR:Q9SMN0 symbol:AT3G48690.1 [GO:0000004 "biological process unknown" evidence=ND] [GO:0008372 "cellular component unknown" evidence=ND] InterPro:IPR000379 EMBL:AL133315 EMBL:BT015037 PIR:T46213 SPTR:Q9SMN0	5.00E-77
chr4.CM0079.30	1.3.9.19	E3.1.1.3 triacylglycerol lipase [EC:3.1.1.3] [COG:COG1075] [GO:0004806]	bur:Bcep18194_C6777	lipolytic enzyme [EC:3.1.1.3] [KO:K01046]	3.00E-15	Rv1400c	COG0657	2.00E-19	GI1L3_ARATH	Gibberellinsignalingpathway;Hydrolase;Nuclearprotein;Receptor,Probable gibberellin receptor GID1L3 (EC 3.-.-.-) (GID1-like protein 3).	3.00E-25	GO_ID:17377	TAIR|gene:2114449 SPTR:Q9SMN0 symbol:AT3G48690.1 [GO:0000004 "biological process unknown" evidence=ND] [GO:0008372 "cellular component unknown" evidence=ND] InterPro:IPR000379 EMBL:AL133315 EMBL:BT015037 PIR:T46213 SPTR:Q9SMN0	5.00E-77
chr4.CM0079.30	1.11.7.12	E3.1.1.-, aes esterase / lipase [EC:3.1.1.-] [COG:COG0657] [GO:0016298]	bur:Bcep18194_C6777	lipolytic enzyme [EC:3.1.1.3] [KO:K01046]	3.00E-15	Rv1400c	COG0657	2.00E-19	GI1L3_ARATH	Gibberellinsignalingpathway;Hydrolase;Nuclearprotein;Receptor,Probable gibberellin receptor GID1L3 (EC 3.-.-.-) (GID1-like protein 3).	3.00E-25	GO_ID:17377	TAIR|gene:2114449 SPTR:Q9SMN0 symbol:AT3G48690.1 [GO:0000004 "biological process unknown" evidence=ND] [GO:0008372 "cellular component unknown" evidence=ND] InterPro:IPR000379 EMBL:AL133315 EMBL:BT015037 PIR:T46213 SPTR:Q9SMN0	5.00E-77
chr2.CM0803.29	3.3.10.117	BMPR1 bone morphogenetic protein receptor, type I [EC:2.7.1.37]	ath:At1g32750	F6N18.13; HAC13 protein (HAC13) [KO:K03125]	0				TAF1_HUMAN	3D-structure;Alternativesplicing;ATP-binding;Bromodomain;Cellcycle;DNA-binding;Kinase;Nuclearprotein;Nucleotide-binding;Phosphorylation;Polymorphism;Repeat;Serine/threonine-proteinkinase;Transcription;Transcriptionregulation;Transferase,Transcription initiation factor TFIID subunit 1 (EC 2.7.1.37) (Transcription initiation factor TFIID 250 kDa subunit) (TAF(II)250) (TAFII-250) (TAFII250) (TBP-ass…	8.00E-71	GO_ID:2997	TAIR|gene:2035573 SPTR:Q8LRK9 symbol:AT1G32750.1 [GO:0003677 "DNA binding" evidence=ISS] [GO:0006512 "ubiquitin cycle" evidence=ISS] Pfam:PF00439 Pfam:PF00240 InterPro:IPR001487 InterPro:IPR000626 GO:GO:0005634 PRINTS:PR00503 PROSITE:PS00633 PROSITE:PS50014 HSSP:Q92830 SMART:SM00297 PROSITE:PS50053 SMART:SM00213 EMBL:AF510669 SPTR:Q8LRK9	0
Ljwgs_049441.1	99.1.3.1.95	EC 3.-.-.-							GI1L2_ARATH	Gibberellinsignalingpathway;Hydrolase;Nuclearprotein;Receptor,Probable gibberellin receptor GID1L2 (EC 3.-.-.-) (GID1-like protein 2).	2.00E-11	GO_ID:33017	TAIR|gene:2015412 SPTR:Q9SX78 symbol:AT1G47480.1 [GO:0000004 "biological process unknown" evidence=ND] [GO:0008372 "cellular component unknown" evidence=ND] InterPro:IPR000379 EMBL:AC007519 PIR:A96515 SPTR:Q9SX78	9.00E-29
Ljwgs_049441.1	99.1.4.1971	GO_ID:33017							GI1L2_ARATH	Gibberellinsignalingpathway;Hydrolase;Nuclearprotein;Receptor,Probable gibberellin receptor GID1L2 (EC 3.-.-.-) (GID1-like protein 2).	2.00E-11	GO_ID:33017	TAIR|gene:2015412 SPTR:Q9SX78 symbol:AT1G47480.1 [GO:0000004 "biological process unknown" evidence=ND] [GO:0008372 "cellular component unknown" evidence=ND] InterPro:IPR000379 EMBL:AC007519 PIR:A96515 SPTR:Q9SX78	9.00E-29
chr1.CM0760.8	99.1.4.4723	GO_ID:32609							ZN363_MOUSE	Metal-binding;Zinc;Zinc-finger,RING finger and CHY zinc finger domain containing protein 1 (Zinc finger protein 363) (CH-rich interacting match with PLAG1) (Androgen receptor N-terminal-interacting protein).	5.00E-67	GO_ID:32609	TAIR|gene:2172655 SPTR:Q9FFB6 symbol:AT5G22920.1 [GO:0008270 "zinc ion binding" evidence=ISS] InterPro:IPR001841 Pfam:PF00097 InterPro:IPR008913 Pfam:PF05495 PROSITE:PS50089 SMART:SM00184 HSSP:Q9LRB7 EMBL:AB005243 EMBL:AY052362 EMBL:BT002635 SPTR:Q9FFB6	6.00E-121
chr1.CM0760.8	99.1.3.2.1813	ZN363_MOUSE							ZN363_MOUSE	Metal-binding;Zinc;Zinc-finger,RING finger and CHY zinc finger domain containing protein 1 (Zinc finger protein 363) (CH-rich interacting match with PLAG1) (Androgen receptor N-terminal-interacting protein).	5.00E-67	GO_ID:32609	TAIR|gene:2172655 SPTR:Q9FFB6 symbol:AT5G22920.1 [GO:0008270 "zinc ion binding" evidence=ISS] InterPro:IPR001841 Pfam:PF00097 InterPro:IPR008913 Pfam:PF05495 PROSITE:PS50089 SMART:SM00184 HSSP:Q9LRB7 EMBL:AB005243 EMBL:AY052362 EMBL:BT002635 SPTR:Q9FFB6	6.00E-121
chr3.TM0859.13	1.9.4.15	E2.7.1.- [EC:2.7.1.-] [COG:COG0515 COG1493]	ath:At5g02290	T1E22.50; protein kinase, putative [EC:2.7.1.37] [KO:K00870]	2.00E-48	YAR019c	COG0515	2.00E-17	SRK6_BRAOE	ATP-binding;Glycoprotein;Kinase;Membrane;Nucleotide-binding;Receptor;Self-incompatibility;Serine/threonine-proteinkinase;Signal;Transferase;Transmembrane,Putative serine/threonine-protein kinase receptor precursor (EC 2.7.1.37) (S-receptor kinase) (SRK).	0	GO_ID:16809	TAIR|gene:2131683 SPTR:O81832 symbol:AT4G27290.1 [GO:0004672 "protein kinase activity" evidence=ISS] InterPro:IPR000719 InterPro:IPR008271 Prosite:PS00108 InterPro:IPR000742 InterPro:IPR003609 InterPro:IPR000858 InterPro:IPR001480 Pfam:PF01453 ProDom:PD000001 PROSITE:PS50011 PROSITE:PS50026 PROSITE:PS50948 HSSP:P00523 SMART:SM00473 Pfam:PF00954 SMART:SM00108 PROSITE:PS50927 EMBL:AL161566 EMBL:AL0…	0
chr3.TM0859.13	1.7.8.19	WAAY, rfaY lipopolysaccharide core biosynthesis protein RFAY [EC:2.7.-.-] [COG:COG0515]	ath:At5g02290	T1E22.50; protein kinase, putative [EC:2.7.1.37] [KO:K00870]	2.00E-48	YAR019c	COG0515	2.00E-17	SRK6_BRAOE	ATP-binding;Glycoprotein;Kinase;Membrane;Nucleotide-binding;Receptor;Self-incompatibility;Serine/threonine-proteinkinase;Signal;Transferase;Transmembrane,Putative serine/threonine-protein kinase receptor precursor (EC 2.7.1.37) (S-receptor kinase) (SRK).	0	GO_ID:16809	TAIR|gene:2131683 SPTR:O81832 symbol:AT4G27290.1 [GO:0004672 "protein kinase activity" evidence=ISS] InterPro:IPR000719 InterPro:IPR008271 Prosite:PS00108 InterPro:IPR000742 InterPro:IPR003609 InterPro:IPR000858 InterPro:IPR001480 Pfam:PF01453 ProDom:PD000001 PROSITE:PS50011 PROSITE:PS50026 PROSITE:PS50948 HSSP:P00523 SMART:SM00473 Pfam:PF00954 SMART:SM00108 PROSITE:PS50927 EMBL:AL161566 EMBL:AL0…	0
chr3.TM0859.13	1.1.17.19	E2.7.1.- [EC:2.7.1.-] [COG:COG0515 COG1493]	ath:At5g02290	T1E22.50; protein kinase, putative [EC:2.7.1.37] [KO:K00870]	2.00E-48	YAR019c	COG0515	2.00E-17	SRK6_BRAOE	ATP-binding;Glycoprotein;Kinase;Membrane;Nucleotide-binding;Receptor;Self-incompatibility;Serine/threonine-proteinkinase;Signal;Transferase;Transmembrane,Putative serine/threonine-protein kinase receptor precursor (EC 2.7.1.37) (S-receptor kinase) (SRK).	0	GO_ID:16809	TAIR|gene:2131683 SPTR:O81832 symbol:AT4G27290.1 [GO:0004672 "protein kinase activity" evidence=ISS] InterPro:IPR000719 InterPro:IPR008271 Prosite:PS00108 InterPro:IPR000742 InterPro:IPR003609 InterPro:IPR000858 InterPro:IPR001480 Pfam:PF01453 ProDom:PD000001 PROSITE:PS50011 PROSITE:PS50026 PROSITE:PS50948 HSSP:P00523 SMART:SM00473 Pfam:PF00954 SMART:SM00108 PROSITE:PS50927 EMBL:AL161566 EMBL:AL0…	0
chr3.TM0859.13	3.3.10.117	BMPR1 bone morphogenetic protein receptor, type I [EC:2.7.1.37]	ath:At5g02290	T1E22.50; protein kinase, putative [EC:2.7.1.37] [KO:K00870]	2.00E-48	YAR019c	COG0515	2.00E-17	SRK6_BRAOE	ATP-binding;Glycoprotein;Kinase;Membrane;Nucleotide-binding;Receptor;Self-incompatibility;Serine/threonine-proteinkinase;Signal;Transferase;Transmembrane,Putative serine/threonine-protein kinase receptor precursor (EC 2.7.1.37) (S-receptor kinase) (SRK).	0	GO_ID:16809	TAIR|gene:2131683 SPTR:O81832 symbol:AT4G27290.1 [GO:0004672 "protein kinase activity" evidence=ISS] InterPro:IPR000719 InterPro:IPR008271 Prosite:PS00108 InterPro:IPR000742 InterPro:IPR003609 InterPro:IPR000858 InterPro:IPR001480 Pfam:PF01453 ProDom:PD000001 PROSITE:PS50011 PROSITE:PS50026 PROSITE:PS50948 HSSP:P00523 SMART:SM00473 Pfam:PF00954 SMART:SM00108 PROSITE:PS50927 EMBL:AL161566 EMBL:AL0…	0
chr3.TM0859.13	1.11.16.8	E2.7.1.- [EC:2.7.1.-] [COG:COG0515 COG1493]	ath:At5g02290	T1E22.50; protein kinase, putative [EC:2.7.1.37] [KO:K00870]	2.00E-48	YAR019c	COG0515	2.00E-17	SRK6_BRAOE	ATP-binding;Glycoprotein;Kinase;Membrane;Nucleotide-binding;Receptor;Self-incompatibility;Serine/threonine-proteinkinase;Signal;Transferase;Transmembrane,Putative serine/threonine-protein kinase receptor precursor (EC 2.7.1.37) (S-receptor kinase) (SRK).	0	GO_ID:16809	TAIR|gene:2131683 SPTR:O81832 symbol:AT4G27290.1 [GO:0004672 "protein kinase activity" evidence=ISS] InterPro:IPR000719 InterPro:IPR008271 Prosite:PS00108 InterPro:IPR000742 InterPro:IPR003609 InterPro:IPR000858 InterPro:IPR001480 Pfam:PF01453 ProDom:PD000001 PROSITE:PS50011 PROSITE:PS50026 PROSITE:PS50948 HSSP:P00523 SMART:SM00473 Pfam:PF00954 SMART:SM00108 PROSITE:PS50927 EMBL:AL161566 EMBL:AL0…	0
chr3.TM0859.13	4.2.4	Cell cycle [CLASS:04110] [PATH:hsa04110] [COG:COG0515]	ath:At5g02290	T1E22.50; protein kinase, putative [EC:2.7.1.37] [KO:K00870]	2.00E-48	YAR019c	COG0515	2.00E-17	SRK6_BRAOE	ATP-binding;Glycoprotein;Kinase;Membrane;Nucleotide-binding;Receptor;Self-incompatibility;Serine/threonine-proteinkinase;Signal;Transferase;Transmembrane,Putative serine/threonine-protein kinase receptor precursor (EC 2.7.1.37) (S-receptor kinase) (SRK).	0	GO_ID:16809	TAIR|gene:2131683 SPTR:O81832 symbol:AT4G27290.1 [GO:0004672 "protein kinase activity" evidence=ISS] InterPro:IPR000719 InterPro:IPR008271 Prosite:PS00108 InterPro:IPR000742 InterPro:IPR003609 InterPro:IPR000858 InterPro:IPR001480 Pfam:PF01453 ProDom:PD000001 PROSITE:PS50011 PROSITE:PS50026 PROSITE:PS50948 HSSP:P00523 SMART:SM00473 Pfam:PF00954 SMART:SM00108 PROSITE:PS50927 EMBL:AL161566 EMBL:AL0…	0
chr3.TM0859.13	3.2.2.1	Protein kinase [EC:2.7.1.37]	ath:At5g02290	T1E22.50; protein kinase, putative [EC:2.7.1.37] [KO:K00870]	2.00E-48	YAR019c	COG0515	2.00E-17	SRK6_BRAOE	ATP-binding;Glycoprotein;Kinase;Membrane;Nucleotide-binding;Receptor;Self-incompatibility;Serine/threonine-proteinkinase;Signal;Transferase;Transmembrane,Putative serine/threonine-protein kinase receptor precursor (EC 2.7.1.37) (S-receptor kinase) (SRK).	0	GO_ID:16809	TAIR|gene:2131683 SPTR:O81832 symbol:AT4G27290.1 [GO:0004672 "protein kinase activity" evidence=ISS] InterPro:IPR000719 InterPro:IPR008271 Prosite:PS00108 InterPro:IPR000742 InterPro:IPR003609 InterPro:IPR000858 InterPro:IPR001480 Pfam:PF01453 ProDom:PD000001 PROSITE:PS50011 PROSITE:PS50026 PROSITE:PS50948 HSSP:P00523 SMART:SM00473 Pfam:PF00954 SMART:SM00108 PROSITE:PS50927 EMBL:AL161566 EMBL:AL0…	0
Ljwgs_116701.1	3.3.10.117	BMPR1 bone morphogenetic protein receptor, type I [EC:2.7.1.37]	ath:At4g28490	F20O9.180; leucine-rich repeat transmembrane protein kinase, putative [EC:2.7.1.37] [KO:K00870]	3.00E-11				SRK6_BRAOE	ATP-binding;Glycoprotein;Kinase;Membrane;Nucleotide-binding;Receptor;Self-incompatibility;Serine/threonine-proteinkinase;Signal;Transferase;Transmembrane,Putative serine/threonine-protein kinase receptor precursor (EC 2.7.1.37) (S-receptor kinase) (SRK).	4.00E-17	GO_ID:3167	TAIR|gene:3701931 SPTR:Q8LF75 symbol:AT3G09010.1 [GO:0008372 "cellular component unknown" evidence=ND] [GO:0016301 "kinase activity" evidence=ISS] InterPro:IPR000719 InterPro:IPR008271 Pfam:PF00069 Prosite:PS00108 InterPro:IPR002034 Prosite:PS00107 ProDom:PD000001 PROSITE:PS50011 HSSP:P06239 PROSITE:PS00815 EMBL:AY085009 SPTR:Q8LF75	4.00E-22
Ljwgs_116701.1	3.2.2.1	Protein kinase [EC:2.7.1.37]	ath:At4g28490	F20O9.180; leucine-rich repeat transmembrane protein kinase, putative [EC:2.7.1.37] [KO:K00870]	3.00E-11				SRK6_BRAOE	ATP-binding;Glycoprotein;Kinase;Membrane;Nucleotide-binding;Receptor;Self-incompatibility;Serine/threonine-proteinkinase;Signal;Transferase;Transmembrane,Putative serine/threonine-protein kinase receptor precursor (EC 2.7.1.37) (S-receptor kinase) (SRK).	4.00E-17	GO_ID:3167	TAIR|gene:3701931 SPTR:Q8LF75 symbol:AT3G09010.1 [GO:0008372 "cellular component unknown" evidence=ND] [GO:0016301 "kinase activity" evidence=ISS] InterPro:IPR000719 InterPro:IPR008271 Pfam:PF00069 Prosite:PS00108 InterPro:IPR002034 Prosite:PS00107 ProDom:PD000001 PROSITE:PS50011 HSSP:P06239 PROSITE:PS00815 EMBL:AY085009 SPTR:Q8LF75	4.00E-22
chr5.CM0788.55.1	3.3.10.117	BMPR1 bone morphogenetic protein receptor, type I [EC:2.7.1.37]	lma:LmjF07.0900	serine/threonine kinase, putative [EC:2.7.1.-] [KO:K07198]	7.00E-72	YDR477w_1	COG0515	2.00E-57	CPK11_ARATH	ATP-binding;Kinase;Nucleotide-binding;Serine/threonine-proteinkinase;Transferase,CBL-interacting serine/threonine-protein kinase 11 (EC 2.7.1.37) (SOS2-like protein kinase PKS5) (SOS-interacting protein 4) (SNF1- related kinase 3.22).	3.00E-130	GO_ID:18229	TAIR|gene:2065780 SPTR:O22932 symbol:AT2G30360.1 [GO:0016301 "kinase activity" evidence=ISS] InterPro:IPR000719 InterPro:IPR002290 InterPro:IPR008271 Pfam:PF00069 Prosite:PS00108 InterPro:IPR004041 Prosite:PS00107 Pfam:PF03822 ProDom:PD000001 PROSITE:PS50011 SMART:SM00220 HSSP:P24941 PROSITE:PS50816 EMBL:AC002338 EMBL:AF295666 EMBL:AF339146 EMBL:AF370595 EMBL:AF428398 EMBL:BT002478 EMBL:BT006582 …	1.00E-130
chr1.CM0063.60	3.1.3.3.5	ADIC arginine:agmatine antiporter [COG:COG0531]	bcz:BCZK0506	amino acid permease (amino acid transporter) [KO:K03294]	6.00E-14	Rv2320c	COG0531	2.00E-12	CTR1_HUMAN	Amino-acidtransport;Directproteinsequencing;Glycoprotein;Membrane;Receptor;Transmembrane;Transport,High-affinity cationic amino acid transporter-1 (CAT-1) (CAT1) (System Y+ basic amino acid transporter) (Ecotropic retroviral leukemia receptor homolog) (ERR) (Ecotropic retrovirus receptor homolog).	3.00E-13	GO_ID:30187	TIGR_CMR|BA0593 SPTR:Q81VA5 symbol:BA0593 "amino acid permease family protein" [GO:0006865 "amino acid transport" evidence=ISS] [GO:0015359 "amino acid permease activity" evidence=ISS] InterPro:IPR002293 InterPro:IPR004841 Pfam:PF00324 GO:GO:0006810 GO:GO:0016020 EMBL:AE017334 EMBL:AE017225 EMBL:AE017026 TIGR:BA0593 TIGR:GBAA0593 SPTR:Q81VA5	3.00E-14
chr1.CM0063.60	3.1.3.3.3	CADB cadaverine:lysine antiporter [COG:COG0531]	bcz:BCZK0506	amino acid permease (amino acid transporter) [KO:K03294]	6.00E-14	Rv2320c	COG0531	2.00E-12	CTR1_HUMAN	Amino-acidtransport;Directproteinsequencing;Glycoprotein;Membrane;Receptor;Transmembrane;Transport,High-affinity cationic amino acid transporter-1 (CAT-1) (CAT1) (System Y+ basic amino acid transporter) (Ecotropic retroviral leukemia receptor homolog) (ERR) (Ecotropic retrovirus receptor homolog).	3.00E-13	GO_ID:30187	TIGR_CMR|BA0593 SPTR:Q81VA5 symbol:BA0593 "amino acid permease family protein" [GO:0006865 "amino acid transport" evidence=ISS] [GO:0015359 "amino acid permease activity" evidence=ISS] InterPro:IPR002293 InterPro:IPR004841 Pfam:PF00324 GO:GO:0006810 GO:GO:0016020 EMBL:AE017334 EMBL:AE017225 EMBL:AE017026 TIGR:BA0593 TIGR:GBAA0593 SPTR:Q81VA5	3.00E-14
chr1.CM0063.60	3.1.3.3.2	POTE putrescine:ornithine antiporter [COG:COG0531]	bcz:BCZK0506	amino acid permease (amino acid transporter) [KO:K03294]	6.00E-14	Rv2320c	COG0531	2.00E-12	CTR1_HUMAN	Amino-acidtransport;Directproteinsequencing;Glycoprotein;Membrane;Receptor;Transmembrane;Transport,High-affinity cationic amino acid transporter-1 (CAT-1) (CAT1) (System Y+ basic amino acid transporter) (Ecotropic retroviral leukemia receptor homolog) (ERR) (Ecotropic retrovirus receptor homolog).	3.00E-13	GO_ID:30187	TIGR_CMR|BA0593 SPTR:Q81VA5 symbol:BA0593 "amino acid permease family protein" [GO:0006865 "amino acid transport" evidence=ISS] [GO:0015359 "amino acid permease activity" evidence=ISS] InterPro:IPR002293 InterPro:IPR004841 Pfam:PF00324 GO:GO:0006810 GO:GO:0016020 EMBL:AE017334 EMBL:AE017225 EMBL:AE017026 TIGR:BA0593 TIGR:GBAA0593 SPTR:Q81VA5	3.00E-14
chr1.CM0063.60	3.1.3.3.4	ARCD arginine:ornithine antiporter [COG:COG0531]	bcz:BCZK0506	amino acid permease (amino acid transporter) [KO:K03294]	6.00E-14	Rv2320c	COG0531	2.00E-12	CTR1_HUMAN	Amino-acidtransport;Directproteinsequencing;Glycoprotein;Membrane;Receptor;Transmembrane;Transport,High-affinity cationic amino acid transporter-1 (CAT-1) (CAT1) (System Y+ basic amino acid transporter) (Ecotropic retroviral leukemia receptor homolog) (ERR) (Ecotropic retrovirus receptor homolog).	3.00E-13	GO_ID:30187	TIGR_CMR|BA0593 SPTR:Q81VA5 symbol:BA0593 "amino acid permease family protein" [GO:0006865 "amino acid transport" evidence=ISS] [GO:0015359 "amino acid permease activity" evidence=ISS] InterPro:IPR002293 InterPro:IPR004841 Pfam:PF00324 GO:GO:0006810 GO:GO:0016020 EMBL:AE017334 EMBL:AE017225 EMBL:AE017026 TIGR:BA0593 TIGR:GBAA0593 SPTR:Q81VA5	3.00E-14
chr1.CM0063.60	3.1.3.4	TC.LAT L-amino acid transporter, LAT family [COG:COG0531] [TC:2.A.3.8]	bcz:BCZK0506	amino acid permease (amino acid transporter) [KO:K03294]	6.00E-14	Rv2320c	COG0531	2.00E-12	CTR1_HUMAN	Amino-acidtransport;Directproteinsequencing;Glycoprotein;Membrane;Receptor;Transmembrane;Transport,High-affinity cationic amino acid transporter-1 (CAT-1) (CAT1) (System Y+ basic amino acid transporter) (Ecotropic retroviral leukemia receptor homolog) (ERR) (Ecotropic retrovirus receptor homolog).	3.00E-13	GO_ID:30187	TIGR_CMR|BA0593 SPTR:Q81VA5 symbol:BA0593 "amino acid permease family protein" [GO:0006865 "amino acid transport" evidence=ISS] [GO:0015359 "amino acid permease activity" evidence=ISS] InterPro:IPR002293 InterPro:IPR004841 Pfam:PF00324 GO:GO:0006810 GO:GO:0016020 EMBL:AE017334 EMBL:AE017225 EMBL:AE017026 TIGR:BA0593 TIGR:GBAA0593 SPTR:Q81VA5	3.00E-14
chr1.CM0063.60	3.1.3.3.1	TC.APA basic amino acid/polyamine antiporter, APA family [COG:COG0531]	bcz:BCZK0506	amino acid permease (amino acid transporter) [KO:K03294]	6.00E-14	Rv2320c	COG0531	2.00E-12	CTR1_HUMAN	Amino-acidtransport;Directproteinsequencing;Glycoprotein;Membrane;Receptor;Transmembrane;Transport,High-affinity cationic amino acid transporter-1 (CAT-1) (CAT1) (System Y+ basic amino acid transporter) (Ecotropic retroviral leukemia receptor homolog) (ERR) (Ecotropic retrovirus receptor homolog).	3.00E-13	GO_ID:30187	TIGR_CMR|BA0593 SPTR:Q81VA5 symbol:BA0593 "amino acid permease family protein" [GO:0006865 "amino acid transport" evidence=ISS] [GO:0015359 "amino acid permease activity" evidence=ISS] InterPro:IPR002293 InterPro:IPR004841 Pfam:PF00324 GO:GO:0006810 GO:GO:0016020 EMBL:AE017334 EMBL:AE017225 EMBL:AE017026 TIGR:BA0593 TIGR:GBAA0593 SPTR:Q81VA5	3.00E-14
Ljwgs_067309.1	3.3.10.117	BMPR1 bone morphogenetic protein receptor, type I [EC:2.7.1.37]							SRK6_BRAOE	ATP-binding;Glycoprotein;Kinase;Membrane;Nucleotide-binding;Receptor;Self-incompatibility;Serine/threonine-proteinkinase;Signal;Transferase;Transmembrane,Putative serine/threonine-protein kinase receptor precursor (EC 2.7.1.37) (S-receptor kinase) (SRK).	9.00E-27	GO_ID:34080	TAIR|gene:2018545 SPTR:Q39086 symbol:AT1G65790.1 [GO:0016301 "kinase activity" evidence=ISS] InterPro:IPR000719 InterPro:IPR008271 Prosite:PS00108 InterPro:IPR003609 InterPro:IPR000858 InterPro:IPR001480 Prosite:PS00107 Pfam:PF01453 ProDom:PD000001 PROSITE:PS50011 PROSITE:PS50948 SMART:SM00473 HSSP:P06239 Pfam:PF00954 SMART:SM00108 PROSITE:PS50927 EMBL:M80238 PIR:S70769 SPTR:Q39086	1.00E-39
Ljwgs_067309.1	3.2.2.1	Protein kinase [EC:2.7.1.37]							SRK6_BRAOE	ATP-binding;Glycoprotein;Kinase;Membrane;Nucleotide-binding;Receptor;Self-incompatibility;Serine/threonine-proteinkinase;Signal;Transferase;Transmembrane,Putative serine/threonine-protein kinase receptor precursor (EC 2.7.1.37) (S-receptor kinase) (SRK).	9.00E-27	GO_ID:34080	TAIR|gene:2018545 SPTR:Q39086 symbol:AT1G65790.1 [GO:0016301 "kinase activity" evidence=ISS] InterPro:IPR000719 InterPro:IPR008271 Prosite:PS00108 InterPro:IPR003609 InterPro:IPR000858 InterPro:IPR001480 Prosite:PS00107 Pfam:PF01453 ProDom:PD000001 PROSITE:PS50011 PROSITE:PS50948 SMART:SM00473 HSSP:P06239 Pfam:PF00954 SMART:SM00108 PROSITE:PS50927 EMBL:M80238 PIR:S70769 SPTR:Q39086	1.00E-39
Ljwgs_071062.1	3.3.10.117	BMPR1 bone morphogenetic protein receptor, type I [EC:2.7.1.37]	lma:LmjF07.0900	serine/threonine kinase, putative [EC:2.7.1.-] [KO:K07198]	2.00E-18	YDR477w_1	COG0515	3.00E-15	CIPK1_ARATH	ATP-binding;Kinase;Nucleotide-binding;Serine/threonine-proteinkinase;Transferase,CBL-interacting serine/threonine-protein kinase 1 (EC 2.7.1.37) (SOS2- like protein kinase PKS13) (SNF1-related kinase 3.16).	1.00E-23	GO_ID:14803	TAIR|gene:2155232 SPTR:Q9LDI3 symbol:AT5G35410.1 [GO:0016301 "kinase activity" evidence=ISS] InterPro:IPR000719 InterPro:IPR002290 InterPro:IPR008271 Pfam:PF00069 Prosite:PS00108 InterPro:IPR004041 Prosite:PS00107 Pfam:PF03822 ProDom:PD000001 PROSITE:PS50011 SMART:SM00220 HSSP:P49137 PROSITE:PS50816 EMBL:AF237670 EMBL:AF395081 EMBL:AB025611 EMBL:AF262044 EMBL:AY099621 EMBL:BT002138 IntAct:Q9LDI3 …	9.00E-21
Ljwgs_052215.1	3.3.10.117	BMPR1 bone morphogenetic protein receptor, type I [EC:2.7.1.37]	ath:At5g02290	T1E22.50; protein kinase, putative [EC:2.7.1.37] [KO:K00870]	1.00E-26	PA0074	COG0515	7.00E-13	NAK_ARATH	ATP-binding;Kinase;Nucleotide-binding;Serine/threonine-proteinkinase;Transferase,Probable serine/threonine-protein kinase NAK (EC 2.7.1.37).	6.00E-27	GO_ID:53934	TAIR|gene:2050986 SPTR:O22808 symbol:AT2G33580.1 [GO:0016301 "kinase activity" evidence=ISS] InterPro:IPR000719 Pfam:PF00069 InterPro:IPR002482 Pfam:PF01476 ProDom:PD000001 PROSITE:PS50011 EMBL:AC002332 EMBL:AF370600 PIR:C84747 SPTR:O22808	1.00E-48
chr1.CM0088.84	1.9.4.15	E2.7.1.- [EC:2.7.1.-] [COG:COG0515 COG1493]	ath:At5g02290	T1E22.50; protein kinase, putative [EC:2.7.1.37] [KO:K00870]	3.00E-46	BH2504_1	COG0515	3.00E-21	SRK6_BRAOE	ATP-binding;Glycoprotein;Kinase;Membrane;Nucleotide-binding;Receptor;Self-incompatibility;Serine/threonine-proteinkinase;Signal;Transferase;Transmembrane,Putative serine/threonine-protein kinase receptor precursor (EC 2.7.1.37) (S-receptor kinase) (SRK).	2.00E-101	GO_ID:30110	TAIR|gene:2121675 SPTR:Q8GYA4 symbol:AT4G23180.1 [GO:0016301 "kinase activity" evidence=ISS] InterPro:IPR000719 InterPro:IPR008271 Pfam:PF00069 Prosite:PS00108 InterPro:IPR002902 Prosite:PS00107 Pfam:PF01657 ProDom:PD000001 PROSITE:PS50011 HSSP:P00523 EMBL:AK117765 EMBL:BT005954 SPTR:Q8GYA4	1.00E-136
chr1.CM0088.84	1.7.8.19	WAAY, rfaY lipopolysaccharide core biosynthesis protein RFAY [EC:2.7.-.-] [COG:COG0515]	ath:At5g02290	T1E22.50; protein kinase, putative [EC:2.7.1.37] [KO:K00870]	3.00E-46	BH2504_1	COG0515	3.00E-21	SRK6_BRAOE	ATP-binding;Glycoprotein;Kinase;Membrane;Nucleotide-binding;Receptor;Self-incompatibility;Serine/threonine-proteinkinase;Signal;Transferase;Transmembrane,Putative serine/threonine-protein kinase receptor precursor (EC 2.7.1.37) (S-receptor kinase) (SRK).	2.00E-101	GO_ID:30110	TAIR|gene:2121675 SPTR:Q8GYA4 symbol:AT4G23180.1 [GO:0016301 "kinase activity" evidence=ISS] InterPro:IPR000719 InterPro:IPR008271 Pfam:PF00069 Prosite:PS00108 InterPro:IPR002902 Prosite:PS00107 Pfam:PF01657 ProDom:PD000001 PROSITE:PS50011 HSSP:P00523 EMBL:AK117765 EMBL:BT005954 SPTR:Q8GYA4	1.00E-136
chr1.CM0088.84	1.1.17.19	E2.7.1.- [EC:2.7.1.-] [COG:COG0515 COG1493]	ath:At5g02290	T1E22.50; protein kinase, putative [EC:2.7.1.37] [KO:K00870]	3.00E-46	BH2504_1	COG0515	3.00E-21	SRK6_BRAOE	ATP-binding;Glycoprotein;Kinase;Membrane;Nucleotide-binding;Receptor;Self-incompatibility;Serine/threonine-proteinkinase;Signal;Transferase;Transmembrane,Putative serine/threonine-protein kinase receptor precursor (EC 2.7.1.37) (S-receptor kinase) (SRK).	2.00E-101	GO_ID:30110	TAIR|gene:2121675 SPTR:Q8GYA4 symbol:AT4G23180.1 [GO:0016301 "kinase activity" evidence=ISS] InterPro:IPR000719 InterPro:IPR008271 Pfam:PF00069 Prosite:PS00108 InterPro:IPR002902 Prosite:PS00107 Pfam:PF01657 ProDom:PD000001 PROSITE:PS50011 HSSP:P00523 EMBL:AK117765 EMBL:BT005954 SPTR:Q8GYA4	1.00E-136
chr1.CM0088.84	3.3.10.117	BMPR1 bone morphogenetic protein receptor, type I [EC:2.7.1.37]	ath:At5g02290	T1E22.50; protein kinase, putative [EC:2.7.1.37] [KO:K00870]	3.00E-46	BH2504_1	COG0515	3.00E-21	SRK6_BRAOE	ATP-binding;Glycoprotein;Kinase;Membrane;Nucleotide-binding;Receptor;Self-incompatibility;Serine/threonine-proteinkinase;Signal;Transferase;Transmembrane,Putative serine/threonine-protein kinase receptor precursor (EC 2.7.1.37) (S-receptor kinase) (SRK).	2.00E-101	GO_ID:30110	TAIR|gene:2121675 SPTR:Q8GYA4 symbol:AT4G23180.1 [GO:0016301 "kinase activity" evidence=ISS] InterPro:IPR000719 InterPro:IPR008271 Pfam:PF00069 Prosite:PS00108 InterPro:IPR002902 Prosite:PS00107 Pfam:PF01657 ProDom:PD000001 PROSITE:PS50011 HSSP:P00523 EMBL:AK117765 EMBL:BT005954 SPTR:Q8GYA4	1.00E-136
chr1.CM0088.84	1.11.16.8	E2.7.1.- [EC:2.7.1.-] [COG:COG0515 COG1493]	ath:At5g02290	T1E22.50; protein kinase, putative [EC:2.7.1.37] [KO:K00870]	3.00E-46	BH2504_1	COG0515	3.00E-21	SRK6_BRAOE	ATP-binding;Glycoprotein;Kinase;Membrane;Nucleotide-binding;Receptor;Self-incompatibility;Serine/threonine-proteinkinase;Signal;Transferase;Transmembrane,Putative serine/threonine-protein kinase receptor precursor (EC 2.7.1.37) (S-receptor kinase) (SRK).	2.00E-101	GO_ID:30110	TAIR|gene:2121675 SPTR:Q8GYA4 symbol:AT4G23180.1 [GO:0016301 "kinase activity" evidence=ISS] InterPro:IPR000719 InterPro:IPR008271 Pfam:PF00069 Prosite:PS00108 InterPro:IPR002902 Prosite:PS00107 Pfam:PF01657 ProDom:PD000001 PROSITE:PS50011 HSSP:P00523 EMBL:AK117765 EMBL:BT005954 SPTR:Q8GYA4	1.00E-136
chr1.CM0088.84	4.2.4	Cell cycle [CLASS:04110] [PATH:hsa04110] [COG:COG0515]	ath:At5g02290	T1E22.50; protein kinase, putative [EC:2.7.1.37] [KO:K00870]	3.00E-46	BH2504_1	COG0515	3.00E-21	SRK6_BRAOE	ATP-binding;Glycoprotein;Kinase;Membrane;Nucleotide-binding;Receptor;Self-incompatibility;Serine/threonine-proteinkinase;Signal;Transferase;Transmembrane,Putative serine/threonine-protein kinase receptor precursor (EC 2.7.1.37) (S-receptor kinase) (SRK).	2.00E-101	GO_ID:30110	TAIR|gene:2121675 SPTR:Q8GYA4 symbol:AT4G23180.1 [GO:0016301 "kinase activity" evidence=ISS] InterPro:IPR000719 InterPro:IPR008271 Pfam:PF00069 Prosite:PS00108 InterPro:IPR002902 Prosite:PS00107 Pfam:PF01657 ProDom:PD000001 PROSITE:PS50011 HSSP:P00523 EMBL:AK117765 EMBL:BT005954 SPTR:Q8GYA4	1.00E-136
chr1.CM0088.84	3.2.2.1	Protein kinase [EC:2.7.1.37]	ath:At5g02290	T1E22.50; protein kinase, putative [EC:2.7.1.37] [KO:K00870]	3.00E-46	BH2504_1	COG0515	3.00E-21	SRK6_BRAOE	ATP-binding;Glycoprotein;Kinase;Membrane;Nucleotide-binding;Receptor;Self-incompatibility;Serine/threonine-proteinkinase;Signal;Transferase;Transmembrane,Putative serine/threonine-protein kinase receptor precursor (EC 2.7.1.37) (S-receptor kinase) (SRK).	2.00E-101	GO_ID:30110	TAIR|gene:2121675 SPTR:Q8GYA4 symbol:AT4G23180.1 [GO:0016301 "kinase activity" evidence=ISS] InterPro:IPR000719 InterPro:IPR008271 Pfam:PF00069 Prosite:PS00108 InterPro:IPR002902 Prosite:PS00107 Pfam:PF01657 ProDom:PD000001 PROSITE:PS50011 HSSP:P00523 EMBL:AK117765 EMBL:BT005954 SPTR:Q8GYA4	1.00E-136
TM1647.12	3.3.10.117	BMPR1 bone morphogenetic protein receptor, type I [EC:2.7.1.37]	ath:At4g28490	F20O9.180; leucine-rich repeat transmembrane protein kinase, putative [EC:2.7.1.37] [KO:K00870]	3.00E-14				RLK5_ARATH	ATP-binding;Glycoprotein;Kinase;Leucine-richrepeat;Membrane;Nucleotide-binding;Phosphorylation;Repeat;Serine/threonine-proteinkinase;Signal;Transferase;Transmembrane,Receptor-like protein kinase 5 precursor (EC 2.7.1.37).	2.00E-14	GO_ID:53934	TAIR|gene:2050986 SPTR:O22808 symbol:AT2G33580.1 [GO:0016301 "kinase activity" evidence=ISS] InterPro:IPR000719 Pfam:PF00069 InterPro:IPR002482 Pfam:PF01476 ProDom:PD000001 PROSITE:PS50011 EMBL:AC002332 EMBL:AF370600 PIR:C84747 SPTR:O22808	1.00E-19
chr4.CM0079.30	1.10.9.7	E3.1.1.-, aes esterase / lipase [EC:3.1.1.-] [COG:COG0657] [GO:0016298]	bur:Bcep18194_C6777	lipolytic enzyme [EC:3.1.1.3] [KO:K01046]	3.00E-15	Rv1400c	COG0657	2.00E-19	GI1L3_ARATH	Gibberellinsignalingpathway;Hydrolase;Nuclearprotein;Receptor,Probable gibberellin receptor GID1L3 (EC 3.-.-.-) (GID1-like protein 3).	3.00E-25	GO_ID:17377	TAIR|gene:2114449 SPTR:Q9SMN0 symbol:AT3G48690.1 [GO:0000004 "biological process unknown" evidence=ND] [GO:0008372 "cellular component unknown" evidence=ND] InterPro:IPR000379 EMBL:AL133315 EMBL:BT015037 PIR:T46213 SPTR:Q9SMN0	5.00E-77
chr4.CM0079.30	1.1.14.16	E3.1.1.-, aes esterase / lipase [EC:3.1.1.-] [COG:COG0657] [GO:0016298]	bur:Bcep18194_C6777	lipolytic enzyme [EC:3.1.1.3] [KO:K01046]	3.00E-15	Rv1400c	COG0657	2.00E-19	GI1L3_ARATH	Gibberellinsignalingpathway;Hydrolase;Nuclearprotein;Receptor,Probable gibberellin receptor GID1L3 (EC 3.-.-.-) (GID1-like protein 3).	3.00E-25	GO_ID:17377	TAIR|gene:2114449 SPTR:Q9SMN0 symbol:AT3G48690.1 [GO:0000004 "biological process unknown" evidence=ND] [GO:0008372 "cellular component unknown" evidence=ND] InterPro:IPR000379 EMBL:AL133315 EMBL:BT015037 PIR:T46213 SPTR:Q9SMN0	5.00E-77
chr4.CM0079.30	1.3.9.19	E3.1.1.3 triacylglycerol lipase [EC:3.1.1.3] [COG:COG1075] [GO:0004806]	bur:Bcep18194_C6777	lipolytic enzyme [EC:3.1.1.3] [KO:K01046]	3.00E-15	Rv1400c	COG0657	2.00E-19	GI1L3_ARATH	Gibberellinsignalingpathway;Hydrolase;Nuclearprotein;Receptor,Probable gibberellin receptor GID1L3 (EC 3.-.-.-) (GID1-like protein 3).	3.00E-25	GO_ID:17377	TAIR|gene:2114449 SPTR:Q9SMN0 symbol:AT3G48690.1 [GO:0000004 "biological process unknown" evidence=ND] [GO:0008372 "cellular component unknown" evidence=ND] InterPro:IPR000379 EMBL:AL133315 EMBL:BT015037 PIR:T46213 SPTR:Q9SMN0	5.00E-77
chr4.CM0079.30	1.11.7.12	E3.1.1.-, aes esterase / lipase [EC:3.1.1.-] [COG:COG0657] [GO:0016298]	bur:Bcep18194_C6777	lipolytic enzyme [EC:3.1.1.3] [KO:K01046]	3.00E-15	Rv1400c	COG0657	2.00E-19	GI1L3_ARATH	Gibberellinsignalingpathway;Hydrolase;Nuclearprotein;Receptor,Probable gibberellin receptor GID1L3 (EC 3.-.-.-) (GID1-like protein 3).	3.00E-25	GO_ID:17377	TAIR|gene:2114449 SPTR:Q9SMN0 symbol:AT3G48690.1 [GO:0000004 "biological process unknown" evidence=ND] [GO:0008372 "cellular component unknown" evidence=ND] InterPro:IPR000379 EMBL:AL133315 EMBL:BT015037 PIR:T46213 SPTR:Q9SMN0	5.00E-77
Ljwgs_025358.1	3.3.10.117	BMPR1 bone morphogenetic protein receptor, type I [EC:2.7.1.37]	mmu:19134	Prpf4b; PRP4 pre-mRNA processing factor 4 homolog B (yeast) [EC:2.7.1.37] [KO:K00870]	2.00E-51	YJL141c	COG0515	8.00E-19	PRP4B_MOUSE	ATP-binding;Kinase;mRNAprocessing;mRNAsplicing;Nuclearprotein;Nucleotide-binding;Phosphorylation;Serine/threonine-proteinkinase;Transferase,Serine/threonine-protein kinase PRP4 homolog (EC 2.7.1.37) (PRP4 pre- mRNA processing factor 4 homolog) (Pre-mRNA protein kinase).	1.00E-51	GO_ID:38309	ZFIN|ZDB-GENE-040426-2799 SPTR:Q7ZUL4 symbol:prpf4b "PRP4 pre-mRNA processing factor 4 homolog B" [GO:0008372 "cellular component unknown" evidence=ND] InterPro:IPR000719 InterPro:IPR002290 InterPro:IPR008271 Pfam:PF00069 Prosite:PS00108 ZFIN:ZDB-GENE-040426-2799 ProDom:PD000001 PROSITE:PS50011 SMART:SM00220 HSSP:Q00534 EMBL:BC048879 SPTR:Q7ZUL4	1.00E-53
Ljwgs_059933.1	3.3.10.117	BMPR1 bone morphogenetic protein receptor, type I [EC:2.7.1.37]							ATM_ARATH	Cellcycle;DNAdamage;DNArepair;DNA-binding;Kinase;Meiosis;Nuclearprotein;Serine/threonine-proteinkinase;Transferase,Serine-protein kinase ATM (EC 2.7.1.37) (Ataxia telangiectasia mutated homolog) (AtATM).	1.00E-11
chr1.CM0147.10	1.9.4.15	E2.7.1.- [EC:2.7.1.-] [COG:COG0515 COG1493]	ath:At4g28490	F20O9.180; leucine-rich repeat transmembrane protein kinase, putative [EC:2.7.1.37] [KO:K00870]	6.00E-98	YJL095w	COG0515	3.00E-19	CLV1_ARATH	ATP-binding;Developmentalprotein;Differentiation;Glycoprotein;Kinase;Leucine-richrepeat;Membrane;Nucleotide-binding;Phosphorylation;Receptor;Repeat;Serine/threonine-proteinkinase;Signal;Transferase;Transmembrane,Receptor protein kinase CLAVATA1 precursor (EC 2.7.1.-).	8.00E-102	GO_ID:10836	TAIR|gene:2154343 SPTR:Q9FI77 symbol:AT5G48940.1 [GO:0004674 "protein serine/threonine kinase activity" evidence=ISS] [GO:0005524 "ATP binding" evidence=ISS] [GO:0006468 "protein amino acid phosphorylation" evidence=ISS] [GO:0007169 "transmembrane receptor protein tyrosine kinase signaling pathway" evidence=ISS] Pfam:PF00560 InterPro:IPR000719 Pfam:PF00069 InterPro:IPR001611 InterPro:IPR007090 Pr…	0
chr1.CM0147.10	1.7.8.19	WAAY, rfaY lipopolysaccharide core biosynthesis protein RFAY [EC:2.7.-.-] [COG:COG0515]	ath:At4g28490	F20O9.180; leucine-rich repeat transmembrane protein kinase, putative [EC:2.7.1.37] [KO:K00870]	6.00E-98	YJL095w	COG0515	3.00E-19	CLV1_ARATH	ATP-binding;Developmentalprotein;Differentiation;Glycoprotein;Kinase;Leucine-richrepeat;Membrane;Nucleotide-binding;Phosphorylation;Receptor;Repeat;Serine/threonine-proteinkinase;Signal;Transferase;Transmembrane,Receptor protein kinase CLAVATA1 precursor (EC 2.7.1.-).	8.00E-102	GO_ID:10836	TAIR|gene:2154343 SPTR:Q9FI77 symbol:AT5G48940.1 [GO:0004674 "protein serine/threonine kinase activity" evidence=ISS] [GO:0005524 "ATP binding" evidence=ISS] [GO:0006468 "protein amino acid phosphorylation" evidence=ISS] [GO:0007169 "transmembrane receptor protein tyrosine kinase signaling pathway" evidence=ISS] Pfam:PF00560 InterPro:IPR000719 Pfam:PF00069 InterPro:IPR001611 InterPro:IPR007090 Pr…	0
chr1.CM0147.10	1.1.17.19	E2.7.1.- [EC:2.7.1.-] [COG:COG0515 COG1493]	ath:At4g28490	F20O9.180; leucine-rich repeat transmembrane protein kinase, putative [EC:2.7.1.37] [KO:K00870]	6.00E-98	YJL095w	COG0515	3.00E-19	CLV1_ARATH	ATP-binding;Developmentalprotein;Differentiation;Glycoprotein;Kinase;Leucine-richrepeat;Membrane;Nucleotide-binding;Phosphorylation;Receptor;Repeat;Serine/threonine-proteinkinase;Signal;Transferase;Transmembrane,Receptor protein kinase CLAVATA1 precursor (EC 2.7.1.-).	8.00E-102	GO_ID:10836	TAIR|gene:2154343 SPTR:Q9FI77 symbol:AT5G48940.1 [GO:0004674 "protein serine/threonine kinase activity" evidence=ISS] [GO:0005524 "ATP binding" evidence=ISS] [GO:0006468 "protein amino acid phosphorylation" evidence=ISS] [GO:0007169 "transmembrane receptor protein tyrosine kinase signaling pathway" evidence=ISS] Pfam:PF00560 InterPro:IPR000719 Pfam:PF00069 InterPro:IPR001611 InterPro:IPR007090 Pr…	0
chr1.CM0147.10	1.11.16.8	E2.7.1.- [EC:2.7.1.-] [COG:COG0515 COG1493]	ath:At4g28490	F20O9.180; leucine-rich repeat transmembrane protein kinase, putative [EC:2.7.1.37] [KO:K00870]	6.00E-98	YJL095w	COG0515	3.00E-19	CLV1_ARATH	ATP-binding;Developmentalprotein;Differentiation;Glycoprotein;Kinase;Leucine-richrepeat;Membrane;Nucleotide-binding;Phosphorylation;Receptor;Repeat;Serine/threonine-proteinkinase;Signal;Transferase;Transmembrane,Receptor protein kinase CLAVATA1 precursor (EC 2.7.1.-).	8.00E-102	GO_ID:10836	TAIR|gene:2154343 SPTR:Q9FI77 symbol:AT5G48940.1 [GO:0004674 "protein serine/threonine kinase activity" evidence=ISS] [GO:0005524 "ATP binding" evidence=ISS] [GO:0006468 "protein amino acid phosphorylation" evidence=ISS] [GO:0007169 "transmembrane receptor protein tyrosine kinase signaling pathway" evidence=ISS] Pfam:PF00560 InterPro:IPR000719 Pfam:PF00069 InterPro:IPR001611 InterPro:IPR007090 Pr…	0
chr1.CM0147.10	4.2.4	Cell cycle [CLASS:04110] [PATH:hsa04110] [COG:COG0515]	ath:At4g28490	F20O9.180; leucine-rich repeat transmembrane protein kinase, putative [EC:2.7.1.37] [KO:K00870]	6.00E-98	YJL095w	COG0515	3.00E-19	CLV1_ARATH	ATP-binding;Developmentalprotein;Differentiation;Glycoprotein;Kinase;Leucine-richrepeat;Membrane;Nucleotide-binding;Phosphorylation;Receptor;Repeat;Serine/threonine-proteinkinase;Signal;Transferase;Transmembrane,Receptor protein kinase CLAVATA1 precursor (EC 2.7.1.-).	8.00E-102	GO_ID:10836	TAIR|gene:2154343 SPTR:Q9FI77 symbol:AT5G48940.1 [GO:0004674 "protein serine/threonine kinase activity" evidence=ISS] [GO:0005524 "ATP binding" evidence=ISS] [GO:0006468 "protein amino acid phosphorylation" evidence=ISS] [GO:0007169 "transmembrane receptor protein tyrosine kinase signaling pathway" evidence=ISS] Pfam:PF00560 InterPro:IPR000719 Pfam:PF00069 InterPro:IPR001611 InterPro:IPR007090 Pr…	0
Ljwgs_146892.1	3.3.10.117	BMPR1 bone morphogenetic protein receptor, type I [EC:2.7.1.37]							RPK1_IPONI	Alternativeinitiation;Alternativesplicing;ATP-binding;Glycoprotein;Kinase;Leucine-richrepeat;Membrane;Nucleotide-binding;Repeat;Serine/threonine-proteinkinase;Signal;Transferase;Transmembrane,Receptor-like protein kinase precursor (EC 2.7.1.37).	5.00E-22	GO_ID:5114	TAIR|gene:2032696 SPTR:Q9SSL9 symbol:AT1G73080.1 [GO:0016301 "kinase activity" evidence=ISS] [GO:0004674 "protein serine/threonine kinase activity" evidence=ISS] [GO:0005524 "ATP binding" evidence=ISS] [GO:0006468 "protein amino acid phosphorylation" evidence=ISS] [GO:0007169 "transmembrane receptor protein tyrosine kinase signaling pathway" evidence=ISS] Pfam:PF00560 InterPro:IPR000719 InterPro:…	2.00E-15
Ljwgs_146892.1	3.2.2.1	Protein kinase [EC:2.7.1.37]							RPK1_IPONI	Alternativeinitiation;Alternativesplicing;ATP-binding;Glycoprotein;Kinase;Leucine-richrepeat;Membrane;Nucleotide-binding;Repeat;Serine/threonine-proteinkinase;Signal;Transferase;Transmembrane,Receptor-like protein kinase precursor (EC 2.7.1.37).	5.00E-22	GO_ID:5114	TAIR|gene:2032696 SPTR:Q9SSL9 symbol:AT1G73080.1 [GO:0016301 "kinase activity" evidence=ISS] [GO:0004674 "protein serine/threonine kinase activity" evidence=ISS] [GO:0005524 "ATP binding" evidence=ISS] [GO:0006468 "protein amino acid phosphorylation" evidence=ISS] [GO:0007169 "transmembrane receptor protein tyrosine kinase signaling pathway" evidence=ISS] Pfam:PF00560 InterPro:IPR000719 InterPro:…	2.00E-15
chr6.CM0082.34	1.9.4.15	E2.7.1.- [EC:2.7.1.-] [COG:COG0515 COG1493]	ath:At4g28490	F20O9.180; leucine-rich repeat transmembrane protein kinase, putative [EC:2.7.1.37] [KO:K00870]	8.00E-112	DR0058_1	COG0515	3.00E-20	EXS_ARATH	ATP-binding;Kinase;Leucine-richrepeat;Meiosis;Membrane;Nucleotide-binding;Phosphorylation;Receptor;Repeat;Serine/threonine-proteinkinase;Signal;Transferase;Transmembrane,Leucine-rich repeat receptor protein kinase EXS precursor (EC 2.7.1.37) (Extra sporogenous cells protein) (EXCESS MICROSPOROCYTES1 protein).	2.00E-138	GO_ID:1639	TAIR|gene:2120361 SPTR:Q9SN91 symbol:AT4G20140.1 [GO:0004674 "protein serine/threonine kinase activity" evidence=ISS] [GO:0005524 "ATP binding" evidence=ISS] [GO:0006468 "protein amino acid phosphorylation" evidence=ISS] [GO:0007169 "transmembrane receptor protein tyrosine kinase signaling pathway" evidence=ISS] Pfam:PF00560 InterPro:IPR000719 InterPro:IPR008271 Pfam:PF00069 Prosite:PS00108 Inter…	5.00E-170
chr6.CM0082.34	1.7.8.19	WAAY, rfaY lipopolysaccharide core biosynthesis protein RFAY [EC:2.7.-.-] [COG:COG0515]	ath:At4g28490	F20O9.180; leucine-rich repeat transmembrane protein kinase, putative [EC:2.7.1.37] [KO:K00870]	8.00E-112	DR0058_1	COG0515	3.00E-20	EXS_ARATH	ATP-binding;Kinase;Leucine-richrepeat;Meiosis;Membrane;Nucleotide-binding;Phosphorylation;Receptor;Repeat;Serine/threonine-proteinkinase;Signal;Transferase;Transmembrane,Leucine-rich repeat receptor protein kinase EXS precursor (EC 2.7.1.37) (Extra sporogenous cells protein) (EXCESS MICROSPOROCYTES1 protein).	2.00E-138	GO_ID:1639	TAIR|gene:2120361 SPTR:Q9SN91 symbol:AT4G20140.1 [GO:0004674 "protein serine/threonine kinase activity" evidence=ISS] [GO:0005524 "ATP binding" evidence=ISS] [GO:0006468 "protein amino acid phosphorylation" evidence=ISS] [GO:0007169 "transmembrane receptor protein tyrosine kinase signaling pathway" evidence=ISS] Pfam:PF00560 InterPro:IPR000719 InterPro:IPR008271 Pfam:PF00069 Prosite:PS00108 Inter…	5.00E-170
chr6.CM0082.34	1.1.17.19	E2.7.1.- [EC:2.7.1.-] [COG:COG0515 COG1493]	ath:At4g28490	F20O9.180; leucine-rich repeat transmembrane protein kinase, putative [EC:2.7.1.37] [KO:K00870]	8.00E-112	DR0058_1	COG0515	3.00E-20	EXS_ARATH	ATP-binding;Kinase;Leucine-richrepeat;Meiosis;Membrane;Nucleotide-binding;Phosphorylation;Receptor;Repeat;Serine/threonine-proteinkinase;Signal;Transferase;Transmembrane,Leucine-rich repeat receptor protein kinase EXS precursor (EC 2.7.1.37) (Extra sporogenous cells protein) (EXCESS MICROSPOROCYTES1 protein).	2.00E-138	GO_ID:1639	TAIR|gene:2120361 SPTR:Q9SN91 symbol:AT4G20140.1 [GO:0004674 "protein serine/threonine kinase activity" evidence=ISS] [GO:0005524 "ATP binding" evidence=ISS] [GO:0006468 "protein amino acid phosphorylation" evidence=ISS] [GO:0007169 "transmembrane receptor protein tyrosine kinase signaling pathway" evidence=ISS] Pfam:PF00560 InterPro:IPR000719 InterPro:IPR008271 Pfam:PF00069 Prosite:PS00108 Inter…	5.00E-170
chr6.CM0082.34	3.3.10.117	BMPR1 bone morphogenetic protein receptor, type I [EC:2.7.1.37]	ath:At4g28490	F20O9.180; leucine-rich repeat transmembrane protein kinase, putative [EC:2.7.1.37] [KO:K00870]	8.00E-112	DR0058_1	COG0515	3.00E-20	EXS_ARATH	ATP-binding;Kinase;Leucine-richrepeat;Meiosis;Membrane;Nucleotide-binding;Phosphorylation;Receptor;Repeat;Serine/threonine-proteinkinase;Signal;Transferase;Transmembrane,Leucine-rich repeat receptor protein kinase EXS precursor (EC 2.7.1.37) (Extra sporogenous cells protein) (EXCESS MICROSPOROCYTES1 protein).	2.00E-138	GO_ID:1639	TAIR|gene:2120361 SPTR:Q9SN91 symbol:AT4G20140.1 [GO:0004674 "protein serine/threonine kinase activity" evidence=ISS] [GO:0005524 "ATP binding" evidence=ISS] [GO:0006468 "protein amino acid phosphorylation" evidence=ISS] [GO:0007169 "transmembrane receptor protein tyrosine kinase signaling pathway" evidence=ISS] Pfam:PF00560 InterPro:IPR000719 InterPro:IPR008271 Pfam:PF00069 Prosite:PS00108 Inter…	5.00E-170
chr6.CM0082.34	1.11.16.8	E2.7.1.- [EC:2.7.1.-] [COG:COG0515 COG1493]	ath:At4g28490	F20O9.180; leucine-rich repeat transmembrane protein kinase, putative [EC:2.7.1.37] [KO:K00870]	8.00E-112	DR0058_1	COG0515	3.00E-20	EXS_ARATH	ATP-binding;Kinase;Leucine-richrepeat;Meiosis;Membrane;Nucleotide-binding;Phosphorylation;Receptor;Repeat;Serine/threonine-proteinkinase;Signal;Transferase;Transmembrane,Leucine-rich repeat receptor protein kinase EXS precursor (EC 2.7.1.37) (Extra sporogenous cells protein) (EXCESS MICROSPOROCYTES1 protein).	2.00E-138	GO_ID:1639	TAIR|gene:2120361 SPTR:Q9SN91 symbol:AT4G20140.1 [GO:0004674 "protein serine/threonine kinase activity" evidence=ISS] [GO:0005524 "ATP binding" evidence=ISS] [GO:0006468 "protein amino acid phosphorylation" evidence=ISS] [GO:0007169 "transmembrane receptor protein tyrosine kinase signaling pathway" evidence=ISS] Pfam:PF00560 InterPro:IPR000719 InterPro:IPR008271 Pfam:PF00069 Prosite:PS00108 Inter…	5.00E-170
chr6.CM0082.34	4.2.4	Cell cycle [CLASS:04110] [PATH:hsa04110] [COG:COG0515]	ath:At4g28490	F20O9.180; leucine-rich repeat transmembrane protein kinase, putative [EC:2.7.1.37] [KO:K00870]	8.00E-112	DR0058_1	COG0515	3.00E-20	EXS_ARATH	ATP-binding;Kinase;Leucine-richrepeat;Meiosis;Membrane;Nucleotide-binding;Phosphorylation;Receptor;Repeat;Serine/threonine-proteinkinase;Signal;Transferase;Transmembrane,Leucine-rich repeat receptor protein kinase EXS precursor (EC 2.7.1.37) (Extra sporogenous cells protein) (EXCESS MICROSPOROCYTES1 protein).	2.00E-138	GO_ID:1639	TAIR|gene:2120361 SPTR:Q9SN91 symbol:AT4G20140.1 [GO:0004674 "protein serine/threonine kinase activity" evidence=ISS] [GO:0005524 "ATP binding" evidence=ISS] [GO:0006468 "protein amino acid phosphorylation" evidence=ISS] [GO:0007169 "transmembrane receptor protein tyrosine kinase signaling pathway" evidence=ISS] Pfam:PF00560 InterPro:IPR000719 InterPro:IPR008271 Pfam:PF00069 Prosite:PS00108 Inter…	5.00E-170
chr6.CM0082.34	3.2.2.1	Protein kinase [EC:2.7.1.37]	ath:At4g28490	F20O9.180; leucine-rich repeat transmembrane protein kinase, putative [EC:2.7.1.37] [KO:K00870]	8.00E-112	DR0058_1	COG0515	3.00E-20	EXS_ARATH	ATP-binding;Kinase;Leucine-richrepeat;Meiosis;Membrane;Nucleotide-binding;Phosphorylation;Receptor;Repeat;Serine/threonine-proteinkinase;Signal;Transferase;Transmembrane,Leucine-rich repeat receptor protein kinase EXS precursor (EC 2.7.1.37) (Extra sporogenous cells protein) (EXCESS MICROSPOROCYTES1 protein).	2.00E-138	GO_ID:1639	TAIR|gene:2120361 SPTR:Q9SN91 symbol:AT4G20140.1 [GO:0004674 "protein serine/threonine kinase activity" evidence=ISS] [GO:0005524 "ATP binding" evidence=ISS] [GO:0006468 "protein amino acid phosphorylation" evidence=ISS] [GO:0007169 "transmembrane receptor protein tyrosine kinase signaling pathway" evidence=ISS] Pfam:PF00560 InterPro:IPR000719 InterPro:IPR008271 Pfam:PF00069 Prosite:PS00108 Inter…	5.00E-170
Ljwgs_048066.1	1.9.4.15	E2.7.1.- [EC:2.7.1.-] [COG:COG0515 COG1493]	ath:At5g02290	T1E22.50; protein kinase, putative [EC:2.7.1.37] [KO:K00870]	3.00E-42	BS_yloP_1	COG0515	1.00E-16	SRK6_BRAOE	ATP-binding;Glycoprotein;Kinase;Membrane;Nucleotide-binding;Receptor;Self-incompatibility;Serine/threonine-proteinkinase;Signal;Transferase;Transmembrane,Putative serine/threonine-protein kinase receptor precursor (EC 2.7.1.37) (S-receptor kinase) (SRK).	3.00E-50	GO_ID:3167	TAIR|gene:3701931 SPTR:Q8LF75 symbol:AT3G09010.1 [GO:0008372 "cellular component unknown" evidence=ND] [GO:0016301 "kinase activity" evidence=ISS] InterPro:IPR000719 InterPro:IPR008271 Pfam:PF00069 Prosite:PS00108 InterPro:IPR002034 Prosite:PS00107 ProDom:PD000001 PROSITE:PS50011 HSSP:P06239 PROSITE:PS00815 EMBL:AY085009 SPTR:Q8LF75	2.00E-66
Ljwgs_048066.1	1.7.8.19	WAAY, rfaY lipopolysaccharide core biosynthesis protein RFAY [EC:2.7.-.-] [COG:COG0515]	ath:At5g02290	T1E22.50; protein kinase, putative [EC:2.7.1.37] [KO:K00870]	3.00E-42	BS_yloP_1	COG0515	1.00E-16	SRK6_BRAOE	ATP-binding;Glycoprotein;Kinase;Membrane;Nucleotide-binding;Receptor;Self-incompatibility;Serine/threonine-proteinkinase;Signal;Transferase;Transmembrane,Putative serine/threonine-protein kinase receptor precursor (EC 2.7.1.37) (S-receptor kinase) (SRK).	3.00E-50	GO_ID:3167	TAIR|gene:3701931 SPTR:Q8LF75 symbol:AT3G09010.1 [GO:0008372 "cellular component unknown" evidence=ND] [GO:0016301 "kinase activity" evidence=ISS] InterPro:IPR000719 InterPro:IPR008271 Pfam:PF00069 Prosite:PS00108 InterPro:IPR002034 Prosite:PS00107 ProDom:PD000001 PROSITE:PS50011 HSSP:P06239 PROSITE:PS00815 EMBL:AY085009 SPTR:Q8LF75	2.00E-66
Ljwgs_048066.1	1.1.17.19	E2.7.1.- [EC:2.7.1.-] [COG:COG0515 COG1493]	ath:At5g02290	T1E22.50; protein kinase, putative [EC:2.7.1.37] [KO:K00870]	3.00E-42	BS_yloP_1	COG0515	1.00E-16	SRK6_BRAOE	ATP-binding;Glycoprotein;Kinase;Membrane;Nucleotide-binding;Receptor;Self-incompatibility;Serine/threonine-proteinkinase;Signal;Transferase;Transmembrane,Putative serine/threonine-protein kinase receptor precursor (EC 2.7.1.37) (S-receptor kinase) (SRK).	3.00E-50	GO_ID:3167	TAIR|gene:3701931 SPTR:Q8LF75 symbol:AT3G09010.1 [GO:0008372 "cellular component unknown" evidence=ND] [GO:0016301 "kinase activity" evidence=ISS] InterPro:IPR000719 InterPro:IPR008271 Pfam:PF00069 Prosite:PS00108 InterPro:IPR002034 Prosite:PS00107 ProDom:PD000001 PROSITE:PS50011 HSSP:P06239 PROSITE:PS00815 EMBL:AY085009 SPTR:Q8LF75	2.00E-66
Ljwgs_048066.1	3.3.10.117	BMPR1 bone morphogenetic protein receptor, type I [EC:2.7.1.37]	ath:At5g02290	T1E22.50; protein kinase, putative [EC:2.7.1.37] [KO:K00870]	3.00E-42	BS_yloP_1	COG0515	1.00E-16	SRK6_BRAOE	ATP-binding;Glycoprotein;Kinase;Membrane;Nucleotide-binding;Receptor;Self-incompatibility;Serine/threonine-proteinkinase;Signal;Transferase;Transmembrane,Putative serine/threonine-protein kinase receptor precursor (EC 2.7.1.37) (S-receptor kinase) (SRK).	3.00E-50	GO_ID:3167	TAIR|gene:3701931 SPTR:Q8LF75 symbol:AT3G09010.1 [GO:0008372 "cellular component unknown" evidence=ND] [GO:0016301 "kinase activity" evidence=ISS] InterPro:IPR000719 InterPro:IPR008271 Pfam:PF00069 Prosite:PS00108 InterPro:IPR002034 Prosite:PS00107 ProDom:PD000001 PROSITE:PS50011 HSSP:P06239 PROSITE:PS00815 EMBL:AY085009 SPTR:Q8LF75	2.00E-66
Ljwgs_048066.1	1.11.16.8	E2.7.1.- [EC:2.7.1.-] [COG:COG0515 COG1493]	ath:At5g02290	T1E22.50; protein kinase, putative [EC:2.7.1.37] [KO:K00870]	3.00E-42	BS_yloP_1	COG0515	1.00E-16	SRK6_BRAOE	ATP-binding;Glycoprotein;Kinase;Membrane;Nucleotide-binding;Receptor;Self-incompatibility;Serine/threonine-proteinkinase;Signal;Transferase;Transmembrane,Putative serine/threonine-protein kinase receptor precursor (EC 2.7.1.37) (S-receptor kinase) (SRK).	3.00E-50	GO_ID:3167	TAIR|gene:3701931 SPTR:Q8LF75 symbol:AT3G09010.1 [GO:0008372 "cellular component unknown" evidence=ND] [GO:0016301 "kinase activity" evidence=ISS] InterPro:IPR000719 InterPro:IPR008271 Pfam:PF00069 Prosite:PS00108 InterPro:IPR002034 Prosite:PS00107 ProDom:PD000001 PROSITE:PS50011 HSSP:P06239 PROSITE:PS00815 EMBL:AY085009 SPTR:Q8LF75	2.00E-66
Ljwgs_048066.1	4.2.4	Cell cycle [CLASS:04110] [PATH:hsa04110] [COG:COG0515]	ath:At5g02290	T1E22.50; protein kinase, putative [EC:2.7.1.37] [KO:K00870]	3.00E-42	BS_yloP_1	COG0515	1.00E-16	SRK6_BRAOE	ATP-binding;Glycoprotein;Kinase;Membrane;Nucleotide-binding;Receptor;Self-incompatibility;Serine/threonine-proteinkinase;Signal;Transferase;Transmembrane,Putative serine/threonine-protein kinase receptor precursor (EC 2.7.1.37) (S-receptor kinase) (SRK).	3.00E-50	GO_ID:3167	TAIR|gene:3701931 SPTR:Q8LF75 symbol:AT3G09010.1 [GO:0008372 "cellular component unknown" evidence=ND] [GO:0016301 "kinase activity" evidence=ISS] InterPro:IPR000719 InterPro:IPR008271 Pfam:PF00069 Prosite:PS00108 InterPro:IPR002034 Prosite:PS00107 ProDom:PD000001 PROSITE:PS50011 HSSP:P06239 PROSITE:PS00815 EMBL:AY085009 SPTR:Q8LF75	2.00E-66
Ljwgs_048066.1	3.2.2.1	Protein kinase [EC:2.7.1.37]	ath:At5g02290	T1E22.50; protein kinase, putative [EC:2.7.1.37] [KO:K00870]	3.00E-42	BS_yloP_1	COG0515	1.00E-16	SRK6_BRAOE	ATP-binding;Glycoprotein;Kinase;Membrane;Nucleotide-binding;Receptor;Self-incompatibility;Serine/threonine-proteinkinase;Signal;Transferase;Transmembrane,Putative serine/threonine-protein kinase receptor precursor (EC 2.7.1.37) (S-receptor kinase) (SRK).	3.00E-50	GO_ID:3167	TAIR|gene:3701931 SPTR:Q8LF75 symbol:AT3G09010.1 [GO:0008372 "cellular component unknown" evidence=ND] [GO:0016301 "kinase activity" evidence=ISS] InterPro:IPR000719 InterPro:IPR008271 Pfam:PF00069 Prosite:PS00108 InterPro:IPR002034 Prosite:PS00107 ProDom:PD000001 PROSITE:PS50011 HSSP:P06239 PROSITE:PS00815 EMBL:AY085009 SPTR:Q8LF75	2.00E-66
chr2.TM1534.4	4.1.1.1.5	AER aerotaxis receptor [COG:COG2202]	ath:At3g45780	T6D9.110; protein kinase / nonphototropic hypocotyl protein 1 (NPH1) / phototropin [EC:2.7.1.37] [KO:K00870]	9.00E-26	CC0285_1	COG2202	1.00E-23	PHOT2_ARATH	Alternativesplicing;ATP-binding;Chromophore;Flavoprotein;FMN;Kinase;Membrane;Nucleotide-binding;Phosphorylation;Photoreceptorprotein;Receptor;Repeat;Sensorytransduction;Serine/threonine-proteinkinase;Transferase,Phototropin-2 (EC 2.7.1.37) (Defective in chloroplast avoidance protein 1) (Non phototropic hypocotyl 1-like protein 1) (NPH1-like 1) (AtKin7).	1.00E-46	GO_ID:51938	TAIR|gene:2155820 SPTR:O81204 symbol:AT5G58140.1 [GO:0016301 "kinase activity" evidence=ISS] InterPro:IPR000719 InterPro:IPR002290 InterPro:IPR000014 InterPro:IPR008271 Pfam:PF00069 Prosite:PS00108 InterPro:IPR000700 InterPro:IPR001610 Prosite:PS00107 Pfam:PF00989 ProDom:PD000001 PROSITE:PS50011 SMART:SM00220 SMART:SM00086 SMART:SM00091 PROSITE:PS50112 PROSITE:PS50113 TIGRFAMs:TIGR00229 HSSP:Q9ZW…	5.00E-47
chr2.TM1534.4	3.3.10.117	BMPR1 bone morphogenetic protein receptor, type I [EC:2.7.1.37]	ath:At3g45780	T6D9.110; protein kinase / nonphototropic hypocotyl protein 1 (NPH1) / phototropin [EC:2.7.1.37] [KO:K00870]	9.00E-26	CC0285_1	COG2202	1.00E-23	PHOT2_ARATH	Alternativesplicing;ATP-binding;Chromophore;Flavoprotein;FMN;Kinase;Membrane;Nucleotide-binding;Phosphorylation;Photoreceptorprotein;Receptor;Repeat;Sensorytransduction;Serine/threonine-proteinkinase;Transferase,Phototropin-2 (EC 2.7.1.37) (Defective in chloroplast avoidance protein 1) (Non phototropic hypocotyl 1-like protein 1) (NPH1-like 1) (AtKin7).	1.00E-46	GO_ID:51938	TAIR|gene:2155820 SPTR:O81204 symbol:AT5G58140.1 [GO:0016301 "kinase activity" evidence=ISS] InterPro:IPR000719 InterPro:IPR002290 InterPro:IPR000014 InterPro:IPR008271 Pfam:PF00069 Prosite:PS00108 InterPro:IPR000700 InterPro:IPR001610 Prosite:PS00107 Pfam:PF00989 ProDom:PD000001 PROSITE:PS50011 SMART:SM00220 SMART:SM00086 SMART:SM00091 PROSITE:PS50112 PROSITE:PS50113 TIGRFAMs:TIGR00229 HSSP:Q9ZW…	5.00E-47
chr2.TM1534.4	3.2.2.1	Protein kinase [EC:2.7.1.37]	ath:At3g45780	T6D9.110; protein kinase / nonphototropic hypocotyl protein 1 (NPH1) / phototropin [EC:2.7.1.37] [KO:K00870]	9.00E-26	CC0285_1	COG2202	1.00E-23	PHOT2_ARATH	Alternativesplicing;ATP-binding;Chromophore;Flavoprotein;FMN;Kinase;Membrane;Nucleotide-binding;Phosphorylation;Photoreceptorprotein;Receptor;Repeat;Sensorytransduction;Serine/threonine-proteinkinase;Transferase,Phototropin-2 (EC 2.7.1.37) (Defective in chloroplast avoidance protein 1) (Non phototropic hypocotyl 1-like protein 1) (NPH1-like 1) (AtKin7).	1.00E-46	GO_ID:51938	TAIR|gene:2155820 SPTR:O81204 symbol:AT5G58140.1 [GO:0016301 "kinase activity" evidence=ISS] InterPro:IPR000719 InterPro:IPR002290 InterPro:IPR000014 InterPro:IPR008271 Pfam:PF00069 Prosite:PS00108 InterPro:IPR000700 InterPro:IPR001610 Prosite:PS00107 Pfam:PF00989 ProDom:PD000001 PROSITE:PS50011 SMART:SM00220 SMART:SM00086 SMART:SM00091 PROSITE:PS50112 PROSITE:PS50113 TIGRFAMs:TIGR00229 HSSP:Q9ZW…	5.00E-47
Ljwgs_051409.1	99.1.3.1.116	EC 2.7.1.-							TMK1_ARATH	ATP-binding;Glycoprotein;Kinase;Leucine-richrepeat;Membrane;Nucleotide-binding;Phosphorylation;Receptor;Repeat;Serine/threonine-proteinkinase;Signal;Transferase;Transmembrane,Putative receptor protein kinase TMK1 precursor (EC 2.7.1.-).	6.00E-10	GO_ID:11936	TAIR|gene:2082032 SPTR:Q9LY50 symbol:AT3G55950.1 [GO:0016301 "kinase activity" evidence=ISS] InterPro:IPR000719 InterPro:IPR008271 Pfam:PF00069 Prosite:PS00108 Prosite:PS00107 ProDom:PD000001 PROSITE:PS50011 EMBL:AL163832 PIR:T49207 SPTR:Q9LY50	1.00E-11
Ljwgs_051409.1	99.1.4.5503	GO_ID:11936							TMK1_ARATH	ATP-binding;Glycoprotein;Kinase;Leucine-richrepeat;Membrane;Nucleotide-binding;Phosphorylation;Receptor;Repeat;Serine/threonine-proteinkinase;Signal;Transferase;Transmembrane,Putative receptor protein kinase TMK1 precursor (EC 2.7.1.-).	6.00E-10	GO_ID:11936	TAIR|gene:2082032 SPTR:Q9LY50 symbol:AT3G55950.1 [GO:0016301 "kinase activity" evidence=ISS] InterPro:IPR000719 InterPro:IPR008271 Pfam:PF00069 Prosite:PS00108 Prosite:PS00107 ProDom:PD000001 PROSITE:PS50011 EMBL:AL163832 PIR:T49207 SPTR:Q9LY50	1.00E-11
Ljwgs_044710.1	1.9.4.15	E2.7.1.- [EC:2.7.1.-] [COG:COG0515 COG1493]	ath:At5g02290	T1E22.50; protein kinase, putative [EC:2.7.1.37] [KO:K00870]	1.00E-22	BS_yloP_1	COG0515	9.00E-11	SRK6_BRAOE	ATP-binding;Glycoprotein;Kinase;Membrane;Nucleotide-binding;Receptor;Self-incompatibility;Serine/threonine-proteinkinase;Signal;Transferase;Transmembrane,Putative serine/threonine-protein kinase receptor precursor (EC 2.7.1.37) (S-receptor kinase) (SRK).	1.00E-53	GO_ID:34080	TAIR|gene:2018545 SPTR:Q39086 symbol:AT1G65790.1 [GO:0016301 "kinase activity" evidence=ISS] InterPro:IPR000719 InterPro:IPR008271 Prosite:PS00108 InterPro:IPR003609 InterPro:IPR000858 InterPro:IPR001480 Prosite:PS00107 Pfam:PF01453 ProDom:PD000001 PROSITE:PS50011 PROSITE:PS50948 SMART:SM00473 HSSP:P06239 Pfam:PF00954 SMART:SM00108 PROSITE:PS50927 EMBL:M80238 PIR:S70769 SPTR:Q39086	3.00E-62
Ljwgs_044710.1	1.7.8.19	WAAY, rfaY lipopolysaccharide core biosynthesis protein RFAY [EC:2.7.-.-] [COG:COG0515]	ath:At5g02290	T1E22.50; protein kinase, putative [EC:2.7.1.37] [KO:K00870]	1.00E-22	BS_yloP_1	COG0515	9.00E-11	SRK6_BRAOE	ATP-binding;Glycoprotein;Kinase;Membrane;Nucleotide-binding;Receptor;Self-incompatibility;Serine/threonine-proteinkinase;Signal;Transferase;Transmembrane,Putative serine/threonine-protein kinase receptor precursor (EC 2.7.1.37) (S-receptor kinase) (SRK).	1.00E-53	GO_ID:34080	TAIR|gene:2018545 SPTR:Q39086 symbol:AT1G65790.1 [GO:0016301 "kinase activity" evidence=ISS] InterPro:IPR000719 InterPro:IPR008271 Prosite:PS00108 InterPro:IPR003609 InterPro:IPR000858 InterPro:IPR001480 Prosite:PS00107 Pfam:PF01453 ProDom:PD000001 PROSITE:PS50011 PROSITE:PS50948 SMART:SM00473 HSSP:P06239 Pfam:PF00954 SMART:SM00108 PROSITE:PS50927 EMBL:M80238 PIR:S70769 SPTR:Q39086	3.00E-62
Ljwgs_044710.1	1.1.17.19	E2.7.1.- [EC:2.7.1.-] [COG:COG0515 COG1493]	ath:At5g02290	T1E22.50; protein kinase, putative [EC:2.7.1.37] [KO:K00870]	1.00E-22	BS_yloP_1	COG0515	9.00E-11	SRK6_BRAOE	ATP-binding;Glycoprotein;Kinase;Membrane;Nucleotide-binding;Receptor;Self-incompatibility;Serine/threonine-proteinkinase;Signal;Transferase;Transmembrane,Putative serine/threonine-protein kinase receptor precursor (EC 2.7.1.37) (S-receptor kinase) (SRK).	1.00E-53	GO_ID:34080	TAIR|gene:2018545 SPTR:Q39086 symbol:AT1G65790.1 [GO:0016301 "kinase activity" evidence=ISS] InterPro:IPR000719 InterPro:IPR008271 Prosite:PS00108 InterPro:IPR003609 InterPro:IPR000858 InterPro:IPR001480 Prosite:PS00107 Pfam:PF01453 ProDom:PD000001 PROSITE:PS50011 PROSITE:PS50948 SMART:SM00473 HSSP:P06239 Pfam:PF00954 SMART:SM00108 PROSITE:PS50927 EMBL:M80238 PIR:S70769 SPTR:Q39086	3.00E-62
Ljwgs_044710.1	3.3.10.117	BMPR1 bone morphogenetic protein receptor, type I [EC:2.7.1.37]	ath:At5g02290	T1E22.50; protein kinase, putative [EC:2.7.1.37] [KO:K00870]	1.00E-22	BS_yloP_1	COG0515	9.00E-11	SRK6_BRAOE	ATP-binding;Glycoprotein;Kinase;Membrane;Nucleotide-binding;Receptor;Self-incompatibility;Serine/threonine-proteinkinase;Signal;Transferase;Transmembrane,Putative serine/threonine-protein kinase receptor precursor (EC 2.7.1.37) (S-receptor kinase) (SRK).	1.00E-53	GO_ID:34080	TAIR|gene:2018545 SPTR:Q39086 symbol:AT1G65790.1 [GO:0016301 "kinase activity" evidence=ISS] InterPro:IPR000719 InterPro:IPR008271 Prosite:PS00108 InterPro:IPR003609 InterPro:IPR000858 InterPro:IPR001480 Prosite:PS00107 Pfam:PF01453 ProDom:PD000001 PROSITE:PS50011 PROSITE:PS50948 SMART:SM00473 HSSP:P06239 Pfam:PF00954 SMART:SM00108 PROSITE:PS50927 EMBL:M80238 PIR:S70769 SPTR:Q39086	3.00E-62
Ljwgs_044710.1	1.11.16.8	E2.7.1.- [EC:2.7.1.-] [COG:COG0515 COG1493]	ath:At5g02290	T1E22.50; protein kinase, putative [EC:2.7.1.37] [KO:K00870]	1.00E-22	BS_yloP_1	COG0515	9.00E-11	SRK6_BRAOE	ATP-binding;Glycoprotein;Kinase;Membrane;Nucleotide-binding;Receptor;Self-incompatibility;Serine/threonine-proteinkinase;Signal;Transferase;Transmembrane,Putative serine/threonine-protein kinase receptor precursor (EC 2.7.1.37) (S-receptor kinase) (SRK).	1.00E-53	GO_ID:34080	TAIR|gene:2018545 SPTR:Q39086 symbol:AT1G65790.1 [GO:0016301 "kinase activity" evidence=ISS] InterPro:IPR000719 InterPro:IPR008271 Prosite:PS00108 InterPro:IPR003609 InterPro:IPR000858 InterPro:IPR001480 Prosite:PS00107 Pfam:PF01453 ProDom:PD000001 PROSITE:PS50011 PROSITE:PS50948 SMART:SM00473 HSSP:P06239 Pfam:PF00954 SMART:SM00108 PROSITE:PS50927 EMBL:M80238 PIR:S70769 SPTR:Q39086	3.00E-62
Ljwgs_044710.1	4.2.4	Cell cycle [CLASS:04110] [PATH:hsa04110] [COG:COG0515]	ath:At5g02290	T1E22.50; protein kinase, putative [EC:2.7.1.37] [KO:K00870]	1.00E-22	BS_yloP_1	COG0515	9.00E-11	SRK6_BRAOE	ATP-binding;Glycoprotein;Kinase;Membrane;Nucleotide-binding;Receptor;Self-incompatibility;Serine/threonine-proteinkinase;Signal;Transferase;Transmembrane,Putative serine/threonine-protein kinase receptor precursor (EC 2.7.1.37) (S-receptor kinase) (SRK).	1.00E-53	GO_ID:34080	TAIR|gene:2018545 SPTR:Q39086 symbol:AT1G65790.1 [GO:0016301 "kinase activity" evidence=ISS] InterPro:IPR000719 InterPro:IPR008271 Prosite:PS00108 InterPro:IPR003609 InterPro:IPR000858 InterPro:IPR001480 Prosite:PS00107 Pfam:PF01453 ProDom:PD000001 PROSITE:PS50011 PROSITE:PS50948 SMART:SM00473 HSSP:P06239 Pfam:PF00954 SMART:SM00108 PROSITE:PS50927 EMBL:M80238 PIR:S70769 SPTR:Q39086	3.00E-62
Ljwgs_044710.1	3.2.2.1	Protein kinase [EC:2.7.1.37]	ath:At5g02290	T1E22.50; protein kinase, putative [EC:2.7.1.37] [KO:K00870]	1.00E-22	BS_yloP_1	COG0515	9.00E-11	SRK6_BRAOE	ATP-binding;Glycoprotein;Kinase;Membrane;Nucleotide-binding;Receptor;Self-incompatibility;Serine/threonine-proteinkinase;Signal;Transferase;Transmembrane,Putative serine/threonine-protein kinase receptor precursor (EC 2.7.1.37) (S-receptor kinase) (SRK).	1.00E-53	GO_ID:34080	TAIR|gene:2018545 SPTR:Q39086 symbol:AT1G65790.1 [GO:0016301 "kinase activity" evidence=ISS] InterPro:IPR000719 InterPro:IPR008271 Prosite:PS00108 InterPro:IPR003609 InterPro:IPR000858 InterPro:IPR001480 Prosite:PS00107 Pfam:PF01453 ProDom:PD000001 PROSITE:PS50011 PROSITE:PS50948 SMART:SM00473 HSSP:P06239 Pfam:PF00954 SMART:SM00108 PROSITE:PS50927 EMBL:M80238 PIR:S70769 SPTR:Q39086	3.00E-62
Ljwgs_120696.1	3.3.10.117	BMPR1 bone morphogenetic protein receptor, type I [EC:2.7.1.37]							BAK1_ARATH	ATP-binding;Glycoprotein;Kinase;Leucine-richrepeat;Membrane;Nucleotide-binding;Phosphorylation;Repeat;Serine/threonine-proteinkinase;Signal;Transferase;Transmembrane,BRASSINOSTEROID INSENSITIVE 1-associated receptor kinase 1 precursor (EC 2.7.1.37) (BRI1-associated receptor kinase 1) (Somatic embryogenesis receptor-like kinase 3).	1.00E-17	GO_ID:40959	TAIR|gene:2094462 SPTR:Q8RY65 symbol:AT3G25560.1 [GO:0004672 "protein kinase activity" evidence=ISS] [GO:0006468 "protein amino acid phosphorylation" evidence=ISS] Pfam:PF00560 InterPro:IPR000719 InterPro:IPR008271 Pfam:PF00069 Prosite:PS00108 InterPro:IPR001611 InterPro:IPR007090 Prosite:PS00107 ProDom:PD000001 PROSITE:PS50011 PRINTS:PR00019 EMBL:BT002619 EMBL:AY075617 SPTR:Q8RY65	2.00E-42
Ljwgs_120696.1	3.2.2.1	Protein kinase [EC:2.7.1.37]							BAK1_ARATH	ATP-binding;Glycoprotein;Kinase;Leucine-richrepeat;Membrane;Nucleotide-binding;Phosphorylation;Repeat;Serine/threonine-proteinkinase;Signal;Transferase;Transmembrane,BRASSINOSTEROID INSENSITIVE 1-associated receptor kinase 1 precursor (EC 2.7.1.37) (BRI1-associated receptor kinase 1) (Somatic embryogenesis receptor-like kinase 3).	1.00E-17	GO_ID:40959	TAIR|gene:2094462 SPTR:Q8RY65 symbol:AT3G25560.1 [GO:0004672 "protein kinase activity" evidence=ISS] [GO:0006468 "protein amino acid phosphorylation" evidence=ISS] Pfam:PF00560 InterPro:IPR000719 InterPro:IPR008271 Pfam:PF00069 Prosite:PS00108 InterPro:IPR001611 InterPro:IPR007090 Prosite:PS00107 ProDom:PD000001 PROSITE:PS50011 PRINTS:PR00019 EMBL:BT002619 EMBL:AY075617 SPTR:Q8RY65	2.00E-42
Ljwgs_016165.1.1	3.3.10.117	BMPR1 bone morphogenetic protein receptor, type I [EC:2.7.1.37]							CIPK1_ORYSA	ATP-binding;Calcium;Kinase;Manganese;Nucleotide-binding;Phosphorylation;Serine/threonine-proteinkinase;Transferase,CIPK-like protein 1 (EC 2.7.1.37) (OsCK1).	3.00E-35	GO_ID:23944	TAIR|gene:2009811 SPTR:Q93VD3 symbol:AT1G30270.1 [GO:0016301 "kinase activity" evidence=ISS] [GO:0005737 "cytoplasm" evidence=IDA] [GO:0005634 "nucleus" evidence=IDA] InterPro:IPR000719 InterPro:IPR002290 InterPro:IPR008271 Pfam:PF00069 Prosite:PS00108 InterPro:IPR004041 Prosite:PS00107 Pfam:PF03822 ProDom:PD000001 PROSITE:PS50011 SMART:SM00220 HSSP:P49137 PROSITE:PS50816 EMBL:AY056419 EMBL:AY035…	9.00E-40
chr3.CM0216.64	1.9.4.15	E2.7.1.- [EC:2.7.1.-] [COG:COG0515 COG1493]	ath:At5g02290	T1E22.50; protein kinase, putative [EC:2.7.1.37] [KO:K00870]	4.00E-42	YAR019c	COG0515	1.00E-18	SRK6_BRAOE	ATP-binding;Glycoprotein;Kinase;Membrane;Nucleotide-binding;Receptor;Self-incompatibility;Serine/threonine-proteinkinase;Signal;Transferase;Transmembrane,Putative serine/threonine-protein kinase receptor precursor (EC 2.7.1.37) (S-receptor kinase) (SRK).	2.00E-169	GO_ID:40315	TAIR|gene:2131693 SPTR:O81833 symbol:AT4G27300.1 [GO:0016301 "kinase activity" evidence=ISS] [GO:0030246 "carbohydrate binding" evidence=ISS] InterPro:IPR000719 InterPro:IPR008271 Pfam:PF00069 Prosite:PS00108 InterPro:IPR003609 InterPro:IPR000858 InterPro:IPR002453 InterPro:IPR001480 Pfam:PF01453 PROSITE:PS00228 ProDom:PD000001 PROSITE:PS50011 PROSITE:PS50948 SMART:SM00473 Pfam:PF00954 SMART:SM00…	0
chr3.CM0216.64	1.7.8.19	WAAY, rfaY lipopolysaccharide core biosynthesis protein RFAY [EC:2.7.-.-] [COG:COG0515]	ath:At5g02290	T1E22.50; protein kinase, putative [EC:2.7.1.37] [KO:K00870]	4.00E-42	YAR019c	COG0515	1.00E-18	SRK6_BRAOE	ATP-binding;Glycoprotein;Kinase;Membrane;Nucleotide-binding;Receptor;Self-incompatibility;Serine/threonine-proteinkinase;Signal;Transferase;Transmembrane,Putative serine/threonine-protein kinase receptor precursor (EC 2.7.1.37) (S-receptor kinase) (SRK).	2.00E-169	GO_ID:40315	TAIR|gene:2131693 SPTR:O81833 symbol:AT4G27300.1 [GO:0016301 "kinase activity" evidence=ISS] [GO:0030246 "carbohydrate binding" evidence=ISS] InterPro:IPR000719 InterPro:IPR008271 Pfam:PF00069 Prosite:PS00108 InterPro:IPR003609 InterPro:IPR000858 InterPro:IPR002453 InterPro:IPR001480 Pfam:PF01453 PROSITE:PS00228 ProDom:PD000001 PROSITE:PS50011 PROSITE:PS50948 SMART:SM00473 Pfam:PF00954 SMART:SM00…	0
chr3.CM0216.64	1.1.17.19	E2.7.1.- [EC:2.7.1.-] [COG:COG0515 COG1493]	ath:At5g02290	T1E22.50; protein kinase, putative [EC:2.7.1.37] [KO:K00870]	4.00E-42	YAR019c	COG0515	1.00E-18	SRK6_BRAOE	ATP-binding;Glycoprotein;Kinase;Membrane;Nucleotide-binding;Receptor;Self-incompatibility;Serine/threonine-proteinkinase;Signal;Transferase;Transmembrane,Putative serine/threonine-protein kinase receptor precursor (EC 2.7.1.37) (S-receptor kinase) (SRK).	2.00E-169	GO_ID:40315	TAIR|gene:2131693 SPTR:O81833 symbol:AT4G27300.1 [GO:0016301 "kinase activity" evidence=ISS] [GO:0030246 "carbohydrate binding" evidence=ISS] InterPro:IPR000719 InterPro:IPR008271 Pfam:PF00069 Prosite:PS00108 InterPro:IPR003609 InterPro:IPR000858 InterPro:IPR002453 InterPro:IPR001480 Pfam:PF01453 PROSITE:PS00228 ProDom:PD000001 PROSITE:PS50011 PROSITE:PS50948 SMART:SM00473 Pfam:PF00954 SMART:SM00…	0
chr3.CM0216.64	3.3.10.117	BMPR1 bone morphogenetic protein receptor, type I [EC:2.7.1.37]	ath:At5g02290	T1E22.50; protein kinase, putative [EC:2.7.1.37] [KO:K00870]	4.00E-42	YAR019c	COG0515	1.00E-18	SRK6_BRAOE	ATP-binding;Glycoprotein;Kinase;Membrane;Nucleotide-binding;Receptor;Self-incompatibility;Serine/threonine-proteinkinase;Signal;Transferase;Transmembrane,Putative serine/threonine-protein kinase receptor precursor (EC 2.7.1.37) (S-receptor kinase) (SRK).	2.00E-169	GO_ID:40315	TAIR|gene:2131693 SPTR:O81833 symbol:AT4G27300.1 [GO:0016301 "kinase activity" evidence=ISS] [GO:0030246 "carbohydrate binding" evidence=ISS] InterPro:IPR000719 InterPro:IPR008271 Pfam:PF00069 Prosite:PS00108 InterPro:IPR003609 InterPro:IPR000858 InterPro:IPR002453 InterPro:IPR001480 Pfam:PF01453 PROSITE:PS00228 ProDom:PD000001 PROSITE:PS50011 PROSITE:PS50948 SMART:SM00473 Pfam:PF00954 SMART:SM00…	0
chr3.CM0216.64	1.11.16.8	E2.7.1.- [EC:2.7.1.-] [COG:COG0515 COG1493]	ath:At5g02290	T1E22.50; protein kinase, putative [EC:2.7.1.37] [KO:K00870]	4.00E-42	YAR019c	COG0515	1.00E-18	SRK6_BRAOE	ATP-binding;Glycoprotein;Kinase;Membrane;Nucleotide-binding;Receptor;Self-incompatibility;Serine/threonine-proteinkinase;Signal;Transferase;Transmembrane,Putative serine/threonine-protein kinase receptor precursor (EC 2.7.1.37) (S-receptor kinase) (SRK).	2.00E-169	GO_ID:40315	TAIR|gene:2131693 SPTR:O81833 symbol:AT4G27300.1 [GO:0016301 "kinase activity" evidence=ISS] [GO:0030246 "carbohydrate binding" evidence=ISS] InterPro:IPR000719 InterPro:IPR008271 Pfam:PF00069 Prosite:PS00108 InterPro:IPR003609 InterPro:IPR000858 InterPro:IPR002453 InterPro:IPR001480 Pfam:PF01453 PROSITE:PS00228 ProDom:PD000001 PROSITE:PS50011 PROSITE:PS50948 SMART:SM00473 Pfam:PF00954 SMART:SM00…	0
chr3.CM0216.64	4.2.4	Cell cycle [CLASS:04110] [PATH:hsa04110] [COG:COG0515]	ath:At5g02290	T1E22.50; protein kinase, putative [EC:2.7.1.37] [KO:K00870]	4.00E-42	YAR019c	COG0515	1.00E-18	SRK6_BRAOE	ATP-binding;Glycoprotein;Kinase;Membrane;Nucleotide-binding;Receptor;Self-incompatibility;Serine/threonine-proteinkinase;Signal;Transferase;Transmembrane,Putative serine/threonine-protein kinase receptor precursor (EC 2.7.1.37) (S-receptor kinase) (SRK).	2.00E-169	GO_ID:40315	TAIR|gene:2131693 SPTR:O81833 symbol:AT4G27300.1 [GO:0016301 "kinase activity" evidence=ISS] [GO:0030246 "carbohydrate binding" evidence=ISS] InterPro:IPR000719 InterPro:IPR008271 Pfam:PF00069 Prosite:PS00108 InterPro:IPR003609 InterPro:IPR000858 InterPro:IPR002453 InterPro:IPR001480 Pfam:PF01453 PROSITE:PS00228 ProDom:PD000001 PROSITE:PS50011 PROSITE:PS50948 SMART:SM00473 Pfam:PF00954 SMART:SM00…	0
chr3.CM0216.64	3.2.2.1	Protein kinase [EC:2.7.1.37]	ath:At5g02290	T1E22.50; protein kinase, putative [EC:2.7.1.37] [KO:K00870]	4.00E-42	YAR019c	COG0515	1.00E-18	SRK6_BRAOE	ATP-binding;Glycoprotein;Kinase;Membrane;Nucleotide-binding;Receptor;Self-incompatibility;Serine/threonine-proteinkinase;Signal;Transferase;Transmembrane,Putative serine/threonine-protein kinase receptor precursor (EC 2.7.1.37) (S-receptor kinase) (SRK).	2.00E-169	GO_ID:40315	TAIR|gene:2131693 SPTR:O81833 symbol:AT4G27300.1 [GO:0016301 "kinase activity" evidence=ISS] [GO:0030246 "carbohydrate binding" evidence=ISS] InterPro:IPR000719 InterPro:IPR008271 Pfam:PF00069 Prosite:PS00108 InterPro:IPR003609 InterPro:IPR000858 InterPro:IPR002453 InterPro:IPR001480 Pfam:PF01453 PROSITE:PS00228 ProDom:PD000001 PROSITE:PS50011 PROSITE:PS50948 SMART:SM00473 Pfam:PF00954 SMART:SM00…	0
Ljwgs_118886.1	1.9.4.15	E2.7.1.- [EC:2.7.1.-] [COG:COG0515 COG1493]	ath:At5g02290	T1E22.50; protein kinase, putative [EC:2.7.1.37] [KO:K00870]	5.00E-28	Rv2176	COG0515	2.00E-14	SRK6_BRAOE	ATP-binding;Glycoprotein;Kinase;Membrane;Nucleotide-binding;Receptor;Self-incompatibility;Serine/threonine-proteinkinase;Signal;Transferase;Transmembrane,Putative serine/threonine-protein kinase receptor precursor (EC 2.7.1.37) (S-receptor kinase) (SRK).	4.00E-57	GO_ID:30110	TAIR|gene:2121675 SPTR:Q8GYA4 symbol:AT4G23180.1 [GO:0016301 "kinase activity" evidence=ISS] InterPro:IPR000719 InterPro:IPR008271 Pfam:PF00069 Prosite:PS00108 InterPro:IPR002902 Prosite:PS00107 Pfam:PF01657 ProDom:PD000001 PROSITE:PS50011 HSSP:P00523 EMBL:AK117765 EMBL:BT005954 SPTR:Q8GYA4	1.00E-71
Ljwgs_118886.1	1.7.8.19	WAAY, rfaY lipopolysaccharide core biosynthesis protein RFAY [EC:2.7.-.-] [COG:COG0515]	ath:At5g02290	T1E22.50; protein kinase, putative [EC:2.7.1.37] [KO:K00870]	5.00E-28	Rv2176	COG0515	2.00E-14	SRK6_BRAOE	ATP-binding;Glycoprotein;Kinase;Membrane;Nucleotide-binding;Receptor;Self-incompatibility;Serine/threonine-proteinkinase;Signal;Transferase;Transmembrane,Putative serine/threonine-protein kinase receptor precursor (EC 2.7.1.37) (S-receptor kinase) (SRK).	4.00E-57	GO_ID:30110	TAIR|gene:2121675 SPTR:Q8GYA4 symbol:AT4G23180.1 [GO:0016301 "kinase activity" evidence=ISS] InterPro:IPR000719 InterPro:IPR008271 Pfam:PF00069 Prosite:PS00108 InterPro:IPR002902 Prosite:PS00107 Pfam:PF01657 ProDom:PD000001 PROSITE:PS50011 HSSP:P00523 EMBL:AK117765 EMBL:BT005954 SPTR:Q8GYA4	1.00E-71
Ljwgs_118886.1	1.1.17.19	E2.7.1.- [EC:2.7.1.-] [COG:COG0515 COG1493]	ath:At5g02290	T1E22.50; protein kinase, putative [EC:2.7.1.37] [KO:K00870]	5.00E-28	Rv2176	COG0515	2.00E-14	SRK6_BRAOE	ATP-binding;Glycoprotein;Kinase;Membrane;Nucleotide-binding;Receptor;Self-incompatibility;Serine/threonine-proteinkinase;Signal;Transferase;Transmembrane,Putative serine/threonine-protein kinase receptor precursor (EC 2.7.1.37) (S-receptor kinase) (SRK).	4.00E-57	GO_ID:30110	TAIR|gene:2121675 SPTR:Q8GYA4 symbol:AT4G23180.1 [GO:0016301 "kinase activity" evidence=ISS] InterPro:IPR000719 InterPro:IPR008271 Pfam:PF00069 Prosite:PS00108 InterPro:IPR002902 Prosite:PS00107 Pfam:PF01657 ProDom:PD000001 PROSITE:PS50011 HSSP:P00523 EMBL:AK117765 EMBL:BT005954 SPTR:Q8GYA4	1.00E-71
Ljwgs_118886.1	3.3.10.117	BMPR1 bone morphogenetic protein receptor, type I [EC:2.7.1.37]	ath:At5g02290	T1E22.50; protein kinase, putative [EC:2.7.1.37] [KO:K00870]	5.00E-28	Rv2176	COG0515	2.00E-14	SRK6_BRAOE	ATP-binding;Glycoprotein;Kinase;Membrane;Nucleotide-binding;Receptor;Self-incompatibility;Serine/threonine-proteinkinase;Signal;Transferase;Transmembrane,Putative serine/threonine-protein kinase receptor precursor (EC 2.7.1.37) (S-receptor kinase) (SRK).	4.00E-57	GO_ID:30110	TAIR|gene:2121675 SPTR:Q8GYA4 symbol:AT4G23180.1 [GO:0016301 "kinase activity" evidence=ISS] InterPro:IPR000719 InterPro:IPR008271 Pfam:PF00069 Prosite:PS00108 InterPro:IPR002902 Prosite:PS00107 Pfam:PF01657 ProDom:PD000001 PROSITE:PS50011 HSSP:P00523 EMBL:AK117765 EMBL:BT005954 SPTR:Q8GYA4	1.00E-71
Ljwgs_118886.1	1.11.16.8	E2.7.1.- [EC:2.7.1.-] [COG:COG0515 COG1493]	ath:At5g02290	T1E22.50; protein kinase, putative [EC:2.7.1.37] [KO:K00870]	5.00E-28	Rv2176	COG0515	2.00E-14	SRK6_BRAOE	ATP-binding;Glycoprotein;Kinase;Membrane;Nucleotide-binding;Receptor;Self-incompatibility;Serine/threonine-proteinkinase;Signal;Transferase;Transmembrane,Putative serine/threonine-protein kinase receptor precursor (EC 2.7.1.37) (S-receptor kinase) (SRK).	4.00E-57	GO_ID:30110	TAIR|gene:2121675 SPTR:Q8GYA4 symbol:AT4G23180.1 [GO:0016301 "kinase activity" evidence=ISS] InterPro:IPR000719 InterPro:IPR008271 Pfam:PF00069 Prosite:PS00108 InterPro:IPR002902 Prosite:PS00107 Pfam:PF01657 ProDom:PD000001 PROSITE:PS50011 HSSP:P00523 EMBL:AK117765 EMBL:BT005954 SPTR:Q8GYA4	1.00E-71
Ljwgs_118886.1	4.2.4	Cell cycle [CLASS:04110] [PATH:hsa04110] [COG:COG0515]	ath:At5g02290	T1E22.50; protein kinase, putative [EC:2.7.1.37] [KO:K00870]	5.00E-28	Rv2176	COG0515	2.00E-14	SRK6_BRAOE	ATP-binding;Glycoprotein;Kinase;Membrane;Nucleotide-binding;Receptor;Self-incompatibility;Serine/threonine-proteinkinase;Signal;Transferase;Transmembrane,Putative serine/threonine-protein kinase receptor precursor (EC 2.7.1.37) (S-receptor kinase) (SRK).	4.00E-57	GO_ID:30110	TAIR|gene:2121675 SPTR:Q8GYA4 symbol:AT4G23180.1 [GO:0016301 "kinase activity" evidence=ISS] InterPro:IPR000719 InterPro:IPR008271 Pfam:PF00069 Prosite:PS00108 InterPro:IPR002902 Prosite:PS00107 Pfam:PF01657 ProDom:PD000001 PROSITE:PS50011 HSSP:P00523 EMBL:AK117765 EMBL:BT005954 SPTR:Q8GYA4	1.00E-71
Ljwgs_118886.1	3.2.2.1	Protein kinase [EC:2.7.1.37]	ath:At5g02290	T1E22.50; protein kinase, putative [EC:2.7.1.37] [KO:K00870]	5.00E-28	Rv2176	COG0515	2.00E-14	SRK6_BRAOE	ATP-binding;Glycoprotein;Kinase;Membrane;Nucleotide-binding;Receptor;Self-incompatibility;Serine/threonine-proteinkinase;Signal;Transferase;Transmembrane,Putative serine/threonine-protein kinase receptor precursor (EC 2.7.1.37) (S-receptor kinase) (SRK).	4.00E-57	GO_ID:30110	TAIR|gene:2121675 SPTR:Q8GYA4 symbol:AT4G23180.1 [GO:0016301 "kinase activity" evidence=ISS] InterPro:IPR000719 InterPro:IPR008271 Pfam:PF00069 Prosite:PS00108 InterPro:IPR002902 Prosite:PS00107 Pfam:PF01657 ProDom:PD000001 PROSITE:PS50011 HSSP:P00523 EMBL:AK117765 EMBL:BT005954 SPTR:Q8GYA4	1.00E-71
TM1611.3	3.1.3.3.5	ADIC arginine:agmatine antiporter [COG:COG0531]	cte:CT0923	amino acid permease [KO:K03294]	2.00E-65	BS_yfnA	COG0531	1.00E-63	CTR1_MOUSE	Amino-acidtransport;Glycoprotein;Membrane;Receptor;Transmembrane;Transport,High-affinity cationic amino acid transporter-1 (CAT-1) (CAT1) (System Y+ basic amino acid transporter) (Ecotropic retroviral leukemia receptor) (ERR) (Ecotropic retrovirus receptor).	2.00E-80	GO_ID:9115	MGI|MGI:88117 SPTR:Q09143 symbol:Slc7a1 "solute carrier family 7 (cationic amino acid transporter, y+ system), member 1" [GO:0016021 "integral to membrane" evidence=RCA] InterPro:IPR002293 InterPro:IPR004841 MGI:MGI:88117 Pfam:PF00324 Interpro:IPR004755 TIGRFAMs:TIGR00906 EMBL:M26687 PIR:A32742 SPTR:Q09143	7.00E-81
TM1611.3	3.1.3.3.3	CADB cadaverine:lysine antiporter [COG:COG0531]	cte:CT0923	amino acid permease [KO:K03294]	2.00E-65	BS_yfnA	COG0531	1.00E-63	CTR1_MOUSE	Amino-acidtransport;Glycoprotein;Membrane;Receptor;Transmembrane;Transport,High-affinity cationic amino acid transporter-1 (CAT-1) (CAT1) (System Y+ basic amino acid transporter) (Ecotropic retroviral leukemia receptor) (ERR) (Ecotropic retrovirus receptor).	2.00E-80	GO_ID:9115	MGI|MGI:88117 SPTR:Q09143 symbol:Slc7a1 "solute carrier family 7 (cationic amino acid transporter, y+ system), member 1" [GO:0016021 "integral to membrane" evidence=RCA] InterPro:IPR002293 InterPro:IPR004841 MGI:MGI:88117 Pfam:PF00324 Interpro:IPR004755 TIGRFAMs:TIGR00906 EMBL:M26687 PIR:A32742 SPTR:Q09143	7.00E-81
TM1611.3	3.1.3.3.2	POTE putrescine:ornithine antiporter [COG:COG0531]	cte:CT0923	amino acid permease [KO:K03294]	2.00E-65	BS_yfnA	COG0531	1.00E-63	CTR1_MOUSE	Amino-acidtransport;Glycoprotein;Membrane;Receptor;Transmembrane;Transport,High-affinity cationic amino acid transporter-1 (CAT-1) (CAT1) (System Y+ basic amino acid transporter) (Ecotropic retroviral leukemia receptor) (ERR) (Ecotropic retrovirus receptor).	2.00E-80	GO_ID:9115	MGI|MGI:88117 SPTR:Q09143 symbol:Slc7a1 "solute carrier family 7 (cationic amino acid transporter, y+ system), member 1" [GO:0016021 "integral to membrane" evidence=RCA] InterPro:IPR002293 InterPro:IPR004841 MGI:MGI:88117 Pfam:PF00324 Interpro:IPR004755 TIGRFAMs:TIGR00906 EMBL:M26687 PIR:A32742 SPTR:Q09143	7.00E-81
TM1611.3	3.1.3.3.4	ARCD arginine:ornithine antiporter [COG:COG0531]	cte:CT0923	amino acid permease [KO:K03294]	2.00E-65	BS_yfnA	COG0531	1.00E-63	CTR1_MOUSE	Amino-acidtransport;Glycoprotein;Membrane;Receptor;Transmembrane;Transport,High-affinity cationic amino acid transporter-1 (CAT-1) (CAT1) (System Y+ basic amino acid transporter) (Ecotropic retroviral leukemia receptor) (ERR) (Ecotropic retrovirus receptor).	2.00E-80	GO_ID:9115	MGI|MGI:88117 SPTR:Q09143 symbol:Slc7a1 "solute carrier family 7 (cationic amino acid transporter, y+ system), member 1" [GO:0016021 "integral to membrane" evidence=RCA] InterPro:IPR002293 InterPro:IPR004841 MGI:MGI:88117 Pfam:PF00324 Interpro:IPR004755 TIGRFAMs:TIGR00906 EMBL:M26687 PIR:A32742 SPTR:Q09143	7.00E-81
TM1611.3	3.1.3.4	TC.LAT L-amino acid transporter, LAT family [COG:COG0531] [TC:2.A.3.8]	cte:CT0923	amino acid permease [KO:K03294]	2.00E-65	BS_yfnA	COG0531	1.00E-63	CTR1_MOUSE	Amino-acidtransport;Glycoprotein;Membrane;Receptor;Transmembrane;Transport,High-affinity cationic amino acid transporter-1 (CAT-1) (CAT1) (System Y+ basic amino acid transporter) (Ecotropic retroviral leukemia receptor) (ERR) (Ecotropic retrovirus receptor).	2.00E-80	GO_ID:9115	MGI|MGI:88117 SPTR:Q09143 symbol:Slc7a1 "solute carrier family 7 (cationic amino acid transporter, y+ system), member 1" [GO:0016021 "integral to membrane" evidence=RCA] InterPro:IPR002293 InterPro:IPR004841 MGI:MGI:88117 Pfam:PF00324 Interpro:IPR004755 TIGRFAMs:TIGR00906 EMBL:M26687 PIR:A32742 SPTR:Q09143	7.00E-81
TM1611.3	3.1.3.3.1	TC.APA basic amino acid/polyamine antiporter, APA family [COG:COG0531]	cte:CT0923	amino acid permease [KO:K03294]	2.00E-65	BS_yfnA	COG0531	1.00E-63	CTR1_MOUSE	Amino-acidtransport;Glycoprotein;Membrane;Receptor;Transmembrane;Transport,High-affinity cationic amino acid transporter-1 (CAT-1) (CAT1) (System Y+ basic amino acid transporter) (Ecotropic retroviral leukemia receptor) (ERR) (Ecotropic retrovirus receptor).	2.00E-80	GO_ID:9115	MGI|MGI:88117 SPTR:Q09143 symbol:Slc7a1 "solute carrier family 7 (cationic amino acid transporter, y+ system), member 1" [GO:0016021 "integral to membrane" evidence=RCA] InterPro:IPR002293 InterPro:IPR004841 MGI:MGI:88117 Pfam:PF00324 Interpro:IPR004755 TIGRFAMs:TIGR00906 EMBL:M26687 PIR:A32742 SPTR:Q09143	7.00E-81
Ljwgs_147890.1	3.3.10.117	BMPR1 bone morphogenetic protein receptor, type I [EC:2.7.1.37]							BRI1_LYCES	ATP-binding;Glycoprotein;Kinase;Leucine-richrepeat;Lipid-binding;Membrane;Nucleotide-binding;Plantdefense;Receptor;Repeat;Serine/threonine-proteinkinase;Signal;Steroid-binding;Transferase;Transmembrane,Brassinosteroid LRR receptor kinase precursor (EC 2.7.1.37) (tBRI1) (Altered brassinolide sensitivity 1) (Systemin receptor SR160).	3.00E-10	GO_ID:34244	TAIR|gene:2159872 SPTR:Q9FFW5 symbol:AT5G38560.1 [GO:0016301 "kinase activity" evidence=ISS] InterPro:IPR000719 InterPro:IPR008271 Pfam:PF00069 Prosite:PS00108 InterPro:IPR003882 Prosite:PS00107 ProDom:PD000001 PROSITE:PS50011 HSSP:P36897 PRINTS:PR01218 EMBL:AB005231 EMBL:AY075681 EMBL:AY113039 EMBL:AF424623 SPTR:Q9FFW5	5.00E-14
Ljwgs_147890.1	3.2.2.1	Protein kinase [EC:2.7.1.37]							BRI1_LYCES	ATP-binding;Glycoprotein;Kinase;Leucine-richrepeat;Lipid-binding;Membrane;Nucleotide-binding;Plantdefense;Receptor;Repeat;Serine/threonine-proteinkinase;Signal;Steroid-binding;Transferase;Transmembrane,Brassinosteroid LRR receptor kinase precursor (EC 2.7.1.37) (tBRI1) (Altered brassinolide sensitivity 1) (Systemin receptor SR160).	3.00E-10	GO_ID:34244	TAIR|gene:2159872 SPTR:Q9FFW5 symbol:AT5G38560.1 [GO:0016301 "kinase activity" evidence=ISS] InterPro:IPR000719 InterPro:IPR008271 Pfam:PF00069 Prosite:PS00108 InterPro:IPR003882 Prosite:PS00107 ProDom:PD000001 PROSITE:PS50011 HSSP:P36897 PRINTS:PR01218 EMBL:AB005231 EMBL:AY075681 EMBL:AY113039 EMBL:AF424623 SPTR:Q9FFW5	5.00E-14
Ljwgs_077601.1	3.3.10.117	BMPR1 bone morphogenetic protein receptor, type I [EC:2.7.1.37]	lma:LmjF07.0900	serine/threonine kinase, putative [EC:2.7.1.-] [KO:K07198]	1.00E-26	YDR477w_1	COG0515	5.00E-26	CIPK1_ORYSA	ATP-binding;Calcium;Kinase;Manganese;Nucleotide-binding;Phosphorylation;Serine/threonine-proteinkinase;Transferase,CIPK-like protein 1 (EC 2.7.1.37) (OsCK1).	9.00E-49	GO_ID:23944	TAIR|gene:2009811 SPTR:Q93VD3 symbol:AT1G30270.1 [GO:0016301 "kinase activity" evidence=ISS] [GO:0005737 "cytoplasm" evidence=IDA] [GO:0005634 "nucleus" evidence=IDA] InterPro:IPR000719 InterPro:IPR002290 InterPro:IPR008271 Pfam:PF00069 Prosite:PS00108 InterPro:IPR004041 Prosite:PS00107 Pfam:PF03822 ProDom:PD000001 PROSITE:PS50011 SMART:SM00220 HSSP:P49137 PROSITE:PS50816 EMBL:AY056419 EMBL:AY035…	4.00E-48
Ljwgs_086627.1	3.3.10.117	BMPR1 bone morphogenetic protein receptor, type I [EC:2.7.1.37]	ath:At5g02290	T1E22.50; protein kinase, putative [EC:2.7.1.37] [KO:K00870]	6.00E-15				SRK6_BRAOE	ATP-binding;Glycoprotein;Kinase;Membrane;Nucleotide-binding;Receptor;Self-incompatibility;Serine/threonine-proteinkinase;Signal;Transferase;Transmembrane,Putative serine/threonine-protein kinase receptor precursor (EC 2.7.1.37) (S-receptor kinase) (SRK).	7.00E-50	GO_ID:26674	TAIR|gene:2141180 SPTR:O81905 symbol:AT4G21380.1 [GO:0016301 "kinase activity" evidence=ISS] InterPro:IPR000719 InterPro:IPR008271 Prosite:PS00108 InterPro:IPR003609 InterPro:IPR000858 InterPro:IPR001480 Prosite:PS00107 Pfam:PF01453 ProDom:PD000001 PROSITE:PS50011 PROSITE:PS50948 SMART:SM00473 HSSP:P06239 Pfam:PF00954 SMART:SM00108 PROSITE:PS50927 EMBL:AL031187 EMBL:AL161555 EMBL:AK118895 EMBL:BT…	2.00E-57
Ljwgs_086627.1	3.2.2.1	Protein kinase [EC:2.7.1.37]	ath:At5g02290	T1E22.50; protein kinase, putative [EC:2.7.1.37] [KO:K00870]	6.00E-15				SRK6_BRAOE	ATP-binding;Glycoprotein;Kinase;Membrane;Nucleotide-binding;Receptor;Self-incompatibility;Serine/threonine-proteinkinase;Signal;Transferase;Transmembrane,Putative serine/threonine-protein kinase receptor precursor (EC 2.7.1.37) (S-receptor kinase) (SRK).	7.00E-50	GO_ID:26674	TAIR|gene:2141180 SPTR:O81905 symbol:AT4G21380.1 [GO:0016301 "kinase activity" evidence=ISS] InterPro:IPR000719 InterPro:IPR008271 Prosite:PS00108 InterPro:IPR003609 InterPro:IPR000858 InterPro:IPR001480 Prosite:PS00107 Pfam:PF01453 ProDom:PD000001 PROSITE:PS50011 PROSITE:PS50948 SMART:SM00473 HSSP:P06239 Pfam:PF00954 SMART:SM00108 PROSITE:PS50927 EMBL:AL031187 EMBL:AL161555 EMBL:AK118895 EMBL:BT…	2.00E-57
chr4.CM0079.30	1.10.9.7	E3.1.1.-, aes esterase / lipase [EC:3.1.1.-] [COG:COG0657] [GO:0016298]	bur:Bcep18194_C6777	lipolytic enzyme [EC:3.1.1.3] [KO:K01046]	3.00E-15	Rv1400c	COG0657	2.00E-19	GI1L3_ARATH	Gibberellinsignalingpathway;Hydrolase;Nuclearprotein;Receptor,Probable gibberellin receptor GID1L3 (EC 3.-.-.-) (GID1-like protein 3).	3.00E-25	GO_ID:17377	TAIR|gene:2114449 SPTR:Q9SMN0 symbol:AT3G48690.1 [GO:0000004 "biological process unknown" evidence=ND] [GO:0008372 "cellular component unknown" evidence=ND] InterPro:IPR000379 EMBL:AL133315 EMBL:BT015037 PIR:T46213 SPTR:Q9SMN0	5.00E-77
chr4.CM0079.30	1.1.14.16	E3.1.1.-, aes esterase / lipase [EC:3.1.1.-] [COG:COG0657] [GO:0016298]	bur:Bcep18194_C6777	lipolytic enzyme [EC:3.1.1.3] [KO:K01046]	3.00E-15	Rv1400c	COG0657	2.00E-19	GI1L3_ARATH	Gibberellinsignalingpathway;Hydrolase;Nuclearprotein;Receptor,Probable gibberellin receptor GID1L3 (EC 3.-.-.-) (GID1-like protein 3).	3.00E-25	GO_ID:17377	TAIR|gene:2114449 SPTR:Q9SMN0 symbol:AT3G48690.1 [GO:0000004 "biological process unknown" evidence=ND] [GO:0008372 "cellular component unknown" evidence=ND] InterPro:IPR000379 EMBL:AL133315 EMBL:BT015037 PIR:T46213 SPTR:Q9SMN0	5.00E-77
chr4.CM0079.30	1.3.9.19	E3.1.1.3 triacylglycerol lipase [EC:3.1.1.3] [COG:COG1075] [GO:0004806]	bur:Bcep18194_C6777	lipolytic enzyme [EC:3.1.1.3] [KO:K01046]	3.00E-15	Rv1400c	COG0657	2.00E-19	GI1L3_ARATH	Gibberellinsignalingpathway;Hydrolase;Nuclearprotein;Receptor,Probable gibberellin receptor GID1L3 (EC 3.-.-.-) (GID1-like protein 3).	3.00E-25	GO_ID:17377	TAIR|gene:2114449 SPTR:Q9SMN0 symbol:AT3G48690.1 [GO:0000004 "biological process unknown" evidence=ND] [GO:0008372 "cellular component unknown" evidence=ND] InterPro:IPR000379 EMBL:AL133315 EMBL:BT015037 PIR:T46213 SPTR:Q9SMN0	5.00E-77
chr4.CM0079.30	1.11.7.12	E3.1.1.-, aes esterase / lipase [EC:3.1.1.-] [COG:COG0657] [GO:0016298]	bur:Bcep18194_C6777	lipolytic enzyme [EC:3.1.1.3] [KO:K01046]	3.00E-15	Rv1400c	COG0657	2.00E-19	GI1L3_ARATH	Gibberellinsignalingpathway;Hydrolase;Nuclearprotein;Receptor,Probable gibberellin receptor GID1L3 (EC 3.-.-.-) (GID1-like protein 3).	3.00E-25	GO_ID:17377	TAIR|gene:2114449 SPTR:Q9SMN0 symbol:AT3G48690.1 [GO:0000004 "biological process unknown" evidence=ND] [GO:0008372 "cellular component unknown" evidence=ND] InterPro:IPR000379 EMBL:AL133315 EMBL:BT015037 PIR:T46213 SPTR:Q9SMN0	5.00E-77
chr2.TM0512.12	3.3.10.117	BMPR1 bone morphogenetic protein receptor, type I [EC:2.7.1.37]	hsa:65266	WNK4, PRKWNK4; WNK lysine deficient protein kinase 4 [EC:2.7.1.37] [KO:K00870]	9.00E-65	YHR102w	COG0515	1.00E-21	WNK3_HUMAN	ATP-binding;Kinase;Nucleotide-binding;Phosphorylation;Serine/threonine-proteinkinase;Transferase,Serine/threonine-protein kinase WNK3 (EC 2.7.1.37) (Protein kinase with no lysine 3) (Protein kinase, lysine-deficient 3).	2.00E-69	GO_ID:19598	TAIR|gene:504953485 SPTR:Q9STK6 symbol:AT3G48260.1 [GO:0016301 "kinase activity" evidence=ISS] InterPro:IPR000719 InterPro:IPR008271 Pfam:PF00069 Prosite:PS00108 ProDom:PD000001 PROSITE:PS50011 HSSP:P36897 EMBL:AL049659 EMBL:AB085616 PIR:T06716 SPTR:Q9STK6	8.00E-104
chr1.CM0105.92	1.9.4.15	E2.7.1.- [EC:2.7.1.-] [COG:COG0515 COG1493]	ath:At4g28490	F20O9.180; leucine-rich repeat transmembrane protein kinase, putative [EC:2.7.1.37] [KO:K00870]	1.00E-105	BS_yloP_1	COG0515	9.00E-19	PSKR_ARATH	ATP-binding;Glycoprotein;Hypotheticalprotein;Kinase;Leucine-richrepeat;Membrane;Nucleotide-binding;Receptor;Repeat;Serine/threonine-proteinkinase;Signal;Transferase;Transmembrane,Putative phytosulfokine receptor precursor (EC 2.7.1.37) (Phytosulfokine LRR receptor kinase).	0	GO_ID:438	TAIR|gene:2207055 SPTR:Q9C7S5 symbol:AT1G72300.1 [GO:0008372 "cellular component unknown" evidence=ND] [GO:0004674 "protein serine/threonine kinase activity" evidence=ISS] [GO:0005524 "ATP binding" evidence=ISS] [GO:0006468 "protein amino acid phosphorylation" evidence=ISS] [GO:0007169 "transmembrane receptor protein tyrosine kinase signaling pathway" evidence=ISS] Pfam:PF00560 InterPro:IPR000719…	0
chr1.CM0105.92	1.7.8.19	WAAY, rfaY lipopolysaccharide core biosynthesis protein RFAY [EC:2.7.-.-] [COG:COG0515]	ath:At4g28490	F20O9.180; leucine-rich repeat transmembrane protein kinase, putative [EC:2.7.1.37] [KO:K00870]	1.00E-105	BS_yloP_1	COG0515	9.00E-19	PSKR_ARATH	ATP-binding;Glycoprotein;Hypotheticalprotein;Kinase;Leucine-richrepeat;Membrane;Nucleotide-binding;Receptor;Repeat;Serine/threonine-proteinkinase;Signal;Transferase;Transmembrane,Putative phytosulfokine receptor precursor (EC 2.7.1.37) (Phytosulfokine LRR receptor kinase).	0	GO_ID:438	TAIR|gene:2207055 SPTR:Q9C7S5 symbol:AT1G72300.1 [GO:0008372 "cellular component unknown" evidence=ND] [GO:0004674 "protein serine/threonine kinase activity" evidence=ISS] [GO:0005524 "ATP binding" evidence=ISS] [GO:0006468 "protein amino acid phosphorylation" evidence=ISS] [GO:0007169 "transmembrane receptor protein tyrosine kinase signaling pathway" evidence=ISS] Pfam:PF00560 InterPro:IPR000719…	0
chr1.CM0105.92	1.1.17.19	E2.7.1.- [EC:2.7.1.-] [COG:COG0515 COG1493]	ath:At4g28490	F20O9.180; leucine-rich repeat transmembrane protein kinase, putative [EC:2.7.1.37] [KO:K00870]	1.00E-105	BS_yloP_1	COG0515	9.00E-19	PSKR_ARATH	ATP-binding;Glycoprotein;Hypotheticalprotein;Kinase;Leucine-richrepeat;Membrane;Nucleotide-binding;Receptor;Repeat;Serine/threonine-proteinkinase;Signal;Transferase;Transmembrane,Putative phytosulfokine receptor precursor (EC 2.7.1.37) (Phytosulfokine LRR receptor kinase).	0	GO_ID:438	TAIR|gene:2207055 SPTR:Q9C7S5 symbol:AT1G72300.1 [GO:0008372 "cellular component unknown" evidence=ND] [GO:0004674 "protein serine/threonine kinase activity" evidence=ISS] [GO:0005524 "ATP binding" evidence=ISS] [GO:0006468 "protein amino acid phosphorylation" evidence=ISS] [GO:0007169 "transmembrane receptor protein tyrosine kinase signaling pathway" evidence=ISS] Pfam:PF00560 InterPro:IPR000719…	0
chr1.CM0105.92	3.3.10.117	BMPR1 bone morphogenetic protein receptor, type I [EC:2.7.1.37]	ath:At4g28490	F20O9.180; leucine-rich repeat transmembrane protein kinase, putative [EC:2.7.1.37] [KO:K00870]	1.00E-105	BS_yloP_1	COG0515	9.00E-19	PSKR_ARATH	ATP-binding;Glycoprotein;Hypotheticalprotein;Kinase;Leucine-richrepeat;Membrane;Nucleotide-binding;Receptor;Repeat;Serine/threonine-proteinkinase;Signal;Transferase;Transmembrane,Putative phytosulfokine receptor precursor (EC 2.7.1.37) (Phytosulfokine LRR receptor kinase).	0	GO_ID:438	TAIR|gene:2207055 SPTR:Q9C7S5 symbol:AT1G72300.1 [GO:0008372 "cellular component unknown" evidence=ND] [GO:0004674 "protein serine/threonine kinase activity" evidence=ISS] [GO:0005524 "ATP binding" evidence=ISS] [GO:0006468 "protein amino acid phosphorylation" evidence=ISS] [GO:0007169 "transmembrane receptor protein tyrosine kinase signaling pathway" evidence=ISS] Pfam:PF00560 InterPro:IPR000719…	0
chr1.CM0105.92	1.11.16.8	E2.7.1.- [EC:2.7.1.-] [COG:COG0515 COG1493]	ath:At4g28490	F20O9.180; leucine-rich repeat transmembrane protein kinase, putative [EC:2.7.1.37] [KO:K00870]	1.00E-105	BS_yloP_1	COG0515	9.00E-19	PSKR_ARATH	ATP-binding;Glycoprotein;Hypotheticalprotein;Kinase;Leucine-richrepeat;Membrane;Nucleotide-binding;Receptor;Repeat;Serine/threonine-proteinkinase;Signal;Transferase;Transmembrane,Putative phytosulfokine receptor precursor (EC 2.7.1.37) (Phytosulfokine LRR receptor kinase).	0	GO_ID:438	TAIR|gene:2207055 SPTR:Q9C7S5 symbol:AT1G72300.1 [GO:0008372 "cellular component unknown" evidence=ND] [GO:0004674 "protein serine/threonine kinase activity" evidence=ISS] [GO:0005524 "ATP binding" evidence=ISS] [GO:0006468 "protein amino acid phosphorylation" evidence=ISS] [GO:0007169 "transmembrane receptor protein tyrosine kinase signaling pathway" evidence=ISS] Pfam:PF00560 InterPro:IPR000719…	0
chr1.CM0105.92	4.2.4	Cell cycle [CLASS:04110] [PATH:hsa04110] [COG:COG0515]	ath:At4g28490	F20O9.180; leucine-rich repeat transmembrane protein kinase, putative [EC:2.7.1.37] [KO:K00870]	1.00E-105	BS_yloP_1	COG0515	9.00E-19	PSKR_ARATH	ATP-binding;Glycoprotein;Hypotheticalprotein;Kinase;Leucine-richrepeat;Membrane;Nucleotide-binding;Receptor;Repeat;Serine/threonine-proteinkinase;Signal;Transferase;Transmembrane,Putative phytosulfokine receptor precursor (EC 2.7.1.37) (Phytosulfokine LRR receptor kinase).	0	GO_ID:438	TAIR|gene:2207055 SPTR:Q9C7S5 symbol:AT1G72300.1 [GO:0008372 "cellular component unknown" evidence=ND] [GO:0004674 "protein serine/threonine kinase activity" evidence=ISS] [GO:0005524 "ATP binding" evidence=ISS] [GO:0006468 "protein amino acid phosphorylation" evidence=ISS] [GO:0007169 "transmembrane receptor protein tyrosine kinase signaling pathway" evidence=ISS] Pfam:PF00560 InterPro:IPR000719…	0
chr1.CM0105.92	3.2.2.1	Protein kinase [EC:2.7.1.37]	ath:At4g28490	F20O9.180; leucine-rich repeat transmembrane protein kinase, putative [EC:2.7.1.37] [KO:K00870]	1.00E-105	BS_yloP_1	COG0515	9.00E-19	PSKR_ARATH	ATP-binding;Glycoprotein;Hypotheticalprotein;Kinase;Leucine-richrepeat;Membrane;Nucleotide-binding;Receptor;Repeat;Serine/threonine-proteinkinase;Signal;Transferase;Transmembrane,Putative phytosulfokine receptor precursor (EC 2.7.1.37) (Phytosulfokine LRR receptor kinase).	0	GO_ID:438	TAIR|gene:2207055 SPTR:Q9C7S5 symbol:AT1G72300.1 [GO:0008372 "cellular component unknown" evidence=ND] [GO:0004674 "protein serine/threonine kinase activity" evidence=ISS] [GO:0005524 "ATP binding" evidence=ISS] [GO:0006468 "protein amino acid phosphorylation" evidence=ISS] [GO:0007169 "transmembrane receptor protein tyrosine kinase signaling pathway" evidence=ISS] Pfam:PF00560 InterPro:IPR000719…	0
Ljwgs_051950.1	1.9.4.15	E2.7.1.- [EC:2.7.1.-] [COG:COG0515 COG1493]	ath:At5g02290	T1E22.50; protein kinase, putative [EC:2.7.1.37] [KO:K00870]	9.00E-48	BH2504_1	COG0515	1.00E-17	SRK6_BRAOE	ATP-binding;Glycoprotein;Kinase;Membrane;Nucleotide-binding;Receptor;Self-incompatibility;Serine/threonine-proteinkinase;Signal;Transferase;Transmembrane,Putative serine/threonine-protein kinase receptor precursor (EC 2.7.1.37) (S-receptor kinase) (SRK).	1.00E-90	GO_ID:30110	TAIR|gene:2121675 SPTR:Q8GYA4 symbol:AT4G23180.1 [GO:0016301 "kinase activity" evidence=ISS] InterPro:IPR000719 InterPro:IPR008271 Pfam:PF00069 Prosite:PS00108 InterPro:IPR002902 Prosite:PS00107 Pfam:PF01657 ProDom:PD000001 PROSITE:PS50011 HSSP:P00523 EMBL:AK117765 EMBL:BT005954 SPTR:Q8GYA4	2.00E-122
Ljwgs_051950.1	1.7.8.19	WAAY, rfaY lipopolysaccharide core biosynthesis protein RFAY [EC:2.7.-.-] [COG:COG0515]	ath:At5g02290	T1E22.50; protein kinase, putative [EC:2.7.1.37] [KO:K00870]	9.00E-48	BH2504_1	COG0515	1.00E-17	SRK6_BRAOE	ATP-binding;Glycoprotein;Kinase;Membrane;Nucleotide-binding;Receptor;Self-incompatibility;Serine/threonine-proteinkinase;Signal;Transferase;Transmembrane,Putative serine/threonine-protein kinase receptor precursor (EC 2.7.1.37) (S-receptor kinase) (SRK).	1.00E-90	GO_ID:30110	TAIR|gene:2121675 SPTR:Q8GYA4 symbol:AT4G23180.1 [GO:0016301 "kinase activity" evidence=ISS] InterPro:IPR000719 InterPro:IPR008271 Pfam:PF00069 Prosite:PS00108 InterPro:IPR002902 Prosite:PS00107 Pfam:PF01657 ProDom:PD000001 PROSITE:PS50011 HSSP:P00523 EMBL:AK117765 EMBL:BT005954 SPTR:Q8GYA4	2.00E-122
Ljwgs_051950.1	1.1.17.19	E2.7.1.- [EC:2.7.1.-] [COG:COG0515 COG1493]	ath:At5g02290	T1E22.50; protein kinase, putative [EC:2.7.1.37] [KO:K00870]	9.00E-48	BH2504_1	COG0515	1.00E-17	SRK6_BRAOE	ATP-binding;Glycoprotein;Kinase;Membrane;Nucleotide-binding;Receptor;Self-incompatibility;Serine/threonine-proteinkinase;Signal;Transferase;Transmembrane,Putative serine/threonine-protein kinase receptor precursor (EC 2.7.1.37) (S-receptor kinase) (SRK).	1.00E-90	GO_ID:30110	TAIR|gene:2121675 SPTR:Q8GYA4 symbol:AT4G23180.1 [GO:0016301 "kinase activity" evidence=ISS] InterPro:IPR000719 InterPro:IPR008271 Pfam:PF00069 Prosite:PS00108 InterPro:IPR002902 Prosite:PS00107 Pfam:PF01657 ProDom:PD000001 PROSITE:PS50011 HSSP:P00523 EMBL:AK117765 EMBL:BT005954 SPTR:Q8GYA4	2.00E-122
Ljwgs_051950.1	3.3.10.117	BMPR1 bone morphogenetic protein receptor, type I [EC:2.7.1.37]	ath:At5g02290	T1E22.50; protein kinase, putative [EC:2.7.1.37] [KO:K00870]	9.00E-48	BH2504_1	COG0515	1.00E-17	SRK6_BRAOE	ATP-binding;Glycoprotein;Kinase;Membrane;Nucleotide-binding;Receptor;Self-incompatibility;Serine/threonine-proteinkinase;Signal;Transferase;Transmembrane,Putative serine/threonine-protein kinase receptor precursor (EC 2.7.1.37) (S-receptor kinase) (SRK).	1.00E-90	GO_ID:30110	TAIR|gene:2121675 SPTR:Q8GYA4 symbol:AT4G23180.1 [GO:0016301 "kinase activity" evidence=ISS] InterPro:IPR000719 InterPro:IPR008271 Pfam:PF00069 Prosite:PS00108 InterPro:IPR002902 Prosite:PS00107 Pfam:PF01657 ProDom:PD000001 PROSITE:PS50011 HSSP:P00523 EMBL:AK117765 EMBL:BT005954 SPTR:Q8GYA4	2.00E-122
Ljwgs_051950.1	1.11.16.8	E2.7.1.- [EC:2.7.1.-] [COG:COG0515 COG1493]	ath:At5g02290	T1E22.50; protein kinase, putative [EC:2.7.1.37] [KO:K00870]	9.00E-48	BH2504_1	COG0515	1.00E-17	SRK6_BRAOE	ATP-binding;Glycoprotein;Kinase;Membrane;Nucleotide-binding;Receptor;Self-incompatibility;Serine/threonine-proteinkinase;Signal;Transferase;Transmembrane,Putative serine/threonine-protein kinase receptor precursor (EC 2.7.1.37) (S-receptor kinase) (SRK).	1.00E-90	GO_ID:30110	TAIR|gene:2121675 SPTR:Q8GYA4 symbol:AT4G23180.1 [GO:0016301 "kinase activity" evidence=ISS] InterPro:IPR000719 InterPro:IPR008271 Pfam:PF00069 Prosite:PS00108 InterPro:IPR002902 Prosite:PS00107 Pfam:PF01657 ProDom:PD000001 PROSITE:PS50011 HSSP:P00523 EMBL:AK117765 EMBL:BT005954 SPTR:Q8GYA4	2.00E-122
Ljwgs_051950.1	4.2.4	Cell cycle [CLASS:04110] [PATH:hsa04110] [COG:COG0515]	ath:At5g02290	T1E22.50; protein kinase, putative [EC:2.7.1.37] [KO:K00870]	9.00E-48	BH2504_1	COG0515	1.00E-17	SRK6_BRAOE	ATP-binding;Glycoprotein;Kinase;Membrane;Nucleotide-binding;Receptor;Self-incompatibility;Serine/threonine-proteinkinase;Signal;Transferase;Transmembrane,Putative serine/threonine-protein kinase receptor precursor (EC 2.7.1.37) (S-receptor kinase) (SRK).	1.00E-90	GO_ID:30110	TAIR|gene:2121675 SPTR:Q8GYA4 symbol:AT4G23180.1 [GO:0016301 "kinase activity" evidence=ISS] InterPro:IPR000719 InterPro:IPR008271 Pfam:PF00069 Prosite:PS00108 InterPro:IPR002902 Prosite:PS00107 Pfam:PF01657 ProDom:PD000001 PROSITE:PS50011 HSSP:P00523 EMBL:AK117765 EMBL:BT005954 SPTR:Q8GYA4	2.00E-122
Ljwgs_051950.1	3.2.2.1	Protein kinase [EC:2.7.1.37]	ath:At5g02290	T1E22.50; protein kinase, putative [EC:2.7.1.37] [KO:K00870]	9.00E-48	BH2504_1	COG0515	1.00E-17	SRK6_BRAOE	ATP-binding;Glycoprotein;Kinase;Membrane;Nucleotide-binding;Receptor;Self-incompatibility;Serine/threonine-proteinkinase;Signal;Transferase;Transmembrane,Putative serine/threonine-protein kinase receptor precursor (EC 2.7.1.37) (S-receptor kinase) (SRK).	1.00E-90	GO_ID:30110	TAIR|gene:2121675 SPTR:Q8GYA4 symbol:AT4G23180.1 [GO:0016301 "kinase activity" evidence=ISS] InterPro:IPR000719 InterPro:IPR008271 Pfam:PF00069 Prosite:PS00108 InterPro:IPR002902 Prosite:PS00107 Pfam:PF01657 ProDom:PD000001 PROSITE:PS50011 HSSP:P00523 EMBL:AK117765 EMBL:BT005954 SPTR:Q8GYA4	2.00E-122
Ljwgs_012660.1	1.9.4.15	E2.7.1.- [EC:2.7.1.-] [COG:COG0515 COG1493]	ath:At5g02290	T1E22.50; protein kinase, putative [EC:2.7.1.37] [KO:K00870]	8.00E-38	YMR001c	COG0515	7.00E-16	KPRO_MAIZE	ATP-binding;EGF-likedomain;Glycoprotein;Kinase;Membrane;Nucleotide-binding;Receptor;Serine/threonine-proteinkinase;Signal;Transferase;Transmembrane,Putative receptor protein kinase ZmPK1 precursor (EC 2.7.1.37).	6.00E-47	GO_ID:1452	TAIR|gene:2204474 SPTR:Q9C621 symbol:AT1G66920.1 [GO:0016301 "kinase activity" evidence=ISS] InterPro:IPR000719 InterPro:IPR008271 Pfam:PF00069 Prosite:PS00108 Prosite:PS00107 ProDom:PD000001 PROSITE:PS50011 EMBL:AC083891 PIR:A96693 SPTR:Q9C621	1.00E-89
Ljwgs_012660.1	1.7.8.19	WAAY, rfaY lipopolysaccharide core biosynthesis protein RFAY [EC:2.7.-.-] [COG:COG0515]	ath:At5g02290	T1E22.50; protein kinase, putative [EC:2.7.1.37] [KO:K00870]	8.00E-38	YMR001c	COG0515	7.00E-16	KPRO_MAIZE	ATP-binding;EGF-likedomain;Glycoprotein;Kinase;Membrane;Nucleotide-binding;Receptor;Serine/threonine-proteinkinase;Signal;Transferase;Transmembrane,Putative receptor protein kinase ZmPK1 precursor (EC 2.7.1.37).	6.00E-47	GO_ID:1452	TAIR|gene:2204474 SPTR:Q9C621 symbol:AT1G66920.1 [GO:0016301 "kinase activity" evidence=ISS] InterPro:IPR000719 InterPro:IPR008271 Pfam:PF00069 Prosite:PS00108 Prosite:PS00107 ProDom:PD000001 PROSITE:PS50011 EMBL:AC083891 PIR:A96693 SPTR:Q9C621	1.00E-89
Ljwgs_012660.1	1.1.17.19	E2.7.1.- [EC:2.7.1.-] [COG:COG0515 COG1493]	ath:At5g02290	T1E22.50; protein kinase, putative [EC:2.7.1.37] [KO:K00870]	8.00E-38	YMR001c	COG0515	7.00E-16	KPRO_MAIZE	ATP-binding;EGF-likedomain;Glycoprotein;Kinase;Membrane;Nucleotide-binding;Receptor;Serine/threonine-proteinkinase;Signal;Transferase;Transmembrane,Putative receptor protein kinase ZmPK1 precursor (EC 2.7.1.37).	6.00E-47	GO_ID:1452	TAIR|gene:2204474 SPTR:Q9C621 symbol:AT1G66920.1 [GO:0016301 "kinase activity" evidence=ISS] InterPro:IPR000719 InterPro:IPR008271 Pfam:PF00069 Prosite:PS00108 Prosite:PS00107 ProDom:PD000001 PROSITE:PS50011 EMBL:AC083891 PIR:A96693 SPTR:Q9C621	1.00E-89
Ljwgs_012660.1	3.3.10.117	BMPR1 bone morphogenetic protein receptor, type I [EC:2.7.1.37]	ath:At5g02290	T1E22.50; protein kinase, putative [EC:2.7.1.37] [KO:K00870]	8.00E-38	YMR001c	COG0515	7.00E-16	KPRO_MAIZE	ATP-binding;EGF-likedomain;Glycoprotein;Kinase;Membrane;Nucleotide-binding;Receptor;Serine/threonine-proteinkinase;Signal;Transferase;Transmembrane,Putative receptor protein kinase ZmPK1 precursor (EC 2.7.1.37).	6.00E-47	GO_ID:1452	TAIR|gene:2204474 SPTR:Q9C621 symbol:AT1G66920.1 [GO:0016301 "kinase activity" evidence=ISS] InterPro:IPR000719 InterPro:IPR008271 Pfam:PF00069 Prosite:PS00108 Prosite:PS00107 ProDom:PD000001 PROSITE:PS50011 EMBL:AC083891 PIR:A96693 SPTR:Q9C621	1.00E-89
Ljwgs_012660.1	1.11.16.8	E2.7.1.- [EC:2.7.1.-] [COG:COG0515 COG1493]	ath:At5g02290	T1E22.50; protein kinase, putative [EC:2.7.1.37] [KO:K00870]	8.00E-38	YMR001c	COG0515	7.00E-16	KPRO_MAIZE	ATP-binding;EGF-likedomain;Glycoprotein;Kinase;Membrane;Nucleotide-binding;Receptor;Serine/threonine-proteinkinase;Signal;Transferase;Transmembrane,Putative receptor protein kinase ZmPK1 precursor (EC 2.7.1.37).	6.00E-47	GO_ID:1452	TAIR|gene:2204474 SPTR:Q9C621 symbol:AT1G66920.1 [GO:0016301 "kinase activity" evidence=ISS] InterPro:IPR000719 InterPro:IPR008271 Pfam:PF00069 Prosite:PS00108 Prosite:PS00107 ProDom:PD000001 PROSITE:PS50011 EMBL:AC083891 PIR:A96693 SPTR:Q9C621	1.00E-89
Ljwgs_012660.1	4.2.4	Cell cycle [CLASS:04110] [PATH:hsa04110] [COG:COG0515]	ath:At5g02290	T1E22.50; protein kinase, putative [EC:2.7.1.37] [KO:K00870]	8.00E-38	YMR001c	COG0515	7.00E-16	KPRO_MAIZE	ATP-binding;EGF-likedomain;Glycoprotein;Kinase;Membrane;Nucleotide-binding;Receptor;Serine/threonine-proteinkinase;Signal;Transferase;Transmembrane,Putative receptor protein kinase ZmPK1 precursor (EC 2.7.1.37).	6.00E-47	GO_ID:1452	TAIR|gene:2204474 SPTR:Q9C621 symbol:AT1G66920.1 [GO:0016301 "kinase activity" evidence=ISS] InterPro:IPR000719 InterPro:IPR008271 Pfam:PF00069 Prosite:PS00108 Prosite:PS00107 ProDom:PD000001 PROSITE:PS50011 EMBL:AC083891 PIR:A96693 SPTR:Q9C621	1.00E-89
Ljwgs_012660.1	3.2.2.1	Protein kinase [EC:2.7.1.37]	ath:At5g02290	T1E22.50; protein kinase, putative [EC:2.7.1.37] [KO:K00870]	8.00E-38	YMR001c	COG0515	7.00E-16	KPRO_MAIZE	ATP-binding;EGF-likedomain;Glycoprotein;Kinase;Membrane;Nucleotide-binding;Receptor;Serine/threonine-proteinkinase;Signal;Transferase;Transmembrane,Putative receptor protein kinase ZmPK1 precursor (EC 2.7.1.37).	6.00E-47	GO_ID:1452	TAIR|gene:2204474 SPTR:Q9C621 symbol:AT1G66920.1 [GO:0016301 "kinase activity" evidence=ISS] InterPro:IPR000719 InterPro:IPR008271 Pfam:PF00069 Prosite:PS00108 Prosite:PS00107 ProDom:PD000001 PROSITE:PS50011 EMBL:AC083891 PIR:A96693 SPTR:Q9C621	1.00E-89
Ljwgs_134078.1	3.3.10.117	BMPR1 bone morphogenetic protein receptor, type I [EC:2.7.1.37]	mmu:19134	Prpf4b; PRP4 pre-mRNA processing factor 4 homolog B (yeast) [EC:2.7.1.37] [KO:K00870]	2.00E-27				PRP4B_MOUSE	ATP-binding;Kinase;mRNAprocessing;mRNAsplicing;Nuclearprotein;Nucleotide-binding;Phosphorylation;Serine/threonine-proteinkinase;Transferase,Serine/threonine-protein kinase PRP4 homolog (EC 2.7.1.37) (PRP4 pre- mRNA processing factor 4 homolog) (Pre-mRNA protein kinase).	1.00E-27	GO_ID:16364	UNIPROT|Q13523 SPTR:Q13523 symbol:PRP4B_HUMAN "Serine/threonine-protein kinase PRP4 homolog" [GO:0006468 "protein amino acid phosphorylation" evidence=TAS] [GO:0008380 "RNA splicing" evidence=TAS] InterPro:IPR000719 InterPro:IPR002290 InterPro:IPR008271 Pfam:PF00069 Prosite:PS00108 Prosite:PS00107 ProDom:PD000001 PROSITE:PS50011 SMART:SM00220 HSSP:Q00534 EMBL:AY029347 EMBL:AF283465 EMBL:AB011108 …	5.00E-28
Ljwgs_018456.1	3.3.10.117	BMPR1 bone morphogenetic protein receptor, type I [EC:2.7.1.37]	mmu:17152	Mak; male germ cell-associated kinase [EC:2.7.1.37] [KO:K00870]	5.00E-106	YBR160w	COG0515	8.00E-51	MAK_MOUSE	ATP-binding;Kinase;Nucleotide-binding;Serine/threonine-proteinkinase;Transferase,Serine/threonine-protein kinase MAK (EC 2.7.1.37) (Male germ cell- associated kinase) (Protein kinase RCK).	3.00E-106	GO_ID:3007	TAIR|gene:2134745 SPTR:Q9C5K4 symbol:AT4G19110.1 [GO:0008372 "cellular component unknown" evidence=ND] [GO:0016301 "kinase activity" evidence=ISS] InterPro:IPR000719 InterPro:IPR002290 InterPro:IPR008271 Pfam:PF00069 Prosite:PS00108 Prosite:PS00107 ProDom:PD000001 PROSITE:PS50011 SMART:SM00220 HSSP:P24941 EMBL:AF360190 EMBL:AY040004 SPTR:Q9C5K4	2.00E-139
chr1.TM1168.6	99.1.3.1.116	EC 2.7.1.-							NORK_PEA	ATP-binding;Coiledcoil;Kinase;Leucine-richrepeat;Membrane;Nodulation;Nucleotide-binding;Repeat;Serine/threonine-proteinkinase;Signal;Transferase;Transmembrane,Nodulation receptor kinase precursor (EC 2.7.1.-).	9.00E-09	GO_ID:16626	TAIR|gene:2084952 SPTR:Q9SR05 symbol:AT3G04690.1 [GO:0016301 "kinase activity" evidence=ISS] InterPro:IPR000719 InterPro:IPR008271 Prosite:PS00108 Prosite:PS00107 ProDom:PD000001 PROSITE:PS50011 HSSP:Q62838 EMBL:AC011437 SPTR:Q9SR05	3.00E-17
chr1.TM1168.6	99.1.4.1881	GO_ID:16626							NORK_PEA	ATP-binding;Coiledcoil;Kinase;Leucine-richrepeat;Membrane;Nodulation;Nucleotide-binding;Repeat;Serine/threonine-proteinkinase;Signal;Transferase;Transmembrane,Nodulation receptor kinase precursor (EC 2.7.1.-).	9.00E-09	GO_ID:16626	TAIR|gene:2084952 SPTR:Q9SR05 symbol:AT3G04690.1 [GO:0016301 "kinase activity" evidence=ISS] InterPro:IPR000719 InterPro:IPR008271 Prosite:PS00108 Prosite:PS00107 ProDom:PD000001 PROSITE:PS50011 HSSP:Q62838 EMBL:AC011437 SPTR:Q9SR05	3.00E-17
Ljwgs_070284.1	2.3.2.1.9	YIDC, spoIIIJ, OXA1 preprotein translocase YidC subunit [COG:COG0706] [TC:2.A.9]	ath:At1g24490	F21J9.16; 60 kDa inner membrane family protein [KO:K03217]	9.00E-23				SIRK_ARATH	ATP-binding;Kinase;Leucine-richrepeat;Membrane;Nucleotide-binding;Plantdefense;Receptor;Repeat;Serine/threonine-proteinkinase;Signal;Transferase;Transmembrane,Senescence-induced receptor-like serine/threonine-protein kinase precursor (FLG22-induced receptor-like kinase 1).	5.00E-61	GO_ID:393	TAIR|gene:3439013 SPTR:Q9SZV2 symbol:AT4G29990.1 [GO:0004672 "protein kinase activity" evidence=ISS] [GO:0005524 "ATP binding" evidence=ISS] [GO:0006468 "protein amino acid phosphorylation" evidence=ISS] Pfam:PF00560 InterPro:IPR000719 InterPro:IPR008271 Pfam:PF00069 INTERPRO:IPR001245 Prosite:PS00108 InterPro:IPR001611 InterPro:IPR007090 Prosite:PS00107 PRINTS:PR00109 ProDom:PD000001 PROSITE:PS5…	3.00E-76
chr5.CM0024.23	3.3.10.117	BMPR1 bone morphogenetic protein receptor, type I [EC:2.7.1.37]	pfa:MAL13P1.196	protein kinase, putative [EC:2.7.1.37] [KO:K00870]	1.00E-18	YDL101c	COG0515	2.00E-10	CLK2_MOUSE	ATP-binding;Kinase;Nuclearprotein;Nucleotide-binding;Phosphorylation;Serine/threonine-proteinkinase;Transferase;Tyrosine-proteinkinase,Dual specificity protein kinase CLK2 (EC 2.7.1.37) (EC 2.7.1.112) (CDC-like kinase 2).	7.00E-13	GO_ID:45664	TAIR|gene:3700299 SPTR:Q8RXY0 symbol:AT3G63330.1 [GO:0008372 "cellular component unknown" evidence=ND] [GO:0016301 "kinase activity" evidence=ISS] InterPro:IPR000719 InterPro:IPR008271 Pfam:PF00069 Prosite:PS00108 ProDom:PD000001 PROSITE:PS50011 EMBL:AY080616 EMBL:AY122955 SPTR:Q8RXY0	8.00E-150
chr2.CM0545.40	3.3.10.117	BMPR1 bone morphogenetic protein receptor, type I [EC:2.7.1.37]	ath:At5g02290	T1E22.50; protein kinase, putative [EC:2.7.1.37] [KO:K00870]	9.00E-42	YJL095w	COG0515	8.00E-19	RLCK7_ARATH	ATP-binding;Hypotheticalprotein;Kinase;Nucleotide-binding;Serine/threonine-proteinkinase;Transferase,Putative serine/threonine-protein kinase RLCKVII (EC 2.7.1.37).	1.00E-51	GO_ID:53934	TAIR|gene:2050986 SPTR:O22808 symbol:AT2G33580.1 [GO:0016301 "kinase activity" evidence=ISS] InterPro:IPR000719 Pfam:PF00069 InterPro:IPR002482 Pfam:PF01476 ProDom:PD000001 PROSITE:PS50011 EMBL:AC002332 EMBL:AF370600 PIR:C84747 SPTR:O22808	4.00E-57
Ljwgs_090904.1	3.3.10.117	BMPR1 bone morphogenetic protein receptor, type I [EC:2.7.1.37]	ath:At5g02290	T1E22.50; protein kinase, putative [EC:2.7.1.37] [KO:K00870]	7.00E-22				NAK_ARATH	ATP-binding;Kinase;Nucleotide-binding;Serine/threonine-proteinkinase;Transferase,Probable serine/threonine-protein kinase NAK (EC 2.7.1.37).	4.00E-22	GO_ID:38806	TAIR|gene:3441631 SPTR:Q9LTC0 symbol:AT5G47070.1 [GO:0016301 "kinase activity" evidence=ISS] InterPro:IPR000719 InterPro:IPR008271 Pfam:PF00069 Prosite:PS00108 Prosite:PS00107 ProDom:PD000001 PROSITE:PS50011 EMBL:AB025609 EMBL:AK117556 EMBL:BT005677 SPTR:Q9LTC0	2.00E-30
chr1.CM0088.82	1.9.4.15	E2.7.1.- [EC:2.7.1.-] [COG:COG0515 COG1493]	ath:At5g02290	T1E22.50; protein kinase, putative [EC:2.7.1.37] [KO:K00870]	5.00E-51	BH2504_1	COG0515	4.00E-17	SRK6_BRAOE	ATP-binding;Glycoprotein;Kinase;Membrane;Nucleotide-binding;Receptor;Self-incompatibility;Serine/threonine-proteinkinase;Signal;Transferase;Transmembrane,Putative serine/threonine-protein kinase receptor precursor (EC 2.7.1.37) (S-receptor kinase) (SRK).	4.00E-99	GO_ID:30110	TAIR|gene:2121675 SPTR:Q8GYA4 symbol:AT4G23180.1 [GO:0016301 "kinase activity" evidence=ISS] InterPro:IPR000719 InterPro:IPR008271 Pfam:PF00069 Prosite:PS00108 InterPro:IPR002902 Prosite:PS00107 Pfam:PF01657 ProDom:PD000001 PROSITE:PS50011 HSSP:P00523 EMBL:AK117765 EMBL:BT005954 SPTR:Q8GYA4	0
chr1.CM0088.82	1.7.8.19	WAAY, rfaY lipopolysaccharide core biosynthesis protein RFAY [EC:2.7.-.-] [COG:COG0515]	ath:At5g02290	T1E22.50; protein kinase, putative [EC:2.7.1.37] [KO:K00870]	5.00E-51	BH2504_1	COG0515	4.00E-17	SRK6_BRAOE	ATP-binding;Glycoprotein;Kinase;Membrane;Nucleotide-binding;Receptor;Self-incompatibility;Serine/threonine-proteinkinase;Signal;Transferase;Transmembrane,Putative serine/threonine-protein kinase receptor precursor (EC 2.7.1.37) (S-receptor kinase) (SRK).	4.00E-99	GO_ID:30110	TAIR|gene:2121675 SPTR:Q8GYA4 symbol:AT4G23180.1 [GO:0016301 "kinase activity" evidence=ISS] InterPro:IPR000719 InterPro:IPR008271 Pfam:PF00069 Prosite:PS00108 InterPro:IPR002902 Prosite:PS00107 Pfam:PF01657 ProDom:PD000001 PROSITE:PS50011 HSSP:P00523 EMBL:AK117765 EMBL:BT005954 SPTR:Q8GYA4	0
chr1.CM0088.82	1.1.17.19	E2.7.1.- [EC:2.7.1.-] [COG:COG0515 COG1493]	ath:At5g02290	T1E22.50; protein kinase, putative [EC:2.7.1.37] [KO:K00870]	5.00E-51	BH2504_1	COG0515	4.00E-17	SRK6_BRAOE	ATP-binding;Glycoprotein;Kinase;Membrane;Nucleotide-binding;Receptor;Self-incompatibility;Serine/threonine-proteinkinase;Signal;Transferase;Transmembrane,Putative serine/threonine-protein kinase receptor precursor (EC 2.7.1.37) (S-receptor kinase) (SRK).	4.00E-99	GO_ID:30110	TAIR|gene:2121675 SPTR:Q8GYA4 symbol:AT4G23180.1 [GO:0016301 "kinase activity" evidence=ISS] InterPro:IPR000719 InterPro:IPR008271 Pfam:PF00069 Prosite:PS00108 InterPro:IPR002902 Prosite:PS00107 Pfam:PF01657 ProDom:PD000001 PROSITE:PS50011 HSSP:P00523 EMBL:AK117765 EMBL:BT005954 SPTR:Q8GYA4	0
chr1.CM0088.82	3.3.10.117	BMPR1 bone morphogenetic protein receptor, type I [EC:2.7.1.37]	ath:At5g02290	T1E22.50; protein kinase, putative [EC:2.7.1.37] [KO:K00870]	5.00E-51	BH2504_1	COG0515	4.00E-17	SRK6_BRAOE	ATP-binding;Glycoprotein;Kinase;Membrane;Nucleotide-binding;Receptor;Self-incompatibility;Serine/threonine-proteinkinase;Signal;Transferase;Transmembrane,Putative serine/threonine-protein kinase receptor precursor (EC 2.7.1.37) (S-receptor kinase) (SRK).	4.00E-99	GO_ID:30110	TAIR|gene:2121675 SPTR:Q8GYA4 symbol:AT4G23180.1 [GO:0016301 "kinase activity" evidence=ISS] InterPro:IPR000719 InterPro:IPR008271 Pfam:PF00069 Prosite:PS00108 InterPro:IPR002902 Prosite:PS00107 Pfam:PF01657 ProDom:PD000001 PROSITE:PS50011 HSSP:P00523 EMBL:AK117765 EMBL:BT005954 SPTR:Q8GYA4	0
chr1.CM0088.82	1.11.16.8	E2.7.1.- [EC:2.7.1.-] [COG:COG0515 COG1493]	ath:At5g02290	T1E22.50; protein kinase, putative [EC:2.7.1.37] [KO:K00870]	5.00E-51	BH2504_1	COG0515	4.00E-17	SRK6_BRAOE	ATP-binding;Glycoprotein;Kinase;Membrane;Nucleotide-binding;Receptor;Self-incompatibility;Serine/threonine-proteinkinase;Signal;Transferase;Transmembrane,Putative serine/threonine-protein kinase receptor precursor (EC 2.7.1.37) (S-receptor kinase) (SRK).	4.00E-99	GO_ID:30110	TAIR|gene:2121675 SPTR:Q8GYA4 symbol:AT4G23180.1 [GO:0016301 "kinase activity" evidence=ISS] InterPro:IPR000719 InterPro:IPR008271 Pfam:PF00069 Prosite:PS00108 InterPro:IPR002902 Prosite:PS00107 Pfam:PF01657 ProDom:PD000001 PROSITE:PS50011 HSSP:P00523 EMBL:AK117765 EMBL:BT005954 SPTR:Q8GYA4	0
chr1.CM0088.82	4.2.4	Cell cycle [CLASS:04110] [PATH:hsa04110] [COG:COG0515]	ath:At5g02290	T1E22.50; protein kinase, putative [EC:2.7.1.37] [KO:K00870]	5.00E-51	BH2504_1	COG0515	4.00E-17	SRK6_BRAOE	ATP-binding;Glycoprotein;Kinase;Membrane;Nucleotide-binding;Receptor;Self-incompatibility;Serine/threonine-proteinkinase;Signal;Transferase;Transmembrane,Putative serine/threonine-protein kinase receptor precursor (EC 2.7.1.37) (S-receptor kinase) (SRK).	4.00E-99	GO_ID:30110	TAIR|gene:2121675 SPTR:Q8GYA4 symbol:AT4G23180.1 [GO:0016301 "kinase activity" evidence=ISS] InterPro:IPR000719 InterPro:IPR008271 Pfam:PF00069 Prosite:PS00108 InterPro:IPR002902 Prosite:PS00107 Pfam:PF01657 ProDom:PD000001 PROSITE:PS50011 HSSP:P00523 EMBL:AK117765 EMBL:BT005954 SPTR:Q8GYA4	0
chr1.CM0088.82	3.2.2.1	Protein kinase [EC:2.7.1.37]	ath:At5g02290	T1E22.50; protein kinase, putative [EC:2.7.1.37] [KO:K00870]	5.00E-51	BH2504_1	COG0515	4.00E-17	SRK6_BRAOE	ATP-binding;Glycoprotein;Kinase;Membrane;Nucleotide-binding;Receptor;Self-incompatibility;Serine/threonine-proteinkinase;Signal;Transferase;Transmembrane,Putative serine/threonine-protein kinase receptor precursor (EC 2.7.1.37) (S-receptor kinase) (SRK).	4.00E-99	GO_ID:30110	TAIR|gene:2121675 SPTR:Q8GYA4 symbol:AT4G23180.1 [GO:0016301 "kinase activity" evidence=ISS] InterPro:IPR000719 InterPro:IPR008271 Pfam:PF00069 Prosite:PS00108 InterPro:IPR002902 Prosite:PS00107 Pfam:PF01657 ProDom:PD000001 PROSITE:PS50011 HSSP:P00523 EMBL:AK117765 EMBL:BT005954 SPTR:Q8GYA4	0
chr1.CM0063.57	3.1.3.3.5	ADIC arginine:agmatine antiporter [COG:COG0531]	btk:BT9727_0728	amino acid permease [KO:K03294]	8.00E-57	BS_yfnA	COG0531	5.00E-52	CTR1_MOUSE	Amino-acidtransport;Glycoprotein;Membrane;Receptor;Transmembrane;Transport,High-affinity cationic amino acid transporter-1 (CAT-1) (CAT1) (System Y+ basic amino acid transporter) (Ecotropic retroviral leukemia receptor) (ERR) (Ecotropic retrovirus receptor).	8.00E-57	GO_ID:9115	MGI|MGI:88117 SPTR:Q09143 symbol:Slc7a1 "solute carrier family 7 (cationic amino acid transporter, y+ system), member 1" [GO:0016021 "integral to membrane" evidence=RCA] InterPro:IPR002293 InterPro:IPR004841 MGI:MGI:88117 Pfam:PF00324 Interpro:IPR004755 TIGRFAMs:TIGR00906 EMBL:M26687 PIR:A32742 SPTR:Q09143	3.00E-57
chr1.CM0063.57	3.1.3.3.3	CADB cadaverine:lysine antiporter [COG:COG0531]	btk:BT9727_0728	amino acid permease [KO:K03294]	8.00E-57	BS_yfnA	COG0531	5.00E-52	CTR1_MOUSE	Amino-acidtransport;Glycoprotein;Membrane;Receptor;Transmembrane;Transport,High-affinity cationic amino acid transporter-1 (CAT-1) (CAT1) (System Y+ basic amino acid transporter) (Ecotropic retroviral leukemia receptor) (ERR) (Ecotropic retrovirus receptor).	8.00E-57	GO_ID:9115	MGI|MGI:88117 SPTR:Q09143 symbol:Slc7a1 "solute carrier family 7 (cationic amino acid transporter, y+ system), member 1" [GO:0016021 "integral to membrane" evidence=RCA] InterPro:IPR002293 InterPro:IPR004841 MGI:MGI:88117 Pfam:PF00324 Interpro:IPR004755 TIGRFAMs:TIGR00906 EMBL:M26687 PIR:A32742 SPTR:Q09143	3.00E-57
chr1.CM0063.57	3.1.3.3.2	POTE putrescine:ornithine antiporter [COG:COG0531]	btk:BT9727_0728	amino acid permease [KO:K03294]	8.00E-57	BS_yfnA	COG0531	5.00E-52	CTR1_MOUSE	Amino-acidtransport;Glycoprotein;Membrane;Receptor;Transmembrane;Transport,High-affinity cationic amino acid transporter-1 (CAT-1) (CAT1) (System Y+ basic amino acid transporter) (Ecotropic retroviral leukemia receptor) (ERR) (Ecotropic retrovirus receptor).	8.00E-57	GO_ID:9115	MGI|MGI:88117 SPTR:Q09143 symbol:Slc7a1 "solute carrier family 7 (cationic amino acid transporter, y+ system), member 1" [GO:0016021 "integral to membrane" evidence=RCA] InterPro:IPR002293 InterPro:IPR004841 MGI:MGI:88117 Pfam:PF00324 Interpro:IPR004755 TIGRFAMs:TIGR00906 EMBL:M26687 PIR:A32742 SPTR:Q09143	3.00E-57
chr1.CM0063.57	3.1.3.3.4	ARCD arginine:ornithine antiporter [COG:COG0531]	btk:BT9727_0728	amino acid permease [KO:K03294]	8.00E-57	BS_yfnA	COG0531	5.00E-52	CTR1_MOUSE	Amino-acidtransport;Glycoprotein;Membrane;Receptor;Transmembrane;Transport,High-affinity cationic amino acid transporter-1 (CAT-1) (CAT1) (System Y+ basic amino acid transporter) (Ecotropic retroviral leukemia receptor) (ERR) (Ecotropic retrovirus receptor).	8.00E-57	GO_ID:9115	MGI|MGI:88117 SPTR:Q09143 symbol:Slc7a1 "solute carrier family 7 (cationic amino acid transporter, y+ system), member 1" [GO:0016021 "integral to membrane" evidence=RCA] InterPro:IPR002293 InterPro:IPR004841 MGI:MGI:88117 Pfam:PF00324 Interpro:IPR004755 TIGRFAMs:TIGR00906 EMBL:M26687 PIR:A32742 SPTR:Q09143	3.00E-57
chr1.CM0063.57	3.1.3.4	TC.LAT L-amino acid transporter, LAT family [COG:COG0531] [TC:2.A.3.8]	btk:BT9727_0728	amino acid permease [KO:K03294]	8.00E-57	BS_yfnA	COG0531	5.00E-52	CTR1_MOUSE	Amino-acidtransport;Glycoprotein;Membrane;Receptor;Transmembrane;Transport,High-affinity cationic amino acid transporter-1 (CAT-1) (CAT1) (System Y+ basic amino acid transporter) (Ecotropic retroviral leukemia receptor) (ERR) (Ecotropic retrovirus receptor).	8.00E-57	GO_ID:9115	MGI|MGI:88117 SPTR:Q09143 symbol:Slc7a1 "solute carrier family 7 (cationic amino acid transporter, y+ system), member 1" [GO:0016021 "integral to membrane" evidence=RCA] InterPro:IPR002293 InterPro:IPR004841 MGI:MGI:88117 Pfam:PF00324 Interpro:IPR004755 TIGRFAMs:TIGR00906 EMBL:M26687 PIR:A32742 SPTR:Q09143	3.00E-57
chr1.CM0063.57	3.1.3.3.1	TC.APA basic amino acid/polyamine antiporter, APA family [COG:COG0531]	btk:BT9727_0728	amino acid permease [KO:K03294]	8.00E-57	BS_yfnA	COG0531	5.00E-52	CTR1_MOUSE	Amino-acidtransport;Glycoprotein;Membrane;Receptor;Transmembrane;Transport,High-affinity cationic amino acid transporter-1 (CAT-1) (CAT1) (System Y+ basic amino acid transporter) (Ecotropic retroviral leukemia receptor) (ERR) (Ecotropic retrovirus receptor).	8.00E-57	GO_ID:9115	MGI|MGI:88117 SPTR:Q09143 symbol:Slc7a1 "solute carrier family 7 (cationic amino acid transporter, y+ system), member 1" [GO:0016021 "integral to membrane" evidence=RCA] InterPro:IPR002293 InterPro:IPR004841 MGI:MGI:88117 Pfam:PF00324 Interpro:IPR004755 TIGRFAMs:TIGR00906 EMBL:M26687 PIR:A32742 SPTR:Q09143	3.00E-57
TM1647.14	3.3.10.117	BMPR1 bone morphogenetic protein receptor, type I [EC:2.7.1.37]							RLCK7_ARATH	ATP-binding;Hypotheticalprotein;Kinase;Nucleotide-binding;Serine/threonine-proteinkinase;Transferase,Putative serine/threonine-protein kinase RLCKVII (EC 2.7.1.37).	3.00E-11	GO_ID:28990	TAIR|gene:2041338 SPTR:O80719 symbol:AT2G47060.1 [GO:0016301 "kinase activity" evidence=ISS] InterPro:IPR000719 InterPro:IPR008271 Prosite:PS00108 Prosite:PS00107 ProDom:PD000001 PROSITE:PS50011 HSSP:P00523 EMBL:AC004411 EMBL:AY080876 EMBL:AF325090 EMBL:AY114044 PIR:T02181 SPTR:O80719	7.00E-14
chr2.CM0304.37	3.3.10.117	BMPR1 bone morphogenetic protein receptor, type I [EC:2.7.1.37]	ath:At5g03730	F17C15.150; SERINE/THREONINE-PROTEIN KINASE CTR1 [EC:2.7.1.37] [KO:K00870]	3.00E-82	YAR019c	COG0515	2.00E-27	CTR1_ARATH	ATP-binding;Ethylenesignalingpathway;Kinase;Nucleotide-binding;Serine/threonine-proteinkinase;Transferase,Serine/threonine-protein kinase CTR1 (EC 2.7.1.37).	1.00E-82	GO_ID:27986	TAIR|gene:2127227 SPTR:Q93ZU3 symbol:AT4G23050.1 [GO:0004672 "protein kinase activity" evidence=ISS] [GO:0004871 "signal transducer activity" evidence=ISS] [GO:0007165 "signal transduction" evidence=ISS] InterPro:IPR000719 InterPro:IPR000014 InterPro:IPR008271 INTERPRO:IPR001245 Prosite:PS00108 InterPro:IPR001610 Prosite:PS00107 Pfam:PF00989 PRINTS:PR00109 ProDom:PD000001 PROSITE:PS50011 SMART:SM…	7.00E-110
Ljwgs_038447.1	3.3.10.117	BMPR1 bone morphogenetic protein receptor, type I [EC:2.7.1.37]	ath:At1g10940	T19D16.14; serine/threonine protein kinase, putative [EC:2.7.1.37] [KO:K00870]	8.00E-75	YCL024w	COG0515	2.00E-33	SAPK7_ORYSA	Abscisicacidsignalingpathway;ATP-binding;Kinase;Nucleotide-binding;Phosphorylation;Serine/threonine-proteinkinase;Transferase,Serine/threonine-protein kinase SAPK7 (EC 2.7.1.37) (Osmotic stress/abscisic acid-activated protein kinase 7).	1.00E-75	GO_ID:13153	TAIR|gene:2197378 SPTR:P43291 symbol:AT1G10940 [GO:0016301 "kinase activity" evidence=ISS] InterPro:IPR000719 InterPro:IPR002290 InterPro:IPR008271 Pfam:PF00069 Prosite:PS00108 Prosite:PS00107 ProDom:PD000001 PROSITE:PS50011 SMART:SM00220 HSSP:P31751 EMBL:U95973 EMBL:M91548 EMBL:AY093130 EMBL:BT008850 EMBL:AY084221 PIR:S36944 IntAct:P43291 SPTR:P43291	2.00E-75
chr5.TM1466.11	1.9.4.15	E2.7.1.- [EC:2.7.1.-] [COG:COG0515 COG1493]	ath:At5g02290	T1E22.50; protein kinase, putative [EC:2.7.1.37] [KO:K00870]	2.00E-46	SPy1625_1	COG0515	4.00E-17	SRK6_BRAOE	ATP-binding;Glycoprotein;Kinase;Membrane;Nucleotide-binding;Receptor;Self-incompatibility;Serine/threonine-proteinkinase;Signal;Transferase;Transmembrane,Putative serine/threonine-protein kinase receptor precursor (EC 2.7.1.37) (S-receptor kinase) (SRK).	2.00E-89	GO_ID:23908	TAIR|gene:3438468 SPTR:Q9M0X5 symbol:AT4G05200.1 [GO:0016301 "kinase activity" evidence=ISS] InterPro:IPR000719 InterPro:IPR008271 Pfam:PF00069 Prosite:PS00108 InterPro:IPR002902 Prosite:PS00107 Pfam:PF01657 ProDom:PD000001 PROSITE:PS50011 HSSP:P00523 EMBL:AL161503 PIR:D85065 SPTR:Q9M0X5	1.00E-155
chr5.TM1466.11	1.7.8.19	WAAY, rfaY lipopolysaccharide core biosynthesis protein RFAY [EC:2.7.-.-] [COG:COG0515]	ath:At5g02290	T1E22.50; protein kinase, putative [EC:2.7.1.37] [KO:K00870]	2.00E-46	SPy1625_1	COG0515	4.00E-17	SRK6_BRAOE	ATP-binding;Glycoprotein;Kinase;Membrane;Nucleotide-binding;Receptor;Self-incompatibility;Serine/threonine-proteinkinase;Signal;Transferase;Transmembrane,Putative serine/threonine-protein kinase receptor precursor (EC 2.7.1.37) (S-receptor kinase) (SRK).	2.00E-89	GO_ID:23908	TAIR|gene:3438468 SPTR:Q9M0X5 symbol:AT4G05200.1 [GO:0016301 "kinase activity" evidence=ISS] InterPro:IPR000719 InterPro:IPR008271 Pfam:PF00069 Prosite:PS00108 InterPro:IPR002902 Prosite:PS00107 Pfam:PF01657 ProDom:PD000001 PROSITE:PS50011 HSSP:P00523 EMBL:AL161503 PIR:D85065 SPTR:Q9M0X5	1.00E-155
chr5.TM1466.11	1.1.17.19	E2.7.1.- [EC:2.7.1.-] [COG:COG0515 COG1493]	ath:At5g02290	T1E22.50; protein kinase, putative [EC:2.7.1.37] [KO:K00870]	2.00E-46	SPy1625_1	COG0515	4.00E-17	SRK6_BRAOE	ATP-binding;Glycoprotein;Kinase;Membrane;Nucleotide-binding;Receptor;Self-incompatibility;Serine/threonine-proteinkinase;Signal;Transferase;Transmembrane,Putative serine/threonine-protein kinase receptor precursor (EC 2.7.1.37) (S-receptor kinase) (SRK).	2.00E-89	GO_ID:23908	TAIR|gene:3438468 SPTR:Q9M0X5 symbol:AT4G05200.1 [GO:0016301 "kinase activity" evidence=ISS] InterPro:IPR000719 InterPro:IPR008271 Pfam:PF00069 Prosite:PS00108 InterPro:IPR002902 Prosite:PS00107 Pfam:PF01657 ProDom:PD000001 PROSITE:PS50011 HSSP:P00523 EMBL:AL161503 PIR:D85065 SPTR:Q9M0X5	1.00E-155
chr5.TM1466.11	3.3.10.117	BMPR1 bone morphogenetic protein receptor, type I [EC:2.7.1.37]	ath:At5g02290	T1E22.50; protein kinase, putative [EC:2.7.1.37] [KO:K00870]	2.00E-46	SPy1625_1	COG0515	4.00E-17	SRK6_BRAOE	ATP-binding;Glycoprotein;Kinase;Membrane;Nucleotide-binding;Receptor;Self-incompatibility;Serine/threonine-proteinkinase;Signal;Transferase;Transmembrane,Putative serine/threonine-protein kinase receptor precursor (EC 2.7.1.37) (S-receptor kinase) (SRK).	2.00E-89	GO_ID:23908	TAIR|gene:3438468 SPTR:Q9M0X5 symbol:AT4G05200.1 [GO:0016301 "kinase activity" evidence=ISS] InterPro:IPR000719 InterPro:IPR008271 Pfam:PF00069 Prosite:PS00108 InterPro:IPR002902 Prosite:PS00107 Pfam:PF01657 ProDom:PD000001 PROSITE:PS50011 HSSP:P00523 EMBL:AL161503 PIR:D85065 SPTR:Q9M0X5	1.00E-155
chr5.TM1466.11	1.11.16.8	E2.7.1.- [EC:2.7.1.-] [COG:COG0515 COG1493]	ath:At5g02290	T1E22.50; protein kinase, putative [EC:2.7.1.37] [KO:K00870]	2.00E-46	SPy1625_1	COG0515	4.00E-17	SRK6_BRAOE	ATP-binding;Glycoprotein;Kinase;Membrane;Nucleotide-binding;Receptor;Self-incompatibility;Serine/threonine-proteinkinase;Signal;Transferase;Transmembrane,Putative serine/threonine-protein kinase receptor precursor (EC 2.7.1.37) (S-receptor kinase) (SRK).	2.00E-89	GO_ID:23908	TAIR|gene:3438468 SPTR:Q9M0X5 symbol:AT4G05200.1 [GO:0016301 "kinase activity" evidence=ISS] InterPro:IPR000719 InterPro:IPR008271 Pfam:PF00069 Prosite:PS00108 InterPro:IPR002902 Prosite:PS00107 Pfam:PF01657 ProDom:PD000001 PROSITE:PS50011 HSSP:P00523 EMBL:AL161503 PIR:D85065 SPTR:Q9M0X5	1.00E-155
chr5.TM1466.11	4.2.4	Cell cycle [CLASS:04110] [PATH:hsa04110] [COG:COG0515]	ath:At5g02290	T1E22.50; protein kinase, putative [EC:2.7.1.37] [KO:K00870]	2.00E-46	SPy1625_1	COG0515	4.00E-17	SRK6_BRAOE	ATP-binding;Glycoprotein;Kinase;Membrane;Nucleotide-binding;Receptor;Self-incompatibility;Serine/threonine-proteinkinase;Signal;Transferase;Transmembrane,Putative serine/threonine-protein kinase receptor precursor (EC 2.7.1.37) (S-receptor kinase) (SRK).	2.00E-89	GO_ID:23908	TAIR|gene:3438468 SPTR:Q9M0X5 symbol:AT4G05200.1 [GO:0016301 "kinase activity" evidence=ISS] InterPro:IPR000719 InterPro:IPR008271 Pfam:PF00069 Prosite:PS00108 InterPro:IPR002902 Prosite:PS00107 Pfam:PF01657 ProDom:PD000001 PROSITE:PS50011 HSSP:P00523 EMBL:AL161503 PIR:D85065 SPTR:Q9M0X5	1.00E-155
chr5.TM1466.11	3.2.2.1	Protein kinase [EC:2.7.1.37]	ath:At5g02290	T1E22.50; protein kinase, putative [EC:2.7.1.37] [KO:K00870]	2.00E-46	SPy1625_1	COG0515	4.00E-17	SRK6_BRAOE	ATP-binding;Glycoprotein;Kinase;Membrane;Nucleotide-binding;Receptor;Self-incompatibility;Serine/threonine-proteinkinase;Signal;Transferase;Transmembrane,Putative serine/threonine-protein kinase receptor precursor (EC 2.7.1.37) (S-receptor kinase) (SRK).	2.00E-89	GO_ID:23908	TAIR|gene:3438468 SPTR:Q9M0X5 symbol:AT4G05200.1 [GO:0016301 "kinase activity" evidence=ISS] InterPro:IPR000719 InterPro:IPR008271 Pfam:PF00069 Prosite:PS00108 InterPro:IPR002902 Prosite:PS00107 Pfam:PF01657 ProDom:PD000001 PROSITE:PS50011 HSSP:P00523 EMBL:AL161503 PIR:D85065 SPTR:Q9M0X5	1.00E-155
Ljwgs_092365.1.1	99.1.4.4080	GO_ID:43947										GO_ID:43947	TAIR|gene:2174672 SPTR:Q9FMT0 symbol:AT5G14210.1 [GO:0004672 "protein kinase activity" evidence=ISS] [GO:0005739 "mitochondrion" evidence=IDA] [GO:0004674 "protein serine/threonine kinase activity" evidence=ISS] [GO:0005524 "ATP binding" evidence=ISS] [GO:0006468 "protein amino acid phosphorylation" evidence=ISS] [GO:0007169 "transmembrane receptor protein tyrosine kinase signaling pathway" evide…	2.00E-17
chr5.TM0731.7	1.9.4.15	E2.7.1.- [EC:2.7.1.-] [COG:COG0515 COG1493]	ath:At4g28490	F20O9.180; leucine-rich repeat transmembrane protein kinase, putative [EC:2.7.1.37] [KO:K00870]	4.00E-32	YJL095w	COG0515	4.00E-15	BAK1_ARATH	ATP-binding;Glycoprotein;Kinase;Leucine-richrepeat;Membrane;Nucleotide-binding;Phosphorylation;Repeat;Serine/threonine-proteinkinase;Signal;Transferase;Transmembrane,BRASSINOSTEROID INSENSITIVE 1-associated receptor kinase 1 precursor (EC 2.7.1.37) (BRI1-associated receptor kinase 1) (Somatic embryogenesis receptor-like kinase 3).	4.00E-42	GO_ID:1452	TAIR|gene:2204474 SPTR:Q9C621 symbol:AT1G66920.1 [GO:0016301 "kinase activity" evidence=ISS] InterPro:IPR000719 InterPro:IPR008271 Pfam:PF00069 Prosite:PS00108 Prosite:PS00107 ProDom:PD000001 PROSITE:PS50011 EMBL:AC083891 PIR:A96693 SPTR:Q9C621	7.00E-94
chr5.TM0731.7	1.7.8.19	WAAY, rfaY lipopolysaccharide core biosynthesis protein RFAY [EC:2.7.-.-] [COG:COG0515]	ath:At4g28490	F20O9.180; leucine-rich repeat transmembrane protein kinase, putative [EC:2.7.1.37] [KO:K00870]	4.00E-32	YJL095w	COG0515	4.00E-15	BAK1_ARATH	ATP-binding;Glycoprotein;Kinase;Leucine-richrepeat;Membrane;Nucleotide-binding;Phosphorylation;Repeat;Serine/threonine-proteinkinase;Signal;Transferase;Transmembrane,BRASSINOSTEROID INSENSITIVE 1-associated receptor kinase 1 precursor (EC 2.7.1.37) (BRI1-associated receptor kinase 1) (Somatic embryogenesis receptor-like kinase 3).	4.00E-42	GO_ID:1452	TAIR|gene:2204474 SPTR:Q9C621 symbol:AT1G66920.1 [GO:0016301 "kinase activity" evidence=ISS] InterPro:IPR000719 InterPro:IPR008271 Pfam:PF00069 Prosite:PS00108 Prosite:PS00107 ProDom:PD000001 PROSITE:PS50011 EMBL:AC083891 PIR:A96693 SPTR:Q9C621	7.00E-94
chr5.TM0731.7	1.1.17.19	E2.7.1.- [EC:2.7.1.-] [COG:COG0515 COG1493]	ath:At4g28490	F20O9.180; leucine-rich repeat transmembrane protein kinase, putative [EC:2.7.1.37] [KO:K00870]	4.00E-32	YJL095w	COG0515	4.00E-15	BAK1_ARATH	ATP-binding;Glycoprotein;Kinase;Leucine-richrepeat;Membrane;Nucleotide-binding;Phosphorylation;Repeat;Serine/threonine-proteinkinase;Signal;Transferase;Transmembrane,BRASSINOSTEROID INSENSITIVE 1-associated receptor kinase 1 precursor (EC 2.7.1.37) (BRI1-associated receptor kinase 1) (Somatic embryogenesis receptor-like kinase 3).	4.00E-42	GO_ID:1452	TAIR|gene:2204474 SPTR:Q9C621 symbol:AT1G66920.1 [GO:0016301 "kinase activity" evidence=ISS] InterPro:IPR000719 InterPro:IPR008271 Pfam:PF00069 Prosite:PS00108 Prosite:PS00107 ProDom:PD000001 PROSITE:PS50011 EMBL:AC083891 PIR:A96693 SPTR:Q9C621	7.00E-94
chr5.TM0731.7	3.3.10.117	BMPR1 bone morphogenetic protein receptor, type I [EC:2.7.1.37]	ath:At4g28490	F20O9.180; leucine-rich repeat transmembrane protein kinase, putative [EC:2.7.1.37] [KO:K00870]	4.00E-32	YJL095w	COG0515	4.00E-15	BAK1_ARATH	ATP-binding;Glycoprotein;Kinase;Leucine-richrepeat;Membrane;Nucleotide-binding;Phosphorylation;Repeat;Serine/threonine-proteinkinase;Signal;Transferase;Transmembrane,BRASSINOSTEROID INSENSITIVE 1-associated receptor kinase 1 precursor (EC 2.7.1.37) (BRI1-associated receptor kinase 1) (Somatic embryogenesis receptor-like kinase 3).	4.00E-42	GO_ID:1452	TAIR|gene:2204474 SPTR:Q9C621 symbol:AT1G66920.1 [GO:0016301 "kinase activity" evidence=ISS] InterPro:IPR000719 InterPro:IPR008271 Pfam:PF00069 Prosite:PS00108 Prosite:PS00107 ProDom:PD000001 PROSITE:PS50011 EMBL:AC083891 PIR:A96693 SPTR:Q9C621	7.00E-94
chr5.TM0731.7	1.11.16.8	E2.7.1.- [EC:2.7.1.-] [COG:COG0515 COG1493]	ath:At4g28490	F20O9.180; leucine-rich repeat transmembrane protein kinase, putative [EC:2.7.1.37] [KO:K00870]	4.00E-32	YJL095w	COG0515	4.00E-15	BAK1_ARATH	ATP-binding;Glycoprotein;Kinase;Leucine-richrepeat;Membrane;Nucleotide-binding;Phosphorylation;Repeat;Serine/threonine-proteinkinase;Signal;Transferase;Transmembrane,BRASSINOSTEROID INSENSITIVE 1-associated receptor kinase 1 precursor (EC 2.7.1.37) (BRI1-associated receptor kinase 1) (Somatic embryogenesis receptor-like kinase 3).	4.00E-42	GO_ID:1452	TAIR|gene:2204474 SPTR:Q9C621 symbol:AT1G66920.1 [GO:0016301 "kinase activity" evidence=ISS] InterPro:IPR000719 InterPro:IPR008271 Pfam:PF00069 Prosite:PS00108 Prosite:PS00107 ProDom:PD000001 PROSITE:PS50011 EMBL:AC083891 PIR:A96693 SPTR:Q9C621	7.00E-94
chr5.TM0731.7	4.2.4	Cell cycle [CLASS:04110] [PATH:hsa04110] [COG:COG0515]	ath:At4g28490	F20O9.180; leucine-rich repeat transmembrane protein kinase, putative [EC:2.7.1.37] [KO:K00870]	4.00E-32	YJL095w	COG0515	4.00E-15	BAK1_ARATH	ATP-binding;Glycoprotein;Kinase;Leucine-richrepeat;Membrane;Nucleotide-binding;Phosphorylation;Repeat;Serine/threonine-proteinkinase;Signal;Transferase;Transmembrane,BRASSINOSTEROID INSENSITIVE 1-associated receptor kinase 1 precursor (EC 2.7.1.37) (BRI1-associated receptor kinase 1) (Somatic embryogenesis receptor-like kinase 3).	4.00E-42	GO_ID:1452	TAIR|gene:2204474 SPTR:Q9C621 symbol:AT1G66920.1 [GO:0016301 "kinase activity" evidence=ISS] InterPro:IPR000719 InterPro:IPR008271 Pfam:PF00069 Prosite:PS00108 Prosite:PS00107 ProDom:PD000001 PROSITE:PS50011 EMBL:AC083891 PIR:A96693 SPTR:Q9C621	7.00E-94
chr5.TM0731.7	3.2.2.1	Protein kinase [EC:2.7.1.37]	ath:At4g28490	F20O9.180; leucine-rich repeat transmembrane protein kinase, putative [EC:2.7.1.37] [KO:K00870]	4.00E-32	YJL095w	COG0515	4.00E-15	BAK1_ARATH	ATP-binding;Glycoprotein;Kinase;Leucine-richrepeat;Membrane;Nucleotide-binding;Phosphorylation;Repeat;Serine/threonine-proteinkinase;Signal;Transferase;Transmembrane,BRASSINOSTEROID INSENSITIVE 1-associated receptor kinase 1 precursor (EC 2.7.1.37) (BRI1-associated receptor kinase 1) (Somatic embryogenesis receptor-like kinase 3).	4.00E-42	GO_ID:1452	TAIR|gene:2204474 SPTR:Q9C621 symbol:AT1G66920.1 [GO:0016301 "kinase activity" evidence=ISS] InterPro:IPR000719 InterPro:IPR008271 Pfam:PF00069 Prosite:PS00108 Prosite:PS00107 ProDom:PD000001 PROSITE:PS50011 EMBL:AC083891 PIR:A96693 SPTR:Q9C621	7.00E-94
chr1.CM0063.68	3.3.10.117	BMPR1 bone morphogenetic protein receptor, type I [EC:2.7.1.37]	ath:At4g28490	F20O9.180; leucine-rich repeat transmembrane protein kinase, putative [EC:2.7.1.37] [KO:K00870]	2.00E-13				EXS_ARATH	ATP-binding;Kinase;Leucine-richrepeat;Meiosis;Membrane;Nucleotide-binding;Phosphorylation;Receptor;Repeat;Serine/threonine-proteinkinase;Signal;Transferase;Transmembrane,Leucine-rich repeat receptor protein kinase EXS precursor (EC 2.7.1.37) (Extra sporogenous cells protein) (EXCESS MICROSPOROCYTES1 protein).	3.00E-21	GO_ID:15402	TAIR|gene:2047524 SPTR:Q9ZUI0 symbol:AT2G24130.1 [GO:0004674 "protein serine/threonine kinase activity" evidence=ISS] [GO:0005524 "ATP binding" evidence=ISS] [GO:0006468 "protein amino acid phosphorylation" evidence=ISS] [GO:0007169 "transmembrane receptor protein tyrosine kinase signaling pathway" evidence=ISS] Pfam:PF00560 InterPro:IPR000719 InterPro:IPR008271 Pfam:PF00069 Prosite:PS00108 Inter…	3.00E-38
chr1.CM0063.68	3.2.2.1	Protein kinase [EC:2.7.1.37]	ath:At4g28490	F20O9.180; leucine-rich repeat transmembrane protein kinase, putative [EC:2.7.1.37] [KO:K00870]	2.00E-13				EXS_ARATH	ATP-binding;Kinase;Leucine-richrepeat;Meiosis;Membrane;Nucleotide-binding;Phosphorylation;Receptor;Repeat;Serine/threonine-proteinkinase;Signal;Transferase;Transmembrane,Leucine-rich repeat receptor protein kinase EXS precursor (EC 2.7.1.37) (Extra sporogenous cells protein) (EXCESS MICROSPOROCYTES1 protein).	3.00E-21	GO_ID:15402	TAIR|gene:2047524 SPTR:Q9ZUI0 symbol:AT2G24130.1 [GO:0004674 "protein serine/threonine kinase activity" evidence=ISS] [GO:0005524 "ATP binding" evidence=ISS] [GO:0006468 "protein amino acid phosphorylation" evidence=ISS] [GO:0007169 "transmembrane receptor protein tyrosine kinase signaling pathway" evidence=ISS] Pfam:PF00560 InterPro:IPR000719 InterPro:IPR008271 Pfam:PF00069 Prosite:PS00108 Inter…	3.00E-38
chr4.TM1415.15	3.3.10.117	BMPR1 bone morphogenetic protein receptor, type I [EC:2.7.1.37]	ath:At5g02290	T1E22.50; protein kinase, putative [EC:2.7.1.37] [KO:K00870]	8.00E-16				SRK6_BRAOE	ATP-binding;Glycoprotein;Kinase;Membrane;Nucleotide-binding;Receptor;Self-incompatibility;Serine/threonine-proteinkinase;Signal;Transferase;Transmembrane,Putative serine/threonine-protein kinase receptor precursor (EC 2.7.1.37) (S-receptor kinase) (SRK).	1.00E-30	GO_ID:23908	TAIR|gene:3438468 SPTR:Q9M0X5 symbol:AT4G05200.1 [GO:0016301 "kinase activity" evidence=ISS] InterPro:IPR000719 InterPro:IPR008271 Pfam:PF00069 Prosite:PS00108 InterPro:IPR002902 Prosite:PS00107 Pfam:PF01657 ProDom:PD000001 PROSITE:PS50011 HSSP:P00523 EMBL:AL161503 PIR:D85065 SPTR:Q9M0X5	3.00E-48
chr4.TM1415.15	3.2.2.1	Protein kinase [EC:2.7.1.37]	ath:At5g02290	T1E22.50; protein kinase, putative [EC:2.7.1.37] [KO:K00870]	8.00E-16				SRK6_BRAOE	ATP-binding;Glycoprotein;Kinase;Membrane;Nucleotide-binding;Receptor;Self-incompatibility;Serine/threonine-proteinkinase;Signal;Transferase;Transmembrane,Putative serine/threonine-protein kinase receptor precursor (EC 2.7.1.37) (S-receptor kinase) (SRK).	1.00E-30	GO_ID:23908	TAIR|gene:3438468 SPTR:Q9M0X5 symbol:AT4G05200.1 [GO:0016301 "kinase activity" evidence=ISS] InterPro:IPR000719 InterPro:IPR008271 Pfam:PF00069 Prosite:PS00108 InterPro:IPR002902 Prosite:PS00107 Pfam:PF01657 ProDom:PD000001 PROSITE:PS50011 HSSP:P00523 EMBL:AL161503 PIR:D85065 SPTR:Q9M0X5	3.00E-48
chr5.CM0953.23.1	1.9.4.15	E2.7.1.- [EC:2.7.1.-] [COG:COG0515 COG1493]	ath:At5g02290	T1E22.50; protein kinase, putative [EC:2.7.1.37] [KO:K00870]	2.00E-52	BH2504_1	COG0515	2.00E-16	BAK1_ARATH	ATP-binding;Glycoprotein;Kinase;Leucine-richrepeat;Membrane;Nucleotide-binding;Phosphorylation;Repeat;Serine/threonine-proteinkinase;Signal;Transferase;Transmembrane,BRASSINOSTEROID INSENSITIVE 1-associated receptor kinase 1 precursor (EC 2.7.1.37) (BRI1-associated receptor kinase 1) (Somatic embryogenesis receptor-like kinase 3).	8.00E-64	GO_ID:43749	TAIR|gene:2091721 SPTR:Q9LV48 symbol:AT3G24550.1 [GO:0004672 "protein kinase activity" evidence=ISS] [GO:0005524 "ATP binding" evidence=ISS] [GO:0006468 "protein amino acid phosphorylation" evidence=ISS] InterPro:IPR000719 InterPro:IPR008271 Prosite:PS00108 Prosite:PS00107 ProDom:PD000001 PROSITE:PS50011 EMBL:AB020746 EMBL:AY056788 EMBL:AY059901 EMBL:AY093065 EMBL:BT008400 EMBL:AY128792 SPTR:Q9LV…	9.00E-69
chr5.CM0953.23.1	1.7.8.19	WAAY, rfaY lipopolysaccharide core biosynthesis protein RFAY [EC:2.7.-.-] [COG:COG0515]	ath:At5g02290	T1E22.50; protein kinase, putative [EC:2.7.1.37] [KO:K00870]	2.00E-52	BH2504_1	COG0515	2.00E-16	BAK1_ARATH	ATP-binding;Glycoprotein;Kinase;Leucine-richrepeat;Membrane;Nucleotide-binding;Phosphorylation;Repeat;Serine/threonine-proteinkinase;Signal;Transferase;Transmembrane,BRASSINOSTEROID INSENSITIVE 1-associated receptor kinase 1 precursor (EC 2.7.1.37) (BRI1-associated receptor kinase 1) (Somatic embryogenesis receptor-like kinase 3).	8.00E-64	GO_ID:43749	TAIR|gene:2091721 SPTR:Q9LV48 symbol:AT3G24550.1 [GO:0004672 "protein kinase activity" evidence=ISS] [GO:0005524 "ATP binding" evidence=ISS] [GO:0006468 "protein amino acid phosphorylation" evidence=ISS] InterPro:IPR000719 InterPro:IPR008271 Prosite:PS00108 Prosite:PS00107 ProDom:PD000001 PROSITE:PS50011 EMBL:AB020746 EMBL:AY056788 EMBL:AY059901 EMBL:AY093065 EMBL:BT008400 EMBL:AY128792 SPTR:Q9LV…	9.00E-69
chr5.CM0953.23.1	1.1.17.19	E2.7.1.- [EC:2.7.1.-] [COG:COG0515 COG1493]	ath:At5g02290	T1E22.50; protein kinase, putative [EC:2.7.1.37] [KO:K00870]	2.00E-52	BH2504_1	COG0515	2.00E-16	BAK1_ARATH	ATP-binding;Glycoprotein;Kinase;Leucine-richrepeat;Membrane;Nucleotide-binding;Phosphorylation;Repeat;Serine/threonine-proteinkinase;Signal;Transferase;Transmembrane,BRASSINOSTEROID INSENSITIVE 1-associated receptor kinase 1 precursor (EC 2.7.1.37) (BRI1-associated receptor kinase 1) (Somatic embryogenesis receptor-like kinase 3).	8.00E-64	GO_ID:43749	TAIR|gene:2091721 SPTR:Q9LV48 symbol:AT3G24550.1 [GO:0004672 "protein kinase activity" evidence=ISS] [GO:0005524 "ATP binding" evidence=ISS] [GO:0006468 "protein amino acid phosphorylation" evidence=ISS] InterPro:IPR000719 InterPro:IPR008271 Prosite:PS00108 Prosite:PS00107 ProDom:PD000001 PROSITE:PS50011 EMBL:AB020746 EMBL:AY056788 EMBL:AY059901 EMBL:AY093065 EMBL:BT008400 EMBL:AY128792 SPTR:Q9LV…	9.00E-69
chr5.CM0953.23.1	3.3.10.117	BMPR1 bone morphogenetic protein receptor, type I [EC:2.7.1.37]	ath:At5g02290	T1E22.50; protein kinase, putative [EC:2.7.1.37] [KO:K00870]	2.00E-52	BH2504_1	COG0515	2.00E-16	BAK1_ARATH	ATP-binding;Glycoprotein;Kinase;Leucine-richrepeat;Membrane;Nucleotide-binding;Phosphorylation;Repeat;Serine/threonine-proteinkinase;Signal;Transferase;Transmembrane,BRASSINOSTEROID INSENSITIVE 1-associated receptor kinase 1 precursor (EC 2.7.1.37) (BRI1-associated receptor kinase 1) (Somatic embryogenesis receptor-like kinase 3).	8.00E-64	GO_ID:43749	TAIR|gene:2091721 SPTR:Q9LV48 symbol:AT3G24550.1 [GO:0004672 "protein kinase activity" evidence=ISS] [GO:0005524 "ATP binding" evidence=ISS] [GO:0006468 "protein amino acid phosphorylation" evidence=ISS] InterPro:IPR000719 InterPro:IPR008271 Prosite:PS00108 Prosite:PS00107 ProDom:PD000001 PROSITE:PS50011 EMBL:AB020746 EMBL:AY056788 EMBL:AY059901 EMBL:AY093065 EMBL:BT008400 EMBL:AY128792 SPTR:Q9LV…	9.00E-69
chr5.CM0953.23.1	1.11.16.8	E2.7.1.- [EC:2.7.1.-] [COG:COG0515 COG1493]	ath:At5g02290	T1E22.50; protein kinase, putative [EC:2.7.1.37] [KO:K00870]	2.00E-52	BH2504_1	COG0515	2.00E-16	BAK1_ARATH	ATP-binding;Glycoprotein;Kinase;Leucine-richrepeat;Membrane;Nucleotide-binding;Phosphorylation;Repeat;Serine/threonine-proteinkinase;Signal;Transferase;Transmembrane,BRASSINOSTEROID INSENSITIVE 1-associated receptor kinase 1 precursor (EC 2.7.1.37) (BRI1-associated receptor kinase 1) (Somatic embryogenesis receptor-like kinase 3).	8.00E-64	GO_ID:43749	TAIR|gene:2091721 SPTR:Q9LV48 symbol:AT3G24550.1 [GO:0004672 "protein kinase activity" evidence=ISS] [GO:0005524 "ATP binding" evidence=ISS] [GO:0006468 "protein amino acid phosphorylation" evidence=ISS] InterPro:IPR000719 InterPro:IPR008271 Prosite:PS00108 Prosite:PS00107 ProDom:PD000001 PROSITE:PS50011 EMBL:AB020746 EMBL:AY056788 EMBL:AY059901 EMBL:AY093065 EMBL:BT008400 EMBL:AY128792 SPTR:Q9LV…	9.00E-69
chr5.CM0953.23.1	4.2.4	Cell cycle [CLASS:04110] [PATH:hsa04110] [COG:COG0515]	ath:At5g02290	T1E22.50; protein kinase, putative [EC:2.7.1.37] [KO:K00870]	2.00E-52	BH2504_1	COG0515	2.00E-16	BAK1_ARATH	ATP-binding;Glycoprotein;Kinase;Leucine-richrepeat;Membrane;Nucleotide-binding;Phosphorylation;Repeat;Serine/threonine-proteinkinase;Signal;Transferase;Transmembrane,BRASSINOSTEROID INSENSITIVE 1-associated receptor kinase 1 precursor (EC 2.7.1.37) (BRI1-associated receptor kinase 1) (Somatic embryogenesis receptor-like kinase 3).	8.00E-64	GO_ID:43749	TAIR|gene:2091721 SPTR:Q9LV48 symbol:AT3G24550.1 [GO:0004672 "protein kinase activity" evidence=ISS] [GO:0005524 "ATP binding" evidence=ISS] [GO:0006468 "protein amino acid phosphorylation" evidence=ISS] InterPro:IPR000719 InterPro:IPR008271 Prosite:PS00108 Prosite:PS00107 ProDom:PD000001 PROSITE:PS50011 EMBL:AB020746 EMBL:AY056788 EMBL:AY059901 EMBL:AY093065 EMBL:BT008400 EMBL:AY128792 SPTR:Q9LV…	9.00E-69
chr5.CM0953.23.1	3.2.2.1	Protein kinase [EC:2.7.1.37]	ath:At5g02290	T1E22.50; protein kinase, putative [EC:2.7.1.37] [KO:K00870]	2.00E-52	BH2504_1	COG0515	2.00E-16	BAK1_ARATH	ATP-binding;Glycoprotein;Kinase;Leucine-richrepeat;Membrane;Nucleotide-binding;Phosphorylation;Repeat;Serine/threonine-proteinkinase;Signal;Transferase;Transmembrane,BRASSINOSTEROID INSENSITIVE 1-associated receptor kinase 1 precursor (EC 2.7.1.37) (BRI1-associated receptor kinase 1) (Somatic embryogenesis receptor-like kinase 3).	8.00E-64	GO_ID:43749	TAIR|gene:2091721 SPTR:Q9LV48 symbol:AT3G24550.1 [GO:0004672 "protein kinase activity" evidence=ISS] [GO:0005524 "ATP binding" evidence=ISS] [GO:0006468 "protein amino acid phosphorylation" evidence=ISS] InterPro:IPR000719 InterPro:IPR008271 Prosite:PS00108 Prosite:PS00107 ProDom:PD000001 PROSITE:PS50011 EMBL:AB020746 EMBL:AY056788 EMBL:AY059901 EMBL:AY093065 EMBL:BT008400 EMBL:AY128792 SPTR:Q9LV…	9.00E-69
TM0572.19	3.3.10.117	BMPR1 bone morphogenetic protein receptor, type I [EC:2.7.1.37]	ath:At5g02290	T1E22.50; protein kinase, putative [EC:2.7.1.37] [KO:K00870]	2.00E-16				NAK_ARATH	ATP-binding;Kinase;Nucleotide-binding;Serine/threonine-proteinkinase;Transferase,Probable serine/threonine-protein kinase NAK (EC 2.7.1.37).	1.00E-16	GO_ID:53934	TAIR|gene:2050986 SPTR:O22808 symbol:AT2G33580.1 [GO:0016301 "kinase activity" evidence=ISS] InterPro:IPR000719 Pfam:PF00069 InterPro:IPR002482 Pfam:PF01476 ProDom:PD000001 PROSITE:PS50011 EMBL:AC002332 EMBL:AF370600 PIR:C84747 SPTR:O22808	8.00E-19
chr5.TM1466.26	1.9.4.15	E2.7.1.- [EC:2.7.1.-] [COG:COG0515 COG1493]	ath:At5g02290	T1E22.50; protein kinase, putative [EC:2.7.1.37] [KO:K00870]	7.00E-45	SPy1625_1	COG0515	1.00E-19	SRK6_BRAOE	ATP-binding;Glycoprotein;Kinase;Membrane;Nucleotide-binding;Receptor;Self-incompatibility;Serine/threonine-proteinkinase;Signal;Transferase;Transmembrane,Putative serine/threonine-protein kinase receptor precursor (EC 2.7.1.37) (S-receptor kinase) (SRK).	3.00E-89	GO_ID:30110	TAIR|gene:2121675 SPTR:Q8GYA4 symbol:AT4G23180.1 [GO:0016301 "kinase activity" evidence=ISS] InterPro:IPR000719 InterPro:IPR008271 Pfam:PF00069 Prosite:PS00108 InterPro:IPR002902 Prosite:PS00107 Pfam:PF01657 ProDom:PD000001 PROSITE:PS50011 HSSP:P00523 EMBL:AK117765 EMBL:BT005954 SPTR:Q8GYA4	1.00E-140
chr5.TM1466.26	1.7.8.19	WAAY, rfaY lipopolysaccharide core biosynthesis protein RFAY [EC:2.7.-.-] [COG:COG0515]	ath:At5g02290	T1E22.50; protein kinase, putative [EC:2.7.1.37] [KO:K00870]	7.00E-45	SPy1625_1	COG0515	1.00E-19	SRK6_BRAOE	ATP-binding;Glycoprotein;Kinase;Membrane;Nucleotide-binding;Receptor;Self-incompatibility;Serine/threonine-proteinkinase;Signal;Transferase;Transmembrane,Putative serine/threonine-protein kinase receptor precursor (EC 2.7.1.37) (S-receptor kinase) (SRK).	3.00E-89	GO_ID:30110	TAIR|gene:2121675 SPTR:Q8GYA4 symbol:AT4G23180.1 [GO:0016301 "kinase activity" evidence=ISS] InterPro:IPR000719 InterPro:IPR008271 Pfam:PF00069 Prosite:PS00108 InterPro:IPR002902 Prosite:PS00107 Pfam:PF01657 ProDom:PD000001 PROSITE:PS50011 HSSP:P00523 EMBL:AK117765 EMBL:BT005954 SPTR:Q8GYA4	1.00E-140
chr5.TM1466.26	1.1.17.19	E2.7.1.- [EC:2.7.1.-] [COG:COG0515 COG1493]	ath:At5g02290	T1E22.50; protein kinase, putative [EC:2.7.1.37] [KO:K00870]	7.00E-45	SPy1625_1	COG0515	1.00E-19	SRK6_BRAOE	ATP-binding;Glycoprotein;Kinase;Membrane;Nucleotide-binding;Receptor;Self-incompatibility;Serine/threonine-proteinkinase;Signal;Transferase;Transmembrane,Putative serine/threonine-protein kinase receptor precursor (EC 2.7.1.37) (S-receptor kinase) (SRK).	3.00E-89	GO_ID:30110	TAIR|gene:2121675 SPTR:Q8GYA4 symbol:AT4G23180.1 [GO:0016301 "kinase activity" evidence=ISS] InterPro:IPR000719 InterPro:IPR008271 Pfam:PF00069 Prosite:PS00108 InterPro:IPR002902 Prosite:PS00107 Pfam:PF01657 ProDom:PD000001 PROSITE:PS50011 HSSP:P00523 EMBL:AK117765 EMBL:BT005954 SPTR:Q8GYA4	1.00E-140
chr5.TM1466.26	3.3.10.117	BMPR1 bone morphogenetic protein receptor, type I [EC:2.7.1.37]	ath:At5g02290	T1E22.50; protein kinase, putative [EC:2.7.1.37] [KO:K00870]	7.00E-45	SPy1625_1	COG0515	1.00E-19	SRK6_BRAOE	ATP-binding;Glycoprotein;Kinase;Membrane;Nucleotide-binding;Receptor;Self-incompatibility;Serine/threonine-proteinkinase;Signal;Transferase;Transmembrane,Putative serine/threonine-protein kinase receptor precursor (EC 2.7.1.37) (S-receptor kinase) (SRK).	3.00E-89	GO_ID:30110	TAIR|gene:2121675 SPTR:Q8GYA4 symbol:AT4G23180.1 [GO:0016301 "kinase activity" evidence=ISS] InterPro:IPR000719 InterPro:IPR008271 Pfam:PF00069 Prosite:PS00108 InterPro:IPR002902 Prosite:PS00107 Pfam:PF01657 ProDom:PD000001 PROSITE:PS50011 HSSP:P00523 EMBL:AK117765 EMBL:BT005954 SPTR:Q8GYA4	1.00E-140
chr5.TM1466.26	1.11.16.8	E2.7.1.- [EC:2.7.1.-] [COG:COG0515 COG1493]	ath:At5g02290	T1E22.50; protein kinase, putative [EC:2.7.1.37] [KO:K00870]	7.00E-45	SPy1625_1	COG0515	1.00E-19	SRK6_BRAOE	ATP-binding;Glycoprotein;Kinase;Membrane;Nucleotide-binding;Receptor;Self-incompatibility;Serine/threonine-proteinkinase;Signal;Transferase;Transmembrane,Putative serine/threonine-protein kinase receptor precursor (EC 2.7.1.37) (S-receptor kinase) (SRK).	3.00E-89	GO_ID:30110	TAIR|gene:2121675 SPTR:Q8GYA4 symbol:AT4G23180.1 [GO:0016301 "kinase activity" evidence=ISS] InterPro:IPR000719 InterPro:IPR008271 Pfam:PF00069 Prosite:PS00108 InterPro:IPR002902 Prosite:PS00107 Pfam:PF01657 ProDom:PD000001 PROSITE:PS50011 HSSP:P00523 EMBL:AK117765 EMBL:BT005954 SPTR:Q8GYA4	1.00E-140
chr5.TM1466.26	4.2.4	Cell cycle [CLASS:04110] [PATH:hsa04110] [COG:COG0515]	ath:At5g02290	T1E22.50; protein kinase, putative [EC:2.7.1.37] [KO:K00870]	7.00E-45	SPy1625_1	COG0515	1.00E-19	SRK6_BRAOE	ATP-binding;Glycoprotein;Kinase;Membrane;Nucleotide-binding;Receptor;Self-incompatibility;Serine/threonine-proteinkinase;Signal;Transferase;Transmembrane,Putative serine/threonine-protein kinase receptor precursor (EC 2.7.1.37) (S-receptor kinase) (SRK).	3.00E-89	GO_ID:30110	TAIR|gene:2121675 SPTR:Q8GYA4 symbol:AT4G23180.1 [GO:0016301 "kinase activity" evidence=ISS] InterPro:IPR000719 InterPro:IPR008271 Pfam:PF00069 Prosite:PS00108 InterPro:IPR002902 Prosite:PS00107 Pfam:PF01657 ProDom:PD000001 PROSITE:PS50011 HSSP:P00523 EMBL:AK117765 EMBL:BT005954 SPTR:Q8GYA4	1.00E-140
chr5.TM1466.26	3.2.2.1	Protein kinase [EC:2.7.1.37]	ath:At5g02290	T1E22.50; protein kinase, putative [EC:2.7.1.37] [KO:K00870]	7.00E-45	SPy1625_1	COG0515	1.00E-19	SRK6_BRAOE	ATP-binding;Glycoprotein;Kinase;Membrane;Nucleotide-binding;Receptor;Self-incompatibility;Serine/threonine-proteinkinase;Signal;Transferase;Transmembrane,Putative serine/threonine-protein kinase receptor precursor (EC 2.7.1.37) (S-receptor kinase) (SRK).	3.00E-89	GO_ID:30110	TAIR|gene:2121675 SPTR:Q8GYA4 symbol:AT4G23180.1 [GO:0016301 "kinase activity" evidence=ISS] InterPro:IPR000719 InterPro:IPR008271 Pfam:PF00069 Prosite:PS00108 InterPro:IPR002902 Prosite:PS00107 Pfam:PF01657 ProDom:PD000001 PROSITE:PS50011 HSSP:P00523 EMBL:AK117765 EMBL:BT005954 SPTR:Q8GYA4	1.00E-140
Ljwgs_019707.1	3.3.10.117	BMPR1 bone morphogenetic protein receptor, type I [EC:2.7.1.37]	ath:At4g28490	F20O9.180; leucine-rich repeat transmembrane protein kinase, putative [EC:2.7.1.37] [KO:K00870]	2.00E-20				RLK5_ARATH	ATP-binding;Glycoprotein;Kinase;Leucine-richrepeat;Membrane;Nucleotide-binding;Phosphorylation;Repeat;Serine/threonine-proteinkinase;Signal;Transferase;Transmembrane,Receptor-like protein kinase 5 precursor (EC 2.7.1.37).	1.00E-20	GO_ID:7767	TAIR|gene:2169383 SPTR:Q9FL51 symbol:AT5G06940.1 [GO:0016301 "kinase activity" evidence=ISS] Pfam:PF00560 InterPro:IPR000719 Pfam:PF00069 InterPro:IPR001611 InterPro:IPR007090 ProDom:PD000001 PROSITE:PS50011 PRINTS:PR00019 EMBL:AB010697 SPTR:Q9FL51	1.00E-40
Ljwgs_058842.1	1.9.4.15	E2.7.1.- [EC:2.7.1.-] [COG:COG0515 COG1493]	ath:At4g28490	F20O9.180; leucine-rich repeat transmembrane protein kinase, putative [EC:2.7.1.37] [KO:K00870]	1.00E-34	ML0017	COG0515	2.00E-19	EXS_ARATH	ATP-binding;Kinase;Leucine-richrepeat;Meiosis;Membrane;Nucleotide-binding;Phosphorylation;Receptor;Repeat;Serine/threonine-proteinkinase;Signal;Transferase;Transmembrane,Leucine-rich repeat receptor protein kinase EXS precursor (EC 2.7.1.37) (Extra sporogenous cells protein) (EXCESS MICROSPOROCYTES1 protein).	2.00E-38	GO_ID:25815	TAIR|gene:3443126 SPTR:Q9LYN8 symbol:AT5G07280.1 [GO:0016301 "kinase activity" evidence=ISS] Pfam:PF00560 InterPro:IPR000719 InterPro:IPR008271 Pfam:PF00069 Prosite:PS00108 InterPro:IPR001611 InterPro:IPR007090 Prosite:PS00107 PRINTS:PR00109 ProDom:PD000001 PROSITE:PS50011 PRINTS:PR00019 HSSP:P08069 EMBL:AL163652 EMBL:AJ496433 EMBL:AJ488154 PIR:T48499 GermOnline:181167 GeneFarm:618 SPTR:Q9LYN8	1.00E-38
Ljwgs_058842.1	1.7.8.19	WAAY, rfaY lipopolysaccharide core biosynthesis protein RFAY [EC:2.7.-.-] [COG:COG0515]	ath:At4g28490	F20O9.180; leucine-rich repeat transmembrane protein kinase, putative [EC:2.7.1.37] [KO:K00870]	1.00E-34	ML0017	COG0515	2.00E-19	EXS_ARATH	ATP-binding;Kinase;Leucine-richrepeat;Meiosis;Membrane;Nucleotide-binding;Phosphorylation;Receptor;Repeat;Serine/threonine-proteinkinase;Signal;Transferase;Transmembrane,Leucine-rich repeat receptor protein kinase EXS precursor (EC 2.7.1.37) (Extra sporogenous cells protein) (EXCESS MICROSPOROCYTES1 protein).	2.00E-38	GO_ID:25815	TAIR|gene:3443126 SPTR:Q9LYN8 symbol:AT5G07280.1 [GO:0016301 "kinase activity" evidence=ISS] Pfam:PF00560 InterPro:IPR000719 InterPro:IPR008271 Pfam:PF00069 Prosite:PS00108 InterPro:IPR001611 InterPro:IPR007090 Prosite:PS00107 PRINTS:PR00109 ProDom:PD000001 PROSITE:PS50011 PRINTS:PR00019 HSSP:P08069 EMBL:AL163652 EMBL:AJ496433 EMBL:AJ488154 PIR:T48499 GermOnline:181167 GeneFarm:618 SPTR:Q9LYN8	1.00E-38
Ljwgs_058842.1	1.1.17.19	E2.7.1.- [EC:2.7.1.-] [COG:COG0515 COG1493]	ath:At4g28490	F20O9.180; leucine-rich repeat transmembrane protein kinase, putative [EC:2.7.1.37] [KO:K00870]	1.00E-34	ML0017	COG0515	2.00E-19	EXS_ARATH	ATP-binding;Kinase;Leucine-richrepeat;Meiosis;Membrane;Nucleotide-binding;Phosphorylation;Receptor;Repeat;Serine/threonine-proteinkinase;Signal;Transferase;Transmembrane,Leucine-rich repeat receptor protein kinase EXS precursor (EC 2.7.1.37) (Extra sporogenous cells protein) (EXCESS MICROSPOROCYTES1 protein).	2.00E-38	GO_ID:25815	TAIR|gene:3443126 SPTR:Q9LYN8 symbol:AT5G07280.1 [GO:0016301 "kinase activity" evidence=ISS] Pfam:PF00560 InterPro:IPR000719 InterPro:IPR008271 Pfam:PF00069 Prosite:PS00108 InterPro:IPR001611 InterPro:IPR007090 Prosite:PS00107 PRINTS:PR00109 ProDom:PD000001 PROSITE:PS50011 PRINTS:PR00019 HSSP:P08069 EMBL:AL163652 EMBL:AJ496433 EMBL:AJ488154 PIR:T48499 GermOnline:181167 GeneFarm:618 SPTR:Q9LYN8	1.00E-38
Ljwgs_058842.1	3.3.10.117	BMPR1 bone morphogenetic protein receptor, type I [EC:2.7.1.37]	ath:At4g28490	F20O9.180; leucine-rich repeat transmembrane protein kinase, putative [EC:2.7.1.37] [KO:K00870]	1.00E-34	ML0017	COG0515	2.00E-19	EXS_ARATH	ATP-binding;Kinase;Leucine-richrepeat;Meiosis;Membrane;Nucleotide-binding;Phosphorylation;Receptor;Repeat;Serine/threonine-proteinkinase;Signal;Transferase;Transmembrane,Leucine-rich repeat receptor protein kinase EXS precursor (EC 2.7.1.37) (Extra sporogenous cells protein) (EXCESS MICROSPOROCYTES1 protein).	2.00E-38	GO_ID:25815	TAIR|gene:3443126 SPTR:Q9LYN8 symbol:AT5G07280.1 [GO:0016301 "kinase activity" evidence=ISS] Pfam:PF00560 InterPro:IPR000719 InterPro:IPR008271 Pfam:PF00069 Prosite:PS00108 InterPro:IPR001611 InterPro:IPR007090 Prosite:PS00107 PRINTS:PR00109 ProDom:PD000001 PROSITE:PS50011 PRINTS:PR00019 HSSP:P08069 EMBL:AL163652 EMBL:AJ496433 EMBL:AJ488154 PIR:T48499 GermOnline:181167 GeneFarm:618 SPTR:Q9LYN8	1.00E-38
Ljwgs_058842.1	1.11.16.8	E2.7.1.- [EC:2.7.1.-] [COG:COG0515 COG1493]	ath:At4g28490	F20O9.180; leucine-rich repeat transmembrane protein kinase, putative [EC:2.7.1.37] [KO:K00870]	1.00E-34	ML0017	COG0515	2.00E-19	EXS_ARATH	ATP-binding;Kinase;Leucine-richrepeat;Meiosis;Membrane;Nucleotide-binding;Phosphorylation;Receptor;Repeat;Serine/threonine-proteinkinase;Signal;Transferase;Transmembrane,Leucine-rich repeat receptor protein kinase EXS precursor (EC 2.7.1.37) (Extra sporogenous cells protein) (EXCESS MICROSPOROCYTES1 protein).	2.00E-38	GO_ID:25815	TAIR|gene:3443126 SPTR:Q9LYN8 symbol:AT5G07280.1 [GO:0016301 "kinase activity" evidence=ISS] Pfam:PF00560 InterPro:IPR000719 InterPro:IPR008271 Pfam:PF00069 Prosite:PS00108 InterPro:IPR001611 InterPro:IPR007090 Prosite:PS00107 PRINTS:PR00109 ProDom:PD000001 PROSITE:PS50011 PRINTS:PR00019 HSSP:P08069 EMBL:AL163652 EMBL:AJ496433 EMBL:AJ488154 PIR:T48499 GermOnline:181167 GeneFarm:618 SPTR:Q9LYN8	1.00E-38
Ljwgs_058842.1	4.2.4	Cell cycle [CLASS:04110] [PATH:hsa04110] [COG:COG0515]	ath:At4g28490	F20O9.180; leucine-rich repeat transmembrane protein kinase, putative [EC:2.7.1.37] [KO:K00870]	1.00E-34	ML0017	COG0515	2.00E-19	EXS_ARATH	ATP-binding;Kinase;Leucine-richrepeat;Meiosis;Membrane;Nucleotide-binding;Phosphorylation;Receptor;Repeat;Serine/threonine-proteinkinase;Signal;Transferase;Transmembrane,Leucine-rich repeat receptor protein kinase EXS precursor (EC 2.7.1.37) (Extra sporogenous cells protein) (EXCESS MICROSPOROCYTES1 protein).	2.00E-38	GO_ID:25815	TAIR|gene:3443126 SPTR:Q9LYN8 symbol:AT5G07280.1 [GO:0016301 "kinase activity" evidence=ISS] Pfam:PF00560 InterPro:IPR000719 InterPro:IPR008271 Pfam:PF00069 Prosite:PS00108 InterPro:IPR001611 InterPro:IPR007090 Prosite:PS00107 PRINTS:PR00109 ProDom:PD000001 PROSITE:PS50011 PRINTS:PR00019 HSSP:P08069 EMBL:AL163652 EMBL:AJ496433 EMBL:AJ488154 PIR:T48499 GermOnline:181167 GeneFarm:618 SPTR:Q9LYN8	1.00E-38
Ljwgs_058842.1	3.2.2.1	Protein kinase [EC:2.7.1.37]	ath:At4g28490	F20O9.180; leucine-rich repeat transmembrane protein kinase, putative [EC:2.7.1.37] [KO:K00870]	1.00E-34	ML0017	COG0515	2.00E-19	EXS_ARATH	ATP-binding;Kinase;Leucine-richrepeat;Meiosis;Membrane;Nucleotide-binding;Phosphorylation;Receptor;Repeat;Serine/threonine-proteinkinase;Signal;Transferase;Transmembrane,Leucine-rich repeat receptor protein kinase EXS precursor (EC 2.7.1.37) (Extra sporogenous cells protein) (EXCESS MICROSPOROCYTES1 protein).	2.00E-38	GO_ID:25815	TAIR|gene:3443126 SPTR:Q9LYN8 symbol:AT5G07280.1 [GO:0016301 "kinase activity" evidence=ISS] Pfam:PF00560 InterPro:IPR000719 InterPro:IPR008271 Pfam:PF00069 Prosite:PS00108 InterPro:IPR001611 InterPro:IPR007090 Prosite:PS00107 PRINTS:PR00109 ProDom:PD000001 PROSITE:PS50011 PRINTS:PR00019 HSSP:P08069 EMBL:AL163652 EMBL:AJ496433 EMBL:AJ488154 PIR:T48499 GermOnline:181167 GeneFarm:618 SPTR:Q9LYN8	1.00E-38
chr5.CM1439.19	3.3.10.117	BMPR1 bone morphogenetic protein receptor, type I [EC:2.7.1.37]	ath:At5g03730	F17C15.150; SERINE/THREONINE-PROTEIN KINASE CTR1 [EC:2.7.1.37] [KO:K00870]	4.00E-55	YPL203w	COG0515	1.00E-26	CTR1_ARATH	ATP-binding;Ethylenesignalingpathway;Kinase;Nucleotide-binding;Serine/threonine-proteinkinase;Transferase,Serine/threonine-protein kinase CTR1 (EC 2.7.1.37).	3.00E-55	GO_ID:33459	TAIR|gene:3439158 SPTR:Q8RWL6 symbol:AT4G35780.1 [GO:0004672 "protein kinase activity" evidence=ISS] InterPro:IPR000719 InterPro:IPR002912 InterPro:IPR008271 INTERPRO:IPR001245 Prosite:PS00108 Pfam:PF01842 PRINTS:PR00109 ProDom:PD000001 SMART:SM00219 PROSITE:PS50011 GO:GO:0008152 HSSP:P41240 EMBL:AY093017 EMBL:AY128938 SPTR:Q8RWL6	0
Ljwgs_012212.1	3.3.10.117	BMPR1 bone morphogenetic protein receptor, type I [EC:2.7.1.37]	hsa:4117	MAK; male germ cell-associated kinase [EC:2.7.1.37] [KO:K00870]	1.00E-107	YJL106w	COG0515	3.00E-48	MAK_HUMAN	ATP-binding;Developmentalprotein;Differentiation;Kinase;Nucleotide-binding;Serine/threonine-proteinkinase;Spermatogenesis;Transferase,Serine/threonine-protein kinase MAK (EC 2.7.1.37) (Male germ cell- associated kinase).	7.00E-108	GO_ID:3007	TAIR|gene:2134745 SPTR:Q9C5K4 symbol:AT4G19110.1 [GO:0008372 "cellular component unknown" evidence=ND] [GO:0016301 "kinase activity" evidence=ISS] InterPro:IPR000719 InterPro:IPR002290 InterPro:IPR008271 Pfam:PF00069 Prosite:PS00108 Prosite:PS00107 ProDom:PD000001 PROSITE:PS50011 SMART:SM00220 HSSP:P24941 EMBL:AF360190 EMBL:AY040004 SPTR:Q9C5K4	1.00E-151
Ljwgs_011987.1	3.3.10.117	BMPR1 bone morphogenetic protein receptor, type I [EC:2.7.1.37]	ath:At5g02290	T1E22.50; protein kinase, putative [EC:2.7.1.37] [KO:K00870]	2.00E-35	YMR001c	COG0515	2.00E-15	PBS1_ARATH	ATP-binding;Directproteinsequencing;Kinase;Nucleotide-binding;Phosphorylation;Plantdefense;Serine/threonine-proteinkinase;Transferase,Serine/threonine-protein kinase PBS1 (EC 2.7.1.37) (AvrPphB susceptible protein 1).	2.00E-44	GO_ID:18723	TAIR|gene:2142513 SPTR:Q8H1D6 symbol:AT5G10520.1 [GO:0008372 "cellular component unknown" evidence=ND] [GO:0016301 "kinase activity" evidence=ISS] InterPro:IPR000719 InterPro:IPR008271 Pfam:PF00069 Prosite:PS00108 Prosite:PS00107 ProDom:PD000001 PROSITE:PS50011 EMBL:AY150507 SPTR:Q8H1D6	7.00E-116
TM0990.8	3.3.10.117	BMPR1 bone morphogenetic protein receptor, type I [EC:2.7.1.37]	ath:At5g02290	T1E22.50; protein kinase, putative [EC:2.7.1.37] [KO:K00870]	3.00E-35	YGL179c	COG0515	4.00E-12	PBS1_ARATH	ATP-binding;Directproteinsequencing;Kinase;Nucleotide-binding;Phosphorylation;Plantdefense;Serine/threonine-proteinkinase;Transferase,Serine/threonine-protein kinase PBS1 (EC 2.7.1.37) (AvrPphB susceptible protein 1).	1.00E-39	GO_ID:16915	TAIR|gene:2132167 SPTR:Q8L7V7 symbol:AT4G02010.1 [GO:0016301 "kinase activity" evidence=ISS] InterPro:IPR000719 InterPro:IPR008271 Pfam:PF00069 Prosite:PS00108 Prosite:PS00107 ProDom:PD000001 PROSITE:PS50011 EMBL:AY125515 EMBL:BT009694 SPTR:Q8L7V7	1.00E-149
TM0651.12.2	99.1.3.1.116	EC 2.7.1.-	ath:At5g02290	T1E22.50; protein kinase, putative [EC:2.7.1.37] [KO:K00870]	5.00E-12				CLV1_ARATH	ATP-binding;Developmentalprotein;Differentiation;Glycoprotein;Kinase;Leucine-richrepeat;Membrane;Nucleotide-binding;Phosphorylation;Receptor;Repeat;Serine/threonine-proteinkinase;Signal;Transferase;Transmembrane,Receptor protein kinase CLAVATA1 precursor (EC 2.7.1.-).	3.00E-14	GO_ID:38062	TAIR|gene:3438213 SPTR:Q9LHP4 symbol:AT3G24240.1 [GO:0004674 "protein serine/threonine kinase activity" evidence=ISS] [GO:0005524 "ATP binding" evidence=ISS] [GO:0006468 "protein amino acid phosphorylation" evidence=ISS] [GO:0007169 "transmembrane receptor protein tyrosine kinase signaling pathway" evidence=ISS] Pfam:PF00560 InterPro:IPR000719 InterPro:IPR008271 Pfam:PF00069 Prosite:PS00108 Inter…	4.00E-30
TM0651.12.2	99.1.4.2964	GO_ID:38062	ath:At5g02290	T1E22.50; protein kinase, putative [EC:2.7.1.37] [KO:K00870]	5.00E-12				CLV1_ARATH	ATP-binding;Developmentalprotein;Differentiation;Glycoprotein;Kinase;Leucine-richrepeat;Membrane;Nucleotide-binding;Phosphorylation;Receptor;Repeat;Serine/threonine-proteinkinase;Signal;Transferase;Transmembrane,Receptor protein kinase CLAVATA1 precursor (EC 2.7.1.-).	3.00E-14	GO_ID:38062	TAIR|gene:3438213 SPTR:Q9LHP4 symbol:AT3G24240.1 [GO:0004674 "protein serine/threonine kinase activity" evidence=ISS] [GO:0005524 "ATP binding" evidence=ISS] [GO:0006468 "protein amino acid phosphorylation" evidence=ISS] [GO:0007169 "transmembrane receptor protein tyrosine kinase signaling pathway" evidence=ISS] Pfam:PF00560 InterPro:IPR000719 InterPro:IPR008271 Pfam:PF00069 Prosite:PS00108 Inter…	4.00E-30
TM0651.12.2	99.1.1.97	KO:K00870	ath:At5g02290	T1E22.50; protein kinase, putative [EC:2.7.1.37] [KO:K00870]	5.00E-12				CLV1_ARATH	ATP-binding;Developmentalprotein;Differentiation;Glycoprotein;Kinase;Leucine-richrepeat;Membrane;Nucleotide-binding;Phosphorylation;Receptor;Repeat;Serine/threonine-proteinkinase;Signal;Transferase;Transmembrane,Receptor protein kinase CLAVATA1 precursor (EC 2.7.1.-).	3.00E-14	GO_ID:38062	TAIR|gene:3438213 SPTR:Q9LHP4 symbol:AT3G24240.1 [GO:0004674 "protein serine/threonine kinase activity" evidence=ISS] [GO:0005524 "ATP binding" evidence=ISS] [GO:0006468 "protein amino acid phosphorylation" evidence=ISS] [GO:0007169 "transmembrane receptor protein tyrosine kinase signaling pathway" evidence=ISS] Pfam:PF00560 InterPro:IPR000719 InterPro:IPR008271 Pfam:PF00069 Prosite:PS00108 Inter…	4.00E-30
chr3.TM0730.6	1.9.4.15	E2.7.1.- [EC:2.7.1.-] [COG:COG0515 COG1493]	ath:At5g02290	T1E22.50; protein kinase, putative [EC:2.7.1.37] [KO:K00870]	1.00E-55	BH2504_1	COG0515	1.00E-18	NORK_MEDTR	ATP-binding;Coiledcoil;Kinase;Leucine-richrepeat;Membrane;Nodulation;Nucleotide-binding;Repeat;Serine/threonine-proteinkinase;Signal;Transferase;Transmembrane,Nodulation receptor kinase precursor (EC 2.7.1.-) (Does not make infections protein 2) (Symbiosis receptor-like kinase) (MtSYMRK).	6.00E-67	GO_ID:35692	TAIR|gene:2075345 SPTR:Q9LX66 symbol:AT3G46290.1 [GO:0016301 "kinase activity" evidence=ISS] InterPro:IPR000719 InterPro:IPR008271 Prosite:PS00108 Prosite:PS00107 ProDom:PD000001 PROSITE:PS50011 HSSP:P06213 EMBL:AL355775 PIR:T49270 SPTR:Q9LX66	0
chr3.TM0730.6	1.7.8.19	WAAY, rfaY lipopolysaccharide core biosynthesis protein RFAY [EC:2.7.-.-] [COG:COG0515]	ath:At5g02290	T1E22.50; protein kinase, putative [EC:2.7.1.37] [KO:K00870]	1.00E-55	BH2504_1	COG0515	1.00E-18	NORK_MEDTR	ATP-binding;Coiledcoil;Kinase;Leucine-richrepeat;Membrane;Nodulation;Nucleotide-binding;Repeat;Serine/threonine-proteinkinase;Signal;Transferase;Transmembrane,Nodulation receptor kinase precursor (EC 2.7.1.-) (Does not make infections protein 2) (Symbiosis receptor-like kinase) (MtSYMRK).	6.00E-67	GO_ID:35692	TAIR|gene:2075345 SPTR:Q9LX66 symbol:AT3G46290.1 [GO:0016301 "kinase activity" evidence=ISS] InterPro:IPR000719 InterPro:IPR008271 Prosite:PS00108 Prosite:PS00107 ProDom:PD000001 PROSITE:PS50011 HSSP:P06213 EMBL:AL355775 PIR:T49270 SPTR:Q9LX66	0
chr3.TM0730.6	1.1.17.19	E2.7.1.- [EC:2.7.1.-] [COG:COG0515 COG1493]	ath:At5g02290	T1E22.50; protein kinase, putative [EC:2.7.1.37] [KO:K00870]	1.00E-55	BH2504_1	COG0515	1.00E-18	NORK_MEDTR	ATP-binding;Coiledcoil;Kinase;Leucine-richrepeat;Membrane;Nodulation;Nucleotide-binding;Repeat;Serine/threonine-proteinkinase;Signal;Transferase;Transmembrane,Nodulation receptor kinase precursor (EC 2.7.1.-) (Does not make infections protein 2) (Symbiosis receptor-like kinase) (MtSYMRK).	6.00E-67	GO_ID:35692	TAIR|gene:2075345 SPTR:Q9LX66 symbol:AT3G46290.1 [GO:0016301 "kinase activity" evidence=ISS] InterPro:IPR000719 InterPro:IPR008271 Prosite:PS00108 Prosite:PS00107 ProDom:PD000001 PROSITE:PS50011 HSSP:P06213 EMBL:AL355775 PIR:T49270 SPTR:Q9LX66	0
chr3.TM0730.6	1.11.16.8	E2.7.1.- [EC:2.7.1.-] [COG:COG0515 COG1493]	ath:At5g02290	T1E22.50; protein kinase, putative [EC:2.7.1.37] [KO:K00870]	1.00E-55	BH2504_1	COG0515	1.00E-18	NORK_MEDTR	ATP-binding;Coiledcoil;Kinase;Leucine-richrepeat;Membrane;Nodulation;Nucleotide-binding;Repeat;Serine/threonine-proteinkinase;Signal;Transferase;Transmembrane,Nodulation receptor kinase precursor (EC 2.7.1.-) (Does not make infections protein 2) (Symbiosis receptor-like kinase) (MtSYMRK).	6.00E-67	GO_ID:35692	TAIR|gene:2075345 SPTR:Q9LX66 symbol:AT3G46290.1 [GO:0016301 "kinase activity" evidence=ISS] InterPro:IPR000719 InterPro:IPR008271 Prosite:PS00108 Prosite:PS00107 ProDom:PD000001 PROSITE:PS50011 HSSP:P06213 EMBL:AL355775 PIR:T49270 SPTR:Q9LX66	0
chr3.TM0730.6	4.2.4	Cell cycle [CLASS:04110] [PATH:hsa04110] [COG:COG0515]	ath:At5g02290	T1E22.50; protein kinase, putative [EC:2.7.1.37] [KO:K00870]	1.00E-55	BH2504_1	COG0515	1.00E-18	NORK_MEDTR	ATP-binding;Coiledcoil;Kinase;Leucine-richrepeat;Membrane;Nodulation;Nucleotide-binding;Repeat;Serine/threonine-proteinkinase;Signal;Transferase;Transmembrane,Nodulation receptor kinase precursor (EC 2.7.1.-) (Does not make infections protein 2) (Symbiosis receptor-like kinase) (MtSYMRK).	6.00E-67	GO_ID:35692	TAIR|gene:2075345 SPTR:Q9LX66 symbol:AT3G46290.1 [GO:0016301 "kinase activity" evidence=ISS] InterPro:IPR000719 InterPro:IPR008271 Prosite:PS00108 Prosite:PS00107 ProDom:PD000001 PROSITE:PS50011 HSSP:P06213 EMBL:AL355775 PIR:T49270 SPTR:Q9LX66	0
chr4.CM0161.14	1.9.4.15	E2.7.1.- [EC:2.7.1.-] [COG:COG0515 COG1493]	ath:At5g02290	T1E22.50; protein kinase, putative [EC:2.7.1.37] [KO:K00870]	7.00E-46	YAR019c	COG0515	7.00E-19	SRK6_BRAOE	ATP-binding;Glycoprotein;Kinase;Membrane;Nucleotide-binding;Receptor;Self-incompatibility;Serine/threonine-proteinkinase;Signal;Transferase;Transmembrane,Putative serine/threonine-protein kinase receptor precursor (EC 2.7.1.37) (S-receptor kinase) (SRK).	1.00E-68	GO_ID:18658	TAIR|gene:2026784 SPTR:Q9CAL2 symbol:AT1G70530.1 [GO:0016301 "kinase activity" evidence=ISS] InterPro:IPR000719 InterPro:IPR008271 Pfam:PF00069 Prosite:PS00108 InterPro:IPR002902 Prosite:PS00107 Pfam:PF01657 ProDom:PD000001 PROSITE:PS50011 HSSP:P06239 EMBL:AC010796 PIR:C96729 SPTR:Q9CAL2	3.00E-180
chr4.CM0161.14	1.7.8.19	WAAY, rfaY lipopolysaccharide core biosynthesis protein RFAY [EC:2.7.-.-] [COG:COG0515]	ath:At5g02290	T1E22.50; protein kinase, putative [EC:2.7.1.37] [KO:K00870]	7.00E-46	YAR019c	COG0515	7.00E-19	SRK6_BRAOE	ATP-binding;Glycoprotein;Kinase;Membrane;Nucleotide-binding;Receptor;Self-incompatibility;Serine/threonine-proteinkinase;Signal;Transferase;Transmembrane,Putative serine/threonine-protein kinase receptor precursor (EC 2.7.1.37) (S-receptor kinase) (SRK).	1.00E-68	GO_ID:18658	TAIR|gene:2026784 SPTR:Q9CAL2 symbol:AT1G70530.1 [GO:0016301 "kinase activity" evidence=ISS] InterPro:IPR000719 InterPro:IPR008271 Pfam:PF00069 Prosite:PS00108 InterPro:IPR002902 Prosite:PS00107 Pfam:PF01657 ProDom:PD000001 PROSITE:PS50011 HSSP:P06239 EMBL:AC010796 PIR:C96729 SPTR:Q9CAL2	3.00E-180
chr4.CM0161.14	1.1.17.19	E2.7.1.- [EC:2.7.1.-] [COG:COG0515 COG1493]	ath:At5g02290	T1E22.50; protein kinase, putative [EC:2.7.1.37] [KO:K00870]	7.00E-46	YAR019c	COG0515	7.00E-19	SRK6_BRAOE	ATP-binding;Glycoprotein;Kinase;Membrane;Nucleotide-binding;Receptor;Self-incompatibility;Serine/threonine-proteinkinase;Signal;Transferase;Transmembrane,Putative serine/threonine-protein kinase receptor precursor (EC 2.7.1.37) (S-receptor kinase) (SRK).	1.00E-68	GO_ID:18658	TAIR|gene:2026784 SPTR:Q9CAL2 symbol:AT1G70530.1 [GO:0016301 "kinase activity" evidence=ISS] InterPro:IPR000719 InterPro:IPR008271 Pfam:PF00069 Prosite:PS00108 InterPro:IPR002902 Prosite:PS00107 Pfam:PF01657 ProDom:PD000001 PROSITE:PS50011 HSSP:P06239 EMBL:AC010796 PIR:C96729 SPTR:Q9CAL2	3.00E-180
chr4.CM0161.14	3.3.10.117	BMPR1 bone morphogenetic protein receptor, type I [EC:2.7.1.37]	ath:At5g02290	T1E22.50; protein kinase, putative [EC:2.7.1.37] [KO:K00870]	7.00E-46	YAR019c	COG0515	7.00E-19	SRK6_BRAOE	ATP-binding;Glycoprotein;Kinase;Membrane;Nucleotide-binding;Receptor;Self-incompatibility;Serine/threonine-proteinkinase;Signal;Transferase;Transmembrane,Putative serine/threonine-protein kinase receptor precursor (EC 2.7.1.37) (S-receptor kinase) (SRK).	1.00E-68	GO_ID:18658	TAIR|gene:2026784 SPTR:Q9CAL2 symbol:AT1G70530.1 [GO:0016301 "kinase activity" evidence=ISS] InterPro:IPR000719 InterPro:IPR008271 Pfam:PF00069 Prosite:PS00108 InterPro:IPR002902 Prosite:PS00107 Pfam:PF01657 ProDom:PD000001 PROSITE:PS50011 HSSP:P06239 EMBL:AC010796 PIR:C96729 SPTR:Q9CAL2	3.00E-180
chr4.CM0161.14	1.11.16.8	E2.7.1.- [EC:2.7.1.-] [COG:COG0515 COG1493]	ath:At5g02290	T1E22.50; protein kinase, putative [EC:2.7.1.37] [KO:K00870]	7.00E-46	YAR019c	COG0515	7.00E-19	SRK6_BRAOE	ATP-binding;Glycoprotein;Kinase;Membrane;Nucleotide-binding;Receptor;Self-incompatibility;Serine/threonine-proteinkinase;Signal;Transferase;Transmembrane,Putative serine/threonine-protein kinase receptor precursor (EC 2.7.1.37) (S-receptor kinase) (SRK).	1.00E-68	GO_ID:18658	TAIR|gene:2026784 SPTR:Q9CAL2 symbol:AT1G70530.1 [GO:0016301 "kinase activity" evidence=ISS] InterPro:IPR000719 InterPro:IPR008271 Pfam:PF00069 Prosite:PS00108 InterPro:IPR002902 Prosite:PS00107 Pfam:PF01657 ProDom:PD000001 PROSITE:PS50011 HSSP:P06239 EMBL:AC010796 PIR:C96729 SPTR:Q9CAL2	3.00E-180
chr4.CM0161.14	4.2.4	Cell cycle [CLASS:04110] [PATH:hsa04110] [COG:COG0515]	ath:At5g02290	T1E22.50; protein kinase, putative [EC:2.7.1.37] [KO:K00870]	7.00E-46	YAR019c	COG0515	7.00E-19	SRK6_BRAOE	ATP-binding;Glycoprotein;Kinase;Membrane;Nucleotide-binding;Receptor;Self-incompatibility;Serine/threonine-proteinkinase;Signal;Transferase;Transmembrane,Putative serine/threonine-protein kinase receptor precursor (EC 2.7.1.37) (S-receptor kinase) (SRK).	1.00E-68	GO_ID:18658	TAIR|gene:2026784 SPTR:Q9CAL2 symbol:AT1G70530.1 [GO:0016301 "kinase activity" evidence=ISS] InterPro:IPR000719 InterPro:IPR008271 Pfam:PF00069 Prosite:PS00108 InterPro:IPR002902 Prosite:PS00107 Pfam:PF01657 ProDom:PD000001 PROSITE:PS50011 HSSP:P06239 EMBL:AC010796 PIR:C96729 SPTR:Q9CAL2	3.00E-180
chr4.CM0161.14	3.2.2.1	Protein kinase [EC:2.7.1.37]	ath:At5g02290	T1E22.50; protein kinase, putative [EC:2.7.1.37] [KO:K00870]	7.00E-46	YAR019c	COG0515	7.00E-19	SRK6_BRAOE	ATP-binding;Glycoprotein;Kinase;Membrane;Nucleotide-binding;Receptor;Self-incompatibility;Serine/threonine-proteinkinase;Signal;Transferase;Transmembrane,Putative serine/threonine-protein kinase receptor precursor (EC 2.7.1.37) (S-receptor kinase) (SRK).	1.00E-68	GO_ID:18658	TAIR|gene:2026784 SPTR:Q9CAL2 symbol:AT1G70530.1 [GO:0016301 "kinase activity" evidence=ISS] InterPro:IPR000719 InterPro:IPR008271 Pfam:PF00069 Prosite:PS00108 InterPro:IPR002902 Prosite:PS00107 Pfam:PF01657 ProDom:PD000001 PROSITE:PS50011 HSSP:P06239 EMBL:AC010796 PIR:C96729 SPTR:Q9CAL2	3.00E-180
chr3.TM0859.9.1	3.3.10.117	BMPR1 bone morphogenetic protein receptor, type I [EC:2.7.1.37]	ath:At4g28490	F20O9.180; leucine-rich repeat transmembrane protein kinase, putative [EC:2.7.1.37] [KO:K00870]	2.00E-11				SRK6_BRAOE	ATP-binding;Glycoprotein;Kinase;Membrane;Nucleotide-binding;Receptor;Self-incompatibility;Serine/threonine-proteinkinase;Signal;Transferase;Transmembrane,Putative serine/threonine-protein kinase receptor precursor (EC 2.7.1.37) (S-receptor kinase) (SRK).	4.00E-27	GO_ID:40315	TAIR|gene:2131693 SPTR:O81833 symbol:AT4G27300.1 [GO:0016301 "kinase activity" evidence=ISS] [GO:0030246 "carbohydrate binding" evidence=ISS] InterPro:IPR000719 InterPro:IPR008271 Pfam:PF00069 Prosite:PS00108 InterPro:IPR003609 InterPro:IPR000858 InterPro:IPR002453 InterPro:IPR001480 Pfam:PF01453 PROSITE:PS00228 ProDom:PD000001 PROSITE:PS50011 PROSITE:PS50948 SMART:SM00473 Pfam:PF00954 SMART:SM00…	2.00E-35
chr3.TM0859.9.1	3.2.2.1	Protein kinase [EC:2.7.1.37]	ath:At4g28490	F20O9.180; leucine-rich repeat transmembrane protein kinase, putative [EC:2.7.1.37] [KO:K00870]	2.00E-11				SRK6_BRAOE	ATP-binding;Glycoprotein;Kinase;Membrane;Nucleotide-binding;Receptor;Self-incompatibility;Serine/threonine-proteinkinase;Signal;Transferase;Transmembrane,Putative serine/threonine-protein kinase receptor precursor (EC 2.7.1.37) (S-receptor kinase) (SRK).	4.00E-27	GO_ID:40315	TAIR|gene:2131693 SPTR:O81833 symbol:AT4G27300.1 [GO:0016301 "kinase activity" evidence=ISS] [GO:0030246 "carbohydrate binding" evidence=ISS] InterPro:IPR000719 InterPro:IPR008271 Pfam:PF00069 Prosite:PS00108 InterPro:IPR003609 InterPro:IPR000858 InterPro:IPR002453 InterPro:IPR001480 Pfam:PF01453 PROSITE:PS00228 ProDom:PD000001 PROSITE:PS50011 PROSITE:PS50948 SMART:SM00473 Pfam:PF00954 SMART:SM00…	2.00E-35
Ljwgs_035581.1.1	3.3.10.117	BMPR1 bone morphogenetic protein receptor, type I [EC:2.7.1.37]	ath:At3g08720	F17O14.19; serine/threonine protein kinase (PK19) [EC:2.7.1.37] [KO:K00870]	4.00E-43	YKL166c	COG0515	4.00E-10	KPK19_ARATH	ATP-binding;Kinase;Nucleotide-binding;Phosphorylation;Serine/threonine-proteinkinase;Transferase,Serine/threonine-protein kinase AtPK19 (EC 2.7.1.37) (Ribosomal- protein S6 kinase homolog).	2.00E-43	GO_ID:17345	TAIR|gene:2077872 SPTR:P42818 symbol:ATPK6 [GO:0016301 "kinase activity" evidence=ISS;IDA] [GO:0006468 "protein amino acid phosphorylation" evidence=IDA] [GO:0045946 "positive regulation of translation" evidence=TAS] InterPro:IPR000719 InterPro:IPR008271 Pfam:PF00069 Prosite:PS00108 InterPro:IPR000961 Prosite:PS00107 ProDom:PD000001 PROSITE:PS50011 Pfam:PF00433 HSSP:P31751 EMBL:AC012562 EMBL:L290…	1.00E-43
chr5.CM0089.90.2	1.9.4.15	E2.7.1.- [EC:2.7.1.-] [COG:COG0515 COG1493]	ath:At5g02290	T1E22.50; protein kinase, putative [EC:2.7.1.37] [KO:K00870]	2.00E-42	BH2504_1	COG0515	5.00E-18	BAK1_ARATH	ATP-binding;Glycoprotein;Kinase;Leucine-richrepeat;Membrane;Nucleotide-binding;Phosphorylation;Repeat;Serine/threonine-proteinkinase;Signal;Transferase;Transmembrane,BRASSINOSTEROID INSENSITIVE 1-associated receptor kinase 1 precursor (EC 2.7.1.37) (BRI1-associated receptor kinase 1) (Somatic embryogenesis receptor-like kinase 3).	4.00E-49	GO_ID:2020	TAIR|gene:2091510 SPTR:Q9LIC9 symbol:AT3G13690.1 [GO:0008372 "cellular component unknown" evidence=ND] [GO:0016301 "kinase activity" evidence=ISS] InterPro:IPR000719 Pfam:PF00069 InterPro:IPR008266 ProDom:PD000001 PROSITE:PS50011 PROSITE:PS00109 HSSP:P36897 EMBL:AP001307 SPTR:Q9LIC9	9.00E-143
chr5.CM0089.90.2	1.7.8.19	WAAY, rfaY lipopolysaccharide core biosynthesis protein RFAY [EC:2.7.-.-] [COG:COG0515]	ath:At5g02290	T1E22.50; protein kinase, putative [EC:2.7.1.37] [KO:K00870]	2.00E-42	BH2504_1	COG0515	5.00E-18	BAK1_ARATH	ATP-binding;Glycoprotein;Kinase;Leucine-richrepeat;Membrane;Nucleotide-binding;Phosphorylation;Repeat;Serine/threonine-proteinkinase;Signal;Transferase;Transmembrane,BRASSINOSTEROID INSENSITIVE 1-associated receptor kinase 1 precursor (EC 2.7.1.37) (BRI1-associated receptor kinase 1) (Somatic embryogenesis receptor-like kinase 3).	4.00E-49	GO_ID:2020	TAIR|gene:2091510 SPTR:Q9LIC9 symbol:AT3G13690.1 [GO:0008372 "cellular component unknown" evidence=ND] [GO:0016301 "kinase activity" evidence=ISS] InterPro:IPR000719 Pfam:PF00069 InterPro:IPR008266 ProDom:PD000001 PROSITE:PS50011 PROSITE:PS00109 HSSP:P36897 EMBL:AP001307 SPTR:Q9LIC9	9.00E-143
chr5.CM0089.90.2	1.1.17.19	E2.7.1.- [EC:2.7.1.-] [COG:COG0515 COG1493]	ath:At5g02290	T1E22.50; protein kinase, putative [EC:2.7.1.37] [KO:K00870]	2.00E-42	BH2504_1	COG0515	5.00E-18	BAK1_ARATH	ATP-binding;Glycoprotein;Kinase;Leucine-richrepeat;Membrane;Nucleotide-binding;Phosphorylation;Repeat;Serine/threonine-proteinkinase;Signal;Transferase;Transmembrane,BRASSINOSTEROID INSENSITIVE 1-associated receptor kinase 1 precursor (EC 2.7.1.37) (BRI1-associated receptor kinase 1) (Somatic embryogenesis receptor-like kinase 3).	4.00E-49	GO_ID:2020	TAIR|gene:2091510 SPTR:Q9LIC9 symbol:AT3G13690.1 [GO:0008372 "cellular component unknown" evidence=ND] [GO:0016301 "kinase activity" evidence=ISS] InterPro:IPR000719 Pfam:PF00069 InterPro:IPR008266 ProDom:PD000001 PROSITE:PS50011 PROSITE:PS00109 HSSP:P36897 EMBL:AP001307 SPTR:Q9LIC9	9.00E-143
chr5.CM0089.90.2	3.3.10.117	BMPR1 bone morphogenetic protein receptor, type I [EC:2.7.1.37]	ath:At5g02290	T1E22.50; protein kinase, putative [EC:2.7.1.37] [KO:K00870]	2.00E-42	BH2504_1	COG0515	5.00E-18	BAK1_ARATH	ATP-binding;Glycoprotein;Kinase;Leucine-richrepeat;Membrane;Nucleotide-binding;Phosphorylation;Repeat;Serine/threonine-proteinkinase;Signal;Transferase;Transmembrane,BRASSINOSTEROID INSENSITIVE 1-associated receptor kinase 1 precursor (EC 2.7.1.37) (BRI1-associated receptor kinase 1) (Somatic embryogenesis receptor-like kinase 3).	4.00E-49	GO_ID:2020	TAIR|gene:2091510 SPTR:Q9LIC9 symbol:AT3G13690.1 [GO:0008372 "cellular component unknown" evidence=ND] [GO:0016301 "kinase activity" evidence=ISS] InterPro:IPR000719 Pfam:PF00069 InterPro:IPR008266 ProDom:PD000001 PROSITE:PS50011 PROSITE:PS00109 HSSP:P36897 EMBL:AP001307 SPTR:Q9LIC9	9.00E-143
chr5.CM0089.90.2	1.11.16.8	E2.7.1.- [EC:2.7.1.-] [COG:COG0515 COG1493]	ath:At5g02290	T1E22.50; protein kinase, putative [EC:2.7.1.37] [KO:K00870]	2.00E-42	BH2504_1	COG0515	5.00E-18	BAK1_ARATH	ATP-binding;Glycoprotein;Kinase;Leucine-richrepeat;Membrane;Nucleotide-binding;Phosphorylation;Repeat;Serine/threonine-proteinkinase;Signal;Transferase;Transmembrane,BRASSINOSTEROID INSENSITIVE 1-associated receptor kinase 1 precursor (EC 2.7.1.37) (BRI1-associated receptor kinase 1) (Somatic embryogenesis receptor-like kinase 3).	4.00E-49	GO_ID:2020	TAIR|gene:2091510 SPTR:Q9LIC9 symbol:AT3G13690.1 [GO:0008372 "cellular component unknown" evidence=ND] [GO:0016301 "kinase activity" evidence=ISS] InterPro:IPR000719 Pfam:PF00069 InterPro:IPR008266 ProDom:PD000001 PROSITE:PS50011 PROSITE:PS00109 HSSP:P36897 EMBL:AP001307 SPTR:Q9LIC9	9.00E-143
chr5.CM0089.90.2	4.2.4	Cell cycle [CLASS:04110] [PATH:hsa04110] [COG:COG0515]	ath:At5g02290	T1E22.50; protein kinase, putative [EC:2.7.1.37] [KO:K00870]	2.00E-42	BH2504_1	COG0515	5.00E-18	BAK1_ARATH	ATP-binding;Glycoprotein;Kinase;Leucine-richrepeat;Membrane;Nucleotide-binding;Phosphorylation;Repeat;Serine/threonine-proteinkinase;Signal;Transferase;Transmembrane,BRASSINOSTEROID INSENSITIVE 1-associated receptor kinase 1 precursor (EC 2.7.1.37) (BRI1-associated receptor kinase 1) (Somatic embryogenesis receptor-like kinase 3).	4.00E-49	GO_ID:2020	TAIR|gene:2091510 SPTR:Q9LIC9 symbol:AT3G13690.1 [GO:0008372 "cellular component unknown" evidence=ND] [GO:0016301 "kinase activity" evidence=ISS] InterPro:IPR000719 Pfam:PF00069 InterPro:IPR008266 ProDom:PD000001 PROSITE:PS50011 PROSITE:PS00109 HSSP:P36897 EMBL:AP001307 SPTR:Q9LIC9	9.00E-143
chr5.CM0089.90.2	3.2.2.1	Protein kinase [EC:2.7.1.37]	ath:At5g02290	T1E22.50; protein kinase, putative [EC:2.7.1.37] [KO:K00870]	2.00E-42	BH2504_1	COG0515	5.00E-18	BAK1_ARATH	ATP-binding;Glycoprotein;Kinase;Leucine-richrepeat;Membrane;Nucleotide-binding;Phosphorylation;Repeat;Serine/threonine-proteinkinase;Signal;Transferase;Transmembrane,BRASSINOSTEROID INSENSITIVE 1-associated receptor kinase 1 precursor (EC 2.7.1.37) (BRI1-associated receptor kinase 1) (Somatic embryogenesis receptor-like kinase 3).	4.00E-49	GO_ID:2020	TAIR|gene:2091510 SPTR:Q9LIC9 symbol:AT3G13690.1 [GO:0008372 "cellular component unknown" evidence=ND] [GO:0016301 "kinase activity" evidence=ISS] InterPro:IPR000719 Pfam:PF00069 InterPro:IPR008266 ProDom:PD000001 PROSITE:PS50011 PROSITE:PS00109 HSSP:P36897 EMBL:AP001307 SPTR:Q9LIC9	9.00E-143
Ljwgs_008393.1	3.3.10.117	BMPR1 bone morphogenetic protein receptor, type I [EC:2.7.1.37]	ath:At5g02290	T1E22.50; protein kinase, putative [EC:2.7.1.37] [KO:K00870]	1.00E-20				NAK_ARATH	ATP-binding;Kinase;Nucleotide-binding;Serine/threonine-proteinkinase;Transferase,Probable serine/threonine-protein kinase NAK (EC 2.7.1.37).	7.00E-21	GO_ID:23400	TAIR|gene:2077767 SPTR:Q9C9Y3 symbol:AT3G08760.1 [GO:0016301 "kinase activity" evidence=ISS] InterPro:IPR000719 ProDom:PD000001 PROSITE:PS50011 EMBL:AC012562 SPTR:Q9C9Y3	6.00E-66
Ljwgs_038109.1	99.1.3.2.3240	VSR6_ARATH							VSR6_ARATH	Calcium;EGF-likedomain;Glycoprotein;Golgistack;Membrane;Proteintransport;Repeat;Signal;Transmembrane;Transport,Vacuolar sorting receptor 6 precursor (AtVSR6) (Epidermal growth factor receptor-like protein 6) (AtELP6) (BP80-like protein d) (AtBP80d).	1.00E-10
Ljwgs_084669.1	3.3.10.117	BMPR1 bone morphogenetic protein receptor, type I [EC:2.7.1.37]	ath:At5g02290	T1E22.50; protein kinase, putative [EC:2.7.1.37] [KO:K00870]	5.00E-12				BAK1_ARATH	ATP-binding;Glycoprotein;Kinase;Leucine-richrepeat;Membrane;Nucleotide-binding;Phosphorylation;Repeat;Serine/threonine-proteinkinase;Signal;Transferase;Transmembrane,BRASSINOSTEROID INSENSITIVE 1-associated receptor kinase 1 precursor (EC 2.7.1.37) (BRI1-associated receptor kinase 1) (Somatic embryogenesis receptor-like kinase 3).	1.00E-14	GO_ID:52511	TAIR|gene:2084015 SPTR:Q9LFG1 symbol:AT3G53590.1 [GO:0004674 "protein serine/threonine kinase activity" evidence=ISS] [GO:0005524 "ATP binding" evidence=ISS] [GO:0006468 "protein amino acid phosphorylation" evidence=ISS] [GO:0007169 "transmembrane receptor protein tyrosine kinase signaling pathway" evidence=ISS] Pfam:PF00560 InterPro:IPR000719 InterPro:IPR008271 Pfam:PF00069 Prosite:PS00108 Inter…	2.00E-21
Ljwgs_084669.1	3.2.2.1	Protein kinase [EC:2.7.1.37]	ath:At5g02290	T1E22.50; protein kinase, putative [EC:2.7.1.37] [KO:K00870]	5.00E-12				BAK1_ARATH	ATP-binding;Glycoprotein;Kinase;Leucine-richrepeat;Membrane;Nucleotide-binding;Phosphorylation;Repeat;Serine/threonine-proteinkinase;Signal;Transferase;Transmembrane,BRASSINOSTEROID INSENSITIVE 1-associated receptor kinase 1 precursor (EC 2.7.1.37) (BRI1-associated receptor kinase 1) (Somatic embryogenesis receptor-like kinase 3).	1.00E-14	GO_ID:52511	TAIR|gene:2084015 SPTR:Q9LFG1 symbol:AT3G53590.1 [GO:0004674 "protein serine/threonine kinase activity" evidence=ISS] [GO:0005524 "ATP binding" evidence=ISS] [GO:0006468 "protein amino acid phosphorylation" evidence=ISS] [GO:0007169 "transmembrane receptor protein tyrosine kinase signaling pathway" evidence=ISS] Pfam:PF00560 InterPro:IPR000719 InterPro:IPR008271 Pfam:PF00069 Prosite:PS00108 Inter…	2.00E-21
TM1408.21	1.9.4.15	E2.7.1.- [EC:2.7.1.-] [COG:COG0515 COG1493]	ath:At5g02290	T1E22.50; protein kinase, putative [EC:2.7.1.37] [KO:K00870]	1.00E-33	YAR019c	COG0515	3.00E-13	SRK6_BRAOE	ATP-binding;Glycoprotein;Kinase;Membrane;Nucleotide-binding;Receptor;Self-incompatibility;Serine/threonine-proteinkinase;Signal;Transferase;Transmembrane,Putative serine/threonine-protein kinase receptor precursor (EC 2.7.1.37) (S-receptor kinase) (SRK).	2.00E-145	GO_ID:16809	TAIR|gene:2131683 SPTR:O81832 symbol:AT4G27290.1 [GO:0004672 "protein kinase activity" evidence=ISS] InterPro:IPR000719 InterPro:IPR008271 Prosite:PS00108 InterPro:IPR000742 InterPro:IPR003609 InterPro:IPR000858 InterPro:IPR001480 Pfam:PF01453 ProDom:PD000001 PROSITE:PS50011 PROSITE:PS50026 PROSITE:PS50948 HSSP:P00523 SMART:SM00473 Pfam:PF00954 SMART:SM00108 PROSITE:PS50927 EMBL:AL161566 EMBL:AL0…	9.00E-174
TM1408.21	1.7.8.19	WAAY, rfaY lipopolysaccharide core biosynthesis protein RFAY [EC:2.7.-.-] [COG:COG0515]	ath:At5g02290	T1E22.50; protein kinase, putative [EC:2.7.1.37] [KO:K00870]	1.00E-33	YAR019c	COG0515	3.00E-13	SRK6_BRAOE	ATP-binding;Glycoprotein;Kinase;Membrane;Nucleotide-binding;Receptor;Self-incompatibility;Serine/threonine-proteinkinase;Signal;Transferase;Transmembrane,Putative serine/threonine-protein kinase receptor precursor (EC 2.7.1.37) (S-receptor kinase) (SRK).	2.00E-145	GO_ID:16809	TAIR|gene:2131683 SPTR:O81832 symbol:AT4G27290.1 [GO:0004672 "protein kinase activity" evidence=ISS] InterPro:IPR000719 InterPro:IPR008271 Prosite:PS00108 InterPro:IPR000742 InterPro:IPR003609 InterPro:IPR000858 InterPro:IPR001480 Pfam:PF01453 ProDom:PD000001 PROSITE:PS50011 PROSITE:PS50026 PROSITE:PS50948 HSSP:P00523 SMART:SM00473 Pfam:PF00954 SMART:SM00108 PROSITE:PS50927 EMBL:AL161566 EMBL:AL0…	9.00E-174
TM1408.21	1.1.17.19	E2.7.1.- [EC:2.7.1.-] [COG:COG0515 COG1493]	ath:At5g02290	T1E22.50; protein kinase, putative [EC:2.7.1.37] [KO:K00870]	1.00E-33	YAR019c	COG0515	3.00E-13	SRK6_BRAOE	ATP-binding;Glycoprotein;Kinase;Membrane;Nucleotide-binding;Receptor;Self-incompatibility;Serine/threonine-proteinkinase;Signal;Transferase;Transmembrane,Putative serine/threonine-protein kinase receptor precursor (EC 2.7.1.37) (S-receptor kinase) (SRK).	2.00E-145	GO_ID:16809	TAIR|gene:2131683 SPTR:O81832 symbol:AT4G27290.1 [GO:0004672 "protein kinase activity" evidence=ISS] InterPro:IPR000719 InterPro:IPR008271 Prosite:PS00108 InterPro:IPR000742 InterPro:IPR003609 InterPro:IPR000858 InterPro:IPR001480 Pfam:PF01453 ProDom:PD000001 PROSITE:PS50011 PROSITE:PS50026 PROSITE:PS50948 HSSP:P00523 SMART:SM00473 Pfam:PF00954 SMART:SM00108 PROSITE:PS50927 EMBL:AL161566 EMBL:AL0…	9.00E-174
TM1408.21	3.3.10.117	BMPR1 bone morphogenetic protein receptor, type I [EC:2.7.1.37]	ath:At5g02290	T1E22.50; protein kinase, putative [EC:2.7.1.37] [KO:K00870]	1.00E-33	YAR019c	COG0515	3.00E-13	SRK6_BRAOE	ATP-binding;Glycoprotein;Kinase;Membrane;Nucleotide-binding;Receptor;Self-incompatibility;Serine/threonine-proteinkinase;Signal;Transferase;Transmembrane,Putative serine/threonine-protein kinase receptor precursor (EC 2.7.1.37) (S-receptor kinase) (SRK).	2.00E-145	GO_ID:16809	TAIR|gene:2131683 SPTR:O81832 symbol:AT4G27290.1 [GO:0004672 "protein kinase activity" evidence=ISS] InterPro:IPR000719 InterPro:IPR008271 Prosite:PS00108 InterPro:IPR000742 InterPro:IPR003609 InterPro:IPR000858 InterPro:IPR001480 Pfam:PF01453 ProDom:PD000001 PROSITE:PS50011 PROSITE:PS50026 PROSITE:PS50948 HSSP:P00523 SMART:SM00473 Pfam:PF00954 SMART:SM00108 PROSITE:PS50927 EMBL:AL161566 EMBL:AL0…	9.00E-174
TM1408.21	1.11.16.8	E2.7.1.- [EC:2.7.1.-] [COG:COG0515 COG1493]	ath:At5g02290	T1E22.50; protein kinase, putative [EC:2.7.1.37] [KO:K00870]	1.00E-33	YAR019c	COG0515	3.00E-13	SRK6_BRAOE	ATP-binding;Glycoprotein;Kinase;Membrane;Nucleotide-binding;Receptor;Self-incompatibility;Serine/threonine-proteinkinase;Signal;Transferase;Transmembrane,Putative serine/threonine-protein kinase receptor precursor (EC 2.7.1.37) (S-receptor kinase) (SRK).	2.00E-145	GO_ID:16809	TAIR|gene:2131683 SPTR:O81832 symbol:AT4G27290.1 [GO:0004672 "protein kinase activity" evidence=ISS] InterPro:IPR000719 InterPro:IPR008271 Prosite:PS00108 InterPro:IPR000742 InterPro:IPR003609 InterPro:IPR000858 InterPro:IPR001480 Pfam:PF01453 ProDom:PD000001 PROSITE:PS50011 PROSITE:PS50026 PROSITE:PS50948 HSSP:P00523 SMART:SM00473 Pfam:PF00954 SMART:SM00108 PROSITE:PS50927 EMBL:AL161566 EMBL:AL0…	9.00E-174
TM1408.21	4.2.4	Cell cycle [CLASS:04110] [PATH:hsa04110] [COG:COG0515]	ath:At5g02290	T1E22.50; protein kinase, putative [EC:2.7.1.37] [KO:K00870]	1.00E-33	YAR019c	COG0515	3.00E-13	SRK6_BRAOE	ATP-binding;Glycoprotein;Kinase;Membrane;Nucleotide-binding;Receptor;Self-incompatibility;Serine/threonine-proteinkinase;Signal;Transferase;Transmembrane,Putative serine/threonine-protein kinase receptor precursor (EC 2.7.1.37) (S-receptor kinase) (SRK).	2.00E-145	GO_ID:16809	TAIR|gene:2131683 SPTR:O81832 symbol:AT4G27290.1 [GO:0004672 "protein kinase activity" evidence=ISS] InterPro:IPR000719 InterPro:IPR008271 Prosite:PS00108 InterPro:IPR000742 InterPro:IPR003609 InterPro:IPR000858 InterPro:IPR001480 Pfam:PF01453 ProDom:PD000001 PROSITE:PS50011 PROSITE:PS50026 PROSITE:PS50948 HSSP:P00523 SMART:SM00473 Pfam:PF00954 SMART:SM00108 PROSITE:PS50927 EMBL:AL161566 EMBL:AL0…	9.00E-174
TM1408.21	3.2.2.1	Protein kinase [EC:2.7.1.37]	ath:At5g02290	T1E22.50; protein kinase, putative [EC:2.7.1.37] [KO:K00870]	1.00E-33	YAR019c	COG0515	3.00E-13	SRK6_BRAOE	ATP-binding;Glycoprotein;Kinase;Membrane;Nucleotide-binding;Receptor;Self-incompatibility;Serine/threonine-proteinkinase;Signal;Transferase;Transmembrane,Putative serine/threonine-protein kinase receptor precursor (EC 2.7.1.37) (S-receptor kinase) (SRK).	2.00E-145	GO_ID:16809	TAIR|gene:2131683 SPTR:O81832 symbol:AT4G27290.1 [GO:0004672 "protein kinase activity" evidence=ISS] InterPro:IPR000719 InterPro:IPR008271 Prosite:PS00108 InterPro:IPR000742 InterPro:IPR003609 InterPro:IPR000858 InterPro:IPR001480 Pfam:PF01453 ProDom:PD000001 PROSITE:PS50011 PROSITE:PS50026 PROSITE:PS50948 HSSP:P00523 SMART:SM00473 Pfam:PF00954 SMART:SM00108 PROSITE:PS50927 EMBL:AL161566 EMBL:AL0…	9.00E-174
Ljwgs_031703.1	3.3.10.117	BMPR1 bone morphogenetic protein receptor, type I [EC:2.7.1.37]	ath:At5g02290	T1E22.50; protein kinase, putative [EC:2.7.1.37] [KO:K00870]	9.00E-09				BRL1_ARATH	ATP-binding;Glycoprotein;Kinase;Leucine-richrepeat;Lipid-binding;Membrane;Nucleotide-binding;Receptor;Repeat;Serine/threonine-proteinkinase;Signal;Steroid-binding;Transferase;Transmembrane,Serine/threonine-protein kinase BRI1-like 1 precursor (EC 2.7.1.37) (BRASSINOSTEROID INSENSITIVE 1-like protein 1).	2.00E-09	GO_ID:19690	TAIR|gene:2042598 SPTR:Q9SIX4 symbol:AT2G16250.1 [GO:0004674 "protein serine/threonine kinase activity" evidence=ISS] [GO:0005524 "ATP binding" evidence=ISS] [GO:0006468 "protein amino acid phosphorylation" evidence=ISS] [GO:0007169 "transmembrane receptor protein tyrosine kinase signaling pathway" evidence=ISS] Pfam:PF00560 InterPro:IPR000719 InterPro:IPR001611 InterPro:IPR007090 ProDom:PD000001…	3.00E-66
Ljwgs_031703.1	3.2.2.1	Protein kinase [EC:2.7.1.37]	ath:At5g02290	T1E22.50; protein kinase, putative [EC:2.7.1.37] [KO:K00870]	9.00E-09				BRL1_ARATH	ATP-binding;Glycoprotein;Kinase;Leucine-richrepeat;Lipid-binding;Membrane;Nucleotide-binding;Receptor;Repeat;Serine/threonine-proteinkinase;Signal;Steroid-binding;Transferase;Transmembrane,Serine/threonine-protein kinase BRI1-like 1 precursor (EC 2.7.1.37) (BRASSINOSTEROID INSENSITIVE 1-like protein 1).	2.00E-09	GO_ID:19690	TAIR|gene:2042598 SPTR:Q9SIX4 symbol:AT2G16250.1 [GO:0004674 "protein serine/threonine kinase activity" evidence=ISS] [GO:0005524 "ATP binding" evidence=ISS] [GO:0006468 "protein amino acid phosphorylation" evidence=ISS] [GO:0007169 "transmembrane receptor protein tyrosine kinase signaling pathway" evidence=ISS] Pfam:PF00560 InterPro:IPR000719 InterPro:IPR001611 InterPro:IPR007090 ProDom:PD000001…	3.00E-66
Ljwgs_033442.1	1.9.4.15	E2.7.1.- [EC:2.7.1.-] [COG:COG0515 COG1493]	ath:At5g02290	T1E22.50; protein kinase, putative [EC:2.7.1.37] [KO:K00870]	2.00E-52	YJL095w	COG0515	6.00E-20	BAK1_ARATH	ATP-binding;Glycoprotein;Kinase;Leucine-richrepeat;Membrane;Nucleotide-binding;Phosphorylation;Repeat;Serine/threonine-proteinkinase;Signal;Transferase;Transmembrane,BRASSINOSTEROID INSENSITIVE 1-associated receptor kinase 1 precursor (EC 2.7.1.37) (BRI1-associated receptor kinase 1) (Somatic embryogenesis receptor-like kinase 3).	6.00E-122	GO_ID:48604	TAIR|gene:2036635 SPTR:Q93ZS4 symbol:AT1G60800.1 [GO:0016301 "kinase activity" evidence=ISS] Pfam:PF00560 InterPro:IPR000719 InterPro:IPR008271 Pfam:PF00069 Prosite:PS00108 InterPro:IPR001611 InterPro:IPR007090 Prosite:PS00107 ProDom:PD000001 PROSITE:PS50011 PRINTS:PR00019 EMBL:AY056294 EMBL:AY150495 SPTR:Q93ZS4	2.00E-153
Ljwgs_033442.1	1.7.8.19	WAAY, rfaY lipopolysaccharide core biosynthesis protein RFAY [EC:2.7.-.-] [COG:COG0515]	ath:At5g02290	T1E22.50; protein kinase, putative [EC:2.7.1.37] [KO:K00870]	2.00E-52	YJL095w	COG0515	6.00E-20	BAK1_ARATH	ATP-binding;Glycoprotein;Kinase;Leucine-richrepeat;Membrane;Nucleotide-binding;Phosphorylation;Repeat;Serine/threonine-proteinkinase;Signal;Transferase;Transmembrane,BRASSINOSTEROID INSENSITIVE 1-associated receptor kinase 1 precursor (EC 2.7.1.37) (BRI1-associated receptor kinase 1) (Somatic embryogenesis receptor-like kinase 3).	6.00E-122	GO_ID:48604	TAIR|gene:2036635 SPTR:Q93ZS4 symbol:AT1G60800.1 [GO:0016301 "kinase activity" evidence=ISS] Pfam:PF00560 InterPro:IPR000719 InterPro:IPR008271 Pfam:PF00069 Prosite:PS00108 InterPro:IPR001611 InterPro:IPR007090 Prosite:PS00107 ProDom:PD000001 PROSITE:PS50011 PRINTS:PR00019 EMBL:AY056294 EMBL:AY150495 SPTR:Q93ZS4	2.00E-153
Ljwgs_033442.1	1.1.17.19	E2.7.1.- [EC:2.7.1.-] [COG:COG0515 COG1493]	ath:At5g02290	T1E22.50; protein kinase, putative [EC:2.7.1.37] [KO:K00870]	2.00E-52	YJL095w	COG0515	6.00E-20	BAK1_ARATH	ATP-binding;Glycoprotein;Kinase;Leucine-richrepeat;Membrane;Nucleotide-binding;Phosphorylation;Repeat;Serine/threonine-proteinkinase;Signal;Transferase;Transmembrane,BRASSINOSTEROID INSENSITIVE 1-associated receptor kinase 1 precursor (EC 2.7.1.37) (BRI1-associated receptor kinase 1) (Somatic embryogenesis receptor-like kinase 3).	6.00E-122	GO_ID:48604	TAIR|gene:2036635 SPTR:Q93ZS4 symbol:AT1G60800.1 [GO:0016301 "kinase activity" evidence=ISS] Pfam:PF00560 InterPro:IPR000719 InterPro:IPR008271 Pfam:PF00069 Prosite:PS00108 InterPro:IPR001611 InterPro:IPR007090 Prosite:PS00107 ProDom:PD000001 PROSITE:PS50011 PRINTS:PR00019 EMBL:AY056294 EMBL:AY150495 SPTR:Q93ZS4	2.00E-153
Ljwgs_033442.1	3.3.10.117	BMPR1 bone morphogenetic protein receptor, type I [EC:2.7.1.37]	ath:At5g02290	T1E22.50; protein kinase, putative [EC:2.7.1.37] [KO:K00870]	2.00E-52	YJL095w	COG0515	6.00E-20	BAK1_ARATH	ATP-binding;Glycoprotein;Kinase;Leucine-richrepeat;Membrane;Nucleotide-binding;Phosphorylation;Repeat;Serine/threonine-proteinkinase;Signal;Transferase;Transmembrane,BRASSINOSTEROID INSENSITIVE 1-associated receptor kinase 1 precursor (EC 2.7.1.37) (BRI1-associated receptor kinase 1) (Somatic embryogenesis receptor-like kinase 3).	6.00E-122	GO_ID:48604	TAIR|gene:2036635 SPTR:Q93ZS4 symbol:AT1G60800.1 [GO:0016301 "kinase activity" evidence=ISS] Pfam:PF00560 InterPro:IPR000719 InterPro:IPR008271 Pfam:PF00069 Prosite:PS00108 InterPro:IPR001611 InterPro:IPR007090 Prosite:PS00107 ProDom:PD000001 PROSITE:PS50011 PRINTS:PR00019 EMBL:AY056294 EMBL:AY150495 SPTR:Q93ZS4	2.00E-153
Ljwgs_033442.1	1.11.16.8	E2.7.1.- [EC:2.7.1.-] [COG:COG0515 COG1493]	ath:At5g02290	T1E22.50; protein kinase, putative [EC:2.7.1.37] [KO:K00870]	2.00E-52	YJL095w	COG0515	6.00E-20	BAK1_ARATH	ATP-binding;Glycoprotein;Kinase;Leucine-richrepeat;Membrane;Nucleotide-binding;Phosphorylation;Repeat;Serine/threonine-proteinkinase;Signal;Transferase;Transmembrane,BRASSINOSTEROID INSENSITIVE 1-associated receptor kinase 1 precursor (EC 2.7.1.37) (BRI1-associated receptor kinase 1) (Somatic embryogenesis receptor-like kinase 3).	6.00E-122	GO_ID:48604	TAIR|gene:2036635 SPTR:Q93ZS4 symbol:AT1G60800.1 [GO:0016301 "kinase activity" evidence=ISS] Pfam:PF00560 InterPro:IPR000719 InterPro:IPR008271 Pfam:PF00069 Prosite:PS00108 InterPro:IPR001611 InterPro:IPR007090 Prosite:PS00107 ProDom:PD000001 PROSITE:PS50011 PRINTS:PR00019 EMBL:AY056294 EMBL:AY150495 SPTR:Q93ZS4	2.00E-153
Ljwgs_033442.1	4.2.4	Cell cycle [CLASS:04110] [PATH:hsa04110] [COG:COG0515]	ath:At5g02290	T1E22.50; protein kinase, putative [EC:2.7.1.37] [KO:K00870]	2.00E-52	YJL095w	COG0515	6.00E-20	BAK1_ARATH	ATP-binding;Glycoprotein;Kinase;Leucine-richrepeat;Membrane;Nucleotide-binding;Phosphorylation;Repeat;Serine/threonine-proteinkinase;Signal;Transferase;Transmembrane,BRASSINOSTEROID INSENSITIVE 1-associated receptor kinase 1 precursor (EC 2.7.1.37) (BRI1-associated receptor kinase 1) (Somatic embryogenesis receptor-like kinase 3).	6.00E-122	GO_ID:48604	TAIR|gene:2036635 SPTR:Q93ZS4 symbol:AT1G60800.1 [GO:0016301 "kinase activity" evidence=ISS] Pfam:PF00560 InterPro:IPR000719 InterPro:IPR008271 Pfam:PF00069 Prosite:PS00108 InterPro:IPR001611 InterPro:IPR007090 Prosite:PS00107 ProDom:PD000001 PROSITE:PS50011 PRINTS:PR00019 EMBL:AY056294 EMBL:AY150495 SPTR:Q93ZS4	2.00E-153
Ljwgs_033442.1	3.2.2.1	Protein kinase [EC:2.7.1.37]	ath:At5g02290	T1E22.50; protein kinase, putative [EC:2.7.1.37] [KO:K00870]	2.00E-52	YJL095w	COG0515	6.00E-20	BAK1_ARATH	ATP-binding;Glycoprotein;Kinase;Leucine-richrepeat;Membrane;Nucleotide-binding;Phosphorylation;Repeat;Serine/threonine-proteinkinase;Signal;Transferase;Transmembrane,BRASSINOSTEROID INSENSITIVE 1-associated receptor kinase 1 precursor (EC 2.7.1.37) (BRI1-associated receptor kinase 1) (Somatic embryogenesis receptor-like kinase 3).	6.00E-122	GO_ID:48604	TAIR|gene:2036635 SPTR:Q93ZS4 symbol:AT1G60800.1 [GO:0016301 "kinase activity" evidence=ISS] Pfam:PF00560 InterPro:IPR000719 InterPro:IPR008271 Pfam:PF00069 Prosite:PS00108 InterPro:IPR001611 InterPro:IPR007090 Prosite:PS00107 ProDom:PD000001 PROSITE:PS50011 PRINTS:PR00019 EMBL:AY056294 EMBL:AY150495 SPTR:Q93ZS4	2.00E-153
chr4.TM1616.5	4.1.3.17.5	FGD5_6 FYVE, RhoGEF and PH domain containing 5/6	ehi:166.t00014	Rho guanine nucleotide exchange factor, putative [KO:K05724]	6.00E-09				HRS_DROME	3D-structure;Developmentalprotein;Metal-binding;Zinc;Zinc-finger,Hepatocyte growth factor-regulated tyrosine kinase substrate.	2.00E-10	GO_ID:40575	FB|FBgn0031450 SPTR:Q960X8 symbol:Hrs "Hepatocyte growth factor regulated tyrosine kinase substrate" [GO:0008333 "endosome to lysosome transport" evidence=TAS] [GO:0005737 "cytoplasm" evidence=NAS] [GO:0005769 "early endosome" evidence=NAS] [GO:0005770 "late endosome" evidence=NAS] [GO:0007269 "neurotransmitter secretion" evidence=NAS] [GO:0016082 "synaptic vesicle priming" evidence=NAS] [GO:0008…	9.00E-11
chr2.CM0065.16	3.3.10.117	BMPR1 bone morphogenetic protein receptor, type I [EC:2.7.1.37]	ath:At4g28490	F20O9.180; leucine-rich repeat transmembrane protein kinase, putative [EC:2.7.1.37] [KO:K00870]	2.00E-156	BH2504_1	COG0515	9.00E-19	RLK5_ARATH	ATP-binding;Glycoprotein;Kinase;Leucine-richrepeat;Membrane;Nucleotide-binding;Phosphorylation;Repeat;Serine/threonine-proteinkinase;Signal;Transferase;Transmembrane,Receptor-like protein kinase 5 precursor (EC 2.7.1.37).	9.00E-157	GO_ID:43124	TAIR|gene:3442852 SPTR:Q9XGZ2 symbol:AT5G25930.1 [GO:0016301 "kinase activity" evidence=ISS] Pfam:PF00560 InterPro:IPR000719 InterPro:IPR008271 Pfam:PF00069 Prosite:PS00108 InterPro:IPR001611 InterPro:IPR007090 Prosite:PS00107 ProDom:PD000001 PROSITE:PS50011 PRINTS:PR00019 EMBL:AF149413 EMBL:BT004058 SPTR:Q9XGZ2	0
chr1.TM1124.12	1.9.4.15	E2.7.1.- [EC:2.7.1.-] [COG:COG0515 COG1493]	ath:At5g02290	T1E22.50; protein kinase, putative [EC:2.7.1.37] [KO:K00870]	2.00E-42	YKL166c	COG0515	8.00E-23	NORK_MEDTR	ATP-binding;Coiledcoil;Kinase;Leucine-richrepeat;Membrane;Nodulation;Nucleotide-binding;Repeat;Serine/threonine-proteinkinase;Signal;Transferase;Transmembrane,Nodulation receptor kinase precursor (EC 2.7.1.-) (Does not make infections protein 2) (Symbiosis receptor-like kinase) (MtSYMRK).	1.00E-56	GO_ID:5457	TAIR|gene:2176666 SPTR:Q8VYG0 symbol:AT5G38210.1 [GO:0004674 "protein serine/threonine kinase activity" evidence=ISS] InterPro:IPR000719 InterPro:IPR008271 Pfam:PF00069 Prosite:PS00108 Prosite:PS00107 ProDom:PD000001 PROSITE:PS50011 HSSP:P00523 EMBL:AY072106 EMBL:AY133861 SPTR:Q8VYG0	3.00E-136
chr1.TM1124.12	1.7.8.19	WAAY, rfaY lipopolysaccharide core biosynthesis protein RFAY [EC:2.7.-.-] [COG:COG0515]	ath:At5g02290	T1E22.50; protein kinase, putative [EC:2.7.1.37] [KO:K00870]	2.00E-42	YKL166c	COG0515	8.00E-23	NORK_MEDTR	ATP-binding;Coiledcoil;Kinase;Leucine-richrepeat;Membrane;Nodulation;Nucleotide-binding;Repeat;Serine/threonine-proteinkinase;Signal;Transferase;Transmembrane,Nodulation receptor kinase precursor (EC 2.7.1.-) (Does not make infections protein 2) (Symbiosis receptor-like kinase) (MtSYMRK).	1.00E-56	GO_ID:5457	TAIR|gene:2176666 SPTR:Q8VYG0 symbol:AT5G38210.1 [GO:0004674 "protein serine/threonine kinase activity" evidence=ISS] InterPro:IPR000719 InterPro:IPR008271 Pfam:PF00069 Prosite:PS00108 Prosite:PS00107 ProDom:PD000001 PROSITE:PS50011 HSSP:P00523 EMBL:AY072106 EMBL:AY133861 SPTR:Q8VYG0	3.00E-136
chr1.TM1124.12	1.1.17.19	E2.7.1.- [EC:2.7.1.-] [COG:COG0515 COG1493]	ath:At5g02290	T1E22.50; protein kinase, putative [EC:2.7.1.37] [KO:K00870]	2.00E-42	YKL166c	COG0515	8.00E-23	NORK_MEDTR	ATP-binding;Coiledcoil;Kinase;Leucine-richrepeat;Membrane;Nodulation;Nucleotide-binding;Repeat;Serine/threonine-proteinkinase;Signal;Transferase;Transmembrane,Nodulation receptor kinase precursor (EC 2.7.1.-) (Does not make infections protein 2) (Symbiosis receptor-like kinase) (MtSYMRK).	1.00E-56	GO_ID:5457	TAIR|gene:2176666 SPTR:Q8VYG0 symbol:AT5G38210.1 [GO:0004674 "protein serine/threonine kinase activity" evidence=ISS] InterPro:IPR000719 InterPro:IPR008271 Pfam:PF00069 Prosite:PS00108 Prosite:PS00107 ProDom:PD000001 PROSITE:PS50011 HSSP:P00523 EMBL:AY072106 EMBL:AY133861 SPTR:Q8VYG0	3.00E-136
chr1.TM1124.12	1.11.16.8	E2.7.1.- [EC:2.7.1.-] [COG:COG0515 COG1493]	ath:At5g02290	T1E22.50; protein kinase, putative [EC:2.7.1.37] [KO:K00870]	2.00E-42	YKL166c	COG0515	8.00E-23	NORK_MEDTR	ATP-binding;Coiledcoil;Kinase;Leucine-richrepeat;Membrane;Nodulation;Nucleotide-binding;Repeat;Serine/threonine-proteinkinase;Signal;Transferase;Transmembrane,Nodulation receptor kinase precursor (EC 2.7.1.-) (Does not make infections protein 2) (Symbiosis receptor-like kinase) (MtSYMRK).	1.00E-56	GO_ID:5457	TAIR|gene:2176666 SPTR:Q8VYG0 symbol:AT5G38210.1 [GO:0004674 "protein serine/threonine kinase activity" evidence=ISS] InterPro:IPR000719 InterPro:IPR008271 Pfam:PF00069 Prosite:PS00108 Prosite:PS00107 ProDom:PD000001 PROSITE:PS50011 HSSP:P00523 EMBL:AY072106 EMBL:AY133861 SPTR:Q8VYG0	3.00E-136
chr1.TM1124.12	4.2.4	Cell cycle [CLASS:04110] [PATH:hsa04110] [COG:COG0515]	ath:At5g02290	T1E22.50; protein kinase, putative [EC:2.7.1.37] [KO:K00870]	2.00E-42	YKL166c	COG0515	8.00E-23	NORK_MEDTR	ATP-binding;Coiledcoil;Kinase;Leucine-richrepeat;Membrane;Nodulation;Nucleotide-binding;Repeat;Serine/threonine-proteinkinase;Signal;Transferase;Transmembrane,Nodulation receptor kinase precursor (EC 2.7.1.-) (Does not make infections protein 2) (Symbiosis receptor-like kinase) (MtSYMRK).	1.00E-56	GO_ID:5457	TAIR|gene:2176666 SPTR:Q8VYG0 symbol:AT5G38210.1 [GO:0004674 "protein serine/threonine kinase activity" evidence=ISS] InterPro:IPR000719 InterPro:IPR008271 Pfam:PF00069 Prosite:PS00108 Prosite:PS00107 ProDom:PD000001 PROSITE:PS50011 HSSP:P00523 EMBL:AY072106 EMBL:AY133861 SPTR:Q8VYG0	3.00E-136
chr1.CM0349.28	1.9.4.15	E2.7.1.- [EC:2.7.1.-] [COG:COG0515 COG1493]	ath:At5g02290	T1E22.50; protein kinase, putative [EC:2.7.1.37] [KO:K00870]	3.00E-43	BS_yloP_1	COG0515	4.00E-19	EXS_ARATH	ATP-binding;Kinase;Leucine-richrepeat;Meiosis;Membrane;Nucleotide-binding;Phosphorylation;Receptor;Repeat;Serine/threonine-proteinkinase;Signal;Transferase;Transmembrane,Leucine-rich repeat receptor protein kinase EXS precursor (EC 2.7.1.37) (Extra sporogenous cells protein) (EXCESS MICROSPOROCYTES1 protein).	6.00E-46	GO_ID:21024	TAIR|gene:2143093 SPTR:Q9LYH3 symbol:AT5G12000.1 [GO:0016301 "kinase activity" evidence=ISS] InterPro:IPR000719 InterPro:IPR008271 Pfam:PF00069 Prosite:PS00108 InterPro:IPR006016 Pfam:PF00582 ProDom:PD000001 PROSITE:PS50011 HSSP:Q62838 EMBL:AL163812 PIR:T48559 SPTR:Q9LYH3	3.00E-131
chr1.CM0349.28	1.7.8.19	WAAY, rfaY lipopolysaccharide core biosynthesis protein RFAY [EC:2.7.-.-] [COG:COG0515]	ath:At5g02290	T1E22.50; protein kinase, putative [EC:2.7.1.37] [KO:K00870]	3.00E-43	BS_yloP_1	COG0515	4.00E-19	EXS_ARATH	ATP-binding;Kinase;Leucine-richrepeat;Meiosis;Membrane;Nucleotide-binding;Phosphorylation;Receptor;Repeat;Serine/threonine-proteinkinase;Signal;Transferase;Transmembrane,Leucine-rich repeat receptor protein kinase EXS precursor (EC 2.7.1.37) (Extra sporogenous cells protein) (EXCESS MICROSPOROCYTES1 protein).	6.00E-46	GO_ID:21024	TAIR|gene:2143093 SPTR:Q9LYH3 symbol:AT5G12000.1 [GO:0016301 "kinase activity" evidence=ISS] InterPro:IPR000719 InterPro:IPR008271 Pfam:PF00069 Prosite:PS00108 InterPro:IPR006016 Pfam:PF00582 ProDom:PD000001 PROSITE:PS50011 HSSP:Q62838 EMBL:AL163812 PIR:T48559 SPTR:Q9LYH3	3.00E-131
chr1.CM0349.28	1.1.17.19	E2.7.1.- [EC:2.7.1.-] [COG:COG0515 COG1493]	ath:At5g02290	T1E22.50; protein kinase, putative [EC:2.7.1.37] [KO:K00870]	3.00E-43	BS_yloP_1	COG0515	4.00E-19	EXS_ARATH	ATP-binding;Kinase;Leucine-richrepeat;Meiosis;Membrane;Nucleotide-binding;Phosphorylation;Receptor;Repeat;Serine/threonine-proteinkinase;Signal;Transferase;Transmembrane,Leucine-rich repeat receptor protein kinase EXS precursor (EC 2.7.1.37) (Extra sporogenous cells protein) (EXCESS MICROSPOROCYTES1 protein).	6.00E-46	GO_ID:21024	TAIR|gene:2143093 SPTR:Q9LYH3 symbol:AT5G12000.1 [GO:0016301 "kinase activity" evidence=ISS] InterPro:IPR000719 InterPro:IPR008271 Pfam:PF00069 Prosite:PS00108 InterPro:IPR006016 Pfam:PF00582 ProDom:PD000001 PROSITE:PS50011 HSSP:Q62838 EMBL:AL163812 PIR:T48559 SPTR:Q9LYH3	3.00E-131
chr1.CM0349.28	3.3.10.117	BMPR1 bone morphogenetic protein receptor, type I [EC:2.7.1.37]	ath:At5g02290	T1E22.50; protein kinase, putative [EC:2.7.1.37] [KO:K00870]	3.00E-43	BS_yloP_1	COG0515	4.00E-19	EXS_ARATH	ATP-binding;Kinase;Leucine-richrepeat;Meiosis;Membrane;Nucleotide-binding;Phosphorylation;Receptor;Repeat;Serine/threonine-proteinkinase;Signal;Transferase;Transmembrane,Leucine-rich repeat receptor protein kinase EXS precursor (EC 2.7.1.37) (Extra sporogenous cells protein) (EXCESS MICROSPOROCYTES1 protein).	6.00E-46	GO_ID:21024	TAIR|gene:2143093 SPTR:Q9LYH3 symbol:AT5G12000.1 [GO:0016301 "kinase activity" evidence=ISS] InterPro:IPR000719 InterPro:IPR008271 Pfam:PF00069 Prosite:PS00108 InterPro:IPR006016 Pfam:PF00582 ProDom:PD000001 PROSITE:PS50011 HSSP:Q62838 EMBL:AL163812 PIR:T48559 SPTR:Q9LYH3	3.00E-131
chr1.CM0349.28	1.11.16.8	E2.7.1.- [EC:2.7.1.-] [COG:COG0515 COG1493]	ath:At5g02290	T1E22.50; protein kinase, putative [EC:2.7.1.37] [KO:K00870]	3.00E-43	BS_yloP_1	COG0515	4.00E-19	EXS_ARATH	ATP-binding;Kinase;Leucine-richrepeat;Meiosis;Membrane;Nucleotide-binding;Phosphorylation;Receptor;Repeat;Serine/threonine-proteinkinase;Signal;Transferase;Transmembrane,Leucine-rich repeat receptor protein kinase EXS precursor (EC 2.7.1.37) (Extra sporogenous cells protein) (EXCESS MICROSPOROCYTES1 protein).	6.00E-46	GO_ID:21024	TAIR|gene:2143093 SPTR:Q9LYH3 symbol:AT5G12000.1 [GO:0016301 "kinase activity" evidence=ISS] InterPro:IPR000719 InterPro:IPR008271 Pfam:PF00069 Prosite:PS00108 InterPro:IPR006016 Pfam:PF00582 ProDom:PD000001 PROSITE:PS50011 HSSP:Q62838 EMBL:AL163812 PIR:T48559 SPTR:Q9LYH3	3.00E-131
chr1.CM0349.28	4.2.4	Cell cycle [CLASS:04110] [PATH:hsa04110] [COG:COG0515]	ath:At5g02290	T1E22.50; protein kinase, putative [EC:2.7.1.37] [KO:K00870]	3.00E-43	BS_yloP_1	COG0515	4.00E-19	EXS_ARATH	ATP-binding;Kinase;Leucine-richrepeat;Meiosis;Membrane;Nucleotide-binding;Phosphorylation;Receptor;Repeat;Serine/threonine-proteinkinase;Signal;Transferase;Transmembrane,Leucine-rich repeat receptor protein kinase EXS precursor (EC 2.7.1.37) (Extra sporogenous cells protein) (EXCESS MICROSPOROCYTES1 protein).	6.00E-46	GO_ID:21024	TAIR|gene:2143093 SPTR:Q9LYH3 symbol:AT5G12000.1 [GO:0016301 "kinase activity" evidence=ISS] InterPro:IPR000719 InterPro:IPR008271 Pfam:PF00069 Prosite:PS00108 InterPro:IPR006016 Pfam:PF00582 ProDom:PD000001 PROSITE:PS50011 HSSP:Q62838 EMBL:AL163812 PIR:T48559 SPTR:Q9LYH3	3.00E-131
chr1.CM0349.28	3.2.2.1	Protein kinase [EC:2.7.1.37]	ath:At5g02290	T1E22.50; protein kinase, putative [EC:2.7.1.37] [KO:K00870]	3.00E-43	BS_yloP_1	COG0515	4.00E-19	EXS_ARATH	ATP-binding;Kinase;Leucine-richrepeat;Meiosis;Membrane;Nucleotide-binding;Phosphorylation;Receptor;Repeat;Serine/threonine-proteinkinase;Signal;Transferase;Transmembrane,Leucine-rich repeat receptor protein kinase EXS precursor (EC 2.7.1.37) (Extra sporogenous cells protein) (EXCESS MICROSPOROCYTES1 protein).	6.00E-46	GO_ID:21024	TAIR|gene:2143093 SPTR:Q9LYH3 symbol:AT5G12000.1 [GO:0016301 "kinase activity" evidence=ISS] InterPro:IPR000719 InterPro:IPR008271 Pfam:PF00069 Prosite:PS00108 InterPro:IPR006016 Pfam:PF00582 ProDom:PD000001 PROSITE:PS50011 HSSP:Q62838 EMBL:AL163812 PIR:T48559 SPTR:Q9LYH3	3.00E-131
Ljwgs_002406.1	3.3.10.117	BMPR1 bone morphogenetic protein receptor, type I [EC:2.7.1.37]							GCN2_ARATH	Amino-acidbiosynthesis;Aminoacyl-tRNAsynthetase;ATP-binding;Kinase;Ligase;Nucleotide-binding;Proteinbiosynthesis;Serine/threonine-proteinkinase;Transferase,Probable serine/threonine-protein kinase GCN2 (EC 2.7.1.37).	5.00E-24	GO_ID:48349	TAIR|gene:2081216 SPTR:Q9LX30 symbol:AT3G59410.1 [GO:0004672 "protein kinase activity" evidence=ISS] [GO:0005524 "ATP binding" evidence=ISS] [GO:0006468 "protein amino acid phosphorylation" evidence=ISS] InterPro:IPR000719 Pfam:PF00069 InterPro:IPR004154 InterPro:IPR008266 InterPro:IPR006575 Prosite:PS00107 Pfam:PF05773 Pfam:PF03129 PROSITE:PS50862 ProDom:PD000001 PROSITE:PS50011 PROSITE:PS00109 …	2.00E-24
chr1.CM0121.31	3.3.10.117	BMPR1 bone morphogenetic protein receptor, type I [EC:2.7.1.37]	ath:At5g03730	F17C15.150; SERINE/THREONINE-PROTEIN KINASE CTR1 [EC:2.7.1.37] [KO:K00870]	4.00E-51	YHL007c	COG0515	3.00E-29	CTR1_ARATH	ATP-binding;Ethylenesignalingpathway;Kinase;Nucleotide-binding;Serine/threonine-proteinkinase;Transferase,Serine/threonine-protein kinase CTR1 (EC 2.7.1.37).	2.00E-51	GO_ID:33459	TAIR|gene:3439158 SPTR:Q8RWL6 symbol:AT4G35780.1 [GO:0004672 "protein kinase activity" evidence=ISS] InterPro:IPR000719 InterPro:IPR002912 InterPro:IPR008271 INTERPRO:IPR001245 Prosite:PS00108 Pfam:PF01842 PRINTS:PR00109 ProDom:PD000001 SMART:SM00219 PROSITE:PS50011 GO:GO:0008152 HSSP:P41240 EMBL:AY093017 EMBL:AY128938 SPTR:Q8RWL6	5.00E-165
Ljwgs_010253.1	99.1.4.4080	GO_ID:43947										GO_ID:43947	TAIR|gene:2174672 SPTR:Q9FMT0 symbol:AT5G14210.1 [GO:0004672 "protein kinase activity" evidence=ISS] [GO:0005739 "mitochondrion" evidence=IDA] [GO:0004674 "protein serine/threonine kinase activity" evidence=ISS] [GO:0005524 "ATP binding" evidence=ISS] [GO:0006468 "protein amino acid phosphorylation" evidence=ISS] [GO:0007169 "transmembrane receptor protein tyrosine kinase signaling pathway" evide…	4.00E-21
Ljwgs_033127.1	99.1.4.5722	GO_ID:12640										GO_ID:12640	TAIR|gene:2043857 SPTR:O48788 symbol:AT2G26730.1 [GO:0004674 "protein serine/threonine kinase activity" evidence=ISS] [GO:0005524 "ATP binding" evidence=ISS] [GO:0006468 "protein amino acid phosphorylation" evidence=ISS] [GO:0007169 "transmembrane receptor protein tyrosine kinase signaling pathway" evidence=ISS] Pfam:PF00560 InterPro:IPR000719 Pfam:PF00069 InterPro:IPR001611 InterPro:IPR007090 Pr…	2.00E-21
Ljwgs_084577.2	3.3.10.117	BMPR1 bone morphogenetic protein receptor, type I [EC:2.7.1.37]	ath:At5g02290	T1E22.50; protein kinase, putative [EC:2.7.1.37] [KO:K00870]	2.00E-20				CX32_ARATH	ATP-binding;Chloroplast;Kinase;Nucleotide-binding;Plastid;Serine/threonine-proteinkinase;Transferase;Transitpeptide,Probable serine/threonine-protein kinase Cx32, chloroplast precursor (EC 2.7.1.37).	1.00E-23	GO_ID:45362	TAIR|gene:2127917 SPTR:P27450 symbol:AT4G35600.1 [GO:0016301 "kinase activity" evidence=ISS] InterPro:IPR000719 InterPro:IPR002290 InterPro:IPR008271 Pfam:PF00069 INTERPRO:IPR001245 Prosite:PS00108 Prosite:PS00107 ProDom:PD000001 SMART:SM00219 PROSITE:PS50011 SMART:SM00220 EMBL:AL161587 EMBL:AL031135 EMBL:M63234 EMBL:AY065403 EMBL:AY096501 PIR:A39357 PIR:C85420 PIR:T04665 GeneFarm:1725 SPTR:P27450	5.00E-24
chr2.CM0008.46	3.3.10.117	BMPR1 bone morphogenetic protein receptor, type I [EC:2.7.1.37]	ath:At5g02290	T1E22.50; protein kinase, putative [EC:2.7.1.37] [KO:K00870]	1.00E-11				SRK6_BRAOE	ATP-binding;Glycoprotein;Kinase;Membrane;Nucleotide-binding;Receptor;Self-incompatibility;Serine/threonine-proteinkinase;Signal;Transferase;Transmembrane,Putative serine/threonine-protein kinase receptor precursor (EC 2.7.1.37) (S-receptor kinase) (SRK).	2.00E-22	GO_ID:40953	TAIR|gene:2026820 SPTR:Q9CAL3 symbol:AT1G70520.1 [GO:0016301 "kinase activity" evidence=ISS] InterPro:IPR000719 InterPro:IPR008271 Pfam:PF00069 Prosite:PS00108 InterPro:IPR002902 Prosite:PS00107 Pfam:PF01657 ProDom:PD000001 PROSITE:PS50011 HSSP:P06239 EMBL:AC010796 EMBL:AK118924 PIR:B96729 SPTR:Q9CAL3	3.00E-149
chr2.CM0008.46	3.2.2.1	Protein kinase [EC:2.7.1.37]	ath:At5g02290	T1E22.50; protein kinase, putative [EC:2.7.1.37] [KO:K00870]	1.00E-11				SRK6_BRAOE	ATP-binding;Glycoprotein;Kinase;Membrane;Nucleotide-binding;Receptor;Self-incompatibility;Serine/threonine-proteinkinase;Signal;Transferase;Transmembrane,Putative serine/threonine-protein kinase receptor precursor (EC 2.7.1.37) (S-receptor kinase) (SRK).	2.00E-22	GO_ID:40953	TAIR|gene:2026820 SPTR:Q9CAL3 symbol:AT1G70520.1 [GO:0016301 "kinase activity" evidence=ISS] InterPro:IPR000719 InterPro:IPR008271 Pfam:PF00069 Prosite:PS00108 InterPro:IPR002902 Prosite:PS00107 Pfam:PF01657 ProDom:PD000001 PROSITE:PS50011 HSSP:P06239 EMBL:AC010796 EMBL:AK118924 PIR:B96729 SPTR:Q9CAL3	3.00E-149
Ljwgs_008353.3	3.3.10.117	BMPR1 bone morphogenetic protein receptor, type I [EC:2.7.1.37]	ath:At5g02290	T1E22.50; protein kinase, putative [EC:2.7.1.37] [KO:K00870]	4.00E-24				NAK_ARATH	ATP-binding;Kinase;Nucleotide-binding;Serine/threonine-proteinkinase;Transferase,Probable serine/threonine-protein kinase NAK (EC 2.7.1.37).	2.00E-24	GO_ID:23400	TAIR|gene:2077767 SPTR:Q9C9Y3 symbol:AT3G08760.1 [GO:0016301 "kinase activity" evidence=ISS] InterPro:IPR000719 ProDom:PD000001 PROSITE:PS50011 EMBL:AC012562 SPTR:Q9C9Y3	7.00E-82
chr3.CM0468.4	1.9.4.15	E2.7.1.- [EC:2.7.1.-] [COG:COG0515 COG1493]	ath:At5g02290	T1E22.50; protein kinase, putative [EC:2.7.1.37] [KO:K00870]	2.00E-51	slr0152	COG0515	1.00E-16	RLCK7_ARATH	ATP-binding;Hypotheticalprotein;Kinase;Nucleotide-binding;Serine/threonine-proteinkinase;Transferase,Putative serine/threonine-protein kinase RLCKVII (EC 2.7.1.37).	3.00E-60	GO_ID:22230	TAIR|gene:2125565 SPTR:Q9ZQZ2 symbol:AT4G03390.1 [GO:0016301 "kinase activity" evidence=ISS] [GO:0004674 "protein serine/threonine kinase activity" evidence=ISS] [GO:0005524 "ATP binding" evidence=ISS] [GO:0006468 "protein amino acid phosphorylation" evidence=ISS] [GO:0007169 "transmembrane receptor protein tyrosine kinase signaling pathway" evidence=ISS] Pfam:PF00560 InterPro:IPR000719 InterPro:…	4.00E-151
chr3.CM0468.4	1.7.8.19	WAAY, rfaY lipopolysaccharide core biosynthesis protein RFAY [EC:2.7.-.-] [COG:COG0515]	ath:At5g02290	T1E22.50; protein kinase, putative [EC:2.7.1.37] [KO:K00870]	2.00E-51	slr0152	COG0515	1.00E-16	RLCK7_ARATH	ATP-binding;Hypotheticalprotein;Kinase;Nucleotide-binding;Serine/threonine-proteinkinase;Transferase,Putative serine/threonine-protein kinase RLCKVII (EC 2.7.1.37).	3.00E-60	GO_ID:22230	TAIR|gene:2125565 SPTR:Q9ZQZ2 symbol:AT4G03390.1 [GO:0016301 "kinase activity" evidence=ISS] [GO:0004674 "protein serine/threonine kinase activity" evidence=ISS] [GO:0005524 "ATP binding" evidence=ISS] [GO:0006468 "protein amino acid phosphorylation" evidence=ISS] [GO:0007169 "transmembrane receptor protein tyrosine kinase signaling pathway" evidence=ISS] Pfam:PF00560 InterPro:IPR000719 InterPro:…	4.00E-151
chr3.CM0468.4	1.1.17.19	E2.7.1.- [EC:2.7.1.-] [COG:COG0515 COG1493]	ath:At5g02290	T1E22.50; protein kinase, putative [EC:2.7.1.37] [KO:K00870]	2.00E-51	slr0152	COG0515	1.00E-16	RLCK7_ARATH	ATP-binding;Hypotheticalprotein;Kinase;Nucleotide-binding;Serine/threonine-proteinkinase;Transferase,Putative serine/threonine-protein kinase RLCKVII (EC 2.7.1.37).	3.00E-60	GO_ID:22230	TAIR|gene:2125565 SPTR:Q9ZQZ2 symbol:AT4G03390.1 [GO:0016301 "kinase activity" evidence=ISS] [GO:0004674 "protein serine/threonine kinase activity" evidence=ISS] [GO:0005524 "ATP binding" evidence=ISS] [GO:0006468 "protein amino acid phosphorylation" evidence=ISS] [GO:0007169 "transmembrane receptor protein tyrosine kinase signaling pathway" evidence=ISS] Pfam:PF00560 InterPro:IPR000719 InterPro:…	4.00E-151
chr3.CM0468.4	3.3.10.117	BMPR1 bone morphogenetic protein receptor, type I [EC:2.7.1.37]	ath:At5g02290	T1E22.50; protein kinase, putative [EC:2.7.1.37] [KO:K00870]	2.00E-51	slr0152	COG0515	1.00E-16	RLCK7_ARATH	ATP-binding;Hypotheticalprotein;Kinase;Nucleotide-binding;Serine/threonine-proteinkinase;Transferase,Putative serine/threonine-protein kinase RLCKVII (EC 2.7.1.37).	3.00E-60	GO_ID:22230	TAIR|gene:2125565 SPTR:Q9ZQZ2 symbol:AT4G03390.1 [GO:0016301 "kinase activity" evidence=ISS] [GO:0004674 "protein serine/threonine kinase activity" evidence=ISS] [GO:0005524 "ATP binding" evidence=ISS] [GO:0006468 "protein amino acid phosphorylation" evidence=ISS] [GO:0007169 "transmembrane receptor protein tyrosine kinase signaling pathway" evidence=ISS] Pfam:PF00560 InterPro:IPR000719 InterPro:…	4.00E-151
chr3.CM0468.4	1.11.16.8	E2.7.1.- [EC:2.7.1.-] [COG:COG0515 COG1493]	ath:At5g02290	T1E22.50; protein kinase, putative [EC:2.7.1.37] [KO:K00870]	2.00E-51	slr0152	COG0515	1.00E-16	RLCK7_ARATH	ATP-binding;Hypotheticalprotein;Kinase;Nucleotide-binding;Serine/threonine-proteinkinase;Transferase,Putative serine/threonine-protein kinase RLCKVII (EC 2.7.1.37).	3.00E-60	GO_ID:22230	TAIR|gene:2125565 SPTR:Q9ZQZ2 symbol:AT4G03390.1 [GO:0016301 "kinase activity" evidence=ISS] [GO:0004674 "protein serine/threonine kinase activity" evidence=ISS] [GO:0005524 "ATP binding" evidence=ISS] [GO:0006468 "protein amino acid phosphorylation" evidence=ISS] [GO:0007169 "transmembrane receptor protein tyrosine kinase signaling pathway" evidence=ISS] Pfam:PF00560 InterPro:IPR000719 InterPro:…	4.00E-151
chr3.CM0468.4	4.2.4	Cell cycle [CLASS:04110] [PATH:hsa04110] [COG:COG0515]	ath:At5g02290	T1E22.50; protein kinase, putative [EC:2.7.1.37] [KO:K00870]	2.00E-51	slr0152	COG0515	1.00E-16	RLCK7_ARATH	ATP-binding;Hypotheticalprotein;Kinase;Nucleotide-binding;Serine/threonine-proteinkinase;Transferase,Putative serine/threonine-protein kinase RLCKVII (EC 2.7.1.37).	3.00E-60	GO_ID:22230	TAIR|gene:2125565 SPTR:Q9ZQZ2 symbol:AT4G03390.1 [GO:0016301 "kinase activity" evidence=ISS] [GO:0004674 "protein serine/threonine kinase activity" evidence=ISS] [GO:0005524 "ATP binding" evidence=ISS] [GO:0006468 "protein amino acid phosphorylation" evidence=ISS] [GO:0007169 "transmembrane receptor protein tyrosine kinase signaling pathway" evidence=ISS] Pfam:PF00560 InterPro:IPR000719 InterPro:…	4.00E-151
chr3.CM0468.4	3.2.2.1	Protein kinase [EC:2.7.1.37]	ath:At5g02290	T1E22.50; protein kinase, putative [EC:2.7.1.37] [KO:K00870]	2.00E-51	slr0152	COG0515	1.00E-16	RLCK7_ARATH	ATP-binding;Hypotheticalprotein;Kinase;Nucleotide-binding;Serine/threonine-proteinkinase;Transferase,Putative serine/threonine-protein kinase RLCKVII (EC 2.7.1.37).	3.00E-60	GO_ID:22230	TAIR|gene:2125565 SPTR:Q9ZQZ2 symbol:AT4G03390.1 [GO:0016301 "kinase activity" evidence=ISS] [GO:0004674 "protein serine/threonine kinase activity" evidence=ISS] [GO:0005524 "ATP binding" evidence=ISS] [GO:0006468 "protein amino acid phosphorylation" evidence=ISS] [GO:0007169 "transmembrane receptor protein tyrosine kinase signaling pathway" evidence=ISS] Pfam:PF00560 InterPro:IPR000719 InterPro:…	4.00E-151
Ljwgs_009895.1	3.3.10.117	BMPR1 bone morphogenetic protein receptor, type I [EC:2.7.1.37]	mmu:26404	Map3k12; mitogen activated protein kinase kinase kinase 12 [EC:2.7.1.37] [KO:K04423]	6.00E-20	YFR014c	COG0515	9.00E-11	M3K12_MOUSE	ATP-binding;Kinase;Magnesium;Membrane;Nucleotide-binding;Phosphorylation;Repeat;Serine/threonine-proteinkinase;Transferase,Mitogen-activated protein kinase kinase kinase 12 (EC 2.7.1.37) (Mixed lineage kinase) (Leucine-zipper protein kinase) (ZPK) (Dual leucine zipper bearing kinase) (DLK) (MAPK-upstream kinase) (MUK).	4.00E-20	GO_ID:34781	TAIR|gene:2032894 SPTR:Q9SA26 symbol:AT1G16270.1 [GO:0008372 "cellular component unknown" evidence=ND] [GO:0004672 "protein kinase activity" evidence=ISS] [GO:0006468 "protein amino acid phosphorylation" evidence=ISS] InterPro:IPR000719 InterPro:IPR008271 INTERPRO:IPR001245 Prosite:PS00108 InterPro:IPR000270 Prosite:PS00107 PRINTS:PR00109 ProDom:PD000001 PROSITE:PS50011 Pfam:PF00564 SMART:SM00666…	3.00E-70
Ljwgs_136955.1	3.3.10.117	BMPR1 bone morphogenetic protein receptor, type I [EC:2.7.1.37]	lla:L138452	pknB; serine/threonine protein kinase [EC:2.7.1.37] [KO:K00870]	9.00E-11	L138452_1	COG0515	2.00E-11	PKNB_LACLA	ATP-binding;Completeproteome;Hypotheticalprotein;Kinase;Nucleotide-binding;Repeat;Serine/threonine-proteinkinase;Transferase,Probable serine/threonine-protein kinase pknB (EC 2.7.1.37).	6.00E-11	GO_ID:32992	TAIR|gene:2180991 SPTR:Q8L6Y9 symbol:AT5G01850.1 [GO:0016301 "kinase activity" evidence=ISS] InterPro:IPR000719 InterPro:IPR002290 InterPro:IPR008271 INTERPRO:IPR001245 Prosite:PS00108 Prosite:PS00107 PRINTS:PR00109 ProDom:PD000001 PROSITE:PS50011 SMART:SM00220 HSSP:P36897 EMBL:AY140072 EMBL:BT002168 SPTR:Q8L6Y9	7.00E-42
chr2.CM0323.7	1.9.4.15	E2.7.1.- [EC:2.7.1.-] [COG:COG0515 COG1493]	ath:At5g02290	T1E22.50; protein kinase, putative [EC:2.7.1.37] [KO:K00870]	1.00E-45	YAR019c	COG0515	7.00E-20	CRI4_MAIZE	ATP-binding;Kinase;Membrane;Nucleotide-binding;Receptor;Repeat;Serine/threonine-proteinkinase;Signal;Transferase;Transmembrane,Putative receptor protein kinase CRINKLY4 precursor (EC 2.7.1.-).	1.00E-54	GO_ID:47094	TAIR|gene:2046727 SPTR:O80461 symbol:AT2G23450.1 [GO:0016301 "kinase activity" evidence=ISS] [GO:0008372 "cellular component unknown" evidence=ND] InterPro:IPR000719 InterPro:IPR008271 EMBL:AC003040 Pfam:PF00069 Prosite:PS00108 InterPro:IPR003006 InterPro:IPR002016 InterPro:IPR006210 InterPro:IPR006209 Prosite:PS00107 SMART:SM00181 PROSITE:PS01186 ProDom:PD000001 PROSITE:PS50011 PROSITE:PS00435 P…	0
chr2.CM0323.7	1.7.8.19	WAAY, rfaY lipopolysaccharide core biosynthesis protein RFAY [EC:2.7.-.-] [COG:COG0515]	ath:At5g02290	T1E22.50; protein kinase, putative [EC:2.7.1.37] [KO:K00870]	1.00E-45	YAR019c	COG0515	7.00E-20	CRI4_MAIZE	ATP-binding;Kinase;Membrane;Nucleotide-binding;Receptor;Repeat;Serine/threonine-proteinkinase;Signal;Transferase;Transmembrane,Putative receptor protein kinase CRINKLY4 precursor (EC 2.7.1.-).	1.00E-54	GO_ID:47094	TAIR|gene:2046727 SPTR:O80461 symbol:AT2G23450.1 [GO:0016301 "kinase activity" evidence=ISS] [GO:0008372 "cellular component unknown" evidence=ND] InterPro:IPR000719 InterPro:IPR008271 EMBL:AC003040 Pfam:PF00069 Prosite:PS00108 InterPro:IPR003006 InterPro:IPR002016 InterPro:IPR006210 InterPro:IPR006209 Prosite:PS00107 SMART:SM00181 PROSITE:PS01186 ProDom:PD000001 PROSITE:PS50011 PROSITE:PS00435 P…	0
chr2.CM0323.7	1.1.17.19	E2.7.1.- [EC:2.7.1.-] [COG:COG0515 COG1493]	ath:At5g02290	T1E22.50; protein kinase, putative [EC:2.7.1.37] [KO:K00870]	1.00E-45	YAR019c	COG0515	7.00E-20	CRI4_MAIZE	ATP-binding;Kinase;Membrane;Nucleotide-binding;Receptor;Repeat;Serine/threonine-proteinkinase;Signal;Transferase;Transmembrane,Putative receptor protein kinase CRINKLY4 precursor (EC 2.7.1.-).	1.00E-54	GO_ID:47094	TAIR|gene:2046727 SPTR:O80461 symbol:AT2G23450.1 [GO:0016301 "kinase activity" evidence=ISS] [GO:0008372 "cellular component unknown" evidence=ND] InterPro:IPR000719 InterPro:IPR008271 EMBL:AC003040 Pfam:PF00069 Prosite:PS00108 InterPro:IPR003006 InterPro:IPR002016 InterPro:IPR006210 InterPro:IPR006209 Prosite:PS00107 SMART:SM00181 PROSITE:PS01186 ProDom:PD000001 PROSITE:PS50011 PROSITE:PS00435 P…	0
chr2.CM0323.7	1.11.16.8	E2.7.1.- [EC:2.7.1.-] [COG:COG0515 COG1493]	ath:At5g02290	T1E22.50; protein kinase, putative [EC:2.7.1.37] [KO:K00870]	1.00E-45	YAR019c	COG0515	7.00E-20	CRI4_MAIZE	ATP-binding;Kinase;Membrane;Nucleotide-binding;Receptor;Repeat;Serine/threonine-proteinkinase;Signal;Transferase;Transmembrane,Putative receptor protein kinase CRINKLY4 precursor (EC 2.7.1.-).	1.00E-54	GO_ID:47094	TAIR|gene:2046727 SPTR:O80461 symbol:AT2G23450.1 [GO:0016301 "kinase activity" evidence=ISS] [GO:0008372 "cellular component unknown" evidence=ND] InterPro:IPR000719 InterPro:IPR008271 EMBL:AC003040 Pfam:PF00069 Prosite:PS00108 InterPro:IPR003006 InterPro:IPR002016 InterPro:IPR006210 InterPro:IPR006209 Prosite:PS00107 SMART:SM00181 PROSITE:PS01186 ProDom:PD000001 PROSITE:PS50011 PROSITE:PS00435 P…	0
chr2.CM0323.7	4.2.4	Cell cycle [CLASS:04110] [PATH:hsa04110] [COG:COG0515]	ath:At5g02290	T1E22.50; protein kinase, putative [EC:2.7.1.37] [KO:K00870]	1.00E-45	YAR019c	COG0515	7.00E-20	CRI4_MAIZE	ATP-binding;Kinase;Membrane;Nucleotide-binding;Receptor;Repeat;Serine/threonine-proteinkinase;Signal;Transferase;Transmembrane,Putative receptor protein kinase CRINKLY4 precursor (EC 2.7.1.-).	1.00E-54	GO_ID:47094	TAIR|gene:2046727 SPTR:O80461 symbol:AT2G23450.1 [GO:0016301 "kinase activity" evidence=ISS] [GO:0008372 "cellular component unknown" evidence=ND] InterPro:IPR000719 InterPro:IPR008271 EMBL:AC003040 Pfam:PF00069 Prosite:PS00108 InterPro:IPR003006 InterPro:IPR002016 InterPro:IPR006210 InterPro:IPR006209 Prosite:PS00107 SMART:SM00181 PROSITE:PS01186 ProDom:PD000001 PROSITE:PS50011 PROSITE:PS00435 P…	0
TM1122.1	3.3.1.93.13	GNAX guanine nucleotide binding protein (G protein), other	ath:At2g26300	T1D16.6; guanine nucleotide binding protein (G-protein) alpha-1 subunit / GP-alpha-1 (GPA1) [KO:K04640]	3.00E-21				GPA1_LUPLU	ADP-ribosylation;GTP-binding;Nucleotide-binding;Transducer,Guanine nucleotide-binding protein alpha-1 subunit (GP-alpha-1).	3.00E-22	GO_ID:28892	TAIR|gene:2116203 SPTR:Q9SZ04 symbol:AT4G34390.1 [GO:0008372 "cellular component unknown" evidence=ND] [GO:0004871 "signal transducer activity" evidence=ISS] [GO:0007186 "G-protein coupled receptor protein signaling pathway" evidence=ISS] InterPro:IPR001019 InterPro:IPR011025 Pfam:PF00503 ProDom:PD000281 SMART:SM00275 EMBL:AL161585 EMBL:AL035521 PIR:T04785 SPTR:Q9SZ04	4.00E-61
TM1472.25	3.3.10.117	BMPR1 bone morphogenetic protein receptor, type I [EC:2.7.1.37]	cme:CMQ195C	cyclin dependent kinase, C-type [EC:2.7.1.37] [KO:K00870]	3.00E-75	YKL139w	COG0515	7.00E-57	CD2L7_HUMAN	ATP-binding;Kinase;Nuclearprotein;Nucleotide-binding;Phosphorylation;Serine/threonine-proteinkinase;Transferase,Cell division cycle 2-related protein kinase 7 (EC 2.7.1.37) (CDC2- related protein kinase 7) (CrkRS).	7.00E-72	GO_ID:21570	TAIR|gene:2037041 SPTR:Q9LNN0 symbol:AT1G53050.1 [GO:0016301 "kinase activity" evidence=ISS] InterPro:IPR000719 InterPro:IPR002290 InterPro:IPR008271 Pfam:PF00069 Prosite:PS00108 Prosite:PS00107 ProDom:PD000001 PROSITE:PS50011 SMART:SM00220 HSSP:P24941 EMBL:AC022520 PIR:A96571 SPTR:Q9LNN0	0
chr6.TM0689.7	3.3.10.74	PTPNS1 protein tyrosine phosphatase, non-receptor type substrate 1 [EC:3.1.3.48]	dre:394146	zgc:55423 [EC:3.1.3.48 3.1.3.16] [KO:K04459]	1.00E-23	YIR026c	COG2453	1.00E-10	DUS4_CHICK	Hydrolase;Nuclearprotein;Proteinphosphatase,Dual specificity protein phosphatase 4 (EC 3.1.3.48) (EC 3.1.3.16) (Mitogen-activated protein kinase phosphatase 2) (MAP kinase phosphatase 2) (MKP-2).	2.00E-22	GO_ID:22340	UNIPROT|Q13115 SPTR:Q13115 symbol:DUS4_HUMAN "Dual specificity protein phosphatase 4" [GO:0008330 "protein tyrosine/threonine phosphatase activity" evidence=TAS] [GO:0000074 "regulation of progression through cell cycle" evidence=NAS] [GO:0000165 "MAPKKK cascade" evidence=TAS] [GO:0006470 "protein amino acid dephosphorylation" evidence=TAS] [GO:0005634 "nucleus" evidence=TAS] InterPro:IPR000340 I…	1.00E-22
chr6.TM0689.7	3.3.10.62	PTPRJ, DEP1 protein tyrosine phosphatase, receptor type, J [EC:3.1.3.48] [GO:0005001]	dre:394146	zgc:55423 [EC:3.1.3.48 3.1.3.16] [KO:K04459]	1.00E-23	YIR026c	COG2453	1.00E-10	DUS4_CHICK	Hydrolase;Nuclearprotein;Proteinphosphatase,Dual specificity protein phosphatase 4 (EC 3.1.3.48) (EC 3.1.3.16) (Mitogen-activated protein kinase phosphatase 2) (MAP kinase phosphatase 2) (MKP-2).	2.00E-22	GO_ID:22340	UNIPROT|Q13115 SPTR:Q13115 symbol:DUS4_HUMAN "Dual specificity protein phosphatase 4" [GO:0008330 "protein tyrosine/threonine phosphatase activity" evidence=TAS] [GO:0000074 "regulation of progression through cell cycle" evidence=NAS] [GO:0000165 "MAPKKK cascade" evidence=TAS] [GO:0006470 "protein amino acid dephosphorylation" evidence=TAS] [GO:0005634 "nucleus" evidence=TAS] InterPro:IPR000340 I…	1.00E-22
chr6.TM0689.7	3.3.9.40	PTPRC, CD45 protein tyrosine phosphatase, receptor type, C [EC:3.1.3.48]	dre:394146	zgc:55423 [EC:3.1.3.48 3.1.3.16] [KO:K04459]	1.00E-23	YIR026c	COG2453	1.00E-10	DUS4_CHICK	Hydrolase;Nuclearprotein;Proteinphosphatase,Dual specificity protein phosphatase 4 (EC 3.1.3.48) (EC 3.1.3.16) (Mitogen-activated protein kinase phosphatase 2) (MAP kinase phosphatase 2) (MKP-2).	2.00E-22	GO_ID:22340	UNIPROT|Q13115 SPTR:Q13115 symbol:DUS4_HUMAN "Dual specificity protein phosphatase 4" [GO:0008330 "protein tyrosine/threonine phosphatase activity" evidence=TAS] [GO:0000074 "regulation of progression through cell cycle" evidence=NAS] [GO:0000165 "MAPKKK cascade" evidence=TAS] [GO:0006470 "protein amino acid dephosphorylation" evidence=TAS] [GO:0005634 "nucleus" evidence=TAS] InterPro:IPR000340 I…	1.00E-22
chr6.TM0689.7	3.2.12.38	PTPN11 protein tyrosine phosphatase, non-receptor type 11 (Noonan syndrome 1) [EC:3.1.3.48]	dre:394146	zgc:55423 [EC:3.1.3.48 3.1.3.16] [KO:K04459]	1.00E-23	YIR026c	COG2453	1.00E-10	DUS4_CHICK	Hydrolase;Nuclearprotein;Proteinphosphatase,Dual specificity protein phosphatase 4 (EC 3.1.3.48) (EC 3.1.3.16) (Mitogen-activated protein kinase phosphatase 2) (MAP kinase phosphatase 2) (MKP-2).	2.00E-22	GO_ID:22340	UNIPROT|Q13115 SPTR:Q13115 symbol:DUS4_HUMAN "Dual specificity protein phosphatase 4" [GO:0008330 "protein tyrosine/threonine phosphatase activity" evidence=TAS] [GO:0000074 "regulation of progression through cell cycle" evidence=NAS] [GO:0000165 "MAPKKK cascade" evidence=TAS] [GO:0006470 "protein amino acid dephosphorylation" evidence=TAS] [GO:0005634 "nucleus" evidence=TAS] InterPro:IPR000340 I…	1.00E-22
chr6.TM0689.7	4.3.2.21	protein tyrosine phosphatase, receptor type [EC:3.1.3.48] [GO:0005001]	dre:394146	zgc:55423 [EC:3.1.3.48 3.1.3.16] [KO:K04459]	1.00E-23	YIR026c	COG2453	1.00E-10	DUS4_CHICK	Hydrolase;Nuclearprotein;Proteinphosphatase,Dual specificity protein phosphatase 4 (EC 3.1.3.48) (EC 3.1.3.16) (Mitogen-activated protein kinase phosphatase 2) (MAP kinase phosphatase 2) (MKP-2).	2.00E-22	GO_ID:22340	UNIPROT|Q13115 SPTR:Q13115 symbol:DUS4_HUMAN "Dual specificity protein phosphatase 4" [GO:0008330 "protein tyrosine/threonine phosphatase activity" evidence=TAS] [GO:0000074 "regulation of progression through cell cycle" evidence=NAS] [GO:0000165 "MAPKKK cascade" evidence=TAS] [GO:0006470 "protein amino acid dephosphorylation" evidence=TAS] [GO:0005634 "nucleus" evidence=TAS] InterPro:IPR000340 I…	1.00E-22
chr6.TM0689.7	3.2.13.58	PTPN6, SHP-1 protein tyrosine phosphatase, non-receptor type 6 [EC:3.1.3.48]	dre:394146	zgc:55423 [EC:3.1.3.48 3.1.3.16] [KO:K04459]	1.00E-23	YIR026c	COG2453	1.00E-10	DUS4_CHICK	Hydrolase;Nuclearprotein;Proteinphosphatase,Dual specificity protein phosphatase 4 (EC 3.1.3.48) (EC 3.1.3.16) (Mitogen-activated protein kinase phosphatase 2) (MAP kinase phosphatase 2) (MKP-2).	2.00E-22	GO_ID:22340	UNIPROT|Q13115 SPTR:Q13115 symbol:DUS4_HUMAN "Dual specificity protein phosphatase 4" [GO:0008330 "protein tyrosine/threonine phosphatase activity" evidence=TAS] [GO:0000074 "regulation of progression through cell cycle" evidence=NAS] [GO:0000165 "MAPKKK cascade" evidence=TAS] [GO:0006470 "protein amino acid dephosphorylation" evidence=TAS] [GO:0005634 "nucleus" evidence=TAS] InterPro:IPR000340 I…	1.00E-22
chr6.TM0689.7	3.3.10.17	PTPRC, CD45 protein tyrosine phosphatase, receptor type, C [EC:3.1.3.48]	dre:394146	zgc:55423 [EC:3.1.3.48 3.1.3.16] [KO:K04459]	1.00E-23	YIR026c	COG2453	1.00E-10	DUS4_CHICK	Hydrolase;Nuclearprotein;Proteinphosphatase,Dual specificity protein phosphatase 4 (EC 3.1.3.48) (EC 3.1.3.16) (Mitogen-activated protein kinase phosphatase 2) (MAP kinase phosphatase 2) (MKP-2).	2.00E-22	GO_ID:22340	UNIPROT|Q13115 SPTR:Q13115 symbol:DUS4_HUMAN "Dual specificity protein phosphatase 4" [GO:0008330 "protein tyrosine/threonine phosphatase activity" evidence=TAS] [GO:0000074 "regulation of progression through cell cycle" evidence=NAS] [GO:0000165 "MAPKKK cascade" evidence=TAS] [GO:0006470 "protein amino acid dephosphorylation" evidence=TAS] [GO:0005634 "nucleus" evidence=TAS] InterPro:IPR000340 I…	1.00E-22
chr6.TM0689.7	3.2.13.7	PTPRC, CD45 protein tyrosine phosphatase, receptor type, C [EC:3.1.3.48]	dre:394146	zgc:55423 [EC:3.1.3.48 3.1.3.16] [KO:K04459]	1.00E-23	YIR026c	COG2453	1.00E-10	DUS4_CHICK	Hydrolase;Nuclearprotein;Proteinphosphatase,Dual specificity protein phosphatase 4 (EC 3.1.3.48) (EC 3.1.3.16) (Mitogen-activated protein kinase phosphatase 2) (MAP kinase phosphatase 2) (MKP-2).	2.00E-22	GO_ID:22340	UNIPROT|Q13115 SPTR:Q13115 symbol:DUS4_HUMAN "Dual specificity protein phosphatase 4" [GO:0008330 "protein tyrosine/threonine phosphatase activity" evidence=TAS] [GO:0000074 "regulation of progression through cell cycle" evidence=NAS] [GO:0000165 "MAPKKK cascade" evidence=TAS] [GO:0006470 "protein amino acid dephosphorylation" evidence=TAS] [GO:0005634 "nucleus" evidence=TAS] InterPro:IPR000340 I…	1.00E-22
chr6.TM0689.7	3.2.14.41	PTPN6, SHP-1 protein tyrosine phosphatase, non-receptor type 6 [EC:3.1.3.48]	dre:394146	zgc:55423 [EC:3.1.3.48 3.1.3.16] [KO:K04459]	1.00E-23	YIR026c	COG2453	1.00E-10	DUS4_CHICK	Hydrolase;Nuclearprotein;Proteinphosphatase,Dual specificity protein phosphatase 4 (EC 3.1.3.48) (EC 3.1.3.16) (Mitogen-activated protein kinase phosphatase 2) (MAP kinase phosphatase 2) (MKP-2).	2.00E-22	GO_ID:22340	UNIPROT|Q13115 SPTR:Q13115 symbol:DUS4_HUMAN "Dual specificity protein phosphatase 4" [GO:0008330 "protein tyrosine/threonine phosphatase activity" evidence=TAS] [GO:0000074 "regulation of progression through cell cycle" evidence=NAS] [GO:0000165 "MAPKKK cascade" evidence=TAS] [GO:0006470 "protein amino acid dephosphorylation" evidence=TAS] [GO:0005634 "nucleus" evidence=TAS] InterPro:IPR000340 I…	1.00E-22
chr4.TM1415.7	1.9.4.15	E2.7.1.- [EC:2.7.1.-] [COG:COG0515 COG1493]	ath:At5g02290	T1E22.50; protein kinase, putative [EC:2.7.1.37] [KO:K00870]	7.00E-27	YPL031c	COG0515	4.00E-12	SRK6_BRAOE	ATP-binding;Glycoprotein;Kinase;Membrane;Nucleotide-binding;Receptor;Self-incompatibility;Serine/threonine-proteinkinase;Signal;Transferase;Transmembrane,Putative serine/threonine-protein kinase receptor precursor (EC 2.7.1.37) (S-receptor kinase) (SRK).	5.00E-51	GO_ID:30110	TAIR|gene:2121675 SPTR:Q8GYA4 symbol:AT4G23180.1 [GO:0016301 "kinase activity" evidence=ISS] InterPro:IPR000719 InterPro:IPR008271 Pfam:PF00069 Prosite:PS00108 InterPro:IPR002902 Prosite:PS00107 Pfam:PF01657 ProDom:PD000001 PROSITE:PS50011 HSSP:P00523 EMBL:AK117765 EMBL:BT005954 SPTR:Q8GYA4	7.00E-68
chr4.TM1415.7	1.7.8.19	WAAY, rfaY lipopolysaccharide core biosynthesis protein RFAY [EC:2.7.-.-] [COG:COG0515]	ath:At5g02290	T1E22.50; protein kinase, putative [EC:2.7.1.37] [KO:K00870]	7.00E-27	YPL031c	COG0515	4.00E-12	SRK6_BRAOE	ATP-binding;Glycoprotein;Kinase;Membrane;Nucleotide-binding;Receptor;Self-incompatibility;Serine/threonine-proteinkinase;Signal;Transferase;Transmembrane,Putative serine/threonine-protein kinase receptor precursor (EC 2.7.1.37) (S-receptor kinase) (SRK).	5.00E-51	GO_ID:30110	TAIR|gene:2121675 SPTR:Q8GYA4 symbol:AT4G23180.1 [GO:0016301 "kinase activity" evidence=ISS] InterPro:IPR000719 InterPro:IPR008271 Pfam:PF00069 Prosite:PS00108 InterPro:IPR002902 Prosite:PS00107 Pfam:PF01657 ProDom:PD000001 PROSITE:PS50011 HSSP:P00523 EMBL:AK117765 EMBL:BT005954 SPTR:Q8GYA4	7.00E-68
chr4.TM1415.7	1.1.17.19	E2.7.1.- [EC:2.7.1.-] [COG:COG0515 COG1493]	ath:At5g02290	T1E22.50; protein kinase, putative [EC:2.7.1.37] [KO:K00870]	7.00E-27	YPL031c	COG0515	4.00E-12	SRK6_BRAOE	ATP-binding;Glycoprotein;Kinase;Membrane;Nucleotide-binding;Receptor;Self-incompatibility;Serine/threonine-proteinkinase;Signal;Transferase;Transmembrane,Putative serine/threonine-protein kinase receptor precursor (EC 2.7.1.37) (S-receptor kinase) (SRK).	5.00E-51	GO_ID:30110	TAIR|gene:2121675 SPTR:Q8GYA4 symbol:AT4G23180.1 [GO:0016301 "kinase activity" evidence=ISS] InterPro:IPR000719 InterPro:IPR008271 Pfam:PF00069 Prosite:PS00108 InterPro:IPR002902 Prosite:PS00107 Pfam:PF01657 ProDom:PD000001 PROSITE:PS50011 HSSP:P00523 EMBL:AK117765 EMBL:BT005954 SPTR:Q8GYA4	7.00E-68
chr4.TM1415.7	3.3.10.117	BMPR1 bone morphogenetic protein receptor, type I [EC:2.7.1.37]	ath:At5g02290	T1E22.50; protein kinase, putative [EC:2.7.1.37] [KO:K00870]	7.00E-27	YPL031c	COG0515	4.00E-12	SRK6_BRAOE	ATP-binding;Glycoprotein;Kinase;Membrane;Nucleotide-binding;Receptor;Self-incompatibility;Serine/threonine-proteinkinase;Signal;Transferase;Transmembrane,Putative serine/threonine-protein kinase receptor precursor (EC 2.7.1.37) (S-receptor kinase) (SRK).	5.00E-51	GO_ID:30110	TAIR|gene:2121675 SPTR:Q8GYA4 symbol:AT4G23180.1 [GO:0016301 "kinase activity" evidence=ISS] InterPro:IPR000719 InterPro:IPR008271 Pfam:PF00069 Prosite:PS00108 InterPro:IPR002902 Prosite:PS00107 Pfam:PF01657 ProDom:PD000001 PROSITE:PS50011 HSSP:P00523 EMBL:AK117765 EMBL:BT005954 SPTR:Q8GYA4	7.00E-68
chr4.TM1415.7	1.11.16.8	E2.7.1.- [EC:2.7.1.-] [COG:COG0515 COG1493]	ath:At5g02290	T1E22.50; protein kinase, putative [EC:2.7.1.37] [KO:K00870]	7.00E-27	YPL031c	COG0515	4.00E-12	SRK6_BRAOE	ATP-binding;Glycoprotein;Kinase;Membrane;Nucleotide-binding;Receptor;Self-incompatibility;Serine/threonine-proteinkinase;Signal;Transferase;Transmembrane,Putative serine/threonine-protein kinase receptor precursor (EC 2.7.1.37) (S-receptor kinase) (SRK).	5.00E-51	GO_ID:30110	TAIR|gene:2121675 SPTR:Q8GYA4 symbol:AT4G23180.1 [GO:0016301 "kinase activity" evidence=ISS] InterPro:IPR000719 InterPro:IPR008271 Pfam:PF00069 Prosite:PS00108 InterPro:IPR002902 Prosite:PS00107 Pfam:PF01657 ProDom:PD000001 PROSITE:PS50011 HSSP:P00523 EMBL:AK117765 EMBL:BT005954 SPTR:Q8GYA4	7.00E-68
chr4.TM1415.7	4.2.4	Cell cycle [CLASS:04110] [PATH:hsa04110] [COG:COG0515]	ath:At5g02290	T1E22.50; protein kinase, putative [EC:2.7.1.37] [KO:K00870]	7.00E-27	YPL031c	COG0515	4.00E-12	SRK6_BRAOE	ATP-binding;Glycoprotein;Kinase;Membrane;Nucleotide-binding;Receptor;Self-incompatibility;Serine/threonine-proteinkinase;Signal;Transferase;Transmembrane,Putative serine/threonine-protein kinase receptor precursor (EC 2.7.1.37) (S-receptor kinase) (SRK).	5.00E-51	GO_ID:30110	TAIR|gene:2121675 SPTR:Q8GYA4 symbol:AT4G23180.1 [GO:0016301 "kinase activity" evidence=ISS] InterPro:IPR000719 InterPro:IPR008271 Pfam:PF00069 Prosite:PS00108 InterPro:IPR002902 Prosite:PS00107 Pfam:PF01657 ProDom:PD000001 PROSITE:PS50011 HSSP:P00523 EMBL:AK117765 EMBL:BT005954 SPTR:Q8GYA4	7.00E-68
chr4.TM1415.7	3.2.2.1	Protein kinase [EC:2.7.1.37]	ath:At5g02290	T1E22.50; protein kinase, putative [EC:2.7.1.37] [KO:K00870]	7.00E-27	YPL031c	COG0515	4.00E-12	SRK6_BRAOE	ATP-binding;Glycoprotein;Kinase;Membrane;Nucleotide-binding;Receptor;Self-incompatibility;Serine/threonine-proteinkinase;Signal;Transferase;Transmembrane,Putative serine/threonine-protein kinase receptor precursor (EC 2.7.1.37) (S-receptor kinase) (SRK).	5.00E-51	GO_ID:30110	TAIR|gene:2121675 SPTR:Q8GYA4 symbol:AT4G23180.1 [GO:0016301 "kinase activity" evidence=ISS] InterPro:IPR000719 InterPro:IPR008271 Pfam:PF00069 Prosite:PS00108 InterPro:IPR002902 Prosite:PS00107 Pfam:PF01657 ProDom:PD000001 PROSITE:PS50011 HSSP:P00523 EMBL:AK117765 EMBL:BT005954 SPTR:Q8GYA4	7.00E-68
chr3.TM0616.17	3.3.10.117	BMPR1 bone morphogenetic protein receptor, type I [EC:2.7.1.37]	ath:At3g45640	F9K21.220; mitogen-activated protein kinase, putative / MAPK, putative (MPK3) [EC:2.7.1.37] [KO:K04371]	3.00E-175	YLR113w	COG0515	4.00E-90	MPK3_ARATH	ATP-binding;Kinase;Multigenefamily;Nucleotide-binding;Phosphorylation;Serine/threonine-proteinkinase;Transferase,Mitogen-activated protein kinase homolog 3 (EC 2.7.1.37) (MAP kinase 3) (AtMPK3).	2.00E-175	GO_ID:40638	TAIR|gene:3702856 SPTR:Q39023 symbol:AT3G45640.1 [GO:0004707 "MAP kinase activity" evidence=ISS] [GO:0006950 "response to stress" evidence=TAS] [GO:0006979 "response to oxidative stress" evidence=TAS] [GO:0007165 "signal transduction" evidence=IC] [GO:0004672 "protein kinase activity" evidence=TAS] [GO:0009738 "abscisic acid mediated signaling" evidence=TAS] [GO:0016301 "kinase activity" evidence…	6.00E-176
chr6.CM0055.39.3	99.1.4.3682	GO_ID:34125	dme:CG5974-PA	Dmel_CG5974; CG5974 gene product from transcript CG5974-RA [EC:2.7.1.37] [KO:K00870]	1.00E-13				NORK_PEA	ATP-binding;Coiledcoil;Kinase;Leucine-richrepeat;Membrane;Nodulation;Nucleotide-binding;Repeat;Serine/threonine-proteinkinase;Signal;Transferase;Transmembrane,Nodulation receptor kinase precursor (EC 2.7.1.-).	3.00E-24	GO_ID:34125	TAIR|gene:2161307 SPTR:Q9LVM0 symbol:AT5G58300.1 [GO:0016301 "kinase activity" evidence=ISS] [GO:0004674 "protein serine/threonine kinase activity" evidence=ISS] [GO:0005524 "ATP binding" evidence=ISS] [GO:0006468 "protein amino acid phosphorylation" evidence=ISS] [GO:0007169 "transmembrane receptor protein tyrosine kinase signaling pathway" evidence=ISS] Pfam:PF00560 InterPro:IPR000719 Pfam:PF00…	4.00E-46
chr6.CM0055.39.3	99.1.3.1.116	EC 2.7.1.-	dme:CG5974-PA	Dmel_CG5974; CG5974 gene product from transcript CG5974-RA [EC:2.7.1.37] [KO:K00870]	1.00E-13				NORK_PEA	ATP-binding;Coiledcoil;Kinase;Leucine-richrepeat;Membrane;Nodulation;Nucleotide-binding;Repeat;Serine/threonine-proteinkinase;Signal;Transferase;Transmembrane,Nodulation receptor kinase precursor (EC 2.7.1.-).	3.00E-24	GO_ID:34125	TAIR|gene:2161307 SPTR:Q9LVM0 symbol:AT5G58300.1 [GO:0016301 "kinase activity" evidence=ISS] [GO:0004674 "protein serine/threonine kinase activity" evidence=ISS] [GO:0005524 "ATP binding" evidence=ISS] [GO:0006468 "protein amino acid phosphorylation" evidence=ISS] [GO:0007169 "transmembrane receptor protein tyrosine kinase signaling pathway" evidence=ISS] Pfam:PF00560 InterPro:IPR000719 Pfam:PF00…	4.00E-46
chr6.CM0055.39.3	99.1.1.97	KO:K00870	dme:CG5974-PA	Dmel_CG5974; CG5974 gene product from transcript CG5974-RA [EC:2.7.1.37] [KO:K00870]	1.00E-13				NORK_PEA	ATP-binding;Coiledcoil;Kinase;Leucine-richrepeat;Membrane;Nodulation;Nucleotide-binding;Repeat;Serine/threonine-proteinkinase;Signal;Transferase;Transmembrane,Nodulation receptor kinase precursor (EC 2.7.1.-).	3.00E-24	GO_ID:34125	TAIR|gene:2161307 SPTR:Q9LVM0 symbol:AT5G58300.1 [GO:0016301 "kinase activity" evidence=ISS] [GO:0004674 "protein serine/threonine kinase activity" evidence=ISS] [GO:0005524 "ATP binding" evidence=ISS] [GO:0006468 "protein amino acid phosphorylation" evidence=ISS] [GO:0007169 "transmembrane receptor protein tyrosine kinase signaling pathway" evidence=ISS] Pfam:PF00560 InterPro:IPR000719 Pfam:PF00…	4.00E-46
Ljwgs_008612.1	1.9.4.15	E2.7.1.- [EC:2.7.1.-] [COG:COG0515 COG1493]	ath:At5g02290	T1E22.50; protein kinase, putative [EC:2.7.1.37] [KO:K00870]	4.00E-44	YAR019c	COG0515	3.00E-22	NORK_MEDTR	ATP-binding;Coiledcoil;Kinase;Leucine-richrepeat;Membrane;Nodulation;Nucleotide-binding;Repeat;Serine/threonine-proteinkinase;Signal;Transferase;Transmembrane,Nodulation receptor kinase precursor (EC 2.7.1.-) (Does not make infections protein 2) (Symbiosis receptor-like kinase) (MtSYMRK).	2.00E-51	GO_ID:47094	TAIR|gene:2046727 SPTR:O80461 symbol:AT2G23450.1 [GO:0016301 "kinase activity" evidence=ISS] [GO:0008372 "cellular component unknown" evidence=ND] InterPro:IPR000719 InterPro:IPR008271 EMBL:AC003040 Pfam:PF00069 Prosite:PS00108 InterPro:IPR003006 InterPro:IPR002016 InterPro:IPR006210 InterPro:IPR006209 Prosite:PS00107 SMART:SM00181 PROSITE:PS01186 ProDom:PD000001 PROSITE:PS50011 PROSITE:PS00435 P…	8.00E-129
Ljwgs_008612.1	1.7.8.19	WAAY, rfaY lipopolysaccharide core biosynthesis protein RFAY [EC:2.7.-.-] [COG:COG0515]	ath:At5g02290	T1E22.50; protein kinase, putative [EC:2.7.1.37] [KO:K00870]	4.00E-44	YAR019c	COG0515	3.00E-22	NORK_MEDTR	ATP-binding;Coiledcoil;Kinase;Leucine-richrepeat;Membrane;Nodulation;Nucleotide-binding;Repeat;Serine/threonine-proteinkinase;Signal;Transferase;Transmembrane,Nodulation receptor kinase precursor (EC 2.7.1.-) (Does not make infections protein 2) (Symbiosis receptor-like kinase) (MtSYMRK).	2.00E-51	GO_ID:47094	TAIR|gene:2046727 SPTR:O80461 symbol:AT2G23450.1 [GO:0016301 "kinase activity" evidence=ISS] [GO:0008372 "cellular component unknown" evidence=ND] InterPro:IPR000719 InterPro:IPR008271 EMBL:AC003040 Pfam:PF00069 Prosite:PS00108 InterPro:IPR003006 InterPro:IPR002016 InterPro:IPR006210 InterPro:IPR006209 Prosite:PS00107 SMART:SM00181 PROSITE:PS01186 ProDom:PD000001 PROSITE:PS50011 PROSITE:PS00435 P…	8.00E-129
Ljwgs_008612.1	1.1.17.19	E2.7.1.- [EC:2.7.1.-] [COG:COG0515 COG1493]	ath:At5g02290	T1E22.50; protein kinase, putative [EC:2.7.1.37] [KO:K00870]	4.00E-44	YAR019c	COG0515	3.00E-22	NORK_MEDTR	ATP-binding;Coiledcoil;Kinase;Leucine-richrepeat;Membrane;Nodulation;Nucleotide-binding;Repeat;Serine/threonine-proteinkinase;Signal;Transferase;Transmembrane,Nodulation receptor kinase precursor (EC 2.7.1.-) (Does not make infections protein 2) (Symbiosis receptor-like kinase) (MtSYMRK).	2.00E-51	GO_ID:47094	TAIR|gene:2046727 SPTR:O80461 symbol:AT2G23450.1 [GO:0016301 "kinase activity" evidence=ISS] [GO:0008372 "cellular component unknown" evidence=ND] InterPro:IPR000719 InterPro:IPR008271 EMBL:AC003040 Pfam:PF00069 Prosite:PS00108 InterPro:IPR003006 InterPro:IPR002016 InterPro:IPR006210 InterPro:IPR006209 Prosite:PS00107 SMART:SM00181 PROSITE:PS01186 ProDom:PD000001 PROSITE:PS50011 PROSITE:PS00435 P…	8.00E-129
Ljwgs_008612.1	1.11.16.8	E2.7.1.- [EC:2.7.1.-] [COG:COG0515 COG1493]	ath:At5g02290	T1E22.50; protein kinase, putative [EC:2.7.1.37] [KO:K00870]	4.00E-44	YAR019c	COG0515	3.00E-22	NORK_MEDTR	ATP-binding;Coiledcoil;Kinase;Leucine-richrepeat;Membrane;Nodulation;Nucleotide-binding;Repeat;Serine/threonine-proteinkinase;Signal;Transferase;Transmembrane,Nodulation receptor kinase precursor (EC 2.7.1.-) (Does not make infections protein 2) (Symbiosis receptor-like kinase) (MtSYMRK).	2.00E-51	GO_ID:47094	TAIR|gene:2046727 SPTR:O80461 symbol:AT2G23450.1 [GO:0016301 "kinase activity" evidence=ISS] [GO:0008372 "cellular component unknown" evidence=ND] InterPro:IPR000719 InterPro:IPR008271 EMBL:AC003040 Pfam:PF00069 Prosite:PS00108 InterPro:IPR003006 InterPro:IPR002016 InterPro:IPR006210 InterPro:IPR006209 Prosite:PS00107 SMART:SM00181 PROSITE:PS01186 ProDom:PD000001 PROSITE:PS50011 PROSITE:PS00435 P…	8.00E-129
Ljwgs_008612.1	4.2.4	Cell cycle [CLASS:04110] [PATH:hsa04110] [COG:COG0515]	ath:At5g02290	T1E22.50; protein kinase, putative [EC:2.7.1.37] [KO:K00870]	4.00E-44	YAR019c	COG0515	3.00E-22	NORK_MEDTR	ATP-binding;Coiledcoil;Kinase;Leucine-richrepeat;Membrane;Nodulation;Nucleotide-binding;Repeat;Serine/threonine-proteinkinase;Signal;Transferase;Transmembrane,Nodulation receptor kinase precursor (EC 2.7.1.-) (Does not make infections protein 2) (Symbiosis receptor-like kinase) (MtSYMRK).	2.00E-51	GO_ID:47094	TAIR|gene:2046727 SPTR:O80461 symbol:AT2G23450.1 [GO:0016301 "kinase activity" evidence=ISS] [GO:0008372 "cellular component unknown" evidence=ND] InterPro:IPR000719 InterPro:IPR008271 EMBL:AC003040 Pfam:PF00069 Prosite:PS00108 InterPro:IPR003006 InterPro:IPR002016 InterPro:IPR006210 InterPro:IPR006209 Prosite:PS00107 SMART:SM00181 PROSITE:PS01186 ProDom:PD000001 PROSITE:PS50011 PROSITE:PS00435 P…	8.00E-129
Ljwgs_062527.1	3.3.10.117	BMPR1 bone morphogenetic protein receptor, type I [EC:2.7.1.37]	hsa:984	CDC2L1; cell division cycle 2-like 1 (PITSLRE proteins) [EC:2.7.1.37] [KO:K00870]	3.00E-25	YPR161c	COG0515	2.00E-13	CD2L1_HUMAN	Alternativeinitiation;Alternativesplicing;Apoptosis;ATP-binding;Cellcycle;Kinase;Nuclearprotein;Nucleotide-binding;Phosphorylation;Serine/threonine-proteinkinase;Transferase,PITSLRE serine/threonine-protein kinase CDC2L1 (EC 2.7.1.37) (Galactosyltransferase-associated protein kinase p58/GTA) (Cell division cycle 2-like protein kinase 1) (CLK-1) (CDK11) (p58 CLK-1).	2.00E-25	GO_ID:45017	TAIR|gene:2008594 SPTR:Q9CAG1 symbol:AT1G67580.1 [GO:0008372 "cellular component unknown" evidence=ND] [GO:0016301 "kinase activity" evidence=ISS] InterPro:IPR000719 InterPro:IPR002290 InterPro:IPR008271 Pfam:PF00069 Prosite:PS00108 ProDom:PD000001 PROSITE:PS50011 SMART:SM00220 HSSP:P24941 EMBL:AC011020 EMBL:AY062677 PIR:D96699 SPTR:Q9CAG1	1.00E-67
chr6.CM0041.7	1.5.9.24	E2.1.1.43 histone-lysine N-methyltransferase [EC:2.1.1.43] [GO:0018024]	mmu:18193	Nsd1; nuclear receptor-binding SET-domain protein 1 [EC:2.1.1.43] [KO:K05302]	5.00E-34	YJL168c	COG2940	9.00E-28	NSD1_MOUSE	Activator;Chromatinregulator;Developmentalprotein;Metal-binding;Methyltransferase;Nuclearprotein;Receptor;Repeat;Repressor;Transcription;Transcriptionregulation;Transferase;Zinc;Zinc-finger,Histone-lysine N-methyltransferase, H3 lysine-36 and H4 lysine-20 specific (EC 2.1.1.43) (H3-K36-HMTase) (H4-K20-HMTase) (Nuclear receptor binding SET domain containing protein 1) (NR-binding SET domain contai…	3.00E-34	GO_ID:54384	TAIR|gene:2080461 SPTR:Q9M1X9 symbol:AT3G59960.1 [GO:0000004 "biological process unknown" evidence=ND] [GO:0005554 "molecular function unknown" evidence=ND] [GO:0008372 "cellular component unknown" evidence=ND] Pfam:PF00856 InterPro:IPR003616 InterPro:IPR001214 GO:GO:0005634 SMART:SM00317 PROSITE:PS50280 InterPro:IPR006560 SMART:SM00570 SMART:SM00508 PROSITE:PS50868 EMBL:AL138647 PIR:T47820 SPTR:…	2.00E-44
chr1.CM0289.55	3.3.10.117	BMPR1 bone morphogenetic protein receptor, type I [EC:2.7.1.37]	ath:At5g03730	F17C15.150; SERINE/THREONINE-PROTEIN KINASE CTR1 [EC:2.7.1.37] [KO:K00870]	2.00E-167	YAR019c	COG0515	5.00E-29	CTR1_ARATH	ATP-binding;Ethylenesignalingpathway;Kinase;Nucleotide-binding;Serine/threonine-proteinkinase;Transferase,Serine/threonine-protein kinase CTR1 (EC 2.7.1.37).	1.00E-167	GO_ID:50433	TAIR|gene:2135956 SPTR:Q9STU7 symbol:AT4G24480.1 [GO:0008372 "cellular component unknown" evidence=ND] [GO:0016301 "kinase activity" evidence=ISS] InterPro:IPR000719 InterPro:IPR008271 INTERPRO:IPR001245 Prosite:PS00108 Prosite:PS00107 PRINTS:PR00109 ProDom:PD000001 PROSITE:PS50011 HSSP:P08581 EMBL:AL078637 EMBL:AL161561 PIR:T09911 SPTR:Q9STU7	0
Ljwgs_026683.1	99.1.3.2.768	ZN363_HUMAN							ZN363_HUMAN	Metal-binding;Zinc;Zinc-finger,RING finger and CHY zinc finger domain containing protein 1 (Zinc finger protein 363) (CH-rich interacting match with PLAG1) (Androgen receptor N-terminal-interacting protein).	3.00E-44	GO_ID:33995	TAIR|gene:2089677 SPTR:Q8LPQ5 symbol:EMB2454 "EMBRYO DEFECTIVE 2454" [GO:0005515 "protein binding" evidence=ISS] [GO:0008270 "zinc ion binding" evidence=ISS] InterPro:IPR001841 Pfam:PF00097 InterPro:IPR000194 InterPro:IPR008913 Pfam:PF05495 PROSITE:PS50089 SMART:SM00184 PROSITE:PS00152 EMBL:AY094471 EMBL:BT005819 SPTR:Q8LPQ5	9.00E-172
Ljwgs_026683.1	99.1.4.3194	GO_ID:33995							ZN363_HUMAN	Metal-binding;Zinc;Zinc-finger,RING finger and CHY zinc finger domain containing protein 1 (Zinc finger protein 363) (CH-rich interacting match with PLAG1) (Androgen receptor N-terminal-interacting protein).	3.00E-44	GO_ID:33995	TAIR|gene:2089677 SPTR:Q8LPQ5 symbol:EMB2454 "EMBRYO DEFECTIVE 2454" [GO:0005515 "protein binding" evidence=ISS] [GO:0008270 "zinc ion binding" evidence=ISS] InterPro:IPR001841 Pfam:PF00097 InterPro:IPR000194 InterPro:IPR008913 Pfam:PF05495 PROSITE:PS50089 SMART:SM00184 PROSITE:PS00152 EMBL:AY094471 EMBL:BT005819 SPTR:Q8LPQ5	9.00E-172
Ljwgs_018908.1	3.3.3.19.24	TRPA1, ANKTM1 transient receptor potential cation channel, subfamily A, member 1	hsa:8989	TRPA1; transient receptor potential cation channel, subfamily A, member 1 [KO:K04984]	6.00E-09				CSKI1_HUMAN	ANKrepeat;Repeat;SH3domain,Caskin-1 (CASK-interacting protein 1).	2.00E-11	GO_ID:52451	TAIR|gene:2128735 SPTR:Q9ZT78 symbol:AT4G03500.1 [GO:0005515 "protein binding" evidence=ISS] InterPro:IPR002110 Pfam:PF00023 PRINTS:PR01415 SMART:SM00248 PROSITE:PS50297 PROSITE:PS50088 HSSP:O75832 EMBL:AF071527 EMBL:AL161497 PIR:D85044 SPTR:Q9ZT78	2.00E-65
chr1.CM0113.80	3.3.3.6.13	GRIF glutamate receptor, ionotropic, other eukaryote	ath:At1g42540	T8D8.1; glutamate receptor family protein (GLR3.3) [KO:K05387]	0				GLR33_ARATH	Glycoprotein;Iontransport;Ionicchannel;Membrane;Multigenefamily;Receptor;Signal;Transmembrane;Transport,Glutamate receptor 3.3 precursor (Ligand-gated ion channel 3.3).	0	GO_ID:17743	TAIR|gene:2206094 SPTR:Q9C8E7 symbol:AT1G42540.1 [GO:0006874 "calcium ion homeostasis" evidence=NAS] [GO:0009416 "response to light stimulus" evidence=NAS] InterPro:IPR002455 InterPro:IPR001828 InterPro:IPR001320 InterPro:IPR001311 Pfam:PF01094 Pfam:PF00060 SMART:SM00079 PRINTS:PR01176 EMBL:AC025815 PIR:C96495 SPTR:Q9C8E7	0
chr4.CM0087.38	1.9.4.15	E2.7.1.- [EC:2.7.1.-] [COG:COG0515 COG1493]	ath:At4g28490	F20O9.180; leucine-rich repeat transmembrane protein kinase, putative [EC:2.7.1.37] [KO:K00870]	9.00E-99	BS_yloP_1	COG0515	2.00E-22	BRL2_ARATH	ATP-binding;Glycoprotein;Kinase;Leucine-richrepeat;Membrane;Nucleotide-binding;Receptor;Repeat;Serine/threonine-proteinkinase;Signal;Transferase;Transmembrane,Serine/threonine-protein kinase BRI1-like 2 precursor (EC 2.7.1.37) (BRASSINOSTEROID INSENSITIVE 1-like protein 2) (Protein VASCULAR HIGHWAY 1).	4.00E-132	GO_ID:42511	TAIR|gene:2041149 SPTR:Q9ZPS9 symbol:AT2G01950.1 [GO:0004674 "protein serine/threonine kinase activity" evidence=ISS] [GO:0005524 "ATP binding" evidence=ISS] [GO:0006468 "protein amino acid phosphorylation" evidence=ISS] [GO:0007169 "transmembrane receptor protein tyrosine kinase signaling pathway" evidence=ISS] Pfam:PF00560 InterPro:IPR000719 InterPro:IPR008271 Pfam:PF00069 Prosite:PS00108 Inter…	1.00E-132
chr4.CM0087.38	1.7.8.19	WAAY, rfaY lipopolysaccharide core biosynthesis protein RFAY [EC:2.7.-.-] [COG:COG0515]	ath:At4g28490	F20O9.180; leucine-rich repeat transmembrane protein kinase, putative [EC:2.7.1.37] [KO:K00870]	9.00E-99	BS_yloP_1	COG0515	2.00E-22	BRL2_ARATH	ATP-binding;Glycoprotein;Kinase;Leucine-richrepeat;Membrane;Nucleotide-binding;Receptor;Repeat;Serine/threonine-proteinkinase;Signal;Transferase;Transmembrane,Serine/threonine-protein kinase BRI1-like 2 precursor (EC 2.7.1.37) (BRASSINOSTEROID INSENSITIVE 1-like protein 2) (Protein VASCULAR HIGHWAY 1).	4.00E-132	GO_ID:42511	TAIR|gene:2041149 SPTR:Q9ZPS9 symbol:AT2G01950.1 [GO:0004674 "protein serine/threonine kinase activity" evidence=ISS] [GO:0005524 "ATP binding" evidence=ISS] [GO:0006468 "protein amino acid phosphorylation" evidence=ISS] [GO:0007169 "transmembrane receptor protein tyrosine kinase signaling pathway" evidence=ISS] Pfam:PF00560 InterPro:IPR000719 InterPro:IPR008271 Pfam:PF00069 Prosite:PS00108 Inter…	1.00E-132
chr4.CM0087.38	1.1.17.19	E2.7.1.- [EC:2.7.1.-] [COG:COG0515 COG1493]	ath:At4g28490	F20O9.180; leucine-rich repeat transmembrane protein kinase, putative [EC:2.7.1.37] [KO:K00870]	9.00E-99	BS_yloP_1	COG0515	2.00E-22	BRL2_ARATH	ATP-binding;Glycoprotein;Kinase;Leucine-richrepeat;Membrane;Nucleotide-binding;Receptor;Repeat;Serine/threonine-proteinkinase;Signal;Transferase;Transmembrane,Serine/threonine-protein kinase BRI1-like 2 precursor (EC 2.7.1.37) (BRASSINOSTEROID INSENSITIVE 1-like protein 2) (Protein VASCULAR HIGHWAY 1).	4.00E-132	GO_ID:42511	TAIR|gene:2041149 SPTR:Q9ZPS9 symbol:AT2G01950.1 [GO:0004674 "protein serine/threonine kinase activity" evidence=ISS] [GO:0005524 "ATP binding" evidence=ISS] [GO:0006468 "protein amino acid phosphorylation" evidence=ISS] [GO:0007169 "transmembrane receptor protein tyrosine kinase signaling pathway" evidence=ISS] Pfam:PF00560 InterPro:IPR000719 InterPro:IPR008271 Pfam:PF00069 Prosite:PS00108 Inter…	1.00E-132
chr4.CM0087.38	3.3.10.117	BMPR1 bone morphogenetic protein receptor, type I [EC:2.7.1.37]	ath:At4g28490	F20O9.180; leucine-rich repeat transmembrane protein kinase, putative [EC:2.7.1.37] [KO:K00870]	9.00E-99	BS_yloP_1	COG0515	2.00E-22	BRL2_ARATH	ATP-binding;Glycoprotein;Kinase;Leucine-richrepeat;Membrane;Nucleotide-binding;Receptor;Repeat;Serine/threonine-proteinkinase;Signal;Transferase;Transmembrane,Serine/threonine-protein kinase BRI1-like 2 precursor (EC 2.7.1.37) (BRASSINOSTEROID INSENSITIVE 1-like protein 2) (Protein VASCULAR HIGHWAY 1).	4.00E-132	GO_ID:42511	TAIR|gene:2041149 SPTR:Q9ZPS9 symbol:AT2G01950.1 [GO:0004674 "protein serine/threonine kinase activity" evidence=ISS] [GO:0005524 "ATP binding" evidence=ISS] [GO:0006468 "protein amino acid phosphorylation" evidence=ISS] [GO:0007169 "transmembrane receptor protein tyrosine kinase signaling pathway" evidence=ISS] Pfam:PF00560 InterPro:IPR000719 InterPro:IPR008271 Pfam:PF00069 Prosite:PS00108 Inter…	1.00E-132
chr4.CM0087.38	1.11.16.8	E2.7.1.- [EC:2.7.1.-] [COG:COG0515 COG1493]	ath:At4g28490	F20O9.180; leucine-rich repeat transmembrane protein kinase, putative [EC:2.7.1.37] [KO:K00870]	9.00E-99	BS_yloP_1	COG0515	2.00E-22	BRL2_ARATH	ATP-binding;Glycoprotein;Kinase;Leucine-richrepeat;Membrane;Nucleotide-binding;Receptor;Repeat;Serine/threonine-proteinkinase;Signal;Transferase;Transmembrane,Serine/threonine-protein kinase BRI1-like 2 precursor (EC 2.7.1.37) (BRASSINOSTEROID INSENSITIVE 1-like protein 2) (Protein VASCULAR HIGHWAY 1).	4.00E-132	GO_ID:42511	TAIR|gene:2041149 SPTR:Q9ZPS9 symbol:AT2G01950.1 [GO:0004674 "protein serine/threonine kinase activity" evidence=ISS] [GO:0005524 "ATP binding" evidence=ISS] [GO:0006468 "protein amino acid phosphorylation" evidence=ISS] [GO:0007169 "transmembrane receptor protein tyrosine kinase signaling pathway" evidence=ISS] Pfam:PF00560 InterPro:IPR000719 InterPro:IPR008271 Pfam:PF00069 Prosite:PS00108 Inter…	1.00E-132
chr4.CM0087.38	4.2.4	Cell cycle [CLASS:04110] [PATH:hsa04110] [COG:COG0515]	ath:At4g28490	F20O9.180; leucine-rich repeat transmembrane protein kinase, putative [EC:2.7.1.37] [KO:K00870]	9.00E-99	BS_yloP_1	COG0515	2.00E-22	BRL2_ARATH	ATP-binding;Glycoprotein;Kinase;Leucine-richrepeat;Membrane;Nucleotide-binding;Receptor;Repeat;Serine/threonine-proteinkinase;Signal;Transferase;Transmembrane,Serine/threonine-protein kinase BRI1-like 2 precursor (EC 2.7.1.37) (BRASSINOSTEROID INSENSITIVE 1-like protein 2) (Protein VASCULAR HIGHWAY 1).	4.00E-132	GO_ID:42511	TAIR|gene:2041149 SPTR:Q9ZPS9 symbol:AT2G01950.1 [GO:0004674 "protein serine/threonine kinase activity" evidence=ISS] [GO:0005524 "ATP binding" evidence=ISS] [GO:0006468 "protein amino acid phosphorylation" evidence=ISS] [GO:0007169 "transmembrane receptor protein tyrosine kinase signaling pathway" evidence=ISS] Pfam:PF00560 InterPro:IPR000719 InterPro:IPR008271 Pfam:PF00069 Prosite:PS00108 Inter…	1.00E-132
chr4.CM0087.38	3.2.2.1	Protein kinase [EC:2.7.1.37]	ath:At4g28490	F20O9.180; leucine-rich repeat transmembrane protein kinase, putative [EC:2.7.1.37] [KO:K00870]	9.00E-99	BS_yloP_1	COG0515	2.00E-22	BRL2_ARATH	ATP-binding;Glycoprotein;Kinase;Leucine-richrepeat;Membrane;Nucleotide-binding;Receptor;Repeat;Serine/threonine-proteinkinase;Signal;Transferase;Transmembrane,Serine/threonine-protein kinase BRI1-like 2 precursor (EC 2.7.1.37) (BRASSINOSTEROID INSENSITIVE 1-like protein 2) (Protein VASCULAR HIGHWAY 1).	4.00E-132	GO_ID:42511	TAIR|gene:2041149 SPTR:Q9ZPS9 symbol:AT2G01950.1 [GO:0004674 "protein serine/threonine kinase activity" evidence=ISS] [GO:0005524 "ATP binding" evidence=ISS] [GO:0006468 "protein amino acid phosphorylation" evidence=ISS] [GO:0007169 "transmembrane receptor protein tyrosine kinase signaling pathway" evidence=ISS] Pfam:PF00560 InterPro:IPR000719 InterPro:IPR008271 Pfam:PF00069 Prosite:PS00108 Inter…	1.00E-132
Ljwgs_023249.1	3.3.10.117	BMPR1 bone morphogenetic protein receptor, type I [EC:2.7.1.37]	ath:At4g28490	F20O9.180; leucine-rich repeat transmembrane protein kinase, putative [EC:2.7.1.37] [KO:K00870]	5.00E-46				EXS_ARATH	ATP-binding;Kinase;Leucine-richrepeat;Meiosis;Membrane;Nucleotide-binding;Phosphorylation;Receptor;Repeat;Serine/threonine-proteinkinase;Signal;Transferase;Transmembrane,Leucine-rich repeat receptor protein kinase EXS precursor (EC 2.7.1.37) (Extra sporogenous cells protein) (EXCESS MICROSPOROCYTES1 protein).	2.00E-48	GO_ID:31826	TAIR|gene:2098266 SPTR:Q9SCT4 symbol:AT3G51740.1 [GO:0016301 "kinase activity" evidence=ISS] [GO:0004674 "protein serine/threonine kinase activity" evidence=ISS] [GO:0005524 "ATP binding" evidence=ISS] [GO:0006468 "protein amino acid phosphorylation" evidence=ISS] [GO:0007169 "transmembrane receptor protein tyrosine kinase signaling pathway" evidence=ISS] Pfam:PF00560 InterPro:IPR000719 InterPro:…	8.00E-148
Ljwgs_023249.1	3.2.2.1	Protein kinase [EC:2.7.1.37]	ath:At4g28490	F20O9.180; leucine-rich repeat transmembrane protein kinase, putative [EC:2.7.1.37] [KO:K00870]	5.00E-46				EXS_ARATH	ATP-binding;Kinase;Leucine-richrepeat;Meiosis;Membrane;Nucleotide-binding;Phosphorylation;Receptor;Repeat;Serine/threonine-proteinkinase;Signal;Transferase;Transmembrane,Leucine-rich repeat receptor protein kinase EXS precursor (EC 2.7.1.37) (Extra sporogenous cells protein) (EXCESS MICROSPOROCYTES1 protein).	2.00E-48	GO_ID:31826	TAIR|gene:2098266 SPTR:Q9SCT4 symbol:AT3G51740.1 [GO:0016301 "kinase activity" evidence=ISS] [GO:0004674 "protein serine/threonine kinase activity" evidence=ISS] [GO:0005524 "ATP binding" evidence=ISS] [GO:0006468 "protein amino acid phosphorylation" evidence=ISS] [GO:0007169 "transmembrane receptor protein tyrosine kinase signaling pathway" evidence=ISS] Pfam:PF00560 InterPro:IPR000719 InterPro:…	8.00E-148
gi62857017	3.3.10.117	BMPR1 bone morphogenetic protein receptor, type I [EC:2.7.1.37]	lma:LmjF07.0900	serine/threonine kinase, putative [EC:2.7.1.-] [KO:K07198]	4.00E-57	YDR477w_1	COG0515	4.00E-48	CPK15_ARATH	ATP-binding;Kinase;Nucleotide-binding;Serine/threonine-proteinkinase;Transferase,CBL-interacting serine/threonine-protein kinase 15 (EC 2.7.1.37) (Serine/threonine-protein kinase ATPK10) (SOS2-like protein kinase PKS3) (SOS-interacting protein 2) (SNF1-related kinase 3.1).	5.00E-94	GO_ID:54274	TAIR|gene:2179259 SPTR:Q8W1D5 symbol:AT5G25110.1 [GO:0016301 "kinase activity" evidence=ISS] InterPro:IPR000719 InterPro:IPR002290 InterPro:IPR008271 Pfam:PF00069 Prosite:PS00108 InterPro:IPR004041 Prosite:PS00107 Pfam:PF03822 ProDom:PD000001 PROSITE:PS50011 SMART:SM00220 HSSP:P49137 PROSITE:PS50816 EMBL:AF448226 SPTR:Q8W1D5	1.00E-130
chr3.TM0859.12	1.9.4.15	E2.7.1.- [EC:2.7.1.-] [COG:COG0515 COG1493]	ath:At5g02290	T1E22.50; protein kinase, putative [EC:2.7.1.37] [KO:K00870]	3.00E-22	YOR231w	COG0515	9.00E-13	SRK6_BRAOE	ATP-binding;Glycoprotein;Kinase;Membrane;Nucleotide-binding;Receptor;Self-incompatibility;Serine/threonine-proteinkinase;Signal;Transferase;Transmembrane,Putative serine/threonine-protein kinase receptor precursor (EC 2.7.1.37) (S-receptor kinase) (SRK).	1.00E-122	GO_ID:16809	TAIR|gene:2131683 SPTR:O81832 symbol:AT4G27290.1 [GO:0004672 "protein kinase activity" evidence=ISS] InterPro:IPR000719 InterPro:IPR008271 Prosite:PS00108 InterPro:IPR000742 InterPro:IPR003609 InterPro:IPR000858 InterPro:IPR001480 Pfam:PF01453 ProDom:PD000001 PROSITE:PS50011 PROSITE:PS50026 PROSITE:PS50948 HSSP:P00523 SMART:SM00473 Pfam:PF00954 SMART:SM00108 PROSITE:PS50927 EMBL:AL161566 EMBL:AL0…	5.00E-136
chr3.TM0859.12	1.7.8.19	WAAY, rfaY lipopolysaccharide core biosynthesis protein RFAY [EC:2.7.-.-] [COG:COG0515]	ath:At5g02290	T1E22.50; protein kinase, putative [EC:2.7.1.37] [KO:K00870]	3.00E-22	YOR231w	COG0515	9.00E-13	SRK6_BRAOE	ATP-binding;Glycoprotein;Kinase;Membrane;Nucleotide-binding;Receptor;Self-incompatibility;Serine/threonine-proteinkinase;Signal;Transferase;Transmembrane,Putative serine/threonine-protein kinase receptor precursor (EC 2.7.1.37) (S-receptor kinase) (SRK).	1.00E-122	GO_ID:16809	TAIR|gene:2131683 SPTR:O81832 symbol:AT4G27290.1 [GO:0004672 "protein kinase activity" evidence=ISS] InterPro:IPR000719 InterPro:IPR008271 Prosite:PS00108 InterPro:IPR000742 InterPro:IPR003609 InterPro:IPR000858 InterPro:IPR001480 Pfam:PF01453 ProDom:PD000001 PROSITE:PS50011 PROSITE:PS50026 PROSITE:PS50948 HSSP:P00523 SMART:SM00473 Pfam:PF00954 SMART:SM00108 PROSITE:PS50927 EMBL:AL161566 EMBL:AL0…	5.00E-136
chr3.TM0859.12	1.1.17.19	E2.7.1.- [EC:2.7.1.-] [COG:COG0515 COG1493]	ath:At5g02290	T1E22.50; protein kinase, putative [EC:2.7.1.37] [KO:K00870]	3.00E-22	YOR231w	COG0515	9.00E-13	SRK6_BRAOE	ATP-binding;Glycoprotein;Kinase;Membrane;Nucleotide-binding;Receptor;Self-incompatibility;Serine/threonine-proteinkinase;Signal;Transferase;Transmembrane,Putative serine/threonine-protein kinase receptor precursor (EC 2.7.1.37) (S-receptor kinase) (SRK).	1.00E-122	GO_ID:16809	TAIR|gene:2131683 SPTR:O81832 symbol:AT4G27290.1 [GO:0004672 "protein kinase activity" evidence=ISS] InterPro:IPR000719 InterPro:IPR008271 Prosite:PS00108 InterPro:IPR000742 InterPro:IPR003609 InterPro:IPR000858 InterPro:IPR001480 Pfam:PF01453 ProDom:PD000001 PROSITE:PS50011 PROSITE:PS50026 PROSITE:PS50948 HSSP:P00523 SMART:SM00473 Pfam:PF00954 SMART:SM00108 PROSITE:PS50927 EMBL:AL161566 EMBL:AL0…	5.00E-136
chr3.TM0859.12	3.3.10.117	BMPR1 bone morphogenetic protein receptor, type I [EC:2.7.1.37]	ath:At5g02290	T1E22.50; protein kinase, putative [EC:2.7.1.37] [KO:K00870]	3.00E-22	YOR231w	COG0515	9.00E-13	SRK6_BRAOE	ATP-binding;Glycoprotein;Kinase;Membrane;Nucleotide-binding;Receptor;Self-incompatibility;Serine/threonine-proteinkinase;Signal;Transferase;Transmembrane,Putative serine/threonine-protein kinase receptor precursor (EC 2.7.1.37) (S-receptor kinase) (SRK).	1.00E-122	GO_ID:16809	TAIR|gene:2131683 SPTR:O81832 symbol:AT4G27290.1 [GO:0004672 "protein kinase activity" evidence=ISS] InterPro:IPR000719 InterPro:IPR008271 Prosite:PS00108 InterPro:IPR000742 InterPro:IPR003609 InterPro:IPR000858 InterPro:IPR001480 Pfam:PF01453 ProDom:PD000001 PROSITE:PS50011 PROSITE:PS50026 PROSITE:PS50948 HSSP:P00523 SMART:SM00473 Pfam:PF00954 SMART:SM00108 PROSITE:PS50927 EMBL:AL161566 EMBL:AL0…	5.00E-136
chr3.TM0859.12	1.11.16.8	E2.7.1.- [EC:2.7.1.-] [COG:COG0515 COG1493]	ath:At5g02290	T1E22.50; protein kinase, putative [EC:2.7.1.37] [KO:K00870]	3.00E-22	YOR231w	COG0515	9.00E-13	SRK6_BRAOE	ATP-binding;Glycoprotein;Kinase;Membrane;Nucleotide-binding;Receptor;Self-incompatibility;Serine/threonine-proteinkinase;Signal;Transferase;Transmembrane,Putative serine/threonine-protein kinase receptor precursor (EC 2.7.1.37) (S-receptor kinase) (SRK).	1.00E-122	GO_ID:16809	TAIR|gene:2131683 SPTR:O81832 symbol:AT4G27290.1 [GO:0004672 "protein kinase activity" evidence=ISS] InterPro:IPR000719 InterPro:IPR008271 Prosite:PS00108 InterPro:IPR000742 InterPro:IPR003609 InterPro:IPR000858 InterPro:IPR001480 Pfam:PF01453 ProDom:PD000001 PROSITE:PS50011 PROSITE:PS50026 PROSITE:PS50948 HSSP:P00523 SMART:SM00473 Pfam:PF00954 SMART:SM00108 PROSITE:PS50927 EMBL:AL161566 EMBL:AL0…	5.00E-136
chr3.TM0859.12	4.2.4	Cell cycle [CLASS:04110] [PATH:hsa04110] [COG:COG0515]	ath:At5g02290	T1E22.50; protein kinase, putative [EC:2.7.1.37] [KO:K00870]	3.00E-22	YOR231w	COG0515	9.00E-13	SRK6_BRAOE	ATP-binding;Glycoprotein;Kinase;Membrane;Nucleotide-binding;Receptor;Self-incompatibility;Serine/threonine-proteinkinase;Signal;Transferase;Transmembrane,Putative serine/threonine-protein kinase receptor precursor (EC 2.7.1.37) (S-receptor kinase) (SRK).	1.00E-122	GO_ID:16809	TAIR|gene:2131683 SPTR:O81832 symbol:AT4G27290.1 [GO:0004672 "protein kinase activity" evidence=ISS] InterPro:IPR000719 InterPro:IPR008271 Prosite:PS00108 InterPro:IPR000742 InterPro:IPR003609 InterPro:IPR000858 InterPro:IPR001480 Pfam:PF01453 ProDom:PD000001 PROSITE:PS50011 PROSITE:PS50026 PROSITE:PS50948 HSSP:P00523 SMART:SM00473 Pfam:PF00954 SMART:SM00108 PROSITE:PS50927 EMBL:AL161566 EMBL:AL0…	5.00E-136
chr3.TM0859.12	3.2.2.1	Protein kinase [EC:2.7.1.37]	ath:At5g02290	T1E22.50; protein kinase, putative [EC:2.7.1.37] [KO:K00870]	3.00E-22	YOR231w	COG0515	9.00E-13	SRK6_BRAOE	ATP-binding;Glycoprotein;Kinase;Membrane;Nucleotide-binding;Receptor;Self-incompatibility;Serine/threonine-proteinkinase;Signal;Transferase;Transmembrane,Putative serine/threonine-protein kinase receptor precursor (EC 2.7.1.37) (S-receptor kinase) (SRK).	1.00E-122	GO_ID:16809	TAIR|gene:2131683 SPTR:O81832 symbol:AT4G27290.1 [GO:0004672 "protein kinase activity" evidence=ISS] InterPro:IPR000719 InterPro:IPR008271 Prosite:PS00108 InterPro:IPR000742 InterPro:IPR003609 InterPro:IPR000858 InterPro:IPR001480 Pfam:PF01453 ProDom:PD000001 PROSITE:PS50011 PROSITE:PS50026 PROSITE:PS50948 HSSP:P00523 SMART:SM00473 Pfam:PF00954 SMART:SM00108 PROSITE:PS50927 EMBL:AL161566 EMBL:AL0…	5.00E-136
chr1.TM0386.1	3.3.10.117	BMPR1 bone morphogenetic protein receptor, type I [EC:2.7.1.37]	lma:LmjF07.0900	serine/threonine kinase, putative [EC:2.7.1.-] [KO:K07198]	3.00E-59	YDR477w_1	COG0515	2.00E-47	CPK11_ARATH	ATP-binding;Kinase;Nucleotide-binding;Serine/threonine-proteinkinase;Transferase,CBL-interacting serine/threonine-protein kinase 11 (EC 2.7.1.37) (SOS2-like protein kinase PKS5) (SOS-interacting protein 4) (SNF1- related kinase 3.22).	5.00E-101	GO_ID:18229	TAIR|gene:2065780 SPTR:O22932 symbol:AT2G30360.1 [GO:0016301 "kinase activity" evidence=ISS] InterPro:IPR000719 InterPro:IPR002290 InterPro:IPR008271 Pfam:PF00069 Prosite:PS00108 InterPro:IPR004041 Prosite:PS00107 Pfam:PF03822 ProDom:PD000001 PROSITE:PS50011 SMART:SM00220 HSSP:P24941 PROSITE:PS50816 EMBL:AC002338 EMBL:AF295666 EMBL:AF339146 EMBL:AF370595 EMBL:AF428398 EMBL:BT002478 EMBL:BT006582 …	2.00E-101
Ljwgs_032346.1	3.3.10.117	BMPR1 bone morphogenetic protein receptor, type I [EC:2.7.1.37]	ath:At5g02290	T1E22.50; protein kinase, putative [EC:2.7.1.37] [KO:K00870]	8.00E-09				NAK_ARATH	ATP-binding;Kinase;Nucleotide-binding;Serine/threonine-proteinkinase;Transferase,Probable serine/threonine-protein kinase NAK (EC 2.7.1.37).	5.00E-09	GO_ID:7692	TAIR|gene:2157181 SPTR:Q9FGQ5 symbol:AT5G67280.1 [GO:0016301 "kinase activity" evidence=ISS] [GO:0004674 "protein serine/threonine kinase activity" evidence=ISS] [GO:0005524 "ATP binding" evidence=ISS] [GO:0006468 "protein amino acid phosphorylation" evidence=ISS] [GO:0007169 "transmembrane receptor protein tyrosine kinase signaling pathway" evidence=ISS] Pfam:PF00560 InterPro:IPR000719 Pfam:PF00…	3.00E-27
Ljwgs_032346.1	3.2.2.1	Protein kinase [EC:2.7.1.37]	ath:At5g02290	T1E22.50; protein kinase, putative [EC:2.7.1.37] [KO:K00870]	8.00E-09				NAK_ARATH	ATP-binding;Kinase;Nucleotide-binding;Serine/threonine-proteinkinase;Transferase,Probable serine/threonine-protein kinase NAK (EC 2.7.1.37).	5.00E-09	GO_ID:7692	TAIR|gene:2157181 SPTR:Q9FGQ5 symbol:AT5G67280.1 [GO:0016301 "kinase activity" evidence=ISS] [GO:0004674 "protein serine/threonine kinase activity" evidence=ISS] [GO:0005524 "ATP binding" evidence=ISS] [GO:0006468 "protein amino acid phosphorylation" evidence=ISS] [GO:0007169 "transmembrane receptor protein tyrosine kinase signaling pathway" evidence=ISS] Pfam:PF00560 InterPro:IPR000719 Pfam:PF00…	3.00E-27
Ljwgs_020399.1	3.3.10.117	BMPR1 bone morphogenetic protein receptor, type I [EC:2.7.1.37]	ath:At5g03730	F17C15.150; SERINE/THREONINE-PROTEIN KINASE CTR1 [EC:2.7.1.37] [KO:K00870]	6.00E-31				CTR1_ARATH	ATP-binding;Ethylenesignalingpathway;Kinase;Nucleotide-binding;Serine/threonine-proteinkinase;Transferase,Serine/threonine-protein kinase CTR1 (EC 2.7.1.37).	3.00E-31	GO_ID:42683	TAIR|gene:2027793 SPTR:Q9C9U5 symbol:AT1G73660.1 [GO:0016301 "kinase activity" evidence=ISS] InterPro:IPR000719 InterPro:IPR008271 INTERPRO:IPR001245 InterPro:IPR003903 Prosite:PS00108 Prosite:PS00107 PRINTS:PR00109 ProDom:PD000001 PROSITE:PS50011 SMART:SM00726 PROSITE:PS50330 HSSP:P08581 EMBL:AC012679 PIR:F96763 SPTR:Q9C9U5	4.00E-48
Ljwgs_015483.2	3.3.3.6.13	GRIF glutamate receptor, ionotropic, other eukaryote	ath:At1g42540	T8D8.1; glutamate receptor family protein (GLR3.3) [KO:K05387]	1.00E-55				GLR33_ARATH	Glycoprotein;Iontransport;Ionicchannel;Membrane;Multigenefamily;Receptor;Signal;Transmembrane;Transport,Glutamate receptor 3.3 precursor (Ligand-gated ion channel 3.3).	7.00E-56	GO_ID:17743	TAIR|gene:2206094 SPTR:Q9C8E7 symbol:AT1G42540.1 [GO:0006874 "calcium ion homeostasis" evidence=NAS] [GO:0009416 "response to light stimulus" evidence=NAS] InterPro:IPR002455 InterPro:IPR001828 InterPro:IPR001320 InterPro:IPR001311 Pfam:PF01094 Pfam:PF00060 SMART:SM00079 PRINTS:PR01176 EMBL:AC025815 PIR:C96495 SPTR:Q9C8E7	3.00E-56
chr3.CM0282.16	3.3.10.117	BMPR1 bone morphogenetic protein receptor, type I [EC:2.7.1.37]	hsa:112858	TP53RK; TP53 regulating kinase [EC:2.7.1.37] [KO:K00870]	3.00E-49	APE1136	COG3642	2.00E-30	PRPK_HUMAN	ATP-binding;Kinase;Nuclearprotein;Nucleotide-binding;Polymorphism;Serine/threonine-proteinkinase;Transferase,TP53-regulating kinase (EC 2.7.1.37) (p53-related protein kinase) (Nori-2).	2.00E-49	GO_ID:18468	UNIPROT|Q96S44 SPTR:Q96S44 symbol:PRPK_HUMAN "TP53-regulating kinase" [GO:0005515 "protein binding" evidence=IPI] InterPro:IPR000719 InterPro:IPR008271 InterPro:IPR005824 EMBL:AL031055 EMBL:AB017505 Prosite:PS00107 Pfam:PF00467 InterPro:IPR011009 ProDom:PD000001 PROSITE:PS50011 PROSITE:PS00109 EMBL:AB065434 EMBL:BC009727 EMBL:BC010637 Genew:HGNC:16197 SPTR:Q96S44	7.00E-50
Ljwgs_100214.1	3.3.10.117	BMPR1 bone morphogenetic protein receptor, type I [EC:2.7.1.37]	ath:At4g13020	F25G13.110; serine/threonine protein kinase (MHK) [EC:2.7.1.37] [KO:K00870]	8.00E-18				MHK_ARATH	Alternativesplicing;ATP-binding;Kinase;Nucleotide-binding;Serine/threonine-proteinkinase;Transferase,Serine/threonine-protein kinase MHK (EC 2.7.1.37).	4.00E-18	GO_ID:39096	MGI|MGI:1934157 SPTR:Q9JKV2 symbol:Ick "intestinal cell kinase" [GO:0004674 "protein serine/threonine kinase activity" evidence=IDA] [GO:0007165 "signal transduction" evidence=TAS] [GO:0008372 "cellular component unknown" evidence=ND] InterPro:IPR000719 InterPro:IPR002290 MGI:MGI:1934157 InterPro:IPR008271 Pfam:PF00069 INTERPRO:IPR001245 Prosite:PS00108 Prosite:PS00107 GO:GO:0005737 ProDom:PD0000…	2.00E-13
chr1.CM0121.10	3.3.10.117	BMPR1 bone morphogenetic protein receptor, type I [EC:2.7.1.37]	ath:At5g03730	F17C15.150; SERINE/THREONINE-PROTEIN KINASE CTR1 [EC:2.7.1.37] [KO:K00870]	3.00E-15	YJL095w	COG0515	1.00E-10	TNI3K_RAT	ANKrepeat;ATP-binding;Coiledcoil;Kinase;Lipoprotein;Magnesium;Metal-binding;Myristate;Nuclearprotein;Nucleotide-binding;Phosphorylation;Repeat;Serine/threonine-proteinkinase;Transferase,Serine/threonine-protein kinase TNNI3K (EC 2.7.1.37) (TNNI3- interacting kinase) (Cardiac ankyrin repeat kinase).	1.00E-15	GO_ID:33459	TAIR|gene:3439158 SPTR:Q8RWL6 symbol:AT4G35780.1 [GO:0004672 "protein kinase activity" evidence=ISS] InterPro:IPR000719 InterPro:IPR002912 InterPro:IPR008271 INTERPRO:IPR001245 Prosite:PS00108 Pfam:PF01842 PRINTS:PR00109 ProDom:PD000001 SMART:SM00219 PROSITE:PS50011 GO:GO:0008152 HSSP:P41240 EMBL:AY093017 EMBL:AY128938 SPTR:Q8RWL6	2.00E-29
Ljwgs_135673.1	1.9.4.15	E2.7.1.- [EC:2.7.1.-] [COG:COG0515 COG1493]	ath:At4g28490	F20O9.180; leucine-rich repeat transmembrane protein kinase, putative [EC:2.7.1.37] [KO:K00870]	4.00E-32	BH2504_1	COG0515	7.00E-11	EXS_ARATH	ATP-binding;Kinase;Leucine-richrepeat;Meiosis;Membrane;Nucleotide-binding;Phosphorylation;Receptor;Repeat;Serine/threonine-proteinkinase;Signal;Transferase;Transmembrane,Leucine-rich repeat receptor protein kinase EXS precursor (EC 2.7.1.37) (Extra sporogenous cells protein) (EXCESS MICROSPOROCYTES1 protein).	1.00E-42	GO_ID:43714	TAIR|gene:3441185 SPTR:Q9ASS4 symbol:AT5G48380.1 [GO:0004672 "protein kinase activity" evidence=ISS] [GO:0005515 "protein binding" evidence=ISS] Pfam:PF00560 InterPro:IPR000719 Pfam:PF00069 InterPro:IPR001611 InterPro:IPR007090 ProDom:PD000001 PROSITE:PS50011 PRINTS:PR00019 EMBL:AF367312 EMBL:AY074386 SPTR:Q9ASS4	4.00E-96
Ljwgs_135673.1	1.7.8.19	WAAY, rfaY lipopolysaccharide core biosynthesis protein RFAY [EC:2.7.-.-] [COG:COG0515]	ath:At4g28490	F20O9.180; leucine-rich repeat transmembrane protein kinase, putative [EC:2.7.1.37] [KO:K00870]	4.00E-32	BH2504_1	COG0515	7.00E-11	EXS_ARATH	ATP-binding;Kinase;Leucine-richrepeat;Meiosis;Membrane;Nucleotide-binding;Phosphorylation;Receptor;Repeat;Serine/threonine-proteinkinase;Signal;Transferase;Transmembrane,Leucine-rich repeat receptor protein kinase EXS precursor (EC 2.7.1.37) (Extra sporogenous cells protein) (EXCESS MICROSPOROCYTES1 protein).	1.00E-42	GO_ID:43714	TAIR|gene:3441185 SPTR:Q9ASS4 symbol:AT5G48380.1 [GO:0004672 "protein kinase activity" evidence=ISS] [GO:0005515 "protein binding" evidence=ISS] Pfam:PF00560 InterPro:IPR000719 Pfam:PF00069 InterPro:IPR001611 InterPro:IPR007090 ProDom:PD000001 PROSITE:PS50011 PRINTS:PR00019 EMBL:AF367312 EMBL:AY074386 SPTR:Q9ASS4	4.00E-96
Ljwgs_135673.1	1.1.17.19	E2.7.1.- [EC:2.7.1.-] [COG:COG0515 COG1493]	ath:At4g28490	F20O9.180; leucine-rich repeat transmembrane protein kinase, putative [EC:2.7.1.37] [KO:K00870]	4.00E-32	BH2504_1	COG0515	7.00E-11	EXS_ARATH	ATP-binding;Kinase;Leucine-richrepeat;Meiosis;Membrane;Nucleotide-binding;Phosphorylation;Receptor;Repeat;Serine/threonine-proteinkinase;Signal;Transferase;Transmembrane,Leucine-rich repeat receptor protein kinase EXS precursor (EC 2.7.1.37) (Extra sporogenous cells protein) (EXCESS MICROSPOROCYTES1 protein).	1.00E-42	GO_ID:43714	TAIR|gene:3441185 SPTR:Q9ASS4 symbol:AT5G48380.1 [GO:0004672 "protein kinase activity" evidence=ISS] [GO:0005515 "protein binding" evidence=ISS] Pfam:PF00560 InterPro:IPR000719 Pfam:PF00069 InterPro:IPR001611 InterPro:IPR007090 ProDom:PD000001 PROSITE:PS50011 PRINTS:PR00019 EMBL:AF367312 EMBL:AY074386 SPTR:Q9ASS4	4.00E-96
Ljwgs_135673.1	3.3.10.117	BMPR1 bone morphogenetic protein receptor, type I [EC:2.7.1.37]	ath:At4g28490	F20O9.180; leucine-rich repeat transmembrane protein kinase, putative [EC:2.7.1.37] [KO:K00870]	4.00E-32	BH2504_1	COG0515	7.00E-11	EXS_ARATH	ATP-binding;Kinase;Leucine-richrepeat;Meiosis;Membrane;Nucleotide-binding;Phosphorylation;Receptor;Repeat;Serine/threonine-proteinkinase;Signal;Transferase;Transmembrane,Leucine-rich repeat receptor protein kinase EXS precursor (EC 2.7.1.37) (Extra sporogenous cells protein) (EXCESS MICROSPOROCYTES1 protein).	1.00E-42	GO_ID:43714	TAIR|gene:3441185 SPTR:Q9ASS4 symbol:AT5G48380.1 [GO:0004672 "protein kinase activity" evidence=ISS] [GO:0005515 "protein binding" evidence=ISS] Pfam:PF00560 InterPro:IPR000719 Pfam:PF00069 InterPro:IPR001611 InterPro:IPR007090 ProDom:PD000001 PROSITE:PS50011 PRINTS:PR00019 EMBL:AF367312 EMBL:AY074386 SPTR:Q9ASS4	4.00E-96
Ljwgs_135673.1	1.11.16.8	E2.7.1.- [EC:2.7.1.-] [COG:COG0515 COG1493]	ath:At4g28490	F20O9.180; leucine-rich repeat transmembrane protein kinase, putative [EC:2.7.1.37] [KO:K00870]	4.00E-32	BH2504_1	COG0515	7.00E-11	EXS_ARATH	ATP-binding;Kinase;Leucine-richrepeat;Meiosis;Membrane;Nucleotide-binding;Phosphorylation;Receptor;Repeat;Serine/threonine-proteinkinase;Signal;Transferase;Transmembrane,Leucine-rich repeat receptor protein kinase EXS precursor (EC 2.7.1.37) (Extra sporogenous cells protein) (EXCESS MICROSPOROCYTES1 protein).	1.00E-42	GO_ID:43714	TAIR|gene:3441185 SPTR:Q9ASS4 symbol:AT5G48380.1 [GO:0004672 "protein kinase activity" evidence=ISS] [GO:0005515 "protein binding" evidence=ISS] Pfam:PF00560 InterPro:IPR000719 Pfam:PF00069 InterPro:IPR001611 InterPro:IPR007090 ProDom:PD000001 PROSITE:PS50011 PRINTS:PR00019 EMBL:AF367312 EMBL:AY074386 SPTR:Q9ASS4	4.00E-96
Ljwgs_135673.1	4.2.4	Cell cycle [CLASS:04110] [PATH:hsa04110] [COG:COG0515]	ath:At4g28490	F20O9.180; leucine-rich repeat transmembrane protein kinase, putative [EC:2.7.1.37] [KO:K00870]	4.00E-32	BH2504_1	COG0515	7.00E-11	EXS_ARATH	ATP-binding;Kinase;Leucine-richrepeat;Meiosis;Membrane;Nucleotide-binding;Phosphorylation;Receptor;Repeat;Serine/threonine-proteinkinase;Signal;Transferase;Transmembrane,Leucine-rich repeat receptor protein kinase EXS precursor (EC 2.7.1.37) (Extra sporogenous cells protein) (EXCESS MICROSPOROCYTES1 protein).	1.00E-42	GO_ID:43714	TAIR|gene:3441185 SPTR:Q9ASS4 symbol:AT5G48380.1 [GO:0004672 "protein kinase activity" evidence=ISS] [GO:0005515 "protein binding" evidence=ISS] Pfam:PF00560 InterPro:IPR000719 Pfam:PF00069 InterPro:IPR001611 InterPro:IPR007090 ProDom:PD000001 PROSITE:PS50011 PRINTS:PR00019 EMBL:AF367312 EMBL:AY074386 SPTR:Q9ASS4	4.00E-96
Ljwgs_135673.1	3.2.2.1	Protein kinase [EC:2.7.1.37]	ath:At4g28490	F20O9.180; leucine-rich repeat transmembrane protein kinase, putative [EC:2.7.1.37] [KO:K00870]	4.00E-32	BH2504_1	COG0515	7.00E-11	EXS_ARATH	ATP-binding;Kinase;Leucine-richrepeat;Meiosis;Membrane;Nucleotide-binding;Phosphorylation;Receptor;Repeat;Serine/threonine-proteinkinase;Signal;Transferase;Transmembrane,Leucine-rich repeat receptor protein kinase EXS precursor (EC 2.7.1.37) (Extra sporogenous cells protein) (EXCESS MICROSPOROCYTES1 protein).	1.00E-42	GO_ID:43714	TAIR|gene:3441185 SPTR:Q9ASS4 symbol:AT5G48380.1 [GO:0004672 "protein kinase activity" evidence=ISS] [GO:0005515 "protein binding" evidence=ISS] Pfam:PF00560 InterPro:IPR000719 Pfam:PF00069 InterPro:IPR001611 InterPro:IPR007090 ProDom:PD000001 PROSITE:PS50011 PRINTS:PR00019 EMBL:AF367312 EMBL:AY074386 SPTR:Q9ASS4	4.00E-96
Ljwgs_108333.0.1	3.3.10.117	BMPR1 bone morphogenetic protein receptor, type I [EC:2.7.1.37]							GCN2_ARATH	Amino-acidbiosynthesis;Aminoacyl-tRNAsynthetase;ATP-binding;Kinase;Ligase;Nucleotide-binding;Proteinbiosynthesis;Serine/threonine-proteinkinase;Transferase,Probable serine/threonine-protein kinase GCN2 (EC 2.7.1.37).	3.00E-09	GO_ID:48349	TAIR|gene:2081216 SPTR:Q9LX30 symbol:AT3G59410.1 [GO:0004672 "protein kinase activity" evidence=ISS] [GO:0005524 "ATP binding" evidence=ISS] [GO:0006468 "protein amino acid phosphorylation" evidence=ISS] InterPro:IPR000719 Pfam:PF00069 InterPro:IPR004154 InterPro:IPR008266 InterPro:IPR006575 Prosite:PS00107 Pfam:PF05773 Pfam:PF03129 PROSITE:PS50862 ProDom:PD000001 PROSITE:PS50011 PROSITE:PS00109 …	9.00E-10
Ljwgs_140324.1	3.3.10.117	BMPR1 bone morphogenetic protein receptor, type I [EC:2.7.1.37]	ath:At4g28490	F20O9.180; leucine-rich repeat transmembrane protein kinase, putative [EC:2.7.1.37] [KO:K00870]	5.00E-13				PBS1_ARATH	ATP-binding;Directproteinsequencing;Kinase;Nucleotide-binding;Phosphorylation;Plantdefense;Serine/threonine-proteinkinase;Transferase,Serine/threonine-protein kinase PBS1 (EC 2.7.1.37) (AvrPphB susceptible protein 1).	6.00E-17	GO_ID:7880	TAIR|gene:2088989 SPTR:Q9LUT0 symbol:AT3G17410.1 [GO:0008372 "cellular component unknown" evidence=ND] [GO:0016301 "kinase activity" evidence=ISS] InterPro:IPR000719 InterPro:IPR008271 Prosite:PS00108 Prosite:PS00107 ProDom:PD000001 PROSITE:PS50011 HSSP:P00523 EMBL:AB022216 EMBL:AY070413 EMBL:AY096595 SPTR:Q9LUT0	6.00E-42
Ljwgs_042925.1	1.9.4.15	E2.7.1.- [EC:2.7.1.-] [COG:COG0515 COG1493]	ath:At5g02290	T1E22.50; protein kinase, putative [EC:2.7.1.37] [KO:K00870]	3.00E-53	BS_yloP_1	COG0515	1.00E-22	PSKR_DAUCA	ATP-binding;Glycoprotein;Kinase;Leucine-richrepeat;Membrane;Nucleotide-binding;Receptor;Repeat;Serine/threonine-proteinkinase;Signal;Transferase;Transmembrane,Phytosulfokine receptor precursor (EC 2.7.1.37) (Phytosulfokine LRR receptor kinase).	6.00E-54	GO_ID:17109	TAIR|gene:2125037 SPTR:O04601 symbol:AT4G01330.1 [GO:0016301 "kinase activity" evidence=ISS] InterPro:IPR000719 InterPro:IPR008271 Pfam:PF00069 Prosite:PS00108 Prosite:PS00107 ProDom:PD000001 PROSITE:PS50011 EMBL:AL161491 EMBL:AF007269 PIR:T01711 SPTR:O04601	6.00E-123
Ljwgs_042925.1	1.7.8.19	WAAY, rfaY lipopolysaccharide core biosynthesis protein RFAY [EC:2.7.-.-] [COG:COG0515]	ath:At5g02290	T1E22.50; protein kinase, putative [EC:2.7.1.37] [KO:K00870]	3.00E-53	BS_yloP_1	COG0515	1.00E-22	PSKR_DAUCA	ATP-binding;Glycoprotein;Kinase;Leucine-richrepeat;Membrane;Nucleotide-binding;Receptor;Repeat;Serine/threonine-proteinkinase;Signal;Transferase;Transmembrane,Phytosulfokine receptor precursor (EC 2.7.1.37) (Phytosulfokine LRR receptor kinase).	6.00E-54	GO_ID:17109	TAIR|gene:2125037 SPTR:O04601 symbol:AT4G01330.1 [GO:0016301 "kinase activity" evidence=ISS] InterPro:IPR000719 InterPro:IPR008271 Pfam:PF00069 Prosite:PS00108 Prosite:PS00107 ProDom:PD000001 PROSITE:PS50011 EMBL:AL161491 EMBL:AF007269 PIR:T01711 SPTR:O04601	6.00E-123
Ljwgs_042925.1	1.1.17.19	E2.7.1.- [EC:2.7.1.-] [COG:COG0515 COG1493]	ath:At5g02290	T1E22.50; protein kinase, putative [EC:2.7.1.37] [KO:K00870]	3.00E-53	BS_yloP_1	COG0515	1.00E-22	PSKR_DAUCA	ATP-binding;Glycoprotein;Kinase;Leucine-richrepeat;Membrane;Nucleotide-binding;Receptor;Repeat;Serine/threonine-proteinkinase;Signal;Transferase;Transmembrane,Phytosulfokine receptor precursor (EC 2.7.1.37) (Phytosulfokine LRR receptor kinase).	6.00E-54	GO_ID:17109	TAIR|gene:2125037 SPTR:O04601 symbol:AT4G01330.1 [GO:0016301 "kinase activity" evidence=ISS] InterPro:IPR000719 InterPro:IPR008271 Pfam:PF00069 Prosite:PS00108 Prosite:PS00107 ProDom:PD000001 PROSITE:PS50011 EMBL:AL161491 EMBL:AF007269 PIR:T01711 SPTR:O04601	6.00E-123
Ljwgs_042925.1	3.3.10.117	BMPR1 bone morphogenetic protein receptor, type I [EC:2.7.1.37]	ath:At5g02290	T1E22.50; protein kinase, putative [EC:2.7.1.37] [KO:K00870]	3.00E-53	BS_yloP_1	COG0515	1.00E-22	PSKR_DAUCA	ATP-binding;Glycoprotein;Kinase;Leucine-richrepeat;Membrane;Nucleotide-binding;Receptor;Repeat;Serine/threonine-proteinkinase;Signal;Transferase;Transmembrane,Phytosulfokine receptor precursor (EC 2.7.1.37) (Phytosulfokine LRR receptor kinase).	6.00E-54	GO_ID:17109	TAIR|gene:2125037 SPTR:O04601 symbol:AT4G01330.1 [GO:0016301 "kinase activity" evidence=ISS] InterPro:IPR000719 InterPro:IPR008271 Pfam:PF00069 Prosite:PS00108 Prosite:PS00107 ProDom:PD000001 PROSITE:PS50011 EMBL:AL161491 EMBL:AF007269 PIR:T01711 SPTR:O04601	6.00E-123
Ljwgs_042925.1	1.11.16.8	E2.7.1.- [EC:2.7.1.-] [COG:COG0515 COG1493]	ath:At5g02290	T1E22.50; protein kinase, putative [EC:2.7.1.37] [KO:K00870]	3.00E-53	BS_yloP_1	COG0515	1.00E-22	PSKR_DAUCA	ATP-binding;Glycoprotein;Kinase;Leucine-richrepeat;Membrane;Nucleotide-binding;Receptor;Repeat;Serine/threonine-proteinkinase;Signal;Transferase;Transmembrane,Phytosulfokine receptor precursor (EC 2.7.1.37) (Phytosulfokine LRR receptor kinase).	6.00E-54	GO_ID:17109	TAIR|gene:2125037 SPTR:O04601 symbol:AT4G01330.1 [GO:0016301 "kinase activity" evidence=ISS] InterPro:IPR000719 InterPro:IPR008271 Pfam:PF00069 Prosite:PS00108 Prosite:PS00107 ProDom:PD000001 PROSITE:PS50011 EMBL:AL161491 EMBL:AF007269 PIR:T01711 SPTR:O04601	6.00E-123
Ljwgs_042925.1	4.2.4	Cell cycle [CLASS:04110] [PATH:hsa04110] [COG:COG0515]	ath:At5g02290	T1E22.50; protein kinase, putative [EC:2.7.1.37] [KO:K00870]	3.00E-53	BS_yloP_1	COG0515	1.00E-22	PSKR_DAUCA	ATP-binding;Glycoprotein;Kinase;Leucine-richrepeat;Membrane;Nucleotide-binding;Receptor;Repeat;Serine/threonine-proteinkinase;Signal;Transferase;Transmembrane,Phytosulfokine receptor precursor (EC 2.7.1.37) (Phytosulfokine LRR receptor kinase).	6.00E-54	GO_ID:17109	TAIR|gene:2125037 SPTR:O04601 symbol:AT4G01330.1 [GO:0016301 "kinase activity" evidence=ISS] InterPro:IPR000719 InterPro:IPR008271 Pfam:PF00069 Prosite:PS00108 Prosite:PS00107 ProDom:PD000001 PROSITE:PS50011 EMBL:AL161491 EMBL:AF007269 PIR:T01711 SPTR:O04601	6.00E-123
Ljwgs_042925.1	3.2.2.1	Protein kinase [EC:2.7.1.37]	ath:At5g02290	T1E22.50; protein kinase, putative [EC:2.7.1.37] [KO:K00870]	3.00E-53	BS_yloP_1	COG0515	1.00E-22	PSKR_DAUCA	ATP-binding;Glycoprotein;Kinase;Leucine-richrepeat;Membrane;Nucleotide-binding;Receptor;Repeat;Serine/threonine-proteinkinase;Signal;Transferase;Transmembrane,Phytosulfokine receptor precursor (EC 2.7.1.37) (Phytosulfokine LRR receptor kinase).	6.00E-54	GO_ID:17109	TAIR|gene:2125037 SPTR:O04601 symbol:AT4G01330.1 [GO:0016301 "kinase activity" evidence=ISS] InterPro:IPR000719 InterPro:IPR008271 Pfam:PF00069 Prosite:PS00108 Prosite:PS00107 ProDom:PD000001 PROSITE:PS50011 EMBL:AL161491 EMBL:AF007269 PIR:T01711 SPTR:O04601	6.00E-123
chr1.CM0088.58.1	99.1.4.4449	GO_ID:55318							VSR1_PEA	Calcium;Directproteinsequencing;EGF-likedomain;Glycoprotein;Golgistack;Membrane;Proteintransport;Repeat;Signal;Transmembrane;Transport,Vacuolar sorting receptor 1 precursor (BP-80) (80 kDa proaleurein binding protein).	6.00E-80	GO_ID:55318	TAIR|gene:3437337 SPTR:O80977 symbol:AT2G14740.1 [GO:0006623 "protein targeting to vacuole" evidence=ISS;TAS] [GO:0017119 "Golgi transport complex" evidence=IPI] [GO:0006886 "intracellular protein transport" evidence=ISS] [GO:0005887 "integral to plasma membrane" evidence=ISS] InterPro:IPR000152 InterPro:IPR006210 InterPro:IPR006209 InterPro:IPR001881 InterPro:IPR003137 Pfam:PF02225 SMART:SM00181…	7.00E-72
chr1.CM0088.58.1	99.1.3.2.2629	VSR1_PEA							VSR1_PEA	Calcium;Directproteinsequencing;EGF-likedomain;Glycoprotein;Golgistack;Membrane;Proteintransport;Repeat;Signal;Transmembrane;Transport,Vacuolar sorting receptor 1 precursor (BP-80) (80 kDa proaleurein binding protein).	6.00E-80	GO_ID:55318	TAIR|gene:3437337 SPTR:O80977 symbol:AT2G14740.1 [GO:0006623 "protein targeting to vacuole" evidence=ISS;TAS] [GO:0017119 "Golgi transport complex" evidence=IPI] [GO:0006886 "intracellular protein transport" evidence=ISS] [GO:0005887 "integral to plasma membrane" evidence=ISS] InterPro:IPR000152 InterPro:IPR006210 InterPro:IPR006209 InterPro:IPR001881 InterPro:IPR003137 Pfam:PF02225 SMART:SM00181…	7.00E-72
chr1.CM1413.9.2	3.3.10.74	PTPNS1 protein tyrosine phosphatase, non-receptor type substrate 1 [EC:3.1.3.48]				YNL032w	COG2365	3.00E-39	Y1500_ARATH	3D-structure;Hydrolase;Proteinphosphatase,Probable tyrosine-protein phosphatase At1g05000 (EC 3.1.3.48).	4.00E-54	GO_ID:31772	TAIR|gene:2075526 SPTR:Q9M8S1 symbol:AT3G02800.1 [GO:0008372 "cellular component unknown" evidence=ND] [GO:0004721 "phosphoprotein phosphatase activity" evidence=ISS] InterPro:IPR000387 Pfam:PF03162 PROSITE:PS00383 InterPro:IPR004861 EMBL:AC018363 EMBL:BT010502 SPTR:Q9M8S1	5.00E-76
chr1.CM1413.9.2	3.3.10.62	PTPRJ, DEP1 protein tyrosine phosphatase, receptor type, J [EC:3.1.3.48] [GO:0005001]				YNL032w	COG2365	3.00E-39	Y1500_ARATH	3D-structure;Hydrolase;Proteinphosphatase,Probable tyrosine-protein phosphatase At1g05000 (EC 3.1.3.48).	4.00E-54	GO_ID:31772	TAIR|gene:2075526 SPTR:Q9M8S1 symbol:AT3G02800.1 [GO:0008372 "cellular component unknown" evidence=ND] [GO:0004721 "phosphoprotein phosphatase activity" evidence=ISS] InterPro:IPR000387 Pfam:PF03162 PROSITE:PS00383 InterPro:IPR004861 EMBL:AC018363 EMBL:BT010502 SPTR:Q9M8S1	5.00E-76
chr1.CM1413.9.2	3.3.9.40	PTPRC, CD45 protein tyrosine phosphatase, receptor type, C [EC:3.1.3.48]				YNL032w	COG2365	3.00E-39	Y1500_ARATH	3D-structure;Hydrolase;Proteinphosphatase,Probable tyrosine-protein phosphatase At1g05000 (EC 3.1.3.48).	4.00E-54	GO_ID:31772	TAIR|gene:2075526 SPTR:Q9M8S1 symbol:AT3G02800.1 [GO:0008372 "cellular component unknown" evidence=ND] [GO:0004721 "phosphoprotein phosphatase activity" evidence=ISS] InterPro:IPR000387 Pfam:PF03162 PROSITE:PS00383 InterPro:IPR004861 EMBL:AC018363 EMBL:BT010502 SPTR:Q9M8S1	5.00E-76
chr1.CM1413.9.2	3.2.12.38	PTPN11 protein tyrosine phosphatase, non-receptor type 11 (Noonan syndrome 1) [EC:3.1.3.48]				YNL032w	COG2365	3.00E-39	Y1500_ARATH	3D-structure;Hydrolase;Proteinphosphatase,Probable tyrosine-protein phosphatase At1g05000 (EC 3.1.3.48).	4.00E-54	GO_ID:31772	TAIR|gene:2075526 SPTR:Q9M8S1 symbol:AT3G02800.1 [GO:0008372 "cellular component unknown" evidence=ND] [GO:0004721 "phosphoprotein phosphatase activity" evidence=ISS] InterPro:IPR000387 Pfam:PF03162 PROSITE:PS00383 InterPro:IPR004861 EMBL:AC018363 EMBL:BT010502 SPTR:Q9M8S1	5.00E-76
chr1.CM1413.9.2	4.3.2.21	protein tyrosine phosphatase, receptor type [EC:3.1.3.48] [GO:0005001]				YNL032w	COG2365	3.00E-39	Y1500_ARATH	3D-structure;Hydrolase;Proteinphosphatase,Probable tyrosine-protein phosphatase At1g05000 (EC 3.1.3.48).	4.00E-54	GO_ID:31772	TAIR|gene:2075526 SPTR:Q9M8S1 symbol:AT3G02800.1 [GO:0008372 "cellular component unknown" evidence=ND] [GO:0004721 "phosphoprotein phosphatase activity" evidence=ISS] InterPro:IPR000387 Pfam:PF03162 PROSITE:PS00383 InterPro:IPR004861 EMBL:AC018363 EMBL:BT010502 SPTR:Q9M8S1	5.00E-76
chr1.CM1413.9.2	3.2.13.58	PTPN6, SHP-1 protein tyrosine phosphatase, non-receptor type 6 [EC:3.1.3.48]				YNL032w	COG2365	3.00E-39	Y1500_ARATH	3D-structure;Hydrolase;Proteinphosphatase,Probable tyrosine-protein phosphatase At1g05000 (EC 3.1.3.48).	4.00E-54	GO_ID:31772	TAIR|gene:2075526 SPTR:Q9M8S1 symbol:AT3G02800.1 [GO:0008372 "cellular component unknown" evidence=ND] [GO:0004721 "phosphoprotein phosphatase activity" evidence=ISS] InterPro:IPR000387 Pfam:PF03162 PROSITE:PS00383 InterPro:IPR004861 EMBL:AC018363 EMBL:BT010502 SPTR:Q9M8S1	5.00E-76
chr1.CM1413.9.2	3.3.10.17	PTPRC, CD45 protein tyrosine phosphatase, receptor type, C [EC:3.1.3.48]				YNL032w	COG2365	3.00E-39	Y1500_ARATH	3D-structure;Hydrolase;Proteinphosphatase,Probable tyrosine-protein phosphatase At1g05000 (EC 3.1.3.48).	4.00E-54	GO_ID:31772	TAIR|gene:2075526 SPTR:Q9M8S1 symbol:AT3G02800.1 [GO:0008372 "cellular component unknown" evidence=ND] [GO:0004721 "phosphoprotein phosphatase activity" evidence=ISS] InterPro:IPR000387 Pfam:PF03162 PROSITE:PS00383 InterPro:IPR004861 EMBL:AC018363 EMBL:BT010502 SPTR:Q9M8S1	5.00E-76
chr1.CM1413.9.2	3.2.13.7	PTPRC, CD45 protein tyrosine phosphatase, receptor type, C [EC:3.1.3.48]				YNL032w	COG2365	3.00E-39	Y1500_ARATH	3D-structure;Hydrolase;Proteinphosphatase,Probable tyrosine-protein phosphatase At1g05000 (EC 3.1.3.48).	4.00E-54	GO_ID:31772	TAIR|gene:2075526 SPTR:Q9M8S1 symbol:AT3G02800.1 [GO:0008372 "cellular component unknown" evidence=ND] [GO:0004721 "phosphoprotein phosphatase activity" evidence=ISS] InterPro:IPR000387 Pfam:PF03162 PROSITE:PS00383 InterPro:IPR004861 EMBL:AC018363 EMBL:BT010502 SPTR:Q9M8S1	5.00E-76
chr1.CM1413.9.2	3.2.14.41	PTPN6, SHP-1 protein tyrosine phosphatase, non-receptor type 6 [EC:3.1.3.48]				YNL032w	COG2365	3.00E-39	Y1500_ARATH	3D-structure;Hydrolase;Proteinphosphatase,Probable tyrosine-protein phosphatase At1g05000 (EC 3.1.3.48).	4.00E-54	GO_ID:31772	TAIR|gene:2075526 SPTR:Q9M8S1 symbol:AT3G02800.1 [GO:0008372 "cellular component unknown" evidence=ND] [GO:0004721 "phosphoprotein phosphatase activity" evidence=ISS] InterPro:IPR000387 Pfam:PF03162 PROSITE:PS00383 InterPro:IPR004861 EMBL:AC018363 EMBL:BT010502 SPTR:Q9M8S1	5.00E-76
chr4.CM0025.20.1	3.3.10.117	BMPR1 bone morphogenetic protein receptor, type I [EC:2.7.1.37]							BAK1_ARATH	ATP-binding;Glycoprotein;Kinase;Leucine-richrepeat;Membrane;Nucleotide-binding;Phosphorylation;Repeat;Serine/threonine-proteinkinase;Signal;Transferase;Transmembrane,BRASSINOSTEROID INSENSITIVE 1-associated receptor kinase 1 precursor (EC 2.7.1.37) (BRI1-associated receptor kinase 1) (Somatic embryogenesis receptor-like kinase 3).	6.00E-23	GO_ID:9166	TAIR|gene:2128413 SPTR:Q9SUQ3 symbol:AT4G23740.1 [GO:0016301 "kinase activity" evidence=ISS] [GO:0004674 "protein serine/threonine kinase activity" evidence=ISS] [GO:0005524 "ATP binding" evidence=ISS] [GO:0006468 "protein amino acid phosphorylation" evidence=ISS] [GO:0007169 "transmembrane receptor protein tyrosine kinase signaling pathway" evidence=ISS] Pfam:PF00560 InterPro:IPR000719 Pfam:PF00…	2.00E-111
chr4.CM0025.20.1	3.2.2.1	Protein kinase [EC:2.7.1.37]							BAK1_ARATH	ATP-binding;Glycoprotein;Kinase;Leucine-richrepeat;Membrane;Nucleotide-binding;Phosphorylation;Repeat;Serine/threonine-proteinkinase;Signal;Transferase;Transmembrane,BRASSINOSTEROID INSENSITIVE 1-associated receptor kinase 1 precursor (EC 2.7.1.37) (BRI1-associated receptor kinase 1) (Somatic embryogenesis receptor-like kinase 3).	6.00E-23	GO_ID:9166	TAIR|gene:2128413 SPTR:Q9SUQ3 symbol:AT4G23740.1 [GO:0016301 "kinase activity" evidence=ISS] [GO:0004674 "protein serine/threonine kinase activity" evidence=ISS] [GO:0005524 "ATP binding" evidence=ISS] [GO:0006468 "protein amino acid phosphorylation" evidence=ISS] [GO:0007169 "transmembrane receptor protein tyrosine kinase signaling pathway" evidence=ISS] Pfam:PF00560 InterPro:IPR000719 Pfam:PF00…	2.00E-111
chr3.CM0116.62.1	1.9.4.15	E2.7.1.- [EC:2.7.1.-] [COG:COG0515 COG1493]	ath:At5g02290	T1E22.50; protein kinase, putative [EC:2.7.1.37] [KO:K00870]	9.00E-45	YAR019c	COG0515	6.00E-25	PSKR_ARATH	ATP-binding;Glycoprotein;Hypotheticalprotein;Kinase;Leucine-richrepeat;Membrane;Nucleotide-binding;Receptor;Repeat;Serine/threonine-proteinkinase;Signal;Transferase;Transmembrane,Putative phytosulfokine receptor precursor (EC 2.7.1.37) (Phytosulfokine LRR receptor kinase).	9.00E-55	GO_ID:13393	TAIR|gene:2149794 SPTR:Q9M020 symbol:AT5G01550.1 [GO:0008372 "cellular component unknown" evidence=ND] [GO:0016301 "kinase activity" evidence=ISS] InterPro:IPR000719 InterPro:IPR008271 Pfam:PF00069 Prosite:PS00108 InterPro:IPR001220 InterPro:IPR000985 Prosite:PS00107 Pfam:PF00139 Pfam:PF00138 ProDom:PD000001 PROSITE:PS50011 HSSP:P05046 ProDom:PD000671 ProDom:PD000711 EMBL:AL161946 PIR:T48176 SPTR…	2.00E-162
chr3.CM0116.62.1	1.7.8.19	WAAY, rfaY lipopolysaccharide core biosynthesis protein RFAY [EC:2.7.-.-] [COG:COG0515]	ath:At5g02290	T1E22.50; protein kinase, putative [EC:2.7.1.37] [KO:K00870]	9.00E-45	YAR019c	COG0515	6.00E-25	PSKR_ARATH	ATP-binding;Glycoprotein;Hypotheticalprotein;Kinase;Leucine-richrepeat;Membrane;Nucleotide-binding;Receptor;Repeat;Serine/threonine-proteinkinase;Signal;Transferase;Transmembrane,Putative phytosulfokine receptor precursor (EC 2.7.1.37) (Phytosulfokine LRR receptor kinase).	9.00E-55	GO_ID:13393	TAIR|gene:2149794 SPTR:Q9M020 symbol:AT5G01550.1 [GO:0008372 "cellular component unknown" evidence=ND] [GO:0016301 "kinase activity" evidence=ISS] InterPro:IPR000719 InterPro:IPR008271 Pfam:PF00069 Prosite:PS00108 InterPro:IPR001220 InterPro:IPR000985 Prosite:PS00107 Pfam:PF00139 Pfam:PF00138 ProDom:PD000001 PROSITE:PS50011 HSSP:P05046 ProDom:PD000671 ProDom:PD000711 EMBL:AL161946 PIR:T48176 SPTR…	2.00E-162
chr3.CM0116.62.1	1.1.17.19	E2.7.1.- [EC:2.7.1.-] [COG:COG0515 COG1493]	ath:At5g02290	T1E22.50; protein kinase, putative [EC:2.7.1.37] [KO:K00870]	9.00E-45	YAR019c	COG0515	6.00E-25	PSKR_ARATH	ATP-binding;Glycoprotein;Hypotheticalprotein;Kinase;Leucine-richrepeat;Membrane;Nucleotide-binding;Receptor;Repeat;Serine/threonine-proteinkinase;Signal;Transferase;Transmembrane,Putative phytosulfokine receptor precursor (EC 2.7.1.37) (Phytosulfokine LRR receptor kinase).	9.00E-55	GO_ID:13393	TAIR|gene:2149794 SPTR:Q9M020 symbol:AT5G01550.1 [GO:0008372 "cellular component unknown" evidence=ND] [GO:0016301 "kinase activity" evidence=ISS] InterPro:IPR000719 InterPro:IPR008271 Pfam:PF00069 Prosite:PS00108 InterPro:IPR001220 InterPro:IPR000985 Prosite:PS00107 Pfam:PF00139 Pfam:PF00138 ProDom:PD000001 PROSITE:PS50011 HSSP:P05046 ProDom:PD000671 ProDom:PD000711 EMBL:AL161946 PIR:T48176 SPTR…	2.00E-162
chr3.CM0116.62.1	3.3.10.117	BMPR1 bone morphogenetic protein receptor, type I [EC:2.7.1.37]	ath:At5g02290	T1E22.50; protein kinase, putative [EC:2.7.1.37] [KO:K00870]	9.00E-45	YAR019c	COG0515	6.00E-25	PSKR_ARATH	ATP-binding;Glycoprotein;Hypotheticalprotein;Kinase;Leucine-richrepeat;Membrane;Nucleotide-binding;Receptor;Repeat;Serine/threonine-proteinkinase;Signal;Transferase;Transmembrane,Putative phytosulfokine receptor precursor (EC 2.7.1.37) (Phytosulfokine LRR receptor kinase).	9.00E-55	GO_ID:13393	TAIR|gene:2149794 SPTR:Q9M020 symbol:AT5G01550.1 [GO:0008372 "cellular component unknown" evidence=ND] [GO:0016301 "kinase activity" evidence=ISS] InterPro:IPR000719 InterPro:IPR008271 Pfam:PF00069 Prosite:PS00108 InterPro:IPR001220 InterPro:IPR000985 Prosite:PS00107 Pfam:PF00139 Pfam:PF00138 ProDom:PD000001 PROSITE:PS50011 HSSP:P05046 ProDom:PD000671 ProDom:PD000711 EMBL:AL161946 PIR:T48176 SPTR…	2.00E-162
chr3.CM0116.62.1	1.11.16.8	E2.7.1.- [EC:2.7.1.-] [COG:COG0515 COG1493]	ath:At5g02290	T1E22.50; protein kinase, putative [EC:2.7.1.37] [KO:K00870]	9.00E-45	YAR019c	COG0515	6.00E-25	PSKR_ARATH	ATP-binding;Glycoprotein;Hypotheticalprotein;Kinase;Leucine-richrepeat;Membrane;Nucleotide-binding;Receptor;Repeat;Serine/threonine-proteinkinase;Signal;Transferase;Transmembrane,Putative phytosulfokine receptor precursor (EC 2.7.1.37) (Phytosulfokine LRR receptor kinase).	9.00E-55	GO_ID:13393	TAIR|gene:2149794 SPTR:Q9M020 symbol:AT5G01550.1 [GO:0008372 "cellular component unknown" evidence=ND] [GO:0016301 "kinase activity" evidence=ISS] InterPro:IPR000719 InterPro:IPR008271 Pfam:PF00069 Prosite:PS00108 InterPro:IPR001220 InterPro:IPR000985 Prosite:PS00107 Pfam:PF00139 Pfam:PF00138 ProDom:PD000001 PROSITE:PS50011 HSSP:P05046 ProDom:PD000671 ProDom:PD000711 EMBL:AL161946 PIR:T48176 SPTR…	2.00E-162
chr3.CM0116.62.1	4.2.4	Cell cycle [CLASS:04110] [PATH:hsa04110] [COG:COG0515]	ath:At5g02290	T1E22.50; protein kinase, putative [EC:2.7.1.37] [KO:K00870]	9.00E-45	YAR019c	COG0515	6.00E-25	PSKR_ARATH	ATP-binding;Glycoprotein;Hypotheticalprotein;Kinase;Leucine-richrepeat;Membrane;Nucleotide-binding;Receptor;Repeat;Serine/threonine-proteinkinase;Signal;Transferase;Transmembrane,Putative phytosulfokine receptor precursor (EC 2.7.1.37) (Phytosulfokine LRR receptor kinase).	9.00E-55	GO_ID:13393	TAIR|gene:2149794 SPTR:Q9M020 symbol:AT5G01550.1 [GO:0008372 "cellular component unknown" evidence=ND] [GO:0016301 "kinase activity" evidence=ISS] InterPro:IPR000719 InterPro:IPR008271 Pfam:PF00069 Prosite:PS00108 InterPro:IPR001220 InterPro:IPR000985 Prosite:PS00107 Pfam:PF00139 Pfam:PF00138 ProDom:PD000001 PROSITE:PS50011 HSSP:P05046 ProDom:PD000671 ProDom:PD000711 EMBL:AL161946 PIR:T48176 SPTR…	2.00E-162
chr3.CM0116.62.1	3.2.2.1	Protein kinase [EC:2.7.1.37]	ath:At5g02290	T1E22.50; protein kinase, putative [EC:2.7.1.37] [KO:K00870]	9.00E-45	YAR019c	COG0515	6.00E-25	PSKR_ARATH	ATP-binding;Glycoprotein;Hypotheticalprotein;Kinase;Leucine-richrepeat;Membrane;Nucleotide-binding;Receptor;Repeat;Serine/threonine-proteinkinase;Signal;Transferase;Transmembrane,Putative phytosulfokine receptor precursor (EC 2.7.1.37) (Phytosulfokine LRR receptor kinase).	9.00E-55	GO_ID:13393	TAIR|gene:2149794 SPTR:Q9M020 symbol:AT5G01550.1 [GO:0008372 "cellular component unknown" evidence=ND] [GO:0016301 "kinase activity" evidence=ISS] InterPro:IPR000719 InterPro:IPR008271 Pfam:PF00069 Prosite:PS00108 InterPro:IPR001220 InterPro:IPR000985 Prosite:PS00107 Pfam:PF00139 Pfam:PF00138 ProDom:PD000001 PROSITE:PS50011 HSSP:P05046 ProDom:PD000671 ProDom:PD000711 EMBL:AL161946 PIR:T48176 SPTR…	2.00E-162
Ljwgs_051075.1	99.1.3.2.628	TMKL1_ARATH	ath:At4g28490	F20O9.180; leucine-rich repeat transmembrane protein kinase, putative [EC:2.7.1.37] [KO:K00870]	9.00E-19				TMKL1_ARATH	Glycoprotein;Leucine-richrepeat;Membrane;Receptor;Repeat;Signal;Transmembrane,Putative kinase-like protein TMKL1 precursor.	4.00E-125	GO_ID:31826	TAIR|gene:2098266 SPTR:Q9SCT4 symbol:AT3G51740.1 [GO:0016301 "kinase activity" evidence=ISS] [GO:0004674 "protein serine/threonine kinase activity" evidence=ISS] [GO:0005524 "ATP binding" evidence=ISS] [GO:0006468 "protein amino acid phosphorylation" evidence=ISS] [GO:0007169 "transmembrane receptor protein tyrosine kinase signaling pathway" evidence=ISS] Pfam:PF00560 InterPro:IPR000719 InterPro:…	7.00E-43
Ljwgs_051075.1	99.1.1.97	KO:K00870	ath:At4g28490	F20O9.180; leucine-rich repeat transmembrane protein kinase, putative [EC:2.7.1.37] [KO:K00870]	9.00E-19				TMKL1_ARATH	Glycoprotein;Leucine-richrepeat;Membrane;Receptor;Repeat;Signal;Transmembrane,Putative kinase-like protein TMKL1 precursor.	4.00E-125	GO_ID:31826	TAIR|gene:2098266 SPTR:Q9SCT4 symbol:AT3G51740.1 [GO:0016301 "kinase activity" evidence=ISS] [GO:0004674 "protein serine/threonine kinase activity" evidence=ISS] [GO:0005524 "ATP binding" evidence=ISS] [GO:0006468 "protein amino acid phosphorylation" evidence=ISS] [GO:0007169 "transmembrane receptor protein tyrosine kinase signaling pathway" evidence=ISS] Pfam:PF00560 InterPro:IPR000719 InterPro:…	7.00E-43
Ljwgs_051075.1	99.1.4.2120	GO_ID:31826	ath:At4g28490	F20O9.180; leucine-rich repeat transmembrane protein kinase, putative [EC:2.7.1.37] [KO:K00870]	9.00E-19				TMKL1_ARATH	Glycoprotein;Leucine-richrepeat;Membrane;Receptor;Repeat;Signal;Transmembrane,Putative kinase-like protein TMKL1 precursor.	4.00E-125	GO_ID:31826	TAIR|gene:2098266 SPTR:Q9SCT4 symbol:AT3G51740.1 [GO:0016301 "kinase activity" evidence=ISS] [GO:0004674 "protein serine/threonine kinase activity" evidence=ISS] [GO:0005524 "ATP binding" evidence=ISS] [GO:0006468 "protein amino acid phosphorylation" evidence=ISS] [GO:0007169 "transmembrane receptor protein tyrosine kinase signaling pathway" evidence=ISS] Pfam:PF00560 InterPro:IPR000719 InterPro:…	7.00E-43
Ljwgs_044551.1.1	3.3.10.117	BMPR1 bone morphogenetic protein receptor, type I [EC:2.7.1.37]	ath:At1g10940	T19D16.14; serine/threonine protein kinase, putative [EC:2.7.1.37] [KO:K00870]	5.00E-12				SAPKA_ORYSA	Abscisicacidsignalingpathway;ATP-binding;Kinase;Nucleotide-binding;Phosphorylation;Serine/threonine-proteinkinase;Transferase,Serine/threonine-protein kinase SAPK10 (EC 2.7.1.37) (Osmotic stress/abscisic acid-activated protein kinase 10).	6.00E-13	GO_ID:22802	TAIR|gene:2174998 SPTR:Q39193 symbol:AT5G66880 [GO:0008372 "cellular component unknown" evidence=ND] [GO:0016301 "kinase activity" evidence=ISS] [GO:0004672 "protein kinase activity" evidence=TAS] [GO:0009738 "abscisic acid mediated signaling" evidence=TAS] InterPro:IPR000719 InterPro:IPR002290 InterPro:IPR008271 Pfam:PF00069 Prosite:PS00108 Prosite:PS00107 ProDom:PD000001 PROSITE:PS50011 SMART:S…	2.00E-13
Ljwgs_020818.2	1.9.4.15	E2.7.1.- [EC:2.7.1.-] [COG:COG0515 COG1493]	ath:At4g28490	F20O9.180; leucine-rich repeat transmembrane protein kinase, putative [EC:2.7.1.37] [KO:K00870]	5.00E-28	ML0016_1	COG0515	4.00E-12	SIRK_ARATH	ATP-binding;Kinase;Leucine-richrepeat;Membrane;Nucleotide-binding;Plantdefense;Receptor;Repeat;Serine/threonine-proteinkinase;Signal;Transferase;Transmembrane,Senescence-induced receptor-like serine/threonine-protein kinase precursor (FLG22-induced receptor-like kinase 1).	4.00E-58	GO_ID:393	TAIR|gene:3439013 SPTR:Q9SZV2 symbol:AT4G29990.1 [GO:0004672 "protein kinase activity" evidence=ISS] [GO:0005524 "ATP binding" evidence=ISS] [GO:0006468 "protein amino acid phosphorylation" evidence=ISS] Pfam:PF00560 InterPro:IPR000719 InterPro:IPR008271 Pfam:PF00069 INTERPRO:IPR001245 Prosite:PS00108 InterPro:IPR001611 InterPro:IPR007090 Prosite:PS00107 PRINTS:PR00109 ProDom:PD000001 PROSITE:PS5…	4.00E-64
Ljwgs_020818.2	1.7.8.19	WAAY, rfaY lipopolysaccharide core biosynthesis protein RFAY [EC:2.7.-.-] [COG:COG0515]	ath:At4g28490	F20O9.180; leucine-rich repeat transmembrane protein kinase, putative [EC:2.7.1.37] [KO:K00870]	5.00E-28	ML0016_1	COG0515	4.00E-12	SIRK_ARATH	ATP-binding;Kinase;Leucine-richrepeat;Membrane;Nucleotide-binding;Plantdefense;Receptor;Repeat;Serine/threonine-proteinkinase;Signal;Transferase;Transmembrane,Senescence-induced receptor-like serine/threonine-protein kinase precursor (FLG22-induced receptor-like kinase 1).	4.00E-58	GO_ID:393	TAIR|gene:3439013 SPTR:Q9SZV2 symbol:AT4G29990.1 [GO:0004672 "protein kinase activity" evidence=ISS] [GO:0005524 "ATP binding" evidence=ISS] [GO:0006468 "protein amino acid phosphorylation" evidence=ISS] Pfam:PF00560 InterPro:IPR000719 InterPro:IPR008271 Pfam:PF00069 INTERPRO:IPR001245 Prosite:PS00108 InterPro:IPR001611 InterPro:IPR007090 Prosite:PS00107 PRINTS:PR00109 ProDom:PD000001 PROSITE:PS5…	4.00E-64
Ljwgs_020818.2	1.1.17.19	E2.7.1.- [EC:2.7.1.-] [COG:COG0515 COG1493]	ath:At4g28490	F20O9.180; leucine-rich repeat transmembrane protein kinase, putative [EC:2.7.1.37] [KO:K00870]	5.00E-28	ML0016_1	COG0515	4.00E-12	SIRK_ARATH	ATP-binding;Kinase;Leucine-richrepeat;Membrane;Nucleotide-binding;Plantdefense;Receptor;Repeat;Serine/threonine-proteinkinase;Signal;Transferase;Transmembrane,Senescence-induced receptor-like serine/threonine-protein kinase precursor (FLG22-induced receptor-like kinase 1).	4.00E-58	GO_ID:393	TAIR|gene:3439013 SPTR:Q9SZV2 symbol:AT4G29990.1 [GO:0004672 "protein kinase activity" evidence=ISS] [GO:0005524 "ATP binding" evidence=ISS] [GO:0006468 "protein amino acid phosphorylation" evidence=ISS] Pfam:PF00560 InterPro:IPR000719 InterPro:IPR008271 Pfam:PF00069 INTERPRO:IPR001245 Prosite:PS00108 InterPro:IPR001611 InterPro:IPR007090 Prosite:PS00107 PRINTS:PR00109 ProDom:PD000001 PROSITE:PS5…	4.00E-64
Ljwgs_020818.2	1.11.16.8	E2.7.1.- [EC:2.7.1.-] [COG:COG0515 COG1493]	ath:At4g28490	F20O9.180; leucine-rich repeat transmembrane protein kinase, putative [EC:2.7.1.37] [KO:K00870]	5.00E-28	ML0016_1	COG0515	4.00E-12	SIRK_ARATH	ATP-binding;Kinase;Leucine-richrepeat;Membrane;Nucleotide-binding;Plantdefense;Receptor;Repeat;Serine/threonine-proteinkinase;Signal;Transferase;Transmembrane,Senescence-induced receptor-like serine/threonine-protein kinase precursor (FLG22-induced receptor-like kinase 1).	4.00E-58	GO_ID:393	TAIR|gene:3439013 SPTR:Q9SZV2 symbol:AT4G29990.1 [GO:0004672 "protein kinase activity" evidence=ISS] [GO:0005524 "ATP binding" evidence=ISS] [GO:0006468 "protein amino acid phosphorylation" evidence=ISS] Pfam:PF00560 InterPro:IPR000719 InterPro:IPR008271 Pfam:PF00069 INTERPRO:IPR001245 Prosite:PS00108 InterPro:IPR001611 InterPro:IPR007090 Prosite:PS00107 PRINTS:PR00109 ProDom:PD000001 PROSITE:PS5…	4.00E-64
Ljwgs_020818.2	4.2.4	Cell cycle [CLASS:04110] [PATH:hsa04110] [COG:COG0515]	ath:At4g28490	F20O9.180; leucine-rich repeat transmembrane protein kinase, putative [EC:2.7.1.37] [KO:K00870]	5.00E-28	ML0016_1	COG0515	4.00E-12	SIRK_ARATH	ATP-binding;Kinase;Leucine-richrepeat;Membrane;Nucleotide-binding;Plantdefense;Receptor;Repeat;Serine/threonine-proteinkinase;Signal;Transferase;Transmembrane,Senescence-induced receptor-like serine/threonine-protein kinase precursor (FLG22-induced receptor-like kinase 1).	4.00E-58	GO_ID:393	TAIR|gene:3439013 SPTR:Q9SZV2 symbol:AT4G29990.1 [GO:0004672 "protein kinase activity" evidence=ISS] [GO:0005524 "ATP binding" evidence=ISS] [GO:0006468 "protein amino acid phosphorylation" evidence=ISS] Pfam:PF00560 InterPro:IPR000719 InterPro:IPR008271 Pfam:PF00069 INTERPRO:IPR001245 Prosite:PS00108 InterPro:IPR001611 InterPro:IPR007090 Prosite:PS00107 PRINTS:PR00109 ProDom:PD000001 PROSITE:PS5…	4.00E-64
chr2.TM0652.10	99.1.3.1.95	EC 3.-.-.-							GI1L1_ARATH	Gibberellinsignalingpathway;Hydrolase;Nuclearprotein;Receptor,Probable gibberellin receptor GID1L1 (EC 3.-.-.-) (GID1-like protein 1).	5.00E-12	GO_ID:33017	TAIR|gene:2015412 SPTR:Q9SX78 symbol:AT1G47480.1 [GO:0000004 "biological process unknown" evidence=ND] [GO:0008372 "cellular component unknown" evidence=ND] InterPro:IPR000379 EMBL:AC007519 PIR:A96515 SPTR:Q9SX78	2.00E-30
chr2.TM0652.10	99.1.4.1971	GO_ID:33017							GI1L1_ARATH	Gibberellinsignalingpathway;Hydrolase;Nuclearprotein;Receptor,Probable gibberellin receptor GID1L1 (EC 3.-.-.-) (GID1-like protein 1).	5.00E-12	GO_ID:33017	TAIR|gene:2015412 SPTR:Q9SX78 symbol:AT1G47480.1 [GO:0000004 "biological process unknown" evidence=ND] [GO:0008372 "cellular component unknown" evidence=ND] InterPro:IPR000379 EMBL:AC007519 PIR:A96515 SPTR:Q9SX78	2.00E-30
chr6.TM1763.3	1.9.4.15	E2.7.1.- [EC:2.7.1.-] [COG:COG0515 COG1493]	ath:At5g02290	T1E22.50; protein kinase, putative [EC:2.7.1.37] [KO:K00870]	3.00E-36	YAR019c	COG0515	5.00E-19	PSKR_ARATH	ATP-binding;Glycoprotein;Hypotheticalprotein;Kinase;Leucine-richrepeat;Membrane;Nucleotide-binding;Receptor;Repeat;Serine/threonine-proteinkinase;Signal;Transferase;Transmembrane,Putative phytosulfokine receptor precursor (EC 2.7.1.37) (Phytosulfokine LRR receptor kinase).	8.00E-42	GO_ID:19564	TAIR|gene:2138380 SPTR:Q9S9U1 symbol:AT4G04960.1 [GO:0016301 "kinase activity" evidence=ISS] InterPro:IPR000719 InterPro:IPR008271 Pfam:PF00069 Prosite:PS00108 InterPro:IPR001220 InterPro:IPR000985 Prosite:PS00107 Pfam:PF00139 Pfam:PF00138 ProDom:PD000001 PROSITE:PS50011 ProDom:PD000671 ProDom:PD000711 EMBL:AL161502 EMBL:AF162444 PIR:D85062 HSSP:P05045 SPTR:Q9S9U1	0
chr6.TM1763.3	1.7.8.19	WAAY, rfaY lipopolysaccharide core biosynthesis protein RFAY [EC:2.7.-.-] [COG:COG0515]	ath:At5g02290	T1E22.50; protein kinase, putative [EC:2.7.1.37] [KO:K00870]	3.00E-36	YAR019c	COG0515	5.00E-19	PSKR_ARATH	ATP-binding;Glycoprotein;Hypotheticalprotein;Kinase;Leucine-richrepeat;Membrane;Nucleotide-binding;Receptor;Repeat;Serine/threonine-proteinkinase;Signal;Transferase;Transmembrane,Putative phytosulfokine receptor precursor (EC 2.7.1.37) (Phytosulfokine LRR receptor kinase).	8.00E-42	GO_ID:19564	TAIR|gene:2138380 SPTR:Q9S9U1 symbol:AT4G04960.1 [GO:0016301 "kinase activity" evidence=ISS] InterPro:IPR000719 InterPro:IPR008271 Pfam:PF00069 Prosite:PS00108 InterPro:IPR001220 InterPro:IPR000985 Prosite:PS00107 Pfam:PF00139 Pfam:PF00138 ProDom:PD000001 PROSITE:PS50011 ProDom:PD000671 ProDom:PD000711 EMBL:AL161502 EMBL:AF162444 PIR:D85062 HSSP:P05045 SPTR:Q9S9U1	0
chr6.TM1763.3	1.1.17.19	E2.7.1.- [EC:2.7.1.-] [COG:COG0515 COG1493]	ath:At5g02290	T1E22.50; protein kinase, putative [EC:2.7.1.37] [KO:K00870]	3.00E-36	YAR019c	COG0515	5.00E-19	PSKR_ARATH	ATP-binding;Glycoprotein;Hypotheticalprotein;Kinase;Leucine-richrepeat;Membrane;Nucleotide-binding;Receptor;Repeat;Serine/threonine-proteinkinase;Signal;Transferase;Transmembrane,Putative phytosulfokine receptor precursor (EC 2.7.1.37) (Phytosulfokine LRR receptor kinase).	8.00E-42	GO_ID:19564	TAIR|gene:2138380 SPTR:Q9S9U1 symbol:AT4G04960.1 [GO:0016301 "kinase activity" evidence=ISS] InterPro:IPR000719 InterPro:IPR008271 Pfam:PF00069 Prosite:PS00108 InterPro:IPR001220 InterPro:IPR000985 Prosite:PS00107 Pfam:PF00139 Pfam:PF00138 ProDom:PD000001 PROSITE:PS50011 ProDom:PD000671 ProDom:PD000711 EMBL:AL161502 EMBL:AF162444 PIR:D85062 HSSP:P05045 SPTR:Q9S9U1	0
chr6.TM1763.3	3.3.10.117	BMPR1 bone morphogenetic protein receptor, type I [EC:2.7.1.37]	ath:At5g02290	T1E22.50; protein kinase, putative [EC:2.7.1.37] [KO:K00870]	3.00E-36	YAR019c	COG0515	5.00E-19	PSKR_ARATH	ATP-binding;Glycoprotein;Hypotheticalprotein;Kinase;Leucine-richrepeat;Membrane;Nucleotide-binding;Receptor;Repeat;Serine/threonine-proteinkinase;Signal;Transferase;Transmembrane,Putative phytosulfokine receptor precursor (EC 2.7.1.37) (Phytosulfokine LRR receptor kinase).	8.00E-42	GO_ID:19564	TAIR|gene:2138380 SPTR:Q9S9U1 symbol:AT4G04960.1 [GO:0016301 "kinase activity" evidence=ISS] InterPro:IPR000719 InterPro:IPR008271 Pfam:PF00069 Prosite:PS00108 InterPro:IPR001220 InterPro:IPR000985 Prosite:PS00107 Pfam:PF00139 Pfam:PF00138 ProDom:PD000001 PROSITE:PS50011 ProDom:PD000671 ProDom:PD000711 EMBL:AL161502 EMBL:AF162444 PIR:D85062 HSSP:P05045 SPTR:Q9S9U1	0
chr6.TM1763.3	1.11.16.8	E2.7.1.- [EC:2.7.1.-] [COG:COG0515 COG1493]	ath:At5g02290	T1E22.50; protein kinase, putative [EC:2.7.1.37] [KO:K00870]	3.00E-36	YAR019c	COG0515	5.00E-19	PSKR_ARATH	ATP-binding;Glycoprotein;Hypotheticalprotein;Kinase;Leucine-richrepeat;Membrane;Nucleotide-binding;Receptor;Repeat;Serine/threonine-proteinkinase;Signal;Transferase;Transmembrane,Putative phytosulfokine receptor precursor (EC 2.7.1.37) (Phytosulfokine LRR receptor kinase).	8.00E-42	GO_ID:19564	TAIR|gene:2138380 SPTR:Q9S9U1 symbol:AT4G04960.1 [GO:0016301 "kinase activity" evidence=ISS] InterPro:IPR000719 InterPro:IPR008271 Pfam:PF00069 Prosite:PS00108 InterPro:IPR001220 InterPro:IPR000985 Prosite:PS00107 Pfam:PF00139 Pfam:PF00138 ProDom:PD000001 PROSITE:PS50011 ProDom:PD000671 ProDom:PD000711 EMBL:AL161502 EMBL:AF162444 PIR:D85062 HSSP:P05045 SPTR:Q9S9U1	0
chr6.TM1763.3	4.2.4	Cell cycle [CLASS:04110] [PATH:hsa04110] [COG:COG0515]	ath:At5g02290	T1E22.50; protein kinase, putative [EC:2.7.1.37] [KO:K00870]	3.00E-36	YAR019c	COG0515	5.00E-19	PSKR_ARATH	ATP-binding;Glycoprotein;Hypotheticalprotein;Kinase;Leucine-richrepeat;Membrane;Nucleotide-binding;Receptor;Repeat;Serine/threonine-proteinkinase;Signal;Transferase;Transmembrane,Putative phytosulfokine receptor precursor (EC 2.7.1.37) (Phytosulfokine LRR receptor kinase).	8.00E-42	GO_ID:19564	TAIR|gene:2138380 SPTR:Q9S9U1 symbol:AT4G04960.1 [GO:0016301 "kinase activity" evidence=ISS] InterPro:IPR000719 InterPro:IPR008271 Pfam:PF00069 Prosite:PS00108 InterPro:IPR001220 InterPro:IPR000985 Prosite:PS00107 Pfam:PF00139 Pfam:PF00138 ProDom:PD000001 PROSITE:PS50011 ProDom:PD000671 ProDom:PD000711 EMBL:AL161502 EMBL:AF162444 PIR:D85062 HSSP:P05045 SPTR:Q9S9U1	0
chr6.TM1763.3	3.2.2.1	Protein kinase [EC:2.7.1.37]	ath:At5g02290	T1E22.50; protein kinase, putative [EC:2.7.1.37] [KO:K00870]	3.00E-36	YAR019c	COG0515	5.00E-19	PSKR_ARATH	ATP-binding;Glycoprotein;Hypotheticalprotein;Kinase;Leucine-richrepeat;Membrane;Nucleotide-binding;Receptor;Repeat;Serine/threonine-proteinkinase;Signal;Transferase;Transmembrane,Putative phytosulfokine receptor precursor (EC 2.7.1.37) (Phytosulfokine LRR receptor kinase).	8.00E-42	GO_ID:19564	TAIR|gene:2138380 SPTR:Q9S9U1 symbol:AT4G04960.1 [GO:0016301 "kinase activity" evidence=ISS] InterPro:IPR000719 InterPro:IPR008271 Pfam:PF00069 Prosite:PS00108 InterPro:IPR001220 InterPro:IPR000985 Prosite:PS00107 Pfam:PF00139 Pfam:PF00138 ProDom:PD000001 PROSITE:PS50011 ProDom:PD000671 ProDom:PD000711 EMBL:AL161502 EMBL:AF162444 PIR:D85062 HSSP:P05045 SPTR:Q9S9U1	0
Ljwgs_148762.1	99.1.3.2.628	TMKL1_ARATH	ath:At4g28490	F20O9.180; leucine-rich repeat transmembrane protein kinase, putative [EC:2.7.1.37] [KO:K00870]	3.00E-12				TMKL1_ARATH	Glycoprotein;Leucine-richrepeat;Membrane;Receptor;Repeat;Signal;Transmembrane,Putative kinase-like protein TMKL1 precursor.	2.00E-17	GO_ID:9166	TAIR|gene:2128413 SPTR:Q9SUQ3 symbol:AT4G23740.1 [GO:0016301 "kinase activity" evidence=ISS] [GO:0004674 "protein serine/threonine kinase activity" evidence=ISS] [GO:0005524 "ATP binding" evidence=ISS] [GO:0006468 "protein amino acid phosphorylation" evidence=ISS] [GO:0007169 "transmembrane receptor protein tyrosine kinase signaling pathway" evidence=ISS] Pfam:PF00560 InterPro:IPR000719 Pfam:PF00…	2.00E-56
Ljwgs_148762.1	99.1.4.3758	GO_ID:9166	ath:At4g28490	F20O9.180; leucine-rich repeat transmembrane protein kinase, putative [EC:2.7.1.37] [KO:K00870]	3.00E-12				TMKL1_ARATH	Glycoprotein;Leucine-richrepeat;Membrane;Receptor;Repeat;Signal;Transmembrane,Putative kinase-like protein TMKL1 precursor.	2.00E-17	GO_ID:9166	TAIR|gene:2128413 SPTR:Q9SUQ3 symbol:AT4G23740.1 [GO:0016301 "kinase activity" evidence=ISS] [GO:0004674 "protein serine/threonine kinase activity" evidence=ISS] [GO:0005524 "ATP binding" evidence=ISS] [GO:0006468 "protein amino acid phosphorylation" evidence=ISS] [GO:0007169 "transmembrane receptor protein tyrosine kinase signaling pathway" evidence=ISS] Pfam:PF00560 InterPro:IPR000719 Pfam:PF00…	2.00E-56
Ljwgs_148762.1	99.1.1.97	KO:K00870	ath:At4g28490	F20O9.180; leucine-rich repeat transmembrane protein kinase, putative [EC:2.7.1.37] [KO:K00870]	3.00E-12				TMKL1_ARATH	Glycoprotein;Leucine-richrepeat;Membrane;Receptor;Repeat;Signal;Transmembrane,Putative kinase-like protein TMKL1 precursor.	2.00E-17	GO_ID:9166	TAIR|gene:2128413 SPTR:Q9SUQ3 symbol:AT4G23740.1 [GO:0016301 "kinase activity" evidence=ISS] [GO:0004674 "protein serine/threonine kinase activity" evidence=ISS] [GO:0005524 "ATP binding" evidence=ISS] [GO:0006468 "protein amino acid phosphorylation" evidence=ISS] [GO:0007169 "transmembrane receptor protein tyrosine kinase signaling pathway" evidence=ISS] Pfam:PF00560 InterPro:IPR000719 Pfam:PF00…	2.00E-56
chr3.CM0634.16	3.3.10.117	BMPR1 bone morphogenetic protein receptor, type I [EC:2.7.1.37]	dme:CG5179-PA	CG5179; CG5179 gene product from transcript CG5179-RA [EC:2.7.1.37] [KO:K00870]	6.00E-09	YHR102w	COG0515	8.00E-09	STT7_ARATH	ATP-binding;Chloroplast;Kinase;Membrane;Nucleotide-binding;Phosphorylation;Plastid;Serine/threonine-proteinkinase;Thylakoid;Transferase;Transitpeptide,Serine/threonine-protein kinase SNT7, chloroplast precursor (EC 2.7.1.37) (Stt7 homolog).	2.00E-68	GO_ID:1771	TAIR|gene:2181066 SPTR:Q9LZV4 symbol:AT5G01920.1 [GO:0016301 "kinase activity" evidence=ISS] InterPro:IPR000719 InterPro:IPR008271 Pfam:PF00069 Prosite:PS00108 ProDom:PD000001 PROSITE:PS50011 EMBL:AL162351 EMBL:AK117628 EMBL:BT006132 PIR:T48213 SPTR:Q9LZV4	4.00E-161
Ljwgs_015137.1	1.9.4.15	E2.7.1.- [EC:2.7.1.-] [COG:COG0515 COG1493]	ath:At4g28490	F20O9.180; leucine-rich repeat transmembrane protein kinase, putative [EC:2.7.1.37] [KO:K00870]	1.00E-34	Rv3080c_1	COG0515	2.00E-13	TMKL1_ARATH	Glycoprotein;Leucine-richrepeat;Membrane;Receptor;Repeat;Signal;Transmembrane,Putative kinase-like protein TMKL1 precursor.	6.00E-58	GO_ID:23610	TAIR|gene:2038705 SPTR:Q9ZU46 symbol:AT2G01210.1 [GO:0016301 "kinase activity" evidence=ISS] [GO:0004674 "protein serine/threonine kinase activity" evidence=ISS] [GO:0005524 "ATP binding" evidence=ISS] [GO:0006468 "protein amino acid phosphorylation" evidence=ISS] [GO:0007169 "transmembrane receptor protein tyrosine kinase signaling pathway" evidence=ISS] Pfam:PF00560 InterPro:IPR000719 InterPro:…	0
Ljwgs_015137.1	1.7.8.19	WAAY, rfaY lipopolysaccharide core biosynthesis protein RFAY [EC:2.7.-.-] [COG:COG0515]	ath:At4g28490	F20O9.180; leucine-rich repeat transmembrane protein kinase, putative [EC:2.7.1.37] [KO:K00870]	1.00E-34	Rv3080c_1	COG0515	2.00E-13	TMKL1_ARATH	Glycoprotein;Leucine-richrepeat;Membrane;Receptor;Repeat;Signal;Transmembrane,Putative kinase-like protein TMKL1 precursor.	6.00E-58	GO_ID:23610	TAIR|gene:2038705 SPTR:Q9ZU46 symbol:AT2G01210.1 [GO:0016301 "kinase activity" evidence=ISS] [GO:0004674 "protein serine/threonine kinase activity" evidence=ISS] [GO:0005524 "ATP binding" evidence=ISS] [GO:0006468 "protein amino acid phosphorylation" evidence=ISS] [GO:0007169 "transmembrane receptor protein tyrosine kinase signaling pathway" evidence=ISS] Pfam:PF00560 InterPro:IPR000719 InterPro:…	0
Ljwgs_015137.1	1.1.17.19	E2.7.1.- [EC:2.7.1.-] [COG:COG0515 COG1493]	ath:At4g28490	F20O9.180; leucine-rich repeat transmembrane protein kinase, putative [EC:2.7.1.37] [KO:K00870]	1.00E-34	Rv3080c_1	COG0515	2.00E-13	TMKL1_ARATH	Glycoprotein;Leucine-richrepeat;Membrane;Receptor;Repeat;Signal;Transmembrane,Putative kinase-like protein TMKL1 precursor.	6.00E-58	GO_ID:23610	TAIR|gene:2038705 SPTR:Q9ZU46 symbol:AT2G01210.1 [GO:0016301 "kinase activity" evidence=ISS] [GO:0004674 "protein serine/threonine kinase activity" evidence=ISS] [GO:0005524 "ATP binding" evidence=ISS] [GO:0006468 "protein amino acid phosphorylation" evidence=ISS] [GO:0007169 "transmembrane receptor protein tyrosine kinase signaling pathway" evidence=ISS] Pfam:PF00560 InterPro:IPR000719 InterPro:…	0
Ljwgs_015137.1	1.11.16.8	E2.7.1.- [EC:2.7.1.-] [COG:COG0515 COG1493]	ath:At4g28490	F20O9.180; leucine-rich repeat transmembrane protein kinase, putative [EC:2.7.1.37] [KO:K00870]	1.00E-34	Rv3080c_1	COG0515	2.00E-13	TMKL1_ARATH	Glycoprotein;Leucine-richrepeat;Membrane;Receptor;Repeat;Signal;Transmembrane,Putative kinase-like protein TMKL1 precursor.	6.00E-58	GO_ID:23610	TAIR|gene:2038705 SPTR:Q9ZU46 symbol:AT2G01210.1 [GO:0016301 "kinase activity" evidence=ISS] [GO:0004674 "protein serine/threonine kinase activity" evidence=ISS] [GO:0005524 "ATP binding" evidence=ISS] [GO:0006468 "protein amino acid phosphorylation" evidence=ISS] [GO:0007169 "transmembrane receptor protein tyrosine kinase signaling pathway" evidence=ISS] Pfam:PF00560 InterPro:IPR000719 InterPro:…	0
Ljwgs_015137.1	4.2.4	Cell cycle [CLASS:04110] [PATH:hsa04110] [COG:COG0515]	ath:At4g28490	F20O9.180; leucine-rich repeat transmembrane protein kinase, putative [EC:2.7.1.37] [KO:K00870]	1.00E-34	Rv3080c_1	COG0515	2.00E-13	TMKL1_ARATH	Glycoprotein;Leucine-richrepeat;Membrane;Receptor;Repeat;Signal;Transmembrane,Putative kinase-like protein TMKL1 precursor.	6.00E-58	GO_ID:23610	TAIR|gene:2038705 SPTR:Q9ZU46 symbol:AT2G01210.1 [GO:0016301 "kinase activity" evidence=ISS] [GO:0004674 "protein serine/threonine kinase activity" evidence=ISS] [GO:0005524 "ATP binding" evidence=ISS] [GO:0006468 "protein amino acid phosphorylation" evidence=ISS] [GO:0007169 "transmembrane receptor protein tyrosine kinase signaling pathway" evidence=ISS] Pfam:PF00560 InterPro:IPR000719 InterPro:…	0
chr5.CM0357.43.2	3.3.10.117	BMPR1 bone morphogenetic protein receptor, type I [EC:2.7.1.37]	ath:At4g28490	F20O9.180; leucine-rich repeat transmembrane protein kinase, putative [EC:2.7.1.37] [KO:K00870]	3.00E-20				RPK1_IPONI	Alternativeinitiation;Alternativesplicing;ATP-binding;Glycoprotein;Kinase;Leucine-richrepeat;Membrane;Nucleotide-binding;Repeat;Serine/threonine-proteinkinase;Signal;Transferase;Transmembrane,Receptor-like protein kinase precursor (EC 2.7.1.37).	7.00E-24	GO_ID:25445	TAIR|gene:2094388 SPTR:Q9LUI1 symbol:AT3G22800.1 [GO:0005515 "protein binding" evidence=ISS] Pfam:PF00560 InterPro:IPR001611 InterPro:IPR007090 InterPro:IPR003882 PRINTS:PR00019 PRINTS:PR01218 EMBL:AB022223 SPTR:Q9LUI1	3.00E-123
chr1.CM0125.25	1.9.4.15	E2.7.1.- [EC:2.7.1.-] [COG:COG0515 COG1493]	ath:At4g28490	F20O9.180; leucine-rich repeat transmembrane protein kinase, putative [EC:2.7.1.37] [KO:K00870]	3.00E-37	SPy1625_1	COG0515	3.00E-16	RPK1_IPONI	Alternativeinitiation;Alternativesplicing;ATP-binding;Glycoprotein;Kinase;Leucine-richrepeat;Membrane;Nucleotide-binding;Repeat;Serine/threonine-proteinkinase;Signal;Transferase;Transmembrane,Receptor-like protein kinase precursor (EC 2.7.1.37).	6.00E-63	GO_ID:8982	TAIR|gene:2059252 SPTR:Q9ZVD4 symbol:AT2G27060.1 [GO:0008372 "cellular component unknown" evidence=ND] [GO:0004674 "protein serine/threonine kinase activity" evidence=ISS] [GO:0005524 "ATP binding" evidence=ISS] [GO:0006468 "protein amino acid phosphorylation" evidence=ISS] [GO:0007169 "transmembrane receptor protein tyrosine kinase signaling pathway" evidence=ISS] Pfam:PF00560 InterPro:IPR000719…	1.00E-84
chr1.CM0125.25	1.7.8.19	WAAY, rfaY lipopolysaccharide core biosynthesis protein RFAY [EC:2.7.-.-] [COG:COG0515]	ath:At4g28490	F20O9.180; leucine-rich repeat transmembrane protein kinase, putative [EC:2.7.1.37] [KO:K00870]	3.00E-37	SPy1625_1	COG0515	3.00E-16	RPK1_IPONI	Alternativeinitiation;Alternativesplicing;ATP-binding;Glycoprotein;Kinase;Leucine-richrepeat;Membrane;Nucleotide-binding;Repeat;Serine/threonine-proteinkinase;Signal;Transferase;Transmembrane,Receptor-like protein kinase precursor (EC 2.7.1.37).	6.00E-63	GO_ID:8982	TAIR|gene:2059252 SPTR:Q9ZVD4 symbol:AT2G27060.1 [GO:0008372 "cellular component unknown" evidence=ND] [GO:0004674 "protein serine/threonine kinase activity" evidence=ISS] [GO:0005524 "ATP binding" evidence=ISS] [GO:0006468 "protein amino acid phosphorylation" evidence=ISS] [GO:0007169 "transmembrane receptor protein tyrosine kinase signaling pathway" evidence=ISS] Pfam:PF00560 InterPro:IPR000719…	1.00E-84
chr1.CM0125.25	1.1.17.19	E2.7.1.- [EC:2.7.1.-] [COG:COG0515 COG1493]	ath:At4g28490	F20O9.180; leucine-rich repeat transmembrane protein kinase, putative [EC:2.7.1.37] [KO:K00870]	3.00E-37	SPy1625_1	COG0515	3.00E-16	RPK1_IPONI	Alternativeinitiation;Alternativesplicing;ATP-binding;Glycoprotein;Kinase;Leucine-richrepeat;Membrane;Nucleotide-binding;Repeat;Serine/threonine-proteinkinase;Signal;Transferase;Transmembrane,Receptor-like protein kinase precursor (EC 2.7.1.37).	6.00E-63	GO_ID:8982	TAIR|gene:2059252 SPTR:Q9ZVD4 symbol:AT2G27060.1 [GO:0008372 "cellular component unknown" evidence=ND] [GO:0004674 "protein serine/threonine kinase activity" evidence=ISS] [GO:0005524 "ATP binding" evidence=ISS] [GO:0006468 "protein amino acid phosphorylation" evidence=ISS] [GO:0007169 "transmembrane receptor protein tyrosine kinase signaling pathway" evidence=ISS] Pfam:PF00560 InterPro:IPR000719…	1.00E-84
chr1.CM0125.25	3.3.10.117	BMPR1 bone morphogenetic protein receptor, type I [EC:2.7.1.37]	ath:At4g28490	F20O9.180; leucine-rich repeat transmembrane protein kinase, putative [EC:2.7.1.37] [KO:K00870]	3.00E-37	SPy1625_1	COG0515	3.00E-16	RPK1_IPONI	Alternativeinitiation;Alternativesplicing;ATP-binding;Glycoprotein;Kinase;Leucine-richrepeat;Membrane;Nucleotide-binding;Repeat;Serine/threonine-proteinkinase;Signal;Transferase;Transmembrane,Receptor-like protein kinase precursor (EC 2.7.1.37).	6.00E-63	GO_ID:8982	TAIR|gene:2059252 SPTR:Q9ZVD4 symbol:AT2G27060.1 [GO:0008372 "cellular component unknown" evidence=ND] [GO:0004674 "protein serine/threonine kinase activity" evidence=ISS] [GO:0005524 "ATP binding" evidence=ISS] [GO:0006468 "protein amino acid phosphorylation" evidence=ISS] [GO:0007169 "transmembrane receptor protein tyrosine kinase signaling pathway" evidence=ISS] Pfam:PF00560 InterPro:IPR000719…	1.00E-84
chr1.CM0125.25	1.11.16.8	E2.7.1.- [EC:2.7.1.-] [COG:COG0515 COG1493]	ath:At4g28490	F20O9.180; leucine-rich repeat transmembrane protein kinase, putative [EC:2.7.1.37] [KO:K00870]	3.00E-37	SPy1625_1	COG0515	3.00E-16	RPK1_IPONI	Alternativeinitiation;Alternativesplicing;ATP-binding;Glycoprotein;Kinase;Leucine-richrepeat;Membrane;Nucleotide-binding;Repeat;Serine/threonine-proteinkinase;Signal;Transferase;Transmembrane,Receptor-like protein kinase precursor (EC 2.7.1.37).	6.00E-63	GO_ID:8982	TAIR|gene:2059252 SPTR:Q9ZVD4 symbol:AT2G27060.1 [GO:0008372 "cellular component unknown" evidence=ND] [GO:0004674 "protein serine/threonine kinase activity" evidence=ISS] [GO:0005524 "ATP binding" evidence=ISS] [GO:0006468 "protein amino acid phosphorylation" evidence=ISS] [GO:0007169 "transmembrane receptor protein tyrosine kinase signaling pathway" evidence=ISS] Pfam:PF00560 InterPro:IPR000719…	1.00E-84
chr1.CM0125.25	4.2.4	Cell cycle [CLASS:04110] [PATH:hsa04110] [COG:COG0515]	ath:At4g28490	F20O9.180; leucine-rich repeat transmembrane protein kinase, putative [EC:2.7.1.37] [KO:K00870]	3.00E-37	SPy1625_1	COG0515	3.00E-16	RPK1_IPONI	Alternativeinitiation;Alternativesplicing;ATP-binding;Glycoprotein;Kinase;Leucine-richrepeat;Membrane;Nucleotide-binding;Repeat;Serine/threonine-proteinkinase;Signal;Transferase;Transmembrane,Receptor-like protein kinase precursor (EC 2.7.1.37).	6.00E-63	GO_ID:8982	TAIR|gene:2059252 SPTR:Q9ZVD4 symbol:AT2G27060.1 [GO:0008372 "cellular component unknown" evidence=ND] [GO:0004674 "protein serine/threonine kinase activity" evidence=ISS] [GO:0005524 "ATP binding" evidence=ISS] [GO:0006468 "protein amino acid phosphorylation" evidence=ISS] [GO:0007169 "transmembrane receptor protein tyrosine kinase signaling pathway" evidence=ISS] Pfam:PF00560 InterPro:IPR000719…	1.00E-84
chr1.CM0125.25	3.2.2.1	Protein kinase [EC:2.7.1.37]	ath:At4g28490	F20O9.180; leucine-rich repeat transmembrane protein kinase, putative [EC:2.7.1.37] [KO:K00870]	3.00E-37	SPy1625_1	COG0515	3.00E-16	RPK1_IPONI	Alternativeinitiation;Alternativesplicing;ATP-binding;Glycoprotein;Kinase;Leucine-richrepeat;Membrane;Nucleotide-binding;Repeat;Serine/threonine-proteinkinase;Signal;Transferase;Transmembrane,Receptor-like protein kinase precursor (EC 2.7.1.37).	6.00E-63	GO_ID:8982	TAIR|gene:2059252 SPTR:Q9ZVD4 symbol:AT2G27060.1 [GO:0008372 "cellular component unknown" evidence=ND] [GO:0004674 "protein serine/threonine kinase activity" evidence=ISS] [GO:0005524 "ATP binding" evidence=ISS] [GO:0006468 "protein amino acid phosphorylation" evidence=ISS] [GO:0007169 "transmembrane receptor protein tyrosine kinase signaling pathway" evidence=ISS] Pfam:PF00560 InterPro:IPR000719…	1.00E-84
chr1.TM0812.10	3.3.10.117	BMPR1 bone morphogenetic protein receptor, type I [EC:2.7.1.37]	ath:At4g28490	F20O9.180; leucine-rich repeat transmembrane protein kinase, putative [EC:2.7.1.37] [KO:K00870]	4.00E-32	YGL179c	COG0515	6.00E-14	PBS1_ARATH	ATP-binding;Directproteinsequencing;Kinase;Nucleotide-binding;Phosphorylation;Plantdefense;Serine/threonine-proteinkinase;Transferase,Serine/threonine-protein kinase PBS1 (EC 2.7.1.37) (AvrPphB susceptible protein 1).	4.00E-38	GO_ID:51277	TAIR|gene:2064556 SPTR:P93749 symbol:AT2G41970.1 [GO:0008372 "cellular component unknown" evidence=ND] [GO:0016301 "kinase activity" evidence=ISS] InterPro:IPR000719 InterPro:IPR008266 Prosite:PS00107 ProDom:PD000001 PROSITE:PS50011 PROSITE:PS00109 HSSP:P06213 EMBL:U90439 EMBL:BT010881 EMBL:AK175234 EMBL:AK175270 EMBL:AK176504 EMBL:AK176586 EMBL:AK176796 EMBL:AK220678 PIR:D84848 SPTR:P93749	4.00E-101
Ljwgs_036374.1	99.1.3.1.116	EC 2.7.1.-	ath:At5g02290	T1E22.50; protein kinase, putative [EC:2.7.1.37] [KO:K00870]	1.00E-15				CRI4_MAIZE	ATP-binding;Kinase;Membrane;Nucleotide-binding;Receptor;Repeat;Serine/threonine-proteinkinase;Signal;Transferase;Transmembrane,Putative receptor protein kinase CRINKLY4 precursor (EC 2.7.1.-).	5.00E-21	GO_ID:22907	TAIR|gene:2041734 SPTR:Q9ASQ5 symbol:AT2G11520.1 [GO:0016301 "kinase activity" evidence=ISS] InterPro:IPR000719 InterPro:IPR008271 Pfam:PF00069 INTERPRO:IPR001245 Prosite:PS00108 Prosite:PS00107 PRINTS:PR00109 ProDom:PD000001 PROSITE:PS50011 HSSP:P00523 EMBL:AC007166 EMBL:AF367339 EMBL:AY093990 PIR:A84498 SPTR:Q9ASQ5	1.00E-28
Ljwgs_036374.1	99.1.1.97	KO:K00870	ath:At5g02290	T1E22.50; protein kinase, putative [EC:2.7.1.37] [KO:K00870]	1.00E-15				CRI4_MAIZE	ATP-binding;Kinase;Membrane;Nucleotide-binding;Receptor;Repeat;Serine/threonine-proteinkinase;Signal;Transferase;Transmembrane,Putative receptor protein kinase CRINKLY4 precursor (EC 2.7.1.-).	5.00E-21	GO_ID:22907	TAIR|gene:2041734 SPTR:Q9ASQ5 symbol:AT2G11520.1 [GO:0016301 "kinase activity" evidence=ISS] InterPro:IPR000719 InterPro:IPR008271 Pfam:PF00069 INTERPRO:IPR001245 Prosite:PS00108 Prosite:PS00107 PRINTS:PR00109 ProDom:PD000001 PROSITE:PS50011 HSSP:P00523 EMBL:AC007166 EMBL:AF367339 EMBL:AY093990 PIR:A84498 SPTR:Q9ASQ5	1.00E-28
Ljwgs_036374.1	99.1.4.8107	GO_ID:22907	ath:At5g02290	T1E22.50; protein kinase, putative [EC:2.7.1.37] [KO:K00870]	1.00E-15				CRI4_MAIZE	ATP-binding;Kinase;Membrane;Nucleotide-binding;Receptor;Repeat;Serine/threonine-proteinkinase;Signal;Transferase;Transmembrane,Putative receptor protein kinase CRINKLY4 precursor (EC 2.7.1.-).	5.00E-21	GO_ID:22907	TAIR|gene:2041734 SPTR:Q9ASQ5 symbol:AT2G11520.1 [GO:0016301 "kinase activity" evidence=ISS] InterPro:IPR000719 InterPro:IPR008271 Pfam:PF00069 INTERPRO:IPR001245 Prosite:PS00108 Prosite:PS00107 PRINTS:PR00109 ProDom:PD000001 PROSITE:PS50011 HSSP:P00523 EMBL:AC007166 EMBL:AF367339 EMBL:AY093990 PIR:A84498 SPTR:Q9ASQ5	1.00E-28
Ljwgs_021309.1	1.9.4.15	E2.7.1.- [EC:2.7.1.-] [COG:COG0515 COG1493]	ath:At4g28490	F20O9.180; leucine-rich repeat transmembrane protein kinase, putative [EC:2.7.1.37] [KO:K00870]	1.00E-33	SPy1625_1	COG0515	2.00E-13	BAK1_ARATH	ATP-binding;Glycoprotein;Kinase;Leucine-richrepeat;Membrane;Nucleotide-binding;Phosphorylation;Repeat;Serine/threonine-proteinkinase;Signal;Transferase;Transmembrane,BRASSINOSTEROID INSENSITIVE 1-associated receptor kinase 1 precursor (EC 2.7.1.37) (BRI1-associated receptor kinase 1) (Somatic embryogenesis receptor-like kinase 3).	6.00E-42	GO_ID:33968	TAIR|gene:2050876 SPTR:O22138 symbol:AT2G45340.1 [GO:0004674 "protein serine/threonine kinase activity" evidence=ISS] [GO:0005524 "ATP binding" evidence=ISS] [GO:0006468 "protein amino acid phosphorylation" evidence=ISS] [GO:0007169 "transmembrane receptor protein tyrosine kinase signaling pathway" evidence=ISS] Pfam:PF00560 InterPro:IPR000719 InterPro:IPR001611 InterPro:IPR007090 ProDom:PD000001…	8.00E-136
Ljwgs_021309.1	1.7.8.19	WAAY, rfaY lipopolysaccharide core biosynthesis protein RFAY [EC:2.7.-.-] [COG:COG0515]	ath:At4g28490	F20O9.180; leucine-rich repeat transmembrane protein kinase, putative [EC:2.7.1.37] [KO:K00870]	1.00E-33	SPy1625_1	COG0515	2.00E-13	BAK1_ARATH	ATP-binding;Glycoprotein;Kinase;Leucine-richrepeat;Membrane;Nucleotide-binding;Phosphorylation;Repeat;Serine/threonine-proteinkinase;Signal;Transferase;Transmembrane,BRASSINOSTEROID INSENSITIVE 1-associated receptor kinase 1 precursor (EC 2.7.1.37) (BRI1-associated receptor kinase 1) (Somatic embryogenesis receptor-like kinase 3).	6.00E-42	GO_ID:33968	TAIR|gene:2050876 SPTR:O22138 symbol:AT2G45340.1 [GO:0004674 "protein serine/threonine kinase activity" evidence=ISS] [GO:0005524 "ATP binding" evidence=ISS] [GO:0006468 "protein amino acid phosphorylation" evidence=ISS] [GO:0007169 "transmembrane receptor protein tyrosine kinase signaling pathway" evidence=ISS] Pfam:PF00560 InterPro:IPR000719 InterPro:IPR001611 InterPro:IPR007090 ProDom:PD000001…	8.00E-136
Ljwgs_021309.1	1.1.17.19	E2.7.1.- [EC:2.7.1.-] [COG:COG0515 COG1493]	ath:At4g28490	F20O9.180; leucine-rich repeat transmembrane protein kinase, putative [EC:2.7.1.37] [KO:K00870]	1.00E-33	SPy1625_1	COG0515	2.00E-13	BAK1_ARATH	ATP-binding;Glycoprotein;Kinase;Leucine-richrepeat;Membrane;Nucleotide-binding;Phosphorylation;Repeat;Serine/threonine-proteinkinase;Signal;Transferase;Transmembrane,BRASSINOSTEROID INSENSITIVE 1-associated receptor kinase 1 precursor (EC 2.7.1.37) (BRI1-associated receptor kinase 1) (Somatic embryogenesis receptor-like kinase 3).	6.00E-42	GO_ID:33968	TAIR|gene:2050876 SPTR:O22138 symbol:AT2G45340.1 [GO:0004674 "protein serine/threonine kinase activity" evidence=ISS] [GO:0005524 "ATP binding" evidence=ISS] [GO:0006468 "protein amino acid phosphorylation" evidence=ISS] [GO:0007169 "transmembrane receptor protein tyrosine kinase signaling pathway" evidence=ISS] Pfam:PF00560 InterPro:IPR000719 InterPro:IPR001611 InterPro:IPR007090 ProDom:PD000001…	8.00E-136
Ljwgs_021309.1	3.3.10.117	BMPR1 bone morphogenetic protein receptor, type I [EC:2.7.1.37]	ath:At4g28490	F20O9.180; leucine-rich repeat transmembrane protein kinase, putative [EC:2.7.1.37] [KO:K00870]	1.00E-33	SPy1625_1	COG0515	2.00E-13	BAK1_ARATH	ATP-binding;Glycoprotein;Kinase;Leucine-richrepeat;Membrane;Nucleotide-binding;Phosphorylation;Repeat;Serine/threonine-proteinkinase;Signal;Transferase;Transmembrane,BRASSINOSTEROID INSENSITIVE 1-associated receptor kinase 1 precursor (EC 2.7.1.37) (BRI1-associated receptor kinase 1) (Somatic embryogenesis receptor-like kinase 3).	6.00E-42	GO_ID:33968	TAIR|gene:2050876 SPTR:O22138 symbol:AT2G45340.1 [GO:0004674 "protein serine/threonine kinase activity" evidence=ISS] [GO:0005524 "ATP binding" evidence=ISS] [GO:0006468 "protein amino acid phosphorylation" evidence=ISS] [GO:0007169 "transmembrane receptor protein tyrosine kinase signaling pathway" evidence=ISS] Pfam:PF00560 InterPro:IPR000719 InterPro:IPR001611 InterPro:IPR007090 ProDom:PD000001…	8.00E-136
Ljwgs_021309.1	1.11.16.8	E2.7.1.- [EC:2.7.1.-] [COG:COG0515 COG1493]	ath:At4g28490	F20O9.180; leucine-rich repeat transmembrane protein kinase, putative [EC:2.7.1.37] [KO:K00870]	1.00E-33	SPy1625_1	COG0515	2.00E-13	BAK1_ARATH	ATP-binding;Glycoprotein;Kinase;Leucine-richrepeat;Membrane;Nucleotide-binding;Phosphorylation;Repeat;Serine/threonine-proteinkinase;Signal;Transferase;Transmembrane,BRASSINOSTEROID INSENSITIVE 1-associated receptor kinase 1 precursor (EC 2.7.1.37) (BRI1-associated receptor kinase 1) (Somatic embryogenesis receptor-like kinase 3).	6.00E-42	GO_ID:33968	TAIR|gene:2050876 SPTR:O22138 symbol:AT2G45340.1 [GO:0004674 "protein serine/threonine kinase activity" evidence=ISS] [GO:0005524 "ATP binding" evidence=ISS] [GO:0006468 "protein amino acid phosphorylation" evidence=ISS] [GO:0007169 "transmembrane receptor protein tyrosine kinase signaling pathway" evidence=ISS] Pfam:PF00560 InterPro:IPR000719 InterPro:IPR001611 InterPro:IPR007090 ProDom:PD000001…	8.00E-136
Ljwgs_021309.1	4.2.4	Cell cycle [CLASS:04110] [PATH:hsa04110] [COG:COG0515]	ath:At4g28490	F20O9.180; leucine-rich repeat transmembrane protein kinase, putative [EC:2.7.1.37] [KO:K00870]	1.00E-33	SPy1625_1	COG0515	2.00E-13	BAK1_ARATH	ATP-binding;Glycoprotein;Kinase;Leucine-richrepeat;Membrane;Nucleotide-binding;Phosphorylation;Repeat;Serine/threonine-proteinkinase;Signal;Transferase;Transmembrane,BRASSINOSTEROID INSENSITIVE 1-associated receptor kinase 1 precursor (EC 2.7.1.37) (BRI1-associated receptor kinase 1) (Somatic embryogenesis receptor-like kinase 3).	6.00E-42	GO_ID:33968	TAIR|gene:2050876 SPTR:O22138 symbol:AT2G45340.1 [GO:0004674 "protein serine/threonine kinase activity" evidence=ISS] [GO:0005524 "ATP binding" evidence=ISS] [GO:0006468 "protein amino acid phosphorylation" evidence=ISS] [GO:0007169 "transmembrane receptor protein tyrosine kinase signaling pathway" evidence=ISS] Pfam:PF00560 InterPro:IPR000719 InterPro:IPR001611 InterPro:IPR007090 ProDom:PD000001…	8.00E-136
Ljwgs_021309.1	3.2.2.1	Protein kinase [EC:2.7.1.37]	ath:At4g28490	F20O9.180; leucine-rich repeat transmembrane protein kinase, putative [EC:2.7.1.37] [KO:K00870]	1.00E-33	SPy1625_1	COG0515	2.00E-13	BAK1_ARATH	ATP-binding;Glycoprotein;Kinase;Leucine-richrepeat;Membrane;Nucleotide-binding;Phosphorylation;Repeat;Serine/threonine-proteinkinase;Signal;Transferase;Transmembrane,BRASSINOSTEROID INSENSITIVE 1-associated receptor kinase 1 precursor (EC 2.7.1.37) (BRI1-associated receptor kinase 1) (Somatic embryogenesis receptor-like kinase 3).	6.00E-42	GO_ID:33968	TAIR|gene:2050876 SPTR:O22138 symbol:AT2G45340.1 [GO:0004674 "protein serine/threonine kinase activity" evidence=ISS] [GO:0005524 "ATP binding" evidence=ISS] [GO:0006468 "protein amino acid phosphorylation" evidence=ISS] [GO:0007169 "transmembrane receptor protein tyrosine kinase signaling pathway" evidence=ISS] Pfam:PF00560 InterPro:IPR000719 InterPro:IPR001611 InterPro:IPR007090 ProDom:PD000001…	8.00E-136
Ljwgs_025173.0.1	3.3.10.117	BMPR1 bone morphogenetic protein receptor, type I [EC:2.7.1.37]							PHOT2_ARATH	Alternativesplicing;ATP-binding;Chromophore;Flavoprotein;FMN;Kinase;Membrane;Nucleotide-binding;Phosphorylation;Photoreceptorprotein;Receptor;Repeat;Sensorytransduction;Serine/threonine-proteinkinase;Transferase,Phototropin-2 (EC 2.7.1.37) (Defective in chloroplast avoidance protein 1) (Non phototropic hypocotyl 1-like protein 1) (NPH1-like 1) (AtKin7).	6.00E-10	GO_ID:51938	TAIR|gene:2155820 SPTR:O81204 symbol:AT5G58140.1 [GO:0016301 "kinase activity" evidence=ISS] InterPro:IPR000719 InterPro:IPR002290 InterPro:IPR000014 InterPro:IPR008271 Pfam:PF00069 Prosite:PS00108 InterPro:IPR000700 InterPro:IPR001610 Prosite:PS00107 Pfam:PF00989 ProDom:PD000001 PROSITE:PS50011 SMART:SM00220 SMART:SM00086 SMART:SM00091 PROSITE:PS50112 PROSITE:PS50113 TIGRFAMs:TIGR00229 HSSP:Q9ZW…	2.00E-10
Ljwgs_025173.0.1	3.2.2.1	Protein kinase [EC:2.7.1.37]							PHOT2_ARATH	Alternativesplicing;ATP-binding;Chromophore;Flavoprotein;FMN;Kinase;Membrane;Nucleotide-binding;Phosphorylation;Photoreceptorprotein;Receptor;Repeat;Sensorytransduction;Serine/threonine-proteinkinase;Transferase,Phototropin-2 (EC 2.7.1.37) (Defective in chloroplast avoidance protein 1) (Non phototropic hypocotyl 1-like protein 1) (NPH1-like 1) (AtKin7).	6.00E-10	GO_ID:51938	TAIR|gene:2155820 SPTR:O81204 symbol:AT5G58140.1 [GO:0016301 "kinase activity" evidence=ISS] InterPro:IPR000719 InterPro:IPR002290 InterPro:IPR000014 InterPro:IPR008271 Pfam:PF00069 Prosite:PS00108 InterPro:IPR000700 InterPro:IPR001610 Prosite:PS00107 Pfam:PF00989 ProDom:PD000001 PROSITE:PS50011 SMART:SM00220 SMART:SM00086 SMART:SM00091 PROSITE:PS50112 PROSITE:PS50113 TIGRFAMs:TIGR00229 HSSP:Q9ZW…	2.00E-10
Ljwgs_011647.1	1.9.4.15	E2.7.1.- [EC:2.7.1.-] [COG:COG0515 COG1493]	ath:At4g28490	F20O9.180; leucine-rich repeat transmembrane protein kinase, putative [EC:2.7.1.37] [KO:K00870]	6.00E-42	YDL159w	COG0515	5.00E-16	TMKL1_ARATH	Glycoprotein;Leucine-richrepeat;Membrane;Receptor;Repeat;Signal;Transmembrane,Putative kinase-like protein TMKL1 precursor.	2.00E-50	GO_ID:12640	TAIR|gene:2043857 SPTR:O48788 symbol:AT2G26730.1 [GO:0004674 "protein serine/threonine kinase activity" evidence=ISS] [GO:0005524 "ATP binding" evidence=ISS] [GO:0006468 "protein amino acid phosphorylation" evidence=ISS] [GO:0007169 "transmembrane receptor protein tyrosine kinase signaling pathway" evidence=ISS] Pfam:PF00560 InterPro:IPR000719 Pfam:PF00069 InterPro:IPR001611 InterPro:IPR007090 Pr…	4.00E-142
Ljwgs_011647.1	1.7.8.19	WAAY, rfaY lipopolysaccharide core biosynthesis protein RFAY [EC:2.7.-.-] [COG:COG0515]	ath:At4g28490	F20O9.180; leucine-rich repeat transmembrane protein kinase, putative [EC:2.7.1.37] [KO:K00870]	6.00E-42	YDL159w	COG0515	5.00E-16	TMKL1_ARATH	Glycoprotein;Leucine-richrepeat;Membrane;Receptor;Repeat;Signal;Transmembrane,Putative kinase-like protein TMKL1 precursor.	2.00E-50	GO_ID:12640	TAIR|gene:2043857 SPTR:O48788 symbol:AT2G26730.1 [GO:0004674 "protein serine/threonine kinase activity" evidence=ISS] [GO:0005524 "ATP binding" evidence=ISS] [GO:0006468 "protein amino acid phosphorylation" evidence=ISS] [GO:0007169 "transmembrane receptor protein tyrosine kinase signaling pathway" evidence=ISS] Pfam:PF00560 InterPro:IPR000719 Pfam:PF00069 InterPro:IPR001611 InterPro:IPR007090 Pr…	4.00E-142
Ljwgs_011647.1	1.1.17.19	E2.7.1.- [EC:2.7.1.-] [COG:COG0515 COG1493]	ath:At4g28490	F20O9.180; leucine-rich repeat transmembrane protein kinase, putative [EC:2.7.1.37] [KO:K00870]	6.00E-42	YDL159w	COG0515	5.00E-16	TMKL1_ARATH	Glycoprotein;Leucine-richrepeat;Membrane;Receptor;Repeat;Signal;Transmembrane,Putative kinase-like protein TMKL1 precursor.	2.00E-50	GO_ID:12640	TAIR|gene:2043857 SPTR:O48788 symbol:AT2G26730.1 [GO:0004674 "protein serine/threonine kinase activity" evidence=ISS] [GO:0005524 "ATP binding" evidence=ISS] [GO:0006468 "protein amino acid phosphorylation" evidence=ISS] [GO:0007169 "transmembrane receptor protein tyrosine kinase signaling pathway" evidence=ISS] Pfam:PF00560 InterPro:IPR000719 Pfam:PF00069 InterPro:IPR001611 InterPro:IPR007090 Pr…	4.00E-142
Ljwgs_011647.1	1.11.16.8	E2.7.1.- [EC:2.7.1.-] [COG:COG0515 COG1493]	ath:At4g28490	F20O9.180; leucine-rich repeat transmembrane protein kinase, putative [EC:2.7.1.37] [KO:K00870]	6.00E-42	YDL159w	COG0515	5.00E-16	TMKL1_ARATH	Glycoprotein;Leucine-richrepeat;Membrane;Receptor;Repeat;Signal;Transmembrane,Putative kinase-like protein TMKL1 precursor.	2.00E-50	GO_ID:12640	TAIR|gene:2043857 SPTR:O48788 symbol:AT2G26730.1 [GO:0004674 "protein serine/threonine kinase activity" evidence=ISS] [GO:0005524 "ATP binding" evidence=ISS] [GO:0006468 "protein amino acid phosphorylation" evidence=ISS] [GO:0007169 "transmembrane receptor protein tyrosine kinase signaling pathway" evidence=ISS] Pfam:PF00560 InterPro:IPR000719 Pfam:PF00069 InterPro:IPR001611 InterPro:IPR007090 Pr…	4.00E-142
Ljwgs_011647.1	4.2.4	Cell cycle [CLASS:04110] [PATH:hsa04110] [COG:COG0515]	ath:At4g28490	F20O9.180; leucine-rich repeat transmembrane protein kinase, putative [EC:2.7.1.37] [KO:K00870]	6.00E-42	YDL159w	COG0515	5.00E-16	TMKL1_ARATH	Glycoprotein;Leucine-richrepeat;Membrane;Receptor;Repeat;Signal;Transmembrane,Putative kinase-like protein TMKL1 precursor.	2.00E-50	GO_ID:12640	TAIR|gene:2043857 SPTR:O48788 symbol:AT2G26730.1 [GO:0004674 "protein serine/threonine kinase activity" evidence=ISS] [GO:0005524 "ATP binding" evidence=ISS] [GO:0006468 "protein amino acid phosphorylation" evidence=ISS] [GO:0007169 "transmembrane receptor protein tyrosine kinase signaling pathway" evidence=ISS] Pfam:PF00560 InterPro:IPR000719 Pfam:PF00069 InterPro:IPR001611 InterPro:IPR007090 Pr…	4.00E-142
Ljwgs_074950.1	3.3.10.117	BMPR1 bone morphogenetic protein receptor, type I [EC:2.7.1.37]	ath:At4g28490	F20O9.180; leucine-rich repeat transmembrane protein kinase, putative [EC:2.7.1.37] [KO:K00870]	4.00E-13				EXS_ARATH	ATP-binding;Kinase;Leucine-richrepeat;Meiosis;Membrane;Nucleotide-binding;Phosphorylation;Receptor;Repeat;Serine/threonine-proteinkinase;Signal;Transferase;Transmembrane,Leucine-rich repeat receptor protein kinase EXS precursor (EC 2.7.1.37) (Extra sporogenous cells protein) (EXCESS MICROSPOROCYTES1 protein).	1.00E-17	GO_ID:20161	TAIR|gene:2075501 SPTR:Q9M8T0 symbol:AT3G02880.1 [GO:0016301 "kinase activity" evidence=ISS] [GO:0004674 "protein serine/threonine kinase activity" evidence=ISS] [GO:0005524 "ATP binding" evidence=ISS] [GO:0006468 "protein amino acid phosphorylation" evidence=ISS] [GO:0007169 "transmembrane receptor protein tyrosine kinase signaling pathway" evidence=ISS] Pfam:PF00560 InterPro:IPR000719 Pfam:PF00…	1.00E-53
Ljwgs_074950.1	3.2.2.1	Protein kinase [EC:2.7.1.37]	ath:At4g28490	F20O9.180; leucine-rich repeat transmembrane protein kinase, putative [EC:2.7.1.37] [KO:K00870]	4.00E-13				EXS_ARATH	ATP-binding;Kinase;Leucine-richrepeat;Meiosis;Membrane;Nucleotide-binding;Phosphorylation;Receptor;Repeat;Serine/threonine-proteinkinase;Signal;Transferase;Transmembrane,Leucine-rich repeat receptor protein kinase EXS precursor (EC 2.7.1.37) (Extra sporogenous cells protein) (EXCESS MICROSPOROCYTES1 protein).	1.00E-17	GO_ID:20161	TAIR|gene:2075501 SPTR:Q9M8T0 symbol:AT3G02880.1 [GO:0016301 "kinase activity" evidence=ISS] [GO:0004674 "protein serine/threonine kinase activity" evidence=ISS] [GO:0005524 "ATP binding" evidence=ISS] [GO:0006468 "protein amino acid phosphorylation" evidence=ISS] [GO:0007169 "transmembrane receptor protein tyrosine kinase signaling pathway" evidence=ISS] Pfam:PF00560 InterPro:IPR000719 Pfam:PF00…	1.00E-53
Ljwgs_090701.1.1	99.1.4.4727	GO_ID:30190										GO_ID:30190	TAIR|gene:2153096 SPTR:Q9FHM8 symbol:AT5G51560.1 [GO:0004674 "protein serine/threonine kinase activity" evidence=ISS] [GO:0005524 "ATP binding" evidence=ISS] [GO:0006468 "protein amino acid phosphorylation" evidence=ISS] [GO:0007169 "transmembrane receptor protein tyrosine kinase signaling pathway" evidence=ISS] Pfam:PF00560 InterPro:IPR000719 InterPro:IPR001611 InterPro:IPR007090 ProDom:PD000001…	2.00E-09
Ljwgs_088019.1	99.1.3.1.116	EC 2.7.1.-	ath:At4g28490	F20O9.180; leucine-rich repeat transmembrane protein kinase, putative [EC:2.7.1.37] [KO:K00870]	5.00E-15				CLV1_ARATH	ATP-binding;Developmentalprotein;Differentiation;Glycoprotein;Kinase;Leucine-richrepeat;Membrane;Nucleotide-binding;Phosphorylation;Receptor;Repeat;Serine/threonine-proteinkinase;Signal;Transferase;Transmembrane,Receptor protein kinase CLAVATA1 precursor (EC 2.7.1.-).	3.00E-21	GO_ID:30778	TAIR|gene:2169964 SPTR:O49545 symbol:AT5G65700.1 [GO:0016301 "kinase activity" evidence=ISS] [GO:0004674 "protein serine/threonine kinase activity" evidence=ISS] [GO:0005524 "ATP binding" evidence=ISS] [GO:0006468 "protein amino acid phosphorylation" evidence=ISS] [GO:0007169 "transmembrane receptor protein tyrosine kinase signaling pathway" evidence=ISS] Pfam:PF00560 InterPro:IPR000719 InterPro:…	2.00E-40
Ljwgs_088019.1	99.1.4.6073	GO_ID:30778	ath:At4g28490	F20O9.180; leucine-rich repeat transmembrane protein kinase, putative [EC:2.7.1.37] [KO:K00870]	5.00E-15				CLV1_ARATH	ATP-binding;Developmentalprotein;Differentiation;Glycoprotein;Kinase;Leucine-richrepeat;Membrane;Nucleotide-binding;Phosphorylation;Receptor;Repeat;Serine/threonine-proteinkinase;Signal;Transferase;Transmembrane,Receptor protein kinase CLAVATA1 precursor (EC 2.7.1.-).	3.00E-21	GO_ID:30778	TAIR|gene:2169964 SPTR:O49545 symbol:AT5G65700.1 [GO:0016301 "kinase activity" evidence=ISS] [GO:0004674 "protein serine/threonine kinase activity" evidence=ISS] [GO:0005524 "ATP binding" evidence=ISS] [GO:0006468 "protein amino acid phosphorylation" evidence=ISS] [GO:0007169 "transmembrane receptor protein tyrosine kinase signaling pathway" evidence=ISS] Pfam:PF00560 InterPro:IPR000719 InterPro:…	2.00E-40
Ljwgs_088019.1	99.1.1.97	KO:K00870	ath:At4g28490	F20O9.180; leucine-rich repeat transmembrane protein kinase, putative [EC:2.7.1.37] [KO:K00870]	5.00E-15				CLV1_ARATH	ATP-binding;Developmentalprotein;Differentiation;Glycoprotein;Kinase;Leucine-richrepeat;Membrane;Nucleotide-binding;Phosphorylation;Receptor;Repeat;Serine/threonine-proteinkinase;Signal;Transferase;Transmembrane,Receptor protein kinase CLAVATA1 precursor (EC 2.7.1.-).	3.00E-21	GO_ID:30778	TAIR|gene:2169964 SPTR:O49545 symbol:AT5G65700.1 [GO:0016301 "kinase activity" evidence=ISS] [GO:0004674 "protein serine/threonine kinase activity" evidence=ISS] [GO:0005524 "ATP binding" evidence=ISS] [GO:0006468 "protein amino acid phosphorylation" evidence=ISS] [GO:0007169 "transmembrane receptor protein tyrosine kinase signaling pathway" evidence=ISS] Pfam:PF00560 InterPro:IPR000719 InterPro:…	2.00E-40
chr3.TM0616.1	3.3.10.117	BMPR1 bone morphogenetic protein receptor, type I [EC:2.7.1.37]	ath:At4g01370	F2N1.1; mitogen-activated protein kinase, putative / MAPK, putative (MPK4) [EC:2.7.1.37] [KO:K04371]	5.00E-58	YBL016w	COG0515	3.00E-25	NTF6_TOBAC	ATP-binding;Kinase;Multigenefamily;Nucleotide-binding;Phosphorylation;Serine/threonine-proteinkinase;Transferase,Mitogen-activated protein kinase homolog NTF6 (EC 2.7.1.37) (P43).	5.00E-63	GO_ID:8343	TAIR|gene:2124942 SPTR:Q39024 symbol:AT4G01370.1 [GO:0004707 "MAP kinase activity" evidence=ISS] [GO:0006950 "response to stress" evidence=TAS] [GO:0007165 "signal transduction" evidence=IC] [GO:0009862 "systemic acquired resistance, salicylic acid mediated signaling pathway" evidence=TAS] [GO:0009607 "response to biotic stimulus" evidence=TAS] [GO:0016301 "kinase activity" evidence=ISS] [GO:0005…	1.00E-58
Ljwgs_116924.1	3.3.10.117	BMPR1 bone morphogenetic protein receptor, type I [EC:2.7.1.37]							EXS_ARATH	ATP-binding;Kinase;Leucine-richrepeat;Meiosis;Membrane;Nucleotide-binding;Phosphorylation;Receptor;Repeat;Serine/threonine-proteinkinase;Signal;Transferase;Transmembrane,Leucine-rich repeat receptor protein kinase EXS precursor (EC 2.7.1.37) (Extra sporogenous cells protein) (EXCESS MICROSPOROCYTES1 protein).	9.00E-11	GO_ID:9121	TAIR|gene:2168906 SPTR:Q9FGL5 symbol:AT5G49660.1 [GO:0016301 "kinase activity" evidence=ISS] Pfam:PF00560 InterPro:IPR000719 InterPro:IPR008271 Pfam:PF00069 Prosite:PS00108 InterPro:IPR001611 InterPro:IPR007090 InterPro:IPR006162 Prosite:PS00107 ProDom:PD000001 PROSITE:PS50011 PRINTS:PR00019 PROSITE:PS00012 HSSP:P36897 EMBL:AB025627 EMBL:AB025613 SPTR:Q9FGL5	1.00E-13
Ljwgs_116924.1	3.2.2.1	Protein kinase [EC:2.7.1.37]							EXS_ARATH	ATP-binding;Kinase;Leucine-richrepeat;Meiosis;Membrane;Nucleotide-binding;Phosphorylation;Receptor;Repeat;Serine/threonine-proteinkinase;Signal;Transferase;Transmembrane,Leucine-rich repeat receptor protein kinase EXS precursor (EC 2.7.1.37) (Extra sporogenous cells protein) (EXCESS MICROSPOROCYTES1 protein).	9.00E-11	GO_ID:9121	TAIR|gene:2168906 SPTR:Q9FGL5 symbol:AT5G49660.1 [GO:0016301 "kinase activity" evidence=ISS] Pfam:PF00560 InterPro:IPR000719 InterPro:IPR008271 Pfam:PF00069 Prosite:PS00108 InterPro:IPR001611 InterPro:IPR007090 InterPro:IPR006162 Prosite:PS00107 ProDom:PD000001 PROSITE:PS50011 PRINTS:PR00019 PROSITE:PS00012 HSSP:P36897 EMBL:AB025627 EMBL:AB025613 SPTR:Q9FGL5	1.00E-13
chr2.CM0008.37	1.9.4.15	E2.7.1.- [EC:2.7.1.-] [COG:COG0515 COG1493]	ath:At4g28490	F20O9.180; leucine-rich repeat transmembrane protein kinase, putative [EC:2.7.1.37] [KO:K00870]	2.00E-58	YJL095w	COG0515	1.00E-19	BAK1_ARATH	ATP-binding;Glycoprotein;Kinase;Leucine-richrepeat;Membrane;Nucleotide-binding;Phosphorylation;Repeat;Serine/threonine-proteinkinase;Signal;Transferase;Transmembrane,BRASSINOSTEROID INSENSITIVE 1-associated receptor kinase 1 precursor (EC 2.7.1.37) (BRI1-associated receptor kinase 1) (Somatic embryogenesis receptor-like kinase 3).	1.00E-158	GO_ID:48604	TAIR|gene:2036635 SPTR:Q93ZS4 symbol:AT1G60800.1 [GO:0016301 "kinase activity" evidence=ISS] Pfam:PF00560 InterPro:IPR000719 InterPro:IPR008271 Pfam:PF00069 Prosite:PS00108 InterPro:IPR001611 InterPro:IPR007090 Prosite:PS00107 ProDom:PD000001 PROSITE:PS50011 PRINTS:PR00019 EMBL:AY056294 EMBL:AY150495 SPTR:Q93ZS4	0
chr2.CM0008.37	1.7.8.19	WAAY, rfaY lipopolysaccharide core biosynthesis protein RFAY [EC:2.7.-.-] [COG:COG0515]	ath:At4g28490	F20O9.180; leucine-rich repeat transmembrane protein kinase, putative [EC:2.7.1.37] [KO:K00870]	2.00E-58	YJL095w	COG0515	1.00E-19	BAK1_ARATH	ATP-binding;Glycoprotein;Kinase;Leucine-richrepeat;Membrane;Nucleotide-binding;Phosphorylation;Repeat;Serine/threonine-proteinkinase;Signal;Transferase;Transmembrane,BRASSINOSTEROID INSENSITIVE 1-associated receptor kinase 1 precursor (EC 2.7.1.37) (BRI1-associated receptor kinase 1) (Somatic embryogenesis receptor-like kinase 3).	1.00E-158	GO_ID:48604	TAIR|gene:2036635 SPTR:Q93ZS4 symbol:AT1G60800.1 [GO:0016301 "kinase activity" evidence=ISS] Pfam:PF00560 InterPro:IPR000719 InterPro:IPR008271 Pfam:PF00069 Prosite:PS00108 InterPro:IPR001611 InterPro:IPR007090 Prosite:PS00107 ProDom:PD000001 PROSITE:PS50011 PRINTS:PR00019 EMBL:AY056294 EMBL:AY150495 SPTR:Q93ZS4	0
chr2.CM0008.37	1.1.17.19	E2.7.1.- [EC:2.7.1.-] [COG:COG0515 COG1493]	ath:At4g28490	F20O9.180; leucine-rich repeat transmembrane protein kinase, putative [EC:2.7.1.37] [KO:K00870]	2.00E-58	YJL095w	COG0515	1.00E-19	BAK1_ARATH	ATP-binding;Glycoprotein;Kinase;Leucine-richrepeat;Membrane;Nucleotide-binding;Phosphorylation;Repeat;Serine/threonine-proteinkinase;Signal;Transferase;Transmembrane,BRASSINOSTEROID INSENSITIVE 1-associated receptor kinase 1 precursor (EC 2.7.1.37) (BRI1-associated receptor kinase 1) (Somatic embryogenesis receptor-like kinase 3).	1.00E-158	GO_ID:48604	TAIR|gene:2036635 SPTR:Q93ZS4 symbol:AT1G60800.1 [GO:0016301 "kinase activity" evidence=ISS] Pfam:PF00560 InterPro:IPR000719 InterPro:IPR008271 Pfam:PF00069 Prosite:PS00108 InterPro:IPR001611 InterPro:IPR007090 Prosite:PS00107 ProDom:PD000001 PROSITE:PS50011 PRINTS:PR00019 EMBL:AY056294 EMBL:AY150495 SPTR:Q93ZS4	0
chr2.CM0008.37	3.3.10.117	BMPR1 bone morphogenetic protein receptor, type I [EC:2.7.1.37]	ath:At4g28490	F20O9.180; leucine-rich repeat transmembrane protein kinase, putative [EC:2.7.1.37] [KO:K00870]	2.00E-58	YJL095w	COG0515	1.00E-19	BAK1_ARATH	ATP-binding;Glycoprotein;Kinase;Leucine-richrepeat;Membrane;Nucleotide-binding;Phosphorylation;Repeat;Serine/threonine-proteinkinase;Signal;Transferase;Transmembrane,BRASSINOSTEROID INSENSITIVE 1-associated receptor kinase 1 precursor (EC 2.7.1.37) (BRI1-associated receptor kinase 1) (Somatic embryogenesis receptor-like kinase 3).	1.00E-158	GO_ID:48604	TAIR|gene:2036635 SPTR:Q93ZS4 symbol:AT1G60800.1 [GO:0016301 "kinase activity" evidence=ISS] Pfam:PF00560 InterPro:IPR000719 InterPro:IPR008271 Pfam:PF00069 Prosite:PS00108 InterPro:IPR001611 InterPro:IPR007090 Prosite:PS00107 ProDom:PD000001 PROSITE:PS50011 PRINTS:PR00019 EMBL:AY056294 EMBL:AY150495 SPTR:Q93ZS4	0
chr2.CM0008.37	1.11.16.8	E2.7.1.- [EC:2.7.1.-] [COG:COG0515 COG1493]	ath:At4g28490	F20O9.180; leucine-rich repeat transmembrane protein kinase, putative [EC:2.7.1.37] [KO:K00870]	2.00E-58	YJL095w	COG0515	1.00E-19	BAK1_ARATH	ATP-binding;Glycoprotein;Kinase;Leucine-richrepeat;Membrane;Nucleotide-binding;Phosphorylation;Repeat;Serine/threonine-proteinkinase;Signal;Transferase;Transmembrane,BRASSINOSTEROID INSENSITIVE 1-associated receptor kinase 1 precursor (EC 2.7.1.37) (BRI1-associated receptor kinase 1) (Somatic embryogenesis receptor-like kinase 3).	1.00E-158	GO_ID:48604	TAIR|gene:2036635 SPTR:Q93ZS4 symbol:AT1G60800.1 [GO:0016301 "kinase activity" evidence=ISS] Pfam:PF00560 InterPro:IPR000719 InterPro:IPR008271 Pfam:PF00069 Prosite:PS00108 InterPro:IPR001611 InterPro:IPR007090 Prosite:PS00107 ProDom:PD000001 PROSITE:PS50011 PRINTS:PR00019 EMBL:AY056294 EMBL:AY150495 SPTR:Q93ZS4	0
chr2.CM0008.37	4.2.4	Cell cycle [CLASS:04110] [PATH:hsa04110] [COG:COG0515]	ath:At4g28490	F20O9.180; leucine-rich repeat transmembrane protein kinase, putative [EC:2.7.1.37] [KO:K00870]	2.00E-58	YJL095w	COG0515	1.00E-19	BAK1_ARATH	ATP-binding;Glycoprotein;Kinase;Leucine-richrepeat;Membrane;Nucleotide-binding;Phosphorylation;Repeat;Serine/threonine-proteinkinase;Signal;Transferase;Transmembrane,BRASSINOSTEROID INSENSITIVE 1-associated receptor kinase 1 precursor (EC 2.7.1.37) (BRI1-associated receptor kinase 1) (Somatic embryogenesis receptor-like kinase 3).	1.00E-158	GO_ID:48604	TAIR|gene:2036635 SPTR:Q93ZS4 symbol:AT1G60800.1 [GO:0016301 "kinase activity" evidence=ISS] Pfam:PF00560 InterPro:IPR000719 InterPro:IPR008271 Pfam:PF00069 Prosite:PS00108 InterPro:IPR001611 InterPro:IPR007090 Prosite:PS00107 ProDom:PD000001 PROSITE:PS50011 PRINTS:PR00019 EMBL:AY056294 EMBL:AY150495 SPTR:Q93ZS4	0
chr2.CM0008.37	3.2.2.1	Protein kinase [EC:2.7.1.37]	ath:At4g28490	F20O9.180; leucine-rich repeat transmembrane protein kinase, putative [EC:2.7.1.37] [KO:K00870]	2.00E-58	YJL095w	COG0515	1.00E-19	BAK1_ARATH	ATP-binding;Glycoprotein;Kinase;Leucine-richrepeat;Membrane;Nucleotide-binding;Phosphorylation;Repeat;Serine/threonine-proteinkinase;Signal;Transferase;Transmembrane,BRASSINOSTEROID INSENSITIVE 1-associated receptor kinase 1 precursor (EC 2.7.1.37) (BRI1-associated receptor kinase 1) (Somatic embryogenesis receptor-like kinase 3).	1.00E-158	GO_ID:48604	TAIR|gene:2036635 SPTR:Q93ZS4 symbol:AT1G60800.1 [GO:0016301 "kinase activity" evidence=ISS] Pfam:PF00560 InterPro:IPR000719 InterPro:IPR008271 Pfam:PF00069 Prosite:PS00108 InterPro:IPR001611 InterPro:IPR007090 Prosite:PS00107 ProDom:PD000001 PROSITE:PS50011 PRINTS:PR00019 EMBL:AY056294 EMBL:AY150495 SPTR:Q93ZS4	0
Ljwgs_028535.1	3.1.3.3.5	ADIC arginine:agmatine antiporter [COG:COG0531]	ddi:DDB0189300	hypothetical protein [KO:K03294]	9.00E-48	BS_yfnA	COG0531	8.00E-38	CTR1_MOUSE	Amino-acidtransport;Glycoprotein;Membrane;Receptor;Transmembrane;Transport,High-affinity cationic amino acid transporter-1 (CAT-1) (CAT1) (System Y+ basic amino acid transporter) (Ecotropic retroviral leukemia receptor) (ERR) (Ecotropic retrovirus receptor).	3.00E-44	GO_ID:9576	TAIR|gene:2044681 SPTR:O64759 symbol:AT2G34960.1 [GO:0015326 "cationic amino acid transporter activity" evidence=ISS] InterPro:IPR002293 InterPro:IPR004841 Pfam:PF00324 GO:GO:0006810 GO:GO:0016020 EMBL:AC004238 PIR:T00477 SPTR:O64759	4.00E-119
Ljwgs_028535.1	3.1.3.3.3	CADB cadaverine:lysine antiporter [COG:COG0531]	ddi:DDB0189300	hypothetical protein [KO:K03294]	9.00E-48	BS_yfnA	COG0531	8.00E-38	CTR1_MOUSE	Amino-acidtransport;Glycoprotein;Membrane;Receptor;Transmembrane;Transport,High-affinity cationic amino acid transporter-1 (CAT-1) (CAT1) (System Y+ basic amino acid transporter) (Ecotropic retroviral leukemia receptor) (ERR) (Ecotropic retrovirus receptor).	3.00E-44	GO_ID:9576	TAIR|gene:2044681 SPTR:O64759 symbol:AT2G34960.1 [GO:0015326 "cationic amino acid transporter activity" evidence=ISS] InterPro:IPR002293 InterPro:IPR004841 Pfam:PF00324 GO:GO:0006810 GO:GO:0016020 EMBL:AC004238 PIR:T00477 SPTR:O64759	4.00E-119
Ljwgs_028535.1	3.1.3.3.2	POTE putrescine:ornithine antiporter [COG:COG0531]	ddi:DDB0189300	hypothetical protein [KO:K03294]	9.00E-48	BS_yfnA	COG0531	8.00E-38	CTR1_MOUSE	Amino-acidtransport;Glycoprotein;Membrane;Receptor;Transmembrane;Transport,High-affinity cationic amino acid transporter-1 (CAT-1) (CAT1) (System Y+ basic amino acid transporter) (Ecotropic retroviral leukemia receptor) (ERR) (Ecotropic retrovirus receptor).	3.00E-44	GO_ID:9576	TAIR|gene:2044681 SPTR:O64759 symbol:AT2G34960.1 [GO:0015326 "cationic amino acid transporter activity" evidence=ISS] InterPro:IPR002293 InterPro:IPR004841 Pfam:PF00324 GO:GO:0006810 GO:GO:0016020 EMBL:AC004238 PIR:T00477 SPTR:O64759	4.00E-119
Ljwgs_028535.1	3.1.3.3.4	ARCD arginine:ornithine antiporter [COG:COG0531]	ddi:DDB0189300	hypothetical protein [KO:K03294]	9.00E-48	BS_yfnA	COG0531	8.00E-38	CTR1_MOUSE	Amino-acidtransport;Glycoprotein;Membrane;Receptor;Transmembrane;Transport,High-affinity cationic amino acid transporter-1 (CAT-1) (CAT1) (System Y+ basic amino acid transporter) (Ecotropic retroviral leukemia receptor) (ERR) (Ecotropic retrovirus receptor).	3.00E-44	GO_ID:9576	TAIR|gene:2044681 SPTR:O64759 symbol:AT2G34960.1 [GO:0015326 "cationic amino acid transporter activity" evidence=ISS] InterPro:IPR002293 InterPro:IPR004841 Pfam:PF00324 GO:GO:0006810 GO:GO:0016020 EMBL:AC004238 PIR:T00477 SPTR:O64759	4.00E-119
Ljwgs_028535.1	3.1.3.4	TC.LAT L-amino acid transporter, LAT family [COG:COG0531] [TC:2.A.3.8]	ddi:DDB0189300	hypothetical protein [KO:K03294]	9.00E-48	BS_yfnA	COG0531	8.00E-38	CTR1_MOUSE	Amino-acidtransport;Glycoprotein;Membrane;Receptor;Transmembrane;Transport,High-affinity cationic amino acid transporter-1 (CAT-1) (CAT1) (System Y+ basic amino acid transporter) (Ecotropic retroviral leukemia receptor) (ERR) (Ecotropic retrovirus receptor).	3.00E-44	GO_ID:9576	TAIR|gene:2044681 SPTR:O64759 symbol:AT2G34960.1 [GO:0015326 "cationic amino acid transporter activity" evidence=ISS] InterPro:IPR002293 InterPro:IPR004841 Pfam:PF00324 GO:GO:0006810 GO:GO:0016020 EMBL:AC004238 PIR:T00477 SPTR:O64759	4.00E-119
Ljwgs_028535.1	3.1.3.3.1	TC.APA basic amino acid/polyamine antiporter, APA family [COG:COG0531]	ddi:DDB0189300	hypothetical protein [KO:K03294]	9.00E-48	BS_yfnA	COG0531	8.00E-38	CTR1_MOUSE	Amino-acidtransport;Glycoprotein;Membrane;Receptor;Transmembrane;Transport,High-affinity cationic amino acid transporter-1 (CAT-1) (CAT1) (System Y+ basic amino acid transporter) (Ecotropic retroviral leukemia receptor) (ERR) (Ecotropic retrovirus receptor).	3.00E-44	GO_ID:9576	TAIR|gene:2044681 SPTR:O64759 symbol:AT2G34960.1 [GO:0015326 "cationic amino acid transporter activity" evidence=ISS] InterPro:IPR002293 InterPro:IPR004841 Pfam:PF00324 GO:GO:0006810 GO:GO:0016020 EMBL:AC004238 PIR:T00477 SPTR:O64759	4.00E-119
Ljwgs_003482.1	3.3.10.117	BMPR1 bone morphogenetic protein receptor, type I [EC:2.7.1.37]							PSKR_DAUCA	ATP-binding;Glycoprotein;Kinase;Leucine-richrepeat;Membrane;Nucleotide-binding;Receptor;Repeat;Serine/threonine-proteinkinase;Signal;Transferase;Transmembrane,Phytosulfokine receptor precursor (EC 2.7.1.37) (Phytosulfokine LRR receptor kinase).	2.00E-14	GO_ID:12640	TAIR|gene:2043857 SPTR:O48788 symbol:AT2G26730.1 [GO:0004674 "protein serine/threonine kinase activity" evidence=ISS] [GO:0005524 "ATP binding" evidence=ISS] [GO:0006468 "protein amino acid phosphorylation" evidence=ISS] [GO:0007169 "transmembrane receptor protein tyrosine kinase signaling pathway" evidence=ISS] Pfam:PF00560 InterPro:IPR000719 Pfam:PF00069 InterPro:IPR001611 InterPro:IPR007090 Pr…	8.00E-26
Ljwgs_003482.1	3.2.2.1	Protein kinase [EC:2.7.1.37]							PSKR_DAUCA	ATP-binding;Glycoprotein;Kinase;Leucine-richrepeat;Membrane;Nucleotide-binding;Receptor;Repeat;Serine/threonine-proteinkinase;Signal;Transferase;Transmembrane,Phytosulfokine receptor precursor (EC 2.7.1.37) (Phytosulfokine LRR receptor kinase).	2.00E-14	GO_ID:12640	TAIR|gene:2043857 SPTR:O48788 symbol:AT2G26730.1 [GO:0004674 "protein serine/threonine kinase activity" evidence=ISS] [GO:0005524 "ATP binding" evidence=ISS] [GO:0006468 "protein amino acid phosphorylation" evidence=ISS] [GO:0007169 "transmembrane receptor protein tyrosine kinase signaling pathway" evidence=ISS] Pfam:PF00560 InterPro:IPR000719 Pfam:PF00069 InterPro:IPR001611 InterPro:IPR007090 Pr…	8.00E-26
chr4.CM0100.38.3	1.9.4.15	E2.7.1.- [EC:2.7.1.-] [COG:COG0515 COG1493]	ath:At3g45780	T6D9.110; protein kinase / nonphototropic hypocotyl protein 1 (NPH1) / phototropin [EC:2.7.1.37] [KO:K00870]	4.00E-21	YCR091w	COG0515	5.00E-16	PHOT1_ARATH	ATP-binding;Chromophore;Flavoprotein;FMN;Kinase;Membrane;Nucleotide-binding;Phosphorylation;Photoreceptorprotein;Receptor;Repeat;Sensorytransduction;Serine/threonine-proteinkinase;Transferase,Phototropin-1 (EC 2.7.1.37) (Non-phototropic hypocotyl protein 1) (Root phototropism protein 1).	2.00E-21	GO_ID:21478	TAIR|gene:3698263 SPTR:O48963 symbol:AT3G45780.1 [GO:0016301 "kinase activity" evidence=ISS] InterPro:IPR000719 InterPro:IPR000014 InterPro:IPR008271 Pfam:PF00069 Prosite:PS00108 InterPro:IPR000700 Prosite:PS00107 Pfam:PF00785 Pfam:PF00989 ProDom:PD000001 PROSITE:PS50011 PROSITE:PS50112 PROSITE:PS50113 TIGRFAMs:TIGR00229 EMBL:AL157735 EMBL:AF030864 EMBL:AF360218 EMBL:AY040062 PIR:T47518 HSSP:Q9ZW…	8.00E-22
chr4.CM0100.38.3	1.7.8.19	WAAY, rfaY lipopolysaccharide core biosynthesis protein RFAY [EC:2.7.-.-] [COG:COG0515]	ath:At3g45780	T6D9.110; protein kinase / nonphototropic hypocotyl protein 1 (NPH1) / phototropin [EC:2.7.1.37] [KO:K00870]	4.00E-21	YCR091w	COG0515	5.00E-16	PHOT1_ARATH	ATP-binding;Chromophore;Flavoprotein;FMN;Kinase;Membrane;Nucleotide-binding;Phosphorylation;Photoreceptorprotein;Receptor;Repeat;Sensorytransduction;Serine/threonine-proteinkinase;Transferase,Phototropin-1 (EC 2.7.1.37) (Non-phototropic hypocotyl protein 1) (Root phototropism protein 1).	2.00E-21	GO_ID:21478	TAIR|gene:3698263 SPTR:O48963 symbol:AT3G45780.1 [GO:0016301 "kinase activity" evidence=ISS] InterPro:IPR000719 InterPro:IPR000014 InterPro:IPR008271 Pfam:PF00069 Prosite:PS00108 InterPro:IPR000700 Prosite:PS00107 Pfam:PF00785 Pfam:PF00989 ProDom:PD000001 PROSITE:PS50011 PROSITE:PS50112 PROSITE:PS50113 TIGRFAMs:TIGR00229 EMBL:AL157735 EMBL:AF030864 EMBL:AF360218 EMBL:AY040062 PIR:T47518 HSSP:Q9ZW…	8.00E-22
chr4.CM0100.38.3	1.1.17.19	E2.7.1.- [EC:2.7.1.-] [COG:COG0515 COG1493]	ath:At3g45780	T6D9.110; protein kinase / nonphototropic hypocotyl protein 1 (NPH1) / phototropin [EC:2.7.1.37] [KO:K00870]	4.00E-21	YCR091w	COG0515	5.00E-16	PHOT1_ARATH	ATP-binding;Chromophore;Flavoprotein;FMN;Kinase;Membrane;Nucleotide-binding;Phosphorylation;Photoreceptorprotein;Receptor;Repeat;Sensorytransduction;Serine/threonine-proteinkinase;Transferase,Phototropin-1 (EC 2.7.1.37) (Non-phototropic hypocotyl protein 1) (Root phototropism protein 1).	2.00E-21	GO_ID:21478	TAIR|gene:3698263 SPTR:O48963 symbol:AT3G45780.1 [GO:0016301 "kinase activity" evidence=ISS] InterPro:IPR000719 InterPro:IPR000014 InterPro:IPR008271 Pfam:PF00069 Prosite:PS00108 InterPro:IPR000700 Prosite:PS00107 Pfam:PF00785 Pfam:PF00989 ProDom:PD000001 PROSITE:PS50011 PROSITE:PS50112 PROSITE:PS50113 TIGRFAMs:TIGR00229 EMBL:AL157735 EMBL:AF030864 EMBL:AF360218 EMBL:AY040062 PIR:T47518 HSSP:Q9ZW…	8.00E-22
chr4.CM0100.38.3	3.3.10.117	BMPR1 bone morphogenetic protein receptor, type I [EC:2.7.1.37]	ath:At3g45780	T6D9.110; protein kinase / nonphototropic hypocotyl protein 1 (NPH1) / phototropin [EC:2.7.1.37] [KO:K00870]	4.00E-21	YCR091w	COG0515	5.00E-16	PHOT1_ARATH	ATP-binding;Chromophore;Flavoprotein;FMN;Kinase;Membrane;Nucleotide-binding;Phosphorylation;Photoreceptorprotein;Receptor;Repeat;Sensorytransduction;Serine/threonine-proteinkinase;Transferase,Phototropin-1 (EC 2.7.1.37) (Non-phototropic hypocotyl protein 1) (Root phototropism protein 1).	2.00E-21	GO_ID:21478	TAIR|gene:3698263 SPTR:O48963 symbol:AT3G45780.1 [GO:0016301 "kinase activity" evidence=ISS] InterPro:IPR000719 InterPro:IPR000014 InterPro:IPR008271 Pfam:PF00069 Prosite:PS00108 InterPro:IPR000700 Prosite:PS00107 Pfam:PF00785 Pfam:PF00989 ProDom:PD000001 PROSITE:PS50011 PROSITE:PS50112 PROSITE:PS50113 TIGRFAMs:TIGR00229 EMBL:AL157735 EMBL:AF030864 EMBL:AF360218 EMBL:AY040062 PIR:T47518 HSSP:Q9ZW…	8.00E-22
chr4.CM0100.38.3	1.11.16.8	E2.7.1.- [EC:2.7.1.-] [COG:COG0515 COG1493]	ath:At3g45780	T6D9.110; protein kinase / nonphototropic hypocotyl protein 1 (NPH1) / phototropin [EC:2.7.1.37] [KO:K00870]	4.00E-21	YCR091w	COG0515	5.00E-16	PHOT1_ARATH	ATP-binding;Chromophore;Flavoprotein;FMN;Kinase;Membrane;Nucleotide-binding;Phosphorylation;Photoreceptorprotein;Receptor;Repeat;Sensorytransduction;Serine/threonine-proteinkinase;Transferase,Phototropin-1 (EC 2.7.1.37) (Non-phototropic hypocotyl protein 1) (Root phototropism protein 1).	2.00E-21	GO_ID:21478	TAIR|gene:3698263 SPTR:O48963 symbol:AT3G45780.1 [GO:0016301 "kinase activity" evidence=ISS] InterPro:IPR000719 InterPro:IPR000014 InterPro:IPR008271 Pfam:PF00069 Prosite:PS00108 InterPro:IPR000700 Prosite:PS00107 Pfam:PF00785 Pfam:PF00989 ProDom:PD000001 PROSITE:PS50011 PROSITE:PS50112 PROSITE:PS50113 TIGRFAMs:TIGR00229 EMBL:AL157735 EMBL:AF030864 EMBL:AF360218 EMBL:AY040062 PIR:T47518 HSSP:Q9ZW…	8.00E-22
chr4.CM0100.38.3	4.2.4	Cell cycle [CLASS:04110] [PATH:hsa04110] [COG:COG0515]	ath:At3g45780	T6D9.110; protein kinase / nonphototropic hypocotyl protein 1 (NPH1) / phototropin [EC:2.7.1.37] [KO:K00870]	4.00E-21	YCR091w	COG0515	5.00E-16	PHOT1_ARATH	ATP-binding;Chromophore;Flavoprotein;FMN;Kinase;Membrane;Nucleotide-binding;Phosphorylation;Photoreceptorprotein;Receptor;Repeat;Sensorytransduction;Serine/threonine-proteinkinase;Transferase,Phototropin-1 (EC 2.7.1.37) (Non-phototropic hypocotyl protein 1) (Root phototropism protein 1).	2.00E-21	GO_ID:21478	TAIR|gene:3698263 SPTR:O48963 symbol:AT3G45780.1 [GO:0016301 "kinase activity" evidence=ISS] InterPro:IPR000719 InterPro:IPR000014 InterPro:IPR008271 Pfam:PF00069 Prosite:PS00108 InterPro:IPR000700 Prosite:PS00107 Pfam:PF00785 Pfam:PF00989 ProDom:PD000001 PROSITE:PS50011 PROSITE:PS50112 PROSITE:PS50113 TIGRFAMs:TIGR00229 EMBL:AL157735 EMBL:AF030864 EMBL:AF360218 EMBL:AY040062 PIR:T47518 HSSP:Q9ZW…	8.00E-22
chr4.CM0100.38.3	3.2.2.1	Protein kinase [EC:2.7.1.37]	ath:At3g45780	T6D9.110; protein kinase / nonphototropic hypocotyl protein 1 (NPH1) / phototropin [EC:2.7.1.37] [KO:K00870]	4.00E-21	YCR091w	COG0515	5.00E-16	PHOT1_ARATH	ATP-binding;Chromophore;Flavoprotein;FMN;Kinase;Membrane;Nucleotide-binding;Phosphorylation;Photoreceptorprotein;Receptor;Repeat;Sensorytransduction;Serine/threonine-proteinkinase;Transferase,Phototropin-1 (EC 2.7.1.37) (Non-phototropic hypocotyl protein 1) (Root phototropism protein 1).	2.00E-21	GO_ID:21478	TAIR|gene:3698263 SPTR:O48963 symbol:AT3G45780.1 [GO:0016301 "kinase activity" evidence=ISS] InterPro:IPR000719 InterPro:IPR000014 InterPro:IPR008271 Pfam:PF00069 Prosite:PS00108 InterPro:IPR000700 Prosite:PS00107 Pfam:PF00785 Pfam:PF00989 ProDom:PD000001 PROSITE:PS50011 PROSITE:PS50112 PROSITE:PS50113 TIGRFAMs:TIGR00229 EMBL:AL157735 EMBL:AF030864 EMBL:AF360218 EMBL:AY040062 PIR:T47518 HSSP:Q9ZW…	8.00E-22
Ljwgs_021666.1	3.3.10.117	BMPR1 bone morphogenetic protein receptor, type I [EC:2.7.1.37]	ath:At5g02290	T1E22.50; protein kinase, putative [EC:2.7.1.37] [KO:K00870]	6.00E-12				RLCK7_ARATH	ATP-binding;Hypotheticalprotein;Kinase;Nucleotide-binding;Serine/threonine-proteinkinase;Transferase,Putative serine/threonine-protein kinase RLCKVII (EC 2.7.1.37).	1.00E-13	GO_ID:51277	TAIR|gene:2064556 SPTR:P93749 symbol:AT2G41970.1 [GO:0008372 "cellular component unknown" evidence=ND] [GO:0016301 "kinase activity" evidence=ISS] InterPro:IPR000719 InterPro:IPR008266 Prosite:PS00107 ProDom:PD000001 PROSITE:PS50011 PROSITE:PS00109 HSSP:P06213 EMBL:U90439 EMBL:BT010881 EMBL:AK175234 EMBL:AK175270 EMBL:AK176504 EMBL:AK176586 EMBL:AK176796 EMBL:AK220678 PIR:D84848 SPTR:P93749	1.00E-44
Ljwgs_036642.1	3.1.3.3.5	ADIC arginine:agmatine antiporter [COG:COG0531]	gka:GK0930	amino acid transporter [KO:K03294]	7.00E-19	XF2207	COG0531	1.00E-16	CTR1_HUMAN	Amino-acidtransport;Directproteinsequencing;Glycoprotein;Membrane;Receptor;Transmembrane;Transport,High-affinity cationic amino acid transporter-1 (CAT-1) (CAT1) (System Y+ basic amino acid transporter) (Ecotropic retroviral leukemia receptor homolog) (ERR) (Ecotropic retrovirus receptor homolog).	9.00E-14	GO_ID:9576	TAIR|gene:2044681 SPTR:O64759 symbol:AT2G34960.1 [GO:0015326 "cationic amino acid transporter activity" evidence=ISS] InterPro:IPR002293 InterPro:IPR004841 Pfam:PF00324 GO:GO:0006810 GO:GO:0016020 EMBL:AC004238 PIR:T00477 SPTR:O64759	7.00E-42
Ljwgs_036642.1	3.1.3.3.3	CADB cadaverine:lysine antiporter [COG:COG0531]	gka:GK0930	amino acid transporter [KO:K03294]	7.00E-19	XF2207	COG0531	1.00E-16	CTR1_HUMAN	Amino-acidtransport;Directproteinsequencing;Glycoprotein;Membrane;Receptor;Transmembrane;Transport,High-affinity cationic amino acid transporter-1 (CAT-1) (CAT1) (System Y+ basic amino acid transporter) (Ecotropic retroviral leukemia receptor homolog) (ERR) (Ecotropic retrovirus receptor homolog).	9.00E-14	GO_ID:9576	TAIR|gene:2044681 SPTR:O64759 symbol:AT2G34960.1 [GO:0015326 "cationic amino acid transporter activity" evidence=ISS] InterPro:IPR002293 InterPro:IPR004841 Pfam:PF00324 GO:GO:0006810 GO:GO:0016020 EMBL:AC004238 PIR:T00477 SPTR:O64759	7.00E-42
Ljwgs_036642.1	3.1.3.3.2	POTE putrescine:ornithine antiporter [COG:COG0531]	gka:GK0930	amino acid transporter [KO:K03294]	7.00E-19	XF2207	COG0531	1.00E-16	CTR1_HUMAN	Amino-acidtransport;Directproteinsequencing;Glycoprotein;Membrane;Receptor;Transmembrane;Transport,High-affinity cationic amino acid transporter-1 (CAT-1) (CAT1) (System Y+ basic amino acid transporter) (Ecotropic retroviral leukemia receptor homolog) (ERR) (Ecotropic retrovirus receptor homolog).	9.00E-14	GO_ID:9576	TAIR|gene:2044681 SPTR:O64759 symbol:AT2G34960.1 [GO:0015326 "cationic amino acid transporter activity" evidence=ISS] InterPro:IPR002293 InterPro:IPR004841 Pfam:PF00324 GO:GO:0006810 GO:GO:0016020 EMBL:AC004238 PIR:T00477 SPTR:O64759	7.00E-42
Ljwgs_036642.1	3.1.3.3.4	ARCD arginine:ornithine antiporter [COG:COG0531]	gka:GK0930	amino acid transporter [KO:K03294]	7.00E-19	XF2207	COG0531	1.00E-16	CTR1_HUMAN	Amino-acidtransport;Directproteinsequencing;Glycoprotein;Membrane;Receptor;Transmembrane;Transport,High-affinity cationic amino acid transporter-1 (CAT-1) (CAT1) (System Y+ basic amino acid transporter) (Ecotropic retroviral leukemia receptor homolog) (ERR) (Ecotropic retrovirus receptor homolog).	9.00E-14	GO_ID:9576	TAIR|gene:2044681 SPTR:O64759 symbol:AT2G34960.1 [GO:0015326 "cationic amino acid transporter activity" evidence=ISS] InterPro:IPR002293 InterPro:IPR004841 Pfam:PF00324 GO:GO:0006810 GO:GO:0016020 EMBL:AC004238 PIR:T00477 SPTR:O64759	7.00E-42
Ljwgs_036642.1	3.1.3.4	TC.LAT L-amino acid transporter, LAT family [COG:COG0531] [TC:2.A.3.8]	gka:GK0930	amino acid transporter [KO:K03294]	7.00E-19	XF2207	COG0531	1.00E-16	CTR1_HUMAN	Amino-acidtransport;Directproteinsequencing;Glycoprotein;Membrane;Receptor;Transmembrane;Transport,High-affinity cationic amino acid transporter-1 (CAT-1) (CAT1) (System Y+ basic amino acid transporter) (Ecotropic retroviral leukemia receptor homolog) (ERR) (Ecotropic retrovirus receptor homolog).	9.00E-14	GO_ID:9576	TAIR|gene:2044681 SPTR:O64759 symbol:AT2G34960.1 [GO:0015326 "cationic amino acid transporter activity" evidence=ISS] InterPro:IPR002293 InterPro:IPR004841 Pfam:PF00324 GO:GO:0006810 GO:GO:0016020 EMBL:AC004238 PIR:T00477 SPTR:O64759	7.00E-42
Ljwgs_036642.1	3.1.3.3.1	TC.APA basic amino acid/polyamine antiporter, APA family [COG:COG0531]	gka:GK0930	amino acid transporter [KO:K03294]	7.00E-19	XF2207	COG0531	1.00E-16	CTR1_HUMAN	Amino-acidtransport;Directproteinsequencing;Glycoprotein;Membrane;Receptor;Transmembrane;Transport,High-affinity cationic amino acid transporter-1 (CAT-1) (CAT1) (System Y+ basic amino acid transporter) (Ecotropic retroviral leukemia receptor homolog) (ERR) (Ecotropic retrovirus receptor homolog).	9.00E-14	GO_ID:9576	TAIR|gene:2044681 SPTR:O64759 symbol:AT2G34960.1 [GO:0015326 "cationic amino acid transporter activity" evidence=ISS] InterPro:IPR002293 InterPro:IPR004841 Pfam:PF00324 GO:GO:0006810 GO:GO:0016020 EMBL:AC004238 PIR:T00477 SPTR:O64759	7.00E-42
Ljwgs_003483.1	3.3.10.117	BMPR1 bone morphogenetic protein receptor, type I [EC:2.7.1.37]	ath:At4g28490	F20O9.180; leucine-rich repeat transmembrane protein kinase, putative [EC:2.7.1.37] [KO:K00870]	7.00E-09				PSKR_ARATH	ATP-binding;Glycoprotein;Hypotheticalprotein;Kinase;Leucine-richrepeat;Membrane;Nucleotide-binding;Receptor;Repeat;Serine/threonine-proteinkinase;Signal;Transferase;Transmembrane,Putative phytosulfokine receptor precursor (EC 2.7.1.37) (Phytosulfokine LRR receptor kinase).	5.00E-15	GO_ID:12640	TAIR|gene:2043857 SPTR:O48788 symbol:AT2G26730.1 [GO:0004674 "protein serine/threonine kinase activity" evidence=ISS] [GO:0005524 "ATP binding" evidence=ISS] [GO:0006468 "protein amino acid phosphorylation" evidence=ISS] [GO:0007169 "transmembrane receptor protein tyrosine kinase signaling pathway" evidence=ISS] Pfam:PF00560 InterPro:IPR000719 Pfam:PF00069 InterPro:IPR001611 InterPro:IPR007090 Pr…	1.00E-45
Ljwgs_003483.1	3.2.2.1	Protein kinase [EC:2.7.1.37]	ath:At4g28490	F20O9.180; leucine-rich repeat transmembrane protein kinase, putative [EC:2.7.1.37] [KO:K00870]	7.00E-09				PSKR_ARATH	ATP-binding;Glycoprotein;Hypotheticalprotein;Kinase;Leucine-richrepeat;Membrane;Nucleotide-binding;Receptor;Repeat;Serine/threonine-proteinkinase;Signal;Transferase;Transmembrane,Putative phytosulfokine receptor precursor (EC 2.7.1.37) (Phytosulfokine LRR receptor kinase).	5.00E-15	GO_ID:12640	TAIR|gene:2043857 SPTR:O48788 symbol:AT2G26730.1 [GO:0004674 "protein serine/threonine kinase activity" evidence=ISS] [GO:0005524 "ATP binding" evidence=ISS] [GO:0006468 "protein amino acid phosphorylation" evidence=ISS] [GO:0007169 "transmembrane receptor protein tyrosine kinase signaling pathway" evidence=ISS] Pfam:PF00560 InterPro:IPR000719 Pfam:PF00069 InterPro:IPR001611 InterPro:IPR007090 Pr…	1.00E-45
Ljwgs_137986.1	3.3.10.117	BMPR1 bone morphogenetic protein receptor, type I [EC:2.7.1.37]	ath:At4g28490	F20O9.180; leucine-rich repeat transmembrane protein kinase, putative [EC:2.7.1.37] [KO:K00870]	2.00E-34				RPK1_IPONI	Alternativeinitiation;Alternativesplicing;ATP-binding;Glycoprotein;Kinase;Leucine-richrepeat;Membrane;Nucleotide-binding;Repeat;Serine/threonine-proteinkinase;Signal;Transferase;Transmembrane,Receptor-like protein kinase precursor (EC 2.7.1.37).	3.00E-40	GO_ID:53427	TAIR|gene:2054420 SPTR:O22938 symbol:AT2G41820.1 [GO:0016301 "kinase activity" evidence=ISS] [GO:0004674 "protein serine/threonine kinase activity" evidence=ISS] [GO:0005524 "ATP binding" evidence=ISS] [GO:0006468 "protein amino acid phosphorylation" evidence=ISS] [GO:0007169 "transmembrane receptor protein tyrosine kinase signaling pathway" evidence=ISS] Pfam:PF00560 InterPro:IPR000719 InterPro:…	7.00E-110
Ljwgs_137986.1	3.2.2.1	Protein kinase [EC:2.7.1.37]	ath:At4g28490	F20O9.180; leucine-rich repeat transmembrane protein kinase, putative [EC:2.7.1.37] [KO:K00870]	2.00E-34				RPK1_IPONI	Alternativeinitiation;Alternativesplicing;ATP-binding;Glycoprotein;Kinase;Leucine-richrepeat;Membrane;Nucleotide-binding;Repeat;Serine/threonine-proteinkinase;Signal;Transferase;Transmembrane,Receptor-like protein kinase precursor (EC 2.7.1.37).	3.00E-40	GO_ID:53427	TAIR|gene:2054420 SPTR:O22938 symbol:AT2G41820.1 [GO:0016301 "kinase activity" evidence=ISS] [GO:0004674 "protein serine/threonine kinase activity" evidence=ISS] [GO:0005524 "ATP binding" evidence=ISS] [GO:0006468 "protein amino acid phosphorylation" evidence=ISS] [GO:0007169 "transmembrane receptor protein tyrosine kinase signaling pathway" evidence=ISS] Pfam:PF00560 InterPro:IPR000719 InterPro:…	7.00E-110
chr2.CM0008.63.1	3.3.10.117	BMPR1 bone morphogenetic protein receptor, type I [EC:2.7.1.37]	ath:At5g02290	T1E22.50; protein kinase, putative [EC:2.7.1.37] [KO:K00870]	2.00E-36	YNL298w_2	COG0515	3.00E-19	RLCK7_ARATH	ATP-binding;Hypotheticalprotein;Kinase;Nucleotide-binding;Serine/threonine-proteinkinase;Transferase,Putative serine/threonine-protein kinase RLCKVII (EC 2.7.1.37).	8.00E-46	GO_ID:53934	TAIR|gene:2050986 SPTR:O22808 symbol:AT2G33580.1 [GO:0016301 "kinase activity" evidence=ISS] InterPro:IPR000719 Pfam:PF00069 InterPro:IPR002482 Pfam:PF01476 ProDom:PD000001 PROSITE:PS50011 EMBL:AC002332 EMBL:AF370600 PIR:C84747 SPTR:O22808	7.00E-54
chr1.CM0064.14	3.3.10.117	BMPR1 bone morphogenetic protein receptor, type I [EC:2.7.1.37]	ath:At5g02290	T1E22.50; protein kinase, putative [EC:2.7.1.37] [KO:K00870]	6.00E-10				SRK6_BRAOE	ATP-binding;Glycoprotein;Kinase;Membrane;Nucleotide-binding;Receptor;Self-incompatibility;Serine/threonine-proteinkinase;Signal;Transferase;Transmembrane,Putative serine/threonine-protein kinase receptor precursor (EC 2.7.1.37) (S-receptor kinase) (SRK).	3.00E-13	GO_ID:11648	TAIR|gene:2014911 SPTR:Q9LMP1 symbol:AT1G21270.1 [GO:0005886 "plasma membrane" evidence=IDA] [GO:0004674 "protein serine/threonine kinase activity" evidence=ISS] [GO:0006468 "protein amino acid phosphorylation" evidence=ISS] InterPro:IPR000719 InterPro:IPR008271 Pfam:PF00069 Prosite:PS00108 InterPro:IPR000742 InterPro:IPR000152 InterPro:IPR006209 InterPro:IPR001881 PROSITE:PS01186 ProDom:PD000001…	2.00E-88
[truncated: 32 more rows]
