# Supplementary material for: Dissection of Symbiosis and Organ Development by Integrated Transcriptome Analysis of Lotus japonicus Mutant and Wild-Type Plants
Source: PLoS One. 2009 Aug 7;4(8):e6556. doi: 10.1371/journal.pone.0006556 (PMC2717213; doi:10.1371/journal.pone.0006556)
Supplement: Folder S2 — Inoculation 1 day (2.85 MB ZIP) [file pone.0006556.s010.zip › S2.INOCULATION 1 DAY copy/2.1.Total transcript analysis copy/2.1.4/2.1.4.transcription factor.txt]

Ljwgs_078116.1	99.1.4.4475	GO_ID:41888							ERF13_ARATH	Activator;DNA-binding;Ethylenesignalingpathway;Nuclearprotein;Plantdefense;Transcription;Transcriptionregulation,Ethylene-responsive transcription factor 13 (Ethylene-responsive element-binding factor 13) (EREBP-13) (AtERF13).	7.00E-22	GO_ID:41888	TAIR|gene:2055001 SPTR:Q8L9K1 symbol:ATERF13 [GO:0003700 "transcription factor activity" evidence=ISS;TAS] [GO:0009873 "ethylene mediated signaling pathway" evidence=TAS] [GO:0003677 "DNA binding" evidence=ISS] [GO:0005634 "nucleus" evidence=IC;IDA] [GO:0006355 "regulation of transcription, DNA-dependent" evidence=ISS] InterPro:IPR001471 HSSP:O80337 PRINTS:PR00367 ProDom:PD001423 SMART:SM00380 PR…	3.00E-22
Ljwgs_078116.1	99.1.3.2.883	ERF13_ARATH							ERF13_ARATH	Activator;DNA-binding;Ethylenesignalingpathway;Nuclearprotein;Plantdefense;Transcription;Transcriptionregulation,Ethylene-responsive transcription factor 13 (Ethylene-responsive element-binding factor 13) (EREBP-13) (AtERF13).	7.00E-22	GO_ID:41888	TAIR|gene:2055001 SPTR:Q8L9K1 symbol:ATERF13 [GO:0003700 "transcription factor activity" evidence=ISS;TAS] [GO:0009873 "ethylene mediated signaling pathway" evidence=TAS] [GO:0003677 "DNA binding" evidence=ISS] [GO:0005634 "nucleus" evidence=IC;IDA] [GO:0006355 "regulation of transcription, DNA-dependent" evidence=ISS] InterPro:IPR001471 HSSP:O80337 PRINTS:PR00367 ProDom:PD001423 SMART:SM00380 PR…	3.00E-22
chr5.CM0773.4	99.1.4.3942	GO_ID:53322										GO_ID:53322	TAIR|gene:2200476 SPTR:Q94AN4 symbol:AT1G16060.1 [GO:0003677 "DNA binding" evidence=TAS] [GO:0003700 "transcription factor activity" evidence=ISS;TAS] [GO:0005634 "nucleus" evidence=IC] [GO:0006355 "regulation of transcription, DNA-dependent" evidence=ISS;TAS] [GO:0009887 "organ morphogenesis" evidence=ISS] InterPro:IPR001471 Pfam:PF00847 GO:GO:0005634 PRINTS:PR00367 ProDom:PD001423 SMART:SM00380…	1.00E-17
chr1.TM0221.2	99.1.4.4370	GO_ID:52727										GO_ID:52727	TAIR|gene:2170198 SPTR:Q9FG27 symbol:AT5G06800.1 [GO:0003700 "transcription factor activity" evidence=ISS] [GO:0045449 "regulation of transcription" evidence=TAS] InterPro:IPR001005 Pfam:PF00249 HSSP:O49397 InterPro:IPR006447 TIGRFAMs:TIGR01557 EMBL:AP002032 EMBL:BT012658 SPTR:Q9FG27	2.00E-25
chr3.CM0080.7	99.1.4.4475	GO_ID:41888							ERF13_ARATH	Activator;DNA-binding;Ethylenesignalingpathway;Nuclearprotein;Plantdefense;Transcription;Transcriptionregulation,Ethylene-responsive transcription factor 13 (Ethylene-responsive element-binding factor 13) (EREBP-13) (AtERF13).	7.00E-22	GO_ID:41888	TAIR|gene:2055001 SPTR:Q8L9K1 symbol:ATERF13 [GO:0003700 "transcription factor activity" evidence=ISS;TAS] [GO:0009873 "ethylene mediated signaling pathway" evidence=TAS] [GO:0003677 "DNA binding" evidence=ISS] [GO:0005634 "nucleus" evidence=IC;IDA] [GO:0006355 "regulation of transcription, DNA-dependent" evidence=ISS] InterPro:IPR001471 HSSP:O80337 PRINTS:PR00367 ProDom:PD001423 SMART:SM00380 PR…	3.00E-22
chr3.CM0080.7	99.1.3.2.883	ERF13_ARATH							ERF13_ARATH	Activator;DNA-binding;Ethylenesignalingpathway;Nuclearprotein;Plantdefense;Transcription;Transcriptionregulation,Ethylene-responsive transcription factor 13 (Ethylene-responsive element-binding factor 13) (EREBP-13) (AtERF13).	7.00E-22	GO_ID:41888	TAIR|gene:2055001 SPTR:Q8L9K1 symbol:ATERF13 [GO:0003700 "transcription factor activity" evidence=ISS;TAS] [GO:0009873 "ethylene mediated signaling pathway" evidence=TAS] [GO:0003677 "DNA binding" evidence=ISS] [GO:0005634 "nucleus" evidence=IC;IDA] [GO:0006355 "regulation of transcription, DNA-dependent" evidence=ISS] InterPro:IPR001471 HSSP:O80337 PRINTS:PR00367 ProDom:PD001423 SMART:SM00380 PR…	3.00E-22
Ljwgs_036303.1	99.1.4.782	GO_ID:3592							NAC19_ARATH	3D-structure;DNA-binding;Nuclearprotein;Transcription;Transcriptionregulation,NAC-domain containing protein 19 (ANAC019) (ANAC) (Abscicic-acid- responsive NAC).	3.00E-89	GO_ID:3592	TAIR|gene:2090175 SPTR:Q9LDY8 symbol:ANAC055 [GO:0003700 "transcription factor activity" evidence=ISS] [GO:0009867 "jasmonic acid mediated signaling pathway" evidence=TAS] [GO:0007275 "development" evidence=ISS] InterPro:IPR003441 Pfam:PF02365 HSSP:Q9C932 PROSITE:PS51005 EMBL:AB022218 EMBL:AC024081 EMBL:AB049070 SMR:Q9LDY8 SPTR:Q9LDY8	6.00E-90
Ljwgs_036303.1	99.1.3.2.66	NAC19_ARATH							NAC19_ARATH	3D-structure;DNA-binding;Nuclearprotein;Transcription;Transcriptionregulation,NAC-domain containing protein 19 (ANAC019) (ANAC) (Abscicic-acid- responsive NAC).	3.00E-89	GO_ID:3592	TAIR|gene:2090175 SPTR:Q9LDY8 symbol:ANAC055 [GO:0003700 "transcription factor activity" evidence=ISS] [GO:0009867 "jasmonic acid mediated signaling pathway" evidence=TAS] [GO:0007275 "development" evidence=ISS] InterPro:IPR003441 Pfam:PF02365 HSSP:Q9C932 PROSITE:PS51005 EMBL:AB022218 EMBL:AC024081 EMBL:AB049070 SMR:Q9LDY8 SPTR:Q9LDY8	6.00E-90
Ljwgs_049131.2	99.1.3.2.1331	DRE1C_ARATH							DRE1C_ARATH	Activator;DNA-binding;Nuclearprotein;Transcription;Transcriptionregulation,Dehydration-responsive element-binding protein 1C (DREB1C protein) (C- repeat-binding factor 2) (C-repeat/dehydration-responsive element- binding factor 2) (CRT/DRE-binding factor 2).	2.00E-20	GO_ID:8385	TAIR|gene:3706494 SPTR:Q9SYS6 symbol:AT4G25470.1 [GO:0009409 "response to cold" evidence=TAS] [GO:0016563 "transcriptional activator activity" evidence=TAS] [GO:0003700 "transcription factor activity" evidence=ISS] [GO:0003677 "DNA binding" evidence=ISS] [GO:0005634 "nucleus" evidence=IC] [GO:0006355 "regulation of transcription, DNA-dependent" evidence=ISS] InterPro:IPR001471 Pfam:PF00847 HSSP:O…	1.00E-20
Ljwgs_049131.2	99.1.4.2537	GO_ID:8385							DRE1C_ARATH	Activator;DNA-binding;Nuclearprotein;Transcription;Transcriptionregulation,Dehydration-responsive element-binding protein 1C (DREB1C protein) (C- repeat-binding factor 2) (C-repeat/dehydration-responsive element- binding factor 2) (CRT/DRE-binding factor 2).	2.00E-20	GO_ID:8385	TAIR|gene:3706494 SPTR:Q9SYS6 symbol:AT4G25470.1 [GO:0009409 "response to cold" evidence=TAS] [GO:0016563 "transcriptional activator activity" evidence=TAS] [GO:0003700 "transcription factor activity" evidence=ISS] [GO:0003677 "DNA binding" evidence=ISS] [GO:0005634 "nucleus" evidence=IC] [GO:0006355 "regulation of transcription, DNA-dependent" evidence=ISS] InterPro:IPR001471 Pfam:PF00847 HSSP:O…	1.00E-20
chr1.CM0133.42	99.1.3.2.132	TINY_ARATH							TINY_ARATH	Activator;DNA-binding;Nuclearprotein;Transcription;Transcriptionregulation,Transcriptional factor TINY.	8.00E-17	GO_ID:13760	TAIR|gene:2202199 SPTR:Q9LMA5 symbol:AT1G19210.1 [GO:0003700 "transcription factor activity" evidence=ISS] [GO:0003677 "DNA binding" evidence=ISS] [GO:0005634 "nucleus" evidence=IC] [GO:0006355 "regulation of transcription, DNA-dependent" evidence=ISS] InterPro:IPR001471 InterPro:IPR006032 Pfam:PF00847 GO:GO:0005634 PROSITE:PS00055 HSSP:O80337 PRINTS:PR00367 ProDom:PD001423 SMART:SM00380 EMBL:AC0…	4.00E-30
chr1.CM0133.42	99.1.4.3256	GO_ID:13760							TINY_ARATH	Activator;DNA-binding;Nuclearprotein;Transcription;Transcriptionregulation,Transcriptional factor TINY.	8.00E-17	GO_ID:13760	TAIR|gene:2202199 SPTR:Q9LMA5 symbol:AT1G19210.1 [GO:0003700 "transcription factor activity" evidence=ISS] [GO:0003677 "DNA binding" evidence=ISS] [GO:0005634 "nucleus" evidence=IC] [GO:0006355 "regulation of transcription, DNA-dependent" evidence=ISS] InterPro:IPR001471 InterPro:IPR006032 Pfam:PF00847 GO:GO:0005634 PROSITE:PS00055 HSSP:O80337 PRINTS:PR00367 ProDom:PD001423 SMART:SM00380 EMBL:AC0…	4.00E-30
chr5.CM0773.4	99.1.4.3942	GO_ID:53322										GO_ID:53322	TAIR|gene:2200476 SPTR:Q94AN4 symbol:AT1G16060.1 [GO:0003677 "DNA binding" evidence=TAS] [GO:0003700 "transcription factor activity" evidence=ISS;TAS] [GO:0005634 "nucleus" evidence=IC] [GO:0006355 "regulation of transcription, DNA-dependent" evidence=ISS;TAS] [GO:0009887 "organ morphogenesis" evidence=ISS] InterPro:IPR001471 Pfam:PF00847 GO:GO:0005634 PRINTS:PR00367 ProDom:PD001423 SMART:SM00380…	1.00E-17
TM0445.31.1	99.1.4.3449	GO_ID:33888							NFX1_HUMAN	DNA-binding;Ligase;Metal-binding;mRNAtransport;Nuclearprotein;Repeat;Repressor;Transcription;Transcriptionregulation;Transport;Ublconjugationpathway;Zinc;Zinc-finger,Transcriptional repressor NF-X1 (EC 6.3.2.-) (Nuclear transcription factor, X box-binding, 1).	3.00E-84	GO_ID:33888	UNIPROT|Q12986 SPTR:Q12986 symbol:NFX1_HUMAN "Transcriptional repressor NF-X1" [GO:0003700 "transcription factor activity" evidence=TAS] [GO:0000122 "negative regulation of transcription from RNA polymerase II promoter" evidence=TAS] [GO:0006366 "transcription from RNA polymerase II promoter" evidence=TAS] [GO:0006954 "inflammatory response" evidence=TAS] InterPro:IPR001841 InterPro:IPR001374 Pfa…	1.00E-84
TM0445.31.1	99.1.3.1.25	EC 6.3.2.-							NFX1_HUMAN	DNA-binding;Ligase;Metal-binding;mRNAtransport;Nuclearprotein;Repeat;Repressor;Transcription;Transcriptionregulation;Transport;Ublconjugationpathway;Zinc;Zinc-finger,Transcriptional repressor NF-X1 (EC 6.3.2.-) (Nuclear transcription factor, X box-binding, 1).	3.00E-84	GO_ID:33888	UNIPROT|Q12986 SPTR:Q12986 symbol:NFX1_HUMAN "Transcriptional repressor NF-X1" [GO:0003700 "transcription factor activity" evidence=TAS] [GO:0000122 "negative regulation of transcription from RNA polymerase II promoter" evidence=TAS] [GO:0006366 "transcription from RNA polymerase II promoter" evidence=TAS] [GO:0006954 "inflammatory response" evidence=TAS] InterPro:IPR001841 InterPro:IPR001374 Pfa…	1.00E-84
Ljwgs_120786.1	99.1.3.2.2210	WRK70_ARATH							WRK70_ARATH	DNA-binding;Nuclearprotein;Transcription;Transcriptionregulation,Probable WRKY transcription factor 70 (WRKY DNA-binding protein 70).	3.00E-12
chr3.CM0452.11	99.1.3.2.2680	BBM2_BRANA							BBM2_BRANA	Developmentalprotein;DNA-binding;Nuclearprotein;Repeat;Transcription;Transcriptionregulation,Protein BABY BOOM 2 (BnBBM2).	2.00E-27	GO_ID:53322	TAIR|gene:2200476 SPTR:Q94AN4 symbol:AT1G16060.1 [GO:0003677 "DNA binding" evidence=TAS] [GO:0003700 "transcription factor activity" evidence=ISS;TAS] [GO:0005634 "nucleus" evidence=IC] [GO:0006355 "regulation of transcription, DNA-dependent" evidence=ISS;TAS] [GO:0009887 "organ morphogenesis" evidence=ISS] InterPro:IPR001471 Pfam:PF00847 GO:GO:0005634 PRINTS:PR00367 ProDom:PD001423 SMART:SM00380…	2.00E-48
chr3.CM0452.11	99.1.4.3942	GO_ID:53322							BBM2_BRANA	Developmentalprotein;DNA-binding;Nuclearprotein;Repeat;Transcription;Transcriptionregulation,Protein BABY BOOM 2 (BnBBM2).	2.00E-27	GO_ID:53322	TAIR|gene:2200476 SPTR:Q94AN4 symbol:AT1G16060.1 [GO:0003677 "DNA binding" evidence=TAS] [GO:0003700 "transcription factor activity" evidence=ISS;TAS] [GO:0005634 "nucleus" evidence=IC] [GO:0006355 "regulation of transcription, DNA-dependent" evidence=ISS;TAS] [GO:0009887 "organ morphogenesis" evidence=ISS] InterPro:IPR001471 Pfam:PF00847 GO:GO:0005634 PRINTS:PR00367 ProDom:PD001423 SMART:SM00380…	2.00E-48
chr3.CM0080.34	99.1.4.4475	GO_ID:41888							ERF13_ARATH	Activator;DNA-binding;Ethylenesignalingpathway;Nuclearprotein;Plantdefense;Transcription;Transcriptionregulation,Ethylene-responsive transcription factor 13 (Ethylene-responsive element-binding factor 13) (EREBP-13) (AtERF13).	3.00E-40	GO_ID:41888	TAIR|gene:2055001 SPTR:Q8L9K1 symbol:ATERF13 [GO:0003700 "transcription factor activity" evidence=ISS;TAS] [GO:0009873 "ethylene mediated signaling pathway" evidence=TAS] [GO:0003677 "DNA binding" evidence=ISS] [GO:0005634 "nucleus" evidence=IC;IDA] [GO:0006355 "regulation of transcription, DNA-dependent" evidence=ISS] InterPro:IPR001471 HSSP:O80337 PRINTS:PR00367 ProDom:PD001423 SMART:SM00380 PR…	1.00E-40
chr3.CM0080.34	99.1.3.2.883	ERF13_ARATH							ERF13_ARATH	Activator;DNA-binding;Ethylenesignalingpathway;Nuclearprotein;Plantdefense;Transcription;Transcriptionregulation,Ethylene-responsive transcription factor 13 (Ethylene-responsive element-binding factor 13) (EREBP-13) (AtERF13).	3.00E-40	GO_ID:41888	TAIR|gene:2055001 SPTR:Q8L9K1 symbol:ATERF13 [GO:0003700 "transcription factor activity" evidence=ISS;TAS] [GO:0009873 "ethylene mediated signaling pathway" evidence=TAS] [GO:0003677 "DNA binding" evidence=ISS] [GO:0005634 "nucleus" evidence=IC;IDA] [GO:0006355 "regulation of transcription, DNA-dependent" evidence=ISS] InterPro:IPR001471 HSSP:O80337 PRINTS:PR00367 ProDom:PD001423 SMART:SM00380 PR…	1.00E-40
chr3.CM0080.34	99.1.4.4475	GO_ID:41888							ERF13_ARATH	Activator;DNA-binding;Ethylenesignalingpathway;Nuclearprotein;Plantdefense;Transcription;Transcriptionregulation,Ethylene-responsive transcription factor 13 (Ethylene-responsive element-binding factor 13) (EREBP-13) (AtERF13).	3.00E-40	GO_ID:41888	TAIR|gene:2055001 SPTR:Q8L9K1 symbol:ATERF13 [GO:0003700 "transcription factor activity" evidence=ISS;TAS] [GO:0009873 "ethylene mediated signaling pathway" evidence=TAS] [GO:0003677 "DNA binding" evidence=ISS] [GO:0005634 "nucleus" evidence=IC;IDA] [GO:0006355 "regulation of transcription, DNA-dependent" evidence=ISS] InterPro:IPR001471 HSSP:O80337 PRINTS:PR00367 ProDom:PD001423 SMART:SM00380 PR…	1.00E-40
chr3.CM0080.34	99.1.3.2.883	ERF13_ARATH							ERF13_ARATH	Activator;DNA-binding;Ethylenesignalingpathway;Nuclearprotein;Plantdefense;Transcription;Transcriptionregulation,Ethylene-responsive transcription factor 13 (Ethylene-responsive element-binding factor 13) (EREBP-13) (AtERF13).	3.00E-40	GO_ID:41888	TAIR|gene:2055001 SPTR:Q8L9K1 symbol:ATERF13 [GO:0003700 "transcription factor activity" evidence=ISS;TAS] [GO:0009873 "ethylene mediated signaling pathway" evidence=TAS] [GO:0003677 "DNA binding" evidence=ISS] [GO:0005634 "nucleus" evidence=IC;IDA] [GO:0006355 "regulation of transcription, DNA-dependent" evidence=ISS] InterPro:IPR001471 HSSP:O80337 PRINTS:PR00367 ProDom:PD001423 SMART:SM00380 PR…	1.00E-40
Ljwgs_016709.1	99.1.4.4754	GO_ID:24549							HGL2_ARATH	DNA-binding;Homeobox;Nuclearprotein,Homeobox protein GLABRA2 (Homeobox-leucine zipper protein ATHB-10) (HD-ZIP protein ATHB-10).	5.00E-113	GO_ID:24549	TAIR|gene:2017873 SPTR:Q9C5F1 symbol:AT1G79840.1 [GO:0003700 "transcription factor activity" evidence=ISS] [GO:0003677 "DNA binding" evidence=ISS] [GO:0005634 "nucleus" evidence=ISS] [GO:0006355 "regulation of transcription, DNA-dependent" evidence=ISS] InterPro:IPR001356 InterPro:IPR000047 InterPro:IPR012287 Pfam:PF00046 INTERPRO:IPR002913 GO:GO:0005634 GO:GO:0007275 PRINTS:PR00024 ProDom:PD0000…	2.00E-113
Ljwgs_016709.1	99.1.3.2.2583	HGL2_ARATH							HGL2_ARATH	DNA-binding;Homeobox;Nuclearprotein,Homeobox protein GLABRA2 (Homeobox-leucine zipper protein ATHB-10) (HD-ZIP protein ATHB-10).	5.00E-113	GO_ID:24549	TAIR|gene:2017873 SPTR:Q9C5F1 symbol:AT1G79840.1 [GO:0003700 "transcription factor activity" evidence=ISS] [GO:0003677 "DNA binding" evidence=ISS] [GO:0005634 "nucleus" evidence=ISS] [GO:0006355 "regulation of transcription, DNA-dependent" evidence=ISS] InterPro:IPR001356 InterPro:IPR000047 InterPro:IPR012287 Pfam:PF00046 INTERPRO:IPR002913 GO:GO:0005634 GO:GO:0007275 PRINTS:PR00024 ProDom:PD0000…	2.00E-113
Ljwgs_092882.1	99.1.4.3660	GO_ID:18444							MYB4_ORYSA	DNA-binding;Nuclearprotein;Transcription;Transcriptionregulation,Myb-related protein Myb4 (OsMyb4) (Transcription factor RLTR1).	1.00E-30	GO_ID:18444	TAIR|gene:2075386 SPTR:Q9LDI5 symbol:AT3G02940.1 [GO:0003700 "transcription factor activity" evidence=ISS] [GO:0003677 "DNA binding" evidence=ISS] [GO:0006355 "regulation of transcription, DNA-dependent" evidence=ISS] InterPro:IPR001005 Pfam:PF00249 InterPro:IPR012287 GO:GO:0005634 PROSITE:PS50090 SMART:SM00717 HSSP:P06876 PROSITE:PS00037 PROSITE:PS00334 EMBL:AC018363 EMBL:AF249310 EMBL:AY519583 …	1.00E-29
Ljwgs_092882.1	99.1.3.2.610	MYB4_ORYSA							MYB4_ORYSA	DNA-binding;Nuclearprotein;Transcription;Transcriptionregulation,Myb-related protein Myb4 (OsMyb4) (Transcription factor RLTR1).	1.00E-30	GO_ID:18444	TAIR|gene:2075386 SPTR:Q9LDI5 symbol:AT3G02940.1 [GO:0003700 "transcription factor activity" evidence=ISS] [GO:0003677 "DNA binding" evidence=ISS] [GO:0006355 "regulation of transcription, DNA-dependent" evidence=ISS] InterPro:IPR001005 Pfam:PF00249 InterPro:IPR012287 GO:GO:0005634 PROSITE:PS50090 SMART:SM00717 HSSP:P06876 PROSITE:PS00037 PROSITE:PS00334 EMBL:AC018363 EMBL:AF249310 EMBL:AY519583 …	1.00E-29
Ljwgs_039126.1	99.1.3.2.2102	ARFH_ARATH							ARFH_ARATH	Activator;Auxinsignalingpathway;DNA-binding;Multigenefamily;Nuclearprotein;Transcription;Transcriptionregulation,Auxin response factor 8.	1.00E-82	GO_ID:8632	TAIR|gene:2152641 SPTR:Q9FGV1 symbol:AT5G37020.1 [GO:0006355 "regulation of transcription, DNA-dependent" evidence=TAS] [GO:0003700 "transcription factor activity" evidence=ISS] InterPro:IPR003340 InterPro:IPR001827 InterPro:IPR010525 Pfam:PF02362 PROSITE:PS50863 PROSITE:PS50962 Pfam:PF06507 EMBL:AB024026 EMBL:AF042196 TRANSFAC:T04530 GeneFarm:3372 SPTR:Q9FGV1	4.00E-83
Ljwgs_039126.1	99.1.4.4398	GO_ID:8632							ARFH_ARATH	Activator;Auxinsignalingpathway;DNA-binding;Multigenefamily;Nuclearprotein;Transcription;Transcriptionregulation,Auxin response factor 8.	1.00E-82	GO_ID:8632	TAIR|gene:2152641 SPTR:Q9FGV1 symbol:AT5G37020.1 [GO:0006355 "regulation of transcription, DNA-dependent" evidence=TAS] [GO:0003700 "transcription factor activity" evidence=ISS] InterPro:IPR003340 InterPro:IPR001827 InterPro:IPR010525 Pfam:PF02362 PROSITE:PS50863 PROSITE:PS50962 Pfam:PF06507 EMBL:AB024026 EMBL:AF042196 TRANSFAC:T04530 GeneFarm:3372 SPTR:Q9FGV1	4.00E-83
Ljwgs_031793.1	2.1.2.1	TBP transcription initiation factor TFIID TATA binding protein [COG:COG2101]	ath:At1g55520	T5A14.8; transcription initiation factor IID-2 (TFIID-2) / TATA-box factor 2 / TATA sequence-binding protein 2 (TBP2) [KO:K03120]	2.00E-72	YER148w	COG2101	3.00E-67	TBP1_MAIZE	DNA-binding;Nuclearprotein;Repeat;Transcription,TATA-box binding protein 1 (TATA-box factor 1) (TATA binding factor 1) (TATA sequence-binding protein 1) (TBP-1) (Transcription initiation factor TFIID TBP-1 subunit).	4.00E-75	GO_ID:40314	UNIPROT|P20226 SPTR:P20226 symbol:TBP_HUMAN "TATA-box binding protein" [GO:0005515 "protein binding" evidence=IPI] [GO:0016251 "general RNA polymerase II transcription factor activity" evidence=TAS] [GO:0006367 "transcription initiation from RNA polymerase II promoter" evidence=TAS] [GO:0005669 "transcription factor TFIID complex" evidence=IDA] InterPro:IPR000814 PANTHER:PTHR10126 Pfam:PF00352 PR…	2.00E-67
Ljwgs_040941.1	99.1.3.2.2210	WRK70_ARATH							WRK70_ARATH	DNA-binding;Nuclearprotein;Transcription;Transcriptionregulation,Probable WRKY transcription factor 70 (WRKY DNA-binding protein 70).	5.00E-12
Ljwgs_081687.2	2.4.3.74	HEPA ATP-dependent helicase HepA [COG:COG0553]	cal:orf19.4502	MOT1; transcriptional accessory protein [EC:3.6.1.3] [KO:K01509]	2.00E-37	YPL082c	COG0553	6.00E-38	BTAF1_HUMAN	ATP-binding;Directproteinsequencing;DNA-binding;Helicase;Hydrolase;Nuclearprotein;Nucleotide-binding;Phosphorylation;Repeat,TATA-binding-protein-associated factor 172 (TBP-associated factor 172) (TAF-172) (TAF(II)170) (B-TFIID transcription factor-associated 170 kDa subunit).	3.00E-40	GO_ID:27321	TAIR|gene:2080309 SPTR:Q9M378 symbol:AT3G54280.1 [GO:0003677 "DNA binding" evidence=ISS] [GO:0004386 "helicase activity" evidence=ISS] [GO:0005524 "ATP binding" evidence=ISS] InterPro:IPR000330 InterPro:IPR001650 Pfam:PF00176 Pfam:PF00271 InterPro:IPR000357 InterPro:IPR011545 InterPro:IPR011989 SMART:SM00487 SMART:SM00490 Pfam:PF02985 EMBL:AL132957 PIR:T47587 SPTR:Q9M378	1.00E-61
Ljwgs_081687.2	1.4.1.60	E3.6.1.3 adenosinetriphosphatase [EC:3.6.1.3] [GO:0004003 0004004 0008026 0008094 0008186]	cal:orf19.4502	MOT1; transcriptional accessory protein [EC:3.6.1.3] [KO:K01509]	2.00E-37	YPL082c	COG0553	6.00E-38	BTAF1_HUMAN	ATP-binding;Directproteinsequencing;DNA-binding;Helicase;Hydrolase;Nuclearprotein;Nucleotide-binding;Phosphorylation;Repeat,TATA-binding-protein-associated factor 172 (TBP-associated factor 172) (TAF-172) (TAF(II)170) (B-TFIID transcription factor-associated 170 kDa subunit).	3.00E-40	GO_ID:27321	TAIR|gene:2080309 SPTR:Q9M378 symbol:AT3G54280.1 [GO:0003677 "DNA binding" evidence=ISS] [GO:0004386 "helicase activity" evidence=ISS] [GO:0005524 "ATP binding" evidence=ISS] InterPro:IPR000330 InterPro:IPR001650 Pfam:PF00176 Pfam:PF00271 InterPro:IPR000357 InterPro:IPR011545 InterPro:IPR011989 SMART:SM00487 SMART:SM00490 Pfam:PF02985 EMBL:AL132957 PIR:T47587 SPTR:Q9M378	1.00E-61
Ljwgs_059336.1	99.1.4.5157	GO_ID:44041							Y4597_ARATH	Hypotheticalprotein,Hypothetical protein At4g15970.	1.00E-22	GO_ID:44041	TAIR|gene:3694124 SPTR:Q9MAN4 symbol:AT2G02060.1 [GO:0003700 "transcription factor activity" evidence=ISS] [GO:0045449 "regulation of transcription" evidence=TAS] InterPro:IPR001005 Pfam:PF00249 HSSP:O49397 InterPro:IPR006447 TIGRFAMs:TIGR01557 EMBL:AC006532 EMBL:AC005936 PIR:E84432 SPTR:Q9MAN4	2.00E-29
Ljwgs_059336.1	99.1.3.2.1500	Y4597_ARATH							Y4597_ARATH	Hypotheticalprotein,Hypothetical protein At4g15970.	1.00E-22	GO_ID:44041	TAIR|gene:3694124 SPTR:Q9MAN4 symbol:AT2G02060.1 [GO:0003700 "transcription factor activity" evidence=ISS] [GO:0045449 "regulation of transcription" evidence=TAS] InterPro:IPR001005 Pfam:PF00249 HSSP:O49397 InterPro:IPR006447 TIGRFAMs:TIGR01557 EMBL:AC006532 EMBL:AC005936 PIR:E84432 SPTR:Q9MAN4	2.00E-29
TM0581.15	99.1.4.1878	GO_ID:12524										GO_ID:12524	TAIR|gene:2019209 SPTR:Q9CA64 symbol:AT1G74500.1 [GO:0003700 "transcription factor activity" evidence=ISS] [GO:0003677 "DNA binding" evidence=ISS] Pfam:PF00010 InterPro:IPR001092 SMART:SM00353 PROSITE:PS50888 EMBL:AC011765 EMBL:AY088286 EMBL:BT003046 PIR:A96774 SPTR:Q9CA64	5.00E-25
chr3.TM0616.9	4.1.1.2	[COG:COG0643 COG0784 COG0835] [GO:0000155 0000156 0004673]	gsu:GSU2574	response regulator [KO:K07814]	1.00E-10	PA1611_2	COG0784	3.00E-12	PRR37_ORYSA	Biologicalrhythms;Nuclearprotein;Sensorytransduction;Transcription;Transcriptionregulation;Two-componentregulatorysystem,Two-component response regulator-like PRR37 (Pseudo-response regulator 37) (OsPRR37).	3.00E-110	GO_ID:53940	TAIR|gene:2151205 SPTR:Q93WK5 symbol:AT5G02810.1 [GO:0007623 "circadian rhythm" evidence=TAS] [GO:0005739 "mitochondrion" evidence=IDA] [GO:0030528 "transcription regulator activity" evidence=TAS] InterPro:IPR001789 Pfam:PF00072 GO:GO:0005739 ProDom:PD000039 SMART:SM00448 PROSITE:PS50110 InterPro:IPR010402 Pfam:PF06203 PROSITE:PS51017 EMBL:AL162973 EMBL:AB046954 EMBL:AY039943 EMBL:AY142560 PIR:T4…	2.00E-109
chr3.TM0616.9	2.3.3.19	[COG:COG0784]	gsu:GSU2574	response regulator [KO:K07814]	1.00E-10	PA1611_2	COG0784	3.00E-12	PRR37_ORYSA	Biologicalrhythms;Nuclearprotein;Sensorytransduction;Transcription;Transcriptionregulation;Two-componentregulatorysystem,Two-component response regulator-like PRR37 (Pseudo-response regulator 37) (OsPRR37).	3.00E-110	GO_ID:53940	TAIR|gene:2151205 SPTR:Q93WK5 symbol:AT5G02810.1 [GO:0007623 "circadian rhythm" evidence=TAS] [GO:0005739 "mitochondrion" evidence=IDA] [GO:0030528 "transcription regulator activity" evidence=TAS] InterPro:IPR001789 Pfam:PF00072 GO:GO:0005739 ProDom:PD000039 SMART:SM00448 PROSITE:PS50110 InterPro:IPR010402 Pfam:PF06203 PROSITE:PS51017 EMBL:AL162973 EMBL:AB046954 EMBL:AY039943 EMBL:AY142560 PIR:T4…	2.00E-109
chr3.TM0616.9	2.3.3.23	PILL type IV pili sensor histidine kinase/response regulator [COG:COG0643 COG0784]	gsu:GSU2574	response regulator [KO:K07814]	1.00E-10	PA1611_2	COG0784	3.00E-12	PRR37_ORYSA	Biologicalrhythms;Nuclearprotein;Sensorytransduction;Transcription;Transcriptionregulation;Two-componentregulatorysystem,Two-component response regulator-like PRR37 (Pseudo-response regulator 37) (OsPRR37).	3.00E-110	GO_ID:53940	TAIR|gene:2151205 SPTR:Q93WK5 symbol:AT5G02810.1 [GO:0007623 "circadian rhythm" evidence=TAS] [GO:0005739 "mitochondrion" evidence=IDA] [GO:0030528 "transcription regulator activity" evidence=TAS] InterPro:IPR001789 Pfam:PF00072 GO:GO:0005739 ProDom:PD000039 SMART:SM00448 PROSITE:PS50110 InterPro:IPR010402 Pfam:PF06203 PROSITE:PS51017 EMBL:AL162973 EMBL:AB046954 EMBL:AY039943 EMBL:AY142560 PIR:T4…	2.00E-109
chr3.TM0616.9	3.2.1.2	Response regulator [GO:0000156] [COG:COG0784 COG2204 COG2197]	gsu:GSU2574	response regulator [KO:K07814]	1.00E-10	PA1611_2	COG0784	3.00E-12	PRR37_ORYSA	Biologicalrhythms;Nuclearprotein;Sensorytransduction;Transcription;Transcriptionregulation;Two-componentregulatorysystem,Two-component response regulator-like PRR37 (Pseudo-response regulator 37) (OsPRR37).	3.00E-110	GO_ID:53940	TAIR|gene:2151205 SPTR:Q93WK5 symbol:AT5G02810.1 [GO:0007623 "circadian rhythm" evidence=TAS] [GO:0005739 "mitochondrion" evidence=IDA] [GO:0030528 "transcription regulator activity" evidence=TAS] InterPro:IPR001789 Pfam:PF00072 GO:GO:0005739 ProDom:PD000039 SMART:SM00448 PROSITE:PS50110 InterPro:IPR010402 Pfam:PF06203 PROSITE:PS51017 EMBL:AL162973 EMBL:AB046954 EMBL:AY039943 EMBL:AY142560 PIR:T4…	2.00E-109
Ljwgs_007457.1	4.2.5	Apoptosis [CLASS:04210] [PATH:hsa04210] [GO:0006915]							WRK16_ARATH	Alternativesplicing;ATP-binding;DNA-binding;Leucine-richrepeat;Nuclearprotein;Nucleotide-binding;Plantdefense;Repeat;Transcription;Transcriptionregulation,Probable WRKY transcription factor 16 (WRKY DNA-binding protein 16).	1.00E-35	GO_ID:9195	TAIR|gene:2122198 SPTR:O65506 symbol:AT4G36140.1 [GO:0006952 "defense response" evidence=ISS] Pfam:PF00560 InterPro:IPR003593 InterPro:IPR001611 InterPro:IPR000157 InterPro:IPR002182 InterPro:IPR000767 Pfam:PF01582 GO:GO:0006915 SMART:SM00382 GO:GO:0016020 InterPro:IPR011991 SMART:SM00255 PROSITE:PS50104 PRINTS:PR00364 Pfam:PF00931 InterPro:IPR011713 Pfam:PF07725 EMBL:AL161588 EMBL:AL022141 PIR:T…	3.00E-41
Ljwgs_033155.1	99.1.4.1654	GO_ID:39672							RAP1_ARATH	Abscisicacidsignalingpathway;Activator;DNA-binding;Nuclearprotein;Transcription;Transcriptionregulation,Transcription factor AtMYC2 (R-homologous Arabidopsis protein 1) (RAP- 1) (Basic helix-loop-helix protein 6) (bHLH6) (AtbHLH006) (rd22BP1).	4.00E-14	GO_ID:39672	TAIR|gene:2035608 SPTR:Q39204 symbol:AT1G32640.1 [GO:0003700 "transcription factor activity" evidence=ISS] [GO:0003677 "DNA binding" evidence=ISS] Pfam:PF00010 InterPro:IPR001092 PROSITE:PS50888 EMBL:X99548 EMBL:AB000875 EMBL:AF251691 EMBL:AC017118 EMBL:AY037203 EMBL:BT003042 PIR:T52293 GeneFarm:1895 SPTR:Q39204	1.00E-14
Ljwgs_033155.1	99.1.3.2.1200	RAP1_ARATH							RAP1_ARATH	Abscisicacidsignalingpathway;Activator;DNA-binding;Nuclearprotein;Transcription;Transcriptionregulation,Transcription factor AtMYC2 (R-homologous Arabidopsis protein 1) (RAP- 1) (Basic helix-loop-helix protein 6) (bHLH6) (AtbHLH006) (rd22BP1).	4.00E-14	GO_ID:39672	TAIR|gene:2035608 SPTR:Q39204 symbol:AT1G32640.1 [GO:0003700 "transcription factor activity" evidence=ISS] [GO:0003677 "DNA binding" evidence=ISS] Pfam:PF00010 InterPro:IPR001092 PROSITE:PS50888 EMBL:X99548 EMBL:AB000875 EMBL:AF251691 EMBL:AC017118 EMBL:AY037203 EMBL:BT003042 PIR:T52293 GeneFarm:1895 SPTR:Q39204	1.00E-14
chr4.TM1415.10.2	99.1.4.6017	GO_ID:33150										GO_ID:33150	TAIR|gene:2060404 SPTR:Q8GSA7 symbol:AT2G22300.1 [GO:0005516 "calmodulin binding" evidence=IEP;TAS] [GO:0030528 "transcription regulator activity" evidence=TAS] Pfam:PF00612 InterPro:IPR002110 InterPro:IPR000048 Pfam:PF00023 SMART:SM00015 SMART:SM00248 PROSITE:PS50297 PROSITE:PS50088 EMBL:AF506697 EMBL:BT002459 EMBL:AY510025 InterPro:IPR005559 Pfam:PF03859 SPTR:Q8GSA7	3.00E-177
TM0949.17.2	2.4.3.74	HEPA ATP-dependent helicase HepA [COG:COG0553]	cho:Chro.80323	chromatin remodelling complex protein SNF2L [EC:3.6.1.3] [KO:K01509]	3.00E-13	YOR304w	COG0553	2.00E-12	ISW2_ORYSA	ATP-binding;Chromatinregulator;Coiledcoil;Helicase;Hydrolase;Nuclearprotein;Nucleotide-binding;Repeat,Putative chromatin remodelling complex ATPase chain (EC 3.6.1.-) (ISW2-like) (Sucrose nonfermenting protein 2 homolog).	2.00E-18	GO_ID:50595	UNIPROT|O60264 SPTR:O60264 symbol:SMCA5_HUMAN "SWI/SNF related matrix associated actin dependent regulator of chromatin subfamily A member 5" [GO:0003677 "DNA binding" evidence=IDA] [GO:0003702 "RNA polymerase II transcription factor activity" evidence=TAS] [GO:0004386 "helicase activity" evidence=TAS] [GO:0005524 "ATP binding" evidence=IDA] [GO:0016887 "ATPase activity" evidence=IDA] [GO:0042393…	3.00E-14
TM0949.17.2	1.4.1.60	E3.6.1.3 adenosinetriphosphatase [EC:3.6.1.3] [GO:0004003 0004004 0008026 0008094 0008186]	cho:Chro.80323	chromatin remodelling complex protein SNF2L [EC:3.6.1.3] [KO:K01509]	3.00E-13	YOR304w	COG0553	2.00E-12	ISW2_ORYSA	ATP-binding;Chromatinregulator;Coiledcoil;Helicase;Hydrolase;Nuclearprotein;Nucleotide-binding;Repeat,Putative chromatin remodelling complex ATPase chain (EC 3.6.1.-) (ISW2-like) (Sucrose nonfermenting protein 2 homolog).	2.00E-18	GO_ID:50595	UNIPROT|O60264 SPTR:O60264 symbol:SMCA5_HUMAN "SWI/SNF related matrix associated actin dependent regulator of chromatin subfamily A member 5" [GO:0003677 "DNA binding" evidence=IDA] [GO:0003702 "RNA polymerase II transcription factor activity" evidence=TAS] [GO:0004386 "helicase activity" evidence=TAS] [GO:0005524 "ATP binding" evidence=IDA] [GO:0016887 "ATPase activity" evidence=IDA] [GO:0042393…	3.00E-14
Ljwgs_020610.0.1	99.1.4.4614	GO_ID:4217										GO_ID:4217	TAIR|gene:2029490 SPTR:Q8H1E4 symbol:RAP2.4 [GO:0003677 "DNA binding" evidence=TAS] [GO:0003700 "transcription factor activity" evidence=ISS;TAS] [GO:0005634 "nucleus" evidence=IC] [GO:0006355 "regulation of transcription, DNA-dependent" evidence=ISS] InterPro:IPR001471 Pfam:PF00847 GO:GO:0005634 HSSP:O80337 PRINTS:PR00367 ProDom:PD001423 SMART:SM00380 EMBL:AY150468 SMR:Q8H1E4 SPTR:Q8H1E4	4.00E-11
Ljwgs_148662.1	99.1.4.217	GO_ID:37833							MYB4_ORYSA	DNA-binding;Nuclearprotein;Transcription;Transcriptionregulation,Myb-related protein Myb4 (OsMyb4) (Transcription factor RLTR1).	1.00E-29	GO_ID:37833	TAIR|gene:3694326 SPTR:Q9SJX8 symbol:AT2G31180.1 [GO:0006355 "regulation of transcription, DNA-dependent" evidence=ISS] [GO:0003700 "transcription factor activity" evidence=ISS] [GO:0003677 "DNA binding" evidence=ISS] InterPro:IPR001005 Pfam:PF00249 InterPro:IPR012287 GO:GO:0005634 PROSITE:PS50090 SMART:SM00717 HSSP:P06876 PROSITE:PS00037 PROSITE:PS00334 EMBL:AC005311 EMBL:AC006593 EMBL:AY519575 …	6.00E-31
Ljwgs_148662.1	99.1.3.2.610	MYB4_ORYSA							MYB4_ORYSA	DNA-binding;Nuclearprotein;Transcription;Transcriptionregulation,Myb-related protein Myb4 (OsMyb4) (Transcription factor RLTR1).	1.00E-29	GO_ID:37833	TAIR|gene:3694326 SPTR:Q9SJX8 symbol:AT2G31180.1 [GO:0006355 "regulation of transcription, DNA-dependent" evidence=ISS] [GO:0003700 "transcription factor activity" evidence=ISS] [GO:0003677 "DNA binding" evidence=ISS] InterPro:IPR001005 Pfam:PF00249 InterPro:IPR012287 GO:GO:0005634 PROSITE:PS50090 SMART:SM00717 HSSP:P06876 PROSITE:PS00037 PROSITE:PS00334 EMBL:AC005311 EMBL:AC006593 EMBL:AY519575 …	6.00E-31
chr3.CM0106.54	99.1.4.421	GO_ID:55151							CIGR2_ORYSA	Nuclearprotein;Transcription;Transcriptionregulation,Chitin-inducible gibberellin-responsive protein 2.	2.00E-42	GO_ID:55151	TAIR|gene:2120105 SPTR:Q9SZF7 symbol:AT4G37650.1 [GO:0003700 "transcription factor activity" evidence=ISS] Pfam:PF03514 InterPro:IPR005202 PROSITE:PS50985 EMBL:AL161591 EMBL:AL035605 EMBL:AF233752 PIR:T04722 TRANSFAC:T04770 SPTR:Q9SZF7	3.00E-109
chr3.CM0106.54	99.1.3.2.391	CIGR2_ORYSA							CIGR2_ORYSA	Nuclearprotein;Transcription;Transcriptionregulation,Chitin-inducible gibberellin-responsive protein 2.	2.00E-42	GO_ID:55151	TAIR|gene:2120105 SPTR:Q9SZF7 symbol:AT4G37650.1 [GO:0003700 "transcription factor activity" evidence=ISS] Pfam:PF03514 InterPro:IPR005202 PROSITE:PS50985 EMBL:AL161591 EMBL:AL035605 EMBL:AF233752 PIR:T04722 TRANSFAC:T04770 SPTR:Q9SZF7	3.00E-109
Ljwgs_012588.1	4.2.5	Apoptosis [CLASS:04210] [PATH:hsa04210] [GO:0006915]							WRK19_ARATH	ATP-binding;DNA-binding;Kinase;Leucine-richrepeat;Nuclearprotein;Nucleotide-binding;Plantdefense;Repeat;Serine/threonine-proteinkinase;Transcription;Transcriptionregulation;Transferase,Probable WRKY transcription factor 19 (WRKY DNA-binding protein 19).	5.00E-21	GO_ID:23879	TAIR|gene:2164485 SPTR:Q9FKR7 symbol:AT5G40910.1 [GO:0006952 "defense response" evidence=ISS] Pfam:PF00560 InterPro:IPR003593 InterPro:IPR001611 InterPro:IPR000157 InterPro:IPR002182 InterPro:IPR000767 Pfam:PF01582 GO:GO:0006915 SMART:SM00382 GO:GO:0016020 SMART:SM00255 PROSITE:PS50104 PRINTS:PR00364 Pfam:PF00931 InterPro:IPR011713 Pfam:PF07725 EMBL:AB011477 SPTR:Q9FKR7	3.00E-21
chr4.CM0126.97	3.2.2.117	MEF2C MADS box transcription enhancer factor 2, polypeptide C (myocyte enhancer factor 2C)	hsa:4208	MEF2C; MADS box transcription enhancer factor 2, polypeptide C (myocyte enhancer factor 2C) [KO:K04454]	3.00E-14				SOC1_ARATH	Developmentalprotein;Differentiation;DNA-binding;Flowering;Nuclearprotein;Transcription;Transcriptionregulation,SUPPRESSOR OF CONSTANS OVEREXPRESSION 1 protein (Agamous-like MADS box protein AGL20).	1.00E-24	GO_ID:537	TAIR|gene:2043609 SPTR:O64645 symbol:AT2G45660.1 [GO:0003700 "transcription factor activity" evidence=ISS;TAS] [GO:0009908 "flower development" evidence=TAS] InterPro:IPR002100 Pfam:PF00319 InterPro:IPR002487 PRINTS:PR00404 PROSITE:PS00350 PROSITE:PS50066 HSSP:Q02078 Pfam:PF01486 EMBL:AC003680 EMBL:AY007726 EMBL:AF385731 EMBL:AY093967 PIR:T00879 TRANSFAC:T04727 GeneFarm:3500 SPTR:O64645	5.00E-25
chr2.CM0904.22	99.1.4.1358	GO_ID:40881										GO_ID:40881	TAIR|gene:2134940 SPTR:O22987 symbol:AT4G24020.1 [GO:0003700 "transcription factor activity" evidence=ISS] InterPro:IPR000270 Pfam:PF00564 SMART:SM00666 InterPro:IPR003035 Pfam:PF02042 EMBL:AL161560 EMBL:AC002343 EMBL:AL109619 PIR:E85276 PIR:T08921 SPTR:O22987	0
Ljwgs_017232.1	99.1.3.2.1294	ERF15_ARATH							ERF15_ARATH	Activator;DNA-binding;Ethylenesignalingpathway;Nuclearprotein;Plantdefense;Transcription;Transcriptionregulation,Ethylene-responsive transcription factor 15 (Ethylene-responsive element-binding factor 15) (EREBP-15) (AtERF15).	7.00E-33	GO_ID:30352	TAIR|gene:2042495 SPTR:Q8VYM0 symbol:ATERF15 [GO:0003677 "DNA binding" evidence=TAS] [GO:0003700 "transcription factor activity" evidence=ISS;TAS] [GO:0006355 "regulation of transcription, DNA-dependent" evidence=TAS] [GO:0016563 "transcriptional activator activity" evidence=TAS] [GO:0009873 "ethylene mediated signaling pathway" evidence=TAS] InterPro:IPR001471 HSSP:O80337 PRINTS:PR00367 ProDom:P…	3.00E-33
Ljwgs_017232.1	99.1.4.5287	GO_ID:30352							ERF15_ARATH	Activator;DNA-binding;Ethylenesignalingpathway;Nuclearprotein;Plantdefense;Transcription;Transcriptionregulation,Ethylene-responsive transcription factor 15 (Ethylene-responsive element-binding factor 15) (EREBP-15) (AtERF15).	7.00E-33	GO_ID:30352	TAIR|gene:2042495 SPTR:Q8VYM0 symbol:ATERF15 [GO:0003677 "DNA binding" evidence=TAS] [GO:0003700 "transcription factor activity" evidence=ISS;TAS] [GO:0006355 "regulation of transcription, DNA-dependent" evidence=TAS] [GO:0016563 "transcriptional activator activity" evidence=TAS] [GO:0009873 "ethylene mediated signaling pathway" evidence=TAS] InterPro:IPR001471 HSSP:O80337 PRINTS:PR00367 ProDom:P…	3.00E-33
chr2.CM1150.39	99.1.3.2.1059	ZFP5_ARATH							ZFP5_ARATH	Metal-binding;Zinc;Zinc-finger,Zinc finger protein 5.	2.00E-20	GO_ID:1398	TAIR|gene:2194598 SPTR:Q39264 symbol:AT1G10480.1 [GO:0003700 "transcription factor activity" evidence=ISS] [GO:0045449 "regulation of transcription" evidence=TAS] [GO:0003676 "nucleic acid binding" evidence=ISS] [GO:0008270 "zinc ion binding" evidence=ISS] InterPro:IPR007087 Prosite:PS00028 Pfam:PF00096 SMART:SM00355 PROSITE:PS50157 EMBL:AC007067 EMBL:L39648 PIR:S55885 TRANSFAC:T03966 SPTR:Q39264	8.00E-21
chr2.CM1150.39	99.1.4.4543	GO_ID:1398							ZFP5_ARATH	Metal-binding;Zinc;Zinc-finger,Zinc finger protein 5.	2.00E-20	GO_ID:1398	TAIR|gene:2194598 SPTR:Q39264 symbol:AT1G10480.1 [GO:0003700 "transcription factor activity" evidence=ISS] [GO:0045449 "regulation of transcription" evidence=TAS] [GO:0003676 "nucleic acid binding" evidence=ISS] [GO:0008270 "zinc ion binding" evidence=ISS] InterPro:IPR007087 Prosite:PS00028 Pfam:PF00096 SMART:SM00355 PROSITE:PS50157 EMBL:AC007067 EMBL:L39648 PIR:S55885 TRANSFAC:T03966 SPTR:Q39264	8.00E-21
Ljwgs_041812.1	99.1.4.6017	GO_ID:33150										GO_ID:33150	TAIR|gene:2060404 SPTR:Q8GSA7 symbol:AT2G22300.1 [GO:0005516 "calmodulin binding" evidence=IEP;TAS] [GO:0030528 "transcription regulator activity" evidence=TAS] Pfam:PF00612 InterPro:IPR002110 InterPro:IPR000048 Pfam:PF00023 SMART:SM00015 SMART:SM00248 PROSITE:PS50297 PROSITE:PS50088 EMBL:AF506697 EMBL:BT002459 EMBL:AY510025 InterPro:IPR005559 Pfam:PF03859 SPTR:Q8GSA7	2.00E-23
Ljwgs_013986.1	99.1.4.3201	GO_ID:50063										GO_ID:50063	TAIR|gene:2049810 SPTR:Q9SLD4 symbol:AT2G37430.1 [GO:0003700 "transcription factor activity" evidence=ISS] [GO:0045449 "regulation of transcription" evidence=TAS] [GO:0003676 "nucleic acid binding" evidence=ISS] [GO:0008270 "zinc ion binding" evidence=ISS] InterPro:IPR007087 Prosite:PS00028 Pfam:PF00096 SMART:SM00355 PROSITE:PS50157 EMBL:AC005896 PIR:F84792 SPTR:Q9SLD4	9.00E-12
chr2.CM0608.1	99.1.3.2.2968	DRE2B_ARATH							DRE2B_ARATH	Activator;Coiledcoil;DNA-binding;Nuclearprotein;Transcription;Transcriptionregulation,Dehydration-responsive element-binding protein 2B (DREB2B protein).	3.00E-12	GO_ID:4217	TAIR|gene:2029490 SPTR:Q8H1E4 symbol:RAP2.4 [GO:0003677 "DNA binding" evidence=TAS] [GO:0003700 "transcription factor activity" evidence=ISS;TAS] [GO:0005634 "nucleus" evidence=IC] [GO:0006355 "regulation of transcription, DNA-dependent" evidence=ISS] InterPro:IPR001471 Pfam:PF00847 GO:GO:0005634 HSSP:O80337 PRINTS:PR00367 ProDom:PD001423 SMART:SM00380 EMBL:AY150468 SMR:Q8H1E4 SPTR:Q8H1E4	5.00E-34
chr2.CM0608.1	99.1.4.4614	GO_ID:4217							DRE2B_ARATH	Activator;Coiledcoil;DNA-binding;Nuclearprotein;Transcription;Transcriptionregulation,Dehydration-responsive element-binding protein 2B (DREB2B protein).	3.00E-12	GO_ID:4217	TAIR|gene:2029490 SPTR:Q8H1E4 symbol:RAP2.4 [GO:0003677 "DNA binding" evidence=TAS] [GO:0003700 "transcription factor activity" evidence=ISS;TAS] [GO:0005634 "nucleus" evidence=IC] [GO:0006355 "regulation of transcription, DNA-dependent" evidence=ISS] InterPro:IPR001471 Pfam:PF00847 GO:GO:0005634 HSSP:O80337 PRINTS:PR00367 ProDom:PD001423 SMART:SM00380 EMBL:AY150468 SMR:Q8H1E4 SPTR:Q8H1E4	5.00E-34
Ljwgs_021614.1	99.1.4.6254	GO_ID:2475							EZA1_ARATH	Nuclearprotein;Repressor;Transcription;Transcriptionregulation,Probable Polycomb group protein EZA1 (CURLY LEAF-like 1).	1.00E-35	GO_ID:2475	TAIR|gene:2132177 SPTR:Q9ZSM8 symbol:AT4G02020.1 [GO:0003700 "transcription factor activity" evidence=ISS] Pfam:PF00856 InterPro:IPR001214 PROSITE:PS50280 EMBL:AL161493 EMBL:AF001308 EMBL:AF100163 EMBL:AY057477 EMBL:AY090293 PIR:T52415 HSSP:P10969 GeneFarm:2271 SPTR:Q9ZSM8	5.00E-36
Ljwgs_021614.1	99.1.3.2.1764	EZA1_ARATH							EZA1_ARATH	Nuclearprotein;Repressor;Transcription;Transcriptionregulation,Probable Polycomb group protein EZA1 (CURLY LEAF-like 1).	1.00E-35	GO_ID:2475	TAIR|gene:2132177 SPTR:Q9ZSM8 symbol:AT4G02020.1 [GO:0003700 "transcription factor activity" evidence=ISS] Pfam:PF00856 InterPro:IPR001214 PROSITE:PS50280 EMBL:AL161493 EMBL:AF001308 EMBL:AF100163 EMBL:AY057477 EMBL:AY090293 PIR:T52415 HSSP:P10969 GeneFarm:2271 SPTR:Q9ZSM8	5.00E-36
Ljwgs_121222.1	99.1.3.2.373	SPL14_ARATH							SPL14_ARATH	ANKrepeat;DNA-binding;Metal-binding;Nuclearprotein;Repeat;Transcription;Transcriptionregulation;Zinc;Zinc-finger,Squamosa-promoter binding-like protein 14 (SPL1-related protein 2).	9.00E-37	GO_ID:18953	TAIR|gene:2037354 SPTR:Q8RY95 symbol:AT1G20980.1 [GO:0003700 "transcription factor activity" evidence=ISS] [GO:0045449 "regulation of transcription" evidence=TAS] [GO:0003677 "DNA binding" evidence=ISS] [GO:0005634 "nucleus" evidence=ISS] InterPro:IPR002110 InterPro:IPR004333 InterPro:IPR002200 Pfam:PF00023 Pfam:PF03110 SMART:SM00248 PROSITE:PS50297 PROSITE:PS50088 EMBL:AC007369 EMBL:AJ242957 EMB…	3.00E-37
Ljwgs_121222.1	99.1.4.3985	GO_ID:18953							SPL14_ARATH	ANKrepeat;DNA-binding;Metal-binding;Nuclearprotein;Repeat;Transcription;Transcriptionregulation;Zinc;Zinc-finger,Squamosa-promoter binding-like protein 14 (SPL1-related protein 2).	9.00E-37	GO_ID:18953	TAIR|gene:2037354 SPTR:Q8RY95 symbol:AT1G20980.1 [GO:0003700 "transcription factor activity" evidence=ISS] [GO:0045449 "regulation of transcription" evidence=TAS] [GO:0003677 "DNA binding" evidence=ISS] [GO:0005634 "nucleus" evidence=ISS] InterPro:IPR002110 InterPro:IPR004333 InterPro:IPR002200 Pfam:PF00023 Pfam:PF03110 SMART:SM00248 PROSITE:PS50297 PROSITE:PS50088 EMBL:AC007369 EMBL:AJ242957 EMB…	3.00E-37
chr3.CM1468.15	99.1.3.2.638	CPRF1_PETCR							CPRF1_PETCR	DNA-binding;Nuclearprotein;Transcription;Transcriptionregulation,Common plant regulatory factor CPRF-1.	2.00E-86	GO_ID:37779	TAIR|gene:2063019 SPTR:P42776 symbol:AT2G46270.1 [GO:0003700 "transcription factor activity" evidence=ISS] InterPro:IPR004827 Pfam:PF00170 InterPro:IPR008917 SMART:SM00338 PROSITE:PS50217 PROSITE:PS00036 HSSP:P03069 EMBL:AC005397 EMBL:U17891 EMBL:U51850 EMBL:AF370307 EMBL:AY063093 EMBL:X63896 PIR:G84900 PIR:S20885 TRANSFAC:T01080 SPTR:P42776	6.00E-74
chr3.CM1468.15	99.1.4.153	GO_ID:37779							CPRF1_PETCR	DNA-binding;Nuclearprotein;Transcription;Transcriptionregulation,Common plant regulatory factor CPRF-1.	2.00E-86	GO_ID:37779	TAIR|gene:2063019 SPTR:P42776 symbol:AT2G46270.1 [GO:0003700 "transcription factor activity" evidence=ISS] InterPro:IPR004827 Pfam:PF00170 InterPro:IPR008917 SMART:SM00338 PROSITE:PS50217 PROSITE:PS00036 HSSP:P03069 EMBL:AC005397 EMBL:U17891 EMBL:U51850 EMBL:AF370307 EMBL:AY063093 EMBL:X63896 PIR:G84900 PIR:S20885 TRANSFAC:T01080 SPTR:P42776	6.00E-74
TM0762.17	4.2.5	Apoptosis [CLASS:04210] [PATH:hsa04210] [GO:0006915]							WRK19_ARATH	ATP-binding;DNA-binding;Kinase;Leucine-richrepeat;Nuclearprotein;Nucleotide-binding;Plantdefense;Repeat;Serine/threonine-proteinkinase;Transcription;Transcriptionregulation;Transferase,Probable WRKY transcription factor 19 (WRKY DNA-binding protein 19).	1.00E-18	GO_ID:35953	TAIR|gene:2115869 SPTR:Q9SW60 symbol:AT4G08450.1 [GO:0006952 "defense response" evidence=ISS] Pfam:PF00560 InterPro:IPR003593 InterPro:IPR001611 InterPro:IPR000157 InterPro:IPR002182 InterPro:IPR000767 Pfam:PF01582 GO:GO:0006915 SMART:SM00382 GO:GO:0016020 InterPro:IPR011991 SMART:SM00255 PROSITE:PS50104 PRINTS:PR00364 Pfam:PF00931 InterPro:IPR011713 Pfam:PF07725 EMBL:AL161511 EMBL:AL110116 PIR:T…	7.00E-18
Ljwgs_007592.1	1.5.9.24	E2.1.1.43 histone-lysine N-methyltransferase [EC:2.1.1.43] [GO:0018024]	rno:310638	Ash1l_predicted; ash1 (absent, small, or homeotic)-like (Drosophila) (predicted) [KO:K06101]	5.00E-12	YHR119w	COG2940	3.00E-11	SET1_SCHPO	Chromatinregulator;Chromosomalprotein;Completeproteome;DNAdamage;DNArepair;Methyltransferase;Nuclearprotein;RNA-binding;Telomere;Transferase,Histone-lysine N-methyltransferase, H3 lysine-4 specific (EC 2.1.1.43) (Set1 complex component set1) (Set1C component set1) (COMPASS component set1) (SET domain protein 1) (Spset1).	3.00E-14	GO_ID:27812	UNIPROT|Q03164 SPTR:Q03164 symbol:HRX_HUMAN "Splice Isoform 1 of Zinc finger protein HRX" [GO:0003700 "transcription factor activity" evidence=NAS] [GO:0003702 "RNA polymerase II transcription factor activity" evidence=TAS] [GO:0042803 "protein homodimerization activity" evidence=IDA] [GO:0006366 "transcription from RNA polymerase II promoter" evidence=TAS] [GO:0006461 "protein complex assembly" …	2.00E-11
Ljwgs_007592.1	4.3.3.23	ASH1L ash1 (absent, small, or homeotic)-like (Drosophila)	rno:310638	Ash1l_predicted; ash1 (absent, small, or homeotic)-like (Drosophila) (predicted) [KO:K06101]	5.00E-12	YHR119w	COG2940	3.00E-11	SET1_SCHPO	Chromatinregulator;Chromosomalprotein;Completeproteome;DNAdamage;DNArepair;Methyltransferase;Nuclearprotein;RNA-binding;Telomere;Transferase,Histone-lysine N-methyltransferase, H3 lysine-4 specific (EC 2.1.1.43) (Set1 complex component set1) (Set1C component set1) (COMPASS component set1) (SET domain protein 1) (Spset1).	3.00E-14	GO_ID:27812	UNIPROT|Q03164 SPTR:Q03164 symbol:HRX_HUMAN "Splice Isoform 1 of Zinc finger protein HRX" [GO:0003700 "transcription factor activity" evidence=NAS] [GO:0003702 "RNA polymerase II transcription factor activity" evidence=TAS] [GO:0042803 "protein homodimerization activity" evidence=IDA] [GO:0006366 "transcription from RNA polymerase II promoter" evidence=TAS] [GO:0006461 "protein complex assembly" …	2.00E-11
chr4.CM0501.14	99.1.3.2.1918	ATH1_ARATH							ATH1_ARATH	DNA-binding;Homeobox;Nuclearprotein;Transcription;Transcriptionregulation,Homeobox protein ATH1.	2.00E-31	GO_ID:11089	TAIR|gene:2177855 SPTR:Q38897 symbol:AT5G41410.1 [GO:0003700 "transcription factor activity" evidence=ISS] [GO:0003677 "DNA binding" evidence=ISS] InterPro:IPR001356 InterPro:IPR012287 Pfam:PF00046 GO:GO:0005634 ProDom:PD000010 SMART:SM00389 PROSITE:PS00027 PROSITE:PS50071 HSSP:P41778 InterPro:IPR006563 Pfam:PF07526 SMART:SM00574 EMBL:AB006707 EMBL:U39944 EMBL:AY049237 EMBL:BT002637 PIR:A57632 TR…	1.00E-99
chr4.CM0501.14	99.1.4.5260	GO_ID:11089							ATH1_ARATH	DNA-binding;Homeobox;Nuclearprotein;Transcription;Transcriptionregulation,Homeobox protein ATH1.	2.00E-31	GO_ID:11089	TAIR|gene:2177855 SPTR:Q38897 symbol:AT5G41410.1 [GO:0003700 "transcription factor activity" evidence=ISS] [GO:0003677 "DNA binding" evidence=ISS] InterPro:IPR001356 InterPro:IPR012287 Pfam:PF00046 GO:GO:0005634 ProDom:PD000010 SMART:SM00389 PROSITE:PS00027 PROSITE:PS50071 HSSP:P41778 InterPro:IPR006563 Pfam:PF07526 SMART:SM00574 EMBL:AB006707 EMBL:U39944 EMBL:AY049237 EMBL:BT002637 PIR:A57632 TR…	1.00E-99
chr2.CM0803.48	99.1.4.3536	GO_ID:25652										GO_ID:25652	TAIR|gene:2042846 SPTR:O80450 symbol:AT2G38250.1 [GO:0003700 "transcription factor activity" evidence=ISS] [GO:0045449 "regulation of transcription" evidence=TAS] InterPro:IPR001005 PROSITE:PS50090 SMART:SM00717 EMBL:AC003028 EMBL:AF453582 PIR:T01257 SPTR:O80450	2.00E-21
chr1.CM0231.79.1	99.1.4.8487	GO_ID:9269										GO_ID:9269	TAIR|gene:2137588 SPTR:Q9T066 symbol:AT4G37780.1 [GO:0006355 "regulation of transcription, DNA-dependent" evidence=ISS] [GO:0003700 "transcription factor activity" evidence=ISS] [GO:0003677 "DNA binding" evidence=ISS] InterPro:IPR001005 Pfam:PF00249 InterPro:IPR012287 GO:GO:0005634 PROSITE:PS50090 SMART:SM00717 HSSP:P06876 PROSITE:PS00037 PROSITE:PS00334 EMBL:AL161592 EMBL:AL035709 EMBL:AY519614 …	7.00E-13
Ljwgs_091565.1	99.1.3.2.2102	ARFH_ARATH							ARFH_ARATH	Activator;Auxinsignalingpathway;DNA-binding;Multigenefamily;Nuclearprotein;Transcription;Transcriptionregulation,Auxin response factor 8.	2.00E-35	GO_ID:8632	TAIR|gene:2152641 SPTR:Q9FGV1 symbol:AT5G37020.1 [GO:0006355 "regulation of transcription, DNA-dependent" evidence=TAS] [GO:0003700 "transcription factor activity" evidence=ISS] InterPro:IPR003340 InterPro:IPR001827 InterPro:IPR010525 Pfam:PF02362 PROSITE:PS50863 PROSITE:PS50962 Pfam:PF06507 EMBL:AB024026 EMBL:AF042196 TRANSFAC:T04530 GeneFarm:3372 SPTR:Q9FGV1	6.00E-36
Ljwgs_091565.1	99.1.4.4398	GO_ID:8632							ARFH_ARATH	Activator;Auxinsignalingpathway;DNA-binding;Multigenefamily;Nuclearprotein;Transcription;Transcriptionregulation,Auxin response factor 8.	2.00E-35	GO_ID:8632	TAIR|gene:2152641 SPTR:Q9FGV1 symbol:AT5G37020.1 [GO:0006355 "regulation of transcription, DNA-dependent" evidence=TAS] [GO:0003700 "transcription factor activity" evidence=ISS] InterPro:IPR003340 InterPro:IPR001827 InterPro:IPR010525 Pfam:PF02362 PROSITE:PS50863 PROSITE:PS50962 Pfam:PF06507 EMBL:AB024026 EMBL:AF042196 TRANSFAC:T04530 GeneFarm:3372 SPTR:Q9FGV1	6.00E-36
TM0809.22.2	99.1.4.560	GO_ID:11956										GO_ID:11956	TAIR|gene:3440801 SPTR:Q9FNN6 symbol:AT5G08520.1 [GO:0003700 "transcription factor activity" evidence=ISS] [GO:0045449 "regulation of transcription" evidence=TAS] [GO:0003677 "DNA binding" evidence=ISS] InterPro:IPR001005 Pfam:PF00249 InterPro:IPR012287 PROSITE:PS50090 SMART:SM00717 InterPro:IPR006447 TIGRFAMs:TIGR01557 EMBL:AB006697 EMBL:AY072090 EMBL:AY096571 EMBL:AY519532 SPTR:Q9FNN6	5.00E-24
chr1.TM0207.18	99.1.4.1343	GO_ID:21503							NAC78_ARATH	DNA-binding;Nuclearprotein;Polymorphism;Transcription;Transcriptionregulation,NAC-domain containing protein 78 (ANAC078).	3.00E-43	GO_ID:21503	TAIR|gene:2114677 SPTR:Q9SCK6 symbol:ANAC062 [GO:0003700 "transcription factor activity" evidence=ISS] [GO:0008372 "cellular component unknown" evidence=ND] [GO:0007275 "development" evidence=ISS] InterPro:IPR003441 Pfam:PF02365 HSSP:Q9C932 PROSITE:PS51005 EMBL:AL132964 EMBL:AY059734 EMBL:BT000978 PIR:T46230 SPTR:Q9SCK6	1.00E-67
chr1.TM0207.18	99.1.3.2.1183	NAC78_ARATH							NAC78_ARATH	DNA-binding;Nuclearprotein;Polymorphism;Transcription;Transcriptionregulation,NAC-domain containing protein 78 (ANAC078).	3.00E-43	GO_ID:21503	TAIR|gene:2114677 SPTR:Q9SCK6 symbol:ANAC062 [GO:0003700 "transcription factor activity" evidence=ISS] [GO:0008372 "cellular component unknown" evidence=ND] [GO:0007275 "development" evidence=ISS] InterPro:IPR003441 Pfam:PF02365 HSSP:Q9C932 PROSITE:PS51005 EMBL:AL132964 EMBL:AY059734 EMBL:BT000978 PIR:T46230 SPTR:Q9SCK6	1.00E-67
chr3.CM0070.51	99.1.4.6176	GO_ID:28071							ICE1_ARATH	Activator;Coiledcoil;DNA-binding;Nuclearprotein;Transcription;Transcriptionregulation,Transcription factor ICE1 (Inducer of CBF expression 1) (Basic helix- loop-helix protein 116) (bHLH116) (AtbHLH116).	2.00E-10	GO_ID:28071	TAIR|gene:2123953 SPTR:Q8GYC3 symbol:AT4G29930.1 [GO:0003700 "transcription factor activity" evidence=ISS] [GO:0045449 "regulation of transcription" evidence=TAS] [GO:0003677 "DNA binding" evidence=ISS] Pfam:PF00010 InterPro:IPR001092 SMART:SM00353 PROSITE:PS50888 EMBL:AK117730 EMBL:BT005869 EMBL:AK176201 EMBL:AK176276 SPTR:Q8GYC3	8.00E-17
chr3.CM0070.51	99.1.3.2.1946	ICE1_ARATH							ICE1_ARATH	Activator;Coiledcoil;DNA-binding;Nuclearprotein;Transcription;Transcriptionregulation,Transcription factor ICE1 (Inducer of CBF expression 1) (Basic helix- loop-helix protein 116) (bHLH116) (AtbHLH116).	2.00E-10	GO_ID:28071	TAIR|gene:2123953 SPTR:Q8GYC3 symbol:AT4G29930.1 [GO:0003700 "transcription factor activity" evidence=ISS] [GO:0045449 "regulation of transcription" evidence=TAS] [GO:0003677 "DNA binding" evidence=ISS] Pfam:PF00010 InterPro:IPR001092 SMART:SM00353 PROSITE:PS50888 EMBL:AK117730 EMBL:BT005869 EMBL:AK176201 EMBL:AK176276 SPTR:Q8GYC3	8.00E-17
Ljwgs_130132.1	99.1.4.1224	GO_ID:21494										GO_ID:21494	TAIR|gene:2136392 SPTR:Q9T025 symbol:AT4G39160.1 [GO:0000004 "biological process unknown" evidence=ND] [GO:0003677 "DNA binding" evidence=ISS] [GO:0003700 "transcription factor activity" evidence=ISS] InterPro:IPR001005 Pfam:PF00249 GO:GO:0005634 SMART:SM00717 EMBL:AL161594 EMBL:AL050351 PIR:T08564 SPTR:Q9T025	1.00E-17
Ljwgs_041970.1	99.1.3.2.234	OCS1_MAIZE							OCS1_MAIZE	DNA-binding;Nuclearprotein;Transcription;Transcriptionregulation,Ocs-element binding factor 1 (OCSBF-1).	4.00E-11	GO_ID:13814	TAIR|gene:2092594 SPTR:Q9LW45 symbol:AT3G30530.1 [GO:0003700 "transcription factor activity" evidence=ISS] [GO:0003677 "DNA binding" evidence=ISS] [GO:0006355 "regulation of transcription, DNA-dependent" evidence=ISS] InterPro:IPR004827 Pfam:PF00170 GO:GO:0005634 SMART:SM00338 PROSITE:PS50217 PROSITE:PS00036 InterPro:IPR011616 EMBL:AB016878 SPTR:Q9LW45	6.00E-44
Ljwgs_041970.1	99.1.4.3165	GO_ID:13814							OCS1_MAIZE	DNA-binding;Nuclearprotein;Transcription;Transcriptionregulation,Ocs-element binding factor 1 (OCSBF-1).	4.00E-11	GO_ID:13814	TAIR|gene:2092594 SPTR:Q9LW45 symbol:AT3G30530.1 [GO:0003700 "transcription factor activity" evidence=ISS] [GO:0003677 "DNA binding" evidence=ISS] [GO:0006355 "regulation of transcription, DNA-dependent" evidence=ISS] InterPro:IPR004827 Pfam:PF00170 GO:GO:0005634 SMART:SM00338 PROSITE:PS50217 PROSITE:PS00036 InterPro:IPR011616 EMBL:AB016878 SPTR:Q9LW45	6.00E-44
chr2.TM0641.8	99.1.4.3195	GO_ID:40606							NAC29_ARATH	DNA-binding;Nuclearprotein;Transcription;Transcriptionregulation,NAC-domain containing protein 29 (ANAC029) (NAC2) (NAC-LIKE, ACTIVATED BY AP3/PI protein) (NAP).	4.00E-62	GO_ID:40606	TAIR|gene:2007165 SPTR:O49255 symbol:ANAC029 [GO:0003700 "transcription factor activity" evidence=ISS] [GO:0007275 "development" evidence=ISS] InterPro:IPR003441 Pfam:PF02365 PROSITE:PS51005 EMBL:AC073178 EMBL:AJ222713 EMBL:AY051015 EMBL:AF360201 EMBL:AY086124 PIR:T52343 SPTR:O49255	1.00E-62
chr2.TM0641.8	99.1.3.2.2333	NAC29_ARATH							NAC29_ARATH	DNA-binding;Nuclearprotein;Transcription;Transcriptionregulation,NAC-domain containing protein 29 (ANAC029) (NAC2) (NAC-LIKE, ACTIVATED BY AP3/PI protein) (NAP).	4.00E-62	GO_ID:40606	TAIR|gene:2007165 SPTR:O49255 symbol:ANAC029 [GO:0003700 "transcription factor activity" evidence=ISS] [GO:0007275 "development" evidence=ISS] InterPro:IPR003441 Pfam:PF02365 PROSITE:PS51005 EMBL:AC073178 EMBL:AJ222713 EMBL:AY051015 EMBL:AF360201 EMBL:AY086124 PIR:T52343 SPTR:O49255	1.00E-62
Ljwgs_011234.1	2.1.2.4	TFIID3 transcription initiation factor TFIID subunit D3	dme:CG5444-PA	CG5444; CG5444 gene product from transcript CG5444-RA CG5444 gene product from transcript CG5444-RB [KO:K03129]	8.00E-10				TAF4_DROME	Alternativesplicing;Directproteinsequencing;Nuclearprotein;Transcription;Transcriptionregulation,Transcription initiation factor TFIID subunit 4 (Transcription initiation factor TFIID 110 kDa subunit) (p110) (TAFII-110) (110 kDa TBP-associated factor).	5.00E-10	GO_ID:35544	FB|FBgn0010280 SPTR:P47825 symbol:Taf4 "TBP-associated factor 4" [GO:0006355 "regulation of transcription, DNA-dependent" evidence=NAS;IPI] [GO:0006367 "transcription initiation from RNA polymerase II promoter" evidence=ISS;IPI] [GO:0016251 "general RNA polymerase II transcription factor activity" evidence=ISS;IPI] [GO:0005669 "transcription factor TFIID complex" evidence=ISS;IPI] [GO:0005634 "nu…	2.00E-10
Ljwgs_024944.1	99.1.4.63	GO_ID:47699							ARFJ_ARATH	Auxinsignalingpathway;DNA-binding;Multigenefamily;Nuclearprotein;Transcription;Transcriptionregulation,Auxin response factor 10.	2.00E-19	GO_ID:47699	TAIR|gene:2057516 SPTR:Q9SKN5 symbol:ARF10 "AUXIN RESPONSE FACTOR 10" [GO:0003700 "transcription factor activity" evidence=ISS] [GO:0006355 "regulation of transcription, DNA-dependent" evidence=ISS] [GO:0007389 "pattern specification" evidence=IDA] [GO:0051301 "cell division" evidence=IGI] [GO:0035198 "miRNA binding" evidence=ISS] InterPro:IPR003340 InterPro:IPR010525 Pfam:PF02362 PROSITE:PS50863…	7.00E-20
Ljwgs_024944.1	99.1.3.2.1225	ARFJ_ARATH							ARFJ_ARATH	Auxinsignalingpathway;DNA-binding;Multigenefamily;Nuclearprotein;Transcription;Transcriptionregulation,Auxin response factor 10.	2.00E-19	GO_ID:47699	TAIR|gene:2057516 SPTR:Q9SKN5 symbol:ARF10 "AUXIN RESPONSE FACTOR 10" [GO:0003700 "transcription factor activity" evidence=ISS] [GO:0006355 "regulation of transcription, DNA-dependent" evidence=ISS] [GO:0007389 "pattern specification" evidence=IDA] [GO:0051301 "cell division" evidence=IGI] [GO:0035198 "miRNA binding" evidence=ISS] InterPro:IPR003340 InterPro:IPR010525 Pfam:PF02362 PROSITE:PS50863…	7.00E-20
chr1.TM0750.2	99.1.4.2856	GO_ID:11377							ARFI_ARATH	Auxinsignalingpathway;DNA-binding;Multigenefamily;Nuclearprotein;Transcription;Transcriptionregulation,Auxin response factor 9.	1.00E-178	GO_ID:11377	TAIR|gene:2138095 SPTR:Q9XED8 symbol:AT4G23980.1 [GO:0006355 "regulation of transcription, DNA-dependent" evidence=TAS] [GO:0003700 "transcription factor activity" evidence=ISS] InterPro:IPR003340 InterPro:IPR010525 InterPro:IPR003311 Pfam:PF02362 Pfam:PF02309 PROSITE:PS50863 PROSITE:PS50962 Pfam:PF06507 EMBL:AL161560 EMBL:AL078468 EMBL:AF082176 EMBL:AC002343 EMBL:AF344312 PIR:T08917 TRANSFAC:T04…	4.00E-179
chr1.TM0750.2	99.1.3.2.2067	ARFI_ARATH							ARFI_ARATH	Auxinsignalingpathway;DNA-binding;Multigenefamily;Nuclearprotein;Transcription;Transcriptionregulation,Auxin response factor 9.	1.00E-178	GO_ID:11377	TAIR|gene:2138095 SPTR:Q9XED8 symbol:AT4G23980.1 [GO:0006355 "regulation of transcription, DNA-dependent" evidence=TAS] [GO:0003700 "transcription factor activity" evidence=ISS] InterPro:IPR003340 InterPro:IPR010525 InterPro:IPR003311 Pfam:PF02362 Pfam:PF02309 PROSITE:PS50863 PROSITE:PS50962 Pfam:PF06507 EMBL:AL161560 EMBL:AL078468 EMBL:AF082176 EMBL:AC002343 EMBL:AF344312 PIR:T08917 TRANSFAC:T04…	4.00E-179
Ljwgs_014661.2	99.1.4.136	GO_ID:31690							ARFF_ARATH	Activator;Auxinsignalingpathway;DNA-binding;Multigenefamily;Nuclearprotein;Transcription;Transcriptionregulation,Auxin response factor 6.	9.00E-64	GO_ID:31690	TAIR|gene:2204236 SPTR:Q9ZTX8 symbol:AT1G30330.1 [GO:0003700 "transcription factor activity" evidence=ISS] [GO:0006355 "regulation of transcription, DNA-dependent" evidence=ISS] InterPro:IPR003340 InterPro:IPR010525 Pfam:PF02362 PROSITE:PS50863 PROSITE:PS50962 Pfam:PF06507 EMBL:AC025295 EMBL:AF013467 PIR:F86427 TRANSFAC:T04528 GeneFarm:3369 SPTR:Q9ZTX8	4.00E-64
Ljwgs_014661.2	99.1.3.2.534	ARFF_ARATH							ARFF_ARATH	Activator;Auxinsignalingpathway;DNA-binding;Multigenefamily;Nuclearprotein;Transcription;Transcriptionregulation,Auxin response factor 6.	9.00E-64	GO_ID:31690	TAIR|gene:2204236 SPTR:Q9ZTX8 symbol:AT1G30330.1 [GO:0003700 "transcription factor activity" evidence=ISS] [GO:0006355 "regulation of transcription, DNA-dependent" evidence=ISS] InterPro:IPR003340 InterPro:IPR010525 Pfam:PF02362 PROSITE:PS50863 PROSITE:PS50962 Pfam:PF06507 EMBL:AC025295 EMBL:AF013467 PIR:F86427 TRANSFAC:T04528 GeneFarm:3369 SPTR:Q9ZTX8	4.00E-64
TM1227.8	99.1.4.4179	GO_ID:51156										GO_ID:51156	TAIR|gene:2049046 SPTR:O64828 symbol:AT2G23740.1 [GO:0003700 "transcription factor activity" evidence=ISS] [GO:0003676 "nucleic acid binding" evidence=ISS] [GO:0008270 "zinc ion binding" evidence=ISS] InterPro:IPR007087 Prosite:PS00028 InterPro:IPR007728 Pfam:PF00096 GO:GO:0005634 SMART:SM00355 PROSITE:PS50157 Pfam:PF05033 EMBL:AC004482 PIR:T02417 SPTR:O64828	2.00E-64
chr2.CM0903.5	99.1.3.2.1665	PIF3_ARATH							PIF3_ARATH	DNA-binding;Nuclearprotein;Phytochromesignalingpathway;Transcription;Transcriptionregulation,Phytochrome-interacting factor 3 (Phytochrome-associated protein 3) (Basic helix-loop-helix protein 8) (bHLH8) (AtbHLH008).	4.00E-11	GO_ID:26448	TAIR|gene:2014143 SPTR:Q8GZ13 symbol:AT1G18400.1 [GO:0003700 "transcription factor activity" evidence=ISS] [GO:0045449 "regulation of transcription" evidence=TAS] Pfam:PF00010 InterPro:IPR001092 PROSITE:PS50888 EMBL:AK117269 EMBL:BT005268 EMBL:AY138253 SPTR:Q8GZ13	4.00E-34
chr2.CM0903.5	99.1.4.6595	GO_ID:26448							PIF3_ARATH	DNA-binding;Nuclearprotein;Phytochromesignalingpathway;Transcription;Transcriptionregulation,Phytochrome-interacting factor 3 (Phytochrome-associated protein 3) (Basic helix-loop-helix protein 8) (bHLH8) (AtbHLH008).	4.00E-11	GO_ID:26448	TAIR|gene:2014143 SPTR:Q8GZ13 symbol:AT1G18400.1 [GO:0003700 "transcription factor activity" evidence=ISS] [GO:0045449 "regulation of transcription" evidence=TAS] Pfam:PF00010 InterPro:IPR001092 PROSITE:PS50888 EMBL:AK117269 EMBL:BT005268 EMBL:AY138253 SPTR:Q8GZ13	4.00E-34
Ljwgs_009158.2	1.5.9.24	E2.1.1.43 histone-lysine N-methyltransferase [EC:2.1.1.43] [GO:0018024]	hsa:6839	SUV39H1, SUV39H; suppressor of variegation 3-9 homolog 1 (Drosophila) [EC:2.1.1.43] [KO:K05302]	2.00E-15	YHR119w	COG2940	2.00E-17	EZ3_MAIZE	Multigenefamily;Nuclearprotein;Repressor;Transcription;Transcriptionregulation,Polycomb protein EZ3 (Enhancer of zeste protein 3).	2.00E-82	GO_ID:2475	TAIR|gene:2132177 SPTR:Q9ZSM8 symbol:AT4G02020.1 [GO:0003700 "transcription factor activity" evidence=ISS] Pfam:PF00856 InterPro:IPR001214 PROSITE:PS50280 EMBL:AL161493 EMBL:AF001308 EMBL:AF100163 EMBL:AY057477 EMBL:AY090293 PIR:T52415 HSSP:P10969 GeneFarm:2271 SPTR:Q9ZSM8	9.00E-83
chr2.CM0177.91	99.1.4.1654	GO_ID:39672							RAP1_ARATH	Abscisicacidsignalingpathway;Activator;DNA-binding;Nuclearprotein;Transcription;Transcriptionregulation,Transcription factor AtMYC2 (R-homologous Arabidopsis protein 1) (RAP- 1) (Basic helix-loop-helix protein 6) (bHLH6) (AtbHLH006) (rd22BP1).	5.00E-149	GO_ID:39672	TAIR|gene:2035608 SPTR:Q39204 symbol:AT1G32640.1 [GO:0003700 "transcription factor activity" evidence=ISS] [GO:0003677 "DNA binding" evidence=ISS] Pfam:PF00010 InterPro:IPR001092 PROSITE:PS50888 EMBL:X99548 EMBL:AB000875 EMBL:AF251691 EMBL:AC017118 EMBL:AY037203 EMBL:BT003042 PIR:T52293 GeneFarm:1895 SPTR:Q39204	2.00E-149
chr2.CM0177.91	99.1.3.2.1200	RAP1_ARATH							RAP1_ARATH	Abscisicacidsignalingpathway;Activator;DNA-binding;Nuclearprotein;Transcription;Transcriptionregulation,Transcription factor AtMYC2 (R-homologous Arabidopsis protein 1) (RAP- 1) (Basic helix-loop-helix protein 6) (bHLH6) (AtbHLH006) (rd22BP1).	5.00E-149	GO_ID:39672	TAIR|gene:2035608 SPTR:Q39204 symbol:AT1G32640.1 [GO:0003700 "transcription factor activity" evidence=ISS] [GO:0003677 "DNA binding" evidence=ISS] Pfam:PF00010 InterPro:IPR001092 PROSITE:PS50888 EMBL:X99548 EMBL:AB000875 EMBL:AF251691 EMBL:AC017118 EMBL:AY037203 EMBL:BT003042 PIR:T52293 GeneFarm:1895 SPTR:Q39204	2.00E-149
Ljwgs_018703.2	99.1.4.543	GO_ID:53912							CIGR1_ORYSA	Nuclearprotein;Transcription;Transcriptionregulation,Chitin-inducible gibberellin-responsive protein 1.	8.00E-52	GO_ID:53912	TAIR|gene:3687819 SPTR:Q8H125 symbol:AT1G50600.1 [GO:0003700 "transcription factor activity" evidence=ISS] [GO:0045449 "regulation of transcription" evidence=TAS] Pfam:PF03514 InterPro:IPR005202 PROSITE:PS50985 EMBL:BT000883 SPTR:Q8H125	4.00E-61
Ljwgs_018703.2	99.1.3.2.2515	CIGR1_ORYSA							CIGR1_ORYSA	Nuclearprotein;Transcription;Transcriptionregulation,Chitin-inducible gibberellin-responsive protein 1.	8.00E-52	GO_ID:53912	TAIR|gene:3687819 SPTR:Q8H125 symbol:AT1G50600.1 [GO:0003700 "transcription factor activity" evidence=ISS] [GO:0045449 "regulation of transcription" evidence=TAS] Pfam:PF03514 InterPro:IPR005202 PROSITE:PS50985 EMBL:BT000883 SPTR:Q8H125	4.00E-61
gi40241244	99.1.3.2.1614	MTL5_HUMAN							MTL5_HUMAN	Developmentalprotein;Differentiation;Spermatogenesis,Tesmin (Metallothionein-like 5, testis-specific) (Testis-specific metallothionein-like protein).	1.00E-19	GO_ID:14804	TAIR|gene:2094343 SPTR:Q8L548 symbol:AT3G22760.1 [GO:0003700 "transcription factor activity" evidence=ISS] InterPro:IPR005172 Pfam:PF03638 EMBL:AY099653 EMBL:AY128837 SPTR:Q8L548	1.00E-56
gi40241244	99.1.4.8278	GO_ID:14804							MTL5_HUMAN	Developmentalprotein;Differentiation;Spermatogenesis,Tesmin (Metallothionein-like 5, testis-specific) (Testis-specific metallothionein-like protein).	1.00E-19	GO_ID:14804	TAIR|gene:2094343 SPTR:Q8L548 symbol:AT3G22760.1 [GO:0003700 "transcription factor activity" evidence=ISS] InterPro:IPR005172 Pfam:PF03638 EMBL:AY099653 EMBL:AY128837 SPTR:Q8L548	1.00E-56
chr5.CM0211.27.2	2.4.3.74	HEPA ATP-dependent helicase HepA [COG:COG0553]	cal:orf19.4502	MOT1; transcriptional accessory protein [EC:3.6.1.3] [KO:K01509]	4.00E-20	YPL082c	COG0553	2.00E-19	BTAF1_HUMAN	ATP-binding;Directproteinsequencing;DNA-binding;Helicase;Hydrolase;Nuclearprotein;Nucleotide-binding;Phosphorylation;Repeat,TATA-binding-protein-associated factor 172 (TBP-associated factor 172) (TAF-172) (TAF(II)170) (B-TFIID transcription factor-associated 170 kDa subunit).	2.00E-21	GO_ID:27321	TAIR|gene:2080309 SPTR:Q9M378 symbol:AT3G54280.1 [GO:0003677 "DNA binding" evidence=ISS] [GO:0004386 "helicase activity" evidence=ISS] [GO:0005524 "ATP binding" evidence=ISS] InterPro:IPR000330 InterPro:IPR001650 Pfam:PF00176 Pfam:PF00271 InterPro:IPR000357 InterPro:IPR011545 InterPro:IPR011989 SMART:SM00487 SMART:SM00490 Pfam:PF02985 EMBL:AL132957 PIR:T47587 SPTR:Q9M378	4.00E-25
chr5.CM0211.27.2	1.4.1.60	E3.6.1.3 adenosinetriphosphatase [EC:3.6.1.3] [GO:0004003 0004004 0008026 0008094 0008186]	cal:orf19.4502	MOT1; transcriptional accessory protein [EC:3.6.1.3] [KO:K01509]	4.00E-20	YPL082c	COG0553	2.00E-19	BTAF1_HUMAN	ATP-binding;Directproteinsequencing;DNA-binding;Helicase;Hydrolase;Nuclearprotein;Nucleotide-binding;Phosphorylation;Repeat,TATA-binding-protein-associated factor 172 (TBP-associated factor 172) (TAF-172) (TAF(II)170) (B-TFIID transcription factor-associated 170 kDa subunit).	2.00E-21	GO_ID:27321	TAIR|gene:2080309 SPTR:Q9M378 symbol:AT3G54280.1 [GO:0003677 "DNA binding" evidence=ISS] [GO:0004386 "helicase activity" evidence=ISS] [GO:0005524 "ATP binding" evidence=ISS] InterPro:IPR000330 InterPro:IPR001650 Pfam:PF00176 Pfam:PF00271 InterPro:IPR000357 InterPro:IPR011545 InterPro:IPR011989 SMART:SM00487 SMART:SM00490 Pfam:PF02985 EMBL:AL132957 PIR:T47587 SPTR:Q9M378	4.00E-25
Ljwgs_049035.1	4.2.5	Apoptosis [CLASS:04210] [PATH:hsa04210] [GO:0006915]							WRK52_ARATH	Alternativesplicing;ATP-binding;DNA-binding;Leucine-richrepeat;Nuclearprotein;Nucleotide-binding;Plantdefense;Polymorphism;Repeat;Transcription;Transcriptionregulation,Probable WRKY transcription factor 52 (WRKY DNA-binding protein 52) (Disease resistance protein RRS1) (Resistance to Ralstonia solanacearum 1 protein) (Disease resistance protein SLH1) (SENSITIVE TO LOW HUMIDITY 1 protein).	1.00E-10	GO_ID:38318	TAIR|gene:2156578 SPTR:Q9FKB9 symbol:AT5G48770.1 [GO:0006952 "defense response" evidence=ISS] Pfam:PF00560 InterPro:IPR001611 InterPro:IPR000157 InterPro:IPR002182 InterPro:IPR000767 Pfam:PF01582 GO:GO:0006915 PRINTS:PR00019 GO:GO:0016020 InterPro:IPR011991 SMART:SM00255 PROSITE:PS50104 PRINTS:PR00364 Pfam:PF00931 InterPro:IPR011713 Pfam:PF07725 EMBL:AB012242 SPTR:Q9FKB9	2.00E-12
chr2.CM0803.48.1	99.1.4.3536	GO_ID:25652										GO_ID:25652	TAIR|gene:2042846 SPTR:O80450 symbol:AT2G38250.1 [GO:0003700 "transcription factor activity" evidence=ISS] [GO:0045449 "regulation of transcription" evidence=TAS] InterPro:IPR001005 PROSITE:PS50090 SMART:SM00717 EMBL:AC003028 EMBL:AF453582 PIR:T01257 SPTR:O80450	1.00E-11
chr1.CM0122.12	99.1.3.2.1734	WRK47_ARATH							WRK47_ARATH	DNA-binding;Nuclearprotein;Transcription;Transcriptionregulation,Probable WRKY transcription factor 47 (WRKY DNA-binding protein 47).	1.00E-58
TM0936.5	99.1.3.2.1763	WRK33_ARATH							WRK33_ARATH	DNA-binding;Nuclearprotein;Repeat;Transcription;Transcriptionregulation,Probable WRKY transcription factor 33 (WRKY DNA-binding protein 33).	9.00E-87
chr2.CM0304.11	4.1.2.10	FLINY, fliN flagellar motor switch protein FliN/FliY [COG:COG1886]	mmu:20591	Jarid1c; jumonji, AT rich interactive domain 1C (Rbp2 like) [KO:K02417]	5.00E-95				JAD1A_HUMAN	Metal-binding;Nuclearprotein;Phosphorylation;Repeat;Transcription;Transcriptionregulation;Zinc;Zinc-finger,Jumonji/ARID domain-containing protein 1A (Retinoblastoma-binding protein 2) (RBBP-2).	1.00E-105	GO_ID:21350	TAIR|gene:2031289 SPTR:Q94BQ7 symbol:AT1G63490.1 [GO:0003700 "transcription factor activity" evidence=ISS] InterPro:IPR001965 Pfam:PF00628 Pfam:PF02373 Interpro:IPR003347 InterPro:IPR006209 Interpro:IPR004198 PROSITE:PS01186 GO:GO:0005634 PROSITE:PS01359 SMART:SM00249 Pfam:PF02928 SMART:SM00558 EMBL:AY039958 EMBL:BT011572 SPTR:Q94BQ7	0
chr2.CM0304.11	2.3.4.29	FLINY, fliN flagellar motor switch protein FliN/FliY [COG:COG1886]	mmu:20591	Jarid1c; jumonji, AT rich interactive domain 1C (Rbp2 like) [KO:K02417]	5.00E-95				JAD1A_HUMAN	Metal-binding;Nuclearprotein;Phosphorylation;Repeat;Transcription;Transcriptionregulation;Zinc;Zinc-finger,Jumonji/ARID domain-containing protein 1A (Retinoblastoma-binding protein 2) (RBBP-2).	1.00E-105	GO_ID:21350	TAIR|gene:2031289 SPTR:Q94BQ7 symbol:AT1G63490.1 [GO:0003700 "transcription factor activity" evidence=ISS] InterPro:IPR001965 Pfam:PF00628 Pfam:PF02373 Interpro:IPR003347 InterPro:IPR006209 Interpro:IPR004198 PROSITE:PS01186 GO:GO:0005634 PROSITE:PS01359 SMART:SM00249 Pfam:PF02928 SMART:SM00558 EMBL:AY039958 EMBL:BT011572 SPTR:Q94BQ7	0
Ljwgs_010689.2	99.1.4.1878	GO_ID:12524										GO_ID:12524	TAIR|gene:2019209 SPTR:Q9CA64 symbol:AT1G74500.1 [GO:0003700 "transcription factor activity" evidence=ISS] [GO:0003677 "DNA binding" evidence=ISS] Pfam:PF00010 InterPro:IPR001092 SMART:SM00353 PROSITE:PS50888 EMBL:AC011765 EMBL:AY088286 EMBL:BT003046 PIR:A96774 SPTR:Q9CA64	1.00E-27
Ljwgs_069843.1	99.1.4.1534	GO_ID:44920							Y4466_ARATH	3D-structure;DNA-binding;Homeobox;Metal-binding;Nuclearprotein;Transcription;Transcriptionregulation;Zinc;Zinc-finger,ZF-HD homeobox protein At4g24660 (AtHB-22).	3.00E-16	GO_ID:44920	TAIR|gene:2019189 SPTR:Q9CA51 symbol:AT1G74660.1 [GO:0000004 "biological process unknown" evidence=ND] [GO:0003700 "transcription factor activity" evidence=ISS] Pfam:PF04770 InterPro:IPR006456 TIGRFAMs:TIGR01566 EMBL:AC011765 PIR:G96775 SPTR:Q9CA51	8.00E-30
Ljwgs_069843.1	99.1.3.2.396	Y4466_ARATH							Y4466_ARATH	3D-structure;DNA-binding;Homeobox;Metal-binding;Nuclearprotein;Transcription;Transcriptionregulation;Zinc;Zinc-finger,ZF-HD homeobox protein At4g24660 (AtHB-22).	3.00E-16	GO_ID:44920	TAIR|gene:2019189 SPTR:Q9CA51 symbol:AT1G74660.1 [GO:0000004 "biological process unknown" evidence=ND] [GO:0003700 "transcription factor activity" evidence=ISS] Pfam:PF04770 InterPro:IPR006456 TIGRFAMs:TIGR01566 EMBL:AC011765 PIR:G96775 SPTR:Q9CA51	8.00E-30
Ljwgs_039074.1.1	4.2.4.78	MOB1 maintenance of ploidy protein MOB1 (MPS1 binder 1)	ath:At4g19050	F13C5.220; mob1/phocein family protein [KO:K06685]	6.00E-09				WRK19_ARATH	ATP-binding;DNA-binding;Kinase;Leucine-richrepeat;Nuclearprotein;Nucleotide-binding;Plantdefense;Repeat;Serine/threonine-proteinkinase;Transcription;Transcriptionregulation;Transferase,Probable WRKY transcription factor 19 (WRKY DNA-binding protein 19).	6.00E-19	GO_ID:5644	TAIR|gene:2163425 SPTR:Q9FI14 symbol:AT5G44510.1 [GO:0006952 "defense response" evidence=ISS] Pfam:PF00560 InterPro:IPR001611 InterPro:IPR000157 InterPro:IPR002182 InterPro:IPR000767 Pfam:PF01582 GO:GO:0006915 GO:GO:0016020 InterPro:IPR011991 SMART:SM00255 PROSITE:PS50104 PRINTS:PR00364 Pfam:PF00931 InterPro:IPR011713 Pfam:PF07725 EMBL:AB017065 SPTR:Q9FI14	2.00E-19
Ljwgs_039074.1.1	4.2.5	Apoptosis [CLASS:04210] [PATH:hsa04210] [GO:0006915]	ath:At4g19050	F13C5.220; mob1/phocein family protein [KO:K06685]	6.00E-09				WRK19_ARATH	ATP-binding;DNA-binding;Kinase;Leucine-richrepeat;Nuclearprotein;Nucleotide-binding;Plantdefense;Repeat;Serine/threonine-proteinkinase;Transcription;Transcriptionregulation;Transferase,Probable WRKY transcription factor 19 (WRKY DNA-binding protein 19).	6.00E-19	GO_ID:5644	TAIR|gene:2163425 SPTR:Q9FI14 symbol:AT5G44510.1 [GO:0006952 "defense response" evidence=ISS] Pfam:PF00560 InterPro:IPR001611 InterPro:IPR000157 InterPro:IPR002182 InterPro:IPR000767 Pfam:PF01582 GO:GO:0006915 GO:GO:0016020 InterPro:IPR011991 SMART:SM00255 PROSITE:PS50104 PRINTS:PR00364 Pfam:PF00931 InterPro:IPR011713 Pfam:PF07725 EMBL:AB017065 SPTR:Q9FI14	2.00E-19
Ljwgs_047466.1	99.1.3.2.2511	TGA21_TOBAC							TGA21_TOBAC	Activator;Coiledcoil;DNA-binding;Nuclearprotein;Transcription;Transcriptionregulation,TGACG-sequence-specific DNA-binding protein TGA-2.1 (TGA2.1).	2.00E-36	GO_ID:19122	TAIR|gene:3435149 SPTR:Q93XM6 symbol:AT1G08320.1 [GO:0003700 "transcription factor activity" evidence=ISS] [GO:0003677 "DNA binding" evidence=ISS] InterPro:IPR004827 Pfam:PF00170 GO:GO:0005634 SMART:SM00338 PROSITE:PS50217 PROSITE:PS00036 InterPro:IPR011616 EMBL:AJ314757 SPTR:Q93XM6	9.00E-36
Ljwgs_047466.1	99.1.4.3501	GO_ID:19122							TGA21_TOBAC	Activator;Coiledcoil;DNA-binding;Nuclearprotein;Transcription;Transcriptionregulation,TGACG-sequence-specific DNA-binding protein TGA-2.1 (TGA2.1).	2.00E-36	GO_ID:19122	TAIR|gene:3435149 SPTR:Q93XM6 symbol:AT1G08320.1 [GO:0003700 "transcription factor activity" evidence=ISS] [GO:0003677 "DNA binding" evidence=ISS] InterPro:IPR004827 Pfam:PF00170 GO:GO:0005634 SMART:SM00338 PROSITE:PS50217 PROSITE:PS00036 InterPro:IPR011616 EMBL:AJ314757 SPTR:Q93XM6	9.00E-36
chr2.CM0373.70	99.1.3.2.973	ARFG_ARATH							ARFG_ARATH	Activator;Alternativesplicing;Auxinsignalingpathway;Developmentalprotein;DNA-binding;Multigenefamily;Nuclearprotein;Transcription;Transcriptionregulation,Auxin response factor 7 (Non-phototropic hypocotyl 4) (BIPOSTO protein) (Auxin-responsive protein IAA21/IAA23/IAA25).	0	GO_ID:13298	TAIR|gene:2180468 SPTR:P93022 symbol:AT5G20730.1 [GO:0006355 "regulation of transcription, DNA-dependent" evidence=TAS] [GO:0040008 "regulation of growth" evidence=TAS] [GO:0003700 "transcription factor activity" evidence=ISS] InterPro:IPR003340 InterPro:IPR010525 PROSITE:PS50863 PROSITE:PS50962 EMBL:AF296832 EMBL:AF042195 EMBL:AF022368 EMBL:AF186466 EMBL:AY080595 EMBL:U49077 EMBL:U79555 EMBL:U79…	0
chr2.CM0373.70	99.1.4.6060	GO_ID:13298							ARFG_ARATH	Activator;Alternativesplicing;Auxinsignalingpathway;Developmentalprotein;DNA-binding;Multigenefamily;Nuclearprotein;Transcription;Transcriptionregulation,Auxin response factor 7 (Non-phototropic hypocotyl 4) (BIPOSTO protein) (Auxin-responsive protein IAA21/IAA23/IAA25).	0	GO_ID:13298	TAIR|gene:2180468 SPTR:P93022 symbol:AT5G20730.1 [GO:0006355 "regulation of transcription, DNA-dependent" evidence=TAS] [GO:0040008 "regulation of growth" evidence=TAS] [GO:0003700 "transcription factor activity" evidence=ISS] InterPro:IPR003340 InterPro:IPR010525 PROSITE:PS50863 PROSITE:PS50962 EMBL:AF296832 EMBL:AF042195 EMBL:AF022368 EMBL:AF186466 EMBL:AY080595 EMBL:U49077 EMBL:U79555 EMBL:U79…	0
Ljwgs_061086.1.1	99.1.4.3501	GO_ID:19122							TGA3_ARATH	Activator;Coiledcoil;DNA-binding;Hypersensitiveresponse;Nuclearprotein;Plantdefense;Transcription;Transcriptionregulation,Transcription factor TGA3 (AtbZIP22).	2.00E-13	GO_ID:19122	TAIR|gene:3435149 SPTR:Q93XM6 symbol:AT1G08320.1 [GO:0003700 "transcription factor activity" evidence=ISS] [GO:0003677 "DNA binding" evidence=ISS] InterPro:IPR004827 Pfam:PF00170 GO:GO:0005634 SMART:SM00338 PROSITE:PS50217 PROSITE:PS00036 InterPro:IPR011616 EMBL:AJ314757 SPTR:Q93XM6	2.00E-14
Ljwgs_061086.1.1	99.1.3.2.2348	TGA3_ARATH							TGA3_ARATH	Activator;Coiledcoil;DNA-binding;Hypersensitiveresponse;Nuclearprotein;Plantdefense;Transcription;Transcriptionregulation,Transcription factor TGA3 (AtbZIP22).	2.00E-13	GO_ID:19122	TAIR|gene:3435149 SPTR:Q93XM6 symbol:AT1G08320.1 [GO:0003700 "transcription factor activity" evidence=ISS] [GO:0003677 "DNA binding" evidence=ISS] InterPro:IPR004827 Pfam:PF00170 GO:GO:0005634 SMART:SM00338 PROSITE:PS50217 PROSITE:PS00036 InterPro:IPR011616 EMBL:AJ314757 SPTR:Q93XM6	2.00E-14
chr2.CM0018.96	99.1.4.1224	GO_ID:21494										GO_ID:21494	TAIR|gene:2136392 SPTR:Q9T025 symbol:AT4G39160.1 [GO:0000004 "biological process unknown" evidence=ND] [GO:0003677 "DNA binding" evidence=ISS] [GO:0003700 "transcription factor activity" evidence=ISS] InterPro:IPR001005 Pfam:PF00249 GO:GO:0005634 SMART:SM00717 EMBL:AL161594 EMBL:AL050351 PIR:T08564 SPTR:Q9T025	5.00E-39
Ljwgs_026196.1	99.1.3.2.2968	DRE2B_ARATH							DRE2B_ARATH	Activator;Coiledcoil;DNA-binding;Nuclearprotein;Transcription;Transcriptionregulation,Dehydration-responsive element-binding protein 2B (DREB2B protein).	3.00E-12	GO_ID:4217	TAIR|gene:2029490 SPTR:Q8H1E4 symbol:RAP2.4 [GO:0003677 "DNA binding" evidence=TAS] [GO:0003700 "transcription factor activity" evidence=ISS;TAS] [GO:0005634 "nucleus" evidence=IC] [GO:0006355 "regulation of transcription, DNA-dependent" evidence=ISS] InterPro:IPR001471 Pfam:PF00847 GO:GO:0005634 HSSP:O80337 PRINTS:PR00367 ProDom:PD001423 SMART:SM00380 EMBL:AY150468 SMR:Q8H1E4 SPTR:Q8H1E4	2.00E-46
Ljwgs_026196.1	99.1.4.4614	GO_ID:4217							DRE2B_ARATH	Activator;Coiledcoil;DNA-binding;Nuclearprotein;Transcription;Transcriptionregulation,Dehydration-responsive element-binding protein 2B (DREB2B protein).	3.00E-12	GO_ID:4217	TAIR|gene:2029490 SPTR:Q8H1E4 symbol:RAP2.4 [GO:0003677 "DNA binding" evidence=TAS] [GO:0003700 "transcription factor activity" evidence=ISS;TAS] [GO:0005634 "nucleus" evidence=IC] [GO:0006355 "regulation of transcription, DNA-dependent" evidence=ISS] InterPro:IPR001471 Pfam:PF00847 GO:GO:0005634 HSSP:O80337 PRINTS:PR00367 ProDom:PD001423 SMART:SM00380 EMBL:AY150468 SMR:Q8H1E4 SPTR:Q8H1E4	2.00E-46
chr4.CM0165.33	99.1.3.2.917	GBF1_ARATH							GBF1_ARATH	Alternativesplicing;DNA-binding;Nuclearprotein;Transcription;Transcriptionregulation,G-box binding factor 1 (AtbZIP41).	7.00E-16	GO_ID:284	TAIR|gene:2115249 SPTR:P42774 symbol:AT4G36730.1 [GO:0003700 "transcription factor activity" evidence=ISS] InterPro:IPR004827 Pfam:PF00170 InterPro:IPR008917 PROSITE:PS50217 PROSITE:PS00036 HSSP:P03069 EMBL:AL161589 EMBL:Z99708 EMBL:X63894 EMBL:X99941 EMBL:AY054574 EMBL:AY064670 EMBL:AF428382 PIR:G85433 PIR:S20883 TRANSFAC:T01078 SPTR:P42774	2.00E-16
chr4.CM0165.33	99.1.4.2634	GO_ID:284							GBF1_ARATH	Alternativesplicing;DNA-binding;Nuclearprotein;Transcription;Transcriptionregulation,G-box binding factor 1 (AtbZIP41).	7.00E-16	GO_ID:284	TAIR|gene:2115249 SPTR:P42774 symbol:AT4G36730.1 [GO:0003700 "transcription factor activity" evidence=ISS] InterPro:IPR004827 Pfam:PF00170 InterPro:IPR008917 PROSITE:PS50217 PROSITE:PS00036 HSSP:P03069 EMBL:AL161589 EMBL:Z99708 EMBL:X63894 EMBL:X99941 EMBL:AY054574 EMBL:AY064670 EMBL:AF428382 PIR:G85433 PIR:S20883 TRANSFAC:T01078 SPTR:P42774	2.00E-16
chr2.CM0099.18	99.1.4.6862	GO_ID:9362							AG_TOBAC	Activator;DNA-binding;Nuclearprotein;Transcription;Transcriptionregulation,Floral homeotic protein AGAMOUS (NAG1).	7.00E-14	GO_ID:9362	TAIR|gene:2099028 SPTR:P29381 symbol:AT3G58780.1 [GO:0003700 "transcription factor activity" evidence=ISS] [GO:0003677 "DNA binding" evidence=ISS] InterPro:IPR002100 Pfam:PF00319 InterPro:IPR002487 PRINTS:PR00404 PROSITE:PS00350 PROSITE:PS50066 HSSP:Q02078 Pfam:PF01486 EMBL:AL353032 EMBL:M55550 EMBL:AY086196 PIR:A39534 TRANSFAC:T03022 GeneFarm:3491 SPTR:P29381	6.00E-14
chr2.CM0099.18	99.1.3.2.3640	AG_TOBAC							AG_TOBAC	Activator;DNA-binding;Nuclearprotein;Transcription;Transcriptionregulation,Floral homeotic protein AGAMOUS (NAG1).	7.00E-14	GO_ID:9362	TAIR|gene:2099028 SPTR:P29381 symbol:AT3G58780.1 [GO:0003700 "transcription factor activity" evidence=ISS] [GO:0003677 "DNA binding" evidence=ISS] InterPro:IPR002100 Pfam:PF00319 InterPro:IPR002487 PRINTS:PR00404 PROSITE:PS00350 PROSITE:PS50066 HSSP:Q02078 Pfam:PF01486 EMBL:AL353032 EMBL:M55550 EMBL:AY086196 PIR:A39534 TRANSFAC:T03022 GeneFarm:3491 SPTR:P29381	6.00E-14
chr5.TM0696.9.1	99.1.3.2.992	PRR37_ORYSA							PRR37_ORYSA	Biologicalrhythms;Nuclearprotein;Sensorytransduction;Transcription;Transcriptionregulation;Two-componentregulatorysystem,Two-component response regulator-like PRR37 (Pseudo-response regulator 37) (OsPRR37).	8.00E-40	GO_ID:53940	TAIR|gene:2151205 SPTR:Q93WK5 symbol:AT5G02810.1 [GO:0007623 "circadian rhythm" evidence=TAS] [GO:0005739 "mitochondrion" evidence=IDA] [GO:0030528 "transcription regulator activity" evidence=TAS] InterPro:IPR001789 Pfam:PF00072 GO:GO:0005739 ProDom:PD000039 SMART:SM00448 PROSITE:PS50110 InterPro:IPR010402 Pfam:PF06203 PROSITE:PS51017 EMBL:AL162973 EMBL:AB046954 EMBL:AY039943 EMBL:AY142560 PIR:T4…	7.00E-37
chr5.TM0696.9.1	99.1.4.5283	GO_ID:53940							PRR37_ORYSA	Biologicalrhythms;Nuclearprotein;Sensorytransduction;Transcription;Transcriptionregulation;Two-componentregulatorysystem,Two-component response regulator-like PRR37 (Pseudo-response regulator 37) (OsPRR37).	8.00E-40	GO_ID:53940	TAIR|gene:2151205 SPTR:Q93WK5 symbol:AT5G02810.1 [GO:0007623 "circadian rhythm" evidence=TAS] [GO:0005739 "mitochondrion" evidence=IDA] [GO:0030528 "transcription regulator activity" evidence=TAS] InterPro:IPR001789 Pfam:PF00072 GO:GO:0005739 ProDom:PD000039 SMART:SM00448 PROSITE:PS50110 InterPro:IPR010402 Pfam:PF06203 PROSITE:PS51017 EMBL:AL162973 EMBL:AB046954 EMBL:AY039943 EMBL:AY142560 PIR:T4…	7.00E-37
chr3.CM0213.15	99.1.4.6367	GO_ID:41610										GO_ID:41610	TAIR|gene:3442768 SPTR:Q9LZ21 symbol:AT5G04760.1 [GO:0003700 "transcription factor activity" evidence=ISS] [GO:0045449 "regulation of transcription" evidence=TAS] [GO:0003677 "DNA binding" evidence=ISS] InterPro:IPR001005 Pfam:PF00249 InterPro:IPR012287 PROSITE:PS50090 SMART:SM00717 InterPro:IPR006447 TIGRFAMs:TIGR01557 EMBL:AL162972 EMBL:AB008271 EMBL:AY050976 EMBL:AY088362 EMBL:AY091177 PIR:T48…	3.00E-34
Ljwgs_055792.1	99.1.3.2.2498	WRKY3_ARATH							WRKY3_ARATH	DNA-binding;Nuclearprotein;Repeat;Transcription;Transcriptionregulation,Probable WRKY transcription factor 3 (WRKY DNA-binding protein 3).	3.00E-18
Ljwgs_031732.1	99.1.4.4792	GO_ID:45613							TGA7_ARATH	Activator;Coiledcoil;DNA-binding;Nuclearprotein;Transcription;Transcriptionregulation,Transcription factor TGA7 (AtbZIP50).	5.00E-28	GO_ID:45613	TAIR|gene:2029365 SPTR:Q93ZE2 symbol:AT1G77920.1 [GO:0005516 "calmodulin binding" evidence=ISS] [GO:0003700 "transcription factor activity" evidence=ISS] InterPro:IPR004827 Pfam:PF00170 InterPro:IPR008917 SMART:SM00338 PROSITE:PS50217 PROSITE:PS00036 EMBL:AC009243 EMBL:AJ315736 EMBL:AY057596 EMBL:BT010164 GeneFarm:3000 SPTR:Q93ZE2	2.00E-28
Ljwgs_031732.1	99.1.3.2.1053	TGA7_ARATH							TGA7_ARATH	Activator;Coiledcoil;DNA-binding;Nuclearprotein;Transcription;Transcriptionregulation,Transcription factor TGA7 (AtbZIP50).	5.00E-28	GO_ID:45613	TAIR|gene:2029365 SPTR:Q93ZE2 symbol:AT1G77920.1 [GO:0005516 "calmodulin binding" evidence=ISS] [GO:0003700 "transcription factor activity" evidence=ISS] InterPro:IPR004827 Pfam:PF00170 InterPro:IPR008917 SMART:SM00338 PROSITE:PS50217 PROSITE:PS00036 EMBL:AC009243 EMBL:AJ315736 EMBL:AY057596 EMBL:BT010164 GeneFarm:3000 SPTR:Q93ZE2	2.00E-28
TM1031.44	99.1.4.8317	GO_ID:21365							MYBC_MAIZE	Activator;DNA-binding;Nuclearprotein;Polymorphism;Repeat;Transcription;Transcriptionregulation,Anthocyanin regulatory C1 protein.	6.00E-28	GO_ID:21365	TAIR|gene:2027522 SPTR:Q9FE25 symbol:AT1G56650.1 [GO:0006355 "regulation of transcription, DNA-dependent" evidence=ISS] [GO:0003700 "transcription factor activity" evidence=ISS] [GO:0003677 "DNA binding" evidence=ISS] InterPro:IPR001005 Pfam:PF00249 InterPro:IPR012287 GO:GO:0005634 PROSITE:PS50090 SMART:SM00717 HSSP:P06876 PROSITE:PS00334 EMBL:AC009323 EMBL:AF325123 EMBL:AK221639 PIR:B96608 SPTR:…	7.00E-26
TM1031.44	99.1.3.2.2451	MYBC_MAIZE							MYBC_MAIZE	Activator;DNA-binding;Nuclearprotein;Polymorphism;Repeat;Transcription;Transcriptionregulation,Anthocyanin regulatory C1 protein.	6.00E-28	GO_ID:21365	TAIR|gene:2027522 SPTR:Q9FE25 symbol:AT1G56650.1 [GO:0006355 "regulation of transcription, DNA-dependent" evidence=ISS] [GO:0003700 "transcription factor activity" evidence=ISS] [GO:0003677 "DNA binding" evidence=ISS] InterPro:IPR001005 Pfam:PF00249 InterPro:IPR012287 GO:GO:0005634 PROSITE:PS50090 SMART:SM00717 HSSP:P06876 PROSITE:PS00334 EMBL:AC009323 EMBL:AF325123 EMBL:AK221639 PIR:B96608 SPTR:…	7.00E-26
chr4.CM0659.2	99.1.4.1162	GO_ID:41849										GO_ID:41849	TAIR|gene:2049034 SPTR:O64826 symbol:AT2G23760.1 [GO:0003700 "transcription factor activity" evidence=ISS] [GO:0003677 "DNA binding" evidence=ISS] InterPro:IPR001356 InterPro:IPR012287 Pfam:PF00046 GO:GO:0005634 ProDom:PD000010 SMART:SM00389 PROSITE:PS00027 PROSITE:PS50071 HSSP:P40424 InterPro:IPR006563 Pfam:PF07526 SMART:SM00574 EMBL:AC004482 EMBL:AY058179 EMBL:AY142019 PIR:T02415 SPTR:O64826	2.00E-09
TM0746.4	99.1.3.2.2140	RF2A_ORYSA							RF2A_ORYSA	Activator;Alternativesplicing;DNA-binding;Nuclearprotein;Transcription;Transcriptionregulation,Transcription factor RF2a.	2.00E-17	GO_ID:30764	TAIR|gene:2047081 SPTR:Q9SIG8 symbol:AT2G21230.1 [GO:0003700 "transcription factor activity" evidence=ISS] [GO:0003677 "DNA binding" evidence=ISS] [GO:0006355 "regulation of transcription, DNA-dependent" evidence=ISS] InterPro:IPR004827 Pfam:PF00170 GO:GO:0005634 SMART:SM00338 PROSITE:PS50217 InterPro:IPR011616 EMBL:AC007142 EMBL:AY054497 EMBL:AF401298 EMBL:AY093268 PIR:G84598 SPTR:Q9SIG8	2.00E-51
TM0746.4	99.1.4.1777	GO_ID:30764							RF2A_ORYSA	Activator;Alternativesplicing;DNA-binding;Nuclearprotein;Transcription;Transcriptionregulation,Transcription factor RF2a.	2.00E-17	GO_ID:30764	TAIR|gene:2047081 SPTR:Q9SIG8 symbol:AT2G21230.1 [GO:0003700 "transcription factor activity" evidence=ISS] [GO:0003677 "DNA binding" evidence=ISS] [GO:0006355 "regulation of transcription, DNA-dependent" evidence=ISS] InterPro:IPR004827 Pfam:PF00170 GO:GO:0005634 SMART:SM00338 PROSITE:PS50217 InterPro:IPR011616 EMBL:AC007142 EMBL:AY054497 EMBL:AF401298 EMBL:AY093268 PIR:G84598 SPTR:Q9SIG8	2.00E-51
Ljwgs_039074.1.1	4.2.4.78	MOB1 maintenance of ploidy protein MOB1 (MPS1 binder 1)	ath:At4g19050	F13C5.220; mob1/phocein family protein [KO:K06685]	6.00E-09				WRK19_ARATH	ATP-binding;DNA-binding;Kinase;Leucine-richrepeat;Nuclearprotein;Nucleotide-binding;Plantdefense;Repeat;Serine/threonine-proteinkinase;Transcription;Transcriptionregulation;Transferase,Probable WRKY transcription factor 19 (WRKY DNA-binding protein 19).	6.00E-19	GO_ID:5644	TAIR|gene:2163425 SPTR:Q9FI14 symbol:AT5G44510.1 [GO:0006952 "defense response" evidence=ISS] Pfam:PF00560 InterPro:IPR001611 InterPro:IPR000157 InterPro:IPR002182 InterPro:IPR000767 Pfam:PF01582 GO:GO:0006915 GO:GO:0016020 InterPro:IPR011991 SMART:SM00255 PROSITE:PS50104 PRINTS:PR00364 Pfam:PF00931 InterPro:IPR011713 Pfam:PF07725 EMBL:AB017065 SPTR:Q9FI14	2.00E-19
Ljwgs_039074.1.1	4.2.5	Apoptosis [CLASS:04210] [PATH:hsa04210] [GO:0006915]	ath:At4g19050	F13C5.220; mob1/phocein family protein [KO:K06685]	6.00E-09				WRK19_ARATH	ATP-binding;DNA-binding;Kinase;Leucine-richrepeat;Nuclearprotein;Nucleotide-binding;Plantdefense;Repeat;Serine/threonine-proteinkinase;Transcription;Transcriptionregulation;Transferase,Probable WRKY transcription factor 19 (WRKY DNA-binding protein 19).	6.00E-19	GO_ID:5644	TAIR|gene:2163425 SPTR:Q9FI14 symbol:AT5G44510.1 [GO:0006952 "defense response" evidence=ISS] Pfam:PF00560 InterPro:IPR001611 InterPro:IPR000157 InterPro:IPR002182 InterPro:IPR000767 Pfam:PF01582 GO:GO:0006915 GO:GO:0016020 InterPro:IPR011991 SMART:SM00255 PROSITE:PS50104 PRINTS:PR00364 Pfam:PF00931 InterPro:IPR011713 Pfam:PF07725 EMBL:AB017065 SPTR:Q9FI14	2.00E-19
Ljwgs_017028.1	4.2.4.3.1	RBL retinoblastoma-like	hsa:5933	RBL1; retinoblastoma-like 1 (p107) [KO:K04681]	1.00E-20				RBL1_HUMAN	3D-structure;Anti-oncogene;Cellcycle;Directproteinsequencing;Nuclearprotein;Phosphorylation;Transcription;Transcriptionregulation,Retinoblastoma-like protein 1 (107 kDa retinoblastoma-associated protein) (PRB1) (P107).	4.00E-21	GO_ID:48010	MGI|MGI:103300 SPTR:Q64701 symbol:Rbl1 "retinoblastoma-like 1 (p107)" [GO:0000122 "negative regulation of transcription from RNA polymerase II promoter" evidence=IMP] [GO:0005634 "nucleus" evidence=IDA] [GO:0005667 "transcription factor complex" evidence=IDA] [GO:0005515 "protein binding" evidence=IPI] MGI:MGI:103300 GO:GO:0005634 HSSP:P06400 InterPro:IPR011028 InterPro:IPR002720 InterPro:IPR0027…	2.00E-21
Ljwgs_017028.1	3.2.6.29	RBL retinoblastoma-like	hsa:5933	RBL1; retinoblastoma-like 1 (p107) [KO:K04681]	1.00E-20				RBL1_HUMAN	3D-structure;Anti-oncogene;Cellcycle;Directproteinsequencing;Nuclearprotein;Phosphorylation;Transcription;Transcriptionregulation,Retinoblastoma-like protein 1 (107 kDa retinoblastoma-associated protein) (PRB1) (P107).	4.00E-21	GO_ID:48010	MGI|MGI:103300 SPTR:Q64701 symbol:Rbl1 "retinoblastoma-like 1 (p107)" [GO:0000122 "negative regulation of transcription from RNA polymerase II promoter" evidence=IMP] [GO:0005634 "nucleus" evidence=IDA] [GO:0005667 "transcription factor complex" evidence=IDA] [GO:0005515 "protein binding" evidence=IPI] MGI:MGI:103300 GO:GO:0005634 HSSP:P06400 InterPro:IPR011028 InterPro:IPR002720 InterPro:IPR0027…	2.00E-21
TM0720.4.1	99.1.3.2.1233	ARFS_ARATH							ARFS_ARATH	Auxinsignalingpathway;DNA-binding;Multigenefamily;Nuclearprotein;Transcription;Transcriptionregulation,Auxin response factor 19 (Auxin-responsive protein IAA22).	1.00E-25	GO_ID:13298	TAIR|gene:2180468 SPTR:P93022 symbol:AT5G20730.1 [GO:0006355 "regulation of transcription, DNA-dependent" evidence=TAS] [GO:0040008 "regulation of growth" evidence=TAS] [GO:0003700 "transcription factor activity" evidence=ISS] InterPro:IPR003340 InterPro:IPR010525 PROSITE:PS50863 PROSITE:PS50962 EMBL:AF296832 EMBL:AF042195 EMBL:AF022368 EMBL:AF186466 EMBL:AY080595 EMBL:U49077 EMBL:U79555 EMBL:U79…	2.00E-23
TM0720.4.1	99.1.4.6060	GO_ID:13298							ARFS_ARATH	Auxinsignalingpathway;DNA-binding;Multigenefamily;Nuclearprotein;Transcription;Transcriptionregulation,Auxin response factor 19 (Auxin-responsive protein IAA22).	1.00E-25	GO_ID:13298	TAIR|gene:2180468 SPTR:P93022 symbol:AT5G20730.1 [GO:0006355 "regulation of transcription, DNA-dependent" evidence=TAS] [GO:0040008 "regulation of growth" evidence=TAS] [GO:0003700 "transcription factor activity" evidence=ISS] InterPro:IPR003340 InterPro:IPR010525 PROSITE:PS50863 PROSITE:PS50962 EMBL:AF296832 EMBL:AF042195 EMBL:AF022368 EMBL:AF186466 EMBL:AY080595 EMBL:U49077 EMBL:U79555 EMBL:U79…	2.00E-23
Ljwgs_012479.1	99.1.4.520	GO_ID:46132										GO_ID:46132	TAIR|gene:2167627 SPTR:Q9FFH1 symbol:AT5G44180.1 [GO:0003700 "transcription factor activity" evidence=ISS] [GO:0005634 "nucleus" evidence=ISS] [GO:0006355 "regulation of transcription, DNA-dependent" evidence=ISS] InterPro:IPR001356 InterPro:IPR012287 InterPro:IPR004022 Pfam:PF00046 GO:GO:0005634 PRINTS:PR00024 ProDom:PD000010 SMART:SM00389 PROSITE:PS50071 SMART:SM00571 PROSITE:PS50827 Pfam:PF027…	4.00E-92
chr5.TM1667.24	99.1.3.2.2264	TT1_ARATH							TT1_ARATH	Coiledcoil;Metal-binding;Polymorphism;Transcription;Transcriptionregulation;Zinc;Zinc-finger,TRANSPARENT TESTA 1 protein (Zinc finger protein TT1) (TTL1).	4.00E-13	GO_ID:42776	TAIR|gene:2036302 SPTR:Q9C8N5 symbol:AT1G34370.1 [GO:0003700 "transcription factor activity" evidence=ISS] [GO:0045449 "regulation of transcription" evidence=TAS] [GO:0003676 "nucleic acid binding" evidence=ISS] [GO:0008270 "zinc ion binding" evidence=ISS] InterPro:IPR007087 Prosite:PS00028 Pfam:PF00096 SMART:SM00355 PROSITE:PS50157 EMBL:AC023913 PIR:A86468 SPTR:Q9C8N5	2.00E-64
chr5.TM1667.24	99.1.4.1006	GO_ID:42776							TT1_ARATH	Coiledcoil;Metal-binding;Polymorphism;Transcription;Transcriptionregulation;Zinc;Zinc-finger,TRANSPARENT TESTA 1 protein (Zinc finger protein TT1) (TTL1).	4.00E-13	GO_ID:42776	TAIR|gene:2036302 SPTR:Q9C8N5 symbol:AT1G34370.1 [GO:0003700 "transcription factor activity" evidence=ISS] [GO:0045449 "regulation of transcription" evidence=TAS] [GO:0003676 "nucleic acid binding" evidence=ISS] [GO:0008270 "zinc ion binding" evidence=ISS] InterPro:IPR007087 Prosite:PS00028 Pfam:PF00096 SMART:SM00355 PROSITE:PS50157 EMBL:AC023913 PIR:A86468 SPTR:Q9C8N5	2.00E-64
CM0584.17	99.1.4.4061	GO_ID:5855							GAI1_VITVI	Gibberellinsignalingpathway;Nuclearprotein;Phosphorylation;Repressor;Transcription;Transcriptionregulation;Ublconjugation,DELLA protein GAI1 (Gibberellic acid-insensitive mutant protein 1) (VvGAI1).	3.00E-103	GO_ID:5855	TAIR|gene:2006746 SPTR:Q9LQT8 symbol:AT1G14920.1 [GO:0003700 "transcription factor activity" evidence=ISS;TAS] [GO:0005634 "nucleus" evidence=TAS] [GO:0009740 "gibberellic acid mediated signaling" evidence=TAS] Pfam:PF03514 GO:GO:0005634 InterPro:IPR005202 PROSITE:PS50985 EMBL:AC006917 EMBL:AY058194 EMBL:AY142002 PIR:H86282 SPTR:Q9LQT8	6.00E-101
CM0584.17	99.1.3.2.1997	GAI1_VITVI							GAI1_VITVI	Gibberellinsignalingpathway;Nuclearprotein;Phosphorylation;Repressor;Transcription;Transcriptionregulation;Ublconjugation,DELLA protein GAI1 (Gibberellic acid-insensitive mutant protein 1) (VvGAI1).	3.00E-103	GO_ID:5855	TAIR|gene:2006746 SPTR:Q9LQT8 symbol:AT1G14920.1 [GO:0003700 "transcription factor activity" evidence=ISS;TAS] [GO:0005634 "nucleus" evidence=TAS] [GO:0009740 "gibberellic acid mediated signaling" evidence=TAS] Pfam:PF03514 GO:GO:0005634 InterPro:IPR005202 PROSITE:PS50985 EMBL:AC006917 EMBL:AY058194 EMBL:AY142002 PIR:H86282 SPTR:Q9LQT8	6.00E-101
Ljwgs_033893.1	99.1.4.4766	GO_ID:27410										GO_ID:27410	TAIR|gene:3437414 SPTR:Q9SIZ5 symbol:AT2G40260.1 [GO:0003700 "transcription factor activity" evidence=ISS] [GO:0045449 "regulation of transcription" evidence=TAS] [GO:0003677 "DNA binding" evidence=ISS] InterPro:IPR001005 Pfam:PF00249 HSSP:O49397 InterPro:IPR006447 TIGRFAMs:TIGR01557 EMBL:AC007020 PIR:C84827 SPTR:Q9SIZ5	5.00E-12
Ljwgs_059487.1	99.1.4.3252	GO_ID:30891							NAC29_ARATH	DNA-binding;Nuclearprotein;Transcription;Transcriptionregulation,NAC-domain containing protein 29 (ANAC029) (NAC2) (NAC-LIKE, ACTIVATED BY AP3/PI protein) (NAP).	3.00E-38	GO_ID:30891	TAIR|gene:2122803 SPTR:Q9SV87 symbol:ANAC070 [GO:0003700 "transcription factor activity" evidence=ISS] [GO:0008372 "cellular component unknown" evidence=ND] [GO:0007275 "development" evidence=ISS] InterPro:IPR003441 Pfam:PF02365 HSSP:Q9C932 PROSITE:PS51005 EMBL:AL049488 EMBL:AL161517 EMBL:AY133681 PIR:T04050 SPTR:Q9SV87	2.00E-57
Ljwgs_059487.1	99.1.3.2.2333	NAC29_ARATH							NAC29_ARATH	DNA-binding;Nuclearprotein;Transcription;Transcriptionregulation,NAC-domain containing protein 29 (ANAC029) (NAC2) (NAC-LIKE, ACTIVATED BY AP3/PI protein) (NAP).	3.00E-38	GO_ID:30891	TAIR|gene:2122803 SPTR:Q9SV87 symbol:ANAC070 [GO:0003700 "transcription factor activity" evidence=ISS] [GO:0008372 "cellular component unknown" evidence=ND] [GO:0007275 "development" evidence=ISS] InterPro:IPR003441 Pfam:PF02365 HSSP:Q9C932 PROSITE:PS51005 EMBL:AL049488 EMBL:AL161517 EMBL:AY133681 PIR:T04050 SPTR:Q9SV87	2.00E-57
chr4.CM0165.27.1	99.1.3.2.917	GBF1_ARATH							GBF1_ARATH	Alternativesplicing;DNA-binding;Nuclearprotein;Transcription;Transcriptionregulation,G-box binding factor 1 (AtbZIP41).	3.00E-37	GO_ID:284	TAIR|gene:2115249 SPTR:P42774 symbol:AT4G36730.1 [GO:0003700 "transcription factor activity" evidence=ISS] InterPro:IPR004827 Pfam:PF00170 InterPro:IPR008917 PROSITE:PS50217 PROSITE:PS00036 HSSP:P03069 EMBL:AL161589 EMBL:Z99708 EMBL:X63894 EMBL:X99941 EMBL:AY054574 EMBL:AY064670 EMBL:AF428382 PIR:G85433 PIR:S20883 TRANSFAC:T01078 SPTR:P42774	1.00E-37
chr4.CM0165.27.1	99.1.4.2634	GO_ID:284							GBF1_ARATH	Alternativesplicing;DNA-binding;Nuclearprotein;Transcription;Transcriptionregulation,G-box binding factor 1 (AtbZIP41).	3.00E-37	GO_ID:284	TAIR|gene:2115249 SPTR:P42774 symbol:AT4G36730.1 [GO:0003700 "transcription factor activity" evidence=ISS] InterPro:IPR004827 Pfam:PF00170 InterPro:IPR008917 PROSITE:PS50217 PROSITE:PS00036 HSSP:P03069 EMBL:AL161589 EMBL:Z99708 EMBL:X63894 EMBL:X99941 EMBL:AY054574 EMBL:AY064670 EMBL:AF428382 PIR:G85433 PIR:S20883 TRANSFAC:T01078 SPTR:P42774	1.00E-37
Ljwgs_008146.1	99.1.4.5600	GO_ID:50419							EGL1_ARATH	Activator;DNA-binding;Nuclearprotein;Transcription;Transcriptionregulation,Transcription factor EGL1 (ENHANCER OF GLABRA3) (Basic helix-loop- helix protein 2) (bHLH2) (AtbHLH002) (AtMyc-146).	5.00E-75	GO_ID:50419	TAIR|gene:504952675 SPTR:Q9FN69 symbol:AT5G41315.1 [GO:0003700 "transcription factor activity" evidence=ISS] Pfam:PF00010 InterPro:IPR001092 SMART:SM00353 PROSITE:PS50888 HSSP:P01106 EMBL:AB006707 EMBL:AF246291 SPTR:Q9FN69	2.00E-80
Ljwgs_008146.1	99.1.3.2.2535	EGL1_ARATH							EGL1_ARATH	Activator;DNA-binding;Nuclearprotein;Transcription;Transcriptionregulation,Transcription factor EGL1 (ENHANCER OF GLABRA3) (Basic helix-loop- helix protein 2) (bHLH2) (AtbHLH002) (AtMyc-146).	5.00E-75	GO_ID:50419	TAIR|gene:504952675 SPTR:Q9FN69 symbol:AT5G41315.1 [GO:0003700 "transcription factor activity" evidence=ISS] Pfam:PF00010 InterPro:IPR001092 SMART:SM00353 PROSITE:PS50888 HSSP:P01106 EMBL:AB006707 EMBL:AF246291 SPTR:Q9FN69	2.00E-80
chr5.CM0180.38	99.1.4.3201	GO_ID:50063							ZFP1_WHEAT	DNA-binding;Metal-binding;Nuclearprotein;Repeat;Transcription;Transcriptionregulation;Zinc;Zinc-finger,Zinc-finger protein 1 (WZF1).	7.00E-11	GO_ID:50063	TAIR|gene:2049810 SPTR:Q9SLD4 symbol:AT2G37430.1 [GO:0003700 "transcription factor activity" evidence=ISS] [GO:0045449 "regulation of transcription" evidence=TAS] [GO:0003676 "nucleic acid binding" evidence=ISS] [GO:0008270 "zinc ion binding" evidence=ISS] InterPro:IPR007087 Prosite:PS00028 Pfam:PF00096 SMART:SM00355 PROSITE:PS50157 EMBL:AC005896 PIR:F84792 SPTR:Q9SLD4	6.00E-24
chr5.CM0180.38	99.1.3.2.407	ZFP1_WHEAT							ZFP1_WHEAT	DNA-binding;Metal-binding;Nuclearprotein;Repeat;Transcription;Transcriptionregulation;Zinc;Zinc-finger,Zinc-finger protein 1 (WZF1).	7.00E-11	GO_ID:50063	TAIR|gene:2049810 SPTR:Q9SLD4 symbol:AT2G37430.1 [GO:0003700 "transcription factor activity" evidence=ISS] [GO:0045449 "regulation of transcription" evidence=TAS] [GO:0003676 "nucleic acid binding" evidence=ISS] [GO:0008270 "zinc ion binding" evidence=ISS] InterPro:IPR007087 Prosite:PS00028 Pfam:PF00096 SMART:SM00355 PROSITE:PS50157 EMBL:AC005896 PIR:F84792 SPTR:Q9SLD4	6.00E-24
chr4.CM0128.52	99.1.4.155	GO_ID:27156							NSP1_MEDTR	Nodulation;Nuclearprotein;Transcription;Transcriptionregulation,Nodulation signaling pathway 1 protein.	1.00E-27	GO_ID:27156	TAIR|gene:2083072 SPTR:Q9SN22 symbol:AT3G49950.1 [GO:0003700 "transcription factor activity" evidence=ISS] [GO:0045449 "regulation of transcription" evidence=TAS] Pfam:PF03514 InterPro:IPR005202 PROSITE:PS50985 EMBL:AL132978 EMBL:BT012553 PIR:T45848 SPTR:Q9SN22	9.00E-127
chr4.CM0128.52	99.1.3.2.1439	NSP1_MEDTR							NSP1_MEDTR	Nodulation;Nuclearprotein;Transcription;Transcriptionregulation,Nodulation signaling pathway 1 protein.	1.00E-27	GO_ID:27156	TAIR|gene:2083072 SPTR:Q9SN22 symbol:AT3G49950.1 [GO:0003700 "transcription factor activity" evidence=ISS] [GO:0045449 "regulation of transcription" evidence=TAS] Pfam:PF03514 InterPro:IPR005202 PROSITE:PS50985 EMBL:AL132978 EMBL:BT012553 PIR:T45848 SPTR:Q9SN22	9.00E-127
Ljwgs_034643.2	99.1.4.5583	GO_ID:45832										GO_ID:45832	TAIR|gene:2185318 SPTR:Q8H181 symbol:AT5G28300.1 [GO:0003700 "transcription factor activity" evidence=ISS] [GO:0045449 "regulation of transcription" evidence=TAS] InterPro:IPR001005 PROSITE:PS50090 EMBL:BT000461 EMBL:BT008389 SPTR:Q8H181	2.00E-25
chr6.TM1240.12	99.1.4.6966	GO_ID:8457							GBF4_ARATH	DNA-binding;Nuclearprotein;Transcription;Transcriptionregulation,G-box binding factor 4 (AtbZIP40).	2.00E-17	GO_ID:8457	TAIR|gene:2172506 SPTR:Q9FNB9 symbol:AT5G44080.1 [GO:0003700 "transcription factor activity" evidence=ISS] InterPro:IPR004827 Pfam:PF00170 GO:GO:0005634 SMART:SM00338 PROSITE:PS50217 PROSITE:PS00036 InterPro:IPR011616 EMBL:AB006703 EMBL:AY072075 EMBL:BN000023 EMBL:AY096660 SPTR:Q9FNB9	4.00E-19
chr6.TM1240.12	99.1.3.2.557	GBF4_ARATH							GBF4_ARATH	DNA-binding;Nuclearprotein;Transcription;Transcriptionregulation,G-box binding factor 4 (AtbZIP40).	2.00E-17	GO_ID:8457	TAIR|gene:2172506 SPTR:Q9FNB9 symbol:AT5G44080.1 [GO:0003700 "transcription factor activity" evidence=ISS] InterPro:IPR004827 Pfam:PF00170 GO:GO:0005634 SMART:SM00338 PROSITE:PS50217 PROSITE:PS00036 InterPro:IPR011616 EMBL:AB006703 EMBL:AY072075 EMBL:BN000023 EMBL:AY096660 SPTR:Q9FNB9	4.00E-19
Ljwgs_045519.1	99.1.3.2.38	HBP1C_WHEAT							HBP1C_WHEAT	Activator;Coiledcoil;DNA-binding;Nuclearprotein;Transcription;Transcriptionregulation,Transcription factor HBP-1b(c1) (Fragment).	1.00E-19	GO_ID:28827	TAIR|gene:2169408 SPTR:Q39163 symbol:AT5G06960.1 [GO:0003677 "DNA binding" evidence=ISS] [GO:0003700 "transcription factor activity" evidence=ISS] InterPro:IPR004827 InterPro:IPR008917 SMART:SM00338 PROSITE:PS50217 PROSITE:PS00036 EMBL:AB010697 EMBL:AY058830 EMBL:AY143864 EMBL:X69900 PIR:S48122 TRANSFAC:T02661 GeneFarm:2996 SPTR:Q39163	6.00E-20
Ljwgs_045519.1	99.1.4.8690	GO_ID:28827							HBP1C_WHEAT	Activator;Coiledcoil;DNA-binding;Nuclearprotein;Transcription;Transcriptionregulation,Transcription factor HBP-1b(c1) (Fragment).	1.00E-19	GO_ID:28827	TAIR|gene:2169408 SPTR:Q39163 symbol:AT5G06960.1 [GO:0003677 "DNA binding" evidence=ISS] [GO:0003700 "transcription factor activity" evidence=ISS] InterPro:IPR004827 InterPro:IPR008917 SMART:SM00338 PROSITE:PS50217 PROSITE:PS00036 EMBL:AB010697 EMBL:AY058830 EMBL:AY143864 EMBL:X69900 PIR:S48122 TRANSFAC:T02661 GeneFarm:2996 SPTR:Q39163	6.00E-20
chr4.CM0399.45	99.1.4.4045	GO_ID:36336							OCS1_MAIZE	DNA-binding;Nuclearprotein;Transcription;Transcriptionregulation,Ocs-element binding factor 1 (OCSBF-1).	5.00E-15	GO_ID:36336	TAIR|gene:2139583 SPTR:O65683 symbol:AT4G34590.1 [GO:0003700 "transcription factor activity" evidence=ISS] [GO:0003677 "DNA binding" evidence=ISS] [GO:0006355 "regulation of transcription, DNA-dependent" evidence=ISS] InterPro:IPR004827 Pfam:PF00170 GO:GO:0005634 SMART:SM00338 PROSITE:PS50217 PROSITE:PS00036 InterPro:IPR011616 EMBL:AL161585 EMBL:AL023094 EMBL:AY063979 EMBL:AY096396 PIR:T05279 SPT…	7.00E-30
chr4.CM0399.45	99.1.3.2.234	OCS1_MAIZE							OCS1_MAIZE	DNA-binding;Nuclearprotein;Transcription;Transcriptionregulation,Ocs-element binding factor 1 (OCSBF-1).	5.00E-15	GO_ID:36336	TAIR|gene:2139583 SPTR:O65683 symbol:AT4G34590.1 [GO:0003700 "transcription factor activity" evidence=ISS] [GO:0003677 "DNA binding" evidence=ISS] [GO:0006355 "regulation of transcription, DNA-dependent" evidence=ISS] InterPro:IPR004827 Pfam:PF00170 GO:GO:0005634 SMART:SM00338 PROSITE:PS50217 PROSITE:PS00036 InterPro:IPR011616 EMBL:AL161585 EMBL:AL023094 EMBL:AY063979 EMBL:AY096396 PIR:T05279 SPT…	7.00E-30
chr5.CM0299.10	2.2.4.5.5	RPR2 ribonuclease P subunit RPR2 [COG:COG2023]	ath:At1g25250	F4F7.36; zinc finger (C2H2 type) family protein [EC:3.1.26.5] [KO:K03540]	9.00E-48				TT1_ARATH	Coiledcoil;Metal-binding;Polymorphism;Transcription;Transcriptionregulation;Zinc;Zinc-finger,TRANSPARENT TESTA 1 protein (Zinc finger protein TT1) (TTL1).	2.00E-11	GO_ID:6225	TAIR|gene:2205671 SPTR:Q8H1F5 symbol:AT1G55110.1 [GO:0003700 "transcription factor activity" evidence=ISS] [GO:0045449 "regulation of transcription" evidence=TAS] [GO:0003676 "nucleic acid binding" evidence=ISS] [GO:0008270 "zinc ion binding" evidence=ISS] InterPro:IPR007087 Prosite:PS00028 Pfam:PF00096 SMART:SM00355 PROSITE:PS50157 EMBL:AY150421 SPTR:Q8H1F5	1.00E-80
chr5.CM0052.31	99.1.4.449	GO_ID:22488							GBF4_ARATH	DNA-binding;Nuclearprotein;Transcription;Transcriptionregulation,G-box binding factor 4 (AtbZIP40).	2.00E-33	GO_ID:22488	TAIR|gene:2024223 SPTR:P42777 symbol:AT1G03970.1 [GO:0003700 "transcription factor activity" evidence=ISS] InterPro:IPR004827 Pfam:PF00170 InterPro:IPR008917 SMART:SM00338 PROSITE:PS50217 PROSITE:PS00036 EMBL:AC003027 EMBL:U01823 EMBL:AY087603 PIR:F86170 TRANSFAC:T02673 SPTR:P42777	6.00E-34
chr5.CM0052.31	99.1.3.2.557	GBF4_ARATH							GBF4_ARATH	DNA-binding;Nuclearprotein;Transcription;Transcriptionregulation,G-box binding factor 4 (AtbZIP40).	2.00E-33	GO_ID:22488	TAIR|gene:2024223 SPTR:P42777 symbol:AT1G03970.1 [GO:0003700 "transcription factor activity" evidence=ISS] InterPro:IPR004827 Pfam:PF00170 InterPro:IPR008917 SMART:SM00338 PROSITE:PS50217 PROSITE:PS00036 EMBL:AC003027 EMBL:U01823 EMBL:AY087603 PIR:F86170 TRANSFAC:T02673 SPTR:P42777	6.00E-34
Ljwgs_066816.1	99.1.4.1534	GO_ID:44920							Y4466_ARATH	3D-structure;DNA-binding;Homeobox;Metal-binding;Nuclearprotein;Transcription;Transcriptionregulation;Zinc;Zinc-finger,ZF-HD homeobox protein At4g24660 (AtHB-22).	4.00E-09	GO_ID:44920	TAIR|gene:2019189 SPTR:Q9CA51 symbol:AT1G74660.1 [GO:0000004 "biological process unknown" evidence=ND] [GO:0003700 "transcription factor activity" evidence=ISS] Pfam:PF04770 InterPro:IPR006456 TIGRFAMs:TIGR01566 EMBL:AC011765 PIR:G96775 SPTR:Q9CA51	3.00E-13
Ljwgs_066816.1	99.1.3.2.396	Y4466_ARATH							Y4466_ARATH	3D-structure;DNA-binding;Homeobox;Metal-binding;Nuclearprotein;Transcription;Transcriptionregulation;Zinc;Zinc-finger,ZF-HD homeobox protein At4g24660 (AtHB-22).	4.00E-09	GO_ID:44920	TAIR|gene:2019189 SPTR:Q9CA51 symbol:AT1G74660.1 [GO:0000004 "biological process unknown" evidence=ND] [GO:0003700 "transcription factor activity" evidence=ISS] Pfam:PF04770 InterPro:IPR006456 TIGRFAMs:TIGR01566 EMBL:AC011765 PIR:G96775 SPTR:Q9CA51	3.00E-13
chr1.TM0103.18.2	99.1.3.2.631	JMJ1A_HUMAN							JMJ1A_HUMAN	Metal-binding;Zinc;Zinc-finger,Jumonji domain-containing protein 1A.	1.00E-15	GO_ID:50479	TAIR|gene:2091116 SPTR:Q9SSE9 symbol:AT3G07610.1 [GO:0003700 "transcription factor activity" evidence=ISS] Pfam:PF02373 Interpro:IPR003347 SMART:SM00558 EMBL:AC009176 SPTR:Q9SSE9	8.00E-43
chr1.TM0103.18.2	99.1.4.4510	GO_ID:50479							JMJ1A_HUMAN	Metal-binding;Zinc;Zinc-finger,Jumonji domain-containing protein 1A.	1.00E-15	GO_ID:50479	TAIR|gene:2091116 SPTR:Q9SSE9 symbol:AT3G07610.1 [GO:0003700 "transcription factor activity" evidence=ISS] Pfam:PF02373 Interpro:IPR003347 SMART:SM00558 EMBL:AC009176 SPTR:Q9SSE9	8.00E-43
chr1.CM0375.42	99.1.4.2226	GO_ID:16515							AX22E_PHAAU	Auxinsignalingpathway;Nuclearprotein;Repressor;Transcription;Transcriptionregulation,Auxin-induced protein 22E (Indole-3-acetic acid-induced protein ARG14).	2.00E-84	GO_ID:16515	TAIR|gene:2129899 SPTR:Q38832 symbol:AT4G14550.1 [GO:0003700 "transcription factor activity" evidence=ISS] InterPro:IPR003311 Pfam:PF02309 PROSITE:PS50962 EMBL:Z97336 EMBL:AL161539 EMBL:AF334718 EMBL:U18416 PIR:C85159 PIR:H71407 PIR:S58501 GeneFarm:3165 SPTR:Q38832	5.00E-40
chr1.CM0375.42	99.1.3.2.1808	AX22E_PHAAU							AX22E_PHAAU	Auxinsignalingpathway;Nuclearprotein;Repressor;Transcription;Transcriptionregulation,Auxin-induced protein 22E (Indole-3-acetic acid-induced protein ARG14).	2.00E-84	GO_ID:16515	TAIR|gene:2129899 SPTR:Q38832 symbol:AT4G14550.1 [GO:0003700 "transcription factor activity" evidence=ISS] InterPro:IPR003311 Pfam:PF02309 PROSITE:PS50962 EMBL:Z97336 EMBL:AL161539 EMBL:AF334718 EMBL:U18416 PIR:C85159 PIR:H71407 PIR:S58501 GeneFarm:3165 SPTR:Q38832	5.00E-40
chr1.TM0750.13	99.1.3.2.1620	JMJ1A_MOUSE							JMJ1A_MOUSE	Metal-binding;Zinc;Zinc-finger,Jumonji domain-containing protein 1A.	2.00E-10	GO_ID:50479	TAIR|gene:2091116 SPTR:Q9SSE9 symbol:AT3G07610.1 [GO:0003700 "transcription factor activity" evidence=ISS] Pfam:PF02373 Interpro:IPR003347 SMART:SM00558 EMBL:AC009176 SPTR:Q9SSE9	6.00E-17
chr1.TM0750.13	99.1.4.4510	GO_ID:50479							JMJ1A_MOUSE	Metal-binding;Zinc;Zinc-finger,Jumonji domain-containing protein 1A.	2.00E-10	GO_ID:50479	TAIR|gene:2091116 SPTR:Q9SSE9 symbol:AT3G07610.1 [GO:0003700 "transcription factor activity" evidence=ISS] Pfam:PF02373 Interpro:IPR003347 SMART:SM00558 EMBL:AC009176 SPTR:Q9SSE9	6.00E-17
chr1.CM0123.35.1	99.1.3.2.1030	WRK72_ARATH							WRK72_ARATH	DNA-binding;Nuclearprotein;Transcription;Transcriptionregulation,Probable WRKY transcription factor 72 (WRKY DNA-binding protein 72).	8.00E-61
chr4.CM0170.23	99.1.4.5758	GO_ID:45431							HAT5_ARATH	DNA-binding;Homeobox;Nuclearprotein,Homeobox-leucine zipper protein HAT5 (HD-ZIP protein 5) (HD-ZIP protein ATHB-1).	1.00E-37	GO_ID:45431	TAIR|gene:2084227 SPTR:Q02283 symbol:AT3G01470.1 [GO:0003700 "transcription factor activity" evidence=ISS] [GO:0005634 "nucleus" evidence=ISS] [GO:0006355 "regulation of transcription, DNA-dependent" evidence=ISS] InterPro:IPR001356 InterPro:IPR003106 InterPro:IPR000047 InterPro:IPR012287 Pfam:PF00046 PRINTS:PR00024 ProDom:PD000010 SMART:SM00389 PROSITE:PS00027 PROSITE:PS50071 PRINTS:PR00031 HSSP…	5.00E-38
chr4.CM0170.23	99.1.3.2.354	HAT5_ARATH							HAT5_ARATH	DNA-binding;Homeobox;Nuclearprotein,Homeobox-leucine zipper protein HAT5 (HD-ZIP protein 5) (HD-ZIP protein ATHB-1).	1.00E-37	GO_ID:45431	TAIR|gene:2084227 SPTR:Q02283 symbol:AT3G01470.1 [GO:0003700 "transcription factor activity" evidence=ISS] [GO:0005634 "nucleus" evidence=ISS] [GO:0006355 "regulation of transcription, DNA-dependent" evidence=ISS] InterPro:IPR001356 InterPro:IPR003106 InterPro:IPR000047 InterPro:IPR012287 Pfam:PF00046 PRINTS:PR00024 ProDom:PD000010 SMART:SM00389 PROSITE:PS00027 PROSITE:PS50071 PRINTS:PR00031 HSSP…	5.00E-38
chr2.CM0058.4	99.1.3.2.1763	WRK33_ARATH							WRK33_ARATH	DNA-binding;Nuclearprotein;Repeat;Transcription;Transcriptionregulation,Probable WRKY transcription factor 33 (WRKY DNA-binding protein 33).	3.00E-99
chr1.CM0163.17.1	3.2.2.117	MEF2C MADS box transcription enhancer factor 2, polypeptide C (myocyte enhancer factor 2C)	hsa:4208	MEF2C; MADS box transcription enhancer factor 2, polypeptide C (myocyte enhancer factor 2C) [KO:K04454]	1.00E-14				AP1_ARATH	Activator;Coiledcoil;Developmentalprotein;Differentiation;DNA-binding;Flowering;Nuclearprotein;Polymorphism;Transcription;Transcriptionregulation,Floral homeotic protein APETALA1 (Agamous-like MADS box protein AGL7).	5.00E-55	GO_ID:48410	TAIR|gene:2033272 SPTR:P35631 symbol:AT1G69120.1 [GO:0003700 "transcription factor activity" evidence=ISS] [GO:0003677 "DNA binding" evidence=ISS] InterPro:IPR002100 Pfam:PF00319 InterPro:IPR002487 PRINTS:PR00404 PROSITE:PS00350 PROSITE:PS50066 HSSP:Q02078 Pfam:PF01486 EMBL:AC008262 EMBL:Z16421 EMBL:BT004113 EMBL:BT004951 EMBL:AY087956 EMBL:AF466771 EMBL:AF466772 EMBL:AF466773 EMBL:AF466774 EMBL:…	2.00E-55
chr3.CM0155.8	99.1.4.7351	GO_ID:7717										GO_ID:7717	TAIR|gene:2026026 SPTR:Q9C682 symbol:AT1G51070.1 [GO:0003700 "transcription factor activity" evidence=ISS] [GO:0045449 "regulation of transcription" evidence=TAS] [GO:0003677 "DNA binding" evidence=ISS] Pfam:PF00010 InterPro:IPR001092 SMART:SM00353 PROSITE:PS50888 HSSP:P36956 EMBL:AC079828 EMBL:AY085619 EMBL:AF488632 EMBL:BT006273 EMBL:BT002433 PIR:H96547 SPTR:Q9C682	9.00E-44
Ljwgs_020116.2	99.1.4.6440	GO_ID:22054							GAI1_VITVI	Gibberellinsignalingpathway;Nuclearprotein;Phosphorylation;Repressor;Transcription;Transcriptionregulation;Ublconjugation,DELLA protein GAI1 (Gibberellic acid-insensitive mutant protein 1) (VvGAI1).	2.00E-49	GO_ID:22054	TAIR|gene:2015242 SPTR:Q9CAN3 symbol:AT1G63100.1 [GO:0003700 "transcription factor activity" evidence=ISS] [GO:0045449 "regulation of transcription" evidence=TAS] Pfam:PF03514 InterPro:IPR005202 PROSITE:PS50985 EMBL:AC010795 PIR:D96656 SPTR:Q9CAN3	2.00E-129
Ljwgs_020116.2	99.1.3.2.1997	GAI1_VITVI							GAI1_VITVI	Gibberellinsignalingpathway;Nuclearprotein;Phosphorylation;Repressor;Transcription;Transcriptionregulation;Ublconjugation,DELLA protein GAI1 (Gibberellic acid-insensitive mutant protein 1) (VvGAI1).	2.00E-49	GO_ID:22054	TAIR|gene:2015242 SPTR:Q9CAN3 symbol:AT1G63100.1 [GO:0003700 "transcription factor activity" evidence=ISS] [GO:0045449 "regulation of transcription" evidence=TAS] Pfam:PF03514 InterPro:IPR005202 PROSITE:PS50985 EMBL:AC010795 PIR:D96656 SPTR:Q9CAN3	2.00E-129
chr1.TM0812.9	99.1.4.1809	GO_ID:47161							HAT14_ARATH	DNA-binding;Homeobox;Nuclearprotein,Homeobox-leucine zipper protein HAT14 (HD-ZIP protein 14).	2.00E-55	GO_ID:47161	TAIR|gene:3437061 SPTR:P46603 symbol:AT2G22800.1 [GO:0003700 "transcription factor activity" evidence=ISS] [GO:0003677 "DNA binding" evidence=ISS] [GO:0005634 "nucleus" evidence=ISS] [GO:0006355 "regulation of transcription, DNA-dependent" evidence=ISS] InterPro:IPR001356 InterPro:IPR003106 InterPro:IPR012287 Pfam:PF00046 PRINTS:PR00024 ProDom:PD000010 SMART:SM00389 PROSITE:PS00027 PROSITE:PS5007…	1.00E-44
chr1.TM0812.9	99.1.3.2.278	HAT14_ARATH							HAT14_ARATH	DNA-binding;Homeobox;Nuclearprotein,Homeobox-leucine zipper protein HAT14 (HD-ZIP protein 14).	2.00E-55	GO_ID:47161	TAIR|gene:3437061 SPTR:P46603 symbol:AT2G22800.1 [GO:0003700 "transcription factor activity" evidence=ISS] [GO:0003677 "DNA binding" evidence=ISS] [GO:0005634 "nucleus" evidence=ISS] [GO:0006355 "regulation of transcription, DNA-dependent" evidence=ISS] InterPro:IPR001356 InterPro:IPR003106 InterPro:IPR012287 Pfam:PF00046 PRINTS:PR00024 ProDom:PD000010 SMART:SM00389 PROSITE:PS00027 PROSITE:PS5007…	1.00E-44
chr5.CM0019.54.4	2.2.4.5.5	RPR2 ribonuclease P subunit RPR2 [COG:COG2023]	ath:At1g25250	F4F7.36; zinc finger (C2H2 type) family protein [EC:3.1.26.5] [KO:K03540]	1.00E-56				TT1_ARATH	Coiledcoil;Metal-binding;Polymorphism;Transcription;Transcriptionregulation;Zinc;Zinc-finger,TRANSPARENT TESTA 1 protein (Zinc finger protein TT1) (TTL1).	5.00E-16	GO_ID:6225	TAIR|gene:2205671 SPTR:Q8H1F5 symbol:AT1G55110.1 [GO:0003700 "transcription factor activity" evidence=ISS] [GO:0045449 "regulation of transcription" evidence=TAS] [GO:0003676 "nucleic acid binding" evidence=ISS] [GO:0008270 "zinc ion binding" evidence=ISS] InterPro:IPR007087 Prosite:PS00028 Pfam:PF00096 SMART:SM00355 PROSITE:PS50157 EMBL:AY150421 SPTR:Q8H1F5	2.00E-95
Ljwgs_059025.1	99.1.4.5417	GO_ID:49323										GO_ID:49323	TAIR|gene:3441731 SPTR:Q9FH37 symbol:AT5G54680.1 [GO:0003700 "transcription factor activity" evidence=ISS] [GO:0045449 "regulation of transcription" evidence=TAS] [GO:0003677 "DNA binding" evidence=ISS] Pfam:PF00010 InterPro:IPR001092 SMART:SM00353 PROSITE:PS50888 HSSP:P36956 EMBL:AB022214 EMBL:AY054585 EMBL:AF488629 EMBL:BT002189 SPTR:Q9FH37	8.00E-53
chr5.CM0359.20	3.2.1.2.14	HD.OT.R two-component system, unclassified family, response regulator	spo:SPAC8C9.14	putative heat shock transcription factor [KO:K02485]	3.00E-18				HSF8_LYCPE	Activator;DNA-binding;Heatshock;Multigenefamily;Nuclearprotein;Phosphorylation;Transcription;Transcriptionregulation,Heat shock factor protein HSF8 (Heat shock transcription factor 8) (HSTF 8) (Heat stress transcription factor).	7.00E-58	GO_ID:16432	TAIR|gene:3434152 SPTR:Q9LQM7 symbol:AT1G32330.1 [GO:0003700 "transcription factor activity" evidence=ISS] [GO:0003677 "DNA binding" evidence=ISS] InterPro:IPR000232 InterPro:IPR002341 Pfam:PF00447 GO:GO:0005634 InterPro:IPR011991 PRINTS:PR00056 ProDom:PD001788 SMART:SM00415 PROSITE:PS00434 HSSP:P22121 EMBL:AC084110 EMBL:AC007767 PIR:H86447 SPTR:Q9LQM7	3.00E-59
Ljwgs_043732.1	99.1.3.2.1364	AP2_ARATH							AP2_ARATH	Activator;Developmentalprotein;Differentiation;DNA-binding;Flowering;Nuclearprotein;Repeat;Transcription;Transcriptionregulation,Floral homeotic protein APETALA2.	3.00E-58	GO_ID:29651	TAIR|gene:2115149 SPTR:P47927 symbol:AT4G36920.1 [GO:0003700 "transcription factor activity" evidence=ISS;TAS] [GO:0005634 "nucleus" evidence=TAS] [GO:0006355 "regulation of transcription, DNA-dependent" evidence=TAS] [GO:0019953 "sexual reproduction" evidence=TAS] [GO:0030154 "cell differentiation" evidence=TAS] InterPro:IPR001471 Pfam:PF00847 PRINTS:PR00367 ProDom:PD001423 SMART:SM00380 PROSITE…	1.00E-58
Ljwgs_043732.1	99.1.4.5454	GO_ID:29651							AP2_ARATH	Activator;Developmentalprotein;Differentiation;DNA-binding;Flowering;Nuclearprotein;Repeat;Transcription;Transcriptionregulation,Floral homeotic protein APETALA2.	3.00E-58	GO_ID:29651	TAIR|gene:2115149 SPTR:P47927 symbol:AT4G36920.1 [GO:0003700 "transcription factor activity" evidence=ISS;TAS] [GO:0005634 "nucleus" evidence=TAS] [GO:0006355 "regulation of transcription, DNA-dependent" evidence=TAS] [GO:0019953 "sexual reproduction" evidence=TAS] [GO:0030154 "cell differentiation" evidence=TAS] InterPro:IPR001471 Pfam:PF00847 PRINTS:PR00367 ProDom:PD001423 SMART:SM00380 PROSITE…	1.00E-58
chr1.CM0315.43	99.1.3.2.1030	WRK72_ARATH							WRK72_ARATH	DNA-binding;Nuclearprotein;Transcription;Transcriptionregulation,Probable WRKY transcription factor 72 (WRKY DNA-binding protein 72).	1.00E-79
chr3.CM0282.57	99.1.4.32	GO_ID:48490										GO_ID:48490	TAIR|gene:2086349 SPTR:Q8LPR5 symbol:AT3G15030.1 [GO:0003700 "transcription factor activity" evidence=ISS] [GO:0008372 "cellular component unknown" evidence=ND] [GO:0045449 "regulation of transcription" evidence=TAS] Pfam:PF03634 InterPro:IPR005333 EMBL:AY094444 EMBL:AY149957 SPTR:Q8LPR5	1.00E-72
chr1.TM0356.18.1	99.1.4.2161	GO_ID:29579							COL15_ARATH	Coiledcoil;Metal-binding;Multigenefamily;Nuclearprotein;Repeat;Zinc;Zinc-finger,Zinc finger protein CONSTANS-LIKE 15.	4.00E-18	GO_ID:29579	TAIR|gene:2051103 SPTR:O22800 symbol:AT2G33500.1 [GO:0003700 "transcription factor activity" evidence=ISS] [GO:0045449 "regulation of transcription" evidence=TAS] [GO:0008270 "zinc ion binding" evidence=ISS] InterPro:IPR000315 InterPro:IPR002926 Pfam:PF00643 SMART:SM00336 PROSITE:PS50119 EMBL:AC002332 ProDom:PD007661 InterPro:IPR010402 PROSITE:PS51017 EMBL:AY128321 EMBL:BT002067 EMBL:BT006572 PIR…	1.00E-17
chr1.TM0356.18.1	99.1.3.2.2918	COL15_ARATH							COL15_ARATH	Coiledcoil;Metal-binding;Multigenefamily;Nuclearprotein;Repeat;Zinc;Zinc-finger,Zinc finger protein CONSTANS-LIKE 15.	4.00E-18	GO_ID:29579	TAIR|gene:2051103 SPTR:O22800 symbol:AT2G33500.1 [GO:0003700 "transcription factor activity" evidence=ISS] [GO:0045449 "regulation of transcription" evidence=TAS] [GO:0008270 "zinc ion binding" evidence=ISS] InterPro:IPR000315 InterPro:IPR002926 Pfam:PF00643 SMART:SM00336 PROSITE:PS50119 EMBL:AC002332 ProDom:PD007661 InterPro:IPR010402 PROSITE:PS51017 EMBL:AY128321 EMBL:BT002067 EMBL:BT006572 PIR…	1.00E-17
chr5.CM0089.74.1	99.1.4.8660	GO_ID:21712							MYBF_ARATH	Activator;DNA-binding;Nuclearprotein;Transcription;Transcriptionregulation,Putative Myb family transcription factor At1g14600.	2.00E-15	GO_ID:21712	TAIR|gene:2163851 SPTR:Q9FJV5 symbol:AT5G42630.1 [GO:0003700 "transcription factor activity" evidence=ISS] [GO:0045449 "regulation of transcription" evidence=TAS] [GO:0003677 "DNA binding" evidence=ISS] EMBL:AB013391 EMBL:AY048691 HSSP:O49397 InterPro:IPR001005 InterPro:IPR006447 Pfam:PF00249 TIGRFAMs:TIGR01557 SPTR:Q9FJV5	6.00E-31
chr5.CM0089.74.1	99.1.3.2.1953	MYBF_ARATH							MYBF_ARATH	Activator;DNA-binding;Nuclearprotein;Transcription;Transcriptionregulation,Putative Myb family transcription factor At1g14600.	2.00E-15	GO_ID:21712	TAIR|gene:2163851 SPTR:Q9FJV5 symbol:AT5G42630.1 [GO:0003700 "transcription factor activity" evidence=ISS] [GO:0045449 "regulation of transcription" evidence=TAS] [GO:0003677 "DNA binding" evidence=ISS] EMBL:AB013391 EMBL:AY048691 HSSP:O49397 InterPro:IPR001005 InterPro:IPR006447 Pfam:PF00249 TIGRFAMs:TIGR01557 SPTR:Q9FJV5	6.00E-31
Ljwgs_045015.1	99.1.4.155	GO_ID:27156							CIGR2_ORYSA	Nuclearprotein;Transcription;Transcriptionregulation,Chitin-inducible gibberellin-responsive protein 2.	6.00E-13	GO_ID:27156	TAIR|gene:2083072 SPTR:Q9SN22 symbol:AT3G49950.1 [GO:0003700 "transcription factor activity" evidence=ISS] [GO:0045449 "regulation of transcription" evidence=TAS] Pfam:PF03514 InterPro:IPR005202 PROSITE:PS50985 EMBL:AL132978 EMBL:BT012553 PIR:T45848 SPTR:Q9SN22	1.00E-35
Ljwgs_045015.1	99.1.3.2.391	CIGR2_ORYSA							CIGR2_ORYSA	Nuclearprotein;Transcription;Transcriptionregulation,Chitin-inducible gibberellin-responsive protein 2.	6.00E-13	GO_ID:27156	TAIR|gene:2083072 SPTR:Q9SN22 symbol:AT3G49950.1 [GO:0003700 "transcription factor activity" evidence=ISS] [GO:0045449 "regulation of transcription" evidence=TAS] Pfam:PF03514 InterPro:IPR005202 PROSITE:PS50985 EMBL:AL132978 EMBL:BT012553 PIR:T45848 SPTR:Q9SN22	1.00E-35
Ljwgs_031181.1	2.1.2.11	TFIID10 transcription initiation factor TFIID subunit D10	ath:At1g17440	F1L3.13; transcription initiation factor IID (TFIID) subunit A family protein [KO:K03126]	3.00E-11							GO_ID:10593	TAIR|gene:3688381 SPTR:Q940A7 symbol:AT1G17440.1 [GO:0005669 "transcription factor TFIID complex" evidence=ISS] [GO:0006352 "transcription initiation" evidence=ISS] [GO:0016986 "transcription initiation factor activity" evidence=ISS] InterPro:IPR007124 Pfam:PF03847 Interpro:IPR003228 GO:GO:0005634 ProDom:PD012998 HSSP:Q16514 EMBL:AY056144 EMBL:AY091423 EMBL:AY463614 SPTR:Q940A7	6.00E-12
Ljwgs_005424.1	99.1.3.2.1364	AP2_ARATH							AP2_ARATH	Activator;Developmentalprotein;Differentiation;DNA-binding;Flowering;Nuclearprotein;Repeat;Transcription;Transcriptionregulation,Floral homeotic protein APETALA2.	1.00E-102	GO_ID:29651	TAIR|gene:2115149 SPTR:P47927 symbol:AT4G36920.1 [GO:0003700 "transcription factor activity" evidence=ISS;TAS] [GO:0005634 "nucleus" evidence=TAS] [GO:0006355 "regulation of transcription, DNA-dependent" evidence=TAS] [GO:0019953 "sexual reproduction" evidence=TAS] [GO:0030154 "cell differentiation" evidence=TAS] InterPro:IPR001471 Pfam:PF00847 PRINTS:PR00367 ProDom:PD001423 SMART:SM00380 PROSITE…	5.00E-103
Ljwgs_005424.1	99.1.4.5454	GO_ID:29651							AP2_ARATH	Activator;Developmentalprotein;Differentiation;DNA-binding;Flowering;Nuclearprotein;Repeat;Transcription;Transcriptionregulation,Floral homeotic protein APETALA2.	1.00E-102	GO_ID:29651	TAIR|gene:2115149 SPTR:P47927 symbol:AT4G36920.1 [GO:0003700 "transcription factor activity" evidence=ISS;TAS] [GO:0005634 "nucleus" evidence=TAS] [GO:0006355 "regulation of transcription, DNA-dependent" evidence=TAS] [GO:0019953 "sexual reproduction" evidence=TAS] [GO:0030154 "cell differentiation" evidence=TAS] InterPro:IPR001471 Pfam:PF00847 PRINTS:PR00367 ProDom:PD001423 SMART:SM00380 PROSITE…	5.00E-103
chr1.CM0147.70.1	99.1.4.1649	GO_ID:3155										GO_ID:3155	TAIR|gene:2039579 SPTR:Q9XIN0 symbol:AT2G27230.1 [GO:0003700 "transcription factor activity" evidence=ISS] [GO:0045449 "regulation of transcription" evidence=TAS] InterPro:IPR001092 SMART:SM00353 PROSITE:PS50888 EMBL:AC006233 EMBL:AJ576043 PIR:D84670 SPTR:Q9XIN0	3.00E-13
Ljwgs_023691.1	99.1.3.2.269	MYB38_MAIZE							MYB38_MAIZE	DNA-binding;Nuclearprotein;Repeat;Transcription;Transcriptionregulation,Myb-related protein Zm38.	1.00E-53	GO_ID:44868	TAIR|gene:2092819 SPTR:Q38850 symbol:AT3G13540.1 [GO:0003677 "DNA binding" evidence=ISS;TAS] [GO:0006355 "regulation of transcription, DNA-dependent" evidence=ISS] [GO:0003700 "transcription factor activity" evidence=ISS] InterPro:IPR001005 Pfam:PF00249 InterPro:IPR012287 GO:GO:0005634 PROSITE:PS50090 SMART:SM00717 HSSP:P06876 PROSITE:PS00037 PROSITE:PS00334 EMBL:AP000603 EMBL:U26935 EMBL:AY51958…	6.00E-56
Ljwgs_023691.1	99.1.4.735	GO_ID:44868							MYB38_MAIZE	DNA-binding;Nuclearprotein;Repeat;Transcription;Transcriptionregulation,Myb-related protein Zm38.	1.00E-53	GO_ID:44868	TAIR|gene:2092819 SPTR:Q38850 symbol:AT3G13540.1 [GO:0003677 "DNA binding" evidence=ISS;TAS] [GO:0006355 "regulation of transcription, DNA-dependent" evidence=ISS] [GO:0003700 "transcription factor activity" evidence=ISS] InterPro:IPR001005 Pfam:PF00249 InterPro:IPR012287 GO:GO:0005634 PROSITE:PS50090 SMART:SM00717 HSSP:P06876 PROSITE:PS00037 PROSITE:PS00334 EMBL:AP000603 EMBL:U26935 EMBL:AY51958…	6.00E-56
Ljwgs_070606.1	99.1.4.7723	GO_ID:51522										GO_ID:51522	TAIR|gene:3701752 SPTR:Q8RWL0 symbol:AT3G01330.1 [GO:0003700 "transcription factor activity" evidence=ISS] InterPro:IPR003316 Pfam:PF02319 HSSP:Q16254 InterPro:IPR011991 EMBL:AY093024 EMBL:AB074532 EMBL:BT000412 SPTR:Q8RWL0	8.00E-13
chr3.CM0724.4	99.1.3.2.1276	NFYA3_ARATH							NFYA3_ARATH	Activator;DNA-binding;Nuclearprotein;Transcription;Transcriptionregulation,Nuclear transcription factor Y subunit A-3 (AtNF-YA-3) (Transcriptional activator HAP2C).	1.00E-48	GO_ID:35540	TAIR|gene:3690203 SPTR:Q9SSP3 symbol:AT1G72830.1 [GO:0003700 "transcription factor activity" evidence=ISS] [GO:0006355 "regulation of transcription, DNA-dependent" evidence=ISS] [GO:0016602 "CCAAT-binding factor complex" evidence=ISS] InterPro:IPR001289 Pfam:PF02045 GO:GO:0005634 PRINTS:PR00616 ProDom:PD003860 SMART:SM00521 EMBL:AC008017 EMBL:BT008825 EMBL:AY140028 PIR:C96753 TRANSFAC:T05202 SPTR…	5.00E-49
chr3.CM0724.4	99.1.4.3973	GO_ID:35540							NFYA3_ARATH	Activator;DNA-binding;Nuclearprotein;Transcription;Transcriptionregulation,Nuclear transcription factor Y subunit A-3 (AtNF-YA-3) (Transcriptional activator HAP2C).	1.00E-48	GO_ID:35540	TAIR|gene:3690203 SPTR:Q9SSP3 symbol:AT1G72830.1 [GO:0003700 "transcription factor activity" evidence=ISS] [GO:0006355 "regulation of transcription, DNA-dependent" evidence=ISS] [GO:0016602 "CCAAT-binding factor complex" evidence=ISS] InterPro:IPR001289 Pfam:PF02045 GO:GO:0005634 PRINTS:PR00616 ProDom:PD003860 SMART:SM00521 EMBL:AC008017 EMBL:BT008825 EMBL:AY140028 PIR:C96753 TRANSFAC:T05202 SPTR…	5.00E-49
TM0990.13	99.1.3.2.2635	WRK35_ARATH							WRK35_ARATH	Alternativesplicing;DNA-binding;Nuclearprotein;Transcription;Transcriptionregulation,Probable WRKY transcription factor 35 (WRKY DNA-binding protein 35).	5.00E-30
chr3.TM0416.5	99.1.4.2054	GO_ID:27994							CEBPZ_MOUSE	Activator;Alternativesplicing;Nuclearprotein;Transcription;Transcriptionregulation,CCAAT/enhancer binding protein zeta (CCAAT-box-binding transcription factor) (CCAAT-binding factor) (CBF).	6.00E-98	GO_ID:27994	TAIR|gene:2193971 SPTR:Q9C9E2 symbol:AT1G72440.1 [GO:0000004 "biological process unknown" evidence=ND] InterPro:IPR005612 Pfam:PF03914 EMBL:AC016529 PIR:E96748 SPTR:Q9C9E2	0
chr3.TM0416.5	99.1.3.2.3351	CEBPZ_MOUSE							CEBPZ_MOUSE	Activator;Alternativesplicing;Nuclearprotein;Transcription;Transcriptionregulation,CCAAT/enhancer binding protein zeta (CCAAT-box-binding transcription factor) (CCAAT-binding factor) (CBF).	6.00E-98	GO_ID:27994	TAIR|gene:2193971 SPTR:Q9C9E2 symbol:AT1G72440.1 [GO:0000004 "biological process unknown" evidence=ND] InterPro:IPR005612 Pfam:PF03914 EMBL:AC016529 PIR:E96748 SPTR:Q9C9E2	0
chr5.CM0052.19	99.1.3.2.1662	AP23_ARATH							AP23_ARATH	Cadmium;DNA-binding;Nuclearprotein;Transcription;Transcriptionregulation,AP2 domain transcription factor RAP2.3 (Related to AP2 protein 3) (Cadmium-induced protein AS30).	3.00E-10	GO_ID:484	TAIR|gene:2170100 SPTR:Q9FGA3 symbol:AT5G50080.1 [GO:0003700 "transcription factor activity" evidence=ISS] [GO:0003677 "DNA binding" evidence=ISS] [GO:0005634 "nucleus" evidence=IC] [GO:0006355 "regulation of transcription, DNA-dependent" evidence=ISS] InterPro:IPR001471 Pfam:PF00847 GO:GO:0005634 HSSP:O80337 PRINTS:PR00367 ProDom:PD001423 SMART:SM00380 EMBL:AB026650 SMR:Q9FGA3 SPTR:Q9FGA3	1.00E-17
chr5.CM0052.19	99.1.4.7540	GO_ID:484							AP23_ARATH	Cadmium;DNA-binding;Nuclearprotein;Transcription;Transcriptionregulation,AP2 domain transcription factor RAP2.3 (Related to AP2 protein 3) (Cadmium-induced protein AS30).	3.00E-10	GO_ID:484	TAIR|gene:2170100 SPTR:Q9FGA3 symbol:AT5G50080.1 [GO:0003700 "transcription factor activity" evidence=ISS] [GO:0003677 "DNA binding" evidence=ISS] [GO:0005634 "nucleus" evidence=IC] [GO:0006355 "regulation of transcription, DNA-dependent" evidence=ISS] InterPro:IPR001471 Pfam:PF00847 GO:GO:0005634 HSSP:O80337 PRINTS:PR00367 ProDom:PD001423 SMART:SM00380 EMBL:AB026650 SMR:Q9FGA3 SPTR:Q9FGA3	1.00E-17
TM0644.14	99.1.4.7212	GO_ID:17081							GAT27_ARATH	Activator;Alternativesplicing;DNA-binding;Metal-binding;Nuclearprotein;Transcription;Transcriptionregulation;Zinc;Zinc-finger,GATA transcription factor 27 (ZIM-like 1 protein).	8.00E-54	GO_ID:17081	TAIR|gene:3701491 SPTR:Q8GXL7 symbol:AT3G21175.1 [GO:0003700 "transcription factor activity" evidence=ISS] InterPro:IPR000679 Pfam:PF00320 PROSITE:PS00344 PROSITE:PS50114 HSSP:P17429 Pfam:PF06203 PROSITE:PS51017 Pfam:PF06200 EMBL:AB023045 EMBL:AB119060 EMBL:AY042817 EMBL:AY064628 EMBL:AY085109 EMBL:AK118169 GeneFarm:3917 SPTR:Q8GXL7	3.00E-54
TM0644.14	99.1.3.2.3174	GAT27_ARATH							GAT27_ARATH	Activator;Alternativesplicing;DNA-binding;Metal-binding;Nuclearprotein;Transcription;Transcriptionregulation;Zinc;Zinc-finger,GATA transcription factor 27 (ZIM-like 1 protein).	8.00E-54	GO_ID:17081	TAIR|gene:3701491 SPTR:Q8GXL7 symbol:AT3G21175.1 [GO:0003700 "transcription factor activity" evidence=ISS] InterPro:IPR000679 Pfam:PF00320 PROSITE:PS00344 PROSITE:PS50114 HSSP:P17429 Pfam:PF06203 PROSITE:PS51017 Pfam:PF06200 EMBL:AB023045 EMBL:AB119060 EMBL:AY042817 EMBL:AY064628 EMBL:AY085109 EMBL:AK118169 GeneFarm:3917 SPTR:Q8GXL7	3.00E-54
TM0685.12	99.1.4.462	GO_ID:1698							NAC2_ARATH	DNA-binding;Nuclearprotein;Transcription;Transcriptionregulation,NAC-domain containing protein 2 (ANAC002).	9.00E-113	GO_ID:1698	TAIR|gene:2204684 SPTR:Q9CAR0 symbol:ANAC032 [GO:0003700 "transcription factor activity" evidence=ISS] [GO:0008372 "cellular component unknown" evidence=ND] [GO:0007275 "development" evidence=ISS] InterPro:IPR003441 Pfam:PF02365 HSSP:Q9C932 PROSITE:PS51005 EMBL:AC010704 EMBL:AK118985 EMBL:BT008538 PIR:G96803 SPTR:Q9CAR0	5.00E-88
TM0685.12	99.1.3.2.1995	NAC2_ARATH							NAC2_ARATH	DNA-binding;Nuclearprotein;Transcription;Transcriptionregulation,NAC-domain containing protein 2 (ANAC002).	9.00E-113	GO_ID:1698	TAIR|gene:2204684 SPTR:Q9CAR0 symbol:ANAC032 [GO:0003700 "transcription factor activity" evidence=ISS] [GO:0008372 "cellular component unknown" evidence=ND] [GO:0007275 "development" evidence=ISS] InterPro:IPR003441 Pfam:PF02365 HSSP:Q9C932 PROSITE:PS51005 EMBL:AC010704 EMBL:AK118985 EMBL:BT008538 PIR:G96803 SPTR:Q9CAR0	5.00E-88
Ljwgs_028246.1	2.4.3.74	HEPA ATP-dependent helicase HepA [COG:COG0553]	cal:orf19.4502	MOT1; transcriptional accessory protein [EC:3.6.1.3] [KO:K01509]	5.00E-56	YPL082c	COG0553	7.00E-56	BTAF1_HUMAN	ATP-binding;Directproteinsequencing;DNA-binding;Helicase;Hydrolase;Nuclearprotein;Nucleotide-binding;Phosphorylation;Repeat,TATA-binding-protein-associated factor 172 (TBP-associated factor 172) (TAF-172) (TAF(II)170) (B-TFIID transcription factor-associated 170 kDa subunit).	2.00E-57	GO_ID:27321	TAIR|gene:2080309 SPTR:Q9M378 symbol:AT3G54280.1 [GO:0003677 "DNA binding" evidence=ISS] [GO:0004386 "helicase activity" evidence=ISS] [GO:0005524 "ATP binding" evidence=ISS] InterPro:IPR000330 InterPro:IPR001650 Pfam:PF00176 Pfam:PF00271 InterPro:IPR000357 InterPro:IPR011545 InterPro:IPR011989 SMART:SM00487 SMART:SM00490 Pfam:PF02985 EMBL:AL132957 PIR:T47587 SPTR:Q9M378	8.00E-76
Ljwgs_028246.1	1.4.1.60	E3.6.1.3 adenosinetriphosphatase [EC:3.6.1.3] [GO:0004003 0004004 0008026 0008094 0008186]	cal:orf19.4502	MOT1; transcriptional accessory protein [EC:3.6.1.3] [KO:K01509]	5.00E-56	YPL082c	COG0553	7.00E-56	BTAF1_HUMAN	ATP-binding;Directproteinsequencing;DNA-binding;Helicase;Hydrolase;Nuclearprotein;Nucleotide-binding;Phosphorylation;Repeat,TATA-binding-protein-associated factor 172 (TBP-associated factor 172) (TAF-172) (TAF(II)170) (B-TFIID transcription factor-associated 170 kDa subunit).	2.00E-57	GO_ID:27321	TAIR|gene:2080309 SPTR:Q9M378 symbol:AT3G54280.1 [GO:0003677 "DNA binding" evidence=ISS] [GO:0004386 "helicase activity" evidence=ISS] [GO:0005524 "ATP binding" evidence=ISS] InterPro:IPR000330 InterPro:IPR001650 Pfam:PF00176 Pfam:PF00271 InterPro:IPR000357 InterPro:IPR011545 InterPro:IPR011989 SMART:SM00487 SMART:SM00490 Pfam:PF02985 EMBL:AL132957 PIR:T47587 SPTR:Q9M378	8.00E-76
chr4.TM0555.4.2	99.1.4.136	GO_ID:31690							ARFF_ARATH	Activator;Auxinsignalingpathway;DNA-binding;Multigenefamily;Nuclearprotein;Transcription;Transcriptionregulation,Auxin response factor 6.	2.00E-12	GO_ID:31690	TAIR|gene:2204236 SPTR:Q9ZTX8 symbol:AT1G30330.1 [GO:0003700 "transcription factor activity" evidence=ISS] [GO:0006355 "regulation of transcription, DNA-dependent" evidence=ISS] InterPro:IPR003340 InterPro:IPR010525 Pfam:PF02362 PROSITE:PS50863 PROSITE:PS50962 Pfam:PF06507 EMBL:AC025295 EMBL:AF013467 PIR:F86427 TRANSFAC:T04528 GeneFarm:3369 SPTR:Q9ZTX8	5.00E-13
chr4.TM0555.4.2	99.1.3.2.534	ARFF_ARATH							ARFF_ARATH	Activator;Auxinsignalingpathway;DNA-binding;Multigenefamily;Nuclearprotein;Transcription;Transcriptionregulation,Auxin response factor 6.	2.00E-12	GO_ID:31690	TAIR|gene:2204236 SPTR:Q9ZTX8 symbol:AT1G30330.1 [GO:0003700 "transcription factor activity" evidence=ISS] [GO:0006355 "regulation of transcription, DNA-dependent" evidence=ISS] InterPro:IPR003340 InterPro:IPR010525 Pfam:PF02362 PROSITE:PS50863 PROSITE:PS50962 Pfam:PF06507 EMBL:AC025295 EMBL:AF013467 PIR:F86427 TRANSFAC:T04528 GeneFarm:3369 SPTR:Q9ZTX8	5.00E-13
chr3.CM0111.13	99.1.4.6368	GO_ID:30049							ARFD_ARATH	Auxinsignalingpathway;DNA-binding;Multigenefamily;Nuclearprotein;Transcription;Transcriptionregulation,Auxin response factor 4.	0	GO_ID:30049	TAIR|gene:2057608 SPTR:O23661 symbol:AT2G33860.1 [GO:0006355 "regulation of transcription, DNA-dependent" evidence=TAS] [GO:0003700 "transcription factor activity" evidence=ISS] InterPro:IPR003340 InterPro:IPR010525 Pfam:PF02362 PROSITE:PS50863 Pfam:PF06507 EMBL:U78721 EMBL:U89296 EMBL:AF007788 EMBL:AF336917 EMBL:AF360313 EMBL:AY056365 PIR:E84750 PIR:T03278 TRANSFAC:T04517 GeneFarm:3366 SPTR:O236…	6.00E-122
chr3.CM0111.13	99.1.3.2.1434	ARFD_ARATH							ARFD_ARATH	Auxinsignalingpathway;DNA-binding;Multigenefamily;Nuclearprotein;Transcription;Transcriptionregulation,Auxin response factor 4.	0	GO_ID:30049	TAIR|gene:2057608 SPTR:O23661 symbol:AT2G33860.1 [GO:0006355 "regulation of transcription, DNA-dependent" evidence=TAS] [GO:0003700 "transcription factor activity" evidence=ISS] InterPro:IPR003340 InterPro:IPR010525 Pfam:PF02362 PROSITE:PS50863 Pfam:PF06507 EMBL:U78721 EMBL:U89296 EMBL:AF007788 EMBL:AF336917 EMBL:AF360313 EMBL:AY056365 PIR:E84750 PIR:T03278 TRANSFAC:T04517 GeneFarm:3366 SPTR:O236…	6.00E-122
Ljwgs_080719.1	99.1.4.4792	GO_ID:45613							TGA7_ARATH	Activator;Coiledcoil;DNA-binding;Nuclearprotein;Transcription;Transcriptionregulation,Transcription factor TGA7 (AtbZIP50).	6.00E-34	GO_ID:45613	TAIR|gene:2029365 SPTR:Q93ZE2 symbol:AT1G77920.1 [GO:0005516 "calmodulin binding" evidence=ISS] [GO:0003700 "transcription factor activity" evidence=ISS] InterPro:IPR004827 Pfam:PF00170 InterPro:IPR008917 SMART:SM00338 PROSITE:PS50217 PROSITE:PS00036 EMBL:AC009243 EMBL:AJ315736 EMBL:AY057596 EMBL:BT010164 GeneFarm:3000 SPTR:Q93ZE2	3.00E-34
Ljwgs_080719.1	99.1.3.2.1053	TGA7_ARATH							TGA7_ARATH	Activator;Coiledcoil;DNA-binding;Nuclearprotein;Transcription;Transcriptionregulation,Transcription factor TGA7 (AtbZIP50).	6.00E-34	GO_ID:45613	TAIR|gene:2029365 SPTR:Q93ZE2 symbol:AT1G77920.1 [GO:0005516 "calmodulin binding" evidence=ISS] [GO:0003700 "transcription factor activity" evidence=ISS] InterPro:IPR004827 Pfam:PF00170 InterPro:IPR008917 SMART:SM00338 PROSITE:PS50217 PROSITE:PS00036 EMBL:AC009243 EMBL:AJ315736 EMBL:AY057596 EMBL:BT010164 GeneFarm:3000 SPTR:Q93ZE2	3.00E-34
Ljwgs_027473.1	99.1.4.4911	GO_ID:8880							DR1_ARATH	Alternativesplicing;Nuclearprotein;Transcription,Dr1 protein homolog.	2.00E-09	GO_ID:8880	TAIR|gene:2178306 SPTR:P49592 symbol:AT5G23090.1 [GO:0003700 "transcription factor activity" evidence=ISS] [GO:0045449 "regulation of transcription" evidence=TAS] [GO:0008372 "cellular component unknown" evidence=ND] InterPro:IPR003958 InterPro:IPR007124 Pfam:PF00808 HSSP:Q01658 EMBL:AB006708 EMBL:D38110 EMBL:AY057709 EMBL:AY116960 PIR:S53582 SPTR:P49592	5.00E-10
Ljwgs_027473.1	99.1.3.2.1346	DR1_ARATH							DR1_ARATH	Alternativesplicing;Nuclearprotein;Transcription,Dr1 protein homolog.	2.00E-09	GO_ID:8880	TAIR|gene:2178306 SPTR:P49592 symbol:AT5G23090.1 [GO:0003700 "transcription factor activity" evidence=ISS] [GO:0045449 "regulation of transcription" evidence=TAS] [GO:0008372 "cellular component unknown" evidence=ND] InterPro:IPR003958 InterPro:IPR007124 Pfam:PF00808 HSSP:Q01658 EMBL:AB006708 EMBL:D38110 EMBL:AY057709 EMBL:AY116960 PIR:S53582 SPTR:P49592	5.00E-10
chr6.CM0045.1	99.1.4.254	GO_ID:23777							PRH_ARATH	DNA-binding;Homeobox;Metal-binding;Nuclearprotein;Plantdefense;Repeat;Transcription;Transcriptionregulation;Zinc;Zinc-finger,Pathogenesis-related homeodomain protein (PRHA).	7.00E-19	GO_ID:23777	TAIR|gene:2123958 SPTR:P48785 symbol:AT4G29940.1 [GO:0003700 "transcription factor activity" evidence=ISS] [GO:0005634 "nucleus" evidence=ISS] [GO:0006355 "regulation of transcription, DNA-dependent" evidence=ISS] InterPro:IPR001965 InterPro:IPR001356 Pfam:PF00628 InterPro:IPR012287 Pfam:PF00046 ProDom:PD000010 SMART:SM00389 PROSITE:PS50071 PROSITE:PS01359 PROSITE:PS50016 SMART:SM00249 HSSP:Q9UIG…	2.00E-19
chr6.CM0045.1	99.1.3.2.110	PRH_ARATH							PRH_ARATH	DNA-binding;Homeobox;Metal-binding;Nuclearprotein;Plantdefense;Repeat;Transcription;Transcriptionregulation;Zinc;Zinc-finger,Pathogenesis-related homeodomain protein (PRHA).	7.00E-19	GO_ID:23777	TAIR|gene:2123958 SPTR:P48785 symbol:AT4G29940.1 [GO:0003700 "transcription factor activity" evidence=ISS] [GO:0005634 "nucleus" evidence=ISS] [GO:0006355 "regulation of transcription, DNA-dependent" evidence=ISS] InterPro:IPR001965 InterPro:IPR001356 Pfam:PF00628 InterPro:IPR012287 Pfam:PF00046 ProDom:PD000010 SMART:SM00389 PROSITE:PS50071 PROSITE:PS01359 PROSITE:PS50016 SMART:SM00249 HSSP:Q9UIG…	2.00E-19
chr2.CM0338.16.1	3.2.2.117	MEF2C MADS box transcription enhancer factor 2, polypeptide C (myocyte enhancer factor 2C)	hsa:4208	MEF2C; MADS box transcription enhancer factor 2, polypeptide C (myocyte enhancer factor 2C) [KO:K04454]	8.00E-14				AGL8_ARATH	Activator;Coiledcoil;Developmentalprotein;Differentiation;DNA-binding;Flowering;Nuclearprotein;Transcription;Transcriptionregulation,Agamous-like MADS box protein AGL8 (Floral homeotic protein AGL8) (Transcription factor FRUITFULL).	4.00E-51	GO_ID:15730	TAIR|gene:2173521 SPTR:Q38876 symbol:AT5G60910.1 [GO:0003700 "transcription factor activity" evidence=ISS] InterPro:IPR002100 Pfam:PF00319 InterPro:IPR002487 PRINTS:PR00404 PROSITE:PS00350 PROSITE:PS50066 HSSP:Q02078 Pfam:PF01486 EMBL:AB008269 EMBL:U33473 EMBL:AF386929 EMBL:AY072463 PIR:S71208 TRANSFAC:T03030 GeneFarm:3484 SPTR:Q38876	2.00E-51
TM1353.11	99.1.3.2.1529	WRK32_ARATH							WRK32_ARATH	DNA-binding;Nuclearprotein;Repeat;Transcription;Transcriptionregulation,Probable WRKY transcription factor 32 (WRKY DNA-binding protein 32).	1.00E-90
Ljwgs_031112.1	99.1.4.3455	GO_ID:9186										GO_ID:9186	TAIR|gene:2079746 SPTR:Q9MA51 symbol:AT3G05380.1 [GO:0003677 "DNA binding" evidence=ISS] [GO:0003700 "transcription factor activity" evidence=ISS] InterPro:IPR001005 Pfam:PF00249 GO:GO:0005634 SMART:SM00717 EMBL:AC009606 InterPro:IPR010561 Pfam:PF06584 SPTR:Q9MA51	1.00E-37
TM1051.19	99.1.4.6372	GO_ID:42466										GO_ID:42466	TAIR|gene:2184821 SPTR:Q9FY69 symbol:AT5G09460.1 [GO:0003700 "transcription factor activity" evidence=ISS] [GO:0008372 "cellular component unknown" evidence=ND] [GO:0045449 "regulation of transcription" evidence=TAS] [GO:0030528 "transcription regulator activity" evidence=TAS] InterPro:IPR001092 SMART:SM00353 EMBL:AL391712 EMBL:AY128339 EMBL:BT000009 SPTR:Q9FY69	2.00E-19
TM1051.19	99.1.4.6372	GO_ID:42466										GO_ID:42466	TAIR|gene:2184821 SPTR:Q9FY69 symbol:AT5G09460.1 [GO:0003700 "transcription factor activity" evidence=ISS] [GO:0008372 "cellular component unknown" evidence=ND] [GO:0045449 "regulation of transcription" evidence=TAS] [GO:0030528 "transcription regulator activity" evidence=TAS] InterPro:IPR001092 SMART:SM00353 EMBL:AL391712 EMBL:AY128339 EMBL:BT000009 SPTR:Q9FY69	2.00E-19
Ljwgs_031154.1	2.4.3.74	HEPA ATP-dependent helicase HepA [COG:COG0553]	dme:CG8625-PA	CG8625; CG8625 gene product from transcript CG8625-RA CG8625 gene product from transcript CG8625-RB [EC:3.6.1.3] [KO:K01509]	9.00E-56	YOR304w	COG0553	8.00E-36	ISW2_ARATH	ATP-binding;Chromatinregulator;Coiledcoil;Helicase;Hydrolase;Nuclearprotein;Nucleotide-binding;Repeat,Putative chromatin remodelling complex ATPase chain (EC 3.6.1.-) (ISW2-like) (Sucrose nonfermenting protein 2 homolog).	1.00E-113	GO_ID:50595	UNIPROT|O60264 SPTR:O60264 symbol:SMCA5_HUMAN "SWI/SNF related matrix associated actin dependent regulator of chromatin subfamily A member 5" [GO:0003677 "DNA binding" evidence=IDA] [GO:0003702 "RNA polymerase II transcription factor activity" evidence=TAS] [GO:0004386 "helicase activity" evidence=TAS] [GO:0005524 "ATP binding" evidence=IDA] [GO:0016887 "ATPase activity" evidence=IDA] [GO:0042393…	6.00E-58
Ljwgs_031154.1	1.4.1.60	E3.6.1.3 adenosinetriphosphatase [EC:3.6.1.3] [GO:0004003 0004004 0008026 0008094 0008186]	dme:CG8625-PA	CG8625; CG8625 gene product from transcript CG8625-RA CG8625 gene product from transcript CG8625-RB [EC:3.6.1.3] [KO:K01509]	9.00E-56	YOR304w	COG0553	8.00E-36	ISW2_ARATH	ATP-binding;Chromatinregulator;Coiledcoil;Helicase;Hydrolase;Nuclearprotein;Nucleotide-binding;Repeat,Putative chromatin remodelling complex ATPase chain (EC 3.6.1.-) (ISW2-like) (Sucrose nonfermenting protein 2 homolog).	1.00E-113	GO_ID:50595	UNIPROT|O60264 SPTR:O60264 symbol:SMCA5_HUMAN "SWI/SNF related matrix associated actin dependent regulator of chromatin subfamily A member 5" [GO:0003677 "DNA binding" evidence=IDA] [GO:0003702 "RNA polymerase II transcription factor activity" evidence=TAS] [GO:0004386 "helicase activity" evidence=TAS] [GO:0005524 "ATP binding" evidence=IDA] [GO:0016887 "ATPase activity" evidence=IDA] [GO:0042393…	6.00E-58
Ljwgs_043946.1	4.1.1.2	[COG:COG0643 COG0784 COG0835] [GO:0000155 0000156 0004673]							ARR2_ARATH	Activator;Cytokininsignalingpathway;DNA-binding;Nuclearprotein;Phosphorylation;Sensorytransduction;Transcription;Transcriptionregulation;Two-componentregulatorysystem,Two-component response regulator ARR2 (Receiver-like protein 5).	3.00E-23	GO_ID:50422	TAIR|gene:2130094 SPTR:Q9ZWJ9 symbol:AT4G16110.1 [GO:0000156 "two-component response regulator activity" evidence=ISS] [GO:0003700 "transcription factor activity" evidence=ISS] [GO:0009736 "cytokinin mediated signaling" evidence=TAS] InterPro:IPR001005 Interpro:IPR009057 Pfam:PF00249 InterPro:IPR001789 Pfam:PF00072 PROSITE:PS50090 ProDom:PD000039 SMART:SM00448 PROSITE:PS50110 HSSP:O49397 TIGRFAMs…	1.00E-23
Ljwgs_043946.1	2.3.3	Type II secretion system [CLASS:03090] [PATH:ot03090 tab03090] [GO:0008978 0000156 0000155 0004673]							ARR2_ARATH	Activator;Cytokininsignalingpathway;DNA-binding;Nuclearprotein;Phosphorylation;Sensorytransduction;Transcription;Transcriptionregulation;Two-componentregulatorysystem,Two-component response regulator ARR2 (Receiver-like protein 5).	3.00E-23	GO_ID:50422	TAIR|gene:2130094 SPTR:Q9ZWJ9 symbol:AT4G16110.1 [GO:0000156 "two-component response regulator activity" evidence=ISS] [GO:0003700 "transcription factor activity" evidence=ISS] [GO:0009736 "cytokinin mediated signaling" evidence=TAS] InterPro:IPR001005 Interpro:IPR009057 Pfam:PF00249 InterPro:IPR001789 Pfam:PF00072 PROSITE:PS50090 ProDom:PD000039 SMART:SM00448 PROSITE:PS50110 HSSP:O49397 TIGRFAMs…	1.00E-23
Ljwgs_043946.1	3.2.1.2	Response regulator [GO:0000156] [COG:COG0784 COG2204 COG2197]							ARR2_ARATH	Activator;Cytokininsignalingpathway;DNA-binding;Nuclearprotein;Phosphorylation;Sensorytransduction;Transcription;Transcriptionregulation;Two-componentregulatorysystem,Two-component response regulator ARR2 (Receiver-like protein 5).	3.00E-23	GO_ID:50422	TAIR|gene:2130094 SPTR:Q9ZWJ9 symbol:AT4G16110.1 [GO:0000156 "two-component response regulator activity" evidence=ISS] [GO:0003700 "transcription factor activity" evidence=ISS] [GO:0009736 "cytokinin mediated signaling" evidence=TAS] InterPro:IPR001005 Interpro:IPR009057 Pfam:PF00249 InterPro:IPR001789 Pfam:PF00072 PROSITE:PS50090 ProDom:PD000039 SMART:SM00448 PROSITE:PS50110 HSSP:O49397 TIGRFAMs…	1.00E-23
Ljwgs_103318.1	99.1.3.2.631	JMJ1A_HUMAN							JMJ1A_HUMAN	Metal-binding;Zinc;Zinc-finger,Jumonji domain-containing protein 1A.	1.00E-19	GO_ID:6368	TAIR|gene:3440064 SPTR:O65408 symbol:B160 [GO:0000004 "biological process unknown" evidence=ND] [GO:0008372 "cellular component unknown" evidence=ND] [GO:0003700 "transcription factor activity" evidence=ISS] Pfam:PF02373 Interpro:IPR003347 SMART:SM00558 EMBL:AL031187 EMBL:AL161555 EMBL:AL022603 PIR:T05151 SPTR:O65408	6.00E-42
Ljwgs_103318.1	99.1.4.5853	GO_ID:6368							JMJ1A_HUMAN	Metal-binding;Zinc;Zinc-finger,Jumonji domain-containing protein 1A.	1.00E-19	GO_ID:6368	TAIR|gene:3440064 SPTR:O65408 symbol:B160 [GO:0000004 "biological process unknown" evidence=ND] [GO:0008372 "cellular component unknown" evidence=ND] [GO:0003700 "transcription factor activity" evidence=ISS] Pfam:PF02373 Interpro:IPR003347 SMART:SM00558 EMBL:AL031187 EMBL:AL161555 EMBL:AL022603 PIR:T05151 SPTR:O65408	6.00E-42
Ljwgs_002401.1	99.1.3.2.1620	JMJ1A_MOUSE							JMJ1A_MOUSE	Metal-binding;Zinc;Zinc-finger,Jumonji domain-containing protein 1A.	6.00E-22	GO_ID:6368	TAIR|gene:3440064 SPTR:O65408 symbol:B160 [GO:0000004 "biological process unknown" evidence=ND] [GO:0008372 "cellular component unknown" evidence=ND] [GO:0003700 "transcription factor activity" evidence=ISS] Pfam:PF02373 Interpro:IPR003347 SMART:SM00558 EMBL:AL031187 EMBL:AL161555 EMBL:AL022603 PIR:T05151 SPTR:O65408	5.00E-51
Ljwgs_002401.1	99.1.4.5853	GO_ID:6368							JMJ1A_MOUSE	Metal-binding;Zinc;Zinc-finger,Jumonji domain-containing protein 1A.	6.00E-22	GO_ID:6368	TAIR|gene:3440064 SPTR:O65408 symbol:B160 [GO:0000004 "biological process unknown" evidence=ND] [GO:0008372 "cellular component unknown" evidence=ND] [GO:0003700 "transcription factor activity" evidence=ISS] Pfam:PF02373 Interpro:IPR003347 SMART:SM00558 EMBL:AL031187 EMBL:AL161555 EMBL:AL022603 PIR:T05151 SPTR:O65408	5.00E-51
Ljwgs_018204.1	2.4.3.74	HEPA ATP-dependent helicase HepA [COG:COG0553]	cal:orf19.4502	MOT1; transcriptional accessory protein [EC:3.6.1.3] [KO:K01509]	9.00E-33	YPL082c	COG0553	6.00E-33	BTAF1_HUMAN	ATP-binding;Directproteinsequencing;DNA-binding;Helicase;Hydrolase;Nuclearprotein;Nucleotide-binding;Phosphorylation;Repeat,TATA-binding-protein-associated factor 172 (TBP-associated factor 172) (TAF-172) (TAF(II)170) (B-TFIID transcription factor-associated 170 kDa subunit).	1.00E-33	GO_ID:27321	TAIR|gene:2080309 SPTR:Q9M378 symbol:AT3G54280.1 [GO:0003677 "DNA binding" evidence=ISS] [GO:0004386 "helicase activity" evidence=ISS] [GO:0005524 "ATP binding" evidence=ISS] InterPro:IPR000330 InterPro:IPR001650 Pfam:PF00176 Pfam:PF00271 InterPro:IPR000357 InterPro:IPR011545 InterPro:IPR011989 SMART:SM00487 SMART:SM00490 Pfam:PF02985 EMBL:AL132957 PIR:T47587 SPTR:Q9M378	3.00E-47
Ljwgs_018204.1	1.4.1.60	E3.6.1.3 adenosinetriphosphatase [EC:3.6.1.3] [GO:0004003 0004004 0008026 0008094 0008186]	cal:orf19.4502	MOT1; transcriptional accessory protein [EC:3.6.1.3] [KO:K01509]	9.00E-33	YPL082c	COG0553	6.00E-33	BTAF1_HUMAN	ATP-binding;Directproteinsequencing;DNA-binding;Helicase;Hydrolase;Nuclearprotein;Nucleotide-binding;Phosphorylation;Repeat,TATA-binding-protein-associated factor 172 (TBP-associated factor 172) (TAF-172) (TAF(II)170) (B-TFIID transcription factor-associated 170 kDa subunit).	1.00E-33	GO_ID:27321	TAIR|gene:2080309 SPTR:Q9M378 symbol:AT3G54280.1 [GO:0003677 "DNA binding" evidence=ISS] [GO:0004386 "helicase activity" evidence=ISS] [GO:0005524 "ATP binding" evidence=ISS] InterPro:IPR000330 InterPro:IPR001650 Pfam:PF00176 Pfam:PF00271 InterPro:IPR000357 InterPro:IPR011545 InterPro:IPR011989 SMART:SM00487 SMART:SM00490 Pfam:PF02985 EMBL:AL132957 PIR:T47587 SPTR:Q9M378	3.00E-47
Ljwgs_061853.1.1	2.1.2.11	TFIID10 transcription initiation factor TFIID subunit D10	ath:At1g17440	F1L3.13; transcription initiation factor IID (TFIID) subunit A family protein [KO:K03126]	3.00E-13							GO_ID:10593	TAIR|gene:3688381 SPTR:Q940A7 symbol:AT1G17440.1 [GO:0005669 "transcription factor TFIID complex" evidence=ISS] [GO:0006352 "transcription initiation" evidence=ISS] [GO:0016986 "transcription initiation factor activity" evidence=ISS] InterPro:IPR007124 Pfam:PF03847 Interpro:IPR003228 GO:GO:0005634 ProDom:PD012998 HSSP:Q16514 EMBL:AY056144 EMBL:AY091423 EMBL:AY463614 SPTR:Q940A7	6.00E-14
Ljwgs_024830.1	99.1.3.2.1314	TGA6_ARATH							TGA6_ARATH	Activator;Alternativesplicing;Coiledcoil;DNA-binding;Nuclearprotein;Transcription;Transcriptionregulation,Transcription factor TGA6 (AtbZIP45).	2.00E-29	GO_ID:19122	TAIR|gene:3435149 SPTR:Q93XM6 symbol:AT1G08320.1 [GO:0003700 "transcription factor activity" evidence=ISS] [GO:0003677 "DNA binding" evidence=ISS] InterPro:IPR004827 Pfam:PF00170 GO:GO:0005634 SMART:SM00338 PROSITE:PS50217 PROSITE:PS00036 InterPro:IPR011616 EMBL:AJ314757 SPTR:Q93XM6	3.00E-37
Ljwgs_024830.1	99.1.4.3501	GO_ID:19122							TGA6_ARATH	Activator;Alternativesplicing;Coiledcoil;DNA-binding;Nuclearprotein;Transcription;Transcriptionregulation,Transcription factor TGA6 (AtbZIP45).	2.00E-29	GO_ID:19122	TAIR|gene:3435149 SPTR:Q93XM6 symbol:AT1G08320.1 [GO:0003700 "transcription factor activity" evidence=ISS] [GO:0003677 "DNA binding" evidence=ISS] InterPro:IPR004827 Pfam:PF00170 GO:GO:0005634 SMART:SM00338 PROSITE:PS50217 PROSITE:PS00036 InterPro:IPR011616 EMBL:AJ314757 SPTR:Q93XM6	3.00E-37
chr5.TM0280.19	99.1.4.3688	GO_ID:50183										GO_ID:50183	TAIR|gene:2132302 SPTR:O22768 symbol:AT4G02590.1 [GO:0003700 "transcription factor activity" evidence=ISS] [GO:0045449 "regulation of transcription" evidence=TAS] [GO:0003677 "DNA binding" evidence=ISS] Pfam:PF00010 InterPro:IPR001092 SMART:SM00353 PROSITE:PS50888 EMBL:AL161494 EMBL:AC002330 EMBL:AF367328 EMBL:AY143951 PIR:T01090 SPTR:O22768	3.00E-49
chr3.TM0907.8	4.2.4.3.1	RBL retinoblastoma-like	mmu:19650	Rbl1; retinoblastoma-like 1 (p107) [KO:K04681]	8.00E-30				RBL1_MOUSE	Alternativesplicing;Anti-oncogene;Cellcycle;Nuclearprotein;Phosphorylation;Transcription;Transcriptionregulation,Retinoblastoma-like protein 1 (107 kDa retinoblastoma-associated protein) (PRB1) (P107).	5.00E-30	GO_ID:48010	MGI|MGI:103300 SPTR:Q64701 symbol:Rbl1 "retinoblastoma-like 1 (p107)" [GO:0000122 "negative regulation of transcription from RNA polymerase II promoter" evidence=IMP] [GO:0005634 "nucleus" evidence=IDA] [GO:0005667 "transcription factor complex" evidence=IDA] [GO:0005515 "protein binding" evidence=IPI] MGI:MGI:103300 GO:GO:0005634 HSSP:P06400 InterPro:IPR011028 InterPro:IPR002720 InterPro:IPR0027…	2.00E-30
chr3.TM0907.8	3.2.6.29	RBL retinoblastoma-like	mmu:19650	Rbl1; retinoblastoma-like 1 (p107) [KO:K04681]	8.00E-30				RBL1_MOUSE	Alternativesplicing;Anti-oncogene;Cellcycle;Nuclearprotein;Phosphorylation;Transcription;Transcriptionregulation,Retinoblastoma-like protein 1 (107 kDa retinoblastoma-associated protein) (PRB1) (P107).	5.00E-30	GO_ID:48010	MGI|MGI:103300 SPTR:Q64701 symbol:Rbl1 "retinoblastoma-like 1 (p107)" [GO:0000122 "negative regulation of transcription from RNA polymerase II promoter" evidence=IMP] [GO:0005634 "nucleus" evidence=IDA] [GO:0005667 "transcription factor complex" evidence=IDA] [GO:0005515 "protein binding" evidence=IPI] MGI:MGI:103300 GO:GO:0005634 HSSP:P06400 InterPro:IPR011028 InterPro:IPR002720 InterPro:IPR0027…	2.00E-30
Ljwgs_016284.1	99.1.3.2.1763	WRK33_ARATH							WRK33_ARATH	DNA-binding;Nuclearprotein;Repeat;Transcription;Transcriptionregulation,Probable WRKY transcription factor 33 (WRKY DNA-binding protein 33).	3.00E-43
Ljwgs_087925.1	99.1.4.4510	GO_ID:50479										GO_ID:50479	TAIR|gene:2091116 SPTR:Q9SSE9 symbol:AT3G07610.1 [GO:0003700 "transcription factor activity" evidence=ISS] Pfam:PF02373 Interpro:IPR003347 SMART:SM00558 EMBL:AC009176 SPTR:Q9SSE9	1.00E-09
Ljwgs_108569.1	99.1.4.3365	GO_ID:51876										GO_ID:51876	TAIR|gene:2059978 SPTR:O48535 symbol:AT2G42280.1 [GO:0003700 "transcription factor activity" evidence=ISS] [GO:0045449 "regulation of transcription" evidence=TAS] [GO:0003677 "DNA binding" evidence=ISS] Pfam:PF00010 InterPro:IPR001092 SMART:SM00353 PROSITE:PS50888 EMBL:AC002561 PIR:T00937 SPTR:O48535	2.00E-20
Ljwgs_026418.1	99.1.4.2264	GO_ID:3385										GO_ID:3385	TAIR|gene:2135168 SPTR:Q8W2F2 symbol:AT4G36060.1 [GO:0003700 "transcription factor activity" evidence=ISS] [GO:0003677 "DNA binding" evidence=ISS] [GO:0005737 "cytoplasm" evidence=IDA] [GO:0005634 "nucleus" evidence=IDA] Pfam:PF00010 InterPro:IPR001092 SMART:SM00353 PROSITE:PS50888 EMBL:AF251696 SPTR:Q8W2F2	6.00E-19
chr1.CM0098.48	99.1.4.239	GO_ID:13296							MYBF_ARATH	Activator;DNA-binding;Nuclearprotein;Transcription;Transcriptionregulation,Putative Myb family transcription factor At1g14600.	3.00E-13	GO_ID:13296	TAIR|gene:2045760 SPTR:Q9SJW0 symbol:AT2G01060.1 [GO:0003700 "transcription factor activity" evidence=ISS] [GO:0045449 "regulation of transcription" evidence=TAS] InterPro:IPR001005 Pfam:PF00249 EMBL:AC006837 EMBL:AY084725 EMBL:AF370550 EMBL:BT000013 PIR:B84420 HSSP:O49397 InterPro:IPR006447 TIGRFAMs:TIGR01557 SPTR:Q9SJW0	4.00E-36
chr1.CM0098.48	99.1.3.2.1953	MYBF_ARATH							MYBF_ARATH	Activator;DNA-binding;Nuclearprotein;Transcription;Transcriptionregulation,Putative Myb family transcription factor At1g14600.	3.00E-13	GO_ID:13296	TAIR|gene:2045760 SPTR:Q9SJW0 symbol:AT2G01060.1 [GO:0003700 "transcription factor activity" evidence=ISS] [GO:0045449 "regulation of transcription" evidence=TAS] InterPro:IPR001005 Pfam:PF00249 EMBL:AC006837 EMBL:AY084725 EMBL:AF370550 EMBL:BT000013 PIR:B84420 HSSP:O49397 InterPro:IPR006447 TIGRFAMs:TIGR01557 SPTR:Q9SJW0	4.00E-36
Ljwgs_101274.2	99.1.4.6060	GO_ID:13298							ARFE_ARATH	Activator;Auxinsignalingpathway;Developmentalprotein;DNA-binding;Multigenefamily;Nuclearprotein;Polymorphism;Transcription;Transcriptionregulation,Auxin response factor 5 (Transcription factor MONOPTEROS) (Auxin- responsive protein IAA24).	7.00E-16	GO_ID:13298	TAIR|gene:2180468 SPTR:P93022 symbol:AT5G20730.1 [GO:0006355 "regulation of transcription, DNA-dependent" evidence=TAS] [GO:0040008 "regulation of growth" evidence=TAS] [GO:0003700 "transcription factor activity" evidence=ISS] InterPro:IPR003340 InterPro:IPR010525 PROSITE:PS50863 PROSITE:PS50962 EMBL:AF296832 EMBL:AF042195 EMBL:AF022368 EMBL:AF186466 EMBL:AY080595 EMBL:U49077 EMBL:U79555 EMBL:U79…	1.00E-10
Ljwgs_101274.2	99.1.3.2.2341	ARFE_ARATH							ARFE_ARATH	Activator;Auxinsignalingpathway;Developmentalprotein;DNA-binding;Multigenefamily;Nuclearprotein;Polymorphism;Transcription;Transcriptionregulation,Auxin response factor 5 (Transcription factor MONOPTEROS) (Auxin- responsive protein IAA24).	7.00E-16	GO_ID:13298	TAIR|gene:2180468 SPTR:P93022 symbol:AT5G20730.1 [GO:0006355 "regulation of transcription, DNA-dependent" evidence=TAS] [GO:0040008 "regulation of growth" evidence=TAS] [GO:0003700 "transcription factor activity" evidence=ISS] InterPro:IPR003340 InterPro:IPR010525 PROSITE:PS50863 PROSITE:PS50962 EMBL:AF296832 EMBL:AF042195 EMBL:AF022368 EMBL:AF186466 EMBL:AY080595 EMBL:U49077 EMBL:U79555 EMBL:U79…	1.00E-10
chr2.CM0177.35.1	99.1.4.4116	GO_ID:28174							AGL17_ARATH	DNA-binding;Nuclearprotein;Transcription;Transcriptionregulation,Agamous-like MADS box protein AGL17.	1.00E-39	GO_ID:28174	TAIR|gene:2042181 SPTR:Q9SI38 symbol:AT2G14210.1 [GO:0003700 "transcription factor activity" evidence=ISS] [GO:0003677 "DNA binding" evidence=ISS] InterPro:IPR002100 Pfam:PF00319 InterPro:IPR002487 GO:GO:0005634 GO:GO:0006350 PRINTS:PR00404 PROSITE:PS00350 PROSITE:PS50066 HSSP:Q02078 SMART:SM00432 EMBL:AC007210 EMBL:BT005861 PIR:A84515 Pfam:PF01486 SPTR:Q9SI38	6.00E-34
chr2.CM0177.35.1	99.1.3.2.2400	AGL17_ARATH							AGL17_ARATH	DNA-binding;Nuclearprotein;Transcription;Transcriptionregulation,Agamous-like MADS box protein AGL17.	1.00E-39	GO_ID:28174	TAIR|gene:2042181 SPTR:Q9SI38 symbol:AT2G14210.1 [GO:0003700 "transcription factor activity" evidence=ISS] [GO:0003677 "DNA binding" evidence=ISS] InterPro:IPR002100 Pfam:PF00319 InterPro:IPR002487 GO:GO:0005634 GO:GO:0006350 PRINTS:PR00404 PROSITE:PS00350 PROSITE:PS50066 HSSP:Q02078 SMART:SM00432 EMBL:AC007210 EMBL:BT005861 PIR:A84515 Pfam:PF01486 SPTR:Q9SI38	6.00E-34
chr5.CM0569.10	4.2.4.5	HDAC1_2 histone deacetylase 1/2 [GO:0004407]	sso:SSO0028	Acetylpolyamine aminohydrolase [KO:K04768]	2.00E-23	CC3648	COG0123	9.00E-30	HDA11_MACFA	Chromatinregulator;Hydrolase;Nuclearprotein;Repressor;Transcription;Transcriptionregulation,Histone deacetylase 11 (HD11).	3.00E-104	GO_ID:13866	UNIPROT|Q96DB2 SPTR:Q96DB2 symbol:HDA11_HUMAN "Histone deacetylase 11" [GO:0004407 "histone deacetylase activity" evidence=IDA] [GO:0008134 "transcription factor binding" evidence=TAS] [GO:0016568 "chromatin modification" evidence=TAS] [GO:0016575 "histone deacetylation" evidence=IDA] [GO:0000118 "histone deacetylase complex" evidence=IDA] [GO:0005634 "nucleus" evidence=IDA] InterPro:IPR000286 Pf…	5.00E-104
chr5.CM0569.10	3.2.4.28	HDAC1_2 histone deacetylase 1/2 [GO:0004407]	sso:SSO0028	Acetylpolyamine aminohydrolase [KO:K04768]	2.00E-23	CC3648	COG0123	9.00E-30	HDA11_MACFA	Chromatinregulator;Hydrolase;Nuclearprotein;Repressor;Transcription;Transcriptionregulation,Histone deacetylase 11 (HD11).	3.00E-104	GO_ID:13866	UNIPROT|Q96DB2 SPTR:Q96DB2 symbol:HDA11_HUMAN "Histone deacetylase 11" [GO:0004407 "histone deacetylase activity" evidence=IDA] [GO:0008134 "transcription factor binding" evidence=TAS] [GO:0016568 "chromatin modification" evidence=TAS] [GO:0016575 "histone deacetylation" evidence=IDA] [GO:0000118 "histone deacetylase complex" evidence=IDA] [GO:0005634 "nucleus" evidence=IDA] InterPro:IPR000286 Pf…	5.00E-104
Ljwgs_139846.1	99.1.4.6114	GO_ID:43239							RGL3_ARATH	Developmentalprotein;Gibberellinsignalingpathway;Nuclearprotein;Phosphorylation;Repressor;Transcription;Transcriptionregulation;Ublconjugation,DELLA protein RGL3 (RGA-like protein 3).	7.00E-10	GO_ID:43239	TAIR|gene:2126900 SPTR:O81316 symbol:AT4G00150.1 [GO:0003700 "transcription factor activity" evidence=ISS] [GO:0045449 "regulation of transcription" evidence=TAS] Pfam:PF03514 InterPro:IPR005202 PROSITE:PS50985 EMBL:AF069299 EMBL:AL161471 EMBL:AF462831 EMBL:AY133537 PIR:T01343 SPTR:O81316	2.00E-52
Ljwgs_139846.1	99.1.3.2.3017	RGL3_ARATH							RGL3_ARATH	Developmentalprotein;Gibberellinsignalingpathway;Nuclearprotein;Phosphorylation;Repressor;Transcription;Transcriptionregulation;Ublconjugation,DELLA protein RGL3 (RGA-like protein 3).	7.00E-10	GO_ID:43239	TAIR|gene:2126900 SPTR:O81316 symbol:AT4G00150.1 [GO:0003700 "transcription factor activity" evidence=ISS] [GO:0045449 "regulation of transcription" evidence=TAS] Pfam:PF03514 InterPro:IPR005202 PROSITE:PS50985 EMBL:AF069299 EMBL:AL161471 EMBL:AF462831 EMBL:AY133537 PIR:T01343 SPTR:O81316	2.00E-52
Ljwgs_032723.1	99.1.3.2.3116	DEFA_ANTMA							DEFA_ANTMA	Activator;Developmentalprotein;DNA-binding;Nuclearprotein;Transcription;Transcriptionregulation,Floral homeotic protein DEFICIENS.	6.00E-13	GO_ID:72	TAIR|gene:2096163 SPTR:P35632 symbol:AT3G54340.1 [GO:0003700 "transcription factor activity" evidence=ISS] [GO:0003677 "DNA binding" evidence=ISS] InterPro:IPR002100 Pfam:PF00319 InterPro:IPR002487 PRINTS:PR00404 PROSITE:PS00350 PROSITE:PS50066 HSSP:P11746 Pfam:PF01486 EMBL:AL132971 EMBL:M86357 EMBL:D21125 EMBL:AF115798 EMBL:AF115799 EMBL:AF115800 EMBL:AF115801 EMBL:AF115802 EMBL:AF115803 EMBL:AF…	5.00E-13
Ljwgs_032723.1	99.1.4.6635	GO_ID:72							DEFA_ANTMA	Activator;Developmentalprotein;DNA-binding;Nuclearprotein;Transcription;Transcriptionregulation,Floral homeotic protein DEFICIENS.	6.00E-13	GO_ID:72	TAIR|gene:2096163 SPTR:P35632 symbol:AT3G54340.1 [GO:0003700 "transcription factor activity" evidence=ISS] [GO:0003677 "DNA binding" evidence=ISS] InterPro:IPR002100 Pfam:PF00319 InterPro:IPR002487 PRINTS:PR00404 PROSITE:PS00350 PROSITE:PS50066 HSSP:P11746 Pfam:PF01486 EMBL:AL132971 EMBL:M86357 EMBL:D21125 EMBL:AF115798 EMBL:AF115799 EMBL:AF115800 EMBL:AF115801 EMBL:AF115802 EMBL:AF115803 EMBL:AF…	5.00E-13
chr5.CM0909.53	2.1.2.22	TFIIH1 transcription initiation factor TFIIH subunit H1	ath:At1g55750	F20N2.28; transcription factor-related [KO:K03141]	2.00E-165				TF2H1_HUMAN	3D-structure;DNAdamage;DNArepair;Nuclearprotein;Phosphorylation;Polymorphism;Repeat;Transcription;Transcriptionregulation,TFIIH basal transcription factor complex p62 subunit (Basic transcription factor 62 kDa subunit) (BTF2-p62) (General transcription factor IIH polypeptide 1).	2.00E-23	GO_ID:18621	TAIR|gene:2082811 SPTR:Q9M322 symbol:AT3G61420.1 [GO:0000004 "biological process unknown" evidence=ND] [GO:0005554 "molecular function unknown" evidence=ND] [GO:0008372 "cellular component unknown" evidence=ND] InterPro:IPR005607 Pfam:PF03909 SMART:SM00751 PROSITE:PS50858 EMBL:AL132962 PIR:T47934 SPTR:Q9M322	2.00E-134
TM1472.22.1	2.1.2.1	TBP transcription initiation factor TFIID TATA binding protein [COG:COG2101]	ath:At1g55520	T5A14.8; transcription initiation factor IID-2 (TFIID-2) / TATA-box factor 2 / TATA sequence-binding protein 2 (TBP2) [KO:K03120]	2.00E-57	YER148w	COG2101	3.00E-52	TBP_SOYBN	DNA-binding;Nuclearprotein;Repeat;Transcription,TATA-box binding protein (TATA-box factor) (TATA binding factor) (TATA sequence-binding protein) (TBP) (Transcription initiation factor TFIID TBP subunit).	2.00E-63	GO_ID:11159	SGD|S000000950 SPTR:P13393 symbol:SPT15 "TFIID subunit" [GO:0000120 "RNA polymerase I transcription factor complex" evidence=TAS] [GO:0000126 "transcription factor TFIIIB complex" evidence=IDA;TAS] [GO:0005634 "nucleus" evidence=IDA] [GO:0005669 "transcription factor TFIID complex" evidence=IDA;TAS] [GO:0003677 "DNA binding" evidence=TAS;IPI] [GO:0003701 "RNA polymerase I transcription factor act…	3.00E-52
Ljwgs_141990.1.1	99.1.4.6995	GO_ID:35378										GO_ID:35378	TAIR|gene:2200496 SPTR:Q9S9M8 symbol:AT1G16070.1 [GO:0003700 "transcription factor activity" evidence=ISS] [GO:0008372 "cellular component unknown" evidence=ND] [GO:0045449 "regulation of transcription" evidence=TAS] INTERPRO:IPR000007 HSSP:P50586 Pfam:PF01167 PRINTS:PR01573 EMBL:AC010924 EMBL:AF487269 PIR:E86295 SPTR:Q9S9M8	7.00E-16
Ljwgs_026868.1	4.1.2.10	FLINY, fliN flagellar motor switch protein FliN/FliY [COG:COG1886]	mmu:20591	Jarid1c; jumonji, AT rich interactive domain 1C (Rbp2 like) [KO:K02417]	5.00E-19				JAD1A_HUMAN	Metal-binding;Nuclearprotein;Phosphorylation;Repeat;Transcription;Transcriptionregulation;Zinc;Zinc-finger,Jumonji/ARID domain-containing protein 1A (Retinoblastoma-binding protein 2) (RBBP-2).	3.00E-21	GO_ID:32651	TAIR|gene:2064909 SPTR:Q8L7T6 symbol:AT2G38950.1 [GO:0003700 "transcription factor activity" evidence=ISS] [GO:0045449 "regulation of transcription" evidence=TAS] Pfam:PF02373 Interpro:IPR003347 Interpro:IPR004198 InterPro:IPR003349 Pfam:PF02375 Pfam:PF02928 SMART:SM00558 SMART:SM00545 EMBL:AY127026 EMBL:BT001088 SPTR:Q8L7T6	3.00E-58
Ljwgs_026868.1	2.3.4.29	FLINY, fliN flagellar motor switch protein FliN/FliY [COG:COG1886]	mmu:20591	Jarid1c; jumonji, AT rich interactive domain 1C (Rbp2 like) [KO:K02417]	5.00E-19				JAD1A_HUMAN	Metal-binding;Nuclearprotein;Phosphorylation;Repeat;Transcription;Transcriptionregulation;Zinc;Zinc-finger,Jumonji/ARID domain-containing protein 1A (Retinoblastoma-binding protein 2) (RBBP-2).	3.00E-21	GO_ID:32651	TAIR|gene:2064909 SPTR:Q8L7T6 symbol:AT2G38950.1 [GO:0003700 "transcription factor activity" evidence=ISS] [GO:0045449 "regulation of transcription" evidence=TAS] Pfam:PF02373 Interpro:IPR003347 Interpro:IPR004198 InterPro:IPR003349 Pfam:PF02375 Pfam:PF02928 SMART:SM00558 SMART:SM00545 EMBL:AY127026 EMBL:BT001088 SPTR:Q8L7T6	3.00E-58
Ljwgs_038399.1	99.1.3.2.631	JMJ1A_HUMAN							JMJ1A_HUMAN	Metal-binding;Zinc;Zinc-finger,Jumonji domain-containing protein 1A.	6.00E-09	GO_ID:6368	TAIR|gene:3440064 SPTR:O65408 symbol:B160 [GO:0000004 "biological process unknown" evidence=ND] [GO:0008372 "cellular component unknown" evidence=ND] [GO:0003700 "transcription factor activity" evidence=ISS] Pfam:PF02373 Interpro:IPR003347 SMART:SM00558 EMBL:AL031187 EMBL:AL161555 EMBL:AL022603 PIR:T05151 SPTR:O65408	8.00E-18
Ljwgs_038399.1	99.1.4.5853	GO_ID:6368							JMJ1A_HUMAN	Metal-binding;Zinc;Zinc-finger,Jumonji domain-containing protein 1A.	6.00E-09	GO_ID:6368	TAIR|gene:3440064 SPTR:O65408 symbol:B160 [GO:0000004 "biological process unknown" evidence=ND] [GO:0008372 "cellular component unknown" evidence=ND] [GO:0003700 "transcription factor activity" evidence=ISS] Pfam:PF02373 Interpro:IPR003347 SMART:SM00558 EMBL:AL031187 EMBL:AL161555 EMBL:AL022603 PIR:T05151 SPTR:O65408	8.00E-18
chr1.CM0318.9	99.1.4.5602	GO_ID:55051							PIF4_ARATH	Alternativesplicing;DNA-binding;Nuclearprotein;Phytochromesignalingpathway;Transcription;Transcriptionregulation,Phytochrome-interacting factor 4 (Basic helix-loop-helix protein 9) (bHLH9) (AtbHLH009) (Short under red-light 2).	2.00E-09	GO_ID:55051	TAIR|gene:2053765 SPTR:Q8VZ02 symbol:AT2G42300.1 [GO:0003700 "transcription factor activity" evidence=ISS] [GO:0045449 "regulation of transcription" evidence=TAS] [GO:0003677 "DNA binding" evidence=ISS] Pfam:PF00010 InterPro:IPR001092 SMART:SM00353 PROSITE:PS50888 EMBL:AY065411 EMBL:AY096521 EMBL:AK176634 SPTR:Q8VZ02	6.00E-50
chr1.CM0318.9	99.1.3.2.2132	PIF4_ARATH							PIF4_ARATH	Alternativesplicing;DNA-binding;Nuclearprotein;Phytochromesignalingpathway;Transcription;Transcriptionregulation,Phytochrome-interacting factor 4 (Basic helix-loop-helix protein 9) (bHLH9) (AtbHLH009) (Short under red-light 2).	2.00E-09	GO_ID:55051	TAIR|gene:2053765 SPTR:Q8VZ02 symbol:AT2G42300.1 [GO:0003700 "transcription factor activity" evidence=ISS] [GO:0045449 "regulation of transcription" evidence=TAS] [GO:0003677 "DNA binding" evidence=ISS] Pfam:PF00010 InterPro:IPR001092 SMART:SM00353 PROSITE:PS50888 EMBL:AY065411 EMBL:AY096521 EMBL:AK176634 SPTR:Q8VZ02	6.00E-50
chr1.CM0178.43	99.1.4.4717	GO_ID:20303										GO_ID:20303	TAIR|gene:2014623 SPTR:Q9SFW8 symbol:AT1G76350.1 [GO:0003700 "transcription factor activity" evidence=ISS] [GO:0045449 "regulation of transcription" evidence=TAS] InterPro:IPR000270 Pfam:PF00564 SMART:SM00666 InterPro:IPR003035 Pfam:PF02042 EMBL:AC012394 PIR:A96791 SPTR:Q9SFW8	0
chr5.CM0052.51	99.1.3.2.1024	TUB_HUMAN							TUB_HUMAN	3D-structure;Obesity,Tubby protein homolog.	6.00E-36	GO_ID:25811	TAIR|gene:3434672 SPTR:Q9ZP59 symbol:AT1G76900.1 [GO:0003700 "transcription factor activity" evidence=ISS] [GO:0008372 "cellular component unknown" evidence=ND] [GO:0045449 "regulation of transcription" evidence=TAS] [GO:0008081 "phosphoric diester hydrolase activity" evidence=ISS] Pfam:PF00646 InterPro:IPR001810 INTERPRO:IPR000007 HSSP:P50586 Pfam:PF01167 PRINTS:PR01573 PROSITE:PS01200 PROSITE:P…	2.00E-159
chr5.CM0052.51	99.1.4.877	GO_ID:25811							TUB_HUMAN	3D-structure;Obesity,Tubby protein homolog.	6.00E-36	GO_ID:25811	TAIR|gene:3434672 SPTR:Q9ZP59 symbol:AT1G76900.1 [GO:0003700 "transcription factor activity" evidence=ISS] [GO:0008372 "cellular component unknown" evidence=ND] [GO:0045449 "regulation of transcription" evidence=TAS] [GO:0008081 "phosphoric diester hydrolase activity" evidence=ISS] Pfam:PF00646 InterPro:IPR001810 INTERPRO:IPR000007 HSSP:P50586 Pfam:PF01167 PRINTS:PR01573 PROSITE:PS01200 PROSITE:P…	2.00E-159
Ljwgs_026248.2	99.1.4.4911	GO_ID:8880							DR1_ARATH	Alternativesplicing;Nuclearprotein;Transcription,Dr1 protein homolog.	6.00E-10	GO_ID:8880	TAIR|gene:2178306 SPTR:P49592 symbol:AT5G23090.1 [GO:0003700 "transcription factor activity" evidence=ISS] [GO:0045449 "regulation of transcription" evidence=TAS] [GO:0008372 "cellular component unknown" evidence=ND] InterPro:IPR003958 InterPro:IPR007124 Pfam:PF00808 HSSP:Q01658 EMBL:AB006708 EMBL:D38110 EMBL:AY057709 EMBL:AY116960 PIR:S53582 SPTR:P49592	2.00E-10
Ljwgs_026248.2	99.1.3.2.1346	DR1_ARATH							DR1_ARATH	Alternativesplicing;Nuclearprotein;Transcription,Dr1 protein homolog.	6.00E-10	GO_ID:8880	TAIR|gene:2178306 SPTR:P49592 symbol:AT5G23090.1 [GO:0003700 "transcription factor activity" evidence=ISS] [GO:0045449 "regulation of transcription" evidence=TAS] [GO:0008372 "cellular component unknown" evidence=ND] InterPro:IPR003958 InterPro:IPR007124 Pfam:PF00808 HSSP:Q01658 EMBL:AB006708 EMBL:D38110 EMBL:AY057709 EMBL:AY116960 PIR:S53582 SPTR:P49592	2.00E-10
TM0644.6	99.1.3.2.552	GAT26_ARATH							GAT26_ARATH	Activator;DNA-binding;Metal-binding;Nuclearprotein;Transcription;Transcriptionregulation;Zinc;Zinc-finger,GATA transcription factor 26 (ZIM protein).	1.00E-53	GO_ID:22295	TAIR|gene:2135936 SPTR:Q9LRH6 symbol:AT4G24470.1 [GO:0005634 "nucleus" evidence=IDA] [GO:0003700 "transcription factor activity" evidence=ISS] InterPro:IPR000679 Pfam:PF00320 SMART:SM00401 PROSITE:PS00344 PROSITE:PS50114 HSSP:P17429 InterPro:IPR010402 Pfam:PF06203 PROSITE:PS51017 InterPro:IPR010399 Pfam:PF06200 EMBL:AL078637 EMBL:AL161561 EMBL:AB035310 EMBL:AB035311 EMBL:AY086038 PIR:JC7336 PIR:T…	5.00E-54
TM0644.6	99.1.4.1010	GO_ID:22295							GAT26_ARATH	Activator;DNA-binding;Metal-binding;Nuclearprotein;Transcription;Transcriptionregulation;Zinc;Zinc-finger,GATA transcription factor 26 (ZIM protein).	1.00E-53	GO_ID:22295	TAIR|gene:2135936 SPTR:Q9LRH6 symbol:AT4G24470.1 [GO:0005634 "nucleus" evidence=IDA] [GO:0003700 "transcription factor activity" evidence=ISS] InterPro:IPR000679 Pfam:PF00320 SMART:SM00401 PROSITE:PS00344 PROSITE:PS50114 HSSP:P17429 InterPro:IPR010402 Pfam:PF06203 PROSITE:PS51017 InterPro:IPR010399 Pfam:PF06200 EMBL:AL078637 EMBL:AL161561 EMBL:AB035310 EMBL:AB035311 EMBL:AY086038 PIR:JC7336 PIR:T…	5.00E-54
Ljwgs_049905.1	99.1.4.5059	GO_ID:47876							SPL16_ARATH	Alternativesplicing;DNA-binding;Metal-binding;Nuclearprotein;Transcription;Transcriptionregulation;Zinc;Zinc-finger,Squamosa-promoter binding-like protein 16 (SPL1-related protein 3).	9.00E-28	GO_ID:47876	TAIR|gene:2011705 SPTR:Q700C2 symbol:AT1G76580.1 [GO:0003700 "transcription factor activity" evidence=ISS] [GO:0008372 "cellular component unknown" evidence=ND] [GO:0045449 "regulation of transcription" evidence=TAS] InterPro:IPR002110 InterPro:IPR004333 InterPro:IPR002200 Pfam:PF03110 SMART:SM00248 EMBL:AC015450 EMBL:AY062670 EMBL:BT006626 EMBL:AJ630503 EMBL:AY568676 EMBL:AJ242958 PIR:H96793 PIR…	4.00E-28
Ljwgs_049905.1	99.1.3.2.2522	SPL16_ARATH							SPL16_ARATH	Alternativesplicing;DNA-binding;Metal-binding;Nuclearprotein;Transcription;Transcriptionregulation;Zinc;Zinc-finger,Squamosa-promoter binding-like protein 16 (SPL1-related protein 3).	9.00E-28	GO_ID:47876	TAIR|gene:2011705 SPTR:Q700C2 symbol:AT1G76580.1 [GO:0003700 "transcription factor activity" evidence=ISS] [GO:0008372 "cellular component unknown" evidence=ND] [GO:0045449 "regulation of transcription" evidence=TAS] InterPro:IPR002110 InterPro:IPR004333 InterPro:IPR002200 Pfam:PF03110 SMART:SM00248 EMBL:AC015450 EMBL:AY062670 EMBL:BT006626 EMBL:AJ630503 EMBL:AY568676 EMBL:AJ242958 PIR:H96793 PIR…	4.00E-28
Ljwgs_004063.1	99.1.3.2.2325	BBM_ARATH							BBM_ARATH	Developmentalprotein;DNA-binding;Nuclearprotein;Repeat;Transcription;Transcriptionregulation,Protein BABY BOOM (AtBBM).	3.00E-10	GO_ID:40577	TAIR|gene:2137558 SPTR:Q42462 symbol:AT4G37750.1 [GO:0003677 "DNA binding" evidence=ISS;TAS] [GO:0003700 "transcription factor activity" evidence=ISS;TAS] [GO:0005634 "nucleus" evidence=IC;IDA] [GO:0006355 "regulation of transcription, DNA-dependent" evidence=ISS;TAS] [GO:0007276 "gametogenesis" evidence=IMP] [GO:0009887 "organ morphogenesis" evidence=IMP] InterPro:IPR001471 Pfam:PF00847 GO:GO:00…	9.00E-11
Ljwgs_004063.1	99.1.4.1821	GO_ID:40577							BBM_ARATH	Developmentalprotein;DNA-binding;Nuclearprotein;Repeat;Transcription;Transcriptionregulation,Protein BABY BOOM (AtBBM).	3.00E-10	GO_ID:40577	TAIR|gene:2137558 SPTR:Q42462 symbol:AT4G37750.1 [GO:0003677 "DNA binding" evidence=ISS;TAS] [GO:0003700 "transcription factor activity" evidence=ISS;TAS] [GO:0005634 "nucleus" evidence=IC;IDA] [GO:0006355 "regulation of transcription, DNA-dependent" evidence=ISS;TAS] [GO:0007276 "gametogenesis" evidence=IMP] [GO:0009887 "organ morphogenesis" evidence=IMP] InterPro:IPR001471 Pfam:PF00847 GO:GO:00…	9.00E-11
Ljwgs_023399.1	99.1.3.2.549	ARFB_ARATH							ARFB_ARATH	Auxinsignalingpathway;DNA-binding;Multigenefamily;Nuclearprotein;Transcription;Transcriptionregulation,Auxin response factor 2 (ARF1-binding protein) (ARF1-BP).	1.00E-148	GO_ID:30766	TAIR|gene:2174012 SPTR:Q94JM3 symbol:AT5G62000.1 [GO:0003700 "transcription factor activity" evidence=ISS] InterPro:IPR003340 InterPro:IPR010525 InterPro:IPR003311 Pfam:PF02362 PROSITE:PS50863 PROSITE:PS50962 Pfam:PF06507 EMBL:AB016880 EMBL:AF336918 EMBL:AF378862 EMBL:BT000784 EMBL:BT001072 EMBL:U89771 EMBL:AJ441313 EMBL:AJ458328 TRANSFAC:T04516 GeneFarm:3364 SPTR:Q94JM3	5.00E-149
Ljwgs_023399.1	99.1.4.3633	GO_ID:30766							ARFB_ARATH	Auxinsignalingpathway;DNA-binding;Multigenefamily;Nuclearprotein;Transcription;Transcriptionregulation,Auxin response factor 2 (ARF1-binding protein) (ARF1-BP).	1.00E-148	GO_ID:30766	TAIR|gene:2174012 SPTR:Q94JM3 symbol:AT5G62000.1 [GO:0003700 "transcription factor activity" evidence=ISS] InterPro:IPR003340 InterPro:IPR010525 InterPro:IPR003311 Pfam:PF02362 PROSITE:PS50863 PROSITE:PS50962 Pfam:PF06507 EMBL:AB016880 EMBL:AF336918 EMBL:AF378862 EMBL:BT000784 EMBL:BT001072 EMBL:U89771 EMBL:AJ441313 EMBL:AJ458328 TRANSFAC:T04516 GeneFarm:3364 SPTR:Q94JM3	5.00E-149
chr3.TM0730.13.2	99.1.3.2.2578	CNOT2_MOUSE							CNOT2_MOUSE	Alternativesplicing;Nuclearprotein;Transcription;Transcriptionregulation,CCR4-NOT transcription complex subunit 2 (CCR4-associated factor 2).	3.00E-37	GO_ID:14563	TAIR|gene:2174258 SPTR:Q9FPW4 symbol:AT5G59710.1 [GO:0016481 "negative regulation of transcription" evidence=ISS] [GO:0030528 "transcription regulator activity" evidence=ISS] InterPro:IPR007282 Pfam:PF04153 GO:GO:0005634 EMBL:AF295433 SPTR:Q9FPW4	5.00E-71
chr3.TM0730.13.2	99.1.4.5254	GO_ID:14563							CNOT2_MOUSE	Alternativesplicing;Nuclearprotein;Transcription;Transcriptionregulation,CCR4-NOT transcription complex subunit 2 (CCR4-associated factor 2).	3.00E-37	GO_ID:14563	TAIR|gene:2174258 SPTR:Q9FPW4 symbol:AT5G59710.1 [GO:0016481 "negative regulation of transcription" evidence=ISS] [GO:0030528 "transcription regulator activity" evidence=ISS] InterPro:IPR007282 Pfam:PF04153 GO:GO:0005634 EMBL:AF295433 SPTR:Q9FPW4	5.00E-71
Ljwgs_018052.1	99.1.4.4896	GO_ID:42260							NFX1_HUMAN	DNA-binding;Ligase;Metal-binding;mRNAtransport;Nuclearprotein;Repeat;Repressor;Transcription;Transcriptionregulation;Transport;Ublconjugationpathway;Zinc;Zinc-finger,Transcriptional repressor NF-X1 (EC 6.3.2.-) (Nuclear transcription factor, X box-binding, 1).	4.00E-12	GO_ID:42260	TAIR|gene:2166393 SPTR:Q9FFK8 symbol:AT5G05660.1 [GO:0003700 "transcription factor activity" evidence=ISS] [GO:0005634 "nucleus" evidence=ISS] [GO:0006355 "regulation of transcription, DNA-dependent" evidence=ISS] InterPro:IPR001965 InterPro:IPR001841 InterPro:IPR000967 InterPro:IPR006058 Prosite:PS00197 GO:GO:0005634 SMART:SM00184 PROSITE:PS01359 Pfam:PF01422 SMART:SM00438 EMBL:AB005237 SPTR:Q9F…	8.00E-67
Ljwgs_018052.1	99.1.3.1.25	EC 6.3.2.-							NFX1_HUMAN	DNA-binding;Ligase;Metal-binding;mRNAtransport;Nuclearprotein;Repeat;Repressor;Transcription;Transcriptionregulation;Transport;Ublconjugationpathway;Zinc;Zinc-finger,Transcriptional repressor NF-X1 (EC 6.3.2.-) (Nuclear transcription factor, X box-binding, 1).	4.00E-12	GO_ID:42260	TAIR|gene:2166393 SPTR:Q9FFK8 symbol:AT5G05660.1 [GO:0003700 "transcription factor activity" evidence=ISS] [GO:0005634 "nucleus" evidence=ISS] [GO:0006355 "regulation of transcription, DNA-dependent" evidence=ISS] InterPro:IPR001965 InterPro:IPR001841 InterPro:IPR000967 InterPro:IPR006058 Prosite:PS00197 GO:GO:0005634 SMART:SM00184 PROSITE:PS01359 Pfam:PF01422 SMART:SM00438 EMBL:AB005237 SPTR:Q9F…	8.00E-67
Ljwgs_126766.1	99.1.4.4783	GO_ID:43007										GO_ID:43007	TAIR|gene:2152510 SPTR:Q9FJK3 symbol:AT5G48670.1 [GO:0003700 "transcription factor activity" evidence=ISS] [GO:0003677 "DNA binding" evidence=ISS] InterPro:IPR002100 Pfam:PF00319 GO:GO:0005634 GO:GO:0006350 HSSP:P11831 PRINTS:PR00404 PROSITE:PS50066 SMART:SM00432 EMBL:AB015468 SPTR:Q9FJK3	8.00E-42
chr3.CM0216.121	99.1.3.2.2259	RF2B_ORYSA							RF2B_ORYSA	Activator;DNA-binding;Nuclearprotein;Transcription;Transcriptionregulation,Transcription factor RF2b.	1.00E-14	GO_ID:9747	TAIR|gene:3440244 SPTR:Q9T0J7 symbol:AT4G38900.1 [GO:0003700 "transcription factor activity" evidence=ISS] [GO:0003677 "DNA binding" evidence=ISS] InterPro:IPR004827 Pfam:PF00170 GO:GO:0005634 SMART:SM00338 PROSITE:PS50217 InterPro:IPR011616 EMBL:AL035656 EMBL:AL161594 EMBL:AF401297 PIR:T06089 SPTR:Q9T0J7	7.00E-19
chr3.CM0216.121	99.1.4.1938	GO_ID:9747							RF2B_ORYSA	Activator;DNA-binding;Nuclearprotein;Transcription;Transcriptionregulation,Transcription factor RF2b.	1.00E-14	GO_ID:9747	TAIR|gene:3440244 SPTR:Q9T0J7 symbol:AT4G38900.1 [GO:0003700 "transcription factor activity" evidence=ISS] [GO:0003677 "DNA binding" evidence=ISS] InterPro:IPR004827 Pfam:PF00170 GO:GO:0005634 SMART:SM00338 PROSITE:PS50217 InterPro:IPR011616 EMBL:AL035656 EMBL:AL161594 EMBL:AF401297 PIR:T06089 SPTR:Q9T0J7	7.00E-19
chr5.TM0280.11	99.1.4.2226	GO_ID:16515							IAA16_ARATH	Auxinsignalingpathway;Multigenefamily;Nuclearprotein;Repressor;Transcription;Transcriptionregulation,Auxin-responsive protein IAA16 (Indoleacetic acid-induced protein 16).	9.00E-63	GO_ID:16515	TAIR|gene:2129899 SPTR:Q38832 symbol:AT4G14550.1 [GO:0003700 "transcription factor activity" evidence=ISS] InterPro:IPR003311 Pfam:PF02309 PROSITE:PS50962 EMBL:Z97336 EMBL:AL161539 EMBL:AF334718 EMBL:U18416 PIR:C85159 PIR:H71407 PIR:S58501 GeneFarm:3165 SPTR:Q38832	2.00E-60
chr5.TM0280.11	99.1.3.2.538	IAA16_ARATH							IAA16_ARATH	Auxinsignalingpathway;Multigenefamily;Nuclearprotein;Repressor;Transcription;Transcriptionregulation,Auxin-responsive protein IAA16 (Indoleacetic acid-induced protein 16).	9.00E-63	GO_ID:16515	TAIR|gene:2129899 SPTR:Q38832 symbol:AT4G14550.1 [GO:0003700 "transcription factor activity" evidence=ISS] InterPro:IPR003311 Pfam:PF02309 PROSITE:PS50962 EMBL:Z97336 EMBL:AL161539 EMBL:AF334718 EMBL:U18416 PIR:C85159 PIR:H71407 PIR:S58501 GeneFarm:3165 SPTR:Q38832	2.00E-60
chr3.CM0216.60	99.1.4.380	GO_ID:45917							BT3L4_MOUSE	,Transcription factor BTF3 homolog 4 (Basic transcription factor 3-like 4).	8.00E-31	GO_ID:45917	TAIR|gene:2197238 SPTR:Q9CAT7 symbol:AT1G73230.1 [GO:0000004 "biological process unknown" evidence=ND] [GO:0008372 "cellular component unknown" evidence=ND] [GO:0005554 "molecular function unknown" evidence=ND] InterPro:IPR002715 Pfam:PF01849 EMBL:AC010556 EMBL:AY063069 EMBL:AF370253 PIR:D96758 SPTR:Q9CAT7	9.00E-63
chr3.CM0216.60	99.1.3.2.2284	BT3L4_MOUSE							BT3L4_MOUSE	,Transcription factor BTF3 homolog 4 (Basic transcription factor 3-like 4).	8.00E-31	GO_ID:45917	TAIR|gene:2197238 SPTR:Q9CAT7 symbol:AT1G73230.1 [GO:0000004 "biological process unknown" evidence=ND] [GO:0008372 "cellular component unknown" evidence=ND] [GO:0005554 "molecular function unknown" evidence=ND] InterPro:IPR002715 Pfam:PF01849 EMBL:AC010556 EMBL:AY063069 EMBL:AF370253 PIR:D96758 SPTR:Q9CAT7	9.00E-63
Ljwgs_050041.1	99.1.4.4739	GO_ID:32394										GO_ID:32394	TAIR|gene:2063202 SPTR:O80674 symbol:AT2G41130.1 [GO:0003700 "transcription factor activity" evidence=ISS] [GO:0045449 "regulation of transcription" evidence=TAS] [GO:0003677 "DNA binding" evidence=ISS] Pfam:PF00010 InterPro:IPR001092 SMART:SM00353 PROSITE:PS50888 EMBL:AC004261 EMBL:AK119059 PIR:T02106 SPTR:O80674	5.00E-39
chr4.TM1335.10	99.1.4.1830	GO_ID:54102							ZFP7_ARATH	Metal-binding;Zinc;Zinc-finger,Zinc finger protein 7.	2.00E-17	GO_ID:54102	TAIR|gene:2825106 SPTR:Q39266 symbol:AT1G24625.1 [GO:0003700 "transcription factor activity" evidence=ISS] [GO:0045449 "regulation of transcription" evidence=TAS] [GO:0003676 "nucleic acid binding" evidence=ISS] [GO:0008270 "zinc ion binding" evidence=ISS] InterPro:IPR007087 Prosite:PS00028 Pfam:PF00096 SMART:SM00355 PROSITE:PS50157 HSSP:Q38895 EMBL:AC000103 EMBL:L39650 EMBL:AC004133 EMBL:BT00562…	9.00E-18
chr4.TM1335.10	99.1.3.2.101	ZFP7_ARATH							ZFP7_ARATH	Metal-binding;Zinc;Zinc-finger,Zinc finger protein 7.	2.00E-17	GO_ID:54102	TAIR|gene:2825106 SPTR:Q39266 symbol:AT1G24625.1 [GO:0003700 "transcription factor activity" evidence=ISS] [GO:0045449 "regulation of transcription" evidence=TAS] [GO:0003676 "nucleic acid binding" evidence=ISS] [GO:0008270 "zinc ion binding" evidence=ISS] InterPro:IPR007087 Prosite:PS00028 Pfam:PF00096 SMART:SM00355 PROSITE:PS50157 HSSP:Q38895 EMBL:AC000103 EMBL:L39650 EMBL:AC004133 EMBL:BT00562…	9.00E-18
chr3.CM0049.29	99.1.4.377	GO_ID:10660							MYB86_ARATH	Activator;DNA-binding;Nuclearprotein;Repeat;Transcription;Transcriptionregulation,Transcription factor MYB86 (Myb-related protein 86) (AtMYB86) (Myb homolog 4) (AtMyb4).	5.00E-54	GO_ID:10660	TAIR|gene:2088186 SPTR:Q9SPG3 symbol:AT3G13890.1 [GO:0003700 "transcription factor activity" evidence=ISS] [GO:0003677 "DNA binding" evidence=ISS] [GO:0006355 "regulation of transcription, DNA-dependent" evidence=ISS] InterPro:IPR001005 Pfam:PF00249 InterPro:IPR012287 GO:GO:0005634 PROSITE:PS50090 SMART:SM00717 HSSP:P06876 PROSITE:PS00037 PROSITE:PS00334 EMBL:AF175997 SPTR:Q9SPG3	4.00E-65
chr3.CM0049.29	99.1.3.2.1534	MYB86_ARATH							MYB86_ARATH	Activator;DNA-binding;Nuclearprotein;Repeat;Transcription;Transcriptionregulation,Transcription factor MYB86 (Myb-related protein 86) (AtMYB86) (Myb homolog 4) (AtMyb4).	5.00E-54	GO_ID:10660	TAIR|gene:2088186 SPTR:Q9SPG3 symbol:AT3G13890.1 [GO:0003700 "transcription factor activity" evidence=ISS] [GO:0003677 "DNA binding" evidence=ISS] [GO:0006355 "regulation of transcription, DNA-dependent" evidence=ISS] InterPro:IPR001005 Pfam:PF00249 InterPro:IPR012287 GO:GO:0005634 PROSITE:PS50090 SMART:SM00717 HSSP:P06876 PROSITE:PS00037 PROSITE:PS00334 EMBL:AF175997 SPTR:Q9SPG3	4.00E-65
chr3.CM0127.79	99.1.3.2.1948	RGL2_ARATH							RGL2_ARATH	Developmentalprotein;Differentiation;Flowering;Gibberellinsignalingpathway;Nuclearprotein;Phosphorylation;Repressor;Transcription;Transcriptionregulation;Ublconjugation,DELLA protein RGL2 (RGA-like protein 2) (Scarecrow-like protein 19).	3.00E-48	GO_ID:30133	TAIR|gene:3442032 SPTR:Q9FL03 symbol:AT5G66770.1 [GO:0003700 "transcription factor activity" evidence=ISS] [GO:0008372 "cellular component unknown" evidence=ND] [GO:0045449 "regulation of transcription" evidence=TAS] Pfam:PF03514 InterPro:IPR005202 PROSITE:PS50985 EMBL:AB010700 SPTR:Q9FL03	6.00E-128
chr3.CM0127.79	99.1.4.3126	GO_ID:30133							RGL2_ARATH	Developmentalprotein;Differentiation;Flowering;Gibberellinsignalingpathway;Nuclearprotein;Phosphorylation;Repressor;Transcription;Transcriptionregulation;Ublconjugation,DELLA protein RGL2 (RGA-like protein 2) (Scarecrow-like protein 19).	3.00E-48	GO_ID:30133	TAIR|gene:3442032 SPTR:Q9FL03 symbol:AT5G66770.1 [GO:0003700 "transcription factor activity" evidence=ISS] [GO:0008372 "cellular component unknown" evidence=ND] [GO:0045449 "regulation of transcription" evidence=TAS] Pfam:PF03514 InterPro:IPR005202 PROSITE:PS50985 EMBL:AB010700 SPTR:Q9FL03	6.00E-128
chr2.TM0417.20	99.1.3.2.4159	MYB_HUMAN							MYB_HUMAN	Activator;Alternativesplicing;DNA-binding;Nuclearprotein;Proto-oncogene;Repeat;Transcription;Transcriptionregulation;Ublconjugation,Myb proto-oncogene protein (C-myb).	1.00E-32	GO_ID:22857	TAIR|gene:2078960 SPTR:Q9LDW5 symbol:AT3G55730.1 [GO:0003700 "transcription factor activity" evidence=ISS] [GO:0045449 "regulation of transcription" evidence=TAS] [GO:0003677 "DNA binding" evidence=ISS] [GO:0005737 "cytoplasm" evidence=IDA] [GO:0005634 "nucleus" evidence=IDA] InterPro:IPR001005 Pfam:PF00249 InterPro:IPR012287 PROSITE:PS50090 SMART:SM00717 HSSP:P06876 PROSITE:PS00037 PROSITE:PS003…	4.00E-84
chr2.TM0417.20	99.1.4.6031	GO_ID:22857							MYB_HUMAN	Activator;Alternativesplicing;DNA-binding;Nuclearprotein;Proto-oncogene;Repeat;Transcription;Transcriptionregulation;Ublconjugation,Myb proto-oncogene protein (C-myb).	1.00E-32	GO_ID:22857	TAIR|gene:2078960 SPTR:Q9LDW5 symbol:AT3G55730.1 [GO:0003700 "transcription factor activity" evidence=ISS] [GO:0045449 "regulation of transcription" evidence=TAS] [GO:0003677 "DNA binding" evidence=ISS] [GO:0005737 "cytoplasm" evidence=IDA] [GO:0005634 "nucleus" evidence=IDA] InterPro:IPR001005 Pfam:PF00249 InterPro:IPR012287 PROSITE:PS50090 SMART:SM00717 HSSP:P06876 PROSITE:PS00037 PROSITE:PS003…	4.00E-84
Ljwgs_121142.1	99.1.4.8041	GO_ID:22781							NAC22_ARATH	Activator;Alternativesplicing;DNA-binding;Nuclearprotein;Transcription;Transcriptionregulation;Ublconjugation,NAC-domain containing protein 21/22 (ANAC021) (ANAC022).	5.00E-34	GO_ID:22781	TAIR|gene:2160323 SPTR:Q9FLR3 symbol:ANAC079 [GO:0003700 "transcription factor activity" evidence=ISS] [GO:0008372 "cellular component unknown" evidence=ND] [GO:0007275 "development" evidence=ISS] InterPro:IPR003441 Pfam:PF02365 HSSP:Q9C932 PROSITE:PS51005 EMBL:AB010070 EMBL:BT006419 SPTR:Q9FLR3	1.00E-53
Ljwgs_121142.1	99.1.3.2.2500	NAC22_ARATH							NAC22_ARATH	Activator;Alternativesplicing;DNA-binding;Nuclearprotein;Transcription;Transcriptionregulation;Ublconjugation,NAC-domain containing protein 21/22 (ANAC021) (ANAC022).	5.00E-34	GO_ID:22781	TAIR|gene:2160323 SPTR:Q9FLR3 symbol:ANAC079 [GO:0003700 "transcription factor activity" evidence=ISS] [GO:0008372 "cellular component unknown" evidence=ND] [GO:0007275 "development" evidence=ISS] InterPro:IPR003441 Pfam:PF02365 HSSP:Q9C932 PROSITE:PS51005 EMBL:AB010070 EMBL:BT006419 SPTR:Q9FLR3	1.00E-53
Ljwgs_134698.1	99.1.4.5583	GO_ID:45832										GO_ID:45832	TAIR|gene:2185318 SPTR:Q8H181 symbol:AT5G28300.1 [GO:0003700 "transcription factor activity" evidence=ISS] [GO:0045449 "regulation of transcription" evidence=TAS] InterPro:IPR001005 PROSITE:PS50090 EMBL:BT000461 EMBL:BT008389 SPTR:Q8H181	5.00E-34
chr4.CM0165.30	99.1.4.1931	GO_ID:2159										GO_ID:2159	TAIR|gene:2115339 SPTR:O23210 symbol:AT4G36710.1 [GO:0003700 "transcription factor activity" evidence=ISS] [GO:0008372 "cellular component unknown" evidence=ND] [GO:0045449 "regulation of transcription" evidence=TAS] Pfam:PF03514 InterPro:IPR005202 PROSITE:PS50985 EMBL:AL161589 EMBL:Z99708 PIR:E85433 SPTR:O23210	1.00E-26
Ljwgs_042587.1	99.1.4.4739	GO_ID:32394										GO_ID:32394	TAIR|gene:2063202 SPTR:O80674 symbol:AT2G41130.1 [GO:0003700 "transcription factor activity" evidence=ISS] [GO:0045449 "regulation of transcription" evidence=TAS] [GO:0003677 "DNA binding" evidence=ISS] Pfam:PF00010 InterPro:IPR001092 SMART:SM00353 PROSITE:PS50888 EMBL:AC004261 EMBL:AK119059 PIR:T02106 SPTR:O80674	5.00E-14
Ljwgs_057552.1	99.1.4.4260	GO_ID:15922							MYB4_ORYSA	DNA-binding;Nuclearprotein;Transcription;Transcriptionregulation,Myb-related protein Myb4 (OsMyb4) (Transcription factor RLTR1).	7.00E-37	GO_ID:15922	TAIR|gene:2115707 SPTR:Q9M0Y5 symbol:AT4G05100.1 [GO:0006355 "regulation of transcription, DNA-dependent" evidence=ISS] [GO:0003700 "transcription factor activity" evidence=ISS] [GO:0003677 "DNA binding" evidence=ISS] [GO:0009737 "response to abscisic acid stimulus" evidence=IEP] InterPro:IPR001005 Pfam:PF00249 InterPro:IPR012287 GO:GO:0005634 PROSITE:PS50090 SMART:SM00717 HSSP:P06876 PROSITE:PS0…	2.00E-45
Ljwgs_057552.1	99.1.3.2.610	MYB4_ORYSA							MYB4_ORYSA	DNA-binding;Nuclearprotein;Transcription;Transcriptionregulation,Myb-related protein Myb4 (OsMyb4) (Transcription factor RLTR1).	7.00E-37	GO_ID:15922	TAIR|gene:2115707 SPTR:Q9M0Y5 symbol:AT4G05100.1 [GO:0006355 "regulation of transcription, DNA-dependent" evidence=ISS] [GO:0003700 "transcription factor activity" evidence=ISS] [GO:0003677 "DNA binding" evidence=ISS] [GO:0009737 "response to abscisic acid stimulus" evidence=IEP] InterPro:IPR001005 Pfam:PF00249 InterPro:IPR012287 GO:GO:0005634 PROSITE:PS50090 SMART:SM00717 HSSP:P06876 PROSITE:PS0…	2.00E-45
chr1.TM1633.16	99.1.4.2770	GO_ID:30196							PZ02_LUPPO	DNA-binding;Nuclearprotein;Transcription;Transcriptionregulation,Protein PPLZ02.	1.00E-39	GO_ID:30196	TAIR|gene:2146984 SPTR:Q94AW5 symbol:AT5G25190.1 [GO:0003700 "transcription factor activity" evidence=ISS;TAS] [GO:0009873 "ethylene mediated signaling pathway" evidence=TAS] [GO:0003677 "DNA binding" evidence=ISS] [GO:0005634 "nucleus" evidence=IC] [GO:0006355 "regulation of transcription, DNA-dependent" evidence=ISS] InterPro:IPR001471 Pfam:PF00847 HSSP:O80337 PRINTS:PR00367 ProDom:PD001423 SMA…	3.00E-40
chr1.TM1633.16	99.1.3.2.799	PZ02_LUPPO							PZ02_LUPPO	DNA-binding;Nuclearprotein;Transcription;Transcriptionregulation,Protein PPLZ02.	1.00E-39	GO_ID:30196	TAIR|gene:2146984 SPTR:Q94AW5 symbol:AT5G25190.1 [GO:0003700 "transcription factor activity" evidence=ISS;TAS] [GO:0009873 "ethylene mediated signaling pathway" evidence=TAS] [GO:0003677 "DNA binding" evidence=ISS] [GO:0005634 "nucleus" evidence=IC] [GO:0006355 "regulation of transcription, DNA-dependent" evidence=ISS] InterPro:IPR001471 Pfam:PF00847 HSSP:O80337 PRINTS:PR00367 ProDom:PD001423 SMA…	3.00E-40
chr1.TM0498.8.2	99.1.3.2.834	KNAP3_MALDO							KNAP3_MALDO	DNA-binding;Homeobox;Multigenefamily;Nuclearprotein,Homeobox protein knotted-1-like 3 (KNAP3).	8.00E-47	GO_ID:43496	TAIR|gene:2015553 SPTR:Q9FPQ8 symbol:AT1G62990.1 [GO:0003700 "transcription factor activity" evidence=ISS] [GO:0003677 "DNA binding" evidence=ISS] InterPro:IPR001356 InterPro:IPR005541 InterPro:IPR005540 InterPro:IPR005539 InterPro:IPR012287 Pfam:PF03791 GO:GO:0005634 ProDom:PD000010 SMART:SM00389 PROSITE:PS00027 PROSITE:PS50071 Pfam:PF03789 Pfam:PF03790 EMBL:AF308451 SPTR:Q9FPQ8	5.00E-41
chr1.TM0498.8.2	99.1.4.4544	GO_ID:43496							KNAP3_MALDO	DNA-binding;Homeobox;Multigenefamily;Nuclearprotein,Homeobox protein knotted-1-like 3 (KNAP3).	8.00E-47	GO_ID:43496	TAIR|gene:2015553 SPTR:Q9FPQ8 symbol:AT1G62990.1 [GO:0003700 "transcription factor activity" evidence=ISS] [GO:0003677 "DNA binding" evidence=ISS] InterPro:IPR001356 InterPro:IPR005541 InterPro:IPR005540 InterPro:IPR005539 InterPro:IPR012287 Pfam:PF03791 GO:GO:0005634 ProDom:PD000010 SMART:SM00389 PROSITE:PS00027 PROSITE:PS50071 Pfam:PF03789 Pfam:PF03790 EMBL:AF308451 SPTR:Q9FPQ8	5.00E-41
chr5.CM0909.32	99.1.3.2.2083	TGA4_ARATH							TGA4_ARATH	Activator;Coiledcoil;DNA-binding;Nuclearprotein;Transcription;Transcriptionregulation,Transcription factor TGA4 (Ocs-element binding factor 4) (OBF4) (AtbZIP57).	4.00E-35	GO_ID:48348	TAIR|gene:2184077 SPTR:Q39162 symbol:AT5G10030.1 [GO:0003677 "DNA binding" evidence=TAS] [GO:0005516 "calmodulin binding" evidence=ISS] [GO:0003700 "transcription factor activity" evidence=ISS] InterPro:IPR004827 Pfam:PF00170 InterPro:IPR008917 SMART:SM00338 PROSITE:PS50217 PROSITE:PS00036 HSSP:P03069 EMBL:X69899 EMBL:AL356332 PIR:S48121 PIR:T50007 TRANSFAC:T02659 GeneFarm:2995 SPTR:Q39162	2.00E-35
chr5.CM0909.32	99.1.4.6018	GO_ID:48348							TGA4_ARATH	Activator;Coiledcoil;DNA-binding;Nuclearprotein;Transcription;Transcriptionregulation,Transcription factor TGA4 (Ocs-element binding factor 4) (OBF4) (AtbZIP57).	4.00E-35	GO_ID:48348	TAIR|gene:2184077 SPTR:Q39162 symbol:AT5G10030.1 [GO:0003677 "DNA binding" evidence=TAS] [GO:0005516 "calmodulin binding" evidence=ISS] [GO:0003700 "transcription factor activity" evidence=ISS] InterPro:IPR004827 Pfam:PF00170 InterPro:IPR008917 SMART:SM00338 PROSITE:PS50217 PROSITE:PS00036 HSSP:P03069 EMBL:X69899 EMBL:AL356332 PIR:S48121 PIR:T50007 TRANSFAC:T02659 GeneFarm:2995 SPTR:Q39162	2.00E-35
chr5.CM0048.24	99.1.4.892	GO_ID:42434							MYB86_ARATH	Activator;DNA-binding;Nuclearprotein;Repeat;Transcription;Transcriptionregulation,Transcription factor MYB86 (Myb-related protein 86) (AtMYB86) (Myb homolog 4) (AtMyb4).	1.00E-66	GO_ID:42434	TAIR|gene:2133381 SPTR:Q9M118 symbol:AT4G01680.1 [GO:0003700 "transcription factor activity" evidence=ISS] [GO:0045449 "regulation of transcription" evidence=TAS] [GO:0003677 "DNA binding" evidence=ISS] InterPro:IPR001005 Pfam:PF00249 InterPro:IPR012287 PROSITE:PS50090 SMART:SM00717 PROSITE:PS00037 PROSITE:PS00334 HSSP:Q03237 EMBL:AL161492 EMBL:AY054575 EMBL:AF176000 EMBL:BT000352 PIR:F85021 SPTR…	2.00E-72
chr5.CM0048.24	99.1.3.2.1534	MYB86_ARATH							MYB86_ARATH	Activator;DNA-binding;Nuclearprotein;Repeat;Transcription;Transcriptionregulation,Transcription factor MYB86 (Myb-related protein 86) (AtMYB86) (Myb homolog 4) (AtMyb4).	1.00E-66	GO_ID:42434	TAIR|gene:2133381 SPTR:Q9M118 symbol:AT4G01680.1 [GO:0003700 "transcription factor activity" evidence=ISS] [GO:0045449 "regulation of transcription" evidence=TAS] [GO:0003677 "DNA binding" evidence=ISS] InterPro:IPR001005 Pfam:PF00249 InterPro:IPR012287 PROSITE:PS50090 SMART:SM00717 PROSITE:PS00037 PROSITE:PS00334 HSSP:Q03237 EMBL:AL161492 EMBL:AY054575 EMBL:AF176000 EMBL:BT000352 PIR:F85021 SPTR…	2.00E-72
chr1.CM0122.4	99.1.3.2.2555	IAA30_ARATH							IAA30_ARATH	Auxinsignalingpathway;Hypotheticalprotein;Multigenefamily;Nuclearprotein;Repressor;Transcription;Transcriptionregulation,Putative auxin-responsive protein IAA30 (Putative indoleacetic acid- induced protein 30).	2.00E-29	GO_ID:33609	TAIR|gene:2098022 SPTR:Q9M1R4 symbol:AT3G62100.1 [GO:0003700 "transcription factor activity" evidence=ISS] InterPro:IPR003311 Pfam:PF02309 PROSITE:PS50962 EMBL:AL138651 PIR:T48002 GeneFarm:3237 SPTR:Q9M1R4	7.00E-30
chr1.CM0122.4	99.1.4.4606	GO_ID:33609							IAA30_ARATH	Auxinsignalingpathway;Hypotheticalprotein;Multigenefamily;Nuclearprotein;Repressor;Transcription;Transcriptionregulation,Putative auxin-responsive protein IAA30 (Putative indoleacetic acid- induced protein 30).	2.00E-29	GO_ID:33609	TAIR|gene:2098022 SPTR:Q9M1R4 symbol:AT3G62100.1 [GO:0003700 "transcription factor activity" evidence=ISS] InterPro:IPR003311 Pfam:PF02309 PROSITE:PS50962 EMBL:AL138651 PIR:T48002 GeneFarm:3237 SPTR:Q9M1R4	7.00E-30
chr5.CM0148.20	99.1.3.2.3327	LAF1_ARATH							LAF1_ARATH	Activator;DNA-binding;Nuclearprotein;Phytochromesignalingpathway;Repeat;Transcription;Transcriptionregulation;Ublconjugation,Transcription factor LAF1 (Long after far-red light protein 1) (Myb- related protein 18) (AtMYB18).	1.00E-47	GO_ID:593	TAIR|gene:2145120 SPTR:Q9LTJ5 symbol:AT5G52260.1 [GO:0006355 "regulation of transcription, DNA-dependent" evidence=ISS] [GO:0003700 "transcription factor activity" evidence=ISS] [GO:0003677 "DNA binding" evidence=ISS] InterPro:IPR001005 Pfam:PF00249 InterPro:IPR012287 GO:GO:0005634 PROSITE:PS50090 SMART:SM00717 HSSP:P06876 PROSITE:PS00037 PROSITE:PS00334 EMBL:AB025603 EMBL:AY519636 SPTR:Q9LTJ5	2.00E-49
chr5.CM0148.20	99.1.4.6676	GO_ID:593							LAF1_ARATH	Activator;DNA-binding;Nuclearprotein;Phytochromesignalingpathway;Repeat;Transcription;Transcriptionregulation;Ublconjugation,Transcription factor LAF1 (Long after far-red light protein 1) (Myb- related protein 18) (AtMYB18).	1.00E-47	GO_ID:593	TAIR|gene:2145120 SPTR:Q9LTJ5 symbol:AT5G52260.1 [GO:0006355 "regulation of transcription, DNA-dependent" evidence=ISS] [GO:0003700 "transcription factor activity" evidence=ISS] [GO:0003677 "DNA binding" evidence=ISS] InterPro:IPR001005 Pfam:PF00249 InterPro:IPR012287 GO:GO:0005634 PROSITE:PS50090 SMART:SM00717 HSSP:P06876 PROSITE:PS00037 PROSITE:PS00334 EMBL:AB025603 EMBL:AY519636 SPTR:Q9LTJ5	2.00E-49
chr5.CM0569.30	99.1.3.2.1439	NSP1_MEDTR							NSP1_MEDTR	Nodulation;Nuclearprotein;Transcription;Transcriptionregulation,Nodulation signaling pathway 1 protein.	0	GO_ID:42391	TAIR|gene:2087993 SPTR:Q9LRW3 symbol:AT3G13840.1 [GO:0003700 "transcription factor activity" evidence=ISS] [GO:0008372 "cellular component unknown" evidence=ND] [GO:0045449 "regulation of transcription" evidence=TAS] Pfam:PF03514 InterPro:IPR005202 PROSITE:PS50985 EMBL:AB028610 SPTR:Q9LRW3	2.00E-124
chr5.CM0569.30	99.1.4.544	GO_ID:42391							NSP1_MEDTR	Nodulation;Nuclearprotein;Transcription;Transcriptionregulation,Nodulation signaling pathway 1 protein.	0	GO_ID:42391	TAIR|gene:2087993 SPTR:Q9LRW3 symbol:AT3G13840.1 [GO:0003700 "transcription factor activity" evidence=ISS] [GO:0008372 "cellular component unknown" evidence=ND] [GO:0045449 "regulation of transcription" evidence=TAS] Pfam:PF03514 InterPro:IPR005202 PROSITE:PS50985 EMBL:AB028610 SPTR:Q9LRW3	2.00E-124
chr1.CM0113.66	99.1.4.57	GO_ID:1875							WOX13_ARATH	Developmentalprotein;DNA-binding;Homeobox;Nuclearprotein;Transcription;Transcriptionregulation,WUSCHEL-related homeobox 13.	4.00E-56	GO_ID:1875	TAIR|gene:2127967 SPTR:O81788 symbol:AT4G35550.1 [GO:0003700 "transcription factor activity" evidence=ISS] [GO:0003677 "DNA binding" evidence=ISS] [GO:0005634 "nucleus" evidence=ISS] [GO:0006355 "regulation of transcription, DNA-dependent" evidence=ISS] InterPro:IPR001356 InterPro:IPR012287 Pfam:PF00046 ProDom:PD000010 SMART:SM00389 PROSITE:PS00027 PROSITE:PS50071 EMBL:AL161587 EMBL:AL031135 EMBL…	2.00E-56
chr1.CM0113.66	99.1.3.2.822	WOX13_ARATH							WOX13_ARATH	Developmentalprotein;DNA-binding;Homeobox;Nuclearprotein;Transcription;Transcriptionregulation,WUSCHEL-related homeobox 13.	4.00E-56	GO_ID:1875	TAIR|gene:2127967 SPTR:O81788 symbol:AT4G35550.1 [GO:0003700 "transcription factor activity" evidence=ISS] [GO:0003677 "DNA binding" evidence=ISS] [GO:0005634 "nucleus" evidence=ISS] [GO:0006355 "regulation of transcription, DNA-dependent" evidence=ISS] InterPro:IPR001356 InterPro:IPR012287 Pfam:PF00046 ProDom:PD000010 SMART:SM00389 PROSITE:PS00027 PROSITE:PS50071 EMBL:AL161587 EMBL:AL031135 EMBL…	2.00E-56
TM0439.5.1	99.1.4.1853	GO_ID:23195							MYB4_ORYSA	DNA-binding;Nuclearprotein;Transcription;Transcriptionregulation,Myb-related protein Myb4 (OsMyb4) (Transcription factor RLTR1).	2.00E-16	GO_ID:23195	TAIR|gene:2145647 SPTR:Q9LY95 symbol:AT5G14340.1 [GO:0006355 "regulation of transcription, DNA-dependent" evidence=ISS] [GO:0003700 "transcription factor activity" evidence=ISS] [GO:0003677 "DNA binding" evidence=ISS] InterPro:IPR001005 Pfam:PF00249 InterPro:IPR012287 GO:GO:0005634 PROSITE:PS50090 SMART:SM00717 HSSP:P06876 PROSITE:PS00037 PROSITE:PS00334 EMBL:AL163817 EMBL:AY519622 PIR:T48607 PIR…	1.00E-17
TM0439.5.1	99.1.3.2.610	MYB4_ORYSA							MYB4_ORYSA	DNA-binding;Nuclearprotein;Transcription;Transcriptionregulation,Myb-related protein Myb4 (OsMyb4) (Transcription factor RLTR1).	2.00E-16	GO_ID:23195	TAIR|gene:2145647 SPTR:Q9LY95 symbol:AT5G14340.1 [GO:0006355 "regulation of transcription, DNA-dependent" evidence=ISS] [GO:0003700 "transcription factor activity" evidence=ISS] [GO:0003677 "DNA binding" evidence=ISS] InterPro:IPR001005 Pfam:PF00249 InterPro:IPR012287 GO:GO:0005634 PROSITE:PS50090 SMART:SM00717 HSSP:P06876 PROSITE:PS00037 PROSITE:PS00334 EMBL:AL163817 EMBL:AY519622 PIR:T48607 PIR…	1.00E-17
TM0573.15	99.1.4.7299	GO_ID:24908							AP23_ARATH	Cadmium;DNA-binding;Nuclearprotein;Transcription;Transcriptionregulation,AP2 domain transcription factor RAP2.3 (Related to AP2 protein 3) (Cadmium-induced protein AS30).	3.00E-25	GO_ID:24908	TAIR|gene:2061955 SPTR:O22259 symbol:AT2G47520.1 [GO:0003700 "transcription factor activity" evidence=ISS] [GO:0003677 "DNA binding" evidence=ISS] [GO:0005634 "nucleus" evidence=IC] [GO:0006355 "regulation of transcription, DNA-dependent" evidence=ISS] InterPro:IPR001471 Pfam:PF00847 GO:GO:0005634 HSSP:O80337 PRINTS:PR00367 ProDom:PD001423 SMART:SM00380 EMBL:AC002535 EMBL:AY074645 PIR:T00432 SMR:…	2.00E-19
TM0573.15	99.1.3.2.1662	AP23_ARATH							AP23_ARATH	Cadmium;DNA-binding;Nuclearprotein;Transcription;Transcriptionregulation,AP2 domain transcription factor RAP2.3 (Related to AP2 protein 3) (Cadmium-induced protein AS30).	3.00E-25	GO_ID:24908	TAIR|gene:2061955 SPTR:O22259 symbol:AT2G47520.1 [GO:0003700 "transcription factor activity" evidence=ISS] [GO:0003677 "DNA binding" evidence=ISS] [GO:0005634 "nucleus" evidence=IC] [GO:0006355 "regulation of transcription, DNA-dependent" evidence=ISS] InterPro:IPR001471 Pfam:PF00847 GO:GO:0005634 HSSP:O80337 PRINTS:PR00367 ProDom:PD001423 SMART:SM00380 EMBL:AC002535 EMBL:AY074645 PIR:T00432 SMR:…	2.00E-19
chr4.CM0333.3	99.1.3.2.911	WRK48_ARATH							WRK48_ARATH	DNA-binding;Nuclearprotein;Transcription;Transcriptionregulation,Probable WRKY transcription factor 48 (WRKY DNA-binding protein 48).	4.00E-31
Ljwgs_091106.1	99.1.4.6962	GO_ID:49604							AP23_ARATH	Cadmium;DNA-binding;Nuclearprotein;Transcription;Transcriptionregulation,AP2 domain transcription factor RAP2.3 (Related to AP2 protein 3) (Cadmium-induced protein AS30).	7.00E-16	GO_ID:49604	TAIR|gene:3443178 SPTR:Q9LYU3 symbol:AT5G13330.1 [GO:0003700 "transcription factor activity" evidence=ISS] [GO:0003677 "DNA binding" evidence=ISS] [GO:0005634 "nucleus" evidence=IC] [GO:0006355 "regulation of transcription, DNA-dependent" evidence=ISS] InterPro:IPR001471 Pfam:PF00847 GO:GO:0005634 HSSP:O80337 PRINTS:PR00367 ProDom:PD001423 SMART:SM00380 EMBL:AL163491 EMBL:AY560861 EMBL:BT011609 E…	6.00E-28
Ljwgs_091106.1	99.1.3.2.1662	AP23_ARATH							AP23_ARATH	Cadmium;DNA-binding;Nuclearprotein;Transcription;Transcriptionregulation,AP2 domain transcription factor RAP2.3 (Related to AP2 protein 3) (Cadmium-induced protein AS30).	7.00E-16	GO_ID:49604	TAIR|gene:3443178 SPTR:Q9LYU3 symbol:AT5G13330.1 [GO:0003700 "transcription factor activity" evidence=ISS] [GO:0003677 "DNA binding" evidence=ISS] [GO:0005634 "nucleus" evidence=IC] [GO:0006355 "regulation of transcription, DNA-dependent" evidence=ISS] InterPro:IPR001471 Pfam:PF00847 GO:GO:0005634 HSSP:O80337 PRINTS:PR00367 ProDom:PD001423 SMART:SM00380 EMBL:AL163491 EMBL:AY560861 EMBL:BT011609 E…	6.00E-28
Ljwgs_019003.1	99.1.4.6737	GO_ID:41088							PZ02_LUPPO	DNA-binding;Nuclearprotein;Transcription;Transcriptionregulation,Protein PPLZ02.	2.00E-12	GO_ID:41088	TAIR|gene:2148021 SPTR:Q9LFN7 symbol:AT5G11190.1 [GO:0003700 "transcription factor activity" evidence=ISS] [GO:0003677 "DNA binding" evidence=ISS] [GO:0005634 "nucleus" evidence=IC] [GO:0006355 "regulation of transcription, DNA-dependent" evidence=ISS] InterPro:IPR001471 Pfam:PF00847 GO:GO:0005634 HSSP:O80337 PRINTS:PR00367 ProDom:PD001423 SMART:SM00380 EMBL:AL360314 EMBL:AY560865 SPTR:Q9LFN7	3.00E-53
Ljwgs_019003.1	99.1.3.2.799	PZ02_LUPPO							PZ02_LUPPO	DNA-binding;Nuclearprotein;Transcription;Transcriptionregulation,Protein PPLZ02.	2.00E-12	GO_ID:41088	TAIR|gene:2148021 SPTR:Q9LFN7 symbol:AT5G11190.1 [GO:0003700 "transcription factor activity" evidence=ISS] [GO:0003677 "DNA binding" evidence=ISS] [GO:0005634 "nucleus" evidence=IC] [GO:0006355 "regulation of transcription, DNA-dependent" evidence=ISS] InterPro:IPR001471 Pfam:PF00847 GO:GO:0005634 HSSP:O80337 PRINTS:PR00367 ProDom:PD001423 SMART:SM00380 EMBL:AL360314 EMBL:AY560865 SPTR:Q9LFN7	3.00E-53
chr2.CM0237.31.1	99.1.4.1880	GO_ID:34003							CRC_ARATH	Developmentalprotein;Differentiation;DNA-binding;Flowering;Metal-binding;Nuclearprotein;Transcription;Transcriptionregulation;Zinc;Zinc-finger,Protein CRABS CLAW.	1.00E-14	GO_ID:34003	TAIR|gene:3689249 SPTR:Q9XHD1 symbol:AT1G69180.1 [GO:0003700 "transcription factor activity" evidence=ISS] [GO:0008372 "cellular component unknown" evidence=ND] [GO:0045449 "regulation of transcription" evidence=TAS] Pfam:PF04690 InterPro:IPR006780 EMBL:AC018364 EMBL:AF132606 EMBL:BT008618 PIR:G96715 TRANSFAC:T04741 SPTR:Q9XHD1	4.00E-15
chr2.CM0237.31.1	99.1.3.2.4096	CRC_ARATH							CRC_ARATH	Developmentalprotein;Differentiation;DNA-binding;Flowering;Metal-binding;Nuclearprotein;Transcription;Transcriptionregulation;Zinc;Zinc-finger,Protein CRABS CLAW.	1.00E-14	GO_ID:34003	TAIR|gene:3689249 SPTR:Q9XHD1 symbol:AT1G69180.1 [GO:0003700 "transcription factor activity" evidence=ISS] [GO:0008372 "cellular component unknown" evidence=ND] [GO:0045449 "regulation of transcription" evidence=TAS] Pfam:PF04690 InterPro:IPR006780 EMBL:AC018364 EMBL:AF132606 EMBL:BT008618 PIR:G96715 TRANSFAC:T04741 SPTR:Q9XHD1	4.00E-15
Ljwgs_030699.1	99.1.4.8192	GO_ID:30821										GO_ID:30821	TAIR|gene:2165320 SPTR:Q9FLI0 symbol:AT5G51790.1 [GO:0003700 "transcription factor activity" evidence=ISS] [GO:0045449 "regulation of transcription" evidence=TAS] [GO:0003677 "DNA binding" evidence=ISS] Pfam:PF00010 InterPro:IPR001092 SMART:SM00353 PROSITE:PS50888 EMBL:AB010074 SPTR:Q9FLI0	2.00E-17
chr4.CM0175.8	99.1.3.2.883	ERF13_ARATH							ERF13_ARATH	Activator;DNA-binding;Ethylenesignalingpathway;Nuclearprotein;Plantdefense;Transcription;Transcriptionregulation,Ethylene-responsive transcription factor 13 (Ethylene-responsive element-binding factor 13) (EREBP-13) (AtERF13).	2.00E-22	GO_ID:42974	TAIR|gene:3440765 SPTR:Q9FH54 symbol:AT5G61890.1 [GO:0003700 "transcription factor activity" evidence=ISS] [GO:0003677 "DNA binding" evidence=ISS] [GO:0005634 "nucleus" evidence=IC] [GO:0006355 "regulation of transcription, DNA-dependent" evidence=ISS] InterPro:IPR001471 InterPro:IPR000183 Pfam:PF00847 GO:GO:0005634 PROSITE:PS00879 HSSP:O80337 PRINTS:PR00367 ProDom:PD001423 SMART:SM00380 EMBL:AB0…	6.00E-39
chr4.CM0175.8	99.1.4.3099	GO_ID:42974							ERF13_ARATH	Activator;DNA-binding;Ethylenesignalingpathway;Nuclearprotein;Plantdefense;Transcription;Transcriptionregulation,Ethylene-responsive transcription factor 13 (Ethylene-responsive element-binding factor 13) (EREBP-13) (AtERF13).	2.00E-22	GO_ID:42974	TAIR|gene:3440765 SPTR:Q9FH54 symbol:AT5G61890.1 [GO:0003700 "transcription factor activity" evidence=ISS] [GO:0003677 "DNA binding" evidence=ISS] [GO:0005634 "nucleus" evidence=IC] [GO:0006355 "regulation of transcription, DNA-dependent" evidence=ISS] InterPro:IPR001471 InterPro:IPR000183 Pfam:PF00847 GO:GO:0005634 PROSITE:PS00879 HSSP:O80337 PRINTS:PR00367 ProDom:PD001423 SMART:SM00380 EMBL:AB0…	6.00E-39
chr2.CM0249.113	99.1.4.1869	GO_ID:34794										GO_ID:34794	TAIR|gene:2016416 SPTR:Q8GW75 symbol:AT1G19510.1 [GO:0003677 "DNA binding" evidence=ISS] [GO:0003700 "transcription factor activity" evidence=ISS] [GO:0006355 "regulation of transcription, DNA-dependent" evidence=ISS] InterPro:IPR001005 Pfam:PF00249 GO:GO:0005634 PROSITE:PS50090 SMART:SM00717 EMBL:AK119034 EMBL:BT005657 EMBL:AY519524 SPTR:Q8GW75	1.00E-21
chr1.CM0027.22	99.1.3.2.1826	ARR9_ARATH							ARR9_ARATH	Cytokininsignalingpathway;Nuclearprotein;Phosphorylation;Sensorytransduction;Transcription;Transcriptionregulation;Two-componentregulatorysystem,Two-component response regulator ARR9 (Response reactor 4).	4.00E-44	GO_ID:41535	TAIR|gene:2080589 SPTR:O80366 symbol:AT3G57040.1 [GO:0030528 "transcription regulator activity" evidence=TAS] [GO:0009736 "cytokinin mediated signaling" evidence=TAS] InterPro:IPR001789 Pfam:PF00072 ProDom:PD000039 SMART:SM00448 PROSITE:PS50110 EMBL:AL138655 EMBL:AB010918 EMBL:AY090234 EMBL:AY133571 PIR:T47764 GeneFarm:4126 SPTR:O80366	2.00E-44
chr1.CM0027.22	99.1.4.1491	GO_ID:41535							ARR9_ARATH	Cytokininsignalingpathway;Nuclearprotein;Phosphorylation;Sensorytransduction;Transcription;Transcriptionregulation;Two-componentregulatorysystem,Two-component response regulator ARR9 (Response reactor 4).	4.00E-44	GO_ID:41535	TAIR|gene:2080589 SPTR:O80366 symbol:AT3G57040.1 [GO:0030528 "transcription regulator activity" evidence=TAS] [GO:0009736 "cytokinin mediated signaling" evidence=TAS] InterPro:IPR001789 Pfam:PF00072 ProDom:PD000039 SMART:SM00448 PROSITE:PS50110 EMBL:AL138655 EMBL:AB010918 EMBL:AY090234 EMBL:AY133571 PIR:T47764 GeneFarm:4126 SPTR:O80366	2.00E-44
Ljwgs_008140.3	99.1.3.2.2501	WRK28_ARATH							WRK28_ARATH	DNA-binding;Nuclearprotein;Transcription;Transcriptionregulation,Probable WRKY transcription factor 28 (WRKY DNA-binding protein 28).	7.00E-41
Ljwgs_019801.1	99.1.4.8382	GO_ID:46249							HSF24_LYCPE	Activator;DNA-binding;Heatshock;Multigenefamily;Nuclearprotein;Phosphorylation;Transcription;Transcriptionregulation,Heat shock factor protein HSF24 (Heat shock transcription factor 24) (HSTF 24) (Heat stress transcription factor).	5.00E-11	GO_ID:46249	TAIR|gene:2062697 SPTR:O22230 symbol:AT2G41690.1 [GO:0003700 "transcription factor activity" evidence=ISS] [GO:0003677 "DNA binding" evidence=ISS] InterPro:IPR000232 InterPro:IPR002341 Pfam:PF00447 GO:GO:0005634 InterPro:IPR011991 PRINTS:PR00056 ProDom:PD001788 SMART:SM00415 PROSITE:PS00434 HSSP:P22121 EMBL:AC002510 PIR:T00825 SPTR:O22230	6.00E-18
Ljwgs_019801.1	99.1.3.2.3832	HSF24_LYCPE							HSF24_LYCPE	Activator;DNA-binding;Heatshock;Multigenefamily;Nuclearprotein;Phosphorylation;Transcription;Transcriptionregulation,Heat shock factor protein HSF24 (Heat shock transcription factor 24) (HSTF 24) (Heat stress transcription factor).	5.00E-11	GO_ID:46249	TAIR|gene:2062697 SPTR:O22230 symbol:AT2G41690.1 [GO:0003700 "transcription factor activity" evidence=ISS] [GO:0003677 "DNA binding" evidence=ISS] InterPro:IPR000232 InterPro:IPR002341 Pfam:PF00447 GO:GO:0005634 InterPro:IPR011991 PRINTS:PR00056 ProDom:PD001788 SMART:SM00415 PROSITE:PS00434 HSSP:P22121 EMBL:AC002510 PIR:T00825 SPTR:O22230	6.00E-18
chr3.CM0216.108	99.1.4.1938	GO_ID:9747										GO_ID:9747	TAIR|gene:3440244 SPTR:Q9T0J7 symbol:AT4G38900.1 [GO:0003700 "transcription factor activity" evidence=ISS] [GO:0003677 "DNA binding" evidence=ISS] InterPro:IPR004827 Pfam:PF00170 GO:GO:0005634 SMART:SM00338 PROSITE:PS50217 InterPro:IPR011616 EMBL:AL035656 EMBL:AL161594 EMBL:AF401297 PIR:T06089 SPTR:Q9T0J7	3.00E-59
chr1.CM0117.29.1	2.1.1.3	SIG2, rpoS RNA polymerase nonessential primary-like sigma factor [COG:COG0568]	ana:all5263	sigA; transcription initiation factor sigma [KO:K03086]	2.00E-71	slr0653	COG0568	3.00E-62	RPOD_ANASP	Completeproteome;DNA-binding;DNA-directedRNApolymerase;Nucleotidyltransferase;Sigmafactor;Transcription;Transcriptionregulation;Transferase,RNA polymerase sigma factor rpoD (Sigma-A).	1.00E-71	GO_ID:3364	TAIR|gene:3435157 SPTR:O22056 symbol:AT1G08540.1 [GO:0003677 "DNA binding" evidence=ISS] [GO:0003700 "transcription factor activity" evidence=ISS] [GO:0003899 "DNA-directed RNA polymerase activity" evidence=ISS] [GO:0006355 "regulation of transcription, DNA-dependent" evidence=ISS] InterPro:IPR000943 InterPro:IPR007624 InterPro:IPR007627 InterPro:IPR007630 Pfam:PF04542 Prosite:PS00716 Pfam:PF0014…	6.00E-147
chr1.CM0117.29.1	2.1.1.13.15	RPOG DNA-directed RNA polymerase subunit G [GO:0003899]	ana:all5263	sigA; transcription initiation factor sigma [KO:K03086]	2.00E-71	slr0653	COG0568	3.00E-62	RPOD_ANASP	Completeproteome;DNA-binding;DNA-directedRNApolymerase;Nucleotidyltransferase;Sigmafactor;Transcription;Transcriptionregulation;Transferase,RNA polymerase sigma factor rpoD (Sigma-A).	1.00E-71	GO_ID:3364	TAIR|gene:3435157 SPTR:O22056 symbol:AT1G08540.1 [GO:0003677 "DNA binding" evidence=ISS] [GO:0003700 "transcription factor activity" evidence=ISS] [GO:0003899 "DNA-directed RNA polymerase activity" evidence=ISS] [GO:0006355 "regulation of transcription, DNA-dependent" evidence=ISS] InterPro:IPR000943 InterPro:IPR007624 InterPro:IPR007627 InterPro:IPR007630 Pfam:PF04542 Prosite:PS00716 Pfam:PF0014…	6.00E-147
chr1.CM0117.29.1	2.1.1.6	SIG3.3.1, rpoH RNA polymerase sigma-32 factor [COG:COG0568]	ana:all5263	sigA; transcription initiation factor sigma [KO:K03086]	2.00E-71	slr0653	COG0568	3.00E-62	RPOD_ANASP	Completeproteome;DNA-binding;DNA-directedRNApolymerase;Nucleotidyltransferase;Sigmafactor;Transcription;Transcriptionregulation;Transferase,RNA polymerase sigma factor rpoD (Sigma-A).	1.00E-71	GO_ID:3364	TAIR|gene:3435157 SPTR:O22056 symbol:AT1G08540.1 [GO:0003677 "DNA binding" evidence=ISS] [GO:0003700 "transcription factor activity" evidence=ISS] [GO:0003899 "DNA-directed RNA polymerase activity" evidence=ISS] [GO:0006355 "regulation of transcription, DNA-dependent" evidence=ISS] InterPro:IPR000943 InterPro:IPR007624 InterPro:IPR007627 InterPro:IPR007630 Pfam:PF04542 Prosite:PS00716 Pfam:PF0014…	6.00E-147
chr1.CM0117.29.1	2.1.1.2	SIG1, rpoD RNA polymerase primary sigma factor [COG:COG0568]	ana:all5263	sigA; transcription initiation factor sigma [KO:K03086]	2.00E-71	slr0653	COG0568	3.00E-62	RPOD_ANASP	Completeproteome;DNA-binding;DNA-directedRNApolymerase;Nucleotidyltransferase;Sigmafactor;Transcription;Transcriptionregulation;Transferase,RNA polymerase sigma factor rpoD (Sigma-A).	1.00E-71	GO_ID:3364	TAIR|gene:3435157 SPTR:O22056 symbol:AT1G08540.1 [GO:0003677 "DNA binding" evidence=ISS] [GO:0003700 "transcription factor activity" evidence=ISS] [GO:0003899 "DNA-directed RNA polymerase activity" evidence=ISS] [GO:0006355 "regulation of transcription, DNA-dependent" evidence=ISS] InterPro:IPR000943 InterPro:IPR007624 InterPro:IPR007627 InterPro:IPR007630 Pfam:PF04542 Prosite:PS00716 Pfam:PF0014…	6.00E-147
chr1.CM0117.29.1	2.1.1.13.16	RPOI DNA-directed RNA polymerase subunit I [GO:0003899]	ana:all5263	sigA; transcription initiation factor sigma [KO:K03086]	2.00E-71	slr0653	COG0568	3.00E-62	RPOD_ANASP	Completeproteome;DNA-binding;DNA-directedRNApolymerase;Nucleotidyltransferase;Sigmafactor;Transcription;Transcriptionregulation;Transferase,RNA polymerase sigma factor rpoD (Sigma-A).	1.00E-71	GO_ID:3364	TAIR|gene:3435157 SPTR:O22056 symbol:AT1G08540.1 [GO:0003677 "DNA binding" evidence=ISS] [GO:0003700 "transcription factor activity" evidence=ISS] [GO:0003899 "DNA-directed RNA polymerase activity" evidence=ISS] [GO:0006355 "regulation of transcription, DNA-dependent" evidence=ISS] InterPro:IPR000943 InterPro:IPR007624 InterPro:IPR007627 InterPro:IPR007630 Pfam:PF04542 Prosite:PS00716 Pfam:PF0014…	6.00E-147
TM0439.5.2	99.1.3.2.3724	MYB2_PHYPA							MYB2_PHYPA	Activator;DNA-binding;Nuclearprotein;Repeat;Transcription;Transcriptionregulation,Myb-related protein Pp2.	2.00E-16	GO_ID:23195	TAIR|gene:2145647 SPTR:Q9LY95 symbol:AT5G14340.1 [GO:0006355 "regulation of transcription, DNA-dependent" evidence=ISS] [GO:0003700 "transcription factor activity" evidence=ISS] [GO:0003677 "DNA binding" evidence=ISS] InterPro:IPR001005 Pfam:PF00249 InterPro:IPR012287 GO:GO:0005634 PROSITE:PS50090 SMART:SM00717 HSSP:P06876 PROSITE:PS00037 PROSITE:PS00334 EMBL:AL163817 EMBL:AY519622 PIR:T48607 PIR…	9.00E-21
TM0439.5.2	99.1.4.1853	GO_ID:23195							MYB2_PHYPA	Activator;DNA-binding;Nuclearprotein;Repeat;Transcription;Transcriptionregulation,Myb-related protein Pp2.	2.00E-16	GO_ID:23195	TAIR|gene:2145647 SPTR:Q9LY95 symbol:AT5G14340.1 [GO:0006355 "regulation of transcription, DNA-dependent" evidence=ISS] [GO:0003700 "transcription factor activity" evidence=ISS] [GO:0003677 "DNA binding" evidence=ISS] InterPro:IPR001005 Pfam:PF00249 InterPro:IPR012287 GO:GO:0005634 PROSITE:PS50090 SMART:SM00717 HSSP:P06876 PROSITE:PS00037 PROSITE:PS00334 EMBL:AL163817 EMBL:AY519622 PIR:T48607 PIR…	9.00E-21
Ljwgs_050347.1	99.1.3.2.2132	PIF4_ARATH							PIF4_ARATH	Alternativesplicing;DNA-binding;Nuclearprotein;Phytochromesignalingpathway;Transcription;Transcriptionregulation,Phytochrome-interacting factor 4 (Basic helix-loop-helix protein 9) (bHLH9) (AtbHLH009) (Short under red-light 2).	1.00E-12	GO_ID:5179	TAIR|gene:3441962 SPTR:Q9LSQ3 symbol:AT5G58010.1 [GO:0003700 "transcription factor activity" evidence=ISS] [GO:0045449 "regulation of transcription" evidence=TAS] [GO:0003677 "DNA binding" evidence=ISS] Pfam:PF00010 InterPro:IPR001092 SMART:SM00353 PROSITE:PS50888 EMBL:AB026635 SPTR:Q9LSQ3	4.00E-24
Ljwgs_050347.1	99.1.4.8686	GO_ID:5179							PIF4_ARATH	Alternativesplicing;DNA-binding;Nuclearprotein;Phytochromesignalingpathway;Transcription;Transcriptionregulation,Phytochrome-interacting factor 4 (Basic helix-loop-helix protein 9) (bHLH9) (AtbHLH009) (Short under red-light 2).	1.00E-12	GO_ID:5179	TAIR|gene:3441962 SPTR:Q9LSQ3 symbol:AT5G58010.1 [GO:0003700 "transcription factor activity" evidence=ISS] [GO:0045449 "regulation of transcription" evidence=TAS] [GO:0003677 "DNA binding" evidence=ISS] Pfam:PF00010 InterPro:IPR001092 SMART:SM00353 PROSITE:PS50888 EMBL:AB026635 SPTR:Q9LSQ3	4.00E-24
chr5.CM0040.60	99.1.3.2.1828	COL4_ARATH							COL4_ARATH	Metal-binding;Multigenefamily;Nuclearprotein;Repeat;Zinc;Zinc-finger,Zinc finger protein CONSTANS-LIKE 4.	1.00E-75	GO_ID:27123	TAIR|gene:2010503 SPTR:Q9SK53 symbol:AT1G28050.1 [GO:0003700 "transcription factor activity" evidence=ISS] [GO:0045449 "regulation of transcription" evidence=TAS] [GO:0008270 "zinc ion binding" evidence=ISS] InterPro:IPR000315 InterPro:IPR002926 Pfam:PF00643 SMART:SM00336 PROSITE:PS50119 ProDom:PD007661 InterPro:IPR010402 Pfam:PF06203 PROSITE:PS51017 EMBL:AC006585 EMBL:AY058130 EMBL:AY140103 EMBL…	6.00E-69
chr5.CM0040.60	99.1.4.3532	GO_ID:27123							COL4_ARATH	Metal-binding;Multigenefamily;Nuclearprotein;Repeat;Zinc;Zinc-finger,Zinc finger protein CONSTANS-LIKE 4.	1.00E-75	GO_ID:27123	TAIR|gene:2010503 SPTR:Q9SK53 symbol:AT1G28050.1 [GO:0003700 "transcription factor activity" evidence=ISS] [GO:0045449 "regulation of transcription" evidence=TAS] [GO:0008270 "zinc ion binding" evidence=ISS] InterPro:IPR000315 InterPro:IPR002926 Pfam:PF00643 SMART:SM00336 PROSITE:PS50119 ProDom:PD007661 InterPro:IPR010402 Pfam:PF06203 PROSITE:PS51017 EMBL:AC006585 EMBL:AY058130 EMBL:AY140103 EMBL…	6.00E-69
Ljwgs_022269.1	2.4.1.5.3	POLE3 DNA Polymerase epsilon, subunit C	dre:393774	zgc:73351 [EC:2.7.7.7] [KO:K02326]	6.00E-11	YBL021c	COG2036	6.00E-28	NFYB5_ARATH	Activator;DNA-binding;Nuclearprotein;Transcription;Transcriptionregulation,Nuclear transcription factor Y subunit B-5 (AtNF-YB-5).	3.00E-41	GO_ID:18414	TAIR|gene:2043292 SPTR:O82248 symbol:AT2G47810.1 [GO:0003700 "transcription factor activity" evidence=ISS] InterPro:IPR003958 InterPro:IPR003956 InterPro:IPR007124 InterPro:IPR003957 GO:GO:0005634 PRINTS:PR00615 Pfam:PF00808 HSSP:P25208 PROSITE:PS00685 EMBL:AC005309 EMBL:BT003968 EMBL:BT005081 PIR:G84919 TRANSFAC:T05342 SPTR:O82248	1.00E-41
Ljwgs_022269.1	1.4.2.18.7	POLE DNA polymerase epsilon complex	dre:393774	zgc:73351 [EC:2.7.7.7] [KO:K02326]	6.00E-11	YBL021c	COG2036	6.00E-28	NFYB5_ARATH	Activator;DNA-binding;Nuclearprotein;Transcription;Transcriptionregulation,Nuclear transcription factor Y subunit B-5 (AtNF-YB-5).	3.00E-41	GO_ID:18414	TAIR|gene:2043292 SPTR:O82248 symbol:AT2G47810.1 [GO:0003700 "transcription factor activity" evidence=ISS] InterPro:IPR003958 InterPro:IPR003956 InterPro:IPR007124 InterPro:IPR003957 GO:GO:0005634 PRINTS:PR00615 Pfam:PF00808 HSSP:P25208 PROSITE:PS00685 EMBL:AC005309 EMBL:BT003968 EMBL:BT005081 PIR:G84919 TRANSFAC:T05342 SPTR:O82248	1.00E-41
Ljwgs_022269.1	1.4.1.20.7	POLE DNA polymerase epsilon complex	dre:393774	zgc:73351 [EC:2.7.7.7] [KO:K02326]	6.00E-11	YBL021c	COG2036	6.00E-28	NFYB5_ARATH	Activator;DNA-binding;Nuclearprotein;Transcription;Transcriptionregulation,Nuclear transcription factor Y subunit B-5 (AtNF-YB-5).	3.00E-41	GO_ID:18414	TAIR|gene:2043292 SPTR:O82248 symbol:AT2G47810.1 [GO:0003700 "transcription factor activity" evidence=ISS] InterPro:IPR003958 InterPro:IPR003956 InterPro:IPR007124 InterPro:IPR003957 GO:GO:0005634 PRINTS:PR00615 Pfam:PF00808 HSSP:P25208 PROSITE:PS00685 EMBL:AC005309 EMBL:BT003968 EMBL:BT005081 PIR:G84919 TRANSFAC:T05342 SPTR:O82248	1.00E-41
TM0305.15	99.1.4.2720	GO_ID:9399							MYBH_DICDI	DNA-binding;Nuclearprotein;Repeat,Myb-like protein (Fragment).	2.00E-17	GO_ID:9399	TAIR|gene:3689398 SPTR:Q9SEZ4 symbol:AT1G69560.1 [GO:0003700 "transcription factor activity" evidence=ISS] [GO:0045449 "regulation of transcription" evidence=TAS] [GO:0003677 "DNA binding" evidence=ISS] InterPro:IPR001005 Pfam:PF00249 InterPro:IPR012287 PROSITE:PS50090 SMART:SM00717 HSSP:P06876 PROSITE:PS00334 EMBL:AC073178 EMBL:AC021046 EMBL:AF249308 PIR:C96717 SPTR:Q9SEZ4	3.00E-34
TM0305.15	99.1.3.2.162	MYBH_DICDI							MYBH_DICDI	DNA-binding;Nuclearprotein;Repeat,Myb-like protein (Fragment).	2.00E-17	GO_ID:9399	TAIR|gene:3689398 SPTR:Q9SEZ4 symbol:AT1G69560.1 [GO:0003700 "transcription factor activity" evidence=ISS] [GO:0045449 "regulation of transcription" evidence=TAS] [GO:0003677 "DNA binding" evidence=ISS] InterPro:IPR001005 Pfam:PF00249 InterPro:IPR012287 PROSITE:PS50090 SMART:SM00717 HSSP:P06876 PROSITE:PS00334 EMBL:AC073178 EMBL:AC021046 EMBL:AF249308 PIR:C96717 SPTR:Q9SEZ4	3.00E-34
chr3.CM0127.48	2.1.1.3	SIG2, rpoS RNA polymerase nonessential primary-like sigma factor [COG:COG0568]	gvi:gll3762	group2 RNA polymerase sigma factor [KO:K03087]	2.00E-47	SPy0782	COG0568	2.00E-41	RPOD_ANASP	Completeproteome;DNA-binding;DNA-directedRNApolymerase;Nucleotidyltransferase;Sigmafactor;Transcription;Transcriptionregulation;Transferase,RNA polymerase sigma factor rpoD (Sigma-A).	2.00E-44	GO_ID:14111	TAIR|gene:2010870 SPTR:O24629 symbol:AT1G64860.1 [GO:0003677 "DNA binding" evidence=ISS] [GO:0003700 "transcription factor activity" evidence=ISS] [GO:0003899 "DNA-directed RNA polymerase activity" evidence=ISS] [GO:0006355 "regulation of transcription, DNA-dependent" evidence=ISS] InterPro:IPR000943 InterPro:IPR007624 InterPro:IPR007627 InterPro:IPR007630 InterPro:IPR001697 Pfam:PF04542 GO:GO:00…	0
chr3.CM0127.48	2.1.1.13.15	RPOG DNA-directed RNA polymerase subunit G [GO:0003899]	gvi:gll3762	group2 RNA polymerase sigma factor [KO:K03087]	2.00E-47	SPy0782	COG0568	2.00E-41	RPOD_ANASP	Completeproteome;DNA-binding;DNA-directedRNApolymerase;Nucleotidyltransferase;Sigmafactor;Transcription;Transcriptionregulation;Transferase,RNA polymerase sigma factor rpoD (Sigma-A).	2.00E-44	GO_ID:14111	TAIR|gene:2010870 SPTR:O24629 symbol:AT1G64860.1 [GO:0003677 "DNA binding" evidence=ISS] [GO:0003700 "transcription factor activity" evidence=ISS] [GO:0003899 "DNA-directed RNA polymerase activity" evidence=ISS] [GO:0006355 "regulation of transcription, DNA-dependent" evidence=ISS] InterPro:IPR000943 InterPro:IPR007624 InterPro:IPR007627 InterPro:IPR007630 InterPro:IPR001697 Pfam:PF04542 GO:GO:00…	0
chr3.CM0127.48	2.1.1.6	SIG3.3.1, rpoH RNA polymerase sigma-32 factor [COG:COG0568]	gvi:gll3762	group2 RNA polymerase sigma factor [KO:K03087]	2.00E-47	SPy0782	COG0568	2.00E-41	RPOD_ANASP	Completeproteome;DNA-binding;DNA-directedRNApolymerase;Nucleotidyltransferase;Sigmafactor;Transcription;Transcriptionregulation;Transferase,RNA polymerase sigma factor rpoD (Sigma-A).	2.00E-44	GO_ID:14111	TAIR|gene:2010870 SPTR:O24629 symbol:AT1G64860.1 [GO:0003677 "DNA binding" evidence=ISS] [GO:0003700 "transcription factor activity" evidence=ISS] [GO:0003899 "DNA-directed RNA polymerase activity" evidence=ISS] [GO:0006355 "regulation of transcription, DNA-dependent" evidence=ISS] InterPro:IPR000943 InterPro:IPR007624 InterPro:IPR007627 InterPro:IPR007630 InterPro:IPR001697 Pfam:PF04542 GO:GO:00…	0
chr3.CM0127.48	2.1.1.2	SIG1, rpoD RNA polymerase primary sigma factor [COG:COG0568]	gvi:gll3762	group2 RNA polymerase sigma factor [KO:K03087]	2.00E-47	SPy0782	COG0568	2.00E-41	RPOD_ANASP	Completeproteome;DNA-binding;DNA-directedRNApolymerase;Nucleotidyltransferase;Sigmafactor;Transcription;Transcriptionregulation;Transferase,RNA polymerase sigma factor rpoD (Sigma-A).	2.00E-44	GO_ID:14111	TAIR|gene:2010870 SPTR:O24629 symbol:AT1G64860.1 [GO:0003677 "DNA binding" evidence=ISS] [GO:0003700 "transcription factor activity" evidence=ISS] [GO:0003899 "DNA-directed RNA polymerase activity" evidence=ISS] [GO:0006355 "regulation of transcription, DNA-dependent" evidence=ISS] InterPro:IPR000943 InterPro:IPR007624 InterPro:IPR007627 InterPro:IPR007630 InterPro:IPR001697 Pfam:PF04542 GO:GO:00…	0
chr3.CM0127.48	2.1.1.13.16	RPOI DNA-directed RNA polymerase subunit I [GO:0003899]	gvi:gll3762	group2 RNA polymerase sigma factor [KO:K03087]	2.00E-47	SPy0782	COG0568	2.00E-41	RPOD_ANASP	Completeproteome;DNA-binding;DNA-directedRNApolymerase;Nucleotidyltransferase;Sigmafactor;Transcription;Transcriptionregulation;Transferase,RNA polymerase sigma factor rpoD (Sigma-A).	2.00E-44	GO_ID:14111	TAIR|gene:2010870 SPTR:O24629 symbol:AT1G64860.1 [GO:0003677 "DNA binding" evidence=ISS] [GO:0003700 "transcription factor activity" evidence=ISS] [GO:0003899 "DNA-directed RNA polymerase activity" evidence=ISS] [GO:0006355 "regulation of transcription, DNA-dependent" evidence=ISS] InterPro:IPR000943 InterPro:IPR007624 InterPro:IPR007627 InterPro:IPR007630 InterPro:IPR001697 Pfam:PF04542 GO:GO:00…	0
chr3.CM0127.48	1.1.1	Glycolysis / Gluconeogenesis [CLASS:00010] [PATH:ot00010 tab00010] [GO:0006096 0006094]	gvi:gll3762	group2 RNA polymerase sigma factor [KO:K03087]	2.00E-47	SPy0782	COG0568	2.00E-41	RPOD_ANASP	Completeproteome;DNA-binding;DNA-directedRNApolymerase;Nucleotidyltransferase;Sigmafactor;Transcription;Transcriptionregulation;Transferase,RNA polymerase sigma factor rpoD (Sigma-A).	2.00E-44	GO_ID:14111	TAIR|gene:2010870 SPTR:O24629 symbol:AT1G64860.1 [GO:0003677 "DNA binding" evidence=ISS] [GO:0003700 "transcription factor activity" evidence=ISS] [GO:0003899 "DNA-directed RNA polymerase activity" evidence=ISS] [GO:0006355 "regulation of transcription, DNA-dependent" evidence=ISS] InterPro:IPR000943 InterPro:IPR007624 InterPro:IPR007627 InterPro:IPR007630 InterPro:IPR001697 Pfam:PF04542 GO:GO:00…	0
chr2.CM0132.46	99.1.4.3072	GO_ID:7441										GO_ID:7441	TAIR|gene:3437446 SPTR:Q8S3F3 symbol:AT2G22750.1 [GO:0003700 "transcription factor activity" evidence=ISS] [GO:0045449 "regulation of transcription" evidence=TAS] [GO:0003677 "DNA binding" evidence=ISS] Pfam:PF00010 InterPro:IPR001092 SMART:SM00353 PROSITE:PS50888 EMBL:AF488562 SPTR:Q8S3F3	7.00E-31
chr5.CM0200.117	99.1.4.3308	GO_ID:17651							LAX_ORYSA	Developmentalprotein;DNA-binding;Nuclearprotein;Transcription;Transcriptionregulation,Transcription factor LAX PANICLE.	7.00E-12	GO_ID:17651	TAIR|gene:2199220 SPTR:Q8LEG1 symbol:AT1G27740.1 [GO:0003700 "transcription factor activity" evidence=ISS] [GO:0045449 "regulation of transcription" evidence=TAS] [GO:0003677 "DNA binding" evidence=ISS] Pfam:PF00010 InterPro:IPR001092 SMART:SM00353 PROSITE:PS50888 EMBL:AY085436 SPTR:Q8LEG1	2.00E-37
chr5.CM0200.117	99.1.3.2.3729	LAX_ORYSA							LAX_ORYSA	Developmentalprotein;DNA-binding;Nuclearprotein;Transcription;Transcriptionregulation,Transcription factor LAX PANICLE.	7.00E-12	GO_ID:17651	TAIR|gene:2199220 SPTR:Q8LEG1 symbol:AT1G27740.1 [GO:0003700 "transcription factor activity" evidence=ISS] [GO:0045449 "regulation of transcription" evidence=TAS] [GO:0003677 "DNA binding" evidence=ISS] Pfam:PF00010 InterPro:IPR001092 SMART:SM00353 PROSITE:PS50888 EMBL:AY085436 SPTR:Q8LEG1	2.00E-37
Ljwgs_021740.1	99.1.4.4084	GO_ID:13078										GO_ID:13078	TAIR|gene:3438595 SPTR:O65426 symbol:AT4G21610.1 [GO:0003700 "transcription factor activity" evidence=ISS] InterPro:IPR005735 TIGRFAMs:TIGR01053 EMBL:AL161555 EMBL:AL022603 EMBL:AL035527 EMBL:BT011760 EMBL:BT012384 PIR:T05169 Pfam:PF06943 SPTR:O65426	4.00E-23
Ljwgs_043736.1	99.1.4.5540	GO_ID:51013							GAT10_ARATH	Activator;DNA-binding;Metal-binding;Nuclearprotein;Transcription;Transcriptionregulation;Zinc;Zinc-finger,GATA transcription factor 10 (AtGATA-10).	1.00E-10	GO_ID:51013	TAIR|gene:3702804 SPTR:Q9SV30 symbol:AT3G54810.1 [GO:0003700 "transcription factor activity" evidence=ISS] InterPro:IPR000679 Pfam:PF00320 HSSP:P17679 SMART:SM00401 PROSITE:PS00344 PROSITE:PS50114 EMBL:AL138650 EMBL:AL049655 EMBL:AF412107 EMBL:AY078029 PIR:T06739 GeneFarm:3888 SPTR:Q9SV30	5.00E-11
Ljwgs_043736.1	99.1.3.2.1568	GAT10_ARATH							GAT10_ARATH	Activator;DNA-binding;Metal-binding;Nuclearprotein;Transcription;Transcriptionregulation;Zinc;Zinc-finger,GATA transcription factor 10 (AtGATA-10).	1.00E-10	GO_ID:51013	TAIR|gene:3702804 SPTR:Q9SV30 symbol:AT3G54810.1 [GO:0003700 "transcription factor activity" evidence=ISS] InterPro:IPR000679 Pfam:PF00320 HSSP:P17679 SMART:SM00401 PROSITE:PS00344 PROSITE:PS50114 EMBL:AL138650 EMBL:AL049655 EMBL:AF412107 EMBL:AY078029 PIR:T06739 GeneFarm:3888 SPTR:Q9SV30	5.00E-11
chr2.CM0002.22	99.1.4.6029	GO_ID:7371										GO_ID:7371	TAIR|gene:2065085 SPTR:Q9XEF0 symbol:AT2G40200.1 [GO:0003700 "transcription factor activity" evidence=ISS] [GO:0045449 "regulation of transcription" evidence=TAS] [GO:0003677 "DNA binding" evidence=ISS] Pfam:PF00010 InterPro:IPR001092 SMART:SM00353 PROSITE:PS50888 EMBL:AF085279 EMBL:AC018721 EMBL:AF488586 PIR:E84826 SPTR:Q9XEF0	3.00E-39
Ljwgs_080966.1	99.1.3.2.2916	HY5_ARATH							HY5_ARATH	Activator;DNA-binding;Nuclearprotein;Phosphorylation;Phytochromesignalingpathway;Transcription;Transcriptionregulation;Ublconjugation,Transcription factor HY5 (Protein LONG HYPOCOL5) (AtbZIP56).	2.00E-39	GO_ID:9117	TAIR|gene:2148006 SPTR:O24646 symbol:AT5G11260.1 [GO:0003677 "DNA binding" evidence=IDA] [GO:0003700 "transcription factor activity" evidence=ISS;TAS] [GO:0005634 "nucleus" evidence=IDA] [GO:0006355 "regulation of transcription, DNA-dependent" evidence=ISS;TAS] [GO:0009640 "photomorphogenesis" evidence=TAS] InterPro:IPR004827 InterPro:IPR001630 Pfam:PF00170 InterPro:IPR008917 PROSITE:PS50217 PROS…	7.00E-40
Ljwgs_080966.1	99.1.4.4484	GO_ID:9117							HY5_ARATH	Activator;DNA-binding;Nuclearprotein;Phosphorylation;Phytochromesignalingpathway;Transcription;Transcriptionregulation;Ublconjugation,Transcription factor HY5 (Protein LONG HYPOCOL5) (AtbZIP56).	2.00E-39	GO_ID:9117	TAIR|gene:2148006 SPTR:O24646 symbol:AT5G11260.1 [GO:0003677 "DNA binding" evidence=IDA] [GO:0003700 "transcription factor activity" evidence=ISS;TAS] [GO:0005634 "nucleus" evidence=IDA] [GO:0006355 "regulation of transcription, DNA-dependent" evidence=ISS;TAS] [GO:0009640 "photomorphogenesis" evidence=TAS] InterPro:IPR004827 InterPro:IPR001630 Pfam:PF00170 InterPro:IPR008917 PROSITE:PS50217 PROS…	7.00E-40
chr2.CM0308.58	99.1.4.5907	GO_ID:41113										GO_ID:41113	TAIR|gene:2010261 SPTR:Q9XIB5 symbol:RTV1 "RELATED TO VERNALIZATION1 1" [GO:0008372 "cellular component unknown" evidence=ND] [GO:0003677 "DNA binding" evidence=ISS] [GO:0003700 "transcription factor activity" evidence=ISS] [GO:0006355 "regulation of transcription, DNA-dependent" evidence=ISS] InterPro:IPR003340 Pfam:PF02362 PROSITE:PS50863 EMBL:AC007504 EMBL:BT015682 PIR:E96531 SPTR:Q9XIB5	1.00E-56
Ljwgs_065856.1.1	99.1.4.4122	GO_ID:44443										GO_ID:44443	TAIR|gene:2010586 SPTR:Q9MAT6 symbol:AT1G04880.1 [GO:0003700 "transcription factor activity" evidence=ISS] [GO:0045449 "regulation of transcription" evidence=TAS] InterPro:IPR001606 InterPro:IPR000910 InterPro:IPR000135 Pfam:PF01388 SMART:SM00501 Pfam:PF00505 SMART:SM00398 PROSITE:PS50118 HSSP:P07155 PRINTS:PR00886 PROSITE:PS51011 EMBL:AC004809 EMBL:BT020255 EMBL:BT020442 PIR:B86182 SPTR:Q9MAT6	1.00E-09
chr4.CM0244.78	99.1.3.2.2195	HAT22_ARATH							HAT22_ARATH	DNA-binding;Homeobox;Nuclearprotein,Homeobox-leucine zipper protein HAT22 (HD-ZIP protein 22).	3.00E-38	GO_ID:46042	TAIR|gene:2103395 SPTR:P46602 symbol:AT3G60390.1 [GO:0003700 "transcription factor activity" evidence=ISS] [GO:0005634 "nucleus" evidence=ISS] [GO:0006355 "regulation of transcription, DNA-dependent" evidence=ISS] InterPro:IPR001356 InterPro:IPR003106 InterPro:IPR012287 InterPro:IPR006712 Pfam:PF00046 PRINTS:PR00024 ProDom:PD000010 SMART:SM00389 PROSITE:PS00027 PROSITE:PS50071 HSSP:P01366 Pfam:PF…	6.00E-37
chr4.CM0244.78	99.1.4.6433	GO_ID:46042							HAT22_ARATH	DNA-binding;Homeobox;Nuclearprotein,Homeobox-leucine zipper protein HAT22 (HD-ZIP protein 22).	3.00E-38	GO_ID:46042	TAIR|gene:2103395 SPTR:P46602 symbol:AT3G60390.1 [GO:0003700 "transcription factor activity" evidence=ISS] [GO:0005634 "nucleus" evidence=ISS] [GO:0006355 "regulation of transcription, DNA-dependent" evidence=ISS] InterPro:IPR001356 InterPro:IPR003106 InterPro:IPR012287 InterPro:IPR006712 Pfam:PF00046 PRINTS:PR00024 ProDom:PD000010 SMART:SM00389 PROSITE:PS00027 PROSITE:PS50071 HSSP:P01366 Pfam:PF…	6.00E-37
Ljwgs_004510.1	99.1.4.6249	GO_ID:39449										GO_ID:39449	TAIR|gene:2103310 SPTR:Q9M202 symbol:AT3G60580.1 [GO:0003700 "transcription factor activity" evidence=ISS] [GO:0045449 "regulation of transcription" evidence=TAS] [GO:0003676 "nucleic acid binding" evidence=ISS] [GO:0008270 "zinc ion binding" evidence=ISS] InterPro:IPR007087 Prosite:PS00028 Pfam:PF00096 SMART:SM00355 PROSITE:PS50157 EMBL:AL138646 PIR:T47869 SPTR:Q9M202	3.00E-32
Ljwgs_107290.1	99.1.3.2.753	CNBP_RAT							CNBP_RAT	DNA-binding;Endoplasmicreticulum;Metal-binding;Repeat;Repressor;Transcription;Transcriptionregulation;Zinc;Zinc-finger,Cellular nucleic acid binding protein (CNBP) (Zinc finger protein 9).	4.00E-10	GO_ID:16034	MGI|MGI:88431 SPTR:P53996 symbol:Cnbp1 "cellular nucleic acid binding protein 1" [GO:0005634 "nucleus" evidence=IDA] [GO:0005829 "cytosol" evidence=IDA] [GO:0005783 "endoplasmic reticulum" evidence=IDA] [GO:0003700 "transcription factor activity" evidence=RCA] [GO:0008284 "positive regulation of cell proliferation" evidence=IDA] [GO:0006695 "cholesterol biosynthesis" evidence=RCA] [GO:0045944 "po…	2.00E-09
Ljwgs_107290.1	99.1.4.2973	GO_ID:16034							CNBP_RAT	DNA-binding;Endoplasmicreticulum;Metal-binding;Repeat;Repressor;Transcription;Transcriptionregulation;Zinc;Zinc-finger,Cellular nucleic acid binding protein (CNBP) (Zinc finger protein 9).	4.00E-10	GO_ID:16034	MGI|MGI:88431 SPTR:P53996 symbol:Cnbp1 "cellular nucleic acid binding protein 1" [GO:0005634 "nucleus" evidence=IDA] [GO:0005829 "cytosol" evidence=IDA] [GO:0005783 "endoplasmic reticulum" evidence=IDA] [GO:0003700 "transcription factor activity" evidence=RCA] [GO:0008284 "positive regulation of cell proliferation" evidence=IDA] [GO:0006695 "cholesterol biosynthesis" evidence=RCA] [GO:0045944 "po…	2.00E-09
chr3.CM0208.22	4.1.1.2	[COG:COG0643 COG0784 COG0835] [GO:0000155 0000156 0004673]	gsu:GSU2574	response regulator [KO:K07814]	1.00E-11	slr0322_3	COG0784	6.00E-12	PRR95_ORYSA	Biologicalrhythms;Nuclearprotein;Sensorytransduction;Transcription;Transcriptionregulation;Two-componentregulatorysystem,Two-component response regulator-like PRR95 (Pseudo-response regulator 95) (OsPRR95).	3.00E-67	GO_ID:27049	TAIR|gene:2044375 SPTR:Q8L500 symbol:AT2G46790.1 [GO:0007623 "circadian rhythm" evidence=TAS] [GO:0030528 "transcription regulator activity" evidence=TAS] InterPro:IPR001789 Pfam:PF00072 ProDom:PD000039 SMART:SM00448 PROSITE:PS50110 InterPro:IPR010402 Pfam:PF06203 PROSITE:PS51017 EMBL:AC005310 EMBL:AB046953 EMBL:AF272040 EMBL:AY099676 EMBL:AY128856 PIR:T02680 GeneFarm:4360 SPTR:Q8L500	9.00E-54
chr3.CM0208.22	2.3.3.19	[COG:COG0784]	gsu:GSU2574	response regulator [KO:K07814]	1.00E-11	slr0322_3	COG0784	6.00E-12	PRR95_ORYSA	Biologicalrhythms;Nuclearprotein;Sensorytransduction;Transcription;Transcriptionregulation;Two-componentregulatorysystem,Two-component response regulator-like PRR95 (Pseudo-response regulator 95) (OsPRR95).	3.00E-67	GO_ID:27049	TAIR|gene:2044375 SPTR:Q8L500 symbol:AT2G46790.1 [GO:0007623 "circadian rhythm" evidence=TAS] [GO:0030528 "transcription regulator activity" evidence=TAS] InterPro:IPR001789 Pfam:PF00072 ProDom:PD000039 SMART:SM00448 PROSITE:PS50110 InterPro:IPR010402 Pfam:PF06203 PROSITE:PS51017 EMBL:AC005310 EMBL:AB046953 EMBL:AF272040 EMBL:AY099676 EMBL:AY128856 PIR:T02680 GeneFarm:4360 SPTR:Q8L500	9.00E-54
chr3.CM0208.22	2.3.3.23	PILL type IV pili sensor histidine kinase/response regulator [COG:COG0643 COG0784]	gsu:GSU2574	response regulator [KO:K07814]	1.00E-11	slr0322_3	COG0784	6.00E-12	PRR95_ORYSA	Biologicalrhythms;Nuclearprotein;Sensorytransduction;Transcription;Transcriptionregulation;Two-componentregulatorysystem,Two-component response regulator-like PRR95 (Pseudo-response regulator 95) (OsPRR95).	3.00E-67	GO_ID:27049	TAIR|gene:2044375 SPTR:Q8L500 symbol:AT2G46790.1 [GO:0007623 "circadian rhythm" evidence=TAS] [GO:0030528 "transcription regulator activity" evidence=TAS] InterPro:IPR001789 Pfam:PF00072 ProDom:PD000039 SMART:SM00448 PROSITE:PS50110 InterPro:IPR010402 Pfam:PF06203 PROSITE:PS51017 EMBL:AC005310 EMBL:AB046953 EMBL:AF272040 EMBL:AY099676 EMBL:AY128856 PIR:T02680 GeneFarm:4360 SPTR:Q8L500	9.00E-54
chr3.CM0208.22	3.2.1.2	Response regulator [GO:0000156] [COG:COG0784 COG2204 COG2197]	gsu:GSU2574	response regulator [KO:K07814]	1.00E-11	slr0322_3	COG0784	6.00E-12	PRR95_ORYSA	Biologicalrhythms;Nuclearprotein;Sensorytransduction;Transcription;Transcriptionregulation;Two-componentregulatorysystem,Two-component response regulator-like PRR95 (Pseudo-response regulator 95) (OsPRR95).	3.00E-67	GO_ID:27049	TAIR|gene:2044375 SPTR:Q8L500 symbol:AT2G46790.1 [GO:0007623 "circadian rhythm" evidence=TAS] [GO:0030528 "transcription regulator activity" evidence=TAS] InterPro:IPR001789 Pfam:PF00072 ProDom:PD000039 SMART:SM00448 PROSITE:PS50110 InterPro:IPR010402 Pfam:PF06203 PROSITE:PS51017 EMBL:AC005310 EMBL:AB046953 EMBL:AF272040 EMBL:AY099676 EMBL:AY128856 PIR:T02680 GeneFarm:4360 SPTR:Q8L500	9.00E-54
chr4.CM0172.19	99.1.4.892	GO_ID:42434							MYB86_ARATH	Activator;DNA-binding;Nuclearprotein;Repeat;Transcription;Transcriptionregulation,Transcription factor MYB86 (Myb-related protein 86) (AtMYB86) (Myb homolog 4) (AtMyb4).	3.00E-64	GO_ID:42434	TAIR|gene:2133381 SPTR:Q9M118 symbol:AT4G01680.1 [GO:0003700 "transcription factor activity" evidence=ISS] [GO:0045449 "regulation of transcription" evidence=TAS] [GO:0003677 "DNA binding" evidence=ISS] InterPro:IPR001005 Pfam:PF00249 InterPro:IPR012287 PROSITE:PS50090 SMART:SM00717 PROSITE:PS00037 PROSITE:PS00334 HSSP:Q03237 EMBL:AL161492 EMBL:AY054575 EMBL:AF176000 EMBL:BT000352 PIR:F85021 SPTR…	1.00E-65
chr4.CM0172.19	99.1.3.2.1534	MYB86_ARATH							MYB86_ARATH	Activator;DNA-binding;Nuclearprotein;Repeat;Transcription;Transcriptionregulation,Transcription factor MYB86 (Myb-related protein 86) (AtMYB86) (Myb homolog 4) (AtMyb4).	3.00E-64	GO_ID:42434	TAIR|gene:2133381 SPTR:Q9M118 symbol:AT4G01680.1 [GO:0003700 "transcription factor activity" evidence=ISS] [GO:0045449 "regulation of transcription" evidence=TAS] [GO:0003677 "DNA binding" evidence=ISS] InterPro:IPR001005 Pfam:PF00249 InterPro:IPR012287 PROSITE:PS50090 SMART:SM00717 PROSITE:PS00037 PROSITE:PS00334 HSSP:Q03237 EMBL:AL161492 EMBL:AY054575 EMBL:AF176000 EMBL:BT000352 PIR:F85021 SPTR…	1.00E-65
chr1.TM0371.19	99.1.4.1790	GO_ID:35610										GO_ID:35610	TAIR|gene:3690962 SPTR:Q9M8M5 symbol:AT1G80580.1 [GO:0003700 "transcription factor activity" evidence=ISS;TAS] [GO:0009873 "ethylene mediated signaling pathway" evidence=TAS] [GO:0003677 "DNA binding" evidence=ISS] [GO:0005634 "nucleus" evidence=IC] [GO:0006355 "regulation of transcription, DNA-dependent" evidence=ISS] InterPro:IPR001471 Pfam:PF00847 HSSP:O80337 PRINTS:PR00367 ProDom:PD001423 SMA…	2.00E-09
chr3.CM0070.7	99.1.3.2.2492	MYB4_ARATH							MYB4_ARATH	DNA-binding;Nuclearprotein;Repeat;Repressor;Transcription;Transcriptionregulation,Transcription repressor MYB4 (Myb-related protein 4) (AtMYB4).	6.00E-43	GO_ID:23121	TAIR|gene:2169969 SPTR:O49538 symbol:AT5G65790.1 [GO:0006355 "regulation of transcription, DNA-dependent" evidence=ISS] [GO:0003700 "transcription factor activity" evidence=ISS] [GO:0003677 "DNA binding" evidence=ISS] InterPro:IPR001005 Pfam:PF00249 InterPro:IPR012287 GO:GO:0005634 PROSITE:PS50090 SMART:SM00717 HSSP:P06876 PROSITE:PS00037 PROSITE:PS00334 EMBL:AL021684 EMBL:AB010075 EMBL:BT005994 …	2.00E-62
chr3.CM0070.7	99.1.4.112	GO_ID:23121							MYB4_ARATH	DNA-binding;Nuclearprotein;Repeat;Repressor;Transcription;Transcriptionregulation,Transcription repressor MYB4 (Myb-related protein 4) (AtMYB4).	6.00E-43	GO_ID:23121	TAIR|gene:2169969 SPTR:O49538 symbol:AT5G65790.1 [GO:0006355 "regulation of transcription, DNA-dependent" evidence=ISS] [GO:0003700 "transcription factor activity" evidence=ISS] [GO:0003677 "DNA binding" evidence=ISS] InterPro:IPR001005 Pfam:PF00249 InterPro:IPR012287 GO:GO:0005634 PROSITE:PS50090 SMART:SM00717 HSSP:P06876 PROSITE:PS00037 PROSITE:PS00334 EMBL:AL021684 EMBL:AB010075 EMBL:BT005994 …	2.00E-62
chr1.CM0544.52.2	99.1.4.215	GO_ID:36225										GO_ID:36225	TAIR|gene:2207060 SPTR:Q9C7T4 symbol:AT1G72210.1 [GO:0003700 "transcription factor activity" evidence=ISS] [GO:0003677 "DNA binding" evidence=ISS] EMBL:AC067754 EMBL:AJ459771 EMBL:BT003871 EMBL:BT006086 PIR:F96745 InterPro:IPR001092 Pfam:PF00010 SMART:SM00353 PROSITE:PS50888 SPTR:Q9C7T4	2.00E-51
Ljwgs_021600.1	99.1.4.1790	GO_ID:35610										GO_ID:35610	TAIR|gene:3690962 SPTR:Q9M8M5 symbol:AT1G80580.1 [GO:0003700 "transcription factor activity" evidence=ISS;TAS] [GO:0009873 "ethylene mediated signaling pathway" evidence=TAS] [GO:0003677 "DNA binding" evidence=ISS] [GO:0005634 "nucleus" evidence=IC] [GO:0006355 "regulation of transcription, DNA-dependent" evidence=ISS] InterPro:IPR001471 Pfam:PF00847 HSSP:O80337 PRINTS:PR00367 ProDom:PD001423 SMA…	2.00E-09
TM1149.18.3	99.1.4.1880	GO_ID:34003							CRC_ARATH	Developmentalprotein;Differentiation;DNA-binding;Flowering;Metal-binding;Nuclearprotein;Transcription;Transcriptionregulation;Zinc;Zinc-finger,Protein CRABS CLAW.	2.00E-11	GO_ID:34003	TAIR|gene:3689249 SPTR:Q9XHD1 symbol:AT1G69180.1 [GO:0003700 "transcription factor activity" evidence=ISS] [GO:0008372 "cellular component unknown" evidence=ND] [GO:0045449 "regulation of transcription" evidence=TAS] Pfam:PF04690 InterPro:IPR006780 EMBL:AC018364 EMBL:AF132606 EMBL:BT008618 PIR:G96715 TRANSFAC:T04741 SPTR:Q9XHD1	6.00E-12
TM1149.18.3	99.1.3.2.4096	CRC_ARATH							CRC_ARATH	Developmentalprotein;Differentiation;DNA-binding;Flowering;Metal-binding;Nuclearprotein;Transcription;Transcriptionregulation;Zinc;Zinc-finger,Protein CRABS CLAW.	2.00E-11	GO_ID:34003	TAIR|gene:3689249 SPTR:Q9XHD1 symbol:AT1G69180.1 [GO:0003700 "transcription factor activity" evidence=ISS] [GO:0008372 "cellular component unknown" evidence=ND] [GO:0045449 "regulation of transcription" evidence=TAS] Pfam:PF04690 InterPro:IPR006780 EMBL:AC018364 EMBL:AF132606 EMBL:BT008618 PIR:G96715 TRANSFAC:T04741 SPTR:Q9XHD1	6.00E-12
Ljwgs_040741.1	3.2.1.2.14	HD.OT.R two-component system, unclassified family, response regulator	cal:orf19.971	SKN7; transcription factor [KO:K02485]	9.00E-11				HSF7_ARATH	Activator;DNA-binding;Heatshock;Multigenefamily;Nuclearprotein;Phosphorylation;Transcription;Transcriptionregulation,Heat shock factor protein 7 (HSF 7) (Heat shock transcription factor 7) (HSTF 7).	2.00E-24	GO_ID:46249	TAIR|gene:2062697 SPTR:O22230 symbol:AT2G41690.1 [GO:0003700 "transcription factor activity" evidence=ISS] [GO:0003677 "DNA binding" evidence=ISS] InterPro:IPR000232 InterPro:IPR002341 Pfam:PF00447 GO:GO:0005634 InterPro:IPR011991 PRINTS:PR00056 ProDom:PD001788 SMART:SM00415 PROSITE:PS00434 HSSP:P22121 EMBL:AC002510 PIR:T00825 SPTR:O22230	1.00E-27
Ljwgs_107677.3	99.1.4.2770	GO_ID:30196							PZ02_LUPPO	DNA-binding;Nuclearprotein;Transcription;Transcriptionregulation,Protein PPLZ02.	8.00E-22	GO_ID:30196	TAIR|gene:2146984 SPTR:Q94AW5 symbol:AT5G25190.1 [GO:0003700 "transcription factor activity" evidence=ISS;TAS] [GO:0009873 "ethylene mediated signaling pathway" evidence=TAS] [GO:0003677 "DNA binding" evidence=ISS] [GO:0005634 "nucleus" evidence=IC] [GO:0006355 "regulation of transcription, DNA-dependent" evidence=ISS] InterPro:IPR001471 Pfam:PF00847 HSSP:O80337 PRINTS:PR00367 ProDom:PD001423 SMA…	5.00E-27
Ljwgs_107677.3	99.1.3.2.799	PZ02_LUPPO							PZ02_LUPPO	DNA-binding;Nuclearprotein;Transcription;Transcriptionregulation,Protein PPLZ02.	8.00E-22	GO_ID:30196	TAIR|gene:2146984 SPTR:Q94AW5 symbol:AT5G25190.1 [GO:0003700 "transcription factor activity" evidence=ISS;TAS] [GO:0009873 "ethylene mediated signaling pathway" evidence=TAS] [GO:0003677 "DNA binding" evidence=ISS] [GO:0005634 "nucleus" evidence=IC] [GO:0006355 "regulation of transcription, DNA-dependent" evidence=ISS] InterPro:IPR001471 Pfam:PF00847 HSSP:O80337 PRINTS:PR00367 ProDom:PD001423 SMA…	5.00E-27
Ljwgs_044936.1	2.1.1.13.15	RPOG DNA-directed RNA polymerase subunit G [GO:0003899]	ath:At5g24120	MZF18.19; sigma-related factor (emb CAA77213.1) [KO:K03093]	4.00E-09							GO_ID:39128	TAIR|gene:3442540 SPTR:Q9ZNX9 symbol:AT5G24120.1 [GO:0003677 "DNA binding" evidence=ISS] [GO:0003700 "transcription factor activity" evidence=ISS] [GO:0003899 "DNA-directed RNA polymerase activity" evidence=ISS] [GO:0006352 "transcription initiation" evidence=ISS] [GO:0006355 "regulation of transcription, DNA-dependent" evidence=ISS] [GO:0016987 "sigma factor activity" evidence=ISS] InterPro:IPR0…	7.00E-10
Ljwgs_044936.1	2.1.1.9	SIGMA70 RNA polymerase sigma factor	ath:At5g24120	MZF18.19; sigma-related factor (emb CAA77213.1) [KO:K03093]	4.00E-09							GO_ID:39128	TAIR|gene:3442540 SPTR:Q9ZNX9 symbol:AT5G24120.1 [GO:0003677 "DNA binding" evidence=ISS] [GO:0003700 "transcription factor activity" evidence=ISS] [GO:0003899 "DNA-directed RNA polymerase activity" evidence=ISS] [GO:0006352 "transcription initiation" evidence=ISS] [GO:0006355 "regulation of transcription, DNA-dependent" evidence=ISS] [GO:0016987 "sigma factor activity" evidence=ISS] InterPro:IPR0…	7.00E-10
Ljwgs_044936.1	2.1.1.13.16	RPOI DNA-directed RNA polymerase subunit I [GO:0003899]	ath:At5g24120	MZF18.19; sigma-related factor (emb CAA77213.1) [KO:K03093]	4.00E-09							GO_ID:39128	TAIR|gene:3442540 SPTR:Q9ZNX9 symbol:AT5G24120.1 [GO:0003677 "DNA binding" evidence=ISS] [GO:0003700 "transcription factor activity" evidence=ISS] [GO:0003899 "DNA-directed RNA polymerase activity" evidence=ISS] [GO:0006352 "transcription initiation" evidence=ISS] [GO:0006355 "regulation of transcription, DNA-dependent" evidence=ISS] [GO:0016987 "sigma factor activity" evidence=ISS] InterPro:IPR0…	7.00E-10
chr1.CM0094.29	99.1.4.3099	GO_ID:42974							AP23_ARATH	Cadmium;DNA-binding;Nuclearprotein;Transcription;Transcriptionregulation,AP2 domain transcription factor RAP2.3 (Related to AP2 protein 3) (Cadmium-induced protein AS30).	5.00E-11	GO_ID:42974	TAIR|gene:3440765 SPTR:Q9FH54 symbol:AT5G61890.1 [GO:0003700 "transcription factor activity" evidence=ISS] [GO:0003677 "DNA binding" evidence=ISS] [GO:0005634 "nucleus" evidence=IC] [GO:0006355 "regulation of transcription, DNA-dependent" evidence=ISS] InterPro:IPR001471 InterPro:IPR000183 Pfam:PF00847 GO:GO:0005634 PROSITE:PS00879 HSSP:O80337 PRINTS:PR00367 ProDom:PD001423 SMART:SM00380 EMBL:AB0…	4.00E-25
chr1.CM0094.29	99.1.3.2.1662	AP23_ARATH							AP23_ARATH	Cadmium;DNA-binding;Nuclearprotein;Transcription;Transcriptionregulation,AP2 domain transcription factor RAP2.3 (Related to AP2 protein 3) (Cadmium-induced protein AS30).	5.00E-11	GO_ID:42974	TAIR|gene:3440765 SPTR:Q9FH54 symbol:AT5G61890.1 [GO:0003700 "transcription factor activity" evidence=ISS] [GO:0003677 "DNA binding" evidence=ISS] [GO:0005634 "nucleus" evidence=IC] [GO:0006355 "regulation of transcription, DNA-dependent" evidence=ISS] InterPro:IPR001471 InterPro:IPR000183 Pfam:PF00847 GO:GO:0005634 PROSITE:PS00879 HSSP:O80337 PRINTS:PR00367 ProDom:PD001423 SMART:SM00380 EMBL:AB0…	4.00E-25
chr5.CM0239.8	99.1.4.4200	GO_ID:28317							MYBP_MAIZE	Alternativesplicing;DNA-binding;Nuclearprotein;Repeat;Transcription;Transcriptionregulation,Myb-related protein P.	6.00E-45	GO_ID:28317	TAIR|gene:2155943 SPTR:Q9FJ07 symbol:AT5G49330.1 [GO:0003700 "transcription factor activity" evidence=ISS] [GO:0003677 "DNA binding" evidence=ISS] [GO:0006355 "regulation of transcription, DNA-dependent" evidence=ISS] InterPro:IPR001005 Pfam:PF00249 InterPro:IPR012287 GO:GO:0005634 PROSITE:PS50090 SMART:SM00717 HSSP:P06876 PROSITE:PS00037 PROSITE:PS00334 EMBL:AB016872 EMBL:AF371977 EMBL:AY519634 …	1.00E-47
chr5.CM0239.8	99.1.3.2.3153	MYBP_MAIZE							MYBP_MAIZE	Alternativesplicing;DNA-binding;Nuclearprotein;Repeat;Transcription;Transcriptionregulation,Myb-related protein P.	6.00E-45	GO_ID:28317	TAIR|gene:2155943 SPTR:Q9FJ07 symbol:AT5G49330.1 [GO:0003700 "transcription factor activity" evidence=ISS] [GO:0003677 "DNA binding" evidence=ISS] [GO:0006355 "regulation of transcription, DNA-dependent" evidence=ISS] InterPro:IPR001005 Pfam:PF00249 InterPro:IPR012287 GO:GO:0005634 PROSITE:PS50090 SMART:SM00717 HSSP:P06876 PROSITE:PS00037 PROSITE:PS00334 EMBL:AB016872 EMBL:AF371977 EMBL:AY519634 …	1.00E-47
gi23496516	99.1.3.2.2916	HY5_ARATH							HY5_ARATH	Activator;DNA-binding;Nuclearprotein;Phosphorylation;Phytochromesignalingpathway;Transcription;Transcriptionregulation;Ublconjugation,Transcription factor HY5 (Protein LONG HYPOCOL5) (AtbZIP56).	2.00E-47	GO_ID:9117	TAIR|gene:2148006 SPTR:O24646 symbol:AT5G11260.1 [GO:0003677 "DNA binding" evidence=IDA] [GO:0003700 "transcription factor activity" evidence=ISS;TAS] [GO:0005634 "nucleus" evidence=IDA] [GO:0006355 "regulation of transcription, DNA-dependent" evidence=ISS;TAS] [GO:0009640 "photomorphogenesis" evidence=TAS] InterPro:IPR004827 InterPro:IPR001630 Pfam:PF00170 InterPro:IPR008917 PROSITE:PS50217 PROS…	9.00E-48
gi23496516	99.1.4.4484	GO_ID:9117							HY5_ARATH	Activator;DNA-binding;Nuclearprotein;Phosphorylation;Phytochromesignalingpathway;Transcription;Transcriptionregulation;Ublconjugation,Transcription factor HY5 (Protein LONG HYPOCOL5) (AtbZIP56).	2.00E-47	GO_ID:9117	TAIR|gene:2148006 SPTR:O24646 symbol:AT5G11260.1 [GO:0003677 "DNA binding" evidence=IDA] [GO:0003700 "transcription factor activity" evidence=ISS;TAS] [GO:0005634 "nucleus" evidence=IDA] [GO:0006355 "regulation of transcription, DNA-dependent" evidence=ISS;TAS] [GO:0009640 "photomorphogenesis" evidence=TAS] InterPro:IPR004827 InterPro:IPR001630 Pfam:PF00170 InterPro:IPR008917 PROSITE:PS50217 PROS…	9.00E-48
chr2.CM0018.3.1	99.1.3.2.753	CNBP_RAT							CNBP_RAT	DNA-binding;Endoplasmicreticulum;Metal-binding;Repeat;Repressor;Transcription;Transcriptionregulation;Zinc;Zinc-finger,Cellular nucleic acid binding protein (CNBP) (Zinc finger protein 9).	6.00E-11	GO_ID:16034	MGI|MGI:88431 SPTR:P53996 symbol:Cnbp1 "cellular nucleic acid binding protein 1" [GO:0005634 "nucleus" evidence=IDA] [GO:0005829 "cytosol" evidence=IDA] [GO:0005783 "endoplasmic reticulum" evidence=IDA] [GO:0003700 "transcription factor activity" evidence=RCA] [GO:0008284 "positive regulation of cell proliferation" evidence=IDA] [GO:0006695 "cholesterol biosynthesis" evidence=RCA] [GO:0045944 "po…	3.00E-10
chr2.CM0018.3.1	99.1.4.2973	GO_ID:16034							CNBP_RAT	DNA-binding;Endoplasmicreticulum;Metal-binding;Repeat;Repressor;Transcription;Transcriptionregulation;Zinc;Zinc-finger,Cellular nucleic acid binding protein (CNBP) (Zinc finger protein 9).	6.00E-11	GO_ID:16034	MGI|MGI:88431 SPTR:P53996 symbol:Cnbp1 "cellular nucleic acid binding protein 1" [GO:0005634 "nucleus" evidence=IDA] [GO:0005829 "cytosol" evidence=IDA] [GO:0005783 "endoplasmic reticulum" evidence=IDA] [GO:0003700 "transcription factor activity" evidence=RCA] [GO:0008284 "positive regulation of cell proliferation" evidence=IDA] [GO:0006695 "cholesterol biosynthesis" evidence=RCA] [GO:0045944 "po…	3.00E-10
chr2.CM0028.12	3.2.1.2.9	PILH twitching motility two-component system response regulator PilH	ana:all0929	two-component system, regulatory protein [KO:K02658]	4.00E-10	BH1547_2	COG0784	3.00E-10	ARR3_ARATH	Cytokininsignalingpathway;Nuclearprotein;Phosphorylation;Sensorytransduction;Transcription;Transcriptionregulation;Two-componentregulatorysystem,Two-component response regulator ARR3.	1.00E-47	GO_ID:12987	TAIR|gene:2025910 SPTR:Q9ZWS9 symbol:AT1G59940.1 [GO:0000156 "two-component response regulator activity" evidence=ISS] [GO:0000160 "two-component signal transduction system (phosphorelay)" evidence=TAS] [GO:0030528 "transcription regulator activity" evidence=TAS] [GO:0009736 "cytokinin mediated signaling" evidence=TAS] InterPro:IPR001789 Pfam:PF00072 ProDom:PD000039 SMART:SM00448 PROSITE:PS50110 …	4.00E-48
chr2.CM0028.12	4.1.1.2	[COG:COG0643 COG0784 COG0835] [GO:0000155 0000156 0004673]	ana:all0929	two-component system, regulatory protein [KO:K02658]	4.00E-10	BH1547_2	COG0784	3.00E-10	ARR3_ARATH	Cytokininsignalingpathway;Nuclearprotein;Phosphorylation;Sensorytransduction;Transcription;Transcriptionregulation;Two-componentregulatorysystem,Two-component response regulator ARR3.	1.00E-47	GO_ID:12987	TAIR|gene:2025910 SPTR:Q9ZWS9 symbol:AT1G59940.1 [GO:0000156 "two-component response regulator activity" evidence=ISS] [GO:0000160 "two-component signal transduction system (phosphorelay)" evidence=TAS] [GO:0030528 "transcription regulator activity" evidence=TAS] [GO:0009736 "cytokinin mediated signaling" evidence=TAS] InterPro:IPR001789 Pfam:PF00072 ProDom:PD000039 SMART:SM00448 PROSITE:PS50110 …	4.00E-48
chr2.CM0028.12	2.3.3.23	PILL type IV pili sensor histidine kinase/response regulator [COG:COG0643 COG0784]	ana:all0929	two-component system, regulatory protein [KO:K02658]	4.00E-10	BH1547_2	COG0784	3.00E-10	ARR3_ARATH	Cytokininsignalingpathway;Nuclearprotein;Phosphorylation;Sensorytransduction;Transcription;Transcriptionregulation;Two-componentregulatorysystem,Two-component response regulator ARR3.	1.00E-47	GO_ID:12987	TAIR|gene:2025910 SPTR:Q9ZWS9 symbol:AT1G59940.1 [GO:0000156 "two-component response regulator activity" evidence=ISS] [GO:0000160 "two-component signal transduction system (phosphorelay)" evidence=TAS] [GO:0030528 "transcription regulator activity" evidence=TAS] [GO:0009736 "cytokinin mediated signaling" evidence=TAS] InterPro:IPR001789 Pfam:PF00072 ProDom:PD000039 SMART:SM00448 PROSITE:PS50110 …	4.00E-48
chr2.CM0028.12	2.3.3.19.2	PILH twitching motility two-component system response regulator PilH	ana:all0929	two-component system, regulatory protein [KO:K02658]	4.00E-10	BH1547_2	COG0784	3.00E-10	ARR3_ARATH	Cytokininsignalingpathway;Nuclearprotein;Phosphorylation;Sensorytransduction;Transcription;Transcriptionregulation;Two-componentregulatorysystem,Two-component response regulator ARR3.	1.00E-47	GO_ID:12987	TAIR|gene:2025910 SPTR:Q9ZWS9 symbol:AT1G59940.1 [GO:0000156 "two-component response regulator activity" evidence=ISS] [GO:0000160 "two-component signal transduction system (phosphorelay)" evidence=TAS] [GO:0030528 "transcription regulator activity" evidence=TAS] [GO:0009736 "cytokinin mediated signaling" evidence=TAS] InterPro:IPR001789 Pfam:PF00072 ProDom:PD000039 SMART:SM00448 PROSITE:PS50110 …	4.00E-48
Ljwgs_060753.1	99.1.3.2.3583	BYR3_SCHPO							BYR3_SCHPO	Completeproteome;DNA-binding;Metal-binding;Nuclearprotein;Phosphorylation;Repeat;Zinc;Zinc-finger,Cellular nucleic acid binding protein homolog.	4.00E-13	GO_ID:37024	SGD|S000005199 SPTR:P53849 symbol:GIS2 [GO:0005737 "cytoplasm" evidence=IDA] [GO:0003700 "transcription factor activity" evidence=ISS] [GO:0007242 "intracellular signaling cascade" evidence=IGI] InterPro:IPR001878 SGD:S000005199 Pfam:PF00098 GO:GO:0005737 PRINTS:PR00939 SMART:SM00343 PROSITE:PS50158 EMBL:X96722 EMBL:Z71531 EMBL:AY558002 PIR:S63228 GermOnline:143261 SPTR:P53849	4.00E-11
Ljwgs_060753.1	99.1.4.2166	GO_ID:37024							BYR3_SCHPO	Completeproteome;DNA-binding;Metal-binding;Nuclearprotein;Phosphorylation;Repeat;Zinc;Zinc-finger,Cellular nucleic acid binding protein homolog.	4.00E-13	GO_ID:37024	SGD|S000005199 SPTR:P53849 symbol:GIS2 [GO:0005737 "cytoplasm" evidence=IDA] [GO:0003700 "transcription factor activity" evidence=ISS] [GO:0007242 "intracellular signaling cascade" evidence=IGI] InterPro:IPR001878 SGD:S000005199 Pfam:PF00098 GO:GO:0005737 PRINTS:PR00939 SMART:SM00343 PROSITE:PS50158 EMBL:X96722 EMBL:Z71531 EMBL:AY558002 PIR:S63228 GermOnline:143261 SPTR:P53849	4.00E-11
chr3.CM0106.44	99.1.4.489	GO_ID:21059							STO_ARATH	Alternativesplicing;Metal-binding;Nuclearprotein;Repeat;Zinc;Zinc-finger,Salt-tolerance protein.	1.00E-74	GO_ID:21059	TAIR|gene:2198840 SPTR:Q96288 symbol:AT1G06040.1 [GO:0003700 "transcription factor activity" evidence=ISS] [GO:0008270 "zinc ion binding" evidence=ISS] InterPro:IPR000315 InterPro:IPR002926 Pfam:PF00643 PROSITE:PS50119 EMBL:AC024174 EMBL:X95572 EMBL:AY079377 EMBL:AY045794 PIR:E86195 TRANSFAC:T03972 ProDom:PD007661 SPTR:Q96288	5.00E-75
chr3.CM0106.44	99.1.3.2.169	STO_ARATH							STO_ARATH	Alternativesplicing;Metal-binding;Nuclearprotein;Repeat;Zinc;Zinc-finger,Salt-tolerance protein.	1.00E-74	GO_ID:21059	TAIR|gene:2198840 SPTR:Q96288 symbol:AT1G06040.1 [GO:0003700 "transcription factor activity" evidence=ISS] [GO:0008270 "zinc ion binding" evidence=ISS] InterPro:IPR000315 InterPro:IPR002926 Pfam:PF00643 PROSITE:PS50119 EMBL:AC024174 EMBL:X95572 EMBL:AY079377 EMBL:AY045794 PIR:E86195 TRANSFAC:T03972 ProDom:PD007661 SPTR:Q96288	5.00E-75
Ljwgs_064457.1	99.1.4.489	GO_ID:21059							STO_ARATH	Alternativesplicing;Metal-binding;Nuclearprotein;Repeat;Zinc;Zinc-finger,Salt-tolerance protein.	4.00E-28	GO_ID:21059	TAIR|gene:2198840 SPTR:Q96288 symbol:AT1G06040.1 [GO:0003700 "transcription factor activity" evidence=ISS] [GO:0008270 "zinc ion binding" evidence=ISS] InterPro:IPR000315 InterPro:IPR002926 Pfam:PF00643 PROSITE:PS50119 EMBL:AC024174 EMBL:X95572 EMBL:AY079377 EMBL:AY045794 PIR:E86195 TRANSFAC:T03972 ProDom:PD007661 SPTR:Q96288	1.00E-28
Ljwgs_064457.1	99.1.3.2.169	STO_ARATH							STO_ARATH	Alternativesplicing;Metal-binding;Nuclearprotein;Repeat;Zinc;Zinc-finger,Salt-tolerance protein.	4.00E-28	GO_ID:21059	TAIR|gene:2198840 SPTR:Q96288 symbol:AT1G06040.1 [GO:0003700 "transcription factor activity" evidence=ISS] [GO:0008270 "zinc ion binding" evidence=ISS] InterPro:IPR000315 InterPro:IPR002926 Pfam:PF00643 PROSITE:PS50119 EMBL:AC024174 EMBL:X95572 EMBL:AY079377 EMBL:AY045794 PIR:E86195 TRANSFAC:T03972 ProDom:PD007661 SPTR:Q96288	1.00E-28
chr4.CM0831.9	99.1.4.427	GO_ID:31527							APRR2_ARATH	Alternativesplicing;DNA-binding;Nuclearprotein;Sensorytransduction;Transcription;Transcriptionregulation;Two-componentregulatorysystem,Two-component response regulator-like APRR2 (Pseudo-response regulator 2) (TOC2 protein).	7.00E-98	GO_ID:31527	TAIR|gene:2141019 SPTR:Q6LA43 symbol:AT4G18020.1 [GO:0007623 "circadian rhythm" evidence=TAS] [GO:0003700 "transcription factor activity" evidence=ISS] InterPro:IPR001005 Interpro:IPR009057 Pfam:PF00249 InterPro:IPR001789 Pfam:PF00072 PROSITE:PS50090 InterPro:IPR011006 ProDom:PD000039 PROSITE:PS50110 HSSP:O49397 InterPro:IPR006447 TIGRFAMs:TIGR01557 EMBL:AL161547 EMBL:AL021889 EMBL:AB041531 EMBL:…	3.00E-98
chr4.CM0831.9	99.1.3.2.881	APRR2_ARATH							APRR2_ARATH	Alternativesplicing;DNA-binding;Nuclearprotein;Sensorytransduction;Transcription;Transcriptionregulation;Two-componentregulatorysystem,Two-component response regulator-like APRR2 (Pseudo-response regulator 2) (TOC2 protein).	7.00E-98	GO_ID:31527	TAIR|gene:2141019 SPTR:Q6LA43 symbol:AT4G18020.1 [GO:0007623 "circadian rhythm" evidence=TAS] [GO:0003700 "transcription factor activity" evidence=ISS] InterPro:IPR001005 Interpro:IPR009057 Pfam:PF00249 InterPro:IPR001789 Pfam:PF00072 PROSITE:PS50090 InterPro:IPR011006 ProDom:PD000039 PROSITE:PS50110 HSSP:O49397 InterPro:IPR006447 TIGRFAMs:TIGR01557 EMBL:AL161547 EMBL:AL021889 EMBL:AB041531 EMBL:…	3.00E-98
TM1149.18.3	99.1.4.1880	GO_ID:34003							CRC_ARATH	Developmentalprotein;Differentiation;DNA-binding;Flowering;Metal-binding;Nuclearprotein;Transcription;Transcriptionregulation;Zinc;Zinc-finger,Protein CRABS CLAW.	2.00E-11	GO_ID:34003	TAIR|gene:3689249 SPTR:Q9XHD1 symbol:AT1G69180.1 [GO:0003700 "transcription factor activity" evidence=ISS] [GO:0008372 "cellular component unknown" evidence=ND] [GO:0045449 "regulation of transcription" evidence=TAS] Pfam:PF04690 InterPro:IPR006780 EMBL:AC018364 EMBL:AF132606 EMBL:BT008618 PIR:G96715 TRANSFAC:T04741 SPTR:Q9XHD1	6.00E-12
TM1149.18.3	99.1.3.2.4096	CRC_ARATH							CRC_ARATH	Developmentalprotein;Differentiation;DNA-binding;Flowering;Metal-binding;Nuclearprotein;Transcription;Transcriptionregulation;Zinc;Zinc-finger,Protein CRABS CLAW.	2.00E-11	GO_ID:34003	TAIR|gene:3689249 SPTR:Q9XHD1 symbol:AT1G69180.1 [GO:0003700 "transcription factor activity" evidence=ISS] [GO:0008372 "cellular component unknown" evidence=ND] [GO:0045449 "regulation of transcription" evidence=TAS] Pfam:PF04690 InterPro:IPR006780 EMBL:AC018364 EMBL:AF132606 EMBL:BT008618 PIR:G96715 TRANSFAC:T04741 SPTR:Q9XHD1	6.00E-12
chr4.BM1698.6	99.1.4.3765	GO_ID:15446										GO_ID:15446	TAIR|gene:2028460 SPTR:Q9M9A3 symbol:AT1G49010.1 [GO:0003700 "transcription factor activity" evidence=ISS] [GO:0003677 "DNA binding" evidence=ISS] InterPro:IPR001005 Pfam:PF00249 InterPro:IPR012287 GO:GO:0005634 PROSITE:PS50090 SMART:SM00717 InterPro:IPR006447 TIGRFAMs:TIGR01557 EMBL:AC016041 EMBL:AY086906 EMBL:AY519528 PIR:F96527 SPTR:Q9M9A3	3.00E-60
chr3.TM0782.20	99.1.4.1395	GO_ID:13130										GO_ID:13130	TAIR|gene:2085963 SPTR:Q9LS08 symbol:AT3G25710.1 [GO:0003700 "transcription factor activity" evidence=ISS] [GO:0045449 "regulation of transcription" evidence=TAS] [GO:0003677 "DNA binding" evidence=ISS] Pfam:PF00010 InterPro:IPR001092 SMART:SM00353 PROSITE:PS50888 EMBL:AB028607 EMBL:AY058840 EMBL:AY079033 EMBL:AY086383 SPTR:Q9LS08	1.00E-14
Ljwgs_046106.1	2.4.3.91	E4.1.99.3, phrB deoxyribodipyrimidine photo-lyase [EC:4.1.99.3] [COG:COG0415] [GO:0003904]	gvi:glr1749	photolyase [EC:4.1.99.3] [KO:K01669]	6.00E-73	SPy1505	COG0415	9.00E-35	PHR_BACPF	Chromophore;DNAdamage;DNArepair;DNA-binding;FAD;Flavoprotein;Lyase,Deoxyribodipyrimidine photo-lyase (EC 4.1.99.3) (DNA photolyase) (Photoreactivating enzyme) (Fragment).	1.00E-29	GO_ID:3786	ZFIN|ZDB-GENE-010426-2 SPTR:Q9I917 symbol:cry1a "cryptochrome 1a" [GO:0009416 "response to light stimulus" evidence=IDA] [GO:0005667 "transcription factor complex" evidence=IPI] [GO:0016564 "transcriptional repressor activity" evidence=IDA] InterPro:IPR006050 InterPro:IPR005101 InterPro:IPR006051 Pfam:PF00875 ZFIN:ZDB-GENE-010426-2 Pfam:PF03441 ProDom:PD004390 EMBL:AB042248 SPTR:Q9I917	7.00E-73
Ljwgs_147748.1	99.1.4.2770	GO_ID:30196							PZ02_LUPPO	DNA-binding;Nuclearprotein;Transcription;Transcriptionregulation,Protein PPLZ02.	4.00E-09	GO_ID:30196	TAIR|gene:2146984 SPTR:Q94AW5 symbol:AT5G25190.1 [GO:0003700 "transcription factor activity" evidence=ISS;TAS] [GO:0009873 "ethylene mediated signaling pathway" evidence=TAS] [GO:0003677 "DNA binding" evidence=ISS] [GO:0005634 "nucleus" evidence=IC] [GO:0006355 "regulation of transcription, DNA-dependent" evidence=ISS] InterPro:IPR001471 Pfam:PF00847 HSSP:O80337 PRINTS:PR00367 ProDom:PD001423 SMA…	7.00E-10
Ljwgs_147748.1	99.1.3.2.799	PZ02_LUPPO							PZ02_LUPPO	DNA-binding;Nuclearprotein;Transcription;Transcriptionregulation,Protein PPLZ02.	4.00E-09	GO_ID:30196	TAIR|gene:2146984 SPTR:Q94AW5 symbol:AT5G25190.1 [GO:0003700 "transcription factor activity" evidence=ISS;TAS] [GO:0009873 "ethylene mediated signaling pathway" evidence=TAS] [GO:0003677 "DNA binding" evidence=ISS] [GO:0005634 "nucleus" evidence=IC] [GO:0006355 "regulation of transcription, DNA-dependent" evidence=ISS] InterPro:IPR001471 Pfam:PF00847 HSSP:O80337 PRINTS:PR00367 ProDom:PD001423 SMA…	7.00E-10
chr5.CM0357.64.1	99.1.3.2.828	HSF30_LYCPE							HSF30_LYCPE	Activator;DNA-binding;Heatshock;Multigenefamily;Nuclearprotein;Phosphorylation;Transcription;Transcriptionregulation,Heat shock factor protein HSF30 (Heat shock transcription factor 30) (HSTF 30) (Heat stress transcription factor).	5.00E-39	GO_ID:43509	TAIR|gene:2094338 SPTR:Q9LUH8 symbol:AT3G22830.1 [GO:0003700 "transcription factor activity" evidence=ISS] [GO:0003677 "DNA binding" evidence=ISS] InterPro:IPR000232 InterPro:IPR002341 InterPro:IPR002197 Pfam:PF00447 GO:GO:0005634 InterPro:IPR011991 PRINTS:PR00056 ProDom:PD001788 SMART:SM00415 PROSITE:PS00434 HSSP:P22121 PRINTS:PR01590 EMBL:AB022223 EMBL:AY045974 EMBL:AY079374 SPTR:Q9LUH8	2.00E-59
chr5.CM0357.64.1	99.1.4.552	GO_ID:43509							HSF30_LYCPE	Activator;DNA-binding;Heatshock;Multigenefamily;Nuclearprotein;Phosphorylation;Transcription;Transcriptionregulation,Heat shock factor protein HSF30 (Heat shock transcription factor 30) (HSTF 30) (Heat stress transcription factor).	5.00E-39	GO_ID:43509	TAIR|gene:2094338 SPTR:Q9LUH8 symbol:AT3G22830.1 [GO:0003700 "transcription factor activity" evidence=ISS] [GO:0003677 "DNA binding" evidence=ISS] InterPro:IPR000232 InterPro:IPR002341 InterPro:IPR002197 Pfam:PF00447 GO:GO:0005634 InterPro:IPR011991 PRINTS:PR00056 ProDom:PD001788 SMART:SM00415 PROSITE:PS00434 HSSP:P22121 PRINTS:PR01590 EMBL:AB022223 EMBL:AY045974 EMBL:AY079374 SPTR:Q9LUH8	2.00E-59
TM1757.18	99.1.4.8483	GO_ID:5694							ERF9_ARATH	DNA-binding;Ethylenesignalingpathway;Nuclearprotein;Plantdefense;Repressor;Transcription;Transcriptionregulation,Ethylene-responsive transcription factor 9 (Ethylene-responsive element-binding factor 9) (EREBP-9) (AtERF9).	1.00E-17	GO_ID:5694	TAIR|gene:2159067 SPTR:Q9M644 symbol:LEP "LEAFY PETIOLE" [GO:0003700 "transcription factor activity" evidence=ISS] [GO:0003677 "DNA binding" evidence=ISS] [GO:0005634 "nucleus" evidence=IC] [GO:0006355 "regulation of transcription, DNA-dependent" evidence=ISS] InterPro:IPR001471 Pfam:PF00847 GO:GO:0005634 HSSP:O80337 PRINTS:PR00367 ProDom:PD001423 SMART:SM00380 EMBL:AB005230 EMBL:AF216581 EMBL:AY…	3.00E-28
TM1757.18	99.1.3.2.2240	ERF9_ARATH							ERF9_ARATH	DNA-binding;Ethylenesignalingpathway;Nuclearprotein;Plantdefense;Repressor;Transcription;Transcriptionregulation,Ethylene-responsive transcription factor 9 (Ethylene-responsive element-binding factor 9) (EREBP-9) (AtERF9).	1.00E-17	GO_ID:5694	TAIR|gene:2159067 SPTR:Q9M644 symbol:LEP "LEAFY PETIOLE" [GO:0003700 "transcription factor activity" evidence=ISS] [GO:0003677 "DNA binding" evidence=ISS] [GO:0005634 "nucleus" evidence=IC] [GO:0006355 "regulation of transcription, DNA-dependent" evidence=ISS] InterPro:IPR001471 Pfam:PF00847 GO:GO:0005634 HSSP:O80337 PRINTS:PR00367 ProDom:PD001423 SMART:SM00380 EMBL:AB005230 EMBL:AF216581 EMBL:AY…	3.00E-28
Ljwgs_087513.1	99.1.3.2.1767	HSF2_ARATH							HSF2_ARATH	Activator;DNA-binding;Heatshock;Multigenefamily;Nuclearprotein;Phosphorylation;Transcription;Transcriptionregulation,Heat shock factor protein 2 (HSF 2) (Heat shock transcription factor 2) (HSTF 2).	9.00E-30	GO_ID:43509	TAIR|gene:2094338 SPTR:Q9LUH8 symbol:AT3G22830.1 [GO:0003700 "transcription factor activity" evidence=ISS] [GO:0003677 "DNA binding" evidence=ISS] InterPro:IPR000232 InterPro:IPR002341 InterPro:IPR002197 Pfam:PF00447 GO:GO:0005634 InterPro:IPR011991 PRINTS:PR00056 ProDom:PD001788 SMART:SM00415 PROSITE:PS00434 HSSP:P22121 PRINTS:PR01590 EMBL:AB022223 EMBL:AY045974 EMBL:AY079374 SPTR:Q9LUH8	8.00E-46
Ljwgs_087513.1	99.1.4.552	GO_ID:43509							HSF2_ARATH	Activator;DNA-binding;Heatshock;Multigenefamily;Nuclearprotein;Phosphorylation;Transcription;Transcriptionregulation,Heat shock factor protein 2 (HSF 2) (Heat shock transcription factor 2) (HSTF 2).	9.00E-30	GO_ID:43509	TAIR|gene:2094338 SPTR:Q9LUH8 symbol:AT3G22830.1 [GO:0003700 "transcription factor activity" evidence=ISS] [GO:0003677 "DNA binding" evidence=ISS] InterPro:IPR000232 InterPro:IPR002341 InterPro:IPR002197 Pfam:PF00447 GO:GO:0005634 InterPro:IPR011991 PRINTS:PR00056 ProDom:PD001788 SMART:SM00415 PROSITE:PS00434 HSSP:P22121 PRINTS:PR01590 EMBL:AB022223 EMBL:AY045974 EMBL:AY079374 SPTR:Q9LUH8	8.00E-46
Ljwgs_127990.1	99.1.4.1869	GO_ID:34794										GO_ID:34794	TAIR|gene:2016416 SPTR:Q8GW75 symbol:AT1G19510.1 [GO:0003677 "DNA binding" evidence=ISS] [GO:0003700 "transcription factor activity" evidence=ISS] [GO:0006355 "regulation of transcription, DNA-dependent" evidence=ISS] InterPro:IPR001005 Pfam:PF00249 GO:GO:0005634 PROSITE:PS50090 SMART:SM00717 EMBL:AK119034 EMBL:BT005657 EMBL:AY519524 SPTR:Q8GW75	2.00E-21
chr5.CM0200.116	99.1.4.3308	GO_ID:17651							LAX_ORYSA	Developmentalprotein;DNA-binding;Nuclearprotein;Transcription;Transcriptionregulation,Transcription factor LAX PANICLE.	3.00E-11	GO_ID:17651	TAIR|gene:2199220 SPTR:Q8LEG1 symbol:AT1G27740.1 [GO:0003700 "transcription factor activity" evidence=ISS] [GO:0045449 "regulation of transcription" evidence=TAS] [GO:0003677 "DNA binding" evidence=ISS] Pfam:PF00010 InterPro:IPR001092 SMART:SM00353 PROSITE:PS50888 EMBL:AY085436 SPTR:Q8LEG1	2.00E-35
chr5.CM0200.116	99.1.3.2.3729	LAX_ORYSA							LAX_ORYSA	Developmentalprotein;DNA-binding;Nuclearprotein;Transcription;Transcriptionregulation,Transcription factor LAX PANICLE.	3.00E-11	GO_ID:17651	TAIR|gene:2199220 SPTR:Q8LEG1 symbol:AT1G27740.1 [GO:0003700 "transcription factor activity" evidence=ISS] [GO:0045449 "regulation of transcription" evidence=TAS] [GO:0003677 "DNA binding" evidence=ISS] Pfam:PF00010 InterPro:IPR001092 SMART:SM00353 PROSITE:PS50888 EMBL:AY085436 SPTR:Q8LEG1	2.00E-35
Ljwgs_128054.2	99.1.3.2.753	CNBP_RAT							CNBP_RAT	DNA-binding;Endoplasmicreticulum;Metal-binding;Repeat;Repressor;Transcription;Transcriptionregulation;Zinc;Zinc-finger,Cellular nucleic acid binding protein (CNBP) (Zinc finger protein 9).	1.00E-09	GO_ID:16034	MGI|MGI:88431 SPTR:P53996 symbol:Cnbp1 "cellular nucleic acid binding protein 1" [GO:0005634 "nucleus" evidence=IDA] [GO:0005829 "cytosol" evidence=IDA] [GO:0005783 "endoplasmic reticulum" evidence=IDA] [GO:0003700 "transcription factor activity" evidence=RCA] [GO:0008284 "positive regulation of cell proliferation" evidence=IDA] [GO:0006695 "cholesterol biosynthesis" evidence=RCA] [GO:0045944 "po…	2.00E-09
Ljwgs_128054.2	99.1.4.2973	GO_ID:16034							CNBP_RAT	DNA-binding;Endoplasmicreticulum;Metal-binding;Repeat;Repressor;Transcription;Transcriptionregulation;Zinc;Zinc-finger,Cellular nucleic acid binding protein (CNBP) (Zinc finger protein 9).	1.00E-09	GO_ID:16034	MGI|MGI:88431 SPTR:P53996 symbol:Cnbp1 "cellular nucleic acid binding protein 1" [GO:0005634 "nucleus" evidence=IDA] [GO:0005829 "cytosol" evidence=IDA] [GO:0005783 "endoplasmic reticulum" evidence=IDA] [GO:0003700 "transcription factor activity" evidence=RCA] [GO:0008284 "positive regulation of cell proliferation" evidence=IDA] [GO:0006695 "cholesterol biosynthesis" evidence=RCA] [GO:0045944 "po…	2.00E-09
chr2.CM0102.46	99.1.4.1147	GO_ID:5159										GO_ID:5159	TAIR|gene:2059691 SPTR:Q8H111 symbol:AT2G17150.1 [GO:0003700 "transcription factor activity" evidence=ISS] InterPro:IPR000270 Pfam:PF00564 SMART:SM00666 EMBL:BT000911 InterPro:IPR003035 Pfam:PF02042 SPTR:Q8H111	9.00E-156
gi6448578	99.1.4.1147	GO_ID:5159										GO_ID:5159	TAIR|gene:2059691 SPTR:Q8H111 symbol:AT2G17150.1 [GO:0003700 "transcription factor activity" evidence=ISS] InterPro:IPR000270 Pfam:PF00564 SMART:SM00666 EMBL:BT000911 InterPro:IPR003035 Pfam:PF02042 SPTR:Q8H111	1.00E-155
chr5.CM0571.54	99.1.3.2.569	NFYAA_ARATH							NFYAA_ARATH	Activator;DNA-binding;Nuclearprotein;Transcription;Transcriptionregulation,Nuclear transcription factor Y subunit A-10 (AtNF-YA-10).	5.00E-40	GO_ID:36946	TAIR|gene:2144112 SPTR:Q9FG19 symbol:AT5G06510.1 [GO:0003700 "transcription factor activity" evidence=ISS] [GO:0006355 "regulation of transcription, DNA-dependent" evidence=ISS] [GO:0016602 "CCAAT-binding factor complex" evidence=ISS] InterPro:IPR001289 Pfam:PF02045 GO:GO:0005634 ProDom:PD003860 SMART:SM00521 EMBL:AP002543 SPTR:Q9FG19	2.00E-40
chr5.CM0571.54	99.1.4.4633	GO_ID:36946							NFYAA_ARATH	Activator;DNA-binding;Nuclearprotein;Transcription;Transcriptionregulation,Nuclear transcription factor Y subunit A-10 (AtNF-YA-10).	5.00E-40	GO_ID:36946	TAIR|gene:2144112 SPTR:Q9FG19 symbol:AT5G06510.1 [GO:0003700 "transcription factor activity" evidence=ISS] [GO:0006355 "regulation of transcription, DNA-dependent" evidence=ISS] [GO:0016602 "CCAAT-binding factor complex" evidence=ISS] InterPro:IPR001289 Pfam:PF02045 GO:GO:0005634 ProDom:PD003860 SMART:SM00521 EMBL:AP002543 SPTR:Q9FG19	2.00E-40
