# Supplementary material for: Dissection of Symbiosis and Organ Development by Integrated Transcriptome Analysis of Lotus japonicus Mutant and Wild-Type Plants
Source: PLoS One. 2009 Aug 7;4(8):e6556. doi: 10.1371/journal.pone.0006556 (PMC2717213; doi:10.1371/journal.pone.0006556)
Supplement: Folder S2 — Inoculation 1 day (2.85 MB ZIP) [file pone.0006556.s010.zip › S2.INOCULATION 1 DAY copy/2.1.Total transcript analysis copy/2.1.4/2.1.4.transporter.txt]

chr1.TM0507.17	3.1.3.54	TC.NRAMP metal ion transporter, Nramp family [COG:COG1914] [TC:2.A.55]	rno:25715	Slc11a2; solute carrier family 11 (proton-coupled divalent metal ion transporters), member 2 [KO:K03322]	1.00E-81	mlr2501	COG1914	1.00E-73	NRAM6_ARATH	Iontransport;Iron;Irontransport;Membrane;Transmembrane;Transport,Metal transporter Nramp6 (AtNramp6).	3.00E-156	GO_ID:44349	UNIPROT|P49281 SPTR:P49281 symbol:NRAM2_HUMAN "Similar to Natural resistance-associated macrophage protein 2" [GO:0005381 "iron ion transporter activity" evidence=TAS] [GO:0006826 "iron ion transport" evidence=TAS] [GO:0005887 "integral to plasma membrane" evidence=TAS] InterPro:IPR001046 Pfam:PF01566 PRINTS:PR00447 ProDom:PD001861 TIGRFAMs:TIGR01197 EMBL:AB004857 EMBL:AF046997 EMBL:AF064482 EMBL…	5.00E-83
Ljwgs_035872.1	3.1.3.65	KUP KUP system potassium uptake protein [COG:COG3158] [TC:2.A.72]	ath:At2g40540	T2P4.11; potassium transporter, putative (KT2) [KO:K03549]	3.00E-88	VCA0529	COG3158	2.00E-49	POT5_ARATH	Glycoprotein;Iontransport;Membrane;Multigenefamily;Potassium;Potassiumtransport;Transmembrane;Transport,Potassium transporter 5 (AtPOT5) (AtHAK1) (AtHAK5).	2.00E-122	GO_ID:46175	TAIR|gene:2142109 SPTR:Q9M7K4 symbol:AT4G13420.1 [GO:0015079 "potassium ion transporter activity" evidence=ISS] [GO:0006813 "potassium ion transport" evidence=IC] InterPro:IPR003855 Pfam:PF02705 TIGRFAMs:TIGR00794 EMBL:AL161536 EMBL:AL049608 EMBL:AF129478 PIR:T06299 GeneFarm:2399 SPTR:Q9M7K4	7.00E-123
chr6.CM0041.55	3.1.3.5	TC.CDF cation efflux system protein, CDF family [COG:COG1230 COG0053] [TC:2.A.4]				PAB0462	COG0053	5.00E-26	MTPC3_ARATH	Hypotheticalprotein;Membrane;Metal-binding;Multigenefamily;Transmembrane;Transport;Vacuole,Putative metal tolerance protein C3 (AtMTPc3).	2.00E-81	GO_ID:18395	TAIR|gene:2039696 SPTR:O80632 symbol:AT2G39450.1 [GO:0006812 "cation transport" evidence=ISS] [GO:0008324 "cation transporter activity" evidence=ISS] [GO:0016020 "membrane" evidence=ISS] InterPro:IPR002524 Pfam:PF01545 GO:GO:0016020 TIGRFAMs:TIGR01297 EMBL:AC004218 EMBL:AY136449 EMBL:BT008477 PIR:T00555 SPTR:O80632	3.00E-117
chr2.CM0020.20	99.1.4.3619	GO_ID:11331							ZIP1_ARATH	Iontransport;Membrane;Signal;Transmembrane;Transport;Zinc;Zinctransport,Zinc transporter 1 precursor (ZRT/IRT-like protein 1).	6.00E-85	GO_ID:11331	TAIR|gene:2087704 SPTR:O81123 symbol:AT3G12750.1 [GO:0005385 "zinc ion transporter activity" evidence=ISS;TAS] [GO:0006829 "zinc ion transport" evidence=ISS;TAS] InterPro:IPR003689 InterPro:IPR004698 Pfam:PF02535 TIGRFAMs:TIGR00820 EMBL:AB024033 EMBL:AF033535 PIR:T52183 GeneFarm:2371 SPTR:O81123	2.00E-85
chr2.CM0020.20	99.1.3.2.288	ZIP1_ARATH							ZIP1_ARATH	Iontransport;Membrane;Signal;Transmembrane;Transport;Zinc;Zinctransport,Zinc transporter 1 precursor (ZRT/IRT-like protein 1).	6.00E-85	GO_ID:11331	TAIR|gene:2087704 SPTR:O81123 symbol:AT3G12750.1 [GO:0005385 "zinc ion transporter activity" evidence=ISS;TAS] [GO:0006829 "zinc ion transport" evidence=ISS;TAS] InterPro:IPR003689 InterPro:IPR004698 Pfam:PF02535 TIGRFAMs:TIGR00820 EMBL:AB024033 EMBL:AF033535 PIR:T52183 GeneFarm:2371 SPTR:O81123	2.00E-85
chr3.CM0226.74	3.1.1.29.3	CCMA heme exporter ATP-binding protein CcmA [EC:3.6.3.41] [COG:COG1131] [GO:0015439]	ddi:DDB0214899	abcG22; ABC transporter G family protein [KO:K05681]	2.00E-58	YOR153w_3	COG1131	6.00E-63	PDR5_YEAST	Antibioticresistance;ATP-binding;Completeproteome;Cycloheximideresistance;Directproteinsequencing;Glycoprotein;Membrane;Nucleotide-binding;Repeat;Transmembrane;Transport,Suppressor of toxicity of sporidesmin.	5.00E-82	GO_ID:36915	TAIR|gene:2196592 SPTR:Q9M9E1 symbol:PDR12 "PLEIOTROPIC DRUG RESISTANCE 12" [GO:0042626 "ATPase activity, coupled to transmembrane movement of substances" evidence=ISS] [GO:0005886 "plasma membrane" evidence=IDA] [GO:0015692 "lead ion transport" evidence=IMP] InterPro:IPR003593 InterPro:IPR003439 Pfam:PF00005 InterPro:IPR000412 Pfam:PF01061 SMART:SM00382 ProDom:PD000006 PROSITE:PS50893 EMBL:AC013…	0
chr3.CM0226.74	3.1.1.35.3	ABCG2 ATP-binding cassette, subfamily G (WHITE), member 2	ddi:DDB0214899	abcG22; ABC transporter G family protein [KO:K05681]	2.00E-58	YOR153w_3	COG1131	6.00E-63	PDR5_YEAST	Antibioticresistance;ATP-binding;Completeproteome;Cycloheximideresistance;Directproteinsequencing;Glycoprotein;Membrane;Nucleotide-binding;Repeat;Transmembrane;Transport,Suppressor of toxicity of sporidesmin.	5.00E-82	GO_ID:36915	TAIR|gene:2196592 SPTR:Q9M9E1 symbol:PDR12 "PLEIOTROPIC DRUG RESISTANCE 12" [GO:0042626 "ATPase activity, coupled to transmembrane movement of substances" evidence=ISS] [GO:0005886 "plasma membrane" evidence=IDA] [GO:0015692 "lead ion transport" evidence=IMP] InterPro:IPR003593 InterPro:IPR003439 Pfam:PF00005 InterPro:IPR000412 Pfam:PF01061 SMART:SM00382 ProDom:PD000006 PROSITE:PS50893 EMBL:AC013…	0
chr3.CM0226.74	1.2.7.51.3	CCMA heme exporter ATP-binding protein CcmA [EC:3.6.3.41] [COG:COG1131] [GO:0015439]	ddi:DDB0214899	abcG22; ABC transporter G family protein [KO:K05681]	2.00E-58	YOR153w_3	COG1131	6.00E-63	PDR5_YEAST	Antibioticresistance;ATP-binding;Completeproteome;Cycloheximideresistance;Directproteinsequencing;Glycoprotein;Membrane;Nucleotide-binding;Repeat;Transmembrane;Transport,Suppressor of toxicity of sporidesmin.	5.00E-82	GO_ID:36915	TAIR|gene:2196592 SPTR:Q9M9E1 symbol:PDR12 "PLEIOTROPIC DRUG RESISTANCE 12" [GO:0042626 "ATPase activity, coupled to transmembrane movement of substances" evidence=ISS] [GO:0005886 "plasma membrane" evidence=IDA] [GO:0015692 "lead ion transport" evidence=IMP] InterPro:IPR003593 InterPro:IPR003439 Pfam:PF00005 InterPro:IPR000412 Pfam:PF01061 SMART:SM00382 ProDom:PD000006 PROSITE:PS50893 EMBL:AC013…	0
chr3.CM0226.74	3.3.10.140	ABCG2 ATP-binding cassette, subfamily G (WHITE), member 2 [TC:3.A.1.204]	ddi:DDB0214899	abcG22; ABC transporter G family protein [KO:K05681]	2.00E-58	YOR153w_3	COG1131	6.00E-63	PDR5_YEAST	Antibioticresistance;ATP-binding;Completeproteome;Cycloheximideresistance;Directproteinsequencing;Glycoprotein;Membrane;Nucleotide-binding;Repeat;Transmembrane;Transport,Suppressor of toxicity of sporidesmin.	5.00E-82	GO_ID:36915	TAIR|gene:2196592 SPTR:Q9M9E1 symbol:PDR12 "PLEIOTROPIC DRUG RESISTANCE 12" [GO:0042626 "ATPase activity, coupled to transmembrane movement of substances" evidence=ISS] [GO:0005886 "plasma membrane" evidence=IDA] [GO:0015692 "lead ion transport" evidence=IMP] InterPro:IPR003593 InterPro:IPR003439 Pfam:PF00005 InterPro:IPR000412 Pfam:PF01061 SMART:SM00382 ProDom:PD000006 PROSITE:PS50893 EMBL:AC013…	0
chr3.CM0226.74	3.1.1.23	ABC-2.A ABC-2 type transport system ATP-binding protein [COG:COG1131 COG1134]	ddi:DDB0214899	abcG22; ABC transporter G family protein [KO:K05681]	2.00E-58	YOR153w_3	COG1131	6.00E-63	PDR5_YEAST	Antibioticresistance;ATP-binding;Completeproteome;Cycloheximideresistance;Directproteinsequencing;Glycoprotein;Membrane;Nucleotide-binding;Repeat;Transmembrane;Transport,Suppressor of toxicity of sporidesmin.	5.00E-82	GO_ID:36915	TAIR|gene:2196592 SPTR:Q9M9E1 symbol:PDR12 "PLEIOTROPIC DRUG RESISTANCE 12" [GO:0042626 "ATPase activity, coupled to transmembrane movement of substances" evidence=ISS] [GO:0005886 "plasma membrane" evidence=IDA] [GO:0015692 "lead ion transport" evidence=IMP] InterPro:IPR003593 InterPro:IPR003439 Pfam:PF00005 InterPro:IPR000412 Pfam:PF01061 SMART:SM00382 ProDom:PD000006 PROSITE:PS50893 EMBL:AC013…	0
Ljwgs_094362.1	3.1.3.3.5	ADIC arginine:agmatine antiporter [COG:COG0531]				YDL210w	COG0531	3.00E-11	GPT1_CANAL	Membrane;Transmembrane;Transport,Putative polyamine transporter.	1.00E-14	GO_ID:8614	TAIR|gene:2038810 SPTR:Q9ZU50 symbol:AT2G01170 [GO:0015359 "amino acid permease activity" evidence=ISS] InterPro:IPR002293 InterPro:IPR004841 Pfam:PF00324 GO:GO:0006810 GO:GO:0016020 InterPro:IPR004756 TIGRFAMs:TIGR00907 EMBL:AC006200 EMBL:AF019637 PIR:D84421 SPTR:Q9ZU50	2.00E-38
Ljwgs_094362.1	3.1.3.3.3	CADB cadaverine:lysine antiporter [COG:COG0531]				YDL210w	COG0531	3.00E-11	GPT1_CANAL	Membrane;Transmembrane;Transport,Putative polyamine transporter.	1.00E-14	GO_ID:8614	TAIR|gene:2038810 SPTR:Q9ZU50 symbol:AT2G01170 [GO:0015359 "amino acid permease activity" evidence=ISS] InterPro:IPR002293 InterPro:IPR004841 Pfam:PF00324 GO:GO:0006810 GO:GO:0016020 InterPro:IPR004756 TIGRFAMs:TIGR00907 EMBL:AC006200 EMBL:AF019637 PIR:D84421 SPTR:Q9ZU50	2.00E-38
Ljwgs_094362.1	3.1.3.3.2	POTE putrescine:ornithine antiporter [COG:COG0531]				YDL210w	COG0531	3.00E-11	GPT1_CANAL	Membrane;Transmembrane;Transport,Putative polyamine transporter.	1.00E-14	GO_ID:8614	TAIR|gene:2038810 SPTR:Q9ZU50 symbol:AT2G01170 [GO:0015359 "amino acid permease activity" evidence=ISS] InterPro:IPR002293 InterPro:IPR004841 Pfam:PF00324 GO:GO:0006810 GO:GO:0016020 InterPro:IPR004756 TIGRFAMs:TIGR00907 EMBL:AC006200 EMBL:AF019637 PIR:D84421 SPTR:Q9ZU50	2.00E-38
Ljwgs_094362.1	3.1.3.3.4	ARCD arginine:ornithine antiporter [COG:COG0531]				YDL210w	COG0531	3.00E-11	GPT1_CANAL	Membrane;Transmembrane;Transport,Putative polyamine transporter.	1.00E-14	GO_ID:8614	TAIR|gene:2038810 SPTR:Q9ZU50 symbol:AT2G01170 [GO:0015359 "amino acid permease activity" evidence=ISS] InterPro:IPR002293 InterPro:IPR004841 Pfam:PF00324 GO:GO:0006810 GO:GO:0016020 InterPro:IPR004756 TIGRFAMs:TIGR00907 EMBL:AC006200 EMBL:AF019637 PIR:D84421 SPTR:Q9ZU50	2.00E-38
Ljwgs_094362.1	3.1.3.4	TC.LAT L-amino acid transporter, LAT family [COG:COG0531] [TC:2.A.3.8]				YDL210w	COG0531	3.00E-11	GPT1_CANAL	Membrane;Transmembrane;Transport,Putative polyamine transporter.	1.00E-14	GO_ID:8614	TAIR|gene:2038810 SPTR:Q9ZU50 symbol:AT2G01170 [GO:0015359 "amino acid permease activity" evidence=ISS] InterPro:IPR002293 InterPro:IPR004841 Pfam:PF00324 GO:GO:0006810 GO:GO:0016020 InterPro:IPR004756 TIGRFAMs:TIGR00907 EMBL:AC006200 EMBL:AF019637 PIR:D84421 SPTR:Q9ZU50	2.00E-38
Ljwgs_094362.1	3.1.3.3.1	TC.APA basic amino acid/polyamine antiporter, APA family [COG:COG0531]				YDL210w	COG0531	3.00E-11	GPT1_CANAL	Membrane;Transmembrane;Transport,Putative polyamine transporter.	1.00E-14	GO_ID:8614	TAIR|gene:2038810 SPTR:Q9ZU50 symbol:AT2G01170 [GO:0015359 "amino acid permease activity" evidence=ISS] InterPro:IPR002293 InterPro:IPR004841 Pfam:PF00324 GO:GO:0006810 GO:GO:0016020 InterPro:IPR004756 TIGRFAMs:TIGR00907 EMBL:AC006200 EMBL:AF019637 PIR:D84421 SPTR:Q9ZU50	2.00E-38
TM0845.8	3.1.1.38	ABC.MR putative ABC transport system ATP-binding protein [COG:COG1132 COG2274] [TC:3.A.1.21 3.A.1.106 3.A.1.110 3.A.1.112 3.A.1.113 3.A.1.117]	hsa:89845	ABCC10; ATP-binding cassette, sub-family C (CFTR/MRP), member 10 [KO:K05674]	3.00E-180	YDR135c	COG1132	2.00E-135	MRP2_MOUSE	ATP-binding;Glycoprotein;Membrane;Nucleotide-binding;Repeat;Transmembrane;Transport,Canalicular multispecific organic anion transporter 1 (ATP-binding cassette sub-family C member 2).	2.00E-144	GO_ID:55434	MGI|MGI:1352447 SPTR:Q8VI47 symbol:Abcc2 "ATP-binding cassette, sub-family C (CFTR/MRP), member 2" [GO:0016020 "membrane" evidence=RCA] [GO:0016324 "apical plasma membrane" evidence=IDA] [GO:0005887 "integral to plasma membrane" evidence=IDA] [GO:0000166 "nucleotide binding" evidence=RCA] [GO:0005515 "protein binding" evidence=IPI] [GO:0046581 "intercellular canaliculus" evidence=IDA] InterPro:IP…	9.00E-145
TM0845.8	3.1.1.33	ABCC-BAC ATP-binding casette, subfamily C, bacterial [COG:COG4988 COG4987 COG1132 COG2274] [TC:3.A.1.110 3.A.1.112]	hsa:89845	ABCC10; ATP-binding cassette, sub-family C (CFTR/MRP), member 10 [KO:K05674]	3.00E-180	YDR135c	COG1132	2.00E-135	MRP2_MOUSE	ATP-binding;Glycoprotein;Membrane;Nucleotide-binding;Repeat;Transmembrane;Transport,Canalicular multispecific organic anion transporter 1 (ATP-binding cassette sub-family C member 2).	2.00E-144	GO_ID:55434	MGI|MGI:1352447 SPTR:Q8VI47 symbol:Abcc2 "ATP-binding cassette, sub-family C (CFTR/MRP), member 2" [GO:0016020 "membrane" evidence=RCA] [GO:0016324 "apical plasma membrane" evidence=IDA] [GO:0005887 "integral to plasma membrane" evidence=IDA] [GO:0000166 "nucleotide binding" evidence=RCA] [GO:0005515 "protein binding" evidence=IPI] [GO:0046581 "intercellular canaliculus" evidence=IDA] InterPro:IP…	9.00E-145
TM0845.8	3.1.1.31.13	ABCB-BAC ATP-binding casette, subfamily B, bacterial [COG:COG1132 COG2274 COG5265] [TC:3.A.1.21 3.A.1.106 3.A.1.109 3.A.1.117]	hsa:89845	ABCC10; ATP-binding cassette, sub-family C (CFTR/MRP), member 10 [KO:K05674]	3.00E-180	YDR135c	COG1132	2.00E-135	MRP2_MOUSE	ATP-binding;Glycoprotein;Membrane;Nucleotide-binding;Repeat;Transmembrane;Transport,Canalicular multispecific organic anion transporter 1 (ATP-binding cassette sub-family C member 2).	2.00E-144	GO_ID:55434	MGI|MGI:1352447 SPTR:Q8VI47 symbol:Abcc2 "ATP-binding cassette, sub-family C (CFTR/MRP), member 2" [GO:0016020 "membrane" evidence=RCA] [GO:0016324 "apical plasma membrane" evidence=IDA] [GO:0005887 "integral to plasma membrane" evidence=IDA] [GO:0000166 "nucleotide binding" evidence=RCA] [GO:0005515 "protein binding" evidence=IPI] [GO:0046581 "intercellular canaliculus" evidence=IDA] InterPro:IP…	9.00E-145
TM0845.8	3.1.1.32.13	ABCC10 ATP-binding cassette, subfamily C (CFTR/MRP), member 10	hsa:89845	ABCC10; ATP-binding cassette, sub-family C (CFTR/MRP), member 10 [KO:K05674]	3.00E-180	YDR135c	COG1132	2.00E-135	MRP2_MOUSE	ATP-binding;Glycoprotein;Membrane;Nucleotide-binding;Repeat;Transmembrane;Transport,Canalicular multispecific organic anion transporter 1 (ATP-binding cassette sub-family C member 2).	2.00E-144	GO_ID:55434	MGI|MGI:1352447 SPTR:Q8VI47 symbol:Abcc2 "ATP-binding cassette, sub-family C (CFTR/MRP), member 2" [GO:0016020 "membrane" evidence=RCA] [GO:0016324 "apical plasma membrane" evidence=IDA] [GO:0005887 "integral to plasma membrane" evidence=IDA] [GO:0000166 "nucleotide binding" evidence=RCA] [GO:0005515 "protein binding" evidence=IPI] [GO:0046581 "intercellular canaliculus" evidence=IDA] InterPro:IP…	9.00E-145
gi1947045	99.1.4.4780	GO_ID:23505										GO_ID:23505	TAIR|gene:2053113 SPTR:Q9SI13 symbol:AT2G18180.1 [GO:0005215 "transporter activity" evidence=ISS] [GO:0006810 "transport" evidence=ISS] PFAM:PF03765 InterPro:IPR001071 GO:GO:0005622 GO:GO:0006810 InterPro:IPR001251 SMART:SM00516 PROSITE:PS50191 InterPro:IPR008273 Pfam:PF00650 PRINTS:PR00180 HSSP:P24280 EMBL:AC007212 PIR:C84561 SPTR:Q9SI13	3.00E-22
chr1.TM0507.14	99.1.3.2.498	NRAM1_ARATH							NRAM1_ARATH	Iontransport;Iron;Irontransport;Membrane;Transmembrane;Transport,Metal transporter Nramp1 (AtNramp1).	3.00E-16
chr4.CM0288.61	3.1.3.49	TC.DASS divalent anion:Na+ symporter, DASS family [COG:COG0471] [TC:2.A.47]				HP0214	COG0471	3.00E-44	TDT_ARATH	Membrane;Transmembrane;Transport;Vacuole,Tonoplast dicarboxylate transporter (AttDT) (Vacuolar malate transporter) (Sodium-dicarboxylate cotransporter-like) (AtSDAT).	3.00E-164	GO_ID:53409	TAIR|gene:2168987 SPTR:Q9MAW4 symbol:AT5G47560 "TONOPLAST DICARBOXYLATE TRANSPORTER" [GO:0006814 "sodium ion transport" evidence=IC] [GO:0006835 "dicarboxylic acid transport" evidence=IC] [GO:0017153 "sodium:dicarboxylate symporter activity" evidence=ISS] [GO:0015140 "malate transporter activity" evidence=IMP;IDA] [GO:0005773 "vacuole" evidence=IDA] [GO:0051453 "regulation of cellular pH" evidenc…	1.00E-164
chr1.TM0507.12	3.1.3.54	TC.NRAMP metal ion transporter, Nramp family [COG:COG1914] [TC:2.A.55]	ana:all7601	manganese transport protein [KO:K03322]	1.00E-25	PA4334	COG1914	4.00E-22	NRAM6_ARATH	Iontransport;Iron;Irontransport;Membrane;Transmembrane;Transport,Metal transporter Nramp6 (AtNramp6).	9.00E-54	GO_ID:46563	FB|FBgn0011672 SPTR:P49283 symbol:Mvl "Malvolio" [GO:0005886 "plasma membrane" evidence=NAS] [GO:0005887 "integral to plasma membrane" evidence=NAS] InterPro:IPR001046 EMBL:AE003733 EMBL:U23948 EMBL:AY058543 PIR:S56140 FlyBase:FBgn0011672 Pfam:PF01566 PRINTS:PR00447 ProDom:PD001861 TIGRFAMs:TIGR01197 SPTR:P49283	1.00E-20
chr1.CM0063.60	3.1.3.3.5	ADIC arginine:agmatine antiporter [COG:COG0531]	bcz:BCZK0506	amino acid permease (amino acid transporter) [KO:K03294]	6.00E-14	Rv2320c	COG0531	2.00E-12	CTR1_HUMAN	Amino-acidtransport;Directproteinsequencing;Glycoprotein;Membrane;Receptor;Transmembrane;Transport,High-affinity cationic amino acid transporter-1 (CAT-1) (CAT1) (System Y+ basic amino acid transporter) (Ecotropic retroviral leukemia receptor homolog) (ERR) (Ecotropic retrovirus receptor homolog).	3.00E-13	GO_ID:30187	TIGR_CMR|BA0593 SPTR:Q81VA5 symbol:BA0593 "amino acid permease family protein" [GO:0006865 "amino acid transport" evidence=ISS] [GO:0015359 "amino acid permease activity" evidence=ISS] InterPro:IPR002293 InterPro:IPR004841 Pfam:PF00324 GO:GO:0006810 GO:GO:0016020 EMBL:AE017334 EMBL:AE017225 EMBL:AE017026 TIGR:BA0593 TIGR:GBAA0593 SPTR:Q81VA5	3.00E-14
chr1.CM0063.60	3.1.3.3.3	CADB cadaverine:lysine antiporter [COG:COG0531]	bcz:BCZK0506	amino acid permease (amino acid transporter) [KO:K03294]	6.00E-14	Rv2320c	COG0531	2.00E-12	CTR1_HUMAN	Amino-acidtransport;Directproteinsequencing;Glycoprotein;Membrane;Receptor;Transmembrane;Transport,High-affinity cationic amino acid transporter-1 (CAT-1) (CAT1) (System Y+ basic amino acid transporter) (Ecotropic retroviral leukemia receptor homolog) (ERR) (Ecotropic retrovirus receptor homolog).	3.00E-13	GO_ID:30187	TIGR_CMR|BA0593 SPTR:Q81VA5 symbol:BA0593 "amino acid permease family protein" [GO:0006865 "amino acid transport" evidence=ISS] [GO:0015359 "amino acid permease activity" evidence=ISS] InterPro:IPR002293 InterPro:IPR004841 Pfam:PF00324 GO:GO:0006810 GO:GO:0016020 EMBL:AE017334 EMBL:AE017225 EMBL:AE017026 TIGR:BA0593 TIGR:GBAA0593 SPTR:Q81VA5	3.00E-14
chr1.CM0063.60	3.1.3.3.2	POTE putrescine:ornithine antiporter [COG:COG0531]	bcz:BCZK0506	amino acid permease (amino acid transporter) [KO:K03294]	6.00E-14	Rv2320c	COG0531	2.00E-12	CTR1_HUMAN	Amino-acidtransport;Directproteinsequencing;Glycoprotein;Membrane;Receptor;Transmembrane;Transport,High-affinity cationic amino acid transporter-1 (CAT-1) (CAT1) (System Y+ basic amino acid transporter) (Ecotropic retroviral leukemia receptor homolog) (ERR) (Ecotropic retrovirus receptor homolog).	3.00E-13	GO_ID:30187	TIGR_CMR|BA0593 SPTR:Q81VA5 symbol:BA0593 "amino acid permease family protein" [GO:0006865 "amino acid transport" evidence=ISS] [GO:0015359 "amino acid permease activity" evidence=ISS] InterPro:IPR002293 InterPro:IPR004841 Pfam:PF00324 GO:GO:0006810 GO:GO:0016020 EMBL:AE017334 EMBL:AE017225 EMBL:AE017026 TIGR:BA0593 TIGR:GBAA0593 SPTR:Q81VA5	3.00E-14
chr1.CM0063.60	3.1.3.3.4	ARCD arginine:ornithine antiporter [COG:COG0531]	bcz:BCZK0506	amino acid permease (amino acid transporter) [KO:K03294]	6.00E-14	Rv2320c	COG0531	2.00E-12	CTR1_HUMAN	Amino-acidtransport;Directproteinsequencing;Glycoprotein;Membrane;Receptor;Transmembrane;Transport,High-affinity cationic amino acid transporter-1 (CAT-1) (CAT1) (System Y+ basic amino acid transporter) (Ecotropic retroviral leukemia receptor homolog) (ERR) (Ecotropic retrovirus receptor homolog).	3.00E-13	GO_ID:30187	TIGR_CMR|BA0593 SPTR:Q81VA5 symbol:BA0593 "amino acid permease family protein" [GO:0006865 "amino acid transport" evidence=ISS] [GO:0015359 "amino acid permease activity" evidence=ISS] InterPro:IPR002293 InterPro:IPR004841 Pfam:PF00324 GO:GO:0006810 GO:GO:0016020 EMBL:AE017334 EMBL:AE017225 EMBL:AE017026 TIGR:BA0593 TIGR:GBAA0593 SPTR:Q81VA5	3.00E-14
chr1.CM0063.60	3.1.3.4	TC.LAT L-amino acid transporter, LAT family [COG:COG0531] [TC:2.A.3.8]	bcz:BCZK0506	amino acid permease (amino acid transporter) [KO:K03294]	6.00E-14	Rv2320c	COG0531	2.00E-12	CTR1_HUMAN	Amino-acidtransport;Directproteinsequencing;Glycoprotein;Membrane;Receptor;Transmembrane;Transport,High-affinity cationic amino acid transporter-1 (CAT-1) (CAT1) (System Y+ basic amino acid transporter) (Ecotropic retroviral leukemia receptor homolog) (ERR) (Ecotropic retrovirus receptor homolog).	3.00E-13	GO_ID:30187	TIGR_CMR|BA0593 SPTR:Q81VA5 symbol:BA0593 "amino acid permease family protein" [GO:0006865 "amino acid transport" evidence=ISS] [GO:0015359 "amino acid permease activity" evidence=ISS] InterPro:IPR002293 InterPro:IPR004841 Pfam:PF00324 GO:GO:0006810 GO:GO:0016020 EMBL:AE017334 EMBL:AE017225 EMBL:AE017026 TIGR:BA0593 TIGR:GBAA0593 SPTR:Q81VA5	3.00E-14
chr1.CM0063.60	3.1.3.3.1	TC.APA basic amino acid/polyamine antiporter, APA family [COG:COG0531]	bcz:BCZK0506	amino acid permease (amino acid transporter) [KO:K03294]	6.00E-14	Rv2320c	COG0531	2.00E-12	CTR1_HUMAN	Amino-acidtransport;Directproteinsequencing;Glycoprotein;Membrane;Receptor;Transmembrane;Transport,High-affinity cationic amino acid transporter-1 (CAT-1) (CAT1) (System Y+ basic amino acid transporter) (Ecotropic retroviral leukemia receptor homolog) (ERR) (Ecotropic retrovirus receptor homolog).	3.00E-13	GO_ID:30187	TIGR_CMR|BA0593 SPTR:Q81VA5 symbol:BA0593 "amino acid permease family protein" [GO:0006865 "amino acid transport" evidence=ISS] [GO:0015359 "amino acid permease activity" evidence=ISS] InterPro:IPR002293 InterPro:IPR004841 Pfam:PF00324 GO:GO:0006810 GO:GO:0016020 EMBL:AE017334 EMBL:AE017225 EMBL:AE017026 TIGR:BA0593 TIGR:GBAA0593 SPTR:Q81VA5	3.00E-14
chr5.CM0328.47	3.1.3.4	TC.LAT L-amino acid transporter, LAT family [COG:COG0531] [TC:2.A.3.8]				YDL210w	COG0531	3.00E-49	YC9D_SCHPO	Amino-acidtransport;Completeproteome;Hypotheticalprotein;Membrane;Transmembrane;Transport,Putative amino-acid permease C584.13.	2.00E-63	GO_ID:8614	TAIR|gene:2038810 SPTR:Q9ZU50 symbol:AT2G01170 [GO:0015359 "amino acid permease activity" evidence=ISS] InterPro:IPR002293 InterPro:IPR004841 Pfam:PF00324 GO:GO:0006810 GO:GO:0016020 InterPro:IPR004756 TIGRFAMs:TIGR00907 EMBL:AC006200 EMBL:AF019637 PIR:D84421 SPTR:Q9ZU50	0
Ljwgs_038566.1	99.1.3.2.1992	ZIP4_ARATH							ZIP4_ARATH	Chloroplast;Iontransport;Membrane;Plastid;Thylakoid;Transitpeptide;Transmembrane;Transport;Zinc;Zinctransport,Zinc transporter 4, chloroplast precursor (ZRT/IRT-like protein 4).	8.00E-51	GO_ID:18533	TAIR|gene:2206010 SPTR:Q8LE59 symbol:AT1G60960.1 [GO:0006812 "cation transport" evidence=ISS] [GO:0008324 "cation transporter activity" evidence=ISS] [GO:0016020 "membrane" evidence=ISS] [GO:0030001 "metal ion transport" evidence=ISS] [GO:0046873 "metal ion transporter activity" evidence=ISS] InterPro:IPR003689 InterPro:IPR004698 Pfam:PF02535 TIGRFAMs:TIGR00820 EMBL:AC018908 EMBL:AF369915 EMBL:AY…	5.00E-50
Ljwgs_038566.1	99.1.4.5686	GO_ID:18533							ZIP4_ARATH	Chloroplast;Iontransport;Membrane;Plastid;Thylakoid;Transitpeptide;Transmembrane;Transport;Zinc;Zinctransport,Zinc transporter 4, chloroplast precursor (ZRT/IRT-like protein 4).	8.00E-51	GO_ID:18533	TAIR|gene:2206010 SPTR:Q8LE59 symbol:AT1G60960.1 [GO:0006812 "cation transport" evidence=ISS] [GO:0008324 "cation transporter activity" evidence=ISS] [GO:0016020 "membrane" evidence=ISS] [GO:0030001 "metal ion transport" evidence=ISS] [GO:0046873 "metal ion transporter activity" evidence=ISS] InterPro:IPR003689 InterPro:IPR004698 Pfam:PF02535 TIGRFAMs:TIGR00820 EMBL:AC018908 EMBL:AF369915 EMBL:AY…	5.00E-50
Ljwgs_049882.1	99.1.3.2.3208	ZIP3_ARATH							ZIP3_ARATH	Iontransport;Membrane;Signal;Transmembrane;Transport;Zinc;Zinctransport,Zinc transporter 3 precursor (ZRT/IRT-like protein 3).	2.00E-40	GO_ID:20352	TAIR|gene:2062575 SPTR:Q9SLG3 symbol:AT2G32270.1 [GO:0005385 "zinc ion transporter activity" evidence=ISS;TAS] [GO:0006829 "zinc ion transport" evidence=ISS;TAS] InterPro:IPR003689 InterPro:IPR004698 Pfam:PF02535 TIGRFAMs:TIGR00820 EMBL:AC005700 EMBL:AF033537 PIR:A84731 PIR:T52185 GeneFarm:2375 SPTR:Q9SLG3	1.00E-40
Ljwgs_049882.1	99.1.4.7178	GO_ID:20352							ZIP3_ARATH	Iontransport;Membrane;Signal;Transmembrane;Transport;Zinc;Zinctransport,Zinc transporter 3 precursor (ZRT/IRT-like protein 3).	2.00E-40	GO_ID:20352	TAIR|gene:2062575 SPTR:Q9SLG3 symbol:AT2G32270.1 [GO:0005385 "zinc ion transporter activity" evidence=ISS;TAS] [GO:0006829 "zinc ion transport" evidence=ISS;TAS] InterPro:IPR003689 InterPro:IPR004698 Pfam:PF02535 TIGRFAMs:TIGR00820 EMBL:AC005700 EMBL:AF033537 PIR:A84731 PIR:T52185 GeneFarm:2375 SPTR:Q9SLG3	1.00E-40
Ljwgs_088964.2	3.1.3.61	TC.MATE multidrug resistance protein, MATE family [COG:COG0534] [TC:2.A.66.1]	bha:BH0860	multidrug resistance protein NorM [KO:K03327]	5.00E-17	YDR338c	COG0534	9.00E-25	YAO6_SCHPO	Completeproteome;Hypotheticalprotein;Membrane;Transmembrane;Transport,Hypothetical protein C11D3.06 in chromosome I.	8.00E-31	GO_ID:46805	TAIR|gene:2127192 SPTR:O82752 symbol:AT4G23030.1 [GO:0005215 "transporter activity" evidence=ISS] [GO:0016020 "membrane" evidence=ISS] InterPro:IPR002528 Pfam:PF01554 GO:GO:0016020 TIGRFAMs:TIGR00797 EMBL:AL161558 EMBL:AL031018 EMBL:AY082796 PIR:T05135 SPTR:O82752	9.00E-101
chr3.CM0701.24	3.1.3.46	The Hydroxy/Aromatic Amino Acid Permease (HAAAP) Family [COG:COG0814] [TC:2.A.42]				YJR001w	COG0814	6.00E-09	LAX5_MEDTR	Amino-acidtransport;Auxinsignalingpathway;Glycoprotein;Membrane;Symport;Transmembrane;Transport,Auxin transporter-like protein 5 (AUX1-like protein 5) (MtLAX5).	1.00E-17	GO_ID:22718	TAIR|gene:2152994 SPTR:Q8L4X4 symbol:AT5G41800.1 [GO:0015359 "amino acid permease activity" evidence=ISS] [GO:0006865 "amino acid transport" evidence=ISS] [GO:0016020 "membrane" evidence=ISS] InterPro:IPR002422 GO:GO:0006810 GO:GO:0016020 Pfam:PF01490 EMBL:AY099685 EMBL:AY128864 SPTR:Q8L4X4	8.00E-120
Ljwgs_052483.1	99.1.3.2.1992	ZIP4_ARATH							ZIP4_ARATH	Chloroplast;Iontransport;Membrane;Plastid;Thylakoid;Transitpeptide;Transmembrane;Transport;Zinc;Zinctransport,Zinc transporter 4, chloroplast precursor (ZRT/IRT-like protein 4).	1.00E-63	GO_ID:18533	TAIR|gene:2206010 SPTR:Q8LE59 symbol:AT1G60960.1 [GO:0006812 "cation transport" evidence=ISS] [GO:0008324 "cation transporter activity" evidence=ISS] [GO:0016020 "membrane" evidence=ISS] [GO:0030001 "metal ion transport" evidence=ISS] [GO:0046873 "metal ion transporter activity" evidence=ISS] InterPro:IPR003689 InterPro:IPR004698 Pfam:PF02535 TIGRFAMs:TIGR00820 EMBL:AC018908 EMBL:AF369915 EMBL:AY…	9.00E-64
Ljwgs_052483.1	99.1.4.5686	GO_ID:18533							ZIP4_ARATH	Chloroplast;Iontransport;Membrane;Plastid;Thylakoid;Transitpeptide;Transmembrane;Transport;Zinc;Zinctransport,Zinc transporter 4, chloroplast precursor (ZRT/IRT-like protein 4).	1.00E-63	GO_ID:18533	TAIR|gene:2206010 SPTR:Q8LE59 symbol:AT1G60960.1 [GO:0006812 "cation transport" evidence=ISS] [GO:0008324 "cation transporter activity" evidence=ISS] [GO:0016020 "membrane" evidence=ISS] [GO:0030001 "metal ion transport" evidence=ISS] [GO:0046873 "metal ion transporter activity" evidence=ISS] InterPro:IPR003689 InterPro:IPR004698 Pfam:PF02535 TIGRFAMs:TIGR00820 EMBL:AC018908 EMBL:AF369915 EMBL:AY…	9.00E-64
chr3.TM0506.22	3.1.3.6	TC.ZIP zinc transporer, ZIP family [COG:COG0428] [TC:2.A.5]	ath:At3g20870	MOE17.18; metal transporter family protein [KO:K07238]	9.00E-64	Cj0263	COG0428	1.00E-23	ZUPT_XANCP	Completeproteome;Iontransport;Membrane;Transmembrane;Transport;Zinc;Zinctransport,Zinc transporter zupT.	1.00E-24	GO_ID:51559	TAIR|gene:2091920 SPTR:Q940Q3 symbol:AT3G20870.1 [GO:0016020 "membrane" evidence=ISS] [GO:0030001 "metal ion transport" evidence=ISS] [GO:0046873 "metal ion transporter activity" evidence=ISS] InterPro:IPR003689 Pfam:PF02535 GO:GO:0006810 GO:GO:0016020 EMBL:AY054189 EMBL:BT006342 SPTR:Q940Q3	2.00E-64
chr1.CM0393.41	99.1.4.2792	GO_ID:26349										GO_ID:26349	TAIR|gene:2194813 SPTR:Q9LPF6 symbol:AT1G44750.1 [GO:0005345 "purine transporter activity" evidence=ISS] InterPro:IPR004853 Pfam:PF03151 EMBL:AC020576 EMBL:AY062782 EMBL:BT003358 PIR:D96506 SPTR:Q9LPF6	1.00E-126
Ljwgs_011103.4	3.1.3.22	TC.POT proton-dependent oligopeptide transporter, POT family [COG:COG3104] [TC:2.A.17]	ddi:DDB0217039	hypothetical protein [KO:K03305]	5.00E-10				CHL1_ARATH	Herbicideresistance;Membrane;Nitrateassimilation;Symport;Transmembrane;Transport,Nitrate/chlorate transporter.	4.00E-78	GO_ID:29482	TAIR|gene:3435169 SPTR:Q05085 symbol:AT1G12110.1 [GO:0005215 "transporter activity" evidence=ISS] InterPro:IPR000109 Pfam:PF00854 PROSITE:PS01022 PROSITE:PS01023 EMBL:AC002131 EMBL:L10357 EMBL:BT002016 EMBL:BT008783 PIR:A45772 SPTR:Q05085	1.00E-78
chr4.CM0046.61	3.1.3.22	TC.POT proton-dependent oligopeptide transporter, POT family [COG:COG3104] [TC:2.A.17]	rno:246280	Slc15a4; peptide/histidine transporter [KO:K03305]	1.00E-15				PTR2_ARATH	Membrane;Peptidetransport;Proteintransport;Transmembrane;Transport,Peptide transporter PTR2 (Histidine transporting protein).	4.00E-86	GO_ID:31850	TAIR|gene:2025885 SPTR:Q93VV5 symbol:AT1G59740.1 [GO:0005215 "transporter activity" evidence=ISS] [GO:0006857 "oligopeptide transport" evidence=ISS] [GO:0016020 "membrane" evidence=ISS] InterPro:IPR000109 Pfam:PF00854 GO:GO:0006810 GO:GO:0016020 PROSITE:PS01022 EMBL:AY051041 EMBL:AY035037 SPTR:Q93VV5	6.00E-107
Ljwgs_066931.1	99.1.3.2.96	VP13A_HUMAN							VP13A_HUMAN	Alternativesplicing;Diseasemutation;Epilepsy;Repeat;TPRrepeat,Vacuolar protein sorting 13A (Chorein) (Chorea-acanthocytosis protein).	1.00E-09	GO_ID:41077	UNIPROT|Q96RL7 SPTR:Q96RL7 symbol:VP13A_HUMAN "Splice Isoform 1 of Vacuolar protein sorting 13A" [GO:0005478 "intracellular transporter activity" evidence=NAS] [GO:0006895 "Golgi to endosome transport" evidence=NAS] [GO:0008104 "protein localization" evidence=NAS] [GO:0005622 "intracellular" evidence=NAS] InterPro:IPR001440 GO:GO:0005622 PROSITE:PS50005 PROSITE:PS50293 InterPro:IPR009543 Pfam:PF0…	5.00E-10
Ljwgs_066931.1	99.1.4.3894	GO_ID:41077							VP13A_HUMAN	Alternativesplicing;Diseasemutation;Epilepsy;Repeat;TPRrepeat,Vacuolar protein sorting 13A (Chorein) (Chorea-acanthocytosis protein).	1.00E-09	GO_ID:41077	UNIPROT|Q96RL7 SPTR:Q96RL7 symbol:VP13A_HUMAN "Splice Isoform 1 of Vacuolar protein sorting 13A" [GO:0005478 "intracellular transporter activity" evidence=NAS] [GO:0006895 "Golgi to endosome transport" evidence=NAS] [GO:0008104 "protein localization" evidence=NAS] [GO:0005622 "intracellular" evidence=NAS] InterPro:IPR001440 GO:GO:0005622 PROSITE:PS50005 PROSITE:PS50293 InterPro:IPR009543 Pfam:PF0…	5.00E-10
Ljwgs_088427.1	99.1.3.2.3211	VP13A_MACFA							VP13A_MACFA	,Vacuolar protein sorting 13A (Chorein) (Chorea-acanthocytosis protein homolog) (Fragment).	2.00E-12	GO_ID:41077	UNIPROT|Q96RL7 SPTR:Q96RL7 symbol:VP13A_HUMAN "Splice Isoform 1 of Vacuolar protein sorting 13A" [GO:0005478 "intracellular transporter activity" evidence=NAS] [GO:0006895 "Golgi to endosome transport" evidence=NAS] [GO:0008104 "protein localization" evidence=NAS] [GO:0005622 "intracellular" evidence=NAS] InterPro:IPR001440 GO:GO:0005622 PROSITE:PS50005 PROSITE:PS50293 InterPro:IPR009543 Pfam:PF0…	1.00E-12
Ljwgs_088427.1	99.1.4.3894	GO_ID:41077							VP13A_MACFA	,Vacuolar protein sorting 13A (Chorein) (Chorea-acanthocytosis protein homolog) (Fragment).	2.00E-12	GO_ID:41077	UNIPROT|Q96RL7 SPTR:Q96RL7 symbol:VP13A_HUMAN "Splice Isoform 1 of Vacuolar protein sorting 13A" [GO:0005478 "intracellular transporter activity" evidence=NAS] [GO:0006895 "Golgi to endosome transport" evidence=NAS] [GO:0008104 "protein localization" evidence=NAS] [GO:0005622 "intracellular" evidence=NAS] InterPro:IPR001440 GO:GO:0005622 PROSITE:PS50005 PROSITE:PS50293 InterPro:IPR009543 Pfam:PF0…	1.00E-12
chr2.CM0304.93.1	3.1.3.32	TC.BASS bile acid:Na+ symporter, BASS family [COG:COG0385] [TC:2.A.28]	lil:LB266	bile acid:Na+ symporter, BASS family [KO:K03453]	4.00E-41	BH0858	COG0385	5.00E-35	NTCP2_HUMAN	Diseasemutation;Glycoprotein;Iontransport;Membrane;Polymorphism;Sodium;Sodiumtransport;Symport;Transmembrane;Transport,Ileal sodium/bile acid cotransporter (Ileal Na(+)/bile acid cotransporter) (Na(+) dependent ileal bile acid transporter) (Ileal sodium-dependent bile acid transporter) (ISBT) (Sodium/taurocholate cotransporting polypeptide, ileal) (Solute carrier family 10 member 2).	5.00E-09	GO_ID:10219	TAIR|gene:2094482 SPTR:Q8RXE8 symbol:AT3G25410.1 [GO:0005215 "transporter activity" evidence=ISS] [GO:0006814 "sodium ion transport" evidence=ISS] [GO:0008508 "bile acid:sodium symporter activity" evidence=ISS] [GO:0016020 "membrane" evidence=ISS] InterPro:IPR000276 InterPro:IPR002657 Pfam:PF01758 PROSITE:PS00237 GO:GO:0016020 EMBL:AY081301 EMBL:AY128781 SPTR:Q8RXE8	4.00E-47
chr1.CM0393.41	99.1.4.2792	GO_ID:26349										GO_ID:26349	TAIR|gene:2194813 SPTR:Q9LPF6 symbol:AT1G44750.1 [GO:0005345 "purine transporter activity" evidence=ISS] InterPro:IPR004853 Pfam:PF03151 EMBL:AC020576 EMBL:AY062782 EMBL:BT003358 PIR:D96506 SPTR:Q9LPF6	1.00E-126
Ljwgs_128124.1	3.1.3.34	ANT solute carrier family 25 (mitochondrial carrier	ath:At5g56450	MCD7.21; mitochondrial carrier protein family [KO:K05863]	4.00E-12				GDC_BOVIN	Innermembrane;Membrane;Mitochondrion;Repeat;Transmembrane;Transport,Graves disease carrier protein (GDC) (Mitochondrial solute carrier protein homolog).	5.00E-20	GO_ID:8881	TAIR|gene:3439680 SPTR:Q9SZI9 symbol:AT4G26180.1 [GO:0005215 "transporter activity" evidence=ISS] [GO:0005488 "binding" evidence=ISS] [GO:0005743 "mitochondrial inner membrane" evidence=ISS] [GO:0006810 "transport" evidence=ISS] [GO:0006839 "mitochondrial transport" evidence=ISS] InterPro:IPR001993 Pfam:PF00153 InterPro:IPR002067 InterPro:IPR002113 Interpro:IPR002167 GO:GO:0005739 PRINTS:PR00926 …	2.00E-29
Ljwgs_128124.1	3.2.9.87	ANT solute carrier family 25 (mitochondrial carrier	ath:At5g56450	MCD7.21; mitochondrial carrier protein family [KO:K05863]	4.00E-12				GDC_BOVIN	Innermembrane;Membrane;Mitochondrion;Repeat;Transmembrane;Transport,Graves disease carrier protein (GDC) (Mitochondrial solute carrier protein homolog).	5.00E-20	GO_ID:8881	TAIR|gene:3439680 SPTR:Q9SZI9 symbol:AT4G26180.1 [GO:0005215 "transporter activity" evidence=ISS] [GO:0005488 "binding" evidence=ISS] [GO:0005743 "mitochondrial inner membrane" evidence=ISS] [GO:0006810 "transport" evidence=ISS] [GO:0006839 "mitochondrial transport" evidence=ISS] InterPro:IPR001993 Pfam:PF00153 InterPro:IPR002067 InterPro:IPR002113 Interpro:IPR002167 GO:GO:0005739 PRINTS:PR00926 …	2.00E-29
chr3.CM0106.33.1	3.1.1.38	ABC.MR putative ABC transport system ATP-binding protein [COG:COG1132 COG2274] [TC:3.A.1.21 3.A.1.106 3.A.1.110 3.A.1.112 3.A.1.113 3.A.1.117]	gox:GOX0335	ABC transporter ATP-binding protein [KO:K06147]	1.00E-22	mll2715	COG1132	3.00E-20	MSBA_RALSO	ATP-binding;Completeproteome;Innermembrane;Lipidtransport;Membrane;Nucleotide-binding;Transmembrane;Transport,Lipid A export ATP-binding/permease protein msbA.	2.00E-21	GO_ID:7278	TAIR|gene:3689410 SPTR:Q8RY46 symbol:AT1G70610.1 [GO:0042626 "ATPase activity, coupled to transmembrane movement of substances" evidence=ISS] InterPro:IPR003593 InterPro:IPR003439 InterPro:IPR001140 Pfam:PF00664 Pfam:PF00005 InterPro:IPR011527 Prosite:PS00211 SMART:SM00382 ProDom:PD000006 PROSITE:PS50893 GO:GO:0006810 PROSITE:PS50929 HSSP:P08716 EMBL:AY078409 SPTR:Q8RY46	3.00E-34
chr3.CM0106.33.1	3.1.1.33	ABCC-BAC ATP-binding casette, subfamily C, bacterial [COG:COG4988 COG4987 COG1132 COG2274] [TC:3.A.1.110 3.A.1.112]	gox:GOX0335	ABC transporter ATP-binding protein [KO:K06147]	1.00E-22	mll2715	COG1132	3.00E-20	MSBA_RALSO	ATP-binding;Completeproteome;Innermembrane;Lipidtransport;Membrane;Nucleotide-binding;Transmembrane;Transport,Lipid A export ATP-binding/permease protein msbA.	2.00E-21	GO_ID:7278	TAIR|gene:3689410 SPTR:Q8RY46 symbol:AT1G70610.1 [GO:0042626 "ATPase activity, coupled to transmembrane movement of substances" evidence=ISS] InterPro:IPR003593 InterPro:IPR003439 InterPro:IPR001140 Pfam:PF00664 Pfam:PF00005 InterPro:IPR011527 Prosite:PS00211 SMART:SM00382 ProDom:PD000006 PROSITE:PS50893 GO:GO:0006810 PROSITE:PS50929 HSSP:P08716 EMBL:AY078409 SPTR:Q8RY46	3.00E-34
chr3.CM0106.33.1	3.1.1.31.13	ABCB-BAC ATP-binding casette, subfamily B, bacterial [COG:COG1132 COG2274 COG5265] [TC:3.A.1.21 3.A.1.106 3.A.1.109 3.A.1.117]	gox:GOX0335	ABC transporter ATP-binding protein [KO:K06147]	1.00E-22	mll2715	COG1132	3.00E-20	MSBA_RALSO	ATP-binding;Completeproteome;Innermembrane;Lipidtransport;Membrane;Nucleotide-binding;Transmembrane;Transport,Lipid A export ATP-binding/permease protein msbA.	2.00E-21	GO_ID:7278	TAIR|gene:3689410 SPTR:Q8RY46 symbol:AT1G70610.1 [GO:0042626 "ATPase activity, coupled to transmembrane movement of substances" evidence=ISS] InterPro:IPR003593 InterPro:IPR003439 InterPro:IPR001140 Pfam:PF00664 Pfam:PF00005 InterPro:IPR011527 Prosite:PS00211 SMART:SM00382 ProDom:PD000006 PROSITE:PS50893 GO:GO:0006810 PROSITE:PS50929 HSSP:P08716 EMBL:AY078409 SPTR:Q8RY46	3.00E-34
chr1.CM0375.9	99.1.4.2406	GO_ID:27714							MRS2L_RAT	Alternativesplicing;Innermembrane;Iontransport;Magnesium;Membrane;Mitochondrion;Transitpeptide;Transmembrane;Transport,Magnesium transporter MRS2L, mitochondrial precursor (MRS2-like protein).	2.00E-12	GO_ID:27714	TAIR|gene:2174798 SPTR:Q9FLG2 symbol:AT5G64560.1 [GO:0016020 "membrane" evidence=ISS] [GO:0030001 "metal ion transport" evidence=ISS] [GO:0046873 "metal ion transporter activity" evidence=ISS] InterPro:IPR002523 Pfam:PF01544 GO:GO:0016020 EMBL:AB010076 EMBL:AY065449 EMBL:AY084382 EMBL:AY096449 EMBL:AY150287 SPTR:Q9FLG2	7.00E-61
chr1.CM0375.9	99.1.3.2.1523	MRS2L_RAT							MRS2L_RAT	Alternativesplicing;Innermembrane;Iontransport;Magnesium;Membrane;Mitochondrion;Transitpeptide;Transmembrane;Transport,Magnesium transporter MRS2L, mitochondrial precursor (MRS2-like protein).	2.00E-12	GO_ID:27714	TAIR|gene:2174798 SPTR:Q9FLG2 symbol:AT5G64560.1 [GO:0016020 "membrane" evidence=ISS] [GO:0030001 "metal ion transport" evidence=ISS] [GO:0046873 "metal ion transporter activity" evidence=ISS] InterPro:IPR002523 Pfam:PF01544 GO:GO:0016020 EMBL:AB010076 EMBL:AY065449 EMBL:AY084382 EMBL:AY096449 EMBL:AY150287 SPTR:Q9FLG2	7.00E-61
Ljwgs_015587.1	3.1.3.46	The Hydroxy/Aromatic Amino Acid Permease (HAAAP) Family [COG:COG0814] [TC:2.A.42]				YJR001w	COG0814	7.00E-15	AVT1_YEAST	Amino-acidtransport;Completeproteome;Membrane;Transmembrane;Transport;Vacuole,Vacuolar amino acid transporter 1.	2.00E-14	GO_ID:6344	TAIR|gene:2150910 SPTR:Q9LXF8 symbol:AT5G15240.1 [GO:0015359 "amino acid permease activity" evidence=ISS] [GO:0006865 "amino acid transport" evidence=ISS] [GO:0016020 "membrane" evidence=ISS] InterPro:IPR002422 GO:GO:0006810 GO:GO:0016020 Pfam:PF01490 EMBL:AL353993 PIR:T49959 SPTR:Q9LXF8	1.00E-62
TM0639.17	3.1.1.38	ABC.MR putative ABC transport system ATP-binding protein [COG:COG1132 COG2274] [TC:3.A.1.21 3.A.1.106 3.A.1.110 3.A.1.112 3.A.1.113 3.A.1.117]	mmu:12780	Abcc2; ATP-binding cassette, sub-family C (CFTR/MRP), member 2 [KO:K05666]	2.00E-24	YLL015w	COG1132	2.00E-24	MRP2_RAT	ATP-binding;Glycoprotein;Membrane;Nucleotide-binding;Repeat;Transmembrane;Transport,Canalicular multispecific organic anion transporter 1 (ATP-binding cassette sub-family C member 2) (Multidrug resistance-associated protein 2) (Canalicular multidrug resistance protein).	1.00E-24	GO_ID:54591	TAIR|gene:2204201 SPTR:Q9C8G9 symbol:AT1G30400.1 [GO:0008559 "xenobiotic-transporting ATPase activity" evidence=IMP] InterPro:IPR003593 InterPro:IPR003439 InterPro:IPR001140 Pfam:PF00664 Pfam:PF00005 InterPro:IPR011527 Prosite:PS00211 SMART:SM00382 ProDom:PD000006 PROSITE:PS50893 GO:GO:0006810 PROSITE:PS50929 HSSP:P26361 EMBL:AC025295 PIR:D86428 SPTR:Q9C8G9	2.00E-25
TM0639.17	3.1.1.33	ABCC-BAC ATP-binding casette, subfamily C, bacterial [COG:COG4988 COG4987 COG1132 COG2274] [TC:3.A.1.110 3.A.1.112]	mmu:12780	Abcc2; ATP-binding cassette, sub-family C (CFTR/MRP), member 2 [KO:K05666]	2.00E-24	YLL015w	COG1132	2.00E-24	MRP2_RAT	ATP-binding;Glycoprotein;Membrane;Nucleotide-binding;Repeat;Transmembrane;Transport,Canalicular multispecific organic anion transporter 1 (ATP-binding cassette sub-family C member 2) (Multidrug resistance-associated protein 2) (Canalicular multidrug resistance protein).	1.00E-24	GO_ID:54591	TAIR|gene:2204201 SPTR:Q9C8G9 symbol:AT1G30400.1 [GO:0008559 "xenobiotic-transporting ATPase activity" evidence=IMP] InterPro:IPR003593 InterPro:IPR003439 InterPro:IPR001140 Pfam:PF00664 Pfam:PF00005 InterPro:IPR011527 Prosite:PS00211 SMART:SM00382 ProDom:PD000006 PROSITE:PS50893 GO:GO:0006810 PROSITE:PS50929 HSSP:P26361 EMBL:AC025295 PIR:D86428 SPTR:Q9C8G9	2.00E-25
TM0639.17	3.1.1.32.2	ABCC2 ATP-binding cassette, subfamily C (CFTR/MRP), member 2	mmu:12780	Abcc2; ATP-binding cassette, sub-family C (CFTR/MRP), member 2 [KO:K05666]	2.00E-24	YLL015w	COG1132	2.00E-24	MRP2_RAT	ATP-binding;Glycoprotein;Membrane;Nucleotide-binding;Repeat;Transmembrane;Transport,Canalicular multispecific organic anion transporter 1 (ATP-binding cassette sub-family C member 2) (Multidrug resistance-associated protein 2) (Canalicular multidrug resistance protein).	1.00E-24	GO_ID:54591	TAIR|gene:2204201 SPTR:Q9C8G9 symbol:AT1G30400.1 [GO:0008559 "xenobiotic-transporting ATPase activity" evidence=IMP] InterPro:IPR003593 InterPro:IPR003439 InterPro:IPR001140 Pfam:PF00664 Pfam:PF00005 InterPro:IPR011527 Prosite:PS00211 SMART:SM00382 ProDom:PD000006 PROSITE:PS50893 GO:GO:0006810 PROSITE:PS50929 HSSP:P26361 EMBL:AC025295 PIR:D86428 SPTR:Q9C8G9	2.00E-25
TM0639.17	3.1.1.31.13	ABCB-BAC ATP-binding casette, subfamily B, bacterial [COG:COG1132 COG2274 COG5265] [TC:3.A.1.21 3.A.1.106 3.A.1.109 3.A.1.117]	mmu:12780	Abcc2; ATP-binding cassette, sub-family C (CFTR/MRP), member 2 [KO:K05666]	2.00E-24	YLL015w	COG1132	2.00E-24	MRP2_RAT	ATP-binding;Glycoprotein;Membrane;Nucleotide-binding;Repeat;Transmembrane;Transport,Canalicular multispecific organic anion transporter 1 (ATP-binding cassette sub-family C member 2) (Multidrug resistance-associated protein 2) (Canalicular multidrug resistance protein).	1.00E-24	GO_ID:54591	TAIR|gene:2204201 SPTR:Q9C8G9 symbol:AT1G30400.1 [GO:0008559 "xenobiotic-transporting ATPase activity" evidence=IMP] InterPro:IPR003593 InterPro:IPR003439 InterPro:IPR001140 Pfam:PF00664 Pfam:PF00005 InterPro:IPR011527 Prosite:PS00211 SMART:SM00382 ProDom:PD000006 PROSITE:PS50893 GO:GO:0006810 PROSITE:PS50929 HSSP:P26361 EMBL:AC025295 PIR:D86428 SPTR:Q9C8G9	2.00E-25
chr3.CM0216.80.1	3.1.3.61	TC.MATE multidrug resistance protein, MATE family [COG:COG0534] [TC:2.A.66.1]	ecj:JW4004	dinF; DNA-damage-inducible protein F [KO:K03327]	2.00E-13	mlr5680	COG0534	6.00E-16	EDS5_ARATH	Coiledcoil;Membrane;Plantdefense;Transmembrane;Transport,Enhanced disease susceptibility 5 (Eds5) (Salicylic acid induction deficient 1) (Sid1).	1.00E-150	GO_ID:31981	TAIR|gene:2120266 SPTR:Q945F0 symbol:AT4G39030.1 [GO:0005215 "transporter activity" evidence=ISS] [GO:0015297 "antiporter activity" evidence=ISS] [GO:0016020 "membrane" evidence=ISS] EMBL:AL161594 EMBL:AL035679 EMBL:AF416569 SPTR:Q945F0	4.00E-151
TM1611.3	3.1.3.3.5	ADIC arginine:agmatine antiporter [COG:COG0531]	cte:CT0923	amino acid permease [KO:K03294]	2.00E-65	BS_yfnA	COG0531	1.00E-63	CTR1_MOUSE	Amino-acidtransport;Glycoprotein;Membrane;Receptor;Transmembrane;Transport,High-affinity cationic amino acid transporter-1 (CAT-1) (CAT1) (System Y+ basic amino acid transporter) (Ecotropic retroviral leukemia receptor) (ERR) (Ecotropic retrovirus receptor).	2.00E-80	GO_ID:9115	MGI|MGI:88117 SPTR:Q09143 symbol:Slc7a1 "solute carrier family 7 (cationic amino acid transporter, y+ system), member 1" [GO:0016021 "integral to membrane" evidence=RCA] InterPro:IPR002293 InterPro:IPR004841 MGI:MGI:88117 Pfam:PF00324 Interpro:IPR004755 TIGRFAMs:TIGR00906 EMBL:M26687 PIR:A32742 SPTR:Q09143	7.00E-81
TM1611.3	3.1.3.3.3	CADB cadaverine:lysine antiporter [COG:COG0531]	cte:CT0923	amino acid permease [KO:K03294]	2.00E-65	BS_yfnA	COG0531	1.00E-63	CTR1_MOUSE	Amino-acidtransport;Glycoprotein;Membrane;Receptor;Transmembrane;Transport,High-affinity cationic amino acid transporter-1 (CAT-1) (CAT1) (System Y+ basic amino acid transporter) (Ecotropic retroviral leukemia receptor) (ERR) (Ecotropic retrovirus receptor).	2.00E-80	GO_ID:9115	MGI|MGI:88117 SPTR:Q09143 symbol:Slc7a1 "solute carrier family 7 (cationic amino acid transporter, y+ system), member 1" [GO:0016021 "integral to membrane" evidence=RCA] InterPro:IPR002293 InterPro:IPR004841 MGI:MGI:88117 Pfam:PF00324 Interpro:IPR004755 TIGRFAMs:TIGR00906 EMBL:M26687 PIR:A32742 SPTR:Q09143	7.00E-81
TM1611.3	3.1.3.3.2	POTE putrescine:ornithine antiporter [COG:COG0531]	cte:CT0923	amino acid permease [KO:K03294]	2.00E-65	BS_yfnA	COG0531	1.00E-63	CTR1_MOUSE	Amino-acidtransport;Glycoprotein;Membrane;Receptor;Transmembrane;Transport,High-affinity cationic amino acid transporter-1 (CAT-1) (CAT1) (System Y+ basic amino acid transporter) (Ecotropic retroviral leukemia receptor) (ERR) (Ecotropic retrovirus receptor).	2.00E-80	GO_ID:9115	MGI|MGI:88117 SPTR:Q09143 symbol:Slc7a1 "solute carrier family 7 (cationic amino acid transporter, y+ system), member 1" [GO:0016021 "integral to membrane" evidence=RCA] InterPro:IPR002293 InterPro:IPR004841 MGI:MGI:88117 Pfam:PF00324 Interpro:IPR004755 TIGRFAMs:TIGR00906 EMBL:M26687 PIR:A32742 SPTR:Q09143	7.00E-81
TM1611.3	3.1.3.3.4	ARCD arginine:ornithine antiporter [COG:COG0531]	cte:CT0923	amino acid permease [KO:K03294]	2.00E-65	BS_yfnA	COG0531	1.00E-63	CTR1_MOUSE	Amino-acidtransport;Glycoprotein;Membrane;Receptor;Transmembrane;Transport,High-affinity cationic amino acid transporter-1 (CAT-1) (CAT1) (System Y+ basic amino acid transporter) (Ecotropic retroviral leukemia receptor) (ERR) (Ecotropic retrovirus receptor).	2.00E-80	GO_ID:9115	MGI|MGI:88117 SPTR:Q09143 symbol:Slc7a1 "solute carrier family 7 (cationic amino acid transporter, y+ system), member 1" [GO:0016021 "integral to membrane" evidence=RCA] InterPro:IPR002293 InterPro:IPR004841 MGI:MGI:88117 Pfam:PF00324 Interpro:IPR004755 TIGRFAMs:TIGR00906 EMBL:M26687 PIR:A32742 SPTR:Q09143	7.00E-81
TM1611.3	3.1.3.4	TC.LAT L-amino acid transporter, LAT family [COG:COG0531] [TC:2.A.3.8]	cte:CT0923	amino acid permease [KO:K03294]	2.00E-65	BS_yfnA	COG0531	1.00E-63	CTR1_MOUSE	Amino-acidtransport;Glycoprotein;Membrane;Receptor;Transmembrane;Transport,High-affinity cationic amino acid transporter-1 (CAT-1) (CAT1) (System Y+ basic amino acid transporter) (Ecotropic retroviral leukemia receptor) (ERR) (Ecotropic retrovirus receptor).	2.00E-80	GO_ID:9115	MGI|MGI:88117 SPTR:Q09143 symbol:Slc7a1 "solute carrier family 7 (cationic amino acid transporter, y+ system), member 1" [GO:0016021 "integral to membrane" evidence=RCA] InterPro:IPR002293 InterPro:IPR004841 MGI:MGI:88117 Pfam:PF00324 Interpro:IPR004755 TIGRFAMs:TIGR00906 EMBL:M26687 PIR:A32742 SPTR:Q09143	7.00E-81
TM1611.3	3.1.3.3.1	TC.APA basic amino acid/polyamine antiporter, APA family [COG:COG0531]	cte:CT0923	amino acid permease [KO:K03294]	2.00E-65	BS_yfnA	COG0531	1.00E-63	CTR1_MOUSE	Amino-acidtransport;Glycoprotein;Membrane;Receptor;Transmembrane;Transport,High-affinity cationic amino acid transporter-1 (CAT-1) (CAT1) (System Y+ basic amino acid transporter) (Ecotropic retroviral leukemia receptor) (ERR) (Ecotropic retrovirus receptor).	2.00E-80	GO_ID:9115	MGI|MGI:88117 SPTR:Q09143 symbol:Slc7a1 "solute carrier family 7 (cationic amino acid transporter, y+ system), member 1" [GO:0016021 "integral to membrane" evidence=RCA] InterPro:IPR002293 InterPro:IPR004841 MGI:MGI:88117 Pfam:PF00324 Interpro:IPR004755 TIGRFAMs:TIGR00906 EMBL:M26687 PIR:A32742 SPTR:Q09143	7.00E-81
Ljwgs_037740.1	3.1.3.61	TC.MATE multidrug resistance protein, MATE family [COG:COG0534] [TC:2.A.66.1]				YHR032w	COG0534	5.00E-10	TT12_ARATH	Flavonoidbiosynthesis;Membrane;Repeat;Transmembrane;Transport;Vacuole,TRANSPARENT TESTA 12 protein.	5.00E-15	GO_ID:26730	TAIR|gene:2033333 SPTR:Q941E1 symbol:AT1G66760.1 [GO:0005215 "transporter activity" evidence=ISS] [GO:0015297 "antiporter activity" evidence=ISS] [GO:0016020 "membrane" evidence=ISS] InterPro:IPR002528 Pfam:PF01554 GO:GO:0016020 EMBL:AY052222 EMBL:BT010177 SPTR:Q941E1	8.00E-51
TM1554.19	3.1.2	Major facilitator superfamily (MFS) [CLASS:02050] [TC:2.A.1] [GO:0005355] [COG:COG0477]				slr0642	COG0477	8.00E-49				GO_ID:13585	TAIR|gene:2183809 SPTR:Q9LEV7 symbol:AT5G10820.1 [GO:0005215 "transporter activity" evidence=ISS] [GO:0006810 "transport" evidence=ISS] [GO:0016020 "membrane" evidence=ISS] Pfam:PF03092 InterPro:IPR004324 GO:GO:0016020 TIGRFAMs:TIGR00788 EMBL:AL365234 PIR:T50791 SPTR:Q9LEV7	5.00E-164
Ljwgs_007589.1	3.1.3.6	TC.ZIP zinc transporer, ZIP family [COG:COG0428] [TC:2.A.5]	ath:At3g20870	MOE17.18; metal transporter family protein [KO:K07238]	2.00E-60	Cj0263	COG0428	9.00E-21	ZUPT_XANCP	Completeproteome;Iontransport;Membrane;Transmembrane;Transport;Zinc;Zinctransport,Zinc transporter zupT.	1.00E-21	GO_ID:51559	TAIR|gene:2091920 SPTR:Q940Q3 symbol:AT3G20870.1 [GO:0016020 "membrane" evidence=ISS] [GO:0030001 "metal ion transport" evidence=ISS] [GO:0046873 "metal ion transporter activity" evidence=ISS] InterPro:IPR003689 Pfam:PF02535 GO:GO:0006810 GO:GO:0016020 EMBL:AY054189 EMBL:BT006342 SPTR:Q940Q3	4.00E-61
Ljwgs_087217.1	99.1.4.5630	GO_ID:8881										GO_ID:8881	TAIR|gene:3439680 SPTR:Q9SZI9 symbol:AT4G26180.1 [GO:0005215 "transporter activity" evidence=ISS] [GO:0005488 "binding" evidence=ISS] [GO:0005743 "mitochondrial inner membrane" evidence=ISS] [GO:0006810 "transport" evidence=ISS] [GO:0006839 "mitochondrial transport" evidence=ISS] InterPro:IPR001993 Pfam:PF00153 InterPro:IPR002067 InterPro:IPR002113 Interpro:IPR002167 GO:GO:0005739 PRINTS:PR00926 …	5.00E-16
chr3.CM0282.129	99.1.4.2448	GO_ID:428							ENL2_ARATH	GPI-anchor;Lipoprotein;Membrane;Signal,Early nodulin-like protein 2 precursor (Phytocyanin-like protein).	9.00E-34	GO_ID:428	TAIR|gene:3439748 SPTR:Q9T076 symbol:AT4G27520 [GO:0031225 "anchored to membrane" evidence=TAS] [GO:0005489 "electron transporter activity" evidence=ISS] [GO:0005507 "copper ion binding" evidence=ISS] [GO:0006118 "electron transport" evidence=ISS] InterPro:IPR003245 HSSP:P00303 Pfam:PF02298 ProDom:PD003122 EMBL:AL161571 EMBL:AF083668 EMBL:AL035602 EMBL:AF325035 EMBL:BT000767 EMBL:AY087260 PIR:T05…	3.00E-34
chr3.CM0282.129	99.1.3.2.1553	ENL2_ARATH							ENL2_ARATH	GPI-anchor;Lipoprotein;Membrane;Signal,Early nodulin-like protein 2 precursor (Phytocyanin-like protein).	9.00E-34	GO_ID:428	TAIR|gene:3439748 SPTR:Q9T076 symbol:AT4G27520 [GO:0031225 "anchored to membrane" evidence=TAS] [GO:0005489 "electron transporter activity" evidence=ISS] [GO:0005507 "copper ion binding" evidence=ISS] [GO:0006118 "electron transport" evidence=ISS] InterPro:IPR003245 HSSP:P00303 Pfam:PF02298 ProDom:PD003122 EMBL:AL161571 EMBL:AF083668 EMBL:AL035602 EMBL:AF325035 EMBL:BT000767 EMBL:AY087260 PIR:T05…	3.00E-34
chr1.CM0349.17	3.1.3.34	ANT solute carrier family 25 (mitochondrial carrier	cme:CMN084C	ADP/ATP translocase [KO:K05863]	1.00E-34				GDC_BOVIN	Innermembrane;Membrane;Mitochondrion;Repeat;Transmembrane;Transport,Graves disease carrier protein (GDC) (Mitochondrial solute carrier protein homolog).	2.00E-55	GO_ID:8881	TAIR|gene:3439680 SPTR:Q9SZI9 symbol:AT4G26180.1 [GO:0005215 "transporter activity" evidence=ISS] [GO:0005488 "binding" evidence=ISS] [GO:0005743 "mitochondrial inner membrane" evidence=ISS] [GO:0006810 "transport" evidence=ISS] [GO:0006839 "mitochondrial transport" evidence=ISS] InterPro:IPR001993 Pfam:PF00153 InterPro:IPR002067 InterPro:IPR002113 Interpro:IPR002167 GO:GO:0005739 PRINTS:PR00926 …	6.00E-98
chr1.CM0349.17	3.2.9.87	ANT solute carrier family 25 (mitochondrial carrier	cme:CMN084C	ADP/ATP translocase [KO:K05863]	1.00E-34				GDC_BOVIN	Innermembrane;Membrane;Mitochondrion;Repeat;Transmembrane;Transport,Graves disease carrier protein (GDC) (Mitochondrial solute carrier protein homolog).	2.00E-55	GO_ID:8881	TAIR|gene:3439680 SPTR:Q9SZI9 symbol:AT4G26180.1 [GO:0005215 "transporter activity" evidence=ISS] [GO:0005488 "binding" evidence=ISS] [GO:0005743 "mitochondrial inner membrane" evidence=ISS] [GO:0006810 "transport" evidence=ISS] [GO:0006839 "mitochondrial transport" evidence=ISS] InterPro:IPR001993 Pfam:PF00153 InterPro:IPR002067 InterPro:IPR002113 Interpro:IPR002167 GO:GO:0005739 PRINTS:PR00926 …	6.00E-98
chr2.CM0120.40	99.1.3.2.2266	UPS1_ARATH							UPS1_ARATH	ATP-binding;Membrane;Nucleotide-binding;Transmembrane;Transport,Ureide permease 1 (AtUPS1).	5.00E-79	GO_ID:10476	TAIR|gene:2044213 SPTR:Q9ZPR7 symbol:ATUPS1 [GO:0015206 "allantoin transporter activity" evidence=IDA] [GO:0015720 "allantoin transport" evidence=IDA] InterPro:IPR009834 Pfam:PF07168 EMBL:AC006836 EMBL:AY085962 PIR:C84450 SPTR:Q9ZPR7	2.00E-79
chr2.CM0120.40	99.1.4.2387	GO_ID:10476							UPS1_ARATH	ATP-binding;Membrane;Nucleotide-binding;Transmembrane;Transport,Ureide permease 1 (AtUPS1).	5.00E-79	GO_ID:10476	TAIR|gene:2044213 SPTR:Q9ZPR7 symbol:ATUPS1 [GO:0015206 "allantoin transporter activity" evidence=IDA] [GO:0015720 "allantoin transport" evidence=IDA] InterPro:IPR009834 Pfam:PF07168 EMBL:AC006836 EMBL:AY085962 PIR:C84450 SPTR:Q9ZPR7	2.00E-79
Ljwgs_012445.1	99.1.4.3619	GO_ID:11331							ZIP1_ARATH	Iontransport;Membrane;Signal;Transmembrane;Transport;Zinc;Zinctransport,Zinc transporter 1 precursor (ZRT/IRT-like protein 1).	2.00E-94	GO_ID:11331	TAIR|gene:2087704 SPTR:O81123 symbol:AT3G12750.1 [GO:0005385 "zinc ion transporter activity" evidence=ISS;TAS] [GO:0006829 "zinc ion transport" evidence=ISS;TAS] InterPro:IPR003689 InterPro:IPR004698 Pfam:PF02535 TIGRFAMs:TIGR00820 EMBL:AB024033 EMBL:AF033535 PIR:T52183 GeneFarm:2371 SPTR:O81123	7.00E-95
Ljwgs_012445.1	99.1.3.2.288	ZIP1_ARATH							ZIP1_ARATH	Iontransport;Membrane;Signal;Transmembrane;Transport;Zinc;Zinctransport,Zinc transporter 1 precursor (ZRT/IRT-like protein 1).	2.00E-94	GO_ID:11331	TAIR|gene:2087704 SPTR:O81123 symbol:AT3G12750.1 [GO:0005385 "zinc ion transporter activity" evidence=ISS;TAS] [GO:0006829 "zinc ion transport" evidence=ISS;TAS] InterPro:IPR003689 InterPro:IPR004698 Pfam:PF02535 TIGRFAMs:TIGR00820 EMBL:AB024033 EMBL:AF033535 PIR:T52183 GeneFarm:2371 SPTR:O81123	7.00E-95
chr1.CM0195.29	99.1.4.7136	GO_ID:52743										GO_ID:52743	TAIR|gene:3434292 SPTR:Q9LD83 symbol:AT1G12480.1 [GO:0000004 "biological process unknown" evidence=ND] [GO:0005215 "transporter activity" evidence=ISS] [GO:0016021 "integral to membrane" evidence=ISS] InterPro:IPR004695 EMBL:AC025416 EMBL:AC025417 EMBL:AF424557 EMBL:BT002640 Pfam:PF03595 SPTR:Q9LD83	7.00E-39
Ljwgs_020518.0.1	99.1.4.110	GO_ID:26466										GO_ID:26466	TAIR|gene:2019553 SPTR:Q9FYG3 symbol:AT1G67300.1 [GO:0015144 "carbohydrate transporter activity" evidence=ISS] [GO:0005351 "sugar porter activity" evidence=ISS] [GO:0016020 "membrane" evidence=ISS] Interpro:IPR005829 InterPro:IPR007114 InterPro:IPR005828 InterPro:IPR003663 Pfam:PF00083 GO:GO:0016020 PRINTS:PR00171 PROSITE:PS50850 PROSITE:PS00216 TIGRFAMs:TIGR00879 EMBL:AC002130 PIR:F96696 SPTR:Q9…	2.00E-16
TM0684.29	1.1.9.25	E2.6.1.16, glmS glucosamine--fructose-6-phosphate aminotransferase (isomerizing) [EC:2.6.1.16] [COG:COG0449] [GO:0004360]	ath:At3g24090	F14O13.29; glucosamine--fructose-6-phosphate aminotransferase [isomerizing], putative / hexosephosphate aminotransferase, putative / glucosamine-6-phosphate synthase, putative / D-fructose-6-phosphate amidotransferase, putative / GLCN6P synthase, putative [EC:2.6.1.16] [KO:K00820]	8.00E-75	YKL104c	COG0449	2.00E-43	GFPT2_RAT	Aminotransferase;Glutamineamidotransferase;Repeat;Transferase,Glucosamine--fructose-6-phosphate aminotransferase [isomerizing] 2 (EC 2.6.1.16) (Hexosephosphate aminotransferase 2) (D-fructose-6- phosphate amidotransferase 2) (GFAT 2) (GFAT2).	8.00E-48	GO_ID:11381	MGI|MGI:1338883 SPTR:Q9Z2Z9 symbol:Gfpt2 "glutamine fructose-6-phosphate transaminase 2" [GO:0005215 "transporter activity" evidence=RCA] [GO:0004360 "glutamine-fructose-6-phosphate transaminase (isomerizing) activity" evidence=TAS] [GO:0006810 "transport" evidence=RCA] [GO:0006541 "glutamine metabolism" evidence=TAS] InterPro:IPR000583 MGI:MGI:1338883 InterPro:IPR001347 Pfam:PF00310 Pfam:PF01380…	3.00E-48
TM0684.29	1.5.1.14	E2.6.1.16, glmS glucosamine--fructose-6-phosphate aminotransferase (isomerizing) [EC:2.6.1.16] [COG:COG0449] [GO:0004360]	ath:At3g24090	F14O13.29; glucosamine--fructose-6-phosphate aminotransferase [isomerizing], putative / hexosephosphate aminotransferase, putative / glucosamine-6-phosphate synthase, putative / D-fructose-6-phosphate amidotransferase, putative / GLCN6P synthase, putative [EC:2.6.1.16] [KO:K00820]	8.00E-75	YKL104c	COG0449	2.00E-43	GFPT2_RAT	Aminotransferase;Glutamineamidotransferase;Repeat;Transferase,Glucosamine--fructose-6-phosphate aminotransferase [isomerizing] 2 (EC 2.6.1.16) (Hexosephosphate aminotransferase 2) (D-fructose-6- phosphate amidotransferase 2) (GFAT 2) (GFAT2).	8.00E-48	GO_ID:11381	MGI|MGI:1338883 SPTR:Q9Z2Z9 symbol:Gfpt2 "glutamine fructose-6-phosphate transaminase 2" [GO:0005215 "transporter activity" evidence=RCA] [GO:0004360 "glutamine-fructose-6-phosphate transaminase (isomerizing) activity" evidence=TAS] [GO:0006810 "transport" evidence=RCA] [GO:0006541 "glutamine metabolism" evidence=TAS] InterPro:IPR000583 MGI:MGI:1338883 InterPro:IPR001347 Pfam:PF00310 Pfam:PF01380…	3.00E-48
chr1.CM0063.57	3.1.3.3.5	ADIC arginine:agmatine antiporter [COG:COG0531]	btk:BT9727_0728	amino acid permease [KO:K03294]	8.00E-57	BS_yfnA	COG0531	5.00E-52	CTR1_MOUSE	Amino-acidtransport;Glycoprotein;Membrane;Receptor;Transmembrane;Transport,High-affinity cationic amino acid transporter-1 (CAT-1) (CAT1) (System Y+ basic amino acid transporter) (Ecotropic retroviral leukemia receptor) (ERR) (Ecotropic retrovirus receptor).	8.00E-57	GO_ID:9115	MGI|MGI:88117 SPTR:Q09143 symbol:Slc7a1 "solute carrier family 7 (cationic amino acid transporter, y+ system), member 1" [GO:0016021 "integral to membrane" evidence=RCA] InterPro:IPR002293 InterPro:IPR004841 MGI:MGI:88117 Pfam:PF00324 Interpro:IPR004755 TIGRFAMs:TIGR00906 EMBL:M26687 PIR:A32742 SPTR:Q09143	3.00E-57
chr1.CM0063.57	3.1.3.3.3	CADB cadaverine:lysine antiporter [COG:COG0531]	btk:BT9727_0728	amino acid permease [KO:K03294]	8.00E-57	BS_yfnA	COG0531	5.00E-52	CTR1_MOUSE	Amino-acidtransport;Glycoprotein;Membrane;Receptor;Transmembrane;Transport,High-affinity cationic amino acid transporter-1 (CAT-1) (CAT1) (System Y+ basic amino acid transporter) (Ecotropic retroviral leukemia receptor) (ERR) (Ecotropic retrovirus receptor).	8.00E-57	GO_ID:9115	MGI|MGI:88117 SPTR:Q09143 symbol:Slc7a1 "solute carrier family 7 (cationic amino acid transporter, y+ system), member 1" [GO:0016021 "integral to membrane" evidence=RCA] InterPro:IPR002293 InterPro:IPR004841 MGI:MGI:88117 Pfam:PF00324 Interpro:IPR004755 TIGRFAMs:TIGR00906 EMBL:M26687 PIR:A32742 SPTR:Q09143	3.00E-57
chr1.CM0063.57	3.1.3.3.2	POTE putrescine:ornithine antiporter [COG:COG0531]	btk:BT9727_0728	amino acid permease [KO:K03294]	8.00E-57	BS_yfnA	COG0531	5.00E-52	CTR1_MOUSE	Amino-acidtransport;Glycoprotein;Membrane;Receptor;Transmembrane;Transport,High-affinity cationic amino acid transporter-1 (CAT-1) (CAT1) (System Y+ basic amino acid transporter) (Ecotropic retroviral leukemia receptor) (ERR) (Ecotropic retrovirus receptor).	8.00E-57	GO_ID:9115	MGI|MGI:88117 SPTR:Q09143 symbol:Slc7a1 "solute carrier family 7 (cationic amino acid transporter, y+ system), member 1" [GO:0016021 "integral to membrane" evidence=RCA] InterPro:IPR002293 InterPro:IPR004841 MGI:MGI:88117 Pfam:PF00324 Interpro:IPR004755 TIGRFAMs:TIGR00906 EMBL:M26687 PIR:A32742 SPTR:Q09143	3.00E-57
chr1.CM0063.57	3.1.3.3.4	ARCD arginine:ornithine antiporter [COG:COG0531]	btk:BT9727_0728	amino acid permease [KO:K03294]	8.00E-57	BS_yfnA	COG0531	5.00E-52	CTR1_MOUSE	Amino-acidtransport;Glycoprotein;Membrane;Receptor;Transmembrane;Transport,High-affinity cationic amino acid transporter-1 (CAT-1) (CAT1) (System Y+ basic amino acid transporter) (Ecotropic retroviral leukemia receptor) (ERR) (Ecotropic retrovirus receptor).	8.00E-57	GO_ID:9115	MGI|MGI:88117 SPTR:Q09143 symbol:Slc7a1 "solute carrier family 7 (cationic amino acid transporter, y+ system), member 1" [GO:0016021 "integral to membrane" evidence=RCA] InterPro:IPR002293 InterPro:IPR004841 MGI:MGI:88117 Pfam:PF00324 Interpro:IPR004755 TIGRFAMs:TIGR00906 EMBL:M26687 PIR:A32742 SPTR:Q09143	3.00E-57
chr1.CM0063.57	3.1.3.4	TC.LAT L-amino acid transporter, LAT family [COG:COG0531] [TC:2.A.3.8]	btk:BT9727_0728	amino acid permease [KO:K03294]	8.00E-57	BS_yfnA	COG0531	5.00E-52	CTR1_MOUSE	Amino-acidtransport;Glycoprotein;Membrane;Receptor;Transmembrane;Transport,High-affinity cationic amino acid transporter-1 (CAT-1) (CAT1) (System Y+ basic amino acid transporter) (Ecotropic retroviral leukemia receptor) (ERR) (Ecotropic retrovirus receptor).	8.00E-57	GO_ID:9115	MGI|MGI:88117 SPTR:Q09143 symbol:Slc7a1 "solute carrier family 7 (cationic amino acid transporter, y+ system), member 1" [GO:0016021 "integral to membrane" evidence=RCA] InterPro:IPR002293 InterPro:IPR004841 MGI:MGI:88117 Pfam:PF00324 Interpro:IPR004755 TIGRFAMs:TIGR00906 EMBL:M26687 PIR:A32742 SPTR:Q09143	3.00E-57
chr1.CM0063.57	3.1.3.3.1	TC.APA basic amino acid/polyamine antiporter, APA family [COG:COG0531]	btk:BT9727_0728	amino acid permease [KO:K03294]	8.00E-57	BS_yfnA	COG0531	5.00E-52	CTR1_MOUSE	Amino-acidtransport;Glycoprotein;Membrane;Receptor;Transmembrane;Transport,High-affinity cationic amino acid transporter-1 (CAT-1) (CAT1) (System Y+ basic amino acid transporter) (Ecotropic retroviral leukemia receptor) (ERR) (Ecotropic retrovirus receptor).	8.00E-57	GO_ID:9115	MGI|MGI:88117 SPTR:Q09143 symbol:Slc7a1 "solute carrier family 7 (cationic amino acid transporter, y+ system), member 1" [GO:0016021 "integral to membrane" evidence=RCA] InterPro:IPR002293 InterPro:IPR004841 MGI:MGI:88117 Pfam:PF00324 Interpro:IPR004755 TIGRFAMs:TIGR00906 EMBL:M26687 PIR:A32742 SPTR:Q09143	3.00E-57
chr3.CM0047.41	99.1.3.2.3395	SEC14_YEAST	cal:orf19.941	SEC14; phosphatidylinositol transfer protein [EC:3.1.3.48] [KO:K01104]	3.00E-36				SEC14_YEAST	3D-structure;Completeproteome;Directproteinsequencing;Golgistack;Proteintransport;Transport,SEC14 cytosolic factor (Phosphatidylinositol/phosphatidylcholine transfer protein) (PI/PC TP).	3.00E-41	GO_ID:48472	TAIR|gene:2050018 SPTR:Q9SJS7 symbol:AT2G21520.1 [GO:0005215 "transporter activity" evidence=ISS] [GO:0006810 "transport" evidence=ISS] PFAM:PF03765 InterPro:IPR001071 GO:GO:0005622 GO:GO:0006810 InterPro:IPR001251 SMART:SM00516 PROSITE:PS50191 InterPro:IPR008273 Pfam:PF00650 PRINTS:PR00180 HSSP:P24280 EMBL:AC006841 PIR:C84602 SPTR:Q9SJS7	6.00E-111
chr3.CM0047.41	99.1.4.5084	GO_ID:48472	cal:orf19.941	SEC14; phosphatidylinositol transfer protein [EC:3.1.3.48] [KO:K01104]	3.00E-36				SEC14_YEAST	3D-structure;Completeproteome;Directproteinsequencing;Golgistack;Proteintransport;Transport,SEC14 cytosolic factor (Phosphatidylinositol/phosphatidylcholine transfer protein) (PI/PC TP).	3.00E-41	GO_ID:48472	TAIR|gene:2050018 SPTR:Q9SJS7 symbol:AT2G21520.1 [GO:0005215 "transporter activity" evidence=ISS] [GO:0006810 "transport" evidence=ISS] PFAM:PF03765 InterPro:IPR001071 GO:GO:0005622 GO:GO:0006810 InterPro:IPR001251 SMART:SM00516 PROSITE:PS50191 InterPro:IPR008273 Pfam:PF00650 PRINTS:PR00180 HSSP:P24280 EMBL:AC006841 PIR:C84602 SPTR:Q9SJS7	6.00E-111
chr3.CM0047.41	99.1.1.154	KO:K01104	cal:orf19.941	SEC14; phosphatidylinositol transfer protein [EC:3.1.3.48] [KO:K01104]	3.00E-36				SEC14_YEAST	3D-structure;Completeproteome;Directproteinsequencing;Golgistack;Proteintransport;Transport,SEC14 cytosolic factor (Phosphatidylinositol/phosphatidylcholine transfer protein) (PI/PC TP).	3.00E-41	GO_ID:48472	TAIR|gene:2050018 SPTR:Q9SJS7 symbol:AT2G21520.1 [GO:0005215 "transporter activity" evidence=ISS] [GO:0006810 "transport" evidence=ISS] PFAM:PF03765 InterPro:IPR001071 GO:GO:0005622 GO:GO:0006810 InterPro:IPR001251 SMART:SM00516 PROSITE:PS50191 InterPro:IPR008273 Pfam:PF00650 PRINTS:PR00180 HSSP:P24280 EMBL:AC006841 PIR:C84602 SPTR:Q9SJS7	6.00E-111
chr1.CM1413.34	3.1.1.10.3	ABC.X1.A putative ABC transport system ATP-binding protein [COG:COG1127]	ath:At1g65410	T8F5.19; ABC transporter family protein [KO:K02065]	1.00E-116	sll1001	COG1127	6.00E-69	MKL_MYCTU	ATP-binding;Completeproteome;Nucleotide-binding;Transport,Possible ribonucleotide transport ATP-binding protein mkl.	3.00E-37	GO_ID:22580	TIGR_CMR|PSPTO4447 SPTR:Q87WU6 symbol:PSPTO4447 "toluene tolerance ABC transporter, ATP-binding protein, putative" [GO:0006810 "transport" evidence=ISS] [GO:0042626 "ATPase activity, coupled to transmembrane movement of substances" evidence=ISS] InterPro:IPR003593 InterPro:IPR003439 Pfam:PF00005 InterPro:IPR000767 Prosite:PS00211 SMART:SM00382 ProDom:PD000006 PROSITE:PS50893 GO:GO:0006810 PRINTS:…	1.00E-37
chr1.TM0507.25.1	99.1.3.2.3018	NRAM6_ARATH							NRAM6_ARATH	Iontransport;Iron;Irontransport;Membrane;Transmembrane;Transport,Metal transporter Nramp6 (AtNramp6).	1.00E-14
Ljwgs_036585.1	3.1.3.21	TC.TDT tellurite resistance/dicarboxylate transporter, TDT family [COG:COG1275] [TC:2.A.16]	bbr:BB4314	putative inner membrane transport protein [KO:K03304]	1.00E-14							GO_ID:17279	TAIR|gene:2178721 SPTR:Q9FLV9 symbol:AT5G24030.1 [GO:0005215 "transporter activity" evidence=ISS] [GO:0016021 "integral to membrane" evidence=ISS] InterPro:IPR004695 Pfam:PF03595 EMBL:AB009056 EMBL:BT015364 EMBL:BT015721 SPTR:Q9FLV9	1.00E-87
Ljwgs_140073.1	3.3.3.15.8	CNGF cyclic nucleotide gated channel, other eukaryote	ath:At3g17700	MKP6.28; cyclic nucleotide-binding transporter 1 / CNBT1 (CNGC20) [KO:K05391]	2.00E-28				CNG20_ARATH	Calmodulin-binding;cAMP;cAMP-binding;cGMP;cGMP-binding;Chloroplast;Iontransport;Ionicchannel;Membrane;Multigenefamily;Nucleotide-binding;Plastid;Thylakoid;Transitpeptide;Transmembrane;Transport,Probable cyclic nucleotide-gated ion channel 20, chloroplast precursor (Cyclic nucleotide-binding transporter 1).	1.00E-28	GO_ID:46572	TAIR|gene:2090571 SPTR:Q9LD37 symbol:AT3G17700.1 [GO:0005516 "calmodulin binding" evidence=ISS] [GO:0005216 "ion channel activity" evidence=ISS] [GO:0030551 "cyclic nucleotide binding" evidence=ISS] InterPro:IPR005821 InterPro:IPR000595 InterPro:IPR000048 Pfam:PF00520 Pfam:PF00027 PROSITE:PS50096 PROSITE:PS00888 PROSITE:PS00889 PROSITE:PS50042 EMBL:AB022219 EMBL:AF148541 EMBL:AF148542 GeneFarm:24…	4.00E-29
Ljwgs_125694.1	99.1.4.454	GO_ID:37210							PTR2_ARATH	Membrane;Peptidetransport;Proteintransport;Transmembrane;Transport,Peptide transporter PTR2 (Histidine transporting protein).	1.00E-11	GO_ID:37210	TAIR|gene:2144280 SPTR:Q9LYD5 symbol:AT5G11570.1 [GO:0005215 "transporter activity" evidence=ISS] [GO:0006857 "oligopeptide transport" evidence=ISS] [GO:0016020 "membrane" evidence=ISS] InterPro:IPR000109 Pfam:PF00854 GO:GO:0016020 EMBL:AL163815 PIR:T48516 SPTR:Q9LYD5	7.00E-24
Ljwgs_125694.1	99.1.3.2.554	PTR2_ARATH							PTR2_ARATH	Membrane;Peptidetransport;Proteintransport;Transmembrane;Transport,Peptide transporter PTR2 (Histidine transporting protein).	1.00E-11	GO_ID:37210	TAIR|gene:2144280 SPTR:Q9LYD5 symbol:AT5G11570.1 [GO:0005215 "transporter activity" evidence=ISS] [GO:0006857 "oligopeptide transport" evidence=ISS] [GO:0016020 "membrane" evidence=ISS] InterPro:IPR000109 Pfam:PF00854 GO:GO:0016020 EMBL:AL163815 PIR:T48516 SPTR:Q9LYD5	7.00E-24
Ljwgs_033561.1	3.1.3.5	TC.CDF cation efflux system protein, CDF family [COG:COG1230 COG0053] [TC:2.A.4]				PAB0462	COG0053	2.00E-10	MTPC1_ARATH	Alternativesplicing;Membrane;Metal-binding;Multigenefamily;Transmembrane;Transport;Vacuole,Metal tolerance protein C1 (AtMTPc1).	8.00E-33	GO_ID:9075	TIGR_CMR|CBU1362 SPTR:Q83BX5 symbol:CBU1362 "cation-efflux family protein" [GO:0006812 "cation transport" evidence=ISS] [GO:0008324 "cation transporter activity" evidence=ISS] [GO:0015562 "efflux permease activity" evidence=ISS] InterPro:IPR002524 Pfam:PF01545 GO:GO:0016020 TIGRFAMs:TIGR01297 EMBL:AE016964 TIGR:CBU1362 SPTR:Q83BX5	1.00E-10
Ljwgs_093140.1	3.1.3.22	TC.POT proton-dependent oligopeptide transporter, POT family [COG:COG3104] [TC:2.A.17]	hsa:51296	SLC15A3; solute carrier family 15, member 3 [KO:K03305]	4.00E-11				PTR2_ARATH	Membrane;Peptidetransport;Proteintransport;Transmembrane;Transport,Peptide transporter PTR2 (Histidine transporting protein).	4.00E-33	GO_ID:33217	TAIR|gene:2205768 SPTR:Q8VYE4 symbol:AT1G27040.1 [GO:0005215 "transporter activity" evidence=ISS] InterPro:IPR000109 Pfam:PF00854 GO:GO:0016020 EMBL:AY072134 EMBL:AY096445 SPTR:Q8VYE4	7.00E-45
chr2.CM0018.37	99.1.4.6489	GO_ID:3888										GO_ID:3888	TAIR|gene:3433991 SPTR:Q9C9I5 symbol:AT1G71480.1 [GO:0005622 "intracellular" evidence=ISS] [GO:0005634 "nucleus" evidence=ISS] [GO:0006606 "protein import into nucleus" evidence=ISS] [GO:0008565 "protein transporter activity" evidence=ISS] InterPro:IPR002075 GO:GO:0005634 GO:GO:0006810 Pfam:PF02136 EMBL:AC016163 EMBL:BT010641 EMBL:AK175810 EMBL:AK175869 EMBL:AK176822 EMBL:AK176871 EMBL:AK176645 S…	3.00E-64
chr2.CM0018.87	99.1.3.2.1084	XPO1_RAT							XPO1_RAT	mRNAtransport;Nuclearprotein;Proteintransport;Repeat;RNA-binding;Transport,Exportin-1 (Chromosome region maintenance 1 protein homolog).	0	GO_ID:49905	TAIR|gene:2148215 SPTR:Q9SMV6 symbol:AT5G17020.1 [GO:0000059 "protein import into nucleus, docking" evidence=ISS] [GO:0005634 "nucleus" evidence=ISS] [GO:0005643 "nuclear pore" evidence=ISS] [GO:0005737 "cytoplasm" evidence=ISS] [GO:0008565 "protein transporter activity" evidence=ISS] InterPro:IPR001494 Pfam:PF03810 InterPro:IPR011989 GO:GO:0005737 GO:GO:0005634 PROSITE:PS50166 GO:GO:0005488 EMBL…	0
chr2.CM0018.87	99.1.4.4224	GO_ID:49905							XPO1_RAT	mRNAtransport;Nuclearprotein;Proteintransport;Repeat;RNA-binding;Transport,Exportin-1 (Chromosome region maintenance 1 protein homolog).	0	GO_ID:49905	TAIR|gene:2148215 SPTR:Q9SMV6 symbol:AT5G17020.1 [GO:0000059 "protein import into nucleus, docking" evidence=ISS] [GO:0005634 "nucleus" evidence=ISS] [GO:0005643 "nuclear pore" evidence=ISS] [GO:0005737 "cytoplasm" evidence=ISS] [GO:0008565 "protein transporter activity" evidence=ISS] InterPro:IPR001494 Pfam:PF03810 InterPro:IPR011989 GO:GO:0005737 GO:GO:0005634 PROSITE:PS50166 GO:GO:0005488 EMBL…	0
Ljwgs_013903.1	3.1.3.46	The Hydroxy/Aromatic Amino Acid Permease (HAAAP) Family [COG:COG0814] [TC:2.A.42]				YJR001w	COG0814	1.00E-24	AVT1_YEAST	Amino-acidtransport;Completeproteome;Membrane;Transmembrane;Transport;Vacuole,Vacuolar amino acid transporter 1.	4.00E-24	GO_ID:20390	TAIR|gene:2149044 SPTR:Q9LFE3 symbol:AT5G16740.1 [GO:0015359 "amino acid permease activity" evidence=ISS] [GO:0006865 "amino acid transport" evidence=ISS] [GO:0016020 "membrane" evidence=ISS] InterPro:IPR002422 GO:GO:0006810 GO:GO:0016020 Pfam:PF01490 EMBL:AL391147 PIR:T51506 SPTR:Q9LFE3	9.00E-118
Ljwgs_087145.1.1	3.1.2.1.2	ARAE arabinose-proton symporter	bsu:BG11907	araE, yvbR; L-arabinose permease [KO:K02100]	2.00E-10	BS_yxcC	COG0477	2.00E-14	CSBC_BACSU	Completeproteome;Membrane;Transmembrane;Transport,Probable metabolite transport protein csbC.	6.00E-14	GO_ID:26466	TAIR|gene:2019553 SPTR:Q9FYG3 symbol:AT1G67300.1 [GO:0015144 "carbohydrate transporter activity" evidence=ISS] [GO:0005351 "sugar porter activity" evidence=ISS] [GO:0016020 "membrane" evidence=ISS] Interpro:IPR005829 InterPro:IPR007114 InterPro:IPR005828 InterPro:IPR003663 Pfam:PF00083 GO:GO:0016020 PRINTS:PR00171 PROSITE:PS50850 PROSITE:PS00216 TIGRFAMs:TIGR00879 EMBL:AC002130 PIR:F96696 SPTR:Q9…	3.00E-21
Ljwgs_042529.1	3.1.1.38	ABC.MR putative ABC transport system ATP-binding protein [COG:COG1132 COG2274] [TC:3.A.1.21 3.A.1.106 3.A.1.110 3.A.1.112 3.A.1.113 3.A.1.117]	ppu:PP4935	lipid/phospholipid ABC efflux transporter, permease and ATP-binding protein, putative [KO:K06147]	3.00E-28	XF1081	COG1132	2.00E-27	MSBA_PSEPK	ATP-binding;Completeproteome;Innermembrane;Lipidtransport;Membrane;Nucleotide-binding;Transmembrane;Transport,Lipid A export ATP-binding/permease protein msbA.	2.00E-28	GO_ID:38790	TAIR|gene:3706490 SPTR:Q8LPQ6 symbol:AT4G25450.1 [GO:0042626 "ATPase activity, coupled to transmembrane movement of substances" evidence=ISS] InterPro:IPR003593 InterPro:IPR003439 InterPro:IPR001140 Pfam:PF00664 Pfam:PF00005 InterPro:IPR011527 Prosite:PS00211 SMART:SM00382 ProDom:PD000006 PROSITE:PS50893 GO:GO:0006810 PROSITE:PS50929 HSSP:Q03518 EMBL:AY094470 EMBL:AK175486 SPTR:Q8LPQ6	8.00E-38
Ljwgs_042529.1	3.1.1.33	ABCC-BAC ATP-binding casette, subfamily C, bacterial [COG:COG4988 COG4987 COG1132 COG2274] [TC:3.A.1.110 3.A.1.112]	ppu:PP4935	lipid/phospholipid ABC efflux transporter, permease and ATP-binding protein, putative [KO:K06147]	3.00E-28	XF1081	COG1132	2.00E-27	MSBA_PSEPK	ATP-binding;Completeproteome;Innermembrane;Lipidtransport;Membrane;Nucleotide-binding;Transmembrane;Transport,Lipid A export ATP-binding/permease protein msbA.	2.00E-28	GO_ID:38790	TAIR|gene:3706490 SPTR:Q8LPQ6 symbol:AT4G25450.1 [GO:0042626 "ATPase activity, coupled to transmembrane movement of substances" evidence=ISS] InterPro:IPR003593 InterPro:IPR003439 InterPro:IPR001140 Pfam:PF00664 Pfam:PF00005 InterPro:IPR011527 Prosite:PS00211 SMART:SM00382 ProDom:PD000006 PROSITE:PS50893 GO:GO:0006810 PROSITE:PS50929 HSSP:Q03518 EMBL:AY094470 EMBL:AK175486 SPTR:Q8LPQ6	8.00E-38
Ljwgs_042529.1	3.1.1.31.13	ABCB-BAC ATP-binding casette, subfamily B, bacterial [COG:COG1132 COG2274 COG5265] [TC:3.A.1.21 3.A.1.106 3.A.1.109 3.A.1.117]	ppu:PP4935	lipid/phospholipid ABC efflux transporter, permease and ATP-binding protein, putative [KO:K06147]	3.00E-28	XF1081	COG1132	2.00E-27	MSBA_PSEPK	ATP-binding;Completeproteome;Innermembrane;Lipidtransport;Membrane;Nucleotide-binding;Transmembrane;Transport,Lipid A export ATP-binding/permease protein msbA.	2.00E-28	GO_ID:38790	TAIR|gene:3706490 SPTR:Q8LPQ6 symbol:AT4G25450.1 [GO:0042626 "ATPase activity, coupled to transmembrane movement of substances" evidence=ISS] InterPro:IPR003593 InterPro:IPR003439 InterPro:IPR001140 Pfam:PF00664 Pfam:PF00005 InterPro:IPR011527 Prosite:PS00211 SMART:SM00382 ProDom:PD000006 PROSITE:PS50893 GO:GO:0006810 PROSITE:PS50929 HSSP:Q03518 EMBL:AY094470 EMBL:AK175486 SPTR:Q8LPQ6	8.00E-38
chr6.TM0306.11	3.1.3.53	TC.SULP sulfate permease, SulP family [COG:COG0659] [TC:2.A.53]	cne:CNA00670	sulfate transporter, putative [KO:K03321]	4.00E-22	PA1647	COG0659	2.00E-33	SUT3_STYHA	Membrane;Multigenefamily;Transmembrane;Transport,Low affinity sulphate transporter 3.	2.00E-109	GO_ID:32237	TAIR|gene:2138560 SPTR:Q9SAY1 symbol:AT4G08620 [GO:0015116 "sulfate transporter activity" evidence=ISS] InterPro:IPR001902 Pfam:PF00916 InterPro:IPR002645 Pfam:PF01740 TIGRFAMs:TIGR00815 PROSITE:PS01130 PROSITE:PS50801 EMBL:AL161512 EMBL:AC002983 EMBL:AB018695 PIR:T00946 PIR:T51839 GeneFarm:2354 SPTR:Q9SAY1	3.00E-85
Ljwgs_031423.1.1	99.1.3.2.2286	TPT2_BRAOB							TPT2_BRAOB	Chloroplast;Membrane;Plastid;Transitpeptide;Transmembrane;Transport,Triose phosphate/phosphate translocator, non-green plastid, chloroplast precursor (CTPT).	2.00E-25	GO_ID:31905	TAIR|gene:2145943 SPTR:Q8RXN3 symbol:AT5G33320.1 [GO:0015297 "antiporter activity" evidence=ISS] [GO:0009670 "triose-phosphate transporter activity" evidence=ISS] [GO:0015717 "triose phosphate transport" evidence=IC] InterPro:IPR004696 InterPro:IPR000620 Pfam:PF00892 GO:GO:0006810 GO:GO:0016020 InterPro:IPR004853 TIGRFAMs:TIGR00817 Pfam:PF03151 EMBL:AY080788 EMBL:AY133809 SPTR:Q8RXN3	2.00E-25
Ljwgs_031423.1.1	99.1.4.2177	GO_ID:31905							TPT2_BRAOB	Chloroplast;Membrane;Plastid;Transitpeptide;Transmembrane;Transport,Triose phosphate/phosphate translocator, non-green plastid, chloroplast precursor (CTPT).	2.00E-25	GO_ID:31905	TAIR|gene:2145943 SPTR:Q8RXN3 symbol:AT5G33320.1 [GO:0015297 "antiporter activity" evidence=ISS] [GO:0009670 "triose-phosphate transporter activity" evidence=ISS] [GO:0015717 "triose phosphate transport" evidence=IC] InterPro:IPR004696 InterPro:IPR000620 Pfam:PF00892 GO:GO:0006810 GO:GO:0016020 InterPro:IPR004853 TIGRFAMs:TIGR00817 Pfam:PF03151 EMBL:AY080788 EMBL:AY133809 SPTR:Q8RXN3	2.00E-25
chr3.CM0127.86	3.2.8.19	STAM signal transducing adaptor molecule	dre:386967	stam; signal transducing adaptor molecule (SH3 domain and ITAM motif) 1 [KO:K04705]	2.00E-10				TOM1_HUMAN	3D-structure;Membrane;Proteintransport;Transport,Target of Myb protein 1.	6.00E-17	GO_ID:8301	TAIR|gene:2148120 SPTR:Q9LFL3 symbol:AT5G16880.1 [GO:0005795 "Golgi stack" evidence=ISS] [GO:0006886 "intracellular protein transport" evidence=ISS] [GO:0006891 "intra-Golgi transport" evidence=ISS] [GO:0008565 "protein transporter activity" evidence=ISS] InterPro:IPR002014 InterPro:IPR004152 Pfam:PF00790 ProDom:PD003686 PROSITE:PS50179 HSSP:O60784 Pfam:PF03127 EMBL:AL391141 EMBL:AY056786 EMBL:AY…	4.00E-131
chr1.CM0393.41	99.1.4.2792	GO_ID:26349										GO_ID:26349	TAIR|gene:2194813 SPTR:Q9LPF6 symbol:AT1G44750.1 [GO:0005345 "purine transporter activity" evidence=ISS] InterPro:IPR004853 Pfam:PF03151 EMBL:AC020576 EMBL:AY062782 EMBL:BT003358 PIR:D96506 SPTR:Q9LPF6	1.00E-126
gi14517814	99.1.4.4780	GO_ID:23505	cal:orf19.941	SEC14; phosphatidylinositol transfer protein [EC:3.1.3.48] [KO:K01104]	3.00E-46				SEC14_SCHPO	Completeproteome;Golgistack;Nuclearprotein;Proteintransport;Transport,Sec14 cytosolic factor (Phosphatidylinositol/phosphatidyl-choline transfer protein) (PI/PC TP) (Sporulation-specific protein 20).	4.00E-50	GO_ID:23505	TAIR|gene:2053113 SPTR:Q9SI13 symbol:AT2G18180.1 [GO:0005215 "transporter activity" evidence=ISS] [GO:0006810 "transport" evidence=ISS] PFAM:PF03765 InterPro:IPR001071 GO:GO:0005622 GO:GO:0006810 InterPro:IPR001251 SMART:SM00516 PROSITE:PS50191 InterPro:IPR008273 Pfam:PF00650 PRINTS:PR00180 HSSP:P24280 EMBL:AC007212 PIR:C84561 SPTR:Q9SI13	0
gi14517814	99.1.1.154	KO:K01104	cal:orf19.941	SEC14; phosphatidylinositol transfer protein [EC:3.1.3.48] [KO:K01104]	3.00E-46				SEC14_SCHPO	Completeproteome;Golgistack;Nuclearprotein;Proteintransport;Transport,Sec14 cytosolic factor (Phosphatidylinositol/phosphatidyl-choline transfer protein) (PI/PC TP) (Sporulation-specific protein 20).	4.00E-50	GO_ID:23505	TAIR|gene:2053113 SPTR:Q9SI13 symbol:AT2G18180.1 [GO:0005215 "transporter activity" evidence=ISS] [GO:0006810 "transport" evidence=ISS] PFAM:PF03765 InterPro:IPR001071 GO:GO:0005622 GO:GO:0006810 InterPro:IPR001251 SMART:SM00516 PROSITE:PS50191 InterPro:IPR008273 Pfam:PF00650 PRINTS:PR00180 HSSP:P24280 EMBL:AC007212 PIR:C84561 SPTR:Q9SI13	0
gi14517814	99.1.3.2.1954	SEC14_SCHPO	cal:orf19.941	SEC14; phosphatidylinositol transfer protein [EC:3.1.3.48] [KO:K01104]	3.00E-46				SEC14_SCHPO	Completeproteome;Golgistack;Nuclearprotein;Proteintransport;Transport,Sec14 cytosolic factor (Phosphatidylinositol/phosphatidyl-choline transfer protein) (PI/PC TP) (Sporulation-specific protein 20).	4.00E-50	GO_ID:23505	TAIR|gene:2053113 SPTR:Q9SI13 symbol:AT2G18180.1 [GO:0005215 "transporter activity" evidence=ISS] [GO:0006810 "transport" evidence=ISS] PFAM:PF03765 InterPro:IPR001071 GO:GO:0005622 GO:GO:0006810 InterPro:IPR001251 SMART:SM00516 PROSITE:PS50191 InterPro:IPR008273 Pfam:PF00650 PRINTS:PR00180 HSSP:P24280 EMBL:AC007212 PIR:C84561 SPTR:Q9SI13	0
Ljwgs_136023.1	3.3.3.15.8	CNGF cyclic nucleotide gated channel, other eukaryote	ath:At3g17690	MKP6.6; cyclic nucleotide-binding transporter 2 / CNBT2 (CNGC19) [KO:K05391]	9.00E-24				CNG20_ARATH	Calmodulin-binding;cAMP;cAMP-binding;cGMP;cGMP-binding;Chloroplast;Iontransport;Ionicchannel;Membrane;Multigenefamily;Nucleotide-binding;Plastid;Thylakoid;Transitpeptide;Transmembrane;Transport,Probable cyclic nucleotide-gated ion channel 20, chloroplast precursor (Cyclic nucleotide-binding transporter 1).	5.00E-24	GO_ID:46572	TAIR|gene:2090571 SPTR:Q9LD37 symbol:AT3G17700.1 [GO:0005516 "calmodulin binding" evidence=ISS] [GO:0005216 "ion channel activity" evidence=ISS] [GO:0030551 "cyclic nucleotide binding" evidence=ISS] InterPro:IPR005821 InterPro:IPR000595 InterPro:IPR000048 Pfam:PF00520 Pfam:PF00027 PROSITE:PS50096 PROSITE:PS00888 PROSITE:PS00889 PROSITE:PS50042 EMBL:AB022219 EMBL:AF148541 EMBL:AF148542 GeneFarm:24…	2.00E-24
gi38194465	3.1.3.65	KUP KUP system potassium uptake protein [COG:COG3158] [TC:2.A.72]	ath:At2g40540	T2P4.11; potassium transporter, putative (KT2) [KO:K03549]	3.00E-133	XF1903	COG3158	9.00E-83	HAK17_ORYSA	Alternativesplicing;Glycoprotein;Iontransport;Membrane;Potassium;Potassiumtransport;Transmembrane;Transport,Probable potassium transporter 17 (OsHAK17).	0	GO_ID:32729	TAIR|gene:2185514 SPTR:Q9M7J9 symbol:AT5G14880.1 [GO:0015079 "potassium ion transporter activity" evidence=ISS] [GO:0006813 "potassium ion transport" evidence=IC] InterPro:IPR003855 Pfam:PF02705 InterPro:IPR010983 TIGRFAMs:TIGR00794 EMBL:AL391149 EMBL:AF129483 PIR:T51433 SPTR:Q9M7J9	3.00E-138
chr6.CM0118.43.1	3.1.3.22	TC.POT proton-dependent oligopeptide transporter, POT family [COG:COG3104] [TC:2.A.17]	rno:246280	Slc15a4; peptide/histidine transporter [KO:K03305]	1.00E-20				PTR2_ARATH	Membrane;Peptidetransport;Proteintransport;Transmembrane;Transport,Peptide transporter PTR2 (Histidine transporting protein).	3.00E-45	GO_ID:33217	TAIR|gene:2205768 SPTR:Q8VYE4 symbol:AT1G27040.1 [GO:0005215 "transporter activity" evidence=ISS] InterPro:IPR000109 Pfam:PF00854 GO:GO:0016020 EMBL:AY072134 EMBL:AY096445 SPTR:Q8VYE4	3.00E-66
Ljwgs_060581.1	99.1.4.6632	GO_ID:18099										GO_ID:18099	TAIR|gene:2057139 SPTR:O80910 symbol:AT2G38410.1 [GO:0005795 "Golgi stack" evidence=ISS] [GO:0006886 "intracellular protein transport" evidence=ISS] [GO:0006891 "intra-Golgi transport" evidence=ISS] [GO:0008565 "protein transporter activity" evidence=ISS] InterPro:IPR002014 InterPro:IPR004152 Pfam:PF00790 ProDom:PD003686 SMART:SM00288 PROSITE:PS50179 HSSP:O60784 Pfam:PF03127 EMBL:AC004683 PIR:T02…	7.00E-10
chr5.CM0024.54	3.1.3.53	TC.SULP sulfate permease, SulP family [COG:COG0659] [TC:2.A.53]	spo:SPAC869.05c	probable sulfate permease [KO:K03321]	8.00E-57	aq_1268	COG0659	3.00E-60	SUT31_ARATH	Membrane;Multigenefamily;Sulfatetransport;Symport;Transmembrane;Transport,Sulfate transporter 3.1 (AST12) (AtST1).	0	GO_ID:37785	TAIR|gene:2132332 SPTR:O04289 symbol:AT4G02700 [GO:0015116 "sulfate transporter activity" evidence=ISS] InterPro:IPR001902 Pfam:PF00916 InterPro:IPR002645 Pfam:PF01740 TIGRFAMs:TIGR00815 PROSITE:PS01130 PROSITE:PS50801 EMBL:AC002330 EMBL:AL161495 EMBL:AB004060 PIR:T01079 GeneFarm:2358 SPTR:O04289	0
Ljwgs_073370.1	99.1.3.2.4033	PNS1_KLULA							PNS1_KLULA	Completeproteome;Glycoprotein;Membrane;Transmembrane;Transport,Protein PNS1.	7.00E-14	GO_ID:55046	SGD|S000005687 SPTR:Q12412 symbol:PNS1 [GO:0005887 "integral to plasma membrane" evidence=ISS] [GO:0005554 "molecular function unknown" evidence=ND] [GO:0015220 "choline transporter activity" evidence=IMP] [GO:0000004 "biological process unknown" evidence=ND] SGD:S000005687 Pfam:PF04515 InterPro:IPR007603 EMBL:U55021 EMBL:Z75069 PIR:S67049 SPTR:Q12412	3.00E-11
Ljwgs_073370.1	99.1.4.8488	GO_ID:55046							PNS1_KLULA	Completeproteome;Glycoprotein;Membrane;Transmembrane;Transport,Protein PNS1.	7.00E-14	GO_ID:55046	SGD|S000005687 SPTR:Q12412 symbol:PNS1 [GO:0005887 "integral to plasma membrane" evidence=ISS] [GO:0005554 "molecular function unknown" evidence=ND] [GO:0015220 "choline transporter activity" evidence=IMP] [GO:0000004 "biological process unknown" evidence=ND] SGD:S000005687 Pfam:PF04515 InterPro:IPR007603 EMBL:U55021 EMBL:Z75069 PIR:S67049 SPTR:Q12412	3.00E-11
Ljwgs_026479.1	99.1.4.3619	GO_ID:11331							ZIP1_ARATH	Iontransport;Membrane;Signal;Transmembrane;Transport;Zinc;Zinctransport,Zinc transporter 1 precursor (ZRT/IRT-like protein 1).	2.00E-30	GO_ID:11331	TAIR|gene:2087704 SPTR:O81123 symbol:AT3G12750.1 [GO:0005385 "zinc ion transporter activity" evidence=ISS;TAS] [GO:0006829 "zinc ion transport" evidence=ISS;TAS] InterPro:IPR003689 InterPro:IPR004698 Pfam:PF02535 TIGRFAMs:TIGR00820 EMBL:AB024033 EMBL:AF033535 PIR:T52183 GeneFarm:2371 SPTR:O81123	8.00E-31
Ljwgs_026479.1	99.1.3.2.288	ZIP1_ARATH							ZIP1_ARATH	Iontransport;Membrane;Signal;Transmembrane;Transport;Zinc;Zinctransport,Zinc transporter 1 precursor (ZRT/IRT-like protein 1).	2.00E-30	GO_ID:11331	TAIR|gene:2087704 SPTR:O81123 symbol:AT3G12750.1 [GO:0005385 "zinc ion transporter activity" evidence=ISS;TAS] [GO:0006829 "zinc ion transport" evidence=ISS;TAS] InterPro:IPR003689 InterPro:IPR004698 Pfam:PF02535 TIGRFAMs:TIGR00820 EMBL:AB024033 EMBL:AF033535 PIR:T52183 GeneFarm:2371 SPTR:O81123	8.00E-31
Ljwgs_073234.1	99.1.4.4632	GO_ID:50192										GO_ID:50192	TAIR|gene:2198134 SPTR:Q9LQ96 symbol:AT1G01630.1 [GO:0008372 "cellular component unknown" evidence=ND] [GO:0005215 "transporter activity" evidence=ISS] [GO:0006810 "transport" evidence=ISS] PFAM:PF03765 InterPro:IPR001251 SMART:SM00516 PROSITE:PS50191 InterPro:IPR008273 Pfam:PF00650 EMBL:AY085959 EMBL:AY150445 EMBL:AC009273 PIR:B86147 SPTR:Q9LQ96	3.00E-10
Ljwgs_023290.1	99.1.4.8085	GO_ID:6802										GO_ID:6802	TAIR|gene:2132986 SPTR:Q9ASQ7 symbol:AT4G27970.1 [GO:0005215 "transporter activity" evidence=ISS] [GO:0016021 "integral to membrane" evidence=ISS] InterPro:IPR004695 Pfam:PF03595 EMBL:AF367337 EMBL:BT002238 SPTR:Q9ASQ7	5.00E-13
Ljwgs_055600.1	1.2.1.16	FIXB, etfA electron transfer flavoprotein alpha subunit [COG:COG2025]	ath:At1g50940	F8A12.16; electron transfer flavoprotein alpha subunit family protein [KO:K03522]	2.00E-38	PA2951	COG2025	3.00E-17	ETFA_MOUSE	Electrontransport;FAD;Flavoprotein;Mitochondrion;Transitpeptide;Transport,Electron transfer flavoprotein alpha-subunit, mitochondrial precursor (Alpha-ETF).	4.00E-16	GO_ID:26943	TAIR|gene:2036466 SPTR:Q9C6I6 symbol:AT1G50940.1 [GO:0005739 "mitochondrion" evidence=IDA] [GO:0005489 "electron transporter activity" evidence=ISS] [GO:0006118 "electron transport" evidence=ISS] Pfam:PF00766 Pfam:PF01012 InterPro:IPR001308 InterPro:IPR000049 GO:GO:0005739 PIRSF:PIRSF000089 PROSITE:PS00696 EMBL:AC079284 EMBL:AK117515 EMBL:BT004989 PIR:E96546 HSSP:P38974 SPTR:Q9C6I6	5.00E-39
Ljwgs_011792.1	3.1.3.33	TC.MC mitochondrial carrier protein, MC family [TC:2.A.29]	cne:CNE00440	carrier, putative [KO:K03454]	7.00E-09							GO_ID:10615	SGD|S000006225 SPTR:Q12482 symbol:AGC1 "Aspartate-glutamate transporter" [GO:0005743 "mitochondrial inner membrane" evidence=ISS] [GO:0005313 "L-glutamate transporter activity" evidence=IDA] [GO:0015183 "L-aspartate transporter activity" evidence=IDA] [GO:0015810 "L-aspartate transport" evidence=IDA] [GO:0015813 "L-glutamate transport" evidence=IDA] InterPro:IPR001993 Pfam:PF00153 InterPro:IPR002…	4.00E-09
chr2.CM0608.39	99.1.4.274	GO_ID:32157	cal:orf19.941	SEC14; phosphatidylinositol transfer protein [EC:3.1.3.48] [KO:K01104]	5.00E-11				YJX4_SCHPO	Completeproteome,Protein C23B6.04c in chromosome III.	5.00E-25	GO_ID:32157	TAIR|gene:3439844 SPTR:O22270 symbol:AT4G08690.1 [GO:0005215 "transporter activity" evidence=ISS] [GO:0006810 "transport" evidence=ISS] [GO:0008372 "cellular component unknown" evidence=ND] PFAM:PF03765 InterPro:IPR001071 GO:GO:0005622 GO:GO:0006810 InterPro:IPR001251 SMART:SM00516 PROSITE:PS50191 InterPro:IPR008273 Pfam:PF00650 PRINTS:PR00180 EMBL:AL161512 EMBL:AC002983 EMBL:BT003080 PIR:B85087 …	3.00E-97
chr2.CM0608.39	99.1.3.2.7	YJX4_SCHPO	cal:orf19.941	SEC14; phosphatidylinositol transfer protein [EC:3.1.3.48] [KO:K01104]	5.00E-11				YJX4_SCHPO	Completeproteome,Protein C23B6.04c in chromosome III.	5.00E-25	GO_ID:32157	TAIR|gene:3439844 SPTR:O22270 symbol:AT4G08690.1 [GO:0005215 "transporter activity" evidence=ISS] [GO:0006810 "transport" evidence=ISS] [GO:0008372 "cellular component unknown" evidence=ND] PFAM:PF03765 InterPro:IPR001071 GO:GO:0005622 GO:GO:0006810 InterPro:IPR001251 SMART:SM00516 PROSITE:PS50191 InterPro:IPR008273 Pfam:PF00650 PRINTS:PR00180 EMBL:AL161512 EMBL:AC002983 EMBL:BT003080 PIR:B85087 …	3.00E-97
chr2.CM0608.39	99.1.1.154	KO:K01104	cal:orf19.941	SEC14; phosphatidylinositol transfer protein [EC:3.1.3.48] [KO:K01104]	5.00E-11				YJX4_SCHPO	Completeproteome,Protein C23B6.04c in chromosome III.	5.00E-25	GO_ID:32157	TAIR|gene:3439844 SPTR:O22270 symbol:AT4G08690.1 [GO:0005215 "transporter activity" evidence=ISS] [GO:0006810 "transport" evidence=ISS] [GO:0008372 "cellular component unknown" evidence=ND] PFAM:PF03765 InterPro:IPR001071 GO:GO:0005622 GO:GO:0006810 InterPro:IPR001251 SMART:SM00516 PROSITE:PS50191 InterPro:IPR008273 Pfam:PF00650 PRINTS:PR00180 EMBL:AL161512 EMBL:AC002983 EMBL:BT003080 PIR:B85087 …	3.00E-97
Ljwgs_061486.1	99.1.3.2.3619	GDC_MOUSE							GDC_MOUSE	Alternativesplicing;Innermembrane;Membrane;Mitochondrion;Repeat;Transmembrane;Transport,Graves disease carrier protein homolog (GDC) (Mitochondrial solute carrier protein homolog).	2.00E-10	GO_ID:24116	TAIR|gene:2074357 SPTR:O65023 symbol:AT3G51870.1 [GO:0005215 "transporter activity" evidence=ISS] [GO:0005488 "binding" evidence=ISS] [GO:0005743 "mitochondrial inner membrane" evidence=ISS] [GO:0006810 "transport" evidence=ISS] InterPro:IPR001993 Pfam:PF00153 InterPro:IPR002067 GO:GO:0005739 PRINTS:PR00926 PROSITE:PS50920 GO:GO:0006810 GO:GO:0016020 GO:GO:0005488 HSSP:P02722 EMBL:AF049236 PIR:T5…	6.00E-38
Ljwgs_061486.1	99.1.4.7004	GO_ID:24116							GDC_MOUSE	Alternativesplicing;Innermembrane;Membrane;Mitochondrion;Repeat;Transmembrane;Transport,Graves disease carrier protein homolog (GDC) (Mitochondrial solute carrier protein homolog).	2.00E-10	GO_ID:24116	TAIR|gene:2074357 SPTR:O65023 symbol:AT3G51870.1 [GO:0005215 "transporter activity" evidence=ISS] [GO:0005488 "binding" evidence=ISS] [GO:0005743 "mitochondrial inner membrane" evidence=ISS] [GO:0006810 "transport" evidence=ISS] InterPro:IPR001993 Pfam:PF00153 InterPro:IPR002067 GO:GO:0005739 PRINTS:PR00926 PROSITE:PS50920 GO:GO:0006810 GO:GO:0016020 GO:GO:0005488 HSSP:P02722 EMBL:AF049236 PIR:T5…	6.00E-38
chr1.CM0178.44	3.2.5.2	PTCH patched	ath:At4g38350	F22I13.120; patched family protein [KO:K06225]	0				NPC1_PIG	Glycoprotein;Lysosome;Membrane;Signal;Transmembrane,Niemann-Pick C1 protein precursor.	1.00E-140	GO_ID:34153	UNIPROT|O15118 SPTR:O15118 symbol:NPC1_HUMAN "Niemann-Pick C1 protein precursor" [GO:0005478 "intracellular transporter activity" evidence=TAS] [GO:0015248 "sterol transporter activity" evidence=TAS] [GO:0006886 "intracellular protein transport" evidence=NR] [GO:0005624 "membrane fraction" evidence=TAS] [GO:0005764 "lysosome" evidence=TAS] [GO:0016021 "integral to membrane" evidence=TAS] INTERPRO…	7.00E-140
Ljwgs_137016.1	99.1.4.5620	GO_ID:54881							ENL2_ARATH	GPI-anchor;Lipoprotein;Membrane;Signal,Early nodulin-like protein 2 precursor (Phytocyanin-like protein).	2.00E-12	GO_ID:54881	TAIR|gene:2085774 SPTR:Q9LJU1 symbol:AT3G20570.1 [GO:0031225 "anchored to membrane" evidence=TAS] [GO:0005489 "electron transporter activity" evidence=ISS] [GO:0005507 "copper ion binding" evidence=ISS] [GO:0006118 "electron transport" evidence=ISS] InterPro:IPR003245 Pfam:PF02298 ProDom:PD003122 HSSP:P29602 EMBL:AP000410 EMBL:BT009716 SPTR:Q9LJU1	6.00E-19
Ljwgs_137016.1	99.1.3.2.1553	ENL2_ARATH							ENL2_ARATH	GPI-anchor;Lipoprotein;Membrane;Signal,Early nodulin-like protein 2 precursor (Phytocyanin-like protein).	2.00E-12	GO_ID:54881	TAIR|gene:2085774 SPTR:Q9LJU1 symbol:AT3G20570.1 [GO:0031225 "anchored to membrane" evidence=TAS] [GO:0005489 "electron transporter activity" evidence=ISS] [GO:0005507 "copper ion binding" evidence=ISS] [GO:0006118 "electron transport" evidence=ISS] InterPro:IPR003245 Pfam:PF02298 ProDom:PD003122 HSSP:P29602 EMBL:AP000410 EMBL:BT009716 SPTR:Q9LJU1	6.00E-19
Ljwgs_024210.1	3.1.1.38	ABC.MR putative ABC transport system ATP-binding protein [COG:COG1132 COG2274] [TC:3.A.1.21 3.A.1.106 3.A.1.110 3.A.1.112 3.A.1.113 3.A.1.117]	hsa:1244	ABCC2; ATP-binding cassette, sub-family C (CFTR/MRP), member 2 [KO:K05666]	1.00E-73	YDR135c	COG1132	5.00E-74	MRP2_HUMAN	ATP-binding;Diseasemutation;Glycoprotein;Membrane;Nucleotide-binding;Polymorphism;Repeat;Transmembrane;Transport,Canalicular multispecific organic anion transporter 1 (ATP-binding cassette sub-family C member 2) (Multidrug resistance-associated protein 2) (Canalicular multidrug resistance protein).	7.00E-74	GO_ID:46078	UNIPROT|Q92887 SPTR:Q92887 symbol:MRP2_HUMAN "Canalicular multispecific organic anion transporter 1" [GO:0008514 "organic anion transporter activity" evidence=TAS] [GO:0042626 "ATPase activity, coupled to transmembrane movement of substances" evidence=TAS] [GO:0006810 "transport" evidence=TAS] [GO:0005887 "integral to plasma membrane" evidence=TAS] InterPro:IPR003593 InterPro:IPR003439 InterPro:I…	2.00E-74
Ljwgs_024210.1	3.1.1.33	ABCC-BAC ATP-binding casette, subfamily C, bacterial [COG:COG4988 COG4987 COG1132 COG2274] [TC:3.A.1.110 3.A.1.112]	hsa:1244	ABCC2; ATP-binding cassette, sub-family C (CFTR/MRP), member 2 [KO:K05666]	1.00E-73	YDR135c	COG1132	5.00E-74	MRP2_HUMAN	ATP-binding;Diseasemutation;Glycoprotein;Membrane;Nucleotide-binding;Polymorphism;Repeat;Transmembrane;Transport,Canalicular multispecific organic anion transporter 1 (ATP-binding cassette sub-family C member 2) (Multidrug resistance-associated protein 2) (Canalicular multidrug resistance protein).	7.00E-74	GO_ID:46078	UNIPROT|Q92887 SPTR:Q92887 symbol:MRP2_HUMAN "Canalicular multispecific organic anion transporter 1" [GO:0008514 "organic anion transporter activity" evidence=TAS] [GO:0042626 "ATPase activity, coupled to transmembrane movement of substances" evidence=TAS] [GO:0006810 "transport" evidence=TAS] [GO:0005887 "integral to plasma membrane" evidence=TAS] InterPro:IPR003593 InterPro:IPR003439 InterPro:I…	2.00E-74
Ljwgs_024210.1	3.1.1.32.2	ABCC2 ATP-binding cassette, subfamily C (CFTR/MRP), member 2	hsa:1244	ABCC2; ATP-binding cassette, sub-family C (CFTR/MRP), member 2 [KO:K05666]	1.00E-73	YDR135c	COG1132	5.00E-74	MRP2_HUMAN	ATP-binding;Diseasemutation;Glycoprotein;Membrane;Nucleotide-binding;Polymorphism;Repeat;Transmembrane;Transport,Canalicular multispecific organic anion transporter 1 (ATP-binding cassette sub-family C member 2) (Multidrug resistance-associated protein 2) (Canalicular multidrug resistance protein).	7.00E-74	GO_ID:46078	UNIPROT|Q92887 SPTR:Q92887 symbol:MRP2_HUMAN "Canalicular multispecific organic anion transporter 1" [GO:0008514 "organic anion transporter activity" evidence=TAS] [GO:0042626 "ATPase activity, coupled to transmembrane movement of substances" evidence=TAS] [GO:0006810 "transport" evidence=TAS] [GO:0005887 "integral to plasma membrane" evidence=TAS] InterPro:IPR003593 InterPro:IPR003439 InterPro:I…	2.00E-74
Ljwgs_024210.1	3.1.1.31.13	ABCB-BAC ATP-binding casette, subfamily B, bacterial [COG:COG1132 COG2274 COG5265] [TC:3.A.1.21 3.A.1.106 3.A.1.109 3.A.1.117]	hsa:1244	ABCC2; ATP-binding cassette, sub-family C (CFTR/MRP), member 2 [KO:K05666]	1.00E-73	YDR135c	COG1132	5.00E-74	MRP2_HUMAN	ATP-binding;Diseasemutation;Glycoprotein;Membrane;Nucleotide-binding;Polymorphism;Repeat;Transmembrane;Transport,Canalicular multispecific organic anion transporter 1 (ATP-binding cassette sub-family C member 2) (Multidrug resistance-associated protein 2) (Canalicular multidrug resistance protein).	7.00E-74	GO_ID:46078	UNIPROT|Q92887 SPTR:Q92887 symbol:MRP2_HUMAN "Canalicular multispecific organic anion transporter 1" [GO:0008514 "organic anion transporter activity" evidence=TAS] [GO:0042626 "ATPase activity, coupled to transmembrane movement of substances" evidence=TAS] [GO:0006810 "transport" evidence=TAS] [GO:0005887 "integral to plasma membrane" evidence=TAS] InterPro:IPR003593 InterPro:IPR003439 InterPro:I…	2.00E-74
Ljwgs_041837.1	3.1.3.22	TC.POT proton-dependent oligopeptide transporter, POT family [COG:COG3104] [TC:2.A.17]	rno:246280	Slc15a4; peptide/histidine transporter [KO:K03305]	2.00E-14				PTR2_ARATH	Membrane;Peptidetransport;Proteintransport;Transmembrane;Transport,Peptide transporter PTR2 (Histidine transporting protein).	6.00E-49	GO_ID:37292	TAIR|gene:2080234 SPTR:Q9M390 symbol:AT3G54140.1 [GO:0005215 "transporter activity" evidence=ISS] [GO:0006857 "oligopeptide transport" evidence=ISS] [GO:0016020 "membrane" evidence=ISS] InterPro:IPR000109 Pfam:PF00854 GO:GO:0006810 GO:GO:0016020 PROSITE:PS01022 PROSITE:PS01023 EMBL:AL132957 EMBL:AY084773 EMBL:AF360155 EMBL:AY113884 PIR:T47573 SPTR:Q9M390	1.00E-37
Ljwgs_036147.1	3.1.3.61	TC.MATE multidrug resistance protein, MATE family [COG:COG0534] [TC:2.A.66.1]				YDR338c	COG0534	2.00E-12	TT12_ARATH	Flavonoidbiosynthesis;Membrane;Repeat;Transmembrane;Transport;Vacuole,TRANSPARENT TESTA 12 protein.	2.00E-21	GO_ID:22436	TAIR|gene:1005027866 SPTR:Q9C9M8 symbol:AT1G66760.2 [GO:0005215 "transporter activity" evidence=ISS] [GO:0015297 "antiporter activity" evidence=ISS] [GO:0016020 "membrane" evidence=ISS] InterPro:IPR002528 Pfam:PF01554 GO:GO:0016020 TIGRFAMs:TIGR00797 EMBL:AC013288 SPTR:Q9C9M8	2.00E-37
chr2.CM0373.4.1	3.1.3.34	ANT solute carrier family 25 (mitochondrial carrier	bta:282479	SLC25A5; solute carrier family 25 member 5 [KO:K05863]	9.00E-14				GDC_MOUSE	Alternativesplicing;Innermembrane;Membrane;Mitochondrion;Repeat;Transmembrane;Transport,Graves disease carrier protein homolog (GDC) (Mitochondrial solute carrier protein homolog).	5.00E-21	GO_ID:8881	TAIR|gene:3439680 SPTR:Q9SZI9 symbol:AT4G26180.1 [GO:0005215 "transporter activity" evidence=ISS] [GO:0005488 "binding" evidence=ISS] [GO:0005743 "mitochondrial inner membrane" evidence=ISS] [GO:0006810 "transport" evidence=ISS] [GO:0006839 "mitochondrial transport" evidence=ISS] InterPro:IPR001993 Pfam:PF00153 InterPro:IPR002067 InterPro:IPR002113 Interpro:IPR002167 GO:GO:0005739 PRINTS:PR00926 …	2.00E-65
chr2.CM0373.4.1	3.2.9.87	ANT solute carrier family 25 (mitochondrial carrier	bta:282479	SLC25A5; solute carrier family 25 member 5 [KO:K05863]	9.00E-14				GDC_MOUSE	Alternativesplicing;Innermembrane;Membrane;Mitochondrion;Repeat;Transmembrane;Transport,Graves disease carrier protein homolog (GDC) (Mitochondrial solute carrier protein homolog).	5.00E-21	GO_ID:8881	TAIR|gene:3439680 SPTR:Q9SZI9 symbol:AT4G26180.1 [GO:0005215 "transporter activity" evidence=ISS] [GO:0005488 "binding" evidence=ISS] [GO:0005743 "mitochondrial inner membrane" evidence=ISS] [GO:0006810 "transport" evidence=ISS] [GO:0006839 "mitochondrial transport" evidence=ISS] InterPro:IPR001993 Pfam:PF00153 InterPro:IPR002067 InterPro:IPR002113 Interpro:IPR002167 GO:GO:0005739 PRINTS:PR00926 …	2.00E-65
TM1408.6.1	3.1.1.38	ABC.MR putative ABC transport system ATP-binding protein [COG:COG1132 COG2274] [TC:3.A.1.21 3.A.1.106 3.A.1.110 3.A.1.112 3.A.1.113 3.A.1.117]	cel:F21G4.2	mrp-4; Hypothetical protein F21G4.2 [KO:K02021]	4.00E-28	YDR135c	COG1132	2.00E-25	MRP3_RAT	ATP-binding;Glycoprotein;Membrane;Nucleotide-binding;Repeat;Transmembrane;Transport,Canalicular multispecific organic anion transporter 2 (Multidrug resistance-associated protein 3) (MRP-like protein 2) (MLP-2).	4.00E-28	GO_ID:4910	TAIR|gene:2061558 SPTR:O64590 symbol:AT2G34660.1 [GO:0042626 "ATPase activity, coupled to transmembrane movement of substances" evidence=IDA] InterPro:IPR003593 InterPro:IPR003439 InterPro:IPR001140 Pfam:PF00664 Pfam:PF00005 InterPro:IPR011527 Prosite:PS00211 SMART:SM00382 ProDom:PD000006 PROSITE:PS50893 PROSITE:PS50929 HSSP:P26361 EMBL:AC003096 PIR:T01369 SPTR:O64590	4.00E-47
TM1408.6.1	3.1.1.33	ABCC-BAC ATP-binding casette, subfamily C, bacterial [COG:COG4988 COG4987 COG1132 COG2274] [TC:3.A.1.110 3.A.1.112]	cel:F21G4.2	mrp-4; Hypothetical protein F21G4.2 [KO:K02021]	4.00E-28	YDR135c	COG1132	2.00E-25	MRP3_RAT	ATP-binding;Glycoprotein;Membrane;Nucleotide-binding;Repeat;Transmembrane;Transport,Canalicular multispecific organic anion transporter 2 (Multidrug resistance-associated protein 3) (MRP-like protein 2) (MLP-2).	4.00E-28	GO_ID:4910	TAIR|gene:2061558 SPTR:O64590 symbol:AT2G34660.1 [GO:0042626 "ATPase activity, coupled to transmembrane movement of substances" evidence=IDA] InterPro:IPR003593 InterPro:IPR003439 InterPro:IPR001140 Pfam:PF00664 Pfam:PF00005 InterPro:IPR011527 Prosite:PS00211 SMART:SM00382 ProDom:PD000006 PROSITE:PS50893 PROSITE:PS50929 HSSP:P26361 EMBL:AC003096 PIR:T01369 SPTR:O64590	4.00E-47
TM1408.6.1	3.1.1.31.13	ABCB-BAC ATP-binding casette, subfamily B, bacterial [COG:COG1132 COG2274 COG5265] [TC:3.A.1.21 3.A.1.106 3.A.1.109 3.A.1.117]	cel:F21G4.2	mrp-4; Hypothetical protein F21G4.2 [KO:K02021]	4.00E-28	YDR135c	COG1132	2.00E-25	MRP3_RAT	ATP-binding;Glycoprotein;Membrane;Nucleotide-binding;Repeat;Transmembrane;Transport,Canalicular multispecific organic anion transporter 2 (Multidrug resistance-associated protein 3) (MRP-like protein 2) (MLP-2).	4.00E-28	GO_ID:4910	TAIR|gene:2061558 SPTR:O64590 symbol:AT2G34660.1 [GO:0042626 "ATPase activity, coupled to transmembrane movement of substances" evidence=IDA] InterPro:IPR003593 InterPro:IPR003439 InterPro:IPR001140 Pfam:PF00664 Pfam:PF00005 InterPro:IPR011527 Prosite:PS00211 SMART:SM00382 ProDom:PD000006 PROSITE:PS50893 PROSITE:PS50929 HSSP:P26361 EMBL:AC003096 PIR:T01369 SPTR:O64590	4.00E-47
Ljwgs_041281.1.1	3.3.3.15.8	CNGF cyclic nucleotide gated channel, other eukaryote	ath:At3g17690	MKP6.6; cyclic nucleotide-binding transporter 2 / CNBT2 (CNGC19) [KO:K05391]	1.00E-27				CNG19_ARATH	Calmodulin-binding;cAMP;cAMP-binding;cGMP;cGMP-binding;Hypotheticalprotein;Iontransport;Ionicchannel;Membrane;Multigenefamily;Nucleotide-binding;Transmembrane;Transport,Putative cyclic nucleotide-gated ion channel 19 (Cyclic nucleotide- binding transporter 2).	2.00E-27	GO_ID:46572	TAIR|gene:2090571 SPTR:Q9LD37 symbol:AT3G17700.1 [GO:0005516 "calmodulin binding" evidence=ISS] [GO:0005216 "ion channel activity" evidence=ISS] [GO:0030551 "cyclic nucleotide binding" evidence=ISS] InterPro:IPR005821 InterPro:IPR000595 InterPro:IPR000048 Pfam:PF00520 Pfam:PF00027 PROSITE:PS50096 PROSITE:PS00888 PROSITE:PS00889 PROSITE:PS50042 EMBL:AB022219 EMBL:AF148541 EMBL:AF148542 GeneFarm:24…	2.00E-27
chr1.CM0147.120	3.1.3.22	TC.POT proton-dependent oligopeptide transporter, POT family [COG:COG3104] [TC:2.A.17]	hsa:51296	SLC15A3; solute carrier family 15, member 3 [KO:K03305]	8.00E-17				PTR2_ARATH	Membrane;Peptidetransport;Proteintransport;Transmembrane;Transport,Peptide transporter PTR2 (Histidine transporting protein).	7.00E-48	GO_ID:32821	TAIR|gene:2084499 SPTR:Q9M331 symbol:AT3G53960.1 [GO:0005215 "transporter activity" evidence=ISS] [GO:0006857 "oligopeptide transport" evidence=ISS] [GO:0016020 "membrane" evidence=ISS] InterPro:IPR000109 Pfam:PF00854 GO:GO:0006810 GO:GO:0016020 PROSITE:PS01022 EMBL:AL132960 PIR:T45936 SPTR:Q9M331	3.00E-83
Ljwgs_010594.1	3.1.1.29.3	CCMA heme exporter ATP-binding protein CcmA [EC:3.6.3.41] [COG:COG1131] [GO:0015439]	mmu:11307	Abcg1; ATP-binding cassette, sub-family G (WHITE), member 1 [KO:K05679]	2.00E-30	YOR153w_3	COG1131	2.00E-39	CGR1_CANGA	ATP-binding;Completeproteome;Membrane;Nucleotide-binding;Repeat;Transmembrane;Transport,ATP-binding cassette transporter CGR1 (Pleomorphic drug resistance homolog).	2.00E-39	GO_ID:37665	TAIR|gene:3695191 SPTR:Q9SJR6 symbol:AT2G36380.1 [GO:0042626 "ATPase activity, coupled to transmembrane movement of substances" evidence=ISS] InterPro:IPR003593 InterPro:IPR003439 Pfam:PF00005 InterPro:IPR000412 Pfam:PF01061 SMART:SM00382 ProDom:PD000006 PROSITE:PS50893 EMBL:AC006921 EMBL:AC006919 PIR:A84780 SPTR:Q9SJR6	4.00E-142
Ljwgs_010594.1	1.2.7.51.3	CCMA heme exporter ATP-binding protein CcmA [EC:3.6.3.41] [COG:COG1131] [GO:0015439]	mmu:11307	Abcg1; ATP-binding cassette, sub-family G (WHITE), member 1 [KO:K05679]	2.00E-30	YOR153w_3	COG1131	2.00E-39	CGR1_CANGA	ATP-binding;Completeproteome;Membrane;Nucleotide-binding;Repeat;Transmembrane;Transport,ATP-binding cassette transporter CGR1 (Pleomorphic drug resistance homolog).	2.00E-39	GO_ID:37665	TAIR|gene:3695191 SPTR:Q9SJR6 symbol:AT2G36380.1 [GO:0042626 "ATPase activity, coupled to transmembrane movement of substances" evidence=ISS] InterPro:IPR003593 InterPro:IPR003439 Pfam:PF00005 InterPro:IPR000412 Pfam:PF01061 SMART:SM00382 ProDom:PD000006 PROSITE:PS50893 EMBL:AC006921 EMBL:AC006919 PIR:A84780 SPTR:Q9SJR6	4.00E-142
Ljwgs_010594.1	3.1.1.23	ABC-2.A ABC-2 type transport system ATP-binding protein [COG:COG1131 COG1134]	mmu:11307	Abcg1; ATP-binding cassette, sub-family G (WHITE), member 1 [KO:K05679]	2.00E-30	YOR153w_3	COG1131	2.00E-39	CGR1_CANGA	ATP-binding;Completeproteome;Membrane;Nucleotide-binding;Repeat;Transmembrane;Transport,ATP-binding cassette transporter CGR1 (Pleomorphic drug resistance homolog).	2.00E-39	GO_ID:37665	TAIR|gene:3695191 SPTR:Q9SJR6 symbol:AT2G36380.1 [GO:0042626 "ATPase activity, coupled to transmembrane movement of substances" evidence=ISS] InterPro:IPR003593 InterPro:IPR003439 Pfam:PF00005 InterPro:IPR000412 Pfam:PF01061 SMART:SM00382 ProDom:PD000006 PROSITE:PS50893 EMBL:AC006921 EMBL:AC006919 PIR:A84780 SPTR:Q9SJR6	4.00E-142
Ljwgs_010594.1	3.1.1.35.1	ABCG1 ATP-binding cassette, subfamily G (WHITE), member 1	mmu:11307	Abcg1; ATP-binding cassette, sub-family G (WHITE), member 1 [KO:K05679]	2.00E-30	YOR153w_3	COG1131	2.00E-39	CGR1_CANGA	ATP-binding;Completeproteome;Membrane;Nucleotide-binding;Repeat;Transmembrane;Transport,ATP-binding cassette transporter CGR1 (Pleomorphic drug resistance homolog).	2.00E-39	GO_ID:37665	TAIR|gene:3695191 SPTR:Q9SJR6 symbol:AT2G36380.1 [GO:0042626 "ATPase activity, coupled to transmembrane movement of substances" evidence=ISS] InterPro:IPR003593 InterPro:IPR003439 Pfam:PF00005 InterPro:IPR000412 Pfam:PF01061 SMART:SM00382 ProDom:PD000006 PROSITE:PS50893 EMBL:AC006921 EMBL:AC006919 PIR:A84780 SPTR:Q9SJR6	4.00E-142
chr6.CM0140.38	3.1.2.1.2	ARAE arabinose-proton symporter	sec:SC2955	araE; MFS family, L-arabinose: proton symport protein (low-affinity transporter) [KO:K02100]	3.00E-43	BS_ywtG	COG0477	3.00E-52	MYCT_RAT	Glycoprotein;Membrane;Sugartransport;Transmembrane;Transport,Proton myo-inositol cotransporter (H(+)-myo-inositol cotransporter) (Hmit).	3.00E-85	GO_ID:23819	TAIR|gene:2009831 SPTR:Q9C757 symbol:AT1G30220.1 [GO:0015144 "carbohydrate transporter activity" evidence=ISS] [GO:0005351 "sugar porter activity" evidence=ISS] [GO:0016020 "membrane" evidence=ISS] Interpro:IPR005829 InterPro:IPR007114 InterPro:IPR005828 InterPro:IPR002345 InterPro:IPR003663 Pfam:PF00083 GO:GO:0016020 PRINTS:PR00171 PROSITE:PS50850 PROSITE:PS00216 PROSITE:PS00217 PROSITE:PS00213 …	0
Ljwgs_058260.2	3.1.3.43	TC.NCS1 nucleobase:cation symporter-1, NCS1 family [COG:COG1457 COG1953] [TC:2.A.39]	rso:RSc1233	RS02740; probable transporter transmembrane protein [KO:K03457]	5.00E-34	CC2347	COG1953	2.00E-33	ALLP_BACSU	Completeproteome;Membrane;Transmembrane;Transport,Probable allantoin permease (Allantoin transport protein).	2.00E-23	GO_ID:49484	SGD|S000001467 SPTR:Q04895 symbol:DAL4 "allantoin permease" [GO:0016020 "membrane" evidence=ISS] [GO:0005274 "allantoin permease activity" evidence=ISS;TAS] [GO:0015720 "allantoin transport" evidence=TAS] InterPro:IPR001248 SGD:S000001467 Pfam:PF02133 TIGRFAMs:TIGR00800 EMBL:Z38061 EMBL:Z15121 PIR:S30018 GermOnline:139740 SPTR:Q04895	3.00E-16
Ljwgs_019851.1	99.1.3.2.2490	GONS1_ARATH							GONS1_ARATH	Alternativesplicing;Golgistack;Membrane;Sugartransport;Transmembrane;Transport,GDP-mannose transporter.	9.00E-56	GO_ID:10260	SGD|S000000841 SPTR:P40027 symbol:HVG1 "nucleotide sugar transporter (putative)" [GO:0008372 "cellular component unknown" evidence=ND] [GO:0005554 "molecular function unknown" evidence=ND] [GO:0000004 "biological process unknown" evidence=ND] EMBL:U18796 InterPro:IPR004689 SGD:S000000841 TIGRFAMs:TIGR00803 EMBL:AY558452 PIR:S50542 IntAct:P40027 GermOnline:139119 SPTR:P40027	5.00E-12
Ljwgs_019851.1	99.1.4.5242	GO_ID:10260							GONS1_ARATH	Alternativesplicing;Golgistack;Membrane;Sugartransport;Transmembrane;Transport,GDP-mannose transporter.	9.00E-56	GO_ID:10260	SGD|S000000841 SPTR:P40027 symbol:HVG1 "nucleotide sugar transporter (putative)" [GO:0008372 "cellular component unknown" evidence=ND] [GO:0005554 "molecular function unknown" evidence=ND] [GO:0000004 "biological process unknown" evidence=ND] EMBL:U18796 InterPro:IPR004689 SGD:S000000841 TIGRFAMs:TIGR00803 EMBL:AY558452 PIR:S50542 IntAct:P40027 GermOnline:139119 SPTR:P40027	5.00E-12
Ljwgs_021469.1	3.1.1.38	ABC.MR putative ABC transport system ATP-binding protein [COG:COG1132 COG2274] [TC:3.A.1.21 3.A.1.106 3.A.1.110 3.A.1.112 3.A.1.113 3.A.1.117]	ddi:DDB0201629	abcB3; ABC transporter B family protein [KO:K05658]	1.00E-58	PA1113	COG1132	1.00E-23	MDR1_HUMAN	ATP-binding;Glycoprotein;Membrane;Multigenefamily;Nucleotide-binding;Polymorphism;Repeat;Transmembrane;Transport,Multidrug resistance protein 1 (P-glycoprotein 1) (CD243 antigen).	2.00E-56	GO_ID:38090	TAIR|gene:3438636 SPTR:O04711 symbol:AT4G25960.1 [GO:0042626 "ATPase activity, coupled to transmembrane movement of substances" evidence=ISS] InterPro:IPR003593 InterPro:IPR003439 InterPro:IPR001140 Pfam:PF00664 Pfam:PF00005 InterPro:IPR011527 Prosite:PS00211 SMART:SM00382 ProDom:PD000006 PROSITE:PS50893 GO:GO:0006810 PROSITE:PS50929 HSSP:P08716 EMBL:AL161564 EMBL:Y10228 EMBL:Y10227 EMBL:AL049483…	2.00E-172
Ljwgs_021469.1	3.3.10.106	ABCB1 ATP-binding cassette, subfamily B (MDR/TAP), member 1 [TC:3.A.1.201 3.A.1.209]	ddi:DDB0201629	abcB3; ABC transporter B family protein [KO:K05658]	1.00E-58	PA1113	COG1132	1.00E-23	MDR1_HUMAN	ATP-binding;Glycoprotein;Membrane;Multigenefamily;Nucleotide-binding;Polymorphism;Repeat;Transmembrane;Transport,Multidrug resistance protein 1 (P-glycoprotein 1) (CD243 antigen).	2.00E-56	GO_ID:38090	TAIR|gene:3438636 SPTR:O04711 symbol:AT4G25960.1 [GO:0042626 "ATPase activity, coupled to transmembrane movement of substances" evidence=ISS] InterPro:IPR003593 InterPro:IPR003439 InterPro:IPR001140 Pfam:PF00664 Pfam:PF00005 InterPro:IPR011527 Prosite:PS00211 SMART:SM00382 ProDom:PD000006 PROSITE:PS50893 GO:GO:0006810 PROSITE:PS50929 HSSP:P08716 EMBL:AL161564 EMBL:Y10228 EMBL:Y10227 EMBL:AL049483…	2.00E-172
Ljwgs_021469.1	3.1.1.33	ABCC-BAC ATP-binding casette, subfamily C, bacterial [COG:COG4988 COG4987 COG1132 COG2274] [TC:3.A.1.110 3.A.1.112]	ddi:DDB0201629	abcB3; ABC transporter B family protein [KO:K05658]	1.00E-58	PA1113	COG1132	1.00E-23	MDR1_HUMAN	ATP-binding;Glycoprotein;Membrane;Multigenefamily;Nucleotide-binding;Polymorphism;Repeat;Transmembrane;Transport,Multidrug resistance protein 1 (P-glycoprotein 1) (CD243 antigen).	2.00E-56	GO_ID:38090	TAIR|gene:3438636 SPTR:O04711 symbol:AT4G25960.1 [GO:0042626 "ATPase activity, coupled to transmembrane movement of substances" evidence=ISS] InterPro:IPR003593 InterPro:IPR003439 InterPro:IPR001140 Pfam:PF00664 Pfam:PF00005 InterPro:IPR011527 Prosite:PS00211 SMART:SM00382 ProDom:PD000006 PROSITE:PS50893 GO:GO:0006810 PROSITE:PS50929 HSSP:P08716 EMBL:AL161564 EMBL:Y10228 EMBL:Y10227 EMBL:AL049483…	2.00E-172
Ljwgs_021469.1	3.1.1.31.6	ABCB1 ATP-binding cassette, subfamily B (MDR/TAP), member 1	ddi:DDB0201629	abcB3; ABC transporter B family protein [KO:K05658]	1.00E-58	PA1113	COG1132	1.00E-23	MDR1_HUMAN	ATP-binding;Glycoprotein;Membrane;Multigenefamily;Nucleotide-binding;Polymorphism;Repeat;Transmembrane;Transport,Multidrug resistance protein 1 (P-glycoprotein 1) (CD243 antigen).	2.00E-56	GO_ID:38090	TAIR|gene:3438636 SPTR:O04711 symbol:AT4G25960.1 [GO:0042626 "ATPase activity, coupled to transmembrane movement of substances" evidence=ISS] InterPro:IPR003593 InterPro:IPR003439 InterPro:IPR001140 Pfam:PF00664 Pfam:PF00005 InterPro:IPR011527 Prosite:PS00211 SMART:SM00382 ProDom:PD000006 PROSITE:PS50893 GO:GO:0006810 PROSITE:PS50929 HSSP:P08716 EMBL:AL161564 EMBL:Y10228 EMBL:Y10227 EMBL:AL049483…	2.00E-172
Ljwgs_021469.1	3.1.1.31.13	ABCB-BAC ATP-binding casette, subfamily B, bacterial [COG:COG1132 COG2274 COG5265] [TC:3.A.1.21 3.A.1.106 3.A.1.109 3.A.1.117]	ddi:DDB0201629	abcB3; ABC transporter B family protein [KO:K05658]	1.00E-58	PA1113	COG1132	1.00E-23	MDR1_HUMAN	ATP-binding;Glycoprotein;Membrane;Multigenefamily;Nucleotide-binding;Polymorphism;Repeat;Transmembrane;Transport,Multidrug resistance protein 1 (P-glycoprotein 1) (CD243 antigen).	2.00E-56	GO_ID:38090	TAIR|gene:3438636 SPTR:O04711 symbol:AT4G25960.1 [GO:0042626 "ATPase activity, coupled to transmembrane movement of substances" evidence=ISS] InterPro:IPR003593 InterPro:IPR003439 InterPro:IPR001140 Pfam:PF00664 Pfam:PF00005 InterPro:IPR011527 Prosite:PS00211 SMART:SM00382 ProDom:PD000006 PROSITE:PS50893 GO:GO:0006810 PROSITE:PS50929 HSSP:P08716 EMBL:AL161564 EMBL:Y10228 EMBL:Y10227 EMBL:AL049483…	2.00E-172
Ljwgs_058996.0.1	99.1.4.6885	GO_ID:55116							MTPC4_ARATH	Membrane;Metal-binding;Multigenefamily;Transmembrane;Transport;Vacuole,Metal tolerance protein C4 (AtMTPc4).	3.00E-23	GO_ID:55116	TAIR|gene:3434204 SPTR:Q8H1G3 symbol:AT1G51610.1 [GO:0015562 "efflux permease activity" evidence=NAS] [GO:0006812 "cation transport" evidence=ISS] [GO:0008324 "cation transporter activity" evidence=ISS] [GO:0016020 "membrane" evidence=ISS] InterPro:IPR002524 Pfam:PF01545 GO:GO:0016020 TIGRFAMs:TIGR01297 EMBL:AY150383 SPTR:Q8H1G3	1.00E-23
Ljwgs_058996.0.1	99.1.3.2.3216	MTPC4_ARATH							MTPC4_ARATH	Membrane;Metal-binding;Multigenefamily;Transmembrane;Transport;Vacuole,Metal tolerance protein C4 (AtMTPc4).	3.00E-23	GO_ID:55116	TAIR|gene:3434204 SPTR:Q8H1G3 symbol:AT1G51610.1 [GO:0015562 "efflux permease activity" evidence=NAS] [GO:0006812 "cation transport" evidence=ISS] [GO:0008324 "cation transporter activity" evidence=ISS] [GO:0016020 "membrane" evidence=ISS] InterPro:IPR002524 Pfam:PF01545 GO:GO:0016020 TIGRFAMs:TIGR01297 EMBL:AY150383 SPTR:Q8H1G3	1.00E-23
chr1.CM0544.28	3.1.2.1.6	SLC2A2, GLUT2 solute carrier family 2 (facilitated glucose transporter), member 2	xtr:496943	LOC496943; hypothetical LOC496943 [KO:K07593]	6.00E-48	BS_yxcC	COG0477	3.00E-49	GTR8_MOUSE	Glycoprotein;Membrane;Multigenefamily;Sugartransport;Transmembrane;Transport,Solute carrier family 2, facilitated glucose transporter member 8 (Glucose transporter type 8) (Glucose transporter type X1).	3.00E-58	GO_ID:37183	TAIR|gene:2144974 SPTR:Q8VZI5 symbol:AT5G18840.1 [GO:0015144 "carbohydrate transporter activity" evidence=ISS] [GO:0005351 "sugar porter activity" evidence=ISS] [GO:0016020 "membrane" evidence=ISS] InterPro:IPR007114 InterPro:IPR005828 InterPro:IPR003663 Pfam:PF00083 GO:GO:0016020 PRINTS:PR00171 PROSITE:PS50850 TIGRFAMs:TIGR00879 EMBL:AY064144 EMBL:BT000608 SPTR:Q8VZI5	3.00E-126
chr5.CM0089.57	3.1.3.44.2	PYRP uracil permease	tko:TK1212	xanthine/uracilpermease [KO:K02824]	2.00E-11	PAB1838	COG2233	2.00E-09	S23A2_MOUSE	Alternativesplicing;Glycoprotein;Iontransport;Membrane;Phosphorylation;Sodium;Sodiumtransport;Symport;Transmembrane;Transport,Solute carrier family 23 member 2 (Sodium-dependent vitamin C transporter 2) (mSVCT2) (Na(+)/L-ascorbic acid transporter 2) (Yolk sac permease-like molecule 2).	1.00E-31	GO_ID:17609	TAIR|gene:2066189 SPTR:O48718 symbol:AT2G26510.1 [GO:0015646 "permease activity" evidence=ISS] [GO:0016020 "membrane" evidence=ISS] Pfam:Pf00860 InterPro:IPR006043 GO:GO:0006810 GO:GO:0016020 EMBL:AC002505 EMBL:BT008902 EMBL:AF370518 PIR:T00984 SPTR:O48718	5.00E-83
Ljwgs_034590.1	99.1.3.2.1236	AECC1_ARATH							AECC1_ARATH	Auxinsignalingpathway;Glycoprotein;Membrane;Transmembrane;Transport,Auxin efflux carrier component 1 (PIN-FORMED protein) (AtPIN1).	5.00E-118	GO_ID:33676	TAIR|gene:2035036 SPTR:Q9C6B8 symbol:AT1G73590.1 [GO:0005215 "transporter activity" evidence=ISS] [GO:0016020 "membrane" evidence=ISS] [GO:0005737 "cytoplasm" evidence=IDA] Pfam:PF03547 InterPro:IPR004776 TIGRFAMs:TIGR00946 EMBL:AC079676 EMBL:AF089084 EMBL:AF089085 EMBL:AF372950 EMBL:AY093960 PIR:G96762 GeneFarm:3019 SPTR:Q9C6B8	2.00E-118
Ljwgs_034590.1	99.1.4.5938	GO_ID:33676							AECC1_ARATH	Auxinsignalingpathway;Glycoprotein;Membrane;Transmembrane;Transport,Auxin efflux carrier component 1 (PIN-FORMED protein) (AtPIN1).	5.00E-118	GO_ID:33676	TAIR|gene:2035036 SPTR:Q9C6B8 symbol:AT1G73590.1 [GO:0005215 "transporter activity" evidence=ISS] [GO:0016020 "membrane" evidence=ISS] [GO:0005737 "cytoplasm" evidence=IDA] Pfam:PF03547 InterPro:IPR004776 TIGRFAMs:TIGR00946 EMBL:AC079676 EMBL:AF089084 EMBL:AF089085 EMBL:AF372950 EMBL:AY093960 PIR:G96762 GeneFarm:3019 SPTR:Q9C6B8	2.00E-118
chr2.CM0124.7	3.1.2.1.1	MFS.SP sugar porter, SP family	gox:GOX0649	sugar-proton symporter [KO:K03444]	6.00E-50	BS_ywtG	COG0477	5.00E-56	STP1_ARATH	Membrane;Sugartransport;Symport;Transmembrane;Transport,Glucose transporter (Sugar carrier).	5.00E-173	GO_ID:23354	TAIR|gene:2202043 SPTR:P23586 symbol:AT1G11260.1 [GO:0015144 "carbohydrate transporter activity" evidence=ISS] [GO:0005351 "sugar porter activity" evidence=ISS] [GO:0016020 "membrane" evidence=ISS] Interpro:IPR005829 InterPro:IPR007114 InterPro:IPR005828 InterPro:IPR003663 Pfam:PF00083 PRINTS:PR00171 PROSITE:PS50850 PROSITE:PS00216 PROSITE:PS00217 TIGRFAMs:TIGR00879 EMBL:AC007259 EMBL:X55350 EMBL…	2.00E-173
Ljwgs_028195.1	3.1.2	Major facilitator superfamily (MFS) [CLASS:02050] [TC:2.A.1] [GO:0005355] [COG:COG0477]				BS_ywtG	COG0477	7.00E-09				GO_ID:38684	TAIR|gene:2122137 SPTR:Q8LPQ8 symbol:AT4G35300.1 [GO:0005337 "nucleoside transporter activity" evidence=ISS] [GO:0005351 "sugar porter activity" evidence=ISS] [GO:0015144 "carbohydrate transporter activity" evidence=ISS] [GO:0016020 "membrane" evidence=ISS] Interpro:IPR005829 InterPro:IPR007114 InterPro:IPR005828 InterPro:IPR003663 Pfam:PF00083 GO:GO:0016020 PRINTS:PR00171 PROSITE:PS50850 PROSITE…	6.00E-57
chr1.TM1643.6	3.1.2.12.1	BENK benzoate transport protein	aci:ACIAD1434	benK; benzoate transport protein (MFS superfamily) [KO:K05548]	7.00E-12	YML123c	COG0477	6.00E-72	PHO84_YEAST	Completeproteome;Membrane;Phosphatetransport;Transmembrane;Transport,Inorganic phosphate transporter PHO84.	2.00E-71	GO_ID:10649	TAIR|gene:2102449 SPTR:Q9M1T0 symbol:AT3G54700.1 [GO:0015114 "phosphate transporter activity" evidence=ISS] [GO:0005351 "sugar porter activity" evidence=ISS] [GO:0015144 "carbohydrate transporter activity" evidence=ISS] [GO:0016020 "membrane" evidence=ISS] InterPro:IPR007114 InterPro:IPR005828 InterPro:IPR004738 Pfam:PF00083 GO:GO:0006810 PROSITE:PS50850 TIGRFAMs:TIGR00887 EMBL:AL138650 PIR:T4762…	0
Ljwgs_079302.1	99.1.4.5901	GO_ID:37343										GO_ID:37343	TAIR|gene:2126065 SPTR:Q8GX78 symbol:AT4G00370.1 [GO:0008514 "organic anion transporter activity" evidence=ISS] Pfam:PF07690 InterPro:IPR007114 GO:GO:0006810 PROSITE:PS50850 InterPro:IPR011701 EMBL:AK118390 EMBL:BT009663 SPTR:Q8GX78	2.00E-25
Ljwgs_019184.2	99.1.3.2.1236	AECC1_ARATH							AECC1_ARATH	Auxinsignalingpathway;Glycoprotein;Membrane;Transmembrane;Transport,Auxin efflux carrier component 1 (PIN-FORMED protein) (AtPIN1).	2.00E-88	GO_ID:33676	TAIR|gene:2035036 SPTR:Q9C6B8 symbol:AT1G73590.1 [GO:0005215 "transporter activity" evidence=ISS] [GO:0016020 "membrane" evidence=ISS] [GO:0005737 "cytoplasm" evidence=IDA] Pfam:PF03547 InterPro:IPR004776 TIGRFAMs:TIGR00946 EMBL:AC079676 EMBL:AF089084 EMBL:AF089085 EMBL:AF372950 EMBL:AY093960 PIR:G96762 GeneFarm:3019 SPTR:Q9C6B8	9.00E-89
Ljwgs_019184.2	99.1.4.5938	GO_ID:33676							AECC1_ARATH	Auxinsignalingpathway;Glycoprotein;Membrane;Transmembrane;Transport,Auxin efflux carrier component 1 (PIN-FORMED protein) (AtPIN1).	2.00E-88	GO_ID:33676	TAIR|gene:2035036 SPTR:Q9C6B8 symbol:AT1G73590.1 [GO:0005215 "transporter activity" evidence=ISS] [GO:0016020 "membrane" evidence=ISS] [GO:0005737 "cytoplasm" evidence=IDA] Pfam:PF03547 InterPro:IPR004776 TIGRFAMs:TIGR00946 EMBL:AC079676 EMBL:AF089084 EMBL:AF089085 EMBL:AF372950 EMBL:AY093960 PIR:G96762 GeneFarm:3019 SPTR:Q9C6B8	9.00E-89
chr1.CM0800.52	3.1.3.32	TC.BASS bile acid:Na+ symporter, BASS family [COG:COG0385] [TC:2.A.28]	ath:At1g78560	T30F21.11; bile acid:sodium symporter family protein [KO:K03453]	1.00E-44	BH0858	COG0385	5.00E-36	NTCP_HUMAN	Glycoprotein;Iontransport;Membrane;Polymorphism;Sodium;Sodiumtransport;Symport;Transmembrane;Transport,Sodium/bile acid cotransporter (Na(+)/bile acid cotransporter) (Na(+)/taurocholate transport protein) (Sodium/taurocholate cotransporting polypeptide) (Solute carrier family 10 member 1).	2.00E-13	GO_ID:10219	TAIR|gene:2094482 SPTR:Q8RXE8 symbol:AT3G25410.1 [GO:0005215 "transporter activity" evidence=ISS] [GO:0006814 "sodium ion transport" evidence=ISS] [GO:0008508 "bile acid:sodium symporter activity" evidence=ISS] [GO:0016020 "membrane" evidence=ISS] InterPro:IPR000276 InterPro:IPR002657 Pfam:PF01758 PROSITE:PS00237 GO:GO:0016020 EMBL:AY081301 EMBL:AY128781 SPTR:Q8RXE8	3.00E-133
chr3.CM0216.49	99.1.4.5084	GO_ID:48472	cal:orf19.941	SEC14; phosphatidylinositol transfer protein [EC:3.1.3.48] [KO:K01104]	2.00E-47				SEC14_SCHPO	Completeproteome;Golgistack;Nuclearprotein;Proteintransport;Transport,Sec14 cytosolic factor (Phosphatidylinositol/phosphatidyl-choline transfer protein) (PI/PC TP) (Sporulation-specific protein 20).	4.00E-50	GO_ID:48472	TAIR|gene:2050018 SPTR:Q9SJS7 symbol:AT2G21520.1 [GO:0005215 "transporter activity" evidence=ISS] [GO:0006810 "transport" evidence=ISS] PFAM:PF03765 InterPro:IPR001071 GO:GO:0005622 GO:GO:0006810 InterPro:IPR001251 SMART:SM00516 PROSITE:PS50191 InterPro:IPR008273 Pfam:PF00650 PRINTS:PR00180 HSSP:P24280 EMBL:AC006841 PIR:C84602 SPTR:Q9SJS7	0
chr3.CM0216.49	99.1.1.154	KO:K01104	cal:orf19.941	SEC14; phosphatidylinositol transfer protein [EC:3.1.3.48] [KO:K01104]	2.00E-47				SEC14_SCHPO	Completeproteome;Golgistack;Nuclearprotein;Proteintransport;Transport,Sec14 cytosolic factor (Phosphatidylinositol/phosphatidyl-choline transfer protein) (PI/PC TP) (Sporulation-specific protein 20).	4.00E-50	GO_ID:48472	TAIR|gene:2050018 SPTR:Q9SJS7 symbol:AT2G21520.1 [GO:0005215 "transporter activity" evidence=ISS] [GO:0006810 "transport" evidence=ISS] PFAM:PF03765 InterPro:IPR001071 GO:GO:0005622 GO:GO:0006810 InterPro:IPR001251 SMART:SM00516 PROSITE:PS50191 InterPro:IPR008273 Pfam:PF00650 PRINTS:PR00180 HSSP:P24280 EMBL:AC006841 PIR:C84602 SPTR:Q9SJS7	0
chr3.CM0216.49	99.1.3.2.1954	SEC14_SCHPO	cal:orf19.941	SEC14; phosphatidylinositol transfer protein [EC:3.1.3.48] [KO:K01104]	2.00E-47				SEC14_SCHPO	Completeproteome;Golgistack;Nuclearprotein;Proteintransport;Transport,Sec14 cytosolic factor (Phosphatidylinositol/phosphatidyl-choline transfer protein) (PI/PC TP) (Sporulation-specific protein 20).	4.00E-50	GO_ID:48472	TAIR|gene:2050018 SPTR:Q9SJS7 symbol:AT2G21520.1 [GO:0005215 "transporter activity" evidence=ISS] [GO:0006810 "transport" evidence=ISS] PFAM:PF03765 InterPro:IPR001071 GO:GO:0005622 GO:GO:0006810 InterPro:IPR001251 SMART:SM00516 PROSITE:PS50191 InterPro:IPR008273 Pfam:PF00650 PRINTS:PR00180 HSSP:P24280 EMBL:AC006841 PIR:C84602 SPTR:Q9SJS7	0
Ljwgs_023557.1	3.1.2.1.2	ARAE arabinose-proton symporter	sec:SC2955	araE; MFS family, L-arabinose: proton symport protein (low-affinity transporter) [KO:K02100]	6.00E-28	ZaraE	COG0477	5.00E-28	GTR1_LEIDO	Membrane;Sugartransport;Transmembrane;Transport,Membrane transporter D1.	3.00E-32	GO_ID:23819	TAIR|gene:2009831 SPTR:Q9C757 symbol:AT1G30220.1 [GO:0015144 "carbohydrate transporter activity" evidence=ISS] [GO:0005351 "sugar porter activity" evidence=ISS] [GO:0016020 "membrane" evidence=ISS] Interpro:IPR005829 InterPro:IPR007114 InterPro:IPR005828 InterPro:IPR002345 InterPro:IPR003663 Pfam:PF00083 GO:GO:0016020 PRINTS:PR00171 PROSITE:PS50850 PROSITE:PS00216 PROSITE:PS00217 PROSITE:PS00213 …	1.00E-31
chr4.CM0234.15	99.1.3.2.2474	BCP_PEA							BCP_PEA	Copper;Electrontransport;Glycoprotein;Metal-binding;Signal;Transport,Blue copper protein precursor.	5.00E-22	GO_ID:15243	TAIR|gene:2151068 SPTR:O81500 symbol:AT5G26330.1 [GO:0031225 "anchored to membrane" evidence=TAS] [GO:0005489 "electron transporter activity" evidence=ISS] [GO:0005507 "copper ion binding" evidence=ISS] [GO:0006118 "electron transport" evidence=ISS] InterPro:IPR003245 HSSP:P00303 Pfam:PF02298 ProDom:PD003122 EMBL:AF077407 EMBL:BT012167 EMBL:AK175177 PIR:T01852 SPTR:O81500	4.00E-19
chr4.CM0234.15	99.1.4.4856	GO_ID:15243							BCP_PEA	Copper;Electrontransport;Glycoprotein;Metal-binding;Signal;Transport,Blue copper protein precursor.	5.00E-22	GO_ID:15243	TAIR|gene:2151068 SPTR:O81500 symbol:AT5G26330.1 [GO:0031225 "anchored to membrane" evidence=TAS] [GO:0005489 "electron transporter activity" evidence=ISS] [GO:0005507 "copper ion binding" evidence=ISS] [GO:0006118 "electron transport" evidence=ISS] InterPro:IPR003245 HSSP:P00303 Pfam:PF02298 ProDom:PD003122 EMBL:AF077407 EMBL:BT012167 EMBL:AK175177 PIR:T01852 SPTR:O81500	4.00E-19
Ljwgs_024490.1	3.2.11.20	SLC2A4, GLUT4 solute carrier family 2 (facilitated glucose transporter), member 4 [GO:0005355] [TC:2.A.1.1]	bsu:BG12802	iolT, ydjK; probable sugar transport protein [KO:K06609]	9.00E-42	BS_yxcC	COG0477	7.00E-52	CSBC_BACSU	Completeproteome;Membrane;Transmembrane;Transport,Probable metabolite transport protein csbC.	2.00E-51	GO_ID:145	TAIR|gene:2094033 SPTR:Q9LS92 symbol:ATPLT5 [GO:0015144 "carbohydrate transporter activity" evidence=ISS] [GO:0005351 "sugar porter activity" evidence=ISS] [GO:0016020 "membrane" evidence=ISS] [GO:0015145 "monosaccharide transporter activity" evidence=IDA] [GO:0015575 "mannitol transporter activity" evidence=IDA] [GO:0015168 "glycerol transporter activity" evidence=IDA] [GO:0015148 "D-xylose tran…	2.00E-156
Ljwgs_024490.1	3.1.2.1.3	IOLT major inositol transporter	bsu:BG12802	iolT, ydjK; probable sugar transport protein [KO:K06609]	9.00E-42	BS_yxcC	COG0477	7.00E-52	CSBC_BACSU	Completeproteome;Membrane;Transmembrane;Transport,Probable metabolite transport protein csbC.	2.00E-51	GO_ID:145	TAIR|gene:2094033 SPTR:Q9LS92 symbol:ATPLT5 [GO:0015144 "carbohydrate transporter activity" evidence=ISS] [GO:0005351 "sugar porter activity" evidence=ISS] [GO:0016020 "membrane" evidence=ISS] [GO:0015145 "monosaccharide transporter activity" evidence=IDA] [GO:0015575 "mannitol transporter activity" evidence=IDA] [GO:0015168 "glycerol transporter activity" evidence=IDA] [GO:0015148 "D-xylose tran…	2.00E-156
Ljwgs_024490.1	3.2.12.47	SLC2A4, GLUT4 solute carrier family 2 (facilitated glucose transporter), member 4 [GO:0005355] [TC:2.A.1.1]	bsu:BG12802	iolT, ydjK; probable sugar transport protein [KO:K06609]	9.00E-42	BS_yxcC	COG0477	7.00E-52	CSBC_BACSU	Completeproteome;Membrane;Transmembrane;Transport,Probable metabolite transport protein csbC.	2.00E-51	GO_ID:145	TAIR|gene:2094033 SPTR:Q9LS92 symbol:ATPLT5 [GO:0015144 "carbohydrate transporter activity" evidence=ISS] [GO:0005351 "sugar porter activity" evidence=ISS] [GO:0016020 "membrane" evidence=ISS] [GO:0015145 "monosaccharide transporter activity" evidence=IDA] [GO:0015575 "mannitol transporter activity" evidence=IDA] [GO:0015168 "glycerol transporter activity" evidence=IDA] [GO:0015148 "D-xylose tran…	2.00E-156
Ljwgs_024490.1	3.2.12.46	SLC2A1, GLUT1 solute carrier family 2 (facilitated glucose transporter), member 1 [GO:0005355] [TC:2.A.1.1]	bsu:BG12802	iolT, ydjK; probable sugar transport protein [KO:K06609]	9.00E-42	BS_yxcC	COG0477	7.00E-52	CSBC_BACSU	Completeproteome;Membrane;Transmembrane;Transport,Probable metabolite transport protein csbC.	2.00E-51	GO_ID:145	TAIR|gene:2094033 SPTR:Q9LS92 symbol:ATPLT5 [GO:0015144 "carbohydrate transporter activity" evidence=ISS] [GO:0005351 "sugar porter activity" evidence=ISS] [GO:0016020 "membrane" evidence=ISS] [GO:0015145 "monosaccharide transporter activity" evidence=IDA] [GO:0015575 "mannitol transporter activity" evidence=IDA] [GO:0015168 "glycerol transporter activity" evidence=IDA] [GO:0015148 "D-xylose tran…	2.00E-156
chr1.CM1409.29	99.1.4.4120	GO_ID:49665										GO_ID:49665	TAIR|gene:2206959 SPTR:Q8W488 symbol:AT1G33110.1 [GO:0005215 "transporter activity" evidence=ISS] [GO:0016020 "membrane" evidence=ISS] InterPro:IPR002528 Pfam:PF01554 GO:GO:0016020 TIGRFAMs:TIGR00797 EMBL:AY062756 EMBL:AY114687 SPTR:Q8W488	6.00E-23
Ljwgs_127661.1	99.1.4.4331	GO_ID:20804							BCP_PEA	Copper;Electrontransport;Glycoprotein;Metal-binding;Signal;Transport,Blue copper protein precursor.	3.00E-24	GO_ID:20804	TAIR|gene:2206985 SPTR:Q9C7T2 symbol:AT1G72230.1 [GO:0031225 "anchored to membrane" evidence=TAS] [GO:0005489 "electron transporter activity" evidence=ISS] [GO:0005507 "copper ion binding" evidence=ISS] [GO:0006118 "electron transport" evidence=ISS] InterPro:IPR003245 InterPro:IPR000923 Pfam:PF02298 ProDom:PD003122 PROSITE:PS00196 HSSP:O82080 EMBL:AC067754 EMBL:AY052214 EMBL:AY085679 PIR:H96745 S…	4.00E-26
Ljwgs_127661.1	99.1.3.2.2474	BCP_PEA							BCP_PEA	Copper;Electrontransport;Glycoprotein;Metal-binding;Signal;Transport,Blue copper protein precursor.	3.00E-24	GO_ID:20804	TAIR|gene:2206985 SPTR:Q9C7T2 symbol:AT1G72230.1 [GO:0031225 "anchored to membrane" evidence=TAS] [GO:0005489 "electron transporter activity" evidence=ISS] [GO:0005507 "copper ion binding" evidence=ISS] [GO:0006118 "electron transport" evidence=ISS] InterPro:IPR003245 InterPro:IPR000923 Pfam:PF02298 ProDom:PD003122 PROSITE:PS00196 HSSP:O82080 EMBL:AC067754 EMBL:AY052214 EMBL:AY085679 PIR:H96745 S…	4.00E-26
Ljwgs_034638.1	99.1.3.2.216	BABL_ARATH							BABL_ARATH	Copper;Electrontransport;Metal-binding;Signal;Transport,Putative basic blue protein precursor (Plantacyanin).	3.00E-10	GO_ID:3390	TAIR|gene:3436821 SPTR:Q8LG89 symbol:AT2G02850.1 [GO:0005489 "electron transporter activity" evidence=ISS] [GO:0005507 "copper ion binding" evidence=ISS] [GO:0006118 "electron transport" evidence=ISS] EMBL:AC004138 InterPro:IPR003245 InterPro:IPR000923 EMBL:AC002521 EMBL:U76297 EMBL:AF325063 EMBL:AY064141 EMBL:AY097407 EMBL:AY084407 PIR:F84441 HSSP:P00303 Pfam:PF02298 ProDom:PD003122 PROSITE:PS00…	1.00E-10
Ljwgs_034638.1	99.1.4.6074	GO_ID:3390							BABL_ARATH	Copper;Electrontransport;Metal-binding;Signal;Transport,Putative basic blue protein precursor (Plantacyanin).	3.00E-10	GO_ID:3390	TAIR|gene:3436821 SPTR:Q8LG89 symbol:AT2G02850.1 [GO:0005489 "electron transporter activity" evidence=ISS] [GO:0005507 "copper ion binding" evidence=ISS] [GO:0006118 "electron transport" evidence=ISS] EMBL:AC004138 InterPro:IPR003245 InterPro:IPR000923 EMBL:AC002521 EMBL:U76297 EMBL:AF325063 EMBL:AY064141 EMBL:AY097407 EMBL:AY084407 PIR:F84441 HSSP:P00303 Pfam:PF02298 ProDom:PD003122 PROSITE:PS00…	1.00E-10
Ljwgs_035153.1	99.1.3.2.2070	CT059_MOUSE							CT059_MOUSE	Alternativesplicing;Hypotheticalprotein;Membrane;Transmembrane;Transport,Putative transporter C20orf59 homolog.	7.00E-21	GO_ID:37343	TAIR|gene:2126065 SPTR:Q8GX78 symbol:AT4G00370.1 [GO:0008514 "organic anion transporter activity" evidence=ISS] Pfam:PF07690 InterPro:IPR007114 GO:GO:0006810 PROSITE:PS50850 InterPro:IPR011701 EMBL:AK118390 EMBL:BT009663 SPTR:Q8GX78	6.00E-85
Ljwgs_035153.1	99.1.4.5901	GO_ID:37343							CT059_MOUSE	Alternativesplicing;Hypotheticalprotein;Membrane;Transmembrane;Transport,Putative transporter C20orf59 homolog.	7.00E-21	GO_ID:37343	TAIR|gene:2126065 SPTR:Q8GX78 symbol:AT4G00370.1 [GO:0008514 "organic anion transporter activity" evidence=ISS] Pfam:PF07690 InterPro:IPR007114 GO:GO:0006810 PROSITE:PS50850 InterPro:IPR011701 EMBL:AK118390 EMBL:BT009663 SPTR:Q8GX78	6.00E-85
TM0845.16	3.1.3.54	TC.NRAMP metal ion transporter, Nramp family [COG:COG1914] [TC:2.A.55]	ddi:DDB0217668	hypothetical protein [KO:K03322]	7.00E-79	mlr2501	COG1914	2.00E-76	NRAM6_ARATH	Iontransport;Iron;Irontransport;Membrane;Transmembrane;Transport,Metal transporter Nramp6 (AtNramp6).	0	GO_ID:44349	UNIPROT|P49281 SPTR:P49281 symbol:NRAM2_HUMAN "Similar to Natural resistance-associated macrophage protein 2" [GO:0005381 "iron ion transporter activity" evidence=TAS] [GO:0006826 "iron ion transport" evidence=TAS] [GO:0005887 "integral to plasma membrane" evidence=TAS] InterPro:IPR001046 Pfam:PF01566 PRINTS:PR00447 ProDom:PD001861 TIGRFAMs:TIGR01197 EMBL:AB004857 EMBL:AF046997 EMBL:AF064482 EMBL…	7.00E-74
Ljwgs_010834.2	3.1.3.22	TC.POT proton-dependent oligopeptide transporter, POT family [COG:COG3104] [TC:2.A.17]	rno:246280	Slc15a4; peptide/histidine transporter [KO:K03305]	4.00E-13				PTR2_ARATH	Membrane;Peptidetransport;Proteintransport;Transmembrane;Transport,Peptide transporter PTR2 (Histidine transporting protein).	4.00E-43	GO_ID:14812	TAIR|gene:2161437 SPTR:Q9FNL7 symbol:AT5G46050.1 [GO:0005215 "transporter activity" evidence=ISS] [GO:0006857 "oligopeptide transport" evidence=ISS] [GO:0016020 "membrane" evidence=ISS] InterPro:IPR000109 Pfam:PF00854 GO:GO:0016020 EMBL:AB006698 EMBL:AY150511 SPTR:Q9FNL7	1.00E-74
BM1386.15	99.1.4.1182	GO_ID:21730							BCP_PEA	Copper;Electrontransport;Glycoprotein;Metal-binding;Signal;Transport,Blue copper protein precursor.	6.00E-12	GO_ID:21730	TAIR|gene:2062524 SPTR:O82081 symbol:AT2G32300 [GO:0031225 "anchored to membrane" evidence=TAS] [GO:0005489 "electron transporter activity" evidence=ISS] [GO:0005507 "copper ion binding" evidence=ISS] [GO:0006118 "electron transport" evidence=ISS] InterPro:IPR003245 InterPro:IPR000923 Pfam:PF02298 ProDom:PD003122 PROSITE:PS00196 HSSP:P29602 EMBL:AC005700 EMBL:U76298 PIR:D84731 SPTR:O82081	5.00E-17
BM1386.15	99.1.3.2.2474	BCP_PEA							BCP_PEA	Copper;Electrontransport;Glycoprotein;Metal-binding;Signal;Transport,Blue copper protein precursor.	6.00E-12	GO_ID:21730	TAIR|gene:2062524 SPTR:O82081 symbol:AT2G32300 [GO:0031225 "anchored to membrane" evidence=TAS] [GO:0005489 "electron transporter activity" evidence=ISS] [GO:0005507 "copper ion binding" evidence=ISS] [GO:0006118 "electron transport" evidence=ISS] InterPro:IPR003245 InterPro:IPR000923 Pfam:PF02298 ProDom:PD003122 PROSITE:PS00196 HSSP:P29602 EMBL:AC005700 EMBL:U76298 PIR:D84731 SPTR:O82081	5.00E-17
chr1.CM0141.48	99.1.4.6315	GO_ID:9317							PHO1_ARATH	Coiledcoil;Membrane;Transmembrane,Putative phosphate transporter 1.	2.00E-38	GO_ID:9317	TAIR|gene:2007155 SPTR:Q9C789 symbol:AT1G69480.1 [GO:0005554 "molecular function unknown" evidence=ND] [GO:0000004 "biological process unknown" evidence=ND] [GO:0016021 "integral to membrane" evidence=ISS] Pfam:PF03105 InterPro:IPR004331 Pfam:PF03124 Interpro:IPR004342 EMBL:AC073178 SPTR:Q9C789	4.00E-57
chr1.CM0141.48	99.1.3.2.6	PHO1_ARATH							PHO1_ARATH	Coiledcoil;Membrane;Transmembrane,Putative phosphate transporter 1.	2.00E-38	GO_ID:9317	TAIR|gene:2007155 SPTR:Q9C789 symbol:AT1G69480.1 [GO:0005554 "molecular function unknown" evidence=ND] [GO:0000004 "biological process unknown" evidence=ND] [GO:0016021 "integral to membrane" evidence=ISS] Pfam:PF03105 InterPro:IPR004331 Pfam:PF03124 Interpro:IPR004342 EMBL:AC073178 SPTR:Q9C789	4.00E-57
chr4.CM0026.6	99.1.4.1969	GO_ID:17279										GO_ID:17279	TAIR|gene:2178721 SPTR:Q9FLV9 symbol:AT5G24030.1 [GO:0005215 "transporter activity" evidence=ISS] [GO:0016021 "integral to membrane" evidence=ISS] InterPro:IPR004695 Pfam:PF03595 EMBL:AB009056 EMBL:BT015364 EMBL:BT015721 SPTR:Q9FLV9	1.00E-32
chr1.CM0318.61	99.1.4.3057	GO_ID:21178							OPT1_ARATH	Membrane;Peptidetransport;Proteintransport;Transmembrane;Transport,Oligopeptide transporter 1 (AtOPT1).	0	GO_ID:21178	TAIR|gene:2178397 SPTR:Q9FG72 symbol:AT5G55930.1 [GO:0015198 "oligopeptide transporter activity" evidence=ISS] Pfam:PF03169 InterPro:IPR004813 TIGRFAMs:TIGR00728 InterPro:IPR004648 TIGRFAMs:TIGR00727 EMBL:AB026659 EMBL:AY070725 EMBL:BT004528 SPTR:Q9FG72	0
chr1.CM0318.61	99.1.3.2.1613	OPT1_ARATH							OPT1_ARATH	Membrane;Peptidetransport;Proteintransport;Transmembrane;Transport,Oligopeptide transporter 1 (AtOPT1).	0	GO_ID:21178	TAIR|gene:2178397 SPTR:Q9FG72 symbol:AT5G55930.1 [GO:0015198 "oligopeptide transporter activity" evidence=ISS] Pfam:PF03169 InterPro:IPR004813 TIGRFAMs:TIGR00728 InterPro:IPR004648 TIGRFAMs:TIGR00727 EMBL:AB026659 EMBL:AY070725 EMBL:BT004528 SPTR:Q9FG72	0
Ljwgs_042880.2	3.1.2	Major facilitator superfamily (MFS) [CLASS:02050] [TC:2.A.1] [GO:0005355] [COG:COG0477]				DRA0271	COG0477	4.00E-12	S22A3_HUMAN	Glycoprotein;Iontransport;Membrane;Polymorphism;Transmembrane;Transport,Organic cation transporter 3 (Extraneuronal monoamine transporter) (EMT) (Solute carrier family 22 member 3).	4.00E-21	GO_ID:39751	TAIR|gene:2032824 SPTR:Q9SA38 symbol:AT1G16390.1 [GO:0015144 "carbohydrate transporter activity" evidence=ISS] [GO:0005351 "sugar porter activity" evidence=ISS] [GO:0016020 "membrane" evidence=ISS] Pfam:PF07690 InterPro:IPR007114 GO:GO:0006810 PROSITE:PS50850 InterPro:IPR011701 EMBL:AC006341 EMBL:AY078972 EMBL:BT000863 PIR:B86299 SPTR:Q9SA38	1.00E-73
Ljwgs_034989.1	99.1.4.5939	GO_ID:32443										GO_ID:32443	TAIR|gene:2201800 SPTR:O82083 symbol:AT1G08500.1 [GO:0031225 "anchored to membrane" evidence=TAS] [GO:0005489 "electron transporter activity" evidence=ISS] [GO:0005507 "copper ion binding" evidence=ISS] [GO:0006118 "electron transport" evidence=ISS] InterPro:IPR003245 Pfam:PF02298 ProDom:PD003122 EMBL:AC006932 EMBL:U76300 EMBL:AY064634 EMBL:AF370470 PIR:A86218 HSSP:P29602 SPTR:O82083	2.00E-39
Ljwgs_083927.1	3.1.2.1.3	IOLT major inositol transporter	bsu:BG12802	iolT, ydjK; probable sugar transport protein [KO:K06609]	2.00E-23	BS_ywtG	COG0477	3.00E-25	MYCT_HUMAN	Glycoprotein;Membrane;Sugartransport;Transmembrane;Transport,Proton myo-inositol cotransporter (H(+)-myo-inositol cotransporter) (Hmit).	7.00E-28	GO_ID:23819	TAIR|gene:2009831 SPTR:Q9C757 symbol:AT1G30220.1 [GO:0015144 "carbohydrate transporter activity" evidence=ISS] [GO:0005351 "sugar porter activity" evidence=ISS] [GO:0016020 "membrane" evidence=ISS] Interpro:IPR005829 InterPro:IPR007114 InterPro:IPR005828 InterPro:IPR002345 InterPro:IPR003663 Pfam:PF00083 GO:GO:0016020 PRINTS:PR00171 PROSITE:PS50850 PROSITE:PS00216 PROSITE:PS00217 PROSITE:PS00213 …	3.00E-48
Ljwgs_038084.2	99.1.4.454	GO_ID:37210										GO_ID:37210	TAIR|gene:2144280 SPTR:Q9LYD5 symbol:AT5G11570.1 [GO:0005215 "transporter activity" evidence=ISS] [GO:0006857 "oligopeptide transport" evidence=ISS] [GO:0016020 "membrane" evidence=ISS] InterPro:IPR000109 Pfam:PF00854 GO:GO:0016020 EMBL:AL163815 PIR:T48516 SPTR:Q9LYD5	3.00E-11
chr4.CM0831.15	99.1.4.2792	GO_ID:26349										GO_ID:26349	TAIR|gene:2194813 SPTR:Q9LPF6 symbol:AT1G44750.1 [GO:0005345 "purine transporter activity" evidence=ISS] InterPro:IPR004853 Pfam:PF03151 EMBL:AC020576 EMBL:AY062782 EMBL:BT003358 PIR:D96506 SPTR:Q9LPF6	2.00E-83
Ljwgs_057161.1	3.1.3.61	TC.MATE multidrug resistance protein, MATE family [COG:COG0534] [TC:2.A.66.1]	msu:MS1314	norM; Na+-driven multidrug efflux pump [KO:K03327]	1.00E-17	YDR338c	COG0534	2.00E-29	YAO6_SCHPO	Completeproteome;Hypotheticalprotein;Membrane;Transmembrane;Transport,Hypothetical protein C11D3.06 in chromosome I.	1.00E-36	GO_ID:46805	TAIR|gene:2127192 SPTR:O82752 symbol:AT4G23030.1 [GO:0005215 "transporter activity" evidence=ISS] [GO:0016020 "membrane" evidence=ISS] InterPro:IPR002528 Pfam:PF01554 GO:GO:0016020 TIGRFAMs:TIGR00797 EMBL:AL161558 EMBL:AL031018 EMBL:AY082796 PIR:T05135 SPTR:O82752	4.00E-135
chr4.CM0244.48	99.1.4.1772	GO_ID:26490							FUCT1_CAEEL	Completeproteome;Golgistack;Membrane;Sugartransport;Transmembrane;Transport,GDP-fucose transporter.	5.00E-10	GO_ID:26490	TAIR|gene:2178372 SPTR:Q9FG70 symbol:AT5G55950.1 [GO:0016020 "membrane" evidence=ISS] EMBL:AB026659 SPTR:Q9FG70	8.00E-137
chr4.CM0244.48	99.1.3.2.3656	FUCT1_CAEEL							FUCT1_CAEEL	Completeproteome;Golgistack;Membrane;Sugartransport;Transmembrane;Transport,GDP-fucose transporter.	5.00E-10	GO_ID:26490	TAIR|gene:2178372 SPTR:Q9FG70 symbol:AT5G55950.1 [GO:0016020 "membrane" evidence=ISS] EMBL:AB026659 SPTR:Q9FG70	8.00E-137
Ljwgs_031326.1	3.1.3.61	TC.MATE multidrug resistance protein, MATE family [COG:COG0534] [TC:2.A.66.1]	hin:HI1612	multidrug resistance protein NorM, putative [KO:K03327]	2.00E-11	YDR338c	COG0534	4.00E-18	TT12_ARATH	Flavonoidbiosynthesis;Membrane;Repeat;Transmembrane;Transport;Vacuole,TRANSPARENT TESTA 12 protein.	7.00E-27	GO_ID:8178	TAIR|gene:2026310 SPTR:Q9C994 symbol:AT1G71140.1 [GO:0005215 "transporter activity" evidence=ISS] [GO:0015297 "antiporter activity" evidence=ISS] [GO:0016020 "membrane" evidence=ISS] InterPro:IPR002528 Pfam:PF01554 GO:GO:0016020 TIGRFAMs:TIGR00797 EMBL:AC016972 PIR:A96736 SPTR:Q9C994	7.00E-55
Ljwgs_092879.1	99.1.4.1545	GO_ID:39914				YGL114w	COG1297	3.00E-17	YGL4_YEAST	Completeproteome;Hypotheticalprotein;Membrane;Peptidetransport;Proteintransport;Transmembrane;Transport,Putative oligopeptide transporter YGL114w.	9.00E-17	GO_ID:39914	TAIR|gene:2152895 SPTR:Q9FIN4 symbol:AT5G24380.1 [GO:0006857 "oligopeptide transport" evidence=ISS] [GO:0015198 "oligopeptide transporter activity" evidence=ISS] Pfam:PF03169 InterPro:IPR004813 TIGRFAMs:TIGR00728 EMBL:AB016884 SPTR:Q9FIN4	4.00E-126
Ljwgs_092879.1	99.1.3.2.1590	YGL4_YEAST				YGL114w	COG1297	3.00E-17	YGL4_YEAST	Completeproteome;Hypotheticalprotein;Membrane;Peptidetransport;Proteintransport;Transmembrane;Transport,Putative oligopeptide transporter YGL114w.	9.00E-17	GO_ID:39914	TAIR|gene:2152895 SPTR:Q9FIN4 symbol:AT5G24380.1 [GO:0006857 "oligopeptide transport" evidence=ISS] [GO:0015198 "oligopeptide transporter activity" evidence=ISS] Pfam:PF03169 InterPro:IPR004813 TIGRFAMs:TIGR00728 EMBL:AB016884 SPTR:Q9FIN4	4.00E-126
Ljwgs_092879.1	99.1.2.86	COG1297				YGL114w	COG1297	3.00E-17	YGL4_YEAST	Completeproteome;Hypotheticalprotein;Membrane;Peptidetransport;Proteintransport;Transmembrane;Transport,Putative oligopeptide transporter YGL114w.	9.00E-17	GO_ID:39914	TAIR|gene:2152895 SPTR:Q9FIN4 symbol:AT5G24380.1 [GO:0006857 "oligopeptide transport" evidence=ISS] [GO:0015198 "oligopeptide transporter activity" evidence=ISS] Pfam:PF03169 InterPro:IPR004813 TIGRFAMs:TIGR00728 EMBL:AB016884 SPTR:Q9FIN4	4.00E-126
chr3.CM0059.38	99.1.4.1182	GO_ID:21730							BCP_PEA	Copper;Electrontransport;Glycoprotein;Metal-binding;Signal;Transport,Blue copper protein precursor.	3.00E-17	GO_ID:21730	TAIR|gene:2062524 SPTR:O82081 symbol:AT2G32300 [GO:0031225 "anchored to membrane" evidence=TAS] [GO:0005489 "electron transporter activity" evidence=ISS] [GO:0005507 "copper ion binding" evidence=ISS] [GO:0006118 "electron transport" evidence=ISS] InterPro:IPR003245 InterPro:IPR000923 Pfam:PF02298 ProDom:PD003122 PROSITE:PS00196 HSSP:P29602 EMBL:AC005700 EMBL:U76298 PIR:D84731 SPTR:O82081	3.00E-18
chr3.CM0059.38	99.1.3.2.2474	BCP_PEA							BCP_PEA	Copper;Electrontransport;Glycoprotein;Metal-binding;Signal;Transport,Blue copper protein precursor.	3.00E-17	GO_ID:21730	TAIR|gene:2062524 SPTR:O82081 symbol:AT2G32300 [GO:0031225 "anchored to membrane" evidence=TAS] [GO:0005489 "electron transporter activity" evidence=ISS] [GO:0005507 "copper ion binding" evidence=ISS] [GO:0006118 "electron transport" evidence=ISS] InterPro:IPR003245 InterPro:IPR000923 Pfam:PF02298 ProDom:PD003122 PROSITE:PS00196 HSSP:P29602 EMBL:AC005700 EMBL:U76298 PIR:D84731 SPTR:O82081	3.00E-18
Ljwgs_010025.0.1	3.1.1.21.3	ABC.CO.A, cbiO cobalt transport system ATP-binding protein [COG:COG1122]	ath:At4g33460	F17M5.220; ABC transporter family protein [KO:K02006]	1.00E-21	sll1623	COG1122	1.00E-12
Ljwgs_010025.0.1	3.1.1.1.6	ABC.TG.A putative tungstate transport system ATP-binding protein [COG:COG1122]	ath:At4g33460	F17M5.220; ABC transporter family protein [KO:K02006]	1.00E-21	sll1623	COG1122	1.00E-12
chr1.CM0442.9.1	99.1.3.2.2094	S35C2_MOUSE							S35C2_MOUSE	Glycoprotein;Membrane;Transmembrane;Transport,Solute carrier family 35 member C2 (Ovarian cancer overexpressed gene 1 protein).	2.00E-12	GO_ID:10609	TAIR|gene:2127840 SPTR:Q9SUV2 symbol:AT4G32390.1 [GO:0008514 "organic anion transporter activity" evidence=ISS] InterPro:IPR004853 Pfam:PF03151 EMBL:AL034567 EMBL:AL161581 PIR:T05349 SPTR:Q9SUV2	2.00E-100
chr1.CM0442.9.1	99.1.4.3750	GO_ID:10609							S35C2_MOUSE	Glycoprotein;Membrane;Transmembrane;Transport,Solute carrier family 35 member C2 (Ovarian cancer overexpressed gene 1 protein).	2.00E-12	GO_ID:10609	TAIR|gene:2127840 SPTR:Q9SUV2 symbol:AT4G32390.1 [GO:0008514 "organic anion transporter activity" evidence=ISS] InterPro:IPR004853 Pfam:PF03151 EMBL:AL034567 EMBL:AL161581 PIR:T05349 SPTR:Q9SUV2	2.00E-100
CM0457.19	3.1.3.25	TC.PIT inorganic phosphate transporter, PiT family [COG:COG0306] [TC:2.A.20]	ath:At3g26570	MFE16.9; phosphate transporter family protein [KO:K03306]	4.00E-106	CPn0680	COG0306	4.00E-44	PHT21_ARATH	Chloroplast;Innermembrane;Membrane;Phosphatetransport;Plastid;Symport;Transitpeptide;Transmembrane;Transport,Phosphate permease PHT2-1, chloroplast precursor (Phosphate transporter Pht2;1) (H(+)/Pi cotransporter).	2.00E-106	GO_ID:21126	TIGR_CMR|CBU0014 SPTR:Q83FC6 symbol:CBU0014 "phosphate transporter family protein" [GO:0006817 "phosphate transport" evidence=ISS] [GO:0015114 "phosphate transporter activity" evidence=ISS] Pfam:PF01384 Interpro:IPR001204 GO:GO:0016020 PANTHER:PTHR11101 EMBL:AE016960 TIGR:CBU0014 SPTR:Q83FC6	1.00E-35
Ljwgs_019272.1	3.1.3.22	TC.POT proton-dependent oligopeptide transporter, POT family [COG:COG3104] [TC:2.A.17]	hsa:6564	SLC15A1; solute carrier family 15 (oligopeptide transporter), member 1 [KO:K03305]	1.00E-14				CHL1_ARATH	Herbicideresistance;Membrane;Nitrateassimilation;Symport;Transmembrane;Transport,Nitrate/chlorate transporter.	6.00E-74	GO_ID:29482	TAIR|gene:3435169 SPTR:Q05085 symbol:AT1G12110.1 [GO:0005215 "transporter activity" evidence=ISS] InterPro:IPR000109 Pfam:PF00854 PROSITE:PS01022 PROSITE:PS01023 EMBL:AC002131 EMBL:L10357 EMBL:BT002016 EMBL:BT008783 PIR:A45772 SPTR:Q05085	2.00E-74
Ljwgs_078418.1	4.2.4.16.3	CDC20 cell division cycle 20, cofactor of APC complex [COG:COG2319]	ath:At1g62020	F8K4.21; coatomer protein complex, subunit alpha, putative [KO:K05236]	9.00E-168	YDL145c	COG2319	1.00E-71	COPA_HUMAN	Directproteinsequencing;Endoplasmicreticulum;ER-Golgitransport;Golgistack;Hormone;Membrane;Phosphorylation;Proteintransport;Repeat;Transport;WDrepeat,Coatomer alpha subunit (Alpha-coat protein) (Alpha-COP) (HEPCOP) (HEP- COP) [Contains: Xenin (Xenopsin-related peptide); Proxenin].	3.00E-109	GO_ID:37763	TAIR|gene:2036822 SPTR:O80706 symbol:AT1G62020.1 [GO:0005215 "transporter activity" evidence=ISS] [GO:0006888 "ER to Golgi transport" evidence=ISS] [GO:0030126 "COPI vesicle coat" evidence=ISS] InterPro:IPR001680 InterPro:IPR006692 Pfam:PF00400 Pfam:PF04053 PRINTS:PR00320 ProDom:PD000018 SMART:SM00320 PROSITE:PS00678 PROSITE:PS50082 PROSITE:PS50294 GO:GO:0016020 HSSP:Q9Y297 InterPro:IPR010714 Pfa…	2.00E-168
Ljwgs_078418.1	4.2.4.46.2	CDC4 SCF complex F-box protein CDC4 [COG:COG2319]	ath:At1g62020	F8K4.21; coatomer protein complex, subunit alpha, putative [KO:K05236]	9.00E-168	YDL145c	COG2319	1.00E-71	COPA_HUMAN	Directproteinsequencing;Endoplasmicreticulum;ER-Golgitransport;Golgistack;Hormone;Membrane;Phosphorylation;Proteintransport;Repeat;Transport;WDrepeat,Coatomer alpha subunit (Alpha-coat protein) (Alpha-COP) (HEPCOP) (HEP- COP) [Contains: Xenin (Xenopsin-related peptide); Proxenin].	3.00E-109	GO_ID:37763	TAIR|gene:2036822 SPTR:O80706 symbol:AT1G62020.1 [GO:0005215 "transporter activity" evidence=ISS] [GO:0006888 "ER to Golgi transport" evidence=ISS] [GO:0030126 "COPI vesicle coat" evidence=ISS] InterPro:IPR001680 InterPro:IPR006692 Pfam:PF00400 Pfam:PF04053 PRINTS:PR00320 ProDom:PD000018 SMART:SM00320 PROSITE:PS00678 PROSITE:PS50082 PROSITE:PS50294 GO:GO:0016020 HSSP:Q9Y297 InterPro:IPR010714 Pfa…	2.00E-168
Ljwgs_078418.1	3.3.2.28	COPA coatomer protein complex, subunit alpha (xenin)	ath:At1g62020	F8K4.21; coatomer protein complex, subunit alpha, putative [KO:K05236]	9.00E-168	YDL145c	COG2319	1.00E-71	COPA_HUMAN	Directproteinsequencing;Endoplasmicreticulum;ER-Golgitransport;Golgistack;Hormone;Membrane;Phosphorylation;Proteintransport;Repeat;Transport;WDrepeat,Coatomer alpha subunit (Alpha-coat protein) (Alpha-COP) (HEPCOP) (HEP- COP) [Contains: Xenin (Xenopsin-related peptide); Proxenin].	3.00E-109	GO_ID:37763	TAIR|gene:2036822 SPTR:O80706 symbol:AT1G62020.1 [GO:0005215 "transporter activity" evidence=ISS] [GO:0006888 "ER to Golgi transport" evidence=ISS] [GO:0030126 "COPI vesicle coat" evidence=ISS] InterPro:IPR001680 InterPro:IPR006692 Pfam:PF00400 Pfam:PF04053 PRINTS:PR00320 ProDom:PD000018 SMART:SM00320 PROSITE:PS00678 PROSITE:PS50082 PROSITE:PS50294 GO:GO:0016020 HSSP:Q9Y297 InterPro:IPR010714 Pfa…	2.00E-168
Ljwgs_078418.1	2.3.7.8	CDC20 cell division cycle 20, cofactor of APC complex [COG:COG2319]	ath:At1g62020	F8K4.21; coatomer protein complex, subunit alpha, putative [KO:K05236]	9.00E-168	YDL145c	COG2319	1.00E-71	COPA_HUMAN	Directproteinsequencing;Endoplasmicreticulum;ER-Golgitransport;Golgistack;Hormone;Membrane;Phosphorylation;Proteintransport;Repeat;Transport;WDrepeat,Coatomer alpha subunit (Alpha-coat protein) (Alpha-COP) (HEPCOP) (HEP- COP) [Contains: Xenin (Xenopsin-related peptide); Proxenin].	3.00E-109	GO_ID:37763	TAIR|gene:2036822 SPTR:O80706 symbol:AT1G62020.1 [GO:0005215 "transporter activity" evidence=ISS] [GO:0006888 "ER to Golgi transport" evidence=ISS] [GO:0030126 "COPI vesicle coat" evidence=ISS] InterPro:IPR001680 InterPro:IPR006692 Pfam:PF00400 Pfam:PF04053 PRINTS:PR00320 ProDom:PD000018 SMART:SM00320 PROSITE:PS00678 PROSITE:PS50082 PROSITE:PS50294 GO:GO:0016020 HSSP:Q9Y297 InterPro:IPR010714 Pfa…	2.00E-168
Ljwgs_078418.1	2.3.7.11	CDC4 SCF complex F-box protein CDC4 [COG:COG2319]	ath:At1g62020	F8K4.21; coatomer protein complex, subunit alpha, putative [KO:K05236]	9.00E-168	YDL145c	COG2319	1.00E-71	COPA_HUMAN	Directproteinsequencing;Endoplasmicreticulum;ER-Golgitransport;Golgistack;Hormone;Membrane;Phosphorylation;Proteintransport;Repeat;Transport;WDrepeat,Coatomer alpha subunit (Alpha-coat protein) (Alpha-COP) (HEPCOP) (HEP- COP) [Contains: Xenin (Xenopsin-related peptide); Proxenin].	3.00E-109	GO_ID:37763	TAIR|gene:2036822 SPTR:O80706 symbol:AT1G62020.1 [GO:0005215 "transporter activity" evidence=ISS] [GO:0006888 "ER to Golgi transport" evidence=ISS] [GO:0030126 "COPI vesicle coat" evidence=ISS] InterPro:IPR001680 InterPro:IPR006692 Pfam:PF00400 Pfam:PF04053 PRINTS:PR00320 ProDom:PD000018 SMART:SM00320 PROSITE:PS00678 PROSITE:PS50082 PROSITE:PS50294 GO:GO:0016020 HSSP:Q9Y297 InterPro:IPR010714 Pfa…	2.00E-168
chr4.CM0175.26	99.1.4.3912	GO_ID:53936										GO_ID:53936	TAIR|gene:2157387 SPTR:Q9FI47 symbol:AT5G51010.1 [GO:0005489 "electron transporter activity" evidence=ISS] [GO:0006118 "electron transport" evidence=ISS] [GO:0046872 "metal ion binding" evidence=ISS] InterPro:IPR004039 Pfam:PF00301 GO:GO:0006810 ProDom:PD001610 PROSITE:PS50903 EMBL:AB017063 EMBL:AY050768 EMBL:AY079348 EMBL:AY086803 HSSP:P00269 SPTR:Q9FI47	1.00E-38
Ljwgs_147980.1	99.1.4.645	GO_ID:14694							AECC2_ARATH	Auxinsignalingpathway;Glycoprotein;Membrane;Transmembrane;Transport,Auxin efflux carrier component 2 (AtPIN2) (Auxin efflux carrier AGR) (Polar-auxin-transport efflux component AGRAVITROPIC 1) (AtAGR1) (Ethylene insensitive root 1) (AtEIR1) (WAVY6).	2.00E-43	GO_ID:14694	TAIR|gene:2175558 SPTR:Q9LU77 symbol:AT5G57090.1 [GO:0005215 "transporter activity" evidence=ISS] [GO:0009672 "auxin:hydrogen symporter activity" evidence=ISS] [GO:0009926 "auxin polar transport" evidence=ISS] Pfam:PF03547 InterPro:IPR004776 TIGRFAMs:TIGR00946 EMBL:AB023042 EMBL:AF056026 EMBL:AF087459 EMBL:AF093241 EMBL:AF086906 EMBL:AF086907 EMBL:AY078965 EMBL:BT001152 PIR:T51808 GeneFarm:3020 S…	6.00E-44
Ljwgs_147980.1	99.1.3.2.1437	AECC2_ARATH							AECC2_ARATH	Auxinsignalingpathway;Glycoprotein;Membrane;Transmembrane;Transport,Auxin efflux carrier component 2 (AtPIN2) (Auxin efflux carrier AGR) (Polar-auxin-transport efflux component AGRAVITROPIC 1) (AtAGR1) (Ethylene insensitive root 1) (AtEIR1) (WAVY6).	2.00E-43	GO_ID:14694	TAIR|gene:2175558 SPTR:Q9LU77 symbol:AT5G57090.1 [GO:0005215 "transporter activity" evidence=ISS] [GO:0009672 "auxin:hydrogen symporter activity" evidence=ISS] [GO:0009926 "auxin polar transport" evidence=ISS] Pfam:PF03547 InterPro:IPR004776 TIGRFAMs:TIGR00946 EMBL:AB023042 EMBL:AF056026 EMBL:AF087459 EMBL:AF093241 EMBL:AF086906 EMBL:AF086907 EMBL:AY078965 EMBL:BT001152 PIR:T51808 GeneFarm:3020 S…	6.00E-44
Ljwgs_101633.1	99.1.4.8472	GO_ID:27606										GO_ID:27606	TAIR|gene:2010910 SPTR:Q9XIQ7 symbol:AT1G64890.1 [GO:0005215 "transporter activity" evidence=ISS] [GO:0006810 "transport" evidence=ISS] [GO:0016020 "membrane" evidence=ISS] Pfam:PF03092 InterPro:IPR004324 GO:GO:0016020 TIGRFAMs:TIGR00788 EMBL:AC006193 EMBL:BT002319 PIR:C96672 SPTR:Q9XIQ7	1.00E-25
Ljwgs_047868.1	99.1.3.2.2344	TT12_ARATH							TT12_ARATH	Flavonoidbiosynthesis;Membrane;Repeat;Transmembrane;Transport;Vacuole,TRANSPARENT TESTA 12 protein.	8.00E-24	GO_ID:8024	TAIR|gene:2168209 SPTR:Q9FKQ1 symbol:AT5G65380.1 [GO:0005215 "transporter activity" evidence=ISS] [GO:0009835 "ripening" evidence=ISS] [GO:0015297 "antiporter activity" evidence=ISS] [GO:0016020 "membrane" evidence=ISS] InterPro:IPR002528 Pfam:PF01554 GO:GO:0016020 TIGRFAMs:TIGR00797 EMBL:AB011479 EMBL:AF375456 EMBL:AY143960 SPTR:Q9FKQ1	2.00E-48
Ljwgs_047868.1	99.1.4.912	GO_ID:8024							TT12_ARATH	Flavonoidbiosynthesis;Membrane;Repeat;Transmembrane;Transport;Vacuole,TRANSPARENT TESTA 12 protein.	8.00E-24	GO_ID:8024	TAIR|gene:2168209 SPTR:Q9FKQ1 symbol:AT5G65380.1 [GO:0005215 "transporter activity" evidence=ISS] [GO:0009835 "ripening" evidence=ISS] [GO:0015297 "antiporter activity" evidence=ISS] [GO:0016020 "membrane" evidence=ISS] InterPro:IPR002528 Pfam:PF01554 GO:GO:0016020 TIGRFAMs:TIGR00797 EMBL:AB011479 EMBL:AF375456 EMBL:AY143960 SPTR:Q9FKQ1	2.00E-48
Ljwgs_039330.1	99.1.4.4203	GO_ID:18003										GO_ID:18003	TAIR|gene:2167149 SPTR:Q9FFJ2 symbol:AT5G17170.1 [GO:0005489 "electron transporter activity" evidence=ISS] [GO:0006118 "electron transport" evidence=ISS] [GO:0046872 "metal ion binding" evidence=ISS] InterPro:IPR001478 InterPro:IPR004039 Pfam:PF00301 SMART:SM00228 PROSITE:PS50106 HSSP:P24297 ProDom:PD001610 PROSITE:PS50903 EMBL:AB005238 EMBL:AY035119 EMBL:BT000984 SPTR:Q9FFJ2	6.00E-34
chr5.CM0095.33	3.1.3.46	The Hydroxy/Aromatic Amino Acid Permease (HAAAP) Family [COG:COG0814] [TC:2.A.42]				YJR001w	COG0814	7.00E-09	LAX1_MEDTR	Amino-acidtransport;Auxinsignalingpathway;Glycoprotein;Membrane;Symport;Transmembrane;Transport,Auxin transporter-like protein 1 (AUX1-like protein 1) (MtLAX1).	3.00E-11	GO_ID:19219	TAIR|gene:2031214 SPTR:Q9C6M2 symbol:AT1G25530.1 [GO:0015359 "amino acid permease activity" evidence=ISS] [GO:0006865 "amino acid transport" evidence=ISS] [GO:0016020 "membrane" evidence=ISS] InterPro:IPR002422 GO:GO:0006810 GO:GO:0016020 Pfam:PF01490 EMBL:AC079281 EMBL:BT022015 PIR:F86385 SPTR:Q9C6M2	0
Ljwgs_018101.1	3.1.3.3.1	TC.APA basic amino acid/polyamine antiporter, APA family [COG:COG0531]	ehi:122.t00025	amino acid permease, putative [KO:K03294]	3.00E-09				Y1691_LEGPH	Completeproteome;Hypotheticalprotein;Membrane;Transmembrane;Transport,Hypothetical transporter lpg1691.	3.00E-09	GO_ID:52281	TAIR|gene:2034450 SPTR:Q9C6S5 symbol:AT1G31830.1 [GO:0015326 "cationic amino acid transporter activity" evidence=ISS] InterPro:IPR002293 InterPro:IPR004841 Pfam:PF00324 GO:GO:0006810 GO:GO:0016020 EMBL:AC079041 PIR:D86442 SPTR:Q9C6S5	2.00E-65
Ljwgs_028535.1	3.1.3.3.5	ADIC arginine:agmatine antiporter [COG:COG0531]	ddi:DDB0189300	hypothetical protein [KO:K03294]	9.00E-48	BS_yfnA	COG0531	8.00E-38	CTR1_MOUSE	Amino-acidtransport;Glycoprotein;Membrane;Receptor;Transmembrane;Transport,High-affinity cationic amino acid transporter-1 (CAT-1) (CAT1) (System Y+ basic amino acid transporter) (Ecotropic retroviral leukemia receptor) (ERR) (Ecotropic retrovirus receptor).	3.00E-44	GO_ID:9576	TAIR|gene:2044681 SPTR:O64759 symbol:AT2G34960.1 [GO:0015326 "cationic amino acid transporter activity" evidence=ISS] InterPro:IPR002293 InterPro:IPR004841 Pfam:PF00324 GO:GO:0006810 GO:GO:0016020 EMBL:AC004238 PIR:T00477 SPTR:O64759	4.00E-119
Ljwgs_028535.1	3.1.3.3.3	CADB cadaverine:lysine antiporter [COG:COG0531]	ddi:DDB0189300	hypothetical protein [KO:K03294]	9.00E-48	BS_yfnA	COG0531	8.00E-38	CTR1_MOUSE	Amino-acidtransport;Glycoprotein;Membrane;Receptor;Transmembrane;Transport,High-affinity cationic amino acid transporter-1 (CAT-1) (CAT1) (System Y+ basic amino acid transporter) (Ecotropic retroviral leukemia receptor) (ERR) (Ecotropic retrovirus receptor).	3.00E-44	GO_ID:9576	TAIR|gene:2044681 SPTR:O64759 symbol:AT2G34960.1 [GO:0015326 "cationic amino acid transporter activity" evidence=ISS] InterPro:IPR002293 InterPro:IPR004841 Pfam:PF00324 GO:GO:0006810 GO:GO:0016020 EMBL:AC004238 PIR:T00477 SPTR:O64759	4.00E-119
Ljwgs_028535.1	3.1.3.3.2	POTE putrescine:ornithine antiporter [COG:COG0531]	ddi:DDB0189300	hypothetical protein [KO:K03294]	9.00E-48	BS_yfnA	COG0531	8.00E-38	CTR1_MOUSE	Amino-acidtransport;Glycoprotein;Membrane;Receptor;Transmembrane;Transport,High-affinity cationic amino acid transporter-1 (CAT-1) (CAT1) (System Y+ basic amino acid transporter) (Ecotropic retroviral leukemia receptor) (ERR) (Ecotropic retrovirus receptor).	3.00E-44	GO_ID:9576	TAIR|gene:2044681 SPTR:O64759 symbol:AT2G34960.1 [GO:0015326 "cationic amino acid transporter activity" evidence=ISS] InterPro:IPR002293 InterPro:IPR004841 Pfam:PF00324 GO:GO:0006810 GO:GO:0016020 EMBL:AC004238 PIR:T00477 SPTR:O64759	4.00E-119
Ljwgs_028535.1	3.1.3.3.4	ARCD arginine:ornithine antiporter [COG:COG0531]	ddi:DDB0189300	hypothetical protein [KO:K03294]	9.00E-48	BS_yfnA	COG0531	8.00E-38	CTR1_MOUSE	Amino-acidtransport;Glycoprotein;Membrane;Receptor;Transmembrane;Transport,High-affinity cationic amino acid transporter-1 (CAT-1) (CAT1) (System Y+ basic amino acid transporter) (Ecotropic retroviral leukemia receptor) (ERR) (Ecotropic retrovirus receptor).	3.00E-44	GO_ID:9576	TAIR|gene:2044681 SPTR:O64759 symbol:AT2G34960.1 [GO:0015326 "cationic amino acid transporter activity" evidence=ISS] InterPro:IPR002293 InterPro:IPR004841 Pfam:PF00324 GO:GO:0006810 GO:GO:0016020 EMBL:AC004238 PIR:T00477 SPTR:O64759	4.00E-119
Ljwgs_028535.1	3.1.3.4	TC.LAT L-amino acid transporter, LAT family [COG:COG0531] [TC:2.A.3.8]	ddi:DDB0189300	hypothetical protein [KO:K03294]	9.00E-48	BS_yfnA	COG0531	8.00E-38	CTR1_MOUSE	Amino-acidtransport;Glycoprotein;Membrane;Receptor;Transmembrane;Transport,High-affinity cationic amino acid transporter-1 (CAT-1) (CAT1) (System Y+ basic amino acid transporter) (Ecotropic retroviral leukemia receptor) (ERR) (Ecotropic retrovirus receptor).	3.00E-44	GO_ID:9576	TAIR|gene:2044681 SPTR:O64759 symbol:AT2G34960.1 [GO:0015326 "cationic amino acid transporter activity" evidence=ISS] InterPro:IPR002293 InterPro:IPR004841 Pfam:PF00324 GO:GO:0006810 GO:GO:0016020 EMBL:AC004238 PIR:T00477 SPTR:O64759	4.00E-119
Ljwgs_028535.1	3.1.3.3.1	TC.APA basic amino acid/polyamine antiporter, APA family [COG:COG0531]	ddi:DDB0189300	hypothetical protein [KO:K03294]	9.00E-48	BS_yfnA	COG0531	8.00E-38	CTR1_MOUSE	Amino-acidtransport;Glycoprotein;Membrane;Receptor;Transmembrane;Transport,High-affinity cationic amino acid transporter-1 (CAT-1) (CAT1) (System Y+ basic amino acid transporter) (Ecotropic retroviral leukemia receptor) (ERR) (Ecotropic retrovirus receptor).	3.00E-44	GO_ID:9576	TAIR|gene:2044681 SPTR:O64759 symbol:AT2G34960.1 [GO:0015326 "cationic amino acid transporter activity" evidence=ISS] InterPro:IPR002293 InterPro:IPR004841 Pfam:PF00324 GO:GO:0006810 GO:GO:0016020 EMBL:AC004238 PIR:T00477 SPTR:O64759	4.00E-119
Ljwgs_111926.1	99.1.4.8002	GO_ID:1508										GO_ID:1508	TAIR|gene:2151073 SPTR:O81501 symbol:AT5G26340.1 [GO:0015144 "carbohydrate transporter activity" evidence=ISS] [GO:0005351 "sugar porter activity" evidence=ISS] [GO:0016020 "membrane" evidence=ISS] Interpro:IPR005829 InterPro:IPR007114 InterPro:IPR005828 InterPro:IPR003663 Pfam:PF00083 GO:GO:0016020 PRINTS:PR00171 PROSITE:PS50850 PROSITE:PS00216 TIGRFAMs:TIGR00879 EMBL:AF077407 EMBL:AY052692 EMBL…	1.00E-10
TM0780.7	99.1.3.2.2344	TT12_ARATH							TT12_ARATH	Flavonoidbiosynthesis;Membrane;Repeat;Transmembrane;Transport;Vacuole,TRANSPARENT TESTA 12 protein.	2.00E-35	GO_ID:38343	TAIR|gene:2089954 SPTR:Q9LVD9 symbol:AT3G21690.1 [GO:0005215 "transporter activity" evidence=ISS] [GO:0015297 "antiporter activity" evidence=ISS] [GO:0016020 "membrane" evidence=ISS] InterPro:IPR002528 Pfam:PF01554 GO:GO:0016020 TIGRFAMs:TIGR00797 EMBL:AB019232 EMBL:BT015408 SPTR:Q9LVD9	2.00E-55
TM0780.7	99.1.4.4296	GO_ID:38343							TT12_ARATH	Flavonoidbiosynthesis;Membrane;Repeat;Transmembrane;Transport;Vacuole,TRANSPARENT TESTA 12 protein.	2.00E-35	GO_ID:38343	TAIR|gene:2089954 SPTR:Q9LVD9 symbol:AT3G21690.1 [GO:0005215 "transporter activity" evidence=ISS] [GO:0015297 "antiporter activity" evidence=ISS] [GO:0016020 "membrane" evidence=ISS] InterPro:IPR002528 Pfam:PF01554 GO:GO:0016020 TIGRFAMs:TIGR00797 EMBL:AB019232 EMBL:BT015408 SPTR:Q9LVD9	2.00E-55
Ljwgs_029822.1	3.1.2	Major facilitator superfamily (MFS) [CLASS:02050] [TC:2.A.1] [GO:0005355] [COG:COG0477]				slr0642	COG0477	1.00E-19				GO_ID:27606	TAIR|gene:2010910 SPTR:Q9XIQ7 symbol:AT1G64890.1 [GO:0005215 "transporter activity" evidence=ISS] [GO:0006810 "transport" evidence=ISS] [GO:0016020 "membrane" evidence=ISS] Pfam:PF03092 InterPro:IPR004324 GO:GO:0016020 TIGRFAMs:TIGR00788 EMBL:AC006193 EMBL:BT002319 PIR:C96672 SPTR:Q9XIQ7	6.00E-108
chr1.CM0206.164	3.1.3.22	TC.POT proton-dependent oligopeptide transporter, POT family [COG:COG3104] [TC:2.A.17]	hsa:51296	SLC15A3; solute carrier family 15, member 3 [KO:K03305]	1.00E-09				PTR2_ARATH	Membrane;Peptidetransport;Proteintransport;Transmembrane;Transport,Peptide transporter PTR2 (Histidine transporting protein).	2.00E-31	GO_ID:33217	TAIR|gene:2205768 SPTR:Q8VYE4 symbol:AT1G27040.1 [GO:0005215 "transporter activity" evidence=ISS] InterPro:IPR000109 Pfam:PF00854 GO:GO:0016020 EMBL:AY072134 EMBL:AY096445 SPTR:Q8VYE4	4.00E-50
Ljwgs_022526.1	99.1.4.5084	GO_ID:48472	cal:orf19.941	SEC14; phosphatidylinositol transfer protein [EC:3.1.3.48] [KO:K01104]	1.00E-46				SEC14_SCHPO	Completeproteome;Golgistack;Nuclearprotein;Proteintransport;Transport,Sec14 cytosolic factor (Phosphatidylinositol/phosphatidyl-choline transfer protein) (PI/PC TP) (Sporulation-specific protein 20).	2.00E-50	GO_ID:48472	TAIR|gene:2050018 SPTR:Q9SJS7 symbol:AT2G21520.1 [GO:0005215 "transporter activity" evidence=ISS] [GO:0006810 "transport" evidence=ISS] PFAM:PF03765 InterPro:IPR001071 GO:GO:0005622 GO:GO:0006810 InterPro:IPR001251 SMART:SM00516 PROSITE:PS50191 InterPro:IPR008273 Pfam:PF00650 PRINTS:PR00180 HSSP:P24280 EMBL:AC006841 PIR:C84602 SPTR:Q9SJS7	3.00E-128
Ljwgs_022526.1	99.1.1.154	KO:K01104	cal:orf19.941	SEC14; phosphatidylinositol transfer protein [EC:3.1.3.48] [KO:K01104]	1.00E-46				SEC14_SCHPO	Completeproteome;Golgistack;Nuclearprotein;Proteintransport;Transport,Sec14 cytosolic factor (Phosphatidylinositol/phosphatidyl-choline transfer protein) (PI/PC TP) (Sporulation-specific protein 20).	2.00E-50	GO_ID:48472	TAIR|gene:2050018 SPTR:Q9SJS7 symbol:AT2G21520.1 [GO:0005215 "transporter activity" evidence=ISS] [GO:0006810 "transport" evidence=ISS] PFAM:PF03765 InterPro:IPR001071 GO:GO:0005622 GO:GO:0006810 InterPro:IPR001251 SMART:SM00516 PROSITE:PS50191 InterPro:IPR008273 Pfam:PF00650 PRINTS:PR00180 HSSP:P24280 EMBL:AC006841 PIR:C84602 SPTR:Q9SJS7	3.00E-128
Ljwgs_022526.1	99.1.3.2.1954	SEC14_SCHPO	cal:orf19.941	SEC14; phosphatidylinositol transfer protein [EC:3.1.3.48] [KO:K01104]	1.00E-46				SEC14_SCHPO	Completeproteome;Golgistack;Nuclearprotein;Proteintransport;Transport,Sec14 cytosolic factor (Phosphatidylinositol/phosphatidyl-choline transfer protein) (PI/PC TP) (Sporulation-specific protein 20).	2.00E-50	GO_ID:48472	TAIR|gene:2050018 SPTR:Q9SJS7 symbol:AT2G21520.1 [GO:0005215 "transporter activity" evidence=ISS] [GO:0006810 "transport" evidence=ISS] PFAM:PF03765 InterPro:IPR001071 GO:GO:0005622 GO:GO:0006810 InterPro:IPR001251 SMART:SM00516 PROSITE:PS50191 InterPro:IPR008273 Pfam:PF00650 PRINTS:PR00180 HSSP:P24280 EMBL:AC006841 PIR:C84602 SPTR:Q9SJS7	3.00E-128
TM1353.1	99.1.4.5137	GO_ID:13124										GO_ID:13124	TAIR|gene:2047519 SPTR:Q9ZUH3 symbol:AT2G24220.1 [GO:0005345 "purine transporter activity" evidence=ISS] [GO:0000004 "biological process unknown" evidence=ND] InterPro:IPR004853 Pfam:PF03151 EMBL:AC005967 PIR:A84634 SPTR:Q9ZUH3	4.00E-104
Ljwgs_009095.2	99.1.4.2217	GO_ID:22547							PTR2_ARATH	Membrane;Peptidetransport;Proteintransport;Transmembrane;Transport,Peptide transporter PTR2 (Histidine transporting protein).	4.00E-19	GO_ID:22547	TAIR|gene:2041139 SPTR:Q9ZPS2 symbol:AT2G02020.1 [GO:0005215 "transporter activity" evidence=ISS] [GO:0006857 "oligopeptide transport" evidence=ISS] [GO:0016020 "membrane" evidence=ISS] InterPro:IPR000109 Pfam:PF00854 GO:GO:0006810 GO:GO:0016020 PROSITE:PS01022 PROSITE:PS01023 EMBL:AC006532 PIR:A84432 SPTR:Q9ZPS2	1.00E-14
Ljwgs_009095.2	99.1.3.2.554	PTR2_ARATH							PTR2_ARATH	Membrane;Peptidetransport;Proteintransport;Transmembrane;Transport,Peptide transporter PTR2 (Histidine transporting protein).	4.00E-19	GO_ID:22547	TAIR|gene:2041139 SPTR:Q9ZPS2 symbol:AT2G02020.1 [GO:0005215 "transporter activity" evidence=ISS] [GO:0006857 "oligopeptide transport" evidence=ISS] [GO:0016020 "membrane" evidence=ISS] InterPro:IPR000109 Pfam:PF00854 GO:GO:0006810 GO:GO:0016020 PROSITE:PS01022 PROSITE:PS01023 EMBL:AC006532 PIR:A84432 SPTR:Q9ZPS2	1.00E-14
Ljwgs_036642.1	3.1.3.3.5	ADIC arginine:agmatine antiporter [COG:COG0531]	gka:GK0930	amino acid transporter [KO:K03294]	7.00E-19	XF2207	COG0531	1.00E-16	CTR1_HUMAN	Amino-acidtransport;Directproteinsequencing;Glycoprotein;Membrane;Receptor;Transmembrane;Transport,High-affinity cationic amino acid transporter-1 (CAT-1) (CAT1) (System Y+ basic amino acid transporter) (Ecotropic retroviral leukemia receptor homolog) (ERR) (Ecotropic retrovirus receptor homolog).	9.00E-14	GO_ID:9576	TAIR|gene:2044681 SPTR:O64759 symbol:AT2G34960.1 [GO:0015326 "cationic amino acid transporter activity" evidence=ISS] InterPro:IPR002293 InterPro:IPR004841 Pfam:PF00324 GO:GO:0006810 GO:GO:0016020 EMBL:AC004238 PIR:T00477 SPTR:O64759	7.00E-42
Ljwgs_036642.1	3.1.3.3.3	CADB cadaverine:lysine antiporter [COG:COG0531]	gka:GK0930	amino acid transporter [KO:K03294]	7.00E-19	XF2207	COG0531	1.00E-16	CTR1_HUMAN	Amino-acidtransport;Directproteinsequencing;Glycoprotein;Membrane;Receptor;Transmembrane;Transport,High-affinity cationic amino acid transporter-1 (CAT-1) (CAT1) (System Y+ basic amino acid transporter) (Ecotropic retroviral leukemia receptor homolog) (ERR) (Ecotropic retrovirus receptor homolog).	9.00E-14	GO_ID:9576	TAIR|gene:2044681 SPTR:O64759 symbol:AT2G34960.1 [GO:0015326 "cationic amino acid transporter activity" evidence=ISS] InterPro:IPR002293 InterPro:IPR004841 Pfam:PF00324 GO:GO:0006810 GO:GO:0016020 EMBL:AC004238 PIR:T00477 SPTR:O64759	7.00E-42
Ljwgs_036642.1	3.1.3.3.2	POTE putrescine:ornithine antiporter [COG:COG0531]	gka:GK0930	amino acid transporter [KO:K03294]	7.00E-19	XF2207	COG0531	1.00E-16	CTR1_HUMAN	Amino-acidtransport;Directproteinsequencing;Glycoprotein;Membrane;Receptor;Transmembrane;Transport,High-affinity cationic amino acid transporter-1 (CAT-1) (CAT1) (System Y+ basic amino acid transporter) (Ecotropic retroviral leukemia receptor homolog) (ERR) (Ecotropic retrovirus receptor homolog).	9.00E-14	GO_ID:9576	TAIR|gene:2044681 SPTR:O64759 symbol:AT2G34960.1 [GO:0015326 "cationic amino acid transporter activity" evidence=ISS] InterPro:IPR002293 InterPro:IPR004841 Pfam:PF00324 GO:GO:0006810 GO:GO:0016020 EMBL:AC004238 PIR:T00477 SPTR:O64759	7.00E-42
Ljwgs_036642.1	3.1.3.3.4	ARCD arginine:ornithine antiporter [COG:COG0531]	gka:GK0930	amino acid transporter [KO:K03294]	7.00E-19	XF2207	COG0531	1.00E-16	CTR1_HUMAN	Amino-acidtransport;Directproteinsequencing;Glycoprotein;Membrane;Receptor;Transmembrane;Transport,High-affinity cationic amino acid transporter-1 (CAT-1) (CAT1) (System Y+ basic amino acid transporter) (Ecotropic retroviral leukemia receptor homolog) (ERR) (Ecotropic retrovirus receptor homolog).	9.00E-14	GO_ID:9576	TAIR|gene:2044681 SPTR:O64759 symbol:AT2G34960.1 [GO:0015326 "cationic amino acid transporter activity" evidence=ISS] InterPro:IPR002293 InterPro:IPR004841 Pfam:PF00324 GO:GO:0006810 GO:GO:0016020 EMBL:AC004238 PIR:T00477 SPTR:O64759	7.00E-42
Ljwgs_036642.1	3.1.3.4	TC.LAT L-amino acid transporter, LAT family [COG:COG0531] [TC:2.A.3.8]	gka:GK0930	amino acid transporter [KO:K03294]	7.00E-19	XF2207	COG0531	1.00E-16	CTR1_HUMAN	Amino-acidtransport;Directproteinsequencing;Glycoprotein;Membrane;Receptor;Transmembrane;Transport,High-affinity cationic amino acid transporter-1 (CAT-1) (CAT1) (System Y+ basic amino acid transporter) (Ecotropic retroviral leukemia receptor homolog) (ERR) (Ecotropic retrovirus receptor homolog).	9.00E-14	GO_ID:9576	TAIR|gene:2044681 SPTR:O64759 symbol:AT2G34960.1 [GO:0015326 "cationic amino acid transporter activity" evidence=ISS] InterPro:IPR002293 InterPro:IPR004841 Pfam:PF00324 GO:GO:0006810 GO:GO:0016020 EMBL:AC004238 PIR:T00477 SPTR:O64759	7.00E-42
Ljwgs_036642.1	3.1.3.3.1	TC.APA basic amino acid/polyamine antiporter, APA family [COG:COG0531]	gka:GK0930	amino acid transporter [KO:K03294]	7.00E-19	XF2207	COG0531	1.00E-16	CTR1_HUMAN	Amino-acidtransport;Directproteinsequencing;Glycoprotein;Membrane;Receptor;Transmembrane;Transport,High-affinity cationic amino acid transporter-1 (CAT-1) (CAT1) (System Y+ basic amino acid transporter) (Ecotropic retroviral leukemia receptor homolog) (ERR) (Ecotropic retrovirus receptor homolog).	9.00E-14	GO_ID:9576	TAIR|gene:2044681 SPTR:O64759 symbol:AT2G34960.1 [GO:0015326 "cationic amino acid transporter activity" evidence=ISS] InterPro:IPR002293 InterPro:IPR004841 Pfam:PF00324 GO:GO:0006810 GO:GO:0016020 EMBL:AC004238 PIR:T00477 SPTR:O64759	7.00E-42
chr1.CM0195.71	3.1.3.22	TC.POT proton-dependent oligopeptide transporter, POT family [COG:COG3104] [TC:2.A.17]	rno:246280	Slc15a4; peptide/histidine transporter [KO:K03305]	4.00E-34	YKR093w	COG3104	3.00E-11	PTR2_ARATH	Membrane;Peptidetransport;Proteintransport;Transmembrane;Transport,Peptide transporter PTR2 (Histidine transporting protein).	1.00E-128	GO_ID:190	TAIR|gene:2150123 SPTR:Q9LFB8 symbol:AT5G01180.1 [GO:0005215 "transporter activity" evidence=ISS] [GO:0006857 "oligopeptide transport" evidence=ISS] [GO:0016020 "membrane" evidence=ISS] InterPro:IPR000109 Pfam:PF00854 GO:GO:0006810 GO:GO:0016020 PROSITE:PS01022 PROSITE:PS01023 EMBL:AL137189 PIR:T45958 SPTR:Q9LFB8	1.00E-138
chr1.CM0206.152	3.1.3.22	TC.POT proton-dependent oligopeptide transporter, POT family [COG:COG3104] [TC:2.A.17]	rno:246280	Slc15a4; peptide/histidine transporter [KO:K03305]	2.00E-13				CHL1_ARATH	Herbicideresistance;Membrane;Nitrateassimilation;Symport;Transmembrane;Transport,Nitrate/chlorate transporter.	3.00E-40	GO_ID:37292	TAIR|gene:2080234 SPTR:Q9M390 symbol:AT3G54140.1 [GO:0005215 "transporter activity" evidence=ISS] [GO:0006857 "oligopeptide transport" evidence=ISS] [GO:0016020 "membrane" evidence=ISS] InterPro:IPR000109 Pfam:PF00854 GO:GO:0006810 GO:GO:0016020 PROSITE:PS01022 PROSITE:PS01023 EMBL:AL132957 EMBL:AY084773 EMBL:AF360155 EMBL:AY113884 PIR:T47573 SPTR:Q9M390	1.00E-44
Ljwgs_025623.1	3.1.1.38	ABC.MR putative ABC transport system ATP-binding protein [COG:COG1132 COG2274] [TC:3.A.1.21 3.A.1.106 3.A.1.110 3.A.1.112 3.A.1.113 3.A.1.117]	ddi:DDB0201629	abcB3; ABC transporter B family protein [KO:K05658]	5.00E-120	ZmsbA	COG1132	7.00E-76	MDR3_HUMAN	ATP-binding;Diseasemutation;Glycoprotein;Membrane;Multigenefamily;Nucleotide-binding;Polymorphism;Repeat;Transmembrane;Transport,Multidrug resistance protein 3 (P-glycoprotein 3).	2.00E-116	GO_ID:36704	TAIR|gene:2196144 SPTR:Q9FWX7 symbol:AT1G02520.1 [GO:0042626 "ATPase activity, coupled to transmembrane movement of substances" evidence=ISS] InterPro:IPR003593 InterPro:IPR003439 InterPro:IPR001140 Pfam:PF00664 Pfam:PF00005 InterPro:IPR011527 Prosite:PS00211 SMART:SM00382 ProDom:PD000006 PROSITE:PS50893 GO:GO:0006810 PROSITE:PS50929 HSSP:P08716 EMBL:AC022521 PIR:E86155 SPTR:Q9FWX7	0
Ljwgs_025623.1	3.3.10.106	ABCB1 ATP-binding cassette, subfamily B (MDR/TAP), member 1 [TC:3.A.1.201 3.A.1.209]	ddi:DDB0201629	abcB3; ABC transporter B family protein [KO:K05658]	5.00E-120	ZmsbA	COG1132	7.00E-76	MDR3_HUMAN	ATP-binding;Diseasemutation;Glycoprotein;Membrane;Multigenefamily;Nucleotide-binding;Polymorphism;Repeat;Transmembrane;Transport,Multidrug resistance protein 3 (P-glycoprotein 3).	2.00E-116	GO_ID:36704	TAIR|gene:2196144 SPTR:Q9FWX7 symbol:AT1G02520.1 [GO:0042626 "ATPase activity, coupled to transmembrane movement of substances" evidence=ISS] InterPro:IPR003593 InterPro:IPR003439 InterPro:IPR001140 Pfam:PF00664 Pfam:PF00005 InterPro:IPR011527 Prosite:PS00211 SMART:SM00382 ProDom:PD000006 PROSITE:PS50893 GO:GO:0006810 PROSITE:PS50929 HSSP:P08716 EMBL:AC022521 PIR:E86155 SPTR:Q9FWX7	0
Ljwgs_025623.1	3.1.1.33	ABCC-BAC ATP-binding casette, subfamily C, bacterial [COG:COG4988 COG4987 COG1132 COG2274] [TC:3.A.1.110 3.A.1.112]	ddi:DDB0201629	abcB3; ABC transporter B family protein [KO:K05658]	5.00E-120	ZmsbA	COG1132	7.00E-76	MDR3_HUMAN	ATP-binding;Diseasemutation;Glycoprotein;Membrane;Multigenefamily;Nucleotide-binding;Polymorphism;Repeat;Transmembrane;Transport,Multidrug resistance protein 3 (P-glycoprotein 3).	2.00E-116	GO_ID:36704	TAIR|gene:2196144 SPTR:Q9FWX7 symbol:AT1G02520.1 [GO:0042626 "ATPase activity, coupled to transmembrane movement of substances" evidence=ISS] InterPro:IPR003593 InterPro:IPR003439 InterPro:IPR001140 Pfam:PF00664 Pfam:PF00005 InterPro:IPR011527 Prosite:PS00211 SMART:SM00382 ProDom:PD000006 PROSITE:PS50893 GO:GO:0006810 PROSITE:PS50929 HSSP:P08716 EMBL:AC022521 PIR:E86155 SPTR:Q9FWX7	0
Ljwgs_025623.1	3.1.1.31.6	ABCB1 ATP-binding cassette, subfamily B (MDR/TAP), member 1	ddi:DDB0201629	abcB3; ABC transporter B family protein [KO:K05658]	5.00E-120	ZmsbA	COG1132	7.00E-76	MDR3_HUMAN	ATP-binding;Diseasemutation;Glycoprotein;Membrane;Multigenefamily;Nucleotide-binding;Polymorphism;Repeat;Transmembrane;Transport,Multidrug resistance protein 3 (P-glycoprotein 3).	2.00E-116	GO_ID:36704	TAIR|gene:2196144 SPTR:Q9FWX7 symbol:AT1G02520.1 [GO:0042626 "ATPase activity, coupled to transmembrane movement of substances" evidence=ISS] InterPro:IPR003593 InterPro:IPR003439 InterPro:IPR001140 Pfam:PF00664 Pfam:PF00005 InterPro:IPR011527 Prosite:PS00211 SMART:SM00382 ProDom:PD000006 PROSITE:PS50893 GO:GO:0006810 PROSITE:PS50929 HSSP:P08716 EMBL:AC022521 PIR:E86155 SPTR:Q9FWX7	0
Ljwgs_025623.1	3.1.1.31.13	ABCB-BAC ATP-binding casette, subfamily B, bacterial [COG:COG1132 COG2274 COG5265] [TC:3.A.1.21 3.A.1.106 3.A.1.109 3.A.1.117]	ddi:DDB0201629	abcB3; ABC transporter B family protein [KO:K05658]	5.00E-120	ZmsbA	COG1132	7.00E-76	MDR3_HUMAN	ATP-binding;Diseasemutation;Glycoprotein;Membrane;Multigenefamily;Nucleotide-binding;Polymorphism;Repeat;Transmembrane;Transport,Multidrug resistance protein 3 (P-glycoprotein 3).	2.00E-116	GO_ID:36704	TAIR|gene:2196144 SPTR:Q9FWX7 symbol:AT1G02520.1 [GO:0042626 "ATPase activity, coupled to transmembrane movement of substances" evidence=ISS] InterPro:IPR003593 InterPro:IPR003439 InterPro:IPR001140 Pfam:PF00664 Pfam:PF00005 InterPro:IPR011527 Prosite:PS00211 SMART:SM00382 ProDom:PD000006 PROSITE:PS50893 GO:GO:0006810 PROSITE:PS50929 HSSP:P08716 EMBL:AC022521 PIR:E86155 SPTR:Q9FWX7	0
Ljwgs_111866.1	99.1.3.2.216	BABL_ARATH							BABL_ARATH	Copper;Electrontransport;Metal-binding;Signal;Transport,Putative basic blue protein precursor (Plantacyanin).	2.00E-12	GO_ID:3390	TAIR|gene:3436821 SPTR:Q8LG89 symbol:AT2G02850.1 [GO:0005489 "electron transporter activity" evidence=ISS] [GO:0005507 "copper ion binding" evidence=ISS] [GO:0006118 "electron transport" evidence=ISS] EMBL:AC004138 InterPro:IPR003245 InterPro:IPR000923 EMBL:AC002521 EMBL:U76297 EMBL:AF325063 EMBL:AY064141 EMBL:AY097407 EMBL:AY084407 PIR:F84441 HSSP:P00303 Pfam:PF02298 ProDom:PD003122 PROSITE:PS00…	7.00E-13
Ljwgs_111866.1	99.1.4.6074	GO_ID:3390							BABL_ARATH	Copper;Electrontransport;Metal-binding;Signal;Transport,Putative basic blue protein precursor (Plantacyanin).	2.00E-12	GO_ID:3390	TAIR|gene:3436821 SPTR:Q8LG89 symbol:AT2G02850.1 [GO:0005489 "electron transporter activity" evidence=ISS] [GO:0005507 "copper ion binding" evidence=ISS] [GO:0006118 "electron transport" evidence=ISS] EMBL:AC004138 InterPro:IPR003245 InterPro:IPR000923 EMBL:AC002521 EMBL:U76297 EMBL:AF325063 EMBL:AY064141 EMBL:AY097407 EMBL:AY084407 PIR:F84441 HSSP:P00303 Pfam:PF02298 ProDom:PD003122 PROSITE:PS00…	7.00E-13
Ljwgs_037118.1	99.1.4.3236	GO_ID:34391										GO_ID:34391	TAIR|gene:2156736 SPTR:Q9FHB6 symbol:AT5G52450.1 [GO:0005215 "transporter activity" evidence=ISS] [GO:0016020 "membrane" evidence=ISS] InterPro:IPR002528 Pfam:PF01554 GO:GO:0016020 GO:GO:0009405 TIGRFAMs:TIGR00797 EMBL:AB019226 EMBL:AY046054 EMBL:AY079316 InterPro:IPR004268 PRINTS:PR01806 SPTR:Q9FHB6	1.00E-12
Ljwgs_010595.2	3.1.2.1.1	MFS.SP sugar porter, SP family	gox:GOX0649	sugar-proton symporter [KO:K03444]	1.00E-27	sll0771	COG0477	5.00E-29	HEX6_RICCO	Membrane;Sugartransport;Symport;Transmembrane;Transport,Hexose carrier protein HEX6.	2.00E-79	GO_ID:24640	TAIR|gene:2009322 SPTR:Q93Y91 symbol:AT1G34580.1 [GO:0015144 "carbohydrate transporter activity" evidence=ISS] [GO:0005351 "sugar porter activity" evidence=ISS] [GO:0016020 "membrane" evidence=ISS] Interpro:IPR005829 InterPro:IPR007114 InterPro:IPR005828 InterPro:IPR003663 Pfam:PF00083 GO:GO:0016020 PRINTS:PR00171 PROSITE:PS50850 PROSITE:PS00217 TIGRFAMs:TIGR00879 EMBL:AJ344335 EMBL:AK118511 EMBL…	4.00E-92
chr2.CM0021.2	3.1.3.22	TC.POT proton-dependent oligopeptide transporter, POT family [COG:COG3104] [TC:2.A.17]	rno:246280	Slc15a4; peptide/histidine transporter [KO:K03305]	4.00E-37	YKR093w	COG3104	4.00E-14	PTR2_ARATH	Membrane;Peptidetransport;Proteintransport;Transmembrane;Transport,Peptide transporter PTR2 (Histidine transporting protein).	1.00E-123	GO_ID:37292	TAIR|gene:2080234 SPTR:Q9M390 symbol:AT3G54140.1 [GO:0005215 "transporter activity" evidence=ISS] [GO:0006857 "oligopeptide transport" evidence=ISS] [GO:0016020 "membrane" evidence=ISS] InterPro:IPR000109 Pfam:PF00854 GO:GO:0006810 GO:GO:0016020 PROSITE:PS01022 PROSITE:PS01023 EMBL:AL132957 EMBL:AY084773 EMBL:AF360155 EMBL:AY113884 PIR:T47573 SPTR:Q9M390	3.00E-135
TM1442.3.1	3.1.1.31.13	ABCB-BAC ATP-binding casette, subfamily B, bacterial [COG:COG1132 COG2274 COG5265] [TC:3.A.1.21 3.A.1.106 3.A.1.109 3.A.1.117]	gox:GOX1275	ATP-binding protein of ABC transporter [KO:K06147]	3.00E-10
Ljwgs_011070.2	99.1.3.2.1236	AECC1_ARATH							AECC1_ARATH	Auxinsignalingpathway;Glycoprotein;Membrane;Transmembrane;Transport,Auxin efflux carrier component 1 (PIN-FORMED protein) (AtPIN1).	4.00E-126	GO_ID:33676	TAIR|gene:2035036 SPTR:Q9C6B8 symbol:AT1G73590.1 [GO:0005215 "transporter activity" evidence=ISS] [GO:0016020 "membrane" evidence=ISS] [GO:0005737 "cytoplasm" evidence=IDA] Pfam:PF03547 InterPro:IPR004776 TIGRFAMs:TIGR00946 EMBL:AC079676 EMBL:AF089084 EMBL:AF089085 EMBL:AF372950 EMBL:AY093960 PIR:G96762 GeneFarm:3019 SPTR:Q9C6B8	2.00E-126
Ljwgs_011070.2	99.1.4.5938	GO_ID:33676							AECC1_ARATH	Auxinsignalingpathway;Glycoprotein;Membrane;Transmembrane;Transport,Auxin efflux carrier component 1 (PIN-FORMED protein) (AtPIN1).	4.00E-126	GO_ID:33676	TAIR|gene:2035036 SPTR:Q9C6B8 symbol:AT1G73590.1 [GO:0005215 "transporter activity" evidence=ISS] [GO:0016020 "membrane" evidence=ISS] [GO:0005737 "cytoplasm" evidence=IDA] Pfam:PF03547 InterPro:IPR004776 TIGRFAMs:TIGR00946 EMBL:AC079676 EMBL:AF089084 EMBL:AF089085 EMBL:AF372950 EMBL:AY093960 PIR:G96762 GeneFarm:3019 SPTR:Q9C6B8	2.00E-126
Ljwgs_106605.1	3.1.2	Major facilitator superfamily (MFS) [CLASS:02050] [TC:2.A.1] [GO:0005355] [COG:COG0477]				YNL318c	COG0477	2.00E-09	STC_RICCO	Membrane;Sugartransport;Symport;Transmembrane;Transport,Sugar carrier protein C.	7.00E-40	GO_ID:24640	TAIR|gene:2009322 SPTR:Q93Y91 symbol:AT1G34580.1 [GO:0015144 "carbohydrate transporter activity" evidence=ISS] [GO:0005351 "sugar porter activity" evidence=ISS] [GO:0016020 "membrane" evidence=ISS] Interpro:IPR005829 InterPro:IPR007114 InterPro:IPR005828 InterPro:IPR003663 Pfam:PF00083 GO:GO:0016020 PRINTS:PR00171 PROSITE:PS50850 PROSITE:PS00217 TIGRFAMs:TIGR00879 EMBL:AJ344335 EMBL:AK118511 EMBL…	2.00E-50
chr1.CM0094.85	99.1.4.3912	GO_ID:53936										GO_ID:53936	TAIR|gene:2157387 SPTR:Q9FI47 symbol:AT5G51010.1 [GO:0005489 "electron transporter activity" evidence=ISS] [GO:0006118 "electron transport" evidence=ISS] [GO:0046872 "metal ion binding" evidence=ISS] InterPro:IPR004039 Pfam:PF00301 GO:GO:0006810 ProDom:PD001610 PROSITE:PS50903 EMBL:AB017063 EMBL:AY050768 EMBL:AY079348 EMBL:AY086803 HSSP:P00269 SPTR:Q9FI47	1.00E-36
chr4.CM0179.25	99.1.3.2.2595	NO16_MEDTR							NO16_MEDTR	Nodulation;Signal,Early nodulin 16 precursor (N-16).	8.00E-30	GO_ID:44043	TAIR|gene:2174427 SPTR:Q8L6Z5 symbol:AT5G57920.1 [GO:0005489 "electron transporter activity" evidence=ISS] [GO:0005507 "copper ion binding" evidence=ISS] [GO:0006118 "electron transport" evidence=ISS] InterPro:IPR003245 HSSP:P00303 Pfam:PF02298 ProDom:PD003122 EMBL:AY140062 EMBL:BT006551 SPTR:Q8L6Z5	1.00E-20
chr4.CM0179.25	99.1.4.6814	GO_ID:44043							NO16_MEDTR	Nodulation;Signal,Early nodulin 16 precursor (N-16).	8.00E-30	GO_ID:44043	TAIR|gene:2174427 SPTR:Q8L6Z5 symbol:AT5G57920.1 [GO:0005489 "electron transporter activity" evidence=ISS] [GO:0005507 "copper ion binding" evidence=ISS] [GO:0006118 "electron transport" evidence=ISS] InterPro:IPR003245 HSSP:P00303 Pfam:PF02298 ProDom:PD003122 EMBL:AY140062 EMBL:BT006551 SPTR:Q8L6Z5	1.00E-20
Ljwgs_063395.1	3.1.1.38	ABC.MR putative ABC transport system ATP-binding protein [COG:COG1132 COG2274] [TC:3.A.1.21 3.A.1.106 3.A.1.110 3.A.1.112 3.A.1.113 3.A.1.117]	hsa:1244	ABCC2; ATP-binding cassette, sub-family C (CFTR/MRP), member 2 [KO:K05666]	2.00E-26	YDR135c	COG1132	5.00E-29	YCFI_YEAST	ATP-binding;Cadmiumresistance;Completeproteome;Membrane;Nucleotide-binding;Phosphorylation;Repeat;Transmembrane;Transport,Metal resistance protein YCF1 (Yeast cadmium factor 1).	1.00E-28	GO_ID:9498	SGD|S000002542 SPTR:P39109 symbol:YCF1 [GO:0005774 "vacuolar membrane" evidence=IDA] [GO:0015127 "bilirubin transporter activity" evidence=IGI;IMP] [GO:0015431 "glutathione S-conjugate-exporting ATPase activity" evidence=IDA] [GO:0010038 "response to metal ion" evidence=IDA;TAS] [GO:0015723 "bilirubin transport" evidence=IGI;IMP] SGD:S000002542 InterPro:IPR003593 InterPro:IPR003439 InterPro:IPR00…	5.00E-29
Ljwgs_063395.1	3.1.1.33	ABCC-BAC ATP-binding casette, subfamily C, bacterial [COG:COG4988 COG4987 COG1132 COG2274] [TC:3.A.1.110 3.A.1.112]	hsa:1244	ABCC2; ATP-binding cassette, sub-family C (CFTR/MRP), member 2 [KO:K05666]	2.00E-26	YDR135c	COG1132	5.00E-29	YCFI_YEAST	ATP-binding;Cadmiumresistance;Completeproteome;Membrane;Nucleotide-binding;Phosphorylation;Repeat;Transmembrane;Transport,Metal resistance protein YCF1 (Yeast cadmium factor 1).	1.00E-28	GO_ID:9498	SGD|S000002542 SPTR:P39109 symbol:YCF1 [GO:0005774 "vacuolar membrane" evidence=IDA] [GO:0015127 "bilirubin transporter activity" evidence=IGI;IMP] [GO:0015431 "glutathione S-conjugate-exporting ATPase activity" evidence=IDA] [GO:0010038 "response to metal ion" evidence=IDA;TAS] [GO:0015723 "bilirubin transport" evidence=IGI;IMP] SGD:S000002542 InterPro:IPR003593 InterPro:IPR003439 InterPro:IPR00…	5.00E-29
Ljwgs_063395.1	3.1.1.32.2	ABCC2 ATP-binding cassette, subfamily C (CFTR/MRP), member 2	hsa:1244	ABCC2; ATP-binding cassette, sub-family C (CFTR/MRP), member 2 [KO:K05666]	2.00E-26	YDR135c	COG1132	5.00E-29	YCFI_YEAST	ATP-binding;Cadmiumresistance;Completeproteome;Membrane;Nucleotide-binding;Phosphorylation;Repeat;Transmembrane;Transport,Metal resistance protein YCF1 (Yeast cadmium factor 1).	1.00E-28	GO_ID:9498	SGD|S000002542 SPTR:P39109 symbol:YCF1 [GO:0005774 "vacuolar membrane" evidence=IDA] [GO:0015127 "bilirubin transporter activity" evidence=IGI;IMP] [GO:0015431 "glutathione S-conjugate-exporting ATPase activity" evidence=IDA] [GO:0010038 "response to metal ion" evidence=IDA;TAS] [GO:0015723 "bilirubin transport" evidence=IGI;IMP] SGD:S000002542 InterPro:IPR003593 InterPro:IPR003439 InterPro:IPR00…	5.00E-29
Ljwgs_063395.1	3.1.1.31.13	ABCB-BAC ATP-binding casette, subfamily B, bacterial [COG:COG1132 COG2274 COG5265] [TC:3.A.1.21 3.A.1.106 3.A.1.109 3.A.1.117]	hsa:1244	ABCC2; ATP-binding cassette, sub-family C (CFTR/MRP), member 2 [KO:K05666]	2.00E-26	YDR135c	COG1132	5.00E-29	YCFI_YEAST	ATP-binding;Cadmiumresistance;Completeproteome;Membrane;Nucleotide-binding;Phosphorylation;Repeat;Transmembrane;Transport,Metal resistance protein YCF1 (Yeast cadmium factor 1).	1.00E-28	GO_ID:9498	SGD|S000002542 SPTR:P39109 symbol:YCF1 [GO:0005774 "vacuolar membrane" evidence=IDA] [GO:0015127 "bilirubin transporter activity" evidence=IGI;IMP] [GO:0015431 "glutathione S-conjugate-exporting ATPase activity" evidence=IDA] [GO:0010038 "response to metal ion" evidence=IDA;TAS] [GO:0015723 "bilirubin transport" evidence=IGI;IMP] SGD:S000002542 InterPro:IPR003593 InterPro:IPR003439 InterPro:IPR00…	5.00E-29
Ljwgs_111594.1	3.1.5.14	CORC magnesium and cobalt transporter [COG:COG4535] [TC:9.B.37]	lma:LmjF34.2650	hypothetical protein, conserved [KO:K06189]	2.00E-13	YOL060c_1	COG1253	2.00E-10	YJ23_SCHPO	CBSdomain;Completeproteome;Hypotheticalprotein;Membrane;Repeat;Signal;Transmembrane,Hypothetical protein C4B3.03c in chromosome III precursor.	4.00E-09	GO_ID:1175	TAIR|gene:2149658 SPTR:Q9LTD8 symbol:AT5G52790.1 [GO:0000004 "biological process unknown" evidence=ND] [GO:0005554 "molecular function unknown" evidence=ND] InterPro:IPR000644 Pfam:PF00571 InterPro:IPR002550 Pfam:PF01595 EMBL:AB025606 SPTR:Q9LTD8	2.00E-32
Ljwgs_119901.1	99.1.4.2200	GO_ID:46805										GO_ID:46805	TAIR|gene:2127192 SPTR:O82752 symbol:AT4G23030.1 [GO:0005215 "transporter activity" evidence=ISS] [GO:0016020 "membrane" evidence=ISS] InterPro:IPR002528 Pfam:PF01554 GO:GO:0016020 TIGRFAMs:TIGR00797 EMBL:AL161558 EMBL:AL031018 EMBL:AY082796 PIR:T05135 SPTR:O82752	1.00E-11
