# Supplementary material for: Dissection of Symbiosis and Organ Development by Integrated Transcriptome Analysis of Lotus japonicus Mutant and Wild-Type Plants
Source: PLoS One. 2009 Aug 7;4(8):e6556. doi: 10.1371/journal.pone.0006556 (PMC2717213; doi:10.1371/journal.pone.0006556)
Supplement: Folder S2 — Inoculation 1 day (2.85 MB ZIP) [file pone.0006556.s010.zip › S2.INOCULATION 1 DAY copy/2.1.Total transcript analysis copy/2.1.5/-2.1.5.ID list.txt]

	M	FDR	M	FDR
	T05 - T11	T05 - T11	T13 - T21	T13 - T21
gi6006794_at	-2.895764116	0.039514569	-3.581974818	0.008112836
Ljwgs_019097.1_s_at	-2.824898214	0.027659796	-3.860393864	0.003095359
Ljwgs_025174.1_s_at	-2.684282187	0.024869323	-3.630913913	0.00298496
TM1624.28_at	-2.400481262	0.016404422	-3.900982024	0.000505182
chr1.CM0315.40_at	-2.224886203	0.002181645	-1.283758199	0.044272685
Ljwgs_149324.1_at	-2.20624004	9.68E-05	-1.243820132	0.008931204
chr2.CM0191.80_at	-2.113697011	0.003382838	-1.804871891	0.007592781
Ljwgs_022902.1.1_s_at	-2.060548656	0.041271794	-2.163547592	0.021166658
chr1.TM0805.10.1_at	-1.974217117	0.024358825	-1.895436214	0.021045388
Ljwgs_036048.1_at	-1.935942032	0.002221117	-1.258267645	0.02479243
Ljwgs_005760.1_at	-1.911358444	0.009904734	-2.124140469	0.003718758
gi45625790_at	-1.883819923	0.01250127	-1.422071215	0.038806564
Ljwgs_048280.1_s_at	-1.808072728	0.034639539	-1.550800915	0.049346603
chr3.CM0574.6_at	-1.797545318	0.008814668	-1.570205086	0.013855008
Ljwgs_025917.1_s_at	-1.739273113	0.000369633	-1.269349577	0.004284505
Ljwgs_013903.1_at	-1.653923177	0.040628399	-1.75407621	0.019844403
chr4.CM0126.95_at	-1.638565525	0.029275694	-1.450173685	0.037575585
chr6.TM1374.5_at	-1.623930206	0.048593403	-1.611095596	0.0325599
TM1647.12_at	-1.603827952	0.03202446	-1.50356249	0.029319638
chr5.CM0335.9_at	-1.473248874	0.019698227	-1.63226189	0.008048982
Ljwgs_012682.1_s_at	-1.451822833	0.026304661	-1.711526927	0.007414952
Ljwgs_018124.1_at	-1.429963535	0.041035069	-1.289313593	0.045158307
Ljwgs_067661.1_at	-1.352359815	0.014614511	-1.236736233	0.016931519
chr5.CM0048.15_at	-1.322685068	0.028651146	-1.100916012	0.049384163
gi45629937_at	-1.278459746	0.040628399	-1.867692701	0.003088829
Ljwgs_105843.1.1_s_at	-1.26475302	0.030849655	-1.806097603	0.002746429
chr1.CM0231.17_at	-1.138171219	0.01573115	-1.533553331	0.002023531
chr4.CM0025.38_at	-1.005981888	0.035436568	-1.965889526	0.000342958
TC14488_s_at	1.072600294	0.006974735	1.220098333	0.002447272
Ljwgs_021740.1_at	1.11980007	0.017490028	1.900474504	0.000405597
Ljwgs_014593.1_at	1.163305849	0.041271794	1.179726723	0.025387015
Ljwgs_019228.1_at	1.170429611	0.014830602	1.147764548	0.011930669
CM0345.59.2_at	1.190793838	0.005089316	1.30571893	0.002294203
chr4.CM0432.30_at	1.297201501	0.020192816	2.205918553	0.000472786
Ljwgs_036604.1_at	1.303208576	0.014812066	1.014189674	0.039883672
chr4.CM0073.42_at	1.368465227	0.028651146	1.417644192	0.016269817
TM1445.10.1_at	1.46823659	0.01142421	1.056815788	0.04548761
TM1576.10.1_at	1.471942452	0.002460965	1.199265514	0.007615342
Ljwgs_020774.1_x_at	1.480115909	0.006690503	1.722345341	0.002023531
Ljwgs_020774.1_at	1.505804529	0.012114239	1.760179414	0.003255933
chr3.CM0711.39.1_at	1.50874629	0.009000038	1.065577294	0.042280797
TM0497.12_at	1.54039405	0.002270825	1.123441824	0.013763924
Ljwgs_064042.1_at	1.603160228	0.011325657	1.144298457	0.046860254
gi45352508_at	1.605032795	0.014469158	1.445669636	0.018342569
TM0439.5.2_at	1.62364987	0.004668595	1.063306532	0.038857201
Ljwgs_024331.1_at	1.68010766	0.018217383	2.500745794	0.001102166
gi7748764_at	1.743108328	0.003960729	1.210601907	0.025476753
Ljwgs_070802.1_at	1.807055474	0.010181455	2.436790782	0.001042783
Ljwgs_034700.1_at	1.81074621	0.001061996	1.509191005	0.003718758
Ljwgs_077444.1_at	1.847203389	0.005159504	1.229140284	0.038767381
gi45617763_at	1.853319047	0.017782998	2.790595821	0.001000818
CM0345.41_s_at	1.853487317	1.49E-05	1.405092165	0.0002674
chr1.CM0433.35_at	1.854232171	0.000162399	1.135639184	0.007587483
Ljwgs_016691.1_at	1.857628808	0.00752626	1.86665401	0.005468377
gi45629620_at	1.866873095	0.00331056	1.675647506	0.005469657
chr4.CM0229.25_at	1.875703527	0.048028633	1.798508373	0.038653841
Ljwgs_003482.1_at	1.906525767	0.027367376	2.026383886	0.013763924
Ljwgs_045353.1_at	1.934236979	7.94E-05	2.545026772	8.71E-06
gi13884220_at	1.944257078	0.00686881	1.783005441	0.008706858
chr1.CM1409.36_at	1.971852164	0.000742755	1.390116257	0.008112836
chr6.CM0539.25_at	2.171512035	0.010278047	1.547163513	0.044331202
chr5.CM0569.30_at	2.180743035	6.09E-05	1.99178442	0.000209467
Ljwgs_021600.1_s_at	2.213075962	0.000866788	3.071371278	6.32E-05
chr5.CM0148.20_at	2.217487152	0.010888243	3.029510161	0.001023509
chr1.TM0534.12.2_at	2.218792424	0.001422411	1.908173344	0.003718758
Ljwgs_021967.1_at	2.301281496	0.012411578	1.89898312	0.024675663
chr1.TM0187.10_at	2.314901336	0.025051244	2.047481359	0.032630054
TM0645.8_at	2.325525795	0.003188439	2.73072333	0.000899867
Ljwgs_003483.1_at	2.327064648	0.017923241	2.193953074	0.01825836
TC7888_at	2.372413088	0.004687785	2.054210912	0.008849093
Ljwgs_011432.1_at	2.383035823	0.00543678	3.170372518	0.000592825
chr1.TM0371.19_at	2.399662931	0.001780039	3.175716046	0.000204861
chr5.TM1466.4_at	2.416330251	0.000169743	1.67954578	0.003634504
Ljwgs_130111.1_s_at	2.463336889	0.039870711	2.424688438	0.027873455
Ljwgs_060407.2_s_at	2.470342559	0.013336253	2.047525973	0.025374828
Ljwgs_033715.1_s_at	2.48410065	0.004100556	1.604049843	0.038195574
chr2.CM0065.39_at	2.489620008	6.64E-05	1.735464245	0.001947089
Ljwgs_028151.1_at	2.496853347	0.014469158	1.906980914	0.042128761
chr1.TM0534.21.1_at	2.523178972	0.004825221	1.77594575	0.027144839
gi7722043_at	2.65815606	0.028721153	2.26906774	0.044323561
Ljwgs_007118.2_at	2.711682619	0.010798163	2.247557519	0.021049684
Ljwgs_084419.1_at	2.736325254	0.006987108	2.088141988	0.02427014
Ljwgs_027952.1_at	2.801539002	0.005251137	2.573358742	0.006989373
chr1.CM0150.1_at	2.808136822	0.01250127	2.973565998	0.006236706
Ljwgs_043352.1_s_at	2.832372366	0.005046926	3.544731712	0.000886403
Ljwgs_096478.1_at	2.890623579	0.000747891	3.041862492	0.000586011
Ljwgs_036811.1_at	2.916001688	7.69E-05	2.550186845	0.00040248
Ljwgs_043352.1_at	2.925376212	0.002966599	3.783198646	0.000405597
chr4.CM0087.37_at	3.109081407	3.81E-07	2.906208239	1.01E-06
Ljwgs_066244.1_at	3.171832503	0.00877448	3.173644031	0.006265965
Ljwgs_019069.1_at	3.19308435	0.003980947	3.02513101	0.004554365
chr2.CM0201.67.1_at	3.201337386	0.003073728	2.623227638	0.00874438
chr4.CM0179.25_at	3.216641356	0.008702115	3.055028779	0.008495503
Ljwgs_078423.1_at	3.218273708	0.048298648	4.337173618	0.006139596
TM0858.39.1_at	3.5030082	0.012411578	2.731025575	0.032099859
Ljwgs_148302.1_at	3.566275816	0.002739479	4.319583605	0.000592825
Ljwgs_145929.1_at	3.622312384	0.001184238	4.287815743	0.000360145
chr3.CM0996.6_at	3.634990616	0.000284785	2.785227884	0.002760989
TM0645.23.1_at	3.683910623	0.005159504	3.192575165	0.009476571
chr3.TM0782.20.1_at	3.857256542	0.00331056	2.551419889	0.029026682
Ljwgs_026936.1_at	3.891845012	0.000456283	2.130463247	0.02479243
gi45476487_at	4.005529516	3.97E-07	2.951347596	1.08E-05
chr4.CM0229.2_at	4.088349648	0.000161641	3.320398967	0.001225307
Ljwgs_050066.2_at	4.111412961	0.027394246	3.844293683	0.02669525
Ljwgs_076238.1_s_at	4.201381832	0.003850297	3.462145881	0.010057436
Ljwgs_015493.2.1_at	4.326225058	3.60E-06	1.798963928	0.006105138
chr2.CM0008.63.1_at	4.335064026	1.49E-05	3.674212153	9.70E-05
chr3.TM0782.20_at	4.410116339	0.002739479	2.587987703	0.046664345
chr5.CM0200.116_at	4.421023803	0.003196995	4.196697808	0.003718758
Ljwgs_019024.1_at	4.489337807	0.006826426	4.912022327	0.002964953
chr3.TM1144.14.1_at	4.495260916	7.19E-05	5.860246201	8.71E-06
gi45637641_at	4.568281089	1.74E-05	2.644222532	0.002294203
Ljwgs_071225.0.1_at	4.693914224	3.90E-05	1.849998824	0.031841708
chr5.CM0311.3_at	4.757462468	0.00047838	3.020663599	0.011554437
chr2.CM0060.47_at	4.894165847	5.64E-05	2.388558828	0.013100848
Ljwgs_067396.1_at	4.99046314	1.86E-05	4.090789908	0.00017715
Ljwgs_006049.1_at	5.025990317	7.94E-05	6.807313471	7.10E-06
TM1476.21.1_s_at	5.039373987	4.38E-06	1.657081636	0.024828844
Ljwgs_119003.1_at	5.05550077	6.16E-05	2.333517674	0.019637413
Ljwgs_119495.1_s_at	5.172820177	7.46E-05	4.524711795	0.000390898
TM0068.27.1_s_at	5.204305917	0.000122365	4.961986707	0.000312864
chr6.BM1429.11_at	5.304922639	5.68E-05	4.39342111	0.000411765
Ljwgs_008026.1_at	5.402669205	0.000135211	3.994178014	0.002158048
TM1757.18_at	5.499372208	1.74E-05	4.263337973	0.0002674
chr5.CM0260.26_at	5.627160339	3.73E-08	3.882434107	1.69E-06
Ljwgs_119901.1_at	5.842653897	1.16E-05	5.171292101	5.15E-05
Ljwgs_030815.1_at	5.916964078	4.87E-06	5.145246622	2.50E-05
chr6.TM0517.8_at	6.025565426	6.39E-05	4.992989976	0.000495614
Ljwgs_111594.1_at	6.09469214	9.60E-07	5.937345125	1.69E-06
chr4.CM0046.52_s_at	6.116526266	4.87E-06	4.512225098	0.000126142
TM0807.34_at	6.197647679	1.12E-05	5.01315902	0.000110136
Ljwgs_060216.1_at	6.262726031	5.01E-07	4.555419916	1.63E-05
chr2.CM0201.58_at	6.609056626	7.23E-08	6.165071823	2.82E-07
TM0748.11_at	7.122625934	3.60E-06	5.926927381	2.50E-05
chr2.CM0102.46_s_at	7.20548817	4.34E-08	6.530860321	2.30E-07
Ljwgs_015164.1_at	7.321871153	1.14E-08	6.830056272	2.42E-08
gi6448578_at	7.329297306	1.47E-06	6.655987149	4.92E-06
Ljwgs_037414.1_at	8.05877727	9.46E-06	6.831234352	6.17E-05
gi9082286_at	8.145344039	4.34E-08	6.872215212	3.80E-07
chr4.CM0333.16_s_at	8.190904636	5.65E-08	7.014016849	4.10E-07
chr5.CM0571.54_at	8.22096922	2.54E-08	7.702613425	5.88E-08
Ljwgs_017174.1_at	9.288929566	1.14E-08	8.762952915	2.42E-08
