# Supplementary material for: Dissection of Symbiosis and Organ Development by Integrated Transcriptome Analysis of Lotus japonicus Mutant and Wild-Type Plants
Source: PLoS One. 2009 Aug 7;4(8):e6556. doi: 10.1371/journal.pone.0006556 (PMC2717213; doi:10.1371/journal.pone.0006556)
Supplement: Folder S2 — Inoculation 1 day (2.85 MB ZIP) [file pone.0006556.s010.zip › S2.INOCULATION 1 DAY copy/2.1.Total transcript analysis copy/2.1.6/-2.1.6.ID list.txt]

	M	FDR	M	FDR
	T05 - T11	T05 - T11	T14 - T21	T14 - T21
Ljwgs_021740.1_at	1.11980007	0.017490028	1.365203514	0.034931623
chr4.CM0087.37_at	3.109081407	3.81E-07	1.321579018	0.01160351
