# Supplementary material for: Dissection of Symbiosis and Organ Development by Integrated Transcriptome Analysis of Lotus japonicus Mutant and Wild-Type Plants
Source: PLoS One. 2009 Aug 7;4(8):e6556. doi: 10.1371/journal.pone.0006556 (PMC2717213; doi:10.1371/journal.pone.0006556)
Supplement: Folder S2 — Inoculation 1 day (2.85 MB ZIP) [file pone.0006556.s010.zip › S2.INOCULATION 1 DAY copy/2.1.Total transcript analysis copy/2.1.7/-2.1.7.ID list.txt]

	M	FDR	M	FDR
	T05 - T11	T05 - T11	T06 - T11	T06 - T11
chr3.TM0136.17_at	-4.039525301	0.000268821	3.678594409	4.65E-05
Ljwgs_035872.1_at	-3.646555304	0.024963421	-3.692292828	0.001995357
Ljwgs_006915.1_at	-2.885714389	0.002072245	-2.768887925	0.000178158
chr1.CM0269.4.1_at	-2.694804675	0.006367368	-4.128339639	1.27E-05
Ljwgs_025174.1_s_at	-2.684282187	0.024869323	-1.946051425	0.016742995
chr6.CM0118.99_at	-2.503422833	0.000376863	4.306846055	3.02E-07
Ljwgs_068415.1_s_at	-2.366533693	0.014614511	-1.471641171	0.02357709
Ljwgs_149324.1_at	-2.20624004	9.68E-05	-4.325349405	2.56E-08
Ljwgs_018180.1_at	-2.201076475	0.004331589	-2.020148469	0.000530949
chr2.CM0191.80_at	-2.113697011	0.003382838	-3.519724448	3.36E-06
chr1.CM0147.10_at	-2.077368059	0.027394246	-2.332522637	0.001075858
Ljwgs_022902.1.1_s_at	-2.060548656	0.041271794	-1.655733345	0.015438785
chr1.TM0805.10.1_at	-1.974217117	0.024358825	-3.915572614	9.50E-06
Ljwgs_036048.1_at	-1.935942032	0.002221117	-1.118903015	0.007407954
Ljwgs_005760.1_at	-1.911358444	0.009904734	-1.70289135	0.001576749
gi45625790_at	-1.883819923	0.01250127	-2.077041388	0.000424251
Ljwgs_048280.1_s_at	-1.808072728	0.034639539	-2.806767241	0.000115775
Ljwgs_114134.1_s_at	-1.803014734	0.044619606	1.465237321	0.015542362
chr3.CM0574.6_at	-1.797545318	0.008814668	-2.550823853	3.59E-05
Ljwgs_026055.2.1_s_at	-1.797503361	0.038854036	-1.360882835	0.019740374
gi45629475_at	-1.77026386	0.022530376	-1.638196484	0.003341353
gi45639739_at	-1.756579595	0.017813159	-2.028088485	0.000517169
Ljwgs_025917.1_s_at	-1.739273113	0.000369633	-1.130053155	0.000865884
Ljwgs_013099.2_at	-1.701324276	0.017782998	-2.198249769	0.00021429
Ljwgs_132526.1_at	-1.672002386	0.023300706	-2.672608325	5.40E-05
Ljwgs_086126.1_at	-1.666798352	0.041271794	-2.211893885	0.000518059
gi45348650_x_at	-1.660420685	0.028151752	-2.973135748	2.71E-05
Ljwgs_013903.1_at	-1.653923177	0.040628399	-1.570337036	0.005385091
chr4.CM0126.95_at	-1.638565525	0.029275694	-2.376183787	0.000161906
TM1647.12_at	-1.603827952	0.03202446	-2.504170914	9.94E-05
chr5.CM0200.5_at	-1.591150675	0.001011409	-1.221163211	0.000547201
chr2.CM0373.76_at	-1.586914268	0.016365533	-3.632871113	1.69E-06
gi45638602_at	-1.579241102	0.004514355	-1.963897058	4.98E-05
Ljwgs_017955.1.1_at	-1.535692114	0.007769588	-1.360230398	0.001296537
chr6.TM0722.19_at	-1.528552504	0.000925951	-1.500231465	7.28E-05
TC19945_at	-1.480627521	0.006397616	-1.12062511	0.003188759
chr5.CM0335.9_at	-1.473248874	0.019698227	-3.110342726	4.34E-06
Ljwgs_012682.1_s_at	-1.451822833	0.026304661	3.851427441	9.63E-07
chr2.CM0191.21_at	-1.442354488	0.015437041	-1.222632355	0.003920079
Ljwgs_018124.1_at	-1.429963535	0.041035069	-1.706589476	0.001129013
Ljwgs_018247.1_at	-1.382958821	0.013730053	-2.406808247	1.19E-05
chr1.CM0088.91_at	-1.381081032	0.015047545	-1.093901281	0.005859992
gi45638663_at	-1.36944063	0.046224457	-1.20013746	0.010291009
TM1441.37_at	-1.358802425	0.020675699	-2.085030796	6.52E-05
Ljwgs_024744.2_at	-1.341498029	0.039817038	-1.946505492	0.000240476
chr5.CM0048.15_at	-1.322685068	0.028651146	-1.17997403	0.005513031
chr3.CM0091.41_at	-1.311367978	0.041035069	-1.011768776	0.019045353
chr1.TM0430.1_at	-1.281917104	4.77E-05	-1.286039883	4.05E-06
gi45629937_at	-1.278459746	0.040628399	-1.939679337	0.000176222
chr2.CM0056.32_at	-1.265660447	0.00769324	-1.554625602	0.000101829
Ljwgs_105843.1.1_s_at	-1.26475302	0.030849655	-1.608193277	0.000484088
Ljwgs_072299.1_at	-1.252231717	0.017623396	-1.089635511	0.003872387
chr1.CM0104.36_s_at	-1.248218223	0.014469158	-1.287926153	0.000869406
TM0651.28_at	-1.181880068	0.015659896	-2.267107364	7.18E-06
Ljwgs_021104.1_at	-1.143234017	0.019698227	-2.217046776	8.79E-06
chr2.CM0177.35.1_at	-1.138647022	0.026028794	-1.068980154	0.003529329
Ljwgs_122339.1_s_at	-1.11728277	0.014614511	-3.211382832	1.86E-07
chr4.CM0042.115_x_at	-1.115931417	0.048298648	-3.131800071	1.40E-06
chr6.CM0066.5_at	-1.07382773	0.013720791	-1.160511735	0.000567091
chr1.CM0105.120_at	-1.056201764	0.025460515	-1.211542676	0.000830997
Ljwgs_145478.1_s_at	-1.055806501	0.023300706	-1.053763584	0.00206215
Ljwgs_117719.1_at	-1.044725071	0.047908228	-1.045599961	0.004632946
Ljwgs_024416.2_at	-1.00905164	0.021105542	-1.401068542	0.000149245
chr4.CM0025.38_at	-1.005981888	0.035436568	-1.68776103	6.40E-05
Ljwgs_005816.1.1_s_at	1.030222384	0.012672551	1.04831058	0.000798725
Ljwgs_087577.1_at	1.042467644	0.034639539	1.219852775	0.001043939
chr4.CM0079.23_s_at	1.064783551	0.009319581	1.188567523	0.000268854
chr2.TM1766.6_at	1.06720026	0.019845986	1.979750451	1.24E-05
chr5.CM0077.2_at	1.088125739	0.041316337	1.368993042	0.000789161
chr1.CM0375.30.1_s_at	1.090020523	0.006012096	1.99396136	2.87E-06
chr5.CM0299.53_at	1.093381004	0.03202446	1.238086313	0.001205066
Ljwgs_021740.1_at	1.11980007	0.017490028	2.091123287	1.01E-05
Ljwgs_019228.1_at	1.170429611	0.014830602	1.490001365	0.000181252
Ljwgs_014097.1_at	1.186897051	0.001671616	1.704755405	5.39E-06
Ljwgs_041618.1_s_at	1.188850339	0.009319581	1.273846252	0.000370226
Ljwgs_057161.1_at	1.208812384	0.023534852	1.505992095	0.000407006
Ljwgs_078879.1_at	1.212591417	0.020561053	1.102276494	0.003398547
chr4.CM0244.48_at	1.239254147	0.033602933	1.53729171	0.000642171
chr4.CM0288.50_at	1.260701979	0.038652377	1.453240456	0.001313916
chr2.CM0177.79_at	1.270293278	0.00145671	1.178880597	0.000169768
Ljwgs_019300.2_at	1.279909629	0.013919414	1.606149991	0.00018056
Ljwgs_127369.1_at	1.294797366	0.014469158	1.117257987	0.003095784
chr5.CM0299.29_s_at	1.403854442	0.042640891	1.36703284	0.004917733
chr4.CM0432.18.1_at	1.412629855	0.047908228	1.176424927	0.014410262
Ljwgs_137713.1_s_at	1.456728434	0.026978249	1.771036909	0.000574304
TM1445.10.1_at	1.46823659	0.01142421	1.632497569	0.000357331
Ljwgs_146200.1_at	1.472555785	0.016705217	1.400042534	0.001973493
Ljwgs_020774.1_x_at	1.480115909	0.006690503	1.27167741	0.001353602
Ljwgs_020774.1_at	1.505804529	0.012114239	1.57017919	0.00061856
chr3.CM0711.39.1_at	1.50874629	0.009000038	1.49485183	0.000646705
Ljwgs_004510.1_at	1.596549532	0.038868303	2.307189224	0.000239657
Ljwgs_026835.1_at	1.600108476	0.01086297	1.384565223	0.002116955
gi45352508_at	1.605032795	0.014469158	2.241936194	8.11E-05
TM0439.5.2_at	1.62364987	0.004668595	1.864906734	9.85E-05
chr6.CM0314.31_at	1.644245848	0.012875489	1.511775044	0.001687934
Ljwgs_011647.1_at	1.694077265	0.009652721	1.71062771	0.000605047
chr1.CM0800.12_at	1.706938427	0.012895946	2.969531271	1.07E-05
Ljwgs_015206.1_at	1.708722779	0.02040658	3.702934941	3.70E-06
chr1.TM0952.13_at	1.722793404	0.020580044	2.28466528	0.000209986
Ljwgs_019801.1_at	1.727343639	0.013129845	1.692403069	0.001101795
TM1408.6.1_at	1.729690115	0.021219668	-1.129352081	0.025880496
chr4.CM0501.43_at	1.755332256	0.041271794	2.794618576	0.000123434
Ljwgs_024479.1_s_at	1.794320916	0.026762967	4.017391973	4.05E-06
Ljwgs_070802.1_at	1.807055474	0.010181455	2.517903392	4.99E-05
chr4.CM0003.22_at	1.809254799	0.017114184	2.238832352	0.00028653
Ljwgs_040276.2_at	1.819836483	0.041035069	1.566584275	0.010086396
chr3.CM0241.66_s_at	1.83544837	0.006987108	3.015021316	8.53E-06
Ljwgs_077444.1_at	1.847203389	0.005159504	1.852432412	0.000330956
gi45617763_at	1.853319047	0.017782998	1.411450709	0.009200881
chr1.CM0433.35_at	1.854232171	0.000162399	1.995074825	7.97E-06
Ljwgs_016691.1_at	1.857628808	0.00752626	1.571129207	0.001735046
chr4.CM0229.25_at	1.875703527	0.048028633	1.471778871	0.020266933
Ljwgs_125440.1_at	1.900801989	0.033848191	1.204024025	0.042667923
Ljwgs_003482.1_at	1.906525767	0.027367376	2.138350666	0.00107706
Ljwgs_045353.1_at	1.934236979	7.94E-05	1.07867936	0.000821587
Ljwgs_134779.1_at	1.942741917	0.034409722	1.927280861	0.003282743
Ljwgs_045903.1_at	1.980832921	0.041091915	2.112981113	0.002521167
chr4.CM0617.67_at	2.027757774	0.047132656	1.336398816	0.046714028
TM1571.4_at	2.031255331	0.01480988	1.26522674	0.023599664
chr1.TM0534.9_at	2.068249232	0.014943817	2.313805607	0.000503028
chr3.TM1465.1_at	2.068857279	0.014469158	1.908619367	0.001937252
chr6.CM0539.25_at	2.171512035	0.010278047	1.793637631	0.002797189
chr5.CM0569.30_at	2.180743035	6.09E-05	1.379852658	0.000230309
Ljwgs_034909.1_s_at	2.210745893	0.036308977	2.356453883	0.002144765
Ljwgs_021600.1_s_at	2.213075962	0.000866788	2.53108772	1.88E-05
chr5.CM0148.20_at	2.217487152	0.010888243	1.346818147	0.019860198
chr1.TM0534.12.2_at	2.218792424	0.001422411	1.205648759	0.007806652
chr4.CM0256.35_at	2.230752062	0.025717099	2.473162309	0.001088119
Ljwgs_046658.1_at	2.239074491	0.002460965	1.852597469	0.000672837
Ljwgs_003423.2_at	2.241411482	0.044572157	1.583201492	0.032421608
Ljwgs_021967.1_at	2.301281496	0.012411578	1.903268943	0.003356799
TM0645.8_at	2.325525795	0.003188439	3.579018566	5.95E-06
Ljwgs_003483.1_at	2.327064648	0.017923241	2.388828945	0.001258959
chr2.CM0028.12_at	2.351670265	0.013626355	2.978912525	0.000159276
TC7888_at	2.372413088	0.004687785	2.868538528	6.57E-05
Ljwgs_011432.1_at	2.383035823	0.00543678	2.34071031	0.000410442
Ljwgs_047385.1_at	2.393066412	0.003125898	1.263425558	0.016381985
chr1.TM0371.19_at	2.399662931	0.001780039	2.41944779	0.000102655
TM1445.20_at	2.409182161	0.01441874	1.804817749	0.007629559
Ljwgs_134572.1_at	2.421780755	0.021303071	3.005407574	0.000371071
Ljwgs_130111.1_s_at	2.463336889	0.039870711	2.695060123	0.001997236
Ljwgs_040741.1_at	2.4637439	0.00047838	2.621084123	2.13E-05
Ljwgs_060407.2_s_at	2.470342559	0.013336253	3.415557806	7.61E-05
Ljwgs_025743.1_s_at	2.472577237	0.016616901	2.303866179	0.002257443
Ljwgs_030699.1_at	2.474308678	9.36E-05	1.635006342	0.000264522
Ljwgs_066041.1_at	2.483813013	0.027659796	2.563724371	0.001980479
Ljwgs_064480.1_at	2.518577435	0.015659896	1.373712471	0.047489664
chr1.TM0534.21.1_at	2.523178972	0.004825221	1.423949947	0.015634659
Ljwgs_022269.1_at	2.622663819	0.014614511	1.932901682	0.008858933
gi7722043_at	2.65815606	0.028721153	3.082217567	0.000898462
Ljwgs_021608.1_at	2.664390151	0.014469158	2.07631451	0.006012408
Ljwgs_007118.2_at	2.711682619	0.010798163	3.303223621	0.000159058
Ljwgs_084419.1_at	2.736325254	0.006987108	3.583808382	5.46E-05
Ljwgs_042963.1_at	2.795038702	0.003198346	2.943707506	0.00013268
Ljwgs_032034.1_at	2.798791425	0.013720791	1.879249793	0.014083377
Ljwgs_027952.1_at	2.801539002	0.005251137	2.538392282	0.000731489
chr1.CM0150.1_at	2.808136822	0.01250127	4.210741161	3.57E-05
Ljwgs_043352.1_s_at	2.832372366	0.005046926	2.594835125	0.000630454
TM1571.22_s_at	2.875514494	6.13E-05	2.604513863	1.23E-05
Ljwgs_096478.1_at	2.890623579	0.000747891	2.046118907	0.000797765
Ljwgs_036811.1_at	2.916001688	7.69E-05	2.856530338	8.59E-06
Ljwgs_043352.1_at	2.925376212	0.002966599	2.616670922	0.000443791
Ljwgs_061146.1_at	2.961411739	0.013626355	2.032260999	0.012153578
TM0858.39_at	2.98182895	0.007560899	2.932733231	0.000577879
chr4.CM0087.37_at	3.109081407	3.81E-07	2.525424515	3.56E-07
Ljwgs_122957.1_at	3.121038299	0.01580112	3.342683469	0.000779748
chr3.CM0005.73_at	3.168813055	0.014469158	2.203364071	0.012268738
Ljwgs_066244.1_at	3.171832503	0.00877448	2.965013477	0.000977825
Ljwgs_019069.1_at	3.19308435	0.003980947	3.85051871	5.55E-05
chr2.CM0201.67.1_at	3.201337386	0.003073728	2.87751901	0.000444263
chr4.CM0179.25_at	3.216641356	0.008702115	3.739951515	0.000178601
Ljwgs_078423.1_at	3.218273708	0.048298648	2.658371148	0.015235347
TM1571.20_at	3.244610791	2.50E-05	2.843411166	7.50E-06
Ljwgs_136459.1_at	3.255685827	0.027659796	3.266028388	0.002423291
chr1.CM0171.50.2_at	3.359391221	1.99E-05	2.45275062	2.67E-05
chr4.CM0229.11_at	3.429261207	0.007230015	3.766026841	0.000236421
TM0858.39.1_at	3.5030082	0.012411578	3.509944805	0.000855104
chr1.CM0171.54_at	3.533441224	0.000617908	2.223417237	0.001622958
Ljwgs_148302.1_at	3.566275816	0.002739479	3.022430506	0.000616618
chr6.CM0437.25_s_at	3.617026624	0.015319256	7.679264235	2.90E-06
Ljwgs_145929.1_at	3.622312384	0.001184238	3.849931501	4.68E-05
chr2.CM0249.65.6_s_at	3.63409258	0.001287921	3.048294268	0.000337081
chr3.CM0996.6_at	3.634990616	0.000284785	2.431411596	0.00056764
TM0990.20_at	3.663843158	0.011520708	3.916890357	0.000485432
TM0645.23.1_at	3.683910623	0.005159504	5.534874899	1.20E-05
chr3.TM0782.20.1_at	3.857256542	0.00331056	2.342609918	0.007565691
Ljwgs_026936.1_at	3.891845012	0.000456283	3.708384439	5.05E-05
chr4.CM0229.2_at	4.088349648	0.000161641	4.161912124	1.18E-05
Ljwgs_050066.2_at	4.111412961	0.027394246	3.415855137	0.008239266
Ljwgs_076238.1_s_at	4.201381832	0.003850297	3.378562744	0.001268343
Ljwgs_015493.2.1_at	4.326225058	3.60E-06	4.101163875	6.62E-07
chr2.CM0008.63.1_at	4.335064026	1.49E-05	2.440749779	0.000162879
chr3.TM0782.20_at	4.410116339	0.002739479	3.48289453	0.001056737
chr5.CM0200.116_at	4.421023803	0.003196995	4.828253567	9.86E-05
Ljwgs_019024.1_at	4.489337807	0.006826426	4.422575368	0.000501688
chr3.TM1144.14.1_at	4.495260916	7.19E-05	4.796327081	3.93E-06
gi13884395_at	4.531063864	0.006845794	3.444295863	0.003300302
gi45637641_at	4.568281089	1.74E-05	3.123695696	4.07E-05
gi45631459_at	4.631780969	9.36E-05	1.575184895	0.023317587
Ljwgs_071225.0.1_at	4.693914224	3.90E-05	4.267475446	7.85E-06
chr5.CM0311.3_at	4.757462468	0.00047838	4.845078418	3.05E-05
TM0914.20_at	4.783643254	6.13E-05	1.975777135	0.005253485
chr2.CM0060.47_at	4.894165847	5.64E-05	5.003396422	4.00E-06
TM1476.21_at	4.916640803	3.63E-05	4.274826781	1.01E-05
Ljwgs_067396.1_at	4.99046314	1.86E-05	3.284566556	5.96E-05
Ljwgs_006049.1_at	5.025990317	7.94E-05	3.910789518	6.01E-05
TM1476.21.1_s_at	5.039373987	4.38E-06	4.030477642	3.30E-06
Ljwgs_119495.1_s_at	5.172820177	7.46E-05	4.884818662	1.09E-05
TM0068.27.1_s_at	5.204305917	0.000122365	5.95781281	3.66E-06
chr6.BM1429.11_at	5.304922639	5.68E-05	5.420829384	4.20E-06
Ljwgs_008026.1_at	5.402669205	0.000135211	5.48284633	1.04E-05
TM1757.18_at	5.499372208	1.74E-05	4.267952856	1.36E-05
Ljwgs_072453.1_at	5.499372788	0.002181645	5.734452336	9.56E-05
chr5.CM0260.26_at	5.627160339	3.73E-08	5.125710348	1.15E-08
Ljwgs_045411.1_at	5.819939845	0.000925951	5.695830724	7.47E-05
Ljwgs_119901.1_at	5.842653897	1.16E-05	5.41280952	2.15E-06
Ljwgs_030815.1_at	5.916964078	4.87E-06	3.929214501	1.65E-05
chr6.TM0517.8_at	6.025565426	6.39E-05	4.796928212	3.92E-05
Ljwgs_111594.1_at	6.09469214	9.60E-07	5.31139887	4.53E-07
chr4.CM0046.52_s_at	6.116526266	4.87E-06	4.577901003	6.59E-06
TM0807.34_at	6.197647679	1.12E-05	8.159189742	9.95E-08
Ljwgs_060216.1_at	6.262726031	5.01E-07	6.759342708	3.37E-08
chr2.CM0201.58_at	6.609056626	7.23E-08	5.801416861	4.63E-08
TM0748.11_at	7.122625934	3.60E-06	6.624815323	7.59E-07
chr2.CM0102.46_s_at	7.20548817	4.34E-08	5.399541945	1.21E-07
Ljwgs_015164.1_at	7.321871153	1.14E-08	7.044152255	1.13E-09
gi6448578_at	7.329297306	1.47E-06	6.018874824	1.03E-06
Ljwgs_041638.1_s_at	7.482155453	8.78E-05	7.292353124	1.01E-05
Ljwgs_037414.1_at	8.05877727	9.46E-06	6.323122919	7.22E-06
gi9082286_at	8.145344039	4.34E-08	5.945719948	1.47E-07
chr4.CM0333.16_s_at	8.190904636	5.65E-08	6.48996422	9.95E-08
chr5.CM0571.54_at	8.22096922	2.54E-08	6.367848642	3.31E-08
Ljwgs_017174.1_at	9.288929566	1.14E-08	9.366129773	1.02E-09
