# Supplementary material for: Dissection of Symbiosis and Organ Development by Integrated Transcriptome Analysis of Lotus japonicus Mutant and Wild-Type Plants
Source: PLoS One. 2009 Aug 7;4(8):e6556. doi: 10.1371/journal.pone.0006556 (PMC2717213; doi:10.1371/journal.pone.0006556)
Supplement: Folder S2 — Inoculation 1 day (2.85 MB ZIP) [file pone.0006556.s010.zip › S2.INOCULATION 1 DAY copy/2.1.Total transcript analysis copy/2.1.7/2.1.7.gibberellin.txt]

chr1.CM0088.91	1.10.4.5	E1.14.11.12  gibberellin 20-oxidase [EC:1.14.11.12] [GO:0045544]  	ath:At5g51810	 MIO24.5; gibberellin 20-oxidase, putative [EC:1.14.11.12] [KO:K05282]	6e-36	PA0147	COG3491	4e-21	GAOX2_ARATH	Iron;Metal-binding;Oxidoreductase,Gibberellin 20 oxidase 2 (EC 1.14.11.-) (Gibberellin C-20 oxidase 2) (GA 20-oxidase 2).	3e-36	GO_ID:36361	TAIR|gene:2127402 SPTR:O49561 symbol:ATGA2OX8 [GO:0008372 "cellular component unknown" evidence=ND] [GO:0045543 "gibberellin 2-beta-dioxygenase activity" evidence=IDA] Pfam:PF03171 InterPro:IPR005123 EMBL:AL161554 EMBL:AL021960 PIR:T04951 SPTR:O49561	6e-92

chr1.CM0088.91	1.10.4.7	E1.14.11.13  gibberellin 2-oxidase [EC:1.14.11.13] [GO:0045543]  	ath:At5g51810	 MIO24.5; gibberellin 20-oxidase, putative [EC:1.14.11.12] [KO:K05282]	6e-36	PA0147	COG3491	4e-21	GAOX2_ARATH	Iron;Metal-binding;Oxidoreductase,Gibberellin 20 oxidase 2 (EC 1.14.11.-) (Gibberellin C-20 oxidase 2) (GA 20-oxidase 2).	3e-36	GO_ID:36361	TAIR|gene:2127402 SPTR:O49561 symbol:ATGA2OX8 [GO:0008372 "cellular component unknown" evidence=ND] [GO:0045543 "gibberellin 2-beta-dioxygenase activity" evidence=IDA] Pfam:PF03171 InterPro:IPR005123 EMBL:AL161554 EMBL:AL021960 PIR:T04951 SPTR:O49561	6e-92
