# Supplementary material for: Dissection of Symbiosis and Organ Development by Integrated Transcriptome Analysis of Lotus japonicus Mutant and Wild-Type Plants
Source: PLoS One. 2009 Aug 7;4(8):e6556. doi: 10.1371/journal.pone.0006556 (PMC2717213; doi:10.1371/journal.pone.0006556)
Supplement: Folder S2 — Inoculation 1 day (2.85 MB ZIP) [file pone.0006556.s010.zip › S2.INOCULATION 1 DAY copy/2.1.Total transcript analysis copy/2.1.4/-2.1.4.ID-ANU.txt]

Identifier	BIN code	BIN name	BlastX KEGG Identifier	BlastX KEGG Description	BlastX KEGG E-value	BlastX COG Identifier	BlastX COG Description	BlastX COG E-value	BlastX Swiss-Prot Identifier	BlastX Swiss-Prot Description	BlastX Swiss-Prot E-value	BlastX Gene Ontology Identifier	BlastX Gene Ontology Description	BlastX Gene Ontology E-value
Ljwgs_023991.1	1.10.7.5	E1.14.11.19 leucoanthocyanidin dioxygenase [EC:1.14.11.19] [GO:0045432]	ath:At4g22880	F7H19.60; leucoanthocyanidin dioxygenase, putative / anthocyanidin synthase, putative [EC:1.14.11.19] [KO:K05277]	6.00E-18				LDOX_ARATH	3D-structure;Dioxygenase;Flavonoidbiosynthesis;Iron;Metal-binding;Oxidoreductase;VitaminC,Leucoanthocyanidin dioxygenase (EC 1.14.11.19) (LDOX) (Leucocyanidin oxygenase) (Leucoanthocyanidin hydroxylase) (Anthocyanidin synthase) (ANS).	4.00E-18	GO_ID:16195	TAIR|gene:2086788 SPTR:Q9LHN8 symbol:AT3G13610.1 [GO:0008372 "cellular component unknown" evidence=ND] [GO:0016706 "oxidoreductase activity, acting on paired donors, with incorporation or reduction of molecular oxygen, 2-oxoglutarate as one donor, and incorporation of one atom each of oxygen into both donors" evidence=ISS] [GO:0019748 "secondary metabolism" evidence=ISS] Pfam:PF03171 InterPro:IPR…	5.00E-56
Ljwgs_042055.1	1.5.14.22	E4.1.1.28, DDC aromatic-L-amino-acid decarboxylase [EC:4.1.1.28] [COG:COG0076] [GO:0004058]	gvi:gll2219	histidine decarboxylase [EC:4.1.1.22] [KO:K01590]	5.00E-23	mlr6209	COG0076	2.00E-22	DCHS_LYCES	Decarboxylase;Lyase;Pyridoxalphosphate,Histidine decarboxylase (EC 4.1.1.22) (HDC) (TOM92).	1.00E-44	GO_ID:785	TAIR|gene:2031132 SPTR:Q9MA74 symbol:EMB1075 "EMBRYO DEFECTIVE 1075" [GO:0008372 "cellular component unknown" evidence=ND] [GO:0006520 "amino acid metabolism" evidence=ISS] [GO:0016831 "carboxy-lyase activity" evidence=ISS] InterPro:IPR002129 Pfam:PF00282 PROSITE:PS00392 EMBL:AC009526 EMBL:AB030379 EMBL:AB036933 EMBL:AF360233 EMBL:AF389349 EMBL:AY040033 PIR:E96500 SPTR:Q9MA74	3.00E-50
Ljwgs_042055.1	1.6.2.2	E4.1.1.15, gadB glutamate decarboxylase [EC:4.1.1.15] [COG:COG0076] [GO:0004351]	gvi:gll2219	histidine decarboxylase [EC:4.1.1.22] [KO:K01590]	5.00E-23	mlr6209	COG0076	2.00E-22	DCHS_LYCES	Decarboxylase;Lyase;Pyridoxalphosphate,Histidine decarboxylase (EC 4.1.1.22) (HDC) (TOM92).	1.00E-44	GO_ID:785	TAIR|gene:2031132 SPTR:Q9MA74 symbol:EMB1075 "EMBRYO DEFECTIVE 1075" [GO:0008372 "cellular component unknown" evidence=ND] [GO:0006520 "amino acid metabolism" evidence=ISS] [GO:0016831 "carboxy-lyase activity" evidence=ISS] InterPro:IPR002129 Pfam:PF00282 PROSITE:PS00392 EMBL:AC009526 EMBL:AB030379 EMBL:AB036933 EMBL:AF360233 EMBL:AF389349 EMBL:AY040033 PIR:E96500 SPTR:Q9MA74	3.00E-50
Ljwgs_042055.1	1.5.14.47	E4.1.1.- [EC:4.1.1.-] [COG:COG0076 COG3635]	gvi:gll2219	histidine decarboxylase [EC:4.1.1.22] [KO:K01590]	5.00E-23	mlr6209	COG0076	2.00E-22	DCHS_LYCES	Decarboxylase;Lyase;Pyridoxalphosphate,Histidine decarboxylase (EC 4.1.1.22) (HDC) (TOM92).	1.00E-44	GO_ID:785	TAIR|gene:2031132 SPTR:Q9MA74 symbol:EMB1075 "EMBRYO DEFECTIVE 1075" [GO:0008372 "cellular component unknown" evidence=ND] [GO:0006520 "amino acid metabolism" evidence=ISS] [GO:0016831 "carboxy-lyase activity" evidence=ISS] InterPro:IPR002129 Pfam:PF00282 PROSITE:PS00392 EMBL:AC009526 EMBL:AB030379 EMBL:AB036933 EMBL:AF360233 EMBL:AF389349 EMBL:AY040033 PIR:E96500 SPTR:Q9MA74	3.00E-50
Ljwgs_042055.1	1.5.12.17	E4.1.1.28, DDC aromatic-L-amino-acid decarboxylase [EC:4.1.1.28] [COG:COG0076] [GO:0004058]	gvi:gll2219	histidine decarboxylase [EC:4.1.1.22] [KO:K01590]	5.00E-23	mlr6209	COG0076	2.00E-22	DCHS_LYCES	Decarboxylase;Lyase;Pyridoxalphosphate,Histidine decarboxylase (EC 4.1.1.22) (HDC) (TOM92).	1.00E-44	GO_ID:785	TAIR|gene:2031132 SPTR:Q9MA74 symbol:EMB1075 "EMBRYO DEFECTIVE 1075" [GO:0008372 "cellular component unknown" evidence=ND] [GO:0006520 "amino acid metabolism" evidence=ISS] [GO:0016831 "carboxy-lyase activity" evidence=ISS] InterPro:IPR002129 Pfam:PF00282 PROSITE:PS00392 EMBL:AC009526 EMBL:AB030379 EMBL:AB036933 EMBL:AF360233 EMBL:AF389349 EMBL:AY040033 PIR:E96500 SPTR:Q9MA74	3.00E-50
Ljwgs_042055.1	1.5.1.22	E4.1.1.15, gadB glutamate decarboxylase [EC:4.1.1.15] [COG:COG0076] [GO:0004351]	gvi:gll2219	histidine decarboxylase [EC:4.1.1.22] [KO:K01590]	5.00E-23	mlr6209	COG0076	2.00E-22	DCHS_LYCES	Decarboxylase;Lyase;Pyridoxalphosphate,Histidine decarboxylase (EC 4.1.1.22) (HDC) (TOM92).	1.00E-44	GO_ID:785	TAIR|gene:2031132 SPTR:Q9MA74 symbol:EMB1075 "EMBRYO DEFECTIVE 1075" [GO:0008372 "cellular component unknown" evidence=ND] [GO:0006520 "amino acid metabolism" evidence=ISS] [GO:0016831 "carboxy-lyase activity" evidence=ISS] InterPro:IPR002129 Pfam:PF00282 PROSITE:PS00392 EMBL:AC009526 EMBL:AB030379 EMBL:AB036933 EMBL:AF360233 EMBL:AF389349 EMBL:AY040033 PIR:E96500 SPTR:Q9MA74	3.00E-50
Ljwgs_042055.1	1.1.7.12	E4.1.1.- [EC:4.1.1.-] [COG:COG0076 COG3635]	gvi:gll2219	histidine decarboxylase [EC:4.1.1.22] [KO:K01590]	5.00E-23	mlr6209	COG0076	2.00E-22	DCHS_LYCES	Decarboxylase;Lyase;Pyridoxalphosphate,Histidine decarboxylase (EC 4.1.1.22) (HDC) (TOM92).	1.00E-44	GO_ID:785	TAIR|gene:2031132 SPTR:Q9MA74 symbol:EMB1075 "EMBRYO DEFECTIVE 1075" [GO:0008372 "cellular component unknown" evidence=ND] [GO:0006520 "amino acid metabolism" evidence=ISS] [GO:0016831 "carboxy-lyase activity" evidence=ISS] InterPro:IPR002129 Pfam:PF00282 PROSITE:PS00392 EMBL:AC009526 EMBL:AB030379 EMBL:AB036933 EMBL:AF360233 EMBL:AF389349 EMBL:AY040033 PIR:E96500 SPTR:Q9MA74	3.00E-50
Ljwgs_042055.1	1.4.1.72	E4.1.1.- [EC:4.1.1.-] [COG:COG0076 COG3635]	gvi:gll2219	histidine decarboxylase [EC:4.1.1.22] [KO:K01590]	5.00E-23	mlr6209	COG0076	2.00E-22	DCHS_LYCES	Decarboxylase;Lyase;Pyridoxalphosphate,Histidine decarboxylase (EC 4.1.1.22) (HDC) (TOM92).	1.00E-44	GO_ID:785	TAIR|gene:2031132 SPTR:Q9MA74 symbol:EMB1075 "EMBRYO DEFECTIVE 1075" [GO:0008372 "cellular component unknown" evidence=ND] [GO:0006520 "amino acid metabolism" evidence=ISS] [GO:0016831 "carboxy-lyase activity" evidence=ISS] InterPro:IPR002129 Pfam:PF00282 PROSITE:PS00392 EMBL:AC009526 EMBL:AB030379 EMBL:AB036933 EMBL:AF360233 EMBL:AF389349 EMBL:AY040033 PIR:E96500 SPTR:Q9MA74	3.00E-50
Ljwgs_042055.1	1.11.6.9	E4.1.1.- [EC:4.1.1.-] [COG:COG0076 COG3635]	gvi:gll2219	histidine decarboxylase [EC:4.1.1.22] [KO:K01590]	5.00E-23	mlr6209	COG0076	2.00E-22	DCHS_LYCES	Decarboxylase;Lyase;Pyridoxalphosphate,Histidine decarboxylase (EC 4.1.1.22) (HDC) (TOM92).	1.00E-44	GO_ID:785	TAIR|gene:2031132 SPTR:Q9MA74 symbol:EMB1075 "EMBRYO DEFECTIVE 1075" [GO:0008372 "cellular component unknown" evidence=ND] [GO:0006520 "amino acid metabolism" evidence=ISS] [GO:0016831 "carboxy-lyase activity" evidence=ISS] InterPro:IPR002129 Pfam:PF00282 PROSITE:PS00392 EMBL:AC009526 EMBL:AB030379 EMBL:AB036933 EMBL:AF360233 EMBL:AF389349 EMBL:AY040033 PIR:E96500 SPTR:Q9MA74	3.00E-50
Ljwgs_042055.1	1.10.8.6	E4.1.1.- [EC:4.1.1.-] [COG:COG0076 COG3635]	gvi:gll2219	histidine decarboxylase [EC:4.1.1.22] [KO:K01590]	5.00E-23	mlr6209	COG0076	2.00E-22	DCHS_LYCES	Decarboxylase;Lyase;Pyridoxalphosphate,Histidine decarboxylase (EC 4.1.1.22) (HDC) (TOM92).	1.00E-44	GO_ID:785	TAIR|gene:2031132 SPTR:Q9MA74 symbol:EMB1075 "EMBRYO DEFECTIVE 1075" [GO:0008372 "cellular component unknown" evidence=ND] [GO:0006520 "amino acid metabolism" evidence=ISS] [GO:0016831 "carboxy-lyase activity" evidence=ISS] InterPro:IPR002129 Pfam:PF00282 PROSITE:PS00392 EMBL:AC009526 EMBL:AB030379 EMBL:AB036933 EMBL:AF360233 EMBL:AF389349 EMBL:AY040033 PIR:E96500 SPTR:Q9MA74	3.00E-50
Ljwgs_042055.1	1.7.11.16	E4.1.2.27 sphinganine-1-phosphate aldolase [EC:4.1.2.27] [COG:COG0076] [GO:0008117]	gvi:gll2219	histidine decarboxylase [EC:4.1.1.22] [KO:K01590]	5.00E-23	mlr6209	COG0076	2.00E-22	DCHS_LYCES	Decarboxylase;Lyase;Pyridoxalphosphate,Histidine decarboxylase (EC 4.1.1.22) (HDC) (TOM92).	1.00E-44	GO_ID:785	TAIR|gene:2031132 SPTR:Q9MA74 symbol:EMB1075 "EMBRYO DEFECTIVE 1075" [GO:0008372 "cellular component unknown" evidence=ND] [GO:0006520 "amino acid metabolism" evidence=ISS] [GO:0016831 "carboxy-lyase activity" evidence=ISS] InterPro:IPR002129 Pfam:PF00282 PROSITE:PS00392 EMBL:AC009526 EMBL:AB030379 EMBL:AB036933 EMBL:AF360233 EMBL:AF389349 EMBL:AY040033 PIR:E96500 SPTR:Q9MA74	3.00E-50
Ljwgs_042055.1	1.5.2.12	E4.1.1.15, gadB glutamate decarboxylase [EC:4.1.1.15] [COG:COG0076] [GO:0004351]	gvi:gll2219	histidine decarboxylase [EC:4.1.1.22] [KO:K01590]	5.00E-23	mlr6209	COG0076	2.00E-22	DCHS_LYCES	Decarboxylase;Lyase;Pyridoxalphosphate,Histidine decarboxylase (EC 4.1.1.22) (HDC) (TOM92).	1.00E-44	GO_ID:785	TAIR|gene:2031132 SPTR:Q9MA74 symbol:EMB1075 "EMBRYO DEFECTIVE 1075" [GO:0008372 "cellular component unknown" evidence=ND] [GO:0006520 "amino acid metabolism" evidence=ISS] [GO:0016831 "carboxy-lyase activity" evidence=ISS] InterPro:IPR002129 Pfam:PF00282 PROSITE:PS00392 EMBL:AC009526 EMBL:AB030379 EMBL:AB036933 EMBL:AF360233 EMBL:AF389349 EMBL:AY040033 PIR:E96500 SPTR:Q9MA74	3.00E-50
Ljwgs_042055.1	1.11.17.12	E4.1.1.- [EC:4.1.1.-] [COG:COG0076 COG3635]	gvi:gll2219	histidine decarboxylase [EC:4.1.1.22] [KO:K01590]	5.00E-23	mlr6209	COG0076	2.00E-22	DCHS_LYCES	Decarboxylase;Lyase;Pyridoxalphosphate,Histidine decarboxylase (EC 4.1.1.22) (HDC) (TOM92).	1.00E-44	GO_ID:785	TAIR|gene:2031132 SPTR:Q9MA74 symbol:EMB1075 "EMBRYO DEFECTIVE 1075" [GO:0008372 "cellular component unknown" evidence=ND] [GO:0006520 "amino acid metabolism" evidence=ISS] [GO:0016831 "carboxy-lyase activity" evidence=ISS] InterPro:IPR002129 Pfam:PF00282 PROSITE:PS00392 EMBL:AC009526 EMBL:AB030379 EMBL:AB036933 EMBL:AF360233 EMBL:AF389349 EMBL:AY040033 PIR:E96500 SPTR:Q9MA74	3.00E-50
Ljwgs_042055.1	1.6.1.2	E4.1.1.15, gadB glutamate decarboxylase [EC:4.1.1.15] [COG:COG0076] [GO:0004351]	gvi:gll2219	histidine decarboxylase [EC:4.1.1.22] [KO:K01590]	5.00E-23	mlr6209	COG0076	2.00E-22	DCHS_LYCES	Decarboxylase;Lyase;Pyridoxalphosphate,Histidine decarboxylase (EC 4.1.1.22) (HDC) (TOM92).	1.00E-44	GO_ID:785	TAIR|gene:2031132 SPTR:Q9MA74 symbol:EMB1075 "EMBRYO DEFECTIVE 1075" [GO:0008372 "cellular component unknown" evidence=ND] [GO:0006520 "amino acid metabolism" evidence=ISS] [GO:0016831 "carboxy-lyase activity" evidence=ISS] InterPro:IPR002129 Pfam:PF00282 PROSITE:PS00392 EMBL:AC009526 EMBL:AB030379 EMBL:AB036933 EMBL:AF360233 EMBL:AF389349 EMBL:AY040033 PIR:E96500 SPTR:Q9MA74	3.00E-50
Ljwgs_042055.1	1.5.11.19	E4.1.1.22, HDC histidine decarboxylase [EC:4.1.1.22] [GO:0004398]	gvi:gll2219	histidine decarboxylase [EC:4.1.1.22] [KO:K01590]	5.00E-23	mlr6209	COG0076	2.00E-22	DCHS_LYCES	Decarboxylase;Lyase;Pyridoxalphosphate,Histidine decarboxylase (EC 4.1.1.22) (HDC) (TOM92).	1.00E-44	GO_ID:785	TAIR|gene:2031132 SPTR:Q9MA74 symbol:EMB1075 "EMBRYO DEFECTIVE 1075" [GO:0008372 "cellular component unknown" evidence=ND] [GO:0006520 "amino acid metabolism" evidence=ISS] [GO:0016831 "carboxy-lyase activity" evidence=ISS] InterPro:IPR002129 Pfam:PF00282 PROSITE:PS00392 EMBL:AC009526 EMBL:AB030379 EMBL:AB036933 EMBL:AF360233 EMBL:AF389349 EMBL:AY040033 PIR:E96500 SPTR:Q9MA74	3.00E-50
Ljwgs_042055.1	1.11.14.6	E4.1.1.- [EC:4.1.1.-] [COG:COG0076 COG3635]	gvi:gll2219	histidine decarboxylase [EC:4.1.1.22] [KO:K01590]	5.00E-23	mlr6209	COG0076	2.00E-22	DCHS_LYCES	Decarboxylase;Lyase;Pyridoxalphosphate,Histidine decarboxylase (EC 4.1.1.22) (HDC) (TOM92).	1.00E-44	GO_ID:785	TAIR|gene:2031132 SPTR:Q9MA74 symbol:EMB1075 "EMBRYO DEFECTIVE 1075" [GO:0008372 "cellular component unknown" evidence=ND] [GO:0006520 "amino acid metabolism" evidence=ISS] [GO:0016831 "carboxy-lyase activity" evidence=ISS] InterPro:IPR002129 Pfam:PF00282 PROSITE:PS00392 EMBL:AC009526 EMBL:AB030379 EMBL:AB036933 EMBL:AF360233 EMBL:AF389349 EMBL:AY040033 PIR:E96500 SPTR:Q9MA74	3.00E-50
Ljwgs_042055.1	1.5.13.14	E4.1.1.28, DDC aromatic-L-amino-acid decarboxylase [EC:4.1.1.28] [COG:COG0076] [GO:0004058]	gvi:gll2219	histidine decarboxylase [EC:4.1.1.22] [KO:K01590]	5.00E-23	mlr6209	COG0076	2.00E-22	DCHS_LYCES	Decarboxylase;Lyase;Pyridoxalphosphate,Histidine decarboxylase (EC 4.1.1.22) (HDC) (TOM92).	1.00E-44	GO_ID:785	TAIR|gene:2031132 SPTR:Q9MA74 symbol:EMB1075 "EMBRYO DEFECTIVE 1075" [GO:0008372 "cellular component unknown" evidence=ND] [GO:0006520 "amino acid metabolism" evidence=ISS] [GO:0016831 "carboxy-lyase activity" evidence=ISS] InterPro:IPR002129 Pfam:PF00282 PROSITE:PS00392 EMBL:AC009526 EMBL:AB030379 EMBL:AB036933 EMBL:AF360233 EMBL:AF389349 EMBL:AY040033 PIR:E96500 SPTR:Q9MA74	3.00E-50
Ljwgs_042055.1	1.11.20.9	E4.1.1.- [EC:4.1.1.-] [COG:COG0076 COG3635]	gvi:gll2219	histidine decarboxylase [EC:4.1.1.22] [KO:K01590]	5.00E-23	mlr6209	COG0076	2.00E-22	DCHS_LYCES	Decarboxylase;Lyase;Pyridoxalphosphate,Histidine decarboxylase (EC 4.1.1.22) (HDC) (TOM92).	1.00E-44	GO_ID:785	TAIR|gene:2031132 SPTR:Q9MA74 symbol:EMB1075 "EMBRYO DEFECTIVE 1075" [GO:0008372 "cellular component unknown" evidence=ND] [GO:0006520 "amino acid metabolism" evidence=ISS] [GO:0016831 "carboxy-lyase activity" evidence=ISS] InterPro:IPR002129 Pfam:PF00282 PROSITE:PS00392 EMBL:AC009526 EMBL:AB030379 EMBL:AB036933 EMBL:AF360233 EMBL:AF389349 EMBL:AY040033 PIR:E96500 SPTR:Q9MA74	3.00E-50
Ljwgs_042055.1	1.1.14.28	E4.1.1.15, gadB glutamate decarboxylase [EC:4.1.1.15] [COG:COG0076] [GO:0004351]	gvi:gll2219	histidine decarboxylase [EC:4.1.1.22] [KO:K01590]	5.00E-23	mlr6209	COG0076	2.00E-22	DCHS_LYCES	Decarboxylase;Lyase;Pyridoxalphosphate,Histidine decarboxylase (EC 4.1.1.22) (HDC) (TOM92).	1.00E-44	GO_ID:785	TAIR|gene:2031132 SPTR:Q9MA74 symbol:EMB1075 "EMBRYO DEFECTIVE 1075" [GO:0008372 "cellular component unknown" evidence=ND] [GO:0006520 "amino acid metabolism" evidence=ISS] [GO:0016831 "carboxy-lyase activity" evidence=ISS] InterPro:IPR002129 Pfam:PF00282 PROSITE:PS00392 EMBL:AC009526 EMBL:AB030379 EMBL:AB036933 EMBL:AF360233 EMBL:AF389349 EMBL:AY040033 PIR:E96500 SPTR:Q9MA74	3.00E-50
Ljwgs_042055.1	1.11.5.3	E4.1.1.- [EC:4.1.1.-] [COG:COG0076 COG3635]	gvi:gll2219	histidine decarboxylase [EC:4.1.1.22] [KO:K01590]	5.00E-23	mlr6209	COG0076	2.00E-22	DCHS_LYCES	Decarboxylase;Lyase;Pyridoxalphosphate,Histidine decarboxylase (EC 4.1.1.22) (HDC) (TOM92).	1.00E-44	GO_ID:785	TAIR|gene:2031132 SPTR:Q9MA74 symbol:EMB1075 "EMBRYO DEFECTIVE 1075" [GO:0008372 "cellular component unknown" evidence=ND] [GO:0006520 "amino acid metabolism" evidence=ISS] [GO:0016831 "carboxy-lyase activity" evidence=ISS] InterPro:IPR002129 Pfam:PF00282 PROSITE:PS00392 EMBL:AC009526 EMBL:AB030379 EMBL:AB036933 EMBL:AF360233 EMBL:AF389349 EMBL:AY040033 PIR:E96500 SPTR:Q9MA74	3.00E-50
Ljwgs_042055.1	1.5.12.13	E4.1.1.- [EC:4.1.1.-] [COG:COG0076 COG3635]	gvi:gll2219	histidine decarboxylase [EC:4.1.1.22] [KO:K01590]	5.00E-23	mlr6209	COG0076	2.00E-22	DCHS_LYCES	Decarboxylase;Lyase;Pyridoxalphosphate,Histidine decarboxylase (EC 4.1.1.22) (HDC) (TOM92).	1.00E-44	GO_ID:785	TAIR|gene:2031132 SPTR:Q9MA74 symbol:EMB1075 "EMBRYO DEFECTIVE 1075" [GO:0008372 "cellular component unknown" evidence=ND] [GO:0006520 "amino acid metabolism" evidence=ISS] [GO:0016831 "carboxy-lyase activity" evidence=ISS] InterPro:IPR002129 Pfam:PF00282 PROSITE:PS00392 EMBL:AC009526 EMBL:AB030379 EMBL:AB036933 EMBL:AF360233 EMBL:AF389349 EMBL:AY040033 PIR:E96500 SPTR:Q9MA74	3.00E-50
Ljwgs_042055.1	1.5.11.20	E4.1.1.28, DDC aromatic-L-amino-acid decarboxylase [EC:4.1.1.28] [COG:COG0076] [GO:0004058]	gvi:gll2219	histidine decarboxylase [EC:4.1.1.22] [KO:K01590]	5.00E-23	mlr6209	COG0076	2.00E-22	DCHS_LYCES	Decarboxylase;Lyase;Pyridoxalphosphate,Histidine decarboxylase (EC 4.1.1.22) (HDC) (TOM92).	1.00E-44	GO_ID:785	TAIR|gene:2031132 SPTR:Q9MA74 symbol:EMB1075 "EMBRYO DEFECTIVE 1075" [GO:0008372 "cellular component unknown" evidence=ND] [GO:0006520 "amino acid metabolism" evidence=ISS] [GO:0016831 "carboxy-lyase activity" evidence=ISS] InterPro:IPR002129 Pfam:PF00282 PROSITE:PS00392 EMBL:AC009526 EMBL:AB030379 EMBL:AB036933 EMBL:AF360233 EMBL:AF389349 EMBL:AY040033 PIR:E96500 SPTR:Q9MA74	3.00E-50
Ljwgs_042055.1	1.10.6.8	E4.1.1.- [EC:4.1.1.-] [COG:COG0076 COG3635]	gvi:gll2219	histidine decarboxylase [EC:4.1.1.22] [KO:K01590]	5.00E-23	mlr6209	COG0076	2.00E-22	DCHS_LYCES	Decarboxylase;Lyase;Pyridoxalphosphate,Histidine decarboxylase (EC 4.1.1.22) (HDC) (TOM92).	1.00E-44	GO_ID:785	TAIR|gene:2031132 SPTR:Q9MA74 symbol:EMB1075 "EMBRYO DEFECTIVE 1075" [GO:0008372 "cellular component unknown" evidence=ND] [GO:0006520 "amino acid metabolism" evidence=ISS] [GO:0016831 "carboxy-lyase activity" evidence=ISS] InterPro:IPR002129 Pfam:PF00282 PROSITE:PS00392 EMBL:AC009526 EMBL:AB030379 EMBL:AB036933 EMBL:AF360233 EMBL:AF389349 EMBL:AY040033 PIR:E96500 SPTR:Q9MA74	3.00E-50
Ljwgs_042055.1	1.1.11.32	E4.1.1.- [EC:4.1.1.-] [COG:COG0076 COG3635]	gvi:gll2219	histidine decarboxylase [EC:4.1.1.22] [KO:K01590]	5.00E-23	mlr6209	COG0076	2.00E-22	DCHS_LYCES	Decarboxylase;Lyase;Pyridoxalphosphate,Histidine decarboxylase (EC 4.1.1.22) (HDC) (TOM92).	1.00E-44	GO_ID:785	TAIR|gene:2031132 SPTR:Q9MA74 symbol:EMB1075 "EMBRYO DEFECTIVE 1075" [GO:0008372 "cellular component unknown" evidence=ND] [GO:0006520 "amino acid metabolism" evidence=ISS] [GO:0016831 "carboxy-lyase activity" evidence=ISS] InterPro:IPR002129 Pfam:PF00282 PROSITE:PS00392 EMBL:AC009526 EMBL:AB030379 EMBL:AB036933 EMBL:AF360233 EMBL:AF389349 EMBL:AY040033 PIR:E96500 SPTR:Q9MA74	3.00E-50
Ljwgs_042055.1	1.5.10.36	E4.1.1.- [EC:4.1.1.-] [COG:COG0076 COG3635]	gvi:gll2219	histidine decarboxylase [EC:4.1.1.22] [KO:K01590]	5.00E-23	mlr6209	COG0076	2.00E-22	DCHS_LYCES	Decarboxylase;Lyase;Pyridoxalphosphate,Histidine decarboxylase (EC 4.1.1.22) (HDC) (TOM92).	1.00E-44	GO_ID:785	TAIR|gene:2031132 SPTR:Q9MA74 symbol:EMB1075 "EMBRYO DEFECTIVE 1075" [GO:0008372 "cellular component unknown" evidence=ND] [GO:0006520 "amino acid metabolism" evidence=ISS] [GO:0016831 "carboxy-lyase activity" evidence=ISS] InterPro:IPR002129 Pfam:PF00282 PROSITE:PS00392 EMBL:AC009526 EMBL:AB030379 EMBL:AB036933 EMBL:AF360233 EMBL:AF389349 EMBL:AY040033 PIR:E96500 SPTR:Q9MA74	3.00E-50
Ljwgs_042055.1	1.10.8.8	E4.1.1.28, DDC aromatic-L-amino-acid decarboxylase [EC:4.1.1.28] [COG:COG0076] [GO:0004058]	gvi:gll2219	histidine decarboxylase [EC:4.1.1.22] [KO:K01590]	5.00E-23	mlr6209	COG0076	2.00E-22	DCHS_LYCES	Decarboxylase;Lyase;Pyridoxalphosphate,Histidine decarboxylase (EC 4.1.1.22) (HDC) (TOM92).	1.00E-44	GO_ID:785	TAIR|gene:2031132 SPTR:Q9MA74 symbol:EMB1075 "EMBRYO DEFECTIVE 1075" [GO:0008372 "cellular component unknown" evidence=ND] [GO:0006520 "amino acid metabolism" evidence=ISS] [GO:0016831 "carboxy-lyase activity" evidence=ISS] InterPro:IPR002129 Pfam:PF00282 PROSITE:PS00392 EMBL:AC009526 EMBL:AB030379 EMBL:AB036933 EMBL:AF360233 EMBL:AF389349 EMBL:AY040033 PIR:E96500 SPTR:Q9MA74	3.00E-50
Ljwgs_042055.1	1.10.5.2	E4.1.1.28, DDC aromatic-L-amino-acid decarboxylase [EC:4.1.1.28] [COG:COG0076] [GO:0004058]	gvi:gll2219	histidine decarboxylase [EC:4.1.1.22] [KO:K01590]	5.00E-23	mlr6209	COG0076	2.00E-22	DCHS_LYCES	Decarboxylase;Lyase;Pyridoxalphosphate,Histidine decarboxylase (EC 4.1.1.22) (HDC) (TOM92).	1.00E-44	GO_ID:785	TAIR|gene:2031132 SPTR:Q9MA74 symbol:EMB1075 "EMBRYO DEFECTIVE 1075" [GO:0008372 "cellular component unknown" evidence=ND] [GO:0006520 "amino acid metabolism" evidence=ISS] [GO:0016831 "carboxy-lyase activity" evidence=ISS] InterPro:IPR002129 Pfam:PF00282 PROSITE:PS00392 EMBL:AC009526 EMBL:AB030379 EMBL:AB036933 EMBL:AF360233 EMBL:AF389349 EMBL:AY040033 PIR:E96500 SPTR:Q9MA74	3.00E-50
Ljwgs_042055.1	1.6.3.6	E4.1.1.- [EC:4.1.1.-] [COG:COG0076 COG3635]	gvi:gll2219	histidine decarboxylase [EC:4.1.1.22] [KO:K01590]	5.00E-23	mlr6209	COG0076	2.00E-22	DCHS_LYCES	Decarboxylase;Lyase;Pyridoxalphosphate,Histidine decarboxylase (EC 4.1.1.22) (HDC) (TOM92).	1.00E-44	GO_ID:785	TAIR|gene:2031132 SPTR:Q9MA74 symbol:EMB1075 "EMBRYO DEFECTIVE 1075" [GO:0008372 "cellular component unknown" evidence=ND] [GO:0006520 "amino acid metabolism" evidence=ISS] [GO:0016831 "carboxy-lyase activity" evidence=ISS] InterPro:IPR002129 Pfam:PF00282 PROSITE:PS00392 EMBL:AC009526 EMBL:AB030379 EMBL:AB036933 EMBL:AF360233 EMBL:AF389349 EMBL:AY040033 PIR:E96500 SPTR:Q9MA74	3.00E-50
Ljwgs_024494.1	99.1.4.4300	GO_ID:7639										GO_ID:7639	TAIR|gene:2101825 SPTR:Q9LZY2 symbol:AT3G60810.1 [GO:0005554 "molecular function unknown" evidence=ND] [GO:0000004 "biological process unknown" evidence=ND] EMBL:AL162295 PIR:T47892 InterPro:IPR010865 Pfam:PF07386 SPTR:Q9LZY2	6.00E-34
chr4.CM0046.66	99.1.4.2619	GO_ID:10497							APG_BRANA	,Anter-specific proline-rich protein APG (Protein CEX) (Fragment).	5.00E-25	GO_ID:10497	TAIR|gene:2013662 SPTR:Q9C7N4 symbol:AT1G29670.1 [GO:0016789 "carboxylic ester hydrolase activity" evidence=ISS] INTERPRO:IPR001087 Pfam:PF00657 EMBL:AC068667 EMBL:AY065046 PIR:A86420 SPTR:Q9C7N4	2.00E-82
chr4.CM0046.66	99.1.3.2.1837	APG_BRANA							APG_BRANA	,Anter-specific proline-rich protein APG (Protein CEX) (Fragment).	5.00E-25	GO_ID:10497	TAIR|gene:2013662 SPTR:Q9C7N4 symbol:AT1G29670.1 [GO:0016789 "carboxylic ester hydrolase activity" evidence=ISS] INTERPRO:IPR001087 Pfam:PF00657 EMBL:AC068667 EMBL:AY065046 PIR:A86420 SPTR:Q9C7N4	2.00E-82
chr2.CM0249.74	99.1.3.1.42	EC 2.1.1.141							JMT_BRARP	Fattyacidbiosynthesis;Lipidsynthesis;Methyltransferase;Nuclearprotein;Oxylipinbiosynthesis;Transferase,Jasmonate O-methyltransferase (EC 2.1.1.141) (S-adenosyl-L- methionine:jasmonic acid carboxyl methyltransferase) (Floral nectary- specific protein 1).	6.00E-15	GO_ID:13064	TAIR|gene:2115399 SPTR:O23234 symbol:AT4G36470.1 [GO:0008757 "S-adenosylmethionine-dependent methyltransferase activity" evidence=ISS;IMP] [GO:0008372 "cellular component unknown" evidence=ND] [GO:0000004 "biological process unknown" evidence=ND] Pfam:PF03492 HSSP:Q9SPV4 InterPro:IPR005299 EMBL:AL161589 EMBL:Z99708 EMBL:BT014888 PIR:E85430 SPTR:O23234	4.00E-10
chr2.CM0249.74	99.1.4.5636	GO_ID:13064							JMT_BRARP	Fattyacidbiosynthesis;Lipidsynthesis;Methyltransferase;Nuclearprotein;Oxylipinbiosynthesis;Transferase,Jasmonate O-methyltransferase (EC 2.1.1.141) (S-adenosyl-L- methionine:jasmonic acid carboxyl methyltransferase) (Floral nectary- specific protein 1).	6.00E-15	GO_ID:13064	TAIR|gene:2115399 SPTR:O23234 symbol:AT4G36470.1 [GO:0008757 "S-adenosylmethionine-dependent methyltransferase activity" evidence=ISS;IMP] [GO:0008372 "cellular component unknown" evidence=ND] [GO:0000004 "biological process unknown" evidence=ND] Pfam:PF03492 HSSP:Q9SPV4 InterPro:IPR005299 EMBL:AL161589 EMBL:Z99708 EMBL:BT014888 PIR:E85430 SPTR:O23234	4.00E-10
Ljwgs_106774.1	1.10.7.9	E1.14.13.21 flavonoid 3-monooxygenase [EC:1.14.13.21] [GO:0016711]	ath:At5g07990	F13G24.190; cytochrome P450 75A5 / flavonoid 3-monooxygenase / flavonoid 3-hydroxylase (F3H) (F35H) (TT7) [EC:1.14.13.21] [KO:K05280]	4.00E-34				C83B1_ARATH	Heme;Iron;Membrane;Metal-binding;Monooxygenase;Multigenefamily;Oxidoreductase;Transmembrane,Cytochrome P450 83B1 (EC 1.14.-.-).	7.00E-62	GO_ID:16992	TAIR|gene:2054511 SPTR:Q8LPP9 symbol:AT2G30750.1 [GO:0019825 "oxygen binding" evidence=ISS] InterPro:IPR001128 Pfam:PF00067 InterPro:IPR002403 InterPro:IPR002401 PRINTS:PR00463 PRINTS:PR00385 PROSITE:PS00086 PRINTS:PR00465 EMBL:AY094484 EMBL:BT001046 SPTR:Q8LPP9	2.00E-42
gi7742073	99.2	Unclassified without homolog
gi45631043	99.2	Unclassified without homolog
chr6.TM1540.33	99.1.3.1.78	EC 1.14.-.-							C71B9_ARATH	Heme;Iron;Membrane;Metal-binding;Monooxygenase;Multigenefamily;Oxidoreductase;Transmembrane,Cytochrome P450 71B9 (EC 1.14.-.-).	2.00E-09
chr6.TM1540.6	1.10.7.9	E1.14.13.21 flavonoid 3-monooxygenase [EC:1.14.13.21] [GO:0016711]	ath:At5g07990	F13G24.190; cytochrome P450 75A5 / flavonoid 3-monooxygenase / flavonoid 3-hydroxylase (F3H) (F35H) (TT7) [EC:1.14.13.21] [KO:K05280]	1.00E-73	BH0579	COG2124	2.00E-22	C83B1_ARATH	Heme;Iron;Membrane;Metal-binding;Monooxygenase;Multigenefamily;Oxidoreductase;Transmembrane,Cytochrome P450 83B1 (EC 1.14.-.-).	1.00E-112	GO_ID:16992	TAIR|gene:2054511 SPTR:Q8LPP9 symbol:AT2G30750.1 [GO:0019825 "oxygen binding" evidence=ISS] InterPro:IPR001128 Pfam:PF00067 InterPro:IPR002403 InterPro:IPR002401 PRINTS:PR00463 PRINTS:PR00385 PROSITE:PS00086 PRINTS:PR00465 EMBL:AY094484 EMBL:BT001046 SPTR:Q8LPP9	3.00E-80
chr6.TM1540.6	1.11.14.4	E1.14.-.- [EC:1.14.-.-] [COG:COG2124]	ath:At5g07990	F13G24.190; cytochrome P450 75A5 / flavonoid 3-monooxygenase / flavonoid 3-hydroxylase (F3H) (F35H) (TT7) [EC:1.14.13.21] [KO:K05280]	1.00E-73	BH0579	COG2124	2.00E-22	C83B1_ARATH	Heme;Iron;Membrane;Metal-binding;Monooxygenase;Multigenefamily;Oxidoreductase;Transmembrane,Cytochrome P450 83B1 (EC 1.14.-.-).	1.00E-112	GO_ID:16992	TAIR|gene:2054511 SPTR:Q8LPP9 symbol:AT2G30750.1 [GO:0019825 "oxygen binding" evidence=ISS] InterPro:IPR001128 Pfam:PF00067 InterPro:IPR002403 InterPro:IPR002401 PRINTS:PR00463 PRINTS:PR00385 PROSITE:PS00086 PRINTS:PR00465 EMBL:AY094484 EMBL:BT001046 SPTR:Q8LPP9	3.00E-80
chr6.TM1540.6	1.10.3.12	E1.14.-.- [EC:1.14.-.-] [COG:COG2124]	ath:At5g07990	F13G24.190; cytochrome P450 75A5 / flavonoid 3-monooxygenase / flavonoid 3-hydroxylase (F3H) (F35H) (TT7) [EC:1.14.13.21] [KO:K05280]	1.00E-73	BH0579	COG2124	2.00E-22	C83B1_ARATH	Heme;Iron;Membrane;Metal-binding;Monooxygenase;Multigenefamily;Oxidoreductase;Transmembrane,Cytochrome P450 83B1 (EC 1.14.-.-).	1.00E-112	GO_ID:16992	TAIR|gene:2054511 SPTR:Q8LPP9 symbol:AT2G30750.1 [GO:0019825 "oxygen binding" evidence=ISS] InterPro:IPR001128 Pfam:PF00067 InterPro:IPR002403 InterPro:IPR002401 PRINTS:PR00463 PRINTS:PR00385 PROSITE:PS00086 PRINTS:PR00465 EMBL:AY094484 EMBL:BT001046 SPTR:Q8LPP9	3.00E-80
chr6.TM1540.6	1.10.6.12	E1.14.-.- [EC:1.14.-.-] [COG:COG2124]	ath:At5g07990	F13G24.190; cytochrome P450 75A5 / flavonoid 3-monooxygenase / flavonoid 3-hydroxylase (F3H) (F35H) (TT7) [EC:1.14.13.21] [KO:K05280]	1.00E-73	BH0579	COG2124	2.00E-22	C83B1_ARATH	Heme;Iron;Membrane;Metal-binding;Monooxygenase;Multigenefamily;Oxidoreductase;Transmembrane,Cytochrome P450 83B1 (EC 1.14.-.-).	1.00E-112	GO_ID:16992	TAIR|gene:2054511 SPTR:Q8LPP9 symbol:AT2G30750.1 [GO:0019825 "oxygen binding" evidence=ISS] InterPro:IPR001128 Pfam:PF00067 InterPro:IPR002403 InterPro:IPR002401 PRINTS:PR00463 PRINTS:PR00385 PROSITE:PS00086 PRINTS:PR00465 EMBL:AY094484 EMBL:BT001046 SPTR:Q8LPP9	3.00E-80
chr6.TM1540.6	1.3.3.23	E1.14.14.1 unspecific monooxygenase [EC:1.14.14.1] [COG:COG2124] [GO:0050381]	ath:At5g07990	F13G24.190; cytochrome P450 75A5 / flavonoid 3-monooxygenase / flavonoid 3-hydroxylase (F3H) (F35H) (TT7) [EC:1.14.13.21] [KO:K05280]	1.00E-73	BH0579	COG2124	2.00E-22	C83B1_ARATH	Heme;Iron;Membrane;Metal-binding;Monooxygenase;Multigenefamily;Oxidoreductase;Transmembrane,Cytochrome P450 83B1 (EC 1.14.-.-).	1.00E-112	GO_ID:16992	TAIR|gene:2054511 SPTR:Q8LPP9 symbol:AT2G30750.1 [GO:0019825 "oxygen binding" evidence=ISS] InterPro:IPR001128 Pfam:PF00067 InterPro:IPR002403 InterPro:IPR002401 PRINTS:PR00463 PRINTS:PR00385 PROSITE:PS00086 PRINTS:PR00465 EMBL:AY094484 EMBL:BT001046 SPTR:Q8LPP9	3.00E-80
chr6.TM1540.6	1.5.14.29	E1.14.14.1 unspecific monooxygenase [EC:1.14.14.1] [COG:COG2124] [GO:0050381]	ath:At5g07990	F13G24.190; cytochrome P450 75A5 / flavonoid 3-monooxygenase / flavonoid 3-hydroxylase (F3H) (F35H) (TT7) [EC:1.14.13.21] [KO:K05280]	1.00E-73	BH0579	COG2124	2.00E-22	C83B1_ARATH	Heme;Iron;Membrane;Metal-binding;Monooxygenase;Multigenefamily;Oxidoreductase;Transmembrane,Cytochrome P450 83B1 (EC 1.14.-.-).	1.00E-112	GO_ID:16992	TAIR|gene:2054511 SPTR:Q8LPP9 symbol:AT2G30750.1 [GO:0019825 "oxygen binding" evidence=ISS] InterPro:IPR001128 Pfam:PF00067 InterPro:IPR002403 InterPro:IPR002401 PRINTS:PR00463 PRINTS:PR00385 PROSITE:PS00086 PRINTS:PR00465 EMBL:AY094484 EMBL:BT001046 SPTR:Q8LPP9	3.00E-80
chr6.TM1540.6	1.1.7.13	E1.14.-.- [EC:1.14.-.-] [COG:COG2124]	ath:At5g07990	F13G24.190; cytochrome P450 75A5 / flavonoid 3-monooxygenase / flavonoid 3-hydroxylase (F3H) (F35H) (TT7) [EC:1.14.13.21] [KO:K05280]	1.00E-73	BH0579	COG2124	2.00E-22	C83B1_ARATH	Heme;Iron;Membrane;Metal-binding;Monooxygenase;Multigenefamily;Oxidoreductase;Transmembrane,Cytochrome P450 83B1 (EC 1.14.-.-).	1.00E-112	GO_ID:16992	TAIR|gene:2054511 SPTR:Q8LPP9 symbol:AT2G30750.1 [GO:0019825 "oxygen binding" evidence=ISS] InterPro:IPR001128 Pfam:PF00067 InterPro:IPR002403 InterPro:IPR002401 PRINTS:PR00463 PRINTS:PR00385 PROSITE:PS00086 PRINTS:PR00465 EMBL:AY094484 EMBL:BT001046 SPTR:Q8LPP9	3.00E-80
chr6.TM1540.6	1.11.4.6	E1.14.-.- [EC:1.14.-.-] [COG:COG2124]	ath:At5g07990	F13G24.190; cytochrome P450 75A5 / flavonoid 3-monooxygenase / flavonoid 3-hydroxylase (F3H) (F35H) (TT7) [EC:1.14.13.21] [KO:K05280]	1.00E-73	BH0579	COG2124	2.00E-22	C83B1_ARATH	Heme;Iron;Membrane;Metal-binding;Monooxygenase;Multigenefamily;Oxidoreductase;Transmembrane,Cytochrome P450 83B1 (EC 1.14.-.-).	1.00E-112	GO_ID:16992	TAIR|gene:2054511 SPTR:Q8LPP9 symbol:AT2G30750.1 [GO:0019825 "oxygen binding" evidence=ISS] InterPro:IPR001128 Pfam:PF00067 InterPro:IPR002403 InterPro:IPR002401 PRINTS:PR00463 PRINTS:PR00385 PROSITE:PS00086 PRINTS:PR00465 EMBL:AY094484 EMBL:BT001046 SPTR:Q8LPP9	3.00E-80
chr6.TM1540.6	1.11.4.2	E1.14.14.1 unspecific monooxygenase [EC:1.14.14.1] [COG:COG2124] [GO:0050381]	ath:At5g07990	F13G24.190; cytochrome P450 75A5 / flavonoid 3-monooxygenase / flavonoid 3-hydroxylase (F3H) (F35H) (TT7) [EC:1.14.13.21] [KO:K05280]	1.00E-73	BH0579	COG2124	2.00E-22	C83B1_ARATH	Heme;Iron;Membrane;Metal-binding;Monooxygenase;Multigenefamily;Oxidoreductase;Transmembrane,Cytochrome P450 83B1 (EC 1.14.-.-).	1.00E-112	GO_ID:16992	TAIR|gene:2054511 SPTR:Q8LPP9 symbol:AT2G30750.1 [GO:0019825 "oxygen binding" evidence=ISS] InterPro:IPR001128 Pfam:PF00067 InterPro:IPR002403 InterPro:IPR002401 PRINTS:PR00463 PRINTS:PR00385 PROSITE:PS00086 PRINTS:PR00465 EMBL:AY094484 EMBL:BT001046 SPTR:Q8LPP9	3.00E-80
Ljwgs_147904.1.1	99.1.4.8179	GO_ID:14672							NOX1_HUMAN	Alternativesplicing;Electrontransport;FAD;Glycoprotein;Heme;Iontransport;Ionicchannel;Iron;Membrane;Metal-binding;NADP;Oxidoreductase;Transmembrane;Transport;Voltage-gatedchannel,NADPH oxidase homolog 1 (NOX-1) (NOH-1) (NADH/NADPH mitogenic oxidase subunit P65-MOX) (Mitogenic oxidase 1) (MOX1).	6.00E-15	GO_ID:14672	TAIR|gene:2025365 SPTR:Q9LMM2 symbol:AT1G01590.1 [GO:0000293 "ferric-chelate reductase activity" evidence=ISS] [GO:0006118 "electron transport" evidence=ISS] [GO:0016020 "membrane" evidence=ISS] InterPro:IPR002916 InterPro:IPR001834 GO:GO:0016020 Pfam:PF01794 PRINTS:PR00406 EMBL:AC061957 PIR:F86146 SPTR:Q9LMM2	2.00E-57
Ljwgs_147904.1.1	99.1.3.2.1657	NOX1_HUMAN							NOX1_HUMAN	Alternativesplicing;Electrontransport;FAD;Glycoprotein;Heme;Iontransport;Ionicchannel;Iron;Membrane;Metal-binding;NADP;Oxidoreductase;Transmembrane;Transport;Voltage-gatedchannel,NADPH oxidase homolog 1 (NOX-1) (NOH-1) (NADH/NADPH mitogenic oxidase subunit P65-MOX) (Mitogenic oxidase 1) (MOX1).	6.00E-15	GO_ID:14672	TAIR|gene:2025365 SPTR:Q9LMM2 symbol:AT1G01590.1 [GO:0000293 "ferric-chelate reductase activity" evidence=ISS] [GO:0006118 "electron transport" evidence=ISS] [GO:0016020 "membrane" evidence=ISS] InterPro:IPR002916 InterPro:IPR001834 GO:GO:0016020 Pfam:PF01794 PRINTS:PR00406 EMBL:AC061957 PIR:F86146 SPTR:Q9LMM2	2.00E-57
chr6.CM0037.38.1	1.10.7.9	E1.14.13.21 flavonoid 3-monooxygenase [EC:1.14.13.21] [GO:0016711]	ath:At5g07990	F13G24.190; cytochrome P450 75A5 / flavonoid 3-monooxygenase / flavonoid 3-hydroxylase (F3H) (F35H) (TT7) [EC:1.14.13.21] [KO:K05280]	3.00E-40	BH0579	COG2124	2.00E-18	C83B1_ARATH	Heme;Iron;Membrane;Metal-binding;Monooxygenase;Multigenefamily;Oxidoreductase;Transmembrane,Cytochrome P450 83B1 (EC 1.14.-.-).	5.00E-56	GO_ID:33665	TAIR|gene:2100981 SPTR:Q9LEX2 symbol:AT3G61040.1 [GO:0019825 "oxygen binding" evidence=ISS] InterPro:IPR001128 Pfam:PF00067 InterPro:IPR002403 InterPro:IPR002401 PRINTS:PR00463 PRINTS:PR00385 PROSITE:PS00086 PRINTS:PR00465 EMBL:AL358732 PIR:T50525 SPTR:Q9LEX2	2.00E-49
chr6.CM0037.38.1	1.11.14.4	E1.14.-.- [EC:1.14.-.-] [COG:COG2124]	ath:At5g07990	F13G24.190; cytochrome P450 75A5 / flavonoid 3-monooxygenase / flavonoid 3-hydroxylase (F3H) (F35H) (TT7) [EC:1.14.13.21] [KO:K05280]	3.00E-40	BH0579	COG2124	2.00E-18	C83B1_ARATH	Heme;Iron;Membrane;Metal-binding;Monooxygenase;Multigenefamily;Oxidoreductase;Transmembrane,Cytochrome P450 83B1 (EC 1.14.-.-).	5.00E-56	GO_ID:33665	TAIR|gene:2100981 SPTR:Q9LEX2 symbol:AT3G61040.1 [GO:0019825 "oxygen binding" evidence=ISS] InterPro:IPR001128 Pfam:PF00067 InterPro:IPR002403 InterPro:IPR002401 PRINTS:PR00463 PRINTS:PR00385 PROSITE:PS00086 PRINTS:PR00465 EMBL:AL358732 PIR:T50525 SPTR:Q9LEX2	2.00E-49
chr6.CM0037.38.1	1.10.3.12	E1.14.-.- [EC:1.14.-.-] [COG:COG2124]	ath:At5g07990	F13G24.190; cytochrome P450 75A5 / flavonoid 3-monooxygenase / flavonoid 3-hydroxylase (F3H) (F35H) (TT7) [EC:1.14.13.21] [KO:K05280]	3.00E-40	BH0579	COG2124	2.00E-18	C83B1_ARATH	Heme;Iron;Membrane;Metal-binding;Monooxygenase;Multigenefamily;Oxidoreductase;Transmembrane,Cytochrome P450 83B1 (EC 1.14.-.-).	5.00E-56	GO_ID:33665	TAIR|gene:2100981 SPTR:Q9LEX2 symbol:AT3G61040.1 [GO:0019825 "oxygen binding" evidence=ISS] InterPro:IPR001128 Pfam:PF00067 InterPro:IPR002403 InterPro:IPR002401 PRINTS:PR00463 PRINTS:PR00385 PROSITE:PS00086 PRINTS:PR00465 EMBL:AL358732 PIR:T50525 SPTR:Q9LEX2	2.00E-49
chr6.CM0037.38.1	1.10.6.12	E1.14.-.- [EC:1.14.-.-] [COG:COG2124]	ath:At5g07990	F13G24.190; cytochrome P450 75A5 / flavonoid 3-monooxygenase / flavonoid 3-hydroxylase (F3H) (F35H) (TT7) [EC:1.14.13.21] [KO:K05280]	3.00E-40	BH0579	COG2124	2.00E-18	C83B1_ARATH	Heme;Iron;Membrane;Metal-binding;Monooxygenase;Multigenefamily;Oxidoreductase;Transmembrane,Cytochrome P450 83B1 (EC 1.14.-.-).	5.00E-56	GO_ID:33665	TAIR|gene:2100981 SPTR:Q9LEX2 symbol:AT3G61040.1 [GO:0019825 "oxygen binding" evidence=ISS] InterPro:IPR001128 Pfam:PF00067 InterPro:IPR002403 InterPro:IPR002401 PRINTS:PR00463 PRINTS:PR00385 PROSITE:PS00086 PRINTS:PR00465 EMBL:AL358732 PIR:T50525 SPTR:Q9LEX2	2.00E-49
chr6.CM0037.38.1	1.3.3.23	E1.14.14.1 unspecific monooxygenase [EC:1.14.14.1] [COG:COG2124] [GO:0050381]	ath:At5g07990	F13G24.190; cytochrome P450 75A5 / flavonoid 3-monooxygenase / flavonoid 3-hydroxylase (F3H) (F35H) (TT7) [EC:1.14.13.21] [KO:K05280]	3.00E-40	BH0579	COG2124	2.00E-18	C83B1_ARATH	Heme;Iron;Membrane;Metal-binding;Monooxygenase;Multigenefamily;Oxidoreductase;Transmembrane,Cytochrome P450 83B1 (EC 1.14.-.-).	5.00E-56	GO_ID:33665	TAIR|gene:2100981 SPTR:Q9LEX2 symbol:AT3G61040.1 [GO:0019825 "oxygen binding" evidence=ISS] InterPro:IPR001128 Pfam:PF00067 InterPro:IPR002403 InterPro:IPR002401 PRINTS:PR00463 PRINTS:PR00385 PROSITE:PS00086 PRINTS:PR00465 EMBL:AL358732 PIR:T50525 SPTR:Q9LEX2	2.00E-49
chr6.CM0037.38.1	1.5.14.29	E1.14.14.1 unspecific monooxygenase [EC:1.14.14.1] [COG:COG2124] [GO:0050381]	ath:At5g07990	F13G24.190; cytochrome P450 75A5 / flavonoid 3-monooxygenase / flavonoid 3-hydroxylase (F3H) (F35H) (TT7) [EC:1.14.13.21] [KO:K05280]	3.00E-40	BH0579	COG2124	2.00E-18	C83B1_ARATH	Heme;Iron;Membrane;Metal-binding;Monooxygenase;Multigenefamily;Oxidoreductase;Transmembrane,Cytochrome P450 83B1 (EC 1.14.-.-).	5.00E-56	GO_ID:33665	TAIR|gene:2100981 SPTR:Q9LEX2 symbol:AT3G61040.1 [GO:0019825 "oxygen binding" evidence=ISS] InterPro:IPR001128 Pfam:PF00067 InterPro:IPR002403 InterPro:IPR002401 PRINTS:PR00463 PRINTS:PR00385 PROSITE:PS00086 PRINTS:PR00465 EMBL:AL358732 PIR:T50525 SPTR:Q9LEX2	2.00E-49
chr6.CM0037.38.1	1.1.7.13	E1.14.-.- [EC:1.14.-.-] [COG:COG2124]	ath:At5g07990	F13G24.190; cytochrome P450 75A5 / flavonoid 3-monooxygenase / flavonoid 3-hydroxylase (F3H) (F35H) (TT7) [EC:1.14.13.21] [KO:K05280]	3.00E-40	BH0579	COG2124	2.00E-18	C83B1_ARATH	Heme;Iron;Membrane;Metal-binding;Monooxygenase;Multigenefamily;Oxidoreductase;Transmembrane,Cytochrome P450 83B1 (EC 1.14.-.-).	5.00E-56	GO_ID:33665	TAIR|gene:2100981 SPTR:Q9LEX2 symbol:AT3G61040.1 [GO:0019825 "oxygen binding" evidence=ISS] InterPro:IPR001128 Pfam:PF00067 InterPro:IPR002403 InterPro:IPR002401 PRINTS:PR00463 PRINTS:PR00385 PROSITE:PS00086 PRINTS:PR00465 EMBL:AL358732 PIR:T50525 SPTR:Q9LEX2	2.00E-49
chr6.CM0037.38.1	1.11.4.6	E1.14.-.- [EC:1.14.-.-] [COG:COG2124]	ath:At5g07990	F13G24.190; cytochrome P450 75A5 / flavonoid 3-monooxygenase / flavonoid 3-hydroxylase (F3H) (F35H) (TT7) [EC:1.14.13.21] [KO:K05280]	3.00E-40	BH0579	COG2124	2.00E-18	C83B1_ARATH	Heme;Iron;Membrane;Metal-binding;Monooxygenase;Multigenefamily;Oxidoreductase;Transmembrane,Cytochrome P450 83B1 (EC 1.14.-.-).	5.00E-56	GO_ID:33665	TAIR|gene:2100981 SPTR:Q9LEX2 symbol:AT3G61040.1 [GO:0019825 "oxygen binding" evidence=ISS] InterPro:IPR001128 Pfam:PF00067 InterPro:IPR002403 InterPro:IPR002401 PRINTS:PR00463 PRINTS:PR00385 PROSITE:PS00086 PRINTS:PR00465 EMBL:AL358732 PIR:T50525 SPTR:Q9LEX2	2.00E-49
chr6.CM0037.38.1	1.11.4.2	E1.14.14.1 unspecific monooxygenase [EC:1.14.14.1] [COG:COG2124] [GO:0050381]	ath:At5g07990	F13G24.190; cytochrome P450 75A5 / flavonoid 3-monooxygenase / flavonoid 3-hydroxylase (F3H) (F35H) (TT7) [EC:1.14.13.21] [KO:K05280]	3.00E-40	BH0579	COG2124	2.00E-18	C83B1_ARATH	Heme;Iron;Membrane;Metal-binding;Monooxygenase;Multigenefamily;Oxidoreductase;Transmembrane,Cytochrome P450 83B1 (EC 1.14.-.-).	5.00E-56	GO_ID:33665	TAIR|gene:2100981 SPTR:Q9LEX2 symbol:AT3G61040.1 [GO:0019825 "oxygen binding" evidence=ISS] InterPro:IPR001128 Pfam:PF00067 InterPro:IPR002403 InterPro:IPR002401 PRINTS:PR00463 PRINTS:PR00385 PROSITE:PS00086 PRINTS:PR00465 EMBL:AL358732 PIR:T50525 SPTR:Q9LEX2	2.00E-49
gi29970356	99.2	Unclassified without homolog
chr6.CM0037.38.1	1.10.7.9	E1.14.13.21 flavonoid 3-monooxygenase [EC:1.14.13.21] [GO:0016711]	ath:At5g07990	F13G24.190; cytochrome P450 75A5 / flavonoid 3-monooxygenase / flavonoid 3-hydroxylase (F3H) (F35H) (TT7) [EC:1.14.13.21] [KO:K05280]	3.00E-40	BH0579	COG2124	2.00E-18	C83B1_ARATH	Heme;Iron;Membrane;Metal-binding;Monooxygenase;Multigenefamily;Oxidoreductase;Transmembrane,Cytochrome P450 83B1 (EC 1.14.-.-).	5.00E-56	GO_ID:33665	TAIR|gene:2100981 SPTR:Q9LEX2 symbol:AT3G61040.1 [GO:0019825 "oxygen binding" evidence=ISS] InterPro:IPR001128 Pfam:PF00067 InterPro:IPR002403 InterPro:IPR002401 PRINTS:PR00463 PRINTS:PR00385 PROSITE:PS00086 PRINTS:PR00465 EMBL:AL358732 PIR:T50525 SPTR:Q9LEX2	2.00E-49
chr6.CM0037.38.1	1.11.14.4	E1.14.-.- [EC:1.14.-.-] [COG:COG2124]	ath:At5g07990	F13G24.190; cytochrome P450 75A5 / flavonoid 3-monooxygenase / flavonoid 3-hydroxylase (F3H) (F35H) (TT7) [EC:1.14.13.21] [KO:K05280]	3.00E-40	BH0579	COG2124	2.00E-18	C83B1_ARATH	Heme;Iron;Membrane;Metal-binding;Monooxygenase;Multigenefamily;Oxidoreductase;Transmembrane,Cytochrome P450 83B1 (EC 1.14.-.-).	5.00E-56	GO_ID:33665	TAIR|gene:2100981 SPTR:Q9LEX2 symbol:AT3G61040.1 [GO:0019825 "oxygen binding" evidence=ISS] InterPro:IPR001128 Pfam:PF00067 InterPro:IPR002403 InterPro:IPR002401 PRINTS:PR00463 PRINTS:PR00385 PROSITE:PS00086 PRINTS:PR00465 EMBL:AL358732 PIR:T50525 SPTR:Q9LEX2	2.00E-49
chr6.CM0037.38.1	1.10.3.12	E1.14.-.- [EC:1.14.-.-] [COG:COG2124]	ath:At5g07990	F13G24.190; cytochrome P450 75A5 / flavonoid 3-monooxygenase / flavonoid 3-hydroxylase (F3H) (F35H) (TT7) [EC:1.14.13.21] [KO:K05280]	3.00E-40	BH0579	COG2124	2.00E-18	C83B1_ARATH	Heme;Iron;Membrane;Metal-binding;Monooxygenase;Multigenefamily;Oxidoreductase;Transmembrane,Cytochrome P450 83B1 (EC 1.14.-.-).	5.00E-56	GO_ID:33665	TAIR|gene:2100981 SPTR:Q9LEX2 symbol:AT3G61040.1 [GO:0019825 "oxygen binding" evidence=ISS] InterPro:IPR001128 Pfam:PF00067 InterPro:IPR002403 InterPro:IPR002401 PRINTS:PR00463 PRINTS:PR00385 PROSITE:PS00086 PRINTS:PR00465 EMBL:AL358732 PIR:T50525 SPTR:Q9LEX2	2.00E-49
chr6.CM0037.38.1	1.10.6.12	E1.14.-.- [EC:1.14.-.-] [COG:COG2124]	ath:At5g07990	F13G24.190; cytochrome P450 75A5 / flavonoid 3-monooxygenase / flavonoid 3-hydroxylase (F3H) (F35H) (TT7) [EC:1.14.13.21] [KO:K05280]	3.00E-40	BH0579	COG2124	2.00E-18	C83B1_ARATH	Heme;Iron;Membrane;Metal-binding;Monooxygenase;Multigenefamily;Oxidoreductase;Transmembrane,Cytochrome P450 83B1 (EC 1.14.-.-).	5.00E-56	GO_ID:33665	TAIR|gene:2100981 SPTR:Q9LEX2 symbol:AT3G61040.1 [GO:0019825 "oxygen binding" evidence=ISS] InterPro:IPR001128 Pfam:PF00067 InterPro:IPR002403 InterPro:IPR002401 PRINTS:PR00463 PRINTS:PR00385 PROSITE:PS00086 PRINTS:PR00465 EMBL:AL358732 PIR:T50525 SPTR:Q9LEX2	2.00E-49
chr6.CM0037.38.1	1.3.3.23	E1.14.14.1 unspecific monooxygenase [EC:1.14.14.1] [COG:COG2124] [GO:0050381]	ath:At5g07990	F13G24.190; cytochrome P450 75A5 / flavonoid 3-monooxygenase / flavonoid 3-hydroxylase (F3H) (F35H) (TT7) [EC:1.14.13.21] [KO:K05280]	3.00E-40	BH0579	COG2124	2.00E-18	C83B1_ARATH	Heme;Iron;Membrane;Metal-binding;Monooxygenase;Multigenefamily;Oxidoreductase;Transmembrane,Cytochrome P450 83B1 (EC 1.14.-.-).	5.00E-56	GO_ID:33665	TAIR|gene:2100981 SPTR:Q9LEX2 symbol:AT3G61040.1 [GO:0019825 "oxygen binding" evidence=ISS] InterPro:IPR001128 Pfam:PF00067 InterPro:IPR002403 InterPro:IPR002401 PRINTS:PR00463 PRINTS:PR00385 PROSITE:PS00086 PRINTS:PR00465 EMBL:AL358732 PIR:T50525 SPTR:Q9LEX2	2.00E-49
chr6.CM0037.38.1	1.5.14.29	E1.14.14.1 unspecific monooxygenase [EC:1.14.14.1] [COG:COG2124] [GO:0050381]	ath:At5g07990	F13G24.190; cytochrome P450 75A5 / flavonoid 3-monooxygenase / flavonoid 3-hydroxylase (F3H) (F35H) (TT7) [EC:1.14.13.21] [KO:K05280]	3.00E-40	BH0579	COG2124	2.00E-18	C83B1_ARATH	Heme;Iron;Membrane;Metal-binding;Monooxygenase;Multigenefamily;Oxidoreductase;Transmembrane,Cytochrome P450 83B1 (EC 1.14.-.-).	5.00E-56	GO_ID:33665	TAIR|gene:2100981 SPTR:Q9LEX2 symbol:AT3G61040.1 [GO:0019825 "oxygen binding" evidence=ISS] InterPro:IPR001128 Pfam:PF00067 InterPro:IPR002403 InterPro:IPR002401 PRINTS:PR00463 PRINTS:PR00385 PROSITE:PS00086 PRINTS:PR00465 EMBL:AL358732 PIR:T50525 SPTR:Q9LEX2	2.00E-49
chr6.CM0037.38.1	1.1.7.13	E1.14.-.- [EC:1.14.-.-] [COG:COG2124]	ath:At5g07990	F13G24.190; cytochrome P450 75A5 / flavonoid 3-monooxygenase / flavonoid 3-hydroxylase (F3H) (F35H) (TT7) [EC:1.14.13.21] [KO:K05280]	3.00E-40	BH0579	COG2124	2.00E-18	C83B1_ARATH	Heme;Iron;Membrane;Metal-binding;Monooxygenase;Multigenefamily;Oxidoreductase;Transmembrane,Cytochrome P450 83B1 (EC 1.14.-.-).	5.00E-56	GO_ID:33665	TAIR|gene:2100981 SPTR:Q9LEX2 symbol:AT3G61040.1 [GO:0019825 "oxygen binding" evidence=ISS] InterPro:IPR001128 Pfam:PF00067 InterPro:IPR002403 InterPro:IPR002401 PRINTS:PR00463 PRINTS:PR00385 PROSITE:PS00086 PRINTS:PR00465 EMBL:AL358732 PIR:T50525 SPTR:Q9LEX2	2.00E-49
chr6.CM0037.38.1	1.11.4.6	E1.14.-.- [EC:1.14.-.-] [COG:COG2124]	ath:At5g07990	F13G24.190; cytochrome P450 75A5 / flavonoid 3-monooxygenase / flavonoid 3-hydroxylase (F3H) (F35H) (TT7) [EC:1.14.13.21] [KO:K05280]	3.00E-40	BH0579	COG2124	2.00E-18	C83B1_ARATH	Heme;Iron;Membrane;Metal-binding;Monooxygenase;Multigenefamily;Oxidoreductase;Transmembrane,Cytochrome P450 83B1 (EC 1.14.-.-).	5.00E-56	GO_ID:33665	TAIR|gene:2100981 SPTR:Q9LEX2 symbol:AT3G61040.1 [GO:0019825 "oxygen binding" evidence=ISS] InterPro:IPR001128 Pfam:PF00067 InterPro:IPR002403 InterPro:IPR002401 PRINTS:PR00463 PRINTS:PR00385 PROSITE:PS00086 PRINTS:PR00465 EMBL:AL358732 PIR:T50525 SPTR:Q9LEX2	2.00E-49
chr6.CM0037.38.1	1.11.4.2	E1.14.14.1 unspecific monooxygenase [EC:1.14.14.1] [COG:COG2124] [GO:0050381]	ath:At5g07990	F13G24.190; cytochrome P450 75A5 / flavonoid 3-monooxygenase / flavonoid 3-hydroxylase (F3H) (F35H) (TT7) [EC:1.14.13.21] [KO:K05280]	3.00E-40	BH0579	COG2124	2.00E-18	C83B1_ARATH	Heme;Iron;Membrane;Metal-binding;Monooxygenase;Multigenefamily;Oxidoreductase;Transmembrane,Cytochrome P450 83B1 (EC 1.14.-.-).	5.00E-56	GO_ID:33665	TAIR|gene:2100981 SPTR:Q9LEX2 symbol:AT3G61040.1 [GO:0019825 "oxygen binding" evidence=ISS] InterPro:IPR001128 Pfam:PF00067 InterPro:IPR002403 InterPro:IPR002401 PRINTS:PR00463 PRINTS:PR00385 PROSITE:PS00086 PRINTS:PR00465 EMBL:AL358732 PIR:T50525 SPTR:Q9LEX2	2.00E-49
Ljwgs_031117.1	99.1.3.1.43	EC 2.3.1.162							T5AT_TAXCH	Acyltransferase;Taxolbiosynthesis;Transferase,Taxadien-5-alpha-ol O-acetyltransferase (EC 2.3.1.162) (Taxa- 4(20),11(12)-dien-5alpha-ol-O-acetyltransferase) (Taxadienol acetyltransferase).	4.00E-36	GO_ID:43927	TAIR|gene:2099703 SPTR:Q9SRQ2 symbol:AT3G03480.1 [GO:0008372 "cellular component unknown" evidence=ND] Pfam:PF02458 InterPro:IPR003480 EMBL:AC009895 EMBL:AF500201 SPTR:Q9SRQ2	7.00E-69
Ljwgs_031117.1	99.1.4.3458	GO_ID:43927							T5AT_TAXCH	Acyltransferase;Taxolbiosynthesis;Transferase,Taxadien-5-alpha-ol O-acetyltransferase (EC 2.3.1.162) (Taxa- 4(20),11(12)-dien-5alpha-ol-O-acetyltransferase) (Taxadienol acetyltransferase).	4.00E-36	GO_ID:43927	TAIR|gene:2099703 SPTR:Q9SRQ2 symbol:AT3G03480.1 [GO:0008372 "cellular component unknown" evidence=ND] Pfam:PF02458 InterPro:IPR003480 EMBL:AC009895 EMBL:AF500201 SPTR:Q9SRQ2	7.00E-69
TM0674.9.1	99.1.3.1.107	EC 3.4.22.-	hsa:1514	CTSL; cathepsin L [EC:3.4.22.15] [KO:K01365]	3.00E-48	AF1946_1	COG1572	2.00E-17	P34_SOYBN	Directproteinsequencing;Glycoprotein;Hydrolase;Lysosome;Protease;Signal;Thiolprotease;Vacuole;Zymogen,P34 probable thiol protease precursor (EC 3.4.22.-).	3.00E-82	GO_ID:24496	TAIR|gene:2030426 SPTR:Q9SYQ2 symbol:AT1G20850.1 [GO:0008233 "peptidase activity" evidence=ISS] [GO:0006508 "proteolysis" evidence=ISS] [GO:0008234 "cysteine-type peptidase activity" evidence=ISS] InterPro:IPR000668 InterPro:IPR000169 Pfam:PF00112 PROSITE:PS00640 PROSITE:PS00139 PROSITE:PS00639 PRINTS:PR00705 ProDom:PD000158 SMART:SM00645 HSSP:O65039 EMBL:AC007369 EMBL:AF191028 EMBL:BT004822 PIR:…	4.00E-71
TM0674.9.1	99.1.2.7	COG1572	hsa:1514	CTSL; cathepsin L [EC:3.4.22.15] [KO:K01365]	3.00E-48	AF1946_1	COG1572	2.00E-17	P34_SOYBN	Directproteinsequencing;Glycoprotein;Hydrolase;Lysosome;Protease;Signal;Thiolprotease;Vacuole;Zymogen,P34 probable thiol protease precursor (EC 3.4.22.-).	3.00E-82	GO_ID:24496	TAIR|gene:2030426 SPTR:Q9SYQ2 symbol:AT1G20850.1 [GO:0008233 "peptidase activity" evidence=ISS] [GO:0006508 "proteolysis" evidence=ISS] [GO:0008234 "cysteine-type peptidase activity" evidence=ISS] InterPro:IPR000668 InterPro:IPR000169 Pfam:PF00112 PROSITE:PS00640 PROSITE:PS00139 PROSITE:PS00639 PRINTS:PR00705 ProDom:PD000158 SMART:SM00645 HSSP:O65039 EMBL:AC007369 EMBL:AF191028 EMBL:BT004822 PIR:…	4.00E-71
TM0674.9.1	99.1.1.73	KO:K01365	hsa:1514	CTSL; cathepsin L [EC:3.4.22.15] [KO:K01365]	3.00E-48	AF1946_1	COG1572	2.00E-17	P34_SOYBN	Directproteinsequencing;Glycoprotein;Hydrolase;Lysosome;Protease;Signal;Thiolprotease;Vacuole;Zymogen,P34 probable thiol protease precursor (EC 3.4.22.-).	3.00E-82	GO_ID:24496	TAIR|gene:2030426 SPTR:Q9SYQ2 symbol:AT1G20850.1 [GO:0008233 "peptidase activity" evidence=ISS] [GO:0006508 "proteolysis" evidence=ISS] [GO:0008234 "cysteine-type peptidase activity" evidence=ISS] InterPro:IPR000668 InterPro:IPR000169 Pfam:PF00112 PROSITE:PS00640 PROSITE:PS00139 PROSITE:PS00639 PRINTS:PR00705 ProDom:PD000158 SMART:SM00645 HSSP:O65039 EMBL:AC007369 EMBL:AF191028 EMBL:BT004822 PIR:…	4.00E-71
TM0674.9.1	99.1.4.6338	GO_ID:24496	hsa:1514	CTSL; cathepsin L [EC:3.4.22.15] [KO:K01365]	3.00E-48	AF1946_1	COG1572	2.00E-17	P34_SOYBN	Directproteinsequencing;Glycoprotein;Hydrolase;Lysosome;Protease;Signal;Thiolprotease;Vacuole;Zymogen,P34 probable thiol protease precursor (EC 3.4.22.-).	3.00E-82	GO_ID:24496	TAIR|gene:2030426 SPTR:Q9SYQ2 symbol:AT1G20850.1 [GO:0008233 "peptidase activity" evidence=ISS] [GO:0006508 "proteolysis" evidence=ISS] [GO:0008234 "cysteine-type peptidase activity" evidence=ISS] InterPro:IPR000668 InterPro:IPR000169 Pfam:PF00112 PROSITE:PS00640 PROSITE:PS00139 PROSITE:PS00639 PRINTS:PR00705 ProDom:PD000158 SMART:SM00645 HSSP:O65039 EMBL:AC007369 EMBL:AF191028 EMBL:BT004822 PIR:…	4.00E-71
Ljwgs_026636.1	99.1.3.1.62	EC 3.4.23.-							COPIA_DROME	Alternativesplicing;Aspartylprotease;ATP-binding;Directproteinsequencing;Hydrolase;Metal-binding;Nucleotide-binding;Polymorphism;Polyprotein;Protease;Transposableelement;Zinc;Zinc-finger,Copia protein (Gag-int-pol protein) [Contains: Copia VLP protein; Copia protease (EC 3.4.23.-)].	3.00E-24	GO_ID:13487	TAIR|gene:2058645 SPTR:O22175 symbol:AT2G23330.1 [GO:0003677 "DNA binding" evidence=ISS] [GO:0006310 "DNA recombination" evidence=ISS] InterPro:IPR001584 Pfam:PF00665 EMBL:AC002391 PIR:T00499 SPTR:O22175	9.00E-41
Ljwgs_026636.1	99.1.4.5222	GO_ID:13487							COPIA_DROME	Alternativesplicing;Aspartylprotease;ATP-binding;Directproteinsequencing;Hydrolase;Metal-binding;Nucleotide-binding;Polymorphism;Polyprotein;Protease;Transposableelement;Zinc;Zinc-finger,Copia protein (Gag-int-pol protein) [Contains: Copia VLP protein; Copia protease (EC 3.4.23.-)].	3.00E-24	GO_ID:13487	TAIR|gene:2058645 SPTR:O22175 symbol:AT2G23330.1 [GO:0003677 "DNA binding" evidence=ISS] [GO:0006310 "DNA recombination" evidence=ISS] InterPro:IPR001584 Pfam:PF00665 EMBL:AC002391 PIR:T00499 SPTR:O22175	9.00E-41
Ljwgs_088265.1	1.10.7.9	E1.14.13.21 flavonoid 3-monooxygenase [EC:1.14.13.21] [GO:0016711]	ath:At5g07990	F13G24.190; cytochrome P450 75A5 / flavonoid 3-monooxygenase / flavonoid 3-hydroxylase (F3H) (F35H) (TT7) [EC:1.14.13.21] [KO:K05280]	2.00E-25				F3PH_ARATH	Endoplasmicreticulum;Flavonoidbiosynthesis;Heme;Iron;Membrane;Metal-binding;Monooxygenase;NADP;Oxidoreductase;Signal-anchor;Transmembrane,Flavonoid 3-monooxygenase (EC 1.14.13.21) (Flavonoid 3-hydroxylase) (AtF3H) (Cytochrome P450 75B1) (TRANSPARENT TESTA 7 protein).	1.00E-25	GO_ID:19793	TAIR|gene:2126331 SPTR:Q9SZT6 symbol:AT4G37360.1 [GO:0019825 "oxygen binding" evidence=ISS] InterPro:IPR001128 Pfam:PF00067 InterPro:IPR002403 InterPro:IPR002401 PRINTS:PR00463 PRINTS:PR00385 PROSITE:PS00086 PRINTS:PR00465 HSSP:P14779 EMBL:AL161591 EMBL:AL035601 PIR:T04730 SPTR:Q9SZT6	4.00E-29
chr6.TM0722.5	1.10.7.9	E1.14.13.21 flavonoid 3-monooxygenase [EC:1.14.13.21] [GO:0016711]	ath:At5g07990	F13G24.190; cytochrome P450 75A5 / flavonoid 3-monooxygenase / flavonoid 3-hydroxylase (F3H) (F35H) (TT7) [EC:1.14.13.21] [KO:K05280]	5.00E-72	BH0579	COG2124	5.00E-21	C83B1_ARATH	Heme;Iron;Membrane;Metal-binding;Monooxygenase;Multigenefamily;Oxidoreductase;Transmembrane,Cytochrome P450 83B1 (EC 1.14.-.-).	1.00E-107	GO_ID:16992	TAIR|gene:2054511 SPTR:Q8LPP9 symbol:AT2G30750.1 [GO:0019825 "oxygen binding" evidence=ISS] InterPro:IPR001128 Pfam:PF00067 InterPro:IPR002403 InterPro:IPR002401 PRINTS:PR00463 PRINTS:PR00385 PROSITE:PS00086 PRINTS:PR00465 EMBL:AY094484 EMBL:BT001046 SPTR:Q8LPP9	2.00E-77
chr6.TM0722.5	1.11.14.4	E1.14.-.- [EC:1.14.-.-] [COG:COG2124]	ath:At5g07990	F13G24.190; cytochrome P450 75A5 / flavonoid 3-monooxygenase / flavonoid 3-hydroxylase (F3H) (F35H) (TT7) [EC:1.14.13.21] [KO:K05280]	5.00E-72	BH0579	COG2124	5.00E-21	C83B1_ARATH	Heme;Iron;Membrane;Metal-binding;Monooxygenase;Multigenefamily;Oxidoreductase;Transmembrane,Cytochrome P450 83B1 (EC 1.14.-.-).	1.00E-107	GO_ID:16992	TAIR|gene:2054511 SPTR:Q8LPP9 symbol:AT2G30750.1 [GO:0019825 "oxygen binding" evidence=ISS] InterPro:IPR001128 Pfam:PF00067 InterPro:IPR002403 InterPro:IPR002401 PRINTS:PR00463 PRINTS:PR00385 PROSITE:PS00086 PRINTS:PR00465 EMBL:AY094484 EMBL:BT001046 SPTR:Q8LPP9	2.00E-77
chr6.TM0722.5	1.10.3.12	E1.14.-.- [EC:1.14.-.-] [COG:COG2124]	ath:At5g07990	F13G24.190; cytochrome P450 75A5 / flavonoid 3-monooxygenase / flavonoid 3-hydroxylase (F3H) (F35H) (TT7) [EC:1.14.13.21] [KO:K05280]	5.00E-72	BH0579	COG2124	5.00E-21	C83B1_ARATH	Heme;Iron;Membrane;Metal-binding;Monooxygenase;Multigenefamily;Oxidoreductase;Transmembrane,Cytochrome P450 83B1 (EC 1.14.-.-).	1.00E-107	GO_ID:16992	TAIR|gene:2054511 SPTR:Q8LPP9 symbol:AT2G30750.1 [GO:0019825 "oxygen binding" evidence=ISS] InterPro:IPR001128 Pfam:PF00067 InterPro:IPR002403 InterPro:IPR002401 PRINTS:PR00463 PRINTS:PR00385 PROSITE:PS00086 PRINTS:PR00465 EMBL:AY094484 EMBL:BT001046 SPTR:Q8LPP9	2.00E-77
chr6.TM0722.5	1.10.6.12	E1.14.-.- [EC:1.14.-.-] [COG:COG2124]	ath:At5g07990	F13G24.190; cytochrome P450 75A5 / flavonoid 3-monooxygenase / flavonoid 3-hydroxylase (F3H) (F35H) (TT7) [EC:1.14.13.21] [KO:K05280]	5.00E-72	BH0579	COG2124	5.00E-21	C83B1_ARATH	Heme;Iron;Membrane;Metal-binding;Monooxygenase;Multigenefamily;Oxidoreductase;Transmembrane,Cytochrome P450 83B1 (EC 1.14.-.-).	1.00E-107	GO_ID:16992	TAIR|gene:2054511 SPTR:Q8LPP9 symbol:AT2G30750.1 [GO:0019825 "oxygen binding" evidence=ISS] InterPro:IPR001128 Pfam:PF00067 InterPro:IPR002403 InterPro:IPR002401 PRINTS:PR00463 PRINTS:PR00385 PROSITE:PS00086 PRINTS:PR00465 EMBL:AY094484 EMBL:BT001046 SPTR:Q8LPP9	2.00E-77
chr6.TM0722.5	1.3.3.23	E1.14.14.1 unspecific monooxygenase [EC:1.14.14.1] [COG:COG2124] [GO:0050381]	ath:At5g07990	F13G24.190; cytochrome P450 75A5 / flavonoid 3-monooxygenase / flavonoid 3-hydroxylase (F3H) (F35H) (TT7) [EC:1.14.13.21] [KO:K05280]	5.00E-72	BH0579	COG2124	5.00E-21	C83B1_ARATH	Heme;Iron;Membrane;Metal-binding;Monooxygenase;Multigenefamily;Oxidoreductase;Transmembrane,Cytochrome P450 83B1 (EC 1.14.-.-).	1.00E-107	GO_ID:16992	TAIR|gene:2054511 SPTR:Q8LPP9 symbol:AT2G30750.1 [GO:0019825 "oxygen binding" evidence=ISS] InterPro:IPR001128 Pfam:PF00067 InterPro:IPR002403 InterPro:IPR002401 PRINTS:PR00463 PRINTS:PR00385 PROSITE:PS00086 PRINTS:PR00465 EMBL:AY094484 EMBL:BT001046 SPTR:Q8LPP9	2.00E-77
chr6.TM0722.5	1.5.14.29	E1.14.14.1 unspecific monooxygenase [EC:1.14.14.1] [COG:COG2124] [GO:0050381]	ath:At5g07990	F13G24.190; cytochrome P450 75A5 / flavonoid 3-monooxygenase / flavonoid 3-hydroxylase (F3H) (F35H) (TT7) [EC:1.14.13.21] [KO:K05280]	5.00E-72	BH0579	COG2124	5.00E-21	C83B1_ARATH	Heme;Iron;Membrane;Metal-binding;Monooxygenase;Multigenefamily;Oxidoreductase;Transmembrane,Cytochrome P450 83B1 (EC 1.14.-.-).	1.00E-107	GO_ID:16992	TAIR|gene:2054511 SPTR:Q8LPP9 symbol:AT2G30750.1 [GO:0019825 "oxygen binding" evidence=ISS] InterPro:IPR001128 Pfam:PF00067 InterPro:IPR002403 InterPro:IPR002401 PRINTS:PR00463 PRINTS:PR00385 PROSITE:PS00086 PRINTS:PR00465 EMBL:AY094484 EMBL:BT001046 SPTR:Q8LPP9	2.00E-77
chr6.TM0722.5	1.1.7.13	E1.14.-.- [EC:1.14.-.-] [COG:COG2124]	ath:At5g07990	F13G24.190; cytochrome P450 75A5 / flavonoid 3-monooxygenase / flavonoid 3-hydroxylase (F3H) (F35H) (TT7) [EC:1.14.13.21] [KO:K05280]	5.00E-72	BH0579	COG2124	5.00E-21	C83B1_ARATH	Heme;Iron;Membrane;Metal-binding;Monooxygenase;Multigenefamily;Oxidoreductase;Transmembrane,Cytochrome P450 83B1 (EC 1.14.-.-).	1.00E-107	GO_ID:16992	TAIR|gene:2054511 SPTR:Q8LPP9 symbol:AT2G30750.1 [GO:0019825 "oxygen binding" evidence=ISS] InterPro:IPR001128 Pfam:PF00067 InterPro:IPR002403 InterPro:IPR002401 PRINTS:PR00463 PRINTS:PR00385 PROSITE:PS00086 PRINTS:PR00465 EMBL:AY094484 EMBL:BT001046 SPTR:Q8LPP9	2.00E-77
chr6.TM0722.5	1.11.4.6	E1.14.-.- [EC:1.14.-.-] [COG:COG2124]	ath:At5g07990	F13G24.190; cytochrome P450 75A5 / flavonoid 3-monooxygenase / flavonoid 3-hydroxylase (F3H) (F35H) (TT7) [EC:1.14.13.21] [KO:K05280]	5.00E-72	BH0579	COG2124	5.00E-21	C83B1_ARATH	Heme;Iron;Membrane;Metal-binding;Monooxygenase;Multigenefamily;Oxidoreductase;Transmembrane,Cytochrome P450 83B1 (EC 1.14.-.-).	1.00E-107	GO_ID:16992	TAIR|gene:2054511 SPTR:Q8LPP9 symbol:AT2G30750.1 [GO:0019825 "oxygen binding" evidence=ISS] InterPro:IPR001128 Pfam:PF00067 InterPro:IPR002403 InterPro:IPR002401 PRINTS:PR00463 PRINTS:PR00385 PROSITE:PS00086 PRINTS:PR00465 EMBL:AY094484 EMBL:BT001046 SPTR:Q8LPP9	2.00E-77
chr6.TM0722.5	1.11.4.2	E1.14.14.1 unspecific monooxygenase [EC:1.14.14.1] [COG:COG2124] [GO:0050381]	ath:At5g07990	F13G24.190; cytochrome P450 75A5 / flavonoid 3-monooxygenase / flavonoid 3-hydroxylase (F3H) (F35H) (TT7) [EC:1.14.13.21] [KO:K05280]	5.00E-72	BH0579	COG2124	5.00E-21	C83B1_ARATH	Heme;Iron;Membrane;Metal-binding;Monooxygenase;Multigenefamily;Oxidoreductase;Transmembrane,Cytochrome P450 83B1 (EC 1.14.-.-).	1.00E-107	GO_ID:16992	TAIR|gene:2054511 SPTR:Q8LPP9 symbol:AT2G30750.1 [GO:0019825 "oxygen binding" evidence=ISS] InterPro:IPR001128 Pfam:PF00067 InterPro:IPR002403 InterPro:IPR002401 PRINTS:PR00463 PRINTS:PR00385 PROSITE:PS00086 PRINTS:PR00465 EMBL:AY094484 EMBL:BT001046 SPTR:Q8LPP9	2.00E-77
chr3.CM0701.25.2	99.1.4.1425	GO_ID:22718										GO_ID:22718	TAIR|gene:2152994 SPTR:Q8L4X4 symbol:AT5G41800.1 [GO:0015359 "amino acid permease activity" evidence=ISS] [GO:0006865 "amino acid transport" evidence=ISS] [GO:0016020 "membrane" evidence=ISS] InterPro:IPR002422 GO:GO:0006810 GO:GO:0016020 Pfam:PF01490 EMBL:AY099685 EMBL:AY128864 SPTR:Q8L4X4	4.00E-83
Ljwgs_022837.0.2	99.2	Unclassified without homolog
Ljwgs_103338.1	99.1.3.1.193	EC 4.2.3.8							CASS_RICCO	Chloroplast;Lyase;Magnesium;Metal-binding;Plantdefense;Plastid;Transitpeptide,Casbene synthase, chloroplast precursor (EC 4.2.3.8).	3.00E-15	GO_ID:45029	TAIR|gene:2142044 SPTR:Q9T0J9 symbol:AT4G13280.1 [GO:0008372 "cellular component unknown" evidence=ND] InterPro:IPR001906 GO:GO:0008152 InterPro:IPR005630 Pfam:PF01397 Pfam:PF03936 HSSP:O81192 EMBL:AL161536 EMBL:AL049608 PIR:T06285 SPTR:Q9T0J9	7.00E-10
Ljwgs_103338.1	99.1.4.5996	GO_ID:45029							CASS_RICCO	Chloroplast;Lyase;Magnesium;Metal-binding;Plantdefense;Plastid;Transitpeptide,Casbene synthase, chloroplast precursor (EC 4.2.3.8).	3.00E-15	GO_ID:45029	TAIR|gene:2142044 SPTR:Q9T0J9 symbol:AT4G13280.1 [GO:0008372 "cellular component unknown" evidence=ND] InterPro:IPR001906 GO:GO:0008152 InterPro:IPR005630 Pfam:PF01397 Pfam:PF03936 HSSP:O81192 EMBL:AL161536 EMBL:AL049608 PIR:T06285 SPTR:Q9T0J9	7.00E-10
chr5.CM0148.50.2	1.11.14.4	E1.14.-.- [EC:1.14.-.-] [COG:COG2124]	hsa:66002	CYP4F12; cytochrome P450, family 4, subfamily F, polypeptide 12 [EC:1.14.14.1] [KO:K00493]	9.00E-35	BH0579	COG2124	2.00E-31	C72A1_CATRO	Alkaloidmetabolism;Heme;Iron;Membrane;Metal-binding;Monooxygenase;NADP;Oxidoreductase;Transmembrane;Vacuole,Cytochrome P450 72A1 (EC 1.3.3.9) (CYPLXXII) (Secologanin synthase) (SLS).	9.00E-67	GO_ID:48235	TAIR|gene:2177410 SPTR:Q9FF18 symbol:AT5G38450.1 [GO:0019825 "oxygen binding" evidence=ISS] InterPro:IPR001128 Pfam:PF00067 InterPro:IPR002403 InterPro:IPR002401 PRINTS:PR00463 PRINTS:PR00385 PRINTS:PR00465 HSSP:P14779 EMBL:AB005248 SPTR:Q9FF18	5.00E-87
chr5.CM0148.50.2	1.10.3.12	E1.14.-.- [EC:1.14.-.-] [COG:COG2124]	hsa:66002	CYP4F12; cytochrome P450, family 4, subfamily F, polypeptide 12 [EC:1.14.14.1] [KO:K00493]	9.00E-35	BH0579	COG2124	2.00E-31	C72A1_CATRO	Alkaloidmetabolism;Heme;Iron;Membrane;Metal-binding;Monooxygenase;NADP;Oxidoreductase;Transmembrane;Vacuole,Cytochrome P450 72A1 (EC 1.3.3.9) (CYPLXXII) (Secologanin synthase) (SLS).	9.00E-67	GO_ID:48235	TAIR|gene:2177410 SPTR:Q9FF18 symbol:AT5G38450.1 [GO:0019825 "oxygen binding" evidence=ISS] InterPro:IPR001128 Pfam:PF00067 InterPro:IPR002403 InterPro:IPR002401 PRINTS:PR00463 PRINTS:PR00385 PRINTS:PR00465 HSSP:P14779 EMBL:AB005248 SPTR:Q9FF18	5.00E-87
chr5.CM0148.50.2	1.10.6.12	E1.14.-.- [EC:1.14.-.-] [COG:COG2124]	hsa:66002	CYP4F12; cytochrome P450, family 4, subfamily F, polypeptide 12 [EC:1.14.14.1] [KO:K00493]	9.00E-35	BH0579	COG2124	2.00E-31	C72A1_CATRO	Alkaloidmetabolism;Heme;Iron;Membrane;Metal-binding;Monooxygenase;NADP;Oxidoreductase;Transmembrane;Vacuole,Cytochrome P450 72A1 (EC 1.3.3.9) (CYPLXXII) (Secologanin synthase) (SLS).	9.00E-67	GO_ID:48235	TAIR|gene:2177410 SPTR:Q9FF18 symbol:AT5G38450.1 [GO:0019825 "oxygen binding" evidence=ISS] InterPro:IPR001128 Pfam:PF00067 InterPro:IPR002403 InterPro:IPR002401 PRINTS:PR00463 PRINTS:PR00385 PRINTS:PR00465 HSSP:P14779 EMBL:AB005248 SPTR:Q9FF18	5.00E-87
chr5.CM0148.50.2	1.3.3.23	E1.14.14.1 unspecific monooxygenase [EC:1.14.14.1] [COG:COG2124] [GO:0050381]	hsa:66002	CYP4F12; cytochrome P450, family 4, subfamily F, polypeptide 12 [EC:1.14.14.1] [KO:K00493]	9.00E-35	BH0579	COG2124	2.00E-31	C72A1_CATRO	Alkaloidmetabolism;Heme;Iron;Membrane;Metal-binding;Monooxygenase;NADP;Oxidoreductase;Transmembrane;Vacuole,Cytochrome P450 72A1 (EC 1.3.3.9) (CYPLXXII) (Secologanin synthase) (SLS).	9.00E-67	GO_ID:48235	TAIR|gene:2177410 SPTR:Q9FF18 symbol:AT5G38450.1 [GO:0019825 "oxygen binding" evidence=ISS] InterPro:IPR001128 Pfam:PF00067 InterPro:IPR002403 InterPro:IPR002401 PRINTS:PR00463 PRINTS:PR00385 PRINTS:PR00465 HSSP:P14779 EMBL:AB005248 SPTR:Q9FF18	5.00E-87
chr5.CM0148.50.2	1.1.7.13	E1.14.-.- [EC:1.14.-.-] [COG:COG2124]	hsa:66002	CYP4F12; cytochrome P450, family 4, subfamily F, polypeptide 12 [EC:1.14.14.1] [KO:K00493]	9.00E-35	BH0579	COG2124	2.00E-31	C72A1_CATRO	Alkaloidmetabolism;Heme;Iron;Membrane;Metal-binding;Monooxygenase;NADP;Oxidoreductase;Transmembrane;Vacuole,Cytochrome P450 72A1 (EC 1.3.3.9) (CYPLXXII) (Secologanin synthase) (SLS).	9.00E-67	GO_ID:48235	TAIR|gene:2177410 SPTR:Q9FF18 symbol:AT5G38450.1 [GO:0019825 "oxygen binding" evidence=ISS] InterPro:IPR001128 Pfam:PF00067 InterPro:IPR002403 InterPro:IPR002401 PRINTS:PR00463 PRINTS:PR00385 PRINTS:PR00465 HSSP:P14779 EMBL:AB005248 SPTR:Q9FF18	5.00E-87
chr5.CM0148.50.2	1.5.14.29	E1.14.14.1 unspecific monooxygenase [EC:1.14.14.1] [COG:COG2124] [GO:0050381]	hsa:66002	CYP4F12; cytochrome P450, family 4, subfamily F, polypeptide 12 [EC:1.14.14.1] [KO:K00493]	9.00E-35	BH0579	COG2124	2.00E-31	C72A1_CATRO	Alkaloidmetabolism;Heme;Iron;Membrane;Metal-binding;Monooxygenase;NADP;Oxidoreductase;Transmembrane;Vacuole,Cytochrome P450 72A1 (EC 1.3.3.9) (CYPLXXII) (Secologanin synthase) (SLS).	9.00E-67	GO_ID:48235	TAIR|gene:2177410 SPTR:Q9FF18 symbol:AT5G38450.1 [GO:0019825 "oxygen binding" evidence=ISS] InterPro:IPR001128 Pfam:PF00067 InterPro:IPR002403 InterPro:IPR002401 PRINTS:PR00463 PRINTS:PR00385 PRINTS:PR00465 HSSP:P14779 EMBL:AB005248 SPTR:Q9FF18	5.00E-87
chr5.CM0148.50.2	1.11.4.6	E1.14.-.- [EC:1.14.-.-] [COG:COG2124]	hsa:66002	CYP4F12; cytochrome P450, family 4, subfamily F, polypeptide 12 [EC:1.14.14.1] [KO:K00493]	9.00E-35	BH0579	COG2124	2.00E-31	C72A1_CATRO	Alkaloidmetabolism;Heme;Iron;Membrane;Metal-binding;Monooxygenase;NADP;Oxidoreductase;Transmembrane;Vacuole,Cytochrome P450 72A1 (EC 1.3.3.9) (CYPLXXII) (Secologanin synthase) (SLS).	9.00E-67	GO_ID:48235	TAIR|gene:2177410 SPTR:Q9FF18 symbol:AT5G38450.1 [GO:0019825 "oxygen binding" evidence=ISS] InterPro:IPR001128 Pfam:PF00067 InterPro:IPR002403 InterPro:IPR002401 PRINTS:PR00463 PRINTS:PR00385 PRINTS:PR00465 HSSP:P14779 EMBL:AB005248 SPTR:Q9FF18	5.00E-87
chr5.CM0148.50.2	1.11.4.2	E1.14.14.1 unspecific monooxygenase [EC:1.14.14.1] [COG:COG2124] [GO:0050381]	hsa:66002	CYP4F12; cytochrome P450, family 4, subfamily F, polypeptide 12 [EC:1.14.14.1] [KO:K00493]	9.00E-35	BH0579	COG2124	2.00E-31	C72A1_CATRO	Alkaloidmetabolism;Heme;Iron;Membrane;Metal-binding;Monooxygenase;NADP;Oxidoreductase;Transmembrane;Vacuole,Cytochrome P450 72A1 (EC 1.3.3.9) (CYPLXXII) (Secologanin synthase) (SLS).	9.00E-67	GO_ID:48235	TAIR|gene:2177410 SPTR:Q9FF18 symbol:AT5G38450.1 [GO:0019825 "oxygen binding" evidence=ISS] InterPro:IPR001128 Pfam:PF00067 InterPro:IPR002403 InterPro:IPR002401 PRINTS:PR00463 PRINTS:PR00385 PRINTS:PR00465 HSSP:P14779 EMBL:AB005248 SPTR:Q9FF18	5.00E-87
chr2.CM0210.59.1	99.1.4.611	GO_ID:47394										GO_ID:47394	TAIR|gene:2177151 SPTR:Q9FID5 symbol:AT5G39030.1 [GO:0016301 "kinase activity" evidence=ISS] InterPro:IPR000719 InterPro:IPR008271 Pfam:PF00069 Prosite:PS00108 Prosite:PS00107 ProDom:PD000001 PROSITE:PS50011 EMBL:AB016892 SPTR:Q9FID5	2.00E-21
Ljwgs_078116.1	99.1.4.4475	GO_ID:41888							ERF13_ARATH	Activator;DNA-binding;Ethylenesignalingpathway;Nuclearprotein;Plantdefense;Transcription;Transcriptionregulation,Ethylene-responsive transcription factor 13 (Ethylene-responsive element-binding factor 13) (EREBP-13) (AtERF13).	7.00E-22	GO_ID:41888	TAIR|gene:2055001 SPTR:Q8L9K1 symbol:ATERF13 [GO:0003700 "transcription factor activity" evidence=ISS;TAS] [GO:0009873 "ethylene mediated signaling pathway" evidence=TAS] [GO:0003677 "DNA binding" evidence=ISS] [GO:0005634 "nucleus" evidence=IC;IDA] [GO:0006355 "regulation of transcription, DNA-dependent" evidence=ISS] InterPro:IPR001471 HSSP:O80337 PRINTS:PR00367 ProDom:PD001423 SMART:SM00380 PR…	3.00E-22
Ljwgs_078116.1	99.1.3.2.883	ERF13_ARATH							ERF13_ARATH	Activator;DNA-binding;Ethylenesignalingpathway;Nuclearprotein;Plantdefense;Transcription;Transcriptionregulation,Ethylene-responsive transcription factor 13 (Ethylene-responsive element-binding factor 13) (EREBP-13) (AtERF13).	7.00E-22	GO_ID:41888	TAIR|gene:2055001 SPTR:Q8L9K1 symbol:ATERF13 [GO:0003700 "transcription factor activity" evidence=ISS;TAS] [GO:0009873 "ethylene mediated signaling pathway" evidence=TAS] [GO:0003677 "DNA binding" evidence=ISS] [GO:0005634 "nucleus" evidence=IC;IDA] [GO:0006355 "regulation of transcription, DNA-dependent" evidence=ISS] InterPro:IPR001471 HSSP:O80337 PRINTS:PR00367 ProDom:PD001423 SMART:SM00380 PR…	3.00E-22
Ljwgs_085487.1	99.1.4.3106	GO_ID:44571	ddi:DDB0214998	cprB; cysteine protease [EC:3.4.22.15] [KO:K01365]	7.00E-27				CYSEP_PHAVU	Endoplasmicreticulum;Glycoprotein;Hydrolase;Protease;Signal;Thiolprotease;Zymogen,Vignain precursor (EC 3.4.22.-) (Bean endopeptidase) (Cysteine proteinase EP-C1).	9.00E-59	GO_ID:44571	TAIR|gene:2157711 SPTR:Q9FGR9 symbol:AT5G50260.1 [GO:0006508 "proteolysis" evidence=ISS] [GO:0008234 "cysteine-type peptidase activity" evidence=ISS] InterPro:IPR000886 InterPro:IPR000668 InterPro:IPR000169 Pfam:PF00112 PROSITE:PS00640 PROSITE:PS00139 PROSITE:PS00639 PRINTS:PR00705 ProDom:PD000158 SMART:SM00645 PROSITE:PS00014 HSSP:O65039 MEROPS:C01.010 EMBL:AB024031 EMBL:AY091087 SMR:Q9FGR9 SPTR…	6.00E-53
Ljwgs_085487.1	99.1.3.1.107	EC 3.4.22.-	ddi:DDB0214998	cprB; cysteine protease [EC:3.4.22.15] [KO:K01365]	7.00E-27				CYSEP_PHAVU	Endoplasmicreticulum;Glycoprotein;Hydrolase;Protease;Signal;Thiolprotease;Zymogen,Vignain precursor (EC 3.4.22.-) (Bean endopeptidase) (Cysteine proteinase EP-C1).	9.00E-59	GO_ID:44571	TAIR|gene:2157711 SPTR:Q9FGR9 symbol:AT5G50260.1 [GO:0006508 "proteolysis" evidence=ISS] [GO:0008234 "cysteine-type peptidase activity" evidence=ISS] InterPro:IPR000886 InterPro:IPR000668 InterPro:IPR000169 Pfam:PF00112 PROSITE:PS00640 PROSITE:PS00139 PROSITE:PS00639 PRINTS:PR00705 ProDom:PD000158 SMART:SM00645 PROSITE:PS00014 HSSP:O65039 MEROPS:C01.010 EMBL:AB024031 EMBL:AY091087 SMR:Q9FGR9 SPTR…	6.00E-53
Ljwgs_085487.1	99.1.1.73	KO:K01365	ddi:DDB0214998	cprB; cysteine protease [EC:3.4.22.15] [KO:K01365]	7.00E-27				CYSEP_PHAVU	Endoplasmicreticulum;Glycoprotein;Hydrolase;Protease;Signal;Thiolprotease;Zymogen,Vignain precursor (EC 3.4.22.-) (Bean endopeptidase) (Cysteine proteinase EP-C1).	9.00E-59	GO_ID:44571	TAIR|gene:2157711 SPTR:Q9FGR9 symbol:AT5G50260.1 [GO:0006508 "proteolysis" evidence=ISS] [GO:0008234 "cysteine-type peptidase activity" evidence=ISS] InterPro:IPR000886 InterPro:IPR000668 InterPro:IPR000169 Pfam:PF00112 PROSITE:PS00640 PROSITE:PS00139 PROSITE:PS00639 PRINTS:PR00705 ProDom:PD000158 SMART:SM00645 PROSITE:PS00014 HSSP:O65039 MEROPS:C01.010 EMBL:AB024031 EMBL:AY091087 SMR:Q9FGR9 SPTR…	6.00E-53
Ljwgs_049564.1	3.1.3.61	TC.MATE multidrug resistance protein, MATE family [COG:COG0534] [TC:2.A.66.1]				Rv2836c	COG0534	1.00E-13				GO_ID:35543	TAIR|gene:3698346 SPTR:Q9SFB0 symbol:AT3G08040.1 [GO:0015297 "antiporter activity" evidence=ISS] [GO:0016020 "membrane" evidence=ISS] InterPro:IPR002528 Pfam:PF01554 GO:GO:0016020 TIGRFAMs:TIGR00797 EMBL:AC074395 EMBL:AC013483 EMBL:AY056439 EMBL:AY057517 EMBL:AF448231 EMBL:BT006370 EMBL:AY133652 SPTR:Q9SFB0	3.00E-62
Ljwgs_030271.1	1.11.20.6	E1.1.1.1, adh alcohol dehydrogenase [EC:1.1.1.1] [COG:COG1012 COG1062 COG1064 COG1454] [GO:0004022 0004023 0004024 0004025]	ath:At4g39330	T22F8.230; mannitol dehydrogenase, putative [EC:1.1.1.255] [KO:K00095]	1.00E-52	XF2389	COG1064	6.00E-39	MTDH_MEDSA	Metal-binding;NAD;Oxidoreductase;Zinc,Probable mannitol dehydrogenase (EC 1.1.1.255) (NAD-dependent mannitol dehydrogenase).	3.00E-54	GO_ID:49999	TAIR|gene:2136277 SPTR:Q94K02 symbol:AT4G39330.1 [GO:0008372 "cellular component unknown" evidence=ND] InterPro:IPR002085 Pfam:PF00107 InterPro:IPR002328 Prosite:PS00059 HSSP:P75691 EMBL:AF370498 EMBL:AY064669 EMBL:AY302076 PIR:S71179 PIR:T08581 SPTR:Q94K02	3.00E-53
Ljwgs_030271.1	1.5.12.24	E1.1.1.1, adh alcohol dehydrogenase [EC:1.1.1.1] [COG:COG1012 COG1062 COG1064 COG1454] [GO:0004022 0004023 0004024 0004025]	ath:At4g39330	T22F8.230; mannitol dehydrogenase, putative [EC:1.1.1.255] [KO:K00095]	1.00E-52	XF2389	COG1064	6.00E-39	MTDH_MEDSA	Metal-binding;NAD;Oxidoreductase;Zinc,Probable mannitol dehydrogenase (EC 1.1.1.255) (NAD-dependent mannitol dehydrogenase).	3.00E-54	GO_ID:49999	TAIR|gene:2136277 SPTR:Q94K02 symbol:AT4G39330.1 [GO:0008372 "cellular component unknown" evidence=ND] InterPro:IPR002085 Pfam:PF00107 InterPro:IPR002328 Prosite:PS00059 HSSP:P75691 EMBL:AF370498 EMBL:AY064669 EMBL:AY302076 PIR:S71179 PIR:T08581 SPTR:Q94K02	3.00E-53
Ljwgs_030271.1	1.3.6.11	E1.1.1.1, adh alcohol dehydrogenase [EC:1.1.1.1] [COG:COG1012 COG1062 COG1064 COG1454] [GO:0004022 0004023 0004024 0004025]	ath:At4g39330	T22F8.230; mannitol dehydrogenase, putative [EC:1.1.1.255] [KO:K00095]	1.00E-52	XF2389	COG1064	6.00E-39	MTDH_MEDSA	Metal-binding;NAD;Oxidoreductase;Zinc,Probable mannitol dehydrogenase (EC 1.1.1.255) (NAD-dependent mannitol dehydrogenase).	3.00E-54	GO_ID:49999	TAIR|gene:2136277 SPTR:Q94K02 symbol:AT4G39330.1 [GO:0008372 "cellular component unknown" evidence=ND] InterPro:IPR002085 Pfam:PF00107 InterPro:IPR002328 Prosite:PS00059 HSSP:P75691 EMBL:AF370498 EMBL:AY064669 EMBL:AY302076 PIR:S71179 PIR:T08581 SPTR:Q94K02	3.00E-53
Ljwgs_030271.1	1.3.9.4	E1.1.1.1, adh alcohol dehydrogenase [EC:1.1.1.1] [COG:COG1012 COG1062 COG1064 COG1454] [GO:0004022 0004023 0004024 0004025]	ath:At4g39330	T22F8.230; mannitol dehydrogenase, putative [EC:1.1.1.255] [KO:K00095]	1.00E-52	XF2389	COG1064	6.00E-39	MTDH_MEDSA	Metal-binding;NAD;Oxidoreductase;Zinc,Probable mannitol dehydrogenase (EC 1.1.1.255) (NAD-dependent mannitol dehydrogenase).	3.00E-54	GO_ID:49999	TAIR|gene:2136277 SPTR:Q94K02 symbol:AT4G39330.1 [GO:0008372 "cellular component unknown" evidence=ND] InterPro:IPR002085 Pfam:PF00107 InterPro:IPR002328 Prosite:PS00059 HSSP:P75691 EMBL:AF370498 EMBL:AY064669 EMBL:AY302076 PIR:S71179 PIR:T08581 SPTR:Q94K02	3.00E-53
Ljwgs_030271.1	1.3.3.21	E1.1.1.1, adh alcohol dehydrogenase [EC:1.1.1.1] [COG:COG1012 COG1062 COG1064 COG1454] [GO:0004022 0004023 0004024 0004025]	ath:At4g39330	T22F8.230; mannitol dehydrogenase, putative [EC:1.1.1.255] [KO:K00095]	1.00E-52	XF2389	COG1064	6.00E-39	MTDH_MEDSA	Metal-binding;NAD;Oxidoreductase;Zinc,Probable mannitol dehydrogenase (EC 1.1.1.255) (NAD-dependent mannitol dehydrogenase).	3.00E-54	GO_ID:49999	TAIR|gene:2136277 SPTR:Q94K02 symbol:AT4G39330.1 [GO:0008372 "cellular component unknown" evidence=ND] InterPro:IPR002085 Pfam:PF00107 InterPro:IPR002328 Prosite:PS00059 HSSP:P75691 EMBL:AF370498 EMBL:AY064669 EMBL:AY302076 PIR:S71179 PIR:T08581 SPTR:Q94K02	3.00E-53
Ljwgs_030271.1	1.1.1.18	E1.1.1.1, adh alcohol dehydrogenase [EC:1.1.1.1] [COG:COG1012 COG1062 COG1064 COG1454] [GO:0004022 0004023 0004024 0004025]	ath:At4g39330	T22F8.230; mannitol dehydrogenase, putative [EC:1.1.1.255] [KO:K00095]	1.00E-52	XF2389	COG1064	6.00E-39	MTDH_MEDSA	Metal-binding;NAD;Oxidoreductase;Zinc,Probable mannitol dehydrogenase (EC 1.1.1.255) (NAD-dependent mannitol dehydrogenase).	3.00E-54	GO_ID:49999	TAIR|gene:2136277 SPTR:Q94K02 symbol:AT4G39330.1 [GO:0008372 "cellular component unknown" evidence=ND] InterPro:IPR002085 Pfam:PF00107 InterPro:IPR002328 Prosite:PS00059 HSSP:P75691 EMBL:AF370498 EMBL:AY064669 EMBL:AY302076 PIR:S71179 PIR:T08581 SPTR:Q94K02	3.00E-53
TM1569.17	99.1.3.1.43	EC 2.3.1.162							T5AT_TAXCU	Acyltransferase;Directproteinsequencing;Taxolbiosynthesis;Transferase,Taxadien-5-alpha-ol O-acetyltransferase (EC 2.3.1.162) (Taxa- 4(20),11(12)-dien-5alpha-ol-O-acetyltransferase) (Taxadienol acetyltransferase).	5.00E-35	GO_ID:43927	TAIR|gene:2099703 SPTR:Q9SRQ2 symbol:AT3G03480.1 [GO:0008372 "cellular component unknown" evidence=ND] Pfam:PF02458 InterPro:IPR003480 EMBL:AC009895 EMBL:AF500201 SPTR:Q9SRQ2	2.00E-75
TM1569.17	99.1.4.3458	GO_ID:43927							T5AT_TAXCU	Acyltransferase;Directproteinsequencing;Taxolbiosynthesis;Transferase,Taxadien-5-alpha-ol O-acetyltransferase (EC 2.3.1.162) (Taxa- 4(20),11(12)-dien-5alpha-ol-O-acetyltransferase) (Taxadienol acetyltransferase).	5.00E-35	GO_ID:43927	TAIR|gene:2099703 SPTR:Q9SRQ2 symbol:AT3G03480.1 [GO:0008372 "cellular component unknown" evidence=ND] Pfam:PF02458 InterPro:IPR003480 EMBL:AC009895 EMBL:AF500201 SPTR:Q9SRQ2	2.00E-75
chr1.BM1732.18	1.11.19.6	E3.1.1.2 arylesterase [EC:3.1.1.2] [COG:COG2755] [GO:0004064]				YOR126c	COG2755	1.00E-21	IAH1_YEAST	Completeproteome;Hydrolase,Isoamyl acetate-hydrolyzing esterase (EC 3.1.-.-).	3.00E-21	GO_ID:43011	TAIR|gene:3700060 SPTR:Q9SRM5 symbol:AT3G11210.1 [GO:0008372 "cellular component unknown" evidence=ND] [GO:0016789 "carboxylic ester hydrolase activity" evidence=ISS] INTERPRO:IPR001087 Pfam:PF00657 EMBL:AC009991 EMBL:AC073395 SPTR:Q9SRM5	5.00E-91
CM0680.20.1	3.1.1.29.3	CCMA heme exporter ATP-binding protein CcmA [EC:3.6.3.41] [COG:COG1131] [GO:0015439]	rno:312382	Abcg2; ATP-binding cassette, sub-family G (WHITE), member 2 [KO:K05681]	2.00E-37	YOR328w_3	COG1131	1.00E-56	CDR1_CANAL	Antibioticresistance;ATP-binding;Cycloheximideresistance;Glycoprotein;Membrane;Nucleotide-binding;Repeat;Transmembrane;Transport,Multidrug resistance protein CDR1.	2.00E-61	GO_ID:34585	TAIR|gene:2084080 SPTR:Q9LFH0 symbol:AT3G53480.1 [GO:0042626 "ATPase activity, coupled to transmembrane movement of substances" evidence=ISS] InterPro:IPR003593 InterPro:IPR003439 Pfam:PF00005 InterPro:IPR000412 Pfam:PF01061 SMART:SM00382 ProDom:PD000006 PROSITE:PS50893 EMBL:AL132966 EMBL:BK001008 PIR:T45888 SPTR:Q9LFH0	0
CM0680.20.1	3.1.1.35.3	ABCG2 ATP-binding cassette, subfamily G (WHITE), member 2	rno:312382	Abcg2; ATP-binding cassette, sub-family G (WHITE), member 2 [KO:K05681]	2.00E-37	YOR328w_3	COG1131	1.00E-56	CDR1_CANAL	Antibioticresistance;ATP-binding;Cycloheximideresistance;Glycoprotein;Membrane;Nucleotide-binding;Repeat;Transmembrane;Transport,Multidrug resistance protein CDR1.	2.00E-61	GO_ID:34585	TAIR|gene:2084080 SPTR:Q9LFH0 symbol:AT3G53480.1 [GO:0042626 "ATPase activity, coupled to transmembrane movement of substances" evidence=ISS] InterPro:IPR003593 InterPro:IPR003439 Pfam:PF00005 InterPro:IPR000412 Pfam:PF01061 SMART:SM00382 ProDom:PD000006 PROSITE:PS50893 EMBL:AL132966 EMBL:BK001008 PIR:T45888 SPTR:Q9LFH0	0
CM0680.20.1	1.2.7.51.3	CCMA heme exporter ATP-binding protein CcmA [EC:3.6.3.41] [COG:COG1131] [GO:0015439]	rno:312382	Abcg2; ATP-binding cassette, sub-family G (WHITE), member 2 [KO:K05681]	2.00E-37	YOR328w_3	COG1131	1.00E-56	CDR1_CANAL	Antibioticresistance;ATP-binding;Cycloheximideresistance;Glycoprotein;Membrane;Nucleotide-binding;Repeat;Transmembrane;Transport,Multidrug resistance protein CDR1.	2.00E-61	GO_ID:34585	TAIR|gene:2084080 SPTR:Q9LFH0 symbol:AT3G53480.1 [GO:0042626 "ATPase activity, coupled to transmembrane movement of substances" evidence=ISS] InterPro:IPR003593 InterPro:IPR003439 Pfam:PF00005 InterPro:IPR000412 Pfam:PF01061 SMART:SM00382 ProDom:PD000006 PROSITE:PS50893 EMBL:AL132966 EMBL:BK001008 PIR:T45888 SPTR:Q9LFH0	0
CM0680.20.1	3.3.10.140	ABCG2 ATP-binding cassette, subfamily G (WHITE), member 2 [TC:3.A.1.204]	rno:312382	Abcg2; ATP-binding cassette, sub-family G (WHITE), member 2 [KO:K05681]	2.00E-37	YOR328w_3	COG1131	1.00E-56	CDR1_CANAL	Antibioticresistance;ATP-binding;Cycloheximideresistance;Glycoprotein;Membrane;Nucleotide-binding;Repeat;Transmembrane;Transport,Multidrug resistance protein CDR1.	2.00E-61	GO_ID:34585	TAIR|gene:2084080 SPTR:Q9LFH0 symbol:AT3G53480.1 [GO:0042626 "ATPase activity, coupled to transmembrane movement of substances" evidence=ISS] InterPro:IPR003593 InterPro:IPR003439 Pfam:PF00005 InterPro:IPR000412 Pfam:PF01061 SMART:SM00382 ProDom:PD000006 PROSITE:PS50893 EMBL:AL132966 EMBL:BK001008 PIR:T45888 SPTR:Q9LFH0	0
CM0680.20.1	3.1.1.23	ABC-2.A ABC-2 type transport system ATP-binding protein [COG:COG1131 COG1134]	rno:312382	Abcg2; ATP-binding cassette, sub-family G (WHITE), member 2 [KO:K05681]	2.00E-37	YOR328w_3	COG1131	1.00E-56	CDR1_CANAL	Antibioticresistance;ATP-binding;Cycloheximideresistance;Glycoprotein;Membrane;Nucleotide-binding;Repeat;Transmembrane;Transport,Multidrug resistance protein CDR1.	2.00E-61	GO_ID:34585	TAIR|gene:2084080 SPTR:Q9LFH0 symbol:AT3G53480.1 [GO:0042626 "ATPase activity, coupled to transmembrane movement of substances" evidence=ISS] InterPro:IPR003593 InterPro:IPR003439 Pfam:PF00005 InterPro:IPR000412 Pfam:PF01061 SMART:SM00382 ProDom:PD000006 PROSITE:PS50893 EMBL:AL132966 EMBL:BK001008 PIR:T45888 SPTR:Q9LFH0	0
Ljwgs_139299.1	99.1.4.4300	GO_ID:7639										GO_ID:7639	TAIR|gene:2101825 SPTR:Q9LZY2 symbol:AT3G60810.1 [GO:0005554 "molecular function unknown" evidence=ND] [GO:0000004 "biological process unknown" evidence=ND] EMBL:AL162295 PIR:T47892 InterPro:IPR010865 Pfam:PF07386 SPTR:Q9LZY2	1.00E-18
chr5.CM0773.4	99.1.4.3942	GO_ID:53322										GO_ID:53322	TAIR|gene:2200476 SPTR:Q94AN4 symbol:AT1G16060.1 [GO:0003677 "DNA binding" evidence=TAS] [GO:0003700 "transcription factor activity" evidence=ISS;TAS] [GO:0005634 "nucleus" evidence=IC] [GO:0006355 "regulation of transcription, DNA-dependent" evidence=ISS;TAS] [GO:0009887 "organ morphogenesis" evidence=ISS] InterPro:IPR001471 Pfam:PF00847 GO:GO:0005634 PRINTS:PR00367 ProDom:PD001423 SMART:SM00380…	1.00E-17
chr1.CM0010.5	99.2	Unclassified without homolog
TM0727.10	2.4.3.74	HEPA ATP-dependent helicase HepA [COG:COG0553]	cal:orf19.2969	RAD16; nucleotide excision repair protein [EC:3.6.1.3] [KO:K01509]	6.00E-19	YBR114w	COG0553	2.00E-12	SM3L1_ARATH	Activator;ATP-binding;Chromatinregulator;Helicase;Hydrolase;Metal-binding;Nuclearprotein;Nucleotide-binding;Transcription;Zinc;Zinc-finger,Putative SWI/SNF-related matrix-associated actin-dependent regulator of chromatin subfamily A member 3-like 1 (EC 3.6.1.-) (SMARCA3-like protein 1).	2.00E-61	GO_ID:39826	TAIR|gene:2175323 SPTR:Q9FF61 symbol:AT5G05130.1 [GO:0003677 "DNA binding" evidence=ISS] [GO:0004386 "helicase activity" evidence=ISS] [GO:0005515 "protein binding" evidence=ISS] [GO:0005524 "ATP binding" evidence=ISS] [GO:0008270 "zinc ion binding" evidence=ISS] InterPro:IPR000330 InterPro:IPR001841 InterPro:IPR001650 Pfam:PF00176 Interpro:IPR002464 Pfam:PF00271 Pfam:PF00097 InterPro:IPR011545 P…	6.00E-62
TM0727.10	1.4.1.60	E3.6.1.3 adenosinetriphosphatase [EC:3.6.1.3] [GO:0004003 0004004 0008026 0008094 0008186]	cal:orf19.2969	RAD16; nucleotide excision repair protein [EC:3.6.1.3] [KO:K01509]	6.00E-19	YBR114w	COG0553	2.00E-12	SM3L1_ARATH	Activator;ATP-binding;Chromatinregulator;Helicase;Hydrolase;Metal-binding;Nuclearprotein;Nucleotide-binding;Transcription;Zinc;Zinc-finger,Putative SWI/SNF-related matrix-associated actin-dependent regulator of chromatin subfamily A member 3-like 1 (EC 3.6.1.-) (SMARCA3-like protein 1).	2.00E-61	GO_ID:39826	TAIR|gene:2175323 SPTR:Q9FF61 symbol:AT5G05130.1 [GO:0003677 "DNA binding" evidence=ISS] [GO:0004386 "helicase activity" evidence=ISS] [GO:0005515 "protein binding" evidence=ISS] [GO:0005524 "ATP binding" evidence=ISS] [GO:0008270 "zinc ion binding" evidence=ISS] InterPro:IPR000330 InterPro:IPR001841 InterPro:IPR001650 Pfam:PF00176 Interpro:IPR002464 Pfam:PF00271 Pfam:PF00097 InterPro:IPR011545 P…	6.00E-62
chr3.CM0690.7.1	99.1.4.4495	GO_ID:7205							DRL21_ARATH	ATP-binding;Hypotheticalprotein;Leucine-richrepeat;Nucleotide-binding;Plantdefense;Repeat,Putative disease resistance protein At3g14460.	3.00E-51	GO_ID:7205	TAIR|gene:2091661 SPTR:Q9LRR5 symbol:AT3G14460.1 [GO:0006952 "defense response" evidence=ISS] Pfam:PF00560 InterPro:IPR001611 InterPro:IPR002182 InterPro:IPR000767 PRINTS:PR00019 PRINTS:PR00364 Pfam:PF00931 EMBL:AB028617 SPTR:Q9LRR5	1.00E-51
chr3.CM0690.7.1	99.1.3.2.201	DRL21_ARATH							DRL21_ARATH	ATP-binding;Hypotheticalprotein;Leucine-richrepeat;Nucleotide-binding;Plantdefense;Repeat,Putative disease resistance protein At3g14460.	3.00E-51	GO_ID:7205	TAIR|gene:2091661 SPTR:Q9LRR5 symbol:AT3G14460.1 [GO:0006952 "defense response" evidence=ISS] Pfam:PF00560 InterPro:IPR001611 InterPro:IPR002182 InterPro:IPR000767 PRINTS:PR00019 PRINTS:PR00364 Pfam:PF00931 EMBL:AB028617 SPTR:Q9LRR5	1.00E-51
chr6.CM0302.32.2	1.10.4.6	E1.14.11.15 gibberellin 3-beta-dioxygenase [EC:1.14.11.15] [GO:0016707]	ath:At1g15550	T16N11.6; gibberellin 3-beta-dioxygenase / gibberellin 3 beta-hydroxylase (GA4) [EC:1.14.11.15] [KO:K04124]	2.00E-09				ACCO4_PETHY	Ethylenebiosynthesis;Iron;Multigenefamily;Oxidoreductase;VitaminC,1-aminocyclopropane-1-carboxylate oxidase 4 (EC 1.14.17.4) (ACC oxidase 4) (Ethylene-forming enzyme) (EFE).	4.00E-10	GO_ID:37517	TAIR|gene:3697801 SPTR:Q9SRM3 symbol:AT3G11180.1 [GO:0008372 "cellular component unknown" evidence=ND] Pfam:PF03171 InterPro:IPR002283 InterPro:IPR005123 PRINTS:PR00682 HSSP:Q96323 EMBL:AC009991 EMBL:AC073395 SPTR:Q9SRM3	1.00E-30
TM1224.4	99.1.4.117	GO_ID:35543										GO_ID:35543	TAIR|gene:3698346 SPTR:Q9SFB0 symbol:AT3G08040.1 [GO:0015297 "antiporter activity" evidence=ISS] [GO:0016020 "membrane" evidence=ISS] InterPro:IPR002528 Pfam:PF01554 GO:GO:0016020 TIGRFAMs:TIGR00797 EMBL:AC074395 EMBL:AC013483 EMBL:AY056439 EMBL:AY057517 EMBL:AF448231 EMBL:BT006370 EMBL:AY133652 SPTR:Q9SFB0	4.00E-25
Ljwgs_060130.1	99.1.3.1.43	EC 2.3.1.162							T5AT_TAXCH	Acyltransferase;Taxolbiosynthesis;Transferase,Taxadien-5-alpha-ol O-acetyltransferase (EC 2.3.1.162) (Taxa- 4(20),11(12)-dien-5alpha-ol-O-acetyltransferase) (Taxadienol acetyltransferase).	6.00E-50	GO_ID:43927	TAIR|gene:2099703 SPTR:Q9SRQ2 symbol:AT3G03480.1 [GO:0008372 "cellular component unknown" evidence=ND] Pfam:PF02458 InterPro:IPR003480 EMBL:AC009895 EMBL:AF500201 SPTR:Q9SRQ2	4.00E-101
Ljwgs_060130.1	99.1.4.3458	GO_ID:43927							T5AT_TAXCH	Acyltransferase;Taxolbiosynthesis;Transferase,Taxadien-5-alpha-ol O-acetyltransferase (EC 2.3.1.162) (Taxa- 4(20),11(12)-dien-5alpha-ol-O-acetyltransferase) (Taxadienol acetyltransferase).	6.00E-50	GO_ID:43927	TAIR|gene:2099703 SPTR:Q9SRQ2 symbol:AT3G03480.1 [GO:0008372 "cellular component unknown" evidence=ND] Pfam:PF02458 InterPro:IPR003480 EMBL:AC009895 EMBL:AF500201 SPTR:Q9SRQ2	4.00E-101
chr4.CM0558.41	99.1.4.538	GO_ID:23057										GO_ID:23057	TAIR|gene:2016298 SPTR:Q9SSC7 symbol:AT1G80120.1 [GO:0005554 "molecular function unknown" evidence=ND] [GO:0008372 "cellular component unknown" evidence=ND] InterPro:IPR007612 Pfam:PF04525 EMBL:AC009322 EMBL:BT004042 EMBL:BT005160 PIR:G96832 SPTR:Q9SSC7	4.00E-13
chr1.TM0221.2	99.1.4.4370	GO_ID:52727										GO_ID:52727	TAIR|gene:2170198 SPTR:Q9FG27 symbol:AT5G06800.1 [GO:0003700 "transcription factor activity" evidence=ISS] [GO:0045449 "regulation of transcription" evidence=TAS] InterPro:IPR001005 Pfam:PF00249 HSSP:O49397 InterPro:IPR006447 TIGRFAMs:TIGR01557 EMBL:AP002032 EMBL:BT012658 SPTR:Q9FG27	2.00E-25
chr6.CM0302.32.3	1.10.7.5	E1.14.11.19 leucoanthocyanidin dioxygenase [EC:1.14.11.19] [GO:0045432]	ath:At4g22880	F7H19.60; leucoanthocyanidin dioxygenase, putative / anthocyanidin synthase, putative [EC:1.14.11.19] [KO:K05277]	4.00E-43	PA4191	COG3491	3.00E-24	FLS_PETHY	Dioxygenase;Flavonoidbiosynthesis;Iron;Metal-binding;Oxidoreductase;VitaminC,Flavonol synthase/flavanone 3-hydroxylase (EC 1.14.11.23) (EC 1.14.11.9) (FLS).	1.00E-43	GO_ID:37517	TAIR|gene:3697801 SPTR:Q9SRM3 symbol:AT3G11180.1 [GO:0008372 "cellular component unknown" evidence=ND] Pfam:PF03171 InterPro:IPR002283 InterPro:IPR005123 PRINTS:PR00682 HSSP:Q96323 EMBL:AC009991 EMBL:AC073395 SPTR:Q9SRM3	6.00E-111
chr6.CM0302.32.3	1.10.7.7	E1.14.11.23, FLS flavonol synthase [EC:1.14.11.23] [GO:0045431]	ath:At4g22880	F7H19.60; leucoanthocyanidin dioxygenase, putative / anthocyanidin synthase, putative [EC:1.14.11.19] [KO:K05277]	4.00E-43	PA4191	COG3491	3.00E-24	FLS_PETHY	Dioxygenase;Flavonoidbiosynthesis;Iron;Metal-binding;Oxidoreductase;VitaminC,Flavonol synthase/flavanone 3-hydroxylase (EC 1.14.11.23) (EC 1.14.11.9) (FLS).	1.00E-43	GO_ID:37517	TAIR|gene:3697801 SPTR:Q9SRM3 symbol:AT3G11180.1 [GO:0008372 "cellular component unknown" evidence=ND] Pfam:PF03171 InterPro:IPR002283 InterPro:IPR005123 PRINTS:PR00682 HSSP:Q96323 EMBL:AC009991 EMBL:AC073395 SPTR:Q9SRM3	6.00E-111
BM1271.8	99.1.4.1971	GO_ID:33017										GO_ID:33017	TAIR|gene:2015412 SPTR:Q9SX78 symbol:AT1G47480.1 [GO:0000004 "biological process unknown" evidence=ND] [GO:0008372 "cellular component unknown" evidence=ND] InterPro:IPR000379 EMBL:AC007519 PIR:A96515 SPTR:Q9SX78	2.00E-24
TM1556.22.1	99.2	Unclassified without homolog
Ljwgs_018417.1	1.7.8.10	KDTA 3-deoxy-D-manno-octulosonic-acid transferase [EC:2.-.-.-] [COG:COG1519] [GO:0016740] [CAZy:GT30]							HCBT1_DIACA	Acyltransferase;Directproteinsequencing;Flavonoidbiosynthesis;Transferase,Anthranilate N-benzoyltransferase protein 1 (EC 2.3.1.144) (Anthranilate N-hydroxycinnamoyl/benzoyltransferase 1).	1.00E-23	GO_ID:17904	TAIR|gene:3441153 SPTR:Q9FMN6 symbol:AT5G42830.1 [GO:0000004 "biological process unknown" evidence=ND] [GO:0008372 "cellular component unknown" evidence=ND] [GO:0016740 "transferase activity" evidence=ISS] Pfam:PF02458 InterPro:IPR003480 EMBL:AB008264 SPTR:Q9FMN6	2.00E-143
Ljwgs_087660.0.1	99.1.4.7452	GO_ID:29165										GO_ID:29165	TAIR|gene:2019276 SPTR:Q9FXF9 symbol:AT1G29840.1 [GO:0003824 "catalytic activity" evidence=ISS] InterPro:IPR000379 EMBL:AC008030 EMBL:BT012359 EMBL:AK221548 PIR:H86421 SPTR:Q9FXF9	7.00E-24
chr3.CM0080.7	99.1.4.4475	GO_ID:41888							ERF13_ARATH	Activator;DNA-binding;Ethylenesignalingpathway;Nuclearprotein;Plantdefense;Transcription;Transcriptionregulation,Ethylene-responsive transcription factor 13 (Ethylene-responsive element-binding factor 13) (EREBP-13) (AtERF13).	7.00E-22	GO_ID:41888	TAIR|gene:2055001 SPTR:Q8L9K1 symbol:ATERF13 [GO:0003700 "transcription factor activity" evidence=ISS;TAS] [GO:0009873 "ethylene mediated signaling pathway" evidence=TAS] [GO:0003677 "DNA binding" evidence=ISS] [GO:0005634 "nucleus" evidence=IC;IDA] [GO:0006355 "regulation of transcription, DNA-dependent" evidence=ISS] InterPro:IPR001471 HSSP:O80337 PRINTS:PR00367 ProDom:PD001423 SMART:SM00380 PR…	3.00E-22
chr3.CM0080.7	99.1.3.2.883	ERF13_ARATH							ERF13_ARATH	Activator;DNA-binding;Ethylenesignalingpathway;Nuclearprotein;Plantdefense;Transcription;Transcriptionregulation,Ethylene-responsive transcription factor 13 (Ethylene-responsive element-binding factor 13) (EREBP-13) (AtERF13).	7.00E-22	GO_ID:41888	TAIR|gene:2055001 SPTR:Q8L9K1 symbol:ATERF13 [GO:0003700 "transcription factor activity" evidence=ISS;TAS] [GO:0009873 "ethylene mediated signaling pathway" evidence=TAS] [GO:0003677 "DNA binding" evidence=ISS] [GO:0005634 "nucleus" evidence=IC;IDA] [GO:0006355 "regulation of transcription, DNA-dependent" evidence=ISS] InterPro:IPR001471 HSSP:O80337 PRINTS:PR00367 ProDom:PD001423 SMART:SM00380 PR…	3.00E-22
Ljwgs_149324.1	3.1.4.2.3	AQPZ aquaporin Z	bta:282653	Aqp1; aquaporin 1 [KO:K06188]	1.00E-13				TIP22_ARATH	Membrane;Multigenefamily;Repeat;Transmembrane;Transport;Vacuole,Probable aquaporin TIP2.2 (Tonoplast intrinsic protein 2.2).	2.00E-44	GO_ID:22044	TAIR|gene:2130882 SPTR:Q41975 symbol:TIP2;2 [GO:0015250 "water channel activity" evidence=ISS] [GO:0006810 "transport" evidence=ISS] [GO:0016020 "membrane" evidence=ISS] InterPro:IPR000425 HSSP:P29972 Pfam:PF00230 PRINTS:PR00783 ProDom:PD000295 PROSITE:PS00221 EMBL:Z97343 EMBL:AL161546 EMBL:AY056063 EMBL:AF367283 EMBL:AY088929 EMBL:Z18142 GeneFarm:4857 SPTR:Q41975	8.00E-45
Ljwgs_036303.1	99.1.4.782	GO_ID:3592							NAC19_ARATH	3D-structure;DNA-binding;Nuclearprotein;Transcription;Transcriptionregulation,NAC-domain containing protein 19 (ANAC019) (ANAC) (Abscicic-acid- responsive NAC).	3.00E-89	GO_ID:3592	TAIR|gene:2090175 SPTR:Q9LDY8 symbol:ANAC055 [GO:0003700 "transcription factor activity" evidence=ISS] [GO:0009867 "jasmonic acid mediated signaling pathway" evidence=TAS] [GO:0007275 "development" evidence=ISS] InterPro:IPR003441 Pfam:PF02365 HSSP:Q9C932 PROSITE:PS51005 EMBL:AB022218 EMBL:AC024081 EMBL:AB049070 SMR:Q9LDY8 SPTR:Q9LDY8	6.00E-90
Ljwgs_036303.1	99.1.3.2.66	NAC19_ARATH							NAC19_ARATH	3D-structure;DNA-binding;Nuclearprotein;Transcription;Transcriptionregulation,NAC-domain containing protein 19 (ANAC019) (ANAC) (Abscicic-acid- responsive NAC).	3.00E-89	GO_ID:3592	TAIR|gene:2090175 SPTR:Q9LDY8 symbol:ANAC055 [GO:0003700 "transcription factor activity" evidence=ISS] [GO:0009867 "jasmonic acid mediated signaling pathway" evidence=TAS] [GO:0007275 "development" evidence=ISS] InterPro:IPR003441 Pfam:PF02365 HSSP:Q9C932 PROSITE:PS51005 EMBL:AB022218 EMBL:AC024081 EMBL:AB049070 SMR:Q9LDY8 SPTR:Q9LDY8	6.00E-90
chr2.TM1731.0.1	99.1.3.1.93	EC 3.6.1.-							ISW2_ORYSA	ATP-binding;Chromatinregulator;Coiledcoil;Helicase;Hydrolase;Nuclearprotein;Nucleotide-binding;Repeat,Putative chromatin remodelling complex ATPase chain (EC 3.6.1.-) (ISW2-like) (Sucrose nonfermenting protein 2 homolog).	2.00E-10
chr4.TM0238.9	1.4.1.31	E3.2.2.1, iunH purine nucleosidase [EC:3.2.2.1] [COG:COG1957] [GO:0008477]	gox:GOX0947	inosine-uridine preferring nucleoside hydrolase [EC:3.2.2.1] [KO:K01239]	1.00E-11	PA0143	COG1957	5.00E-10				GO_ID:39386	TAIR|gene:2144909 SPTR:Q8RY23 symbol:AT5G18860.1 [GO:0000004 "biological process unknown" evidence=ND] [GO:0016787 "hydrolase activity" evidence=ISS] INTERPRO:IPR001910 Pfam:PF01156 ProDom:PD007736 EMBL:AY078950 EMBL:AY133631 SPTR:Q8RY23	0
chr4.TM0238.9	1.9.4.14	E3.2.2.1, iunH purine nucleosidase [EC:3.2.2.1] [COG:COG1957] [GO:0008477]	gox:GOX0947	inosine-uridine preferring nucleoside hydrolase [EC:3.2.2.1] [KO:K01239]	1.00E-11	PA0143	COG1957	5.00E-10				GO_ID:39386	TAIR|gene:2144909 SPTR:Q8RY23 symbol:AT5G18860.1 [GO:0000004 "biological process unknown" evidence=ND] [GO:0016787 "hydrolase activity" evidence=ISS] INTERPRO:IPR001910 Pfam:PF01156 ProDom:PD007736 EMBL:AY078950 EMBL:AY133631 SPTR:Q8RY23	0
Ljwgs_087660.0.1	99.1.4.7452	GO_ID:29165										GO_ID:29165	TAIR|gene:2019276 SPTR:Q9FXF9 symbol:AT1G29840.1 [GO:0003824 "catalytic activity" evidence=ISS] InterPro:IPR000379 EMBL:AC008030 EMBL:BT012359 EMBL:AK221548 PIR:H86421 SPTR:Q9FXF9	7.00E-24
Ljwgs_116551.1	99.2	Unclassified without homolog
chr2.CM0249.43	99.1.4.3340	GO_ID:54945										GO_ID:54945	TAIR|gene:2032531 SPTR:Q9SGN6 symbol:AT1G28380.1 [GO:0000004 "biological process unknown" evidence=ND] [GO:0005554 "molecular function unknown" evidence=ND] [GO:0008372 "cellular component unknown" evidence=ND] InterPro:IPR001862 Pfam:PF01823 PRINTS:PR00764 EMBL:AC010155 EMBL:AY059744 EMBL:AY096632 PIR:C86410 SPTR:Q9SGN6	7.00E-71
CM0355.3	1.3.10.44	CLS cardiolipin synthase [EC:2.7.8.-] [COG:COG1502] [GO:0008808]	ath:At1g55180	F7A10.25; phospholipase D, putative (PLDEPSILON) [EC:3.1.4.4] [KO:K01115]	0	YKR031c	COG1502	2.00E-28	PLDE1_ARATH	Calcium;Hydrolase;Lipiddegradation;Multigenefamily;Repeat,Phospholipase D epsilon (EC 3.1.4.4) (AtPLDepsilon) (PLD epsilon) (PLDalpha3).	0	GO_ID:24378	SGD|S000001739 SPTR:P36126 symbol:SPO14 "phospholipase D" [GO:0005628 "prospore membrane" evidence=IDA] [GO:0005768 "endosome" evidence=IDA] [GO:0004630 "phospholipase D activity" evidence=IDA] [GO:0006644 "phospholipid metabolism" evidence=IMP;IDA] [GO:0006887 "exocytosis" evidence=IGI] [GO:0030437 "sporulation (sensu Fungi)" evidence=TAS] InterPro:IPR001683 SGD:S000001739 InterPro:IPR001736 Int…	3.00E-28
CM0355.3	1.3.10.16	E3.1.4.4, PLD2 phospholipase D [EC:3.1.4.4] [GO:0004630]	ath:At1g55180	F7A10.25; phospholipase D, putative (PLDEPSILON) [EC:3.1.4.4] [KO:K01115]	0	YKR031c	COG1502	2.00E-28	PLDE1_ARATH	Calcium;Hydrolase;Lipiddegradation;Multigenefamily;Repeat,Phospholipase D epsilon (EC 3.1.4.4) (AtPLDepsilon) (PLD epsilon) (PLDalpha3).	0	GO_ID:24378	SGD|S000001739 SPTR:P36126 symbol:SPO14 "phospholipase D" [GO:0005628 "prospore membrane" evidence=IDA] [GO:0005768 "endosome" evidence=IDA] [GO:0004630 "phospholipase D activity" evidence=IDA] [GO:0006644 "phospholipid metabolism" evidence=IMP;IDA] [GO:0006887 "exocytosis" evidence=IGI] [GO:0030437 "sporulation (sensu Fungi)" evidence=TAS] InterPro:IPR001683 SGD:S000001739 InterPro:IPR001736 Int…	3.00E-28
CM0355.3	1.5.3.30	E2.7.8.8, pssA phosphatidylserine synthase [EC:2.7.8.8] [COG:COG1502] [GO:0003882]	ath:At1g55180	F7A10.25; phospholipase D, putative (PLDEPSILON) [EC:3.1.4.4] [KO:K01115]	0	YKR031c	COG1502	2.00E-28	PLDE1_ARATH	Calcium;Hydrolase;Lipiddegradation;Multigenefamily;Repeat,Phospholipase D epsilon (EC 3.1.4.4) (AtPLDepsilon) (PLD epsilon) (PLDalpha3).	0	GO_ID:24378	SGD|S000001739 SPTR:P36126 symbol:SPO14 "phospholipase D" [GO:0005628 "prospore membrane" evidence=IDA] [GO:0005768 "endosome" evidence=IDA] [GO:0004630 "phospholipase D activity" evidence=IDA] [GO:0006644 "phospholipid metabolism" evidence=IMP;IDA] [GO:0006887 "exocytosis" evidence=IGI] [GO:0030437 "sporulation (sensu Fungi)" evidence=TAS] InterPro:IPR001683 SGD:S000001739 InterPro:IPR001736 Int…	3.00E-28
CM0355.3	1.7.11.29	E2.7.8.- [EC:2.7.8.-] [COG:COG1502]	ath:At1g55180	F7A10.25; phospholipase D, putative (PLDEPSILON) [EC:3.1.4.4] [KO:K01115]	0	YKR031c	COG1502	2.00E-28	PLDE1_ARATH	Calcium;Hydrolase;Lipiddegradation;Multigenefamily;Repeat,Phospholipase D epsilon (EC 3.1.4.4) (AtPLDepsilon) (PLD epsilon) (PLDalpha3).	0	GO_ID:24378	SGD|S000001739 SPTR:P36126 symbol:SPO14 "phospholipase D" [GO:0005628 "prospore membrane" evidence=IDA] [GO:0005768 "endosome" evidence=IDA] [GO:0004630 "phospholipase D activity" evidence=IDA] [GO:0006644 "phospholipid metabolism" evidence=IMP;IDA] [GO:0006887 "exocytosis" evidence=IGI] [GO:0030437 "sporulation (sensu Fungi)" evidence=TAS] InterPro:IPR001683 SGD:S000001739 InterPro:IPR001736 Int…	3.00E-28
CM0355.3	1.3.10.40	E2.7.8.8, pssA phosphatidylserine synthase [EC:2.7.8.8] [COG:COG1502] [GO:0003882]	ath:At1g55180	F7A10.25; phospholipase D, putative (PLDEPSILON) [EC:3.1.4.4] [KO:K01115]	0	YKR031c	COG1502	2.00E-28	PLDE1_ARATH	Calcium;Hydrolase;Lipiddegradation;Multigenefamily;Repeat,Phospholipase D epsilon (EC 3.1.4.4) (AtPLDepsilon) (PLD epsilon) (PLDalpha3).	0	GO_ID:24378	SGD|S000001739 SPTR:P36126 symbol:SPO14 "phospholipase D" [GO:0005628 "prospore membrane" evidence=IDA] [GO:0005768 "endosome" evidence=IDA] [GO:0004630 "phospholipase D activity" evidence=IDA] [GO:0006644 "phospholipid metabolism" evidence=IMP;IDA] [GO:0006887 "exocytosis" evidence=IGI] [GO:0030437 "sporulation (sensu Fungi)" evidence=TAS] InterPro:IPR001683 SGD:S000001739 InterPro:IPR001736 Int…	3.00E-28
CM0355.3	1.3.10.45	YBHO putative cardiolipin synthase [EC:2.7.8.-] [COG:COG1502]	ath:At1g55180	F7A10.25; phospholipase D, putative (PLDEPSILON) [EC:3.1.4.4] [KO:K01115]	0	YKR031c	COG1502	2.00E-28	PLDE1_ARATH	Calcium;Hydrolase;Lipiddegradation;Multigenefamily;Repeat,Phospholipase D epsilon (EC 3.1.4.4) (AtPLDepsilon) (PLD epsilon) (PLDalpha3).	0	GO_ID:24378	SGD|S000001739 SPTR:P36126 symbol:SPO14 "phospholipase D" [GO:0005628 "prospore membrane" evidence=IDA] [GO:0005768 "endosome" evidence=IDA] [GO:0004630 "phospholipase D activity" evidence=IDA] [GO:0006644 "phospholipid metabolism" evidence=IMP;IDA] [GO:0006887 "exocytosis" evidence=IGI] [GO:0030437 "sporulation (sensu Fungi)" evidence=TAS] InterPro:IPR001683 SGD:S000001739 InterPro:IPR001736 Int…	3.00E-28
CM0355.3	1.6.3.15	E2.7.8.- [EC:2.7.8.-] [COG:COG1502]	ath:At1g55180	F7A10.25; phospholipase D, putative (PLDEPSILON) [EC:3.1.4.4] [KO:K01115]	0	YKR031c	COG1502	2.00E-28	PLDE1_ARATH	Calcium;Hydrolase;Lipiddegradation;Multigenefamily;Repeat,Phospholipase D epsilon (EC 3.1.4.4) (AtPLDepsilon) (PLD epsilon) (PLDalpha3).	0	GO_ID:24378	SGD|S000001739 SPTR:P36126 symbol:SPO14 "phospholipase D" [GO:0005628 "prospore membrane" evidence=IDA] [GO:0005768 "endosome" evidence=IDA] [GO:0004630 "phospholipase D activity" evidence=IDA] [GO:0006644 "phospholipid metabolism" evidence=IMP;IDA] [GO:0006887 "exocytosis" evidence=IGI] [GO:0030437 "sporulation (sensu Fungi)" evidence=TAS] InterPro:IPR001683 SGD:S000001739 InterPro:IPR001736 Int…	3.00E-28
chr3.TM0730.17	1.1.9.28	E3.2.1.14 chitinase [EC:3.2.1.14] [COG:COG3325] [GO:0004568 0008843] [CAZy:GH19]							CHIT1_TULBA	Carbohydratemetabolism;Chitindegradation;Chitin-binding;Directproteinsequencing;Glycosidase;Hydrolase;Polysaccharidedegradation;Signal,Chitinase 1 precursor (EC 3.2.1.14) (Tulip bulb chitinase-1) (TBC-1).	2.00E-81
Ljwgs_060130.1	99.1.3.1.43	EC 2.3.1.162							T5AT_TAXCH	Acyltransferase;Taxolbiosynthesis;Transferase,Taxadien-5-alpha-ol O-acetyltransferase (EC 2.3.1.162) (Taxa- 4(20),11(12)-dien-5alpha-ol-O-acetyltransferase) (Taxadienol acetyltransferase).	6.00E-50	GO_ID:43927	TAIR|gene:2099703 SPTR:Q9SRQ2 symbol:AT3G03480.1 [GO:0008372 "cellular component unknown" evidence=ND] Pfam:PF02458 InterPro:IPR003480 EMBL:AC009895 EMBL:AF500201 SPTR:Q9SRQ2	4.00E-101
Ljwgs_060130.1	99.1.4.3458	GO_ID:43927							T5AT_TAXCH	Acyltransferase;Taxolbiosynthesis;Transferase,Taxadien-5-alpha-ol O-acetyltransferase (EC 2.3.1.162) (Taxa- 4(20),11(12)-dien-5alpha-ol-O-acetyltransferase) (Taxadienol acetyltransferase).	6.00E-50	GO_ID:43927	TAIR|gene:2099703 SPTR:Q9SRQ2 symbol:AT3G03480.1 [GO:0008372 "cellular component unknown" evidence=ND] Pfam:PF02458 InterPro:IPR003480 EMBL:AC009895 EMBL:AF500201 SPTR:Q9SRQ2	4.00E-101
gi45641273	99.2	Unclassified without homolog
Ljwgs_019802.2	99.2	Unclassified without homolog
TC18145	99.2	Unclassified without homolog
Ljwgs_049131.2	99.1.3.2.1331	DRE1C_ARATH							DRE1C_ARATH	Activator;DNA-binding;Nuclearprotein;Transcription;Transcriptionregulation,Dehydration-responsive element-binding protein 1C (DREB1C protein) (C- repeat-binding factor 2) (C-repeat/dehydration-responsive element- binding factor 2) (CRT/DRE-binding factor 2).	2.00E-20	GO_ID:8385	TAIR|gene:3706494 SPTR:Q9SYS6 symbol:AT4G25470.1 [GO:0009409 "response to cold" evidence=TAS] [GO:0016563 "transcriptional activator activity" evidence=TAS] [GO:0003700 "transcription factor activity" evidence=ISS] [GO:0003677 "DNA binding" evidence=ISS] [GO:0005634 "nucleus" evidence=IC] [GO:0006355 "regulation of transcription, DNA-dependent" evidence=ISS] InterPro:IPR001471 Pfam:PF00847 HSSP:O…	1.00E-20
Ljwgs_049131.2	99.1.4.2537	GO_ID:8385							DRE1C_ARATH	Activator;DNA-binding;Nuclearprotein;Transcription;Transcriptionregulation,Dehydration-responsive element-binding protein 1C (DREB1C protein) (C- repeat-binding factor 2) (C-repeat/dehydration-responsive element- binding factor 2) (CRT/DRE-binding factor 2).	2.00E-20	GO_ID:8385	TAIR|gene:3706494 SPTR:Q9SYS6 symbol:AT4G25470.1 [GO:0009409 "response to cold" evidence=TAS] [GO:0016563 "transcriptional activator activity" evidence=TAS] [GO:0003700 "transcription factor activity" evidence=ISS] [GO:0003677 "DNA binding" evidence=ISS] [GO:0005634 "nucleus" evidence=IC] [GO:0006355 "regulation of transcription, DNA-dependent" evidence=ISS] InterPro:IPR001471 Pfam:PF00847 HSSP:O…	1.00E-20
chr1.CM0133.42	99.1.3.2.132	TINY_ARATH							TINY_ARATH	Activator;DNA-binding;Nuclearprotein;Transcription;Transcriptionregulation,Transcriptional factor TINY.	8.00E-17	GO_ID:13760	TAIR|gene:2202199 SPTR:Q9LMA5 symbol:AT1G19210.1 [GO:0003700 "transcription factor activity" evidence=ISS] [GO:0003677 "DNA binding" evidence=ISS] [GO:0005634 "nucleus" evidence=IC] [GO:0006355 "regulation of transcription, DNA-dependent" evidence=ISS] InterPro:IPR001471 InterPro:IPR006032 Pfam:PF00847 GO:GO:0005634 PROSITE:PS00055 HSSP:O80337 PRINTS:PR00367 ProDom:PD001423 SMART:SM00380 EMBL:AC0…	4.00E-30
chr1.CM0133.42	99.1.4.3256	GO_ID:13760							TINY_ARATH	Activator;DNA-binding;Nuclearprotein;Transcription;Transcriptionregulation,Transcriptional factor TINY.	8.00E-17	GO_ID:13760	TAIR|gene:2202199 SPTR:Q9LMA5 symbol:AT1G19210.1 [GO:0003700 "transcription factor activity" evidence=ISS] [GO:0003677 "DNA binding" evidence=ISS] [GO:0005634 "nucleus" evidence=IC] [GO:0006355 "regulation of transcription, DNA-dependent" evidence=ISS] InterPro:IPR001471 InterPro:IPR006032 Pfam:PF00847 GO:GO:0005634 PROSITE:PS00055 HSSP:O80337 PRINTS:PR00367 ProDom:PD001423 SMART:SM00380 EMBL:AC0…	4.00E-30
chr1.TM0507.17	3.1.3.54	TC.NRAMP metal ion transporter, Nramp family [COG:COG1914] [TC:2.A.55]	rno:25715	Slc11a2; solute carrier family 11 (proton-coupled divalent metal ion transporters), member 2 [KO:K03322]	1.00E-81	mlr2501	COG1914	1.00E-73	NRAM6_ARATH	Iontransport;Iron;Irontransport;Membrane;Transmembrane;Transport,Metal transporter Nramp6 (AtNramp6).	3.00E-156	GO_ID:44349	UNIPROT|P49281 SPTR:P49281 symbol:NRAM2_HUMAN "Similar to Natural resistance-associated macrophage protein 2" [GO:0005381 "iron ion transporter activity" evidence=TAS] [GO:0006826 "iron ion transport" evidence=TAS] [GO:0005887 "integral to plasma membrane" evidence=TAS] InterPro:IPR001046 Pfam:PF01566 PRINTS:PR00447 ProDom:PD001861 TIGRFAMs:TIGR01197 EMBL:AB004857 EMBL:AF046997 EMBL:AF064482 EMBL…	5.00E-83
chr5.CM0773.4	99.1.4.3942	GO_ID:53322										GO_ID:53322	TAIR|gene:2200476 SPTR:Q94AN4 symbol:AT1G16060.1 [GO:0003677 "DNA binding" evidence=TAS] [GO:0003700 "transcription factor activity" evidence=ISS;TAS] [GO:0005634 "nucleus" evidence=IC] [GO:0006355 "regulation of transcription, DNA-dependent" evidence=ISS;TAS] [GO:0009887 "organ morphogenesis" evidence=ISS] InterPro:IPR001471 Pfam:PF00847 GO:GO:0005634 PRINTS:PR00367 ProDom:PD001423 SMART:SM00380…	1.00E-17
chr5.CM0200.88	99.1.4.6612	GO_ID:22983										GO_ID:22983	TAIR|gene:2101514 SPTR:Q8LEN7 symbol:AT3G19550.1 [GO:0005554 "molecular function unknown" evidence=ND] [GO:0000004 "biological process unknown" evidence=ND] EMBL:AY085326 EMBL:BT002905 EMBL:BT004424 SPTR:Q8LEN7	5.00E-14
chr2.CM0249.71.2	99.1.3.1.42	EC 2.1.1.141							JMT_BRARP	Fattyacidbiosynthesis;Lipidsynthesis;Methyltransferase;Nuclearprotein;Oxylipinbiosynthesis;Transferase,Jasmonate O-methyltransferase (EC 2.1.1.141) (S-adenosyl-L- methionine:jasmonic acid carboxyl methyltransferase) (Floral nectary- specific protein 1).	4.00E-44	GO_ID:48569	TAIR|gene:2154844 SPTR:Q9FJZ6 symbol:AT5G66430.1 [GO:0008372 "cellular component unknown" evidence=ND] [GO:0000004 "biological process unknown" evidence=ND] Pfam:PF03492 HSSP:Q9SPV4 InterPro:IPR005299 EMBL:AB013389 SPTR:Q9FJZ6	4.00E-36
chr2.CM0249.71.2	99.1.4.4952	GO_ID:48569							JMT_BRARP	Fattyacidbiosynthesis;Lipidsynthesis;Methyltransferase;Nuclearprotein;Oxylipinbiosynthesis;Transferase,Jasmonate O-methyltransferase (EC 2.1.1.141) (S-adenosyl-L- methionine:jasmonic acid carboxyl methyltransferase) (Floral nectary- specific protein 1).	4.00E-44	GO_ID:48569	TAIR|gene:2154844 SPTR:Q9FJZ6 symbol:AT5G66430.1 [GO:0008372 "cellular component unknown" evidence=ND] [GO:0000004 "biological process unknown" evidence=ND] Pfam:PF03492 HSSP:Q9SPV4 InterPro:IPR005299 EMBL:AB013389 SPTR:Q9FJZ6	4.00E-36
TM0763.11	1.2.6.15	E1.5.8.2 trimethylamine dehydrogenase [EC:1.5.8.2] [COG:COG1902]	ava:Ava_4760	flavin oxidoreductase/NADH oxidase [EC:1.6.99.1] [KO:K00354]	9.00E-79	mll2211	COG1902	1.00E-84	OPR3_LYCES	Fattyacidbiosynthesis;Flavoprotein;FMN;Lipidsynthesis;NADP;Oxidoreductase;Oxylipinbiosynthesis;Peroxisome,12-oxophytodienoate reductase 3 (EC 1.3.1.42) (12-oxophytodienoate- 10,11-reductase 3) (OPDA-reductase 3) (LeOPR3).	4.00E-164	GO_ID:29493	TAIR|gene:2051515 SPTR:Q9FUP0 symbol:AT2G06050.1 [GO:0009611 "response to wounding" evidence=IGI] [GO:0009695 "jasmonic acid biosynthesis" evidence=IMP;TAS] [GO:0016629 "12-oxophytodienoate reductase activity" evidence=IMP] Pfam:PF00724 EMBL:AC006413 EMBL:AF132212 EMBL:AF218257 EMBL:AF293653 EMBL:AJ238149 EMBL:AF370582 EMBL:AF410322 EMBL:AY097367 PIR:F84474 PDB:1Q45 SPTR:Q9FUP0	5.00E-158
gi45629409	99.2	Unclassified without homolog
Ljwgs_118863.1	99.2	Unclassified without homolog
chr1.CM0269.4.1	99.2	Unclassified without homolog
Ljwgs_097647.1	99.1.3.1.104	EC 3.1.27.1	ath:At2g02990	T17M13.16; ribonuclease 1 (RNS1) [EC:3.1.27.1] [KO:K01166]	2.00E-57				RNS1_ARATH	Directproteinsequencing;Endonuclease;Hydrolase;Multigenefamily;Nuclease;Signal,Ribonuclease 1 precursor (EC 3.1.27.1).	1.00E-57	GO_ID:22577	TAIR|gene:2056754 SPTR:P42813 symbol:AT2G02990.1 [GO:0007568 "aging" evidence=IEP] [GO:0016036 "cellular response to phosphate starvation" evidence=IEP] [GO:0004521 "endoribonuclease activity" evidence=ISS] EMBL:AC004138 InterPro:IPR001568 Pfam:PF00445 HSSP:P80022 PROSITE:PS00530 PROSITE:PS00531 EMBL:U05206 EMBL:AY072413 EMBL:AY114710 PIR:A84443 SPTR:P42813	5.00E-58
Ljwgs_097647.1	99.1.4.5116	GO_ID:22577	ath:At2g02990	T17M13.16; ribonuclease 1 (RNS1) [EC:3.1.27.1] [KO:K01166]	2.00E-57				RNS1_ARATH	Directproteinsequencing;Endonuclease;Hydrolase;Multigenefamily;Nuclease;Signal,Ribonuclease 1 precursor (EC 3.1.27.1).	1.00E-57	GO_ID:22577	TAIR|gene:2056754 SPTR:P42813 symbol:AT2G02990.1 [GO:0007568 "aging" evidence=IEP] [GO:0016036 "cellular response to phosphate starvation" evidence=IEP] [GO:0004521 "endoribonuclease activity" evidence=ISS] EMBL:AC004138 InterPro:IPR001568 Pfam:PF00445 HSSP:P80022 PROSITE:PS00530 PROSITE:PS00531 EMBL:U05206 EMBL:AY072413 EMBL:AY114710 PIR:A84443 SPTR:P42813	5.00E-58
Ljwgs_097647.1	99.1.1.143	KO:K01166	ath:At2g02990	T17M13.16; ribonuclease 1 (RNS1) [EC:3.1.27.1] [KO:K01166]	2.00E-57				RNS1_ARATH	Directproteinsequencing;Endonuclease;Hydrolase;Multigenefamily;Nuclease;Signal,Ribonuclease 1 precursor (EC 3.1.27.1).	1.00E-57	GO_ID:22577	TAIR|gene:2056754 SPTR:P42813 symbol:AT2G02990.1 [GO:0007568 "aging" evidence=IEP] [GO:0016036 "cellular response to phosphate starvation" evidence=IEP] [GO:0004521 "endoribonuclease activity" evidence=ISS] EMBL:AC004138 InterPro:IPR001568 Pfam:PF00445 HSSP:P80022 PROSITE:PS00530 PROSITE:PS00531 EMBL:U05206 EMBL:AY072413 EMBL:AY114710 PIR:A84443 SPTR:P42813	5.00E-58
chr5.CM0357.10	1.1.12.8	E3.1.3.18, gph phosphoglycolate phosphatase [EC:3.1.3.18] [COG:COG0546] [GO:0008967]	bmf:BAB2_0989	haloacid dehalogenase-like hydrolase:HAD-superfamily hydrolase, subfamily IA, variant 3 [EC:3.1.3.18] [KO:K01091]	2.00E-12	mlr4841	COG1011	5.00E-14	YAI5_SCHPO	Completeproteome;Hypotheticalprotein,Hypothetical protein C24B11.05 in chromosome I.	3.00E-13	GO_ID:20011	TAIR|gene:2045421 SPTR:Q9SKY5 symbol:AT2G32150.1 [GO:0008372 "cellular component unknown" evidence=ND] [GO:0016787 "hydrolase activity" evidence=ISS] InterPro:IPR005834 Pfam:PF00702 GO:GO:0008152 InterPro:IPR006402 TIGRFAMs:TIGR01509 InterPro:IPR010237 TIGRFAMs:TIGR01993 EMBL:AC006223 EMBL:AY057535 EMBL:AF370598 EMBL:AY093978 PIR:E84729 SPTR:Q9SKY5	6.00E-69
chr2.CM0102.27.1	3.3.3.6.13	GRIF glutamate receptor, ionotropic, other eukaryote	ath:At4g35290	F23E12.150; glutamate receptor family protein (GLR3.2) (GLUR2) [KO:K05387]	7.00E-84				GLR32_ARATH	Glycoprotein;Iontransport;Ionicchannel;Membrane;Multigenefamily;Receptor;Signal;Transmembrane;Transport,Glutamate receptor 3.2 precursor (Ligand-gated ion channel 3.2) (AtGluR2).	4.00E-84	GO_ID:17940	TAIR|gene:2827616 SPTR:Q7XJL2 symbol:AT2G17260.1 [GO:0006874 "calcium ion homeostasis" evidence=NAS] [GO:0009416 "response to light stimulus" evidence=IMP] InterPro:IPR001828 InterPro:IPR001320 InterPro:IPR001311 Pfam:PF01094 Pfam:PF00060 SMART:SM00079 EMBL:AF038557 EMBL:AF079999 EMBL:AC002329 PIR:T51132 PIR:T51133 GeneFarm:2529 SPTR:Q7XJL2	7.00E-83
chr1.TM0688.19	4.2.5	Apoptosis [CLASS:04210] [PATH:hsa04210] [GO:0006915]							TMVRN_NICGU	Alternativesplicing;ATP-binding;Hypersensitiveresponse;Leucine-richrepeat;Nucleotide-binding;Plantdefense;Repeat,TMV resistance protein N.	5.00E-33	GO_ID:33237	TAIR|gene:2118105 SPTR:Q9SZ66 symbol:AT4G12010.1 [GO:0006952 "defense response" evidence=ISS] Pfam:PF00560 InterPro:IPR001611 InterPro:IPR000157 InterPro:IPR002182 InterPro:IPR000767 Pfam:PF01582 GO:GO:0006915 PRINTS:PR00019 GO:GO:0016020 SMART:SM00255 PROSITE:PS50104 PRINTS:PR00364 Pfam:PF00931 InterPro:IPR011713 Pfam:PF07725 EMBL:AL161533 EMBL:AL049638 PIR:T06608 SPTR:Q9SZ66	2.00E-29
TM0445.31.1	99.1.4.3449	GO_ID:33888							NFX1_HUMAN	DNA-binding;Ligase;Metal-binding;mRNAtransport;Nuclearprotein;Repeat;Repressor;Transcription;Transcriptionregulation;Transport;Ublconjugationpathway;Zinc;Zinc-finger,Transcriptional repressor NF-X1 (EC 6.3.2.-) (Nuclear transcription factor, X box-binding, 1).	3.00E-84	GO_ID:33888	UNIPROT|Q12986 SPTR:Q12986 symbol:NFX1_HUMAN "Transcriptional repressor NF-X1" [GO:0003700 "transcription factor activity" evidence=TAS] [GO:0000122 "negative regulation of transcription from RNA polymerase II promoter" evidence=TAS] [GO:0006366 "transcription from RNA polymerase II promoter" evidence=TAS] [GO:0006954 "inflammatory response" evidence=TAS] InterPro:IPR001841 InterPro:IPR001374 Pfa…	1.00E-84
TM0445.31.1	99.1.3.1.25	EC 6.3.2.-							NFX1_HUMAN	DNA-binding;Ligase;Metal-binding;mRNAtransport;Nuclearprotein;Repeat;Repressor;Transcription;Transcriptionregulation;Transport;Ublconjugationpathway;Zinc;Zinc-finger,Transcriptional repressor NF-X1 (EC 6.3.2.-) (Nuclear transcription factor, X box-binding, 1).	3.00E-84	GO_ID:33888	UNIPROT|Q12986 SPTR:Q12986 symbol:NFX1_HUMAN "Transcriptional repressor NF-X1" [GO:0003700 "transcription factor activity" evidence=TAS] [GO:0000122 "negative regulation of transcription from RNA polymerase II promoter" evidence=TAS] [GO:0006366 "transcription from RNA polymerase II promoter" evidence=TAS] [GO:0006954 "inflammatory response" evidence=TAS] InterPro:IPR001841 InterPro:IPR001374 Pfa…	1.00E-84
Ljwgs_007374.1	99.1.3.1.43	EC 2.3.1.162							T5AT_TAXCH	Acyltransferase;Taxolbiosynthesis;Transferase,Taxadien-5-alpha-ol O-acetyltransferase (EC 2.3.1.162) (Taxa- 4(20),11(12)-dien-5alpha-ol-O-acetyltransferase) (Taxadienol acetyltransferase).	5.00E-52	GO_ID:43927	TAIR|gene:2099703 SPTR:Q9SRQ2 symbol:AT3G03480.1 [GO:0008372 "cellular component unknown" evidence=ND] Pfam:PF02458 InterPro:IPR003480 EMBL:AC009895 EMBL:AF500201 SPTR:Q9SRQ2	2.00E-120
Ljwgs_007374.1	99.1.4.3458	GO_ID:43927							T5AT_TAXCH	Acyltransferase;Taxolbiosynthesis;Transferase,Taxadien-5-alpha-ol O-acetyltransferase (EC 2.3.1.162) (Taxa- 4(20),11(12)-dien-5alpha-ol-O-acetyltransferase) (Taxadienol acetyltransferase).	5.00E-52	GO_ID:43927	TAIR|gene:2099703 SPTR:Q9SRQ2 symbol:AT3G03480.1 [GO:0008372 "cellular component unknown" evidence=ND] Pfam:PF02458 InterPro:IPR003480 EMBL:AC009895 EMBL:AF500201 SPTR:Q9SRQ2	2.00E-120
chr3.CM0792.78	1.1.12.8	E3.1.3.18, gph phosphoglycolate phosphatase [EC:3.1.3.18] [COG:COG0546] [GO:0008967]	bmf:BAB2_0989	haloacid dehalogenase-like hydrolase:HAD-superfamily hydrolase, subfamily IA, variant 3 [EC:3.1.3.18] [KO:K01091]	3.00E-18	CC0282	COG1011	3.00E-21	SSM1_YEAST	Completeproteome,Protein SSM1.	8.00E-17	GO_ID:50194	TAIR|gene:2148342 SPTR:Q9LTI2 symbol:AT5G59480.1 [GO:0008372 "cellular component unknown" evidence=ND] [GO:0016787 "hydrolase activity" evidence=ISS] InterPro:IPR005834 Pfam:PF00702 GO:GO:0008152 InterPro:IPR006402 TIGRFAMs:TIGR01509 InterPro:IPR010237 TIGRFAMs:TIGR01993 EMBL:AB025604 EMBL:AY070418 EMBL:AY096745 SPTR:Q9LTI2	2.00E-92
Ljwgs_042173.1.1	99.2	Unclassified without homolog
chr1.TM0221.11.1	99.2	Unclassified without homolog
Ljwgs_120786.1	99.1.3.2.2210	WRK70_ARATH							WRK70_ARATH	DNA-binding;Nuclearprotein;Transcription;Transcriptionregulation,Probable WRKY transcription factor 70 (WRKY DNA-binding protein 70).	3.00E-12
Ljwgs_081237.1	99.2	Unclassified without homolog
Ljwgs_004719.1	99.1.4.5879	GO_ID:33895										GO_ID:33895	TAIR|gene:2202113 SPTR:Q9SXA6 symbol:AT1G11190.1 [GO:0003676 "nucleic acid binding" evidence=ISS] [GO:0006308 "DNA catabolism" evidence=ISS] InterPro:IPR003154 EMBL:AC007259 EMBL:AY040016 EMBL:AY079368 EMBL:AY088393 PIR:H86245 Pfam:PF02265 SPTR:Q9SXA6	2.00E-60
chr3.CM0711.55	99.1.4.2471	GO_ID:20011										GO_ID:20011	TAIR|gene:2045421 SPTR:Q9SKY5 symbol:AT2G32150.1 [GO:0008372 "cellular component unknown" evidence=ND] [GO:0016787 "hydrolase activity" evidence=ISS] InterPro:IPR005834 Pfam:PF00702 GO:GO:0008152 InterPro:IPR006402 TIGRFAMs:TIGR01509 InterPro:IPR010237 TIGRFAMs:TIGR01993 EMBL:AC006223 EMBL:AY057535 EMBL:AF370598 EMBL:AY093978 PIR:E84729 SPTR:Q9SKY5	1.00E-48
Ljwgs_039454.1	1.10.7.9	E1.14.13.21 flavonoid 3-monooxygenase [EC:1.14.13.21] [GO:0016711]	ath:At5g07990	F13G24.190; cytochrome P450 75A5 / flavonoid 3-monooxygenase / flavonoid 3-hydroxylase (F3H) (F35H) (TT7) [EC:1.14.13.21] [KO:K05280]	4.00E-45				C71A2_SOLME	Heme;Iron;Membrane;Metal-binding;Monooxygenase;Multigenefamily;Oxidoreductase;Transmembrane,Cytochrome P450 71A2 (EC 1.14.-.-) (CYPLXXIA2) (P-450EG4).	1.00E-50	GO_ID:24784	TAIR|gene:2142877 SPTR:Q9SD85 symbol:AT5G07990.1 [GO:0009411 "response to UV" evidence=IEP] [GO:0009813 "flavonoid biosynthesis" evidence=TAS] [GO:0016711 "flavonoid 3-monooxygenase activity" evidence=IDA] [GO:0019825 "oxygen binding" evidence=ISS] InterPro:IPR001128 Pfam:PF00067 InterPro:IPR002401 PRINTS:PR00463 PRINTS:PR00385 PROSITE:PS00086 EMBL:AL133421 EMBL:AF271651 EMBL:AF271650 EMBL:AF1551…	8.00E-46
chr4.CM0131.57	1.11.14.4	E1.14.-.- [EC:1.14.-.-] [COG:COG2124]	ath:At2g32440	T32F6.4; ent-kaurenoic acid hydroxylase, putative / cytochrome P450, putative [EC:1.14.13.79] [KO:K04123]	2.00E-26	slr0574	COG2124	7.00E-28	C90A1_ARATH	Heme;Iron;Membrane;Metal-binding;Monooxygenase;Multigenefamily;Oxidoreductase;Transmembrane,Cytochrome P450 90A1 (EC 1.14.-.-).	5.00E-34	GO_ID:45735	TAIR|gene:2134780 SPTR:Q949P1 symbol:AT4G19230.1 [GO:0019825 "oxygen binding" evidence=ISS] InterPro:IPR001128 Pfam:PF00067 InterPro:IPR002403 InterPro:IPR002401 PRINTS:PR00463 PRINTS:PR00385 PROSITE:PS00086 PRINTS:PR00465 EMBL:AY050980 EMBL:AB122149 EMBL:AY091446 SPTR:Q949P1	3.00E-38
chr4.CM0131.57	1.10.3.12	E1.14.-.- [EC:1.14.-.-] [COG:COG2124]	ath:At2g32440	T32F6.4; ent-kaurenoic acid hydroxylase, putative / cytochrome P450, putative [EC:1.14.13.79] [KO:K04123]	2.00E-26	slr0574	COG2124	7.00E-28	C90A1_ARATH	Heme;Iron;Membrane;Metal-binding;Monooxygenase;Multigenefamily;Oxidoreductase;Transmembrane,Cytochrome P450 90A1 (EC 1.14.-.-).	5.00E-34	GO_ID:45735	TAIR|gene:2134780 SPTR:Q949P1 symbol:AT4G19230.1 [GO:0019825 "oxygen binding" evidence=ISS] InterPro:IPR001128 Pfam:PF00067 InterPro:IPR002403 InterPro:IPR002401 PRINTS:PR00463 PRINTS:PR00385 PROSITE:PS00086 PRINTS:PR00465 EMBL:AY050980 EMBL:AB122149 EMBL:AY091446 SPTR:Q949P1	3.00E-38
chr4.CM0131.57	1.10.6.12	E1.14.-.- [EC:1.14.-.-] [COG:COG2124]	ath:At2g32440	T32F6.4; ent-kaurenoic acid hydroxylase, putative / cytochrome P450, putative [EC:1.14.13.79] [KO:K04123]	2.00E-26	slr0574	COG2124	7.00E-28	C90A1_ARATH	Heme;Iron;Membrane;Metal-binding;Monooxygenase;Multigenefamily;Oxidoreductase;Transmembrane,Cytochrome P450 90A1 (EC 1.14.-.-).	5.00E-34	GO_ID:45735	TAIR|gene:2134780 SPTR:Q949P1 symbol:AT4G19230.1 [GO:0019825 "oxygen binding" evidence=ISS] InterPro:IPR001128 Pfam:PF00067 InterPro:IPR002403 InterPro:IPR002401 PRINTS:PR00463 PRINTS:PR00385 PROSITE:PS00086 PRINTS:PR00465 EMBL:AY050980 EMBL:AB122149 EMBL:AY091446 SPTR:Q949P1	3.00E-38
chr4.CM0131.57	1.3.3.23	E1.14.14.1 unspecific monooxygenase [EC:1.14.14.1] [COG:COG2124] [GO:0050381]	ath:At2g32440	T32F6.4; ent-kaurenoic acid hydroxylase, putative / cytochrome P450, putative [EC:1.14.13.79] [KO:K04123]	2.00E-26	slr0574	COG2124	7.00E-28	C90A1_ARATH	Heme;Iron;Membrane;Metal-binding;Monooxygenase;Multigenefamily;Oxidoreductase;Transmembrane,Cytochrome P450 90A1 (EC 1.14.-.-).	5.00E-34	GO_ID:45735	TAIR|gene:2134780 SPTR:Q949P1 symbol:AT4G19230.1 [GO:0019825 "oxygen binding" evidence=ISS] InterPro:IPR001128 Pfam:PF00067 InterPro:IPR002403 InterPro:IPR002401 PRINTS:PR00463 PRINTS:PR00385 PROSITE:PS00086 PRINTS:PR00465 EMBL:AY050980 EMBL:AB122149 EMBL:AY091446 SPTR:Q949P1	3.00E-38
chr4.CM0131.57	1.5.14.29	E1.14.14.1 unspecific monooxygenase [EC:1.14.14.1] [COG:COG2124] [GO:0050381]	ath:At2g32440	T32F6.4; ent-kaurenoic acid hydroxylase, putative / cytochrome P450, putative [EC:1.14.13.79] [KO:K04123]	2.00E-26	slr0574	COG2124	7.00E-28	C90A1_ARATH	Heme;Iron;Membrane;Metal-binding;Monooxygenase;Multigenefamily;Oxidoreductase;Transmembrane,Cytochrome P450 90A1 (EC 1.14.-.-).	5.00E-34	GO_ID:45735	TAIR|gene:2134780 SPTR:Q949P1 symbol:AT4G19230.1 [GO:0019825 "oxygen binding" evidence=ISS] InterPro:IPR001128 Pfam:PF00067 InterPro:IPR002403 InterPro:IPR002401 PRINTS:PR00463 PRINTS:PR00385 PROSITE:PS00086 PRINTS:PR00465 EMBL:AY050980 EMBL:AB122149 EMBL:AY091446 SPTR:Q949P1	3.00E-38
chr4.CM0131.57	1.1.7.13	E1.14.-.- [EC:1.14.-.-] [COG:COG2124]	ath:At2g32440	T32F6.4; ent-kaurenoic acid hydroxylase, putative / cytochrome P450, putative [EC:1.14.13.79] [KO:K04123]	2.00E-26	slr0574	COG2124	7.00E-28	C90A1_ARATH	Heme;Iron;Membrane;Metal-binding;Monooxygenase;Multigenefamily;Oxidoreductase;Transmembrane,Cytochrome P450 90A1 (EC 1.14.-.-).	5.00E-34	GO_ID:45735	TAIR|gene:2134780 SPTR:Q949P1 symbol:AT4G19230.1 [GO:0019825 "oxygen binding" evidence=ISS] InterPro:IPR001128 Pfam:PF00067 InterPro:IPR002403 InterPro:IPR002401 PRINTS:PR00463 PRINTS:PR00385 PROSITE:PS00086 PRINTS:PR00465 EMBL:AY050980 EMBL:AB122149 EMBL:AY091446 SPTR:Q949P1	3.00E-38
chr4.CM0131.57	1.10.4.4	E1.14.13.79 ent-kaurenoic acid hydroxylase [EC:1.14.13.79]	ath:At2g32440	T32F6.4; ent-kaurenoic acid hydroxylase, putative / cytochrome P450, putative [EC:1.14.13.79] [KO:K04123]	2.00E-26	slr0574	COG2124	7.00E-28	C90A1_ARATH	Heme;Iron;Membrane;Metal-binding;Monooxygenase;Multigenefamily;Oxidoreductase;Transmembrane,Cytochrome P450 90A1 (EC 1.14.-.-).	5.00E-34	GO_ID:45735	TAIR|gene:2134780 SPTR:Q949P1 symbol:AT4G19230.1 [GO:0019825 "oxygen binding" evidence=ISS] InterPro:IPR001128 Pfam:PF00067 InterPro:IPR002403 InterPro:IPR002401 PRINTS:PR00463 PRINTS:PR00385 PROSITE:PS00086 PRINTS:PR00465 EMBL:AY050980 EMBL:AB122149 EMBL:AY091446 SPTR:Q949P1	3.00E-38
chr4.CM0131.57	1.11.4.6	E1.14.-.- [EC:1.14.-.-] [COG:COG2124]	ath:At2g32440	T32F6.4; ent-kaurenoic acid hydroxylase, putative / cytochrome P450, putative [EC:1.14.13.79] [KO:K04123]	2.00E-26	slr0574	COG2124	7.00E-28	C90A1_ARATH	Heme;Iron;Membrane;Metal-binding;Monooxygenase;Multigenefamily;Oxidoreductase;Transmembrane,Cytochrome P450 90A1 (EC 1.14.-.-).	5.00E-34	GO_ID:45735	TAIR|gene:2134780 SPTR:Q949P1 symbol:AT4G19230.1 [GO:0019825 "oxygen binding" evidence=ISS] InterPro:IPR001128 Pfam:PF00067 InterPro:IPR002403 InterPro:IPR002401 PRINTS:PR00463 PRINTS:PR00385 PROSITE:PS00086 PRINTS:PR00465 EMBL:AY050980 EMBL:AB122149 EMBL:AY091446 SPTR:Q949P1	3.00E-38
chr4.CM0131.57	1.11.4.2	E1.14.14.1 unspecific monooxygenase [EC:1.14.14.1] [COG:COG2124] [GO:0050381]	ath:At2g32440	T32F6.4; ent-kaurenoic acid hydroxylase, putative / cytochrome P450, putative [EC:1.14.13.79] [KO:K04123]	2.00E-26	slr0574	COG2124	7.00E-28	C90A1_ARATH	Heme;Iron;Membrane;Metal-binding;Monooxygenase;Multigenefamily;Oxidoreductase;Transmembrane,Cytochrome P450 90A1 (EC 1.14.-.-).	5.00E-34	GO_ID:45735	TAIR|gene:2134780 SPTR:Q949P1 symbol:AT4G19230.1 [GO:0019825 "oxygen binding" evidence=ISS] InterPro:IPR001128 Pfam:PF00067 InterPro:IPR002403 InterPro:IPR002401 PRINTS:PR00463 PRINTS:PR00385 PROSITE:PS00086 PRINTS:PR00465 EMBL:AY050980 EMBL:AB122149 EMBL:AY091446 SPTR:Q949P1	3.00E-38
CM0680.8.1	99.1.4.2679	GO_ID:34585										GO_ID:34585	TAIR|gene:2084080 SPTR:Q9LFH0 symbol:AT3G53480.1 [GO:0042626 "ATPase activity, coupled to transmembrane movement of substances" evidence=ISS] InterPro:IPR003593 InterPro:IPR003439 Pfam:PF00005 InterPro:IPR000412 Pfam:PF01061 SMART:SM00382 ProDom:PD000006 PROSITE:PS50893 EMBL:AL132966 EMBL:BK001008 PIR:T45888 SPTR:Q9LFH0	2.00E-28
chr1.TM1666.4	99.1.3.1.76	EC 1.14.11.20							DV4H_CATRO	Dioxygenase;Directproteinsequencing;Iron;Metal-binding;Oxidoreductase;VitaminC,Deacetoxyvindoline 4-hydroxylase (EC 1.14.11.20) (Desacetoxyvindoline 4-hydroxylase).	8.00E-20	GO_ID:27939	TAIR|gene:2148402 SPTR:Q9LTH8 symbol:AT5G59530.1 [GO:0016757 "transferase activity, transferring glycosyl groups" evidence=ISS] Pfam:PF03171 InterPro:IPR005123 HSSP:Q96323 EMBL:AB025604 EMBL:BT010539 EMBL:AK176452 SPTR:Q9LTH8	1.00E-21
chr1.TM1666.4	99.1.4.4511	GO_ID:27939							DV4H_CATRO	Dioxygenase;Directproteinsequencing;Iron;Metal-binding;Oxidoreductase;VitaminC,Deacetoxyvindoline 4-hydroxylase (EC 1.14.11.20) (Desacetoxyvindoline 4-hydroxylase).	8.00E-20	GO_ID:27939	TAIR|gene:2148402 SPTR:Q9LTH8 symbol:AT5G59530.1 [GO:0016757 "transferase activity, transferring glycosyl groups" evidence=ISS] Pfam:PF03171 InterPro:IPR005123 HSSP:Q96323 EMBL:AB025604 EMBL:BT010539 EMBL:AK176452 SPTR:Q9LTH8	1.00E-21
chr1.TM0483.13	4.2.4.78	MOB1 maintenance of ploidy protein MOB1 (MPS1 binder 1)	ath:At4g19050	F13C5.220; mob1/phocein family protein [KO:K06685]	8.00E-09				RGA4_SOLBU	ATP-binding;Leucine-richrepeat;Nucleotide-binding;Plantdefense;Repeat,Putative disease resistance protein RGA4 (RGA4-blb).	5.00E-17	GO_ID:5644	TAIR|gene:2163425 SPTR:Q9FI14 symbol:AT5G44510.1 [GO:0006952 "defense response" evidence=ISS] Pfam:PF00560 InterPro:IPR001611 InterPro:IPR000157 InterPro:IPR002182 InterPro:IPR000767 Pfam:PF01582 GO:GO:0006915 GO:GO:0016020 InterPro:IPR011991 SMART:SM00255 PROSITE:PS50104 PRINTS:PR00364 Pfam:PF00931 InterPro:IPR011713 Pfam:PF07725 EMBL:AB017065 SPTR:Q9FI14	3.00E-13
chr1.TM0483.13	4.2.5	Apoptosis [CLASS:04210] [PATH:hsa04210] [GO:0006915]	ath:At4g19050	F13C5.220; mob1/phocein family protein [KO:K06685]	8.00E-09				RGA4_SOLBU	ATP-binding;Leucine-richrepeat;Nucleotide-binding;Plantdefense;Repeat,Putative disease resistance protein RGA4 (RGA4-blb).	5.00E-17	GO_ID:5644	TAIR|gene:2163425 SPTR:Q9FI14 symbol:AT5G44510.1 [GO:0006952 "defense response" evidence=ISS] Pfam:PF00560 InterPro:IPR001611 InterPro:IPR000157 InterPro:IPR002182 InterPro:IPR000767 Pfam:PF01582 GO:GO:0006915 GO:GO:0016020 InterPro:IPR011991 SMART:SM00255 PROSITE:PS50104 PRINTS:PR00364 Pfam:PF00931 InterPro:IPR011713 Pfam:PF07725 EMBL:AB017065 SPTR:Q9FI14	3.00E-13
Ljwgs_063190.1	1.5.13.25	E3.5.1.32, hipO hippurate hydrolase [EC:3.5.1.32] [COG:COG1473]	lma:LmjF20.1570	aminoacylase, putative [EC:3.5.1.14] [KO:K01436]	1.00E-19	PH1043	COG1473	2.00E-22	ILR1_ARATH	Cobalt;Hydrolase;Manganese,IAA-amino acid hydrolase 1 (EC 3.5.1.-).	1.00E-38	GO_ID:16276	TAIR|gene:2823613 SPTR:Q94LA5 symbol:AT1G44350.1 [GO:0006508 "proteolysis" evidence=ISS] [GO:0008237 "metallopeptidase activity" evidence=ISS] Pfam:PF01546 InterPro:IPR002933 EMBL:AC084807 EMBL:AY072322 EMBL:AY074380 EMBL:AY117292 InterPro:IPR010168 TIGRFAMs:TIGR01891 SPTR:Q94LA5	3.00E-61
Ljwgs_063190.1	1.5.8.13	E3.5.1.47 N-acetyldiaminopimelate deacetylase [EC:3.5.1.47] [COG:COG1473] [GO:0050118]	lma:LmjF20.1570	aminoacylase, putative [EC:3.5.1.14] [KO:K01436]	1.00E-19	PH1043	COG1473	2.00E-22	ILR1_ARATH	Cobalt;Hydrolase;Manganese,IAA-amino acid hydrolase 1 (EC 3.5.1.-).	1.00E-38	GO_ID:16276	TAIR|gene:2823613 SPTR:Q94LA5 symbol:AT1G44350.1 [GO:0006508 "proteolysis" evidence=ISS] [GO:0008237 "metallopeptidase activity" evidence=ISS] Pfam:PF01546 InterPro:IPR002933 EMBL:AC084807 EMBL:AY072322 EMBL:AY074380 EMBL:AY117292 InterPro:IPR010168 TIGRFAMs:TIGR01891 SPTR:Q94LA5	3.00E-61
Ljwgs_063190.1	1.5.16.8	E3.5.1.14 aminoacylase [EC:3.5.1.14] [GO:0004046]	lma:LmjF20.1570	aminoacylase, putative [EC:3.5.1.14] [KO:K01436]	1.00E-19	PH1043	COG1473	2.00E-22	ILR1_ARATH	Cobalt;Hydrolase;Manganese,IAA-amino acid hydrolase 1 (EC 3.5.1.-).	1.00E-38	GO_ID:16276	TAIR|gene:2823613 SPTR:Q94LA5 symbol:AT1G44350.1 [GO:0006508 "proteolysis" evidence=ISS] [GO:0008237 "metallopeptidase activity" evidence=ISS] Pfam:PF01546 InterPro:IPR002933 EMBL:AC084807 EMBL:AY072322 EMBL:AY074380 EMBL:AY117292 InterPro:IPR010168 TIGRFAMs:TIGR01891 SPTR:Q94LA5	3.00E-61
gi45401455	99.2	Unclassified without homolog
CM0680.20	99.1.4.2679	GO_ID:34585										GO_ID:34585	TAIR|gene:2084080 SPTR:Q9LFH0 symbol:AT3G53480.1 [GO:0042626 "ATPase activity, coupled to transmembrane movement of substances" evidence=ISS] InterPro:IPR003593 InterPro:IPR003439 Pfam:PF00005 InterPro:IPR000412 Pfam:PF01061 SMART:SM00382 ProDom:PD000006 PROSITE:PS50893 EMBL:AL132966 EMBL:BK001008 PIR:T45888 SPTR:Q9LFH0	4.00E-13
TM0843.27	3.1.4.2.3	AQPZ aquaporin Z	ssp:SSPP142	putative aquaporin Z [KO:K06188]	1.00E-10				PIP2_PEA	Membrane;Multigenefamily;Repeat;Transmembrane;Transport,Probable aquaporin PIP-type 7a (Turgor-responsive protein 7a) (Turgor- responsive protein 31).	1.00E-70	GO_ID:11332	TAIR|gene:2126025 SPTR:Q39196 symbol:AT4G00430.1 [GO:0015250 "water channel activity" evidence=ISS] [GO:0006810 "transport" evidence=ISS] [GO:0016020 "membrane" evidence=ISS] InterPro:IPR000425 HSSP:P29972 Pfam:PF00230 PRINTS:PR00783 ProDom:PD000295 PROSITE:PS00221 EMBL:AL161471 EMBL:AF013293 EMBL:AF195115 EMBL:D26609 EMBL:D85192 EMBL:AY099825 EMBL:AY120785 EMBL:BT000330 EMBL:BT006313 GeneFarm:22…	2.00E-65
chr3.CM0112.14	99.1.4.3687	GO_ID:26717										GO_ID:26717	TAIR|gene:2058768 SPTR:Q8VXZ5 symbol:AT2G35610.1 [GO:0005554 "molecular function unknown" evidence=ND] [GO:0000004 "biological process unknown" evidence=ND] EMBL:AY074327 SPTR:Q8VXZ5	2.00E-15
gi50657593	99.1.4.5879	GO_ID:33895							NUP3_PENSQ	Directproteinsequencing;Endonuclease;Glycoprotein;Hydrolase;Metal-binding;Nuclease;Zinc,Nuclease PA3 (EC 3.1.3.6) (Endonuclease PA3) (Deoxyribonuclease PA3).	4.00E-10	GO_ID:33895	TAIR|gene:2202113 SPTR:Q9SXA6 symbol:AT1G11190.1 [GO:0003676 "nucleic acid binding" evidence=ISS] [GO:0006308 "DNA catabolism" evidence=ISS] InterPro:IPR003154 EMBL:AC007259 EMBL:AY040016 EMBL:AY079368 EMBL:AY088393 PIR:H86245 Pfam:PF02265 SPTR:Q9SXA6	3.00E-61
gi50657593	99.1.3.1.86	EC 3.1.3.6							NUP3_PENSQ	Directproteinsequencing;Endonuclease;Glycoprotein;Hydrolase;Metal-binding;Nuclease;Zinc,Nuclease PA3 (EC 3.1.3.6) (Endonuclease PA3) (Deoxyribonuclease PA3).	4.00E-10	GO_ID:33895	TAIR|gene:2202113 SPTR:Q9SXA6 symbol:AT1G11190.1 [GO:0003676 "nucleic acid binding" evidence=ISS] [GO:0006308 "DNA catabolism" evidence=ISS] InterPro:IPR003154 EMBL:AC007259 EMBL:AY040016 EMBL:AY079368 EMBL:AY088393 PIR:H86245 Pfam:PF02265 SPTR:Q9SXA6	3.00E-61
Ljwgs_141043.1	99.1.2.79	COG1505	ath:At1g76140	T23E18.8; prolyl oligopeptidase, putative / prolyl endopeptidase, putative / post-proline cleaving enzyme, putative [EC:3.4.21.26] [KO:K01322]	1.00E-61	DR2503	COG1505	3.00E-34	PPCE_BOVIN	Hydrolase;Protease;Serineprotease,Prolyl endopeptidase (EC 3.4.21.26) (Post-proline cleaving enzyme) (PE).	7.00E-46	GO_ID:31036	ZFIN|ZDB-GENE-050522-14 SPTR:Q503E2 symbol:zgc:110670 "zgc:110670" [GO:0005554 "molecular function unknown" evidence=ND] [GO:0008372 "cellular component unknown" evidence=ND] [GO:0000004 "biological process unknown" evidence=ND] EMBL:BC095363 SPTR:Q503E2	1.00E-46
Ljwgs_141043.1	99.1.4.2786	GO_ID:31036	ath:At1g76140	T23E18.8; prolyl oligopeptidase, putative / prolyl endopeptidase, putative / post-proline cleaving enzyme, putative [EC:3.4.21.26] [KO:K01322]	1.00E-61	DR2503	COG1505	3.00E-34	PPCE_BOVIN	Hydrolase;Protease;Serineprotease,Prolyl endopeptidase (EC 3.4.21.26) (Post-proline cleaving enzyme) (PE).	7.00E-46	GO_ID:31036	ZFIN|ZDB-GENE-050522-14 SPTR:Q503E2 symbol:zgc:110670 "zgc:110670" [GO:0005554 "molecular function unknown" evidence=ND] [GO:0008372 "cellular component unknown" evidence=ND] [GO:0000004 "biological process unknown" evidence=ND] EMBL:BC095363 SPTR:Q503E2	1.00E-46
Ljwgs_141043.1	99.1.3.1.41	EC 3.4.21.26	ath:At1g76140	T23E18.8; prolyl oligopeptidase, putative / prolyl endopeptidase, putative / post-proline cleaving enzyme, putative [EC:3.4.21.26] [KO:K01322]	1.00E-61	DR2503	COG1505	3.00E-34	PPCE_BOVIN	Hydrolase;Protease;Serineprotease,Prolyl endopeptidase (EC 3.4.21.26) (Post-proline cleaving enzyme) (PE).	7.00E-46	GO_ID:31036	ZFIN|ZDB-GENE-050522-14 SPTR:Q503E2 symbol:zgc:110670 "zgc:110670" [GO:0005554 "molecular function unknown" evidence=ND] [GO:0008372 "cellular component unknown" evidence=ND] [GO:0000004 "biological process unknown" evidence=ND] EMBL:BC095363 SPTR:Q503E2	1.00E-46
Ljwgs_141043.1	99.1.1.125	KO:K01322	ath:At1g76140	T23E18.8; prolyl oligopeptidase, putative / prolyl endopeptidase, putative / post-proline cleaving enzyme, putative [EC:3.4.21.26] [KO:K01322]	1.00E-61	DR2503	COG1505	3.00E-34	PPCE_BOVIN	Hydrolase;Protease;Serineprotease,Prolyl endopeptidase (EC 3.4.21.26) (Post-proline cleaving enzyme) (PE).	7.00E-46	GO_ID:31036	ZFIN|ZDB-GENE-050522-14 SPTR:Q503E2 symbol:zgc:110670 "zgc:110670" [GO:0005554 "molecular function unknown" evidence=ND] [GO:0008372 "cellular component unknown" evidence=ND] [GO:0000004 "biological process unknown" evidence=ND] EMBL:BC095363 SPTR:Q503E2	1.00E-46
chr5.CM0200.88	99.1.4.6612	GO_ID:22983										GO_ID:22983	TAIR|gene:2101514 SPTR:Q8LEN7 symbol:AT3G19550.1 [GO:0005554 "molecular function unknown" evidence=ND] [GO:0000004 "biological process unknown" evidence=ND] EMBL:AY085326 EMBL:BT002905 EMBL:BT004424 SPTR:Q8LEN7	5.00E-14
chr2.CM0249.36	1.11.14.4	E1.14.-.- [EC:1.14.-.-] [COG:COG2124]	ath:At2g32440	T32F6.4; ent-kaurenoic acid hydroxylase, putative / cytochrome P450, putative [EC:1.14.13.79] [KO:K04123]	1.00E-48	slr0574	COG2124	6.00E-36	C90C1_ARATH	Endoplasmicreticulum;Heme;Iron;Membrane;Metal-binding;Monooxygenase;Multigenefamily;Oxidoreductase;Transmembrane,Cytochrome P450 90C1 (EC 1.14.-.-) (ROTUNDIFOLIA3).	5.00E-168	GO_ID:48582	TAIR|gene:2091570 SPTR:Q94IA6 symbol:AT3G13730.1 [GO:0019825 "oxygen binding" evidence=ISS] [GO:0016132 "brassinosteroid biosynthesis" evidence=IMP] InterPro:IPR001128 Pfam:PF00067 InterPro:IPR002401 PRINTS:PR00463 PRINTS:PR00385 PROSITE:PS00086 EMBL:AB066286 EMBL:BT004084 EMBL:BT005093 SPTR:Q94IA6	3.00E-130
chr2.CM0249.36	1.10.3.12	E1.14.-.- [EC:1.14.-.-] [COG:COG2124]	ath:At2g32440	T32F6.4; ent-kaurenoic acid hydroxylase, putative / cytochrome P450, putative [EC:1.14.13.79] [KO:K04123]	1.00E-48	slr0574	COG2124	6.00E-36	C90C1_ARATH	Endoplasmicreticulum;Heme;Iron;Membrane;Metal-binding;Monooxygenase;Multigenefamily;Oxidoreductase;Transmembrane,Cytochrome P450 90C1 (EC 1.14.-.-) (ROTUNDIFOLIA3).	5.00E-168	GO_ID:48582	TAIR|gene:2091570 SPTR:Q94IA6 symbol:AT3G13730.1 [GO:0019825 "oxygen binding" evidence=ISS] [GO:0016132 "brassinosteroid biosynthesis" evidence=IMP] InterPro:IPR001128 Pfam:PF00067 InterPro:IPR002401 PRINTS:PR00463 PRINTS:PR00385 PROSITE:PS00086 EMBL:AB066286 EMBL:BT004084 EMBL:BT005093 SPTR:Q94IA6	3.00E-130
chr2.CM0249.36	1.10.6.12	E1.14.-.- [EC:1.14.-.-] [COG:COG2124]	ath:At2g32440	T32F6.4; ent-kaurenoic acid hydroxylase, putative / cytochrome P450, putative [EC:1.14.13.79] [KO:K04123]	1.00E-48	slr0574	COG2124	6.00E-36	C90C1_ARATH	Endoplasmicreticulum;Heme;Iron;Membrane;Metal-binding;Monooxygenase;Multigenefamily;Oxidoreductase;Transmembrane,Cytochrome P450 90C1 (EC 1.14.-.-) (ROTUNDIFOLIA3).	5.00E-168	GO_ID:48582	TAIR|gene:2091570 SPTR:Q94IA6 symbol:AT3G13730.1 [GO:0019825 "oxygen binding" evidence=ISS] [GO:0016132 "brassinosteroid biosynthesis" evidence=IMP] InterPro:IPR001128 Pfam:PF00067 InterPro:IPR002401 PRINTS:PR00463 PRINTS:PR00385 PROSITE:PS00086 EMBL:AB066286 EMBL:BT004084 EMBL:BT005093 SPTR:Q94IA6	3.00E-130
chr2.CM0249.36	1.3.3.23	E1.14.14.1 unspecific monooxygenase [EC:1.14.14.1] [COG:COG2124] [GO:0050381]	ath:At2g32440	T32F6.4; ent-kaurenoic acid hydroxylase, putative / cytochrome P450, putative [EC:1.14.13.79] [KO:K04123]	1.00E-48	slr0574	COG2124	6.00E-36	C90C1_ARATH	Endoplasmicreticulum;Heme;Iron;Membrane;Metal-binding;Monooxygenase;Multigenefamily;Oxidoreductase;Transmembrane,Cytochrome P450 90C1 (EC 1.14.-.-) (ROTUNDIFOLIA3).	5.00E-168	GO_ID:48582	TAIR|gene:2091570 SPTR:Q94IA6 symbol:AT3G13730.1 [GO:0019825 "oxygen binding" evidence=ISS] [GO:0016132 "brassinosteroid biosynthesis" evidence=IMP] InterPro:IPR001128 Pfam:PF00067 InterPro:IPR002401 PRINTS:PR00463 PRINTS:PR00385 PROSITE:PS00086 EMBL:AB066286 EMBL:BT004084 EMBL:BT005093 SPTR:Q94IA6	3.00E-130
chr2.CM0249.36	1.5.14.29	E1.14.14.1 unspecific monooxygenase [EC:1.14.14.1] [COG:COG2124] [GO:0050381]	ath:At2g32440	T32F6.4; ent-kaurenoic acid hydroxylase, putative / cytochrome P450, putative [EC:1.14.13.79] [KO:K04123]	1.00E-48	slr0574	COG2124	6.00E-36	C90C1_ARATH	Endoplasmicreticulum;Heme;Iron;Membrane;Metal-binding;Monooxygenase;Multigenefamily;Oxidoreductase;Transmembrane,Cytochrome P450 90C1 (EC 1.14.-.-) (ROTUNDIFOLIA3).	5.00E-168	GO_ID:48582	TAIR|gene:2091570 SPTR:Q94IA6 symbol:AT3G13730.1 [GO:0019825 "oxygen binding" evidence=ISS] [GO:0016132 "brassinosteroid biosynthesis" evidence=IMP] InterPro:IPR001128 Pfam:PF00067 InterPro:IPR002401 PRINTS:PR00463 PRINTS:PR00385 PROSITE:PS00086 EMBL:AB066286 EMBL:BT004084 EMBL:BT005093 SPTR:Q94IA6	3.00E-130
chr2.CM0249.36	1.1.7.13	E1.14.-.- [EC:1.14.-.-] [COG:COG2124]	ath:At2g32440	T32F6.4; ent-kaurenoic acid hydroxylase, putative / cytochrome P450, putative [EC:1.14.13.79] [KO:K04123]	1.00E-48	slr0574	COG2124	6.00E-36	C90C1_ARATH	Endoplasmicreticulum;Heme;Iron;Membrane;Metal-binding;Monooxygenase;Multigenefamily;Oxidoreductase;Transmembrane,Cytochrome P450 90C1 (EC 1.14.-.-) (ROTUNDIFOLIA3).	5.00E-168	GO_ID:48582	TAIR|gene:2091570 SPTR:Q94IA6 symbol:AT3G13730.1 [GO:0019825 "oxygen binding" evidence=ISS] [GO:0016132 "brassinosteroid biosynthesis" evidence=IMP] InterPro:IPR001128 Pfam:PF00067 InterPro:IPR002401 PRINTS:PR00463 PRINTS:PR00385 PROSITE:PS00086 EMBL:AB066286 EMBL:BT004084 EMBL:BT005093 SPTR:Q94IA6	3.00E-130
chr2.CM0249.36	1.10.4.4	E1.14.13.79 ent-kaurenoic acid hydroxylase [EC:1.14.13.79]	ath:At2g32440	T32F6.4; ent-kaurenoic acid hydroxylase, putative / cytochrome P450, putative [EC:1.14.13.79] [KO:K04123]	1.00E-48	slr0574	COG2124	6.00E-36	C90C1_ARATH	Endoplasmicreticulum;Heme;Iron;Membrane;Metal-binding;Monooxygenase;Multigenefamily;Oxidoreductase;Transmembrane,Cytochrome P450 90C1 (EC 1.14.-.-) (ROTUNDIFOLIA3).	5.00E-168	GO_ID:48582	TAIR|gene:2091570 SPTR:Q94IA6 symbol:AT3G13730.1 [GO:0019825 "oxygen binding" evidence=ISS] [GO:0016132 "brassinosteroid biosynthesis" evidence=IMP] InterPro:IPR001128 Pfam:PF00067 InterPro:IPR002401 PRINTS:PR00463 PRINTS:PR00385 PROSITE:PS00086 EMBL:AB066286 EMBL:BT004084 EMBL:BT005093 SPTR:Q94IA6	3.00E-130
chr2.CM0249.36	1.11.4.6	E1.14.-.- [EC:1.14.-.-] [COG:COG2124]	ath:At2g32440	T32F6.4; ent-kaurenoic acid hydroxylase, putative / cytochrome P450, putative [EC:1.14.13.79] [KO:K04123]	1.00E-48	slr0574	COG2124	6.00E-36	C90C1_ARATH	Endoplasmicreticulum;Heme;Iron;Membrane;Metal-binding;Monooxygenase;Multigenefamily;Oxidoreductase;Transmembrane,Cytochrome P450 90C1 (EC 1.14.-.-) (ROTUNDIFOLIA3).	5.00E-168	GO_ID:48582	TAIR|gene:2091570 SPTR:Q94IA6 symbol:AT3G13730.1 [GO:0019825 "oxygen binding" evidence=ISS] [GO:0016132 "brassinosteroid biosynthesis" evidence=IMP] InterPro:IPR001128 Pfam:PF00067 InterPro:IPR002401 PRINTS:PR00463 PRINTS:PR00385 PROSITE:PS00086 EMBL:AB066286 EMBL:BT004084 EMBL:BT005093 SPTR:Q94IA6	3.00E-130
chr2.CM0249.36	1.11.4.2	E1.14.14.1 unspecific monooxygenase [EC:1.14.14.1] [COG:COG2124] [GO:0050381]	ath:At2g32440	T32F6.4; ent-kaurenoic acid hydroxylase, putative / cytochrome P450, putative [EC:1.14.13.79] [KO:K04123]	1.00E-48	slr0574	COG2124	6.00E-36	C90C1_ARATH	Endoplasmicreticulum;Heme;Iron;Membrane;Metal-binding;Monooxygenase;Multigenefamily;Oxidoreductase;Transmembrane,Cytochrome P450 90C1 (EC 1.14.-.-) (ROTUNDIFOLIA3).	5.00E-168	GO_ID:48582	TAIR|gene:2091570 SPTR:Q94IA6 symbol:AT3G13730.1 [GO:0019825 "oxygen binding" evidence=ISS] [GO:0016132 "brassinosteroid biosynthesis" evidence=IMP] InterPro:IPR001128 Pfam:PF00067 InterPro:IPR002401 PRINTS:PR00463 PRINTS:PR00385 PROSITE:PS00086 EMBL:AB066286 EMBL:BT004084 EMBL:BT005093 SPTR:Q94IA6	3.00E-130
Ljwgs_030846.1	1.9.10.29	COBL2, cobL precorrin-8W decarboxylase [EC:1.-.-.-] [COG:COG2242] [GO:0016491]	ath:At5g08640	MAH20.20; flavonol synthase 1 (FLS1) [EC:1.14.11.23] [KO:K05278]	2.00E-22	PA4191	COG3491	7.00E-11	ACCO3_LYCES	Ethylenebiosynthesis;Fruitripening;Iron;Multigenefamily;Oxidoreductase;VitaminC,1-aminocyclopropane-1-carboxylate oxidase homolog (Protein E8).	1.00E-71	GO_ID:17979	TAIR|gene:2148302 SPTR:Q9LTH7 symbol:AT5G59540.1 [GO:0016491 "oxidoreductase activity" evidence=ISS] Pfam:PF03171 InterPro:IPR000194 InterPro:IPR005123 PROSITE:PS00152 HSSP:Q96323 EMBL:AB025604 EMBL:AF424616 SPTR:Q9LTH7	2.00E-72
Ljwgs_030846.1	1.10.7.7	E1.14.11.23, FLS flavonol synthase [EC:1.14.11.23] [GO:0045431]	ath:At5g08640	MAH20.20; flavonol synthase 1 (FLS1) [EC:1.14.11.23] [KO:K05278]	2.00E-22	PA4191	COG3491	7.00E-11	ACCO3_LYCES	Ethylenebiosynthesis;Fruitripening;Iron;Multigenefamily;Oxidoreductase;VitaminC,1-aminocyclopropane-1-carboxylate oxidase homolog (Protein E8).	1.00E-71	GO_ID:17979	TAIR|gene:2148302 SPTR:Q9LTH7 symbol:AT5G59540.1 [GO:0016491 "oxidoreductase activity" evidence=ISS] Pfam:PF03171 InterPro:IPR000194 InterPro:IPR005123 PROSITE:PS00152 HSSP:Q96323 EMBL:AB025604 EMBL:AF424616 SPTR:Q9LTH7	2.00E-72
chr3.CM0452.11	99.1.3.2.2680	BBM2_BRANA							BBM2_BRANA	Developmentalprotein;DNA-binding;Nuclearprotein;Repeat;Transcription;Transcriptionregulation,Protein BABY BOOM 2 (BnBBM2).	2.00E-27	GO_ID:53322	TAIR|gene:2200476 SPTR:Q94AN4 symbol:AT1G16060.1 [GO:0003677 "DNA binding" evidence=TAS] [GO:0003700 "transcription factor activity" evidence=ISS;TAS] [GO:0005634 "nucleus" evidence=IC] [GO:0006355 "regulation of transcription, DNA-dependent" evidence=ISS;TAS] [GO:0009887 "organ morphogenesis" evidence=ISS] InterPro:IPR001471 Pfam:PF00847 GO:GO:0005634 PRINTS:PR00367 ProDom:PD001423 SMART:SM00380…	2.00E-48
chr3.CM0452.11	99.1.4.3942	GO_ID:53322							BBM2_BRANA	Developmentalprotein;DNA-binding;Nuclearprotein;Repeat;Transcription;Transcriptionregulation,Protein BABY BOOM 2 (BnBBM2).	2.00E-27	GO_ID:53322	TAIR|gene:2200476 SPTR:Q94AN4 symbol:AT1G16060.1 [GO:0003677 "DNA binding" evidence=TAS] [GO:0003700 "transcription factor activity" evidence=ISS;TAS] [GO:0005634 "nucleus" evidence=IC] [GO:0006355 "regulation of transcription, DNA-dependent" evidence=ISS;TAS] [GO:0009887 "organ morphogenesis" evidence=ISS] InterPro:IPR001471 Pfam:PF00847 GO:GO:0005634 PRINTS:PR00367 ProDom:PD001423 SMART:SM00380…	2.00E-48
chr1.TM0805.10.1	99.1.1.136	KO:K01369	mmu:19141	Lgmn; legumain [EC:3.4.22.34] [KO:K01369]	3.00E-81				VPE_VICSA	Hydrolase;Protease;Signal;Thiolprotease,Vacuolar processing enzyme precursor (EC 3.4.22.-) (VPE) (Proteinase B).	1.00E-137	GO_ID:22732	TAIR|gene:3436729 SPTR:P49047 symbol:AT2G25940.1 [GO:0004197 "cysteine-type endopeptidase activity" evidence=ISS] [GO:0006508 "proteolysis" evidence=ISS] InterPro:IPR001096 Pfam:PF01650 PRINTS:PR00776 EMBL:D61393 EMBL:AC004747 EMBL:AY058055 EMBL:AY090296 PIR:T02629 MEROPS:C13.002 SPTR:P49047	1.00E-135
chr1.TM0805.10.1	99.1.4.7948	GO_ID:22732	mmu:19141	Lgmn; legumain [EC:3.4.22.34] [KO:K01369]	3.00E-81				VPE_VICSA	Hydrolase;Protease;Signal;Thiolprotease,Vacuolar processing enzyme precursor (EC 3.4.22.-) (VPE) (Proteinase B).	1.00E-137	GO_ID:22732	TAIR|gene:3436729 SPTR:P49047 symbol:AT2G25940.1 [GO:0004197 "cysteine-type endopeptidase activity" evidence=ISS] [GO:0006508 "proteolysis" evidence=ISS] InterPro:IPR001096 Pfam:PF01650 PRINTS:PR00776 EMBL:D61393 EMBL:AC004747 EMBL:AY058055 EMBL:AY090296 PIR:T02629 MEROPS:C13.002 SPTR:P49047	1.00E-135
chr1.TM0805.10.1	99.1.3.1.107	EC 3.4.22.-	mmu:19141	Lgmn; legumain [EC:3.4.22.34] [KO:K01369]	3.00E-81				VPE_VICSA	Hydrolase;Protease;Signal;Thiolprotease,Vacuolar processing enzyme precursor (EC 3.4.22.-) (VPE) (Proteinase B).	1.00E-137	GO_ID:22732	TAIR|gene:3436729 SPTR:P49047 symbol:AT2G25940.1 [GO:0004197 "cysteine-type endopeptidase activity" evidence=ISS] [GO:0006508 "proteolysis" evidence=ISS] InterPro:IPR001096 Pfam:PF01650 PRINTS:PR00776 EMBL:D61393 EMBL:AC004747 EMBL:AY058055 EMBL:AY090296 PIR:T02629 MEROPS:C13.002 SPTR:P49047	1.00E-135
gi45613556	99.2	Unclassified without homolog
Ljwgs_011608.1	1.7.8.10	KDTA 3-deoxy-D-manno-octulosonic-acid transferase [EC:2.-.-.-] [COG:COG1519] [GO:0016740] [CAZy:GT30]							HCBT1_DIACA	Acyltransferase;Directproteinsequencing;Flavonoidbiosynthesis;Transferase,Anthranilate N-benzoyltransferase protein 1 (EC 2.3.1.144) (Anthranilate N-hydroxycinnamoyl/benzoyltransferase 1).	4.00E-18	GO_ID:823	TAIR|gene:2061190 SPTR:O04201 symbol:AT2G39980.1 [GO:0000004 "biological process unknown" evidence=ND] [GO:0008372 "cellular component unknown" evidence=ND] [GO:0016740 "transferase activity" evidence=ISS] Pfam:PF02458 InterPro:IPR003480 EMBL:AF002109 EMBL:AF372968 EMBL:AY124856 PIR:G84823 SPTR:O04201	1.00E-175
Ljwgs_053183.1	99.1.4.2325	GO_ID:53923										GO_ID:53923	ZFIN|ZDB-GENE-040426-892 SPTR:Q7ZU90 symbol:chd1l "chromodomain helicase DNA binding protein 1-like" [GO:0000004 "biological process unknown" evidence=ND] InterPro:IPR000330 InterPro:IPR001650 InterPro:IPR001410 Pfam:PF00176 Pfam:PF00271 Interpro:IPR001357 InterPro:IPR011545 ZFIN:ZDB-GENE-040426-892 SMART:SM00487 SMART:SM00490 GO:GO:0005622 PROSITE:PS50172 EMBL:BC050498 SPTR:Q7ZU90	9.00E-11
TM0954.16.2	99.2	Unclassified without homolog
chr1.TM0371.10	99.2	Unclassified without homolog
chr5.CM0096.42.2	99.1.4.2774	GO_ID:37362										GO_ID:37362	TAIR|gene:3435666 SPTR:Q9S7P3 symbol:AT1G59540.1 [GO:0003777 "microtubule motor activity" evidence=ISS] Pfam:PF00225 InterPro:IPR001752 Prosite:PS00411 PRINTS:PR00380 SMART:SM00129 PROSITE:PS50067 EMBL:AB028470 EMBL:AB028468 PIR:T52425 HSSP:P20480 SPTR:Q9S7P3	3.00E-30
TM1746.11.1	3.1.1.29.3	CCMA heme exporter ATP-binding protein CcmA [EC:3.6.3.41] [COG:COG1131] [GO:0015439]							CCMA_ARATH	ATP-binding;Cytochromec-typebiogenesis;Hydrolase;Hypotheticalprotein;Membrane;Nucleotide-binding;Transport,Putative cytochrome c biogenesis ATP-binding export protein ccmA-like (EC 3.6.3.41) (AtNAP10).	2.00E-44
TM1746.11.1	1.2.7.51.3	CCMA heme exporter ATP-binding protein CcmA [EC:3.6.3.41] [COG:COG1131] [GO:0015439]							CCMA_ARATH	ATP-binding;Cytochromec-typebiogenesis;Hydrolase;Hypotheticalprotein;Membrane;Nucleotide-binding;Transport,Putative cytochrome c biogenesis ATP-binding export protein ccmA-like (EC 3.6.3.41) (AtNAP10).	2.00E-44
TM0415.22.2	99.1.4.3458	GO_ID:43927										GO_ID:43927	TAIR|gene:2099703 SPTR:Q9SRQ2 symbol:AT3G03480.1 [GO:0008372 "cellular component unknown" evidence=ND] Pfam:PF02458 InterPro:IPR003480 EMBL:AC009895 EMBL:AF500201 SPTR:Q9SRQ2	2.00E-13
chr3.CM0574.25	99.1.4.4482	GO_ID:10468										GO_ID:10468	TAIR|gene:2162666 SPTR:Q9FI29 symbol:AT5G48090.1 [GO:0008372 "cellular component unknown" evidence=ND] InterPro:IPR001965 GO:GO:0005634 SMART:SM00249 EMBL:AB017064 SPTR:Q9FI29	2.00E-10
gi45609033	99.2	Unclassified without homolog
Ljwgs_016295.1	99.1.3.1.104	EC 3.1.27.1	ath:At2g02990	T17M13.16; ribonuclease 1 (RNS1) [EC:3.1.27.1] [KO:K01166]	5.00E-25				RNS1_ARATH	Directproteinsequencing;Endonuclease;Hydrolase;Multigenefamily;Nuclease;Signal,Ribonuclease 1 precursor (EC 3.1.27.1).	3.00E-25	GO_ID:22577	TAIR|gene:2056754 SPTR:P42813 symbol:AT2G02990.1 [GO:0007568 "aging" evidence=IEP] [GO:0016036 "cellular response to phosphate starvation" evidence=IEP] [GO:0004521 "endoribonuclease activity" evidence=ISS] EMBL:AC004138 InterPro:IPR001568 Pfam:PF00445 HSSP:P80022 PROSITE:PS00530 PROSITE:PS00531 EMBL:U05206 EMBL:AY072413 EMBL:AY114710 PIR:A84443 SPTR:P42813	1.00E-25
Ljwgs_016295.1	99.1.4.5116	GO_ID:22577	ath:At2g02990	T17M13.16; ribonuclease 1 (RNS1) [EC:3.1.27.1] [KO:K01166]	5.00E-25				RNS1_ARATH	Directproteinsequencing;Endonuclease;Hydrolase;Multigenefamily;Nuclease;Signal,Ribonuclease 1 precursor (EC 3.1.27.1).	3.00E-25	GO_ID:22577	TAIR|gene:2056754 SPTR:P42813 symbol:AT2G02990.1 [GO:0007568 "aging" evidence=IEP] [GO:0016036 "cellular response to phosphate starvation" evidence=IEP] [GO:0004521 "endoribonuclease activity" evidence=ISS] EMBL:AC004138 InterPro:IPR001568 Pfam:PF00445 HSSP:P80022 PROSITE:PS00530 PROSITE:PS00531 EMBL:U05206 EMBL:AY072413 EMBL:AY114710 PIR:A84443 SPTR:P42813	1.00E-25
Ljwgs_016295.1	99.1.1.143	KO:K01166	ath:At2g02990	T17M13.16; ribonuclease 1 (RNS1) [EC:3.1.27.1] [KO:K01166]	5.00E-25				RNS1_ARATH	Directproteinsequencing;Endonuclease;Hydrolase;Multigenefamily;Nuclease;Signal,Ribonuclease 1 precursor (EC 3.1.27.1).	3.00E-25	GO_ID:22577	TAIR|gene:2056754 SPTR:P42813 symbol:AT2G02990.1 [GO:0007568 "aging" evidence=IEP] [GO:0016036 "cellular response to phosphate starvation" evidence=IEP] [GO:0004521 "endoribonuclease activity" evidence=ISS] EMBL:AC004138 InterPro:IPR001568 Pfam:PF00445 HSSP:P80022 PROSITE:PS00530 PROSITE:PS00531 EMBL:U05206 EMBL:AY072413 EMBL:AY114710 PIR:A84443 SPTR:P42813	1.00E-25
chr1.CM0141.21	1.1.8.45	E2.4.1.11, GYS glycogen(starch) synthase [EC:2.4.1.11] [COG:COG0297] [GO:0004373] [CAZy:GT3 GT5]	ath:At3g01180	T4P13.13; glycogen synthase, putative [EC:2.4.1.11] [KO:K00693]	2.00E-28				SSY2_SOLTU	Amyloplast;Chloroplast;Directproteinsequencing;Glycosyltransferase;Plastid;Polymorphism;Starchbiosynthesis;Transferase;Transitpeptide,Granule-bound starch synthase 2, chloroplast precursor (EC 2.4.1.21) (Granule-bound starch synthase II) (SS II) (GBSS-II).	2.00E-26	GO_ID:28719	TAIR|gene:2102101 SPTR:Q9MAC8 symbol:AT3G01180.1 [GO:0016757 "transferase activity, transferring glycosyl groups" evidence=ISS] InterPro:IPR001296 Pfam:PF00534 GO:GO:0009058 GO:GO:0009507 GO:GO:0009501 InterPro:IPR011835 TIGRFAMs:TIGR02095 EMBL:AC008261 EMBL:AY054467 EMBL:BT002555 SPTR:Q9MAC8	4.00E-29
chr1.CM0141.21	3.2.11.9	E2.4.1.11, GYS glycogen(starch) synthase [EC:2.4.1.11] [COG:COG0297] [GO:0004373] [CAZy:GT3 GT5]	ath:At3g01180	T4P13.13; glycogen synthase, putative [EC:2.4.1.11] [KO:K00693]	2.00E-28				SSY2_SOLTU	Amyloplast;Chloroplast;Directproteinsequencing;Glycosyltransferase;Plastid;Polymorphism;Starchbiosynthesis;Transferase;Transitpeptide,Granule-bound starch synthase 2, chloroplast precursor (EC 2.4.1.21) (Granule-bound starch synthase II) (SS II) (GBSS-II).	2.00E-26	GO_ID:28719	TAIR|gene:2102101 SPTR:Q9MAC8 symbol:AT3G01180.1 [GO:0016757 "transferase activity, transferring glycosyl groups" evidence=ISS] InterPro:IPR001296 Pfam:PF00534 GO:GO:0009058 GO:GO:0009507 GO:GO:0009501 InterPro:IPR011835 TIGRFAMs:TIGR02095 EMBL:AC008261 EMBL:AY054467 EMBL:BT002555 SPTR:Q9MAC8	4.00E-29
chr1.CM0141.21	1.1.8.41	E2.4.1.21, glgA starch synthase [EC:2.4.1.21] [COG:COG0297] [GO:0009011] [CAZy:GT5]	ath:At3g01180	T4P13.13; glycogen synthase, putative [EC:2.4.1.11] [KO:K00693]	2.00E-28				SSY2_SOLTU	Amyloplast;Chloroplast;Directproteinsequencing;Glycosyltransferase;Plastid;Polymorphism;Starchbiosynthesis;Transferase;Transitpeptide,Granule-bound starch synthase 2, chloroplast precursor (EC 2.4.1.21) (Granule-bound starch synthase II) (SS II) (GBSS-II).	2.00E-26	GO_ID:28719	TAIR|gene:2102101 SPTR:Q9MAC8 symbol:AT3G01180.1 [GO:0016757 "transferase activity, transferring glycosyl groups" evidence=ISS] InterPro:IPR001296 Pfam:PF00534 GO:GO:0009058 GO:GO:0009507 GO:GO:0009501 InterPro:IPR011835 TIGRFAMs:TIGR02095 EMBL:AC008261 EMBL:AY054467 EMBL:BT002555 SPTR:Q9MAC8	4.00E-29
Ljwgs_037030.1	1.9.9.1	E1.14.99.36, BCDO beta-carotene 15,15-monooxygenase [EC:1.14.99.36]	ava:Ava_3710	retinal pigment epithelial membrane protein [EC:1.14.99.36] [KO:K00515]	2.00E-35	Rv0913c	COG3670	3.00E-20
chr1.CM0141.6.1	1.1.8.45	E2.4.1.11, GYS glycogen(starch) synthase [EC:2.4.1.11] [COG:COG0297] [GO:0004373] [CAZy:GT3 GT5]	ath:At3g01180	T4P13.13; glycogen synthase, putative [EC:2.4.1.11] [KO:K00693]	0	TM0895	COG0297	2.00E-53	SSY2_SOLTU	Amyloplast;Chloroplast;Directproteinsequencing;Glycosyltransferase;Plastid;Polymorphism;Starchbiosynthesis;Transferase;Transitpeptide,Granule-bound starch synthase 2, chloroplast precursor (EC 2.4.1.21) (Granule-bound starch synthase II) (SS II) (GBSS-II).	0	GO_ID:28719	TAIR|gene:2102101 SPTR:Q9MAC8 symbol:AT3G01180.1 [GO:0016757 "transferase activity, transferring glycosyl groups" evidence=ISS] InterPro:IPR001296 Pfam:PF00534 GO:GO:0009058 GO:GO:0009507 GO:GO:0009501 InterPro:IPR011835 TIGRFAMs:TIGR02095 EMBL:AC008261 EMBL:AY054467 EMBL:BT002555 SPTR:Q9MAC8	0
chr1.CM0141.6.1	3.2.11.9	E2.4.1.11, GYS glycogen(starch) synthase [EC:2.4.1.11] [COG:COG0297] [GO:0004373] [CAZy:GT3 GT5]	ath:At3g01180	T4P13.13; glycogen synthase, putative [EC:2.4.1.11] [KO:K00693]	0	TM0895	COG0297	2.00E-53	SSY2_SOLTU	Amyloplast;Chloroplast;Directproteinsequencing;Glycosyltransferase;Plastid;Polymorphism;Starchbiosynthesis;Transferase;Transitpeptide,Granule-bound starch synthase 2, chloroplast precursor (EC 2.4.1.21) (Granule-bound starch synthase II) (SS II) (GBSS-II).	0	GO_ID:28719	TAIR|gene:2102101 SPTR:Q9MAC8 symbol:AT3G01180.1 [GO:0016757 "transferase activity, transferring glycosyl groups" evidence=ISS] InterPro:IPR001296 Pfam:PF00534 GO:GO:0009058 GO:GO:0009507 GO:GO:0009501 InterPro:IPR011835 TIGRFAMs:TIGR02095 EMBL:AC008261 EMBL:AY054467 EMBL:BT002555 SPTR:Q9MAC8	0
chr1.CM0141.6.1	1.1.8.41	E2.4.1.21, glgA starch synthase [EC:2.4.1.21] [COG:COG0297] [GO:0009011] [CAZy:GT5]	ath:At3g01180	T4P13.13; glycogen synthase, putative [EC:2.4.1.11] [KO:K00693]	0	TM0895	COG0297	2.00E-53	SSY2_SOLTU	Amyloplast;Chloroplast;Directproteinsequencing;Glycosyltransferase;Plastid;Polymorphism;Starchbiosynthesis;Transferase;Transitpeptide,Granule-bound starch synthase 2, chloroplast precursor (EC 2.4.1.21) (Granule-bound starch synthase II) (SS II) (GBSS-II).	0	GO_ID:28719	TAIR|gene:2102101 SPTR:Q9MAC8 symbol:AT3G01180.1 [GO:0016757 "transferase activity, transferring glycosyl groups" evidence=ISS] InterPro:IPR001296 Pfam:PF00534 GO:GO:0009058 GO:GO:0009507 GO:GO:0009501 InterPro:IPR011835 TIGRFAMs:TIGR02095 EMBL:AC008261 EMBL:AY054467 EMBL:BT002555 SPTR:Q9MAC8	0
Ljwgs_147310.1	99.2	Unclassified without homolog
TC15194	99.2	Unclassified without homolog
gi45639989	99.2	Unclassified without homolog
TM0464.20	99.1.4.35	GO_ID:37636										GO_ID:37636	TAIR|gene:2165774 SPTR:Q9FHY5 symbol:AT5G41980.1 [GO:0005554 "molecular function unknown" evidence=ND] [GO:0000004 "biological process unknown" evidence=ND] [GO:0008372 "cellular component unknown" evidence=ND] EMBL:AB017067 EMBL:BT004620 SPTR:Q9FHY5	3.00E-32
TC10732	99.2	Unclassified without homolog
chr4.CM0004.43	1.1.8.46	E3.2.1.1, amyA, malS alpha-amylase [EC:3.2.1.1] [COG:COG0366] [GO:0004556]	ath:At2g39930	T28M21.9; isoamylase, putative / starch debranching enzyme, putative [EC:3.2.1.-] [KO:K02438]	0	slr1857	COG1523	6.00E-172	GLGX_MYCTU	Completeproteome;Glycosidase;Hydrolase,Glycogen operon protein glgX homolog (EC 3.2.1.-).	6.00E-116	GO_ID:27190	TAIR|gene:2061215 SPTR:O04196 symbol:ATISA1 [GO:0004556 "alpha-amylase activity" evidence=ISS] [GO:0005975 "carbohydrate metabolism" evidence=ISS] [GO:0010021 "amylopectin biosynthesis" evidence=IMP] [GO:0019156 "isoamylase activity" evidence=IMP] InterPro:IPR006047 Pfam:PF00128 InterPro:IPR004193 Pfam:PF02922 GO:GO:0009507 GO:GO:0009501 EMBL:AF002109 EMBL:BT000443 EMBL:BT010348 PIR:B84823 HSSP:P…	0
chr3.CM0261.28	99.1.4.888	GO_ID:5936										GO_ID:5936	TAIR|gene:2142089 SPTR:Q9T0L1 symbol:AT4G13400.1 [GO:0005554 "molecular function unknown" evidence=ND] [GO:0000004 "biological process unknown" evidence=ND] [GO:0008372 "cellular component unknown" evidence=ND] EMBL:AL161536 EMBL:AL049608 PIR:T06297 SPTR:Q9T0L1	2.00E-93
Ljwgs_033686.1	1.10.7.6	E2.4.1.91 flavonol 3-O-glucosyltransferase [EC:2.4.1.91] [GO:0047893] [CAZy:GT1]	ath:At4g15280	FCAALL.255; UDP-glucoronosyl/UDP-glucosyl transferase family protein [EC:2.4.1.91] [KO:K00724]	7.00E-29				ZOG_PHALU	Glycosyltransferase;Transferase,Zeatin O-glucosyltransferase (EC 2.4.1.203) (Trans-zeatin O-beta-D- glucosyltransferase).	5.00E-92	GO_ID:27313	TAIR|gene:2115274 SPTR:O23205 symbol:AT4G36770.1 [GO:0008372 "cellular component unknown" evidence=ND] [GO:0016757 "transferase activity, transferring glycosyl groups" evidence=ISS] [GO:0008194 "UDP-glycosyltransferase activity" evidence=ISS] InterPro:IPR002213 Pfam:PF00201 GO:GO:0008152 PROSITE:PS00375 EMBL:Z99708 EMBL:AL161590 PIR:C85434 SPTR:O23205	1.00E-39
Ljwgs_035872.1	3.1.3.65	KUP KUP system potassium uptake protein [COG:COG3158] [TC:2.A.72]	ath:At2g40540	T2P4.11; potassium transporter, putative (KT2) [KO:K03549]	3.00E-88	VCA0529	COG3158	2.00E-49	POT5_ARATH	Glycoprotein;Iontransport;Membrane;Multigenefamily;Potassium;Potassiumtransport;Transmembrane;Transport,Potassium transporter 5 (AtPOT5) (AtHAK1) (AtHAK5).	2.00E-122	GO_ID:46175	TAIR|gene:2142109 SPTR:Q9M7K4 symbol:AT4G13420.1 [GO:0015079 "potassium ion transporter activity" evidence=ISS] [GO:0006813 "potassium ion transport" evidence=IC] InterPro:IPR003855 Pfam:PF02705 TIGRFAMs:TIGR00794 EMBL:AL161536 EMBL:AL049608 EMBL:AF129478 PIR:T06299 GeneFarm:2399 SPTR:Q9M7K4	7.00E-123
chr3.CM0080.34	99.1.4.4475	GO_ID:41888							ERF13_ARATH	Activator;DNA-binding;Ethylenesignalingpathway;Nuclearprotein;Plantdefense;Transcription;Transcriptionregulation,Ethylene-responsive transcription factor 13 (Ethylene-responsive element-binding factor 13) (EREBP-13) (AtERF13).	3.00E-40	GO_ID:41888	TAIR|gene:2055001 SPTR:Q8L9K1 symbol:ATERF13 [GO:0003700 "transcription factor activity" evidence=ISS;TAS] [GO:0009873 "ethylene mediated signaling pathway" evidence=TAS] [GO:0003677 "DNA binding" evidence=ISS] [GO:0005634 "nucleus" evidence=IC;IDA] [GO:0006355 "regulation of transcription, DNA-dependent" evidence=ISS] InterPro:IPR001471 HSSP:O80337 PRINTS:PR00367 ProDom:PD001423 SMART:SM00380 PR…	1.00E-40
chr3.CM0080.34	99.1.3.2.883	ERF13_ARATH							ERF13_ARATH	Activator;DNA-binding;Ethylenesignalingpathway;Nuclearprotein;Plantdefense;Transcription;Transcriptionregulation,Ethylene-responsive transcription factor 13 (Ethylene-responsive element-binding factor 13) (EREBP-13) (AtERF13).	3.00E-40	GO_ID:41888	TAIR|gene:2055001 SPTR:Q8L9K1 symbol:ATERF13 [GO:0003700 "transcription factor activity" evidence=ISS;TAS] [GO:0009873 "ethylene mediated signaling pathway" evidence=TAS] [GO:0003677 "DNA binding" evidence=ISS] [GO:0005634 "nucleus" evidence=IC;IDA] [GO:0006355 "regulation of transcription, DNA-dependent" evidence=ISS] InterPro:IPR001471 HSSP:O80337 PRINTS:PR00367 ProDom:PD001423 SMART:SM00380 PR…	1.00E-40
Ljwgs_143246.1	3.2.10.2	E2.7.1.68, PIP5K 1-phosphatidylinositol-4-phosphate 5-kinase [EC:2.7.1.68] [GO:0016308]	ath:At1g10900	T19D16.18; phosphatidylinositol-4-phosphate 5-kinase family protein [EC:2.7.1.68] [KO:K00889]	1.00E-43				PI5K7_ARATH	Kinase;Repeat;Transferase,Phosphatidylinositol-4-phosphate 5-kinase 7 (EC 2.7.1.68) (AtPIP5K7) (1-phosphatidylinositol-4-phosphate kinase 7) (PtdIns(4)P-5-kinase 7) (Diphosphoinositide kinase 7) (AtP5K2).	7.00E-44	GO_ID:25376	TAIR|gene:2206085 SPTR:Q8RY89 symbol:AT1G60890.1 [GO:0000004 "biological process unknown" evidence=ND] [GO:0008372 "cellular component unknown" evidence=ND] [GO:0016308 "1-phosphatidylinositol-4-phosphate 5-kinase activity" evidence=ISS] InterPro:IPR002498 Pfam:PF01504 SMART:SM00330 HSSP:P78356 InterPro:IPR003409 Pfam:PF02493 SMART:SM00698 EMBL:AY074507 EMBL:AY133824 SPTR:Q8RY89	1.00E-43
Ljwgs_143246.1	4.1.3.50	E2.7.1.68, PIP5K 1-phosphatidylinositol-4-phosphate 5-kinase [EC:2.7.1.68] [GO:0016308]	ath:At1g10900	T19D16.18; phosphatidylinositol-4-phosphate 5-kinase family protein [EC:2.7.1.68] [KO:K00889]	1.00E-43				PI5K7_ARATH	Kinase;Repeat;Transferase,Phosphatidylinositol-4-phosphate 5-kinase 7 (EC 2.7.1.68) (AtPIP5K7) (1-phosphatidylinositol-4-phosphate kinase 7) (PtdIns(4)P-5-kinase 7) (Diphosphoinositide kinase 7) (AtP5K2).	7.00E-44	GO_ID:25376	TAIR|gene:2206085 SPTR:Q8RY89 symbol:AT1G60890.1 [GO:0000004 "biological process unknown" evidence=ND] [GO:0008372 "cellular component unknown" evidence=ND] [GO:0016308 "1-phosphatidylinositol-4-phosphate 5-kinase activity" evidence=ISS] InterPro:IPR002498 Pfam:PF01504 SMART:SM00330 HSSP:P78356 InterPro:IPR003409 Pfam:PF02493 SMART:SM00698 EMBL:AY074507 EMBL:AY133824 SPTR:Q8RY89	1.00E-43
Ljwgs_143246.1	1.1.17.3	E2.7.1.68, PIP5K 1-phosphatidylinositol-4-phosphate 5-kinase [EC:2.7.1.68] [GO:0016308]	ath:At1g10900	T19D16.18; phosphatidylinositol-4-phosphate 5-kinase family protein [EC:2.7.1.68] [KO:K00889]	1.00E-43				PI5K7_ARATH	Kinase;Repeat;Transferase,Phosphatidylinositol-4-phosphate 5-kinase 7 (EC 2.7.1.68) (AtPIP5K7) (1-phosphatidylinositol-4-phosphate kinase 7) (PtdIns(4)P-5-kinase 7) (Diphosphoinositide kinase 7) (AtP5K2).	7.00E-44	GO_ID:25376	TAIR|gene:2206085 SPTR:Q8RY89 symbol:AT1G60890.1 [GO:0000004 "biological process unknown" evidence=ND] [GO:0008372 "cellular component unknown" evidence=ND] [GO:0016308 "1-phosphatidylinositol-4-phosphate 5-kinase activity" evidence=ISS] InterPro:IPR002498 Pfam:PF01504 SMART:SM00330 HSSP:P78356 InterPro:IPR003409 Pfam:PF02493 SMART:SM00698 EMBL:AY074507 EMBL:AY133824 SPTR:Q8RY89	1.00E-43
Ljwgs_138190.1	4.2.4.70	cohesin complex [COG:COG1196]	ath:At3g54670	T5N23.30; structural maintenance of chromosomes (SMC) family protein [KO:K06636]	4.00E-34	YFL008w	COG1196	8.00E-15	SMC1A_MOUSE	ATP-binding;Cellcycle;Celldivision;Chromosomepartition;Coiledcoil;DNAdamage;DNArepair;Meiosis;Mitosis;Nuclearprotein;Nucleotide-binding;Phosphorylation,Structural maintenance of chromosome 1-like 1 protein (SMC1alpha protein) (Chromosome segregation protein SmcB) (Sb1.8).	1.00E-17	GO_ID:53786	MGI|MGI:1344345 SPTR:Q9CU62 symbol:Smc1l1 "SMC (structural maintenance of chromosomes 1)-like 1 (S. cerevisiae)" [GO:0016020 "membrane" evidence=RCA] [GO:0005634 "nucleus" evidence=RCA] [GO:0005524 "ATP binding" evidence=RCA] [GO:0006810 "transport" evidence=RCA] [GO:0007059 "chromosome segregation" evidence=RCA] [GO:0007126 "meiosis" evidence=IPI] [GO:0042626 "ATPase activity, coupled to transme…	4.00E-18
Ljwgs_138190.1	4.2.4.24	SMC1 cohesin complex subunit SMC1 [COG:COG1196]	ath:At3g54670	T5N23.30; structural maintenance of chromosomes (SMC) family protein [KO:K06636]	4.00E-34	YFL008w	COG1196	8.00E-15	SMC1A_MOUSE	ATP-binding;Cellcycle;Celldivision;Chromosomepartition;Coiledcoil;DNAdamage;DNArepair;Meiosis;Mitosis;Nuclearprotein;Nucleotide-binding;Phosphorylation,Structural maintenance of chromosome 1-like 1 protein (SMC1alpha protein) (Chromosome segregation protein SmcB) (Sb1.8).	1.00E-17	GO_ID:53786	MGI|MGI:1344345 SPTR:Q9CU62 symbol:Smc1l1 "SMC (structural maintenance of chromosomes 1)-like 1 (S. cerevisiae)" [GO:0016020 "membrane" evidence=RCA] [GO:0005634 "nucleus" evidence=RCA] [GO:0005524 "ATP binding" evidence=RCA] [GO:0006810 "transport" evidence=RCA] [GO:0007059 "chromosome segregation" evidence=RCA] [GO:0007126 "meiosis" evidence=IPI] [GO:0042626 "ATPase activity, coupled to transme…	4.00E-18
Ljwgs_138190.1	4.2.1.24	SMC chromosome segregation protein [COG:COG1196]	ath:At3g54670	T5N23.30; structural maintenance of chromosomes (SMC) family protein [KO:K06636]	4.00E-34	YFL008w	COG1196	8.00E-15	SMC1A_MOUSE	ATP-binding;Cellcycle;Celldivision;Chromosomepartition;Coiledcoil;DNAdamage;DNArepair;Meiosis;Mitosis;Nuclearprotein;Nucleotide-binding;Phosphorylation,Structural maintenance of chromosome 1-like 1 protein (SMC1alpha protein) (Chromosome segregation protein SmcB) (Sb1.8).	1.00E-17	GO_ID:53786	MGI|MGI:1344345 SPTR:Q9CU62 symbol:Smc1l1 "SMC (structural maintenance of chromosomes 1)-like 1 (S. cerevisiae)" [GO:0016020 "membrane" evidence=RCA] [GO:0005634 "nucleus" evidence=RCA] [GO:0005524 "ATP binding" evidence=RCA] [GO:0006810 "transport" evidence=RCA] [GO:0007059 "chromosome segregation" evidence=RCA] [GO:0007126 "meiosis" evidence=IPI] [GO:0042626 "ATPase activity, coupled to transme…	4.00E-18
gi45641750	99.2	Unclassified without homolog
TM1765.9	99.1.4.4452	GO_ID:28215										GO_ID:28215	TAIR|gene:2179648 SPTR:Q93ZV0 symbol:AT5G18980.1 [GO:0008372 "cellular component unknown" evidence=ND] InterPro:IPR000225 InterPro:IPR011989 PROSITE:PS50176 GO:GO:0005488 EMBL:AY056248 SPTR:Q93ZV0	0
TM1307.9.1	1.5.2.22	E6.3.5.4, asnB asparagine synthase (glutamine-hydrolysing) [EC:6.3.5.4] [COG:COG0367] [GO:0004066]	ath:At3g47340	T21L8.90; asparagine synthetase 1 [glutamine-hydrolyzing] / glutamine-dependent asparagine synthetase 1 (ASN1) [EC:6.3.5.4] [KO:K01953]	0	ZasnB	COG0367	3.00E-136	ASNS2_LOTJA	Amino-acidbiosynthesis;Asparaginebiosynthesis;Glutamineamidotransferase;Ligase;Multigenefamily,Asparagine synthetase [glutamine-hydrolyzing] 2 (EC 6.3.5.4) (Glutamine-dependent asparagine synthetase 2).	0	GO_ID:16788	TAIR|gene:2177693 SPTR:Q9LV77 symbol:AT5G65010.1 [GO:0004066 "asparagine synthase (glutamine-hydrolyzing) activity" evidence=ISS] [GO:0006529 "asparagine biosynthesis" evidence=ISS] InterPro:IPR001962 InterPro:IPR006426 InterPro:IPR000583 Pfam:PF00310 Pfam:PF00733 GO:GO:0008152 PROSITE:PS00443 HSSP:P22106 TIGRFAMs:TIGR01536 EMBL:AB019236 EMBL:AF367340 EMBL:AY124866 SPTR:Q9LV77	0
TM1307.9.1	1.2.7.28	E6.3.5.4, asnB asparagine synthase (glutamine-hydrolysing) [EC:6.3.5.4] [COG:COG0367] [GO:0004066]	ath:At3g47340	T21L8.90; asparagine synthetase 1 [glutamine-hydrolyzing] / glutamine-dependent asparagine synthetase 1 (ASN1) [EC:6.3.5.4] [KO:K01953]	0	ZasnB	COG0367	3.00E-136	ASNS2_LOTJA	Amino-acidbiosynthesis;Asparaginebiosynthesis;Glutamineamidotransferase;Ligase;Multigenefamily,Asparagine synthetase [glutamine-hydrolyzing] 2 (EC 6.3.5.4) (Glutamine-dependent asparagine synthetase 2).	0	GO_ID:16788	TAIR|gene:2177693 SPTR:Q9LV77 symbol:AT5G65010.1 [GO:0004066 "asparagine synthase (glutamine-hydrolyzing) activity" evidence=ISS] [GO:0006529 "asparagine biosynthesis" evidence=ISS] InterPro:IPR001962 InterPro:IPR006426 InterPro:IPR000583 Pfam:PF00310 Pfam:PF00733 GO:GO:0008152 PROSITE:PS00443 HSSP:P22106 TIGRFAMs:TIGR01536 EMBL:AB019236 EMBL:AF367340 EMBL:AY124866 SPTR:Q9LV77	0
TC12486	99.2	Unclassified without homolog
Ljwgs_037261.0.1	1.2.7.2	E4.2.1.1 carbonic anhydrase [EC:4.2.1.1] [GO:0004089]							CAHC_SPIOL	Chloroplast;Directproteinsequencing;Lyase;Plastid;Transitpeptide;Zinc,Carbonic anhydrase, chloroplast precursor (EC 4.2.1.1) (Carbonate dehydratase).	4.00E-09	GO_ID:30836	TAIR|gene:2134217 SPTR:Q94CE3 symbol:AT4G33580.1 [GO:0004089 "carbonate dehydratase activity" evidence=ISS] [GO:0008270 "zinc ion binding" evidence=ISS] [GO:0015976 "carbon utilization" evidence=ISS] InterPro:IPR000834 InterPro:IPR001765 Pfam:PF00484 PROSITE:PS00133 PROSITE:PS00704 HSSP:P17067 EMBL:AY034930 EMBL:AY088420 EMBL:AY122986 EMBL:AK221870 SPTR:Q94CE3	1.00E-09
Ljwgs_007374.1	99.1.3.1.43	EC 2.3.1.162							T5AT_TAXCH	Acyltransferase;Taxolbiosynthesis;Transferase,Taxadien-5-alpha-ol O-acetyltransferase (EC 2.3.1.162) (Taxa- 4(20),11(12)-dien-5alpha-ol-O-acetyltransferase) (Taxadienol acetyltransferase).	5.00E-52	GO_ID:43927	TAIR|gene:2099703 SPTR:Q9SRQ2 symbol:AT3G03480.1 [GO:0008372 "cellular component unknown" evidence=ND] Pfam:PF02458 InterPro:IPR003480 EMBL:AC009895 EMBL:AF500201 SPTR:Q9SRQ2	2.00E-120
Ljwgs_007374.1	99.1.4.3458	GO_ID:43927							T5AT_TAXCH	Acyltransferase;Taxolbiosynthesis;Transferase,Taxadien-5-alpha-ol O-acetyltransferase (EC 2.3.1.162) (Taxa- 4(20),11(12)-dien-5alpha-ol-O-acetyltransferase) (Taxadienol acetyltransferase).	5.00E-52	GO_ID:43927	TAIR|gene:2099703 SPTR:Q9SRQ2 symbol:AT3G03480.1 [GO:0008372 "cellular component unknown" evidence=ND] Pfam:PF02458 InterPro:IPR003480 EMBL:AC009895 EMBL:AF500201 SPTR:Q9SRQ2	2.00E-120
Ljwgs_035579.1	1.11.14.4	E1.14.-.- [EC:1.14.-.-] [COG:COG2124]	cal:orf19.6574	ALK6; n-alkane inducible cytochrome P- 450 [EC:1.14.14.1] [KO:K00493]	1.00E-15	BS_yrhJ_1	COG2124	3.00E-12	C94A1_VICSA	Endoplasmicreticulum;Heme;Iron;Membrane;Metal-binding;Monooxygenase;Multigenefamily;Oxidoreductase;Transmembrane,Cytochrome P450 94A1 (EC 1.14.-.-) (P450-dependent fatty acid omega- hydroxylase).	1.00E-41	GO_ID:17658	TAIR|gene:2042107 SPTR:Q9ZUX1 symbol:AT2G27690.1 [GO:0019825 "oxygen binding" evidence=ISS] InterPro:IPR001128 Pfam:PF00067 InterPro:IPR002403 InterPro:IPR002401 PRINTS:PR00463 PRINTS:PR00385 PRINTS:PR00465 EMBL:AC005824 EMBL:AF370593 EMBL:AF462844 PIR:G84675 SPTR:Q9ZUX1	5.00E-56
Ljwgs_035579.1	1.10.3.12	E1.14.-.- [EC:1.14.-.-] [COG:COG2124]	cal:orf19.6574	ALK6; n-alkane inducible cytochrome P- 450 [EC:1.14.14.1] [KO:K00493]	1.00E-15	BS_yrhJ_1	COG2124	3.00E-12	C94A1_VICSA	Endoplasmicreticulum;Heme;Iron;Membrane;Metal-binding;Monooxygenase;Multigenefamily;Oxidoreductase;Transmembrane,Cytochrome P450 94A1 (EC 1.14.-.-) (P450-dependent fatty acid omega- hydroxylase).	1.00E-41	GO_ID:17658	TAIR|gene:2042107 SPTR:Q9ZUX1 symbol:AT2G27690.1 [GO:0019825 "oxygen binding" evidence=ISS] InterPro:IPR001128 Pfam:PF00067 InterPro:IPR002403 InterPro:IPR002401 PRINTS:PR00463 PRINTS:PR00385 PRINTS:PR00465 EMBL:AC005824 EMBL:AF370593 EMBL:AF462844 PIR:G84675 SPTR:Q9ZUX1	5.00E-56
Ljwgs_035579.1	1.10.6.12	E1.14.-.- [EC:1.14.-.-] [COG:COG2124]	cal:orf19.6574	ALK6; n-alkane inducible cytochrome P- 450 [EC:1.14.14.1] [KO:K00493]	1.00E-15	BS_yrhJ_1	COG2124	3.00E-12	C94A1_VICSA	Endoplasmicreticulum;Heme;Iron;Membrane;Metal-binding;Monooxygenase;Multigenefamily;Oxidoreductase;Transmembrane,Cytochrome P450 94A1 (EC 1.14.-.-) (P450-dependent fatty acid omega- hydroxylase).	1.00E-41	GO_ID:17658	TAIR|gene:2042107 SPTR:Q9ZUX1 symbol:AT2G27690.1 [GO:0019825 "oxygen binding" evidence=ISS] InterPro:IPR001128 Pfam:PF00067 InterPro:IPR002403 InterPro:IPR002401 PRINTS:PR00463 PRINTS:PR00385 PRINTS:PR00465 EMBL:AC005824 EMBL:AF370593 EMBL:AF462844 PIR:G84675 SPTR:Q9ZUX1	5.00E-56
Ljwgs_035579.1	1.3.3.23	E1.14.14.1 unspecific monooxygenase [EC:1.14.14.1] [COG:COG2124] [GO:0050381]	cal:orf19.6574	ALK6; n-alkane inducible cytochrome P- 450 [EC:1.14.14.1] [KO:K00493]	1.00E-15	BS_yrhJ_1	COG2124	3.00E-12	C94A1_VICSA	Endoplasmicreticulum;Heme;Iron;Membrane;Metal-binding;Monooxygenase;Multigenefamily;Oxidoreductase;Transmembrane,Cytochrome P450 94A1 (EC 1.14.-.-) (P450-dependent fatty acid omega- hydroxylase).	1.00E-41	GO_ID:17658	TAIR|gene:2042107 SPTR:Q9ZUX1 symbol:AT2G27690.1 [GO:0019825 "oxygen binding" evidence=ISS] InterPro:IPR001128 Pfam:PF00067 InterPro:IPR002403 InterPro:IPR002401 PRINTS:PR00463 PRINTS:PR00385 PRINTS:PR00465 EMBL:AC005824 EMBL:AF370593 EMBL:AF462844 PIR:G84675 SPTR:Q9ZUX1	5.00E-56
Ljwgs_035579.1	1.1.7.13	E1.14.-.- [EC:1.14.-.-] [COG:COG2124]	cal:orf19.6574	ALK6; n-alkane inducible cytochrome P- 450 [EC:1.14.14.1] [KO:K00493]	1.00E-15	BS_yrhJ_1	COG2124	3.00E-12	C94A1_VICSA	Endoplasmicreticulum;Heme;Iron;Membrane;Metal-binding;Monooxygenase;Multigenefamily;Oxidoreductase;Transmembrane,Cytochrome P450 94A1 (EC 1.14.-.-) (P450-dependent fatty acid omega- hydroxylase).	1.00E-41	GO_ID:17658	TAIR|gene:2042107 SPTR:Q9ZUX1 symbol:AT2G27690.1 [GO:0019825 "oxygen binding" evidence=ISS] InterPro:IPR001128 Pfam:PF00067 InterPro:IPR002403 InterPro:IPR002401 PRINTS:PR00463 PRINTS:PR00385 PRINTS:PR00465 EMBL:AC005824 EMBL:AF370593 EMBL:AF462844 PIR:G84675 SPTR:Q9ZUX1	5.00E-56
Ljwgs_035579.1	1.5.14.29	E1.14.14.1 unspecific monooxygenase [EC:1.14.14.1] [COG:COG2124] [GO:0050381]	cal:orf19.6574	ALK6; n-alkane inducible cytochrome P- 450 [EC:1.14.14.1] [KO:K00493]	1.00E-15	BS_yrhJ_1	COG2124	3.00E-12	C94A1_VICSA	Endoplasmicreticulum;Heme;Iron;Membrane;Metal-binding;Monooxygenase;Multigenefamily;Oxidoreductase;Transmembrane,Cytochrome P450 94A1 (EC 1.14.-.-) (P450-dependent fatty acid omega- hydroxylase).	1.00E-41	GO_ID:17658	TAIR|gene:2042107 SPTR:Q9ZUX1 symbol:AT2G27690.1 [GO:0019825 "oxygen binding" evidence=ISS] InterPro:IPR001128 Pfam:PF00067 InterPro:IPR002403 InterPro:IPR002401 PRINTS:PR00463 PRINTS:PR00385 PRINTS:PR00465 EMBL:AC005824 EMBL:AF370593 EMBL:AF462844 PIR:G84675 SPTR:Q9ZUX1	5.00E-56
Ljwgs_035579.1	1.11.4.6	E1.14.-.- [EC:1.14.-.-] [COG:COG2124]	cal:orf19.6574	ALK6; n-alkane inducible cytochrome P- 450 [EC:1.14.14.1] [KO:K00493]	1.00E-15	BS_yrhJ_1	COG2124	3.00E-12	C94A1_VICSA	Endoplasmicreticulum;Heme;Iron;Membrane;Metal-binding;Monooxygenase;Multigenefamily;Oxidoreductase;Transmembrane,Cytochrome P450 94A1 (EC 1.14.-.-) (P450-dependent fatty acid omega- hydroxylase).	1.00E-41	GO_ID:17658	TAIR|gene:2042107 SPTR:Q9ZUX1 symbol:AT2G27690.1 [GO:0019825 "oxygen binding" evidence=ISS] InterPro:IPR001128 Pfam:PF00067 InterPro:IPR002403 InterPro:IPR002401 PRINTS:PR00463 PRINTS:PR00385 PRINTS:PR00465 EMBL:AC005824 EMBL:AF370593 EMBL:AF462844 PIR:G84675 SPTR:Q9ZUX1	5.00E-56
Ljwgs_035579.1	1.11.4.2	E1.14.14.1 unspecific monooxygenase [EC:1.14.14.1] [COG:COG2124] [GO:0050381]	cal:orf19.6574	ALK6; n-alkane inducible cytochrome P- 450 [EC:1.14.14.1] [KO:K00493]	1.00E-15	BS_yrhJ_1	COG2124	3.00E-12	C94A1_VICSA	Endoplasmicreticulum;Heme;Iron;Membrane;Metal-binding;Monooxygenase;Multigenefamily;Oxidoreductase;Transmembrane,Cytochrome P450 94A1 (EC 1.14.-.-) (P450-dependent fatty acid omega- hydroxylase).	1.00E-41	GO_ID:17658	TAIR|gene:2042107 SPTR:Q9ZUX1 symbol:AT2G27690.1 [GO:0019825 "oxygen binding" evidence=ISS] InterPro:IPR001128 Pfam:PF00067 InterPro:IPR002403 InterPro:IPR002401 PRINTS:PR00463 PRINTS:PR00385 PRINTS:PR00465 EMBL:AC005824 EMBL:AF370593 EMBL:AF462844 PIR:G84675 SPTR:Q9ZUX1	5.00E-56
Ljwgs_102060.1.1	99.2	Unclassified without homolog
Ljwgs_014439.2	1.9.11.16	E6.2.1.26, menE O-succinylbenzoic acid--CoA ligase [EC:6.2.1.26] [COG:COG0318] [GO:0008756]	bur:Bcep18194_B1724	AMP-dependent synthetase and ligase [EC:6.2.1.26] [KO:K01911]	2.00E-134	PA4198	COG0318	3.00E-145	ALKK_PSEOL	Ligase;Plasmid,Medium-chain-fatty-acid--CoA ligase (EC 6.2.1.-) (Medium-chain acyl- CoA synthetase).	3.00E-52	GO_ID:42412	TIGR_CMR|BA3690 SPTR:Q81Y67 symbol:BA3690 "medium-chain-fatty-acid--CoA ligase" [GO:0003996 "acyl-CoA ligase activity" evidence=ISS] [GO:0006631 "fatty acid metabolism" evidence=ISS] InterPro:IPR000873 Pfam:PF00501 GO:GO:0008152 PRINTS:PR00154 HSSP:P08659 EMBL:AE017334 EMBL:AE017225 EMBL:AE017035 TIGR:BA3690 TIGR:GBAA3690 SPTR:Q81Y67	7.00E-59
Ljwgs_014439.2	1.3.3.11	E6.2.1.3, fadD long-chain fatty-acid-CoA ligase [EC:6.2.1.3] [COG:COG0318 COG1022] [GO:0004467]	bur:Bcep18194_B1724	AMP-dependent synthetase and ligase [EC:6.2.1.26] [KO:K01911]	2.00E-134	PA4198	COG0318	3.00E-145	ALKK_PSEOL	Ligase;Plasmid,Medium-chain-fatty-acid--CoA ligase (EC 6.2.1.-) (Medium-chain acyl- CoA synthetase).	3.00E-52	GO_ID:42412	TIGR_CMR|BA3690 SPTR:Q81Y67 symbol:BA3690 "medium-chain-fatty-acid--CoA ligase" [GO:0003996 "acyl-CoA ligase activity" evidence=ISS] [GO:0006631 "fatty acid metabolism" evidence=ISS] InterPro:IPR000873 Pfam:PF00501 GO:GO:0008152 PRINTS:PR00154 HSSP:P08659 EMBL:AE017334 EMBL:AE017225 EMBL:AE017035 TIGR:BA3690 TIGR:GBAA3690 SPTR:Q81Y67	7.00E-59
Ljwgs_014439.2	3.2.12.19	E6.2.1.3, fadD long-chain fatty-acid-CoA ligase [EC:6.2.1.3] [COG:COG0318 COG1022] [GO:0004467]	bur:Bcep18194_B1724	AMP-dependent synthetase and ligase [EC:6.2.1.26] [KO:K01911]	2.00E-134	PA4198	COG0318	3.00E-145	ALKK_PSEOL	Ligase;Plasmid,Medium-chain-fatty-acid--CoA ligase (EC 6.2.1.-) (Medium-chain acyl- CoA synthetase).	3.00E-52	GO_ID:42412	TIGR_CMR|BA3690 SPTR:Q81Y67 symbol:BA3690 "medium-chain-fatty-acid--CoA ligase" [GO:0003996 "acyl-CoA ligase activity" evidence=ISS] [GO:0006631 "fatty acid metabolism" evidence=ISS] InterPro:IPR000873 Pfam:PF00501 GO:GO:0008152 PRINTS:PR00154 HSSP:P08659 EMBL:AE017334 EMBL:AE017225 EMBL:AE017035 TIGR:BA3690 TIGR:GBAA3690 SPTR:Q81Y67	7.00E-59
Ljwgs_021682.0.1	2.4.3.9	E2.7.7.49 RNA-directed DNA polymerase [EC:2.7.7.49] [COG:COG3344] [GO:0003721 0003964]										GO_ID:45946	TAIR|gene:2050930 SPTR:O22148 symbol:AT2G45230.1 [GO:0003723 "RNA binding" evidence=ISS] [GO:0003964 "RNA-directed DNA polymerase activity" evidence=ISS] [GO:0006278 "RNA-dependent DNA replication" evidence=ISS] InterPro:IPR006025 InterPro:IPR005135 InterPro:IPR002156 InterPro:IPR000477 InterPro:IPR002355 Pfam:PF03372 Prosite:PS00142 Pfam:PF00075 Pfam:PF00078 PROSITE:PS00079 PROSITE:PS50879 EMBL:…	7.00E-09
gi50657593	99.1.4.5879	GO_ID:33895							NUP3_PENSQ	Directproteinsequencing;Endonuclease;Glycoprotein;Hydrolase;Metal-binding;Nuclease;Zinc,Nuclease PA3 (EC 3.1.3.6) (Endonuclease PA3) (Deoxyribonuclease PA3).	4.00E-10	GO_ID:33895	TAIR|gene:2202113 SPTR:Q9SXA6 symbol:AT1G11190.1 [GO:0003676 "nucleic acid binding" evidence=ISS] [GO:0006308 "DNA catabolism" evidence=ISS] InterPro:IPR003154 EMBL:AC007259 EMBL:AY040016 EMBL:AY079368 EMBL:AY088393 PIR:H86245 Pfam:PF02265 SPTR:Q9SXA6	3.00E-61
gi50657593	99.1.3.1.86	EC 3.1.3.6							NUP3_PENSQ	Directproteinsequencing;Endonuclease;Glycoprotein;Hydrolase;Metal-binding;Nuclease;Zinc,Nuclease PA3 (EC 3.1.3.6) (Endonuclease PA3) (Deoxyribonuclease PA3).	4.00E-10	GO_ID:33895	TAIR|gene:2202113 SPTR:Q9SXA6 symbol:AT1G11190.1 [GO:0003676 "nucleic acid binding" evidence=ISS] [GO:0006308 "DNA catabolism" evidence=ISS] InterPro:IPR003154 EMBL:AC007259 EMBL:AY040016 EMBL:AY079368 EMBL:AY088393 PIR:H86245 Pfam:PF02265 SPTR:Q9SXA6	3.00E-61
chr2.CM0191.83	99.2	Unclassified without homolog
chr2.CM0373.76	1.3.5.19	E5.4.99.8 cycloartenol synthase [EC:5.4.99.8] [GO:0016871]	ath:At2g07050	T4E14.16; cycloartenol synthase (CAS1) / 2,3-epoxysqualene--cycloartenol cyclase / (S)-2,3-epoxysqualene mutase [EC:5.4.99.8] [KO:K01853]	0	YHR072w	COG1657	6.00E-126	CAS1_ARATH	Isomerase;Repeat,Cycloartenol synthase (EC 5.4.99.8) (2,3-epoxysqualene--cycloartenol cyclase).	0	GO_ID:5294	TAIR|gene:2060120 SPTR:P38605 symbol:AT2G07050.1 [GO:0019745 "pentacyclic triterpenoid biosynthesis" evidence=ISS] InterPro:IPR001330 InterPro:IPR002365 Pfam:PF00432 TIGRFAMs:TIGR01787 PROSITE:PS01074 InterPro:IPR008930 EMBL:AC005171 EMBL:U02555 EMBL:AY094394 EMBL:BT001118 PIR:H84481 SPTR:P38605	0
TM1746.11.1	3.1.1.29.3	CCMA heme exporter ATP-binding protein CcmA [EC:3.6.3.41] [COG:COG1131] [GO:0015439]							CCMA_ARATH	ATP-binding;Cytochromec-typebiogenesis;Hydrolase;Hypotheticalprotein;Membrane;Nucleotide-binding;Transport,Putative cytochrome c biogenesis ATP-binding export protein ccmA-like (EC 3.6.3.41) (AtNAP10).	2.00E-44
TM1746.11.1	1.2.7.51.3	CCMA heme exporter ATP-binding protein CcmA [EC:3.6.3.41] [COG:COG1131] [GO:0015439]							CCMA_ARATH	ATP-binding;Cytochromec-typebiogenesis;Hydrolase;Hypotheticalprotein;Membrane;Nucleotide-binding;Transport,Putative cytochrome c biogenesis ATP-binding export protein ccmA-like (EC 3.6.3.41) (AtNAP10).	2.00E-44
chr4.TM1642.7.2	99.1.3.2.3873	CHD3_DROME							CHD3_DROME	Activator;Antigen;ATP-binding;DNA-binding;Helicase;Hydrolase;Metal-binding;Nuclearprotein;Nucleotide-binding;Repeat;Transcription;Transcriptionregulation;Zinc;Zinc-finger,Chromodomain helicase-DNA-binding protein 3.	9.00E-11	GO_ID:46991	TAIR|gene:2040549 SPTR:Q8RWG0 symbol:AT2G36720.1 [GO:0003677 "DNA binding" evidence=ISS] [GO:0005634 "nucleus" evidence=IC] [GO:0006355 "regulation of transcription, DNA-dependent" evidence=ISS] InterPro:IPR001965 InterPro:IPR001841 Pfam:PF00628 SMART:SM00184 PROSITE:PS01359 PROSITE:PS50016 HSSP:Q14839 SMART:SM00249 EMBL:AY093116 EMBL:BT008812 SPTR:Q8RWG0	7.00E-27
chr4.TM1642.7.2	99.1.4.5262	GO_ID:46991							CHD3_DROME	Activator;Antigen;ATP-binding;DNA-binding;Helicase;Hydrolase;Metal-binding;Nuclearprotein;Nucleotide-binding;Repeat;Transcription;Transcriptionregulation;Zinc;Zinc-finger,Chromodomain helicase-DNA-binding protein 3.	9.00E-11	GO_ID:46991	TAIR|gene:2040549 SPTR:Q8RWG0 symbol:AT2G36720.1 [GO:0003677 "DNA binding" evidence=ISS] [GO:0005634 "nucleus" evidence=IC] [GO:0006355 "regulation of transcription, DNA-dependent" evidence=ISS] InterPro:IPR001965 InterPro:IPR001841 Pfam:PF00628 SMART:SM00184 PROSITE:PS01359 PROSITE:PS50016 HSSP:Q14839 SMART:SM00249 EMBL:AY093116 EMBL:BT008812 SPTR:Q8RWG0	7.00E-27
TC19697	99.2	Unclassified without homolog
chr6.CM0041.55	3.1.3.5	TC.CDF cation efflux system protein, CDF family [COG:COG1230 COG0053] [TC:2.A.4]				PAB0462	COG0053	5.00E-26	MTPC3_ARATH	Hypotheticalprotein;Membrane;Metal-binding;Multigenefamily;Transmembrane;Transport;Vacuole,Putative metal tolerance protein C3 (AtMTPc3).	2.00E-81	GO_ID:18395	TAIR|gene:2039696 SPTR:O80632 symbol:AT2G39450.1 [GO:0006812 "cation transport" evidence=ISS] [GO:0008324 "cation transporter activity" evidence=ISS] [GO:0016020 "membrane" evidence=ISS] InterPro:IPR002524 Pfam:PF01545 GO:GO:0016020 TIGRFAMs:TIGR01297 EMBL:AC004218 EMBL:AY136449 EMBL:BT008477 PIR:T00555 SPTR:O80632	3.00E-117
Ljwgs_023564.1	1.1.11.23.1	DLD D-lactate dehydrogenase [COG:COG0277]	ath:At2g41510	T32G6.3; FAD-binding domain-containing protein / cytokinin oxidase family protein [EC:1.5.99.12] [KO:K00279]	3.00E-157	Rv3719	COG0277	1.00E-09	CKX1_ARATH	FAD;Flavoprotein;Glycoprotein;Oxidoreductase;Signal,Cytokinin dehydrogenase 1 precursor (EC 1.5.99.12) (Cytokinin oxidase 1) (CKO 1) (AtCKX1).	2.00E-157	GO_ID:11290	TAIR|gene:2062713 SPTR:O22213 symbol:ATCKX1 [GO:0009823 "cytokinin catabolism" evidence=ISS] [GO:0046420 "cytokinin oxidase activity" evidence=ISS] [GO:0005773 "vacuole" evidence=IDA] Pfam:PF01565 InterPro:IPR006094 InterPro:IPR006093 PROSITE:PS00862 EMBL:AC002510 PIR:T00807 SPTR:O22213	7.00E-158
Ljwgs_023564.1	1.1.12.6	E1.1.3.15, glcD (S)-2-hydroxy-acid oxidase [EC:1.1.3.15] [COG:COG0277] [GO:0003973]	ath:At2g41510	T32G6.3; FAD-binding domain-containing protein / cytokinin oxidase family protein [EC:1.5.99.12] [KO:K00279]	3.00E-157	Rv3719	COG0277	1.00E-09	CKX1_ARATH	FAD;Flavoprotein;Glycoprotein;Oxidoreductase;Signal,Cytokinin dehydrogenase 1 precursor (EC 1.5.99.12) (Cytokinin oxidase 1) (CKO 1) (AtCKX1).	2.00E-157	GO_ID:11290	TAIR|gene:2062713 SPTR:O22213 symbol:ATCKX1 [GO:0009823 "cytokinin catabolism" evidence=ISS] [GO:0046420 "cytokinin oxidase activity" evidence=ISS] [GO:0005773 "vacuole" evidence=IDA] Pfam:PF01565 InterPro:IPR006094 InterPro:IPR006093 PROSITE:PS00862 EMBL:AC002510 PIR:T00807 SPTR:O22213	7.00E-158
TM1569.22.1	99.1.3.1.43	EC 2.3.1.162							T5AT_TAXCH	Acyltransferase;Taxolbiosynthesis;Transferase,Taxadien-5-alpha-ol O-acetyltransferase (EC 2.3.1.162) (Taxa- 4(20),11(12)-dien-5alpha-ol-O-acetyltransferase) (Taxadienol acetyltransferase).	3.00E-20	GO_ID:43927	TAIR|gene:2099703 SPTR:Q9SRQ2 symbol:AT3G03480.1 [GO:0008372 "cellular component unknown" evidence=ND] Pfam:PF02458 InterPro:IPR003480 EMBL:AC009895 EMBL:AF500201 SPTR:Q9SRQ2	6.00E-44
TM1569.22.1	99.1.4.3458	GO_ID:43927							T5AT_TAXCH	Acyltransferase;Taxolbiosynthesis;Transferase,Taxadien-5-alpha-ol O-acetyltransferase (EC 2.3.1.162) (Taxa- 4(20),11(12)-dien-5alpha-ol-O-acetyltransferase) (Taxadienol acetyltransferase).	3.00E-20	GO_ID:43927	TAIR|gene:2099703 SPTR:Q9SRQ2 symbol:AT3G03480.1 [GO:0008372 "cellular component unknown" evidence=ND] Pfam:PF02458 InterPro:IPR003480 EMBL:AC009895 EMBL:AF500201 SPTR:Q9SRQ2	6.00E-44
Ljwgs_135157.1	99.2	Unclassified without homolog
TC17624	99.2	Unclassified without homolog
Ljwgs_092157.1	99.1.4.5206	GO_ID:50275										GO_ID:50275	TAIR|gene:3691445 SPTR:Q9C925 symbol:AT1G52960.1 [GO:0000004 "biological process unknown" evidence=ND] [GO:0005554 "molecular function unknown" evidence=ND] EMBL:AC019018 InterPro:IPR010285 Pfam:PF05970 SPTR:Q9C925	1.00E-65
Ljwgs_029572.2	99.2	Unclassified without homolog
chr4.CM0244.33	2.2.1.2.40	RP-L7e, RPL7 large subunit ribosomal protein L7e [COG:COG1841]	ath:At2g44120	F6E13.25; 60S ribosomal protein L7 (RPL7C) [KO:K02937]	5.00E-44	YGL076c	COG1841	1.00E-34	RL72_ARATH	Ribonucleoprotein;Ribosomalprotein,60S ribosomal protein L7-2.	3.00E-44	GO_ID:9822	TAIR|gene:2051873 SPTR:P60039 symbol:AT2G44120.1 [GO:0003735 "structural constituent of ribosome" evidence=ISS] [GO:0006412 "protein biosynthesis" evidence=ISS] [GO:0015934 "large ribosomal subunit" evidence=ISS] Pfam:PF00327 INTERPRO:IPR000517 InterPro:IPR005998 TIGRFAMs:TIGR01310 PROSITE:PS00634 EMBL:AC004005 EMBL:AY052724 EMBL:AF446884 EMBL:AY065196 EMBL:AY081474 EMBL:BT002379 EMBL:AY087583 PI…	1.00E-44
chr4.CM0244.33	2.2.1.2.28	RP-L30, rpmD large subunit ribosomal protein L30 [COG:COG1841]	ath:At2g44120	F6E13.25; 60S ribosomal protein L7 (RPL7C) [KO:K02937]	5.00E-44	YGL076c	COG1841	1.00E-34	RL72_ARATH	Ribonucleoprotein;Ribosomalprotein,60S ribosomal protein L7-2.	3.00E-44	GO_ID:9822	TAIR|gene:2051873 SPTR:P60039 symbol:AT2G44120.1 [GO:0003735 "structural constituent of ribosome" evidence=ISS] [GO:0006412 "protein biosynthesis" evidence=ISS] [GO:0015934 "large ribosomal subunit" evidence=ISS] Pfam:PF00327 INTERPRO:IPR000517 InterPro:IPR005998 TIGRFAMs:TIGR01310 PROSITE:PS00634 EMBL:AC004005 EMBL:AY052724 EMBL:AF446884 EMBL:AY065196 EMBL:AY081474 EMBL:BT002379 EMBL:AY087583 PI…	1.00E-44
Ljwgs_016401.1	99.1.4.1401	GO_ID:8904										GO_ID:8904	TAIR|gene:2144557 SPTR:Q9LZS7 symbol:AT5G03610.1 [GO:0016789 "carboxylic ester hydrolase activity" evidence=ISS] INTERPRO:IPR001087 Pfam:PF00657 EMBL:AL162506 EMBL:AY085113 EMBL:AF360329 PIR:T48388 SPTR:Q9LZS7	3.00E-12
TC14179	99.2	Unclassified without homolog
chr5.CM0909.65	99.1.1.19	KO:K04564	ath:At4g25100	F13M23.240; superoxide dismutase [Fe], chloroplast (SODB) / iron superoxide dismutase (FSD1) [EC:1.15.1.1] [KO:K04564]	4.00E-85	slr1516	COG0605	5.00E-57	SODF_SOYBN	Chloroplast;Iron;Metal-binding;Oxidoreductase;Plastid;Transitpeptide,Superoxide dismutase [Fe], chloroplast precursor (EC 1.15.1.1).	4.00E-120	GO_ID:7628	TAIR|gene:3442200 SPTR:Q9LU64 symbol:AT5G51100.1 [GO:0008382 "iron superoxide dismutase activity" evidence=ISS] InterPro:IPR001189 Pfam:PF02777 Pfam:PF00081 PRINTS:PR01703 ProDom:PD000475 PROSITE:PS00088 EMBL:AB023044 EMBL:AY085077 EMBL:BT004073 EMBL:BT005116 HSSP:Q8DIR2 SMR:Q9LU64 SPTR:Q9LU64	1.00E-90
chr5.CM0909.65	99.1.4.4336	GO_ID:7628	ath:At4g25100	F13M23.240; superoxide dismutase [Fe], chloroplast (SODB) / iron superoxide dismutase (FSD1) [EC:1.15.1.1] [KO:K04564]	4.00E-85	slr1516	COG0605	5.00E-57	SODF_SOYBN	Chloroplast;Iron;Metal-binding;Oxidoreductase;Plastid;Transitpeptide,Superoxide dismutase [Fe], chloroplast precursor (EC 1.15.1.1).	4.00E-120	GO_ID:7628	TAIR|gene:3442200 SPTR:Q9LU64 symbol:AT5G51100.1 [GO:0008382 "iron superoxide dismutase activity" evidence=ISS] InterPro:IPR001189 Pfam:PF02777 Pfam:PF00081 PRINTS:PR01703 ProDom:PD000475 PROSITE:PS00088 EMBL:AB023044 EMBL:AY085077 EMBL:BT004073 EMBL:BT005116 HSSP:Q8DIR2 SMR:Q9LU64 SPTR:Q9LU64	1.00E-90
chr5.CM0909.65	99.1.2.161	COG0605	ath:At4g25100	F13M23.240; superoxide dismutase [Fe], chloroplast (SODB) / iron superoxide dismutase (FSD1) [EC:1.15.1.1] [KO:K04564]	4.00E-85	slr1516	COG0605	5.00E-57	SODF_SOYBN	Chloroplast;Iron;Metal-binding;Oxidoreductase;Plastid;Transitpeptide,Superoxide dismutase [Fe], chloroplast precursor (EC 1.15.1.1).	4.00E-120	GO_ID:7628	TAIR|gene:3442200 SPTR:Q9LU64 symbol:AT5G51100.1 [GO:0008382 "iron superoxide dismutase activity" evidence=ISS] InterPro:IPR001189 Pfam:PF02777 Pfam:PF00081 PRINTS:PR01703 ProDom:PD000475 PROSITE:PS00088 EMBL:AB023044 EMBL:AY085077 EMBL:BT004073 EMBL:BT005116 HSSP:Q8DIR2 SMR:Q9LU64 SPTR:Q9LU64	1.00E-90
chr5.CM0909.65	99.1.3.1.7	EC 1.15.1.1	ath:At4g25100	F13M23.240; superoxide dismutase [Fe], chloroplast (SODB) / iron superoxide dismutase (FSD1) [EC:1.15.1.1] [KO:K04564]	4.00E-85	slr1516	COG0605	5.00E-57	SODF_SOYBN	Chloroplast;Iron;Metal-binding;Oxidoreductase;Plastid;Transitpeptide,Superoxide dismutase [Fe], chloroplast precursor (EC 1.15.1.1).	4.00E-120	GO_ID:7628	TAIR|gene:3442200 SPTR:Q9LU64 symbol:AT5G51100.1 [GO:0008382 "iron superoxide dismutase activity" evidence=ISS] InterPro:IPR001189 Pfam:PF02777 Pfam:PF00081 PRINTS:PR01703 ProDom:PD000475 PROSITE:PS00088 EMBL:AB023044 EMBL:AY085077 EMBL:BT004073 EMBL:BT005116 HSSP:Q8DIR2 SMR:Q9LU64 SPTR:Q9LU64	1.00E-90
gi45619380	99.2	Unclassified without homolog
chr1.CM0668.21	1.10.4.1	E5.5.1.13 ent-copalyl diphosphate synthase [EC:5.5.1.13] [GO:0009905]	ath:At4g02780	T5J8.9; copalyl diphosphate synthase / CPS / ent-kaurene synthetase A (GA1) [EC:5.5.1.13] [KO:K04120]	0				KSA_PEA	Chloroplast;Isomerase;Magnesium;Plastid;Transitpeptide,Ent-kaurene synthase A, chloroplast precursor (EC 5.5.1.13) (Ent- copalyl diphosphate synthase) (KSA).	0	GO_ID:40797	TAIR|gene:2140259 SPTR:Q38802 symbol:AT4G02780.1 [GO:0009507 "chloroplast" evidence=IDA;TAS] [GO:0009686 "gibberellic acid biosynthesis" evidence=IMP] [GO:0009905 "ent-copalyl diphosphate synthase activity" evidence=IMP] [GO:0009740 "gibberellic acid mediated signaling" evidence=TAS] InterPro:IPR001906 InterPro:IPR005630 Pfam:PF01397 Pfam:PF03936 HSSP:O81192 EMBL:AL161495 EMBL:AC004044 EMBL:U1103…	0
chr1.CM0231.80.1	3.2.2.4.2	PPM1A, PP2CA (PPM1B, PP2CB) protein phosphatase 1A/B (formerly 2C) [GO:0015071]										GO_ID:42010	TAIR|gene:2045677 SPTR:O80871 symbol:AT2G30020.1 [GO:0015071 "protein phosphatase type 2C activity" evidence=ISS] InterPro:IPR000222 Pfam:PF00481 InterPro:IPR001932 HSSP:P35813 SMART:SM00331 SMART:SM00332 PROSITE:PS01032 EMBL:AC004680 EMBL:AF370594 PIR:T02483 SPTR:O80871	7.00E-16
TC17343	99.2	Unclassified without homolog
TM1307.9	1.5.2.22	E6.3.5.4, asnB asparagine synthase (glutamine-hydrolysing) [EC:6.3.5.4] [COG:COG0367] [GO:0004066]	ath:At3g47340	T21L8.90; asparagine synthetase 1 [glutamine-hydrolyzing] / glutamine-dependent asparagine synthetase 1 (ASN1) [EC:6.3.5.4] [KO:K01953]	3.00E-51	asnB	COG0367	3.00E-23	ASNS2_LOTJA	Amino-acidbiosynthesis;Asparaginebiosynthesis;Glutamineamidotransferase;Ligase;Multigenefamily,Asparagine synthetase [glutamine-hydrolyzing] 2 (EC 6.3.5.4) (Glutamine-dependent asparagine synthetase 2).	1.00E-57	GO_ID:1759	TAIR|gene:2145376 SPTR:Q9LFU1 symbol:AT5G10240.1 [GO:0004066 "asparagine synthase (glutamine-hydrolyzing) activity" evidence=ISS] [GO:0006529 "asparagine biosynthesis" evidence=ISS] InterPro:IPR001962 InterPro:IPR006426 InterPro:IPR000583 Pfam:PF00310 Pfam:PF00733 GO:GO:0008152 PROSITE:PS00443 HSSP:P22106 TIGRFAMs:TIGR01536 EMBL:AL360334 EMBL:BT003929 EMBL:BT005014 PIR:T50812 SPTR:Q9LFU1	3.00E-43
TM1307.9	1.2.7.28	E6.3.5.4, asnB asparagine synthase (glutamine-hydrolysing) [EC:6.3.5.4] [COG:COG0367] [GO:0004066]	ath:At3g47340	T21L8.90; asparagine synthetase 1 [glutamine-hydrolyzing] / glutamine-dependent asparagine synthetase 1 (ASN1) [EC:6.3.5.4] [KO:K01953]	3.00E-51	asnB	COG0367	3.00E-23	ASNS2_LOTJA	Amino-acidbiosynthesis;Asparaginebiosynthesis;Glutamineamidotransferase;Ligase;Multigenefamily,Asparagine synthetase [glutamine-hydrolyzing] 2 (EC 6.3.5.4) (Glutamine-dependent asparagine synthetase 2).	1.00E-57	GO_ID:1759	TAIR|gene:2145376 SPTR:Q9LFU1 symbol:AT5G10240.1 [GO:0004066 "asparagine synthase (glutamine-hydrolyzing) activity" evidence=ISS] [GO:0006529 "asparagine biosynthesis" evidence=ISS] InterPro:IPR001962 InterPro:IPR006426 InterPro:IPR000583 Pfam:PF00310 Pfam:PF00733 GO:GO:0008152 PROSITE:PS00443 HSSP:P22106 TIGRFAMs:TIGR01536 EMBL:AL360334 EMBL:BT003929 EMBL:BT005014 PIR:T50812 SPTR:Q9LFU1	3.00E-43
chr2.CM0191.80	99.1.3.2.1546	KINB2_ARATH							KINB2_ARATH	ATP-binding;Carbohydratemetabolism;Fattyacidbiosynthesis;Lipidsynthesis;Nitrateassimilation;Nucleotide-binding,SNF1-related protein kinase regulatory beta subunit 2 (AKIN beta2) (AKINB2).	7.00E-25	GO_ID:49053	TAIR|gene:2130513 SPTR:Q9SCY5 symbol:AT4G16360.1 [GO:0004679 "AMP-activated protein kinase activity" evidence=ISS] Pfam:PF04739 InterPro:IPR006828 EMBL:AL161543 EMBL:Z97341 EMBL:AJ132316 EMBL:AF360248 EMBL:BT020423 PIR:C71430 SPTR:Q9SCY5	3.00E-25
chr2.CM0191.80	99.1.4.558	GO_ID:49053							KINB2_ARATH	ATP-binding;Carbohydratemetabolism;Fattyacidbiosynthesis;Lipidsynthesis;Nitrateassimilation;Nucleotide-binding,SNF1-related protein kinase regulatory beta subunit 2 (AKIN beta2) (AKINB2).	7.00E-25	GO_ID:49053	TAIR|gene:2130513 SPTR:Q9SCY5 symbol:AT4G16360.1 [GO:0004679 "AMP-activated protein kinase activity" evidence=ISS] Pfam:PF04739 InterPro:IPR006828 EMBL:AL161543 EMBL:Z97341 EMBL:AJ132316 EMBL:AF360248 EMBL:BT020423 PIR:C71430 SPTR:Q9SCY5	3.00E-25
Ljwgs_081095.1	1.5.13.25	E3.5.1.32, hipO hippurate hydrolase [EC:3.5.1.32] [COG:COG1473]	reu:Reut_A3007	peptidase M20D, amidohydrolase [EC:3.5.1.32] [KO:K01451]	6.00E-20	PH0722	COG1473	3.00E-25	ILL2_ARATH	3D-structure;Endoplasmicreticulum;Hydrolase;Multigenefamily;Signal,IAA-amino acid hydrolase homolog 2 precursor.	2.00E-28	GO_ID:16276	TAIR|gene:2823613 SPTR:Q94LA5 symbol:AT1G44350.1 [GO:0006508 "proteolysis" evidence=ISS] [GO:0008237 "metallopeptidase activity" evidence=ISS] Pfam:PF01546 InterPro:IPR002933 EMBL:AC084807 EMBL:AY072322 EMBL:AY074380 EMBL:AY117292 InterPro:IPR010168 TIGRFAMs:TIGR01891 SPTR:Q94LA5	3.00E-37
Ljwgs_081095.1	1.5.8.13	E3.5.1.47 N-acetyldiaminopimelate deacetylase [EC:3.5.1.47] [COG:COG1473] [GO:0050118]	reu:Reut_A3007	peptidase M20D, amidohydrolase [EC:3.5.1.32] [KO:K01451]	6.00E-20	PH0722	COG1473	3.00E-25	ILL2_ARATH	3D-structure;Endoplasmicreticulum;Hydrolase;Multigenefamily;Signal,IAA-amino acid hydrolase homolog 2 precursor.	2.00E-28	GO_ID:16276	TAIR|gene:2823613 SPTR:Q94LA5 symbol:AT1G44350.1 [GO:0006508 "proteolysis" evidence=ISS] [GO:0008237 "metallopeptidase activity" evidence=ISS] Pfam:PF01546 InterPro:IPR002933 EMBL:AC084807 EMBL:AY072322 EMBL:AY074380 EMBL:AY117292 InterPro:IPR010168 TIGRFAMs:TIGR01891 SPTR:Q94LA5	3.00E-37
Ljwgs_125699.1	1.10.7.3	E1.14.11.9 naringenin 3-dioxygenase [EC:1.14.11.9] [GO:0045486]	ath:At3g51240	F24M12.280; naringenin 3-dioxygenase / flavanone 3-hydroxylase (F3H) [EC:1.14.11.9] [KO:K00475]	4.00E-19	PA4191	COG3491	5.00E-14	ACCO_DENCR	Ethylenebiosynthesis;Fruitripening;Iron;Oxidoreductase;VitaminC,1-aminocyclopropane-1-carboxylate oxidase (EC 1.14.17.4) (ACC oxidase) (Ethylene-forming enzyme) (EFE).	7.00E-26	GO_ID:37517	TAIR|gene:3697801 SPTR:Q9SRM3 symbol:AT3G11180.1 [GO:0008372 "cellular component unknown" evidence=ND] Pfam:PF03171 InterPro:IPR002283 InterPro:IPR005123 PRINTS:PR00682 HSSP:Q96323 EMBL:AC009991 EMBL:AC073395 SPTR:Q9SRM3	2.00E-49
Ljwgs_025279.1	1.10.2.4	E4.2.3.14 pinene synthase [EC:4.2.3.14] [GO:0050550]	ath:At4g16730	FCAALL.15; terpene synthase/cyclase family protein [EC:4.2.3.14] [KO:K07384]	2.00E-11				DCS3_GOSAR	Lyase;Magnesium;Metal-binding;Multigenefamily,(+)-delta-cadinene synthase isozyme A (EC 4.2.3.13) (D-cadinene synthase).	2.00E-34	GO_ID:45029	TAIR|gene:2142044 SPTR:Q9T0J9 symbol:AT4G13280.1 [GO:0008372 "cellular component unknown" evidence=ND] InterPro:IPR001906 GO:GO:0008152 InterPro:IPR005630 Pfam:PF01397 Pfam:PF03936 HSSP:O81192 EMBL:AL161536 EMBL:AL049608 PIR:T06285 SPTR:Q9T0J9	2.00E-15
TC13633	99.2	Unclassified without homolog
Ljwgs_130407.1	1.5.14.22	E4.1.1.28, DDC aromatic-L-amino-acid decarboxylase [EC:4.1.1.28] [COG:COG0076] [GO:0004058]	gvi:gll2219	histidine decarboxylase [EC:4.1.1.22] [KO:K01590]	2.00E-30	mlr6209	COG0076	1.00E-28	DCHS_LYCES	Decarboxylase;Lyase;Pyridoxalphosphate,Histidine decarboxylase (EC 4.1.1.22) (HDC) (TOM92).	7.00E-61	GO_ID:785	TAIR|gene:2031132 SPTR:Q9MA74 symbol:EMB1075 "EMBRYO DEFECTIVE 1075" [GO:0008372 "cellular component unknown" evidence=ND] [GO:0006520 "amino acid metabolism" evidence=ISS] [GO:0016831 "carboxy-lyase activity" evidence=ISS] InterPro:IPR002129 Pfam:PF00282 PROSITE:PS00392 EMBL:AC009526 EMBL:AB030379 EMBL:AB036933 EMBL:AF360233 EMBL:AF389349 EMBL:AY040033 PIR:E96500 SPTR:Q9MA74	8.00E-69
Ljwgs_130407.1	1.6.2.2	E4.1.1.15, gadB glutamate decarboxylase [EC:4.1.1.15] [COG:COG0076] [GO:0004351]	gvi:gll2219	histidine decarboxylase [EC:4.1.1.22] [KO:K01590]	2.00E-30	mlr6209	COG0076	1.00E-28	DCHS_LYCES	Decarboxylase;Lyase;Pyridoxalphosphate,Histidine decarboxylase (EC 4.1.1.22) (HDC) (TOM92).	7.00E-61	GO_ID:785	TAIR|gene:2031132 SPTR:Q9MA74 symbol:EMB1075 "EMBRYO DEFECTIVE 1075" [GO:0008372 "cellular component unknown" evidence=ND] [GO:0006520 "amino acid metabolism" evidence=ISS] [GO:0016831 "carboxy-lyase activity" evidence=ISS] InterPro:IPR002129 Pfam:PF00282 PROSITE:PS00392 EMBL:AC009526 EMBL:AB030379 EMBL:AB036933 EMBL:AF360233 EMBL:AF389349 EMBL:AY040033 PIR:E96500 SPTR:Q9MA74	8.00E-69
Ljwgs_130407.1	1.5.14.47	E4.1.1.- [EC:4.1.1.-] [COG:COG0076 COG3635]	gvi:gll2219	histidine decarboxylase [EC:4.1.1.22] [KO:K01590]	2.00E-30	mlr6209	COG0076	1.00E-28	DCHS_LYCES	Decarboxylase;Lyase;Pyridoxalphosphate,Histidine decarboxylase (EC 4.1.1.22) (HDC) (TOM92).	7.00E-61	GO_ID:785	TAIR|gene:2031132 SPTR:Q9MA74 symbol:EMB1075 "EMBRYO DEFECTIVE 1075" [GO:0008372 "cellular component unknown" evidence=ND] [GO:0006520 "amino acid metabolism" evidence=ISS] [GO:0016831 "carboxy-lyase activity" evidence=ISS] InterPro:IPR002129 Pfam:PF00282 PROSITE:PS00392 EMBL:AC009526 EMBL:AB030379 EMBL:AB036933 EMBL:AF360233 EMBL:AF389349 EMBL:AY040033 PIR:E96500 SPTR:Q9MA74	8.00E-69
Ljwgs_130407.1	1.5.12.17	E4.1.1.28, DDC aromatic-L-amino-acid decarboxylase [EC:4.1.1.28] [COG:COG0076] [GO:0004058]	gvi:gll2219	histidine decarboxylase [EC:4.1.1.22] [KO:K01590]	2.00E-30	mlr6209	COG0076	1.00E-28	DCHS_LYCES	Decarboxylase;Lyase;Pyridoxalphosphate,Histidine decarboxylase (EC 4.1.1.22) (HDC) (TOM92).	7.00E-61	GO_ID:785	TAIR|gene:2031132 SPTR:Q9MA74 symbol:EMB1075 "EMBRYO DEFECTIVE 1075" [GO:0008372 "cellular component unknown" evidence=ND] [GO:0006520 "amino acid metabolism" evidence=ISS] [GO:0016831 "carboxy-lyase activity" evidence=ISS] InterPro:IPR002129 Pfam:PF00282 PROSITE:PS00392 EMBL:AC009526 EMBL:AB030379 EMBL:AB036933 EMBL:AF360233 EMBL:AF389349 EMBL:AY040033 PIR:E96500 SPTR:Q9MA74	8.00E-69
Ljwgs_130407.1	1.5.1.22	E4.1.1.15, gadB glutamate decarboxylase [EC:4.1.1.15] [COG:COG0076] [GO:0004351]	gvi:gll2219	histidine decarboxylase [EC:4.1.1.22] [KO:K01590]	2.00E-30	mlr6209	COG0076	1.00E-28	DCHS_LYCES	Decarboxylase;Lyase;Pyridoxalphosphate,Histidine decarboxylase (EC 4.1.1.22) (HDC) (TOM92).	7.00E-61	GO_ID:785	TAIR|gene:2031132 SPTR:Q9MA74 symbol:EMB1075 "EMBRYO DEFECTIVE 1075" [GO:0008372 "cellular component unknown" evidence=ND] [GO:0006520 "amino acid metabolism" evidence=ISS] [GO:0016831 "carboxy-lyase activity" evidence=ISS] InterPro:IPR002129 Pfam:PF00282 PROSITE:PS00392 EMBL:AC009526 EMBL:AB030379 EMBL:AB036933 EMBL:AF360233 EMBL:AF389349 EMBL:AY040033 PIR:E96500 SPTR:Q9MA74	8.00E-69
Ljwgs_130407.1	1.1.7.12	E4.1.1.- [EC:4.1.1.-] [COG:COG0076 COG3635]	gvi:gll2219	histidine decarboxylase [EC:4.1.1.22] [KO:K01590]	2.00E-30	mlr6209	COG0076	1.00E-28	DCHS_LYCES	Decarboxylase;Lyase;Pyridoxalphosphate,Histidine decarboxylase (EC 4.1.1.22) (HDC) (TOM92).	7.00E-61	GO_ID:785	TAIR|gene:2031132 SPTR:Q9MA74 symbol:EMB1075 "EMBRYO DEFECTIVE 1075" [GO:0008372 "cellular component unknown" evidence=ND] [GO:0006520 "amino acid metabolism" evidence=ISS] [GO:0016831 "carboxy-lyase activity" evidence=ISS] InterPro:IPR002129 Pfam:PF00282 PROSITE:PS00392 EMBL:AC009526 EMBL:AB030379 EMBL:AB036933 EMBL:AF360233 EMBL:AF389349 EMBL:AY040033 PIR:E96500 SPTR:Q9MA74	8.00E-69
Ljwgs_130407.1	1.4.1.72	E4.1.1.- [EC:4.1.1.-] [COG:COG0076 COG3635]	gvi:gll2219	histidine decarboxylase [EC:4.1.1.22] [KO:K01590]	2.00E-30	mlr6209	COG0076	1.00E-28	DCHS_LYCES	Decarboxylase;Lyase;Pyridoxalphosphate,Histidine decarboxylase (EC 4.1.1.22) (HDC) (TOM92).	7.00E-61	GO_ID:785	TAIR|gene:2031132 SPTR:Q9MA74 symbol:EMB1075 "EMBRYO DEFECTIVE 1075" [GO:0008372 "cellular component unknown" evidence=ND] [GO:0006520 "amino acid metabolism" evidence=ISS] [GO:0016831 "carboxy-lyase activity" evidence=ISS] InterPro:IPR002129 Pfam:PF00282 PROSITE:PS00392 EMBL:AC009526 EMBL:AB030379 EMBL:AB036933 EMBL:AF360233 EMBL:AF389349 EMBL:AY040033 PIR:E96500 SPTR:Q9MA74	8.00E-69
Ljwgs_130407.1	1.11.6.9	E4.1.1.- [EC:4.1.1.-] [COG:COG0076 COG3635]	gvi:gll2219	histidine decarboxylase [EC:4.1.1.22] [KO:K01590]	2.00E-30	mlr6209	COG0076	1.00E-28	DCHS_LYCES	Decarboxylase;Lyase;Pyridoxalphosphate,Histidine decarboxylase (EC 4.1.1.22) (HDC) (TOM92).	7.00E-61	GO_ID:785	TAIR|gene:2031132 SPTR:Q9MA74 symbol:EMB1075 "EMBRYO DEFECTIVE 1075" [GO:0008372 "cellular component unknown" evidence=ND] [GO:0006520 "amino acid metabolism" evidence=ISS] [GO:0016831 "carboxy-lyase activity" evidence=ISS] InterPro:IPR002129 Pfam:PF00282 PROSITE:PS00392 EMBL:AC009526 EMBL:AB030379 EMBL:AB036933 EMBL:AF360233 EMBL:AF389349 EMBL:AY040033 PIR:E96500 SPTR:Q9MA74	8.00E-69
Ljwgs_130407.1	1.10.8.6	E4.1.1.- [EC:4.1.1.-] [COG:COG0076 COG3635]	gvi:gll2219	histidine decarboxylase [EC:4.1.1.22] [KO:K01590]	2.00E-30	mlr6209	COG0076	1.00E-28	DCHS_LYCES	Decarboxylase;Lyase;Pyridoxalphosphate,Histidine decarboxylase (EC 4.1.1.22) (HDC) (TOM92).	7.00E-61	GO_ID:785	TAIR|gene:2031132 SPTR:Q9MA74 symbol:EMB1075 "EMBRYO DEFECTIVE 1075" [GO:0008372 "cellular component unknown" evidence=ND] [GO:0006520 "amino acid metabolism" evidence=ISS] [GO:0016831 "carboxy-lyase activity" evidence=ISS] InterPro:IPR002129 Pfam:PF00282 PROSITE:PS00392 EMBL:AC009526 EMBL:AB030379 EMBL:AB036933 EMBL:AF360233 EMBL:AF389349 EMBL:AY040033 PIR:E96500 SPTR:Q9MA74	8.00E-69
Ljwgs_130407.1	1.7.11.16	E4.1.2.27 sphinganine-1-phosphate aldolase [EC:4.1.2.27] [COG:COG0076] [GO:0008117]	gvi:gll2219	histidine decarboxylase [EC:4.1.1.22] [KO:K01590]	2.00E-30	mlr6209	COG0076	1.00E-28	DCHS_LYCES	Decarboxylase;Lyase;Pyridoxalphosphate,Histidine decarboxylase (EC 4.1.1.22) (HDC) (TOM92).	7.00E-61	GO_ID:785	TAIR|gene:2031132 SPTR:Q9MA74 symbol:EMB1075 "EMBRYO DEFECTIVE 1075" [GO:0008372 "cellular component unknown" evidence=ND] [GO:0006520 "amino acid metabolism" evidence=ISS] [GO:0016831 "carboxy-lyase activity" evidence=ISS] InterPro:IPR002129 Pfam:PF00282 PROSITE:PS00392 EMBL:AC009526 EMBL:AB030379 EMBL:AB036933 EMBL:AF360233 EMBL:AF389349 EMBL:AY040033 PIR:E96500 SPTR:Q9MA74	8.00E-69
Ljwgs_130407.1	1.5.2.12	E4.1.1.15, gadB glutamate decarboxylase [EC:4.1.1.15] [COG:COG0076] [GO:0004351]	gvi:gll2219	histidine decarboxylase [EC:4.1.1.22] [KO:K01590]	2.00E-30	mlr6209	COG0076	1.00E-28	DCHS_LYCES	Decarboxylase;Lyase;Pyridoxalphosphate,Histidine decarboxylase (EC 4.1.1.22) (HDC) (TOM92).	7.00E-61	GO_ID:785	TAIR|gene:2031132 SPTR:Q9MA74 symbol:EMB1075 "EMBRYO DEFECTIVE 1075" [GO:0008372 "cellular component unknown" evidence=ND] [GO:0006520 "amino acid metabolism" evidence=ISS] [GO:0016831 "carboxy-lyase activity" evidence=ISS] InterPro:IPR002129 Pfam:PF00282 PROSITE:PS00392 EMBL:AC009526 EMBL:AB030379 EMBL:AB036933 EMBL:AF360233 EMBL:AF389349 EMBL:AY040033 PIR:E96500 SPTR:Q9MA74	8.00E-69
Ljwgs_130407.1	1.11.17.12	E4.1.1.- [EC:4.1.1.-] [COG:COG0076 COG3635]	gvi:gll2219	histidine decarboxylase [EC:4.1.1.22] [KO:K01590]	2.00E-30	mlr6209	COG0076	1.00E-28	DCHS_LYCES	Decarboxylase;Lyase;Pyridoxalphosphate,Histidine decarboxylase (EC 4.1.1.22) (HDC) (TOM92).	7.00E-61	GO_ID:785	TAIR|gene:2031132 SPTR:Q9MA74 symbol:EMB1075 "EMBRYO DEFECTIVE 1075" [GO:0008372 "cellular component unknown" evidence=ND] [GO:0006520 "amino acid metabolism" evidence=ISS] [GO:0016831 "carboxy-lyase activity" evidence=ISS] InterPro:IPR002129 Pfam:PF00282 PROSITE:PS00392 EMBL:AC009526 EMBL:AB030379 EMBL:AB036933 EMBL:AF360233 EMBL:AF389349 EMBL:AY040033 PIR:E96500 SPTR:Q9MA74	8.00E-69
Ljwgs_130407.1	1.6.1.2	E4.1.1.15, gadB glutamate decarboxylase [EC:4.1.1.15] [COG:COG0076] [GO:0004351]	gvi:gll2219	histidine decarboxylase [EC:4.1.1.22] [KO:K01590]	2.00E-30	mlr6209	COG0076	1.00E-28	DCHS_LYCES	Decarboxylase;Lyase;Pyridoxalphosphate,Histidine decarboxylase (EC 4.1.1.22) (HDC) (TOM92).	7.00E-61	GO_ID:785	TAIR|gene:2031132 SPTR:Q9MA74 symbol:EMB1075 "EMBRYO DEFECTIVE 1075" [GO:0008372 "cellular component unknown" evidence=ND] [GO:0006520 "amino acid metabolism" evidence=ISS] [GO:0016831 "carboxy-lyase activity" evidence=ISS] InterPro:IPR002129 Pfam:PF00282 PROSITE:PS00392 EMBL:AC009526 EMBL:AB030379 EMBL:AB036933 EMBL:AF360233 EMBL:AF389349 EMBL:AY040033 PIR:E96500 SPTR:Q9MA74	8.00E-69
Ljwgs_130407.1	1.5.11.19	E4.1.1.22, HDC histidine decarboxylase [EC:4.1.1.22] [GO:0004398]	gvi:gll2219	histidine decarboxylase [EC:4.1.1.22] [KO:K01590]	2.00E-30	mlr6209	COG0076	1.00E-28	DCHS_LYCES	Decarboxylase;Lyase;Pyridoxalphosphate,Histidine decarboxylase (EC 4.1.1.22) (HDC) (TOM92).	7.00E-61	GO_ID:785	TAIR|gene:2031132 SPTR:Q9MA74 symbol:EMB1075 "EMBRYO DEFECTIVE 1075" [GO:0008372 "cellular component unknown" evidence=ND] [GO:0006520 "amino acid metabolism" evidence=ISS] [GO:0016831 "carboxy-lyase activity" evidence=ISS] InterPro:IPR002129 Pfam:PF00282 PROSITE:PS00392 EMBL:AC009526 EMBL:AB030379 EMBL:AB036933 EMBL:AF360233 EMBL:AF389349 EMBL:AY040033 PIR:E96500 SPTR:Q9MA74	8.00E-69
Ljwgs_130407.1	1.11.14.6	E4.1.1.- [EC:4.1.1.-] [COG:COG0076 COG3635]	gvi:gll2219	histidine decarboxylase [EC:4.1.1.22] [KO:K01590]	2.00E-30	mlr6209	COG0076	1.00E-28	DCHS_LYCES	Decarboxylase;Lyase;Pyridoxalphosphate,Histidine decarboxylase (EC 4.1.1.22) (HDC) (TOM92).	7.00E-61	GO_ID:785	TAIR|gene:2031132 SPTR:Q9MA74 symbol:EMB1075 "EMBRYO DEFECTIVE 1075" [GO:0008372 "cellular component unknown" evidence=ND] [GO:0006520 "amino acid metabolism" evidence=ISS] [GO:0016831 "carboxy-lyase activity" evidence=ISS] InterPro:IPR002129 Pfam:PF00282 PROSITE:PS00392 EMBL:AC009526 EMBL:AB030379 EMBL:AB036933 EMBL:AF360233 EMBL:AF389349 EMBL:AY040033 PIR:E96500 SPTR:Q9MA74	8.00E-69
Ljwgs_130407.1	1.5.13.14	E4.1.1.28, DDC aromatic-L-amino-acid decarboxylase [EC:4.1.1.28] [COG:COG0076] [GO:0004058]	gvi:gll2219	histidine decarboxylase [EC:4.1.1.22] [KO:K01590]	2.00E-30	mlr6209	COG0076	1.00E-28	DCHS_LYCES	Decarboxylase;Lyase;Pyridoxalphosphate,Histidine decarboxylase (EC 4.1.1.22) (HDC) (TOM92).	7.00E-61	GO_ID:785	TAIR|gene:2031132 SPTR:Q9MA74 symbol:EMB1075 "EMBRYO DEFECTIVE 1075" [GO:0008372 "cellular component unknown" evidence=ND] [GO:0006520 "amino acid metabolism" evidence=ISS] [GO:0016831 "carboxy-lyase activity" evidence=ISS] InterPro:IPR002129 Pfam:PF00282 PROSITE:PS00392 EMBL:AC009526 EMBL:AB030379 EMBL:AB036933 EMBL:AF360233 EMBL:AF389349 EMBL:AY040033 PIR:E96500 SPTR:Q9MA74	8.00E-69
Ljwgs_130407.1	1.11.20.9	E4.1.1.- [EC:4.1.1.-] [COG:COG0076 COG3635]	gvi:gll2219	histidine decarboxylase [EC:4.1.1.22] [KO:K01590]	2.00E-30	mlr6209	COG0076	1.00E-28	DCHS_LYCES	Decarboxylase;Lyase;Pyridoxalphosphate,Histidine decarboxylase (EC 4.1.1.22) (HDC) (TOM92).	7.00E-61	GO_ID:785	TAIR|gene:2031132 SPTR:Q9MA74 symbol:EMB1075 "EMBRYO DEFECTIVE 1075" [GO:0008372 "cellular component unknown" evidence=ND] [GO:0006520 "amino acid metabolism" evidence=ISS] [GO:0016831 "carboxy-lyase activity" evidence=ISS] InterPro:IPR002129 Pfam:PF00282 PROSITE:PS00392 EMBL:AC009526 EMBL:AB030379 EMBL:AB036933 EMBL:AF360233 EMBL:AF389349 EMBL:AY040033 PIR:E96500 SPTR:Q9MA74	8.00E-69
Ljwgs_130407.1	1.1.14.28	E4.1.1.15, gadB glutamate decarboxylase [EC:4.1.1.15] [COG:COG0076] [GO:0004351]	gvi:gll2219	histidine decarboxylase [EC:4.1.1.22] [KO:K01590]	2.00E-30	mlr6209	COG0076	1.00E-28	DCHS_LYCES	Decarboxylase;Lyase;Pyridoxalphosphate,Histidine decarboxylase (EC 4.1.1.22) (HDC) (TOM92).	7.00E-61	GO_ID:785	TAIR|gene:2031132 SPTR:Q9MA74 symbol:EMB1075 "EMBRYO DEFECTIVE 1075" [GO:0008372 "cellular component unknown" evidence=ND] [GO:0006520 "amino acid metabolism" evidence=ISS] [GO:0016831 "carboxy-lyase activity" evidence=ISS] InterPro:IPR002129 Pfam:PF00282 PROSITE:PS00392 EMBL:AC009526 EMBL:AB030379 EMBL:AB036933 EMBL:AF360233 EMBL:AF389349 EMBL:AY040033 PIR:E96500 SPTR:Q9MA74	8.00E-69
Ljwgs_130407.1	1.11.5.3	E4.1.1.- [EC:4.1.1.-] [COG:COG0076 COG3635]	gvi:gll2219	histidine decarboxylase [EC:4.1.1.22] [KO:K01590]	2.00E-30	mlr6209	COG0076	1.00E-28	DCHS_LYCES	Decarboxylase;Lyase;Pyridoxalphosphate,Histidine decarboxylase (EC 4.1.1.22) (HDC) (TOM92).	7.00E-61	GO_ID:785	TAIR|gene:2031132 SPTR:Q9MA74 symbol:EMB1075 "EMBRYO DEFECTIVE 1075" [GO:0008372 "cellular component unknown" evidence=ND] [GO:0006520 "amino acid metabolism" evidence=ISS] [GO:0016831 "carboxy-lyase activity" evidence=ISS] InterPro:IPR002129 Pfam:PF00282 PROSITE:PS00392 EMBL:AC009526 EMBL:AB030379 EMBL:AB036933 EMBL:AF360233 EMBL:AF389349 EMBL:AY040033 PIR:E96500 SPTR:Q9MA74	8.00E-69
Ljwgs_130407.1	1.5.12.13	E4.1.1.- [EC:4.1.1.-] [COG:COG0076 COG3635]	gvi:gll2219	histidine decarboxylase [EC:4.1.1.22] [KO:K01590]	2.00E-30	mlr6209	COG0076	1.00E-28	DCHS_LYCES	Decarboxylase;Lyase;Pyridoxalphosphate,Histidine decarboxylase (EC 4.1.1.22) (HDC) (TOM92).	7.00E-61	GO_ID:785	TAIR|gene:2031132 SPTR:Q9MA74 symbol:EMB1075 "EMBRYO DEFECTIVE 1075" [GO:0008372 "cellular component unknown" evidence=ND] [GO:0006520 "amino acid metabolism" evidence=ISS] [GO:0016831 "carboxy-lyase activity" evidence=ISS] InterPro:IPR002129 Pfam:PF00282 PROSITE:PS00392 EMBL:AC009526 EMBL:AB030379 EMBL:AB036933 EMBL:AF360233 EMBL:AF389349 EMBL:AY040033 PIR:E96500 SPTR:Q9MA74	8.00E-69
Ljwgs_130407.1	1.5.11.20	E4.1.1.28, DDC aromatic-L-amino-acid decarboxylase [EC:4.1.1.28] [COG:COG0076] [GO:0004058]	gvi:gll2219	histidine decarboxylase [EC:4.1.1.22] [KO:K01590]	2.00E-30	mlr6209	COG0076	1.00E-28	DCHS_LYCES	Decarboxylase;Lyase;Pyridoxalphosphate,Histidine decarboxylase (EC 4.1.1.22) (HDC) (TOM92).	7.00E-61	GO_ID:785	TAIR|gene:2031132 SPTR:Q9MA74 symbol:EMB1075 "EMBRYO DEFECTIVE 1075" [GO:0008372 "cellular component unknown" evidence=ND] [GO:0006520 "amino acid metabolism" evidence=ISS] [GO:0016831 "carboxy-lyase activity" evidence=ISS] InterPro:IPR002129 Pfam:PF00282 PROSITE:PS00392 EMBL:AC009526 EMBL:AB030379 EMBL:AB036933 EMBL:AF360233 EMBL:AF389349 EMBL:AY040033 PIR:E96500 SPTR:Q9MA74	8.00E-69
Ljwgs_130407.1	1.10.6.8	E4.1.1.- [EC:4.1.1.-] [COG:COG0076 COG3635]	gvi:gll2219	histidine decarboxylase [EC:4.1.1.22] [KO:K01590]	2.00E-30	mlr6209	COG0076	1.00E-28	DCHS_LYCES	Decarboxylase;Lyase;Pyridoxalphosphate,Histidine decarboxylase (EC 4.1.1.22) (HDC) (TOM92).	7.00E-61	GO_ID:785	TAIR|gene:2031132 SPTR:Q9MA74 symbol:EMB1075 "EMBRYO DEFECTIVE 1075" [GO:0008372 "cellular component unknown" evidence=ND] [GO:0006520 "amino acid metabolism" evidence=ISS] [GO:0016831 "carboxy-lyase activity" evidence=ISS] InterPro:IPR002129 Pfam:PF00282 PROSITE:PS00392 EMBL:AC009526 EMBL:AB030379 EMBL:AB036933 EMBL:AF360233 EMBL:AF389349 EMBL:AY040033 PIR:E96500 SPTR:Q9MA74	8.00E-69
Ljwgs_130407.1	1.1.11.32	E4.1.1.- [EC:4.1.1.-] [COG:COG0076 COG3635]	gvi:gll2219	histidine decarboxylase [EC:4.1.1.22] [KO:K01590]	2.00E-30	mlr6209	COG0076	1.00E-28	DCHS_LYCES	Decarboxylase;Lyase;Pyridoxalphosphate,Histidine decarboxylase (EC 4.1.1.22) (HDC) (TOM92).	7.00E-61	GO_ID:785	TAIR|gene:2031132 SPTR:Q9MA74 symbol:EMB1075 "EMBRYO DEFECTIVE 1075" [GO:0008372 "cellular component unknown" evidence=ND] [GO:0006520 "amino acid metabolism" evidence=ISS] [GO:0016831 "carboxy-lyase activity" evidence=ISS] InterPro:IPR002129 Pfam:PF00282 PROSITE:PS00392 EMBL:AC009526 EMBL:AB030379 EMBL:AB036933 EMBL:AF360233 EMBL:AF389349 EMBL:AY040033 PIR:E96500 SPTR:Q9MA74	8.00E-69
Ljwgs_130407.1	1.5.10.36	E4.1.1.- [EC:4.1.1.-] [COG:COG0076 COG3635]	gvi:gll2219	histidine decarboxylase [EC:4.1.1.22] [KO:K01590]	2.00E-30	mlr6209	COG0076	1.00E-28	DCHS_LYCES	Decarboxylase;Lyase;Pyridoxalphosphate,Histidine decarboxylase (EC 4.1.1.22) (HDC) (TOM92).	7.00E-61	GO_ID:785	TAIR|gene:2031132 SPTR:Q9MA74 symbol:EMB1075 "EMBRYO DEFECTIVE 1075" [GO:0008372 "cellular component unknown" evidence=ND] [GO:0006520 "amino acid metabolism" evidence=ISS] [GO:0016831 "carboxy-lyase activity" evidence=ISS] InterPro:IPR002129 Pfam:PF00282 PROSITE:PS00392 EMBL:AC009526 EMBL:AB030379 EMBL:AB036933 EMBL:AF360233 EMBL:AF389349 EMBL:AY040033 PIR:E96500 SPTR:Q9MA74	8.00E-69
Ljwgs_130407.1	1.10.8.8	E4.1.1.28, DDC aromatic-L-amino-acid decarboxylase [EC:4.1.1.28] [COG:COG0076] [GO:0004058]	gvi:gll2219	histidine decarboxylase [EC:4.1.1.22] [KO:K01590]	2.00E-30	mlr6209	COG0076	1.00E-28	DCHS_LYCES	Decarboxylase;Lyase;Pyridoxalphosphate,Histidine decarboxylase (EC 4.1.1.22) (HDC) (TOM92).	7.00E-61	GO_ID:785	TAIR|gene:2031132 SPTR:Q9MA74 symbol:EMB1075 "EMBRYO DEFECTIVE 1075" [GO:0008372 "cellular component unknown" evidence=ND] [GO:0006520 "amino acid metabolism" evidence=ISS] [GO:0016831 "carboxy-lyase activity" evidence=ISS] InterPro:IPR002129 Pfam:PF00282 PROSITE:PS00392 EMBL:AC009526 EMBL:AB030379 EMBL:AB036933 EMBL:AF360233 EMBL:AF389349 EMBL:AY040033 PIR:E96500 SPTR:Q9MA74	8.00E-69
Ljwgs_130407.1	1.10.5.2	E4.1.1.28, DDC aromatic-L-amino-acid decarboxylase [EC:4.1.1.28] [COG:COG0076] [GO:0004058]	gvi:gll2219	histidine decarboxylase [EC:4.1.1.22] [KO:K01590]	2.00E-30	mlr6209	COG0076	1.00E-28	DCHS_LYCES	Decarboxylase;Lyase;Pyridoxalphosphate,Histidine decarboxylase (EC 4.1.1.22) (HDC) (TOM92).	7.00E-61	GO_ID:785	TAIR|gene:2031132 SPTR:Q9MA74 symbol:EMB1075 "EMBRYO DEFECTIVE 1075" [GO:0008372 "cellular component unknown" evidence=ND] [GO:0006520 "amino acid metabolism" evidence=ISS] [GO:0016831 "carboxy-lyase activity" evidence=ISS] InterPro:IPR002129 Pfam:PF00282 PROSITE:PS00392 EMBL:AC009526 EMBL:AB030379 EMBL:AB036933 EMBL:AF360233 EMBL:AF389349 EMBL:AY040033 PIR:E96500 SPTR:Q9MA74	8.00E-69
Ljwgs_130407.1	1.6.3.6	E4.1.1.- [EC:4.1.1.-] [COG:COG0076 COG3635]	gvi:gll2219	histidine decarboxylase [EC:4.1.1.22] [KO:K01590]	2.00E-30	mlr6209	COG0076	1.00E-28	DCHS_LYCES	Decarboxylase;Lyase;Pyridoxalphosphate,Histidine decarboxylase (EC 4.1.1.22) (HDC) (TOM92).	7.00E-61	GO_ID:785	TAIR|gene:2031132 SPTR:Q9MA74 symbol:EMB1075 "EMBRYO DEFECTIVE 1075" [GO:0008372 "cellular component unknown" evidence=ND] [GO:0006520 "amino acid metabolism" evidence=ISS] [GO:0016831 "carboxy-lyase activity" evidence=ISS] InterPro:IPR002129 Pfam:PF00282 PROSITE:PS00392 EMBL:AC009526 EMBL:AB030379 EMBL:AB036933 EMBL:AF360233 EMBL:AF389349 EMBL:AY040033 PIR:E96500 SPTR:Q9MA74	8.00E-69
chr2.CM0020.20	99.1.4.3619	GO_ID:11331							ZIP1_ARATH	Iontransport;Membrane;Signal;Transmembrane;Transport;Zinc;Zinctransport,Zinc transporter 1 precursor (ZRT/IRT-like protein 1).	6.00E-85	GO_ID:11331	TAIR|gene:2087704 SPTR:O81123 symbol:AT3G12750.1 [GO:0005385 "zinc ion transporter activity" evidence=ISS;TAS] [GO:0006829 "zinc ion transport" evidence=ISS;TAS] InterPro:IPR003689 InterPro:IPR004698 Pfam:PF02535 TIGRFAMs:TIGR00820 EMBL:AB024033 EMBL:AF033535 PIR:T52183 GeneFarm:2371 SPTR:O81123	2.00E-85
chr2.CM0020.20	99.1.3.2.288	ZIP1_ARATH							ZIP1_ARATH	Iontransport;Membrane;Signal;Transmembrane;Transport;Zinc;Zinctransport,Zinc transporter 1 precursor (ZRT/IRT-like protein 1).	6.00E-85	GO_ID:11331	TAIR|gene:2087704 SPTR:O81123 symbol:AT3G12750.1 [GO:0005385 "zinc ion transporter activity" evidence=ISS;TAS] [GO:0006829 "zinc ion transport" evidence=ISS;TAS] InterPro:IPR003689 InterPro:IPR004698 Pfam:PF02535 TIGRFAMs:TIGR00820 EMBL:AB024033 EMBL:AF033535 PIR:T52183 GeneFarm:2371 SPTR:O81123	2.00E-85
chr4.CM0288.47	4.4.1.22	SERPINC1, AT3 antithrombin III	mmu:11905	Serpinc1; serine (or cysteine) proteinase inhibitor, clade C (antithrombin), member 1 [KO:K03911]	5.00E-11				PRTZ_HORVU	Directproteinsequencing;Multigenefamily;Plantdefense;Proteaseinhibitor;Seedstorageprotein;Storageprotein,Protein Z (Z4) (Major endosperm albumin).	2.00E-32	GO_ID:5617	TAIR|gene:3435226 SPTR:Q9S7T8 symbol:AT1G47710.1 [GO:0000004 "biological process unknown" evidence=ND] [GO:0008372 "cellular component unknown" evidence=ND] [GO:0004867 "serine-type endopeptidase inhibitor activity" evidence=ISS] InterPro:IPR000215 Pfam:PF00079 SMART:SM00093 PROSITE:PS00284 HSSP:P01008 EMBL:AC007519 EMBL:AC012463 EMBL:BT002483 EMBL:BT008481 PIR:H96517 SPTR:Q9S7T8	2.00E-40
chr5.CM0519.59.1	2.4.3.9	E2.7.7.49 RNA-directed DNA polymerase [EC:2.7.7.49] [COG:COG3344] [GO:0003721 0003964]							POLX_TOBAC	Aspartylprotease;Endonuclease;Hydrolase;Metal-binding;Nuclease;Nucleotidyltransferase;Polyprotein;Protease;RNA-directedDNApolymerase;Transferase;Transposableelement;Zinc;Zinc-finger,Retrovirus-related Pol polyprotein from transposon TNT 1-94 [Contains: Protease (EC 3.4.23.-); Reverse transcriptase (EC 2.7.7.49); Endonuclease].	8.00E-57	GO_ID:45984	TAIR|gene:2097517 SPTR:Q9M197 symbol:AT3G59720.1 [GO:0004803 "transposase activity" evidence=ISS] InterPro:IPR001878 InterPro:IPR001584 Pfam:PF00098 Pfam:PF00665 PRINTS:PR00939 SMART:SM00343 PROSITE:PS50158 EMBL:AL138659 PIR:T49313 SPTR:Q9M197	2.00E-36
gi45573258	99.2	Unclassified without homolog
gi45621662	99.2	Unclassified without homolog
chr1.TM1305.1	99.1.4.4320	GO_ID:32878										GO_ID:32878	TAIR|gene:2202744 SPTR:Q9ZUI8 symbol:AT1G60050.1 [GO:0005554 "molecular function unknown" evidence=ND] [GO:0000004 "biological process unknown" evidence=ND] [GO:0016020 "membrane" evidence=ISS] EMBL:AC005966 PIR:H96624 SPTR:Q9ZUI8	2.00E-65
Ljwgs_037708.2	99.2	Unclassified without homolog
Ljwgs_056395.2	99.2	Unclassified without homolog
Ljwgs_008464.1	1.9.11.16	E6.2.1.26, menE O-succinylbenzoic acid--CoA ligase [EC:6.2.1.26] [COG:COG0318] [GO:0008756]	bur:Bcep18194_B1724	AMP-dependent synthetase and ligase [EC:6.2.1.26] [KO:K01911]	1.00E-58	PA4198	COG0318	4.00E-63	MENE_BACC1	Completeproteome;Ligase;Menaquinonebiosynthesis,2-succinylbenzoate--CoA ligase (EC 6.2.1.26) (OSB-CoA synthetase) (o- succinylbenzoyl-CoA synthetase).	4.00E-32	GO_ID:42412	TIGR_CMR|BA3690 SPTR:Q81Y67 symbol:BA3690 "medium-chain-fatty-acid--CoA ligase" [GO:0003996 "acyl-CoA ligase activity" evidence=ISS] [GO:0006631 "fatty acid metabolism" evidence=ISS] InterPro:IPR000873 Pfam:PF00501 GO:GO:0008152 PRINTS:PR00154 HSSP:P08659 EMBL:AE017334 EMBL:AE017225 EMBL:AE017035 TIGR:BA3690 TIGR:GBAA3690 SPTR:Q81Y67	2.00E-33
Ljwgs_008464.1	1.3.3.11	E6.2.1.3, fadD long-chain fatty-acid-CoA ligase [EC:6.2.1.3] [COG:COG0318 COG1022] [GO:0004467]	bur:Bcep18194_B1724	AMP-dependent synthetase and ligase [EC:6.2.1.26] [KO:K01911]	1.00E-58	PA4198	COG0318	4.00E-63	MENE_BACC1	Completeproteome;Ligase;Menaquinonebiosynthesis,2-succinylbenzoate--CoA ligase (EC 6.2.1.26) (OSB-CoA synthetase) (o- succinylbenzoyl-CoA synthetase).	4.00E-32	GO_ID:42412	TIGR_CMR|BA3690 SPTR:Q81Y67 symbol:BA3690 "medium-chain-fatty-acid--CoA ligase" [GO:0003996 "acyl-CoA ligase activity" evidence=ISS] [GO:0006631 "fatty acid metabolism" evidence=ISS] InterPro:IPR000873 Pfam:PF00501 GO:GO:0008152 PRINTS:PR00154 HSSP:P08659 EMBL:AE017334 EMBL:AE017225 EMBL:AE017035 TIGR:BA3690 TIGR:GBAA3690 SPTR:Q81Y67	2.00E-33
Ljwgs_008464.1	3.2.12.19	E6.2.1.3, fadD long-chain fatty-acid-CoA ligase [EC:6.2.1.3] [COG:COG0318 COG1022] [GO:0004467]	bur:Bcep18194_B1724	AMP-dependent synthetase and ligase [EC:6.2.1.26] [KO:K01911]	1.00E-58	PA4198	COG0318	4.00E-63	MENE_BACC1	Completeproteome;Ligase;Menaquinonebiosynthesis,2-succinylbenzoate--CoA ligase (EC 6.2.1.26) (OSB-CoA synthetase) (o- succinylbenzoyl-CoA synthetase).	4.00E-32	GO_ID:42412	TIGR_CMR|BA3690 SPTR:Q81Y67 symbol:BA3690 "medium-chain-fatty-acid--CoA ligase" [GO:0003996 "acyl-CoA ligase activity" evidence=ISS] [GO:0006631 "fatty acid metabolism" evidence=ISS] InterPro:IPR000873 Pfam:PF00501 GO:GO:0008152 PRINTS:PR00154 HSSP:P08659 EMBL:AE017334 EMBL:AE017225 EMBL:AE017035 TIGR:BA3690 TIGR:GBAA3690 SPTR:Q81Y67	2.00E-33
chr1.CM0088.85	1.9.4.15	E2.7.1.- [EC:2.7.1.-] [COG:COG0515 COG1493]	ath:At5g02290	T1E22.50; protein kinase, putative [EC:2.7.1.37] [KO:K00870]	3.00E-46	YAR019c	COG0515	8.00E-20	SRK6_BRAOE	ATP-binding;Glycoprotein;Kinase;Membrane;Nucleotide-binding;Receptor;Self-incompatibility;Serine/threonine-proteinkinase;Signal;Transferase;Transmembrane,Putative serine/threonine-protein kinase receptor precursor (EC 2.7.1.37) (S-receptor kinase) (SRK).	5.00E-99	GO_ID:30110	TAIR|gene:2121675 SPTR:Q8GYA4 symbol:AT4G23180.1 [GO:0016301 "kinase activity" evidence=ISS] InterPro:IPR000719 InterPro:IPR008271 Pfam:PF00069 Prosite:PS00108 InterPro:IPR002902 Prosite:PS00107 Pfam:PF01657 ProDom:PD000001 PROSITE:PS50011 HSSP:P00523 EMBL:AK117765 EMBL:BT005954 SPTR:Q8GYA4	3.00E-143
chr1.CM0088.85	1.7.8.19	WAAY, rfaY lipopolysaccharide core biosynthesis protein RFAY [EC:2.7.-.-] [COG:COG0515]	ath:At5g02290	T1E22.50; protein kinase, putative [EC:2.7.1.37] [KO:K00870]	3.00E-46	YAR019c	COG0515	8.00E-20	SRK6_BRAOE	ATP-binding;Glycoprotein;Kinase;Membrane;Nucleotide-binding;Receptor;Self-incompatibility;Serine/threonine-proteinkinase;Signal;Transferase;Transmembrane,Putative serine/threonine-protein kinase receptor precursor (EC 2.7.1.37) (S-receptor kinase) (SRK).	5.00E-99	GO_ID:30110	TAIR|gene:2121675 SPTR:Q8GYA4 symbol:AT4G23180.1 [GO:0016301 "kinase activity" evidence=ISS] InterPro:IPR000719 InterPro:IPR008271 Pfam:PF00069 Prosite:PS00108 InterPro:IPR002902 Prosite:PS00107 Pfam:PF01657 ProDom:PD000001 PROSITE:PS50011 HSSP:P00523 EMBL:AK117765 EMBL:BT005954 SPTR:Q8GYA4	3.00E-143
chr1.CM0088.85	1.1.17.19	E2.7.1.- [EC:2.7.1.-] [COG:COG0515 COG1493]	ath:At5g02290	T1E22.50; protein kinase, putative [EC:2.7.1.37] [KO:K00870]	3.00E-46	YAR019c	COG0515	8.00E-20	SRK6_BRAOE	ATP-binding;Glycoprotein;Kinase;Membrane;Nucleotide-binding;Receptor;Self-incompatibility;Serine/threonine-proteinkinase;Signal;Transferase;Transmembrane,Putative serine/threonine-protein kinase receptor precursor (EC 2.7.1.37) (S-receptor kinase) (SRK).	5.00E-99	GO_ID:30110	TAIR|gene:2121675 SPTR:Q8GYA4 symbol:AT4G23180.1 [GO:0016301 "kinase activity" evidence=ISS] InterPro:IPR000719 InterPro:IPR008271 Pfam:PF00069 Prosite:PS00108 InterPro:IPR002902 Prosite:PS00107 Pfam:PF01657 ProDom:PD000001 PROSITE:PS50011 HSSP:P00523 EMBL:AK117765 EMBL:BT005954 SPTR:Q8GYA4	3.00E-143
chr1.CM0088.85	3.3.10.117	BMPR1 bone morphogenetic protein receptor, type I [EC:2.7.1.37]	ath:At5g02290	T1E22.50; protein kinase, putative [EC:2.7.1.37] [KO:K00870]	3.00E-46	YAR019c	COG0515	8.00E-20	SRK6_BRAOE	ATP-binding;Glycoprotein;Kinase;Membrane;Nucleotide-binding;Receptor;Self-incompatibility;Serine/threonine-proteinkinase;Signal;Transferase;Transmembrane,Putative serine/threonine-protein kinase receptor precursor (EC 2.7.1.37) (S-receptor kinase) (SRK).	5.00E-99	GO_ID:30110	TAIR|gene:2121675 SPTR:Q8GYA4 symbol:AT4G23180.1 [GO:0016301 "kinase activity" evidence=ISS] InterPro:IPR000719 InterPro:IPR008271 Pfam:PF00069 Prosite:PS00108 InterPro:IPR002902 Prosite:PS00107 Pfam:PF01657 ProDom:PD000001 PROSITE:PS50011 HSSP:P00523 EMBL:AK117765 EMBL:BT005954 SPTR:Q8GYA4	3.00E-143
chr1.CM0088.85	1.11.16.8	E2.7.1.- [EC:2.7.1.-] [COG:COG0515 COG1493]	ath:At5g02290	T1E22.50; protein kinase, putative [EC:2.7.1.37] [KO:K00870]	3.00E-46	YAR019c	COG0515	8.00E-20	SRK6_BRAOE	ATP-binding;Glycoprotein;Kinase;Membrane;Nucleotide-binding;Receptor;Self-incompatibility;Serine/threonine-proteinkinase;Signal;Transferase;Transmembrane,Putative serine/threonine-protein kinase receptor precursor (EC 2.7.1.37) (S-receptor kinase) (SRK).	5.00E-99	GO_ID:30110	TAIR|gene:2121675 SPTR:Q8GYA4 symbol:AT4G23180.1 [GO:0016301 "kinase activity" evidence=ISS] InterPro:IPR000719 InterPro:IPR008271 Pfam:PF00069 Prosite:PS00108 InterPro:IPR002902 Prosite:PS00107 Pfam:PF01657 ProDom:PD000001 PROSITE:PS50011 HSSP:P00523 EMBL:AK117765 EMBL:BT005954 SPTR:Q8GYA4	3.00E-143
chr1.CM0088.85	4.2.4	Cell cycle [CLASS:04110] [PATH:hsa04110] [COG:COG0515]	ath:At5g02290	T1E22.50; protein kinase, putative [EC:2.7.1.37] [KO:K00870]	3.00E-46	YAR019c	COG0515	8.00E-20	SRK6_BRAOE	ATP-binding;Glycoprotein;Kinase;Membrane;Nucleotide-binding;Receptor;Self-incompatibility;Serine/threonine-proteinkinase;Signal;Transferase;Transmembrane,Putative serine/threonine-protein kinase receptor precursor (EC 2.7.1.37) (S-receptor kinase) (SRK).	5.00E-99	GO_ID:30110	TAIR|gene:2121675 SPTR:Q8GYA4 symbol:AT4G23180.1 [GO:0016301 "kinase activity" evidence=ISS] InterPro:IPR000719 InterPro:IPR008271 Pfam:PF00069 Prosite:PS00108 InterPro:IPR002902 Prosite:PS00107 Pfam:PF01657 ProDom:PD000001 PROSITE:PS50011 HSSP:P00523 EMBL:AK117765 EMBL:BT005954 SPTR:Q8GYA4	3.00E-143
chr1.CM0088.85	3.2.2.1	Protein kinase [EC:2.7.1.37]	ath:At5g02290	T1E22.50; protein kinase, putative [EC:2.7.1.37] [KO:K00870]	3.00E-46	YAR019c	COG0515	8.00E-20	SRK6_BRAOE	ATP-binding;Glycoprotein;Kinase;Membrane;Nucleotide-binding;Receptor;Self-incompatibility;Serine/threonine-proteinkinase;Signal;Transferase;Transmembrane,Putative serine/threonine-protein kinase receptor precursor (EC 2.7.1.37) (S-receptor kinase) (SRK).	5.00E-99	GO_ID:30110	TAIR|gene:2121675 SPTR:Q8GYA4 symbol:AT4G23180.1 [GO:0016301 "kinase activity" evidence=ISS] InterPro:IPR000719 InterPro:IPR008271 Pfam:PF00069 Prosite:PS00108 InterPro:IPR002902 Prosite:PS00107 Pfam:PF01657 ProDom:PD000001 PROSITE:PS50011 HSSP:P00523 EMBL:AK117765 EMBL:BT005954 SPTR:Q8GYA4	3.00E-143
chr5.CM0357.16	1.5.14.39	E1.4.3.6, tynA copper amine oxidase [EC:1.4.3.6] [COG:COG3733] [GO:0008131]	ath:At4g14940	FCAALL.145; copper amine oxidase, putative [EC:1.4.3.6] [KO:K00276]	0	tynA	COG3733	1.00E-74	AMO_PEA	3D-structure;Copper;Glycoprotein;Manganese;Metal-binding;Oxidoreductase;Signal;TPQ,Amine oxidase [copper-containing] precursor (EC 1.4.3.6).	2.00E-165	GO_ID:31063	TAIR|gene:2129519 SPTR:O23349 symbol:AT4G14940.1 [GO:0005507 "copper ion binding" evidence=ISS] InterPro:IPR000269 Pfam:PF01179 Pfam:PF02727 Pfam:PF02728 PROSITE:PS01164 HSSP:Q43077 EMBL:Z97337 EMBL:AL161540 PIR:G71412 SPTR:O23349	0
chr5.CM0357.16	1.5.10.38	E1.4.3.6, tynA copper amine oxidase [EC:1.4.3.6] [COG:COG3733] [GO:0008131]	ath:At4g14940	FCAALL.145; copper amine oxidase, putative [EC:1.4.3.6] [KO:K00276]	0	tynA	COG3733	1.00E-74	AMO_PEA	3D-structure;Copper;Glycoprotein;Manganese;Metal-binding;Oxidoreductase;Signal;TPQ,Amine oxidase [copper-containing] precursor (EC 1.4.3.6).	2.00E-165	GO_ID:31063	TAIR|gene:2129519 SPTR:O23349 symbol:AT4G14940.1 [GO:0005507 "copper ion binding" evidence=ISS] InterPro:IPR000269 Pfam:PF01179 Pfam:PF02727 Pfam:PF02728 PROSITE:PS01164 HSSP:Q43077 EMBL:Z97337 EMBL:AL161540 PIR:G71412 SPTR:O23349	0
chr5.CM0357.16	1.5.11.21	E1.4.3.6, tynA copper amine oxidase [EC:1.4.3.6] [COG:COG3733] [GO:0008131]	ath:At4g14940	FCAALL.145; copper amine oxidase, putative [EC:1.4.3.6] [KO:K00276]	0	tynA	COG3733	1.00E-74	AMO_PEA	3D-structure;Copper;Glycoprotein;Manganese;Metal-binding;Oxidoreductase;Signal;TPQ,Amine oxidase [copper-containing] precursor (EC 1.4.3.6).	2.00E-165	GO_ID:31063	TAIR|gene:2129519 SPTR:O23349 symbol:AT4G14940.1 [GO:0005507 "copper ion binding" evidence=ISS] InterPro:IPR000269 Pfam:PF01179 Pfam:PF02727 Pfam:PF02728 PROSITE:PS01164 HSSP:Q43077 EMBL:Z97337 EMBL:AL161540 PIR:G71412 SPTR:O23349	0
chr5.CM0357.16	1.5.3.20	E1.4.3.6, tynA copper amine oxidase [EC:1.4.3.6] [COG:COG3733] [GO:0008131]	ath:At4g14940	FCAALL.145; copper amine oxidase, putative [EC:1.4.3.6] [KO:K00276]	0	tynA	COG3733	1.00E-74	AMO_PEA	3D-structure;Copper;Glycoprotein;Manganese;Metal-binding;Oxidoreductase;Signal;TPQ,Amine oxidase [copper-containing] precursor (EC 1.4.3.6).	2.00E-165	GO_ID:31063	TAIR|gene:2129519 SPTR:O23349 symbol:AT4G14940.1 [GO:0005507 "copper ion binding" evidence=ISS] InterPro:IPR000269 Pfam:PF01179 Pfam:PF02727 Pfam:PF02728 PROSITE:PS01164 HSSP:Q43077 EMBL:Z97337 EMBL:AL161540 PIR:G71412 SPTR:O23349	0
chr5.CM0357.16	1.5.13.1	E1.4.3.6, tynA copper amine oxidase [EC:1.4.3.6] [COG:COG3733] [GO:0008131]	ath:At4g14940	FCAALL.145; copper amine oxidase, putative [EC:1.4.3.6] [KO:K00276]	0	tynA	COG3733	1.00E-74	AMO_PEA	3D-structure;Copper;Glycoprotein;Manganese;Metal-binding;Oxidoreductase;Signal;TPQ,Amine oxidase [copper-containing] precursor (EC 1.4.3.6).	2.00E-165	GO_ID:31063	TAIR|gene:2129519 SPTR:O23349 symbol:AT4G14940.1 [GO:0005507 "copper ion binding" evidence=ISS] InterPro:IPR000269 Pfam:PF01179 Pfam:PF02727 Pfam:PF02728 PROSITE:PS01164 HSSP:Q43077 EMBL:Z97337 EMBL:AL161540 PIR:G71412 SPTR:O23349	0
chr5.CM0357.16	1.5.12.22	E1.4.3.6, tynA copper amine oxidase [EC:1.4.3.6] [COG:COG3733] [GO:0008131]	ath:At4g14940	FCAALL.145; copper amine oxidase, putative [EC:1.4.3.6] [KO:K00276]	0	tynA	COG3733	1.00E-74	AMO_PEA	3D-structure;Copper;Glycoprotein;Manganese;Metal-binding;Oxidoreductase;Signal;TPQ,Amine oxidase [copper-containing] precursor (EC 1.4.3.6).	2.00E-165	GO_ID:31063	TAIR|gene:2129519 SPTR:O23349 symbol:AT4G14940.1 [GO:0005507 "copper ion binding" evidence=ISS] InterPro:IPR000269 Pfam:PF01179 Pfam:PF02727 Pfam:PF02728 PROSITE:PS01164 HSSP:Q43077 EMBL:Z97337 EMBL:AL161540 PIR:G71412 SPTR:O23349	0
chr5.CM0357.16	1.6.1.7	E1.4.3.6, tynA copper amine oxidase [EC:1.4.3.6] [COG:COG3733] [GO:0008131]	ath:At4g14940	FCAALL.145; copper amine oxidase, putative [EC:1.4.3.6] [KO:K00276]	0	tynA	COG3733	1.00E-74	AMO_PEA	3D-structure;Copper;Glycoprotein;Manganese;Metal-binding;Oxidoreductase;Signal;TPQ,Amine oxidase [copper-containing] precursor (EC 1.4.3.6).	2.00E-165	GO_ID:31063	TAIR|gene:2129519 SPTR:O23349 symbol:AT4G14940.1 [GO:0005507 "copper ion binding" evidence=ISS] InterPro:IPR000269 Pfam:PF01179 Pfam:PF02727 Pfam:PF02728 PROSITE:PS01164 HSSP:Q43077 EMBL:Z97337 EMBL:AL161540 PIR:G71412 SPTR:O23349	0
chr5.CM0357.16	1.10.9.2	E1.4.3.6, tynA copper amine oxidase [EC:1.4.3.6] [COG:COG3733] [GO:0008131]	ath:At4g14940	FCAALL.145; copper amine oxidase, putative [EC:1.4.3.6] [KO:K00276]	0	tynA	COG3733	1.00E-74	AMO_PEA	3D-structure;Copper;Glycoprotein;Manganese;Metal-binding;Oxidoreductase;Signal;TPQ,Amine oxidase [copper-containing] precursor (EC 1.4.3.6).	2.00E-165	GO_ID:31063	TAIR|gene:2129519 SPTR:O23349 symbol:AT4G14940.1 [GO:0005507 "copper ion binding" evidence=ISS] InterPro:IPR000269 Pfam:PF01179 Pfam:PF02727 Pfam:PF02728 PROSITE:PS01164 HSSP:Q43077 EMBL:Z97337 EMBL:AL161540 PIR:G71412 SPTR:O23349	0
gi45609952	99.2	Unclassified without homolog
CM0680.11.1	3.1.1.29.3	CCMA heme exporter ATP-binding protein CcmA [EC:3.6.3.41] [COG:COG1131] [GO:0015439]	rno:312382	Abcg2; ATP-binding cassette, sub-family G (WHITE), member 2 [KO:K05681]	3.00E-19	YOR153w_1	COG1131	3.00E-21	PDR5_YEAST	Antibioticresistance;ATP-binding;Completeproteome;Cycloheximideresistance;Directproteinsequencing;Glycoprotein;Membrane;Nucleotide-binding;Repeat;Transmembrane;Transport,Suppressor of toxicity of sporidesmin.	2.00E-21	GO_ID:40810	TAIR|gene:2049866 SPTR:Q9ZUT8 symbol:AT2G37280.1 [GO:0042626 "ATPase activity, coupled to transmembrane movement of substances" evidence=ISS] InterPro:IPR003593 InterPro:IPR003439 Pfam:PF00005 InterPro:IPR000412 Pfam:PF01061 SMART:SM00382 ProDom:PD000006 PROSITE:PS50893 EMBL:AC005896 EMBL:BK001004 PIR:G84790 SPTR:Q9ZUT8	2.00E-98
CM0680.11.1	3.1.1.35.3	ABCG2 ATP-binding cassette, subfamily G (WHITE), member 2	rno:312382	Abcg2; ATP-binding cassette, sub-family G (WHITE), member 2 [KO:K05681]	3.00E-19	YOR153w_1	COG1131	3.00E-21	PDR5_YEAST	Antibioticresistance;ATP-binding;Completeproteome;Cycloheximideresistance;Directproteinsequencing;Glycoprotein;Membrane;Nucleotide-binding;Repeat;Transmembrane;Transport,Suppressor of toxicity of sporidesmin.	2.00E-21	GO_ID:40810	TAIR|gene:2049866 SPTR:Q9ZUT8 symbol:AT2G37280.1 [GO:0042626 "ATPase activity, coupled to transmembrane movement of substances" evidence=ISS] InterPro:IPR003593 InterPro:IPR003439 Pfam:PF00005 InterPro:IPR000412 Pfam:PF01061 SMART:SM00382 ProDom:PD000006 PROSITE:PS50893 EMBL:AC005896 EMBL:BK001004 PIR:G84790 SPTR:Q9ZUT8	2.00E-98
CM0680.11.1	1.2.7.51.3	CCMA heme exporter ATP-binding protein CcmA [EC:3.6.3.41] [COG:COG1131] [GO:0015439]	rno:312382	Abcg2; ATP-binding cassette, sub-family G (WHITE), member 2 [KO:K05681]	3.00E-19	YOR153w_1	COG1131	3.00E-21	PDR5_YEAST	Antibioticresistance;ATP-binding;Completeproteome;Cycloheximideresistance;Directproteinsequencing;Glycoprotein;Membrane;Nucleotide-binding;Repeat;Transmembrane;Transport,Suppressor of toxicity of sporidesmin.	2.00E-21	GO_ID:40810	TAIR|gene:2049866 SPTR:Q9ZUT8 symbol:AT2G37280.1 [GO:0042626 "ATPase activity, coupled to transmembrane movement of substances" evidence=ISS] InterPro:IPR003593 InterPro:IPR003439 Pfam:PF00005 InterPro:IPR000412 Pfam:PF01061 SMART:SM00382 ProDom:PD000006 PROSITE:PS50893 EMBL:AC005896 EMBL:BK001004 PIR:G84790 SPTR:Q9ZUT8	2.00E-98
CM0680.11.1	3.3.10.140	ABCG2 ATP-binding cassette, subfamily G (WHITE), member 2 [TC:3.A.1.204]	rno:312382	Abcg2; ATP-binding cassette, sub-family G (WHITE), member 2 [KO:K05681]	3.00E-19	YOR153w_1	COG1131	3.00E-21	PDR5_YEAST	Antibioticresistance;ATP-binding;Completeproteome;Cycloheximideresistance;Directproteinsequencing;Glycoprotein;Membrane;Nucleotide-binding;Repeat;Transmembrane;Transport,Suppressor of toxicity of sporidesmin.	2.00E-21	GO_ID:40810	TAIR|gene:2049866 SPTR:Q9ZUT8 symbol:AT2G37280.1 [GO:0042626 "ATPase activity, coupled to transmembrane movement of substances" evidence=ISS] InterPro:IPR003593 InterPro:IPR003439 Pfam:PF00005 InterPro:IPR000412 Pfam:PF01061 SMART:SM00382 ProDom:PD000006 PROSITE:PS50893 EMBL:AC005896 EMBL:BK001004 PIR:G84790 SPTR:Q9ZUT8	2.00E-98
CM0680.11.1	3.1.1.23	ABC-2.A ABC-2 type transport system ATP-binding protein [COG:COG1131 COG1134]	rno:312382	Abcg2; ATP-binding cassette, sub-family G (WHITE), member 2 [KO:K05681]	3.00E-19	YOR153w_1	COG1131	3.00E-21	PDR5_YEAST	Antibioticresistance;ATP-binding;Completeproteome;Cycloheximideresistance;Directproteinsequencing;Glycoprotein;Membrane;Nucleotide-binding;Repeat;Transmembrane;Transport,Suppressor of toxicity of sporidesmin.	2.00E-21	GO_ID:40810	TAIR|gene:2049866 SPTR:Q9ZUT8 symbol:AT2G37280.1 [GO:0042626 "ATPase activity, coupled to transmembrane movement of substances" evidence=ISS] InterPro:IPR003593 InterPro:IPR003439 Pfam:PF00005 InterPro:IPR000412 Pfam:PF01061 SMART:SM00382 ProDom:PD000006 PROSITE:PS50893 EMBL:AC005896 EMBL:BK001004 PIR:G84790 SPTR:Q9ZUT8	2.00E-98
TC8802	99.2	Unclassified without homolog
chr4.CM0126.84	2.3.1.55	E3.4.21.62, aprE subtilisin [EC:3.4.21.62] [COG:COG1404] [GO:0004291]	oih:OB2932	truncated lactocepin precursor [EC:3.4.21.96] [KO:K01361]	4.00E-12	BS_vpr	COG1404	1.00E-18	SUBL_ARATH	Calcium;Cellwall;Directproteinsequencing;Glycoprotein;Hydrolase;Protease;Serineprotease;Signal;Zymogen,Subtilisin-like protease precursor (EC 3.4.21.-) (Cucumisin-like serine protease).	1.00E-102	GO_ID:20622	TAIR|gene:2020244 SPTR:O64495 symbol:AT1G04110.1 [GO:0004289 "subtilase activity" evidence=ISS] [GO:0006508 "proteolysis" evidence=ISS] InterPro:IPR000209 InterPro:IPR010259 InterPro:IPR003137 Pfam:PF02225 Prosite:PS00138 Pfam:PF00082 PRINTS:PR00723 Pfam:PF05922 HSSP:Q45670 EMBL:AC002411 PIR:T00962 MEROPS:S08.084 SPTR:O64495	5.00E-109
chr4.CM0126.84	2.3.1.54	E3.4.21.48 cerevisin [EC:3.4.21.48] [COG:COG1404] [GO:0004262]	oih:OB2932	truncated lactocepin precursor [EC:3.4.21.96] [KO:K01361]	4.00E-12	BS_vpr	COG1404	1.00E-18	SUBL_ARATH	Calcium;Cellwall;Directproteinsequencing;Glycoprotein;Hydrolase;Protease;Serineprotease;Signal;Zymogen,Subtilisin-like protease precursor (EC 3.4.21.-) (Cucumisin-like serine protease).	1.00E-102	GO_ID:20622	TAIR|gene:2020244 SPTR:O64495 symbol:AT1G04110.1 [GO:0004289 "subtilase activity" evidence=ISS] [GO:0006508 "proteolysis" evidence=ISS] InterPro:IPR000209 InterPro:IPR010259 InterPro:IPR003137 Pfam:PF02225 Prosite:PS00138 Pfam:PF00082 PRINTS:PR00723 Pfam:PF05922 HSSP:Q45670 EMBL:AC002411 PIR:T00962 MEROPS:S08.084 SPTR:O64495	5.00E-109
chr4.CM0170.20	99.1.1.170	KO:K07168	rso:RSc0130	RS01000; probable transmembrane protein [KO:K07168]	3.00E-10	slr0789	COG3448	4.00E-10				GO_ID:22163	TAIR|gene:3441755 SPTR:Q8GZ51 symbol:AT5G62720.1 [GO:0005554 "molecular function unknown" evidence=ND] [GO:0009706 "chloroplast inner membrane" evidence=IDA] [GO:0000004 "biological process unknown" evidence=ND] [GO:0016021 "integral to membrane" evidence=ISS] Pfam:PF04982 EMBL:AK117207 InterPro:IPR007065 SPTR:Q8GZ51	1.00E-63
chr4.CM0170.20	99.1.2.283	COG3448	rso:RSc0130	RS01000; probable transmembrane protein [KO:K07168]	3.00E-10	slr0789	COG3448	4.00E-10				GO_ID:22163	TAIR|gene:3441755 SPTR:Q8GZ51 symbol:AT5G62720.1 [GO:0005554 "molecular function unknown" evidence=ND] [GO:0009706 "chloroplast inner membrane" evidence=IDA] [GO:0000004 "biological process unknown" evidence=ND] [GO:0016021 "integral to membrane" evidence=ISS] Pfam:PF04982 EMBL:AK117207 InterPro:IPR007065 SPTR:Q8GZ51	1.00E-63
chr4.CM0170.20	99.1.4.3212	GO_ID:22163	rso:RSc0130	RS01000; probable transmembrane protein [KO:K07168]	3.00E-10	slr0789	COG3448	4.00E-10				GO_ID:22163	TAIR|gene:3441755 SPTR:Q8GZ51 symbol:AT5G62720.1 [GO:0005554 "molecular function unknown" evidence=ND] [GO:0009706 "chloroplast inner membrane" evidence=IDA] [GO:0000004 "biological process unknown" evidence=ND] [GO:0016021 "integral to membrane" evidence=ISS] Pfam:PF04982 EMBL:AK117207 InterPro:IPR007065 SPTR:Q8GZ51	1.00E-63
TC19763	99.2	Unclassified without homolog
Ljwgs_027780.2	99.1.4.6807	GO_ID:54980							TIP13_ARATH	Hypotheticalprotein;Membrane;Multigenefamily;Repeat;Transmembrane;Transport;Vacuole,Putative aquaporin TIP1.3 (Tonoplast intrinsic protein 1.3) (Gamma- tonoplast intrinsic protein 3) (Gamma-TIP3).	2.00E-11	GO_ID:54980	TAIR|gene:2116986 SPTR:O82598 symbol:GAMMA-TIP3 [GO:0015250 "water channel activity" evidence=ISS] [GO:0006810 "transport" evidence=ISS] [GO:0016020 "membrane" evidence=ISS] InterPro:IPR000425 HSSP:P29972 Pfam:PF00230 PRINTS:PR00783 ProDom:PD000295 PROSITE:PS00221 EMBL:AL161492 EMBL:AF096370 GeneFarm:4856 SPTR:O82598	6.00E-12
Ljwgs_027780.2	99.1.3.2.3620	TIP13_ARATH							TIP13_ARATH	Hypotheticalprotein;Membrane;Multigenefamily;Repeat;Transmembrane;Transport;Vacuole,Putative aquaporin TIP1.3 (Tonoplast intrinsic protein 1.3) (Gamma- tonoplast intrinsic protein 3) (Gamma-TIP3).	2.00E-11	GO_ID:54980	TAIR|gene:2116986 SPTR:O82598 symbol:GAMMA-TIP3 [GO:0015250 "water channel activity" evidence=ISS] [GO:0006810 "transport" evidence=ISS] [GO:0016020 "membrane" evidence=ISS] InterPro:IPR000425 HSSP:P29972 Pfam:PF00230 PRINTS:PR00783 ProDom:PD000295 PROSITE:PS00221 EMBL:AL161492 EMBL:AF096370 GeneFarm:4856 SPTR:O82598	6.00E-12
TC20185	99.2	Unclassified without homolog
chr2.CM0249.36	1.11.14.4	E1.14.-.- [EC:1.14.-.-] [COG:COG2124]	ath:At2g32440	T32F6.4; ent-kaurenoic acid hydroxylase, putative / cytochrome P450, putative [EC:1.14.13.79] [KO:K04123]	1.00E-48	slr0574	COG2124	6.00E-36	C90C1_ARATH	Endoplasmicreticulum;Heme;Iron;Membrane;Metal-binding;Monooxygenase;Multigenefamily;Oxidoreductase;Transmembrane,Cytochrome P450 90C1 (EC 1.14.-.-) (ROTUNDIFOLIA3).	5.00E-168	GO_ID:48582	TAIR|gene:2091570 SPTR:Q94IA6 symbol:AT3G13730.1 [GO:0019825 "oxygen binding" evidence=ISS] [GO:0016132 "brassinosteroid biosynthesis" evidence=IMP] InterPro:IPR001128 Pfam:PF00067 InterPro:IPR002401 PRINTS:PR00463 PRINTS:PR00385 PROSITE:PS00086 EMBL:AB066286 EMBL:BT004084 EMBL:BT005093 SPTR:Q94IA6	3.00E-130
chr2.CM0249.36	1.10.3.12	E1.14.-.- [EC:1.14.-.-] [COG:COG2124]	ath:At2g32440	T32F6.4; ent-kaurenoic acid hydroxylase, putative / cytochrome P450, putative [EC:1.14.13.79] [KO:K04123]	1.00E-48	slr0574	COG2124	6.00E-36	C90C1_ARATH	Endoplasmicreticulum;Heme;Iron;Membrane;Metal-binding;Monooxygenase;Multigenefamily;Oxidoreductase;Transmembrane,Cytochrome P450 90C1 (EC 1.14.-.-) (ROTUNDIFOLIA3).	5.00E-168	GO_ID:48582	TAIR|gene:2091570 SPTR:Q94IA6 symbol:AT3G13730.1 [GO:0019825 "oxygen binding" evidence=ISS] [GO:0016132 "brassinosteroid biosynthesis" evidence=IMP] InterPro:IPR001128 Pfam:PF00067 InterPro:IPR002401 PRINTS:PR00463 PRINTS:PR00385 PROSITE:PS00086 EMBL:AB066286 EMBL:BT004084 EMBL:BT005093 SPTR:Q94IA6	3.00E-130
chr2.CM0249.36	1.10.6.12	E1.14.-.- [EC:1.14.-.-] [COG:COG2124]	ath:At2g32440	T32F6.4; ent-kaurenoic acid hydroxylase, putative / cytochrome P450, putative [EC:1.14.13.79] [KO:K04123]	1.00E-48	slr0574	COG2124	6.00E-36	C90C1_ARATH	Endoplasmicreticulum;Heme;Iron;Membrane;Metal-binding;Monooxygenase;Multigenefamily;Oxidoreductase;Transmembrane,Cytochrome P450 90C1 (EC 1.14.-.-) (ROTUNDIFOLIA3).	5.00E-168	GO_ID:48582	TAIR|gene:2091570 SPTR:Q94IA6 symbol:AT3G13730.1 [GO:0019825 "oxygen binding" evidence=ISS] [GO:0016132 "brassinosteroid biosynthesis" evidence=IMP] InterPro:IPR001128 Pfam:PF00067 InterPro:IPR002401 PRINTS:PR00463 PRINTS:PR00385 PROSITE:PS00086 EMBL:AB066286 EMBL:BT004084 EMBL:BT005093 SPTR:Q94IA6	3.00E-130
chr2.CM0249.36	1.3.3.23	E1.14.14.1 unspecific monooxygenase [EC:1.14.14.1] [COG:COG2124] [GO:0050381]	ath:At2g32440	T32F6.4; ent-kaurenoic acid hydroxylase, putative / cytochrome P450, putative [EC:1.14.13.79] [KO:K04123]	1.00E-48	slr0574	COG2124	6.00E-36	C90C1_ARATH	Endoplasmicreticulum;Heme;Iron;Membrane;Metal-binding;Monooxygenase;Multigenefamily;Oxidoreductase;Transmembrane,Cytochrome P450 90C1 (EC 1.14.-.-) (ROTUNDIFOLIA3).	5.00E-168	GO_ID:48582	TAIR|gene:2091570 SPTR:Q94IA6 symbol:AT3G13730.1 [GO:0019825 "oxygen binding" evidence=ISS] [GO:0016132 "brassinosteroid biosynthesis" evidence=IMP] InterPro:IPR001128 Pfam:PF00067 InterPro:IPR002401 PRINTS:PR00463 PRINTS:PR00385 PROSITE:PS00086 EMBL:AB066286 EMBL:BT004084 EMBL:BT005093 SPTR:Q94IA6	3.00E-130
chr2.CM0249.36	1.5.14.29	E1.14.14.1 unspecific monooxygenase [EC:1.14.14.1] [COG:COG2124] [GO:0050381]	ath:At2g32440	T32F6.4; ent-kaurenoic acid hydroxylase, putative / cytochrome P450, putative [EC:1.14.13.79] [KO:K04123]	1.00E-48	slr0574	COG2124	6.00E-36	C90C1_ARATH	Endoplasmicreticulum;Heme;Iron;Membrane;Metal-binding;Monooxygenase;Multigenefamily;Oxidoreductase;Transmembrane,Cytochrome P450 90C1 (EC 1.14.-.-) (ROTUNDIFOLIA3).	5.00E-168	GO_ID:48582	TAIR|gene:2091570 SPTR:Q94IA6 symbol:AT3G13730.1 [GO:0019825 "oxygen binding" evidence=ISS] [GO:0016132 "brassinosteroid biosynthesis" evidence=IMP] InterPro:IPR001128 Pfam:PF00067 InterPro:IPR002401 PRINTS:PR00463 PRINTS:PR00385 PROSITE:PS00086 EMBL:AB066286 EMBL:BT004084 EMBL:BT005093 SPTR:Q94IA6	3.00E-130
chr2.CM0249.36	1.1.7.13	E1.14.-.- [EC:1.14.-.-] [COG:COG2124]	ath:At2g32440	T32F6.4; ent-kaurenoic acid hydroxylase, putative / cytochrome P450, putative [EC:1.14.13.79] [KO:K04123]	1.00E-48	slr0574	COG2124	6.00E-36	C90C1_ARATH	Endoplasmicreticulum;Heme;Iron;Membrane;Metal-binding;Monooxygenase;Multigenefamily;Oxidoreductase;Transmembrane,Cytochrome P450 90C1 (EC 1.14.-.-) (ROTUNDIFOLIA3).	5.00E-168	GO_ID:48582	TAIR|gene:2091570 SPTR:Q94IA6 symbol:AT3G13730.1 [GO:0019825 "oxygen binding" evidence=ISS] [GO:0016132 "brassinosteroid biosynthesis" evidence=IMP] InterPro:IPR001128 Pfam:PF00067 InterPro:IPR002401 PRINTS:PR00463 PRINTS:PR00385 PROSITE:PS00086 EMBL:AB066286 EMBL:BT004084 EMBL:BT005093 SPTR:Q94IA6	3.00E-130
chr2.CM0249.36	1.10.4.4	E1.14.13.79 ent-kaurenoic acid hydroxylase [EC:1.14.13.79]	ath:At2g32440	T32F6.4; ent-kaurenoic acid hydroxylase, putative / cytochrome P450, putative [EC:1.14.13.79] [KO:K04123]	1.00E-48	slr0574	COG2124	6.00E-36	C90C1_ARATH	Endoplasmicreticulum;Heme;Iron;Membrane;Metal-binding;Monooxygenase;Multigenefamily;Oxidoreductase;Transmembrane,Cytochrome P450 90C1 (EC 1.14.-.-) (ROTUNDIFOLIA3).	5.00E-168	GO_ID:48582	TAIR|gene:2091570 SPTR:Q94IA6 symbol:AT3G13730.1 [GO:0019825 "oxygen binding" evidence=ISS] [GO:0016132 "brassinosteroid biosynthesis" evidence=IMP] InterPro:IPR001128 Pfam:PF00067 InterPro:IPR002401 PRINTS:PR00463 PRINTS:PR00385 PROSITE:PS00086 EMBL:AB066286 EMBL:BT004084 EMBL:BT005093 SPTR:Q94IA6	3.00E-130
chr2.CM0249.36	1.11.4.6	E1.14.-.- [EC:1.14.-.-] [COG:COG2124]	ath:At2g32440	T32F6.4; ent-kaurenoic acid hydroxylase, putative / cytochrome P450, putative [EC:1.14.13.79] [KO:K04123]	1.00E-48	slr0574	COG2124	6.00E-36	C90C1_ARATH	Endoplasmicreticulum;Heme;Iron;Membrane;Metal-binding;Monooxygenase;Multigenefamily;Oxidoreductase;Transmembrane,Cytochrome P450 90C1 (EC 1.14.-.-) (ROTUNDIFOLIA3).	5.00E-168	GO_ID:48582	TAIR|gene:2091570 SPTR:Q94IA6 symbol:AT3G13730.1 [GO:0019825 "oxygen binding" evidence=ISS] [GO:0016132 "brassinosteroid biosynthesis" evidence=IMP] InterPro:IPR001128 Pfam:PF00067 InterPro:IPR002401 PRINTS:PR00463 PRINTS:PR00385 PROSITE:PS00086 EMBL:AB066286 EMBL:BT004084 EMBL:BT005093 SPTR:Q94IA6	3.00E-130
chr2.CM0249.36	1.11.4.2	E1.14.14.1 unspecific monooxygenase [EC:1.14.14.1] [COG:COG2124] [GO:0050381]	ath:At2g32440	T32F6.4; ent-kaurenoic acid hydroxylase, putative / cytochrome P450, putative [EC:1.14.13.79] [KO:K04123]	1.00E-48	slr0574	COG2124	6.00E-36	C90C1_ARATH	Endoplasmicreticulum;Heme;Iron;Membrane;Metal-binding;Monooxygenase;Multigenefamily;Oxidoreductase;Transmembrane,Cytochrome P450 90C1 (EC 1.14.-.-) (ROTUNDIFOLIA3).	5.00E-168	GO_ID:48582	TAIR|gene:2091570 SPTR:Q94IA6 symbol:AT3G13730.1 [GO:0019825 "oxygen binding" evidence=ISS] [GO:0016132 "brassinosteroid biosynthesis" evidence=IMP] InterPro:IPR001128 Pfam:PF00067 InterPro:IPR002401 PRINTS:PR00463 PRINTS:PR00385 PROSITE:PS00086 EMBL:AB066286 EMBL:BT004084 EMBL:BT005093 SPTR:Q94IA6	3.00E-130
Ljwgs_121648.1	99.1.3.2.2590	MS2_ARATH							MS2_ARATH	,Male sterility protein 2.	4.00E-33	GO_ID:39132	TAIR|gene:2171106 SPTR:Q39152 symbol:AT5G22500.1 [GO:0009556 "microsporogenesis" evidence=ISS] [GO:0016627 "oxidoreductase activity, acting on the CH-CH group of donors" evidence=ISS] Pfam:PF03015 InterPro:IPR004262 EMBL:AB012244 EMBL:X99923 EMBL:AY035042 EMBL:AY051075 SPTR:Q39152	6.00E-46
Ljwgs_121648.1	99.1.4.6522	GO_ID:39132							MS2_ARATH	,Male sterility protein 2.	4.00E-33	GO_ID:39132	TAIR|gene:2171106 SPTR:Q39152 symbol:AT5G22500.1 [GO:0009556 "microsporogenesis" evidence=ISS] [GO:0016627 "oxidoreductase activity, acting on the CH-CH group of donors" evidence=ISS] Pfam:PF03015 InterPro:IPR004262 EMBL:AB012244 EMBL:X99923 EMBL:AY035042 EMBL:AY051075 SPTR:Q39152	6.00E-46
chr3.TM1367.24	99.1.4.4495	GO_ID:7205							R13L1_ARATH	ATP-binding;Coiledcoil;Hypotheticalprotein;Leucine-richrepeat;Nucleotide-binding;Plantdefense;Repeat,Putative disease resistance RPP13-like protein 1.	0	GO_ID:7205	TAIR|gene:2091661 SPTR:Q9LRR5 symbol:AT3G14460.1 [GO:0006952 "defense response" evidence=ISS] Pfam:PF00560 InterPro:IPR001611 InterPro:IPR002182 InterPro:IPR000767 PRINTS:PR00019 PRINTS:PR00364 Pfam:PF00931 EMBL:AB028617 SPTR:Q9LRR5	2.00E-158
chr3.TM1367.24	99.1.3.2.1924	R13L1_ARATH							R13L1_ARATH	ATP-binding;Coiledcoil;Hypotheticalprotein;Leucine-richrepeat;Nucleotide-binding;Plantdefense;Repeat,Putative disease resistance RPP13-like protein 1.	0	GO_ID:7205	TAIR|gene:2091661 SPTR:Q9LRR5 symbol:AT3G14460.1 [GO:0006952 "defense response" evidence=ISS] Pfam:PF00560 InterPro:IPR001611 InterPro:IPR002182 InterPro:IPR000767 PRINTS:PR00019 PRINTS:PR00364 Pfam:PF00931 EMBL:AB028617 SPTR:Q9LRR5	2.00E-158
chr3.CM0226.74	3.1.1.29.3	CCMA heme exporter ATP-binding protein CcmA [EC:3.6.3.41] [COG:COG1131] [GO:0015439]	ddi:DDB0214899	abcG22; ABC transporter G family protein [KO:K05681]	2.00E-58	YOR153w_3	COG1131	6.00E-63	PDR5_YEAST	Antibioticresistance;ATP-binding;Completeproteome;Cycloheximideresistance;Directproteinsequencing;Glycoprotein;Membrane;Nucleotide-binding;Repeat;Transmembrane;Transport,Suppressor of toxicity of sporidesmin.	5.00E-82	GO_ID:36915	TAIR|gene:2196592 SPTR:Q9M9E1 symbol:PDR12 "PLEIOTROPIC DRUG RESISTANCE 12" [GO:0042626 "ATPase activity, coupled to transmembrane movement of substances" evidence=ISS] [GO:0005886 "plasma membrane" evidence=IDA] [GO:0015692 "lead ion transport" evidence=IMP] InterPro:IPR003593 InterPro:IPR003439 Pfam:PF00005 InterPro:IPR000412 Pfam:PF01061 SMART:SM00382 ProDom:PD000006 PROSITE:PS50893 EMBL:AC013…	0
chr3.CM0226.74	3.1.1.35.3	ABCG2 ATP-binding cassette, subfamily G (WHITE), member 2	ddi:DDB0214899	abcG22; ABC transporter G family protein [KO:K05681]	2.00E-58	YOR153w_3	COG1131	6.00E-63	PDR5_YEAST	Antibioticresistance;ATP-binding;Completeproteome;Cycloheximideresistance;Directproteinsequencing;Glycoprotein;Membrane;Nucleotide-binding;Repeat;Transmembrane;Transport,Suppressor of toxicity of sporidesmin.	5.00E-82	GO_ID:36915	TAIR|gene:2196592 SPTR:Q9M9E1 symbol:PDR12 "PLEIOTROPIC DRUG RESISTANCE 12" [GO:0042626 "ATPase activity, coupled to transmembrane movement of substances" evidence=ISS] [GO:0005886 "plasma membrane" evidence=IDA] [GO:0015692 "lead ion transport" evidence=IMP] InterPro:IPR003593 InterPro:IPR003439 Pfam:PF00005 InterPro:IPR000412 Pfam:PF01061 SMART:SM00382 ProDom:PD000006 PROSITE:PS50893 EMBL:AC013…	0
chr3.CM0226.74	1.2.7.51.3	CCMA heme exporter ATP-binding protein CcmA [EC:3.6.3.41] [COG:COG1131] [GO:0015439]	ddi:DDB0214899	abcG22; ABC transporter G family protein [KO:K05681]	2.00E-58	YOR153w_3	COG1131	6.00E-63	PDR5_YEAST	Antibioticresistance;ATP-binding;Completeproteome;Cycloheximideresistance;Directproteinsequencing;Glycoprotein;Membrane;Nucleotide-binding;Repeat;Transmembrane;Transport,Suppressor of toxicity of sporidesmin.	5.00E-82	GO_ID:36915	TAIR|gene:2196592 SPTR:Q9M9E1 symbol:PDR12 "PLEIOTROPIC DRUG RESISTANCE 12" [GO:0042626 "ATPase activity, coupled to transmembrane movement of substances" evidence=ISS] [GO:0005886 "plasma membrane" evidence=IDA] [GO:0015692 "lead ion transport" evidence=IMP] InterPro:IPR003593 InterPro:IPR003439 Pfam:PF00005 InterPro:IPR000412 Pfam:PF01061 SMART:SM00382 ProDom:PD000006 PROSITE:PS50893 EMBL:AC013…	0
chr3.CM0226.74	3.3.10.140	ABCG2 ATP-binding cassette, subfamily G (WHITE), member 2 [TC:3.A.1.204]	ddi:DDB0214899	abcG22; ABC transporter G family protein [KO:K05681]	2.00E-58	YOR153w_3	COG1131	6.00E-63	PDR5_YEAST	Antibioticresistance;ATP-binding;Completeproteome;Cycloheximideresistance;Directproteinsequencing;Glycoprotein;Membrane;Nucleotide-binding;Repeat;Transmembrane;Transport,Suppressor of toxicity of sporidesmin.	5.00E-82	GO_ID:36915	TAIR|gene:2196592 SPTR:Q9M9E1 symbol:PDR12 "PLEIOTROPIC DRUG RESISTANCE 12" [GO:0042626 "ATPase activity, coupled to transmembrane movement of substances" evidence=ISS] [GO:0005886 "plasma membrane" evidence=IDA] [GO:0015692 "lead ion transport" evidence=IMP] InterPro:IPR003593 InterPro:IPR003439 Pfam:PF00005 InterPro:IPR000412 Pfam:PF01061 SMART:SM00382 ProDom:PD000006 PROSITE:PS50893 EMBL:AC013…	0
chr3.CM0226.74	3.1.1.23	ABC-2.A ABC-2 type transport system ATP-binding protein [COG:COG1131 COG1134]	ddi:DDB0214899	abcG22; ABC transporter G family protein [KO:K05681]	2.00E-58	YOR153w_3	COG1131	6.00E-63	PDR5_YEAST	Antibioticresistance;ATP-binding;Completeproteome;Cycloheximideresistance;Directproteinsequencing;Glycoprotein;Membrane;Nucleotide-binding;Repeat;Transmembrane;Transport,Suppressor of toxicity of sporidesmin.	5.00E-82	GO_ID:36915	TAIR|gene:2196592 SPTR:Q9M9E1 symbol:PDR12 "PLEIOTROPIC DRUG RESISTANCE 12" [GO:0042626 "ATPase activity, coupled to transmembrane movement of substances" evidence=ISS] [GO:0005886 "plasma membrane" evidence=IDA] [GO:0015692 "lead ion transport" evidence=IMP] InterPro:IPR003593 InterPro:IPR003439 Pfam:PF00005 InterPro:IPR000412 Pfam:PF01061 SMART:SM00382 ProDom:PD000006 PROSITE:PS50893 EMBL:AC013…	0
chr6.TM0821.12.1	99.1.4.1401	GO_ID:8904							APG_ARATH	Signal,Anter-specific proline-rich protein APG precursor.	1.00E-10	GO_ID:8904	TAIR|gene:2144557 SPTR:Q9LZS7 symbol:AT5G03610.1 [GO:0016789 "carboxylic ester hydrolase activity" evidence=ISS] INTERPRO:IPR001087 Pfam:PF00657 EMBL:AL162506 EMBL:AY085113 EMBL:AF360329 PIR:T48388 SPTR:Q9LZS7	2.00E-54
chr6.TM0821.12.1	99.1.3.2.1717	APG_ARATH							APG_ARATH	Signal,Anter-specific proline-rich protein APG precursor.	1.00E-10	GO_ID:8904	TAIR|gene:2144557 SPTR:Q9LZS7 symbol:AT5G03610.1 [GO:0016789 "carboxylic ester hydrolase activity" evidence=ISS] INTERPRO:IPR001087 Pfam:PF00657 EMBL:AL162506 EMBL:AY085113 EMBL:AF360329 PIR:T48388 SPTR:Q9LZS7	2.00E-54
chr1.CM0141.31	99.1.4.4489	GO_ID:27954										GO_ID:27954	TAIR|gene:2160746 SPTR:Q9FFZ7 symbol:AT5G06200.1 [GO:0005554 "molecular function unknown" evidence=ND] [GO:0000004 "biological process unknown" evidence=ND] [GO:0008372 "cellular component unknown" evidence=ND] Pfam:PF04535 InterPro:IPR006702 InterPro:IPR006459 TIGRFAMs:TIGR01569 EMBL:AP002544 SPTR:Q9FFZ7	1.00E-36
Ljwgs_029896.2	99.1.4.3389	GO_ID:22529										GO_ID:22529	TAIR|gene:2050558 SPTR:O64858 symbol:AT2G44230.1 [GO:0005554 "molecular function unknown" evidence=ND] EMBL:AC004521 EMBL:AY052294 EMBL:AY098966 PIR:T02379 InterPro:IPR009291 Pfam:PF06101 SPTR:O64858	4.00E-26
chr1.TM0523.19	1.10.7.9	E1.14.13.21 flavonoid 3-monooxygenase [EC:1.14.13.21] [GO:0016711]	ath:At5g07990	F13G24.190; cytochrome P450 75A5 / flavonoid 3-monooxygenase / flavonoid 3-hydroxylase (F3H) (F35H) (TT7) [EC:1.14.13.21] [KO:K05280]	8.00E-78	BH0579	COG2124	1.00E-22	C82A3_SOYBN	Heme;Iron;Membrane;Metal-binding;Monooxygenase;Oxidoreductase,Cytochrome P450 82A3 (EC 1.14.-.-) (P450 CP6).	4.00E-129	GO_ID:19778	TAIR|gene:3438565 SPTR:Q9SZ46 symbol:AT4G31940.1 [GO:0019825 "oxygen binding" evidence=ISS] InterPro:IPR001128 Pfam:PF00067 InterPro:IPR002403 InterPro:IPR002401 PRINTS:PR00463 PRINTS:PR00385 PROSITE:PS00086 PRINTS:PR00465 EMBL:AL161580 EMBL:AL021636 PIR:T04651 SPTR:Q9SZ46	7.00E-171
chr1.TM0523.19	1.11.14.4	E1.14.-.- [EC:1.14.-.-] [COG:COG2124]	ath:At5g07990	F13G24.190; cytochrome P450 75A5 / flavonoid 3-monooxygenase / flavonoid 3-hydroxylase (F3H) (F35H) (TT7) [EC:1.14.13.21] [KO:K05280]	8.00E-78	BH0579	COG2124	1.00E-22	C82A3_SOYBN	Heme;Iron;Membrane;Metal-binding;Monooxygenase;Oxidoreductase,Cytochrome P450 82A3 (EC 1.14.-.-) (P450 CP6).	4.00E-129	GO_ID:19778	TAIR|gene:3438565 SPTR:Q9SZ46 symbol:AT4G31940.1 [GO:0019825 "oxygen binding" evidence=ISS] InterPro:IPR001128 Pfam:PF00067 InterPro:IPR002403 InterPro:IPR002401 PRINTS:PR00463 PRINTS:PR00385 PROSITE:PS00086 PRINTS:PR00465 EMBL:AL161580 EMBL:AL021636 PIR:T04651 SPTR:Q9SZ46	7.00E-171
chr1.TM0523.19	1.10.3.12	E1.14.-.- [EC:1.14.-.-] [COG:COG2124]	ath:At5g07990	F13G24.190; cytochrome P450 75A5 / flavonoid 3-monooxygenase / flavonoid 3-hydroxylase (F3H) (F35H) (TT7) [EC:1.14.13.21] [KO:K05280]	8.00E-78	BH0579	COG2124	1.00E-22	C82A3_SOYBN	Heme;Iron;Membrane;Metal-binding;Monooxygenase;Oxidoreductase,Cytochrome P450 82A3 (EC 1.14.-.-) (P450 CP6).	4.00E-129	GO_ID:19778	TAIR|gene:3438565 SPTR:Q9SZ46 symbol:AT4G31940.1 [GO:0019825 "oxygen binding" evidence=ISS] InterPro:IPR001128 Pfam:PF00067 InterPro:IPR002403 InterPro:IPR002401 PRINTS:PR00463 PRINTS:PR00385 PROSITE:PS00086 PRINTS:PR00465 EMBL:AL161580 EMBL:AL021636 PIR:T04651 SPTR:Q9SZ46	7.00E-171
chr1.TM0523.19	1.10.6.12	E1.14.-.- [EC:1.14.-.-] [COG:COG2124]	ath:At5g07990	F13G24.190; cytochrome P450 75A5 / flavonoid 3-monooxygenase / flavonoid 3-hydroxylase (F3H) (F35H) (TT7) [EC:1.14.13.21] [KO:K05280]	8.00E-78	BH0579	COG2124	1.00E-22	C82A3_SOYBN	Heme;Iron;Membrane;Metal-binding;Monooxygenase;Oxidoreductase,Cytochrome P450 82A3 (EC 1.14.-.-) (P450 CP6).	4.00E-129	GO_ID:19778	TAIR|gene:3438565 SPTR:Q9SZ46 symbol:AT4G31940.1 [GO:0019825 "oxygen binding" evidence=ISS] InterPro:IPR001128 Pfam:PF00067 InterPro:IPR002403 InterPro:IPR002401 PRINTS:PR00463 PRINTS:PR00385 PROSITE:PS00086 PRINTS:PR00465 EMBL:AL161580 EMBL:AL021636 PIR:T04651 SPTR:Q9SZ46	7.00E-171
chr1.TM0523.19	1.3.3.23	E1.14.14.1 unspecific monooxygenase [EC:1.14.14.1] [COG:COG2124] [GO:0050381]	ath:At5g07990	F13G24.190; cytochrome P450 75A5 / flavonoid 3-monooxygenase / flavonoid 3-hydroxylase (F3H) (F35H) (TT7) [EC:1.14.13.21] [KO:K05280]	8.00E-78	BH0579	COG2124	1.00E-22	C82A3_SOYBN	Heme;Iron;Membrane;Metal-binding;Monooxygenase;Oxidoreductase,Cytochrome P450 82A3 (EC 1.14.-.-) (P450 CP6).	4.00E-129	GO_ID:19778	TAIR|gene:3438565 SPTR:Q9SZ46 symbol:AT4G31940.1 [GO:0019825 "oxygen binding" evidence=ISS] InterPro:IPR001128 Pfam:PF00067 InterPro:IPR002403 InterPro:IPR002401 PRINTS:PR00463 PRINTS:PR00385 PROSITE:PS00086 PRINTS:PR00465 EMBL:AL161580 EMBL:AL021636 PIR:T04651 SPTR:Q9SZ46	7.00E-171
chr1.TM0523.19	1.5.14.29	E1.14.14.1 unspecific monooxygenase [EC:1.14.14.1] [COG:COG2124] [GO:0050381]	ath:At5g07990	F13G24.190; cytochrome P450 75A5 / flavonoid 3-monooxygenase / flavonoid 3-hydroxylase (F3H) (F35H) (TT7) [EC:1.14.13.21] [KO:K05280]	8.00E-78	BH0579	COG2124	1.00E-22	C82A3_SOYBN	Heme;Iron;Membrane;Metal-binding;Monooxygenase;Oxidoreductase,Cytochrome P450 82A3 (EC 1.14.-.-) (P450 CP6).	4.00E-129	GO_ID:19778	TAIR|gene:3438565 SPTR:Q9SZ46 symbol:AT4G31940.1 [GO:0019825 "oxygen binding" evidence=ISS] InterPro:IPR001128 Pfam:PF00067 InterPro:IPR002403 InterPro:IPR002401 PRINTS:PR00463 PRINTS:PR00385 PROSITE:PS00086 PRINTS:PR00465 EMBL:AL161580 EMBL:AL021636 PIR:T04651 SPTR:Q9SZ46	7.00E-171
chr1.TM0523.19	1.1.7.13	E1.14.-.- [EC:1.14.-.-] [COG:COG2124]	ath:At5g07990	F13G24.190; cytochrome P450 75A5 / flavonoid 3-monooxygenase / flavonoid 3-hydroxylase (F3H) (F35H) (TT7) [EC:1.14.13.21] [KO:K05280]	8.00E-78	BH0579	COG2124	1.00E-22	C82A3_SOYBN	Heme;Iron;Membrane;Metal-binding;Monooxygenase;Oxidoreductase,Cytochrome P450 82A3 (EC 1.14.-.-) (P450 CP6).	4.00E-129	GO_ID:19778	TAIR|gene:3438565 SPTR:Q9SZ46 symbol:AT4G31940.1 [GO:0019825 "oxygen binding" evidence=ISS] InterPro:IPR001128 Pfam:PF00067 InterPro:IPR002403 InterPro:IPR002401 PRINTS:PR00463 PRINTS:PR00385 PROSITE:PS00086 PRINTS:PR00465 EMBL:AL161580 EMBL:AL021636 PIR:T04651 SPTR:Q9SZ46	7.00E-171
chr1.TM0523.19	1.11.4.6	E1.14.-.- [EC:1.14.-.-] [COG:COG2124]	ath:At5g07990	F13G24.190; cytochrome P450 75A5 / flavonoid 3-monooxygenase / flavonoid 3-hydroxylase (F3H) (F35H) (TT7) [EC:1.14.13.21] [KO:K05280]	8.00E-78	BH0579	COG2124	1.00E-22	C82A3_SOYBN	Heme;Iron;Membrane;Metal-binding;Monooxygenase;Oxidoreductase,Cytochrome P450 82A3 (EC 1.14.-.-) (P450 CP6).	4.00E-129	GO_ID:19778	TAIR|gene:3438565 SPTR:Q9SZ46 symbol:AT4G31940.1 [GO:0019825 "oxygen binding" evidence=ISS] InterPro:IPR001128 Pfam:PF00067 InterPro:IPR002403 InterPro:IPR002401 PRINTS:PR00463 PRINTS:PR00385 PROSITE:PS00086 PRINTS:PR00465 EMBL:AL161580 EMBL:AL021636 PIR:T04651 SPTR:Q9SZ46	7.00E-171
chr1.TM0523.19	1.11.4.2	E1.14.14.1 unspecific monooxygenase [EC:1.14.14.1] [COG:COG2124] [GO:0050381]	ath:At5g07990	F13G24.190; cytochrome P450 75A5 / flavonoid 3-monooxygenase / flavonoid 3-hydroxylase (F3H) (F35H) (TT7) [EC:1.14.13.21] [KO:K05280]	8.00E-78	BH0579	COG2124	1.00E-22	C82A3_SOYBN	Heme;Iron;Membrane;Metal-binding;Monooxygenase;Oxidoreductase,Cytochrome P450 82A3 (EC 1.14.-.-) (P450 CP6).	4.00E-129	GO_ID:19778	TAIR|gene:3438565 SPTR:Q9SZ46 symbol:AT4G31940.1 [GO:0019825 "oxygen binding" evidence=ISS] InterPro:IPR001128 Pfam:PF00067 InterPro:IPR002403 InterPro:IPR002401 PRINTS:PR00463 PRINTS:PR00385 PROSITE:PS00086 PRINTS:PR00465 EMBL:AL161580 EMBL:AL021636 PIR:T04651 SPTR:Q9SZ46	7.00E-171
Ljwgs_021122.2	1.2.7.2	E4.2.1.1 carbonic anhydrase [EC:4.2.1.1] [GO:0004089]	ath:At3g01500	F4P13.5; carbonic anhydrase 1, chloroplast / carbonate dehydratase 1 (CA1) [EC:4.2.1.1] [KO:K01672]	2.00E-29				CAHC_PEA	3D-structure;Chloroplast;Directproteinsequencing;Lyase;Plastid;Transitpeptide;Zinc,Carbonic anhydrase, chloroplast precursor (EC 4.2.1.1) (Carbonate dehydratase) [Contains: Carbonic anhydrase, 27 kDa isoform; Carbonic anhydrase, 25 kDa isoform].	2.00E-41	GO_ID:8047	TAIR|gene:2084197 SPTR:P27140 symbol:AT3G01500.1 [GO:0004089 "carbonate dehydratase activity" evidence=ISS] [GO:0008270 "zinc ion binding" evidence=ISS] [GO:0015976 "carbon utilization" evidence=ISS] InterPro:IPR001765 Pfam:PF00484 PROSITE:PS00704 PROSITE:PS00705 HSSP:P17067 EMBL:AC009325 EMBL:X65541 EMBL:AF428284 EMBL:AF428459 EMBL:AY056175 EMBL:AY062785 EMBL:AY081658 EMBL:AY091066 PIR:S28412 SM…	4.00E-30
Ljwgs_060784.1	1.9.4.15	E2.7.1.- [EC:2.7.1.-] [COG:COG0515 COG1493]	ath:At5g02290	T1E22.50; protein kinase, putative [EC:2.7.1.37] [KO:K00870]	9.00E-35	YNL298w_2	COG0515	1.00E-13	BAK1_ARATH	ATP-binding;Glycoprotein;Kinase;Leucine-richrepeat;Membrane;Nucleotide-binding;Phosphorylation;Repeat;Serine/threonine-proteinkinase;Signal;Transferase;Transmembrane,BRASSINOSTEROID INSENSITIVE 1-associated receptor kinase 1 precursor (EC 2.7.1.37) (BRI1-associated receptor kinase 1) (Somatic embryogenesis receptor-like kinase 3).	2.00E-87	GO_ID:2603	TAIR|gene:2119259 SPTR:Q94F62 symbol:AT4G33430.1 [GO:0016301 "kinase activity" evidence=ISS] Pfam:PF00560 InterPro:IPR000719 InterPro:IPR008271 Pfam:PF00069 Prosite:PS00108 InterPro:IPR001611 InterPro:IPR007090 Prosite:PS00107 ProDom:PD000001 PROSITE:PS50011 PRINTS:PR00019 HSSP:P06213 EMBL:AL161583 EMBL:AL035678 EMBL:AF384970 GeneFarm:511 SPTR:Q94F62	8.00E-88
Ljwgs_060784.1	1.7.8.19	WAAY, rfaY lipopolysaccharide core biosynthesis protein RFAY [EC:2.7.-.-] [COG:COG0515]	ath:At5g02290	T1E22.50; protein kinase, putative [EC:2.7.1.37] [KO:K00870]	9.00E-35	YNL298w_2	COG0515	1.00E-13	BAK1_ARATH	ATP-binding;Glycoprotein;Kinase;Leucine-richrepeat;Membrane;Nucleotide-binding;Phosphorylation;Repeat;Serine/threonine-proteinkinase;Signal;Transferase;Transmembrane,BRASSINOSTEROID INSENSITIVE 1-associated receptor kinase 1 precursor (EC 2.7.1.37) (BRI1-associated receptor kinase 1) (Somatic embryogenesis receptor-like kinase 3).	2.00E-87	GO_ID:2603	TAIR|gene:2119259 SPTR:Q94F62 symbol:AT4G33430.1 [GO:0016301 "kinase activity" evidence=ISS] Pfam:PF00560 InterPro:IPR000719 InterPro:IPR008271 Pfam:PF00069 Prosite:PS00108 InterPro:IPR001611 InterPro:IPR007090 Prosite:PS00107 ProDom:PD000001 PROSITE:PS50011 PRINTS:PR00019 HSSP:P06213 EMBL:AL161583 EMBL:AL035678 EMBL:AF384970 GeneFarm:511 SPTR:Q94F62	8.00E-88
Ljwgs_060784.1	1.1.17.19	E2.7.1.- [EC:2.7.1.-] [COG:COG0515 COG1493]	ath:At5g02290	T1E22.50; protein kinase, putative [EC:2.7.1.37] [KO:K00870]	9.00E-35	YNL298w_2	COG0515	1.00E-13	BAK1_ARATH	ATP-binding;Glycoprotein;Kinase;Leucine-richrepeat;Membrane;Nucleotide-binding;Phosphorylation;Repeat;Serine/threonine-proteinkinase;Signal;Transferase;Transmembrane,BRASSINOSTEROID INSENSITIVE 1-associated receptor kinase 1 precursor (EC 2.7.1.37) (BRI1-associated receptor kinase 1) (Somatic embryogenesis receptor-like kinase 3).	2.00E-87	GO_ID:2603	TAIR|gene:2119259 SPTR:Q94F62 symbol:AT4G33430.1 [GO:0016301 "kinase activity" evidence=ISS] Pfam:PF00560 InterPro:IPR000719 InterPro:IPR008271 Pfam:PF00069 Prosite:PS00108 InterPro:IPR001611 InterPro:IPR007090 Prosite:PS00107 ProDom:PD000001 PROSITE:PS50011 PRINTS:PR00019 HSSP:P06213 EMBL:AL161583 EMBL:AL035678 EMBL:AF384970 GeneFarm:511 SPTR:Q94F62	8.00E-88
Ljwgs_060784.1	3.3.10.117	BMPR1 bone morphogenetic protein receptor, type I [EC:2.7.1.37]	ath:At5g02290	T1E22.50; protein kinase, putative [EC:2.7.1.37] [KO:K00870]	9.00E-35	YNL298w_2	COG0515	1.00E-13	BAK1_ARATH	ATP-binding;Glycoprotein;Kinase;Leucine-richrepeat;Membrane;Nucleotide-binding;Phosphorylation;Repeat;Serine/threonine-proteinkinase;Signal;Transferase;Transmembrane,BRASSINOSTEROID INSENSITIVE 1-associated receptor kinase 1 precursor (EC 2.7.1.37) (BRI1-associated receptor kinase 1) (Somatic embryogenesis receptor-like kinase 3).	2.00E-87	GO_ID:2603	TAIR|gene:2119259 SPTR:Q94F62 symbol:AT4G33430.1 [GO:0016301 "kinase activity" evidence=ISS] Pfam:PF00560 InterPro:IPR000719 InterPro:IPR008271 Pfam:PF00069 Prosite:PS00108 InterPro:IPR001611 InterPro:IPR007090 Prosite:PS00107 ProDom:PD000001 PROSITE:PS50011 PRINTS:PR00019 HSSP:P06213 EMBL:AL161583 EMBL:AL035678 EMBL:AF384970 GeneFarm:511 SPTR:Q94F62	8.00E-88
Ljwgs_060784.1	1.11.16.8	E2.7.1.- [EC:2.7.1.-] [COG:COG0515 COG1493]	ath:At5g02290	T1E22.50; protein kinase, putative [EC:2.7.1.37] [KO:K00870]	9.00E-35	YNL298w_2	COG0515	1.00E-13	BAK1_ARATH	ATP-binding;Glycoprotein;Kinase;Leucine-richrepeat;Membrane;Nucleotide-binding;Phosphorylation;Repeat;Serine/threonine-proteinkinase;Signal;Transferase;Transmembrane,BRASSINOSTEROID INSENSITIVE 1-associated receptor kinase 1 precursor (EC 2.7.1.37) (BRI1-associated receptor kinase 1) (Somatic embryogenesis receptor-like kinase 3).	2.00E-87	GO_ID:2603	TAIR|gene:2119259 SPTR:Q94F62 symbol:AT4G33430.1 [GO:0016301 "kinase activity" evidence=ISS] Pfam:PF00560 InterPro:IPR000719 InterPro:IPR008271 Pfam:PF00069 Prosite:PS00108 InterPro:IPR001611 InterPro:IPR007090 Prosite:PS00107 ProDom:PD000001 PROSITE:PS50011 PRINTS:PR00019 HSSP:P06213 EMBL:AL161583 EMBL:AL035678 EMBL:AF384970 GeneFarm:511 SPTR:Q94F62	8.00E-88
Ljwgs_060784.1	4.2.4	Cell cycle [CLASS:04110] [PATH:hsa04110] [COG:COG0515]	ath:At5g02290	T1E22.50; protein kinase, putative [EC:2.7.1.37] [KO:K00870]	9.00E-35	YNL298w_2	COG0515	1.00E-13	BAK1_ARATH	ATP-binding;Glycoprotein;Kinase;Leucine-richrepeat;Membrane;Nucleotide-binding;Phosphorylation;Repeat;Serine/threonine-proteinkinase;Signal;Transferase;Transmembrane,BRASSINOSTEROID INSENSITIVE 1-associated receptor kinase 1 precursor (EC 2.7.1.37) (BRI1-associated receptor kinase 1) (Somatic embryogenesis receptor-like kinase 3).	2.00E-87	GO_ID:2603	TAIR|gene:2119259 SPTR:Q94F62 symbol:AT4G33430.1 [GO:0016301 "kinase activity" evidence=ISS] Pfam:PF00560 InterPro:IPR000719 InterPro:IPR008271 Pfam:PF00069 Prosite:PS00108 InterPro:IPR001611 InterPro:IPR007090 Prosite:PS00107 ProDom:PD000001 PROSITE:PS50011 PRINTS:PR00019 HSSP:P06213 EMBL:AL161583 EMBL:AL035678 EMBL:AF384970 GeneFarm:511 SPTR:Q94F62	8.00E-88
Ljwgs_060784.1	3.2.2.1	Protein kinase [EC:2.7.1.37]	ath:At5g02290	T1E22.50; protein kinase, putative [EC:2.7.1.37] [KO:K00870]	9.00E-35	YNL298w_2	COG0515	1.00E-13	BAK1_ARATH	ATP-binding;Glycoprotein;Kinase;Leucine-richrepeat;Membrane;Nucleotide-binding;Phosphorylation;Repeat;Serine/threonine-proteinkinase;Signal;Transferase;Transmembrane,BRASSINOSTEROID INSENSITIVE 1-associated receptor kinase 1 precursor (EC 2.7.1.37) (BRI1-associated receptor kinase 1) (Somatic embryogenesis receptor-like kinase 3).	2.00E-87	GO_ID:2603	TAIR|gene:2119259 SPTR:Q94F62 symbol:AT4G33430.1 [GO:0016301 "kinase activity" evidence=ISS] Pfam:PF00560 InterPro:IPR000719 InterPro:IPR008271 Pfam:PF00069 Prosite:PS00108 InterPro:IPR001611 InterPro:IPR007090 Prosite:PS00107 ProDom:PD000001 PROSITE:PS50011 PRINTS:PR00019 HSSP:P06213 EMBL:AL161583 EMBL:AL035678 EMBL:AF384970 GeneFarm:511 SPTR:Q94F62	8.00E-88
gi13879570	99.2	Unclassified without homolog
Ljwgs_047349.1	99.1.4.943	GO_ID:14395										GO_ID:14395	TAIR|gene:2128135 SPTR:O49581 symbol:AT4G31320.1 [GO:0005516 "calmodulin binding" evidence=ISS] [GO:0008372 "cellular component unknown" evidence=ND] [GO:0009733 "response to auxin stimulus" evidence=ISS] Pfam:PF02519 InterPro:IPR003676 EMBL:AL161578 EMBL:AL021633 PIR:T04499 SPTR:O49581	7.00E-36
gi7613821	99.2	Unclassified without homolog
Ljwgs_048049.1	3.2.2.120	E2.5.1.18, gst glutathione S-transferase [EC:2.5.1.18] [COG:COG0625] [GO:0004364]	ath:At1g02930	F22D16.7; glutathione S-transferase, putative [EC:2.5.1.18] [KO:K00799]	2.00E-36	ZyliJ	COG0625	3.00E-12	GSTH1_ORYSA	Multigenefamily;Transferase,Probable glutathione S-transferase GSTF1 (EC 2.5.1.18) (GST-I).	6.00E-47	GO_ID:11072	TAIR|gene:2081694 SPTR:Q9LZI9 symbol:AT3G62760.1 [GO:0004364 "glutathione transferase activity" evidence=ISS] InterPro:IPR004045 InterPro:IPR004046 Pfam:PF00043 Pfam:PF02798 HSSP:Q9ZP62 EMBL:AL162651 PIR:T48065 SPTR:Q9LZI9	6.00E-62
Ljwgs_048049.1	1.11.10.4	E5.2.1.2, maiA maleylacetoacetate isomerase [EC:5.2.1.2] [COG:COG0625] [GO:0016034]	ath:At1g02930	F22D16.7; glutathione S-transferase, putative [EC:2.5.1.18] [KO:K00799]	2.00E-36	ZyliJ	COG0625	3.00E-12	GSTH1_ORYSA	Multigenefamily;Transferase,Probable glutathione S-transferase GSTF1 (EC 2.5.1.18) (GST-I).	6.00E-47	GO_ID:11072	TAIR|gene:2081694 SPTR:Q9LZI9 symbol:AT3G62760.1 [GO:0004364 "glutathione transferase activity" evidence=ISS] InterPro:IPR004045 InterPro:IPR004046 Pfam:PF00043 Pfam:PF02798 HSSP:Q9ZP62 EMBL:AL162651 PIR:T48065 SPTR:Q9LZI9	6.00E-62
Ljwgs_048049.1	2.3.1.70	SSPA stringent starvation protein A [COG:COG0625]	ath:At1g02930	F22D16.7; glutathione S-transferase, putative [EC:2.5.1.18] [KO:K00799]	2.00E-36	ZyliJ	COG0625	3.00E-12	GSTH1_ORYSA	Multigenefamily;Transferase,Probable glutathione S-transferase GSTF1 (EC 2.5.1.18) (GST-I).	6.00E-47	GO_ID:11072	TAIR|gene:2081694 SPTR:Q9LZI9 symbol:AT3G62760.1 [GO:0004364 "glutathione transferase activity" evidence=ISS] InterPro:IPR004045 InterPro:IPR004046 Pfam:PF00043 Pfam:PF02798 HSSP:Q9ZP62 EMBL:AL162651 PIR:T48065 SPTR:Q9LZI9	6.00E-62
Ljwgs_048049.1	1.5.12.8	E5.2.1.2, maiA maleylacetoacetate isomerase [EC:5.2.1.2] [COG:COG0625] [GO:0016034]	ath:At1g02930	F22D16.7; glutathione S-transferase, putative [EC:2.5.1.18] [KO:K00799]	2.00E-36	ZyliJ	COG0625	3.00E-12	GSTH1_ORYSA	Multigenefamily;Transferase,Probable glutathione S-transferase GSTF1 (EC 2.5.1.18) (GST-I).	6.00E-47	GO_ID:11072	TAIR|gene:2081694 SPTR:Q9LZI9 symbol:AT3G62760.1 [GO:0004364 "glutathione transferase activity" evidence=ISS] InterPro:IPR004045 InterPro:IPR004046 Pfam:PF00043 Pfam:PF02798 HSSP:Q9ZP62 EMBL:AL162651 PIR:T48065 SPTR:Q9LZI9	6.00E-62
Ljwgs_048049.1	1.6.9.16.1	GST glutathione S-transferase [COG:COG0625]	ath:At1g02930	F22D16.7; glutathione S-transferase, putative [EC:2.5.1.18] [KO:K00799]	2.00E-36	ZyliJ	COG0625	3.00E-12	GSTH1_ORYSA	Multigenefamily;Transferase,Probable glutathione S-transferase GSTF1 (EC 2.5.1.18) (GST-I).	6.00E-47	GO_ID:11072	TAIR|gene:2081694 SPTR:Q9LZI9 symbol:AT3G62760.1 [GO:0004364 "glutathione transferase activity" evidence=ISS] InterPro:IPR004045 InterPro:IPR004046 Pfam:PF00043 Pfam:PF02798 HSSP:Q9ZP62 EMBL:AL162651 PIR:T48065 SPTR:Q9LZI9	6.00E-62
TC11869	99.2	Unclassified without homolog
TC16474	99.2	Unclassified without homolog
Ljwgs_048445.1	1.5.14.22	E4.1.1.28, DDC aromatic-L-amino-acid decarboxylase [EC:4.1.1.28] [COG:COG0076] [GO:0004058]	gvi:gll2219	histidine decarboxylase [EC:4.1.1.22] [KO:K01590]	2.00E-46	mlr6209	COG0076	7.00E-41	DCHS_LYCES	Decarboxylase;Lyase;Pyridoxalphosphate,Histidine decarboxylase (EC 4.1.1.22) (HDC) (TOM92).	8.00E-88	GO_ID:785	TAIR|gene:2031132 SPTR:Q9MA74 symbol:EMB1075 "EMBRYO DEFECTIVE 1075" [GO:0008372 "cellular component unknown" evidence=ND] [GO:0006520 "amino acid metabolism" evidence=ISS] [GO:0016831 "carboxy-lyase activity" evidence=ISS] InterPro:IPR002129 Pfam:PF00282 PROSITE:PS00392 EMBL:AC009526 EMBL:AB030379 EMBL:AB036933 EMBL:AF360233 EMBL:AF389349 EMBL:AY040033 PIR:E96500 SPTR:Q9MA74	3.00E-106
Ljwgs_048445.1	1.6.2.2	E4.1.1.15, gadB glutamate decarboxylase [EC:4.1.1.15] [COG:COG0076] [GO:0004351]	gvi:gll2219	histidine decarboxylase [EC:4.1.1.22] [KO:K01590]	2.00E-46	mlr6209	COG0076	7.00E-41	DCHS_LYCES	Decarboxylase;Lyase;Pyridoxalphosphate,Histidine decarboxylase (EC 4.1.1.22) (HDC) (TOM92).	8.00E-88	GO_ID:785	TAIR|gene:2031132 SPTR:Q9MA74 symbol:EMB1075 "EMBRYO DEFECTIVE 1075" [GO:0008372 "cellular component unknown" evidence=ND] [GO:0006520 "amino acid metabolism" evidence=ISS] [GO:0016831 "carboxy-lyase activity" evidence=ISS] InterPro:IPR002129 Pfam:PF00282 PROSITE:PS00392 EMBL:AC009526 EMBL:AB030379 EMBL:AB036933 EMBL:AF360233 EMBL:AF389349 EMBL:AY040033 PIR:E96500 SPTR:Q9MA74	3.00E-106
Ljwgs_048445.1	1.5.14.47	E4.1.1.- [EC:4.1.1.-] [COG:COG0076 COG3635]	gvi:gll2219	histidine decarboxylase [EC:4.1.1.22] [KO:K01590]	2.00E-46	mlr6209	COG0076	7.00E-41	DCHS_LYCES	Decarboxylase;Lyase;Pyridoxalphosphate,Histidine decarboxylase (EC 4.1.1.22) (HDC) (TOM92).	8.00E-88	GO_ID:785	TAIR|gene:2031132 SPTR:Q9MA74 symbol:EMB1075 "EMBRYO DEFECTIVE 1075" [GO:0008372 "cellular component unknown" evidence=ND] [GO:0006520 "amino acid metabolism" evidence=ISS] [GO:0016831 "carboxy-lyase activity" evidence=ISS] InterPro:IPR002129 Pfam:PF00282 PROSITE:PS00392 EMBL:AC009526 EMBL:AB030379 EMBL:AB036933 EMBL:AF360233 EMBL:AF389349 EMBL:AY040033 PIR:E96500 SPTR:Q9MA74	3.00E-106
Ljwgs_048445.1	1.5.12.17	E4.1.1.28, DDC aromatic-L-amino-acid decarboxylase [EC:4.1.1.28] [COG:COG0076] [GO:0004058]	gvi:gll2219	histidine decarboxylase [EC:4.1.1.22] [KO:K01590]	2.00E-46	mlr6209	COG0076	7.00E-41	DCHS_LYCES	Decarboxylase;Lyase;Pyridoxalphosphate,Histidine decarboxylase (EC 4.1.1.22) (HDC) (TOM92).	8.00E-88	GO_ID:785	TAIR|gene:2031132 SPTR:Q9MA74 symbol:EMB1075 "EMBRYO DEFECTIVE 1075" [GO:0008372 "cellular component unknown" evidence=ND] [GO:0006520 "amino acid metabolism" evidence=ISS] [GO:0016831 "carboxy-lyase activity" evidence=ISS] InterPro:IPR002129 Pfam:PF00282 PROSITE:PS00392 EMBL:AC009526 EMBL:AB030379 EMBL:AB036933 EMBL:AF360233 EMBL:AF389349 EMBL:AY040033 PIR:E96500 SPTR:Q9MA74	3.00E-106
Ljwgs_048445.1	1.5.1.22	E4.1.1.15, gadB glutamate decarboxylase [EC:4.1.1.15] [COG:COG0076] [GO:0004351]	gvi:gll2219	histidine decarboxylase [EC:4.1.1.22] [KO:K01590]	2.00E-46	mlr6209	COG0076	7.00E-41	DCHS_LYCES	Decarboxylase;Lyase;Pyridoxalphosphate,Histidine decarboxylase (EC 4.1.1.22) (HDC) (TOM92).	8.00E-88	GO_ID:785	TAIR|gene:2031132 SPTR:Q9MA74 symbol:EMB1075 "EMBRYO DEFECTIVE 1075" [GO:0008372 "cellular component unknown" evidence=ND] [GO:0006520 "amino acid metabolism" evidence=ISS] [GO:0016831 "carboxy-lyase activity" evidence=ISS] InterPro:IPR002129 Pfam:PF00282 PROSITE:PS00392 EMBL:AC009526 EMBL:AB030379 EMBL:AB036933 EMBL:AF360233 EMBL:AF389349 EMBL:AY040033 PIR:E96500 SPTR:Q9MA74	3.00E-106
Ljwgs_048445.1	1.1.7.12	E4.1.1.- [EC:4.1.1.-] [COG:COG0076 COG3635]	gvi:gll2219	histidine decarboxylase [EC:4.1.1.22] [KO:K01590]	2.00E-46	mlr6209	COG0076	7.00E-41	DCHS_LYCES	Decarboxylase;Lyase;Pyridoxalphosphate,Histidine decarboxylase (EC 4.1.1.22) (HDC) (TOM92).	8.00E-88	GO_ID:785	TAIR|gene:2031132 SPTR:Q9MA74 symbol:EMB1075 "EMBRYO DEFECTIVE 1075" [GO:0008372 "cellular component unknown" evidence=ND] [GO:0006520 "amino acid metabolism" evidence=ISS] [GO:0016831 "carboxy-lyase activity" evidence=ISS] InterPro:IPR002129 Pfam:PF00282 PROSITE:PS00392 EMBL:AC009526 EMBL:AB030379 EMBL:AB036933 EMBL:AF360233 EMBL:AF389349 EMBL:AY040033 PIR:E96500 SPTR:Q9MA74	3.00E-106
Ljwgs_048445.1	1.4.1.72	E4.1.1.- [EC:4.1.1.-] [COG:COG0076 COG3635]	gvi:gll2219	histidine decarboxylase [EC:4.1.1.22] [KO:K01590]	2.00E-46	mlr6209	COG0076	7.00E-41	DCHS_LYCES	Decarboxylase;Lyase;Pyridoxalphosphate,Histidine decarboxylase (EC 4.1.1.22) (HDC) (TOM92).	8.00E-88	GO_ID:785	TAIR|gene:2031132 SPTR:Q9MA74 symbol:EMB1075 "EMBRYO DEFECTIVE 1075" [GO:0008372 "cellular component unknown" evidence=ND] [GO:0006520 "amino acid metabolism" evidence=ISS] [GO:0016831 "carboxy-lyase activity" evidence=ISS] InterPro:IPR002129 Pfam:PF00282 PROSITE:PS00392 EMBL:AC009526 EMBL:AB030379 EMBL:AB036933 EMBL:AF360233 EMBL:AF389349 EMBL:AY040033 PIR:E96500 SPTR:Q9MA74	3.00E-106
Ljwgs_048445.1	1.11.6.9	E4.1.1.- [EC:4.1.1.-] [COG:COG0076 COG3635]	gvi:gll2219	histidine decarboxylase [EC:4.1.1.22] [KO:K01590]	2.00E-46	mlr6209	COG0076	7.00E-41	DCHS_LYCES	Decarboxylase;Lyase;Pyridoxalphosphate,Histidine decarboxylase (EC 4.1.1.22) (HDC) (TOM92).	8.00E-88	GO_ID:785	TAIR|gene:2031132 SPTR:Q9MA74 symbol:EMB1075 "EMBRYO DEFECTIVE 1075" [GO:0008372 "cellular component unknown" evidence=ND] [GO:0006520 "amino acid metabolism" evidence=ISS] [GO:0016831 "carboxy-lyase activity" evidence=ISS] InterPro:IPR002129 Pfam:PF00282 PROSITE:PS00392 EMBL:AC009526 EMBL:AB030379 EMBL:AB036933 EMBL:AF360233 EMBL:AF389349 EMBL:AY040033 PIR:E96500 SPTR:Q9MA74	3.00E-106
Ljwgs_048445.1	1.10.8.6	E4.1.1.- [EC:4.1.1.-] [COG:COG0076 COG3635]	gvi:gll2219	histidine decarboxylase [EC:4.1.1.22] [KO:K01590]	2.00E-46	mlr6209	COG0076	7.00E-41	DCHS_LYCES	Decarboxylase;Lyase;Pyridoxalphosphate,Histidine decarboxylase (EC 4.1.1.22) (HDC) (TOM92).	8.00E-88	GO_ID:785	TAIR|gene:2031132 SPTR:Q9MA74 symbol:EMB1075 "EMBRYO DEFECTIVE 1075" [GO:0008372 "cellular component unknown" evidence=ND] [GO:0006520 "amino acid metabolism" evidence=ISS] [GO:0016831 "carboxy-lyase activity" evidence=ISS] InterPro:IPR002129 Pfam:PF00282 PROSITE:PS00392 EMBL:AC009526 EMBL:AB030379 EMBL:AB036933 EMBL:AF360233 EMBL:AF389349 EMBL:AY040033 PIR:E96500 SPTR:Q9MA74	3.00E-106
Ljwgs_048445.1	1.7.11.16	E4.1.2.27 sphinganine-1-phosphate aldolase [EC:4.1.2.27] [COG:COG0076] [GO:0008117]	gvi:gll2219	histidine decarboxylase [EC:4.1.1.22] [KO:K01590]	2.00E-46	mlr6209	COG0076	7.00E-41	DCHS_LYCES	Decarboxylase;Lyase;Pyridoxalphosphate,Histidine decarboxylase (EC 4.1.1.22) (HDC) (TOM92).	8.00E-88	GO_ID:785	TAIR|gene:2031132 SPTR:Q9MA74 symbol:EMB1075 "EMBRYO DEFECTIVE 1075" [GO:0008372 "cellular component unknown" evidence=ND] [GO:0006520 "amino acid metabolism" evidence=ISS] [GO:0016831 "carboxy-lyase activity" evidence=ISS] InterPro:IPR002129 Pfam:PF00282 PROSITE:PS00392 EMBL:AC009526 EMBL:AB030379 EMBL:AB036933 EMBL:AF360233 EMBL:AF389349 EMBL:AY040033 PIR:E96500 SPTR:Q9MA74	3.00E-106
Ljwgs_048445.1	1.5.2.12	E4.1.1.15, gadB glutamate decarboxylase [EC:4.1.1.15] [COG:COG0076] [GO:0004351]	gvi:gll2219	histidine decarboxylase [EC:4.1.1.22] [KO:K01590]	2.00E-46	mlr6209	COG0076	7.00E-41	DCHS_LYCES	Decarboxylase;Lyase;Pyridoxalphosphate,Histidine decarboxylase (EC 4.1.1.22) (HDC) (TOM92).	8.00E-88	GO_ID:785	TAIR|gene:2031132 SPTR:Q9MA74 symbol:EMB1075 "EMBRYO DEFECTIVE 1075" [GO:0008372 "cellular component unknown" evidence=ND] [GO:0006520 "amino acid metabolism" evidence=ISS] [GO:0016831 "carboxy-lyase activity" evidence=ISS] InterPro:IPR002129 Pfam:PF00282 PROSITE:PS00392 EMBL:AC009526 EMBL:AB030379 EMBL:AB036933 EMBL:AF360233 EMBL:AF389349 EMBL:AY040033 PIR:E96500 SPTR:Q9MA74	3.00E-106
Ljwgs_048445.1	1.11.17.12	E4.1.1.- [EC:4.1.1.-] [COG:COG0076 COG3635]	gvi:gll2219	histidine decarboxylase [EC:4.1.1.22] [KO:K01590]	2.00E-46	mlr6209	COG0076	7.00E-41	DCHS_LYCES	Decarboxylase;Lyase;Pyridoxalphosphate,Histidine decarboxylase (EC 4.1.1.22) (HDC) (TOM92).	8.00E-88	GO_ID:785	TAIR|gene:2031132 SPTR:Q9MA74 symbol:EMB1075 "EMBRYO DEFECTIVE 1075" [GO:0008372 "cellular component unknown" evidence=ND] [GO:0006520 "amino acid metabolism" evidence=ISS] [GO:0016831 "carboxy-lyase activity" evidence=ISS] InterPro:IPR002129 Pfam:PF00282 PROSITE:PS00392 EMBL:AC009526 EMBL:AB030379 EMBL:AB036933 EMBL:AF360233 EMBL:AF389349 EMBL:AY040033 PIR:E96500 SPTR:Q9MA74	3.00E-106
Ljwgs_048445.1	1.6.1.2	E4.1.1.15, gadB glutamate decarboxylase [EC:4.1.1.15] [COG:COG0076] [GO:0004351]	gvi:gll2219	histidine decarboxylase [EC:4.1.1.22] [KO:K01590]	2.00E-46	mlr6209	COG0076	7.00E-41	DCHS_LYCES	Decarboxylase;Lyase;Pyridoxalphosphate,Histidine decarboxylase (EC 4.1.1.22) (HDC) (TOM92).	8.00E-88	GO_ID:785	TAIR|gene:2031132 SPTR:Q9MA74 symbol:EMB1075 "EMBRYO DEFECTIVE 1075" [GO:0008372 "cellular component unknown" evidence=ND] [GO:0006520 "amino acid metabolism" evidence=ISS] [GO:0016831 "carboxy-lyase activity" evidence=ISS] InterPro:IPR002129 Pfam:PF00282 PROSITE:PS00392 EMBL:AC009526 EMBL:AB030379 EMBL:AB036933 EMBL:AF360233 EMBL:AF389349 EMBL:AY040033 PIR:E96500 SPTR:Q9MA74	3.00E-106
Ljwgs_048445.1	1.5.11.19	E4.1.1.22, HDC histidine decarboxylase [EC:4.1.1.22] [GO:0004398]	gvi:gll2219	histidine decarboxylase [EC:4.1.1.22] [KO:K01590]	2.00E-46	mlr6209	COG0076	7.00E-41	DCHS_LYCES	Decarboxylase;Lyase;Pyridoxalphosphate,Histidine decarboxylase (EC 4.1.1.22) (HDC) (TOM92).	8.00E-88	GO_ID:785	TAIR|gene:2031132 SPTR:Q9MA74 symbol:EMB1075 "EMBRYO DEFECTIVE 1075" [GO:0008372 "cellular component unknown" evidence=ND] [GO:0006520 "amino acid metabolism" evidence=ISS] [GO:0016831 "carboxy-lyase activity" evidence=ISS] InterPro:IPR002129 Pfam:PF00282 PROSITE:PS00392 EMBL:AC009526 EMBL:AB030379 EMBL:AB036933 EMBL:AF360233 EMBL:AF389349 EMBL:AY040033 PIR:E96500 SPTR:Q9MA74	3.00E-106
Ljwgs_048445.1	1.11.14.6	E4.1.1.- [EC:4.1.1.-] [COG:COG0076 COG3635]	gvi:gll2219	histidine decarboxylase [EC:4.1.1.22] [KO:K01590]	2.00E-46	mlr6209	COG0076	7.00E-41	DCHS_LYCES	Decarboxylase;Lyase;Pyridoxalphosphate,Histidine decarboxylase (EC 4.1.1.22) (HDC) (TOM92).	8.00E-88	GO_ID:785	TAIR|gene:2031132 SPTR:Q9MA74 symbol:EMB1075 "EMBRYO DEFECTIVE 1075" [GO:0008372 "cellular component unknown" evidence=ND] [GO:0006520 "amino acid metabolism" evidence=ISS] [GO:0016831 "carboxy-lyase activity" evidence=ISS] InterPro:IPR002129 Pfam:PF00282 PROSITE:PS00392 EMBL:AC009526 EMBL:AB030379 EMBL:AB036933 EMBL:AF360233 EMBL:AF389349 EMBL:AY040033 PIR:E96500 SPTR:Q9MA74	3.00E-106
Ljwgs_048445.1	1.5.13.14	E4.1.1.28, DDC aromatic-L-amino-acid decarboxylase [EC:4.1.1.28] [COG:COG0076] [GO:0004058]	gvi:gll2219	histidine decarboxylase [EC:4.1.1.22] [KO:K01590]	2.00E-46	mlr6209	COG0076	7.00E-41	DCHS_LYCES	Decarboxylase;Lyase;Pyridoxalphosphate,Histidine decarboxylase (EC 4.1.1.22) (HDC) (TOM92).	8.00E-88	GO_ID:785	TAIR|gene:2031132 SPTR:Q9MA74 symbol:EMB1075 "EMBRYO DEFECTIVE 1075" [GO:0008372 "cellular component unknown" evidence=ND] [GO:0006520 "amino acid metabolism" evidence=ISS] [GO:0016831 "carboxy-lyase activity" evidence=ISS] InterPro:IPR002129 Pfam:PF00282 PROSITE:PS00392 EMBL:AC009526 EMBL:AB030379 EMBL:AB036933 EMBL:AF360233 EMBL:AF389349 EMBL:AY040033 PIR:E96500 SPTR:Q9MA74	3.00E-106
Ljwgs_048445.1	1.11.20.9	E4.1.1.- [EC:4.1.1.-] [COG:COG0076 COG3635]	gvi:gll2219	histidine decarboxylase [EC:4.1.1.22] [KO:K01590]	2.00E-46	mlr6209	COG0076	7.00E-41	DCHS_LYCES	Decarboxylase;Lyase;Pyridoxalphosphate,Histidine decarboxylase (EC 4.1.1.22) (HDC) (TOM92).	8.00E-88	GO_ID:785	TAIR|gene:2031132 SPTR:Q9MA74 symbol:EMB1075 "EMBRYO DEFECTIVE 1075" [GO:0008372 "cellular component unknown" evidence=ND] [GO:0006520 "amino acid metabolism" evidence=ISS] [GO:0016831 "carboxy-lyase activity" evidence=ISS] InterPro:IPR002129 Pfam:PF00282 PROSITE:PS00392 EMBL:AC009526 EMBL:AB030379 EMBL:AB036933 EMBL:AF360233 EMBL:AF389349 EMBL:AY040033 PIR:E96500 SPTR:Q9MA74	3.00E-106
Ljwgs_048445.1	1.1.14.28	E4.1.1.15, gadB glutamate decarboxylase [EC:4.1.1.15] [COG:COG0076] [GO:0004351]	gvi:gll2219	histidine decarboxylase [EC:4.1.1.22] [KO:K01590]	2.00E-46	mlr6209	COG0076	7.00E-41	DCHS_LYCES	Decarboxylase;Lyase;Pyridoxalphosphate,Histidine decarboxylase (EC 4.1.1.22) (HDC) (TOM92).	8.00E-88	GO_ID:785	TAIR|gene:2031132 SPTR:Q9MA74 symbol:EMB1075 "EMBRYO DEFECTIVE 1075" [GO:0008372 "cellular component unknown" evidence=ND] [GO:0006520 "amino acid metabolism" evidence=ISS] [GO:0016831 "carboxy-lyase activity" evidence=ISS] InterPro:IPR002129 Pfam:PF00282 PROSITE:PS00392 EMBL:AC009526 EMBL:AB030379 EMBL:AB036933 EMBL:AF360233 EMBL:AF389349 EMBL:AY040033 PIR:E96500 SPTR:Q9MA74	3.00E-106
Ljwgs_048445.1	1.11.5.3	E4.1.1.- [EC:4.1.1.-] [COG:COG0076 COG3635]	gvi:gll2219	histidine decarboxylase [EC:4.1.1.22] [KO:K01590]	2.00E-46	mlr6209	COG0076	7.00E-41	DCHS_LYCES	Decarboxylase;Lyase;Pyridoxalphosphate,Histidine decarboxylase (EC 4.1.1.22) (HDC) (TOM92).	8.00E-88	GO_ID:785	TAIR|gene:2031132 SPTR:Q9MA74 symbol:EMB1075 "EMBRYO DEFECTIVE 1075" [GO:0008372 "cellular component unknown" evidence=ND] [GO:0006520 "amino acid metabolism" evidence=ISS] [GO:0016831 "carboxy-lyase activity" evidence=ISS] InterPro:IPR002129 Pfam:PF00282 PROSITE:PS00392 EMBL:AC009526 EMBL:AB030379 EMBL:AB036933 EMBL:AF360233 EMBL:AF389349 EMBL:AY040033 PIR:E96500 SPTR:Q9MA74	3.00E-106
Ljwgs_048445.1	1.5.12.13	E4.1.1.- [EC:4.1.1.-] [COG:COG0076 COG3635]	gvi:gll2219	histidine decarboxylase [EC:4.1.1.22] [KO:K01590]	2.00E-46	mlr6209	COG0076	7.00E-41	DCHS_LYCES	Decarboxylase;Lyase;Pyridoxalphosphate,Histidine decarboxylase (EC 4.1.1.22) (HDC) (TOM92).	8.00E-88	GO_ID:785	TAIR|gene:2031132 SPTR:Q9MA74 symbol:EMB1075 "EMBRYO DEFECTIVE 1075" [GO:0008372 "cellular component unknown" evidence=ND] [GO:0006520 "amino acid metabolism" evidence=ISS] [GO:0016831 "carboxy-lyase activity" evidence=ISS] InterPro:IPR002129 Pfam:PF00282 PROSITE:PS00392 EMBL:AC009526 EMBL:AB030379 EMBL:AB036933 EMBL:AF360233 EMBL:AF389349 EMBL:AY040033 PIR:E96500 SPTR:Q9MA74	3.00E-106
Ljwgs_048445.1	1.5.11.20	E4.1.1.28, DDC aromatic-L-amino-acid decarboxylase [EC:4.1.1.28] [COG:COG0076] [GO:0004058]	gvi:gll2219	histidine decarboxylase [EC:4.1.1.22] [KO:K01590]	2.00E-46	mlr6209	COG0076	7.00E-41	DCHS_LYCES	Decarboxylase;Lyase;Pyridoxalphosphate,Histidine decarboxylase (EC 4.1.1.22) (HDC) (TOM92).	8.00E-88	GO_ID:785	TAIR|gene:2031132 SPTR:Q9MA74 symbol:EMB1075 "EMBRYO DEFECTIVE 1075" [GO:0008372 "cellular component unknown" evidence=ND] [GO:0006520 "amino acid metabolism" evidence=ISS] [GO:0016831 "carboxy-lyase activity" evidence=ISS] InterPro:IPR002129 Pfam:PF00282 PROSITE:PS00392 EMBL:AC009526 EMBL:AB030379 EMBL:AB036933 EMBL:AF360233 EMBL:AF389349 EMBL:AY040033 PIR:E96500 SPTR:Q9MA74	3.00E-106
Ljwgs_048445.1	1.10.6.8	E4.1.1.- [EC:4.1.1.-] [COG:COG0076 COG3635]	gvi:gll2219	histidine decarboxylase [EC:4.1.1.22] [KO:K01590]	2.00E-46	mlr6209	COG0076	7.00E-41	DCHS_LYCES	Decarboxylase;Lyase;Pyridoxalphosphate,Histidine decarboxylase (EC 4.1.1.22) (HDC) (TOM92).	8.00E-88	GO_ID:785	TAIR|gene:2031132 SPTR:Q9MA74 symbol:EMB1075 "EMBRYO DEFECTIVE 1075" [GO:0008372 "cellular component unknown" evidence=ND] [GO:0006520 "amino acid metabolism" evidence=ISS] [GO:0016831 "carboxy-lyase activity" evidence=ISS] InterPro:IPR002129 Pfam:PF00282 PROSITE:PS00392 EMBL:AC009526 EMBL:AB030379 EMBL:AB036933 EMBL:AF360233 EMBL:AF389349 EMBL:AY040033 PIR:E96500 SPTR:Q9MA74	3.00E-106
Ljwgs_048445.1	1.1.11.32	E4.1.1.- [EC:4.1.1.-] [COG:COG0076 COG3635]	gvi:gll2219	histidine decarboxylase [EC:4.1.1.22] [KO:K01590]	2.00E-46	mlr6209	COG0076	7.00E-41	DCHS_LYCES	Decarboxylase;Lyase;Pyridoxalphosphate,Histidine decarboxylase (EC 4.1.1.22) (HDC) (TOM92).	8.00E-88	GO_ID:785	TAIR|gene:2031132 SPTR:Q9MA74 symbol:EMB1075 "EMBRYO DEFECTIVE 1075" [GO:0008372 "cellular component unknown" evidence=ND] [GO:0006520 "amino acid metabolism" evidence=ISS] [GO:0016831 "carboxy-lyase activity" evidence=ISS] InterPro:IPR002129 Pfam:PF00282 PROSITE:PS00392 EMBL:AC009526 EMBL:AB030379 EMBL:AB036933 EMBL:AF360233 EMBL:AF389349 EMBL:AY040033 PIR:E96500 SPTR:Q9MA74	3.00E-106
Ljwgs_048445.1	1.5.10.36	E4.1.1.- [EC:4.1.1.-] [COG:COG0076 COG3635]	gvi:gll2219	histidine decarboxylase [EC:4.1.1.22] [KO:K01590]	2.00E-46	mlr6209	COG0076	7.00E-41	DCHS_LYCES	Decarboxylase;Lyase;Pyridoxalphosphate,Histidine decarboxylase (EC 4.1.1.22) (HDC) (TOM92).	8.00E-88	GO_ID:785	TAIR|gene:2031132 SPTR:Q9MA74 symbol:EMB1075 "EMBRYO DEFECTIVE 1075" [GO:0008372 "cellular component unknown" evidence=ND] [GO:0006520 "amino acid metabolism" evidence=ISS] [GO:0016831 "carboxy-lyase activity" evidence=ISS] InterPro:IPR002129 Pfam:PF00282 PROSITE:PS00392 EMBL:AC009526 EMBL:AB030379 EMBL:AB036933 EMBL:AF360233 EMBL:AF389349 EMBL:AY040033 PIR:E96500 SPTR:Q9MA74	3.00E-106
Ljwgs_048445.1	1.10.8.8	E4.1.1.28, DDC aromatic-L-amino-acid decarboxylase [EC:4.1.1.28] [COG:COG0076] [GO:0004058]	gvi:gll2219	histidine decarboxylase [EC:4.1.1.22] [KO:K01590]	2.00E-46	mlr6209	COG0076	7.00E-41	DCHS_LYCES	Decarboxylase;Lyase;Pyridoxalphosphate,Histidine decarboxylase (EC 4.1.1.22) (HDC) (TOM92).	8.00E-88	GO_ID:785	TAIR|gene:2031132 SPTR:Q9MA74 symbol:EMB1075 "EMBRYO DEFECTIVE 1075" [GO:0008372 "cellular component unknown" evidence=ND] [GO:0006520 "amino acid metabolism" evidence=ISS] [GO:0016831 "carboxy-lyase activity" evidence=ISS] InterPro:IPR002129 Pfam:PF00282 PROSITE:PS00392 EMBL:AC009526 EMBL:AB030379 EMBL:AB036933 EMBL:AF360233 EMBL:AF389349 EMBL:AY040033 PIR:E96500 SPTR:Q9MA74	3.00E-106
Ljwgs_048445.1	1.10.5.2	E4.1.1.28, DDC aromatic-L-amino-acid decarboxylase [EC:4.1.1.28] [COG:COG0076] [GO:0004058]	gvi:gll2219	histidine decarboxylase [EC:4.1.1.22] [KO:K01590]	2.00E-46	mlr6209	COG0076	7.00E-41	DCHS_LYCES	Decarboxylase;Lyase;Pyridoxalphosphate,Histidine decarboxylase (EC 4.1.1.22) (HDC) (TOM92).	8.00E-88	GO_ID:785	TAIR|gene:2031132 SPTR:Q9MA74 symbol:EMB1075 "EMBRYO DEFECTIVE 1075" [GO:0008372 "cellular component unknown" evidence=ND] [GO:0006520 "amino acid metabolism" evidence=ISS] [GO:0016831 "carboxy-lyase activity" evidence=ISS] InterPro:IPR002129 Pfam:PF00282 PROSITE:PS00392 EMBL:AC009526 EMBL:AB030379 EMBL:AB036933 EMBL:AF360233 EMBL:AF389349 EMBL:AY040033 PIR:E96500 SPTR:Q9MA74	3.00E-106
Ljwgs_048445.1	1.6.3.6	E4.1.1.- [EC:4.1.1.-] [COG:COG0076 COG3635]	gvi:gll2219	histidine decarboxylase [EC:4.1.1.22] [KO:K01590]	2.00E-46	mlr6209	COG0076	7.00E-41	DCHS_LYCES	Decarboxylase;Lyase;Pyridoxalphosphate,Histidine decarboxylase (EC 4.1.1.22) (HDC) (TOM92).	8.00E-88	GO_ID:785	TAIR|gene:2031132 SPTR:Q9MA74 symbol:EMB1075 "EMBRYO DEFECTIVE 1075" [GO:0008372 "cellular component unknown" evidence=ND] [GO:0006520 "amino acid metabolism" evidence=ISS] [GO:0016831 "carboxy-lyase activity" evidence=ISS] InterPro:IPR002129 Pfam:PF00282 PROSITE:PS00392 EMBL:AC009526 EMBL:AB030379 EMBL:AB036933 EMBL:AF360233 EMBL:AF389349 EMBL:AY040033 PIR:E96500 SPTR:Q9MA74	3.00E-106
Ljwgs_115308.1	1.5.14.22	E4.1.1.28, DDC aromatic-L-amino-acid decarboxylase [EC:4.1.1.28] [COG:COG0076] [GO:0004058]	gvi:gll2219	histidine decarboxylase [EC:4.1.1.22] [KO:K01590]	5.00E-24	mlr6209	COG0076	2.00E-24	DCHS_LYCES	Decarboxylase;Lyase;Pyridoxalphosphate,Histidine decarboxylase (EC 4.1.1.22) (HDC) (TOM92).	9.00E-45	GO_ID:785	TAIR|gene:2031132 SPTR:Q9MA74 symbol:EMB1075 "EMBRYO DEFECTIVE 1075" [GO:0008372 "cellular component unknown" evidence=ND] [GO:0006520 "amino acid metabolism" evidence=ISS] [GO:0016831 "carboxy-lyase activity" evidence=ISS] InterPro:IPR002129 Pfam:PF00282 PROSITE:PS00392 EMBL:AC009526 EMBL:AB030379 EMBL:AB036933 EMBL:AF360233 EMBL:AF389349 EMBL:AY040033 PIR:E96500 SPTR:Q9MA74	8.00E-58
Ljwgs_115308.1	1.6.2.2	E4.1.1.15, gadB glutamate decarboxylase [EC:4.1.1.15] [COG:COG0076] [GO:0004351]	gvi:gll2219	histidine decarboxylase [EC:4.1.1.22] [KO:K01590]	5.00E-24	mlr6209	COG0076	2.00E-24	DCHS_LYCES	Decarboxylase;Lyase;Pyridoxalphosphate,Histidine decarboxylase (EC 4.1.1.22) (HDC) (TOM92).	9.00E-45	GO_ID:785	TAIR|gene:2031132 SPTR:Q9MA74 symbol:EMB1075 "EMBRYO DEFECTIVE 1075" [GO:0008372 "cellular component unknown" evidence=ND] [GO:0006520 "amino acid metabolism" evidence=ISS] [GO:0016831 "carboxy-lyase activity" evidence=ISS] InterPro:IPR002129 Pfam:PF00282 PROSITE:PS00392 EMBL:AC009526 EMBL:AB030379 EMBL:AB036933 EMBL:AF360233 EMBL:AF389349 EMBL:AY040033 PIR:E96500 SPTR:Q9MA74	8.00E-58
Ljwgs_115308.1	1.5.14.47	E4.1.1.- [EC:4.1.1.-] [COG:COG0076 COG3635]	gvi:gll2219	histidine decarboxylase [EC:4.1.1.22] [KO:K01590]	5.00E-24	mlr6209	COG0076	2.00E-24	DCHS_LYCES	Decarboxylase;Lyase;Pyridoxalphosphate,Histidine decarboxylase (EC 4.1.1.22) (HDC) (TOM92).	9.00E-45	GO_ID:785	TAIR|gene:2031132 SPTR:Q9MA74 symbol:EMB1075 "EMBRYO DEFECTIVE 1075" [GO:0008372 "cellular component unknown" evidence=ND] [GO:0006520 "amino acid metabolism" evidence=ISS] [GO:0016831 "carboxy-lyase activity" evidence=ISS] InterPro:IPR002129 Pfam:PF00282 PROSITE:PS00392 EMBL:AC009526 EMBL:AB030379 EMBL:AB036933 EMBL:AF360233 EMBL:AF389349 EMBL:AY040033 PIR:E96500 SPTR:Q9MA74	8.00E-58
Ljwgs_115308.1	1.5.12.17	E4.1.1.28, DDC aromatic-L-amino-acid decarboxylase [EC:4.1.1.28] [COG:COG0076] [GO:0004058]	gvi:gll2219	histidine decarboxylase [EC:4.1.1.22] [KO:K01590]	5.00E-24	mlr6209	COG0076	2.00E-24	DCHS_LYCES	Decarboxylase;Lyase;Pyridoxalphosphate,Histidine decarboxylase (EC 4.1.1.22) (HDC) (TOM92).	9.00E-45	GO_ID:785	TAIR|gene:2031132 SPTR:Q9MA74 symbol:EMB1075 "EMBRYO DEFECTIVE 1075" [GO:0008372 "cellular component unknown" evidence=ND] [GO:0006520 "amino acid metabolism" evidence=ISS] [GO:0016831 "carboxy-lyase activity" evidence=ISS] InterPro:IPR002129 Pfam:PF00282 PROSITE:PS00392 EMBL:AC009526 EMBL:AB030379 EMBL:AB036933 EMBL:AF360233 EMBL:AF389349 EMBL:AY040033 PIR:E96500 SPTR:Q9MA74	8.00E-58
Ljwgs_115308.1	1.5.1.22	E4.1.1.15, gadB glutamate decarboxylase [EC:4.1.1.15] [COG:COG0076] [GO:0004351]	gvi:gll2219	histidine decarboxylase [EC:4.1.1.22] [KO:K01590]	5.00E-24	mlr6209	COG0076	2.00E-24	DCHS_LYCES	Decarboxylase;Lyase;Pyridoxalphosphate,Histidine decarboxylase (EC 4.1.1.22) (HDC) (TOM92).	9.00E-45	GO_ID:785	TAIR|gene:2031132 SPTR:Q9MA74 symbol:EMB1075 "EMBRYO DEFECTIVE 1075" [GO:0008372 "cellular component unknown" evidence=ND] [GO:0006520 "amino acid metabolism" evidence=ISS] [GO:0016831 "carboxy-lyase activity" evidence=ISS] InterPro:IPR002129 Pfam:PF00282 PROSITE:PS00392 EMBL:AC009526 EMBL:AB030379 EMBL:AB036933 EMBL:AF360233 EMBL:AF389349 EMBL:AY040033 PIR:E96500 SPTR:Q9MA74	8.00E-58
Ljwgs_115308.1	1.1.7.12	E4.1.1.- [EC:4.1.1.-] [COG:COG0076 COG3635]	gvi:gll2219	histidine decarboxylase [EC:4.1.1.22] [KO:K01590]	5.00E-24	mlr6209	COG0076	2.00E-24	DCHS_LYCES	Decarboxylase;Lyase;Pyridoxalphosphate,Histidine decarboxylase (EC 4.1.1.22) (HDC) (TOM92).	9.00E-45	GO_ID:785	TAIR|gene:2031132 SPTR:Q9MA74 symbol:EMB1075 "EMBRYO DEFECTIVE 1075" [GO:0008372 "cellular component unknown" evidence=ND] [GO:0006520 "amino acid metabolism" evidence=ISS] [GO:0016831 "carboxy-lyase activity" evidence=ISS] InterPro:IPR002129 Pfam:PF00282 PROSITE:PS00392 EMBL:AC009526 EMBL:AB030379 EMBL:AB036933 EMBL:AF360233 EMBL:AF389349 EMBL:AY040033 PIR:E96500 SPTR:Q9MA74	8.00E-58
Ljwgs_115308.1	1.4.1.72	E4.1.1.- [EC:4.1.1.-] [COG:COG0076 COG3635]	gvi:gll2219	histidine decarboxylase [EC:4.1.1.22] [KO:K01590]	5.00E-24	mlr6209	COG0076	2.00E-24	DCHS_LYCES	Decarboxylase;Lyase;Pyridoxalphosphate,Histidine decarboxylase (EC 4.1.1.22) (HDC) (TOM92).	9.00E-45	GO_ID:785	TAIR|gene:2031132 SPTR:Q9MA74 symbol:EMB1075 "EMBRYO DEFECTIVE 1075" [GO:0008372 "cellular component unknown" evidence=ND] [GO:0006520 "amino acid metabolism" evidence=ISS] [GO:0016831 "carboxy-lyase activity" evidence=ISS] InterPro:IPR002129 Pfam:PF00282 PROSITE:PS00392 EMBL:AC009526 EMBL:AB030379 EMBL:AB036933 EMBL:AF360233 EMBL:AF389349 EMBL:AY040033 PIR:E96500 SPTR:Q9MA74	8.00E-58
Ljwgs_115308.1	1.11.6.9	E4.1.1.- [EC:4.1.1.-] [COG:COG0076 COG3635]	gvi:gll2219	histidine decarboxylase [EC:4.1.1.22] [KO:K01590]	5.00E-24	mlr6209	COG0076	2.00E-24	DCHS_LYCES	Decarboxylase;Lyase;Pyridoxalphosphate,Histidine decarboxylase (EC 4.1.1.22) (HDC) (TOM92).	9.00E-45	GO_ID:785	TAIR|gene:2031132 SPTR:Q9MA74 symbol:EMB1075 "EMBRYO DEFECTIVE 1075" [GO:0008372 "cellular component unknown" evidence=ND] [GO:0006520 "amino acid metabolism" evidence=ISS] [GO:0016831 "carboxy-lyase activity" evidence=ISS] InterPro:IPR002129 Pfam:PF00282 PROSITE:PS00392 EMBL:AC009526 EMBL:AB030379 EMBL:AB036933 EMBL:AF360233 EMBL:AF389349 EMBL:AY040033 PIR:E96500 SPTR:Q9MA74	8.00E-58
Ljwgs_115308.1	1.10.8.6	E4.1.1.- [EC:4.1.1.-] [COG:COG0076 COG3635]	gvi:gll2219	histidine decarboxylase [EC:4.1.1.22] [KO:K01590]	5.00E-24	mlr6209	COG0076	2.00E-24	DCHS_LYCES	Decarboxylase;Lyase;Pyridoxalphosphate,Histidine decarboxylase (EC 4.1.1.22) (HDC) (TOM92).	9.00E-45	GO_ID:785	TAIR|gene:2031132 SPTR:Q9MA74 symbol:EMB1075 "EMBRYO DEFECTIVE 1075" [GO:0008372 "cellular component unknown" evidence=ND] [GO:0006520 "amino acid metabolism" evidence=ISS] [GO:0016831 "carboxy-lyase activity" evidence=ISS] InterPro:IPR002129 Pfam:PF00282 PROSITE:PS00392 EMBL:AC009526 EMBL:AB030379 EMBL:AB036933 EMBL:AF360233 EMBL:AF389349 EMBL:AY040033 PIR:E96500 SPTR:Q9MA74	8.00E-58
Ljwgs_115308.1	1.7.11.16	E4.1.2.27 sphinganine-1-phosphate aldolase [EC:4.1.2.27] [COG:COG0076] [GO:0008117]	gvi:gll2219	histidine decarboxylase [EC:4.1.1.22] [KO:K01590]	5.00E-24	mlr6209	COG0076	2.00E-24	DCHS_LYCES	Decarboxylase;Lyase;Pyridoxalphosphate,Histidine decarboxylase (EC 4.1.1.22) (HDC) (TOM92).	9.00E-45	GO_ID:785	TAIR|gene:2031132 SPTR:Q9MA74 symbol:EMB1075 "EMBRYO DEFECTIVE 1075" [GO:0008372 "cellular component unknown" evidence=ND] [GO:0006520 "amino acid metabolism" evidence=ISS] [GO:0016831 "carboxy-lyase activity" evidence=ISS] InterPro:IPR002129 Pfam:PF00282 PROSITE:PS00392 EMBL:AC009526 EMBL:AB030379 EMBL:AB036933 EMBL:AF360233 EMBL:AF389349 EMBL:AY040033 PIR:E96500 SPTR:Q9MA74	8.00E-58
Ljwgs_115308.1	1.5.2.12	E4.1.1.15, gadB glutamate decarboxylase [EC:4.1.1.15] [COG:COG0076] [GO:0004351]	gvi:gll2219	histidine decarboxylase [EC:4.1.1.22] [KO:K01590]	5.00E-24	mlr6209	COG0076	2.00E-24	DCHS_LYCES	Decarboxylase;Lyase;Pyridoxalphosphate,Histidine decarboxylase (EC 4.1.1.22) (HDC) (TOM92).	9.00E-45	GO_ID:785	TAIR|gene:2031132 SPTR:Q9MA74 symbol:EMB1075 "EMBRYO DEFECTIVE 1075" [GO:0008372 "cellular component unknown" evidence=ND] [GO:0006520 "amino acid metabolism" evidence=ISS] [GO:0016831 "carboxy-lyase activity" evidence=ISS] InterPro:IPR002129 Pfam:PF00282 PROSITE:PS00392 EMBL:AC009526 EMBL:AB030379 EMBL:AB036933 EMBL:AF360233 EMBL:AF389349 EMBL:AY040033 PIR:E96500 SPTR:Q9MA74	8.00E-58
Ljwgs_115308.1	1.11.17.12	E4.1.1.- [EC:4.1.1.-] [COG:COG0076 COG3635]	gvi:gll2219	histidine decarboxylase [EC:4.1.1.22] [KO:K01590]	5.00E-24	mlr6209	COG0076	2.00E-24	DCHS_LYCES	Decarboxylase;Lyase;Pyridoxalphosphate,Histidine decarboxylase (EC 4.1.1.22) (HDC) (TOM92).	9.00E-45	GO_ID:785	TAIR|gene:2031132 SPTR:Q9MA74 symbol:EMB1075 "EMBRYO DEFECTIVE 1075" [GO:0008372 "cellular component unknown" evidence=ND] [GO:0006520 "amino acid metabolism" evidence=ISS] [GO:0016831 "carboxy-lyase activity" evidence=ISS] InterPro:IPR002129 Pfam:PF00282 PROSITE:PS00392 EMBL:AC009526 EMBL:AB030379 EMBL:AB036933 EMBL:AF360233 EMBL:AF389349 EMBL:AY040033 PIR:E96500 SPTR:Q9MA74	8.00E-58
Ljwgs_115308.1	1.6.1.2	E4.1.1.15, gadB glutamate decarboxylase [EC:4.1.1.15] [COG:COG0076] [GO:0004351]	gvi:gll2219	histidine decarboxylase [EC:4.1.1.22] [KO:K01590]	5.00E-24	mlr6209	COG0076	2.00E-24	DCHS_LYCES	Decarboxylase;Lyase;Pyridoxalphosphate,Histidine decarboxylase (EC 4.1.1.22) (HDC) (TOM92).	9.00E-45	GO_ID:785	TAIR|gene:2031132 SPTR:Q9MA74 symbol:EMB1075 "EMBRYO DEFECTIVE 1075" [GO:0008372 "cellular component unknown" evidence=ND] [GO:0006520 "amino acid metabolism" evidence=ISS] [GO:0016831 "carboxy-lyase activity" evidence=ISS] InterPro:IPR002129 Pfam:PF00282 PROSITE:PS00392 EMBL:AC009526 EMBL:AB030379 EMBL:AB036933 EMBL:AF360233 EMBL:AF389349 EMBL:AY040033 PIR:E96500 SPTR:Q9MA74	8.00E-58
Ljwgs_115308.1	1.5.11.19	E4.1.1.22, HDC histidine decarboxylase [EC:4.1.1.22] [GO:0004398]	gvi:gll2219	histidine decarboxylase [EC:4.1.1.22] [KO:K01590]	5.00E-24	mlr6209	COG0076	2.00E-24	DCHS_LYCES	Decarboxylase;Lyase;Pyridoxalphosphate,Histidine decarboxylase (EC 4.1.1.22) (HDC) (TOM92).	9.00E-45	GO_ID:785	TAIR|gene:2031132 SPTR:Q9MA74 symbol:EMB1075 "EMBRYO DEFECTIVE 1075" [GO:0008372 "cellular component unknown" evidence=ND] [GO:0006520 "amino acid metabolism" evidence=ISS] [GO:0016831 "carboxy-lyase activity" evidence=ISS] InterPro:IPR002129 Pfam:PF00282 PROSITE:PS00392 EMBL:AC009526 EMBL:AB030379 EMBL:AB036933 EMBL:AF360233 EMBL:AF389349 EMBL:AY040033 PIR:E96500 SPTR:Q9MA74	8.00E-58
Ljwgs_115308.1	1.11.14.6	E4.1.1.- [EC:4.1.1.-] [COG:COG0076 COG3635]	gvi:gll2219	histidine decarboxylase [EC:4.1.1.22] [KO:K01590]	5.00E-24	mlr6209	COG0076	2.00E-24	DCHS_LYCES	Decarboxylase;Lyase;Pyridoxalphosphate,Histidine decarboxylase (EC 4.1.1.22) (HDC) (TOM92).	9.00E-45	GO_ID:785	TAIR|gene:2031132 SPTR:Q9MA74 symbol:EMB1075 "EMBRYO DEFECTIVE 1075" [GO:0008372 "cellular component unknown" evidence=ND] [GO:0006520 "amino acid metabolism" evidence=ISS] [GO:0016831 "carboxy-lyase activity" evidence=ISS] InterPro:IPR002129 Pfam:PF00282 PROSITE:PS00392 EMBL:AC009526 EMBL:AB030379 EMBL:AB036933 EMBL:AF360233 EMBL:AF389349 EMBL:AY040033 PIR:E96500 SPTR:Q9MA74	8.00E-58
Ljwgs_115308.1	1.5.13.14	E4.1.1.28, DDC aromatic-L-amino-acid decarboxylase [EC:4.1.1.28] [COG:COG0076] [GO:0004058]	gvi:gll2219	histidine decarboxylase [EC:4.1.1.22] [KO:K01590]	5.00E-24	mlr6209	COG0076	2.00E-24	DCHS_LYCES	Decarboxylase;Lyase;Pyridoxalphosphate,Histidine decarboxylase (EC 4.1.1.22) (HDC) (TOM92).	9.00E-45	GO_ID:785	TAIR|gene:2031132 SPTR:Q9MA74 symbol:EMB1075 "EMBRYO DEFECTIVE 1075" [GO:0008372 "cellular component unknown" evidence=ND] [GO:0006520 "amino acid metabolism" evidence=ISS] [GO:0016831 "carboxy-lyase activity" evidence=ISS] InterPro:IPR002129 Pfam:PF00282 PROSITE:PS00392 EMBL:AC009526 EMBL:AB030379 EMBL:AB036933 EMBL:AF360233 EMBL:AF389349 EMBL:AY040033 PIR:E96500 SPTR:Q9MA74	8.00E-58
Ljwgs_115308.1	1.11.20.9	E4.1.1.- [EC:4.1.1.-] [COG:COG0076 COG3635]	gvi:gll2219	histidine decarboxylase [EC:4.1.1.22] [KO:K01590]	5.00E-24	mlr6209	COG0076	2.00E-24	DCHS_LYCES	Decarboxylase;Lyase;Pyridoxalphosphate,Histidine decarboxylase (EC 4.1.1.22) (HDC) (TOM92).	9.00E-45	GO_ID:785	TAIR|gene:2031132 SPTR:Q9MA74 symbol:EMB1075 "EMBRYO DEFECTIVE 1075" [GO:0008372 "cellular component unknown" evidence=ND] [GO:0006520 "amino acid metabolism" evidence=ISS] [GO:0016831 "carboxy-lyase activity" evidence=ISS] InterPro:IPR002129 Pfam:PF00282 PROSITE:PS00392 EMBL:AC009526 EMBL:AB030379 EMBL:AB036933 EMBL:AF360233 EMBL:AF389349 EMBL:AY040033 PIR:E96500 SPTR:Q9MA74	8.00E-58
Ljwgs_115308.1	1.1.14.28	E4.1.1.15, gadB glutamate decarboxylase [EC:4.1.1.15] [COG:COG0076] [GO:0004351]	gvi:gll2219	histidine decarboxylase [EC:4.1.1.22] [KO:K01590]	5.00E-24	mlr6209	COG0076	2.00E-24	DCHS_LYCES	Decarboxylase;Lyase;Pyridoxalphosphate,Histidine decarboxylase (EC 4.1.1.22) (HDC) (TOM92).	9.00E-45	GO_ID:785	TAIR|gene:2031132 SPTR:Q9MA74 symbol:EMB1075 "EMBRYO DEFECTIVE 1075" [GO:0008372 "cellular component unknown" evidence=ND] [GO:0006520 "amino acid metabolism" evidence=ISS] [GO:0016831 "carboxy-lyase activity" evidence=ISS] InterPro:IPR002129 Pfam:PF00282 PROSITE:PS00392 EMBL:AC009526 EMBL:AB030379 EMBL:AB036933 EMBL:AF360233 EMBL:AF389349 EMBL:AY040033 PIR:E96500 SPTR:Q9MA74	8.00E-58
Ljwgs_115308.1	1.11.5.3	E4.1.1.- [EC:4.1.1.-] [COG:COG0076 COG3635]	gvi:gll2219	histidine decarboxylase [EC:4.1.1.22] [KO:K01590]	5.00E-24	mlr6209	COG0076	2.00E-24	DCHS_LYCES	Decarboxylase;Lyase;Pyridoxalphosphate,Histidine decarboxylase (EC 4.1.1.22) (HDC) (TOM92).	9.00E-45	GO_ID:785	TAIR|gene:2031132 SPTR:Q9MA74 symbol:EMB1075 "EMBRYO DEFECTIVE 1075" [GO:0008372 "cellular component unknown" evidence=ND] [GO:0006520 "amino acid metabolism" evidence=ISS] [GO:0016831 "carboxy-lyase activity" evidence=ISS] InterPro:IPR002129 Pfam:PF00282 PROSITE:PS00392 EMBL:AC009526 EMBL:AB030379 EMBL:AB036933 EMBL:AF360233 EMBL:AF389349 EMBL:AY040033 PIR:E96500 SPTR:Q9MA74	8.00E-58
Ljwgs_115308.1	1.5.12.13	E4.1.1.- [EC:4.1.1.-] [COG:COG0076 COG3635]	gvi:gll2219	histidine decarboxylase [EC:4.1.1.22] [KO:K01590]	5.00E-24	mlr6209	COG0076	2.00E-24	DCHS_LYCES	Decarboxylase;Lyase;Pyridoxalphosphate,Histidine decarboxylase (EC 4.1.1.22) (HDC) (TOM92).	9.00E-45	GO_ID:785	TAIR|gene:2031132 SPTR:Q9MA74 symbol:EMB1075 "EMBRYO DEFECTIVE 1075" [GO:0008372 "cellular component unknown" evidence=ND] [GO:0006520 "amino acid metabolism" evidence=ISS] [GO:0016831 "carboxy-lyase activity" evidence=ISS] InterPro:IPR002129 Pfam:PF00282 PROSITE:PS00392 EMBL:AC009526 EMBL:AB030379 EMBL:AB036933 EMBL:AF360233 EMBL:AF389349 EMBL:AY040033 PIR:E96500 SPTR:Q9MA74	8.00E-58
Ljwgs_115308.1	1.5.11.20	E4.1.1.28, DDC aromatic-L-amino-acid decarboxylase [EC:4.1.1.28] [COG:COG0076] [GO:0004058]	gvi:gll2219	histidine decarboxylase [EC:4.1.1.22] [KO:K01590]	5.00E-24	mlr6209	COG0076	2.00E-24	DCHS_LYCES	Decarboxylase;Lyase;Pyridoxalphosphate,Histidine decarboxylase (EC 4.1.1.22) (HDC) (TOM92).	9.00E-45	GO_ID:785	TAIR|gene:2031132 SPTR:Q9MA74 symbol:EMB1075 "EMBRYO DEFECTIVE 1075" [GO:0008372 "cellular component unknown" evidence=ND] [GO:0006520 "amino acid metabolism" evidence=ISS] [GO:0016831 "carboxy-lyase activity" evidence=ISS] InterPro:IPR002129 Pfam:PF00282 PROSITE:PS00392 EMBL:AC009526 EMBL:AB030379 EMBL:AB036933 EMBL:AF360233 EMBL:AF389349 EMBL:AY040033 PIR:E96500 SPTR:Q9MA74	8.00E-58
Ljwgs_115308.1	1.10.6.8	E4.1.1.- [EC:4.1.1.-] [COG:COG0076 COG3635]	gvi:gll2219	histidine decarboxylase [EC:4.1.1.22] [KO:K01590]	5.00E-24	mlr6209	COG0076	2.00E-24	DCHS_LYCES	Decarboxylase;Lyase;Pyridoxalphosphate,Histidine decarboxylase (EC 4.1.1.22) (HDC) (TOM92).	9.00E-45	GO_ID:785	TAIR|gene:2031132 SPTR:Q9MA74 symbol:EMB1075 "EMBRYO DEFECTIVE 1075" [GO:0008372 "cellular component unknown" evidence=ND] [GO:0006520 "amino acid metabolism" evidence=ISS] [GO:0016831 "carboxy-lyase activity" evidence=ISS] InterPro:IPR002129 Pfam:PF00282 PROSITE:PS00392 EMBL:AC009526 EMBL:AB030379 EMBL:AB036933 EMBL:AF360233 EMBL:AF389349 EMBL:AY040033 PIR:E96500 SPTR:Q9MA74	8.00E-58
Ljwgs_115308.1	1.1.11.32	E4.1.1.- [EC:4.1.1.-] [COG:COG0076 COG3635]	gvi:gll2219	histidine decarboxylase [EC:4.1.1.22] [KO:K01590]	5.00E-24	mlr6209	COG0076	2.00E-24	DCHS_LYCES	Decarboxylase;Lyase;Pyridoxalphosphate,Histidine decarboxylase (EC 4.1.1.22) (HDC) (TOM92).	9.00E-45	GO_ID:785	TAIR|gene:2031132 SPTR:Q9MA74 symbol:EMB1075 "EMBRYO DEFECTIVE 1075" [GO:0008372 "cellular component unknown" evidence=ND] [GO:0006520 "amino acid metabolism" evidence=ISS] [GO:0016831 "carboxy-lyase activity" evidence=ISS] InterPro:IPR002129 Pfam:PF00282 PROSITE:PS00392 EMBL:AC009526 EMBL:AB030379 EMBL:AB036933 EMBL:AF360233 EMBL:AF389349 EMBL:AY040033 PIR:E96500 SPTR:Q9MA74	8.00E-58
Ljwgs_115308.1	1.5.10.36	E4.1.1.- [EC:4.1.1.-] [COG:COG0076 COG3635]	gvi:gll2219	histidine decarboxylase [EC:4.1.1.22] [KO:K01590]	5.00E-24	mlr6209	COG0076	2.00E-24	DCHS_LYCES	Decarboxylase;Lyase;Pyridoxalphosphate,Histidine decarboxylase (EC 4.1.1.22) (HDC) (TOM92).	9.00E-45	GO_ID:785	TAIR|gene:2031132 SPTR:Q9MA74 symbol:EMB1075 "EMBRYO DEFECTIVE 1075" [GO:0008372 "cellular component unknown" evidence=ND] [GO:0006520 "amino acid metabolism" evidence=ISS] [GO:0016831 "carboxy-lyase activity" evidence=ISS] InterPro:IPR002129 Pfam:PF00282 PROSITE:PS00392 EMBL:AC009526 EMBL:AB030379 EMBL:AB036933 EMBL:AF360233 EMBL:AF389349 EMBL:AY040033 PIR:E96500 SPTR:Q9MA74	8.00E-58
Ljwgs_115308.1	1.10.8.8	E4.1.1.28, DDC aromatic-L-amino-acid decarboxylase [EC:4.1.1.28] [COG:COG0076] [GO:0004058]	gvi:gll2219	histidine decarboxylase [EC:4.1.1.22] [KO:K01590]	5.00E-24	mlr6209	COG0076	2.00E-24	DCHS_LYCES	Decarboxylase;Lyase;Pyridoxalphosphate,Histidine decarboxylase (EC 4.1.1.22) (HDC) (TOM92).	9.00E-45	GO_ID:785	TAIR|gene:2031132 SPTR:Q9MA74 symbol:EMB1075 "EMBRYO DEFECTIVE 1075" [GO:0008372 "cellular component unknown" evidence=ND] [GO:0006520 "amino acid metabolism" evidence=ISS] [GO:0016831 "carboxy-lyase activity" evidence=ISS] InterPro:IPR002129 Pfam:PF00282 PROSITE:PS00392 EMBL:AC009526 EMBL:AB030379 EMBL:AB036933 EMBL:AF360233 EMBL:AF389349 EMBL:AY040033 PIR:E96500 SPTR:Q9MA74	8.00E-58
Ljwgs_115308.1	1.10.5.2	E4.1.1.28, DDC aromatic-L-amino-acid decarboxylase [EC:4.1.1.28] [COG:COG0076] [GO:0004058]	gvi:gll2219	histidine decarboxylase [EC:4.1.1.22] [KO:K01590]	5.00E-24	mlr6209	COG0076	2.00E-24	DCHS_LYCES	Decarboxylase;Lyase;Pyridoxalphosphate,Histidine decarboxylase (EC 4.1.1.22) (HDC) (TOM92).	9.00E-45	GO_ID:785	TAIR|gene:2031132 SPTR:Q9MA74 symbol:EMB1075 "EMBRYO DEFECTIVE 1075" [GO:0008372 "cellular component unknown" evidence=ND] [GO:0006520 "amino acid metabolism" evidence=ISS] [GO:0016831 "carboxy-lyase activity" evidence=ISS] InterPro:IPR002129 Pfam:PF00282 PROSITE:PS00392 EMBL:AC009526 EMBL:AB030379 EMBL:AB036933 EMBL:AF360233 EMBL:AF389349 EMBL:AY040033 PIR:E96500 SPTR:Q9MA74	8.00E-58
Ljwgs_115308.1	1.6.3.6	E4.1.1.- [EC:4.1.1.-] [COG:COG0076 COG3635]	gvi:gll2219	histidine decarboxylase [EC:4.1.1.22] [KO:K01590]	5.00E-24	mlr6209	COG0076	2.00E-24	DCHS_LYCES	Decarboxylase;Lyase;Pyridoxalphosphate,Histidine decarboxylase (EC 4.1.1.22) (HDC) (TOM92).	9.00E-45	GO_ID:785	TAIR|gene:2031132 SPTR:Q9MA74 symbol:EMB1075 "EMBRYO DEFECTIVE 1075" [GO:0008372 "cellular component unknown" evidence=ND] [GO:0006520 "amino acid metabolism" evidence=ISS] [GO:0016831 "carboxy-lyase activity" evidence=ISS] InterPro:IPR002129 Pfam:PF00282 PROSITE:PS00392 EMBL:AC009526 EMBL:AB030379 EMBL:AB036933 EMBL:AF360233 EMBL:AF389349 EMBL:AY040033 PIR:E96500 SPTR:Q9MA74	8.00E-58
TC19862	99.2	Unclassified without homolog
chr3.CM0080.34	99.1.4.4475	GO_ID:41888							ERF13_ARATH	Activator;DNA-binding;Ethylenesignalingpathway;Nuclearprotein;Plantdefense;Transcription;Transcriptionregulation,Ethylene-responsive transcription factor 13 (Ethylene-responsive element-binding factor 13) (EREBP-13) (AtERF13).	3.00E-40	GO_ID:41888	TAIR|gene:2055001 SPTR:Q8L9K1 symbol:ATERF13 [GO:0003700 "transcription factor activity" evidence=ISS;TAS] [GO:0009873 "ethylene mediated signaling pathway" evidence=TAS] [GO:0003677 "DNA binding" evidence=ISS] [GO:0005634 "nucleus" evidence=IC;IDA] [GO:0006355 "regulation of transcription, DNA-dependent" evidence=ISS] InterPro:IPR001471 HSSP:O80337 PRINTS:PR00367 ProDom:PD001423 SMART:SM00380 PR…	1.00E-40
chr3.CM0080.34	99.1.3.2.883	ERF13_ARATH							ERF13_ARATH	Activator;DNA-binding;Ethylenesignalingpathway;Nuclearprotein;Plantdefense;Transcription;Transcriptionregulation,Ethylene-responsive transcription factor 13 (Ethylene-responsive element-binding factor 13) (EREBP-13) (AtERF13).	3.00E-40	GO_ID:41888	TAIR|gene:2055001 SPTR:Q8L9K1 symbol:ATERF13 [GO:0003700 "transcription factor activity" evidence=ISS;TAS] [GO:0009873 "ethylene mediated signaling pathway" evidence=TAS] [GO:0003677 "DNA binding" evidence=ISS] [GO:0005634 "nucleus" evidence=IC;IDA] [GO:0006355 "regulation of transcription, DNA-dependent" evidence=ISS] InterPro:IPR001471 HSSP:O80337 PRINTS:PR00367 ProDom:PD001423 SMART:SM00380 PR…	1.00E-40
Ljwgs_033686.1	1.10.7.6	E2.4.1.91 flavonol 3-O-glucosyltransferase [EC:2.4.1.91] [GO:0047893] [CAZy:GT1]	ath:At4g15280	FCAALL.255; UDP-glucoronosyl/UDP-glucosyl transferase family protein [EC:2.4.1.91] [KO:K00724]	7.00E-29				ZOG_PHALU	Glycosyltransferase;Transferase,Zeatin O-glucosyltransferase (EC 2.4.1.203) (Trans-zeatin O-beta-D- glucosyltransferase).	5.00E-92	GO_ID:27313	TAIR|gene:2115274 SPTR:O23205 symbol:AT4G36770.1 [GO:0008372 "cellular component unknown" evidence=ND] [GO:0016757 "transferase activity, transferring glycosyl groups" evidence=ISS] [GO:0008194 "UDP-glycosyltransferase activity" evidence=ISS] InterPro:IPR002213 Pfam:PF00201 GO:GO:0008152 PROSITE:PS00375 EMBL:Z99708 EMBL:AL161590 PIR:C85434 SPTR:O23205	1.00E-39
Ljwgs_016709.1	99.1.4.4754	GO_ID:24549							HGL2_ARATH	DNA-binding;Homeobox;Nuclearprotein,Homeobox protein GLABRA2 (Homeobox-leucine zipper protein ATHB-10) (HD-ZIP protein ATHB-10).	5.00E-113	GO_ID:24549	TAIR|gene:2017873 SPTR:Q9C5F1 symbol:AT1G79840.1 [GO:0003700 "transcription factor activity" evidence=ISS] [GO:0003677 "DNA binding" evidence=ISS] [GO:0005634 "nucleus" evidence=ISS] [GO:0006355 "regulation of transcription, DNA-dependent" evidence=ISS] InterPro:IPR001356 InterPro:IPR000047 InterPro:IPR012287 Pfam:PF00046 INTERPRO:IPR002913 GO:GO:0005634 GO:GO:0007275 PRINTS:PR00024 ProDom:PD0000…	2.00E-113
Ljwgs_016709.1	99.1.3.2.2583	HGL2_ARATH							HGL2_ARATH	DNA-binding;Homeobox;Nuclearprotein,Homeobox protein GLABRA2 (Homeobox-leucine zipper protein ATHB-10) (HD-ZIP protein ATHB-10).	5.00E-113	GO_ID:24549	TAIR|gene:2017873 SPTR:Q9C5F1 symbol:AT1G79840.1 [GO:0003700 "transcription factor activity" evidence=ISS] [GO:0003677 "DNA binding" evidence=ISS] [GO:0005634 "nucleus" evidence=ISS] [GO:0006355 "regulation of transcription, DNA-dependent" evidence=ISS] InterPro:IPR001356 InterPro:IPR000047 InterPro:IPR012287 Pfam:PF00046 INTERPRO:IPR002913 GO:GO:0005634 GO:GO:0007275 PRINTS:PR00024 ProDom:PD0000…	2.00E-113
Ljwgs_094362.1	3.1.3.3.5	ADIC arginine:agmatine antiporter [COG:COG0531]				YDL210w	COG0531	3.00E-11	GPT1_CANAL	Membrane;Transmembrane;Transport,Putative polyamine transporter.	1.00E-14	GO_ID:8614	TAIR|gene:2038810 SPTR:Q9ZU50 symbol:AT2G01170 [GO:0015359 "amino acid permease activity" evidence=ISS] InterPro:IPR002293 InterPro:IPR004841 Pfam:PF00324 GO:GO:0006810 GO:GO:0016020 InterPro:IPR004756 TIGRFAMs:TIGR00907 EMBL:AC006200 EMBL:AF019637 PIR:D84421 SPTR:Q9ZU50	2.00E-38
Ljwgs_094362.1	3.1.3.3.3	CADB cadaverine:lysine antiporter [COG:COG0531]				YDL210w	COG0531	3.00E-11	GPT1_CANAL	Membrane;Transmembrane;Transport,Putative polyamine transporter.	1.00E-14	GO_ID:8614	TAIR|gene:2038810 SPTR:Q9ZU50 symbol:AT2G01170 [GO:0015359 "amino acid permease activity" evidence=ISS] InterPro:IPR002293 InterPro:IPR004841 Pfam:PF00324 GO:GO:0006810 GO:GO:0016020 InterPro:IPR004756 TIGRFAMs:TIGR00907 EMBL:AC006200 EMBL:AF019637 PIR:D84421 SPTR:Q9ZU50	2.00E-38
Ljwgs_094362.1	3.1.3.3.2	POTE putrescine:ornithine antiporter [COG:COG0531]				YDL210w	COG0531	3.00E-11	GPT1_CANAL	Membrane;Transmembrane;Transport,Putative polyamine transporter.	1.00E-14	GO_ID:8614	TAIR|gene:2038810 SPTR:Q9ZU50 symbol:AT2G01170 [GO:0015359 "amino acid permease activity" evidence=ISS] InterPro:IPR002293 InterPro:IPR004841 Pfam:PF00324 GO:GO:0006810 GO:GO:0016020 InterPro:IPR004756 TIGRFAMs:TIGR00907 EMBL:AC006200 EMBL:AF019637 PIR:D84421 SPTR:Q9ZU50	2.00E-38
Ljwgs_094362.1	3.1.3.3.4	ARCD arginine:ornithine antiporter [COG:COG0531]				YDL210w	COG0531	3.00E-11	GPT1_CANAL	Membrane;Transmembrane;Transport,Putative polyamine transporter.	1.00E-14	GO_ID:8614	TAIR|gene:2038810 SPTR:Q9ZU50 symbol:AT2G01170 [GO:0015359 "amino acid permease activity" evidence=ISS] InterPro:IPR002293 InterPro:IPR004841 Pfam:PF00324 GO:GO:0006810 GO:GO:0016020 InterPro:IPR004756 TIGRFAMs:TIGR00907 EMBL:AC006200 EMBL:AF019637 PIR:D84421 SPTR:Q9ZU50	2.00E-38
Ljwgs_094362.1	3.1.3.4	TC.LAT L-amino acid transporter, LAT family [COG:COG0531] [TC:2.A.3.8]				YDL210w	COG0531	3.00E-11	GPT1_CANAL	Membrane;Transmembrane;Transport,Putative polyamine transporter.	1.00E-14	GO_ID:8614	TAIR|gene:2038810 SPTR:Q9ZU50 symbol:AT2G01170 [GO:0015359 "amino acid permease activity" evidence=ISS] InterPro:IPR002293 InterPro:IPR004841 Pfam:PF00324 GO:GO:0006810 GO:GO:0016020 InterPro:IPR004756 TIGRFAMs:TIGR00907 EMBL:AC006200 EMBL:AF019637 PIR:D84421 SPTR:Q9ZU50	2.00E-38
Ljwgs_094362.1	3.1.3.3.1	TC.APA basic amino acid/polyamine antiporter, APA family [COG:COG0531]				YDL210w	COG0531	3.00E-11	GPT1_CANAL	Membrane;Transmembrane;Transport,Putative polyamine transporter.	1.00E-14	GO_ID:8614	TAIR|gene:2038810 SPTR:Q9ZU50 symbol:AT2G01170 [GO:0015359 "amino acid permease activity" evidence=ISS] InterPro:IPR002293 InterPro:IPR004841 Pfam:PF00324 GO:GO:0006810 GO:GO:0016020 InterPro:IPR004756 TIGRFAMs:TIGR00907 EMBL:AC006200 EMBL:AF019637 PIR:D84421 SPTR:Q9ZU50	2.00E-38
TC19243	99.2	Unclassified without homolog
Ljwgs_051560.1.1	99.2	Unclassified without homolog
Ljwgs_037516.1	99.1.4.6838	GO_ID:48477										GO_ID:48477	TAIR|gene:2159309 SPTR:Q9FJH5 symbol:AT5G60800.1 [GO:0008372 "cellular component unknown" evidence=ND] [GO:0046872 "metal ion binding" evidence=ISS] InterPro:IPR006121 Pfam:PF00403 PROSITE:PS50846 EMBL:AB015472 EMBL:BT004613 SPTR:Q9FJH5	6.00E-24
chr3.CM0115.22	99.1.4.3671	GO_ID:21861	ath:At1g55020	F14C21.54; lipoxygenase (LOX1) [EC:1.13.11.12] [KO:K00454]	0				LOXX_SOYBN	Dioxygenase;Fattyacidbiosynthesis;Iron;Lipidsynthesis;Metal-binding;Multigenefamily;Oxidoreductase;Oxylipinbiosynthesis,Seed lipoxygenase (EC 1.13.11.12).	0	GO_ID:21861	TAIR|gene:2011029 SPTR:Q06327 symbol:AT1G55020 [GO:0006952 "defense response" evidence=TAS] [GO:0009611 "response to wounding" evidence=TAS] [GO:0009695 "jasmonic acid biosynthesis" evidence=TAS] [GO:0009737 "response to abscisic acid stimulus" evidence=IEP] [GO:0009753 "response to jasmonic acid stimulus" evidence=IEP] [GO:0009816 "defense response to pathogenic bacteria, incompatible interactio…	0
chr3.CM0115.22	99.1.3.1.129	EC 1.13.11.12	ath:At1g55020	F14C21.54; lipoxygenase (LOX1) [EC:1.13.11.12] [KO:K00454]	0				LOXX_SOYBN	Dioxygenase;Fattyacidbiosynthesis;Iron;Lipidsynthesis;Metal-binding;Multigenefamily;Oxidoreductase;Oxylipinbiosynthesis,Seed lipoxygenase (EC 1.13.11.12).	0	GO_ID:21861	TAIR|gene:2011029 SPTR:Q06327 symbol:AT1G55020 [GO:0006952 "defense response" evidence=TAS] [GO:0009611 "response to wounding" evidence=TAS] [GO:0009695 "jasmonic acid biosynthesis" evidence=TAS] [GO:0009737 "response to abscisic acid stimulus" evidence=IEP] [GO:0009753 "response to jasmonic acid stimulus" evidence=IEP] [GO:0009816 "defense response to pathogenic bacteria, incompatible interactio…	0
chr3.CM0115.22	99.1.1.35	KO:K00454	ath:At1g55020	F14C21.54; lipoxygenase (LOX1) [EC:1.13.11.12] [KO:K00454]	0				LOXX_SOYBN	Dioxygenase;Fattyacidbiosynthesis;Iron;Lipidsynthesis;Metal-binding;Multigenefamily;Oxidoreductase;Oxylipinbiosynthesis,Seed lipoxygenase (EC 1.13.11.12).	0	GO_ID:21861	TAIR|gene:2011029 SPTR:Q06327 symbol:AT1G55020 [GO:0006952 "defense response" evidence=TAS] [GO:0009611 "response to wounding" evidence=TAS] [GO:0009695 "jasmonic acid biosynthesis" evidence=TAS] [GO:0009737 "response to abscisic acid stimulus" evidence=IEP] [GO:0009753 "response to jasmonic acid stimulus" evidence=IEP] [GO:0009816 "defense response to pathogenic bacteria, incompatible interactio…	0
TC16245	99.2	Unclassified without homolog
Ljwgs_140736.1	3.3.10.117	BMPR1 bone morphogenetic protein receptor, type I [EC:2.7.1.37]	ath:At1g32750	F6N18.13; HAC13 protein (HAC13) [KO:K03125]	6.00E-37				TAF1_HUMAN	3D-structure;Alternativesplicing;ATP-binding;Bromodomain;Cellcycle;DNA-binding;Kinase;Nuclearprotein;Nucleotide-binding;Phosphorylation;Polymorphism;Repeat;Serine/threonine-proteinkinase;Transcription;Transcriptionregulation;Transferase,Transcription initiation factor TFIID subunit 1 (EC 2.7.1.37) (Transcription initiation factor TFIID 250 kDa subunit) (TAF(II)250) (TAFII-250) (TAFII250) (TBP-ass…	4.00E-13	GO_ID:2997	TAIR|gene:2035573 SPTR:Q8LRK9 symbol:AT1G32750.1 [GO:0003677 "DNA binding" evidence=ISS] [GO:0006512 "ubiquitin cycle" evidence=ISS] Pfam:PF00439 Pfam:PF00240 InterPro:IPR001487 InterPro:IPR000626 GO:GO:0005634 PRINTS:PR00503 PROSITE:PS00633 PROSITE:PS50014 HSSP:Q92830 SMART:SM00297 PROSITE:PS50053 SMART:SM00213 EMBL:AF510669 SPTR:Q8LRK9	1.00E-37
Ljwgs_140736.1	2.1.2.2	TFIID1 transcription initiation factor TFIID subunit D1	ath:At1g32750	F6N18.13; HAC13 protein (HAC13) [KO:K03125]	6.00E-37				TAF1_HUMAN	3D-structure;Alternativesplicing;ATP-binding;Bromodomain;Cellcycle;DNA-binding;Kinase;Nuclearprotein;Nucleotide-binding;Phosphorylation;Polymorphism;Repeat;Serine/threonine-proteinkinase;Transcription;Transcriptionregulation;Transferase,Transcription initiation factor TFIID subunit 1 (EC 2.7.1.37) (Transcription initiation factor TFIID 250 kDa subunit) (TAF(II)250) (TAFII-250) (TAFII250) (TBP-ass…	4.00E-13	GO_ID:2997	TAIR|gene:2035573 SPTR:Q8LRK9 symbol:AT1G32750.1 [GO:0003677 "DNA binding" evidence=ISS] [GO:0006512 "ubiquitin cycle" evidence=ISS] Pfam:PF00439 Pfam:PF00240 InterPro:IPR001487 InterPro:IPR000626 GO:GO:0005634 PRINTS:PR00503 PROSITE:PS00633 PROSITE:PS50014 HSSP:Q92830 SMART:SM00297 PROSITE:PS50053 SMART:SM00213 EMBL:AF510669 SPTR:Q8LRK9	1.00E-37
Ljwgs_140736.1	3.2.2.1	Protein kinase [EC:2.7.1.37]	ath:At1g32750	F6N18.13; HAC13 protein (HAC13) [KO:K03125]	6.00E-37				TAF1_HUMAN	3D-structure;Alternativesplicing;ATP-binding;Bromodomain;Cellcycle;DNA-binding;Kinase;Nuclearprotein;Nucleotide-binding;Phosphorylation;Polymorphism;Repeat;Serine/threonine-proteinkinase;Transcription;Transcriptionregulation;Transferase,Transcription initiation factor TFIID subunit 1 (EC 2.7.1.37) (Transcription initiation factor TFIID 250 kDa subunit) (TAF(II)250) (TAFII-250) (TAFII250) (TBP-ass…	4.00E-13	GO_ID:2997	TAIR|gene:2035573 SPTR:Q8LRK9 symbol:AT1G32750.1 [GO:0003677 "DNA binding" evidence=ISS] [GO:0006512 "ubiquitin cycle" evidence=ISS] Pfam:PF00439 Pfam:PF00240 InterPro:IPR001487 InterPro:IPR000626 GO:GO:0005634 PRINTS:PR00503 PROSITE:PS00633 PROSITE:PS50014 HSSP:Q92830 SMART:SM00297 PROSITE:PS50053 SMART:SM00213 EMBL:AF510669 SPTR:Q8LRK9	1.00E-37
Ljwgs_092882.1	99.1.4.3660	GO_ID:18444							MYB4_ORYSA	DNA-binding;Nuclearprotein;Transcription;Transcriptionregulation,Myb-related protein Myb4 (OsMyb4) (Transcription factor RLTR1).	1.00E-30	GO_ID:18444	TAIR|gene:2075386 SPTR:Q9LDI5 symbol:AT3G02940.1 [GO:0003700 "transcription factor activity" evidence=ISS] [GO:0003677 "DNA binding" evidence=ISS] [GO:0006355 "regulation of transcription, DNA-dependent" evidence=ISS] InterPro:IPR001005 Pfam:PF00249 InterPro:IPR012287 GO:GO:0005634 PROSITE:PS50090 SMART:SM00717 HSSP:P06876 PROSITE:PS00037 PROSITE:PS00334 EMBL:AC018363 EMBL:AF249310 EMBL:AY519583 …	1.00E-29
Ljwgs_092882.1	99.1.3.2.610	MYB4_ORYSA							MYB4_ORYSA	DNA-binding;Nuclearprotein;Transcription;Transcriptionregulation,Myb-related protein Myb4 (OsMyb4) (Transcription factor RLTR1).	1.00E-30	GO_ID:18444	TAIR|gene:2075386 SPTR:Q9LDI5 symbol:AT3G02940.1 [GO:0003700 "transcription factor activity" evidence=ISS] [GO:0003677 "DNA binding" evidence=ISS] [GO:0006355 "regulation of transcription, DNA-dependent" evidence=ISS] InterPro:IPR001005 Pfam:PF00249 InterPro:IPR012287 GO:GO:0005634 PROSITE:PS50090 SMART:SM00717 HSSP:P06876 PROSITE:PS00037 PROSITE:PS00334 EMBL:AC018363 EMBL:AF249310 EMBL:AY519583 …	1.00E-29
chr4.CM0079.30	1.10.9.7	E3.1.1.-, aes esterase / lipase [EC:3.1.1.-] [COG:COG0657] [GO:0016298]	bur:Bcep18194_C6777	lipolytic enzyme [EC:3.1.1.3] [KO:K01046]	3.00E-15	Rv1400c	COG0657	2.00E-19	GI1L3_ARATH	Gibberellinsignalingpathway;Hydrolase;Nuclearprotein;Receptor,Probable gibberellin receptor GID1L3 (EC 3.-.-.-) (GID1-like protein 3).	3.00E-25	GO_ID:17377	TAIR|gene:2114449 SPTR:Q9SMN0 symbol:AT3G48690.1 [GO:0000004 "biological process unknown" evidence=ND] [GO:0008372 "cellular component unknown" evidence=ND] InterPro:IPR000379 EMBL:AL133315 EMBL:BT015037 PIR:T46213 SPTR:Q9SMN0	5.00E-77
chr4.CM0079.30	1.1.14.16	E3.1.1.-, aes esterase / lipase [EC:3.1.1.-] [COG:COG0657] [GO:0016298]	bur:Bcep18194_C6777	lipolytic enzyme [EC:3.1.1.3] [KO:K01046]	3.00E-15	Rv1400c	COG0657	2.00E-19	GI1L3_ARATH	Gibberellinsignalingpathway;Hydrolase;Nuclearprotein;Receptor,Probable gibberellin receptor GID1L3 (EC 3.-.-.-) (GID1-like protein 3).	3.00E-25	GO_ID:17377	TAIR|gene:2114449 SPTR:Q9SMN0 symbol:AT3G48690.1 [GO:0000004 "biological process unknown" evidence=ND] [GO:0008372 "cellular component unknown" evidence=ND] InterPro:IPR000379 EMBL:AL133315 EMBL:BT015037 PIR:T46213 SPTR:Q9SMN0	5.00E-77
chr4.CM0079.30	1.3.9.19	E3.1.1.3 triacylglycerol lipase [EC:3.1.1.3] [COG:COG1075] [GO:0004806]	bur:Bcep18194_C6777	lipolytic enzyme [EC:3.1.1.3] [KO:K01046]	3.00E-15	Rv1400c	COG0657	2.00E-19	GI1L3_ARATH	Gibberellinsignalingpathway;Hydrolase;Nuclearprotein;Receptor,Probable gibberellin receptor GID1L3 (EC 3.-.-.-) (GID1-like protein 3).	3.00E-25	GO_ID:17377	TAIR|gene:2114449 SPTR:Q9SMN0 symbol:AT3G48690.1 [GO:0000004 "biological process unknown" evidence=ND] [GO:0008372 "cellular component unknown" evidence=ND] InterPro:IPR000379 EMBL:AL133315 EMBL:BT015037 PIR:T46213 SPTR:Q9SMN0	5.00E-77
chr4.CM0079.30	1.11.7.12	E3.1.1.-, aes esterase / lipase [EC:3.1.1.-] [COG:COG0657] [GO:0016298]	bur:Bcep18194_C6777	lipolytic enzyme [EC:3.1.1.3] [KO:K01046]	3.00E-15	Rv1400c	COG0657	2.00E-19	GI1L3_ARATH	Gibberellinsignalingpathway;Hydrolase;Nuclearprotein;Receptor,Probable gibberellin receptor GID1L3 (EC 3.-.-.-) (GID1-like protein 3).	3.00E-25	GO_ID:17377	TAIR|gene:2114449 SPTR:Q9SMN0 symbol:AT3G48690.1 [GO:0000004 "biological process unknown" evidence=ND] [GO:0008372 "cellular component unknown" evidence=ND] InterPro:IPR000379 EMBL:AL133315 EMBL:BT015037 PIR:T46213 SPTR:Q9SMN0	5.00E-77
chr1.CM0141.16	1.1.8.41	E2.4.1.21, glgA starch synthase [EC:2.4.1.21] [COG:COG0297] [GO:0009011] [CAZy:GT5]							SSG2_PEA	Amyloplast;Chloroplast;Directproteinsequencing;Glycosyltransferase;Plastid;Starchbiosynthesis;Transferase;Transitpeptide,Granule-bound starch synthase 2, chloroplast precursor (EC 2.4.1.21) (Granule-bound starch synthase II) (GBSS-II).	5.00E-12
Ljwgs_145147.1	99.1.3.2.17	TMVRN_NICGU							TMVRN_NICGU	Alternativesplicing;ATP-binding;Hypersensitiveresponse;Leucine-richrepeat;Nucleotide-binding;Plantdefense;Repeat,TMV resistance protein N.	4.00E-36	GO_ID:37624	TAIR|gene:2032732 SPTR:Q9SSN3 symbol:AT1G72930.1 [GO:0006952 "defense response" evidence=ISS] InterPro:IPR000157 Pfam:PF01582 GO:GO:0016020 SMART:SM00255 PROSITE:PS50104 EMBL:AC008017 EMBL:AY044312 EMBL:AY065114 EMBL:AY081663 EMBL:AY086809 PIR:E96754 SPTR:Q9SSN3	3.00E-30
Ljwgs_145147.1	99.1.4.4556	GO_ID:37624							TMVRN_NICGU	Alternativesplicing;ATP-binding;Hypersensitiveresponse;Leucine-richrepeat;Nucleotide-binding;Plantdefense;Repeat,TMV resistance protein N.	4.00E-36	GO_ID:37624	TAIR|gene:2032732 SPTR:Q9SSN3 symbol:AT1G72930.1 [GO:0006952 "defense response" evidence=ISS] InterPro:IPR000157 Pfam:PF01582 GO:GO:0016020 SMART:SM00255 PROSITE:PS50104 EMBL:AC008017 EMBL:AY044312 EMBL:AY065114 EMBL:AY081663 EMBL:AY086809 PIR:E96754 SPTR:Q9SSN3	3.00E-30
TC9564	99.2	Unclassified without homolog
gi45622202	99.2	Unclassified without homolog
Ljwgs_091410.1	99.1.4.2525	GO_ID:47296										GO_ID:47296	TAIR|gene:2826782 SPTR:Q9SXB2 symbol:AT1G11265.1 [GO:0004803 "transposase activity" evidence=ISS] InterPro:IPR001878 InterPro:IPR001584 Pfam:PF00098 Pfam:PF00665 PRINTS:PR00939 SMART:SM00343 PROSITE:PS50158 EMBL:AC007259 PIR:F86246 SPTR:Q9SXB2	4.00E-21
gi45576757	99.2	Unclassified without homolog
TC20110	99.2	Unclassified without homolog
Ljwgs_060416.1	99.1.4.6522	GO_ID:39132										GO_ID:39132	TAIR|gene:2171106 SPTR:Q39152 symbol:AT5G22500.1 [GO:0009556 "microsporogenesis" evidence=ISS] [GO:0016627 "oxidoreductase activity, acting on the CH-CH group of donors" evidence=ISS] Pfam:PF03015 InterPro:IPR004262 EMBL:AB012244 EMBL:X99923 EMBL:AY035042 EMBL:AY051075 SPTR:Q39152	9.00E-18
TM0845.8	3.1.1.38	ABC.MR putative ABC transport system ATP-binding protein [COG:COG1132 COG2274] [TC:3.A.1.21 3.A.1.106 3.A.1.110 3.A.1.112 3.A.1.113 3.A.1.117]	hsa:89845	ABCC10; ATP-binding cassette, sub-family C (CFTR/MRP), member 10 [KO:K05674]	3.00E-180	YDR135c	COG1132	2.00E-135	MRP2_MOUSE	ATP-binding;Glycoprotein;Membrane;Nucleotide-binding;Repeat;Transmembrane;Transport,Canalicular multispecific organic anion transporter 1 (ATP-binding cassette sub-family C member 2).	2.00E-144	GO_ID:55434	MGI|MGI:1352447 SPTR:Q8VI47 symbol:Abcc2 "ATP-binding cassette, sub-family C (CFTR/MRP), member 2" [GO:0016020 "membrane" evidence=RCA] [GO:0016324 "apical plasma membrane" evidence=IDA] [GO:0005887 "integral to plasma membrane" evidence=IDA] [GO:0000166 "nucleotide binding" evidence=RCA] [GO:0005515 "protein binding" evidence=IPI] [GO:0046581 "intercellular canaliculus" evidence=IDA] InterPro:IP…	9.00E-145
TM0845.8	3.1.1.33	ABCC-BAC ATP-binding casette, subfamily C, bacterial [COG:COG4988 COG4987 COG1132 COG2274] [TC:3.A.1.110 3.A.1.112]	hsa:89845	ABCC10; ATP-binding cassette, sub-family C (CFTR/MRP), member 10 [KO:K05674]	3.00E-180	YDR135c	COG1132	2.00E-135	MRP2_MOUSE	ATP-binding;Glycoprotein;Membrane;Nucleotide-binding;Repeat;Transmembrane;Transport,Canalicular multispecific organic anion transporter 1 (ATP-binding cassette sub-family C member 2).	2.00E-144	GO_ID:55434	MGI|MGI:1352447 SPTR:Q8VI47 symbol:Abcc2 "ATP-binding cassette, sub-family C (CFTR/MRP), member 2" [GO:0016020 "membrane" evidence=RCA] [GO:0016324 "apical plasma membrane" evidence=IDA] [GO:0005887 "integral to plasma membrane" evidence=IDA] [GO:0000166 "nucleotide binding" evidence=RCA] [GO:0005515 "protein binding" evidence=IPI] [GO:0046581 "intercellular canaliculus" evidence=IDA] InterPro:IP…	9.00E-145
TM0845.8	3.1.1.31.13	ABCB-BAC ATP-binding casette, subfamily B, bacterial [COG:COG1132 COG2274 COG5265] [TC:3.A.1.21 3.A.1.106 3.A.1.109 3.A.1.117]	hsa:89845	ABCC10; ATP-binding cassette, sub-family C (CFTR/MRP), member 10 [KO:K05674]	3.00E-180	YDR135c	COG1132	2.00E-135	MRP2_MOUSE	ATP-binding;Glycoprotein;Membrane;Nucleotide-binding;Repeat;Transmembrane;Transport,Canalicular multispecific organic anion transporter 1 (ATP-binding cassette sub-family C member 2).	2.00E-144	GO_ID:55434	MGI|MGI:1352447 SPTR:Q8VI47 symbol:Abcc2 "ATP-binding cassette, sub-family C (CFTR/MRP), member 2" [GO:0016020 "membrane" evidence=RCA] [GO:0016324 "apical plasma membrane" evidence=IDA] [GO:0005887 "integral to plasma membrane" evidence=IDA] [GO:0000166 "nucleotide binding" evidence=RCA] [GO:0005515 "protein binding" evidence=IPI] [GO:0046581 "intercellular canaliculus" evidence=IDA] InterPro:IP…	9.00E-145
TM0845.8	3.1.1.32.13	ABCC10 ATP-binding cassette, subfamily C (CFTR/MRP), member 10	hsa:89845	ABCC10; ATP-binding cassette, sub-family C (CFTR/MRP), member 10 [KO:K05674]	3.00E-180	YDR135c	COG1132	2.00E-135	MRP2_MOUSE	ATP-binding;Glycoprotein;Membrane;Nucleotide-binding;Repeat;Transmembrane;Transport,Canalicular multispecific organic anion transporter 1 (ATP-binding cassette sub-family C member 2).	2.00E-144	GO_ID:55434	MGI|MGI:1352447 SPTR:Q8VI47 symbol:Abcc2 "ATP-binding cassette, sub-family C (CFTR/MRP), member 2" [GO:0016020 "membrane" evidence=RCA] [GO:0016324 "apical plasma membrane" evidence=IDA] [GO:0005887 "integral to plasma membrane" evidence=IDA] [GO:0000166 "nucleotide binding" evidence=RCA] [GO:0005515 "protein binding" evidence=IPI] [GO:0046581 "intercellular canaliculus" evidence=IDA] InterPro:IP…	9.00E-145
CM0345.56.1	99.2	Unclassified without homolog
chr3.CM0110.19	99.1.3.2.653	MLP43_ARATH							MLP43_ARATH	Multigenefamily,MLP-like protein 43.	5.00E-25	GO_ID:27487	TAIR|gene:2013949 SPTR:Q9SSK5 symbol:AT1G70890.1 [GO:0008372 "cellular component unknown" evidence=ND] [GO:0005554 "molecular function unknown" evidence=ND] [GO:0000004 "biological process unknown" evidence=ND] InterPro:IPR000916 Pfam:PF00407 ProDom:PD000531 EMBL:AC008148 EMBL:AJ306140 EMBL:AY065135 EMBL:BT008441 PIR:E96733 SPTR:Q9SSK5	2.00E-25
chr3.CM0110.19	99.1.4.3136	GO_ID:27487							MLP43_ARATH	Multigenefamily,MLP-like protein 43.	5.00E-25	GO_ID:27487	TAIR|gene:2013949 SPTR:Q9SSK5 symbol:AT1G70890.1 [GO:0008372 "cellular component unknown" evidence=ND] [GO:0005554 "molecular function unknown" evidence=ND] [GO:0000004 "biological process unknown" evidence=ND] InterPro:IPR000916 Pfam:PF00407 ProDom:PD000531 EMBL:AC008148 EMBL:AJ306140 EMBL:AY065135 EMBL:BT008441 PIR:E96733 SPTR:Q9SSK5	2.00E-25
chr2.CM0803.29	3.3.10.117	BMPR1 bone morphogenetic protein receptor, type I [EC:2.7.1.37]	ath:At1g32750	F6N18.13; HAC13 protein (HAC13) [KO:K03125]	0				TAF1_HUMAN	3D-structure;Alternativesplicing;ATP-binding;Bromodomain;Cellcycle;DNA-binding;Kinase;Nuclearprotein;Nucleotide-binding;Phosphorylation;Polymorphism;Repeat;Serine/threonine-proteinkinase;Transcription;Transcriptionregulation;Transferase,Transcription initiation factor TFIID subunit 1 (EC 2.7.1.37) (Transcription initiation factor TFIID 250 kDa subunit) (TAF(II)250) (TAFII-250) (TAFII250) (TBP-ass…	8.00E-71	GO_ID:2997	TAIR|gene:2035573 SPTR:Q8LRK9 symbol:AT1G32750.1 [GO:0003677 "DNA binding" evidence=ISS] [GO:0006512 "ubiquitin cycle" evidence=ISS] Pfam:PF00439 Pfam:PF00240 InterPro:IPR001487 InterPro:IPR000626 GO:GO:0005634 PRINTS:PR00503 PROSITE:PS00633 PROSITE:PS50014 HSSP:Q92830 SMART:SM00297 PROSITE:PS50053 SMART:SM00213 EMBL:AF510669 SPTR:Q8LRK9	0
chr2.CM0803.29	2.1.2.2	TFIID1 transcription initiation factor TFIID subunit D1	ath:At1g32750	F6N18.13; HAC13 protein (HAC13) [KO:K03125]	0				TAF1_HUMAN	3D-structure;Alternativesplicing;ATP-binding;Bromodomain;Cellcycle;DNA-binding;Kinase;Nuclearprotein;Nucleotide-binding;Phosphorylation;Polymorphism;Repeat;Serine/threonine-proteinkinase;Transcription;Transcriptionregulation;Transferase,Transcription initiation factor TFIID subunit 1 (EC 2.7.1.37) (Transcription initiation factor TFIID 250 kDa subunit) (TAF(II)250) (TAFII-250) (TAFII250) (TBP-ass…	8.00E-71	GO_ID:2997	TAIR|gene:2035573 SPTR:Q8LRK9 symbol:AT1G32750.1 [GO:0003677 "DNA binding" evidence=ISS] [GO:0006512 "ubiquitin cycle" evidence=ISS] Pfam:PF00439 Pfam:PF00240 InterPro:IPR001487 InterPro:IPR000626 GO:GO:0005634 PRINTS:PR00503 PROSITE:PS00633 PROSITE:PS50014 HSSP:Q92830 SMART:SM00297 PROSITE:PS50053 SMART:SM00213 EMBL:AF510669 SPTR:Q8LRK9	0
chr2.CM0803.29	3.2.2.1	Protein kinase [EC:2.7.1.37]	ath:At1g32750	F6N18.13; HAC13 protein (HAC13) [KO:K03125]	0				TAF1_HUMAN	3D-structure;Alternativesplicing;ATP-binding;Bromodomain;Cellcycle;DNA-binding;Kinase;Nuclearprotein;Nucleotide-binding;Phosphorylation;Polymorphism;Repeat;Serine/threonine-proteinkinase;Transcription;Transcriptionregulation;Transferase,Transcription initiation factor TFIID subunit 1 (EC 2.7.1.37) (Transcription initiation factor TFIID 250 kDa subunit) (TAF(II)250) (TAFII-250) (TAFII250) (TBP-ass…	8.00E-71	GO_ID:2997	TAIR|gene:2035573 SPTR:Q8LRK9 symbol:AT1G32750.1 [GO:0003677 "DNA binding" evidence=ISS] [GO:0006512 "ubiquitin cycle" evidence=ISS] Pfam:PF00439 Pfam:PF00240 InterPro:IPR001487 InterPro:IPR000626 GO:GO:0005634 PRINTS:PR00503 PROSITE:PS00633 PROSITE:PS50014 HSSP:Q92830 SMART:SM00297 PROSITE:PS50053 SMART:SM00213 EMBL:AF510669 SPTR:Q8LRK9	0
chr2.CM0346.27	99.1.4.4866	GO_ID:48043							RFA1_SCHPO	Completeproteome;Directproteinsequencing;DNAreplication;DNA-binding;Metal-binding;Nuclearprotein;Zinc;Zinc-finger,Replication factor-A protein 1 (Single-stranded DNA-binding protein p68 subunit).	2.00E-11	GO_ID:48043	TAIR|gene:2083865 SPTR:Q9LX59 symbol:AT3G42110.1 [GO:0000004 "biological process unknown" evidence=ND] [GO:0005554 "molecular function unknown" evidence=ND] Pfam:PF02721 InterPro:IPR003871 EMBL:AL356013 PIR:T48966 SPTR:Q9LX59	1.00E-11
chr2.CM0346.27	99.1.3.2.2385	RFA1_SCHPO							RFA1_SCHPO	Completeproteome;Directproteinsequencing;DNAreplication;DNA-binding;Metal-binding;Nuclearprotein;Zinc;Zinc-finger,Replication factor-A protein 1 (Single-stranded DNA-binding protein p68 subunit).	2.00E-11	GO_ID:48043	TAIR|gene:2083865 SPTR:Q9LX59 symbol:AT3G42110.1 [GO:0000004 "biological process unknown" evidence=ND] [GO:0005554 "molecular function unknown" evidence=ND] Pfam:PF02721 InterPro:IPR003871 EMBL:AL356013 PIR:T48966 SPTR:Q9LX59	1.00E-11
chr1.CM0668.21.1	1.10.4.1	E5.5.1.13 ent-copalyl diphosphate synthase [EC:5.5.1.13] [GO:0009905]							KSA_PEA	Chloroplast;Isomerase;Magnesium;Plastid;Transitpeptide,Ent-kaurene synthase A, chloroplast precursor (EC 5.5.1.13) (Ent- copalyl diphosphate synthase) (KSA).	6.00E-22
gi46402893	99.1.1.19	KO:K04564	ath:At4g25100	F13M23.240; superoxide dismutase [Fe], chloroplast (SODB) / iron superoxide dismutase (FSD1) [EC:1.15.1.1] [KO:K04564]	8.00E-85	slr1516	COG0605	9.00E-57	SODF_SOYBN	Chloroplast;Iron;Metal-binding;Oxidoreductase;Plastid;Transitpeptide,Superoxide dismutase [Fe], chloroplast precursor (EC 1.15.1.1).	6.00E-120	GO_ID:7628	TAIR|gene:3442200 SPTR:Q9LU64 symbol:AT5G51100.1 [GO:0008382 "iron superoxide dismutase activity" evidence=ISS] InterPro:IPR001189 Pfam:PF02777 Pfam:PF00081 PRINTS:PR01703 ProDom:PD000475 PROSITE:PS00088 EMBL:AB023044 EMBL:AY085077 EMBL:BT004073 EMBL:BT005116 HSSP:Q8DIR2 SMR:Q9LU64 SPTR:Q9LU64	1.00E-90
gi46402893	99.1.4.4336	GO_ID:7628	ath:At4g25100	F13M23.240; superoxide dismutase [Fe], chloroplast (SODB) / iron superoxide dismutase (FSD1) [EC:1.15.1.1] [KO:K04564]	8.00E-85	slr1516	COG0605	9.00E-57	SODF_SOYBN	Chloroplast;Iron;Metal-binding;Oxidoreductase;Plastid;Transitpeptide,Superoxide dismutase [Fe], chloroplast precursor (EC 1.15.1.1).	6.00E-120	GO_ID:7628	TAIR|gene:3442200 SPTR:Q9LU64 symbol:AT5G51100.1 [GO:0008382 "iron superoxide dismutase activity" evidence=ISS] InterPro:IPR001189 Pfam:PF02777 Pfam:PF00081 PRINTS:PR01703 ProDom:PD000475 PROSITE:PS00088 EMBL:AB023044 EMBL:AY085077 EMBL:BT004073 EMBL:BT005116 HSSP:Q8DIR2 SMR:Q9LU64 SPTR:Q9LU64	1.00E-90
gi46402893	99.1.2.161	COG0605	ath:At4g25100	F13M23.240; superoxide dismutase [Fe], chloroplast (SODB) / iron superoxide dismutase (FSD1) [EC:1.15.1.1] [KO:K04564]	8.00E-85	slr1516	COG0605	9.00E-57	SODF_SOYBN	Chloroplast;Iron;Metal-binding;Oxidoreductase;Plastid;Transitpeptide,Superoxide dismutase [Fe], chloroplast precursor (EC 1.15.1.1).	6.00E-120	GO_ID:7628	TAIR|gene:3442200 SPTR:Q9LU64 symbol:AT5G51100.1 [GO:0008382 "iron superoxide dismutase activity" evidence=ISS] InterPro:IPR001189 Pfam:PF02777 Pfam:PF00081 PRINTS:PR01703 ProDom:PD000475 PROSITE:PS00088 EMBL:AB023044 EMBL:AY085077 EMBL:BT004073 EMBL:BT005116 HSSP:Q8DIR2 SMR:Q9LU64 SPTR:Q9LU64	1.00E-90
gi46402893	99.1.3.1.7	EC 1.15.1.1	ath:At4g25100	F13M23.240; superoxide dismutase [Fe], chloroplast (SODB) / iron superoxide dismutase (FSD1) [EC:1.15.1.1] [KO:K04564]	8.00E-85	slr1516	COG0605	9.00E-57	SODF_SOYBN	Chloroplast;Iron;Metal-binding;Oxidoreductase;Plastid;Transitpeptide,Superoxide dismutase [Fe], chloroplast precursor (EC 1.15.1.1).	6.00E-120	GO_ID:7628	TAIR|gene:3442200 SPTR:Q9LU64 symbol:AT5G51100.1 [GO:0008382 "iron superoxide dismutase activity" evidence=ISS] InterPro:IPR001189 Pfam:PF02777 Pfam:PF00081 PRINTS:PR01703 ProDom:PD000475 PROSITE:PS00088 EMBL:AB023044 EMBL:AY085077 EMBL:BT004073 EMBL:BT005116 HSSP:Q8DIR2 SMR:Q9LU64 SPTR:Q9LU64	1.00E-90
chr6.CM0066.12.1	1.7.8.10	KDTA 3-deoxy-D-manno-octulosonic-acid transferase [EC:2.-.-.-] [COG:COG1519] [GO:0016740] [CAZy:GT30]				BS_sfpm	COG2091	4.00E-12	LP14_BACSU	Antibioticbiosynthesis;Magnesium;Metal-binding;Transferase,4-phosphopantetheinyl transferase (EC 2.7.8.-) (Lipopeptide antibiotics iturin A and surfactin biosynthesis protein).	6.00E-13	GO_ID:30491	TAIR|gene:2080736 SPTR:Q8VYK1 symbol:AT3G11470.1 [GO:0008152 "metabolism" evidence=ISS] [GO:0016740 "transferase activity" evidence=ISS] InterPro:IPR008278 Pfam:PF01648 EMBL:AY070484 EMBL:AY091696 HSSP:P39135 SPTR:Q8VYK1	1.00E-53
gi45616075	99.2	Unclassified without homolog
Ljwgs_014729.1	99.1.4.5535	GO_ID:348	hsa:5641	LGMN, PRSC1; legumain [EC:3.4.22.34] [KO:K01369]	3.00E-46				VPE_VICSA	Hydrolase;Protease;Signal;Thiolprotease,Vacuolar processing enzyme precursor (EC 3.4.22.-) (VPE) (Proteinase B).	2.00E-79	GO_ID:348	TAIR|gene:2123781 SPTR:Q93VM0 symbol:AT4G32940.1 [GO:0004197 "cysteine-type endopeptidase activity" evidence=ISS] [GO:0006508 "proteolysis" evidence=ISS] InterPro:IPR001096 Pfam:PF01650 PRINTS:PR00776 EMBL:AY059104 EMBL:AF370160 EMBL:AF424619 EMBL:AY133531 PIR:T05302 SPTR:Q93VM0	2.00E-66
Ljwgs_014729.1	99.1.1.136	KO:K01369	hsa:5641	LGMN, PRSC1; legumain [EC:3.4.22.34] [KO:K01369]	3.00E-46				VPE_VICSA	Hydrolase;Protease;Signal;Thiolprotease,Vacuolar processing enzyme precursor (EC 3.4.22.-) (VPE) (Proteinase B).	2.00E-79	GO_ID:348	TAIR|gene:2123781 SPTR:Q93VM0 symbol:AT4G32940.1 [GO:0004197 "cysteine-type endopeptidase activity" evidence=ISS] [GO:0006508 "proteolysis" evidence=ISS] InterPro:IPR001096 Pfam:PF01650 PRINTS:PR00776 EMBL:AY059104 EMBL:AF370160 EMBL:AF424619 EMBL:AY133531 PIR:T05302 SPTR:Q93VM0	2.00E-66
Ljwgs_014729.1	99.1.3.1.107	EC 3.4.22.-	hsa:5641	LGMN, PRSC1; legumain [EC:3.4.22.34] [KO:K01369]	3.00E-46				VPE_VICSA	Hydrolase;Protease;Signal;Thiolprotease,Vacuolar processing enzyme precursor (EC 3.4.22.-) (VPE) (Proteinase B).	2.00E-79	GO_ID:348	TAIR|gene:2123781 SPTR:Q93VM0 symbol:AT4G32940.1 [GO:0004197 "cysteine-type endopeptidase activity" evidence=ISS] [GO:0006508 "proteolysis" evidence=ISS] InterPro:IPR001096 Pfam:PF01650 PRINTS:PR00776 EMBL:AY059104 EMBL:AF370160 EMBL:AF424619 EMBL:AY133531 PIR:T05302 SPTR:Q93VM0	2.00E-66
Ljwgs_049441.1	99.1.3.1.95	EC 3.-.-.-							GI1L2_ARATH	Gibberellinsignalingpathway;Hydrolase;Nuclearprotein;Receptor,Probable gibberellin receptor GID1L2 (EC 3.-.-.-) (GID1-like protein 2).	2.00E-11	GO_ID:33017	TAIR|gene:2015412 SPTR:Q9SX78 symbol:AT1G47480.1 [GO:0000004 "biological process unknown" evidence=ND] [GO:0008372 "cellular component unknown" evidence=ND] InterPro:IPR000379 EMBL:AC007519 PIR:A96515 SPTR:Q9SX78	9.00E-29
Ljwgs_049441.1	99.1.4.1971	GO_ID:33017							GI1L2_ARATH	Gibberellinsignalingpathway;Hydrolase;Nuclearprotein;Receptor,Probable gibberellin receptor GID1L2 (EC 3.-.-.-) (GID1-like protein 2).	2.00E-11	GO_ID:33017	TAIR|gene:2015412 SPTR:Q9SX78 symbol:AT1G47480.1 [GO:0000004 "biological process unknown" evidence=ND] [GO:0008372 "cellular component unknown" evidence=ND] InterPro:IPR000379 EMBL:AC007519 PIR:A96515 SPTR:Q9SX78	9.00E-29
chr5.CM0089.102.3	99.2	Unclassified without homolog
CM0905.34	99.1.4.2130	GO_ID:26993										GO_ID:26993	TAIR|gene:2154884 SPTR:Q9FJY5 symbol:AT5G66540.1 [GO:0005554 "molecular function unknown" evidence=ND] [GO:0000004 "biological process unknown" evidence=ND] [GO:0008372 "cellular component unknown" evidence=ND] InterPro:IPR007151 PANTHER:PTHR17039 Pfam:PF04006 PIRSF:PIRSF017300 EMBL:AB013389 EMBL:AF389279 EMBL:AY149928 InterPro:IPR012173 SPTR:Q9FJY5	2.00E-10
Ljwgs_039126.1	99.1.3.2.2102	ARFH_ARATH							ARFH_ARATH	Activator;Auxinsignalingpathway;DNA-binding;Multigenefamily;Nuclearprotein;Transcription;Transcriptionregulation,Auxin response factor 8.	1.00E-82	GO_ID:8632	TAIR|gene:2152641 SPTR:Q9FGV1 symbol:AT5G37020.1 [GO:0006355 "regulation of transcription, DNA-dependent" evidence=TAS] [GO:0003700 "transcription factor activity" evidence=ISS] InterPro:IPR003340 InterPro:IPR001827 InterPro:IPR010525 Pfam:PF02362 PROSITE:PS50863 PROSITE:PS50962 Pfam:PF06507 EMBL:AB024026 EMBL:AF042196 TRANSFAC:T04530 GeneFarm:3372 SPTR:Q9FGV1	4.00E-83
Ljwgs_039126.1	99.1.4.4398	GO_ID:8632							ARFH_ARATH	Activator;Auxinsignalingpathway;DNA-binding;Multigenefamily;Nuclearprotein;Transcription;Transcriptionregulation,Auxin response factor 8.	1.00E-82	GO_ID:8632	TAIR|gene:2152641 SPTR:Q9FGV1 symbol:AT5G37020.1 [GO:0006355 "regulation of transcription, DNA-dependent" evidence=TAS] [GO:0003700 "transcription factor activity" evidence=ISS] InterPro:IPR003340 InterPro:IPR001827 InterPro:IPR010525 Pfam:PF02362 PROSITE:PS50863 PROSITE:PS50962 Pfam:PF06507 EMBL:AB024026 EMBL:AF042196 TRANSFAC:T04530 GeneFarm:3372 SPTR:Q9FGV1	4.00E-83
gi45609582	99.2	Unclassified without homolog
Ljwgs_007682.1	99.1.4.3406	GO_ID:55008										GO_ID:55008	TAIR|gene:2127855 SPTR:Q9SUU4 symbol:AT4G32480.1 [GO:0000004 "biological process unknown" evidence=ND] [GO:0005554 "molecular function unknown" evidence=ND] [GO:0008372 "cellular component unknown" evidence=ND] InterPro:IPR006502 Pfam:PF04720 TIGRFAMs:TIGR01615 EMBL:AL034567 EMBL:AL161581 EMBL:AY052287 EMBL:AY061919 PIR:T05358 SPTR:Q9SUU4	2.00E-68
chr3.TM1144.25.1	99.1.3.2.2590	MS2_ARATH							MS2_ARATH	,Male sterility protein 2.	4.00E-77	GO_ID:39132	TAIR|gene:2171106 SPTR:Q39152 symbol:AT5G22500.1 [GO:0009556 "microsporogenesis" evidence=ISS] [GO:0016627 "oxidoreductase activity, acting on the CH-CH group of donors" evidence=ISS] Pfam:PF03015 InterPro:IPR004262 EMBL:AB012244 EMBL:X99923 EMBL:AY035042 EMBL:AY051075 SPTR:Q39152	5.00E-120
chr3.TM1144.25.1	99.1.4.6522	GO_ID:39132							MS2_ARATH	,Male sterility protein 2.	4.00E-77	GO_ID:39132	TAIR|gene:2171106 SPTR:Q39152 symbol:AT5G22500.1 [GO:0009556 "microsporogenesis" evidence=ISS] [GO:0016627 "oxidoreductase activity, acting on the CH-CH group of donors" evidence=ISS] Pfam:PF03015 InterPro:IPR004262 EMBL:AB012244 EMBL:X99923 EMBL:AY035042 EMBL:AY051075 SPTR:Q39152	5.00E-120
TC15978	99.2	Unclassified without homolog
gi45622457	99.2	Unclassified without homolog
chr6.CM0114.28	99.1.4.2130	GO_ID:26993										GO_ID:26993	TAIR|gene:2154884 SPTR:Q9FJY5 symbol:AT5G66540.1 [GO:0005554 "molecular function unknown" evidence=ND] [GO:0000004 "biological process unknown" evidence=ND] [GO:0008372 "cellular component unknown" evidence=ND] InterPro:IPR007151 PANTHER:PTHR17039 Pfam:PF04006 PIRSF:PIRSF017300 EMBL:AB013389 EMBL:AF389279 EMBL:AY149928 InterPro:IPR012173 SPTR:Q9FJY5	1.00E-14
Ljwgs_122339.1	99.2	Unclassified without homolog
chr5.CM0019.41.1	1.1.8.1	E3.2.1.65, sacC levanase [EC:3.2.1.65] [COG:COG1621]	ath:At3g13790	MMM17.26; beta-fructosidase (BFRUCT1) / beta-fructofuranosidase / cell wall invertase [EC:3.2.1.26] [KO:K01193]	1.00E-122	BS_sacC	COG1621	3.00E-18	INV1_DAUCA	Cellwall;Directproteinsequencing;Glycoprotein;Glycosidase;Hydrolase;Signal;Zymogen,Beta-fructofuranosidase, insoluble isoenzyme 1 precursor (EC 3.2.1.26) (Sucrose hydrolase 1) (Invertase 1) (Cell wall beta-fructosidase 1).	1.00E-110	GO_ID:9761	TAIR|gene:2091605 SPTR:Q43866 symbol:AT3G13790.1 [GO:0004553 "hydrolase activity, hydrolyzing O-glycosyl compounds" evidence=ISS] InterPro:IPR001362 Pfam:PF00251 SMART:SM00640 PROSITE:PS00609 EMBL:X74515 EMBL:AY045776 EMBL:AY079422 EMBL:X74514 PIR:S37212 SPTR:Q43866	3.00E-123
chr5.CM0019.41.1	1.1.6.27	E3.2.1.26, sacA beta-fructofuranosidase [EC:3.2.1.26] [COG:COG1621] [GO:0004564]	ath:At3g13790	MMM17.26; beta-fructosidase (BFRUCT1) / beta-fructofuranosidase / cell wall invertase [EC:3.2.1.26] [KO:K01193]	1.00E-122	BS_sacC	COG1621	3.00E-18	INV1_DAUCA	Cellwall;Directproteinsequencing;Glycoprotein;Glycosidase;Hydrolase;Signal;Zymogen,Beta-fructofuranosidase, insoluble isoenzyme 1 precursor (EC 3.2.1.26) (Sucrose hydrolase 1) (Invertase 1) (Cell wall beta-fructosidase 1).	1.00E-110	GO_ID:9761	TAIR|gene:2091605 SPTR:Q43866 symbol:AT3G13790.1 [GO:0004553 "hydrolase activity, hydrolyzing O-glycosyl compounds" evidence=ISS] InterPro:IPR001362 Pfam:PF00251 SMART:SM00640 PROSITE:PS00609 EMBL:X74515 EMBL:AY045776 EMBL:AY079422 EMBL:X74514 PIR:S37212 SPTR:Q43866	3.00E-123
chr5.CM0019.41.1	1.1.8.4	E3.2.1.26, sacA beta-fructofuranosidase [EC:3.2.1.26] [COG:COG1621] [GO:0004564]	ath:At3g13790	MMM17.26; beta-fructosidase (BFRUCT1) / beta-fructofuranosidase / cell wall invertase [EC:3.2.1.26] [KO:K01193]	1.00E-122	BS_sacC	COG1621	3.00E-18	INV1_DAUCA	Cellwall;Directproteinsequencing;Glycoprotein;Glycosidase;Hydrolase;Signal;Zymogen,Beta-fructofuranosidase, insoluble isoenzyme 1 precursor (EC 3.2.1.26) (Sucrose hydrolase 1) (Invertase 1) (Cell wall beta-fructosidase 1).	1.00E-110	GO_ID:9761	TAIR|gene:2091605 SPTR:Q43866 symbol:AT3G13790.1 [GO:0004553 "hydrolase activity, hydrolyzing O-glycosyl compounds" evidence=ISS] InterPro:IPR001362 Pfam:PF00251 SMART:SM00640 PROSITE:PS00609 EMBL:X74515 EMBL:AY045776 EMBL:AY079422 EMBL:X74514 PIR:S37212 SPTR:Q43866	3.00E-123
chr3.CM0701.9.1	2.3.7.1.2.2	UBE2C, UBC11 ubiquitin-conjugating enzyme E2C	ath:At1g50490	F11F12.16; ubiquitin-conjugating enzyme E2C [EC:6.3.2.19] [KO:K06688]	2.00E-13				UBE2C_MOUSE	Cellcycle;Celldivision;Ligase;Mitosis;Multigenefamily;Ublconjugationpathway,Ubiquitin-conjugating enzyme E2 C (EC 6.3.2.19) (Ubiquitin-protein ligase C) (Ubiquitin carrier protein C) (UbcH10).	3.00E-12	GO_ID:5996	TAIR|gene:2087619 SPTR:Q9LJZ5 symbol:AT3G20060.1 [GO:0004840 "ubiquitin conjugating enzyme activity" evidence=ISS] INTERPRO:IPR000608 Pfam:PF00179 ProDom:PD000461 SMART:SM00212 PROSITE:PS00183 PROSITE:PS50127 HSSP:O00762 EMBL:AP000383 EMBL:AY127573 SPTR:Q9LJZ5	9.00E-14
Ljwgs_032993.1	99.1.4.6148	GO_ID:52335										GO_ID:52335	TAIR|gene:2157051 SPTR:Q9LTA4 symbol:AT5G49680.1 [GO:0008372 "cellular component unknown" evidence=ND] [GO:0009825 "multidimensional cell growth" evidence=ISS] EMBL:AB025613 SPTR:Q9LTA4	7.00E-85
Ljwgs_031793.1	2.1.2.1	TBP transcription initiation factor TFIID TATA binding protein [COG:COG2101]	ath:At1g55520	T5A14.8; transcription initiation factor IID-2 (TFIID-2) / TATA-box factor 2 / TATA sequence-binding protein 2 (TBP2) [KO:K03120]	2.00E-72	YER148w	COG2101	3.00E-67	TBP1_MAIZE	DNA-binding;Nuclearprotein;Repeat;Transcription,TATA-box binding protein 1 (TATA-box factor 1) (TATA binding factor 1) (TATA sequence-binding protein 1) (TBP-1) (Transcription initiation factor TFIID TBP-1 subunit).	4.00E-75	GO_ID:40314	UNIPROT|P20226 SPTR:P20226 symbol:TBP_HUMAN "TATA-box binding protein" [GO:0005515 "protein binding" evidence=IPI] [GO:0016251 "general RNA polymerase II transcription factor activity" evidence=TAS] [GO:0006367 "transcription initiation from RNA polymerase II promoter" evidence=TAS] [GO:0005669 "transcription factor TFIID complex" evidence=IDA] InterPro:IPR000814 PANTHER:PTHR10126 Pfam:PF00352 PR…	2.00E-67
Ljwgs_076508.1	1.10.7.4	E1.1.1.219 dihydroflavonol-4-reductase [EC:1.1.1.219] [COG:COG0451] [GO:0045552]	ath:At5g42800	MJB21.18; dihydroflavonol 4-reductase (dihydrokaempferol 4-reductase) (DFR) [EC:1.1.1.219] [KO:K00091]	5.00E-57				DFRA_VITVI	Flavonoidbiosynthesis;NADP;Oxidoreductase,Dihydroflavonol-4-reductase (EC 1.1.1.219) (DFR) (Dihydrokaempferol 4- reductase).	4.00E-65	GO_ID:18382	TAIR|gene:2165426 SPTR:P51102 symbol:AT5G42800.1 [GO:0009718 "anthocyanin biosynthesis" evidence=IMP] [GO:0045552 "dihydrokaempferol 4-reductase activity" evidence=IMP] InterPro:IPR001509 EMBL:AB007647 EMBL:M86359 EMBL:AB033294 EMBL:AJ251982 PIR:JQ1688 SPTR:P51102	1.00E-57
Ljwgs_107406.0.1	99.2	Unclassified without homolog
chr2.TM1534.5	99.1.4.4958	GO_ID:21472										GO_ID:21472	TAIR|gene:2088494 SPTR:Q9ASZ4 symbol:AT3G17900.1 [GO:0005554 "molecular function unknown" evidence=ND] [GO:0000004 "biological process unknown" evidence=ND] EMBL:AF361586 EMBL:AY143949 SPTR:Q9ASZ4	0
Ljwgs_074545.1	99.1.4.1069	GO_ID:19222										GO_ID:19222	TAIR|gene:2180986 SPTR:Q9LZV3 symbol:AT5G01930.1 [GO:0004553 "hydrolase activity, hydrolyzing O-glycosyl compounds" evidence=ISS] InterPro:IPR001547 InterPro:IPR000886 Pfam:PF00150 PROSITE:PS00014 HSSP:Q99036 EMBL:AL162351 EMBL:BT005831 PIR:T48214 SPTR:Q9LZV3	2.00E-70
gi45605335	99.2	Unclassified without homolog
chr1.CM0064.64.2	99.1.3.2.3347	BR44L_RAT							BR44L_RAT	,Brain protein 44-like protein (Apoptosis-regulating basic protein).	5.00E-19	GO_ID:15867	TAIR|gene:2147694 SPTR:Q949R9 symbol:AT5G20090.1 [GO:0000004 "biological process unknown" evidence=ND] [GO:0008372 "cellular component unknown" evidence=ND] [GO:0005554 "molecular function unknown" evidence=ISS] InterPro:IPR005336 Pfam:PF03650 EMBL:AY050938 EMBL:AY079418 EMBL:AY085758 SPTR:Q949R9	8.00E-36
chr1.CM0064.64.2	99.1.4.5403	GO_ID:15867							BR44L_RAT	,Brain protein 44-like protein (Apoptosis-regulating basic protein).	5.00E-19	GO_ID:15867	TAIR|gene:2147694 SPTR:Q949R9 symbol:AT5G20090.1 [GO:0000004 "biological process unknown" evidence=ND] [GO:0008372 "cellular component unknown" evidence=ND] [GO:0005554 "molecular function unknown" evidence=ISS] InterPro:IPR005336 Pfam:PF03650 EMBL:AY050938 EMBL:AY079418 EMBL:AY085758 SPTR:Q949R9	8.00E-36
chr5.TM0743.51	2.4.3.9	E2.7.7.49 RNA-directed DNA polymerase [EC:2.7.7.49] [COG:COG3344] [GO:0003721 0003964]	cal:orf19.5373	POL; pol polyprotein [EC:2.7.7.49] [KO:K00986]	7.00E-37				POLX_TOBAC	Aspartylprotease;Endonuclease;Hydrolase;Metal-binding;Nuclease;Nucleotidyltransferase;Polyprotein;Protease;RNA-directedDNApolymerase;Transferase;Transposableelement;Zinc;Zinc-finger,Retrovirus-related Pol polyprotein from transposon TNT 1-94 [Contains: Protease (EC 3.4.23.-); Reverse transcriptase (EC 2.7.7.49); Endonuclease].	2.00E-132	GO_ID:21911	TAIR|gene:2206529 SPTR:Q9C692 symbol:AT1G57640.1 [GO:0003677 "DNA binding" evidence=ISS] [GO:0006310 "DNA recombination" evidence=ISS] InterPro:IPR002114 InterPro:IPR001584 InterPro:IPR005162 Pfam:PF00665 Pfam:PF03732 EMBL:AC079733 PIR:F96610 PROSITE:PS00589 SPTR:Q9C692	0
Ljwgs_053004.1	99.1.2.126	COG0481	bat:BAS4218	lepA; GTP-binding protein LepA [KO:K03596]	1.00E-13	slr0604	COG0481	4.00E-13	LEPA_BACHK	Completeproteome;GTP-binding;Nucleotide-binding,GTP-binding protein lepA.	6.00E-14	GO_ID:39923	TIGR_CMR|BA4544 SPTR:Q81LR7 symbol:BA4544 "GTP-binding protein LepA" [GO:0000004 "biological process unknown" evidence=ND] [GO:0005525 "GTP binding" evidence=ISS] HAMAP:MF_00071 InterPro:IPR000795 InterPro:IPR000640 Pfam:PF00009 Interpro:IPR005225 InterPro:IPR004161 InterPro:IPR006297 Pfam:PF00679 TIGRFAMs:TIGR00231 HSSP:P13551 Pfam:PF03144 PRINTS:PR00315 PROSITE:PS00301 InterPro:IPR009000 Pfam:P…	2.00E-14
Ljwgs_053004.1	99.1.4.267	GO_ID:39923	bat:BAS4218	lepA; GTP-binding protein LepA [KO:K03596]	1.00E-13	slr0604	COG0481	4.00E-13	LEPA_BACHK	Completeproteome;GTP-binding;Nucleotide-binding,GTP-binding protein lepA.	6.00E-14	GO_ID:39923	TIGR_CMR|BA4544 SPTR:Q81LR7 symbol:BA4544 "GTP-binding protein LepA" [GO:0000004 "biological process unknown" evidence=ND] [GO:0005525 "GTP binding" evidence=ISS] HAMAP:MF_00071 InterPro:IPR000795 InterPro:IPR000640 Pfam:PF00009 Interpro:IPR005225 InterPro:IPR004161 InterPro:IPR006297 Pfam:PF00679 TIGRFAMs:TIGR00231 HSSP:P13551 Pfam:PF03144 PRINTS:PR00315 PROSITE:PS00301 InterPro:IPR009000 Pfam:P…	2.00E-14
Ljwgs_053004.1	99.1.3.2.3836	LEPA_BACHK	bat:BAS4218	lepA; GTP-binding protein LepA [KO:K03596]	1.00E-13	slr0604	COG0481	4.00E-13	LEPA_BACHK	Completeproteome;GTP-binding;Nucleotide-binding,GTP-binding protein lepA.	6.00E-14	GO_ID:39923	TIGR_CMR|BA4544 SPTR:Q81LR7 symbol:BA4544 "GTP-binding protein LepA" [GO:0000004 "biological process unknown" evidence=ND] [GO:0005525 "GTP binding" evidence=ISS] HAMAP:MF_00071 InterPro:IPR000795 InterPro:IPR000640 Pfam:PF00009 Interpro:IPR005225 InterPro:IPR004161 InterPro:IPR006297 Pfam:PF00679 TIGRFAMs:TIGR00231 HSSP:P13551 Pfam:PF03144 PRINTS:PR00315 PROSITE:PS00301 InterPro:IPR009000 Pfam:P…	2.00E-14
Ljwgs_053004.1	99.1.1.152	KO:K03596	bat:BAS4218	lepA; GTP-binding protein LepA [KO:K03596]	1.00E-13	slr0604	COG0481	4.00E-13	LEPA_BACHK	Completeproteome;GTP-binding;Nucleotide-binding,GTP-binding protein lepA.	6.00E-14	GO_ID:39923	TIGR_CMR|BA4544 SPTR:Q81LR7 symbol:BA4544 "GTP-binding protein LepA" [GO:0000004 "biological process unknown" evidence=ND] [GO:0005525 "GTP binding" evidence=ISS] HAMAP:MF_00071 InterPro:IPR000795 InterPro:IPR000640 Pfam:PF00009 Interpro:IPR005225 InterPro:IPR004161 InterPro:IPR006297 Pfam:PF00679 TIGRFAMs:TIGR00231 HSSP:P13551 Pfam:PF03144 PRINTS:PR00315 PROSITE:PS00301 InterPro:IPR009000 Pfam:P…	2.00E-14
chr1.TM1305.12	99.1.3.2.1176	PRPX_HORVU							PRPX_HORVU	Pathogenesis-relatedprotein;Plantdefense,Pathogen-related protein.	2.00E-26
Ljwgs_051647.1	99.1.4.5339	GO_ID:19124										GO_ID:19124	TAIR|gene:2103400 SPTR:Q9M212 symbol:AT3G60470.1 [GO:0000004 "biological process unknown" evidence=ND] [GO:0008372 "cellular component unknown" evidence=ND] EMBL:AL138646 PIR:T47858 InterPro:IPR004158 Pfam:PF03140 SPTR:Q9M212	1.00E-23
Ljwgs_032906.1	99.1.4.3458	GO_ID:43927										GO_ID:43927	TAIR|gene:2099703 SPTR:Q9SRQ2 symbol:AT3G03480.1 [GO:0008372 "cellular component unknown" evidence=ND] Pfam:PF02458 InterPro:IPR003480 EMBL:AC009895 EMBL:AF500201 SPTR:Q9SRQ2	5.00E-11
Ljwgs_040941.1	99.1.3.2.2210	WRK70_ARATH							WRK70_ARATH	DNA-binding;Nuclearprotein;Transcription;Transcriptionregulation,Probable WRKY transcription factor 70 (WRKY DNA-binding protein 70).	5.00E-12
Ljwgs_016098.1	99.1.4.5535	GO_ID:348	mmu:19141	Lgmn; legumain [EC:3.4.22.34] [KO:K01369]	2.00E-26				VPE1_PHAVU	Directproteinsequencing;Hydrolase;Protease;Signal;Thiolprotease;Zymogen,Vacuolar processing enzyme precursor (EC 3.4.22.-) (VPE) (Legumain- like proteinase) (LLP).	1.00E-141	GO_ID:348	TAIR|gene:2123781 SPTR:Q93VM0 symbol:AT4G32940.1 [GO:0004197 "cysteine-type endopeptidase activity" evidence=ISS] [GO:0006508 "proteolysis" evidence=ISS] InterPro:IPR001096 Pfam:PF01650 PRINTS:PR00776 EMBL:AY059104 EMBL:AF370160 EMBL:AF424619 EMBL:AY133531 PIR:T05302 SPTR:Q93VM0	8.00E-132
Ljwgs_016098.1	99.1.1.136	KO:K01369	mmu:19141	Lgmn; legumain [EC:3.4.22.34] [KO:K01369]	2.00E-26				VPE1_PHAVU	Directproteinsequencing;Hydrolase;Protease;Signal;Thiolprotease;Zymogen,Vacuolar processing enzyme precursor (EC 3.4.22.-) (VPE) (Legumain- like proteinase) (LLP).	1.00E-141	GO_ID:348	TAIR|gene:2123781 SPTR:Q93VM0 symbol:AT4G32940.1 [GO:0004197 "cysteine-type endopeptidase activity" evidence=ISS] [GO:0006508 "proteolysis" evidence=ISS] InterPro:IPR001096 Pfam:PF01650 PRINTS:PR00776 EMBL:AY059104 EMBL:AF370160 EMBL:AF424619 EMBL:AY133531 PIR:T05302 SPTR:Q93VM0	8.00E-132
Ljwgs_016098.1	99.1.3.1.107	EC 3.4.22.-	mmu:19141	Lgmn; legumain [EC:3.4.22.34] [KO:K01369]	2.00E-26				VPE1_PHAVU	Directproteinsequencing;Hydrolase;Protease;Signal;Thiolprotease;Zymogen,Vacuolar processing enzyme precursor (EC 3.4.22.-) (VPE) (Legumain- like proteinase) (LLP).	1.00E-141	GO_ID:348	TAIR|gene:2123781 SPTR:Q93VM0 symbol:AT4G32940.1 [GO:0004197 "cysteine-type endopeptidase activity" evidence=ISS] [GO:0006508 "proteolysis" evidence=ISS] InterPro:IPR001096 Pfam:PF01650 PRINTS:PR00776 EMBL:AY059104 EMBL:AF370160 EMBL:AF424619 EMBL:AY133531 PIR:T05302 SPTR:Q93VM0	8.00E-132
Ljwgs_117595.1	99.2	Unclassified without homolog
gi1947045	99.1.4.4780	GO_ID:23505										GO_ID:23505	TAIR|gene:2053113 SPTR:Q9SI13 symbol:AT2G18180.1 [GO:0005215 "transporter activity" evidence=ISS] [GO:0006810 "transport" evidence=ISS] PFAM:PF03765 InterPro:IPR001071 GO:GO:0005622 GO:GO:0006810 InterPro:IPR001251 SMART:SM00516 PROSITE:PS50191 InterPro:IPR008273 Pfam:PF00650 PRINTS:PR00180 HSSP:P24280 EMBL:AC007212 PIR:C84561 SPTR:Q9SI13	3.00E-22
TC19227	99.2	Unclassified without homolog
CM0345.56.1	99.2	Unclassified without homolog
chr4.CM0042.115	99.1.4.5582	GO_ID:28819										GO_ID:28819	TAIR|gene:2030877 SPTR:Q9LMT7 symbol:AT1G17930.1 [GO:0005554 "molecular function unknown" evidence=ND] [GO:0000004 "biological process unknown" evidence=ND] [GO:0008372 "cellular component unknown" evidence=ND] EMBL:AC034106 EMBL:AK221477 PIR:E86314 SPTR:Q9LMT7	5.00E-28
Ljwgs_044438.1	1.9.4.15	E2.7.1.- [EC:2.7.1.-] [COG:COG0515 COG1493]	ath:At4g28490	F20O9.180; leucine-rich repeat transmembrane protein kinase, putative [EC:2.7.1.37] [KO:K00870]	6.00E-26	YOL100w	COG0515	7.00E-12	CLV1_ARATH	ATP-binding;Developmentalprotein;Differentiation;Glycoprotein;Kinase;Leucine-richrepeat;Membrane;Nucleotide-binding;Phosphorylation;Receptor;Repeat;Serine/threonine-proteinkinase;Signal;Transferase;Transmembrane,Receptor protein kinase CLAVATA1 precursor (EC 2.7.1.-).	5.00E-28	GO_ID:36892	TAIR|gene:2020416 SPTR:Q9SHI2 symbol:AT1G17230.1 [GO:0004672 "protein kinase activity" evidence=ISS] [GO:0005515 "protein binding" evidence=ISS] Pfam:PF00560 InterPro:IPR000719 InterPro:IPR008271 Pfam:PF00069 Prosite:PS00108 InterPro:IPR001611 InterPro:IPR007090 ProDom:PD000001 PROSITE:PS50011 PRINTS:PR00019 HSSP:P36897 EMBL:AC007651 PIR:E86308 SPTR:Q9SHI2	6.00E-33
Ljwgs_044438.1	1.7.8.19	WAAY, rfaY lipopolysaccharide core biosynthesis protein RFAY [EC:2.7.-.-] [COG:COG0515]	ath:At4g28490	F20O9.180; leucine-rich repeat transmembrane protein kinase, putative [EC:2.7.1.37] [KO:K00870]	6.00E-26	YOL100w	COG0515	7.00E-12	CLV1_ARATH	ATP-binding;Developmentalprotein;Differentiation;Glycoprotein;Kinase;Leucine-richrepeat;Membrane;Nucleotide-binding;Phosphorylation;Receptor;Repeat;Serine/threonine-proteinkinase;Signal;Transferase;Transmembrane,Receptor protein kinase CLAVATA1 precursor (EC 2.7.1.-).	5.00E-28	GO_ID:36892	TAIR|gene:2020416 SPTR:Q9SHI2 symbol:AT1G17230.1 [GO:0004672 "protein kinase activity" evidence=ISS] [GO:0005515 "protein binding" evidence=ISS] Pfam:PF00560 InterPro:IPR000719 InterPro:IPR008271 Pfam:PF00069 Prosite:PS00108 InterPro:IPR001611 InterPro:IPR007090 ProDom:PD000001 PROSITE:PS50011 PRINTS:PR00019 HSSP:P36897 EMBL:AC007651 PIR:E86308 SPTR:Q9SHI2	6.00E-33
Ljwgs_044438.1	1.1.17.19	E2.7.1.- [EC:2.7.1.-] [COG:COG0515 COG1493]	ath:At4g28490	F20O9.180; leucine-rich repeat transmembrane protein kinase, putative [EC:2.7.1.37] [KO:K00870]	6.00E-26	YOL100w	COG0515	7.00E-12	CLV1_ARATH	ATP-binding;Developmentalprotein;Differentiation;Glycoprotein;Kinase;Leucine-richrepeat;Membrane;Nucleotide-binding;Phosphorylation;Receptor;Repeat;Serine/threonine-proteinkinase;Signal;Transferase;Transmembrane,Receptor protein kinase CLAVATA1 precursor (EC 2.7.1.-).	5.00E-28	GO_ID:36892	TAIR|gene:2020416 SPTR:Q9SHI2 symbol:AT1G17230.1 [GO:0004672 "protein kinase activity" evidence=ISS] [GO:0005515 "protein binding" evidence=ISS] Pfam:PF00560 InterPro:IPR000719 InterPro:IPR008271 Pfam:PF00069 Prosite:PS00108 InterPro:IPR001611 InterPro:IPR007090 ProDom:PD000001 PROSITE:PS50011 PRINTS:PR00019 HSSP:P36897 EMBL:AC007651 PIR:E86308 SPTR:Q9SHI2	6.00E-33
Ljwgs_044438.1	1.11.16.8	E2.7.1.- [EC:2.7.1.-] [COG:COG0515 COG1493]	ath:At4g28490	F20O9.180; leucine-rich repeat transmembrane protein kinase, putative [EC:2.7.1.37] [KO:K00870]	6.00E-26	YOL100w	COG0515	7.00E-12	CLV1_ARATH	ATP-binding;Developmentalprotein;Differentiation;Glycoprotein;Kinase;Leucine-richrepeat;Membrane;Nucleotide-binding;Phosphorylation;Receptor;Repeat;Serine/threonine-proteinkinase;Signal;Transferase;Transmembrane,Receptor protein kinase CLAVATA1 precursor (EC 2.7.1.-).	5.00E-28	GO_ID:36892	TAIR|gene:2020416 SPTR:Q9SHI2 symbol:AT1G17230.1 [GO:0004672 "protein kinase activity" evidence=ISS] [GO:0005515 "protein binding" evidence=ISS] Pfam:PF00560 InterPro:IPR000719 InterPro:IPR008271 Pfam:PF00069 Prosite:PS00108 InterPro:IPR001611 InterPro:IPR007090 ProDom:PD000001 PROSITE:PS50011 PRINTS:PR00019 HSSP:P36897 EMBL:AC007651 PIR:E86308 SPTR:Q9SHI2	6.00E-33
Ljwgs_044438.1	4.2.4	Cell cycle [CLASS:04110] [PATH:hsa04110] [COG:COG0515]	ath:At4g28490	F20O9.180; leucine-rich repeat transmembrane protein kinase, putative [EC:2.7.1.37] [KO:K00870]	6.00E-26	YOL100w	COG0515	7.00E-12	CLV1_ARATH	ATP-binding;Developmentalprotein;Differentiation;Glycoprotein;Kinase;Leucine-richrepeat;Membrane;Nucleotide-binding;Phosphorylation;Receptor;Repeat;Serine/threonine-proteinkinase;Signal;Transferase;Transmembrane,Receptor protein kinase CLAVATA1 precursor (EC 2.7.1.-).	5.00E-28	GO_ID:36892	TAIR|gene:2020416 SPTR:Q9SHI2 symbol:AT1G17230.1 [GO:0004672 "protein kinase activity" evidence=ISS] [GO:0005515 "protein binding" evidence=ISS] Pfam:PF00560 InterPro:IPR000719 InterPro:IPR008271 Pfam:PF00069 Prosite:PS00108 InterPro:IPR001611 InterPro:IPR007090 ProDom:PD000001 PROSITE:PS50011 PRINTS:PR00019 HSSP:P36897 EMBL:AC007651 PIR:E86308 SPTR:Q9SHI2	6.00E-33
chr2.CM0249.105	1.1.7.10	E1.10.3.3 L-ascorbate oxidase [EC:1.10.3.3] [GO:0008447]	ath:At5g21100	T10F18.130; L-ascorbate oxidase, putative [EC:1.10.3.3] [KO:K00423]	2.00E-63	YFL041w	COG2132	4.00E-44	ASO_CUCSA	Copper;Directproteinsequencing;Glycoprotein;Metal-binding;Oxidoreductase;Repeat;Signal,L-ascorbate oxidase precursor (EC 1.10.3.3) (Ascorbase) (ASO).	8.00E-61	GO_ID:55231	TAIR|gene:3697543 SPTR:O80434 symbol:IRX12 [GO:0009834 "secondary cell wall biosynthesis (sensu Magnoliophyta)" evidence=IMP] InterPro:IPR002355 InterPro:IPR001117 Pfam:PF00394 InterPro:IPR011706 InterPro:IPR011707 PROSITE:PS00079 PROSITE:PS00080 HSSP:Q9Y780 Pfam:PF07731 Pfam:PF07732 EMBL:AC003028 EMBL:AY052669 EMBL:AY063730 EMBL:AY065187 EMBL:AY114636 PIR:T01240 SPTR:O80434	0
chr2.CM0249.105	4.2.2.4.1	COTA spore coat protein A [COG:COG2132]	ath:At5g21100	T10F18.130; L-ascorbate oxidase, putative [EC:1.10.3.3] [KO:K00423]	2.00E-63	YFL041w	COG2132	4.00E-44	ASO_CUCSA	Copper;Directproteinsequencing;Glycoprotein;Metal-binding;Oxidoreductase;Repeat;Signal,L-ascorbate oxidase precursor (EC 1.10.3.3) (Ascorbase) (ASO).	8.00E-61	GO_ID:55231	TAIR|gene:3697543 SPTR:O80434 symbol:IRX12 [GO:0009834 "secondary cell wall biosynthesis (sensu Magnoliophyta)" evidence=IMP] InterPro:IPR002355 InterPro:IPR001117 Pfam:PF00394 InterPro:IPR011706 InterPro:IPR011707 PROSITE:PS00079 PROSITE:PS00080 HSSP:Q9Y780 Pfam:PF07731 Pfam:PF07732 EMBL:AC003028 EMBL:AY052669 EMBL:AY063730 EMBL:AY065187 EMBL:AY114636 PIR:T01240 SPTR:O80434	0
TC15747	99.2	Unclassified without homolog
TM0933.8	2.3.1.55	E3.4.21.62, aprE subtilisin [EC:3.4.21.62] [COG:COG1404] [GO:0004291]	spz:M5005_Spy_0341	lactocepin [EC:3.4.21.96] [KO:K01361]	2.00E-11	BS_vpr	COG1404	1.00E-24	SUBL_ARATH	Calcium;Cellwall;Directproteinsequencing;Glycoprotein;Hydrolase;Protease;Serineprotease;Signal;Zymogen,Subtilisin-like protease precursor (EC 3.4.21.-) (Cucumisin-like serine protease).	2.33E-156	GO_ID:28705	TAIR|gene:3436652 SPTR:Q9ZSP5 symbol:AT2G04160.1 [GO:0004289 "subtilase activity" evidence=ISS] [GO:0006508 "proteolysis" evidence=ISS] InterPro:IPR000209 InterPro:IPR010259 InterPro:IPR003137 Pfam:PF02225 Prosite:PS00138 Pfam:PF00082 PRINTS:PR00723 Pfam:PF05922 HSSP:Q45670 EMBL:AF098632 MEROPS:S08.119 SPTR:Q9ZSP5	1.00E-160
TM0933.8	2.3.1.54	E3.4.21.48 cerevisin [EC:3.4.21.48] [COG:COG1404] [GO:0004262]	spz:M5005_Spy_0341	lactocepin [EC:3.4.21.96] [KO:K01361]	2.00E-11	BS_vpr	COG1404	1.00E-24	SUBL_ARATH	Calcium;Cellwall;Directproteinsequencing;Glycoprotein;Hydrolase;Protease;Serineprotease;Signal;Zymogen,Subtilisin-like protease precursor (EC 3.4.21.-) (Cucumisin-like serine protease).	2.33E-156	GO_ID:28705	TAIR|gene:3436652 SPTR:Q9ZSP5 symbol:AT2G04160.1 [GO:0004289 "subtilase activity" evidence=ISS] [GO:0006508 "proteolysis" evidence=ISS] InterPro:IPR000209 InterPro:IPR010259 InterPro:IPR003137 Pfam:PF02225 Prosite:PS00138 Pfam:PF00082 PRINTS:PR00723 Pfam:PF05922 HSSP:Q45670 EMBL:AF098632 MEROPS:S08.119 SPTR:Q9ZSP5	1.00E-160
TM0840.4	1.3.9.21	E3.1.1.23 acylglycerol lipase [EC:3.1.1.23]	hsa:11343	MGLL; monoglyceride lipase [EC:3.1.1.23] [KO:K01054]	3.00E-26	DR1537	COG2267	1.00E-18	MGLL_HUMAN	Hydrolase;Serineesterase,Monoglyceride lipase (EC 3.1.1.23) (HU-K5) (Lysophospholipase homolog) (Lysophospholipase-like).	2.00E-26	GO_ID:50062	TAIR|gene:3435738 SPTR:Q9FVW6 symbol:AT1G77420.1 [GO:0016787 "hydrolase activity" evidence=ISS] InterPro:IPR000379 Pfam:PF00561 InterPro:IPR003089 InterPro:IPR000073 PRINTS:PR00111 EMBL:AC078898 EMBL:AC010704 EMBL:BT005416 EMBL:AK118892 PIR:E96803 SPTR:Q9FVW6	3.00E-135
TM0840.4	1.3.10.36	E3.1.1.5, pldB lysophospholipase [EC:3.1.1.5] [COG:COG2267] [GO:0004622]	hsa:11343	MGLL; monoglyceride lipase [EC:3.1.1.23] [KO:K01054]	3.00E-26	DR1537	COG2267	1.00E-18	MGLL_HUMAN	Hydrolase;Serineesterase,Monoglyceride lipase (EC 3.1.1.23) (HU-K5) (Lysophospholipase homolog) (Lysophospholipase-like).	2.00E-26	GO_ID:50062	TAIR|gene:3435738 SPTR:Q9FVW6 symbol:AT1G77420.1 [GO:0016787 "hydrolase activity" evidence=ISS] InterPro:IPR000379 Pfam:PF00561 InterPro:IPR003089 InterPro:IPR000073 PRINTS:PR00111 EMBL:AC078898 EMBL:AC010704 EMBL:BT005416 EMBL:AK118892 PIR:E96803 SPTR:Q9FVW6	3.00E-135
chr5.CM0519.59.1	2.4.3.9	E2.7.7.49 RNA-directed DNA polymerase [EC:2.7.7.49] [COG:COG3344] [GO:0003721 0003964]							POLX_TOBAC	Aspartylprotease;Endonuclease;Hydrolase;Metal-binding;Nuclease;Nucleotidyltransferase;Polyprotein;Protease;RNA-directedDNApolymerase;Transferase;Transposableelement;Zinc;Zinc-finger,Retrovirus-related Pol polyprotein from transposon TNT 1-94 [Contains: Protease (EC 3.4.23.-); Reverse transcriptase (EC 2.7.7.49); Endonuclease].	8.00E-57	GO_ID:45984	TAIR|gene:2097517 SPTR:Q9M197 symbol:AT3G59720.1 [GO:0004803 "transposase activity" evidence=ISS] InterPro:IPR001878 InterPro:IPR001584 Pfam:PF00098 Pfam:PF00665 PRINTS:PR00939 SMART:SM00343 PROSITE:PS50158 EMBL:AL138659 PIR:T49313 SPTR:Q9M197	2.00E-36
Ljwgs_067626.1	99.1.4.1523	GO_ID:41923										GO_ID:41923	TAIR|gene:2162569 SPTR:Q9FL70 symbol:AT5G54300.1 [GO:0005554 "molecular function unknown" evidence=ND] [GO:0000004 "biological process unknown" evidence=ND] InterPro:IPR008480 Pfam:PF05553 EMBL:AB010695 EMBL:AY099819 EMBL:BT000327 SPTR:Q9FL70	9.00E-29
gi7747321	99.2	Unclassified without homolog
chr4.CM0739.5.4	99.2	Unclassified without homolog
chr5.CM0335.9	99.1.3.2.3140	ERD14_ARATH							ERD14_ARATH	Multigenefamily;Repeat,Dehydrin ERD14.	7.00E-15
TC17078	99.2	Unclassified without homolog
chr3.CM0690.1	99.1.4.705	GO_ID:48723										GO_ID:48723	TAIR|gene:2098149 SPTR:Q9M1P0 symbol:AT3G44640.1 [GO:0004803 "transposase activity" evidence=ISS] InterPro:IPR002559 Pfam:PF01609 EMBL:AL138652 PIR:T47439 SPTR:Q9M1P0	2.00E-14
TC14177	99.2	Unclassified without homolog
Ljwgs_019438.1	99.1.4.3106	GO_ID:44571	ddi:DDB0214998	cprB; cysteine protease [EC:3.4.22.15] [KO:K01365]	5.00E-41	AF1946_1	COG1572	1.00E-11	CYSEP_PHAVU	Endoplasmicreticulum;Glycoprotein;Hydrolase;Protease;Signal;Thiolprotease;Zymogen,Vignain precursor (EC 3.4.22.-) (Bean endopeptidase) (Cysteine proteinase EP-C1).	2.00E-108	GO_ID:44571	TAIR|gene:2157711 SPTR:Q9FGR9 symbol:AT5G50260.1 [GO:0006508 "proteolysis" evidence=ISS] [GO:0008234 "cysteine-type peptidase activity" evidence=ISS] InterPro:IPR000886 InterPro:IPR000668 InterPro:IPR000169 Pfam:PF00112 PROSITE:PS00640 PROSITE:PS00139 PROSITE:PS00639 PRINTS:PR00705 ProDom:PD000158 SMART:SM00645 PROSITE:PS00014 HSSP:O65039 MEROPS:C01.010 EMBL:AB024031 EMBL:AY091087 SMR:Q9FGR9 SPTR…	8.00E-88
Ljwgs_019438.1	99.1.3.1.107	EC 3.4.22.-	ddi:DDB0214998	cprB; cysteine protease [EC:3.4.22.15] [KO:K01365]	5.00E-41	AF1946_1	COG1572	1.00E-11	CYSEP_PHAVU	Endoplasmicreticulum;Glycoprotein;Hydrolase;Protease;Signal;Thiolprotease;Zymogen,Vignain precursor (EC 3.4.22.-) (Bean endopeptidase) (Cysteine proteinase EP-C1).	2.00E-108	GO_ID:44571	TAIR|gene:2157711 SPTR:Q9FGR9 symbol:AT5G50260.1 [GO:0006508 "proteolysis" evidence=ISS] [GO:0008234 "cysteine-type peptidase activity" evidence=ISS] InterPro:IPR000886 InterPro:IPR000668 InterPro:IPR000169 Pfam:PF00112 PROSITE:PS00640 PROSITE:PS00139 PROSITE:PS00639 PRINTS:PR00705 ProDom:PD000158 SMART:SM00645 PROSITE:PS00014 HSSP:O65039 MEROPS:C01.010 EMBL:AB024031 EMBL:AY091087 SMR:Q9FGR9 SPTR…	8.00E-88
Ljwgs_019438.1	99.1.2.7	COG1572	ddi:DDB0214998	cprB; cysteine protease [EC:3.4.22.15] [KO:K01365]	5.00E-41	AF1946_1	COG1572	1.00E-11	CYSEP_PHAVU	Endoplasmicreticulum;Glycoprotein;Hydrolase;Protease;Signal;Thiolprotease;Zymogen,Vignain precursor (EC 3.4.22.-) (Bean endopeptidase) (Cysteine proteinase EP-C1).	2.00E-108	GO_ID:44571	TAIR|gene:2157711 SPTR:Q9FGR9 symbol:AT5G50260.1 [GO:0006508 "proteolysis" evidence=ISS] [GO:0008234 "cysteine-type peptidase activity" evidence=ISS] InterPro:IPR000886 InterPro:IPR000668 InterPro:IPR000169 Pfam:PF00112 PROSITE:PS00640 PROSITE:PS00139 PROSITE:PS00639 PRINTS:PR00705 ProDom:PD000158 SMART:SM00645 PROSITE:PS00014 HSSP:O65039 MEROPS:C01.010 EMBL:AB024031 EMBL:AY091087 SMR:Q9FGR9 SPTR…	8.00E-88
Ljwgs_019438.1	99.1.1.73	KO:K01365	ddi:DDB0214998	cprB; cysteine protease [EC:3.4.22.15] [KO:K01365]	5.00E-41	AF1946_1	COG1572	1.00E-11	CYSEP_PHAVU	Endoplasmicreticulum;Glycoprotein;Hydrolase;Protease;Signal;Thiolprotease;Zymogen,Vignain precursor (EC 3.4.22.-) (Bean endopeptidase) (Cysteine proteinase EP-C1).	2.00E-108	GO_ID:44571	TAIR|gene:2157711 SPTR:Q9FGR9 symbol:AT5G50260.1 [GO:0006508 "proteolysis" evidence=ISS] [GO:0008234 "cysteine-type peptidase activity" evidence=ISS] InterPro:IPR000886 InterPro:IPR000668 InterPro:IPR000169 Pfam:PF00112 PROSITE:PS00640 PROSITE:PS00139 PROSITE:PS00639 PRINTS:PR00705 ProDom:PD000158 SMART:SM00645 PROSITE:PS00014 HSSP:O65039 MEROPS:C01.010 EMBL:AB024031 EMBL:AY091087 SMR:Q9FGR9 SPTR…	8.00E-88
gi7788408	99.2	Unclassified without homolog
gi45350742	99.2	Unclassified without homolog
chr1.CM0063.53.1	99.2	Unclassified without homolog
chr2.TM0667.16.1	3.2.2.100	FLNA filamin	ehi:210.t00004	EhABP-related protein [KO:K04437]	2.00E-10				FIMB2_ARATH	Actin-binding;Cytoskeleton;Repeat,Fimbrin-like protein 2.	2.00E-119	GO_ID:46840	TAIR|gene:2177290 SPTR:Q9FKI0 symbol:AT5G35700.1 [GO:0000004 "biological process unknown" evidence=ND] [GO:0005554 "molecular function unknown" evidence=ND] [GO:0008372 "cellular component unknown" evidence=ND] InterPro:IPR001589 InterPro:IPR001715 Pfam:PF00307 SMART:SM00033 PROSITE:PS00019 PROSITE:PS00020 PROSITE:PS50021 HSSP:P13797 EMBL:AB011485 EMBL:AY045780 EMBL:AY142570 SMR:Q9FKI0 SPTR:Q9FKI0	9.00E-120
chr2.TM0667.16.1	4.3.1.35	FLNA filamin	ehi:210.t00004	EhABP-related protein [KO:K04437]	2.00E-10				FIMB2_ARATH	Actin-binding;Cytoskeleton;Repeat,Fimbrin-like protein 2.	2.00E-119	GO_ID:46840	TAIR|gene:2177290 SPTR:Q9FKI0 symbol:AT5G35700.1 [GO:0000004 "biological process unknown" evidence=ND] [GO:0005554 "molecular function unknown" evidence=ND] [GO:0008372 "cellular component unknown" evidence=ND] InterPro:IPR001589 InterPro:IPR001715 Pfam:PF00307 SMART:SM00033 PROSITE:PS00019 PROSITE:PS00020 PROSITE:PS50021 HSSP:P13797 EMBL:AB011485 EMBL:AY045780 EMBL:AY142570 SMR:Q9FKI0 SPTR:Q9FKI0	9.00E-120
Ljwgs_049715.1	99.1.4.1836	GO_ID:33513										GO_ID:33513	TAIR|gene:3433124 SPTR:Q9C9X8 symbol:AT1G68140.1 [GO:0005554 "molecular function unknown" evidence=ND] [GO:0000004 "biological process unknown" evidence=ND] EMBL:AC012563 EMBL:AY062576 EMBL:AY093375 SPTR:Q9C9X8	5.00E-36
Ljwgs_021639.1	99.1.4.7521	GO_ID:19004										GO_ID:19004	TAIR|gene:3693615 SPTR:Q9ZQI2 symbol:AT2G27370.1 [GO:0005554 "molecular function unknown" evidence=ND] [GO:0000004 "biological process unknown" evidence=ND] [GO:0008372 "cellular component unknown" evidence=ND] Pfam:PF04535 InterPro:IPR006702 InterPro:IPR006459 TIGRFAMs:TIGR01569 EMBL:AC006233 EMBL:AC006232 EMBL:BT003063 PIR:B84672 SPTR:Q9ZQI2	2.00E-18
TM0843.31.1	3.1.4.2.3	AQPZ aquaporin Z	bta:282653	Aqp1; aquaporin 1 [KO:K06188]	3.00E-15	YLL053c	COG0580	2.00E-11	PIP2_PEA	Membrane;Multigenefamily;Repeat;Transmembrane;Transport,Probable aquaporin PIP-type 7a (Turgor-responsive protein 7a) (Turgor- responsive protein 31).	2.00E-37	GO_ID:26763	TAIR|gene:2117938 SPTR:Q8LAA6 symbol:PIP1D [GO:0015250 "water channel activity" evidence=ISS] [GO:0006810 "transport" evidence=ISS] [GO:0016020 "membrane" evidence=ISS] InterPro:IPR000425 HSSP:P29972 Pfam:PF00230 PRINTS:PR00783 ProDom:PD000295 PROSITE:PS00221 EMBL:AL161559 EMBL:AL031326 EMBL:AY059948 EMBL:AY081593 EMBL:AY087945 GeneFarm:4865 SPTR:Q8LAA6	2.00E-37
Ljwgs_009769.1	99.2	Unclassified without homolog
chr1.TM0507.14	99.1.3.2.498	NRAM1_ARATH							NRAM1_ARATH	Iontransport;Iron;Irontransport;Membrane;Transmembrane;Transport,Metal transporter Nramp1 (AtNramp1).	3.00E-16
Ljwgs_021886.2	1.10.6.7	E2.1.1.104 caffeoyl-CoA O-methyltransferase [EC:2.1.1.104] [GO:0042409]	ath:At4g34050	F28A23.190; caffeoyl-CoA 3-O-methyltransferase, putative [EC:2.1.1.104] [KO:K00588]	1.00E-29				CAMT3_TOBAC	Ligninbiosynthesis;Magnesium;Methyltransferase;Transferase,Caffeoyl-CoA O-methyltransferase 3 (EC 2.1.1.104) (Trans-caffeoyl-CoA 3-O-methyltransferase 3) (CCoAMT-3) (CCoAOMT-3).	2.00E-31	GO_ID:24560	TAIR|gene:2124285 SPTR:O49499 symbol:AT4G34050.1 [GO:0005829 "cytosol" evidence=TAS] InterPro:IPR002935 Interpro:IPR000051 Pfam:PF01596 EMBL:AL161584 EMBL:AL021961 EMBL:AY057554 EMBL:AY062630 EMBL:AY081457 EMBL:AY143979 EMBL:AY088577 PIR:T05431 SPTR:O49499	3.00E-30
chr1.CM0760.8	99.1.4.4723	GO_ID:32609							ZN363_MOUSE	Metal-binding;Zinc;Zinc-finger,RING finger and CHY zinc finger domain containing protein 1 (Zinc finger protein 363) (CH-rich interacting match with PLAG1) (Androgen receptor N-terminal-interacting protein).	5.00E-67	GO_ID:32609	TAIR|gene:2172655 SPTR:Q9FFB6 symbol:AT5G22920.1 [GO:0008270 "zinc ion binding" evidence=ISS] InterPro:IPR001841 Pfam:PF00097 InterPro:IPR008913 Pfam:PF05495 PROSITE:PS50089 SMART:SM00184 HSSP:Q9LRB7 EMBL:AB005243 EMBL:AY052362 EMBL:BT002635 SPTR:Q9FFB6	6.00E-121
chr1.CM0760.8	99.1.3.2.1813	ZN363_MOUSE							ZN363_MOUSE	Metal-binding;Zinc;Zinc-finger,RING finger and CHY zinc finger domain containing protein 1 (Zinc finger protein 363) (CH-rich interacting match with PLAG1) (Androgen receptor N-terminal-interacting protein).	5.00E-67	GO_ID:32609	TAIR|gene:2172655 SPTR:Q9FFB6 symbol:AT5G22920.1 [GO:0008270 "zinc ion binding" evidence=ISS] InterPro:IPR001841 Pfam:PF00097 InterPro:IPR008913 Pfam:PF05495 PROSITE:PS50089 SMART:SM00184 HSSP:Q9LRB7 EMBL:AB005243 EMBL:AY052362 EMBL:BT002635 SPTR:Q9FFB6	6.00E-121
gi7613910	99.2	Unclassified without homolog
chr2.CM0177.45	99.1.4.3869	GO_ID:50413										GO_ID:50413	TAIR|gene:2065982 SPTR:Q9ZQ47 symbol:AT2G22660.1 [GO:0000004 "biological process unknown" evidence=ND] [GO:0008372 "cellular component unknown" evidence=ND] [GO:0005554 "molecular function unknown" evidence=ND] EMBL:AC006340 PIR:C84615 InterPro:IPR009836 Pfam:PF07173 SPTR:Q9ZQ47	0
chr4.CM0042.84	1.7.9.8	MURG UDP-N-acetylglucosamine--N-acetylmuramyl-(pentapeptide) pyrophosphoryl-undecaprenol N-acetylglucosamine transferase [EC:2.4.1.227] [COG:COG0707] [CAZy:GT28]	ath:At1g73740	F25P22.16; glycosyl transferase family 28 protein [EC:2.4.1.227] [KO:K02563]	4.00E-102	BS_murG	COG0707	4.00E-48	MURG1_BACCR	Cellcycle;Celldivision;Cellshape;Cellwall;Completeproteome;Glycosyltransferase;Membrane;Peptidoglycansynthesis;Transferase,UDP-N-acetylglucosamine--N-acetylmuramyl-(pentapeptide) pyrophosphoryl-undecaprenol N-acetylglucosamine transferase 1 (EC 2.4.1.227) (Undecaprenyl-PP-MurNAc-pentapeptide-UDPGlcNAc GlcNAc transferase 1).	2.00E-54	GO_ID:54988	TIGR_CMR|BA4049 SPTR:Q81JG5 symbol:BA4049 "UDP-N-acetylglucosamine--N-acetylmuramyl-(pentapeptide) pyrophosphoryl-undecaprenol N-acetylglucosamine transferase" [GO:0009252 "peptidoglycan biosynthesis" evidence=ISS] [GO:0016758 "transferase activity, transferring hexosyl groups" evidence=ISS] HAMAP:MF_00033 InterPro:IPR007235 InterPro:IPR004276 Pfam:PF04101 Pfam:PF03033 HSSP:P17443 InterPro:IPR006…	2.00E-54
chr1.CM0496.1	99.1.4.5608	GO_ID:31011										GO_ID:31011	TAIR|gene:2178455 SPTR:Q9LV04 symbol:AT5G53450.1 [GO:0016301 "kinase activity" evidence=ISS] InterPro:IPR000719 Pfam:PF00069 ProDom:PD000001 PROSITE:PS50011 EMBL:AB020754 EMBL:BT002001 EMBL:BT008410 SPTR:Q9LV04	0
Ljwgs_023064.1.1	99.1.4.2452	GO_ID:30653										GO_ID:30653	TAIR|gene:2049474 SPTR:Q8RWL1 symbol:AT2G36360.1 [GO:0000004 "biological process unknown" evidence=ND] [GO:0005554 "molecular function unknown" evidence=ND] [GO:0008372 "cellular component unknown" evidence=ND] InterPro:IPR006652 Pfam:PF01344 SMART:SM00612 InterPro:IPR011498 Pfam:PF07646 EMBL:AY093023 EMBL:AY128929 SPTR:Q8RWL1	1.00E-25
chr3.TM0859.13	1.9.4.15	E2.7.1.- [EC:2.7.1.-] [COG:COG0515 COG1493]	ath:At5g02290	T1E22.50; protein kinase, putative [EC:2.7.1.37] [KO:K00870]	2.00E-48	YAR019c	COG0515	2.00E-17	SRK6_BRAOE	ATP-binding;Glycoprotein;Kinase;Membrane;Nucleotide-binding;Receptor;Self-incompatibility;Serine/threonine-proteinkinase;Signal;Transferase;Transmembrane,Putative serine/threonine-protein kinase receptor precursor (EC 2.7.1.37) (S-receptor kinase) (SRK).	0	GO_ID:16809	TAIR|gene:2131683 SPTR:O81832 symbol:AT4G27290.1 [GO:0004672 "protein kinase activity" evidence=ISS] InterPro:IPR000719 InterPro:IPR008271 Prosite:PS00108 InterPro:IPR000742 InterPro:IPR003609 InterPro:IPR000858 InterPro:IPR001480 Pfam:PF01453 ProDom:PD000001 PROSITE:PS50011 PROSITE:PS50026 PROSITE:PS50948 HSSP:P00523 SMART:SM00473 Pfam:PF00954 SMART:SM00108 PROSITE:PS50927 EMBL:AL161566 EMBL:AL0…	0
chr3.TM0859.13	1.7.8.19	WAAY, rfaY lipopolysaccharide core biosynthesis protein RFAY [EC:2.7.-.-] [COG:COG0515]	ath:At5g02290	T1E22.50; protein kinase, putative [EC:2.7.1.37] [KO:K00870]	2.00E-48	YAR019c	COG0515	2.00E-17	SRK6_BRAOE	ATP-binding;Glycoprotein;Kinase;Membrane;Nucleotide-binding;Receptor;Self-incompatibility;Serine/threonine-proteinkinase;Signal;Transferase;Transmembrane,Putative serine/threonine-protein kinase receptor precursor (EC 2.7.1.37) (S-receptor kinase) (SRK).	0	GO_ID:16809	TAIR|gene:2131683 SPTR:O81832 symbol:AT4G27290.1 [GO:0004672 "protein kinase activity" evidence=ISS] InterPro:IPR000719 InterPro:IPR008271 Prosite:PS00108 InterPro:IPR000742 InterPro:IPR003609 InterPro:IPR000858 InterPro:IPR001480 Pfam:PF01453 ProDom:PD000001 PROSITE:PS50011 PROSITE:PS50026 PROSITE:PS50948 HSSP:P00523 SMART:SM00473 Pfam:PF00954 SMART:SM00108 PROSITE:PS50927 EMBL:AL161566 EMBL:AL0…	0
chr3.TM0859.13	1.1.17.19	E2.7.1.- [EC:2.7.1.-] [COG:COG0515 COG1493]	ath:At5g02290	T1E22.50; protein kinase, putative [EC:2.7.1.37] [KO:K00870]	2.00E-48	YAR019c	COG0515	2.00E-17	SRK6_BRAOE	ATP-binding;Glycoprotein;Kinase;Membrane;Nucleotide-binding;Receptor;Self-incompatibility;Serine/threonine-proteinkinase;Signal;Transferase;Transmembrane,Putative serine/threonine-protein kinase receptor precursor (EC 2.7.1.37) (S-receptor kinase) (SRK).	0	GO_ID:16809	TAIR|gene:2131683 SPTR:O81832 symbol:AT4G27290.1 [GO:0004672 "protein kinase activity" evidence=ISS] InterPro:IPR000719 InterPro:IPR008271 Prosite:PS00108 InterPro:IPR000742 InterPro:IPR003609 InterPro:IPR000858 InterPro:IPR001480 Pfam:PF01453 ProDom:PD000001 PROSITE:PS50011 PROSITE:PS50026 PROSITE:PS50948 HSSP:P00523 SMART:SM00473 Pfam:PF00954 SMART:SM00108 PROSITE:PS50927 EMBL:AL161566 EMBL:AL0…	0
chr3.TM0859.13	3.3.10.117	BMPR1 bone morphogenetic protein receptor, type I [EC:2.7.1.37]	ath:At5g02290	T1E22.50; protein kinase, putative [EC:2.7.1.37] [KO:K00870]	2.00E-48	YAR019c	COG0515	2.00E-17	SRK6_BRAOE	ATP-binding;Glycoprotein;Kinase;Membrane;Nucleotide-binding;Receptor;Self-incompatibility;Serine/threonine-proteinkinase;Signal;Transferase;Transmembrane,Putative serine/threonine-protein kinase receptor precursor (EC 2.7.1.37) (S-receptor kinase) (SRK).	0	GO_ID:16809	TAIR|gene:2131683 SPTR:O81832 symbol:AT4G27290.1 [GO:0004672 "protein kinase activity" evidence=ISS] InterPro:IPR000719 InterPro:IPR008271 Prosite:PS00108 InterPro:IPR000742 InterPro:IPR003609 InterPro:IPR000858 InterPro:IPR001480 Pfam:PF01453 ProDom:PD000001 PROSITE:PS50011 PROSITE:PS50026 PROSITE:PS50948 HSSP:P00523 SMART:SM00473 Pfam:PF00954 SMART:SM00108 PROSITE:PS50927 EMBL:AL161566 EMBL:AL0…	0
chr3.TM0859.13	1.11.16.8	E2.7.1.- [EC:2.7.1.-] [COG:COG0515 COG1493]	ath:At5g02290	T1E22.50; protein kinase, putative [EC:2.7.1.37] [KO:K00870]	2.00E-48	YAR019c	COG0515	2.00E-17	SRK6_BRAOE	ATP-binding;Glycoprotein;Kinase;Membrane;Nucleotide-binding;Receptor;Self-incompatibility;Serine/threonine-proteinkinase;Signal;Transferase;Transmembrane,Putative serine/threonine-protein kinase receptor precursor (EC 2.7.1.37) (S-receptor kinase) (SRK).	0	GO_ID:16809	TAIR|gene:2131683 SPTR:O81832 symbol:AT4G27290.1 [GO:0004672 "protein kinase activity" evidence=ISS] InterPro:IPR000719 InterPro:IPR008271 Prosite:PS00108 InterPro:IPR000742 InterPro:IPR003609 InterPro:IPR000858 InterPro:IPR001480 Pfam:PF01453 ProDom:PD000001 PROSITE:PS50011 PROSITE:PS50026 PROSITE:PS50948 HSSP:P00523 SMART:SM00473 Pfam:PF00954 SMART:SM00108 PROSITE:PS50927 EMBL:AL161566 EMBL:AL0…	0
chr3.TM0859.13	4.2.4	Cell cycle [CLASS:04110] [PATH:hsa04110] [COG:COG0515]	ath:At5g02290	T1E22.50; protein kinase, putative [EC:2.7.1.37] [KO:K00870]	2.00E-48	YAR019c	COG0515	2.00E-17	SRK6_BRAOE	ATP-binding;Glycoprotein;Kinase;Membrane;Nucleotide-binding;Receptor;Self-incompatibility;Serine/threonine-proteinkinase;Signal;Transferase;Transmembrane,Putative serine/threonine-protein kinase receptor precursor (EC 2.7.1.37) (S-receptor kinase) (SRK).	0	GO_ID:16809	TAIR|gene:2131683 SPTR:O81832 symbol:AT4G27290.1 [GO:0004672 "protein kinase activity" evidence=ISS] InterPro:IPR000719 InterPro:IPR008271 Prosite:PS00108 InterPro:IPR000742 InterPro:IPR003609 InterPro:IPR000858 InterPro:IPR001480 Pfam:PF01453 ProDom:PD000001 PROSITE:PS50011 PROSITE:PS50026 PROSITE:PS50948 HSSP:P00523 SMART:SM00473 Pfam:PF00954 SMART:SM00108 PROSITE:PS50927 EMBL:AL161566 EMBL:AL0…	0
chr3.TM0859.13	3.2.2.1	Protein kinase [EC:2.7.1.37]	ath:At5g02290	T1E22.50; protein kinase, putative [EC:2.7.1.37] [KO:K00870]	2.00E-48	YAR019c	COG0515	2.00E-17	SRK6_BRAOE	ATP-binding;Glycoprotein;Kinase;Membrane;Nucleotide-binding;Receptor;Self-incompatibility;Serine/threonine-proteinkinase;Signal;Transferase;Transmembrane,Putative serine/threonine-protein kinase receptor precursor (EC 2.7.1.37) (S-receptor kinase) (SRK).	0	GO_ID:16809	TAIR|gene:2131683 SPTR:O81832 symbol:AT4G27290.1 [GO:0004672 "protein kinase activity" evidence=ISS] InterPro:IPR000719 InterPro:IPR008271 Prosite:PS00108 InterPro:IPR000742 InterPro:IPR003609 InterPro:IPR000858 InterPro:IPR001480 Pfam:PF01453 ProDom:PD000001 PROSITE:PS50011 PROSITE:PS50026 PROSITE:PS50948 HSSP:P00523 SMART:SM00473 Pfam:PF00954 SMART:SM00108 PROSITE:PS50927 EMBL:AL161566 EMBL:AL0…	0
gi7742302	99.2	Unclassified without homolog
TC13622	99.2	Unclassified without homolog
chr4.CM0288.61	3.1.3.49	TC.DASS divalent anion:Na+ symporter, DASS family [COG:COG0471] [TC:2.A.47]				HP0214	COG0471	3.00E-44	TDT_ARATH	Membrane;Transmembrane;Transport;Vacuole,Tonoplast dicarboxylate transporter (AttDT) (Vacuolar malate transporter) (Sodium-dicarboxylate cotransporter-like) (AtSDAT).	3.00E-164	GO_ID:53409	TAIR|gene:2168987 SPTR:Q9MAW4 symbol:AT5G47560 "TONOPLAST DICARBOXYLATE TRANSPORTER" [GO:0006814 "sodium ion transport" evidence=IC] [GO:0006835 "dicarboxylic acid transport" evidence=IC] [GO:0017153 "sodium:dicarboxylate symporter activity" evidence=ISS] [GO:0015140 "malate transporter activity" evidence=IMP;IDA] [GO:0005773 "vacuole" evidence=IDA] [GO:0051453 "regulation of cellular pH" evidenc…	1.00E-164
chr4.CM0333.30	1.1.6.27	E3.2.1.26, sacA beta-fructofuranosidase [EC:3.2.1.26] [COG:COG1621] [GO:0004564]										GO_ID:28172	TAIR|gene:2084328 SPTR:Q9C8Z1 symbol:AT3G06500.1 [GO:0000004 "biological process unknown" evidence=ND] [GO:0004564 "beta-fructofuranosidase activity" evidence=ISS] Pfam:PF04853 InterPro:IPR006937 EMBL:AC020580 SPTR:Q9C8Z1	0
chr4.CM0333.30	1.1.8.4	E3.2.1.26, sacA beta-fructofuranosidase [EC:3.2.1.26] [COG:COG1621] [GO:0004564]										GO_ID:28172	TAIR|gene:2084328 SPTR:Q9C8Z1 symbol:AT3G06500.1 [GO:0000004 "biological process unknown" evidence=ND] [GO:0004564 "beta-fructofuranosidase activity" evidence=ISS] Pfam:PF04853 InterPro:IPR006937 EMBL:AC020580 SPTR:Q9C8Z1	0
Ljwgs_101257.1	99.1.4.6053	GO_ID:1730										GO_ID:1730	TAIR|gene:2167300 SPTR:Q9FFQ8 symbol:AT5G63550.1 [GO:0005554 "molecular function unknown" evidence=ND] [GO:0000004 "biological process unknown" evidence=ND] [GO:0008372 "cellular component unknown" evidence=ND] EMBL:AB007649 EMBL:AB005234 SPTR:Q9FFQ8	1.00E-16
gi45603832	99.2	Unclassified without homolog
Ljwgs_045439.2	99.1.4.7726	GO_ID:4493							ACCO1_ORYSA	Ethylenebiosynthesis;Fruitripening;Iron;Multigenefamily;Oxidoreductase;VitaminC,1-aminocyclopropane-1-carboxylate oxidase 1 (EC 1.14.17.4) (ACC oxidase 1) (Ethylene-forming enzyme) (EFE).	2.00E-09	GO_ID:4493	TAIR|gene:2082057 SPTR:Q9LY48 symbol:AT3G55970.1 [GO:0008372 "cellular component unknown" evidence=ND] Pfam:PF03171 InterPro:IPR002283 InterPro:IPR005123 PRINTS:PR00682 HSSP:Q96323 EMBL:AL163832 EMBL:AJ298225 PIR:T49209 SPTR:Q9LY48	3.00E-28
Ljwgs_045439.2	99.1.3.1.146	EC 1.14.17.4							ACCO1_ORYSA	Ethylenebiosynthesis;Fruitripening;Iron;Multigenefamily;Oxidoreductase;VitaminC,1-aminocyclopropane-1-carboxylate oxidase 1 (EC 1.14.17.4) (ACC oxidase 1) (Ethylene-forming enzyme) (EFE).	2.00E-09	GO_ID:4493	TAIR|gene:2082057 SPTR:Q9LY48 symbol:AT3G55970.1 [GO:0008372 "cellular component unknown" evidence=ND] Pfam:PF03171 InterPro:IPR002283 InterPro:IPR005123 PRINTS:PR00682 HSSP:Q96323 EMBL:AL163832 EMBL:AJ298225 PIR:T49209 SPTR:Q9LY48	3.00E-28
TC16996	99.2	Unclassified without homolog
chr1.CM0248.45.1	99.2	Unclassified without homolog
gi45354242	99.2	Unclassified without homolog
Ljwgs_138474.1	4.2.5	Apoptosis [CLASS:04210] [PATH:hsa04210] [GO:0006915]							TMVRN_NICGU	Alternativesplicing;ATP-binding;Hypersensitiveresponse;Leucine-richrepeat;Nucleotide-binding;Plantdefense;Repeat,TMV resistance protein N.	3.00E-27	GO_ID:10608	TAIR|gene:2133741 SPTR:Q9M0P9 symbol:AT4G09430.1 [GO:0006952 "defense response" evidence=ISS] Pfam:PF00560 InterPro:IPR001611 InterPro:IPR000157 InterPro:IPR002182 InterPro:IPR000767 Pfam:PF01582 GO:GO:0006915 PRINTS:PR00019 GO:GO:0016020 SMART:SM00255 PROSITE:PS50104 PRINTS:PR00364 Pfam:PF00931 InterPro:IPR011713 Pfam:PF07725 EMBL:AL161514 PIR:A85096 SPTR:Q9M0P9	3.00E-26
TC13123	99.2	Unclassified without homolog
TM0533.5.1	99.2	Unclassified without homolog
gi45628707	99.2	Unclassified without homolog
chr2.CM0249.66	1.7.1.14	E3.6.1.43 dolichyldiphosphatase [EC:3.6.1.43] [GO:0047874]	ath:At5g03080	F15A17.110; phosphatidic acid phosphatase (PAP2)-related [EC:3.6.1.43] [KO:K07252]	1.00E-09							GO_ID:48691	TAIR|gene:2077986 SPTR:Q9SVK7 symbol:AT3G50920.1 [GO:0000004 "biological process unknown" evidence=ND] [GO:0005554 "molecular function unknown" evidence=ND] InterPro:IPR000326 Pfam:PF01569 EMBL:AL049862 EMBL:BT010900 EMBL:AK176736 PIR:T08413 SPTR:Q9SVK7	3.00E-50
gi29969373	99.2	Unclassified without homolog
chr6.CM0118.14.3	99.1.3.1.15	EC 3.4.16.5	ath:At4g12910	F25G13.7; serine carboxypeptidase S10 family protein [EC:3.4.16.5] [KO:K01287]	2.00E-41				CBP1_ORYSA	Carboxypeptidase;Glycoprotein;Hydrolase;Protease;Signal;Zymogen,Serine carboxypeptidase I precursor (EC 3.4.16.5) (Carboxypeptidase C).	5.00E-46	GO_ID:27811	TAIR|gene:2144750 SPTR:Q8VZU3 symbol:SCPL19 [GO:0004185 "serine carboxypeptidase activity" evidence=ISS] [GO:0006508 "proteolysis" evidence=ISS] InterPro:IPR001563 Pfam:PF00450 PRINTS:PR00724 ProDom:PD001189 HSSP:P10619 MEROPS:S10.004 EMBL:AY063833 EMBL:AY091309 SPTR:Q8VZU3	3.00E-76
chr6.CM0118.14.3	99.1.1.32	KO:K01287	ath:At4g12910	F25G13.7; serine carboxypeptidase S10 family protein [EC:3.4.16.5] [KO:K01287]	2.00E-41				CBP1_ORYSA	Carboxypeptidase;Glycoprotein;Hydrolase;Protease;Signal;Zymogen,Serine carboxypeptidase I precursor (EC 3.4.16.5) (Carboxypeptidase C).	5.00E-46	GO_ID:27811	TAIR|gene:2144750 SPTR:Q8VZU3 symbol:SCPL19 [GO:0004185 "serine carboxypeptidase activity" evidence=ISS] [GO:0006508 "proteolysis" evidence=ISS] InterPro:IPR001563 Pfam:PF00450 PRINTS:PR00724 ProDom:PD001189 HSSP:P10619 MEROPS:S10.004 EMBL:AY063833 EMBL:AY091309 SPTR:Q8VZU3	3.00E-76
chr6.CM0118.14.3	99.1.4.3824	GO_ID:27811	ath:At4g12910	F25G13.7; serine carboxypeptidase S10 family protein [EC:3.4.16.5] [KO:K01287]	2.00E-41				CBP1_ORYSA	Carboxypeptidase;Glycoprotein;Hydrolase;Protease;Signal;Zymogen,Serine carboxypeptidase I precursor (EC 3.4.16.5) (Carboxypeptidase C).	5.00E-46	GO_ID:27811	TAIR|gene:2144750 SPTR:Q8VZU3 symbol:SCPL19 [GO:0004185 "serine carboxypeptidase activity" evidence=ISS] [GO:0006508 "proteolysis" evidence=ISS] InterPro:IPR001563 Pfam:PF00450 PRINTS:PR00724 ProDom:PD001189 HSSP:P10619 MEROPS:S10.004 EMBL:AY063833 EMBL:AY091309 SPTR:Q8VZU3	3.00E-76
gi45401037	99.2	Unclassified without homolog
Ljwgs_034197.1	99.1.4.3953	GO_ID:50505										GO_ID:50505	TAIR|gene:2095374 SPTR:Q9LHE8 symbol:AT3G19970.1 [GO:0005554 "molecular function unknown" evidence=ND] [GO:0000004 "biological process unknown" evidence=ND] InterPro:IPR008547 Pfam:PF05705 EMBL:AP002050 EMBL:AY039875 EMBL:BT006339 SPTR:Q9LHE8	9.00E-92
chr1.TM0523.20.2	99.2	Unclassified without homolog
Ljwgs_121513.1	1.9.9.1	E1.14.99.36, BCDO beta-carotene 15,15-monooxygenase [EC:1.14.99.36]	ava:Ava_3710	retinal pigment epithelial membrane protein [EC:1.14.99.36] [KO:K00515]	2.00E-11
Ljwgs_029417.1	99.1.4.2774	GO_ID:37362										GO_ID:37362	TAIR|gene:3435666 SPTR:Q9S7P3 symbol:AT1G59540.1 [GO:0003777 "microtubule motor activity" evidence=ISS] Pfam:PF00225 InterPro:IPR001752 Prosite:PS00411 PRINTS:PR00380 SMART:SM00129 PROSITE:PS50067 EMBL:AB028470 EMBL:AB028468 PIR:T52425 HSSP:P20480 SPTR:Q9S7P3	4.00E-11
TC18082	99.2	Unclassified without homolog
chr5.CM0200.89	1.5.10.11	E1.14.11.2 prolyl 4-hydroxylase [EC:1.14.11.2] [GO:0004656]	ath:At3g28480	MFJ20.16; oxidoreductase, 2OG-Fe(II) oxygenase family protein [EC:1.14.11.2] [KO:K00472]	1.00E-43				P4HA1_CHICK	Dioxygenase;Directproteinsequencing;Endoplasmicreticulum;Glycoprotein;Iron;Metal-binding;Oxidoreductase;TPRrepeat;VitaminC,Prolyl 4-hydroxylase alpha-1 subunit (EC 1.14.11.2) (4-PH alpha-1) (Procollagen-proline,2-oxoglutarate-4-dioxygenase alpha-1 subunit).	5.00E-25	GO_ID:22518	TAIR|gene:2088886 SPTR:Q8L970 symbol:AT3G28480.1 [GO:0016706 "oxidoreductase activity, acting on paired donors, with incorporation or reduction of molecular oxygen, 2-oxoglutarate as one donor, and incorporation of one atom each of oxygen into both donors" evidence=ISS] [GO:0018401 "peptidyl-proline hydroxylation to 4-hydroxy-L-proline" evidence=ISS] InterPro:IPR006620 Pfam:PF03171 InterPro:IPR00…	2.00E-44
Ljwgs_116701.1	3.3.10.117	BMPR1 bone morphogenetic protein receptor, type I [EC:2.7.1.37]	ath:At4g28490	F20O9.180; leucine-rich repeat transmembrane protein kinase, putative [EC:2.7.1.37] [KO:K00870]	3.00E-11				SRK6_BRAOE	ATP-binding;Glycoprotein;Kinase;Membrane;Nucleotide-binding;Receptor;Self-incompatibility;Serine/threonine-proteinkinase;Signal;Transferase;Transmembrane,Putative serine/threonine-protein kinase receptor precursor (EC 2.7.1.37) (S-receptor kinase) (SRK).	4.00E-17	GO_ID:3167	TAIR|gene:3701931 SPTR:Q8LF75 symbol:AT3G09010.1 [GO:0008372 "cellular component unknown" evidence=ND] [GO:0016301 "kinase activity" evidence=ISS] InterPro:IPR000719 InterPro:IPR008271 Pfam:PF00069 Prosite:PS00108 InterPro:IPR002034 Prosite:PS00107 ProDom:PD000001 PROSITE:PS50011 HSSP:P06239 PROSITE:PS00815 EMBL:AY085009 SPTR:Q8LF75	4.00E-22
Ljwgs_116701.1	3.2.2.1	Protein kinase [EC:2.7.1.37]	ath:At4g28490	F20O9.180; leucine-rich repeat transmembrane protein kinase, putative [EC:2.7.1.37] [KO:K00870]	3.00E-11				SRK6_BRAOE	ATP-binding;Glycoprotein;Kinase;Membrane;Nucleotide-binding;Receptor;Self-incompatibility;Serine/threonine-proteinkinase;Signal;Transferase;Transmembrane,Putative serine/threonine-protein kinase receptor precursor (EC 2.7.1.37) (S-receptor kinase) (SRK).	4.00E-17	GO_ID:3167	TAIR|gene:3701931 SPTR:Q8LF75 symbol:AT3G09010.1 [GO:0008372 "cellular component unknown" evidence=ND] [GO:0016301 "kinase activity" evidence=ISS] InterPro:IPR000719 InterPro:IPR008271 Pfam:PF00069 Prosite:PS00108 InterPro:IPR002034 Prosite:PS00107 ProDom:PD000001 PROSITE:PS50011 HSSP:P06239 PROSITE:PS00815 EMBL:AY085009 SPTR:Q8LF75	4.00E-22
Ljwgs_084749.1	99.2	Unclassified without homolog
Ljwgs_019357.1	1.5.3.34	E3.1.4.3, plcC phospholipase C [EC:3.1.4.3] [COG:COG3511] [GO:0004629]	bur:Bcep18194_B1454	phosphoesterase [EC:3.1.4.3] [KO:K01114]	1.00E-09							GO_ID:26688	TAIR|gene:3701708 SPTR:Q9SRQ6 symbol:AT3G03520.1 [GO:0000004 "biological process unknown" evidence=ND] [GO:0008372 "cellular component unknown" evidence=ND] [GO:0016788 "hydrolase activity, acting on ester bonds" evidence=ISS] InterPro:IPR007312 Pfam:PF04185 EMBL:AC009895 EMBL:AB084295 EMBL:AY150477 SPTR:Q9SRQ6	4.00E-61
Ljwgs_019357.1	1.1.17.10	E3.1.4.3, plcC phospholipase C [EC:3.1.4.3] [COG:COG3511] [GO:0004629]	bur:Bcep18194_B1454	phosphoesterase [EC:3.1.4.3] [KO:K01114]	1.00E-09							GO_ID:26688	TAIR|gene:3701708 SPTR:Q9SRQ6 symbol:AT3G03520.1 [GO:0000004 "biological process unknown" evidence=ND] [GO:0008372 "cellular component unknown" evidence=ND] [GO:0016788 "hydrolase activity, acting on ester bonds" evidence=ISS] InterPro:IPR007312 Pfam:PF04185 EMBL:AC009895 EMBL:AB084295 EMBL:AY150477 SPTR:Q9SRQ6	4.00E-61
Ljwgs_019357.1	1.7.8.15	GMHB D-glycero-D-manno-heptose 1,7-bisphosphate phosphatase [EC:3.1.1.-] [COG:COG0241] [GO:0016788]	bur:Bcep18194_B1454	phosphoesterase [EC:3.1.4.3] [KO:K01114]	1.00E-09							GO_ID:26688	TAIR|gene:3701708 SPTR:Q9SRQ6 symbol:AT3G03520.1 [GO:0000004 "biological process unknown" evidence=ND] [GO:0008372 "cellular component unknown" evidence=ND] [GO:0016788 "hydrolase activity, acting on ester bonds" evidence=ISS] InterPro:IPR007312 Pfam:PF04185 EMBL:AC009895 EMBL:AB084295 EMBL:AY150477 SPTR:Q9SRQ6	4.00E-61
Ljwgs_019357.1	1.3.10.15	E3.1.4.3, plcC phospholipase C [EC:3.1.4.3] [COG:COG3511] [GO:0004629]	bur:Bcep18194_B1454	phosphoesterase [EC:3.1.4.3] [KO:K01114]	1.00E-09							GO_ID:26688	TAIR|gene:3701708 SPTR:Q9SRQ6 symbol:AT3G03520.1 [GO:0000004 "biological process unknown" evidence=ND] [GO:0008372 "cellular component unknown" evidence=ND] [GO:0016788 "hydrolase activity, acting on ester bonds" evidence=ISS] InterPro:IPR007312 Pfam:PF04185 EMBL:AC009895 EMBL:AB084295 EMBL:AY150477 SPTR:Q9SRQ6	4.00E-61
gi45348650	99.2	Unclassified without homolog
Ljwgs_023662.1	1.10.4.7	E1.14.11.13 gibberellin 2-oxidase [EC:1.14.11.13] [GO:0045543]	ath:At1g30040	T1P2.6; gibberellin 2-oxidase / GA2-oxidase (GA2OX2) [EC:1.14.11.13] [KO:K04125]	1.00E-13				G2OX2_PEA	Dioxygenase;Iron;Metal-binding;Oxidoreductase,Gibberellin 2-beta-dioxygenase 2 (EC 1.14.11.13) (Gibberellin 2-beta- hydroxylase 2) (Gibberellin 2-oxidase 2) (GA 2-oxidase 2).	3.00E-17	GO_ID:48925	TAIR|gene:2202586 SPTR:Q9C7Z1 symbol:ATGA2OX4 [GO:0045487 "gibberellic acid catabolism" evidence=IDA] [GO:0045543 "gibberellin 2-beta-dioxygenase activity" evidence=IDA] Pfam:PF03171 InterPro:IPR002283 InterPro:IPR005123 PRINTS:PR00682 EMBL:AC051631 EMBL:AY859740 PIR:C96520 SPTR:Q9C7Z1	7.00E-18
chr3.CM0111.45	99.1.4.805	GO_ID:30735										GO_ID:30735	TAIR|gene:2099356 SPTR:Q8RWI7 symbol:AT3G14860.1 [GO:0005554 "molecular function unknown" evidence=ND] InterPro:IPR001258 Pfam:PF01436 EMBL:AY093056 EMBL:BT002079 SPTR:Q8RWI7	3.00E-138
chr2.CM0545.69	99.1.4.3406	GO_ID:55008										GO_ID:55008	TAIR|gene:2127855 SPTR:Q9SUU4 symbol:AT4G32480.1 [GO:0000004 "biological process unknown" evidence=ND] [GO:0005554 "molecular function unknown" evidence=ND] [GO:0008372 "cellular component unknown" evidence=ND] InterPro:IPR006502 Pfam:PF04720 TIGRFAMs:TIGR01615 EMBL:AL034567 EMBL:AL161581 EMBL:AY052287 EMBL:AY061919 PIR:T05358 SPTR:Q9SUU4	2.00E-26
Ljwgs_040360.1	99.1.4.5425	GO_ID:24030										GO_ID:24030	TAIR|gene:504953940 SPTR:Q9SM00 symbol:AT1G58520.1 [GO:0000004 "biological process unknown" evidence=ND] [GO:0005554 "molecular function unknown" evidence=ND] InterPro:IPR003864 GO:GO:0016020 Pfam:PF02714 EMBL:AB077822 EMBL:AB008023 PIR:T52460 SPTR:Q9SM00	6.00E-43
gi45355501	99.2	Unclassified without homolog
Ljwgs_011581.2	1.10.4.6	E1.14.11.15 gibberellin 3-beta-dioxygenase [EC:1.14.11.15] [GO:0016707]	ath:At1g15550	T16N11.6; gibberellin 3-beta-dioxygenase / gibberellin 3 beta-hydroxylase (GA4) [EC:1.14.11.15] [KO:K04124]	1.00E-22	PA4191	COG3491	4.00E-20	ACCO3_LYCES	Ethylenebiosynthesis;Fruitripening;Iron;Multigenefamily;Oxidoreductase;VitaminC,1-aminocyclopropane-1-carboxylate oxidase homolog (Protein E8).	4.00E-27	GO_ID:22416	TAIR|gene:2090358 SPTR:Q9LE86 symbol:AT3G12900.1 [GO:0008372 "cellular component unknown" evidence=ND] [GO:0016706 "oxidoreductase activity, acting on paired donors, with incorporation or reduction of molecular oxygen, 2-oxoglutarate as one donor, and incorporation of one atom each of oxygen into both donors" evidence=ISS] [GO:0000004 "biological process unknown" evidence=ND] Pfam:PF03171 InterPr…	2.00E-65
chr5.TM0698.22	99.1.4.1970	GO_ID:32390										GO_ID:32390	TAIR|gene:2035745 SPTR:Q9C893 symbol:AT1G55230.1 [GO:0000004 "biological process unknown" evidence=ND] InterPro:IPR006904 Pfam:PF04819 EMBL:AC027034 EMBL:AY630767 EMBL:AY924712 PIR:B96594 SPTR:Q9C893	4.00E-73
gi7723645	99.2	Unclassified without homolog
chr4.TM0844.24	99.1.3.1.62	EC 3.4.23.-							ASP1_ORYSA	Aspartylprotease;Hydrolase;Protease;Repeat;Signal,Aspartic proteinase Asp1 precursor (EC 3.4.23.-) (OsAsp1) (Nucellin- like protein).	3.00E-72	GO_ID:17112	TAIR|gene:2028465 SPTR:Q9M9A8 symbol:AT1G49050.1 [GO:0004194 "pepsin A activity" evidence=ISS] [GO:0006508 "proteolysis" evidence=ISS] InterPro:IPR001461 InterPro:IPR001969 Pfam:PF00026 PRINTS:PR00792 PROSITE:PS00141 EMBL:AC016041 EMBL:AY039998 EMBL:AF360182 SPTR:Q9M9A8	2.00E-71
chr4.TM0844.24	99.1.4.6105	GO_ID:17112							ASP1_ORYSA	Aspartylprotease;Hydrolase;Protease;Repeat;Signal,Aspartic proteinase Asp1 precursor (EC 3.4.23.-) (OsAsp1) (Nucellin- like protein).	3.00E-72	GO_ID:17112	TAIR|gene:2028465 SPTR:Q9M9A8 symbol:AT1G49050.1 [GO:0004194 "pepsin A activity" evidence=ISS] [GO:0006508 "proteolysis" evidence=ISS] InterPro:IPR001461 InterPro:IPR001969 Pfam:PF00026 PRINTS:PR00792 PROSITE:PS00141 EMBL:AC016041 EMBL:AY039998 EMBL:AF360182 SPTR:Q9M9A8	2.00E-71
chr4.CM0006.63	99.1.4.5864	GO_ID:49087							21KD_DAUCA	Signal,21 kDa protein precursor (1.2 protein).	7.00E-18	GO_ID:49087	TAIR|gene:2026236 SPTR:Q9SI72 symbol:AT1G62770.1 [GO:0000004 "biological process unknown" evidence=ND] [GO:0046910 "pectinesterase inhibitor activity" evidence=ISS] InterPro:IPR006501 Pfam:PF04043 InterPro:IPR007186 TIGRFAMs:TIGR01614 EMBL:AC007190 SPTR:Q9SI72	5.00E-18
chr4.CM0006.63	99.1.3.2.2135	21KD_DAUCA							21KD_DAUCA	Signal,21 kDa protein precursor (1.2 protein).	7.00E-18	GO_ID:49087	TAIR|gene:2026236 SPTR:Q9SI72 symbol:AT1G62770.1 [GO:0000004 "biological process unknown" evidence=ND] [GO:0046910 "pectinesterase inhibitor activity" evidence=ISS] InterPro:IPR006501 Pfam:PF04043 InterPro:IPR007186 TIGRFAMs:TIGR01614 EMBL:AC007190 SPTR:Q9SI72	5.00E-18
gi45619182	99.2	Unclassified without homolog
gi45638713	99.2	Unclassified without homolog
TC9885	99.2	Unclassified without homolog
TC17043	99.2	Unclassified without homolog
gi897772	1.5.2.22	E6.3.5.4, asnB asparagine synthase (glutamine-hydrolysing) [EC:6.3.5.4] [COG:COG0367] [GO:0004066]	ath:At3g47340	T21L8.90; asparagine synthetase 1 [glutamine-hydrolyzing] / glutamine-dependent asparagine synthetase 1 (ASN1) [EC:6.3.5.4] [KO:K01953]	0	asnB	COG0367	3.00E-166	ASNS2_LOTJA	Amino-acidbiosynthesis;Asparaginebiosynthesis;Glutamineamidotransferase;Ligase;Multigenefamily,Asparagine synthetase [glutamine-hydrolyzing] 2 (EC 6.3.5.4) (Glutamine-dependent asparagine synthetase 2).	0	GO_ID:16788	TAIR|gene:2177693 SPTR:Q9LV77 symbol:AT5G65010.1 [GO:0004066 "asparagine synthase (glutamine-hydrolyzing) activity" evidence=ISS] [GO:0006529 "asparagine biosynthesis" evidence=ISS] InterPro:IPR001962 InterPro:IPR006426 InterPro:IPR000583 Pfam:PF00310 Pfam:PF00733 GO:GO:0008152 PROSITE:PS00443 HSSP:P22106 TIGRFAMs:TIGR01536 EMBL:AB019236 EMBL:AF367340 EMBL:AY124866 SPTR:Q9LV77	0
gi897772	1.2.7.28	E6.3.5.4, asnB asparagine synthase (glutamine-hydrolysing) [EC:6.3.5.4] [COG:COG0367] [GO:0004066]	ath:At3g47340	T21L8.90; asparagine synthetase 1 [glutamine-hydrolyzing] / glutamine-dependent asparagine synthetase 1 (ASN1) [EC:6.3.5.4] [KO:K01953]	0	asnB	COG0367	3.00E-166	ASNS2_LOTJA	Amino-acidbiosynthesis;Asparaginebiosynthesis;Glutamineamidotransferase;Ligase;Multigenefamily,Asparagine synthetase [glutamine-hydrolyzing] 2 (EC 6.3.5.4) (Glutamine-dependent asparagine synthetase 2).	0	GO_ID:16788	TAIR|gene:2177693 SPTR:Q9LV77 symbol:AT5G65010.1 [GO:0004066 "asparagine synthase (glutamine-hydrolyzing) activity" evidence=ISS] [GO:0006529 "asparagine biosynthesis" evidence=ISS] InterPro:IPR001962 InterPro:IPR006426 InterPro:IPR000583 Pfam:PF00310 Pfam:PF00733 GO:GO:0008152 PROSITE:PS00443 HSSP:P22106 TIGRFAMs:TIGR01536 EMBL:AB019236 EMBL:AF367340 EMBL:AY124866 SPTR:Q9LV77	0
gi45623955	99.2	Unclassified without homolog
Ljwgs_083906.1	1.3.5.8	E1.1.1.34, HMG1 3-hydroxy-3-methylglutaryl-CoA reductase [EC:1.1.1.34] [COG:COG1257] [GO:0004420]	ath:At1g76490	F14G6.9; 3-hydroxy-3-methylglutaryl-CoA reductase 1 / HMG-CoA reductase 1 (HMG1) [EC:1.1.1.34] [KO:K00021]	9.00E-32	YLR450w	COG1257	4.00E-19	HMDH_CATRO	Endoplasmicreticulum;Glycoprotein;Isoprenebiosynthesis;Membrane;NADP;Oxidoreductase;Transmembrane,3-hydroxy-3-methylglutaryl-coenzyme A reductase (EC 1.1.1.34) (HMG-CoA reductase).	7.00E-35	GO_ID:50886	UNIPROT|P04035 SPTR:P04035 symbol:HMDH_HUMAN "Splice Isoform 1 of 3-hydroxy-3-methylglutaryl-coenzyme A reductase" [GO:0008354 "germ cell migration" evidence=TAS] [GO:0008406 "gonad development" evidence=TAS] [GO:0005624 "membrane fraction" evidence=NR] [GO:0005789 "endoplasmic reticulum membrane" evidence=TAS] InterPro:IPR004554 InterPro:IPR002202 InterPro:IPR004816 InterPro:IPR009023 InterPro:I…	3.00E-22
CM1257.29	99.1.4.5378	GO_ID:47964										GO_ID:47964	TAIR|gene:2123627 SPTR:Q9M0H6 symbol:AT4G28320.1 [GO:0004553 "hydrolase activity, hydrolyzing O-glycosyl compounds" evidence=ISS] InterPro:IPR001547 Pfam:PF00150 HSSP:Q99036 EMBL:AL161572 PIR:T09048 SPTR:Q9M0H6	8.00E-149
gi45414401	99.2	Unclassified without homolog
Ljwgs_073155.1.1	2.4.3.43	RAD51 DNA repair protein Rad51 [COG:COG0468]	pfa:MAL8P1.76	meiotic recombination protein dmc1-like protein [KO:K04482]	1.00E-21	YER095w	COG0468	5.00E-17	DMC1_SOYBN	ATP-binding;Cellcycle;Meiosis;Nuclearprotein;Nucleotide-binding,Meiotic recombination protein DMC1 homolog.	5.00E-32	GO_ID:30311	TAIR|gene:2084557 SPTR:Q39009 symbol:AT3G22880.1 [GO:0003684 "damaged DNA binding" evidence=ISS] [GO:0005524 "ATP binding" evidence=ISS] [GO:0006281 "DNA repair" evidence=ISS] [GO:0007131 "meiotic recombination" evidence=ISS] [GO:0008094 "DNA-dependent ATPase activity" evidence=ISS] InterPro:IPR003593 InterPro:IPR001553 SMART:SM00382 HSSP:Q06609 ProDom:PD000229 PROSITE:PS50162 PROSITE:PS50163 Int…	7.00E-32
Ljwgs_073155.1.1	2.4.3.45	RADB DNA repair protein RadB [COG:COG0468]	pfa:MAL8P1.76	meiotic recombination protein dmc1-like protein [KO:K04482]	1.00E-21	YER095w	COG0468	5.00E-17	DMC1_SOYBN	ATP-binding;Cellcycle;Meiosis;Nuclearprotein;Nucleotide-binding,Meiotic recombination protein DMC1 homolog.	5.00E-32	GO_ID:30311	TAIR|gene:2084557 SPTR:Q39009 symbol:AT3G22880.1 [GO:0003684 "damaged DNA binding" evidence=ISS] [GO:0005524 "ATP binding" evidence=ISS] [GO:0006281 "DNA repair" evidence=ISS] [GO:0007131 "meiotic recombination" evidence=ISS] [GO:0008094 "DNA-dependent ATPase activity" evidence=ISS] InterPro:IPR003593 InterPro:IPR001553 SMART:SM00382 HSSP:Q06609 ProDom:PD000229 PROSITE:PS50162 PROSITE:PS50163 Int…	7.00E-32
Ljwgs_073155.1.1	2.4.3.44	RADA DNA repair protein RadA [COG:COG0468]	pfa:MAL8P1.76	meiotic recombination protein dmc1-like protein [KO:K04482]	1.00E-21	YER095w	COG0468	5.00E-17	DMC1_SOYBN	ATP-binding;Cellcycle;Meiosis;Nuclearprotein;Nucleotide-binding,Meiotic recombination protein DMC1 homolog.	5.00E-32	GO_ID:30311	TAIR|gene:2084557 SPTR:Q39009 symbol:AT3G22880.1 [GO:0003684 "damaged DNA binding" evidence=ISS] [GO:0005524 "ATP binding" evidence=ISS] [GO:0006281 "DNA repair" evidence=ISS] [GO:0007131 "meiotic recombination" evidence=ISS] [GO:0008094 "DNA-dependent ATPase activity" evidence=ISS] InterPro:IPR003593 InterPro:IPR001553 SMART:SM00382 HSSP:Q06609 ProDom:PD000229 PROSITE:PS50162 PROSITE:PS50163 Int…	7.00E-32
[truncated: 9,982 more rows]
