# Supplementary material for: Dissection of Symbiosis and Organ Development by Integrated Transcriptome Analysis of Lotus japonicus Mutant and Wild-Type Plants
Source: PLoS One. 2009 Aug 7;4(8):e6556. doi: 10.1371/journal.pone.0006556 (PMC2717213; doi:10.1371/journal.pone.0006556)
Supplement: Folder S2 — Inoculation 1 day (2.85 MB ZIP) [file pone.0006556.s010.zip › S2.INOCULATION 1 DAY copy/2.1.Total transcript analysis copy/2.1.7/2.1.7.transcription factor.txt]

chr2.CM0177.35.1	99.1.4.4116	GO_ID:28174							AGL17_ARATH	DNA-binding;Nuclearprotein;Transcription;Transcriptionregulation,Agamous-like MADS box protein AGL17.	1e-39	GO_ID:28174	TAIR|gene:2042181 SPTR:Q9SI38 symbol:AT2G14210.1 [GO:0003700 "transcription factor activity" evidence=ISS] [GO:0003677 "DNA binding" evidence=ISS] InterPro:IPR002100 Pfam:PF00319 InterPro:IPR002487 GO:GO:0005634 GO:GO:0006350 PRINTS:PR00404 PROSITE:PS00350 PROSITE:PS50066 HSSP:Q02078 SMART:SM00432 EMBL:AC007210 EMBL:BT005861 PIR:A84515 Pfam:PF01486 SPTR:Q9SI38	6e-34
chr2.CM0177.35.1	99.1.3.2.2400	AGL17_ARATH							AGL17_ARATH	DNA-binding;Nuclearprotein;Transcription;Transcriptionregulation,Agamous-like MADS box protein AGL17.	1e-39	GO_ID:28174	TAIR|gene:2042181 SPTR:Q9SI38 symbol:AT2G14210.1 [GO:0003700 "transcription factor activity" evidence=ISS] [GO:0003677 "DNA binding" evidence=ISS] InterPro:IPR002100 Pfam:PF00319 InterPro:IPR002487 GO:GO:0005634 GO:GO:0006350 PRINTS:PR00404 PROSITE:PS00350 PROSITE:PS50066 HSSP:Q02078 SMART:SM00432 EMBL:AC007210 EMBL:BT005861 PIR:A84515 Pfam:PF01486 SPTR:Q9SI38	6e-34
Ljwgs_021740.1	99.1.4.4084	GO_ID:13078										GO_ID:13078	TAIR|gene:3438595 SPTR:O65426 symbol:AT4G21610.1 [GO:0003700 "transcription factor activity" evidence=ISS] InterPro:IPR005735 TIGRFAMs:TIGR01053 EMBL:AL161555 EMBL:AL022603 EMBL:AL035527 EMBL:BT011760 EMBL:BT012384 PIR:T05169 Pfam:PF06943 SPTR:O65426	4e-23
Ljwgs_004510.1	99.1.4.6249	GO_ID:39449										GO_ID:39449	TAIR|gene:2103310 SPTR:Q9M202 symbol:AT3G60580.1 [GO:0003700 "transcription factor activity" evidence=ISS] [GO:0045449 "regulation of transcription" evidence=TAS] [GO:0003676 "nucleic acid binding" evidence=ISS] [GO:0008270 "zinc ion binding" evidence=ISS] InterPro:IPR007087 Prosite:PS00028 Pfam:PF00096 SMART:SM00355 PROSITE:PS50157 EMBL:AL138646 PIR:T47869 SPTR:Q9M202	3e-32
TM0439.5.2	99.1.3.2.3724	MYB2_PHYPA							MYB2_PHYPA	Activator;DNA-binding;Nuclearprotein;Repeat;Transcription;Transcriptionregulation,Myb-related protein Pp2.	2e-16	GO_ID:23195	TAIR|gene:2145647 SPTR:Q9LY95 symbol:AT5G14340.1 [GO:0006355 "regulation of transcription, DNA-dependent" evidence=ISS] [GO:0003700 "transcription factor activity" evidence=ISS] [GO:0003677 "DNA binding" evidence=ISS] InterPro:IPR001005 Pfam:PF00249 InterPro:IPR012287 GO:GO:0005634 PROSITE:PS50090 SMART:SM00717 HSSP:P06876 PROSITE:PS00037 PROSITE:PS00334 EMBL:AL163817 EMBL:AY519622 PIR:T48607 PIR…	9e-21
TM0439.5.2	99.1.4.1853	GO_ID:23195							MYB2_PHYPA	Activator;DNA-binding;Nuclearprotein;Repeat;Transcription;Transcriptionregulation,Myb-related protein Pp2.	2e-16	GO_ID:23195	TAIR|gene:2145647 SPTR:Q9LY95 symbol:AT5G14340.1 [GO:0006355 "regulation of transcription, DNA-dependent" evidence=ISS] [GO:0003700 "transcription factor activity" evidence=ISS] [GO:0003677 "DNA binding" evidence=ISS] InterPro:IPR001005 Pfam:PF00249 InterPro:IPR012287 GO:GO:0005634 PROSITE:PS50090 SMART:SM00717 HSSP:P06876 PROSITE:PS00037 PROSITE:PS00334 EMBL:AL163817 EMBL:AY519622 PIR:T48607 PIR…	9e-21
Ljwgs_019801.1	99.1.4.8382	GO_ID:46249							HSF24_LYCPE	Activator;DNA-binding;Heatshock;Multigenefamily;Nuclearprotein;Phosphorylation;Transcription;Transcriptionregulation,Heat shock factor protein HSF24 (Heat shock transcription factor 24) (HSTF 24) (Heat stress transcription factor).	5e-11	GO_ID:46249	TAIR|gene:2062697 SPTR:O22230 symbol:AT2G41690.1 [GO:0003700 "transcription factor activity" evidence=ISS] [GO:0003677 "DNA binding" evidence=ISS] InterPro:IPR000232 InterPro:IPR002341 Pfam:PF00447 GO:GO:0005634 InterPro:IPR011991 PRINTS:PR00056 ProDom:PD001788 SMART:SM00415 PROSITE:PS00434 HSSP:P22121 EMBL:AC002510 PIR:T00825 SPTR:O22230	6e-18
Ljwgs_019801.1	99.1.3.2.3832	HSF24_LYCPE							HSF24_LYCPE	Activator;DNA-binding;Heatshock;Multigenefamily;Nuclearprotein;Phosphorylation;Transcription;Transcriptionregulation,Heat shock factor protein HSF24 (Heat shock transcription factor 24) (HSTF 24) (Heat stress transcription factor).	5e-11	GO_ID:46249	TAIR|gene:2062697 SPTR:O22230 symbol:AT2G41690.1 [GO:0003700 "transcription factor activity" evidence=ISS] [GO:0003677 "DNA binding" evidence=ISS] InterPro:IPR000232 InterPro:IPR002341 Pfam:PF00447 GO:GO:0005634 InterPro:IPR011991 PRINTS:PR00056 ProDom:PD001788 SMART:SM00415 PROSITE:PS00434 HSSP:P22121 EMBL:AC002510 PIR:T00825 SPTR:O22230	6e-18
chr5.CM0569.30	99.1.3.2.1439	NSP1_MEDTR							NSP1_MEDTR	Nodulation;Nuclearprotein;Transcription;Transcriptionregulation,Nodulation signaling pathway 1 protein.	0	GO_ID:42391	TAIR|gene:2087993 SPTR:Q9LRW3 symbol:AT3G13840.1 [GO:0003700 "transcription factor activity" evidence=ISS] [GO:0008372 "cellular component unknown" evidence=ND] [GO:0045449 "regulation of transcription" evidence=TAS] Pfam:PF03514 InterPro:IPR005202 PROSITE:PS50985 EMBL:AB028610 SPTR:Q9LRW3	2e-124
chr5.CM0569.30	99.1.4.544	GO_ID:42391							NSP1_MEDTR	Nodulation;Nuclearprotein;Transcription;Transcriptionregulation,Nodulation signaling pathway 1 protein.	0	GO_ID:42391	TAIR|gene:2087993 SPTR:Q9LRW3 symbol:AT3G13840.1 [GO:0003700 "transcription factor activity" evidence=ISS] [GO:0008372 "cellular component unknown" evidence=ND] [GO:0045449 "regulation of transcription" evidence=TAS] Pfam:PF03514 InterPro:IPR005202 PROSITE:PS50985 EMBL:AB028610 SPTR:Q9LRW3	2e-124
Ljwgs_021600.1	99.1.4.1790	GO_ID:35610										GO_ID:35610	TAIR|gene:3690962 SPTR:Q9M8M5 symbol:AT1G80580.1 [GO:0003700 "transcription factor activity" evidence=ISS;TAS] [GO:0009873 "ethylene mediated signaling pathway" evidence=TAS] [GO:0003677 "DNA binding" evidence=ISS] [GO:0005634 "nucleus" evidence=IC] [GO:0006355 "regulation of transcription, DNA-dependent" evidence=ISS] InterPro:IPR001471 Pfam:PF00847 HSSP:O80337 PRINTS:PR00367 ProDom:PD001423 SMA…	2e-09
chr5.CM0148.20	99.1.3.2.3327	LAF1_ARATH							LAF1_ARATH	Activator;DNA-binding;Nuclearprotein;Phytochromesignalingpathway;Repeat;Transcription;Transcriptionregulation;Ublconjugation,Transcription factor LAF1 (Long after far-red light protein 1) (Myb- related protein 18) (AtMYB18).	1e-47	GO_ID:593	TAIR|gene:2145120 SPTR:Q9LTJ5 symbol:AT5G52260.1 [GO:0006355 "regulation of transcription, DNA-dependent" evidence=ISS] [GO:0003700 "transcription factor activity" evidence=ISS] [GO:0003677 "DNA binding" evidence=ISS] InterPro:IPR001005 Pfam:PF00249 InterPro:IPR012287 GO:GO:0005634 PROSITE:PS50090 SMART:SM00717 HSSP:P06876 PROSITE:PS00037 PROSITE:PS00334 EMBL:AB025603 EMBL:AY519636 SPTR:Q9LTJ5	2e-49
chr5.CM0148.20	99.1.4.6676	GO_ID:593							LAF1_ARATH	Activator;DNA-binding;Nuclearprotein;Phytochromesignalingpathway;Repeat;Transcription;Transcriptionregulation;Ublconjugation,Transcription factor LAF1 (Long after far-red light protein 1) (Myb- related protein 18) (AtMYB18).	1e-47	GO_ID:593	TAIR|gene:2145120 SPTR:Q9LTJ5 symbol:AT5G52260.1 [GO:0006355 "regulation of transcription, DNA-dependent" evidence=ISS] [GO:0003700 "transcription factor activity" evidence=ISS] [GO:0003677 "DNA binding" evidence=ISS] InterPro:IPR001005 Pfam:PF00249 InterPro:IPR012287 GO:GO:0005634 PROSITE:PS50090 SMART:SM00717 HSSP:P06876 PROSITE:PS00037 PROSITE:PS00334 EMBL:AB025603 EMBL:AY519636 SPTR:Q9LTJ5	2e-49
chr2.CM0028.12	3.2.1.2.9	PILH twitching motility two-component system response regulator PilH	ana:all0929	two-component system, regulatory protein [KO:K02658]	4e-10	BH1547_2	COG0784	3e-10	ARR3_ARATH	Cytokininsignalingpathway;Nuclearprotein;Phosphorylation;Sensorytransduction;Transcription;Transcriptionregulation;Two-componentregulatorysystem,Two-component response regulator ARR3.	1e-47	GO_ID:12987	TAIR|gene:2025910 SPTR:Q9ZWS9 symbol:AT1G59940.1 [GO:0000156 "two-component response regulator activity" evidence=ISS] [GO:0000160 "two-component signal transduction system (phosphorelay)" evidence=TAS] [GO:0030528 "transcription regulator activity" evidence=TAS] [GO:0009736 "cytokinin mediated signaling" evidence=TAS] InterPro:IPR001789 Pfam:PF00072 ProDom:PD000039 SMART:SM00448 PROSITE:PS50110 …	4e-48
chr2.CM0028.12	4.1.1.2	[COG:COG0643 COG0784 COG0835] [GO:0000155 0000156 0004673]	ana:all0929	two-component system, regulatory protein [KO:K02658]	4e-10	BH1547_2	COG0784	3e-10	ARR3_ARATH	Cytokininsignalingpathway;Nuclearprotein;Phosphorylation;Sensorytransduction;Transcription;Transcriptionregulation;Two-componentregulatorysystem,Two-component response regulator ARR3.	1e-47	GO_ID:12987	TAIR|gene:2025910 SPTR:Q9ZWS9 symbol:AT1G59940.1 [GO:0000156 "two-component response regulator activity" evidence=ISS] [GO:0000160 "two-component signal transduction system (phosphorelay)" evidence=TAS] [GO:0030528 "transcription regulator activity" evidence=TAS] [GO:0009736 "cytokinin mediated signaling" evidence=TAS] InterPro:IPR001789 Pfam:PF00072 ProDom:PD000039 SMART:SM00448 PROSITE:PS50110 …	4e-48
chr2.CM0028.12	2.3.3.23	PILL type IV pili sensor histidine kinase/response regulator [COG:COG0643 COG0784]	ana:all0929	two-component system, regulatory protein [KO:K02658]	4e-10	BH1547_2	COG0784	3e-10	ARR3_ARATH	Cytokininsignalingpathway;Nuclearprotein;Phosphorylation;Sensorytransduction;Transcription;Transcriptionregulation;Two-componentregulatorysystem,Two-component response regulator ARR3.	1e-47	GO_ID:12987	TAIR|gene:2025910 SPTR:Q9ZWS9 symbol:AT1G59940.1 [GO:0000156 "two-component response regulator activity" evidence=ISS] [GO:0000160 "two-component signal transduction system (phosphorelay)" evidence=TAS] [GO:0030528 "transcription regulator activity" evidence=TAS] [GO:0009736 "cytokinin mediated signaling" evidence=TAS] InterPro:IPR001789 Pfam:PF00072 ProDom:PD000039 SMART:SM00448 PROSITE:PS50110 …	4e-48
chr2.CM0028.12	2.3.3.19.2	PILH twitching motility two-component system response regulator PilH	ana:all0929	two-component system, regulatory protein [KO:K02658]	4e-10	BH1547_2	COG0784	3e-10	ARR3_ARATH	Cytokininsignalingpathway;Nuclearprotein;Phosphorylation;Sensorytransduction;Transcription;Transcriptionregulation;Two-componentregulatorysystem,Two-component response regulator ARR3.	1e-47	GO_ID:12987	TAIR|gene:2025910 SPTR:Q9ZWS9 symbol:AT1G59940.1 [GO:0000156 "two-component response regulator activity" evidence=ISS] [GO:0000160 "two-component signal transduction system (phosphorelay)" evidence=TAS] [GO:0030528 "transcription regulator activity" evidence=TAS] [GO:0009736 "cytokinin mediated signaling" evidence=TAS] InterPro:IPR001789 Pfam:PF00072 ProDom:PD000039 SMART:SM00448 PROSITE:PS50110 …	4e-48
chr1.TM0371.19	99.1.4.1790	GO_ID:35610										GO_ID:35610	TAIR|gene:3690962 SPTR:Q9M8M5 symbol:AT1G80580.1 [GO:0003700 "transcription factor activity" evidence=ISS;TAS] [GO:0009873 "ethylene mediated signaling pathway" evidence=TAS] [GO:0003677 "DNA binding" evidence=ISS] [GO:0005634 "nucleus" evidence=IC] [GO:0006355 "regulation of transcription, DNA-dependent" evidence=ISS] InterPro:IPR001471 Pfam:PF00847 HSSP:O80337 PRINTS:PR00367 ProDom:PD001423 SMA…	2e-09
Ljwgs_040741.1	3.2.1.2.14	HD.OT.R two-component system, unclassified family, response regulator	cal:orf19.971	SKN7; transcription factor [KO:K02485]	9e-11				HSF7_ARATH	Activator;DNA-binding;Heatshock;Multigenefamily;Nuclearprotein;Phosphorylation;Transcription;Transcriptionregulation,Heat shock factor protein 7 (HSF 7) (Heat shock transcription factor 7) (HSTF 7).	2e-24	GO_ID:46249	TAIR|gene:2062697 SPTR:O22230 symbol:AT2G41690.1 [GO:0003700 "transcription factor activity" evidence=ISS] [GO:0003677 "DNA binding" evidence=ISS] InterPro:IPR000232 InterPro:IPR002341 Pfam:PF00447 GO:GO:0005634 InterPro:IPR011991 PRINTS:PR00056 ProDom:PD001788 SMART:SM00415 PROSITE:PS00434 HSSP:P22121 EMBL:AC002510 PIR:T00825 SPTR:O22230	1e-27
Ljwgs_030699.1	99.1.4.8192	GO_ID:30821										GO_ID:30821	TAIR|gene:2165320 SPTR:Q9FLI0 symbol:AT5G51790.1 [GO:0003700 "transcription factor activity" evidence=ISS] [GO:0045449 "regulation of transcription" evidence=TAS] [GO:0003677 "DNA binding" evidence=ISS] Pfam:PF00010 InterPro:IPR001092 SMART:SM00353 PROSITE:PS50888 EMBL:AB010074 SPTR:Q9FLI0	2e-17
Ljwgs_022269.1	2.4.1.5.3	POLE3 DNA Polymerase epsilon, subunit C	dre:393774	zgc:73351 [EC:2.7.7.7] [KO:K02326]	6e-11	YBL021c	COG2036	6e-28	NFYB5_ARATH	Activator;DNA-binding;Nuclearprotein;Transcription;Transcriptionregulation,Nuclear transcription factor Y subunit B-5 (AtNF-YB-5).	3e-41	GO_ID:18414	TAIR|gene:2043292 SPTR:O82248 symbol:AT2G47810.1 [GO:0003700 "transcription factor activity" evidence=ISS] InterPro:IPR003958 InterPro:IPR003956 InterPro:IPR007124 InterPro:IPR003957 GO:GO:0005634 PRINTS:PR00615 Pfam:PF00808 HSSP:P25208 PROSITE:PS00685 EMBL:AC005309 EMBL:BT003968 EMBL:BT005081 PIR:G84919 TRANSFAC:T05342 SPTR:O82248	1e-41
Ljwgs_022269.1	1.4.2.18.7	POLE DNA polymerase epsilon complex	dre:393774	zgc:73351 [EC:2.7.7.7] [KO:K02326]	6e-11	YBL021c	COG2036	6e-28	NFYB5_ARATH	Activator;DNA-binding;Nuclearprotein;Transcription;Transcriptionregulation,Nuclear transcription factor Y subunit B-5 (AtNF-YB-5).	3e-41	GO_ID:18414	TAIR|gene:2043292 SPTR:O82248 symbol:AT2G47810.1 [GO:0003700 "transcription factor activity" evidence=ISS] InterPro:IPR003958 InterPro:IPR003956 InterPro:IPR007124 InterPro:IPR003957 GO:GO:0005634 PRINTS:PR00615 Pfam:PF00808 HSSP:P25208 PROSITE:PS00685 EMBL:AC005309 EMBL:BT003968 EMBL:BT005081 PIR:G84919 TRANSFAC:T05342 SPTR:O82248	1e-41
Ljwgs_022269.1	1.4.1.20.7	POLE DNA polymerase epsilon complex	dre:393774	zgc:73351 [EC:2.7.7.7] [KO:K02326]	6e-11	YBL021c	COG2036	6e-28	NFYB5_ARATH	Activator;DNA-binding;Nuclearprotein;Transcription;Transcriptionregulation,Nuclear transcription factor Y subunit B-5 (AtNF-YB-5).	3e-41	GO_ID:18414	TAIR|gene:2043292 SPTR:O82248 symbol:AT2G47810.1 [GO:0003700 "transcription factor activity" evidence=ISS] InterPro:IPR003958 InterPro:IPR003956 InterPro:IPR007124 InterPro:IPR003957 GO:GO:0005634 PRINTS:PR00615 Pfam:PF00808 HSSP:P25208 PROSITE:PS00685 EMBL:AC005309 EMBL:BT003968 EMBL:BT005081 PIR:G84919 TRANSFAC:T05342 SPTR:O82248	1e-41
chr3.TM0782.20	99.1.4.1395	GO_ID:13130										GO_ID:13130	TAIR|gene:2085963 SPTR:Q9LS08 symbol:AT3G25710.1 [GO:0003700 "transcription factor activity" evidence=ISS] [GO:0045449 "regulation of transcription" evidence=TAS] [GO:0003677 "DNA binding" evidence=ISS] Pfam:PF00010 InterPro:IPR001092 SMART:SM00353 PROSITE:PS50888 EMBL:AB028607 EMBL:AY058840 EMBL:AY079033 EMBL:AY086383 SPTR:Q9LS08	1e-14
chr5.CM0200.116	99.1.4.3308	GO_ID:17651							LAX_ORYSA	Developmentalprotein;DNA-binding;Nuclearprotein;Transcription;Transcriptionregulation,Transcription factor LAX PANICLE.	3e-11	GO_ID:17651	TAIR|gene:2199220 SPTR:Q8LEG1 symbol:AT1G27740.1 [GO:0003700 "transcription factor activity" evidence=ISS] [GO:0045449 "regulation of transcription" evidence=TAS] [GO:0003677 "DNA binding" evidence=ISS] Pfam:PF00010 InterPro:IPR001092 SMART:SM00353 PROSITE:PS50888 EMBL:AY085436 SPTR:Q8LEG1	2e-35
chr5.CM0200.116	99.1.3.2.3729	LAX_ORYSA							LAX_ORYSA	Developmentalprotein;DNA-binding;Nuclearprotein;Transcription;Transcriptionregulation,Transcription factor LAX PANICLE.	3e-11	GO_ID:17651	TAIR|gene:2199220 SPTR:Q8LEG1 symbol:AT1G27740.1 [GO:0003700 "transcription factor activity" evidence=ISS] [GO:0045449 "regulation of transcription" evidence=TAS] [GO:0003677 "DNA binding" evidence=ISS] Pfam:PF00010 InterPro:IPR001092 SMART:SM00353 PROSITE:PS50888 EMBL:AY085436 SPTR:Q8LEG1	2e-35
TM1757.18	99.1.4.8483	GO_ID:5694							ERF9_ARATH	DNA-binding;Ethylenesignalingpathway;Nuclearprotein;Plantdefense;Repressor;Transcription;Transcriptionregulation,Ethylene-responsive transcription factor 9 (Ethylene-responsive element-binding factor 9) (EREBP-9) (AtERF9).	1e-17	GO_ID:5694	TAIR|gene:2159067 SPTR:Q9M644 symbol:LEP "LEAFY PETIOLE" [GO:0003700 "transcription factor activity" evidence=ISS] [GO:0003677 "DNA binding" evidence=ISS] [GO:0005634 "nucleus" evidence=IC] [GO:0006355 "regulation of transcription, DNA-dependent" evidence=ISS] InterPro:IPR001471 Pfam:PF00847 GO:GO:0005634 HSSP:O80337 PRINTS:PR00367 ProDom:PD001423 SMART:SM00380 EMBL:AB005230 EMBL:AF216581 EMBL:AY…	3e-28
TM1757.18	99.1.3.2.2240	ERF9_ARATH							ERF9_ARATH	DNA-binding;Ethylenesignalingpathway;Nuclearprotein;Plantdefense;Repressor;Transcription;Transcriptionregulation,Ethylene-responsive transcription factor 9 (Ethylene-responsive element-binding factor 9) (EREBP-9) (AtERF9).	1e-17	GO_ID:5694	TAIR|gene:2159067 SPTR:Q9M644 symbol:LEP "LEAFY PETIOLE" [GO:0003700 "transcription factor activity" evidence=ISS] [GO:0003677 "DNA binding" evidence=ISS] [GO:0005634 "nucleus" evidence=IC] [GO:0006355 "regulation of transcription, DNA-dependent" evidence=ISS] InterPro:IPR001471 Pfam:PF00847 GO:GO:0005634 HSSP:O80337 PRINTS:PR00367 ProDom:PD001423 SMART:SM00380 EMBL:AB005230 EMBL:AF216581 EMBL:AY…	3e-28
chr2.CM0102.46	99.1.4.1147	GO_ID:5159										GO_ID:5159	TAIR|gene:2059691 SPTR:Q8H111 symbol:AT2G17150.1 [GO:0003700 "transcription factor activity" evidence=ISS] InterPro:IPR000270 Pfam:PF00564 SMART:SM00666 EMBL:BT000911 InterPro:IPR003035 Pfam:PF02042 SPTR:Q8H111	9e-156
gi6448578	99.1.4.1147	GO_ID:5159										GO_ID:5159	TAIR|gene:2059691 SPTR:Q8H111 symbol:AT2G17150.1 [GO:0003700 "transcription factor activity" evidence=ISS] InterPro:IPR000270 Pfam:PF00564 SMART:SM00666 EMBL:BT000911 InterPro:IPR003035 Pfam:PF02042 SPTR:Q8H111	1e-155
chr5.CM0571.54	99.1.3.2.569	NFYAA_ARATH							NFYAA_ARATH	Activator;DNA-binding;Nuclearprotein;Transcription;Transcriptionregulation,Nuclear transcription factor Y subunit A-10 (AtNF-YA-10).	5e-40	GO_ID:36946	TAIR|gene:2144112 SPTR:Q9FG19 symbol:AT5G06510.1 [GO:0003700 "transcription factor activity" evidence=ISS] [GO:0006355 "regulation of transcription, DNA-dependent" evidence=ISS] [GO:0016602 "CCAAT-binding factor complex" evidence=ISS] InterPro:IPR001289 Pfam:PF02045 GO:GO:0005634 ProDom:PD003860 SMART:SM00521 EMBL:AP002543 SPTR:Q9FG19	2e-40
chr5.CM0571.54	99.1.4.4633	GO_ID:36946							NFYAA_ARATH	Activator;DNA-binding;Nuclearprotein;Transcription;Transcriptionregulation,Nuclear transcription factor Y subunit A-10 (AtNF-YA-10).	5e-40	GO_ID:36946	TAIR|gene:2144112 SPTR:Q9FG19 symbol:AT5G06510.1 [GO:0003700 "transcription factor activity" evidence=ISS] [GO:0006355 "regulation of transcription, DNA-dependent" evidence=ISS] [GO:0016602 "CCAAT-binding factor complex" evidence=ISS] InterPro:IPR001289 Pfam:PF02045 GO:GO:0005634 ProDom:PD003860 SMART:SM00521 EMBL:AP002543 SPTR:Q9FG19	2e-40
