# Supplementary material for: Dissection of Symbiosis and Organ Development by Integrated Transcriptome Analysis of Lotus japonicus Mutant and Wild-Type Plants
Source: PLoS One. 2009 Aug 7;4(8):e6556. doi: 10.1371/journal.pone.0006556 (PMC2717213; doi:10.1371/journal.pone.0006556)
Supplement: Folder S2 — Inoculation 1 day (2.85 MB ZIP) [file pone.0006556.s010.zip › S2.INOCULATION 1 DAY copy/2.1.Total transcript analysis copy/2.1.7/2.1.7.transporter.txt]

Ljwgs_035872.1	3.1.3.65	KUP KUP system potassium uptake protein [COG:COG3158] [TC:2.A.72]	ath:At2g40540	T2P4.11; potassium transporter, putative (KT2) [KO:K03549]	3e-88	VCA0529	COG3158	2e-49	POT5_ARATH	Glycoprotein;Iontransport;Membrane;Multigenefamily;Potassium;Potassiumtransport;Transmembrane;Transport,Potassium transporter 5 (AtPOT5) (AtHAK1) (AtHAK5).	2e-122	GO_ID:46175	TAIR|gene:2142109 SPTR:Q9M7K4 symbol:AT4G13420.1 [GO:0015079 "potassium ion transporter activity" evidence=ISS] [GO:0006813 "potassium ion transport" evidence=IC] InterPro:IPR003855 Pfam:PF02705 TIGRFAMs:TIGR00794 EMBL:AL161536 EMBL:AL049608 EMBL:AF129478 PIR:T06299 GeneFarm:2399 SPTR:Q9M7K4	7e-123
Ljwgs_013903.1	3.1.3.46	The Hydroxy/Aromatic Amino Acid Permease (HAAAP) Family [COG:COG0814] [TC:2.A.42]				YJR001w	COG0814	1e-24	AVT1_YEAST	Amino-acidtransport;Completeproteome;Membrane;Transmembrane;Transport;Vacuole,Vacuolar amino acid transporter 1.	4e-24	GO_ID:20390	TAIR|gene:2149044 SPTR:Q9LFE3 symbol:AT5G16740.1 [GO:0015359 "amino acid permease activity" evidence=ISS] [GO:0006865 "amino acid transport" evidence=ISS] [GO:0016020 "membrane" evidence=ISS] InterPro:IPR002422 GO:GO:0006810 GO:GO:0016020 Pfam:PF01490 EMBL:AL391147 PIR:T51506 SPTR:Q9LFE3	9e-118
Ljwgs_057161.1	3.1.3.61	TC.MATE multidrug resistance protein, MATE family [COG:COG0534] [TC:2.A.66.1]	msu:MS1314	norM; Na+-driven multidrug efflux pump [KO:K03327]	1e-17	YDR338c	COG0534	2e-29	YAO6_SCHPO	Completeproteome;Hypotheticalprotein;Membrane;Transmembrane;Transport,Hypothetical protein C11D3.06 in chromosome I.	1e-36	GO_ID:46805	TAIR|gene:2127192 SPTR:O82752 symbol:AT4G23030.1 [GO:0005215 "transporter activity" evidence=ISS] [GO:0016020 "membrane" evidence=ISS] InterPro:IPR002528 Pfam:PF01554 GO:GO:0016020 TIGRFAMs:TIGR00797 EMBL:AL161558 EMBL:AL031018 EMBL:AY082796 PIR:T05135 SPTR:O82752	4e-135
chr4.CM0244.48	99.1.4.1772	GO_ID:26490							FUCT1_CAEEL	Completeproteome;Golgistack;Membrane;Sugartransport;Transmembrane;Transport,GDP-fucose transporter.	5e-10	GO_ID:26490	TAIR|gene:2178372 SPTR:Q9FG70 symbol:AT5G55950.1 [GO:0016020 "membrane" evidence=ISS] EMBL:AB026659 SPTR:Q9FG70	8e-137
chr4.CM0244.48	99.1.3.2.3656	FUCT1_CAEEL							FUCT1_CAEEL	Completeproteome;Golgistack;Membrane;Sugartransport;Transmembrane;Transport,GDP-fucose transporter.	5e-10	GO_ID:26490	TAIR|gene:2178372 SPTR:Q9FG70 symbol:AT5G55950.1 [GO:0016020 "membrane" evidence=ISS] EMBL:AB026659 SPTR:Q9FG70	8e-137
TM1408.6.1	3.1.1.38	ABC.MR putative ABC transport system ATP-binding protein [COG:COG1132 COG2274] [TC:3.A.1.21 3.A.1.106 3.A.1.110 3.A.1.112 3.A.1.113 3.A.1.117]	cel:F21G4.2	mrp-4; Hypothetical protein F21G4.2 [KO:K02021]	4e-28	YDR135c	COG1132	2e-25	MRP3_RAT	ATP-binding;Glycoprotein;Membrane;Nucleotide-binding;Repeat;Transmembrane;Transport,Canalicular multispecific organic anion transporter 2 (Multidrug resistance-associated protein 3) (MRP-like protein 2) (MLP-2).	4e-28	GO_ID:4910	TAIR|gene:2061558 SPTR:O64590 symbol:AT2G34660.1 [GO:0042626 "ATPase activity, coupled to transmembrane movement of substances" evidence=IDA] InterPro:IPR003593 InterPro:IPR003439 InterPro:IPR001140 Pfam:PF00664 Pfam:PF00005 InterPro:IPR011527 Prosite:PS00211 SMART:SM00382 ProDom:PD000006 PROSITE:PS50893 PROSITE:PS50929 HSSP:P26361 EMBL:AC003096 PIR:T01369 SPTR:O64590	4e-47
TM1408.6.1	3.1.1.33	ABCC-BAC ATP-binding casette, subfamily C, bacterial [COG:COG4988 COG4987 COG1132 COG2274] [TC:3.A.1.110 3.A.1.112]	cel:F21G4.2	mrp-4; Hypothetical protein F21G4.2 [KO:K02021]	4e-28	YDR135c	COG1132	2e-25	MRP3_RAT	ATP-binding;Glycoprotein;Membrane;Nucleotide-binding;Repeat;Transmembrane;Transport,Canalicular multispecific organic anion transporter 2 (Multidrug resistance-associated protein 3) (MRP-like protein 2) (MLP-2).	4e-28	GO_ID:4910	TAIR|gene:2061558 SPTR:O64590 symbol:AT2G34660.1 [GO:0042626 "ATPase activity, coupled to transmembrane movement of substances" evidence=IDA] InterPro:IPR003593 InterPro:IPR003439 InterPro:IPR001140 Pfam:PF00664 Pfam:PF00005 InterPro:IPR011527 Prosite:PS00211 SMART:SM00382 ProDom:PD000006 PROSITE:PS50893 PROSITE:PS50929 HSSP:P26361 EMBL:AC003096 PIR:T01369 SPTR:O64590	4e-47
TM1408.6.1	3.1.1.31.13	ABCB-BAC ATP-binding casette, subfamily B, bacterial [COG:COG1132 COG2274 COG5265] [TC:3.A.1.21 3.A.1.106 3.A.1.109 3.A.1.117]	cel:F21G4.2	mrp-4; Hypothetical protein F21G4.2 [KO:K02021]	4e-28	YDR135c	COG1132	2e-25	MRP3_RAT	ATP-binding;Glycoprotein;Membrane;Nucleotide-binding;Repeat;Transmembrane;Transport,Canalicular multispecific organic anion transporter 2 (Multidrug resistance-associated protein 3) (MRP-like protein 2) (MLP-2).	4e-28	GO_ID:4910	TAIR|gene:2061558 SPTR:O64590 symbol:AT2G34660.1 [GO:0042626 "ATPase activity, coupled to transmembrane movement of substances" evidence=IDA] InterPro:IPR003593 InterPro:IPR003439 InterPro:IPR001140 Pfam:PF00664 Pfam:PF00005 InterPro:IPR011527 Prosite:PS00211 SMART:SM00382 ProDom:PD000006 PROSITE:PS50893 PROSITE:PS50929 HSSP:P26361 EMBL:AC003096 PIR:T01369 SPTR:O64590	4e-47
chr4.CM0179.25	99.1.3.2.2595	NO16_MEDTR							NO16_MEDTR	Nodulation;Signal,Early nodulin 16 precursor (N-16).	8e-30	GO_ID:44043	TAIR|gene:2174427 SPTR:Q8L6Z5 symbol:AT5G57920.1 [GO:0005489 "electron transporter activity" evidence=ISS] [GO:0005507 "copper ion binding" evidence=ISS] [GO:0006118 "electron transport" evidence=ISS] InterPro:IPR003245 HSSP:P00303 Pfam:PF02298 ProDom:PD003122 EMBL:AY140062 EMBL:BT006551 SPTR:Q8L6Z5	1e-20
chr4.CM0179.25	99.1.4.6814	GO_ID:44043							NO16_MEDTR	Nodulation;Signal,Early nodulin 16 precursor (N-16).	8e-30	GO_ID:44043	TAIR|gene:2174427 SPTR:Q8L6Z5 symbol:AT5G57920.1 [GO:0005489 "electron transporter activity" evidence=ISS] [GO:0005507 "copper ion binding" evidence=ISS] [GO:0006118 "electron transport" evidence=ISS] InterPro:IPR003245 HSSP:P00303 Pfam:PF02298 ProDom:PD003122 EMBL:AY140062 EMBL:BT006551 SPTR:Q8L6Z5	1e-20
Ljwgs_119901.1	99.1.4.2200	GO_ID:46805										GO_ID:46805	TAIR|gene:2127192 SPTR:O82752 symbol:AT4G23030.1 [GO:0005215 "transporter activity" evidence=ISS] [GO:0016020 "membrane" evidence=ISS] InterPro:IPR002528 Pfam:PF01554 GO:GO:0016020 TIGRFAMs:TIGR00797 EMBL:AL161558 EMBL:AL031018 EMBL:AY082796 PIR:T05135 SPTR:O82752	1e-11
Ljwgs_111594.1	3.1.5.14	CORC magnesium and cobalt transporter [COG:COG4535] [TC:9.B.37]	lma:LmjF34.2650	hypothetical protein, conserved [KO:K06189]	2e-13	YOL060c_1	COG1253	2e-10	YJ23_SCHPO	CBSdomain;Completeproteome;Hypotheticalprotein;Membrane;Repeat;Signal;Transmembrane,Hypothetical protein C4B3.03c in chromosome III precursor.	4e-09	GO_ID:1175	TAIR|gene:2149658 SPTR:Q9LTD8 symbol:AT5G52790.1 [GO:0000004 "biological process unknown" evidence=ND] [GO:0005554 "molecular function unknown" evidence=ND] InterPro:IPR000644 Pfam:PF00571 InterPro:IPR002550 Pfam:PF01595 EMBL:AB025606 SPTR:Q9LTD8	2e-32
