# Supplementary material for: Dissection of Symbiosis and Organ Development by Integrated Transcriptome Analysis of Lotus japonicus Mutant and Wild-Type Plants
Source: PLoS One. 2009 Aug 7;4(8):e6556. doi: 10.1371/journal.pone.0006556 (PMC2717213; doi:10.1371/journal.pone.0006556)
Supplement: Folder S2 — Inoculation 1 day (2.85 MB ZIP) [file pone.0006556.s010.zip › S2.INOCULATION 1 DAY copy/2.1.Total transcript analysis copy/2.1.8/-2.1.8.ID list.txt]

	M	FDR	M	FDR
	T13 - T21	T13 - T21	T14 - T21	T14 - T21
chr4.CM0073.100_at	-2.38150539	0.001974552	-2.516940863	0.01160351
Ljwgs_065095.1_at	-1.7010014	2.36E-05	1.12165848	0.009996323
Ljwgs_135178.1_s_at	-1.689621764	2.04E-06	-1.666101061	1.34E-05
chr3.CM0091.28_at	-1.214182841	0.000692493	-1.02860173	0.01930913
Ljwgs_051410.1_at	-1.108341904	0.000411539	-1.054955712	0.006927883
Ljwgs_021740.1_at	1.900474504	0.000405597	1.365203514	0.034931623
chr4.CM0087.37_at	2.906208239	1.01E-06	1.321579018	0.01160351
