# Supplementary material for: Dissection of Symbiosis and Organ Development by Integrated Transcriptome Analysis of Lotus japonicus Mutant and Wild-Type Plants
Source: PLoS One. 2009 Aug 7;4(8):e6556. doi: 10.1371/journal.pone.0006556 (PMC2717213; doi:10.1371/journal.pone.0006556)
Supplement: Folder S2 — Inoculation 1 day (2.85 MB ZIP) [file pone.0006556.s010.zip › S2.INOCULATION 1 DAY copy/2.1.Total transcript analysis copy/2.1.8/-2.1.8.ID-ANU.txt]

Identifier	BIN code	BIN name	BlastX KEGG Identifier	BlastX KEGG Description	BlastX KEGG E-value	BlastX COG Identifier	BlastX COG Description	BlastX COG E-value	BlastX Swiss-Prot Identifier	BlastX Swiss-Prot Description	BlastX Swiss-Prot E-value	BlastX Gene Ontology Identifier	BlastX Gene Ontology Description	BlastX Gene Ontology E-value
chr4.CM0073.100	1.1.8.29	E3.1.1.11 pectinesterase [EC:3.1.1.11] [GO:0030599]	ath:At1g53830	T18A20.6; pectinesterase family protein [EC:3.1.1.11] [KO:K01051]	2e-29				PME2_CITSI	Aspartylesterase;Cellwall;Glycoprotein;Hydrolase;Multigenefamily;Signal,Pectinesterase-2 precursor (EC 3.1.1.11) (Pectin methylesterase) (PE).	6e-39	GO_ID:28566	TAIR|gene:3689878 SPTR:O49298 symbol:AT1G23200.1 [GO:0009505 "cell wall (sensu Magnoliophyta)" evidence=ISS] [GO:0030599 "pectinesterase activity" evidence=ISS] InterPro:IPR000070 InterPro:IPR006501 Pfam:PF04043 InterPro:IPR007186 TIGRFAMs:TIGR01614 HSSP:P83218 Pfam:PF01095 PROSITE:PS00503 EMBL:AC002311 EMBL:AC005292 EMBL:AY065263 EMBL:AY091325 PIR:C86366 SPTR:O49298	2e-35
chr4.CM0073.100	1.1.4.1	E3.1.1.11 pectinesterase [EC:3.1.1.11] [GO:0030599]	ath:At1g53830	T18A20.6; pectinesterase family protein [EC:3.1.1.11] [KO:K01051]	2e-29				PME2_CITSI	Aspartylesterase;Cellwall;Glycoprotein;Hydrolase;Multigenefamily;Signal,Pectinesterase-2 precursor (EC 3.1.1.11) (Pectin methylesterase) (PE).	6e-39	GO_ID:28566	TAIR|gene:3689878 SPTR:O49298 symbol:AT1G23200.1 [GO:0009505 "cell wall (sensu Magnoliophyta)" evidence=ISS] [GO:0030599 "pectinesterase activity" evidence=ISS] InterPro:IPR000070 InterPro:IPR006501 Pfam:PF04043 InterPro:IPR007186 TIGRFAMs:TIGR01614 HSSP:P83218 Pfam:PF01095 PROSITE:PS00503 EMBL:AC002311 EMBL:AC005292 EMBL:AY065263 EMBL:AY091325 PIR:C86366 SPTR:O49298	2e-35
Ljwgs_065095.1	1.11.14.4	E1.14.-.- [EC:1.14.-.-] [COG:COG2124]	hma:rrnAC0073	cyc; cytochrome P450 [EC:1.14.14.1 1.6.2.4] [KO:K00493 K00327]	9e-09	VNG0422G	COG2124	4e-10	C86A1_ARATH	Heme;Iron;Membrane;Metal-binding;Monooxygenase;Multigenefamily;Oxidoreductase;Transmembrane,Cytochrome P450 86A1 (EC 1.14.-.-) (CYPLXXXVI) (P450-dependent fatty acid omega-hydroxylase).	3e-29	GO_ID:35437	TAIR|gene:2058557 SPTR:O22189 symbol:AT2G23180.1 [GO:0019825 "oxygen binding" evidence=ISS] InterPro:IPR001128 Pfam:PF00067 InterPro:IPR002403 InterPro:IPR002401 PRINTS:PR00463 PRINTS:PR00385 PROSITE:PS00086 PRINTS:PR00465 EMBL:AC002391 EMBL:AF370589 EMBL:AK117717 PIR:T00514 SPTR:O22189	2e-37
Ljwgs_065095.1	1.10.3.12	E1.14.-.- [EC:1.14.-.-] [COG:COG2124]	hma:rrnAC0073	cyc; cytochrome P450 [EC:1.14.14.1 1.6.2.4] [KO:K00493 K00327]	9e-09	VNG0422G	COG2124	4e-10	C86A1_ARATH	Heme;Iron;Membrane;Metal-binding;Monooxygenase;Multigenefamily;Oxidoreductase;Transmembrane,Cytochrome P450 86A1 (EC 1.14.-.-) (CYPLXXXVI) (P450-dependent fatty acid omega-hydroxylase).	3e-29	GO_ID:35437	TAIR|gene:2058557 SPTR:O22189 symbol:AT2G23180.1 [GO:0019825 "oxygen binding" evidence=ISS] InterPro:IPR001128 Pfam:PF00067 InterPro:IPR002403 InterPro:IPR002401 PRINTS:PR00463 PRINTS:PR00385 PROSITE:PS00086 PRINTS:PR00465 EMBL:AC002391 EMBL:AF370589 EMBL:AK117717 PIR:T00514 SPTR:O22189	2e-37
Ljwgs_065095.1	1.10.6.12	E1.14.-.- [EC:1.14.-.-] [COG:COG2124]	hma:rrnAC0073	cyc; cytochrome P450 [EC:1.14.14.1 1.6.2.4] [KO:K00493 K00327]	9e-09	VNG0422G	COG2124	4e-10	C86A1_ARATH	Heme;Iron;Membrane;Metal-binding;Monooxygenase;Multigenefamily;Oxidoreductase;Transmembrane,Cytochrome P450 86A1 (EC 1.14.-.-) (CYPLXXXVI) (P450-dependent fatty acid omega-hydroxylase).	3e-29	GO_ID:35437	TAIR|gene:2058557 SPTR:O22189 symbol:AT2G23180.1 [GO:0019825 "oxygen binding" evidence=ISS] InterPro:IPR001128 Pfam:PF00067 InterPro:IPR002403 InterPro:IPR002401 PRINTS:PR00463 PRINTS:PR00385 PROSITE:PS00086 PRINTS:PR00465 EMBL:AC002391 EMBL:AF370589 EMBL:AK117717 PIR:T00514 SPTR:O22189	2e-37
Ljwgs_065095.1	1.3.3.23	E1.14.14.1 unspecific monooxygenase [EC:1.14.14.1] [COG:COG2124] [GO:0050381]	hma:rrnAC0073	cyc; cytochrome P450 [EC:1.14.14.1 1.6.2.4] [KO:K00493 K00327]	9e-09	VNG0422G	COG2124	4e-10	C86A1_ARATH	Heme;Iron;Membrane;Metal-binding;Monooxygenase;Multigenefamily;Oxidoreductase;Transmembrane,Cytochrome P450 86A1 (EC 1.14.-.-) (CYPLXXXVI) (P450-dependent fatty acid omega-hydroxylase).	3e-29	GO_ID:35437	TAIR|gene:2058557 SPTR:O22189 symbol:AT2G23180.1 [GO:0019825 "oxygen binding" evidence=ISS] InterPro:IPR001128 Pfam:PF00067 InterPro:IPR002403 InterPro:IPR002401 PRINTS:PR00463 PRINTS:PR00385 PROSITE:PS00086 PRINTS:PR00465 EMBL:AC002391 EMBL:AF370589 EMBL:AK117717 PIR:T00514 SPTR:O22189	2e-37
Ljwgs_065095.1	1.1.7.13	E1.14.-.- [EC:1.14.-.-] [COG:COG2124]	hma:rrnAC0073	cyc; cytochrome P450 [EC:1.14.14.1 1.6.2.4] [KO:K00493 K00327]	9e-09	VNG0422G	COG2124	4e-10	C86A1_ARATH	Heme;Iron;Membrane;Metal-binding;Monooxygenase;Multigenefamily;Oxidoreductase;Transmembrane,Cytochrome P450 86A1 (EC 1.14.-.-) (CYPLXXXVI) (P450-dependent fatty acid omega-hydroxylase).	3e-29	GO_ID:35437	TAIR|gene:2058557 SPTR:O22189 symbol:AT2G23180.1 [GO:0019825 "oxygen binding" evidence=ISS] InterPro:IPR001128 Pfam:PF00067 InterPro:IPR002403 InterPro:IPR002401 PRINTS:PR00463 PRINTS:PR00385 PROSITE:PS00086 PRINTS:PR00465 EMBL:AC002391 EMBL:AF370589 EMBL:AK117717 PIR:T00514 SPTR:O22189	2e-37
Ljwgs_065095.1	1.5.14.29	E1.14.14.1 unspecific monooxygenase [EC:1.14.14.1] [COG:COG2124] [GO:0050381]	hma:rrnAC0073	cyc; cytochrome P450 [EC:1.14.14.1 1.6.2.4] [KO:K00493 K00327]	9e-09	VNG0422G	COG2124	4e-10	C86A1_ARATH	Heme;Iron;Membrane;Metal-binding;Monooxygenase;Multigenefamily;Oxidoreductase;Transmembrane,Cytochrome P450 86A1 (EC 1.14.-.-) (CYPLXXXVI) (P450-dependent fatty acid omega-hydroxylase).	3e-29	GO_ID:35437	TAIR|gene:2058557 SPTR:O22189 symbol:AT2G23180.1 [GO:0019825 "oxygen binding" evidence=ISS] InterPro:IPR001128 Pfam:PF00067 InterPro:IPR002403 InterPro:IPR002401 PRINTS:PR00463 PRINTS:PR00385 PROSITE:PS00086 PRINTS:PR00465 EMBL:AC002391 EMBL:AF370589 EMBL:AK117717 PIR:T00514 SPTR:O22189	2e-37
Ljwgs_065095.1	1.11.4.6	E1.14.-.- [EC:1.14.-.-] [COG:COG2124]	hma:rrnAC0073	cyc; cytochrome P450 [EC:1.14.14.1 1.6.2.4] [KO:K00493 K00327]	9e-09	VNG0422G	COG2124	4e-10	C86A1_ARATH	Heme;Iron;Membrane;Metal-binding;Monooxygenase;Multigenefamily;Oxidoreductase;Transmembrane,Cytochrome P450 86A1 (EC 1.14.-.-) (CYPLXXXVI) (P450-dependent fatty acid omega-hydroxylase).	3e-29	GO_ID:35437	TAIR|gene:2058557 SPTR:O22189 symbol:AT2G23180.1 [GO:0019825 "oxygen binding" evidence=ISS] InterPro:IPR001128 Pfam:PF00067 InterPro:IPR002403 InterPro:IPR002401 PRINTS:PR00463 PRINTS:PR00385 PROSITE:PS00086 PRINTS:PR00465 EMBL:AC002391 EMBL:AF370589 EMBL:AK117717 PIR:T00514 SPTR:O22189	2e-37
Ljwgs_065095.1	1.11.4.2	E1.14.14.1 unspecific monooxygenase [EC:1.14.14.1] [COG:COG2124] [GO:0050381]	hma:rrnAC0073	cyc; cytochrome P450 [EC:1.14.14.1 1.6.2.4] [KO:K00493 K00327]	9e-09	VNG0422G	COG2124	4e-10	C86A1_ARATH	Heme;Iron;Membrane;Metal-binding;Monooxygenase;Multigenefamily;Oxidoreductase;Transmembrane,Cytochrome P450 86A1 (EC 1.14.-.-) (CYPLXXXVI) (P450-dependent fatty acid omega-hydroxylase).	3e-29	GO_ID:35437	TAIR|gene:2058557 SPTR:O22189 symbol:AT2G23180.1 [GO:0019825 "oxygen binding" evidence=ISS] InterPro:IPR001128 Pfam:PF00067 InterPro:IPR002403 InterPro:IPR002401 PRINTS:PR00463 PRINTS:PR00385 PROSITE:PS00086 PRINTS:PR00465 EMBL:AC002391 EMBL:AF370589 EMBL:AK117717 PIR:T00514 SPTR:O22189	2e-37
Ljwgs_135178.1	3.2.10.30	CALM calmodulin	spo:SPAC3A12.14	cam1; calmodulin [KO:K02183]	2e-15				CDPK2_ORYSA	ATP-binding;Calcium;Kinase;Multigenefamily;Nucleotide-binding;Phosphorylation;Repeat;Serine/threonine-proteinkinase;Transferase,Calcium-dependent protein kinase, isoform 2 (EC 2.7.1.-) (CDPK 2).	2e-31	GO_ID:7277	TAIR|gene:2177022 SPTR:Q9FMP5 symbol:AT5G12180.1 [GO:0004685 "calcium- and calmodulin-dependent protein kinase activity" evidence=ISS] [GO:0006468 "protein amino acid phosphorylation" evidence=ISS] [GO:0016301 "kinase activity" evidence=ISS] InterPro:IPR000719 InterPro:IPR002290 InterPro:IPR002048 InterPro:IPR008271 Pfam:PF00069 Pfam:PF00036 Prosite:PS00108 InterPro:IPR011992 Prosite:PS00107 Pros…	1e-45
Ljwgs_135178.1	3.2.11.18	CALM calmodulin	spo:SPAC3A12.14	cam1; calmodulin [KO:K02183]	2e-15				CDPK2_ORYSA	ATP-binding;Calcium;Kinase;Multigenefamily;Nucleotide-binding;Phosphorylation;Repeat;Serine/threonine-proteinkinase;Transferase,Calcium-dependent protein kinase, isoform 2 (EC 2.7.1.-) (CDPK 2).	2e-31	GO_ID:7277	TAIR|gene:2177022 SPTR:Q9FMP5 symbol:AT5G12180.1 [GO:0004685 "calcium- and calmodulin-dependent protein kinase activity" evidence=ISS] [GO:0006468 "protein amino acid phosphorylation" evidence=ISS] [GO:0016301 "kinase activity" evidence=ISS] InterPro:IPR000719 InterPro:IPR002290 InterPro:IPR002048 InterPro:IPR008271 Pfam:PF00069 Pfam:PF00036 Prosite:PS00108 InterPro:IPR011992 Prosite:PS00107 Pros…	1e-45
Ljwgs_135178.1	3.2.9.99	CAMK4 calcium/calmodulin-dependent protein kinase IV [EC:2.7.1.123] [GO:0004685]	spo:SPAC3A12.14	cam1; calmodulin [KO:K02183]	2e-15				CDPK2_ORYSA	ATP-binding;Calcium;Kinase;Multigenefamily;Nucleotide-binding;Phosphorylation;Repeat;Serine/threonine-proteinkinase;Transferase,Calcium-dependent protein kinase, isoform 2 (EC 2.7.1.-) (CDPK 2).	2e-31	GO_ID:7277	TAIR|gene:2177022 SPTR:Q9FMP5 symbol:AT5G12180.1 [GO:0004685 "calcium- and calmodulin-dependent protein kinase activity" evidence=ISS] [GO:0006468 "protein amino acid phosphorylation" evidence=ISS] [GO:0016301 "kinase activity" evidence=ISS] InterPro:IPR000719 InterPro:IPR002290 InterPro:IPR002048 InterPro:IPR008271 Pfam:PF00069 Pfam:PF00036 Prosite:PS00108 InterPro:IPR011992 Prosite:PS00107 Pros…	1e-45
Ljwgs_135178.1	3.2.9.90	CALM calmodulin	spo:SPAC3A12.14	cam1; calmodulin [KO:K02183]	2e-15				CDPK2_ORYSA	ATP-binding;Calcium;Kinase;Multigenefamily;Nucleotide-binding;Phosphorylation;Repeat;Serine/threonine-proteinkinase;Transferase,Calcium-dependent protein kinase, isoform 2 (EC 2.7.1.-) (CDPK 2).	2e-31	GO_ID:7277	TAIR|gene:2177022 SPTR:Q9FMP5 symbol:AT5G12180.1 [GO:0004685 "calcium- and calmodulin-dependent protein kinase activity" evidence=ISS] [GO:0006468 "protein amino acid phosphorylation" evidence=ISS] [GO:0016301 "kinase activity" evidence=ISS] InterPro:IPR000719 InterPro:IPR002290 InterPro:IPR002048 InterPro:IPR008271 Pfam:PF00069 Pfam:PF00036 Prosite:PS00108 InterPro:IPR011992 Prosite:PS00107 Pros…	1e-45
chr3.CM0091.28	99.1.4.6361	GO_ID:43024										GO_ID:43024	TAIR|gene:2077961 SPTR:Q9SVL7 symbol:AT3G50810.1 [GO:0000004 "biological process unknown" evidence=ND] [GO:0005554 "molecular function unknown" evidence=ND] [GO:0016020 "membrane" evidence=ISS] Pfam:PF04535 InterPro:IPR006702 EMBL:AL049862 PIR:T08402 SPTR:Q9SVL7	8e-25
Ljwgs_051410.1	1.10.1.2	E2.5.1.1 dimethylallyltranstransferase [EC:2.5.1.1] [COG:COG0142] [GO:0004161]	ava:Ava_1469	polyprenyl synthetase [EC:2.5.1.30] [KO:K00805]	1e-34	slr0611	COG0142	3e-34	COQ1_NEUCR	Isoprenebiosynthesis;Mitochondrion;Transferase;Transitpeptide,Probable hexaprenyl pyrophosphate synthetase, mitochondrial precursor (EC 2.5.1.-) (HPS).	1e-38	GO_ID:37955	ZFIN|ZDB-GENE-050417-139 SPTR:Q567H1 symbol:zgc:112058 "zgc:112058" [GO:0008372 "cellular component unknown" evidence=ND] [GO:0000004 "biological process unknown" evidence=ND] [GO:0005554 "molecular function unknown" evidence=ND] EMBL:BC093175 SPTR:Q567H1	1e-39
Ljwgs_051410.1	1.3.5.15	E2.5.1.29 geranylgeranyl pyrophosphate synthetase [EC:2.5.1.29] [COG:COG0142] [GO:0004311]	ava:Ava_1469	polyprenyl synthetase [EC:2.5.1.30] [KO:K00805]	1e-34	slr0611	COG0142	3e-34	COQ1_NEUCR	Isoprenebiosynthesis;Mitochondrion;Transferase;Transitpeptide,Probable hexaprenyl pyrophosphate synthetase, mitochondrial precursor (EC 2.5.1.-) (HPS).	1e-38	GO_ID:37955	ZFIN|ZDB-GENE-050417-139 SPTR:Q567H1 symbol:zgc:112058 "zgc:112058" [GO:0008372 "cellular component unknown" evidence=ND] [GO:0000004 "biological process unknown" evidence=ND] [GO:0005554 "molecular function unknown" evidence=ND] EMBL:BC093175 SPTR:Q567H1	1e-39
Ljwgs_051410.1	1.3.5.33	E2.5.1.30, gerCC heptaprenyl diphosphate synthase [EC:2.5.1.30] [COG:COG0142] [GO:0000010]	ava:Ava_1469	polyprenyl synthetase [EC:2.5.1.30] [KO:K00805]	1e-34	slr0611	COG0142	3e-34	COQ1_NEUCR	Isoprenebiosynthesis;Mitochondrion;Transferase;Transitpeptide,Probable hexaprenyl pyrophosphate synthetase, mitochondrial precursor (EC 2.5.1.-) (HPS).	1e-38	GO_ID:37955	ZFIN|ZDB-GENE-050417-139 SPTR:Q567H1 symbol:zgc:112058 "zgc:112058" [GO:0008372 "cellular component unknown" evidence=ND] [GO:0000004 "biological process unknown" evidence=ND] [GO:0005554 "molecular function unknown" evidence=ND] EMBL:BC093175 SPTR:Q567H1	1e-39
Ljwgs_051410.1	1.10.1.3	E2.5.1.10, ispA geranyltranstransferase [EC:2.5.1.10] [COG:COG0142] [GO:0004337]	ava:Ava_1469	polyprenyl synthetase [EC:2.5.1.30] [KO:K00805]	1e-34	slr0611	COG0142	3e-34	COQ1_NEUCR	Isoprenebiosynthesis;Mitochondrion;Transferase;Transitpeptide,Probable hexaprenyl pyrophosphate synthetase, mitochondrial precursor (EC 2.5.1.-) (HPS).	1e-38	GO_ID:37955	ZFIN|ZDB-GENE-050417-139 SPTR:Q567H1 symbol:zgc:112058 "zgc:112058" [GO:0008372 "cellular component unknown" evidence=ND] [GO:0000004 "biological process unknown" evidence=ND] [GO:0005554 "molecular function unknown" evidence=ND] EMBL:BC093175 SPTR:Q567H1	1e-39
Ljwgs_051410.1	1.3.5.14	E2.5.1.10, ispA geranyltranstransferase [EC:2.5.1.10] [COG:COG0142] [GO:0004337]	ava:Ava_1469	polyprenyl synthetase [EC:2.5.1.30] [KO:K00805]	1e-34	slr0611	COG0142	3e-34	COQ1_NEUCR	Isoprenebiosynthesis;Mitochondrion;Transferase;Transitpeptide,Probable hexaprenyl pyrophosphate synthetase, mitochondrial precursor (EC 2.5.1.-) (HPS).	1e-38	GO_ID:37955	ZFIN|ZDB-GENE-050417-139 SPTR:Q567H1 symbol:zgc:112058 "zgc:112058" [GO:0008372 "cellular component unknown" evidence=ND] [GO:0000004 "biological process unknown" evidence=ND] [GO:0005554 "molecular function unknown" evidence=ND] EMBL:BC093175 SPTR:Q567H1	1e-39
Ljwgs_051410.1	1.3.5.13	E2.5.1.1 dimethylallyltranstransferase [EC:2.5.1.1] [COG:COG0142] [GO:0004161]	ava:Ava_1469	polyprenyl synthetase [EC:2.5.1.30] [KO:K00805]	1e-34	slr0611	COG0142	3e-34	COQ1_NEUCR	Isoprenebiosynthesis;Mitochondrion;Transferase;Transitpeptide,Probable hexaprenyl pyrophosphate synthetase, mitochondrial precursor (EC 2.5.1.-) (HPS).	1e-38	GO_ID:37955	ZFIN|ZDB-GENE-050417-139 SPTR:Q567H1 symbol:zgc:112058 "zgc:112058" [GO:0008372 "cellular component unknown" evidence=ND] [GO:0000004 "biological process unknown" evidence=ND] [GO:0005554 "molecular function unknown" evidence=ND] EMBL:BC093175 SPTR:Q567H1	1e-39
Ljwgs_051410.1	1.10.1.4	E2.5.1.29 geranylgeranyl pyrophosphate synthetase [EC:2.5.1.29] [COG:COG0142] [GO:0004311]	ava:Ava_1469	polyprenyl synthetase [EC:2.5.1.30] [KO:K00805]	1e-34	slr0611	COG0142	3e-34	COQ1_NEUCR	Isoprenebiosynthesis;Mitochondrion;Transferase;Transitpeptide,Probable hexaprenyl pyrophosphate synthetase, mitochondrial precursor (EC 2.5.1.-) (HPS).	1e-38	GO_ID:37955	ZFIN|ZDB-GENE-050417-139 SPTR:Q567H1 symbol:zgc:112058 "zgc:112058" [GO:0008372 "cellular component unknown" evidence=ND] [GO:0000004 "biological process unknown" evidence=ND] [GO:0005554 "molecular function unknown" evidence=ND] EMBL:BC093175 SPTR:Q567H1	1e-39
Ljwgs_021740.1	99.1.4.4084	GO_ID:13078										GO_ID:13078	TAIR|gene:3438595 SPTR:O65426 symbol:AT4G21610.1 [GO:0003700 "transcription factor activity" evidence=ISS] InterPro:IPR005735 TIGRFAMs:TIGR01053 EMBL:AL161555 EMBL:AL022603 EMBL:AL035527 EMBL:BT011760 EMBL:BT012384 PIR:T05169 Pfam:PF06943 SPTR:O65426	4e-23
chr4.CM0087.37	99.1.4.3332	GO_ID:3370				BH3997	COG1694	3e-11				GO_ID:3370	TAIR|gene:2094457 SPTR:Q9LSW0 symbol:AT3G25400.1 [GO:0005554 "molecular function unknown" evidence=ND] [GO:0000004 "biological process unknown" evidence=ND] [GO:0008372 "cellular component unknown" evidence=ND] EMBL:AB025639 EMBL:BT004321 EMBL:BT006133 InterPro:IPR009039 PROSITE:PS50912 SPTR:Q9LSW0	9e-34
chr4.CM0087.37	99.1.2.26	COG1694				BH3997	COG1694	3e-11				GO_ID:3370	TAIR|gene:2094457 SPTR:Q9LSW0 symbol:AT3G25400.1 [GO:0005554 "molecular function unknown" evidence=ND] [GO:0000004 "biological process unknown" evidence=ND] [GO:0008372 "cellular component unknown" evidence=ND] EMBL:AB025639 EMBL:BT004321 EMBL:BT006133 InterPro:IPR009039 PROSITE:PS50912 SPTR:Q9LSW0	9e-34
