# Supplementary material for: Dissection of Symbiosis and Organ Development by Integrated Transcriptome Analysis of Lotus japonicus Mutant and Wild-Type Plants
Source: PLoS One. 2009 Aug 7;4(8):e6556. doi: 10.1371/journal.pone.0006556 (PMC2717213; doi:10.1371/journal.pone.0006556)
Supplement: Folder S2 — Inoculation 1 day (2.85 MB ZIP) [file pone.0006556.s010.zip › S2.INOCULATION 1 DAY copy/2.1.Total transcript analysis copy/2.1.9/-2.1.9.ID list.txt]

	M	FDR	M	FDR
	T13 - T21	T13 - T21	T06 - T11	T06 - T11
TM1224.4_at	-6.162543934	0.026762366	-4.477391593	0.026229019
Ljwgs_049564.1_at	-5.380270308	0.038806564	-4.649305951	0.014967757
chr5.CM0200.88_s_at	-5.374567481	0.003175664	-4.150011227	0.001722508
chr5.CM0200.88_at	-5.306422542	0.005422036	-3.923382435	0.004184493
chr6.CM0037.38.1_at	-5.29750092	0.042904046	-5.307750062	0.006918026
chr6.CM0037.38.1_x_at	-4.977448569	0.04548761	-5.494136621	0.004060213
chr3.CM0110.19_at	-4.018942593	0.020792139	-3.263667483	0.010605949
chr4.CM0046.66_at	-3.972544527	0.001432922	-5.885256165	3.59E-06
Ljwgs_025174.1_s_at	-3.630913913	0.00298496	-1.946051425	0.016742995
chr5.CM0494.22_s_at	-3.404298353	0.013749055	-2.402923635	0.015012759
Ljwgs_085487.1_at	-3.376036744	0.01865	-4.651356404	0.000215854
Ljwgs_035318.1_s_at	-3.344670422	0.000567963	-1.256909415	0.031016817
Ljwgs_013141.2_at	-3.338058467	0.005062902	-2.670953414	0.002261655
Ljwgs_014729.1_at	-3.270735573	0.026762366	-3.242172764	0.004113399
Ljwgs_019438.1_at	-3.206446748	0.010749672	-3.105057355	0.001452616
Ljwgs_130169.1.1_s_at	-3.162315471	0.008112836	-2.151222881	0.010945622
Ljwgs_074952.1_at	-3.119078886	0.013744427	-2.1130218	0.018876299
chr3.CM0701.24_at	-3.090742581	0.005210609	-2.687545832	0.001305569
Ljwgs_096799.1_at	-3.064032502	0.013456849	-1.765336414	0.041697711
chr2.CM0120.40_s_at	-3.039686508	0.011531485	-1.934409309	0.022677073
Ljwgs_054236.1_s_at	-2.933424659	0.000691759	-1.523012082	0.005726566
chr1.CM0375.6_at	-2.737783097	0.021951998	2.451269253	0.006225626
chr2.CM0249.74_at	-2.694406343	0.035825121	-5.79683674	1.57E-05
Ljwgs_005761.1_s_at	-2.664467533	0.002611073	-1.604788879	0.007182937
Ljwgs_016098.1_at	-2.591059568	0.00662406	-3.154136293	0.00013081
Ljwgs_013141.2_x_at	-2.491264253	0.005210609	-2.068181207	0.001823612
chr2.CM0249.113_at	-2.409508515	0.026762366	1.644811447	0.035649607
TC19632_at	-2.290255815	0.025374828	-2.335460531	0.003160976
Ljwgs_052805.1_at	-2.289505141	0.049319417	2.017064462	0.017891012
Ljwgs_022902.1.1_s_at	-2.163547592	0.021166658	-1.655733345	0.015438785
Ljwgs_129120.1_at	-2.138992747	0.016604963	-1.302447162	0.03942708
Ljwgs_005760.1_at	-2.124140469	0.003718758	-1.70289135	0.001576749
chr2.CM0749.8_at	-2.119023501	0.02479243	1.600972459	0.019313899
chr2.CM0304.71_at	-2.118792945	0.013100848	-1.231268917	0.039013764
TM0451.27_at	-2.115561784	0.007592781	-2.652218909	0.000127087
chr1.TM0811.17_at	-2.095738204	0.011806538	-1.144422098	0.04845713
Ljwgs_063195.1_at	-2.066824925	0.046274734	1.530417379	0.040498821
Ljwgs_028770.1_at	-2.022710225	0.04828503	-1.679127332	0.024089682
chr2.TM1659.20_at	-1.993340273	0.045496288	-2.468525885	0.001841284
chr4.CM0025.38_at	-1.965889526	0.000342958	-1.68776103	6.40E-05
TM0674.25_at	-1.952563479	0.018848735	-1.235681181	0.036311465
Ljwgs_016295.1_at	-1.945851586	0.007163734	-3.8109695	2.94E-06
chr1.CM0063.42_s_at	-1.934126061	0.047609728	-2.045724796	0.005717255
chr1.TM0805.8_at	-1.925213055	0.003811425	-1.912843346	0.000333469
Ljwgs_145147.1_at	-1.904904017	0.004930235	-3.309268508	4.79E-06
chr4.TM0844.26_at	-1.897016828	0.005646563	-1.977643098	0.000371964
chr1.TM0805.10.1_at	-1.895436214	0.021045388	-3.915572614	9.50E-06
TM0492.4.1_at	-1.894530112	0.034308504	1.450805232	0.025582619
Ljwgs_024170.1_at	-1.874999832	0.009810277	-1.4973333	0.004955243
gi45629937_at	-1.867692701	0.003088829	-1.939679337	0.000176222
chr4.CM0182.42_at	-1.862955806	0.007797224	-2.698370733	4.10E-05
Ljwgs_077854.1_s_at	-1.848763909	0.015636437	2.294816409	0.000385242
Ljwgs_015486.1_at	-1.840176816	0.005137079	1.196118808	0.009020868
chr1.CM0063.53.1_at	-1.833972846	0.002322608	-3.093576557	2.17E-06
chr5.CM0200.89_at	-1.833186582	0.037575585	-2.981356116	0.000172798
chr1.TM0507.17_at	-1.830939016	0.008849093	-4.165447576	1.11E-06
Ljwgs_010155.1_at	-1.830790421	0.04209857	-1.744975611	0.009168653
Ljwgs_009760.1_at	-1.826574228	0.027206738	-2.280886779	0.000836589
CM0584.34_at	-1.819174432	7.01E-05	2.419650585	3.90E-07
Ljwgs_105843.1.1_s_at	-1.806097603	0.002746429	-1.608193277	0.000484088
chr2.CM0191.80_at	-1.804871891	0.007592781	-3.519724448	3.36E-06
Ljwgs_104176.1_at	-1.761249944	0.01447355	-2.653524682	7.33E-05
TM0499.10_at	-1.756763201	0.029610225	-1.332674257	0.023600261
Ljwgs_013903.1_at	-1.75407621	0.019844403	-1.570337036	0.005385091
chr1.CM1413.11.1_at	-1.7425028	0.037001662	-2.41505229	0.000583699
Ljwgs_012682.1_s_at	-1.711526927	0.007414952	3.851427441	9.63E-07
Ljwgs_021181.1_s_at	-1.710943538	0.025369762	1.475145114	0.009289358
TC19079_at	-1.710918388	0.00916962	-1.02052527	0.025963691
chr1.CM0063.60_at	-1.696025397	0.004524049	-2.823255394	6.13E-06
chr6.CM0037.22_at	-1.68472616	0.018991865	3.340621266	1.10E-05
chr5.CM0200.10_at	-1.677162318	0.008834838	4.212506929	4.87E-07
gi45633283_at	-1.656863085	0.043238785	-1.588438544	0.009166836
chr3.CM0196.45_at	-1.656363793	0.04112376	-1.537490296	0.010491774
Ljwgs_020504.1_x_at	-1.636034437	0.0104579	-2.349569436	6.60E-05
chr5.CM0335.9_at	-1.63226189	0.008048982	-3.110342726	4.34E-06
Ljwgs_050682.1_s_at	-1.611157755	0.012267252	-1.187412458	0.010396629
TM0807.5_at	-1.608852047	0.013519049	-1.836232102	0.00057425
chr1.CM0122.56_at	-1.606913927	0.023051709	1.990962064	0.000680583
chr2.CM0304.16_s_at	-1.599524376	0.039917459	-2.209578856	0.000674009
TM0697.24.2_s_at	-1.576303663	0.018185274	1.959272427	0.00046459
chr1.TM0386.1_at	-1.575946094	0.004530108	-1.09686156	0.005133388
chr3.CM0574.6_at	-1.570205086	0.013855008	-2.550823853	3.59E-05
chr6.CM0055.105.1_s_at	-1.554430487	0.014978536	-1.799991122	0.000616221
Ljwgs_048280.1_s_at	-1.550800915	0.049346603	-2.806767241	0.000115775
TM0548.13_at	-1.543598102	0.01924773	-1.224009378	0.010981985
Ljwgs_037348.0.1_at	-1.52248075	0.043977505	-1.241910331	0.023600261
Ljwgs_058583.1_s_at	-1.518751289	0.005468377	4.092026348	1.27E-07
chr3.CM0724.4_at	-1.517004733	0.007592781	-1.242287635	0.003067653
TM1647.12_at	-1.50356249	0.029319638	-2.504170914	9.94E-05
Ljwgs_133997.1_at	-1.490862114	0.04828503	1.498397381	0.007983946
CM0584.17_s_at	-1.485214804	0.010057436	-1.449952045	0.001263901
chr6.CM0055.95_s_at	-1.477265729	0.023379056	-2.26050512	0.000132226
chr1.CM0378.1_at	-1.458506417	0.028006239	-1.384476429	0.005884422
Ljwgs_046737.1_at	-1.455428442	0.000952639	-2.175786954	2.06E-06
Ljwgs_100981.1_at	-1.451340336	0.007163734	-1.912531799	7.71E-05
chr4.CM0126.95_at	-1.450173685	0.037575585	-2.376183787	0.000161906
Ljwgs_009285.2_at	-1.437952599	0.043238785	-1.648346774	0.002888209
Ljwgs_051816.1_at	-1.431380114	0.019477417	-2.534555323	2.96E-05
Ljwgs_020504.1_at	-1.427289354	0.010932037	-2.187426773	4.11E-05
Ljwgs_127661.1_at	-1.424805266	0.030322343	1.193748426	0.01383841
Ljwgs_093140.1_at	-1.422350642	4.20E-06	-1.619157471	1.19E-07
gi45625790_at	-1.422071215	0.038806564	-2.077041388	0.000424251
TM0685.12_at	-1.415908031	0.026994103	-1.210285698	0.010680438
chr1.CM0063.57_at	-1.4127818	0.007163734	-1.733076341	0.000136274
Ljwgs_026400.1_s_at	-1.404646085	0.028487967	3.281429258	5.94E-06
TM0547.3.1_at	-1.389112589	0.024828844	1.018935435	0.022888315
Ljwgs_121648.1_s_at	-1.379879868	0.028711913	-3.418363615	3.65E-06
chr2.CM0304.60_at	-1.354184919	0.020300868	-1.967621945	0.000161906
Ljwgs_033999.1.1_at	-1.349267034	0.037238769	-1.766155715	0.000907915
Ljwgs_039635.2_at	-1.337690845	0.022974297	3.142475144	3.85E-06
chr5.CM0344.29_at	-1.292567683	0.027206738	-1.660673913	0.000672837
Ljwgs_018124.1_at	-1.289313593	0.045158307	-1.706589476	0.001129013
chr5.TM1323.16_at	-1.282532121	0.004835215	-1.16471788	0.000870851
chr4.TM0844.24_at	-1.27966015	0.000366569	-2.94224306	1.21E-08
gi22790725_at	-1.272718193	0.023632529	-1.438552692	0.001374421
Ljwgs_025917.1_s_at	-1.269349577	0.004284505	-1.130053155	0.000865884
Ljwgs_036048.1_at	-1.258267645	0.02479243	-1.118903015	0.007407954
Ljwgs_011330.1_at	-1.250824102	0.040621776	2.627475912	2.36E-05
Ljwgs_149324.1_at	-1.243820132	0.008931204	-4.325349405	2.56E-08
TC14029_at	-1.241688667	0.01426439	-2.214753903	1.68E-05
Ljwgs_130116.1_at	-1.232924716	0.049030025	-1.839609339	0.000518059
chr4.CM0501.14_at	-1.215967074	0.000868659	-1.923556462	1.11E-06
Ljwgs_069329.2_at	-1.20655101	0.008874999	-1.919627046	2.24E-05
chr4.CM0025.37_at	-1.205850471	0.028711913	-1.356350435	0.001919326
chr4.CM0307.23_at	-1.205137929	0.013839017	-1.258806524	0.001176572
chr1.TM1573.5_at	-1.182118552	0.026289209	1.263447889	0.002388803
TC16245_at	-1.175520969	0.046860441	-3.319257295	2.74E-06
Ljwgs_038479.2_at	-1.172415448	0.02479243	-1.584256725	0.000386704
Ljwgs_014701.2_at	-1.154500177	0.01924773	-2.219226119	1.44E-05
chr1.CM0113.47_at	-1.1518954	0.02479243	-1.377909285	0.000977825
chr1.TM1643.6_at	-1.149858654	0.013686771	1.026488322	0.003398547
CM1324.43_at	-1.147318771	0.005210609	-2.778866076	3.05E-07
Ljwgs_022008.1_at	-1.106660502	0.021049684	-1.861751392	5.30E-05
chr3.CM0574.25_at	-1.105129875	0.045816771	-3.833824717	4.65E-07
chr5.CM0048.15_at	-1.100916012	0.049384163	-1.17997403	0.005513031
Ljwgs_017289.3.1_at	-1.095239845	0.011354483	-1.885766614	1.60E-05
chr6.CM0118.14.3_at	-1.089160522	0.025374828	-3.012141701	1.11E-06
chr1.CM0544.62_at	-1.085402203	0.037692106	-2.46621393	1.09E-05
chr5.CM0148.22_at	-1.082754922	0.018858311	-1.390251875	0.000381981
chr5.TM0698.22_at	-1.073726895	0.038653841	-2.943901359	2.44E-06
Ljwgs_056728.1_at	-1.065245283	0.009476571	-1.33029613	0.000180716
chr3.TM0859.12_x_at	-1.055059489	0.039178823	-1.101928317	0.004717311
chr4.CM0265.17_at	-1.041283647	0.018004086	1.001614399	0.002970026
gi50657593_s_at	-1.030091167	0.024828844	-3.636393566	1.27E-07
chr5.TM1574.9_at	-1.006264429	0.013421669	-1.919101053	8.98E-06
Ljwgs_148411.1_at	-1.004842838	0.02763099	-1.202279617	0.00117688
TM1445.10.1_at	1.056815788	0.04548761	1.632497569	0.000357331
TM0439.5.2_at	1.063306532	0.038857201	1.864906734	9.85E-05
chr3.CM0711.39.1_at	1.065577294	0.042280797	1.49485183	0.000646705
chr2.CM0002.15_at	1.069607828	0.020792139	-1.000826948	0.004355824
chr5.CM0052.5_at	1.077187082	0.003820836	1.184082656	0.00014929
Ljwgs_031398.1_at	1.080248961	0.00697809	1.060986024	0.000747807
chr5.CM0096.42.2_at	1.097185958	0.026600728	-3.85036882	1.48E-07
chr1.CM0121.10_s_at	1.127913021	0.014401432	-1.058582312	0.002666495
chr1.CM0433.35_at	1.135639184	0.007587483	1.995074825	7.97E-06
chr1.CM0544.52.2_at	1.146694436	0.007629467	2.471689296	1.46E-06
Ljwgs_019228.1_at	1.147764548	0.011930669	1.490001365	0.000181252
Ljwgs_007437.1_at	1.154961926	0.014401432	1.339647503	0.000570892
Ljwgs_077444.1_at	1.229140284	0.038767381	1.852432412	0.000330956
Ljwgs_030351.2_s_at	1.232323778	0.008112836	-1.197212511	0.001000254
Ljwgs_012981.2_at	1.253421669	0.021102818	1.457740125	0.000979519
TC19132_at	1.318381341	0.041940533	1.464659233	0.003398547
gi45624564_at	1.331176174	0.01550478	-1.93911531	0.000104939
gi45641139_at	1.336168678	0.021663453	1.838160983	0.000280923
TM0439.5.1_at	1.338063468	0.045158307	1.426928657	0.005036555
chr3.TM1658.7_at	1.362601933	0.029610225	2.169437526	0.00014485
chr6.CM0539.37_s_at	1.432537745	0.045158307	1.461984345	0.006696741
gi45352508_at	1.445669636	0.018342569	2.241936194	8.11E-05
chr4.CM0234.15_s_at	1.477833102	0.021049684	1.142406155	0.014366903
gi7614044_at	1.478308442	0.014351848	1.493014758	0.001566472
gi7745816_at	1.500959925	0.018255601	-1.060624994	0.020235367
chr1.CM0233.55_at	1.531311956	0.001831016	-1.285244249	0.000454767
chr6.CM0539.25_at	1.547163513	0.044331202	1.793637631	0.002797189
chr4.TM0832.2.1_at	1.563616221	0.034089957	-1.070977343	0.043448145
Ljwgs_108557.1_s_at	1.620654303	0.014567932	2.04873091	0.000302235
TM1476.21.1_s_at	1.657081636	0.024828844	4.030477642	3.30E-06
Ljwgs_015829.1_at	1.661151521	0.002964953	1.045880915	0.006269828
chr6.CM0314.24_at	1.708088455	0.04485796	2.76734354	0.000237284
Ljwgs_020774.1_x_at	1.722345341	0.002023531	1.27167741	0.001353602
gi45627265_at	1.738441756	0.002314501	1.639232228	0.000255811
Ljwgs_014570.2_at	1.745634871	0.03745348	2.197997043	0.001218215
Ljwgs_020774.1_at	1.760179414	0.003255933	1.57017919	0.00061856
chr1.TM0534.21.1_at	1.77594575	0.027144839	1.423949947	0.015634659
chr4.CM0229.25_at	1.798508373	0.038653841	1.471778871	0.020266933
Ljwgs_015493.2.1_at	1.798963928	0.006105138	4.101163875	6.62E-07
TC16474_at	1.819758977	0.025231079	-3.359118248	3.24E-05
Ljwgs_071225.0.1_at	1.849998824	0.031841708	4.267475446	7.85E-06
TM0184.1.1_s_at	1.852296035	0.045940163	2.26804241	0.002024392
Ljwgs_016691.1_at	1.86665401	0.005468377	1.571129207	0.001735046
Ljwgs_021967.1_at	1.89898312	0.024675663	1.903268943	0.003356799
Ljwgs_021740.1_at	1.900474504	0.000405597	2.091123287	1.01E-05
chr1.TM0534.12.2_at	1.908173344	0.003718758	1.205648759	0.007806652
Ljwgs_036374.1_at	1.939952217	0.006236706	1.505413512	0.003568383
chr5.CM0569.30_at	1.99178442	0.000209467	1.379852658	0.000230309
Ljwgs_003482.1_at	2.026383886	0.013763924	2.138350666	0.00107706
Ljwgs_042772.1_at	2.045366964	0.016604963	2.528596231	0.000436587
Ljwgs_060407.2_s_at	2.047525973	0.025374828	3.415557806	7.61E-05
TC7888_at	2.054210912	0.008849093	2.868538528	6.57E-05
Ljwgs_079580.1.1_at	2.078962321	0.025387015	1.738433038	0.011232141
Ljwgs_084419.1_at	2.088141988	0.02427014	3.583808382	5.46E-05
Ljwgs_026936.1_at	2.130463247	0.02479243	3.708384439	5.05E-05
chr2.CM0191.92_x_at	2.146949293	0.010352046	2.036709599	0.00160235
gi45618272_at	2.193282857	0.002322608	1.664358991	0.001334984
Ljwgs_003483.1_at	2.193953074	0.01825836	2.388828945	0.001258959
Ljwgs_147876.1.1_at	2.240034624	0.010062107	2.859496716	0.000162403
Ljwgs_007118.2_at	2.247557519	0.021049684	3.303223621	0.000159058
gi7722043_at	2.26906774	0.044323561	3.082217567	0.000898462
chr2.CM0060.47_at	2.388558828	0.013100848	5.003396422	4.00E-06
gi45615394_at	2.403401942	0.001225307	-1.02663295	0.027861863
Ljwgs_130111.1_s_at	2.424688438	0.027873455	2.695060123	0.001997236
chr2.CM0191.92_at	2.429300859	0.008406125	2.491977567	0.00069518
Ljwgs_070802.1_at	2.436790782	0.001042783	2.517903392	4.99E-05
chr6.CM0314.25_s_at	2.44681176	0.02034836	1.988798559	0.010239483
chr5.TM0913.9_at	2.466574086	0.041112368	-1.979273799	0.023927311
chr1.CM0064.14_at	2.533064885	0.001332828	2.885168817	2.89E-05
Ljwgs_045353.1_at	2.545026772	8.71E-06	1.07867936	0.000821587
Ljwgs_036811.1_at	2.550186845	0.00040248	2.856530338	8.59E-06
chr3.TM0782.20.1_at	2.551419889	0.029026682	2.342609918	0.007565691
Ljwgs_027952.1_at	2.573358742	0.006989373	2.538392282	0.000731489
chr3.TM0782.20_at	2.587987703	0.046664345	3.48289453	0.001056737
chr2.CM0201.67.1_at	2.623227638	0.00874438	2.87751901	0.000444263
Ljwgs_056668.1_s_at	2.628137878	0.006711066	1.527524304	0.022256054
gi45637641_at	2.644222532	0.002294203	3.123695696	4.07E-05
chr1.CM0064.14_x_at	2.713157502	0.005099293	2.486861437	0.000861231
TM0645.8_at	2.73072333	0.000899867	3.579018566	5.95E-06
TM0858.39.1_at	2.731025575	0.032099859	3.509944805	0.000855104
chr3.CM0996.6_at	2.785227884	0.002760989	2.431411596	0.00056764
gi45617763_at	2.790595821	0.001000818	1.411450709	0.009200881
TM0879.2_at	2.835943716	0.017357245	2.743715763	0.002755051
chr4.CM0087.37_at	2.906208239	1.01E-06	2.525424515	3.56E-07
chr1.CM0150.1_at	2.973565998	0.006236706	4.210741161	3.57E-05
chr5.CM0311.3_at	3.020663599	0.011554437	4.845078418	3.05E-05
Ljwgs_019069.1_at	3.02513101	0.004554365	3.85051871	5.55E-05
chr5.CM0148.20_at	3.029510161	0.001023509	1.346818147	0.019860198
Ljwgs_096478.1_at	3.041862492	0.000586011	2.046118907	0.000797765
chr4.CM0179.25_at	3.055028779	0.008495503	3.739951515	0.000178601
Ljwgs_021600.1_s_at	3.071371278	6.32E-05	2.53108772	1.88E-05
Ljwgs_011432.1_at	3.170372518	0.000592825	2.34071031	0.000410442
Ljwgs_066244.1_at	3.173644031	0.006265965	2.965013477	0.000977825
chr1.TM0371.19_at	3.175716046	0.000204861	2.41944779	0.000102655
TM0645.23.1_at	3.192575165	0.009476571	5.534874899	1.20E-05
Ljwgs_077190.0.1_at	3.275965431	0.02034836	3.137556887	0.003584808
chr4.CM0229.2_at	3.320398967	0.001225307	4.161912124	1.18E-05
Ljwgs_075865.1_at	3.333410385	0.026746775	2.590681713	0.01822328
Ljwgs_018515.2_at	3.415799948	0.018511939	2.644363697	0.01216348
Ljwgs_076238.1_s_at	3.462145881	0.010057436	3.378562744	0.001268343
Ljwgs_043352.1_s_at	3.544731712	0.000886403	2.594835125	0.000630454
chr1.CM0104.3_s_at	3.586750759	0.000860003	1.427265806	0.030278087
chr2.CM0008.63.1_at	3.674212153	9.70E-05	2.440749779	0.000162879
Ljwgs_043352.1_at	3.783198646	0.000405597	2.616670922	0.000443791
Ljwgs_050066.2_at	3.844293683	0.02669525	3.415855137	0.008239266
chr5.CM0260.26_at	3.882434107	1.69E-06	5.125710348	1.15E-08
Ljwgs_069328.1.1_at	3.993783205	0.005820684	4.058387035	0.000464938
Ljwgs_008026.1_at	3.994178014	0.002158048	5.48284633	1.04E-05
chr3.CM0590.74.2_at	4.018915319	0.001000818	2.392103192	0.003208391
Ljwgs_069328.1.1_x_at	4.052494117	0.004664986	4.287648195	0.000262845
Ljwgs_067396.1_at	4.090789908	0.00017715	3.284566556	5.96E-05
chr5.CM0200.116_at	4.196697808	0.003718758	4.828253567	9.86E-05
TM1757.18_at	4.263337973	0.0002674	4.267952856	1.36E-05
Ljwgs_145929.1_at	4.287815743	0.000360145	3.849931501	4.68E-05
Ljwgs_148302.1_at	4.319583605	0.000592825	3.022430506	0.000616618
Ljwgs_078423.1_at	4.337173618	0.006139596	2.658371148	0.015235347
chr2.CM0002.7_at	4.342212081	0.003722648	2.582895772	0.011382958
chr6.BM1429.11_at	4.39342111	0.000411765	5.420829384	4.20E-06
chr4.CM0046.52_s_at	4.512225098	0.000126142	4.577901003	6.59E-06
Ljwgs_119495.1_s_at	4.524711795	0.000390898	4.884818662	1.09E-05
Ljwgs_060216.1_at	4.555419916	1.63E-05	6.759342708	3.37E-08
Ljwgs_019024.1_at	4.912022327	0.002964953	4.422575368	0.000501688
TM0068.27.1_s_at	4.961986707	0.000312864	5.95781281	3.66E-06
chr6.TM0517.8_at	4.992989976	0.000495614	4.796928212	3.92E-05
TM0807.34_at	5.01315902	0.000110136	8.159189742	9.95E-08
Ljwgs_030815.1_at	5.145246622	2.50E-05	3.929214501	1.65E-05
Ljwgs_119901.1_at	5.171292101	5.15E-05	5.41280952	2.15E-06
chr3.CM0711.10_at	5.384098757	0.000505182	1.802488999	0.049872145
chr3.TM1144.14.1_at	5.860246201	8.71E-06	4.796327081	3.93E-06
TM0748.11_at	5.926927381	2.50E-05	6.624815323	7.59E-07
Ljwgs_111594.1_at	5.937345125	1.69E-06	5.31139887	4.53E-07
chr2.CM0201.58_at	6.165071823	2.82E-07	5.801416861	4.63E-08
chr2.CM0102.46_s_at	6.530860321	2.30E-07	5.399541945	1.21E-07
gi6448578_at	6.655987149	4.92E-06	6.018874824	1.03E-06
Ljwgs_006049.1_at	6.807313471	7.10E-06	3.910789518	6.01E-05
Ljwgs_015164.1_at	6.830056272	2.42E-08	7.044152255	1.13E-09
Ljwgs_037414.1_at	6.831234352	6.17E-05	6.323122919	7.22E-06
gi9082286_at	6.872215212	3.80E-07	5.945719948	1.47E-07
chr4.CM0333.16_s_at	7.014016849	4.10E-07	6.48996422	9.95E-08
chr5.CM0571.54_at	7.702613425	5.88E-08	6.367848642	3.31E-08
Ljwgs_017174.1_at	8.762952915	2.42E-08	9.366129773	1.02E-09
