# Supplementary material for: Dissection of Symbiosis and Organ Development by Integrated Transcriptome Analysis of Lotus japonicus Mutant and Wild-Type Plants
Source: PLoS One. 2009 Aug 7;4(8):e6556. doi: 10.1371/journal.pone.0006556 (PMC2717213; doi:10.1371/journal.pone.0006556)
Supplement: Folder S2 — Inoculation 1 day (2.85 MB ZIP) [file pone.0006556.s010.zip › S2.INOCULATION 1 DAY copy/2.1.Total transcript analysis copy/2.1.9/2.1.9.gibberellin.txt]

chr1.CM0104.3	1.10.7	Flavonoid biosynthesis  [CLASS:00941] [PATH:ot00941] [GO:0009813] 	ath:At1g30040	 T1P2.6; gibberellin 2-oxidase / GA2-oxidase (GA2OX2) [EC:1.14.11.13] [KO:K04125]	3e-09				ACCO1_BRAJU	Ethylenebiosynthesis;Fruitripening;Iron;Oxidoreductase;VitaminC,1-aminocyclopropane-1-carboxylate oxidase (EC 1.14.17.4) (ACC oxidase) (Ethylene-forming enzyme) (EFE).	5e-19	GO_ID:16187	TAIR|gene:2149906 SPTR:Q8LF12 symbol:AT5G20550.1 [GO:0008372 "cellular component unknown" evidence=ND] [GO:0009813 "flavonoid biosynthesis" evidence=ISS] [GO:0016706 "oxidoreductase activity, acting on paired donors, with incorporation or reduction of molecular oxygen, 2-oxoglutarate as one donor, and incorporation of one atom each of oxygen into both donors" evidence=ISS] Pfam:PF03171 InterPro:IPR005123 HSSP:Q96323 EMBL:AY085103 SPTR:Q8LF12	1e-13

chr1.CM0104.3	1.10.4.7	E1.14.11.13  gibberellin 2-oxidase [EC:1.14.11.13] [GO:0045543]  	ath:At1g30040	 T1P2.6; gibberellin 2-oxidase / GA2-oxidase (GA2OX2) [EC:1.14.11.13] [KO:K04125]	3e-09				ACCO1_BRAJU	Ethylenebiosynthesis;Fruitripening;Iron;Oxidoreductase;VitaminC,1-aminocyclopropane-1-carboxylate oxidase (EC 1.14.17.4) (ACC oxidase) (Ethylene-forming enzyme) (EFE).	5e-19	GO_ID:16187	TAIR|gene:2149906 SPTR:Q8LF12 symbol:AT5G20550.1 [GO:0008372 "cellular component unknown" evidence=ND] [GO:0009813 "flavonoid biosynthesis" evidence=ISS] [GO:0016706 "oxidoreductase activity, acting on paired donors, with incorporation or reduction of molecular oxygen, 2-oxoglutarate as one donor, and incorporation of one atom each of oxygen into both donors" evidence=ISS] Pfam:PF03171 InterPro:IPR005123 HSSP:Q96323 EMBL:AY085103 SPTR:Q8LF12	1e-13
