# Supplementary material for: Dissection of Symbiosis and Organ Development by Integrated Transcriptome Analysis of Lotus japonicus Mutant and Wild-Type Plants
Source: PLoS One. 2009 Aug 7;4(8):e6556. doi: 10.1371/journal.pone.0006556 (PMC2717213; doi:10.1371/journal.pone.0006556)
Supplement: Folder S2 — Inoculation 1 day (2.85 MB ZIP) [file pone.0006556.s010.zip › S2.INOCULATION 1 DAY copy/2.2.Specific transcript analysis copy/2.2.1/-2.2.1.ID list.txt]

	M	FDR
	T05 - T11	T05 - T11
chr2.CM0008.60.1_s_at	-4.389921999	0.013720791
chr2.CM0008.58_at	-3.32047702	0.023300706
Ljwgs_077867.1.1_at	-2.950684146	0.031012585
chr2.CM0008.58.1_at	-2.944471497	0.030723999
chr4.CM0337.33_at	-2.410971073	0.021310651
Ljwgs_062924.1_at	-2.123720192	0.044619606
chr1.CM0393.64_at	-1.792139941	0.015659896
gi60476413_at	-1.736758704	0.035436568
Ljwgs_056302.1_at	-1.697612396	0.013720791
Ljwgs_011392.1_at	-1.538154305	0.021484892
Ljwgs_015418.2_at	-1.46501721	0.027149571
chr4.CM0073.48_at	-1.447338863	0.039886911
Ljwgs_039449.1_at	-1.372698787	0.04013751
Ljwgs_120785.1_at	-1.365142353	0.044619606
Ljwgs_000441.0.1_s_at	-1.23671815	0.033543596
chr6.CM0041.45_at	-1.226300915	0.047848539
Ljwgs_011556.1_at	-1.193451496	0.010888243
Ljwgs_031213.1_at	-1.167356886	0.016365533
Ljwgs_087674.1_at	-1.128146496	0.041271794
gi45348931_at	-1.108570934	0.032423311
Ljwgs_019511.1_at	-1.094766153	0.004392332
gi45627698_at	-1.077269084	0.049216932
gi45638596_at	-1.070173634	0.048298648
gi45351676_at	-1.05353211	0.021310651
chr6.TM1613.20_at	-1.0388687	0.038652377
chr5.CM0357.54.1_at	-1.011202138	0.009904734
chr3.TM1222.5.2_at	1.019339147	0.016746985
chr1.TM1643.22_at	1.02133776	0.01250127
chr2.CM0168.47_at	1.023013363	0.038991161
gi7782267_at	1.038311288	0.027659796
chr5.CM0048.54_at	1.117687134	0.029859763
Ljwgs_025743.2_at	1.175668842	0.029662859
chr2.TM0490.6.3_at	1.220861499	0.006974242
Ljwgs_018813.2_at	1.235529161	0.007774715
chr3.CM0574.27_at	1.242508818	0.039193901
chr3.CM0160.43.1_at	1.248331437	0.049533582
Ljwgs_100774.1.1_s_at	1.258814446	0.013541822
Ljwgs_048320.1_at	1.32248974	0.006845794
Ljwgs_015570.2_at	1.351508912	0.002879314
chr3.BM1543.16_at	1.351870738	0.041091915
CM1257.22.1_at	1.389470934	0.00543678
chr5.CM0040.28_at	1.398556817	0.033987134
Ljwgs_046308.1_at	1.408562785	0.01250127
chr3.CM0142.55_at	1.423604481	0.045214368
Ljwgs_070836.1_at	1.427000347	0.040546219
Ljwgs_097033.1_s_at	1.455487225	0.015730026
CM0457.18.4_at	1.583533436	0.019282971
Ljwgs_047090.1_at	1.595621584	0.001380889
Ljwgs_060620.1_s_at	1.605858921	0.009470394
Ljwgs_077699.1_at	1.607401989	0.000569264
Ljwgs_038408.1_at	1.617572349	0.002189996
TM0990.28_at	1.628057726	0.000414666
chr3.TM0576.22_at	1.689810504	0.020561053
chr1.TM0221.10_at	1.72306818	0.004417057
Ljwgs_116078.1_s_at	1.749679216	0.015319256
Ljwgs_019558.1_at	1.764938767	0.049138962
Ljwgs_027083.1_at	1.861134635	0.015451
Ljwgs_028965.1_at	1.888960808	0.015437041
chr5.CM0148.21_at	1.91377634	0.006344888
Ljwgs_126128.1_s_at	1.971260837	0.024632928
chr5.TM1466.3.1_at	1.975793784	0.000376863
chr4.CM0175.80_at	2.055419247	1.61E-06
Ljwgs_092234.1_at	2.059095449	0.020192816
chr1.CM1409.39.1_at	2.28492227	0.005092637
Ljwgs_061523.2_at	2.325553263	5.68E-05
Ljwgs_017330.2_at	2.365431795	0.009730964
TM1408.6_s_at	2.415905105	0.01137379
chr4.CM0025.6_at	2.6644302	0.00031633
chr2.TM0383.4_at	2.677259661	0.01580112
chr2.CM0304.39_at	2.677686903	0.017782998
chr3.CM0423.7_at	2.733314599	0.021493309
TM1440.7_at	2.739982279	0.001918361
Ljwgs_052475.1_s_at	2.802306949	0.029981821
chr1.TM0671.4_at	3.004381605	0.00331056
chr1.CM0113.33_at	3.049370019	0.015089567
TM1571.3_at	3.207679859	0.026028794
chr4.CM0004.34_at	3.528007912	0.00543678
