# Supplementary material for: Dissection of Symbiosis and Organ Development by Integrated Transcriptome Analysis of Lotus japonicus Mutant and Wild-Type Plants
Source: PLoS One. 2009 Aug 7;4(8):e6556. doi: 10.1371/journal.pone.0006556 (PMC2717213; doi:10.1371/journal.pone.0006556)
Supplement: Folder S2 — Inoculation 1 day (2.85 MB ZIP) [file pone.0006556.s010.zip › S2.INOCULATION 1 DAY copy/2.2.Specific transcript analysis copy/2.2.1/2.2.1.auxin.txt]

chr6.TM1613.20	99.1.1.63	KO:K07222	mlo:mll7934	similar to dimethylaniline monooxygenase [KO:K07222]	5e-50	mll7934	COG2072	1e-50	FMO6_HUMAN	Endoplasmicreticulum;FAD;Flavoprotein;Membrane;Microsome;Monooxygenase;Multigenefamily;NADP;Oxidoreductase;Polymorphism;Transmembrane,Putative dimethylaniline monooxygenase [N-oxide-forming] 6 (EC 1.14.13.8) (Flavin-containing monooxygenase 6) (FMO 6) (Dimethylaniline oxidase 6).	1e-19	GO_ID:44705	TAIR|gene:2197862 SPTR:O23024 symbol:AT1G04610.1 [GO:0009851 "auxin biosynthesis" evidence=IMP] InterPro:IPR001327 InterPro:IPR001100 InterPro:IPR000960 InterPro:IPR000103 PRINTS:PR00368 PRINTS:PR00411 PRINTS:PR00469 Pfam:PF00743 EMBL:AC002376 EMBL:AY057104 EMBL:BT012546 EMBL:BT011241 PIR:G86178 SPTR:O23024	4e-132
chr6.TM1613.20	99.1.3.1.105	EC 1.14.13.8	mlo:mll7934	similar to dimethylaniline monooxygenase [KO:K07222]	5e-50	mll7934	COG2072	1e-50	FMO6_HUMAN	Endoplasmicreticulum;FAD;Flavoprotein;Membrane;Microsome;Monooxygenase;Multigenefamily;NADP;Oxidoreductase;Polymorphism;Transmembrane,Putative dimethylaniline monooxygenase [N-oxide-forming] 6 (EC 1.14.13.8) (Flavin-containing monooxygenase 6) (FMO 6) (Dimethylaniline oxidase 6).	1e-19	GO_ID:44705	TAIR|gene:2197862 SPTR:O23024 symbol:AT1G04610.1 [GO:0009851 "auxin biosynthesis" evidence=IMP] InterPro:IPR001327 InterPro:IPR001100 InterPro:IPR000960 InterPro:IPR000103 PRINTS:PR00368 PRINTS:PR00411 PRINTS:PR00469 Pfam:PF00743 EMBL:AC002376 EMBL:AY057104 EMBL:BT012546 EMBL:BT011241 PIR:G86178 SPTR:O23024	4e-132
chr6.TM1613.20	99.1.2.192	COG2072	mlo:mll7934	similar to dimethylaniline monooxygenase [KO:K07222]	5e-50	mll7934	COG2072	1e-50	FMO6_HUMAN	Endoplasmicreticulum;FAD;Flavoprotein;Membrane;Microsome;Monooxygenase;Multigenefamily;NADP;Oxidoreductase;Polymorphism;Transmembrane,Putative dimethylaniline monooxygenase [N-oxide-forming] 6 (EC 1.14.13.8) (Flavin-containing monooxygenase 6) (FMO 6) (Dimethylaniline oxidase 6).	1e-19	GO_ID:44705	TAIR|gene:2197862 SPTR:O23024 symbol:AT1G04610.1 [GO:0009851 "auxin biosynthesis" evidence=IMP] InterPro:IPR001327 InterPro:IPR001100 InterPro:IPR000960 InterPro:IPR000103 PRINTS:PR00368 PRINTS:PR00411 PRINTS:PR00469 Pfam:PF00743 EMBL:AC002376 EMBL:AY057104 EMBL:BT012546 EMBL:BT011241 PIR:G86178 SPTR:O23024	4e-132
chr6.TM1613.20	99.1.4.6922	GO_ID:44705	mlo:mll7934	similar to dimethylaniline monooxygenase [KO:K07222]	5e-50	mll7934	COG2072	1e-50	FMO6_HUMAN	Endoplasmicreticulum;FAD;Flavoprotein;Membrane;Microsome;Monooxygenase;Multigenefamily;NADP;Oxidoreductase;Polymorphism;Transmembrane,Putative dimethylaniline monooxygenase [N-oxide-forming] 6 (EC 1.14.13.8) (Flavin-containing monooxygenase 6) (FMO 6) (Dimethylaniline oxidase 6).	1e-19	GO_ID:44705	TAIR|gene:2197862 SPTR:O23024 symbol:AT1G04610.1 [GO:0009851 "auxin biosynthesis" evidence=IMP] InterPro:IPR001327 InterPro:IPR001100 InterPro:IPR000960 InterPro:IPR000103 PRINTS:PR00368 PRINTS:PR00411 PRINTS:PR00469 Pfam:PF00743 EMBL:AC002376 EMBL:AY057104 EMBL:BT012546 EMBL:BT011241 PIR:G86178 SPTR:O23024	4e-132
