# Supplementary material for: Dissection of Symbiosis and Organ Development by Integrated Transcriptome Analysis of Lotus japonicus Mutant and Wild-Type Plants
Source: PLoS One. 2009 Aug 7;4(8):e6556. doi: 10.1371/journal.pone.0006556 (PMC2717213; doi:10.1371/journal.pone.0006556)
Supplement: Folder S2 — Inoculation 1 day (2.85 MB ZIP) [file pone.0006556.s010.zip › S2.INOCULATION 1 DAY copy/2.2.Specific transcript analysis copy/2.2.1/-2.2.1.ID-ANU]

Identifier	BIN code	BIN name	BlastX KEGG Identifier	BlastX KEGG Description	BlastX KEGG E-value	BlastX COG Identifier	BlastX COG Description	BlastX COG E-value	BlastX Swiss-Prot Identifier	BlastX Swiss-Prot Description	BlastX Swiss-Prot E-value	BlastX Gene Ontology Identifier	BlastX Gene Ontology Description	BlastX Gene Ontology E-value
chr2.CM0008.60.1	99.1.3.1.151	EC 4.4.1.4							ALLN_ALLAS	Chloride;EGF-likedomain;Glycoprotein;Lyase;Pyridoxalphosphate;Vacuole,Alliin lyase precursor (EC 4.4.1.4) (Alliinase) (Cysteine sulphoxide lyase) (Fragment).	4e-41	GO_ID:11553	TAIR|gene:3690779 SPTR:Q9S7N2 symbol:AT1G70560.1 [GO:0008372 "cellular component unknown" evidence=ND] [GO:0016846 "carbon-sulfur lyase activity" evidence=ISS] InterPro:IPR006948 HSSP:Q01594 Pfam:PF04864 EMBL:AC010796 EMBL:AC011663 EMBL:AK117208 EMBL:BT005339 PIR:F96729 SPTR:Q9S7N2	2e-68
chr2.CM0008.60.1	99.1.4.809	GO_ID:11553							ALLN_ALLAS	Chloride;EGF-likedomain;Glycoprotein;Lyase;Pyridoxalphosphate;Vacuole,Alliin lyase precursor (EC 4.4.1.4) (Alliinase) (Cysteine sulphoxide lyase) (Fragment).	4e-41	GO_ID:11553	TAIR|gene:3690779 SPTR:Q9S7N2 symbol:AT1G70560.1 [GO:0008372 "cellular component unknown" evidence=ND] [GO:0016846 "carbon-sulfur lyase activity" evidence=ISS] InterPro:IPR006948 HSSP:Q01594 Pfam:PF04864 EMBL:AC010796 EMBL:AC011663 EMBL:AK117208 EMBL:BT005339 PIR:F96729 SPTR:Q9S7N2	2e-68
chr2.CM0008.58	99.1.3.1.151	EC 4.4.1.4							ALLN1_ALLSA	3D-structure;Chloride;Directproteinsequencing;EGF-likedomain;Glycoprotein;Lyase;Pyridoxalphosphate;Signal;Vacuole,Alliin lyase 1 precursor (EC 4.4.1.4) (Alliinase 1) (Cysteine sulphoxide lyase 1).	7e-38	GO_ID:5888	TAIR|gene:2121998 SPTR:Q94A02 symbol:AT4G24670.1 [GO:0016846 "carbon-sulfur lyase activity" evidence=ISS] InterPro:IPR006948 HSSP:Q01594 Pfam:PF04864 EMBL:AY050779 EMBL:AY091455 SPTR:Q94A02	5e-66
chr2.CM0008.58	99.1.4.5388	GO_ID:5888							ALLN1_ALLSA	3D-structure;Chloride;Directproteinsequencing;EGF-likedomain;Glycoprotein;Lyase;Pyridoxalphosphate;Signal;Vacuole,Alliin lyase 1 precursor (EC 4.4.1.4) (Alliinase 1) (Cysteine sulphoxide lyase 1).	7e-38	GO_ID:5888	TAIR|gene:2121998 SPTR:Q94A02 symbol:AT4G24670.1 [GO:0016846 "carbon-sulfur lyase activity" evidence=ISS] InterPro:IPR006948 HSSP:Q01594 Pfam:PF04864 EMBL:AY050779 EMBL:AY091455 SPTR:Q94A02	5e-66
Ljwgs_077867.1.1	1.2.6.9	E1.11.1.7 peroxidase [EC:1.11.1.7] [GO:0004601]	ath:At5g14130	MUA22.13; peroxidase, putative [EC:1.11.1.7] [KO:K00430]	6e-47				PER55_ARATH	Calcium;Glycoprotein;Heme;Hydrogenperoxide;Iron;Metal-binding;Multigenefamily;Oxidoreductase;Peroxidase;Pyrrolidonecarboxylicacid;Signal,Peroxidase 55 precursor (EC 1.11.1.7) (Atperox P55) (ATP20a).	4e-47	GO_ID:49749	TAIR|gene:2207209 SPTR:O23044 symbol:AT1G05260.1 [GO:0004601 "peroxidase activity" evidence=ISS] InterPro:IPR002016 InterPro:IPR000823 Pfam:PF00141 InterPro:IPR010255 PROSITE:PS00435 PROSITE:PS00436 PRINTS:PR00458 PROSITE:PS50873 EMBL:AC000098 PRINTS:PR00461 EMBL:U97684 EMBL:BT004817 EMBL:AY084678 PIR:B86187 HSSP:O22443 GeneFarm:1833 SPTR:O23044	3e-31
Ljwgs_077867.1.1	1.3.11.18	E1.11.1.7 peroxidase [EC:1.11.1.7] [GO:0004601]	ath:At5g14130	MUA22.13; peroxidase, putative [EC:1.11.1.7] [KO:K00430]	6e-47				PER55_ARATH	Calcium;Glycoprotein;Heme;Hydrogenperoxide;Iron;Metal-binding;Multigenefamily;Oxidoreductase;Peroxidase;Pyrrolidonecarboxylicacid;Signal,Peroxidase 55 precursor (EC 1.11.1.7) (Atperox P55) (ATP20a).	4e-47	GO_ID:49749	TAIR|gene:2207209 SPTR:O23044 symbol:AT1G05260.1 [GO:0004601 "peroxidase activity" evidence=ISS] InterPro:IPR002016 InterPro:IPR000823 Pfam:PF00141 InterPro:IPR010255 PROSITE:PS00435 PROSITE:PS00436 PRINTS:PR00458 PROSITE:PS50873 EMBL:AC000098 PRINTS:PR00461 EMBL:U97684 EMBL:BT004817 EMBL:AY084678 PIR:B86187 HSSP:O22443 GeneFarm:1833 SPTR:O23044	3e-31
Ljwgs_077867.1.1	1.5.13.21	E1.11.1.7 peroxidase [EC:1.11.1.7] [GO:0004601]	ath:At5g14130	MUA22.13; peroxidase, putative [EC:1.11.1.7] [KO:K00430]	6e-47				PER55_ARATH	Calcium;Glycoprotein;Heme;Hydrogenperoxide;Iron;Metal-binding;Multigenefamily;Oxidoreductase;Peroxidase;Pyrrolidonecarboxylicacid;Signal,Peroxidase 55 precursor (EC 1.11.1.7) (Atperox P55) (ATP20a).	4e-47	GO_ID:49749	TAIR|gene:2207209 SPTR:O23044 symbol:AT1G05260.1 [GO:0004601 "peroxidase activity" evidence=ISS] InterPro:IPR002016 InterPro:IPR000823 Pfam:PF00141 InterPro:IPR010255 PROSITE:PS00435 PROSITE:PS00436 PRINTS:PR00458 PROSITE:PS50873 EMBL:AC000098 PRINTS:PR00461 EMBL:U97684 EMBL:BT004817 EMBL:AY084678 PIR:B86187 HSSP:O22443 GeneFarm:1833 SPTR:O23044	3e-31
Ljwgs_077867.1.1	1.10.6.4	E1.11.1.7 peroxidase [EC:1.11.1.7] [GO:0004601]	ath:At5g14130	MUA22.13; peroxidase, putative [EC:1.11.1.7] [KO:K00430]	6e-47				PER55_ARATH	Calcium;Glycoprotein;Heme;Hydrogenperoxide;Iron;Metal-binding;Multigenefamily;Oxidoreductase;Peroxidase;Pyrrolidonecarboxylicacid;Signal,Peroxidase 55 precursor (EC 1.11.1.7) (Atperox P55) (ATP20a).	4e-47	GO_ID:49749	TAIR|gene:2207209 SPTR:O23044 symbol:AT1G05260.1 [GO:0004601 "peroxidase activity" evidence=ISS] InterPro:IPR002016 InterPro:IPR000823 Pfam:PF00141 InterPro:IPR010255 PROSITE:PS00435 PROSITE:PS00436 PRINTS:PR00458 PROSITE:PS50873 EMBL:AC000098 PRINTS:PR00461 EMBL:U97684 EMBL:BT004817 EMBL:AY084678 PIR:B86187 HSSP:O22443 GeneFarm:1833 SPTR:O23044	3e-31
chr2.CM0008.58.1	99.1.3.1.151	EC 4.4.1.4							ALLN_ALLAS	Chloride;EGF-likedomain;Glycoprotein;Lyase;Pyridoxalphosphate;Vacuole,Alliin lyase precursor (EC 4.4.1.4) (Alliinase) (Cysteine sulphoxide lyase) (Fragment).	2e-17	GO_ID:11553	TAIR|gene:3690779 SPTR:Q9S7N2 symbol:AT1G70560.1 [GO:0008372 "cellular component unknown" evidence=ND] [GO:0016846 "carbon-sulfur lyase activity" evidence=ISS] InterPro:IPR006948 HSSP:Q01594 Pfam:PF04864 EMBL:AC010796 EMBL:AC011663 EMBL:AK117208 EMBL:BT005339 PIR:F96729 SPTR:Q9S7N2	2e-31
chr2.CM0008.58.1	99.1.4.809	GO_ID:11553							ALLN_ALLAS	Chloride;EGF-likedomain;Glycoprotein;Lyase;Pyridoxalphosphate;Vacuole,Alliin lyase precursor (EC 4.4.1.4) (Alliinase) (Cysteine sulphoxide lyase) (Fragment).	2e-17	GO_ID:11553	TAIR|gene:3690779 SPTR:Q9S7N2 symbol:AT1G70560.1 [GO:0008372 "cellular component unknown" evidence=ND] [GO:0016846 "carbon-sulfur lyase activity" evidence=ISS] InterPro:IPR006948 HSSP:Q01594 Pfam:PF04864 EMBL:AC010796 EMBL:AC011663 EMBL:AK117208 EMBL:BT005339 PIR:F96729 SPTR:Q9S7N2	2e-31
chr4.CM0337.33	99.1.4.2826	GO_ID:22066										GO_ID:22066	TAIR|gene:2032959 SPTR:Q9FRH6 symbol:AT1G25270.1 [GO:0016020 "membrane" evidence=ISS] InterPro:IPR000620 Pfam:PF00892 GO:GO:0016020 EMBL:AC079374 SPTR:Q9FRH6	4e-51
Ljwgs_062924.1	99.1.3.1.15	EC 3.4.16.5	ath:At4g12910	F25G13.7; serine carboxypeptidase S10 family protein [EC:3.4.16.5] [KO:K01287]	6e-18				CBP1_HORVU	Carboxypeptidase;Directproteinsequencing;Glycoprotein;Hydrolase;Protease;Signal;Zymogen,Serine carboxypeptidase I precursor (EC 3.4.16.5) (Carboxypeptidase C) (CP-MI) [Contains: Serine carboxypeptidase I chain A; Serine carboxypeptidase I chain B].	8e-20
Ljwgs_062924.1	99.1.1.32	KO:K01287	ath:At4g12910	F25G13.7; serine carboxypeptidase S10 family protein [EC:3.4.16.5] [KO:K01287]	6e-18				CBP1_HORVU	Carboxypeptidase;Directproteinsequencing;Glycoprotein;Hydrolase;Protease;Signal;Zymogen,Serine carboxypeptidase I precursor (EC 3.4.16.5) (Carboxypeptidase C) (CP-MI) [Contains: Serine carboxypeptidase I chain A; Serine carboxypeptidase I chain B].	8e-20
chr1.CM0393.64	99.1.4.3072	GO_ID:7441							ARLC_MAIZE	Activator;DNA-binding;Nuclearprotein;Transcription;Transcriptionregulation,Anthocyanin regulatory Lc protein.	2e-11	GO_ID:7441	TAIR|gene:3437446 SPTR:Q8S3F3 symbol:AT2G22750.1 [GO:0003700 "transcription factor activity" evidence=ISS] [GO:0045449 "regulation of transcription" evidence=TAS] [GO:0003677 "DNA binding" evidence=ISS] Pfam:PF00010 InterPro:IPR001092 SMART:SM00353 PROSITE:PS50888 EMBL:AF488562 SPTR:Q8S3F3	4e-28
chr1.CM0393.64	99.1.3.2.431	ARLC_MAIZE							ARLC_MAIZE	Activator;DNA-binding;Nuclearprotein;Transcription;Transcriptionregulation,Anthocyanin regulatory Lc protein.	2e-11	GO_ID:7441	TAIR|gene:3437446 SPTR:Q8S3F3 symbol:AT2G22750.1 [GO:0003700 "transcription factor activity" evidence=ISS] [GO:0045449 "regulation of transcription" evidence=TAS] [GO:0003677 "DNA binding" evidence=ISS] Pfam:PF00010 InterPro:IPR001092 SMART:SM00353 PROSITE:PS50888 EMBL:AF488562 SPTR:Q8S3F3	4e-28
gi60476413	99.1.3.2.528	KNAP2_MALDO							KNAP2_MALDO	DNA-binding;Homeobox;Multigenefamily;Nuclearprotein,Homeobox protein knotted-1-like 2 (KNAP2).	2e-100	GO_ID:42910	TAIR|gene:2027088 SPTR:Q38874 symbol:AT1G62360.1 [GO:0003700 "transcription factor activity" evidence=ISS] InterPro:IPR001356 InterPro:IPR005541 InterPro:IPR005540 InterPro:IPR005539 InterPro:IPR012287 Pfam:PF00046 Pfam:PF03791 ProDom:PD000010 PROSITE:PS00027 PROSITE:PS50071 HSSP:P41778 EMBL:U32344 EMBL:AC003113 EMBL:AY080857 PIR:S68456 PIR:T01446 GeneFarm:3999 Pfam:PF03789 Pfam:PF03790 SPTR:Q388…	1e-55
gi60476413	99.1.4.2888	GO_ID:42910							KNAP2_MALDO	DNA-binding;Homeobox;Multigenefamily;Nuclearprotein,Homeobox protein knotted-1-like 2 (KNAP2).	2e-100	GO_ID:42910	TAIR|gene:2027088 SPTR:Q38874 symbol:AT1G62360.1 [GO:0003700 "transcription factor activity" evidence=ISS] InterPro:IPR001356 InterPro:IPR005541 InterPro:IPR005540 InterPro:IPR005539 InterPro:IPR012287 Pfam:PF00046 Pfam:PF03791 ProDom:PD000010 PROSITE:PS00027 PROSITE:PS50071 HSSP:P41778 EMBL:U32344 EMBL:AC003113 EMBL:AY080857 PIR:S68456 PIR:T01446 GeneFarm:3999 Pfam:PF03789 Pfam:PF03790 SPTR:Q388…	1e-55
Ljwgs_056302.1	3.3.10.117	BMPR1 bone morphogenetic protein receptor, type I [EC:2.7.1.37]							SRK6_BRAOE	ATP-binding;Glycoprotein;Kinase;Membrane;Nucleotide-binding;Receptor;Self-incompatibility;Serine/threonine-proteinkinase;Signal;Transferase;Transmembrane,Putative serine/threonine-protein kinase receptor precursor (EC 2.7.1.37) (S-receptor kinase) (SRK).	4e-17	GO_ID:30110	TAIR|gene:2121675 SPTR:Q8GYA4 symbol:AT4G23180.1 [GO:0016301 "kinase activity" evidence=ISS] InterPro:IPR000719 InterPro:IPR008271 Pfam:PF00069 Prosite:PS00108 InterPro:IPR002902 Prosite:PS00107 Pfam:PF01657 ProDom:PD000001 PROSITE:PS50011 HSSP:P00523 EMBL:AK117765 EMBL:BT005954 SPTR:Q8GYA4	4e-27
Ljwgs_056302.1	3.2.2.1	Protein kinase [EC:2.7.1.37]							SRK6_BRAOE	ATP-binding;Glycoprotein;Kinase;Membrane;Nucleotide-binding;Receptor;Self-incompatibility;Serine/threonine-proteinkinase;Signal;Transferase;Transmembrane,Putative serine/threonine-protein kinase receptor precursor (EC 2.7.1.37) (S-receptor kinase) (SRK).	4e-17	GO_ID:30110	TAIR|gene:2121675 SPTR:Q8GYA4 symbol:AT4G23180.1 [GO:0016301 "kinase activity" evidence=ISS] InterPro:IPR000719 InterPro:IPR008271 Pfam:PF00069 Prosite:PS00108 InterPro:IPR002902 Prosite:PS00107 Pfam:PF01657 ProDom:PD000001 PROSITE:PS50011 HSSP:P00523 EMBL:AK117765 EMBL:BT005954 SPTR:Q8GYA4	4e-27
Ljwgs_011392.1	99.2	Unclassified without homolog
Ljwgs_015418.2	99.1.2.55	COG1741				PA2418	COG1741	2e-14	PIRL1_ARATH	Hypotheticalprotein;Nuclearprotein,Putative pirin-like protein At1g50590.	2e-57	GO_ID:23100	UNIPROT|O00625 SPTR:O00625 symbol:PIR_HUMAN "Pirin" [GO:0003712 "transcription cofactor activity" evidence=TAS] [GO:0006366 "transcription from RNA polymerase II promoter" evidence=TAS] [GO:0005634 "nucleus" evidence=TAS] GO:GO:0005634 InterPro:IPR011051 InterPro:IPR008778 InterPro:IPR003829 Pfam:PF02678 Pfam:PF05726 PIRSF:PIRSF006232 EMBL:Y07868 EMBL:Y07867 EMBL:BT019583 EMBL:BT019584 EMBL:BC002…	9e-44
Ljwgs_015418.2	99.1.3.2.3964	PIRL1_ARATH				PA2418	COG1741	2e-14	PIRL1_ARATH	Hypotheticalprotein;Nuclearprotein,Putative pirin-like protein At1g50590.	2e-57	GO_ID:23100	UNIPROT|O00625 SPTR:O00625 symbol:PIR_HUMAN "Pirin" [GO:0003712 "transcription cofactor activity" evidence=TAS] [GO:0006366 "transcription from RNA polymerase II promoter" evidence=TAS] [GO:0005634 "nucleus" evidence=TAS] GO:GO:0005634 InterPro:IPR011051 InterPro:IPR008778 InterPro:IPR003829 Pfam:PF02678 Pfam:PF05726 PIRSF:PIRSF006232 EMBL:Y07868 EMBL:Y07867 EMBL:BT019583 EMBL:BT019584 EMBL:BC002…	9e-44
Ljwgs_015418.2	99.1.4.1208	GO_ID:23100				PA2418	COG1741	2e-14	PIRL1_ARATH	Hypotheticalprotein;Nuclearprotein,Putative pirin-like protein At1g50590.	2e-57	GO_ID:23100	UNIPROT|O00625 SPTR:O00625 symbol:PIR_HUMAN "Pirin" [GO:0003712 "transcription cofactor activity" evidence=TAS] [GO:0006366 "transcription from RNA polymerase II promoter" evidence=TAS] [GO:0005634 "nucleus" evidence=TAS] GO:GO:0005634 InterPro:IPR011051 InterPro:IPR008778 InterPro:IPR003829 Pfam:PF02678 Pfam:PF05726 PIRSF:PIRSF006232 EMBL:Y07868 EMBL:Y07867 EMBL:BT019583 EMBL:BT019584 EMBL:BC002…	9e-44
chr4.CM0073.48	1.10.7.9	E1.14.13.21 flavonoid 3-monooxygenase [EC:1.14.13.21] [GO:0016711]	ath:At5g07990	F13G24.190; cytochrome P450 75A5 / flavonoid 3-monooxygenase / flavonoid 3-hydroxylase (F3H) (F35H) (TT7) [EC:1.14.13.21] [KO:K05280]	3e-94	BH0579	COG2124	1e-24	C71A1_PERAE	Directproteinsequencing;Fruitripening;Heme;Iron;Membrane;Metal-binding;Monooxygenase;Oxidoreductase;Transmembrane,Cytochrome P450 71A1 (EC 1.14.-.-) (CYPLXXIA1) (ARP-2).	3e-108	GO_ID:16992	TAIR|gene:2054511 SPTR:Q8LPP9 symbol:AT2G30750.1 [GO:0019825 "oxygen binding" evidence=ISS] InterPro:IPR001128 Pfam:PF00067 InterPro:IPR002403 InterPro:IPR002401 PRINTS:PR00463 PRINTS:PR00385 PROSITE:PS00086 PRINTS:PR00465 EMBL:AY094484 EMBL:BT001046 SPTR:Q8LPP9	5e-97
chr4.CM0073.48	1.11.14.4	E1.14.-.- [EC:1.14.-.-] [COG:COG2124]	ath:At5g07990	F13G24.190; cytochrome P450 75A5 / flavonoid 3-monooxygenase / flavonoid 3-hydroxylase (F3H) (F35H) (TT7) [EC:1.14.13.21] [KO:K05280]	3e-94	BH0579	COG2124	1e-24	C71A1_PERAE	Directproteinsequencing;Fruitripening;Heme;Iron;Membrane;Metal-binding;Monooxygenase;Oxidoreductase;Transmembrane,Cytochrome P450 71A1 (EC 1.14.-.-) (CYPLXXIA1) (ARP-2).	3e-108	GO_ID:16992	TAIR|gene:2054511 SPTR:Q8LPP9 symbol:AT2G30750.1 [GO:0019825 "oxygen binding" evidence=ISS] InterPro:IPR001128 Pfam:PF00067 InterPro:IPR002403 InterPro:IPR002401 PRINTS:PR00463 PRINTS:PR00385 PROSITE:PS00086 PRINTS:PR00465 EMBL:AY094484 EMBL:BT001046 SPTR:Q8LPP9	5e-97
chr4.CM0073.48	1.10.3.12	E1.14.-.- [EC:1.14.-.-] [COG:COG2124]	ath:At5g07990	F13G24.190; cytochrome P450 75A5 / flavonoid 3-monooxygenase / flavonoid 3-hydroxylase (F3H) (F35H) (TT7) [EC:1.14.13.21] [KO:K05280]	3e-94	BH0579	COG2124	1e-24	C71A1_PERAE	Directproteinsequencing;Fruitripening;Heme;Iron;Membrane;Metal-binding;Monooxygenase;Oxidoreductase;Transmembrane,Cytochrome P450 71A1 (EC 1.14.-.-) (CYPLXXIA1) (ARP-2).	3e-108	GO_ID:16992	TAIR|gene:2054511 SPTR:Q8LPP9 symbol:AT2G30750.1 [GO:0019825 "oxygen binding" evidence=ISS] InterPro:IPR001128 Pfam:PF00067 InterPro:IPR002403 InterPro:IPR002401 PRINTS:PR00463 PRINTS:PR00385 PROSITE:PS00086 PRINTS:PR00465 EMBL:AY094484 EMBL:BT001046 SPTR:Q8LPP9	5e-97
chr4.CM0073.48	1.10.6.12	E1.14.-.- [EC:1.14.-.-] [COG:COG2124]	ath:At5g07990	F13G24.190; cytochrome P450 75A5 / flavonoid 3-monooxygenase / flavonoid 3-hydroxylase (F3H) (F35H) (TT7) [EC:1.14.13.21] [KO:K05280]	3e-94	BH0579	COG2124	1e-24	C71A1_PERAE	Directproteinsequencing;Fruitripening;Heme;Iron;Membrane;Metal-binding;Monooxygenase;Oxidoreductase;Transmembrane,Cytochrome P450 71A1 (EC 1.14.-.-) (CYPLXXIA1) (ARP-2).	3e-108	GO_ID:16992	TAIR|gene:2054511 SPTR:Q8LPP9 symbol:AT2G30750.1 [GO:0019825 "oxygen binding" evidence=ISS] InterPro:IPR001128 Pfam:PF00067 InterPro:IPR002403 InterPro:IPR002401 PRINTS:PR00463 PRINTS:PR00385 PROSITE:PS00086 PRINTS:PR00465 EMBL:AY094484 EMBL:BT001046 SPTR:Q8LPP9	5e-97
chr4.CM0073.48	1.3.3.23	E1.14.14.1 unspecific monooxygenase [EC:1.14.14.1] [COG:COG2124] [GO:0050381]	ath:At5g07990	F13G24.190; cytochrome P450 75A5 / flavonoid 3-monooxygenase / flavonoid 3-hydroxylase (F3H) (F35H) (TT7) [EC:1.14.13.21] [KO:K05280]	3e-94	BH0579	COG2124	1e-24	C71A1_PERAE	Directproteinsequencing;Fruitripening;Heme;Iron;Membrane;Metal-binding;Monooxygenase;Oxidoreductase;Transmembrane,Cytochrome P450 71A1 (EC 1.14.-.-) (CYPLXXIA1) (ARP-2).	3e-108	GO_ID:16992	TAIR|gene:2054511 SPTR:Q8LPP9 symbol:AT2G30750.1 [GO:0019825 "oxygen binding" evidence=ISS] InterPro:IPR001128 Pfam:PF00067 InterPro:IPR002403 InterPro:IPR002401 PRINTS:PR00463 PRINTS:PR00385 PROSITE:PS00086 PRINTS:PR00465 EMBL:AY094484 EMBL:BT001046 SPTR:Q8LPP9	5e-97
chr4.CM0073.48	1.5.14.29	E1.14.14.1 unspecific monooxygenase [EC:1.14.14.1] [COG:COG2124] [GO:0050381]	ath:At5g07990	F13G24.190; cytochrome P450 75A5 / flavonoid 3-monooxygenase / flavonoid 3-hydroxylase (F3H) (F35H) (TT7) [EC:1.14.13.21] [KO:K05280]	3e-94	BH0579	COG2124	1e-24	C71A1_PERAE	Directproteinsequencing;Fruitripening;Heme;Iron;Membrane;Metal-binding;Monooxygenase;Oxidoreductase;Transmembrane,Cytochrome P450 71A1 (EC 1.14.-.-) (CYPLXXIA1) (ARP-2).	3e-108	GO_ID:16992	TAIR|gene:2054511 SPTR:Q8LPP9 symbol:AT2G30750.1 [GO:0019825 "oxygen binding" evidence=ISS] InterPro:IPR001128 Pfam:PF00067 InterPro:IPR002403 InterPro:IPR002401 PRINTS:PR00463 PRINTS:PR00385 PROSITE:PS00086 PRINTS:PR00465 EMBL:AY094484 EMBL:BT001046 SPTR:Q8LPP9	5e-97
chr4.CM0073.48	1.1.7.13	E1.14.-.- [EC:1.14.-.-] [COG:COG2124]	ath:At5g07990	F13G24.190; cytochrome P450 75A5 / flavonoid 3-monooxygenase / flavonoid 3-hydroxylase (F3H) (F35H) (TT7) [EC:1.14.13.21] [KO:K05280]	3e-94	BH0579	COG2124	1e-24	C71A1_PERAE	Directproteinsequencing;Fruitripening;Heme;Iron;Membrane;Metal-binding;Monooxygenase;Oxidoreductase;Transmembrane,Cytochrome P450 71A1 (EC 1.14.-.-) (CYPLXXIA1) (ARP-2).	3e-108	GO_ID:16992	TAIR|gene:2054511 SPTR:Q8LPP9 symbol:AT2G30750.1 [GO:0019825 "oxygen binding" evidence=ISS] InterPro:IPR001128 Pfam:PF00067 InterPro:IPR002403 InterPro:IPR002401 PRINTS:PR00463 PRINTS:PR00385 PROSITE:PS00086 PRINTS:PR00465 EMBL:AY094484 EMBL:BT001046 SPTR:Q8LPP9	5e-97
chr4.CM0073.48	1.11.4.6	E1.14.-.- [EC:1.14.-.-] [COG:COG2124]	ath:At5g07990	F13G24.190; cytochrome P450 75A5 / flavonoid 3-monooxygenase / flavonoid 3-hydroxylase (F3H) (F35H) (TT7) [EC:1.14.13.21] [KO:K05280]	3e-94	BH0579	COG2124	1e-24	C71A1_PERAE	Directproteinsequencing;Fruitripening;Heme;Iron;Membrane;Metal-binding;Monooxygenase;Oxidoreductase;Transmembrane,Cytochrome P450 71A1 (EC 1.14.-.-) (CYPLXXIA1) (ARP-2).	3e-108	GO_ID:16992	TAIR|gene:2054511 SPTR:Q8LPP9 symbol:AT2G30750.1 [GO:0019825 "oxygen binding" evidence=ISS] InterPro:IPR001128 Pfam:PF00067 InterPro:IPR002403 InterPro:IPR002401 PRINTS:PR00463 PRINTS:PR00385 PROSITE:PS00086 PRINTS:PR00465 EMBL:AY094484 EMBL:BT001046 SPTR:Q8LPP9	5e-97
chr4.CM0073.48	1.11.4.2	E1.14.14.1 unspecific monooxygenase [EC:1.14.14.1] [COG:COG2124] [GO:0050381]	ath:At5g07990	F13G24.190; cytochrome P450 75A5 / flavonoid 3-monooxygenase / flavonoid 3-hydroxylase (F3H) (F35H) (TT7) [EC:1.14.13.21] [KO:K05280]	3e-94	BH0579	COG2124	1e-24	C71A1_PERAE	Directproteinsequencing;Fruitripening;Heme;Iron;Membrane;Metal-binding;Monooxygenase;Oxidoreductase;Transmembrane,Cytochrome P450 71A1 (EC 1.14.-.-) (CYPLXXIA1) (ARP-2).	3e-108	GO_ID:16992	TAIR|gene:2054511 SPTR:Q8LPP9 symbol:AT2G30750.1 [GO:0019825 "oxygen binding" evidence=ISS] InterPro:IPR001128 Pfam:PF00067 InterPro:IPR002403 InterPro:IPR002401 PRINTS:PR00463 PRINTS:PR00385 PROSITE:PS00086 PRINTS:PR00465 EMBL:AY094484 EMBL:BT001046 SPTR:Q8LPP9	5e-97
Ljwgs_039449.1	99.1.3.2.1985	CBPR_HEVBR							CBPR_HEVBR	Directproteinsequencing;Signal;Vacuole,Citrate binding protein precursor.	2e-38
Ljwgs_120785.1	99.1.4.6460	GO_ID:329										GO_ID:329	TAIR|gene:2046078 SPTR:Q8H0U2 symbol:AT2G12400.1 [GO:0005554 "molecular function unknown" evidence=ND] [GO:0000004 "biological process unknown" evidence=ND] EMBL:BT002043 SPTR:Q8H0U2	4e-12
Ljwgs_000441.0.1	1.2.1.1.1.10	NUOJ NADH dehydrogenase I chain J [COG:COG0839]	ath:nad6	NADH dehydrogenase subunit 6 [EC:1.6.99.3] [KO:K03884]	1e-89	mll1358	COG0839	8e-23	NU6M_BRACM	Membrane;Mitochondrion;NAD;Oxidoreductase;RNAediting;Transmembrane;Ubiquinone,NADH-ubiquinone oxidoreductase chain 6 (EC 1.6.5.3) (NADH dehydrogenase subunit 6).	7e-90	GO_ID:21947	TIGR_CMR|CBU1439 SPTR:Q83BR4 symbol:CBU1439 "NADH dehydrogenase I, J subunit" [GO:0006120 "mitochondrial electron transport, NADH to ubiquinone" evidence=ISS] [GO:0008137 "NADH dehydrogenase (ubiquinone) activity" evidence=ISS] EMBL:AE016964 TIGR:CBU1439 SPTR:Q83BR4	3e-13
Ljwgs_000441.0.1	1.2.1.1.1.21	NDHG NADH dehydrogenase I subunit 6 [COG:COG0839]	ath:nad6	NADH dehydrogenase subunit 6 [EC:1.6.99.3] [KO:K03884]	1e-89	mll1358	COG0839	8e-23	NU6M_BRACM	Membrane;Mitochondrion;NAD;Oxidoreductase;RNAediting;Transmembrane;Ubiquinone,NADH-ubiquinone oxidoreductase chain 6 (EC 1.6.5.3) (NADH dehydrogenase subunit 6).	7e-90	GO_ID:21947	TIGR_CMR|CBU1439 SPTR:Q83BR4 symbol:CBU1439 "NADH dehydrogenase I, J subunit" [GO:0006120 "mitochondrial electron transport, NADH to ubiquinone" evidence=ISS] [GO:0008137 "NADH dehydrogenase (ubiquinone) activity" evidence=ISS] EMBL:AE016964 TIGR:CBU1439 SPTR:Q83BR4	3e-13
Ljwgs_000441.0.1	1.9.11.19.9	NUOJ NADH dehydrogenase I chain J [COG:COG0839]	ath:nad6	NADH dehydrogenase subunit 6 [EC:1.6.99.3] [KO:K03884]	1e-89	mll1358	COG0839	8e-23	NU6M_BRACM	Membrane;Mitochondrion;NAD;Oxidoreductase;RNAediting;Transmembrane;Ubiquinone,NADH-ubiquinone oxidoreductase chain 6 (EC 1.6.5.3) (NADH dehydrogenase subunit 6).	7e-90	GO_ID:21947	TIGR_CMR|CBU1439 SPTR:Q83BR4 symbol:CBU1439 "NADH dehydrogenase I, J subunit" [GO:0006120 "mitochondrial electron transport, NADH to ubiquinone" evidence=ISS] [GO:0008137 "NADH dehydrogenase (ubiquinone) activity" evidence=ISS] EMBL:AE016964 TIGR:CBU1439 SPTR:Q83BR4	3e-13
Ljwgs_000441.0.1	1.2.1.1.1.35	ND6 NADH dehydrogenase I subunit 6	ath:nad6	NADH dehydrogenase subunit 6 [EC:1.6.99.3] [KO:K03884]	1e-89	mll1358	COG0839	8e-23	NU6M_BRACM	Membrane;Mitochondrion;NAD;Oxidoreductase;RNAediting;Transmembrane;Ubiquinone,NADH-ubiquinone oxidoreductase chain 6 (EC 1.6.5.3) (NADH dehydrogenase subunit 6).	7e-90	GO_ID:21947	TIGR_CMR|CBU1439 SPTR:Q83BR4 symbol:CBU1439 "NADH dehydrogenase I, J subunit" [GO:0006120 "mitochondrial electron transport, NADH to ubiquinone" evidence=ISS] [GO:0008137 "NADH dehydrogenase (ubiquinone) activity" evidence=ISS] EMBL:AE016964 TIGR:CBU1439 SPTR:Q83BR4	3e-13
chr6.CM0041.45	99.1.4.480	GO_ID:11980							ATHB5_ARATH	DNA-binding;Homeobox;Nuclearprotein,Homeobox-leucine zipper protein ATHB-5 (HD-ZIP protein ATHB-5).	2e-35	GO_ID:11980	TAIR|gene:2140054 SPTR:Q9SWZ8 symbol:AT4G40060.1 [GO:0003700 "transcription factor activity" evidence=ISS] [GO:0005634 "nucleus" evidence=ISS] [GO:0006355 "regulation of transcription, DNA-dependent" evidence=ISS] InterPro:IPR001356 InterPro:IPR003106 InterPro:IPR000047 InterPro:IPR012287 Pfam:PF00046 GO:GO:0005634 PRINTS:PR00024 ProDom:PD000010 SMART:SM00389 PROSITE:PS00027 PROSITE:PS50071 PRINT…	3e-34
chr6.CM0041.45	99.1.3.2.2882	ATHB5_ARATH							ATHB5_ARATH	DNA-binding;Homeobox;Nuclearprotein,Homeobox-leucine zipper protein ATHB-5 (HD-ZIP protein ATHB-5).	2e-35	GO_ID:11980	TAIR|gene:2140054 SPTR:Q9SWZ8 symbol:AT4G40060.1 [GO:0003700 "transcription factor activity" evidence=ISS] [GO:0005634 "nucleus" evidence=ISS] [GO:0006355 "regulation of transcription, DNA-dependent" evidence=ISS] InterPro:IPR001356 InterPro:IPR003106 InterPro:IPR000047 InterPro:IPR012287 Pfam:PF00046 GO:GO:0005634 PRINTS:PR00024 ProDom:PD000010 SMART:SM00389 PROSITE:PS00027 PROSITE:PS50071 PRINT…	3e-34
Ljwgs_011556.1	1.9.4.15	E2.7.1.- [EC:2.7.1.-] [COG:COG0515 COG1493]	ath:At4g28490	F20O9.180; leucine-rich repeat transmembrane protein kinase, putative [EC:2.7.1.37] [KO:K00870]	8e-45	aq_576	COG0515	2e-10	BAK1_ARATH	ATP-binding;Glycoprotein;Kinase;Leucine-richrepeat;Membrane;Nucleotide-binding;Phosphorylation;Repeat;Serine/threonine-proteinkinase;Signal;Transferase;Transmembrane,BRASSINOSTEROID INSENSITIVE 1-associated receptor kinase 1 precursor (EC 2.7.1.37) (BRI1-associated receptor kinase 1) (Somatic embryogenesis receptor-like kinase 3).	7e-54	GO_ID:30190	TAIR|gene:2153096 SPTR:Q9FHM8 symbol:AT5G51560.1 [GO:0004674 "protein serine/threonine kinase activity" evidence=ISS] [GO:0005524 "ATP binding" evidence=ISS] [GO:0006468 "protein amino acid phosphorylation" evidence=ISS] [GO:0007169 "transmembrane receptor protein tyrosine kinase signaling pathway" evidence=ISS] Pfam:PF00560 InterPro:IPR000719 InterPro:IPR001611 InterPro:IPR007090 ProDom:PD000001…	0
Ljwgs_011556.1	1.7.8.19	WAAY, rfaY lipopolysaccharide core biosynthesis protein RFAY [EC:2.7.-.-] [COG:COG0515]	ath:At4g28490	F20O9.180; leucine-rich repeat transmembrane protein kinase, putative [EC:2.7.1.37] [KO:K00870]	8e-45	aq_576	COG0515	2e-10	BAK1_ARATH	ATP-binding;Glycoprotein;Kinase;Leucine-richrepeat;Membrane;Nucleotide-binding;Phosphorylation;Repeat;Serine/threonine-proteinkinase;Signal;Transferase;Transmembrane,BRASSINOSTEROID INSENSITIVE 1-associated receptor kinase 1 precursor (EC 2.7.1.37) (BRI1-associated receptor kinase 1) (Somatic embryogenesis receptor-like kinase 3).	7e-54	GO_ID:30190	TAIR|gene:2153096 SPTR:Q9FHM8 symbol:AT5G51560.1 [GO:0004674 "protein serine/threonine kinase activity" evidence=ISS] [GO:0005524 "ATP binding" evidence=ISS] [GO:0006468 "protein amino acid phosphorylation" evidence=ISS] [GO:0007169 "transmembrane receptor protein tyrosine kinase signaling pathway" evidence=ISS] Pfam:PF00560 InterPro:IPR000719 InterPro:IPR001611 InterPro:IPR007090 ProDom:PD000001…	0
Ljwgs_011556.1	1.1.17.19	E2.7.1.- [EC:2.7.1.-] [COG:COG0515 COG1493]	ath:At4g28490	F20O9.180; leucine-rich repeat transmembrane protein kinase, putative [EC:2.7.1.37] [KO:K00870]	8e-45	aq_576	COG0515	2e-10	BAK1_ARATH	ATP-binding;Glycoprotein;Kinase;Leucine-richrepeat;Membrane;Nucleotide-binding;Phosphorylation;Repeat;Serine/threonine-proteinkinase;Signal;Transferase;Transmembrane,BRASSINOSTEROID INSENSITIVE 1-associated receptor kinase 1 precursor (EC 2.7.1.37) (BRI1-associated receptor kinase 1) (Somatic embryogenesis receptor-like kinase 3).	7e-54	GO_ID:30190	TAIR|gene:2153096 SPTR:Q9FHM8 symbol:AT5G51560.1 [GO:0004674 "protein serine/threonine kinase activity" evidence=ISS] [GO:0005524 "ATP binding" evidence=ISS] [GO:0006468 "protein amino acid phosphorylation" evidence=ISS] [GO:0007169 "transmembrane receptor protein tyrosine kinase signaling pathway" evidence=ISS] Pfam:PF00560 InterPro:IPR000719 InterPro:IPR001611 InterPro:IPR007090 ProDom:PD000001…	0
Ljwgs_011556.1	3.3.10.117	BMPR1 bone morphogenetic protein receptor, type I [EC:2.7.1.37]	ath:At4g28490	F20O9.180; leucine-rich repeat transmembrane protein kinase, putative [EC:2.7.1.37] [KO:K00870]	8e-45	aq_576	COG0515	2e-10	BAK1_ARATH	ATP-binding;Glycoprotein;Kinase;Leucine-richrepeat;Membrane;Nucleotide-binding;Phosphorylation;Repeat;Serine/threonine-proteinkinase;Signal;Transferase;Transmembrane,BRASSINOSTEROID INSENSITIVE 1-associated receptor kinase 1 precursor (EC 2.7.1.37) (BRI1-associated receptor kinase 1) (Somatic embryogenesis receptor-like kinase 3).	7e-54	GO_ID:30190	TAIR|gene:2153096 SPTR:Q9FHM8 symbol:AT5G51560.1 [GO:0004674 "protein serine/threonine kinase activity" evidence=ISS] [GO:0005524 "ATP binding" evidence=ISS] [GO:0006468 "protein amino acid phosphorylation" evidence=ISS] [GO:0007169 "transmembrane receptor protein tyrosine kinase signaling pathway" evidence=ISS] Pfam:PF00560 InterPro:IPR000719 InterPro:IPR001611 InterPro:IPR007090 ProDom:PD000001…	0
Ljwgs_011556.1	1.11.16.8	E2.7.1.- [EC:2.7.1.-] [COG:COG0515 COG1493]	ath:At4g28490	F20O9.180; leucine-rich repeat transmembrane protein kinase, putative [EC:2.7.1.37] [KO:K00870]	8e-45	aq_576	COG0515	2e-10	BAK1_ARATH	ATP-binding;Glycoprotein;Kinase;Leucine-richrepeat;Membrane;Nucleotide-binding;Phosphorylation;Repeat;Serine/threonine-proteinkinase;Signal;Transferase;Transmembrane,BRASSINOSTEROID INSENSITIVE 1-associated receptor kinase 1 precursor (EC 2.7.1.37) (BRI1-associated receptor kinase 1) (Somatic embryogenesis receptor-like kinase 3).	7e-54	GO_ID:30190	TAIR|gene:2153096 SPTR:Q9FHM8 symbol:AT5G51560.1 [GO:0004674 "protein serine/threonine kinase activity" evidence=ISS] [GO:0005524 "ATP binding" evidence=ISS] [GO:0006468 "protein amino acid phosphorylation" evidence=ISS] [GO:0007169 "transmembrane receptor protein tyrosine kinase signaling pathway" evidence=ISS] Pfam:PF00560 InterPro:IPR000719 InterPro:IPR001611 InterPro:IPR007090 ProDom:PD000001…	0
Ljwgs_011556.1	4.2.4	Cell cycle [CLASS:04110] [PATH:hsa04110] [COG:COG0515]	ath:At4g28490	F20O9.180; leucine-rich repeat transmembrane protein kinase, putative [EC:2.7.1.37] [KO:K00870]	8e-45	aq_576	COG0515	2e-10	BAK1_ARATH	ATP-binding;Glycoprotein;Kinase;Leucine-richrepeat;Membrane;Nucleotide-binding;Phosphorylation;Repeat;Serine/threonine-proteinkinase;Signal;Transferase;Transmembrane,BRASSINOSTEROID INSENSITIVE 1-associated receptor kinase 1 precursor (EC 2.7.1.37) (BRI1-associated receptor kinase 1) (Somatic embryogenesis receptor-like kinase 3).	7e-54	GO_ID:30190	TAIR|gene:2153096 SPTR:Q9FHM8 symbol:AT5G51560.1 [GO:0004674 "protein serine/threonine kinase activity" evidence=ISS] [GO:0005524 "ATP binding" evidence=ISS] [GO:0006468 "protein amino acid phosphorylation" evidence=ISS] [GO:0007169 "transmembrane receptor protein tyrosine kinase signaling pathway" evidence=ISS] Pfam:PF00560 InterPro:IPR000719 InterPro:IPR001611 InterPro:IPR007090 ProDom:PD000001…	0
Ljwgs_011556.1	3.2.2.1	Protein kinase [EC:2.7.1.37]	ath:At4g28490	F20O9.180; leucine-rich repeat transmembrane protein kinase, putative [EC:2.7.1.37] [KO:K00870]	8e-45	aq_576	COG0515	2e-10	BAK1_ARATH	ATP-binding;Glycoprotein;Kinase;Leucine-richrepeat;Membrane;Nucleotide-binding;Phosphorylation;Repeat;Serine/threonine-proteinkinase;Signal;Transferase;Transmembrane,BRASSINOSTEROID INSENSITIVE 1-associated receptor kinase 1 precursor (EC 2.7.1.37) (BRI1-associated receptor kinase 1) (Somatic embryogenesis receptor-like kinase 3).	7e-54	GO_ID:30190	TAIR|gene:2153096 SPTR:Q9FHM8 symbol:AT5G51560.1 [GO:0004674 "protein serine/threonine kinase activity" evidence=ISS] [GO:0005524 "ATP binding" evidence=ISS] [GO:0006468 "protein amino acid phosphorylation" evidence=ISS] [GO:0007169 "transmembrane receptor protein tyrosine kinase signaling pathway" evidence=ISS] Pfam:PF00560 InterPro:IPR000719 InterPro:IPR001611 InterPro:IPR007090 ProDom:PD000001…	0
Ljwgs_031213.1	99.1.3.2.1985	CBPR_HEVBR							CBPR_HEVBR	Directproteinsequencing;Signal;Vacuole,Citrate binding protein precursor.	6e-20
Ljwgs_087674.1	3.3.10.117	BMPR1 bone morphogenetic protein receptor, type I [EC:2.7.1.37]	ath:At4g28490	F20O9.180; leucine-rich repeat transmembrane protein kinase, putative [EC:2.7.1.37] [KO:K00870]	1e-09				BRL3_ARATH	ATP-binding;Glycoprotein;Kinase;Leucine-richrepeat;Lipid-binding;Membrane;Nucleotide-binding;Receptor;Repeat;Serine/threonine-proteinkinase;Signal;Steroid-binding;Transferase;Transmembrane,Serine/threonine-protein kinase BRI1-like 3 precursor (EC 2.7.1.37) (BRASSINOSTEROID INSENSITIVE 1-like protein 3).	2e-20	GO_ID:41081	TAIR|gene:2092809 SPTR:Q9LJF3 symbol:AT3G13380.1 [GO:0004672 "protein kinase activity" evidence=ISS] [GO:0005515 "protein binding" evidence=ISS] Pfam:PF00560 InterPro:IPR000719 InterPro:IPR008271 Prosite:PS00108 InterPro:IPR001611 InterPro:IPR007090 Prosite:PS00107 ProDom:PD000001 PROSITE:PS50011 PRINTS:PR00019 HSSP:P25147 EMBL:AP000603 EMBL:AY128280 GeneFarm:615 SPTR:Q9LJF3	8e-21
Ljwgs_087674.1	3.2.2.1	Protein kinase [EC:2.7.1.37]	ath:At4g28490	F20O9.180; leucine-rich repeat transmembrane protein kinase, putative [EC:2.7.1.37] [KO:K00870]	1e-09				BRL3_ARATH	ATP-binding;Glycoprotein;Kinase;Leucine-richrepeat;Lipid-binding;Membrane;Nucleotide-binding;Receptor;Repeat;Serine/threonine-proteinkinase;Signal;Steroid-binding;Transferase;Transmembrane,Serine/threonine-protein kinase BRI1-like 3 precursor (EC 2.7.1.37) (BRASSINOSTEROID INSENSITIVE 1-like protein 3).	2e-20	GO_ID:41081	TAIR|gene:2092809 SPTR:Q9LJF3 symbol:AT3G13380.1 [GO:0004672 "protein kinase activity" evidence=ISS] [GO:0005515 "protein binding" evidence=ISS] Pfam:PF00560 InterPro:IPR000719 InterPro:IPR008271 Prosite:PS00108 InterPro:IPR001611 InterPro:IPR007090 Prosite:PS00107 ProDom:PD000001 PROSITE:PS50011 PRINTS:PR00019 HSSP:P25147 EMBL:AP000603 EMBL:AY128280 GeneFarm:615 SPTR:Q9LJF3	8e-21
gi45348931	99.2	Unclassified without homolog
Ljwgs_019511.1	1.2.6.9	E1.11.1.7 peroxidase [EC:1.11.1.7] [GO:0004601]	ath:At2g22420	F14M13.18; peroxidase 17 (PER17) (P17) [EC:1.11.1.7] [KO:K00430]	7e-82				PER17_ARATH	Calcium;Glycoprotein;Heme;Hydrogenperoxide;Iron;Metal-binding;Multigenefamily;Oxidoreductase;Peroxidase;Signal;Vacuole,Peroxidase 17 precursor (EC 1.11.1.7) (Atperox P17) (ATP25a).	4e-82	GO_ID:29236	TAIR|gene:2028279 SPTR:Q96512 symbol:AT1G44970.1 [GO:0004601 "peroxidase activity" evidence=ISS] InterPro:IPR002016 InterPro:IPR000823 Pfam:PF00141 InterPro:IPR010255 PROSITE:PS00435 PROSITE:PS00436 PRINTS:PR00458 PROSITE:PS50873 PRINTS:PR00461 EMBL:AC020576 EMBL:X98804 EMBL:AC007915 EMBL:BT008612 EMBL:AY086626 HSSP:Q42578 GeneFarm:1834 SPTR:Q96512	6e-37
Ljwgs_019511.1	1.3.11.18	E1.11.1.7 peroxidase [EC:1.11.1.7] [GO:0004601]	ath:At2g22420	F14M13.18; peroxidase 17 (PER17) (P17) [EC:1.11.1.7] [KO:K00430]	7e-82				PER17_ARATH	Calcium;Glycoprotein;Heme;Hydrogenperoxide;Iron;Metal-binding;Multigenefamily;Oxidoreductase;Peroxidase;Signal;Vacuole,Peroxidase 17 precursor (EC 1.11.1.7) (Atperox P17) (ATP25a).	4e-82	GO_ID:29236	TAIR|gene:2028279 SPTR:Q96512 symbol:AT1G44970.1 [GO:0004601 "peroxidase activity" evidence=ISS] InterPro:IPR002016 InterPro:IPR000823 Pfam:PF00141 InterPro:IPR010255 PROSITE:PS00435 PROSITE:PS00436 PRINTS:PR00458 PROSITE:PS50873 PRINTS:PR00461 EMBL:AC020576 EMBL:X98804 EMBL:AC007915 EMBL:BT008612 EMBL:AY086626 HSSP:Q42578 GeneFarm:1834 SPTR:Q96512	6e-37
Ljwgs_019511.1	1.5.13.21	E1.11.1.7 peroxidase [EC:1.11.1.7] [GO:0004601]	ath:At2g22420	F14M13.18; peroxidase 17 (PER17) (P17) [EC:1.11.1.7] [KO:K00430]	7e-82				PER17_ARATH	Calcium;Glycoprotein;Heme;Hydrogenperoxide;Iron;Metal-binding;Multigenefamily;Oxidoreductase;Peroxidase;Signal;Vacuole,Peroxidase 17 precursor (EC 1.11.1.7) (Atperox P17) (ATP25a).	4e-82	GO_ID:29236	TAIR|gene:2028279 SPTR:Q96512 symbol:AT1G44970.1 [GO:0004601 "peroxidase activity" evidence=ISS] InterPro:IPR002016 InterPro:IPR000823 Pfam:PF00141 InterPro:IPR010255 PROSITE:PS00435 PROSITE:PS00436 PRINTS:PR00458 PROSITE:PS50873 PRINTS:PR00461 EMBL:AC020576 EMBL:X98804 EMBL:AC007915 EMBL:BT008612 EMBL:AY086626 HSSP:Q42578 GeneFarm:1834 SPTR:Q96512	6e-37
Ljwgs_019511.1	1.10.6.4	E1.11.1.7 peroxidase [EC:1.11.1.7] [GO:0004601]	ath:At2g22420	F14M13.18; peroxidase 17 (PER17) (P17) [EC:1.11.1.7] [KO:K00430]	7e-82				PER17_ARATH	Calcium;Glycoprotein;Heme;Hydrogenperoxide;Iron;Metal-binding;Multigenefamily;Oxidoreductase;Peroxidase;Signal;Vacuole,Peroxidase 17 precursor (EC 1.11.1.7) (Atperox P17) (ATP25a).	4e-82	GO_ID:29236	TAIR|gene:2028279 SPTR:Q96512 symbol:AT1G44970.1 [GO:0004601 "peroxidase activity" evidence=ISS] InterPro:IPR002016 InterPro:IPR000823 Pfam:PF00141 InterPro:IPR010255 PROSITE:PS00435 PROSITE:PS00436 PRINTS:PR00458 PROSITE:PS50873 PRINTS:PR00461 EMBL:AC020576 EMBL:X98804 EMBL:AC007915 EMBL:BT008612 EMBL:AY086626 HSSP:Q42578 GeneFarm:1834 SPTR:Q96512	6e-37
gi45627698	99.2	Unclassified without homolog
gi45638596	99.2	Unclassified without homolog
gi45351676	99.2	Unclassified without homolog
chr6.TM1613.20	99.1.1.63	KO:K07222	mlo:mll7934	similar to dimethylaniline monooxygenase [KO:K07222]	5e-50	mll7934	COG2072	1e-50	FMO6_HUMAN	Endoplasmicreticulum;FAD;Flavoprotein;Membrane;Microsome;Monooxygenase;Multigenefamily;NADP;Oxidoreductase;Polymorphism;Transmembrane,Putative dimethylaniline monooxygenase [N-oxide-forming] 6 (EC 1.14.13.8) (Flavin-containing monooxygenase 6) (FMO 6) (Dimethylaniline oxidase 6).	1e-19	GO_ID:44705	TAIR|gene:2197862 SPTR:O23024 symbol:AT1G04610.1 [GO:0009851 "auxin biosynthesis" evidence=IMP] InterPro:IPR001327 InterPro:IPR001100 InterPro:IPR000960 InterPro:IPR000103 PRINTS:PR00368 PRINTS:PR00411 PRINTS:PR00469 Pfam:PF00743 EMBL:AC002376 EMBL:AY057104 EMBL:BT012546 EMBL:BT011241 PIR:G86178 SPTR:O23024	4e-132
chr6.TM1613.20	99.1.3.1.105	EC 1.14.13.8	mlo:mll7934	similar to dimethylaniline monooxygenase [KO:K07222]	5e-50	mll7934	COG2072	1e-50	FMO6_HUMAN	Endoplasmicreticulum;FAD;Flavoprotein;Membrane;Microsome;Monooxygenase;Multigenefamily;NADP;Oxidoreductase;Polymorphism;Transmembrane,Putative dimethylaniline monooxygenase [N-oxide-forming] 6 (EC 1.14.13.8) (Flavin-containing monooxygenase 6) (FMO 6) (Dimethylaniline oxidase 6).	1e-19	GO_ID:44705	TAIR|gene:2197862 SPTR:O23024 symbol:AT1G04610.1 [GO:0009851 "auxin biosynthesis" evidence=IMP] InterPro:IPR001327 InterPro:IPR001100 InterPro:IPR000960 InterPro:IPR000103 PRINTS:PR00368 PRINTS:PR00411 PRINTS:PR00469 Pfam:PF00743 EMBL:AC002376 EMBL:AY057104 EMBL:BT012546 EMBL:BT011241 PIR:G86178 SPTR:O23024	4e-132
chr6.TM1613.20	99.1.2.192	COG2072	mlo:mll7934	similar to dimethylaniline monooxygenase [KO:K07222]	5e-50	mll7934	COG2072	1e-50	FMO6_HUMAN	Endoplasmicreticulum;FAD;Flavoprotein;Membrane;Microsome;Monooxygenase;Multigenefamily;NADP;Oxidoreductase;Polymorphism;Transmembrane,Putative dimethylaniline monooxygenase [N-oxide-forming] 6 (EC 1.14.13.8) (Flavin-containing monooxygenase 6) (FMO 6) (Dimethylaniline oxidase 6).	1e-19	GO_ID:44705	TAIR|gene:2197862 SPTR:O23024 symbol:AT1G04610.1 [GO:0009851 "auxin biosynthesis" evidence=IMP] InterPro:IPR001327 InterPro:IPR001100 InterPro:IPR000960 InterPro:IPR000103 PRINTS:PR00368 PRINTS:PR00411 PRINTS:PR00469 Pfam:PF00743 EMBL:AC002376 EMBL:AY057104 EMBL:BT012546 EMBL:BT011241 PIR:G86178 SPTR:O23024	4e-132
chr6.TM1613.20	99.1.4.6922	GO_ID:44705	mlo:mll7934	similar to dimethylaniline monooxygenase [KO:K07222]	5e-50	mll7934	COG2072	1e-50	FMO6_HUMAN	Endoplasmicreticulum;FAD;Flavoprotein;Membrane;Microsome;Monooxygenase;Multigenefamily;NADP;Oxidoreductase;Polymorphism;Transmembrane,Putative dimethylaniline monooxygenase [N-oxide-forming] 6 (EC 1.14.13.8) (Flavin-containing monooxygenase 6) (FMO 6) (Dimethylaniline oxidase 6).	1e-19	GO_ID:44705	TAIR|gene:2197862 SPTR:O23024 symbol:AT1G04610.1 [GO:0009851 "auxin biosynthesis" evidence=IMP] InterPro:IPR001327 InterPro:IPR001100 InterPro:IPR000960 InterPro:IPR000103 PRINTS:PR00368 PRINTS:PR00411 PRINTS:PR00469 Pfam:PF00743 EMBL:AC002376 EMBL:AY057104 EMBL:BT012546 EMBL:BT011241 PIR:G86178 SPTR:O23024	4e-132
chr5.CM0357.54.1	99.1.4.5105	GO_ID:15316										GO_ID:15316	TAIR|gene:2094413 SPTR:Q9LUI0 symbol:AT3G22810.1 [GO:0008372 "cellular component unknown" evidence=ND] InterPro:IPR001849 SMART:SM00233 EMBL:AB022223 InterPro:IPR008546 Pfam:PF05703 SPTR:Q9LUI0	3e-39
chr3.TM1222.5.2	1.1.11.27	E3.1.2.6, gloB hydroxyacylglutathione hydrolase [EC:3.1.2.6] [COG:COG0491] [GO:0004416]	ath:At2g43430	T1O24.17; hydroxyacylglutathione hydrolase, mitochondrial / glyoxalase II (GLX2-1) [EC:3.1.2.6] [KO:K01069]	5e-33	sll1019	COG0491	3e-10	GLO2M_ARATH	Hydrolase;Iron;Manganese;Metal-binding;Mitochondrion;Transitpeptide;Zinc,Hydroxyacylglutathione hydrolase 1, mitochondrial precursor (EC 3.1.2.6) (Glyoxalase II) (Glx II).	3e-33	GO_ID:42692	TAIR|gene:2061269 SPTR:Q9SID3 symbol:GLX2-5 "GLYOXALASE 2-5" [GO:0004416 "hydroxyacylglutathione hydrolase activity" evidence=ISS;IDA] [GO:0019243 "methylglyoxal catabolism to D-lactate" evidence=ISS] [GO:0005739 "mitochondrion" evidence=NAS] [GO:0005506 "iron ion binding" evidence=IDA] [GO:0008270 "zinc ion binding" evidence=IDA] Pfam:PF00753 InterPro:IPR001279 EMBL:AC007169 EMBL:AY072200 EMBL:A…	7e-32
chr3.TM1222.5.2	1.8.4.5	ACTIV cyclase [EC:4.-.-.-] [COG:COG0491]	ath:At2g43430	T1O24.17; hydroxyacylglutathione hydrolase, mitochondrial / glyoxalase II (GLX2-1) [EC:3.1.2.6] [KO:K01069]	5e-33	sll1019	COG0491	3e-10	GLO2M_ARATH	Hydrolase;Iron;Manganese;Metal-binding;Mitochondrion;Transitpeptide;Zinc,Hydroxyacylglutathione hydrolase 1, mitochondrial precursor (EC 3.1.2.6) (Glyoxalase II) (Glx II).	3e-33	GO_ID:42692	TAIR|gene:2061269 SPTR:Q9SID3 symbol:GLX2-5 "GLYOXALASE 2-5" [GO:0004416 "hydroxyacylglutathione hydrolase activity" evidence=ISS;IDA] [GO:0019243 "methylglyoxal catabolism to D-lactate" evidence=ISS] [GO:0005739 "mitochondrion" evidence=NAS] [GO:0005506 "iron ion binding" evidence=IDA] [GO:0008270 "zinc ion binding" evidence=IDA] Pfam:PF00753 InterPro:IPR001279 EMBL:AC007169 EMBL:AY072200 EMBL:A…	7e-32
chr1.TM1643.22	99.1.4.1649	GO_ID:3155										GO_ID:3155	TAIR|gene:2039579 SPTR:Q9XIN0 symbol:AT2G27230.1 [GO:0003700 "transcription factor activity" evidence=ISS] [GO:0045449 "regulation of transcription" evidence=TAS] InterPro:IPR001092 SMART:SM00353 PROSITE:PS50888 EMBL:AC006233 EMBL:AJ576043 PIR:D84670 SPTR:Q9XIN0	1e-27
chr2.CM0168.47	4.3.4.18	CDK1, CDC2 cyclin-dependent kinase 1 [GO:0004693]	sce:YPR120C	CLB5; role in DNA replication during S phase; additional functional role in formation of mitotic spindles along with Clb3 and Clb4 [KO:K06651]	4e-11				CCND1_ARATH	Cellcycle;Celldivision;Cyclin;Multigenefamily,Cyclin delta-1.	2e-28	GO_ID:15561	TAIR|gene:2083127 SPTR:Q9SN11 symbol:AT3G50070.1 [GO:0000074 "regulation of progression through cell cycle" evidence=ISS] [GO:0004693 "cyclin-dependent protein kinase activity" evidence=ISS] InterPro:IPR006671 InterPro:IPR004367 GO:GO:0005634 GO:GO:0000910 Pfam:PF02984 Pfam:PF00134 PROSITE:PS00292 InterPro:IPR006670 SMART:SM00385 EMBL:AL132978 EMBL:AY052665 EMBL:AY063729 EMBL:AY087498 PIR:T45860 …	2e-26
chr2.CM0168.47	4.2.4.64	CAK1 serine/threonine-protein kinase CAK1 [GO:0004693]	sce:YPR120C	CLB5; role in DNA replication during S phase; additional functional role in formation of mitotic spindles along with Clb3 and Clb4 [KO:K06651]	4e-11				CCND1_ARATH	Cellcycle;Celldivision;Cyclin;Multigenefamily,Cyclin delta-1.	2e-28	GO_ID:15561	TAIR|gene:2083127 SPTR:Q9SN11 symbol:AT3G50070.1 [GO:0000074 "regulation of progression through cell cycle" evidence=ISS] [GO:0004693 "cyclin-dependent protein kinase activity" evidence=ISS] InterPro:IPR006671 InterPro:IPR004367 GO:GO:0005634 GO:GO:0000910 Pfam:PF02984 Pfam:PF00134 PROSITE:PS00292 InterPro:IPR006670 SMART:SM00385 EMBL:AL132978 EMBL:AY052665 EMBL:AY063729 EMBL:AY087498 PIR:T45860 …	2e-26
chr2.CM0168.47	4.5.2.34	CDK5 cyclin-dependent kinase 5 [GO:0004693]	sce:YPR120C	CLB5; role in DNA replication during S phase; additional functional role in formation of mitotic spindles along with Clb3 and Clb4 [KO:K06651]	4e-11				CCND1_ARATH	Cellcycle;Celldivision;Cyclin;Multigenefamily,Cyclin delta-1.	2e-28	GO_ID:15561	TAIR|gene:2083127 SPTR:Q9SN11 symbol:AT3G50070.1 [GO:0000074 "regulation of progression through cell cycle" evidence=ISS] [GO:0004693 "cyclin-dependent protein kinase activity" evidence=ISS] InterPro:IPR006671 InterPro:IPR004367 GO:GO:0005634 GO:GO:0000910 Pfam:PF02984 Pfam:PF00134 PROSITE:PS00292 InterPro:IPR006670 SMART:SM00385 EMBL:AL132978 EMBL:AY052665 EMBL:AY063729 EMBL:AY087498 PIR:T45860 …	2e-26
chr2.CM0168.47	3.2.9.97	CDK1, CDC2 cyclin-dependent kinase 1 [GO:0004693]	sce:YPR120C	CLB5; role in DNA replication during S phase; additional functional role in formation of mitotic spindles along with Clb3 and Clb4 [KO:K06651]	4e-11				CCND1_ARATH	Cellcycle;Celldivision;Cyclin;Multigenefamily,Cyclin delta-1.	2e-28	GO_ID:15561	TAIR|gene:2083127 SPTR:Q9SN11 symbol:AT3G50070.1 [GO:0000074 "regulation of progression through cell cycle" evidence=ISS] [GO:0004693 "cyclin-dependent protein kinase activity" evidence=ISS] InterPro:IPR006671 InterPro:IPR004367 GO:GO:0005634 GO:GO:0000910 Pfam:PF02984 Pfam:PF00134 PROSITE:PS00292 InterPro:IPR006670 SMART:SM00385 EMBL:AL132978 EMBL:AY052665 EMBL:AY063729 EMBL:AY087498 PIR:T45860 …	2e-26
chr2.CM0168.47	3.2.13.67	CDK4 cyclin-dependent kinase 4 [GO:0004693]	sce:YPR120C	CLB5; role in DNA replication during S phase; additional functional role in formation of mitotic spindles along with Clb3 and Clb4 [KO:K06651]	4e-11				CCND1_ARATH	Cellcycle;Celldivision;Cyclin;Multigenefamily,Cyclin delta-1.	2e-28	GO_ID:15561	TAIR|gene:2083127 SPTR:Q9SN11 symbol:AT3G50070.1 [GO:0000074 "regulation of progression through cell cycle" evidence=ISS] [GO:0004693 "cyclin-dependent protein kinase activity" evidence=ISS] InterPro:IPR006671 InterPro:IPR004367 GO:GO:0005634 GO:GO:0000910 Pfam:PF02984 Pfam:PF00134 PROSITE:PS00292 InterPro:IPR006670 SMART:SM00385 EMBL:AL132978 EMBL:AY052665 EMBL:AY063729 EMBL:AY087498 PIR:T45860 …	2e-26
chr2.CM0168.47	4.2.4.44	CLB5_6 S-phase entry cyclin 5/6	sce:YPR120C	CLB5; role in DNA replication during S phase; additional functional role in formation of mitotic spindles along with Clb3 and Clb4 [KO:K06651]	4e-11				CCND1_ARATH	Cellcycle;Celldivision;Cyclin;Multigenefamily,Cyclin delta-1.	2e-28	GO_ID:15561	TAIR|gene:2083127 SPTR:Q9SN11 symbol:AT3G50070.1 [GO:0000074 "regulation of progression through cell cycle" evidence=ISS] [GO:0004693 "cyclin-dependent protein kinase activity" evidence=ISS] InterPro:IPR006671 InterPro:IPR004367 GO:GO:0005634 GO:GO:0000910 Pfam:PF02984 Pfam:PF00134 PROSITE:PS00292 InterPro:IPR006670 SMART:SM00385 EMBL:AL132978 EMBL:AY052665 EMBL:AY063729 EMBL:AY087498 PIR:T45860 …	2e-26
chr2.CM0168.47	4.3.3.24	CDK4 cyclin-dependent kinase 4 [GO:0004693]	sce:YPR120C	CLB5; role in DNA replication during S phase; additional functional role in formation of mitotic spindles along with Clb3 and Clb4 [KO:K06651]	4e-11				CCND1_ARATH	Cellcycle;Celldivision;Cyclin;Multigenefamily,Cyclin delta-1.	2e-28	GO_ID:15561	TAIR|gene:2083127 SPTR:Q9SN11 symbol:AT3G50070.1 [GO:0000074 "regulation of progression through cell cycle" evidence=ISS] [GO:0004693 "cyclin-dependent protein kinase activity" evidence=ISS] InterPro:IPR006671 InterPro:IPR004367 GO:GO:0005634 GO:GO:0000910 Pfam:PF02984 Pfam:PF00134 PROSITE:PS00292 InterPro:IPR006670 SMART:SM00385 EMBL:AL132978 EMBL:AY052665 EMBL:AY063729 EMBL:AY087498 PIR:T45860 …	2e-26
chr2.CM0168.47	4.2.4.2	cyclin-dependent kinase [GO:0004693]	sce:YPR120C	CLB5; role in DNA replication during S phase; additional functional role in formation of mitotic spindles along with Clb3 and Clb4 [KO:K06651]	4e-11				CCND1_ARATH	Cellcycle;Celldivision;Cyclin;Multigenefamily,Cyclin delta-1.	2e-28	GO_ID:15561	TAIR|gene:2083127 SPTR:Q9SN11 symbol:AT3G50070.1 [GO:0000074 "regulation of progression through cell cycle" evidence=ISS] [GO:0004693 "cyclin-dependent protein kinase activity" evidence=ISS] InterPro:IPR006671 InterPro:IPR004367 GO:GO:0005634 GO:GO:0000910 Pfam:PF02984 Pfam:PF00134 PROSITE:PS00292 InterPro:IPR006670 SMART:SM00385 EMBL:AL132978 EMBL:AY052665 EMBL:AY063729 EMBL:AY087498 PIR:T45860 …	2e-26
gi7782267	99.2	Unclassified without homolog
chr5.CM0048.54	2.2.2.1.2	IF-2, infB translation initiation factor IF-2 [COG:COG0532]	bca:BCE4832	FtsK/SpoIIIE family protein [KO:K03466]	1e-12	aq_2032	COG0532	4e-09	PATL1_ARATH	Cellcycle;Celldivision;Coiledcoil;Lipid-binding;Membrane;Transport,Patellin-1.	1e-11	GO_ID:11538	TAIR|gene:2207000 SPTR:Q9C7U0 symbol:AT1G72150.1 [GO:0005215 "transporter activity" evidence=ISS] [GO:0006810 "transport" evidence=ISS] PFAM:PF03765 InterPro:IPR000348 GO:GO:0016020 InterPro:IPR001251 SMART:SM00516 PROSITE:PS50191 InterPro:IPR008273 Pfam:PF00650 InterPro:IPR009038 Pfam:PF01105 PROSITE:PS50866 EMBL:AC067754 EMBL:AY045913 EMBL:AY113865 PIR:H96744 SPTR:Q9C7U0	5e-12
chr5.CM0048.54	3.1.5.1	FTSK, spoIIIE DNA segregation ATPase FtsK/SpoIIIE, S-DNA-T family [COG:COG1674] [TC:3.A.12]	bca:BCE4832	FtsK/SpoIIIE family protein [KO:K03466]	1e-12	aq_2032	COG0532	4e-09	PATL1_ARATH	Cellcycle;Celldivision;Coiledcoil;Lipid-binding;Membrane;Transport,Patellin-1.	1e-11	GO_ID:11538	TAIR|gene:2207000 SPTR:Q9C7U0 symbol:AT1G72150.1 [GO:0005215 "transporter activity" evidence=ISS] [GO:0006810 "transport" evidence=ISS] PFAM:PF03765 InterPro:IPR000348 GO:GO:0016020 InterPro:IPR001251 SMART:SM00516 PROSITE:PS50191 InterPro:IPR008273 Pfam:PF00650 InterPro:IPR009038 Pfam:PF01105 PROSITE:PS50866 EMBL:AC067754 EMBL:AY045913 EMBL:AY113865 PIR:H96744 SPTR:Q9C7U0	5e-12
chr5.CM0048.54	2.2.2.1.13	eIF-2O, infB translation initiation factor IF-2 unclassified subunit [COG:COG0532]	bca:BCE4832	FtsK/SpoIIIE family protein [KO:K03466]	1e-12	aq_2032	COG0532	4e-09	PATL1_ARATH	Cellcycle;Celldivision;Coiledcoil;Lipid-binding;Membrane;Transport,Patellin-1.	1e-11	GO_ID:11538	TAIR|gene:2207000 SPTR:Q9C7U0 symbol:AT1G72150.1 [GO:0005215 "transporter activity" evidence=ISS] [GO:0006810 "transport" evidence=ISS] PFAM:PF03765 InterPro:IPR000348 GO:GO:0016020 InterPro:IPR001251 SMART:SM00516 PROSITE:PS50191 InterPro:IPR008273 Pfam:PF00650 InterPro:IPR009038 Pfam:PF01105 PROSITE:PS50866 EMBL:AC067754 EMBL:AY045913 EMBL:AY113865 PIR:H96744 SPTR:Q9C7U0	5e-12
chr5.CM0048.54	4.2.1.6	FTSK, spoIIIE DNA segregation ATPase FtsK/SpoIIIE, S-DNA-T family [COG:COG1674] [TC:3.A.12]	bca:BCE4832	FtsK/SpoIIIE family protein [KO:K03466]	1e-12	aq_2032	COG0532	4e-09	PATL1_ARATH	Cellcycle;Celldivision;Coiledcoil;Lipid-binding;Membrane;Transport,Patellin-1.	1e-11	GO_ID:11538	TAIR|gene:2207000 SPTR:Q9C7U0 symbol:AT1G72150.1 [GO:0005215 "transporter activity" evidence=ISS] [GO:0006810 "transport" evidence=ISS] PFAM:PF03765 InterPro:IPR000348 GO:GO:0016020 InterPro:IPR001251 SMART:SM00516 PROSITE:PS50191 InterPro:IPR008273 Pfam:PF00650 InterPro:IPR009038 Pfam:PF01105 PROSITE:PS50866 EMBL:AC067754 EMBL:AY045913 EMBL:AY113865 PIR:H96744 SPTR:Q9C7U0	5e-12
Ljwgs_025743.2	99.1.4.7933	GO_ID:54228										GO_ID:54228	TAIR|gene:2046687 SPTR:Q9SJA2 symbol:AT2G24630.1 [GO:0000004 "biological process unknown" evidence=ND] [GO:0008372 "cellular component unknown" evidence=ND] [GO:0016757 "transferase activity, transferring glycosyl groups" evidence=ISS] InterPro:IPR001173 EMBL:AC006954 PIR:A84639 SPTR:Q9SJA2	3e-48
chr2.TM0490.6.3	99.1.1.168	KO:K01124	hsa:306	ANXA3; annexin A3 [EC:3.1.4.43] [KO:K01124]	2e-13				ANX4_FRAAN	Annexin;Calcium;Calcium/phospholipid-binding;Repeat,Annexin-like protein RJ4.	9e-19	GO_ID:7406	TAIR|gene:3443246 SPTR:Q9LX07 symbol:AT5G10230.1 [GO:0005509 "calcium ion binding" evidence=ISS] [GO:0005544 "calcium-dependent phospholipid binding" evidence=ISS] InterPro:IPR001464 Pfam:PF00191 PANTHER:PTHR10502 PRINTS:PR00196 ProDom:PD000143 SMART:SM00335 PROSITE:PS00223 HSSP:P93157 InterPro:IPR009118 PRINTS:PR01814 EMBL:AL356332 PIR:T50027 SPTR:Q9LX07	5e-25
chr2.TM0490.6.3	99.1.4.626	GO_ID:7406	hsa:306	ANXA3; annexin A3 [EC:3.1.4.43] [KO:K01124]	2e-13				ANX4_FRAAN	Annexin;Calcium;Calcium/phospholipid-binding;Repeat,Annexin-like protein RJ4.	9e-19	GO_ID:7406	TAIR|gene:3443246 SPTR:Q9LX07 symbol:AT5G10230.1 [GO:0005509 "calcium ion binding" evidence=ISS] [GO:0005544 "calcium-dependent phospholipid binding" evidence=ISS] InterPro:IPR001464 Pfam:PF00191 PANTHER:PTHR10502 PRINTS:PR00196 ProDom:PD000143 SMART:SM00335 PROSITE:PS00223 HSSP:P93157 InterPro:IPR009118 PRINTS:PR01814 EMBL:AL356332 PIR:T50027 SPTR:Q9LX07	5e-25
chr2.TM0490.6.3	99.1.3.2.2275	ANX4_FRAAN	hsa:306	ANXA3; annexin A3 [EC:3.1.4.43] [KO:K01124]	2e-13				ANX4_FRAAN	Annexin;Calcium;Calcium/phospholipid-binding;Repeat,Annexin-like protein RJ4.	9e-19	GO_ID:7406	TAIR|gene:3443246 SPTR:Q9LX07 symbol:AT5G10230.1 [GO:0005509 "calcium ion binding" evidence=ISS] [GO:0005544 "calcium-dependent phospholipid binding" evidence=ISS] InterPro:IPR001464 Pfam:PF00191 PANTHER:PTHR10502 PRINTS:PR00196 ProDom:PD000143 SMART:SM00335 PROSITE:PS00223 HSSP:P93157 InterPro:IPR009118 PRINTS:PR01814 EMBL:AL356332 PIR:T50027 SPTR:Q9LX07	5e-25
Ljwgs_018813.2	99.1.4.5916	GO_ID:5449										GO_ID:5449	TAIR|gene:2039653 SPTR:Q9XIN1 symbol:AT2G27240.1 [GO:0000004 "biological process unknown" evidence=ND] [GO:0005554 "molecular function unknown" evidence=ISS] Pfam:PF01027 InterPro:IPR006214 EMBL:AC006233 PIR:E84670 SPTR:Q9XIN1	9e-45
chr3.CM0574.27	1.10.7.6	E2.4.1.91 flavonol 3-O-glucosyltransferase [EC:2.4.1.91] [GO:0047893] [CAZy:GT1]	ath:At4g15280	FCAALL.255; UDP-glucoronosyl/UDP-glucosyl transferase family protein [EC:2.4.1.91] [KO:K00724]	6e-36				HQGT_RAUSE	Directproteinsequencing;Glycosyltransferase;Transferase,Hydroquinone glucosyltransferase (EC 2.4.1.218) (Arbutin synthase).	2e-131	GO_ID:6429	TAIR|gene:2125022 SPTR:Q9M156 symbol:AT4G01070.1 [GO:0016757 "transferase activity, transferring glycosyl groups" evidence=ISS] [GO:0008194 "UDP-glycosyltransferase activity" evidence=ISS;IDA] [GO:0042178 "xenobiotic catabolism" evidence=IDA] [GO:0009636 "response to toxin" evidence=IDA] [GO:0035251 "UDP-glucosyltransferase activity" evidence=IMP] [GO:0006805 "xenobiotic metabolism" evidence=IMP]…	4e-122
chr3.CM0160.43.1	99.1.4.1560	GO_ID:16343							FLA7_ARATH	Glycoprotein;GPI-anchor;Lipoprotein;Membrane;Signal,Fasciclin-like arabinogalactan protein 7 precursor.	2e-20	GO_ID:16343	TAIR|gene:2024121 SPTR:Q9ZWA8 symbol:AT1G03870.1 [GO:0005554 "molecular function unknown" evidence=TAS] [GO:0031225 "anchored to membrane" evidence=TAS] InterPro:IPR000782 Pfam:PF02469 PROSITE:PS50213 SMART:SM00554 EMBL:AC003027 EMBL:AY087938 EMBL:AF333974 PIR:D86169 SPTR:Q9ZWA8	2e-43
chr3.CM0160.43.1	99.1.3.2.1758	FLA7_ARATH							FLA7_ARATH	Glycoprotein;GPI-anchor;Lipoprotein;Membrane;Signal,Fasciclin-like arabinogalactan protein 7 precursor.	2e-20	GO_ID:16343	TAIR|gene:2024121 SPTR:Q9ZWA8 symbol:AT1G03870.1 [GO:0005554 "molecular function unknown" evidence=TAS] [GO:0031225 "anchored to membrane" evidence=TAS] InterPro:IPR000782 Pfam:PF02469 PROSITE:PS50213 SMART:SM00554 EMBL:AC003027 EMBL:AY087938 EMBL:AF333974 PIR:D86169 SPTR:Q9ZWA8	2e-43
Ljwgs_100774.1.1	99.1.4.8121	GO_ID:7914										GO_ID:7914	TAIR|gene:3436060 SPTR:Q8RXK1 symbol:AT1G33080.1 [GO:0005215 "transporter activity" evidence=ISS] [GO:0015297 "antiporter activity" evidence=ISS] [GO:0016020 "membrane" evidence=ISS] InterPro:IPR002528 Pfam:PF01554 GO:GO:0016020 TIGRFAMs:TIGR00797 EMBL:AY080844 EMBL:AY133850 SPTR:Q8RXK1	7e-11
Ljwgs_048320.1	99.1.4.3760	GO_ID:33855							ETO1_ARATH	Coiledcoil;Ethylenesignalingpathway;Repeat;TPRrepeat;Ublconjugationpathway,Ethylene-overproduction protein 1.	1e-118	GO_ID:33855	TAIR|gene:2074342 SPTR:O65020 symbol:AT3G51770.1 [GO:0000004 "biological process unknown" evidence=ND] [GO:0008372 "cellular component unknown" evidence=ND] InterPro:IPR000210 InterPro:IPR011990 InterPro:IPR001440 Pfam:PF00515 SMART:SM00225 PROSITE:PS50097 SMART:SM00028 PROSITE:PS50005 PROSITE:PS50293 EMBL:AF049236 EMBL:AY572791 PIR:T51148 SPTR:O65020	4e-119
Ljwgs_048320.1	99.1.3.2.1219	ETO1_ARATH							ETO1_ARATH	Coiledcoil;Ethylenesignalingpathway;Repeat;TPRrepeat;Ublconjugationpathway,Ethylene-overproduction protein 1.	1e-118	GO_ID:33855	TAIR|gene:2074342 SPTR:O65020 symbol:AT3G51770.1 [GO:0000004 "biological process unknown" evidence=ND] [GO:0008372 "cellular component unknown" evidence=ND] InterPro:IPR000210 InterPro:IPR011990 InterPro:IPR001440 Pfam:PF00515 SMART:SM00225 PROSITE:PS50097 SMART:SM00028 PROSITE:PS50005 PROSITE:PS50293 EMBL:AF049236 EMBL:AY572791 PIR:T51148 SPTR:O65020	4e-119
Ljwgs_015570.2	99.1.4.1941	GO_ID:16490	cal:orf19.941	SEC14; phosphatidylinositol transfer protein [EC:3.1.3.48] [KO:K01104]	1e-14				PATL4_ARATH	Cellcycle;Celldivision;Coiledcoil;Lipid-binding;Membrane;Transport,Patellin-4.	1e-134	GO_ID:16490	TAIR|gene:2204593 SPTR:Q9SA84 symbol:AT1G30690.1 [GO:0005215 "transporter activity" evidence=ISS] [GO:0006810 "transport" evidence=ISS] PFAM:PF03765 InterPro:IPR000348 InterPro:IPR001071 GO:GO:0005622 GO:GO:0006810 GO:GO:0016020 InterPro:IPR001251 SMART:SM00516 PROSITE:PS50191 InterPro:IPR008273 Pfam:PF00650 PRINTS:PR00180 InterPro:IPR009038 Pfam:PF01105 PROSITE:PS50866 EMBL:AC007060 EMBL:BT00095…	5e-135
Ljwgs_015570.2	99.1.3.2.1651	PATL4_ARATH	cal:orf19.941	SEC14; phosphatidylinositol transfer protein [EC:3.1.3.48] [KO:K01104]	1e-14				PATL4_ARATH	Cellcycle;Celldivision;Coiledcoil;Lipid-binding;Membrane;Transport,Patellin-4.	1e-134	GO_ID:16490	TAIR|gene:2204593 SPTR:Q9SA84 symbol:AT1G30690.1 [GO:0005215 "transporter activity" evidence=ISS] [GO:0006810 "transport" evidence=ISS] PFAM:PF03765 InterPro:IPR000348 InterPro:IPR001071 GO:GO:0005622 GO:GO:0006810 GO:GO:0016020 InterPro:IPR001251 SMART:SM00516 PROSITE:PS50191 InterPro:IPR008273 Pfam:PF00650 PRINTS:PR00180 InterPro:IPR009038 Pfam:PF01105 PROSITE:PS50866 EMBL:AC007060 EMBL:BT00095…	5e-135
Ljwgs_015570.2	99.1.1.154	KO:K01104	cal:orf19.941	SEC14; phosphatidylinositol transfer protein [EC:3.1.3.48] [KO:K01104]	1e-14				PATL4_ARATH	Cellcycle;Celldivision;Coiledcoil;Lipid-binding;Membrane;Transport,Patellin-4.	1e-134	GO_ID:16490	TAIR|gene:2204593 SPTR:Q9SA84 symbol:AT1G30690.1 [GO:0005215 "transporter activity" evidence=ISS] [GO:0006810 "transport" evidence=ISS] PFAM:PF03765 InterPro:IPR000348 InterPro:IPR001071 GO:GO:0005622 GO:GO:0006810 GO:GO:0016020 InterPro:IPR001251 SMART:SM00516 PROSITE:PS50191 InterPro:IPR008273 Pfam:PF00650 PRINTS:PR00180 InterPro:IPR009038 Pfam:PF01105 PROSITE:PS50866 EMBL:AC007060 EMBL:BT00095…	5e-135
chr3.BM1543.16	1.9.1.9.11	THI1 thiamine biosynthetic enzyme [COG:COG1635]	ath:At5g54770	K5F14.12; thiazole biosynthetic enzyme precursor (ARA6) (sp Q38814) [KO:K03146]	9e-142	YGR144w	COG1635	5e-78	THI4_CITSI	Chloroplast;FAD;NAD;Plastid;Thiaminebiosynthesis;Transitpeptide,Thiazole biosynthetic enzyme, chloroplast precursor.	4e-149	GO_ID:908	TAIR|gene:3440813 SPTR:Q38814 symbol:AT5G54770.1 [GO:0009228 "thiamin biosynthesis" evidence=TAS] [GO:0009507 "chloroplast" evidence=IDA] InterPro:IPR002922 Pfam:PF01946 TIGRFAMs:TIGR00292 EMBL:AB005232 EMBL:U17589 EMBL:AF419604 EMBL:AF428355 EMBL:AF428385 EMBL:AY054216 EMBL:AY058094 EMBL:AY143082 PIR:S71191 PDB:1RP0 SPTR:Q38814	2e-142
CM1257.22.1	1.10.6.1	E6.2.1.12 4-coumarate--CoA ligase [EC:6.2.1.12] [GO:0016207]	ath:At3g21240	MXL8.10; 4-coumarate--CoA ligase 2 / 4-coumaroyl-CoA synthase 2 (4CL2) [EC:6.2.1.12] [KO:K01904]	7e-11				4CL_PINTA	Ligase;Phenylpropanoidmetabolism,4-coumarate--CoA ligase (EC 6.2.1.12) (4CL) (4-coumaroyl-CoA synthase).	1e-11	GO_ID:52705	TAIR|gene:2034391 SPTR:Q9C5H2 symbol:AT1G20510.1 [GO:0016207 "4-coumarate-CoA ligase activity" evidence=ISS] [GO:0009698 "phenylpropanoid metabolism" evidence=ISS] InterPro:IPR000873 InterPro:IPR002048 Pfam:PF00501 InterPro:IPR001452 Prosite:PS00018 Prosite:PS00455 PRINTS:PR00452 GO:GO:0008152 PRINTS:PR00154 HSSP:P08659 EMBL:AF360250 EMBL:AY040047 SPTR:Q9C5H2	2e-12
chr5.CM0040.28	1.8.8.10	PCHB isochorismate pyruvate-lyase [EC:4.1.99.-] [COG:COG1605]	ath:At5g10870	T30N20.140; chorismate mutase, cytosolic (CM2) [EC:5.4.99.5] [KO:K01850]	6e-81	YPR060c	COG1605	7e-48	CHMU_ARATH	Allostericenzyme;Amino-acidbiosynthesis;Aromaticaminoacidbiosynthesis;Chloroplast;Isomerase;Plastid;Transitpeptide,Chorismate mutase, chloroplast precursor (EC 5.4.99.5) (CM-1).	2e-69	GO_ID:8126	TAIR|gene:2183754 SPTR:Q9S7H4 symbol:AT5G10870 [GO:0005829 "cytosol" evidence=ISS] [GO:0016089 "aromatic amino acid family biosynthesis, shikimate pathway" evidence=TAS] [GO:0004106 "chorismate mutase activity" evidence=IGI] InterPro:IPR002701 InterPro:IPR008238 Pfam:PF01817 PIRSF:PIRSF017318 TIGRFAMs:TIGR01802 HSSP:P32178 EMBL:AL365234 EMBL:AJ242648 EMBL:L47355 EMBL:AY065238 EMBL:AY133840 PIR:T5…	1e-81
chr5.CM0040.28	1.5.15.15.3	AROA1, aroA chorismate mutase [COG:COG1605]	ath:At5g10870	T30N20.140; chorismate mutase, cytosolic (CM2) [EC:5.4.99.5] [KO:K01850]	6e-81	YPR060c	COG1605	7e-48	CHMU_ARATH	Allostericenzyme;Amino-acidbiosynthesis;Aromaticaminoacidbiosynthesis;Chloroplast;Isomerase;Plastid;Transitpeptide,Chorismate mutase, chloroplast precursor (EC 5.4.99.5) (CM-1).	2e-69	GO_ID:8126	TAIR|gene:2183754 SPTR:Q9S7H4 symbol:AT5G10870 [GO:0005829 "cytosol" evidence=ISS] [GO:0016089 "aromatic amino acid family biosynthesis, shikimate pathway" evidence=TAS] [GO:0004106 "chorismate mutase activity" evidence=IGI] InterPro:IPR002701 InterPro:IPR008238 Pfam:PF01817 PIRSF:PIRSF017318 TIGRFAMs:TIGR01802 HSSP:P32178 EMBL:AL365234 EMBL:AJ242648 EMBL:L47355 EMBL:AY065238 EMBL:AY133840 PIR:T5…	1e-81
chr5.CM0040.28	1.5.15.15.1	TYRA1, tyrA chorismate mutase [COG:COG1605]	ath:At5g10870	T30N20.140; chorismate mutase, cytosolic (CM2) [EC:5.4.99.5] [KO:K01850]	6e-81	YPR060c	COG1605	7e-48	CHMU_ARATH	Allostericenzyme;Amino-acidbiosynthesis;Aromaticaminoacidbiosynthesis;Chloroplast;Isomerase;Plastid;Transitpeptide,Chorismate mutase, chloroplast precursor (EC 5.4.99.5) (CM-1).	2e-69	GO_ID:8126	TAIR|gene:2183754 SPTR:Q9S7H4 symbol:AT5G10870 [GO:0005829 "cytosol" evidence=ISS] [GO:0016089 "aromatic amino acid family biosynthesis, shikimate pathway" evidence=TAS] [GO:0004106 "chorismate mutase activity" evidence=IGI] InterPro:IPR002701 InterPro:IPR008238 Pfam:PF01817 PIRSF:PIRSF017318 TIGRFAMs:TIGR01802 HSSP:P32178 EMBL:AL365234 EMBL:AJ242648 EMBL:L47355 EMBL:AY065238 EMBL:AY133840 PIR:T5…	1e-81
chr5.CM0040.28	1.5.15.15.2	PHEA1, pheA chorismate mutase [COG:COG1605]	ath:At5g10870	T30N20.140; chorismate mutase, cytosolic (CM2) [EC:5.4.99.5] [KO:K01850]	6e-81	YPR060c	COG1605	7e-48	CHMU_ARATH	Allostericenzyme;Amino-acidbiosynthesis;Aromaticaminoacidbiosynthesis;Chloroplast;Isomerase;Plastid;Transitpeptide,Chorismate mutase, chloroplast precursor (EC 5.4.99.5) (CM-1).	2e-69	GO_ID:8126	TAIR|gene:2183754 SPTR:Q9S7H4 symbol:AT5G10870 [GO:0005829 "cytosol" evidence=ISS] [GO:0016089 "aromatic amino acid family biosynthesis, shikimate pathway" evidence=TAS] [GO:0004106 "chorismate mutase activity" evidence=IGI] InterPro:IPR002701 InterPro:IPR008238 Pfam:PF01817 PIRSF:PIRSF017318 TIGRFAMs:TIGR01802 HSSP:P32178 EMBL:AL365234 EMBL:AJ242648 EMBL:L47355 EMBL:AY065238 EMBL:AY133840 PIR:T5…	1e-81
Ljwgs_046308.1	1.10.7.9	E1.14.13.21 flavonoid 3-monooxygenase [EC:1.14.13.21] [GO:0016711]	ath:At5g07990	F13G24.190; cytochrome P450 75A5 / flavonoid 3-monooxygenase / flavonoid 3-hydroxylase (F3H) (F35H) (TT7) [EC:1.14.13.21] [KO:K05280]	2e-36	BS_yrhJ_1	COG2124	1e-15	C81E1_GLYEC	Heme;Iron;Membrane;Metal-binding;Monooxygenase;NADP;Oxidoreductase,Cytochrome P450 81E1 (EC 1.14.13.89) (Isoflavone 2-hydroxylase) (P450 91A4) (CYP GE-3).	7e-59	GO_ID:9198	TAIR|gene:3438965 SPTR:O23154 symbol:AT4G37340.1 [GO:0019825 "oxygen binding" evidence=ISS] InterPro:IPR001128 Pfam:PF00067 InterPro:IPR002403 InterPro:IPR002401 PRINTS:PR00463 PRINTS:PR00385 PROSITE:PS00086 PRINTS:PR00465 EMBL:Z99707 EMBL:AL161591 PIR:C85441 SPTR:O23154	2e-58
Ljwgs_046308.1	1.11.14.4	E1.14.-.- [EC:1.14.-.-] [COG:COG2124]	ath:At5g07990	F13G24.190; cytochrome P450 75A5 / flavonoid 3-monooxygenase / flavonoid 3-hydroxylase (F3H) (F35H) (TT7) [EC:1.14.13.21] [KO:K05280]	2e-36	BS_yrhJ_1	COG2124	1e-15	C81E1_GLYEC	Heme;Iron;Membrane;Metal-binding;Monooxygenase;NADP;Oxidoreductase,Cytochrome P450 81E1 (EC 1.14.13.89) (Isoflavone 2-hydroxylase) (P450 91A4) (CYP GE-3).	7e-59	GO_ID:9198	TAIR|gene:3438965 SPTR:O23154 symbol:AT4G37340.1 [GO:0019825 "oxygen binding" evidence=ISS] InterPro:IPR001128 Pfam:PF00067 InterPro:IPR002403 InterPro:IPR002401 PRINTS:PR00463 PRINTS:PR00385 PROSITE:PS00086 PRINTS:PR00465 EMBL:Z99707 EMBL:AL161591 PIR:C85441 SPTR:O23154	2e-58
Ljwgs_046308.1	1.10.3.12	E1.14.-.- [EC:1.14.-.-] [COG:COG2124]	ath:At5g07990	F13G24.190; cytochrome P450 75A5 / flavonoid 3-monooxygenase / flavonoid 3-hydroxylase (F3H) (F35H) (TT7) [EC:1.14.13.21] [KO:K05280]	2e-36	BS_yrhJ_1	COG2124	1e-15	C81E1_GLYEC	Heme;Iron;Membrane;Metal-binding;Monooxygenase;NADP;Oxidoreductase,Cytochrome P450 81E1 (EC 1.14.13.89) (Isoflavone 2-hydroxylase) (P450 91A4) (CYP GE-3).	7e-59	GO_ID:9198	TAIR|gene:3438965 SPTR:O23154 symbol:AT4G37340.1 [GO:0019825 "oxygen binding" evidence=ISS] InterPro:IPR001128 Pfam:PF00067 InterPro:IPR002403 InterPro:IPR002401 PRINTS:PR00463 PRINTS:PR00385 PROSITE:PS00086 PRINTS:PR00465 EMBL:Z99707 EMBL:AL161591 PIR:C85441 SPTR:O23154	2e-58
Ljwgs_046308.1	1.10.6.12	E1.14.-.- [EC:1.14.-.-] [COG:COG2124]	ath:At5g07990	F13G24.190; cytochrome P450 75A5 / flavonoid 3-monooxygenase / flavonoid 3-hydroxylase (F3H) (F35H) (TT7) [EC:1.14.13.21] [KO:K05280]	2e-36	BS_yrhJ_1	COG2124	1e-15	C81E1_GLYEC	Heme;Iron;Membrane;Metal-binding;Monooxygenase;NADP;Oxidoreductase,Cytochrome P450 81E1 (EC 1.14.13.89) (Isoflavone 2-hydroxylase) (P450 91A4) (CYP GE-3).	7e-59	GO_ID:9198	TAIR|gene:3438965 SPTR:O23154 symbol:AT4G37340.1 [GO:0019825 "oxygen binding" evidence=ISS] InterPro:IPR001128 Pfam:PF00067 InterPro:IPR002403 InterPro:IPR002401 PRINTS:PR00463 PRINTS:PR00385 PROSITE:PS00086 PRINTS:PR00465 EMBL:Z99707 EMBL:AL161591 PIR:C85441 SPTR:O23154	2e-58
Ljwgs_046308.1	1.3.3.23	E1.14.14.1 unspecific monooxygenase [EC:1.14.14.1] [COG:COG2124] [GO:0050381]	ath:At5g07990	F13G24.190; cytochrome P450 75A5 / flavonoid 3-monooxygenase / flavonoid 3-hydroxylase (F3H) (F35H) (TT7) [EC:1.14.13.21] [KO:K05280]	2e-36	BS_yrhJ_1	COG2124	1e-15	C81E1_GLYEC	Heme;Iron;Membrane;Metal-binding;Monooxygenase;NADP;Oxidoreductase,Cytochrome P450 81E1 (EC 1.14.13.89) (Isoflavone 2-hydroxylase) (P450 91A4) (CYP GE-3).	7e-59	GO_ID:9198	TAIR|gene:3438965 SPTR:O23154 symbol:AT4G37340.1 [GO:0019825 "oxygen binding" evidence=ISS] InterPro:IPR001128 Pfam:PF00067 InterPro:IPR002403 InterPro:IPR002401 PRINTS:PR00463 PRINTS:PR00385 PROSITE:PS00086 PRINTS:PR00465 EMBL:Z99707 EMBL:AL161591 PIR:C85441 SPTR:O23154	2e-58
Ljwgs_046308.1	1.5.14.29	E1.14.14.1 unspecific monooxygenase [EC:1.14.14.1] [COG:COG2124] [GO:0050381]	ath:At5g07990	F13G24.190; cytochrome P450 75A5 / flavonoid 3-monooxygenase / flavonoid 3-hydroxylase (F3H) (F35H) (TT7) [EC:1.14.13.21] [KO:K05280]	2e-36	BS_yrhJ_1	COG2124	1e-15	C81E1_GLYEC	Heme;Iron;Membrane;Metal-binding;Monooxygenase;NADP;Oxidoreductase,Cytochrome P450 81E1 (EC 1.14.13.89) (Isoflavone 2-hydroxylase) (P450 91A4) (CYP GE-3).	7e-59	GO_ID:9198	TAIR|gene:3438965 SPTR:O23154 symbol:AT4G37340.1 [GO:0019825 "oxygen binding" evidence=ISS] InterPro:IPR001128 Pfam:PF00067 InterPro:IPR002403 InterPro:IPR002401 PRINTS:PR00463 PRINTS:PR00385 PROSITE:PS00086 PRINTS:PR00465 EMBL:Z99707 EMBL:AL161591 PIR:C85441 SPTR:O23154	2e-58
Ljwgs_046308.1	1.1.7.13	E1.14.-.- [EC:1.14.-.-] [COG:COG2124]	ath:At5g07990	F13G24.190; cytochrome P450 75A5 / flavonoid 3-monooxygenase / flavonoid 3-hydroxylase (F3H) (F35H) (TT7) [EC:1.14.13.21] [KO:K05280]	2e-36	BS_yrhJ_1	COG2124	1e-15	C81E1_GLYEC	Heme;Iron;Membrane;Metal-binding;Monooxygenase;NADP;Oxidoreductase,Cytochrome P450 81E1 (EC 1.14.13.89) (Isoflavone 2-hydroxylase) (P450 91A4) (CYP GE-3).	7e-59	GO_ID:9198	TAIR|gene:3438965 SPTR:O23154 symbol:AT4G37340.1 [GO:0019825 "oxygen binding" evidence=ISS] InterPro:IPR001128 Pfam:PF00067 InterPro:IPR002403 InterPro:IPR002401 PRINTS:PR00463 PRINTS:PR00385 PROSITE:PS00086 PRINTS:PR00465 EMBL:Z99707 EMBL:AL161591 PIR:C85441 SPTR:O23154	2e-58
Ljwgs_046308.1	1.11.4.6	E1.14.-.- [EC:1.14.-.-] [COG:COG2124]	ath:At5g07990	F13G24.190; cytochrome P450 75A5 / flavonoid 3-monooxygenase / flavonoid 3-hydroxylase (F3H) (F35H) (TT7) [EC:1.14.13.21] [KO:K05280]	2e-36	BS_yrhJ_1	COG2124	1e-15	C81E1_GLYEC	Heme;Iron;Membrane;Metal-binding;Monooxygenase;NADP;Oxidoreductase,Cytochrome P450 81E1 (EC 1.14.13.89) (Isoflavone 2-hydroxylase) (P450 91A4) (CYP GE-3).	7e-59	GO_ID:9198	TAIR|gene:3438965 SPTR:O23154 symbol:AT4G37340.1 [GO:0019825 "oxygen binding" evidence=ISS] InterPro:IPR001128 Pfam:PF00067 InterPro:IPR002403 InterPro:IPR002401 PRINTS:PR00463 PRINTS:PR00385 PROSITE:PS00086 PRINTS:PR00465 EMBL:Z99707 EMBL:AL161591 PIR:C85441 SPTR:O23154	2e-58
Ljwgs_046308.1	1.11.4.2	E1.14.14.1 unspecific monooxygenase [EC:1.14.14.1] [COG:COG2124] [GO:0050381]	ath:At5g07990	F13G24.190; cytochrome P450 75A5 / flavonoid 3-monooxygenase / flavonoid 3-hydroxylase (F3H) (F35H) (TT7) [EC:1.14.13.21] [KO:K05280]	2e-36	BS_yrhJ_1	COG2124	1e-15	C81E1_GLYEC	Heme;Iron;Membrane;Metal-binding;Monooxygenase;NADP;Oxidoreductase,Cytochrome P450 81E1 (EC 1.14.13.89) (Isoflavone 2-hydroxylase) (P450 91A4) (CYP GE-3).	7e-59	GO_ID:9198	TAIR|gene:3438965 SPTR:O23154 symbol:AT4G37340.1 [GO:0019825 "oxygen binding" evidence=ISS] InterPro:IPR001128 Pfam:PF00067 InterPro:IPR002403 InterPro:IPR002401 PRINTS:PR00463 PRINTS:PR00385 PROSITE:PS00086 PRINTS:PR00465 EMBL:Z99707 EMBL:AL161591 PIR:C85441 SPTR:O23154	2e-58
chr3.CM0142.55	99.1.4.4422	GO_ID:26168										GO_ID:26168	TAIR|gene:2016228 SPTR:Q9SSC6 symbol:AT1G80130.1 [GO:0005554 "molecular function unknown" evidence=ND] [GO:0000004 "biological process unknown" evidence=ND] InterPro:IPR011990 GO:GO:0005488 EMBL:AC009322 EMBL:AY034991 EMBL:AY063018 EMBL:AY087456 PIR:H96832 SPTR:Q9SSC6	1e-34
Ljwgs_070836.1	2.4.1.5.1	POLE1 DNA polymerase epsilon, subunit A [COG:COG0417]	ath:At1g08260	T23G18.21; DNA-directed DNA polymerase epsilon catalytic subunit, putative [EC:2.7.7.7] [KO:K02324]	6e-43				DPOE1_HUMAN	Directproteinsequencing;DNAdamage;DNArepair;DNAreplication;DNA-binding;DNA-directedDNApolymerase;Metal-binding;Nuclearprotein;Nucleotidyltransferase;Polymorphism;Transferase;Zinc;Zinc-finger,DNA polymerase epsilon, catalytic subunit A (EC 2.7.7.7) (DNA polymerase II subunit A).	4e-27	GO_ID:44494	TAIR|gene:2199972 SPTR:Q9SGD5 symbol:EMB2284 "EMBRYO DEFECTIVE 2284" [GO:0003887 "DNA-directed DNA polymerase activity" evidence=ISS] [GO:0008622 "epsilon DNA polymerase complex" evidence=IPI] InterPro:IPR006172 InterPro:IPR006134 Pfam:PF00136 InterPro:IPR006133 InterPro:IPR001917 HSSP:Q56366 Pfam:PF03104 SMART:SM00486 PROSITE:PS00599 EMBL:AC011438 SPTR:Q9SGD5	1e-43
Ljwgs_070836.1	1.4.2.18.7	POLE DNA polymerase epsilon complex	ath:At1g08260	T23G18.21; DNA-directed DNA polymerase epsilon catalytic subunit, putative [EC:2.7.7.7] [KO:K02324]	6e-43				DPOE1_HUMAN	Directproteinsequencing;DNAdamage;DNArepair;DNAreplication;DNA-binding;DNA-directedDNApolymerase;Metal-binding;Nuclearprotein;Nucleotidyltransferase;Polymorphism;Transferase;Zinc;Zinc-finger,DNA polymerase epsilon, catalytic subunit A (EC 2.7.7.7) (DNA polymerase II subunit A).	4e-27	GO_ID:44494	TAIR|gene:2199972 SPTR:Q9SGD5 symbol:EMB2284 "EMBRYO DEFECTIVE 2284" [GO:0003887 "DNA-directed DNA polymerase activity" evidence=ISS] [GO:0008622 "epsilon DNA polymerase complex" evidence=IPI] InterPro:IPR006172 InterPro:IPR006134 Pfam:PF00136 InterPro:IPR006133 InterPro:IPR001917 HSSP:Q56366 Pfam:PF03104 SMART:SM00486 PROSITE:PS00599 EMBL:AC011438 SPTR:Q9SGD5	1e-43
Ljwgs_070836.1	1.4.1.20.7	POLE DNA polymerase epsilon complex	ath:At1g08260	T23G18.21; DNA-directed DNA polymerase epsilon catalytic subunit, putative [EC:2.7.7.7] [KO:K02324]	6e-43				DPOE1_HUMAN	Directproteinsequencing;DNAdamage;DNArepair;DNAreplication;DNA-binding;DNA-directedDNApolymerase;Metal-binding;Nuclearprotein;Nucleotidyltransferase;Polymorphism;Transferase;Zinc;Zinc-finger,DNA polymerase epsilon, catalytic subunit A (EC 2.7.7.7) (DNA polymerase II subunit A).	4e-27	GO_ID:44494	TAIR|gene:2199972 SPTR:Q9SGD5 symbol:EMB2284 "EMBRYO DEFECTIVE 2284" [GO:0003887 "DNA-directed DNA polymerase activity" evidence=ISS] [GO:0008622 "epsilon DNA polymerase complex" evidence=IPI] InterPro:IPR006172 InterPro:IPR006134 Pfam:PF00136 InterPro:IPR006133 InterPro:IPR001917 HSSP:Q56366 Pfam:PF03104 SMART:SM00486 PROSITE:PS00599 EMBL:AC011438 SPTR:Q9SGD5	1e-43
Ljwgs_070836.1	2.4.1.1	DNA-directed DNA polymerase activity [GO:0003887]	ath:At1g08260	T23G18.21; DNA-directed DNA polymerase epsilon catalytic subunit, putative [EC:2.7.7.7] [KO:K02324]	6e-43				DPOE1_HUMAN	Directproteinsequencing;DNAdamage;DNArepair;DNAreplication;DNA-binding;DNA-directedDNApolymerase;Metal-binding;Nuclearprotein;Nucleotidyltransferase;Polymorphism;Transferase;Zinc;Zinc-finger,DNA polymerase epsilon, catalytic subunit A (EC 2.7.7.7) (DNA polymerase II subunit A).	4e-27	GO_ID:44494	TAIR|gene:2199972 SPTR:Q9SGD5 symbol:EMB2284 "EMBRYO DEFECTIVE 2284" [GO:0003887 "DNA-directed DNA polymerase activity" evidence=ISS] [GO:0008622 "epsilon DNA polymerase complex" evidence=IPI] InterPro:IPR006172 InterPro:IPR006134 Pfam:PF00136 InterPro:IPR006133 InterPro:IPR001917 HSSP:Q56366 Pfam:PF03104 SMART:SM00486 PROSITE:PS00599 EMBL:AC011438 SPTR:Q9SGD5	1e-43
Ljwgs_097033.1	99.1.4.6381	GO_ID:42675										GO_ID:42675	TAIR|gene:2006771 SPTR:Q9LQU4 symbol:AT1G14870.1 [GO:0000004 "biological process unknown" evidence=ND] [GO:0005554 "molecular function unknown" evidence=ND] [GO:0008372 "cellular component unknown" evidence=ND] InterPro:IPR000152 PROSITE:PS00010 InterPro:IPR006461 Pfam:PF04749 TIGRFAMs:TIGR01571 EMBL:AC006917 EMBL:AY072397 EMBL:AY114701 SPTR:Q9LQU4	2e-35
CM0457.18.4	99.1.4.2257	GO_ID:55418										GO_ID:55418	TAIR|gene:3690772 SPTR:Q9S7C7 symbol:AT1G70630.1 [GO:0005554 "molecular function unknown" evidence=ND] [GO:0000004 "biological process unknown" evidence=ND] [GO:0008372 "cellular component unknown" evidence=ND] EMBL:AC010796 EMBL:AC011663 PIR:E96730 SPTR:Q9S7C7	0
Ljwgs_047090.1	1.2.10.1	E3.6.3.6 H+-transporting ATPase [EC:3.6.3.6] [COG:COG0474] [GO:0008553] [TC:3.A.3.3]	ath:At1g59820	F23H11.14; haloacid dehalogenase-like hydrolase family protein [EC:3.6.3.1] [KO:K01530]	1e-98	YAL026c	COG0474	1e-16	ALA3_ARATH	ATP-binding;Hydrolase;Magnesium;Membrane;Metal-binding;Multigenefamily;Nucleotide-binding;Phosphorylation;Transmembrane,Putative phospholipid-transporting ATPase 3 (EC 3.6.3.1) (Aminophospholipid flippase 3).	7e-99	GO_ID:20026	TAIR|gene:2025960 SPTR:Q9XIE6 symbol:AT1G59820.1 [GO:0015662 "ATPase activity, coupled to transmembrane movement of ions, phosphorylative mechanism" evidence=ISS] InterPro:IPR001757 InterPro:IPR006539 Prosite:PS00154 PRINTS:PR00119 TIGRFAMs:TIGR01494 TIGRFAMs:TIGR01652 EMBL:AC007258 EMBL:AY091777 SPTR:Q9XIE6	3e-99
Ljwgs_047090.1	1.1.8.53	E3.6.1.- [EC:3.6.1.-] [COG:COG0003 COG0474 COG0494]	ath:At1g59820	F23H11.14; haloacid dehalogenase-like hydrolase family protein [EC:3.6.3.1] [KO:K01530]	1e-98	YAL026c	COG0474	1e-16	ALA3_ARATH	ATP-binding;Hydrolase;Magnesium;Membrane;Metal-binding;Multigenefamily;Nucleotide-binding;Phosphorylation;Transmembrane,Putative phospholipid-transporting ATPase 3 (EC 3.6.3.1) (Aminophospholipid flippase 3).	7e-99	GO_ID:20026	TAIR|gene:2025960 SPTR:Q9XIE6 symbol:AT1G59820.1 [GO:0015662 "ATPase activity, coupled to transmembrane movement of ions, phosphorylative mechanism" evidence=ISS] InterPro:IPR001757 InterPro:IPR006539 Prosite:PS00154 PRINTS:PR00119 TIGRFAMs:TIGR01494 TIGRFAMs:TIGR01652 EMBL:AC007258 EMBL:AY091777 SPTR:Q9XIE6	3e-99
Ljwgs_047090.1	1.2.10.6	E3.6.3.2, mgtA, mgtB Mg2+-importing ATPase [EC:3.6.3.2] [COG:COG0474] [GO:0015444] [TC:3.A.3.4]	ath:At1g59820	F23H11.14; haloacid dehalogenase-like hydrolase family protein [EC:3.6.3.1] [KO:K01530]	1e-98	YAL026c	COG0474	1e-16	ALA3_ARATH	ATP-binding;Hydrolase;Magnesium;Membrane;Metal-binding;Multigenefamily;Nucleotide-binding;Phosphorylation;Transmembrane,Putative phospholipid-transporting ATPase 3 (EC 3.6.3.1) (Aminophospholipid flippase 3).	7e-99	GO_ID:20026	TAIR|gene:2025960 SPTR:Q9XIE6 symbol:AT1G59820.1 [GO:0015662 "ATPase activity, coupled to transmembrane movement of ions, phosphorylative mechanism" evidence=ISS] InterPro:IPR001757 InterPro:IPR006539 Prosite:PS00154 PRINTS:PR00119 TIGRFAMs:TIGR01494 TIGRFAMs:TIGR01652 EMBL:AC007258 EMBL:AY091777 SPTR:Q9XIE6	3e-99
Ljwgs_047090.1	1.2.10.3	E3.6.3.8 Ca2+-transporting ATPase [EC:3.6.3.8] [COG:COG0474] [GO:0005388] [TC:3.A.3.2]	ath:At1g59820	F23H11.14; haloacid dehalogenase-like hydrolase family protein [EC:3.6.3.1] [KO:K01530]	1e-98	YAL026c	COG0474	1e-16	ALA3_ARATH	ATP-binding;Hydrolase;Magnesium;Membrane;Metal-binding;Multigenefamily;Nucleotide-binding;Phosphorylation;Transmembrane,Putative phospholipid-transporting ATPase 3 (EC 3.6.3.1) (Aminophospholipid flippase 3).	7e-99	GO_ID:20026	TAIR|gene:2025960 SPTR:Q9XIE6 symbol:AT1G59820.1 [GO:0015662 "ATPase activity, coupled to transmembrane movement of ions, phosphorylative mechanism" evidence=ISS] InterPro:IPR001757 InterPro:IPR006539 Prosite:PS00154 PRINTS:PR00119 TIGRFAMs:TIGR01494 TIGRFAMs:TIGR01652 EMBL:AC007258 EMBL:AY091777 SPTR:Q9XIE6	3e-99
Ljwgs_047090.1	1.9.7.3	E3.6.1.- [EC:3.6.1.-] [COG:COG0003 COG0474 COG0494]	ath:At1g59820	F23H11.14; haloacid dehalogenase-like hydrolase family protein [EC:3.6.3.1] [KO:K01530]	1e-98	YAL026c	COG0474	1e-16	ALA3_ARATH	ATP-binding;Hydrolase;Magnesium;Membrane;Metal-binding;Multigenefamily;Nucleotide-binding;Phosphorylation;Transmembrane,Putative phospholipid-transporting ATPase 3 (EC 3.6.3.1) (Aminophospholipid flippase 3).	7e-99	GO_ID:20026	TAIR|gene:2025960 SPTR:Q9XIE6 symbol:AT1G59820.1 [GO:0015662 "ATPase activity, coupled to transmembrane movement of ions, phosphorylative mechanism" evidence=ISS] InterPro:IPR001757 InterPro:IPR006539 Prosite:PS00154 PRINTS:PR00119 TIGRFAMs:TIGR01494 TIGRFAMs:TIGR01652 EMBL:AC007258 EMBL:AY091777 SPTR:Q9XIE6	3e-99
Ljwgs_047090.1	1.2.1.11	E3.6.3.6 H+-transporting ATPase [EC:3.6.3.6] [COG:COG0474] [GO:0008553] [TC:3.A.3.3]	ath:At1g59820	F23H11.14; haloacid dehalogenase-like hydrolase family protein [EC:3.6.3.1] [KO:K01530]	1e-98	YAL026c	COG0474	1e-16	ALA3_ARATH	ATP-binding;Hydrolase;Magnesium;Membrane;Metal-binding;Multigenefamily;Nucleotide-binding;Phosphorylation;Transmembrane,Putative phospholipid-transporting ATPase 3 (EC 3.6.3.1) (Aminophospholipid flippase 3).	7e-99	GO_ID:20026	TAIR|gene:2025960 SPTR:Q9XIE6 symbol:AT1G59820.1 [GO:0015662 "ATPase activity, coupled to transmembrane movement of ions, phosphorylative mechanism" evidence=ISS] InterPro:IPR001757 InterPro:IPR006539 Prosite:PS00154 PRINTS:PR00119 TIGRFAMs:TIGR01494 TIGRFAMs:TIGR01652 EMBL:AC007258 EMBL:AY091777 SPTR:Q9XIE6	3e-99
Ljwgs_060620.1	99.2	Unclassified without homolog
Ljwgs_077699.1	99.1.4.1405	GO_ID:39498										GO_ID:39498	TAIR|gene:2207224 SPTR:O23050 symbol:AT1G05170.1 [GO:0016757 "transferase activity, transferring glycosyl groups" evidence=ISS] [GO:0016758 "transferase activity, transferring hexosyl groups" evidence=ISS] InterPro:IPR002659 Pfam:PF01762 GO:GO:0016020 EMBL:AC000098 EMBL:AF389287 EMBL:AY113007 PIR:A86186 SPTR:O23050	3e-19
Ljwgs_038408.1	99.1.4.3857	GO_ID:16726										GO_ID:16726	TAIR|gene:2164026 SPTR:Q9FI01 symbol:AT5G53750.1 [GO:0005554 "molecular function unknown" evidence=ND] [GO:0000004 "biological process unknown" evidence=ND] [GO:0008372 "cellular component unknown" evidence=ND] EMBL:AB017066 SPTR:Q9FI01	8e-57
TM0990.28	2.2.2.1.25	eIF-38, EIF3S8 translation initiation factor eIF-3 subunit 8	ath:At3g56150	F18O21.110; eukaryotic translation initiation factor 3 subunit 8 / eIF3 p110 / eIF3c / p105 (TIF3C1) [KO:K03252]	9e-30				IF38_MEDTR	Initiationfactor;Proteinbiosynthesis,Eukaryotic translation initiation factor 3 subunit 8 (eIF3 p110) (eIF3c).	7e-33	GO_ID:15600	TAIR|gene:2084537 SPTR:Q9LIL2 symbol:AT3G22860.1 [GO:0003743 "translation initiation factor activity" evidence=ISS] [GO:0005852 "eukaryotic translation initiation factor 3 complex" evidence=ISS] [GO:0006413 "translational initiation" evidence=ISS] Pfam:PF05470 InterPro:IPR008905 InterPro:IPR000717 Pfam:PF01399 SMART:SM00088 EMBL:AP001300 InterPro:IPR008904 Pfam:PF05469 SPTR:Q9LIL2	4e-18
TM0990.28	3.2.11.49	eIF-4E, EIF4E translation initiation factor eIF-4E [GO:0003743]	ath:At3g56150	F18O21.110; eukaryotic translation initiation factor 3 subunit 8 / eIF3 p110 / eIF3c / p105 (TIF3C1) [KO:K03252]	9e-30				IF38_MEDTR	Initiationfactor;Proteinbiosynthesis,Eukaryotic translation initiation factor 3 subunit 8 (eIF3 p110) (eIF3c).	7e-33	GO_ID:15600	TAIR|gene:2084537 SPTR:Q9LIL2 symbol:AT3G22860.1 [GO:0003743 "translation initiation factor activity" evidence=ISS] [GO:0005852 "eukaryotic translation initiation factor 3 complex" evidence=ISS] [GO:0006413 "translational initiation" evidence=ISS] Pfam:PF05470 InterPro:IPR008905 InterPro:IPR000717 Pfam:PF01399 SMART:SM00088 EMBL:AP001300 InterPro:IPR008904 Pfam:PF05469 SPTR:Q9LIL2	4e-18
chr3.TM0576.22	99.1.4.3671	GO_ID:21861	ath:At1g55020	F14C21.54; lipoxygenase (LOX1) [EC:1.13.11.12] [KO:K00454]	3e-116				LOX2_SOYBN	Dioxygenase;Fattyacidbiosynthesis;Iron;Lipidsynthesis;Metal-binding;Multigenefamily;Oxidoreductase;Oxylipinbiosynthesis,Seed lipoxygenase-2 (EC 1.13.11.12) (L-2).	2e-179	GO_ID:21861	TAIR|gene:2011029 SPTR:Q06327 symbol:AT1G55020 [GO:0006952 "defense response" evidence=TAS] [GO:0009611 "response to wounding" evidence=TAS] [GO:0009695 "jasmonic acid biosynthesis" evidence=TAS] [GO:0009737 "response to abscisic acid stimulus" evidence=IEP] [GO:0009753 "response to jasmonic acid stimulus" evidence=IEP] [GO:0009816 "defense response to pathogenic bacteria, incompatible interactio…	6e-117
chr3.TM0576.22	99.1.3.1.129	EC 1.13.11.12	ath:At1g55020	F14C21.54; lipoxygenase (LOX1) [EC:1.13.11.12] [KO:K00454]	3e-116				LOX2_SOYBN	Dioxygenase;Fattyacidbiosynthesis;Iron;Lipidsynthesis;Metal-binding;Multigenefamily;Oxidoreductase;Oxylipinbiosynthesis,Seed lipoxygenase-2 (EC 1.13.11.12) (L-2).	2e-179	GO_ID:21861	TAIR|gene:2011029 SPTR:Q06327 symbol:AT1G55020 [GO:0006952 "defense response" evidence=TAS] [GO:0009611 "response to wounding" evidence=TAS] [GO:0009695 "jasmonic acid biosynthesis" evidence=TAS] [GO:0009737 "response to abscisic acid stimulus" evidence=IEP] [GO:0009753 "response to jasmonic acid stimulus" evidence=IEP] [GO:0009816 "defense response to pathogenic bacteria, incompatible interactio…	6e-117
chr3.TM0576.22	99.1.1.35	KO:K00454	ath:At1g55020	F14C21.54; lipoxygenase (LOX1) [EC:1.13.11.12] [KO:K00454]	3e-116				LOX2_SOYBN	Dioxygenase;Fattyacidbiosynthesis;Iron;Lipidsynthesis;Metal-binding;Multigenefamily;Oxidoreductase;Oxylipinbiosynthesis,Seed lipoxygenase-2 (EC 1.13.11.12) (L-2).	2e-179	GO_ID:21861	TAIR|gene:2011029 SPTR:Q06327 symbol:AT1G55020 [GO:0006952 "defense response" evidence=TAS] [GO:0009611 "response to wounding" evidence=TAS] [GO:0009695 "jasmonic acid biosynthesis" evidence=TAS] [GO:0009737 "response to abscisic acid stimulus" evidence=IEP] [GO:0009753 "response to jasmonic acid stimulus" evidence=IEP] [GO:0009816 "defense response to pathogenic bacteria, incompatible interactio…	6e-117
chr1.TM0221.10	99.1.4.2528	GO_ID:11359							NSE4_SCHPO	Completeproteome;Directproteinsequencing;DNAdamage;DNArecombination;DNArepair;Meiosis;Nuclearprotein,Non-structural maintenance of chromosome element 4 (Non-SMC element 4) (DNA repair protein rad62).	5e-11	GO_ID:11359	TAIR|gene:2026046 SPTR:Q9C689 symbol:AT1G51130.1 [GO:0005554 "molecular function unknown" evidence=ND] [GO:0000004 "biological process unknown" evidence=ND] [GO:0008372 "cellular component unknown" evidence=ND] EMBL:AC079828 EMBL:BT004096 EMBL:BT006087 PIR:G96548 SPTR:Q9C689	2e-70
chr1.TM0221.10	99.1.3.2.3025	NSE4_SCHPO							NSE4_SCHPO	Completeproteome;Directproteinsequencing;DNAdamage;DNArecombination;DNArepair;Meiosis;Nuclearprotein,Non-structural maintenance of chromosome element 4 (Non-SMC element 4) (DNA repair protein rad62).	5e-11	GO_ID:11359	TAIR|gene:2026046 SPTR:Q9C689 symbol:AT1G51130.1 [GO:0005554 "molecular function unknown" evidence=ND] [GO:0000004 "biological process unknown" evidence=ND] [GO:0008372 "cellular component unknown" evidence=ND] EMBL:AC079828 EMBL:BT004096 EMBL:BT006087 PIR:G96548 SPTR:Q9C689	2e-70
Ljwgs_116078.1	99.1.4.2497	GO_ID:478							NOX1_HUMAN	Alternativesplicing;Electrontransport;FAD;Glycoprotein;Heme;Iontransport;Ionicchannel;Iron;Membrane;Metal-binding;NADP;Oxidoreductase;Transmembrane;Transport;Voltage-gatedchannel,NADPH oxidase homolog 1 (NOX-1) (NOH-1) (NADH/NADPH mitogenic oxidase subunit P65-MOX) (Mitogenic oxidase 1) (MOX1).	3e-33	GO_ID:478	TAIR|gene:2024602 SPTR:O48538 symbol:ATRBOHF [GO:0005887 "integral to plasma membrane" evidence=IMP] [GO:0006800 "oxygen and reactive oxygen species metabolism" evidence=IMP] [GO:0006952 "defense response" evidence=IMP] [GO:0016174 "NAD(P)H oxidase activity" evidence=TAS] [GO:0009738 "abscisic acid mediated signaling" evidence=TAS] InterPro:IPR002048 InterPro:IPR002916 Pfam:PF00036 InterPro:IPR01…	3e-62
Ljwgs_116078.1	99.1.3.2.1657	NOX1_HUMAN							NOX1_HUMAN	Alternativesplicing;Electrontransport;FAD;Glycoprotein;Heme;Iontransport;Ionicchannel;Iron;Membrane;Metal-binding;NADP;Oxidoreductase;Transmembrane;Transport;Voltage-gatedchannel,NADPH oxidase homolog 1 (NOX-1) (NOH-1) (NADH/NADPH mitogenic oxidase subunit P65-MOX) (Mitogenic oxidase 1) (MOX1).	3e-33	GO_ID:478	TAIR|gene:2024602 SPTR:O48538 symbol:ATRBOHF [GO:0005887 "integral to plasma membrane" evidence=IMP] [GO:0006800 "oxygen and reactive oxygen species metabolism" evidence=IMP] [GO:0006952 "defense response" evidence=IMP] [GO:0016174 "NAD(P)H oxidase activity" evidence=TAS] [GO:0009738 "abscisic acid mediated signaling" evidence=TAS] InterPro:IPR002048 InterPro:IPR002916 Pfam:PF00036 InterPro:IPR01…	3e-62
Ljwgs_019558.1	99.1.4.2266	GO_ID:28892										GO_ID:28892	TAIR|gene:2116203 SPTR:Q9SZ04 symbol:AT4G34390.1 [GO:0008372 "cellular component unknown" evidence=ND] [GO:0004871 "signal transducer activity" evidence=ISS] [GO:0007186 "G-protein coupled receptor protein signaling pathway" evidence=ISS] InterPro:IPR001019 InterPro:IPR011025 Pfam:PF00503 ProDom:PD000281 SMART:SM00275 EMBL:AL161585 EMBL:AL035521 PIR:T04785 SPTR:Q9SZ04	2e-88
Ljwgs_027083.1	99.1.4.1613	GO_ID:15567										GO_ID:15567	TAIR|gene:2047111 SPTR:Q8GWX2 symbol:AT2G21120.1 [GO:0000004 "biological process unknown" evidence=ND] InterPro:IPR008521 Pfam:PF05653 EMBL:AK118581 SPTR:Q8GWX2	1e-12
Ljwgs_028965.1	99.1.4.2702	GO_ID:38639										GO_ID:38639	TAIR|gene:2066346 SPTR:Q9ZU86 symbol:AT2G48030.1 [GO:0016787 "hydrolase activity" evidence=ISS] InterPro:IPR005135 Pfam:PF03372 EMBL:AC006072 EMBL:AY087825 PIR:E84922 SPTR:Q9ZU86	1e-46
chr5.CM0148.21	99.1.3.2.610	MYB4_ORYSA							MYB4_ORYSA	DNA-binding;Nuclearprotein;Transcription;Transcriptionregulation,Myb-related protein Myb4 (OsMyb4) (Transcription factor RLTR1).	7e-52	GO_ID:35646	TAIR|gene:2098905 SPTR:Q9M2D9 symbol:AT3G61250.1 [GO:0006355 "regulation of transcription, DNA-dependent" evidence=ISS] [GO:0003700 "transcription factor activity" evidence=ISS] [GO:0003677 "DNA binding" evidence=ISS] InterPro:IPR001005 Pfam:PF00249 InterPro:IPR012287 GO:GO:0005634 PROSITE:PS50090 SMART:SM00717 HSSP:P06876 PROSITE:PS00037 PROSITE:PS00334 EMBL:AL137898 EMBL:AY519601 PIR:T47917 SPT…	4e-72
chr5.CM0148.21	99.1.4.3741	GO_ID:35646							MYB4_ORYSA	DNA-binding;Nuclearprotein;Transcription;Transcriptionregulation,Myb-related protein Myb4 (OsMyb4) (Transcription factor RLTR1).	7e-52	GO_ID:35646	TAIR|gene:2098905 SPTR:Q9M2D9 symbol:AT3G61250.1 [GO:0006355 "regulation of transcription, DNA-dependent" evidence=ISS] [GO:0003700 "transcription factor activity" evidence=ISS] [GO:0003677 "DNA binding" evidence=ISS] InterPro:IPR001005 Pfam:PF00249 InterPro:IPR012287 GO:GO:0005634 PROSITE:PS50090 SMART:SM00717 HSSP:P06876 PROSITE:PS00037 PROSITE:PS00334 EMBL:AL137898 EMBL:AY519601 PIR:T47917 SPT…	4e-72
Ljwgs_126128.1	99.2	Unclassified without homolog
chr5.TM1466.3.1	99.1.3.2.660	SOC1_ARATH							SOC1_ARATH	Developmentalprotein;Differentiation;DNA-binding;Flowering;Nuclearprotein;Transcription;Transcriptionregulation,SUPPRESSOR OF CONSTANS OVEREXPRESSION 1 protein (Agamous-like MADS box protein AGL20).	6e-13	GO_ID:833	TAIR|gene:2175187 SPTR:Q9FKK2 symbol:AT5G60440.1 [GO:0003700 "transcription factor activity" evidence=ISS] [GO:0003677 "DNA binding" evidence=ISS] InterPro:IPR002100 Pfam:PF00319 GO:GO:0005634 GO:GO:0006350 PRINTS:PR00404 PROSITE:PS50066 HSSP:Q02078 SMART:SM00432 EMBL:AB011483 SPTR:Q9FKK2	2e-19
chr5.TM1466.3.1	99.1.4.2030	GO_ID:833							SOC1_ARATH	Developmentalprotein;Differentiation;DNA-binding;Flowering;Nuclearprotein;Transcription;Transcriptionregulation,SUPPRESSOR OF CONSTANS OVEREXPRESSION 1 protein (Agamous-like MADS box protein AGL20).	6e-13	GO_ID:833	TAIR|gene:2175187 SPTR:Q9FKK2 symbol:AT5G60440.1 [GO:0003700 "transcription factor activity" evidence=ISS] [GO:0003677 "DNA binding" evidence=ISS] InterPro:IPR002100 Pfam:PF00319 GO:GO:0005634 GO:GO:0006350 PRINTS:PR00404 PROSITE:PS50066 HSSP:Q02078 SMART:SM00432 EMBL:AB011483 SPTR:Q9FKK2	2e-19
chr4.CM0175.80	99.1.4.1386	GO_ID:45698										GO_ID:45698	TAIR|gene:3702243 SPTR:Q9SMM5 symbol:AT3G48740.1 [GO:0000004 "biological process unknown" evidence=ND] [GO:0016020 "membrane" evidence=ISS] InterPro:IPR004316 GO:GO:0016020 PANTHER:PTHR10791 Pfam:PF03083 EMBL:AL133315 EMBL:AY070412 EMBL:AY078041 EMBL:AY096594 EMBL:AF419559 EMBL:AF361825 PIR:T46218 SPTR:Q9SMM5	8e-66
Ljwgs_092234.1	1.10.4.5	E1.14.11.12 gibberellin 20-oxidase [EC:1.14.11.12] [GO:0045544]	ath:At5g07200	T28J14.140; gibberellin 20-oxidase [EC:1.14.11.12] [KO:K05282]	9e-25				GAOX2_ORYSA	Iron;Metal-binding;Oxidoreductase;Polymorphism,Gibberellin 20 oxidase 2 (EC 1.14.11.-) (Gibberellin C-20 oxidase 2) (GA 20-oxidase 2) (Os20ox2) (Semidwarf-1 protein).	1e-28	GO_ID:2933	TAIR|gene:2182874 SPTR:Q39112 symbol:AT5G07200.1 [GO:0009686 "gibberellic acid biosynthesis" evidence=IDA] [GO:0045544 "gibberellin 20-oxidase activity" evidence=IDA] Pfam:PF03171 InterPro:IPR002283 InterPro:IPR005123 PRINTS:PR00682 HSSP:Q96323 EMBL:AL163652 EMBL:X83381 EMBL:BT004311 EMBL:BT005615 PIR:T48491 GeneFarm:4761 SPTR:Q39112	2e-25
chr1.CM1409.39.1	3.1.3.61	TC.MATE multidrug resistance protein, MATE family [COG:COG0534] [TC:2.A.66.1]	bba:Bd2342	mate efflux family protein [KO:K03327]	3e-10	YDR338c	COG0534	2e-14	TT12_ARATH	Flavonoidbiosynthesis;Membrane;Repeat;Transmembrane;Transport;Vacuole,TRANSPARENT TESTA 12 protein.	1e-60	GO_ID:49665	TAIR|gene:2206959 SPTR:Q8W488 symbol:AT1G33110.1 [GO:0005215 "transporter activity" evidence=ISS] [GO:0016020 "membrane" evidence=ISS] InterPro:IPR002528 Pfam:PF01554 GO:GO:0016020 TIGRFAMs:TIGR00797 EMBL:AY062756 EMBL:AY114687 SPTR:Q8W488	2e-99
Ljwgs_061523.2	1.10.7.8	E2.1.1.76 flavonol 3-O-methyltransferase [EC:2.1.1.76] [GO:0030755]	ath:At5g54160	K18G13.3; O-methyltransferase 1 [EC:2.1.1.76] [KO:K05279]	3e-20				EOMT1_OCIBA	Methyltransferase;Transferase,Eugenol O-methyltransferase (EC 2.1.1.146) ((Iso)eugenol O- methyltransferase EOMT1) (S-adenosysl-L-methionine:(Iso)eugenol O- methyltransferase EOMT1).	8e-62	GO_ID:46478	TAIR|gene:2132805 SPTR:Q9T003 symbol:AT4G35160.1 [GO:0005829 "cytosol" evidence=TAS] InterPro:IPR001601 InterPro:IPR001077 Interpro:IPR000051 Pfam:PF00891 InterPro:IPR011991 HSSP:P93324 EMBL:AL161586 EMBL:AL035522 EMBL:AY099803 EMBL:BT000302 PIR:T04963 SPTR:Q9T003	5e-28
Ljwgs_017330.2	99.1.3.2.725	ZFP4_ARATH							ZFP4_ARATH	Metal-binding;Zinc;Zinc-finger,Zinc finger protein 4.	4e-21	GO_ID:37375	TAIR|gene:2013819 SPTR:Q39263 symbol:AT1G66140.1 [GO:0003700 "transcription factor activity" evidence=ISS] [GO:0045449 "regulation of transcription" evidence=TAS] [GO:0003676 "nucleic acid binding" evidence=ISS] [GO:0008270 "zinc ion binding" evidence=ISS] InterPro:IPR007087 Prosite:PS00028 Pfam:PF00096 PROSITE:PS50157 HSSP:Q38895 EMBL:AC026480 EMBL:L39647 EMBL:AF361630 EMBL:AY058087 EMBL:AY05606…	2e-21
Ljwgs_017330.2	99.1.4.2987	GO_ID:37375							ZFP4_ARATH	Metal-binding;Zinc;Zinc-finger,Zinc finger protein 4.	4e-21	GO_ID:37375	TAIR|gene:2013819 SPTR:Q39263 symbol:AT1G66140.1 [GO:0003700 "transcription factor activity" evidence=ISS] [GO:0045449 "regulation of transcription" evidence=TAS] [GO:0003676 "nucleic acid binding" evidence=ISS] [GO:0008270 "zinc ion binding" evidence=ISS] InterPro:IPR007087 Prosite:PS00028 Pfam:PF00096 PROSITE:PS50157 HSSP:Q38895 EMBL:AC026480 EMBL:L39647 EMBL:AF361630 EMBL:AY058087 EMBL:AY05606…	2e-21
TM1408.6	3.1.1.38	ABC.MR putative ABC transport system ATP-binding protein [COG:COG1132 COG2274] [TC:3.A.1.21 3.A.1.106 3.A.1.110 3.A.1.112 3.A.1.113 3.A.1.117]	mmu:12780	Abcc2; ATP-binding cassette, sub-family C (CFTR/MRP), member 2 [KO:K05666]	3e-65	YDR135c	COG1132	1e-56	MRP2_RABIT	ATP-binding;Glycoprotein;Membrane;Nucleotide-binding;Repeat;Transmembrane;Transport,Canalicular multispecific organic anion transporter 1 (ATP-binding cassette sub-family C member 2) (Multidrug resistance-associated protein 2) (Canalicular multidrug resistance protein) (Epithelial basolateral chloride conductance regulator).	2e-69	GO_ID:4910	TAIR|gene:2061558 SPTR:O64590 symbol:AT2G34660.1 [GO:0042626 "ATPase activity, coupled to transmembrane movement of substances" evidence=IDA] InterPro:IPR003593 InterPro:IPR003439 InterPro:IPR001140 Pfam:PF00664 Pfam:PF00005 InterPro:IPR011527 Prosite:PS00211 SMART:SM00382 ProDom:PD000006 PROSITE:PS50893 PROSITE:PS50929 HSSP:P26361 EMBL:AC003096 PIR:T01369 SPTR:O64590	4e-119
TM1408.6	3.1.1.33	ABCC-BAC ATP-binding casette, subfamily C, bacterial [COG:COG4988 COG4987 COG1132 COG2274] [TC:3.A.1.110 3.A.1.112]	mmu:12780	Abcc2; ATP-binding cassette, sub-family C (CFTR/MRP), member 2 [KO:K05666]	3e-65	YDR135c	COG1132	1e-56	MRP2_RABIT	ATP-binding;Glycoprotein;Membrane;Nucleotide-binding;Repeat;Transmembrane;Transport,Canalicular multispecific organic anion transporter 1 (ATP-binding cassette sub-family C member 2) (Multidrug resistance-associated protein 2) (Canalicular multidrug resistance protein) (Epithelial basolateral chloride conductance regulator).	2e-69	GO_ID:4910	TAIR|gene:2061558 SPTR:O64590 symbol:AT2G34660.1 [GO:0042626 "ATPase activity, coupled to transmembrane movement of substances" evidence=IDA] InterPro:IPR003593 InterPro:IPR003439 InterPro:IPR001140 Pfam:PF00664 Pfam:PF00005 InterPro:IPR011527 Prosite:PS00211 SMART:SM00382 ProDom:PD000006 PROSITE:PS50893 PROSITE:PS50929 HSSP:P26361 EMBL:AC003096 PIR:T01369 SPTR:O64590	4e-119
TM1408.6	3.1.1.32.2	ABCC2 ATP-binding cassette, subfamily C (CFTR/MRP), member 2	mmu:12780	Abcc2; ATP-binding cassette, sub-family C (CFTR/MRP), member 2 [KO:K05666]	3e-65	YDR135c	COG1132	1e-56	MRP2_RABIT	ATP-binding;Glycoprotein;Membrane;Nucleotide-binding;Repeat;Transmembrane;Transport,Canalicular multispecific organic anion transporter 1 (ATP-binding cassette sub-family C member 2) (Multidrug resistance-associated protein 2) (Canalicular multidrug resistance protein) (Epithelial basolateral chloride conductance regulator).	2e-69	GO_ID:4910	TAIR|gene:2061558 SPTR:O64590 symbol:AT2G34660.1 [GO:0042626 "ATPase activity, coupled to transmembrane movement of substances" evidence=IDA] InterPro:IPR003593 InterPro:IPR003439 InterPro:IPR001140 Pfam:PF00664 Pfam:PF00005 InterPro:IPR011527 Prosite:PS00211 SMART:SM00382 ProDom:PD000006 PROSITE:PS50893 PROSITE:PS50929 HSSP:P26361 EMBL:AC003096 PIR:T01369 SPTR:O64590	4e-119
TM1408.6	3.1.1.31.13	ABCB-BAC ATP-binding casette, subfamily B, bacterial [COG:COG1132 COG2274 COG5265] [TC:3.A.1.21 3.A.1.106 3.A.1.109 3.A.1.117]	mmu:12780	Abcc2; ATP-binding cassette, sub-family C (CFTR/MRP), member 2 [KO:K05666]	3e-65	YDR135c	COG1132	1e-56	MRP2_RABIT	ATP-binding;Glycoprotein;Membrane;Nucleotide-binding;Repeat;Transmembrane;Transport,Canalicular multispecific organic anion transporter 1 (ATP-binding cassette sub-family C member 2) (Multidrug resistance-associated protein 2) (Canalicular multidrug resistance protein) (Epithelial basolateral chloride conductance regulator).	2e-69	GO_ID:4910	TAIR|gene:2061558 SPTR:O64590 symbol:AT2G34660.1 [GO:0042626 "ATPase activity, coupled to transmembrane movement of substances" evidence=IDA] InterPro:IPR003593 InterPro:IPR003439 InterPro:IPR001140 Pfam:PF00664 Pfam:PF00005 InterPro:IPR011527 Prosite:PS00211 SMART:SM00382 ProDom:PD000006 PROSITE:PS50893 PROSITE:PS50929 HSSP:P26361 EMBL:AC003096 PIR:T01369 SPTR:O64590	4e-119
chr4.CM0025.6	99.2	Unclassified without homolog
chr2.TM0383.4	1.11.14.4	E1.14.-.- [EC:1.14.-.-] [COG:COG2124]	ath:At2g32440	T32F6.4; ent-kaurenoic acid hydroxylase, putative / cytochrome P450, putative [EC:1.14.13.79] [KO:K04123]	4e-43	slr0574	COG2124	9e-34	C90B1_ARATH	Heme;Iron;Membrane;Metal-binding;Monooxygenase;Oxidoreductase;Transmembrane,Cytochrome P450 90B1 (EC 1.14.-.-) (Steroid 22-alpha-hydroxylase) (Dwarf4) (Dwarf protein 4).	2e-80	GO_ID:54073	TAIR|gene:2206899 SPTR:Q9FX29 symbol:AT1G73340.1 [GO:0019825 "oxygen binding" evidence=ISS] InterPro:IPR001128 Pfam:PF00067 InterPro:IPR002403 InterPro:IPR002401 PRINTS:PR00463 PRINTS:PR00385 PROSITE:PS00086 PRINTS:PR00465 EMBL:AC012396 PIR:H96759 SPTR:Q9FX29	0
chr2.TM0383.4	1.10.3.12	E1.14.-.- [EC:1.14.-.-] [COG:COG2124]	ath:At2g32440	T32F6.4; ent-kaurenoic acid hydroxylase, putative / cytochrome P450, putative [EC:1.14.13.79] [KO:K04123]	4e-43	slr0574	COG2124	9e-34	C90B1_ARATH	Heme;Iron;Membrane;Metal-binding;Monooxygenase;Oxidoreductase;Transmembrane,Cytochrome P450 90B1 (EC 1.14.-.-) (Steroid 22-alpha-hydroxylase) (Dwarf4) (Dwarf protein 4).	2e-80	GO_ID:54073	TAIR|gene:2206899 SPTR:Q9FX29 symbol:AT1G73340.1 [GO:0019825 "oxygen binding" evidence=ISS] InterPro:IPR001128 Pfam:PF00067 InterPro:IPR002403 InterPro:IPR002401 PRINTS:PR00463 PRINTS:PR00385 PROSITE:PS00086 PRINTS:PR00465 EMBL:AC012396 PIR:H96759 SPTR:Q9FX29	0
chr2.TM0383.4	1.10.6.12	E1.14.-.- [EC:1.14.-.-] [COG:COG2124]	ath:At2g32440	T32F6.4; ent-kaurenoic acid hydroxylase, putative / cytochrome P450, putative [EC:1.14.13.79] [KO:K04123]	4e-43	slr0574	COG2124	9e-34	C90B1_ARATH	Heme;Iron;Membrane;Metal-binding;Monooxygenase;Oxidoreductase;Transmembrane,Cytochrome P450 90B1 (EC 1.14.-.-) (Steroid 22-alpha-hydroxylase) (Dwarf4) (Dwarf protein 4).	2e-80	GO_ID:54073	TAIR|gene:2206899 SPTR:Q9FX29 symbol:AT1G73340.1 [GO:0019825 "oxygen binding" evidence=ISS] InterPro:IPR001128 Pfam:PF00067 InterPro:IPR002403 InterPro:IPR002401 PRINTS:PR00463 PRINTS:PR00385 PROSITE:PS00086 PRINTS:PR00465 EMBL:AC012396 PIR:H96759 SPTR:Q9FX29	0
chr2.TM0383.4	1.3.3.23	E1.14.14.1 unspecific monooxygenase [EC:1.14.14.1] [COG:COG2124] [GO:0050381]	ath:At2g32440	T32F6.4; ent-kaurenoic acid hydroxylase, putative / cytochrome P450, putative [EC:1.14.13.79] [KO:K04123]	4e-43	slr0574	COG2124	9e-34	C90B1_ARATH	Heme;Iron;Membrane;Metal-binding;Monooxygenase;Oxidoreductase;Transmembrane,Cytochrome P450 90B1 (EC 1.14.-.-) (Steroid 22-alpha-hydroxylase) (Dwarf4) (Dwarf protein 4).	2e-80	GO_ID:54073	TAIR|gene:2206899 SPTR:Q9FX29 symbol:AT1G73340.1 [GO:0019825 "oxygen binding" evidence=ISS] InterPro:IPR001128 Pfam:PF00067 InterPro:IPR002403 InterPro:IPR002401 PRINTS:PR00463 PRINTS:PR00385 PROSITE:PS00086 PRINTS:PR00465 EMBL:AC012396 PIR:H96759 SPTR:Q9FX29	0
chr2.TM0383.4	1.5.14.29	E1.14.14.1 unspecific monooxygenase [EC:1.14.14.1] [COG:COG2124] [GO:0050381]	ath:At2g32440	T32F6.4; ent-kaurenoic acid hydroxylase, putative / cytochrome P450, putative [EC:1.14.13.79] [KO:K04123]	4e-43	slr0574	COG2124	9e-34	C90B1_ARATH	Heme;Iron;Membrane;Metal-binding;Monooxygenase;Oxidoreductase;Transmembrane,Cytochrome P450 90B1 (EC 1.14.-.-) (Steroid 22-alpha-hydroxylase) (Dwarf4) (Dwarf protein 4).	2e-80	GO_ID:54073	TAIR|gene:2206899 SPTR:Q9FX29 symbol:AT1G73340.1 [GO:0019825 "oxygen binding" evidence=ISS] InterPro:IPR001128 Pfam:PF00067 InterPro:IPR002403 InterPro:IPR002401 PRINTS:PR00463 PRINTS:PR00385 PROSITE:PS00086 PRINTS:PR00465 EMBL:AC012396 PIR:H96759 SPTR:Q9FX29	0
chr2.TM0383.4	1.1.7.13	E1.14.-.- [EC:1.14.-.-] [COG:COG2124]	ath:At2g32440	T32F6.4; ent-kaurenoic acid hydroxylase, putative / cytochrome P450, putative [EC:1.14.13.79] [KO:K04123]	4e-43	slr0574	COG2124	9e-34	C90B1_ARATH	Heme;Iron;Membrane;Metal-binding;Monooxygenase;Oxidoreductase;Transmembrane,Cytochrome P450 90B1 (EC 1.14.-.-) (Steroid 22-alpha-hydroxylase) (Dwarf4) (Dwarf protein 4).	2e-80	GO_ID:54073	TAIR|gene:2206899 SPTR:Q9FX29 symbol:AT1G73340.1 [GO:0019825 "oxygen binding" evidence=ISS] InterPro:IPR001128 Pfam:PF00067 InterPro:IPR002403 InterPro:IPR002401 PRINTS:PR00463 PRINTS:PR00385 PROSITE:PS00086 PRINTS:PR00465 EMBL:AC012396 PIR:H96759 SPTR:Q9FX29	0
chr2.TM0383.4	1.10.4.4	E1.14.13.79 ent-kaurenoic acid hydroxylase [EC:1.14.13.79]	ath:At2g32440	T32F6.4; ent-kaurenoic acid hydroxylase, putative / cytochrome P450, putative [EC:1.14.13.79] [KO:K04123]	4e-43	slr0574	COG2124	9e-34	C90B1_ARATH	Heme;Iron;Membrane;Metal-binding;Monooxygenase;Oxidoreductase;Transmembrane,Cytochrome P450 90B1 (EC 1.14.-.-) (Steroid 22-alpha-hydroxylase) (Dwarf4) (Dwarf protein 4).	2e-80	GO_ID:54073	TAIR|gene:2206899 SPTR:Q9FX29 symbol:AT1G73340.1 [GO:0019825 "oxygen binding" evidence=ISS] InterPro:IPR001128 Pfam:PF00067 InterPro:IPR002403 InterPro:IPR002401 PRINTS:PR00463 PRINTS:PR00385 PROSITE:PS00086 PRINTS:PR00465 EMBL:AC012396 PIR:H96759 SPTR:Q9FX29	0
chr2.TM0383.4	1.11.4.6	E1.14.-.- [EC:1.14.-.-] [COG:COG2124]	ath:At2g32440	T32F6.4; ent-kaurenoic acid hydroxylase, putative / cytochrome P450, putative [EC:1.14.13.79] [KO:K04123]	4e-43	slr0574	COG2124	9e-34	C90B1_ARATH	Heme;Iron;Membrane;Metal-binding;Monooxygenase;Oxidoreductase;Transmembrane,Cytochrome P450 90B1 (EC 1.14.-.-) (Steroid 22-alpha-hydroxylase) (Dwarf4) (Dwarf protein 4).	2e-80	GO_ID:54073	TAIR|gene:2206899 SPTR:Q9FX29 symbol:AT1G73340.1 [GO:0019825 "oxygen binding" evidence=ISS] InterPro:IPR001128 Pfam:PF00067 InterPro:IPR002403 InterPro:IPR002401 PRINTS:PR00463 PRINTS:PR00385 PROSITE:PS00086 PRINTS:PR00465 EMBL:AC012396 PIR:H96759 SPTR:Q9FX29	0
chr2.TM0383.4	1.11.4.2	E1.14.14.1 unspecific monooxygenase [EC:1.14.14.1] [COG:COG2124] [GO:0050381]	ath:At2g32440	T32F6.4; ent-kaurenoic acid hydroxylase, putative / cytochrome P450, putative [EC:1.14.13.79] [KO:K04123]	4e-43	slr0574	COG2124	9e-34	C90B1_ARATH	Heme;Iron;Membrane;Metal-binding;Monooxygenase;Oxidoreductase;Transmembrane,Cytochrome P450 90B1 (EC 1.14.-.-) (Steroid 22-alpha-hydroxylase) (Dwarf4) (Dwarf protein 4).	2e-80	GO_ID:54073	TAIR|gene:2206899 SPTR:Q9FX29 symbol:AT1G73340.1 [GO:0019825 "oxygen binding" evidence=ISS] InterPro:IPR001128 Pfam:PF00067 InterPro:IPR002403 InterPro:IPR002401 PRINTS:PR00463 PRINTS:PR00385 PROSITE:PS00086 PRINTS:PR00465 EMBL:AC012396 PIR:H96759 SPTR:Q9FX29	0
chr2.CM0304.39	1.11.14.4	E1.14.-.- [EC:1.14.-.-] [COG:COG2124]	ath:At2g32440	T32F6.4; ent-kaurenoic acid hydroxylase, putative / cytochrome P450, putative [EC:1.14.13.79] [KO:K04123]	2e-31	BH0579	COG2124	3e-22	C87A3_ORYSA	Heme;Iron;Membrane;Metal-binding;Monooxygenase;Oxidoreductase;Transmembrane,Cytochrome P450 87A3 (EC 1.14.-.-).	1e-100	GO_ID:26916	TAIR|gene:2129924 SPTR:O23384 symbol:AT4G15300.1 [GO:0019825 "oxygen binding" evidence=ISS] InterPro:IPR001128 Pfam:PF00067 InterPro:IPR002401 PRINTS:PR00463 PRINTS:PR00385 PROSITE:PS00086 EMBL:Z97338 EMBL:AL161541 PIR:C71417 SPTR:O23384	1e-49
chr2.CM0304.39	1.10.3.12	E1.14.-.- [EC:1.14.-.-] [COG:COG2124]	ath:At2g32440	T32F6.4; ent-kaurenoic acid hydroxylase, putative / cytochrome P450, putative [EC:1.14.13.79] [KO:K04123]	2e-31	BH0579	COG2124	3e-22	C87A3_ORYSA	Heme;Iron;Membrane;Metal-binding;Monooxygenase;Oxidoreductase;Transmembrane,Cytochrome P450 87A3 (EC 1.14.-.-).	1e-100	GO_ID:26916	TAIR|gene:2129924 SPTR:O23384 symbol:AT4G15300.1 [GO:0019825 "oxygen binding" evidence=ISS] InterPro:IPR001128 Pfam:PF00067 InterPro:IPR002401 PRINTS:PR00463 PRINTS:PR00385 PROSITE:PS00086 EMBL:Z97338 EMBL:AL161541 PIR:C71417 SPTR:O23384	1e-49
chr2.CM0304.39	1.10.6.12	E1.14.-.- [EC:1.14.-.-] [COG:COG2124]	ath:At2g32440	T32F6.4; ent-kaurenoic acid hydroxylase, putative / cytochrome P450, putative [EC:1.14.13.79] [KO:K04123]	2e-31	BH0579	COG2124	3e-22	C87A3_ORYSA	Heme;Iron;Membrane;Metal-binding;Monooxygenase;Oxidoreductase;Transmembrane,Cytochrome P450 87A3 (EC 1.14.-.-).	1e-100	GO_ID:26916	TAIR|gene:2129924 SPTR:O23384 symbol:AT4G15300.1 [GO:0019825 "oxygen binding" evidence=ISS] InterPro:IPR001128 Pfam:PF00067 InterPro:IPR002401 PRINTS:PR00463 PRINTS:PR00385 PROSITE:PS00086 EMBL:Z97338 EMBL:AL161541 PIR:C71417 SPTR:O23384	1e-49
chr2.CM0304.39	1.3.3.23	E1.14.14.1 unspecific monooxygenase [EC:1.14.14.1] [COG:COG2124] [GO:0050381]	ath:At2g32440	T32F6.4; ent-kaurenoic acid hydroxylase, putative / cytochrome P450, putative [EC:1.14.13.79] [KO:K04123]	2e-31	BH0579	COG2124	3e-22	C87A3_ORYSA	Heme;Iron;Membrane;Metal-binding;Monooxygenase;Oxidoreductase;Transmembrane,Cytochrome P450 87A3 (EC 1.14.-.-).	1e-100	GO_ID:26916	TAIR|gene:2129924 SPTR:O23384 symbol:AT4G15300.1 [GO:0019825 "oxygen binding" evidence=ISS] InterPro:IPR001128 Pfam:PF00067 InterPro:IPR002401 PRINTS:PR00463 PRINTS:PR00385 PROSITE:PS00086 EMBL:Z97338 EMBL:AL161541 PIR:C71417 SPTR:O23384	1e-49
chr2.CM0304.39	1.5.14.29	E1.14.14.1 unspecific monooxygenase [EC:1.14.14.1] [COG:COG2124] [GO:0050381]	ath:At2g32440	T32F6.4; ent-kaurenoic acid hydroxylase, putative / cytochrome P450, putative [EC:1.14.13.79] [KO:K04123]	2e-31	BH0579	COG2124	3e-22	C87A3_ORYSA	Heme;Iron;Membrane;Metal-binding;Monooxygenase;Oxidoreductase;Transmembrane,Cytochrome P450 87A3 (EC 1.14.-.-).	1e-100	GO_ID:26916	TAIR|gene:2129924 SPTR:O23384 symbol:AT4G15300.1 [GO:0019825 "oxygen binding" evidence=ISS] InterPro:IPR001128 Pfam:PF00067 InterPro:IPR002401 PRINTS:PR00463 PRINTS:PR00385 PROSITE:PS00086 EMBL:Z97338 EMBL:AL161541 PIR:C71417 SPTR:O23384	1e-49
chr2.CM0304.39	1.1.7.13	E1.14.-.- [EC:1.14.-.-] [COG:COG2124]	ath:At2g32440	T32F6.4; ent-kaurenoic acid hydroxylase, putative / cytochrome P450, putative [EC:1.14.13.79] [KO:K04123]	2e-31	BH0579	COG2124	3e-22	C87A3_ORYSA	Heme;Iron;Membrane;Metal-binding;Monooxygenase;Oxidoreductase;Transmembrane,Cytochrome P450 87A3 (EC 1.14.-.-).	1e-100	GO_ID:26916	TAIR|gene:2129924 SPTR:O23384 symbol:AT4G15300.1 [GO:0019825 "oxygen binding" evidence=ISS] InterPro:IPR001128 Pfam:PF00067 InterPro:IPR002401 PRINTS:PR00463 PRINTS:PR00385 PROSITE:PS00086 EMBL:Z97338 EMBL:AL161541 PIR:C71417 SPTR:O23384	1e-49
chr2.CM0304.39	1.10.4.4	E1.14.13.79 ent-kaurenoic acid hydroxylase [EC:1.14.13.79]	ath:At2g32440	T32F6.4; ent-kaurenoic acid hydroxylase, putative / cytochrome P450, putative [EC:1.14.13.79] [KO:K04123]	2e-31	BH0579	COG2124	3e-22	C87A3_ORYSA	Heme;Iron;Membrane;Metal-binding;Monooxygenase;Oxidoreductase;Transmembrane,Cytochrome P450 87A3 (EC 1.14.-.-).	1e-100	GO_ID:26916	TAIR|gene:2129924 SPTR:O23384 symbol:AT4G15300.1 [GO:0019825 "oxygen binding" evidence=ISS] InterPro:IPR001128 Pfam:PF00067 InterPro:IPR002401 PRINTS:PR00463 PRINTS:PR00385 PROSITE:PS00086 EMBL:Z97338 EMBL:AL161541 PIR:C71417 SPTR:O23384	1e-49
chr2.CM0304.39	1.11.4.6	E1.14.-.- [EC:1.14.-.-] [COG:COG2124]	ath:At2g32440	T32F6.4; ent-kaurenoic acid hydroxylase, putative / cytochrome P450, putative [EC:1.14.13.79] [KO:K04123]	2e-31	BH0579	COG2124	3e-22	C87A3_ORYSA	Heme;Iron;Membrane;Metal-binding;Monooxygenase;Oxidoreductase;Transmembrane,Cytochrome P450 87A3 (EC 1.14.-.-).	1e-100	GO_ID:26916	TAIR|gene:2129924 SPTR:O23384 symbol:AT4G15300.1 [GO:0019825 "oxygen binding" evidence=ISS] InterPro:IPR001128 Pfam:PF00067 InterPro:IPR002401 PRINTS:PR00463 PRINTS:PR00385 PROSITE:PS00086 EMBL:Z97338 EMBL:AL161541 PIR:C71417 SPTR:O23384	1e-49
chr2.CM0304.39	1.11.4.2	E1.14.14.1 unspecific monooxygenase [EC:1.14.14.1] [COG:COG2124] [GO:0050381]	ath:At2g32440	T32F6.4; ent-kaurenoic acid hydroxylase, putative / cytochrome P450, putative [EC:1.14.13.79] [KO:K04123]	2e-31	BH0579	COG2124	3e-22	C87A3_ORYSA	Heme;Iron;Membrane;Metal-binding;Monooxygenase;Oxidoreductase;Transmembrane,Cytochrome P450 87A3 (EC 1.14.-.-).	1e-100	GO_ID:26916	TAIR|gene:2129924 SPTR:O23384 symbol:AT4G15300.1 [GO:0019825 "oxygen binding" evidence=ISS] InterPro:IPR001128 Pfam:PF00067 InterPro:IPR002401 PRINTS:PR00463 PRINTS:PR00385 PROSITE:PS00086 EMBL:Z97338 EMBL:AL161541 PIR:C71417 SPTR:O23384	1e-49
chr3.CM0423.7	1.10.7.9	E1.14.13.21 flavonoid 3-monooxygenase [EC:1.14.13.21] [GO:0016711]	ath:At5g07990	F13G24.190; cytochrome P450 75A5 / flavonoid 3-monooxygenase / flavonoid 3-hydroxylase (F3H) (F35H) (TT7) [EC:1.14.13.21] [KO:K05280]	2e-81	BH0579	COG2124	4e-21	C82A3_SOYBN	Heme;Iron;Membrane;Metal-binding;Monooxygenase;Oxidoreductase,Cytochrome P450 82A3 (EC 1.14.-.-) (P450 CP6).	1e-123	GO_ID:29132	TAIR|gene:2090274 SPTR:Q9LSF8 symbol:AT3G25180.1 [GO:0019825 "oxygen binding" evidence=ISS] InterPro:IPR001128 Pfam:PF00067 InterPro:IPR002403 InterPro:IPR002401 PRINTS:PR00463 PRINTS:PR00385 PROSITE:PS00086 PRINTS:PR00465 HSSP:P14779 EMBL:AB026647 SPTR:Q9LSF8	1e-139
chr3.CM0423.7	1.11.14.4	E1.14.-.- [EC:1.14.-.-] [COG:COG2124]	ath:At5g07990	F13G24.190; cytochrome P450 75A5 / flavonoid 3-monooxygenase / flavonoid 3-hydroxylase (F3H) (F35H) (TT7) [EC:1.14.13.21] [KO:K05280]	2e-81	BH0579	COG2124	4e-21	C82A3_SOYBN	Heme;Iron;Membrane;Metal-binding;Monooxygenase;Oxidoreductase,Cytochrome P450 82A3 (EC 1.14.-.-) (P450 CP6).	1e-123	GO_ID:29132	TAIR|gene:2090274 SPTR:Q9LSF8 symbol:AT3G25180.1 [GO:0019825 "oxygen binding" evidence=ISS] InterPro:IPR001128 Pfam:PF00067 InterPro:IPR002403 InterPro:IPR002401 PRINTS:PR00463 PRINTS:PR00385 PROSITE:PS00086 PRINTS:PR00465 HSSP:P14779 EMBL:AB026647 SPTR:Q9LSF8	1e-139
chr3.CM0423.7	1.10.3.12	E1.14.-.- [EC:1.14.-.-] [COG:COG2124]	ath:At5g07990	F13G24.190; cytochrome P450 75A5 / flavonoid 3-monooxygenase / flavonoid 3-hydroxylase (F3H) (F35H) (TT7) [EC:1.14.13.21] [KO:K05280]	2e-81	BH0579	COG2124	4e-21	C82A3_SOYBN	Heme;Iron;Membrane;Metal-binding;Monooxygenase;Oxidoreductase,Cytochrome P450 82A3 (EC 1.14.-.-) (P450 CP6).	1e-123	GO_ID:29132	TAIR|gene:2090274 SPTR:Q9LSF8 symbol:AT3G25180.1 [GO:0019825 "oxygen binding" evidence=ISS] InterPro:IPR001128 Pfam:PF00067 InterPro:IPR002403 InterPro:IPR002401 PRINTS:PR00463 PRINTS:PR00385 PROSITE:PS00086 PRINTS:PR00465 HSSP:P14779 EMBL:AB026647 SPTR:Q9LSF8	1e-139
chr3.CM0423.7	1.10.6.12	E1.14.-.- [EC:1.14.-.-] [COG:COG2124]	ath:At5g07990	F13G24.190; cytochrome P450 75A5 / flavonoid 3-monooxygenase / flavonoid 3-hydroxylase (F3H) (F35H) (TT7) [EC:1.14.13.21] [KO:K05280]	2e-81	BH0579	COG2124	4e-21	C82A3_SOYBN	Heme;Iron;Membrane;Metal-binding;Monooxygenase;Oxidoreductase,Cytochrome P450 82A3 (EC 1.14.-.-) (P450 CP6).	1e-123	GO_ID:29132	TAIR|gene:2090274 SPTR:Q9LSF8 symbol:AT3G25180.1 [GO:0019825 "oxygen binding" evidence=ISS] InterPro:IPR001128 Pfam:PF00067 InterPro:IPR002403 InterPro:IPR002401 PRINTS:PR00463 PRINTS:PR00385 PROSITE:PS00086 PRINTS:PR00465 HSSP:P14779 EMBL:AB026647 SPTR:Q9LSF8	1e-139
chr3.CM0423.7	1.3.3.23	E1.14.14.1 unspecific monooxygenase [EC:1.14.14.1] [COG:COG2124] [GO:0050381]	ath:At5g07990	F13G24.190; cytochrome P450 75A5 / flavonoid 3-monooxygenase / flavonoid 3-hydroxylase (F3H) (F35H) (TT7) [EC:1.14.13.21] [KO:K05280]	2e-81	BH0579	COG2124	4e-21	C82A3_SOYBN	Heme;Iron;Membrane;Metal-binding;Monooxygenase;Oxidoreductase,Cytochrome P450 82A3 (EC 1.14.-.-) (P450 CP6).	1e-123	GO_ID:29132	TAIR|gene:2090274 SPTR:Q9LSF8 symbol:AT3G25180.1 [GO:0019825 "oxygen binding" evidence=ISS] InterPro:IPR001128 Pfam:PF00067 InterPro:IPR002403 InterPro:IPR002401 PRINTS:PR00463 PRINTS:PR00385 PROSITE:PS00086 PRINTS:PR00465 HSSP:P14779 EMBL:AB026647 SPTR:Q9LSF8	1e-139
chr3.CM0423.7	1.5.14.29	E1.14.14.1 unspecific monooxygenase [EC:1.14.14.1] [COG:COG2124] [GO:0050381]	ath:At5g07990	F13G24.190; cytochrome P450 75A5 / flavonoid 3-monooxygenase / flavonoid 3-hydroxylase (F3H) (F35H) (TT7) [EC:1.14.13.21] [KO:K05280]	2e-81	BH0579	COG2124	4e-21	C82A3_SOYBN	Heme;Iron;Membrane;Metal-binding;Monooxygenase;Oxidoreductase,Cytochrome P450 82A3 (EC 1.14.-.-) (P450 CP6).	1e-123	GO_ID:29132	TAIR|gene:2090274 SPTR:Q9LSF8 symbol:AT3G25180.1 [GO:0019825 "oxygen binding" evidence=ISS] InterPro:IPR001128 Pfam:PF00067 InterPro:IPR002403 InterPro:IPR002401 PRINTS:PR00463 PRINTS:PR00385 PROSITE:PS00086 PRINTS:PR00465 HSSP:P14779 EMBL:AB026647 SPTR:Q9LSF8	1e-139
chr3.CM0423.7	1.1.7.13	E1.14.-.- [EC:1.14.-.-] [COG:COG2124]	ath:At5g07990	F13G24.190; cytochrome P450 75A5 / flavonoid 3-monooxygenase / flavonoid 3-hydroxylase (F3H) (F35H) (TT7) [EC:1.14.13.21] [KO:K05280]	2e-81	BH0579	COG2124	4e-21	C82A3_SOYBN	Heme;Iron;Membrane;Metal-binding;Monooxygenase;Oxidoreductase,Cytochrome P450 82A3 (EC 1.14.-.-) (P450 CP6).	1e-123	GO_ID:29132	TAIR|gene:2090274 SPTR:Q9LSF8 symbol:AT3G25180.1 [GO:0019825 "oxygen binding" evidence=ISS] InterPro:IPR001128 Pfam:PF00067 InterPro:IPR002403 InterPro:IPR002401 PRINTS:PR00463 PRINTS:PR00385 PROSITE:PS00086 PRINTS:PR00465 HSSP:P14779 EMBL:AB026647 SPTR:Q9LSF8	1e-139
chr3.CM0423.7	1.11.4.6	E1.14.-.- [EC:1.14.-.-] [COG:COG2124]	ath:At5g07990	F13G24.190; cytochrome P450 75A5 / flavonoid 3-monooxygenase / flavonoid 3-hydroxylase (F3H) (F35H) (TT7) [EC:1.14.13.21] [KO:K05280]	2e-81	BH0579	COG2124	4e-21	C82A3_SOYBN	Heme;Iron;Membrane;Metal-binding;Monooxygenase;Oxidoreductase,Cytochrome P450 82A3 (EC 1.14.-.-) (P450 CP6).	1e-123	GO_ID:29132	TAIR|gene:2090274 SPTR:Q9LSF8 symbol:AT3G25180.1 [GO:0019825 "oxygen binding" evidence=ISS] InterPro:IPR001128 Pfam:PF00067 InterPro:IPR002403 InterPro:IPR002401 PRINTS:PR00463 PRINTS:PR00385 PROSITE:PS00086 PRINTS:PR00465 HSSP:P14779 EMBL:AB026647 SPTR:Q9LSF8	1e-139
chr3.CM0423.7	1.11.4.2	E1.14.14.1 unspecific monooxygenase [EC:1.14.14.1] [COG:COG2124] [GO:0050381]	ath:At5g07990	F13G24.190; cytochrome P450 75A5 / flavonoid 3-monooxygenase / flavonoid 3-hydroxylase (F3H) (F35H) (TT7) [EC:1.14.13.21] [KO:K05280]	2e-81	BH0579	COG2124	4e-21	C82A3_SOYBN	Heme;Iron;Membrane;Metal-binding;Monooxygenase;Oxidoreductase,Cytochrome P450 82A3 (EC 1.14.-.-) (P450 CP6).	1e-123	GO_ID:29132	TAIR|gene:2090274 SPTR:Q9LSF8 symbol:AT3G25180.1 [GO:0019825 "oxygen binding" evidence=ISS] InterPro:IPR001128 Pfam:PF00067 InterPro:IPR002403 InterPro:IPR002401 PRINTS:PR00463 PRINTS:PR00385 PROSITE:PS00086 PRINTS:PR00465 HSSP:P14779 EMBL:AB026647 SPTR:Q9LSF8	1e-139
TM1440.7	3.1.3.3.5	ADIC arginine:agmatine antiporter [COG:COG0531]	bar:GBAA0818	amino acid permease family protein [KO:K03294]	2e-63	BS_yfnA	COG0531	2e-59	CTR1_HUMAN	Amino-acidtransport;Directproteinsequencing;Glycoprotein;Membrane;Receptor;Transmembrane;Transport,High-affinity cationic amino acid transporter-1 (CAT-1) (CAT1) (System Y+ basic amino acid transporter) (Ecotropic retroviral leukemia receptor homolog) (ERR) (Ecotropic retrovirus receptor homolog).	2e-51	GO_ID:9576	TAIR|gene:2044681 SPTR:O64759 symbol:AT2G34960.1 [GO:0015326 "cationic amino acid transporter activity" evidence=ISS] InterPro:IPR002293 InterPro:IPR004841 Pfam:PF00324 GO:GO:0006810 GO:GO:0016020 EMBL:AC004238 PIR:T00477 SPTR:O64759	3e-171
TM1440.7	3.1.3.3.3	CADB cadaverine:lysine antiporter [COG:COG0531]	bar:GBAA0818	amino acid permease family protein [KO:K03294]	2e-63	BS_yfnA	COG0531	2e-59	CTR1_HUMAN	Amino-acidtransport;Directproteinsequencing;Glycoprotein;Membrane;Receptor;Transmembrane;Transport,High-affinity cationic amino acid transporter-1 (CAT-1) (CAT1) (System Y+ basic amino acid transporter) (Ecotropic retroviral leukemia receptor homolog) (ERR) (Ecotropic retrovirus receptor homolog).	2e-51	GO_ID:9576	TAIR|gene:2044681 SPTR:O64759 symbol:AT2G34960.1 [GO:0015326 "cationic amino acid transporter activity" evidence=ISS] InterPro:IPR002293 InterPro:IPR004841 Pfam:PF00324 GO:GO:0006810 GO:GO:0016020 EMBL:AC004238 PIR:T00477 SPTR:O64759	3e-171
TM1440.7	3.1.3.3.2	POTE putrescine:ornithine antiporter [COG:COG0531]	bar:GBAA0818	amino acid permease family protein [KO:K03294]	2e-63	BS_yfnA	COG0531	2e-59	CTR1_HUMAN	Amino-acidtransport;Directproteinsequencing;Glycoprotein;Membrane;Receptor;Transmembrane;Transport,High-affinity cationic amino acid transporter-1 (CAT-1) (CAT1) (System Y+ basic amino acid transporter) (Ecotropic retroviral leukemia receptor homolog) (ERR) (Ecotropic retrovirus receptor homolog).	2e-51	GO_ID:9576	TAIR|gene:2044681 SPTR:O64759 symbol:AT2G34960.1 [GO:0015326 "cationic amino acid transporter activity" evidence=ISS] InterPro:IPR002293 InterPro:IPR004841 Pfam:PF00324 GO:GO:0006810 GO:GO:0016020 EMBL:AC004238 PIR:T00477 SPTR:O64759	3e-171
TM1440.7	3.1.3.3.4	ARCD arginine:ornithine antiporter [COG:COG0531]	bar:GBAA0818	amino acid permease family protein [KO:K03294]	2e-63	BS_yfnA	COG0531	2e-59	CTR1_HUMAN	Amino-acidtransport;Directproteinsequencing;Glycoprotein;Membrane;Receptor;Transmembrane;Transport,High-affinity cationic amino acid transporter-1 (CAT-1) (CAT1) (System Y+ basic amino acid transporter) (Ecotropic retroviral leukemia receptor homolog) (ERR) (Ecotropic retrovirus receptor homolog).	2e-51	GO_ID:9576	TAIR|gene:2044681 SPTR:O64759 symbol:AT2G34960.1 [GO:0015326 "cationic amino acid transporter activity" evidence=ISS] InterPro:IPR002293 InterPro:IPR004841 Pfam:PF00324 GO:GO:0006810 GO:GO:0016020 EMBL:AC004238 PIR:T00477 SPTR:O64759	3e-171
TM1440.7	3.1.3.4	TC.LAT L-amino acid transporter, LAT family [COG:COG0531] [TC:2.A.3.8]	bar:GBAA0818	amino acid permease family protein [KO:K03294]	2e-63	BS_yfnA	COG0531	2e-59	CTR1_HUMAN	Amino-acidtransport;Directproteinsequencing;Glycoprotein;Membrane;Receptor;Transmembrane;Transport,High-affinity cationic amino acid transporter-1 (CAT-1) (CAT1) (System Y+ basic amino acid transporter) (Ecotropic retroviral leukemia receptor homolog) (ERR) (Ecotropic retrovirus receptor homolog).	2e-51	GO_ID:9576	TAIR|gene:2044681 SPTR:O64759 symbol:AT2G34960.1 [GO:0015326 "cationic amino acid transporter activity" evidence=ISS] InterPro:IPR002293 InterPro:IPR004841 Pfam:PF00324 GO:GO:0006810 GO:GO:0016020 EMBL:AC004238 PIR:T00477 SPTR:O64759	3e-171
TM1440.7	3.1.3.3.1	TC.APA basic amino acid/polyamine antiporter, APA family [COG:COG0531]	bar:GBAA0818	amino acid permease family protein [KO:K03294]	2e-63	BS_yfnA	COG0531	2e-59	CTR1_HUMAN	Amino-acidtransport;Directproteinsequencing;Glycoprotein;Membrane;Receptor;Transmembrane;Transport,High-affinity cationic amino acid transporter-1 (CAT-1) (CAT1) (System Y+ basic amino acid transporter) (Ecotropic retroviral leukemia receptor homolog) (ERR) (Ecotropic retrovirus receptor homolog).	2e-51	GO_ID:9576	TAIR|gene:2044681 SPTR:O64759 symbol:AT2G34960.1 [GO:0015326 "cationic amino acid transporter activity" evidence=ISS] InterPro:IPR002293 InterPro:IPR004841 Pfam:PF00324 GO:GO:0006810 GO:GO:0016020 EMBL:AC004238 PIR:T00477 SPTR:O64759	3e-171
Ljwgs_052475.1	99.1.4.1072	GO_ID:38426										GO_ID:38426	TAIR|gene:2027803 SPTR:Q9C9T6 symbol:AT1G73760.1 [GO:0005515 "protein binding" evidence=ISS] [GO:0008270 "zinc ion binding" evidence=ISS] InterPro:IPR001841 Pfam:PF00097 PROSITE:PS50089 SMART:SM00184 HSSP:Q9LRB7 EMBL:AC012679 PIR:H96764 SPTR:Q9C9T6	6e-14
chr1.TM0671.4	99.1.4.8254	GO_ID:11811										GO_ID:11811	TAIR|gene:2037643 SPTR:Q9C651 symbol:AT1G58460.1 [GO:0005554 "molecular function unknown" evidence=ND] [GO:0000004 "biological process unknown" evidence=ND] [GO:0008372 "cellular component unknown" evidence=ND] EMBL:AC082643 PIR:E96618 SPTR:Q9C651	4e-11
chr1.CM0113.33	99.1.3.1.42	EC 2.1.1.141							JMT_BRARP	Fattyacidbiosynthesis;Lipidsynthesis;Methyltransferase;Nuclearprotein;Oxylipinbiosynthesis;Transferase,Jasmonate O-methyltransferase (EC 2.1.1.141) (S-adenosyl-L- methionine:jasmonic acid carboxyl methyltransferase) (Floral nectary- specific protein 1).	1e-67	GO_ID:48569	TAIR|gene:2154844 SPTR:Q9FJZ6 symbol:AT5G66430.1 [GO:0008372 "cellular component unknown" evidence=ND] [GO:0000004 "biological process unknown" evidence=ND] Pfam:PF03492 HSSP:Q9SPV4 InterPro:IPR005299 EMBL:AB013389 SPTR:Q9FJZ6	2e-63
chr1.CM0113.33	99.1.4.4952	GO_ID:48569							JMT_BRARP	Fattyacidbiosynthesis;Lipidsynthesis;Methyltransferase;Nuclearprotein;Oxylipinbiosynthesis;Transferase,Jasmonate O-methyltransferase (EC 2.1.1.141) (S-adenosyl-L- methionine:jasmonic acid carboxyl methyltransferase) (Floral nectary- specific protein 1).	1e-67	GO_ID:48569	TAIR|gene:2154844 SPTR:Q9FJZ6 symbol:AT5G66430.1 [GO:0008372 "cellular component unknown" evidence=ND] [GO:0000004 "biological process unknown" evidence=ND] Pfam:PF03492 HSSP:Q9SPV4 InterPro:IPR005299 EMBL:AB013389 SPTR:Q9FJZ6	2e-63
TM1571.3	1.7.8.10	KDTA 3-deoxy-D-manno-octulosonic-acid transferase [EC:2.-.-.-] [COG:COG1519] [GO:0016740] [CAZy:GT30]							SALAT_PAPSO	Acyltransferase;Alkaloidmetabolism;Directproteinsequencing;Transferase,Salutaridinol 7-O-acetyltransferase (EC 2.3.1.150) (salAT).	6e-45	GO_ID:14471	TAIR|gene:2130064 SPTR:O23392 symbol:AT4G15390.1 [GO:0000004 "biological process unknown" evidence=ND] [GO:0008372 "cellular component unknown" evidence=ND] [GO:0016740 "transferase activity" evidence=ISS] Pfam:PF02458 InterPro:IPR003480 EMBL:Z97338 EMBL:AL161541 EMBL:AY099752 EMBL:AY128867 PIR:D71418 SPTR:O23392	5e-54
chr4.CM0004.34	99.1.4.3557	GO_ID:6126										GO_ID:6126	TAIR|gene:2165105 SPTR:Q9FJS9 symbol:AT5G56840.1 [GO:0003700 "transcription factor activity" evidence=ISS] [GO:0045449 "regulation of transcription" evidence=TAS] [GO:0003676 "nucleic acid binding" evidence=ISS] [GO:0003677 "DNA binding" evidence=ISS] InterPro:IPR001005 Pfam:PF00249 InterPro:IPR001878 InterPro:IPR012287 Pfam:PF00098 PRINTS:PR00939 SMART:SM00343 PROSITE:PS50158 PROSITE:PS50090 SMA…	4e-44
