# Supplementary material for: Dissection of Symbiosis and Organ Development by Integrated Transcriptome Analysis of Lotus japonicus Mutant and Wild-Type Plants
Source: PLoS One. 2009 Aug 7;4(8):e6556. doi: 10.1371/journal.pone.0006556 (PMC2717213; doi:10.1371/journal.pone.0006556)
Supplement: Folder S2 — Inoculation 1 day (2.85 MB ZIP) [file pone.0006556.s010.zip › S2.INOCULATION 1 DAY copy/2.2.Specific transcript analysis copy/2.2.1/2.2.1.kinase.txt]

Ljwgs_056302.1	3.3.10.117	BMPR1 bone morphogenetic protein receptor, type I [EC:2.7.1.37]							SRK6_BRAOE	ATP-binding;Glycoprotein;Kinase;Membrane;Nucleotide-binding;Receptor;Self-incompatibility;Serine/threonine-proteinkinase;Signal;Transferase;Transmembrane,Putative serine/threonine-protein kinase receptor precursor (EC 2.7.1.37) (S-receptor kinase) (SRK).	4e-17	GO_ID:30110	TAIR|gene:2121675 SPTR:Q8GYA4 symbol:AT4G23180.1 [GO:0016301 "kinase activity" evidence=ISS] InterPro:IPR000719 InterPro:IPR008271 Pfam:PF00069 Prosite:PS00108 InterPro:IPR002902 Prosite:PS00107 Pfam:PF01657 ProDom:PD000001 PROSITE:PS50011 HSSP:P00523 EMBL:AK117765 EMBL:BT005954 SPTR:Q8GYA4	4e-27
Ljwgs_056302.1	3.2.2.1	Protein kinase [EC:2.7.1.37]							SRK6_BRAOE	ATP-binding;Glycoprotein;Kinase;Membrane;Nucleotide-binding;Receptor;Self-incompatibility;Serine/threonine-proteinkinase;Signal;Transferase;Transmembrane,Putative serine/threonine-protein kinase receptor precursor (EC 2.7.1.37) (S-receptor kinase) (SRK).	4e-17	GO_ID:30110	TAIR|gene:2121675 SPTR:Q8GYA4 symbol:AT4G23180.1 [GO:0016301 "kinase activity" evidence=ISS] InterPro:IPR000719 InterPro:IPR008271 Pfam:PF00069 Prosite:PS00108 InterPro:IPR002902 Prosite:PS00107 Pfam:PF01657 ProDom:PD000001 PROSITE:PS50011 HSSP:P00523 EMBL:AK117765 EMBL:BT005954 SPTR:Q8GYA4	4e-27
Ljwgs_011556.1	1.9.4.15	E2.7.1.- [EC:2.7.1.-] [COG:COG0515 COG1493]	ath:At4g28490	F20O9.180; leucine-rich repeat transmembrane protein kinase, putative [EC:2.7.1.37] [KO:K00870]	8e-45	aq_576	COG0515	2e-10	BAK1_ARATH	ATP-binding;Glycoprotein;Kinase;Leucine-richrepeat;Membrane;Nucleotide-binding;Phosphorylation;Repeat;Serine/threonine-proteinkinase;Signal;Transferase;Transmembrane,BRASSINOSTEROID INSENSITIVE 1-associated receptor kinase 1 precursor (EC 2.7.1.37) (BRI1-associated receptor kinase 1) (Somatic embryogenesis receptor-like kinase 3).	7e-54	GO_ID:30190	TAIR|gene:2153096 SPTR:Q9FHM8 symbol:AT5G51560.1 [GO:0004674 "protein serine/threonine kinase activity" evidence=ISS] [GO:0005524 "ATP binding" evidence=ISS] [GO:0006468 "protein amino acid phosphorylation" evidence=ISS] [GO:0007169 "transmembrane receptor protein tyrosine kinase signaling pathway" evidence=ISS] Pfam:PF00560 InterPro:IPR000719 InterPro:IPR001611 InterPro:IPR007090 ProDom:PD000001…	0
Ljwgs_011556.1	1.7.8.19	WAAY, rfaY lipopolysaccharide core biosynthesis protein RFAY [EC:2.7.-.-] [COG:COG0515]	ath:At4g28490	F20O9.180; leucine-rich repeat transmembrane protein kinase, putative [EC:2.7.1.37] [KO:K00870]	8e-45	aq_576	COG0515	2e-10	BAK1_ARATH	ATP-binding;Glycoprotein;Kinase;Leucine-richrepeat;Membrane;Nucleotide-binding;Phosphorylation;Repeat;Serine/threonine-proteinkinase;Signal;Transferase;Transmembrane,BRASSINOSTEROID INSENSITIVE 1-associated receptor kinase 1 precursor (EC 2.7.1.37) (BRI1-associated receptor kinase 1) (Somatic embryogenesis receptor-like kinase 3).	7e-54	GO_ID:30190	TAIR|gene:2153096 SPTR:Q9FHM8 symbol:AT5G51560.1 [GO:0004674 "protein serine/threonine kinase activity" evidence=ISS] [GO:0005524 "ATP binding" evidence=ISS] [GO:0006468 "protein amino acid phosphorylation" evidence=ISS] [GO:0007169 "transmembrane receptor protein tyrosine kinase signaling pathway" evidence=ISS] Pfam:PF00560 InterPro:IPR000719 InterPro:IPR001611 InterPro:IPR007090 ProDom:PD000001…	0
Ljwgs_011556.1	1.1.17.19	E2.7.1.- [EC:2.7.1.-] [COG:COG0515 COG1493]	ath:At4g28490	F20O9.180; leucine-rich repeat transmembrane protein kinase, putative [EC:2.7.1.37] [KO:K00870]	8e-45	aq_576	COG0515	2e-10	BAK1_ARATH	ATP-binding;Glycoprotein;Kinase;Leucine-richrepeat;Membrane;Nucleotide-binding;Phosphorylation;Repeat;Serine/threonine-proteinkinase;Signal;Transferase;Transmembrane,BRASSINOSTEROID INSENSITIVE 1-associated receptor kinase 1 precursor (EC 2.7.1.37) (BRI1-associated receptor kinase 1) (Somatic embryogenesis receptor-like kinase 3).	7e-54	GO_ID:30190	TAIR|gene:2153096 SPTR:Q9FHM8 symbol:AT5G51560.1 [GO:0004674 "protein serine/threonine kinase activity" evidence=ISS] [GO:0005524 "ATP binding" evidence=ISS] [GO:0006468 "protein amino acid phosphorylation" evidence=ISS] [GO:0007169 "transmembrane receptor protein tyrosine kinase signaling pathway" evidence=ISS] Pfam:PF00560 InterPro:IPR000719 InterPro:IPR001611 InterPro:IPR007090 ProDom:PD000001…	0
Ljwgs_011556.1	3.3.10.117	BMPR1 bone morphogenetic protein receptor, type I [EC:2.7.1.37]	ath:At4g28490	F20O9.180; leucine-rich repeat transmembrane protein kinase, putative [EC:2.7.1.37] [KO:K00870]	8e-45	aq_576	COG0515	2e-10	BAK1_ARATH	ATP-binding;Glycoprotein;Kinase;Leucine-richrepeat;Membrane;Nucleotide-binding;Phosphorylation;Repeat;Serine/threonine-proteinkinase;Signal;Transferase;Transmembrane,BRASSINOSTEROID INSENSITIVE 1-associated receptor kinase 1 precursor (EC 2.7.1.37) (BRI1-associated receptor kinase 1) (Somatic embryogenesis receptor-like kinase 3).	7e-54	GO_ID:30190	TAIR|gene:2153096 SPTR:Q9FHM8 symbol:AT5G51560.1 [GO:0004674 "protein serine/threonine kinase activity" evidence=ISS] [GO:0005524 "ATP binding" evidence=ISS] [GO:0006468 "protein amino acid phosphorylation" evidence=ISS] [GO:0007169 "transmembrane receptor protein tyrosine kinase signaling pathway" evidence=ISS] Pfam:PF00560 InterPro:IPR000719 InterPro:IPR001611 InterPro:IPR007090 ProDom:PD000001…	0
Ljwgs_011556.1	1.11.16.8	E2.7.1.- [EC:2.7.1.-] [COG:COG0515 COG1493]	ath:At4g28490	F20O9.180; leucine-rich repeat transmembrane protein kinase, putative [EC:2.7.1.37] [KO:K00870]	8e-45	aq_576	COG0515	2e-10	BAK1_ARATH	ATP-binding;Glycoprotein;Kinase;Leucine-richrepeat;Membrane;Nucleotide-binding;Phosphorylation;Repeat;Serine/threonine-proteinkinase;Signal;Transferase;Transmembrane,BRASSINOSTEROID INSENSITIVE 1-associated receptor kinase 1 precursor (EC 2.7.1.37) (BRI1-associated receptor kinase 1) (Somatic embryogenesis receptor-like kinase 3).	7e-54	GO_ID:30190	TAIR|gene:2153096 SPTR:Q9FHM8 symbol:AT5G51560.1 [GO:0004674 "protein serine/threonine kinase activity" evidence=ISS] [GO:0005524 "ATP binding" evidence=ISS] [GO:0006468 "protein amino acid phosphorylation" evidence=ISS] [GO:0007169 "transmembrane receptor protein tyrosine kinase signaling pathway" evidence=ISS] Pfam:PF00560 InterPro:IPR000719 InterPro:IPR001611 InterPro:IPR007090 ProDom:PD000001…	0
Ljwgs_011556.1	4.2.4	Cell cycle [CLASS:04110] [PATH:hsa04110] [COG:COG0515]	ath:At4g28490	F20O9.180; leucine-rich repeat transmembrane protein kinase, putative [EC:2.7.1.37] [KO:K00870]	8e-45	aq_576	COG0515	2e-10	BAK1_ARATH	ATP-binding;Glycoprotein;Kinase;Leucine-richrepeat;Membrane;Nucleotide-binding;Phosphorylation;Repeat;Serine/threonine-proteinkinase;Signal;Transferase;Transmembrane,BRASSINOSTEROID INSENSITIVE 1-associated receptor kinase 1 precursor (EC 2.7.1.37) (BRI1-associated receptor kinase 1) (Somatic embryogenesis receptor-like kinase 3).	7e-54	GO_ID:30190	TAIR|gene:2153096 SPTR:Q9FHM8 symbol:AT5G51560.1 [GO:0004674 "protein serine/threonine kinase activity" evidence=ISS] [GO:0005524 "ATP binding" evidence=ISS] [GO:0006468 "protein amino acid phosphorylation" evidence=ISS] [GO:0007169 "transmembrane receptor protein tyrosine kinase signaling pathway" evidence=ISS] Pfam:PF00560 InterPro:IPR000719 InterPro:IPR001611 InterPro:IPR007090 ProDom:PD000001…	0
Ljwgs_011556.1	3.2.2.1	Protein kinase [EC:2.7.1.37]	ath:At4g28490	F20O9.180; leucine-rich repeat transmembrane protein kinase, putative [EC:2.7.1.37] [KO:K00870]	8e-45	aq_576	COG0515	2e-10	BAK1_ARATH	ATP-binding;Glycoprotein;Kinase;Leucine-richrepeat;Membrane;Nucleotide-binding;Phosphorylation;Repeat;Serine/threonine-proteinkinase;Signal;Transferase;Transmembrane,BRASSINOSTEROID INSENSITIVE 1-associated receptor kinase 1 precursor (EC 2.7.1.37) (BRI1-associated receptor kinase 1) (Somatic embryogenesis receptor-like kinase 3).	7e-54	GO_ID:30190	TAIR|gene:2153096 SPTR:Q9FHM8 symbol:AT5G51560.1 [GO:0004674 "protein serine/threonine kinase activity" evidence=ISS] [GO:0005524 "ATP binding" evidence=ISS] [GO:0006468 "protein amino acid phosphorylation" evidence=ISS] [GO:0007169 "transmembrane receptor protein tyrosine kinase signaling pathway" evidence=ISS] Pfam:PF00560 InterPro:IPR000719 InterPro:IPR001611 InterPro:IPR007090 ProDom:PD000001…	0
Ljwgs_087674.1	3.3.10.117	BMPR1 bone morphogenetic protein receptor, type I [EC:2.7.1.37]	ath:At4g28490	F20O9.180; leucine-rich repeat transmembrane protein kinase, putative [EC:2.7.1.37] [KO:K00870]	1e-09				BRL3_ARATH	ATP-binding;Glycoprotein;Kinase;Leucine-richrepeat;Lipid-binding;Membrane;Nucleotide-binding;Receptor;Repeat;Serine/threonine-proteinkinase;Signal;Steroid-binding;Transferase;Transmembrane,Serine/threonine-protein kinase BRI1-like 3 precursor (EC 2.7.1.37) (BRASSINOSTEROID INSENSITIVE 1-like protein 3).	2e-20	GO_ID:41081	TAIR|gene:2092809 SPTR:Q9LJF3 symbol:AT3G13380.1 [GO:0004672 "protein kinase activity" evidence=ISS] [GO:0005515 "protein binding" evidence=ISS] Pfam:PF00560 InterPro:IPR000719 InterPro:IPR008271 Prosite:PS00108 InterPro:IPR001611 InterPro:IPR007090 Prosite:PS00107 ProDom:PD000001 PROSITE:PS50011 PRINTS:PR00019 HSSP:P25147 EMBL:AP000603 EMBL:AY128280 GeneFarm:615 SPTR:Q9LJF3	8e-21
Ljwgs_087674.1	3.2.2.1	Protein kinase [EC:2.7.1.37]	ath:At4g28490	F20O9.180; leucine-rich repeat transmembrane protein kinase, putative [EC:2.7.1.37] [KO:K00870]	1e-09				BRL3_ARATH	ATP-binding;Glycoprotein;Kinase;Leucine-richrepeat;Lipid-binding;Membrane;Nucleotide-binding;Receptor;Repeat;Serine/threonine-proteinkinase;Signal;Steroid-binding;Transferase;Transmembrane,Serine/threonine-protein kinase BRI1-like 3 precursor (EC 2.7.1.37) (BRASSINOSTEROID INSENSITIVE 1-like protein 3).	2e-20	GO_ID:41081	TAIR|gene:2092809 SPTR:Q9LJF3 symbol:AT3G13380.1 [GO:0004672 "protein kinase activity" evidence=ISS] [GO:0005515 "protein binding" evidence=ISS] Pfam:PF00560 InterPro:IPR000719 InterPro:IPR008271 Prosite:PS00108 InterPro:IPR001611 InterPro:IPR007090 Prosite:PS00107 ProDom:PD000001 PROSITE:PS50011 PRINTS:PR00019 HSSP:P25147 EMBL:AP000603 EMBL:AY128280 GeneFarm:615 SPTR:Q9LJF3	8e-21
chr2.CM0168.47	4.3.4.18	CDK1, CDC2 cyclin-dependent kinase 1 [GO:0004693]	sce:YPR120C	CLB5; role in DNA replication during S phase; additional functional role in formation of mitotic spindles along with Clb3 and Clb4 [KO:K06651]	4e-11				CCND1_ARATH	Cellcycle;Celldivision;Cyclin;Multigenefamily,Cyclin delta-1.	2e-28	GO_ID:15561	TAIR|gene:2083127 SPTR:Q9SN11 symbol:AT3G50070.1 [GO:0000074 "regulation of progression through cell cycle" evidence=ISS] [GO:0004693 "cyclin-dependent protein kinase activity" evidence=ISS] InterPro:IPR006671 InterPro:IPR004367 GO:GO:0005634 GO:GO:0000910 Pfam:PF02984 Pfam:PF00134 PROSITE:PS00292 InterPro:IPR006670 SMART:SM00385 EMBL:AL132978 EMBL:AY052665 EMBL:AY063729 EMBL:AY087498 PIR:T45860 …	2e-26
chr2.CM0168.47	4.2.4.64	CAK1 serine/threonine-protein kinase CAK1 [GO:0004693]	sce:YPR120C	CLB5; role in DNA replication during S phase; additional functional role in formation of mitotic spindles along with Clb3 and Clb4 [KO:K06651]	4e-11				CCND1_ARATH	Cellcycle;Celldivision;Cyclin;Multigenefamily,Cyclin delta-1.	2e-28	GO_ID:15561	TAIR|gene:2083127 SPTR:Q9SN11 symbol:AT3G50070.1 [GO:0000074 "regulation of progression through cell cycle" evidence=ISS] [GO:0004693 "cyclin-dependent protein kinase activity" evidence=ISS] InterPro:IPR006671 InterPro:IPR004367 GO:GO:0005634 GO:GO:0000910 Pfam:PF02984 Pfam:PF00134 PROSITE:PS00292 InterPro:IPR006670 SMART:SM00385 EMBL:AL132978 EMBL:AY052665 EMBL:AY063729 EMBL:AY087498 PIR:T45860 …	2e-26
chr2.CM0168.47	4.5.2.34	CDK5 cyclin-dependent kinase 5 [GO:0004693]	sce:YPR120C	CLB5; role in DNA replication during S phase; additional functional role in formation of mitotic spindles along with Clb3 and Clb4 [KO:K06651]	4e-11				CCND1_ARATH	Cellcycle;Celldivision;Cyclin;Multigenefamily,Cyclin delta-1.	2e-28	GO_ID:15561	TAIR|gene:2083127 SPTR:Q9SN11 symbol:AT3G50070.1 [GO:0000074 "regulation of progression through cell cycle" evidence=ISS] [GO:0004693 "cyclin-dependent protein kinase activity" evidence=ISS] InterPro:IPR006671 InterPro:IPR004367 GO:GO:0005634 GO:GO:0000910 Pfam:PF02984 Pfam:PF00134 PROSITE:PS00292 InterPro:IPR006670 SMART:SM00385 EMBL:AL132978 EMBL:AY052665 EMBL:AY063729 EMBL:AY087498 PIR:T45860 …	2e-26
chr2.CM0168.47	3.2.9.97	CDK1, CDC2 cyclin-dependent kinase 1 [GO:0004693]	sce:YPR120C	CLB5; role in DNA replication during S phase; additional functional role in formation of mitotic spindles along with Clb3 and Clb4 [KO:K06651]	4e-11				CCND1_ARATH	Cellcycle;Celldivision;Cyclin;Multigenefamily,Cyclin delta-1.	2e-28	GO_ID:15561	TAIR|gene:2083127 SPTR:Q9SN11 symbol:AT3G50070.1 [GO:0000074 "regulation of progression through cell cycle" evidence=ISS] [GO:0004693 "cyclin-dependent protein kinase activity" evidence=ISS] InterPro:IPR006671 InterPro:IPR004367 GO:GO:0005634 GO:GO:0000910 Pfam:PF02984 Pfam:PF00134 PROSITE:PS00292 InterPro:IPR006670 SMART:SM00385 EMBL:AL132978 EMBL:AY052665 EMBL:AY063729 EMBL:AY087498 PIR:T45860 …	2e-26
chr2.CM0168.47	3.2.13.67	CDK4 cyclin-dependent kinase 4 [GO:0004693]	sce:YPR120C	CLB5; role in DNA replication during S phase; additional functional role in formation of mitotic spindles along with Clb3 and Clb4 [KO:K06651]	4e-11				CCND1_ARATH	Cellcycle;Celldivision;Cyclin;Multigenefamily,Cyclin delta-1.	2e-28	GO_ID:15561	TAIR|gene:2083127 SPTR:Q9SN11 symbol:AT3G50070.1 [GO:0000074 "regulation of progression through cell cycle" evidence=ISS] [GO:0004693 "cyclin-dependent protein kinase activity" evidence=ISS] InterPro:IPR006671 InterPro:IPR004367 GO:GO:0005634 GO:GO:0000910 Pfam:PF02984 Pfam:PF00134 PROSITE:PS00292 InterPro:IPR006670 SMART:SM00385 EMBL:AL132978 EMBL:AY052665 EMBL:AY063729 EMBL:AY087498 PIR:T45860 …	2e-26
chr2.CM0168.47	4.2.4.44	CLB5_6 S-phase entry cyclin 5/6	sce:YPR120C	CLB5; role in DNA replication during S phase; additional functional role in formation of mitotic spindles along with Clb3 and Clb4 [KO:K06651]	4e-11				CCND1_ARATH	Cellcycle;Celldivision;Cyclin;Multigenefamily,Cyclin delta-1.	2e-28	GO_ID:15561	TAIR|gene:2083127 SPTR:Q9SN11 symbol:AT3G50070.1 [GO:0000074 "regulation of progression through cell cycle" evidence=ISS] [GO:0004693 "cyclin-dependent protein kinase activity" evidence=ISS] InterPro:IPR006671 InterPro:IPR004367 GO:GO:0005634 GO:GO:0000910 Pfam:PF02984 Pfam:PF00134 PROSITE:PS00292 InterPro:IPR006670 SMART:SM00385 EMBL:AL132978 EMBL:AY052665 EMBL:AY063729 EMBL:AY087498 PIR:T45860 …	2e-26
chr2.CM0168.47	4.3.3.24	CDK4 cyclin-dependent kinase 4 [GO:0004693]	sce:YPR120C	CLB5; role in DNA replication during S phase; additional functional role in formation of mitotic spindles along with Clb3 and Clb4 [KO:K06651]	4e-11				CCND1_ARATH	Cellcycle;Celldivision;Cyclin;Multigenefamily,Cyclin delta-1.	2e-28	GO_ID:15561	TAIR|gene:2083127 SPTR:Q9SN11 symbol:AT3G50070.1 [GO:0000074 "regulation of progression through cell cycle" evidence=ISS] [GO:0004693 "cyclin-dependent protein kinase activity" evidence=ISS] InterPro:IPR006671 InterPro:IPR004367 GO:GO:0005634 GO:GO:0000910 Pfam:PF02984 Pfam:PF00134 PROSITE:PS00292 InterPro:IPR006670 SMART:SM00385 EMBL:AL132978 EMBL:AY052665 EMBL:AY063729 EMBL:AY087498 PIR:T45860 …	2e-26
chr2.CM0168.47	4.2.4.2	cyclin-dependent kinase [GO:0004693]	sce:YPR120C	CLB5; role in DNA replication during S phase; additional functional role in formation of mitotic spindles along with Clb3 and Clb4 [KO:K06651]	4e-11				CCND1_ARATH	Cellcycle;Celldivision;Cyclin;Multigenefamily,Cyclin delta-1.	2e-28	GO_ID:15561	TAIR|gene:2083127 SPTR:Q9SN11 symbol:AT3G50070.1 [GO:0000074 "regulation of progression through cell cycle" evidence=ISS] [GO:0004693 "cyclin-dependent protein kinase activity" evidence=ISS] InterPro:IPR006671 InterPro:IPR004367 GO:GO:0005634 GO:GO:0000910 Pfam:PF02984 Pfam:PF00134 PROSITE:PS00292 InterPro:IPR006670 SMART:SM00385 EMBL:AL132978 EMBL:AY052665 EMBL:AY063729 EMBL:AY087498 PIR:T45860 …	2e-26
