# Supplementary material for: Dissection of Symbiosis and Organ Development by Integrated Transcriptome Analysis of Lotus japonicus Mutant and Wild-Type Plants
Source: PLoS One. 2009 Aug 7;4(8):e6556. doi: 10.1371/journal.pone.0006556 (PMC2717213; doi:10.1371/journal.pone.0006556)
Supplement: Folder S2 — Inoculation 1 day (2.85 MB ZIP) [file pone.0006556.s010.zip › S2.INOCULATION 1 DAY copy/2.2.Specific transcript analysis copy/2.2.10/-2.2.10.ID-ANU]

Identifier	BIN code	BIN name	BlastX KEGG Identifier	BlastX KEGG Description	BlastX KEGG E-value	BlastX COG Identifier	BlastX COG Description	BlastX COG E-value	BlastX Swiss-Prot Identifier	BlastX Swiss-Prot Description	BlastX Swiss-Prot E-value	BlastX Gene Ontology Identifier	BlastX Gene Ontology Description	BlastX Gene Ontology E-value
Lj_rps16	2.2.1.1.16	RP-S16, rpsP  small subunit ribosomal protein S16 [COG:COG0228]  	syc:syc2320_c	 rps16; 30S ribosomal protein S16 [KO:K02959]	5e-17	ssr0482	COG0228	8e-17	RR16_LOTJA	Chloroplast;Plastid;Ribonucleoprotein;Ribosomalprotein,Chloroplast 30S ribosomal protein S16.	4e-40	GO_ID:27225	TAIR|gene:2139623 SPTR:O65686 symbol:AT4G34620.1 [GO:0003735 "structural constituent of ribosome" evidence=ISS] [GO:0005840 "ribosome" evidence=ISS] [GO:0006412 "protein biosynthesis" evidence=ISS] [GO:0007046 "ribosome biogenesis" evidence=ISS] InterPro:IPR000307 Pfam:PF00886 HSSP:P80379 ProDom:PD003791 TIGRFAMs:TIGR00002 GO:GO:0005840 GO:GO:0009507 EMBL:AL161585 EMBL:AL023094 EMBL:AY045607 EMBL:AY048218 EMBL:AY052220 EMBL:AY086956 EMBL:AF412081 EMBL:AY143795 PIR:T05282 SPTR:O65686	1e-10
