# Supplementary material for: Dissection of Symbiosis and Organ Development by Integrated Transcriptome Analysis of Lotus japonicus Mutant and Wild-Type Plants
Source: PLoS One. 2009 Aug 7;4(8):e6556. doi: 10.1371/journal.pone.0006556 (PMC2717213; doi:10.1371/journal.pone.0006556)
Supplement: Folder S2 — Inoculation 1 day (2.85 MB ZIP) [file pone.0006556.s010.zip › S2.INOCULATION 1 DAY copy/2.2.Specific transcript analysis copy/2.2.12/-2.2.12.ID list.txt]

	M	FDR	M	FDR	M	FDR
	T05 - T11	T05 - T11	T13 - T21	T13 - T21	T06 - T11	T06 - T11
Ljwgs_025174.1_s_at	-2.684282187	0.024869323	-3.630913913	0.00298496	-1.946051425	0.016742995
Ljwgs_149324.1_at	-2.20624004	9.68E-05	-1.243820132	0.008931204	-4.325349405	2.56E-08
chr2.CM0191.80_at	-2.113697011	0.003382838	-1.804871891	0.007592781	-3.519724448	3.36E-06
Ljwgs_022902.1.1_s_at	-2.060548656	0.041271794	-2.163547592	0.021166658	-1.655733345	0.015438785
chr1.TM0805.10.1_at	-1.974217117	0.024358825	-1.895436214	0.021045388	-3.915572614	9.50E-06
Ljwgs_036048.1_at	-1.935942032	0.002221117	-1.258267645	0.02479243	-1.118903015	0.007407954
Ljwgs_005760.1_at	-1.911358444	0.009904734	-2.124140469	0.003718758	-1.70289135	0.001576749
gi45625790_at	-1.883819923	0.01250127	-1.422071215	0.038806564	-2.077041388	0.000424251
Ljwgs_048280.1_s_at	-1.808072728	0.034639539	-1.550800915	0.049346603	-2.806767241	0.000115775
chr3.CM0574.6_at	-1.797545318	0.008814668	-1.570205086	0.013855008	-2.550823853	3.59E-05
Ljwgs_025917.1_s_at	-1.739273113	0.000369633	-1.269349577	0.004284505	-1.130053155	0.000865884
Ljwgs_013903.1_at	-1.653923177	0.040628399	-1.75407621	0.019844403	-1.570337036	0.005385091
chr4.CM0126.95_at	-1.638565525	0.029275694	-1.450173685	0.037575585	-2.376183787	0.000161906
TM1647.12_at	-1.603827952	0.03202446	-1.50356249	0.029319638	-2.504170914	9.94E-05
chr5.CM0335.9_at	-1.473248874	0.019698227	-1.63226189	0.008048982	-3.110342726	4.34E-06
Ljwgs_012682.1_s_at	-1.451822833	0.026304661	-1.711526927	0.007414952	3.851427441	9.63E-07
Ljwgs_018124.1_at	-1.429963535	0.041035069	-1.289313593	0.045158307	-1.706589476	0.001129013
chr5.CM0048.15_at	-1.322685068	0.028651146	-1.100916012	0.049384163	-1.17997403	0.005513031
gi45629937_at	-1.278459746	0.040628399	-1.867692701	0.003088829	-1.939679337	0.000176222
Ljwgs_105843.1.1_s_at	-1.26475302	0.030849655	-1.806097603	0.002746429	-1.608193277	0.000484088
chr4.CM0025.38_at	-1.005981888	0.035436568	-1.965889526	0.000342958	-1.68776103	6.40E-05
Ljwgs_019228.1_at	1.170429611	0.014830602	1.147764548	0.011930669	1.490001365	0.000181252
TM1445.10.1_at	1.46823659	0.01142421	1.056815788	0.04548761	1.632497569	0.000357331
Ljwgs_020774.1_x_at	1.480115909	0.006690503	1.722345341	0.002023531	1.27167741	0.001353602
Ljwgs_020774.1_at	1.505804529	0.012114239	1.760179414	0.003255933	1.57017919	0.00061856
chr3.CM0711.39.1_at	1.50874629	0.009000038	1.065577294	0.042280797	1.49485183	0.000646705
gi45352508_at	1.605032795	0.014469158	1.445669636	0.018342569	2.241936194	8.11E-05
TM0439.5.2_at	1.62364987	0.004668595	1.063306532	0.038857201	1.864906734	9.85E-05
Ljwgs_070802.1_at	1.807055474	0.010181455	2.436790782	0.001042783	2.517903392	4.99E-05
Ljwgs_077444.1_at	1.847203389	0.005159504	1.229140284	0.038767381	1.852432412	0.000330956
gi45617763_at	1.853319047	0.017782998	2.790595821	0.001000818	1.411450709	0.009200881
chr1.CM0433.35_at	1.854232171	0.000162399	1.135639184	0.007587483	1.995074825	7.97E-06
Ljwgs_016691.1_at	1.857628808	0.00752626	1.86665401	0.005468377	1.571129207	0.001735046
chr4.CM0229.25_at	1.875703527	0.048028633	1.798508373	0.038653841	1.471778871	0.020266933
Ljwgs_003482.1_at	1.906525767	0.027367376	2.026383886	0.013763924	2.138350666	0.00107706
Ljwgs_045353.1_at	1.934236979	7.94E-05	2.545026772	8.71E-06	1.07867936	0.000821587
chr6.CM0539.25_at	2.171512035	0.010278047	1.547163513	0.044331202	1.793637631	0.002797189
chr5.CM0569.30_at	2.180743035	6.09E-05	1.99178442	0.000209467	1.379852658	0.000230309
Ljwgs_021600.1_s_at	2.213075962	0.000866788	3.071371278	6.32E-05	2.53108772	1.88E-05
chr5.CM0148.20_at	2.217487152	0.010888243	3.029510161	0.001023509	1.346818147	0.019860198
chr1.TM0534.12.2_at	2.218792424	0.001422411	1.908173344	0.003718758	1.205648759	0.007806652
Ljwgs_021967.1_at	2.301281496	0.012411578	1.89898312	0.024675663	1.903268943	0.003356799
TM0645.8_at	2.325525795	0.003188439	2.73072333	0.000899867	3.579018566	5.95E-06
Ljwgs_003483.1_at	2.327064648	0.017923241	2.193953074	0.01825836	2.388828945	0.001258959
TC7888_at	2.372413088	0.004687785	2.054210912	0.008849093	2.868538528	6.57E-05
Ljwgs_011432.1_at	2.383035823	0.00543678	3.170372518	0.000592825	2.34071031	0.000410442
chr1.TM0371.19_at	2.399662931	0.001780039	3.175716046	0.000204861	2.41944779	0.000102655
Ljwgs_130111.1_s_at	2.463336889	0.039870711	2.424688438	0.027873455	2.695060123	0.001997236
Ljwgs_060407.2_s_at	2.470342559	0.013336253	2.047525973	0.025374828	3.415557806	7.61E-05
chr1.TM0534.21.1_at	2.523178972	0.004825221	1.77594575	0.027144839	1.423949947	0.015634659
gi7722043_at	2.65815606	0.028721153	2.26906774	0.044323561	3.082217567	0.000898462
Ljwgs_007118.2_at	2.711682619	0.010798163	2.247557519	0.021049684	3.303223621	0.000159058
Ljwgs_084419.1_at	2.736325254	0.006987108	2.088141988	0.02427014	3.583808382	5.46E-05
Ljwgs_027952.1_at	2.801539002	0.005251137	2.573358742	0.006989373	2.538392282	0.000731489
chr1.CM0150.1_at	2.808136822	0.01250127	2.973565998	0.006236706	4.210741161	3.57E-05
Ljwgs_043352.1_s_at	2.832372366	0.005046926	3.544731712	0.000886403	2.594835125	0.000630454
Ljwgs_096478.1_at	2.890623579	0.000747891	3.041862492	0.000586011	2.046118907	0.000797765
Ljwgs_036811.1_at	2.916001688	7.69E-05	2.550186845	0.00040248	2.856530338	8.59E-06
Ljwgs_043352.1_at	2.925376212	0.002966599	3.783198646	0.000405597	2.616670922	0.000443791
Ljwgs_066244.1_at	3.171832503	0.00877448	3.173644031	0.006265965	2.965013477	0.000977825
Ljwgs_019069.1_at	3.19308435	0.003980947	3.02513101	0.004554365	3.85051871	5.55E-05
chr2.CM0201.67.1_at	3.201337386	0.003073728	2.623227638	0.00874438	2.87751901	0.000444263
chr4.CM0179.25_at	3.216641356	0.008702115	3.055028779	0.008495503	3.739951515	0.000178601
Ljwgs_078423.1_at	3.218273708	0.048298648	4.337173618	0.006139596	2.658371148	0.015235347
TM0858.39.1_at	3.5030082	0.012411578	2.731025575	0.032099859	3.509944805	0.000855104
Ljwgs_148302.1_at	3.566275816	0.002739479	4.319583605	0.000592825	3.022430506	0.000616618
Ljwgs_145929.1_at	3.622312384	0.001184238	4.287815743	0.000360145	3.849931501	4.68E-05
chr3.CM0996.6_at	3.634990616	0.000284785	2.785227884	0.002760989	2.431411596	0.00056764
TM0645.23.1_at	3.683910623	0.005159504	3.192575165	0.009476571	5.534874899	1.20E-05
chr3.TM0782.20.1_at	3.857256542	0.00331056	2.551419889	0.029026682	2.342609918	0.007565691
Ljwgs_026936.1_at	3.891845012	0.000456283	2.130463247	0.02479243	3.708384439	5.05E-05
chr4.CM0229.2_at	4.088349648	0.000161641	3.320398967	0.001225307	4.161912124	1.18E-05
Ljwgs_050066.2_at	4.111412961	0.027394246	3.844293683	0.02669525	3.415855137	0.008239266
Ljwgs_076238.1_s_at	4.201381832	0.003850297	3.462145881	0.010057436	3.378562744	0.001268343
Ljwgs_015493.2.1_at	4.326225058	3.60E-06	1.798963928	0.006105138	4.101163875	6.62E-07
chr2.CM0008.63.1_at	4.335064026	1.49E-05	3.674212153	9.70E-05	2.440749779	0.000162879
chr3.TM0782.20_at	4.410116339	0.002739479	2.587987703	0.046664345	3.48289453	0.001056737
chr5.CM0200.116_at	4.421023803	0.003196995	4.196697808	0.003718758	4.828253567	9.86E-05
Ljwgs_019024.1_at	4.489337807	0.006826426	4.912022327	0.002964953	4.422575368	0.000501688
chr3.TM1144.14.1_at	4.495260916	7.19E-05	5.860246201	8.71E-06	4.796327081	3.93E-06
gi45637641_at	4.568281089	1.74E-05	2.644222532	0.002294203	3.123695696	4.07E-05
Ljwgs_071225.0.1_at	4.693914224	3.90E-05	1.849998824	0.031841708	4.267475446	7.85E-06
chr5.CM0311.3_at	4.757462468	0.00047838	3.020663599	0.011554437	4.845078418	3.05E-05
chr2.CM0060.47_at	4.894165847	5.64E-05	2.388558828	0.013100848	5.003396422	4.00E-06
Ljwgs_067396.1_at	4.99046314	1.86E-05	4.090789908	0.00017715	3.284566556	5.96E-05
Ljwgs_006049.1_at	5.025990317	7.94E-05	6.807313471	7.10E-06	3.910789518	6.01E-05
TM1476.21.1_s_at	5.039373987	4.38E-06	1.657081636	0.024828844	4.030477642	3.30E-06
Ljwgs_119495.1_s_at	5.172820177	7.46E-05	4.524711795	0.000390898	4.884818662	1.09E-05
TM0068.27.1_s_at	5.204305917	0.000122365	4.961986707	0.000312864	5.95781281	3.66E-06
chr6.BM1429.11_at	5.304922639	5.68E-05	4.39342111	0.000411765	5.420829384	4.20E-06
Ljwgs_008026.1_at	5.402669205	0.000135211	3.994178014	0.002158048	5.48284633	1.04E-05
TM1757.18_at	5.499372208	1.74E-05	4.263337973	0.0002674	4.267952856	1.36E-05
chr5.CM0260.26_at	5.627160339	3.73E-08	3.882434107	1.69E-06	5.125710348	1.15E-08
Ljwgs_119901.1_at	5.842653897	1.16E-05	5.171292101	5.15E-05	5.41280952	2.15E-06
Ljwgs_030815.1_at	5.916964078	4.87E-06	5.145246622	2.50E-05	3.929214501	1.65E-05
chr6.TM0517.8_at	6.025565426	6.39E-05	4.992989976	0.000495614	4.796928212	3.92E-05
Ljwgs_111594.1_at	6.09469214	9.60E-07	5.937345125	1.69E-06	5.31139887	4.53E-07
chr4.CM0046.52_s_at	6.116526266	4.87E-06	4.512225098	0.000126142	4.577901003	6.59E-06
TM0807.34_at	6.197647679	1.12E-05	5.01315902	0.000110136	8.159189742	9.95E-08
Ljwgs_060216.1_at	6.262726031	5.01E-07	4.555419916	1.63E-05	6.759342708	3.37E-08
chr2.CM0201.58_at	6.609056626	7.23E-08	6.165071823	2.82E-07	5.801416861	4.63E-08
TM0748.11_at	7.122625934	3.60E-06	5.926927381	2.50E-05	6.624815323	7.59E-07
chr2.CM0102.46_s_at	7.20548817	4.34E-08	6.530860321	2.30E-07	5.399541945	1.21E-07
Ljwgs_015164.1_at	7.321871153	1.14E-08	6.830056272	2.42E-08	7.044152255	1.13E-09
gi6448578_at	7.329297306	1.47E-06	6.655987149	4.92E-06	6.018874824	1.03E-06
Ljwgs_037414.1_at	8.05877727	9.46E-06	6.831234352	6.17E-05	6.323122919	7.22E-06
gi9082286_at	8.145344039	4.34E-08	6.872215212	3.80E-07	5.945719948	1.47E-07
chr4.CM0333.16_s_at	8.190904636	5.65E-08	7.014016849	4.10E-07	6.48996422	9.95E-08
chr5.CM0571.54_at	8.22096922	2.54E-08	7.702613425	5.88E-08	6.367848642	3.31E-08
Ljwgs_017174.1_at	9.288929566	1.14E-08	8.762952915	2.42E-08	9.366129773	1.02E-09
