# Supplementary material for: Dissection of Symbiosis and Organ Development by Integrated Transcriptome Analysis of Lotus japonicus Mutant and Wild-Type Plants
Source: PLoS One. 2009 Aug 7;4(8):e6556. doi: 10.1371/journal.pone.0006556 (PMC2717213; doi:10.1371/journal.pone.0006556)
Supplement: Folder S3 — Nod-minus mutants (0.70 MB ZIP) [file pone.0006556.s011.zip]

Archive with 639 entries (592 files):
- S3.NOD-MINUS MUTANTS  copy/
- S3.NOD-MINUS MUTANTS  copy/3.1. Nod minus vs wild-type total transcript analysis/
- S3.NOD-MINUS MUTANTS  copy/.DS_Store
- S3.NOD-MINUS MUTANTS  copy/._.DS_Store
- S3.NOD-MINUS MUTANTS  copy/3.1. Nod minus vs wild-type total transcript analysis/._-3.1.Comparisons overview.doc
- S3.NOD-MINUS MUTANTS  copy/3.1. Nod minus vs wild-type total transcript analysis/.DS_Store
- S3.NOD-MINUS MUTANTS  copy/3.1. Nod minus vs wild-type total transcript analysis/3.1.1/
- S3.NOD-MINUS MUTANTS  copy/3.1. Nod minus vs wild-type total transcript analysis/-3.1.Comparisons overview.doc
- S3.NOD-MINUS MUTANTS  copy/3.1. Nod minus vs wild-type total transcript analysis/._.DS_Store
- S3.NOD-MINUS MUTANTS  copy/3.1. Nod minus vs wild-type total transcript analysis/3.1.1/-3.1.1.ID list.txt
- S3.NOD-MINUS MUTANTS  copy/3.1. Nod minus vs wild-type total transcript analysis/3.1.1/._-3.1.1.ID list.txt
- S3.NOD-MINUS MUTANTS  copy/3.1. Nod minus vs wild-type total transcript analysis/3.1.1/._-3.1.1.ID-ANU.txt
- S3.NOD-MINUS MUTANTS  copy/3.1. Nod minus vs wild-type total transcript analysis/3.1.1/3.1.1.abscisic acid.txt
- S3.NOD-MINUS MUTANTS  copy/3.1. Nod minus vs wild-type total transcript analysis/3.1.1/._3.1.1.abscisic acid.txt
- S3.NOD-MINUS MUTANTS  copy/3.1. Nod minus vs wild-type total transcript analysis/3.1.1/3.1.1.auxin.txt
- S3.NOD-MINUS MUTANTS  copy/3.1. Nod minus vs wild-type total transcript analysis/3.1.1/._3.1.1.auxin.txt
- S3.NOD-MINUS MUTANTS  copy/3.1. Nod minus vs wild-type total transcript analysis/3.1.1/3.1.1.brassinosteroid.txt
- S3.NOD-MINUS MUTANTS  copy/3.1. Nod minus vs wild-type total transcript analysis/3.1.1/._3.1.1.brassinosteroid.txt
- S3.NOD-MINUS MUTANTS  copy/3.1. Nod minus vs wild-type total transcript analysis/3.1.1/-3.1.1.ID-ANU.txt
- S3.NOD-MINUS MUTANTS  copy/3.1. Nod minus vs wild-type total transcript analysis/3.1.1/3.1.1.cytokinin.txt
- S3.NOD-MINUS MUTANTS  copy/3.1. Nod minus vs wild-type total transcript analysis/3.1.1/._3.1.1.cytokinin.txt
- S3.NOD-MINUS MUTANTS  copy/3.1. Nod minus vs wild-type total transcript analysis/3.1.1/3.1.1.defense.txt
- S3.NOD-MINUS MUTANTS  copy/3.1. Nod minus vs wild-type total transcript analysis/3.1.1/3.1.1.ethylene.txt
- S3.NOD-MINUS MUTANTS  copy/3.1. Nod minus vs wild-type total transcript analysis/3.1.1/._3.1.1.defense.txt
- S3.NOD-MINUS MUTANTS  copy/3.1. Nod minus vs wild-type total transcript analysis/3.1.1/._3.1.1.ethylene.txt
- S3.NOD-MINUS MUTANTS  copy/3.1. Nod minus vs wild-type total transcript analysis/3.1.1/3.1.1.gibberellin.txt
- S3.NOD-MINUS MUTANTS  copy/3.1. Nod minus vs wild-type total transcript analysis/3.1.1/._3.1.1.gibberellin.txt
- S3.NOD-MINUS MUTANTS  copy/3.1. Nod minus vs wild-type total transcript analysis/3.1.1/._3.1.1.jasmonic acid.txt
- S3.NOD-MINUS MUTANTS  copy/3.1. Nod minus vs wild-type total transcript analysis/3.1.1/3.1.1.jasmonic acid.txt
- S3.NOD-MINUS MUTANTS  copy/3.1. Nod minus vs wild-type total transcript analysis/3.1.1/3.1.1.kinase.txt
- S3.NOD-MINUS MUTANTS  copy/3.1. Nod minus vs wild-type total transcript analysis/3.1.10/
- S3.NOD-MINUS MUTANTS  copy/3.1. Nod minus vs wild-type total transcript analysis/3.1.1/._3.1.1.kinase.txt
- S3.NOD-MINUS MUTANTS  copy/3.1. Nod minus vs wild-type total transcript analysis/3.1.1/3.1.1.nodulin.txt
- S3.NOD-MINUS MUTANTS  copy/3.1. Nod minus vs wild-type total transcript analysis/3.1.1/._3.1.1.nodulin.txt
- S3.NOD-MINUS MUTANTS  copy/3.1. Nod minus vs wild-type total transcript analysis/3.1.11/
- S3.NOD-MINUS MUTANTS  copy/3.1. Nod minus vs wild-type total transcript analysis/3.1.1/3.1.1.receptor.txt
- S3.NOD-MINUS MUTANTS  copy/3.1. Nod minus vs wild-type total transcript analysis/3.1.1/._3.1.1.receptor.txt
- S3.NOD-MINUS MUTANTS  copy/3.1. Nod minus vs wild-type total transcript analysis/3.1.1/3.1.1.transcription factor.txt
- S3.NOD-MINUS MUTANTS  copy/3.1. Nod minus vs wild-type total transcript analysis/3.1.12/
- S3.NOD-MINUS MUTANTS  copy/3.1. Nod minus vs wild-type total transcript analysis/3.1.1/._3.1.1.transcription factor.txt
- S3.NOD-MINUS MUTANTS  copy/3.1. Nod minus vs wild-type total transcript analysis/3.1.1/3.1.1.transporter.txt
- S3.NOD-MINUS MUTANTS  copy/3.1. Nod minus vs wild-type total transcript analysis/3.1.1/._3.1.1.transporter.txt
- S3.NOD-MINUS MUTANTS  copy/3.1. Nod minus vs wild-type total transcript analysis/3.1.10/3.1.10.Info.txt
- S3.NOD-MINUS MUTANTS  copy/3.1. Nod minus vs wild-type total transcript analysis/3.1.11/3.1.11.Info.txt
- S3.NOD-MINUS MUTANTS  copy/3.1. Nod minus vs wild-type total transcript analysis/3.1.10/._3.1.10.Info.txt
- S3.NOD-MINUS MUTANTS  copy/3.1. Nod minus vs wild-type total transcript analysis/3.1.13/
- S3.NOD-MINUS MUTANTS  copy/3.1. Nod minus vs wild-type total transcript analysis/3.1.11/._3.1.11.Info.txt
- S3.NOD-MINUS MUTANTS  copy/3.1. Nod minus vs wild-type total transcript analysis/3.1.12/3.1.12.info.txt
- S3.NOD-MINUS MUTANTS  copy/3.1. Nod minus vs wild-type total transcript analysis/3.1.13/3.1.13.Info.txt
- S3.NOD-MINUS MUTANTS  copy/3.1. Nod minus vs wild-type total transcript analysis/3.1.12/._3.1.12.info.txt
- S3.NOD-MINUS MUTANTS  copy/3.1. Nod minus vs wild-type total transcript analysis/3.1.13/._3.1.13.Info.txt
- S3.NOD-MINUS MUTANTS  copy/3.1. Nod minus vs wild-type total transcript analysis/3.1.14/
- S3.NOD-MINUS MUTANTS  copy/3.1. Nod minus vs wild-type total transcript analysis/3.1.15/
- S3.NOD-MINUS MUTANTS  copy/3.1. Nod minus vs wild-type total transcript analysis/3.1.14/3.1.14.Info.txt
- S3.NOD-MINUS MUTANTS  copy/3.1. Nod minus vs wild-type total transcript analysis/3.1.14/._3.1.14.Info.txt
- S3.NOD-MINUS MUTANTS  copy/3.1. Nod minus vs wild-type total transcript analysis/3.1.15/._-3.1.15.ID list.txt
- S3.NOD-MINUS MUTANTS  copy/3.1. Nod minus vs wild-type total transcript analysis/3.1.15/-3.1.15.ID list.txt
- S3.NOD-MINUS MUTANTS  copy/3.1. Nod minus vs wild-type total transcript analysis/3.1.15/3.1.15.abscisic acid.txt
- S3.NOD-MINUS MUTANTS  copy/3.1. Nod minus vs wild-type total transcript analysis/3.1.15/-3.1.15.ID-ANU.txt
- S3.NOD-MINUS MUTANTS  copy/3.1. Nod minus vs wild-type total transcript analysis/3.1.15/3.1.15.auxin.txt
- S3.NOD-MINUS MUTANTS  copy/3.1. Nod minus vs wild-type total transcript analysis/3.1.15/._3.1.15.auxin.txt
- S3.NOD-MINUS MUTANTS  copy/3.1. Nod minus vs wild-type total transcript analysis/3.1.15/._3.1.15.abscisic acid.txt
- S3.NOD-MINUS MUTANTS  copy/3.1. Nod minus vs wild-type total transcript analysis/3.1.15/3.1.15.brassinosteroid.txt
- S3.NOD-MINUS MUTANTS  copy/3.1. Nod minus vs wild-type total transcript analysis/3.1.15/._3.1.15.brassinosteroid.txt
- S3.NOD-MINUS MUTANTS  copy/3.1. Nod minus vs wild-type total transcript analysis/3.1.15/3.1.15.cytokinin.txt
- S3.NOD-MINUS MUTANTS  copy/3.1. Nod minus vs wild-type total transcript analysis/3.1.15/._3.1.15.cytokinin.txt
- S3.NOD-MINUS MUTANTS  copy/3.1. Nod minus vs wild-type total transcript analysis/3.1.15/3.1.15.defense.txt
- S3.NOD-MINUS MUTANTS  copy/3.1. Nod minus vs wild-type total transcript analysis/3.1.15/3.1.15.ethylene.txt
- S3.NOD-MINUS MUTANTS  copy/3.1. Nod minus vs wild-type total transcript analysis/3.1.15/._3.1.15.defense.txt
- S3.NOD-MINUS MUTANTS  copy/3.1. Nod minus vs wild-type total transcript analysis/3.1.16/
- S3.NOD-MINUS MUTANTS  copy/3.1. Nod minus vs wild-type total transcript analysis/3.1.15/._3.1.15.ethylene.txt
- S3.NOD-MINUS MUTANTS  copy/3.1. Nod minus vs wild-type total transcript analysis/3.1.15/3.1.15.gibberellin.txt
- S3.NOD-MINUS MUTANTS  copy/3.1. Nod minus vs wild-type total transcript analysis/3.1.15/._3.1.15.gibberellin.txt
- S3.NOD-MINUS MUTANTS  copy/3.1. Nod minus vs wild-type total transcript analysis/3.1.15/3.1.15.jasmonic acid.txt
- S3.NOD-MINUS MUTANTS  copy/3.1. Nod minus vs wild-type total transcript analysis/3.1.17/
- S3.NOD-MINUS MUTANTS  copy/3.1. Nod minus vs wild-type total transcript analysis/3.1.15/._3.1.15.jasmonic acid.txt
- S3.NOD-MINUS MUTANTS  copy/3.1. Nod minus vs wild-type total transcript analysis/3.1.15/._3.1.15.kinase.txt
- S3.NOD-MINUS MUTANTS  copy/3.1. Nod minus vs wild-type total transcript analysis/3.1.18/
- S3.NOD-MINUS MUTANTS  copy/3.1. Nod minus vs wild-type total transcript analysis/3.1.15/3.1.15.kinase.txt
- S3.NOD-MINUS MUTANTS  copy/3.1. Nod minus vs wild-type total transcript analysis/3.1.15/3.1.15.nodulin.txt
- S3.NOD-MINUS MUTANTS  copy/3.1. Nod minus vs wild-type total transcript analysis/3.1.19/
- S3.NOD-MINUS MUTANTS  copy/3.1. Nod minus vs wild-type total transcript analysis/3.1.15/._3.1.15.nodulin.txt
- S3.NOD-MINUS MUTANTS  copy/3.1. Nod minus vs wild-type total transcript analysis/3.1.15/3.1.15.receptor.txt
- S3.NOD-MINUS MUTANTS  copy/3.1. Nod minus vs wild-type total transcript analysis/3.1.2/
- S3.NOD-MINUS MUTANTS  copy/3.1. Nod minus vs wild-type total transcript analysis/3.1.15/3.1.15.transcription factor.txt
- S3.NOD-MINUS MUTANTS  copy/3.1. Nod minus vs wild-type total transcript analysis/3.1.15/._3.1.15.receptor.txt
- S3.NOD-MINUS MUTANTS  copy/3.1. Nod minus vs wild-type total transcript analysis/3.1.15/3.1.15.transporter.txt
- S3.NOD-MINUS MUTANTS  copy/3.1. Nod minus vs wild-type total transcript analysis/3.1.15/._3.1.15.transcription factor.txt
- S3.NOD-MINUS MUTANTS  copy/3.1. Nod minus vs wild-type total transcript analysis/3.1.15/._3.1.15.transporter.txt
- S3.NOD-MINUS MUTANTS  copy/3.1. Nod minus vs wild-type total transcript analysis/3.1.16/3.1.16.Info.txt
- S3.NOD-MINUS MUTANTS  copy/3.1. Nod minus vs wild-type total transcript analysis/3.1.16/._3.1.16.Info.txt
- S3.NOD-MINUS MUTANTS  copy/3.1. Nod minus vs wild-type total transcript analysis/3.1.17/3.1.17.Info.txt
- S3.NOD-MINUS MUTANTS  copy/3.1. Nod minus vs wild-type total transcript analysis/3.1.17/._3.1.17.Info.txt
- S3.NOD-MINUS MUTANTS  copy/3.1. Nod minus vs wild-type total transcript analysis/3.1.18/3.1.18.Info.txt
- S3.NOD-MINUS MUTANTS  copy/3.1. Nod minus vs wild-type total transcript analysis/3.1.18/._3.1.18.Info.txt
- S3.NOD-MINUS MUTANTS  copy/3.1. Nod minus vs wild-type total transcript analysis/3.1.19/3.1.19.Info.txt
- S3.NOD-MINUS MUTANTS  copy/3.1. Nod minus vs wild-type total transcript analysis/3.1.19/._3.1.19.Info.txt
- S3.NOD-MINUS MUTANTS  copy/3.1. Nod minus vs wild-type total transcript analysis/3.1.2/-3.1.2.ID list.txt
- S3.NOD-MINUS MUTANTS  copy/3.1. Nod minus vs wild-type total transcript analysis/3.1.2/._-3.1.2.ID list.txt
- S3.NOD-MINUS MUTANTS  copy/3.1. Nod minus vs wild-type total transcript analysis/3.1.2/-3.1.2.ID-ANU.txt
- S3.NOD-MINUS MUTANTS  copy/3.1. Nod minus vs wild-type total transcript analysis/3.1.2/._-3.1.2.ID-ANU.txt
- S3.NOD-MINUS MUTANTS  copy/3.1. Nod minus vs wild-type total transcript analysis/3.1.20/
- S3.NOD-MINUS MUTANTS  copy/3.1. Nod minus vs wild-type total transcript analysis/3.1.2/3.1.2.abscisic acid.txt
- S3.NOD-MINUS MUTANTS  copy/3.1. Nod minus vs wild-type total transcript analysis/3.1.21/
- S3.NOD-MINUS MUTANTS  copy/3.1. Nod minus vs wild-type total transcript analysis/3.1.2/._3.1.2.abscisic acid.txt
- S3.NOD-MINUS MUTANTS  copy/3.1. Nod minus vs wild-type total transcript analysis/3.1.2/3.1.2.auxin.txt
- S3.NOD-MINUS MUTANTS  copy/3.1. Nod minus vs wild-type total transcript analysis/3.1.2/3.1.2.brassinosteroid.txt
- S3.NOD-MINUS MUTANTS  copy/3.1. Nod minus vs wild-type total transcript analysis/3.1.2/._3.1.2.auxin.txt
- S3.NOD-MINUS MUTANTS  copy/3.1. Nod minus vs wild-type total transcript analysis/3.1.2/3.1.2.cytokinin.txt
- S3.NOD-MINUS MUTANTS  copy/3.1. Nod minus vs wild-type total transcript analysis/3.1.22/
- S3.NOD-MINUS MUTANTS  copy/3.1. Nod minus vs wild-type total transcript analysis/3.1.2/._3.1.2.brassinosteroid.txt
- S3.NOD-MINUS MUTANTS  copy/3.1. Nod minus vs wild-type total transcript analysis/3.1.2/._3.1.2.cytokinin.txt
- S3.NOD-MINUS MUTANTS  copy/3.1. Nod minus vs wild-type total transcript analysis/3.1.2/3.1.2.defense.txt
- S3.NOD-MINUS MUTANTS  copy/3.1. Nod minus vs wild-type total transcript analysis/3.1.2/3.1.2.ethylene.txt
- S3.NOD-MINUS MUTANTS  copy/3.1. Nod minus vs wild-type total transcript analysis/3.1.2/._3.1.2.defense.txt
- S3.NOD-MINUS MUTANTS  copy/3.1. Nod minus vs wild-type total transcript analysis/3.1.2/._3.1.2.ethylene.txt
- S3.NOD-MINUS MUTANTS  copy/3.1. Nod minus vs wild-type total transcript analysis/3.1.2/3.1.2.gibberellin.txt
- S3.NOD-MINUS MUTANTS  copy/3.1. Nod minus vs wild-type total transcript analysis/3.1.2/3.1.2.jasmonic acid.txt
- S3.NOD-MINUS MUTANTS  copy/3.1. Nod minus vs wild-type total transcript analysis/3.1.2/._3.1.2.gibberellin.txt
- S3.NOD-MINUS MUTANTS  copy/3.1. Nod minus vs wild-type total transcript analysis/3.1.2/._3.1.2.jasmonic acid.txt
- S3.NOD-MINUS MUTANTS  copy/3.1. Nod minus vs wild-type total transcript analysis/3.1.2/3.1.2.kinase.txt
- S3.NOD-MINUS MUTANTS  copy/3.1. Nod minus vs wild-type total transcript analysis/3.1.2/._3.1.2.kinase.txt
- S3.NOD-MINUS MUTANTS  copy/3.1. Nod minus vs wild-type total transcript analysis/3.1.2/3.1.2.nodulin.txt
- S3.NOD-MINUS MUTANTS  copy/3.1. Nod minus vs wild-type total transcript analysis/3.1.2/._3.1.2.nodulin.txt
- S3.NOD-MINUS MUTANTS  copy/3.1. Nod minus vs wild-type total transcript analysis/3.1.2/3.1.2.receptor.txt
- S3.NOD-MINUS MUTANTS  copy/3.1. Nod minus vs wild-type total transcript analysis/3.1.2/._3.1.2.receptor.txt
- S3.NOD-MINUS MUTANTS  copy/3.1. Nod minus vs wild-type total transcript analysis/3.1.2/3.1.2.transcription factor.txt
- S3.NOD-MINUS MUTANTS  copy/3.1. Nod minus vs wild-type total transcript analysis/3.1.2/3.1.2.transporter.txt
- S3.NOD-MINUS MUTANTS  copy/3.1. Nod minus vs wild-type total transcript analysis/3.1.3/
- S3.NOD-MINUS MUTANTS  copy/3.1. Nod minus vs wild-type total transcript analysis/3.1.2/._3.1.2.transporter.txt
- S3.NOD-MINUS MUTANTS  copy/3.1. Nod minus vs wild-type total transcript analysis/3.1.20/3.1.20.Info.txt
- S3.NOD-MINUS MUTANTS  copy/3.1. Nod minus vs wild-type total transcript analysis/3.1.20/._3.1.20.Info.txt
- S3.NOD-MINUS MUTANTS  copy/3.1. Nod minus vs wild-type total transcript analysis/3.1.21/3.1.21.Info.txt
- S3.NOD-MINUS MUTANTS  copy/3.1. Nod minus vs wild-type total transcript analysis/3.1.21/._3.1.21.Info.txt
- S3.NOD-MINUS MUTANTS  copy/3.1. Nod minus vs wild-type total transcript analysis/3.1.22/._-3.1.22.ID list.txt
- S3.NOD-MINUS MUTANTS  copy/3.1. Nod minus vs wild-type total transcript analysis/3.1.22/-3.1.22.ID list.txt
- S3.NOD-MINUS MUTANTS  copy/3.1. Nod minus vs wild-type total transcript analysis/3.1.22/._-3.1.22.ID-ANU.txt
- S3.NOD-MINUS MUTANTS  copy/3.1. Nod minus vs wild-type total transcript analysis/3.1.22/-3.1.22.ID-ANU.txt
- S3.NOD-MINUS MUTANTS  copy/3.1. Nod minus vs wild-type total transcript analysis/3.1.22/3.1.22.abscisic acid.txt
- S3.NOD-MINUS MUTANTS  copy/3.1. Nod minus vs wild-type total transcript analysis/3.1.22/._3.1.22.abscisic acid.txt
- S3.NOD-MINUS MUTANTS  copy/3.1. Nod minus vs wild-type total transcript analysis/3.1.22/3.1.22.auxin.txt
- S3.NOD-MINUS MUTANTS  copy/3.1. Nod minus vs wild-type total transcript analysis/3.1.22/3.1.22.brassinosteroid.txt
- S3.NOD-MINUS MUTANTS  copy/3.1. Nod minus vs wild-type total transcript analysis/3.1.22/._3.1.22.auxin.txt
- S3.NOD-MINUS MUTANTS  copy/3.1. Nod minus vs wild-type total transcript analysis/3.1.22/3.1.22.cytokinin.txt
- S3.NOD-MINUS MUTANTS  copy/3.1. Nod minus vs wild-type total transcript analysis/3.1.22/._3.1.22.brassinosteroid.txt
- S3.NOD-MINUS MUTANTS  copy/3.1. Nod minus vs wild-type total transcript analysis/3.1.22/3.1.22.defense.txt
- S3.NOD-MINUS MUTANTS  copy/3.1. Nod minus vs wild-type total transcript analysis/3.1.22/._3.1.22.cytokinin.txt
- S3.NOD-MINUS MUTANTS  copy/3.1. Nod minus vs wild-type total transcript analysis/3.1.4/
- S3.NOD-MINUS MUTANTS  copy/3.1. Nod minus vs wild-type total transcript analysis/3.1.22/._3.1.22.defense.txt
- S3.NOD-MINUS MUTANTS  copy/3.1. Nod minus vs wild-type total transcript analysis/3.1.22/3.1.22.ethylene.txt
- S3.NOD-MINUS MUTANTS  copy/3.1. Nod minus vs wild-type total transcript analysis/3.1.22/._3.1.22.ethylene.txt
- S3.NOD-MINUS MUTANTS  copy/3.1. Nod minus vs wild-type total transcript analysis/3.1.22/3.1.22.gibberellin.txt
- S3.NOD-MINUS MUTANTS  copy/3.1. Nod minus vs wild-type total transcript analysis/3.1.22/._3.1.22.gibberellin.txt
- S3.NOD-MINUS MUTANTS  copy/3.1. Nod minus vs wild-type total transcript analysis/3.1.22/3.1.22.jasmonic acid.txt
- S3.NOD-MINUS MUTANTS  copy/3.1. Nod minus vs wild-type total transcript analysis/3.1.22/3.1.22.kinase.txt
- S3.NOD-MINUS MUTANTS  copy/3.1. Nod minus vs wild-type total transcript analysis/3.1.22/._3.1.22.kinase.txt
- S3.NOD-MINUS MUTANTS  copy/3.1. Nod minus vs wild-type total transcript analysis/3.1.22/3.1.22.nodulin.txt
- S3.NOD-MINUS MUTANTS  copy/3.1. Nod minus vs wild-type total transcript analysis/3.1.22/3.1.22.receptor.txt
- S3.NOD-MINUS MUTANTS  copy/3.1. Nod minus vs wild-type total transcript analysis/3.1.22/._3.1.22.nodulin.txt
- S3.NOD-MINUS MUTANTS  copy/3.1. Nod minus vs wild-type total transcript analysis/3.1.22/3.1.22.transcription factor.txt
- S3.NOD-MINUS MUTANTS  copy/3.1. Nod minus vs wild-type total transcript analysis/3.1.22/._3.1.22.receptor.txt
- S3.NOD-MINUS MUTANTS  copy/3.1. Nod minus vs wild-type total transcript analysis/3.1.22/._3.1.22.transcription factor.txt
- S3.NOD-MINUS MUTANTS  copy/3.1. Nod minus vs wild-type total transcript analysis/3.1.22/3.1.22.transporter.txt
- S3.NOD-MINUS MUTANTS  copy/3.1. Nod minus vs wild-type total transcript analysis/3.1.22/._3.1.22.transporter.txt
- S3.NOD-MINUS MUTANTS  copy/3.1. Nod minus vs wild-type total transcript analysis/3.1.3/-3.1.3.ID list.txt
- S3.NOD-MINUS MUTANTS  copy/3.1. Nod minus vs wild-type total transcript analysis/3.1.3/._-3.1.3.ID list.txt
- S3.NOD-MINUS MUTANTS  copy/3.1. Nod minus vs wild-type total transcript analysis/3.1.3/-3.1.3.ID-ANU.txt
- S3.NOD-MINUS MUTANTS  copy/3.1. Nod minus vs wild-type total transcript analysis/3.1.5/
- S3.NOD-MINUS MUTANTS  copy/3.1. Nod minus vs wild-type total transcript analysis/3.1.3/._-3.1.3.ID-ANU.txt
- S3.NOD-MINUS MUTANTS  copy/3.1. Nod minus vs wild-type total transcript analysis/3.1.3/3.1.3.abscisic acid.txt
- S3.NOD-MINUS MUTANTS  copy/3.1. Nod minus vs wild-type total transcript analysis/3.1.3/._3.1.3.abscisic acid.txt
- S3.NOD-MINUS MUTANTS  copy/3.1. Nod minus vs wild-type total transcript analysis/3.1.3/._3.1.3.auxin.txt
- S3.NOD-MINUS MUTANTS  copy/3.1. Nod minus vs wild-type total transcript analysis/3.1.3/3.1.3.auxin.txt
- S3.NOD-MINUS MUTANTS  copy/3.1. Nod minus vs wild-type total transcript analysis/3.1.3/3.1.3.brassinosteroid.txt
- S3.NOD-MINUS MUTANTS  copy/3.1. Nod minus vs wild-type total transcript analysis/3.1.3/._3.1.3.brassinosteroid.txt
- S3.NOD-MINUS MUTANTS  copy/3.1. Nod minus vs wild-type total transcript analysis/3.1.3/._3.1.3.cytokinin.txt
- S3.NOD-MINUS MUTANTS  copy/3.1. Nod minus vs wild-type total transcript analysis/3.1.3/3.1.3.cytokinin.txt
- S3.NOD-MINUS MUTANTS  copy/3.1. Nod minus vs wild-type total transcript analysis/3.1.3/._3.1.3.defense.txt
- S3.NOD-MINUS MUTANTS  copy/3.1. Nod minus vs wild-type total transcript analysis/3.1.3/3.1.3.defense.txt
- S3.NOD-MINUS MUTANTS  copy/3.1. Nod minus vs wild-type total transcript analysis/3.1.3/3.1.3.ethylene.txt
- S3.NOD-MINUS MUTANTS  copy/3.1. Nod minus vs wild-type total transcript analysis/3.1.3/._3.1.3.ethylene.txt
- S3.NOD-MINUS MUTANTS  copy/3.1. Nod minus vs wild-type total transcript analysis/3.1.3/._3.1.3.gibberellin.txt
- S3.NOD-MINUS MUTANTS  copy/3.1. Nod minus vs wild-type total transcript analysis/3.1.6/
- S3.NOD-MINUS MUTANTS  copy/3.1. Nod minus vs wild-type total transcript analysis/3.1.3/3.1.3.gibberellin.txt
- S3.NOD-MINUS MUTANTS  copy/3.1. Nod minus vs wild-type total transcript analysis/3.1.3/3.1.3.jasmonic acid.txt
- S3.NOD-MINUS MUTANTS  copy/3.1. Nod minus vs wild-type total transcript analysis/3.1.3/._3.1.3.jasmonic acid.txt
- S3.NOD-MINUS MUTANTS  copy/3.1. Nod minus vs wild-type total transcript analysis/3.1.3/3.1.3.kinase.txt
- S3.NOD-MINUS MUTANTS  copy/3.1. Nod minus vs wild-type total transcript analysis/3.1.3/3.1.3.nodulin.txt
- S3.NOD-MINUS MUTANTS  copy/3.1. Nod minus vs wild-type total transcript analysis/3.1.3/._3.1.3.kinase.txt
- S3.NOD-MINUS MUTANTS  copy/3.1. Nod minus vs wild-type total transcript analysis/3.1.3/._3.1.3.nodulin.txt
- S3.NOD-MINUS MUTANTS  copy/3.1. Nod minus vs wild-type total transcript analysis/3.1.3/._3.1.3.receptor.txt
- S3.NOD-MINUS MUTANTS  copy/3.1. Nod minus vs wild-type total transcript analysis/3.1.3/3.1.3.receptor.txt
- S3.NOD-MINUS MUTANTS  copy/3.1. Nod minus vs wild-type total transcript analysis/3.1.3/3.1.3.transcription factor.txt
- S3.NOD-MINUS MUTANTS  copy/3.1. Nod minus vs wild-type total transcript analysis/3.1.3/._3.1.3.transcription factor.txt
- S3.NOD-MINUS MUTANTS  copy/3.1. Nod minus vs wild-type total transcript analysis/3.1.3/3.1.3.transporter.txt
- S3.NOD-MINUS MUTANTS  copy/3.1. Nod minus vs wild-type total transcript analysis/3.1.3/._3.1.3.transporter.txt
- S3.NOD-MINUS MUTANTS  copy/3.1. Nod minus vs wild-type total transcript analysis/3.1.4/-3.1.4.ID list.txt
- S3.NOD-MINUS MUTANTS  copy/3.1. Nod minus vs wild-type total transcript analysis/3.1.4/._-3.1.4.ID list.txt
- S3.NOD-MINUS MUTANTS  copy/3.1. Nod minus vs wild-type total transcript analysis/3.1.4/._-3.1.4.ID-ANU.txt
- S3.NOD-MINUS MUTANTS  copy/3.1. Nod minus vs wild-type total transcript analysis/3.1.4/3.1.4.abscisic acid.txt
- S3.NOD-MINUS MUTANTS  copy/3.1. Nod minus vs wild-type total transcript analysis/3.1.4/._3.1.4.abscisic acid.txt
- S3.NOD-MINUS MUTANTS  copy/3.1. Nod minus vs wild-type total transcript analysis/3.1.4/3.1.4.auxin.txt
- S3.NOD-MINUS MUTANTS  copy/3.1. Nod minus vs wild-type total transcript analysis/3.1.4/._3.1.4.auxin.txt
- S3.NOD-MINUS MUTANTS  copy/3.1. Nod minus vs wild-type total transcript analysis/3.1.4/3.1.4.brassinosteroid.txt
- S3.NOD-MINUS MUTANTS  copy/3.1. Nod minus vs wild-type total transcript analysis/3.1.7/
- S3.NOD-MINUS MUTANTS  copy/3.1. Nod minus vs wild-type total transcript analysis/3.1.4/._3.1.4.brassinosteroid.txt
- S3.NOD-MINUS MUTANTS  copy/3.1. Nod minus vs wild-type total transcript analysis/3.1.4/3.1.4.cytokinin.txt
- S3.NOD-MINUS MUTANTS  copy/3.1. Nod minus vs wild-type total transcript analysis/3.1.8/
- S3.NOD-MINUS MUTANTS  copy/3.1. Nod minus vs wild-type total transcript analysis/3.1.4/._3.1.4.cytokinin.txt
- S3.NOD-MINUS MUTANTS  copy/3.1. Nod minus vs wild-type total transcript analysis/3.1.4/3.1.4.defense.txt
- S3.NOD-MINUS MUTANTS  copy/3.1. Nod minus vs wild-type total transcript analysis/3.1.4/._3.1.4.defense.txt
- S3.NOD-MINUS MUTANTS  copy/3.1. Nod minus vs wild-type total transcript analysis/3.1.4/3.1.4.ethylene.txt
- S3.NOD-MINUS MUTANTS  copy/3.1. Nod minus vs wild-type total transcript analysis/3.1.4/._3.1.4.ethylene.txt
- S3.NOD-MINUS MUTANTS  copy/3.1. Nod minus vs wild-type total transcript analysis/3.1.4/3.1.4.gibberellin.txt
- S3.NOD-MINUS MUTANTS  copy/3.1. Nod minus vs wild-type total transcript analysis/3.1.4/._3.1.4.gibberellin.txt
- S3.NOD-MINUS MUTANTS  copy/3.1. Nod minus vs wild-type total transcript analysis/3.1.4/3.1.4.jasmonic acid.txt
- S3.NOD-MINUS MUTANTS  copy/3.1. Nod minus vs wild-type total transcript analysis/3.1.4/._3.1.4.jasmonic acid.txt
- S3.NOD-MINUS MUTANTS  copy/3.1. Nod minus vs wild-type total transcript analysis/3.1.9/
- S3.NOD-MINUS MUTANTS  copy/3.1. Nod minus vs wild-type total transcript analysis/3.1.4/3.1.4.kinase.txt
- S3.NOD-MINUS MUTANTS  copy/3.1. Nod minus vs wild-type total transcript analysis/3.1.4/-3.1.4.ID-ANU.txt
- S3.NOD-MINUS MUTANTS  copy/3.2. Nod minus vs wild-type specific transcript analysis/
- S3.NOD-MINUS MUTANTS  copy/3.1. Nod minus vs wild-type total transcript analysis/3.1.4/._3.1.4.kinase.txt
- S3.NOD-MINUS MUTANTS  copy/3.1. Nod minus vs wild-type total transcript analysis/3.1.4/3.1.4.nodulin.txt
- S3.NOD-MINUS MUTANTS  copy/3.2. Nod minus vs wild-type specific transcript analysis/3.2.1/
- S3.NOD-MINUS MUTANTS  copy/3.1. Nod minus vs wild-type total transcript analysis/3.1.4/._3.1.4.nodulin.txt
- S3.NOD-MINUS MUTANTS  copy/3.1. Nod minus vs wild-type total transcript analysis/3.1.4/3.1.4.receptor.txt
- S3.NOD-MINUS MUTANTS  copy/3.1. Nod minus vs wild-type total transcript analysis/3.1.4/._3.1.4.receptor.txt
- S3.NOD-MINUS MUTANTS  copy/3.1. Nod minus vs wild-type total transcript analysis/3.1.4/3.1.4.transcription factor.txt
- S3.NOD-MINUS MUTANTS  copy/3.1. Nod minus vs wild-type total transcript analysis/3.1.4/3.1.4.transporter.txt
- S3.NOD-MINUS MUTANTS  copy/3.1. Nod minus vs wild-type total transcript analysis/3.1.4/._3.1.4.transcription factor.txt
- S3.NOD-MINUS MUTANTS  copy/3.2. Nod minus vs wild-type specific transcript analysis/3.2.10/
- S3.NOD-MINUS MUTANTS  copy/3.1. Nod minus vs wild-type total transcript analysis/3.1.4/._3.1.4.transporter.txt
- S3.NOD-MINUS MUTANTS  copy/3.2. Nod minus vs wild-type specific transcript analysis/3.2.11/
- S3.NOD-MINUS MUTANTS  copy/3.2. Nod minus vs wild-type specific transcript analysis/3.2.12/
- S3.NOD-MINUS MUTANTS  copy/3.2. Nod minus vs wild-type specific transcript analysis/3.2.13/
- S3.NOD-MINUS MUTANTS  copy/3.1. Nod minus vs wild-type total transcript analysis/3.1.5/-3.1.5.ID list.txt
- S3.NOD-MINUS MUTANTS  copy/3.2. Nod minus vs wild-type specific transcript analysis/3.2.14/
- S3.NOD-MINUS MUTANTS  copy/3.1. Nod minus vs wild-type total transcript analysis/3.1.5/._-3.1.5.ID list.txt
- S3.NOD-MINUS MUTANTS  copy/3.2. Nod minus vs wild-type specific transcript analysis/3.2.15/
- S3.NOD-MINUS MUTANTS  copy/3.1. Nod minus vs wild-type total transcript analysis/3.1.5/._-3.1.5.ID-ANU.txt
- S3.NOD-MINUS MUTANTS  copy/3.1. Nod minus vs wild-type total transcript analysis/3.1.5/3.1.5.abscisic acid.txt
- S3.NOD-MINUS MUTANTS  copy/3.1. Nod minus vs wild-type total transcript analysis/3.1.5/._3.1.5.abscisic acid.txt
- S3.NOD-MINUS MUTANTS  copy/3.1. Nod minus vs wild-type total transcript analysis/3.1.5/3.1.5.auxin.txt
- S3.NOD-MINUS MUTANTS  copy/3.2. Nod minus vs wild-type specific transcript analysis/3.2.16/
- S3.NOD-MINUS MUTANTS  copy/3.1. Nod minus vs wild-type total transcript analysis/3.1.5/._3.1.5.auxin.txt
- S3.NOD-MINUS MUTANTS  copy/3.1. Nod minus vs wild-type total transcript analysis/3.1.5/3.1.5.brassinosteroid.txt
- S3.NOD-MINUS MUTANTS  copy/3.1. Nod minus vs wild-type total transcript analysis/3.1.5/._3.1.5.brassinosteroid.txt
- S3.NOD-MINUS MUTANTS  copy/3.1. Nod minus vs wild-type total transcript analysis/3.1.5/3.1.5.cytokinin.txt
- S3.NOD-MINUS MUTANTS  copy/3.2. Nod minus vs wild-type specific transcript analysis/3.2.17/
- S3.NOD-MINUS MUTANTS  copy/3.1. Nod minus vs wild-type total transcript analysis/3.1.5/._3.1.5.cytokinin.txt
- S3.NOD-MINUS MUTANTS  copy/3.1. Nod minus vs wild-type total transcript analysis/3.1.5/3.1.5.defense.txt
- S3.NOD-MINUS MUTANTS  copy/3.1. Nod minus vs wild-type total transcript analysis/3.1.5/._3.1.5.defense.txt
- S3.NOD-MINUS MUTANTS  copy/3.2. Nod minus vs wild-type specific transcript analysis/3.2.18/
- S3.NOD-MINUS MUTANTS  copy/3.1. Nod minus vs wild-type total transcript analysis/3.1.5/3.1.5.ethylene.txt
- S3.NOD-MINUS MUTANTS  copy/3.1. Nod minus vs wild-type total transcript analysis/3.1.5/._3.1.5.ethylene.txt
- S3.NOD-MINUS MUTANTS  copy/3.1. Nod minus vs wild-type total transcript analysis/3.1.5/3.1.5.gibberellin.txt
- S3.NOD-MINUS MUTANTS  copy/3.1. Nod minus vs wild-type total transcript analysis/3.1.5/-3.1.5.ID-ANU.txt
- S3.NOD-MINUS MUTANTS  copy/3.2. Nod minus vs wild-type specific transcript analysis/3.2.19/
- S3.NOD-MINUS MUTANTS  copy/3.1. Nod minus vs wild-type total transcript analysis/3.1.5/._3.1.5.gibberellin.txt
- S3.NOD-MINUS MUTANTS  copy/3.1. Nod minus vs wild-type total transcript analysis/3.1.5/3.1.5.jasmonic acid.txt
- S3.NOD-MINUS MUTANTS  copy/3.1. Nod minus vs wild-type total transcript analysis/3.1.5/._3.1.5.jasmonic acid.txt
- S3.NOD-MINUS MUTANTS  copy/3.2. Nod minus vs wild-type specific transcript analysis/3.2.2/
- S3.NOD-MINUS MUTANTS  copy/3.2. Nod minus vs wild-type specific transcript analysis/3.2.20/
- S3.NOD-MINUS MUTANTS  copy/3.1. Nod minus vs wild-type total transcript analysis/3.1.5/3.1.5.kinase.txt
- S3.NOD-MINUS MUTANTS  copy/3.2. Nod minus vs wild-type specific transcript analysis/3.2.21/
- S3.NOD-MINUS MUTANTS  copy/3.1. Nod minus vs wild-type total transcript analysis/3.1.5/3.1.5.nodulin.txt
- S3.NOD-MINUS MUTANTS  copy/3.1. Nod minus vs wild-type total transcript analysis/3.1.5/._3.1.5.kinase.txt
- S3.NOD-MINUS MUTANTS  copy/3.1. Nod minus vs wild-type total transcript analysis/3.1.5/._3.1.5.nodulin.txt
- S3.NOD-MINUS MUTANTS  copy/3.2. Nod minus vs wild-type specific transcript analysis/3.2.22/
- S3.NOD-MINUS MUTANTS  copy/3.1. Nod minus vs wild-type total transcript analysis/3.1.5/._3.1.5.receptor.txt
- S3.NOD-MINUS MUTANTS  copy/3.1. Nod minus vs wild-type total transcript analysis/3.1.5/3.1.5.receptor.txt
- S3.NOD-MINUS MUTANTS  copy/3.1. Nod minus vs wild-type total transcript analysis/3.1.5/3.1.5.transcription factor.txt
- S3.NOD-MINUS MUTANTS  copy/3.1. Nod minus vs wild-type total transcript analysis/3.1.5/._3.1.5.transcription factor.txt
- S3.NOD-MINUS MUTANTS  copy/3.1. Nod minus vs wild-type total transcript analysis/3.1.5/3.1.5.transporter.txt
- S3.NOD-MINUS MUTANTS  copy/3.1. Nod minus vs wild-type total transcript analysis/3.1.6/-3.1.6.ID list.txt
- S3.NOD-MINUS MUTANTS  copy/3.1. Nod minus vs wild-type total transcript analysis/3.1.5/._3.1.5.transporter.txt
- S3.NOD-MINUS MUTANTS  copy/3.1. Nod minus vs wild-type total transcript analysis/3.1.6/._-3.1.6.ID list.txt
- S3.NOD-MINUS MUTANTS  copy/3.1. Nod minus vs wild-type total transcript analysis/3.1.6/-3.1.6.ID-ANU.txt
- S3.NOD-MINUS MUTANTS  copy/3.1. Nod minus vs wild-type total transcript analysis/3.1.6/3.1.6.abscisic acid.txt
- S3.NOD-MINUS MUTANTS  copy/3.1. Nod minus vs wild-type total transcript analysis/3.1.6/._-3.1.6.ID-ANU.txt
- S3.NOD-MINUS MUTANTS  copy/3.1. Nod minus vs wild-type total transcript analysis/3.1.6/._3.1.6.abscisic acid.txt
- S3.NOD-MINUS MUTANTS  copy/3.2. Nod minus vs wild-type specific transcript analysis/3.2.3/
- S3.NOD-MINUS MUTANTS  copy/3.1. Nod minus vs wild-type total transcript analysis/3.1.6/._3.1.6.auxin.txt
- S3.NOD-MINUS MUTANTS  copy/3.1. Nod minus vs wild-type total transcript analysis/3.1.6/3.1.6.brassinosteroid.txt
- S3.NOD-MINUS MUTANTS  copy/3.1. Nod minus vs wild-type total transcript analysis/3.1.6/3.1.6.auxin.txt
- S3.NOD-MINUS MUTANTS  copy/3.1. Nod minus vs wild-type total transcript analysis/3.1.6/._3.1.6.brassinosteroid.txt
- S3.NOD-MINUS MUTANTS  copy/3.1. Nod minus vs wild-type total transcript analysis/3.1.6/3.1.6.cytokinin.txt
- S3.NOD-MINUS MUTANTS  copy/3.1. Nod minus vs wild-type total transcript analysis/3.1.6/3.1.6.defense.txt
- S3.NOD-MINUS MUTANTS  copy/3.1. Nod minus vs wild-type total transcript analysis/3.1.6/._3.1.6.defense.txt
- S3.NOD-MINUS MUTANTS  copy/3.1. Nod minus vs wild-type total transcript analysis/3.1.6/3.1.6.ethylene.txt
- S3.NOD-MINUS MUTANTS  copy/3.1. Nod minus vs wild-type total transcript analysis/3.1.6/._3.1.6.ethylene.txt
- S3.NOD-MINUS MUTANTS  copy/3.1. Nod minus vs wild-type total transcript analysis/3.1.6/3.1.6.gibberellin.txt
- S3.NOD-MINUS MUTANTS  copy/3.2. Nod minus vs wild-type specific transcript analysis/3.2.4/
- S3.NOD-MINUS MUTANTS  copy/3.1. Nod minus vs wild-type total transcript analysis/3.1.6/._3.1.6.gibberellin.txt
- S3.NOD-MINUS MUTANTS  copy/3.1. Nod minus vs wild-type total transcript analysis/3.1.6/3.1.6.jasmonic acid.txt
- S3.NOD-MINUS MUTANTS  copy/3.1. Nod minus vs wild-type total transcript analysis/3.1.6/._3.1.6.cytokinin.txt
- S3.NOD-MINUS MUTANTS  copy/3.1. Nod minus vs wild-type total transcript analysis/3.1.6/._3.1.6.jasmonic acid.txt
- S3.NOD-MINUS MUTANTS  copy/3.1. Nod minus vs wild-type total transcript analysis/3.1.6/._3.1.6.kinase.txt
- S3.NOD-MINUS MUTANTS  copy/3.1. Nod minus vs wild-type total transcript analysis/3.1.6/3.1.6.nodulin.txt
- S3.NOD-MINUS MUTANTS  copy/3.1. Nod minus vs wild-type total transcript analysis/3.1.6/._3.1.6.nodulin.txt
[truncated: 339 more entries]
