# Supplementary material for: Dissection of Symbiosis and Organ Development by Integrated Transcriptome Analysis of Lotus japonicus Mutant and Wild-Type Plants
Source: PLoS One. 2009 Aug 7;4(8):e6556. doi: 10.1371/journal.pone.0006556 (PMC2717213; doi:10.1371/journal.pone.0006556)
Supplement: Folder S3 — Nod-minus mutants (0.70 MB ZIP) [file pone.0006556.s011.zip › S3.NOD-MINUS MUTANTS copy/3.1. Nod minus vs wild-type total transcript analysis/3.1.1/-3.1.1.ID-ANU.txt]

Identifier	BIN code	BIN name	BlastX KEGG Identifier	BlastX KEGG Description	BlastX KEGG E-value	BlastX COG Identifier	BlastX COG Description	BlastX COG E-value	BlastX Swiss-Prot Identifier	BlastX Swiss-Prot Description	BlastX Swiss-Prot E-value	BlastX Gene Ontology Identifier	BlastX Gene Ontology Description	BlastX Gene Ontology E-value
TC12191	99.2	Unclassified without homolog
TM1624.28	99.1.3.2.2898	TT2_ARATH							TT2_ARATH	ATP-binding;DNA-binding;Flavonoidbiosynthesis;Nuclearprotein;Nucleotide-binding;Polymorphism;Repeat;Transcription;Transcriptionregulation,TRANSPARENT TESTA 2 protein (Myb-related protein 123) (AtMYB123) (Myb- related transcription factor LBM2-like).	7e-51	GO_ID:27107	TAIR|gene:2169537 SPTR:Q9FJA2 symbol:AT5G35550.1 [GO:0006355 "regulation of transcription, DNA-dependent" evidence=ISS] [GO:0003700 "transcription factor activity" evidence=ISS] [GO:0003677 "DNA binding" evidence=ISS] InterPro:IPR001005 Interpro:IPR009057 Pfam:PF00249 PROSITE:PS50090 SMART:SM00717 HSSP:P06876 PROSITE:PS00037 PROSITE:PS00334 EMBL:AB015477 EMBL:AJ299452 EMBL:AF371981 GeneFarm:1000 …	3e-51
TM1624.28	99.1.4.3060	GO_ID:27107							TT2_ARATH	ATP-binding;DNA-binding;Flavonoidbiosynthesis;Nuclearprotein;Nucleotide-binding;Polymorphism;Repeat;Transcription;Transcriptionregulation,TRANSPARENT TESTA 2 protein (Myb-related protein 123) (AtMYB123) (Myb- related transcription factor LBM2-like).	7e-51	GO_ID:27107	TAIR|gene:2169537 SPTR:Q9FJA2 symbol:AT5G35550.1 [GO:0006355 "regulation of transcription, DNA-dependent" evidence=ISS] [GO:0003700 "transcription factor activity" evidence=ISS] [GO:0003677 "DNA binding" evidence=ISS] InterPro:IPR001005 Interpro:IPR009057 Pfam:PF00249 PROSITE:PS50090 SMART:SM00717 HSSP:P06876 PROSITE:PS00037 PROSITE:PS00334 EMBL:AB015477 EMBL:AJ299452 EMBL:AF371981 GeneFarm:1000 …	3e-51
Ljwgs_083258.0.1	99.2	Unclassified without homolog
gi45349727	99.2	Unclassified without homolog
Ljwgs_025578.1	99.1.4.5206	GO_ID:50275										GO_ID:50275	TAIR|gene:3691445 SPTR:Q9C925 symbol:AT1G52960.1 [GO:0000004 "biological process unknown" evidence=ND] [GO:0005554 "molecular function unknown" evidence=ND] EMBL:AC019018 InterPro:IPR010285 Pfam:PF05970 SPTR:Q9C925	1e-15
gi45630948	99.2	Unclassified without homolog
gi45410049	99.2	Unclassified without homolog
TM0445.25.1	99.2	Unclassified without homolog
gi45625776	99.2	Unclassified without homolog
Ljwgs_066816.1	99.1.4.1534	GO_ID:44920							Y4466_ARATH	3D-structure;DNA-binding;Homeobox;Metal-binding;Nuclearprotein;Transcription;Transcriptionregulation;Zinc;Zinc-finger,ZF-HD homeobox protein At4g24660 (AtHB-22).	4e-09	GO_ID:44920	TAIR|gene:2019189 SPTR:Q9CA51 symbol:AT1G74660.1 [GO:0000004 "biological process unknown" evidence=ND] [GO:0003700 "transcription factor activity" evidence=ISS] Pfam:PF04770 InterPro:IPR006456 TIGRFAMs:TIGR01566 EMBL:AC011765 PIR:G96775 SPTR:Q9CA51	3e-13
Ljwgs_066816.1	99.1.3.2.396	Y4466_ARATH							Y4466_ARATH	3D-structure;DNA-binding;Homeobox;Metal-binding;Nuclearprotein;Transcription;Transcriptionregulation;Zinc;Zinc-finger,ZF-HD homeobox protein At4g24660 (AtHB-22).	4e-09	GO_ID:44920	TAIR|gene:2019189 SPTR:Q9CA51 symbol:AT1G74660.1 [GO:0000004 "biological process unknown" evidence=ND] [GO:0003700 "transcription factor activity" evidence=ISS] Pfam:PF04770 InterPro:IPR006456 TIGRFAMs:TIGR01566 EMBL:AC011765 PIR:G96775 SPTR:Q9CA51	3e-13
Ljwgs_021753.1	99.1.4.1371	GO_ID:30222										GO_ID:30222	TAIR|gene:2061155 SPTR:P92961 symbol:AT2G39890.1 [GO:0015359 "amino acid permease activity" evidence=ISS] [GO:0006865 "amino acid transport" evidence=ISS] [GO:0016020 "membrane" evidence=ISS] InterPro:IPR002422 GO:GO:0006810 GO:GO:0016020 Pfam:PF01490 EMBL:AF002109 EMBL:X95737 PIR:T50692 SPTR:P92961	3e-133
gi45627832	99.2	Unclassified without homolog
Ljwgs_121515.1	99.2	Unclassified without homolog
Ljwgs_014485.1	3.3.10.117	BMPR1 bone morphogenetic protein receptor, type I [EC:2.7.1.37]							CPK15_ARATH	ATP-binding;Kinase;Nucleotide-binding;Serine/threonine-proteinkinase;Transferase,CBL-interacting serine/threonine-protein kinase 15 (EC 2.7.1.37) (Serine/threonine-protein kinase ATPK10) (SOS2-like protein kinase PKS3) (SOS-interacting protein 2) (SNF1-related kinase 3.1).	2e-11	GO_ID:50240	TAIR|gene:3441707 SPTR:Q9FJ54 symbol:AT5G45820.1 [GO:0016301 "kinase activity" evidence=ISS] InterPro:IPR000719 InterPro:IPR002290 InterPro:IPR008271 Pfam:PF00069 Prosite:PS00108 InterPro:IPR004041 Prosite:PS00107 Pfam:PF03822 ProDom:PD000001 PROSITE:PS50011 SMART:SM00220 HSSP:P49137 PROSITE:PS50816 EMBL:AB016870 EMBL:AY035225 EMBL:AK221510 SPTR:Q9FJ54	6e-18
Ljwgs_014485.1	3.2.2.1	Protein kinase [EC:2.7.1.37]							CPK15_ARATH	ATP-binding;Kinase;Nucleotide-binding;Serine/threonine-proteinkinase;Transferase,CBL-interacting serine/threonine-protein kinase 15 (EC 2.7.1.37) (Serine/threonine-protein kinase ATPK10) (SOS2-like protein kinase PKS3) (SOS-interacting protein 2) (SNF1-related kinase 3.1).	2e-11	GO_ID:50240	TAIR|gene:3441707 SPTR:Q9FJ54 symbol:AT5G45820.1 [GO:0016301 "kinase activity" evidence=ISS] InterPro:IPR000719 InterPro:IPR002290 InterPro:IPR008271 Pfam:PF00069 Prosite:PS00108 InterPro:IPR004041 Prosite:PS00107 Pfam:PF03822 ProDom:PD000001 PROSITE:PS50011 SMART:SM00220 HSSP:P49137 PROSITE:PS50816 EMBL:AB016870 EMBL:AY035225 EMBL:AK221510 SPTR:Q9FJ54	6e-18
TC10997	99.2	Unclassified without homolog
chr3.TM0786.17	99.1.4.441	GO_ID:54366										GO_ID:54366	TAIR|gene:2099900 SPTR:Q9M2U3 symbol:AT3G55350.1 [GO:0005554 "molecular function unknown" evidence=ND] [GO:0008372 "cellular component unknown" evidence=ND] EMBL:AL132975 EMBL:BT009674 EMBL:AY087712 EMBL:AK117365 PIR:T47674 SPTR:Q9M2U3	1e-98
gi45622814	99.2	Unclassified without homolog
gi45639135	99.2	Unclassified without homolog
gi45354802	99.2	Unclassified without homolog
gi45608385	99.2	Unclassified without homolog
Ljwgs_144426.1	2.4.3.9	E2.7.7.49 RNA-directed DNA polymerase [EC:2.7.7.49] [COG:COG3344] [GO:0003721 0003964]										GO_ID:39222	TAIR|gene:3700592 SPTR:Q9LHM4 symbol:AT3G11970.1 [GO:0003964 "RNA-directed DNA polymerase activity" evidence=ISS] InterPro:IPR000953 Pfam:PF00385 InterPro:IPR001584 InterPro:IPR000477 InterPro:IPR001969 InterPro:IPR005162 Pfam:PF00665 Pfam:PF00078 GO:GO:0005634 GO:GO:0000785 SMART:SM00298 PROSITE:PS50013 PROSITE:PS00141 Pfam:PF03732 EMBL:AP002040 EMBL:AC069473 SPTR:Q9LHM4	3e-25
gi45617996	99.2	Unclassified without homolog
CM0584.12.1	99.1.4.6886	GO_ID:13705										GO_ID:13705	TAIR|gene:3433560 SPTR:Q9LMY8 symbol:AT1G13600.1 [GO:0003700 "transcription factor activity" evidence=ISS] [GO:0003677 "DNA binding" evidence=ISS] [GO:0006355 "regulation of transcription, DNA-dependent" evidence=ISS] InterPro:IPR004827 InterPro:IPR011700 GO:GO:0005634 SMART:SM00338 PROSITE:PS50217 PROSITE:PS00036 Pfam:PF07716 EMBL:AC027134 EMBL:AC027656 EMBL:AF332430 PIR:A86269 SPTR:Q9LMY8	3e-16
gi45400542	99.2	Unclassified without homolog
chr1.CM0318.55	99.1.4.5328	GO_ID:36524							SMBP2_MESAU	Activator;ATP-binding;DNA-binding;Helicase;Hydrolase;Metal-binding;Nuclearprotein;Nucleotide-binding;Transcription;Transcriptionregulation;Zinc;Zinc-finger,DNA-binding protein SMUBP-2 (Immunoglobulin mu-binding protein 2) (SMUBP-2) (Insulin II gene enhancer-binding protein) (RIPE3B-binding complex 3B2 p110 subunit) (RIP-1).	1e-12	GO_ID:36524	TAIR|gene:3437174 SPTR:O81047 symbol:AT2G03270.1 [GO:0008372 "cellular component unknown" evidence=ND] [GO:0003677 "DNA binding" evidence=ISS] InterPro:IPR003593 InterPro:IPR004483 InterPro:IPR011545 SMART:SM00487 SMART:SM00382 TIGRFAMs:TIGR00376 EMBL:AC005313 EMBL:AC006284 EMBL:AY045820 EMBL:AY091361 PIR:T02699 SPTR:O81047	3e-23
chr1.CM0318.55	99.1.3.2.841	SMBP2_MESAU							SMBP2_MESAU	Activator;ATP-binding;DNA-binding;Helicase;Hydrolase;Metal-binding;Nuclearprotein;Nucleotide-binding;Transcription;Transcriptionregulation;Zinc;Zinc-finger,DNA-binding protein SMUBP-2 (Immunoglobulin mu-binding protein 2) (SMUBP-2) (Insulin II gene enhancer-binding protein) (RIPE3B-binding complex 3B2 p110 subunit) (RIP-1).	1e-12	GO_ID:36524	TAIR|gene:3437174 SPTR:O81047 symbol:AT2G03270.1 [GO:0008372 "cellular component unknown" evidence=ND] [GO:0003677 "DNA binding" evidence=ISS] InterPro:IPR003593 InterPro:IPR004483 InterPro:IPR011545 SMART:SM00487 SMART:SM00382 TIGRFAMs:TIGR00376 EMBL:AC005313 EMBL:AC006284 EMBL:AY045820 EMBL:AY091361 PIR:T02699 SPTR:O81047	3e-23
chr1.TM0805.9.1	99.1.4.4531	GO_ID:44094										GO_ID:44094	TAIR|gene:2168787 SPTR:Q9FM35 symbol:AT5G40630.1 [GO:0005554 "molecular function unknown" evidence=ND] [GO:0006512 "ubiquitin cycle" evidence=ISS] Pfam:PF00240 InterPro:IPR000626 PROSITE:PS50053 SMART:SM00213 EMBL:AB009052 EMBL:AK117320 SPTR:Q9FM35	3e-30
gi45627316	99.2	Unclassified without homolog
TC15309	99.2	Unclassified without homolog
Ljwgs_022524.0.1	99.2	Unclassified without homolog
chr3.CM0711.48.1	99.1.4.352	GO_ID:41089							ULT1_ARATH	Developmentalprotein;DNA-binding;Nuclearprotein;Transcription;Transcriptionregulation,Protein ULTRAPETALA1.	4e-23	GO_ID:41089	TAIR|gene:2827501 SPTR:Q8S8I2 symbol:ULT2 [GO:0000004 "biological process unknown" evidence=ND] [GO:0005634 "nucleus" evidence=IDA] [GO:0005829 "cytosol" evidence=IDA] InterPro:IPR000770 PROSITE:PS50864 EMBL:AC006234 EMBL:AY219049 SPTR:Q8S8I2	1e-22
chr3.CM0711.48.1	99.1.3.2.721	ULT1_ARATH							ULT1_ARATH	Developmentalprotein;DNA-binding;Nuclearprotein;Transcription;Transcriptionregulation,Protein ULTRAPETALA1.	4e-23	GO_ID:41089	TAIR|gene:2827501 SPTR:Q8S8I2 symbol:ULT2 [GO:0000004 "biological process unknown" evidence=ND] [GO:0005634 "nucleus" evidence=IDA] [GO:0005829 "cytosol" evidence=IDA] InterPro:IPR000770 PROSITE:PS50864 EMBL:AC006234 EMBL:AY219049 SPTR:Q8S8I2	1e-22
gi45415489	99.2	Unclassified without homolog
chr1.TM1612.35	99.2	Unclassified without homolog
chr1.TM0092.20	2.4.3.9	E2.7.7.49 RNA-directed DNA polymerase [EC:2.7.7.49] [COG:COG3344] [GO:0003721 0003964]	cal:orf19.5373	POL; pol polyprotein [EC:2.7.7.49] [KO:K00986]	8e-26				POLX_TOBAC	Aspartylprotease;Endonuclease;Hydrolase;Metal-binding;Nuclease;Nucleotidyltransferase;Polyprotein;Protease;RNA-directedDNApolymerase;Transferase;Transposableelement;Zinc;Zinc-finger,Retrovirus-related Pol polyprotein from transposon TNT 1-94 [Contains: Protease (EC 3.4.23.-); Reverse transcriptase (EC 2.7.7.49); Endonuclease].	2e-55	GO_ID:21911	TAIR|gene:2206529 SPTR:Q9C692 symbol:AT1G57640.1 [GO:0003677 "DNA binding" evidence=ISS] [GO:0006310 "DNA recombination" evidence=ISS] InterPro:IPR002114 InterPro:IPR001584 InterPro:IPR005162 Pfam:PF00665 Pfam:PF03732 EMBL:AC079733 PIR:F96610 PROSITE:PS00589 SPTR:Q9C692	5e-78
Ljwgs_051572.1.1	99.1.4.8074	GO_ID:25592										GO_ID:25592	TAIR|gene:3696710 SPTR:Q8S8A2 symbol:AT2G05755.1 [GO:0016020 "membrane" evidence=ISS] InterPro:IPR000620 Pfam:PF00892 GO:GO:0016020 EMBL:AC007233 SPTR:Q8S8A2	9e-23
chr1.CM0393.50	1.9.1.9.11	THI1 thiamine biosynthetic enzyme [COG:COG1635]	ath:At5g54770	K5F14.12; thiazole biosynthetic enzyme precursor (ARA6) (sp Q38814) [KO:K03146]	2e-09				THI4_ALNGL	Chloroplast;FAD;NAD;Plastid;Thiaminebiosynthesis;Transitpeptide,Thiazole biosynthetic enzyme, chloroplast precursor (AG6).	1e-12	GO_ID:908	TAIR|gene:3440813 SPTR:Q38814 symbol:AT5G54770.1 [GO:0009228 "thiamin biosynthesis" evidence=TAS] [GO:0009507 "chloroplast" evidence=IDA] InterPro:IPR002922 Pfam:PF01946 TIGRFAMs:TIGR00292 EMBL:AB005232 EMBL:U17589 EMBL:AF419604 EMBL:AF428355 EMBL:AF428385 EMBL:AY054216 EMBL:AY058094 EMBL:AY143082 PIR:S71191 PDB:1RP0 SPTR:Q38814	3e-10
Ljwgs_061456.0.1	99.1.4.5604	GO_ID:48691										GO_ID:48691	TAIR|gene:2077986 SPTR:Q9SVK7 symbol:AT3G50920.1 [GO:0000004 "biological process unknown" evidence=ND] [GO:0005554 "molecular function unknown" evidence=ND] InterPro:IPR000326 Pfam:PF01569 EMBL:AL049862 EMBL:BT010900 EMBL:AK176736 PIR:T08413 SPTR:Q9SVK7	2e-14
Ljwgs_026241.3	99.1.4.4511	GO_ID:27939										GO_ID:27939	TAIR|gene:2148402 SPTR:Q9LTH8 symbol:AT5G59530.1 [GO:0016757 "transferase activity, transferring glycosyl groups" evidence=ISS] Pfam:PF03171 InterPro:IPR005123 HSSP:Q96323 EMBL:AB025604 EMBL:BT010539 EMBL:AK176452 SPTR:Q9LTH8	4e-09
chr3.CM1468.17.1	1.5.8.1	E1.1.1.3, thrA homoserine dehydrogenase [EC:1.1.1.3] [COG:COG0460] [GO:0004412]	ath:At4g19710	T16H5.70; bifunctional aspartate kinase/homoserine dehydrogenase, putative / AK-HSDH, putative [EC:1.1.1.3 2.7.2.4] [KO:K00003 K00928]	5e-19	MJ0571	COG0527	1e-09	AKH_DAUCA	Amino-acidbiosynthesis;Chloroplast;Directproteinsequencing;Kinase;Methioninebiosynthesis;Multifunctionalenzyme;NADP;Oxidoreductase;Plastid;Transferase;Transitpeptide,Bifunctional aspartokinase/homoserine dehydrogenase, chloroplast precursor (AK-HD) (AK-HSDH) [Includes: Aspartokinase (EC 2.7.2.4); Homoserine dehydrogenase (EC 1.1.1.3)] (Fragment).	9e-22	GO_ID:48919	TAIR|gene:2133994 SPTR:O81852 symbol:AK-HSDH II [GO:0009067 "aspartate family amino acid biosynthesis" evidence=TAS] [GO:0004072 "aspartate kinase activity" evidence=IDA] [GO:0004412 "homoserine dehydrogenase activity" evidence=IDA] InterPro:IPR001048 InterPro:IPR002912 InterPro:IPR001341 InterPro:IPR005106 InterPro:IPR001342 InterPro:IPR001412 Pfam:PF00742 Pfam:PF00696 Pfam:PF01842 PROSITE:PS001…	1e-19
chr3.CM1468.17.1	1.5.3.3	E1.1.1.3, thrA homoserine dehydrogenase [EC:1.1.1.3] [COG:COG0460] [GO:0004412]	ath:At4g19710	T16H5.70; bifunctional aspartate kinase/homoserine dehydrogenase, putative / AK-HSDH, putative [EC:1.1.1.3 2.7.2.4] [KO:K00003 K00928]	5e-19	MJ0571	COG0527	1e-09	AKH_DAUCA	Amino-acidbiosynthesis;Chloroplast;Directproteinsequencing;Kinase;Methioninebiosynthesis;Multifunctionalenzyme;NADP;Oxidoreductase;Plastid;Transferase;Transitpeptide,Bifunctional aspartokinase/homoserine dehydrogenase, chloroplast precursor (AK-HD) (AK-HSDH) [Includes: Aspartokinase (EC 2.7.2.4); Homoserine dehydrogenase (EC 1.1.1.3)] (Fragment).	9e-22	GO_ID:48919	TAIR|gene:2133994 SPTR:O81852 symbol:AK-HSDH II [GO:0009067 "aspartate family amino acid biosynthesis" evidence=TAS] [GO:0004072 "aspartate kinase activity" evidence=IDA] [GO:0004412 "homoserine dehydrogenase activity" evidence=IDA] InterPro:IPR001048 InterPro:IPR002912 InterPro:IPR001341 InterPro:IPR005106 InterPro:IPR001342 InterPro:IPR001412 Pfam:PF00742 Pfam:PF00696 Pfam:PF01842 PROSITE:PS001…	1e-19
chr3.CM1468.17.1	1.5.8.2	E2.7.2.4, lysC aspartate kinase [EC:2.7.2.4] [COG:COG0527] [GO:0004072]	ath:At4g19710	T16H5.70; bifunctional aspartate kinase/homoserine dehydrogenase, putative / AK-HSDH, putative [EC:1.1.1.3 2.7.2.4] [KO:K00003 K00928]	5e-19	MJ0571	COG0527	1e-09	AKH_DAUCA	Amino-acidbiosynthesis;Chloroplast;Directproteinsequencing;Kinase;Methioninebiosynthesis;Multifunctionalenzyme;NADP;Oxidoreductase;Plastid;Transferase;Transitpeptide,Bifunctional aspartokinase/homoserine dehydrogenase, chloroplast precursor (AK-HD) (AK-HSDH) [Includes: Aspartokinase (EC 2.7.2.4); Homoserine dehydrogenase (EC 1.1.1.3)] (Fragment).	9e-22	GO_ID:48919	TAIR|gene:2133994 SPTR:O81852 symbol:AK-HSDH II [GO:0009067 "aspartate family amino acid biosynthesis" evidence=TAS] [GO:0004072 "aspartate kinase activity" evidence=IDA] [GO:0004412 "homoserine dehydrogenase activity" evidence=IDA] InterPro:IPR001048 InterPro:IPR002912 InterPro:IPR001341 InterPro:IPR005106 InterPro:IPR001342 InterPro:IPR001412 Pfam:PF00742 Pfam:PF00696 Pfam:PF01842 PROSITE:PS001…	1e-19
chr3.CM1468.17.1	1.5.3.1	E2.7.2.4, lysC aspartate kinase [EC:2.7.2.4] [COG:COG0527] [GO:0004072]	ath:At4g19710	T16H5.70; bifunctional aspartate kinase/homoserine dehydrogenase, putative / AK-HSDH, putative [EC:1.1.1.3 2.7.2.4] [KO:K00003 K00928]	5e-19	MJ0571	COG0527	1e-09	AKH_DAUCA	Amino-acidbiosynthesis;Chloroplast;Directproteinsequencing;Kinase;Methioninebiosynthesis;Multifunctionalenzyme;NADP;Oxidoreductase;Plastid;Transferase;Transitpeptide,Bifunctional aspartokinase/homoserine dehydrogenase, chloroplast precursor (AK-HD) (AK-HSDH) [Includes: Aspartokinase (EC 2.7.2.4); Homoserine dehydrogenase (EC 1.1.1.3)] (Fragment).	9e-22	GO_ID:48919	TAIR|gene:2133994 SPTR:O81852 symbol:AK-HSDH II [GO:0009067 "aspartate family amino acid biosynthesis" evidence=TAS] [GO:0004072 "aspartate kinase activity" evidence=IDA] [GO:0004412 "homoserine dehydrogenase activity" evidence=IDA] InterPro:IPR001048 InterPro:IPR002912 InterPro:IPR001341 InterPro:IPR005106 InterPro:IPR001342 InterPro:IPR001412 Pfam:PF00742 Pfam:PF00696 Pfam:PF01842 PROSITE:PS001…	1e-19
Ljwgs_011849.1	1.1.14.35	E6.2.1.16, acsA acetoacetyl-CoA synthetase [EC:6.2.1.16] [COG:COG0365]	bbr:BB0615	AMP-binding enzyme [EC:6.2.1.1] [KO:K01895]	3e-13	APE1346	COG0365	3e-11	ACSA_NEUCR	Ligase,Acetyl-coenzyme A synthetase (EC 6.2.1.1) (Acetate--CoA ligase) (Acyl- activating enzyme).	5e-10	GO_ID:16953	TAIR|gene:2178276 SPTR:Q9FN49 symbol:AT5G23050.1 [GO:0008372 "cellular component unknown" evidence=ND] [GO:0008152 "metabolism" evidence=ISS] [GO:0016874 "ligase activity" evidence=ISS] InterPro:IPR000873 Pfam:PF00501 GO:GO:0008152 EMBL:AB006708 SPTR:Q9FN49	6e-39
Ljwgs_011849.1	1.1.13.3	E6.2.1.1, acs acetyl-CoA synthetase [EC:6.2.1.1] [COG:COG0365] [GO:0003987]	bbr:BB0615	AMP-binding enzyme [EC:6.2.1.1] [KO:K01895]	3e-13	APE1346	COG0365	3e-11	ACSA_NEUCR	Ligase,Acetyl-coenzyme A synthetase (EC 6.2.1.1) (Acetate--CoA ligase) (Acyl- activating enzyme).	5e-10	GO_ID:16953	TAIR|gene:2178276 SPTR:Q9FN49 symbol:AT5G23050.1 [GO:0008372 "cellular component unknown" evidence=ND] [GO:0008152 "metabolism" evidence=ISS] [GO:0016874 "ligase activity" evidence=ISS] InterPro:IPR000873 Pfam:PF00501 GO:GO:0008152 EMBL:AB006708 SPTR:Q9FN49	6e-39
Ljwgs_011849.1	1.7.8.24	WAAL, rfaL O-antigen ligase [EC:6.-.-.-] [COG:COG3307] [GO:0016874]	bbr:BB0615	AMP-binding enzyme [EC:6.2.1.1] [KO:K01895]	3e-13	APE1346	COG0365	3e-11	ACSA_NEUCR	Ligase,Acetyl-coenzyme A synthetase (EC 6.2.1.1) (Acetate--CoA ligase) (Acyl- activating enzyme).	5e-10	GO_ID:16953	TAIR|gene:2178276 SPTR:Q9FN49 symbol:AT5G23050.1 [GO:0008372 "cellular component unknown" evidence=ND] [GO:0008152 "metabolism" evidence=ISS] [GO:0016874 "ligase activity" evidence=ISS] InterPro:IPR000873 Pfam:PF00501 GO:GO:0008152 EMBL:AB006708 SPTR:Q9FN49	6e-39
Ljwgs_011849.1	1.1.11.1	E6.2.1.1, acs acetyl-CoA synthetase [EC:6.2.1.1] [COG:COG0365] [GO:0003987]	bbr:BB0615	AMP-binding enzyme [EC:6.2.1.1] [KO:K01895]	3e-13	APE1346	COG0365	3e-11	ACSA_NEUCR	Ligase,Acetyl-coenzyme A synthetase (EC 6.2.1.1) (Acetate--CoA ligase) (Acyl- activating enzyme).	5e-10	GO_ID:16953	TAIR|gene:2178276 SPTR:Q9FN49 symbol:AT5G23050.1 [GO:0008372 "cellular component unknown" evidence=ND] [GO:0008152 "metabolism" evidence=ISS] [GO:0016874 "ligase activity" evidence=ISS] InterPro:IPR000873 Pfam:PF00501 GO:GO:0008152 EMBL:AB006708 SPTR:Q9FN49	6e-39
Ljwgs_011849.1	1.1.1.24	E6.2.1.1, acs acetyl-CoA synthetase [EC:6.2.1.1] [COG:COG0365] [GO:0003987]	bbr:BB0615	AMP-binding enzyme [EC:6.2.1.1] [KO:K01895]	3e-13	APE1346	COG0365	3e-11	ACSA_NEUCR	Ligase,Acetyl-coenzyme A synthetase (EC 6.2.1.1) (Acetate--CoA ligase) (Acyl- activating enzyme).	5e-10	GO_ID:16953	TAIR|gene:2178276 SPTR:Q9FN49 symbol:AT5G23050.1 [GO:0008372 "cellular component unknown" evidence=ND] [GO:0008152 "metabolism" evidence=ISS] [GO:0016874 "ligase activity" evidence=ISS] InterPro:IPR000873 Pfam:PF00501 GO:GO:0008152 EMBL:AB006708 SPTR:Q9FN49	6e-39
Ljwgs_011849.1	1.2.5.9	E6.2.1.1, acs acetyl-CoA synthetase [EC:6.2.1.1] [COG:COG0365] [GO:0003987]	bbr:BB0615	AMP-binding enzyme [EC:6.2.1.1] [KO:K01895]	3e-13	APE1346	COG0365	3e-11	ACSA_NEUCR	Ligase,Acetyl-coenzyme A synthetase (EC 6.2.1.1) (Acetate--CoA ligase) (Acyl- activating enzyme).	5e-10	GO_ID:16953	TAIR|gene:2178276 SPTR:Q9FN49 symbol:AT5G23050.1 [GO:0008372 "cellular component unknown" evidence=ND] [GO:0008152 "metabolism" evidence=ISS] [GO:0016874 "ligase activity" evidence=ISS] InterPro:IPR000873 Pfam:PF00501 GO:GO:0008152 EMBL:AB006708 SPTR:Q9FN49	6e-39
Ljwgs_011849.1	1.1.13.4	E6.2.1.17, prpE propionyl-CoA synthetase [EC:6.2.1.17] [COG:COG0365]	bbr:BB0615	AMP-binding enzyme [EC:6.2.1.1] [KO:K01895]	3e-13	APE1346	COG0365	3e-11	ACSA_NEUCR	Ligase,Acetyl-coenzyme A synthetase (EC 6.2.1.1) (Acetate--CoA ligase) (Acyl- activating enzyme).	5e-10	GO_ID:16953	TAIR|gene:2178276 SPTR:Q9FN49 symbol:AT5G23050.1 [GO:0008372 "cellular component unknown" evidence=ND] [GO:0008152 "metabolism" evidence=ISS] [GO:0016874 "ligase activity" evidence=ISS] InterPro:IPR000873 Pfam:PF00501 GO:GO:0008152 EMBL:AB006708 SPTR:Q9FN49	6e-39
Ljwgs_026241.2	1.9.10.29	COBL2, cobL precorrin-8W decarboxylase [EC:1.-.-.-] [COG:COG2242] [GO:0016491]							ACCO3_LYCES	Ethylenebiosynthesis;Fruitripening;Iron;Multigenefamily;Oxidoreductase;VitaminC,1-aminocyclopropane-1-carboxylate oxidase homolog (Protein E8).	2e-18	GO_ID:17979	TAIR|gene:2148302 SPTR:Q9LTH7 symbol:AT5G59540.1 [GO:0016491 "oxidoreductase activity" evidence=ISS] Pfam:PF03171 InterPro:IPR000194 InterPro:IPR005123 PROSITE:PS00152 HSSP:Q96323 EMBL:AB025604 EMBL:AF424616 SPTR:Q9LTH7	2e-17
chr6.CM0057.19	1.5.14.11	E4.2.1.17, paaG enoyl-CoA hydratase [EC:4.2.1.17] [COG:COG1024] [GO:0004300]	cbu:CBU_1856	enoyl-CoA hydratase/isomerase family protein [EC:4.2.1.17] [KO:K01692]	2e-49	mlr8392	COG1024	6e-41	YDAK_YEAST	Completeproteome;Hypotheticalprotein,Hypothetical 56.3 kDa protein in ARO3-KRS1 intergenic region.	4e-29	GO_ID:26538	TAIR|gene:2152068 SPTR:Q9LKJ1 symbol:AT5G65940.1 [GO:0003860 "3-hydroxyisobutyryl-CoA hydrolase activity" evidence=IGI] [GO:0006574 "valine catabolism" evidence=IDA] [GO:0006635 "fatty acid beta-oxidation" evidence=TAS] [GO:0009733 "response to auxin stimulus" evidence=IMP] InterPro:IPR001753 Pfam:PF00378 GO:GO:0008152 HSSP:P14604 EMBL:AB018108 EMBL:AF276301 EMBL:BT000956 SPTR:Q9LKJ1	3e-77
chr6.CM0057.19	1.1.13.13	E3.1.2.4 3-hydroxyisobutyryl-CoA hydrolase [EC:3.1.2.4] [GO:0003860]	cbu:CBU_1856	enoyl-CoA hydratase/isomerase family protein [EC:4.2.1.17] [KO:K01692]	2e-49	mlr8392	COG1024	6e-41	YDAK_YEAST	Completeproteome;Hypotheticalprotein,Hypothetical 56.3 kDa protein in ARO3-KRS1 intergenic region.	4e-29	GO_ID:26538	TAIR|gene:2152068 SPTR:Q9LKJ1 symbol:AT5G65940.1 [GO:0003860 "3-hydroxyisobutyryl-CoA hydrolase activity" evidence=IGI] [GO:0006574 "valine catabolism" evidence=IDA] [GO:0006635 "fatty acid beta-oxidation" evidence=TAS] [GO:0009733 "response to auxin stimulus" evidence=IMP] InterPro:IPR001753 Pfam:PF00378 GO:GO:0008152 HSSP:P14604 EMBL:AB018108 EMBL:AF276301 EMBL:BT000956 SPTR:Q9LKJ1	3e-77
chr6.CM0057.19	1.5.6.9	E4.2.1.17, paaG enoyl-CoA hydratase [EC:4.2.1.17] [COG:COG1024] [GO:0004300]	cbu:CBU_1856	enoyl-CoA hydratase/isomerase family protein [EC:4.2.1.17] [KO:K01692]	2e-49	mlr8392	COG1024	6e-41	YDAK_YEAST	Completeproteome;Hypotheticalprotein,Hypothetical 56.3 kDa protein in ARO3-KRS1 intergenic region.	4e-29	GO_ID:26538	TAIR|gene:2152068 SPTR:Q9LKJ1 symbol:AT5G65940.1 [GO:0003860 "3-hydroxyisobutyryl-CoA hydrolase activity" evidence=IGI] [GO:0006574 "valine catabolism" evidence=IDA] [GO:0006635 "fatty acid beta-oxidation" evidence=TAS] [GO:0009733 "response to auxin stimulus" evidence=IMP] InterPro:IPR001753 Pfam:PF00378 GO:GO:0008152 HSSP:P14604 EMBL:AB018108 EMBL:AF276301 EMBL:BT000956 SPTR:Q9LKJ1	3e-77
chr6.CM0057.19	1.10.3.15	E4.2.1.17, paaG enoyl-CoA hydratase [EC:4.2.1.17] [COG:COG1024] [GO:0004300]	cbu:CBU_1856	enoyl-CoA hydratase/isomerase family protein [EC:4.2.1.17] [KO:K01692]	2e-49	mlr8392	COG1024	6e-41	YDAK_YEAST	Completeproteome;Hypotheticalprotein,Hypothetical 56.3 kDa protein in ARO3-KRS1 intergenic region.	4e-29	GO_ID:26538	TAIR|gene:2152068 SPTR:Q9LKJ1 symbol:AT5G65940.1 [GO:0003860 "3-hydroxyisobutyryl-CoA hydrolase activity" evidence=IGI] [GO:0006574 "valine catabolism" evidence=IDA] [GO:0006635 "fatty acid beta-oxidation" evidence=TAS] [GO:0009733 "response to auxin stimulus" evidence=IMP] InterPro:IPR001753 Pfam:PF00378 GO:GO:0008152 HSSP:P14604 EMBL:AB018108 EMBL:AF276301 EMBL:BT000956 SPTR:Q9LKJ1	3e-77
chr6.CM0057.19	1.1.14.4	E4.2.1.17, paaG enoyl-CoA hydratase [EC:4.2.1.17] [COG:COG1024] [GO:0004300]	cbu:CBU_1856	enoyl-CoA hydratase/isomerase family protein [EC:4.2.1.17] [KO:K01692]	2e-49	mlr8392	COG1024	6e-41	YDAK_YEAST	Completeproteome;Hypotheticalprotein,Hypothetical 56.3 kDa protein in ARO3-KRS1 intergenic region.	4e-29	GO_ID:26538	TAIR|gene:2152068 SPTR:Q9LKJ1 symbol:AT5G65940.1 [GO:0003860 "3-hydroxyisobutyryl-CoA hydrolase activity" evidence=IGI] [GO:0006574 "valine catabolism" evidence=IDA] [GO:0006635 "fatty acid beta-oxidation" evidence=TAS] [GO:0009733 "response to auxin stimulus" evidence=IMP] InterPro:IPR001753 Pfam:PF00378 GO:GO:0008152 HSSP:P14604 EMBL:AB018108 EMBL:AF276301 EMBL:BT000956 SPTR:Q9LKJ1	3e-77
chr6.CM0057.19	1.3.3.5	E4.2.1.17, paaG enoyl-CoA hydratase [EC:4.2.1.17] [COG:COG1024] [GO:0004300]	cbu:CBU_1856	enoyl-CoA hydratase/isomerase family protein [EC:4.2.1.17] [KO:K01692]	2e-49	mlr8392	COG1024	6e-41	YDAK_YEAST	Completeproteome;Hypotheticalprotein,Hypothetical 56.3 kDa protein in ARO3-KRS1 intergenic region.	4e-29	GO_ID:26538	TAIR|gene:2152068 SPTR:Q9LKJ1 symbol:AT5G65940.1 [GO:0003860 "3-hydroxyisobutyryl-CoA hydrolase activity" evidence=IGI] [GO:0006574 "valine catabolism" evidence=IDA] [GO:0006635 "fatty acid beta-oxidation" evidence=TAS] [GO:0009733 "response to auxin stimulus" evidence=IMP] InterPro:IPR001753 Pfam:PF00378 GO:GO:0008152 HSSP:P14604 EMBL:AB018108 EMBL:AF276301 EMBL:BT000956 SPTR:Q9LKJ1	3e-77
chr6.CM0057.19	1.5.6.15	E3.1.2.4 3-hydroxyisobutyryl-CoA hydrolase [EC:3.1.2.4] [GO:0003860]	cbu:CBU_1856	enoyl-CoA hydratase/isomerase family protein [EC:4.2.1.17] [KO:K01692]	2e-49	mlr8392	COG1024	6e-41	YDAK_YEAST	Completeproteome;Hypotheticalprotein,Hypothetical 56.3 kDa protein in ARO3-KRS1 intergenic region.	4e-29	GO_ID:26538	TAIR|gene:2152068 SPTR:Q9LKJ1 symbol:AT5G65940.1 [GO:0003860 "3-hydroxyisobutyryl-CoA hydrolase activity" evidence=IGI] [GO:0006574 "valine catabolism" evidence=IDA] [GO:0006635 "fatty acid beta-oxidation" evidence=TAS] [GO:0009733 "response to auxin stimulus" evidence=IMP] InterPro:IPR001753 Pfam:PF00378 GO:GO:0008152 HSSP:P14604 EMBL:AB018108 EMBL:AF276301 EMBL:BT000956 SPTR:Q9LKJ1	3e-77
chr6.CM0057.19	1.6.1.17	E3.1.2.4 3-hydroxyisobutyryl-CoA hydrolase [EC:3.1.2.4] [GO:0003860]	cbu:CBU_1856	enoyl-CoA hydratase/isomerase family protein [EC:4.2.1.17] [KO:K01692]	2e-49	mlr8392	COG1024	6e-41	YDAK_YEAST	Completeproteome;Hypotheticalprotein,Hypothetical 56.3 kDa protein in ARO3-KRS1 intergenic region.	4e-29	GO_ID:26538	TAIR|gene:2152068 SPTR:Q9LKJ1 symbol:AT5G65940.1 [GO:0003860 "3-hydroxyisobutyryl-CoA hydrolase activity" evidence=IGI] [GO:0006574 "valine catabolism" evidence=IDA] [GO:0006635 "fatty acid beta-oxidation" evidence=TAS] [GO:0009733 "response to auxin stimulus" evidence=IMP] InterPro:IPR001753 Pfam:PF00378 GO:GO:0008152 HSSP:P14604 EMBL:AB018108 EMBL:AF276301 EMBL:BT000956 SPTR:Q9LKJ1	3e-77
chr6.CM0057.19	1.3.3.16	E5.1.2.3 3-hydroxybutyryl-CoA epimerase [EC:5.1.2.3] [COG:COG1024] [GO:0008692]	cbu:CBU_1856	enoyl-CoA hydratase/isomerase family protein [EC:4.2.1.17] [KO:K01692]	2e-49	mlr8392	COG1024	6e-41	YDAK_YEAST	Completeproteome;Hypotheticalprotein,Hypothetical 56.3 kDa protein in ARO3-KRS1 intergenic region.	4e-29	GO_ID:26538	TAIR|gene:2152068 SPTR:Q9LKJ1 symbol:AT5G65940.1 [GO:0003860 "3-hydroxyisobutyryl-CoA hydrolase activity" evidence=IGI] [GO:0006574 "valine catabolism" evidence=IDA] [GO:0006635 "fatty acid beta-oxidation" evidence=TAS] [GO:0009733 "response to auxin stimulus" evidence=IMP] InterPro:IPR001753 Pfam:PF00378 GO:GO:0008152 HSSP:P14604 EMBL:AB018108 EMBL:AF276301 EMBL:BT000956 SPTR:Q9LKJ1	3e-77
chr6.CM0057.19	1.11.16.26	E4.2.1.17, paaG enoyl-CoA hydratase [EC:4.2.1.17] [COG:COG1024] [GO:0004300]	cbu:CBU_1856	enoyl-CoA hydratase/isomerase family protein [EC:4.2.1.17] [KO:K01692]	2e-49	mlr8392	COG1024	6e-41	YDAK_YEAST	Completeproteome;Hypotheticalprotein,Hypothetical 56.3 kDa protein in ARO3-KRS1 intergenic region.	4e-29	GO_ID:26538	TAIR|gene:2152068 SPTR:Q9LKJ1 symbol:AT5G65940.1 [GO:0003860 "3-hydroxyisobutyryl-CoA hydrolase activity" evidence=IGI] [GO:0006574 "valine catabolism" evidence=IDA] [GO:0006635 "fatty acid beta-oxidation" evidence=TAS] [GO:0009733 "response to auxin stimulus" evidence=IMP] InterPro:IPR001753 Pfam:PF00378 GO:GO:0008152 HSSP:P14604 EMBL:AB018108 EMBL:AF276301 EMBL:BT000956 SPTR:Q9LKJ1	3e-77
chr6.CM0057.19	1.1.13.11	E4.2.1.17, paaG enoyl-CoA hydratase [EC:4.2.1.17] [COG:COG1024] [GO:0004300]	cbu:CBU_1856	enoyl-CoA hydratase/isomerase family protein [EC:4.2.1.17] [KO:K01692]	2e-49	mlr8392	COG1024	6e-41	YDAK_YEAST	Completeproteome;Hypotheticalprotein,Hypothetical 56.3 kDa protein in ARO3-KRS1 intergenic region.	4e-29	GO_ID:26538	TAIR|gene:2152068 SPTR:Q9LKJ1 symbol:AT5G65940.1 [GO:0003860 "3-hydroxyisobutyryl-CoA hydrolase activity" evidence=IGI] [GO:0006574 "valine catabolism" evidence=IDA] [GO:0006635 "fatty acid beta-oxidation" evidence=TAS] [GO:0009733 "response to auxin stimulus" evidence=IMP] InterPro:IPR001753 Pfam:PF00378 GO:GO:0008152 HSSP:P14604 EMBL:AB018108 EMBL:AF276301 EMBL:BT000956 SPTR:Q9LKJ1	3e-77
chr6.CM0057.19	1.3.3.14	E5.3.3.8, DCI dodecenoyl-CoA delta-isomerase [EC:5.3.3.8] [COG:COG1024] [GO:0004165]	cbu:CBU_1856	enoyl-CoA hydratase/isomerase family protein [EC:4.2.1.17] [KO:K01692]	2e-49	mlr8392	COG1024	6e-41	YDAK_YEAST	Completeproteome;Hypotheticalprotein,Hypothetical 56.3 kDa protein in ARO3-KRS1 intergenic region.	4e-29	GO_ID:26538	TAIR|gene:2152068 SPTR:Q9LKJ1 symbol:AT5G65940.1 [GO:0003860 "3-hydroxyisobutyryl-CoA hydrolase activity" evidence=IGI] [GO:0006574 "valine catabolism" evidence=IDA] [GO:0006635 "fatty acid beta-oxidation" evidence=TAS] [GO:0009733 "response to auxin stimulus" evidence=IMP] InterPro:IPR001753 Pfam:PF00378 GO:GO:0008152 HSSP:P14604 EMBL:AB018108 EMBL:AF276301 EMBL:BT000956 SPTR:Q9LKJ1	3e-77
chr6.CM0057.19	1.1.14.13	E5.1.2.3 3-hydroxybutyryl-CoA epimerase [EC:5.1.2.3] [COG:COG1024] [GO:0008692]	cbu:CBU_1856	enoyl-CoA hydratase/isomerase family protein [EC:4.2.1.17] [KO:K01692]	2e-49	mlr8392	COG1024	6e-41	YDAK_YEAST	Completeproteome;Hypotheticalprotein,Hypothetical 56.3 kDa protein in ARO3-KRS1 intergenic region.	4e-29	GO_ID:26538	TAIR|gene:2152068 SPTR:Q9LKJ1 symbol:AT5G65940.1 [GO:0003860 "3-hydroxyisobutyryl-CoA hydrolase activity" evidence=IGI] [GO:0006574 "valine catabolism" evidence=IDA] [GO:0006635 "fatty acid beta-oxidation" evidence=TAS] [GO:0009733 "response to auxin stimulus" evidence=IMP] InterPro:IPR001753 Pfam:PF00378 GO:GO:0008152 HSSP:P14604 EMBL:AB018108 EMBL:AF276301 EMBL:BT000956 SPTR:Q9LKJ1	3e-77
chr6.CM0057.19	1.11.1.11	E4.2.1.17, paaG enoyl-CoA hydratase [EC:4.2.1.17] [COG:COG1024] [GO:0004300]	cbu:CBU_1856	enoyl-CoA hydratase/isomerase family protein [EC:4.2.1.17] [KO:K01692]	2e-49	mlr8392	COG1024	6e-41	YDAK_YEAST	Completeproteome;Hypotheticalprotein,Hypothetical 56.3 kDa protein in ARO3-KRS1 intergenic region.	4e-29	GO_ID:26538	TAIR|gene:2152068 SPTR:Q9LKJ1 symbol:AT5G65940.1 [GO:0003860 "3-hydroxyisobutyryl-CoA hydrolase activity" evidence=IGI] [GO:0006574 "valine catabolism" evidence=IDA] [GO:0006635 "fatty acid beta-oxidation" evidence=TAS] [GO:0009733 "response to auxin stimulus" evidence=IMP] InterPro:IPR001753 Pfam:PF00378 GO:GO:0008152 HSSP:P14604 EMBL:AB018108 EMBL:AF276301 EMBL:BT000956 SPTR:Q9LKJ1	3e-77
chr6.CM0057.19	1.5.9.10	E4.2.1.17, paaG enoyl-CoA hydratase [EC:4.2.1.17] [COG:COG1024] [GO:0004300]	cbu:CBU_1856	enoyl-CoA hydratase/isomerase family protein [EC:4.2.1.17] [KO:K01692]	2e-49	mlr8392	COG1024	6e-41	YDAK_YEAST	Completeproteome;Hypotheticalprotein,Hypothetical 56.3 kDa protein in ARO3-KRS1 intergenic region.	4e-29	GO_ID:26538	TAIR|gene:2152068 SPTR:Q9LKJ1 symbol:AT5G65940.1 [GO:0003860 "3-hydroxyisobutyryl-CoA hydrolase activity" evidence=IGI] [GO:0006574 "valine catabolism" evidence=IDA] [GO:0006635 "fatty acid beta-oxidation" evidence=TAS] [GO:0009733 "response to auxin stimulus" evidence=IMP] InterPro:IPR001753 Pfam:PF00378 GO:GO:0008152 HSSP:P14604 EMBL:AB018108 EMBL:AF276301 EMBL:BT000956 SPTR:Q9LKJ1	3e-77
chr6.CM0057.19	1.6.1.18	E4.2.1.17, paaG enoyl-CoA hydratase [EC:4.2.1.17] [COG:COG1024] [GO:0004300]	cbu:CBU_1856	enoyl-CoA hydratase/isomerase family protein [EC:4.2.1.17] [KO:K01692]	2e-49	mlr8392	COG1024	6e-41	YDAK_YEAST	Completeproteome;Hypotheticalprotein,Hypothetical 56.3 kDa protein in ARO3-KRS1 intergenic region.	4e-29	GO_ID:26538	TAIR|gene:2152068 SPTR:Q9LKJ1 symbol:AT5G65940.1 [GO:0003860 "3-hydroxyisobutyryl-CoA hydrolase activity" evidence=IGI] [GO:0006574 "valine catabolism" evidence=IDA] [GO:0006635 "fatty acid beta-oxidation" evidence=TAS] [GO:0009733 "response to auxin stimulus" evidence=IMP] InterPro:IPR001753 Pfam:PF00378 GO:GO:0008152 HSSP:P14604 EMBL:AB018108 EMBL:AF276301 EMBL:BT000956 SPTR:Q9LKJ1	3e-77
gi45574234	99.2	Unclassified without homolog
chr5.TM0696.10.1	1.11.4.15	E5.5.1.7 chloromuconate cycloisomerase [EC:5.5.1.7] [COG:COG1441] [GO:0018850]	ddi:DDB0186151	chloromuconate cycloisomerase [EC:5.5.1.7] [KO:K01860]	3e-14				TBCD8_MOUSE	GTPaseactivation,TBC1 domain family member 8 (Vascular Rab-GAP/TBC-containing protein) (BUB2-like protein 1).	1e-16	GO_ID:45978	TAIR|gene:2049775 SPTR:Q9ZUT7 symbol:AT2G37290.1 [GO:0000004 "biological process unknown" evidence=ND] Pfam:PF00566 InterPro:IPR000195 SMART:SM00164 PROSITE:PS50086 EMBL:AC005896 PIR:H84790 SPTR:Q9ZUT7	7e-72
chr5.TM0696.10.1	1.11.11.1	E5.5.1.7 chloromuconate cycloisomerase [EC:5.5.1.7] [COG:COG1441] [GO:0018850]	ddi:DDB0186151	chloromuconate cycloisomerase [EC:5.5.1.7] [KO:K01860]	3e-14				TBCD8_MOUSE	GTPaseactivation,TBC1 domain family member 8 (Vascular Rab-GAP/TBC-containing protein) (BUB2-like protein 1).	1e-16	GO_ID:45978	TAIR|gene:2049775 SPTR:Q9ZUT7 symbol:AT2G37290.1 [GO:0000004 "biological process unknown" evidence=ND] Pfam:PF00566 InterPro:IPR000195 SMART:SM00164 PROSITE:PS50086 EMBL:AC005896 PIR:H84790 SPTR:Q9ZUT7	7e-72
Ljwgs_033138.1	99.2	Unclassified without homolog
gi5762754	99.2	Unclassified without homolog
gi45617497	99.2	Unclassified without homolog
chr3.CM0468.38	1.2.1.2.1	NDH NADH dehydrogenase [COG:COG1252]	ath:At4g05020	T32N4.4; NADH dehydrogenase-related [EC:1.6.99.3] [KO:K03885]	8e-12							GO_ID:7703	TAIR|gene:2051430 SPTR:Q9SKT7 symbol:NDB4 [GO:0003954 "NADH dehydrogenase activity" evidence=ISS] [GO:0005739 "mitochondrion" evidence=IDA] InterPro:IPR002048 Pfam:PF00070 InterPro:IPR001327 InterPro:IPR001100 InterPro:IPR000103 GO:GO:0005739 PRINTS:PR00368 PRINTS:PR00411 PRINTS:PR00469 EMBL:AC006234 PIR:E84593 SPTR:Q9SKT7	5e-13
TM0499.12.2	99.2	Unclassified without homolog
Ljwgs_029758.1	99.1.4.7106	GO_ID:50731										GO_ID:50731	TAIR|gene:2051551 SPTR:Q9ZPZ9 symbol:AT2G06030.1 [GO:0005554 "molecular function unknown" evidence=ND] [GO:0000004 "biological process unknown" evidence=ND] [GO:0008372 "cellular component unknown" evidence=ND] InterPro:IPR007089 EMBL:AC006413 PIR:D84474 SPTR:Q9ZPZ9	2e-36
TC11361	99.2	Unclassified without homolog
TC9906	99.2	Unclassified without homolog
Ljwgs_107146.1	99.1.4.1241	GO_ID:46305										GO_ID:46305	TAIR|gene:2018328 SPTR:Q940J9 symbol:AT1G04430.1 [GO:0000004 "biological process unknown" evidence=ND] InterPro:IPR001601 InterPro:IPR004159 EMBL:AY054530 EMBL:AY064624 Pfam:PF03141 SPTR:Q940J9	2e-28
gi45351972	99.2	Unclassified without homolog
chr4.CM0227.32.1	2.4.3.9	E2.7.7.49 RNA-directed DNA polymerase [EC:2.7.7.49] [COG:COG3344] [GO:0003721 0003964]	cal:orf19.2669	rev product adjacent to gag/pol products [EC:2.7.7.49] [KO:K00986]	3e-53				POLX_TOBAC	Aspartylprotease;Endonuclease;Hydrolase;Metal-binding;Nuclease;Nucleotidyltransferase;Polyprotein;Protease;RNA-directedDNApolymerase;Transferase;Transposableelement;Zinc;Zinc-finger,Retrovirus-related Pol polyprotein from transposon TNT 1-94 [Contains: Protease (EC 3.4.23.-); Reverse transcriptase (EC 2.7.7.49); Endonuclease].	7e-120	GO_ID:39268	TAIR|gene:2141475 SPTR:O81506 symbol:AT4G03810.1 [GO:0003677 "DNA binding" evidence=ISS] [GO:0006310 "DNA recombination" evidence=ISS] InterPro:IPR001584 Pfam:PF00665 EMBL:AL161498 EMBL:AF077408 PIR:T01860 SPTR:O81506	2e-119
BM1271.2	1.3.3.11	E6.2.1.3, fadD long-chain fatty-acid-CoA ligase [EC:6.2.1.3] [COG:COG0318 COG1022] [GO:0004467]	ath:At3g05970	F2O10.7; long-chain-fatty-acid--CoA ligase / long-chain acyl-CoA synthetase (LACS6) [EC:6.2.1.3] [KO:K01897]	0	YER015w	COG1022	4e-81	ACSL1_CAVPO	Acetylation;Fattyacidmetabolism;Ligase;Lipidmetabolism;Magnesium;Multigenefamily,Long-chain-fatty-acid--CoA ligase 1 (EC 6.2.1.3) (Long-chain acyl-CoA synthetase 1) (LACS 1) (Palmitoyl-CoA ligase).	5e-139	GO_ID:43445	ZFIN|ZDB-GENE-040912-169 SPTR:Q66I17 symbol:zgc:92083 "zgc:92083" [GO:0008372 "cellular component unknown" evidence=ND] InterPro:IPR000873 Pfam:PF00501 Prosite:PS00455 ZFIN:ZDB-GENE-040912-169 GO:GO:0008152 PRINTS:PR00154 EMBL:BC081587 SPTR:Q66I17	2e-139
BM1271.2	3.2.12.19	E6.2.1.3, fadD long-chain fatty-acid-CoA ligase [EC:6.2.1.3] [COG:COG0318 COG1022] [GO:0004467]	ath:At3g05970	F2O10.7; long-chain-fatty-acid--CoA ligase / long-chain acyl-CoA synthetase (LACS6) [EC:6.2.1.3] [KO:K01897]	0	YER015w	COG1022	4e-81	ACSL1_CAVPO	Acetylation;Fattyacidmetabolism;Ligase;Lipidmetabolism;Magnesium;Multigenefamily,Long-chain-fatty-acid--CoA ligase 1 (EC 6.2.1.3) (Long-chain acyl-CoA synthetase 1) (LACS 1) (Palmitoyl-CoA ligase).	5e-139	GO_ID:43445	ZFIN|ZDB-GENE-040912-169 SPTR:Q66I17 symbol:zgc:92083 "zgc:92083" [GO:0008372 "cellular component unknown" evidence=ND] InterPro:IPR000873 Pfam:PF00501 Prosite:PS00455 ZFIN:ZDB-GENE-040912-169 GO:GO:0008152 PRINTS:PR00154 EMBL:BC081587 SPTR:Q66I17	2e-139
Ljwgs_138785.1	1.1.6.28	E2.4.1.67 stachyose synthetase [EC:2.4.1.67] [GO:0047268]	ath:At5g40390	MPO12.100; glycosyl hydrolase family 36 [KO:K06611]	1e-21				STSYN_PEA	Carbohydratemetabolism;Directproteinsequencing;Glycosyltransferase;Transferase,Stachyose synthase precursor (EC 2.4.1.67) (Galactinol--raffinose galactosyltransferase).	1e-09	GO_ID:7771	TAIR|gene:2170527 SPTR:Q9FND9 symbol:AT5G40390.1 [GO:0000004 "biological process unknown" evidence=ND] [GO:0008372 "cellular component unknown" evidence=ND] [GO:0004553 "hydrolase activity, hydrolyzing O-glycosyl compounds" evidence=ISS] InterPro:IPR008811 Pfam:PF05691 EMBL:AB006702 EMBL:AY062781 EMBL:AY081645 SPTR:Q9FND9	2e-22
chr3.CM0574.13	99.2	Unclassified without homolog
chr1.CM0122.63	2.3.1.98	YHGI thioredoxin-like protein [COG:COG0694]	pmm:PMM0418	NifU-like protein [KO:K07400]	6e-12	ssl2667	COG0694	3e-11
Ljwgs_017368.2	2.3.1.72	TRXA thioredoxin 1 [COG:COG0526] [GO:0030508]	ava:Ava_3763	thioredoxin [EC:5.3.4.1] [KO:K01829]	8e-27	slr0233	COG0526	1e-27	THIO1_SYNY3	Completeproteome;Electrontransport;Hypotheticalprotein;Redox-activecenter;Transport,Thioredoxin-like protein slr0233.	3e-27	GO_ID:14289	TAIR|gene:2030050 SPTR:Q9SRD7 symbol:AT1G76760.1 [GO:0030508 "thiol-disulfide exchange intermediate activity" evidence=ISS] InterPro:IPR006663 Pfam:PF00085 InterPro:IPR006662 Prosite:PS00194 InterPro:IPR005746 GO:GO:0006810 PRINTS:PR00421 TIGRFAMs:TIGR01068 HSSP:P80579 EMBL:AC010718 PIR:B96796 SPTR:Q9SRD7	4e-40
Ljwgs_017368.2	2.3.1.32.2	DSBD thiol:disulfide interchange protein DsbD [EC:1.8.1.8] [COG:COG0526] [GO:0006467]	ava:Ava_3763	thioredoxin [EC:5.3.4.1] [KO:K01829]	8e-27	slr0233	COG0526	1e-27	THIO1_SYNY3	Completeproteome;Electrontransport;Hypotheticalprotein;Redox-activecenter;Transport,Thioredoxin-like protein slr0233.	3e-27	GO_ID:14289	TAIR|gene:2030050 SPTR:Q9SRD7 symbol:AT1G76760.1 [GO:0030508 "thiol-disulfide exchange intermediate activity" evidence=ISS] InterPro:IPR006663 Pfam:PF00085 InterPro:IPR006662 Prosite:PS00194 InterPro:IPR005746 GO:GO:0006810 PRINTS:PR00421 TIGRFAMs:TIGR01068 HSSP:P80579 EMBL:AC010718 PIR:B96796 SPTR:Q9SRD7	4e-40
Ljwgs_017368.2	2.3.1.37.1	TRXC thioredoxin 2 [COG:COG0526] [GO:0030508]	ava:Ava_3763	thioredoxin [EC:5.3.4.1] [KO:K01829]	8e-27	slr0233	COG0526	1e-27	THIO1_SYNY3	Completeproteome;Electrontransport;Hypotheticalprotein;Redox-activecenter;Transport,Thioredoxin-like protein slr0233.	3e-27	GO_ID:14289	TAIR|gene:2030050 SPTR:Q9SRD7 symbol:AT1G76760.1 [GO:0030508 "thiol-disulfide exchange intermediate activity" evidence=ISS] InterPro:IPR006663 Pfam:PF00085 InterPro:IPR006662 Prosite:PS00194 InterPro:IPR005746 GO:GO:0006810 PRINTS:PR00421 TIGRFAMs:TIGR01068 HSSP:P80579 EMBL:AC010718 PIR:B96796 SPTR:Q9SRD7	4e-40
Ljwgs_017368.2	2.3.1.30	DSBA thiol:disulfide interchange protein DsbA [COG:COG0526]	ava:Ava_3763	thioredoxin [EC:5.3.4.1] [KO:K01829]	8e-27	slr0233	COG0526	1e-27	THIO1_SYNY3	Completeproteome;Electrontransport;Hypotheticalprotein;Redox-activecenter;Transport,Thioredoxin-like protein slr0233.	3e-27	GO_ID:14289	TAIR|gene:2030050 SPTR:Q9SRD7 symbol:AT1G76760.1 [GO:0030508 "thiol-disulfide exchange intermediate activity" evidence=ISS] InterPro:IPR006663 Pfam:PF00085 InterPro:IPR006662 Prosite:PS00194 InterPro:IPR005746 GO:GO:0006810 PRINTS:PR00421 TIGRFAMs:TIGR01068 HSSP:P80579 EMBL:AC010718 PIR:B96796 SPTR:Q9SRD7	4e-40
Ljwgs_017368.2	1.2.7.47	CCMG, DSBE cytochrome c biogenesis protein CcmG, thiol:disulfide interchange protein DsbE [COG:COG0526] [GO:0006467]	ava:Ava_3763	thioredoxin [EC:5.3.4.1] [KO:K01829]	8e-27	slr0233	COG0526	1e-27	THIO1_SYNY3	Completeproteome;Electrontransport;Hypotheticalprotein;Redox-activecenter;Transport,Thioredoxin-like protein slr0233.	3e-27	GO_ID:14289	TAIR|gene:2030050 SPTR:Q9SRD7 symbol:AT1G76760.1 [GO:0030508 "thiol-disulfide exchange intermediate activity" evidence=ISS] InterPro:IPR006663 Pfam:PF00085 InterPro:IPR006662 Prosite:PS00194 InterPro:IPR005746 GO:GO:0006810 PRINTS:PR00421 TIGRFAMs:TIGR01068 HSSP:P80579 EMBL:AC010718 PIR:B96796 SPTR:Q9SRD7	4e-40
Ljwgs_064623.1	1.9.6.10	E3.4.-.- [EC:3.4.-.-] [COG:COG0330 COG0612 COG0680 COG0744 COG0826 COG3340]				YGR132c	COG0330	6e-62	PHB1_CAEEL	Coiledcoil;Completeproteome;Innermembrane;Membrane;Mitochondrion,Mitochondrial prohibitin complex protein 1 (Prohibitin-1).	9e-64	GO_ID:17535	TAIR|gene:3441438 SPTR:O04331 symbol:AT5G40770.1 [GO:0000004 "biological process unknown" evidence=ND] [GO:0005739 "mitochondrion" evidence=IDA] InterPro:IPR001107 Pfam:PF01145 GO:GO:0005739 SMART:SM00244 InterPro:IPR000163 PRINTS:PR00679 EMBL:U69155 EMBL:U66593 EMBL:AB015470 EMBL:AY054499 EMBL:AY087641 EMBL:AY114631 SPTR:O04331	9e-102
Ljwgs_064623.1	2.3.1.27	membrane protease [EC:3.4.-.-] [COG:COG0330]				YGR132c	COG0330	6e-62	PHB1_CAEEL	Coiledcoil;Completeproteome;Innermembrane;Membrane;Mitochondrion,Mitochondrial prohibitin complex protein 1 (Prohibitin-1).	9e-64	GO_ID:17535	TAIR|gene:3441438 SPTR:O04331 symbol:AT5G40770.1 [GO:0000004 "biological process unknown" evidence=ND] [GO:0005739 "mitochondrion" evidence=IDA] InterPro:IPR001107 Pfam:PF01145 GO:GO:0005739 SMART:SM00244 InterPro:IPR000163 PRINTS:PR00679 EMBL:U69155 EMBL:U66593 EMBL:AB015470 EMBL:AY054499 EMBL:AY087641 EMBL:AY114631 SPTR:O04331	9e-102
Ljwgs_064623.1	1.5.9.25	E3.4.-.- [EC:3.4.-.-] [COG:COG0330 COG0612 COG0680 COG0744 COG0826 COG3340]				YGR132c	COG0330	6e-62	PHB1_CAEEL	Coiledcoil;Completeproteome;Innermembrane;Membrane;Mitochondrion,Mitochondrial prohibitin complex protein 1 (Prohibitin-1).	9e-64	GO_ID:17535	TAIR|gene:3441438 SPTR:O04331 symbol:AT5G40770.1 [GO:0000004 "biological process unknown" evidence=ND] [GO:0005739 "mitochondrion" evidence=IDA] InterPro:IPR001107 Pfam:PF01145 GO:GO:0005739 SMART:SM00244 InterPro:IPR000163 PRINTS:PR00679 EMBL:U69155 EMBL:U66593 EMBL:AB015470 EMBL:AY054499 EMBL:AY087641 EMBL:AY114631 SPTR:O04331	9e-102
Ljwgs_019308.1	99.1.4.4213	GO_ID:50024										GO_ID:50024	TAIR|gene:2092104 SPTR:Q9LUA5 symbol:AT3G25870.1 [GO:0005554 "molecular function unknown" evidence=ND] [GO:0000004 "biological process unknown" evidence=ND] [GO:0008372 "cellular component unknown" evidence=ND] EMBL:AB023041 SPTR:Q9LUA5	6e-13
chr6.TM0722.16	1.4.2.18.5	POLA DNA polymerase alpha / primase complex	ath:At1g67630	F12B7.19; DNA polymerase alpha subunit B family [EC:2.7.7.7] [KO:K02321]	4e-78				DPOA2_HUMAN	DNAreplication;Nuclearprotein;Phosphorylation,DNA polymerase alpha 70 kDa subunit (DNA polymerase subunit B).	2e-29	GO_ID:4107	UNIPROT|Q9BPV3 SPTR:Q9BPV3 symbol:Q9BPV3 "Polymerase" [GO:0005515 "protein binding" evidence=IPI] Pfam:PF04058 Interpro:IPR007200 GO:GO:0005634 EMBL:BC002990 EMBL:BC001347 EMBL:CR456737 IntAct:Q9BPV3 SPTR:Q9BPV3	5e-30
chr6.TM0722.16	1.4.1.20.5	POLA DNA polymerase alpha / primase complex	ath:At1g67630	F12B7.19; DNA polymerase alpha subunit B family [EC:2.7.7.7] [KO:K02321]	4e-78				DPOA2_HUMAN	DNAreplication;Nuclearprotein;Phosphorylation,DNA polymerase alpha 70 kDa subunit (DNA polymerase subunit B).	2e-29	GO_ID:4107	UNIPROT|Q9BPV3 SPTR:Q9BPV3 symbol:Q9BPV3 "Polymerase" [GO:0005515 "protein binding" evidence=IPI] Pfam:PF04058 Interpro:IPR007200 GO:GO:0005634 EMBL:BC002990 EMBL:BC001347 EMBL:CR456737 IntAct:Q9BPV3 SPTR:Q9BPV3	5e-30
chr6.TM0722.16	2.4.1.2.2	POLA2 DNA polymerase alpha, subunit B	ath:At1g67630	F12B7.19; DNA polymerase alpha subunit B family [EC:2.7.7.7] [KO:K02321]	4e-78				DPOA2_HUMAN	DNAreplication;Nuclearprotein;Phosphorylation,DNA polymerase alpha 70 kDa subunit (DNA polymerase subunit B).	2e-29	GO_ID:4107	UNIPROT|Q9BPV3 SPTR:Q9BPV3 symbol:Q9BPV3 "Polymerase" [GO:0005515 "protein binding" evidence=IPI] Pfam:PF04058 Interpro:IPR007200 GO:GO:0005634 EMBL:BC002990 EMBL:BC001347 EMBL:CR456737 IntAct:Q9BPV3 SPTR:Q9BPV3	5e-30
chr4.CM0558.28.1	3.1.1.19.1	ABC.VB12.S, btuE putative vitamin B12 transport system substrate-binding protein [COG:COG0386]	ath:At4g11600	T5C23.30; glutathione peroxidase, putative [EC:1.11.1.9] [KO:K00432]	9e-75	BH2830	COG0386	3e-45	GPX4_CITSI	Directproteinsequencing;Oxidoreductase;Peroxidase,Probable phospholipid hydroperoxide glutathione peroxidase (EC 1.11.1.12) (PHGPx) (Salt-associated protein).	3e-79	GO_ID:20773	TAIR|gene:2139711 SPTR:O48646 symbol:AT4G11600.1 [GO:0004602 "glutathione peroxidase activity" evidence=ISS] InterPro:IPR000889 Pfam:PF00255 HSSP:P00435 PANTHER:PTHR11592 PRINTS:PR01011 PROSITE:PS00460 PROSITE:PS00763 EMBL:AL161532 EMBL:AL049500 EMBL:AF030132 EMBL:AY039863 EMBL:AY077655 EMBL:AB001568 EMBL:AY088647 PIR:T04207 GeneFarm:2055 SPTR:O48646	2e-75
chr4.CM0558.28.1	1.6.9.15	E1.11.1.12 phospholipid-hydroperoxide glutathione peroxidase [EC:1.11.1.12] [GO:0047066]	ath:At4g11600	T5C23.30; glutathione peroxidase, putative [EC:1.11.1.9] [KO:K00432]	9e-75	BH2830	COG0386	3e-45	GPX4_CITSI	Directproteinsequencing;Oxidoreductase;Peroxidase,Probable phospholipid hydroperoxide glutathione peroxidase (EC 1.11.1.12) (PHGPx) (Salt-associated protein).	3e-79	GO_ID:20773	TAIR|gene:2139711 SPTR:O48646 symbol:AT4G11600.1 [GO:0004602 "glutathione peroxidase activity" evidence=ISS] InterPro:IPR000889 Pfam:PF00255 HSSP:P00435 PANTHER:PTHR11592 PRINTS:PR01011 PROSITE:PS00460 PROSITE:PS00763 EMBL:AL161532 EMBL:AL049500 EMBL:AF030132 EMBL:AY039863 EMBL:AY077655 EMBL:AB001568 EMBL:AY088647 PIR:T04207 GeneFarm:2055 SPTR:O48646	2e-75
chr4.CM0558.28.1	1.6.9.14	E1.11.1.9 glutathione peroxidase [EC:1.11.1.9] [COG:COG0386] [GO:0004602]	ath:At4g11600	T5C23.30; glutathione peroxidase, putative [EC:1.11.1.9] [KO:K00432]	9e-75	BH2830	COG0386	3e-45	GPX4_CITSI	Directproteinsequencing;Oxidoreductase;Peroxidase,Probable phospholipid hydroperoxide glutathione peroxidase (EC 1.11.1.12) (PHGPx) (Salt-associated protein).	3e-79	GO_ID:20773	TAIR|gene:2139711 SPTR:O48646 symbol:AT4G11600.1 [GO:0004602 "glutathione peroxidase activity" evidence=ISS] InterPro:IPR000889 Pfam:PF00255 HSSP:P00435 PANTHER:PTHR11592 PRINTS:PR01011 PROSITE:PS00460 PROSITE:PS00763 EMBL:AL161532 EMBL:AL049500 EMBL:AF030132 EMBL:AY039863 EMBL:AY077655 EMBL:AB001568 EMBL:AY088647 PIR:T04207 GeneFarm:2055 SPTR:O48646	2e-75
chr4.TM1415.12	99.1.3.2.1058	RK29_ARATH							RK29_ARATH	Chloroplast;Plastid;Ribonucleoprotein;Ribosomalprotein;Transitpeptide,50S ribosomal protein L29, chloroplast precursor.	4e-43	GO_ID:24065	TAIR|gene:2171834 SPTR:Q9FJP3 symbol:AT5G65220.1 [GO:0003735 "structural constituent of ribosome" evidence=ISS] [GO:0005840 "ribosome" evidence=ISS] [GO:0006412 "protein biosynthesis" evidence=ISS] [GO:0007046 "ribosome biogenesis" evidence=ISS] InterPro:IPR001854 Pfam:PF00831 TIGRFAMs:TIGR00012 PROSITE:PS00579 EMBL:AB013395 EMBL:AY045966 EMBL:AY079351 EMBL:AY085663 GeneFarm:213 SPTR:Q9FJP3	2e-43
chr4.TM1415.12	99.1.4.3789	GO_ID:24065							RK29_ARATH	Chloroplast;Plastid;Ribonucleoprotein;Ribosomalprotein;Transitpeptide,50S ribosomal protein L29, chloroplast precursor.	4e-43	GO_ID:24065	TAIR|gene:2171834 SPTR:Q9FJP3 symbol:AT5G65220.1 [GO:0003735 "structural constituent of ribosome" evidence=ISS] [GO:0005840 "ribosome" evidence=ISS] [GO:0006412 "protein biosynthesis" evidence=ISS] [GO:0007046 "ribosome biogenesis" evidence=ISS] InterPro:IPR001854 Pfam:PF00831 TIGRFAMs:TIGR00012 PROSITE:PS00579 EMBL:AB013395 EMBL:AY045966 EMBL:AY079351 EMBL:AY085663 GeneFarm:213 SPTR:Q9FJP3	2e-43
chr1.CM0029.28	2.2.1.1.38	RP-S15Ae, RPS15A small subunit ribosomal protein S15Ae [COG:COG0096]	ath:At2g19720	F6F22.25; 40S ribosomal protein S15A (RPS15aB) [KO:K02957]	5e-57	YLR367w	COG0096	2e-28	RS15A_DAUCA	Ribonucleoprotein;Ribosomalprotein,40S ribosomal protein S15a.	1e-31	GO_ID:18711	TAIR|gene:2118318 SPTR:Q9M0E0 symbol:RPS15AE [GO:0005739 "mitochondrion" evidence=IDA] [GO:0003735 "structural constituent of ribosome" evidence=ISS] [GO:0005843 "cytosolic small ribosomal subunit (sensu Eukaryota)" evidence=ISS] [GO:0006412 "protein biosynthesis" evidence=ISS] Pfam:PF00410 InterPro:IPR000630 GO:GO:0005739 HSSP:P54041 ProDom:PD001098 PROSITE:PS00053 EMBL:AL161575 EMBL:AY085780 PI…	4e-58
chr1.CM0029.28	3.2.11.47	RP-S6e, RPS6 small subunit ribosomal protein S6e [COG:COG2125] [GO:0005843]	ath:At2g19720	F6F22.25; 40S ribosomal protein S15A (RPS15aB) [KO:K02957]	5e-57	YLR367w	COG0096	2e-28	RS15A_DAUCA	Ribonucleoprotein;Ribosomalprotein,40S ribosomal protein S15a.	1e-31	GO_ID:18711	TAIR|gene:2118318 SPTR:Q9M0E0 symbol:RPS15AE [GO:0005739 "mitochondrion" evidence=IDA] [GO:0003735 "structural constituent of ribosome" evidence=ISS] [GO:0005843 "cytosolic small ribosomal subunit (sensu Eukaryota)" evidence=ISS] [GO:0006412 "protein biosynthesis" evidence=ISS] Pfam:PF00410 InterPro:IPR000630 GO:GO:0005739 HSSP:P54041 ProDom:PD001098 PROSITE:PS00053 EMBL:AL161575 EMBL:AY085780 PI…	4e-58
chr1.CM0029.28	2.2.1.1.8	RP-S8, rpsH small subunit ribosomal protein S8 [COG:COG0096]	ath:At2g19720	F6F22.25; 40S ribosomal protein S15A (RPS15aB) [KO:K02957]	5e-57	YLR367w	COG0096	2e-28	RS15A_DAUCA	Ribonucleoprotein;Ribosomalprotein,40S ribosomal protein S15a.	1e-31	GO_ID:18711	TAIR|gene:2118318 SPTR:Q9M0E0 symbol:RPS15AE [GO:0005739 "mitochondrion" evidence=IDA] [GO:0003735 "structural constituent of ribosome" evidence=ISS] [GO:0005843 "cytosolic small ribosomal subunit (sensu Eukaryota)" evidence=ISS] [GO:0006412 "protein biosynthesis" evidence=ISS] Pfam:PF00410 InterPro:IPR000630 GO:GO:0005739 HSSP:P54041 ProDom:PD001098 PROSITE:PS00053 EMBL:AL161575 EMBL:AY085780 PI…	4e-58
Ljwgs_023592.2	2.1.2.9	TFIID8 transcription initiation factor TFIID subunit D8	ath:At4g31720	F28M20.90; transcription initiation factor IID (TFIID) 23-30kDa subunit (TAF2H) family protein [KO:K03134]	2e-18				TAF10_MOUSE	Nuclearprotein;Transcription;Transcriptionregulation,Transcription initiation factor TFIID subunit 10 (Transcription initiation factor TFIID 30 kDa subunit) (TAF(II)30) (TAFII-30) (mTAFII30).	2e-09	GO_ID:25198	TAIR|gene:2124883 SPTR:O04173 symbol:AT4G31720.1 [GO:0003700 "transcription factor activity" evidence=ISS] [GO:0005634 "nucleus" evidence=ISS] [GO:0006352 "transcription initiation" evidence=ISS] InterPro:IPR003923 Pfam:PF03540 GO:GO:0005634 PRINTS:PR01443 EMBL:AL161579 EMBL:AL031004 EMBL:Y12904 EMBL:AY086560 EMBL:AF352813 EMBL:AY463628 EMBL:AF344879 PIR:T05098 SPTR:O04173	3e-19
Ljwgs_031900.1	4.2.4.17	YWHA tyrosine 3-monooxygenase/tryptophan 5-monooxygenase activation protein	hsa:7531	YWHAE; tyrosine 3-monooxygenase/tryptophan 5-monooxygenase activation protein, epsilon polypeptide [KO:K06630]	5e-77				1433_PEA	Multigenefamily,14-3-3-like protein.	2e-103	GO_ID:51903	TAIR|gene:2122322 SPTR:Q945M2 symbol:AT4G09000 [GO:0045309 "protein phosphorylated amino acid binding" evidence=TAS] InterPro:IPR000308 HSSP:P93343 Pfam:PF00244 PRINTS:PR00305 ProDom:PD000600 PROSITE:PS00796 PROSITE:PS00797 SMART:SM00101 EMBL:AF412067 EMBL:AY065064 EMBL:AY086143 PIR:H85090 PIR:S57276 SMR:Q945M2 SPTR:Q945M2	2e-95
TM1227.3	2.3.2.1.3	SECY preprotein translocase SecY subunit [COG:COG0201]	ath:At2g34250	F13P17.9; protein transport protein sec61, putative [KO:K03076]	0	YLR378c	COG0201	2e-124	S61A2_MOUSE	Endoplasmicreticulum;Membrane;Proteintransport;Translocation;Transmembrane;Transport,Protein transport protein Sec61 alpha subunit isoform 2 (Sec61 alpha- 2).	8e-158	GO_ID:22870	TAIR|gene:2040908 SPTR:O80774 symbol:AT2G34250.1 [GO:0009306 "protein secretion" evidence=ISS] [GO:0015450 "protein translocase activity" evidence=ISS] [GO:0016020 "membrane" evidence=ISS] InterPro:IPR002208 Pfam:PF00344 GO:GO:0016020 TIGRFAMs:TIGR00967 PROSITE:PS00755 GO:GO:0009507 HSSP:Q60175 EMBL:AC004481 EMBL:AY088235 EMBL:AF367298 EMBL:BT000507 PIR:T02313 SPTR:O80774	0
chr4.CM0006.48	2.3.1.2	GROES chaperonin GroES (Hsp10) [COG:COG0234]	ath:At5g20720	T1M15.120; chloroplast Cpn21 protein [KO:K04078]	1e-100	BH0561	COG0234	7e-22	CH10C_ARATH	Chaperone;Chloroplast;Plastid;Repeat;Transitpeptide,20 kDa chaperonin, chloroplast precursor (Protein Cpn21) (Chloroplast protein Cpn10) (Chloroplast chaperonin 10) (Ch-CPN10) (Chaperonin 20).	8e-101	GO_ID:7873	TIGR_CMR|BA0266 SPTR:Q81VE2 symbol:BA0266 "chaperonin, 10 kDa" [GO:0006457 "protein folding" evidence=ISS] [GO:0030188 "chaperone regulator activity" evidence=ISS] [GO:0051087 "chaperone binding" evidence=ISS] HAMAP:MF_00580 Pfam:PF00166 InterPro:IPR001476 HSSP:P09621 PRINTS:PR00297 ProDom:PD000566 PROSITE:PS00681 EMBL:AE017024 EMBL:AE017334 EMBL:AE017225 TIGR:BA0266 TIGR:GBAA0266 SPTR:Q81VE2	2e-21
chr1.CM1413.6	99.1.4.131	GO_ID:53896										GO_ID:53896	TAIR|gene:2075396 SPTR:Q9M8S0 symbol:AT3G02790.1 [GO:0003700 "transcription factor activity" evidence=ISS] [GO:0045449 "regulation of transcription" evidence=TAS] InterPro:IPR007087 SMART:SM00355 EMBL:AC018363 EMBL:AY058229 EMBL:AF361599 SPTR:Q9M8S0	1e-43
Ljwgs_009509.2	2.2.1.2.47	RP-L12e, RPL12 large subunit ribosomal protein L12e [COG:COG0080]	ath:At5g60670	MUP24.13; 60S ribosomal protein L12 (RPL12C) [KO:K02870]	2e-81	YEL054c	COG0080	8e-56	RL12_PRUAR	Ribonucleoprotein;Ribosomalprotein;RNA-binding;rRNA-binding,60S ribosomal protein L12.	2e-83	GO_ID:19063	TAIR|gene:2175840 SPTR:Q9FF52 symbol:AT5G60670.1 [GO:0003735 "structural constituent of ribosome" evidence=ISS] [GO:0005840 "ribosome" evidence=ISS] [GO:0007046 "ribosome biogenesis" evidence=ISS] [GO:0009282 "cytosolic large ribosomal subunit (sensu Bacteria)" evidence=ISS] InterPro:IPR000911 Pfam:PF00298 Pfam:PF03946 SMART:SM00649 PROSITE:PS00359 GO:GO:0005840 HSSP:P56210 EMBL:AB005246 EMBL:AY0…	5e-82
Ljwgs_009509.2	2.2.1.2.10	RP-L11, rplK large subunit ribosomal protein L11 [COG:COG0080]	ath:At5g60670	MUP24.13; 60S ribosomal protein L12 (RPL12C) [KO:K02870]	2e-81	YEL054c	COG0080	8e-56	RL12_PRUAR	Ribonucleoprotein;Ribosomalprotein;RNA-binding;rRNA-binding,60S ribosomal protein L12.	2e-83	GO_ID:19063	TAIR|gene:2175840 SPTR:Q9FF52 symbol:AT5G60670.1 [GO:0003735 "structural constituent of ribosome" evidence=ISS] [GO:0005840 "ribosome" evidence=ISS] [GO:0007046 "ribosome biogenesis" evidence=ISS] [GO:0009282 "cytosolic large ribosomal subunit (sensu Bacteria)" evidence=ISS] InterPro:IPR000911 Pfam:PF00298 Pfam:PF03946 SMART:SM00649 PROSITE:PS00359 GO:GO:0005840 HSSP:P56210 EMBL:AB005246 EMBL:AY0…	5e-82
Ljwgs_124404.1.1	99.1.4.2349	GO_ID:42100										GO_ID:42100	TAIR|gene:504953346 SPTR:Q8GSI6 symbol:AT4G19645.1 [GO:0005554 "molecular function unknown" evidence=ND] [GO:0000004 "biological process unknown" evidence=ND] InterPro:IPR006634 SMART:SM00724 PROSITE:PS50922 InterPro:IPR010283 Pfam:PF05967 EMBL:BT002416 EMBL:AK118804 EMBL:BT006292 SPTR:Q8GSI6	8e-25
Ljwgs_016030.0.1	2.3.7.1.2	ubiquitin-conjugating enzyme [COG:COG5078] [GO:0004840]							UBCY_ARATH	Ligase;Multigenefamily;Ublconjugationpathway,Ubiquitin-conjugating enzyme E2-18 kDa (EC 6.3.2.19) (Ubiquitin- conjugating enzyme 15) (Ubiquitin-protein ligase) (Ubiquitin carrier protein) (PM42).	2e-13	GO_ID:47225	TAIR|gene:2028254 SPTR:P42743 symbol:AT1G45050.1 [GO:0004840 "ubiquitin conjugating enzyme activity" evidence=ISS;IDA] [GO:0006511 "ubiquitin-dependent protein catabolism" evidence=TAS] INTERPRO:IPR000608 Pfam:PF00179 ProDom:PD000461 SMART:SM00212 PROSITE:PS00183 PROSITE:PS50127 HSSP:O00762 EMBL:AC007915 EMBL:X68306 EMBL:AF028338 PIR:S39483 SPTR:P42743	6e-14
chr1.CM0442.9	99.1.4.6688	GO_ID:44019										GO_ID:44019	TAIR|gene:2147956 SPTR:Q9LFN3 symbol:AT5G11230.1 [GO:0008514 "organic anion transporter activity" evidence=ISS] InterPro:IPR004853 Pfam:PF03151 EMBL:AL360314 SPTR:Q9LFN3	2e-34
chr6.CM0679.25	1.5.4.5	E3.3.1.1, ahcY adenosylhomocysteinase [EC:3.3.1.1] [COG:COG0499] [GO:0004013]	ath:At3g23810	MYM9.17; adenosylhomocysteinase, putative / S-adenosyl-L-homocysteine hydrolase, putative / AdoHcyase, putative [EC:3.3.1.1] [KO:K01251]	4e-145	CC0257	COG0499	5e-101	SAHH_CATRO	Hydrolase;NAD;One-carbonmetabolism,Adenosylhomocysteinase (EC 3.3.1.1) (S-adenosyl-L-homocysteine hydrolase) (AdoHcyase).	1e-147	GO_ID:19397	TAIR|gene:2095192 SPTR:Q9LK36 symbol:SAHH2 [GO:0008372 "cellular component unknown" evidence=ND] [GO:0004013 "adenosylhomocysteinase activity" evidence=ISS] [GO:0006730 "one-carbon compound metabolism" evidence=ISS] InterPro:IPR000043 Pfam:PF00670 HSSP:P23526 Pfam:PF05221 TIGRFAMs:TIGR00936 PROSITE:PS00738 PROSITE:PS00739 EMBL:AP000377 EMBL:AY059888 EMBL:AY093385 EMBL:AY150471 EMBL:AF428329 EMBL:…	1e-145
chr6.CM0679.25	1.6.4.6	E3.3.1.1, ahcY adenosylhomocysteinase [EC:3.3.1.1] [COG:COG0499] [GO:0004013]	ath:At3g23810	MYM9.17; adenosylhomocysteinase, putative / S-adenosyl-L-homocysteine hydrolase, putative / AdoHcyase, putative [EC:3.3.1.1] [KO:K01251]	4e-145	CC0257	COG0499	5e-101	SAHH_CATRO	Hydrolase;NAD;One-carbonmetabolism,Adenosylhomocysteinase (EC 3.3.1.1) (S-adenosyl-L-homocysteine hydrolase) (AdoHcyase).	1e-147	GO_ID:19397	TAIR|gene:2095192 SPTR:Q9LK36 symbol:SAHH2 [GO:0008372 "cellular component unknown" evidence=ND] [GO:0004013 "adenosylhomocysteinase activity" evidence=ISS] [GO:0006730 "one-carbon compound metabolism" evidence=ISS] InterPro:IPR000043 Pfam:PF00670 HSSP:P23526 Pfam:PF05221 TIGRFAMs:TIGR00936 PROSITE:PS00738 PROSITE:PS00739 EMBL:AP000377 EMBL:AY059888 EMBL:AY093385 EMBL:AY150471 EMBL:AF428329 EMBL:…	1e-145
Ljwgs_040810.1.1	2.1.1.15.5	RPC19 DNA-directed RNA polymerase III subunit C19 [COG:COG1761]	ath:At2g29540	F16P2.8; DNA-directed RNA polymerase I(A) and III(C) 14 kDa subunit (RPAC14) [EC:2.7.7.6] [KO:K03020]	1e-13	YNL113w	COG1761	3e-13	RPC19_YEAST	Completeproteome;Directproteinsequencing;DNA-directedRNApolymerase;Nuclearprotein;Nucleotidyltransferase;Phosphorylation;Transcription;Transferase,DNA-directed RNA polymerases I and III 16 kDa polypeptide (EC 2.7.7.6) (AC19).	1e-12	GO_ID:20095	TAIR|gene:2043091 SPTR:Q42483 symbol:AT2G29540.1 [GO:0003677 "DNA binding" evidence=ISS] [GO:0003899 "DNA-directed RNA polymerase activity" evidence=ISS] Pfam:PF01193 InterPro:IPR008193 InterPro:IPR011261 GO:GO:0005634 GO:GO:0006350 HSSP:P38902 PROSITE:PS01154 EMBL:AC004561 EMBL:U35050 EMBL:U35049 EMBL:AK118945 EMBL:BT004959 PIR:JC4847 SPTR:Q42483	2e-14
Ljwgs_040810.1.1	2.1.1.14.11	RPB11 DNA-directed RNA polymerase II subunit J [COG:COG1761]	ath:At2g29540	F16P2.8; DNA-directed RNA polymerase I(A) and III(C) 14 kDa subunit (RPAC14) [EC:2.7.7.6] [KO:K03020]	1e-13	YNL113w	COG1761	3e-13	RPC19_YEAST	Completeproteome;Directproteinsequencing;DNA-directedRNApolymerase;Nuclearprotein;Nucleotidyltransferase;Phosphorylation;Transcription;Transferase,DNA-directed RNA polymerases I and III 16 kDa polypeptide (EC 2.7.7.6) (AC19).	1e-12	GO_ID:20095	TAIR|gene:2043091 SPTR:Q42483 symbol:AT2G29540.1 [GO:0003677 "DNA binding" evidence=ISS] [GO:0003899 "DNA-directed RNA polymerase activity" evidence=ISS] Pfam:PF01193 InterPro:IPR008193 InterPro:IPR011261 GO:GO:0005634 GO:GO:0006350 HSSP:P38902 PROSITE:PS01154 EMBL:AC004561 EMBL:U35050 EMBL:U35049 EMBL:AK118945 EMBL:BT004959 PIR:JC4847 SPTR:Q42483	2e-14
Ljwgs_040810.1.1	2.1.1.13.15	RPOG DNA-directed RNA polymerase subunit G [GO:0003899]	ath:At2g29540	F16P2.8; DNA-directed RNA polymerase I(A) and III(C) 14 kDa subunit (RPAC14) [EC:2.7.7.6] [KO:K03020]	1e-13	YNL113w	COG1761	3e-13	RPC19_YEAST	Completeproteome;Directproteinsequencing;DNA-directedRNApolymerase;Nuclearprotein;Nucleotidyltransferase;Phosphorylation;Transcription;Transferase,DNA-directed RNA polymerases I and III 16 kDa polypeptide (EC 2.7.7.6) (AC19).	1e-12	GO_ID:20095	TAIR|gene:2043091 SPTR:Q42483 symbol:AT2G29540.1 [GO:0003677 "DNA binding" evidence=ISS] [GO:0003899 "DNA-directed RNA polymerase activity" evidence=ISS] Pfam:PF01193 InterPro:IPR008193 InterPro:IPR011261 GO:GO:0005634 GO:GO:0006350 HSSP:P38902 PROSITE:PS01154 EMBL:AC004561 EMBL:U35050 EMBL:U35049 EMBL:AK118945 EMBL:BT004959 PIR:JC4847 SPTR:Q42483	2e-14
Ljwgs_040810.1.1	2.1.1.13.11	RPOL DNA-directed RNA polymerase subunit L [COG:COG1761]	ath:At2g29540	F16P2.8; DNA-directed RNA polymerase I(A) and III(C) 14 kDa subunit (RPAC14) [EC:2.7.7.6] [KO:K03020]	1e-13	YNL113w	COG1761	3e-13	RPC19_YEAST	Completeproteome;Directproteinsequencing;DNA-directedRNApolymerase;Nuclearprotein;Nucleotidyltransferase;Phosphorylation;Transcription;Transferase,DNA-directed RNA polymerases I and III 16 kDa polypeptide (EC 2.7.7.6) (AC19).	1e-12	GO_ID:20095	TAIR|gene:2043091 SPTR:Q42483 symbol:AT2G29540.1 [GO:0003677 "DNA binding" evidence=ISS] [GO:0003899 "DNA-directed RNA polymerase activity" evidence=ISS] Pfam:PF01193 InterPro:IPR008193 InterPro:IPR011261 GO:GO:0005634 GO:GO:0006350 HSSP:P38902 PROSITE:PS01154 EMBL:AC004561 EMBL:U35050 EMBL:U35049 EMBL:AK118945 EMBL:BT004959 PIR:JC4847 SPTR:Q42483	2e-14
Ljwgs_040810.1.1	1.4.2.17.5	RPC DNA-directed RNA polymerase III complex	ath:At2g29540	F16P2.8; DNA-directed RNA polymerase I(A) and III(C) 14 kDa subunit (RPAC14) [EC:2.7.7.6] [KO:K03020]	1e-13	YNL113w	COG1761	3e-13	RPC19_YEAST	Completeproteome;Directproteinsequencing;DNA-directedRNApolymerase;Nuclearprotein;Nucleotidyltransferase;Phosphorylation;Transcription;Transferase,DNA-directed RNA polymerases I and III 16 kDa polypeptide (EC 2.7.7.6) (AC19).	1e-12	GO_ID:20095	TAIR|gene:2043091 SPTR:Q42483 symbol:AT2G29540.1 [GO:0003677 "DNA binding" evidence=ISS] [GO:0003899 "DNA-directed RNA polymerase activity" evidence=ISS] Pfam:PF01193 InterPro:IPR008193 InterPro:IPR011261 GO:GO:0005634 GO:GO:0006350 HSSP:P38902 PROSITE:PS01154 EMBL:AC004561 EMBL:U35050 EMBL:U35049 EMBL:AK118945 EMBL:BT004959 PIR:JC4847 SPTR:Q42483	2e-14
Ljwgs_040810.1.1	1.4.1.19.5	RPC DNA-directed RNA polymerase III complex	ath:At2g29540	F16P2.8; DNA-directed RNA polymerase I(A) and III(C) 14 kDa subunit (RPAC14) [EC:2.7.7.6] [KO:K03020]	1e-13	YNL113w	COG1761	3e-13	RPC19_YEAST	Completeproteome;Directproteinsequencing;DNA-directedRNApolymerase;Nuclearprotein;Nucleotidyltransferase;Phosphorylation;Transcription;Transferase,DNA-directed RNA polymerases I and III 16 kDa polypeptide (EC 2.7.7.6) (AC19).	1e-12	GO_ID:20095	TAIR|gene:2043091 SPTR:Q42483 symbol:AT2G29540.1 [GO:0003677 "DNA binding" evidence=ISS] [GO:0003899 "DNA-directed RNA polymerase activity" evidence=ISS] Pfam:PF01193 InterPro:IPR008193 InterPro:IPR011261 GO:GO:0005634 GO:GO:0006350 HSSP:P38902 PROSITE:PS01154 EMBL:AC004561 EMBL:U35050 EMBL:U35049 EMBL:AK118945 EMBL:BT004959 PIR:JC4847 SPTR:Q42483	2e-14
Ljwgs_040810.1.1	2.1.1.13.16	RPOI DNA-directed RNA polymerase subunit I [GO:0003899]	ath:At2g29540	F16P2.8; DNA-directed RNA polymerase I(A) and III(C) 14 kDa subunit (RPAC14) [EC:2.7.7.6] [KO:K03020]	1e-13	YNL113w	COG1761	3e-13	RPC19_YEAST	Completeproteome;Directproteinsequencing;DNA-directedRNApolymerase;Nuclearprotein;Nucleotidyltransferase;Phosphorylation;Transcription;Transferase,DNA-directed RNA polymerases I and III 16 kDa polypeptide (EC 2.7.7.6) (AC19).	1e-12	GO_ID:20095	TAIR|gene:2043091 SPTR:Q42483 symbol:AT2G29540.1 [GO:0003677 "DNA binding" evidence=ISS] [GO:0003899 "DNA-directed RNA polymerase activity" evidence=ISS] Pfam:PF01193 InterPro:IPR008193 InterPro:IPR011261 GO:GO:0005634 GO:GO:0006350 HSSP:P38902 PROSITE:PS01154 EMBL:AC004561 EMBL:U35050 EMBL:U35049 EMBL:AK118945 EMBL:BT004959 PIR:JC4847 SPTR:Q42483	2e-14
chr5.CM0200.51	1.11.20.6	E1.1.1.1, adh alcohol dehydrogenase [EC:1.1.1.1] [COG:COG1012 COG1062 COG1064 COG1454] [GO:0004022 0004023 0004024 0004025]	ath:At4g34230	F28A23.10; cinnamyl-alcohol dehydrogenase, putative [EC:1.1.1.195] [KO:K00083]	2e-134	Rv3045	COG1064	5e-59	CADH_MEDSA	Ligninbiosynthesis;Metal-binding;NADP;Oxidoreductase;Zinc,Cinnamyl-alcohol dehydrogenase (EC 1.1.1.195) (CAD).	3e-154	GO_ID:49999	TAIR|gene:2136277 SPTR:Q94K02 symbol:AT4G39330.1 [GO:0008372 "cellular component unknown" evidence=ND] InterPro:IPR002085 Pfam:PF00107 InterPro:IPR002328 Prosite:PS00059 HSSP:P75691 EMBL:AF370498 EMBL:AY064669 EMBL:AY302076 PIR:S71179 PIR:T08581 SPTR:Q94K02	2e-78
chr5.CM0200.51	1.5.12.24	E1.1.1.1, adh alcohol dehydrogenase [EC:1.1.1.1] [COG:COG1012 COG1062 COG1064 COG1454] [GO:0004022 0004023 0004024 0004025]	ath:At4g34230	F28A23.10; cinnamyl-alcohol dehydrogenase, putative [EC:1.1.1.195] [KO:K00083]	2e-134	Rv3045	COG1064	5e-59	CADH_MEDSA	Ligninbiosynthesis;Metal-binding;NADP;Oxidoreductase;Zinc,Cinnamyl-alcohol dehydrogenase (EC 1.1.1.195) (CAD).	3e-154	GO_ID:49999	TAIR|gene:2136277 SPTR:Q94K02 symbol:AT4G39330.1 [GO:0008372 "cellular component unknown" evidence=ND] InterPro:IPR002085 Pfam:PF00107 InterPro:IPR002328 Prosite:PS00059 HSSP:P75691 EMBL:AF370498 EMBL:AY064669 EMBL:AY302076 PIR:S71179 PIR:T08581 SPTR:Q94K02	2e-78
chr5.CM0200.51	1.3.6.11	E1.1.1.1, adh alcohol dehydrogenase [EC:1.1.1.1] [COG:COG1012 COG1062 COG1064 COG1454] [GO:0004022 0004023 0004024 0004025]	ath:At4g34230	F28A23.10; cinnamyl-alcohol dehydrogenase, putative [EC:1.1.1.195] [KO:K00083]	2e-134	Rv3045	COG1064	5e-59	CADH_MEDSA	Ligninbiosynthesis;Metal-binding;NADP;Oxidoreductase;Zinc,Cinnamyl-alcohol dehydrogenase (EC 1.1.1.195) (CAD).	3e-154	GO_ID:49999	TAIR|gene:2136277 SPTR:Q94K02 symbol:AT4G39330.1 [GO:0008372 "cellular component unknown" evidence=ND] InterPro:IPR002085 Pfam:PF00107 InterPro:IPR002328 Prosite:PS00059 HSSP:P75691 EMBL:AF370498 EMBL:AY064669 EMBL:AY302076 PIR:S71179 PIR:T08581 SPTR:Q94K02	2e-78
chr5.CM0200.51	1.3.9.4	E1.1.1.1, adh alcohol dehydrogenase [EC:1.1.1.1] [COG:COG1012 COG1062 COG1064 COG1454] [GO:0004022 0004023 0004024 0004025]	ath:At4g34230	F28A23.10; cinnamyl-alcohol dehydrogenase, putative [EC:1.1.1.195] [KO:K00083]	2e-134	Rv3045	COG1064	5e-59	CADH_MEDSA	Ligninbiosynthesis;Metal-binding;NADP;Oxidoreductase;Zinc,Cinnamyl-alcohol dehydrogenase (EC 1.1.1.195) (CAD).	3e-154	GO_ID:49999	TAIR|gene:2136277 SPTR:Q94K02 symbol:AT4G39330.1 [GO:0008372 "cellular component unknown" evidence=ND] InterPro:IPR002085 Pfam:PF00107 InterPro:IPR002328 Prosite:PS00059 HSSP:P75691 EMBL:AF370498 EMBL:AY064669 EMBL:AY302076 PIR:S71179 PIR:T08581 SPTR:Q94K02	2e-78
chr5.CM0200.51	1.3.3.21	E1.1.1.1, adh alcohol dehydrogenase [EC:1.1.1.1] [COG:COG1012 COG1062 COG1064 COG1454] [GO:0004022 0004023 0004024 0004025]	ath:At4g34230	F28A23.10; cinnamyl-alcohol dehydrogenase, putative [EC:1.1.1.195] [KO:K00083]	2e-134	Rv3045	COG1064	5e-59	CADH_MEDSA	Ligninbiosynthesis;Metal-binding;NADP;Oxidoreductase;Zinc,Cinnamyl-alcohol dehydrogenase (EC 1.1.1.195) (CAD).	3e-154	GO_ID:49999	TAIR|gene:2136277 SPTR:Q94K02 symbol:AT4G39330.1 [GO:0008372 "cellular component unknown" evidence=ND] InterPro:IPR002085 Pfam:PF00107 InterPro:IPR002328 Prosite:PS00059 HSSP:P75691 EMBL:AF370498 EMBL:AY064669 EMBL:AY302076 PIR:S71179 PIR:T08581 SPTR:Q94K02	2e-78
chr5.CM0200.51	1.1.1.18	E1.1.1.1, adh alcohol dehydrogenase [EC:1.1.1.1] [COG:COG1012 COG1062 COG1064 COG1454] [GO:0004022 0004023 0004024 0004025]	ath:At4g34230	F28A23.10; cinnamyl-alcohol dehydrogenase, putative [EC:1.1.1.195] [KO:K00083]	2e-134	Rv3045	COG1064	5e-59	CADH_MEDSA	Ligninbiosynthesis;Metal-binding;NADP;Oxidoreductase;Zinc,Cinnamyl-alcohol dehydrogenase (EC 1.1.1.195) (CAD).	3e-154	GO_ID:49999	TAIR|gene:2136277 SPTR:Q94K02 symbol:AT4G39330.1 [GO:0008372 "cellular component unknown" evidence=ND] InterPro:IPR002085 Pfam:PF00107 InterPro:IPR002328 Prosite:PS00059 HSSP:P75691 EMBL:AF370498 EMBL:AY064669 EMBL:AY302076 PIR:S71179 PIR:T08581 SPTR:Q94K02	2e-78
chr5.CM0200.51	1.10.6.3	E1.1.1.195 cinnamyl-alcohol dehydrogenase [EC:1.1.1.195] [GO:0045551]	ath:At4g34230	F28A23.10; cinnamyl-alcohol dehydrogenase, putative [EC:1.1.1.195] [KO:K00083]	2e-134	Rv3045	COG1064	5e-59	CADH_MEDSA	Ligninbiosynthesis;Metal-binding;NADP;Oxidoreductase;Zinc,Cinnamyl-alcohol dehydrogenase (EC 1.1.1.195) (CAD).	3e-154	GO_ID:49999	TAIR|gene:2136277 SPTR:Q94K02 symbol:AT4G39330.1 [GO:0008372 "cellular component unknown" evidence=ND] InterPro:IPR002085 Pfam:PF00107 InterPro:IPR002328 Prosite:PS00059 HSSP:P75691 EMBL:AF370498 EMBL:AY064669 EMBL:AY302076 PIR:S71179 PIR:T08581 SPTR:Q94K02	2e-78
chr5.TM0698.35	99.2	Unclassified without homolog
Ljwgs_025251.1	1.9.10.29	COBL2, cobL precorrin-8W decarboxylase [EC:1.-.-.-] [COG:COG2242] [GO:0016491]							Y4967_ARATH	3D-structure;Oxidoreductase,Probable oxidoreductase At4g09670 (EC 1.-.-.-).	4e-52	GO_ID:42942	TAIR|gene:3439692 SPTR:Q9SZ83 symbol:AT4G09670.1 [GO:0008372 "cellular component unknown" evidence=ND] [GO:0006118 "electron transport" evidence=ISS] [GO:0008152 "metabolism" evidence=ISS] [GO:0016491 "oxidoreductase activity" evidence=ISS] InterPro:IPR000683 InterPro:IPR004104 Pfam:PF01408 GO:GO:0008152 Pfam:PF02894 EMBL:AL049482 EMBL:AL161515 EMBL:BT002355 EMBL:AY085911 PIR:T04014 PDB:1YDW SMR:…	2e-52
BM1271.17	1.10.9.7	E3.1.1.-, aes esterase / lipase [EC:3.1.1.-] [COG:COG0657] [GO:0016298]	bur:Bcep18194_B1213	lipolytic enzyme [EC:3.1.1.3] [KO:K01046]	6e-11	AF1716	COG0657	1e-16	GI1L1_ARATH	Gibberellinsignalingpathway;Hydrolase;Nuclearprotein;Receptor,Probable gibberellin receptor GID1L1 (EC 3.-.-.-) (GID1-like protein 1).	3e-22	GO_ID:17377	TAIR|gene:2114449 SPTR:Q9SMN0 symbol:AT3G48690.1 [GO:0000004 "biological process unknown" evidence=ND] [GO:0008372 "cellular component unknown" evidence=ND] InterPro:IPR000379 EMBL:AL133315 EMBL:BT015037 PIR:T46213 SPTR:Q9SMN0	3e-59
BM1271.17	1.1.14.16	E3.1.1.-, aes esterase / lipase [EC:3.1.1.-] [COG:COG0657] [GO:0016298]	bur:Bcep18194_B1213	lipolytic enzyme [EC:3.1.1.3] [KO:K01046]	6e-11	AF1716	COG0657	1e-16	GI1L1_ARATH	Gibberellinsignalingpathway;Hydrolase;Nuclearprotein;Receptor,Probable gibberellin receptor GID1L1 (EC 3.-.-.-) (GID1-like protein 1).	3e-22	GO_ID:17377	TAIR|gene:2114449 SPTR:Q9SMN0 symbol:AT3G48690.1 [GO:0000004 "biological process unknown" evidence=ND] [GO:0008372 "cellular component unknown" evidence=ND] InterPro:IPR000379 EMBL:AL133315 EMBL:BT015037 PIR:T46213 SPTR:Q9SMN0	3e-59
BM1271.17	1.3.9.19	E3.1.1.3 triacylglycerol lipase [EC:3.1.1.3] [COG:COG1075] [GO:0004806]	bur:Bcep18194_B1213	lipolytic enzyme [EC:3.1.1.3] [KO:K01046]	6e-11	AF1716	COG0657	1e-16	GI1L1_ARATH	Gibberellinsignalingpathway;Hydrolase;Nuclearprotein;Receptor,Probable gibberellin receptor GID1L1 (EC 3.-.-.-) (GID1-like protein 1).	3e-22	GO_ID:17377	TAIR|gene:2114449 SPTR:Q9SMN0 symbol:AT3G48690.1 [GO:0000004 "biological process unknown" evidence=ND] [GO:0008372 "cellular component unknown" evidence=ND] InterPro:IPR000379 EMBL:AL133315 EMBL:BT015037 PIR:T46213 SPTR:Q9SMN0	3e-59
BM1271.17	1.11.7.12	E3.1.1.-, aes esterase / lipase [EC:3.1.1.-] [COG:COG0657] [GO:0016298]	bur:Bcep18194_B1213	lipolytic enzyme [EC:3.1.1.3] [KO:K01046]	6e-11	AF1716	COG0657	1e-16	GI1L1_ARATH	Gibberellinsignalingpathway;Hydrolase;Nuclearprotein;Receptor,Probable gibberellin receptor GID1L1 (EC 3.-.-.-) (GID1-like protein 1).	3e-22	GO_ID:17377	TAIR|gene:2114449 SPTR:Q9SMN0 symbol:AT3G48690.1 [GO:0000004 "biological process unknown" evidence=ND] [GO:0008372 "cellular component unknown" evidence=ND] InterPro:IPR000379 EMBL:AL133315 EMBL:BT015037 PIR:T46213 SPTR:Q9SMN0	3e-59
Ljwgs_006903.2	1.2.2.1.2.8	ATPVD, ntpD V-type H+-transporting ATPase subunit D [COG:COG1394]	ath:At3g58730	T20N10.80; vacuolar ATP synthase subunit D (VATD) / V-ATPase D subunit / vacuolar proton pump D subunit (VATPD) [EC:3.6.3.14] [KO:K02149]	5e-63	YEL051w	COG1394	3e-36	VATD_ARATH	ATPsynthesis;Hydrogeniontransport;Hydrolase;Iontransport;Transport,Vacuolar ATP synthase subunit D (EC 3.6.3.14) (V-ATPase D subunit) (Vacuolar proton pump D subunit).	3e-63	GO_ID:15122	SGD|S000000777 SPTR:P32610 symbol:VMA8 "V1 catalytic sector D subunit, vacuolar H-ATPase" [GO:0000221 "hydrogen-transporting ATPase V1 domain" evidence=TAS] [GO:0000329 "vacuolar membrane (sensu Fungi)" evidence=TAS] [GO:0046961 "hydrogen-transporting ATPase activity, rotational mechanism" evidence=TAS] [GO:0007035 "vacuolar acidification" evidence=TAS] InterPro:IPR002699 SGD:S000000777 Pfam:PF01…	3e-36
Ljwgs_006903.2	1.2.2.1.2.18	ATPeVD, ATP6M V-type H+-transporting ATPase subunit D [COG:COG1394] [TC:3.A.2.2]	ath:At3g58730	T20N10.80; vacuolar ATP synthase subunit D (VATD) / V-ATPase D subunit / vacuolar proton pump D subunit (VATPD) [EC:3.6.3.14] [KO:K02149]	5e-63	YEL051w	COG1394	3e-36	VATD_ARATH	ATPsynthesis;Hydrogeniontransport;Hydrolase;Iontransport;Transport,Vacuolar ATP synthase subunit D (EC 3.6.3.14) (V-ATPase D subunit) (Vacuolar proton pump D subunit).	3e-63	GO_ID:15122	SGD|S000000777 SPTR:P32610 symbol:VMA8 "V1 catalytic sector D subunit, vacuolar H-ATPase" [GO:0000221 "hydrogen-transporting ATPase V1 domain" evidence=TAS] [GO:0000329 "vacuolar membrane (sensu Fungi)" evidence=TAS] [GO:0046961 "hydrogen-transporting ATPase activity, rotational mechanism" evidence=TAS] [GO:0007035 "vacuolar acidification" evidence=TAS] InterPro:IPR002699 SGD:S000000777 Pfam:PF01…	3e-36
Ljwgs_006903.2	4.1.2.27	FLII flagellum-specific ATP synthase [EC:3.6.3.14] [COG:COG1157] [GO:0003936]	ath:At3g58730	T20N10.80; vacuolar ATP synthase subunit D (VATD) / V-ATPase D subunit / vacuolar proton pump D subunit (VATPD) [EC:3.6.3.14] [KO:K02149]	5e-63	YEL051w	COG1394	3e-36	VATD_ARATH	ATPsynthesis;Hydrogeniontransport;Hydrolase;Iontransport;Transport,Vacuolar ATP synthase subunit D (EC 3.6.3.14) (V-ATPase D subunit) (Vacuolar proton pump D subunit).	3e-63	GO_ID:15122	SGD|S000000777 SPTR:P32610 symbol:VMA8 "V1 catalytic sector D subunit, vacuolar H-ATPase" [GO:0000221 "hydrogen-transporting ATPase V1 domain" evidence=TAS] [GO:0000329 "vacuolar membrane (sensu Fungi)" evidence=TAS] [GO:0046961 "hydrogen-transporting ATPase activity, rotational mechanism" evidence=TAS] [GO:0007035 "vacuolar acidification" evidence=TAS] InterPro:IPR002699 SGD:S000000777 Pfam:PF01…	3e-36
Ljwgs_118482.1	3.2.6.26	SMURF E3 ubiquitin ligase SMURF1/2 [EC:6.3.2.-] [GO:0004842]										GO_ID:9842	TAIR|gene:3439848 SPTR:Q9ZPE4 symbol:AT4G08980.1 [GO:0006511 "ubiquitin-dependent protein catabolism" evidence=TAS] [GO:0008372 "cellular component unknown" evidence=ND] [GO:0004842 "ubiquitin-protein ligase activity" evidence=ISS] Pfam:PF00646 InterPro:IPR001810 EMBL:AL161513 EMBL:AF128396 EMBL:BT008715 EMBL:AY084585 EMBL:BT002431 PIR:F85090 SPTR:Q9ZPE4	1e-34
Ljwgs_118482.1	2.3.7.2	anaphase-promoting complex component [GO:0004842]										GO_ID:9842	TAIR|gene:3439848 SPTR:Q9ZPE4 symbol:AT4G08980.1 [GO:0006511 "ubiquitin-dependent protein catabolism" evidence=TAS] [GO:0008372 "cellular component unknown" evidence=ND] [GO:0004842 "ubiquitin-protein ligase activity" evidence=ISS] Pfam:PF00646 InterPro:IPR001810 EMBL:AL161513 EMBL:AF128396 EMBL:BT008715 EMBL:AY084585 EMBL:BT002431 PIR:F85090 SPTR:Q9ZPE4	1e-34
Ljwgs_118482.1	4.2.4.11	[GO:0004842]										GO_ID:9842	TAIR|gene:3439848 SPTR:Q9ZPE4 symbol:AT4G08980.1 [GO:0006511 "ubiquitin-dependent protein catabolism" evidence=TAS] [GO:0008372 "cellular component unknown" evidence=ND] [GO:0004842 "ubiquitin-protein ligase activity" evidence=ISS] Pfam:PF00646 InterPro:IPR001810 EMBL:AL161513 EMBL:AF128396 EMBL:BT008715 EMBL:AY084585 EMBL:BT002431 PIR:F85090 SPTR:Q9ZPE4	1e-34
Ljwgs_118482.1	3.2.3.76	SKP1 suppressor of kinetochore protein 1 [COG:COG5201] [GO:0004842]										GO_ID:9842	TAIR|gene:3439848 SPTR:Q9ZPE4 symbol:AT4G08980.1 [GO:0006511 "ubiquitin-dependent protein catabolism" evidence=TAS] [GO:0008372 "cellular component unknown" evidence=ND] [GO:0004842 "ubiquitin-protein ligase activity" evidence=ISS] Pfam:PF00646 InterPro:IPR001810 EMBL:AL161513 EMBL:AF128396 EMBL:BT008715 EMBL:AY084585 EMBL:BT002431 PIR:F85090 SPTR:Q9ZPE4	1e-34
Ljwgs_118482.1	4.2.4.21	anaphase-promoting complex [GO:0004842]										GO_ID:9842	TAIR|gene:3439848 SPTR:Q9ZPE4 symbol:AT4G08980.1 [GO:0006511 "ubiquitin-dependent protein catabolism" evidence=TAS] [GO:0008372 "cellular component unknown" evidence=ND] [GO:0004842 "ubiquitin-protein ligase activity" evidence=ISS] Pfam:PF00646 InterPro:IPR001810 EMBL:AL161513 EMBL:AF128396 EMBL:BT008715 EMBL:AY084585 EMBL:BT002431 PIR:F85090 SPTR:Q9ZPE4	1e-34
Ljwgs_118482.1	3.2.6.37	RBX1, ROC1 ring-box 1 [COG:COG5194] [GO:0004842]										GO_ID:9842	TAIR|gene:3439848 SPTR:Q9ZPE4 symbol:AT4G08980.1 [GO:0006511 "ubiquitin-dependent protein catabolism" evidence=TAS] [GO:0008372 "cellular component unknown" evidence=ND] [GO:0004842 "ubiquitin-protein ligase activity" evidence=ISS] Pfam:PF00646 InterPro:IPR001810 EMBL:AL161513 EMBL:AF128396 EMBL:BT008715 EMBL:AY084585 EMBL:BT002431 PIR:F85090 SPTR:Q9ZPE4	1e-34
TM0780.24.1	99.1.3.2.312	C560_MARPO							C560_MARPO	Electrontransport;Heme;Iron;Membrane;Metal-binding;Mitochondrion;Transmembrane;Transport;Tricarboxylicacidcycle,Succinate dehydrogenase cytochrome b560 subunit (Succinate dehydrogenase, subunit III).	1e-15
chr6.CM0140.5	2.2.1.2.68	RP-L32e, RPL32 large subunit ribosomal protein L32e [COG:COG1717]	ath:At4g18100	F15J5.70; 60S ribosomal protein L32 (RPL32A) [KO:K02912]	2e-57	YBL092w	COG1717	2e-26	RL32A_ARATH	Ribonucleoprotein;Ribosomalprotein,60S ribosomal protein L32-1.	1e-57	GO_ID:22789	TAIR|gene:3441598 SPTR:Q9FHG2 symbol:AT5G46430.1 [GO:0003735 "structural constituent of ribosome" evidence=ISS] [GO:0005840 "ribosome" evidence=ISS] [GO:0006412 "protein biosynthesis" evidence=ISS] [GO:0007046 "ribosome biogenesis" evidence=ISS] InterPro:IPR001515 Pfam:PF01655 GO:GO:0005622 GO:GO:0005840 PANTHER:PTHR11427 ProDom:PD003823 PROSITE:PS00580 EMBL:AB019223 EMBL:AY042872 EMBL:AY052193 E…	4e-57
Ljwgs_049490.1	99.1.4.8705	GO_ID:27803										GO_ID:27803	TAIR|gene:2157741 SPTR:Q9FGR6 symbol:AT5G50290.1 [GO:0005554 "molecular function unknown" evidence=ND] [GO:0000004 "biological process unknown" evidence=ND] EMBL:AB024031 SPTR:Q9FGR6	6e-15
Ljwgs_015609.1	99.1.4.6472	GO_ID:39247										GO_ID:39247	TAIR|gene:3702019 SPTR:Q8L776 symbol:AT3G51610.1 [GO:0005554 "molecular function unknown" evidence=ND] [GO:0000004 "biological process unknown" evidence=ND] EMBL:AY136426 EMBL:BT006266 SPTR:Q8L776	1e-49
Ljwgs_093467.1	2.2.1.2.59	RP-L23Ae, RPL23A large subunit ribosomal protein L23Ae [COG:COG0089]	ath:At2g39460	F12L6.12; 60S ribosomal protein L23A (RPL23aA) [KO:K02893]	3e-45	YOL127w	COG0089	1e-18	RL23A_DAUCA	Ribonucleoprotein;Ribosomalprotein;RNA-binding;rRNA-binding,60S ribosomal protein L23a.	2e-46	GO_ID:44201	TAIR|gene:2039711 SPTR:O80633 symbol:AT2G39460.1 [GO:0003723 "RNA binding" evidence=ISS] [GO:0003735 "structural constituent of ribosome" evidence=ISS] [GO:0005622 "intracellular" evidence=ISS] [GO:0006412 "protein biosynthesis" evidence=ISS] [GO:0007046 "ribosome biogenesis" evidence=ISS] [GO:0009282 "cytosolic large ribosomal subunit (sensu Bacteria)" evidence=ISS] InterPro:IPR001014 Pfam:PF002…	7e-46
Ljwgs_093467.1	2.2.1.2.22	RP-L23, rplW large subunit ribosomal protein L23 [COG:COG0089]	ath:At2g39460	F12L6.12; 60S ribosomal protein L23A (RPL23aA) [KO:K02893]	3e-45	YOL127w	COG0089	1e-18	RL23A_DAUCA	Ribonucleoprotein;Ribosomalprotein;RNA-binding;rRNA-binding,60S ribosomal protein L23a.	2e-46	GO_ID:44201	TAIR|gene:2039711 SPTR:O80633 symbol:AT2G39460.1 [GO:0003723 "RNA binding" evidence=ISS] [GO:0003735 "structural constituent of ribosome" evidence=ISS] [GO:0005622 "intracellular" evidence=ISS] [GO:0006412 "protein biosynthesis" evidence=ISS] [GO:0007046 "ribosome biogenesis" evidence=ISS] [GO:0009282 "cytosolic large ribosomal subunit (sensu Bacteria)" evidence=ISS] InterPro:IPR001014 Pfam:PF002…	7e-46
Ljwgs_056724.1	2.2.1.1.47	RP-S25e, RPS25 small subunit ribosomal protein S25e	ath:At2g21580	F2G1.15; 40S ribosomal protein S25 (RPS25B) [KO:K02975]	1e-11				RS25_LYCES	Ribonucleoprotein;Ribosomalprotein,40S ribosomal protein S25.	6e-12	GO_ID:36218	TAIR|gene:2049368 SPTR:Q9SIK2 symbol:AT2G21580.1 [GO:0003735 "structural constituent of ribosome" evidence=ISS] [GO:0005840 "ribosome" evidence=ISS] [GO:0006412 "protein biosynthesis" evidence=ISS] InterPro:IPR004977 Pfam:PF03297 InterPro:IPR009058 ProDom:PD012268 EMBL:AC007119 EMBL:AY048211 EMBL:AY091695 PIR:H84602 SPTR:Q9SIK2	3e-12
Ljwgs_031645.1	2.3.1.60	E5.2.1.8 peptidylprolyl isomerase [EC:5.2.1.8] [GO:0003755] [COG:COG0652 COG0760]										GO_ID:39251	TAIR|gene:2100015 SPTR:Q9M2S7 symbol:AT3G55520.1 [GO:0003755 "peptidyl-prolyl cis-trans isomerase activity" evidence=ISS] [GO:0005528 "FK506 binding" evidence=ISS] [GO:0009543 "thylakoid lumen (sensu Viridiplantae)" evidence=ISS] InterPro:IPR001179 Pfam:PF00254 HSSP:Q02790 PROSITE:PS50059 EMBL:AL132975 EMBL:AY065308 EMBL:AY085181 EMBL:AY091314 PIR:T47691 SPTR:Q9M2S7	4e-11
Ljwgs_049061.1	2.2.1.1.30	RP-S8e, RPS8 small subunit ribosomal protein S8e [COG:COG2007]				YER126c	COG2007	5e-28	TIP1_HUMAN	Nuclearprotein,TGF beta-inducible nuclear protein 1 (Hairy cell leukemia protein 1).	3e-35	GO_ID:34362	SGD|S000000928 SPTR:P40078 symbol:NSA2 "ribosome biogenesis" [GO:0005634 "nucleus" evidence=IDA] [GO:0005554 "molecular function unknown" evidence=ND] [GO:0042273 "ribosomal large subunit biogenesis" evidence=IMP;IPI] SGD:S000000928 InterPro:IPR001047 Pfam:PF01201 GO:GO:0005634 ProDom:PD005658 EMBL:U18916 EMBL:AY693192 PIR:S43218 IntAct:P40078 GermOnline:139205 SPTR:P40078	6e-28
Ljwgs_090900.1	99.2	Unclassified without homolog
Ljwgs_020925.1	99.2	Unclassified without homolog
chr1.CM0192.63	99.1.4.6388	GO_ID:55404							PSC13_MAIZE	Glycoprotein;Signal,Pollen-specific protein C13 precursor.	2e-25	GO_ID:55404	TAIR|gene:3706568 SPTR:Q9SZY5 symbol:AT4G08685.1 [GO:0005554 "molecular function unknown" evidence=ND] InterPro:IPR006041 Pfam:PF01190 EMBL:AJ133639 EMBL:AY074534 EMBL:AY085717 EMBL:AY114069 SPTR:Q9SZY5	1e-42
chr1.CM0192.63	99.1.3.2.1445	PSC13_MAIZE							PSC13_MAIZE	Glycoprotein;Signal,Pollen-specific protein C13 precursor.	2e-25	GO_ID:55404	TAIR|gene:3706568 SPTR:Q9SZY5 symbol:AT4G08685.1 [GO:0005554 "molecular function unknown" evidence=ND] InterPro:IPR006041 Pfam:PF01190 EMBL:AJ133639 EMBL:AY074534 EMBL:AY085717 EMBL:AY114069 SPTR:Q9SZY5	1e-42
Ljwgs_090105.1	2.3.1.60	E5.2.1.8 peptidylprolyl isomerase [EC:5.2.1.8] [GO:0003755] [COG:COG0652 COG0760]	ath:At4g34870	F11I11.110; peptidyl-prolyl cis-trans isomerase / cyclophilin (CYP1) / rotamase [EC:5.2.1.8] [KO:K01802]	1e-69	slr1251	COG0652	2e-58	CYPH_CATRO	Cyclosporin;Isomerase;Multigenefamily;Rotamase,Peptidyl-prolyl cis-trans isomerase (EC 5.2.1.8) (PPIase) (Rotamase) (Cyclophilin) (Cyclosporin A-binding protein).	7e-73	GO_ID:23377	TAIR|gene:2045075 SPTR:Q38900 symbol:AT2G16600.1 [GO:0003755 "peptidyl-prolyl cis-trans isomerase activity" evidence=ISS] [GO:0006457 "protein folding" evidence=ISS] Pfam:PF00160 INTERPRO:IPR002130 PRINTS:PR00153 PROSITE:PS00170 PROSITE:PS50072 HSSP:P52011 EMBL:AC005825 EMBL:U40399 EMBL:AY048215 EMBL:AY091694 EMBL:AY086330 PIR:S71219 SMR:Q38900 SPTR:Q38900	4e-71
Ljwgs_090105.1	3.2.9.88	CYPD, PPID peptidylprolyl isomerase D (cyclophilin D) [EC:5.2.1.8] [GO:0016018]	ath:At4g34870	F11I11.110; peptidyl-prolyl cis-trans isomerase / cyclophilin (CYP1) / rotamase [EC:5.2.1.8] [KO:K01802]	1e-69	slr1251	COG0652	2e-58	CYPH_CATRO	Cyclosporin;Isomerase;Multigenefamily;Rotamase,Peptidyl-prolyl cis-trans isomerase (EC 5.2.1.8) (PPIase) (Rotamase) (Cyclophilin) (Cyclosporin A-binding protein).	7e-73	GO_ID:23377	TAIR|gene:2045075 SPTR:Q38900 symbol:AT2G16600.1 [GO:0003755 "peptidyl-prolyl cis-trans isomerase activity" evidence=ISS] [GO:0006457 "protein folding" evidence=ISS] Pfam:PF00160 INTERPRO:IPR002130 PRINTS:PR00153 PROSITE:PS00170 PROSITE:PS50072 HSSP:P52011 EMBL:AC005825 EMBL:U40399 EMBL:AY048215 EMBL:AY091694 EMBL:AY086330 PIR:S71219 SMR:Q38900 SPTR:Q38900	4e-71
Ljwgs_060874.1	99.1.4.132	GO_ID:40233										GO_ID:40233	TAIR|gene:3689276 SPTR:Q94JV0 symbol:AT1G69210.1 [GO:0000004 "biological process unknown" evidence=ND] EMBL:AF372924 EMBL:AY133517 InterPro:IPR003728 Pfam:PF02576 SPTR:Q94JV0	2e-14
Ljwgs_011669.1	99.1.4.2462	GO_ID:24721										GO_ID:24721	TAIR|gene:2172680 SPTR:Q9FFC1 symbol:AT5G22870.1 [GO:0005554 "molecular function unknown" evidence=ND] InterPro:IPR010847 Pfam:PF07320 EMBL:AB005243 SPTR:Q9FFC1	1e-38
Ljwgs_072654.2	99.1.4.2623	GO_ID:46233										GO_ID:46233	TAIR|gene:2095142 SPTR:Q9LI88 symbol:AT3G27160.1 [GO:0003735 "structural constituent of ribosome" evidence=ISS] [GO:0005840 "ribosome" evidence=ISS] [GO:0006412 "protein biosynthesis" evidence=ISS] [GO:0007046 "ribosome biogenesis" evidence=ISS] InterPro:IPR001911 Pfam:PF01165 GO:GO:0005840 TIGRFAMs:TIGR00030 EMBL:AP001312 PRINTS:PR00976 ProDom:PD005521 SPTR:Q9LI88	2e-15
TM0068.52	4.2.4.17	YWHA tyrosine 3-monooxygenase/tryptophan 5-monooxygenase activation protein	dre:322060	ywhae; tyrosine 3-monooxygenase/tryptophan 5-monooxygenase activation protein, epsilon polypeptide [KO:K06630]	2e-55				1433A_VICFA	Multigenefamily,14-3-3-like protein A (VFA-1433A).	3e-78	GO_ID:51903	TAIR|gene:2122322 SPTR:Q945M2 symbol:AT4G09000 [GO:0045309 "protein phosphorylated amino acid binding" evidence=TAS] InterPro:IPR000308 HSSP:P93343 Pfam:PF00244 PRINTS:PR00305 ProDom:PD000600 PROSITE:PS00796 PROSITE:PS00797 SMART:SM00101 EMBL:AF412067 EMBL:AY065064 EMBL:AY086143 PIR:H85090 PIR:S57276 SMR:Q945M2 SPTR:Q945M2	4e-74
chr3.CM0070.59	99.1.3.2.621	H2B_GOSHI							H2B_GOSHI	Chromosomalprotein;DNA-binding;Nuclearprotein;Nucleosomecore,Histone H2B.	2e-44	GO_ID:20630	TAIR|gene:2026493 SPTR:Q9LQQ4 symbol:AT1G07790.1 [GO:0003677 "DNA binding" evidence=ISS] InterPro:IPR000558 Interpro:IPR007125 Pfam:PF00125 InterPro:IPR007124 GO:GO:0005694 GO:GO:0005634 GO:GO:0000786 PRINTS:PR00621 ProDom:PD000497 PROSITE:PS00357 SMART:SM00427 EMBL:AC007583 EMBL:AY070760 EMBL:AY133638 EMBL:AF332446 PIR:D86213 HSSP:P02279 SMR:Q9LQQ4 SPTR:Q9LQQ4	2e-45
chr3.CM0070.59	99.1.4.5798	GO_ID:20630							H2B_GOSHI	Chromosomalprotein;DNA-binding;Nuclearprotein;Nucleosomecore,Histone H2B.	2e-44	GO_ID:20630	TAIR|gene:2026493 SPTR:Q9LQQ4 symbol:AT1G07790.1 [GO:0003677 "DNA binding" evidence=ISS] InterPro:IPR000558 Interpro:IPR007125 Pfam:PF00125 InterPro:IPR007124 GO:GO:0005694 GO:GO:0005634 GO:GO:0000786 PRINTS:PR00621 ProDom:PD000497 PROSITE:PS00357 SMART:SM00427 EMBL:AC007583 EMBL:AY070760 EMBL:AY133638 EMBL:AF332446 PIR:D86213 HSSP:P02279 SMR:Q9LQQ4 SPTR:Q9LQQ4	2e-45
Ljwgs_014733.1	2.2.1.2.73	RP-L37e, RPL37 large subunit ribosomal protein L37e [COG:COG2126]	ath:At1g52300	F19K6.12; 60S ribosomal protein L37 (RPL37B) [KO:K02922]	7e-46	YLR185w	COG2126	1e-30	RL37_ARATH	Metal-binding;Ribonucleoprotein;Ribosomalprotein;RNA-binding;rRNA-binding;Zinc;Zinc-finger,60S ribosomal protein L37.	4e-46	GO_ID:30402	TAIR|gene:2018183 SPTR:Q43292 symbol:AT1G52300.1 [GO:0003735 "structural constituent of ribosome" evidence=ISS] [GO:0005840 "ribosome" evidence=ISS] [GO:0006412 "protein biosynthesis" evidence=ISS] [GO:0007046 "ribosome biogenesis" evidence=ISS] Pfam:PF01907 InterPro:IPR001569 PANTHER:PTHR10768 ProDom:PD005132 PROSITE:PS01077 EMBL:AC037424 EMBL:AF370216 EMBL:AY113921 EMBL:F20017 PIR:B96563 SPTR:Q…	1e-46
Ljwgs_007640.1	3.2.10.30	CALM calmodulin	ath:At3g43810	T28A8.100; calmodulin-7 (CAM7) [KO:K02183]	3e-13				CALM_WHEAT	Acetylation;Calcium;Directproteinsequencing;Methylation;Repeat,Calmodulin (CaM).	2e-13	GO_ID:42343	ZFIN|ZDB-GENE-030804-2 SPTR:Q6PI52 symbol:calm1b "calmodulin 1b" [GO:0008372 "cellular component unknown" evidence=ND] [GO:0000004 "biological process unknown" evidence=ND] InterPro:IPR002048 InterPro:IPR001125 Pfam:PF00036 Prosite:PS00018 ZFIN:ZDB-GENE-030131-5590 ZFIN:ZDB-GENE-040426-2667 ZFIN:ZDB-GENE-020415-2 ZFIN:ZDB-GENE-030804-2 ZFIN:ZDB-GENE-030131-8065 ZFIN:ZDB-GENE-030131-527 ProDom:PD0…	3e-12
Ljwgs_007640.1	3.2.11.18	CALM calmodulin	ath:At3g43810	T28A8.100; calmodulin-7 (CAM7) [KO:K02183]	3e-13				CALM_WHEAT	Acetylation;Calcium;Directproteinsequencing;Methylation;Repeat,Calmodulin (CaM).	2e-13	GO_ID:42343	ZFIN|ZDB-GENE-030804-2 SPTR:Q6PI52 symbol:calm1b "calmodulin 1b" [GO:0008372 "cellular component unknown" evidence=ND] [GO:0000004 "biological process unknown" evidence=ND] InterPro:IPR002048 InterPro:IPR001125 Pfam:PF00036 Prosite:PS00018 ZFIN:ZDB-GENE-030131-5590 ZFIN:ZDB-GENE-040426-2667 ZFIN:ZDB-GENE-020415-2 ZFIN:ZDB-GENE-030804-2 ZFIN:ZDB-GENE-030131-8065 ZFIN:ZDB-GENE-030131-527 ProDom:PD0…	3e-12
Ljwgs_007640.1	3.2.9.90	CALM calmodulin	ath:At3g43810	T28A8.100; calmodulin-7 (CAM7) [KO:K02183]	3e-13				CALM_WHEAT	Acetylation;Calcium;Directproteinsequencing;Methylation;Repeat,Calmodulin (CaM).	2e-13	GO_ID:42343	ZFIN|ZDB-GENE-030804-2 SPTR:Q6PI52 symbol:calm1b "calmodulin 1b" [GO:0008372 "cellular component unknown" evidence=ND] [GO:0000004 "biological process unknown" evidence=ND] InterPro:IPR002048 InterPro:IPR001125 Pfam:PF00036 Prosite:PS00018 ZFIN:ZDB-GENE-030131-5590 ZFIN:ZDB-GENE-040426-2667 ZFIN:ZDB-GENE-020415-2 ZFIN:ZDB-GENE-030804-2 ZFIN:ZDB-GENE-030131-8065 ZFIN:ZDB-GENE-030131-527 ProDom:PD0…	3e-12
TM0651.17	99.1.4.5981	GO_ID:37494										GO_ID:37494	TAIR|gene:2013060 SPTR:Q9M9H3 symbol:AT1G71730.1 [GO:0005554 "molecular function unknown" evidence=ND] [GO:0000004 "biological process unknown" evidence=ND] EMBL:AC012654 EMBL:AY050903 EMBL:AF332454 EMBL:AY117214 PIR:F96739 SPTR:Q9M9H3	9e-30
Ljwgs_009630.1	4.3.3.12.2	protein phosphatase 2 (formerly 2A), regulatory subunit [GO:0008601]							2A5D_RABIT	Hydrolase;Multigenefamily;Nuclearprotein;Proteinphosphatase;Repeat,Serine/threonine protein phosphatase 2A, 56 kDa regulatory subunit, delta isoform (PP2A, B subunit, B delta isoform) (PP2A, B subunit, B56 delta isoform) (PP2A, B subunit, PR61 delta isoform) (PP2A, B subunit, R5 delta isoform) (PP2A, B subunit, B-gamma).	2e-17	GO_ID:2872	TAIR|gene:2085098 SPTR:O04376 symbol:AT3G09880.1 [GO:0000159 "protein phosphatase type 2A complex" evidence=ISS] [GO:0007165 "signal transduction" evidence=ISS] [GO:0008601 "protein phosphatase type 2A regulator activity" evidence=ISS] InterPro:IPR002554 Pfam:PF01603 EMBL:AC015985 EMBL:U73527 EMBL:AY072226 EMBL:AY113852 SPTR:O04376	2e-31
Ljwgs_009630.1	3.2.6.44	Protein phosphatase 2 [GO:0008601]							2A5D_RABIT	Hydrolase;Multigenefamily;Nuclearprotein;Proteinphosphatase;Repeat,Serine/threonine protein phosphatase 2A, 56 kDa regulatory subunit, delta isoform (PP2A, B subunit, B delta isoform) (PP2A, B subunit, B56 delta isoform) (PP2A, B subunit, PR61 delta isoform) (PP2A, B subunit, R5 delta isoform) (PP2A, B subunit, B-gamma).	2e-17	GO_ID:2872	TAIR|gene:2085098 SPTR:O04376 symbol:AT3G09880.1 [GO:0000159 "protein phosphatase type 2A complex" evidence=ISS] [GO:0007165 "signal transduction" evidence=ISS] [GO:0008601 "protein phosphatase type 2A regulator activity" evidence=ISS] InterPro:IPR002554 Pfam:PF01603 EMBL:AC015985 EMBL:U73527 EMBL:AY072226 EMBL:AY113852 SPTR:O04376	2e-31
Ljwgs_009630.1	3.2.3.46	Protein phosphatase 2, regulatory subunits [GO:0008601]							2A5D_RABIT	Hydrolase;Multigenefamily;Nuclearprotein;Proteinphosphatase;Repeat,Serine/threonine protein phosphatase 2A, 56 kDa regulatory subunit, delta isoform (PP2A, B subunit, B delta isoform) (PP2A, B subunit, B56 delta isoform) (PP2A, B subunit, PR61 delta isoform) (PP2A, B subunit, R5 delta isoform) (PP2A, B subunit, B-gamma).	2e-17	GO_ID:2872	TAIR|gene:2085098 SPTR:O04376 symbol:AT3G09880.1 [GO:0000159 "protein phosphatase type 2A complex" evidence=ISS] [GO:0007165 "signal transduction" evidence=ISS] [GO:0008601 "protein phosphatase type 2A regulator activity" evidence=ISS] InterPro:IPR002554 Pfam:PF01603 EMBL:AC015985 EMBL:U73527 EMBL:AY072226 EMBL:AY113852 SPTR:O04376	2e-31
Ljwgs_032099.1	1.5.14.22	E4.1.1.28, DDC aromatic-L-amino-acid decarboxylase [EC:4.1.1.28] [COG:COG0076] [GO:0004058]	ath:At5g17330	MKP11.30; glutamate decarboxylase 1 (GAD 1) [EC:4.1.1.15] [KO:K01580]	3e-109	sll1641	COG0076	1e-58	DCE1_ARATH	Calmodulin-binding;Decarboxylase;Lyase;Multigenefamily;Pyridoxalphosphate,Glutamate decarboxylase 1 (EC 4.1.1.15) (GAD 1).	1e-109	GO_ID:52833	TAIR|gene:2167239 SPTR:Q42521 symbol:AT5G17330.1 [GO:0005516 "calmodulin binding" evidence=IEP;TAS] InterPro:IPR002129 InterPro:IPR010107 Pfam:PF00282 PROSITE:PS00392 TIGRFAMs:TIGR01788 EMBL:AB005238 EMBL:U10034 EMBL:AY094464 EMBL:BT001047 SPTR:Q42521	6e-110
Ljwgs_032099.1	1.6.2.2	E4.1.1.15, gadB glutamate decarboxylase [EC:4.1.1.15] [COG:COG0076] [GO:0004351]	ath:At5g17330	MKP11.30; glutamate decarboxylase 1 (GAD 1) [EC:4.1.1.15] [KO:K01580]	3e-109	sll1641	COG0076	1e-58	DCE1_ARATH	Calmodulin-binding;Decarboxylase;Lyase;Multigenefamily;Pyridoxalphosphate,Glutamate decarboxylase 1 (EC 4.1.1.15) (GAD 1).	1e-109	GO_ID:52833	TAIR|gene:2167239 SPTR:Q42521 symbol:AT5G17330.1 [GO:0005516 "calmodulin binding" evidence=IEP;TAS] InterPro:IPR002129 InterPro:IPR010107 Pfam:PF00282 PROSITE:PS00392 TIGRFAMs:TIGR01788 EMBL:AB005238 EMBL:U10034 EMBL:AY094464 EMBL:BT001047 SPTR:Q42521	6e-110
Ljwgs_032099.1	1.5.14.47	E4.1.1.- [EC:4.1.1.-] [COG:COG0076 COG3635]	ath:At5g17330	MKP11.30; glutamate decarboxylase 1 (GAD 1) [EC:4.1.1.15] [KO:K01580]	3e-109	sll1641	COG0076	1e-58	DCE1_ARATH	Calmodulin-binding;Decarboxylase;Lyase;Multigenefamily;Pyridoxalphosphate,Glutamate decarboxylase 1 (EC 4.1.1.15) (GAD 1).	1e-109	GO_ID:52833	TAIR|gene:2167239 SPTR:Q42521 symbol:AT5G17330.1 [GO:0005516 "calmodulin binding" evidence=IEP;TAS] InterPro:IPR002129 InterPro:IPR010107 Pfam:PF00282 PROSITE:PS00392 TIGRFAMs:TIGR01788 EMBL:AB005238 EMBL:U10034 EMBL:AY094464 EMBL:BT001047 SPTR:Q42521	6e-110
Ljwgs_032099.1	1.5.12.17	E4.1.1.28, DDC aromatic-L-amino-acid decarboxylase [EC:4.1.1.28] [COG:COG0076] [GO:0004058]	ath:At5g17330	MKP11.30; glutamate decarboxylase 1 (GAD 1) [EC:4.1.1.15] [KO:K01580]	3e-109	sll1641	COG0076	1e-58	DCE1_ARATH	Calmodulin-binding;Decarboxylase;Lyase;Multigenefamily;Pyridoxalphosphate,Glutamate decarboxylase 1 (EC 4.1.1.15) (GAD 1).	1e-109	GO_ID:52833	TAIR|gene:2167239 SPTR:Q42521 symbol:AT5G17330.1 [GO:0005516 "calmodulin binding" evidence=IEP;TAS] InterPro:IPR002129 InterPro:IPR010107 Pfam:PF00282 PROSITE:PS00392 TIGRFAMs:TIGR01788 EMBL:AB005238 EMBL:U10034 EMBL:AY094464 EMBL:BT001047 SPTR:Q42521	6e-110
Ljwgs_032099.1	1.5.1.22	E4.1.1.15, gadB glutamate decarboxylase [EC:4.1.1.15] [COG:COG0076] [GO:0004351]	ath:At5g17330	MKP11.30; glutamate decarboxylase 1 (GAD 1) [EC:4.1.1.15] [KO:K01580]	3e-109	sll1641	COG0076	1e-58	DCE1_ARATH	Calmodulin-binding;Decarboxylase;Lyase;Multigenefamily;Pyridoxalphosphate,Glutamate decarboxylase 1 (EC 4.1.1.15) (GAD 1).	1e-109	GO_ID:52833	TAIR|gene:2167239 SPTR:Q42521 symbol:AT5G17330.1 [GO:0005516 "calmodulin binding" evidence=IEP;TAS] InterPro:IPR002129 InterPro:IPR010107 Pfam:PF00282 PROSITE:PS00392 TIGRFAMs:TIGR01788 EMBL:AB005238 EMBL:U10034 EMBL:AY094464 EMBL:BT001047 SPTR:Q42521	6e-110
Ljwgs_032099.1	1.1.7.12	E4.1.1.- [EC:4.1.1.-] [COG:COG0076 COG3635]	ath:At5g17330	MKP11.30; glutamate decarboxylase 1 (GAD 1) [EC:4.1.1.15] [KO:K01580]	3e-109	sll1641	COG0076	1e-58	DCE1_ARATH	Calmodulin-binding;Decarboxylase;Lyase;Multigenefamily;Pyridoxalphosphate,Glutamate decarboxylase 1 (EC 4.1.1.15) (GAD 1).	1e-109	GO_ID:52833	TAIR|gene:2167239 SPTR:Q42521 symbol:AT5G17330.1 [GO:0005516 "calmodulin binding" evidence=IEP;TAS] InterPro:IPR002129 InterPro:IPR010107 Pfam:PF00282 PROSITE:PS00392 TIGRFAMs:TIGR01788 EMBL:AB005238 EMBL:U10034 EMBL:AY094464 EMBL:BT001047 SPTR:Q42521	6e-110
Ljwgs_032099.1	1.4.1.72	E4.1.1.- [EC:4.1.1.-] [COG:COG0076 COG3635]	ath:At5g17330	MKP11.30; glutamate decarboxylase 1 (GAD 1) [EC:4.1.1.15] [KO:K01580]	3e-109	sll1641	COG0076	1e-58	DCE1_ARATH	Calmodulin-binding;Decarboxylase;Lyase;Multigenefamily;Pyridoxalphosphate,Glutamate decarboxylase 1 (EC 4.1.1.15) (GAD 1).	1e-109	GO_ID:52833	TAIR|gene:2167239 SPTR:Q42521 symbol:AT5G17330.1 [GO:0005516 "calmodulin binding" evidence=IEP;TAS] InterPro:IPR002129 InterPro:IPR010107 Pfam:PF00282 PROSITE:PS00392 TIGRFAMs:TIGR01788 EMBL:AB005238 EMBL:U10034 EMBL:AY094464 EMBL:BT001047 SPTR:Q42521	6e-110
Ljwgs_032099.1	1.11.6.9	E4.1.1.- [EC:4.1.1.-] [COG:COG0076 COG3635]	ath:At5g17330	MKP11.30; glutamate decarboxylase 1 (GAD 1) [EC:4.1.1.15] [KO:K01580]	3e-109	sll1641	COG0076	1e-58	DCE1_ARATH	Calmodulin-binding;Decarboxylase;Lyase;Multigenefamily;Pyridoxalphosphate,Glutamate decarboxylase 1 (EC 4.1.1.15) (GAD 1).	1e-109	GO_ID:52833	TAIR|gene:2167239 SPTR:Q42521 symbol:AT5G17330.1 [GO:0005516 "calmodulin binding" evidence=IEP;TAS] InterPro:IPR002129 InterPro:IPR010107 Pfam:PF00282 PROSITE:PS00392 TIGRFAMs:TIGR01788 EMBL:AB005238 EMBL:U10034 EMBL:AY094464 EMBL:BT001047 SPTR:Q42521	6e-110
Ljwgs_032099.1	1.10.8.6	E4.1.1.- [EC:4.1.1.-] [COG:COG0076 COG3635]	ath:At5g17330	MKP11.30; glutamate decarboxylase 1 (GAD 1) [EC:4.1.1.15] [KO:K01580]	3e-109	sll1641	COG0076	1e-58	DCE1_ARATH	Calmodulin-binding;Decarboxylase;Lyase;Multigenefamily;Pyridoxalphosphate,Glutamate decarboxylase 1 (EC 4.1.1.15) (GAD 1).	1e-109	GO_ID:52833	TAIR|gene:2167239 SPTR:Q42521 symbol:AT5G17330.1 [GO:0005516 "calmodulin binding" evidence=IEP;TAS] InterPro:IPR002129 InterPro:IPR010107 Pfam:PF00282 PROSITE:PS00392 TIGRFAMs:TIGR01788 EMBL:AB005238 EMBL:U10034 EMBL:AY094464 EMBL:BT001047 SPTR:Q42521	6e-110
Ljwgs_032099.1	1.7.11.16	E4.1.2.27 sphinganine-1-phosphate aldolase [EC:4.1.2.27] [COG:COG0076] [GO:0008117]	ath:At5g17330	MKP11.30; glutamate decarboxylase 1 (GAD 1) [EC:4.1.1.15] [KO:K01580]	3e-109	sll1641	COG0076	1e-58	DCE1_ARATH	Calmodulin-binding;Decarboxylase;Lyase;Multigenefamily;Pyridoxalphosphate,Glutamate decarboxylase 1 (EC 4.1.1.15) (GAD 1).	1e-109	GO_ID:52833	TAIR|gene:2167239 SPTR:Q42521 symbol:AT5G17330.1 [GO:0005516 "calmodulin binding" evidence=IEP;TAS] InterPro:IPR002129 InterPro:IPR010107 Pfam:PF00282 PROSITE:PS00392 TIGRFAMs:TIGR01788 EMBL:AB005238 EMBL:U10034 EMBL:AY094464 EMBL:BT001047 SPTR:Q42521	6e-110
Ljwgs_032099.1	1.5.2.12	E4.1.1.15, gadB glutamate decarboxylase [EC:4.1.1.15] [COG:COG0076] [GO:0004351]	ath:At5g17330	MKP11.30; glutamate decarboxylase 1 (GAD 1) [EC:4.1.1.15] [KO:K01580]	3e-109	sll1641	COG0076	1e-58	DCE1_ARATH	Calmodulin-binding;Decarboxylase;Lyase;Multigenefamily;Pyridoxalphosphate,Glutamate decarboxylase 1 (EC 4.1.1.15) (GAD 1).	1e-109	GO_ID:52833	TAIR|gene:2167239 SPTR:Q42521 symbol:AT5G17330.1 [GO:0005516 "calmodulin binding" evidence=IEP;TAS] InterPro:IPR002129 InterPro:IPR010107 Pfam:PF00282 PROSITE:PS00392 TIGRFAMs:TIGR01788 EMBL:AB005238 EMBL:U10034 EMBL:AY094464 EMBL:BT001047 SPTR:Q42521	6e-110
Ljwgs_032099.1	1.11.17.12	E4.1.1.- [EC:4.1.1.-] [COG:COG0076 COG3635]	ath:At5g17330	MKP11.30; glutamate decarboxylase 1 (GAD 1) [EC:4.1.1.15] [KO:K01580]	3e-109	sll1641	COG0076	1e-58	DCE1_ARATH	Calmodulin-binding;Decarboxylase;Lyase;Multigenefamily;Pyridoxalphosphate,Glutamate decarboxylase 1 (EC 4.1.1.15) (GAD 1).	1e-109	GO_ID:52833	TAIR|gene:2167239 SPTR:Q42521 symbol:AT5G17330.1 [GO:0005516 "calmodulin binding" evidence=IEP;TAS] InterPro:IPR002129 InterPro:IPR010107 Pfam:PF00282 PROSITE:PS00392 TIGRFAMs:TIGR01788 EMBL:AB005238 EMBL:U10034 EMBL:AY094464 EMBL:BT001047 SPTR:Q42521	6e-110
Ljwgs_032099.1	1.6.1.2	E4.1.1.15, gadB glutamate decarboxylase [EC:4.1.1.15] [COG:COG0076] [GO:0004351]	ath:At5g17330	MKP11.30; glutamate decarboxylase 1 (GAD 1) [EC:4.1.1.15] [KO:K01580]	3e-109	sll1641	COG0076	1e-58	DCE1_ARATH	Calmodulin-binding;Decarboxylase;Lyase;Multigenefamily;Pyridoxalphosphate,Glutamate decarboxylase 1 (EC 4.1.1.15) (GAD 1).	1e-109	GO_ID:52833	TAIR|gene:2167239 SPTR:Q42521 symbol:AT5G17330.1 [GO:0005516 "calmodulin binding" evidence=IEP;TAS] InterPro:IPR002129 InterPro:IPR010107 Pfam:PF00282 PROSITE:PS00392 TIGRFAMs:TIGR01788 EMBL:AB005238 EMBL:U10034 EMBL:AY094464 EMBL:BT001047 SPTR:Q42521	6e-110
Ljwgs_032099.1	1.11.14.6	E4.1.1.- [EC:4.1.1.-] [COG:COG0076 COG3635]	ath:At5g17330	MKP11.30; glutamate decarboxylase 1 (GAD 1) [EC:4.1.1.15] [KO:K01580]	3e-109	sll1641	COG0076	1e-58	DCE1_ARATH	Calmodulin-binding;Decarboxylase;Lyase;Multigenefamily;Pyridoxalphosphate,Glutamate decarboxylase 1 (EC 4.1.1.15) (GAD 1).	1e-109	GO_ID:52833	TAIR|gene:2167239 SPTR:Q42521 symbol:AT5G17330.1 [GO:0005516 "calmodulin binding" evidence=IEP;TAS] InterPro:IPR002129 InterPro:IPR010107 Pfam:PF00282 PROSITE:PS00392 TIGRFAMs:TIGR01788 EMBL:AB005238 EMBL:U10034 EMBL:AY094464 EMBL:BT001047 SPTR:Q42521	6e-110
Ljwgs_032099.1	1.5.13.14	E4.1.1.28, DDC aromatic-L-amino-acid decarboxylase [EC:4.1.1.28] [COG:COG0076] [GO:0004058]	ath:At5g17330	MKP11.30; glutamate decarboxylase 1 (GAD 1) [EC:4.1.1.15] [KO:K01580]	3e-109	sll1641	COG0076	1e-58	DCE1_ARATH	Calmodulin-binding;Decarboxylase;Lyase;Multigenefamily;Pyridoxalphosphate,Glutamate decarboxylase 1 (EC 4.1.1.15) (GAD 1).	1e-109	GO_ID:52833	TAIR|gene:2167239 SPTR:Q42521 symbol:AT5G17330.1 [GO:0005516 "calmodulin binding" evidence=IEP;TAS] InterPro:IPR002129 InterPro:IPR010107 Pfam:PF00282 PROSITE:PS00392 TIGRFAMs:TIGR01788 EMBL:AB005238 EMBL:U10034 EMBL:AY094464 EMBL:BT001047 SPTR:Q42521	6e-110
Ljwgs_032099.1	1.11.20.9	E4.1.1.- [EC:4.1.1.-] [COG:COG0076 COG3635]	ath:At5g17330	MKP11.30; glutamate decarboxylase 1 (GAD 1) [EC:4.1.1.15] [KO:K01580]	3e-109	sll1641	COG0076	1e-58	DCE1_ARATH	Calmodulin-binding;Decarboxylase;Lyase;Multigenefamily;Pyridoxalphosphate,Glutamate decarboxylase 1 (EC 4.1.1.15) (GAD 1).	1e-109	GO_ID:52833	TAIR|gene:2167239 SPTR:Q42521 symbol:AT5G17330.1 [GO:0005516 "calmodulin binding" evidence=IEP;TAS] InterPro:IPR002129 InterPro:IPR010107 Pfam:PF00282 PROSITE:PS00392 TIGRFAMs:TIGR01788 EMBL:AB005238 EMBL:U10034 EMBL:AY094464 EMBL:BT001047 SPTR:Q42521	6e-110
Ljwgs_032099.1	1.1.14.28	E4.1.1.15, gadB glutamate decarboxylase [EC:4.1.1.15] [COG:COG0076] [GO:0004351]	ath:At5g17330	MKP11.30; glutamate decarboxylase 1 (GAD 1) [EC:4.1.1.15] [KO:K01580]	3e-109	sll1641	COG0076	1e-58	DCE1_ARATH	Calmodulin-binding;Decarboxylase;Lyase;Multigenefamily;Pyridoxalphosphate,Glutamate decarboxylase 1 (EC 4.1.1.15) (GAD 1).	1e-109	GO_ID:52833	TAIR|gene:2167239 SPTR:Q42521 symbol:AT5G17330.1 [GO:0005516 "calmodulin binding" evidence=IEP;TAS] InterPro:IPR002129 InterPro:IPR010107 Pfam:PF00282 PROSITE:PS00392 TIGRFAMs:TIGR01788 EMBL:AB005238 EMBL:U10034 EMBL:AY094464 EMBL:BT001047 SPTR:Q42521	6e-110
Ljwgs_032099.1	1.11.5.3	E4.1.1.- [EC:4.1.1.-] [COG:COG0076 COG3635]	ath:At5g17330	MKP11.30; glutamate decarboxylase 1 (GAD 1) [EC:4.1.1.15] [KO:K01580]	3e-109	sll1641	COG0076	1e-58	DCE1_ARATH	Calmodulin-binding;Decarboxylase;Lyase;Multigenefamily;Pyridoxalphosphate,Glutamate decarboxylase 1 (EC 4.1.1.15) (GAD 1).	1e-109	GO_ID:52833	TAIR|gene:2167239 SPTR:Q42521 symbol:AT5G17330.1 [GO:0005516 "calmodulin binding" evidence=IEP;TAS] InterPro:IPR002129 InterPro:IPR010107 Pfam:PF00282 PROSITE:PS00392 TIGRFAMs:TIGR01788 EMBL:AB005238 EMBL:U10034 EMBL:AY094464 EMBL:BT001047 SPTR:Q42521	6e-110
Ljwgs_032099.1	1.5.12.13	E4.1.1.- [EC:4.1.1.-] [COG:COG0076 COG3635]	ath:At5g17330	MKP11.30; glutamate decarboxylase 1 (GAD 1) [EC:4.1.1.15] [KO:K01580]	3e-109	sll1641	COG0076	1e-58	DCE1_ARATH	Calmodulin-binding;Decarboxylase;Lyase;Multigenefamily;Pyridoxalphosphate,Glutamate decarboxylase 1 (EC 4.1.1.15) (GAD 1).	1e-109	GO_ID:52833	TAIR|gene:2167239 SPTR:Q42521 symbol:AT5G17330.1 [GO:0005516 "calmodulin binding" evidence=IEP;TAS] InterPro:IPR002129 InterPro:IPR010107 Pfam:PF00282 PROSITE:PS00392 TIGRFAMs:TIGR01788 EMBL:AB005238 EMBL:U10034 EMBL:AY094464 EMBL:BT001047 SPTR:Q42521	6e-110
Ljwgs_032099.1	1.5.11.20	E4.1.1.28, DDC aromatic-L-amino-acid decarboxylase [EC:4.1.1.28] [COG:COG0076] [GO:0004058]	ath:At5g17330	MKP11.30; glutamate decarboxylase 1 (GAD 1) [EC:4.1.1.15] [KO:K01580]	3e-109	sll1641	COG0076	1e-58	DCE1_ARATH	Calmodulin-binding;Decarboxylase;Lyase;Multigenefamily;Pyridoxalphosphate,Glutamate decarboxylase 1 (EC 4.1.1.15) (GAD 1).	1e-109	GO_ID:52833	TAIR|gene:2167239 SPTR:Q42521 symbol:AT5G17330.1 [GO:0005516 "calmodulin binding" evidence=IEP;TAS] InterPro:IPR002129 InterPro:IPR010107 Pfam:PF00282 PROSITE:PS00392 TIGRFAMs:TIGR01788 EMBL:AB005238 EMBL:U10034 EMBL:AY094464 EMBL:BT001047 SPTR:Q42521	6e-110
Ljwgs_032099.1	1.10.6.8	E4.1.1.- [EC:4.1.1.-] [COG:COG0076 COG3635]	ath:At5g17330	MKP11.30; glutamate decarboxylase 1 (GAD 1) [EC:4.1.1.15] [KO:K01580]	3e-109	sll1641	COG0076	1e-58	DCE1_ARATH	Calmodulin-binding;Decarboxylase;Lyase;Multigenefamily;Pyridoxalphosphate,Glutamate decarboxylase 1 (EC 4.1.1.15) (GAD 1).	1e-109	GO_ID:52833	TAIR|gene:2167239 SPTR:Q42521 symbol:AT5G17330.1 [GO:0005516 "calmodulin binding" evidence=IEP;TAS] InterPro:IPR002129 InterPro:IPR010107 Pfam:PF00282 PROSITE:PS00392 TIGRFAMs:TIGR01788 EMBL:AB005238 EMBL:U10034 EMBL:AY094464 EMBL:BT001047 SPTR:Q42521	6e-110
Ljwgs_032099.1	1.1.11.32	E4.1.1.- [EC:4.1.1.-] [COG:COG0076 COG3635]	ath:At5g17330	MKP11.30; glutamate decarboxylase 1 (GAD 1) [EC:4.1.1.15] [KO:K01580]	3e-109	sll1641	COG0076	1e-58	DCE1_ARATH	Calmodulin-binding;Decarboxylase;Lyase;Multigenefamily;Pyridoxalphosphate,Glutamate decarboxylase 1 (EC 4.1.1.15) (GAD 1).	1e-109	GO_ID:52833	TAIR|gene:2167239 SPTR:Q42521 symbol:AT5G17330.1 [GO:0005516 "calmodulin binding" evidence=IEP;TAS] InterPro:IPR002129 InterPro:IPR010107 Pfam:PF00282 PROSITE:PS00392 TIGRFAMs:TIGR01788 EMBL:AB005238 EMBL:U10034 EMBL:AY094464 EMBL:BT001047 SPTR:Q42521	6e-110
Ljwgs_032099.1	1.5.10.36	E4.1.1.- [EC:4.1.1.-] [COG:COG0076 COG3635]	ath:At5g17330	MKP11.30; glutamate decarboxylase 1 (GAD 1) [EC:4.1.1.15] [KO:K01580]	3e-109	sll1641	COG0076	1e-58	DCE1_ARATH	Calmodulin-binding;Decarboxylase;Lyase;Multigenefamily;Pyridoxalphosphate,Glutamate decarboxylase 1 (EC 4.1.1.15) (GAD 1).	1e-109	GO_ID:52833	TAIR|gene:2167239 SPTR:Q42521 symbol:AT5G17330.1 [GO:0005516 "calmodulin binding" evidence=IEP;TAS] InterPro:IPR002129 InterPro:IPR010107 Pfam:PF00282 PROSITE:PS00392 TIGRFAMs:TIGR01788 EMBL:AB005238 EMBL:U10034 EMBL:AY094464 EMBL:BT001047 SPTR:Q42521	6e-110
Ljwgs_032099.1	1.10.8.8	E4.1.1.28, DDC aromatic-L-amino-acid decarboxylase [EC:4.1.1.28] [COG:COG0076] [GO:0004058]	ath:At5g17330	MKP11.30; glutamate decarboxylase 1 (GAD 1) [EC:4.1.1.15] [KO:K01580]	3e-109	sll1641	COG0076	1e-58	DCE1_ARATH	Calmodulin-binding;Decarboxylase;Lyase;Multigenefamily;Pyridoxalphosphate,Glutamate decarboxylase 1 (EC 4.1.1.15) (GAD 1).	1e-109	GO_ID:52833	TAIR|gene:2167239 SPTR:Q42521 symbol:AT5G17330.1 [GO:0005516 "calmodulin binding" evidence=IEP;TAS] InterPro:IPR002129 InterPro:IPR010107 Pfam:PF00282 PROSITE:PS00392 TIGRFAMs:TIGR01788 EMBL:AB005238 EMBL:U10034 EMBL:AY094464 EMBL:BT001047 SPTR:Q42521	6e-110
Ljwgs_032099.1	1.10.5.2	E4.1.1.28, DDC aromatic-L-amino-acid decarboxylase [EC:4.1.1.28] [COG:COG0076] [GO:0004058]	ath:At5g17330	MKP11.30; glutamate decarboxylase 1 (GAD 1) [EC:4.1.1.15] [KO:K01580]	3e-109	sll1641	COG0076	1e-58	DCE1_ARATH	Calmodulin-binding;Decarboxylase;Lyase;Multigenefamily;Pyridoxalphosphate,Glutamate decarboxylase 1 (EC 4.1.1.15) (GAD 1).	1e-109	GO_ID:52833	TAIR|gene:2167239 SPTR:Q42521 symbol:AT5G17330.1 [GO:0005516 "calmodulin binding" evidence=IEP;TAS] InterPro:IPR002129 InterPro:IPR010107 Pfam:PF00282 PROSITE:PS00392 TIGRFAMs:TIGR01788 EMBL:AB005238 EMBL:U10034 EMBL:AY094464 EMBL:BT001047 SPTR:Q42521	6e-110
Ljwgs_032099.1	1.6.3.6	E4.1.1.- [EC:4.1.1.-] [COG:COG0076 COG3635]	ath:At5g17330	MKP11.30; glutamate decarboxylase 1 (GAD 1) [EC:4.1.1.15] [KO:K01580]	3e-109	sll1641	COG0076	1e-58	DCE1_ARATH	Calmodulin-binding;Decarboxylase;Lyase;Multigenefamily;Pyridoxalphosphate,Glutamate decarboxylase 1 (EC 4.1.1.15) (GAD 1).	1e-109	GO_ID:52833	TAIR|gene:2167239 SPTR:Q42521 symbol:AT5G17330.1 [GO:0005516 "calmodulin binding" evidence=IEP;TAS] InterPro:IPR002129 InterPro:IPR010107 Pfam:PF00282 PROSITE:PS00392 TIGRFAMs:TIGR01788 EMBL:AB005238 EMBL:U10034 EMBL:AY094464 EMBL:BT001047 SPTR:Q42521	6e-110
Ljwgs_037092.1	99.1.1.103	KO:K07232	ath:At1g44790	T12C22.6; ChaC-like family protein [KO:K07232]	8e-17							GO_ID:21560	TAIR|gene:3442708 SPTR:Q8GY54 symbol:AT5G26220.1 [GO:0005554 "molecular function unknown" evidence=ND] [GO:0000004 "biological process unknown" evidence=ND] [GO:0008372 "cellular component unknown" evidence=ND] InterPro:IPR006840 PANTHER:PTHR12192 Pfam:PF04752 EMBL:AK117855 EMBL:BT005234 SPTR:Q8GY54	1e-29
Ljwgs_037092.1	99.1.4.368	GO_ID:21560	ath:At1g44790	T12C22.6; ChaC-like family protein [KO:K07232]	8e-17							GO_ID:21560	TAIR|gene:3442708 SPTR:Q8GY54 symbol:AT5G26220.1 [GO:0005554 "molecular function unknown" evidence=ND] [GO:0000004 "biological process unknown" evidence=ND] [GO:0008372 "cellular component unknown" evidence=ND] InterPro:IPR006840 PANTHER:PTHR12192 Pfam:PF04752 EMBL:AK117855 EMBL:BT005234 SPTR:Q8GY54	1e-29
chr5.CM0052.10	1.9.4.15	E2.7.1.- [EC:2.7.1.-] [COG:COG0515 COG1493]	ath:At5g02290	T1E22.50; protein kinase, putative [EC:2.7.1.37] [KO:K00870]	3e-46	YJL095w	COG0515	8e-21	EXS_ARATH	ATP-binding;Kinase;Leucine-richrepeat;Meiosis;Membrane;Nucleotide-binding;Phosphorylation;Receptor;Repeat;Serine/threonine-proteinkinase;Signal;Transferase;Transmembrane,Leucine-rich repeat receptor protein kinase EXS precursor (EC 2.7.1.37) (Extra sporogenous cells protein) (EXCESS MICROSPOROCYTES1 protein).	2e-59	GO_ID:12319	TAIR|gene:2162295 SPTR:Q9FIH3 symbol:AT5G42440.1 [GO:0016301 "kinase activity" evidence=ISS] EMBL:AB016888 EMBL:BT011003 HSSP:Q62838 InterPro:IPR000719 InterPro:IPR008271 Pfam:PF00069 ProDom:PD000001 Prosite:PS00107 PROSITE:PS50011 Prosite:PS00108 SPTR:Q9FIH3	1e-98
chr5.CM0052.10	1.7.8.19	WAAY, rfaY lipopolysaccharide core biosynthesis protein RFAY [EC:2.7.-.-] [COG:COG0515]	ath:At5g02290	T1E22.50; protein kinase, putative [EC:2.7.1.37] [KO:K00870]	3e-46	YJL095w	COG0515	8e-21	EXS_ARATH	ATP-binding;Kinase;Leucine-richrepeat;Meiosis;Membrane;Nucleotide-binding;Phosphorylation;Receptor;Repeat;Serine/threonine-proteinkinase;Signal;Transferase;Transmembrane,Leucine-rich repeat receptor protein kinase EXS precursor (EC 2.7.1.37) (Extra sporogenous cells protein) (EXCESS MICROSPOROCYTES1 protein).	2e-59	GO_ID:12319	TAIR|gene:2162295 SPTR:Q9FIH3 symbol:AT5G42440.1 [GO:0016301 "kinase activity" evidence=ISS] EMBL:AB016888 EMBL:BT011003 HSSP:Q62838 InterPro:IPR000719 InterPro:IPR008271 Pfam:PF00069 ProDom:PD000001 Prosite:PS00107 PROSITE:PS50011 Prosite:PS00108 SPTR:Q9FIH3	1e-98
chr5.CM0052.10	1.1.17.19	E2.7.1.- [EC:2.7.1.-] [COG:COG0515 COG1493]	ath:At5g02290	T1E22.50; protein kinase, putative [EC:2.7.1.37] [KO:K00870]	3e-46	YJL095w	COG0515	8e-21	EXS_ARATH	ATP-binding;Kinase;Leucine-richrepeat;Meiosis;Membrane;Nucleotide-binding;Phosphorylation;Receptor;Repeat;Serine/threonine-proteinkinase;Signal;Transferase;Transmembrane,Leucine-rich repeat receptor protein kinase EXS precursor (EC 2.7.1.37) (Extra sporogenous cells protein) (EXCESS MICROSPOROCYTES1 protein).	2e-59	GO_ID:12319	TAIR|gene:2162295 SPTR:Q9FIH3 symbol:AT5G42440.1 [GO:0016301 "kinase activity" evidence=ISS] EMBL:AB016888 EMBL:BT011003 HSSP:Q62838 InterPro:IPR000719 InterPro:IPR008271 Pfam:PF00069 ProDom:PD000001 Prosite:PS00107 PROSITE:PS50011 Prosite:PS00108 SPTR:Q9FIH3	1e-98
chr5.CM0052.10	3.3.10.117	BMPR1 bone morphogenetic protein receptor, type I [EC:2.7.1.37]	ath:At5g02290	T1E22.50; protein kinase, putative [EC:2.7.1.37] [KO:K00870]	3e-46	YJL095w	COG0515	8e-21	EXS_ARATH	ATP-binding;Kinase;Leucine-richrepeat;Meiosis;Membrane;Nucleotide-binding;Phosphorylation;Receptor;Repeat;Serine/threonine-proteinkinase;Signal;Transferase;Transmembrane,Leucine-rich repeat receptor protein kinase EXS precursor (EC 2.7.1.37) (Extra sporogenous cells protein) (EXCESS MICROSPOROCYTES1 protein).	2e-59	GO_ID:12319	TAIR|gene:2162295 SPTR:Q9FIH3 symbol:AT5G42440.1 [GO:0016301 "kinase activity" evidence=ISS] EMBL:AB016888 EMBL:BT011003 HSSP:Q62838 InterPro:IPR000719 InterPro:IPR008271 Pfam:PF00069 ProDom:PD000001 Prosite:PS00107 PROSITE:PS50011 Prosite:PS00108 SPTR:Q9FIH3	1e-98
chr5.CM0052.10	1.11.16.8	E2.7.1.- [EC:2.7.1.-] [COG:COG0515 COG1493]	ath:At5g02290	T1E22.50; protein kinase, putative [EC:2.7.1.37] [KO:K00870]	3e-46	YJL095w	COG0515	8e-21	EXS_ARATH	ATP-binding;Kinase;Leucine-richrepeat;Meiosis;Membrane;Nucleotide-binding;Phosphorylation;Receptor;Repeat;Serine/threonine-proteinkinase;Signal;Transferase;Transmembrane,Leucine-rich repeat receptor protein kinase EXS precursor (EC 2.7.1.37) (Extra sporogenous cells protein) (EXCESS MICROSPOROCYTES1 protein).	2e-59	GO_ID:12319	TAIR|gene:2162295 SPTR:Q9FIH3 symbol:AT5G42440.1 [GO:0016301 "kinase activity" evidence=ISS] EMBL:AB016888 EMBL:BT011003 HSSP:Q62838 InterPro:IPR000719 InterPro:IPR008271 Pfam:PF00069 ProDom:PD000001 Prosite:PS00107 PROSITE:PS50011 Prosite:PS00108 SPTR:Q9FIH3	1e-98
chr5.CM0052.10	4.2.4	Cell cycle [CLASS:04110] [PATH:hsa04110] [COG:COG0515]	ath:At5g02290	T1E22.50; protein kinase, putative [EC:2.7.1.37] [KO:K00870]	3e-46	YJL095w	COG0515	8e-21	EXS_ARATH	ATP-binding;Kinase;Leucine-richrepeat;Meiosis;Membrane;Nucleotide-binding;Phosphorylation;Receptor;Repeat;Serine/threonine-proteinkinase;Signal;Transferase;Transmembrane,Leucine-rich repeat receptor protein kinase EXS precursor (EC 2.7.1.37) (Extra sporogenous cells protein) (EXCESS MICROSPOROCYTES1 protein).	2e-59	GO_ID:12319	TAIR|gene:2162295 SPTR:Q9FIH3 symbol:AT5G42440.1 [GO:0016301 "kinase activity" evidence=ISS] EMBL:AB016888 EMBL:BT011003 HSSP:Q62838 InterPro:IPR000719 InterPro:IPR008271 Pfam:PF00069 ProDom:PD000001 Prosite:PS00107 PROSITE:PS50011 Prosite:PS00108 SPTR:Q9FIH3	1e-98
chr5.CM0052.10	3.2.2.1	Protein kinase [EC:2.7.1.37]	ath:At5g02290	T1E22.50; protein kinase, putative [EC:2.7.1.37] [KO:K00870]	3e-46	YJL095w	COG0515	8e-21	EXS_ARATH	ATP-binding;Kinase;Leucine-richrepeat;Meiosis;Membrane;Nucleotide-binding;Phosphorylation;Receptor;Repeat;Serine/threonine-proteinkinase;Signal;Transferase;Transmembrane,Leucine-rich repeat receptor protein kinase EXS precursor (EC 2.7.1.37) (Extra sporogenous cells protein) (EXCESS MICROSPOROCYTES1 protein).	2e-59	GO_ID:12319	TAIR|gene:2162295 SPTR:Q9FIH3 symbol:AT5G42440.1 [GO:0016301 "kinase activity" evidence=ISS] EMBL:AB016888 EMBL:BT011003 HSSP:Q62838 InterPro:IPR000719 InterPro:IPR008271 Pfam:PF00069 ProDom:PD000001 Prosite:PS00107 PROSITE:PS50011 Prosite:PS00108 SPTR:Q9FIH3	1e-98
chr1.CM0378.21	2.3.1.39	E1.11.1.15, PRDX, ahpC peroxiredoxin (alkyl hydroperoxide reductase subunit C) [EC:1.11.1.15] [COG:COG0450]	ath:At1g60740	F8A5.25; peroxiredoxin type 2, putative [EC:1.11.1.15] [KO:K03386]	5e-44	CC3394	COG0678	5e-42	F825_ARATH	Hypotheticalprotein;Oxidoreductase;Peroxidase;Redox-activecenter,Putative peroxiredoxin At1g60740 (EC 1.11.1.15) (Thioredoxin reductase).	3e-32	GO_ID:30111	TAIR|gene:2085180 SPTR:Q9LF96 symbol:AT3G52960.1 [GO:0000004 "biological process unknown" evidence=ND] [GO:0016209 "antioxidant activity" evidence=ISS] InterPro:IPR000866 Pfam:PF00578 HSSP:P30044 EMBL:AL132969 EMBL:AY054638 EMBL:AY072493 EMBL:AY150397 PIR:PA0047 PIR:T47553 SPTR:Q9LF96	1e-66
Ljwgs_016350.2	1.4.1.41	E2.7.4.6, ndk nucleoside-diphosphate kinase [EC:2.7.4.6] [COG:COG0105] [GO:0004550]	ath:At5g63310	MDC12.28; nucleotide diphosphate kinase Ia (emb|CAB58230.1) [EC:2.7.4.6] [KO:K00940]	6e-10				NDK2_PEA	ATP-binding;Chloroplast;Directproteinsequencing;Kinase;Magnesium;Metal-binding;Nucleotidemetabolism;Nucleotide-binding;Phosphorylation;Plastid;Transferase;Transitpeptide,Nucleoside diphosphate kinase 2, chloroplast precursor (EC 2.7.4.6) (Nucleoside diphosphate kinase II) (NDK II) (NDP kinase II) (NDPK II) [Contains: Nucleoside diphosphate kinase 2 high-molecular-weight; Nucleoside diphosphate ki…	5e-16	GO_ID:29613	TAIR|gene:2161921 SPTR:O64903 symbol:AT5G63310.1 [GO:0004550 "nucleoside diphosphate kinase activity" evidence=ISS] [GO:0005524 "ATP binding" evidence=ISS] InterPro:IPR001564 Pfam:PF00334 PRINTS:PR01243 ProDom:PD001018 SMART:SM00562 PROSITE:PS00469 EMBL:AB008265 EMBL:AF017640 EMBL:AJ012758 EMBL:AB023035 EMBL:AY057612 EMBL:AY065291 EMBL:AY117366 EMBL:AF058391 PIR:T51612 PIR:T52586 PDB:1S57 PDB:1S5…	1e-10
Ljwgs_016350.2	1.4.2.11	E2.7.4.6, ndk nucleoside-diphosphate kinase [EC:2.7.4.6] [COG:COG0105] [GO:0004550]	ath:At5g63310	MDC12.28; nucleotide diphosphate kinase Ia (emb|CAB58230.1) [EC:2.7.4.6] [KO:K00940]	6e-10				NDK2_PEA	ATP-binding;Chloroplast;Directproteinsequencing;Kinase;Magnesium;Metal-binding;Nucleotidemetabolism;Nucleotide-binding;Phosphorylation;Plastid;Transferase;Transitpeptide,Nucleoside diphosphate kinase 2, chloroplast precursor (EC 2.7.4.6) (Nucleoside diphosphate kinase II) (NDK II) (NDP kinase II) (NDPK II) [Contains: Nucleoside diphosphate kinase 2 high-molecular-weight; Nucleoside diphosphate ki…	5e-16	GO_ID:29613	TAIR|gene:2161921 SPTR:O64903 symbol:AT5G63310.1 [GO:0004550 "nucleoside diphosphate kinase activity" evidence=ISS] [GO:0005524 "ATP binding" evidence=ISS] InterPro:IPR001564 Pfam:PF00334 PRINTS:PR01243 ProDom:PD001018 SMART:SM00562 PROSITE:PS00469 EMBL:AB008265 EMBL:AF017640 EMBL:AJ012758 EMBL:AB023035 EMBL:AY057612 EMBL:AY065291 EMBL:AY117366 EMBL:AF058391 PIR:T51612 PIR:T52586 PDB:1S57 PDB:1S5…	1e-10
Ljwgs_009063.2	2.4.3.152	K07497 putative transposase [COG:COG2801]	sce:YIL082W-A	hypothetical protein [KO:K07497]	1e-64				POL2_DROME	Aspartylprotease;Endonuclease;Hydrolase;Nuclease;Nucleotidyltransferase;Polyprotein;Protease;RNA-directedDNApolymerase;Transferase;Transposableelement,Retrovirus-related Pol polyprotein from transposon 297 [Contains: Protease (EC 3.4.23.-); Reverse transcriptase (EC 2.7.7.49); Endonuclease].	4e-65	GO_ID:39222	TAIR|gene:3700592 SPTR:Q9LHM4 symbol:AT3G11970.1 [GO:0003964 "RNA-directed DNA polymerase activity" evidence=ISS] InterPro:IPR000953 Pfam:PF00385 InterPro:IPR001584 InterPro:IPR000477 InterPro:IPR001969 InterPro:IPR005162 Pfam:PF00665 Pfam:PF00078 GO:GO:0005634 GO:GO:0000785 SMART:SM00298 PROSITE:PS50013 PROSITE:PS00141 Pfam:PF03732 EMBL:AP002040 EMBL:AC069473 SPTR:Q9LHM4	5e-101
Ljwgs_009063.2	2.4.3.9	E2.7.7.49 RNA-directed DNA polymerase [EC:2.7.7.49] [COG:COG3344] [GO:0003721 0003964]	sce:YIL082W-A	hypothetical protein [KO:K07497]	1e-64				POL2_DROME	Aspartylprotease;Endonuclease;Hydrolase;Nuclease;Nucleotidyltransferase;Polyprotein;Protease;RNA-directedDNApolymerase;Transferase;Transposableelement,Retrovirus-related Pol polyprotein from transposon 297 [Contains: Protease (EC 3.4.23.-); Reverse transcriptase (EC 2.7.7.49); Endonuclease].	4e-65	GO_ID:39222	TAIR|gene:3700592 SPTR:Q9LHM4 symbol:AT3G11970.1 [GO:0003964 "RNA-directed DNA polymerase activity" evidence=ISS] InterPro:IPR000953 Pfam:PF00385 InterPro:IPR001584 InterPro:IPR000477 InterPro:IPR001969 InterPro:IPR005162 Pfam:PF00665 Pfam:PF00078 GO:GO:0005634 GO:GO:0000785 SMART:SM00298 PROSITE:PS50013 PROSITE:PS00141 Pfam:PF03732 EMBL:AP002040 EMBL:AC069473 SPTR:Q9LHM4	5e-101
chr6.CM0118.72	1.9.3.13	PDX1 pyridoxine biosynthesis protein [COG:COG0214]	ath:At5g01410	T10O8.120; pyridoxine biosynthesis protein - like [KO:K06215]	1e-145	DR1367	COG0214	1e-89	PDXL3_ARATH	Pyridoxinebiosynthesis,Probable pyridoxin biosynthesis PDX1-like protein 3.	6e-146	GO_ID:38274	TAIR|gene:2179141 SPTR:Q8L940 symbol:ATPDX1.3 [GO:0042819 "vitamin B6 biosynthesis" evidence=IGI] [GO:0005829 "cytosol" evidence=IDA] InterPro:IPR003009 InterPro:IPR001852 ProDom:PD004958 TIGRFAMs:TIGR00343 PROSITE:PS01235 EMBL:AL161746 EMBL:AF428298 EMBL:AF446352 EMBL:AY097428 EMBL:AY088650 PIR:T48163 SPTR:Q8L940	2e-146
chr2.CM0018.34	1.9.10.43	E4.1.1.81, cobD threonine-phosphate decarboxylase [EC:4.1.1.81] [COG:COG0079] [GO:0048472]	ath:At5g10330	F18D22.100; histidinol-phosphate aminotransferase, putative [EC:2.6.1.9] [KO:K00817]	2e-72	MJ0955	COG0079	2e-20	HIS8_TOBAC	Amino-acidbiosynthesis;Aminotransferase;Chloroplast;Histidinebiosynthesis;Plastid;Pyridoxalphosphate;Transferase;Transitpeptide,Histidinol-phosphate aminotransferase, chloroplast precursor (EC 2.6.1.9) (Imidazole acetol-phosphate transaminase).	1e-79	GO_ID:51279	TAIR|gene:2016098 SPTR:Q949X3 symbol:AT1G71920.1 [GO:0004400 "histidinol-phosphate transaminase activity" evidence=ISS] InterPro:IPR004839 Pfam:PF00155 InterPro:IPR005861 HSSP:P06986 TIGRFAMs:TIGR01141 EMBL:AC021665 EMBL:AL360334 EMBL:AY050832 EMBL:AY117255 EMBL:AY470000 EMBL:AY470001 EMBL:AY470002 EMBL:AY470003 EMBL:AY470004 EMBL:AY470005 EMBL:AY470006 EMBL:AY470007 EMBL:AY470008 EMBL:AY470009 E…	5e-73
chr2.CM0018.34	1.10.16.5	E2.6.1.9, hisC histidinol-phosphate aminotransferase [EC:2.6.1.9] [COG:COG0079] [GO:0004400]	ath:At5g10330	F18D22.100; histidinol-phosphate aminotransferase, putative [EC:2.6.1.9] [KO:K00817]	2e-72	MJ0955	COG0079	2e-20	HIS8_TOBAC	Amino-acidbiosynthesis;Aminotransferase;Chloroplast;Histidinebiosynthesis;Plastid;Pyridoxalphosphate;Transferase;Transitpeptide,Histidinol-phosphate aminotransferase, chloroplast precursor (EC 2.6.1.9) (Imidazole acetol-phosphate transaminase).	1e-79	GO_ID:51279	TAIR|gene:2016098 SPTR:Q949X3 symbol:AT1G71920.1 [GO:0004400 "histidinol-phosphate transaminase activity" evidence=ISS] InterPro:IPR004839 Pfam:PF00155 InterPro:IPR005861 HSSP:P06986 TIGRFAMs:TIGR01141 EMBL:AC021665 EMBL:AL360334 EMBL:AY050832 EMBL:AY117255 EMBL:AY470000 EMBL:AY470001 EMBL:AY470002 EMBL:AY470003 EMBL:AY470004 EMBL:AY470005 EMBL:AY470006 EMBL:AY470007 EMBL:AY470008 EMBL:AY470009 E…	5e-73
chr2.CM0018.34	1.5.13.5	E2.6.1.5 tyrosine aminotransferase [EC:2.6.1.5] [COG:COG0079] [GO:0004838]	ath:At5g10330	F18D22.100; histidinol-phosphate aminotransferase, putative [EC:2.6.1.9] [KO:K00817]	2e-72	MJ0955	COG0079	2e-20	HIS8_TOBAC	Amino-acidbiosynthesis;Aminotransferase;Chloroplast;Histidinebiosynthesis;Plastid;Pyridoxalphosphate;Transferase;Transitpeptide,Histidinol-phosphate aminotransferase, chloroplast precursor (EC 2.6.1.9) (Imidazole acetol-phosphate transaminase).	1e-79	GO_ID:51279	TAIR|gene:2016098 SPTR:Q949X3 symbol:AT1G71920.1 [GO:0004400 "histidinol-phosphate transaminase activity" evidence=ISS] InterPro:IPR004839 Pfam:PF00155 InterPro:IPR005861 HSSP:P06986 TIGRFAMs:TIGR01141 EMBL:AC021665 EMBL:AL360334 EMBL:AY050832 EMBL:AY117255 EMBL:AY470000 EMBL:AY470001 EMBL:AY470002 EMBL:AY470003 EMBL:AY470004 EMBL:AY470005 EMBL:AY470006 EMBL:AY470007 EMBL:AY470008 EMBL:AY470009 E…	5e-73
chr2.CM0018.34	1.5.15.24	E2.6.1.9, hisC histidinol-phosphate aminotransferase [EC:2.6.1.9] [COG:COG0079] [GO:0004400]	ath:At5g10330	F18D22.100; histidinol-phosphate aminotransferase, putative [EC:2.6.1.9] [KO:K00817]	2e-72	MJ0955	COG0079	2e-20	HIS8_TOBAC	Amino-acidbiosynthesis;Aminotransferase;Chloroplast;Histidinebiosynthesis;Plastid;Pyridoxalphosphate;Transferase;Transitpeptide,Histidinol-phosphate aminotransferase, chloroplast precursor (EC 2.6.1.9) (Imidazole acetol-phosphate transaminase).	1e-79	GO_ID:51279	TAIR|gene:2016098 SPTR:Q949X3 symbol:AT1G71920.1 [GO:0004400 "histidinol-phosphate transaminase activity" evidence=ISS] InterPro:IPR004839 Pfam:PF00155 InterPro:IPR005861 HSSP:P06986 TIGRFAMs:TIGR01141 EMBL:AC021665 EMBL:AL360334 EMBL:AY050832 EMBL:AY117255 EMBL:AY470000 EMBL:AY470001 EMBL:AY470002 EMBL:AY470003 EMBL:AY470004 EMBL:AY470005 EMBL:AY470006 EMBL:AY470007 EMBL:AY470008 EMBL:AY470009 E…	5e-73
chr2.CM0018.34	1.5.11.8	E2.6.1.9, hisC histidinol-phosphate aminotransferase [EC:2.6.1.9] [COG:COG0079] [GO:0004400]	ath:At5g10330	F18D22.100; histidinol-phosphate aminotransferase, putative [EC:2.6.1.9] [KO:K00817]	2e-72	MJ0955	COG0079	2e-20	HIS8_TOBAC	Amino-acidbiosynthesis;Aminotransferase;Chloroplast;Histidinebiosynthesis;Plastid;Pyridoxalphosphate;Transferase;Transitpeptide,Histidinol-phosphate aminotransferase, chloroplast precursor (EC 2.6.1.9) (Imidazole acetol-phosphate transaminase).	1e-79	GO_ID:51279	TAIR|gene:2016098 SPTR:Q949X3 symbol:AT1G71920.1 [GO:0004400 "histidinol-phosphate transaminase activity" evidence=ISS] InterPro:IPR004839 Pfam:PF00155 InterPro:IPR005861 HSSP:P06986 TIGRFAMs:TIGR01141 EMBL:AC021665 EMBL:AL360334 EMBL:AY050832 EMBL:AY117255 EMBL:AY470000 EMBL:AY470001 EMBL:AY470002 EMBL:AY470003 EMBL:AY470004 EMBL:AY470005 EMBL:AY470006 EMBL:AY470007 EMBL:AY470008 EMBL:AY470009 E…	5e-73
chr2.CM0018.34	1.10.16.4	E2.6.1.5 tyrosine aminotransferase [EC:2.6.1.5] [COG:COG0079] [GO:0004838]	ath:At5g10330	F18D22.100; histidinol-phosphate aminotransferase, putative [EC:2.6.1.9] [KO:K00817]	2e-72	MJ0955	COG0079	2e-20	HIS8_TOBAC	Amino-acidbiosynthesis;Aminotransferase;Chloroplast;Histidinebiosynthesis;Plastid;Pyridoxalphosphate;Transferase;Transitpeptide,Histidinol-phosphate aminotransferase, chloroplast precursor (EC 2.6.1.9) (Imidazole acetol-phosphate transaminase).	1e-79	GO_ID:51279	TAIR|gene:2016098 SPTR:Q949X3 symbol:AT1G71920.1 [GO:0004400 "histidinol-phosphate transaminase activity" evidence=ISS] InterPro:IPR004839 Pfam:PF00155 InterPro:IPR005861 HSSP:P06986 TIGRFAMs:TIGR01141 EMBL:AC021665 EMBL:AL360334 EMBL:AY050832 EMBL:AY117255 EMBL:AY470000 EMBL:AY470001 EMBL:AY470002 EMBL:AY470003 EMBL:AY470004 EMBL:AY470005 EMBL:AY470006 EMBL:AY470007 EMBL:AY470008 EMBL:AY470009 E…	5e-73
chr2.CM0018.34	1.10.8.3	E2.6.1.5 tyrosine aminotransferase [EC:2.6.1.5] [COG:COG0079] [GO:0004838]	ath:At5g10330	F18D22.100; histidinol-phosphate aminotransferase, putative [EC:2.6.1.9] [KO:K00817]	2e-72	MJ0955	COG0079	2e-20	HIS8_TOBAC	Amino-acidbiosynthesis;Aminotransferase;Chloroplast;Histidinebiosynthesis;Plastid;Pyridoxalphosphate;Transferase;Transitpeptide,Histidinol-phosphate aminotransferase, chloroplast precursor (EC 2.6.1.9) (Imidazole acetol-phosphate transaminase).	1e-79	GO_ID:51279	TAIR|gene:2016098 SPTR:Q949X3 symbol:AT1G71920.1 [GO:0004400 "histidinol-phosphate transaminase activity" evidence=ISS] InterPro:IPR004839 Pfam:PF00155 InterPro:IPR005861 HSSP:P06986 TIGRFAMs:TIGR01141 EMBL:AC021665 EMBL:AL360334 EMBL:AY050832 EMBL:AY117255 EMBL:AY470000 EMBL:AY470001 EMBL:AY470002 EMBL:AY470003 EMBL:AY470004 EMBL:AY470005 EMBL:AY470006 EMBL:AY470007 EMBL:AY470008 EMBL:AY470009 E…	5e-73
chr2.CM0018.34	1.5.12.2	E2.6.1.5 tyrosine aminotransferase [EC:2.6.1.5] [COG:COG0079] [GO:0004838]	ath:At5g10330	F18D22.100; histidinol-phosphate aminotransferase, putative [EC:2.6.1.9] [KO:K00817]	2e-72	MJ0955	COG0079	2e-20	HIS8_TOBAC	Amino-acidbiosynthesis;Aminotransferase;Chloroplast;Histidinebiosynthesis;Plastid;Pyridoxalphosphate;Transferase;Transitpeptide,Histidinol-phosphate aminotransferase, chloroplast precursor (EC 2.6.1.9) (Imidazole acetol-phosphate transaminase).	1e-79	GO_ID:51279	TAIR|gene:2016098 SPTR:Q949X3 symbol:AT1G71920.1 [GO:0004400 "histidinol-phosphate transaminase activity" evidence=ISS] InterPro:IPR004839 Pfam:PF00155 InterPro:IPR005861 HSSP:P06986 TIGRFAMs:TIGR01141 EMBL:AC021665 EMBL:AL360334 EMBL:AY050832 EMBL:AY117255 EMBL:AY470000 EMBL:AY470001 EMBL:AY470002 EMBL:AY470003 EMBL:AY470004 EMBL:AY470005 EMBL:AY470006 EMBL:AY470007 EMBL:AY470008 EMBL:AY470009 E…	5e-73
chr2.CM0018.34	1.5.15.23	E2.6.1.5 tyrosine aminotransferase [EC:2.6.1.5] [COG:COG0079] [GO:0004838]	ath:At5g10330	F18D22.100; histidinol-phosphate aminotransferase, putative [EC:2.6.1.9] [KO:K00817]	2e-72	MJ0955	COG0079	2e-20	HIS8_TOBAC	Amino-acidbiosynthesis;Aminotransferase;Chloroplast;Histidinebiosynthesis;Plastid;Pyridoxalphosphate;Transferase;Transitpeptide,Histidinol-phosphate aminotransferase, chloroplast precursor (EC 2.6.1.9) (Imidazole acetol-phosphate transaminase).	1e-79	GO_ID:51279	TAIR|gene:2016098 SPTR:Q949X3 symbol:AT1G71920.1 [GO:0004400 "histidinol-phosphate transaminase activity" evidence=ISS] InterPro:IPR004839 Pfam:PF00155 InterPro:IPR005861 HSSP:P06986 TIGRFAMs:TIGR01141 EMBL:AC021665 EMBL:AL360334 EMBL:AY050832 EMBL:AY117255 EMBL:AY470000 EMBL:AY470001 EMBL:AY470002 EMBL:AY470003 EMBL:AY470004 EMBL:AY470005 EMBL:AY470006 EMBL:AY470007 EMBL:AY470008 EMBL:AY470009 E…	5e-73
chr2.CM0018.34	1.5.13.6	E2.6.1.9, hisC histidinol-phosphate aminotransferase [EC:2.6.1.9] [COG:COG0079] [GO:0004400]	ath:At5g10330	F18D22.100; histidinol-phosphate aminotransferase, putative [EC:2.6.1.9] [KO:K00817]	2e-72	MJ0955	COG0079	2e-20	HIS8_TOBAC	Amino-acidbiosynthesis;Aminotransferase;Chloroplast;Histidinebiosynthesis;Plastid;Pyridoxalphosphate;Transferase;Transitpeptide,Histidinol-phosphate aminotransferase, chloroplast precursor (EC 2.6.1.9) (Imidazole acetol-phosphate transaminase).	1e-79	GO_ID:51279	TAIR|gene:2016098 SPTR:Q949X3 symbol:AT1G71920.1 [GO:0004400 "histidinol-phosphate transaminase activity" evidence=ISS] InterPro:IPR004839 Pfam:PF00155 InterPro:IPR005861 HSSP:P06986 TIGRFAMs:TIGR01141 EMBL:AC021665 EMBL:AL360334 EMBL:AY050832 EMBL:AY117255 EMBL:AY470000 EMBL:AY470001 EMBL:AY470002 EMBL:AY470003 EMBL:AY470004 EMBL:AY470005 EMBL:AY470006 EMBL:AY470007 EMBL:AY470008 EMBL:AY470009 E…	5e-73
chr2.CM0018.34	1.5.12.3	E2.6.1.9, hisC histidinol-phosphate aminotransferase [EC:2.6.1.9] [COG:COG0079] [GO:0004400]	ath:At5g10330	F18D22.100; histidinol-phosphate aminotransferase, putative [EC:2.6.1.9] [KO:K00817]	2e-72	MJ0955	COG0079	2e-20	HIS8_TOBAC	Amino-acidbiosynthesis;Aminotransferase;Chloroplast;Histidinebiosynthesis;Plastid;Pyridoxalphosphate;Transferase;Transitpeptide,Histidinol-phosphate aminotransferase, chloroplast precursor (EC 2.6.1.9) (Imidazole acetol-phosphate transaminase).	1e-79	GO_ID:51279	TAIR|gene:2016098 SPTR:Q949X3 symbol:AT1G71920.1 [GO:0004400 "histidinol-phosphate transaminase activity" evidence=ISS] InterPro:IPR004839 Pfam:PF00155 InterPro:IPR005861 HSSP:P06986 TIGRFAMs:TIGR01141 EMBL:AC021665 EMBL:AL360334 EMBL:AY050832 EMBL:AY117255 EMBL:AY470000 EMBL:AY470001 EMBL:AY470002 EMBL:AY470003 EMBL:AY470004 EMBL:AY470005 EMBL:AY470006 EMBL:AY470007 EMBL:AY470008 EMBL:AY470009 E…	5e-73
chr1.CM0410.50	99.1.2.60	COG2036				YBR010w	COG2036	3e-63	H3_WHEAT	Acetylation;Chromosomalprotein;Directproteinsequencing;DNA-binding;Methylation;Nuclearprotein;Nucleosomecore,Histone H3.	3e-70	GO_ID:55079	MGI|MGI:2448329 SPTR:P84228 symbol:Hist1h3f "histone 1, H3f" [GO:0005694 "chromosome" evidence=RCA] [GO:0005634 "nucleus" evidence=RCA] [GO:0003677 "DNA binding" evidence=RCA] [GO:0007001 "chromosome organization and biogenesis (sensu Eukaryota)" evidence=RCA] [GO:0006334 "nucleosome assembly" evidence=RCA] [GO:0000786 "nucleosome" evidence=RCA] InterPro:IPR000164 Interpro:IPR007125 Pfam:PF00125 …	6e-69
chr1.CM0410.50	99.1.4.1695	GO_ID:55079				YBR010w	COG2036	3e-63	H3_WHEAT	Acetylation;Chromosomalprotein;Directproteinsequencing;DNA-binding;Methylation;Nuclearprotein;Nucleosomecore,Histone H3.	3e-70	GO_ID:55079	MGI|MGI:2448329 SPTR:P84228 symbol:Hist1h3f "histone 1, H3f" [GO:0005694 "chromosome" evidence=RCA] [GO:0005634 "nucleus" evidence=RCA] [GO:0003677 "DNA binding" evidence=RCA] [GO:0007001 "chromosome organization and biogenesis (sensu Eukaryota)" evidence=RCA] [GO:0006334 "nucleosome assembly" evidence=RCA] [GO:0000786 "nucleosome" evidence=RCA] InterPro:IPR000164 Interpro:IPR007125 Pfam:PF00125 …	6e-69
chr1.CM0410.50	99.1.3.2.2065	H3_WHEAT				YBR010w	COG2036	3e-63	H3_WHEAT	Acetylation;Chromosomalprotein;Directproteinsequencing;DNA-binding;Methylation;Nuclearprotein;Nucleosomecore,Histone H3.	3e-70	GO_ID:55079	MGI|MGI:2448329 SPTR:P84228 symbol:Hist1h3f "histone 1, H3f" [GO:0005694 "chromosome" evidence=RCA] [GO:0005634 "nucleus" evidence=RCA] [GO:0003677 "DNA binding" evidence=RCA] [GO:0007001 "chromosome organization and biogenesis (sensu Eukaryota)" evidence=RCA] [GO:0006334 "nucleosome assembly" evidence=RCA] [GO:0000786 "nucleosome" evidence=RCA] InterPro:IPR000164 Interpro:IPR007125 Pfam:PF00125 …	6e-69
chr3.TM1463.12	99.1.4.3549	GO_ID:39420							H2A_PICAB	Chromosomalprotein;DNA-binding;Nuclearprotein;Nucleosomecore,Histone H2A.	6e-34	GO_ID:39420	TAIR|gene:2172118 SPTR:Q9LD28 symbol:AT5G54640.1 [GO:0003677 "DNA binding" evidence=ISS] InterPro:IPR002119 Interpro:IPR007125 Pfam:PF00125 InterPro:IPR007124 GO:GO:0005694 GO:GO:0005634 PRINTS:PR00620 ProDom:PD000522 SMART:SM00414 PROSITE:PS00046 GO:GO:0000786 HSSP:P06897 EMBL:AB016879 EMBL:AF204968 EMBL:AF204967 EMBL:BT004023 EMBL:AY088261 EMBL:BT005189 SMR:Q9LD28 SPTR:Q9LD28	6e-41
chr3.TM1463.12	99.1.3.2.2350	H2A_PICAB							H2A_PICAB	Chromosomalprotein;DNA-binding;Nuclearprotein;Nucleosomecore,Histone H2A.	6e-34	GO_ID:39420	TAIR|gene:2172118 SPTR:Q9LD28 symbol:AT5G54640.1 [GO:0003677 "DNA binding" evidence=ISS] InterPro:IPR002119 Interpro:IPR007125 Pfam:PF00125 InterPro:IPR007124 GO:GO:0005694 GO:GO:0005634 PRINTS:PR00620 ProDom:PD000522 SMART:SM00414 PROSITE:PS00046 GO:GO:0000786 HSSP:P06897 EMBL:AB016879 EMBL:AF204968 EMBL:AF204967 EMBL:BT004023 EMBL:AY088261 EMBL:BT005189 SMR:Q9LD28 SPTR:Q9LD28	6e-41
Ljwgs_051370.1	1.2.10.1	E3.6.3.6 H+-transporting ATPase [EC:3.6.3.6] [COG:COG0474] [GO:0008553] [TC:3.A.3.3]	ath:At4g38920	F19H22.20; vacuolar ATP synthase 16 kDa proteolipid subunit 3 / V-ATPase 16 kDa proteolipid subunit 3 (AVAP3) (AVA-P3) [EC:3.6.3.14] [KO:K02155]	2e-22	YPL234c	COG0636	1e-13	VATL_PHAAU	ATPsynthesis;Hydrogeniontransport;Hydrolase;Iontransport;Membrane;Transmembrane;Transport;Vacuole,Vacuolar ATP synthase 16 kDa proteolipid subunit (EC 3.6.3.14).	5e-23	GO_ID:4872	MGI|MGI:88116 SPTR:P63082 symbol:Atp6v0c "ATPase, H+ transporting, V0 subunit C" [GO:0016020 "membrane" evidence=RCA] [GO:0016021 "integral to membrane" evidence=RCA] [GO:0016471 "hydrogen-translocating V-type ATPase complex" evidence=TAS] [GO:0016787 "hydrolase activity" evidence=RCA] [GO:0005515 "protein binding" evidence=IPI] [GO:0015078 "hydrogen ion transporter activity" evidence=RCA] [GO:00…	3e-15
Ljwgs_051370.1	1.2.2.1.2.6	ATPVK, ntpK V-type H+-transporting ATPase subunit K [COG:COG0636]	ath:At4g38920	F19H22.20; vacuolar ATP synthase 16 kDa proteolipid subunit 3 / V-ATPase 16 kDa proteolipid subunit 3 (AVAP3) (AVA-P3) [EC:3.6.3.14] [KO:K02155]	2e-22	YPL234c	COG0636	1e-13	VATL_PHAAU	ATPsynthesis;Hydrogeniontransport;Hydrolase;Iontransport;Membrane;Transmembrane;Transport;Vacuole,Vacuolar ATP synthase 16 kDa proteolipid subunit (EC 3.6.3.14).	5e-23	GO_ID:4872	MGI|MGI:88116 SPTR:P63082 symbol:Atp6v0c "ATPase, H+ transporting, V0 subunit C" [GO:0016020 "membrane" evidence=RCA] [GO:0016021 "integral to membrane" evidence=RCA] [GO:0016471 "hydrogen-translocating V-type ATPase complex" evidence=TAS] [GO:0016787 "hydrolase activity" evidence=RCA] [GO:0005515 "protein binding" evidence=IPI] [GO:0015078 "hydrogen ion transporter activity" evidence=RCA] [GO:00…	3e-15
Ljwgs_051370.1	1.2.2.1.1.7	ATPF0C, atpE F-type H+-transporting ATPase c chain [COG:COG0636]	ath:At4g38920	F19H22.20; vacuolar ATP synthase 16 kDa proteolipid subunit 3 / V-ATPase 16 kDa proteolipid subunit 3 (AVAP3) (AVA-P3) [EC:3.6.3.14] [KO:K02155]	2e-22	YPL234c	COG0636	1e-13	VATL_PHAAU	ATPsynthesis;Hydrogeniontransport;Hydrolase;Iontransport;Membrane;Transmembrane;Transport;Vacuole,Vacuolar ATP synthase 16 kDa proteolipid subunit (EC 3.6.3.14).	5e-23	GO_ID:4872	MGI|MGI:88116 SPTR:P63082 symbol:Atp6v0c "ATPase, H+ transporting, V0 subunit C" [GO:0016020 "membrane" evidence=RCA] [GO:0016021 "integral to membrane" evidence=RCA] [GO:0016471 "hydrogen-translocating V-type ATPase complex" evidence=TAS] [GO:0016787 "hydrolase activity" evidence=RCA] [GO:0005515 "protein binding" evidence=IPI] [GO:0015078 "hydrogen ion transporter activity" evidence=RCA] [GO:00…	3e-15
Ljwgs_051370.1	1.2.2.1.1.17	ATPeF0C, ATP5G1 F-type H+-transporting ATPase subunit c [COG:COG0636]	ath:At4g38920	F19H22.20; vacuolar ATP synthase 16 kDa proteolipid subunit 3 / V-ATPase 16 kDa proteolipid subunit 3 (AVAP3) (AVA-P3) [EC:3.6.3.14] [KO:K02155]	2e-22	YPL234c	COG0636	1e-13	VATL_PHAAU	ATPsynthesis;Hydrogeniontransport;Hydrolase;Iontransport;Membrane;Transmembrane;Transport;Vacuole,Vacuolar ATP synthase 16 kDa proteolipid subunit (EC 3.6.3.14).	5e-23	GO_ID:4872	MGI|MGI:88116 SPTR:P63082 symbol:Atp6v0c "ATPase, H+ transporting, V0 subunit C" [GO:0016020 "membrane" evidence=RCA] [GO:0016021 "integral to membrane" evidence=RCA] [GO:0016471 "hydrogen-translocating V-type ATPase complex" evidence=TAS] [GO:0016787 "hydrolase activity" evidence=RCA] [GO:0005515 "protein binding" evidence=IPI] [GO:0015078 "hydrogen ion transporter activity" evidence=RCA] [GO:00…	3e-15
Ljwgs_051370.1	1.2.2.1.2.15	ATPeVPL, ATP6L V-type H+-transporting ATPase 16kDa proteolipid subunit [COG:COG0636]	ath:At4g38920	F19H22.20; vacuolar ATP synthase 16 kDa proteolipid subunit 3 / V-ATPase 16 kDa proteolipid subunit 3 (AVAP3) (AVA-P3) [EC:3.6.3.14] [KO:K02155]	2e-22	YPL234c	COG0636	1e-13	VATL_PHAAU	ATPsynthesis;Hydrogeniontransport;Hydrolase;Iontransport;Membrane;Transmembrane;Transport;Vacuole,Vacuolar ATP synthase 16 kDa proteolipid subunit (EC 3.6.3.14).	5e-23	GO_ID:4872	MGI|MGI:88116 SPTR:P63082 symbol:Atp6v0c "ATPase, H+ transporting, V0 subunit C" [GO:0016020 "membrane" evidence=RCA] [GO:0016021 "integral to membrane" evidence=RCA] [GO:0016471 "hydrogen-translocating V-type ATPase complex" evidence=TAS] [GO:0016787 "hydrolase activity" evidence=RCA] [GO:0005515 "protein binding" evidence=IPI] [GO:0015078 "hydrogen ion transporter activity" evidence=RCA] [GO:00…	3e-15
Ljwgs_051370.1	1.2.2.1.2.16	ATPeVPF, ATP6F V-type H+-transporting ATPase 21kDa proteolipid subunit [COG:COG0636]	ath:At4g38920	F19H22.20; vacuolar ATP synthase 16 kDa proteolipid subunit 3 / V-ATPase 16 kDa proteolipid subunit 3 (AVAP3) (AVA-P3) [EC:3.6.3.14] [KO:K02155]	2e-22	YPL234c	COG0636	1e-13	VATL_PHAAU	ATPsynthesis;Hydrogeniontransport;Hydrolase;Iontransport;Membrane;Transmembrane;Transport;Vacuole,Vacuolar ATP synthase 16 kDa proteolipid subunit (EC 3.6.3.14).	5e-23	GO_ID:4872	MGI|MGI:88116 SPTR:P63082 symbol:Atp6v0c "ATPase, H+ transporting, V0 subunit C" [GO:0016020 "membrane" evidence=RCA] [GO:0016021 "integral to membrane" evidence=RCA] [GO:0016471 "hydrogen-translocating V-type ATPase complex" evidence=TAS] [GO:0016787 "hydrolase activity" evidence=RCA] [GO:0005515 "protein binding" evidence=IPI] [GO:0015078 "hydrogen ion transporter activity" evidence=RCA] [GO:00…	3e-15
Ljwgs_051370.1	1.2.1.11	E3.6.3.6 H+-transporting ATPase [EC:3.6.3.6] [COG:COG0474] [GO:0008553] [TC:3.A.3.3]	ath:At4g38920	F19H22.20; vacuolar ATP synthase 16 kDa proteolipid subunit 3 / V-ATPase 16 kDa proteolipid subunit 3 (AVAP3) (AVA-P3) [EC:3.6.3.14] [KO:K02155]	2e-22	YPL234c	COG0636	1e-13	VATL_PHAAU	ATPsynthesis;Hydrogeniontransport;Hydrolase;Iontransport;Membrane;Transmembrane;Transport;Vacuole,Vacuolar ATP synthase 16 kDa proteolipid subunit (EC 3.6.3.14).	5e-23	GO_ID:4872	MGI|MGI:88116 SPTR:P63082 symbol:Atp6v0c "ATPase, H+ transporting, V0 subunit C" [GO:0016020 "membrane" evidence=RCA] [GO:0016021 "integral to membrane" evidence=RCA] [GO:0016471 "hydrogen-translocating V-type ATPase complex" evidence=TAS] [GO:0016787 "hydrolase activity" evidence=RCA] [GO:0005515 "protein binding" evidence=IPI] [GO:0015078 "hydrogen ion transporter activity" evidence=RCA] [GO:00…	3e-15
Ljwgs_051370.1	4.1.2.27	FLII flagellum-specific ATP synthase [EC:3.6.3.14] [COG:COG1157] [GO:0003936]	ath:At4g38920	F19H22.20; vacuolar ATP synthase 16 kDa proteolipid subunit 3 / V-ATPase 16 kDa proteolipid subunit 3 (AVAP3) (AVA-P3) [EC:3.6.3.14] [KO:K02155]	2e-22	YPL234c	COG0636	1e-13	VATL_PHAAU	ATPsynthesis;Hydrogeniontransport;Hydrolase;Iontransport;Membrane;Transmembrane;Transport;Vacuole,Vacuolar ATP synthase 16 kDa proteolipid subunit (EC 3.6.3.14).	5e-23	GO_ID:4872	MGI|MGI:88116 SPTR:P63082 symbol:Atp6v0c "ATPase, H+ transporting, V0 subunit C" [GO:0016020 "membrane" evidence=RCA] [GO:0016021 "integral to membrane" evidence=RCA] [GO:0016471 "hydrogen-translocating V-type ATPase complex" evidence=TAS] [GO:0016787 "hydrolase activity" evidence=RCA] [GO:0005515 "protein binding" evidence=IPI] [GO:0015078 "hydrogen ion transporter activity" evidence=RCA] [GO:00…	3e-15
chr1.CM0023.33	99.1.4.2469	GO_ID:4558							SET_RAT	Alternativesplicing;Endoplasmicreticulum;Nuclearprotein;Phosphorylation,SET protein (Phosphatase 2A inhibitor I2PP2A) (I-2PP2A) (Template- activating factor I) (TAF-I) (Liver regeneration-related protein LRRGR00002).	6e-36	GO_ID:4558	TAIR|gene:2034994 SPTR:Q8LC68 symbol:AT1G18800.1 [GO:0003677 "DNA binding" evidence=ISS] [GO:0005634 "nucleus" evidence=ISS;IDA] [GO:0006334 "nucleosome assembly" evidence=ISS] Pfam:PF00956 InterPro:IPR002164 GO:GO:0005634 EMBL:AY086761 SPTR:Q8LC68	3e-78
chr1.CM0023.33	99.1.3.2.3253	SET_RAT							SET_RAT	Alternativesplicing;Endoplasmicreticulum;Nuclearprotein;Phosphorylation,SET protein (Phosphatase 2A inhibitor I2PP2A) (I-2PP2A) (Template- activating factor I) (TAF-I) (Liver regeneration-related protein LRRGR00002).	6e-36	GO_ID:4558	TAIR|gene:2034994 SPTR:Q8LC68 symbol:AT1G18800.1 [GO:0003677 "DNA binding" evidence=ISS] [GO:0005634 "nucleus" evidence=ISS;IDA] [GO:0006334 "nucleosome assembly" evidence=ISS] Pfam:PF00956 InterPro:IPR002164 GO:GO:0005634 EMBL:AY086761 SPTR:Q8LC68	3e-78
chr2.CM0803.91	2.2.1.1.5	RP-S5, rpsE small subunit ribosomal protein S5 [COG:COG0098]	ath:At1g58380	X7J.12; 40S ribosomal protein S2 (RPS2A) [KO:K02981]	1e-18	YGL123w	COG0098	2e-14	RS2_ARATH	Ribonucleoprotein;Ribosomalprotein,40S ribosomal protein S2.	4e-18	GO_ID:50520	TAIR|gene:2826987 SPTR:Q93VB8 symbol:AT1G58983.1 [GO:0003735 "structural constituent of ribosome" evidence=ISS] [GO:0005840 "ribosome" evidence=ISS] [GO:0006412 "protein biosynthesis" evidence=ISS] InterPro:IPR005711 InterPro:IPR000851 InterPro:IPR005324 Pfam:PF00333 HSSP:P02357 Pfam:PF03719 TIGRFAMs:TIGR01020 PROSITE:PS00585 PROSITE:PS50881 EMBL:AC027036 EMBL:AB076984 EMBL:AB078516 EMBL:AY065030…	2e-19
chr2.CM0803.91	2.2.1.1.23	RP-S2e, RPS2 small subunit ribosomal protein S2e [COG:COG0098]	ath:At1g58380	X7J.12; 40S ribosomal protein S2 (RPS2A) [KO:K02981]	1e-18	YGL123w	COG0098	2e-14	RS2_ARATH	Ribonucleoprotein;Ribosomalprotein,40S ribosomal protein S2.	4e-18	GO_ID:50520	TAIR|gene:2826987 SPTR:Q93VB8 symbol:AT1G58983.1 [GO:0003735 "structural constituent of ribosome" evidence=ISS] [GO:0005840 "ribosome" evidence=ISS] [GO:0006412 "protein biosynthesis" evidence=ISS] InterPro:IPR005711 InterPro:IPR000851 InterPro:IPR005324 Pfam:PF00333 HSSP:P02357 Pfam:PF03719 TIGRFAMs:TIGR01020 PROSITE:PS00585 PROSITE:PS50881 EMBL:AC027036 EMBL:AB076984 EMBL:AB078516 EMBL:AY065030…	2e-19
chr3.TM1419.13.1	99.2	Unclassified without homolog
Ljwgs_014026.1	2.2.1.1.30	RP-S8e, RPS8 small subunit ribosomal protein S8e [COG:COG2007]	ath:At5g59240	MNC17.7; 40S ribosomal protein S8 (RPS8B) [KO:K02995]	6e-77	YBL072c	COG2007	2e-48	RS8_ORYSA	Ribonucleoprotein;Ribosomalprotein,40S ribosomal protein S8.	7e-83	GO_ID:53697	TAIR|gene:2168478 SPTR:Q9FIF3 symbol:AT5G59240.1 [GO:0003735 "structural constituent of ribosome" evidence=ISS] [GO:0005843 "cytosolic small ribosomal subunit (sensu Eukaryota)" evidence=ISS] [GO:0006412 "protein biosynthesis" evidence=ISS] [GO:0005840 "ribosome" evidence=ISS] [GO:0007046 "ribosome biogenesis" evidence=ISS] InterPro:IPR001047 Pfam:PF01201 ProDom:PD005658 TIGRFAMs:TIGR00307 PROSIT…	1e-77
Ljwgs_014026.1	3.2.11.47	RP-S6e, RPS6 small subunit ribosomal protein S6e [COG:COG2125] [GO:0005843]	ath:At5g59240	MNC17.7; 40S ribosomal protein S8 (RPS8B) [KO:K02995]	6e-77	YBL072c	COG2007	2e-48	RS8_ORYSA	Ribonucleoprotein;Ribosomalprotein,40S ribosomal protein S8.	7e-83	GO_ID:53697	TAIR|gene:2168478 SPTR:Q9FIF3 symbol:AT5G59240.1 [GO:0003735 "structural constituent of ribosome" evidence=ISS] [GO:0005843 "cytosolic small ribosomal subunit (sensu Eukaryota)" evidence=ISS] [GO:0006412 "protein biosynthesis" evidence=ISS] [GO:0005840 "ribosome" evidence=ISS] [GO:0007046 "ribosome biogenesis" evidence=ISS] InterPro:IPR001047 Pfam:PF01201 ProDom:PD005658 TIGRFAMs:TIGR00307 PROSIT…	1e-77
Ljwgs_028970.2	2.3.7.1.2	ubiquitin-conjugating enzyme [COG:COG5078] [GO:0004840]	ath:At5g59300	MNC17.22; ubiquitin-conjugating enzyme 7 (UBC7) [EC:6.3.2.19] [KO:K04555]	5e-22				UBC7_ARATH	Ligase;Multigenefamily;Ublconjugationpathway,Ubiquitin-conjugating enzyme E2 7 (EC 6.3.2.19) (Ubiquitin-protein ligase 7) (Ubiquitin carrier protein 7).	1e-27	GO_ID:54026	TAIR|gene:2099935 SPTR:Q42540 symbol:AT3G55380.1 [GO:0006511 "ubiquitin-dependent protein catabolism" evidence=TAS] [GO:0008372 "cellular component unknown" evidence=ND] [GO:0004840 "ubiquitin conjugating enzyme activity" evidence=ISS] INTERPRO:IPR000608 Pfam:PF00179 ProDom:PD000461 PROSITE:PS00183 PROSITE:PS50127 HSSP:P34477 EMBL:U33757 EMBL:AB016890 EMBL:AY080733 EMBL:BT005798 PIR:S71209 SPTR:Q…	3e-28
Ljwgs_029445.1	2.2.1.2.37	RP-L4e, RPL4 large subunit ribosomal protein L4e [COG:COG0088]	ath:At3g09630	F11F8.22; 60S ribosomal protein L4/L1 (RPL4A) [KO:K02930]	4e-179	YBR031w_1	COG0088	8e-93	RL4_PRUAR	Ribonucleoprotein;Ribosomalprotein,60S ribosomal protein L4 (L1).	3e-179	GO_ID:20382	TAIR|gene:2074903 SPTR:Q9SF40 symbol:AT3G09630.1 [GO:0003735 "structural constituent of ribosome" evidence=ISS] [GO:0005840 "ribosome" evidence=ISS] [GO:0006412 "protein biosynthesis" evidence=ISS] InterPro:IPR002136 Pfam:PF00573 PROSITE:PS00939 EMBL:AC016661 EMBL:AY056781 EMBL:BT002438 EMBL:BT008495 SPTR:Q9SF40	1e-179
Ljwgs_029445.1	2.2.1.2.4	RP-L4, rplD large subunit ribosomal protein L4 [COG:COG0088]	ath:At3g09630	F11F8.22; 60S ribosomal protein L4/L1 (RPL4A) [KO:K02930]	4e-179	YBR031w_1	COG0088	8e-93	RL4_PRUAR	Ribonucleoprotein;Ribosomalprotein,60S ribosomal protein L4 (L1).	3e-179	GO_ID:20382	TAIR|gene:2074903 SPTR:Q9SF40 symbol:AT3G09630.1 [GO:0003735 "structural constituent of ribosome" evidence=ISS] [GO:0005840 "ribosome" evidence=ISS] [GO:0006412 "protein biosynthesis" evidence=ISS] InterPro:IPR002136 Pfam:PF00573 PROSITE:PS00939 EMBL:AC016661 EMBL:AY056781 EMBL:BT002438 EMBL:BT008495 SPTR:Q9SF40	1e-179
chr1.CM0318.1	2.2.1.1.10	RP-S10, rpsJ small subunit ribosomal protein S10 [COG:COG0051]	ath:At5g62300	MMI9.13; 40S ribosomal protein S20 (RPS20C) [KO:K02969]	4e-55	YHL015w	COG0051	7e-30	RS20_ARATH	Ribonucleoprotein;Ribosomalprotein,40S ribosomal protein S20.	2e-55	GO_ID:51179	TAIR|gene:2075948 SPTR:P49200 symbol:AT3G45030.1 [GO:0003735 "structural constituent of ribosome" evidence=ISS] [GO:0006412 "protein biosynthesis" evidence=ISS] [GO:0015935 "small ribosomal subunit" evidence=ISS] InterPro:IPR001848 InterPro:IPR005729 Pfam:PF00338 PRINTS:PR00971 ProDom:PD001272 TIGRFAMs:TIGR01046 PROSITE:PS00361 EMBL:AL353992 EMBL:AB019235 EMBL:AF325017 EMBL:AF370460 EMBL:AY096646…	7e-56
chr1.CM0318.1	2.2.1.1.43	RP-S20e, RPS20 small subunit ribosomal protein S20e [COG:COG0051]	ath:At5g62300	MMI9.13; 40S ribosomal protein S20 (RPS20C) [KO:K02969]	4e-55	YHL015w	COG0051	7e-30	RS20_ARATH	Ribonucleoprotein;Ribosomalprotein,40S ribosomal protein S20.	2e-55	GO_ID:51179	TAIR|gene:2075948 SPTR:P49200 symbol:AT3G45030.1 [GO:0003735 "structural constituent of ribosome" evidence=ISS] [GO:0006412 "protein biosynthesis" evidence=ISS] [GO:0015935 "small ribosomal subunit" evidence=ISS] InterPro:IPR001848 InterPro:IPR005729 Pfam:PF00338 PRINTS:PR00971 ProDom:PD001272 TIGRFAMs:TIGR01046 PROSITE:PS00361 EMBL:AL353992 EMBL:AB019235 EMBL:AF325017 EMBL:AF370460 EMBL:AY096646…	7e-56
Ljwgs_028970.2	2.3.7.1.2	ubiquitin-conjugating enzyme [COG:COG5078] [GO:0004840]	ath:At5g59300	MNC17.22; ubiquitin-conjugating enzyme 7 (UBC7) [EC:6.3.2.19] [KO:K04555]	5e-22				UBC7_ARATH	Ligase;Multigenefamily;Ublconjugationpathway,Ubiquitin-conjugating enzyme E2 7 (EC 6.3.2.19) (Ubiquitin-protein ligase 7) (Ubiquitin carrier protein 7).	1e-27	GO_ID:54026	TAIR|gene:2099935 SPTR:Q42540 symbol:AT3G55380.1 [GO:0006511 "ubiquitin-dependent protein catabolism" evidence=TAS] [GO:0008372 "cellular component unknown" evidence=ND] [GO:0004840 "ubiquitin conjugating enzyme activity" evidence=ISS] INTERPRO:IPR000608 Pfam:PF00179 ProDom:PD000461 PROSITE:PS00183 PROSITE:PS50127 HSSP:P34477 EMBL:U33757 EMBL:AB016890 EMBL:AY080733 EMBL:BT005798 PIR:S71209 SPTR:Q…	3e-28
CM0680.17	1.5.4.3	E2.5.1.6, metK S-adenosylmethionine synthetase [EC:2.5.1.6] [COG:COG0192] [GO:0004478]	ath:At1g02500	T14P4.17; S-adenosylmethionine synthetase 1 (SAM1) [EC:2.5.1.6] [KO:K00789]	0	YLR180w	COG0192	5e-123	METK_LYCES	ATP-binding;Magnesium;Metal-binding;Multigenefamily;Nucleotide-binding;One-carbonmetabolism;Potassium;Transferase,S-adenosylmethionine synthetase 1 (EC 2.5.1.6) (Methionine adenosyltransferase 1) (AdoMet synthetase 1).	0	GO_ID:35368	TAIR|gene:1005027855 SPTR:P23686 symbol:AT1G02500.2 [GO:0004478 "methionine adenosyltransferase activity" evidence=ISS] [GO:0006556 "S-adenosylmethionine biosynthesis" evidence=ISS] InterPro:IPR002133 Pfam:PF00438 Pfam:PF02772 Pfam:PF02773 PIRSF:PIRSF000497 TIGRFAMs:TIGR01034 PROSITE:PS00376 PROSITE:PS00377 EMBL:AC022521 EMBL:M55077 EMBL:AF325061 EMBL:AY092955 EMBL:AF428440 EMBL:AY052311 EMBL:AY0…	0
CM0680.17	1.6.4.8	E2.5.1.6, metK S-adenosylmethionine synthetase [EC:2.5.1.6] [COG:COG0192] [GO:0004478]	ath:At1g02500	T14P4.17; S-adenosylmethionine synthetase 1 (SAM1) [EC:2.5.1.6] [KO:K00789]	0	YLR180w	COG0192	5e-123	METK_LYCES	ATP-binding;Magnesium;Metal-binding;Multigenefamily;Nucleotide-binding;One-carbonmetabolism;Potassium;Transferase,S-adenosylmethionine synthetase 1 (EC 2.5.1.6) (Methionine adenosyltransferase 1) (AdoMet synthetase 1).	0	GO_ID:35368	TAIR|gene:1005027855 SPTR:P23686 symbol:AT1G02500.2 [GO:0004478 "methionine adenosyltransferase activity" evidence=ISS] [GO:0006556 "S-adenosylmethionine biosynthesis" evidence=ISS] InterPro:IPR002133 Pfam:PF00438 Pfam:PF02772 Pfam:PF02773 PIRSF:PIRSF000497 TIGRFAMs:TIGR01034 PROSITE:PS00376 PROSITE:PS00377 EMBL:AC022521 EMBL:M55077 EMBL:AF325061 EMBL:AY092955 EMBL:AF428440 EMBL:AY052311 EMBL:AY0…	0
Ljwgs_057064.1	3.2.11.49	eIF-4E, EIF4E translation initiation factor eIF-4E [GO:0003743]	ath:At1g13950	F16A14.17; eukaryotic translation initiation factor 5A-1 / eIF-5A 1 [KO:K03263]	1e-51	YEL034w	COG0231	1e-36	IF5A1_TOBAC	Hypusine;Initiationfactor;Multigenefamily;Proteinbiosynthesis,Eukaryotic translation initiation factor 5A-1 (eIF-5A-1) (eIF-4D).	1e-54	GO_ID:40532	SGD|S000000760 SPTR:P23301 symbol:HYP2 "translation initiation factor eIF-5A" [GO:0005737 "cytoplasm" evidence=IDA] [GO:0005739 "mitochondrion" evidence=IDA] [GO:0005840 "ribosome" evidence=TAS] [GO:0003743 "translation initiation factor activity" evidence=TAS] [GO:0005515 "protein binding" evidence=IPI] [GO:0006413 "translational initiation" evidence=TAS] InterPro:IPR008994 SGD:S000000760 InterP…	5e-36
Ljwgs_057064.1	2.2.2.1.15	eIF-5A, EIF5A translation initiation factor eIF-5A [COG:COG0231]	ath:At1g13950	F16A14.17; eukaryotic translation initiation factor 5A-1 / eIF-5A 1 [KO:K03263]	1e-51	YEL034w	COG0231	1e-36	IF5A1_TOBAC	Hypusine;Initiationfactor;Multigenefamily;Proteinbiosynthesis,Eukaryotic translation initiation factor 5A-1 (eIF-5A-1) (eIF-4D).	1e-54	GO_ID:40532	SGD|S000000760 SPTR:P23301 symbol:HYP2 "translation initiation factor eIF-5A" [GO:0005737 "cytoplasm" evidence=IDA] [GO:0005739 "mitochondrion" evidence=IDA] [GO:0005840 "ribosome" evidence=TAS] [GO:0003743 "translation initiation factor activity" evidence=TAS] [GO:0005515 "protein binding" evidence=IPI] [GO:0006413 "translational initiation" evidence=TAS] InterPro:IPR008994 SGD:S000000760 InterP…	5e-36
Ljwgs_057064.1	2.2.2.2.4	EF-P, efp elongation factor EF-P [COG:COG0231]	ath:At1g13950	F16A14.17; eukaryotic translation initiation factor 5A-1 / eIF-5A 1 [KO:K03263]	1e-51	YEL034w	COG0231	1e-36	IF5A1_TOBAC	Hypusine;Initiationfactor;Multigenefamily;Proteinbiosynthesis,Eukaryotic translation initiation factor 5A-1 (eIF-5A-1) (eIF-4D).	1e-54	GO_ID:40532	SGD|S000000760 SPTR:P23301 symbol:HYP2 "translation initiation factor eIF-5A" [GO:0005737 "cytoplasm" evidence=IDA] [GO:0005739 "mitochondrion" evidence=IDA] [GO:0005840 "ribosome" evidence=TAS] [GO:0003743 "translation initiation factor activity" evidence=TAS] [GO:0005515 "protein binding" evidence=IPI] [GO:0006413 "translational initiation" evidence=TAS] InterPro:IPR008994 SGD:S000000760 InterP…	5e-36
chr5.CM0148.23	99.1.4.1607	GO_ID:28757							CY561_PIG	Electrontransport;Heme;Iron;Membrane;Metal-binding;Transmembrane;Transport,Cytochrome b561 (Cytochrome b-561).	3e-34	GO_ID:28757	TAIR|gene:2159857 SPTR:Q9SWS1 symbol:AT5G38630.1 [GO:0006118 "electron transport" evidence=ISS] [GO:0008805 "carbon-monoxide oxygenase activity" evidence=ISS] [GO:0016021 "integral to membrane" evidence=ISS] InterPro:IPR004877 Pfam:PF03188 InterPro:IPR006593 PROSITE:PS50939 SMART:SM00665 EMBL:AB005231 EMBL:AF132115 EMBL:AB049627 EMBL:AY085028 EMBL:AK117270 SPTR:Q9SWS1	8e-52
chr5.CM0148.23	99.1.3.2.2653	CY561_PIG							CY561_PIG	Electrontransport;Heme;Iron;Membrane;Metal-binding;Transmembrane;Transport,Cytochrome b561 (Cytochrome b-561).	3e-34	GO_ID:28757	TAIR|gene:2159857 SPTR:Q9SWS1 symbol:AT5G38630.1 [GO:0006118 "electron transport" evidence=ISS] [GO:0008805 "carbon-monoxide oxygenase activity" evidence=ISS] [GO:0016021 "integral to membrane" evidence=ISS] InterPro:IPR004877 Pfam:PF03188 InterPro:IPR006593 PROSITE:PS50939 SMART:SM00665 EMBL:AB005231 EMBL:AF132115 EMBL:AB049627 EMBL:AY085028 EMBL:AK117270 SPTR:Q9SWS1	8e-52
Ljwgs_023810.1	1.1.8.16	E3.1.3.12, otsB trehalose-phosphatase [EC:3.1.3.12] [COG:COG1877] [GO:0004805]	noc:Noc_1775	beta-phosphoglucomutase hydrolase [EC:3.1.3.12 2.4.1.216] [KO:K01087]	5e-17	Rv2006_2	COG1877	3e-14	Y2006_MYCTU	Completeproteome;Glycosidase;Hydrolase;Hypotheticalprotein,Hypothetical glycosyl hydrolase Rv2006/MT2062 (EC 3.2.1.-).	9e-14	GO_ID:8408	TAIR|gene:2171849 SPTR:Q9FJQ1 symbol:AT5G65140.1 [GO:0004805 "trehalose-phosphatase activity" evidence=ISS] [GO:0005992 "trehalose biosynthesis" evidence=ISS] InterPro:IPR006379 InterPro:IPR003337 Pfam:PF02358 GO:GO:0008152 TIGRFAMs:TIGR01484 TIGRFAMs:TIGR00685 EMBL:AB013395 SPTR:Q9FJQ1	4e-58
Ljwgs_023398.2	99.1.3.2.234	OCS1_MAIZE							OCS1_MAIZE	DNA-binding;Nuclearprotein;Transcription;Transcriptionregulation,Ocs-element binding factor 1 (OCSBF-1).	2e-19	GO_ID:22065	TAIR|gene:2096023 SPTR:Q9LZP8 symbol:AT3G62420.1 [GO:0003700 "transcription factor activity" evidence=ISS] [GO:0003677 "DNA binding" evidence=ISS] [GO:0006355 "regulation of transcription, DNA-dependent" evidence=ISS] InterPro:IPR004827 Pfam:PF00170 GO:GO:0005634 SMART:SM00338 PROSITE:PS50217 PROSITE:PS00036 InterPro:IPR011616 EMBL:AL162507 EMBL:AY050923 EMBL:AF400620 EMBL:AY091421 PIR:T48034 SPT…	3e-24
Ljwgs_023398.2	99.1.4.5701	GO_ID:22065							OCS1_MAIZE	DNA-binding;Nuclearprotein;Transcription;Transcriptionregulation,Ocs-element binding factor 1 (OCSBF-1).	2e-19	GO_ID:22065	TAIR|gene:2096023 SPTR:Q9LZP8 symbol:AT3G62420.1 [GO:0003700 "transcription factor activity" evidence=ISS] [GO:0003677 "DNA binding" evidence=ISS] [GO:0006355 "regulation of transcription, DNA-dependent" evidence=ISS] InterPro:IPR004827 Pfam:PF00170 GO:GO:0005634 SMART:SM00338 PROSITE:PS50217 PROSITE:PS00036 InterPro:IPR011616 EMBL:AL162507 EMBL:AY050923 EMBL:AF400620 EMBL:AY091421 PIR:T48034 SPT…	3e-24
chr1.CM0222.28	99.1.4.334	GO_ID:42317							SYP22_ARATH	Coiledcoil;Membrane;Multigenefamily;Proteintransport;Transmembrane;Transport;Vacuole,Syntaxin 22 (AtSYP22) (AtVAM3).	1e-61	GO_ID:42317	UNIPROT|O15400 SPTR:O15400 symbol:STX7_HUMAN "Syntaxin 7" [GO:0006892 "post-Golgi transport" evidence=TAS] [GO:0005768 "endosome" evidence=NR] [GO:0005887 "integral to plasma membrane" evidence=NR] InterPro:IPR000727 InterPro:IPR006012 InterPro:IPR006011 Pfam:PF05739 SMART:SM00397 PROSITE:PS50192 Pfam:PF00804 SMART:SM00503 PROSITE:PS00914 HSSP:P32851 EMBL:U77942 EMBL:AL357034 EMBL:AL589691 EMBL:B…	8e-22
chr1.CM0222.28	99.1.3.2.282	SYP22_ARATH							SYP22_ARATH	Coiledcoil;Membrane;Multigenefamily;Proteintransport;Transmembrane;Transport;Vacuole,Syntaxin 22 (AtSYP22) (AtVAM3).	1e-61	GO_ID:42317	UNIPROT|O15400 SPTR:O15400 symbol:STX7_HUMAN "Syntaxin 7" [GO:0006892 "post-Golgi transport" evidence=TAS] [GO:0005768 "endosome" evidence=NR] [GO:0005887 "integral to plasma membrane" evidence=NR] InterPro:IPR000727 InterPro:IPR006012 InterPro:IPR006011 Pfam:PF05739 SMART:SM00397 PROSITE:PS50192 Pfam:PF00804 SMART:SM00503 PROSITE:PS00914 HSSP:P32851 EMBL:U77942 EMBL:AL357034 EMBL:AL589691 EMBL:B…	8e-22
chr1.CM0029.39	2.2.1.1.27	RP-S5e, RPS5 small subunit ribosomal protein S5e [COG:COG0049]	ath:At2g37270	F3G5.6; 40S ribosomal protein S5 (RPS5A) [KO:K02989]	3e-82	YJR123w	COG0049	2e-68	RS5_CICAR	Ribonucleoprotein;Ribosomalprotein,40S ribosomal protein S5 (Fragment).	5e-83	GO_ID:8839	TAIR|gene:2049861 SPTR:Q9ZUT9 symbol:AT2G37270.1 [GO:0003735 "structural constituent of ribosome" evidence=ISS] [GO:0005843 "cytosolic small ribosomal subunit (sensu Eukaryota)" evidence=ISS] [GO:0006412 "protein biosynthesis" evidence=ISS] [GO:0005840 "ribosome" evidence=ISS] InterPro:IPR000235 Pfam:PF00177 Interpro:IPR005716 HSSP:O59230 ProDom:PD000817 TIGRFAMs:TIGR01028 PROSITE:PS00052 EMBL:AC…	7e-83
chr1.CM0029.39	2.2.1.1.7	RP-S7, rpsG small subunit ribosomal protein S7 [COG:COG0049]	ath:At2g37270	F3G5.6; 40S ribosomal protein S5 (RPS5A) [KO:K02989]	3e-82	YJR123w	COG0049	2e-68	RS5_CICAR	Ribonucleoprotein;Ribosomalprotein,40S ribosomal protein S5 (Fragment).	5e-83	GO_ID:8839	TAIR|gene:2049861 SPTR:Q9ZUT9 symbol:AT2G37270.1 [GO:0003735 "structural constituent of ribosome" evidence=ISS] [GO:0005843 "cytosolic small ribosomal subunit (sensu Eukaryota)" evidence=ISS] [GO:0006412 "protein biosynthesis" evidence=ISS] [GO:0005840 "ribosome" evidence=ISS] InterPro:IPR000235 Pfam:PF00177 Interpro:IPR005716 HSSP:O59230 ProDom:PD000817 TIGRFAMs:TIGR01028 PROSITE:PS00052 EMBL:AC…	7e-83
chr1.CM0029.39	3.2.11.47	RP-S6e, RPS6 small subunit ribosomal protein S6e [COG:COG2125] [GO:0005843]	ath:At2g37270	F3G5.6; 40S ribosomal protein S5 (RPS5A) [KO:K02989]	3e-82	YJR123w	COG0049	2e-68	RS5_CICAR	Ribonucleoprotein;Ribosomalprotein,40S ribosomal protein S5 (Fragment).	5e-83	GO_ID:8839	TAIR|gene:2049861 SPTR:Q9ZUT9 symbol:AT2G37270.1 [GO:0003735 "structural constituent of ribosome" evidence=ISS] [GO:0005843 "cytosolic small ribosomal subunit (sensu Eukaryota)" evidence=ISS] [GO:0006412 "protein biosynthesis" evidence=ISS] [GO:0005840 "ribosome" evidence=ISS] InterPro:IPR000235 Pfam:PF00177 Interpro:IPR005716 HSSP:O59230 ProDom:PD000817 TIGRFAMs:TIGR01028 PROSITE:PS00052 EMBL:AC…	7e-83
chr1.CM0141.12.3	99.1.4.2781	GO_ID:28575										GO_ID:28575	TAIR|gene:2087021 SPTR:Q9MBG8 symbol:AT3G28970.1 [GO:0000004 "biological process unknown" evidence=ND] [GO:0005554 "molecular function unknown" evidence=ND] [GO:0008372 "cellular component unknown" evidence=ND] Pfam:PF03556 HSSP:P26447 InterPro:IPR005176 PANTHER:PTHR12281 EMBL:AB025615 EMBL:AK118926 EMBL:BT005690 SPTR:Q9MBG8	4e-39
Ljwgs_095238.1	99.1.3.2.1755	TPT_PEA							TPT_PEA	Chloroplast;Directproteinsequencing;Membrane;Plastid;Transitpeptide;Transmembrane;Transport,Triose phosphate/phosphate translocator, chloroplast precursor (cTPT) (p36) (E30).	1e-51	GO_ID:30298	TAIR|gene:2160174 SPTR:Q9M5A9 symbol:AT5G54800 [GO:0015297 "antiporter activity" evidence=ISS] [GO:0015152 "glucose-6-phosphate transporter activity" evidence=ISS] InterPro:IPR004696 InterPro:IPR004853 TIGRFAMs:TIGR00817 Pfam:PF03151 EMBL:AB005232 EMBL:AF233658 EMBL:AY057679 EMBL:BT002212 EMBL:AY086600 SPTR:Q9M5A9	5e-19
Ljwgs_095238.1	99.1.4.3637	GO_ID:30298							TPT_PEA	Chloroplast;Directproteinsequencing;Membrane;Plastid;Transitpeptide;Transmembrane;Transport,Triose phosphate/phosphate translocator, chloroplast precursor (cTPT) (p36) (E30).	1e-51	GO_ID:30298	TAIR|gene:2160174 SPTR:Q9M5A9 symbol:AT5G54800 [GO:0015297 "antiporter activity" evidence=ISS] [GO:0015152 "glucose-6-phosphate transporter activity" evidence=ISS] InterPro:IPR004696 InterPro:IPR004853 TIGRFAMs:TIGR00817 Pfam:PF03151 EMBL:AB005232 EMBL:AF233658 EMBL:AY057679 EMBL:BT002212 EMBL:AY086600 SPTR:Q9M5A9	5e-19
chr5.CM0148.10	99.1.3.2.2221	MSBP1_ARATH							MSBP1_ARATH	Lipid-binding;Membrane;Steroid-binding;Transmembrane,Membrane steroid binding protein 1 (AtMP1).	7e-24	GO_ID:24838	TAIR|gene:2145100 SPTR:Q9XFM6 symbol:AT5G52240.1 [GO:0006118 "electron transport" evidence=ISS] InterPro:IPR001199 Pfam:PF00173 EMBL:AB025603 EMBL:AF153284 EMBL:BT000922 EMBL:AY086811 GeneFarm:4753 SPTR:Q9XFM6	2e-24
chr5.CM0148.10	99.1.4.3931	GO_ID:24838							MSBP1_ARATH	Lipid-binding;Membrane;Steroid-binding;Transmembrane,Membrane steroid binding protein 1 (AtMP1).	7e-24	GO_ID:24838	TAIR|gene:2145100 SPTR:Q9XFM6 symbol:AT5G52240.1 [GO:0006118 "electron transport" evidence=ISS] InterPro:IPR001199 Pfam:PF00173 EMBL:AB025603 EMBL:AF153284 EMBL:BT000922 EMBL:AY086811 GeneFarm:4753 SPTR:Q9XFM6	2e-24
TM1441.29.1	99.1.4.3305	GO_ID:32093										GO_ID:32093	TAIR|gene:2078061 SPTR:Q9M9X5 symbol:AT3G05700.1 [GO:0009414 "response to water deprivation" evidence=ISS] Pfam:PF05605 InterPro:IPR008598 EMBL:AC011620 SPTR:Q9M9X5	6e-14
Ljwgs_110169.1	99.1.4.1297	GO_ID:48699										GO_ID:48699	TAIR|gene:2170168 SPTR:Q9FG30 symbol:AT5G06770.1 [GO:0003700 "transcription factor activity" evidence=ISS] [GO:0045449 "regulation of transcription" evidence=TAS] [GO:0003676 "nucleic acid binding" evidence=ISS] Interpro:IPR004087 Pfam:PF00013 InterPro:IPR000571 InterPro:IPR004088 Pfam:PF00642 SMART:SM00322 PROSITE:PS50084 HSSP:P22893 SMART:SM00356 EMBL:AP002032 EMBL:AK117974 EMBL:BT005260 SPTR:Q…	2e-24
chr1.CM0113.38.1	2.2.1.1.47	RP-S25e, RPS25 small subunit ribosomal protein S25e	ath:At2g21580	F2G1.15; 40S ribosomal protein S25 (RPS25B) [KO:K02975]	3e-12				RS25A_ARATH	Ribonucleoprotein;Ribosomalprotein,40S ribosomal protein S25-1.	2e-12	GO_ID:36218	TAIR|gene:2049368 SPTR:Q9SIK2 symbol:AT2G21580.1 [GO:0003735 "structural constituent of ribosome" evidence=ISS] [GO:0005840 "ribosome" evidence=ISS] [GO:0006412 "protein biosynthesis" evidence=ISS] InterPro:IPR004977 Pfam:PF03297 InterPro:IPR009058 ProDom:PD012268 EMBL:AC007119 EMBL:AY048211 EMBL:AY091695 PIR:H84602 SPTR:Q9SIK2	5e-13
Ljwgs_047882.1	1.2.1.1.2.1	HOXE diaphorase subunit of the bidirectional hydrogenase [COG:COG1905]	ath:At4g02580	T10P11.14; NADH-ubiquinone oxidoreductase 24 kDa subunit, putative [EC:1.6.5.3 1.6.99.3] [KO:K03943]	8e-28	RP353	COG1905	2e-16	NUHM_ARATH	2Fe-2S;Iron;Iron-sulfur;Metal-binding;Mitochondrion;NAD;Oxidoreductase;Transitpeptide;Ubiquinone,NADH-ubiquinone oxidoreductase 24 kDa subunit, mitochondrial precursor (EC 1.6.5.3) (EC 1.6.99.3).	5e-28	GO_ID:44015	TAIR|gene:2132386 SPTR:O22769 symbol:AT4G02580.1 [GO:0005739 "mitochondrion" evidence=IDA] [GO:0006120 "mitochondrial electron transport, NADH to ubiquinone" evidence=ISS] [GO:0008137 "NADH dehydrogenase (ubiquinone) activity" evidence=ISS] Pfam:PF01257 InterPro:IPR002023 ProDom:PD003859 TIGRFAMs:TIGR01958 PROSITE:PS01099 EMBL:AL161494 EMBL:AC002330 EMBL:AY052326 EMBL:BT001140 PIR:T01091 HSSP:O66…	2e-28
Ljwgs_047882.1	1.2.1.1.1.5	NUOE NADH dehydrogenase I chain E [COG:COG1905]	ath:At4g02580	T10P11.14; NADH-ubiquinone oxidoreductase 24 kDa subunit, putative [EC:1.6.5.3 1.6.99.3] [KO:K03943]	8e-28	RP353	COG1905	2e-16	NUHM_ARATH	2Fe-2S;Iron;Iron-sulfur;Metal-binding;Mitochondrion;NAD;Oxidoreductase;Transitpeptide;Ubiquinone,NADH-ubiquinone oxidoreductase 24 kDa subunit, mitochondrial precursor (EC 1.6.5.3) (EC 1.6.99.3).	5e-28	GO_ID:44015	TAIR|gene:2132386 SPTR:O22769 symbol:AT4G02580.1 [GO:0005739 "mitochondrion" evidence=IDA] [GO:0006120 "mitochondrial electron transport, NADH to ubiquinone" evidence=ISS] [GO:0008137 "NADH dehydrogenase (ubiquinone) activity" evidence=ISS] Pfam:PF01257 InterPro:IPR002023 ProDom:PD003859 TIGRFAMs:TIGR01958 PROSITE:PS01099 EMBL:AL161494 EMBL:AC002330 EMBL:AY052326 EMBL:BT001140 PIR:T01091 HSSP:O66…	2e-28
Ljwgs_047882.1	1.9.11.19.5	NUOE NADH dehydrogenase I chain E [COG:COG1905]	ath:At4g02580	T10P11.14; NADH-ubiquinone oxidoreductase 24 kDa subunit, putative [EC:1.6.5.3 1.6.99.3] [KO:K03943]	8e-28	RP353	COG1905	2e-16	NUHM_ARATH	2Fe-2S;Iron;Iron-sulfur;Metal-binding;Mitochondrion;NAD;Oxidoreductase;Transitpeptide;Ubiquinone,NADH-ubiquinone oxidoreductase 24 kDa subunit, mitochondrial precursor (EC 1.6.5.3) (EC 1.6.99.3).	5e-28	GO_ID:44015	TAIR|gene:2132386 SPTR:O22769 symbol:AT4G02580.1 [GO:0005739 "mitochondrion" evidence=IDA] [GO:0006120 "mitochondrial electron transport, NADH to ubiquinone" evidence=ISS] [GO:0008137 "NADH dehydrogenase (ubiquinone) activity" evidence=ISS] Pfam:PF01257 InterPro:IPR002023 ProDom:PD003859 TIGRFAMs:TIGR01958 PROSITE:PS01099 EMBL:AL161494 EMBL:AC002330 EMBL:AY052326 EMBL:BT001140 PIR:T01091 HSSP:O66…	2e-28
Ljwgs_047882.1	1.2.1.1.3.10	NDUFV2 NADH dehydrogenase (ubiquinone) flavoprotein 2	ath:At4g02580	T10P11.14; NADH-ubiquinone oxidoreductase 24 kDa subunit, putative [EC:1.6.5.3 1.6.99.3] [KO:K03943]	8e-28	RP353	COG1905	2e-16	NUHM_ARATH	2Fe-2S;Iron;Iron-sulfur;Metal-binding;Mitochondrion;NAD;Oxidoreductase;Transitpeptide;Ubiquinone,NADH-ubiquinone oxidoreductase 24 kDa subunit, mitochondrial precursor (EC 1.6.5.3) (EC 1.6.99.3).	5e-28	GO_ID:44015	TAIR|gene:2132386 SPTR:O22769 symbol:AT4G02580.1 [GO:0005739 "mitochondrion" evidence=IDA] [GO:0006120 "mitochondrial electron transport, NADH to ubiquinone" evidence=ISS] [GO:0008137 "NADH dehydrogenase (ubiquinone) activity" evidence=ISS] Pfam:PF01257 InterPro:IPR002023 ProDom:PD003859 TIGRFAMs:TIGR01958 PROSITE:PS01099 EMBL:AL161494 EMBL:AC002330 EMBL:AY052326 EMBL:BT001140 PIR:T01091 HSSP:O66…	2e-28
TM1008.3	2.3.1.39	E1.11.1.15, PRDX, ahpC peroxiredoxin (alkyl hydroperoxide reductase subunit C) [EC:1.11.1.15] [COG:COG0450]	ath:At3g11630	F24K9.28; 2-cys peroxiredoxin, chloroplast (BAS1) [EC:1.11.1.15] [KO:K03386]	3e-104	sll0755	COG0450	3e-72	BAS1_ARATH	Antioxidant;Chloroplast;Oxidoreductase;Plastid;Redox-activecenter;Transitpeptide,2-cys peroxiredoxin BAS1, chloroplast precursor (EC 1.11.1.15).	2e-104	GO_ID:26230	TAIR|gene:2164264 SPTR:Q9FED5 symbol:AT5G06290 [GO:0000004 "biological process unknown" evidence=ND] [GO:0016209 "antioxidant activity" evidence=ISS] InterPro:IPR000866 Pfam:PF00578 HSSP:P32119 EMBL:AF326871 EMBL:AY054621 EMBL:AY081503 EMBL:AF339693 SPTR:Q9FED5	2e-105
Ljwgs_013775.2	99.1.4.6252	GO_ID:51093				YBR009c	COG2036	9e-37	H4_SILLA	Acetylation;Chromosomalprotein;DNA-binding;Methylation;Nuclearprotein;Nucleosomecore,Histone H4.	2e-40	GO_ID:51093	UNIPROT|P62801 SPTR:P62801 symbol:H4_CHICK "Histone H4" [GO:0003677 "DNA binding" evidence=ISS] [GO:0006323 "DNA packaging" evidence=ISS] [GO:0000786 "nucleosome" evidence=ISS] InterPro:IPR001951 Interpro:IPR007125 Pfam:PF00125 InterPro:IPR007124 InterPro:IPR009072 GO:GO:0000786 PROSITE:PS00047 EMBL:X02218 PDB:1EQZ PDB:1HIO PDB:1HQ3 PDB:1TZY PDB:2HIO EMBL:U37575 EMBL:J00866 EMBL:M74533 EMBL:M7453…	2e-40
Ljwgs_013775.2	99.1.2.60	COG2036				YBR009c	COG2036	9e-37	H4_SILLA	Acetylation;Chromosomalprotein;DNA-binding;Methylation;Nuclearprotein;Nucleosomecore,Histone H4.	2e-40	GO_ID:51093	UNIPROT|P62801 SPTR:P62801 symbol:H4_CHICK "Histone H4" [GO:0003677 "DNA binding" evidence=ISS] [GO:0006323 "DNA packaging" evidence=ISS] [GO:0000786 "nucleosome" evidence=ISS] InterPro:IPR001951 Interpro:IPR007125 Pfam:PF00125 InterPro:IPR007124 InterPro:IPR009072 GO:GO:0000786 PROSITE:PS00047 EMBL:X02218 PDB:1EQZ PDB:1HIO PDB:1HQ3 PDB:1TZY PDB:2HIO EMBL:U37575 EMBL:J00866 EMBL:M74533 EMBL:M7453…	2e-40
Ljwgs_013775.2	99.1.3.2.1332	H4_SILLA				YBR009c	COG2036	9e-37	H4_SILLA	Acetylation;Chromosomalprotein;DNA-binding;Methylation;Nuclearprotein;Nucleosomecore,Histone H4.	2e-40	GO_ID:51093	UNIPROT|P62801 SPTR:P62801 symbol:H4_CHICK "Histone H4" [GO:0003677 "DNA binding" evidence=ISS] [GO:0006323 "DNA packaging" evidence=ISS] [GO:0000786 "nucleosome" evidence=ISS] InterPro:IPR001951 Interpro:IPR007125 Pfam:PF00125 InterPro:IPR007124 InterPro:IPR009072 GO:GO:0000786 PROSITE:PS00047 EMBL:X02218 PDB:1EQZ PDB:1HIO PDB:1HQ3 PDB:1TZY PDB:2HIO EMBL:U37575 EMBL:J00866 EMBL:M74533 EMBL:M7453…	2e-40
chr1.CM0410.50	99.1.2.60	COG2036				YBR010w	COG2036	3e-63	H3_WHEAT	Acetylation;Chromosomalprotein;Directproteinsequencing;DNA-binding;Methylation;Nuclearprotein;Nucleosomecore,Histone H3.	3e-70	GO_ID:55079	MGI|MGI:2448329 SPTR:P84228 symbol:Hist1h3f "histone 1, H3f" [GO:0005694 "chromosome" evidence=RCA] [GO:0005634 "nucleus" evidence=RCA] [GO:0003677 "DNA binding" evidence=RCA] [GO:0007001 "chromosome organization and biogenesis (sensu Eukaryota)" evidence=RCA] [GO:0006334 "nucleosome assembly" evidence=RCA] [GO:0000786 "nucleosome" evidence=RCA] InterPro:IPR000164 Interpro:IPR007125 Pfam:PF00125 …	6e-69
chr1.CM0410.50	99.1.4.1695	GO_ID:55079				YBR010w	COG2036	3e-63	H3_WHEAT	Acetylation;Chromosomalprotein;Directproteinsequencing;DNA-binding;Methylation;Nuclearprotein;Nucleosomecore,Histone H3.	3e-70	GO_ID:55079	MGI|MGI:2448329 SPTR:P84228 symbol:Hist1h3f "histone 1, H3f" [GO:0005694 "chromosome" evidence=RCA] [GO:0005634 "nucleus" evidence=RCA] [GO:0003677 "DNA binding" evidence=RCA] [GO:0007001 "chromosome organization and biogenesis (sensu Eukaryota)" evidence=RCA] [GO:0006334 "nucleosome assembly" evidence=RCA] [GO:0000786 "nucleosome" evidence=RCA] InterPro:IPR000164 Interpro:IPR007125 Pfam:PF00125 …	6e-69
chr1.CM0410.50	99.1.3.2.2065	H3_WHEAT				YBR010w	COG2036	3e-63	H3_WHEAT	Acetylation;Chromosomalprotein;Directproteinsequencing;DNA-binding;Methylation;Nuclearprotein;Nucleosomecore,Histone H3.	3e-70	GO_ID:55079	MGI|MGI:2448329 SPTR:P84228 symbol:Hist1h3f "histone 1, H3f" [GO:0005694 "chromosome" evidence=RCA] [GO:0005634 "nucleus" evidence=RCA] [GO:0003677 "DNA binding" evidence=RCA] [GO:0007001 "chromosome organization and biogenesis (sensu Eukaryota)" evidence=RCA] [GO:0006334 "nucleosome assembly" evidence=RCA] [GO:0000786 "nucleosome" evidence=RCA] InterPro:IPR000164 Interpro:IPR007125 Pfam:PF00125 …	6e-69
TM0725.19.1	2.3.7.1.2	ubiquitin-conjugating enzyme [COG:COG5078] [GO:0004840]	ath:At5g59300	MNC17.22; ubiquitin-conjugating enzyme 7 (UBC7) [EC:6.3.2.19] [KO:K04555]	7e-24				UBC7_ARATH	Ligase;Multigenefamily;Ublconjugationpathway,Ubiquitin-conjugating enzyme E2 7 (EC 6.3.2.19) (Ubiquitin-protein ligase 7) (Ubiquitin carrier protein 7).	7e-32	GO_ID:54026	TAIR|gene:2099935 SPTR:Q42540 symbol:AT3G55380.1 [GO:0006511 "ubiquitin-dependent protein catabolism" evidence=TAS] [GO:0008372 "cellular component unknown" evidence=ND] [GO:0004840 "ubiquitin conjugating enzyme activity" evidence=ISS] INTERPRO:IPR000608 Pfam:PF00179 ProDom:PD000461 PROSITE:PS00183 PROSITE:PS50127 HSSP:P34477 EMBL:U33757 EMBL:AB016890 EMBL:AY080733 EMBL:BT005798 PIR:S71209 SPTR:Q…	2e-32
chr2.CM0304.10.1	2.3.2.5	SRP14 signal recognition particle, subunit SRP14	ath:At2g43640	F18O19.25; signal recognition particle 14 kDa family protein / SRP14 family protein [KO:K03104]	1e-40				SRP14_ARATH	RNA-binding;Signalrecognitionparticle,Signal recognition particle 14 kDa protein (SRP14).	6e-41	GO_ID:13310	UNIPROT|P37108 SPTR:P37108 symbol:SRP14_HUMAN "Signal recognition particle 14 kDa protein" [GO:0008312 "7S RNA binding" evidence=TAS] [GO:0006613 "cotranslational protein targeting to membrane" evidence=TAS] [GO:0005737 "cytoplasm" evidence=TAS] [GO:0005786 "signal recognition particle (sensu Eukaryota)" evidence=TAS] InterPro:IPR003210 PDB:1RY1 GO:GO:0005737 InterPro:IPR009018 PANTHER:PTHR12013 …	7e-15
chr6.CM0139.46	1.9.5.3	E4.2.1.9, ilvD dihydroxy-acid dehydratase [EC:4.2.1.9] [COG:COG0129] [GO:0004160]	ath:At3g23940	F14O13.18; dehydratase family [EC:4.2.1.9] [KO:K01687]	0	YJR016c	COG0129	0	ILVD_RHOBA	4Fe-4S;Amino-acidbiosynthesis;Branched-chainaminoacidbiosynthesis;Completeproteome;Iron;Iron-sulfur;Lyase;Metal-binding,Dihydroxy-acid dehydratase (EC 4.2.1.9) (DAD).	0	GO_ID:18306	TAIR|gene:2076115 SPTR:Q9LIR4 symbol:AT3G23940.1 [GO:0003824 "catalytic activity" evidence=ISS] InterPro:IPR000581 InterPro:IPR004404 Pfam:PF00920 GO:GO:0008152 ProDom:PD002691 TIGRFAMs:TIGR00110 PROSITE:PS00886 PROSITE:PS00887 EMBL:AP001297 EMBL:AF446360 EMBL:BT000972 SPTR:Q9LIR4	0
chr6.CM0139.46	1.5.7.4	E4.2.1.9, ilvD dihydroxy-acid dehydratase [EC:4.2.1.9] [COG:COG0129] [GO:0004160]	ath:At3g23940	F14O13.18; dehydratase family [EC:4.2.1.9] [KO:K01687]	0	YJR016c	COG0129	0	ILVD_RHOBA	4Fe-4S;Amino-acidbiosynthesis;Branched-chainaminoacidbiosynthesis;Completeproteome;Iron;Iron-sulfur;Lyase;Metal-binding,Dihydroxy-acid dehydratase (EC 4.2.1.9) (DAD).	0	GO_ID:18306	TAIR|gene:2076115 SPTR:Q9LIR4 symbol:AT3G23940.1 [GO:0003824 "catalytic activity" evidence=ISS] InterPro:IPR000581 InterPro:IPR004404 Pfam:PF00920 GO:GO:0008152 ProDom:PD002691 TIGRFAMs:TIGR00110 PROSITE:PS00886 PROSITE:PS00887 EMBL:AP001297 EMBL:AF446360 EMBL:BT000972 SPTR:Q9LIR4	0
chr6.CM0139.46	1.1.3.3	E4.2.1.12, edd phosphogluconate dehydratase [EC:4.2.1.12] [COG:COG0129] [GO:0004456]	ath:At3g23940	F14O13.18; dehydratase family [EC:4.2.1.9] [KO:K01687]	0	YJR016c	COG0129	0	ILVD_RHOBA	4Fe-4S;Amino-acidbiosynthesis;Branched-chainaminoacidbiosynthesis;Completeproteome;Iron;Iron-sulfur;Lyase;Metal-binding,Dihydroxy-acid dehydratase (EC 4.2.1.9) (DAD).	0	GO_ID:18306	TAIR|gene:2076115 SPTR:Q9LIR4 symbol:AT3G23940.1 [GO:0003824 "catalytic activity" evidence=ISS] InterPro:IPR000581 InterPro:IPR004404 Pfam:PF00920 GO:GO:0008152 ProDom:PD002691 TIGRFAMs:TIGR00110 PROSITE:PS00886 PROSITE:PS00887 EMBL:AP001297 EMBL:AF446360 EMBL:BT000972 SPTR:Q9LIR4	0
chr4.TM0597.13	99.1.3.2.966	RLA3_ORYSA							RLA3_ORYSA	Phosphorylation;Ribonucleoprotein;Ribosomalprotein,60S acidic ribosomal protein P3 (P1/P2-like).	3e-20	GO_ID:24626	TAIR|gene:2117561 SPTR:Q9SVZ6 symbol:AT4G25890.1 [GO:0003735 "structural constituent of ribosome" evidence=ISS] [GO:0005840 "ribosome" evidence=ISS] [GO:0006414 "translational elongation" evidence=ISS] InterPro:IPR001813 Pfam:PF00428 GO:GO:0005840 EMBL:AL049480 EMBL:AL161564 EMBL:AY070030 EMBL:AY091219 PIR:T04243 SPTR:Q9SVZ6	1e-22
chr4.TM0597.13	99.1.4.8017	GO_ID:24626							RLA3_ORYSA	Phosphorylation;Ribonucleoprotein;Ribosomalprotein,60S acidic ribosomal protein P3 (P1/P2-like).	3e-20	GO_ID:24626	TAIR|gene:2117561 SPTR:Q9SVZ6 symbol:AT4G25890.1 [GO:0003735 "structural constituent of ribosome" evidence=ISS] [GO:0005840 "ribosome" evidence=ISS] [GO:0006414 "translational elongation" evidence=ISS] InterPro:IPR001813 Pfam:PF00428 GO:GO:0005840 EMBL:AL049480 EMBL:AL161564 EMBL:AY070030 EMBL:AY091219 PIR:T04243 SPTR:Q9SVZ6	1e-22
Ljwgs_120150.1	99.1.4.5990	GO_ID:35835										GO_ID:35835	TAIR|gene:1005027744 SPTR:Q93W26 symbol:AT5G53860.2 [GO:0000004 "biological process unknown" evidence=ND] [GO:0005554 "molecular function unknown" evidence=ND] EMBL:AY054166 EMBL:AY050429 EMBL:AY093994 SPTR:Q93W26	3e-37
chr6.TM0756.20	99.1.3.2.2464	ACP1_CASGL							ACP1_CASGL	Chloroplast;Fattyacidbiosynthesis;Lipidsynthesis;Multigenefamily;Phosphopantetheine;Plastid;Transitpeptide,Acyl carrier protein 1, chloroplast precursor (ACP 1).	4e-22	GO_ID:37026	TAIR|gene:2181215 SPTR:O04652 symbol:AT5G27200.1 [GO:0000036 "acyl carrier activity" evidence=ISS] [GO:0006633 "fatty acid biosynthesis" evidence=ISS] Pfam:PF00550 InterPro:IPR003231 InterPro:IPR006162 InterPro:IPR006163 PROSITE:PS00012 InterPro:IPR009081 ProDom:PD000887 PROSITE:PS50075 HSSP:P02901 TIGRFAMs:TIGR00517 GO:GO:0009507 EMBL:AF007271 PIR:T01801 SPTR:O04652	2e-11
chr6.TM0756.20	99.1.4.36	GO_ID:37026							ACP1_CASGL	Chloroplast;Fattyacidbiosynthesis;Lipidsynthesis;Multigenefamily;Phosphopantetheine;Plastid;Transitpeptide,Acyl carrier protein 1, chloroplast precursor (ACP 1).	4e-22	GO_ID:37026	TAIR|gene:2181215 SPTR:O04652 symbol:AT5G27200.1 [GO:0000036 "acyl carrier activity" evidence=ISS] [GO:0006633 "fatty acid biosynthesis" evidence=ISS] Pfam:PF00550 InterPro:IPR003231 InterPro:IPR006162 InterPro:IPR006163 PROSITE:PS00012 InterPro:IPR009081 ProDom:PD000887 PROSITE:PS50075 HSSP:P02901 TIGRFAMs:TIGR00517 GO:GO:0009507 EMBL:AF007271 PIR:T01801 SPTR:O04652	2e-11
Ljwgs_015994.1	2.2.1.2.48	RP-L13e, RPL13 large subunit ribosomal protein L13e	ath:At3g49010	T2J13.150; 60S ribosomal protein L13 (RPL13B) / breast basic conserved protein 1-related (BBC1) [KO:K02873]	1e-67				RL132_BRANA	Multigenefamily;Ribonucleoprotein;Ribosomalprotein,60S ribosomal protein L13-2 (Cold-induced protein C24B).	1e-68	GO_ID:48763	TAIR|gene:1005027789 SPTR:P41127 symbol:AT3G49010.2 [GO:0003735 "structural constituent of ribosome" evidence=ISS] [GO:0005840 "ribosome" evidence=ISS] [GO:0006412 "protein biosynthesis" evidence=ISS] [GO:0007046 "ribosome biogenesis" evidence=ISS] InterPro:IPR001380 Pfam:PF01294 ProDom:PD004443 PROSITE:PS01104 EMBL:AL132967 EMBL:X75162 EMBL:AY050854 EMBL:AF428384 EMBL:AY065137 EMBL:AY079381 EMBL…	4e-68
TM0651.27	99.1.3.2.3954	RBP1C_ARATH	pfa:PFD0950w	ran binding protein 1 [EC:3.6.5.2] [KO:K03864]	8e-19				RBP1C_ARATH	Nuclearprotein;Proteintransport;Transport,Ran-binding protein 1 homolog c.	4e-57	GO_ID:6208	TAIR|gene:2007466 SPTR:Q9LMK7 symbol:AT1G07140.1 [GO:0008372 "cellular component unknown" evidence=ND] [GO:0000060 "protein import into nucleus, translocation" evidence=ISS] [GO:0008536 "Ran GTPase binding" evidence=ISS] Prosite:PS50196 InterPro:IPR000156 GO:GO:0005634 InterPro:IPR011993 GO:GO:0006810 InterPro:IPR000697 SMART:SM00160 Pfam:PF00638 HSSP:P43487 EMBL:AC067971 EMBL:AY097364 EMBL:AF370…	3e-57
TM0651.27	99.1.4.2439	GO_ID:6208	pfa:PFD0950w	ran binding protein 1 [EC:3.6.5.2] [KO:K03864]	8e-19				RBP1C_ARATH	Nuclearprotein;Proteintransport;Transport,Ran-binding protein 1 homolog c.	4e-57	GO_ID:6208	TAIR|gene:2007466 SPTR:Q9LMK7 symbol:AT1G07140.1 [GO:0008372 "cellular component unknown" evidence=ND] [GO:0000060 "protein import into nucleus, translocation" evidence=ISS] [GO:0008536 "Ran GTPase binding" evidence=ISS] Prosite:PS50196 InterPro:IPR000156 GO:GO:0005634 InterPro:IPR011993 GO:GO:0006810 InterPro:IPR000697 SMART:SM00160 Pfam:PF00638 HSSP:P43487 EMBL:AC067971 EMBL:AY097364 EMBL:AF370…	3e-57
TM0651.27	99.1.1.6	KO:K03864	pfa:PFD0950w	ran binding protein 1 [EC:3.6.5.2] [KO:K03864]	8e-19				RBP1C_ARATH	Nuclearprotein;Proteintransport;Transport,Ran-binding protein 1 homolog c.	4e-57	GO_ID:6208	TAIR|gene:2007466 SPTR:Q9LMK7 symbol:AT1G07140.1 [GO:0008372 "cellular component unknown" evidence=ND] [GO:0000060 "protein import into nucleus, translocation" evidence=ISS] [GO:0008536 "Ran GTPase binding" evidence=ISS] Prosite:PS50196 InterPro:IPR000156 GO:GO:0005634 InterPro:IPR011993 GO:GO:0006810 InterPro:IPR000697 SMART:SM00160 Pfam:PF00638 HSSP:P43487 EMBL:AC067971 EMBL:AY097364 EMBL:AF370…	3e-57
TM1670.12.1	2.2.1.2.28	RP-L30, rpmD large subunit ribosomal protein L30 [COG:COG1841]	ath:At5g55140	MCO15.9; ribosomal protein L30p family [KO:K02907]	1e-17							GO_ID:17341	TAIR|gene:2161644 SPTR:Q8L908 symbol:AT5G55140.1 [GO:0003735 "structural constituent of ribosome" evidence=ISS] [GO:0007046 "ribosome biogenesis" evidence=ISS] [GO:0015934 "large ribosomal subunit" evidence=ISS] Pfam:PF00327 INTERPRO:IPR000517 InterPro:IPR005996 TIGRFAMs:TIGR01308 EMBL:AY088696 SPTR:Q8L908	2e-18
Ljwgs_039209.1	99.1.3.2.350	TOC75_PEA							TOC75_PEA	Chloroplast;Directproteinsequencing;Membrane;Outermembrane;Plastid;Proteintransport;Transitpeptide;Transmembrane;Transport,Protein TOC75, chloroplast precursor (75 kDa translocon at the outer- envelope-membrane of chloroplasts) (Import intermediate associated protein of 75 kDa) (75 kDa chloroplast outer envelope protein).	8e-135
chr4.CM0100.24	99.1.4.1210	GO_ID:47935										GO_ID:47935	TAIR|gene:2173392 SPTR:Q9FME9 symbol:AT5G64400.1 [GO:0000004 "biological process unknown" evidence=ND] [GO:0005554 "molecular function unknown" evidence=ND] InterPro:IPR010625 Pfam:PF06747 EMBL:AB008268 EMBL:AY034898 EMBL:AY063045 SPTR:Q9FME9	2e-25
chr5.CM0089.126	99.1.4.3870	GO_ID:2892							QUA1_ARATH	Celladhesion;Cellwall;Coiledcoil;Glycoprotein;Glycosyltransferase;Golgistack;Membrane;Signal-anchor;Transferase;Transmembrane,Glycosyltransferase QUASIMODO1 (EC 2.4.1.-).	7e-17	GO_ID:2892	TAIR|gene:2016431 SPTR:Q9LN68 symbol:AT1G19300.1 [GO:0016757 "transferase activity, transferring glycosyl groups" evidence=ISS] [GO:0016051 "carbohydrate biosynthesis" evidence=ISS] [GO:0016758 "transferase activity, transferring hexosyl groups" evidence=ISS] InterPro:IPR002495 Pfam:PF01501 EMBL:AC025808 EMBL:AF424600 SPTR:Q9LN68	1e-141
chr5.CM0089.126	99.1.3.1.21	EC 2.4.1.-							QUA1_ARATH	Celladhesion;Cellwall;Coiledcoil;Glycoprotein;Glycosyltransferase;Golgistack;Membrane;Signal-anchor;Transferase;Transmembrane,Glycosyltransferase QUASIMODO1 (EC 2.4.1.-).	7e-17	GO_ID:2892	TAIR|gene:2016431 SPTR:Q9LN68 symbol:AT1G19300.1 [GO:0016757 "transferase activity, transferring glycosyl groups" evidence=ISS] [GO:0016051 "carbohydrate biosynthesis" evidence=ISS] [GO:0016758 "transferase activity, transferring hexosyl groups" evidence=ISS] InterPro:IPR002495 Pfam:PF01501 EMBL:AC025808 EMBL:AF424600 SPTR:Q9LN68	1e-141
Ljwgs_066689.1	1.9.5.3	E4.2.1.9, ilvD dihydroxy-acid dehydratase [EC:4.2.1.9] [COG:COG0129] [GO:0004160]	ath:At3g23940	F14O13.18; dehydratase family [EC:4.2.1.9] [KO:K01687]	3e-35	YJR016c	COG0129	3e-29	ILVD_RHOBA	4Fe-4S;Amino-acidbiosynthesis;Branched-chainaminoacidbiosynthesis;Completeproteome;Iron;Iron-sulfur;Lyase;Metal-binding,Dihydroxy-acid dehydratase (EC 4.2.1.9) (DAD).	3e-30	GO_ID:18306	TAIR|gene:2076115 SPTR:Q9LIR4 symbol:AT3G23940.1 [GO:0003824 "catalytic activity" evidence=ISS] InterPro:IPR000581 InterPro:IPR004404 Pfam:PF00920 GO:GO:0008152 ProDom:PD002691 TIGRFAMs:TIGR00110 PROSITE:PS00886 PROSITE:PS00887 EMBL:AP001297 EMBL:AF446360 EMBL:BT000972 SPTR:Q9LIR4	6e-36
Ljwgs_066689.1	1.5.7.4	E4.2.1.9, ilvD dihydroxy-acid dehydratase [EC:4.2.1.9] [COG:COG0129] [GO:0004160]	ath:At3g23940	F14O13.18; dehydratase family [EC:4.2.1.9] [KO:K01687]	3e-35	YJR016c	COG0129	3e-29	ILVD_RHOBA	4Fe-4S;Amino-acidbiosynthesis;Branched-chainaminoacidbiosynthesis;Completeproteome;Iron;Iron-sulfur;Lyase;Metal-binding,Dihydroxy-acid dehydratase (EC 4.2.1.9) (DAD).	3e-30	GO_ID:18306	TAIR|gene:2076115 SPTR:Q9LIR4 symbol:AT3G23940.1 [GO:0003824 "catalytic activity" evidence=ISS] InterPro:IPR000581 InterPro:IPR004404 Pfam:PF00920 GO:GO:0008152 ProDom:PD002691 TIGRFAMs:TIGR00110 PROSITE:PS00886 PROSITE:PS00887 EMBL:AP001297 EMBL:AF446360 EMBL:BT000972 SPTR:Q9LIR4	6e-36
Ljwgs_066689.1	1.1.3.3	E4.2.1.12, edd phosphogluconate dehydratase [EC:4.2.1.12] [COG:COG0129] [GO:0004456]	ath:At3g23940	F14O13.18; dehydratase family [EC:4.2.1.9] [KO:K01687]	3e-35	YJR016c	COG0129	3e-29	ILVD_RHOBA	4Fe-4S;Amino-acidbiosynthesis;Branched-chainaminoacidbiosynthesis;Completeproteome;Iron;Iron-sulfur;Lyase;Metal-binding,Dihydroxy-acid dehydratase (EC 4.2.1.9) (DAD).	3e-30	GO_ID:18306	TAIR|gene:2076115 SPTR:Q9LIR4 symbol:AT3G23940.1 [GO:0003824 "catalytic activity" evidence=ISS] InterPro:IPR000581 InterPro:IPR004404 Pfam:PF00920 GO:GO:0008152 ProDom:PD002691 TIGRFAMs:TIGR00110 PROSITE:PS00886 PROSITE:PS00887 EMBL:AP001297 EMBL:AF446360 EMBL:BT000972 SPTR:Q9LIR4	6e-36
chr2.CM0304.10.1	2.3.2.5	SRP14 signal recognition particle, subunit SRP14	ath:At2g43640	F18O19.25; signal recognition particle 14 kDa family protein / SRP14 family protein [KO:K03104]	1e-40				SRP14_ARATH	RNA-binding;Signalrecognitionparticle,Signal recognition particle 14 kDa protein (SRP14).	6e-41	GO_ID:13310	UNIPROT|P37108 SPTR:P37108 symbol:SRP14_HUMAN "Signal recognition particle 14 kDa protein" [GO:0008312 "7S RNA binding" evidence=TAS] [GO:0006613 "cotranslational protein targeting to membrane" evidence=TAS] [GO:0005737 "cytoplasm" evidence=TAS] [GO:0005786 "signal recognition particle (sensu Eukaryota)" evidence=TAS] InterPro:IPR003210 PDB:1RY1 GO:GO:0005737 InterPro:IPR009018 PANTHER:PTHR12013 …	7e-15
TC12687	99.2	Unclassified without homolog
Ljwgs_026562.1	99.1.4.6534	GO_ID:31498							HSBP1_PONPY	Nuclearprotein,Heat shock factor binding protein 1.	2e-11	GO_ID:31498	ZFIN|ZDB-GENE-050320-136 SPTR:Q5BJ18 symbol:zgc:113055 "zgc:113055" [GO:0008372 "cellular component unknown" evidence=ND] InterPro:IPR012287 InterPro:IPR011989 InterPro:IPR002712 InterPro:IPR011991 InterPro:IPR009643 Pfam:PF06825 EMBL:BC091658 SPTR:Q5BJ18	6e-12
Ljwgs_026562.1	99.1.3.2.1557	HSBP1_PONPY							HSBP1_PONPY	Nuclearprotein,Heat shock factor binding protein 1.	2e-11	GO_ID:31498	ZFIN|ZDB-GENE-050320-136 SPTR:Q5BJ18 symbol:zgc:113055 "zgc:113055" [GO:0008372 "cellular component unknown" evidence=ND] InterPro:IPR012287 InterPro:IPR011989 InterPro:IPR002712 InterPro:IPR011991 InterPro:IPR009643 Pfam:PF06825 EMBL:BC091658 SPTR:Q5BJ18	6e-12
chr1.TM1003.2	99.1.1.19	KO:K04564	ath:At3g10920	F9F8.26; superoxide dismutase [Mn], mitochondrial (SODA) / manganese superoxide dismutase (MSD1) [EC:1.15.1.1] [KO:K04564]	2e-100	CT294	COG0605	9e-57	SODM_PRUPE	Manganese;Metal-binding;Mitochondrion;Oxidoreductase;Transitpeptide,Superoxide dismutase [Mn], mitochondrial precursor (EC 1.15.1.1).	3e-103	GO_ID:37852	TAIR|gene:2085551 SPTR:O81235 symbol:AT3G10920.1 [GO:0005739 "mitochondrion" evidence=IDA;NAS] [GO:0008383 "manganese superoxide dismutase activity" evidence=IDA] [GO:0019430 "removal of superoxide radicals" evidence=IC] InterPro:IPR001189 Pfam:PF02777 HSSP:P04179 Pfam:PF00081 PRINTS:PR01703 ProDom:PD000475 PROSITE:PS00088 EMBL:AC009991 EMBL:AF061518 EMBL:AY072495 EMBL:AY059807 PIR:T50827 GeneFar…	4e-101
chr1.TM1003.2	99.1.2.161	COG0605	ath:At3g10920	F9F8.26; superoxide dismutase [Mn], mitochondrial (SODA) / manganese superoxide dismutase (MSD1) [EC:1.15.1.1] [KO:K04564]	2e-100	CT294	COG0605	9e-57	SODM_PRUPE	Manganese;Metal-binding;Mitochondrion;Oxidoreductase;Transitpeptide,Superoxide dismutase [Mn], mitochondrial precursor (EC 1.15.1.1).	3e-103	GO_ID:37852	TAIR|gene:2085551 SPTR:O81235 symbol:AT3G10920.1 [GO:0005739 "mitochondrion" evidence=IDA;NAS] [GO:0008383 "manganese superoxide dismutase activity" evidence=IDA] [GO:0019430 "removal of superoxide radicals" evidence=IC] InterPro:IPR001189 Pfam:PF02777 HSSP:P04179 Pfam:PF00081 PRINTS:PR01703 ProDom:PD000475 PROSITE:PS00088 EMBL:AC009991 EMBL:AF061518 EMBL:AY072495 EMBL:AY059807 PIR:T50827 GeneFar…	4e-101
chr1.TM1003.2	99.1.4.4453	GO_ID:37852	ath:At3g10920	F9F8.26; superoxide dismutase [Mn], mitochondrial (SODA) / manganese superoxide dismutase (MSD1) [EC:1.15.1.1] [KO:K04564]	2e-100	CT294	COG0605	9e-57	SODM_PRUPE	Manganese;Metal-binding;Mitochondrion;Oxidoreductase;Transitpeptide,Superoxide dismutase [Mn], mitochondrial precursor (EC 1.15.1.1).	3e-103	GO_ID:37852	TAIR|gene:2085551 SPTR:O81235 symbol:AT3G10920.1 [GO:0005739 "mitochondrion" evidence=IDA;NAS] [GO:0008383 "manganese superoxide dismutase activity" evidence=IDA] [GO:0019430 "removal of superoxide radicals" evidence=IC] InterPro:IPR001189 Pfam:PF02777 HSSP:P04179 Pfam:PF00081 PRINTS:PR01703 ProDom:PD000475 PROSITE:PS00088 EMBL:AC009991 EMBL:AF061518 EMBL:AY072495 EMBL:AY059807 PIR:T50827 GeneFar…	4e-101
chr1.TM1003.2	99.1.3.1.7	EC 1.15.1.1	ath:At3g10920	F9F8.26; superoxide dismutase [Mn], mitochondrial (SODA) / manganese superoxide dismutase (MSD1) [EC:1.15.1.1] [KO:K04564]	2e-100	CT294	COG0605	9e-57	SODM_PRUPE	Manganese;Metal-binding;Mitochondrion;Oxidoreductase;Transitpeptide,Superoxide dismutase [Mn], mitochondrial precursor (EC 1.15.1.1).	3e-103	GO_ID:37852	TAIR|gene:2085551 SPTR:O81235 symbol:AT3G10920.1 [GO:0005739 "mitochondrion" evidence=IDA;NAS] [GO:0008383 "manganese superoxide dismutase activity" evidence=IDA] [GO:0019430 "removal of superoxide radicals" evidence=IC] InterPro:IPR001189 Pfam:PF02777 HSSP:P04179 Pfam:PF00081 PRINTS:PR01703 ProDom:PD000475 PROSITE:PS00088 EMBL:AC009991 EMBL:AF061518 EMBL:AY072495 EMBL:AY059807 PIR:T50827 GeneFar…	4e-101
Ljwgs_068070.1	2.2.1.1.40	RP-S17e, RPS17 small subunit ribosomal protein S17e [COG:COG1383]	ath:At5g04800	T1E3.160; 40S ribosomal protein S17 (RPS17D) [KO:K02962]	2e-51	YDR447c	COG1383	1e-33	RS17D_ARATH	Multigenefamily;Ribonucleoprotein;Ribosomalprotein,40S ribosomal protein S17-4.	5e-51	GO_ID:45247	MGI|MGI:1309526 SPTR:P63276 symbol:Rps17 "ribosomal protein S17" [GO:0003735 "structural constituent of ribosome" evidence=ISS] [GO:0006412 "protein biosynthesis" evidence=ISS] [GO:0005843 "cytosolic small ribosomal subunit (sensu Eukaryota)" evidence=ISS] MGI:MGI:1309526 InterPro:IPR001210 Pfam:PF00833 Prosite:PS00712 PANTHER:PTHR10732 EMBL:D25213 EMBL:AK007992 EMBL:AK010647 EMBL:BC002044 EMBL:B…	5e-37
Ljwgs_068070.1	3.2.11.47	RP-S6e, RPS6 small subunit ribosomal protein S6e [COG:COG2125] [GO:0005843]	ath:At5g04800	T1E3.160; 40S ribosomal protein S17 (RPS17D) [KO:K02962]	2e-51	YDR447c	COG1383	1e-33	RS17D_ARATH	Multigenefamily;Ribonucleoprotein;Ribosomalprotein,40S ribosomal protein S17-4.	5e-51	GO_ID:45247	MGI|MGI:1309526 SPTR:P63276 symbol:Rps17 "ribosomal protein S17" [GO:0003735 "structural constituent of ribosome" evidence=ISS] [GO:0006412 "protein biosynthesis" evidence=ISS] [GO:0005843 "cytosolic small ribosomal subunit (sensu Eukaryota)" evidence=ISS] MGI:MGI:1309526 InterPro:IPR001210 Pfam:PF00833 Prosite:PS00712 PANTHER:PTHR10732 EMBL:D25213 EMBL:AK007992 EMBL:AK010647 EMBL:BC002044 EMBL:B…	5e-37
Ljwgs_025453.1.1	2.3.1.72	TRXA thioredoxin 1 [COG:COG0526] [GO:0030508]										GO_ID:22744	TAIR|gene:2149941 SPTR:Q9M457 symbol:AT5G20500.1 [GO:0006118 "electron transport" evidence=ISS] [GO:0008794 "arsenate reductase (glutaredoxin) activity" evidence=ISS] [GO:0030508 "thiol-disulfide exchange intermediate activity" evidence=ISS] InterPro:IPR006663 Pfam:PF00462 InterPro:IPR002109 GO:GO:0006810 InterPro:IPR011899 PRINTS:PR00160 TIGRFAMs:TIGR02180 InterPro:IPR011767 PROSITE:PS00195 HSSP…	2e-17
Ljwgs_025453.1.1	2.3.1.37.1	TRXC thioredoxin 2 [COG:COG0526] [GO:0030508]										GO_ID:22744	TAIR|gene:2149941 SPTR:Q9M457 symbol:AT5G20500.1 [GO:0006118 "electron transport" evidence=ISS] [GO:0008794 "arsenate reductase (glutaredoxin) activity" evidence=ISS] [GO:0030508 "thiol-disulfide exchange intermediate activity" evidence=ISS] InterPro:IPR006663 Pfam:PF00462 InterPro:IPR002109 GO:GO:0006810 InterPro:IPR011899 PRINTS:PR00160 TIGRFAMs:TIGR02180 InterPro:IPR011767 PROSITE:PS00195 HSSP…	2e-17
chr1.CM0442.9.1	99.1.3.2.2094	S35C2_MOUSE							S35C2_MOUSE	Glycoprotein;Membrane;Transmembrane;Transport,Solute carrier family 35 member C2 (Ovarian cancer overexpressed gene 1 protein).	2e-12	GO_ID:10609	TAIR|gene:2127840 SPTR:Q9SUV2 symbol:AT4G32390.1 [GO:0008514 "organic anion transporter activity" evidence=ISS] InterPro:IPR004853 Pfam:PF03151 EMBL:AL034567 EMBL:AL161581 PIR:T05349 SPTR:Q9SUV2	2e-100
chr1.CM0442.9.1	99.1.4.3750	GO_ID:10609							S35C2_MOUSE	Glycoprotein;Membrane;Transmembrane;Transport,Solute carrier family 35 member C2 (Ovarian cancer overexpressed gene 1 protein).	2e-12	GO_ID:10609	TAIR|gene:2127840 SPTR:Q9SUV2 symbol:AT4G32390.1 [GO:0008514 "organic anion transporter activity" evidence=ISS] InterPro:IPR004853 Pfam:PF03151 EMBL:AL034567 EMBL:AL161581 PIR:T05349 SPTR:Q9SUV2	2e-100
CM1488.31	2.2.1.2.64	RP-L28e, RPL28 large subunit ribosomal protein L28e	ath:At4g29410	F17A13.230; 60S ribosomal protein L28 (RPL28C) [KO:K02903]	4e-56				YFF6_SCHPO	Completeproteome;Hypotheticalprotein;Ribonucleoprotein;Ribosomalprotein,Probable 60S ribosomal protein C1687.06c.	3e-16	GO_ID:25864	TAIR|gene:2118288 SPTR:Q9M0E2 symbol:AT4G29410.1 [GO:0003735 "structural constituent of ribosome" evidence=ISS] [GO:0005840 "ribosome" evidence=ISS] [GO:0006412 "protein biosynthesis" evidence=ISS] [GO:0007046 "ribosome biogenesis" evidence=ISS] InterPro:IPR002672 Pfam:PF01778 GO:GO:0005622 GO:GO:0005840 ProDom:PD010767 EMBL:AL161574 EMBL:AY072328 EMBL:AY088304 EMBL:BT000047 PIR:B85343 SPTR:Q9M0E2	1e-56
Ljwgs_040798.1	4.2.5	Apoptosis [CLASS:04210] [PATH:hsa04210] [GO:0006915]							BI1_ARATH	Apoptosis;Membrane;Transmembrane,Bax inhibitor-1 (BI-1) (AtBI-1).	6e-26	GO_ID:39364	TAIR|gene:2151976 SPTR:Q9LD45 symbol:AT5G47120.1 [GO:0006915 "apoptosis" evidence=ISS] [GO:0042981 "regulation of apoptosis" evidence=ISS] [GO:0005737 "cytoplasm" evidence=IDA] Pfam:PF01027 InterPro:IPR006213 InterPro:IPR006214 PROSITE:PS01243 EMBL:AB025609 EMBL:AB025927 EMBL:AF208124 EMBL:AY091134 EMBL:AY114059 PIR:T52449 SPTR:Q9LD45	2e-26
chr5.CM0260.53.2	1.5.7.13	E6.1.1.9, valS valyl-tRNA synthetase [EC:6.1.1.9] [COG:COG0525] [GO:0004832]	ath:At5g16710	F5E19.50; dehydroascorbate reductase, putative [EC:6.1.1.9] [KO:K01873]	9e-67	PA2821	COG0625	5e-13	CLIC4_RAT	Chloride;Chloridechannel;Endoplasmicreticulum;Iontransport;Ionicchannel;Transport;Voltage-gatedchannel,Chloride intracellular channel protein 4 (Intracellular chloride ion channel protein p64H1).	5e-15	GO_ID:48993	TAIR|gene:2025161 SPTR:Q9FRL8 symbol:AT1G75270.1 [GO:0045174 "glutathione dehydrogenase (ascorbate) activity" evidence=ISS] InterPro:IPR004045 InterPro:IPR004046 Pfam:PF00043 Pfam:PF02798 HSSP:Q9ZVQ3 EMBL:AC025814 EMBL:AY074785 EMBL:BT006257 EMBL:AY140019 PIR:B96783 SPTR:Q9FRL8	9e-82
chr5.CM0260.53.2	3.2.2.120	E2.5.1.18, gst glutathione S-transferase [EC:2.5.1.18] [COG:COG0625] [GO:0004364]	ath:At5g16710	F5E19.50; dehydroascorbate reductase, putative [EC:6.1.1.9] [KO:K01873]	9e-67	PA2821	COG0625	5e-13	CLIC4_RAT	Chloride;Chloridechannel;Endoplasmicreticulum;Iontransport;Ionicchannel;Transport;Voltage-gatedchannel,Chloride intracellular channel protein 4 (Intracellular chloride ion channel protein p64H1).	5e-15	GO_ID:48993	TAIR|gene:2025161 SPTR:Q9FRL8 symbol:AT1G75270.1 [GO:0045174 "glutathione dehydrogenase (ascorbate) activity" evidence=ISS] InterPro:IPR004045 InterPro:IPR004046 Pfam:PF00043 Pfam:PF02798 HSSP:Q9ZVQ3 EMBL:AC025814 EMBL:AY074785 EMBL:BT006257 EMBL:AY140019 PIR:B96783 SPTR:Q9FRL8	9e-82
chr5.CM0260.53.2	1.11.10.4	E5.2.1.2, maiA maleylacetoacetate isomerase [EC:5.2.1.2] [COG:COG0625] [GO:0016034]	ath:At5g16710	F5E19.50; dehydroascorbate reductase, putative [EC:6.1.1.9] [KO:K01873]	9e-67	PA2821	COG0625	5e-13	CLIC4_RAT	Chloride;Chloridechannel;Endoplasmicreticulum;Iontransport;Ionicchannel;Transport;Voltage-gatedchannel,Chloride intracellular channel protein 4 (Intracellular chloride ion channel protein p64H1).	5e-15	GO_ID:48993	TAIR|gene:2025161 SPTR:Q9FRL8 symbol:AT1G75270.1 [GO:0045174 "glutathione dehydrogenase (ascorbate) activity" evidence=ISS] InterPro:IPR004045 InterPro:IPR004046 Pfam:PF00043 Pfam:PF02798 HSSP:Q9ZVQ3 EMBL:AC025814 EMBL:AY074785 EMBL:BT006257 EMBL:AY140019 PIR:B96783 SPTR:Q9FRL8	9e-82
chr5.CM0260.53.2	2.3.1.70	SSPA stringent starvation protein A [COG:COG0625]	ath:At5g16710	F5E19.50; dehydroascorbate reductase, putative [EC:6.1.1.9] [KO:K01873]	9e-67	PA2821	COG0625	5e-13	CLIC4_RAT	Chloride;Chloridechannel;Endoplasmicreticulum;Iontransport;Ionicchannel;Transport;Voltage-gatedchannel,Chloride intracellular channel protein 4 (Intracellular chloride ion channel protein p64H1).	5e-15	GO_ID:48993	TAIR|gene:2025161 SPTR:Q9FRL8 symbol:AT1G75270.1 [GO:0045174 "glutathione dehydrogenase (ascorbate) activity" evidence=ISS] InterPro:IPR004045 InterPro:IPR004046 Pfam:PF00043 Pfam:PF02798 HSSP:Q9ZVQ3 EMBL:AC025814 EMBL:AY074785 EMBL:BT006257 EMBL:AY140019 PIR:B96783 SPTR:Q9FRL8	9e-82
chr5.CM0260.53.2	2.2.3.3	E6.1.1.9, valS valyl-tRNA synthetase [EC:6.1.1.9] [COG:COG0525] [GO:0004832]	ath:At5g16710	F5E19.50; dehydroascorbate reductase, putative [EC:6.1.1.9] [KO:K01873]	9e-67	PA2821	COG0625	5e-13	CLIC4_RAT	Chloride;Chloridechannel;Endoplasmicreticulum;Iontransport;Ionicchannel;Transport;Voltage-gatedchannel,Chloride intracellular channel protein 4 (Intracellular chloride ion channel protein p64H1).	5e-15	GO_ID:48993	TAIR|gene:2025161 SPTR:Q9FRL8 symbol:AT1G75270.1 [GO:0045174 "glutathione dehydrogenase (ascorbate) activity" evidence=ISS] InterPro:IPR004045 InterPro:IPR004046 Pfam:PF00043 Pfam:PF02798 HSSP:Q9ZVQ3 EMBL:AC025814 EMBL:AY074785 EMBL:BT006257 EMBL:AY140019 PIR:B96783 SPTR:Q9FRL8	9e-82
chr5.CM0260.53.2	1.5.12.8	E5.2.1.2, maiA maleylacetoacetate isomerase [EC:5.2.1.2] [COG:COG0625] [GO:0016034]	ath:At5g16710	F5E19.50; dehydroascorbate reductase, putative [EC:6.1.1.9] [KO:K01873]	9e-67	PA2821	COG0625	5e-13	CLIC4_RAT	Chloride;Chloridechannel;Endoplasmicreticulum;Iontransport;Ionicchannel;Transport;Voltage-gatedchannel,Chloride intracellular channel protein 4 (Intracellular chloride ion channel protein p64H1).	5e-15	GO_ID:48993	TAIR|gene:2025161 SPTR:Q9FRL8 symbol:AT1G75270.1 [GO:0045174 "glutathione dehydrogenase (ascorbate) activity" evidence=ISS] InterPro:IPR004045 InterPro:IPR004046 Pfam:PF00043 Pfam:PF02798 HSSP:Q9ZVQ3 EMBL:AC025814 EMBL:AY074785 EMBL:BT006257 EMBL:AY140019 PIR:B96783 SPTR:Q9FRL8	9e-82
chr5.CM0260.53.2	1.6.9.16.1	GST glutathione S-transferase [COG:COG0625]	ath:At5g16710	F5E19.50; dehydroascorbate reductase, putative [EC:6.1.1.9] [KO:K01873]	9e-67	PA2821	COG0625	5e-13	CLIC4_RAT	Chloride;Chloridechannel;Endoplasmicreticulum;Iontransport;Ionicchannel;Transport;Voltage-gatedchannel,Chloride intracellular channel protein 4 (Intracellular chloride ion channel protein p64H1).	5e-15	GO_ID:48993	TAIR|gene:2025161 SPTR:Q9FRL8 symbol:AT1G75270.1 [GO:0045174 "glutathione dehydrogenase (ascorbate) activity" evidence=ISS] InterPro:IPR004045 InterPro:IPR004046 Pfam:PF00043 Pfam:PF02798 HSSP:Q9ZVQ3 EMBL:AC025814 EMBL:AY074785 EMBL:BT006257 EMBL:AY140019 PIR:B96783 SPTR:Q9FRL8	9e-82
TM0825.2	99.2	Unclassified without homolog
chr4.CM0558.24	4.3.4.16.2	TUBB tubulin, beta	ath:At2g29550	F16P2.7; tubulin beta-7 chain (TUB7) [KO:K07375]	0				TBB1_SOYBN	GTP-binding;Microtubule;Multigenefamily;Nucleotide-binding,Tubulin beta-1 chain (Beta-1 tubulin).	0	GO_ID:23090	TAIR|gene:2172213 SPTR:P29512 symbol:AT5G62700.1 [GO:0005198 "structural molecule activity" evidence=ISS] InterPro:IPR000217 InterPro:IPR003008 InterPro:IPR002453 Pfam:PF00091 Interpro:IPR008280 Pfam:PF03953 PRINTS:PR01161 PROSITE:PS00227 HSSP:P02554 PRINTS:PR01163 PROSITE:PS00228 EMBL:AB020751 EMBL:M84700 EMBL:M84701 EMBL:AB009053 EMBL:AK117431 EMBL:AY056411 EMBL:AY060550 EMBL:AY062614 EMBL:AY06…	0
chr1.CM0105.55	99.1.4.3864	GO_ID:31092				YER165w	COG0724	7e-11	ROC5_NICSY	Chloroplast;Directproteinsequencing;mRNAprocessing;Plastid;Repeat;Ribonucleoprotein;RNA-binding;Transitpeptide,33 kDa ribonucleoprotein, chloroplast precursor.	1e-22	GO_ID:31092	TAIR|gene:2200974 SPTR:Q8W592 symbol:AT1G01080.1 [GO:0000004 "biological process unknown" evidence=ND] [GO:0003723 "RNA binding" evidence=ISS] InterPro:IPR000504 Pfam:PF00076 SMART:SM00360 PROSITE:PS50102 HSSP:P19339 EMBL:AF419554 EMBL:AY086138 EMBL:AY132012 SPTR:Q8W592	1e-50
chr1.CM0105.55	99.1.3.2.13	ROC5_NICSY				YER165w	COG0724	7e-11	ROC5_NICSY	Chloroplast;Directproteinsequencing;mRNAprocessing;Plastid;Repeat;Ribonucleoprotein;RNA-binding;Transitpeptide,33 kDa ribonucleoprotein, chloroplast precursor.	1e-22	GO_ID:31092	TAIR|gene:2200974 SPTR:Q8W592 symbol:AT1G01080.1 [GO:0000004 "biological process unknown" evidence=ND] [GO:0003723 "RNA binding" evidence=ISS] InterPro:IPR000504 Pfam:PF00076 SMART:SM00360 PROSITE:PS50102 HSSP:P19339 EMBL:AF419554 EMBL:AY086138 EMBL:AY132012 SPTR:Q8W592	1e-50
chr1.CM0105.55	99.1.2.57	COG0724				YER165w	COG0724	7e-11	ROC5_NICSY	Chloroplast;Directproteinsequencing;mRNAprocessing;Plastid;Repeat;Ribonucleoprotein;RNA-binding;Transitpeptide,33 kDa ribonucleoprotein, chloroplast precursor.	1e-22	GO_ID:31092	TAIR|gene:2200974 SPTR:Q8W592 symbol:AT1G01080.1 [GO:0000004 "biological process unknown" evidence=ND] [GO:0003723 "RNA binding" evidence=ISS] InterPro:IPR000504 Pfam:PF00076 SMART:SM00360 PROSITE:PS50102 HSSP:P19339 EMBL:AF419554 EMBL:AY086138 EMBL:AY132012 SPTR:Q8W592	1e-50
chr1.CM0544.22	99.1.3.2.1862	H2A_CICAR							H2A_CICAR	Chromosomalprotein;DNA-binding;Nuclearprotein;Nucleosomecore,Histone H2A.	2e-51	GO_ID:15962	TAIR|gene:2199485 SPTR:Q9S9K7 symbol:AT1G54690.1 [GO:0003677 "DNA binding" evidence=ISS] InterPro:IPR002119 Interpro:IPR007125 Pfam:PF00125 InterPro:IPR007124 GO:GO:0005694 GO:GO:0005634 PRINTS:PR00620 ProDom:PD000522 SMART:SM00414 PROSITE:PS00046 GO:GO:0000786 HSSP:P06897 EMBL:AC005388 EMBL:AY085671 EMBL:AF411788 EMBL:AY094023 PIR:A96589 SMR:Q9S9K7 SPTR:Q9S9K7	6e-50
chr1.CM0544.22	99.1.4.2203	GO_ID:15962							H2A_CICAR	Chromosomalprotein;DNA-binding;Nuclearprotein;Nucleosomecore,Histone H2A.	2e-51	GO_ID:15962	TAIR|gene:2199485 SPTR:Q9S9K7 symbol:AT1G54690.1 [GO:0003677 "DNA binding" evidence=ISS] InterPro:IPR002119 Interpro:IPR007125 Pfam:PF00125 InterPro:IPR007124 GO:GO:0005694 GO:GO:0005634 PRINTS:PR00620 ProDom:PD000522 SMART:SM00414 PROSITE:PS00046 GO:GO:0000786 HSSP:P06897 EMBL:AC005388 EMBL:AY085671 EMBL:AF411788 EMBL:AY094023 PIR:A96589 SMR:Q9S9K7 SPTR:Q9S9K7	6e-50
Ljwgs_031559.1	2.3.1.60	E5.2.1.8 peptidylprolyl isomerase [EC:5.2.1.8] [GO:0003755] [COG:COG0652 COG0760]	ath:At2g21130	F26H11.11; peptidyl-prolyl cis-trans isomerase / cyclophilin (CYP2) / rotamase [EC:5.2.1.8] [KO:K01802]	3e-76	slr1251	COG0652	6e-60	CYPH_LYCES	Cyclosporin;Isomerase;Multigenefamily;Rotamase,Peptidyl-prolyl cis-trans isomerase (EC 5.2.1.8) (PPIase) (Rotamase) (Cyclophilin) (Cyclosporin A-binding protein).	7e-81	GO_ID:4221	TAIR|gene:2141746 SPTR:P34790 symbol:AT4G38740.1 [GO:0003755 "peptidyl-prolyl cis-trans isomerase activity" evidence=ISS] [GO:0006457 "protein folding" evidence=ISS] Pfam:PF00160 INTERPRO:IPR002130 PRINTS:PR00153 PROSITE:PS00170 PROSITE:PS50072 HSSP:P52011 EMBL:AL161593 EMBL:AL035656 EMBL:L14844 EMBL:AY093227 EMBL:BT003397 EMBL:AY088103 PIR:T06073 SMR:P34790 SPTR:P34790	2e-76
Ljwgs_031559.1	3.2.9.88	CYPD, PPID peptidylprolyl isomerase D (cyclophilin D) [EC:5.2.1.8] [GO:0016018]	ath:At2g21130	F26H11.11; peptidyl-prolyl cis-trans isomerase / cyclophilin (CYP2) / rotamase [EC:5.2.1.8] [KO:K01802]	3e-76	slr1251	COG0652	6e-60	CYPH_LYCES	Cyclosporin;Isomerase;Multigenefamily;Rotamase,Peptidyl-prolyl cis-trans isomerase (EC 5.2.1.8) (PPIase) (Rotamase) (Cyclophilin) (Cyclosporin A-binding protein).	7e-81	GO_ID:4221	TAIR|gene:2141746 SPTR:P34790 symbol:AT4G38740.1 [GO:0003755 "peptidyl-prolyl cis-trans isomerase activity" evidence=ISS] [GO:0006457 "protein folding" evidence=ISS] Pfam:PF00160 INTERPRO:IPR002130 PRINTS:PR00153 PROSITE:PS00170 PROSITE:PS50072 HSSP:P52011 EMBL:AL161593 EMBL:AL035656 EMBL:L14844 EMBL:AY093227 EMBL:BT003397 EMBL:AY088103 PIR:T06073 SMR:P34790 SPTR:P34790	2e-76
gi22790756	99.2	Unclassified without homolog
Ljwgs_107151.1	99.2	Unclassified without homolog
Ljwgs_007638.2	3.2.10.30	CALM calmodulin	ath:At3g43810	T28A8.100; calmodulin-7 (CAM7) [KO:K02183]	4e-16				CALM_WHEAT	Acetylation;Calcium;Directproteinsequencing;Methylation;Repeat,Calmodulin (CaM).	2e-16	GO_ID:42343	ZFIN|ZDB-GENE-030804-2 SPTR:Q6PI52 symbol:calm1b "calmodulin 1b" [GO:0008372 "cellular component unknown" evidence=ND] [GO:0000004 "biological process unknown" evidence=ND] InterPro:IPR002048 InterPro:IPR001125 Pfam:PF00036 Prosite:PS00018 ZFIN:ZDB-GENE-030131-5590 ZFIN:ZDB-GENE-040426-2667 ZFIN:ZDB-GENE-020415-2 ZFIN:ZDB-GENE-030804-2 ZFIN:ZDB-GENE-030131-8065 ZFIN:ZDB-GENE-030131-527 ProDom:PD0…	4e-15
Ljwgs_007638.2	3.2.11.18	CALM calmodulin	ath:At3g43810	T28A8.100; calmodulin-7 (CAM7) [KO:K02183]	4e-16				CALM_WHEAT	Acetylation;Calcium;Directproteinsequencing;Methylation;Repeat,Calmodulin (CaM).	2e-16	GO_ID:42343	ZFIN|ZDB-GENE-030804-2 SPTR:Q6PI52 symbol:calm1b "calmodulin 1b" [GO:0008372 "cellular component unknown" evidence=ND] [GO:0000004 "biological process unknown" evidence=ND] InterPro:IPR002048 InterPro:IPR001125 Pfam:PF00036 Prosite:PS00018 ZFIN:ZDB-GENE-030131-5590 ZFIN:ZDB-GENE-040426-2667 ZFIN:ZDB-GENE-020415-2 ZFIN:ZDB-GENE-030804-2 ZFIN:ZDB-GENE-030131-8065 ZFIN:ZDB-GENE-030131-527 ProDom:PD0…	4e-15
Ljwgs_007638.2	3.2.9.90	CALM calmodulin	ath:At3g43810	T28A8.100; calmodulin-7 (CAM7) [KO:K02183]	4e-16				CALM_WHEAT	Acetylation;Calcium;Directproteinsequencing;Methylation;Repeat,Calmodulin (CaM).	2e-16	GO_ID:42343	ZFIN|ZDB-GENE-030804-2 SPTR:Q6PI52 symbol:calm1b "calmodulin 1b" [GO:0008372 "cellular component unknown" evidence=ND] [GO:0000004 "biological process unknown" evidence=ND] InterPro:IPR002048 InterPro:IPR001125 Pfam:PF00036 Prosite:PS00018 ZFIN:ZDB-GENE-030131-5590 ZFIN:ZDB-GENE-040426-2667 ZFIN:ZDB-GENE-020415-2 ZFIN:ZDB-GENE-030804-2 ZFIN:ZDB-GENE-030131-8065 ZFIN:ZDB-GENE-030131-527 ProDom:PD0…	4e-15
chr1.CM0206.150	99.1.3.2.961	RHRE_PEA							RHRE_PEA	Apoplast;Cellwall;Directproteinsequencing;Glycoprotein;Manganese;Metal-binding;Receptor;Signal,Rhicadhesin receptor precursor (Germin-like protein).	2e-84	GO_ID:978	TAIR|gene:2079581 SPTR:Q9M263 symbol:AT3G62020.1 [GO:0000004 "biological process unknown" evidence=ND] InterPro:IPR001929 InterPro:IPR006045 Pfam:PF00190 InterPro:IPR011051 InterPro:IPR007113 HSSP:P45850 PRINTS:PR00325 PROSITE:PS00725 EMBL:AL138642 EMBL:U95036 PIR:T47994 SPTR:Q9M263	1e-77
chr1.CM0206.150	99.1.4.3442	GO_ID:978							RHRE_PEA	Apoplast;Cellwall;Directproteinsequencing;Glycoprotein;Manganese;Metal-binding;Receptor;Signal,Rhicadhesin receptor precursor (Germin-like protein).	2e-84	GO_ID:978	TAIR|gene:2079581 SPTR:Q9M263 symbol:AT3G62020.1 [GO:0000004 "biological process unknown" evidence=ND] InterPro:IPR001929 InterPro:IPR006045 Pfam:PF00190 InterPro:IPR011051 InterPro:IPR007113 HSSP:P45850 PRINTS:PR00325 PROSITE:PS00725 EMBL:AL138642 EMBL:U95036 PIR:T47994 SPTR:Q9M263	1e-77
Ljwgs_037456.1	99.2	Unclassified without homolog
Ljwgs_030650.1	99.1.4.3143	GO_ID:53956	reu:Reut_B4732	zinc-containing alcohol dehydrogenase superfamily [EC:1.6.5.5] [KO:K00344]	1e-13				QORL_ARATH	Chloroplast;NAD;Oxidoreductase;Plastid;Transitpeptide,Quinone oxidoreductase-like protein At1g23740, chloroplast precursor (EC 1.-.-.-).	7e-42	GO_ID:53956	TAIR|gene:2034801 SPTR:Q9ZUC1 symbol:AT1G23740.1 [GO:0008270 "zinc ion binding" evidence=ISS] InterPro:IPR002085 Pfam:PF00107 InterPro:IPR002364 Prosite:PS01162 EMBL:AC005990 EMBL:AF411799 EMBL:AY094032 PIR:E86371 SWISS-2DPAGE:Q9ZUC1 GeneFarm:2233 SPTR:Q9ZUC1	3e-42
Ljwgs_030650.1	99.1.3.1.136	EC 1.-.-.-	reu:Reut_B4732	zinc-containing alcohol dehydrogenase superfamily [EC:1.6.5.5] [KO:K00344]	1e-13				QORL_ARATH	Chloroplast;NAD;Oxidoreductase;Plastid;Transitpeptide,Quinone oxidoreductase-like protein At1g23740, chloroplast precursor (EC 1.-.-.-).	7e-42	GO_ID:53956	TAIR|gene:2034801 SPTR:Q9ZUC1 symbol:AT1G23740.1 [GO:0008270 "zinc ion binding" evidence=ISS] InterPro:IPR002085 Pfam:PF00107 InterPro:IPR002364 Prosite:PS01162 EMBL:AC005990 EMBL:AF411799 EMBL:AY094032 PIR:E86371 SWISS-2DPAGE:Q9ZUC1 GeneFarm:2233 SPTR:Q9ZUC1	3e-42
Ljwgs_030650.1	99.1.1.42	KO:K00344	reu:Reut_B4732	zinc-containing alcohol dehydrogenase superfamily [EC:1.6.5.5] [KO:K00344]	1e-13				QORL_ARATH	Chloroplast;NAD;Oxidoreductase;Plastid;Transitpeptide,Quinone oxidoreductase-like protein At1g23740, chloroplast precursor (EC 1.-.-.-).	7e-42	GO_ID:53956	TAIR|gene:2034801 SPTR:Q9ZUC1 symbol:AT1G23740.1 [GO:0008270 "zinc ion binding" evidence=ISS] InterPro:IPR002085 Pfam:PF00107 InterPro:IPR002364 Prosite:PS01162 EMBL:AC005990 EMBL:AF411799 EMBL:AY094032 PIR:E86371 SWISS-2DPAGE:Q9ZUC1 GeneFarm:2233 SPTR:Q9ZUC1	3e-42
chr6.TM0517.10	99.1.4.3281	GO_ID:12666							PCBP3_MOUSE	Alternativesplicing;DNA-binding;Repeat;Ribonucleoprotein;RNA-binding,Poly(rC)-binding protein 3 (Alpha-CP3).	1e-13	GO_ID:12666	TAIR|gene:2120754 SPTR:Q9SZH4 symbol:AT4G26000.1 [GO:0000004 "biological process unknown" evidence=ND] [GO:0008372 "cellular component unknown" evidence=ND] [GO:0003676 "nucleic acid binding" evidence=ISS] Interpro:IPR004087 Pfam:PF00013 InterPro:IPR004088 SMART:SM00322 PROSITE:PS50084 HSSP:Q96AE4 EMBL:AL161564 EMBL:AL049483 EMBL:AY056288 EMBL:AY114064 EMBL:AY099659 PIR:T04255 SPTR:Q9SZH4	3e-49
chr6.TM0517.10	99.1.3.2.1821	PCBP3_MOUSE							PCBP3_MOUSE	Alternativesplicing;DNA-binding;Repeat;Ribonucleoprotein;RNA-binding,Poly(rC)-binding protein 3 (Alpha-CP3).	1e-13	GO_ID:12666	TAIR|gene:2120754 SPTR:Q9SZH4 symbol:AT4G26000.1 [GO:0000004 "biological process unknown" evidence=ND] [GO:0008372 "cellular component unknown" evidence=ND] [GO:0003676 "nucleic acid binding" evidence=ISS] Interpro:IPR004087 Pfam:PF00013 InterPro:IPR004088 SMART:SM00322 PROSITE:PS50084 HSSP:Q96AE4 EMBL:AL161564 EMBL:AL049483 EMBL:AY056288 EMBL:AY114064 EMBL:AY099659 PIR:T04255 SPTR:Q9SZH4	3e-49
chr5.CM0096.71	99.1.3.2.2632	GAST1_LYCES							GAST1_LYCES	Signal,GAST1 protein precursor.	2e-17	GO_ID:15093	TAIR|gene:3709764 SPTR:Q8LFM2 symbol:AT5G59845.1 [GO:0005554 "molecular function unknown" evidence=ND] [GO:0009739 "response to gibberellic acid stimulus" evidence=ISS] InterPro:IPR003854 PRINTS:PR00438 InterPro:IPR002400 Pfam:PF02704 EMBL:AY084760 EMBL:AK118173 SPTR:Q8LFM2	2e-25
chr5.CM0096.71	99.1.4.3334	GO_ID:15093							GAST1_LYCES	Signal,GAST1 protein precursor.	2e-17	GO_ID:15093	TAIR|gene:3709764 SPTR:Q8LFM2 symbol:AT5G59845.1 [GO:0005554 "molecular function unknown" evidence=ND] [GO:0009739 "response to gibberellic acid stimulus" evidence=ISS] InterPro:IPR003854 PRINTS:PR00438 InterPro:IPR002400 Pfam:PF02704 EMBL:AY084760 EMBL:AK118173 SPTR:Q8LFM2	2e-25
TM1622.16	99.1.4.4192	GO_ID:26679										GO_ID:26679	TAIR|gene:2085155 SPTR:Q9LFA5 symbol:AT3G52860.1 [GO:0005554 "molecular function unknown" evidence=ND] [GO:0000004 "biological process unknown" evidence=ND] EMBL:AL132969 EMBL:AK117706 EMBL:BT005037 PIR:T47543 SPTR:Q9LFA5	1e-31
Ljwgs_044296.1	99.2	Unclassified without homolog
chr4.CM1170.47	99.1.4.6094	GO_ID:28208							H2A_EUPES	Chromosomalprotein;DNA-binding;Nuclearprotein;Nucleosomecore,Histone H2A.	2e-39	GO_ID:28208	TAIR|gene:2181807 SPTR:Q9LZ46 symbol:AT5G02560.1 [GO:0003677 "DNA binding" evidence=ISS] InterPro:IPR002119 Interpro:IPR007125 Pfam:PF00125 InterPro:IPR007124 GO:GO:0005634 PRINTS:PR00620 ProDom:PD000522 SMART:SM00414 GO:GO:0000786 HSSP:P06897 EMBL:AL162971 EMBL:AY085515 PIR:T48277 SMR:Q9LZ46 SPTR:Q9LZ46	3e-37
chr4.CM1170.47	99.1.3.2.208	H2A_EUPES							H2A_EUPES	Chromosomalprotein;DNA-binding;Nuclearprotein;Nucleosomecore,Histone H2A.	2e-39	GO_ID:28208	TAIR|gene:2181807 SPTR:Q9LZ46 symbol:AT5G02560.1 [GO:0003677 "DNA binding" evidence=ISS] InterPro:IPR002119 Interpro:IPR007125 Pfam:PF00125 InterPro:IPR007124 GO:GO:0005634 PRINTS:PR00620 ProDom:PD000522 SMART:SM00414 GO:GO:0000786 HSSP:P06897 EMBL:AL162971 EMBL:AY085515 PIR:T48277 SMR:Q9LZ46 SPTR:Q9LZ46	3e-37
TM0802.5	99.1.2.60	COG2036				YBR010w	COG2036	3e-63	H3_WHEAT	Acetylation;Chromosomalprotein;Directproteinsequencing;DNA-binding;Methylation;Nuclearprotein;Nucleosomecore,Histone H3.	3e-70	GO_ID:55079	MGI|MGI:2448329 SPTR:P84228 symbol:Hist1h3f "histone 1, H3f" [GO:0005694 "chromosome" evidence=RCA] [GO:0005634 "nucleus" evidence=RCA] [GO:0003677 "DNA binding" evidence=RCA] [GO:0007001 "chromosome organization and biogenesis (sensu Eukaryota)" evidence=RCA] [GO:0006334 "nucleosome assembly" evidence=RCA] [GO:0000786 "nucleosome" evidence=RCA] InterPro:IPR000164 Interpro:IPR007125 Pfam:PF00125 …	6e-69
TM0802.5	99.1.4.1695	GO_ID:55079				YBR010w	COG2036	3e-63	H3_WHEAT	Acetylation;Chromosomalprotein;Directproteinsequencing;DNA-binding;Methylation;Nuclearprotein;Nucleosomecore,Histone H3.	3e-70	GO_ID:55079	MGI|MGI:2448329 SPTR:P84228 symbol:Hist1h3f "histone 1, H3f" [GO:0005694 "chromosome" evidence=RCA] [GO:0005634 "nucleus" evidence=RCA] [GO:0003677 "DNA binding" evidence=RCA] [GO:0007001 "chromosome organization and biogenesis (sensu Eukaryota)" evidence=RCA] [GO:0006334 "nucleosome assembly" evidence=RCA] [GO:0000786 "nucleosome" evidence=RCA] InterPro:IPR000164 Interpro:IPR007125 Pfam:PF00125 …	6e-69
TM0802.5	99.1.3.2.2065	H3_WHEAT				YBR010w	COG2036	3e-63	H3_WHEAT	Acetylation;Chromosomalprotein;Directproteinsequencing;DNA-binding;Methylation;Nuclearprotein;Nucleosomecore,Histone H3.	3e-70	GO_ID:55079	MGI|MGI:2448329 SPTR:P84228 symbol:Hist1h3f "histone 1, H3f" [GO:0005694 "chromosome" evidence=RCA] [GO:0005634 "nucleus" evidence=RCA] [GO:0003677 "DNA binding" evidence=RCA] [GO:0007001 "chromosome organization and biogenesis (sensu Eukaryota)" evidence=RCA] [GO:0006334 "nucleosome assembly" evidence=RCA] [GO:0000786 "nucleosome" evidence=RCA] InterPro:IPR000164 Interpro:IPR007125 Pfam:PF00125 …	6e-69
Ljwgs_031427.1.1	99.1.4.3321	GO_ID:24004										GO_ID:24004	TAIR|gene:3689001 SPTR:Q9C8N0 symbol:AT1G53760.1 [GO:0005554 "molecular function unknown" evidence=ND] [GO:0000004 "biological process unknown" evidence=ND] EMBL:AC024260 EMBL:AK222210 SPTR:Q9C8N0	2e-18
Ljwgs_016359.1	99.1.4.3987	GO_ID:52350							YN03_YEAST	Completeproteome;Hypotheticalprotein;Membrane;Transmembrane,Hypothetical 35.5 kDa protein in PIK1-POL2 intergenic region.	6e-10	GO_ID:52350	ZFIN|ZDB-GENE-041114-16 SPTR:Q5U3G6 symbol:zgc:103562 "zgc:103562" [GO:0005554 "molecular function unknown" evidence=ND] [GO:0000004 "biological process unknown" evidence=ND] [GO:0008372 "cellular component unknown" evidence=ND] Pfam:PF03878 ZFIN:ZDB-GENE-041114-16 InterPro:IPR005578 PANTHER:PTHR14083 EMBL:BC085552 SPTR:Q5U3G6	1e-11
Ljwgs_016359.1	99.1.3.2.369	YN03_YEAST							YN03_YEAST	Completeproteome;Hypotheticalprotein;Membrane;Transmembrane,Hypothetical 35.5 kDa protein in PIK1-POL2 intergenic region.	6e-10	GO_ID:52350	ZFIN|ZDB-GENE-041114-16 SPTR:Q5U3G6 symbol:zgc:103562 "zgc:103562" [GO:0005554 "molecular function unknown" evidence=ND] [GO:0000004 "biological process unknown" evidence=ND] [GO:0008372 "cellular component unknown" evidence=ND] Pfam:PF03878 ZFIN:ZDB-GENE-041114-16 InterPro:IPR005578 PANTHER:PTHR14083 EMBL:BC085552 SPTR:Q5U3G6	1e-11
Ljwgs_047266.1.1	99.2	Unclassified without homolog
chr3.CM0216.38	2.2.1.1.47	RP-S25e, RPS25 small subunit ribosomal protein S25e	ath:At2g21580	F2G1.15; 40S ribosomal protein S25 (RPS25B) [KO:K02975]	3e-31				RS25A_ARATH	Ribonucleoprotein;Ribosomalprotein,40S ribosomal protein S25-1.	2e-31	GO_ID:36218	TAIR|gene:2049368 SPTR:Q9SIK2 symbol:AT2G21580.1 [GO:0003735 "structural constituent of ribosome" evidence=ISS] [GO:0005840 "ribosome" evidence=ISS] [GO:0006412 "protein biosynthesis" evidence=ISS] InterPro:IPR004977 Pfam:PF03297 InterPro:IPR009058 ProDom:PD012268 EMBL:AC007119 EMBL:AY048211 EMBL:AY091695 PIR:H84602 SPTR:Q9SIK2	5e-32
Ljwgs_013044.1	3.2.2.4.4	PPP5C, PP5 protein phosphatase 5	ath:At2g42810	F7D19.19; serine/threonine protein phosphatase, putative [EC:3.1.3.16] [KO:K04460]	2e-13	YGR123c_1	COG0457	1e-12	SGTB_HUMAN	Repeat;TPRrepeat,Small glutamine-rich tetratricopeptide repeat-containing protein B (Small glutamine-rich protein with tetratricopeptide repeats 2).	6e-13	GO_ID:18113	TAIR|gene:2128277 SPTR:Q9SUT5 symbol:AT4G11260.1 [GO:0005554 "molecular function unknown" evidence=ND] InterPro:IPR011990 InterPro:IPR001440 Pfam:PF00515 GO:GO:0016020 SMART:SM00028 PROSITE:PS50005 PROSITE:PS50293 HSSP:P31948 InterPro:IPR007699 Pfam:PF05002 GO:GO:0005488 InterPro:IPR007052 Pfam:PF04969 GO:GO:0015979 GO:GO:0009579 EMBL:AL161531 EMBL:AL096882 EMBL:AY085464 EMBL:AF428340 EMBL:AY1504…	2e-37
Ljwgs_013044.1	1.2.7.74.7	NRFG formate-dependent nitrite reductase complex NrfG subunit [COG:COG0457]	ath:At2g42810	F7D19.19; serine/threonine protein phosphatase, putative [EC:3.1.3.16] [KO:K04460]	2e-13	YGR123c_1	COG0457	1e-12	SGTB_HUMAN	Repeat;TPRrepeat,Small glutamine-rich tetratricopeptide repeat-containing protein B (Small glutamine-rich protein with tetratricopeptide repeats 2).	6e-13	GO_ID:18113	TAIR|gene:2128277 SPTR:Q9SUT5 symbol:AT4G11260.1 [GO:0005554 "molecular function unknown" evidence=ND] InterPro:IPR011990 InterPro:IPR001440 Pfam:PF00515 GO:GO:0016020 SMART:SM00028 PROSITE:PS50005 PROSITE:PS50293 HSSP:P31948 InterPro:IPR007699 Pfam:PF05002 GO:GO:0005488 InterPro:IPR007052 Pfam:PF04969 GO:GO:0015979 GO:GO:0009579 EMBL:AL161531 EMBL:AL096882 EMBL:AY085464 EMBL:AF428340 EMBL:AY1504…	2e-37
Ljwgs_013044.1	1.2.7.46	CCMH cytochrome c-type biogenesis protein CcmH [COG:COG0457 COG3088]	ath:At2g42810	F7D19.19; serine/threonine protein phosphatase, putative [EC:3.1.3.16] [KO:K04460]	2e-13	YGR123c_1	COG0457	1e-12	SGTB_HUMAN	Repeat;TPRrepeat,Small glutamine-rich tetratricopeptide repeat-containing protein B (Small glutamine-rich protein with tetratricopeptide repeats 2).	6e-13	GO_ID:18113	TAIR|gene:2128277 SPTR:Q9SUT5 symbol:AT4G11260.1 [GO:0005554 "molecular function unknown" evidence=ND] InterPro:IPR011990 InterPro:IPR001440 Pfam:PF00515 GO:GO:0016020 SMART:SM00028 PROSITE:PS50005 PROSITE:PS50293 HSSP:P31948 InterPro:IPR007699 Pfam:PF05002 GO:GO:0005488 InterPro:IPR007052 Pfam:PF04969 GO:GO:0015979 GO:GO:0009579 EMBL:AL161531 EMBL:AL096882 EMBL:AY085464 EMBL:AF428340 EMBL:AY1504…	2e-37
TM0802.5	99.1.2.60	COG2036				YBR010w	COG2036	3e-63	H3_WHEAT	Acetylation;Chromosomalprotein;Directproteinsequencing;DNA-binding;Methylation;Nuclearprotein;Nucleosomecore,Histone H3.	3e-70	GO_ID:55079	MGI|MGI:2448329 SPTR:P84228 symbol:Hist1h3f "histone 1, H3f" [GO:0005694 "chromosome" evidence=RCA] [GO:0005634 "nucleus" evidence=RCA] [GO:0003677 "DNA binding" evidence=RCA] [GO:0007001 "chromosome organization and biogenesis (sensu Eukaryota)" evidence=RCA] [GO:0006334 "nucleosome assembly" evidence=RCA] [GO:0000786 "nucleosome" evidence=RCA] InterPro:IPR000164 Interpro:IPR007125 Pfam:PF00125 …	6e-69
TM0802.5	99.1.4.1695	GO_ID:55079				YBR010w	COG2036	3e-63	H3_WHEAT	Acetylation;Chromosomalprotein;Directproteinsequencing;DNA-binding;Methylation;Nuclearprotein;Nucleosomecore,Histone H3.	3e-70	GO_ID:55079	MGI|MGI:2448329 SPTR:P84228 symbol:Hist1h3f "histone 1, H3f" [GO:0005694 "chromosome" evidence=RCA] [GO:0005634 "nucleus" evidence=RCA] [GO:0003677 "DNA binding" evidence=RCA] [GO:0007001 "chromosome organization and biogenesis (sensu Eukaryota)" evidence=RCA] [GO:0006334 "nucleosome assembly" evidence=RCA] [GO:0000786 "nucleosome" evidence=RCA] InterPro:IPR000164 Interpro:IPR007125 Pfam:PF00125 …	6e-69
TM0802.5	99.1.3.2.2065	H3_WHEAT				YBR010w	COG2036	3e-63	H3_WHEAT	Acetylation;Chromosomalprotein;Directproteinsequencing;DNA-binding;Methylation;Nuclearprotein;Nucleosomecore,Histone H3.	3e-70	GO_ID:55079	MGI|MGI:2448329 SPTR:P84228 symbol:Hist1h3f "histone 1, H3f" [GO:0005694 "chromosome" evidence=RCA] [GO:0005634 "nucleus" evidence=RCA] [GO:0003677 "DNA binding" evidence=RCA] [GO:0007001 "chromosome organization and biogenesis (sensu Eukaryota)" evidence=RCA] [GO:0006334 "nucleosome assembly" evidence=RCA] [GO:0000786 "nucleosome" evidence=RCA] InterPro:IPR000164 Interpro:IPR007125 Pfam:PF00125 …	6e-69
chr3.CM0574.26	1.2.2.1.1.11	ATPeF1D, ATP5D F-type H+-transporting ATPase delta chain [COG:COG0355]	ath:At5g47030	MQD22.17; ATP synthase delta chain, mitochondrial precursor (sp|Q96252) [EC:3.6.3.14] [KO:K02134]	2e-12				ATP4_PEA	ATPsynthesis;CF(1);Hydrogeniontransport;Hydrolase;Iontransport;Mitochondrion;Transitpeptide;Transport,ATP synthase delta chain, mitochondrial precursor (EC 3.6.3.14).	2e-21	GO_ID:37926	TAIR|gene:2171021 SPTR:Q96252 symbol:AT5G47030 [GO:0046933 "hydrogen-transporting ATP synthase activity, rotational mechanism" evidence=ISS] [GO:0005739 "mitochondrion" evidence=IDA] [GO:0005753 "proton-transporting ATP synthase complex (sensu Eukaryota)" evidence=ISS] InterPro:IPR001469 Pfam:PF02823 ProDom:PD000944 TIGRFAMs:TIGR01216 EMBL:AB013394 EMBL:D88376 EMBL:AF360175 EMBL:AY056349 GeneFarm…	4e-13
chr3.CM0574.26	4.1.2.27	FLII flagellum-specific ATP synthase [EC:3.6.3.14] [COG:COG1157] [GO:0003936]	ath:At5g47030	MQD22.17; ATP synthase delta chain, mitochondrial precursor (sp|Q96252) [EC:3.6.3.14] [KO:K02134]	2e-12				ATP4_PEA	ATPsynthesis;CF(1);Hydrogeniontransport;Hydrolase;Iontransport;Mitochondrion;Transitpeptide;Transport,ATP synthase delta chain, mitochondrial precursor (EC 3.6.3.14).	2e-21	GO_ID:37926	TAIR|gene:2171021 SPTR:Q96252 symbol:AT5G47030 [GO:0046933 "hydrogen-transporting ATP synthase activity, rotational mechanism" evidence=ISS] [GO:0005739 "mitochondrion" evidence=IDA] [GO:0005753 "proton-transporting ATP synthase complex (sensu Eukaryota)" evidence=ISS] InterPro:IPR001469 Pfam:PF02823 ProDom:PD000944 TIGRFAMs:TIGR01216 EMBL:AB013394 EMBL:D88376 EMBL:AF360175 EMBL:AY056349 GeneFarm…	4e-13
Ljwgs_081668.1	99.1.4.6252	GO_ID:51093				YBR009c	COG2036	6e-36	H4_SILLA	Acetylation;Chromosomalprotein;DNA-binding;Methylation;Nuclearprotein;Nucleosomecore,Histone H4.	2e-39	GO_ID:51093	UNIPROT|P62801 SPTR:P62801 symbol:H4_CHICK "Histone H4" [GO:0003677 "DNA binding" evidence=ISS] [GO:0006323 "DNA packaging" evidence=ISS] [GO:0000786 "nucleosome" evidence=ISS] InterPro:IPR001951 Interpro:IPR007125 Pfam:PF00125 InterPro:IPR007124 InterPro:IPR009072 GO:GO:0000786 PROSITE:PS00047 EMBL:X02218 PDB:1EQZ PDB:1HIO PDB:1HQ3 PDB:1TZY PDB:2HIO EMBL:U37575 EMBL:J00866 EMBL:M74533 EMBL:M7453…	1e-39
Ljwgs_081668.1	99.1.2.60	COG2036				YBR009c	COG2036	6e-36	H4_SILLA	Acetylation;Chromosomalprotein;DNA-binding;Methylation;Nuclearprotein;Nucleosomecore,Histone H4.	2e-39	GO_ID:51093	UNIPROT|P62801 SPTR:P62801 symbol:H4_CHICK "Histone H4" [GO:0003677 "DNA binding" evidence=ISS] [GO:0006323 "DNA packaging" evidence=ISS] [GO:0000786 "nucleosome" evidence=ISS] InterPro:IPR001951 Interpro:IPR007125 Pfam:PF00125 InterPro:IPR007124 InterPro:IPR009072 GO:GO:0000786 PROSITE:PS00047 EMBL:X02218 PDB:1EQZ PDB:1HIO PDB:1HQ3 PDB:1TZY PDB:2HIO EMBL:U37575 EMBL:J00866 EMBL:M74533 EMBL:M7453…	1e-39
Ljwgs_081668.1	99.1.3.2.1332	H4_SILLA				YBR009c	COG2036	6e-36	H4_SILLA	Acetylation;Chromosomalprotein;DNA-binding;Methylation;Nuclearprotein;Nucleosomecore,Histone H4.	2e-39	GO_ID:51093	UNIPROT|P62801 SPTR:P62801 symbol:H4_CHICK "Histone H4" [GO:0003677 "DNA binding" evidence=ISS] [GO:0006323 "DNA packaging" evidence=ISS] [GO:0000786 "nucleosome" evidence=ISS] InterPro:IPR001951 Interpro:IPR007125 Pfam:PF00125 InterPro:IPR007124 InterPro:IPR009072 GO:GO:0000786 PROSITE:PS00047 EMBL:X02218 PDB:1EQZ PDB:1HIO PDB:1HQ3 PDB:1TZY PDB:2HIO EMBL:U37575 EMBL:J00866 EMBL:M74533 EMBL:M7453…	1e-39
chr2.CM0018.61	99.2	Unclassified without homolog
Ljwgs_065168.2	99.1.4.8723	GO_ID:9198							C81E1_GLYEC	Heme;Iron;Membrane;Metal-binding;Monooxygenase;NADP;Oxidoreductase,Cytochrome P450 81E1 (EC 1.14.13.89) (Isoflavone 2-hydroxylase) (P450 91A4) (CYP GE-3).	6e-23	GO_ID:9198	TAIR|gene:3438965 SPTR:O23154 symbol:AT4G37340.1 [GO:0019825 "oxygen binding" evidence=ISS] InterPro:IPR001128 Pfam:PF00067 InterPro:IPR002403 InterPro:IPR002401 PRINTS:PR00463 PRINTS:PR00385 PROSITE:PS00086 PRINTS:PR00465 EMBL:Z99707 EMBL:AL161591 PIR:C85441 SPTR:O23154	1e-14
Ljwgs_065168.2	99.1.3.1.168	EC 1.14.13.89							C81E1_GLYEC	Heme;Iron;Membrane;Metal-binding;Monooxygenase;NADP;Oxidoreductase,Cytochrome P450 81E1 (EC 1.14.13.89) (Isoflavone 2-hydroxylase) (P450 91A4) (CYP GE-3).	6e-23	GO_ID:9198	TAIR|gene:3438965 SPTR:O23154 symbol:AT4G37340.1 [GO:0019825 "oxygen binding" evidence=ISS] InterPro:IPR001128 Pfam:PF00067 InterPro:IPR002403 InterPro:IPR002401 PRINTS:PR00463 PRINTS:PR00385 PROSITE:PS00086 PRINTS:PR00465 EMBL:Z99707 EMBL:AL161591 PIR:C85441 SPTR:O23154	1e-14
Ljwgs_081668.1	99.1.4.6252	GO_ID:51093				YBR009c	COG2036	6e-36	H4_SILLA	Acetylation;Chromosomalprotein;DNA-binding;Methylation;Nuclearprotein;Nucleosomecore,Histone H4.	2e-39	GO_ID:51093	UNIPROT|P62801 SPTR:P62801 symbol:H4_CHICK "Histone H4" [GO:0003677 "DNA binding" evidence=ISS] [GO:0006323 "DNA packaging" evidence=ISS] [GO:0000786 "nucleosome" evidence=ISS] InterPro:IPR001951 Interpro:IPR007125 Pfam:PF00125 InterPro:IPR007124 InterPro:IPR009072 GO:GO:0000786 PROSITE:PS00047 EMBL:X02218 PDB:1EQZ PDB:1HIO PDB:1HQ3 PDB:1TZY PDB:2HIO EMBL:U37575 EMBL:J00866 EMBL:M74533 EMBL:M7453…	1e-39
Ljwgs_081668.1	99.1.2.60	COG2036				YBR009c	COG2036	6e-36	H4_SILLA	Acetylation;Chromosomalprotein;DNA-binding;Methylation;Nuclearprotein;Nucleosomecore,Histone H4.	2e-39	GO_ID:51093	UNIPROT|P62801 SPTR:P62801 symbol:H4_CHICK "Histone H4" [GO:0003677 "DNA binding" evidence=ISS] [GO:0006323 "DNA packaging" evidence=ISS] [GO:0000786 "nucleosome" evidence=ISS] InterPro:IPR001951 Interpro:IPR007125 Pfam:PF00125 InterPro:IPR007124 InterPro:IPR009072 GO:GO:0000786 PROSITE:PS00047 EMBL:X02218 PDB:1EQZ PDB:1HIO PDB:1HQ3 PDB:1TZY PDB:2HIO EMBL:U37575 EMBL:J00866 EMBL:M74533 EMBL:M7453…	1e-39
Ljwgs_081668.1	99.1.3.2.1332	H4_SILLA				YBR009c	COG2036	6e-36	H4_SILLA	Acetylation;Chromosomalprotein;DNA-binding;Methylation;Nuclearprotein;Nucleosomecore,Histone H4.	2e-39	GO_ID:51093	UNIPROT|P62801 SPTR:P62801 symbol:H4_CHICK "Histone H4" [GO:0003677 "DNA binding" evidence=ISS] [GO:0006323 "DNA packaging" evidence=ISS] [GO:0000786 "nucleosome" evidence=ISS] InterPro:IPR001951 Interpro:IPR007125 Pfam:PF00125 InterPro:IPR007124 InterPro:IPR009072 GO:GO:0000786 PROSITE:PS00047 EMBL:X02218 PDB:1EQZ PDB:1HIO PDB:1HQ3 PDB:1TZY PDB:2HIO EMBL:U37575 EMBL:J00866 EMBL:M74533 EMBL:M7453…	1e-39
Ljwgs_100994.1	99.2	Unclassified without homolog
Ljwgs_040813.1	1.9.5.3	E4.2.1.9, ilvD dihydroxy-acid dehydratase [EC:4.2.1.9] [COG:COG0129] [GO:0004160]	ath:At3g23940	F14O13.18; dehydratase family [EC:4.2.1.9] [KO:K01687]	2e-101	L0077	COG0129	2e-67	ILVD_RHOBA	4Fe-4S;Amino-acidbiosynthesis;Branched-chainaminoacidbiosynthesis;Completeproteome;Iron;Iron-sulfur;Lyase;Metal-binding,Dihydroxy-acid dehydratase (EC 4.2.1.9) (DAD).	1e-79	GO_ID:18306	TAIR|gene:2076115 SPTR:Q9LIR4 symbol:AT3G23940.1 [GO:0003824 "catalytic activity" evidence=ISS] InterPro:IPR000581 InterPro:IPR004404 Pfam:PF00920 GO:GO:0008152 ProDom:PD002691 TIGRFAMs:TIGR00110 PROSITE:PS00886 PROSITE:PS00887 EMBL:AP001297 EMBL:AF446360 EMBL:BT000972 SPTR:Q9LIR4	5e-102
Ljwgs_040813.1	1.5.7.4	E4.2.1.9, ilvD dihydroxy-acid dehydratase [EC:4.2.1.9] [COG:COG0129] [GO:0004160]	ath:At3g23940	F14O13.18; dehydratase family [EC:4.2.1.9] [KO:K01687]	2e-101	L0077	COG0129	2e-67	ILVD_RHOBA	4Fe-4S;Amino-acidbiosynthesis;Branched-chainaminoacidbiosynthesis;Completeproteome;Iron;Iron-sulfur;Lyase;Metal-binding,Dihydroxy-acid dehydratase (EC 4.2.1.9) (DAD).	1e-79	GO_ID:18306	TAIR|gene:2076115 SPTR:Q9LIR4 symbol:AT3G23940.1 [GO:0003824 "catalytic activity" evidence=ISS] InterPro:IPR000581 InterPro:IPR004404 Pfam:PF00920 GO:GO:0008152 ProDom:PD002691 TIGRFAMs:TIGR00110 PROSITE:PS00886 PROSITE:PS00887 EMBL:AP001297 EMBL:AF446360 EMBL:BT000972 SPTR:Q9LIR4	5e-102
Ljwgs_040813.1	1.1.3.3	E4.2.1.12, edd phosphogluconate dehydratase [EC:4.2.1.12] [COG:COG0129] [GO:0004456]	ath:At3g23940	F14O13.18; dehydratase family [EC:4.2.1.9] [KO:K01687]	2e-101	L0077	COG0129	2e-67	ILVD_RHOBA	4Fe-4S;Amino-acidbiosynthesis;Branched-chainaminoacidbiosynthesis;Completeproteome;Iron;Iron-sulfur;Lyase;Metal-binding,Dihydroxy-acid dehydratase (EC 4.2.1.9) (DAD).	1e-79	GO_ID:18306	TAIR|gene:2076115 SPTR:Q9LIR4 symbol:AT3G23940.1 [GO:0003824 "catalytic activity" evidence=ISS] InterPro:IPR000581 InterPro:IPR004404 Pfam:PF00920 GO:GO:0008152 ProDom:PD002691 TIGRFAMs:TIGR00110 PROSITE:PS00886 PROSITE:PS00887 EMBL:AP001297 EMBL:AF446360 EMBL:BT000972 SPTR:Q9LIR4	5e-102
CM1257.29.2	99.1.4.8905	GO_ID:15829										GO_ID:15829	TAIR|gene:2123697 SPTR:Q8LDV4 symbol:AT4G28310.1 [GO:0005554 "molecular function unknown" evidence=ND] [GO:0000004 "biological process unknown" evidence=ND] [GO:0008372 "cellular component unknown" evidence=ND] EMBL:AY085776 EMBL:AK176906 SPTR:Q8LDV4	6e-19
Ljwgs_056906.1.1	1.4.1.33	E2.4.2.7, apt adenine phosphoribosyltransferase [EC:2.4.2.7] [COG:COG0503] [GO:0003999]	ath:At4g22570	F7K2.150; adenine phosphoribosyltransferase, putative [EC:2.4.2.7] [KO:K00759]	8e-17				APT2_ARATH	Glycosyltransferase;Purinesalvage;Transferase,Adenine phosphoribosyltransferase 2 (EC 2.4.2.7) (APRT).	5e-11	GO_ID:17510	TAIR|gene:2135549 SPTR:Q8H0Y4 symbol:AT4G12440.1 [GO:0008372 "cellular component unknown" evidence=ND] [GO:0003999 "adenine phosphoribosyltransferase activity" evidence=ISS] [GO:0006168 "adenine salvage" evidence=ISS] InterPro:IPR000836 InterPro:IPR002375 Prosite:PS00103 Pfam:PF00156 HSSP:P49435 EMBL:BT001111 SPTR:Q8H0Y4	3e-16
chr3.TM0745.32	3.1.4.2.3	AQPZ aquaporin Z	bta:280859	MIP; major intrinsic protein of lens fiber [KO:K06188]	1e-37	mll6943	COG0580	5e-23	TIP21_ARATH	Membrane;Multigenefamily;Repeat;Transmembrane;Transport;Vacuole,Aquaporin TIP2.1 (Tonoplast intrinsic protein 2.1) (Delta-tonoplast intrinsic protein) (Delta-TIP).	3e-105	GO_ID:42171	TAIR|gene:2094976 SPTR:Q41951 symbol:AT3G16240.1 [GO:0015250 "water channel activity" evidence=ISS] [GO:0006810 "transport" evidence=ISS] [GO:0016020 "membrane" evidence=ISS] InterPro:IPR000425 HSSP:P29972 Pfam:PF00230 PRINTS:PR00783 ProDom:PD000295 PROSITE:PS00221 EMBL:AB023046 EMBL:U39485 EMBL:U39486 EMBL:AY065181 EMBL:AY081622 EMBL:AY085921 EMBL:Z18064 EMBL:Z29043 EMBL:Z29044 GeneFarm:2255 SPT…	1e-105
chr3.CM0135.30	99.1.1.32	KO:K01287	ath:At1g11080	T19D16.4; serine carboxypeptidase S10 family protein [EC:3.4.16.5] [KO:K01287]	6e-16				BRS1_ARATH	Carboxypeptidase;Glycoprotein;Hydrolase;Protease;Signal;Zymogen,Serine carboxypeptidase II precursor (EC 3.4.16.6) (Carboxypeptidase D) (Bri1 suppressor 1) [Contains: Serine carboxypeptidase II chain A; Serine carboxypeptidase II chain B].	1e-13	GO_ID:25463	TAIR|gene:3442893 SPTR:Q9LEY1 symbol:SCPL35 [GO:0004185 "serine carboxypeptidase activity" evidence=ISS] [GO:0006508 "proteolysis" evidence=ISS] InterPro:IPR001563 InterPro:IPR000379 Pfam:PF00450 PRINTS:PR00724 ProDom:PD001189 PROSITE:PS00560 PROSITE:PS00131 MEROPS:S10.005 HSSP:P08819 EMBL:AL357612 EMBL:AY062969 EMBL:AF370244 PIR:T50511 SPTR:Q9LEY1	1e-18
chr3.CM0135.30	99.1.4.6209	GO_ID:25463	ath:At1g11080	T19D16.4; serine carboxypeptidase S10 family protein [EC:3.4.16.5] [KO:K01287]	6e-16				BRS1_ARATH	Carboxypeptidase;Glycoprotein;Hydrolase;Protease;Signal;Zymogen,Serine carboxypeptidase II precursor (EC 3.4.16.6) (Carboxypeptidase D) (Bri1 suppressor 1) [Contains: Serine carboxypeptidase II chain A; Serine carboxypeptidase II chain B].	1e-13	GO_ID:25463	TAIR|gene:3442893 SPTR:Q9LEY1 symbol:SCPL35 [GO:0004185 "serine carboxypeptidase activity" evidence=ISS] [GO:0006508 "proteolysis" evidence=ISS] InterPro:IPR001563 InterPro:IPR000379 Pfam:PF00450 PRINTS:PR00724 ProDom:PD001189 PROSITE:PS00560 PROSITE:PS00131 MEROPS:S10.005 HSSP:P08819 EMBL:AL357612 EMBL:AY062969 EMBL:AF370244 PIR:T50511 SPTR:Q9LEY1	1e-18
chr3.CM0135.30	99.1.3.1.98	EC 3.4.16.6	ath:At1g11080	T19D16.4; serine carboxypeptidase S10 family protein [EC:3.4.16.5] [KO:K01287]	6e-16				BRS1_ARATH	Carboxypeptidase;Glycoprotein;Hydrolase;Protease;Signal;Zymogen,Serine carboxypeptidase II precursor (EC 3.4.16.6) (Carboxypeptidase D) (Bri1 suppressor 1) [Contains: Serine carboxypeptidase II chain A; Serine carboxypeptidase II chain B].	1e-13	GO_ID:25463	TAIR|gene:3442893 SPTR:Q9LEY1 symbol:SCPL35 [GO:0004185 "serine carboxypeptidase activity" evidence=ISS] [GO:0006508 "proteolysis" evidence=ISS] InterPro:IPR001563 InterPro:IPR000379 Pfam:PF00450 PRINTS:PR00724 ProDom:PD001189 PROSITE:PS00560 PROSITE:PS00131 MEROPS:S10.005 HSSP:P08819 EMBL:AL357612 EMBL:AY062969 EMBL:AF370244 PIR:T50511 SPTR:Q9LEY1	1e-18
chr5.TM0431.20	99.1.3.2.1054	STAR7_MOUSE							STAR7_MOUSE	,StAR-related lipid transfer protein 7 (StARD7) (START domain- containing protein 7).	2e-12	GO_ID:26282	TAIR|gene:2010835 SPTR:Q9XIR9 symbol:AT1G64720.1 [GO:0005554 "molecular function unknown" evidence=ND] [GO:0000004 "biological process unknown" evidence=ND] INTERPRO:IPR002913 PROSITE:PS50848 EMBL:AC006193 PIR:D96670 SPTR:Q9XIR9	4e-68
chr5.TM0431.20	99.1.4.2728	GO_ID:26282							STAR7_MOUSE	,StAR-related lipid transfer protein 7 (StARD7) (START domain- containing protein 7).	2e-12	GO_ID:26282	TAIR|gene:2010835 SPTR:Q9XIR9 symbol:AT1G64720.1 [GO:0005554 "molecular function unknown" evidence=ND] [GO:0000004 "biological process unknown" evidence=ND] INTERPRO:IPR002913 PROSITE:PS50848 EMBL:AC006193 PIR:D96670 SPTR:Q9XIR9	4e-68
chr2.CM0028.12	3.2.1.2.9	PILH twitching motility two-component system response regulator PilH	ana:all0929	two-component system, regulatory protein [KO:K02658]	4e-10	BH1547_2	COG0784	3e-10	ARR3_ARATH	Cytokininsignalingpathway;Nuclearprotein;Phosphorylation;Sensorytransduction;Transcription;Transcriptionregulation;Two-componentregulatorysystem,Two-component response regulator ARR3.	1e-47	GO_ID:12987	TAIR|gene:2025910 SPTR:Q9ZWS9 symbol:AT1G59940.1 [GO:0000156 "two-component response regulator activity" evidence=ISS] [GO:0000160 "two-component signal transduction system (phosphorelay)" evidence=TAS] [GO:0030528 "transcription regulator activity" evidence=TAS] [GO:0009736 "cytokinin mediated signaling" evidence=TAS] InterPro:IPR001789 Pfam:PF00072 ProDom:PD000039 SMART:SM00448 PROSITE:PS50110 …	4e-48
chr2.CM0028.12	4.1.1.2	[COG:COG0643 COG0784 COG0835] [GO:0000155 0000156 0004673]	ana:all0929	two-component system, regulatory protein [KO:K02658]	4e-10	BH1547_2	COG0784	3e-10	ARR3_ARATH	Cytokininsignalingpathway;Nuclearprotein;Phosphorylation;Sensorytransduction;Transcription;Transcriptionregulation;Two-componentregulatorysystem,Two-component response regulator ARR3.	1e-47	GO_ID:12987	TAIR|gene:2025910 SPTR:Q9ZWS9 symbol:AT1G59940.1 [GO:0000156 "two-component response regulator activity" evidence=ISS] [GO:0000160 "two-component signal transduction system (phosphorelay)" evidence=TAS] [GO:0030528 "transcription regulator activity" evidence=TAS] [GO:0009736 "cytokinin mediated signaling" evidence=TAS] InterPro:IPR001789 Pfam:PF00072 ProDom:PD000039 SMART:SM00448 PROSITE:PS50110 …	4e-48
chr2.CM0028.12	2.3.3.23	PILL type IV pili sensor histidine kinase/response regulator [COG:COG0643 COG0784]	ana:all0929	two-component system, regulatory protein [KO:K02658]	4e-10	BH1547_2	COG0784	3e-10	ARR3_ARATH	Cytokininsignalingpathway;Nuclearprotein;Phosphorylation;Sensorytransduction;Transcription;Transcriptionregulation;Two-componentregulatorysystem,Two-component response regulator ARR3.	1e-47	GO_ID:12987	TAIR|gene:2025910 SPTR:Q9ZWS9 symbol:AT1G59940.1 [GO:0000156 "two-component response regulator activity" evidence=ISS] [GO:0000160 "two-component signal transduction system (phosphorelay)" evidence=TAS] [GO:0030528 "transcription regulator activity" evidence=TAS] [GO:0009736 "cytokinin mediated signaling" evidence=TAS] InterPro:IPR001789 Pfam:PF00072 ProDom:PD000039 SMART:SM00448 PROSITE:PS50110 …	4e-48
chr2.CM0028.12	2.3.3.19.2	PILH twitching motility two-component system response regulator PilH	ana:all0929	two-component system, regulatory protein [KO:K02658]	4e-10	BH1547_2	COG0784	3e-10	ARR3_ARATH	Cytokininsignalingpathway;Nuclearprotein;Phosphorylation;Sensorytransduction;Transcription;Transcriptionregulation;Two-componentregulatorysystem,Two-component response regulator ARR3.	1e-47	GO_ID:12987	TAIR|gene:2025910 SPTR:Q9ZWS9 symbol:AT1G59940.1 [GO:0000156 "two-component response regulator activity" evidence=ISS] [GO:0000160 "two-component signal transduction system (phosphorelay)" evidence=TAS] [GO:0030528 "transcription regulator activity" evidence=TAS] [GO:0009736 "cytokinin mediated signaling" evidence=TAS] InterPro:IPR001789 Pfam:PF00072 ProDom:PD000039 SMART:SM00448 PROSITE:PS50110 …	4e-48
TC18978	99.2	Unclassified without homolog
