# Supplementary material for: Dissection of Symbiosis and Organ Development by Integrated Transcriptome Analysis of Lotus japonicus Mutant and Wild-Type Plants
Source: PLoS One. 2009 Aug 7;4(8):e6556. doi: 10.1371/journal.pone.0006556 (PMC2717213; doi:10.1371/journal.pone.0006556)
Supplement: Folder S3 — Nod-minus mutants (0.70 MB ZIP) [file pone.0006556.s011.zip › S3.NOD-MINUS MUTANTS copy/3.1. Nod minus vs wild-type total transcript analysis/3.1.1/3.1.1.receptor.txt]

Ljwgs_014485.1	3.3.10.117	BMPR1 bone morphogenetic protein receptor, type I [EC:2.7.1.37]							CPK15_ARATH	ATP-binding;Kinase;Nucleotide-binding;Serine/threonine-proteinkinase;Transferase,CBL-interacting serine/threonine-protein kinase 15 (EC 2.7.1.37) (Serine/threonine-protein kinase ATPK10) (SOS2-like protein kinase PKS3) (SOS-interacting protein 2) (SNF1-related kinase 3.1).	2e-11	GO_ID:50240	TAIR|gene:3441707 SPTR:Q9FJ54 symbol:AT5G45820.1 [GO:0016301 "kinase activity" evidence=ISS] InterPro:IPR000719 InterPro:IPR002290 InterPro:IPR008271 Pfam:PF00069 Prosite:PS00108 InterPro:IPR004041 Prosite:PS00107 Pfam:PF03822 ProDom:PD000001 PROSITE:PS50011 SMART:SM00220 HSSP:P49137 PROSITE:PS50816 EMBL:AB016870 EMBL:AY035225 EMBL:AK221510 SPTR:Q9FJ54	6e-18
BM1271.17	1.10.9.7	E3.1.1.-, aes esterase / lipase [EC:3.1.1.-] [COG:COG0657] [GO:0016298]	bur:Bcep18194_B1213	lipolytic enzyme [EC:3.1.1.3] [KO:K01046]	6e-11	AF1716	COG0657	1e-16	GI1L1_ARATH	Gibberellinsignalingpathway;Hydrolase;Nuclearprotein;Receptor,Probable gibberellin receptor GID1L1 (EC 3.-.-.-) (GID1-like protein 1).	3e-22	GO_ID:17377	TAIR|gene:2114449 SPTR:Q9SMN0 symbol:AT3G48690.1 [GO:0000004 "biological process unknown" evidence=ND] [GO:0008372 "cellular component unknown" evidence=ND] InterPro:IPR000379 EMBL:AL133315 EMBL:BT015037 PIR:T46213 SPTR:Q9SMN0	3e-59
BM1271.17	1.1.14.16	E3.1.1.-, aes esterase / lipase [EC:3.1.1.-] [COG:COG0657] [GO:0016298]	bur:Bcep18194_B1213	lipolytic enzyme [EC:3.1.1.3] [KO:K01046]	6e-11	AF1716	COG0657	1e-16	GI1L1_ARATH	Gibberellinsignalingpathway;Hydrolase;Nuclearprotein;Receptor,Probable gibberellin receptor GID1L1 (EC 3.-.-.-) (GID1-like protein 1).	3e-22	GO_ID:17377	TAIR|gene:2114449 SPTR:Q9SMN0 symbol:AT3G48690.1 [GO:0000004 "biological process unknown" evidence=ND] [GO:0008372 "cellular component unknown" evidence=ND] InterPro:IPR000379 EMBL:AL133315 EMBL:BT015037 PIR:T46213 SPTR:Q9SMN0	3e-59
BM1271.17	1.3.9.19	E3.1.1.3 triacylglycerol lipase [EC:3.1.1.3] [COG:COG1075] [GO:0004806]	bur:Bcep18194_B1213	lipolytic enzyme [EC:3.1.1.3] [KO:K01046]	6e-11	AF1716	COG0657	1e-16	GI1L1_ARATH	Gibberellinsignalingpathway;Hydrolase;Nuclearprotein;Receptor,Probable gibberellin receptor GID1L1 (EC 3.-.-.-) (GID1-like protein 1).	3e-22	GO_ID:17377	TAIR|gene:2114449 SPTR:Q9SMN0 symbol:AT3G48690.1 [GO:0000004 "biological process unknown" evidence=ND] [GO:0008372 "cellular component unknown" evidence=ND] InterPro:IPR000379 EMBL:AL133315 EMBL:BT015037 PIR:T46213 SPTR:Q9SMN0	3e-59
BM1271.17	1.11.7.12	E3.1.1.-, aes esterase / lipase [EC:3.1.1.-] [COG:COG0657] [GO:0016298]	bur:Bcep18194_B1213	lipolytic enzyme [EC:3.1.1.3] [KO:K01046]	6e-11	AF1716	COG0657	1e-16	GI1L1_ARATH	Gibberellinsignalingpathway;Hydrolase;Nuclearprotein;Receptor,Probable gibberellin receptor GID1L1 (EC 3.-.-.-) (GID1-like protein 1).	3e-22	GO_ID:17377	TAIR|gene:2114449 SPTR:Q9SMN0 symbol:AT3G48690.1 [GO:0000004 "biological process unknown" evidence=ND] [GO:0008372 "cellular component unknown" evidence=ND] InterPro:IPR000379 EMBL:AL133315 EMBL:BT015037 PIR:T46213 SPTR:Q9SMN0	3e-59
chr5.CM0052.10	1.9.4.15	E2.7.1.- [EC:2.7.1.-] [COG:COG0515 COG1493]	ath:At5g02290	T1E22.50; protein kinase, putative [EC:2.7.1.37] [KO:K00870]	3e-46	YJL095w	COG0515	8e-21	EXS_ARATH	ATP-binding;Kinase;Leucine-richrepeat;Meiosis;Membrane;Nucleotide-binding;Phosphorylation;Receptor;Repeat;Serine/threonine-proteinkinase;Signal;Transferase;Transmembrane,Leucine-rich repeat receptor protein kinase EXS precursor (EC 2.7.1.37) (Extra sporogenous cells protein) (EXCESS MICROSPOROCYTES1 protein).	2e-59	GO_ID:12319	TAIR|gene:2162295 SPTR:Q9FIH3 symbol:AT5G42440.1 [GO:0016301 "kinase activity" evidence=ISS] EMBL:AB016888 EMBL:BT011003 HSSP:Q62838 InterPro:IPR000719 InterPro:IPR008271 Pfam:PF00069 ProDom:PD000001 Prosite:PS00107 PROSITE:PS50011 Prosite:PS00108 SPTR:Q9FIH3	1e-98
chr5.CM0052.10	1.7.8.19	WAAY, rfaY lipopolysaccharide core biosynthesis protein RFAY [EC:2.7.-.-] [COG:COG0515]	ath:At5g02290	T1E22.50; protein kinase, putative [EC:2.7.1.37] [KO:K00870]	3e-46	YJL095w	COG0515	8e-21	EXS_ARATH	ATP-binding;Kinase;Leucine-richrepeat;Meiosis;Membrane;Nucleotide-binding;Phosphorylation;Receptor;Repeat;Serine/threonine-proteinkinase;Signal;Transferase;Transmembrane,Leucine-rich repeat receptor protein kinase EXS precursor (EC 2.7.1.37) (Extra sporogenous cells protein) (EXCESS MICROSPOROCYTES1 protein).	2e-59	GO_ID:12319	TAIR|gene:2162295 SPTR:Q9FIH3 symbol:AT5G42440.1 [GO:0016301 "kinase activity" evidence=ISS] EMBL:AB016888 EMBL:BT011003 HSSP:Q62838 InterPro:IPR000719 InterPro:IPR008271 Pfam:PF00069 ProDom:PD000001 Prosite:PS00107 PROSITE:PS50011 Prosite:PS00108 SPTR:Q9FIH3	1e-98
chr5.CM0052.10	1.1.17.19	E2.7.1.- [EC:2.7.1.-] [COG:COG0515 COG1493]	ath:At5g02290	T1E22.50; protein kinase, putative [EC:2.7.1.37] [KO:K00870]	3e-46	YJL095w	COG0515	8e-21	EXS_ARATH	ATP-binding;Kinase;Leucine-richrepeat;Meiosis;Membrane;Nucleotide-binding;Phosphorylation;Receptor;Repeat;Serine/threonine-proteinkinase;Signal;Transferase;Transmembrane,Leucine-rich repeat receptor protein kinase EXS precursor (EC 2.7.1.37) (Extra sporogenous cells protein) (EXCESS MICROSPOROCYTES1 protein).	2e-59	GO_ID:12319	TAIR|gene:2162295 SPTR:Q9FIH3 symbol:AT5G42440.1 [GO:0016301 "kinase activity" evidence=ISS] EMBL:AB016888 EMBL:BT011003 HSSP:Q62838 InterPro:IPR000719 InterPro:IPR008271 Pfam:PF00069 ProDom:PD000001 Prosite:PS00107 PROSITE:PS50011 Prosite:PS00108 SPTR:Q9FIH3	1e-98
chr5.CM0052.10	3.3.10.117	BMPR1 bone morphogenetic protein receptor, type I [EC:2.7.1.37]	ath:At5g02290	T1E22.50; protein kinase, putative [EC:2.7.1.37] [KO:K00870]	3e-46	YJL095w	COG0515	8e-21	EXS_ARATH	ATP-binding;Kinase;Leucine-richrepeat;Meiosis;Membrane;Nucleotide-binding;Phosphorylation;Receptor;Repeat;Serine/threonine-proteinkinase;Signal;Transferase;Transmembrane,Leucine-rich repeat receptor protein kinase EXS precursor (EC 2.7.1.37) (Extra sporogenous cells protein) (EXCESS MICROSPOROCYTES1 protein).	2e-59	GO_ID:12319	TAIR|gene:2162295 SPTR:Q9FIH3 symbol:AT5G42440.1 [GO:0016301 "kinase activity" evidence=ISS] EMBL:AB016888 EMBL:BT011003 HSSP:Q62838 InterPro:IPR000719 InterPro:IPR008271 Pfam:PF00069 ProDom:PD000001 Prosite:PS00107 PROSITE:PS50011 Prosite:PS00108 SPTR:Q9FIH3	1e-98
chr5.CM0052.10	1.11.16.8	E2.7.1.- [EC:2.7.1.-] [COG:COG0515 COG1493]	ath:At5g02290	T1E22.50; protein kinase, putative [EC:2.7.1.37] [KO:K00870]	3e-46	YJL095w	COG0515	8e-21	EXS_ARATH	ATP-binding;Kinase;Leucine-richrepeat;Meiosis;Membrane;Nucleotide-binding;Phosphorylation;Receptor;Repeat;Serine/threonine-proteinkinase;Signal;Transferase;Transmembrane,Leucine-rich repeat receptor protein kinase EXS precursor (EC 2.7.1.37) (Extra sporogenous cells protein) (EXCESS MICROSPOROCYTES1 protein).	2e-59	GO_ID:12319	TAIR|gene:2162295 SPTR:Q9FIH3 symbol:AT5G42440.1 [GO:0016301 "kinase activity" evidence=ISS] EMBL:AB016888 EMBL:BT011003 HSSP:Q62838 InterPro:IPR000719 InterPro:IPR008271 Pfam:PF00069 ProDom:PD000001 Prosite:PS00107 PROSITE:PS50011 Prosite:PS00108 SPTR:Q9FIH3	1e-98
chr5.CM0052.10	4.2.4	Cell cycle [CLASS:04110] [PATH:hsa04110] [COG:COG0515]	ath:At5g02290	T1E22.50; protein kinase, putative [EC:2.7.1.37] [KO:K00870]	3e-46	YJL095w	COG0515	8e-21	EXS_ARATH	ATP-binding;Kinase;Leucine-richrepeat;Meiosis;Membrane;Nucleotide-binding;Phosphorylation;Receptor;Repeat;Serine/threonine-proteinkinase;Signal;Transferase;Transmembrane,Leucine-rich repeat receptor protein kinase EXS precursor (EC 2.7.1.37) (Extra sporogenous cells protein) (EXCESS MICROSPOROCYTES1 protein).	2e-59	GO_ID:12319	TAIR|gene:2162295 SPTR:Q9FIH3 symbol:AT5G42440.1 [GO:0016301 "kinase activity" evidence=ISS] EMBL:AB016888 EMBL:BT011003 HSSP:Q62838 InterPro:IPR000719 InterPro:IPR008271 Pfam:PF00069 ProDom:PD000001 Prosite:PS00107 PROSITE:PS50011 Prosite:PS00108 SPTR:Q9FIH3	1e-98
chr5.CM0052.10	3.2.2.1	Protein kinase [EC:2.7.1.37]	ath:At5g02290	T1E22.50; protein kinase, putative [EC:2.7.1.37] [KO:K00870]	3e-46	YJL095w	COG0515	8e-21	EXS_ARATH	ATP-binding;Kinase;Leucine-richrepeat;Meiosis;Membrane;Nucleotide-binding;Phosphorylation;Receptor;Repeat;Serine/threonine-proteinkinase;Signal;Transferase;Transmembrane,Leucine-rich repeat receptor protein kinase EXS precursor (EC 2.7.1.37) (Extra sporogenous cells protein) (EXCESS MICROSPOROCYTES1 protein).	2e-59	GO_ID:12319	TAIR|gene:2162295 SPTR:Q9FIH3 symbol:AT5G42440.1 [GO:0016301 "kinase activity" evidence=ISS] EMBL:AB016888 EMBL:BT011003 HSSP:Q62838 InterPro:IPR000719 InterPro:IPR008271 Pfam:PF00069 ProDom:PD000001 Prosite:PS00107 PROSITE:PS50011 Prosite:PS00108 SPTR:Q9FIH3	1e-98
chr1.CM0206.150	99.1.3.2.961	RHRE_PEA							RHRE_PEA	Apoplast;Cellwall;Directproteinsequencing;Glycoprotein;Manganese;Metal-binding;Receptor;Signal,Rhicadhesin receptor precursor (Germin-like protein).	2e-84	GO_ID:978	TAIR|gene:2079581 SPTR:Q9M263 symbol:AT3G62020.1 [GO:0000004 "biological process unknown" evidence=ND] InterPro:IPR001929 InterPro:IPR006045 Pfam:PF00190 InterPro:IPR011051 InterPro:IPR007113 HSSP:P45850 PRINTS:PR00325 PROSITE:PS00725 EMBL:AL138642 EMBL:U95036 PIR:T47994 SPTR:Q9M263	1e-77
chr1.CM0206.150	99.1.4.3442	GO_ID:978							RHRE_PEA	Apoplast;Cellwall;Directproteinsequencing;Glycoprotein;Manganese;Metal-binding;Receptor;Signal,Rhicadhesin receptor precursor (Germin-like protein).	2e-84	GO_ID:978	TAIR|gene:2079581 SPTR:Q9M263 symbol:AT3G62020.1 [GO:0000004 "biological process unknown" evidence=ND] InterPro:IPR001929 InterPro:IPR006045 Pfam:PF00190 InterPro:IPR011051 InterPro:IPR007113 HSSP:P45850 PRINTS:PR00325 PROSITE:PS00725 EMBL:AL138642 EMBL:U95036 PIR:T47994 SPTR:Q9M263	1e-77
