# Supplementary material for: Dissection of Symbiosis and Organ Development by Integrated Transcriptome Analysis of Lotus japonicus Mutant and Wild-Type Plants
Source: PLoS One. 2009 Aug 7;4(8):e6556. doi: 10.1371/journal.pone.0006556 (PMC2717213; doi:10.1371/journal.pone.0006556)
Supplement: Folder S3 — Nod-minus mutants (0.70 MB ZIP) [file pone.0006556.s011.zip › S3.NOD-MINUS MUTANTS copy/3.1. Nod minus vs wild-type total transcript analysis/3.1.1/3.1.1.transporter.txt]

chr1.CM0442.9	99.1.4.6688	GO_ID:44019										GO_ID:44019	TAIR|gene:2147956 SPTR:Q9LFN3 symbol:AT5G11230.1 [GO:0008514 "organic anion transporter activity" evidence=ISS] InterPro:IPR004853 Pfam:PF03151 EMBL:AL360314 SPTR:Q9LFN3	2e-34
Ljwgs_051370.1	1.2.10.1	E3.6.3.6 H+-transporting ATPase [EC:3.6.3.6] [COG:COG0474] [GO:0008553] [TC:3.A.3.3]	ath:At4g38920	F19H22.20; vacuolar ATP synthase 16 kDa proteolipid subunit 3 / V-ATPase 16 kDa proteolipid subunit 3 (AVAP3) (AVA-P3) [EC:3.6.3.14] [KO:K02155]	2e-22	YPL234c	COG0636	1e-13	VATL_PHAAU	ATPsynthesis;Hydrogeniontransport;Hydrolase;Iontransport;Membrane;Transmembrane;Transport;Vacuole,Vacuolar ATP synthase 16 kDa proteolipid subunit (EC 3.6.3.14).	5e-23	GO_ID:4872	MGI|MGI:88116 SPTR:P63082 symbol:Atp6v0c "ATPase, H+ transporting, V0 subunit C" [GO:0016020 "membrane" evidence=RCA] [GO:0016021 "integral to membrane" evidence=RCA] [GO:0016471 "hydrogen-translocating V-type ATPase complex" evidence=TAS] [GO:0016787 "hydrolase activity" evidence=RCA] [GO:0005515 "protein binding" evidence=IPI] [GO:0015078 "hydrogen ion transporter activity" evidence=RCA] [GO:00…	3e-15
Ljwgs_051370.1	1.2.2.1.2.6	ATPVK, ntpK V-type H+-transporting ATPase subunit K [COG:COG0636]	ath:At4g38920	F19H22.20; vacuolar ATP synthase 16 kDa proteolipid subunit 3 / V-ATPase 16 kDa proteolipid subunit 3 (AVAP3) (AVA-P3) [EC:3.6.3.14] [KO:K02155]	2e-22	YPL234c	COG0636	1e-13	VATL_PHAAU	ATPsynthesis;Hydrogeniontransport;Hydrolase;Iontransport;Membrane;Transmembrane;Transport;Vacuole,Vacuolar ATP synthase 16 kDa proteolipid subunit (EC 3.6.3.14).	5e-23	GO_ID:4872	MGI|MGI:88116 SPTR:P63082 symbol:Atp6v0c "ATPase, H+ transporting, V0 subunit C" [GO:0016020 "membrane" evidence=RCA] [GO:0016021 "integral to membrane" evidence=RCA] [GO:0016471 "hydrogen-translocating V-type ATPase complex" evidence=TAS] [GO:0016787 "hydrolase activity" evidence=RCA] [GO:0005515 "protein binding" evidence=IPI] [GO:0015078 "hydrogen ion transporter activity" evidence=RCA] [GO:00…	3e-15
Ljwgs_051370.1	1.2.2.1.1.7	ATPF0C, atpE F-type H+-transporting ATPase c chain [COG:COG0636]	ath:At4g38920	F19H22.20; vacuolar ATP synthase 16 kDa proteolipid subunit 3 / V-ATPase 16 kDa proteolipid subunit 3 (AVAP3) (AVA-P3) [EC:3.6.3.14] [KO:K02155]	2e-22	YPL234c	COG0636	1e-13	VATL_PHAAU	ATPsynthesis;Hydrogeniontransport;Hydrolase;Iontransport;Membrane;Transmembrane;Transport;Vacuole,Vacuolar ATP synthase 16 kDa proteolipid subunit (EC 3.6.3.14).	5e-23	GO_ID:4872	MGI|MGI:88116 SPTR:P63082 symbol:Atp6v0c "ATPase, H+ transporting, V0 subunit C" [GO:0016020 "membrane" evidence=RCA] [GO:0016021 "integral to membrane" evidence=RCA] [GO:0016471 "hydrogen-translocating V-type ATPase complex" evidence=TAS] [GO:0016787 "hydrolase activity" evidence=RCA] [GO:0005515 "protein binding" evidence=IPI] [GO:0015078 "hydrogen ion transporter activity" evidence=RCA] [GO:00…	3e-15
Ljwgs_051370.1	1.2.2.1.1.17	ATPeF0C, ATP5G1 F-type H+-transporting ATPase subunit c [COG:COG0636]	ath:At4g38920	F19H22.20; vacuolar ATP synthase 16 kDa proteolipid subunit 3 / V-ATPase 16 kDa proteolipid subunit 3 (AVAP3) (AVA-P3) [EC:3.6.3.14] [KO:K02155]	2e-22	YPL234c	COG0636	1e-13	VATL_PHAAU	ATPsynthesis;Hydrogeniontransport;Hydrolase;Iontransport;Membrane;Transmembrane;Transport;Vacuole,Vacuolar ATP synthase 16 kDa proteolipid subunit (EC 3.6.3.14).	5e-23	GO_ID:4872	MGI|MGI:88116 SPTR:P63082 symbol:Atp6v0c "ATPase, H+ transporting, V0 subunit C" [GO:0016020 "membrane" evidence=RCA] [GO:0016021 "integral to membrane" evidence=RCA] [GO:0016471 "hydrogen-translocating V-type ATPase complex" evidence=TAS] [GO:0016787 "hydrolase activity" evidence=RCA] [GO:0005515 "protein binding" evidence=IPI] [GO:0015078 "hydrogen ion transporter activity" evidence=RCA] [GO:00…	3e-15
Ljwgs_051370.1	1.2.2.1.2.15	ATPeVPL, ATP6L V-type H+-transporting ATPase 16kDa proteolipid subunit [COG:COG0636]	ath:At4g38920	F19H22.20; vacuolar ATP synthase 16 kDa proteolipid subunit 3 / V-ATPase 16 kDa proteolipid subunit 3 (AVAP3) (AVA-P3) [EC:3.6.3.14] [KO:K02155]	2e-22	YPL234c	COG0636	1e-13	VATL_PHAAU	ATPsynthesis;Hydrogeniontransport;Hydrolase;Iontransport;Membrane;Transmembrane;Transport;Vacuole,Vacuolar ATP synthase 16 kDa proteolipid subunit (EC 3.6.3.14).	5e-23	GO_ID:4872	MGI|MGI:88116 SPTR:P63082 symbol:Atp6v0c "ATPase, H+ transporting, V0 subunit C" [GO:0016020 "membrane" evidence=RCA] [GO:0016021 "integral to membrane" evidence=RCA] [GO:0016471 "hydrogen-translocating V-type ATPase complex" evidence=TAS] [GO:0016787 "hydrolase activity" evidence=RCA] [GO:0005515 "protein binding" evidence=IPI] [GO:0015078 "hydrogen ion transporter activity" evidence=RCA] [GO:00…	3e-15
Ljwgs_051370.1	1.2.2.1.2.16	ATPeVPF, ATP6F V-type H+-transporting ATPase 21kDa proteolipid subunit [COG:COG0636]	ath:At4g38920	F19H22.20; vacuolar ATP synthase 16 kDa proteolipid subunit 3 / V-ATPase 16 kDa proteolipid subunit 3 (AVAP3) (AVA-P3) [EC:3.6.3.14] [KO:K02155]	2e-22	YPL234c	COG0636	1e-13	VATL_PHAAU	ATPsynthesis;Hydrogeniontransport;Hydrolase;Iontransport;Membrane;Transmembrane;Transport;Vacuole,Vacuolar ATP synthase 16 kDa proteolipid subunit (EC 3.6.3.14).	5e-23	GO_ID:4872	MGI|MGI:88116 SPTR:P63082 symbol:Atp6v0c "ATPase, H+ transporting, V0 subunit C" [GO:0016020 "membrane" evidence=RCA] [GO:0016021 "integral to membrane" evidence=RCA] [GO:0016471 "hydrogen-translocating V-type ATPase complex" evidence=TAS] [GO:0016787 "hydrolase activity" evidence=RCA] [GO:0005515 "protein binding" evidence=IPI] [GO:0015078 "hydrogen ion transporter activity" evidence=RCA] [GO:00…	3e-15
Ljwgs_051370.1	1.2.1.11	E3.6.3.6 H+-transporting ATPase [EC:3.6.3.6] [COG:COG0474] [GO:0008553] [TC:3.A.3.3]	ath:At4g38920	F19H22.20; vacuolar ATP synthase 16 kDa proteolipid subunit 3 / V-ATPase 16 kDa proteolipid subunit 3 (AVAP3) (AVA-P3) [EC:3.6.3.14] [KO:K02155]	2e-22	YPL234c	COG0636	1e-13	VATL_PHAAU	ATPsynthesis;Hydrogeniontransport;Hydrolase;Iontransport;Membrane;Transmembrane;Transport;Vacuole,Vacuolar ATP synthase 16 kDa proteolipid subunit (EC 3.6.3.14).	5e-23	GO_ID:4872	MGI|MGI:88116 SPTR:P63082 symbol:Atp6v0c "ATPase, H+ transporting, V0 subunit C" [GO:0016020 "membrane" evidence=RCA] [GO:0016021 "integral to membrane" evidence=RCA] [GO:0016471 "hydrogen-translocating V-type ATPase complex" evidence=TAS] [GO:0016787 "hydrolase activity" evidence=RCA] [GO:0005515 "protein binding" evidence=IPI] [GO:0015078 "hydrogen ion transporter activity" evidence=RCA] [GO:00…	3e-15
Ljwgs_051370.1	4.1.2.27	FLII flagellum-specific ATP synthase [EC:3.6.3.14] [COG:COG1157] [GO:0003936]	ath:At4g38920	F19H22.20; vacuolar ATP synthase 16 kDa proteolipid subunit 3 / V-ATPase 16 kDa proteolipid subunit 3 (AVAP3) (AVA-P3) [EC:3.6.3.14] [KO:K02155]	2e-22	YPL234c	COG0636	1e-13	VATL_PHAAU	ATPsynthesis;Hydrogeniontransport;Hydrolase;Iontransport;Membrane;Transmembrane;Transport;Vacuole,Vacuolar ATP synthase 16 kDa proteolipid subunit (EC 3.6.3.14).	5e-23	GO_ID:4872	MGI|MGI:88116 SPTR:P63082 symbol:Atp6v0c "ATPase, H+ transporting, V0 subunit C" [GO:0016020 "membrane" evidence=RCA] [GO:0016021 "integral to membrane" evidence=RCA] [GO:0016471 "hydrogen-translocating V-type ATPase complex" evidence=TAS] [GO:0016787 "hydrolase activity" evidence=RCA] [GO:0005515 "protein binding" evidence=IPI] [GO:0015078 "hydrogen ion transporter activity" evidence=RCA] [GO:00…	3e-15
Ljwgs_095238.1	99.1.3.2.1755	TPT_PEA							TPT_PEA	Chloroplast;Directproteinsequencing;Membrane;Plastid;Transitpeptide;Transmembrane;Transport,Triose phosphate/phosphate translocator, chloroplast precursor (cTPT) (p36) (E30).	1e-51	GO_ID:30298	TAIR|gene:2160174 SPTR:Q9M5A9 symbol:AT5G54800 [GO:0015297 "antiporter activity" evidence=ISS] [GO:0015152 "glucose-6-phosphate transporter activity" evidence=ISS] InterPro:IPR004696 InterPro:IPR004853 TIGRFAMs:TIGR00817 Pfam:PF03151 EMBL:AB005232 EMBL:AF233658 EMBL:AY057679 EMBL:BT002212 EMBL:AY086600 SPTR:Q9M5A9	5e-19
Ljwgs_095238.1	99.1.4.3637	GO_ID:30298							TPT_PEA	Chloroplast;Directproteinsequencing;Membrane;Plastid;Transitpeptide;Transmembrane;Transport,Triose phosphate/phosphate translocator, chloroplast precursor (cTPT) (p36) (E30).	1e-51	GO_ID:30298	TAIR|gene:2160174 SPTR:Q9M5A9 symbol:AT5G54800 [GO:0015297 "antiporter activity" evidence=ISS] [GO:0015152 "glucose-6-phosphate transporter activity" evidence=ISS] InterPro:IPR004696 InterPro:IPR004853 TIGRFAMs:TIGR00817 Pfam:PF03151 EMBL:AB005232 EMBL:AF233658 EMBL:AY057679 EMBL:BT002212 EMBL:AY086600 SPTR:Q9M5A9	5e-19
chr1.CM0442.9.1	99.1.3.2.2094	S35C2_MOUSE							S35C2_MOUSE	Glycoprotein;Membrane;Transmembrane;Transport,Solute carrier family 35 member C2 (Ovarian cancer overexpressed gene 1 protein).	2e-12	GO_ID:10609	TAIR|gene:2127840 SPTR:Q9SUV2 symbol:AT4G32390.1 [GO:0008514 "organic anion transporter activity" evidence=ISS] InterPro:IPR004853 Pfam:PF03151 EMBL:AL034567 EMBL:AL161581 PIR:T05349 SPTR:Q9SUV2	2e-100
chr1.CM0442.9.1	99.1.4.3750	GO_ID:10609							S35C2_MOUSE	Glycoprotein;Membrane;Transmembrane;Transport,Solute carrier family 35 member C2 (Ovarian cancer overexpressed gene 1 protein).	2e-12	GO_ID:10609	TAIR|gene:2127840 SPTR:Q9SUV2 symbol:AT4G32390.1 [GO:0008514 "organic anion transporter activity" evidence=ISS] InterPro:IPR004853 Pfam:PF03151 EMBL:AL034567 EMBL:AL161581 PIR:T05349 SPTR:Q9SUV2	2e-100
