# Supplementary material for: Dissection of Symbiosis and Organ Development by Integrated Transcriptome Analysis of Lotus japonicus Mutant and Wild-Type Plants
Source: PLoS One. 2009 Aug 7;4(8):e6556. doi: 10.1371/journal.pone.0006556 (PMC2717213; doi:10.1371/journal.pone.0006556)
Supplement: Folder S3 — Nod-minus mutants (0.70 MB ZIP) [file pone.0006556.s011.zip › S3.NOD-MINUS MUTANTS copy/3.1. Nod minus vs wild-type total transcript analysis/3.1.15/3.1.15.cytokinin.txt]

Ljwgs_046658.1	4.1.1.2	[COG:COG0643 COG0784 COG0835] [GO:0000155 0000156 0004673]	syn:slr2098	hik21; two-component hybrid histidine kinase [EC:2.7.3.-] [KO:K07678]	9e-11	VC1349_4	COG0784	2e-11				GO_ID:24873	TAIR|gene:2059717 SPTR:Q9SIT0 symbol:AT2G01830.1 [GO:0009736 "cytokinin mediated signaling" evidence=TAS] InterPro:IPR003594 Pfam:PF02518 InterPro:IPR003661 InterPro:IPR004358 InterPro:IPR001789 InterPro:IPR006189 InterPro:IPR005467 Pfam:PF00072 Pfam:PF00512 SMART:SM00387 PROSITE:PS50109 PRINTS:PR00344 ProDom:PD000039 SMART:SM00448 PROSITE:PS50110 SMART:SM00388 EMBL:AC007069 EMBL:AJ278528 EMBL:AJ…	2e-51
Ljwgs_046658.1	2.3.3.19	[COG:COG0784]	syn:slr2098	hik21; two-component hybrid histidine kinase [EC:2.7.3.-] [KO:K07678]	9e-11	VC1349_4	COG0784	2e-11				GO_ID:24873	TAIR|gene:2059717 SPTR:Q9SIT0 symbol:AT2G01830.1 [GO:0009736 "cytokinin mediated signaling" evidence=TAS] InterPro:IPR003594 Pfam:PF02518 InterPro:IPR003661 InterPro:IPR004358 InterPro:IPR001789 InterPro:IPR006189 InterPro:IPR005467 Pfam:PF00072 Pfam:PF00512 SMART:SM00387 PROSITE:PS50109 PRINTS:PR00344 ProDom:PD000039 SMART:SM00448 PROSITE:PS50110 SMART:SM00388 EMBL:AC007069 EMBL:AJ278528 EMBL:AJ…	2e-51
Ljwgs_046658.1	2.3.3.23	PILL type IV pili sensor histidine kinase/response regulator [COG:COG0643 COG0784]	syn:slr2098	hik21; two-component hybrid histidine kinase [EC:2.7.3.-] [KO:K07678]	9e-11	VC1349_4	COG0784	2e-11				GO_ID:24873	TAIR|gene:2059717 SPTR:Q9SIT0 symbol:AT2G01830.1 [GO:0009736 "cytokinin mediated signaling" evidence=TAS] InterPro:IPR003594 Pfam:PF02518 InterPro:IPR003661 InterPro:IPR004358 InterPro:IPR001789 InterPro:IPR006189 InterPro:IPR005467 Pfam:PF00072 Pfam:PF00512 SMART:SM00387 PROSITE:PS50109 PRINTS:PR00344 ProDom:PD000039 SMART:SM00448 PROSITE:PS50110 SMART:SM00388 EMBL:AC007069 EMBL:AJ278528 EMBL:AJ…	2e-51
Ljwgs_046658.1	3.2.1.2	Response regulator [GO:0000156] [COG:COG0784 COG2204 COG2197]	syn:slr2098	hik21; two-component hybrid histidine kinase [EC:2.7.3.-] [KO:K07678]	9e-11	VC1349_4	COG0784	2e-11				GO_ID:24873	TAIR|gene:2059717 SPTR:Q9SIT0 symbol:AT2G01830.1 [GO:0009736 "cytokinin mediated signaling" evidence=TAS] InterPro:IPR003594 Pfam:PF02518 InterPro:IPR003661 InterPro:IPR004358 InterPro:IPR001789 InterPro:IPR006189 InterPro:IPR005467 Pfam:PF00072 Pfam:PF00512 SMART:SM00387 PROSITE:PS50109 PRINTS:PR00344 ProDom:PD000039 SMART:SM00448 PROSITE:PS50110 SMART:SM00388 EMBL:AC007069 EMBL:AJ278528 EMBL:AJ…	2e-51
TM0914.20	1.1.11.23.1	DLD D-lactate dehydrogenase [COG:COG0277]	ath:At5g56970	MHM17.8; cytokinin oxidase family [EC:1.5.99.12] [KO:K00279]	3e-170	Rv3719	COG0277	5e-15	CKX3_ARATH	Endoplasmicreticulum;FAD;Flavoprotein;Glycoprotein;Oxidoreductase;Signal;Vacuole,Cytokinin dehydrogenase 3 precursor (EC 1.5.99.12) (Cytokinin oxidase 3) (CKO 3) (AtCKX3).	1e-170	GO_ID:50226	TAIR|gene:2164614 SPTR:Q9LTS3 symbol:AT5G56970.1 [GO:0009823 "cytokinin catabolism" evidence=ISS] [GO:0046420 "cytokinin oxidase activity" evidence=ISS] Pfam:PF01565 InterPro:IPR006094 InterPro:IPR006093 PROSITE:PS00862 EMBL:AB024035 EMBL:AF303979 SPTR:Q9LTS3	6e-171
TM0914.20	1.1.12.6	E1.1.3.15, glcD (S)-2-hydroxy-acid oxidase [EC:1.1.3.15] [COG:COG0277] [GO:0003973]	ath:At5g56970	MHM17.8; cytokinin oxidase family [EC:1.5.99.12] [KO:K00279]	3e-170	Rv3719	COG0277	5e-15	CKX3_ARATH	Endoplasmicreticulum;FAD;Flavoprotein;Glycoprotein;Oxidoreductase;Signal;Vacuole,Cytokinin dehydrogenase 3 precursor (EC 1.5.99.12) (Cytokinin oxidase 3) (CKO 3) (AtCKX3).	1e-170	GO_ID:50226	TAIR|gene:2164614 SPTR:Q9LTS3 symbol:AT5G56970.1 [GO:0009823 "cytokinin catabolism" evidence=ISS] [GO:0046420 "cytokinin oxidase activity" evidence=ISS] Pfam:PF01565 InterPro:IPR006094 InterPro:IPR006093 PROSITE:PS00862 EMBL:AB024035 EMBL:AF303979 SPTR:Q9LTS3	6e-171
