# Supplementary material for: Dissection of Symbiosis and Organ Development by Integrated Transcriptome Analysis of Lotus japonicus Mutant and Wild-Type Plants
Source: PLoS One. 2009 Aug 7;4(8):e6556. doi: 10.1371/journal.pone.0006556 (PMC2717213; doi:10.1371/journal.pone.0006556)
Supplement: Folder S3 — Nod-minus mutants (0.70 MB ZIP) [file pone.0006556.s011.zip › S3.NOD-MINUS MUTANTS copy/3.1. Nod minus vs wild-type total transcript analysis/3.1.15/3.1.15.transporter.txt]

Ljwgs_035872.1	3.1.3.65	KUP KUP system potassium uptake protein [COG:COG3158] [TC:2.A.72]	ath:At2g40540	T2P4.11; potassium transporter, putative (KT2) [KO:K03549]	3e-88	VCA0529	COG3158	2e-49	POT5_ARATH	Glycoprotein;Iontransport;Membrane;Multigenefamily;Potassium;Potassiumtransport;Transmembrane;Transport,Potassium transporter 5 (AtPOT5) (AtHAK1) (AtHAK5).	2e-122	GO_ID:46175	TAIR|gene:2142109 SPTR:Q9M7K4 symbol:AT4G13420.1 [GO:0015079 "potassium ion transporter activity" evidence=ISS] [GO:0006813 "potassium ion transport" evidence=IC] InterPro:IPR003855 Pfam:PF02705 TIGRFAMs:TIGR00794 EMBL:AL161536 EMBL:AL049608 EMBL:AF129478 PIR:T06299 GeneFarm:2399 SPTR:Q9M7K4	7e-123
chr1.TM0507.17	3.1.3.54	TC.NRAMP metal ion transporter, Nramp family [COG:COG1914] [TC:2.A.55]	rno:25715	Slc11a2; solute carrier family 11 (proton-coupled divalent metal ion transporters), member 2 [KO:K03322]	1e-81	mlr2501	COG1914	1e-73	NRAM6_ARATH	Iontransport;Iron;Irontransport;Membrane;Transmembrane;Transport,Metal transporter Nramp6 (AtNramp6).	3e-156	GO_ID:44349	UNIPROT|P49281 SPTR:P49281 symbol:NRAM2_HUMAN "Similar to Natural resistance-associated macrophage protein 2" [GO:0005381 "iron ion transporter activity" evidence=TAS] [GO:0006826 "iron ion transport" evidence=TAS] [GO:0005887 "integral to plasma membrane" evidence=TAS] InterPro:IPR001046 Pfam:PF01566 PRINTS:PR00447 ProDom:PD001861 TIGRFAMs:TIGR01197 EMBL:AB004857 EMBL:AF046997 EMBL:AF064482 EMBL…	5e-83
Ljwgs_010834.2	3.1.3.22	TC.POT proton-dependent oligopeptide transporter, POT family [COG:COG3104] [TC:2.A.17]	rno:246280	Slc15a4; peptide/histidine transporter [KO:K03305]	4e-13				PTR2_ARATH	Membrane;Peptidetransport;Proteintransport;Transmembrane;Transport,Peptide transporter PTR2 (Histidine transporting protein).	4e-43	GO_ID:14812	TAIR|gene:2161437 SPTR:Q9FNL7 symbol:AT5G46050.1 [GO:0005215 "transporter activity" evidence=ISS] [GO:0006857 "oligopeptide transport" evidence=ISS] [GO:0016020 "membrane" evidence=ISS] InterPro:IPR000109 Pfam:PF00854 GO:GO:0016020 EMBL:AB006698 EMBL:AY150511 SPTR:Q9FNL7	1e-74
Ljwgs_111594.1	3.1.5.14	CORC magnesium and cobalt transporter [COG:COG4535] [TC:9.B.37]	lma:LmjF34.2650	hypothetical protein, conserved [KO:K06189]	2e-13	YOL060c_1	COG1253	2e-10	YJ23_SCHPO	CBSdomain;Completeproteome;Hypotheticalprotein;Membrane;Repeat;Signal;Transmembrane,Hypothetical protein C4B3.03c in chromosome III precursor.	4e-09	GO_ID:1175	TAIR|gene:2149658 SPTR:Q9LTD8 symbol:AT5G52790.1 [GO:0000004 "biological process unknown" evidence=ND] [GO:0005554 "molecular function unknown" evidence=ND] InterPro:IPR000644 Pfam:PF00571 InterPro:IPR002550 Pfam:PF01595 EMBL:AB025606 SPTR:Q9LTD8	2e-32
Ljwgs_119901.1	99.1.4.2200	GO_ID:46805										GO_ID:46805	TAIR|gene:2127192 SPTR:O82752 symbol:AT4G23030.1 [GO:0005215 "transporter activity" evidence=ISS] [GO:0016020 "membrane" evidence=ISS] InterPro:IPR002528 Pfam:PF01554 GO:GO:0016020 TIGRFAMs:TIGR00797 EMBL:AL161558 EMBL:AL031018 EMBL:AY082796 PIR:T05135 SPTR:O82752	1e-11
