# Supplementary material for: Dissection of Symbiosis and Organ Development by Integrated Transcriptome Analysis of Lotus japonicus Mutant and Wild-Type Plants
Source: PLoS One. 2009 Aug 7;4(8):e6556. doi: 10.1371/journal.pone.0006556 (PMC2717213; doi:10.1371/journal.pone.0006556)
Supplement: Folder S3 — Nod-minus mutants (0.70 MB ZIP) [file pone.0006556.s011.zip › S3.NOD-MINUS MUTANTS copy/3.1. Nod minus vs wild-type total transcript analysis/3.1.2/-3.1.2.ID-ANU.txt]

Identifier	BIN code	BIN name	BlastX KEGG Identifier	BlastX KEGG Description	BlastX KEGG E-value	BlastX COG Identifier	BlastX COG Description	BlastX COG E-value	BlastX Swiss-Prot Identifier	BlastX Swiss-Prot Description	BlastX Swiss-Prot E-value	BlastX Gene Ontology Identifier	BlastX Gene Ontology Description	BlastX Gene Ontology E-value
Ljwgs_016030.0.1	2.3.7.1.2	ubiquitin-conjugating enzyme [COG:COG5078] [GO:0004840]  							UBCY_ARATH	Ligase;Multigenefamily;Ublconjugationpathway,Ubiquitin-conjugating enzyme E2-18 kDa (EC 6.3.2.19) (Ubiquitin- conjugating enzyme 15) (Ubiquitin-protein ligase) (Ubiquitin carrier protein) (PM42).	2e-13	GO_ID:47225	TAIR|gene:2028254 SPTR:P42743 symbol:AT1G45050.1 [GO:0004840 "ubiquitin conjugating enzyme activity" evidence=ISS;IDA] [GO:0006511 "ubiquitin-dependent protein catabolism" evidence=TAS] INTERPRO:IPR000608 Pfam:PF00179 ProDom:PD000461 SMART:SM00212 PROSITE:PS00183 PROSITE:PS50127 HSSP:O00762 EMBL:AC007915 EMBL:X68306 EMBL:AF028338 PIR:S39483 SPTR:P42743	6e-14
