# Supplementary material for: Dissection of Symbiosis and Organ Development by Integrated Transcriptome Analysis of Lotus japonicus Mutant and Wild-Type Plants
Source: PLoS One. 2009 Aug 7;4(8):e6556. doi: 10.1371/journal.pone.0006556 (PMC2717213; doi:10.1371/journal.pone.0006556)
Supplement: Folder S3 — Nod-minus mutants (0.70 MB ZIP) [file pone.0006556.s011.zip › S3.NOD-MINUS MUTANTS copy/3.1. Nod minus vs wild-type total transcript analysis/3.1.22/-3.1.22.ID list.txt]

	M	FDR	M	FDR	M	FDR
Affy_ID	T01 - T07	T01 - T07	T03 - T09	T03 - T09	T05 - T11	T05 - T11
Ljwgs_065168.2_at	1.854887419	0.011573431	2.66711259	4.97E-05	1.969598075	0.001547259
