# Supplementary material for: Dissection of Symbiosis and Organ Development by Integrated Transcriptome Analysis of Lotus japonicus Mutant and Wild-Type Plants
Source: PLoS One. 2009 Aug 7;4(8):e6556. doi: 10.1371/journal.pone.0006556 (PMC2717213; doi:10.1371/journal.pone.0006556)
Supplement: Folder S3 — Nod-minus mutants (0.70 MB ZIP) [file pone.0006556.s011.zip › S3.NOD-MINUS MUTANTS copy/3.1. Nod minus vs wild-type total transcript analysis/3.1.3/-3.1.3.ID-ANU.txt]

Identifier	BIN code	BIN name	BlastX KEGG Identifier	BlastX KEGG Description	BlastX KEGG E-value	BlastX COG Identifier	BlastX COG Description	BlastX COG E-value	BlastX Swiss-Prot Identifier	BlastX Swiss-Prot Description	BlastX Swiss-Prot E-value	BlastX Gene Ontology Identifier	BlastX Gene Ontology Description	BlastX Gene Ontology E-value
gi45413348	99.2	Unclassified without homolog
CM1488.20	99.1.4.3356	GO_ID:4489							EXOC2_ARATH	Exocytosis;Proteintransport;Transport,Exocyst complex component 2 (Exocyst complex component Sec5).	2e-19	GO_ID:4489	TAIR|gene:2030055 SPTR:Q8S3U9 symbol:AT1G76850.1 [GO:0005554 "molecular function unknown" evidence=ND] [GO:0000004 "biological process unknown" evidence=ND] [GO:0008372 "cellular component unknown" evidence=ND] EMBL:AF479278 EMBL:AC079283 EMBL:BT005978 PIR:C96797 SPTR:Q8S3U9	8e-20
CM1488.20	99.1.3.2.2315	EXOC2_ARATH							EXOC2_ARATH	Exocytosis;Proteintransport;Transport,Exocyst complex component 2 (Exocyst complex component Sec5).	2e-19	GO_ID:4489	TAIR|gene:2030055 SPTR:Q8S3U9 symbol:AT1G76850.1 [GO:0005554 "molecular function unknown" evidence=ND] [GO:0000004 "biological process unknown" evidence=ND] [GO:0008372 "cellular component unknown" evidence=ND] EMBL:AF479278 EMBL:AC079283 EMBL:BT005978 PIR:C96797 SPTR:Q8S3U9	8e-20
