# Supplementary material for: Dissection of Symbiosis and Organ Development by Integrated Transcriptome Analysis of Lotus japonicus Mutant and Wild-Type Plants
Source: PLoS One. 2009 Aug 7;4(8):e6556. doi: 10.1371/journal.pone.0006556 (PMC2717213; doi:10.1371/journal.pone.0006556)
Supplement: Folder S3 — Nod-minus mutants (0.70 MB ZIP) [file pone.0006556.s011.zip › S3.NOD-MINUS MUTANTS copy/3.1. Nod minus vs wild-type total transcript analysis/3.1.4/-3.1.4.ID list.txt]

	M	FDR
Affy_ID	T03 - T09	T03 - T09
Ljwgs_035872.1_at	-4.872794417	0.003205244
chr4.CM0046.66_at	-3.270464863	0.011411201
chr4.CM0131.57_at	-2.595393882	0.019676229
Ljwgs_048280.1_s_at	-2.317353942	0.003205244
gi45639739_at	-2.241993758	0.048285545
Ljwgs_013141.2_at	-2.193023323	0.036084275
Ljwgs_016098.1_at	-2.170825191	0.015873609
chr4.CM0337.33_at	-2.140804051	0.003994474
Ljwgs_149324.1_at	-2.120207635	0.00067629
chr3.CM0106.54_at	-2.079366381	0.038503369
Ljwgs_068415.1_s_at	-2.020150533	0.003266607
gi45625790_at	-2.012486926	0.003994474
Ljwgs_042817.1_at	-1.974135715	0.009401933
chr3.CM0574.6_at	-1.947868875	0.002917205
chr2.CM0191.80_at	-1.90276925	0.000974411
Ljwgs_022902.1.1_s_at	-1.869706587	0.014036885
chr3.TM1419.5_at	-1.869282369	0.014645573
chr1.TM0507.17_at	-1.86242976	0.004805106
Ljwgs_023736.1_at	-1.808521585	0.013224872
chr2.CM0373.76_at	-1.803682817	0.001174757
Ljwgs_129120.1_at	-1.798244663	0.015130488
chr4.CM0333.26_at	-1.791297742	0.017532915
chr1.CM0063.53.1_at	-1.673638299	0.003449684
Ljwgs_020559.2_at	-1.526624824	0.033589252
chr4.TM0844.26_at	-1.50494893	0.022674776
Ljwgs_051816.1_at	-1.502428975	0.00056269
Ljwgs_059315.1_s_at	-1.49714177	0.022527925
Ljwgs_011556.1_at	-1.494554355	0.023388463
BM1684.6_at	-1.481315934	0.042389115
Ljwgs_125406.1_s_at	-1.460634889	0.046458327
chr1.CM0063.60_at	-1.448138875	0.019676229
Ljwgs_013403.1_at	-1.439654223	0.021547735
Ljwgs_145478.1_s_at	-1.421461306	0.046860741
chr4.CM0131.35_at	-1.418368361	0.001262602
Ljwgs_033999.1.1_at	-1.404480374	0.006712919
chr6.CM0041.45_at	-1.404301786	0.03407232
Ljwgs_013989.1.1_at	-1.359859377	0.047249767
chr5.CM0200.5_at	-1.352443729	0.001174757
chr1.CM0668.21_at	-1.326607033	0.040551917
TC12590_at	-1.322864768	0.014036885
Ljwgs_056227.1_at	-1.315399162	0.03407232
chr1.CM0231.15_at	-1.314151335	0.028994507
chr3.CM0724.4_at	-1.301646006	0.011375556
Ljwgs_033381.1_at	-1.292564922	0.00010778
chr3.CM0091.41_at	-1.275911625	0.021547735
TC10445_at	-1.259627937	0.048166661
gi45614897_at	-1.256035178	0.016165387
TC14029_at	-1.25466803	0.016825925
chr2.CM0056.30_at	-1.248912457	0.031530727
chr2.CM0056.32_at	-1.234651192	0.007030382
chr2.CM0504.29_at	-1.227004257	0.038720373
Ljwgs_018247.1_at	-1.210555852	0.033402437
chr1.CM0063.57_at	-1.201918585	0.033425739
Lj-MIR393a_at	-1.178044501	0.005082235
Ljwgs_078413.1_at	-1.171765573	0.045482773
Ljwgs_014701.2_at	-1.142485027	0.023388463
chr5.TM0852.10_at	-1.119385502	0.044132417
chr4.CM0307.23_at	-1.108716716	0.021060253
Ljwgs_076359.1_at	-1.107770368	0.011724793
Ljwgs_019719.2_at	-1.063520963	0.000797088
chr5.CM0299.53_at	1.003554806	0.015515789
Ljwgs_016656.1_s_at	1.026153569	0.033245018
chr2.TM0621.21_s_at	1.03015579	0.03407232
chr5.CM0096.38_at	1.033048319	0.023388463
chr3.CM0590.5_at	1.050006706	0.031725028
Ljwgs_096501.1.1_at	1.052374143	0.004573058
chr3.TM1089.9_at	1.079870208	0.004240651
Ljwgs_063578.1_at	1.080528695	0.017329412
CM1257.22.1_at	1.088772681	0.04738172
Ljwgs_113633.1.1_s_at	1.091752962	0.017329412
chr1.CM0410.35_x_at	1.121176774	0.006267798
chr3.CM0216.121.1_at	1.126075109	0.027206573
gi7782267_at	1.132873404	0.042389115
chr3.CM0216.121_at	1.140824387	0.003424166
chr5.CM0260.6_at	1.14115455	0.04360257
chr6.TM1597.3_at	1.158497612	0.004573058
chr1.CM0233.49_at	1.163028748	0.047100671
chr1.TM0534.10_at	1.163227117	0.026440713
chr2.CM0132.46_at	1.16832209	0.046894686
chr5.CM0569.30_at	1.193557885	0.004456952
Ljwgs_086816.1_at	1.194848478	0.002394665
gi7748764_at	1.214400745	0.023388463
Ljwgs_018837.0.1_at	1.221630518	0.038720373
Ljwgs_120842.1_at	1.242810742	2.48E-06
chr2.CM0177.79_at	1.248671169	0.017184784
TM0950.21.4_s_at	1.255880895	0.003666847
Ljwgs_008869.4_at	1.276427376	0.026316853
TM1445.10.1_at	1.285136129	0.004573058
Ljwgs_023316.2_at	1.286751093	0.031360567
Ljwgs_047090.1_at	1.294369429	0.010704603
chr4.CM0073.32_at	1.298892526	0.004710559
Ljwgs_045353.1_at	1.312335851	0.020736757
chr2.CM0304.28_at	1.314097449	0.02411164
Ljwgs_137597.1_at	1.33483443	0.019059231
Ljwgs_076278.1_at	1.351973251	0.014036885
Ljwgs_084558.1_at	1.354466041	0.019381728
TM1149.9_at	1.359381994	0.00602256
gi45406463_at	1.364509723	0.018704465
TM1034.18_at	1.377677587	0.04360257
Ljwgs_064692.1_s_at	1.381804834	0.005828687
CM0300.21_at	1.390899779	0.044251799
chr4.CM0288.50_at	1.397113305	0.016013731
Ljwgs_016823.1_s_at	1.428298241	0.02356371
Ljwgs_019228.1_at	1.437744756	0.004710559
chr1.CM0113.66_at	1.446680799	0.045364787
chr6.CM0037.42_at	1.451844033	1.14E-05
chr2.TM1534.11_at	1.454381152	0.026316853
Ljwgs_087577.1_at	1.457309361	0.007417214
chr4.CM0501.43_at	1.475036783	0.038720373
TM0933.13_at	1.475692792	0.000218358
Ljwgs_148177.1_s_at	1.478013908	0.005936259
chr6.CM0037.61.1_at	1.484790099	0.044132417
Ljwgs_047343.1.1_at	1.493789806	0.036084275
Ljwgs_029105.1_at	1.505629613	0.001360597
Ljwgs_004679.2_at	1.510754693	0.012598537
gi45641139_at	1.515158591	0.039085053
chr1.CM0171.23_s_at	1.527649861	0.023913557
chr3.TM1658.7_at	1.535263102	0.010823788
Ljwgs_046658.1_at	1.556343501	0.003592266
chr3.CM0423.9_at	1.563403848	0.026280319
chr4.CM0165.28_at	1.568281617	0.017329412
chr1.TM0952.13_at	1.570619383	0.007030382
TM1090.9_at	1.572396759	0.006787151
Ljwgs_106370.1_x_at	1.610069249	0.015106467
Ljwgs_010834.2_at	1.613678674	0.003200542
chr3.CM0996.6_at	1.619191679	0.044132417
chr1.CM0171.50.2_at	1.628517122	0.001586177
Ljwgs_055536.1_at	1.647334915	0.001846564
gi45400880_at	1.652206277	0.023913557
TM1490.15.1_at	1.670865649	0.023388463
Ljwgs_119003.1_at	1.699423916	0.02411164
Ljwgs_021967.1_at	1.700025743	0.010581774
chr1.TM0534.9_at	1.701580874	0.007030382
chr4.CM0025.31_at	1.725260397	0.006065843
chr2.CM0008.63.1_at	1.739100286	0.012250594
Ljwgs_056668.1_s_at	1.741953837	0.001262602
chr4.TM0570.7_at	1.761539769	0.014036885
chr1.CM0800.12_at	1.765473331	0.003882339
gi45630392_at	1.778057288	0.016165387
Ljwgs_045142.1.1_s_at	1.791674755	0.047406588
Ljwgs_096803.1_at	1.793784096	0.001174757
Ljwgs_029105.1_x_at	1.807687895	0.000923709
Ljwgs_010512.1_at	1.840394402	0.001359965
Ljwgs_101390.1_x_at	1.841119369	0.014036885
Ljwgs_121661.1_s_at	1.843451889	0.019182264
Ljwgs_007437.1_at	1.85833644	7.57E-05
TM0721.10_at	1.868541803	4.33E-05
gi45617763_at	1.882854575	0.004080738
TM1445.20_at	1.897389546	0.006065843
TM1757.18_at	1.89979007	0.001360597
Ljwgs_066041.1_at	1.919398939	0.022660981
chr1.TM0534.12.2_at	1.921085481	0.016165387
Ljwgs_011647.1_at	1.946104897	0.00010778
TC7888_at	1.993419008	0.014036885
chr3.CM0243.10_at	1.999211141	0.004253487
Ljwgs_034909.1_at	2.00238674	0.005435997
Ljwgs_046308.1_at	2.018662147	4.45E-05
chr1.TM0534.21.1_at	2.045811513	0.022901339
Ljwgs_081998.1_at	2.060224712	0.037719309
Ljwgs_014593.1_at	2.062051563	9.88E-06
Ljwgs_003482.1_at	2.085652879	0.000814612
Ljwgs_004510.1_at	2.089247963	0.003205244
Ljwgs_013247.1_at	2.092363703	1.41E-05
Ljwgs_070802.1_at	2.134713377	0.006709096
Ljwgs_028259.1_at	2.161295042	0.027206573
chr2.CM0124.5.1_at	2.161649349	0.001586177
gi51534945_at	2.163673616	0.019676229
Lj-MIR399_x_at	2.185751758	0.028796338
chr6.TM0084.15.1_s_at	2.198656229	0.012673766
Ljwgs_061146.1_at	2.199524187	0.013878452
chr4.CM0256.35_at	2.236921525	0.004130464
chr1.TM0371.19_at	2.237223074	0.000320849
chr4.CM0026.10_at	2.265434495	0.02411164
Ljwgs_045903.1_at	2.290205137	0.001174757
Ljwgs_037803.1_s_at	2.296651569	0.010823788
Ljwgs_021600.1_s_at	2.304147006	4.97E-05
Ljwgs_134572.1_at	2.304983129	0.034743525
CM0601.23.1_at	2.315792975	2.01E-09
Ljwgs_050272.1_at	2.31735674	0.005122787
chr3.TM1465.1_at	2.325796694	0.035883792
Ljwgs_056148.1_at	2.347064391	0.012771675
chr4.CM0617.67_at	2.350460844	0.003449684
Ljwgs_115867.1_at	2.363720048	2.43E-07
chr1.CM0027.22_at	2.366936636	1.61E-09
TM1571.4_at	2.39379372	0.007030382
chr1.CM0141.48_at	2.405044552	0.000788426
chr4.TM0555.14.1_at	2.407877832	0.009030274
chr1.CM0113.81_at	2.412008702	0.000213499
chr2.CM0249.65.6_s_at	2.421371502	0.010002811
chr3.CM0241.66_s_at	2.428411678	9.21E-05
chr5.CM0148.20_at	2.429646887	0.004573058
Ljwgs_041976.1.1_at	2.432387547	0.006144148
TM0990.28_at	2.437553339	3.92E-08
chr1.TM0812.10_at	2.443374619	0.02411164
Ljwgs_032034.1_at	2.465658456	0.004825672
Ljwgs_019069.1_at	2.504063327	0.030207547
chr3.TM0782.20.1_at	2.519133812	0.003200542
Ljwgs_080540.1_s_at	2.524837963	0.001051054
Ljwgs_025743.1_s_at	2.527681163	0.007140573
Ljwgs_027952.1_at	2.538245013	0.000797088
Ljwgs_003483.1_at	2.558397623	0.003882339
chr1.CM0088.60_at	2.563619414	0.00545725
Ljwgs_028151.1_at	2.571429715	0.002394665
Ljwgs_054441.1_at	2.595555556	2.01E-06
Ljwgs_003423.2_at	2.623182894	0.006709096
TM0879.2_at	2.63821805	0.000834609
chr3.CM0711.39.1_at	2.641545002	2.42E-06
Ljwgs_042963.1_at	2.65270867	0.005554679
Ljwgs_065168.2_at	2.66711259	4.97E-05
TM0645.8_at	2.677739375	0.000275603
chr4.CM0173.23_at	2.679899789	2.81E-05
Ljwgs_084419.1_at	2.694782222	0.013126799
Ljwgs_030699.1_at	2.716344516	8.18E-07
Ljwgs_016644.1_at	2.76046923	0.032364127
chr3.TM0782.20_at	2.761958913	0.024457405
gi13884395_at	2.777434888	0.001360597
Ljwgs_122957.1_at	2.782369525	0.036037997
Ljwgs_021666.1_at	2.784027454	0.001360597
Ljwgs_060407.2_s_at	2.806350086	0.033589252
TM1571.22_s_at	2.810627759	0.004638394
chr3.CM0292.8_s_at	2.822100205	0.02750935
chr3.CM0241.78_at	2.825909264	0.001846564
Ljwgs_096478.1_at	2.829265113	1.56E-05
Ljwgs_061523.2_at	2.84440719	0.000275603
chr2.TM0383.4_at	2.854210591	0.005863286
Ljwgs_077444.1_at	2.868134142	5.87E-07
Ljwgs_066244.1_at	2.879346826	0.001600105
TM0990.20_at	2.882485056	0.022571638
Ljwgs_007118.2_at	2.888855649	0.000602793
TM0548.26_at	2.905184419	0.00022316
Ljwgs_034905.1_at	2.910238046	0.044132417
chr3.CM0292.9_s_at	2.947835672	0.03061803
Ljwgs_043352.1_s_at	2.951079783	1.58E-05
Ljwgs_034909.1_s_at	2.957503014	0.000106199
Ljwgs_023024.3_at	2.972023032	0.014036885
Ljwgs_011432.1_at	2.978209086	2.44E-06
gi45637641_at	2.982375602	1.63E-10
Ljwgs_059083.1_at	2.98663514	0.03061803
chr1.CM0064.6_at	2.998041439	0.001111623
Ljwgs_136459.1_at	3.023027211	0.004543558
Ljwgs_050066.2_at	3.051931033	0.038720373
Ljwgs_016434.1_at	3.112237649	0.040551917
TM1571.20_at	3.116231222	0.001174757
Ljwgs_093013.2_at	3.127292262	0.009401933
chr5.CM0200.116_at	3.144486036	0.004080738
Ljwgs_130111.1_s_at	3.161351977	0.001174757
Ljwgs_041552.1_at	3.26303306	0.004815767
Ljwgs_145929.1_at	3.269031879	1.58E-05
chr1.CM0150.1_at	3.291218287	0.000454281
chr6.TM0517.8_at	3.302182417	1.36E-06
Ljwgs_043352.1_at	3.336856351	6.61E-07
chr2.CM0191.39_at	3.353797347	5.06E-05
TM0645.23.1_at	3.359596799	0.004860108
Ljwgs_111594.1_at	3.395689121	7.32E-09
Ljwgs_024479.1_s_at	3.416347046	6.70E-05
gi45631459_at	3.429571486	0.001111623
Ljwgs_023995.1_at	3.653586927	0.00013231
chr1.CM0171.54_at	3.747204509	0.000618124
Ljwgs_026936.1_at	3.811460777	1.12E-05
TM0914.20_at	3.872149516	0.000118787
chr4.CM0229.11_at	4.123108412	7.80E-06
TM1476.21_at	4.142916702	0.00292888
Ljwgs_071225.0.1_at	4.152193125	0.001047914
chr4.CM0087.37_at	4.165213818	2.82E-07
Ljwgs_006049.1_at	4.281524044	0.00074149
TM1476.21.1_s_at	4.439714793	0.000535719
chr4.CM0229.2_at	4.492407155	1.22E-06
Ljwgs_093262.1_at	4.670585311	2.96E-06
chr5.CM0260.26_at	4.79381487	1.63E-08
Ljwgs_069328.1.1_x_at	4.976933171	0.014053566
Ljwgs_119901.1_at	5.181114227	1.03E-09
Ljwgs_076238.1_s_at	5.34415777	6.81E-06
chr2.CM0060.47_at	5.356580447	1.80E-14
Ljwgs_069328.1.1_at	5.445277454	0.004956436
chr3.TM1144.14.1_at	5.470317317	1.14E-07
Ljwgs_119495.1_s_at	5.586980082	2.81E-07
Ljwgs_008026.1_at	6.010608768	1.80E-14
Ljwgs_015164.1_at	6.094411378	1.86E-15
Ljwgs_060216.1_at	6.186047097	1.80E-14
Ljwgs_072453.1_at	6.188087821	0.000168672
chr6.CM0437.25_s_at	6.19759527	7.32E-09
TM0807.34_at	6.19928562	1.03E-09
TM0748.11_at	6.646873057	1.03E-07
chr6.BM1429.11_at	6.685935689	1.24E-12
chr2.CM0102.46_s_at	6.804099374	6.97E-14
Ljwgs_045411.1_at	6.949544105	2.84E-05
gi6448578_at	7.212130482	3.98E-10
Ljwgs_041638.1_s_at	7.441332195	0.000654708
Ljwgs_017174.1_at	8.155358956	1.92E-15
