# Supplementary material for: Dissection of Symbiosis and Organ Development by Integrated Transcriptome Analysis of Lotus japonicus Mutant and Wild-Type Plants
Source: PLoS One. 2009 Aug 7;4(8):e6556. doi: 10.1371/journal.pone.0006556 (PMC2717213; doi:10.1371/journal.pone.0006556)
Supplement: Folder S3 — Nod-minus mutants (0.70 MB ZIP) [file pone.0006556.s011.zip › S3.NOD-MINUS MUTANTS copy/3.1. Nod minus vs wild-type total transcript analysis/3.1.4/3.1.4.defense.txt]

Ljwgs_063578.1	99.1.3.1.119	EC 3.1.1.-							EST_HEVBR	Allergen;Directproteinsequencing;Glycoprotein;Hydrolase;Plantdefense;Signal,Esterase precursor (EC 3.1.1.-) (Early nodule-specific protein homolog) (Latex allergen Hev b 13).	2e-61	GO_ID:30560	TAIR|gene:2079285 SPTR:Q9LIN2 symbol:AT3G26430.1 [GO:0016789 "carboxylic ester hydrolase activity" evidence=ISS] INTERPRO:IPR001087 Pfam:PF00657 EMBL:AP001298 EMBL:AY062535 EMBL:AY093315 SPTR:Q9LIN2	3e-75
Ljwgs_063578.1	99.1.4.891	GO_ID:30560							EST_HEVBR	Allergen;Directproteinsequencing;Glycoprotein;Hydrolase;Plantdefense;Signal,Esterase precursor (EC 3.1.1.-) (Early nodule-specific protein homolog) (Latex allergen Hev b 13).	2e-61	GO_ID:30560	TAIR|gene:2079285 SPTR:Q9LIN2 symbol:AT3G26430.1 [GO:0016789 "carboxylic ester hydrolase activity" evidence=ISS] INTERPRO:IPR001087 Pfam:PF00657 EMBL:AP001298 EMBL:AY062535 EMBL:AY093315 SPTR:Q9LIN2	3e-75
Ljwgs_084558.1	99.1.3.1.119	EC 3.1.1.-							EST_HEVBR	Allergen;Directproteinsequencing;Glycoprotein;Hydrolase;Plantdefense;Signal,Esterase precursor (EC 3.1.1.-) (Early nodule-specific protein homolog) (Latex allergen Hev b 13).	2e-16	GO_ID:6948	TAIR|gene:2008534 SPTR:Q9FXE5 symbol:AT1G67830.1 [GO:0016789 "carboxylic ester hydrolase activity" evidence=ISS] INTERPRO:IPR001087 Pfam:PF00657 EMBL:AC008113 SPTR:Q9FXE5	1e-22
Ljwgs_084558.1	99.1.4.1668	GO_ID:6948							EST_HEVBR	Allergen;Directproteinsequencing;Glycoprotein;Hydrolase;Plantdefense;Signal,Esterase precursor (EC 3.1.1.-) (Early nodule-specific protein homolog) (Latex allergen Hev b 13).	2e-16	GO_ID:6948	TAIR|gene:2008534 SPTR:Q9FXE5 symbol:AT1G67830.1 [GO:0016789 "carboxylic ester hydrolase activity" evidence=ISS] INTERPRO:IPR001087 Pfam:PF00657 EMBL:AC008113 SPTR:Q9FXE5	1e-22
TM1757.18	99.1.4.8483	GO_ID:5694							ERF9_ARATH	DNA-binding;Ethylenesignalingpathway;Nuclearprotein;Plantdefense;Repressor;Transcription;Transcriptionregulation,Ethylene-responsive transcription factor 9 (Ethylene-responsive element-binding factor 9) (EREBP-9) (AtERF9).	1e-17	GO_ID:5694	TAIR|gene:2159067 SPTR:Q9M644 symbol:LEP "LEAFY PETIOLE" [GO:0003700 "transcription factor activity" evidence=ISS] [GO:0003677 "DNA binding" evidence=ISS] [GO:0005634 "nucleus" evidence=IC] [GO:0006355 "regulation of transcription, DNA-dependent" evidence=ISS] InterPro:IPR001471 Pfam:PF00847 GO:GO:0005634 HSSP:O80337 PRINTS:PR00367 ProDom:PD001423 SMART:SM00380 EMBL:AB005230 EMBL:AF216581 EMBL:AY…	3e-28
TM1757.18	99.1.3.2.2240	ERF9_ARATH							ERF9_ARATH	DNA-binding;Ethylenesignalingpathway;Nuclearprotein;Plantdefense;Repressor;Transcription;Transcriptionregulation,Ethylene-responsive transcription factor 9 (Ethylene-responsive element-binding factor 9) (EREBP-9) (AtERF9).	1e-17	GO_ID:5694	TAIR|gene:2159067 SPTR:Q9M644 symbol:LEP "LEAFY PETIOLE" [GO:0003700 "transcription factor activity" evidence=ISS] [GO:0003677 "DNA binding" evidence=ISS] [GO:0005634 "nucleus" evidence=IC] [GO:0006355 "regulation of transcription, DNA-dependent" evidence=ISS] InterPro:IPR001471 Pfam:PF00847 GO:GO:0005634 HSSP:O80337 PRINTS:PR00367 ProDom:PD001423 SMART:SM00380 EMBL:AB005230 EMBL:AF216581 EMBL:AY…	3e-28
Ljwgs_134572.1	99.1.4.6466	GO_ID:32556				YJL078c_1	COG2340	1e-25	PRB1_TOBAC	Multigenefamily;Pathogenesis-relatedprotein;Plantdefense;Pyrrolidonecarboxylicacid;Signal,Basic form of pathogenesis-related protein 1 precursor (PRP 1).	1e-46	GO_ID:32556	TAIR|gene:2134177 SPTR:O81888 symbol:AT4G33720 [GO:0005554 "molecular function unknown" evidence=ND] [GO:0000004 "biological process unknown" evidence=ND] [GO:0005576 "extracellular region" evidence=ISS] InterPro:IPR001283 Pfam:PF00188 PRINTS:PR00837 ProDom:PD000542 SMART:SM00198 PROSITE:PS01009 PROSITE:PS01010 HSSP:P04284 InterPro:IPR002413 PRINTS:PR00838 EMBL:AL031394 EMBL:AL161584 EMBL:AY03957…	5e-45
Ljwgs_134572.1	99.1.2.138	COG2340				YJL078c_1	COG2340	1e-25	PRB1_TOBAC	Multigenefamily;Pathogenesis-relatedprotein;Plantdefense;Pyrrolidonecarboxylicacid;Signal,Basic form of pathogenesis-related protein 1 precursor (PRP 1).	1e-46	GO_ID:32556	TAIR|gene:2134177 SPTR:O81888 symbol:AT4G33720 [GO:0005554 "molecular function unknown" evidence=ND] [GO:0000004 "biological process unknown" evidence=ND] [GO:0005576 "extracellular region" evidence=ISS] InterPro:IPR001283 Pfam:PF00188 PRINTS:PR00837 ProDom:PD000542 SMART:SM00198 PROSITE:PS01009 PROSITE:PS01010 HSSP:P04284 InterPro:IPR002413 PRINTS:PR00838 EMBL:AL031394 EMBL:AL161584 EMBL:AY03957…	5e-45
Ljwgs_134572.1	99.1.3.2.134	PRB1_TOBAC				YJL078c_1	COG2340	1e-25	PRB1_TOBAC	Multigenefamily;Pathogenesis-relatedprotein;Plantdefense;Pyrrolidonecarboxylicacid;Signal,Basic form of pathogenesis-related protein 1 precursor (PRP 1).	1e-46	GO_ID:32556	TAIR|gene:2134177 SPTR:O81888 symbol:AT4G33720 [GO:0005554 "molecular function unknown" evidence=ND] [GO:0000004 "biological process unknown" evidence=ND] [GO:0005576 "extracellular region" evidence=ISS] InterPro:IPR001283 Pfam:PF00188 PRINTS:PR00837 ProDom:PD000542 SMART:SM00198 PROSITE:PS01009 PROSITE:PS01010 HSSP:P04284 InterPro:IPR002413 PRINTS:PR00838 EMBL:AL031394 EMBL:AL161584 EMBL:AY03957…	5e-45
chr1.TM0812.10	1.9.4.15	E2.7.1.- [EC:2.7.1.-] [COG:COG0515 COG1493]	ath:At4g28490	F20O9.180; leucine-rich repeat transmembrane protein kinase, putative [EC:2.7.1.37] [KO:K00870]	4e-32	YGL179c	COG0515	6e-14	PBS1_ARATH	ATP-binding;Directproteinsequencing;Kinase;Nucleotide-binding;Phosphorylation;Plantdefense;Serine/threonine-proteinkinase;Transferase,Serine/threonine-protein kinase PBS1 (EC 2.7.1.37) (AvrPphB susceptible protein 1).	4e-38	GO_ID:51277	TAIR|gene:2064556 SPTR:P93749 symbol:AT2G41970.1 [GO:0008372 "cellular component unknown" evidence=ND] [GO:0016301 "kinase activity" evidence=ISS] InterPro:IPR000719 InterPro:IPR008266 Prosite:PS00107 ProDom:PD000001 PROSITE:PS50011 PROSITE:PS00109 HSSP:P06213 EMBL:U90439 EMBL:BT010881 EMBL:AK175234 EMBL:AK175270 EMBL:AK176504 EMBL:AK176586 EMBL:AK176796 EMBL:AK220678 PIR:D84848 SPTR:P93749	4e-101
chr1.TM0812.10	1.7.8.19	WAAY, rfaY lipopolysaccharide core biosynthesis protein RFAY [EC:2.7.-.-] [COG:COG0515]	ath:At4g28490	F20O9.180; leucine-rich repeat transmembrane protein kinase, putative [EC:2.7.1.37] [KO:K00870]	4e-32	YGL179c	COG0515	6e-14	PBS1_ARATH	ATP-binding;Directproteinsequencing;Kinase;Nucleotide-binding;Phosphorylation;Plantdefense;Serine/threonine-proteinkinase;Transferase,Serine/threonine-protein kinase PBS1 (EC 2.7.1.37) (AvrPphB susceptible protein 1).	4e-38	GO_ID:51277	TAIR|gene:2064556 SPTR:P93749 symbol:AT2G41970.1 [GO:0008372 "cellular component unknown" evidence=ND] [GO:0016301 "kinase activity" evidence=ISS] InterPro:IPR000719 InterPro:IPR008266 Prosite:PS00107 ProDom:PD000001 PROSITE:PS50011 PROSITE:PS00109 HSSP:P06213 EMBL:U90439 EMBL:BT010881 EMBL:AK175234 EMBL:AK175270 EMBL:AK176504 EMBL:AK176586 EMBL:AK176796 EMBL:AK220678 PIR:D84848 SPTR:P93749	4e-101
chr1.TM0812.10	1.1.17.19	E2.7.1.- [EC:2.7.1.-] [COG:COG0515 COG1493]	ath:At4g28490	F20O9.180; leucine-rich repeat transmembrane protein kinase, putative [EC:2.7.1.37] [KO:K00870]	4e-32	YGL179c	COG0515	6e-14	PBS1_ARATH	ATP-binding;Directproteinsequencing;Kinase;Nucleotide-binding;Phosphorylation;Plantdefense;Serine/threonine-proteinkinase;Transferase,Serine/threonine-protein kinase PBS1 (EC 2.7.1.37) (AvrPphB susceptible protein 1).	4e-38	GO_ID:51277	TAIR|gene:2064556 SPTR:P93749 symbol:AT2G41970.1 [GO:0008372 "cellular component unknown" evidence=ND] [GO:0016301 "kinase activity" evidence=ISS] InterPro:IPR000719 InterPro:IPR008266 Prosite:PS00107 ProDom:PD000001 PROSITE:PS50011 PROSITE:PS00109 HSSP:P06213 EMBL:U90439 EMBL:BT010881 EMBL:AK175234 EMBL:AK175270 EMBL:AK176504 EMBL:AK176586 EMBL:AK176796 EMBL:AK220678 PIR:D84848 SPTR:P93749	4e-101
chr1.TM0812.10	3.3.10.117	BMPR1 bone morphogenetic protein receptor, type I [EC:2.7.1.37]	ath:At4g28490	F20O9.180; leucine-rich repeat transmembrane protein kinase, putative [EC:2.7.1.37] [KO:K00870]	4e-32	YGL179c	COG0515	6e-14	PBS1_ARATH	ATP-binding;Directproteinsequencing;Kinase;Nucleotide-binding;Phosphorylation;Plantdefense;Serine/threonine-proteinkinase;Transferase,Serine/threonine-protein kinase PBS1 (EC 2.7.1.37) (AvrPphB susceptible protein 1).	4e-38	GO_ID:51277	TAIR|gene:2064556 SPTR:P93749 symbol:AT2G41970.1 [GO:0008372 "cellular component unknown" evidence=ND] [GO:0016301 "kinase activity" evidence=ISS] InterPro:IPR000719 InterPro:IPR008266 Prosite:PS00107 ProDom:PD000001 PROSITE:PS50011 PROSITE:PS00109 HSSP:P06213 EMBL:U90439 EMBL:BT010881 EMBL:AK175234 EMBL:AK175270 EMBL:AK176504 EMBL:AK176586 EMBL:AK176796 EMBL:AK220678 PIR:D84848 SPTR:P93749	4e-101
chr1.TM0812.10	1.11.16.8	E2.7.1.- [EC:2.7.1.-] [COG:COG0515 COG1493]	ath:At4g28490	F20O9.180; leucine-rich repeat transmembrane protein kinase, putative [EC:2.7.1.37] [KO:K00870]	4e-32	YGL179c	COG0515	6e-14	PBS1_ARATH	ATP-binding;Directproteinsequencing;Kinase;Nucleotide-binding;Phosphorylation;Plantdefense;Serine/threonine-proteinkinase;Transferase,Serine/threonine-protein kinase PBS1 (EC 2.7.1.37) (AvrPphB susceptible protein 1).	4e-38	GO_ID:51277	TAIR|gene:2064556 SPTR:P93749 symbol:AT2G41970.1 [GO:0008372 "cellular component unknown" evidence=ND] [GO:0016301 "kinase activity" evidence=ISS] InterPro:IPR000719 InterPro:IPR008266 Prosite:PS00107 ProDom:PD000001 PROSITE:PS50011 PROSITE:PS00109 HSSP:P06213 EMBL:U90439 EMBL:BT010881 EMBL:AK175234 EMBL:AK175270 EMBL:AK176504 EMBL:AK176586 EMBL:AK176796 EMBL:AK220678 PIR:D84848 SPTR:P93749	4e-101
chr1.TM0812.10	4.2.4	Cell cycle [CLASS:04110] [PATH:hsa04110] [COG:COG0515]	ath:At4g28490	F20O9.180; leucine-rich repeat transmembrane protein kinase, putative [EC:2.7.1.37] [KO:K00870]	4e-32	YGL179c	COG0515	6e-14	PBS1_ARATH	ATP-binding;Directproteinsequencing;Kinase;Nucleotide-binding;Phosphorylation;Plantdefense;Serine/threonine-proteinkinase;Transferase,Serine/threonine-protein kinase PBS1 (EC 2.7.1.37) (AvrPphB susceptible protein 1).	4e-38	GO_ID:51277	TAIR|gene:2064556 SPTR:P93749 symbol:AT2G41970.1 [GO:0008372 "cellular component unknown" evidence=ND] [GO:0016301 "kinase activity" evidence=ISS] InterPro:IPR000719 InterPro:IPR008266 Prosite:PS00107 ProDom:PD000001 PROSITE:PS50011 PROSITE:PS00109 HSSP:P06213 EMBL:U90439 EMBL:BT010881 EMBL:AK175234 EMBL:AK175270 EMBL:AK176504 EMBL:AK176586 EMBL:AK176796 EMBL:AK220678 PIR:D84848 SPTR:P93749	4e-101
chr1.TM0812.10	3.2.2.1	Protein kinase [EC:2.7.1.37]	ath:At4g28490	F20O9.180; leucine-rich repeat transmembrane protein kinase, putative [EC:2.7.1.37] [KO:K00870]	4e-32	YGL179c	COG0515	6e-14	PBS1_ARATH	ATP-binding;Directproteinsequencing;Kinase;Nucleotide-binding;Phosphorylation;Plantdefense;Serine/threonine-proteinkinase;Transferase,Serine/threonine-protein kinase PBS1 (EC 2.7.1.37) (AvrPphB susceptible protein 1).	4e-38	GO_ID:51277	TAIR|gene:2064556 SPTR:P93749 symbol:AT2G41970.1 [GO:0008372 "cellular component unknown" evidence=ND] [GO:0016301 "kinase activity" evidence=ISS] InterPro:IPR000719 InterPro:IPR008266 Prosite:PS00107 ProDom:PD000001 PROSITE:PS50011 PROSITE:PS00109 HSSP:P06213 EMBL:U90439 EMBL:BT010881 EMBL:AK175234 EMBL:AK175270 EMBL:AK176504 EMBL:AK176586 EMBL:AK176796 EMBL:AK220678 PIR:D84848 SPTR:P93749	4e-101
chr1.CM0150.1	99.1.3.2.3737	MLOH1_HORVU							MLOH1_HORVU	Calmodulin-binding;Membrane;Pathogenesis-relatedprotein;Plantdefense;Transmembrane,MLO protein homolog 1.	7e-139	GO_ID:1594	TAIR|gene:2202063 SPTR:Q9SXB6 symbol:AT1G11310.1 [GO:0005516 "calmodulin binding" evidence=ISS] [GO:0005886 "plasma membrane" evidence=ISS] [GO:0006952 "defense response" evidence=ISS] [GO:0008219 "cell death" evidence=ISS] InterPro:IPR004326 Pfam:PF03094 EMBL:AC007259 EMBL:AF369563 EMBL:AY086586 PIR:B86247 SPTR:Q9SXB6	3e-121
chr1.CM0150.1	99.1.4.5664	GO_ID:1594							MLOH1_HORVU	Calmodulin-binding;Membrane;Pathogenesis-relatedprotein;Plantdefense;Transmembrane,MLO protein homolog 1.	7e-139	GO_ID:1594	TAIR|gene:2202063 SPTR:Q9SXB6 symbol:AT1G11310.1 [GO:0005516 "calmodulin binding" evidence=ISS] [GO:0005886 "plasma membrane" evidence=ISS] [GO:0006952 "defense response" evidence=ISS] [GO:0008219 "cell death" evidence=ISS] InterPro:IPR004326 Pfam:PF03094 EMBL:AC007259 EMBL:AF369563 EMBL:AY086586 PIR:B86247 SPTR:Q9SXB6	3e-121
