# Supplementary material for: Dissection of Symbiosis and Organ Development by Integrated Transcriptome Analysis of Lotus japonicus Mutant and Wild-Type Plants
Source: PLoS One. 2009 Aug 7;4(8):e6556. doi: 10.1371/journal.pone.0006556 (PMC2717213; doi:10.1371/journal.pone.0006556)
Supplement: Folder S3 — Nod-minus mutants (0.70 MB ZIP) [file pone.0006556.s011.zip › S3.NOD-MINUS MUTANTS copy/3.1. Nod minus vs wild-type total transcript analysis/3.1.4/-3.1.4.ID-ANU.txt]

Identifier	BIN code	BIN name	BlastX KEGG Identifier	BlastX KEGG Description	BlastX KEGG E-value	BlastX COG Identifier	BlastX COG Description	BlastX COG E-value	BlastX Swiss-Prot Identifier	BlastX Swiss-Prot Description	BlastX Swiss-Prot E-value	BlastX Gene Ontology Identifier	BlastX Gene Ontology Description	BlastX Gene Ontology E-value
Ljwgs_035872.1	3.1.3.65	KUP KUP system potassium uptake protein [COG:COG3158] [TC:2.A.72]	ath:At2g40540	T2P4.11; potassium transporter, putative (KT2) [KO:K03549]	3e-88	VCA0529	COG3158	2e-49	POT5_ARATH	Glycoprotein;Iontransport;Membrane;Multigenefamily;Potassium;Potassiumtransport;Transmembrane;Transport,Potassium transporter 5 (AtPOT5) (AtHAK1) (AtHAK5).	2e-122	GO_ID:46175	TAIR|gene:2142109 SPTR:Q9M7K4 symbol:AT4G13420.1 [GO:0015079 "potassium ion transporter activity" evidence=ISS] [GO:0006813 "potassium ion transport" evidence=IC] InterPro:IPR003855 Pfam:PF02705 TIGRFAMs:TIGR00794 EMBL:AL161536 EMBL:AL049608 EMBL:AF129478 PIR:T06299 GeneFarm:2399 SPTR:Q9M7K4	7e-123
chr4.CM0046.66	99.1.4.2619	GO_ID:10497							APG_BRANA	,Anter-specific proline-rich protein APG (Protein CEX) (Fragment).	5e-25	GO_ID:10497	TAIR|gene:2013662 SPTR:Q9C7N4 symbol:AT1G29670.1 [GO:0016789 "carboxylic ester hydrolase activity" evidence=ISS] INTERPRO:IPR001087 Pfam:PF00657 EMBL:AC068667 EMBL:AY065046 PIR:A86420 SPTR:Q9C7N4	2e-82
chr4.CM0046.66	99.1.3.2.1837	APG_BRANA							APG_BRANA	,Anter-specific proline-rich protein APG (Protein CEX) (Fragment).	5e-25	GO_ID:10497	TAIR|gene:2013662 SPTR:Q9C7N4 symbol:AT1G29670.1 [GO:0016789 "carboxylic ester hydrolase activity" evidence=ISS] INTERPRO:IPR001087 Pfam:PF00657 EMBL:AC068667 EMBL:AY065046 PIR:A86420 SPTR:Q9C7N4	2e-82
chr4.CM0131.57	1.11.14.4	E1.14.-.- [EC:1.14.-.-] [COG:COG2124]	ath:At2g32440	T32F6.4; ent-kaurenoic acid hydroxylase, putative / cytochrome P450, putative [EC:1.14.13.79] [KO:K04123]	2e-26	slr0574	COG2124	7e-28	C90A1_ARATH	Heme;Iron;Membrane;Metal-binding;Monooxygenase;Multigenefamily;Oxidoreductase;Transmembrane,Cytochrome P450 90A1 (EC 1.14.-.-).	5e-34	GO_ID:45735	TAIR|gene:2134780 SPTR:Q949P1 symbol:AT4G19230.1 [GO:0019825 "oxygen binding" evidence=ISS] InterPro:IPR001128 Pfam:PF00067 InterPro:IPR002403 InterPro:IPR002401 PRINTS:PR00463 PRINTS:PR00385 PROSITE:PS00086 PRINTS:PR00465 EMBL:AY050980 EMBL:AB122149 EMBL:AY091446 SPTR:Q949P1	3e-38
chr4.CM0131.57	1.10.3.12	E1.14.-.- [EC:1.14.-.-] [COG:COG2124]	ath:At2g32440	T32F6.4; ent-kaurenoic acid hydroxylase, putative / cytochrome P450, putative [EC:1.14.13.79] [KO:K04123]	2e-26	slr0574	COG2124	7e-28	C90A1_ARATH	Heme;Iron;Membrane;Metal-binding;Monooxygenase;Multigenefamily;Oxidoreductase;Transmembrane,Cytochrome P450 90A1 (EC 1.14.-.-).	5e-34	GO_ID:45735	TAIR|gene:2134780 SPTR:Q949P1 symbol:AT4G19230.1 [GO:0019825 "oxygen binding" evidence=ISS] InterPro:IPR001128 Pfam:PF00067 InterPro:IPR002403 InterPro:IPR002401 PRINTS:PR00463 PRINTS:PR00385 PROSITE:PS00086 PRINTS:PR00465 EMBL:AY050980 EMBL:AB122149 EMBL:AY091446 SPTR:Q949P1	3e-38
chr4.CM0131.57	1.10.6.12	E1.14.-.- [EC:1.14.-.-] [COG:COG2124]	ath:At2g32440	T32F6.4; ent-kaurenoic acid hydroxylase, putative / cytochrome P450, putative [EC:1.14.13.79] [KO:K04123]	2e-26	slr0574	COG2124	7e-28	C90A1_ARATH	Heme;Iron;Membrane;Metal-binding;Monooxygenase;Multigenefamily;Oxidoreductase;Transmembrane,Cytochrome P450 90A1 (EC 1.14.-.-).	5e-34	GO_ID:45735	TAIR|gene:2134780 SPTR:Q949P1 symbol:AT4G19230.1 [GO:0019825 "oxygen binding" evidence=ISS] InterPro:IPR001128 Pfam:PF00067 InterPro:IPR002403 InterPro:IPR002401 PRINTS:PR00463 PRINTS:PR00385 PROSITE:PS00086 PRINTS:PR00465 EMBL:AY050980 EMBL:AB122149 EMBL:AY091446 SPTR:Q949P1	3e-38
chr4.CM0131.57	1.3.3.23	E1.14.14.1 unspecific monooxygenase [EC:1.14.14.1] [COG:COG2124] [GO:0050381]	ath:At2g32440	T32F6.4; ent-kaurenoic acid hydroxylase, putative / cytochrome P450, putative [EC:1.14.13.79] [KO:K04123]	2e-26	slr0574	COG2124	7e-28	C90A1_ARATH	Heme;Iron;Membrane;Metal-binding;Monooxygenase;Multigenefamily;Oxidoreductase;Transmembrane,Cytochrome P450 90A1 (EC 1.14.-.-).	5e-34	GO_ID:45735	TAIR|gene:2134780 SPTR:Q949P1 symbol:AT4G19230.1 [GO:0019825 "oxygen binding" evidence=ISS] InterPro:IPR001128 Pfam:PF00067 InterPro:IPR002403 InterPro:IPR002401 PRINTS:PR00463 PRINTS:PR00385 PROSITE:PS00086 PRINTS:PR00465 EMBL:AY050980 EMBL:AB122149 EMBL:AY091446 SPTR:Q949P1	3e-38
chr4.CM0131.57	1.5.14.29	E1.14.14.1 unspecific monooxygenase [EC:1.14.14.1] [COG:COG2124] [GO:0050381]	ath:At2g32440	T32F6.4; ent-kaurenoic acid hydroxylase, putative / cytochrome P450, putative [EC:1.14.13.79] [KO:K04123]	2e-26	slr0574	COG2124	7e-28	C90A1_ARATH	Heme;Iron;Membrane;Metal-binding;Monooxygenase;Multigenefamily;Oxidoreductase;Transmembrane,Cytochrome P450 90A1 (EC 1.14.-.-).	5e-34	GO_ID:45735	TAIR|gene:2134780 SPTR:Q949P1 symbol:AT4G19230.1 [GO:0019825 "oxygen binding" evidence=ISS] InterPro:IPR001128 Pfam:PF00067 InterPro:IPR002403 InterPro:IPR002401 PRINTS:PR00463 PRINTS:PR00385 PROSITE:PS00086 PRINTS:PR00465 EMBL:AY050980 EMBL:AB122149 EMBL:AY091446 SPTR:Q949P1	3e-38
chr4.CM0131.57	1.1.7.13	E1.14.-.- [EC:1.14.-.-] [COG:COG2124]	ath:At2g32440	T32F6.4; ent-kaurenoic acid hydroxylase, putative / cytochrome P450, putative [EC:1.14.13.79] [KO:K04123]	2e-26	slr0574	COG2124	7e-28	C90A1_ARATH	Heme;Iron;Membrane;Metal-binding;Monooxygenase;Multigenefamily;Oxidoreductase;Transmembrane,Cytochrome P450 90A1 (EC 1.14.-.-).	5e-34	GO_ID:45735	TAIR|gene:2134780 SPTR:Q949P1 symbol:AT4G19230.1 [GO:0019825 "oxygen binding" evidence=ISS] InterPro:IPR001128 Pfam:PF00067 InterPro:IPR002403 InterPro:IPR002401 PRINTS:PR00463 PRINTS:PR00385 PROSITE:PS00086 PRINTS:PR00465 EMBL:AY050980 EMBL:AB122149 EMBL:AY091446 SPTR:Q949P1	3e-38
chr4.CM0131.57	1.10.4.4	E1.14.13.79 ent-kaurenoic acid hydroxylase [EC:1.14.13.79]	ath:At2g32440	T32F6.4; ent-kaurenoic acid hydroxylase, putative / cytochrome P450, putative [EC:1.14.13.79] [KO:K04123]	2e-26	slr0574	COG2124	7e-28	C90A1_ARATH	Heme;Iron;Membrane;Metal-binding;Monooxygenase;Multigenefamily;Oxidoreductase;Transmembrane,Cytochrome P450 90A1 (EC 1.14.-.-).	5e-34	GO_ID:45735	TAIR|gene:2134780 SPTR:Q949P1 symbol:AT4G19230.1 [GO:0019825 "oxygen binding" evidence=ISS] InterPro:IPR001128 Pfam:PF00067 InterPro:IPR002403 InterPro:IPR002401 PRINTS:PR00463 PRINTS:PR00385 PROSITE:PS00086 PRINTS:PR00465 EMBL:AY050980 EMBL:AB122149 EMBL:AY091446 SPTR:Q949P1	3e-38
chr4.CM0131.57	1.11.4.6	E1.14.-.- [EC:1.14.-.-] [COG:COG2124]	ath:At2g32440	T32F6.4; ent-kaurenoic acid hydroxylase, putative / cytochrome P450, putative [EC:1.14.13.79] [KO:K04123]	2e-26	slr0574	COG2124	7e-28	C90A1_ARATH	Heme;Iron;Membrane;Metal-binding;Monooxygenase;Multigenefamily;Oxidoreductase;Transmembrane,Cytochrome P450 90A1 (EC 1.14.-.-).	5e-34	GO_ID:45735	TAIR|gene:2134780 SPTR:Q949P1 symbol:AT4G19230.1 [GO:0019825 "oxygen binding" evidence=ISS] InterPro:IPR001128 Pfam:PF00067 InterPro:IPR002403 InterPro:IPR002401 PRINTS:PR00463 PRINTS:PR00385 PROSITE:PS00086 PRINTS:PR00465 EMBL:AY050980 EMBL:AB122149 EMBL:AY091446 SPTR:Q949P1	3e-38
chr4.CM0131.57	1.11.4.2	E1.14.14.1 unspecific monooxygenase [EC:1.14.14.1] [COG:COG2124] [GO:0050381]	ath:At2g32440	T32F6.4; ent-kaurenoic acid hydroxylase, putative / cytochrome P450, putative [EC:1.14.13.79] [KO:K04123]	2e-26	slr0574	COG2124	7e-28	C90A1_ARATH	Heme;Iron;Membrane;Metal-binding;Monooxygenase;Multigenefamily;Oxidoreductase;Transmembrane,Cytochrome P450 90A1 (EC 1.14.-.-).	5e-34	GO_ID:45735	TAIR|gene:2134780 SPTR:Q949P1 symbol:AT4G19230.1 [GO:0019825 "oxygen binding" evidence=ISS] InterPro:IPR001128 Pfam:PF00067 InterPro:IPR002403 InterPro:IPR002401 PRINTS:PR00463 PRINTS:PR00385 PROSITE:PS00086 PRINTS:PR00465 EMBL:AY050980 EMBL:AB122149 EMBL:AY091446 SPTR:Q949P1	3e-38
Ljwgs_048280.1	99.1.1.32	KO:K01287	ath:At1g11080	T19D16.4; serine carboxypeptidase S10 family protein [EC:3.4.16.5] [KO:K01287]	3e-30				BRS1_ARATH	Carboxypeptidase;Glycoprotein;Hydrolase;Protease;Signal;Zymogen,Serine carboxypeptidase II precursor (EC 3.4.16.6) (Carboxypeptidase D) (Bri1 suppressor 1) [Contains: Serine carboxypeptidase II chain A; Serine carboxypeptidase II chain B].	3e-27	GO_ID:6907	TAIR|gene:2129674 SPTR:O23364 symbol:SCPL30 [GO:0004185 "serine carboxypeptidase activity" evidence=ISS] [GO:0006508 "proteolysis" evidence=ISS] InterPro:IPR001563 Pfam:PF00450 PRINTS:PR00724 ProDom:PD001189 PROSITE:PS00131 MEROPS:S10.005 HSSP:P08819 EMBL:Z97337 EMBL:AL161540 PIR:G71414 SPTR:O23364	2e-31
Ljwgs_048280.1	99.1.4.371	GO_ID:6907	ath:At1g11080	T19D16.4; serine carboxypeptidase S10 family protein [EC:3.4.16.5] [KO:K01287]	3e-30				BRS1_ARATH	Carboxypeptidase;Glycoprotein;Hydrolase;Protease;Signal;Zymogen,Serine carboxypeptidase II precursor (EC 3.4.16.6) (Carboxypeptidase D) (Bri1 suppressor 1) [Contains: Serine carboxypeptidase II chain A; Serine carboxypeptidase II chain B].	3e-27	GO_ID:6907	TAIR|gene:2129674 SPTR:O23364 symbol:SCPL30 [GO:0004185 "serine carboxypeptidase activity" evidence=ISS] [GO:0006508 "proteolysis" evidence=ISS] InterPro:IPR001563 Pfam:PF00450 PRINTS:PR00724 ProDom:PD001189 PROSITE:PS00131 MEROPS:S10.005 HSSP:P08819 EMBL:Z97337 EMBL:AL161540 PIR:G71414 SPTR:O23364	2e-31
Ljwgs_048280.1	99.1.3.1.98	EC 3.4.16.6	ath:At1g11080	T19D16.4; serine carboxypeptidase S10 family protein [EC:3.4.16.5] [KO:K01287]	3e-30				BRS1_ARATH	Carboxypeptidase;Glycoprotein;Hydrolase;Protease;Signal;Zymogen,Serine carboxypeptidase II precursor (EC 3.4.16.6) (Carboxypeptidase D) (Bri1 suppressor 1) [Contains: Serine carboxypeptidase II chain A; Serine carboxypeptidase II chain B].	3e-27	GO_ID:6907	TAIR|gene:2129674 SPTR:O23364 symbol:SCPL30 [GO:0004185 "serine carboxypeptidase activity" evidence=ISS] [GO:0006508 "proteolysis" evidence=ISS] InterPro:IPR001563 Pfam:PF00450 PRINTS:PR00724 ProDom:PD001189 PROSITE:PS00131 MEROPS:S10.005 HSSP:P08819 EMBL:Z97337 EMBL:AL161540 PIR:G71414 SPTR:O23364	2e-31
gi45639739	99.2	Unclassified without homolog
Ljwgs_013141.2	99.1.4.3016	GO_ID:38255										GO_ID:38255	TAIR|gene:1005027833 SPTR:Q94CB8 symbol:AT2G25625.2 [GO:0000004 "biological process unknown" evidence=ND] [GO:0005554 "molecular function unknown" evidence=ND] EMBL:AY034981 EMBL:AY063071 SPTR:Q94CB8	3e-12
Ljwgs_016098.1	99.1.4.5535	GO_ID:348	mmu:19141	Lgmn; legumain [EC:3.4.22.34] [KO:K01369]	2e-26				VPE1_PHAVU	Directproteinsequencing;Hydrolase;Protease;Signal;Thiolprotease;Zymogen,Vacuolar processing enzyme precursor (EC 3.4.22.-) (VPE) (Legumain- like proteinase) (LLP).	1e-141	GO_ID:348	TAIR|gene:2123781 SPTR:Q93VM0 symbol:AT4G32940.1 [GO:0004197 "cysteine-type endopeptidase activity" evidence=ISS] [GO:0006508 "proteolysis" evidence=ISS] InterPro:IPR001096 Pfam:PF01650 PRINTS:PR00776 EMBL:AY059104 EMBL:AF370160 EMBL:AF424619 EMBL:AY133531 PIR:T05302 SPTR:Q93VM0	8e-132
Ljwgs_016098.1	99.1.1.136	KO:K01369	mmu:19141	Lgmn; legumain [EC:3.4.22.34] [KO:K01369]	2e-26				VPE1_PHAVU	Directproteinsequencing;Hydrolase;Protease;Signal;Thiolprotease;Zymogen,Vacuolar processing enzyme precursor (EC 3.4.22.-) (VPE) (Legumain- like proteinase) (LLP).	1e-141	GO_ID:348	TAIR|gene:2123781 SPTR:Q93VM0 symbol:AT4G32940.1 [GO:0004197 "cysteine-type endopeptidase activity" evidence=ISS] [GO:0006508 "proteolysis" evidence=ISS] InterPro:IPR001096 Pfam:PF01650 PRINTS:PR00776 EMBL:AY059104 EMBL:AF370160 EMBL:AF424619 EMBL:AY133531 PIR:T05302 SPTR:Q93VM0	8e-132
Ljwgs_016098.1	99.1.3.1.107	EC 3.4.22.-	mmu:19141	Lgmn; legumain [EC:3.4.22.34] [KO:K01369]	2e-26				VPE1_PHAVU	Directproteinsequencing;Hydrolase;Protease;Signal;Thiolprotease;Zymogen,Vacuolar processing enzyme precursor (EC 3.4.22.-) (VPE) (Legumain- like proteinase) (LLP).	1e-141	GO_ID:348	TAIR|gene:2123781 SPTR:Q93VM0 symbol:AT4G32940.1 [GO:0004197 "cysteine-type endopeptidase activity" evidence=ISS] [GO:0006508 "proteolysis" evidence=ISS] InterPro:IPR001096 Pfam:PF01650 PRINTS:PR00776 EMBL:AY059104 EMBL:AF370160 EMBL:AF424619 EMBL:AY133531 PIR:T05302 SPTR:Q93VM0	8e-132
chr4.CM0337.33	99.1.4.2826	GO_ID:22066										GO_ID:22066	TAIR|gene:2032959 SPTR:Q9FRH6 symbol:AT1G25270.1 [GO:0016020 "membrane" evidence=ISS] InterPro:IPR000620 Pfam:PF00892 GO:GO:0016020 EMBL:AC079374 SPTR:Q9FRH6	4e-51
Ljwgs_149324.1	3.1.4.2.3	AQPZ aquaporin Z	bta:282653	Aqp1; aquaporin 1 [KO:K06188]	1e-13				TIP22_ARATH	Membrane;Multigenefamily;Repeat;Transmembrane;Transport;Vacuole,Probable aquaporin TIP2.2 (Tonoplast intrinsic protein 2.2).	2e-44	GO_ID:22044	TAIR|gene:2130882 SPTR:Q41975 symbol:TIP2;2 [GO:0015250 "water channel activity" evidence=ISS] [GO:0006810 "transport" evidence=ISS] [GO:0016020 "membrane" evidence=ISS] InterPro:IPR000425 HSSP:P29972 Pfam:PF00230 PRINTS:PR00783 ProDom:PD000295 PROSITE:PS00221 EMBL:Z97343 EMBL:AL161546 EMBL:AY056063 EMBL:AF367283 EMBL:AY088929 EMBL:Z18142 GeneFarm:4857 SPTR:Q41975	8e-45
chr3.CM0106.54	99.1.4.421	GO_ID:55151							CIGR2_ORYSA	Nuclearprotein;Transcription;Transcriptionregulation,Chitin-inducible gibberellin-responsive protein 2.	2e-42	GO_ID:55151	TAIR|gene:2120105 SPTR:Q9SZF7 symbol:AT4G37650.1 [GO:0003700 "transcription factor activity" evidence=ISS] Pfam:PF03514 InterPro:IPR005202 PROSITE:PS50985 EMBL:AL161591 EMBL:AL035605 EMBL:AF233752 PIR:T04722 TRANSFAC:T04770 SPTR:Q9SZF7	3e-109
chr3.CM0106.54	99.1.3.2.391	CIGR2_ORYSA							CIGR2_ORYSA	Nuclearprotein;Transcription;Transcriptionregulation,Chitin-inducible gibberellin-responsive protein 2.	2e-42	GO_ID:55151	TAIR|gene:2120105 SPTR:Q9SZF7 symbol:AT4G37650.1 [GO:0003700 "transcription factor activity" evidence=ISS] Pfam:PF03514 InterPro:IPR005202 PROSITE:PS50985 EMBL:AL161591 EMBL:AL035605 EMBL:AF233752 PIR:T04722 TRANSFAC:T04770 SPTR:Q9SZF7	3e-109
Ljwgs_068415.1	99.1.4.2826	GO_ID:22066										GO_ID:22066	TAIR|gene:2032959 SPTR:Q9FRH6 symbol:AT1G25270.1 [GO:0016020 "membrane" evidence=ISS] InterPro:IPR000620 Pfam:PF00892 GO:GO:0016020 EMBL:AC079374 SPTR:Q9FRH6	1e-16
gi45625790	99.2	Unclassified without homolog
Ljwgs_042817.1	1.10.7.6	E2.4.1.91 flavonol 3-O-glucosyltransferase [EC:2.4.1.91] [GO:0047893] [CAZy:GT1]	ath:At4g15280	FCAALL.255; UDP-glucoronosyl/UDP-glucosyl transferase family protein [EC:2.4.1.91] [KO:K00724]	2e-22				COGT3_ARATH	Glycosyltransferase;Membrane;Transferase;Transmembrane,Cytokinin-O-glucosyltransferase 3 (EC 2.4.1.-) (UDP- glycosyltransferase 73C5) (Deoxynivalenol-glucosyl-transferase) (Zeatin O-glucosyltransferase 3) (AtZOG3).	3e-42	GO_ID:28136	TAIR|gene:2040609 SPTR:Q9ZQ97 symbol:AT2G36770.1 [GO:0008372 "cellular component unknown" evidence=ND] [GO:0016757 "transferase activity, transferring glycosyl groups" evidence=ISS] [GO:0008194 "UDP-glycosyltransferase activity" evidence=ISS] [GO:0016758 "transferase activity, transferring hexosyl groups" evidence=ISS] InterPro:IPR002213 Pfam:PF00201 GO:GO:0008152 PROSITE:PS00375 EMBL:AC006282 EM…	5e-43
chr3.CM0574.6	1.11.20.6	E1.1.1.1, adh alcohol dehydrogenase [EC:1.1.1.1] [COG:COG1012 COG1062 COG1064 COG1454] [GO:0004022 0004023 0004024 0004025]	bcz:BCZK3221	alcohol dehydrogenase, zinc-containing [EC:1.1.1.1] [KO:K00001]	2e-39	mll2116	COG0604	2e-33	QORH_ARATH	Chloroplast;NAD;Oxidoreductase;Plastid,Putative chloroplastic quinone-oxidoreductase homolog (EC 1.-.-.-).	5e-121	GO_ID:24935	TAIR|gene:2123205 SPTR:Q9SV68 symbol:AT4G13010.1 [GO:0008372 "cellular component unknown" evidence=ND] [GO:0008270 "zinc ion binding" evidence=ISS] InterPro:IPR002085 Pfam:PF00107 HSSP:P96202 EMBL:AL161535 EMBL:AL079349 EMBL:AY045857 EMBL:AF412068 EMBL:AY117154 EMBL:AY056396 PIR:T10203 SPTR:Q9SV68	2e-121
chr3.CM0574.6	1.5.12.24	E1.1.1.1, adh alcohol dehydrogenase [EC:1.1.1.1] [COG:COG1012 COG1062 COG1064 COG1454] [GO:0004022 0004023 0004024 0004025]	bcz:BCZK3221	alcohol dehydrogenase, zinc-containing [EC:1.1.1.1] [KO:K00001]	2e-39	mll2116	COG0604	2e-33	QORH_ARATH	Chloroplast;NAD;Oxidoreductase;Plastid,Putative chloroplastic quinone-oxidoreductase homolog (EC 1.-.-.-).	5e-121	GO_ID:24935	TAIR|gene:2123205 SPTR:Q9SV68 symbol:AT4G13010.1 [GO:0008372 "cellular component unknown" evidence=ND] [GO:0008270 "zinc ion binding" evidence=ISS] InterPro:IPR002085 Pfam:PF00107 HSSP:P96202 EMBL:AL161535 EMBL:AL079349 EMBL:AY045857 EMBL:AF412068 EMBL:AY117154 EMBL:AY056396 PIR:T10203 SPTR:Q9SV68	2e-121
chr3.CM0574.6	1.3.6.11	E1.1.1.1, adh alcohol dehydrogenase [EC:1.1.1.1] [COG:COG1012 COG1062 COG1064 COG1454] [GO:0004022 0004023 0004024 0004025]	bcz:BCZK3221	alcohol dehydrogenase, zinc-containing [EC:1.1.1.1] [KO:K00001]	2e-39	mll2116	COG0604	2e-33	QORH_ARATH	Chloroplast;NAD;Oxidoreductase;Plastid,Putative chloroplastic quinone-oxidoreductase homolog (EC 1.-.-.-).	5e-121	GO_ID:24935	TAIR|gene:2123205 SPTR:Q9SV68 symbol:AT4G13010.1 [GO:0008372 "cellular component unknown" evidence=ND] [GO:0008270 "zinc ion binding" evidence=ISS] InterPro:IPR002085 Pfam:PF00107 HSSP:P96202 EMBL:AL161535 EMBL:AL079349 EMBL:AY045857 EMBL:AF412068 EMBL:AY117154 EMBL:AY056396 PIR:T10203 SPTR:Q9SV68	2e-121
chr3.CM0574.6	1.3.9.4	E1.1.1.1, adh alcohol dehydrogenase [EC:1.1.1.1] [COG:COG1012 COG1062 COG1064 COG1454] [GO:0004022 0004023 0004024 0004025]	bcz:BCZK3221	alcohol dehydrogenase, zinc-containing [EC:1.1.1.1] [KO:K00001]	2e-39	mll2116	COG0604	2e-33	QORH_ARATH	Chloroplast;NAD;Oxidoreductase;Plastid,Putative chloroplastic quinone-oxidoreductase homolog (EC 1.-.-.-).	5e-121	GO_ID:24935	TAIR|gene:2123205 SPTR:Q9SV68 symbol:AT4G13010.1 [GO:0008372 "cellular component unknown" evidence=ND] [GO:0008270 "zinc ion binding" evidence=ISS] InterPro:IPR002085 Pfam:PF00107 HSSP:P96202 EMBL:AL161535 EMBL:AL079349 EMBL:AY045857 EMBL:AF412068 EMBL:AY117154 EMBL:AY056396 PIR:T10203 SPTR:Q9SV68	2e-121
chr3.CM0574.6	1.3.3.21	E1.1.1.1, adh alcohol dehydrogenase [EC:1.1.1.1] [COG:COG1012 COG1062 COG1064 COG1454] [GO:0004022 0004023 0004024 0004025]	bcz:BCZK3221	alcohol dehydrogenase, zinc-containing [EC:1.1.1.1] [KO:K00001]	2e-39	mll2116	COG0604	2e-33	QORH_ARATH	Chloroplast;NAD;Oxidoreductase;Plastid,Putative chloroplastic quinone-oxidoreductase homolog (EC 1.-.-.-).	5e-121	GO_ID:24935	TAIR|gene:2123205 SPTR:Q9SV68 symbol:AT4G13010.1 [GO:0008372 "cellular component unknown" evidence=ND] [GO:0008270 "zinc ion binding" evidence=ISS] InterPro:IPR002085 Pfam:PF00107 HSSP:P96202 EMBL:AL161535 EMBL:AL079349 EMBL:AY045857 EMBL:AF412068 EMBL:AY117154 EMBL:AY056396 PIR:T10203 SPTR:Q9SV68	2e-121
chr3.CM0574.6	1.1.1.18	E1.1.1.1, adh alcohol dehydrogenase [EC:1.1.1.1] [COG:COG1012 COG1062 COG1064 COG1454] [GO:0004022 0004023 0004024 0004025]	bcz:BCZK3221	alcohol dehydrogenase, zinc-containing [EC:1.1.1.1] [KO:K00001]	2e-39	mll2116	COG0604	2e-33	QORH_ARATH	Chloroplast;NAD;Oxidoreductase;Plastid,Putative chloroplastic quinone-oxidoreductase homolog (EC 1.-.-.-).	5e-121	GO_ID:24935	TAIR|gene:2123205 SPTR:Q9SV68 symbol:AT4G13010.1 [GO:0008372 "cellular component unknown" evidence=ND] [GO:0008270 "zinc ion binding" evidence=ISS] InterPro:IPR002085 Pfam:PF00107 HSSP:P96202 EMBL:AL161535 EMBL:AL079349 EMBL:AY045857 EMBL:AF412068 EMBL:AY117154 EMBL:AY056396 PIR:T10203 SPTR:Q9SV68	2e-121
chr2.CM0191.80	99.1.3.2.1546	KINB2_ARATH							KINB2_ARATH	ATP-binding;Carbohydratemetabolism;Fattyacidbiosynthesis;Lipidsynthesis;Nitrateassimilation;Nucleotide-binding,SNF1-related protein kinase regulatory beta subunit 2 (AKIN beta2) (AKINB2).	7e-25	GO_ID:49053	TAIR|gene:2130513 SPTR:Q9SCY5 symbol:AT4G16360.1 [GO:0004679 "AMP-activated protein kinase activity" evidence=ISS] Pfam:PF04739 InterPro:IPR006828 EMBL:AL161543 EMBL:Z97341 EMBL:AJ132316 EMBL:AF360248 EMBL:BT020423 PIR:C71430 SPTR:Q9SCY5	3e-25
chr2.CM0191.80	99.1.4.558	GO_ID:49053							KINB2_ARATH	ATP-binding;Carbohydratemetabolism;Fattyacidbiosynthesis;Lipidsynthesis;Nitrateassimilation;Nucleotide-binding,SNF1-related protein kinase regulatory beta subunit 2 (AKIN beta2) (AKINB2).	7e-25	GO_ID:49053	TAIR|gene:2130513 SPTR:Q9SCY5 symbol:AT4G16360.1 [GO:0004679 "AMP-activated protein kinase activity" evidence=ISS] Pfam:PF04739 InterPro:IPR006828 EMBL:AL161543 EMBL:Z97341 EMBL:AJ132316 EMBL:AF360248 EMBL:BT020423 PIR:C71430 SPTR:Q9SCY5	3e-25
Ljwgs_022902.1.1	99.1.4.7579	GO_ID:10951										GO_ID:10951	TAIR|gene:2103507 SPTR:Q93YN8 symbol:AT3G57540.1 [GO:0000004 "biological process unknown" evidence=ND] [GO:0008372 "cellular component unknown" evidence=ND] [GO:0003677 "DNA binding" evidence=ISS] Pfam:PF03763 InterPro:IPR005516 EMBL:AY059900 EMBL:BT001233 SPTR:Q93YN8	5e-24
chr3.TM1419.5	1.11.20.6	E1.1.1.1, adh alcohol dehydrogenase [EC:1.1.1.1] [COG:COG1012 COG1062 COG1064 COG1454] [GO:0004022 0004023 0004024 0004025]	ath:At1g22440	F12K8.21; alcohol dehydrogenase, putative [EC:1.1.1.1 1.1.1.284] [KO:K00001 K00121]	5e-14	PA3629	COG1062	1e-10	ADHX_MAIZE	Metal-binding;NAD;Oxidoreductase;Zinc,Alcohol dehydrogenase class III (EC 1.1.1.1) (S- (hydroxymethyl)glutathione dehydrogenase) (EC 1.1.1.284) (Glutathione- dependent formaldehyde dehydrogenase) (FDH) (FALDH) (GSH-FDH).	5e-09	GO_ID:23916	TAIR|gene:2009511 SPTR:Q9SK87 symbol:AT1G22440.1 [GO:0008372 "cellular component unknown" evidence=ND] InterPro:IPR002085 Pfam:PF00107 InterPro:IPR000205 InterPro:IPR002328 Prosite:PS00059 HSSP:P11766 EMBL:AC006551 EMBL:BT015046 EMBL:BT015637 PIR:E86357 SPTR:Q9SK87	1e-14
chr3.TM1419.5	1.5.12.24	E1.1.1.1, adh alcohol dehydrogenase [EC:1.1.1.1] [COG:COG1012 COG1062 COG1064 COG1454] [GO:0004022 0004023 0004024 0004025]	ath:At1g22440	F12K8.21; alcohol dehydrogenase, putative [EC:1.1.1.1 1.1.1.284] [KO:K00001 K00121]	5e-14	PA3629	COG1062	1e-10	ADHX_MAIZE	Metal-binding;NAD;Oxidoreductase;Zinc,Alcohol dehydrogenase class III (EC 1.1.1.1) (S- (hydroxymethyl)glutathione dehydrogenase) (EC 1.1.1.284) (Glutathione- dependent formaldehyde dehydrogenase) (FDH) (FALDH) (GSH-FDH).	5e-09	GO_ID:23916	TAIR|gene:2009511 SPTR:Q9SK87 symbol:AT1G22440.1 [GO:0008372 "cellular component unknown" evidence=ND] InterPro:IPR002085 Pfam:PF00107 InterPro:IPR000205 InterPro:IPR002328 Prosite:PS00059 HSSP:P11766 EMBL:AC006551 EMBL:BT015046 EMBL:BT015637 PIR:E86357 SPTR:Q9SK87	1e-14
chr3.TM1419.5	1.3.6.11	E1.1.1.1, adh alcohol dehydrogenase [EC:1.1.1.1] [COG:COG1012 COG1062 COG1064 COG1454] [GO:0004022 0004023 0004024 0004025]	ath:At1g22440	F12K8.21; alcohol dehydrogenase, putative [EC:1.1.1.1 1.1.1.284] [KO:K00001 K00121]	5e-14	PA3629	COG1062	1e-10	ADHX_MAIZE	Metal-binding;NAD;Oxidoreductase;Zinc,Alcohol dehydrogenase class III (EC 1.1.1.1) (S- (hydroxymethyl)glutathione dehydrogenase) (EC 1.1.1.284) (Glutathione- dependent formaldehyde dehydrogenase) (FDH) (FALDH) (GSH-FDH).	5e-09	GO_ID:23916	TAIR|gene:2009511 SPTR:Q9SK87 symbol:AT1G22440.1 [GO:0008372 "cellular component unknown" evidence=ND] InterPro:IPR002085 Pfam:PF00107 InterPro:IPR000205 InterPro:IPR002328 Prosite:PS00059 HSSP:P11766 EMBL:AC006551 EMBL:BT015046 EMBL:BT015637 PIR:E86357 SPTR:Q9SK87	1e-14
chr3.TM1419.5	1.3.9.4	E1.1.1.1, adh alcohol dehydrogenase [EC:1.1.1.1] [COG:COG1012 COG1062 COG1064 COG1454] [GO:0004022 0004023 0004024 0004025]	ath:At1g22440	F12K8.21; alcohol dehydrogenase, putative [EC:1.1.1.1 1.1.1.284] [KO:K00001 K00121]	5e-14	PA3629	COG1062	1e-10	ADHX_MAIZE	Metal-binding;NAD;Oxidoreductase;Zinc,Alcohol dehydrogenase class III (EC 1.1.1.1) (S- (hydroxymethyl)glutathione dehydrogenase) (EC 1.1.1.284) (Glutathione- dependent formaldehyde dehydrogenase) (FDH) (FALDH) (GSH-FDH).	5e-09	GO_ID:23916	TAIR|gene:2009511 SPTR:Q9SK87 symbol:AT1G22440.1 [GO:0008372 "cellular component unknown" evidence=ND] InterPro:IPR002085 Pfam:PF00107 InterPro:IPR000205 InterPro:IPR002328 Prosite:PS00059 HSSP:P11766 EMBL:AC006551 EMBL:BT015046 EMBL:BT015637 PIR:E86357 SPTR:Q9SK87	1e-14
chr3.TM1419.5	1.3.3.21	E1.1.1.1, adh alcohol dehydrogenase [EC:1.1.1.1] [COG:COG1012 COG1062 COG1064 COG1454] [GO:0004022 0004023 0004024 0004025]	ath:At1g22440	F12K8.21; alcohol dehydrogenase, putative [EC:1.1.1.1 1.1.1.284] [KO:K00001 K00121]	5e-14	PA3629	COG1062	1e-10	ADHX_MAIZE	Metal-binding;NAD;Oxidoreductase;Zinc,Alcohol dehydrogenase class III (EC 1.1.1.1) (S- (hydroxymethyl)glutathione dehydrogenase) (EC 1.1.1.284) (Glutathione- dependent formaldehyde dehydrogenase) (FDH) (FALDH) (GSH-FDH).	5e-09	GO_ID:23916	TAIR|gene:2009511 SPTR:Q9SK87 symbol:AT1G22440.1 [GO:0008372 "cellular component unknown" evidence=ND] InterPro:IPR002085 Pfam:PF00107 InterPro:IPR000205 InterPro:IPR002328 Prosite:PS00059 HSSP:P11766 EMBL:AC006551 EMBL:BT015046 EMBL:BT015637 PIR:E86357 SPTR:Q9SK87	1e-14
chr3.TM1419.5	1.1.1.18	E1.1.1.1, adh alcohol dehydrogenase [EC:1.1.1.1] [COG:COG1012 COG1062 COG1064 COG1454] [GO:0004022 0004023 0004024 0004025]	ath:At1g22440	F12K8.21; alcohol dehydrogenase, putative [EC:1.1.1.1 1.1.1.284] [KO:K00001 K00121]	5e-14	PA3629	COG1062	1e-10	ADHX_MAIZE	Metal-binding;NAD;Oxidoreductase;Zinc,Alcohol dehydrogenase class III (EC 1.1.1.1) (S- (hydroxymethyl)glutathione dehydrogenase) (EC 1.1.1.284) (Glutathione- dependent formaldehyde dehydrogenase) (FDH) (FALDH) (GSH-FDH).	5e-09	GO_ID:23916	TAIR|gene:2009511 SPTR:Q9SK87 symbol:AT1G22440.1 [GO:0008372 "cellular component unknown" evidence=ND] InterPro:IPR002085 Pfam:PF00107 InterPro:IPR000205 InterPro:IPR002328 Prosite:PS00059 HSSP:P11766 EMBL:AC006551 EMBL:BT015046 EMBL:BT015637 PIR:E86357 SPTR:Q9SK87	1e-14
chr3.TM1419.5	1.2.6.11	E1.1.1.284 S-(hydroxymethyl)glutathione dehydrogenase [EC:1.1.1.284] [COG:COG1062] [GO:0004327]	ath:At1g22440	F12K8.21; alcohol dehydrogenase, putative [EC:1.1.1.1 1.1.1.284] [KO:K00001 K00121]	5e-14	PA3629	COG1062	1e-10	ADHX_MAIZE	Metal-binding;NAD;Oxidoreductase;Zinc,Alcohol dehydrogenase class III (EC 1.1.1.1) (S- (hydroxymethyl)glutathione dehydrogenase) (EC 1.1.1.284) (Glutathione- dependent formaldehyde dehydrogenase) (FDH) (FALDH) (GSH-FDH).	5e-09	GO_ID:23916	TAIR|gene:2009511 SPTR:Q9SK87 symbol:AT1G22440.1 [GO:0008372 "cellular component unknown" evidence=ND] InterPro:IPR002085 Pfam:PF00107 InterPro:IPR000205 InterPro:IPR002328 Prosite:PS00059 HSSP:P11766 EMBL:AC006551 EMBL:BT015046 EMBL:BT015637 PIR:E86357 SPTR:Q9SK87	1e-14
chr1.TM0507.17	3.1.3.54	TC.NRAMP metal ion transporter, Nramp family [COG:COG1914] [TC:2.A.55]	rno:25715	Slc11a2; solute carrier family 11 (proton-coupled divalent metal ion transporters), member 2 [KO:K03322]	1e-81	mlr2501	COG1914	1e-73	NRAM6_ARATH	Iontransport;Iron;Irontransport;Membrane;Transmembrane;Transport,Metal transporter Nramp6 (AtNramp6).	3e-156	GO_ID:44349	UNIPROT|P49281 SPTR:P49281 symbol:NRAM2_HUMAN "Similar to Natural resistance-associated macrophage protein 2" [GO:0005381 "iron ion transporter activity" evidence=TAS] [GO:0006826 "iron ion transport" evidence=TAS] [GO:0005887 "integral to plasma membrane" evidence=TAS] InterPro:IPR001046 Pfam:PF01566 PRINTS:PR00447 ProDom:PD001861 TIGRFAMs:TIGR01197 EMBL:AB004857 EMBL:AF046997 EMBL:AF064482 EMBL…	5e-83
Ljwgs_023736.1	1.9.9.1	E1.14.99.36, BCDO beta-carotene 15,15-monooxygenase [EC:1.14.99.36]	ava:Ava_3710	retinal pigment epithelial membrane protein [EC:1.14.99.36] [KO:K00515]	4e-36	Rv0913c	COG3670	1e-24
chr2.CM0373.76	1.3.5.19	E5.4.99.8 cycloartenol synthase [EC:5.4.99.8] [GO:0016871]	ath:At2g07050	T4E14.16; cycloartenol synthase (CAS1) / 2,3-epoxysqualene--cycloartenol cyclase / (S)-2,3-epoxysqualene mutase [EC:5.4.99.8] [KO:K01853]	0	YHR072w	COG1657	6e-126	CAS1_ARATH	Isomerase;Repeat,Cycloartenol synthase (EC 5.4.99.8) (2,3-epoxysqualene--cycloartenol cyclase).	0	GO_ID:5294	TAIR|gene:2060120 SPTR:P38605 symbol:AT2G07050.1 [GO:0019745 "pentacyclic triterpenoid biosynthesis" evidence=ISS] InterPro:IPR001330 InterPro:IPR002365 Pfam:PF00432 TIGRFAMs:TIGR01787 PROSITE:PS01074 InterPro:IPR008930 EMBL:AC005171 EMBL:U02555 EMBL:AY094394 EMBL:BT001118 PIR:H84481 SPTR:P38605	0
Ljwgs_129120.1	99.1.4.3933	GO_ID:6696										GO_ID:6696	TAIR|gene:3437358 SPTR:P93758 symbol:AT2G41870 [GO:0000004 "biological process unknown" evidence=ND] [GO:0008372 "cellular component unknown" evidence=ND] [GO:0003677 "DNA binding" evidence=ISS] Pfam:PF03763 InterPro:IPR005516 EMBL:AC002339 EMBL:U90439 EMBL:AF326883 EMBL:AF339703 PIR:B84847 SPTR:P93758	5e-21
chr4.CM0333.26	99.1.2.9	COG2939	ath:At1g11080	T19D16.4; serine carboxypeptidase S10 family protein [EC:3.4.16.5] [KO:K01287]	2e-138	YMR297w	COG2939	4e-45	BRS1_ARATH	Carboxypeptidase;Glycoprotein;Hydrolase;Protease;Signal;Zymogen,Serine carboxypeptidase II precursor (EC 3.4.16.6) (Carboxypeptidase D) (Bri1 suppressor 1) [Contains: Serine carboxypeptidase II chain A; Serine carboxypeptidase II chain B].	2e-124	GO_ID:45067	TAIR|gene:2197383 SPTR:O04084 symbol:SCPL31 [GO:0004185 "serine carboxypeptidase activity" evidence=ISS] [GO:0006508 "proteolysis" evidence=ISS] InterPro:IPR001563 InterPro:IPR000379 Pfam:PF00450 PRINTS:PR00724 ProDom:PD001189 PROSITE:PS00131 HSSP:Q8W4X3 MEROPS:S10.005 EMBL:U95973 PIR:G86244 SPTR:O04084	2e-134
chr4.CM0333.26	99.1.1.32	KO:K01287	ath:At1g11080	T19D16.4; serine carboxypeptidase S10 family protein [EC:3.4.16.5] [KO:K01287]	2e-138	YMR297w	COG2939	4e-45	BRS1_ARATH	Carboxypeptidase;Glycoprotein;Hydrolase;Protease;Signal;Zymogen,Serine carboxypeptidase II precursor (EC 3.4.16.6) (Carboxypeptidase D) (Bri1 suppressor 1) [Contains: Serine carboxypeptidase II chain A; Serine carboxypeptidase II chain B].	2e-124	GO_ID:45067	TAIR|gene:2197383 SPTR:O04084 symbol:SCPL31 [GO:0004185 "serine carboxypeptidase activity" evidence=ISS] [GO:0006508 "proteolysis" evidence=ISS] InterPro:IPR001563 InterPro:IPR000379 Pfam:PF00450 PRINTS:PR00724 ProDom:PD001189 PROSITE:PS00131 HSSP:Q8W4X3 MEROPS:S10.005 EMBL:U95973 PIR:G86244 SPTR:O04084	2e-134
chr4.CM0333.26	99.1.4.3104	GO_ID:45067	ath:At1g11080	T19D16.4; serine carboxypeptidase S10 family protein [EC:3.4.16.5] [KO:K01287]	2e-138	YMR297w	COG2939	4e-45	BRS1_ARATH	Carboxypeptidase;Glycoprotein;Hydrolase;Protease;Signal;Zymogen,Serine carboxypeptidase II precursor (EC 3.4.16.6) (Carboxypeptidase D) (Bri1 suppressor 1) [Contains: Serine carboxypeptidase II chain A; Serine carboxypeptidase II chain B].	2e-124	GO_ID:45067	TAIR|gene:2197383 SPTR:O04084 symbol:SCPL31 [GO:0004185 "serine carboxypeptidase activity" evidence=ISS] [GO:0006508 "proteolysis" evidence=ISS] InterPro:IPR001563 InterPro:IPR000379 Pfam:PF00450 PRINTS:PR00724 ProDom:PD001189 PROSITE:PS00131 HSSP:Q8W4X3 MEROPS:S10.005 EMBL:U95973 PIR:G86244 SPTR:O04084	2e-134
chr4.CM0333.26	99.1.3.1.98	EC 3.4.16.6	ath:At1g11080	T19D16.4; serine carboxypeptidase S10 family protein [EC:3.4.16.5] [KO:K01287]	2e-138	YMR297w	COG2939	4e-45	BRS1_ARATH	Carboxypeptidase;Glycoprotein;Hydrolase;Protease;Signal;Zymogen,Serine carboxypeptidase II precursor (EC 3.4.16.6) (Carboxypeptidase D) (Bri1 suppressor 1) [Contains: Serine carboxypeptidase II chain A; Serine carboxypeptidase II chain B].	2e-124	GO_ID:45067	TAIR|gene:2197383 SPTR:O04084 symbol:SCPL31 [GO:0004185 "serine carboxypeptidase activity" evidence=ISS] [GO:0006508 "proteolysis" evidence=ISS] InterPro:IPR001563 InterPro:IPR000379 Pfam:PF00450 PRINTS:PR00724 ProDom:PD001189 PROSITE:PS00131 HSSP:Q8W4X3 MEROPS:S10.005 EMBL:U95973 PIR:G86244 SPTR:O04084	2e-134
chr1.CM0063.53.1	99.2	Unclassified without homolog
Ljwgs_020559.2	99.2	Unclassified without homolog
chr4.TM0844.26	1.5.6.17	E1.2.1.27, mmsA, iolA methylmalonate-semialdehyde dehydrogenase [EC:1.2.1.27] [COG:COG1012] [GO:0004491]	ath:At1g44170	T7O23.15; aldehyde dehydrogenase, putative (ALDH) [EC:1.2.1.3] [KO:K00128]	5e-87	slr0091	COG1012	4e-56	AL3A1_MOUSE	NADP;Oxidoreductase;Polymorphism,Aldehyde dehydrogenase, dimeric NADP-preferring (EC 1.2.1.5) (ALDH class 3) (Dioxin-inducible aldehyde dehydrogenase 3).	3e-51	GO_ID:27326	TAIR|gene:2116133 SPTR:Q940H4 symbol:AT4G34240.1 [GO:0004028 "aldehyde dehydrogenase activity" evidence=ISS] InterPro:IPR002086 Pfam:PF00171 GO:GO:0008152 PROSITE:PS00070 HSSP:P11883 EMBL:AY054633 EMBL:AY081532 SPTR:Q940H4	3e-95
chr4.TM0844.26	1.1.7.3	E1.2.1.3 aldehyde dehydrogenase (NAD+) [EC:1.2.1.3] [COG:COG1012] [GO:0004029]	ath:At1g44170	T7O23.15; aldehyde dehydrogenase, putative (ALDH) [EC:1.2.1.3] [KO:K00128]	5e-87	slr0091	COG1012	4e-56	AL3A1_MOUSE	NADP;Oxidoreductase;Polymorphism,Aldehyde dehydrogenase, dimeric NADP-preferring (EC 1.2.1.5) (ALDH class 3) (Dioxin-inducible aldehyde dehydrogenase 3).	3e-51	GO_ID:27326	TAIR|gene:2116133 SPTR:Q940H4 symbol:AT4G34240.1 [GO:0004028 "aldehyde dehydrogenase activity" evidence=ISS] InterPro:IPR002086 Pfam:PF00171 GO:GO:0008152 PROSITE:PS00070 HSSP:P11883 EMBL:AY054633 EMBL:AY081532 SPTR:Q940H4	3e-95
chr4.TM0844.26	1.11.12.5	E1.2.1.- [EC:1.2.1.-] [COG:COG1012]	ath:At1g44170	T7O23.15; aldehyde dehydrogenase, putative (ALDH) [EC:1.2.1.3] [KO:K00128]	5e-87	slr0091	COG1012	4e-56	AL3A1_MOUSE	NADP;Oxidoreductase;Polymorphism,Aldehyde dehydrogenase, dimeric NADP-preferring (EC 1.2.1.5) (ALDH class 3) (Dioxin-inducible aldehyde dehydrogenase 3).	3e-51	GO_ID:27326	TAIR|gene:2116133 SPTR:Q940H4 symbol:AT4G34240.1 [GO:0004028 "aldehyde dehydrogenase activity" evidence=ISS] InterPro:IPR002086 Pfam:PF00171 GO:GO:0008152 PROSITE:PS00070 HSSP:P11883 EMBL:AY054633 EMBL:AY081532 SPTR:Q940H4	3e-95
chr4.TM0844.26	1.3.3.22	E1.2.1.3 aldehyde dehydrogenase (NAD+) [EC:1.2.1.3] [COG:COG1012] [GO:0004029]	ath:At1g44170	T7O23.15; aldehyde dehydrogenase, putative (ALDH) [EC:1.2.1.3] [KO:K00128]	5e-87	slr0091	COG1012	4e-56	AL3A1_MOUSE	NADP;Oxidoreductase;Polymorphism,Aldehyde dehydrogenase, dimeric NADP-preferring (EC 1.2.1.5) (ALDH class 3) (Dioxin-inducible aldehyde dehydrogenase 3).	3e-51	GO_ID:27326	TAIR|gene:2116133 SPTR:Q940H4 symbol:AT4G34240.1 [GO:0004028 "aldehyde dehydrogenase activity" evidence=ISS] InterPro:IPR002086 Pfam:PF00171 GO:GO:0008152 PROSITE:PS00070 HSSP:P11883 EMBL:AY054633 EMBL:AY081532 SPTR:Q940H4	3e-95
chr4.TM0844.26	1.11.3.3	E1.2.1.28, xylC benzaldehyde dehydrogenase (NAD) [EC:1.2.1.28] [COG:COG1012] [GO:0018479]	ath:At1g44170	T7O23.15; aldehyde dehydrogenase, putative (ALDH) [EC:1.2.1.3] [KO:K00128]	5e-87	slr0091	COG1012	4e-56	AL3A1_MOUSE	NADP;Oxidoreductase;Polymorphism,Aldehyde dehydrogenase, dimeric NADP-preferring (EC 1.2.1.5) (ALDH class 3) (Dioxin-inducible aldehyde dehydrogenase 3).	3e-51	GO_ID:27326	TAIR|gene:2116133 SPTR:Q940H4 symbol:AT4G34240.1 [GO:0004028 "aldehyde dehydrogenase activity" evidence=ISS] InterPro:IPR002086 Pfam:PF00171 GO:GO:0008152 PROSITE:PS00070 HSSP:P11883 EMBL:AY054633 EMBL:AY081532 SPTR:Q940H4	3e-95
chr4.TM0844.26	1.5.11.22	E1.2.1.3 aldehyde dehydrogenase (NAD+) [EC:1.2.1.3] [COG:COG1012] [GO:0004029]	ath:At1g44170	T7O23.15; aldehyde dehydrogenase, putative (ALDH) [EC:1.2.1.3] [KO:K00128]	5e-87	slr0091	COG1012	4e-56	AL3A1_MOUSE	NADP;Oxidoreductase;Polymorphism,Aldehyde dehydrogenase, dimeric NADP-preferring (EC 1.2.1.5) (ALDH class 3) (Dioxin-inducible aldehyde dehydrogenase 3).	3e-51	GO_ID:27326	TAIR|gene:2116133 SPTR:Q940H4 symbol:AT4G34240.1 [GO:0004028 "aldehyde dehydrogenase activity" evidence=ISS] InterPro:IPR002086 Pfam:PF00171 GO:GO:0008152 PROSITE:PS00070 HSSP:P11883 EMBL:AY054633 EMBL:AY081532 SPTR:Q940H4	3e-95
chr4.TM0844.26	1.5.13.16	E1.2.1.5 aldehyde dehydrogenase (NAD(P)+) [EC:1.2.1.5] [COG:COG1012] [GO:0004030]	ath:At1g44170	T7O23.15; aldehyde dehydrogenase, putative (ALDH) [EC:1.2.1.3] [KO:K00128]	5e-87	slr0091	COG1012	4e-56	AL3A1_MOUSE	NADP;Oxidoreductase;Polymorphism,Aldehyde dehydrogenase, dimeric NADP-preferring (EC 1.2.1.5) (ALDH class 3) (Dioxin-inducible aldehyde dehydrogenase 3).	3e-51	GO_ID:27326	TAIR|gene:2116133 SPTR:Q940H4 symbol:AT4G34240.1 [GO:0004028 "aldehyde dehydrogenase activity" evidence=ISS] InterPro:IPR002086 Pfam:PF00171 GO:GO:0008152 PROSITE:PS00070 HSSP:P11883 EMBL:AY054633 EMBL:AY081532 SPTR:Q940H4	3e-95
chr4.TM0844.26	1.1.12.17	E1.2.1.21, aldA, aldB glycolaldehyde dehydrogenase [EC:1.2.1.21] [COG:COG1012] [GO:0050569]	ath:At1g44170	T7O23.15; aldehyde dehydrogenase, putative (ALDH) [EC:1.2.1.3] [KO:K00128]	5e-87	slr0091	COG1012	4e-56	AL3A1_MOUSE	NADP;Oxidoreductase;Polymorphism,Aldehyde dehydrogenase, dimeric NADP-preferring (EC 1.2.1.5) (ALDH class 3) (Dioxin-inducible aldehyde dehydrogenase 3).	3e-51	GO_ID:27326	TAIR|gene:2116133 SPTR:Q940H4 symbol:AT4G34240.1 [GO:0004028 "aldehyde dehydrogenase activity" evidence=ISS] InterPro:IPR002086 Pfam:PF00171 GO:GO:0008152 PROSITE:PS00070 HSSP:P11883 EMBL:AY054633 EMBL:AY081532 SPTR:Q940H4	3e-95
chr4.TM0844.26	1.11.10.1	E1.2.1.39, feaB phenylacetaldehyde dehydrogenase [EC:1.2.1.39] [COG:COG1012] [GO:0008957]	ath:At1g44170	T7O23.15; aldehyde dehydrogenase, putative (ALDH) [EC:1.2.1.3] [KO:K00128]	5e-87	slr0091	COG1012	4e-56	AL3A1_MOUSE	NADP;Oxidoreductase;Polymorphism,Aldehyde dehydrogenase, dimeric NADP-preferring (EC 1.2.1.5) (ALDH class 3) (Dioxin-inducible aldehyde dehydrogenase 3).	3e-51	GO_ID:27326	TAIR|gene:2116133 SPTR:Q940H4 symbol:AT4G34240.1 [GO:0004028 "aldehyde dehydrogenase activity" evidence=ISS] InterPro:IPR002086 Pfam:PF00171 GO:GO:0008152 PROSITE:PS00070 HSSP:P11883 EMBL:AY054633 EMBL:AY081532 SPTR:Q940H4	3e-95
chr4.TM0844.26	1.10.3.14	E1.2.1.- [EC:1.2.1.-] [COG:COG1012]	ath:At1g44170	T7O23.15; aldehyde dehydrogenase, putative (ALDH) [EC:1.2.1.3] [KO:K00128]	5e-87	slr0091	COG1012	4e-56	AL3A1_MOUSE	NADP;Oxidoreductase;Polymorphism,Aldehyde dehydrogenase, dimeric NADP-preferring (EC 1.2.1.5) (ALDH class 3) (Dioxin-inducible aldehyde dehydrogenase 3).	3e-51	GO_ID:27326	TAIR|gene:2116133 SPTR:Q940H4 symbol:AT4G34240.1 [GO:0004028 "aldehyde dehydrogenase activity" evidence=ISS] InterPro:IPR002086 Pfam:PF00171 GO:GO:0008152 PROSITE:PS00070 HSSP:P11883 EMBL:AY054633 EMBL:AY081532 SPTR:Q940H4	3e-95
chr4.TM0844.26	1.5.14.17	E1.2.1.- [EC:1.2.1.-] [COG:COG1012]	ath:At1g44170	T7O23.15; aldehyde dehydrogenase, putative (ALDH) [EC:1.2.1.3] [KO:K00128]	5e-87	slr0091	COG1012	4e-56	AL3A1_MOUSE	NADP;Oxidoreductase;Polymorphism,Aldehyde dehydrogenase, dimeric NADP-preferring (EC 1.2.1.5) (ALDH class 3) (Dioxin-inducible aldehyde dehydrogenase 3).	3e-51	GO_ID:27326	TAIR|gene:2116133 SPTR:Q940H4 symbol:AT4G34240.1 [GO:0004028 "aldehyde dehydrogenase activity" evidence=ISS] InterPro:IPR002086 Pfam:PF00171 GO:GO:0008152 PROSITE:PS00070 HSSP:P11883 EMBL:AY054633 EMBL:AY081532 SPTR:Q940H4	3e-95
chr4.TM0844.26	1.1.13.26	E1.2.1.27, mmsA, iolA methylmalonate-semialdehyde dehydrogenase [EC:1.2.1.27] [COG:COG1012] [GO:0004491]	ath:At1g44170	T7O23.15; aldehyde dehydrogenase, putative (ALDH) [EC:1.2.1.3] [KO:K00128]	5e-87	slr0091	COG1012	4e-56	AL3A1_MOUSE	NADP;Oxidoreductase;Polymorphism,Aldehyde dehydrogenase, dimeric NADP-preferring (EC 1.2.1.5) (ALDH class 3) (Dioxin-inducible aldehyde dehydrogenase 3).	3e-51	GO_ID:27326	TAIR|gene:2116133 SPTR:Q940H4 symbol:AT4G34240.1 [GO:0004028 "aldehyde dehydrogenase activity" evidence=ISS] InterPro:IPR002086 Pfam:PF00171 GO:GO:0008152 PROSITE:PS00070 HSSP:P11883 EMBL:AY054633 EMBL:AY081532 SPTR:Q940H4	3e-95
chr4.TM0844.26	1.5.10.40	E1.2.1.3 aldehyde dehydrogenase (NAD+) [EC:1.2.1.3] [COG:COG1012] [GO:0004029]	ath:At1g44170	T7O23.15; aldehyde dehydrogenase, putative (ALDH) [EC:1.2.1.3] [KO:K00128]	5e-87	slr0091	COG1012	4e-56	AL3A1_MOUSE	NADP;Oxidoreductase;Polymorphism,Aldehyde dehydrogenase, dimeric NADP-preferring (EC 1.2.1.5) (ALDH class 3) (Dioxin-inducible aldehyde dehydrogenase 3).	3e-51	GO_ID:27326	TAIR|gene:2116133 SPTR:Q940H4 symbol:AT4G34240.1 [GO:0004028 "aldehyde dehydrogenase activity" evidence=ISS] InterPro:IPR002086 Pfam:PF00171 GO:GO:0008152 PROSITE:PS00070 HSSP:P11883 EMBL:AY054633 EMBL:AY081532 SPTR:Q940H4	3e-95
chr4.TM0844.26	1.1.11.7.3	EUTE aldehyde dehydrogenase [COG:COG1012]	ath:At1g44170	T7O23.15; aldehyde dehydrogenase, putative (ALDH) [EC:1.2.1.3] [KO:K00128]	5e-87	slr0091	COG1012	4e-56	AL3A1_MOUSE	NADP;Oxidoreductase;Polymorphism,Aldehyde dehydrogenase, dimeric NADP-preferring (EC 1.2.1.5) (ALDH class 3) (Dioxin-inducible aldehyde dehydrogenase 3).	3e-51	GO_ID:27326	TAIR|gene:2116133 SPTR:Q940H4 symbol:AT4G34240.1 [GO:0004028 "aldehyde dehydrogenase activity" evidence=ISS] InterPro:IPR002086 Pfam:PF00171 GO:GO:0008152 PROSITE:PS00070 HSSP:P11883 EMBL:AY054633 EMBL:AY081532 SPTR:Q940H4	3e-95
chr4.TM0844.26	1.5.12.24	E1.1.1.1, adh alcohol dehydrogenase [EC:1.1.1.1] [COG:COG1012 COG1062 COG1064 COG1454] [GO:0004022 0004023 0004024 0004025]	ath:At1g44170	T7O23.15; aldehyde dehydrogenase, putative (ALDH) [EC:1.2.1.3] [KO:K00128]	5e-87	slr0091	COG1012	4e-56	AL3A1_MOUSE	NADP;Oxidoreductase;Polymorphism,Aldehyde dehydrogenase, dimeric NADP-preferring (EC 1.2.1.5) (ALDH class 3) (Dioxin-inducible aldehyde dehydrogenase 3).	3e-51	GO_ID:27326	TAIR|gene:2116133 SPTR:Q940H4 symbol:AT4G34240.1 [GO:0004028 "aldehyde dehydrogenase activity" evidence=ISS] InterPro:IPR002086 Pfam:PF00171 GO:GO:0008152 PROSITE:PS00070 HSSP:P11883 EMBL:AY054633 EMBL:AY081532 SPTR:Q940H4	3e-95
chr4.TM0844.26	1.3.6.11	E1.1.1.1, adh alcohol dehydrogenase [EC:1.1.1.1] [COG:COG1012 COG1062 COG1064 COG1454] [GO:0004022 0004023 0004024 0004025]	ath:At1g44170	T7O23.15; aldehyde dehydrogenase, putative (ALDH) [EC:1.2.1.3] [KO:K00128]	5e-87	slr0091	COG1012	4e-56	AL3A1_MOUSE	NADP;Oxidoreductase;Polymorphism,Aldehyde dehydrogenase, dimeric NADP-preferring (EC 1.2.1.5) (ALDH class 3) (Dioxin-inducible aldehyde dehydrogenase 3).	3e-51	GO_ID:27326	TAIR|gene:2116133 SPTR:Q940H4 symbol:AT4G34240.1 [GO:0004028 "aldehyde dehydrogenase activity" evidence=ISS] InterPro:IPR002086 Pfam:PF00171 GO:GO:0008152 PROSITE:PS00070 HSSP:P11883 EMBL:AY054633 EMBL:AY081532 SPTR:Q940H4	3e-95
chr4.TM0844.26	1.1.14.25	E1.2.1.16, gabD succinate-semialdehyde dehydrogenase (NADP+) [EC:1.2.1.16] [COG:COG1012] [GO:0009013]	ath:At1g44170	T7O23.15; aldehyde dehydrogenase, putative (ALDH) [EC:1.2.1.3] [KO:K00128]	5e-87	slr0091	COG1012	4e-56	AL3A1_MOUSE	NADP;Oxidoreductase;Polymorphism,Aldehyde dehydrogenase, dimeric NADP-preferring (EC 1.2.1.5) (ALDH class 3) (Dioxin-inducible aldehyde dehydrogenase 3).	3e-51	GO_ID:27326	TAIR|gene:2116133 SPTR:Q940H4 symbol:AT4G34240.1 [GO:0004028 "aldehyde dehydrogenase activity" evidence=ISS] InterPro:IPR002086 Pfam:PF00171 GO:GO:0008152 PROSITE:PS00070 HSSP:P11883 EMBL:AY054633 EMBL:AY081532 SPTR:Q940H4	3e-95
chr4.TM0844.26	1.11.17.26	E1.2.1.28, xylC benzaldehyde dehydrogenase (NAD) [EC:1.2.1.28] [COG:COG1012] [GO:0018479]	ath:At1g44170	T7O23.15; aldehyde dehydrogenase, putative (ALDH) [EC:1.2.1.3] [KO:K00128]	5e-87	slr0091	COG1012	4e-56	AL3A1_MOUSE	NADP;Oxidoreductase;Polymorphism,Aldehyde dehydrogenase, dimeric NADP-preferring (EC 1.2.1.5) (ALDH class 3) (Dioxin-inducible aldehyde dehydrogenase 3).	3e-51	GO_ID:27326	TAIR|gene:2116133 SPTR:Q940H4 symbol:AT4G34240.1 [GO:0004028 "aldehyde dehydrogenase activity" evidence=ISS] InterPro:IPR002086 Pfam:PF00171 GO:GO:0008152 PROSITE:PS00070 HSSP:P11883 EMBL:AY054633 EMBL:AY081532 SPTR:Q940H4	3e-95
chr4.TM0844.26	1.1.1.18	E1.1.1.1, adh alcohol dehydrogenase [EC:1.1.1.1] [COG:COG1012 COG1062 COG1064 COG1454] [GO:0004022 0004023 0004024 0004025]	ath:At1g44170	T7O23.15; aldehyde dehydrogenase, putative (ALDH) [EC:1.2.1.3] [KO:K00128]	5e-87	slr0091	COG1012	4e-56	AL3A1_MOUSE	NADP;Oxidoreductase;Polymorphism,Aldehyde dehydrogenase, dimeric NADP-preferring (EC 1.2.1.5) (ALDH class 3) (Dioxin-inducible aldehyde dehydrogenase 3).	3e-51	GO_ID:27326	TAIR|gene:2116133 SPTR:Q940H4 symbol:AT4G34240.1 [GO:0004028 "aldehyde dehydrogenase activity" evidence=ISS] InterPro:IPR002086 Pfam:PF00171 GO:GO:0008152 PROSITE:PS00070 HSSP:P11883 EMBL:AY054633 EMBL:AY081532 SPTR:Q940H4	3e-95
chr4.TM0844.26	1.10.3.5	E1.2.1.3 aldehyde dehydrogenase (NAD+) [EC:1.2.1.3] [COG:COG1012] [GO:0004029]	ath:At1g44170	T7O23.15; aldehyde dehydrogenase, putative (ALDH) [EC:1.2.1.3] [KO:K00128]	5e-87	slr0091	COG1012	4e-56	AL3A1_MOUSE	NADP;Oxidoreductase;Polymorphism,Aldehyde dehydrogenase, dimeric NADP-preferring (EC 1.2.1.5) (ALDH class 3) (Dioxin-inducible aldehyde dehydrogenase 3).	3e-51	GO_ID:27326	TAIR|gene:2116133 SPTR:Q940H4 symbol:AT4G34240.1 [GO:0004028 "aldehyde dehydrogenase activity" evidence=ISS] InterPro:IPR002086 Pfam:PF00171 GO:GO:0008152 PROSITE:PS00070 HSSP:P11883 EMBL:AY054633 EMBL:AY081532 SPTR:Q940H4	3e-95
chr4.TM0844.26	1.5.6.18	E1.2.1.3 aldehyde dehydrogenase (NAD+) [EC:1.2.1.3] [COG:COG1012] [GO:0004029]	ath:At1g44170	T7O23.15; aldehyde dehydrogenase, putative (ALDH) [EC:1.2.1.3] [KO:K00128]	5e-87	slr0091	COG1012	4e-56	AL3A1_MOUSE	NADP;Oxidoreductase;Polymorphism,Aldehyde dehydrogenase, dimeric NADP-preferring (EC 1.2.1.5) (ALDH class 3) (Dioxin-inducible aldehyde dehydrogenase 3).	3e-51	GO_ID:27326	TAIR|gene:2116133 SPTR:Q940H4 symbol:AT4G34240.1 [GO:0004028 "aldehyde dehydrogenase activity" evidence=ISS] InterPro:IPR002086 Pfam:PF00171 GO:GO:0008152 PROSITE:PS00070 HSSP:P11883 EMBL:AY054633 EMBL:AY081532 SPTR:Q940H4	3e-95
chr4.TM0844.26	1.5.12.34	E1.2.1.16, gabD succinate-semialdehyde dehydrogenase (NADP+) [EC:1.2.1.16] [COG:COG1012] [GO:0009013]	ath:At1g44170	T7O23.15; aldehyde dehydrogenase, putative (ALDH) [EC:1.2.1.3] [KO:K00128]	5e-87	slr0091	COG1012	4e-56	AL3A1_MOUSE	NADP;Oxidoreductase;Polymorphism,Aldehyde dehydrogenase, dimeric NADP-preferring (EC 1.2.1.5) (ALDH class 3) (Dioxin-inducible aldehyde dehydrogenase 3).	3e-51	GO_ID:27326	TAIR|gene:2116133 SPTR:Q940H4 symbol:AT4G34240.1 [GO:0004028 "aldehyde dehydrogenase activity" evidence=ISS] InterPro:IPR002086 Pfam:PF00171 GO:GO:0008152 PROSITE:PS00070 HSSP:P11883 EMBL:AY054633 EMBL:AY081532 SPTR:Q940H4	3e-95
chr4.TM0844.26	1.11.20.6	E1.1.1.1, adh alcohol dehydrogenase [EC:1.1.1.1] [COG:COG1012 COG1062 COG1064 COG1454] [GO:0004022 0004023 0004024 0004025]	ath:At1g44170	T7O23.15; aldehyde dehydrogenase, putative (ALDH) [EC:1.2.1.3] [KO:K00128]	5e-87	slr0091	COG1012	4e-56	AL3A1_MOUSE	NADP;Oxidoreductase;Polymorphism,Aldehyde dehydrogenase, dimeric NADP-preferring (EC 1.2.1.5) (ALDH class 3) (Dioxin-inducible aldehyde dehydrogenase 3).	3e-51	GO_ID:27326	TAIR|gene:2116133 SPTR:Q940H4 symbol:AT4G34240.1 [GO:0004028 "aldehyde dehydrogenase activity" evidence=ISS] InterPro:IPR002086 Pfam:PF00171 GO:GO:0008152 PROSITE:PS00070 HSSP:P11883 EMBL:AY054633 EMBL:AY081532 SPTR:Q940H4	3e-95
chr4.TM0844.26	1.5.9.28	E1.2.1.3 aldehyde dehydrogenase (NAD+) [EC:1.2.1.3] [COG:COG1012] [GO:0004029]	ath:At1g44170	T7O23.15; aldehyde dehydrogenase, putative (ALDH) [EC:1.2.1.3] [KO:K00128]	5e-87	slr0091	COG1012	4e-56	AL3A1_MOUSE	NADP;Oxidoreductase;Polymorphism,Aldehyde dehydrogenase, dimeric NADP-preferring (EC 1.2.1.5) (ALDH class 3) (Dioxin-inducible aldehyde dehydrogenase 3).	3e-51	GO_ID:27326	TAIR|gene:2116133 SPTR:Q940H4 symbol:AT4G34240.1 [GO:0004028 "aldehyde dehydrogenase activity" evidence=ISS] InterPro:IPR002086 Pfam:PF00171 GO:GO:0008152 PROSITE:PS00070 HSSP:P11883 EMBL:AY054633 EMBL:AY081532 SPTR:Q940H4	3e-95
chr4.TM0844.26	1.11.20.3	E1.2.1.- [EC:1.2.1.-] [COG:COG1012]	ath:At1g44170	T7O23.15; aldehyde dehydrogenase, putative (ALDH) [EC:1.2.1.3] [KO:K00128]	5e-87	slr0091	COG1012	4e-56	AL3A1_MOUSE	NADP;Oxidoreductase;Polymorphism,Aldehyde dehydrogenase, dimeric NADP-preferring (EC 1.2.1.5) (ALDH class 3) (Dioxin-inducible aldehyde dehydrogenase 3).	3e-51	GO_ID:27326	TAIR|gene:2116133 SPTR:Q940H4 symbol:AT4G34240.1 [GO:0004028 "aldehyde dehydrogenase activity" evidence=ISS] InterPro:IPR002086 Pfam:PF00171 GO:GO:0008152 PROSITE:PS00070 HSSP:P11883 EMBL:AY054633 EMBL:AY081532 SPTR:Q940H4	3e-95
chr4.TM0844.26	1.1.1.23	E1.2.1.5 aldehyde dehydrogenase (NAD(P)+) [EC:1.2.1.5] [COG:COG1012] [GO:0004030]	ath:At1g44170	T7O23.15; aldehyde dehydrogenase, putative (ALDH) [EC:1.2.1.3] [KO:K00128]	5e-87	slr0091	COG1012	4e-56	AL3A1_MOUSE	NADP;Oxidoreductase;Polymorphism,Aldehyde dehydrogenase, dimeric NADP-preferring (EC 1.2.1.5) (ALDH class 3) (Dioxin-inducible aldehyde dehydrogenase 3).	3e-51	GO_ID:27326	TAIR|gene:2116133 SPTR:Q940H4 symbol:AT4G34240.1 [GO:0004028 "aldehyde dehydrogenase activity" evidence=ISS] InterPro:IPR002086 Pfam:PF00171 GO:GO:0008152 PROSITE:PS00070 HSSP:P11883 EMBL:AY054633 EMBL:AY081532 SPTR:Q940H4	3e-95
chr4.TM0844.26	1.5.10.12	E1.5.1.12, putA 1-pyrroline-5-carboxylate dehydrogenase [EC:1.5.1.12] [COG:COG1012] [GO:0003842]	ath:At1g44170	T7O23.15; aldehyde dehydrogenase, putative (ALDH) [EC:1.2.1.3] [KO:K00128]	5e-87	slr0091	COG1012	4e-56	AL3A1_MOUSE	NADP;Oxidoreductase;Polymorphism,Aldehyde dehydrogenase, dimeric NADP-preferring (EC 1.2.1.5) (ALDH class 3) (Dioxin-inducible aldehyde dehydrogenase 3).	3e-51	GO_ID:27326	TAIR|gene:2116133 SPTR:Q940H4 symbol:AT4G34240.1 [GO:0004028 "aldehyde dehydrogenase activity" evidence=ISS] InterPro:IPR002086 Pfam:PF00171 GO:GO:0008152 PROSITE:PS00070 HSSP:P11883 EMBL:AY054633 EMBL:AY081532 SPTR:Q940H4	3e-95
chr4.TM0844.26	1.5.1.9	E1.5.1.12, putA 1-pyrroline-5-carboxylate dehydrogenase [EC:1.5.1.12] [COG:COG1012] [GO:0003842]	ath:At1g44170	T7O23.15; aldehyde dehydrogenase, putative (ALDH) [EC:1.2.1.3] [KO:K00128]	5e-87	slr0091	COG1012	4e-56	AL3A1_MOUSE	NADP;Oxidoreductase;Polymorphism,Aldehyde dehydrogenase, dimeric NADP-preferring (EC 1.2.1.5) (ALDH class 3) (Dioxin-inducible aldehyde dehydrogenase 3).	3e-51	GO_ID:27326	TAIR|gene:2116133 SPTR:Q940H4 symbol:AT4G34240.1 [GO:0004028 "aldehyde dehydrogenase activity" evidence=ISS] InterPro:IPR002086 Pfam:PF00171 GO:GO:0008152 PROSITE:PS00070 HSSP:P11883 EMBL:AY054633 EMBL:AY081532 SPTR:Q940H4	3e-95
chr4.TM0844.26	1.3.6.12	E1.2.1.3 aldehyde dehydrogenase (NAD+) [EC:1.2.1.3] [COG:COG1012] [GO:0004029]	ath:At1g44170	T7O23.15; aldehyde dehydrogenase, putative (ALDH) [EC:1.2.1.3] [KO:K00128]	5e-87	slr0091	COG1012	4e-56	AL3A1_MOUSE	NADP;Oxidoreductase;Polymorphism,Aldehyde dehydrogenase, dimeric NADP-preferring (EC 1.2.1.5) (ALDH class 3) (Dioxin-inducible aldehyde dehydrogenase 3).	3e-51	GO_ID:27326	TAIR|gene:2116133 SPTR:Q940H4 symbol:AT4G34240.1 [GO:0004028 "aldehyde dehydrogenase activity" evidence=ISS] InterPro:IPR002086 Pfam:PF00171 GO:GO:0008152 PROSITE:PS00070 HSSP:P11883 EMBL:AY054633 EMBL:AY081532 SPTR:Q940H4	3e-95
chr4.TM0844.26	1.5.11.27	E1.2.1.5 aldehyde dehydrogenase (NAD(P)+) [EC:1.2.1.5] [COG:COG1012] [GO:0004030]	ath:At1g44170	T7O23.15; aldehyde dehydrogenase, putative (ALDH) [EC:1.2.1.3] [KO:K00128]	5e-87	slr0091	COG1012	4e-56	AL3A1_MOUSE	NADP;Oxidoreductase;Polymorphism,Aldehyde dehydrogenase, dimeric NADP-preferring (EC 1.2.1.5) (ALDH class 3) (Dioxin-inducible aldehyde dehydrogenase 3).	3e-51	GO_ID:27326	TAIR|gene:2116133 SPTR:Q940H4 symbol:AT4G34240.1 [GO:0004028 "aldehyde dehydrogenase activity" evidence=ISS] InterPro:IPR002086 Pfam:PF00171 GO:GO:0008152 PROSITE:PS00070 HSSP:P11883 EMBL:AY054633 EMBL:AY081532 SPTR:Q940H4	3e-95
chr4.TM0844.26	1.3.9.2	E1.2.1.3 aldehyde dehydrogenase (NAD+) [EC:1.2.1.3] [COG:COG1012] [GO:0004029]	ath:At1g44170	T7O23.15; aldehyde dehydrogenase, putative (ALDH) [EC:1.2.1.3] [KO:K00128]	5e-87	slr0091	COG1012	4e-56	AL3A1_MOUSE	NADP;Oxidoreductase;Polymorphism,Aldehyde dehydrogenase, dimeric NADP-preferring (EC 1.2.1.5) (ALDH class 3) (Dioxin-inducible aldehyde dehydrogenase 3).	3e-51	GO_ID:27326	TAIR|gene:2116133 SPTR:Q940H4 symbol:AT4G34240.1 [GO:0004028 "aldehyde dehydrogenase activity" evidence=ISS] InterPro:IPR002086 Pfam:PF00171 GO:GO:0008152 PROSITE:PS00070 HSSP:P11883 EMBL:AY054633 EMBL:AY081532 SPTR:Q940H4	3e-95
chr4.TM0844.26	1.1.16.3	E1.2.1.27, mmsA, iolA methylmalonate-semialdehyde dehydrogenase [EC:1.2.1.27] [COG:COG1012] [GO:0004491]	ath:At1g44170	T7O23.15; aldehyde dehydrogenase, putative (ALDH) [EC:1.2.1.3] [KO:K00128]	5e-87	slr0091	COG1012	4e-56	AL3A1_MOUSE	NADP;Oxidoreductase;Polymorphism,Aldehyde dehydrogenase, dimeric NADP-preferring (EC 1.2.1.5) (ALDH class 3) (Dioxin-inducible aldehyde dehydrogenase 3).	3e-51	GO_ID:27326	TAIR|gene:2116133 SPTR:Q940H4 symbol:AT4G34240.1 [GO:0004028 "aldehyde dehydrogenase activity" evidence=ISS] InterPro:IPR002086 Pfam:PF00171 GO:GO:0008152 PROSITE:PS00070 HSSP:P11883 EMBL:AY054633 EMBL:AY081532 SPTR:Q940H4	3e-95
chr4.TM0844.26	1.6.1.5	E1.2.1.3 aldehyde dehydrogenase (NAD+) [EC:1.2.1.3] [COG:COG1012] [GO:0004029]	ath:At1g44170	T7O23.15; aldehyde dehydrogenase, putative (ALDH) [EC:1.2.1.3] [KO:K00128]	5e-87	slr0091	COG1012	4e-56	AL3A1_MOUSE	NADP;Oxidoreductase;Polymorphism,Aldehyde dehydrogenase, dimeric NADP-preferring (EC 1.2.1.5) (ALDH class 3) (Dioxin-inducible aldehyde dehydrogenase 3).	3e-51	GO_ID:27326	TAIR|gene:2116133 SPTR:Q940H4 symbol:AT4G34240.1 [GO:0004028 "aldehyde dehydrogenase activity" evidence=ISS] InterPro:IPR002086 Pfam:PF00171 GO:GO:0008152 PROSITE:PS00070 HSSP:P11883 EMBL:AY054633 EMBL:AY081532 SPTR:Q940H4	3e-95
chr4.TM0844.26	1.5.12.23	E1.2.1.5 aldehyde dehydrogenase (NAD(P)+) [EC:1.2.1.5] [COG:COG1012] [GO:0004030]	ath:At1g44170	T7O23.15; aldehyde dehydrogenase, putative (ALDH) [EC:1.2.1.3] [KO:K00128]	5e-87	slr0091	COG1012	4e-56	AL3A1_MOUSE	NADP;Oxidoreductase;Polymorphism,Aldehyde dehydrogenase, dimeric NADP-preferring (EC 1.2.1.5) (ALDH class 3) (Dioxin-inducible aldehyde dehydrogenase 3).	3e-51	GO_ID:27326	TAIR|gene:2116133 SPTR:Q940H4 symbol:AT4G34240.1 [GO:0004028 "aldehyde dehydrogenase activity" evidence=ISS] InterPro:IPR002086 Pfam:PF00171 GO:GO:0008152 PROSITE:PS00070 HSSP:P11883 EMBL:AY054633 EMBL:AY081532 SPTR:Q940H4	3e-95
chr4.TM0844.26	1.1.13.31	E1.2.1.3 aldehyde dehydrogenase (NAD+) [EC:1.2.1.3] [COG:COG1012] [GO:0004029]	ath:At1g44170	T7O23.15; aldehyde dehydrogenase, putative (ALDH) [EC:1.2.1.3] [KO:K00128]	5e-87	slr0091	COG1012	4e-56	AL3A1_MOUSE	NADP;Oxidoreductase;Polymorphism,Aldehyde dehydrogenase, dimeric NADP-preferring (EC 1.2.1.5) (ALDH class 3) (Dioxin-inducible aldehyde dehydrogenase 3).	3e-51	GO_ID:27326	TAIR|gene:2116133 SPTR:Q940H4 symbol:AT4G34240.1 [GO:0004028 "aldehyde dehydrogenase activity" evidence=ISS] InterPro:IPR002086 Pfam:PF00171 GO:GO:0008152 PROSITE:PS00070 HSSP:P11883 EMBL:AY054633 EMBL:AY081532 SPTR:Q940H4	3e-95
chr4.TM0844.26	1.5.13.2	E1.2.1.39, feaB phenylacetaldehyde dehydrogenase [EC:1.2.1.39] [COG:COG1012] [GO:0008957]	ath:At1g44170	T7O23.15; aldehyde dehydrogenase, putative (ALDH) [EC:1.2.1.3] [KO:K00128]	5e-87	slr0091	COG1012	4e-56	AL3A1_MOUSE	NADP;Oxidoreductase;Polymorphism,Aldehyde dehydrogenase, dimeric NADP-preferring (EC 1.2.1.5) (ALDH class 3) (Dioxin-inducible aldehyde dehydrogenase 3).	3e-51	GO_ID:27326	TAIR|gene:2116133 SPTR:Q940H4 symbol:AT4G34240.1 [GO:0004028 "aldehyde dehydrogenase activity" evidence=ISS] InterPro:IPR002086 Pfam:PF00171 GO:GO:0008152 PROSITE:PS00070 HSSP:P11883 EMBL:AY054633 EMBL:AY081532 SPTR:Q940H4	3e-95
chr4.TM0844.26	1.1.11.14	E1.2.1.3 aldehyde dehydrogenase (NAD+) [EC:1.2.1.3] [COG:COG1012] [GO:0004029]	ath:At1g44170	T7O23.15; aldehyde dehydrogenase, putative (ALDH) [EC:1.2.1.3] [KO:K00128]	5e-87	slr0091	COG1012	4e-56	AL3A1_MOUSE	NADP;Oxidoreductase;Polymorphism,Aldehyde dehydrogenase, dimeric NADP-preferring (EC 1.2.1.5) (ALDH class 3) (Dioxin-inducible aldehyde dehydrogenase 3).	3e-51	GO_ID:27326	TAIR|gene:2116133 SPTR:Q940H4 symbol:AT4G34240.1 [GO:0004028 "aldehyde dehydrogenase activity" evidence=ISS] InterPro:IPR002086 Pfam:PF00171 GO:GO:0008152 PROSITE:PS00070 HSSP:P11883 EMBL:AY054633 EMBL:AY081532 SPTR:Q940H4	3e-95
chr4.TM0844.26	1.1.14.38	E1.2.1.3 aldehyde dehydrogenase (NAD+) [EC:1.2.1.3] [COG:COG1012] [GO:0004029]	ath:At1g44170	T7O23.15; aldehyde dehydrogenase, putative (ALDH) [EC:1.2.1.3] [KO:K00128]	5e-87	slr0091	COG1012	4e-56	AL3A1_MOUSE	NADP;Oxidoreductase;Polymorphism,Aldehyde dehydrogenase, dimeric NADP-preferring (EC 1.2.1.5) (ALDH class 3) (Dioxin-inducible aldehyde dehydrogenase 3).	3e-51	GO_ID:27326	TAIR|gene:2116133 SPTR:Q940H4 symbol:AT4G34240.1 [GO:0004028 "aldehyde dehydrogenase activity" evidence=ISS] InterPro:IPR002086 Pfam:PF00171 GO:GO:0008152 PROSITE:PS00070 HSSP:P11883 EMBL:AY054633 EMBL:AY081532 SPTR:Q940H4	3e-95
chr4.TM0844.26	1.1.14.10.1	E1.2.1.10A, adhE acetaldehyde dehydrogenase [COG:COG1012]	ath:At1g44170	T7O23.15; aldehyde dehydrogenase, putative (ALDH) [EC:1.2.1.3] [KO:K00128]	5e-87	slr0091	COG1012	4e-56	AL3A1_MOUSE	NADP;Oxidoreductase;Polymorphism,Aldehyde dehydrogenase, dimeric NADP-preferring (EC 1.2.1.5) (ALDH class 3) (Dioxin-inducible aldehyde dehydrogenase 3).	3e-51	GO_ID:27326	TAIR|gene:2116133 SPTR:Q940H4 symbol:AT4G34240.1 [GO:0004028 "aldehyde dehydrogenase activity" evidence=ISS] InterPro:IPR002086 Pfam:PF00171 GO:GO:0008152 PROSITE:PS00070 HSSP:P11883 EMBL:AY054633 EMBL:AY081532 SPTR:Q940H4	3e-95
chr4.TM0844.26	1.5.12.27	E1.2.1.60, hpaE 5-carboxymethyl-2-hydroxymuconic-semialdehyde dehydrogenase [EC:1.2.1.60] [COG:COG1012] [GO:0018480]	ath:At1g44170	T7O23.15; aldehyde dehydrogenase, putative (ALDH) [EC:1.2.1.3] [KO:K00128]	5e-87	slr0091	COG1012	4e-56	AL3A1_MOUSE	NADP;Oxidoreductase;Polymorphism,Aldehyde dehydrogenase, dimeric NADP-preferring (EC 1.2.1.5) (ALDH class 3) (Dioxin-inducible aldehyde dehydrogenase 3).	3e-51	GO_ID:27326	TAIR|gene:2116133 SPTR:Q940H4 symbol:AT4G34240.1 [GO:0004028 "aldehyde dehydrogenase activity" evidence=ISS] InterPro:IPR002086 Pfam:PF00171 GO:GO:0008152 PROSITE:PS00070 HSSP:P11883 EMBL:AY054633 EMBL:AY081532 SPTR:Q940H4	3e-95
chr4.TM0844.26	1.5.3.37	E1.2.1.8, betB betaine-aldehyde dehydrogenase [EC:1.2.1.8] [COG:COG1012] [GO:0008802]	ath:At1g44170	T7O23.15; aldehyde dehydrogenase, putative (ALDH) [EC:1.2.1.3] [KO:K00128]	5e-87	slr0091	COG1012	4e-56	AL3A1_MOUSE	NADP;Oxidoreductase;Polymorphism,Aldehyde dehydrogenase, dimeric NADP-preferring (EC 1.2.1.5) (ALDH class 3) (Dioxin-inducible aldehyde dehydrogenase 3).	3e-51	GO_ID:27326	TAIR|gene:2116133 SPTR:Q940H4 symbol:AT4G34240.1 [GO:0004028 "aldehyde dehydrogenase activity" evidence=ISS] InterPro:IPR002086 Pfam:PF00171 GO:GO:0008152 PROSITE:PS00070 HSSP:P11883 EMBL:AY054633 EMBL:AY081532 SPTR:Q940H4	3e-95
chr4.TM0844.26	1.1.11.7.1	E1.2.1.10A, adhE acetaldehyde dehydrogenase [COG:COG1012]	ath:At1g44170	T7O23.15; aldehyde dehydrogenase, putative (ALDH) [EC:1.2.1.3] [KO:K00128]	5e-87	slr0091	COG1012	4e-56	AL3A1_MOUSE	NADP;Oxidoreductase;Polymorphism,Aldehyde dehydrogenase, dimeric NADP-preferring (EC 1.2.1.5) (ALDH class 3) (Dioxin-inducible aldehyde dehydrogenase 3).	3e-51	GO_ID:27326	TAIR|gene:2116133 SPTR:Q940H4 symbol:AT4G34240.1 [GO:0004028 "aldehyde dehydrogenase activity" evidence=ISS] InterPro:IPR002086 Pfam:PF00171 GO:GO:0008152 PROSITE:PS00070 HSSP:P11883 EMBL:AY054633 EMBL:AY081532 SPTR:Q940H4	3e-95
chr4.TM0844.26	1.1.1.22	E1.2.1.3 aldehyde dehydrogenase (NAD+) [EC:1.2.1.3] [COG:COG1012] [GO:0004029]	ath:At1g44170	T7O23.15; aldehyde dehydrogenase, putative (ALDH) [EC:1.2.1.3] [KO:K00128]	5e-87	slr0091	COG1012	4e-56	AL3A1_MOUSE	NADP;Oxidoreductase;Polymorphism,Aldehyde dehydrogenase, dimeric NADP-preferring (EC 1.2.1.5) (ALDH class 3) (Dioxin-inducible aldehyde dehydrogenase 3).	3e-51	GO_ID:27326	TAIR|gene:2116133 SPTR:Q940H4 symbol:AT4G34240.1 [GO:0004028 "aldehyde dehydrogenase activity" evidence=ISS] InterPro:IPR002086 Pfam:PF00171 GO:GO:0008152 PROSITE:PS00070 HSSP:P11883 EMBL:AY054633 EMBL:AY081532 SPTR:Q940H4	3e-95
chr4.TM0844.26	1.5.1.2	E1.2.1.16, gabD succinate-semialdehyde dehydrogenase (NADP+) [EC:1.2.1.16] [COG:COG1012] [GO:0009013]	ath:At1g44170	T7O23.15; aldehyde dehydrogenase, putative (ALDH) [EC:1.2.1.3] [KO:K00128]	5e-87	slr0091	COG1012	4e-56	AL3A1_MOUSE	NADP;Oxidoreductase;Polymorphism,Aldehyde dehydrogenase, dimeric NADP-preferring (EC 1.2.1.5) (ALDH class 3) (Dioxin-inducible aldehyde dehydrogenase 3).	3e-51	GO_ID:27326	TAIR|gene:2116133 SPTR:Q940H4 symbol:AT4G34240.1 [GO:0004028 "aldehyde dehydrogenase activity" evidence=ISS] InterPro:IPR002086 Pfam:PF00171 GO:GO:0008152 PROSITE:PS00070 HSSP:P11883 EMBL:AY054633 EMBL:AY081532 SPTR:Q940H4	3e-95
chr4.TM0844.26	1.1.11.25	E1.2.1.22, aldA, aldB lactaldehyde dehydrogenase [EC:1.2.1.22] [COG:COG1012] [GO:0008911]	ath:At1g44170	T7O23.15; aldehyde dehydrogenase, putative (ALDH) [EC:1.2.1.3] [KO:K00128]	5e-87	slr0091	COG1012	4e-56	AL3A1_MOUSE	NADP;Oxidoreductase;Polymorphism,Aldehyde dehydrogenase, dimeric NADP-preferring (EC 1.2.1.5) (ALDH class 3) (Dioxin-inducible aldehyde dehydrogenase 3).	3e-51	GO_ID:27326	TAIR|gene:2116133 SPTR:Q940H4 symbol:AT4G34240.1 [GO:0004028 "aldehyde dehydrogenase activity" evidence=ISS] InterPro:IPR002086 Pfam:PF00171 GO:GO:0008152 PROSITE:PS00070 HSSP:P11883 EMBL:AY054633 EMBL:AY081532 SPTR:Q940H4	3e-95
chr4.TM0844.26	1.3.3.21	E1.1.1.1, adh alcohol dehydrogenase [EC:1.1.1.1] [COG:COG1012 COG1062 COG1064 COG1454] [GO:0004022 0004023 0004024 0004025]	ath:At1g44170	T7O23.15; aldehyde dehydrogenase, putative (ALDH) [EC:1.2.1.3] [KO:K00128]	5e-87	slr0091	COG1012	4e-56	AL3A1_MOUSE	NADP;Oxidoreductase;Polymorphism,Aldehyde dehydrogenase, dimeric NADP-preferring (EC 1.2.1.5) (ALDH class 3) (Dioxin-inducible aldehyde dehydrogenase 3).	3e-51	GO_ID:27326	TAIR|gene:2116133 SPTR:Q940H4 symbol:AT4G34240.1 [GO:0004028 "aldehyde dehydrogenase activity" evidence=ISS] InterPro:IPR002086 Pfam:PF00171 GO:GO:0008152 PROSITE:PS00070 HSSP:P11883 EMBL:AY054633 EMBL:AY081532 SPTR:Q940H4	3e-95
chr4.TM0844.26	1.5.10.26	E2.7.3.2 creatine kinase [EC:2.7.3.2] [GO:0004111]	ath:At1g44170	T7O23.15; aldehyde dehydrogenase, putative (ALDH) [EC:1.2.1.3] [KO:K00128]	5e-87	slr0091	COG1012	4e-56	AL3A1_MOUSE	NADP;Oxidoreductase;Polymorphism,Aldehyde dehydrogenase, dimeric NADP-preferring (EC 1.2.1.5) (ALDH class 3) (Dioxin-inducible aldehyde dehydrogenase 3).	3e-51	GO_ID:27326	TAIR|gene:2116133 SPTR:Q940H4 symbol:AT4G34240.1 [GO:0004028 "aldehyde dehydrogenase activity" evidence=ISS] InterPro:IPR002086 Pfam:PF00171 GO:GO:0008152 PROSITE:PS00070 HSSP:P11883 EMBL:AY054633 EMBL:AY081532 SPTR:Q940H4	3e-95
chr4.TM0844.26	1.5.14.24	E1.2.1.3 aldehyde dehydrogenase (NAD+) [EC:1.2.1.3] [COG:COG1012] [GO:0004029]	ath:At1g44170	T7O23.15; aldehyde dehydrogenase, putative (ALDH) [EC:1.2.1.3] [KO:K00128]	5e-87	slr0091	COG1012	4e-56	AL3A1_MOUSE	NADP;Oxidoreductase;Polymorphism,Aldehyde dehydrogenase, dimeric NADP-preferring (EC 1.2.1.5) (ALDH class 3) (Dioxin-inducible aldehyde dehydrogenase 3).	3e-51	GO_ID:27326	TAIR|gene:2116133 SPTR:Q940H4 symbol:AT4G34240.1 [GO:0004028 "aldehyde dehydrogenase activity" evidence=ISS] InterPro:IPR002086 Pfam:PF00171 GO:GO:0008152 PROSITE:PS00070 HSSP:P11883 EMBL:AY054633 EMBL:AY081532 SPTR:Q940H4	3e-95
chr4.TM0844.26	1.11.8.3	E1.2.1.3 aldehyde dehydrogenase (NAD+) [EC:1.2.1.3] [COG:COG1012] [GO:0004029]	ath:At1g44170	T7O23.15; aldehyde dehydrogenase, putative (ALDH) [EC:1.2.1.3] [KO:K00128]	5e-87	slr0091	COG1012	4e-56	AL3A1_MOUSE	NADP;Oxidoreductase;Polymorphism,Aldehyde dehydrogenase, dimeric NADP-preferring (EC 1.2.1.5) (ALDH class 3) (Dioxin-inducible aldehyde dehydrogenase 3).	3e-51	GO_ID:27326	TAIR|gene:2116133 SPTR:Q940H4 symbol:AT4G34240.1 [GO:0004028 "aldehyde dehydrogenase activity" evidence=ISS] InterPro:IPR002086 Pfam:PF00171 GO:GO:0008152 PROSITE:PS00070 HSSP:P11883 EMBL:AY054633 EMBL:AY081532 SPTR:Q940H4	3e-95
chr4.TM0844.26	1.3.9.4	E1.1.1.1, adh alcohol dehydrogenase [EC:1.1.1.1] [COG:COG1012 COG1062 COG1064 COG1454] [GO:0004022 0004023 0004024 0004025]	ath:At1g44170	T7O23.15; aldehyde dehydrogenase, putative (ALDH) [EC:1.2.1.3] [KO:K00128]	5e-87	slr0091	COG1012	4e-56	AL3A1_MOUSE	NADP;Oxidoreductase;Polymorphism,Aldehyde dehydrogenase, dimeric NADP-preferring (EC 1.2.1.5) (ALDH class 3) (Dioxin-inducible aldehyde dehydrogenase 3).	3e-51	GO_ID:27326	TAIR|gene:2116133 SPTR:Q940H4 symbol:AT4G34240.1 [GO:0004028 "aldehyde dehydrogenase activity" evidence=ISS] InterPro:IPR002086 Pfam:PF00171 GO:GO:0008152 PROSITE:PS00070 HSSP:P11883 EMBL:AY054633 EMBL:AY081532 SPTR:Q940H4	3e-95
Ljwgs_051816.1	99.1.4.3756	GO_ID:49408										GO_ID:49408	TAIR|gene:3442300 SPTR:Q9LYG9 symbol:AT5G12080.1 [GO:0016020 "membrane" evidence=ISS] InterPro:IPR006685 Pfam:PF00924 GO:GO:0016020 EMBL:AL163812 EMBL:AB007727 EMBL:AY075640 EMBL:BT002236 PIR:T48565 SPTR:Q9LYG9	1e-43
Ljwgs_059315.1	1.2.10.1	E3.6.3.6 H+-transporting ATPase [EC:3.6.3.6] [COG:COG0474] [GO:0008553] [TC:3.A.3.3]	ath:At1g17260	F20D23.4; ATPase 10, plasma membrane-type, putative / proton pump 10, putative / proton-exporting ATPase, putative [EC:3.6.3.6] [KO:K01535]	8e-83	YPL036w	COG0474	5e-10	PMA10_ARATH	ATP-binding;Hydrogeniontransport;Hydrolase;Iontransport;Magnesium;Membrane;Metal-binding;Multigenefamily;Nucleotide-binding;Phosphorylation;Transmembrane;Transport,ATPase 10, plasma membrane-type (EC 3.6.3.6) (Proton pump 10).	5e-83	GO_ID:10277	TAIR|gene:2097894 SPTR:Q8GXR3 symbol:AT3G47950.1 [GO:0016887 "ATPase activity" evidence=ISS] InterPro:IPR005834 InterPro:IPR004014 InterPro:IPR000695 InterPro:IPR001757 InterPro:IPR008250 InterPro:IPR006534 Pfam:PF00702 Pfam:PF00122 Pfam:PF00690 Prosite:PS00154 GO:GO:0008152 PRINTS:PR00119 TIGRFAMs:TIGR01494 GO:GO:0016020 PRINTS:PR00120 HSSP:P07038 TIGRFAMs:TIGR01647 EMBL:AK118088 SPTR:Q8GXR3	6e-74
Ljwgs_059315.1	1.1.8.53	E3.6.1.- [EC:3.6.1.-] [COG:COG0003 COG0474 COG0494]	ath:At1g17260	F20D23.4; ATPase 10, plasma membrane-type, putative / proton pump 10, putative / proton-exporting ATPase, putative [EC:3.6.3.6] [KO:K01535]	8e-83	YPL036w	COG0474	5e-10	PMA10_ARATH	ATP-binding;Hydrogeniontransport;Hydrolase;Iontransport;Magnesium;Membrane;Metal-binding;Multigenefamily;Nucleotide-binding;Phosphorylation;Transmembrane;Transport,ATPase 10, plasma membrane-type (EC 3.6.3.6) (Proton pump 10).	5e-83	GO_ID:10277	TAIR|gene:2097894 SPTR:Q8GXR3 symbol:AT3G47950.1 [GO:0016887 "ATPase activity" evidence=ISS] InterPro:IPR005834 InterPro:IPR004014 InterPro:IPR000695 InterPro:IPR001757 InterPro:IPR008250 InterPro:IPR006534 Pfam:PF00702 Pfam:PF00122 Pfam:PF00690 Prosite:PS00154 GO:GO:0008152 PRINTS:PR00119 TIGRFAMs:TIGR01494 GO:GO:0016020 PRINTS:PR00120 HSSP:P07038 TIGRFAMs:TIGR01647 EMBL:AK118088 SPTR:Q8GXR3	6e-74
Ljwgs_059315.1	1.2.10.6	E3.6.3.2, mgtA, mgtB Mg2+-importing ATPase [EC:3.6.3.2] [COG:COG0474] [GO:0015444] [TC:3.A.3.4]	ath:At1g17260	F20D23.4; ATPase 10, plasma membrane-type, putative / proton pump 10, putative / proton-exporting ATPase, putative [EC:3.6.3.6] [KO:K01535]	8e-83	YPL036w	COG0474	5e-10	PMA10_ARATH	ATP-binding;Hydrogeniontransport;Hydrolase;Iontransport;Magnesium;Membrane;Metal-binding;Multigenefamily;Nucleotide-binding;Phosphorylation;Transmembrane;Transport,ATPase 10, plasma membrane-type (EC 3.6.3.6) (Proton pump 10).	5e-83	GO_ID:10277	TAIR|gene:2097894 SPTR:Q8GXR3 symbol:AT3G47950.1 [GO:0016887 "ATPase activity" evidence=ISS] InterPro:IPR005834 InterPro:IPR004014 InterPro:IPR000695 InterPro:IPR001757 InterPro:IPR008250 InterPro:IPR006534 Pfam:PF00702 Pfam:PF00122 Pfam:PF00690 Prosite:PS00154 GO:GO:0008152 PRINTS:PR00119 TIGRFAMs:TIGR01494 GO:GO:0016020 PRINTS:PR00120 HSSP:P07038 TIGRFAMs:TIGR01647 EMBL:AK118088 SPTR:Q8GXR3	6e-74
Ljwgs_059315.1	1.2.10.3	E3.6.3.8 Ca2+-transporting ATPase [EC:3.6.3.8] [COG:COG0474] [GO:0005388] [TC:3.A.3.2]	ath:At1g17260	F20D23.4; ATPase 10, plasma membrane-type, putative / proton pump 10, putative / proton-exporting ATPase, putative [EC:3.6.3.6] [KO:K01535]	8e-83	YPL036w	COG0474	5e-10	PMA10_ARATH	ATP-binding;Hydrogeniontransport;Hydrolase;Iontransport;Magnesium;Membrane;Metal-binding;Multigenefamily;Nucleotide-binding;Phosphorylation;Transmembrane;Transport,ATPase 10, plasma membrane-type (EC 3.6.3.6) (Proton pump 10).	5e-83	GO_ID:10277	TAIR|gene:2097894 SPTR:Q8GXR3 symbol:AT3G47950.1 [GO:0016887 "ATPase activity" evidence=ISS] InterPro:IPR005834 InterPro:IPR004014 InterPro:IPR000695 InterPro:IPR001757 InterPro:IPR008250 InterPro:IPR006534 Pfam:PF00702 Pfam:PF00122 Pfam:PF00690 Prosite:PS00154 GO:GO:0008152 PRINTS:PR00119 TIGRFAMs:TIGR01494 GO:GO:0016020 PRINTS:PR00120 HSSP:P07038 TIGRFAMs:TIGR01647 EMBL:AK118088 SPTR:Q8GXR3	6e-74
Ljwgs_059315.1	1.9.7.3	E3.6.1.- [EC:3.6.1.-] [COG:COG0003 COG0474 COG0494]	ath:At1g17260	F20D23.4; ATPase 10, plasma membrane-type, putative / proton pump 10, putative / proton-exporting ATPase, putative [EC:3.6.3.6] [KO:K01535]	8e-83	YPL036w	COG0474	5e-10	PMA10_ARATH	ATP-binding;Hydrogeniontransport;Hydrolase;Iontransport;Magnesium;Membrane;Metal-binding;Multigenefamily;Nucleotide-binding;Phosphorylation;Transmembrane;Transport,ATPase 10, plasma membrane-type (EC 3.6.3.6) (Proton pump 10).	5e-83	GO_ID:10277	TAIR|gene:2097894 SPTR:Q8GXR3 symbol:AT3G47950.1 [GO:0016887 "ATPase activity" evidence=ISS] InterPro:IPR005834 InterPro:IPR004014 InterPro:IPR000695 InterPro:IPR001757 InterPro:IPR008250 InterPro:IPR006534 Pfam:PF00702 Pfam:PF00122 Pfam:PF00690 Prosite:PS00154 GO:GO:0008152 PRINTS:PR00119 TIGRFAMs:TIGR01494 GO:GO:0016020 PRINTS:PR00120 HSSP:P07038 TIGRFAMs:TIGR01647 EMBL:AK118088 SPTR:Q8GXR3	6e-74
Ljwgs_059315.1	1.2.1.11	E3.6.3.6 H+-transporting ATPase [EC:3.6.3.6] [COG:COG0474] [GO:0008553] [TC:3.A.3.3]	ath:At1g17260	F20D23.4; ATPase 10, plasma membrane-type, putative / proton pump 10, putative / proton-exporting ATPase, putative [EC:3.6.3.6] [KO:K01535]	8e-83	YPL036w	COG0474	5e-10	PMA10_ARATH	ATP-binding;Hydrogeniontransport;Hydrolase;Iontransport;Magnesium;Membrane;Metal-binding;Multigenefamily;Nucleotide-binding;Phosphorylation;Transmembrane;Transport,ATPase 10, plasma membrane-type (EC 3.6.3.6) (Proton pump 10).	5e-83	GO_ID:10277	TAIR|gene:2097894 SPTR:Q8GXR3 symbol:AT3G47950.1 [GO:0016887 "ATPase activity" evidence=ISS] InterPro:IPR005834 InterPro:IPR004014 InterPro:IPR000695 InterPro:IPR001757 InterPro:IPR008250 InterPro:IPR006534 Pfam:PF00702 Pfam:PF00122 Pfam:PF00690 Prosite:PS00154 GO:GO:0008152 PRINTS:PR00119 TIGRFAMs:TIGR01494 GO:GO:0016020 PRINTS:PR00120 HSSP:P07038 TIGRFAMs:TIGR01647 EMBL:AK118088 SPTR:Q8GXR3	6e-74
Ljwgs_011556.1	1.9.4.15	E2.7.1.- [EC:2.7.1.-] [COG:COG0515 COG1493]	ath:At4g28490	F20O9.180; leucine-rich repeat transmembrane protein kinase, putative [EC:2.7.1.37] [KO:K00870]	8e-45	aq_576	COG0515	2e-10	BAK1_ARATH	ATP-binding;Glycoprotein;Kinase;Leucine-richrepeat;Membrane;Nucleotide-binding;Phosphorylation;Repeat;Serine/threonine-proteinkinase;Signal;Transferase;Transmembrane,BRASSINOSTEROID INSENSITIVE 1-associated receptor kinase 1 precursor (EC 2.7.1.37) (BRI1-associated receptor kinase 1) (Somatic embryogenesis receptor-like kinase 3).	7e-54	GO_ID:30190	TAIR|gene:2153096 SPTR:Q9FHM8 symbol:AT5G51560.1 [GO:0004674 "protein serine/threonine kinase activity" evidence=ISS] [GO:0005524 "ATP binding" evidence=ISS] [GO:0006468 "protein amino acid phosphorylation" evidence=ISS] [GO:0007169 "transmembrane receptor protein tyrosine kinase signaling pathway" evidence=ISS] Pfam:PF00560 InterPro:IPR000719 InterPro:IPR001611 InterPro:IPR007090 ProDom:PD000001…	0
Ljwgs_011556.1	1.7.8.19	WAAY, rfaY lipopolysaccharide core biosynthesis protein RFAY [EC:2.7.-.-] [COG:COG0515]	ath:At4g28490	F20O9.180; leucine-rich repeat transmembrane protein kinase, putative [EC:2.7.1.37] [KO:K00870]	8e-45	aq_576	COG0515	2e-10	BAK1_ARATH	ATP-binding;Glycoprotein;Kinase;Leucine-richrepeat;Membrane;Nucleotide-binding;Phosphorylation;Repeat;Serine/threonine-proteinkinase;Signal;Transferase;Transmembrane,BRASSINOSTEROID INSENSITIVE 1-associated receptor kinase 1 precursor (EC 2.7.1.37) (BRI1-associated receptor kinase 1) (Somatic embryogenesis receptor-like kinase 3).	7e-54	GO_ID:30190	TAIR|gene:2153096 SPTR:Q9FHM8 symbol:AT5G51560.1 [GO:0004674 "protein serine/threonine kinase activity" evidence=ISS] [GO:0005524 "ATP binding" evidence=ISS] [GO:0006468 "protein amino acid phosphorylation" evidence=ISS] [GO:0007169 "transmembrane receptor protein tyrosine kinase signaling pathway" evidence=ISS] Pfam:PF00560 InterPro:IPR000719 InterPro:IPR001611 InterPro:IPR007090 ProDom:PD000001…	0
Ljwgs_011556.1	1.1.17.19	E2.7.1.- [EC:2.7.1.-] [COG:COG0515 COG1493]	ath:At4g28490	F20O9.180; leucine-rich repeat transmembrane protein kinase, putative [EC:2.7.1.37] [KO:K00870]	8e-45	aq_576	COG0515	2e-10	BAK1_ARATH	ATP-binding;Glycoprotein;Kinase;Leucine-richrepeat;Membrane;Nucleotide-binding;Phosphorylation;Repeat;Serine/threonine-proteinkinase;Signal;Transferase;Transmembrane,BRASSINOSTEROID INSENSITIVE 1-associated receptor kinase 1 precursor (EC 2.7.1.37) (BRI1-associated receptor kinase 1) (Somatic embryogenesis receptor-like kinase 3).	7e-54	GO_ID:30190	TAIR|gene:2153096 SPTR:Q9FHM8 symbol:AT5G51560.1 [GO:0004674 "protein serine/threonine kinase activity" evidence=ISS] [GO:0005524 "ATP binding" evidence=ISS] [GO:0006468 "protein amino acid phosphorylation" evidence=ISS] [GO:0007169 "transmembrane receptor protein tyrosine kinase signaling pathway" evidence=ISS] Pfam:PF00560 InterPro:IPR000719 InterPro:IPR001611 InterPro:IPR007090 ProDom:PD000001…	0
Ljwgs_011556.1	3.3.10.117	BMPR1 bone morphogenetic protein receptor, type I [EC:2.7.1.37]	ath:At4g28490	F20O9.180; leucine-rich repeat transmembrane protein kinase, putative [EC:2.7.1.37] [KO:K00870]	8e-45	aq_576	COG0515	2e-10	BAK1_ARATH	ATP-binding;Glycoprotein;Kinase;Leucine-richrepeat;Membrane;Nucleotide-binding;Phosphorylation;Repeat;Serine/threonine-proteinkinase;Signal;Transferase;Transmembrane,BRASSINOSTEROID INSENSITIVE 1-associated receptor kinase 1 precursor (EC 2.7.1.37) (BRI1-associated receptor kinase 1) (Somatic embryogenesis receptor-like kinase 3).	7e-54	GO_ID:30190	TAIR|gene:2153096 SPTR:Q9FHM8 symbol:AT5G51560.1 [GO:0004674 "protein serine/threonine kinase activity" evidence=ISS] [GO:0005524 "ATP binding" evidence=ISS] [GO:0006468 "protein amino acid phosphorylation" evidence=ISS] [GO:0007169 "transmembrane receptor protein tyrosine kinase signaling pathway" evidence=ISS] Pfam:PF00560 InterPro:IPR000719 InterPro:IPR001611 InterPro:IPR007090 ProDom:PD000001…	0
Ljwgs_011556.1	1.11.16.8	E2.7.1.- [EC:2.7.1.-] [COG:COG0515 COG1493]	ath:At4g28490	F20O9.180; leucine-rich repeat transmembrane protein kinase, putative [EC:2.7.1.37] [KO:K00870]	8e-45	aq_576	COG0515	2e-10	BAK1_ARATH	ATP-binding;Glycoprotein;Kinase;Leucine-richrepeat;Membrane;Nucleotide-binding;Phosphorylation;Repeat;Serine/threonine-proteinkinase;Signal;Transferase;Transmembrane,BRASSINOSTEROID INSENSITIVE 1-associated receptor kinase 1 precursor (EC 2.7.1.37) (BRI1-associated receptor kinase 1) (Somatic embryogenesis receptor-like kinase 3).	7e-54	GO_ID:30190	TAIR|gene:2153096 SPTR:Q9FHM8 symbol:AT5G51560.1 [GO:0004674 "protein serine/threonine kinase activity" evidence=ISS] [GO:0005524 "ATP binding" evidence=ISS] [GO:0006468 "protein amino acid phosphorylation" evidence=ISS] [GO:0007169 "transmembrane receptor protein tyrosine kinase signaling pathway" evidence=ISS] Pfam:PF00560 InterPro:IPR000719 InterPro:IPR001611 InterPro:IPR007090 ProDom:PD000001…	0
Ljwgs_011556.1	4.2.4	Cell cycle [CLASS:04110] [PATH:hsa04110] [COG:COG0515]	ath:At4g28490	F20O9.180; leucine-rich repeat transmembrane protein kinase, putative [EC:2.7.1.37] [KO:K00870]	8e-45	aq_576	COG0515	2e-10	BAK1_ARATH	ATP-binding;Glycoprotein;Kinase;Leucine-richrepeat;Membrane;Nucleotide-binding;Phosphorylation;Repeat;Serine/threonine-proteinkinase;Signal;Transferase;Transmembrane,BRASSINOSTEROID INSENSITIVE 1-associated receptor kinase 1 precursor (EC 2.7.1.37) (BRI1-associated receptor kinase 1) (Somatic embryogenesis receptor-like kinase 3).	7e-54	GO_ID:30190	TAIR|gene:2153096 SPTR:Q9FHM8 symbol:AT5G51560.1 [GO:0004674 "protein serine/threonine kinase activity" evidence=ISS] [GO:0005524 "ATP binding" evidence=ISS] [GO:0006468 "protein amino acid phosphorylation" evidence=ISS] [GO:0007169 "transmembrane receptor protein tyrosine kinase signaling pathway" evidence=ISS] Pfam:PF00560 InterPro:IPR000719 InterPro:IPR001611 InterPro:IPR007090 ProDom:PD000001…	0
Ljwgs_011556.1	3.2.2.1	Protein kinase [EC:2.7.1.37]	ath:At4g28490	F20O9.180; leucine-rich repeat transmembrane protein kinase, putative [EC:2.7.1.37] [KO:K00870]	8e-45	aq_576	COG0515	2e-10	BAK1_ARATH	ATP-binding;Glycoprotein;Kinase;Leucine-richrepeat;Membrane;Nucleotide-binding;Phosphorylation;Repeat;Serine/threonine-proteinkinase;Signal;Transferase;Transmembrane,BRASSINOSTEROID INSENSITIVE 1-associated receptor kinase 1 precursor (EC 2.7.1.37) (BRI1-associated receptor kinase 1) (Somatic embryogenesis receptor-like kinase 3).	7e-54	GO_ID:30190	TAIR|gene:2153096 SPTR:Q9FHM8 symbol:AT5G51560.1 [GO:0004674 "protein serine/threonine kinase activity" evidence=ISS] [GO:0005524 "ATP binding" evidence=ISS] [GO:0006468 "protein amino acid phosphorylation" evidence=ISS] [GO:0007169 "transmembrane receptor protein tyrosine kinase signaling pathway" evidence=ISS] Pfam:PF00560 InterPro:IPR000719 InterPro:IPR001611 InterPro:IPR007090 ProDom:PD000001…	0
BM1684.6	99.1.4.3185	GO_ID:20792				PA0368	COG0429	7e-19	EMB8_PICGL	,Embryogenesis-associated protein EMB8.	2e-39	GO_ID:20792	TAIR|gene:2056890 SPTR:O81060 symbol:AT2G03140.1 [GO:0006508 "proteolysis" evidence=ISS] [GO:0008487 "prenyl-dependent CAAX protease activity" evidence=ISS] Pfam:PF02517 InterPro:IPR003675 EMBL:AC005313 PIR:T02712 SPTR:O81060	0
BM1684.6	99.1.3.2.1461	EMB8_PICGL				PA0368	COG0429	7e-19	EMB8_PICGL	,Embryogenesis-associated protein EMB8.	2e-39	GO_ID:20792	TAIR|gene:2056890 SPTR:O81060 symbol:AT2G03140.1 [GO:0006508 "proteolysis" evidence=ISS] [GO:0008487 "prenyl-dependent CAAX protease activity" evidence=ISS] Pfam:PF02517 InterPro:IPR003675 EMBL:AC005313 PIR:T02712 SPTR:O81060	0
BM1684.6	99.1.2.202	COG0429				PA0368	COG0429	7e-19	EMB8_PICGL	,Embryogenesis-associated protein EMB8.	2e-39	GO_ID:20792	TAIR|gene:2056890 SPTR:O81060 symbol:AT2G03140.1 [GO:0006508 "proteolysis" evidence=ISS] [GO:0008487 "prenyl-dependent CAAX protease activity" evidence=ISS] Pfam:PF02517 InterPro:IPR003675 EMBL:AC005313 PIR:T02712 SPTR:O81060	0
Ljwgs_125406.1	99.1.4.3986	GO_ID:2393										GO_ID:2393	TAIR|gene:2161794 SPTR:Q9FKT0 symbol:AT5G56180.1 [GO:0005200 "structural constituent of cytoskeleton" evidence=ISS] Pfam:PF00646 InterPro:IPR004000 InterPro:IPR001810 Pfam:PF00022 SMART:SM00268 HSSP:P02577 SMART:SM00256 PROSITE:PS50181 EMBL:AB011476 EMBL:AF507916 EMBL:BK000426 SPTR:Q9FKT0	2e-18
chr1.CM0063.60	3.1.3.3.5	ADIC arginine:agmatine antiporter [COG:COG0531]	bcz:BCZK0506	amino acid permease (amino acid transporter) [KO:K03294]	6e-14	Rv2320c	COG0531	2e-12	CTR1_HUMAN	Amino-acidtransport;Directproteinsequencing;Glycoprotein;Membrane;Receptor;Transmembrane;Transport,High-affinity cationic amino acid transporter-1 (CAT-1) (CAT1) (System Y+ basic amino acid transporter) (Ecotropic retroviral leukemia receptor homolog) (ERR) (Ecotropic retrovirus receptor homolog).	3e-13	GO_ID:30187	TIGR_CMR|BA0593 SPTR:Q81VA5 symbol:BA0593 "amino acid permease family protein" [GO:0006865 "amino acid transport" evidence=ISS] [GO:0015359 "amino acid permease activity" evidence=ISS] InterPro:IPR002293 InterPro:IPR004841 Pfam:PF00324 GO:GO:0006810 GO:GO:0016020 EMBL:AE017334 EMBL:AE017225 EMBL:AE017026 TIGR:BA0593 TIGR:GBAA0593 SPTR:Q81VA5	3e-14
chr1.CM0063.60	3.1.3.3.3	CADB cadaverine:lysine antiporter [COG:COG0531]	bcz:BCZK0506	amino acid permease (amino acid transporter) [KO:K03294]	6e-14	Rv2320c	COG0531	2e-12	CTR1_HUMAN	Amino-acidtransport;Directproteinsequencing;Glycoprotein;Membrane;Receptor;Transmembrane;Transport,High-affinity cationic amino acid transporter-1 (CAT-1) (CAT1) (System Y+ basic amino acid transporter) (Ecotropic retroviral leukemia receptor homolog) (ERR) (Ecotropic retrovirus receptor homolog).	3e-13	GO_ID:30187	TIGR_CMR|BA0593 SPTR:Q81VA5 symbol:BA0593 "amino acid permease family protein" [GO:0006865 "amino acid transport" evidence=ISS] [GO:0015359 "amino acid permease activity" evidence=ISS] InterPro:IPR002293 InterPro:IPR004841 Pfam:PF00324 GO:GO:0006810 GO:GO:0016020 EMBL:AE017334 EMBL:AE017225 EMBL:AE017026 TIGR:BA0593 TIGR:GBAA0593 SPTR:Q81VA5	3e-14
chr1.CM0063.60	3.1.3.3.2	POTE putrescine:ornithine antiporter [COG:COG0531]	bcz:BCZK0506	amino acid permease (amino acid transporter) [KO:K03294]	6e-14	Rv2320c	COG0531	2e-12	CTR1_HUMAN	Amino-acidtransport;Directproteinsequencing;Glycoprotein;Membrane;Receptor;Transmembrane;Transport,High-affinity cationic amino acid transporter-1 (CAT-1) (CAT1) (System Y+ basic amino acid transporter) (Ecotropic retroviral leukemia receptor homolog) (ERR) (Ecotropic retrovirus receptor homolog).	3e-13	GO_ID:30187	TIGR_CMR|BA0593 SPTR:Q81VA5 symbol:BA0593 "amino acid permease family protein" [GO:0006865 "amino acid transport" evidence=ISS] [GO:0015359 "amino acid permease activity" evidence=ISS] InterPro:IPR002293 InterPro:IPR004841 Pfam:PF00324 GO:GO:0006810 GO:GO:0016020 EMBL:AE017334 EMBL:AE017225 EMBL:AE017026 TIGR:BA0593 TIGR:GBAA0593 SPTR:Q81VA5	3e-14
chr1.CM0063.60	3.1.3.3.4	ARCD arginine:ornithine antiporter [COG:COG0531]	bcz:BCZK0506	amino acid permease (amino acid transporter) [KO:K03294]	6e-14	Rv2320c	COG0531	2e-12	CTR1_HUMAN	Amino-acidtransport;Directproteinsequencing;Glycoprotein;Membrane;Receptor;Transmembrane;Transport,High-affinity cationic amino acid transporter-1 (CAT-1) (CAT1) (System Y+ basic amino acid transporter) (Ecotropic retroviral leukemia receptor homolog) (ERR) (Ecotropic retrovirus receptor homolog).	3e-13	GO_ID:30187	TIGR_CMR|BA0593 SPTR:Q81VA5 symbol:BA0593 "amino acid permease family protein" [GO:0006865 "amino acid transport" evidence=ISS] [GO:0015359 "amino acid permease activity" evidence=ISS] InterPro:IPR002293 InterPro:IPR004841 Pfam:PF00324 GO:GO:0006810 GO:GO:0016020 EMBL:AE017334 EMBL:AE017225 EMBL:AE017026 TIGR:BA0593 TIGR:GBAA0593 SPTR:Q81VA5	3e-14
chr1.CM0063.60	3.1.3.4	TC.LAT L-amino acid transporter, LAT family [COG:COG0531] [TC:2.A.3.8]	bcz:BCZK0506	amino acid permease (amino acid transporter) [KO:K03294]	6e-14	Rv2320c	COG0531	2e-12	CTR1_HUMAN	Amino-acidtransport;Directproteinsequencing;Glycoprotein;Membrane;Receptor;Transmembrane;Transport,High-affinity cationic amino acid transporter-1 (CAT-1) (CAT1) (System Y+ basic amino acid transporter) (Ecotropic retroviral leukemia receptor homolog) (ERR) (Ecotropic retrovirus receptor homolog).	3e-13	GO_ID:30187	TIGR_CMR|BA0593 SPTR:Q81VA5 symbol:BA0593 "amino acid permease family protein" [GO:0006865 "amino acid transport" evidence=ISS] [GO:0015359 "amino acid permease activity" evidence=ISS] InterPro:IPR002293 InterPro:IPR004841 Pfam:PF00324 GO:GO:0006810 GO:GO:0016020 EMBL:AE017334 EMBL:AE017225 EMBL:AE017026 TIGR:BA0593 TIGR:GBAA0593 SPTR:Q81VA5	3e-14
chr1.CM0063.60	3.1.3.3.1	TC.APA basic amino acid/polyamine antiporter, APA family [COG:COG0531]	bcz:BCZK0506	amino acid permease (amino acid transporter) [KO:K03294]	6e-14	Rv2320c	COG0531	2e-12	CTR1_HUMAN	Amino-acidtransport;Directproteinsequencing;Glycoprotein;Membrane;Receptor;Transmembrane;Transport,High-affinity cationic amino acid transporter-1 (CAT-1) (CAT1) (System Y+ basic amino acid transporter) (Ecotropic retroviral leukemia receptor homolog) (ERR) (Ecotropic retrovirus receptor homolog).	3e-13	GO_ID:30187	TIGR_CMR|BA0593 SPTR:Q81VA5 symbol:BA0593 "amino acid permease family protein" [GO:0006865 "amino acid transport" evidence=ISS] [GO:0015359 "amino acid permease activity" evidence=ISS] InterPro:IPR002293 InterPro:IPR004841 Pfam:PF00324 GO:GO:0006810 GO:GO:0016020 EMBL:AE017334 EMBL:AE017225 EMBL:AE017026 TIGR:BA0593 TIGR:GBAA0593 SPTR:Q81VA5	3e-14
Ljwgs_013403.1	1.7.7.6	E3.2.1.50, NAGLU alpha-N-acetylglucosaminidase [EC:3.2.1.50] [GO:0004561]	ath:At5g13690	MSH12.16; alpha-N-acetylglucosaminidase [EC:3.2.1.50] [KO:K01205]	4e-53				ANAG_HUMAN	Directproteinsequencing;Diseasemutation;Glycoprotein;Glycosidase;Hydrolase;Mucopolysaccharidosis;Polymorphism;Signal,Alpha-N-acetylglucosaminidase precursor (EC 3.2.1.50) (N-acetyl-alpha- glucosaminidase) (NAG) [Contains: Alpha-N-acetylglucosaminidase 82 kDa form; Alpha-N-acetylglucosaminidase 77 kDa form].	2e-22	GO_ID:37383	TAIR|gene:2173208 SPTR:Q9FNA3 symbol:AT5G13690.1 [GO:0004561 "alpha-N-acetylglucosaminidase activity" evidence=ISS] Pfam:PF05089 EMBL:AB006704 EMBL:AY080811 EMBL:AY117179 InterPro:IPR007781 PANTHER:PTHR12872 SPTR:Q9FNA3	9e-54
Ljwgs_145478.1	99.1.4.697	GO_ID:47914							RPT2_ARATH	Transducer,Root phototropism protein 2.	7e-11	GO_ID:47914	TAIR|gene:2083102 SPTR:Q9SN21 symbol:AT3G49970.1 [GO:0004871 "signal transducer activity" evidence=ISS] [GO:0009416 "response to light stimulus" evidence=ISS] InterPro:IPR004249 Pfam:PF03000 EMBL:AL132978 PIR:T45850 SPTR:Q9SN21	2e-17
Ljwgs_145478.1	99.1.3.2.612	RPT2_ARATH							RPT2_ARATH	Transducer,Root phototropism protein 2.	7e-11	GO_ID:47914	TAIR|gene:2083102 SPTR:Q9SN21 symbol:AT3G49970.1 [GO:0004871 "signal transducer activity" evidence=ISS] [GO:0009416 "response to light stimulus" evidence=ISS] InterPro:IPR004249 Pfam:PF03000 EMBL:AL132978 PIR:T45850 SPTR:Q9SN21	2e-17
chr4.CM0131.35	1.11.14.4	E1.14.-.- [EC:1.14.-.-] [COG:COG2124]	ath:At2g32440	T32F6.4; ent-kaurenoic acid hydroxylase, putative / cytochrome P450, putative [EC:1.14.13.79] [KO:K04123]	3e-22	slr0574	COG2124	3e-22	C90A1_ARATH	Heme;Iron;Membrane;Metal-binding;Monooxygenase;Multigenefamily;Oxidoreductase;Transmembrane,Cytochrome P450 90A1 (EC 1.14.-.-).	1e-28	GO_ID:45735	TAIR|gene:2134780 SPTR:Q949P1 symbol:AT4G19230.1 [GO:0019825 "oxygen binding" evidence=ISS] InterPro:IPR001128 Pfam:PF00067 InterPro:IPR002403 InterPro:IPR002401 PRINTS:PR00463 PRINTS:PR00385 PROSITE:PS00086 PRINTS:PR00465 EMBL:AY050980 EMBL:AB122149 EMBL:AY091446 SPTR:Q949P1	9e-36
chr4.CM0131.35	1.10.3.12	E1.14.-.- [EC:1.14.-.-] [COG:COG2124]	ath:At2g32440	T32F6.4; ent-kaurenoic acid hydroxylase, putative / cytochrome P450, putative [EC:1.14.13.79] [KO:K04123]	3e-22	slr0574	COG2124	3e-22	C90A1_ARATH	Heme;Iron;Membrane;Metal-binding;Monooxygenase;Multigenefamily;Oxidoreductase;Transmembrane,Cytochrome P450 90A1 (EC 1.14.-.-).	1e-28	GO_ID:45735	TAIR|gene:2134780 SPTR:Q949P1 symbol:AT4G19230.1 [GO:0019825 "oxygen binding" evidence=ISS] InterPro:IPR001128 Pfam:PF00067 InterPro:IPR002403 InterPro:IPR002401 PRINTS:PR00463 PRINTS:PR00385 PROSITE:PS00086 PRINTS:PR00465 EMBL:AY050980 EMBL:AB122149 EMBL:AY091446 SPTR:Q949P1	9e-36
chr4.CM0131.35	1.10.6.12	E1.14.-.- [EC:1.14.-.-] [COG:COG2124]	ath:At2g32440	T32F6.4; ent-kaurenoic acid hydroxylase, putative / cytochrome P450, putative [EC:1.14.13.79] [KO:K04123]	3e-22	slr0574	COG2124	3e-22	C90A1_ARATH	Heme;Iron;Membrane;Metal-binding;Monooxygenase;Multigenefamily;Oxidoreductase;Transmembrane,Cytochrome P450 90A1 (EC 1.14.-.-).	1e-28	GO_ID:45735	TAIR|gene:2134780 SPTR:Q949P1 symbol:AT4G19230.1 [GO:0019825 "oxygen binding" evidence=ISS] InterPro:IPR001128 Pfam:PF00067 InterPro:IPR002403 InterPro:IPR002401 PRINTS:PR00463 PRINTS:PR00385 PROSITE:PS00086 PRINTS:PR00465 EMBL:AY050980 EMBL:AB122149 EMBL:AY091446 SPTR:Q949P1	9e-36
chr4.CM0131.35	1.3.3.23	E1.14.14.1 unspecific monooxygenase [EC:1.14.14.1] [COG:COG2124] [GO:0050381]	ath:At2g32440	T32F6.4; ent-kaurenoic acid hydroxylase, putative / cytochrome P450, putative [EC:1.14.13.79] [KO:K04123]	3e-22	slr0574	COG2124	3e-22	C90A1_ARATH	Heme;Iron;Membrane;Metal-binding;Monooxygenase;Multigenefamily;Oxidoreductase;Transmembrane,Cytochrome P450 90A1 (EC 1.14.-.-).	1e-28	GO_ID:45735	TAIR|gene:2134780 SPTR:Q949P1 symbol:AT4G19230.1 [GO:0019825 "oxygen binding" evidence=ISS] InterPro:IPR001128 Pfam:PF00067 InterPro:IPR002403 InterPro:IPR002401 PRINTS:PR00463 PRINTS:PR00385 PROSITE:PS00086 PRINTS:PR00465 EMBL:AY050980 EMBL:AB122149 EMBL:AY091446 SPTR:Q949P1	9e-36
chr4.CM0131.35	1.5.14.29	E1.14.14.1 unspecific monooxygenase [EC:1.14.14.1] [COG:COG2124] [GO:0050381]	ath:At2g32440	T32F6.4; ent-kaurenoic acid hydroxylase, putative / cytochrome P450, putative [EC:1.14.13.79] [KO:K04123]	3e-22	slr0574	COG2124	3e-22	C90A1_ARATH	Heme;Iron;Membrane;Metal-binding;Monooxygenase;Multigenefamily;Oxidoreductase;Transmembrane,Cytochrome P450 90A1 (EC 1.14.-.-).	1e-28	GO_ID:45735	TAIR|gene:2134780 SPTR:Q949P1 symbol:AT4G19230.1 [GO:0019825 "oxygen binding" evidence=ISS] InterPro:IPR001128 Pfam:PF00067 InterPro:IPR002403 InterPro:IPR002401 PRINTS:PR00463 PRINTS:PR00385 PROSITE:PS00086 PRINTS:PR00465 EMBL:AY050980 EMBL:AB122149 EMBL:AY091446 SPTR:Q949P1	9e-36
chr4.CM0131.35	1.1.7.13	E1.14.-.- [EC:1.14.-.-] [COG:COG2124]	ath:At2g32440	T32F6.4; ent-kaurenoic acid hydroxylase, putative / cytochrome P450, putative [EC:1.14.13.79] [KO:K04123]	3e-22	slr0574	COG2124	3e-22	C90A1_ARATH	Heme;Iron;Membrane;Metal-binding;Monooxygenase;Multigenefamily;Oxidoreductase;Transmembrane,Cytochrome P450 90A1 (EC 1.14.-.-).	1e-28	GO_ID:45735	TAIR|gene:2134780 SPTR:Q949P1 symbol:AT4G19230.1 [GO:0019825 "oxygen binding" evidence=ISS] InterPro:IPR001128 Pfam:PF00067 InterPro:IPR002403 InterPro:IPR002401 PRINTS:PR00463 PRINTS:PR00385 PROSITE:PS00086 PRINTS:PR00465 EMBL:AY050980 EMBL:AB122149 EMBL:AY091446 SPTR:Q949P1	9e-36
chr4.CM0131.35	1.10.4.4	E1.14.13.79 ent-kaurenoic acid hydroxylase [EC:1.14.13.79]	ath:At2g32440	T32F6.4; ent-kaurenoic acid hydroxylase, putative / cytochrome P450, putative [EC:1.14.13.79] [KO:K04123]	3e-22	slr0574	COG2124	3e-22	C90A1_ARATH	Heme;Iron;Membrane;Metal-binding;Monooxygenase;Multigenefamily;Oxidoreductase;Transmembrane,Cytochrome P450 90A1 (EC 1.14.-.-).	1e-28	GO_ID:45735	TAIR|gene:2134780 SPTR:Q949P1 symbol:AT4G19230.1 [GO:0019825 "oxygen binding" evidence=ISS] InterPro:IPR001128 Pfam:PF00067 InterPro:IPR002403 InterPro:IPR002401 PRINTS:PR00463 PRINTS:PR00385 PROSITE:PS00086 PRINTS:PR00465 EMBL:AY050980 EMBL:AB122149 EMBL:AY091446 SPTR:Q949P1	9e-36
chr4.CM0131.35	1.11.4.6	E1.14.-.- [EC:1.14.-.-] [COG:COG2124]	ath:At2g32440	T32F6.4; ent-kaurenoic acid hydroxylase, putative / cytochrome P450, putative [EC:1.14.13.79] [KO:K04123]	3e-22	slr0574	COG2124	3e-22	C90A1_ARATH	Heme;Iron;Membrane;Metal-binding;Monooxygenase;Multigenefamily;Oxidoreductase;Transmembrane,Cytochrome P450 90A1 (EC 1.14.-.-).	1e-28	GO_ID:45735	TAIR|gene:2134780 SPTR:Q949P1 symbol:AT4G19230.1 [GO:0019825 "oxygen binding" evidence=ISS] InterPro:IPR001128 Pfam:PF00067 InterPro:IPR002403 InterPro:IPR002401 PRINTS:PR00463 PRINTS:PR00385 PROSITE:PS00086 PRINTS:PR00465 EMBL:AY050980 EMBL:AB122149 EMBL:AY091446 SPTR:Q949P1	9e-36
chr4.CM0131.35	1.11.4.2	E1.14.14.1 unspecific monooxygenase [EC:1.14.14.1] [COG:COG2124] [GO:0050381]	ath:At2g32440	T32F6.4; ent-kaurenoic acid hydroxylase, putative / cytochrome P450, putative [EC:1.14.13.79] [KO:K04123]	3e-22	slr0574	COG2124	3e-22	C90A1_ARATH	Heme;Iron;Membrane;Metal-binding;Monooxygenase;Multigenefamily;Oxidoreductase;Transmembrane,Cytochrome P450 90A1 (EC 1.14.-.-).	1e-28	GO_ID:45735	TAIR|gene:2134780 SPTR:Q949P1 symbol:AT4G19230.1 [GO:0019825 "oxygen binding" evidence=ISS] InterPro:IPR001128 Pfam:PF00067 InterPro:IPR002403 InterPro:IPR002401 PRINTS:PR00463 PRINTS:PR00385 PROSITE:PS00086 PRINTS:PR00465 EMBL:AY050980 EMBL:AB122149 EMBL:AY091446 SPTR:Q949P1	9e-36
Ljwgs_033999.1.1	99.2	Unclassified without homolog
chr6.CM0041.45	99.1.4.480	GO_ID:11980							ATHB5_ARATH	DNA-binding;Homeobox;Nuclearprotein,Homeobox-leucine zipper protein ATHB-5 (HD-ZIP protein ATHB-5).	2e-35	GO_ID:11980	TAIR|gene:2140054 SPTR:Q9SWZ8 symbol:AT4G40060.1 [GO:0003700 "transcription factor activity" evidence=ISS] [GO:0005634 "nucleus" evidence=ISS] [GO:0006355 "regulation of transcription, DNA-dependent" evidence=ISS] InterPro:IPR001356 InterPro:IPR003106 InterPro:IPR000047 InterPro:IPR012287 Pfam:PF00046 GO:GO:0005634 PRINTS:PR00024 ProDom:PD000010 SMART:SM00389 PROSITE:PS00027 PROSITE:PS50071 PRINT…	3e-34
chr6.CM0041.45	99.1.3.2.2882	ATHB5_ARATH							ATHB5_ARATH	DNA-binding;Homeobox;Nuclearprotein,Homeobox-leucine zipper protein ATHB-5 (HD-ZIP protein ATHB-5).	2e-35	GO_ID:11980	TAIR|gene:2140054 SPTR:Q9SWZ8 symbol:AT4G40060.1 [GO:0003700 "transcription factor activity" evidence=ISS] [GO:0005634 "nucleus" evidence=ISS] [GO:0006355 "regulation of transcription, DNA-dependent" evidence=ISS] InterPro:IPR001356 InterPro:IPR003106 InterPro:IPR000047 InterPro:IPR012287 Pfam:PF00046 GO:GO:0005634 PRINTS:PR00024 ProDom:PD000010 SMART:SM00389 PROSITE:PS00027 PROSITE:PS50071 PRINT…	3e-34
Ljwgs_013989.1.1	3.1.1.38	ABC.MR putative ABC transport system ATP-binding protein [COG:COG1132 COG2274] [TC:3.A.1.21 3.A.1.106 3.A.1.110 3.A.1.112 3.A.1.113 3.A.1.117]	rno:25303	Abcc2; ATP-binding cassette, sub-family C (CFTR/MRP), member 2 [KO:K05666]	2e-96	YDR135c	COG1132	1e-96	MRP2_RAT	ATP-binding;Glycoprotein;Membrane;Nucleotide-binding;Repeat;Transmembrane;Transport,Canalicular multispecific organic anion transporter 1 (ATP-binding cassette sub-family C member 2) (Multidrug resistance-associated protein 2) (Canalicular multidrug resistance protein).	1e-96	GO_ID:9498	SGD|S000002542 SPTR:P39109 symbol:YCF1 [GO:0005774 "vacuolar membrane" evidence=IDA] [GO:0015127 "bilirubin transporter activity" evidence=IGI;IMP] [GO:0015431 "glutathione S-conjugate-exporting ATPase activity" evidence=IDA] [GO:0010038 "response to metal ion" evidence=IDA;TAS] [GO:0015723 "bilirubin transport" evidence=IGI;IMP] SGD:S000002542 InterPro:IPR003593 InterPro:IPR003439 InterPro:IPR00…	1e-96
Ljwgs_013989.1.1	3.1.1.33	ABCC-BAC ATP-binding casette, subfamily C, bacterial [COG:COG4988 COG4987 COG1132 COG2274] [TC:3.A.1.110 3.A.1.112]	rno:25303	Abcc2; ATP-binding cassette, sub-family C (CFTR/MRP), member 2 [KO:K05666]	2e-96	YDR135c	COG1132	1e-96	MRP2_RAT	ATP-binding;Glycoprotein;Membrane;Nucleotide-binding;Repeat;Transmembrane;Transport,Canalicular multispecific organic anion transporter 1 (ATP-binding cassette sub-family C member 2) (Multidrug resistance-associated protein 2) (Canalicular multidrug resistance protein).	1e-96	GO_ID:9498	SGD|S000002542 SPTR:P39109 symbol:YCF1 [GO:0005774 "vacuolar membrane" evidence=IDA] [GO:0015127 "bilirubin transporter activity" evidence=IGI;IMP] [GO:0015431 "glutathione S-conjugate-exporting ATPase activity" evidence=IDA] [GO:0010038 "response to metal ion" evidence=IDA;TAS] [GO:0015723 "bilirubin transport" evidence=IGI;IMP] SGD:S000002542 InterPro:IPR003593 InterPro:IPR003439 InterPro:IPR00…	1e-96
Ljwgs_013989.1.1	3.1.1.32.2	ABCC2 ATP-binding cassette, subfamily C (CFTR/MRP), member 2	rno:25303	Abcc2; ATP-binding cassette, sub-family C (CFTR/MRP), member 2 [KO:K05666]	2e-96	YDR135c	COG1132	1e-96	MRP2_RAT	ATP-binding;Glycoprotein;Membrane;Nucleotide-binding;Repeat;Transmembrane;Transport,Canalicular multispecific organic anion transporter 1 (ATP-binding cassette sub-family C member 2) (Multidrug resistance-associated protein 2) (Canalicular multidrug resistance protein).	1e-96	GO_ID:9498	SGD|S000002542 SPTR:P39109 symbol:YCF1 [GO:0005774 "vacuolar membrane" evidence=IDA] [GO:0015127 "bilirubin transporter activity" evidence=IGI;IMP] [GO:0015431 "glutathione S-conjugate-exporting ATPase activity" evidence=IDA] [GO:0010038 "response to metal ion" evidence=IDA;TAS] [GO:0015723 "bilirubin transport" evidence=IGI;IMP] SGD:S000002542 InterPro:IPR003593 InterPro:IPR003439 InterPro:IPR00…	1e-96
Ljwgs_013989.1.1	3.1.1.31.13	ABCB-BAC ATP-binding casette, subfamily B, bacterial [COG:COG1132 COG2274 COG5265] [TC:3.A.1.21 3.A.1.106 3.A.1.109 3.A.1.117]	rno:25303	Abcc2; ATP-binding cassette, sub-family C (CFTR/MRP), member 2 [KO:K05666]	2e-96	YDR135c	COG1132	1e-96	MRP2_RAT	ATP-binding;Glycoprotein;Membrane;Nucleotide-binding;Repeat;Transmembrane;Transport,Canalicular multispecific organic anion transporter 1 (ATP-binding cassette sub-family C member 2) (Multidrug resistance-associated protein 2) (Canalicular multidrug resistance protein).	1e-96	GO_ID:9498	SGD|S000002542 SPTR:P39109 symbol:YCF1 [GO:0005774 "vacuolar membrane" evidence=IDA] [GO:0015127 "bilirubin transporter activity" evidence=IGI;IMP] [GO:0015431 "glutathione S-conjugate-exporting ATPase activity" evidence=IDA] [GO:0010038 "response to metal ion" evidence=IDA;TAS] [GO:0015723 "bilirubin transport" evidence=IGI;IMP] SGD:S000002542 InterPro:IPR003593 InterPro:IPR003439 InterPro:IPR00…	1e-96
chr5.CM0200.5	99.1.4.718	GO_ID:38207										GO_ID:38207	TAIR|gene:2082424 SPTR:Q9M8K5 symbol:AT3G06130 [GO:0008372 "cellular component unknown" evidence=ND] InterPro:IPR006121 Pfam:PF00403 PROSITE:PS50846 EMBL:AC018907 EMBL:AY045685 EMBL:AF326899 EMBL:AY149962 EMBL:AF349519 SPTR:Q9M8K5	3e-24
chr1.CM0668.21	1.10.4.1	E5.5.1.13 ent-copalyl diphosphate synthase [EC:5.5.1.13] [GO:0009905]	ath:At4g02780	T5J8.9; copalyl diphosphate synthase / CPS / ent-kaurene synthetase A (GA1) [EC:5.5.1.13] [KO:K04120]	0				KSA_PEA	Chloroplast;Isomerase;Magnesium;Plastid;Transitpeptide,Ent-kaurene synthase A, chloroplast precursor (EC 5.5.1.13) (Ent- copalyl diphosphate synthase) (KSA).	0	GO_ID:40797	TAIR|gene:2140259 SPTR:Q38802 symbol:AT4G02780.1 [GO:0009507 "chloroplast" evidence=IDA;TAS] [GO:0009686 "gibberellic acid biosynthesis" evidence=IMP] [GO:0009905 "ent-copalyl diphosphate synthase activity" evidence=IMP] [GO:0009740 "gibberellic acid mediated signaling" evidence=TAS] InterPro:IPR001906 InterPro:IPR005630 Pfam:PF01397 Pfam:PF03936 HSSP:O81192 EMBL:AL161495 EMBL:AC004044 EMBL:U1103…	0
TC12590	99.2	Unclassified without homolog
Ljwgs_056227.1	99.1.4.3756	GO_ID:49408										GO_ID:49408	TAIR|gene:3442300 SPTR:Q9LYG9 symbol:AT5G12080.1 [GO:0016020 "membrane" evidence=ISS] InterPro:IPR006685 Pfam:PF00924 GO:GO:0016020 EMBL:AL163812 EMBL:AB007727 EMBL:AY075640 EMBL:BT002236 PIR:T48565 SPTR:Q9LYG9	1e-12
chr1.CM0231.15	99.1.1.33	KO:K01181	tfu:Tfu_2923	glycoside hydrolase, family 10:cellulose-binding, family II, bacterial type [EC:3.2.1.8] [KO:K01181]	1e-28	TM0070	COG3693	1e-20	XYNA_STRLI	3D-structure;Directproteinsequencing;Glycosidase;Hydrolase;Lectin;Signal;Xylandegradation,Endo-1,4-beta-xylanase A precursor (EC 3.2.1.8) (Xylanase A) (1,4- beta-D-xylan xylanohydrolase A).	3e-25	GO_ID:26911	TAIR|gene:3440252 SPTR:Q9SZP3 symbol:AT4G38650.1 [GO:0004553 "hydrolase activity, hydrolyzing O-glycosyl compounds" evidence=ISS] InterPro:IPR001000 Pfam:PF00331 PRINTS:PR00134 SMART:SM00633 EMBL:AL161593 EMBL:AL035540 PIR:T05693 SPTR:Q9SZP3	2e-133
chr1.CM0231.15	99.1.3.1.83	EC 3.2.1.8	tfu:Tfu_2923	glycoside hydrolase, family 10:cellulose-binding, family II, bacterial type [EC:3.2.1.8] [KO:K01181]	1e-28	TM0070	COG3693	1e-20	XYNA_STRLI	3D-structure;Directproteinsequencing;Glycosidase;Hydrolase;Lectin;Signal;Xylandegradation,Endo-1,4-beta-xylanase A precursor (EC 3.2.1.8) (Xylanase A) (1,4- beta-D-xylan xylanohydrolase A).	3e-25	GO_ID:26911	TAIR|gene:3440252 SPTR:Q9SZP3 symbol:AT4G38650.1 [GO:0004553 "hydrolase activity, hydrolyzing O-glycosyl compounds" evidence=ISS] InterPro:IPR001000 Pfam:PF00331 PRINTS:PR00134 SMART:SM00633 EMBL:AL161593 EMBL:AL035540 PIR:T05693 SPTR:Q9SZP3	2e-133
chr1.CM0231.15	99.1.2.141	COG3693	tfu:Tfu_2923	glycoside hydrolase, family 10:cellulose-binding, family II, bacterial type [EC:3.2.1.8] [KO:K01181]	1e-28	TM0070	COG3693	1e-20	XYNA_STRLI	3D-structure;Directproteinsequencing;Glycosidase;Hydrolase;Lectin;Signal;Xylandegradation,Endo-1,4-beta-xylanase A precursor (EC 3.2.1.8) (Xylanase A) (1,4- beta-D-xylan xylanohydrolase A).	3e-25	GO_ID:26911	TAIR|gene:3440252 SPTR:Q9SZP3 symbol:AT4G38650.1 [GO:0004553 "hydrolase activity, hydrolyzing O-glycosyl compounds" evidence=ISS] InterPro:IPR001000 Pfam:PF00331 PRINTS:PR00134 SMART:SM00633 EMBL:AL161593 EMBL:AL035540 PIR:T05693 SPTR:Q9SZP3	2e-133
chr1.CM0231.15	99.1.4.1170	GO_ID:26911	tfu:Tfu_2923	glycoside hydrolase, family 10:cellulose-binding, family II, bacterial type [EC:3.2.1.8] [KO:K01181]	1e-28	TM0070	COG3693	1e-20	XYNA_STRLI	3D-structure;Directproteinsequencing;Glycosidase;Hydrolase;Lectin;Signal;Xylandegradation,Endo-1,4-beta-xylanase A precursor (EC 3.2.1.8) (Xylanase A) (1,4- beta-D-xylan xylanohydrolase A).	3e-25	GO_ID:26911	TAIR|gene:3440252 SPTR:Q9SZP3 symbol:AT4G38650.1 [GO:0004553 "hydrolase activity, hydrolyzing O-glycosyl compounds" evidence=ISS] InterPro:IPR001000 Pfam:PF00331 PRINTS:PR00134 SMART:SM00633 EMBL:AL161593 EMBL:AL035540 PIR:T05693 SPTR:Q9SZP3	2e-133
chr3.CM0724.4	99.1.3.2.1276	NFYA3_ARATH							NFYA3_ARATH	Activator;DNA-binding;Nuclearprotein;Transcription;Transcriptionregulation,Nuclear transcription factor Y subunit A-3 (AtNF-YA-3) (Transcriptional activator HAP2C).	1e-48	GO_ID:35540	TAIR|gene:3690203 SPTR:Q9SSP3 symbol:AT1G72830.1 [GO:0003700 "transcription factor activity" evidence=ISS] [GO:0006355 "regulation of transcription, DNA-dependent" evidence=ISS] [GO:0016602 "CCAAT-binding factor complex" evidence=ISS] InterPro:IPR001289 Pfam:PF02045 GO:GO:0005634 PRINTS:PR00616 ProDom:PD003860 SMART:SM00521 EMBL:AC008017 EMBL:BT008825 EMBL:AY140028 PIR:C96753 TRANSFAC:T05202 SPTR…	5e-49
chr3.CM0724.4	99.1.4.3973	GO_ID:35540							NFYA3_ARATH	Activator;DNA-binding;Nuclearprotein;Transcription;Transcriptionregulation,Nuclear transcription factor Y subunit A-3 (AtNF-YA-3) (Transcriptional activator HAP2C).	1e-48	GO_ID:35540	TAIR|gene:3690203 SPTR:Q9SSP3 symbol:AT1G72830.1 [GO:0003700 "transcription factor activity" evidence=ISS] [GO:0006355 "regulation of transcription, DNA-dependent" evidence=ISS] [GO:0016602 "CCAAT-binding factor complex" evidence=ISS] InterPro:IPR001289 Pfam:PF02045 GO:GO:0005634 PRINTS:PR00616 ProDom:PD003860 SMART:SM00521 EMBL:AC008017 EMBL:BT008825 EMBL:AY140028 PIR:C96753 TRANSFAC:T05202 SPTR…	5e-49
Ljwgs_033381.1	4.2.4.16.3	CDC20 cell division cycle 20, cofactor of APC complex [COG:COG2319]				YPL247c	COG2319	1e-20	TTG1_ARATH	Developmentalprotein;Repeat;WDrepeat,TRANSPARENT TESTA GLABRA 1 protein (TTG1 protein).	2e-40	GO_ID:960	TAIR|gene:2010355 SPTR:Q9LPV9 symbol:AT1G12910.1 [GO:0000166 "nucleotide binding" evidence=ISS] InterPro:IPR001680 Pfam:PF00400 PRINTS:PR00320 SMART:SM00320 PROSITE:PS00678 PROSITE:PS50082 PROSITE:PS50294 EMBL:AC012187 EMBL:AY093101 EMBL:AY128776 PIR:G86262 SPTR:Q9LPV9	2e-52
Ljwgs_033381.1	4.2.4.46.2	CDC4 SCF complex F-box protein CDC4 [COG:COG2319]				YPL247c	COG2319	1e-20	TTG1_ARATH	Developmentalprotein;Repeat;WDrepeat,TRANSPARENT TESTA GLABRA 1 protein (TTG1 protein).	2e-40	GO_ID:960	TAIR|gene:2010355 SPTR:Q9LPV9 symbol:AT1G12910.1 [GO:0000166 "nucleotide binding" evidence=ISS] InterPro:IPR001680 Pfam:PF00400 PRINTS:PR00320 SMART:SM00320 PROSITE:PS00678 PROSITE:PS50082 PROSITE:PS50294 EMBL:AC012187 EMBL:AY093101 EMBL:AY128776 PIR:G86262 SPTR:Q9LPV9	2e-52
Ljwgs_033381.1	2.3.7.8	CDC20 cell division cycle 20, cofactor of APC complex [COG:COG2319]				YPL247c	COG2319	1e-20	TTG1_ARATH	Developmentalprotein;Repeat;WDrepeat,TRANSPARENT TESTA GLABRA 1 protein (TTG1 protein).	2e-40	GO_ID:960	TAIR|gene:2010355 SPTR:Q9LPV9 symbol:AT1G12910.1 [GO:0000166 "nucleotide binding" evidence=ISS] InterPro:IPR001680 Pfam:PF00400 PRINTS:PR00320 SMART:SM00320 PROSITE:PS00678 PROSITE:PS50082 PROSITE:PS50294 EMBL:AC012187 EMBL:AY093101 EMBL:AY128776 PIR:G86262 SPTR:Q9LPV9	2e-52
Ljwgs_033381.1	2.3.7.11	CDC4 SCF complex F-box protein CDC4 [COG:COG2319]				YPL247c	COG2319	1e-20	TTG1_ARATH	Developmentalprotein;Repeat;WDrepeat,TRANSPARENT TESTA GLABRA 1 protein (TTG1 protein).	2e-40	GO_ID:960	TAIR|gene:2010355 SPTR:Q9LPV9 symbol:AT1G12910.1 [GO:0000166 "nucleotide binding" evidence=ISS] InterPro:IPR001680 Pfam:PF00400 PRINTS:PR00320 SMART:SM00320 PROSITE:PS00678 PROSITE:PS50082 PROSITE:PS50294 EMBL:AC012187 EMBL:AY093101 EMBL:AY128776 PIR:G86262 SPTR:Q9LPV9	2e-52
chr3.CM0091.41	99.1.4.499	GO_ID:18116										GO_ID:18116	TAIR|gene:2154849 SPTR:Q9FJY0 symbol:AT5G66600.1 [GO:0000004 "biological process unknown" evidence=ND] [GO:0005554 "molecular function unknown" evidence=ND] [GO:0008372 "cellular component unknown" evidence=ND] InterPro:IPR006869 Pfam:PF04784 EMBL:AB013389 EMBL:AY954881 SPTR:Q9FJY0	3e-118
TC10445	99.2	Unclassified without homolog
gi45614897	99.2	Unclassified without homolog
TC14029	99.2	Unclassified without homolog
chr2.CM0056.30	99.1.4.5784	GO_ID:31042										GO_ID:31042	TAIR|gene:2091362 SPTR:Q94JU2 symbol:AT3G28050.1 [GO:0000004 "biological process unknown" evidence=ND] [GO:0016020 "membrane" evidence=ISS] EMBL:AF372936 EMBL:AY133520 SPTR:Q94JU2	1e-55
chr2.CM0056.32	99.1.4.5784	GO_ID:31042										GO_ID:31042	TAIR|gene:2091362 SPTR:Q94JU2 symbol:AT3G28050.1 [GO:0000004 "biological process unknown" evidence=ND] [GO:0016020 "membrane" evidence=ISS] EMBL:AF372936 EMBL:AY133520 SPTR:Q94JU2	2e-67
chr2.CM0504.29	1.1.7.10	E1.10.3.3 L-ascorbate oxidase [EC:1.10.3.3] [GO:0008447]	ath:At5g21100	T10F18.130; L-ascorbate oxidase, putative [EC:1.10.3.3] [KO:K00423]	1e-135	YMR058w	COG2132	8e-24	ASO_CUCSA	Copper;Directproteinsequencing;Glycoprotein;Metal-binding;Oxidoreductase;Repeat;Signal,L-ascorbate oxidase precursor (EC 1.10.3.3) (Ascorbase) (ASO).	1e-154	GO_ID:55231	TAIR|gene:3697543 SPTR:O80434 symbol:IRX12 [GO:0009834 "secondary cell wall biosynthesis (sensu Magnoliophyta)" evidence=IMP] InterPro:IPR002355 InterPro:IPR001117 Pfam:PF00394 InterPro:IPR011706 InterPro:IPR011707 PROSITE:PS00079 PROSITE:PS00080 HSSP:Q9Y780 Pfam:PF07731 Pfam:PF07732 EMBL:AC003028 EMBL:AY052669 EMBL:AY063730 EMBL:AY065187 EMBL:AY114636 PIR:T01240 SPTR:O80434	6e-28
chr2.CM0504.29	4.2.2.4.1	COTA spore coat protein A [COG:COG2132]	ath:At5g21100	T10F18.130; L-ascorbate oxidase, putative [EC:1.10.3.3] [KO:K00423]	1e-135	YMR058w	COG2132	8e-24	ASO_CUCSA	Copper;Directproteinsequencing;Glycoprotein;Metal-binding;Oxidoreductase;Repeat;Signal,L-ascorbate oxidase precursor (EC 1.10.3.3) (Ascorbase) (ASO).	1e-154	GO_ID:55231	TAIR|gene:3697543 SPTR:O80434 symbol:IRX12 [GO:0009834 "secondary cell wall biosynthesis (sensu Magnoliophyta)" evidence=IMP] InterPro:IPR002355 InterPro:IPR001117 Pfam:PF00394 InterPro:IPR011706 InterPro:IPR011707 PROSITE:PS00079 PROSITE:PS00080 HSSP:Q9Y780 Pfam:PF07731 Pfam:PF07732 EMBL:AC003028 EMBL:AY052669 EMBL:AY063730 EMBL:AY065187 EMBL:AY114636 PIR:T01240 SPTR:O80434	6e-28
Ljwgs_018247.1	1.10.7.9	E1.14.13.21 flavonoid 3-monooxygenase [EC:1.14.13.21] [GO:0016711]	ath:At5g07990	F13G24.190; cytochrome P450 75A5 / flavonoid 3-monooxygenase / flavonoid 3-hydroxylase (F3H) (F35H) (TT7) [EC:1.14.13.21] [KO:K05280]	3e-73	BH0579	COG2124	4e-10	C71A1_PERAE	Directproteinsequencing;Fruitripening;Heme;Iron;Membrane;Metal-binding;Monooxygenase;Oxidoreductase;Transmembrane,Cytochrome P450 71A1 (EC 1.14.-.-) (CYPLXXIA1) (ARP-2).	2e-80	GO_ID:16992	TAIR|gene:2054511 SPTR:Q8LPP9 symbol:AT2G30750.1 [GO:0019825 "oxygen binding" evidence=ISS] InterPro:IPR001128 Pfam:PF00067 InterPro:IPR002403 InterPro:IPR002401 PRINTS:PR00463 PRINTS:PR00385 PROSITE:PS00086 PRINTS:PR00465 EMBL:AY094484 EMBL:BT001046 SPTR:Q8LPP9	9e-80
Ljwgs_018247.1	1.11.14.4	E1.14.-.- [EC:1.14.-.-] [COG:COG2124]	ath:At5g07990	F13G24.190; cytochrome P450 75A5 / flavonoid 3-monooxygenase / flavonoid 3-hydroxylase (F3H) (F35H) (TT7) [EC:1.14.13.21] [KO:K05280]	3e-73	BH0579	COG2124	4e-10	C71A1_PERAE	Directproteinsequencing;Fruitripening;Heme;Iron;Membrane;Metal-binding;Monooxygenase;Oxidoreductase;Transmembrane,Cytochrome P450 71A1 (EC 1.14.-.-) (CYPLXXIA1) (ARP-2).	2e-80	GO_ID:16992	TAIR|gene:2054511 SPTR:Q8LPP9 symbol:AT2G30750.1 [GO:0019825 "oxygen binding" evidence=ISS] InterPro:IPR001128 Pfam:PF00067 InterPro:IPR002403 InterPro:IPR002401 PRINTS:PR00463 PRINTS:PR00385 PROSITE:PS00086 PRINTS:PR00465 EMBL:AY094484 EMBL:BT001046 SPTR:Q8LPP9	9e-80
Ljwgs_018247.1	1.10.3.12	E1.14.-.- [EC:1.14.-.-] [COG:COG2124]	ath:At5g07990	F13G24.190; cytochrome P450 75A5 / flavonoid 3-monooxygenase / flavonoid 3-hydroxylase (F3H) (F35H) (TT7) [EC:1.14.13.21] [KO:K05280]	3e-73	BH0579	COG2124	4e-10	C71A1_PERAE	Directproteinsequencing;Fruitripening;Heme;Iron;Membrane;Metal-binding;Monooxygenase;Oxidoreductase;Transmembrane,Cytochrome P450 71A1 (EC 1.14.-.-) (CYPLXXIA1) (ARP-2).	2e-80	GO_ID:16992	TAIR|gene:2054511 SPTR:Q8LPP9 symbol:AT2G30750.1 [GO:0019825 "oxygen binding" evidence=ISS] InterPro:IPR001128 Pfam:PF00067 InterPro:IPR002403 InterPro:IPR002401 PRINTS:PR00463 PRINTS:PR00385 PROSITE:PS00086 PRINTS:PR00465 EMBL:AY094484 EMBL:BT001046 SPTR:Q8LPP9	9e-80
Ljwgs_018247.1	1.10.6.12	E1.14.-.- [EC:1.14.-.-] [COG:COG2124]	ath:At5g07990	F13G24.190; cytochrome P450 75A5 / flavonoid 3-monooxygenase / flavonoid 3-hydroxylase (F3H) (F35H) (TT7) [EC:1.14.13.21] [KO:K05280]	3e-73	BH0579	COG2124	4e-10	C71A1_PERAE	Directproteinsequencing;Fruitripening;Heme;Iron;Membrane;Metal-binding;Monooxygenase;Oxidoreductase;Transmembrane,Cytochrome P450 71A1 (EC 1.14.-.-) (CYPLXXIA1) (ARP-2).	2e-80	GO_ID:16992	TAIR|gene:2054511 SPTR:Q8LPP9 symbol:AT2G30750.1 [GO:0019825 "oxygen binding" evidence=ISS] InterPro:IPR001128 Pfam:PF00067 InterPro:IPR002403 InterPro:IPR002401 PRINTS:PR00463 PRINTS:PR00385 PROSITE:PS00086 PRINTS:PR00465 EMBL:AY094484 EMBL:BT001046 SPTR:Q8LPP9	9e-80
Ljwgs_018247.1	1.3.3.23	E1.14.14.1 unspecific monooxygenase [EC:1.14.14.1] [COG:COG2124] [GO:0050381]	ath:At5g07990	F13G24.190; cytochrome P450 75A5 / flavonoid 3-monooxygenase / flavonoid 3-hydroxylase (F3H) (F35H) (TT7) [EC:1.14.13.21] [KO:K05280]	3e-73	BH0579	COG2124	4e-10	C71A1_PERAE	Directproteinsequencing;Fruitripening;Heme;Iron;Membrane;Metal-binding;Monooxygenase;Oxidoreductase;Transmembrane,Cytochrome P450 71A1 (EC 1.14.-.-) (CYPLXXIA1) (ARP-2).	2e-80	GO_ID:16992	TAIR|gene:2054511 SPTR:Q8LPP9 symbol:AT2G30750.1 [GO:0019825 "oxygen binding" evidence=ISS] InterPro:IPR001128 Pfam:PF00067 InterPro:IPR002403 InterPro:IPR002401 PRINTS:PR00463 PRINTS:PR00385 PROSITE:PS00086 PRINTS:PR00465 EMBL:AY094484 EMBL:BT001046 SPTR:Q8LPP9	9e-80
Ljwgs_018247.1	1.5.14.29	E1.14.14.1 unspecific monooxygenase [EC:1.14.14.1] [COG:COG2124] [GO:0050381]	ath:At5g07990	F13G24.190; cytochrome P450 75A5 / flavonoid 3-monooxygenase / flavonoid 3-hydroxylase (F3H) (F35H) (TT7) [EC:1.14.13.21] [KO:K05280]	3e-73	BH0579	COG2124	4e-10	C71A1_PERAE	Directproteinsequencing;Fruitripening;Heme;Iron;Membrane;Metal-binding;Monooxygenase;Oxidoreductase;Transmembrane,Cytochrome P450 71A1 (EC 1.14.-.-) (CYPLXXIA1) (ARP-2).	2e-80	GO_ID:16992	TAIR|gene:2054511 SPTR:Q8LPP9 symbol:AT2G30750.1 [GO:0019825 "oxygen binding" evidence=ISS] InterPro:IPR001128 Pfam:PF00067 InterPro:IPR002403 InterPro:IPR002401 PRINTS:PR00463 PRINTS:PR00385 PROSITE:PS00086 PRINTS:PR00465 EMBL:AY094484 EMBL:BT001046 SPTR:Q8LPP9	9e-80
Ljwgs_018247.1	1.1.7.13	E1.14.-.- [EC:1.14.-.-] [COG:COG2124]	ath:At5g07990	F13G24.190; cytochrome P450 75A5 / flavonoid 3-monooxygenase / flavonoid 3-hydroxylase (F3H) (F35H) (TT7) [EC:1.14.13.21] [KO:K05280]	3e-73	BH0579	COG2124	4e-10	C71A1_PERAE	Directproteinsequencing;Fruitripening;Heme;Iron;Membrane;Metal-binding;Monooxygenase;Oxidoreductase;Transmembrane,Cytochrome P450 71A1 (EC 1.14.-.-) (CYPLXXIA1) (ARP-2).	2e-80	GO_ID:16992	TAIR|gene:2054511 SPTR:Q8LPP9 symbol:AT2G30750.1 [GO:0019825 "oxygen binding" evidence=ISS] InterPro:IPR001128 Pfam:PF00067 InterPro:IPR002403 InterPro:IPR002401 PRINTS:PR00463 PRINTS:PR00385 PROSITE:PS00086 PRINTS:PR00465 EMBL:AY094484 EMBL:BT001046 SPTR:Q8LPP9	9e-80
Ljwgs_018247.1	1.11.4.6	E1.14.-.- [EC:1.14.-.-] [COG:COG2124]	ath:At5g07990	F13G24.190; cytochrome P450 75A5 / flavonoid 3-monooxygenase / flavonoid 3-hydroxylase (F3H) (F35H) (TT7) [EC:1.14.13.21] [KO:K05280]	3e-73	BH0579	COG2124	4e-10	C71A1_PERAE	Directproteinsequencing;Fruitripening;Heme;Iron;Membrane;Metal-binding;Monooxygenase;Oxidoreductase;Transmembrane,Cytochrome P450 71A1 (EC 1.14.-.-) (CYPLXXIA1) (ARP-2).	2e-80	GO_ID:16992	TAIR|gene:2054511 SPTR:Q8LPP9 symbol:AT2G30750.1 [GO:0019825 "oxygen binding" evidence=ISS] InterPro:IPR001128 Pfam:PF00067 InterPro:IPR002403 InterPro:IPR002401 PRINTS:PR00463 PRINTS:PR00385 PROSITE:PS00086 PRINTS:PR00465 EMBL:AY094484 EMBL:BT001046 SPTR:Q8LPP9	9e-80
Ljwgs_018247.1	1.11.4.2	E1.14.14.1 unspecific monooxygenase [EC:1.14.14.1] [COG:COG2124] [GO:0050381]	ath:At5g07990	F13G24.190; cytochrome P450 75A5 / flavonoid 3-monooxygenase / flavonoid 3-hydroxylase (F3H) (F35H) (TT7) [EC:1.14.13.21] [KO:K05280]	3e-73	BH0579	COG2124	4e-10	C71A1_PERAE	Directproteinsequencing;Fruitripening;Heme;Iron;Membrane;Metal-binding;Monooxygenase;Oxidoreductase;Transmembrane,Cytochrome P450 71A1 (EC 1.14.-.-) (CYPLXXIA1) (ARP-2).	2e-80	GO_ID:16992	TAIR|gene:2054511 SPTR:Q8LPP9 symbol:AT2G30750.1 [GO:0019825 "oxygen binding" evidence=ISS] InterPro:IPR001128 Pfam:PF00067 InterPro:IPR002403 InterPro:IPR002401 PRINTS:PR00463 PRINTS:PR00385 PROSITE:PS00086 PRINTS:PR00465 EMBL:AY094484 EMBL:BT001046 SPTR:Q8LPP9	9e-80
chr1.CM0063.57	3.1.3.3.5	ADIC arginine:agmatine antiporter [COG:COG0531]	btk:BT9727_0728	amino acid permease [KO:K03294]	8e-57	BS_yfnA	COG0531	5e-52	CTR1_MOUSE	Amino-acidtransport;Glycoprotein;Membrane;Receptor;Transmembrane;Transport,High-affinity cationic amino acid transporter-1 (CAT-1) (CAT1) (System Y+ basic amino acid transporter) (Ecotropic retroviral leukemia receptor) (ERR) (Ecotropic retrovirus receptor).	8e-57	GO_ID:9115	MGI|MGI:88117 SPTR:Q09143 symbol:Slc7a1 "solute carrier family 7 (cationic amino acid transporter, y+ system), member 1" [GO:0016021 "integral to membrane" evidence=RCA] InterPro:IPR002293 InterPro:IPR004841 MGI:MGI:88117 Pfam:PF00324 Interpro:IPR004755 TIGRFAMs:TIGR00906 EMBL:M26687 PIR:A32742 SPTR:Q09143	3e-57
chr1.CM0063.57	3.1.3.3.3	CADB cadaverine:lysine antiporter [COG:COG0531]	btk:BT9727_0728	amino acid permease [KO:K03294]	8e-57	BS_yfnA	COG0531	5e-52	CTR1_MOUSE	Amino-acidtransport;Glycoprotein;Membrane;Receptor;Transmembrane;Transport,High-affinity cationic amino acid transporter-1 (CAT-1) (CAT1) (System Y+ basic amino acid transporter) (Ecotropic retroviral leukemia receptor) (ERR) (Ecotropic retrovirus receptor).	8e-57	GO_ID:9115	MGI|MGI:88117 SPTR:Q09143 symbol:Slc7a1 "solute carrier family 7 (cationic amino acid transporter, y+ system), member 1" [GO:0016021 "integral to membrane" evidence=RCA] InterPro:IPR002293 InterPro:IPR004841 MGI:MGI:88117 Pfam:PF00324 Interpro:IPR004755 TIGRFAMs:TIGR00906 EMBL:M26687 PIR:A32742 SPTR:Q09143	3e-57
chr1.CM0063.57	3.1.3.3.2	POTE putrescine:ornithine antiporter [COG:COG0531]	btk:BT9727_0728	amino acid permease [KO:K03294]	8e-57	BS_yfnA	COG0531	5e-52	CTR1_MOUSE	Amino-acidtransport;Glycoprotein;Membrane;Receptor;Transmembrane;Transport,High-affinity cationic amino acid transporter-1 (CAT-1) (CAT1) (System Y+ basic amino acid transporter) (Ecotropic retroviral leukemia receptor) (ERR) (Ecotropic retrovirus receptor).	8e-57	GO_ID:9115	MGI|MGI:88117 SPTR:Q09143 symbol:Slc7a1 "solute carrier family 7 (cationic amino acid transporter, y+ system), member 1" [GO:0016021 "integral to membrane" evidence=RCA] InterPro:IPR002293 InterPro:IPR004841 MGI:MGI:88117 Pfam:PF00324 Interpro:IPR004755 TIGRFAMs:TIGR00906 EMBL:M26687 PIR:A32742 SPTR:Q09143	3e-57
chr1.CM0063.57	3.1.3.3.4	ARCD arginine:ornithine antiporter [COG:COG0531]	btk:BT9727_0728	amino acid permease [KO:K03294]	8e-57	BS_yfnA	COG0531	5e-52	CTR1_MOUSE	Amino-acidtransport;Glycoprotein;Membrane;Receptor;Transmembrane;Transport,High-affinity cationic amino acid transporter-1 (CAT-1) (CAT1) (System Y+ basic amino acid transporter) (Ecotropic retroviral leukemia receptor) (ERR) (Ecotropic retrovirus receptor).	8e-57	GO_ID:9115	MGI|MGI:88117 SPTR:Q09143 symbol:Slc7a1 "solute carrier family 7 (cationic amino acid transporter, y+ system), member 1" [GO:0016021 "integral to membrane" evidence=RCA] InterPro:IPR002293 InterPro:IPR004841 MGI:MGI:88117 Pfam:PF00324 Interpro:IPR004755 TIGRFAMs:TIGR00906 EMBL:M26687 PIR:A32742 SPTR:Q09143	3e-57
chr1.CM0063.57	3.1.3.4	TC.LAT L-amino acid transporter, LAT family [COG:COG0531] [TC:2.A.3.8]	btk:BT9727_0728	amino acid permease [KO:K03294]	8e-57	BS_yfnA	COG0531	5e-52	CTR1_MOUSE	Amino-acidtransport;Glycoprotein;Membrane;Receptor;Transmembrane;Transport,High-affinity cationic amino acid transporter-1 (CAT-1) (CAT1) (System Y+ basic amino acid transporter) (Ecotropic retroviral leukemia receptor) (ERR) (Ecotropic retrovirus receptor).	8e-57	GO_ID:9115	MGI|MGI:88117 SPTR:Q09143 symbol:Slc7a1 "solute carrier family 7 (cationic amino acid transporter, y+ system), member 1" [GO:0016021 "integral to membrane" evidence=RCA] InterPro:IPR002293 InterPro:IPR004841 MGI:MGI:88117 Pfam:PF00324 Interpro:IPR004755 TIGRFAMs:TIGR00906 EMBL:M26687 PIR:A32742 SPTR:Q09143	3e-57
chr1.CM0063.57	3.1.3.3.1	TC.APA basic amino acid/polyamine antiporter, APA family [COG:COG0531]	btk:BT9727_0728	amino acid permease [KO:K03294]	8e-57	BS_yfnA	COG0531	5e-52	CTR1_MOUSE	Amino-acidtransport;Glycoprotein;Membrane;Receptor;Transmembrane;Transport,High-affinity cationic amino acid transporter-1 (CAT-1) (CAT1) (System Y+ basic amino acid transporter) (Ecotropic retroviral leukemia receptor) (ERR) (Ecotropic retrovirus receptor).	8e-57	GO_ID:9115	MGI|MGI:88117 SPTR:Q09143 symbol:Slc7a1 "solute carrier family 7 (cationic amino acid transporter, y+ system), member 1" [GO:0016021 "integral to membrane" evidence=RCA] InterPro:IPR002293 InterPro:IPR004841 MGI:MGI:88117 Pfam:PF00324 Interpro:IPR004755 TIGRFAMs:TIGR00906 EMBL:M26687 PIR:A32742 SPTR:Q09143	3e-57
Lj-MIR393a	99.2	Unclassified without homolog
Ljwgs_078413.1	1.11.14.4	E1.14.-.- [EC:1.14.-.-] [COG:COG2124]	ath:At5g25900	F18A17.8; cytochrome P450 ent-kaurene oxidase (GA3) [EC:1.14.13.78] [KO:K04122]	1e-59	BH0579	COG2124	2e-13	KO1_ARATH	Chloroplast;Heme;Iron;Membrane;Metal-binding;Monooxygenase;NADP;Outermembrane;Oxidoreductase;Plastid;Transmembrane,Ent-kaurene oxidase (EC 1.14.13.78) (AtKO1) (Cytochrome P450 701A3).	7e-60	GO_ID:42479	TAIR|gene:3442840 SPTR:Q93ZB2 symbol:AT5G25900.1 [GO:0009686 "gibberellic acid biosynthesis" evidence=TAS] [GO:0005792 "microsome" evidence=NAS] [GO:0019825 "oxygen binding" evidence=ISS;IMP] [GO:0009740 "gibberellic acid mediated signaling" evidence=TAS] InterPro:IPR001128 Pfam:PF00067 InterPro:IPR002401 PRINTS:PR00463 PRINTS:PR00385 PROSITE:PS00086 EMBL:AF149413 EMBL:AF047719 EMBL:AF047720 EMBL…	3e-60
Ljwgs_078413.1	1.10.3.12	E1.14.-.- [EC:1.14.-.-] [COG:COG2124]	ath:At5g25900	F18A17.8; cytochrome P450 ent-kaurene oxidase (GA3) [EC:1.14.13.78] [KO:K04122]	1e-59	BH0579	COG2124	2e-13	KO1_ARATH	Chloroplast;Heme;Iron;Membrane;Metal-binding;Monooxygenase;NADP;Outermembrane;Oxidoreductase;Plastid;Transmembrane,Ent-kaurene oxidase (EC 1.14.13.78) (AtKO1) (Cytochrome P450 701A3).	7e-60	GO_ID:42479	TAIR|gene:3442840 SPTR:Q93ZB2 symbol:AT5G25900.1 [GO:0009686 "gibberellic acid biosynthesis" evidence=TAS] [GO:0005792 "microsome" evidence=NAS] [GO:0019825 "oxygen binding" evidence=ISS;IMP] [GO:0009740 "gibberellic acid mediated signaling" evidence=TAS] InterPro:IPR001128 Pfam:PF00067 InterPro:IPR002401 PRINTS:PR00463 PRINTS:PR00385 PROSITE:PS00086 EMBL:AF149413 EMBL:AF047719 EMBL:AF047720 EMBL…	3e-60
Ljwgs_078413.1	1.10.6.12	E1.14.-.- [EC:1.14.-.-] [COG:COG2124]	ath:At5g25900	F18A17.8; cytochrome P450 ent-kaurene oxidase (GA3) [EC:1.14.13.78] [KO:K04122]	1e-59	BH0579	COG2124	2e-13	KO1_ARATH	Chloroplast;Heme;Iron;Membrane;Metal-binding;Monooxygenase;NADP;Outermembrane;Oxidoreductase;Plastid;Transmembrane,Ent-kaurene oxidase (EC 1.14.13.78) (AtKO1) (Cytochrome P450 701A3).	7e-60	GO_ID:42479	TAIR|gene:3442840 SPTR:Q93ZB2 symbol:AT5G25900.1 [GO:0009686 "gibberellic acid biosynthesis" evidence=TAS] [GO:0005792 "microsome" evidence=NAS] [GO:0019825 "oxygen binding" evidence=ISS;IMP] [GO:0009740 "gibberellic acid mediated signaling" evidence=TAS] InterPro:IPR001128 Pfam:PF00067 InterPro:IPR002401 PRINTS:PR00463 PRINTS:PR00385 PROSITE:PS00086 EMBL:AF149413 EMBL:AF047719 EMBL:AF047720 EMBL…	3e-60
Ljwgs_078413.1	1.10.4.3	E1.14.13.78 ent-kaurene oxidase [EC:1.14.13.78]	ath:At5g25900	F18A17.8; cytochrome P450 ent-kaurene oxidase (GA3) [EC:1.14.13.78] [KO:K04122]	1e-59	BH0579	COG2124	2e-13	KO1_ARATH	Chloroplast;Heme;Iron;Membrane;Metal-binding;Monooxygenase;NADP;Outermembrane;Oxidoreductase;Plastid;Transmembrane,Ent-kaurene oxidase (EC 1.14.13.78) (AtKO1) (Cytochrome P450 701A3).	7e-60	GO_ID:42479	TAIR|gene:3442840 SPTR:Q93ZB2 symbol:AT5G25900.1 [GO:0009686 "gibberellic acid biosynthesis" evidence=TAS] [GO:0005792 "microsome" evidence=NAS] [GO:0019825 "oxygen binding" evidence=ISS;IMP] [GO:0009740 "gibberellic acid mediated signaling" evidence=TAS] InterPro:IPR001128 Pfam:PF00067 InterPro:IPR002401 PRINTS:PR00463 PRINTS:PR00385 PROSITE:PS00086 EMBL:AF149413 EMBL:AF047719 EMBL:AF047720 EMBL…	3e-60
Ljwgs_078413.1	1.3.3.23	E1.14.14.1 unspecific monooxygenase [EC:1.14.14.1] [COG:COG2124] [GO:0050381]	ath:At5g25900	F18A17.8; cytochrome P450 ent-kaurene oxidase (GA3) [EC:1.14.13.78] [KO:K04122]	1e-59	BH0579	COG2124	2e-13	KO1_ARATH	Chloroplast;Heme;Iron;Membrane;Metal-binding;Monooxygenase;NADP;Outermembrane;Oxidoreductase;Plastid;Transmembrane,Ent-kaurene oxidase (EC 1.14.13.78) (AtKO1) (Cytochrome P450 701A3).	7e-60	GO_ID:42479	TAIR|gene:3442840 SPTR:Q93ZB2 symbol:AT5G25900.1 [GO:0009686 "gibberellic acid biosynthesis" evidence=TAS] [GO:0005792 "microsome" evidence=NAS] [GO:0019825 "oxygen binding" evidence=ISS;IMP] [GO:0009740 "gibberellic acid mediated signaling" evidence=TAS] InterPro:IPR001128 Pfam:PF00067 InterPro:IPR002401 PRINTS:PR00463 PRINTS:PR00385 PROSITE:PS00086 EMBL:AF149413 EMBL:AF047719 EMBL:AF047720 EMBL…	3e-60
Ljwgs_078413.1	1.5.14.29	E1.14.14.1 unspecific monooxygenase [EC:1.14.14.1] [COG:COG2124] [GO:0050381]	ath:At5g25900	F18A17.8; cytochrome P450 ent-kaurene oxidase (GA3) [EC:1.14.13.78] [KO:K04122]	1e-59	BH0579	COG2124	2e-13	KO1_ARATH	Chloroplast;Heme;Iron;Membrane;Metal-binding;Monooxygenase;NADP;Outermembrane;Oxidoreductase;Plastid;Transmembrane,Ent-kaurene oxidase (EC 1.14.13.78) (AtKO1) (Cytochrome P450 701A3).	7e-60	GO_ID:42479	TAIR|gene:3442840 SPTR:Q93ZB2 symbol:AT5G25900.1 [GO:0009686 "gibberellic acid biosynthesis" evidence=TAS] [GO:0005792 "microsome" evidence=NAS] [GO:0019825 "oxygen binding" evidence=ISS;IMP] [GO:0009740 "gibberellic acid mediated signaling" evidence=TAS] InterPro:IPR001128 Pfam:PF00067 InterPro:IPR002401 PRINTS:PR00463 PRINTS:PR00385 PROSITE:PS00086 EMBL:AF149413 EMBL:AF047719 EMBL:AF047720 EMBL…	3e-60
Ljwgs_078413.1	1.1.7.13	E1.14.-.- [EC:1.14.-.-] [COG:COG2124]	ath:At5g25900	F18A17.8; cytochrome P450 ent-kaurene oxidase (GA3) [EC:1.14.13.78] [KO:K04122]	1e-59	BH0579	COG2124	2e-13	KO1_ARATH	Chloroplast;Heme;Iron;Membrane;Metal-binding;Monooxygenase;NADP;Outermembrane;Oxidoreductase;Plastid;Transmembrane,Ent-kaurene oxidase (EC 1.14.13.78) (AtKO1) (Cytochrome P450 701A3).	7e-60	GO_ID:42479	TAIR|gene:3442840 SPTR:Q93ZB2 symbol:AT5G25900.1 [GO:0009686 "gibberellic acid biosynthesis" evidence=TAS] [GO:0005792 "microsome" evidence=NAS] [GO:0019825 "oxygen binding" evidence=ISS;IMP] [GO:0009740 "gibberellic acid mediated signaling" evidence=TAS] InterPro:IPR001128 Pfam:PF00067 InterPro:IPR002401 PRINTS:PR00463 PRINTS:PR00385 PROSITE:PS00086 EMBL:AF149413 EMBL:AF047719 EMBL:AF047720 EMBL…	3e-60
Ljwgs_078413.1	1.11.4.6	E1.14.-.- [EC:1.14.-.-] [COG:COG2124]	ath:At5g25900	F18A17.8; cytochrome P450 ent-kaurene oxidase (GA3) [EC:1.14.13.78] [KO:K04122]	1e-59	BH0579	COG2124	2e-13	KO1_ARATH	Chloroplast;Heme;Iron;Membrane;Metal-binding;Monooxygenase;NADP;Outermembrane;Oxidoreductase;Plastid;Transmembrane,Ent-kaurene oxidase (EC 1.14.13.78) (AtKO1) (Cytochrome P450 701A3).	7e-60	GO_ID:42479	TAIR|gene:3442840 SPTR:Q93ZB2 symbol:AT5G25900.1 [GO:0009686 "gibberellic acid biosynthesis" evidence=TAS] [GO:0005792 "microsome" evidence=NAS] [GO:0019825 "oxygen binding" evidence=ISS;IMP] [GO:0009740 "gibberellic acid mediated signaling" evidence=TAS] InterPro:IPR001128 Pfam:PF00067 InterPro:IPR002401 PRINTS:PR00463 PRINTS:PR00385 PROSITE:PS00086 EMBL:AF149413 EMBL:AF047719 EMBL:AF047720 EMBL…	3e-60
Ljwgs_078413.1	1.11.4.2	E1.14.14.1 unspecific monooxygenase [EC:1.14.14.1] [COG:COG2124] [GO:0050381]	ath:At5g25900	F18A17.8; cytochrome P450 ent-kaurene oxidase (GA3) [EC:1.14.13.78] [KO:K04122]	1e-59	BH0579	COG2124	2e-13	KO1_ARATH	Chloroplast;Heme;Iron;Membrane;Metal-binding;Monooxygenase;NADP;Outermembrane;Oxidoreductase;Plastid;Transmembrane,Ent-kaurene oxidase (EC 1.14.13.78) (AtKO1) (Cytochrome P450 701A3).	7e-60	GO_ID:42479	TAIR|gene:3442840 SPTR:Q93ZB2 symbol:AT5G25900.1 [GO:0009686 "gibberellic acid biosynthesis" evidence=TAS] [GO:0005792 "microsome" evidence=NAS] [GO:0019825 "oxygen binding" evidence=ISS;IMP] [GO:0009740 "gibberellic acid mediated signaling" evidence=TAS] InterPro:IPR001128 Pfam:PF00067 InterPro:IPR002401 PRINTS:PR00463 PRINTS:PR00385 PROSITE:PS00086 EMBL:AF149413 EMBL:AF047719 EMBL:AF047720 EMBL…	3e-60
Ljwgs_014701.2	99.1.4.5784	GO_ID:31042										GO_ID:31042	TAIR|gene:2091362 SPTR:Q94JU2 symbol:AT3G28050.1 [GO:0000004 "biological process unknown" evidence=ND] [GO:0016020 "membrane" evidence=ISS] EMBL:AF372936 EMBL:AY133520 SPTR:Q94JU2	3e-81
chr5.TM0852.10	3.3.10.117	BMPR1 bone morphogenetic protein receptor, type I [EC:2.7.1.37]	ath:At4g28490	F20O9.180; leucine-rich repeat transmembrane protein kinase, putative [EC:2.7.1.37] [KO:K00870]	2e-20				RPK1_IPONI	Alternativeinitiation;Alternativesplicing;ATP-binding;Glycoprotein;Kinase;Leucine-richrepeat;Membrane;Nucleotide-binding;Repeat;Serine/threonine-proteinkinase;Signal;Transferase;Transmembrane,Receptor-like protein kinase precursor (EC 2.7.1.37).	9e-21	GO_ID:43277	TAIR|gene:2090713 SPTR:Q9LT85 symbol:AT3G19320.1 [GO:0005515 "protein binding" evidence=ISS] Pfam:PF00560 InterPro:IPR001611 InterPro:IPR007090 PRINTS:PR00019 EMBL:AB025624 SPTR:Q9LT85	8e-101
chr5.TM0852.10	3.2.2.1	Protein kinase [EC:2.7.1.37]	ath:At4g28490	F20O9.180; leucine-rich repeat transmembrane protein kinase, putative [EC:2.7.1.37] [KO:K00870]	2e-20				RPK1_IPONI	Alternativeinitiation;Alternativesplicing;ATP-binding;Glycoprotein;Kinase;Leucine-richrepeat;Membrane;Nucleotide-binding;Repeat;Serine/threonine-proteinkinase;Signal;Transferase;Transmembrane,Receptor-like protein kinase precursor (EC 2.7.1.37).	9e-21	GO_ID:43277	TAIR|gene:2090713 SPTR:Q9LT85 symbol:AT3G19320.1 [GO:0005515 "protein binding" evidence=ISS] Pfam:PF00560 InterPro:IPR001611 InterPro:IPR007090 PRINTS:PR00019 EMBL:AB025624 SPTR:Q9LT85	8e-101
chr4.CM0307.23	1.1.8.16	E3.1.3.12, otsB trehalose-phosphatase [EC:3.1.3.12] [COG:COG1877] [GO:0004805]	noc:Noc_1775	beta-phosphoglucomutase hydrolase [EC:3.1.3.12 2.4.1.216] [KO:K01087]	6e-45	Rv2006_2	COG1877	2e-36	Y2006_MYCTU	Completeproteome;Glycosidase;Hydrolase;Hypotheticalprotein,Hypothetical glycosyl hydrolase Rv2006/MT2062 (EC 3.2.1.-).	5e-36	GO_ID:8408	TAIR|gene:2171849 SPTR:Q9FJQ1 symbol:AT5G65140.1 [GO:0004805 "trehalose-phosphatase activity" evidence=ISS] [GO:0005992 "trehalose biosynthesis" evidence=ISS] InterPro:IPR006379 InterPro:IPR003337 Pfam:PF02358 GO:GO:0008152 TIGRFAMs:TIGR01484 TIGRFAMs:TIGR00685 EMBL:AB013395 SPTR:Q9FJQ1	2e-139
Ljwgs_076359.1	1.10.7	Flavonoid biosynthesis [CLASS:00941] [PATH:ot00941] [GO:0009813]										GO_ID:16900	TAIR|gene:3434528 SPTR:Q39224 symbol:AT1G17020.1 [GO:0009813 "flavonoid biosynthesis" evidence=ISS] [GO:0016706 "oxidoreductase activity, acting on paired donors, with incorporation or reduction of molecular oxygen, 2-oxoglutarate as one donor, and incorporation of one atom each of oxygen into both donors" evidence=ISS] Pfam:PF03171 InterPro:IPR002283 InterPro:IPR005123 PRINTS:PR00682 EMBL:X79052…	3e-18
Ljwgs_019719.2	99.1.3.2.1560	TBC13_MOUSE							TBC13_MOUSE	GTPaseactivation,TBC1 domain family member 13.	5e-41	GO_ID:34404	TAIR|gene:2119434 SPTR:Q9SVN9 symbol:AT4G13730.1 [GO:0000004 "biological process unknown" evidence=ND] [GO:0005554 "molecular function unknown" evidence=ND] Pfam:PF00566 InterPro:IPR000195 SMART:SM00164 PROSITE:PS50086 HSSP:Q08484 EMBL:AL161537 EMBL:AL035528 PIR:T05242 SPTR:Q9SVN9	1e-89
Ljwgs_019719.2	99.1.4.4797	GO_ID:34404							TBC13_MOUSE	GTPaseactivation,TBC1 domain family member 13.	5e-41	GO_ID:34404	TAIR|gene:2119434 SPTR:Q9SVN9 symbol:AT4G13730.1 [GO:0000004 "biological process unknown" evidence=ND] [GO:0005554 "molecular function unknown" evidence=ND] Pfam:PF00566 InterPro:IPR000195 SMART:SM00164 PROSITE:PS50086 HSSP:Q08484 EMBL:AL161537 EMBL:AL035528 PIR:T05242 SPTR:Q9SVN9	1e-89
chr5.CM0299.53	1.5.10.22	E3.4.11.5, pip proline iminopeptidase [EC:3.4.11.5] [COG:COG0596] [GO:0016804]	rpa:RPA2773	epoxide hydrolase [EC:3.3.2.3] [KO:K01253]	3e-52	Rv3617	COG0596	1e-48	HYES_HUMAN	3D-structure;Aromatichydrocarbonscatabolism;Detoxification;Directproteinsequencing;Hydrolase;Magnesium;Metal-binding;Peroxisome;Polymorphism,Epoxide hydrolase 2 (EC 3.3.2.3) (Soluble epoxide hydrolase) (SEH) (Epoxide hydratase) (Cytosolic epoxide hydrolase) (CEH).	7e-36	GO_ID:12680	TAIR|gene:2133233 SPTR:O81299 symbol:AT4G02340.1 [GO:0004301 "epoxide hydrolase activity" evidence=ISS] InterPro:IPR000379 Pfam:PF00561 InterPro:IPR003089 InterPro:IPR000073 InterPro:IPR000639 PRINTS:PR00111 PRINTS:PR00412 MEROPS:S33.971 HSSP:O31243 EMBL:AL161494 EMBL:AF069298 EMBL:AY102100 EMBL:BT000552 PIR:T01316 SPTR:O81299	3e-109
chr5.CM0299.53	1.10.9.6	E3.1.1.1 carboxylesterase [EC:3.1.1.1] [COG:COG0596] [GO:0004091]	rpa:RPA2773	epoxide hydrolase [EC:3.3.2.3] [KO:K01253]	3e-52	Rv3617	COG0596	1e-48	HYES_HUMAN	3D-structure;Aromatichydrocarbonscatabolism;Detoxification;Directproteinsequencing;Hydrolase;Magnesium;Metal-binding;Peroxisome;Polymorphism,Epoxide hydrolase 2 (EC 3.3.2.3) (Soluble epoxide hydrolase) (SEH) (Epoxide hydratase) (Cytosolic epoxide hydrolase) (CEH).	7e-36	GO_ID:12680	TAIR|gene:2133233 SPTR:O81299 symbol:AT4G02340.1 [GO:0004301 "epoxide hydrolase activity" evidence=ISS] InterPro:IPR000379 Pfam:PF00561 InterPro:IPR003089 InterPro:IPR000073 InterPro:IPR000639 PRINTS:PR00111 PRINTS:PR00412 MEROPS:S33.971 HSSP:O31243 EMBL:AL161494 EMBL:AF069298 EMBL:AY102100 EMBL:BT000552 PIR:T01316 SPTR:O81299	3e-109
chr5.CM0299.53	1.11.4.1	E3.8.1.5, dhaA haloalkane dehalogenase [EC:3.8.1.5] [COG:COG0596] [GO:0018786]	rpa:RPA2773	epoxide hydrolase [EC:3.3.2.3] [KO:K01253]	3e-52	Rv3617	COG0596	1e-48	HYES_HUMAN	3D-structure;Aromatichydrocarbonscatabolism;Detoxification;Directproteinsequencing;Hydrolase;Magnesium;Metal-binding;Peroxisome;Polymorphism,Epoxide hydrolase 2 (EC 3.3.2.3) (Soluble epoxide hydrolase) (SEH) (Epoxide hydratase) (Cytosolic epoxide hydrolase) (CEH).	7e-36	GO_ID:12680	TAIR|gene:2133233 SPTR:O81299 symbol:AT4G02340.1 [GO:0004301 "epoxide hydrolase activity" evidence=ISS] InterPro:IPR000379 Pfam:PF00561 InterPro:IPR003089 InterPro:IPR000073 InterPro:IPR000639 PRINTS:PR00111 PRINTS:PR00412 MEROPS:S33.971 HSSP:O31243 EMBL:AL161494 EMBL:AF069298 EMBL:AY102100 EMBL:BT000552 PIR:T01316 SPTR:O81299	3e-109
chr5.CM0299.53	1.11.17.7	E3.1.1.24, pcaD 3-oxoadipate enol-lactonase [EC:3.1.1.24] [COG:COG0596]	rpa:RPA2773	epoxide hydrolase [EC:3.3.2.3] [KO:K01253]	3e-52	Rv3617	COG0596	1e-48	HYES_HUMAN	3D-structure;Aromatichydrocarbonscatabolism;Detoxification;Directproteinsequencing;Hydrolase;Magnesium;Metal-binding;Peroxisome;Polymorphism,Epoxide hydrolase 2 (EC 3.3.2.3) (Soluble epoxide hydrolase) (SEH) (Epoxide hydratase) (Cytosolic epoxide hydrolase) (CEH).	7e-36	GO_ID:12680	TAIR|gene:2133233 SPTR:O81299 symbol:AT4G02340.1 [GO:0004301 "epoxide hydrolase activity" evidence=ISS] InterPro:IPR000379 Pfam:PF00561 InterPro:IPR003089 InterPro:IPR000073 InterPro:IPR000639 PRINTS:PR00111 PRINTS:PR00412 MEROPS:S33.971 HSSP:O31243 EMBL:AL161494 EMBL:AF069298 EMBL:AY102100 EMBL:BT000552 PIR:T01316 SPTR:O81299	3e-109
chr5.CM0299.53	1.5.13.32	MHPC 2-hydroxy-6-ketonona-2,4-dienedioic acid hydrolase [EC:3.7.1.-] [COG:COG0596] [GO:0018771]	rpa:RPA2773	epoxide hydrolase [EC:3.3.2.3] [KO:K01253]	3e-52	Rv3617	COG0596	1e-48	HYES_HUMAN	3D-structure;Aromatichydrocarbonscatabolism;Detoxification;Directproteinsequencing;Hydrolase;Magnesium;Metal-binding;Peroxisome;Polymorphism,Epoxide hydrolase 2 (EC 3.3.2.3) (Soluble epoxide hydrolase) (SEH) (Epoxide hydratase) (Cytosolic epoxide hydrolase) (CEH).	7e-36	GO_ID:12680	TAIR|gene:2133233 SPTR:O81299 symbol:AT4G02340.1 [GO:0004301 "epoxide hydrolase activity" evidence=ISS] InterPro:IPR000379 Pfam:PF00561 InterPro:IPR003089 InterPro:IPR000073 InterPro:IPR000639 PRINTS:PR00111 PRINTS:PR00412 MEROPS:S33.971 HSSP:O31243 EMBL:AL161494 EMBL:AF069298 EMBL:AY102100 EMBL:BT000552 PIR:T01316 SPTR:O81299	3e-109
chr5.CM0299.53	1.11.9.2	E3.3.2.3, EPHX1, EPHX2 epoxide hydrolase [EC:3.3.2.3] [COG:COG0596] [GO:0004301]	rpa:RPA2773	epoxide hydrolase [EC:3.3.2.3] [KO:K01253]	3e-52	Rv3617	COG0596	1e-48	HYES_HUMAN	3D-structure;Aromatichydrocarbonscatabolism;Detoxification;Directproteinsequencing;Hydrolase;Magnesium;Metal-binding;Peroxisome;Polymorphism,Epoxide hydrolase 2 (EC 3.3.2.3) (Soluble epoxide hydrolase) (SEH) (Epoxide hydratase) (Cytosolic epoxide hydrolase) (CEH).	7e-36	GO_ID:12680	TAIR|gene:2133233 SPTR:O81299 symbol:AT4G02340.1 [GO:0004301 "epoxide hydrolase activity" evidence=ISS] InterPro:IPR000379 Pfam:PF00561 InterPro:IPR003089 InterPro:IPR000073 InterPro:IPR000639 PRINTS:PR00111 PRINTS:PR00412 MEROPS:S33.971 HSSP:O31243 EMBL:AL161494 EMBL:AF069298 EMBL:AY102100 EMBL:BT000552 PIR:T01316 SPTR:O81299	3e-109
chr5.CM0299.53	1.11.5.1	E3.8.1.5, dhaA haloalkane dehalogenase [EC:3.8.1.5] [COG:COG0596] [GO:0018786]	rpa:RPA2773	epoxide hydrolase [EC:3.3.2.3] [KO:K01253]	3e-52	Rv3617	COG0596	1e-48	HYES_HUMAN	3D-structure;Aromatichydrocarbonscatabolism;Detoxification;Directproteinsequencing;Hydrolase;Magnesium;Metal-binding;Peroxisome;Polymorphism,Epoxide hydrolase 2 (EC 3.3.2.3) (Soluble epoxide hydrolase) (SEH) (Epoxide hydratase) (Cytosolic epoxide hydrolase) (CEH).	7e-36	GO_ID:12680	TAIR|gene:2133233 SPTR:O81299 symbol:AT4G02340.1 [GO:0004301 "epoxide hydrolase activity" evidence=ISS] InterPro:IPR000379 Pfam:PF00561 InterPro:IPR003089 InterPro:IPR000073 InterPro:IPR000639 PRINTS:PR00111 PRINTS:PR00412 MEROPS:S33.971 HSSP:O31243 EMBL:AL161494 EMBL:AF069298 EMBL:AY102100 EMBL:BT000552 PIR:T01316 SPTR:O81299	3e-109
chr5.CM0299.53	1.11.8.1	E3.8.1.5, dhaA haloalkane dehalogenase [EC:3.8.1.5] [COG:COG0596] [GO:0018786]	rpa:RPA2773	epoxide hydrolase [EC:3.3.2.3] [KO:K01253]	3e-52	Rv3617	COG0596	1e-48	HYES_HUMAN	3D-structure;Aromatichydrocarbonscatabolism;Detoxification;Directproteinsequencing;Hydrolase;Magnesium;Metal-binding;Peroxisome;Polymorphism,Epoxide hydrolase 2 (EC 3.3.2.3) (Soluble epoxide hydrolase) (SEH) (Epoxide hydratase) (Cytosolic epoxide hydrolase) (CEH).	7e-36	GO_ID:12680	TAIR|gene:2133233 SPTR:O81299 symbol:AT4G02340.1 [GO:0004301 "epoxide hydrolase activity" evidence=ISS] InterPro:IPR000379 Pfam:PF00561 InterPro:IPR003089 InterPro:IPR000073 InterPro:IPR000639 PRINTS:PR00111 PRINTS:PR00412 MEROPS:S33.971 HSSP:O31243 EMBL:AL161494 EMBL:AF069298 EMBL:AY102100 EMBL:BT000552 PIR:T01316 SPTR:O81299	3e-109
Ljwgs_016656.1	1.9.4.15	E2.7.1.- [EC:2.7.1.-] [COG:COG0515 COG1493]	lma:LmjF07.0900	serine/threonine kinase, putative [EC:2.7.1.-] [KO:K07198]	2e-24	YDR477w_1	COG0515	3e-22	CIPK1_ORYSA	ATP-binding;Calcium;Kinase;Manganese;Nucleotide-binding;Phosphorylation;Serine/threonine-proteinkinase;Transferase,CIPK-like protein 1 (EC 2.7.1.37) (OsCK1).	7e-111	GO_ID:23944	TAIR|gene:2009811 SPTR:Q93VD3 symbol:AT1G30270.1 [GO:0016301 "kinase activity" evidence=ISS] [GO:0005737 "cytoplasm" evidence=IDA] [GO:0005634 "nucleus" evidence=IDA] InterPro:IPR000719 InterPro:IPR002290 InterPro:IPR008271 Pfam:PF00069 Prosite:PS00108 InterPro:IPR004041 Prosite:PS00107 Pfam:PF03822 ProDom:PD000001 PROSITE:PS50011 SMART:SM00220 HSSP:P49137 PROSITE:PS50816 EMBL:AY056419 EMBL:AY035…	8e-100
Ljwgs_016656.1	1.1.17.19	E2.7.1.- [EC:2.7.1.-] [COG:COG0515 COG1493]	lma:LmjF07.0900	serine/threonine kinase, putative [EC:2.7.1.-] [KO:K07198]	2e-24	YDR477w_1	COG0515	3e-22	CIPK1_ORYSA	ATP-binding;Calcium;Kinase;Manganese;Nucleotide-binding;Phosphorylation;Serine/threonine-proteinkinase;Transferase,CIPK-like protein 1 (EC 2.7.1.37) (OsCK1).	7e-111	GO_ID:23944	TAIR|gene:2009811 SPTR:Q93VD3 symbol:AT1G30270.1 [GO:0016301 "kinase activity" evidence=ISS] [GO:0005737 "cytoplasm" evidence=IDA] [GO:0005634 "nucleus" evidence=IDA] InterPro:IPR000719 InterPro:IPR002290 InterPro:IPR008271 Pfam:PF00069 Prosite:PS00108 InterPro:IPR004041 Prosite:PS00107 Pfam:PF03822 ProDom:PD000001 PROSITE:PS50011 SMART:SM00220 HSSP:P49137 PROSITE:PS50816 EMBL:AY056419 EMBL:AY035…	8e-100
Ljwgs_016656.1	3.2.12.25	PRKAA, AMPK 5-AMP-activated protein kinase, catalytic alpha subunit [EC:2.7.1.-]	lma:LmjF07.0900	serine/threonine kinase, putative [EC:2.7.1.-] [KO:K07198]	2e-24	YDR477w_1	COG0515	3e-22	CIPK1_ORYSA	ATP-binding;Calcium;Kinase;Manganese;Nucleotide-binding;Phosphorylation;Serine/threonine-proteinkinase;Transferase,CIPK-like protein 1 (EC 2.7.1.37) (OsCK1).	7e-111	GO_ID:23944	TAIR|gene:2009811 SPTR:Q93VD3 symbol:AT1G30270.1 [GO:0016301 "kinase activity" evidence=ISS] [GO:0005737 "cytoplasm" evidence=IDA] [GO:0005634 "nucleus" evidence=IDA] InterPro:IPR000719 InterPro:IPR002290 InterPro:IPR008271 Pfam:PF00069 Prosite:PS00108 InterPro:IPR004041 Prosite:PS00107 Pfam:PF03822 ProDom:PD000001 PROSITE:PS50011 SMART:SM00220 HSSP:P49137 PROSITE:PS50816 EMBL:AY056419 EMBL:AY035…	8e-100
Ljwgs_016656.1	3.2.11.36	PRKAA, AMPK 5-AMP-activated protein kinase, catalytic alpha subunit [EC:2.7.1.-]	lma:LmjF07.0900	serine/threonine kinase, putative [EC:2.7.1.-] [KO:K07198]	2e-24	YDR477w_1	COG0515	3e-22	CIPK1_ORYSA	ATP-binding;Calcium;Kinase;Manganese;Nucleotide-binding;Phosphorylation;Serine/threonine-proteinkinase;Transferase,CIPK-like protein 1 (EC 2.7.1.37) (OsCK1).	7e-111	GO_ID:23944	TAIR|gene:2009811 SPTR:Q93VD3 symbol:AT1G30270.1 [GO:0016301 "kinase activity" evidence=ISS] [GO:0005737 "cytoplasm" evidence=IDA] [GO:0005634 "nucleus" evidence=IDA] InterPro:IPR000719 InterPro:IPR002290 InterPro:IPR008271 Pfam:PF00069 Prosite:PS00108 InterPro:IPR004041 Prosite:PS00107 Pfam:PF03822 ProDom:PD000001 PROSITE:PS50011 SMART:SM00220 HSSP:P49137 PROSITE:PS50816 EMBL:AY056419 EMBL:AY035…	8e-100
Ljwgs_016656.1	1.7.8.19	WAAY, rfaY lipopolysaccharide core biosynthesis protein RFAY [EC:2.7.-.-] [COG:COG0515]	lma:LmjF07.0900	serine/threonine kinase, putative [EC:2.7.1.-] [KO:K07198]	2e-24	YDR477w_1	COG0515	3e-22	CIPK1_ORYSA	ATP-binding;Calcium;Kinase;Manganese;Nucleotide-binding;Phosphorylation;Serine/threonine-proteinkinase;Transferase,CIPK-like protein 1 (EC 2.7.1.37) (OsCK1).	7e-111	GO_ID:23944	TAIR|gene:2009811 SPTR:Q93VD3 symbol:AT1G30270.1 [GO:0016301 "kinase activity" evidence=ISS] [GO:0005737 "cytoplasm" evidence=IDA] [GO:0005634 "nucleus" evidence=IDA] InterPro:IPR000719 InterPro:IPR002290 InterPro:IPR008271 Pfam:PF00069 Prosite:PS00108 InterPro:IPR004041 Prosite:PS00107 Pfam:PF03822 ProDom:PD000001 PROSITE:PS50011 SMART:SM00220 HSSP:P49137 PROSITE:PS50816 EMBL:AY056419 EMBL:AY035…	8e-100
Ljwgs_016656.1	3.3.10.117	BMPR1 bone morphogenetic protein receptor, type I [EC:2.7.1.37]	lma:LmjF07.0900	serine/threonine kinase, putative [EC:2.7.1.-] [KO:K07198]	2e-24	YDR477w_1	COG0515	3e-22	CIPK1_ORYSA	ATP-binding;Calcium;Kinase;Manganese;Nucleotide-binding;Phosphorylation;Serine/threonine-proteinkinase;Transferase,CIPK-like protein 1 (EC 2.7.1.37) (OsCK1).	7e-111	GO_ID:23944	TAIR|gene:2009811 SPTR:Q93VD3 symbol:AT1G30270.1 [GO:0016301 "kinase activity" evidence=ISS] [GO:0005737 "cytoplasm" evidence=IDA] [GO:0005634 "nucleus" evidence=IDA] InterPro:IPR000719 InterPro:IPR002290 InterPro:IPR008271 Pfam:PF00069 Prosite:PS00108 InterPro:IPR004041 Prosite:PS00107 Pfam:PF03822 ProDom:PD000001 PROSITE:PS50011 SMART:SM00220 HSSP:P49137 PROSITE:PS50816 EMBL:AY056419 EMBL:AY035…	8e-100
Ljwgs_016656.1	1.11.16.8	E2.7.1.- [EC:2.7.1.-] [COG:COG0515 COG1493]	lma:LmjF07.0900	serine/threonine kinase, putative [EC:2.7.1.-] [KO:K07198]	2e-24	YDR477w_1	COG0515	3e-22	CIPK1_ORYSA	ATP-binding;Calcium;Kinase;Manganese;Nucleotide-binding;Phosphorylation;Serine/threonine-proteinkinase;Transferase,CIPK-like protein 1 (EC 2.7.1.37) (OsCK1).	7e-111	GO_ID:23944	TAIR|gene:2009811 SPTR:Q93VD3 symbol:AT1G30270.1 [GO:0016301 "kinase activity" evidence=ISS] [GO:0005737 "cytoplasm" evidence=IDA] [GO:0005634 "nucleus" evidence=IDA] InterPro:IPR000719 InterPro:IPR002290 InterPro:IPR008271 Pfam:PF00069 Prosite:PS00108 InterPro:IPR004041 Prosite:PS00107 Pfam:PF03822 ProDom:PD000001 PROSITE:PS50011 SMART:SM00220 HSSP:P49137 PROSITE:PS50816 EMBL:AY056419 EMBL:AY035…	8e-100
Ljwgs_016656.1	4.2.4	Cell cycle [CLASS:04110] [PATH:hsa04110] [COG:COG0515]	lma:LmjF07.0900	serine/threonine kinase, putative [EC:2.7.1.-] [KO:K07198]	2e-24	YDR477w_1	COG0515	3e-22	CIPK1_ORYSA	ATP-binding;Calcium;Kinase;Manganese;Nucleotide-binding;Phosphorylation;Serine/threonine-proteinkinase;Transferase,CIPK-like protein 1 (EC 2.7.1.37) (OsCK1).	7e-111	GO_ID:23944	TAIR|gene:2009811 SPTR:Q93VD3 symbol:AT1G30270.1 [GO:0016301 "kinase activity" evidence=ISS] [GO:0005737 "cytoplasm" evidence=IDA] [GO:0005634 "nucleus" evidence=IDA] InterPro:IPR000719 InterPro:IPR002290 InterPro:IPR008271 Pfam:PF00069 Prosite:PS00108 InterPro:IPR004041 Prosite:PS00107 Pfam:PF03822 ProDom:PD000001 PROSITE:PS50011 SMART:SM00220 HSSP:P49137 PROSITE:PS50816 EMBL:AY056419 EMBL:AY035…	8e-100
Ljwgs_016656.1	3.2.2.1	Protein kinase [EC:2.7.1.37]	lma:LmjF07.0900	serine/threonine kinase, putative [EC:2.7.1.-] [KO:K07198]	2e-24	YDR477w_1	COG0515	3e-22	CIPK1_ORYSA	ATP-binding;Calcium;Kinase;Manganese;Nucleotide-binding;Phosphorylation;Serine/threonine-proteinkinase;Transferase,CIPK-like protein 1 (EC 2.7.1.37) (OsCK1).	7e-111	GO_ID:23944	TAIR|gene:2009811 SPTR:Q93VD3 symbol:AT1G30270.1 [GO:0016301 "kinase activity" evidence=ISS] [GO:0005737 "cytoplasm" evidence=IDA] [GO:0005634 "nucleus" evidence=IDA] InterPro:IPR000719 InterPro:IPR002290 InterPro:IPR008271 Pfam:PF00069 Prosite:PS00108 InterPro:IPR004041 Prosite:PS00107 Pfam:PF03822 ProDom:PD000001 PROSITE:PS50011 SMART:SM00220 HSSP:P49137 PROSITE:PS50816 EMBL:AY056419 EMBL:AY035…	8e-100
chr2.TM0621.21	1.6.3.16	E2.1.1.- [EC:2.1.1.-] [COG:COG0500 COG0742]	ath:At1g48600	T1N15.23; phosphoethanolamine N-methyltransferase 2, putative (NMT2) [EC:2.1.1.103] [KO:K05929]	7e-67	mll3672	COG0500	2e-11	PEAMT_SPIOL	Methyltransferase;Phospholipidbiosynthesis;Repeat;Transferase,Phosphoethanolamine N-methyltransferase (EC 2.1.1.103).	3e-67
chr2.TM0621.21	1.5.12.40	E2.1.1.- [EC:2.1.1.-] [COG:COG0500 COG0742]	ath:At1g48600	T1N15.23; phosphoethanolamine N-methyltransferase 2, putative (NMT2) [EC:2.1.1.103] [KO:K05929]	7e-67	mll3672	COG0500	2e-11	PEAMT_SPIOL	Methyltransferase;Phospholipidbiosynthesis;Repeat;Transferase,Phosphoethanolamine N-methyltransferase (EC 2.1.1.103).	3e-67
chr2.TM0621.21	1.3.8.17	E2.1.1.- [EC:2.1.1.-] [COG:COG0500 COG0742]	ath:At1g48600	T1N15.23; phosphoethanolamine N-methyltransferase 2, putative (NMT2) [EC:2.1.1.103] [KO:K05929]	7e-67	mll3672	COG0500	2e-11	PEAMT_SPIOL	Methyltransferase;Phospholipidbiosynthesis;Repeat;Transferase,Phosphoethanolamine N-methyltransferase (EC 2.1.1.103).	3e-67
chr2.TM0621.21	1.5.11.30	E2.1.1.- [EC:2.1.1.-] [COG:COG0500 COG0742]	ath:At1g48600	T1N15.23; phosphoethanolamine N-methyltransferase 2, putative (NMT2) [EC:2.1.1.103] [KO:K05929]	7e-67	mll3672	COG0500	2e-11	PEAMT_SPIOL	Methyltransferase;Phospholipidbiosynthesis;Repeat;Transferase,Phosphoethanolamine N-methyltransferase (EC 2.1.1.103).	3e-67
chr2.TM0621.21	1.6.4.7	E2.1.1.- [EC:2.1.1.-] [COG:COG0500 COG0742]	ath:At1g48600	T1N15.23; phosphoethanolamine N-methyltransferase 2, putative (NMT2) [EC:2.1.1.103] [KO:K05929]	7e-67	mll3672	COG0500	2e-11	PEAMT_SPIOL	Methyltransferase;Phospholipidbiosynthesis;Repeat;Transferase,Phosphoethanolamine N-methyltransferase (EC 2.1.1.103).	3e-67
chr2.TM0621.21	1.9.4.4	E2.1.1.1, NNMT nicotinamide N-methyltransferase [EC:2.1.1.1] [COG:COG0500] [GO:0008112]	ath:At1g48600	T1N15.23; phosphoethanolamine N-methyltransferase 2, putative (NMT2) [EC:2.1.1.103] [KO:K05929]	7e-67	mll3672	COG0500	2e-11	PEAMT_SPIOL	Methyltransferase;Phospholipidbiosynthesis;Repeat;Transferase,Phosphoethanolamine N-methyltransferase (EC 2.1.1.103).	3e-67
chr2.TM0621.21	1.3.10.25	E2.1.1.103, NMT phosphoethanolamine N-methyltransferase [EC:2.1.1.103] [GO:0000234]	ath:At1g48600	T1N15.23; phosphoethanolamine N-methyltransferase 2, putative (NMT2) [EC:2.1.1.103] [KO:K05929]	7e-67	mll3672	COG0500	2e-11	PEAMT_SPIOL	Methyltransferase;Phospholipidbiosynthesis;Repeat;Transferase,Phosphoethanolamine N-methyltransferase (EC 2.1.1.103).	3e-67
chr2.TM0621.21	1.9.10.46	E2.1.1.11, chlM magnesium-protoporphyrin O-methyltransferase [EC:2.1.1.11] [COG:COG0500] [GO:0046406]	ath:At1g48600	T1N15.23; phosphoethanolamine N-methyltransferase 2, putative (NMT2) [EC:2.1.1.103] [KO:K05929]	7e-67	mll3672	COG0500	2e-11	PEAMT_SPIOL	Methyltransferase;Phospholipidbiosynthesis;Repeat;Transferase,Phosphoethanolamine N-methyltransferase (EC 2.1.1.103).	3e-67
chr2.TM0621.21	1.11.12.7	E2.1.1.- [EC:2.1.1.-] [COG:COG0500 COG0742]	ath:At1g48600	T1N15.23; phosphoethanolamine N-methyltransferase 2, putative (NMT2) [EC:2.1.1.103] [KO:K05929]	7e-67	mll3672	COG0500	2e-11	PEAMT_SPIOL	Methyltransferase;Phospholipidbiosynthesis;Repeat;Transferase,Phosphoethanolamine N-methyltransferase (EC 2.1.1.103).	3e-67
chr2.TM0621.21	1.5.14.34	E2.1.1.- [EC:2.1.1.-] [COG:COG0500 COG0742]	ath:At1g48600	T1N15.23; phosphoethanolamine N-methyltransferase 2, putative (NMT2) [EC:2.1.1.103] [KO:K05929]	7e-67	mll3672	COG0500	2e-11	PEAMT_SPIOL	Methyltransferase;Phospholipidbiosynthesis;Repeat;Transferase,Phosphoethanolamine N-methyltransferase (EC 2.1.1.103).	3e-67
chr5.CM0096.38	99.1.4.309	GO_ID:19426							IFRD1_PIG	Developmentalprotein;Differentiation,Interferon-related developmental regulator 1.	5e-22	GO_ID:19426	TAIR|gene:2199230 SPTR:Q9ASX8 symbol:AT1G27760.1 [GO:0005554 "molecular function unknown" evidence=ND] [GO:0000004 "biological process unknown" evidence=ND] [GO:0008372 "cellular component unknown" evidence=ND] Pfam:PF05004 InterPro:IPR007701 InterPro:IPR006921 Pfam:PF04836 EMBL:AY078052 EMBL:AF428281 EMBL:AF361609 SPTR:Q9ASX8	9e-127
chr5.CM0096.38	99.1.3.2.2876	IFRD1_PIG							IFRD1_PIG	Developmentalprotein;Differentiation,Interferon-related developmental regulator 1.	5e-22	GO_ID:19426	TAIR|gene:2199230 SPTR:Q9ASX8 symbol:AT1G27760.1 [GO:0005554 "molecular function unknown" evidence=ND] [GO:0000004 "biological process unknown" evidence=ND] [GO:0008372 "cellular component unknown" evidence=ND] Pfam:PF05004 InterPro:IPR007701 InterPro:IPR006921 Pfam:PF04836 EMBL:AY078052 EMBL:AF428281 EMBL:AF361609 SPTR:Q9ASX8	9e-127
chr3.CM0590.5	99.1.3.1.38	EC 1.3.1.74	sab:SAB2068c	quinone oxidoreductase [EC:1.6.5.5] [KO:K00344]	7e-69	BS_yfmJ	COG2130	2e-64	P1_ARATH	NADP;Oxidoreductase,Probable NADP-dependent oxidoreductase P1 (EC 1.3.1.74).	7e-138	GO_ID:43166	TAIR|gene:2148130 SPTR:Q39172 symbol:AT5G16970.1 [GO:0006979 "response to oxidative stress" evidence=IEP] InterPro:IPR002085 Pfam:PF00107 EMBL:AL391141 EMBL:Z49768 PIR:S57611 InterPro:IPR011032 SPTR:Q39172	3e-138
chr3.CM0590.5	99.1.2.123	COG2130	sab:SAB2068c	quinone oxidoreductase [EC:1.6.5.5] [KO:K00344]	7e-69	BS_yfmJ	COG2130	2e-64	P1_ARATH	NADP;Oxidoreductase,Probable NADP-dependent oxidoreductase P1 (EC 1.3.1.74).	7e-138	GO_ID:43166	TAIR|gene:2148130 SPTR:Q39172 symbol:AT5G16970.1 [GO:0006979 "response to oxidative stress" evidence=IEP] InterPro:IPR002085 Pfam:PF00107 EMBL:AL391141 EMBL:Z49768 PIR:S57611 InterPro:IPR011032 SPTR:Q39172	3e-138
chr3.CM0590.5	99.1.1.42	KO:K00344	sab:SAB2068c	quinone oxidoreductase [EC:1.6.5.5] [KO:K00344]	7e-69	BS_yfmJ	COG2130	2e-64	P1_ARATH	NADP;Oxidoreductase,Probable NADP-dependent oxidoreductase P1 (EC 1.3.1.74).	7e-138	GO_ID:43166	TAIR|gene:2148130 SPTR:Q39172 symbol:AT5G16970.1 [GO:0006979 "response to oxidative stress" evidence=IEP] InterPro:IPR002085 Pfam:PF00107 EMBL:AL391141 EMBL:Z49768 PIR:S57611 InterPro:IPR011032 SPTR:Q39172	3e-138
chr3.CM0590.5	99.1.4.4639	GO_ID:43166	sab:SAB2068c	quinone oxidoreductase [EC:1.6.5.5] [KO:K00344]	7e-69	BS_yfmJ	COG2130	2e-64	P1_ARATH	NADP;Oxidoreductase,Probable NADP-dependent oxidoreductase P1 (EC 1.3.1.74).	7e-138	GO_ID:43166	TAIR|gene:2148130 SPTR:Q39172 symbol:AT5G16970.1 [GO:0006979 "response to oxidative stress" evidence=IEP] InterPro:IPR002085 Pfam:PF00107 EMBL:AL391141 EMBL:Z49768 PIR:S57611 InterPro:IPR011032 SPTR:Q39172	3e-138
Ljwgs_096501.1.1	99.1.4.5346	GO_ID:6957										GO_ID:6957	TAIR|gene:2099361 SPTR:Q9LH79 symbol:AT3G14770.1 [GO:0000004 "biological process unknown" evidence=ND] [GO:0016020 "membrane" evidence=ISS] InterPro:IPR004316 GO:GO:0016020 PANTHER:PTHR10791 Pfam:PF03083 EMBL:AP002061 EMBL:AY054229 EMBL:AY066044 SPTR:Q9LH79	2e-38
chr3.TM1089.9	1.10.7.9	E1.14.13.21 flavonoid 3-monooxygenase [EC:1.14.13.21] [GO:0016711]	ath:At5g07990	F13G24.190; cytochrome P450 75A5 / flavonoid 3-monooxygenase / flavonoid 3-hydroxylase (F3H) (F35H) (TT7) [EC:1.14.13.21] [KO:K05280]	2e-49	BH0579	COG2124	2e-18	C71A1_PERAE	Directproteinsequencing;Fruitripening;Heme;Iron;Membrane;Metal-binding;Monooxygenase;Oxidoreductase;Transmembrane,Cytochrome P450 71A1 (EC 1.14.-.-) (CYPLXXIA1) (ARP-2).	4e-80	GO_ID:16992	TAIR|gene:2054511 SPTR:Q8LPP9 symbol:AT2G30750.1 [GO:0019825 "oxygen binding" evidence=ISS] InterPro:IPR001128 Pfam:PF00067 InterPro:IPR002403 InterPro:IPR002401 PRINTS:PR00463 PRINTS:PR00385 PROSITE:PS00086 PRINTS:PR00465 EMBL:AY094484 EMBL:BT001046 SPTR:Q8LPP9	5e-62
chr3.TM1089.9	1.11.14.4	E1.14.-.- [EC:1.14.-.-] [COG:COG2124]	ath:At5g07990	F13G24.190; cytochrome P450 75A5 / flavonoid 3-monooxygenase / flavonoid 3-hydroxylase (F3H) (F35H) (TT7) [EC:1.14.13.21] [KO:K05280]	2e-49	BH0579	COG2124	2e-18	C71A1_PERAE	Directproteinsequencing;Fruitripening;Heme;Iron;Membrane;Metal-binding;Monooxygenase;Oxidoreductase;Transmembrane,Cytochrome P450 71A1 (EC 1.14.-.-) (CYPLXXIA1) (ARP-2).	4e-80	GO_ID:16992	TAIR|gene:2054511 SPTR:Q8LPP9 symbol:AT2G30750.1 [GO:0019825 "oxygen binding" evidence=ISS] InterPro:IPR001128 Pfam:PF00067 InterPro:IPR002403 InterPro:IPR002401 PRINTS:PR00463 PRINTS:PR00385 PROSITE:PS00086 PRINTS:PR00465 EMBL:AY094484 EMBL:BT001046 SPTR:Q8LPP9	5e-62
chr3.TM1089.9	1.10.3.12	E1.14.-.- [EC:1.14.-.-] [COG:COG2124]	ath:At5g07990	F13G24.190; cytochrome P450 75A5 / flavonoid 3-monooxygenase / flavonoid 3-hydroxylase (F3H) (F35H) (TT7) [EC:1.14.13.21] [KO:K05280]	2e-49	BH0579	COG2124	2e-18	C71A1_PERAE	Directproteinsequencing;Fruitripening;Heme;Iron;Membrane;Metal-binding;Monooxygenase;Oxidoreductase;Transmembrane,Cytochrome P450 71A1 (EC 1.14.-.-) (CYPLXXIA1) (ARP-2).	4e-80	GO_ID:16992	TAIR|gene:2054511 SPTR:Q8LPP9 symbol:AT2G30750.1 [GO:0019825 "oxygen binding" evidence=ISS] InterPro:IPR001128 Pfam:PF00067 InterPro:IPR002403 InterPro:IPR002401 PRINTS:PR00463 PRINTS:PR00385 PROSITE:PS00086 PRINTS:PR00465 EMBL:AY094484 EMBL:BT001046 SPTR:Q8LPP9	5e-62
chr3.TM1089.9	1.10.6.12	E1.14.-.- [EC:1.14.-.-] [COG:COG2124]	ath:At5g07990	F13G24.190; cytochrome P450 75A5 / flavonoid 3-monooxygenase / flavonoid 3-hydroxylase (F3H) (F35H) (TT7) [EC:1.14.13.21] [KO:K05280]	2e-49	BH0579	COG2124	2e-18	C71A1_PERAE	Directproteinsequencing;Fruitripening;Heme;Iron;Membrane;Metal-binding;Monooxygenase;Oxidoreductase;Transmembrane,Cytochrome P450 71A1 (EC 1.14.-.-) (CYPLXXIA1) (ARP-2).	4e-80	GO_ID:16992	TAIR|gene:2054511 SPTR:Q8LPP9 symbol:AT2G30750.1 [GO:0019825 "oxygen binding" evidence=ISS] InterPro:IPR001128 Pfam:PF00067 InterPro:IPR002403 InterPro:IPR002401 PRINTS:PR00463 PRINTS:PR00385 PROSITE:PS00086 PRINTS:PR00465 EMBL:AY094484 EMBL:BT001046 SPTR:Q8LPP9	5e-62
chr3.TM1089.9	1.3.3.23	E1.14.14.1 unspecific monooxygenase [EC:1.14.14.1] [COG:COG2124] [GO:0050381]	ath:At5g07990	F13G24.190; cytochrome P450 75A5 / flavonoid 3-monooxygenase / flavonoid 3-hydroxylase (F3H) (F35H) (TT7) [EC:1.14.13.21] [KO:K05280]	2e-49	BH0579	COG2124	2e-18	C71A1_PERAE	Directproteinsequencing;Fruitripening;Heme;Iron;Membrane;Metal-binding;Monooxygenase;Oxidoreductase;Transmembrane,Cytochrome P450 71A1 (EC 1.14.-.-) (CYPLXXIA1) (ARP-2).	4e-80	GO_ID:16992	TAIR|gene:2054511 SPTR:Q8LPP9 symbol:AT2G30750.1 [GO:0019825 "oxygen binding" evidence=ISS] InterPro:IPR001128 Pfam:PF00067 InterPro:IPR002403 InterPro:IPR002401 PRINTS:PR00463 PRINTS:PR00385 PROSITE:PS00086 PRINTS:PR00465 EMBL:AY094484 EMBL:BT001046 SPTR:Q8LPP9	5e-62
chr3.TM1089.9	1.5.14.29	E1.14.14.1 unspecific monooxygenase [EC:1.14.14.1] [COG:COG2124] [GO:0050381]	ath:At5g07990	F13G24.190; cytochrome P450 75A5 / flavonoid 3-monooxygenase / flavonoid 3-hydroxylase (F3H) (F35H) (TT7) [EC:1.14.13.21] [KO:K05280]	2e-49	BH0579	COG2124	2e-18	C71A1_PERAE	Directproteinsequencing;Fruitripening;Heme;Iron;Membrane;Metal-binding;Monooxygenase;Oxidoreductase;Transmembrane,Cytochrome P450 71A1 (EC 1.14.-.-) (CYPLXXIA1) (ARP-2).	4e-80	GO_ID:16992	TAIR|gene:2054511 SPTR:Q8LPP9 symbol:AT2G30750.1 [GO:0019825 "oxygen binding" evidence=ISS] InterPro:IPR001128 Pfam:PF00067 InterPro:IPR002403 InterPro:IPR002401 PRINTS:PR00463 PRINTS:PR00385 PROSITE:PS00086 PRINTS:PR00465 EMBL:AY094484 EMBL:BT001046 SPTR:Q8LPP9	5e-62
chr3.TM1089.9	1.1.7.13	E1.14.-.- [EC:1.14.-.-] [COG:COG2124]	ath:At5g07990	F13G24.190; cytochrome P450 75A5 / flavonoid 3-monooxygenase / flavonoid 3-hydroxylase (F3H) (F35H) (TT7) [EC:1.14.13.21] [KO:K05280]	2e-49	BH0579	COG2124	2e-18	C71A1_PERAE	Directproteinsequencing;Fruitripening;Heme;Iron;Membrane;Metal-binding;Monooxygenase;Oxidoreductase;Transmembrane,Cytochrome P450 71A1 (EC 1.14.-.-) (CYPLXXIA1) (ARP-2).	4e-80	GO_ID:16992	TAIR|gene:2054511 SPTR:Q8LPP9 symbol:AT2G30750.1 [GO:0019825 "oxygen binding" evidence=ISS] InterPro:IPR001128 Pfam:PF00067 InterPro:IPR002403 InterPro:IPR002401 PRINTS:PR00463 PRINTS:PR00385 PROSITE:PS00086 PRINTS:PR00465 EMBL:AY094484 EMBL:BT001046 SPTR:Q8LPP9	5e-62
chr3.TM1089.9	1.11.4.6	E1.14.-.- [EC:1.14.-.-] [COG:COG2124]	ath:At5g07990	F13G24.190; cytochrome P450 75A5 / flavonoid 3-monooxygenase / flavonoid 3-hydroxylase (F3H) (F35H) (TT7) [EC:1.14.13.21] [KO:K05280]	2e-49	BH0579	COG2124	2e-18	C71A1_PERAE	Directproteinsequencing;Fruitripening;Heme;Iron;Membrane;Metal-binding;Monooxygenase;Oxidoreductase;Transmembrane,Cytochrome P450 71A1 (EC 1.14.-.-) (CYPLXXIA1) (ARP-2).	4e-80	GO_ID:16992	TAIR|gene:2054511 SPTR:Q8LPP9 symbol:AT2G30750.1 [GO:0019825 "oxygen binding" evidence=ISS] InterPro:IPR001128 Pfam:PF00067 InterPro:IPR002403 InterPro:IPR002401 PRINTS:PR00463 PRINTS:PR00385 PROSITE:PS00086 PRINTS:PR00465 EMBL:AY094484 EMBL:BT001046 SPTR:Q8LPP9	5e-62
chr3.TM1089.9	1.11.4.2	E1.14.14.1 unspecific monooxygenase [EC:1.14.14.1] [COG:COG2124] [GO:0050381]	ath:At5g07990	F13G24.190; cytochrome P450 75A5 / flavonoid 3-monooxygenase / flavonoid 3-hydroxylase (F3H) (F35H) (TT7) [EC:1.14.13.21] [KO:K05280]	2e-49	BH0579	COG2124	2e-18	C71A1_PERAE	Directproteinsequencing;Fruitripening;Heme;Iron;Membrane;Metal-binding;Monooxygenase;Oxidoreductase;Transmembrane,Cytochrome P450 71A1 (EC 1.14.-.-) (CYPLXXIA1) (ARP-2).	4e-80	GO_ID:16992	TAIR|gene:2054511 SPTR:Q8LPP9 symbol:AT2G30750.1 [GO:0019825 "oxygen binding" evidence=ISS] InterPro:IPR001128 Pfam:PF00067 InterPro:IPR002403 InterPro:IPR002401 PRINTS:PR00463 PRINTS:PR00385 PROSITE:PS00086 PRINTS:PR00465 EMBL:AY094484 EMBL:BT001046 SPTR:Q8LPP9	5e-62
Ljwgs_063578.1	99.1.3.1.119	EC 3.1.1.-							EST_HEVBR	Allergen;Directproteinsequencing;Glycoprotein;Hydrolase;Plantdefense;Signal,Esterase precursor (EC 3.1.1.-) (Early nodule-specific protein homolog) (Latex allergen Hev b 13).	2e-61	GO_ID:30560	TAIR|gene:2079285 SPTR:Q9LIN2 symbol:AT3G26430.1 [GO:0016789 "carboxylic ester hydrolase activity" evidence=ISS] INTERPRO:IPR001087 Pfam:PF00657 EMBL:AP001298 EMBL:AY062535 EMBL:AY093315 SPTR:Q9LIN2	3e-75
Ljwgs_063578.1	99.1.4.891	GO_ID:30560							EST_HEVBR	Allergen;Directproteinsequencing;Glycoprotein;Hydrolase;Plantdefense;Signal,Esterase precursor (EC 3.1.1.-) (Early nodule-specific protein homolog) (Latex allergen Hev b 13).	2e-61	GO_ID:30560	TAIR|gene:2079285 SPTR:Q9LIN2 symbol:AT3G26430.1 [GO:0016789 "carboxylic ester hydrolase activity" evidence=ISS] INTERPRO:IPR001087 Pfam:PF00657 EMBL:AP001298 EMBL:AY062535 EMBL:AY093315 SPTR:Q9LIN2	3e-75
CM1257.22.1	1.10.6.1	E6.2.1.12 4-coumarate--CoA ligase [EC:6.2.1.12] [GO:0016207]	ath:At3g21240	MXL8.10; 4-coumarate--CoA ligase 2 / 4-coumaroyl-CoA synthase 2 (4CL2) [EC:6.2.1.12] [KO:K01904]	7e-11				4CL_PINTA	Ligase;Phenylpropanoidmetabolism,4-coumarate--CoA ligase (EC 6.2.1.12) (4CL) (4-coumaroyl-CoA synthase).	1e-11	GO_ID:52705	TAIR|gene:2034391 SPTR:Q9C5H2 symbol:AT1G20510.1 [GO:0016207 "4-coumarate-CoA ligase activity" evidence=ISS] [GO:0009698 "phenylpropanoid metabolism" evidence=ISS] InterPro:IPR000873 InterPro:IPR002048 Pfam:PF00501 InterPro:IPR001452 Prosite:PS00018 Prosite:PS00455 PRINTS:PR00452 GO:GO:0008152 PRINTS:PR00154 HSSP:P08659 EMBL:AF360250 EMBL:AY040047 SPTR:Q9C5H2	2e-12
Ljwgs_113633.1.1	99.1.4.7885	GO_ID:54981										GO_ID:54981	TAIR|gene:2165325 SPTR:Q8VYR9 symbol:AT5G51710.1 [GO:0008372 "cellular component unknown" evidence=TAS] [GO:0015386 "potassium:hydrogen antiporter activity" evidence=ISS;NAS] [GO:0006813 "potassium ion transport" evidence=ISS] InterPro:IPR002132 InterPro:IPR006153 Pfam:PF00999 Prosite:PS00358 EMBL:AY070064 EMBL:AY084820 SPTR:Q8VYR9	2e-10
chr1.CM0410.35	2.4.3.152	K07497 putative transposase [COG:COG2801]	sce:YGR109W-B	TyB Gag-Pol protein; proteolytically processed to make the Gag, RT, PR, and IN proteins that are required for retrotransposition [KO:K07497]	9e-43	VNG0255C	COG0328	7e-16	POL3_DROME	Aspartylprotease;Endonuclease;Hydrolase;Nuclease;Nucleotidyltransferase;Polyprotein;Protease;RNA-directedDNApolymerase;Transferase;Transposableelement,Retrovirus-related Pol polyprotein from transposon 17.6 [Contains: Protease (EC 3.4.23.-); Reverse transcriptase (EC 2.7.7.49); Endonuclease].	1e-48	GO_ID:20071	TAIR|gene:2034417 SPTR:Q9LMV1 symbol:AT1G20390.1 [GO:0003677 "DNA binding" evidence=ISS] [GO:0006310 "DNA recombination" evidence=ISS] InterPro:IPR002156 InterPro:IPR001584 InterPro:IPR000477 InterPro:IPR005162 Pfam:PF00665 Pfam:PF00075 Pfam:PF00078 PROSITE:PS50879 Pfam:PF03732 EMBL:AC027665 PIR:H86337 SPTR:Q9LMV1	0
chr1.CM0410.35	2.4.3.33.1	E3.1.26.4A, rnhA ribonuclease HI [COG:COG0328]	sce:YGR109W-B	TyB Gag-Pol protein; proteolytically processed to make the Gag, RT, PR, and IN proteins that are required for retrotransposition [KO:K07497]	9e-43	VNG0255C	COG0328	7e-16	POL3_DROME	Aspartylprotease;Endonuclease;Hydrolase;Nuclease;Nucleotidyltransferase;Polyprotein;Protease;RNA-directedDNApolymerase;Transferase;Transposableelement,Retrovirus-related Pol polyprotein from transposon 17.6 [Contains: Protease (EC 3.4.23.-); Reverse transcriptase (EC 2.7.7.49); Endonuclease].	1e-48	GO_ID:20071	TAIR|gene:2034417 SPTR:Q9LMV1 symbol:AT1G20390.1 [GO:0003677 "DNA binding" evidence=ISS] [GO:0006310 "DNA recombination" evidence=ISS] InterPro:IPR002156 InterPro:IPR001584 InterPro:IPR000477 InterPro:IPR005162 Pfam:PF00665 Pfam:PF00075 Pfam:PF00078 PROSITE:PS50879 Pfam:PF03732 EMBL:AC027665 PIR:H86337 SPTR:Q9LMV1	0
chr1.CM0410.35	2.4.3.9	E2.7.7.49 RNA-directed DNA polymerase [EC:2.7.7.49] [COG:COG3344] [GO:0003721 0003964]	sce:YGR109W-B	TyB Gag-Pol protein; proteolytically processed to make the Gag, RT, PR, and IN proteins that are required for retrotransposition [KO:K07497]	9e-43	VNG0255C	COG0328	7e-16	POL3_DROME	Aspartylprotease;Endonuclease;Hydrolase;Nuclease;Nucleotidyltransferase;Polyprotein;Protease;RNA-directedDNApolymerase;Transferase;Transposableelement,Retrovirus-related Pol polyprotein from transposon 17.6 [Contains: Protease (EC 3.4.23.-); Reverse transcriptase (EC 2.7.7.49); Endonuclease].	1e-48	GO_ID:20071	TAIR|gene:2034417 SPTR:Q9LMV1 symbol:AT1G20390.1 [GO:0003677 "DNA binding" evidence=ISS] [GO:0006310 "DNA recombination" evidence=ISS] InterPro:IPR002156 InterPro:IPR001584 InterPro:IPR000477 InterPro:IPR005162 Pfam:PF00665 Pfam:PF00075 Pfam:PF00078 PROSITE:PS50879 Pfam:PF03732 EMBL:AC027665 PIR:H86337 SPTR:Q9LMV1	0
chr3.CM0216.121.1	99.2	Unclassified without homolog
gi7782267	99.2	Unclassified without homolog
chr3.CM0216.121	99.1.3.2.2259	RF2B_ORYSA							RF2B_ORYSA	Activator;DNA-binding;Nuclearprotein;Transcription;Transcriptionregulation,Transcription factor RF2b.	1e-14	GO_ID:9747	TAIR|gene:3440244 SPTR:Q9T0J7 symbol:AT4G38900.1 [GO:0003700 "transcription factor activity" evidence=ISS] [GO:0003677 "DNA binding" evidence=ISS] InterPro:IPR004827 Pfam:PF00170 GO:GO:0005634 SMART:SM00338 PROSITE:PS50217 InterPro:IPR011616 EMBL:AL035656 EMBL:AL161594 EMBL:AF401297 PIR:T06089 SPTR:Q9T0J7	7e-19
chr3.CM0216.121	99.1.4.1938	GO_ID:9747							RF2B_ORYSA	Activator;DNA-binding;Nuclearprotein;Transcription;Transcriptionregulation,Transcription factor RF2b.	1e-14	GO_ID:9747	TAIR|gene:3440244 SPTR:Q9T0J7 symbol:AT4G38900.1 [GO:0003700 "transcription factor activity" evidence=ISS] [GO:0003677 "DNA binding" evidence=ISS] InterPro:IPR004827 Pfam:PF00170 GO:GO:0005634 SMART:SM00338 PROSITE:PS50217 InterPro:IPR011616 EMBL:AL035656 EMBL:AL161594 EMBL:AF401297 PIR:T06089 SPTR:Q9T0J7	7e-19
chr5.CM0260.6	1.8.3.2	E2.2.1.1, tktA, tktB transketolase [EC:2.2.1.1] [COG:COG0021] [GO:0004802]	ath:At3g60750	T4C21.160; transketolase, putative [EC:2.2.1.1] [KO:K00615]	0	sll1070	COG0021	0	TKTC_SPIOL	Calcium;Chloroplast;Directproteinsequencing;Membrane;Metal-binding;Plastid;Thiaminepyrophosphate;Thylakoid;Transferase;Transitpeptide,Transketolase, chloroplast precursor (EC 2.2.1.1) (TK).	0	GO_ID:42155	TIGR_CMR|BA3744 SPTR:Q81Y15 symbol:BA3744 "transketolase" [GO:0004802 "transketolase activity" evidence=ISS] [GO:0006098 "pentose-phosphate shunt" evidence=ISS] InterPro:IPR000276 InterPro:IPR005475 InterPro:IPR005474 InterPro:IPR005478 Pfam:PF02779 Pfam:PF02780 Pfam:PF00456 PROSITE:PS00237 InterPro:IPR005476 InterPro:IPR009014 PIRSF:PIRSF000418 PROSITE:PS00801 PROSITE:PS00802 TIGRFAMs:TIGR00232 …	1e-175
chr5.CM0260.6	1.1.3.7	E2.2.1.1, tktA, tktB transketolase [EC:2.2.1.1] [COG:COG0021] [GO:0004802]	ath:At3g60750	T4C21.160; transketolase, putative [EC:2.2.1.1] [KO:K00615]	0	sll1070	COG0021	0	TKTC_SPIOL	Calcium;Chloroplast;Directproteinsequencing;Membrane;Metal-binding;Plastid;Thiaminepyrophosphate;Thylakoid;Transferase;Transitpeptide,Transketolase, chloroplast precursor (EC 2.2.1.1) (TK).	0	GO_ID:42155	TIGR_CMR|BA3744 SPTR:Q81Y15 symbol:BA3744 "transketolase" [GO:0004802 "transketolase activity" evidence=ISS] [GO:0006098 "pentose-phosphate shunt" evidence=ISS] InterPro:IPR000276 InterPro:IPR005475 InterPro:IPR005474 InterPro:IPR005478 Pfam:PF02779 Pfam:PF02780 Pfam:PF00456 PROSITE:PS00237 InterPro:IPR005476 InterPro:IPR009014 PIRSF:PIRSF000418 PROSITE:PS00801 PROSITE:PS00802 TIGRFAMs:TIGR00232 …	1e-175
chr5.CM0260.6	1.2.4.6	E2.2.1.1, tktA, tktB transketolase [EC:2.2.1.1] [COG:COG0021] [GO:0004802]	ath:At3g60750	T4C21.160; transketolase, putative [EC:2.2.1.1] [KO:K00615]	0	sll1070	COG0021	0	TKTC_SPIOL	Calcium;Chloroplast;Directproteinsequencing;Membrane;Metal-binding;Plastid;Thiaminepyrophosphate;Thylakoid;Transferase;Transitpeptide,Transketolase, chloroplast precursor (EC 2.2.1.1) (TK).	0	GO_ID:42155	TIGR_CMR|BA3744 SPTR:Q81Y15 symbol:BA3744 "transketolase" [GO:0004802 "transketolase activity" evidence=ISS] [GO:0006098 "pentose-phosphate shunt" evidence=ISS] InterPro:IPR000276 InterPro:IPR005475 InterPro:IPR005474 InterPro:IPR005478 Pfam:PF02779 Pfam:PF02780 Pfam:PF00456 PROSITE:PS00237 InterPro:IPR005476 InterPro:IPR009014 PIRSF:PIRSF000418 PROSITE:PS00801 PROSITE:PS00802 TIGRFAMs:TIGR00232 …	1e-175
chr6.TM1597.3	3.2.6.26	SMURF E3 ubiquitin ligase SMURF1/2 [EC:6.3.2.-] [GO:0004842]										GO_ID:16757	TAIR|gene:2135446 SPTR:Q9S9V9 symbol:AT4G05500.1 [GO:0006511 "ubiquitin-dependent protein catabolism" evidence=ISS;TAS] [GO:0019005 "SCF ubiquitin ligase complex" evidence=ISS] [GO:0004842 "ubiquitin-protein ligase activity" evidence=ISS] Pfam:PF00646 InterPro:IPR001810 InterPro:IPR001611 PRINTS:PR00019 SMART:SM00256 PROSITE:PS50181 InterPro:IPR007089 EMBL:AL161503 EMBL:AF147263 PIR:B85069 SPTR:Q…	3e-29
chr6.TM1597.3	2.3.7.2	anaphase-promoting complex component [GO:0004842]										GO_ID:16757	TAIR|gene:2135446 SPTR:Q9S9V9 symbol:AT4G05500.1 [GO:0006511 "ubiquitin-dependent protein catabolism" evidence=ISS;TAS] [GO:0019005 "SCF ubiquitin ligase complex" evidence=ISS] [GO:0004842 "ubiquitin-protein ligase activity" evidence=ISS] Pfam:PF00646 InterPro:IPR001810 InterPro:IPR001611 PRINTS:PR00019 SMART:SM00256 PROSITE:PS50181 InterPro:IPR007089 EMBL:AL161503 EMBL:AF147263 PIR:B85069 SPTR:Q…	3e-29
chr6.TM1597.3	4.2.4.11	[GO:0004842]										GO_ID:16757	TAIR|gene:2135446 SPTR:Q9S9V9 symbol:AT4G05500.1 [GO:0006511 "ubiquitin-dependent protein catabolism" evidence=ISS;TAS] [GO:0019005 "SCF ubiquitin ligase complex" evidence=ISS] [GO:0004842 "ubiquitin-protein ligase activity" evidence=ISS] Pfam:PF00646 InterPro:IPR001810 InterPro:IPR001611 PRINTS:PR00019 SMART:SM00256 PROSITE:PS50181 InterPro:IPR007089 EMBL:AL161503 EMBL:AF147263 PIR:B85069 SPTR:Q…	3e-29
chr6.TM1597.3	3.2.3.76	SKP1 suppressor of kinetochore protein 1 [COG:COG5201] [GO:0004842]										GO_ID:16757	TAIR|gene:2135446 SPTR:Q9S9V9 symbol:AT4G05500.1 [GO:0006511 "ubiquitin-dependent protein catabolism" evidence=ISS;TAS] [GO:0019005 "SCF ubiquitin ligase complex" evidence=ISS] [GO:0004842 "ubiquitin-protein ligase activity" evidence=ISS] Pfam:PF00646 InterPro:IPR001810 InterPro:IPR001611 PRINTS:PR00019 SMART:SM00256 PROSITE:PS50181 InterPro:IPR007089 EMBL:AL161503 EMBL:AF147263 PIR:B85069 SPTR:Q…	3e-29
chr6.TM1597.3	4.2.4.21	anaphase-promoting complex [GO:0004842]										GO_ID:16757	TAIR|gene:2135446 SPTR:Q9S9V9 symbol:AT4G05500.1 [GO:0006511 "ubiquitin-dependent protein catabolism" evidence=ISS;TAS] [GO:0019005 "SCF ubiquitin ligase complex" evidence=ISS] [GO:0004842 "ubiquitin-protein ligase activity" evidence=ISS] Pfam:PF00646 InterPro:IPR001810 InterPro:IPR001611 PRINTS:PR00019 SMART:SM00256 PROSITE:PS50181 InterPro:IPR007089 EMBL:AL161503 EMBL:AF147263 PIR:B85069 SPTR:Q…	3e-29
chr6.TM1597.3	3.2.6.37	RBX1, ROC1 ring-box 1 [COG:COG5194] [GO:0004842]										GO_ID:16757	TAIR|gene:2135446 SPTR:Q9S9V9 symbol:AT4G05500.1 [GO:0006511 "ubiquitin-dependent protein catabolism" evidence=ISS;TAS] [GO:0019005 "SCF ubiquitin ligase complex" evidence=ISS] [GO:0004842 "ubiquitin-protein ligase activity" evidence=ISS] Pfam:PF00646 InterPro:IPR001810 InterPro:IPR001611 PRINTS:PR00019 SMART:SM00256 PROSITE:PS50181 InterPro:IPR007089 EMBL:AL161503 EMBL:AF147263 PIR:B85069 SPTR:Q…	3e-29
chr1.CM0233.49	99.2	Unclassified without homolog
chr1.TM0534.10	2.1.2.1	TBP transcription initiation factor TFIID TATA binding protein [COG:COG2101]	ath:At1g55520	T5A14.8; transcription initiation factor IID-2 (TFIID-2) / TATA-box factor 2 / TATA sequence-binding protein 2 (TBP2) [KO:K03120]	9e-19	YER148w	COG2101	1e-17	TBP_TOBAC	DNA-binding;Nuclearprotein;Repeat;Transcription,TATA-box binding protein (TATA-box factor) (TATA binding factor) (TATA sequence-binding protein) (TBP) (Transcription initiation factor TFIID TBP subunit).	9e-20	GO_ID:11159	SGD|S000000950 SPTR:P13393 symbol:SPT15 "TFIID subunit" [GO:0000120 "RNA polymerase I transcription factor complex" evidence=TAS] [GO:0000126 "transcription factor TFIIIB complex" evidence=IDA;TAS] [GO:0005634 "nucleus" evidence=IDA] [GO:0005669 "transcription factor TFIID complex" evidence=IDA;TAS] [GO:0003677 "DNA binding" evidence=TAS;IPI] [GO:0003701 "RNA polymerase I transcription factor act…	1e-17
chr2.CM0132.46	99.1.4.3072	GO_ID:7441										GO_ID:7441	TAIR|gene:3437446 SPTR:Q8S3F3 symbol:AT2G22750.1 [GO:0003700 "transcription factor activity" evidence=ISS] [GO:0045449 "regulation of transcription" evidence=TAS] [GO:0003677 "DNA binding" evidence=ISS] Pfam:PF00010 InterPro:IPR001092 SMART:SM00353 PROSITE:PS50888 EMBL:AF488562 SPTR:Q8S3F3	7e-31
chr5.CM0569.30	99.1.3.2.1439	NSP1_MEDTR							NSP1_MEDTR	Nodulation;Nuclearprotein;Transcription;Transcriptionregulation,Nodulation signaling pathway 1 protein.	0	GO_ID:42391	TAIR|gene:2087993 SPTR:Q9LRW3 symbol:AT3G13840.1 [GO:0003700 "transcription factor activity" evidence=ISS] [GO:0008372 "cellular component unknown" evidence=ND] [GO:0045449 "regulation of transcription" evidence=TAS] Pfam:PF03514 InterPro:IPR005202 PROSITE:PS50985 EMBL:AB028610 SPTR:Q9LRW3	2e-124
chr5.CM0569.30	99.1.4.544	GO_ID:42391							NSP1_MEDTR	Nodulation;Nuclearprotein;Transcription;Transcriptionregulation,Nodulation signaling pathway 1 protein.	0	GO_ID:42391	TAIR|gene:2087993 SPTR:Q9LRW3 symbol:AT3G13840.1 [GO:0003700 "transcription factor activity" evidence=ISS] [GO:0008372 "cellular component unknown" evidence=ND] [GO:0045449 "regulation of transcription" evidence=TAS] Pfam:PF03514 InterPro:IPR005202 PROSITE:PS50985 EMBL:AB028610 SPTR:Q9LRW3	2e-124
Ljwgs_086816.1	99.1.4.5001	GO_ID:18660										GO_ID:18660	TAIR|gene:2017843 SPTR:Q9CA89 symbol:ATROPGEF12 "KINASE PARTNER PROTEIN-LIKE" [GO:0000004 "biological process unknown" evidence=ND] [GO:0008372 "cellular component unknown" evidence=ND] [GO:0005554 "molecular function unknown" evidence=ISS] [GO:0005089 "Rho guanyl-nucleotide exchange factor activity" evidence=ISS] Pfam:PF03759 EMBL:AC011717 PIR:F96829 InterPro:IPR005512 SPTR:Q9CA89	1e-38
gi7748764	99.2	Unclassified without homolog
Ljwgs_018837.0.1	99.2	Unclassified without homolog
Ljwgs_120842.1	99.1.4.6173	GO_ID:5412										GO_ID:5412	TAIR|gene:2826174 SPTR:Q9C6S2 symbol:AT1G31814.1 [GO:0005554 "molecular function unknown" evidence=ND] EMBL:AC079041 EMBL:BK004885 EMBL:BT012571 PIR:A86442 SPTR:Q9C6S2	5e-09
chr2.CM0177.79	3.1.3.33	TC.MC mitochondrial carrier protein, MC family [TC:2.A.29]	ath:At5g46800	MZA15.23; mitochondrial carrier protein family [KO:K03454]	1e-133				MCAT_ARATH	Innermembrane;Membrane;Mitochondrion;Repeat;Transmembrane;Transport,Mitochondrial carnitine/acylcarnitine carrier-like protein (A BOUT DE SOUFFLE) (Carnitine/acylcarnitine translocase-like protein) (CAC-like protein).	7e-134	GO_ID:4835	TAIR|gene:2178589 SPTR:Q93XM7 symbol:AT5G46800.1 [GO:0005739 "mitochondrion" evidence=IDA] [GO:0005488 "binding" evidence=ISS] [GO:0005743 "mitochondrial inner membrane" evidence=ISS] [GO:0006810 "transport" evidence=ISS] [GO:0006839 "mitochondrial transport" evidence=ISS] InterPro:IPR001993 Pfam:PF00153 InterPro:IPR002113 PROSITE:PS50920 PRINTS:PR00927 EMBL:AB016882 EMBL:AJ277732 EMBL:AY136374 E…	3e-134
TM0950.21.4	99.2	Unclassified without homolog
Ljwgs_008869.4	3.2.2.4.4	PPP5C, PP5 protein phosphatase 5	ago:AAR083C	AAR083Cp; protein phosphatase 5 [EC:3.1.3.16] [KO:K04460]	2e-11	YGR123c_1	COG0457	1e-10	DNJC7_MOUSE	Chaperone;Repeat;TPRrepeat,DnaJ homolog subfamily C member 7 (Tetratricopeptide repeat protein 2) (TPR repeat protein 2) (MDj11).	7e-18	GO_ID:11278	TAIR|gene:2171859 SPTR:Q9FJQ0 symbol:AT5G65160.1 [GO:0000004 "biological process unknown" evidence=ND] [GO:0005554 "molecular function unknown" evidence=ND] [GO:0008372 "cellular component unknown" evidence=ND] InterPro:IPR011990 InterPro:IPR001440 Pfam:PF00515 SMART:SM00028 PROSITE:PS50005 PROSITE:PS50293 HSSP:P31948 GO:GO:0005488 EMBL:AB013395 EMBL:BT015361 EMBL:BT015891 SPTR:Q9FJQ0	2e-53
Ljwgs_008869.4	1.2.7.74.7	NRFG formate-dependent nitrite reductase complex NrfG subunit [COG:COG0457]	ago:AAR083C	AAR083Cp; protein phosphatase 5 [EC:3.1.3.16] [KO:K04460]	2e-11	YGR123c_1	COG0457	1e-10	DNJC7_MOUSE	Chaperone;Repeat;TPRrepeat,DnaJ homolog subfamily C member 7 (Tetratricopeptide repeat protein 2) (TPR repeat protein 2) (MDj11).	7e-18	GO_ID:11278	TAIR|gene:2171859 SPTR:Q9FJQ0 symbol:AT5G65160.1 [GO:0000004 "biological process unknown" evidence=ND] [GO:0005554 "molecular function unknown" evidence=ND] [GO:0008372 "cellular component unknown" evidence=ND] InterPro:IPR011990 InterPro:IPR001440 Pfam:PF00515 SMART:SM00028 PROSITE:PS50005 PROSITE:PS50293 HSSP:P31948 GO:GO:0005488 EMBL:AB013395 EMBL:BT015361 EMBL:BT015891 SPTR:Q9FJQ0	2e-53
Ljwgs_008869.4	1.2.7.46	CCMH cytochrome c-type biogenesis protein CcmH [COG:COG0457 COG3088]	ago:AAR083C	AAR083Cp; protein phosphatase 5 [EC:3.1.3.16] [KO:K04460]	2e-11	YGR123c_1	COG0457	1e-10	DNJC7_MOUSE	Chaperone;Repeat;TPRrepeat,DnaJ homolog subfamily C member 7 (Tetratricopeptide repeat protein 2) (TPR repeat protein 2) (MDj11).	7e-18	GO_ID:11278	TAIR|gene:2171859 SPTR:Q9FJQ0 symbol:AT5G65160.1 [GO:0000004 "biological process unknown" evidence=ND] [GO:0005554 "molecular function unknown" evidence=ND] [GO:0008372 "cellular component unknown" evidence=ND] InterPro:IPR011990 InterPro:IPR001440 Pfam:PF00515 SMART:SM00028 PROSITE:PS50005 PROSITE:PS50293 HSSP:P31948 GO:GO:0005488 EMBL:AB013395 EMBL:BT015361 EMBL:BT015891 SPTR:Q9FJQ0	2e-53
TM1445.10.1	99.1.4.3847	GO_ID:25013										GO_ID:25013	TAIR|gene:2166413 SPTR:Q9FFJ4 symbol:AT5G05840.1 [GO:0000004 "biological process unknown" evidence=ND] [GO:0005554 "molecular function unknown" evidence=ND] [GO:0008372 "cellular component unknown" evidence=ND] InterPro:IPR006873 Pfam:PF04788 EMBL:AB005237 SPTR:Q9FFJ4	1e-80
Ljwgs_023316.2	99.1.4.2859	GO_ID:48074										GO_ID:48074	TAIR|gene:2036802 SPTR:O80698 symbol:AT1G61930.1 [GO:0000004 "biological process unknown" evidence=ND] [GO:0005554 "molecular function unknown" evidence=ND] InterPro:IPR007608 Pfam:PF04520 EMBL:AC004392 PIR:T02137 SPTR:O80698	4e-23
Ljwgs_047090.1	1.2.10.1	E3.6.3.6 H+-transporting ATPase [EC:3.6.3.6] [COG:COG0474] [GO:0008553] [TC:3.A.3.3]	ath:At1g59820	F23H11.14; haloacid dehalogenase-like hydrolase family protein [EC:3.6.3.1] [KO:K01530]	1e-98	YAL026c	COG0474	1e-16	ALA3_ARATH	ATP-binding;Hydrolase;Magnesium;Membrane;Metal-binding;Multigenefamily;Nucleotide-binding;Phosphorylation;Transmembrane,Putative phospholipid-transporting ATPase 3 (EC 3.6.3.1) (Aminophospholipid flippase 3).	7e-99	GO_ID:20026	TAIR|gene:2025960 SPTR:Q9XIE6 symbol:AT1G59820.1 [GO:0015662 "ATPase activity, coupled to transmembrane movement of ions, phosphorylative mechanism" evidence=ISS] InterPro:IPR001757 InterPro:IPR006539 Prosite:PS00154 PRINTS:PR00119 TIGRFAMs:TIGR01494 TIGRFAMs:TIGR01652 EMBL:AC007258 EMBL:AY091777 SPTR:Q9XIE6	3e-99
Ljwgs_047090.1	1.1.8.53	E3.6.1.- [EC:3.6.1.-] [COG:COG0003 COG0474 COG0494]	ath:At1g59820	F23H11.14; haloacid dehalogenase-like hydrolase family protein [EC:3.6.3.1] [KO:K01530]	1e-98	YAL026c	COG0474	1e-16	ALA3_ARATH	ATP-binding;Hydrolase;Magnesium;Membrane;Metal-binding;Multigenefamily;Nucleotide-binding;Phosphorylation;Transmembrane,Putative phospholipid-transporting ATPase 3 (EC 3.6.3.1) (Aminophospholipid flippase 3).	7e-99	GO_ID:20026	TAIR|gene:2025960 SPTR:Q9XIE6 symbol:AT1G59820.1 [GO:0015662 "ATPase activity, coupled to transmembrane movement of ions, phosphorylative mechanism" evidence=ISS] InterPro:IPR001757 InterPro:IPR006539 Prosite:PS00154 PRINTS:PR00119 TIGRFAMs:TIGR01494 TIGRFAMs:TIGR01652 EMBL:AC007258 EMBL:AY091777 SPTR:Q9XIE6	3e-99
Ljwgs_047090.1	1.2.10.6	E3.6.3.2, mgtA, mgtB Mg2+-importing ATPase [EC:3.6.3.2] [COG:COG0474] [GO:0015444] [TC:3.A.3.4]	ath:At1g59820	F23H11.14; haloacid dehalogenase-like hydrolase family protein [EC:3.6.3.1] [KO:K01530]	1e-98	YAL026c	COG0474	1e-16	ALA3_ARATH	ATP-binding;Hydrolase;Magnesium;Membrane;Metal-binding;Multigenefamily;Nucleotide-binding;Phosphorylation;Transmembrane,Putative phospholipid-transporting ATPase 3 (EC 3.6.3.1) (Aminophospholipid flippase 3).	7e-99	GO_ID:20026	TAIR|gene:2025960 SPTR:Q9XIE6 symbol:AT1G59820.1 [GO:0015662 "ATPase activity, coupled to transmembrane movement of ions, phosphorylative mechanism" evidence=ISS] InterPro:IPR001757 InterPro:IPR006539 Prosite:PS00154 PRINTS:PR00119 TIGRFAMs:TIGR01494 TIGRFAMs:TIGR01652 EMBL:AC007258 EMBL:AY091777 SPTR:Q9XIE6	3e-99
Ljwgs_047090.1	1.2.10.3	E3.6.3.8 Ca2+-transporting ATPase [EC:3.6.3.8] [COG:COG0474] [GO:0005388] [TC:3.A.3.2]	ath:At1g59820	F23H11.14; haloacid dehalogenase-like hydrolase family protein [EC:3.6.3.1] [KO:K01530]	1e-98	YAL026c	COG0474	1e-16	ALA3_ARATH	ATP-binding;Hydrolase;Magnesium;Membrane;Metal-binding;Multigenefamily;Nucleotide-binding;Phosphorylation;Transmembrane,Putative phospholipid-transporting ATPase 3 (EC 3.6.3.1) (Aminophospholipid flippase 3).	7e-99	GO_ID:20026	TAIR|gene:2025960 SPTR:Q9XIE6 symbol:AT1G59820.1 [GO:0015662 "ATPase activity, coupled to transmembrane movement of ions, phosphorylative mechanism" evidence=ISS] InterPro:IPR001757 InterPro:IPR006539 Prosite:PS00154 PRINTS:PR00119 TIGRFAMs:TIGR01494 TIGRFAMs:TIGR01652 EMBL:AC007258 EMBL:AY091777 SPTR:Q9XIE6	3e-99
Ljwgs_047090.1	1.9.7.3	E3.6.1.- [EC:3.6.1.-] [COG:COG0003 COG0474 COG0494]	ath:At1g59820	F23H11.14; haloacid dehalogenase-like hydrolase family protein [EC:3.6.3.1] [KO:K01530]	1e-98	YAL026c	COG0474	1e-16	ALA3_ARATH	ATP-binding;Hydrolase;Magnesium;Membrane;Metal-binding;Multigenefamily;Nucleotide-binding;Phosphorylation;Transmembrane,Putative phospholipid-transporting ATPase 3 (EC 3.6.3.1) (Aminophospholipid flippase 3).	7e-99	GO_ID:20026	TAIR|gene:2025960 SPTR:Q9XIE6 symbol:AT1G59820.1 [GO:0015662 "ATPase activity, coupled to transmembrane movement of ions, phosphorylative mechanism" evidence=ISS] InterPro:IPR001757 InterPro:IPR006539 Prosite:PS00154 PRINTS:PR00119 TIGRFAMs:TIGR01494 TIGRFAMs:TIGR01652 EMBL:AC007258 EMBL:AY091777 SPTR:Q9XIE6	3e-99
Ljwgs_047090.1	1.2.1.11	E3.6.3.6 H+-transporting ATPase [EC:3.6.3.6] [COG:COG0474] [GO:0008553] [TC:3.A.3.3]	ath:At1g59820	F23H11.14; haloacid dehalogenase-like hydrolase family protein [EC:3.6.3.1] [KO:K01530]	1e-98	YAL026c	COG0474	1e-16	ALA3_ARATH	ATP-binding;Hydrolase;Magnesium;Membrane;Metal-binding;Multigenefamily;Nucleotide-binding;Phosphorylation;Transmembrane,Putative phospholipid-transporting ATPase 3 (EC 3.6.3.1) (Aminophospholipid flippase 3).	7e-99	GO_ID:20026	TAIR|gene:2025960 SPTR:Q9XIE6 symbol:AT1G59820.1 [GO:0015662 "ATPase activity, coupled to transmembrane movement of ions, phosphorylative mechanism" evidence=ISS] InterPro:IPR001757 InterPro:IPR006539 Prosite:PS00154 PRINTS:PR00119 TIGRFAMs:TIGR01494 TIGRFAMs:TIGR01652 EMBL:AC007258 EMBL:AY091777 SPTR:Q9XIE6	3e-99
chr4.CM0073.32	1.7.2	High-mannose type N-glycan biosynthesis [CLASS:00513] [PATH:ot00513] [GO:0006487]							GONS1_ARATH	Alternativesplicing;Golgistack;Membrane;Sugartransport;Transmembrane;Transport,GDP-mannose transporter.	4e-87	GO_ID:24033	SGD|S000003193 SPTR:P40107 symbol:VRG4 [GO:0005739 "mitochondrion" evidence=IDA] [GO:0005794 "Golgi apparatus" evidence=IDA] [GO:0005338 "nucleotide-sugar transporter activity" evidence=ISS;IMP] [GO:0006487 "protein amino acid N-linked glycosylation" evidence=IMP] [GO:0015780 "nucleotide-sugar transport" evidence=IMP;IDA] [GO:0030259 "lipid glycosylation" evidence=IMP] SGD:S000003193 InterPro:IPR…	2e-20
Ljwgs_045353.1	1.1.8.57	E3.2.1.4 endoglucanase [EC:3.2.1.4] [COG:COG3405] [GO:0008810]	ath:At4g39010	F19H22.110; glycosyl hydrolase family 9 protein [EC:3.2.1.4] [KO:K01179]	2e-41				GUN1_PERAE	Carbohydratemetabolism;Cellulosedegradation;Fruitripening;Glycoprotein;Glycosidase;Hydrolase;Multigenefamily;Polysaccharidedegradation;Signal,Endoglucanase 1 precursor (EC 3.2.1.4) (Endo-1,4-beta-glucanase) (Abscission cellulase 1).	9e-62	GO_ID:29991	TAIR|gene:3433629 SPTR:Q9SRX3 symbol:AT1G02800.1 [GO:0004553 "hydrolase activity, hydrolyzing O-glycosyl compounds" evidence=ISS] InterPro:IPR001701 Pfam:PF00759 EMBL:AC009525 PIR:A86158 HSSP:Q9EYQ2 PROSITE:PS00592 PROSITE:PS00698 SPTR:Q9SRX3	7e-47
chr2.CM0304.28	99.1.4.2413	GO_ID:5819							OSL3_ARATH	Signal,Osmotin-like protein OSM34 precursor.	1e-98	GO_ID:5819	TAIR|gene:2139776 SPTR:P50700 symbol:AT4G11650.1 [GO:0042828 "response to pathogen" evidence=ISS] Pfam:PF00314 HSSP:P25871 InterPro:IPR001938 PRINTS:PR00347 ProDom:PD001321 SMART:SM00205 PROSITE:PS00316 EMBL:AL161532 EMBL:AL049500 EMBL:X89008 PIR:T04212 SPTR:P50700	4e-99
chr2.CM0304.28	99.1.3.2.767	OSL3_ARATH							OSL3_ARATH	Signal,Osmotin-like protein OSM34 precursor.	1e-98	GO_ID:5819	TAIR|gene:2139776 SPTR:P50700 symbol:AT4G11650.1 [GO:0042828 "response to pathogen" evidence=ISS] Pfam:PF00314 HSSP:P25871 InterPro:IPR001938 PRINTS:PR00347 ProDom:PD001321 SMART:SM00205 PROSITE:PS00316 EMBL:AL161532 EMBL:AL049500 EMBL:X89008 PIR:T04212 SPTR:P50700	4e-99
Ljwgs_137597.1	99.1.3.1.116	EC 2.7.1.-	ath:At4g28490	F20O9.180; leucine-rich repeat transmembrane protein kinase, putative [EC:2.7.1.37] [KO:K00870]	1e-19				CLV1_ARATH	ATP-binding;Developmentalprotein;Differentiation;Glycoprotein;Kinase;Leucine-richrepeat;Membrane;Nucleotide-binding;Phosphorylation;Receptor;Repeat;Serine/threonine-proteinkinase;Signal;Transferase;Transmembrane,Receptor protein kinase CLAVATA1 precursor (EC 2.7.1.-).	3e-21	GO_ID:38286	TAIR|gene:3437422 SPTR:Q9SIZ4 symbol:AT2G40270.1 [GO:0016301 "kinase activity" evidence=ISS] InterPro:IPR000719 ProDom:PD000001 PROSITE:PS50011 EMBL:AC007020 EMBL:AY091778 EMBL:AY149959 PIR:D84827 SPTR:Q9SIZ4	1e-41
Ljwgs_137597.1	99.1.4.6736	GO_ID:38286	ath:At4g28490	F20O9.180; leucine-rich repeat transmembrane protein kinase, putative [EC:2.7.1.37] [KO:K00870]	1e-19				CLV1_ARATH	ATP-binding;Developmentalprotein;Differentiation;Glycoprotein;Kinase;Leucine-richrepeat;Membrane;Nucleotide-binding;Phosphorylation;Receptor;Repeat;Serine/threonine-proteinkinase;Signal;Transferase;Transmembrane,Receptor protein kinase CLAVATA1 precursor (EC 2.7.1.-).	3e-21	GO_ID:38286	TAIR|gene:3437422 SPTR:Q9SIZ4 symbol:AT2G40270.1 [GO:0016301 "kinase activity" evidence=ISS] InterPro:IPR000719 ProDom:PD000001 PROSITE:PS50011 EMBL:AC007020 EMBL:AY091778 EMBL:AY149959 PIR:D84827 SPTR:Q9SIZ4	1e-41
Ljwgs_137597.1	99.1.1.97	KO:K00870	ath:At4g28490	F20O9.180; leucine-rich repeat transmembrane protein kinase, putative [EC:2.7.1.37] [KO:K00870]	1e-19				CLV1_ARATH	ATP-binding;Developmentalprotein;Differentiation;Glycoprotein;Kinase;Leucine-richrepeat;Membrane;Nucleotide-binding;Phosphorylation;Receptor;Repeat;Serine/threonine-proteinkinase;Signal;Transferase;Transmembrane,Receptor protein kinase CLAVATA1 precursor (EC 2.7.1.-).	3e-21	GO_ID:38286	TAIR|gene:3437422 SPTR:Q9SIZ4 symbol:AT2G40270.1 [GO:0016301 "kinase activity" evidence=ISS] InterPro:IPR000719 ProDom:PD000001 PROSITE:PS50011 EMBL:AC007020 EMBL:AY091778 EMBL:AY149959 PIR:D84827 SPTR:Q9SIZ4	1e-41
Ljwgs_076278.1	2.4.3.33.1	E3.1.26.4A, rnhA ribonuclease HI [COG:COG0328]				VNG0255C	COG0328	9e-10				GO_ID:20071	TAIR|gene:2034417 SPTR:Q9LMV1 symbol:AT1G20390.1 [GO:0003677 "DNA binding" evidence=ISS] [GO:0006310 "DNA recombination" evidence=ISS] InterPro:IPR002156 InterPro:IPR001584 InterPro:IPR000477 InterPro:IPR005162 Pfam:PF00665 Pfam:PF00075 Pfam:PF00078 PROSITE:PS50879 Pfam:PF03732 EMBL:AC027665 PIR:H86337 SPTR:Q9LMV1	4e-31
Ljwgs_084558.1	99.1.3.1.119	EC 3.1.1.-							EST_HEVBR	Allergen;Directproteinsequencing;Glycoprotein;Hydrolase;Plantdefense;Signal,Esterase precursor (EC 3.1.1.-) (Early nodule-specific protein homolog) (Latex allergen Hev b 13).	2e-16	GO_ID:6948	TAIR|gene:2008534 SPTR:Q9FXE5 symbol:AT1G67830.1 [GO:0016789 "carboxylic ester hydrolase activity" evidence=ISS] INTERPRO:IPR001087 Pfam:PF00657 EMBL:AC008113 SPTR:Q9FXE5	1e-22
Ljwgs_084558.1	99.1.4.1668	GO_ID:6948							EST_HEVBR	Allergen;Directproteinsequencing;Glycoprotein;Hydrolase;Plantdefense;Signal,Esterase precursor (EC 3.1.1.-) (Early nodule-specific protein homolog) (Latex allergen Hev b 13).	2e-16	GO_ID:6948	TAIR|gene:2008534 SPTR:Q9FXE5 symbol:AT1G67830.1 [GO:0016789 "carboxylic ester hydrolase activity" evidence=ISS] INTERPRO:IPR001087 Pfam:PF00657 EMBL:AC008113 SPTR:Q9FXE5	1e-22
TM1149.9	99.1.4.1772	GO_ID:26490										GO_ID:26490	TAIR|gene:2178372 SPTR:Q9FG70 symbol:AT5G55950.1 [GO:0016020 "membrane" evidence=ISS] EMBL:AB026659 SPTR:Q9FG70	1e-19
gi45406463	99.2	Unclassified without homolog
TM1034.18	1.1.4.8	E3.2.1.15 polygalacturonase [EC:3.2.1.15] [GO:0004650]	ath:At3g59850	F24G16.120; polygalacturonase, putative / pectinase, putative [EC:3.2.1.15] [KO:K01184]	7e-60				PGLR2_CHAOB	Allergen;Cellwall;Directproteinsequencing;Fruitripening;Glycoprotein;Glycosidase;Hydrolase;Repeat;Signal;Zymogen,Polygalacturonase precursor (PG) (EC 3.2.1.15) (Pectinase) (Major pollen allergen Cha o 2).	6e-81	GO_ID:17348	TAIR|gene:3693178 SPTR:Q9FWX5 symbol:AT1G02460.1 [GO:0004650 "polygalacturonase activity" evidence=ISS] [GO:0005975 "carbohydrate metabolism" evidence=ISS] InterPro:IPR000743 InterPro:IPR000238 PROSITE:PS01319 HSSP:O74213 InterPro:IPR006626 Pfam:PF00295 SMART:SM00710 EMBL:AC022521 PIR:B86155 SPTR:Q9FWX5	4e-143
TM1034.18	1.1.8.30	E3.2.1.15 polygalacturonase [EC:3.2.1.15] [GO:0004650]	ath:At3g59850	F24G16.120; polygalacturonase, putative / pectinase, putative [EC:3.2.1.15] [KO:K01184]	7e-60				PGLR2_CHAOB	Allergen;Cellwall;Directproteinsequencing;Fruitripening;Glycoprotein;Glycosidase;Hydrolase;Repeat;Signal;Zymogen,Polygalacturonase precursor (PG) (EC 3.2.1.15) (Pectinase) (Major pollen allergen Cha o 2).	6e-81	GO_ID:17348	TAIR|gene:3693178 SPTR:Q9FWX5 symbol:AT1G02460.1 [GO:0004650 "polygalacturonase activity" evidence=ISS] [GO:0005975 "carbohydrate metabolism" evidence=ISS] InterPro:IPR000743 InterPro:IPR000238 PROSITE:PS01319 HSSP:O74213 InterPro:IPR006626 Pfam:PF00295 SMART:SM00710 EMBL:AC022521 PIR:B86155 SPTR:Q9FWX5	4e-143
Ljwgs_064692.1	99.1.4.2207	GO_ID:50787							CTNS_ARATH	Glycoprotein;Hypotheticalprotein;Lysosome;Membrane;Transmembrane;Transport,Cystinosin homolog.	3e-49	GO_ID:50787	TAIR|gene:2168842 SPTR:P57758 symbol:AT5G40670.1 [GO:0000004 "biological process unknown" evidence=ND] [GO:0005554 "molecular function unknown" evidence=ND] [GO:0016020 "membrane" evidence=ISS] InterPro:IPR006603 InterPro:IPR005282 Pfam:PF04193 SMART:SM00679 TIGRFAMs:TIGR00951 EMBL:AB009052 EMBL:AY052257 EMBL:AY060522 SPTR:P57758	1e-49
Ljwgs_064692.1	99.1.3.2.2303	CTNS_ARATH							CTNS_ARATH	Glycoprotein;Hypotheticalprotein;Lysosome;Membrane;Transmembrane;Transport,Cystinosin homolog.	3e-49	GO_ID:50787	TAIR|gene:2168842 SPTR:P57758 symbol:AT5G40670.1 [GO:0000004 "biological process unknown" evidence=ND] [GO:0005554 "molecular function unknown" evidence=ND] [GO:0016020 "membrane" evidence=ISS] InterPro:IPR006603 InterPro:IPR005282 Pfam:PF04193 SMART:SM00679 TIGRFAMs:TIGR00951 EMBL:AB009052 EMBL:AY052257 EMBL:AY060522 SPTR:P57758	1e-49
CM0300.21	99.1.4.2756	GO_ID:31836							ARG7_PHAAU	,Indole-3-acetic acid-induced protein ARG7.	3e-11	GO_ID:31836	TAIR|gene:2049489 SPTR:Q8L8B9 symbol:AT2G36210.1 [GO:0005554 "molecular function unknown" evidence=ND] [GO:0009733 "response to auxin stimulus" evidence=ISS] Pfam:PF02519 InterPro:IPR003676 EMBL:AY102553 EMBL:AY649233 SPTR:Q8L8B9	2e-24
CM0300.21	99.1.3.2.1076	ARG7_PHAAU							ARG7_PHAAU	,Indole-3-acetic acid-induced protein ARG7.	3e-11	GO_ID:31836	TAIR|gene:2049489 SPTR:Q8L8B9 symbol:AT2G36210.1 [GO:0005554 "molecular function unknown" evidence=ND] [GO:0009733 "response to auxin stimulus" evidence=ISS] Pfam:PF02519 InterPro:IPR003676 EMBL:AY102553 EMBL:AY649233 SPTR:Q8L8B9	2e-24
chr4.CM0288.50	99.1.3.2.905	GDIR_ARATH							GDIR_ARATH	GTPaseactivation,Rho GDP-dissociation inhibitor 1 (Rho GDI-1) (AtRhoGDI1).	8e-89	GO_ID:54986	TAIR|gene:2077461 SPTR:Q9SFC6 symbol:AT3G07880.1 [GO:0000004 "biological process unknown" evidence=ND] [GO:0005094 "Rho GDP-dissociation inhibitor activity" evidence=ISS] [GO:0005737 "cytoplasm" evidence=ISS] InterPro:IPR000406 Pfam:PF02115 PRINTS:PR00492 HSSP:P52565 EMBL:AC013483 EMBL:AF412276 EMBL:BT005578 EMBL:AY085508 SPTR:Q9SFC6	3e-89
chr4.CM0288.50	99.1.4.5055	GO_ID:54986							GDIR_ARATH	GTPaseactivation,Rho GDP-dissociation inhibitor 1 (Rho GDI-1) (AtRhoGDI1).	8e-89	GO_ID:54986	TAIR|gene:2077461 SPTR:Q9SFC6 symbol:AT3G07880.1 [GO:0000004 "biological process unknown" evidence=ND] [GO:0005094 "Rho GDP-dissociation inhibitor activity" evidence=ISS] [GO:0005737 "cytoplasm" evidence=ISS] InterPro:IPR000406 Pfam:PF02115 PRINTS:PR00492 HSSP:P52565 EMBL:AC013483 EMBL:AF412276 EMBL:BT005578 EMBL:AY085508 SPTR:Q9SFC6	3e-89
Ljwgs_016823.1	3.1.3.33	TC.MC mitochondrial carrier protein, MC family [TC:2.A.29]	ath:At5g46800	MZA15.23; mitochondrial carrier protein family [KO:K03454]	9e-56				MCAT_ARATH	Innermembrane;Membrane;Mitochondrion;Repeat;Transmembrane;Transport,Mitochondrial carnitine/acylcarnitine carrier-like protein (A BOUT DE SOUFFLE) (Carnitine/acylcarnitine translocase-like protein) (CAC-like protein).	5e-56	GO_ID:4835	TAIR|gene:2178589 SPTR:Q93XM7 symbol:AT5G46800.1 [GO:0005739 "mitochondrion" evidence=IDA] [GO:0005488 "binding" evidence=ISS] [GO:0005743 "mitochondrial inner membrane" evidence=ISS] [GO:0006810 "transport" evidence=ISS] [GO:0006839 "mitochondrial transport" evidence=ISS] InterPro:IPR001993 Pfam:PF00153 InterPro:IPR002113 PROSITE:PS50920 PRINTS:PR00927 EMBL:AB016882 EMBL:AJ277732 EMBL:AY136374 E…	2e-56
Ljwgs_019228.1	1.7.8.10	KDTA 3-deoxy-D-manno-octulosonic-acid transferase [EC:2.-.-.-] [COG:COG1519] [GO:0016740] [CAZy:GT30]										GO_ID:51883	TAIR|gene:2150043 SPTR:Q9LFB5 symbol:AT5G01210.1 [GO:0016740 "transferase activity" evidence=ISS] [GO:0000004 "biological process unknown" evidence=ND] [GO:0008372 "cellular component unknown" evidence=ND] Pfam:PF02458 InterPro:IPR003480 EMBL:AL137189 EMBL:AY056412 EMBL:AY090321 PIR:T45961 SPTR:Q9LFB5	2e-23
chr1.CM0113.66	99.1.4.57	GO_ID:1875							WOX13_ARATH	Developmentalprotein;DNA-binding;Homeobox;Nuclearprotein;Transcription;Transcriptionregulation,WUSCHEL-related homeobox 13.	4e-56	GO_ID:1875	TAIR|gene:2127967 SPTR:O81788 symbol:AT4G35550.1 [GO:0003700 "transcription factor activity" evidence=ISS] [GO:0003677 "DNA binding" evidence=ISS] [GO:0005634 "nucleus" evidence=ISS] [GO:0006355 "regulation of transcription, DNA-dependent" evidence=ISS] InterPro:IPR001356 InterPro:IPR012287 Pfam:PF00046 ProDom:PD000010 SMART:SM00389 PROSITE:PS00027 PROSITE:PS50071 EMBL:AL161587 EMBL:AL031135 EMBL…	2e-56
chr1.CM0113.66	99.1.3.2.822	WOX13_ARATH							WOX13_ARATH	Developmentalprotein;DNA-binding;Homeobox;Nuclearprotein;Transcription;Transcriptionregulation,WUSCHEL-related homeobox 13.	4e-56	GO_ID:1875	TAIR|gene:2127967 SPTR:O81788 symbol:AT4G35550.1 [GO:0003700 "transcription factor activity" evidence=ISS] [GO:0003677 "DNA binding" evidence=ISS] [GO:0005634 "nucleus" evidence=ISS] [GO:0006355 "regulation of transcription, DNA-dependent" evidence=ISS] InterPro:IPR001356 InterPro:IPR012287 Pfam:PF00046 ProDom:PD000010 SMART:SM00389 PROSITE:PS00027 PROSITE:PS50071 EMBL:AL161587 EMBL:AL031135 EMBL…	2e-56
chr6.CM0037.42	3.3.3.15.8	CNGF cyclic nucleotide gated channel, other eukaryote	ath:At2g23980	T29E15.18; cyclic nucleotide-regulated ion channel / cyclic nucleotide-gated channel (CNGC6) [KO:K05391]	8e-151				CNGC6_ARATH	3D-structure;Calmodulin-binding;cAMP;cAMP-binding;cGMP;cGMP-binding;Iontransport;Ionicchannel;Membrane;Multigenefamily;Nucleotide-binding;Transmembrane;Transport,Probable cyclic nucleotide-gated ion channel 6 (AtCNGC6) (Cyclic nucleotide- and calmodulin-regulated ion channel 6).	4e-151	GO_ID:576	TAIR|gene:2174447 SPTR:Q8RWS9 symbol:AT5G57940.1 [GO:0005516 "calmodulin binding" evidence=TAS] [GO:0005267 "potassium channel activity" evidence=ISS] [GO:0030551 "cyclic nucleotide binding" evidence=ISS] Pfam:PF00612 InterPro:IPR005821 InterPro:IPR000595 InterPro:IPR000048 InterPro:IPR003938 InterPro:IPR001622 Pfam:PF00520 Pfam:PF00027 PROSITE:PS50096 PRINTS:PR01463 PROSITE:PS00888 PROSITE:PS008…	4e-150
chr2.TM1534.11	2.3.1.27.2	HFLK membrane protease subunit HflK	xfa:XF0452	integral membrane protease [EC:3.4.-.-] [KO:K04088]	1e-09	SPy1884	COG0330	8e-57	PLZ12_LUPPO	,PPLZ12 protein.	4e-57	GO_ID:26445	TAIR|gene:2196748 SPTR:Q9CAR7 symbol:AT1G69840.1 [GO:0000004 "biological process unknown" evidence=ND] InterPro:IPR001107 Pfam:PF01145 SMART:SM00244 EMBL:AC010675 EMBL:AY099840 EMBL:BT000336 PIR:F96720 SPTR:Q9CAR7	3e-134
chr2.TM1534.11	1.9.6.10	E3.4.-.- [EC:3.4.-.-] [COG:COG0330 COG0612 COG0680 COG0744 COG0826 COG3340]	xfa:XF0452	integral membrane protease [EC:3.4.-.-] [KO:K04088]	1e-09	SPy1884	COG0330	8e-57	PLZ12_LUPPO	,PPLZ12 protein.	4e-57	GO_ID:26445	TAIR|gene:2196748 SPTR:Q9CAR7 symbol:AT1G69840.1 [GO:0000004 "biological process unknown" evidence=ND] InterPro:IPR001107 Pfam:PF01145 SMART:SM00244 EMBL:AC010675 EMBL:AY099840 EMBL:BT000336 PIR:F96720 SPTR:Q9CAR7	3e-134
chr2.TM1534.11	1.5.9.25	E3.4.-.- [EC:3.4.-.-] [COG:COG0330 COG0612 COG0680 COG0744 COG0826 COG3340]	xfa:XF0452	integral membrane protease [EC:3.4.-.-] [KO:K04088]	1e-09	SPy1884	COG0330	8e-57	PLZ12_LUPPO	,PPLZ12 protein.	4e-57	GO_ID:26445	TAIR|gene:2196748 SPTR:Q9CAR7 symbol:AT1G69840.1 [GO:0000004 "biological process unknown" evidence=ND] InterPro:IPR001107 Pfam:PF01145 SMART:SM00244 EMBL:AC010675 EMBL:AY099840 EMBL:BT000336 PIR:F96720 SPTR:Q9CAR7	3e-134
Ljwgs_087577.1	4.2.1.20	MREB rod shape-determining protein MreB [COG:COG1077]	ddi:DDB0220444	act1; actin [KO:K05692]	5e-69	YFL039c	COG1077	2e-65	ACT7_SOLTU	ATP-binding;Cytoskeleton;Multigenefamily;Nucleotide-binding;Structuralprotein,Actin-75.	1e-74	GO_ID:8689	TAIR|gene:2178127 SPTR:P53492 symbol:AT5G09810.1 [GO:0005739 "mitochondrion" evidence=IDA] InterPro:IPR004000 InterPro:IPR004001 Pfam:PF00022 PRINTS:PR00190 PROSITE:PS00406 PROSITE:PS00432 PROSITE:PS01132 HSSP:P02577 EMBL:U37281 EMBL:U27811 EMBL:AB016893 EMBL:AY062702 EMBL:AY063980 EMBL:AY096397 EMBL:AY114679 EMBL:AY120779 PIR:S68107 SMR:P53492 SPTR:P53492	1e-74
Ljwgs_087577.1	4.3.1.30	ACTB_G actin, beta/gamma, cytoplasmic [GO:0005884]	ddi:DDB0220444	act1; actin [KO:K05692]	5e-69	YFL039c	COG1077	2e-65	ACT7_SOLTU	ATP-binding;Cytoskeleton;Multigenefamily;Nucleotide-binding;Structuralprotein,Actin-75.	1e-74	GO_ID:8689	TAIR|gene:2178127 SPTR:P53492 symbol:AT5G09810.1 [GO:0005739 "mitochondrion" evidence=IDA] InterPro:IPR004000 InterPro:IPR004001 Pfam:PF00022 PRINTS:PR00190 PROSITE:PS00406 PROSITE:PS00432 PROSITE:PS01132 HSSP:P02577 EMBL:U37281 EMBL:U27811 EMBL:AB016893 EMBL:AY062702 EMBL:AY063980 EMBL:AY096397 EMBL:AY114679 EMBL:AY120779 PIR:S68107 SMR:P53492 SPTR:P53492	1e-74
Ljwgs_087577.1	4.1.3.63	ACTB_G actin, beta/gamma, cytoplasmic [GO:0005884]	ddi:DDB0220444	act1; actin [KO:K05692]	5e-69	YFL039c	COG1077	2e-65	ACT7_SOLTU	ATP-binding;Cytoskeleton;Multigenefamily;Nucleotide-binding;Structuralprotein,Actin-75.	1e-74	GO_ID:8689	TAIR|gene:2178127 SPTR:P53492 symbol:AT5G09810.1 [GO:0005739 "mitochondrion" evidence=IDA] InterPro:IPR004000 InterPro:IPR004001 Pfam:PF00022 PRINTS:PR00190 PROSITE:PS00406 PROSITE:PS00432 PROSITE:PS01132 HSSP:P02577 EMBL:U37281 EMBL:U27811 EMBL:AB016893 EMBL:AY062702 EMBL:AY063980 EMBL:AY096397 EMBL:AY114679 EMBL:AY120779 PIR:S68107 SMR:P53492 SPTR:P53492	1e-74
Ljwgs_087577.1	4.3.3.26	ACTB_G actin, beta/gamma, cytoplasmic [GO:0005884]	ddi:DDB0220444	act1; actin [KO:K05692]	5e-69	YFL039c	COG1077	2e-65	ACT7_SOLTU	ATP-binding;Cytoskeleton;Multigenefamily;Nucleotide-binding;Structuralprotein,Actin-75.	1e-74	GO_ID:8689	TAIR|gene:2178127 SPTR:P53492 symbol:AT5G09810.1 [GO:0005739 "mitochondrion" evidence=IDA] InterPro:IPR004000 InterPro:IPR004001 Pfam:PF00022 PRINTS:PR00190 PROSITE:PS00406 PROSITE:PS00432 PROSITE:PS01132 HSSP:P02577 EMBL:U37281 EMBL:U27811 EMBL:AB016893 EMBL:AY062702 EMBL:AY063980 EMBL:AY096397 EMBL:AY114679 EMBL:AY120779 PIR:S68107 SMR:P53492 SPTR:P53492	1e-74
Ljwgs_087577.1	4.3.2.19	ACTB_G actin, beta/gamma, cytoplasmic [GO:0005884]	ddi:DDB0220444	act1; actin [KO:K05692]	5e-69	YFL039c	COG1077	2e-65	ACT7_SOLTU	ATP-binding;Cytoskeleton;Multigenefamily;Nucleotide-binding;Structuralprotein,Actin-75.	1e-74	GO_ID:8689	TAIR|gene:2178127 SPTR:P53492 symbol:AT5G09810.1 [GO:0005739 "mitochondrion" evidence=IDA] InterPro:IPR004000 InterPro:IPR004001 Pfam:PF00022 PRINTS:PR00190 PROSITE:PS00406 PROSITE:PS00432 PROSITE:PS01132 HSSP:P02577 EMBL:U37281 EMBL:U27811 EMBL:AB016893 EMBL:AY062702 EMBL:AY063980 EMBL:AY096397 EMBL:AY114679 EMBL:AY120779 PIR:S68107 SMR:P53492 SPTR:P53492	1e-74
chr4.CM0501.43	99.1.4.6068	GO_ID:30282										GO_ID:30282	TAIR|gene:2195512 SPTR:Q9CAK4 symbol:AT1G63930.1 [GO:0005554 "molecular function unknown" evidence=ND] [GO:0000004 "biological process unknown" evidence=ND] InterPro:IPR008511 Pfam:PF05633 EMBL:AC010852 EMBL:AK221458 PIR:D96664 SPTR:Q9CAK4	3e-119
TM0933.13	1.10.4.6	E1.14.11.15 gibberellin 3-beta-dioxygenase [EC:1.14.11.15] [GO:0016707]	ath:At1g15550	T16N11.6; gibberellin 3-beta-dioxygenase / gibberellin 3 beta-hydroxylase (GA4) [EC:1.14.11.15] [KO:K04124]	3e-29	PA0147	COG3491	4e-15	G3OX1_ARATH	Dioxygenase;Iron;Metal-binding;Oxidoreductase,Gibberellin 3-beta-dioxygenase 1 (EC 1.14.11.15) (Gibberellin 3 beta- hydroxylase 1) (GA 3-oxidase 1) (AtGA3ox1).	2e-29	GO_ID:5701	TAIR|gene:2035858 SPTR:Q9XI75 symbol:AT1G14130.1 [GO:0000004 "biological process unknown" evidence=ND] [GO:0008372 "cellular component unknown" evidence=ND] [GO:0016706 "oxidoreductase activity, acting on paired donors, with incorporation or reduction of molecular oxygen, 2-oxoglutarate as one donor, and incorporation of one atom each of oxygen into both donors" evidence=ISS] Pfam:PF03171 InterPr…	2e-92
Ljwgs_148177.1	99.1.4.5181	GO_ID:19219										GO_ID:19219	TAIR|gene:2031214 SPTR:Q9C6M2 symbol:AT1G25530.1 [GO:0015359 "amino acid permease activity" evidence=ISS] [GO:0006865 "amino acid transport" evidence=ISS] [GO:0016020 "membrane" evidence=ISS] InterPro:IPR002422 GO:GO:0006810 GO:GO:0016020 Pfam:PF01490 EMBL:AC079281 EMBL:BT022015 PIR:F86385 SPTR:Q9C6M2	1e-34
chr6.CM0037.61.1	3.3.3.15.8	CNGF cyclic nucleotide gated channel, other eukaryote	ath:At5g57940	MTI20.20; cyclic nucleotide-regulated ion channel (CNGC5) [KO:K05391]	4e-37				CNGC5_ARATH	Alternativesplicing;Calmodulin-binding;cAMP;cAMP-binding;cGMP;cGMP-binding;Iontransport;Ionicchannel;Membrane;Multigenefamily;Nucleotide-binding;Transmembrane;Transport,Probable cyclic nucleotide-gated ion channel 5 (AtCNGC5) (Cyclic nucleotide- and calmodulin-regulated ion channel 5).	2e-37	GO_ID:576	TAIR|gene:2174447 SPTR:Q8RWS9 symbol:AT5G57940.1 [GO:0005516 "calmodulin binding" evidence=TAS] [GO:0005267 "potassium channel activity" evidence=ISS] [GO:0030551 "cyclic nucleotide binding" evidence=ISS] Pfam:PF00612 InterPro:IPR005821 InterPro:IPR000595 InterPro:IPR000048 InterPro:IPR003938 InterPro:IPR001622 Pfam:PF00520 Pfam:PF00027 PROSITE:PS50096 PRINTS:PR01463 PROSITE:PS00888 PROSITE:PS008…	8e-38
Ljwgs_047343.1.1	99.2	Unclassified without homolog
Ljwgs_029105.1	1.6.5.4.2	BGLB beta-glucosidase [COG:COG2723]	ath:At5g42260	K5J14.7; glycosyl hydrolase family 1 [EC:3.2.1.21] [KO:K01188]	5e-20	BH1923	COG2723	4e-16	BGLT_TRIRP	3D-structure;Directproteinsequencing;Glycoprotein;Glycosidase;Hydrolase;Signal,Cyanogenic beta-glucosidase precursor (EC 3.2.1.21) (Linamarase) (Fragment).	3e-26	GO_ID:12563	TAIR|gene:2157631 SPTR:Q9FH03 symbol:AT5G42260.1 [GO:0004553 "hydrolase activity, hydrolyzing O-glycosyl compounds" evidence=ISS] InterPro:IPR001360 Pfam:PF00232 PRINTS:PR00131 PROSITE:PS00653 HSSP:P26205 EMBL:AB023032 SPTR:Q9FH03	9e-21
Ljwgs_029105.1	1.1.6.26	E3.2.1.85, lacG 6-phospho-beta-galactosidase [EC:3.2.1.85] [COG:COG2723]	ath:At5g42260	K5J14.7; glycosyl hydrolase family 1 [EC:3.2.1.21] [KO:K01188]	5e-20	BH1923	COG2723	4e-16	BGLT_TRIRP	3D-structure;Directproteinsequencing;Glycoprotein;Glycosidase;Hydrolase;Signal,Cyanogenic beta-glucosidase precursor (EC 3.2.1.21) (Linamarase) (Fragment).	3e-26	GO_ID:12563	TAIR|gene:2157631 SPTR:Q9FH03 symbol:AT5G42260.1 [GO:0004553 "hydrolase activity, hydrolyzing O-glycosyl compounds" evidence=ISS] InterPro:IPR001360 Pfam:PF00232 PRINTS:PR00131 PROSITE:PS00653 HSSP:P26205 EMBL:AB023032 SPTR:Q9FH03	9e-21
Ljwgs_029105.1	1.10.6.11.2	BGLB beta-glucosidase [COG:COG2723]	ath:At5g42260	K5J14.7; glycosyl hydrolase family 1 [EC:3.2.1.21] [KO:K01188]	5e-20	BH1923	COG2723	4e-16	BGLT_TRIRP	3D-structure;Directproteinsequencing;Glycoprotein;Glycosidase;Hydrolase;Signal,Cyanogenic beta-glucosidase precursor (EC 3.2.1.21) (Linamarase) (Fragment).	3e-26	GO_ID:12563	TAIR|gene:2157631 SPTR:Q9FH03 symbol:AT5G42260.1 [GO:0004553 "hydrolase activity, hydrolyzing O-glycosyl compounds" evidence=ISS] InterPro:IPR001360 Pfam:PF00232 PRINTS:PR00131 PROSITE:PS00653 HSSP:P26205 EMBL:AB023032 SPTR:Q9FH03	9e-21
Ljwgs_029105.1	1.1.1.36.2	E3.2.1.86B, bglA 6-phospho-beta-glucosidase [COG:COG2723]	ath:At5g42260	K5J14.7; glycosyl hydrolase family 1 [EC:3.2.1.21] [KO:K01188]	5e-20	BH1923	COG2723	4e-16	BGLT_TRIRP	3D-structure;Directproteinsequencing;Glycoprotein;Glycosidase;Hydrolase;Signal,Cyanogenic beta-glucosidase precursor (EC 3.2.1.21) (Linamarase) (Fragment).	3e-26	GO_ID:12563	TAIR|gene:2157631 SPTR:Q9FH03 symbol:AT5G42260.1 [GO:0004553 "hydrolase activity, hydrolyzing O-glycosyl compounds" evidence=ISS] InterPro:IPR001360 Pfam:PF00232 PRINTS:PR00131 PROSITE:PS00653 HSSP:P26205 EMBL:AB023032 SPTR:Q9FH03	9e-21
Ljwgs_029105.1	1.1.8.14.2	BGLB beta-glucosidase [COG:COG2723]	ath:At5g42260	K5J14.7; glycosyl hydrolase family 1 [EC:3.2.1.21] [KO:K01188]	5e-20	BH1923	COG2723	4e-16	BGLT_TRIRP	3D-structure;Directproteinsequencing;Glycoprotein;Glycosidase;Hydrolase;Signal,Cyanogenic beta-glucosidase precursor (EC 3.2.1.21) (Linamarase) (Fragment).	3e-26	GO_ID:12563	TAIR|gene:2157631 SPTR:Q9FH03 symbol:AT5G42260.1 [GO:0004553 "hydrolase activity, hydrolyzing O-glycosyl compounds" evidence=ISS] InterPro:IPR001360 Pfam:PF00232 PRINTS:PR00131 PROSITE:PS00653 HSSP:P26205 EMBL:AB023032 SPTR:Q9FH03	9e-21
Ljwgs_004679.2	99.1.4.49	GO_ID:10258										GO_ID:10258	TAIR|gene:2155517 SPTR:Q9FH92 symbol:AT5G67210.1 [GO:0000004 "biological process unknown" evidence=ND] [GO:0005554 "molecular function unknown" evidence=ND] [GO:0008372 "cellular component unknown" evidence=ND] InterPro:IPR001427 InterPro:IPR006514 Pfam:PF04669 TIGRFAMs:TIGR01627 EMBL:AB020742 EMBL:BT003079 SPTR:Q9FH92	1e-65
gi45641139	99.2	Unclassified without homolog
chr1.CM0171.23	99.1.3.1.151	EC 4.4.1.4							ALLN_ALLAS	Chloride;EGF-likedomain;Glycoprotein;Lyase;Pyridoxalphosphate;Vacuole,Alliin lyase precursor (EC 4.4.1.4) (Alliinase) (Cysteine sulphoxide lyase) (Fragment).	2e-57	GO_ID:5888	TAIR|gene:2121998 SPTR:Q94A02 symbol:AT4G24670.1 [GO:0016846 "carbon-sulfur lyase activity" evidence=ISS] InterPro:IPR006948 HSSP:Q01594 Pfam:PF04864 EMBL:AY050779 EMBL:AY091455 SPTR:Q94A02	5e-127
chr1.CM0171.23	99.1.4.5388	GO_ID:5888							ALLN_ALLAS	Chloride;EGF-likedomain;Glycoprotein;Lyase;Pyridoxalphosphate;Vacuole,Alliin lyase precursor (EC 4.4.1.4) (Alliinase) (Cysteine sulphoxide lyase) (Fragment).	2e-57	GO_ID:5888	TAIR|gene:2121998 SPTR:Q94A02 symbol:AT4G24670.1 [GO:0016846 "carbon-sulfur lyase activity" evidence=ISS] InterPro:IPR006948 HSSP:Q01594 Pfam:PF04864 EMBL:AY050779 EMBL:AY091455 SPTR:Q94A02	5e-127
chr3.TM1658.7	1.10.7.9	E1.14.13.21 flavonoid 3-monooxygenase [EC:1.14.13.21] [GO:0016711]	ath:At5g07990	F13G24.190; cytochrome P450 75A5 / flavonoid 3-monooxygenase / flavonoid 3-hydroxylase (F3H) (F35H) (TT7) [EC:1.14.13.21] [KO:K05280]	6e-83	Cj1411c	COG2124	1e-23	C71DB_LOTJA	Heme;Iron;Metal-binding;Monooxygenase;Oxidoreductase,Cytochrome P450 71D11 (EC 1.14.-.-) (Fragment).	1e-143	GO_ID:16992	TAIR|gene:2054511 SPTR:Q8LPP9 symbol:AT2G30750.1 [GO:0019825 "oxygen binding" evidence=ISS] InterPro:IPR001128 Pfam:PF00067 InterPro:IPR002403 InterPro:IPR002401 PRINTS:PR00463 PRINTS:PR00385 PROSITE:PS00086 PRINTS:PR00465 EMBL:AY094484 EMBL:BT001046 SPTR:Q8LPP9	1e-95
chr3.TM1658.7	1.11.14.4	E1.14.-.- [EC:1.14.-.-] [COG:COG2124]	ath:At5g07990	F13G24.190; cytochrome P450 75A5 / flavonoid 3-monooxygenase / flavonoid 3-hydroxylase (F3H) (F35H) (TT7) [EC:1.14.13.21] [KO:K05280]	6e-83	Cj1411c	COG2124	1e-23	C71DB_LOTJA	Heme;Iron;Metal-binding;Monooxygenase;Oxidoreductase,Cytochrome P450 71D11 (EC 1.14.-.-) (Fragment).	1e-143	GO_ID:16992	TAIR|gene:2054511 SPTR:Q8LPP9 symbol:AT2G30750.1 [GO:0019825 "oxygen binding" evidence=ISS] InterPro:IPR001128 Pfam:PF00067 InterPro:IPR002403 InterPro:IPR002401 PRINTS:PR00463 PRINTS:PR00385 PROSITE:PS00086 PRINTS:PR00465 EMBL:AY094484 EMBL:BT001046 SPTR:Q8LPP9	1e-95
chr3.TM1658.7	1.10.3.12	E1.14.-.- [EC:1.14.-.-] [COG:COG2124]	ath:At5g07990	F13G24.190; cytochrome P450 75A5 / flavonoid 3-monooxygenase / flavonoid 3-hydroxylase (F3H) (F35H) (TT7) [EC:1.14.13.21] [KO:K05280]	6e-83	Cj1411c	COG2124	1e-23	C71DB_LOTJA	Heme;Iron;Metal-binding;Monooxygenase;Oxidoreductase,Cytochrome P450 71D11 (EC 1.14.-.-) (Fragment).	1e-143	GO_ID:16992	TAIR|gene:2054511 SPTR:Q8LPP9 symbol:AT2G30750.1 [GO:0019825 "oxygen binding" evidence=ISS] InterPro:IPR001128 Pfam:PF00067 InterPro:IPR002403 InterPro:IPR002401 PRINTS:PR00463 PRINTS:PR00385 PROSITE:PS00086 PRINTS:PR00465 EMBL:AY094484 EMBL:BT001046 SPTR:Q8LPP9	1e-95
chr3.TM1658.7	1.10.6.12	E1.14.-.- [EC:1.14.-.-] [COG:COG2124]	ath:At5g07990	F13G24.190; cytochrome P450 75A5 / flavonoid 3-monooxygenase / flavonoid 3-hydroxylase (F3H) (F35H) (TT7) [EC:1.14.13.21] [KO:K05280]	6e-83	Cj1411c	COG2124	1e-23	C71DB_LOTJA	Heme;Iron;Metal-binding;Monooxygenase;Oxidoreductase,Cytochrome P450 71D11 (EC 1.14.-.-) (Fragment).	1e-143	GO_ID:16992	TAIR|gene:2054511 SPTR:Q8LPP9 symbol:AT2G30750.1 [GO:0019825 "oxygen binding" evidence=ISS] InterPro:IPR001128 Pfam:PF00067 InterPro:IPR002403 InterPro:IPR002401 PRINTS:PR00463 PRINTS:PR00385 PROSITE:PS00086 PRINTS:PR00465 EMBL:AY094484 EMBL:BT001046 SPTR:Q8LPP9	1e-95
chr3.TM1658.7	1.3.3.23	E1.14.14.1 unspecific monooxygenase [EC:1.14.14.1] [COG:COG2124] [GO:0050381]	ath:At5g07990	F13G24.190; cytochrome P450 75A5 / flavonoid 3-monooxygenase / flavonoid 3-hydroxylase (F3H) (F35H) (TT7) [EC:1.14.13.21] [KO:K05280]	6e-83	Cj1411c	COG2124	1e-23	C71DB_LOTJA	Heme;Iron;Metal-binding;Monooxygenase;Oxidoreductase,Cytochrome P450 71D11 (EC 1.14.-.-) (Fragment).	1e-143	GO_ID:16992	TAIR|gene:2054511 SPTR:Q8LPP9 symbol:AT2G30750.1 [GO:0019825 "oxygen binding" evidence=ISS] InterPro:IPR001128 Pfam:PF00067 InterPro:IPR002403 InterPro:IPR002401 PRINTS:PR00463 PRINTS:PR00385 PROSITE:PS00086 PRINTS:PR00465 EMBL:AY094484 EMBL:BT001046 SPTR:Q8LPP9	1e-95
chr3.TM1658.7	1.5.14.29	E1.14.14.1 unspecific monooxygenase [EC:1.14.14.1] [COG:COG2124] [GO:0050381]	ath:At5g07990	F13G24.190; cytochrome P450 75A5 / flavonoid 3-monooxygenase / flavonoid 3-hydroxylase (F3H) (F35H) (TT7) [EC:1.14.13.21] [KO:K05280]	6e-83	Cj1411c	COG2124	1e-23	C71DB_LOTJA	Heme;Iron;Metal-binding;Monooxygenase;Oxidoreductase,Cytochrome P450 71D11 (EC 1.14.-.-) (Fragment).	1e-143	GO_ID:16992	TAIR|gene:2054511 SPTR:Q8LPP9 symbol:AT2G30750.1 [GO:0019825 "oxygen binding" evidence=ISS] InterPro:IPR001128 Pfam:PF00067 InterPro:IPR002403 InterPro:IPR002401 PRINTS:PR00463 PRINTS:PR00385 PROSITE:PS00086 PRINTS:PR00465 EMBL:AY094484 EMBL:BT001046 SPTR:Q8LPP9	1e-95
chr3.TM1658.7	1.1.7.13	E1.14.-.- [EC:1.14.-.-] [COG:COG2124]	ath:At5g07990	F13G24.190; cytochrome P450 75A5 / flavonoid 3-monooxygenase / flavonoid 3-hydroxylase (F3H) (F35H) (TT7) [EC:1.14.13.21] [KO:K05280]	6e-83	Cj1411c	COG2124	1e-23	C71DB_LOTJA	Heme;Iron;Metal-binding;Monooxygenase;Oxidoreductase,Cytochrome P450 71D11 (EC 1.14.-.-) (Fragment).	1e-143	GO_ID:16992	TAIR|gene:2054511 SPTR:Q8LPP9 symbol:AT2G30750.1 [GO:0019825 "oxygen binding" evidence=ISS] InterPro:IPR001128 Pfam:PF00067 InterPro:IPR002403 InterPro:IPR002401 PRINTS:PR00463 PRINTS:PR00385 PROSITE:PS00086 PRINTS:PR00465 EMBL:AY094484 EMBL:BT001046 SPTR:Q8LPP9	1e-95
chr3.TM1658.7	1.11.4.6	E1.14.-.- [EC:1.14.-.-] [COG:COG2124]	ath:At5g07990	F13G24.190; cytochrome P450 75A5 / flavonoid 3-monooxygenase / flavonoid 3-hydroxylase (F3H) (F35H) (TT7) [EC:1.14.13.21] [KO:K05280]	6e-83	Cj1411c	COG2124	1e-23	C71DB_LOTJA	Heme;Iron;Metal-binding;Monooxygenase;Oxidoreductase,Cytochrome P450 71D11 (EC 1.14.-.-) (Fragment).	1e-143	GO_ID:16992	TAIR|gene:2054511 SPTR:Q8LPP9 symbol:AT2G30750.1 [GO:0019825 "oxygen binding" evidence=ISS] InterPro:IPR001128 Pfam:PF00067 InterPro:IPR002403 InterPro:IPR002401 PRINTS:PR00463 PRINTS:PR00385 PROSITE:PS00086 PRINTS:PR00465 EMBL:AY094484 EMBL:BT001046 SPTR:Q8LPP9	1e-95
chr3.TM1658.7	1.11.4.2	E1.14.14.1 unspecific monooxygenase [EC:1.14.14.1] [COG:COG2124] [GO:0050381]	ath:At5g07990	F13G24.190; cytochrome P450 75A5 / flavonoid 3-monooxygenase / flavonoid 3-hydroxylase (F3H) (F35H) (TT7) [EC:1.14.13.21] [KO:K05280]	6e-83	Cj1411c	COG2124	1e-23	C71DB_LOTJA	Heme;Iron;Metal-binding;Monooxygenase;Oxidoreductase,Cytochrome P450 71D11 (EC 1.14.-.-) (Fragment).	1e-143	GO_ID:16992	TAIR|gene:2054511 SPTR:Q8LPP9 symbol:AT2G30750.1 [GO:0019825 "oxygen binding" evidence=ISS] InterPro:IPR001128 Pfam:PF00067 InterPro:IPR002403 InterPro:IPR002401 PRINTS:PR00463 PRINTS:PR00385 PROSITE:PS00086 PRINTS:PR00465 EMBL:AY094484 EMBL:BT001046 SPTR:Q8LPP9	1e-95
Ljwgs_046658.1	4.1.1.2	[COG:COG0643 COG0784 COG0835] [GO:0000155 0000156 0004673]	syn:slr2098	hik21; two-component hybrid histidine kinase [EC:2.7.3.-] [KO:K07678]	9e-11	VC1349_4	COG0784	2e-11				GO_ID:24873	TAIR|gene:2059717 SPTR:Q9SIT0 symbol:AT2G01830.1 [GO:0009736 "cytokinin mediated signaling" evidence=TAS] InterPro:IPR003594 Pfam:PF02518 InterPro:IPR003661 InterPro:IPR004358 InterPro:IPR001789 InterPro:IPR006189 InterPro:IPR005467 Pfam:PF00072 Pfam:PF00512 SMART:SM00387 PROSITE:PS50109 PRINTS:PR00344 ProDom:PD000039 SMART:SM00448 PROSITE:PS50110 SMART:SM00388 EMBL:AC007069 EMBL:AJ278528 EMBL:AJ…	2e-51
Ljwgs_046658.1	2.3.3.19	[COG:COG0784]	syn:slr2098	hik21; two-component hybrid histidine kinase [EC:2.7.3.-] [KO:K07678]	9e-11	VC1349_4	COG0784	2e-11				GO_ID:24873	TAIR|gene:2059717 SPTR:Q9SIT0 symbol:AT2G01830.1 [GO:0009736 "cytokinin mediated signaling" evidence=TAS] InterPro:IPR003594 Pfam:PF02518 InterPro:IPR003661 InterPro:IPR004358 InterPro:IPR001789 InterPro:IPR006189 InterPro:IPR005467 Pfam:PF00072 Pfam:PF00512 SMART:SM00387 PROSITE:PS50109 PRINTS:PR00344 ProDom:PD000039 SMART:SM00448 PROSITE:PS50110 SMART:SM00388 EMBL:AC007069 EMBL:AJ278528 EMBL:AJ…	2e-51
Ljwgs_046658.1	2.3.3.23	PILL type IV pili sensor histidine kinase/response regulator [COG:COG0643 COG0784]	syn:slr2098	hik21; two-component hybrid histidine kinase [EC:2.7.3.-] [KO:K07678]	9e-11	VC1349_4	COG0784	2e-11				GO_ID:24873	TAIR|gene:2059717 SPTR:Q9SIT0 symbol:AT2G01830.1 [GO:0009736 "cytokinin mediated signaling" evidence=TAS] InterPro:IPR003594 Pfam:PF02518 InterPro:IPR003661 InterPro:IPR004358 InterPro:IPR001789 InterPro:IPR006189 InterPro:IPR005467 Pfam:PF00072 Pfam:PF00512 SMART:SM00387 PROSITE:PS50109 PRINTS:PR00344 ProDom:PD000039 SMART:SM00448 PROSITE:PS50110 SMART:SM00388 EMBL:AC007069 EMBL:AJ278528 EMBL:AJ…	2e-51
Ljwgs_046658.1	3.2.1.2	Response regulator [GO:0000156] [COG:COG0784 COG2204 COG2197]	syn:slr2098	hik21; two-component hybrid histidine kinase [EC:2.7.3.-] [KO:K07678]	9e-11	VC1349_4	COG0784	2e-11				GO_ID:24873	TAIR|gene:2059717 SPTR:Q9SIT0 symbol:AT2G01830.1 [GO:0009736 "cytokinin mediated signaling" evidence=TAS] InterPro:IPR003594 Pfam:PF02518 InterPro:IPR003661 InterPro:IPR004358 InterPro:IPR001789 InterPro:IPR006189 InterPro:IPR005467 Pfam:PF00072 Pfam:PF00512 SMART:SM00387 PROSITE:PS50109 PRINTS:PR00344 ProDom:PD000039 SMART:SM00448 PROSITE:PS50110 SMART:SM00388 EMBL:AC007069 EMBL:AJ278528 EMBL:AJ…	2e-51
chr3.CM0423.9	1.10.7.9	E1.14.13.21 flavonoid 3-monooxygenase [EC:1.14.13.21] [GO:0016711]	ath:At5g07990	F13G24.190; cytochrome P450 75A5 / flavonoid 3-monooxygenase / flavonoid 3-hydroxylase (F3H) (F35H) (TT7) [EC:1.14.13.21] [KO:K05280]	1e-33				C82A3_SOYBN	Heme;Iron;Membrane;Metal-binding;Monooxygenase;Oxidoreductase,Cytochrome P450 82A3 (EC 1.14.-.-) (P450 CP6).	4e-57	GO_ID:50841	TAIR|gene:3438537 SPTR:O49394 symbol:AT4G31970.1 [GO:0019825 "oxygen binding" evidence=ISS] InterPro:IPR001128 Pfam:PF00067 InterPro:IPR002403 InterPro:IPR002401 PRINTS:PR00463 PRINTS:PR00385 PROSITE:PS00086 PRINTS:PR00465 EMBL:AL161580 EMBL:AL021636 PIR:T04648 SPTR:O49394	7e-65
chr4.CM0165.28	99.2	Unclassified without homolog
chr1.TM0952.13	99.1.4.100	GO_ID:40425										GO_ID:40425	TAIR|gene:2154904 SPTR:Q9FJZ3 symbol:AT5G66460.1 [GO:0004553 "hydrolase activity, hydrolyzing O-glycosyl compounds" evidence=ISS] InterPro:IPR001547 Pfam:PF00150 HSSP:Q99036 EMBL:AB013389 EMBL:BT000452 EMBL:BT008749 SPTR:Q9FJZ3	3e-151
TM1090.9	1.10.7.9	E1.14.13.21 flavonoid 3-monooxygenase [EC:1.14.13.21] [GO:0016711]	ath:At5g07990	F13G24.190; cytochrome P450 75A5 / flavonoid 3-monooxygenase / flavonoid 3-hydroxylase (F3H) (F35H) (TT7) [EC:1.14.13.21] [KO:K05280]	4e-92	BH0579	COG2124	4e-29	C71A1_PERAE	Directproteinsequencing;Fruitripening;Heme;Iron;Membrane;Metal-binding;Monooxygenase;Oxidoreductase;Transmembrane,Cytochrome P450 71A1 (EC 1.14.-.-) (CYPLXXIA1) (ARP-2).	5e-109	GO_ID:16992	TAIR|gene:2054511 SPTR:Q8LPP9 symbol:AT2G30750.1 [GO:0019825 "oxygen binding" evidence=ISS] InterPro:IPR001128 Pfam:PF00067 InterPro:IPR002403 InterPro:IPR002401 PRINTS:PR00463 PRINTS:PR00385 PROSITE:PS00086 PRINTS:PR00465 EMBL:AY094484 EMBL:BT001046 SPTR:Q8LPP9	5e-95
TM1090.9	1.11.14.4	E1.14.-.- [EC:1.14.-.-] [COG:COG2124]	ath:At5g07990	F13G24.190; cytochrome P450 75A5 / flavonoid 3-monooxygenase / flavonoid 3-hydroxylase (F3H) (F35H) (TT7) [EC:1.14.13.21] [KO:K05280]	4e-92	BH0579	COG2124	4e-29	C71A1_PERAE	Directproteinsequencing;Fruitripening;Heme;Iron;Membrane;Metal-binding;Monooxygenase;Oxidoreductase;Transmembrane,Cytochrome P450 71A1 (EC 1.14.-.-) (CYPLXXIA1) (ARP-2).	5e-109	GO_ID:16992	TAIR|gene:2054511 SPTR:Q8LPP9 symbol:AT2G30750.1 [GO:0019825 "oxygen binding" evidence=ISS] InterPro:IPR001128 Pfam:PF00067 InterPro:IPR002403 InterPro:IPR002401 PRINTS:PR00463 PRINTS:PR00385 PROSITE:PS00086 PRINTS:PR00465 EMBL:AY094484 EMBL:BT001046 SPTR:Q8LPP9	5e-95
TM1090.9	1.10.3.12	E1.14.-.- [EC:1.14.-.-] [COG:COG2124]	ath:At5g07990	F13G24.190; cytochrome P450 75A5 / flavonoid 3-monooxygenase / flavonoid 3-hydroxylase (F3H) (F35H) (TT7) [EC:1.14.13.21] [KO:K05280]	4e-92	BH0579	COG2124	4e-29	C71A1_PERAE	Directproteinsequencing;Fruitripening;Heme;Iron;Membrane;Metal-binding;Monooxygenase;Oxidoreductase;Transmembrane,Cytochrome P450 71A1 (EC 1.14.-.-) (CYPLXXIA1) (ARP-2).	5e-109	GO_ID:16992	TAIR|gene:2054511 SPTR:Q8LPP9 symbol:AT2G30750.1 [GO:0019825 "oxygen binding" evidence=ISS] InterPro:IPR001128 Pfam:PF00067 InterPro:IPR002403 InterPro:IPR002401 PRINTS:PR00463 PRINTS:PR00385 PROSITE:PS00086 PRINTS:PR00465 EMBL:AY094484 EMBL:BT001046 SPTR:Q8LPP9	5e-95
TM1090.9	1.10.6.12	E1.14.-.- [EC:1.14.-.-] [COG:COG2124]	ath:At5g07990	F13G24.190; cytochrome P450 75A5 / flavonoid 3-monooxygenase / flavonoid 3-hydroxylase (F3H) (F35H) (TT7) [EC:1.14.13.21] [KO:K05280]	4e-92	BH0579	COG2124	4e-29	C71A1_PERAE	Directproteinsequencing;Fruitripening;Heme;Iron;Membrane;Metal-binding;Monooxygenase;Oxidoreductase;Transmembrane,Cytochrome P450 71A1 (EC 1.14.-.-) (CYPLXXIA1) (ARP-2).	5e-109	GO_ID:16992	TAIR|gene:2054511 SPTR:Q8LPP9 symbol:AT2G30750.1 [GO:0019825 "oxygen binding" evidence=ISS] InterPro:IPR001128 Pfam:PF00067 InterPro:IPR002403 InterPro:IPR002401 PRINTS:PR00463 PRINTS:PR00385 PROSITE:PS00086 PRINTS:PR00465 EMBL:AY094484 EMBL:BT001046 SPTR:Q8LPP9	5e-95
TM1090.9	1.3.3.23	E1.14.14.1 unspecific monooxygenase [EC:1.14.14.1] [COG:COG2124] [GO:0050381]	ath:At5g07990	F13G24.190; cytochrome P450 75A5 / flavonoid 3-monooxygenase / flavonoid 3-hydroxylase (F3H) (F35H) (TT7) [EC:1.14.13.21] [KO:K05280]	4e-92	BH0579	COG2124	4e-29	C71A1_PERAE	Directproteinsequencing;Fruitripening;Heme;Iron;Membrane;Metal-binding;Monooxygenase;Oxidoreductase;Transmembrane,Cytochrome P450 71A1 (EC 1.14.-.-) (CYPLXXIA1) (ARP-2).	5e-109	GO_ID:16992	TAIR|gene:2054511 SPTR:Q8LPP9 symbol:AT2G30750.1 [GO:0019825 "oxygen binding" evidence=ISS] InterPro:IPR001128 Pfam:PF00067 InterPro:IPR002403 InterPro:IPR002401 PRINTS:PR00463 PRINTS:PR00385 PROSITE:PS00086 PRINTS:PR00465 EMBL:AY094484 EMBL:BT001046 SPTR:Q8LPP9	5e-95
TM1090.9	1.5.14.29	E1.14.14.1 unspecific monooxygenase [EC:1.14.14.1] [COG:COG2124] [GO:0050381]	ath:At5g07990	F13G24.190; cytochrome P450 75A5 / flavonoid 3-monooxygenase / flavonoid 3-hydroxylase (F3H) (F35H) (TT7) [EC:1.14.13.21] [KO:K05280]	4e-92	BH0579	COG2124	4e-29	C71A1_PERAE	Directproteinsequencing;Fruitripening;Heme;Iron;Membrane;Metal-binding;Monooxygenase;Oxidoreductase;Transmembrane,Cytochrome P450 71A1 (EC 1.14.-.-) (CYPLXXIA1) (ARP-2).	5e-109	GO_ID:16992	TAIR|gene:2054511 SPTR:Q8LPP9 symbol:AT2G30750.1 [GO:0019825 "oxygen binding" evidence=ISS] InterPro:IPR001128 Pfam:PF00067 InterPro:IPR002403 InterPro:IPR002401 PRINTS:PR00463 PRINTS:PR00385 PROSITE:PS00086 PRINTS:PR00465 EMBL:AY094484 EMBL:BT001046 SPTR:Q8LPP9	5e-95
TM1090.9	1.1.7.13	E1.14.-.- [EC:1.14.-.-] [COG:COG2124]	ath:At5g07990	F13G24.190; cytochrome P450 75A5 / flavonoid 3-monooxygenase / flavonoid 3-hydroxylase (F3H) (F35H) (TT7) [EC:1.14.13.21] [KO:K05280]	4e-92	BH0579	COG2124	4e-29	C71A1_PERAE	Directproteinsequencing;Fruitripening;Heme;Iron;Membrane;Metal-binding;Monooxygenase;Oxidoreductase;Transmembrane,Cytochrome P450 71A1 (EC 1.14.-.-) (CYPLXXIA1) (ARP-2).	5e-109	GO_ID:16992	TAIR|gene:2054511 SPTR:Q8LPP9 symbol:AT2G30750.1 [GO:0019825 "oxygen binding" evidence=ISS] InterPro:IPR001128 Pfam:PF00067 InterPro:IPR002403 InterPro:IPR002401 PRINTS:PR00463 PRINTS:PR00385 PROSITE:PS00086 PRINTS:PR00465 EMBL:AY094484 EMBL:BT001046 SPTR:Q8LPP9	5e-95
TM1090.9	1.11.4.6	E1.14.-.- [EC:1.14.-.-] [COG:COG2124]	ath:At5g07990	F13G24.190; cytochrome P450 75A5 / flavonoid 3-monooxygenase / flavonoid 3-hydroxylase (F3H) (F35H) (TT7) [EC:1.14.13.21] [KO:K05280]	4e-92	BH0579	COG2124	4e-29	C71A1_PERAE	Directproteinsequencing;Fruitripening;Heme;Iron;Membrane;Metal-binding;Monooxygenase;Oxidoreductase;Transmembrane,Cytochrome P450 71A1 (EC 1.14.-.-) (CYPLXXIA1) (ARP-2).	5e-109	GO_ID:16992	TAIR|gene:2054511 SPTR:Q8LPP9 symbol:AT2G30750.1 [GO:0019825 "oxygen binding" evidence=ISS] InterPro:IPR001128 Pfam:PF00067 InterPro:IPR002403 InterPro:IPR002401 PRINTS:PR00463 PRINTS:PR00385 PROSITE:PS00086 PRINTS:PR00465 EMBL:AY094484 EMBL:BT001046 SPTR:Q8LPP9	5e-95
TM1090.9	1.11.4.2	E1.14.14.1 unspecific monooxygenase [EC:1.14.14.1] [COG:COG2124] [GO:0050381]	ath:At5g07990	F13G24.190; cytochrome P450 75A5 / flavonoid 3-monooxygenase / flavonoid 3-hydroxylase (F3H) (F35H) (TT7) [EC:1.14.13.21] [KO:K05280]	4e-92	BH0579	COG2124	4e-29	C71A1_PERAE	Directproteinsequencing;Fruitripening;Heme;Iron;Membrane;Metal-binding;Monooxygenase;Oxidoreductase;Transmembrane,Cytochrome P450 71A1 (EC 1.14.-.-) (CYPLXXIA1) (ARP-2).	5e-109	GO_ID:16992	TAIR|gene:2054511 SPTR:Q8LPP9 symbol:AT2G30750.1 [GO:0019825 "oxygen binding" evidence=ISS] InterPro:IPR001128 Pfam:PF00067 InterPro:IPR002403 InterPro:IPR002401 PRINTS:PR00463 PRINTS:PR00385 PROSITE:PS00086 PRINTS:PR00465 EMBL:AY094484 EMBL:BT001046 SPTR:Q8LPP9	5e-95
Ljwgs_106370.1	99.1.4.5787	GO_ID:7803										GO_ID:7803	TAIR|gene:2051546 SPTR:Q9ZQ08 symbol:AT2G06160.1 [GO:0000004 "biological process unknown" evidence=ND] [GO:0005554 "molecular function unknown" evidence=ND] [GO:0008372 "cellular component unknown" evidence=ND] InterPro:IPR005162 EMBL:AC006413 Pfam:PF03732 PIR:E84475 SPTR:Q9ZQ08	4e-16
Ljwgs_010834.2	3.1.3.22	TC.POT proton-dependent oligopeptide transporter, POT family [COG:COG3104] [TC:2.A.17]	rno:246280	Slc15a4; peptide/histidine transporter [KO:K03305]	4e-13				PTR2_ARATH	Membrane;Peptidetransport;Proteintransport;Transmembrane;Transport,Peptide transporter PTR2 (Histidine transporting protein).	4e-43	GO_ID:14812	TAIR|gene:2161437 SPTR:Q9FNL7 symbol:AT5G46050.1 [GO:0005215 "transporter activity" evidence=ISS] [GO:0006857 "oligopeptide transport" evidence=ISS] [GO:0016020 "membrane" evidence=ISS] InterPro:IPR000109 Pfam:PF00854 GO:GO:0016020 EMBL:AB006698 EMBL:AY150511 SPTR:Q9FNL7	1e-74
chr3.CM0996.6	1.9.4.15	E2.7.1.- [EC:2.7.1.-] [COG:COG0515 COG1493]	ath:At5g47750	MCA23.7; protein kinase, putative [EC:2.7.1.37] [KO:K00870]	7e-145	YNR047w_2	COG0515	1e-72	G11A_ORYSA	ATP-binding;Kinase;Nucleotide-binding;Serine/threonine-proteinkinase;Transferase,Protein kinase G11A (EC 2.7.1.-) (Fragment).	2e-143	GO_ID:16933	TAIR|gene:2087784 SPTR:Q9LTW5 symbol:AT3G12690.1 [GO:0016301 "kinase activity" evidence=ISS] InterPro:IPR000719 InterPro:IPR002290 InterPro:IPR008271 Pfam:PF00069 Prosite:PS00108 ProDom:PD000001 PROSITE:PS50011 SMART:SM00220 HSSP:P21146 EMBL:AB024033 EMBL:BT011689 EMBL:BT020332 SPTR:Q9LTW5	4e-169
chr3.CM0996.6	1.7.8.19	WAAY, rfaY lipopolysaccharide core biosynthesis protein RFAY [EC:2.7.-.-] [COG:COG0515]	ath:At5g47750	MCA23.7; protein kinase, putative [EC:2.7.1.37] [KO:K00870]	7e-145	YNR047w_2	COG0515	1e-72	G11A_ORYSA	ATP-binding;Kinase;Nucleotide-binding;Serine/threonine-proteinkinase;Transferase,Protein kinase G11A (EC 2.7.1.-) (Fragment).	2e-143	GO_ID:16933	TAIR|gene:2087784 SPTR:Q9LTW5 symbol:AT3G12690.1 [GO:0016301 "kinase activity" evidence=ISS] InterPro:IPR000719 InterPro:IPR002290 InterPro:IPR008271 Pfam:PF00069 Prosite:PS00108 ProDom:PD000001 PROSITE:PS50011 SMART:SM00220 HSSP:P21146 EMBL:AB024033 EMBL:BT011689 EMBL:BT020332 SPTR:Q9LTW5	4e-169
chr3.CM0996.6	1.1.17.19	E2.7.1.- [EC:2.7.1.-] [COG:COG0515 COG1493]	ath:At5g47750	MCA23.7; protein kinase, putative [EC:2.7.1.37] [KO:K00870]	7e-145	YNR047w_2	COG0515	1e-72	G11A_ORYSA	ATP-binding;Kinase;Nucleotide-binding;Serine/threonine-proteinkinase;Transferase,Protein kinase G11A (EC 2.7.1.-) (Fragment).	2e-143	GO_ID:16933	TAIR|gene:2087784 SPTR:Q9LTW5 symbol:AT3G12690.1 [GO:0016301 "kinase activity" evidence=ISS] InterPro:IPR000719 InterPro:IPR002290 InterPro:IPR008271 Pfam:PF00069 Prosite:PS00108 ProDom:PD000001 PROSITE:PS50011 SMART:SM00220 HSSP:P21146 EMBL:AB024033 EMBL:BT011689 EMBL:BT020332 SPTR:Q9LTW5	4e-169
chr3.CM0996.6	1.11.16.8	E2.7.1.- [EC:2.7.1.-] [COG:COG0515 COG1493]	ath:At5g47750	MCA23.7; protein kinase, putative [EC:2.7.1.37] [KO:K00870]	7e-145	YNR047w_2	COG0515	1e-72	G11A_ORYSA	ATP-binding;Kinase;Nucleotide-binding;Serine/threonine-proteinkinase;Transferase,Protein kinase G11A (EC 2.7.1.-) (Fragment).	2e-143	GO_ID:16933	TAIR|gene:2087784 SPTR:Q9LTW5 symbol:AT3G12690.1 [GO:0016301 "kinase activity" evidence=ISS] InterPro:IPR000719 InterPro:IPR002290 InterPro:IPR008271 Pfam:PF00069 Prosite:PS00108 ProDom:PD000001 PROSITE:PS50011 SMART:SM00220 HSSP:P21146 EMBL:AB024033 EMBL:BT011689 EMBL:BT020332 SPTR:Q9LTW5	4e-169
chr3.CM0996.6	4.2.4	Cell cycle [CLASS:04110] [PATH:hsa04110] [COG:COG0515]	ath:At5g47750	MCA23.7; protein kinase, putative [EC:2.7.1.37] [KO:K00870]	7e-145	YNR047w_2	COG0515	1e-72	G11A_ORYSA	ATP-binding;Kinase;Nucleotide-binding;Serine/threonine-proteinkinase;Transferase,Protein kinase G11A (EC 2.7.1.-) (Fragment).	2e-143	GO_ID:16933	TAIR|gene:2087784 SPTR:Q9LTW5 symbol:AT3G12690.1 [GO:0016301 "kinase activity" evidence=ISS] InterPro:IPR000719 InterPro:IPR002290 InterPro:IPR008271 Pfam:PF00069 Prosite:PS00108 ProDom:PD000001 PROSITE:PS50011 SMART:SM00220 HSSP:P21146 EMBL:AB024033 EMBL:BT011689 EMBL:BT020332 SPTR:Q9LTW5	4e-169
chr1.CM0171.50.2	1.9.10.29	COBL2, cobL precorrin-8W decarboxylase [EC:1.-.-.-] [COG:COG2242] [GO:0016491]										GO_ID:50498	TAIR|gene:2170070 SPTR:Q8RWK2 symbol:AT5G50130.1 [GO:0016491 "oxidoreductase activity" evidence=ISS] InterPro:IPR002198 InterPro:IPR002347 Pfam:PF00106 GO:GO:0008152 PRINTS:PR00080 PRINTS:PR00081 GO:GO:0009507 EMBL:AY093037 SPTR:Q8RWK2	1e-10
Ljwgs_055536.1	99.1.3.2.2640	IN21_MAIZE							IN21_MAIZE	,IN2-1 protein.	2e-33
gi45400880	99.2	Unclassified without homolog
TM1490.15.1	1.6.5.4.2	BGLB beta-glucosidase [COG:COG2723]	ath:At2g44450	F4I1.26; glycosyl hydrolase family 1 protein [EC:3.2.1.21] [KO:K01188]	2e-32	BH1923	COG2723	4e-18	BGLC_MAIZE	3D-structure;Chloroplast;Cytokininsignalingpathway;Directproteinsequencing;Glycosidase;Hydrolase;Plastid;Transitpeptide,Beta-glucosidase, chloroplast precursor (EC 3.2.1.21) (Gentiobiase) (Cellobiase) (Beta-D-glucoside glucohydrolase).	1e-23	GO_ID:26937	TAIR|gene:2050604 SPTR:O64879 symbol:AT2G44450.1 [GO:0004553 "hydrolase activity, hydrolyzing O-glycosyl compounds" evidence=ISS] InterPro:IPR001360 Pfam:PF00232 PRINTS:PR00131 PROSITE:PS00653 HSSP:P26205 EMBL:AC004521 PIR:T02400 SPTR:O64879	5e-33
TM1490.15.1	1.1.6.26	E3.2.1.85, lacG 6-phospho-beta-galactosidase [EC:3.2.1.85] [COG:COG2723]	ath:At2g44450	F4I1.26; glycosyl hydrolase family 1 protein [EC:3.2.1.21] [KO:K01188]	2e-32	BH1923	COG2723	4e-18	BGLC_MAIZE	3D-structure;Chloroplast;Cytokininsignalingpathway;Directproteinsequencing;Glycosidase;Hydrolase;Plastid;Transitpeptide,Beta-glucosidase, chloroplast precursor (EC 3.2.1.21) (Gentiobiase) (Cellobiase) (Beta-D-glucoside glucohydrolase).	1e-23	GO_ID:26937	TAIR|gene:2050604 SPTR:O64879 symbol:AT2G44450.1 [GO:0004553 "hydrolase activity, hydrolyzing O-glycosyl compounds" evidence=ISS] InterPro:IPR001360 Pfam:PF00232 PRINTS:PR00131 PROSITE:PS00653 HSSP:P26205 EMBL:AC004521 PIR:T02400 SPTR:O64879	5e-33
TM1490.15.1	1.10.6.11.2	BGLB beta-glucosidase [COG:COG2723]	ath:At2g44450	F4I1.26; glycosyl hydrolase family 1 protein [EC:3.2.1.21] [KO:K01188]	2e-32	BH1923	COG2723	4e-18	BGLC_MAIZE	3D-structure;Chloroplast;Cytokininsignalingpathway;Directproteinsequencing;Glycosidase;Hydrolase;Plastid;Transitpeptide,Beta-glucosidase, chloroplast precursor (EC 3.2.1.21) (Gentiobiase) (Cellobiase) (Beta-D-glucoside glucohydrolase).	1e-23	GO_ID:26937	TAIR|gene:2050604 SPTR:O64879 symbol:AT2G44450.1 [GO:0004553 "hydrolase activity, hydrolyzing O-glycosyl compounds" evidence=ISS] InterPro:IPR001360 Pfam:PF00232 PRINTS:PR00131 PROSITE:PS00653 HSSP:P26205 EMBL:AC004521 PIR:T02400 SPTR:O64879	5e-33
TM1490.15.1	1.1.1.36.2	E3.2.1.86B, bglA 6-phospho-beta-glucosidase [COG:COG2723]	ath:At2g44450	F4I1.26; glycosyl hydrolase family 1 protein [EC:3.2.1.21] [KO:K01188]	2e-32	BH1923	COG2723	4e-18	BGLC_MAIZE	3D-structure;Chloroplast;Cytokininsignalingpathway;Directproteinsequencing;Glycosidase;Hydrolase;Plastid;Transitpeptide,Beta-glucosidase, chloroplast precursor (EC 3.2.1.21) (Gentiobiase) (Cellobiase) (Beta-D-glucoside glucohydrolase).	1e-23	GO_ID:26937	TAIR|gene:2050604 SPTR:O64879 symbol:AT2G44450.1 [GO:0004553 "hydrolase activity, hydrolyzing O-glycosyl compounds" evidence=ISS] InterPro:IPR001360 Pfam:PF00232 PRINTS:PR00131 PROSITE:PS00653 HSSP:P26205 EMBL:AC004521 PIR:T02400 SPTR:O64879	5e-33
TM1490.15.1	1.1.8.14.2	BGLB beta-glucosidase [COG:COG2723]	ath:At2g44450	F4I1.26; glycosyl hydrolase family 1 protein [EC:3.2.1.21] [KO:K01188]	2e-32	BH1923	COG2723	4e-18	BGLC_MAIZE	3D-structure;Chloroplast;Cytokininsignalingpathway;Directproteinsequencing;Glycosidase;Hydrolase;Plastid;Transitpeptide,Beta-glucosidase, chloroplast precursor (EC 3.2.1.21) (Gentiobiase) (Cellobiase) (Beta-D-glucoside glucohydrolase).	1e-23	GO_ID:26937	TAIR|gene:2050604 SPTR:O64879 symbol:AT2G44450.1 [GO:0004553 "hydrolase activity, hydrolyzing O-glycosyl compounds" evidence=ISS] InterPro:IPR001360 Pfam:PF00232 PRINTS:PR00131 PROSITE:PS00653 HSSP:P26205 EMBL:AC004521 PIR:T02400 SPTR:O64879	5e-33
Ljwgs_119003.1	1.10.4.5	E1.14.11.12 gibberellin 20-oxidase [EC:1.14.11.12] [GO:0045544]	ath:At5g07200	T28J14.140; gibberellin 20-oxidase [EC:1.14.11.12] [KO:K05282]	5e-27				GAOX3_ARATH	Iron;Metal-binding;Oxidoreductase,Gibberellin 20 oxidase 3 (EC 1.14.11.-) (Gibberellin C-20 oxidase 3) (GA 20-oxidase 3).	3e-27	GO_ID:2933	TAIR|gene:2182874 SPTR:Q39112 symbol:AT5G07200.1 [GO:0009686 "gibberellic acid biosynthesis" evidence=IDA] [GO:0045544 "gibberellin 20-oxidase activity" evidence=IDA] Pfam:PF03171 InterPro:IPR002283 InterPro:IPR005123 PRINTS:PR00682 HSSP:Q96323 EMBL:AL163652 EMBL:X83381 EMBL:BT004311 EMBL:BT005615 PIR:T48491 GeneFarm:4761 SPTR:Q39112	1e-27
Ljwgs_021967.1	99.1.3.2.1517	SPL11_ORYSA							SPL11_ORYSA	Repeat;Ublconjugationpathway,Spotted leaf protein 11 (Spotted leaf11) (Cell death-related protein SPL11).	4e-09
chr1.TM0534.9	1.2.2.1.1.6	ATPF0B, atpF F-type H+-transporting ATPase b chain [COG:COG0711]	tel:tlr0432	atpG; H+-transporting ATP synthase chain b [EC:3.6.3.14] [KO:K02109]	5e-19	sll1323	COG0711	3e-14	ATPX_SPIOL	CF(0);Chloroplast;Directproteinsequencing;Hydrogeniontransport;Iontransport;Membrane;Plastid;Transitpeptide;Transmembrane;Transport,ATP synthase B chain, chloroplast precursor (EC 3.6.3.14) (Subunit II).	3e-60	GO_ID:17544	UNIPROT|P27183 SPTR:P27183 symbol:ATPX_SYNY3 [GO:0045260 "proton-transporting ATP synthase complex (sensu Bacteria)" evidence=IDA] InterPro:IPR002146 Pfam:PF00430 EMBL:BA000022 EMBL:X58128 PIR:S17748 SPTR:P27183	3e-14
chr1.TM0534.9	4.1.2.27	FLII flagellum-specific ATP synthase [EC:3.6.3.14] [COG:COG1157] [GO:0003936]	tel:tlr0432	atpG; H+-transporting ATP synthase chain b [EC:3.6.3.14] [KO:K02109]	5e-19	sll1323	COG0711	3e-14	ATPX_SPIOL	CF(0);Chloroplast;Directproteinsequencing;Hydrogeniontransport;Iontransport;Membrane;Plastid;Transitpeptide;Transmembrane;Transport,ATP synthase B chain, chloroplast precursor (EC 3.6.3.14) (Subunit II).	3e-60	GO_ID:17544	UNIPROT|P27183 SPTR:P27183 symbol:ATPX_SYNY3 [GO:0045260 "proton-transporting ATP synthase complex (sensu Bacteria)" evidence=IDA] InterPro:IPR002146 Pfam:PF00430 EMBL:BA000022 EMBL:X58128 PIR:S17748 SPTR:P27183	3e-14
chr4.CM0025.31	1.3.3.11	E6.2.1.3, fadD long-chain fatty-acid-CoA ligase [EC:6.2.1.3] [COG:COG0318 COG1022] [GO:0004467]	ath:At4g23850	T32A16.20; long-chain-fatty-acid--CoA ligase / long-chain acyl-CoA synthetase [EC:6.2.1.3] [KO:K01897]	0	YOR317w	COG1022	4e-72	ACSL1_CAVPO	Acetylation;Fattyacidmetabolism;Ligase;Lipidmetabolism;Magnesium;Multigenefamily,Long-chain-fatty-acid--CoA ligase 1 (EC 6.2.1.3) (Long-chain acyl-CoA synthetase 1) (LACS 1) (Palmitoyl-CoA ligase).	2e-115	GO_ID:47589	TAIR|gene:2138140 SPTR:Q9T0A0 symbol:AT4G23850.1 [GO:0006633 "fatty acid biosynthesis" evidence=TAS] InterPro:IPR000873 Pfam:PF00501 Prosite:PS00455 GO:GO:0008152 PRINTS:PR00154 HSSP:P08659 EMBL:AL161560 EMBL:AL078468 EMBL:AY049239 EMBL:AF503754 PIR:T08904 SPTR:Q9T0A0	0
chr4.CM0025.31	3.2.12.19	E6.2.1.3, fadD long-chain fatty-acid-CoA ligase [EC:6.2.1.3] [COG:COG0318 COG1022] [GO:0004467]	ath:At4g23850	T32A16.20; long-chain-fatty-acid--CoA ligase / long-chain acyl-CoA synthetase [EC:6.2.1.3] [KO:K01897]	0	YOR317w	COG1022	4e-72	ACSL1_CAVPO	Acetylation;Fattyacidmetabolism;Ligase;Lipidmetabolism;Magnesium;Multigenefamily,Long-chain-fatty-acid--CoA ligase 1 (EC 6.2.1.3) (Long-chain acyl-CoA synthetase 1) (LACS 1) (Palmitoyl-CoA ligase).	2e-115	GO_ID:47589	TAIR|gene:2138140 SPTR:Q9T0A0 symbol:AT4G23850.1 [GO:0006633 "fatty acid biosynthesis" evidence=TAS] InterPro:IPR000873 Pfam:PF00501 Prosite:PS00455 GO:GO:0008152 PRINTS:PR00154 HSSP:P08659 EMBL:AL161560 EMBL:AL078468 EMBL:AY049239 EMBL:AF503754 PIR:T08904 SPTR:Q9T0A0	0
chr2.CM0008.63.1	1.9.4.15	E2.7.1.- [EC:2.7.1.-] [COG:COG0515 COG1493]	ath:At5g02290	T1E22.50; protein kinase, putative [EC:2.7.1.37] [KO:K00870]	2e-36	YNL298w_2	COG0515	3e-19	RLCK7_ARATH	ATP-binding;Hypotheticalprotein;Kinase;Nucleotide-binding;Serine/threonine-proteinkinase;Transferase,Putative serine/threonine-protein kinase RLCKVII (EC 2.7.1.37).	8e-46	GO_ID:53934	TAIR|gene:2050986 SPTR:O22808 symbol:AT2G33580.1 [GO:0016301 "kinase activity" evidence=ISS] InterPro:IPR000719 Pfam:PF00069 InterPro:IPR002482 Pfam:PF01476 ProDom:PD000001 PROSITE:PS50011 EMBL:AC002332 EMBL:AF370600 PIR:C84747 SPTR:O22808	7e-54
chr2.CM0008.63.1	1.7.8.19	WAAY, rfaY lipopolysaccharide core biosynthesis protein RFAY [EC:2.7.-.-] [COG:COG0515]	ath:At5g02290	T1E22.50; protein kinase, putative [EC:2.7.1.37] [KO:K00870]	2e-36	YNL298w_2	COG0515	3e-19	RLCK7_ARATH	ATP-binding;Hypotheticalprotein;Kinase;Nucleotide-binding;Serine/threonine-proteinkinase;Transferase,Putative serine/threonine-protein kinase RLCKVII (EC 2.7.1.37).	8e-46	GO_ID:53934	TAIR|gene:2050986 SPTR:O22808 symbol:AT2G33580.1 [GO:0016301 "kinase activity" evidence=ISS] InterPro:IPR000719 Pfam:PF00069 InterPro:IPR002482 Pfam:PF01476 ProDom:PD000001 PROSITE:PS50011 EMBL:AC002332 EMBL:AF370600 PIR:C84747 SPTR:O22808	7e-54
chr2.CM0008.63.1	1.1.17.19	E2.7.1.- [EC:2.7.1.-] [COG:COG0515 COG1493]	ath:At5g02290	T1E22.50; protein kinase, putative [EC:2.7.1.37] [KO:K00870]	2e-36	YNL298w_2	COG0515	3e-19	RLCK7_ARATH	ATP-binding;Hypotheticalprotein;Kinase;Nucleotide-binding;Serine/threonine-proteinkinase;Transferase,Putative serine/threonine-protein kinase RLCKVII (EC 2.7.1.37).	8e-46	GO_ID:53934	TAIR|gene:2050986 SPTR:O22808 symbol:AT2G33580.1 [GO:0016301 "kinase activity" evidence=ISS] InterPro:IPR000719 Pfam:PF00069 InterPro:IPR002482 Pfam:PF01476 ProDom:PD000001 PROSITE:PS50011 EMBL:AC002332 EMBL:AF370600 PIR:C84747 SPTR:O22808	7e-54
chr2.CM0008.63.1	3.3.10.117	BMPR1 bone morphogenetic protein receptor, type I [EC:2.7.1.37]	ath:At5g02290	T1E22.50; protein kinase, putative [EC:2.7.1.37] [KO:K00870]	2e-36	YNL298w_2	COG0515	3e-19	RLCK7_ARATH	ATP-binding;Hypotheticalprotein;Kinase;Nucleotide-binding;Serine/threonine-proteinkinase;Transferase,Putative serine/threonine-protein kinase RLCKVII (EC 2.7.1.37).	8e-46	GO_ID:53934	TAIR|gene:2050986 SPTR:O22808 symbol:AT2G33580.1 [GO:0016301 "kinase activity" evidence=ISS] InterPro:IPR000719 Pfam:PF00069 InterPro:IPR002482 Pfam:PF01476 ProDom:PD000001 PROSITE:PS50011 EMBL:AC002332 EMBL:AF370600 PIR:C84747 SPTR:O22808	7e-54
chr2.CM0008.63.1	1.11.16.8	E2.7.1.- [EC:2.7.1.-] [COG:COG0515 COG1493]	ath:At5g02290	T1E22.50; protein kinase, putative [EC:2.7.1.37] [KO:K00870]	2e-36	YNL298w_2	COG0515	3e-19	RLCK7_ARATH	ATP-binding;Hypotheticalprotein;Kinase;Nucleotide-binding;Serine/threonine-proteinkinase;Transferase,Putative serine/threonine-protein kinase RLCKVII (EC 2.7.1.37).	8e-46	GO_ID:53934	TAIR|gene:2050986 SPTR:O22808 symbol:AT2G33580.1 [GO:0016301 "kinase activity" evidence=ISS] InterPro:IPR000719 Pfam:PF00069 InterPro:IPR002482 Pfam:PF01476 ProDom:PD000001 PROSITE:PS50011 EMBL:AC002332 EMBL:AF370600 PIR:C84747 SPTR:O22808	7e-54
chr2.CM0008.63.1	4.2.4	Cell cycle [CLASS:04110] [PATH:hsa04110] [COG:COG0515]	ath:At5g02290	T1E22.50; protein kinase, putative [EC:2.7.1.37] [KO:K00870]	2e-36	YNL298w_2	COG0515	3e-19	RLCK7_ARATH	ATP-binding;Hypotheticalprotein;Kinase;Nucleotide-binding;Serine/threonine-proteinkinase;Transferase,Putative serine/threonine-protein kinase RLCKVII (EC 2.7.1.37).	8e-46	GO_ID:53934	TAIR|gene:2050986 SPTR:O22808 symbol:AT2G33580.1 [GO:0016301 "kinase activity" evidence=ISS] InterPro:IPR000719 Pfam:PF00069 InterPro:IPR002482 Pfam:PF01476 ProDom:PD000001 PROSITE:PS50011 EMBL:AC002332 EMBL:AF370600 PIR:C84747 SPTR:O22808	7e-54
chr2.CM0008.63.1	3.2.2.1	Protein kinase [EC:2.7.1.37]	ath:At5g02290	T1E22.50; protein kinase, putative [EC:2.7.1.37] [KO:K00870]	2e-36	YNL298w_2	COG0515	3e-19	RLCK7_ARATH	ATP-binding;Hypotheticalprotein;Kinase;Nucleotide-binding;Serine/threonine-proteinkinase;Transferase,Putative serine/threonine-protein kinase RLCKVII (EC 2.7.1.37).	8e-46	GO_ID:53934	TAIR|gene:2050986 SPTR:O22808 symbol:AT2G33580.1 [GO:0016301 "kinase activity" evidence=ISS] InterPro:IPR000719 Pfam:PF00069 InterPro:IPR002482 Pfam:PF01476 ProDom:PD000001 PROSITE:PS50011 EMBL:AC002332 EMBL:AF370600 PIR:C84747 SPTR:O22808	7e-54
Ljwgs_056668.1	99.1.4.1283	GO_ID:19732							LBD4_ARATH	,LOB domain protein 4.	1e-22	GO_ID:19732	TAIR|gene:2197499 SPTR:Q9SHE9 symbol:AT1G31320.1 [GO:0000004 "biological process unknown" evidence=ND] [GO:0005554 "molecular function unknown" evidence=ISS] Pfam:PF03195 InterPro:IPR004883 PROSITE:PS50891 EMBL:AC007654 PIR:B86439 SPTR:Q9SHE9	4e-23
Ljwgs_056668.1	99.1.3.2.651	LBD4_ARATH							LBD4_ARATH	,LOB domain protein 4.	1e-22	GO_ID:19732	TAIR|gene:2197499 SPTR:Q9SHE9 symbol:AT1G31320.1 [GO:0000004 "biological process unknown" evidence=ND] [GO:0005554 "molecular function unknown" evidence=ISS] Pfam:PF03195 InterPro:IPR004883 PROSITE:PS50891 EMBL:AC007654 PIR:B86439 SPTR:Q9SHE9	4e-23
chr4.TM0570.7	1.1.8.14	E3.2.1.21 beta-glucosidase [EC:3.2.1.21] [GO:0008422]	ath:At1g26560	T1K7.7; glycosyl hydrolase family 1 protein [EC:3.2.1.21] [KO:K01188]	4e-28				BGL1_ARATH	Endoplasmicreticulum;Glycoprotein;Glycosidase;Hydrolase;Signal,Beta-glucosidase homolog precursor (EC 3.2.1.-).	7e-11	GO_ID:39011	TAIR|gene:2197959 SPTR:Q9FZE0 symbol:AT1G26560.1 [GO:0004553 "hydrolase activity, hydrolyzing O-glycosyl compounds" evidence=ISS] InterPro:IPR001360 Pfam:PF00232 PRINTS:PR00131 PROSITE:PS00653 EMBL:AC013427 EMBL:AY045927 EMBL:AY142610 PIR:F86392 HSSP:P26205 SPTR:Q9FZE0	1e-28
chr4.TM0570.7	1.10.6.11	E3.2.1.21 beta-glucosidase [EC:3.2.1.21] [GO:0008422]	ath:At1g26560	T1K7.7; glycosyl hydrolase family 1 protein [EC:3.2.1.21] [KO:K01188]	4e-28				BGL1_ARATH	Endoplasmicreticulum;Glycoprotein;Glycosidase;Hydrolase;Signal,Beta-glucosidase homolog precursor (EC 3.2.1.-).	7e-11	GO_ID:39011	TAIR|gene:2197959 SPTR:Q9FZE0 symbol:AT1G26560.1 [GO:0004553 "hydrolase activity, hydrolyzing O-glycosyl compounds" evidence=ISS] InterPro:IPR001360 Pfam:PF00232 PRINTS:PR00131 PROSITE:PS00653 EMBL:AC013427 EMBL:AY045927 EMBL:AY142610 PIR:F86392 HSSP:P26205 SPTR:Q9FZE0	1e-28
chr4.TM0570.7	1.6.5.4	E3.2.1.21 beta-glucosidase [EC:3.2.1.21] [GO:0008422]	ath:At1g26560	T1K7.7; glycosyl hydrolase family 1 protein [EC:3.2.1.21] [KO:K01188]	4e-28				BGL1_ARATH	Endoplasmicreticulum;Glycoprotein;Glycosidase;Hydrolase;Signal,Beta-glucosidase homolog precursor (EC 3.2.1.-).	7e-11	GO_ID:39011	TAIR|gene:2197959 SPTR:Q9FZE0 symbol:AT1G26560.1 [GO:0004553 "hydrolase activity, hydrolyzing O-glycosyl compounds" evidence=ISS] InterPro:IPR001360 Pfam:PF00232 PRINTS:PR00131 PROSITE:PS00653 EMBL:AC013427 EMBL:AY045927 EMBL:AY142610 PIR:F86392 HSSP:P26205 SPTR:Q9FZE0	1e-28
chr1.CM0800.12	99.1.1.65	KO:K07976	ath:At2g43130	F14B2.7; Ras-related protein (ARA-4) / small GTP-binding protein, putative [KO:K07976]	7e-91	YER031c	COG1100	5e-57	ARA4_ARATH	GTP-binding;Lipoprotein;Membrane;Multigenefamily;Nucleotide-binding;Prenylation,Ras-related protein ARA-4.	4e-91	GO_ID:25798	TAIR|gene:2041035 SPTR:P28187 symbol:AT2G43130.1 [GO:0005525 "GTP binding" evidence=ISS] InterPro:IPR001806 InterPro:IPR003579 Pfam:PF00071 Interpro:IPR005225 TIGRFAMs:TIGR00231 PRINTS:PR00449 HSSP:P21181 SMART:SM00175 EMBL:AC004450 EMBL:D01026 PIR:JS0641 SPTR:P28187	2e-91
chr1.CM0800.12	99.1.2.149	COG1100	ath:At2g43130	F14B2.7; Ras-related protein (ARA-4) / small GTP-binding protein, putative [KO:K07976]	7e-91	YER031c	COG1100	5e-57	ARA4_ARATH	GTP-binding;Lipoprotein;Membrane;Multigenefamily;Nucleotide-binding;Prenylation,Ras-related protein ARA-4.	4e-91	GO_ID:25798	TAIR|gene:2041035 SPTR:P28187 symbol:AT2G43130.1 [GO:0005525 "GTP binding" evidence=ISS] InterPro:IPR001806 InterPro:IPR003579 Pfam:PF00071 Interpro:IPR005225 TIGRFAMs:TIGR00231 PRINTS:PR00449 HSSP:P21181 SMART:SM00175 EMBL:AC004450 EMBL:D01026 PIR:JS0641 SPTR:P28187	2e-91
chr1.CM0800.12	99.1.4.1807	GO_ID:25798	ath:At2g43130	F14B2.7; Ras-related protein (ARA-4) / small GTP-binding protein, putative [KO:K07976]	7e-91	YER031c	COG1100	5e-57	ARA4_ARATH	GTP-binding;Lipoprotein;Membrane;Multigenefamily;Nucleotide-binding;Prenylation,Ras-related protein ARA-4.	4e-91	GO_ID:25798	TAIR|gene:2041035 SPTR:P28187 symbol:AT2G43130.1 [GO:0005525 "GTP binding" evidence=ISS] InterPro:IPR001806 InterPro:IPR003579 Pfam:PF00071 Interpro:IPR005225 TIGRFAMs:TIGR00231 PRINTS:PR00449 HSSP:P21181 SMART:SM00175 EMBL:AC004450 EMBL:D01026 PIR:JS0641 SPTR:P28187	2e-91
chr1.CM0800.12	99.1.3.2.363	ARA4_ARATH	ath:At2g43130	F14B2.7; Ras-related protein (ARA-4) / small GTP-binding protein, putative [KO:K07976]	7e-91	YER031c	COG1100	5e-57	ARA4_ARATH	GTP-binding;Lipoprotein;Membrane;Multigenefamily;Nucleotide-binding;Prenylation,Ras-related protein ARA-4.	4e-91	GO_ID:25798	TAIR|gene:2041035 SPTR:P28187 symbol:AT2G43130.1 [GO:0005525 "GTP binding" evidence=ISS] InterPro:IPR001806 InterPro:IPR003579 Pfam:PF00071 Interpro:IPR005225 TIGRFAMs:TIGR00231 PRINTS:PR00449 HSSP:P21181 SMART:SM00175 EMBL:AC004450 EMBL:D01026 PIR:JS0641 SPTR:P28187	2e-91
gi45630392	99.2	Unclassified without homolog
Ljwgs_045142.1.1	1.3.3.11	E6.2.1.3, fadD long-chain fatty-acid-CoA ligase [EC:6.2.1.3] [COG:COG0318 COG1022] [GO:0004467]	ath:At4g11030	T22B4.10; long-chain-fatty-acid--CoA ligase, putative / long-chain acyl-CoA synthetase, putative [EC:6.2.1.3] [KO:K01897]	1e-45							GO_ID:27319	TAIR|gene:2136147 SPTR:Q9T009 symbol:AT4G11030.1 [GO:0006633 "fatty acid biosynthesis" evidence=TAS] InterPro:IPR000873 Pfam:PF00501 Prosite:PS00455 GO:GO:0008152 PRINTS:PR00154 HSSP:P08659 EMBL:AL161518 EMBL:AL049876 PIR:T04298 PIR:T08182 SPTR:Q9T009	2e-46
Ljwgs_045142.1.1	3.2.12.19	E6.2.1.3, fadD long-chain fatty-acid-CoA ligase [EC:6.2.1.3] [COG:COG0318 COG1022] [GO:0004467]	ath:At4g11030	T22B4.10; long-chain-fatty-acid--CoA ligase, putative / long-chain acyl-CoA synthetase, putative [EC:6.2.1.3] [KO:K01897]	1e-45							GO_ID:27319	TAIR|gene:2136147 SPTR:Q9T009 symbol:AT4G11030.1 [GO:0006633 "fatty acid biosynthesis" evidence=TAS] InterPro:IPR000873 Pfam:PF00501 Prosite:PS00455 GO:GO:0008152 PRINTS:PR00154 HSSP:P08659 EMBL:AL161518 EMBL:AL049876 PIR:T04298 PIR:T08182 SPTR:Q9T009	2e-46
Ljwgs_096803.1	99.1.4.4013	GO_ID:45883										GO_ID:45883	TAIR|gene:2161679 SPTR:Q9FLN8 symbol:AT5G55250.1 [GO:0008757 "S-adenosylmethionine-dependent methyltransferase activity" evidence=IMP] [GO:0008372 "cellular component unknown" evidence=ND] Pfam:PF03492 HSSP:Q9SPV4 InterPro:IPR005299 EMBL:AB010071 EMBL:AK175586 SPTR:Q9FLN8	3e-18
Ljwgs_029105.1	1.6.5.4.2	BGLB beta-glucosidase [COG:COG2723]	ath:At5g42260	K5J14.7; glycosyl hydrolase family 1 [EC:3.2.1.21] [KO:K01188]	5e-20	BH1923	COG2723	4e-16	BGLT_TRIRP	3D-structure;Directproteinsequencing;Glycoprotein;Glycosidase;Hydrolase;Signal,Cyanogenic beta-glucosidase precursor (EC 3.2.1.21) (Linamarase) (Fragment).	3e-26	GO_ID:12563	TAIR|gene:2157631 SPTR:Q9FH03 symbol:AT5G42260.1 [GO:0004553 "hydrolase activity, hydrolyzing O-glycosyl compounds" evidence=ISS] InterPro:IPR001360 Pfam:PF00232 PRINTS:PR00131 PROSITE:PS00653 HSSP:P26205 EMBL:AB023032 SPTR:Q9FH03	9e-21
Ljwgs_029105.1	1.1.6.26	E3.2.1.85, lacG 6-phospho-beta-galactosidase [EC:3.2.1.85] [COG:COG2723]	ath:At5g42260	K5J14.7; glycosyl hydrolase family 1 [EC:3.2.1.21] [KO:K01188]	5e-20	BH1923	COG2723	4e-16	BGLT_TRIRP	3D-structure;Directproteinsequencing;Glycoprotein;Glycosidase;Hydrolase;Signal,Cyanogenic beta-glucosidase precursor (EC 3.2.1.21) (Linamarase) (Fragment).	3e-26	GO_ID:12563	TAIR|gene:2157631 SPTR:Q9FH03 symbol:AT5G42260.1 [GO:0004553 "hydrolase activity, hydrolyzing O-glycosyl compounds" evidence=ISS] InterPro:IPR001360 Pfam:PF00232 PRINTS:PR00131 PROSITE:PS00653 HSSP:P26205 EMBL:AB023032 SPTR:Q9FH03	9e-21
Ljwgs_029105.1	1.10.6.11.2	BGLB beta-glucosidase [COG:COG2723]	ath:At5g42260	K5J14.7; glycosyl hydrolase family 1 [EC:3.2.1.21] [KO:K01188]	5e-20	BH1923	COG2723	4e-16	BGLT_TRIRP	3D-structure;Directproteinsequencing;Glycoprotein;Glycosidase;Hydrolase;Signal,Cyanogenic beta-glucosidase precursor (EC 3.2.1.21) (Linamarase) (Fragment).	3e-26	GO_ID:12563	TAIR|gene:2157631 SPTR:Q9FH03 symbol:AT5G42260.1 [GO:0004553 "hydrolase activity, hydrolyzing O-glycosyl compounds" evidence=ISS] InterPro:IPR001360 Pfam:PF00232 PRINTS:PR00131 PROSITE:PS00653 HSSP:P26205 EMBL:AB023032 SPTR:Q9FH03	9e-21
Ljwgs_029105.1	1.1.1.36.2	E3.2.1.86B, bglA 6-phospho-beta-glucosidase [COG:COG2723]	ath:At5g42260	K5J14.7; glycosyl hydrolase family 1 [EC:3.2.1.21] [KO:K01188]	5e-20	BH1923	COG2723	4e-16	BGLT_TRIRP	3D-structure;Directproteinsequencing;Glycoprotein;Glycosidase;Hydrolase;Signal,Cyanogenic beta-glucosidase precursor (EC 3.2.1.21) (Linamarase) (Fragment).	3e-26	GO_ID:12563	TAIR|gene:2157631 SPTR:Q9FH03 symbol:AT5G42260.1 [GO:0004553 "hydrolase activity, hydrolyzing O-glycosyl compounds" evidence=ISS] InterPro:IPR001360 Pfam:PF00232 PRINTS:PR00131 PROSITE:PS00653 HSSP:P26205 EMBL:AB023032 SPTR:Q9FH03	9e-21
Ljwgs_029105.1	1.1.8.14.2	BGLB beta-glucosidase [COG:COG2723]	ath:At5g42260	K5J14.7; glycosyl hydrolase family 1 [EC:3.2.1.21] [KO:K01188]	5e-20	BH1923	COG2723	4e-16	BGLT_TRIRP	3D-structure;Directproteinsequencing;Glycoprotein;Glycosidase;Hydrolase;Signal,Cyanogenic beta-glucosidase precursor (EC 3.2.1.21) (Linamarase) (Fragment).	3e-26	GO_ID:12563	TAIR|gene:2157631 SPTR:Q9FH03 symbol:AT5G42260.1 [GO:0004553 "hydrolase activity, hydrolyzing O-glycosyl compounds" evidence=ISS] InterPro:IPR001360 Pfam:PF00232 PRINTS:PR00131 PROSITE:PS00653 HSSP:P26205 EMBL:AB023032 SPTR:Q9FH03	9e-21
Ljwgs_010512.1	99.2	Unclassified without homolog
Ljwgs_101390.1	1.6.5.4.2	BGLB beta-glucosidase [COG:COG2723]	ath:At1g26560	T1K7.7; glycosyl hydrolase family 1 protein [EC:3.2.1.21] [KO:K01188]	3e-42	BH1923	COG2723	2e-09	BGLT_TRIRP	3D-structure;Directproteinsequencing;Glycoprotein;Glycosidase;Hydrolase;Signal,Cyanogenic beta-glucosidase precursor (EC 3.2.1.21) (Linamarase) (Fragment).	5e-25	GO_ID:39011	TAIR|gene:2197959 SPTR:Q9FZE0 symbol:AT1G26560.1 [GO:0004553 "hydrolase activity, hydrolyzing O-glycosyl compounds" evidence=ISS] InterPro:IPR001360 Pfam:PF00232 PRINTS:PR00131 PROSITE:PS00653 EMBL:AC013427 EMBL:AY045927 EMBL:AY142610 PIR:F86392 HSSP:P26205 SPTR:Q9FZE0	5e-43
Ljwgs_101390.1	1.1.6.26	E3.2.1.85, lacG 6-phospho-beta-galactosidase [EC:3.2.1.85] [COG:COG2723]	ath:At1g26560	T1K7.7; glycosyl hydrolase family 1 protein [EC:3.2.1.21] [KO:K01188]	3e-42	BH1923	COG2723	2e-09	BGLT_TRIRP	3D-structure;Directproteinsequencing;Glycoprotein;Glycosidase;Hydrolase;Signal,Cyanogenic beta-glucosidase precursor (EC 3.2.1.21) (Linamarase) (Fragment).	5e-25	GO_ID:39011	TAIR|gene:2197959 SPTR:Q9FZE0 symbol:AT1G26560.1 [GO:0004553 "hydrolase activity, hydrolyzing O-glycosyl compounds" evidence=ISS] InterPro:IPR001360 Pfam:PF00232 PRINTS:PR00131 PROSITE:PS00653 EMBL:AC013427 EMBL:AY045927 EMBL:AY142610 PIR:F86392 HSSP:P26205 SPTR:Q9FZE0	5e-43
Ljwgs_101390.1	1.10.6.11.2	BGLB beta-glucosidase [COG:COG2723]	ath:At1g26560	T1K7.7; glycosyl hydrolase family 1 protein [EC:3.2.1.21] [KO:K01188]	3e-42	BH1923	COG2723	2e-09	BGLT_TRIRP	3D-structure;Directproteinsequencing;Glycoprotein;Glycosidase;Hydrolase;Signal,Cyanogenic beta-glucosidase precursor (EC 3.2.1.21) (Linamarase) (Fragment).	5e-25	GO_ID:39011	TAIR|gene:2197959 SPTR:Q9FZE0 symbol:AT1G26560.1 [GO:0004553 "hydrolase activity, hydrolyzing O-glycosyl compounds" evidence=ISS] InterPro:IPR001360 Pfam:PF00232 PRINTS:PR00131 PROSITE:PS00653 EMBL:AC013427 EMBL:AY045927 EMBL:AY142610 PIR:F86392 HSSP:P26205 SPTR:Q9FZE0	5e-43
Ljwgs_101390.1	1.1.1.36.2	E3.2.1.86B, bglA 6-phospho-beta-glucosidase [COG:COG2723]	ath:At1g26560	T1K7.7; glycosyl hydrolase family 1 protein [EC:3.2.1.21] [KO:K01188]	3e-42	BH1923	COG2723	2e-09	BGLT_TRIRP	3D-structure;Directproteinsequencing;Glycoprotein;Glycosidase;Hydrolase;Signal,Cyanogenic beta-glucosidase precursor (EC 3.2.1.21) (Linamarase) (Fragment).	5e-25	GO_ID:39011	TAIR|gene:2197959 SPTR:Q9FZE0 symbol:AT1G26560.1 [GO:0004553 "hydrolase activity, hydrolyzing O-glycosyl compounds" evidence=ISS] InterPro:IPR001360 Pfam:PF00232 PRINTS:PR00131 PROSITE:PS00653 EMBL:AC013427 EMBL:AY045927 EMBL:AY142610 PIR:F86392 HSSP:P26205 SPTR:Q9FZE0	5e-43
Ljwgs_101390.1	1.1.8.14.2	BGLB beta-glucosidase [COG:COG2723]	ath:At1g26560	T1K7.7; glycosyl hydrolase family 1 protein [EC:3.2.1.21] [KO:K01188]	3e-42	BH1923	COG2723	2e-09	BGLT_TRIRP	3D-structure;Directproteinsequencing;Glycoprotein;Glycosidase;Hydrolase;Signal,Cyanogenic beta-glucosidase precursor (EC 3.2.1.21) (Linamarase) (Fragment).	5e-25	GO_ID:39011	TAIR|gene:2197959 SPTR:Q9FZE0 symbol:AT1G26560.1 [GO:0004553 "hydrolase activity, hydrolyzing O-glycosyl compounds" evidence=ISS] InterPro:IPR001360 Pfam:PF00232 PRINTS:PR00131 PROSITE:PS00653 EMBL:AC013427 EMBL:AY045927 EMBL:AY142610 PIR:F86392 HSSP:P26205 SPTR:Q9FZE0	5e-43
Ljwgs_121661.1	1.6.5.4.2	BGLB beta-glucosidase [COG:COG2723]	ath:At1g26560	T1K7.7; glycosyl hydrolase family 1 protein [EC:3.2.1.21] [KO:K01188]	3e-34	BH1923	COG2723	2e-14	LCTL_HUMAN	Endoplasmicreticulum;Glycoprotein;Membrane;Polymorphism;Signal;Transmembrane,Lactase-like protein precursor (Klotho/lactase-phlorizin hydrolase- related protein).	7e-18	GO_ID:39011	TAIR|gene:2197959 SPTR:Q9FZE0 symbol:AT1G26560.1 [GO:0004553 "hydrolase activity, hydrolyzing O-glycosyl compounds" evidence=ISS] InterPro:IPR001360 Pfam:PF00232 PRINTS:PR00131 PROSITE:PS00653 EMBL:AC013427 EMBL:AY045927 EMBL:AY142610 PIR:F86392 HSSP:P26205 SPTR:Q9FZE0	6e-35
Ljwgs_121661.1	1.1.6.26	E3.2.1.85, lacG 6-phospho-beta-galactosidase [EC:3.2.1.85] [COG:COG2723]	ath:At1g26560	T1K7.7; glycosyl hydrolase family 1 protein [EC:3.2.1.21] [KO:K01188]	3e-34	BH1923	COG2723	2e-14	LCTL_HUMAN	Endoplasmicreticulum;Glycoprotein;Membrane;Polymorphism;Signal;Transmembrane,Lactase-like protein precursor (Klotho/lactase-phlorizin hydrolase- related protein).	7e-18	GO_ID:39011	TAIR|gene:2197959 SPTR:Q9FZE0 symbol:AT1G26560.1 [GO:0004553 "hydrolase activity, hydrolyzing O-glycosyl compounds" evidence=ISS] InterPro:IPR001360 Pfam:PF00232 PRINTS:PR00131 PROSITE:PS00653 EMBL:AC013427 EMBL:AY045927 EMBL:AY142610 PIR:F86392 HSSP:P26205 SPTR:Q9FZE0	6e-35
Ljwgs_121661.1	1.10.6.11.2	BGLB beta-glucosidase [COG:COG2723]	ath:At1g26560	T1K7.7; glycosyl hydrolase family 1 protein [EC:3.2.1.21] [KO:K01188]	3e-34	BH1923	COG2723	2e-14	LCTL_HUMAN	Endoplasmicreticulum;Glycoprotein;Membrane;Polymorphism;Signal;Transmembrane,Lactase-like protein precursor (Klotho/lactase-phlorizin hydrolase- related protein).	7e-18	GO_ID:39011	TAIR|gene:2197959 SPTR:Q9FZE0 symbol:AT1G26560.1 [GO:0004553 "hydrolase activity, hydrolyzing O-glycosyl compounds" evidence=ISS] InterPro:IPR001360 Pfam:PF00232 PRINTS:PR00131 PROSITE:PS00653 EMBL:AC013427 EMBL:AY045927 EMBL:AY142610 PIR:F86392 HSSP:P26205 SPTR:Q9FZE0	6e-35
Ljwgs_121661.1	1.1.1.36.2	E3.2.1.86B, bglA 6-phospho-beta-glucosidase [COG:COG2723]	ath:At1g26560	T1K7.7; glycosyl hydrolase family 1 protein [EC:3.2.1.21] [KO:K01188]	3e-34	BH1923	COG2723	2e-14	LCTL_HUMAN	Endoplasmicreticulum;Glycoprotein;Membrane;Polymorphism;Signal;Transmembrane,Lactase-like protein precursor (Klotho/lactase-phlorizin hydrolase- related protein).	7e-18	GO_ID:39011	TAIR|gene:2197959 SPTR:Q9FZE0 symbol:AT1G26560.1 [GO:0004553 "hydrolase activity, hydrolyzing O-glycosyl compounds" evidence=ISS] InterPro:IPR001360 Pfam:PF00232 PRINTS:PR00131 PROSITE:PS00653 EMBL:AC013427 EMBL:AY045927 EMBL:AY142610 PIR:F86392 HSSP:P26205 SPTR:Q9FZE0	6e-35
Ljwgs_121661.1	1.1.8.14.2	BGLB beta-glucosidase [COG:COG2723]	ath:At1g26560	T1K7.7; glycosyl hydrolase family 1 protein [EC:3.2.1.21] [KO:K01188]	3e-34	BH1923	COG2723	2e-14	LCTL_HUMAN	Endoplasmicreticulum;Glycoprotein;Membrane;Polymorphism;Signal;Transmembrane,Lactase-like protein precursor (Klotho/lactase-phlorizin hydrolase- related protein).	7e-18	GO_ID:39011	TAIR|gene:2197959 SPTR:Q9FZE0 symbol:AT1G26560.1 [GO:0004553 "hydrolase activity, hydrolyzing O-glycosyl compounds" evidence=ISS] InterPro:IPR001360 Pfam:PF00232 PRINTS:PR00131 PROSITE:PS00653 EMBL:AC013427 EMBL:AY045927 EMBL:AY142610 PIR:F86392 HSSP:P26205 SPTR:Q9FZE0	6e-35
Ljwgs_007437.1	3.2.10.30	CALM calmodulin	spo:SPAC3A12.14	cam1; calmodulin [KO:K02183]	8e-28				CALM_SCHPO	Calcium;Completeproteome;Repeat,Calmodulin (CaM).	5e-28	GO_ID:48008	TAIR|gene:2027487 SPTR:Q9FZ75 symbol:AT1G18530.1 [GO:0005509 "calcium ion binding" evidence=ISS] [GO:0000004 "biological process unknown" evidence=ND] [GO:0008372 "cellular component unknown" evidence=ND] InterPro:IPR002048 Pfam:PF00036 InterPro:IPR003299 InterPro:IPR011992 Prosite:PS00018 ProDom:PD000012 SMART:SM00054 PRINTS:PR01362 HSSP:P07463 EMBL:AC026238 PIR:G86318 SPTR:Q9FZ75	3e-28
Ljwgs_007437.1	3.2.11.18	CALM calmodulin	spo:SPAC3A12.14	cam1; calmodulin [KO:K02183]	8e-28				CALM_SCHPO	Calcium;Completeproteome;Repeat,Calmodulin (CaM).	5e-28	GO_ID:48008	TAIR|gene:2027487 SPTR:Q9FZ75 symbol:AT1G18530.1 [GO:0005509 "calcium ion binding" evidence=ISS] [GO:0000004 "biological process unknown" evidence=ND] [GO:0008372 "cellular component unknown" evidence=ND] InterPro:IPR002048 Pfam:PF00036 InterPro:IPR003299 InterPro:IPR011992 Prosite:PS00018 ProDom:PD000012 SMART:SM00054 PRINTS:PR01362 HSSP:P07463 EMBL:AC026238 PIR:G86318 SPTR:Q9FZ75	3e-28
Ljwgs_007437.1	3.2.9.90	CALM calmodulin	spo:SPAC3A12.14	cam1; calmodulin [KO:K02183]	8e-28				CALM_SCHPO	Calcium;Completeproteome;Repeat,Calmodulin (CaM).	5e-28	GO_ID:48008	TAIR|gene:2027487 SPTR:Q9FZ75 symbol:AT1G18530.1 [GO:0005509 "calcium ion binding" evidence=ISS] [GO:0000004 "biological process unknown" evidence=ND] [GO:0008372 "cellular component unknown" evidence=ND] InterPro:IPR002048 Pfam:PF00036 InterPro:IPR003299 InterPro:IPR011992 Prosite:PS00018 ProDom:PD000012 SMART:SM00054 PRINTS:PR01362 HSSP:P07463 EMBL:AC026238 PIR:G86318 SPTR:Q9FZ75	3e-28
TM0721.10	99.1.4.3972	GO_ID:24367										GO_ID:24367	TAIR|gene:2132015 SPTR:Q8GXD8 symbol:AT4G22250.1 [GO:0005515 "protein binding" evidence=ISS] [GO:0008270 "zinc ion binding" evidence=ISS] InterPro:IPR001841 Pfam:PF00097 PROSITE:PS50089 SMART:SM00184 EMBL:AK118292 EMBL:BT005602 SPTR:Q8GXD8	5e-45
gi45617763	99.2	Unclassified without homolog
TM1445.20	99.1.4.3861	GO_ID:16800										GO_ID:16800	TAIR|gene:3437214 SPTR:O04191 symbol:AT2G39870.1 [GO:0005554 "molecular function unknown" evidence=ND] [GO:0000004 "biological process unknown" evidence=ND] [GO:0008372 "cellular component unknown" evidence=ND] EMBL:AC003000 EMBL:AF002109 EMBL:AY065038 EMBL:AF370134 EMBL:AY113855 PIR:T01016 SPTR:O04191	2e-13
TM1757.18	99.1.4.8483	GO_ID:5694							ERF9_ARATH	DNA-binding;Ethylenesignalingpathway;Nuclearprotein;Plantdefense;Repressor;Transcription;Transcriptionregulation,Ethylene-responsive transcription factor 9 (Ethylene-responsive element-binding factor 9) (EREBP-9) (AtERF9).	1e-17	GO_ID:5694	TAIR|gene:2159067 SPTR:Q9M644 symbol:LEP "LEAFY PETIOLE" [GO:0003700 "transcription factor activity" evidence=ISS] [GO:0003677 "DNA binding" evidence=ISS] [GO:0005634 "nucleus" evidence=IC] [GO:0006355 "regulation of transcription, DNA-dependent" evidence=ISS] InterPro:IPR001471 Pfam:PF00847 GO:GO:0005634 HSSP:O80337 PRINTS:PR00367 ProDom:PD001423 SMART:SM00380 EMBL:AB005230 EMBL:AF216581 EMBL:AY…	3e-28
TM1757.18	99.1.3.2.2240	ERF9_ARATH							ERF9_ARATH	DNA-binding;Ethylenesignalingpathway;Nuclearprotein;Plantdefense;Repressor;Transcription;Transcriptionregulation,Ethylene-responsive transcription factor 9 (Ethylene-responsive element-binding factor 9) (EREBP-9) (AtERF9).	1e-17	GO_ID:5694	TAIR|gene:2159067 SPTR:Q9M644 symbol:LEP "LEAFY PETIOLE" [GO:0003700 "transcription factor activity" evidence=ISS] [GO:0003677 "DNA binding" evidence=ISS] [GO:0005634 "nucleus" evidence=IC] [GO:0006355 "regulation of transcription, DNA-dependent" evidence=ISS] InterPro:IPR001471 Pfam:PF00847 GO:GO:0005634 HSSP:O80337 PRINTS:PR00367 ProDom:PD001423 SMART:SM00380 EMBL:AB005230 EMBL:AF216581 EMBL:AY…	3e-28
Ljwgs_066041.1	99.1.4.2629	GO_ID:33905										GO_ID:33905	TAIR|gene:2177012 SPTR:Q9FMN8 symbol:AT5G12260.1 [GO:0005554 "molecular function unknown" evidence=ND] [GO:0000004 "biological process unknown" evidence=ND] EMBL:AB007727 EMBL:AY123994 EMBL:BT010470 SPTR:Q9FMN8	8e-24
chr1.TM0534.12.2	1.4.1.33	E2.4.2.7, apt adenine phosphoribosyltransferase [EC:2.4.2.7] [COG:COG0503] [GO:0003999]	ath:At1g27450	F17L21.24; adenine phosphoribosyltransferase 1 (APT1) [EC:2.4.2.7] [KO:K00759]	2e-22	Zapt	COG0503	1e-16	APT1_ARATH	Alternativesplicing;Glycosyltransferase;Purinesalvage;Transferase,Adenine phosphoribosyltransferase 1 (EC 2.4.2.7) (APRT).	1e-22	GO_ID:17830	TAIR|gene:2016018 SPTR:P31166 symbol:AT1G27450.1 [GO:0003999 "adenine phosphoribosyltransferase activity" evidence=ISS] InterPro:IPR000836 InterPro:IPR002375 InterPro:IPR005764 Prosite:PS00103 Pfam:PF00156 HSSP:P49435 TIGRFAMs:TIGR01090 EMBL:AC004557 EMBL:X58640 EMBL:L19637 EMBL:AF325045 EMBL:AY128377 EMBL:BT000370 EMBL:AY084300 PIR:S20867 SPTR:P31166	3e-23
chr1.TM0534.12.2	1.4.1.82	XPT xanthine phosphoribosyltransferase [EC:2.4.2.-] [COG:COG0503]	ath:At1g27450	F17L21.24; adenine phosphoribosyltransferase 1 (APT1) [EC:2.4.2.7] [KO:K00759]	2e-22	Zapt	COG0503	1e-16	APT1_ARATH	Alternativesplicing;Glycosyltransferase;Purinesalvage;Transferase,Adenine phosphoribosyltransferase 1 (EC 2.4.2.7) (APRT).	1e-22	GO_ID:17830	TAIR|gene:2016018 SPTR:P31166 symbol:AT1G27450.1 [GO:0003999 "adenine phosphoribosyltransferase activity" evidence=ISS] InterPro:IPR000836 InterPro:IPR002375 InterPro:IPR005764 Prosite:PS00103 Pfam:PF00156 HSSP:P49435 TIGRFAMs:TIGR01090 EMBL:AC004557 EMBL:X58640 EMBL:L19637 EMBL:AF325045 EMBL:AY128377 EMBL:BT000370 EMBL:AY084300 PIR:S20867 SPTR:P31166	3e-23
chr1.TM0534.12.2	1.4.1.34	E2.4.2.22, gpt xanthine phosphoribosyltransferase [EC:2.4.2.22] [COG:COG0503] [GO:0000310]	ath:At1g27450	F17L21.24; adenine phosphoribosyltransferase 1 (APT1) [EC:2.4.2.7] [KO:K00759]	2e-22	Zapt	COG0503	1e-16	APT1_ARATH	Alternativesplicing;Glycosyltransferase;Purinesalvage;Transferase,Adenine phosphoribosyltransferase 1 (EC 2.4.2.7) (APRT).	1e-22	GO_ID:17830	TAIR|gene:2016018 SPTR:P31166 symbol:AT1G27450.1 [GO:0003999 "adenine phosphoribosyltransferase activity" evidence=ISS] InterPro:IPR000836 InterPro:IPR002375 InterPro:IPR005764 Prosite:PS00103 Pfam:PF00156 HSSP:P49435 TIGRFAMs:TIGR01090 EMBL:AC004557 EMBL:X58640 EMBL:L19637 EMBL:AF325045 EMBL:AY128377 EMBL:BT000370 EMBL:AY084300 PIR:S20867 SPTR:P31166	3e-23
Ljwgs_011647.1	1.9.4.15	E2.7.1.- [EC:2.7.1.-] [COG:COG0515 COG1493]	ath:At4g28490	F20O9.180; leucine-rich repeat transmembrane protein kinase, putative [EC:2.7.1.37] [KO:K00870]	6e-42	YDL159w	COG0515	5e-16	TMKL1_ARATH	Glycoprotein;Leucine-richrepeat;Membrane;Receptor;Repeat;Signal;Transmembrane,Putative kinase-like protein TMKL1 precursor.	2e-50	GO_ID:12640	TAIR|gene:2043857 SPTR:O48788 symbol:AT2G26730.1 [GO:0004674 "protein serine/threonine kinase activity" evidence=ISS] [GO:0005524 "ATP binding" evidence=ISS] [GO:0006468 "protein amino acid phosphorylation" evidence=ISS] [GO:0007169 "transmembrane receptor protein tyrosine kinase signaling pathway" evidence=ISS] Pfam:PF00560 InterPro:IPR000719 Pfam:PF00069 InterPro:IPR001611 InterPro:IPR007090 Pr…	4e-142
Ljwgs_011647.1	1.7.8.19	WAAY, rfaY lipopolysaccharide core biosynthesis protein RFAY [EC:2.7.-.-] [COG:COG0515]	ath:At4g28490	F20O9.180; leucine-rich repeat transmembrane protein kinase, putative [EC:2.7.1.37] [KO:K00870]	6e-42	YDL159w	COG0515	5e-16	TMKL1_ARATH	Glycoprotein;Leucine-richrepeat;Membrane;Receptor;Repeat;Signal;Transmembrane,Putative kinase-like protein TMKL1 precursor.	2e-50	GO_ID:12640	TAIR|gene:2043857 SPTR:O48788 symbol:AT2G26730.1 [GO:0004674 "protein serine/threonine kinase activity" evidence=ISS] [GO:0005524 "ATP binding" evidence=ISS] [GO:0006468 "protein amino acid phosphorylation" evidence=ISS] [GO:0007169 "transmembrane receptor protein tyrosine kinase signaling pathway" evidence=ISS] Pfam:PF00560 InterPro:IPR000719 Pfam:PF00069 InterPro:IPR001611 InterPro:IPR007090 Pr…	4e-142
Ljwgs_011647.1	1.1.17.19	E2.7.1.- [EC:2.7.1.-] [COG:COG0515 COG1493]	ath:At4g28490	F20O9.180; leucine-rich repeat transmembrane protein kinase, putative [EC:2.7.1.37] [KO:K00870]	6e-42	YDL159w	COG0515	5e-16	TMKL1_ARATH	Glycoprotein;Leucine-richrepeat;Membrane;Receptor;Repeat;Signal;Transmembrane,Putative kinase-like protein TMKL1 precursor.	2e-50	GO_ID:12640	TAIR|gene:2043857 SPTR:O48788 symbol:AT2G26730.1 [GO:0004674 "protein serine/threonine kinase activity" evidence=ISS] [GO:0005524 "ATP binding" evidence=ISS] [GO:0006468 "protein amino acid phosphorylation" evidence=ISS] [GO:0007169 "transmembrane receptor protein tyrosine kinase signaling pathway" evidence=ISS] Pfam:PF00560 InterPro:IPR000719 Pfam:PF00069 InterPro:IPR001611 InterPro:IPR007090 Pr…	4e-142
Ljwgs_011647.1	1.11.16.8	E2.7.1.- [EC:2.7.1.-] [COG:COG0515 COG1493]	ath:At4g28490	F20O9.180; leucine-rich repeat transmembrane protein kinase, putative [EC:2.7.1.37] [KO:K00870]	6e-42	YDL159w	COG0515	5e-16	TMKL1_ARATH	Glycoprotein;Leucine-richrepeat;Membrane;Receptor;Repeat;Signal;Transmembrane,Putative kinase-like protein TMKL1 precursor.	2e-50	GO_ID:12640	TAIR|gene:2043857 SPTR:O48788 symbol:AT2G26730.1 [GO:0004674 "protein serine/threonine kinase activity" evidence=ISS] [GO:0005524 "ATP binding" evidence=ISS] [GO:0006468 "protein amino acid phosphorylation" evidence=ISS] [GO:0007169 "transmembrane receptor protein tyrosine kinase signaling pathway" evidence=ISS] Pfam:PF00560 InterPro:IPR000719 Pfam:PF00069 InterPro:IPR001611 InterPro:IPR007090 Pr…	4e-142
Ljwgs_011647.1	4.2.4	Cell cycle [CLASS:04110] [PATH:hsa04110] [COG:COG0515]	ath:At4g28490	F20O9.180; leucine-rich repeat transmembrane protein kinase, putative [EC:2.7.1.37] [KO:K00870]	6e-42	YDL159w	COG0515	5e-16	TMKL1_ARATH	Glycoprotein;Leucine-richrepeat;Membrane;Receptor;Repeat;Signal;Transmembrane,Putative kinase-like protein TMKL1 precursor.	2e-50	GO_ID:12640	TAIR|gene:2043857 SPTR:O48788 symbol:AT2G26730.1 [GO:0004674 "protein serine/threonine kinase activity" evidence=ISS] [GO:0005524 "ATP binding" evidence=ISS] [GO:0006468 "protein amino acid phosphorylation" evidence=ISS] [GO:0007169 "transmembrane receptor protein tyrosine kinase signaling pathway" evidence=ISS] Pfam:PF00560 InterPro:IPR000719 Pfam:PF00069 InterPro:IPR001611 InterPro:IPR007090 Pr…	4e-142
TC7888	99.2	Unclassified without homolog
chr3.CM0243.10	99.1.4.304	GO_ID:1355										GO_ID:1355	TAIR|gene:2078560 SPTR:Q9M1K7 symbol:AT3G42980.1 [GO:0005554 "molecular function unknown" evidence=ND] [GO:0000004 "biological process unknown" evidence=ND] Pfam:PF02721 InterPro:IPR003871 EMBL:AL138654 PIR:T47356 SPTR:Q9M1K7	2e-09
Ljwgs_034909.1	4.3.4.16	tubulin [GO:0005874]							MARE2_HUMAN	Alternativesplicing;Cellcycle;Celldivision;Microtubule;Mitosis,Microtubule-associated protein RP/EB family member 2 (APC-binding protein EB2) (End-binding protein 2) (EB2).	5e-20	GO_ID:41800	TAIR|gene:2154148 SPTR:Q9FJJ5 symbol:AT5G62500.1 [GO:0008017 "microtubule binding" evidence=ISS] [GO:0005874 "microtubule" evidence=IDA] [GO:0005634 "nucleus" evidence=IDA] [GO:0009524 "phragmoplast" evidence=IDA] [GO:0005819 "spindle" evidence=IDA] InterPro:IPR001715 Pfam:PF03271 INTERPRO:IPR004953 Pfam:PF00307 HSSP:Q15691 EMBL:AB015469 EMBL:AY084598 SPTR:Q9FJJ5	4e-51
Ljwgs_046308.1	1.10.7.9	E1.14.13.21 flavonoid 3-monooxygenase [EC:1.14.13.21] [GO:0016711]	ath:At5g07990	F13G24.190; cytochrome P450 75A5 / flavonoid 3-monooxygenase / flavonoid 3-hydroxylase (F3H) (F35H) (TT7) [EC:1.14.13.21] [KO:K05280]	2e-36	BS_yrhJ_1	COG2124	1e-15	C81E1_GLYEC	Heme;Iron;Membrane;Metal-binding;Monooxygenase;NADP;Oxidoreductase,Cytochrome P450 81E1 (EC 1.14.13.89) (Isoflavone 2-hydroxylase) (P450 91A4) (CYP GE-3).	7e-59	GO_ID:9198	TAIR|gene:3438965 SPTR:O23154 symbol:AT4G37340.1 [GO:0019825 "oxygen binding" evidence=ISS] InterPro:IPR001128 Pfam:PF00067 InterPro:IPR002403 InterPro:IPR002401 PRINTS:PR00463 PRINTS:PR00385 PROSITE:PS00086 PRINTS:PR00465 EMBL:Z99707 EMBL:AL161591 PIR:C85441 SPTR:O23154	2e-58
Ljwgs_046308.1	1.11.14.4	E1.14.-.- [EC:1.14.-.-] [COG:COG2124]	ath:At5g07990	F13G24.190; cytochrome P450 75A5 / flavonoid 3-monooxygenase / flavonoid 3-hydroxylase (F3H) (F35H) (TT7) [EC:1.14.13.21] [KO:K05280]	2e-36	BS_yrhJ_1	COG2124	1e-15	C81E1_GLYEC	Heme;Iron;Membrane;Metal-binding;Monooxygenase;NADP;Oxidoreductase,Cytochrome P450 81E1 (EC 1.14.13.89) (Isoflavone 2-hydroxylase) (P450 91A4) (CYP GE-3).	7e-59	GO_ID:9198	TAIR|gene:3438965 SPTR:O23154 symbol:AT4G37340.1 [GO:0019825 "oxygen binding" evidence=ISS] InterPro:IPR001128 Pfam:PF00067 InterPro:IPR002403 InterPro:IPR002401 PRINTS:PR00463 PRINTS:PR00385 PROSITE:PS00086 PRINTS:PR00465 EMBL:Z99707 EMBL:AL161591 PIR:C85441 SPTR:O23154	2e-58
Ljwgs_046308.1	1.10.3.12	E1.14.-.- [EC:1.14.-.-] [COG:COG2124]	ath:At5g07990	F13G24.190; cytochrome P450 75A5 / flavonoid 3-monooxygenase / flavonoid 3-hydroxylase (F3H) (F35H) (TT7) [EC:1.14.13.21] [KO:K05280]	2e-36	BS_yrhJ_1	COG2124	1e-15	C81E1_GLYEC	Heme;Iron;Membrane;Metal-binding;Monooxygenase;NADP;Oxidoreductase,Cytochrome P450 81E1 (EC 1.14.13.89) (Isoflavone 2-hydroxylase) (P450 91A4) (CYP GE-3).	7e-59	GO_ID:9198	TAIR|gene:3438965 SPTR:O23154 symbol:AT4G37340.1 [GO:0019825 "oxygen binding" evidence=ISS] InterPro:IPR001128 Pfam:PF00067 InterPro:IPR002403 InterPro:IPR002401 PRINTS:PR00463 PRINTS:PR00385 PROSITE:PS00086 PRINTS:PR00465 EMBL:Z99707 EMBL:AL161591 PIR:C85441 SPTR:O23154	2e-58
Ljwgs_046308.1	1.10.6.12	E1.14.-.- [EC:1.14.-.-] [COG:COG2124]	ath:At5g07990	F13G24.190; cytochrome P450 75A5 / flavonoid 3-monooxygenase / flavonoid 3-hydroxylase (F3H) (F35H) (TT7) [EC:1.14.13.21] [KO:K05280]	2e-36	BS_yrhJ_1	COG2124	1e-15	C81E1_GLYEC	Heme;Iron;Membrane;Metal-binding;Monooxygenase;NADP;Oxidoreductase,Cytochrome P450 81E1 (EC 1.14.13.89) (Isoflavone 2-hydroxylase) (P450 91A4) (CYP GE-3).	7e-59	GO_ID:9198	TAIR|gene:3438965 SPTR:O23154 symbol:AT4G37340.1 [GO:0019825 "oxygen binding" evidence=ISS] InterPro:IPR001128 Pfam:PF00067 InterPro:IPR002403 InterPro:IPR002401 PRINTS:PR00463 PRINTS:PR00385 PROSITE:PS00086 PRINTS:PR00465 EMBL:Z99707 EMBL:AL161591 PIR:C85441 SPTR:O23154	2e-58
Ljwgs_046308.1	1.3.3.23	E1.14.14.1 unspecific monooxygenase [EC:1.14.14.1] [COG:COG2124] [GO:0050381]	ath:At5g07990	F13G24.190; cytochrome P450 75A5 / flavonoid 3-monooxygenase / flavonoid 3-hydroxylase (F3H) (F35H) (TT7) [EC:1.14.13.21] [KO:K05280]	2e-36	BS_yrhJ_1	COG2124	1e-15	C81E1_GLYEC	Heme;Iron;Membrane;Metal-binding;Monooxygenase;NADP;Oxidoreductase,Cytochrome P450 81E1 (EC 1.14.13.89) (Isoflavone 2-hydroxylase) (P450 91A4) (CYP GE-3).	7e-59	GO_ID:9198	TAIR|gene:3438965 SPTR:O23154 symbol:AT4G37340.1 [GO:0019825 "oxygen binding" evidence=ISS] InterPro:IPR001128 Pfam:PF00067 InterPro:IPR002403 InterPro:IPR002401 PRINTS:PR00463 PRINTS:PR00385 PROSITE:PS00086 PRINTS:PR00465 EMBL:Z99707 EMBL:AL161591 PIR:C85441 SPTR:O23154	2e-58
Ljwgs_046308.1	1.5.14.29	E1.14.14.1 unspecific monooxygenase [EC:1.14.14.1] [COG:COG2124] [GO:0050381]	ath:At5g07990	F13G24.190; cytochrome P450 75A5 / flavonoid 3-monooxygenase / flavonoid 3-hydroxylase (F3H) (F35H) (TT7) [EC:1.14.13.21] [KO:K05280]	2e-36	BS_yrhJ_1	COG2124	1e-15	C81E1_GLYEC	Heme;Iron;Membrane;Metal-binding;Monooxygenase;NADP;Oxidoreductase,Cytochrome P450 81E1 (EC 1.14.13.89) (Isoflavone 2-hydroxylase) (P450 91A4) (CYP GE-3).	7e-59	GO_ID:9198	TAIR|gene:3438965 SPTR:O23154 symbol:AT4G37340.1 [GO:0019825 "oxygen binding" evidence=ISS] InterPro:IPR001128 Pfam:PF00067 InterPro:IPR002403 InterPro:IPR002401 PRINTS:PR00463 PRINTS:PR00385 PROSITE:PS00086 PRINTS:PR00465 EMBL:Z99707 EMBL:AL161591 PIR:C85441 SPTR:O23154	2e-58
Ljwgs_046308.1	1.1.7.13	E1.14.-.- [EC:1.14.-.-] [COG:COG2124]	ath:At5g07990	F13G24.190; cytochrome P450 75A5 / flavonoid 3-monooxygenase / flavonoid 3-hydroxylase (F3H) (F35H) (TT7) [EC:1.14.13.21] [KO:K05280]	2e-36	BS_yrhJ_1	COG2124	1e-15	C81E1_GLYEC	Heme;Iron;Membrane;Metal-binding;Monooxygenase;NADP;Oxidoreductase,Cytochrome P450 81E1 (EC 1.14.13.89) (Isoflavone 2-hydroxylase) (P450 91A4) (CYP GE-3).	7e-59	GO_ID:9198	TAIR|gene:3438965 SPTR:O23154 symbol:AT4G37340.1 [GO:0019825 "oxygen binding" evidence=ISS] InterPro:IPR001128 Pfam:PF00067 InterPro:IPR002403 InterPro:IPR002401 PRINTS:PR00463 PRINTS:PR00385 PROSITE:PS00086 PRINTS:PR00465 EMBL:Z99707 EMBL:AL161591 PIR:C85441 SPTR:O23154	2e-58
Ljwgs_046308.1	1.11.4.6	E1.14.-.- [EC:1.14.-.-] [COG:COG2124]	ath:At5g07990	F13G24.190; cytochrome P450 75A5 / flavonoid 3-monooxygenase / flavonoid 3-hydroxylase (F3H) (F35H) (TT7) [EC:1.14.13.21] [KO:K05280]	2e-36	BS_yrhJ_1	COG2124	1e-15	C81E1_GLYEC	Heme;Iron;Membrane;Metal-binding;Monooxygenase;NADP;Oxidoreductase,Cytochrome P450 81E1 (EC 1.14.13.89) (Isoflavone 2-hydroxylase) (P450 91A4) (CYP GE-3).	7e-59	GO_ID:9198	TAIR|gene:3438965 SPTR:O23154 symbol:AT4G37340.1 [GO:0019825 "oxygen binding" evidence=ISS] InterPro:IPR001128 Pfam:PF00067 InterPro:IPR002403 InterPro:IPR002401 PRINTS:PR00463 PRINTS:PR00385 PROSITE:PS00086 PRINTS:PR00465 EMBL:Z99707 EMBL:AL161591 PIR:C85441 SPTR:O23154	2e-58
Ljwgs_046308.1	1.11.4.2	E1.14.14.1 unspecific monooxygenase [EC:1.14.14.1] [COG:COG2124] [GO:0050381]	ath:At5g07990	F13G24.190; cytochrome P450 75A5 / flavonoid 3-monooxygenase / flavonoid 3-hydroxylase (F3H) (F35H) (TT7) [EC:1.14.13.21] [KO:K05280]	2e-36	BS_yrhJ_1	COG2124	1e-15	C81E1_GLYEC	Heme;Iron;Membrane;Metal-binding;Monooxygenase;NADP;Oxidoreductase,Cytochrome P450 81E1 (EC 1.14.13.89) (Isoflavone 2-hydroxylase) (P450 91A4) (CYP GE-3).	7e-59	GO_ID:9198	TAIR|gene:3438965 SPTR:O23154 symbol:AT4G37340.1 [GO:0019825 "oxygen binding" evidence=ISS] InterPro:IPR001128 Pfam:PF00067 InterPro:IPR002403 InterPro:IPR002401 PRINTS:PR00463 PRINTS:PR00385 PROSITE:PS00086 PRINTS:PR00465 EMBL:Z99707 EMBL:AL161591 PIR:C85441 SPTR:O23154	2e-58
chr1.TM0534.21.1	1.4.1.33	E2.4.2.7, apt adenine phosphoribosyltransferase [EC:2.4.2.7] [COG:COG0503] [GO:0003999]	ath:At5g11160	F2I11.50; adenine phosphoribosyltransferase - like protein [EC:2.4.2.7] [KO:K00759]	1e-24				APT2_ARATH	Glycosyltransferase;Purinesalvage;Transferase,Adenine phosphoribosyltransferase 2 (EC 2.4.2.7) (APRT).	1e-20	GO_ID:3141	TAIR|gene:2147966 SPTR:Q9LFP0 symbol:AT5G11160.1 [GO:0003999 "adenine phosphoribosyltransferase activity" evidence=ISS] [GO:0008372 "cellular component unknown" evidence=ND] InterPro:IPR000836 InterPro:IPR002375 InterPro:IPR005764 Prosite:PS00103 Pfam:PF00156 HSSP:P49435 TIGRFAMs:TIGR01090 EMBL:AL360314 EMBL:BT004028 EMBL:BT005077 SPTR:Q9LFP0	2e-25
Ljwgs_081998.1	99.1.4.1955	GO_ID:9398										GO_ID:9398	TAIR|gene:2124513 SPTR:O49522 symbol:AT4G18540.1 [GO:0000004 "biological process unknown" evidence=ND] EMBL:AL161548 EMBL:AL021710 PIR:T04550 SPTR:O49522	4e-80
Ljwgs_014593.1	99.2	Unclassified without homolog
Ljwgs_003482.1	3.3.10.117	BMPR1 bone morphogenetic protein receptor, type I [EC:2.7.1.37]							PSKR_DAUCA	ATP-binding;Glycoprotein;Kinase;Leucine-richrepeat;Membrane;Nucleotide-binding;Receptor;Repeat;Serine/threonine-proteinkinase;Signal;Transferase;Transmembrane,Phytosulfokine receptor precursor (EC 2.7.1.37) (Phytosulfokine LRR receptor kinase).	2e-14	GO_ID:12640	TAIR|gene:2043857 SPTR:O48788 symbol:AT2G26730.1 [GO:0004674 "protein serine/threonine kinase activity" evidence=ISS] [GO:0005524 "ATP binding" evidence=ISS] [GO:0006468 "protein amino acid phosphorylation" evidence=ISS] [GO:0007169 "transmembrane receptor protein tyrosine kinase signaling pathway" evidence=ISS] Pfam:PF00560 InterPro:IPR000719 Pfam:PF00069 InterPro:IPR001611 InterPro:IPR007090 Pr…	8e-26
Ljwgs_003482.1	3.2.2.1	Protein kinase [EC:2.7.1.37]							PSKR_DAUCA	ATP-binding;Glycoprotein;Kinase;Leucine-richrepeat;Membrane;Nucleotide-binding;Receptor;Repeat;Serine/threonine-proteinkinase;Signal;Transferase;Transmembrane,Phytosulfokine receptor precursor (EC 2.7.1.37) (Phytosulfokine LRR receptor kinase).	2e-14	GO_ID:12640	TAIR|gene:2043857 SPTR:O48788 symbol:AT2G26730.1 [GO:0004674 "protein serine/threonine kinase activity" evidence=ISS] [GO:0005524 "ATP binding" evidence=ISS] [GO:0006468 "protein amino acid phosphorylation" evidence=ISS] [GO:0007169 "transmembrane receptor protein tyrosine kinase signaling pathway" evidence=ISS] Pfam:PF00560 InterPro:IPR000719 Pfam:PF00069 InterPro:IPR001611 InterPro:IPR007090 Pr…	8e-26
Ljwgs_004510.1	99.1.4.6249	GO_ID:39449										GO_ID:39449	TAIR|gene:2103310 SPTR:Q9M202 symbol:AT3G60580.1 [GO:0003700 "transcription factor activity" evidence=ISS] [GO:0045449 "regulation of transcription" evidence=TAS] [GO:0003676 "nucleic acid binding" evidence=ISS] [GO:0008270 "zinc ion binding" evidence=ISS] InterPro:IPR007087 Prosite:PS00028 Pfam:PF00096 SMART:SM00355 PROSITE:PS50157 EMBL:AL138646 PIR:T47869 SPTR:Q9M202	3e-32
Ljwgs_013247.1	1.10.7.9	E1.14.13.21 flavonoid 3-monooxygenase [EC:1.14.13.21] [GO:0016711]	ath:At5g07990	F13G24.190; cytochrome P450 75A5 / flavonoid 3-monooxygenase / flavonoid 3-hydroxylase (F3H) (F35H) (TT7) [EC:1.14.13.21] [KO:K05280]	9e-23				C76C4_ARATH	Heme;Iron;Membrane;Metal-binding;Monooxygenase;Multigenefamily;Oxidoreductase;Transmembrane,Cytochrome P450 76C4 (EC 1.14.-.-).	2e-30	GO_ID:33665	TAIR|gene:2100981 SPTR:Q9LEX2 symbol:AT3G61040.1 [GO:0019825 "oxygen binding" evidence=ISS] InterPro:IPR001128 Pfam:PF00067 InterPro:IPR002403 InterPro:IPR002401 PRINTS:PR00463 PRINTS:PR00385 PROSITE:PS00086 PRINTS:PR00465 EMBL:AL358732 PIR:T50525 SPTR:Q9LEX2	2e-26
Ljwgs_070802.1	99.2	Unclassified without homolog
Ljwgs_028259.1	1.6.5.4.2	BGLB beta-glucosidase [COG:COG2723]	ath:At1g26560	T1K7.7; glycosyl hydrolase family 1 protein [EC:3.2.1.21] [KO:K01188]	7e-88	L179659	COG2723	1e-39	BGLT_TRIRP	3D-structure;Directproteinsequencing;Glycoprotein;Glycosidase;Hydrolase;Signal,Cyanogenic beta-glucosidase precursor (EC 3.2.1.21) (Linamarase) (Fragment).	1e-56	GO_ID:39011	TAIR|gene:2197959 SPTR:Q9FZE0 symbol:AT1G26560.1 [GO:0004553 "hydrolase activity, hydrolyzing O-glycosyl compounds" evidence=ISS] InterPro:IPR001360 Pfam:PF00232 PRINTS:PR00131 PROSITE:PS00653 EMBL:AC013427 EMBL:AY045927 EMBL:AY142610 PIR:F86392 HSSP:P26205 SPTR:Q9FZE0	2e-88
Ljwgs_028259.1	1.1.6.26	E3.2.1.85, lacG 6-phospho-beta-galactosidase [EC:3.2.1.85] [COG:COG2723]	ath:At1g26560	T1K7.7; glycosyl hydrolase family 1 protein [EC:3.2.1.21] [KO:K01188]	7e-88	L179659	COG2723	1e-39	BGLT_TRIRP	3D-structure;Directproteinsequencing;Glycoprotein;Glycosidase;Hydrolase;Signal,Cyanogenic beta-glucosidase precursor (EC 3.2.1.21) (Linamarase) (Fragment).	1e-56	GO_ID:39011	TAIR|gene:2197959 SPTR:Q9FZE0 symbol:AT1G26560.1 [GO:0004553 "hydrolase activity, hydrolyzing O-glycosyl compounds" evidence=ISS] InterPro:IPR001360 Pfam:PF00232 PRINTS:PR00131 PROSITE:PS00653 EMBL:AC013427 EMBL:AY045927 EMBL:AY142610 PIR:F86392 HSSP:P26205 SPTR:Q9FZE0	2e-88
Ljwgs_028259.1	1.10.6.11.2	BGLB beta-glucosidase [COG:COG2723]	ath:At1g26560	T1K7.7; glycosyl hydrolase family 1 protein [EC:3.2.1.21] [KO:K01188]	7e-88	L179659	COG2723	1e-39	BGLT_TRIRP	3D-structure;Directproteinsequencing;Glycoprotein;Glycosidase;Hydrolase;Signal,Cyanogenic beta-glucosidase precursor (EC 3.2.1.21) (Linamarase) (Fragment).	1e-56	GO_ID:39011	TAIR|gene:2197959 SPTR:Q9FZE0 symbol:AT1G26560.1 [GO:0004553 "hydrolase activity, hydrolyzing O-glycosyl compounds" evidence=ISS] InterPro:IPR001360 Pfam:PF00232 PRINTS:PR00131 PROSITE:PS00653 EMBL:AC013427 EMBL:AY045927 EMBL:AY142610 PIR:F86392 HSSP:P26205 SPTR:Q9FZE0	2e-88
Ljwgs_028259.1	1.1.1.36.2	E3.2.1.86B, bglA 6-phospho-beta-glucosidase [COG:COG2723]	ath:At1g26560	T1K7.7; glycosyl hydrolase family 1 protein [EC:3.2.1.21] [KO:K01188]	7e-88	L179659	COG2723	1e-39	BGLT_TRIRP	3D-structure;Directproteinsequencing;Glycoprotein;Glycosidase;Hydrolase;Signal,Cyanogenic beta-glucosidase precursor (EC 3.2.1.21) (Linamarase) (Fragment).	1e-56	GO_ID:39011	TAIR|gene:2197959 SPTR:Q9FZE0 symbol:AT1G26560.1 [GO:0004553 "hydrolase activity, hydrolyzing O-glycosyl compounds" evidence=ISS] InterPro:IPR001360 Pfam:PF00232 PRINTS:PR00131 PROSITE:PS00653 EMBL:AC013427 EMBL:AY045927 EMBL:AY142610 PIR:F86392 HSSP:P26205 SPTR:Q9FZE0	2e-88
Ljwgs_028259.1	1.1.8.14.2	BGLB beta-glucosidase [COG:COG2723]	ath:At1g26560	T1K7.7; glycosyl hydrolase family 1 protein [EC:3.2.1.21] [KO:K01188]	7e-88	L179659	COG2723	1e-39	BGLT_TRIRP	3D-structure;Directproteinsequencing;Glycoprotein;Glycosidase;Hydrolase;Signal,Cyanogenic beta-glucosidase precursor (EC 3.2.1.21) (Linamarase) (Fragment).	1e-56	GO_ID:39011	TAIR|gene:2197959 SPTR:Q9FZE0 symbol:AT1G26560.1 [GO:0004553 "hydrolase activity, hydrolyzing O-glycosyl compounds" evidence=ISS] InterPro:IPR001360 Pfam:PF00232 PRINTS:PR00131 PROSITE:PS00653 EMBL:AC013427 EMBL:AY045927 EMBL:AY142610 PIR:F86392 HSSP:P26205 SPTR:Q9FZE0	2e-88
chr2.CM0124.5.1	99.1.4.703	GO_ID:31047							APG_ARATH	Signal,Anter-specific proline-rich protein APG precursor.	3e-33	GO_ID:31047	TAIR|gene:2049660 SPTR:Q9SIF5 symbol:AT2G03980.1 [GO:0016789 "carboxylic ester hydrolase activity" evidence=ISS] INTERPRO:IPR001087 Pfam:PF00657 EMBL:AC007167 EMBL:AY084917 PIR:E84453 SPTR:Q9SIF5	2e-71
chr2.CM0124.5.1	99.1.3.2.1717	APG_ARATH							APG_ARATH	Signal,Anter-specific proline-rich protein APG precursor.	3e-33	GO_ID:31047	TAIR|gene:2049660 SPTR:Q9SIF5 symbol:AT2G03980.1 [GO:0016789 "carboxylic ester hydrolase activity" evidence=ISS] INTERPRO:IPR001087 Pfam:PF00657 EMBL:AC007167 EMBL:AY084917 PIR:E84453 SPTR:Q9SIF5	2e-71
gi51534945	1.2.6.9	E1.11.1.7 peroxidase [EC:1.11.1.7] [GO:0004601]	ath:At5g05340	K18I23.14; peroxidase, putative [EC:1.11.1.7] [KO:K00430]	3e-38				PER1_ARAHY	3D-structure;Calcium;Glycoprotein;Heme;Hydrogenperoxide;Iron;Metal-binding;Multigenefamily;Oxidoreductase;Peroxidase;Pyrrolidonecarboxylicacid;Signal,Cationic peroxidase 1 precursor (EC 1.11.1.7) (PNPC1).	1e-40	GO_ID:16441	TAIR|gene:3435718 SPTR:Q9M9Q9 symbol:AT1G14550.1 [GO:0004601 "peroxidase activity" evidence=ISS] InterPro:IPR002016 InterPro:IPR000823 Pfam:PF00141 InterPro:IPR010255 PROSITE:PS00435 PROSITE:PS00436 PRINTS:PR00458 PROSITE:PS50873 PRINTS:PR00461 EMBL:AC012188 EMBL:AC010657 HSSP:P22195 GeneFarm:1516 SPTR:Q9M9Q9	2e-31
gi51534945	1.3.11.18	E1.11.1.7 peroxidase [EC:1.11.1.7] [GO:0004601]	ath:At5g05340	K18I23.14; peroxidase, putative [EC:1.11.1.7] [KO:K00430]	3e-38				PER1_ARAHY	3D-structure;Calcium;Glycoprotein;Heme;Hydrogenperoxide;Iron;Metal-binding;Multigenefamily;Oxidoreductase;Peroxidase;Pyrrolidonecarboxylicacid;Signal,Cationic peroxidase 1 precursor (EC 1.11.1.7) (PNPC1).	1e-40	GO_ID:16441	TAIR|gene:3435718 SPTR:Q9M9Q9 symbol:AT1G14550.1 [GO:0004601 "peroxidase activity" evidence=ISS] InterPro:IPR002016 InterPro:IPR000823 Pfam:PF00141 InterPro:IPR010255 PROSITE:PS00435 PROSITE:PS00436 PRINTS:PR00458 PROSITE:PS50873 PRINTS:PR00461 EMBL:AC012188 EMBL:AC010657 HSSP:P22195 GeneFarm:1516 SPTR:Q9M9Q9	2e-31
gi51534945	1.5.13.21	E1.11.1.7 peroxidase [EC:1.11.1.7] [GO:0004601]	ath:At5g05340	K18I23.14; peroxidase, putative [EC:1.11.1.7] [KO:K00430]	3e-38				PER1_ARAHY	3D-structure;Calcium;Glycoprotein;Heme;Hydrogenperoxide;Iron;Metal-binding;Multigenefamily;Oxidoreductase;Peroxidase;Pyrrolidonecarboxylicacid;Signal,Cationic peroxidase 1 precursor (EC 1.11.1.7) (PNPC1).	1e-40	GO_ID:16441	TAIR|gene:3435718 SPTR:Q9M9Q9 symbol:AT1G14550.1 [GO:0004601 "peroxidase activity" evidence=ISS] InterPro:IPR002016 InterPro:IPR000823 Pfam:PF00141 InterPro:IPR010255 PROSITE:PS00435 PROSITE:PS00436 PRINTS:PR00458 PROSITE:PS50873 PRINTS:PR00461 EMBL:AC012188 EMBL:AC010657 HSSP:P22195 GeneFarm:1516 SPTR:Q9M9Q9	2e-31
gi51534945	1.10.6.4	E1.11.1.7 peroxidase [EC:1.11.1.7] [GO:0004601]	ath:At5g05340	K18I23.14; peroxidase, putative [EC:1.11.1.7] [KO:K00430]	3e-38				PER1_ARAHY	3D-structure;Calcium;Glycoprotein;Heme;Hydrogenperoxide;Iron;Metal-binding;Multigenefamily;Oxidoreductase;Peroxidase;Pyrrolidonecarboxylicacid;Signal,Cationic peroxidase 1 precursor (EC 1.11.1.7) (PNPC1).	1e-40	GO_ID:16441	TAIR|gene:3435718 SPTR:Q9M9Q9 symbol:AT1G14550.1 [GO:0004601 "peroxidase activity" evidence=ISS] InterPro:IPR002016 InterPro:IPR000823 Pfam:PF00141 InterPro:IPR010255 PROSITE:PS00435 PROSITE:PS00436 PRINTS:PR00458 PROSITE:PS50873 PRINTS:PR00461 EMBL:AC012188 EMBL:AC010657 HSSP:P22195 GeneFarm:1516 SPTR:Q9M9Q9	2e-31
Lj-MIR399	99.2	Unclassified without homolog
chr6.TM0084.15.1	99.1.4.531	GO_ID:4608										GO_ID:4608	TAIR|gene:2075595 SPTR:Q9SD66 symbol:AT3G47070.1 [GO:0009535 "thylakoid membrane (sensu Viridiplantae)" evidence=ISS] EMBL:AL133292 EMBL:AY086566 EMBL:AY142645 PIR:T45643 SPTR:Q9SD66	1e-10
Ljwgs_061146.1	1.7.8.10	KDTA 3-deoxy-D-manno-octulosonic-acid transferase [EC:2.-.-.-] [COG:COG1519] [GO:0016740] [CAZy:GT30]							T5AT_TAXCH	Acyltransferase;Taxolbiosynthesis;Transferase,Taxadien-5-alpha-ol O-acetyltransferase (EC 2.3.1.162) (Taxa- 4(20),11(12)-dien-5alpha-ol-O-acetyltransferase) (Taxadienol acetyltransferase).	1e-27	GO_ID:33617	TAIR|gene:3433120 SPTR:Q9S808 symbol:AT1G27620.1 [GO:0000004 "biological process unknown" evidence=ND] [GO:0008372 "cellular component unknown" evidence=ND] [GO:0016740 "transferase activity" evidence=ISS] Pfam:PF02458 InterPro:IPR003480 EMBL:AC005916 EMBL:AC012375 EMBL:BT015053 EMBL:BT015859 SPTR:Q9S808	6e-52
chr4.CM0256.35	1.2.6.9	E1.11.1.7 peroxidase [EC:1.11.1.7] [GO:0004601]	ath:At1g30870	F17F8.26; cationic peroxidase, putative [EC:1.11.1.7] [KO:K00430]	5e-104				PER7_ARATH	Calcium;Glycoprotein;Heme;Hydrogenperoxide;Iron;Metal-binding;Multigenefamily;Oxidoreductase;Peroxidase;Signal,Peroxidase 7 precursor (EC 1.11.1.7) (Atperox P7) (ATP30).	3e-104	GO_ID:26706	TAIR|gene:3433290 SPTR:Q9SY33 symbol:AT1G30870.1 [GO:0004601 "peroxidase activity" evidence=ISS] InterPro:IPR002016 InterPro:IPR000823 Pfam:PF00141 InterPro:IPR010255 PROSITE:PS00435 PROSITE:PS00436 PRINTS:PR00458 PROSITE:PS50873 PRINTS:PR00461 HSSP:O22443 EMBL:AC004135 EMBL:AC000107 GeneFarm:1501 SPTR:Q9SY33	1e-104
chr4.CM0256.35	1.3.11.18	E1.11.1.7 peroxidase [EC:1.11.1.7] [GO:0004601]	ath:At1g30870	F17F8.26; cationic peroxidase, putative [EC:1.11.1.7] [KO:K00430]	5e-104				PER7_ARATH	Calcium;Glycoprotein;Heme;Hydrogenperoxide;Iron;Metal-binding;Multigenefamily;Oxidoreductase;Peroxidase;Signal,Peroxidase 7 precursor (EC 1.11.1.7) (Atperox P7) (ATP30).	3e-104	GO_ID:26706	TAIR|gene:3433290 SPTR:Q9SY33 symbol:AT1G30870.1 [GO:0004601 "peroxidase activity" evidence=ISS] InterPro:IPR002016 InterPro:IPR000823 Pfam:PF00141 InterPro:IPR010255 PROSITE:PS00435 PROSITE:PS00436 PRINTS:PR00458 PROSITE:PS50873 PRINTS:PR00461 HSSP:O22443 EMBL:AC004135 EMBL:AC000107 GeneFarm:1501 SPTR:Q9SY33	1e-104
chr4.CM0256.35	1.5.13.21	E1.11.1.7 peroxidase [EC:1.11.1.7] [GO:0004601]	ath:At1g30870	F17F8.26; cationic peroxidase, putative [EC:1.11.1.7] [KO:K00430]	5e-104				PER7_ARATH	Calcium;Glycoprotein;Heme;Hydrogenperoxide;Iron;Metal-binding;Multigenefamily;Oxidoreductase;Peroxidase;Signal,Peroxidase 7 precursor (EC 1.11.1.7) (Atperox P7) (ATP30).	3e-104	GO_ID:26706	TAIR|gene:3433290 SPTR:Q9SY33 symbol:AT1G30870.1 [GO:0004601 "peroxidase activity" evidence=ISS] InterPro:IPR002016 InterPro:IPR000823 Pfam:PF00141 InterPro:IPR010255 PROSITE:PS00435 PROSITE:PS00436 PRINTS:PR00458 PROSITE:PS50873 PRINTS:PR00461 HSSP:O22443 EMBL:AC004135 EMBL:AC000107 GeneFarm:1501 SPTR:Q9SY33	1e-104
chr4.CM0256.35	1.10.6.4	E1.11.1.7 peroxidase [EC:1.11.1.7] [GO:0004601]	ath:At1g30870	F17F8.26; cationic peroxidase, putative [EC:1.11.1.7] [KO:K00430]	5e-104				PER7_ARATH	Calcium;Glycoprotein;Heme;Hydrogenperoxide;Iron;Metal-binding;Multigenefamily;Oxidoreductase;Peroxidase;Signal,Peroxidase 7 precursor (EC 1.11.1.7) (Atperox P7) (ATP30).	3e-104	GO_ID:26706	TAIR|gene:3433290 SPTR:Q9SY33 symbol:AT1G30870.1 [GO:0004601 "peroxidase activity" evidence=ISS] InterPro:IPR002016 InterPro:IPR000823 Pfam:PF00141 InterPro:IPR010255 PROSITE:PS00435 PROSITE:PS00436 PRINTS:PR00458 PROSITE:PS50873 PRINTS:PR00461 HSSP:O22443 EMBL:AC004135 EMBL:AC000107 GeneFarm:1501 SPTR:Q9SY33	1e-104
chr1.TM0371.19	99.1.4.1790	GO_ID:35610										GO_ID:35610	TAIR|gene:3690962 SPTR:Q9M8M5 symbol:AT1G80580.1 [GO:0003700 "transcription factor activity" evidence=ISS;TAS] [GO:0009873 "ethylene mediated signaling pathway" evidence=TAS] [GO:0003677 "DNA binding" evidence=ISS] [GO:0005634 "nucleus" evidence=IC] [GO:0006355 "regulation of transcription, DNA-dependent" evidence=ISS] InterPro:IPR001471 Pfam:PF00847 HSSP:O80337 PRINTS:PR00367 ProDom:PD001423 SMA…	2e-09
chr4.CM0026.10	1.2.3.22	PECE bilin biosynthesis PecE protein [EC:4.-.-.-] [GO:0016829]	ath:At4g22090	F1N20.190; pectate lyase family protein [EC:4.2.2.2] [KO:K01728]	2e-145				PEL2_ARATH	Calcium;Hypotheticalprotein;Lyase;Metal-binding;Multigenefamily;Signal,Putative pectate lyase 2 precursor (EC 4.2.2.2).	5e-149	GO_ID:30373	TAIR|gene:2120632 SPTR:O65456 symbol:AT4G22080.1 [GO:0016829 "lyase activity" evidence=ISS] [GO:0000004 "biological process unknown" evidence=ND] [GO:0030570 "pectate lyase activity" evidence=ISS] InterPro:IPR002022 InterPro:IPR011050 InterPro:IPR006626 SMART:SM00710 Pfam:PF00544 PRINTS:PR00807 SMART:SM00656 EMBL:AL161556 EMBL:AL022140 PIR:T49115 SPTR:O65456	1e-147
chr4.CM0026.10	1.2.3.10	CPCE phycocyanobilin lyase alpha subunit [EC:4.-.-.-] [COG:COG1413] [GO:0016829]	ath:At4g22090	F1N20.190; pectate lyase family protein [EC:4.2.2.2] [KO:K01728]	2e-145				PEL2_ARATH	Calcium;Hypotheticalprotein;Lyase;Metal-binding;Multigenefamily;Signal,Putative pectate lyase 2 precursor (EC 4.2.2.2).	5e-149	GO_ID:30373	TAIR|gene:2120632 SPTR:O65456 symbol:AT4G22080.1 [GO:0016829 "lyase activity" evidence=ISS] [GO:0000004 "biological process unknown" evidence=ND] [GO:0030570 "pectate lyase activity" evidence=ISS] InterPro:IPR002022 InterPro:IPR011050 InterPro:IPR006626 SMART:SM00710 Pfam:PF00544 PRINTS:PR00807 SMART:SM00656 EMBL:AL161556 EMBL:AL022140 PIR:T49115 SPTR:O65456	1e-147
chr4.CM0026.10	1.1.4.2	E4.2.2.2, pel pectate lyase [EC:4.2.2.2] [GO:0030570]	ath:At4g22090	F1N20.190; pectate lyase family protein [EC:4.2.2.2] [KO:K01728]	2e-145				PEL2_ARATH	Calcium;Hypotheticalprotein;Lyase;Metal-binding;Multigenefamily;Signal,Putative pectate lyase 2 precursor (EC 4.2.2.2).	5e-149	GO_ID:30373	TAIR|gene:2120632 SPTR:O65456 symbol:AT4G22080.1 [GO:0016829 "lyase activity" evidence=ISS] [GO:0000004 "biological process unknown" evidence=ND] [GO:0030570 "pectate lyase activity" evidence=ISS] InterPro:IPR002022 InterPro:IPR011050 InterPro:IPR006626 SMART:SM00710 Pfam:PF00544 PRINTS:PR00807 SMART:SM00656 EMBL:AL161556 EMBL:AL022140 PIR:T49115 SPTR:O65456	1e-147
chr4.CM0026.10	1.9.7.15	PABC 4-amino-4-deoxychorismate lyase [EC:4.1.3.38] [COG:COG0115] [GO:0016829]	ath:At4g22090	F1N20.190; pectate lyase family protein [EC:4.2.2.2] [KO:K01728]	2e-145				PEL2_ARATH	Calcium;Hypotheticalprotein;Lyase;Metal-binding;Multigenefamily;Signal,Putative pectate lyase 2 precursor (EC 4.2.2.2).	5e-149	GO_ID:30373	TAIR|gene:2120632 SPTR:O65456 symbol:AT4G22080.1 [GO:0016829 "lyase activity" evidence=ISS] [GO:0000004 "biological process unknown" evidence=ND] [GO:0030570 "pectate lyase activity" evidence=ISS] InterPro:IPR002022 InterPro:IPR011050 InterPro:IPR006626 SMART:SM00710 Pfam:PF00544 PRINTS:PR00807 SMART:SM00656 EMBL:AL161556 EMBL:AL022140 PIR:T49115 SPTR:O65456	1e-147
Ljwgs_045903.1	99.2	Unclassified without homolog
Ljwgs_037803.1	1.3.5.18	E5.4.99.7, LSS lanosterol synthase [EC:5.4.99.7] [GO:0000250]	ath:At1g78970	YUP8H12R.42; lupeol synthase (LUP1) / 2,3-oxidosqualene-triterpenoid cyclase [EC:5.4.99.7] [KO:K01852]	4e-108	YHR072w	COG1657	2e-27	CAS1_ARATH	Isomerase;Repeat,Cycloartenol synthase (EC 5.4.99.8) (2,3-epoxysqualene--cycloartenol cyclase).	1e-94	GO_ID:1853	TAIR|gene:2207309 SPTR:Q9C5M3 symbol:AT1G78970 [GO:0019745 "pentacyclic triterpenoid biosynthesis" evidence=IGI;ISS] [GO:0042299 "lupeol synthase activity" evidence=IGI] InterPro:IPR001330 InterPro:IPR002365 GO:GO:0008152 Pfam:PF00432 TIGRFAMs:TIGR01787 PROSITE:PS01074 EMBL:AF360147 EMBL:AY052358 EMBL:AY142678 SPTR:Q9C5M3	9e-109
Ljwgs_037803.1	1.3.5.19	E5.4.99.8 cycloartenol synthase [EC:5.4.99.8] [GO:0016871]	ath:At1g78970	YUP8H12R.42; lupeol synthase (LUP1) / 2,3-oxidosqualene-triterpenoid cyclase [EC:5.4.99.7] [KO:K01852]	4e-108	YHR072w	COG1657	2e-27	CAS1_ARATH	Isomerase;Repeat,Cycloartenol synthase (EC 5.4.99.8) (2,3-epoxysqualene--cycloartenol cyclase).	1e-94	GO_ID:1853	TAIR|gene:2207309 SPTR:Q9C5M3 symbol:AT1G78970 [GO:0019745 "pentacyclic triterpenoid biosynthesis" evidence=IGI;ISS] [GO:0042299 "lupeol synthase activity" evidence=IGI] InterPro:IPR001330 InterPro:IPR002365 GO:GO:0008152 Pfam:PF00432 TIGRFAMs:TIGR01787 PROSITE:PS01074 EMBL:AF360147 EMBL:AY052358 EMBL:AY142678 SPTR:Q9C5M3	9e-109
Ljwgs_021600.1	99.1.4.1790	GO_ID:35610										GO_ID:35610	TAIR|gene:3690962 SPTR:Q9M8M5 symbol:AT1G80580.1 [GO:0003700 "transcription factor activity" evidence=ISS;TAS] [GO:0009873 "ethylene mediated signaling pathway" evidence=TAS] [GO:0003677 "DNA binding" evidence=ISS] [GO:0005634 "nucleus" evidence=IC] [GO:0006355 "regulation of transcription, DNA-dependent" evidence=ISS] InterPro:IPR001471 Pfam:PF00847 HSSP:O80337 PRINTS:PR00367 ProDom:PD001423 SMA…	2e-09
Ljwgs_134572.1	99.1.4.6466	GO_ID:32556				YJL078c_1	COG2340	1e-25	PRB1_TOBAC	Multigenefamily;Pathogenesis-relatedprotein;Plantdefense;Pyrrolidonecarboxylicacid;Signal,Basic form of pathogenesis-related protein 1 precursor (PRP 1).	1e-46	GO_ID:32556	TAIR|gene:2134177 SPTR:O81888 symbol:AT4G33720 [GO:0005554 "molecular function unknown" evidence=ND] [GO:0000004 "biological process unknown" evidence=ND] [GO:0005576 "extracellular region" evidence=ISS] InterPro:IPR001283 Pfam:PF00188 PRINTS:PR00837 ProDom:PD000542 SMART:SM00198 PROSITE:PS01009 PROSITE:PS01010 HSSP:P04284 InterPro:IPR002413 PRINTS:PR00838 EMBL:AL031394 EMBL:AL161584 EMBL:AY03957…	5e-45
Ljwgs_134572.1	99.1.2.138	COG2340				YJL078c_1	COG2340	1e-25	PRB1_TOBAC	Multigenefamily;Pathogenesis-relatedprotein;Plantdefense;Pyrrolidonecarboxylicacid;Signal,Basic form of pathogenesis-related protein 1 precursor (PRP 1).	1e-46	GO_ID:32556	TAIR|gene:2134177 SPTR:O81888 symbol:AT4G33720 [GO:0005554 "molecular function unknown" evidence=ND] [GO:0000004 "biological process unknown" evidence=ND] [GO:0005576 "extracellular region" evidence=ISS] InterPro:IPR001283 Pfam:PF00188 PRINTS:PR00837 ProDom:PD000542 SMART:SM00198 PROSITE:PS01009 PROSITE:PS01010 HSSP:P04284 InterPro:IPR002413 PRINTS:PR00838 EMBL:AL031394 EMBL:AL161584 EMBL:AY03957…	5e-45
Ljwgs_134572.1	99.1.3.2.134	PRB1_TOBAC				YJL078c_1	COG2340	1e-25	PRB1_TOBAC	Multigenefamily;Pathogenesis-relatedprotein;Plantdefense;Pyrrolidonecarboxylicacid;Signal,Basic form of pathogenesis-related protein 1 precursor (PRP 1).	1e-46	GO_ID:32556	TAIR|gene:2134177 SPTR:O81888 symbol:AT4G33720 [GO:0005554 "molecular function unknown" evidence=ND] [GO:0000004 "biological process unknown" evidence=ND] [GO:0005576 "extracellular region" evidence=ISS] InterPro:IPR001283 Pfam:PF00188 PRINTS:PR00837 ProDom:PD000542 SMART:SM00198 PROSITE:PS01009 PROSITE:PS01010 HSSP:P04284 InterPro:IPR002413 PRINTS:PR00838 EMBL:AL031394 EMBL:AL161584 EMBL:AY03957…	5e-45
CM0601.23.1	1.3.5.29	LCYE, crtL2 lycopene epsilon cyclase [EC:1.14.-.-] [GO:0045435]	ath:At5g57030	MHM17.16; lycopene epsilon cyclase [EC:1.14.-.-] [KO:K06444]	2e-52				LCYE_LYCES	Carotenoidbiosynthesis;Chloroplast;NAD;Oxidoreductase;Plastid;Transitpeptide,Lycopene epsilon cyclase, chloroplast precursor (EC 1.14.-.-).	7e-54	GO_ID:16088	TAIR|gene:2164589 SPTR:Q38932 symbol:AT5G57030.1 [GO:0009507 "chloroplast" evidence=TAS] [GO:0016120 "carotene biosynthesis" evidence=IGI] [GO:0045435 "lycopene epsilon cyclase activity" evidence=IGI] InterPro:IPR001327 InterPro:IPR010108 PRINTS:PR00368 InterPro:IPR008671 Pfam:PF05834 TIGRFAMs:TIGR01790 EMBL:AB024035 EMBL:U50738 EMBL:AF117257 EMBL:AY040024 EMBL:AY079371 SPTR:Q38932	4e-53
Ljwgs_050272.1	1.1.8.29	E3.1.1.11 pectinesterase [EC:3.1.1.11] [GO:0030599]	ath:At1g53840	T18A20.7; pectinesterase family protein [EC:3.1.1.11] [KO:K01051]	1e-67				PME3_PHAVU	Aspartylesterase;Cellwall;Glycoprotein;Hydrolase;Multigenefamily;Signal,Pectinesterase-3 precursor (EC 3.1.1.11) (Pectin methylesterase 3) (PE 3).	1e-76	GO_ID:55127	TAIR|gene:2103226 SPTR:Q9SG77 symbol:AT3G10710.1 [GO:0009505 "cell wall (sensu Magnoliophyta)" evidence=ISS] [GO:0030599 "pectinesterase activity" evidence=ISS] InterPro:IPR000070 InterPro:IPR006501 Pfam:PF04043 InterPro:IPR007186 TIGRFAMs:TIGR01614 HSSP:P83218 Pfam:PF01095 PROSITE:PS00503 EMBL:AC011708 SPTR:Q9SG77	2e-93
Ljwgs_050272.1	1.1.4.1	E3.1.1.11 pectinesterase [EC:3.1.1.11] [GO:0030599]	ath:At1g53840	T18A20.7; pectinesterase family protein [EC:3.1.1.11] [KO:K01051]	1e-67				PME3_PHAVU	Aspartylesterase;Cellwall;Glycoprotein;Hydrolase;Multigenefamily;Signal,Pectinesterase-3 precursor (EC 3.1.1.11) (Pectin methylesterase 3) (PE 3).	1e-76	GO_ID:55127	TAIR|gene:2103226 SPTR:Q9SG77 symbol:AT3G10710.1 [GO:0009505 "cell wall (sensu Magnoliophyta)" evidence=ISS] [GO:0030599 "pectinesterase activity" evidence=ISS] InterPro:IPR000070 InterPro:IPR006501 Pfam:PF04043 InterPro:IPR007186 TIGRFAMs:TIGR01614 HSSP:P83218 Pfam:PF01095 PROSITE:PS00503 EMBL:AC011708 SPTR:Q9SG77	2e-93
chr3.TM1465.1	1.10.7.6	E2.4.1.91 flavonol 3-O-glucosyltransferase [EC:2.4.1.91] [GO:0047893] [CAZy:GT1]	ath:At4g15280	FCAALL.255; UDP-glucoronosyl/UDP-glucosyl transferase family protein [EC:2.4.1.91] [KO:K00724]	1e-47				UFOG5_MANES	Glycosyltransferase;Multigenefamily;Transferase,Flavonol 3-O-glucosyltransferase 5 (EC 2.4.1.91) (UDP-glucose flavonoid 3-O-glucosyltransferase 5).	3e-105	GO_ID:12581	TAIR|gene:2151058 SPTR:O81498 symbol:AT5G26310.1 [GO:0016757 "transferase activity, transferring glycosyl groups" evidence=ISS] [GO:0008194 "UDP-glycosyltransferase activity" evidence=ISS] [GO:0008372 "cellular component unknown" evidence=ND] [GO:0047209 "coniferyl-alcohol glucosyltransferase activity" evidence=IDA] InterPro:IPR002213 Pfam:PF00201 GO:GO:0008152 PROSITE:PS00375 EMBL:AF077407 PIR:T…	2e-91
Ljwgs_056148.1	99.1.4.221	GO_ID:8197										GO_ID:8197	TAIR|gene:3688454 SPTR:Q8L4D8 symbol:AT1G74690.1 [GO:0000004 "biological process unknown" evidence=ND] [GO:0008372 "cellular component unknown" evidence=ND] [GO:0005516 "calmodulin binding" evidence=ISS] Pfam:PF00612 InterPro:IPR000048 SMART:SM00015 EMBL:AY099679 EMBL:AY128860 SPTR:Q8L4D8	6e-10
chr4.CM0617.67	99.1.4.5351	GO_ID:48278							SPL11_ORYSA	Repeat;Ublconjugationpathway,Spotted leaf protein 11 (Spotted leaf11) (Cell death-related protein SPL11).	2e-13	GO_ID:48278	TAIR|gene:2077606 SPTR:Q9M911 symbol:AT3G06880.1 [GO:0008372 "cellular component unknown" evidence=ND] [GO:0000166 "nucleotide binding" evidence=ISS] InterPro:IPR001680 Pfam:PF00400 PRINTS:PR00320 SMART:SM00320 PROSITE:PS00678 PROSITE:PS50082 PROSITE:PS50294 EMBL:AC016827 SPTR:Q9M911	1e-42
chr4.CM0617.67	99.1.3.2.1517	SPL11_ORYSA							SPL11_ORYSA	Repeat;Ublconjugationpathway,Spotted leaf protein 11 (Spotted leaf11) (Cell death-related protein SPL11).	2e-13	GO_ID:48278	TAIR|gene:2077606 SPTR:Q9M911 symbol:AT3G06880.1 [GO:0008372 "cellular component unknown" evidence=ND] [GO:0000166 "nucleotide binding" evidence=ISS] InterPro:IPR001680 Pfam:PF00400 PRINTS:PR00320 SMART:SM00320 PROSITE:PS00678 PROSITE:PS50082 PROSITE:PS50294 EMBL:AC016827 SPTR:Q9M911	1e-42
Ljwgs_115867.1	4.3.4.16	tubulin [GO:0005874]										GO_ID:41800	TAIR|gene:2154148 SPTR:Q9FJJ5 symbol:AT5G62500.1 [GO:0008017 "microtubule binding" evidence=ISS] [GO:0005874 "microtubule" evidence=IDA] [GO:0005634 "nucleus" evidence=IDA] [GO:0009524 "phragmoplast" evidence=IDA] [GO:0005819 "spindle" evidence=IDA] InterPro:IPR001715 Pfam:PF03271 INTERPRO:IPR004953 Pfam:PF00307 HSSP:Q15691 EMBL:AB015469 EMBL:AY084598 SPTR:Q9FJJ5	5e-13
chr1.CM0027.22	99.1.3.2.1826	ARR9_ARATH							ARR9_ARATH	Cytokininsignalingpathway;Nuclearprotein;Phosphorylation;Sensorytransduction;Transcription;Transcriptionregulation;Two-componentregulatorysystem,Two-component response regulator ARR9 (Response reactor 4).	4e-44	GO_ID:41535	TAIR|gene:2080589 SPTR:O80366 symbol:AT3G57040.1 [GO:0030528 "transcription regulator activity" evidence=TAS] [GO:0009736 "cytokinin mediated signaling" evidence=TAS] InterPro:IPR001789 Pfam:PF00072 ProDom:PD000039 SMART:SM00448 PROSITE:PS50110 EMBL:AL138655 EMBL:AB010918 EMBL:AY090234 EMBL:AY133571 PIR:T47764 GeneFarm:4126 SPTR:O80366	2e-44
chr1.CM0027.22	99.1.4.1491	GO_ID:41535							ARR9_ARATH	Cytokininsignalingpathway;Nuclearprotein;Phosphorylation;Sensorytransduction;Transcription;Transcriptionregulation;Two-componentregulatorysystem,Two-component response regulator ARR9 (Response reactor 4).	4e-44	GO_ID:41535	TAIR|gene:2080589 SPTR:O80366 symbol:AT3G57040.1 [GO:0030528 "transcription regulator activity" evidence=TAS] [GO:0009736 "cytokinin mediated signaling" evidence=TAS] InterPro:IPR001789 Pfam:PF00072 ProDom:PD000039 SMART:SM00448 PROSITE:PS50110 EMBL:AL138655 EMBL:AB010918 EMBL:AY090234 EMBL:AY133571 PIR:T47764 GeneFarm:4126 SPTR:O80366	2e-44
TM1571.4	1.3.5.17	E1.14.99.7, SQLE squalene monooxygenase [EC:1.14.99.7] [GO:0004506]	ath:At4g37760	T28I19.40; squalene monooxygenase, putative / squalene epoxidase, putative [EC:1.14.99.7] [KO:K00511]	1e-172	YGR175c	COG0654	3e-44	ERG1_PANGI	FAD;Flavoprotein;Membrane;Oxidoreductase;Transmembrane,Squalene monooxygenase (EC 1.14.99.7) (Squalene epoxidase) (SE).	0	GO_ID:35202	TAIR|gene:2059195 SPTR:O81000 symbol:AT2G22830.1 [GO:0016126 "sterol biosynthesis" evidence=TAS] InterPro:IPR003042 Pfam:PF01266 InterPro:IPR000205 InterPro:IPR006076 GO:GO:0008152 PRINTS:PR00420 EMBL:AC004786 PIR:D84617 SPTR:O81000	3e-169
TM1571.4	1.11.17.25	E1.14.13.2, pobA p-hydroxybenzoate 3-monooxygenase [EC:1.14.13.2] [COG:COG0654] [GO:0018659]	ath:At4g37760	T28I19.40; squalene monooxygenase, putative / squalene epoxidase, putative [EC:1.14.99.7] [KO:K00511]	1e-172	YGR175c	COG0654	3e-44	ERG1_PANGI	FAD;Flavoprotein;Membrane;Oxidoreductase;Transmembrane,Squalene monooxygenase (EC 1.14.99.7) (Squalene epoxidase) (SE).	0	GO_ID:35202	TAIR|gene:2059195 SPTR:O81000 symbol:AT2G22830.1 [GO:0016126 "sterol biosynthesis" evidence=TAS] InterPro:IPR003042 Pfam:PF01266 InterPro:IPR000205 InterPro:IPR006076 GO:GO:0008152 PRINTS:PR00420 EMBL:AC004786 PIR:D84617 SPTR:O81000	3e-169
TM1571.4	1.3.6.4	E1.14.13.- [EC:1.14.13.-] [COG:COG0654]	ath:At4g37760	T28I19.40; squalene monooxygenase, putative / squalene epoxidase, putative [EC:1.14.99.7] [KO:K00511]	1e-172	YGR175c	COG0654	3e-44	ERG1_PANGI	FAD;Flavoprotein;Membrane;Oxidoreductase;Transmembrane,Squalene monooxygenase (EC 1.14.99.7) (Squalene epoxidase) (SE).	0	GO_ID:35202	TAIR|gene:2059195 SPTR:O81000 symbol:AT2G22830.1 [GO:0016126 "sterol biosynthesis" evidence=TAS] InterPro:IPR003042 Pfam:PF01266 InterPro:IPR000205 InterPro:IPR006076 GO:GO:0008152 PRINTS:PR00420 EMBL:AC004786 PIR:D84617 SPTR:O81000	3e-169
TM1571.4	1.11.20.5	E1.14.13.- [EC:1.14.13.-] [COG:COG0654]	ath:At4g37760	T28I19.40; squalene monooxygenase, putative / squalene epoxidase, putative [EC:1.14.99.7] [KO:K00511]	1e-172	YGR175c	COG0654	3e-44	ERG1_PANGI	FAD;Flavoprotein;Membrane;Oxidoreductase;Transmembrane,Squalene monooxygenase (EC 1.14.99.7) (Squalene epoxidase) (SE).	0	GO_ID:35202	TAIR|gene:2059195 SPTR:O81000 symbol:AT2G22830.1 [GO:0016126 "sterol biosynthesis" evidence=TAS] InterPro:IPR003042 Pfam:PF01266 InterPro:IPR000205 InterPro:IPR006076 GO:GO:0008152 PRINTS:PR00420 EMBL:AC004786 PIR:D84617 SPTR:O81000	3e-169
TM1571.4	1.11.14.3	E1.14.13.1 salicylate hydroxylase [EC:1.14.13.1] [COG:COG0654] [GO:0018658]	ath:At4g37760	T28I19.40; squalene monooxygenase, putative / squalene epoxidase, putative [EC:1.14.99.7] [KO:K00511]	1e-172	YGR175c	COG0654	3e-44	ERG1_PANGI	FAD;Flavoprotein;Membrane;Oxidoreductase;Transmembrane,Squalene monooxygenase (EC 1.14.99.7) (Squalene epoxidase) (SE).	0	GO_ID:35202	TAIR|gene:2059195 SPTR:O81000 symbol:AT2G22830.1 [GO:0016126 "sterol biosynthesis" evidence=TAS] InterPro:IPR003042 Pfam:PF01266 InterPro:IPR000205 InterPro:IPR006076 GO:GO:0008152 PRINTS:PR00420 EMBL:AC004786 PIR:D84617 SPTR:O81000	3e-169
TM1571.4	1.11.12.2	E1.14.13.1 salicylate hydroxylase [EC:1.14.13.1] [COG:COG0654] [GO:0018658]	ath:At4g37760	T28I19.40; squalene monooxygenase, putative / squalene epoxidase, putative [EC:1.14.99.7] [KO:K00511]	1e-172	YGR175c	COG0654	3e-44	ERG1_PANGI	FAD;Flavoprotein;Membrane;Oxidoreductase;Transmembrane,Squalene monooxygenase (EC 1.14.99.7) (Squalene epoxidase) (SE).	0	GO_ID:35202	TAIR|gene:2059195 SPTR:O81000 symbol:AT2G22830.1 [GO:0016126 "sterol biosynthesis" evidence=TAS] InterPro:IPR003042 Pfam:PF01266 InterPro:IPR000205 InterPro:IPR006076 GO:GO:0008152 PRINTS:PR00420 EMBL:AC004786 PIR:D84617 SPTR:O81000	3e-169
TM1571.4	1.2.6.14	E1.14.13.- [EC:1.14.13.-] [COG:COG0654]	ath:At4g37760	T28I19.40; squalene monooxygenase, putative / squalene epoxidase, putative [EC:1.14.99.7] [KO:K00511]	1e-172	YGR175c	COG0654	3e-44	ERG1_PANGI	FAD;Flavoprotein;Membrane;Oxidoreductase;Transmembrane,Squalene monooxygenase (EC 1.14.99.7) (Squalene epoxidase) (SE).	0	GO_ID:35202	TAIR|gene:2059195 SPTR:O81000 symbol:AT2G22830.1 [GO:0016126 "sterol biosynthesis" evidence=TAS] InterPro:IPR003042 Pfam:PF01266 InterPro:IPR000205 InterPro:IPR006076 GO:GO:0008152 PRINTS:PR00420 EMBL:AC004786 PIR:D84617 SPTR:O81000	3e-169
TM1571.4	1.5.14.46	E1.14.13.- [EC:1.14.13.-] [COG:COG0654]	ath:At4g37760	T28I19.40; squalene monooxygenase, putative / squalene epoxidase, putative [EC:1.14.99.7] [KO:K00511]	1e-172	YGR175c	COG0654	3e-44	ERG1_PANGI	FAD;Flavoprotein;Membrane;Oxidoreductase;Transmembrane,Squalene monooxygenase (EC 1.14.99.7) (Squalene epoxidase) (SE).	0	GO_ID:35202	TAIR|gene:2059195 SPTR:O81000 symbol:AT2G22830.1 [GO:0016126 "sterol biosynthesis" evidence=TAS] InterPro:IPR003042 Pfam:PF01266 InterPro:IPR000205 InterPro:IPR006076 GO:GO:0008152 PRINTS:PR00420 EMBL:AC004786 PIR:D84617 SPTR:O81000	3e-169
TM1571.4	1.11.4.5	E1.14.13.- [EC:1.14.13.-] [COG:COG0654]	ath:At4g37760	T28I19.40; squalene monooxygenase, putative / squalene epoxidase, putative [EC:1.14.99.7] [KO:K00511]	1e-172	YGR175c	COG0654	3e-44	ERG1_PANGI	FAD;Flavoprotein;Membrane;Oxidoreductase;Transmembrane,Squalene monooxygenase (EC 1.14.99.7) (Squalene epoxidase) (SE).	0	GO_ID:35202	TAIR|gene:2059195 SPTR:O81000 symbol:AT2G22830.1 [GO:0016126 "sterol biosynthesis" evidence=TAS] InterPro:IPR003042 Pfam:PF01266 InterPro:IPR000205 InterPro:IPR006076 GO:GO:0008152 PRINTS:PR00420 EMBL:AC004786 PIR:D84617 SPTR:O81000	3e-169
TM1571.4	1.11.11.4	E1.14.13.- [EC:1.14.13.-] [COG:COG0654]	ath:At4g37760	T28I19.40; squalene monooxygenase, putative / squalene epoxidase, putative [EC:1.14.99.7] [KO:K00511]	1e-172	YGR175c	COG0654	3e-44	ERG1_PANGI	FAD;Flavoprotein;Membrane;Oxidoreductase;Transmembrane,Squalene monooxygenase (EC 1.14.99.7) (Squalene epoxidase) (SE).	0	GO_ID:35202	TAIR|gene:2059195 SPTR:O81000 symbol:AT2G22830.1 [GO:0016126 "sterol biosynthesis" evidence=TAS] InterPro:IPR003042 Pfam:PF01266 InterPro:IPR000205 InterPro:IPR006076 GO:GO:0008152 PRINTS:PR00420 EMBL:AC004786 PIR:D84617 SPTR:O81000	3e-169
TM1571.4	1.11.19.2	E1.14.13.- [EC:1.14.13.-] [COG:COG0654]	ath:At4g37760	T28I19.40; squalene monooxygenase, putative / squalene epoxidase, putative [EC:1.14.99.7] [KO:K00511]	1e-172	YGR175c	COG0654	3e-44	ERG1_PANGI	FAD;Flavoprotein;Membrane;Oxidoreductase;Transmembrane,Squalene monooxygenase (EC 1.14.99.7) (Squalene epoxidase) (SE).	0	GO_ID:35202	TAIR|gene:2059195 SPTR:O81000 symbol:AT2G22830.1 [GO:0016126 "sterol biosynthesis" evidence=TAS] InterPro:IPR003042 Pfam:PF01266 InterPro:IPR000205 InterPro:IPR006076 GO:GO:0008152 PRINTS:PR00420 EMBL:AC004786 PIR:D84617 SPTR:O81000	3e-169
TM1571.4	1.11.20.4	E1.14.13.1 salicylate hydroxylase [EC:1.14.13.1] [COG:COG0654] [GO:0018658]	ath:At4g37760	T28I19.40; squalene monooxygenase, putative / squalene epoxidase, putative [EC:1.14.99.7] [KO:K00511]	1e-172	YGR175c	COG0654	3e-44	ERG1_PANGI	FAD;Flavoprotein;Membrane;Oxidoreductase;Transmembrane,Squalene monooxygenase (EC 1.14.99.7) (Squalene epoxidase) (SE).	0	GO_ID:35202	TAIR|gene:2059195 SPTR:O81000 symbol:AT2G22830.1 [GO:0016126 "sterol biosynthesis" evidence=TAS] InterPro:IPR003042 Pfam:PF01266 InterPro:IPR000205 InterPro:IPR006076 GO:GO:0008152 PRINTS:PR00420 EMBL:AC004786 PIR:D84617 SPTR:O81000	3e-169
TM1571.4	1.5.12.41	E1.14.13.- [EC:1.14.13.-] [COG:COG0654]	ath:At4g37760	T28I19.40; squalene monooxygenase, putative / squalene epoxidase, putative [EC:1.14.99.7] [KO:K00511]	1e-172	YGR175c	COG0654	3e-44	ERG1_PANGI	FAD;Flavoprotein;Membrane;Oxidoreductase;Transmembrane,Squalene monooxygenase (EC 1.14.99.7) (Squalene epoxidase) (SE).	0	GO_ID:35202	TAIR|gene:2059195 SPTR:O81000 symbol:AT2G22830.1 [GO:0016126 "sterol biosynthesis" evidence=TAS] InterPro:IPR003042 Pfam:PF01266 InterPro:IPR000205 InterPro:IPR006076 GO:GO:0008152 PRINTS:PR00420 EMBL:AC004786 PIR:D84617 SPTR:O81000	3e-169
TM1571.4	1.5.11.18	E1.14.13.- [EC:1.14.13.-] [COG:COG0654]	ath:At4g37760	T28I19.40; squalene monooxygenase, putative / squalene epoxidase, putative [EC:1.14.99.7] [KO:K00511]	1e-172	YGR175c	COG0654	3e-44	ERG1_PANGI	FAD;Flavoprotein;Membrane;Oxidoreductase;Transmembrane,Squalene monooxygenase (EC 1.14.99.7) (Squalene epoxidase) (SE).	0	GO_ID:35202	TAIR|gene:2059195 SPTR:O81000 symbol:AT2G22830.1 [GO:0016126 "sterol biosynthesis" evidence=TAS] InterPro:IPR003042 Pfam:PF01266 InterPro:IPR000205 InterPro:IPR006076 GO:GO:0008152 PRINTS:PR00420 EMBL:AC004786 PIR:D84617 SPTR:O81000	3e-169
TM1571.4	1.10.1.6	E1.14.99.7, SQLE squalene monooxygenase [EC:1.14.99.7] [GO:0004506]	ath:At4g37760	T28I19.40; squalene monooxygenase, putative / squalene epoxidase, putative [EC:1.14.99.7] [KO:K00511]	1e-172	YGR175c	COG0654	3e-44	ERG1_PANGI	FAD;Flavoprotein;Membrane;Oxidoreductase;Transmembrane,Squalene monooxygenase (EC 1.14.99.7) (Squalene epoxidase) (SE).	0	GO_ID:35202	TAIR|gene:2059195 SPTR:O81000 symbol:AT2G22830.1 [GO:0016126 "sterol biosynthesis" evidence=TAS] InterPro:IPR003042 Pfam:PF01266 InterPro:IPR000205 InterPro:IPR006076 GO:GO:0008152 PRINTS:PR00420 EMBL:AC004786 PIR:D84617 SPTR:O81000	3e-169
TM1571.4	1.9.11.10	COQ6 ubiquinone biosynthesis monooxygenase Coq6 [EC:1.14.13.-] [COG:COG0654]	ath:At4g37760	T28I19.40; squalene monooxygenase, putative / squalene epoxidase, putative [EC:1.14.99.7] [KO:K00511]	1e-172	YGR175c	COG0654	3e-44	ERG1_PANGI	FAD;Flavoprotein;Membrane;Oxidoreductase;Transmembrane,Squalene monooxygenase (EC 1.14.99.7) (Squalene epoxidase) (SE).	0	GO_ID:35202	TAIR|gene:2059195 SPTR:O81000 symbol:AT2G22830.1 [GO:0016126 "sterol biosynthesis" evidence=TAS] InterPro:IPR003042 Pfam:PF01266 InterPro:IPR000205 InterPro:IPR006076 GO:GO:0008152 PRINTS:PR00420 EMBL:AC004786 PIR:D84617 SPTR:O81000	3e-169
TM1571.4	1.5.13.30	MHPA 3-(3-hydroxy-phenyl)propionate hydroxylase [EC:1.14.13.-] [COG:COG0654] [GO:0008688]	ath:At4g37760	T28I19.40; squalene monooxygenase, putative / squalene epoxidase, putative [EC:1.14.99.7] [KO:K00511]	1e-172	YGR175c	COG0654	3e-44	ERG1_PANGI	FAD;Flavoprotein;Membrane;Oxidoreductase;Transmembrane,Squalene monooxygenase (EC 1.14.99.7) (Squalene epoxidase) (SE).	0	GO_ID:35202	TAIR|gene:2059195 SPTR:O81000 symbol:AT2G22830.1 [GO:0016126 "sterol biosynthesis" evidence=TAS] InterPro:IPR003042 Pfam:PF01266 InterPro:IPR000205 InterPro:IPR006076 GO:GO:0008152 PRINTS:PR00420 EMBL:AC004786 PIR:D84617 SPTR:O81000	3e-169
TM1571.4	1.3.5.23	E1.14.13.- [EC:1.14.13.-] [COG:COG0654]	ath:At4g37760	T28I19.40; squalene monooxygenase, putative / squalene epoxidase, putative [EC:1.14.99.7] [KO:K00511]	1e-172	YGR175c	COG0654	3e-44	ERG1_PANGI	FAD;Flavoprotein;Membrane;Oxidoreductase;Transmembrane,Squalene monooxygenase (EC 1.14.99.7) (Squalene epoxidase) (SE).	0	GO_ID:35202	TAIR|gene:2059195 SPTR:O81000 symbol:AT2G22830.1 [GO:0016126 "sterol biosynthesis" evidence=TAS] InterPro:IPR003042 Pfam:PF01266 InterPro:IPR000205 InterPro:IPR006076 GO:GO:0008152 PRINTS:PR00420 EMBL:AC004786 PIR:D84617 SPTR:O81000	3e-169
TM1571.4	1.5.13.11	E1.14.13.- [EC:1.14.13.-] [COG:COG0654]	ath:At4g37760	T28I19.40; squalene monooxygenase, putative / squalene epoxidase, putative [EC:1.14.99.7] [KO:K00511]	1e-172	YGR175c	COG0654	3e-44	ERG1_PANGI	FAD;Flavoprotein;Membrane;Oxidoreductase;Transmembrane,Squalene monooxygenase (EC 1.14.99.7) (Squalene epoxidase) (SE).	0	GO_ID:35202	TAIR|gene:2059195 SPTR:O81000 symbol:AT2G22830.1 [GO:0016126 "sterol biosynthesis" evidence=TAS] InterPro:IPR003042 Pfam:PF01266 InterPro:IPR000205 InterPro:IPR006076 GO:GO:0008152 PRINTS:PR00420 EMBL:AC004786 PIR:D84617 SPTR:O81000	3e-169
TM1571.4	1.3.8.4	E1.14.13.- [EC:1.14.13.-] [COG:COG0654]	ath:At4g37760	T28I19.40; squalene monooxygenase, putative / squalene epoxidase, putative [EC:1.14.99.7] [KO:K00511]	1e-172	YGR175c	COG0654	3e-44	ERG1_PANGI	FAD;Flavoprotein;Membrane;Oxidoreductase;Transmembrane,Squalene monooxygenase (EC 1.14.99.7) (Squalene epoxidase) (SE).	0	GO_ID:35202	TAIR|gene:2059195 SPTR:O81000 symbol:AT2G22830.1 [GO:0016126 "sterol biosynthesis" evidence=TAS] InterPro:IPR003042 Pfam:PF01266 InterPro:IPR000205 InterPro:IPR006076 GO:GO:0008152 PRINTS:PR00420 EMBL:AC004786 PIR:D84617 SPTR:O81000	3e-169
TM1571.4	1.11.10.2	E1.14.13.- [EC:1.14.13.-] [COG:COG0654]	ath:At4g37760	T28I19.40; squalene monooxygenase, putative / squalene epoxidase, putative [EC:1.14.99.7] [KO:K00511]	1e-172	YGR175c	COG0654	3e-44	ERG1_PANGI	FAD;Flavoprotein;Membrane;Oxidoreductase;Transmembrane,Squalene monooxygenase (EC 1.14.99.7) (Squalene epoxidase) (SE).	0	GO_ID:35202	TAIR|gene:2059195 SPTR:O81000 symbol:AT2G22830.1 [GO:0016126 "sterol biosynthesis" evidence=TAS] InterPro:IPR003042 Pfam:PF01266 InterPro:IPR000205 InterPro:IPR006076 GO:GO:0008152 PRINTS:PR00420 EMBL:AC004786 PIR:D84617 SPTR:O81000	3e-169
TM1571.4	1.11.7.2	E1.14.13.2, pobA p-hydroxybenzoate 3-monooxygenase [EC:1.14.13.2] [COG:COG0654] [GO:0018659]	ath:At4g37760	T28I19.40; squalene monooxygenase, putative / squalene epoxidase, putative [EC:1.14.99.7] [KO:K00511]	1e-172	YGR175c	COG0654	3e-44	ERG1_PANGI	FAD;Flavoprotein;Membrane;Oxidoreductase;Transmembrane,Squalene monooxygenase (EC 1.14.99.7) (Squalene epoxidase) (SE).	0	GO_ID:35202	TAIR|gene:2059195 SPTR:O81000 symbol:AT2G22830.1 [GO:0016126 "sterol biosynthesis" evidence=TAS] InterPro:IPR003042 Pfam:PF01266 InterPro:IPR000205 InterPro:IPR006076 GO:GO:0008152 PRINTS:PR00420 EMBL:AC004786 PIR:D84617 SPTR:O81000	3e-169
TM1571.4	1.10.6.6	E1.14.13.- [EC:1.14.13.-] [COG:COG0654]	ath:At4g37760	T28I19.40; squalene monooxygenase, putative / squalene epoxidase, putative [EC:1.14.99.7] [KO:K00511]	1e-172	YGR175c	COG0654	3e-44	ERG1_PANGI	FAD;Flavoprotein;Membrane;Oxidoreductase;Transmembrane,Squalene monooxygenase (EC 1.14.99.7) (Squalene epoxidase) (SE).	0	GO_ID:35202	TAIR|gene:2059195 SPTR:O81000 symbol:AT2G22830.1 [GO:0016126 "sterol biosynthesis" evidence=TAS] InterPro:IPR003042 Pfam:PF01266 InterPro:IPR000205 InterPro:IPR006076 GO:GO:0008152 PRINTS:PR00420 EMBL:AC004786 PIR:D84617 SPTR:O81000	3e-169
TM1571.4	1.9.11.7	UBIF 2-octaprenyl-3-methyl-6-methoxy-1,4-benzoquinol hydroxylase [EC:1.14.13.-] [COG:COG0654]	ath:At4g37760	T28I19.40; squalene monooxygenase, putative / squalene epoxidase, putative [EC:1.14.99.7] [KO:K00511]	1e-172	YGR175c	COG0654	3e-44	ERG1_PANGI	FAD;Flavoprotein;Membrane;Oxidoreductase;Transmembrane,Squalene monooxygenase (EC 1.14.99.7) (Squalene epoxidase) (SE).	0	GO_ID:35202	TAIR|gene:2059195 SPTR:O81000 symbol:AT2G22830.1 [GO:0016126 "sterol biosynthesis" evidence=TAS] InterPro:IPR003042 Pfam:PF01266 InterPro:IPR000205 InterPro:IPR006076 GO:GO:0008152 PRINTS:PR00420 EMBL:AC004786 PIR:D84617 SPTR:O81000	3e-169
TM1571.4	1.10.3.9	E1.14.13.- [EC:1.14.13.-] [COG:COG0654]	ath:At4g37760	T28I19.40; squalene monooxygenase, putative / squalene epoxidase, putative [EC:1.14.99.7] [KO:K00511]	1e-172	YGR175c	COG0654	3e-44	ERG1_PANGI	FAD;Flavoprotein;Membrane;Oxidoreductase;Transmembrane,Squalene monooxygenase (EC 1.14.99.7) (Squalene epoxidase) (SE).	0	GO_ID:35202	TAIR|gene:2059195 SPTR:O81000 symbol:AT2G22830.1 [GO:0016126 "sterol biosynthesis" evidence=TAS] InterPro:IPR003042 Pfam:PF01266 InterPro:IPR000205 InterPro:IPR006076 GO:GO:0008152 PRINTS:PR00420 EMBL:AC004786 PIR:D84617 SPTR:O81000	3e-169
TM1571.4	1.9.11.5	UBIH 2-octaprenyl-6-methoxyphenol hydroxylase [EC:1.14.13.-] [COG:COG0654] [GO:0008681]	ath:At4g37760	T28I19.40; squalene monooxygenase, putative / squalene epoxidase, putative [EC:1.14.99.7] [KO:K00511]	1e-172	YGR175c	COG0654	3e-44	ERG1_PANGI	FAD;Flavoprotein;Membrane;Oxidoreductase;Transmembrane,Squalene monooxygenase (EC 1.14.99.7) (Squalene epoxidase) (SE).	0	GO_ID:35202	TAIR|gene:2059195 SPTR:O81000 symbol:AT2G22830.1 [GO:0016126 "sterol biosynthesis" evidence=TAS] InterPro:IPR003042 Pfam:PF01266 InterPro:IPR000205 InterPro:IPR006076 GO:GO:0008152 PRINTS:PR00420 EMBL:AC004786 PIR:D84617 SPTR:O81000	3e-169
TM1571.4	1.11.12.6	E1.14.13.- [EC:1.14.13.-] [COG:COG0654]	ath:At4g37760	T28I19.40; squalene monooxygenase, putative / squalene epoxidase, putative [EC:1.14.99.7] [KO:K00511]	1e-172	YGR175c	COG0654	3e-44	ERG1_PANGI	FAD;Flavoprotein;Membrane;Oxidoreductase;Transmembrane,Squalene monooxygenase (EC 1.14.99.7) (Squalene epoxidase) (SE).	0	GO_ID:35202	TAIR|gene:2059195 SPTR:O81000 symbol:AT2G22830.1 [GO:0016126 "sterol biosynthesis" evidence=TAS] InterPro:IPR003042 Pfam:PF01266 InterPro:IPR000205 InterPro:IPR006076 GO:GO:0008152 PRINTS:PR00420 EMBL:AC004786 PIR:D84617 SPTR:O81000	3e-169
chr1.CM0141.48	99.1.4.6315	GO_ID:9317							PHO1_ARATH	Coiledcoil;Membrane;Transmembrane,Putative phosphate transporter 1.	2e-38	GO_ID:9317	TAIR|gene:2007155 SPTR:Q9C789 symbol:AT1G69480.1 [GO:0005554 "molecular function unknown" evidence=ND] [GO:0000004 "biological process unknown" evidence=ND] [GO:0016021 "integral to membrane" evidence=ISS] Pfam:PF03105 InterPro:IPR004331 Pfam:PF03124 Interpro:IPR004342 EMBL:AC073178 SPTR:Q9C789	4e-57
chr1.CM0141.48	99.1.3.2.6	PHO1_ARATH							PHO1_ARATH	Coiledcoil;Membrane;Transmembrane,Putative phosphate transporter 1.	2e-38	GO_ID:9317	TAIR|gene:2007155 SPTR:Q9C789 symbol:AT1G69480.1 [GO:0005554 "molecular function unknown" evidence=ND] [GO:0000004 "biological process unknown" evidence=ND] [GO:0016021 "integral to membrane" evidence=ISS] Pfam:PF03105 InterPro:IPR004331 Pfam:PF03124 Interpro:IPR004342 EMBL:AC073178 SPTR:Q9C789	4e-57
chr4.TM0555.14.1	1.7.8.10	KDTA 3-deoxy-D-manno-octulosonic-acid transferase [EC:2.-.-.-] [COG:COG1519] [GO:0016740] [CAZy:GT30]							SALAT_PAPSO	Acyltransferase;Alkaloidmetabolism;Directproteinsequencing;Transferase,Salutaridinol 7-O-acetyltransferase (EC 2.3.1.150) (salAT).	1e-43	GO_ID:14823	TAIR|gene:2102935 SPTR:Q9LI71 symbol:AT3G30280.1 [GO:0000004 "biological process unknown" evidence=ND] [GO:0008372 "cellular component unknown" evidence=ND] [GO:0016740 "transferase activity" evidence=ISS] Pfam:PF02458 InterPro:IPR003480 EMBL:AP001314 SPTR:Q9LI71	5e-56
chr1.CM0113.81	1.9.3.7	EPD D-erythrose 4-phosphate dehydrogenase [EC:1.2.1.-] [COG:COG0057] [GO:0048001]	ath:At1g42970	F13A11.3; glyceraldehyde-3-phosphate dehydrogenase B, chloroplast (GAPB) / NADP-dependent glyceraldehydephosphate dehydrogenase subunit B [EC:1.2.1.12] [KO:K00134]	0	sll1342	COG0057	4e-113	G3PB_PEA	Calvincycle;Chloroplast;Multigenefamily;NADP;Oxidoreductase;Plastid;Transitpeptide,Glyceraldehyde-3-phosphate dehydrogenase B, chloroplast precursor (EC 1.2.1.13) (NADP-dependent glyceraldehydephosphate dehydrogenase subunit B).	0	GO_ID:7867	TAIR|gene:2009863 SPTR:P25857 symbol:AT1G42970.1 [GO:0006096 "glycolysis" evidence=ISS] [GO:0008943 "glyceraldehyde-3-phosphate dehydrogenase activity" evidence=ISS] [GO:0019253 "reductive pentose-phosphate cycle" evidence=NAS] InterPro:IPR000173 Pfam:PF00044 InterPro:IPR006424 Pfam:PF02800 PANTHER:PTHR10836 PRINTS:PR00078 TIGRFAMs:TIGR01534 PROSITE:PS00071 HSSP:P19866 EMBL:AC068324 EMBL:M64115 E…	0
chr1.CM0113.81	1.2.4.3	E1.2.1.13, gap2 glyceraldehyde-3-phosphate dehydrogenase (NADP+) (phosphorylating) [EC:1.2.1.13] [GO:0047100]	ath:At1g42970	F13A11.3; glyceraldehyde-3-phosphate dehydrogenase B, chloroplast (GAPB) / NADP-dependent glyceraldehydephosphate dehydrogenase subunit B [EC:1.2.1.12] [KO:K00134]	0	sll1342	COG0057	4e-113	G3PB_PEA	Calvincycle;Chloroplast;Multigenefamily;NADP;Oxidoreductase;Plastid;Transitpeptide,Glyceraldehyde-3-phosphate dehydrogenase B, chloroplast precursor (EC 1.2.1.13) (NADP-dependent glyceraldehydephosphate dehydrogenase subunit B).	0	GO_ID:7867	TAIR|gene:2009863 SPTR:P25857 symbol:AT1G42970.1 [GO:0006096 "glycolysis" evidence=ISS] [GO:0008943 "glyceraldehyde-3-phosphate dehydrogenase activity" evidence=ISS] [GO:0019253 "reductive pentose-phosphate cycle" evidence=NAS] InterPro:IPR000173 Pfam:PF00044 InterPro:IPR006424 Pfam:PF02800 PANTHER:PTHR10836 PRINTS:PR00078 TIGRFAMs:TIGR01534 PROSITE:PS00071 HSSP:P19866 EMBL:AC068324 EMBL:M64115 E…	0
chr1.CM0113.81	1.1.1.9	E1.2.1.12, GAPD, gapA glyceraldehyde 3-phosphate dehydrogenase [EC:1.2.1.12] [COG:COG0057] [GO:0004365]	ath:At1g42970	F13A11.3; glyceraldehyde-3-phosphate dehydrogenase B, chloroplast (GAPB) / NADP-dependent glyceraldehydephosphate dehydrogenase subunit B [EC:1.2.1.12] [KO:K00134]	0	sll1342	COG0057	4e-113	G3PB_PEA	Calvincycle;Chloroplast;Multigenefamily;NADP;Oxidoreductase;Plastid;Transitpeptide,Glyceraldehyde-3-phosphate dehydrogenase B, chloroplast precursor (EC 1.2.1.13) (NADP-dependent glyceraldehydephosphate dehydrogenase subunit B).	0	GO_ID:7867	TAIR|gene:2009863 SPTR:P25857 symbol:AT1G42970.1 [GO:0006096 "glycolysis" evidence=ISS] [GO:0008943 "glyceraldehyde-3-phosphate dehydrogenase activity" evidence=ISS] [GO:0019253 "reductive pentose-phosphate cycle" evidence=NAS] InterPro:IPR000173 Pfam:PF00044 InterPro:IPR006424 Pfam:PF02800 PANTHER:PTHR10836 PRINTS:PR00078 TIGRFAMs:TIGR01534 PROSITE:PS00071 HSSP:P19866 EMBL:AC068324 EMBL:M64115 E…	0
chr2.CM0249.65.6	99.1.4.5941	GO_ID:10759										GO_ID:10759	TAIR|gene:2154859 SPTR:Q9FJZ5 symbol:AT5G66440.1 [GO:0005554 "molecular function unknown" evidence=ND] EMBL:AB013389 EMBL:AY050851 EMBL:AY142601 SPTR:Q9FJZ5	1e-10
chr3.CM0241.66	1.10.7.9	E1.14.13.21 flavonoid 3-monooxygenase [EC:1.14.13.21] [GO:0016711]	ath:At5g07990	F13G24.190; cytochrome P450 75A5 / flavonoid 3-monooxygenase / flavonoid 3-hydroxylase (F3H) (F35H) (TT7) [EC:1.14.13.21] [KO:K05280]	2e-15				C71A1_PERAE	Directproteinsequencing;Fruitripening;Heme;Iron;Membrane;Metal-binding;Monooxygenase;Oxidoreductase;Transmembrane,Cytochrome P450 71A1 (EC 1.14.-.-) (CYPLXXIA1) (ARP-2).	9e-21	GO_ID:16992	TAIR|gene:2054511 SPTR:Q8LPP9 symbol:AT2G30750.1 [GO:0019825 "oxygen binding" evidence=ISS] InterPro:IPR001128 Pfam:PF00067 InterPro:IPR002403 InterPro:IPR002401 PRINTS:PR00463 PRINTS:PR00385 PROSITE:PS00086 PRINTS:PR00465 EMBL:AY094484 EMBL:BT001046 SPTR:Q8LPP9	4e-18
chr5.CM0148.20	99.1.3.2.3327	LAF1_ARATH							LAF1_ARATH	Activator;DNA-binding;Nuclearprotein;Phytochromesignalingpathway;Repeat;Transcription;Transcriptionregulation;Ublconjugation,Transcription factor LAF1 (Long after far-red light protein 1) (Myb- related protein 18) (AtMYB18).	1e-47	GO_ID:593	TAIR|gene:2145120 SPTR:Q9LTJ5 symbol:AT5G52260.1 [GO:0006355 "regulation of transcription, DNA-dependent" evidence=ISS] [GO:0003700 "transcription factor activity" evidence=ISS] [GO:0003677 "DNA binding" evidence=ISS] InterPro:IPR001005 Pfam:PF00249 InterPro:IPR012287 GO:GO:0005634 PROSITE:PS50090 SMART:SM00717 HSSP:P06876 PROSITE:PS00037 PROSITE:PS00334 EMBL:AB025603 EMBL:AY519636 SPTR:Q9LTJ5	2e-49
chr5.CM0148.20	99.1.4.6676	GO_ID:593							LAF1_ARATH	Activator;DNA-binding;Nuclearprotein;Phytochromesignalingpathway;Repeat;Transcription;Transcriptionregulation;Ublconjugation,Transcription factor LAF1 (Long after far-red light protein 1) (Myb- related protein 18) (AtMYB18).	1e-47	GO_ID:593	TAIR|gene:2145120 SPTR:Q9LTJ5 symbol:AT5G52260.1 [GO:0006355 "regulation of transcription, DNA-dependent" evidence=ISS] [GO:0003700 "transcription factor activity" evidence=ISS] [GO:0003677 "DNA binding" evidence=ISS] InterPro:IPR001005 Pfam:PF00249 InterPro:IPR012287 GO:GO:0005634 PROSITE:PS50090 SMART:SM00717 HSSP:P06876 PROSITE:PS00037 PROSITE:PS00334 EMBL:AB025603 EMBL:AY519636 SPTR:Q9LTJ5	2e-49
Ljwgs_041976.1.1	1.7.8.10	KDTA 3-deoxy-D-manno-octulosonic-acid transferase [EC:2.-.-.-] [COG:COG1519] [GO:0016740] [CAZy:GT30]										GO_ID:41512	TAIR|gene:2074789 SPTR:Q9SND9 symbol:AT3G50280.1 [GO:0000004 "biological process unknown" evidence=ND] [GO:0008372 "cellular component unknown" evidence=ND] [GO:0016740 "transferase activity" evidence=ISS] Pfam:PF02458 InterPro:IPR003480 EMBL:AL132976 PIR:T45574 SPTR:Q9SND9	1e-18
TM0990.28	2.2.2.1.25	eIF-38, EIF3S8 translation initiation factor eIF-3 subunit 8	ath:At3g56150	F18O21.110; eukaryotic translation initiation factor 3 subunit 8 / eIF3 p110 / eIF3c / p105 (TIF3C1) [KO:K03252]	9e-30				IF38_MEDTR	Initiationfactor;Proteinbiosynthesis,Eukaryotic translation initiation factor 3 subunit 8 (eIF3 p110) (eIF3c).	7e-33	GO_ID:15600	TAIR|gene:2084537 SPTR:Q9LIL2 symbol:AT3G22860.1 [GO:0003743 "translation initiation factor activity" evidence=ISS] [GO:0005852 "eukaryotic translation initiation factor 3 complex" evidence=ISS] [GO:0006413 "translational initiation" evidence=ISS] Pfam:PF05470 InterPro:IPR008905 InterPro:IPR000717 Pfam:PF01399 SMART:SM00088 EMBL:AP001300 InterPro:IPR008904 Pfam:PF05469 SPTR:Q9LIL2	4e-18
TM0990.28	3.2.11.49	eIF-4E, EIF4E translation initiation factor eIF-4E [GO:0003743]	ath:At3g56150	F18O21.110; eukaryotic translation initiation factor 3 subunit 8 / eIF3 p110 / eIF3c / p105 (TIF3C1) [KO:K03252]	9e-30				IF38_MEDTR	Initiationfactor;Proteinbiosynthesis,Eukaryotic translation initiation factor 3 subunit 8 (eIF3 p110) (eIF3c).	7e-33	GO_ID:15600	TAIR|gene:2084537 SPTR:Q9LIL2 symbol:AT3G22860.1 [GO:0003743 "translation initiation factor activity" evidence=ISS] [GO:0005852 "eukaryotic translation initiation factor 3 complex" evidence=ISS] [GO:0006413 "translational initiation" evidence=ISS] Pfam:PF05470 InterPro:IPR008905 InterPro:IPR000717 Pfam:PF01399 SMART:SM00088 EMBL:AP001300 InterPro:IPR008904 Pfam:PF05469 SPTR:Q9LIL2	4e-18
chr1.TM0812.10	1.9.4.15	E2.7.1.- [EC:2.7.1.-] [COG:COG0515 COG1493]	ath:At4g28490	F20O9.180; leucine-rich repeat transmembrane protein kinase, putative [EC:2.7.1.37] [KO:K00870]	4e-32	YGL179c	COG0515	6e-14	PBS1_ARATH	ATP-binding;Directproteinsequencing;Kinase;Nucleotide-binding;Phosphorylation;Plantdefense;Serine/threonine-proteinkinase;Transferase,Serine/threonine-protein kinase PBS1 (EC 2.7.1.37) (AvrPphB susceptible protein 1).	4e-38	GO_ID:51277	TAIR|gene:2064556 SPTR:P93749 symbol:AT2G41970.1 [GO:0008372 "cellular component unknown" evidence=ND] [GO:0016301 "kinase activity" evidence=ISS] InterPro:IPR000719 InterPro:IPR008266 Prosite:PS00107 ProDom:PD000001 PROSITE:PS50011 PROSITE:PS00109 HSSP:P06213 EMBL:U90439 EMBL:BT010881 EMBL:AK175234 EMBL:AK175270 EMBL:AK176504 EMBL:AK176586 EMBL:AK176796 EMBL:AK220678 PIR:D84848 SPTR:P93749	4e-101
chr1.TM0812.10	1.7.8.19	WAAY, rfaY lipopolysaccharide core biosynthesis protein RFAY [EC:2.7.-.-] [COG:COG0515]	ath:At4g28490	F20O9.180; leucine-rich repeat transmembrane protein kinase, putative [EC:2.7.1.37] [KO:K00870]	4e-32	YGL179c	COG0515	6e-14	PBS1_ARATH	ATP-binding;Directproteinsequencing;Kinase;Nucleotide-binding;Phosphorylation;Plantdefense;Serine/threonine-proteinkinase;Transferase,Serine/threonine-protein kinase PBS1 (EC 2.7.1.37) (AvrPphB susceptible protein 1).	4e-38	GO_ID:51277	TAIR|gene:2064556 SPTR:P93749 symbol:AT2G41970.1 [GO:0008372 "cellular component unknown" evidence=ND] [GO:0016301 "kinase activity" evidence=ISS] InterPro:IPR000719 InterPro:IPR008266 Prosite:PS00107 ProDom:PD000001 PROSITE:PS50011 PROSITE:PS00109 HSSP:P06213 EMBL:U90439 EMBL:BT010881 EMBL:AK175234 EMBL:AK175270 EMBL:AK176504 EMBL:AK176586 EMBL:AK176796 EMBL:AK220678 PIR:D84848 SPTR:P93749	4e-101
chr1.TM0812.10	1.1.17.19	E2.7.1.- [EC:2.7.1.-] [COG:COG0515 COG1493]	ath:At4g28490	F20O9.180; leucine-rich repeat transmembrane protein kinase, putative [EC:2.7.1.37] [KO:K00870]	4e-32	YGL179c	COG0515	6e-14	PBS1_ARATH	ATP-binding;Directproteinsequencing;Kinase;Nucleotide-binding;Phosphorylation;Plantdefense;Serine/threonine-proteinkinase;Transferase,Serine/threonine-protein kinase PBS1 (EC 2.7.1.37) (AvrPphB susceptible protein 1).	4e-38	GO_ID:51277	TAIR|gene:2064556 SPTR:P93749 symbol:AT2G41970.1 [GO:0008372 "cellular component unknown" evidence=ND] [GO:0016301 "kinase activity" evidence=ISS] InterPro:IPR000719 InterPro:IPR008266 Prosite:PS00107 ProDom:PD000001 PROSITE:PS50011 PROSITE:PS00109 HSSP:P06213 EMBL:U90439 EMBL:BT010881 EMBL:AK175234 EMBL:AK175270 EMBL:AK176504 EMBL:AK176586 EMBL:AK176796 EMBL:AK220678 PIR:D84848 SPTR:P93749	4e-101
chr1.TM0812.10	3.3.10.117	BMPR1 bone morphogenetic protein receptor, type I [EC:2.7.1.37]	ath:At4g28490	F20O9.180; leucine-rich repeat transmembrane protein kinase, putative [EC:2.7.1.37] [KO:K00870]	4e-32	YGL179c	COG0515	6e-14	PBS1_ARATH	ATP-binding;Directproteinsequencing;Kinase;Nucleotide-binding;Phosphorylation;Plantdefense;Serine/threonine-proteinkinase;Transferase,Serine/threonine-protein kinase PBS1 (EC 2.7.1.37) (AvrPphB susceptible protein 1).	4e-38	GO_ID:51277	TAIR|gene:2064556 SPTR:P93749 symbol:AT2G41970.1 [GO:0008372 "cellular component unknown" evidence=ND] [GO:0016301 "kinase activity" evidence=ISS] InterPro:IPR000719 InterPro:IPR008266 Prosite:PS00107 ProDom:PD000001 PROSITE:PS50011 PROSITE:PS00109 HSSP:P06213 EMBL:U90439 EMBL:BT010881 EMBL:AK175234 EMBL:AK175270 EMBL:AK176504 EMBL:AK176586 EMBL:AK176796 EMBL:AK220678 PIR:D84848 SPTR:P93749	4e-101
chr1.TM0812.10	1.11.16.8	E2.7.1.- [EC:2.7.1.-] [COG:COG0515 COG1493]	ath:At4g28490	F20O9.180; leucine-rich repeat transmembrane protein kinase, putative [EC:2.7.1.37] [KO:K00870]	4e-32	YGL179c	COG0515	6e-14	PBS1_ARATH	ATP-binding;Directproteinsequencing;Kinase;Nucleotide-binding;Phosphorylation;Plantdefense;Serine/threonine-proteinkinase;Transferase,Serine/threonine-protein kinase PBS1 (EC 2.7.1.37) (AvrPphB susceptible protein 1).	4e-38	GO_ID:51277	TAIR|gene:2064556 SPTR:P93749 symbol:AT2G41970.1 [GO:0008372 "cellular component unknown" evidence=ND] [GO:0016301 "kinase activity" evidence=ISS] InterPro:IPR000719 InterPro:IPR008266 Prosite:PS00107 ProDom:PD000001 PROSITE:PS50011 PROSITE:PS00109 HSSP:P06213 EMBL:U90439 EMBL:BT010881 EMBL:AK175234 EMBL:AK175270 EMBL:AK176504 EMBL:AK176586 EMBL:AK176796 EMBL:AK220678 PIR:D84848 SPTR:P93749	4e-101
chr1.TM0812.10	4.2.4	Cell cycle [CLASS:04110] [PATH:hsa04110] [COG:COG0515]	ath:At4g28490	F20O9.180; leucine-rich repeat transmembrane protein kinase, putative [EC:2.7.1.37] [KO:K00870]	4e-32	YGL179c	COG0515	6e-14	PBS1_ARATH	ATP-binding;Directproteinsequencing;Kinase;Nucleotide-binding;Phosphorylation;Plantdefense;Serine/threonine-proteinkinase;Transferase,Serine/threonine-protein kinase PBS1 (EC 2.7.1.37) (AvrPphB susceptible protein 1).	4e-38	GO_ID:51277	TAIR|gene:2064556 SPTR:P93749 symbol:AT2G41970.1 [GO:0008372 "cellular component unknown" evidence=ND] [GO:0016301 "kinase activity" evidence=ISS] InterPro:IPR000719 InterPro:IPR008266 Prosite:PS00107 ProDom:PD000001 PROSITE:PS50011 PROSITE:PS00109 HSSP:P06213 EMBL:U90439 EMBL:BT010881 EMBL:AK175234 EMBL:AK175270 EMBL:AK176504 EMBL:AK176586 EMBL:AK176796 EMBL:AK220678 PIR:D84848 SPTR:P93749	4e-101
chr1.TM0812.10	3.2.2.1	Protein kinase [EC:2.7.1.37]	ath:At4g28490	F20O9.180; leucine-rich repeat transmembrane protein kinase, putative [EC:2.7.1.37] [KO:K00870]	4e-32	YGL179c	COG0515	6e-14	PBS1_ARATH	ATP-binding;Directproteinsequencing;Kinase;Nucleotide-binding;Phosphorylation;Plantdefense;Serine/threonine-proteinkinase;Transferase,Serine/threonine-protein kinase PBS1 (EC 2.7.1.37) (AvrPphB susceptible protein 1).	4e-38	GO_ID:51277	TAIR|gene:2064556 SPTR:P93749 symbol:AT2G41970.1 [GO:0008372 "cellular component unknown" evidence=ND] [GO:0016301 "kinase activity" evidence=ISS] InterPro:IPR000719 InterPro:IPR008266 Prosite:PS00107 ProDom:PD000001 PROSITE:PS50011 PROSITE:PS00109 HSSP:P06213 EMBL:U90439 EMBL:BT010881 EMBL:AK175234 EMBL:AK175270 EMBL:AK176504 EMBL:AK176586 EMBL:AK176796 EMBL:AK220678 PIR:D84848 SPTR:P93749	4e-101
Ljwgs_032034.1	99.1.4.5001	GO_ID:18660										GO_ID:18660	TAIR|gene:2017843 SPTR:Q9CA89 symbol:ATROPGEF12 "KINASE PARTNER PROTEIN-LIKE" [GO:0000004 "biological process unknown" evidence=ND] [GO:0008372 "cellular component unknown" evidence=ND] [GO:0005554 "molecular function unknown" evidence=ISS] [GO:0005089 "Rho guanyl-nucleotide exchange factor activity" evidence=ISS] Pfam:PF03759 EMBL:AC011717 PIR:F96829 InterPro:IPR005512 SPTR:Q9CA89	1e-106
Ljwgs_019069.1	99.1.4.5973	GO_ID:3677										GO_ID:3677	TAIR|gene:2173427 SPTR:Q9FE06 symbol:AT5G64260.1 [GO:0005554 "molecular function unknown" evidence=ND] [GO:0000004 "biological process unknown" evidence=ND] InterPro:IPR006766 Pfam:PF04674 EMBL:AB008268 EMBL:AF326891 EMBL:AY057739 EMBL:AF339708 EMBL:AF380638 EMBL:AY087652 SPTR:Q9FE06	4e-107
chr3.TM0782.20.1	99.2	Unclassified without homolog
Ljwgs_080540.1	1.10.7.9	E1.14.13.21 flavonoid 3-monooxygenase [EC:1.14.13.21] [GO:0016711]	ath:At5g07990	F13G24.190; cytochrome P450 75A5 / flavonoid 3-monooxygenase / flavonoid 3-hydroxylase (F3H) (F35H) (TT7) [EC:1.14.13.21] [KO:K05280]	2e-35	BS_yrhJ_1	COG2124	4e-14	C81E1_GLYEC	Heme;Iron;Membrane;Metal-binding;Monooxygenase;NADP;Oxidoreductase,Cytochrome P450 81E1 (EC 1.14.13.89) (Isoflavone 2-hydroxylase) (P450 91A4) (CYP GE-3).	1e-51	GO_ID:9198	TAIR|gene:3438965 SPTR:O23154 symbol:AT4G37340.1 [GO:0019825 "oxygen binding" evidence=ISS] InterPro:IPR001128 Pfam:PF00067 InterPro:IPR002403 InterPro:IPR002401 PRINTS:PR00463 PRINTS:PR00385 PROSITE:PS00086 PRINTS:PR00465 EMBL:Z99707 EMBL:AL161591 PIR:C85441 SPTR:O23154	3e-53
Ljwgs_080540.1	1.11.14.4	E1.14.-.- [EC:1.14.-.-] [COG:COG2124]	ath:At5g07990	F13G24.190; cytochrome P450 75A5 / flavonoid 3-monooxygenase / flavonoid 3-hydroxylase (F3H) (F35H) (TT7) [EC:1.14.13.21] [KO:K05280]	2e-35	BS_yrhJ_1	COG2124	4e-14	C81E1_GLYEC	Heme;Iron;Membrane;Metal-binding;Monooxygenase;NADP;Oxidoreductase,Cytochrome P450 81E1 (EC 1.14.13.89) (Isoflavone 2-hydroxylase) (P450 91A4) (CYP GE-3).	1e-51	GO_ID:9198	TAIR|gene:3438965 SPTR:O23154 symbol:AT4G37340.1 [GO:0019825 "oxygen binding" evidence=ISS] InterPro:IPR001128 Pfam:PF00067 InterPro:IPR002403 InterPro:IPR002401 PRINTS:PR00463 PRINTS:PR00385 PROSITE:PS00086 PRINTS:PR00465 EMBL:Z99707 EMBL:AL161591 PIR:C85441 SPTR:O23154	3e-53
Ljwgs_080540.1	1.10.3.12	E1.14.-.- [EC:1.14.-.-] [COG:COG2124]	ath:At5g07990	F13G24.190; cytochrome P450 75A5 / flavonoid 3-monooxygenase / flavonoid 3-hydroxylase (F3H) (F35H) (TT7) [EC:1.14.13.21] [KO:K05280]	2e-35	BS_yrhJ_1	COG2124	4e-14	C81E1_GLYEC	Heme;Iron;Membrane;Metal-binding;Monooxygenase;NADP;Oxidoreductase,Cytochrome P450 81E1 (EC 1.14.13.89) (Isoflavone 2-hydroxylase) (P450 91A4) (CYP GE-3).	1e-51	GO_ID:9198	TAIR|gene:3438965 SPTR:O23154 symbol:AT4G37340.1 [GO:0019825 "oxygen binding" evidence=ISS] InterPro:IPR001128 Pfam:PF00067 InterPro:IPR002403 InterPro:IPR002401 PRINTS:PR00463 PRINTS:PR00385 PROSITE:PS00086 PRINTS:PR00465 EMBL:Z99707 EMBL:AL161591 PIR:C85441 SPTR:O23154	3e-53
Ljwgs_080540.1	1.10.6.12	E1.14.-.- [EC:1.14.-.-] [COG:COG2124]	ath:At5g07990	F13G24.190; cytochrome P450 75A5 / flavonoid 3-monooxygenase / flavonoid 3-hydroxylase (F3H) (F35H) (TT7) [EC:1.14.13.21] [KO:K05280]	2e-35	BS_yrhJ_1	COG2124	4e-14	C81E1_GLYEC	Heme;Iron;Membrane;Metal-binding;Monooxygenase;NADP;Oxidoreductase,Cytochrome P450 81E1 (EC 1.14.13.89) (Isoflavone 2-hydroxylase) (P450 91A4) (CYP GE-3).	1e-51	GO_ID:9198	TAIR|gene:3438965 SPTR:O23154 symbol:AT4G37340.1 [GO:0019825 "oxygen binding" evidence=ISS] InterPro:IPR001128 Pfam:PF00067 InterPro:IPR002403 InterPro:IPR002401 PRINTS:PR00463 PRINTS:PR00385 PROSITE:PS00086 PRINTS:PR00465 EMBL:Z99707 EMBL:AL161591 PIR:C85441 SPTR:O23154	3e-53
Ljwgs_080540.1	1.3.3.23	E1.14.14.1 unspecific monooxygenase [EC:1.14.14.1] [COG:COG2124] [GO:0050381]	ath:At5g07990	F13G24.190; cytochrome P450 75A5 / flavonoid 3-monooxygenase / flavonoid 3-hydroxylase (F3H) (F35H) (TT7) [EC:1.14.13.21] [KO:K05280]	2e-35	BS_yrhJ_1	COG2124	4e-14	C81E1_GLYEC	Heme;Iron;Membrane;Metal-binding;Monooxygenase;NADP;Oxidoreductase,Cytochrome P450 81E1 (EC 1.14.13.89) (Isoflavone 2-hydroxylase) (P450 91A4) (CYP GE-3).	1e-51	GO_ID:9198	TAIR|gene:3438965 SPTR:O23154 symbol:AT4G37340.1 [GO:0019825 "oxygen binding" evidence=ISS] InterPro:IPR001128 Pfam:PF00067 InterPro:IPR002403 InterPro:IPR002401 PRINTS:PR00463 PRINTS:PR00385 PROSITE:PS00086 PRINTS:PR00465 EMBL:Z99707 EMBL:AL161591 PIR:C85441 SPTR:O23154	3e-53
Ljwgs_080540.1	1.5.14.29	E1.14.14.1 unspecific monooxygenase [EC:1.14.14.1] [COG:COG2124] [GO:0050381]	ath:At5g07990	F13G24.190; cytochrome P450 75A5 / flavonoid 3-monooxygenase / flavonoid 3-hydroxylase (F3H) (F35H) (TT7) [EC:1.14.13.21] [KO:K05280]	2e-35	BS_yrhJ_1	COG2124	4e-14	C81E1_GLYEC	Heme;Iron;Membrane;Metal-binding;Monooxygenase;NADP;Oxidoreductase,Cytochrome P450 81E1 (EC 1.14.13.89) (Isoflavone 2-hydroxylase) (P450 91A4) (CYP GE-3).	1e-51	GO_ID:9198	TAIR|gene:3438965 SPTR:O23154 symbol:AT4G37340.1 [GO:0019825 "oxygen binding" evidence=ISS] InterPro:IPR001128 Pfam:PF00067 InterPro:IPR002403 InterPro:IPR002401 PRINTS:PR00463 PRINTS:PR00385 PROSITE:PS00086 PRINTS:PR00465 EMBL:Z99707 EMBL:AL161591 PIR:C85441 SPTR:O23154	3e-53
Ljwgs_080540.1	1.1.7.13	E1.14.-.- [EC:1.14.-.-] [COG:COG2124]	ath:At5g07990	F13G24.190; cytochrome P450 75A5 / flavonoid 3-monooxygenase / flavonoid 3-hydroxylase (F3H) (F35H) (TT7) [EC:1.14.13.21] [KO:K05280]	2e-35	BS_yrhJ_1	COG2124	4e-14	C81E1_GLYEC	Heme;Iron;Membrane;Metal-binding;Monooxygenase;NADP;Oxidoreductase,Cytochrome P450 81E1 (EC 1.14.13.89) (Isoflavone 2-hydroxylase) (P450 91A4) (CYP GE-3).	1e-51	GO_ID:9198	TAIR|gene:3438965 SPTR:O23154 symbol:AT4G37340.1 [GO:0019825 "oxygen binding" evidence=ISS] InterPro:IPR001128 Pfam:PF00067 InterPro:IPR002403 InterPro:IPR002401 PRINTS:PR00463 PRINTS:PR00385 PROSITE:PS00086 PRINTS:PR00465 EMBL:Z99707 EMBL:AL161591 PIR:C85441 SPTR:O23154	3e-53
Ljwgs_080540.1	1.11.4.6	E1.14.-.- [EC:1.14.-.-] [COG:COG2124]	ath:At5g07990	F13G24.190; cytochrome P450 75A5 / flavonoid 3-monooxygenase / flavonoid 3-hydroxylase (F3H) (F35H) (TT7) [EC:1.14.13.21] [KO:K05280]	2e-35	BS_yrhJ_1	COG2124	4e-14	C81E1_GLYEC	Heme;Iron;Membrane;Metal-binding;Monooxygenase;NADP;Oxidoreductase,Cytochrome P450 81E1 (EC 1.14.13.89) (Isoflavone 2-hydroxylase) (P450 91A4) (CYP GE-3).	1e-51	GO_ID:9198	TAIR|gene:3438965 SPTR:O23154 symbol:AT4G37340.1 [GO:0019825 "oxygen binding" evidence=ISS] InterPro:IPR001128 Pfam:PF00067 InterPro:IPR002403 InterPro:IPR002401 PRINTS:PR00463 PRINTS:PR00385 PROSITE:PS00086 PRINTS:PR00465 EMBL:Z99707 EMBL:AL161591 PIR:C85441 SPTR:O23154	3e-53
Ljwgs_080540.1	1.11.4.2	E1.14.14.1 unspecific monooxygenase [EC:1.14.14.1] [COG:COG2124] [GO:0050381]	ath:At5g07990	F13G24.190; cytochrome P450 75A5 / flavonoid 3-monooxygenase / flavonoid 3-hydroxylase (F3H) (F35H) (TT7) [EC:1.14.13.21] [KO:K05280]	2e-35	BS_yrhJ_1	COG2124	4e-14	C81E1_GLYEC	Heme;Iron;Membrane;Metal-binding;Monooxygenase;NADP;Oxidoreductase,Cytochrome P450 81E1 (EC 1.14.13.89) (Isoflavone 2-hydroxylase) (P450 91A4) (CYP GE-3).	1e-51	GO_ID:9198	TAIR|gene:3438965 SPTR:O23154 symbol:AT4G37340.1 [GO:0019825 "oxygen binding" evidence=ISS] InterPro:IPR001128 Pfam:PF00067 InterPro:IPR002403 InterPro:IPR002401 PRINTS:PR00463 PRINTS:PR00385 PROSITE:PS00086 PRINTS:PR00465 EMBL:Z99707 EMBL:AL161591 PIR:C85441 SPTR:O23154	3e-53
Ljwgs_025743.1	3.3.3.15.8	CNGF cyclic nucleotide gated channel, other eukaryote	ath:At4g30360	F17I23.300; cyclic nucleotide-regulated ion channel, putative (CNGC17) [KO:K05391]	4e-32				CNG17_ARATH	Calmodulin-binding;cAMP;cAMP-binding;cGMP;cGMP-binding;Iontransport;Ionicchannel;Membrane;Multigenefamily;Nucleotide-binding;Transmembrane;Transport,Probable cyclic nucleotide-gated ion channel 17 (Cyclic nucleotide-and calmodulin-regulated ion channel 17).	2e-32	GO_ID:51683	TAIR|gene:2118815 SPTR:Q8L7Z0 symbol:AT4G30360.1 [GO:0005516 "calmodulin binding" evidence=ISS] [GO:0005216 "ion channel activity" evidence=ISS] [GO:0030551 "cyclic nucleotide binding" evidence=ISS] Pfam:PF00612 InterPro:IPR005821 InterPro:IPR000595 InterPro:IPR000048 InterPro:IPR003938 Pfam:PF00520 Pfam:PF00027 PROSITE:PS50096 PRINTS:PR01463 PROSITE:PS00888 PROSITE:PS00889 PROSITE:PS50042 EMBL:A…	8e-33
Ljwgs_027952.1	99.1.4.8361	GO_ID:21091										GO_ID:21091	TAIR|gene:3433734 SPTR:Q9M995 symbol:AT1G48930.1 [GO:0004553 "hydrolase activity, hydrolyzing O-glycosyl compounds" evidence=ISS] InterPro:IPR001701 Pfam:PF00759 PROSITE:PS00592 EMBL:AC016041 EMBL:BT002935 EMBL:BT005638 PIR:B96527 HSSP:O77044 SPTR:Q9M995	3e-15
Ljwgs_003483.1	3.3.10.117	BMPR1 bone morphogenetic protein receptor, type I [EC:2.7.1.37]	ath:At4g28490	F20O9.180; leucine-rich repeat transmembrane protein kinase, putative [EC:2.7.1.37] [KO:K00870]	7e-09				PSKR_ARATH	ATP-binding;Glycoprotein;Hypotheticalprotein;Kinase;Leucine-richrepeat;Membrane;Nucleotide-binding;Receptor;Repeat;Serine/threonine-proteinkinase;Signal;Transferase;Transmembrane,Putative phytosulfokine receptor precursor (EC 2.7.1.37) (Phytosulfokine LRR receptor kinase).	5e-15	GO_ID:12640	TAIR|gene:2043857 SPTR:O48788 symbol:AT2G26730.1 [GO:0004674 "protein serine/threonine kinase activity" evidence=ISS] [GO:0005524 "ATP binding" evidence=ISS] [GO:0006468 "protein amino acid phosphorylation" evidence=ISS] [GO:0007169 "transmembrane receptor protein tyrosine kinase signaling pathway" evidence=ISS] Pfam:PF00560 InterPro:IPR000719 Pfam:PF00069 InterPro:IPR001611 InterPro:IPR007090 Pr…	1e-45
Ljwgs_003483.1	3.2.2.1	Protein kinase [EC:2.7.1.37]	ath:At4g28490	F20O9.180; leucine-rich repeat transmembrane protein kinase, putative [EC:2.7.1.37] [KO:K00870]	7e-09				PSKR_ARATH	ATP-binding;Glycoprotein;Hypotheticalprotein;Kinase;Leucine-richrepeat;Membrane;Nucleotide-binding;Receptor;Repeat;Serine/threonine-proteinkinase;Signal;Transferase;Transmembrane,Putative phytosulfokine receptor precursor (EC 2.7.1.37) (Phytosulfokine LRR receptor kinase).	5e-15	GO_ID:12640	TAIR|gene:2043857 SPTR:O48788 symbol:AT2G26730.1 [GO:0004674 "protein serine/threonine kinase activity" evidence=ISS] [GO:0005524 "ATP binding" evidence=ISS] [GO:0006468 "protein amino acid phosphorylation" evidence=ISS] [GO:0007169 "transmembrane receptor protein tyrosine kinase signaling pathway" evidence=ISS] Pfam:PF00560 InterPro:IPR000719 Pfam:PF00069 InterPro:IPR001611 InterPro:IPR007090 Pr…	1e-45
chr1.CM0088.60	99.1.4.3308	GO_ID:17651										GO_ID:17651	TAIR|gene:2199220 SPTR:Q8LEG1 symbol:AT1G27740.1 [GO:0003700 "transcription factor activity" evidence=ISS] [GO:0045449 "regulation of transcription" evidence=TAS] [GO:0003677 "DNA binding" evidence=ISS] Pfam:PF00010 InterPro:IPR001092 SMART:SM00353 PROSITE:PS50888 EMBL:AY085436 SPTR:Q8LEG1	2e-25
Ljwgs_028151.1	99.1.4.59	GO_ID:4563										GO_ID:4563	TAIR|gene:2185152 SPTR:Q9LZN0 symbol:ATROPGEF7 "KINASE PARTNER PROTEIN-LIKE" [GO:0000004 "biological process unknown" evidence=ND] [GO:0008372 "cellular component unknown" evidence=ND] [GO:0005554 "molecular function unknown" evidence=ISS] [GO:0005089 "Rho guanyl-nucleotide exchange factor activity" evidence=ISS] Pfam:PF03759 InterPro:IPR005512 EMBL:AL162508 EMBL:BT015831 EMBL:BT020213 PIR:T48222…	4e-68
Ljwgs_054441.1	1.10.7.9	E1.14.13.21 flavonoid 3-monooxygenase [EC:1.14.13.21] [GO:0016711]	ath:At5g07990	F13G24.190; cytochrome P450 75A5 / flavonoid 3-monooxygenase / flavonoid 3-hydroxylase (F3H) (F35H) (TT7) [EC:1.14.13.21] [KO:K05280]	8e-22				C81E1_GLYEC	Heme;Iron;Membrane;Metal-binding;Monooxygenase;NADP;Oxidoreductase,Cytochrome P450 81E1 (EC 1.14.13.89) (Isoflavone 2-hydroxylase) (P450 91A4) (CYP GE-3).	2e-76	GO_ID:40830	TAIR|gene:2126341 SPTR:Q9SZT7 symbol:AT4G37370.1 [GO:0019825 "oxygen binding" evidence=ISS] InterPro:IPR001128 Pfam:PF00067 InterPro:IPR002403 InterPro:IPR002401 PRINTS:PR00463 PRINTS:PR00385 PROSITE:PS00086 HSSP:P00179 PRINTS:PR00465 EMBL:AL161591 EMBL:AL035601 EMBL:BT000090 EMBL:AY065192 PIR:T04731 SPTR:Q9SZT7	6e-51
Ljwgs_003423.2	99.1.3.1.116	EC 2.7.1.-	ath:At4g28490	F20O9.180; leucine-rich repeat transmembrane protein kinase, putative [EC:2.7.1.37] [KO:K00870]	3e-18				CLV1_ARATH	ATP-binding;Developmentalprotein;Differentiation;Glycoprotein;Kinase;Leucine-richrepeat;Membrane;Nucleotide-binding;Phosphorylation;Receptor;Repeat;Serine/threonine-proteinkinase;Signal;Transferase;Transmembrane,Receptor protein kinase CLAVATA1 precursor (EC 2.7.1.-).	1e-20	GO_ID:11498	TAIR|gene:3699262 SPTR:Q9LYN6 symbol:AT3G56050.1 [GO:0016301 "kinase activity" evidence=ISS] InterPro:IPR000719 ProDom:PD000001 PROSITE:PS50011 EMBL:AL163763 EMBL:AY046021 EMBL:AY091435 EMBL:AF083761 EMBL:AY099821 EMBL:BT000328 PIR:T47722 SPTR:Q9LYN6	4e-88
Ljwgs_003423.2	99.1.1.97	KO:K00870	ath:At4g28490	F20O9.180; leucine-rich repeat transmembrane protein kinase, putative [EC:2.7.1.37] [KO:K00870]	3e-18				CLV1_ARATH	ATP-binding;Developmentalprotein;Differentiation;Glycoprotein;Kinase;Leucine-richrepeat;Membrane;Nucleotide-binding;Phosphorylation;Receptor;Repeat;Serine/threonine-proteinkinase;Signal;Transferase;Transmembrane,Receptor protein kinase CLAVATA1 precursor (EC 2.7.1.-).	1e-20	GO_ID:11498	TAIR|gene:3699262 SPTR:Q9LYN6 symbol:AT3G56050.1 [GO:0016301 "kinase activity" evidence=ISS] InterPro:IPR000719 ProDom:PD000001 PROSITE:PS50011 EMBL:AL163763 EMBL:AY046021 EMBL:AY091435 EMBL:AF083761 EMBL:AY099821 EMBL:BT000328 PIR:T47722 SPTR:Q9LYN6	4e-88
Ljwgs_003423.2	99.1.4.7413	GO_ID:11498	ath:At4g28490	F20O9.180; leucine-rich repeat transmembrane protein kinase, putative [EC:2.7.1.37] [KO:K00870]	3e-18				CLV1_ARATH	ATP-binding;Developmentalprotein;Differentiation;Glycoprotein;Kinase;Leucine-richrepeat;Membrane;Nucleotide-binding;Phosphorylation;Receptor;Repeat;Serine/threonine-proteinkinase;Signal;Transferase;Transmembrane,Receptor protein kinase CLAVATA1 precursor (EC 2.7.1.-).	1e-20	GO_ID:11498	TAIR|gene:3699262 SPTR:Q9LYN6 symbol:AT3G56050.1 [GO:0016301 "kinase activity" evidence=ISS] InterPro:IPR000719 ProDom:PD000001 PROSITE:PS50011 EMBL:AL163763 EMBL:AY046021 EMBL:AY091435 EMBL:AF083761 EMBL:AY099821 EMBL:BT000328 PIR:T47722 SPTR:Q9LYN6	4e-88
TM0879.2	1.2.6.9	E1.11.1.7 peroxidase [EC:1.11.1.7] [GO:0004601]	ath:At5g05340	K18I23.14; peroxidase, putative [EC:1.11.1.7] [KO:K00430]	5e-63				PER1_ARAHY	3D-structure;Calcium;Glycoprotein;Heme;Hydrogenperoxide;Iron;Metal-binding;Multigenefamily;Oxidoreductase;Peroxidase;Pyrrolidonecarboxylicacid;Signal,Cationic peroxidase 1 precursor (EC 1.11.1.7) (PNPC1).	5e-66	GO_ID:16441	TAIR|gene:3435718 SPTR:Q9M9Q9 symbol:AT1G14550.1 [GO:0004601 "peroxidase activity" evidence=ISS] InterPro:IPR002016 InterPro:IPR000823 Pfam:PF00141 InterPro:IPR010255 PROSITE:PS00435 PROSITE:PS00436 PRINTS:PR00458 PROSITE:PS50873 PRINTS:PR00461 EMBL:AC012188 EMBL:AC010657 HSSP:P22195 GeneFarm:1516 SPTR:Q9M9Q9	1e-51
TM0879.2	1.3.11.18	E1.11.1.7 peroxidase [EC:1.11.1.7] [GO:0004601]	ath:At5g05340	K18I23.14; peroxidase, putative [EC:1.11.1.7] [KO:K00430]	5e-63				PER1_ARAHY	3D-structure;Calcium;Glycoprotein;Heme;Hydrogenperoxide;Iron;Metal-binding;Multigenefamily;Oxidoreductase;Peroxidase;Pyrrolidonecarboxylicacid;Signal,Cationic peroxidase 1 precursor (EC 1.11.1.7) (PNPC1).	5e-66	GO_ID:16441	TAIR|gene:3435718 SPTR:Q9M9Q9 symbol:AT1G14550.1 [GO:0004601 "peroxidase activity" evidence=ISS] InterPro:IPR002016 InterPro:IPR000823 Pfam:PF00141 InterPro:IPR010255 PROSITE:PS00435 PROSITE:PS00436 PRINTS:PR00458 PROSITE:PS50873 PRINTS:PR00461 EMBL:AC012188 EMBL:AC010657 HSSP:P22195 GeneFarm:1516 SPTR:Q9M9Q9	1e-51
TM0879.2	1.5.13.21	E1.11.1.7 peroxidase [EC:1.11.1.7] [GO:0004601]	ath:At5g05340	K18I23.14; peroxidase, putative [EC:1.11.1.7] [KO:K00430]	5e-63				PER1_ARAHY	3D-structure;Calcium;Glycoprotein;Heme;Hydrogenperoxide;Iron;Metal-binding;Multigenefamily;Oxidoreductase;Peroxidase;Pyrrolidonecarboxylicacid;Signal,Cationic peroxidase 1 precursor (EC 1.11.1.7) (PNPC1).	5e-66	GO_ID:16441	TAIR|gene:3435718 SPTR:Q9M9Q9 symbol:AT1G14550.1 [GO:0004601 "peroxidase activity" evidence=ISS] InterPro:IPR002016 InterPro:IPR000823 Pfam:PF00141 InterPro:IPR010255 PROSITE:PS00435 PROSITE:PS00436 PRINTS:PR00458 PROSITE:PS50873 PRINTS:PR00461 EMBL:AC012188 EMBL:AC010657 HSSP:P22195 GeneFarm:1516 SPTR:Q9M9Q9	1e-51
TM0879.2	1.10.6.4	E1.11.1.7 peroxidase [EC:1.11.1.7] [GO:0004601]	ath:At5g05340	K18I23.14; peroxidase, putative [EC:1.11.1.7] [KO:K00430]	5e-63				PER1_ARAHY	3D-structure;Calcium;Glycoprotein;Heme;Hydrogenperoxide;Iron;Metal-binding;Multigenefamily;Oxidoreductase;Peroxidase;Pyrrolidonecarboxylicacid;Signal,Cationic peroxidase 1 precursor (EC 1.11.1.7) (PNPC1).	5e-66	GO_ID:16441	TAIR|gene:3435718 SPTR:Q9M9Q9 symbol:AT1G14550.1 [GO:0004601 "peroxidase activity" evidence=ISS] InterPro:IPR002016 InterPro:IPR000823 Pfam:PF00141 InterPro:IPR010255 PROSITE:PS00435 PROSITE:PS00436 PRINTS:PR00458 PROSITE:PS50873 PRINTS:PR00461 EMBL:AC012188 EMBL:AC010657 HSSP:P22195 GeneFarm:1516 SPTR:Q9M9Q9	1e-51
chr3.CM0711.39.1	99.1.4.4883	GO_ID:41055										GO_ID:41055	TAIR|gene:3695520 SPTR:Q8S8I1 symbol:AT2G20815.1 [GO:0000004 "biological process unknown" evidence=ND] [GO:0005554 "molecular function unknown" evidence=ISS] Pfam:PF04484 EMBL:AC006234 InterPro:IPR007573 SPTR:Q8S8I1	2e-59
Ljwgs_042963.1	99.2	Unclassified without homolog
Ljwgs_065168.2	99.1.4.8723	GO_ID:9198							C81E1_GLYEC	Heme;Iron;Membrane;Metal-binding;Monooxygenase;NADP;Oxidoreductase,Cytochrome P450 81E1 (EC 1.14.13.89) (Isoflavone 2-hydroxylase) (P450 91A4) (CYP GE-3).	6e-23	GO_ID:9198	TAIR|gene:3438965 SPTR:O23154 symbol:AT4G37340.1 [GO:0019825 "oxygen binding" evidence=ISS] InterPro:IPR001128 Pfam:PF00067 InterPro:IPR002403 InterPro:IPR002401 PRINTS:PR00463 PRINTS:PR00385 PROSITE:PS00086 PRINTS:PR00465 EMBL:Z99707 EMBL:AL161591 PIR:C85441 SPTR:O23154	1e-14
Ljwgs_065168.2	99.1.3.1.168	EC 1.14.13.89							C81E1_GLYEC	Heme;Iron;Membrane;Metal-binding;Monooxygenase;NADP;Oxidoreductase,Cytochrome P450 81E1 (EC 1.14.13.89) (Isoflavone 2-hydroxylase) (P450 91A4) (CYP GE-3).	6e-23	GO_ID:9198	TAIR|gene:3438965 SPTR:O23154 symbol:AT4G37340.1 [GO:0019825 "oxygen binding" evidence=ISS] InterPro:IPR001128 Pfam:PF00067 InterPro:IPR002403 InterPro:IPR002401 PRINTS:PR00463 PRINTS:PR00385 PROSITE:PS00086 PRINTS:PR00465 EMBL:Z99707 EMBL:AL161591 PIR:C85441 SPTR:O23154	1e-14
TM0645.8	99.1.3.2.1771	EXPA4_ARATH							EXPA4_ARATH	Cellwall;Directproteinsequencing;Multigenefamily;Signal,Alpha-expansin 4 precursor (AtEXPA4) (At-EXP4) (AtEx4) (Ath-ExpAlpha- 1.6).	2e-50	GO_ID:16295	TAIR|gene:2056669 SPTR:Q8VYD1 symbol:AT2G03090.1 [GO:0005554 "molecular function unknown" evidence=ISS;TAS] [GO:0009826 "unidimensional cell growth" evidence=ISS;NAS] [GO:0009828 "cell wall loosening (sensu Magnoliophyta)" evidence=ISS;NAS] [GO:0009831 "cell wall modification during multidimensional cell growth (sensu Magnoliophyta)" evidence=ISS] InterPro:IPR007112 InterPro:IPR005132 InterPro:IP…	3e-39
TM0645.8	99.1.4.695	GO_ID:16295							EXPA4_ARATH	Cellwall;Directproteinsequencing;Multigenefamily;Signal,Alpha-expansin 4 precursor (AtEXPA4) (At-EXP4) (AtEx4) (Ath-ExpAlpha- 1.6).	2e-50	GO_ID:16295	TAIR|gene:2056669 SPTR:Q8VYD1 symbol:AT2G03090.1 [GO:0005554 "molecular function unknown" evidence=ISS;TAS] [GO:0009826 "unidimensional cell growth" evidence=ISS;NAS] [GO:0009828 "cell wall loosening (sensu Magnoliophyta)" evidence=ISS;NAS] [GO:0009831 "cell wall modification during multidimensional cell growth (sensu Magnoliophyta)" evidence=ISS] InterPro:IPR007112 InterPro:IPR005132 InterPro:IP…	3e-39
chr4.CM0173.23	4.2.4.16.3	CDC20 cell division cycle 20, cofactor of APC complex [COG:COG2319]	cel:K10B2.1	lin-23; Abnormal cell lineage protein 23 [KO:K03362]	5e-14	YCR057c	COG2319	2e-10	LIN23_CAEEL	Cellcycle;Celldivision;Completeproteome;Developmentalprotein;Repeat;Ublconjugationpathway;WDrepeat,F-box/WD-repeat protein lin-23 (Abnormal cell lineage protein 23).	3e-14	GO_ID:18636	TAIR|gene:2024030 SPTR:Q9FYL1 symbol:AT1G24530.1 [GO:0000004 "biological process unknown" evidence=ND] [GO:0000166 "nucleotide binding" evidence=ISS] [GO:0005834 "heterotrimeric G-protein complex" evidence=ISS] InterPro:IPR001680 Pfam:PF00400 HSSP:P16649 PRINTS:PR00320 ProDom:PD000018 SMART:SM00320 PROSITE:PS50082 PROSITE:PS50294 EMBL:AC000103 EMBL:AY045973 EMBL:AY079324 SPTR:Q9FYL1	1e-75
chr4.CM0173.23	3.2.3.78	MET30 SCF complex F-box protein MET30	cel:K10B2.1	lin-23; Abnormal cell lineage protein 23 [KO:K03362]	5e-14	YCR057c	COG2319	2e-10	LIN23_CAEEL	Cellcycle;Celldivision;Completeproteome;Developmentalprotein;Repeat;Ublconjugationpathway;WDrepeat,F-box/WD-repeat protein lin-23 (Abnormal cell lineage protein 23).	3e-14	GO_ID:18636	TAIR|gene:2024030 SPTR:Q9FYL1 symbol:AT1G24530.1 [GO:0000004 "biological process unknown" evidence=ND] [GO:0000166 "nucleotide binding" evidence=ISS] [GO:0005834 "heterotrimeric G-protein complex" evidence=ISS] InterPro:IPR001680 Pfam:PF00400 HSSP:P16649 PRINTS:PR00320 ProDom:PD000018 SMART:SM00320 PROSITE:PS50082 PROSITE:PS50294 EMBL:AC000103 EMBL:AY045973 EMBL:AY079324 SPTR:Q9FYL1	1e-75
chr4.CM0173.23	4.2.4.46.2	CDC4 SCF complex F-box protein CDC4 [COG:COG2319]	cel:K10B2.1	lin-23; Abnormal cell lineage protein 23 [KO:K03362]	5e-14	YCR057c	COG2319	2e-10	LIN23_CAEEL	Cellcycle;Celldivision;Completeproteome;Developmentalprotein;Repeat;Ublconjugationpathway;WDrepeat,F-box/WD-repeat protein lin-23 (Abnormal cell lineage protein 23).	3e-14	GO_ID:18636	TAIR|gene:2024030 SPTR:Q9FYL1 symbol:AT1G24530.1 [GO:0000004 "biological process unknown" evidence=ND] [GO:0000166 "nucleotide binding" evidence=ISS] [GO:0005834 "heterotrimeric G-protein complex" evidence=ISS] InterPro:IPR001680 Pfam:PF00400 HSSP:P16649 PRINTS:PR00320 ProDom:PD000018 SMART:SM00320 PROSITE:PS50082 PROSITE:PS50294 EMBL:AC000103 EMBL:AY045973 EMBL:AY079324 SPTR:Q9FYL1	1e-75
chr4.CM0173.23	2.3.7.8	CDC20 cell division cycle 20, cofactor of APC complex [COG:COG2319]	cel:K10B2.1	lin-23; Abnormal cell lineage protein 23 [KO:K03362]	5e-14	YCR057c	COG2319	2e-10	LIN23_CAEEL	Cellcycle;Celldivision;Completeproteome;Developmentalprotein;Repeat;Ublconjugationpathway;WDrepeat,F-box/WD-repeat protein lin-23 (Abnormal cell lineage protein 23).	3e-14	GO_ID:18636	TAIR|gene:2024030 SPTR:Q9FYL1 symbol:AT1G24530.1 [GO:0000004 "biological process unknown" evidence=ND] [GO:0000166 "nucleotide binding" evidence=ISS] [GO:0005834 "heterotrimeric G-protein complex" evidence=ISS] InterPro:IPR001680 Pfam:PF00400 HSSP:P16649 PRINTS:PR00320 ProDom:PD000018 SMART:SM00320 PROSITE:PS50082 PROSITE:PS50294 EMBL:AC000103 EMBL:AY045973 EMBL:AY079324 SPTR:Q9FYL1	1e-75
chr4.CM0173.23	2.3.7.12	MET30 SCF complex F-box protein MET30	cel:K10B2.1	lin-23; Abnormal cell lineage protein 23 [KO:K03362]	5e-14	YCR057c	COG2319	2e-10	LIN23_CAEEL	Cellcycle;Celldivision;Completeproteome;Developmentalprotein;Repeat;Ublconjugationpathway;WDrepeat,F-box/WD-repeat protein lin-23 (Abnormal cell lineage protein 23).	3e-14	GO_ID:18636	TAIR|gene:2024030 SPTR:Q9FYL1 symbol:AT1G24530.1 [GO:0000004 "biological process unknown" evidence=ND] [GO:0000166 "nucleotide binding" evidence=ISS] [GO:0005834 "heterotrimeric G-protein complex" evidence=ISS] InterPro:IPR001680 Pfam:PF00400 HSSP:P16649 PRINTS:PR00320 ProDom:PD000018 SMART:SM00320 PROSITE:PS50082 PROSITE:PS50294 EMBL:AC000103 EMBL:AY045973 EMBL:AY079324 SPTR:Q9FYL1	1e-75
chr4.CM0173.23	3.2.5.30	MET30 SCF complex F-box protein MET30	cel:K10B2.1	lin-23; Abnormal cell lineage protein 23 [KO:K03362]	5e-14	YCR057c	COG2319	2e-10	LIN23_CAEEL	Cellcycle;Celldivision;Completeproteome;Developmentalprotein;Repeat;Ublconjugationpathway;WDrepeat,F-box/WD-repeat protein lin-23 (Abnormal cell lineage protein 23).	3e-14	GO_ID:18636	TAIR|gene:2024030 SPTR:Q9FYL1 symbol:AT1G24530.1 [GO:0000004 "biological process unknown" evidence=ND] [GO:0000166 "nucleotide binding" evidence=ISS] [GO:0005834 "heterotrimeric G-protein complex" evidence=ISS] InterPro:IPR001680 Pfam:PF00400 HSSP:P16649 PRINTS:PR00320 ProDom:PD000018 SMART:SM00320 PROSITE:PS50082 PROSITE:PS50294 EMBL:AC000103 EMBL:AY045973 EMBL:AY079324 SPTR:Q9FYL1	1e-75
chr4.CM0173.23	4.2.4.67	MET30 SCF complex F-box protein MET30	cel:K10B2.1	lin-23; Abnormal cell lineage protein 23 [KO:K03362]	5e-14	YCR057c	COG2319	2e-10	LIN23_CAEEL	Cellcycle;Celldivision;Completeproteome;Developmentalprotein;Repeat;Ublconjugationpathway;WDrepeat,F-box/WD-repeat protein lin-23 (Abnormal cell lineage protein 23).	3e-14	GO_ID:18636	TAIR|gene:2024030 SPTR:Q9FYL1 symbol:AT1G24530.1 [GO:0000004 "biological process unknown" evidence=ND] [GO:0000166 "nucleotide binding" evidence=ISS] [GO:0005834 "heterotrimeric G-protein complex" evidence=ISS] InterPro:IPR001680 Pfam:PF00400 HSSP:P16649 PRINTS:PR00320 ProDom:PD000018 SMART:SM00320 PROSITE:PS50082 PROSITE:PS50294 EMBL:AC000103 EMBL:AY045973 EMBL:AY079324 SPTR:Q9FYL1	1e-75
chr4.CM0173.23	2.3.7.11	CDC4 SCF complex F-box protein CDC4 [COG:COG2319]	cel:K10B2.1	lin-23; Abnormal cell lineage protein 23 [KO:K03362]	5e-14	YCR057c	COG2319	2e-10	LIN23_CAEEL	Cellcycle;Celldivision;Completeproteome;Developmentalprotein;Repeat;Ublconjugationpathway;WDrepeat,F-box/WD-repeat protein lin-23 (Abnormal cell lineage protein 23).	3e-14	GO_ID:18636	TAIR|gene:2024030 SPTR:Q9FYL1 symbol:AT1G24530.1 [GO:0000004 "biological process unknown" evidence=ND] [GO:0000166 "nucleotide binding" evidence=ISS] [GO:0005834 "heterotrimeric G-protein complex" evidence=ISS] InterPro:IPR001680 Pfam:PF00400 HSSP:P16649 PRINTS:PR00320 ProDom:PD000018 SMART:SM00320 PROSITE:PS50082 PROSITE:PS50294 EMBL:AC000103 EMBL:AY045973 EMBL:AY079324 SPTR:Q9FYL1	1e-75
Ljwgs_084419.1	99.1.4.2521	GO_ID:24588										GO_ID:24588	TAIR|gene:2169453 SPTR:Q9FL47 symbol:AT5G06990.1 [GO:0000004 "biological process unknown" evidence=ND] [GO:0005554 "molecular function unknown" evidence=ND] InterPro:IPR006460 Pfam:PF04759 TIGRFAMs:TIGR01570 EMBL:AB010697 SPTR:Q9FL47	1e-74
Ljwgs_030699.1	99.1.4.8192	GO_ID:30821										GO_ID:30821	TAIR|gene:2165320 SPTR:Q9FLI0 symbol:AT5G51790.1 [GO:0003700 "transcription factor activity" evidence=ISS] [GO:0045449 "regulation of transcription" evidence=TAS] [GO:0003677 "DNA binding" evidence=ISS] Pfam:PF00010 InterPro:IPR001092 SMART:SM00353 PROSITE:PS50888 EMBL:AB010074 SPTR:Q9FLI0	2e-17
Ljwgs_016644.1	1.9.4.15	E2.7.1.- [EC:2.7.1.-] [COG:COG0515 COG1493]	ath:At4g28490	F20O9.180; leucine-rich repeat transmembrane protein kinase, putative [EC:2.7.1.37] [KO:K00870]	9e-22	YAR019c	COG0515	3e-10	NORK_MEDTR	ATP-binding;Coiledcoil;Kinase;Leucine-richrepeat;Membrane;Nodulation;Nucleotide-binding;Repeat;Serine/threonine-proteinkinase;Signal;Transferase;Transmembrane,Nodulation receptor kinase precursor (EC 2.7.1.-) (Does not make infections protein 2) (Symbiosis receptor-like kinase) (MtSYMRK).	5e-31	GO_ID:6517	TAIR|gene:2136337 SPTR:Q9T020 symbol:AT4G39110.1 [GO:0016301 "kinase activity" evidence=ISS] InterPro:IPR000719 InterPro:IPR008271 Prosite:PS00108 InterPro:IPR001969 InterPro:IPR002057 Prosite:PS00107 ProDom:PD000001 PROSITE:PS50011 PROSITE:PS00141 EMBL:AL161594 EMBL:AL050351 PIR:T08559 PROSITE:PS00186 SPTR:Q9T020	6e-62
Ljwgs_016644.1	1.7.8.19	WAAY, rfaY lipopolysaccharide core biosynthesis protein RFAY [EC:2.7.-.-] [COG:COG0515]	ath:At4g28490	F20O9.180; leucine-rich repeat transmembrane protein kinase, putative [EC:2.7.1.37] [KO:K00870]	9e-22	YAR019c	COG0515	3e-10	NORK_MEDTR	ATP-binding;Coiledcoil;Kinase;Leucine-richrepeat;Membrane;Nodulation;Nucleotide-binding;Repeat;Serine/threonine-proteinkinase;Signal;Transferase;Transmembrane,Nodulation receptor kinase precursor (EC 2.7.1.-) (Does not make infections protein 2) (Symbiosis receptor-like kinase) (MtSYMRK).	5e-31	GO_ID:6517	TAIR|gene:2136337 SPTR:Q9T020 symbol:AT4G39110.1 [GO:0016301 "kinase activity" evidence=ISS] InterPro:IPR000719 InterPro:IPR008271 Prosite:PS00108 InterPro:IPR001969 InterPro:IPR002057 Prosite:PS00107 ProDom:PD000001 PROSITE:PS50011 PROSITE:PS00141 EMBL:AL161594 EMBL:AL050351 PIR:T08559 PROSITE:PS00186 SPTR:Q9T020	6e-62
Ljwgs_016644.1	1.1.17.19	E2.7.1.- [EC:2.7.1.-] [COG:COG0515 COG1493]	ath:At4g28490	F20O9.180; leucine-rich repeat transmembrane protein kinase, putative [EC:2.7.1.37] [KO:K00870]	9e-22	YAR019c	COG0515	3e-10	NORK_MEDTR	ATP-binding;Coiledcoil;Kinase;Leucine-richrepeat;Membrane;Nodulation;Nucleotide-binding;Repeat;Serine/threonine-proteinkinase;Signal;Transferase;Transmembrane,Nodulation receptor kinase precursor (EC 2.7.1.-) (Does not make infections protein 2) (Symbiosis receptor-like kinase) (MtSYMRK).	5e-31	GO_ID:6517	TAIR|gene:2136337 SPTR:Q9T020 symbol:AT4G39110.1 [GO:0016301 "kinase activity" evidence=ISS] InterPro:IPR000719 InterPro:IPR008271 Prosite:PS00108 InterPro:IPR001969 InterPro:IPR002057 Prosite:PS00107 ProDom:PD000001 PROSITE:PS50011 PROSITE:PS00141 EMBL:AL161594 EMBL:AL050351 PIR:T08559 PROSITE:PS00186 SPTR:Q9T020	6e-62
Ljwgs_016644.1	1.11.16.8	E2.7.1.- [EC:2.7.1.-] [COG:COG0515 COG1493]	ath:At4g28490	F20O9.180; leucine-rich repeat transmembrane protein kinase, putative [EC:2.7.1.37] [KO:K00870]	9e-22	YAR019c	COG0515	3e-10	NORK_MEDTR	ATP-binding;Coiledcoil;Kinase;Leucine-richrepeat;Membrane;Nodulation;Nucleotide-binding;Repeat;Serine/threonine-proteinkinase;Signal;Transferase;Transmembrane,Nodulation receptor kinase precursor (EC 2.7.1.-) (Does not make infections protein 2) (Symbiosis receptor-like kinase) (MtSYMRK).	5e-31	GO_ID:6517	TAIR|gene:2136337 SPTR:Q9T020 symbol:AT4G39110.1 [GO:0016301 "kinase activity" evidence=ISS] InterPro:IPR000719 InterPro:IPR008271 Prosite:PS00108 InterPro:IPR001969 InterPro:IPR002057 Prosite:PS00107 ProDom:PD000001 PROSITE:PS50011 PROSITE:PS00141 EMBL:AL161594 EMBL:AL050351 PIR:T08559 PROSITE:PS00186 SPTR:Q9T020	6e-62
Ljwgs_016644.1	4.2.4	Cell cycle [CLASS:04110] [PATH:hsa04110] [COG:COG0515]	ath:At4g28490	F20O9.180; leucine-rich repeat transmembrane protein kinase, putative [EC:2.7.1.37] [KO:K00870]	9e-22	YAR019c	COG0515	3e-10	NORK_MEDTR	ATP-binding;Coiledcoil;Kinase;Leucine-richrepeat;Membrane;Nodulation;Nucleotide-binding;Repeat;Serine/threonine-proteinkinase;Signal;Transferase;Transmembrane,Nodulation receptor kinase precursor (EC 2.7.1.-) (Does not make infections protein 2) (Symbiosis receptor-like kinase) (MtSYMRK).	5e-31	GO_ID:6517	TAIR|gene:2136337 SPTR:Q9T020 symbol:AT4G39110.1 [GO:0016301 "kinase activity" evidence=ISS] InterPro:IPR000719 InterPro:IPR008271 Prosite:PS00108 InterPro:IPR001969 InterPro:IPR002057 Prosite:PS00107 ProDom:PD000001 PROSITE:PS50011 PROSITE:PS00141 EMBL:AL161594 EMBL:AL050351 PIR:T08559 PROSITE:PS00186 SPTR:Q9T020	6e-62
chr3.TM0782.20	99.1.4.1395	GO_ID:13130										GO_ID:13130	TAIR|gene:2085963 SPTR:Q9LS08 symbol:AT3G25710.1 [GO:0003700 "transcription factor activity" evidence=ISS] [GO:0045449 "regulation of transcription" evidence=TAS] [GO:0003677 "DNA binding" evidence=ISS] Pfam:PF00010 InterPro:IPR001092 SMART:SM00353 PROSITE:PS50888 EMBL:AB028607 EMBL:AY058840 EMBL:AY079033 EMBL:AY086383 SPTR:Q9LS08	1e-14
gi13884395	99.2	Unclassified without homolog
Ljwgs_122957.1	3.3.3.15.8	CNGF cyclic nucleotide gated channel, other eukaryote	ath:At4g30360	F17I23.300; cyclic nucleotide-regulated ion channel, putative (CNGC17) [KO:K05391]	5e-102				CNG17_ARATH	Calmodulin-binding;cAMP;cAMP-binding;cGMP;cGMP-binding;Iontransport;Ionicchannel;Membrane;Multigenefamily;Nucleotide-binding;Transmembrane;Transport,Probable cyclic nucleotide-gated ion channel 17 (Cyclic nucleotide-and calmodulin-regulated ion channel 17).	3e-102	GO_ID:51683	TAIR|gene:2118815 SPTR:Q8L7Z0 symbol:AT4G30360.1 [GO:0005516 "calmodulin binding" evidence=ISS] [GO:0005216 "ion channel activity" evidence=ISS] [GO:0030551 "cyclic nucleotide binding" evidence=ISS] Pfam:PF00612 InterPro:IPR005821 InterPro:IPR000595 InterPro:IPR000048 InterPro:IPR003938 Pfam:PF00520 Pfam:PF00027 PROSITE:PS50096 PRINTS:PR01463 PROSITE:PS00888 PROSITE:PS00889 PROSITE:PS50042 EMBL:A…	1e-102
Ljwgs_021666.1	3.3.10.117	BMPR1 bone morphogenetic protein receptor, type I [EC:2.7.1.37]	ath:At5g02290	T1E22.50; protein kinase, putative [EC:2.7.1.37] [KO:K00870]	6e-12				RLCK7_ARATH	ATP-binding;Hypotheticalprotein;Kinase;Nucleotide-binding;Serine/threonine-proteinkinase;Transferase,Putative serine/threonine-protein kinase RLCKVII (EC 2.7.1.37).	1e-13	GO_ID:51277	TAIR|gene:2064556 SPTR:P93749 symbol:AT2G41970.1 [GO:0008372 "cellular component unknown" evidence=ND] [GO:0016301 "kinase activity" evidence=ISS] InterPro:IPR000719 InterPro:IPR008266 Prosite:PS00107 ProDom:PD000001 PROSITE:PS50011 PROSITE:PS00109 HSSP:P06213 EMBL:U90439 EMBL:BT010881 EMBL:AK175234 EMBL:AK175270 EMBL:AK176504 EMBL:AK176586 EMBL:AK176796 EMBL:AK220678 PIR:D84848 SPTR:P93749	1e-44
Ljwgs_021666.1	3.2.2.1	Protein kinase [EC:2.7.1.37]	ath:At5g02290	T1E22.50; protein kinase, putative [EC:2.7.1.37] [KO:K00870]	6e-12				RLCK7_ARATH	ATP-binding;Hypotheticalprotein;Kinase;Nucleotide-binding;Serine/threonine-proteinkinase;Transferase,Putative serine/threonine-protein kinase RLCKVII (EC 2.7.1.37).	1e-13	GO_ID:51277	TAIR|gene:2064556 SPTR:P93749 symbol:AT2G41970.1 [GO:0008372 "cellular component unknown" evidence=ND] [GO:0016301 "kinase activity" evidence=ISS] InterPro:IPR000719 InterPro:IPR008266 Prosite:PS00107 ProDom:PD000001 PROSITE:PS50011 PROSITE:PS00109 HSSP:P06213 EMBL:U90439 EMBL:BT010881 EMBL:AK175234 EMBL:AK175270 EMBL:AK176504 EMBL:AK176586 EMBL:AK176796 EMBL:AK220678 PIR:D84848 SPTR:P93749	1e-44
Ljwgs_060407.2	1.1.8.29	E3.1.1.11 pectinesterase [EC:3.1.1.11] [GO:0030599]	ath:At3g43270	F7K15.120; pectinesterase family protein [EC:3.1.1.11] [KO:K01051]	2e-67				PME1_FICAW	Aspartylesterase;Cellwall;Directproteinsequencing;Glycoprotein;Hydrolase;Signal,Pectinesterase precursor (EC 3.1.1.11) (Pectin methylesterase) (PE).	6e-69	GO_ID:25797	TAIR|gene:2066194 SPTR:O48711 symbol:AT2G26440.1 [GO:0009505 "cell wall (sensu Magnoliophyta)" evidence=ISS] [GO:0030599 "pectinesterase activity" evidence=ISS] InterPro:IPR000070 InterPro:IPR006501 Pfam:PF04043 InterPro:IPR007186 TIGRFAMs:TIGR01614 HSSP:P83218 Pfam:PF01095 PROSITE:PS00503 EMBL:AC002505 EMBL:AY072224 EMBL:AY122952 PIR:T00977 PROSITE:PS00800 SPTR:O48711	2e-99
Ljwgs_060407.2	1.1.4.1	E3.1.1.11 pectinesterase [EC:3.1.1.11] [GO:0030599]	ath:At3g43270	F7K15.120; pectinesterase family protein [EC:3.1.1.11] [KO:K01051]	2e-67				PME1_FICAW	Aspartylesterase;Cellwall;Directproteinsequencing;Glycoprotein;Hydrolase;Signal,Pectinesterase precursor (EC 3.1.1.11) (Pectin methylesterase) (PE).	6e-69	GO_ID:25797	TAIR|gene:2066194 SPTR:O48711 symbol:AT2G26440.1 [GO:0009505 "cell wall (sensu Magnoliophyta)" evidence=ISS] [GO:0030599 "pectinesterase activity" evidence=ISS] InterPro:IPR000070 InterPro:IPR006501 Pfam:PF04043 InterPro:IPR007186 TIGRFAMs:TIGR01614 HSSP:P83218 Pfam:PF01095 PROSITE:PS00503 EMBL:AC002505 EMBL:AY072224 EMBL:AY122952 PIR:T00977 PROSITE:PS00800 SPTR:O48711	2e-99
TM1571.22	1.10.2.5	E4.2.3.11 sabinene-hydrate synthase [EC:4.2.3.11] [GO:0050469]	ath:At3g25830	K9I22.3; myrcene/ocimene synthase, putative [EC:4.2.3.11] [KO:K07385]	4e-26				SCS_SALOF	Chloroplast;Lyase;Magnesium;Metal-binding;Plastid;Transitpeptide,1,8-cineole synthase, chloroplast precursor (EC 4.2.3.-) (SCS).	1e-23	GO_ID:32843	TAIR|gene:2047509 SPTR:Q9ZUH4 symbol:TPS10 [GO:0042408 "myrcene/(E)-beta-ocimene synthase activity" evidence=IDA] [GO:0016099 "monoterpenoid biosynthesis" evidence=IDA] InterPro:IPR001906 InterPro:IPR005630 Pfam:PF01397 Pfam:PF03936 EMBL:AC005967 PIR:H84633 HSSP:O81192 SPTR:Q9ZUH4	2e-28
chr3.CM0292.8	1.3.5.19	E5.4.99.8 cycloartenol synthase [EC:5.4.99.8] [GO:0016871]	ath:At1g78960	YUP8H12R.43; lupeol synthase, putative / 2,3-oxidosqualene-triterpenoid cyclase, putative [EC:5.4.99.8] [KO:K01853]	0	YHR072w	COG1657	1e-108	CAS1_ARATH	Isomerase;Repeat,Cycloartenol synthase (EC 5.4.99.8) (2,3-epoxysqualene--cycloartenol cyclase).	0	GO_ID:20255	TAIR|gene:2207299 SPTR:Q8RWT0 symbol:AT1G78960.1 [GO:0019745 "pentacyclic triterpenoid biosynthesis" evidence=IGI;ISS] [GO:0042299 "lupeol synthase activity" evidence=IGI] InterPro:IPR001330 InterPro:IPR002365 GO:GO:0008152 Pfam:PF00432 TIGRFAMs:TIGR01787 PROSITE:PS01074 EMBL:AY091131 EMBL:AY114039 SPTR:Q8RWT0	0
chr3.CM0241.78	1.10.7.6	E2.4.1.91 flavonol 3-O-glucosyltransferase [EC:2.4.1.91] [GO:0047893] [CAZy:GT1]	ath:At5g17050	F2K13.200; glycosyltransferase family [EC:2.4.1.91] [KO:K00724]	7e-44				COGT2_ARATH	Glycosyltransferase;Transferase,Cytokinin-O-glucosyltransferase 2 (EC 2.4.1.-) (Zeatin O- glucosyltransferase 2).	2e-135	GO_ID:14568	TAIR|gene:2196515 SPTR:Q9LME8 symbol:AT1G22340.1 [GO:0008372 "cellular component unknown" evidence=ND] [GO:0016757 "transferase activity, transferring glycosyl groups" evidence=ISS] [GO:0008194 "UDP-glycosyltransferase activity" evidence=ISS] InterPro:IPR002213 Pfam:PF00201 GO:GO:0008152 PROSITE:PS00375 EMBL:AC068562 PIR:C86356 SPTR:Q9LME8	1e-144
Ljwgs_096478.1	3.2.2.4.2	PPM1A, PP2CA (PPM1B, PP2CB) protein phosphatase 1A/B (formerly 2C) [GO:0015071]										GO_ID:46425	TAIR|gene:2087094 SPTR:Q9LDA7 symbol:AT3G15260.1 [GO:0015071 "protein phosphatase type 2C activity" evidence=ISS] Pfam:PF00481 InterPro:IPR001932 HSSP:P35813 SMART:SM00331 SMART:SM00332 EMBL:AP000413 EMBL:AK117480 EMBL:BT008532 SPTR:Q9LDA7	1e-12
Ljwgs_061523.2	1.10.7.8	E2.1.1.76 flavonol 3-O-methyltransferase [EC:2.1.1.76] [GO:0030755]	ath:At5g54160	K18G13.3; O-methyltransferase 1 [EC:2.1.1.76] [KO:K05279]	3e-20				EOMT1_OCIBA	Methyltransferase;Transferase,Eugenol O-methyltransferase (EC 2.1.1.146) ((Iso)eugenol O- methyltransferase EOMT1) (S-adenosysl-L-methionine:(Iso)eugenol O- methyltransferase EOMT1).	8e-62	GO_ID:46478	TAIR|gene:2132805 SPTR:Q9T003 symbol:AT4G35160.1 [GO:0005829 "cytosol" evidence=TAS] InterPro:IPR001601 InterPro:IPR001077 Interpro:IPR000051 Pfam:PF00891 InterPro:IPR011991 HSSP:P93324 EMBL:AL161586 EMBL:AL035522 EMBL:AY099803 EMBL:BT000302 PIR:T04963 SPTR:Q9T003	5e-28
chr2.TM0383.4	1.11.14.4	E1.14.-.- [EC:1.14.-.-] [COG:COG2124]	ath:At2g32440	T32F6.4; ent-kaurenoic acid hydroxylase, putative / cytochrome P450, putative [EC:1.14.13.79] [KO:K04123]	4e-43	slr0574	COG2124	9e-34	C90B1_ARATH	Heme;Iron;Membrane;Metal-binding;Monooxygenase;Oxidoreductase;Transmembrane,Cytochrome P450 90B1 (EC 1.14.-.-) (Steroid 22-alpha-hydroxylase) (Dwarf4) (Dwarf protein 4).	2e-80	GO_ID:54073	TAIR|gene:2206899 SPTR:Q9FX29 symbol:AT1G73340.1 [GO:0019825 "oxygen binding" evidence=ISS] InterPro:IPR001128 Pfam:PF00067 InterPro:IPR002403 InterPro:IPR002401 PRINTS:PR00463 PRINTS:PR00385 PROSITE:PS00086 PRINTS:PR00465 EMBL:AC012396 PIR:H96759 SPTR:Q9FX29	0
chr2.TM0383.4	1.10.3.12	E1.14.-.- [EC:1.14.-.-] [COG:COG2124]	ath:At2g32440	T32F6.4; ent-kaurenoic acid hydroxylase, putative / cytochrome P450, putative [EC:1.14.13.79] [KO:K04123]	4e-43	slr0574	COG2124	9e-34	C90B1_ARATH	Heme;Iron;Membrane;Metal-binding;Monooxygenase;Oxidoreductase;Transmembrane,Cytochrome P450 90B1 (EC 1.14.-.-) (Steroid 22-alpha-hydroxylase) (Dwarf4) (Dwarf protein 4).	2e-80	GO_ID:54073	TAIR|gene:2206899 SPTR:Q9FX29 symbol:AT1G73340.1 [GO:0019825 "oxygen binding" evidence=ISS] InterPro:IPR001128 Pfam:PF00067 InterPro:IPR002403 InterPro:IPR002401 PRINTS:PR00463 PRINTS:PR00385 PROSITE:PS00086 PRINTS:PR00465 EMBL:AC012396 PIR:H96759 SPTR:Q9FX29	0
chr2.TM0383.4	1.10.6.12	E1.14.-.- [EC:1.14.-.-] [COG:COG2124]	ath:At2g32440	T32F6.4; ent-kaurenoic acid hydroxylase, putative / cytochrome P450, putative [EC:1.14.13.79] [KO:K04123]	4e-43	slr0574	COG2124	9e-34	C90B1_ARATH	Heme;Iron;Membrane;Metal-binding;Monooxygenase;Oxidoreductase;Transmembrane,Cytochrome P450 90B1 (EC 1.14.-.-) (Steroid 22-alpha-hydroxylase) (Dwarf4) (Dwarf protein 4).	2e-80	GO_ID:54073	TAIR|gene:2206899 SPTR:Q9FX29 symbol:AT1G73340.1 [GO:0019825 "oxygen binding" evidence=ISS] InterPro:IPR001128 Pfam:PF00067 InterPro:IPR002403 InterPro:IPR002401 PRINTS:PR00463 PRINTS:PR00385 PROSITE:PS00086 PRINTS:PR00465 EMBL:AC012396 PIR:H96759 SPTR:Q9FX29	0
chr2.TM0383.4	1.3.3.23	E1.14.14.1 unspecific monooxygenase [EC:1.14.14.1] [COG:COG2124] [GO:0050381]	ath:At2g32440	T32F6.4; ent-kaurenoic acid hydroxylase, putative / cytochrome P450, putative [EC:1.14.13.79] [KO:K04123]	4e-43	slr0574	COG2124	9e-34	C90B1_ARATH	Heme;Iron;Membrane;Metal-binding;Monooxygenase;Oxidoreductase;Transmembrane,Cytochrome P450 90B1 (EC 1.14.-.-) (Steroid 22-alpha-hydroxylase) (Dwarf4) (Dwarf protein 4).	2e-80	GO_ID:54073	TAIR|gene:2206899 SPTR:Q9FX29 symbol:AT1G73340.1 [GO:0019825 "oxygen binding" evidence=ISS] InterPro:IPR001128 Pfam:PF00067 InterPro:IPR002403 InterPro:IPR002401 PRINTS:PR00463 PRINTS:PR00385 PROSITE:PS00086 PRINTS:PR00465 EMBL:AC012396 PIR:H96759 SPTR:Q9FX29	0
chr2.TM0383.4	1.5.14.29	E1.14.14.1 unspecific monooxygenase [EC:1.14.14.1] [COG:COG2124] [GO:0050381]	ath:At2g32440	T32F6.4; ent-kaurenoic acid hydroxylase, putative / cytochrome P450, putative [EC:1.14.13.79] [KO:K04123]	4e-43	slr0574	COG2124	9e-34	C90B1_ARATH	Heme;Iron;Membrane;Metal-binding;Monooxygenase;Oxidoreductase;Transmembrane,Cytochrome P450 90B1 (EC 1.14.-.-) (Steroid 22-alpha-hydroxylase) (Dwarf4) (Dwarf protein 4).	2e-80	GO_ID:54073	TAIR|gene:2206899 SPTR:Q9FX29 symbol:AT1G73340.1 [GO:0019825 "oxygen binding" evidence=ISS] InterPro:IPR001128 Pfam:PF00067 InterPro:IPR002403 InterPro:IPR002401 PRINTS:PR00463 PRINTS:PR00385 PROSITE:PS00086 PRINTS:PR00465 EMBL:AC012396 PIR:H96759 SPTR:Q9FX29	0
chr2.TM0383.4	1.1.7.13	E1.14.-.- [EC:1.14.-.-] [COG:COG2124]	ath:At2g32440	T32F6.4; ent-kaurenoic acid hydroxylase, putative / cytochrome P450, putative [EC:1.14.13.79] [KO:K04123]	4e-43	slr0574	COG2124	9e-34	C90B1_ARATH	Heme;Iron;Membrane;Metal-binding;Monooxygenase;Oxidoreductase;Transmembrane,Cytochrome P450 90B1 (EC 1.14.-.-) (Steroid 22-alpha-hydroxylase) (Dwarf4) (Dwarf protein 4).	2e-80	GO_ID:54073	TAIR|gene:2206899 SPTR:Q9FX29 symbol:AT1G73340.1 [GO:0019825 "oxygen binding" evidence=ISS] InterPro:IPR001128 Pfam:PF00067 InterPro:IPR002403 InterPro:IPR002401 PRINTS:PR00463 PRINTS:PR00385 PROSITE:PS00086 PRINTS:PR00465 EMBL:AC012396 PIR:H96759 SPTR:Q9FX29	0
chr2.TM0383.4	1.10.4.4	E1.14.13.79 ent-kaurenoic acid hydroxylase [EC:1.14.13.79]	ath:At2g32440	T32F6.4; ent-kaurenoic acid hydroxylase, putative / cytochrome P450, putative [EC:1.14.13.79] [KO:K04123]	4e-43	slr0574	COG2124	9e-34	C90B1_ARATH	Heme;Iron;Membrane;Metal-binding;Monooxygenase;Oxidoreductase;Transmembrane,Cytochrome P450 90B1 (EC 1.14.-.-) (Steroid 22-alpha-hydroxylase) (Dwarf4) (Dwarf protein 4).	2e-80	GO_ID:54073	TAIR|gene:2206899 SPTR:Q9FX29 symbol:AT1G73340.1 [GO:0019825 "oxygen binding" evidence=ISS] InterPro:IPR001128 Pfam:PF00067 InterPro:IPR002403 InterPro:IPR002401 PRINTS:PR00463 PRINTS:PR00385 PROSITE:PS00086 PRINTS:PR00465 EMBL:AC012396 PIR:H96759 SPTR:Q9FX29	0
chr2.TM0383.4	1.11.4.6	E1.14.-.- [EC:1.14.-.-] [COG:COG2124]	ath:At2g32440	T32F6.4; ent-kaurenoic acid hydroxylase, putative / cytochrome P450, putative [EC:1.14.13.79] [KO:K04123]	4e-43	slr0574	COG2124	9e-34	C90B1_ARATH	Heme;Iron;Membrane;Metal-binding;Monooxygenase;Oxidoreductase;Transmembrane,Cytochrome P450 90B1 (EC 1.14.-.-) (Steroid 22-alpha-hydroxylase) (Dwarf4) (Dwarf protein 4).	2e-80	GO_ID:54073	TAIR|gene:2206899 SPTR:Q9FX29 symbol:AT1G73340.1 [GO:0019825 "oxygen binding" evidence=ISS] InterPro:IPR001128 Pfam:PF00067 InterPro:IPR002403 InterPro:IPR002401 PRINTS:PR00463 PRINTS:PR00385 PROSITE:PS00086 PRINTS:PR00465 EMBL:AC012396 PIR:H96759 SPTR:Q9FX29	0
chr2.TM0383.4	1.11.4.2	E1.14.14.1 unspecific monooxygenase [EC:1.14.14.1] [COG:COG2124] [GO:0050381]	ath:At2g32440	T32F6.4; ent-kaurenoic acid hydroxylase, putative / cytochrome P450, putative [EC:1.14.13.79] [KO:K04123]	4e-43	slr0574	COG2124	9e-34	C90B1_ARATH	Heme;Iron;Membrane;Metal-binding;Monooxygenase;Oxidoreductase;Transmembrane,Cytochrome P450 90B1 (EC 1.14.-.-) (Steroid 22-alpha-hydroxylase) (Dwarf4) (Dwarf protein 4).	2e-80	GO_ID:54073	TAIR|gene:2206899 SPTR:Q9FX29 symbol:AT1G73340.1 [GO:0019825 "oxygen binding" evidence=ISS] InterPro:IPR001128 Pfam:PF00067 InterPro:IPR002403 InterPro:IPR002401 PRINTS:PR00463 PRINTS:PR00385 PROSITE:PS00086 PRINTS:PR00465 EMBL:AC012396 PIR:H96759 SPTR:Q9FX29	0
Ljwgs_077444.1	1.9.4.15	E2.7.1.- [EC:2.7.1.-] [COG:COG0515 COG1493]	pfa:MAL6P1.108	calcium-dependent protein kinase [EC:2.7.1.123 2.7.1.37] [KO:K00908 K00870]	1e-25	YOL016c	COG0515	3e-19	CDPK1_ARATH	ATP-binding;Calcium;Kinase;Multigenefamily;Nucleotide-binding;Phosphorylation;Repeat;Serine/threonine-proteinkinase;Transferase,Calcium-dependent protein kinase, isoform AK1 (EC 2.7.1.-) (CDPK).	5e-44	GO_ID:9071	TAIR|gene:2075884 SPTR:Q38870 symbol:AT3G10660.1 [GO:0004685 "calcium- and calmodulin-dependent protein kinase activity" evidence=ISS] [GO:0006468 "protein amino acid phosphorylation" evidence=ISS] [GO:0016301 "kinase activity" evidence=ISS] InterPro:IPR000719 InterPro:IPR002290 InterPro:IPR002048 InterPro:IPR008271 Pfam:PF00069 Pfam:PF00036 Prosite:PS00108 InterPro:IPR011992 Prosite:PS00107 Pros…	2e-44
Ljwgs_077444.1	1.7.8.19	WAAY, rfaY lipopolysaccharide core biosynthesis protein RFAY [EC:2.7.-.-] [COG:COG0515]	pfa:MAL6P1.108	calcium-dependent protein kinase [EC:2.7.1.123 2.7.1.37] [KO:K00908 K00870]	1e-25	YOL016c	COG0515	3e-19	CDPK1_ARATH	ATP-binding;Calcium;Kinase;Multigenefamily;Nucleotide-binding;Phosphorylation;Repeat;Serine/threonine-proteinkinase;Transferase,Calcium-dependent protein kinase, isoform AK1 (EC 2.7.1.-) (CDPK).	5e-44	GO_ID:9071	TAIR|gene:2075884 SPTR:Q38870 symbol:AT3G10660.1 [GO:0004685 "calcium- and calmodulin-dependent protein kinase activity" evidence=ISS] [GO:0006468 "protein amino acid phosphorylation" evidence=ISS] [GO:0016301 "kinase activity" evidence=ISS] InterPro:IPR000719 InterPro:IPR002290 InterPro:IPR002048 InterPro:IPR008271 Pfam:PF00069 Pfam:PF00036 Prosite:PS00108 InterPro:IPR011992 Prosite:PS00107 Pros…	2e-44
Ljwgs_077444.1	1.1.17.19	E2.7.1.- [EC:2.7.1.-] [COG:COG0515 COG1493]	pfa:MAL6P1.108	calcium-dependent protein kinase [EC:2.7.1.123 2.7.1.37] [KO:K00908 K00870]	1e-25	YOL016c	COG0515	3e-19	CDPK1_ARATH	ATP-binding;Calcium;Kinase;Multigenefamily;Nucleotide-binding;Phosphorylation;Repeat;Serine/threonine-proteinkinase;Transferase,Calcium-dependent protein kinase, isoform AK1 (EC 2.7.1.-) (CDPK).	5e-44	GO_ID:9071	TAIR|gene:2075884 SPTR:Q38870 symbol:AT3G10660.1 [GO:0004685 "calcium- and calmodulin-dependent protein kinase activity" evidence=ISS] [GO:0006468 "protein amino acid phosphorylation" evidence=ISS] [GO:0016301 "kinase activity" evidence=ISS] InterPro:IPR000719 InterPro:IPR002290 InterPro:IPR002048 InterPro:IPR008271 Pfam:PF00069 Pfam:PF00036 Prosite:PS00108 InterPro:IPR011992 Prosite:PS00107 Pros…	2e-44
Ljwgs_077444.1	1.11.16.8	E2.7.1.- [EC:2.7.1.-] [COG:COG0515 COG1493]	pfa:MAL6P1.108	calcium-dependent protein kinase [EC:2.7.1.123 2.7.1.37] [KO:K00908 K00870]	1e-25	YOL016c	COG0515	3e-19	CDPK1_ARATH	ATP-binding;Calcium;Kinase;Multigenefamily;Nucleotide-binding;Phosphorylation;Repeat;Serine/threonine-proteinkinase;Transferase,Calcium-dependent protein kinase, isoform AK1 (EC 2.7.1.-) (CDPK).	5e-44	GO_ID:9071	TAIR|gene:2075884 SPTR:Q38870 symbol:AT3G10660.1 [GO:0004685 "calcium- and calmodulin-dependent protein kinase activity" evidence=ISS] [GO:0006468 "protein amino acid phosphorylation" evidence=ISS] [GO:0016301 "kinase activity" evidence=ISS] InterPro:IPR000719 InterPro:IPR002290 InterPro:IPR002048 InterPro:IPR008271 Pfam:PF00069 Pfam:PF00036 Prosite:PS00108 InterPro:IPR011992 Prosite:PS00107 Pros…	2e-44
Ljwgs_077444.1	4.2.4	Cell cycle [CLASS:04110] [PATH:hsa04110] [COG:COG0515]	pfa:MAL6P1.108	calcium-dependent protein kinase [EC:2.7.1.123 2.7.1.37] [KO:K00908 K00870]	1e-25	YOL016c	COG0515	3e-19	CDPK1_ARATH	ATP-binding;Calcium;Kinase;Multigenefamily;Nucleotide-binding;Phosphorylation;Repeat;Serine/threonine-proteinkinase;Transferase,Calcium-dependent protein kinase, isoform AK1 (EC 2.7.1.-) (CDPK).	5e-44	GO_ID:9071	TAIR|gene:2075884 SPTR:Q38870 symbol:AT3G10660.1 [GO:0004685 "calcium- and calmodulin-dependent protein kinase activity" evidence=ISS] [GO:0006468 "protein amino acid phosphorylation" evidence=ISS] [GO:0016301 "kinase activity" evidence=ISS] InterPro:IPR000719 InterPro:IPR002290 InterPro:IPR002048 InterPro:IPR008271 Pfam:PF00069 Pfam:PF00036 Prosite:PS00108 InterPro:IPR011992 Prosite:PS00107 Pros…	2e-44
Ljwgs_077444.1	3.2.9.99	CAMK4 calcium/calmodulin-dependent protein kinase IV [EC:2.7.1.123] [GO:0004685]	pfa:MAL6P1.108	calcium-dependent protein kinase [EC:2.7.1.123 2.7.1.37] [KO:K00908 K00870]	1e-25	YOL016c	COG0515	3e-19	CDPK1_ARATH	ATP-binding;Calcium;Kinase;Multigenefamily;Nucleotide-binding;Phosphorylation;Repeat;Serine/threonine-proteinkinase;Transferase,Calcium-dependent protein kinase, isoform AK1 (EC 2.7.1.-) (CDPK).	5e-44	GO_ID:9071	TAIR|gene:2075884 SPTR:Q38870 symbol:AT3G10660.1 [GO:0004685 "calcium- and calmodulin-dependent protein kinase activity" evidence=ISS] [GO:0006468 "protein amino acid phosphorylation" evidence=ISS] [GO:0016301 "kinase activity" evidence=ISS] InterPro:IPR000719 InterPro:IPR002290 InterPro:IPR002048 InterPro:IPR008271 Pfam:PF00069 Pfam:PF00036 Prosite:PS00108 InterPro:IPR011992 Prosite:PS00107 Pros…	2e-44
Ljwgs_066244.1	1.1.8.57	E3.2.1.4 endoglucanase [EC:3.2.1.4] [COG:COG3405] [GO:0008810]	ath:At4g39000	F19H22.100; glycosyl hydrolase family 9 protein [EC:3.2.1.4] [KO:K01179]	1e-34				GUN1_PERAE	Carbohydratemetabolism;Cellulosedegradation;Fruitripening;Glycoprotein;Glycosidase;Hydrolase;Multigenefamily;Polysaccharidedegradation;Signal,Endoglucanase 1 precursor (EC 3.2.1.4) (Endo-1,4-beta-glucanase) (Abscission cellulase 1).	4e-41	GO_ID:21091	TAIR|gene:3433734 SPTR:Q9M995 symbol:AT1G48930.1 [GO:0004553 "hydrolase activity, hydrolyzing O-glycosyl compounds" evidence=ISS] InterPro:IPR001701 Pfam:PF00759 PROSITE:PS00592 EMBL:AC016041 EMBL:BT002935 EMBL:BT005638 PIR:B96527 HSSP:O77044 SPTR:Q9M995	8e-65
TM0990.20	99.1.4.1734	GO_ID:29426										GO_ID:29426	TAIR|gene:2065154 SPTR:O22910 symbol:AT2G47360.1 [GO:0000004 "biological process unknown" evidence=ND] [GO:0005554 "molecular function unknown" evidence=ND] EMBL:AC002337 PIR:C84914 SPTR:O22910	9e-19
Ljwgs_007118.2	1.2.6.9	E1.11.1.7 peroxidase [EC:1.11.1.7] [GO:0004601]	ath:At1g30870	F17F8.26; cationic peroxidase, putative [EC:1.11.1.7] [KO:K00430]	1e-82				PER7_ARATH	Calcium;Glycoprotein;Heme;Hydrogenperoxide;Iron;Metal-binding;Multigenefamily;Oxidoreductase;Peroxidase;Signal,Peroxidase 7 precursor (EC 1.11.1.7) (Atperox P7) (ATP30).	7e-83	GO_ID:26706	TAIR|gene:3433290 SPTR:Q9SY33 symbol:AT1G30870.1 [GO:0004601 "peroxidase activity" evidence=ISS] InterPro:IPR002016 InterPro:IPR000823 Pfam:PF00141 InterPro:IPR010255 PROSITE:PS00435 PROSITE:PS00436 PRINTS:PR00458 PROSITE:PS50873 PRINTS:PR00461 HSSP:O22443 EMBL:AC004135 EMBL:AC000107 GeneFarm:1501 SPTR:Q9SY33	3e-83
Ljwgs_007118.2	1.3.11.18	E1.11.1.7 peroxidase [EC:1.11.1.7] [GO:0004601]	ath:At1g30870	F17F8.26; cationic peroxidase, putative [EC:1.11.1.7] [KO:K00430]	1e-82				PER7_ARATH	Calcium;Glycoprotein;Heme;Hydrogenperoxide;Iron;Metal-binding;Multigenefamily;Oxidoreductase;Peroxidase;Signal,Peroxidase 7 precursor (EC 1.11.1.7) (Atperox P7) (ATP30).	7e-83	GO_ID:26706	TAIR|gene:3433290 SPTR:Q9SY33 symbol:AT1G30870.1 [GO:0004601 "peroxidase activity" evidence=ISS] InterPro:IPR002016 InterPro:IPR000823 Pfam:PF00141 InterPro:IPR010255 PROSITE:PS00435 PROSITE:PS00436 PRINTS:PR00458 PROSITE:PS50873 PRINTS:PR00461 HSSP:O22443 EMBL:AC004135 EMBL:AC000107 GeneFarm:1501 SPTR:Q9SY33	3e-83
Ljwgs_007118.2	1.5.13.21	E1.11.1.7 peroxidase [EC:1.11.1.7] [GO:0004601]	ath:At1g30870	F17F8.26; cationic peroxidase, putative [EC:1.11.1.7] [KO:K00430]	1e-82				PER7_ARATH	Calcium;Glycoprotein;Heme;Hydrogenperoxide;Iron;Metal-binding;Multigenefamily;Oxidoreductase;Peroxidase;Signal,Peroxidase 7 precursor (EC 1.11.1.7) (Atperox P7) (ATP30).	7e-83	GO_ID:26706	TAIR|gene:3433290 SPTR:Q9SY33 symbol:AT1G30870.1 [GO:0004601 "peroxidase activity" evidence=ISS] InterPro:IPR002016 InterPro:IPR000823 Pfam:PF00141 InterPro:IPR010255 PROSITE:PS00435 PROSITE:PS00436 PRINTS:PR00458 PROSITE:PS50873 PRINTS:PR00461 HSSP:O22443 EMBL:AC004135 EMBL:AC000107 GeneFarm:1501 SPTR:Q9SY33	3e-83
Ljwgs_007118.2	1.10.6.4	E1.11.1.7 peroxidase [EC:1.11.1.7] [GO:0004601]	ath:At1g30870	F17F8.26; cationic peroxidase, putative [EC:1.11.1.7] [KO:K00430]	1e-82				PER7_ARATH	Calcium;Glycoprotein;Heme;Hydrogenperoxide;Iron;Metal-binding;Multigenefamily;Oxidoreductase;Peroxidase;Signal,Peroxidase 7 precursor (EC 1.11.1.7) (Atperox P7) (ATP30).	7e-83	GO_ID:26706	TAIR|gene:3433290 SPTR:Q9SY33 symbol:AT1G30870.1 [GO:0004601 "peroxidase activity" evidence=ISS] InterPro:IPR002016 InterPro:IPR000823 Pfam:PF00141 InterPro:IPR010255 PROSITE:PS00435 PROSITE:PS00436 PRINTS:PR00458 PROSITE:PS50873 PRINTS:PR00461 HSSP:O22443 EMBL:AC004135 EMBL:AC000107 GeneFarm:1501 SPTR:Q9SY33	3e-83
TM0548.26	3.1.3.23.2	CHAA Ca2+:H+ antiporter [COG:COG0387]	ath:At2g38170	F16M14.10; calcium exchanger (CAX1) [KO:K07300]	7e-143	YDL128w	COG0387	2e-50	CAX1A_ORYSA	Alternativesplicing;Antiport;Calcium;Calciumtransport;Iontransport;Membrane;Transmembrane;Transport;Vacuole,Vacuolar cation/proton exchanger 1a (Ca(2+)/H(+) exchanger 1a) (OsCAX1a).	1e-127	GO_ID:34975	TAIR|gene:2074347 SPTR:Q93Z81 symbol:AT3G51860.1 [GO:0015491 "cation:cation antiporter activity" evidence=ISS;NAS] [GO:0006812 "cation transport" evidence=IC] Pfam:PF01699 InterPro:IPR004713 InterPro:IPR004837 InterPro:IPR004798 TIGRFAMs:TIGR00846 TIGRFAMs:TIGR00378 EMBL:AY058054 EMBL:BT020374 SPTR:Q93Z81	1e-149
Ljwgs_034905.1	1.6.5.4.2	BGLB beta-glucosidase [COG:COG2723]	ath:At3g60130	T2O9.110; glycosyl hydrolase family 1 protein / beta-glucosidase, putative (YLS1) [EC:3.2.1.21] [KO:K01188]	1e-40	BH1923	COG2723	5e-22	BGLC_MAIZE	3D-structure;Chloroplast;Cytokininsignalingpathway;Directproteinsequencing;Glycosidase;Hydrolase;Plastid;Transitpeptide,Beta-glucosidase, chloroplast precursor (EC 3.2.1.21) (Gentiobiase) (Cellobiase) (Beta-D-glucoside glucohydrolase).	9e-35	GO_ID:41197	TAIR|gene:2101416 SPTR:Q9M1D0 symbol:AT3G60130.1 [GO:0004553 "hydrolase activity, hydrolyzing O-glycosyl compounds" evidence=ISS] InterPro:IPR001360 Pfam:PF00232 PRINTS:PR00131 PROSITE:PS00653 HSSP:P26205 EMBL:AL138658 EMBL:AY045953 EMBL:AY113935 PIR:T47837 SPTR:Q9M1D0	3e-41
Ljwgs_034905.1	1.1.6.26	E3.2.1.85, lacG 6-phospho-beta-galactosidase [EC:3.2.1.85] [COG:COG2723]	ath:At3g60130	T2O9.110; glycosyl hydrolase family 1 protein / beta-glucosidase, putative (YLS1) [EC:3.2.1.21] [KO:K01188]	1e-40	BH1923	COG2723	5e-22	BGLC_MAIZE	3D-structure;Chloroplast;Cytokininsignalingpathway;Directproteinsequencing;Glycosidase;Hydrolase;Plastid;Transitpeptide,Beta-glucosidase, chloroplast precursor (EC 3.2.1.21) (Gentiobiase) (Cellobiase) (Beta-D-glucoside glucohydrolase).	9e-35	GO_ID:41197	TAIR|gene:2101416 SPTR:Q9M1D0 symbol:AT3G60130.1 [GO:0004553 "hydrolase activity, hydrolyzing O-glycosyl compounds" evidence=ISS] InterPro:IPR001360 Pfam:PF00232 PRINTS:PR00131 PROSITE:PS00653 HSSP:P26205 EMBL:AL138658 EMBL:AY045953 EMBL:AY113935 PIR:T47837 SPTR:Q9M1D0	3e-41
Ljwgs_034905.1	1.10.6.11.2	BGLB beta-glucosidase [COG:COG2723]	ath:At3g60130	T2O9.110; glycosyl hydrolase family 1 protein / beta-glucosidase, putative (YLS1) [EC:3.2.1.21] [KO:K01188]	1e-40	BH1923	COG2723	5e-22	BGLC_MAIZE	3D-structure;Chloroplast;Cytokininsignalingpathway;Directproteinsequencing;Glycosidase;Hydrolase;Plastid;Transitpeptide,Beta-glucosidase, chloroplast precursor (EC 3.2.1.21) (Gentiobiase) (Cellobiase) (Beta-D-glucoside glucohydrolase).	9e-35	GO_ID:41197	TAIR|gene:2101416 SPTR:Q9M1D0 symbol:AT3G60130.1 [GO:0004553 "hydrolase activity, hydrolyzing O-glycosyl compounds" evidence=ISS] InterPro:IPR001360 Pfam:PF00232 PRINTS:PR00131 PROSITE:PS00653 HSSP:P26205 EMBL:AL138658 EMBL:AY045953 EMBL:AY113935 PIR:T47837 SPTR:Q9M1D0	3e-41
Ljwgs_034905.1	1.1.1.36.2	E3.2.1.86B, bglA 6-phospho-beta-glucosidase [COG:COG2723]	ath:At3g60130	T2O9.110; glycosyl hydrolase family 1 protein / beta-glucosidase, putative (YLS1) [EC:3.2.1.21] [KO:K01188]	1e-40	BH1923	COG2723	5e-22	BGLC_MAIZE	3D-structure;Chloroplast;Cytokininsignalingpathway;Directproteinsequencing;Glycosidase;Hydrolase;Plastid;Transitpeptide,Beta-glucosidase, chloroplast precursor (EC 3.2.1.21) (Gentiobiase) (Cellobiase) (Beta-D-glucoside glucohydrolase).	9e-35	GO_ID:41197	TAIR|gene:2101416 SPTR:Q9M1D0 symbol:AT3G60130.1 [GO:0004553 "hydrolase activity, hydrolyzing O-glycosyl compounds" evidence=ISS] InterPro:IPR001360 Pfam:PF00232 PRINTS:PR00131 PROSITE:PS00653 HSSP:P26205 EMBL:AL138658 EMBL:AY045953 EMBL:AY113935 PIR:T47837 SPTR:Q9M1D0	3e-41
Ljwgs_034905.1	1.1.8.14.2	BGLB beta-glucosidase [COG:COG2723]	ath:At3g60130	T2O9.110; glycosyl hydrolase family 1 protein / beta-glucosidase, putative (YLS1) [EC:3.2.1.21] [KO:K01188]	1e-40	BH1923	COG2723	5e-22	BGLC_MAIZE	3D-structure;Chloroplast;Cytokininsignalingpathway;Directproteinsequencing;Glycosidase;Hydrolase;Plastid;Transitpeptide,Beta-glucosidase, chloroplast precursor (EC 3.2.1.21) (Gentiobiase) (Cellobiase) (Beta-D-glucoside glucohydrolase).	9e-35	GO_ID:41197	TAIR|gene:2101416 SPTR:Q9M1D0 symbol:AT3G60130.1 [GO:0004553 "hydrolase activity, hydrolyzing O-glycosyl compounds" evidence=ISS] InterPro:IPR001360 Pfam:PF00232 PRINTS:PR00131 PROSITE:PS00653 HSSP:P26205 EMBL:AL138658 EMBL:AY045953 EMBL:AY113935 PIR:T47837 SPTR:Q9M1D0	3e-41
chr3.CM0292.9	1.3.5.19	E5.4.99.8 cycloartenol synthase [EC:5.4.99.8] [GO:0016871]	ath:At1g78960	YUP8H12R.43; lupeol synthase, putative / 2,3-oxidosqualene-triterpenoid cyclase, putative [EC:5.4.99.8] [KO:K01853]	4e-14							GO_ID:20255	TAIR|gene:2207299 SPTR:Q8RWT0 symbol:AT1G78960.1 [GO:0019745 "pentacyclic triterpenoid biosynthesis" evidence=IGI;ISS] [GO:0042299 "lupeol synthase activity" evidence=IGI] InterPro:IPR001330 InterPro:IPR002365 GO:GO:0008152 Pfam:PF00432 TIGRFAMs:TIGR01787 PROSITE:PS01074 EMBL:AY091131 EMBL:AY114039 SPTR:Q8RWT0	7e-15
Ljwgs_043352.1	1.5.9.13	E4.1.1.18, ldcC lysine decarboxylase [EC:4.1.1.18] [COG:COG1982] [GO:0008923]	bcl:ABC1937	lysine decarboxylase [EC:4.1.1.18] [KO:K01582]	4e-17	PA4923	COG1611	2e-19	Y4923_PSEAE	Completeproteome;Hypotheticalprotein,Hypothetical protein PA4923.	7e-19	GO_ID:53567	TAIR|gene:2061732 SPTR:Q8L8B8 symbol:AT2G37210.1 [GO:0000004 "biological process unknown" evidence=ND] [GO:0005554 "molecular function unknown" evidence=ND] [GO:0008372 "cellular component unknown" evidence=ND] Pfam:PF03641 InterPro:IPR005269 TIGRFAMs:TIGR00730 EMBL:AY102554 EMBL:AY954818 SMR:Q8L8B8 SPTR:Q8L8B8	3e-39
Ljwgs_043352.1	1.10.9.9	E4.1.1.18, ldcC lysine decarboxylase [EC:4.1.1.18] [COG:COG1982] [GO:0008923]	bcl:ABC1937	lysine decarboxylase [EC:4.1.1.18] [KO:K01582]	4e-17	PA4923	COG1611	2e-19	Y4923_PSEAE	Completeproteome;Hypotheticalprotein,Hypothetical protein PA4923.	7e-19	GO_ID:53567	TAIR|gene:2061732 SPTR:Q8L8B8 symbol:AT2G37210.1 [GO:0000004 "biological process unknown" evidence=ND] [GO:0005554 "molecular function unknown" evidence=ND] [GO:0008372 "cellular component unknown" evidence=ND] Pfam:PF03641 InterPro:IPR005269 TIGRFAMs:TIGR00730 EMBL:AY102554 EMBL:AY954818 SMR:Q8L8B8 SPTR:Q8L8B8	3e-39
Ljwgs_034909.1	4.3.4.16	tubulin [GO:0005874]							MARE2_HUMAN	Alternativesplicing;Cellcycle;Celldivision;Microtubule;Mitosis,Microtubule-associated protein RP/EB family member 2 (APC-binding protein EB2) (End-binding protein 2) (EB2).	5e-20	GO_ID:41800	TAIR|gene:2154148 SPTR:Q9FJJ5 symbol:AT5G62500.1 [GO:0008017 "microtubule binding" evidence=ISS] [GO:0005874 "microtubule" evidence=IDA] [GO:0005634 "nucleus" evidence=IDA] [GO:0009524 "phragmoplast" evidence=IDA] [GO:0005819 "spindle" evidence=IDA] InterPro:IPR001715 Pfam:PF03271 INTERPRO:IPR004953 Pfam:PF00307 HSSP:Q15691 EMBL:AB015469 EMBL:AY084598 SPTR:Q9FJJ5	4e-51
Ljwgs_023024.3	1.2.6.9	E1.11.1.7 peroxidase [EC:1.11.1.7] [GO:0004601]	ath:At5g05340	K18I23.14; peroxidase, putative [EC:1.11.1.7] [KO:K00430]	2e-52				PER1_ARAHY	3D-structure;Calcium;Glycoprotein;Heme;Hydrogenperoxide;Iron;Metal-binding;Multigenefamily;Oxidoreductase;Peroxidase;Pyrrolidonecarboxylicacid;Signal,Cationic peroxidase 1 precursor (EC 1.11.1.7) (PNPC1).	3e-60	GO_ID:16441	TAIR|gene:3435718 SPTR:Q9M9Q9 symbol:AT1G14550.1 [GO:0004601 "peroxidase activity" evidence=ISS] InterPro:IPR002016 InterPro:IPR000823 Pfam:PF00141 InterPro:IPR010255 PROSITE:PS00435 PROSITE:PS00436 PRINTS:PR00458 PROSITE:PS50873 PRINTS:PR00461 EMBL:AC012188 EMBL:AC010657 HSSP:P22195 GeneFarm:1516 SPTR:Q9M9Q9	6e-41
Ljwgs_023024.3	1.3.11.18	E1.11.1.7 peroxidase [EC:1.11.1.7] [GO:0004601]	ath:At5g05340	K18I23.14; peroxidase, putative [EC:1.11.1.7] [KO:K00430]	2e-52				PER1_ARAHY	3D-structure;Calcium;Glycoprotein;Heme;Hydrogenperoxide;Iron;Metal-binding;Multigenefamily;Oxidoreductase;Peroxidase;Pyrrolidonecarboxylicacid;Signal,Cationic peroxidase 1 precursor (EC 1.11.1.7) (PNPC1).	3e-60	GO_ID:16441	TAIR|gene:3435718 SPTR:Q9M9Q9 symbol:AT1G14550.1 [GO:0004601 "peroxidase activity" evidence=ISS] InterPro:IPR002016 InterPro:IPR000823 Pfam:PF00141 InterPro:IPR010255 PROSITE:PS00435 PROSITE:PS00436 PRINTS:PR00458 PROSITE:PS50873 PRINTS:PR00461 EMBL:AC012188 EMBL:AC010657 HSSP:P22195 GeneFarm:1516 SPTR:Q9M9Q9	6e-41
Ljwgs_023024.3	1.5.13.21	E1.11.1.7 peroxidase [EC:1.11.1.7] [GO:0004601]	ath:At5g05340	K18I23.14; peroxidase, putative [EC:1.11.1.7] [KO:K00430]	2e-52				PER1_ARAHY	3D-structure;Calcium;Glycoprotein;Heme;Hydrogenperoxide;Iron;Metal-binding;Multigenefamily;Oxidoreductase;Peroxidase;Pyrrolidonecarboxylicacid;Signal,Cationic peroxidase 1 precursor (EC 1.11.1.7) (PNPC1).	3e-60	GO_ID:16441	TAIR|gene:3435718 SPTR:Q9M9Q9 symbol:AT1G14550.1 [GO:0004601 "peroxidase activity" evidence=ISS] InterPro:IPR002016 InterPro:IPR000823 Pfam:PF00141 InterPro:IPR010255 PROSITE:PS00435 PROSITE:PS00436 PRINTS:PR00458 PROSITE:PS50873 PRINTS:PR00461 EMBL:AC012188 EMBL:AC010657 HSSP:P22195 GeneFarm:1516 SPTR:Q9M9Q9	6e-41
Ljwgs_023024.3	1.10.6.4	E1.11.1.7 peroxidase [EC:1.11.1.7] [GO:0004601]	ath:At5g05340	K18I23.14; peroxidase, putative [EC:1.11.1.7] [KO:K00430]	2e-52				PER1_ARAHY	3D-structure;Calcium;Glycoprotein;Heme;Hydrogenperoxide;Iron;Metal-binding;Multigenefamily;Oxidoreductase;Peroxidase;Pyrrolidonecarboxylicacid;Signal,Cationic peroxidase 1 precursor (EC 1.11.1.7) (PNPC1).	3e-60	GO_ID:16441	TAIR|gene:3435718 SPTR:Q9M9Q9 symbol:AT1G14550.1 [GO:0004601 "peroxidase activity" evidence=ISS] InterPro:IPR002016 InterPro:IPR000823 Pfam:PF00141 InterPro:IPR010255 PROSITE:PS00435 PROSITE:PS00436 PRINTS:PR00458 PROSITE:PS50873 PRINTS:PR00461 EMBL:AC012188 EMBL:AC010657 HSSP:P22195 GeneFarm:1516 SPTR:Q9M9Q9	6e-41
Ljwgs_011432.1	1.5.9.13	E4.1.1.18, ldcC lysine decarboxylase [EC:4.1.1.18] [COG:COG1982] [GO:0008923]	bcl:ABC1937	lysine decarboxylase [EC:4.1.1.18] [KO:K01582]	4e-23	PA4923	COG1611	9e-26	Y4923_PSEAE	Completeproteome;Hypotheticalprotein,Hypothetical protein PA4923.	2e-25	GO_ID:53567	TAIR|gene:2061732 SPTR:Q8L8B8 symbol:AT2G37210.1 [GO:0000004 "biological process unknown" evidence=ND] [GO:0005554 "molecular function unknown" evidence=ND] [GO:0008372 "cellular component unknown" evidence=ND] Pfam:PF03641 InterPro:IPR005269 TIGRFAMs:TIGR00730 EMBL:AY102554 EMBL:AY954818 SMR:Q8L8B8 SPTR:Q8L8B8	6e-52
Ljwgs_011432.1	1.10.9.9	E4.1.1.18, ldcC lysine decarboxylase [EC:4.1.1.18] [COG:COG1982] [GO:0008923]	bcl:ABC1937	lysine decarboxylase [EC:4.1.1.18] [KO:K01582]	4e-23	PA4923	COG1611	9e-26	Y4923_PSEAE	Completeproteome;Hypotheticalprotein,Hypothetical protein PA4923.	2e-25	GO_ID:53567	TAIR|gene:2061732 SPTR:Q8L8B8 symbol:AT2G37210.1 [GO:0000004 "biological process unknown" evidence=ND] [GO:0005554 "molecular function unknown" evidence=ND] [GO:0008372 "cellular component unknown" evidence=ND] Pfam:PF03641 InterPro:IPR005269 TIGRFAMs:TIGR00730 EMBL:AY102554 EMBL:AY954818 SMR:Q8L8B8 SPTR:Q8L8B8	6e-52
gi45637641	99.2	Unclassified without homolog
Ljwgs_059083.1	99.1.4.6686	GO_ID:25896										GO_ID:25896	TAIR|gene:2044439 SPTR:Q8VWJ1 symbol:AT2G18950.1 [GO:0004659 "prenyltransferase activity" evidence=IDA] [GO:0042362 "fat-soluble vitamin biosynthesis" evidence=TAS] InterPro:IPR000537 Pfam:PF01040 GO:GO:0016020 EMBL:AY063893 EMBL:AY089963 EMBL:AF324344 EMBL:AY113993 SPTR:Q8VWJ1	6e-17
chr1.CM0064.6	99.1.4.4016	GO_ID:42563										GO_ID:42563	TAIR|gene:2154814 SPTR:Q9FKS8 symbol:AT5G40780.1 [GO:0015359 "amino acid permease activity" evidence=ISS] [GO:0006865 "amino acid transport" evidence=ISS] [GO:0016020 "membrane" evidence=ISS] InterPro:IPR002422 GO:GO:0006810 GO:GO:0016020 Pfam:PF01490 EMBL:AB015470 EMBL:AB011477 EMBL:AF367281 EMBL:AY133550 SPTR:Q9FKS8	0
Ljwgs_136459.1	3.3.3.15.8	CNGF cyclic nucleotide gated channel, other eukaryote	ath:At2g24610	F25P17.9; cyclic nucleotide-regulated ion channel, putative (CNGC14) [KO:K05391]	3e-51				CNG14_ARATH	Calmodulin-binding;cAMP;cAMP-binding;cGMP;cGMP-binding;Hypotheticalprotein;Iontransport;Ionicchannel;Membrane;Multigenefamily;Nucleotide-binding;Transmembrane;Transport,Putative cyclic nucleotide-gated ion channel 14 (Cyclic nucleotide-and calmodulin-regulated ion channel 14).	2e-51	GO_ID:51683	TAIR|gene:2118815 SPTR:Q8L7Z0 symbol:AT4G30360.1 [GO:0005516 "calmodulin binding" evidence=ISS] [GO:0005216 "ion channel activity" evidence=ISS] [GO:0030551 "cyclic nucleotide binding" evidence=ISS] Pfam:PF00612 InterPro:IPR005821 InterPro:IPR000595 InterPro:IPR000048 InterPro:IPR003938 Pfam:PF00520 Pfam:PF00027 PROSITE:PS50096 PRINTS:PR01463 PROSITE:PS00888 PROSITE:PS00889 PROSITE:PS50042 EMBL:A…	2e-50
Ljwgs_050066.2	1.1.8.58	E3.2.1.91 cellulose 1,4-beta-cellobiosidase [EC:3.2.1.91] [GO:0016162]	tfu:Tfu_2176	cellulase., cellulose 1,4-beta-cellobiosidase [EC:3.2.1.4 3.2.1.91] [KO:K01179 K01225]	3e-11				GUNZ_CLOSR	Carbohydratemetabolism;Cellulosedegradation;Directproteinsequencing;Glycosidase;Hydrolase;Polysaccharidedegradation;Repeat;Signal,Endoglucanase Z precursor (EC 3.2.1.4) (Endo-1,4-beta-glucanase) (Thermoactive cellulase) (Avicelase I).	4e-12	GO_ID:21091	TAIR|gene:3433734 SPTR:Q9M995 symbol:AT1G48930.1 [GO:0004553 "hydrolase activity, hydrolyzing O-glycosyl compounds" evidence=ISS] InterPro:IPR001701 Pfam:PF00759 PROSITE:PS00592 EMBL:AC016041 EMBL:BT002935 EMBL:BT005638 PIR:B96527 HSSP:O77044 SPTR:Q9M995	1e-14
Ljwgs_050066.2	1.1.8.57	E3.2.1.4 endoglucanase [EC:3.2.1.4] [COG:COG3405] [GO:0008810]	tfu:Tfu_2176	cellulase., cellulose 1,4-beta-cellobiosidase [EC:3.2.1.4 3.2.1.91] [KO:K01179 K01225]	3e-11				GUNZ_CLOSR	Carbohydratemetabolism;Cellulosedegradation;Directproteinsequencing;Glycosidase;Hydrolase;Polysaccharidedegradation;Repeat;Signal,Endoglucanase Z precursor (EC 3.2.1.4) (Endo-1,4-beta-glucanase) (Thermoactive cellulase) (Avicelase I).	4e-12	GO_ID:21091	TAIR|gene:3433734 SPTR:Q9M995 symbol:AT1G48930.1 [GO:0004553 "hydrolase activity, hydrolyzing O-glycosyl compounds" evidence=ISS] InterPro:IPR001701 Pfam:PF00759 PROSITE:PS00592 EMBL:AC016041 EMBL:BT002935 EMBL:BT005638 PIR:B96527 HSSP:O77044 SPTR:Q9M995	1e-14
Ljwgs_016434.1	99.1.3.2.41	LEC2_CLALU							LEC2_CLALU	Calcium;Directproteinsequencing;Glycoprotein;Lectin;Manganese;Mannose-binding;Metal-binding;Signal,Agglutinin-2 precursor (Agglutinin II) (ClAII) (LecClAII).	1e-55	GO_ID:28525	TAIR|gene:2142498 SPTR:Q9LXA5 symbol:AT5G10530.1 [GO:0016301 "kinase activity" evidence=ISS] InterPro:IPR000719 InterPro:IPR008271 Pfam:PF00069 Prosite:PS00108 InterPro:IPR001220 InterPro:IPR000985 Prosite:PS00107 Pfam:PF00139 Pfam:PF00138 ProDom:PD000001 PROSITE:PS50011 HSSP:P05046 ProDom:PD000671 ProDom:PD000711 EMBL:AL353995 PIR:T49986 SPTR:Q9LXA5	1e-48
Ljwgs_016434.1	99.1.4.1495	GO_ID:28525							LEC2_CLALU	Calcium;Directproteinsequencing;Glycoprotein;Lectin;Manganese;Mannose-binding;Metal-binding;Signal,Agglutinin-2 precursor (Agglutinin II) (ClAII) (LecClAII).	1e-55	GO_ID:28525	TAIR|gene:2142498 SPTR:Q9LXA5 symbol:AT5G10530.1 [GO:0016301 "kinase activity" evidence=ISS] InterPro:IPR000719 InterPro:IPR008271 Pfam:PF00069 Prosite:PS00108 InterPro:IPR001220 InterPro:IPR000985 Prosite:PS00107 Pfam:PF00139 Pfam:PF00138 ProDom:PD000001 PROSITE:PS50011 HSSP:P05046 ProDom:PD000671 ProDom:PD000711 EMBL:AL353995 PIR:T49986 SPTR:Q9LXA5	1e-48
TM1571.20	1.10.2.5	E4.2.3.11 sabinene-hydrate synthase [EC:4.2.3.11] [GO:0050469]	ath:At3g25830	K9I22.3; myrcene/ocimene synthase, putative [EC:4.2.3.11] [KO:K07385]	4e-119				RLC1_CITLI	Lyase;Magnesium;Manganese;Metal-binding,(R)-limonene synthase 1 (EC 4.2.3.20) ((+)-limonene synthase 1).	2e-127	GO_ID:16936	TAIR|gene:2086013 SPTR:Q9LDF1 symbol:ATTPS-CIN [GO:0042408 "myrcene/(E)-beta-ocimene synthase activity" evidence=ISS;IDA] [GO:0016099 "monoterpenoid biosynthesis" evidence=ISS;IDA] InterPro:IPR001906 InterPro:IPR005630 Pfam:PF01397 Pfam:PF03936 HSSP:O81192 EMBL:AB028607 EMBL:AP000599 EMBL:AY691947 SPTR:Q9LDF1	9e-120
Ljwgs_093013.2	99.2	Unclassified without homolog
chr5.CM0200.116	99.1.4.3308	GO_ID:17651							LAX_ORYSA	Developmentalprotein;DNA-binding;Nuclearprotein;Transcription;Transcriptionregulation,Transcription factor LAX PANICLE.	3e-11	GO_ID:17651	TAIR|gene:2199220 SPTR:Q8LEG1 symbol:AT1G27740.1 [GO:0003700 "transcription factor activity" evidence=ISS] [GO:0045449 "regulation of transcription" evidence=TAS] [GO:0003677 "DNA binding" evidence=ISS] Pfam:PF00010 InterPro:IPR001092 SMART:SM00353 PROSITE:PS50888 EMBL:AY085436 SPTR:Q8LEG1	2e-35
chr5.CM0200.116	99.1.3.2.3729	LAX_ORYSA							LAX_ORYSA	Developmentalprotein;DNA-binding;Nuclearprotein;Transcription;Transcriptionregulation,Transcription factor LAX PANICLE.	3e-11	GO_ID:17651	TAIR|gene:2199220 SPTR:Q8LEG1 symbol:AT1G27740.1 [GO:0003700 "transcription factor activity" evidence=ISS] [GO:0045449 "regulation of transcription" evidence=TAS] [GO:0003677 "DNA binding" evidence=ISS] Pfam:PF00010 InterPro:IPR001092 SMART:SM00353 PROSITE:PS50888 EMBL:AY085436 SPTR:Q8LEG1	2e-35
Ljwgs_130111.1	1.1.8.29	E3.1.1.11 pectinesterase [EC:3.1.1.11] [GO:0030599]	ath:At3g43270	F7K15.120; pectinesterase family protein [EC:3.1.1.11] [KO:K01051]	3e-33				PME_PRUPE	Aspartylesterase;Cellwall;Glycoprotein;Hydrolase;Multigenefamily;Signal,Pectinesterase PPE8B precursor (EC 3.1.1.11) (Pectin methylesterase) (PE).	2e-29	GO_ID:25797	TAIR|gene:2066194 SPTR:O48711 symbol:AT2G26440.1 [GO:0009505 "cell wall (sensu Magnoliophyta)" evidence=ISS] [GO:0030599 "pectinesterase activity" evidence=ISS] InterPro:IPR000070 InterPro:IPR006501 Pfam:PF04043 InterPro:IPR007186 TIGRFAMs:TIGR01614 HSSP:P83218 Pfam:PF01095 PROSITE:PS00503 EMBL:AC002505 EMBL:AY072224 EMBL:AY122952 PIR:T00977 PROSITE:PS00800 SPTR:O48711	3e-66
Ljwgs_130111.1	1.1.4.1	E3.1.1.11 pectinesterase [EC:3.1.1.11] [GO:0030599]	ath:At3g43270	F7K15.120; pectinesterase family protein [EC:3.1.1.11] [KO:K01051]	3e-33				PME_PRUPE	Aspartylesterase;Cellwall;Glycoprotein;Hydrolase;Multigenefamily;Signal,Pectinesterase PPE8B precursor (EC 3.1.1.11) (Pectin methylesterase) (PE).	2e-29	GO_ID:25797	TAIR|gene:2066194 SPTR:O48711 symbol:AT2G26440.1 [GO:0009505 "cell wall (sensu Magnoliophyta)" evidence=ISS] [GO:0030599 "pectinesterase activity" evidence=ISS] InterPro:IPR000070 InterPro:IPR006501 Pfam:PF04043 InterPro:IPR007186 TIGRFAMs:TIGR01614 HSSP:P83218 Pfam:PF01095 PROSITE:PS00503 EMBL:AC002505 EMBL:AY072224 EMBL:AY122952 PIR:T00977 PROSITE:PS00800 SPTR:O48711	3e-66
Ljwgs_041552.1	3.1.3.61	TC.MATE multidrug resistance protein, MATE family [COG:COG0534] [TC:2.A.66.1]	cbu:CBU_0812	MATE efflux family protein [KO:K03327]	1e-10	YHR032w	COG0534	9e-17	TT12_ARATH	Flavonoidbiosynthesis;Membrane;Repeat;Transmembrane;Transport;Vacuole,TRANSPARENT TESTA 12 protein.	8e-34	GO_ID:8178	TAIR|gene:2026310 SPTR:Q9C994 symbol:AT1G71140.1 [GO:0005215 "transporter activity" evidence=ISS] [GO:0015297 "antiporter activity" evidence=ISS] [GO:0016020 "membrane" evidence=ISS] InterPro:IPR002528 Pfam:PF01554 GO:GO:0016020 TIGRFAMs:TIGR00797 EMBL:AC016972 PIR:A96736 SPTR:Q9C994	2e-65
Ljwgs_145929.1	1.10.7.8	E2.1.1.76 flavonol 3-O-methyltransferase [EC:2.1.1.76] [GO:0030755]	ath:At5g54160	K18G13.3; O-methyltransferase 1 [EC:2.1.1.76] [KO:K05279]	9e-17				CHOMT_MEDSA	3D-structure;Methyltransferase;Transferase,Isoliquiritigenin 2-O-methyltransferase (EC 2.1.1.-) (Chalcone O- methyltransferase) (ChOMT).	1e-21	GO_ID:19432	TAIR|gene:2153422 SPTR:Q9FK25 symbol:AT5G54160.1 [GO:0005829 "cytosol" evidence=TAS] [GO:0005737 "cytoplasm" evidence=IDA] [GO:0005634 "nucleus" evidence=IDA] InterPro:IPR001601 InterPro:IPR001077 Interpro:IPR000051 Pfam:PF00891 InterPro:IPR011991 EMBL:AB013387 EMBL:U70424 EMBL:AY062837 EMBL:AY081565 EMBL:AY087297 EMBL:Z27062 PDB:1NII SPTR:Q9FK25	2e-17
[truncated: 113 more rows]
