# Supplementary material for: Dissection of Symbiosis and Organ Development by Integrated Transcriptome Analysis of Lotus japonicus Mutant and Wild-Type Plants
Source: PLoS One. 2009 Aug 7;4(8):e6556. doi: 10.1371/journal.pone.0006556 (PMC2717213; doi:10.1371/journal.pone.0006556)
Supplement: Folder S3 — Nod-minus mutants (0.70 MB ZIP) [file pone.0006556.s011.zip › S3.NOD-MINUS MUTANTS copy/3.1. Nod minus vs wild-type total transcript analysis/3.1.4/3.1.4.transporter.txt]

Ljwgs_035872.1	3.1.3.65	KUP KUP system potassium uptake protein [COG:COG3158] [TC:2.A.72]	ath:At2g40540	T2P4.11; potassium transporter, putative (KT2) [KO:K03549]	3e-88	VCA0529	COG3158	2e-49	POT5_ARATH	Glycoprotein;Iontransport;Membrane;Multigenefamily;Potassium;Potassiumtransport;Transmembrane;Transport,Potassium transporter 5 (AtPOT5) (AtHAK1) (AtHAK5).	2e-122	GO_ID:46175	TAIR|gene:2142109 SPTR:Q9M7K4 symbol:AT4G13420.1 [GO:0015079 "potassium ion transporter activity" evidence=ISS] [GO:0006813 "potassium ion transport" evidence=IC] InterPro:IPR003855 Pfam:PF02705 TIGRFAMs:TIGR00794 EMBL:AL161536 EMBL:AL049608 EMBL:AF129478 PIR:T06299 GeneFarm:2399 SPTR:Q9M7K4	7e-123
chr1.TM0507.17	3.1.3.54	TC.NRAMP metal ion transporter, Nramp family [COG:COG1914] [TC:2.A.55]	rno:25715	Slc11a2; solute carrier family 11 (proton-coupled divalent metal ion transporters), member 2 [KO:K03322]	1e-81	mlr2501	COG1914	1e-73	NRAM6_ARATH	Iontransport;Iron;Irontransport;Membrane;Transmembrane;Transport,Metal transporter Nramp6 (AtNramp6).	3e-156	GO_ID:44349	UNIPROT|P49281 SPTR:P49281 symbol:NRAM2_HUMAN "Similar to Natural resistance-associated macrophage protein 2" [GO:0005381 "iron ion transporter activity" evidence=TAS] [GO:0006826 "iron ion transport" evidence=TAS] [GO:0005887 "integral to plasma membrane" evidence=TAS] InterPro:IPR001046 Pfam:PF01566 PRINTS:PR00447 ProDom:PD001861 TIGRFAMs:TIGR01197 EMBL:AB004857 EMBL:AF046997 EMBL:AF064482 EMBL…	5e-83
chr1.CM0063.60	3.1.3.3.5	ADIC arginine:agmatine antiporter [COG:COG0531]	bcz:BCZK0506	amino acid permease (amino acid transporter) [KO:K03294]	6e-14	Rv2320c	COG0531	2e-12	CTR1_HUMAN	Amino-acidtransport;Directproteinsequencing;Glycoprotein;Membrane;Receptor;Transmembrane;Transport,High-affinity cationic amino acid transporter-1 (CAT-1) (CAT1) (System Y+ basic amino acid transporter) (Ecotropic retroviral leukemia receptor homolog) (ERR) (Ecotropic retrovirus receptor homolog).	3e-13	GO_ID:30187	TIGR_CMR|BA0593 SPTR:Q81VA5 symbol:BA0593 "amino acid permease family protein" [GO:0006865 "amino acid transport" evidence=ISS] [GO:0015359 "amino acid permease activity" evidence=ISS] InterPro:IPR002293 InterPro:IPR004841 Pfam:PF00324 GO:GO:0006810 GO:GO:0016020 EMBL:AE017334 EMBL:AE017225 EMBL:AE017026 TIGR:BA0593 TIGR:GBAA0593 SPTR:Q81VA5	3e-14
chr1.CM0063.60	3.1.3.3.3	CADB cadaverine:lysine antiporter [COG:COG0531]	bcz:BCZK0506	amino acid permease (amino acid transporter) [KO:K03294]	6e-14	Rv2320c	COG0531	2e-12	CTR1_HUMAN	Amino-acidtransport;Directproteinsequencing;Glycoprotein;Membrane;Receptor;Transmembrane;Transport,High-affinity cationic amino acid transporter-1 (CAT-1) (CAT1) (System Y+ basic amino acid transporter) (Ecotropic retroviral leukemia receptor homolog) (ERR) (Ecotropic retrovirus receptor homolog).	3e-13	GO_ID:30187	TIGR_CMR|BA0593 SPTR:Q81VA5 symbol:BA0593 "amino acid permease family protein" [GO:0006865 "amino acid transport" evidence=ISS] [GO:0015359 "amino acid permease activity" evidence=ISS] InterPro:IPR002293 InterPro:IPR004841 Pfam:PF00324 GO:GO:0006810 GO:GO:0016020 EMBL:AE017334 EMBL:AE017225 EMBL:AE017026 TIGR:BA0593 TIGR:GBAA0593 SPTR:Q81VA5	3e-14
chr1.CM0063.60	3.1.3.3.2	POTE putrescine:ornithine antiporter [COG:COG0531]	bcz:BCZK0506	amino acid permease (amino acid transporter) [KO:K03294]	6e-14	Rv2320c	COG0531	2e-12	CTR1_HUMAN	Amino-acidtransport;Directproteinsequencing;Glycoprotein;Membrane;Receptor;Transmembrane;Transport,High-affinity cationic amino acid transporter-1 (CAT-1) (CAT1) (System Y+ basic amino acid transporter) (Ecotropic retroviral leukemia receptor homolog) (ERR) (Ecotropic retrovirus receptor homolog).	3e-13	GO_ID:30187	TIGR_CMR|BA0593 SPTR:Q81VA5 symbol:BA0593 "amino acid permease family protein" [GO:0006865 "amino acid transport" evidence=ISS] [GO:0015359 "amino acid permease activity" evidence=ISS] InterPro:IPR002293 InterPro:IPR004841 Pfam:PF00324 GO:GO:0006810 GO:GO:0016020 EMBL:AE017334 EMBL:AE017225 EMBL:AE017026 TIGR:BA0593 TIGR:GBAA0593 SPTR:Q81VA5	3e-14
chr1.CM0063.60	3.1.3.3.4	ARCD arginine:ornithine antiporter [COG:COG0531]	bcz:BCZK0506	amino acid permease (amino acid transporter) [KO:K03294]	6e-14	Rv2320c	COG0531	2e-12	CTR1_HUMAN	Amino-acidtransport;Directproteinsequencing;Glycoprotein;Membrane;Receptor;Transmembrane;Transport,High-affinity cationic amino acid transporter-1 (CAT-1) (CAT1) (System Y+ basic amino acid transporter) (Ecotropic retroviral leukemia receptor homolog) (ERR) (Ecotropic retrovirus receptor homolog).	3e-13	GO_ID:30187	TIGR_CMR|BA0593 SPTR:Q81VA5 symbol:BA0593 "amino acid permease family protein" [GO:0006865 "amino acid transport" evidence=ISS] [GO:0015359 "amino acid permease activity" evidence=ISS] InterPro:IPR002293 InterPro:IPR004841 Pfam:PF00324 GO:GO:0006810 GO:GO:0016020 EMBL:AE017334 EMBL:AE017225 EMBL:AE017026 TIGR:BA0593 TIGR:GBAA0593 SPTR:Q81VA5	3e-14
chr1.CM0063.60	3.1.3.4	TC.LAT L-amino acid transporter, LAT family [COG:COG0531] [TC:2.A.3.8]	bcz:BCZK0506	amino acid permease (amino acid transporter) [KO:K03294]	6e-14	Rv2320c	COG0531	2e-12	CTR1_HUMAN	Amino-acidtransport;Directproteinsequencing;Glycoprotein;Membrane;Receptor;Transmembrane;Transport,High-affinity cationic amino acid transporter-1 (CAT-1) (CAT1) (System Y+ basic amino acid transporter) (Ecotropic retroviral leukemia receptor homolog) (ERR) (Ecotropic retrovirus receptor homolog).	3e-13	GO_ID:30187	TIGR_CMR|BA0593 SPTR:Q81VA5 symbol:BA0593 "amino acid permease family protein" [GO:0006865 "amino acid transport" evidence=ISS] [GO:0015359 "amino acid permease activity" evidence=ISS] InterPro:IPR002293 InterPro:IPR004841 Pfam:PF00324 GO:GO:0006810 GO:GO:0016020 EMBL:AE017334 EMBL:AE017225 EMBL:AE017026 TIGR:BA0593 TIGR:GBAA0593 SPTR:Q81VA5	3e-14
chr1.CM0063.60	3.1.3.3.1	TC.APA basic amino acid/polyamine antiporter, APA family [COG:COG0531]	bcz:BCZK0506	amino acid permease (amino acid transporter) [KO:K03294]	6e-14	Rv2320c	COG0531	2e-12	CTR1_HUMAN	Amino-acidtransport;Directproteinsequencing;Glycoprotein;Membrane;Receptor;Transmembrane;Transport,High-affinity cationic amino acid transporter-1 (CAT-1) (CAT1) (System Y+ basic amino acid transporter) (Ecotropic retroviral leukemia receptor homolog) (ERR) (Ecotropic retrovirus receptor homolog).	3e-13	GO_ID:30187	TIGR_CMR|BA0593 SPTR:Q81VA5 symbol:BA0593 "amino acid permease family protein" [GO:0006865 "amino acid transport" evidence=ISS] [GO:0015359 "amino acid permease activity" evidence=ISS] InterPro:IPR002293 InterPro:IPR004841 Pfam:PF00324 GO:GO:0006810 GO:GO:0016020 EMBL:AE017334 EMBL:AE017225 EMBL:AE017026 TIGR:BA0593 TIGR:GBAA0593 SPTR:Q81VA5	3e-14
Ljwgs_013989.1.1	3.1.1.38	ABC.MR putative ABC transport system ATP-binding protein [COG:COG1132 COG2274] [TC:3.A.1.21 3.A.1.106 3.A.1.110 3.A.1.112 3.A.1.113 3.A.1.117]	rno:25303	Abcc2; ATP-binding cassette, sub-family C (CFTR/MRP), member 2 [KO:K05666]	2e-96	YDR135c	COG1132	1e-96	MRP2_RAT	ATP-binding;Glycoprotein;Membrane;Nucleotide-binding;Repeat;Transmembrane;Transport,Canalicular multispecific organic anion transporter 1 (ATP-binding cassette sub-family C member 2) (Multidrug resistance-associated protein 2) (Canalicular multidrug resistance protein).	1e-96	GO_ID:9498	SGD|S000002542 SPTR:P39109 symbol:YCF1 [GO:0005774 "vacuolar membrane" evidence=IDA] [GO:0015127 "bilirubin transporter activity" evidence=IGI;IMP] [GO:0015431 "glutathione S-conjugate-exporting ATPase activity" evidence=IDA] [GO:0010038 "response to metal ion" evidence=IDA;TAS] [GO:0015723 "bilirubin transport" evidence=IGI;IMP] SGD:S000002542 InterPro:IPR003593 InterPro:IPR003439 InterPro:IPR00…	1e-96
Ljwgs_013989.1.1	3.1.1.33	ABCC-BAC ATP-binding casette, subfamily C, bacterial [COG:COG4988 COG4987 COG1132 COG2274] [TC:3.A.1.110 3.A.1.112]	rno:25303	Abcc2; ATP-binding cassette, sub-family C (CFTR/MRP), member 2 [KO:K05666]	2e-96	YDR135c	COG1132	1e-96	MRP2_RAT	ATP-binding;Glycoprotein;Membrane;Nucleotide-binding;Repeat;Transmembrane;Transport,Canalicular multispecific organic anion transporter 1 (ATP-binding cassette sub-family C member 2) (Multidrug resistance-associated protein 2) (Canalicular multidrug resistance protein).	1e-96	GO_ID:9498	SGD|S000002542 SPTR:P39109 symbol:YCF1 [GO:0005774 "vacuolar membrane" evidence=IDA] [GO:0015127 "bilirubin transporter activity" evidence=IGI;IMP] [GO:0015431 "glutathione S-conjugate-exporting ATPase activity" evidence=IDA] [GO:0010038 "response to metal ion" evidence=IDA;TAS] [GO:0015723 "bilirubin transport" evidence=IGI;IMP] SGD:S000002542 InterPro:IPR003593 InterPro:IPR003439 InterPro:IPR00…	1e-96
Ljwgs_013989.1.1	3.1.1.32.2	ABCC2 ATP-binding cassette, subfamily C (CFTR/MRP), member 2	rno:25303	Abcc2; ATP-binding cassette, sub-family C (CFTR/MRP), member 2 [KO:K05666]	2e-96	YDR135c	COG1132	1e-96	MRP2_RAT	ATP-binding;Glycoprotein;Membrane;Nucleotide-binding;Repeat;Transmembrane;Transport,Canalicular multispecific organic anion transporter 1 (ATP-binding cassette sub-family C member 2) (Multidrug resistance-associated protein 2) (Canalicular multidrug resistance protein).	1e-96	GO_ID:9498	SGD|S000002542 SPTR:P39109 symbol:YCF1 [GO:0005774 "vacuolar membrane" evidence=IDA] [GO:0015127 "bilirubin transporter activity" evidence=IGI;IMP] [GO:0015431 "glutathione S-conjugate-exporting ATPase activity" evidence=IDA] [GO:0010038 "response to metal ion" evidence=IDA;TAS] [GO:0015723 "bilirubin transport" evidence=IGI;IMP] SGD:S000002542 InterPro:IPR003593 InterPro:IPR003439 InterPro:IPR00…	1e-96
Ljwgs_013989.1.1	3.1.1.31.13	ABCB-BAC ATP-binding casette, subfamily B, bacterial [COG:COG1132 COG2274 COG5265] [TC:3.A.1.21 3.A.1.106 3.A.1.109 3.A.1.117]	rno:25303	Abcc2; ATP-binding cassette, sub-family C (CFTR/MRP), member 2 [KO:K05666]	2e-96	YDR135c	COG1132	1e-96	MRP2_RAT	ATP-binding;Glycoprotein;Membrane;Nucleotide-binding;Repeat;Transmembrane;Transport,Canalicular multispecific organic anion transporter 1 (ATP-binding cassette sub-family C member 2) (Multidrug resistance-associated protein 2) (Canalicular multidrug resistance protein).	1e-96	GO_ID:9498	SGD|S000002542 SPTR:P39109 symbol:YCF1 [GO:0005774 "vacuolar membrane" evidence=IDA] [GO:0015127 "bilirubin transporter activity" evidence=IGI;IMP] [GO:0015431 "glutathione S-conjugate-exporting ATPase activity" evidence=IDA] [GO:0010038 "response to metal ion" evidence=IDA;TAS] [GO:0015723 "bilirubin transport" evidence=IGI;IMP] SGD:S000002542 InterPro:IPR003593 InterPro:IPR003439 InterPro:IPR00…	1e-96
chr1.CM0063.57	3.1.3.3.5	ADIC arginine:agmatine antiporter [COG:COG0531]	btk:BT9727_0728	amino acid permease [KO:K03294]	8e-57	BS_yfnA	COG0531	5e-52	CTR1_MOUSE	Amino-acidtransport;Glycoprotein;Membrane;Receptor;Transmembrane;Transport,High-affinity cationic amino acid transporter-1 (CAT-1) (CAT1) (System Y+ basic amino acid transporter) (Ecotropic retroviral leukemia receptor) (ERR) (Ecotropic retrovirus receptor).	8e-57	GO_ID:9115	MGI|MGI:88117 SPTR:Q09143 symbol:Slc7a1 "solute carrier family 7 (cationic amino acid transporter, y+ system), member 1" [GO:0016021 "integral to membrane" evidence=RCA] InterPro:IPR002293 InterPro:IPR004841 MGI:MGI:88117 Pfam:PF00324 Interpro:IPR004755 TIGRFAMs:TIGR00906 EMBL:M26687 PIR:A32742 SPTR:Q09143	3e-57
chr1.CM0063.57	3.1.3.3.3	CADB cadaverine:lysine antiporter [COG:COG0531]	btk:BT9727_0728	amino acid permease [KO:K03294]	8e-57	BS_yfnA	COG0531	5e-52	CTR1_MOUSE	Amino-acidtransport;Glycoprotein;Membrane;Receptor;Transmembrane;Transport,High-affinity cationic amino acid transporter-1 (CAT-1) (CAT1) (System Y+ basic amino acid transporter) (Ecotropic retroviral leukemia receptor) (ERR) (Ecotropic retrovirus receptor).	8e-57	GO_ID:9115	MGI|MGI:88117 SPTR:Q09143 symbol:Slc7a1 "solute carrier family 7 (cationic amino acid transporter, y+ system), member 1" [GO:0016021 "integral to membrane" evidence=RCA] InterPro:IPR002293 InterPro:IPR004841 MGI:MGI:88117 Pfam:PF00324 Interpro:IPR004755 TIGRFAMs:TIGR00906 EMBL:M26687 PIR:A32742 SPTR:Q09143	3e-57
chr1.CM0063.57	3.1.3.3.2	POTE putrescine:ornithine antiporter [COG:COG0531]	btk:BT9727_0728	amino acid permease [KO:K03294]	8e-57	BS_yfnA	COG0531	5e-52	CTR1_MOUSE	Amino-acidtransport;Glycoprotein;Membrane;Receptor;Transmembrane;Transport,High-affinity cationic amino acid transporter-1 (CAT-1) (CAT1) (System Y+ basic amino acid transporter) (Ecotropic retroviral leukemia receptor) (ERR) (Ecotropic retrovirus receptor).	8e-57	GO_ID:9115	MGI|MGI:88117 SPTR:Q09143 symbol:Slc7a1 "solute carrier family 7 (cationic amino acid transporter, y+ system), member 1" [GO:0016021 "integral to membrane" evidence=RCA] InterPro:IPR002293 InterPro:IPR004841 MGI:MGI:88117 Pfam:PF00324 Interpro:IPR004755 TIGRFAMs:TIGR00906 EMBL:M26687 PIR:A32742 SPTR:Q09143	3e-57
chr1.CM0063.57	3.1.3.3.4	ARCD arginine:ornithine antiporter [COG:COG0531]	btk:BT9727_0728	amino acid permease [KO:K03294]	8e-57	BS_yfnA	COG0531	5e-52	CTR1_MOUSE	Amino-acidtransport;Glycoprotein;Membrane;Receptor;Transmembrane;Transport,High-affinity cationic amino acid transporter-1 (CAT-1) (CAT1) (System Y+ basic amino acid transporter) (Ecotropic retroviral leukemia receptor) (ERR) (Ecotropic retrovirus receptor).	8e-57	GO_ID:9115	MGI|MGI:88117 SPTR:Q09143 symbol:Slc7a1 "solute carrier family 7 (cationic amino acid transporter, y+ system), member 1" [GO:0016021 "integral to membrane" evidence=RCA] InterPro:IPR002293 InterPro:IPR004841 MGI:MGI:88117 Pfam:PF00324 Interpro:IPR004755 TIGRFAMs:TIGR00906 EMBL:M26687 PIR:A32742 SPTR:Q09143	3e-57
chr1.CM0063.57	3.1.3.4	TC.LAT L-amino acid transporter, LAT family [COG:COG0531] [TC:2.A.3.8]	btk:BT9727_0728	amino acid permease [KO:K03294]	8e-57	BS_yfnA	COG0531	5e-52	CTR1_MOUSE	Amino-acidtransport;Glycoprotein;Membrane;Receptor;Transmembrane;Transport,High-affinity cationic amino acid transporter-1 (CAT-1) (CAT1) (System Y+ basic amino acid transporter) (Ecotropic retroviral leukemia receptor) (ERR) (Ecotropic retrovirus receptor).	8e-57	GO_ID:9115	MGI|MGI:88117 SPTR:Q09143 symbol:Slc7a1 "solute carrier family 7 (cationic amino acid transporter, y+ system), member 1" [GO:0016021 "integral to membrane" evidence=RCA] InterPro:IPR002293 InterPro:IPR004841 MGI:MGI:88117 Pfam:PF00324 Interpro:IPR004755 TIGRFAMs:TIGR00906 EMBL:M26687 PIR:A32742 SPTR:Q09143	3e-57
chr1.CM0063.57	3.1.3.3.1	TC.APA basic amino acid/polyamine antiporter, APA family [COG:COG0531]	btk:BT9727_0728	amino acid permease [KO:K03294]	8e-57	BS_yfnA	COG0531	5e-52	CTR1_MOUSE	Amino-acidtransport;Glycoprotein;Membrane;Receptor;Transmembrane;Transport,High-affinity cationic amino acid transporter-1 (CAT-1) (CAT1) (System Y+ basic amino acid transporter) (Ecotropic retroviral leukemia receptor) (ERR) (Ecotropic retrovirus receptor).	8e-57	GO_ID:9115	MGI|MGI:88117 SPTR:Q09143 symbol:Slc7a1 "solute carrier family 7 (cationic amino acid transporter, y+ system), member 1" [GO:0016021 "integral to membrane" evidence=RCA] InterPro:IPR002293 InterPro:IPR004841 MGI:MGI:88117 Pfam:PF00324 Interpro:IPR004755 TIGRFAMs:TIGR00906 EMBL:M26687 PIR:A32742 SPTR:Q09143	3e-57
chr4.CM0073.32	1.7.2	High-mannose type N-glycan biosynthesis [CLASS:00513] [PATH:ot00513] [GO:0006487]							GONS1_ARATH	Alternativesplicing;Golgistack;Membrane;Sugartransport;Transmembrane;Transport,GDP-mannose transporter.	4e-87	GO_ID:24033	SGD|S000003193 SPTR:P40107 symbol:VRG4 [GO:0005739 "mitochondrion" evidence=IDA] [GO:0005794 "Golgi apparatus" evidence=IDA] [GO:0005338 "nucleotide-sugar transporter activity" evidence=ISS;IMP] [GO:0006487 "protein amino acid N-linked glycosylation" evidence=IMP] [GO:0015780 "nucleotide-sugar transport" evidence=IMP;IDA] [GO:0030259 "lipid glycosylation" evidence=IMP] SGD:S000003193 InterPro:IPR…	2e-20
Ljwgs_010834.2	3.1.3.22	TC.POT proton-dependent oligopeptide transporter, POT family [COG:COG3104] [TC:2.A.17]	rno:246280	Slc15a4; peptide/histidine transporter [KO:K03305]	4e-13				PTR2_ARATH	Membrane;Peptidetransport;Proteintransport;Transmembrane;Transport,Peptide transporter PTR2 (Histidine transporting protein).	4e-43	GO_ID:14812	TAIR|gene:2161437 SPTR:Q9FNL7 symbol:AT5G46050.1 [GO:0005215 "transporter activity" evidence=ISS] [GO:0006857 "oligopeptide transport" evidence=ISS] [GO:0016020 "membrane" evidence=ISS] InterPro:IPR000109 Pfam:PF00854 GO:GO:0016020 EMBL:AB006698 EMBL:AY150511 SPTR:Q9FNL7	1e-74
chr1.CM0141.48	99.1.4.6315	GO_ID:9317							PHO1_ARATH	Coiledcoil;Membrane;Transmembrane,Putative phosphate transporter 1.	2e-38	GO_ID:9317	TAIR|gene:2007155 SPTR:Q9C789 symbol:AT1G69480.1 [GO:0005554 "molecular function unknown" evidence=ND] [GO:0000004 "biological process unknown" evidence=ND] [GO:0016021 "integral to membrane" evidence=ISS] Pfam:PF03105 InterPro:IPR004331 Pfam:PF03124 Interpro:IPR004342 EMBL:AC073178 SPTR:Q9C789	4e-57
chr1.CM0141.48	99.1.3.2.6	PHO1_ARATH							PHO1_ARATH	Coiledcoil;Membrane;Transmembrane,Putative phosphate transporter 1.	2e-38	GO_ID:9317	TAIR|gene:2007155 SPTR:Q9C789 symbol:AT1G69480.1 [GO:0005554 "molecular function unknown" evidence=ND] [GO:0000004 "biological process unknown" evidence=ND] [GO:0016021 "integral to membrane" evidence=ISS] Pfam:PF03105 InterPro:IPR004331 Pfam:PF03124 Interpro:IPR004342 EMBL:AC073178 SPTR:Q9C789	4e-57
Ljwgs_041552.1	3.1.3.61	TC.MATE multidrug resistance protein, MATE family [COG:COG0534] [TC:2.A.66.1]	cbu:CBU_0812	MATE efflux family protein [KO:K03327]	1e-10	YHR032w	COG0534	9e-17	TT12_ARATH	Flavonoidbiosynthesis;Membrane;Repeat;Transmembrane;Transport;Vacuole,TRANSPARENT TESTA 12 protein.	8e-34	GO_ID:8178	TAIR|gene:2026310 SPTR:Q9C994 symbol:AT1G71140.1 [GO:0005215 "transporter activity" evidence=ISS] [GO:0015297 "antiporter activity" evidence=ISS] [GO:0016020 "membrane" evidence=ISS] InterPro:IPR002528 Pfam:PF01554 GO:GO:0016020 TIGRFAMs:TIGR00797 EMBL:AC016972 PIR:A96736 SPTR:Q9C994	2e-65
Ljwgs_111594.1	3.1.5.14	CORC magnesium and cobalt transporter [COG:COG4535] [TC:9.B.37]	lma:LmjF34.2650	hypothetical protein, conserved [KO:K06189]	2e-13	YOL060c_1	COG1253	2e-10	YJ23_SCHPO	CBSdomain;Completeproteome;Hypotheticalprotein;Membrane;Repeat;Signal;Transmembrane,Hypothetical protein C4B3.03c in chromosome III precursor.	4e-09	GO_ID:1175	TAIR|gene:2149658 SPTR:Q9LTD8 symbol:AT5G52790.1 [GO:0000004 "biological process unknown" evidence=ND] [GO:0005554 "molecular function unknown" evidence=ND] InterPro:IPR000644 Pfam:PF00571 InterPro:IPR002550 Pfam:PF01595 EMBL:AB025606 SPTR:Q9LTD8	2e-32
Ljwgs_119901.1	99.1.4.2200	GO_ID:46805										GO_ID:46805	TAIR|gene:2127192 SPTR:O82752 symbol:AT4G23030.1 [GO:0005215 "transporter activity" evidence=ISS] [GO:0016020 "membrane" evidence=ISS] InterPro:IPR002528 Pfam:PF01554 GO:GO:0016020 TIGRFAMs:TIGR00797 EMBL:AL161558 EMBL:AL031018 EMBL:AY082796 PIR:T05135 SPTR:O82752	1e-11
