# Supplementary material for: Dissection of Symbiosis and Organ Development by Integrated Transcriptome Analysis of Lotus japonicus Mutant and Wild-Type Plants
Source: PLoS One. 2009 Aug 7;4(8):e6556. doi: 10.1371/journal.pone.0006556 (PMC2717213; doi:10.1371/journal.pone.0006556)
Supplement: Folder S3 — Nod-minus mutants (0.70 MB ZIP) [file pone.0006556.s011.zip › S3.NOD-MINUS MUTANTS copy/3.1. Nod minus vs wild-type total transcript analysis/3.1.5/-3.1.5.ID list.txt]

	M	FDR
Affy_ID	T05 - T11	T05 - T11
chr2.CM0008.60.1_s_at	-4.389921999	0.000759709
Ljwgs_035872.1_at	-3.646555304	0.030494518
Ljwgs_078534.1_at	-3.447564047	0.049593703
chr2.CM0008.58_at	-3.32047702	0.030050694
Ljwgs_035693.2_at	-3.006953368	0.004694243
Ljwgs_077867.1.1_at	-2.950684146	0.012657189
chr2.CM0008.58.1_at	-2.944471497	0.021344287
gi6006794_at	-2.895764116	0.017905773
chr1.BM1732.18_at	-2.886717973	0.025917695
Ljwgs_019097.1_s_at	-2.824898214	0.008699651
chr5.CM0494.22_s_at	-2.717140794	0.013427535
Ljwgs_025174.1_s_at	-2.684282187	0.02575571
Ljwgs_061228.1_at	-2.623239563	0.01013592
Ljwgs_089359.1.1_at	-2.48355494	0.039309311
chr2.CM0008.60_s_at	-2.461030052	0.036445971
chr4.CM0337.33_at	-2.410971073	0.000764215
TM1624.28_at	-2.400481262	0.031637461
Ljwgs_074952.1_at	-2.381069564	0.026366058
Ljwgs_068415.1_s_at	-2.366533693	0.000375361
Ljwgs_096799.1_at	-2.346579766	0.026018829
Ljwgs_130169.1.1_s_at	-2.273665758	0.042771637
Ljwgs_033015.1_at	-2.248079987	0.024639363
chr1.CM0315.40_at	-2.224886203	0.000157256
Ljwgs_149324.1_at	-2.20624004	0.000271848
Ljwgs_018180.1_at	-2.201076475	0.028807753
chr2.CM0191.80_at	-2.113697011	0.000176769
gi45349727_at	-2.092455831	0.018957555
Ljwgs_022902.1.1_s_at	-2.060548656	0.004165967
Ljwgs_036277.0.1_at	-2.05966086	0.028575183
Ljwgs_013141.2_at	-2.047796168	0.046958388
gi45637756_at	-1.95708586	0.045728367
gi37575146_at	-1.951032593	0.005479221
TC19843_at	-1.911776505	0.001010415
Ljwgs_005760.1_at	-1.911358444	0.041338042
gi45625790_at	-1.883819923	0.005531491
chr3.TM1419.5_at	-1.877043646	0.011176344
gi45619078_at	-1.846523661	0.04848635
Ljwgs_053770.1_at	-1.832067261	0.046132153
chr4.CM0173.26_at	-1.827436387	0.018360393
Ljwgs_048280.1_s_at	-1.808072728	0.023544281
chr3.CM0574.6_at	-1.797545318	0.004490536
chr1.CM0393.64_at	-1.792139941	0.001889291
gi45629475_at	-1.77026386	0.035709045
gi60476413_at	-1.736758704	0.018852155
Ljwgs_013099.2_at	-1.701324276	0.025385982
Ljwgs_056302.1_at	-1.697612396	0.010805482
Ljwgs_132526.1_at	-1.672002386	0.049487078
Ljwgs_086126.1_at	-1.666798352	0.020795999
chr4.CM0126.95_at	-1.638565525	0.009282771
chr6.TM1374.5_at	-1.623930206	0.013460643
chr5.CM0200.5_at	-1.591150675	0.000111754
chr2.CM0373.76_at	-1.586914268	0.003275206
gi45638602_at	-1.579241102	0.036346046
Ljwgs_128551.1_at	-1.55497985	0.000587855
Ljwgs_129120.1_at	-1.550696561	0.037919064
Ljwgs_011392.1_at	-1.538154305	0.031821425
Ljwgs_017955.1.1_at	-1.535692114	0.001364727
chr2.CM0373.37_at	-1.488771642	0.040477874
Ljwgs_018124.1_at	-1.429963535	0.041135011
Ljwgs_008944.2_at	-1.421762258	0.030304547
Ljwgs_018247.1_at	-1.382958821	0.009120535
chr1.TM0507.17_at	-1.372082331	0.047036059
Ljwgs_067661.1_at	-1.352359815	0.007941719
chr2.CM0056.30_at	-1.340561368	0.015052052
gi45573686_at	-1.333472908	0.049487078
chr3.CM0091.41_at	-1.311367978	0.013716167
gi45629937_at	-1.278459746	0.023135323
chr2.CM0056.32_at	-1.265660447	0.004266409
Ljwgs_105843.1.1_s_at	-1.26475302	0.020130317
TM0548.13_at	-1.211606524	0.046764443
gi45631646_at	-1.202601628	0.029889064
TM0651.28_at	-1.181880068	0.004695496
chr1.CM0318.2.1_at	-1.156641248	0.036089839
Ljwgs_068410.2_s_at	-1.153328093	0.020973305
chr3.CM0724.4_at	-1.139733479	0.026589682
chr2.CM0177.35.1_at	-1.138647022	0.000157256
Ljwgs_054236.1_s_at	-1.121535469	0.042998449
Ljwgs_019511.1_at	-1.094766153	0.010051471
Ljwgs_051816.1_at	-1.08176953	0.01172119
chr6.CM0066.5_at	-1.07382773	0.003907774
Ljwgs_047698.1_at	-1.071438649	0.01597655
chr4.TM1169.2.1_at	-1.057284291	0.032966928
gi45351676_at	-1.05353211	0.02598702
Ljwgs_117719.1_at	-1.044725071	0.034785356
chr1.CM0122.12_at	-1.031486975	0.022523627
Ljwgs_147347.1_s_at	-1.029358954	0.048430335
CM0385.33.1_at	-1.022590193	0.023135323
chr3.TM1222.5.2_at	1.019339147	0.009738555
chr1.TM1643.22_at	1.02133776	0.000118779
chr3.TM0782.30_at	1.021893908	0.033734619
chr2.CM0168.47_at	1.023013363	0.006865456
chr2.TM0490.6_at	1.023778812	3.38E-05
Ljwgs_005816.1.1_s_at	1.030222384	0.00832827
chr2.CM0020.29_at	1.043599771	0.008475266
chr1.TM0498.16_at	1.05833803	0.002024815
chr2.TM1766.6_at	1.06720026	0.014195823
TC11429_s_at	1.070270204	0.030692153
chr6.CM0037.42_at	1.072177615	0.000462797
TC14488_s_at	1.072600294	0.000183926
Ljwgs_049589.1_at	1.076091359	0.000117292
chr1.CM0375.30.1_s_at	1.090020523	0.00251807
chr5.CM0299.53_at	1.093381004	0.005440284
chr2.CM0312.1_at	1.093798473	0.047263498
Ljwgs_044041.1_at	1.095893232	0.040064688
Ljwgs_147585.1_s_at	1.099914324	0.020894389
Ljwgs_096501.1.1_at	1.160506347	0.001155234
Ljwgs_014593.1_at	1.163305849	0.007814041
Ljwgs_019228.1_at	1.170429611	0.02421784
chr2.CM0191.25_at	1.172151159	0.046132153
Ljwgs_010834.2_at	1.181565705	0.035709045
Ljwgs_041618.1_s_at	1.188850339	0.042860996
Ljwgs_045303.1_at	1.189351634	0.048179922
Ljwgs_145417.1_at	1.195561857	0.049593703
Ljwgs_057161.1_at	1.208812384	0.001695769
Ljwgs_078879.1_at	1.212591417	0.049593703
chr2.TM0490.6.3_at	1.220861499	0.00264965
Ljwgs_035840.1_at	1.223444987	0.040064688
Ljwgs_054862.1_at	1.224495114	0.029889064
Ljwgs_063578.1_at	1.225872794	0.004103948
Ljwgs_096803.1_at	1.228105193	0.030089141
CM0601.23.1_at	1.230075246	3.72E-05
Ljwgs_018813.2_at	1.235529161	0.048561774
chr3.TM1658.7_at	1.237201417	0.045840607
chr4.CM0244.48_at	1.239254147	0.028287822
Ljwgs_100774.1.1_s_at	1.258814446	0.039495609
chr4.CM0288.50_at	1.260701979	0.02854824
Ljwgs_045043.1_at	1.265164268	0.025008348
Ljwgs_008263.2_at	1.265366413	0.048430335
chr5.TM0186.10_at	1.267345323	0.035709045
chr2.CM0177.79_at	1.270293278	0.01172119
Ljwgs_127369.1_at	1.294797366	0.027492664
chr4.CM0042.59_at	1.295512867	0.009618765
Ljwgs_036604.1_at	1.303208576	0.007144045
Ljwgs_084435.1_at	1.318173316	0.026018829
chr1.CM0171.23_at	1.323828323	0.032454031
Ljwgs_115867.1_at	1.331465158	0.000595833
Ljwgs_015570.2_at	1.351508912	0.007129027
Ljwgs_046663.1_at	1.357021828	0.041338042
chr4.CM0073.42_at	1.368465227	0.026532207
CM1257.22.1_at	1.389470934	0.005063907
chr6.CM0539.37_s_at	1.389616107	0.034534387
Ljwgs_058597.1_s_at	1.390659258	0.020005903
TM1622.5_at	1.397228529	8.51E-07
chr5.CM0040.28_at	1.398556817	0.005063907
chr5.CM0299.29_s_at	1.403854442	0.048430335
Ljwgs_046308.1_at	1.408562785	0.002539352
chr4.CM0432.18.1_at	1.412629855	0.024589922
chr3.CM0142.55_at	1.423604481	0.008688071
Ljwgs_070836.1_at	1.427000347	0.031821425
Ljwgs_097033.1_s_at	1.455487225	0.006362107
Ljwgs_137713.1_s_at	1.456728434	0.040859452
chr2.CM0250.19_at	1.464203114	0.002932495
TM1445.10.1_at	1.46823659	0.000788567
TM1576.10.1_at	1.471942452	0.039692102
Ljwgs_020774.1_x_at	1.480115909	7.78E-05
Ljwgs_038968.1_at	1.485939735	0.003377187
chr2.TM0254.20_at	1.493105571	0.010832788
Ljwgs_048453.1_s_at	1.505285385	0.02607746
Ljwgs_020774.1_at	1.505804529	0.00016486
chr3.CM0711.39.1_at	1.50874629	0.002620795
Ljwgs_028242.1_at	1.52372796	0.026933815
chr3.CM0116.34_at	1.525380634	0.027002709
chr1.CM0109.45_at	1.532920468	0.001101977
TM0497.12_at	1.54039405	0.00023931
Ljwgs_095846.1_at	1.548816861	0.026366058
Ljwgs_084558.1_at	1.552973806	0.004165967
Ljwgs_047090.1_at	1.595621584	0.000925129
Ljwgs_004510.1_at	1.596549532	0.026589682
Ljwgs_005066.1_at	1.597322425	0.042860996
Ljwgs_064042.1_at	1.603160228	0.0008662
gi45352508_at	1.605032795	0.022409282
Ljwgs_060620.1_s_at	1.605858921	0.039180692
Ljwgs_077699.1_at	1.607401989	1.09E-05
Ljwgs_038408.1_at	1.617572349	0.002334849
TM0990.28_at	1.628057726	1.57E-05
Ljwgs_080540.1_s_at	1.641411021	0.040041867
Ljwgs_130799.1_at	1.642938474	0.035709045
chr6.CM0314.31_at	1.644245848	0.002334849
chr2.CM0803.81_x_at	1.673545966	0.024955397
chr2.TM0370.6_at	1.684026365	0.046764443
Ljwgs_011647.1_at	1.694077265	0.000435082
chr1.CM0800.12_at	1.706938427	0.003832357
Ljwgs_017010.1_s_at	1.718628858	0.001624787
chr1.CM0113.81_at	1.719895029	0.006624892
chr1.TM0952.13_at	1.722793404	0.002184489
chr1.TM0221.10_at	1.72306818	3.56E-07
TM1408.6.1_at	1.729690115	0.005678013
gi7748764_at	1.743108328	0.000444875
chr3.CM0216.108_at	1.744486216	0.008257236
Ljwgs_116078.1_s_at	1.749679216	0.046682235
chr4.CM0501.43_at	1.755332256	0.007576251
Ljwgs_021437.1_s_at	1.772483282	0.025166562
gi45625497_at	1.774592945	0.021342457
TM0485.26_at	1.781287289	0.041957494
Ljwgs_047343.1.1_at	1.785653252	0.006613744
Ljwgs_024479.1_s_at	1.794320916	0.040477874
Ljwgs_070802.1_at	1.807055474	0.02421784
chr4.CM0003.22_at	1.809254799	0.020973305
chr4.CM0025.31_at	1.81059897	0.002863224
Ljwgs_034700.1_at	1.81074621	0.000288328
Ljwgs_019935.1_at	1.82327864	0.041357851
chr3.CM0241.66_s_at	1.83544837	0.001927942
Ljwgs_077444.1_at	1.847203389	0.000238395
gi45617763_at	1.853319047	0.003389546
CM0345.41_s_at	1.853487317	0.004008303
chr1.CM0433.35_at	1.854232171	9.15E-05
Ljwgs_016691.1_at	1.857628808	0.001923518
Ljwgs_027083.1_at	1.861134635	0.020137856
gi45629620_at	1.866873095	1.44E-05
chr4.CM0229.25_at	1.875703527	0.003529883
chr6.CM0037.51.1_at	1.883936808	0.034610017
Ljwgs_028965.1_at	1.888960808	0.000353328
chr6.CM0037.61.1_s_at	1.901249378	0.016308708
Ljwgs_003482.1_at	1.906525767	0.001512594
chr3.TM1367.15_at	1.910669683	0.028486914
chr5.CM0148.21_at	1.91377634	0.003830246
Ljwgs_123049.1_at	1.913979039	0.026018829
Ljwgs_018378.1_at	1.927557516	0.027980854
chr2.CM0803.81_at	1.929990672	0.017416272
Ljwgs_045353.1_at	1.934236979	0.000280149
Ljwgs_134779.1_at	1.942741917	0.015202675
gi13884220_at	1.944257078	0.001304921
chr6.CM0037.61.1_at	1.959736445	0.003173953
Ljwgs_065168.2_at	1.969598075	0.001547259
Ljwgs_126128.1_s_at	1.971260837	0.000111754
chr1.CM1409.36_at	1.971852164	0.001102307
chr5.TM1466.3.1_at	1.975793784	9.85E-08
Ljwgs_045903.1_at	1.980832921	0.003907774
Ljwgs_037494.1_at	2.004964936	0.031637461
chr4.CM0617.67_at	2.027757774	0.010538157
TM1571.4_at	2.031255331	0.02471758
chr2.CM0020.32_at	2.049540729	6.58E-06
chr4.CM0175.80_at	2.055419247	9.59E-12
chr2.TM1659.12_at	2.055454774	0.046175847
Ljwgs_092234.1_at	2.059095449	0.000434244
chr1.TM0534.9_at	2.068249232	0.000697537
Ljwgs_041976.1.1_at	2.103450172	0.018957555
chr1.CM0098.39.1_at	2.114470002	0.020130317
gi45630097_at	2.131481607	0.026048065
Ljwgs_030189.2_at	2.136655824	0.048179922
chr6.TM0084.15.1_s_at	2.154177377	0.01172119
chr4.TM0555.14.1_at	2.159481396	0.01914001
chr6.CM0539.25_at	2.171512035	0.010337268
chr5.CM0569.30_at	2.180743035	1.26E-06
chr4.CM0026.10_at	2.198167794	0.025525508
Ljwgs_050272.1_at	2.206949648	0.006541182
Ljwgs_034909.1_s_at	2.210745893	0.002401703
Ljwgs_021600.1_s_at	2.213075962	6.49E-05
chr5.CM0148.20_at	2.217487152	0.008422364
chr1.TM0534.12.2_at	2.218792424	0.003170946
chr4.CM0256.35_at	2.230752062	0.003012138
Ljwgs_046658.1_at	2.239074491	2.91E-05
Ljwgs_003423.2_at	2.241411482	0.022409282
Ljwgs_021666.1_at	2.257748184	0.00879983
chr1.CM0147.84_at	2.27432652	0.013975646
chr1.CM1409.39.1_at	2.28492227	5.51E-07
chr2.CM0018.67_at	2.288816818	0.025142017
Ljwgs_021967.1_at	2.301281496	0.000296109
Ljwgs_047777.1_s_at	2.303239614	0.015793901
TM0645.8_at	2.325525795	0.001010415
Ljwgs_061523.2_at	2.325553263	0.002001548
Ljwgs_003483.1_at	2.327064648	0.007160771
chr1.CM0171.23_s_at	2.332427288	0.000236691
chr2.CM0028.12_at	2.351670265	0.011676747
Ljwgs_017330.2_at	2.365431795	0.026366058
TC7888_at	2.372413088	0.001927942
Ljwgs_011432.1_at	2.383035823	4.80E-05
Ljwgs_047385.1_at	2.393066412	2.93E-05
chr1.TM0371.19_at	2.399662931	9.01E-05
TM1445.20_at	2.409182161	0.000335365
TM1408.6_s_at	2.415905105	0.008447712
chr5.TM1466.4_at	2.416330251	1.57E-05
Ljwgs_134572.1_at	2.421780755	0.020396921
Ljwgs_130111.1_s_at	2.463336889	0.010816122
Ljwgs_040741.1_at	2.4637439	0.042643867
chr2.CM0191.39_at	2.471516563	0.001649695
Ljwgs_025743.1_s_at	2.472577237	0.007160771
Ljwgs_030699.1_at	2.474308678	2.64E-06
TM1227.11_at	2.479314417	0.046764443
Ljwgs_066041.1_at	2.483813013	0.001474458
Ljwgs_033715.1_s_at	2.48410065	0.048639292
chr2.CM0065.39_at	2.489620008	2.64E-06
Ljwgs_028151.1_at	2.496853347	0.002303875
TM0879.2_at	2.505468378	0.001002637
Ljwgs_064480.1_at	2.518577435	0.003544628
chr1.TM0534.21.1_at	2.523178972	0.002468771
Ljwgs_022269.1_at	2.622663819	2.84E-06
gi7722043_at	2.65815606	0.027856365
Ljwgs_021608.1_at	2.664390151	0.000745343
chr4.CM0025.6_at	2.6644302	1.92E-05
Ljwgs_114640.1_s_at	2.665044134	0.030103147
chr2.TM0383.4_at	2.677259661	0.008626122
Ljwgs_007118.2_at	2.711682619	0.00080325
chr1.CM0088.60_at	2.718689546	0.002303875
chr3.CM0423.7_at	2.733314599	0.019792214
Ljwgs_084419.1_at	2.736325254	0.008855468
TM1440.7_at	2.739982279	0.000402815
Ljwgs_042963.1_at	2.795038702	0.002500617
Ljwgs_032034.1_at	2.798791425	0.000939342
Ljwgs_027952.1_at	2.801539002	0.000156161
Ljwgs_052475.1_s_at	2.802306949	0.000112601
chr1.CM0150.1_at	2.808136822	0.001861773
Ljwgs_043352.1_s_at	2.832372366	2.14E-05
Ljwgs_048328.1_at	2.837187163	0.030103147
chr1.CM0163.26_s_at	2.874381086	0.036445971
TM1571.22_s_at	2.875514494	0.002671214
Ljwgs_083966.1_s_at	2.882385447	0.015979517
Ljwgs_096478.1_at	2.890623579	8.41E-06
Ljwgs_036811.1_at	2.916001688	2.11E-08
Ljwgs_043352.1_at	2.925376212	3.55E-06
chr1.CM0163.1_at	2.955108262	0.031407123
Ljwgs_061146.1_at	2.961411739	0.000440994
TM0858.39_at	2.98182895	0.000892965
chr3.TM0450.12_at	2.993195048	0.026679568
chr1.TM0671.4_at	3.004381605	3.07E-06
chr1.CM0113.33_at	3.049370019	0.000270879
Ljwgs_015682.2_at	3.051571553	0.014193614
Ljwgs_080679.1_at	3.068463084	0.016658111
chr4.CM0087.37_at	3.109081407	1.85E-05
Ljwgs_122957.1_at	3.121038299	0.01172119
Ljwgs_079723.1_at	3.145987221	0.047890822
chr3.CM0005.73_at	3.168813055	0.000335365
Ljwgs_066244.1_at	3.171832503	0.000375361
Ljwgs_019069.1_at	3.19308435	0.002556719
chr2.CM0201.67.1_at	3.201337386	8.53E-05
chr4.CM0179.25_at	3.216641356	1.89E-05
Ljwgs_078423.1_at	3.218273708	0.024589924
TM1571.20_at	3.244610791	0.000489964
Ljwgs_136459.1_at	3.255685827	0.001510704
chr1.CM0171.50.2_at	3.359391221	3.49E-08
chr4.CM0229.11_at	3.429261207	7.82E-05
TM0858.39.1_at	3.5030082	0.006869151
chr4.CM0004.34_at	3.528007912	0.011431782
chr1.CM0171.54_at	3.533441224	0.000788567
Ljwgs_148302.1_at	3.566275816	0.002532638
chr6.CM0437.25_s_at	3.617026624	2.72E-05
Ljwgs_145929.1_at	3.622312384	2.64E-06
chr2.CM0249.65.6_s_at	3.63409258	7.78E-05
chr3.CM0996.6_at	3.634990616	3.53E-06
TM0990.20_at	3.663843158	0.001769077
TM0645.23.1_at	3.683910623	0.001428577
Ljwgs_108564.1_at	3.713217218	0.016658111
chr3.TM0782.20.1_at	3.857256542	9.72E-06
Ljwgs_026936.1_at	3.891845012	5.84E-06
gi45476487_at	4.005529516	4.08E-08
chr4.CM0229.2_at	4.088349648	3.55E-06
Ljwgs_050066.2_at	4.111412961	0.002132516
Ljwgs_076238.1_s_at	4.201381832	0.000141767
chr3.CM0590.67_at	4.244319483	0.009839455
Ljwgs_015493.2.1_at	4.326225058	7.70E-11
chr2.CM0008.63.1_at	4.335064026	4.28E-08
chr3.TM0782.20_at	4.410116339	0.000141767
chr5.CM0200.116_at	4.421023803	4.90E-05
Ljwgs_019024.1_at	4.489337807	0.0009909
chr3.TM1144.14.1_at	4.495260916	1.97E-06
gi13884395_at	4.531063864	1.31E-06
gi45637641_at	4.568281089	3.17E-14
gi45631459_at	4.631780969	1.50E-05
Ljwgs_071225.0.1_at	4.693914224	0.000156161
chr5.CM0311.3_at	4.757462468	2.34E-07
TM0914.20_at	4.783643254	4.05E-06
chr2.CM0060.47_at	4.894165847	6.61E-14
TM1476.21_at	4.916640803	0.000278844
Ljwgs_067396.1_at	4.99046314	9.59E-12
Ljwgs_006049.1_at	5.025990317	6.49E-05
TM1476.21.1_s_at	5.039373987	6.95E-05
Ljwgs_119003.1_at	5.05550077	9.31E-09
Ljwgs_119495.1_s_at	5.172820177	7.40E-07
TM0068.27.1_s_at	5.204305917	9.62E-08
chr6.BM1429.11_at	5.304922639	6.11E-11
Ljwgs_008026.1_at	5.402669205	6.61E-14
TM1757.18_at	5.499372208	6.11E-11
Ljwgs_072453.1_at	5.499372788	0.000489964
chr5.CM0260.26_at	5.627160339	5.54E-10
Ljwgs_045411.1_at	5.819939845	0.000229346
Ljwgs_119901.1_at	5.842653897	6.11E-11
Ljwgs_030815.1_at	5.916964078	6.49E-07
chr6.TM0517.8_at	6.025565426	2.90E-11
Ljwgs_111594.1_at	6.09469214	8.89E-14
chr4.CM0046.52_s_at	6.116526266	8.51E-07
TM0807.34_at	6.197647679	5.54E-10
Ljwgs_060216.1_at	6.262726031	1.50E-14
chr2.CM0201.58_at	6.609056626	1.23E-14
TM0748.11_at	7.122625934	2.11E-08
chr2.CM0102.46_s_at	7.20548817	2.13E-14
Ljwgs_015164.1_at	7.321871153	4.01E-17
gi6448578_at	7.329297306	1.44E-10
Ljwgs_041638.1_s_at	7.482155453	0.000386238
Ljwgs_037414.1_at	8.05877727	2.64E-06
gi9082286_at	8.145344039	2.14E-06
chr4.CM0333.16_s_at	8.190904636	5.26E-10
chr5.CM0571.54_at	8.22096922	2.11E-14
Ljwgs_017174.1_at	9.288929566	1.27E-16
