# Supplementary material for: Dissection of Symbiosis and Organ Development by Integrated Transcriptome Analysis of Lotus japonicus Mutant and Wild-Type Plants
Source: PLoS One. 2009 Aug 7;4(8):e6556. doi: 10.1371/journal.pone.0006556 (PMC2717213; doi:10.1371/journal.pone.0006556)
Supplement: Folder S3 — Nod-minus mutants (0.70 MB ZIP) [file pone.0006556.s011.zip › S3.NOD-MINUS MUTANTS copy/3.1. Nod minus vs wild-type total transcript analysis/3.1.5/3.1.5.abscisic acid.txt]

Ljwgs_116078.1	99.1.4.2497	GO_ID:478 							NOX1_HUMAN	Alternativesplicing;Electrontransport;FAD;Glycoprotein;Heme;Iontransport;Ionicchannel;Iron;Membrane;Metal-binding;NADP;Oxidoreductase;Transmembrane;Transport;Voltage-gatedchannel,NADPH oxidase homolog 1 (NOX-1) (NOH-1) (NADH/NADPH mitogenic oxidase subunit P65-MOX) (Mitogenic oxidase 1) (MOX1).	3e-33	GO_ID:478	TAIR|gene:2024602 SPTR:O48538 symbol:ATRBOHF [GO:0005887 "integral to plasma membrane" evidence=IMP] [GO:0006800 "oxygen and reactive oxygen species metabolism" evidence=IMP] [GO:0006952 "defense response" evidence=IMP] [GO:0016174 "NAD(P)H oxidase activity" evidence=TAS] [GO:0009738 "abscisic acid mediated signaling" evidence=TAS] InterPro:IPR002048 InterPro:IPR002916 Pfam:PF00036 InterPro:IPR011992 InterPro:IPR000778 Prosite:PS00018 Pfam:PF01794 PRINTS:PR00466 EMBL:AF015301 PIR:T03826 SPTR:O48538	3e-62

Ljwgs_116078.1	99.1.3.2.1657	NOX1_HUMAN 							NOX1_HUMAN	Alternativesplicing;Electrontransport;FAD;Glycoprotein;Heme;Iontransport;Ionicchannel;Iron;Membrane;Metal-binding;NADP;Oxidoreductase;Transmembrane;Transport;Voltage-gatedchannel,NADPH oxidase homolog 1 (NOX-1) (NOH-1) (NADH/NADPH mitogenic oxidase subunit P65-MOX) (Mitogenic oxidase 1) (MOX1).	3e-33	GO_ID:478	TAIR|gene:2024602 SPTR:O48538 symbol:ATRBOHF [GO:0005887 "integral to plasma membrane" evidence=IMP] [GO:0006800 "oxygen and reactive oxygen species metabolism" evidence=IMP] [GO:0006952 "defense response" evidence=IMP] [GO:0016174 "NAD(P)H oxidase activity" evidence=TAS] [GO:0009738 "abscisic acid mediated signaling" evidence=TAS] InterPro:IPR002048 InterPro:IPR002916 Pfam:PF00036 InterPro:IPR011992 InterPro:IPR000778 Prosite:PS00018 Pfam:PF01794 PRINTS:PR00466 EMBL:AF015301 PIR:T03826 SPTR:O48538	3e-62
