# Supplementary material for: Dissection of Symbiosis and Organ Development by Integrated Transcriptome Analysis of Lotus japonicus Mutant and Wild-Type Plants
Source: PLoS One. 2009 Aug 7;4(8):e6556. doi: 10.1371/journal.pone.0006556 (PMC2717213; doi:10.1371/journal.pone.0006556)
Supplement: Folder S3 — Nod-minus mutants (0.70 MB ZIP) [file pone.0006556.s011.zip › S3.NOD-MINUS MUTANTS copy/3.1. Nod minus vs wild-type total transcript analysis/3.1.5/3.1.5.auxin.txt]

chr2.CM0250.19	99.1.3.1.25	EC 6.3.2.- 							GH33_ARATH	Ligase,Indole-3-acetic acid-amido synthetase GH3.3 (EC 6.3.2.-) (Auxin- responsive GH3-like protein 3) (AtGH3-3).	0	GO_ID:54206	TAIR|gene:2058587 SPTR:O22190 symbol:GH3.3 [GO:0009733 "response to auxin stimulus" evidence=ISS] [GO:0010252 "auxin homeostasis" evidence=TAS] Pfam:PF03321 InterPro:IPR004993 EMBL:AC002391 EMBL:AY090371 EMBL:BT000823 PIR:T00515 SPTR:O22190	0

chr2.CM0250.19	99.1.4.1134	GO_ID:54206 							GH33_ARATH	Ligase,Indole-3-acetic acid-amido synthetase GH3.3 (EC 6.3.2.-) (Auxin- responsive GH3-like protein 3) (AtGH3-3).	0	GO_ID:54206	TAIR|gene:2058587 SPTR:O22190 symbol:GH3.3 [GO:0009733 "response to auxin stimulus" evidence=ISS] [GO:0010252 "auxin homeostasis" evidence=TAS] Pfam:PF03321 InterPro:IPR004993 EMBL:AC002391 EMBL:AY090371 EMBL:BT000823 PIR:T00515 SPTR:O22190	0
