# Supplementary material for: Dissection of Symbiosis and Organ Development by Integrated Transcriptome Analysis of Lotus japonicus Mutant and Wild-Type Plants
Source: PLoS One. 2009 Aug 7;4(8):e6556. doi: 10.1371/journal.pone.0006556 (PMC2717213; doi:10.1371/journal.pone.0006556)
Supplement: Folder S3 — Nod-minus mutants (0.70 MB ZIP) [file pone.0006556.s011.zip › S3.NOD-MINUS MUTANTS copy/3.1. Nod minus vs wild-type total transcript analysis/3.1.5/-3.1.5.ID-ANU.txt]

Identifier	BIN code	BIN name	BlastX KEGG Identifier	BlastX KEGG Description	BlastX KEGG E-value	BlastX COG Identifier	BlastX COG Description	BlastX COG E-value	BlastX Swiss-Prot Identifier	BlastX Swiss-Prot Description	BlastX Swiss-Prot E-value	BlastX Gene Ontology Identifier	BlastX Gene Ontology Description	BlastX Gene Ontology E-value
chr2.CM0008.60.1	99.1.3.1.151	EC 4.4.1.4							ALLN_ALLAS	Chloride;EGF-likedomain;Glycoprotein;Lyase;Pyridoxalphosphate;Vacuole,Alliin lyase precursor (EC 4.4.1.4) (Alliinase) (Cysteine sulphoxide lyase) (Fragment).	4e-41	GO_ID:11553	TAIR|gene:3690779 SPTR:Q9S7N2 symbol:AT1G70560.1 [GO:0008372 "cellular component unknown" evidence=ND] [GO:0016846 "carbon-sulfur lyase activity" evidence=ISS] InterPro:IPR006948 HSSP:Q01594 Pfam:PF04864 EMBL:AC010796 EMBL:AC011663 EMBL:AK117208 EMBL:BT005339 PIR:F96729 SPTR:Q9S7N2	2e-68
chr2.CM0008.60.1	99.1.4.809	GO_ID:11553							ALLN_ALLAS	Chloride;EGF-likedomain;Glycoprotein;Lyase;Pyridoxalphosphate;Vacuole,Alliin lyase precursor (EC 4.4.1.4) (Alliinase) (Cysteine sulphoxide lyase) (Fragment).	4e-41	GO_ID:11553	TAIR|gene:3690779 SPTR:Q9S7N2 symbol:AT1G70560.1 [GO:0008372 "cellular component unknown" evidence=ND] [GO:0016846 "carbon-sulfur lyase activity" evidence=ISS] InterPro:IPR006948 HSSP:Q01594 Pfam:PF04864 EMBL:AC010796 EMBL:AC011663 EMBL:AK117208 EMBL:BT005339 PIR:F96729 SPTR:Q9S7N2	2e-68
Ljwgs_035872.1	3.1.3.65	KUP KUP system potassium uptake protein [COG:COG3158] [TC:2.A.72]	ath:At2g40540	T2P4.11; potassium transporter, putative (KT2) [KO:K03549]	3e-88	VCA0529	COG3158	2e-49	POT5_ARATH	Glycoprotein;Iontransport;Membrane;Multigenefamily;Potassium;Potassiumtransport;Transmembrane;Transport,Potassium transporter 5 (AtPOT5) (AtHAK1) (AtHAK5).	2e-122	GO_ID:46175	TAIR|gene:2142109 SPTR:Q9M7K4 symbol:AT4G13420.1 [GO:0015079 "potassium ion transporter activity" evidence=ISS] [GO:0006813 "potassium ion transport" evidence=IC] InterPro:IPR003855 Pfam:PF02705 TIGRFAMs:TIGR00794 EMBL:AL161536 EMBL:AL049608 EMBL:AF129478 PIR:T06299 GeneFarm:2399 SPTR:Q9M7K4	7e-123
Ljwgs_078534.1	99.1.3.2.1009	DR206_PEA							DR206_PEA	Pathogenesis-relatedprotein;Plantdefense,Disease resistance response protein 206.	5e-68	GO_ID:2597	TAIR|gene:2024592 SPTR:Q9SH66 symbol:AT1G64160.1 [GO:0005554 "molecular function unknown" evidence=ND] [GO:0006952 "defense response" evidence=ISS] [GO:0009807 "lignan biosynthesis" evidence=ISS] InterPro:IPR004265 Pfam:PF03018 EMBL:AC007764 EMBL:BT010486 EMBL:AK175255 EMBL:AK176738 PIR:A96666 SPTR:Q9SH66	9e-44
Ljwgs_078534.1	99.1.4.5006	GO_ID:2597							DR206_PEA	Pathogenesis-relatedprotein;Plantdefense,Disease resistance response protein 206.	5e-68	GO_ID:2597	TAIR|gene:2024592 SPTR:Q9SH66 symbol:AT1G64160.1 [GO:0005554 "molecular function unknown" evidence=ND] [GO:0006952 "defense response" evidence=ISS] [GO:0009807 "lignan biosynthesis" evidence=ISS] InterPro:IPR004265 Pfam:PF03018 EMBL:AC007764 EMBL:BT010486 EMBL:AK175255 EMBL:AK176738 PIR:A96666 SPTR:Q9SH66	9e-44
chr2.CM0008.58	99.1.3.1.151	EC 4.4.1.4							ALLN1_ALLSA	3D-structure;Chloride;Directproteinsequencing;EGF-likedomain;Glycoprotein;Lyase;Pyridoxalphosphate;Signal;Vacuole,Alliin lyase 1 precursor (EC 4.4.1.4) (Alliinase 1) (Cysteine sulphoxide lyase 1).	7e-38	GO_ID:5888	TAIR|gene:2121998 SPTR:Q94A02 symbol:AT4G24670.1 [GO:0016846 "carbon-sulfur lyase activity" evidence=ISS] InterPro:IPR006948 HSSP:Q01594 Pfam:PF04864 EMBL:AY050779 EMBL:AY091455 SPTR:Q94A02	5e-66
chr2.CM0008.58	99.1.4.5388	GO_ID:5888							ALLN1_ALLSA	3D-structure;Chloride;Directproteinsequencing;EGF-likedomain;Glycoprotein;Lyase;Pyridoxalphosphate;Signal;Vacuole,Alliin lyase 1 precursor (EC 4.4.1.4) (Alliinase 1) (Cysteine sulphoxide lyase 1).	7e-38	GO_ID:5888	TAIR|gene:2121998 SPTR:Q94A02 symbol:AT4G24670.1 [GO:0016846 "carbon-sulfur lyase activity" evidence=ISS] InterPro:IPR006948 HSSP:Q01594 Pfam:PF04864 EMBL:AY050779 EMBL:AY091455 SPTR:Q94A02	5e-66
Ljwgs_035693.2	99.1.4.1142	GO_ID:37329										GO_ID:37329	TAIR|gene:2091860 SPTR:Q9LT40 symbol:AT3G20810.1 [GO:0000004 "biological process unknown" evidence=ND] [GO:0008372 "cellular component unknown" evidence=ND] [GO:0003700 "transcription factor activity" evidence=ISS] Interpro:IPR003347 SMART:SM00558 InterPro:IPR007113 HSSP:Q9NWT6 EMBL:AB025629 EMBL:AY084468 SPTR:Q9LT40	3e-35
Ljwgs_077867.1.1	1.2.6.9	E1.11.1.7 peroxidase [EC:1.11.1.7] [GO:0004601]	ath:At5g14130	MUA22.13; peroxidase, putative [EC:1.11.1.7] [KO:K00430]	6e-47				PER55_ARATH	Calcium;Glycoprotein;Heme;Hydrogenperoxide;Iron;Metal-binding;Multigenefamily;Oxidoreductase;Peroxidase;Pyrrolidonecarboxylicacid;Signal,Peroxidase 55 precursor (EC 1.11.1.7) (Atperox P55) (ATP20a).	4e-47	GO_ID:49749	TAIR|gene:2207209 SPTR:O23044 symbol:AT1G05260.1 [GO:0004601 "peroxidase activity" evidence=ISS] InterPro:IPR002016 InterPro:IPR000823 Pfam:PF00141 InterPro:IPR010255 PROSITE:PS00435 PROSITE:PS00436 PRINTS:PR00458 PROSITE:PS50873 EMBL:AC000098 PRINTS:PR00461 EMBL:U97684 EMBL:BT004817 EMBL:AY084678 PIR:B86187 HSSP:O22443 GeneFarm:1833 SPTR:O23044	3e-31
Ljwgs_077867.1.1	1.3.11.18	E1.11.1.7 peroxidase [EC:1.11.1.7] [GO:0004601]	ath:At5g14130	MUA22.13; peroxidase, putative [EC:1.11.1.7] [KO:K00430]	6e-47				PER55_ARATH	Calcium;Glycoprotein;Heme;Hydrogenperoxide;Iron;Metal-binding;Multigenefamily;Oxidoreductase;Peroxidase;Pyrrolidonecarboxylicacid;Signal,Peroxidase 55 precursor (EC 1.11.1.7) (Atperox P55) (ATP20a).	4e-47	GO_ID:49749	TAIR|gene:2207209 SPTR:O23044 symbol:AT1G05260.1 [GO:0004601 "peroxidase activity" evidence=ISS] InterPro:IPR002016 InterPro:IPR000823 Pfam:PF00141 InterPro:IPR010255 PROSITE:PS00435 PROSITE:PS00436 PRINTS:PR00458 PROSITE:PS50873 EMBL:AC000098 PRINTS:PR00461 EMBL:U97684 EMBL:BT004817 EMBL:AY084678 PIR:B86187 HSSP:O22443 GeneFarm:1833 SPTR:O23044	3e-31
Ljwgs_077867.1.1	1.5.13.21	E1.11.1.7 peroxidase [EC:1.11.1.7] [GO:0004601]	ath:At5g14130	MUA22.13; peroxidase, putative [EC:1.11.1.7] [KO:K00430]	6e-47				PER55_ARATH	Calcium;Glycoprotein;Heme;Hydrogenperoxide;Iron;Metal-binding;Multigenefamily;Oxidoreductase;Peroxidase;Pyrrolidonecarboxylicacid;Signal,Peroxidase 55 precursor (EC 1.11.1.7) (Atperox P55) (ATP20a).	4e-47	GO_ID:49749	TAIR|gene:2207209 SPTR:O23044 symbol:AT1G05260.1 [GO:0004601 "peroxidase activity" evidence=ISS] InterPro:IPR002016 InterPro:IPR000823 Pfam:PF00141 InterPro:IPR010255 PROSITE:PS00435 PROSITE:PS00436 PRINTS:PR00458 PROSITE:PS50873 EMBL:AC000098 PRINTS:PR00461 EMBL:U97684 EMBL:BT004817 EMBL:AY084678 PIR:B86187 HSSP:O22443 GeneFarm:1833 SPTR:O23044	3e-31
Ljwgs_077867.1.1	1.10.6.4	E1.11.1.7 peroxidase [EC:1.11.1.7] [GO:0004601]	ath:At5g14130	MUA22.13; peroxidase, putative [EC:1.11.1.7] [KO:K00430]	6e-47				PER55_ARATH	Calcium;Glycoprotein;Heme;Hydrogenperoxide;Iron;Metal-binding;Multigenefamily;Oxidoreductase;Peroxidase;Pyrrolidonecarboxylicacid;Signal,Peroxidase 55 precursor (EC 1.11.1.7) (Atperox P55) (ATP20a).	4e-47	GO_ID:49749	TAIR|gene:2207209 SPTR:O23044 symbol:AT1G05260.1 [GO:0004601 "peroxidase activity" evidence=ISS] InterPro:IPR002016 InterPro:IPR000823 Pfam:PF00141 InterPro:IPR010255 PROSITE:PS00435 PROSITE:PS00436 PRINTS:PR00458 PROSITE:PS50873 EMBL:AC000098 PRINTS:PR00461 EMBL:U97684 EMBL:BT004817 EMBL:AY084678 PIR:B86187 HSSP:O22443 GeneFarm:1833 SPTR:O23044	3e-31
chr2.CM0008.58.1	99.1.3.1.151	EC 4.4.1.4							ALLN_ALLAS	Chloride;EGF-likedomain;Glycoprotein;Lyase;Pyridoxalphosphate;Vacuole,Alliin lyase precursor (EC 4.4.1.4) (Alliinase) (Cysteine sulphoxide lyase) (Fragment).	2e-17	GO_ID:11553	TAIR|gene:3690779 SPTR:Q9S7N2 symbol:AT1G70560.1 [GO:0008372 "cellular component unknown" evidence=ND] [GO:0016846 "carbon-sulfur lyase activity" evidence=ISS] InterPro:IPR006948 HSSP:Q01594 Pfam:PF04864 EMBL:AC010796 EMBL:AC011663 EMBL:AK117208 EMBL:BT005339 PIR:F96729 SPTR:Q9S7N2	2e-31
chr2.CM0008.58.1	99.1.4.809	GO_ID:11553							ALLN_ALLAS	Chloride;EGF-likedomain;Glycoprotein;Lyase;Pyridoxalphosphate;Vacuole,Alliin lyase precursor (EC 4.4.1.4) (Alliinase) (Cysteine sulphoxide lyase) (Fragment).	2e-17	GO_ID:11553	TAIR|gene:3690779 SPTR:Q9S7N2 symbol:AT1G70560.1 [GO:0008372 "cellular component unknown" evidence=ND] [GO:0016846 "carbon-sulfur lyase activity" evidence=ISS] InterPro:IPR006948 HSSP:Q01594 Pfam:PF04864 EMBL:AC010796 EMBL:AC011663 EMBL:AK117208 EMBL:BT005339 PIR:F96729 SPTR:Q9S7N2	2e-31
gi6006794	1.4.1.63	E3.6.1.15 nucleoside-triphosphatase [EC:3.6.1.15] [COG:COG0127] [GO:0017111]	ath:At5g18280	MRG7.24; apyrase [EC:3.6.1.15] [KO:K01516]	3e-118				NTPA_PEA	Hydrolase;mRNAtransport;Nuclearprotein;Transport,Nucleoside-triphosphatase (EC 3.6.1.15) (Nucleoside triphosphate phosphohydrolase) (NTPase) (Apyrase).	2e-168	GO_ID:28119	TAIR|gene:2103039 SPTR:Q9SQG2 symbol:AT3G04080.1 [GO:0005516 "calmodulin binding" evidence=ISS] InterPro:IPR000407 Pfam:PF01150 PROSITE:PS01238 EMBL:AF093604 EMBL:AC016829 SPTR:Q9SQG2	2e-117
gi6006794	1.9.1.6	E3.6.1.15 nucleoside-triphosphatase [EC:3.6.1.15] [COG:COG0127] [GO:0017111]	ath:At5g18280	MRG7.24; apyrase [EC:3.6.1.15] [KO:K01516]	3e-118				NTPA_PEA	Hydrolase;mRNAtransport;Nuclearprotein;Transport,Nucleoside-triphosphatase (EC 3.6.1.15) (Nucleoside triphosphate phosphohydrolase) (NTPase) (Apyrase).	2e-168	GO_ID:28119	TAIR|gene:2103039 SPTR:Q9SQG2 symbol:AT3G04080.1 [GO:0005516 "calmodulin binding" evidence=ISS] InterPro:IPR000407 Pfam:PF01150 PROSITE:PS01238 EMBL:AF093604 EMBL:AC016829 SPTR:Q9SQG2	2e-117
chr1.BM1732.18	1.11.19.6	E3.1.1.2 arylesterase [EC:3.1.1.2] [COG:COG2755] [GO:0004064]				YOR126c	COG2755	1e-21	IAH1_YEAST	Completeproteome;Hydrolase,Isoamyl acetate-hydrolyzing esterase (EC 3.1.-.-).	3e-21	GO_ID:43011	TAIR|gene:3700060 SPTR:Q9SRM5 symbol:AT3G11210.1 [GO:0008372 "cellular component unknown" evidence=ND] [GO:0016789 "carboxylic ester hydrolase activity" evidence=ISS] INTERPRO:IPR001087 Pfam:PF00657 EMBL:AC009991 EMBL:AC073395 SPTR:Q9SRM5	5e-91
Ljwgs_019097.1	1.4.1.63	E3.6.1.15 nucleoside-triphosphatase [EC:3.6.1.15] [COG:COG0127] [GO:0017111]	ath:At5g18280	MRG7.24; apyrase [EC:3.6.1.15] [KO:K01516]	1e-46				NTPA_PEA	Hydrolase;mRNAtransport;Nuclearprotein;Transport,Nucleoside-triphosphatase (EC 3.6.1.15) (Nucleoside triphosphate phosphohydrolase) (NTPase) (Apyrase).	6e-62	GO_ID:28119	TAIR|gene:2103039 SPTR:Q9SQG2 symbol:AT3G04080.1 [GO:0005516 "calmodulin binding" evidence=ISS] InterPro:IPR000407 Pfam:PF01150 PROSITE:PS01238 EMBL:AF093604 EMBL:AC016829 SPTR:Q9SQG2	3e-44
Ljwgs_019097.1	1.9.1.6	E3.6.1.15 nucleoside-triphosphatase [EC:3.6.1.15] [COG:COG0127] [GO:0017111]	ath:At5g18280	MRG7.24; apyrase [EC:3.6.1.15] [KO:K01516]	1e-46				NTPA_PEA	Hydrolase;mRNAtransport;Nuclearprotein;Transport,Nucleoside-triphosphatase (EC 3.6.1.15) (Nucleoside triphosphate phosphohydrolase) (NTPase) (Apyrase).	6e-62	GO_ID:28119	TAIR|gene:2103039 SPTR:Q9SQG2 symbol:AT3G04080.1 [GO:0005516 "calmodulin binding" evidence=ISS] InterPro:IPR000407 Pfam:PF01150 PROSITE:PS01238 EMBL:AF093604 EMBL:AC016829 SPTR:Q9SQG2	3e-44
chr5.CM0494.22	99.1.4.1401	GO_ID:8904							APG_ARATH	Signal,Anter-specific proline-rich protein APG precursor.	2e-10	GO_ID:8904	TAIR|gene:2144557 SPTR:Q9LZS7 symbol:AT5G03610.1 [GO:0016789 "carboxylic ester hydrolase activity" evidence=ISS] INTERPRO:IPR001087 Pfam:PF00657 EMBL:AL162506 EMBL:AY085113 EMBL:AF360329 PIR:T48388 SPTR:Q9LZS7	1e-33
chr5.CM0494.22	99.1.3.2.1717	APG_ARATH							APG_ARATH	Signal,Anter-specific proline-rich protein APG precursor.	2e-10	GO_ID:8904	TAIR|gene:2144557 SPTR:Q9LZS7 symbol:AT5G03610.1 [GO:0016789 "carboxylic ester hydrolase activity" evidence=ISS] INTERPRO:IPR001087 Pfam:PF00657 EMBL:AL162506 EMBL:AY085113 EMBL:AF360329 PIR:T48388 SPTR:Q9LZS7	1e-33
Ljwgs_025174.1	1.4.1.63	E3.6.1.15 nucleoside-triphosphatase [EC:3.6.1.15] [COG:COG0127] [GO:0017111]	ath:At5g18280	MRG7.24; apyrase [EC:3.6.1.15] [KO:K01516]	5e-10				NTPA_PEA	Hydrolase;mRNAtransport;Nuclearprotein;Transport,Nucleoside-triphosphatase (EC 3.6.1.15) (Nucleoside triphosphate phosphohydrolase) (NTPase) (Apyrase).	9e-16	GO_ID:28119	TAIR|gene:2103039 SPTR:Q9SQG2 symbol:AT3G04080.1 [GO:0005516 "calmodulin binding" evidence=ISS] InterPro:IPR000407 Pfam:PF01150 PROSITE:PS01238 EMBL:AF093604 EMBL:AC016829 SPTR:Q9SQG2	2e-10
Ljwgs_025174.1	1.9.1.6	E3.6.1.15 nucleoside-triphosphatase [EC:3.6.1.15] [COG:COG0127] [GO:0017111]	ath:At5g18280	MRG7.24; apyrase [EC:3.6.1.15] [KO:K01516]	5e-10				NTPA_PEA	Hydrolase;mRNAtransport;Nuclearprotein;Transport,Nucleoside-triphosphatase (EC 3.6.1.15) (Nucleoside triphosphate phosphohydrolase) (NTPase) (Apyrase).	9e-16	GO_ID:28119	TAIR|gene:2103039 SPTR:Q9SQG2 symbol:AT3G04080.1 [GO:0005516 "calmodulin binding" evidence=ISS] InterPro:IPR000407 Pfam:PF01150 PROSITE:PS01238 EMBL:AF093604 EMBL:AC016829 SPTR:Q9SQG2	2e-10
Ljwgs_061228.1	3.2.2.120	E2.5.1.18, gst glutathione S-transferase [EC:2.5.1.18] [COG:COG0625] [GO:0004364]	ath:At3g43800	T28A8.90; glutathione S-transferase, putative [EC:2.5.1.18] [KO:K00799]	2e-22				GSTXA_TOBAC	Auxinsignalingpathway;Multigenefamily;Transferase,Probable glutathione S-transferase parA (EC 2.5.1.18) (Auxin-regulated protein parA) (STR246C protein).	1e-39	GO_ID:39738	TAIR|gene:2032019 SPTR:Q8L7C9 symbol:AT1G78370.1 [GO:0004364 "glutathione transferase activity" evidence=ISS] InterPro:IPR004045 InterPro:IPR004046 Pfam:PF00043 Pfam:PF02798 HSSP:O65032 EMBL:AY136338 EMBL:BT000168 SPTR:Q8L7C9	2e-30
Ljwgs_061228.1	1.6.9.16	E2.5.1.18, gst glutathione S-transferase [EC:2.5.1.18] [COG:COG0625] [GO:0004364]	ath:At3g43800	T28A8.90; glutathione S-transferase, putative [EC:2.5.1.18] [KO:K00799]	2e-22				GSTXA_TOBAC	Auxinsignalingpathway;Multigenefamily;Transferase,Probable glutathione S-transferase parA (EC 2.5.1.18) (Auxin-regulated protein parA) (STR246C protein).	1e-39	GO_ID:39738	TAIR|gene:2032019 SPTR:Q8L7C9 symbol:AT1G78370.1 [GO:0004364 "glutathione transferase activity" evidence=ISS] InterPro:IPR004045 InterPro:IPR004046 Pfam:PF00043 Pfam:PF02798 HSSP:O65032 EMBL:AY136338 EMBL:BT000168 SPTR:Q8L7C9	2e-30
Ljwgs_089359.1.1	99.1.4.6488	GO_ID:50685										GO_ID:50685	TAIR|gene:2045672 SPTR:O80877 symbol:AT2G29950.1 [GO:0005554 "molecular function unknown" evidence=ND] [GO:0000004 "biological process unknown" evidence=ND] [GO:0008372 "cellular component unknown" evidence=ND] InterPro:IPR009741 Pfam:PF07011 EMBL:AC004680 EMBL:AY648325 EMBL:AY954806 PIR:T02490 SPTR:O80877	1e-18
chr2.CM0008.60	99.1.3.1.151	EC 4.4.1.4							ALLN_ALLCE	Chloride;Directproteinsequencing;EGF-likedomain;Glycoprotein;Lyase;Pyridoxalphosphate;Signal;Vacuole,Alliin lyase precursor (EC 4.4.1.4) (Alliinase) (Cysteine sulphoxide lyase).	3e-12	GO_ID:5888	TAIR|gene:2121998 SPTR:Q94A02 symbol:AT4G24670.1 [GO:0016846 "carbon-sulfur lyase activity" evidence=ISS] InterPro:IPR006948 HSSP:Q01594 Pfam:PF04864 EMBL:AY050779 EMBL:AY091455 SPTR:Q94A02	2e-27
chr2.CM0008.60	99.1.4.5388	GO_ID:5888							ALLN_ALLCE	Chloride;Directproteinsequencing;EGF-likedomain;Glycoprotein;Lyase;Pyridoxalphosphate;Signal;Vacuole,Alliin lyase precursor (EC 4.4.1.4) (Alliinase) (Cysteine sulphoxide lyase).	3e-12	GO_ID:5888	TAIR|gene:2121998 SPTR:Q94A02 symbol:AT4G24670.1 [GO:0016846 "carbon-sulfur lyase activity" evidence=ISS] InterPro:IPR006948 HSSP:Q01594 Pfam:PF04864 EMBL:AY050779 EMBL:AY091455 SPTR:Q94A02	2e-27
chr4.CM0337.33	99.1.4.2826	GO_ID:22066										GO_ID:22066	TAIR|gene:2032959 SPTR:Q9FRH6 symbol:AT1G25270.1 [GO:0016020 "membrane" evidence=ISS] InterPro:IPR000620 Pfam:PF00892 GO:GO:0016020 EMBL:AC079374 SPTR:Q9FRH6	4e-51
TM1624.28	99.1.3.2.2898	TT2_ARATH							TT2_ARATH	ATP-binding;DNA-binding;Flavonoidbiosynthesis;Nuclearprotein;Nucleotide-binding;Polymorphism;Repeat;Transcription;Transcriptionregulation,TRANSPARENT TESTA 2 protein (Myb-related protein 123) (AtMYB123) (Myb- related transcription factor LBM2-like).	7e-51	GO_ID:27107	TAIR|gene:2169537 SPTR:Q9FJA2 symbol:AT5G35550.1 [GO:0006355 "regulation of transcription, DNA-dependent" evidence=ISS] [GO:0003700 "transcription factor activity" evidence=ISS] [GO:0003677 "DNA binding" evidence=ISS] InterPro:IPR001005 Interpro:IPR009057 Pfam:PF00249 PROSITE:PS50090 SMART:SM00717 HSSP:P06876 PROSITE:PS00037 PROSITE:PS00334 EMBL:AB015477 EMBL:AJ299452 EMBL:AF371981 GeneFarm:1000 …	3e-51
TM1624.28	99.1.4.3060	GO_ID:27107							TT2_ARATH	ATP-binding;DNA-binding;Flavonoidbiosynthesis;Nuclearprotein;Nucleotide-binding;Polymorphism;Repeat;Transcription;Transcriptionregulation,TRANSPARENT TESTA 2 protein (Myb-related protein 123) (AtMYB123) (Myb- related transcription factor LBM2-like).	7e-51	GO_ID:27107	TAIR|gene:2169537 SPTR:Q9FJA2 symbol:AT5G35550.1 [GO:0006355 "regulation of transcription, DNA-dependent" evidence=ISS] [GO:0003700 "transcription factor activity" evidence=ISS] [GO:0003677 "DNA binding" evidence=ISS] InterPro:IPR001005 Interpro:IPR009057 Pfam:PF00249 PROSITE:PS50090 SMART:SM00717 HSSP:P06876 PROSITE:PS00037 PROSITE:PS00334 EMBL:AB015477 EMBL:AJ299452 EMBL:AF371981 GeneFarm:1000 …	3e-51
Ljwgs_074952.1	99.1.4.1401	GO_ID:8904										GO_ID:8904	TAIR|gene:2144557 SPTR:Q9LZS7 symbol:AT5G03610.1 [GO:0016789 "carboxylic ester hydrolase activity" evidence=ISS] INTERPRO:IPR001087 Pfam:PF00657 EMBL:AL162506 EMBL:AY085113 EMBL:AF360329 PIR:T48388 SPTR:Q9LZS7	6e-20
Ljwgs_068415.1	99.1.4.2826	GO_ID:22066										GO_ID:22066	TAIR|gene:2032959 SPTR:Q9FRH6 symbol:AT1G25270.1 [GO:0016020 "membrane" evidence=ISS] InterPro:IPR000620 Pfam:PF00892 GO:GO:0016020 EMBL:AC079374 SPTR:Q9FRH6	1e-16
Ljwgs_096799.1	99.1.4.1401	GO_ID:8904							APG_ARATH	Signal,Anter-specific proline-rich protein APG precursor.	8e-11	GO_ID:8904	TAIR|gene:2144557 SPTR:Q9LZS7 symbol:AT5G03610.1 [GO:0016789 "carboxylic ester hydrolase activity" evidence=ISS] INTERPRO:IPR001087 Pfam:PF00657 EMBL:AL162506 EMBL:AY085113 EMBL:AF360329 PIR:T48388 SPTR:Q9LZS7	4e-36
Ljwgs_096799.1	99.1.3.2.1717	APG_ARATH							APG_ARATH	Signal,Anter-specific proline-rich protein APG precursor.	8e-11	GO_ID:8904	TAIR|gene:2144557 SPTR:Q9LZS7 symbol:AT5G03610.1 [GO:0016789 "carboxylic ester hydrolase activity" evidence=ISS] INTERPRO:IPR001087 Pfam:PF00657 EMBL:AL162506 EMBL:AY085113 EMBL:AF360329 PIR:T48388 SPTR:Q9LZS7	4e-36
Ljwgs_130169.1.1	99.1.4.1401	GO_ID:8904										GO_ID:8904	TAIR|gene:2144557 SPTR:Q9LZS7 symbol:AT5G03610.1 [GO:0016789 "carboxylic ester hydrolase activity" evidence=ISS] INTERPRO:IPR001087 Pfam:PF00657 EMBL:AL162506 EMBL:AY085113 EMBL:AF360329 PIR:T48388 SPTR:Q9LZS7	4e-19
Ljwgs_033015.1	99.1.4.44	GO_ID:27150										GO_ID:27150	TAIR|gene:3687521 SPTR:Q9LE56 symbol:AT1G18280.1 [GO:0031225 "anchored to membrane" evidence=TAS] [GO:0006869 "lipid transport" evidence=ISS] [GO:0008289 "lipid binding" evidence=ISS] InterPro:IPR003612 Pfam:PF00234 SMART:SM00499 EMBL:AC069551 EMBL:AC013354 EMBL:AY086971 SPTR:Q9LE56	1e-09
chr1.CM0315.40	1.2.6.6	E1.1.99.8 alcohol dehydrogenase (acceptor) [EC:1.1.99.8] [GO:0018468]	reu:Reut_B4160	pyrrolo-quinoline quinone:cytochrome c, class I [EC:1.1.99.8] [KO:K00114]	2e-10	XF2259	COG1520	5e-23	QHED_COMTE	3D-structure;Calcium;Directproteinsequencing;Heme;Iron;Metal-binding;Oxidoreductase;Periplasmic;PQQ;Signal,Quinohaemoprotein ethanol dehydrogenase type I precursor (EC 1.1.99.-) (QH-EDH1).	5e-10
chr1.CM0315.40	1.11.8.2	E1.1.99.8 alcohol dehydrogenase (acceptor) [EC:1.1.99.8] [GO:0018468]	reu:Reut_B4160	pyrrolo-quinoline quinone:cytochrome c, class I [EC:1.1.99.8] [KO:K00114]	2e-10	XF2259	COG1520	5e-23	QHED_COMTE	3D-structure;Calcium;Directproteinsequencing;Heme;Iron;Metal-binding;Oxidoreductase;Periplasmic;PQQ;Signal,Quinohaemoprotein ethanol dehydrogenase type I precursor (EC 1.1.99.-) (QH-EDH1).	5e-10
chr1.CM0315.40	1.1.1.20	E1.1.99.8 alcohol dehydrogenase (acceptor) [EC:1.1.99.8] [GO:0018468]	reu:Reut_B4160	pyrrolo-quinoline quinone:cytochrome c, class I [EC:1.1.99.8] [KO:K00114]	2e-10	XF2259	COG1520	5e-23	QHED_COMTE	3D-structure;Calcium;Directproteinsequencing;Heme;Iron;Metal-binding;Oxidoreductase;Periplasmic;PQQ;Signal,Quinohaemoprotein ethanol dehydrogenase type I precursor (EC 1.1.99.-) (QH-EDH1).	5e-10
chr1.CM0315.40	1.1.14.39	E1.1.99.8 alcohol dehydrogenase (acceptor) [EC:1.1.99.8] [GO:0018468]	reu:Reut_B4160	pyrrolo-quinoline quinone:cytochrome c, class I [EC:1.1.99.8] [KO:K00114]	2e-10	XF2259	COG1520	5e-23	QHED_COMTE	3D-structure;Calcium;Directproteinsequencing;Heme;Iron;Metal-binding;Oxidoreductase;Periplasmic;PQQ;Signal,Quinohaemoprotein ethanol dehydrogenase type I precursor (EC 1.1.99.-) (QH-EDH1).	5e-10
chr1.CM0315.40	1.1.13.32	E1.1.99.8 alcohol dehydrogenase (acceptor) [EC:1.1.99.8] [GO:0018468]	reu:Reut_B4160	pyrrolo-quinoline quinone:cytochrome c, class I [EC:1.1.99.8] [KO:K00114]	2e-10	XF2259	COG1520	5e-23	QHED_COMTE	3D-structure;Calcium;Directproteinsequencing;Heme;Iron;Metal-binding;Oxidoreductase;Periplasmic;PQQ;Signal,Quinohaemoprotein ethanol dehydrogenase type I precursor (EC 1.1.99.-) (QH-EDH1).	5e-10
chr1.CM0315.40	1.1.3.28	E1.1.5.2, gcd quinoprotein glucose dehydrogenase [EC:1.1.5.2] [COG:COG1520 COG2133] [GO:0008876]	reu:Reut_B4160	pyrrolo-quinoline quinone:cytochrome c, class I [EC:1.1.99.8] [KO:K00114]	2e-10	XF2259	COG1520	5e-23	QHED_COMTE	3D-structure;Calcium;Directproteinsequencing;Heme;Iron;Metal-binding;Oxidoreductase;Periplasmic;PQQ;Signal,Quinohaemoprotein ethanol dehydrogenase type I precursor (EC 1.1.99.-) (QH-EDH1).	5e-10
Ljwgs_149324.1	3.1.4.2.3	AQPZ aquaporin Z	bta:282653	Aqp1; aquaporin 1 [KO:K06188]	1e-13				TIP22_ARATH	Membrane;Multigenefamily;Repeat;Transmembrane;Transport;Vacuole,Probable aquaporin TIP2.2 (Tonoplast intrinsic protein 2.2).	2e-44	GO_ID:22044	TAIR|gene:2130882 SPTR:Q41975 symbol:TIP2;2 [GO:0015250 "water channel activity" evidence=ISS] [GO:0006810 "transport" evidence=ISS] [GO:0016020 "membrane" evidence=ISS] InterPro:IPR000425 HSSP:P29972 Pfam:PF00230 PRINTS:PR00783 ProDom:PD000295 PROSITE:PS00221 EMBL:Z97343 EMBL:AL161546 EMBL:AY056063 EMBL:AF367283 EMBL:AY088929 EMBL:Z18142 GeneFarm:4857 SPTR:Q41975	8e-45
Ljwgs_018180.1	99.1.4.6089	GO_ID:34618										GO_ID:34618	TAIR|gene:2172817 SPTR:Q9FF95 symbol:AT5G23850.1 [GO:0005554 "molecular function unknown" evidence=ND] [GO:0000004 "biological process unknown" evidence=ND] [GO:0008372 "cellular component unknown" evidence=ND] InterPro:IPR006598 InterPro:IPR008539 Pfam:PF05686 SMART:SM00672 EMBL:AB005244 EMBL:BT014854 EMBL:AK221455 SPTR:Q9FF95	1e-137
chr2.CM0191.80	99.1.3.2.1546	KINB2_ARATH							KINB2_ARATH	ATP-binding;Carbohydratemetabolism;Fattyacidbiosynthesis;Lipidsynthesis;Nitrateassimilation;Nucleotide-binding,SNF1-related protein kinase regulatory beta subunit 2 (AKIN beta2) (AKINB2).	7e-25	GO_ID:49053	TAIR|gene:2130513 SPTR:Q9SCY5 symbol:AT4G16360.1 [GO:0004679 "AMP-activated protein kinase activity" evidence=ISS] Pfam:PF04739 InterPro:IPR006828 EMBL:AL161543 EMBL:Z97341 EMBL:AJ132316 EMBL:AF360248 EMBL:BT020423 PIR:C71430 SPTR:Q9SCY5	3e-25
chr2.CM0191.80	99.1.4.558	GO_ID:49053							KINB2_ARATH	ATP-binding;Carbohydratemetabolism;Fattyacidbiosynthesis;Lipidsynthesis;Nitrateassimilation;Nucleotide-binding,SNF1-related protein kinase regulatory beta subunit 2 (AKIN beta2) (AKINB2).	7e-25	GO_ID:49053	TAIR|gene:2130513 SPTR:Q9SCY5 symbol:AT4G16360.1 [GO:0004679 "AMP-activated protein kinase activity" evidence=ISS] Pfam:PF04739 InterPro:IPR006828 EMBL:AL161543 EMBL:Z97341 EMBL:AJ132316 EMBL:AF360248 EMBL:BT020423 PIR:C71430 SPTR:Q9SCY5	3e-25
gi45349727	99.2	Unclassified without homolog
Ljwgs_022902.1.1	99.1.4.7579	GO_ID:10951										GO_ID:10951	TAIR|gene:2103507 SPTR:Q93YN8 symbol:AT3G57540.1 [GO:0000004 "biological process unknown" evidence=ND] [GO:0008372 "cellular component unknown" evidence=ND] [GO:0003677 "DNA binding" evidence=ISS] Pfam:PF03763 InterPro:IPR005516 EMBL:AY059900 EMBL:BT001233 SPTR:Q93YN8	5e-24
Ljwgs_036277.0.1	99.2	Unclassified without homolog
Ljwgs_013141.2	99.1.4.3016	GO_ID:38255										GO_ID:38255	TAIR|gene:1005027833 SPTR:Q94CB8 symbol:AT2G25625.2 [GO:0000004 "biological process unknown" evidence=ND] [GO:0005554 "molecular function unknown" evidence=ND] EMBL:AY034981 EMBL:AY063071 SPTR:Q94CB8	3e-12
gi45637756	99.2	Unclassified without homolog
gi37575146	99.1.4.8142	GO_ID:46343							TFL1_ARATH	Developmentalprotein;Differentiation;Flowering,TERMINAL FLOWER 1 protein.	4e-61	GO_ID:46343	TAIR|gene:3440954 SPTR:P93003 symbol:AT5G03840.1 [GO:0008429 "phosphatidylethanolamine binding" evidence=ISS] INTERPRO:IPR001858 Pfam:PF01161 InterPro:IPR008914 ProDom:PD004330 PROSITE:PS01220 HSSP:Q41261 EMBL:AL162873 EMBL:AB005235 EMBL:U77674 EMBL:D86932 EMBL:D87130 EMBL:D87519 PIR:T48411 SMR:P93003 SPTR:P93003	2e-61
gi37575146	99.1.3.2.4085	TFL1_ARATH							TFL1_ARATH	Developmentalprotein;Differentiation;Flowering,TERMINAL FLOWER 1 protein.	4e-61	GO_ID:46343	TAIR|gene:3440954 SPTR:P93003 symbol:AT5G03840.1 [GO:0008429 "phosphatidylethanolamine binding" evidence=ISS] INTERPRO:IPR001858 Pfam:PF01161 InterPro:IPR008914 ProDom:PD004330 PROSITE:PS01220 HSSP:Q41261 EMBL:AL162873 EMBL:AB005235 EMBL:U77674 EMBL:D86932 EMBL:D87130 EMBL:D87519 PIR:T48411 SMR:P93003 SPTR:P93003	2e-61
TC19843	99.2	Unclassified without homolog
Ljwgs_005760.1	1.10.8.10	E1.21.3.3 reticuline oxidase [EC:1.21.3.3]				BS_ygaK	COG0277	6e-15	RETO_ESCCA	Alkaloidmetabolism;Directproteinsequencing;FAD;Flavoprotein;Glycoprotein;Oxidoreductase;Signal,Reticuline oxidase precursor (EC 1.21.3.3) (Berberine-bridge-forming enzyme) (BBE) (Tetrahydroprotoberberine synthase).	3e-45	GO_ID:45513	TAIR|gene:2204603 SPTR:Q9SA85 symbol:AT1G30700.1 [GO:0009055 "electron carrier activity" evidence=ISS] Pfam:PF01565 InterPro:IPR006094 EMBL:AC007060 EMBL:AF419607 EMBL:AY140079 EMBL:BT010384 PIR:E86432 SPTR:Q9SA85	1e-106
Ljwgs_005760.1	1.1.11.23.1	DLD D-lactate dehydrogenase [COG:COG0277]				BS_ygaK	COG0277	6e-15	RETO_ESCCA	Alkaloidmetabolism;Directproteinsequencing;FAD;Flavoprotein;Glycoprotein;Oxidoreductase;Signal,Reticuline oxidase precursor (EC 1.21.3.3) (Berberine-bridge-forming enzyme) (BBE) (Tetrahydroprotoberberine synthase).	3e-45	GO_ID:45513	TAIR|gene:2204603 SPTR:Q9SA85 symbol:AT1G30700.1 [GO:0009055 "electron carrier activity" evidence=ISS] Pfam:PF01565 InterPro:IPR006094 EMBL:AC007060 EMBL:AF419607 EMBL:AY140079 EMBL:BT010384 PIR:E86432 SPTR:Q9SA85	1e-106
Ljwgs_005760.1	1.1.12.6	E1.1.3.15, glcD (S)-2-hydroxy-acid oxidase [EC:1.1.3.15] [COG:COG0277] [GO:0003973]				BS_ygaK	COG0277	6e-15	RETO_ESCCA	Alkaloidmetabolism;Directproteinsequencing;FAD;Flavoprotein;Glycoprotein;Oxidoreductase;Signal,Reticuline oxidase precursor (EC 1.21.3.3) (Berberine-bridge-forming enzyme) (BBE) (Tetrahydroprotoberberine synthase).	3e-45	GO_ID:45513	TAIR|gene:2204603 SPTR:Q9SA85 symbol:AT1G30700.1 [GO:0009055 "electron carrier activity" evidence=ISS] Pfam:PF01565 InterPro:IPR006094 EMBL:AC007060 EMBL:AF419607 EMBL:AY140079 EMBL:BT010384 PIR:E86432 SPTR:Q9SA85	1e-106
gi45625790	99.2	Unclassified without homolog
chr3.TM1419.5	1.11.20.6	E1.1.1.1, adh alcohol dehydrogenase [EC:1.1.1.1] [COG:COG1012 COG1062 COG1064 COG1454] [GO:0004022 0004023 0004024 0004025]	ath:At1g22440	F12K8.21; alcohol dehydrogenase, putative [EC:1.1.1.1 1.1.1.284] [KO:K00001 K00121]	5e-14	PA3629	COG1062	1e-10	ADHX_MAIZE	Metal-binding;NAD;Oxidoreductase;Zinc,Alcohol dehydrogenase class III (EC 1.1.1.1) (S- (hydroxymethyl)glutathione dehydrogenase) (EC 1.1.1.284) (Glutathione- dependent formaldehyde dehydrogenase) (FDH) (FALDH) (GSH-FDH).	5e-09	GO_ID:23916	TAIR|gene:2009511 SPTR:Q9SK87 symbol:AT1G22440.1 [GO:0008372 "cellular component unknown" evidence=ND] InterPro:IPR002085 Pfam:PF00107 InterPro:IPR000205 InterPro:IPR002328 Prosite:PS00059 HSSP:P11766 EMBL:AC006551 EMBL:BT015046 EMBL:BT015637 PIR:E86357 SPTR:Q9SK87	1e-14
chr3.TM1419.5	1.5.12.24	E1.1.1.1, adh alcohol dehydrogenase [EC:1.1.1.1] [COG:COG1012 COG1062 COG1064 COG1454] [GO:0004022 0004023 0004024 0004025]	ath:At1g22440	F12K8.21; alcohol dehydrogenase, putative [EC:1.1.1.1 1.1.1.284] [KO:K00001 K00121]	5e-14	PA3629	COG1062	1e-10	ADHX_MAIZE	Metal-binding;NAD;Oxidoreductase;Zinc,Alcohol dehydrogenase class III (EC 1.1.1.1) (S- (hydroxymethyl)glutathione dehydrogenase) (EC 1.1.1.284) (Glutathione- dependent formaldehyde dehydrogenase) (FDH) (FALDH) (GSH-FDH).	5e-09	GO_ID:23916	TAIR|gene:2009511 SPTR:Q9SK87 symbol:AT1G22440.1 [GO:0008372 "cellular component unknown" evidence=ND] InterPro:IPR002085 Pfam:PF00107 InterPro:IPR000205 InterPro:IPR002328 Prosite:PS00059 HSSP:P11766 EMBL:AC006551 EMBL:BT015046 EMBL:BT015637 PIR:E86357 SPTR:Q9SK87	1e-14
chr3.TM1419.5	1.3.6.11	E1.1.1.1, adh alcohol dehydrogenase [EC:1.1.1.1] [COG:COG1012 COG1062 COG1064 COG1454] [GO:0004022 0004023 0004024 0004025]	ath:At1g22440	F12K8.21; alcohol dehydrogenase, putative [EC:1.1.1.1 1.1.1.284] [KO:K00001 K00121]	5e-14	PA3629	COG1062	1e-10	ADHX_MAIZE	Metal-binding;NAD;Oxidoreductase;Zinc,Alcohol dehydrogenase class III (EC 1.1.1.1) (S- (hydroxymethyl)glutathione dehydrogenase) (EC 1.1.1.284) (Glutathione- dependent formaldehyde dehydrogenase) (FDH) (FALDH) (GSH-FDH).	5e-09	GO_ID:23916	TAIR|gene:2009511 SPTR:Q9SK87 symbol:AT1G22440.1 [GO:0008372 "cellular component unknown" evidence=ND] InterPro:IPR002085 Pfam:PF00107 InterPro:IPR000205 InterPro:IPR002328 Prosite:PS00059 HSSP:P11766 EMBL:AC006551 EMBL:BT015046 EMBL:BT015637 PIR:E86357 SPTR:Q9SK87	1e-14
chr3.TM1419.5	1.3.9.4	E1.1.1.1, adh alcohol dehydrogenase [EC:1.1.1.1] [COG:COG1012 COG1062 COG1064 COG1454] [GO:0004022 0004023 0004024 0004025]	ath:At1g22440	F12K8.21; alcohol dehydrogenase, putative [EC:1.1.1.1 1.1.1.284] [KO:K00001 K00121]	5e-14	PA3629	COG1062	1e-10	ADHX_MAIZE	Metal-binding;NAD;Oxidoreductase;Zinc,Alcohol dehydrogenase class III (EC 1.1.1.1) (S- (hydroxymethyl)glutathione dehydrogenase) (EC 1.1.1.284) (Glutathione- dependent formaldehyde dehydrogenase) (FDH) (FALDH) (GSH-FDH).	5e-09	GO_ID:23916	TAIR|gene:2009511 SPTR:Q9SK87 symbol:AT1G22440.1 [GO:0008372 "cellular component unknown" evidence=ND] InterPro:IPR002085 Pfam:PF00107 InterPro:IPR000205 InterPro:IPR002328 Prosite:PS00059 HSSP:P11766 EMBL:AC006551 EMBL:BT015046 EMBL:BT015637 PIR:E86357 SPTR:Q9SK87	1e-14
chr3.TM1419.5	1.3.3.21	E1.1.1.1, adh alcohol dehydrogenase [EC:1.1.1.1] [COG:COG1012 COG1062 COG1064 COG1454] [GO:0004022 0004023 0004024 0004025]	ath:At1g22440	F12K8.21; alcohol dehydrogenase, putative [EC:1.1.1.1 1.1.1.284] [KO:K00001 K00121]	5e-14	PA3629	COG1062	1e-10	ADHX_MAIZE	Metal-binding;NAD;Oxidoreductase;Zinc,Alcohol dehydrogenase class III (EC 1.1.1.1) (S- (hydroxymethyl)glutathione dehydrogenase) (EC 1.1.1.284) (Glutathione- dependent formaldehyde dehydrogenase) (FDH) (FALDH) (GSH-FDH).	5e-09	GO_ID:23916	TAIR|gene:2009511 SPTR:Q9SK87 symbol:AT1G22440.1 [GO:0008372 "cellular component unknown" evidence=ND] InterPro:IPR002085 Pfam:PF00107 InterPro:IPR000205 InterPro:IPR002328 Prosite:PS00059 HSSP:P11766 EMBL:AC006551 EMBL:BT015046 EMBL:BT015637 PIR:E86357 SPTR:Q9SK87	1e-14
chr3.TM1419.5	1.1.1.18	E1.1.1.1, adh alcohol dehydrogenase [EC:1.1.1.1] [COG:COG1012 COG1062 COG1064 COG1454] [GO:0004022 0004023 0004024 0004025]	ath:At1g22440	F12K8.21; alcohol dehydrogenase, putative [EC:1.1.1.1 1.1.1.284] [KO:K00001 K00121]	5e-14	PA3629	COG1062	1e-10	ADHX_MAIZE	Metal-binding;NAD;Oxidoreductase;Zinc,Alcohol dehydrogenase class III (EC 1.1.1.1) (S- (hydroxymethyl)glutathione dehydrogenase) (EC 1.1.1.284) (Glutathione- dependent formaldehyde dehydrogenase) (FDH) (FALDH) (GSH-FDH).	5e-09	GO_ID:23916	TAIR|gene:2009511 SPTR:Q9SK87 symbol:AT1G22440.1 [GO:0008372 "cellular component unknown" evidence=ND] InterPro:IPR002085 Pfam:PF00107 InterPro:IPR000205 InterPro:IPR002328 Prosite:PS00059 HSSP:P11766 EMBL:AC006551 EMBL:BT015046 EMBL:BT015637 PIR:E86357 SPTR:Q9SK87	1e-14
chr3.TM1419.5	1.2.6.11	E1.1.1.284 S-(hydroxymethyl)glutathione dehydrogenase [EC:1.1.1.284] [COG:COG1062] [GO:0004327]	ath:At1g22440	F12K8.21; alcohol dehydrogenase, putative [EC:1.1.1.1 1.1.1.284] [KO:K00001 K00121]	5e-14	PA3629	COG1062	1e-10	ADHX_MAIZE	Metal-binding;NAD;Oxidoreductase;Zinc,Alcohol dehydrogenase class III (EC 1.1.1.1) (S- (hydroxymethyl)glutathione dehydrogenase) (EC 1.1.1.284) (Glutathione- dependent formaldehyde dehydrogenase) (FDH) (FALDH) (GSH-FDH).	5e-09	GO_ID:23916	TAIR|gene:2009511 SPTR:Q9SK87 symbol:AT1G22440.1 [GO:0008372 "cellular component unknown" evidence=ND] InterPro:IPR002085 Pfam:PF00107 InterPro:IPR000205 InterPro:IPR002328 Prosite:PS00059 HSSP:P11766 EMBL:AC006551 EMBL:BT015046 EMBL:BT015637 PIR:E86357 SPTR:Q9SK87	1e-14
gi45619078	99.2	Unclassified without homolog
Ljwgs_053770.1	99.1.4.1181	GO_ID:5356										GO_ID:5356	TAIR|gene:3442037 SPTR:Q9FL02 symbol:AT5G66780.1 [GO:0005554 "molecular function unknown" evidence=ND] [GO:0000004 "biological process unknown" evidence=ND] EMBL:AB010700 EMBL:AY048239 EMBL:AY072623 SPTR:Q9FL02	1e-30
chr4.CM0173.26	99.1.4.1371	GO_ID:30222										GO_ID:30222	TAIR|gene:2061155 SPTR:P92961 symbol:AT2G39890.1 [GO:0015359 "amino acid permease activity" evidence=ISS] [GO:0006865 "amino acid transport" evidence=ISS] [GO:0016020 "membrane" evidence=ISS] InterPro:IPR002422 GO:GO:0006810 GO:GO:0016020 Pfam:PF01490 EMBL:AF002109 EMBL:X95737 PIR:T50692 SPTR:P92961	7e-98
Ljwgs_048280.1	99.1.1.32	KO:K01287	ath:At1g11080	T19D16.4; serine carboxypeptidase S10 family protein [EC:3.4.16.5] [KO:K01287]	3e-30				BRS1_ARATH	Carboxypeptidase;Glycoprotein;Hydrolase;Protease;Signal;Zymogen,Serine carboxypeptidase II precursor (EC 3.4.16.6) (Carboxypeptidase D) (Bri1 suppressor 1) [Contains: Serine carboxypeptidase II chain A; Serine carboxypeptidase II chain B].	3e-27	GO_ID:6907	TAIR|gene:2129674 SPTR:O23364 symbol:SCPL30 [GO:0004185 "serine carboxypeptidase activity" evidence=ISS] [GO:0006508 "proteolysis" evidence=ISS] InterPro:IPR001563 Pfam:PF00450 PRINTS:PR00724 ProDom:PD001189 PROSITE:PS00131 MEROPS:S10.005 HSSP:P08819 EMBL:Z97337 EMBL:AL161540 PIR:G71414 SPTR:O23364	2e-31
Ljwgs_048280.1	99.1.4.371	GO_ID:6907	ath:At1g11080	T19D16.4; serine carboxypeptidase S10 family protein [EC:3.4.16.5] [KO:K01287]	3e-30				BRS1_ARATH	Carboxypeptidase;Glycoprotein;Hydrolase;Protease;Signal;Zymogen,Serine carboxypeptidase II precursor (EC 3.4.16.6) (Carboxypeptidase D) (Bri1 suppressor 1) [Contains: Serine carboxypeptidase II chain A; Serine carboxypeptidase II chain B].	3e-27	GO_ID:6907	TAIR|gene:2129674 SPTR:O23364 symbol:SCPL30 [GO:0004185 "serine carboxypeptidase activity" evidence=ISS] [GO:0006508 "proteolysis" evidence=ISS] InterPro:IPR001563 Pfam:PF00450 PRINTS:PR00724 ProDom:PD001189 PROSITE:PS00131 MEROPS:S10.005 HSSP:P08819 EMBL:Z97337 EMBL:AL161540 PIR:G71414 SPTR:O23364	2e-31
Ljwgs_048280.1	99.1.3.1.98	EC 3.4.16.6	ath:At1g11080	T19D16.4; serine carboxypeptidase S10 family protein [EC:3.4.16.5] [KO:K01287]	3e-30				BRS1_ARATH	Carboxypeptidase;Glycoprotein;Hydrolase;Protease;Signal;Zymogen,Serine carboxypeptidase II precursor (EC 3.4.16.6) (Carboxypeptidase D) (Bri1 suppressor 1) [Contains: Serine carboxypeptidase II chain A; Serine carboxypeptidase II chain B].	3e-27	GO_ID:6907	TAIR|gene:2129674 SPTR:O23364 symbol:SCPL30 [GO:0004185 "serine carboxypeptidase activity" evidence=ISS] [GO:0006508 "proteolysis" evidence=ISS] InterPro:IPR001563 Pfam:PF00450 PRINTS:PR00724 ProDom:PD001189 PROSITE:PS00131 MEROPS:S10.005 HSSP:P08819 EMBL:Z97337 EMBL:AL161540 PIR:G71414 SPTR:O23364	2e-31
chr3.CM0574.6	1.11.20.6	E1.1.1.1, adh alcohol dehydrogenase [EC:1.1.1.1] [COG:COG1012 COG1062 COG1064 COG1454] [GO:0004022 0004023 0004024 0004025]	bcz:BCZK3221	alcohol dehydrogenase, zinc-containing [EC:1.1.1.1] [KO:K00001]	2e-39	mll2116	COG0604	2e-33	QORH_ARATH	Chloroplast;NAD;Oxidoreductase;Plastid,Putative chloroplastic quinone-oxidoreductase homolog (EC 1.-.-.-).	5e-121	GO_ID:24935	TAIR|gene:2123205 SPTR:Q9SV68 symbol:AT4G13010.1 [GO:0008372 "cellular component unknown" evidence=ND] [GO:0008270 "zinc ion binding" evidence=ISS] InterPro:IPR002085 Pfam:PF00107 HSSP:P96202 EMBL:AL161535 EMBL:AL079349 EMBL:AY045857 EMBL:AF412068 EMBL:AY117154 EMBL:AY056396 PIR:T10203 SPTR:Q9SV68	2e-121
chr3.CM0574.6	1.5.12.24	E1.1.1.1, adh alcohol dehydrogenase [EC:1.1.1.1] [COG:COG1012 COG1062 COG1064 COG1454] [GO:0004022 0004023 0004024 0004025]	bcz:BCZK3221	alcohol dehydrogenase, zinc-containing [EC:1.1.1.1] [KO:K00001]	2e-39	mll2116	COG0604	2e-33	QORH_ARATH	Chloroplast;NAD;Oxidoreductase;Plastid,Putative chloroplastic quinone-oxidoreductase homolog (EC 1.-.-.-).	5e-121	GO_ID:24935	TAIR|gene:2123205 SPTR:Q9SV68 symbol:AT4G13010.1 [GO:0008372 "cellular component unknown" evidence=ND] [GO:0008270 "zinc ion binding" evidence=ISS] InterPro:IPR002085 Pfam:PF00107 HSSP:P96202 EMBL:AL161535 EMBL:AL079349 EMBL:AY045857 EMBL:AF412068 EMBL:AY117154 EMBL:AY056396 PIR:T10203 SPTR:Q9SV68	2e-121
chr3.CM0574.6	1.3.6.11	E1.1.1.1, adh alcohol dehydrogenase [EC:1.1.1.1] [COG:COG1012 COG1062 COG1064 COG1454] [GO:0004022 0004023 0004024 0004025]	bcz:BCZK3221	alcohol dehydrogenase, zinc-containing [EC:1.1.1.1] [KO:K00001]	2e-39	mll2116	COG0604	2e-33	QORH_ARATH	Chloroplast;NAD;Oxidoreductase;Plastid,Putative chloroplastic quinone-oxidoreductase homolog (EC 1.-.-.-).	5e-121	GO_ID:24935	TAIR|gene:2123205 SPTR:Q9SV68 symbol:AT4G13010.1 [GO:0008372 "cellular component unknown" evidence=ND] [GO:0008270 "zinc ion binding" evidence=ISS] InterPro:IPR002085 Pfam:PF00107 HSSP:P96202 EMBL:AL161535 EMBL:AL079349 EMBL:AY045857 EMBL:AF412068 EMBL:AY117154 EMBL:AY056396 PIR:T10203 SPTR:Q9SV68	2e-121
chr3.CM0574.6	1.3.9.4	E1.1.1.1, adh alcohol dehydrogenase [EC:1.1.1.1] [COG:COG1012 COG1062 COG1064 COG1454] [GO:0004022 0004023 0004024 0004025]	bcz:BCZK3221	alcohol dehydrogenase, zinc-containing [EC:1.1.1.1] [KO:K00001]	2e-39	mll2116	COG0604	2e-33	QORH_ARATH	Chloroplast;NAD;Oxidoreductase;Plastid,Putative chloroplastic quinone-oxidoreductase homolog (EC 1.-.-.-).	5e-121	GO_ID:24935	TAIR|gene:2123205 SPTR:Q9SV68 symbol:AT4G13010.1 [GO:0008372 "cellular component unknown" evidence=ND] [GO:0008270 "zinc ion binding" evidence=ISS] InterPro:IPR002085 Pfam:PF00107 HSSP:P96202 EMBL:AL161535 EMBL:AL079349 EMBL:AY045857 EMBL:AF412068 EMBL:AY117154 EMBL:AY056396 PIR:T10203 SPTR:Q9SV68	2e-121
chr3.CM0574.6	1.3.3.21	E1.1.1.1, adh alcohol dehydrogenase [EC:1.1.1.1] [COG:COG1012 COG1062 COG1064 COG1454] [GO:0004022 0004023 0004024 0004025]	bcz:BCZK3221	alcohol dehydrogenase, zinc-containing [EC:1.1.1.1] [KO:K00001]	2e-39	mll2116	COG0604	2e-33	QORH_ARATH	Chloroplast;NAD;Oxidoreductase;Plastid,Putative chloroplastic quinone-oxidoreductase homolog (EC 1.-.-.-).	5e-121	GO_ID:24935	TAIR|gene:2123205 SPTR:Q9SV68 symbol:AT4G13010.1 [GO:0008372 "cellular component unknown" evidence=ND] [GO:0008270 "zinc ion binding" evidence=ISS] InterPro:IPR002085 Pfam:PF00107 HSSP:P96202 EMBL:AL161535 EMBL:AL079349 EMBL:AY045857 EMBL:AF412068 EMBL:AY117154 EMBL:AY056396 PIR:T10203 SPTR:Q9SV68	2e-121
chr3.CM0574.6	1.1.1.18	E1.1.1.1, adh alcohol dehydrogenase [EC:1.1.1.1] [COG:COG1012 COG1062 COG1064 COG1454] [GO:0004022 0004023 0004024 0004025]	bcz:BCZK3221	alcohol dehydrogenase, zinc-containing [EC:1.1.1.1] [KO:K00001]	2e-39	mll2116	COG0604	2e-33	QORH_ARATH	Chloroplast;NAD;Oxidoreductase;Plastid,Putative chloroplastic quinone-oxidoreductase homolog (EC 1.-.-.-).	5e-121	GO_ID:24935	TAIR|gene:2123205 SPTR:Q9SV68 symbol:AT4G13010.1 [GO:0008372 "cellular component unknown" evidence=ND] [GO:0008270 "zinc ion binding" evidence=ISS] InterPro:IPR002085 Pfam:PF00107 HSSP:P96202 EMBL:AL161535 EMBL:AL079349 EMBL:AY045857 EMBL:AF412068 EMBL:AY117154 EMBL:AY056396 PIR:T10203 SPTR:Q9SV68	2e-121
chr1.CM0393.64	99.1.4.3072	GO_ID:7441							ARLC_MAIZE	Activator;DNA-binding;Nuclearprotein;Transcription;Transcriptionregulation,Anthocyanin regulatory Lc protein.	2e-11	GO_ID:7441	TAIR|gene:3437446 SPTR:Q8S3F3 symbol:AT2G22750.1 [GO:0003700 "transcription factor activity" evidence=ISS] [GO:0045449 "regulation of transcription" evidence=TAS] [GO:0003677 "DNA binding" evidence=ISS] Pfam:PF00010 InterPro:IPR001092 SMART:SM00353 PROSITE:PS50888 EMBL:AF488562 SPTR:Q8S3F3	4e-28
chr1.CM0393.64	99.1.3.2.431	ARLC_MAIZE							ARLC_MAIZE	Activator;DNA-binding;Nuclearprotein;Transcription;Transcriptionregulation,Anthocyanin regulatory Lc protein.	2e-11	GO_ID:7441	TAIR|gene:3437446 SPTR:Q8S3F3 symbol:AT2G22750.1 [GO:0003700 "transcription factor activity" evidence=ISS] [GO:0045449 "regulation of transcription" evidence=TAS] [GO:0003677 "DNA binding" evidence=ISS] Pfam:PF00010 InterPro:IPR001092 SMART:SM00353 PROSITE:PS50888 EMBL:AF488562 SPTR:Q8S3F3	4e-28
gi45629475	99.2	Unclassified without homolog
gi60476413	99.1.3.2.528	KNAP2_MALDO							KNAP2_MALDO	DNA-binding;Homeobox;Multigenefamily;Nuclearprotein,Homeobox protein knotted-1-like 2 (KNAP2).	2e-100	GO_ID:42910	TAIR|gene:2027088 SPTR:Q38874 symbol:AT1G62360.1 [GO:0003700 "transcription factor activity" evidence=ISS] InterPro:IPR001356 InterPro:IPR005541 InterPro:IPR005540 InterPro:IPR005539 InterPro:IPR012287 Pfam:PF00046 Pfam:PF03791 ProDom:PD000010 PROSITE:PS00027 PROSITE:PS50071 HSSP:P41778 EMBL:U32344 EMBL:AC003113 EMBL:AY080857 PIR:S68456 PIR:T01446 GeneFarm:3999 Pfam:PF03789 Pfam:PF03790 SPTR:Q388…	1e-55
gi60476413	99.1.4.2888	GO_ID:42910							KNAP2_MALDO	DNA-binding;Homeobox;Multigenefamily;Nuclearprotein,Homeobox protein knotted-1-like 2 (KNAP2).	2e-100	GO_ID:42910	TAIR|gene:2027088 SPTR:Q38874 symbol:AT1G62360.1 [GO:0003700 "transcription factor activity" evidence=ISS] InterPro:IPR001356 InterPro:IPR005541 InterPro:IPR005540 InterPro:IPR005539 InterPro:IPR012287 Pfam:PF00046 Pfam:PF03791 ProDom:PD000010 PROSITE:PS00027 PROSITE:PS50071 HSSP:P41778 EMBL:U32344 EMBL:AC003113 EMBL:AY080857 PIR:S68456 PIR:T01446 GeneFarm:3999 Pfam:PF03789 Pfam:PF03790 SPTR:Q388…	1e-55
Ljwgs_013099.2	1.9.7.12	E1.1.1.153, spr sepiapterin reductase [EC:1.1.1.153] [COG:COG1028] [GO:0004757]	ath:At3g03980	T11I18.9; short-chain dehydrogenase/reductase (SDR) family protein [EC:1.1.1.100] [KO:K00059]	2e-26	PA1470	COG1028	5e-16	SDR1_PICAB	Oxidoreductase,Short-chain type dehydrogenase/reductase (EC 1.-.-.-).	2e-20	GO_ID:40723	TAIR|gene:2095967 SPTR:Q9SQR4 symbol:AT3G03980.1 [GO:0016491 "oxidoreductase activity" evidence=ISS] InterPro:IPR002198 InterPro:IPR002347 Pfam:PF00106 Prosite:PS00061 GO:GO:0008152 PRINTS:PR00080 PRINTS:PR00081 GO:GO:0009507 EMBL:AC011698 HSSP:Q12634 SPTR:Q9SQR4	4e-27
Ljwgs_013099.2	1.1.4.5	E1.1.1.125, kduD 2-deoxy-D-gluconate 3-dehydrogenase [EC:1.1.1.125] [COG:COG1028] [GO:0008678]	ath:At3g03980	T11I18.9; short-chain dehydrogenase/reductase (SDR) family protein [EC:1.1.1.100] [KO:K00059]	2e-26	PA1470	COG1028	5e-16	SDR1_PICAB	Oxidoreductase,Short-chain type dehydrogenase/reductase (EC 1.-.-.-).	2e-20	GO_ID:40723	TAIR|gene:2095967 SPTR:Q9SQR4 symbol:AT3G03980.1 [GO:0016491 "oxidoreductase activity" evidence=ISS] InterPro:IPR002198 InterPro:IPR002347 Pfam:PF00106 Prosite:PS00061 GO:GO:0008152 PRINTS:PR00080 PRINTS:PR00081 GO:GO:0009507 EMBL:AC011698 HSSP:Q12634 SPTR:Q9SQR4	4e-27
Ljwgs_013099.2	1.9.10.50	E1.3.1.33, por protochlorophyllide reductase [EC:1.3.1.33] [COG:COG1028] [GO:0016630]	ath:At3g03980	T11I18.9; short-chain dehydrogenase/reductase (SDR) family protein [EC:1.1.1.100] [KO:K00059]	2e-26	PA1470	COG1028	5e-16	SDR1_PICAB	Oxidoreductase,Short-chain type dehydrogenase/reductase (EC 1.-.-.-).	2e-20	GO_ID:40723	TAIR|gene:2095967 SPTR:Q9SQR4 symbol:AT3G03980.1 [GO:0016491 "oxidoreductase activity" evidence=ISS] InterPro:IPR002198 InterPro:IPR002347 Pfam:PF00106 Prosite:PS00061 GO:GO:0008152 PRINTS:PR00080 PRINTS:PR00081 GO:GO:0009507 EMBL:AC011698 HSSP:Q12634 SPTR:Q9SQR4	4e-27
Ljwgs_013099.2	1.8.8.3	E1.3.1.28, entA 2,3-dihydro-2,3-dihydroxybenzoate dehydrogenase [EC:1.3.1.28] [COG:COG1028] [GO:0008667]	ath:At3g03980	T11I18.9; short-chain dehydrogenase/reductase (SDR) family protein [EC:1.1.1.100] [KO:K00059]	2e-26	PA1470	COG1028	5e-16	SDR1_PICAB	Oxidoreductase,Short-chain type dehydrogenase/reductase (EC 1.-.-.-).	2e-20	GO_ID:40723	TAIR|gene:2095967 SPTR:Q9SQR4 symbol:AT3G03980.1 [GO:0016491 "oxidoreductase activity" evidence=ISS] InterPro:IPR002198 InterPro:IPR002347 Pfam:PF00106 Prosite:PS00061 GO:GO:0008152 PRINTS:PR00080 PRINTS:PR00081 GO:GO:0009507 EMBL:AC011698 HSSP:Q12634 SPTR:Q9SQR4	4e-27
Ljwgs_013099.2	1.1.14.17	E1.1.1.36, phbB acetoacetyl-CoA reductase [EC:1.1.1.36] [COG:COG1028] [GO:0018454]	ath:At3g03980	T11I18.9; short-chain dehydrogenase/reductase (SDR) family protein [EC:1.1.1.100] [KO:K00059]	2e-26	PA1470	COG1028	5e-16	SDR1_PICAB	Oxidoreductase,Short-chain type dehydrogenase/reductase (EC 1.-.-.-).	2e-20	GO_ID:40723	TAIR|gene:2095967 SPTR:Q9SQR4 symbol:AT3G03980.1 [GO:0016491 "oxidoreductase activity" evidence=ISS] InterPro:IPR002198 InterPro:IPR002347 Pfam:PF00106 Prosite:PS00061 GO:GO:0008152 PRINTS:PR00080 PRINTS:PR00081 GO:GO:0009507 EMBL:AC011698 HSSP:Q12634 SPTR:Q9SQR4	4e-27
Ljwgs_013099.2	1.1.3.26	E1.1.1.47, gdh glucose 1-dehydrogenase [EC:1.1.1.47] [COG:COG1028]	ath:At3g03980	T11I18.9; short-chain dehydrogenase/reductase (SDR) family protein [EC:1.1.1.100] [KO:K00059]	2e-26	PA1470	COG1028	5e-16	SDR1_PICAB	Oxidoreductase,Short-chain type dehydrogenase/reductase (EC 1.-.-.-).	2e-20	GO_ID:40723	TAIR|gene:2095967 SPTR:Q9SQR4 symbol:AT3G03980.1 [GO:0016491 "oxidoreductase activity" evidence=ISS] InterPro:IPR002198 InterPro:IPR002347 Pfam:PF00106 Prosite:PS00061 GO:GO:0008152 PRINTS:PR00080 PRINTS:PR00081 GO:GO:0009507 EMBL:AC011698 HSSP:Q12634 SPTR:Q9SQR4	4e-27
Ljwgs_013099.2	1.1.13.10	E1.3.1.- [EC:1.3.1.-] [COG:COG1028]	ath:At3g03980	T11I18.9; short-chain dehydrogenase/reductase (SDR) family protein [EC:1.1.1.100] [KO:K00059]	2e-26	PA1470	COG1028	5e-16	SDR1_PICAB	Oxidoreductase,Short-chain type dehydrogenase/reductase (EC 1.-.-.-).	2e-20	GO_ID:40723	TAIR|gene:2095967 SPTR:Q9SQR4 symbol:AT3G03980.1 [GO:0016491 "oxidoreductase activity" evidence=ISS] InterPro:IPR002198 InterPro:IPR002347 Pfam:PF00106 Prosite:PS00061 GO:GO:0008152 PRINTS:PR00080 PRINTS:PR00081 GO:GO:0009507 EMBL:AC011698 HSSP:Q12634 SPTR:Q9SQR4	4e-27
Ljwgs_013099.2	1.11.6.2	E1.3.1.- [EC:1.3.1.-] [COG:COG1028]	ath:At3g03980	T11I18.9; short-chain dehydrogenase/reductase (SDR) family protein [EC:1.1.1.100] [KO:K00059]	2e-26	PA1470	COG1028	5e-16	SDR1_PICAB	Oxidoreductase,Short-chain type dehydrogenase/reductase (EC 1.-.-.-).	2e-20	GO_ID:40723	TAIR|gene:2095967 SPTR:Q9SQR4 symbol:AT3G03980.1 [GO:0016491 "oxidoreductase activity" evidence=ISS] InterPro:IPR002198 InterPro:IPR002347 Pfam:PF00106 Prosite:PS00061 GO:GO:0008152 PRINTS:PR00080 PRINTS:PR00081 GO:GO:0009507 EMBL:AC011698 HSSP:Q12634 SPTR:Q9SQR4	4e-27
Ljwgs_013099.2	1.9.10.29	COBL2, cobL precorrin-8W decarboxylase [EC:1.-.-.-] [COG:COG2242] [GO:0016491]	ath:At3g03980	T11I18.9; short-chain dehydrogenase/reductase (SDR) family protein [EC:1.1.1.100] [KO:K00059]	2e-26	PA1470	COG1028	5e-16	SDR1_PICAB	Oxidoreductase,Short-chain type dehydrogenase/reductase (EC 1.-.-.-).	2e-20	GO_ID:40723	TAIR|gene:2095967 SPTR:Q9SQR4 symbol:AT3G03980.1 [GO:0016491 "oxidoreductase activity" evidence=ISS] InterPro:IPR002198 InterPro:IPR002347 Pfam:PF00106 Prosite:PS00061 GO:GO:0008152 PRINTS:PR00080 PRINTS:PR00081 GO:GO:0009507 EMBL:AC011698 HSSP:Q12634 SPTR:Q9SQR4	4e-27
Ljwgs_013099.2	1.7.11.2	E1.1.1.102 3-dehydrosphinganine reductase [EC:1.1.1.102] [COG:COG1028] [GO:0047560]	ath:At3g03980	T11I18.9; short-chain dehydrogenase/reductase (SDR) family protein [EC:1.1.1.100] [KO:K00059]	2e-26	PA1470	COG1028	5e-16	SDR1_PICAB	Oxidoreductase,Short-chain type dehydrogenase/reductase (EC 1.-.-.-).	2e-20	GO_ID:40723	TAIR|gene:2095967 SPTR:Q9SQR4 symbol:AT3G03980.1 [GO:0016491 "oxidoreductase activity" evidence=ISS] InterPro:IPR002198 InterPro:IPR002347 Pfam:PF00106 Prosite:PS00061 GO:GO:0008152 PRINTS:PR00080 PRINTS:PR00081 GO:GO:0009507 EMBL:AC011698 HSSP:Q12634 SPTR:Q9SQR4	4e-27
Ljwgs_013099.2	1.3.1.5	E1.1.1.100, fabG 3-oxoacyl-[acyl-carrier protein] reductase [EC:1.1.1.100] [COG:COG1028] [GO:0004316]	ath:At3g03980	T11I18.9; short-chain dehydrogenase/reductase (SDR) family protein [EC:1.1.1.100] [KO:K00059]	2e-26	PA1470	COG1028	5e-16	SDR1_PICAB	Oxidoreductase,Short-chain type dehydrogenase/reductase (EC 1.-.-.-).	2e-20	GO_ID:40723	TAIR|gene:2095967 SPTR:Q9SQR4 symbol:AT3G03980.1 [GO:0016491 "oxidoreductase activity" evidence=ISS] InterPro:IPR002198 InterPro:IPR002347 Pfam:PF00106 Prosite:PS00061 GO:GO:0008152 PRINTS:PR00080 PRINTS:PR00081 GO:GO:0009507 EMBL:AC011698 HSSP:Q12634 SPTR:Q9SQR4	4e-27
Ljwgs_013099.2	1.3.4.7	E1.1.1.30, bdh 3-hydroxybutyrate dehydrogenase [EC:1.1.1.30] [COG:COG1028] [GO:0003858]	ath:At3g03980	T11I18.9; short-chain dehydrogenase/reductase (SDR) family protein [EC:1.1.1.100] [KO:K00059]	2e-26	PA1470	COG1028	5e-16	SDR1_PICAB	Oxidoreductase,Short-chain type dehydrogenase/reductase (EC 1.-.-.-).	2e-20	GO_ID:40723	TAIR|gene:2095967 SPTR:Q9SQR4 symbol:AT3G03980.1 [GO:0016491 "oxidoreductase activity" evidence=ISS] InterPro:IPR002198 InterPro:IPR002347 Pfam:PF00106 Prosite:PS00061 GO:GO:0008152 PRINTS:PR00080 PRINTS:PR00081 GO:GO:0009507 EMBL:AC011698 HSSP:Q12634 SPTR:Q9SQR4	4e-27
Ljwgs_013099.2	1.1.5.27	E1.1.1.140, srlD sorbitol-6-phosphate 2-dehydrogenase [EC:1.1.1.140] [COG:COG1028] [GO:0009010]	ath:At3g03980	T11I18.9; short-chain dehydrogenase/reductase (SDR) family protein [EC:1.1.1.100] [KO:K00059]	2e-26	PA1470	COG1028	5e-16	SDR1_PICAB	Oxidoreductase,Short-chain type dehydrogenase/reductase (EC 1.-.-.-).	2e-20	GO_ID:40723	TAIR|gene:2095967 SPTR:Q9SQR4 symbol:AT3G03980.1 [GO:0016491 "oxidoreductase activity" evidence=ISS] InterPro:IPR002198 InterPro:IPR002347 Pfam:PF00106 Prosite:PS00061 GO:GO:0008152 PRINTS:PR00080 PRINTS:PR00081 GO:GO:0009507 EMBL:AC011698 HSSP:Q12634 SPTR:Q9SQR4	4e-27
Ljwgs_013099.2	1.5.14.16	E1.3.1.- [EC:1.3.1.-] [COG:COG1028]	ath:At3g03980	T11I18.9; short-chain dehydrogenase/reductase (SDR) family protein [EC:1.1.1.100] [KO:K00059]	2e-26	PA1470	COG1028	5e-16	SDR1_PICAB	Oxidoreductase,Short-chain type dehydrogenase/reductase (EC 1.-.-.-).	2e-20	GO_ID:40723	TAIR|gene:2095967 SPTR:Q9SQR4 symbol:AT3G03980.1 [GO:0016491 "oxidoreductase activity" evidence=ISS] InterPro:IPR002198 InterPro:IPR002347 Pfam:PF00106 Prosite:PS00061 GO:GO:0008152 PRINTS:PR00080 PRINTS:PR00081 GO:GO:0009507 EMBL:AC011698 HSSP:Q12634 SPTR:Q9SQR4	4e-27
Ljwgs_013099.2	1.11.16.6	E1.3.1.25, benD 1,6-dihydroxycyclohexa-2,4-diene-1-carboxylate dehydrogenase [EC:1.3.1.25] [COG:COG1028] [GO:0047116]	ath:At3g03980	T11I18.9; short-chain dehydrogenase/reductase (SDR) family protein [EC:1.1.1.100] [KO:K00059]	2e-26	PA1470	COG1028	5e-16	SDR1_PICAB	Oxidoreductase,Short-chain type dehydrogenase/reductase (EC 1.-.-.-).	2e-20	GO_ID:40723	TAIR|gene:2095967 SPTR:Q9SQR4 symbol:AT3G03980.1 [GO:0016491 "oxidoreductase activity" evidence=ISS] InterPro:IPR002198 InterPro:IPR002347 Pfam:PF00106 Prosite:PS00061 GO:GO:0008152 PRINTS:PR00080 PRINTS:PR00081 GO:GO:0009507 EMBL:AC011698 HSSP:Q12634 SPTR:Q9SQR4	4e-27
Ljwgs_013099.2	1.3.10.8	E1.1.1.101, AYR1 1-acylglycerone phosphate reductase [EC:1.1.1.101] [COG:COG1028] [GO:0000140]	ath:At3g03980	T11I18.9; short-chain dehydrogenase/reductase (SDR) family protein [EC:1.1.1.100] [KO:K00059]	2e-26	PA1470	COG1028	5e-16	SDR1_PICAB	Oxidoreductase,Short-chain type dehydrogenase/reductase (EC 1.-.-.-).	2e-20	GO_ID:40723	TAIR|gene:2095967 SPTR:Q9SQR4 symbol:AT3G03980.1 [GO:0016491 "oxidoreductase activity" evidence=ISS] InterPro:IPR002198 InterPro:IPR002347 Pfam:PF00106 Prosite:PS00061 GO:GO:0008152 PRINTS:PR00080 PRINTS:PR00081 GO:GO:0009507 EMBL:AC011698 HSSP:Q12634 SPTR:Q9SQR4	4e-27
Ljwgs_013099.2	1.5.13.29	HCAB 2,3-dihydroxy-2,3-dihydrophenylpropionate dehydrogenase [EC:1.3.1.-] [COG:COG1028] [GO:0018498]	ath:At3g03980	T11I18.9; short-chain dehydrogenase/reductase (SDR) family protein [EC:1.1.1.100] [KO:K00059]	2e-26	PA1470	COG1028	5e-16	SDR1_PICAB	Oxidoreductase,Short-chain type dehydrogenase/reductase (EC 1.-.-.-).	2e-20	GO_ID:40723	TAIR|gene:2095967 SPTR:Q9SQR4 symbol:AT3G03980.1 [GO:0016491 "oxidoreductase activity" evidence=ISS] InterPro:IPR002198 InterPro:IPR002347 Pfam:PF00106 Prosite:PS00061 GO:GO:0008152 PRINTS:PR00080 PRINTS:PR00081 GO:GO:0009507 EMBL:AC011698 HSSP:Q12634 SPTR:Q9SQR4	4e-27
Ljwgs_013099.2	1.1.14.36	E1.1.1.30, bdh 3-hydroxybutyrate dehydrogenase [EC:1.1.1.30] [COG:COG1028] [GO:0003858]	ath:At3g03980	T11I18.9; short-chain dehydrogenase/reductase (SDR) family protein [EC:1.1.1.100] [KO:K00059]	2e-26	PA1470	COG1028	5e-16	SDR1_PICAB	Oxidoreductase,Short-chain type dehydrogenase/reductase (EC 1.-.-.-).	2e-20	GO_ID:40723	TAIR|gene:2095967 SPTR:Q9SQR4 symbol:AT3G03980.1 [GO:0016491 "oxidoreductase activity" evidence=ISS] InterPro:IPR002198 InterPro:IPR002347 Pfam:PF00106 Prosite:PS00061 GO:GO:0008152 PRINTS:PR00080 PRINTS:PR00081 GO:GO:0009507 EMBL:AC011698 HSSP:Q12634 SPTR:Q9SQR4	4e-27
Ljwgs_056302.1	3.3.10.117	BMPR1 bone morphogenetic protein receptor, type I [EC:2.7.1.37]							SRK6_BRAOE	ATP-binding;Glycoprotein;Kinase;Membrane;Nucleotide-binding;Receptor;Self-incompatibility;Serine/threonine-proteinkinase;Signal;Transferase;Transmembrane,Putative serine/threonine-protein kinase receptor precursor (EC 2.7.1.37) (S-receptor kinase) (SRK).	4e-17	GO_ID:30110	TAIR|gene:2121675 SPTR:Q8GYA4 symbol:AT4G23180.1 [GO:0016301 "kinase activity" evidence=ISS] InterPro:IPR000719 InterPro:IPR008271 Pfam:PF00069 Prosite:PS00108 InterPro:IPR002902 Prosite:PS00107 Pfam:PF01657 ProDom:PD000001 PROSITE:PS50011 HSSP:P00523 EMBL:AK117765 EMBL:BT005954 SPTR:Q8GYA4	4e-27
Ljwgs_056302.1	3.2.2.1	Protein kinase [EC:2.7.1.37]							SRK6_BRAOE	ATP-binding;Glycoprotein;Kinase;Membrane;Nucleotide-binding;Receptor;Self-incompatibility;Serine/threonine-proteinkinase;Signal;Transferase;Transmembrane,Putative serine/threonine-protein kinase receptor precursor (EC 2.7.1.37) (S-receptor kinase) (SRK).	4e-17	GO_ID:30110	TAIR|gene:2121675 SPTR:Q8GYA4 symbol:AT4G23180.1 [GO:0016301 "kinase activity" evidence=ISS] InterPro:IPR000719 InterPro:IPR008271 Pfam:PF00069 Prosite:PS00108 InterPro:IPR002902 Prosite:PS00107 Pfam:PF01657 ProDom:PD000001 PROSITE:PS50011 HSSP:P00523 EMBL:AK117765 EMBL:BT005954 SPTR:Q8GYA4	4e-27
Ljwgs_132526.1	99.1.3.2.1639	WRBA_SALTI	sty:STY1155	wrbA; trp repressor binding protein [KO:K03809]	6e-10	wrbA	COG0655	2e-10	WRBA_SALTI	Completeproteome;Flavoprotein;FMN,Flavoprotein wrbA (Trp repressor binding protein).	3e-10	GO_ID:6258	TAIR|gene:2178867 SPTR:Q9LUX9 symbol:AT5G58800.1 [GO:0008372 "cellular component unknown" evidence=ND] InterPro:IPR008254 Pfam:PF00258 PROSITE:PS50902 EMBL:AB020755 EMBL:AY064055 EMBL:AY096367 SPTR:Q9LUX9	1e-21
Ljwgs_132526.1	99.1.4.4005	GO_ID:6258	sty:STY1155	wrbA; trp repressor binding protein [KO:K03809]	6e-10	wrbA	COG0655	2e-10	WRBA_SALTI	Completeproteome;Flavoprotein;FMN,Flavoprotein wrbA (Trp repressor binding protein).	3e-10	GO_ID:6258	TAIR|gene:2178867 SPTR:Q9LUX9 symbol:AT5G58800.1 [GO:0008372 "cellular component unknown" evidence=ND] InterPro:IPR008254 Pfam:PF00258 PROSITE:PS50902 EMBL:AB020755 EMBL:AY064055 EMBL:AY096367 SPTR:Q9LUX9	1e-21
Ljwgs_132526.1	99.1.2.120	COG0655	sty:STY1155	wrbA; trp repressor binding protein [KO:K03809]	6e-10	wrbA	COG0655	2e-10	WRBA_SALTI	Completeproteome;Flavoprotein;FMN,Flavoprotein wrbA (Trp repressor binding protein).	3e-10	GO_ID:6258	TAIR|gene:2178867 SPTR:Q9LUX9 symbol:AT5G58800.1 [GO:0008372 "cellular component unknown" evidence=ND] InterPro:IPR008254 Pfam:PF00258 PROSITE:PS50902 EMBL:AB020755 EMBL:AY064055 EMBL:AY096367 SPTR:Q9LUX9	1e-21
Ljwgs_132526.1	99.1.1.140	KO:K03809	sty:STY1155	wrbA; trp repressor binding protein [KO:K03809]	6e-10	wrbA	COG0655	2e-10	WRBA_SALTI	Completeproteome;Flavoprotein;FMN,Flavoprotein wrbA (Trp repressor binding protein).	3e-10	GO_ID:6258	TAIR|gene:2178867 SPTR:Q9LUX9 symbol:AT5G58800.1 [GO:0008372 "cellular component unknown" evidence=ND] InterPro:IPR008254 Pfam:PF00258 PROSITE:PS50902 EMBL:AB020755 EMBL:AY064055 EMBL:AY096367 SPTR:Q9LUX9	1e-21
Ljwgs_086126.1	99.1.4.710	GO_ID:36915										GO_ID:36915	TAIR|gene:2196592 SPTR:Q9M9E1 symbol:PDR12 "PLEIOTROPIC DRUG RESISTANCE 12" [GO:0042626 "ATPase activity, coupled to transmembrane movement of substances" evidence=ISS] [GO:0005886 "plasma membrane" evidence=IDA] [GO:0015692 "lead ion transport" evidence=IMP] InterPro:IPR003593 InterPro:IPR003439 Pfam:PF00005 InterPro:IPR000412 Pfam:PF01061 SMART:SM00382 ProDom:PD000006 PROSITE:PS50893 EMBL:AC013…	1e-47
chr4.CM0126.95	99.1.4.2202	GO_ID:18786										GO_ID:18786	TAIR|gene:2127152 SPTR:O82741 symbol:AT4G22920.1 [GO:0005554 "molecular function unknown" evidence=ND] [GO:0000004 "biological process unknown" evidence=ND] EMBL:AL161558 EMBL:AL031018 EMBL:AY063900 EMBL:AY096504 EMBL:AY850161 PIR:T05123 SPTR:O82741	2e-88
chr6.TM1374.5	99.1.4.6041	GO_ID:7323							WRN_HUMAN	ATP-binding;DNA-binding;Helicase;Hydrolase;Nuclearprotein;Nucleotide-binding;Polymorphism;Repeat,Werner syndrome helicase.	8e-20	GO_ID:7323	TAIR|gene:2119524 SPTR:Q9FT68 symbol:WRNEXO [GO:0000004 "biological process unknown" evidence=ND] [GO:0003676 "nucleic acid binding" evidence=ISS] [GO:0005622 "intracellular" evidence=ISS] [GO:0008408 "3-5 exonuclease activity" evidence=ISS] [GO:0005515 "protein binding" evidence=IPI] InterPro:IPR002562 Pfam:PF01612 GO:GO:0005622 SMART:SM00474 EMBL:AJ404476 SPTR:Q9FT68	2e-22
chr6.TM1374.5	99.1.3.2.3993	WRN_HUMAN							WRN_HUMAN	ATP-binding;DNA-binding;Helicase;Hydrolase;Nuclearprotein;Nucleotide-binding;Polymorphism;Repeat,Werner syndrome helicase.	8e-20	GO_ID:7323	TAIR|gene:2119524 SPTR:Q9FT68 symbol:WRNEXO [GO:0000004 "biological process unknown" evidence=ND] [GO:0003676 "nucleic acid binding" evidence=ISS] [GO:0005622 "intracellular" evidence=ISS] [GO:0008408 "3-5 exonuclease activity" evidence=ISS] [GO:0005515 "protein binding" evidence=IPI] InterPro:IPR002562 Pfam:PF01612 GO:GO:0005622 SMART:SM00474 EMBL:AJ404476 SPTR:Q9FT68	2e-22
chr5.CM0200.5	99.1.4.718	GO_ID:38207										GO_ID:38207	TAIR|gene:2082424 SPTR:Q9M8K5 symbol:AT3G06130 [GO:0008372 "cellular component unknown" evidence=ND] InterPro:IPR006121 Pfam:PF00403 PROSITE:PS50846 EMBL:AC018907 EMBL:AY045685 EMBL:AF326899 EMBL:AY149962 EMBL:AF349519 SPTR:Q9M8K5	3e-24
chr2.CM0373.76	1.3.5.19	E5.4.99.8 cycloartenol synthase [EC:5.4.99.8] [GO:0016871]	ath:At2g07050	T4E14.16; cycloartenol synthase (CAS1) / 2,3-epoxysqualene--cycloartenol cyclase / (S)-2,3-epoxysqualene mutase [EC:5.4.99.8] [KO:K01853]	0	YHR072w	COG1657	6e-126	CAS1_ARATH	Isomerase;Repeat,Cycloartenol synthase (EC 5.4.99.8) (2,3-epoxysqualene--cycloartenol cyclase).	0	GO_ID:5294	TAIR|gene:2060120 SPTR:P38605 symbol:AT2G07050.1 [GO:0019745 "pentacyclic triterpenoid biosynthesis" evidence=ISS] InterPro:IPR001330 InterPro:IPR002365 Pfam:PF00432 TIGRFAMs:TIGR01787 PROSITE:PS01074 InterPro:IPR008930 EMBL:AC005171 EMBL:U02555 EMBL:AY094394 EMBL:BT001118 PIR:H84481 SPTR:P38605	0
gi45638602	99.2	Unclassified without homolog
Ljwgs_128551.1	3.3.10.117	BMPR1 bone morphogenetic protein receptor, type I [EC:2.7.1.37]							CIPK1_ORYSA	ATP-binding;Calcium;Kinase;Manganese;Nucleotide-binding;Phosphorylation;Serine/threonine-proteinkinase;Transferase,CIPK-like protein 1 (EC 2.7.1.37) (OsCK1).	2e-19	GO_ID:23944	TAIR|gene:2009811 SPTR:Q93VD3 symbol:AT1G30270.1 [GO:0016301 "kinase activity" evidence=ISS] [GO:0005737 "cytoplasm" evidence=IDA] [GO:0005634 "nucleus" evidence=IDA] InterPro:IPR000719 InterPro:IPR002290 InterPro:IPR008271 Pfam:PF00069 Prosite:PS00108 InterPro:IPR004041 Prosite:PS00107 Pfam:PF03822 ProDom:PD000001 PROSITE:PS50011 SMART:SM00220 HSSP:P49137 PROSITE:PS50816 EMBL:AY056419 EMBL:AY035…	3e-37
Ljwgs_128551.1	3.2.2.1	Protein kinase [EC:2.7.1.37]							CIPK1_ORYSA	ATP-binding;Calcium;Kinase;Manganese;Nucleotide-binding;Phosphorylation;Serine/threonine-proteinkinase;Transferase,CIPK-like protein 1 (EC 2.7.1.37) (OsCK1).	2e-19	GO_ID:23944	TAIR|gene:2009811 SPTR:Q93VD3 symbol:AT1G30270.1 [GO:0016301 "kinase activity" evidence=ISS] [GO:0005737 "cytoplasm" evidence=IDA] [GO:0005634 "nucleus" evidence=IDA] InterPro:IPR000719 InterPro:IPR002290 InterPro:IPR008271 Pfam:PF00069 Prosite:PS00108 InterPro:IPR004041 Prosite:PS00107 Pfam:PF03822 ProDom:PD000001 PROSITE:PS50011 SMART:SM00220 HSSP:P49137 PROSITE:PS50816 EMBL:AY056419 EMBL:AY035…	3e-37
Ljwgs_129120.1	99.1.4.3933	GO_ID:6696										GO_ID:6696	TAIR|gene:3437358 SPTR:P93758 symbol:AT2G41870 [GO:0000004 "biological process unknown" evidence=ND] [GO:0008372 "cellular component unknown" evidence=ND] [GO:0003677 "DNA binding" evidence=ISS] Pfam:PF03763 InterPro:IPR005516 EMBL:AC002339 EMBL:U90439 EMBL:AF326883 EMBL:AF339703 PIR:B84847 SPTR:P93758	5e-21
Ljwgs_011392.1	99.2	Unclassified without homolog
Ljwgs_017955.1.1	99.1.4.2868	GO_ID:10108										GO_ID:10108	TAIR|gene:2057731 SPTR:Q42371 symbol:AT2G26330.1 [GO:0005739 "mitochondrion" evidence=IDA] Pfam:PF00560 InterPro:IPR000719 InterPro:IPR008271 Pfam:PF00069 Prosite:PS00108 InterPro:IPR001611 InterPro:IPR007090 Prosite:PS00107 GO:GO:0005739 ProDom:PD000001 PROSITE:PS50011 PRINTS:PR00019 HSSP:P36897 EMBL:AC004484 EMBL:U47029 EMBL:D83257 EMBL:AY035110 PIR:B84659 SPTR:Q42371	3e-10
chr2.CM0373.37	3.3.10.83	E3.6.1.9 nucleotide pyrophosphatase [EC:3.6.1.9] [GO:0004551]	hsa:5167	ENPP1; ectonucleotide pyrophosphatase/phosphodiesterase 1 [EC:3.1.4.1 3.6.1.9] [KO:K01113 K01513]	4e-71	CC1277	COG1524	2e-55	ENPP1_HUMAN	Diseasemutation;Glycoprotein;Hydrolase;Membrane;Multifunctionalenzyme;Phosphorylation;Polymorphism;Repeat;Signal-anchor;Transmembrane,Ectonucleotide pyrophosphatase/phosphodiesterase 1 (E-NPP 1) (Phosphodiesterase I/nucleotide pyrophosphatase 1) (Plasma-cell membrane glycoprotein PC-1) [Includes: Alkaline phosphodiesterase I (EC 3.1.4.1); Nucleotide pyrophosphatase (EC 3.6.1.9) (NPPase)].	2e-71	GO_ID:43794	TAIR|gene:2134452 SPTR:Q9SU83 symbol:AT4G29680.1 [GO:0008372 "cellular component unknown" evidence=ND] [GO:0009117 "nucleotide metabolism" evidence=ISS] [GO:0016787 "hydrolase activity" evidence=ISS] InterPro:IPR002591 Pfam:PF01663 EMBL:AL161575 EMBL:AL079344 PIR:T09931 SPTR:Q9SU83	8e-167
chr2.CM0373.37	1.9.2.6	E3.6.1.9 nucleotide pyrophosphatase [EC:3.6.1.9] [GO:0004551]	hsa:5167	ENPP1; ectonucleotide pyrophosphatase/phosphodiesterase 1 [EC:3.1.4.1 3.6.1.9] [KO:K01113 K01513]	4e-71	CC1277	COG1524	2e-55	ENPP1_HUMAN	Diseasemutation;Glycoprotein;Hydrolase;Membrane;Multifunctionalenzyme;Phosphorylation;Polymorphism;Repeat;Signal-anchor;Transmembrane,Ectonucleotide pyrophosphatase/phosphodiesterase 1 (E-NPP 1) (Phosphodiesterase I/nucleotide pyrophosphatase 1) (Plasma-cell membrane glycoprotein PC-1) [Includes: Alkaline phosphodiesterase I (EC 3.1.4.1); Nucleotide pyrophosphatase (EC 3.6.1.9) (NPPase)].	2e-71	GO_ID:43794	TAIR|gene:2134452 SPTR:Q9SU83 symbol:AT4G29680.1 [GO:0008372 "cellular component unknown" evidence=ND] [GO:0009117 "nucleotide metabolism" evidence=ISS] [GO:0016787 "hydrolase activity" evidence=ISS] InterPro:IPR002591 Pfam:PF01663 EMBL:AL161575 EMBL:AL079344 PIR:T09931 SPTR:Q9SU83	8e-167
chr2.CM0373.37	1.7.10.12	PIGN/O phosphatidylinositol glycan, class N/O [EC:2.7.-.-] [COG:COG1524]	hsa:5167	ENPP1; ectonucleotide pyrophosphatase/phosphodiesterase 1 [EC:3.1.4.1 3.6.1.9] [KO:K01113 K01513]	4e-71	CC1277	COG1524	2e-55	ENPP1_HUMAN	Diseasemutation;Glycoprotein;Hydrolase;Membrane;Multifunctionalenzyme;Phosphorylation;Polymorphism;Repeat;Signal-anchor;Transmembrane,Ectonucleotide pyrophosphatase/phosphodiesterase 1 (E-NPP 1) (Phosphodiesterase I/nucleotide pyrophosphatase 1) (Plasma-cell membrane glycoprotein PC-1) [Includes: Alkaline phosphodiesterase I (EC 3.1.4.1); Nucleotide pyrophosphatase (EC 3.6.1.9) (NPPase)].	2e-71	GO_ID:43794	TAIR|gene:2134452 SPTR:Q9SU83 symbol:AT4G29680.1 [GO:0008372 "cellular component unknown" evidence=ND] [GO:0009117 "nucleotide metabolism" evidence=ISS] [GO:0016787 "hydrolase activity" evidence=ISS] InterPro:IPR002591 Pfam:PF01663 EMBL:AL161575 EMBL:AL079344 PIR:T09931 SPTR:Q9SU83	8e-167
chr2.CM0373.37	1.1.8.59	E3.6.1.9 nucleotide pyrophosphatase [EC:3.6.1.9] [GO:0004551]	hsa:5167	ENPP1; ectonucleotide pyrophosphatase/phosphodiesterase 1 [EC:3.1.4.1 3.6.1.9] [KO:K01113 K01513]	4e-71	CC1277	COG1524	2e-55	ENPP1_HUMAN	Diseasemutation;Glycoprotein;Hydrolase;Membrane;Multifunctionalenzyme;Phosphorylation;Polymorphism;Repeat;Signal-anchor;Transmembrane,Ectonucleotide pyrophosphatase/phosphodiesterase 1 (E-NPP 1) (Phosphodiesterase I/nucleotide pyrophosphatase 1) (Plasma-cell membrane glycoprotein PC-1) [Includes: Alkaline phosphodiesterase I (EC 3.1.4.1); Nucleotide pyrophosphatase (EC 3.6.1.9) (NPPase)].	2e-71	GO_ID:43794	TAIR|gene:2134452 SPTR:Q9SU83 symbol:AT4G29680.1 [GO:0008372 "cellular component unknown" evidence=ND] [GO:0009117 "nucleotide metabolism" evidence=ISS] [GO:0016787 "hydrolase activity" evidence=ISS] InterPro:IPR002591 Pfam:PF01663 EMBL:AL161575 EMBL:AL079344 PIR:T09931 SPTR:Q9SU83	8e-167
chr2.CM0373.37	1.9.5.10	E3.6.1.9 nucleotide pyrophosphatase [EC:3.6.1.9] [GO:0004551]	hsa:5167	ENPP1; ectonucleotide pyrophosphatase/phosphodiesterase 1 [EC:3.1.4.1 3.6.1.9] [KO:K01113 K01513]	4e-71	CC1277	COG1524	2e-55	ENPP1_HUMAN	Diseasemutation;Glycoprotein;Hydrolase;Membrane;Multifunctionalenzyme;Phosphorylation;Polymorphism;Repeat;Signal-anchor;Transmembrane,Ectonucleotide pyrophosphatase/phosphodiesterase 1 (E-NPP 1) (Phosphodiesterase I/nucleotide pyrophosphatase 1) (Plasma-cell membrane glycoprotein PC-1) [Includes: Alkaline phosphodiesterase I (EC 3.1.4.1); Nucleotide pyrophosphatase (EC 3.6.1.9) (NPPase)].	2e-71	GO_ID:43794	TAIR|gene:2134452 SPTR:Q9SU83 symbol:AT4G29680.1 [GO:0008372 "cellular component unknown" evidence=ND] [GO:0009117 "nucleotide metabolism" evidence=ISS] [GO:0016787 "hydrolase activity" evidence=ISS] InterPro:IPR002591 Pfam:PF01663 EMBL:AL161575 EMBL:AL079344 PIR:T09931 SPTR:Q9SU83	8e-167
chr2.CM0373.37	1.4.1.76	E3.6.1.9 nucleotide pyrophosphatase [EC:3.6.1.9] [GO:0004551]	hsa:5167	ENPP1; ectonucleotide pyrophosphatase/phosphodiesterase 1 [EC:3.1.4.1 3.6.1.9] [KO:K01113 K01513]	4e-71	CC1277	COG1524	2e-55	ENPP1_HUMAN	Diseasemutation;Glycoprotein;Hydrolase;Membrane;Multifunctionalenzyme;Phosphorylation;Polymorphism;Repeat;Signal-anchor;Transmembrane,Ectonucleotide pyrophosphatase/phosphodiesterase 1 (E-NPP 1) (Phosphodiesterase I/nucleotide pyrophosphatase 1) (Plasma-cell membrane glycoprotein PC-1) [Includes: Alkaline phosphodiesterase I (EC 3.1.4.1); Nucleotide pyrophosphatase (EC 3.6.1.9) (NPPase)].	2e-71	GO_ID:43794	TAIR|gene:2134452 SPTR:Q9SU83 symbol:AT4G29680.1 [GO:0008372 "cellular component unknown" evidence=ND] [GO:0009117 "nucleotide metabolism" evidence=ISS] [GO:0016787 "hydrolase activity" evidence=ISS] InterPro:IPR002591 Pfam:PF01663 EMBL:AL161575 EMBL:AL079344 PIR:T09931 SPTR:Q9SU83	8e-167
chr2.CM0373.37	1.9.4.17	E3.6.1.9 nucleotide pyrophosphatase [EC:3.6.1.9] [GO:0004551]	hsa:5167	ENPP1; ectonucleotide pyrophosphatase/phosphodiesterase 1 [EC:3.1.4.1 3.6.1.9] [KO:K01113 K01513]	4e-71	CC1277	COG1524	2e-55	ENPP1_HUMAN	Diseasemutation;Glycoprotein;Hydrolase;Membrane;Multifunctionalenzyme;Phosphorylation;Polymorphism;Repeat;Signal-anchor;Transmembrane,Ectonucleotide pyrophosphatase/phosphodiesterase 1 (E-NPP 1) (Phosphodiesterase I/nucleotide pyrophosphatase 1) (Plasma-cell membrane glycoprotein PC-1) [Includes: Alkaline phosphodiesterase I (EC 3.1.4.1); Nucleotide pyrophosphatase (EC 3.6.1.9) (NPPase)].	2e-71	GO_ID:43794	TAIR|gene:2134452 SPTR:Q9SU83 symbol:AT4G29680.1 [GO:0008372 "cellular component unknown" evidence=ND] [GO:0009117 "nucleotide metabolism" evidence=ISS] [GO:0016787 "hydrolase activity" evidence=ISS] InterPro:IPR002591 Pfam:PF01663 EMBL:AL161575 EMBL:AL079344 PIR:T09931 SPTR:Q9SU83	8e-167
Ljwgs_018124.1	1.11.4.18	E3.8.1.2 2-haloacid dehalogenase [EC:3.8.1.2] [GO:0018784]	lil:LA0929	putative haloacid dehalogenase-like hydrolase [EC:3.8.1.2] [KO:K01560]	5e-23	aq_1977	COG1011	9e-29	UTR4_YEAST	Completeproteome,UTR4 protein (Unknown transcript 4 protein).	1e-14	GO_ID:43533	ZFIN|ZDB-GENE-040704-73 SPTR:Q6GMI7 symbol:zgc:91991 "zgc:91991" [GO:0008372 "cellular component unknown" evidence=ND] InterPro:IPR005834 InterPro:IPR005833 InterPro:IPR006439 Pfam:PF00702 ZFIN:ZDB-GENE-040704-73 GO:GO:0008152 PRINTS:PR00413 TIGRFAMs:TIGR01549 InterPro:IPR010041 TIGRFAMs:TIGR01691 EMBL:BC074060 SPTR:Q6GMI7	9e-26
Ljwgs_008944.2	1.9.4.15	E2.7.1.- [EC:2.7.1.-] [COG:COG0515 COG1493]	ath:At5g02290	T1E22.50; protein kinase, putative [EC:2.7.1.37] [KO:K00870]	3e-50	YPL031c	COG0515	2e-21	SRK6_BRAOE	ATP-binding;Glycoprotein;Kinase;Membrane;Nucleotide-binding;Receptor;Self-incompatibility;Serine/threonine-proteinkinase;Signal;Transferase;Transmembrane,Putative serine/threonine-protein kinase receptor precursor (EC 2.7.1.37) (S-receptor kinase) (SRK).	1e-96	GO_ID:34080	TAIR|gene:2018545 SPTR:Q39086 symbol:AT1G65790.1 [GO:0016301 "kinase activity" evidence=ISS] InterPro:IPR000719 InterPro:IPR008271 Prosite:PS00108 InterPro:IPR003609 InterPro:IPR000858 InterPro:IPR001480 Prosite:PS00107 Pfam:PF01453 ProDom:PD000001 PROSITE:PS50011 PROSITE:PS50948 SMART:SM00473 HSSP:P06239 Pfam:PF00954 SMART:SM00108 PROSITE:PS50927 EMBL:M80238 PIR:S70769 SPTR:Q39086	6e-104
Ljwgs_008944.2	1.7.8.19	WAAY, rfaY lipopolysaccharide core biosynthesis protein RFAY [EC:2.7.-.-] [COG:COG0515]	ath:At5g02290	T1E22.50; protein kinase, putative [EC:2.7.1.37] [KO:K00870]	3e-50	YPL031c	COG0515	2e-21	SRK6_BRAOE	ATP-binding;Glycoprotein;Kinase;Membrane;Nucleotide-binding;Receptor;Self-incompatibility;Serine/threonine-proteinkinase;Signal;Transferase;Transmembrane,Putative serine/threonine-protein kinase receptor precursor (EC 2.7.1.37) (S-receptor kinase) (SRK).	1e-96	GO_ID:34080	TAIR|gene:2018545 SPTR:Q39086 symbol:AT1G65790.1 [GO:0016301 "kinase activity" evidence=ISS] InterPro:IPR000719 InterPro:IPR008271 Prosite:PS00108 InterPro:IPR003609 InterPro:IPR000858 InterPro:IPR001480 Prosite:PS00107 Pfam:PF01453 ProDom:PD000001 PROSITE:PS50011 PROSITE:PS50948 SMART:SM00473 HSSP:P06239 Pfam:PF00954 SMART:SM00108 PROSITE:PS50927 EMBL:M80238 PIR:S70769 SPTR:Q39086	6e-104
Ljwgs_008944.2	1.1.17.19	E2.7.1.- [EC:2.7.1.-] [COG:COG0515 COG1493]	ath:At5g02290	T1E22.50; protein kinase, putative [EC:2.7.1.37] [KO:K00870]	3e-50	YPL031c	COG0515	2e-21	SRK6_BRAOE	ATP-binding;Glycoprotein;Kinase;Membrane;Nucleotide-binding;Receptor;Self-incompatibility;Serine/threonine-proteinkinase;Signal;Transferase;Transmembrane,Putative serine/threonine-protein kinase receptor precursor (EC 2.7.1.37) (S-receptor kinase) (SRK).	1e-96	GO_ID:34080	TAIR|gene:2018545 SPTR:Q39086 symbol:AT1G65790.1 [GO:0016301 "kinase activity" evidence=ISS] InterPro:IPR000719 InterPro:IPR008271 Prosite:PS00108 InterPro:IPR003609 InterPro:IPR000858 InterPro:IPR001480 Prosite:PS00107 Pfam:PF01453 ProDom:PD000001 PROSITE:PS50011 PROSITE:PS50948 SMART:SM00473 HSSP:P06239 Pfam:PF00954 SMART:SM00108 PROSITE:PS50927 EMBL:M80238 PIR:S70769 SPTR:Q39086	6e-104
Ljwgs_008944.2	3.3.10.117	BMPR1 bone morphogenetic protein receptor, type I [EC:2.7.1.37]	ath:At5g02290	T1E22.50; protein kinase, putative [EC:2.7.1.37] [KO:K00870]	3e-50	YPL031c	COG0515	2e-21	SRK6_BRAOE	ATP-binding;Glycoprotein;Kinase;Membrane;Nucleotide-binding;Receptor;Self-incompatibility;Serine/threonine-proteinkinase;Signal;Transferase;Transmembrane,Putative serine/threonine-protein kinase receptor precursor (EC 2.7.1.37) (S-receptor kinase) (SRK).	1e-96	GO_ID:34080	TAIR|gene:2018545 SPTR:Q39086 symbol:AT1G65790.1 [GO:0016301 "kinase activity" evidence=ISS] InterPro:IPR000719 InterPro:IPR008271 Prosite:PS00108 InterPro:IPR003609 InterPro:IPR000858 InterPro:IPR001480 Prosite:PS00107 Pfam:PF01453 ProDom:PD000001 PROSITE:PS50011 PROSITE:PS50948 SMART:SM00473 HSSP:P06239 Pfam:PF00954 SMART:SM00108 PROSITE:PS50927 EMBL:M80238 PIR:S70769 SPTR:Q39086	6e-104
Ljwgs_008944.2	1.11.16.8	E2.7.1.- [EC:2.7.1.-] [COG:COG0515 COG1493]	ath:At5g02290	T1E22.50; protein kinase, putative [EC:2.7.1.37] [KO:K00870]	3e-50	YPL031c	COG0515	2e-21	SRK6_BRAOE	ATP-binding;Glycoprotein;Kinase;Membrane;Nucleotide-binding;Receptor;Self-incompatibility;Serine/threonine-proteinkinase;Signal;Transferase;Transmembrane,Putative serine/threonine-protein kinase receptor precursor (EC 2.7.1.37) (S-receptor kinase) (SRK).	1e-96	GO_ID:34080	TAIR|gene:2018545 SPTR:Q39086 symbol:AT1G65790.1 [GO:0016301 "kinase activity" evidence=ISS] InterPro:IPR000719 InterPro:IPR008271 Prosite:PS00108 InterPro:IPR003609 InterPro:IPR000858 InterPro:IPR001480 Prosite:PS00107 Pfam:PF01453 ProDom:PD000001 PROSITE:PS50011 PROSITE:PS50948 SMART:SM00473 HSSP:P06239 Pfam:PF00954 SMART:SM00108 PROSITE:PS50927 EMBL:M80238 PIR:S70769 SPTR:Q39086	6e-104
Ljwgs_008944.2	4.2.4	Cell cycle [CLASS:04110] [PATH:hsa04110] [COG:COG0515]	ath:At5g02290	T1E22.50; protein kinase, putative [EC:2.7.1.37] [KO:K00870]	3e-50	YPL031c	COG0515	2e-21	SRK6_BRAOE	ATP-binding;Glycoprotein;Kinase;Membrane;Nucleotide-binding;Receptor;Self-incompatibility;Serine/threonine-proteinkinase;Signal;Transferase;Transmembrane,Putative serine/threonine-protein kinase receptor precursor (EC 2.7.1.37) (S-receptor kinase) (SRK).	1e-96	GO_ID:34080	TAIR|gene:2018545 SPTR:Q39086 symbol:AT1G65790.1 [GO:0016301 "kinase activity" evidence=ISS] InterPro:IPR000719 InterPro:IPR008271 Prosite:PS00108 InterPro:IPR003609 InterPro:IPR000858 InterPro:IPR001480 Prosite:PS00107 Pfam:PF01453 ProDom:PD000001 PROSITE:PS50011 PROSITE:PS50948 SMART:SM00473 HSSP:P06239 Pfam:PF00954 SMART:SM00108 PROSITE:PS50927 EMBL:M80238 PIR:S70769 SPTR:Q39086	6e-104
Ljwgs_008944.2	3.2.2.1	Protein kinase [EC:2.7.1.37]	ath:At5g02290	T1E22.50; protein kinase, putative [EC:2.7.1.37] [KO:K00870]	3e-50	YPL031c	COG0515	2e-21	SRK6_BRAOE	ATP-binding;Glycoprotein;Kinase;Membrane;Nucleotide-binding;Receptor;Self-incompatibility;Serine/threonine-proteinkinase;Signal;Transferase;Transmembrane,Putative serine/threonine-protein kinase receptor precursor (EC 2.7.1.37) (S-receptor kinase) (SRK).	1e-96	GO_ID:34080	TAIR|gene:2018545 SPTR:Q39086 symbol:AT1G65790.1 [GO:0016301 "kinase activity" evidence=ISS] InterPro:IPR000719 InterPro:IPR008271 Prosite:PS00108 InterPro:IPR003609 InterPro:IPR000858 InterPro:IPR001480 Prosite:PS00107 Pfam:PF01453 ProDom:PD000001 PROSITE:PS50011 PROSITE:PS50948 SMART:SM00473 HSSP:P06239 Pfam:PF00954 SMART:SM00108 PROSITE:PS50927 EMBL:M80238 PIR:S70769 SPTR:Q39086	6e-104
Ljwgs_018247.1	1.10.7.9	E1.14.13.21 flavonoid 3-monooxygenase [EC:1.14.13.21] [GO:0016711]	ath:At5g07990	F13G24.190; cytochrome P450 75A5 / flavonoid 3-monooxygenase / flavonoid 3-hydroxylase (F3H) (F35H) (TT7) [EC:1.14.13.21] [KO:K05280]	3e-73	BH0579	COG2124	4e-10	C71A1_PERAE	Directproteinsequencing;Fruitripening;Heme;Iron;Membrane;Metal-binding;Monooxygenase;Oxidoreductase;Transmembrane,Cytochrome P450 71A1 (EC 1.14.-.-) (CYPLXXIA1) (ARP-2).	2e-80	GO_ID:16992	TAIR|gene:2054511 SPTR:Q8LPP9 symbol:AT2G30750.1 [GO:0019825 "oxygen binding" evidence=ISS] InterPro:IPR001128 Pfam:PF00067 InterPro:IPR002403 InterPro:IPR002401 PRINTS:PR00463 PRINTS:PR00385 PROSITE:PS00086 PRINTS:PR00465 EMBL:AY094484 EMBL:BT001046 SPTR:Q8LPP9	9e-80
Ljwgs_018247.1	1.11.14.4	E1.14.-.- [EC:1.14.-.-] [COG:COG2124]	ath:At5g07990	F13G24.190; cytochrome P450 75A5 / flavonoid 3-monooxygenase / flavonoid 3-hydroxylase (F3H) (F35H) (TT7) [EC:1.14.13.21] [KO:K05280]	3e-73	BH0579	COG2124	4e-10	C71A1_PERAE	Directproteinsequencing;Fruitripening;Heme;Iron;Membrane;Metal-binding;Monooxygenase;Oxidoreductase;Transmembrane,Cytochrome P450 71A1 (EC 1.14.-.-) (CYPLXXIA1) (ARP-2).	2e-80	GO_ID:16992	TAIR|gene:2054511 SPTR:Q8LPP9 symbol:AT2G30750.1 [GO:0019825 "oxygen binding" evidence=ISS] InterPro:IPR001128 Pfam:PF00067 InterPro:IPR002403 InterPro:IPR002401 PRINTS:PR00463 PRINTS:PR00385 PROSITE:PS00086 PRINTS:PR00465 EMBL:AY094484 EMBL:BT001046 SPTR:Q8LPP9	9e-80
Ljwgs_018247.1	1.10.3.12	E1.14.-.- [EC:1.14.-.-] [COG:COG2124]	ath:At5g07990	F13G24.190; cytochrome P450 75A5 / flavonoid 3-monooxygenase / flavonoid 3-hydroxylase (F3H) (F35H) (TT7) [EC:1.14.13.21] [KO:K05280]	3e-73	BH0579	COG2124	4e-10	C71A1_PERAE	Directproteinsequencing;Fruitripening;Heme;Iron;Membrane;Metal-binding;Monooxygenase;Oxidoreductase;Transmembrane,Cytochrome P450 71A1 (EC 1.14.-.-) (CYPLXXIA1) (ARP-2).	2e-80	GO_ID:16992	TAIR|gene:2054511 SPTR:Q8LPP9 symbol:AT2G30750.1 [GO:0019825 "oxygen binding" evidence=ISS] InterPro:IPR001128 Pfam:PF00067 InterPro:IPR002403 InterPro:IPR002401 PRINTS:PR00463 PRINTS:PR00385 PROSITE:PS00086 PRINTS:PR00465 EMBL:AY094484 EMBL:BT001046 SPTR:Q8LPP9	9e-80
Ljwgs_018247.1	1.10.6.12	E1.14.-.- [EC:1.14.-.-] [COG:COG2124]	ath:At5g07990	F13G24.190; cytochrome P450 75A5 / flavonoid 3-monooxygenase / flavonoid 3-hydroxylase (F3H) (F35H) (TT7) [EC:1.14.13.21] [KO:K05280]	3e-73	BH0579	COG2124	4e-10	C71A1_PERAE	Directproteinsequencing;Fruitripening;Heme;Iron;Membrane;Metal-binding;Monooxygenase;Oxidoreductase;Transmembrane,Cytochrome P450 71A1 (EC 1.14.-.-) (CYPLXXIA1) (ARP-2).	2e-80	GO_ID:16992	TAIR|gene:2054511 SPTR:Q8LPP9 symbol:AT2G30750.1 [GO:0019825 "oxygen binding" evidence=ISS] InterPro:IPR001128 Pfam:PF00067 InterPro:IPR002403 InterPro:IPR002401 PRINTS:PR00463 PRINTS:PR00385 PROSITE:PS00086 PRINTS:PR00465 EMBL:AY094484 EMBL:BT001046 SPTR:Q8LPP9	9e-80
Ljwgs_018247.1	1.3.3.23	E1.14.14.1 unspecific monooxygenase [EC:1.14.14.1] [COG:COG2124] [GO:0050381]	ath:At5g07990	F13G24.190; cytochrome P450 75A5 / flavonoid 3-monooxygenase / flavonoid 3-hydroxylase (F3H) (F35H) (TT7) [EC:1.14.13.21] [KO:K05280]	3e-73	BH0579	COG2124	4e-10	C71A1_PERAE	Directproteinsequencing;Fruitripening;Heme;Iron;Membrane;Metal-binding;Monooxygenase;Oxidoreductase;Transmembrane,Cytochrome P450 71A1 (EC 1.14.-.-) (CYPLXXIA1) (ARP-2).	2e-80	GO_ID:16992	TAIR|gene:2054511 SPTR:Q8LPP9 symbol:AT2G30750.1 [GO:0019825 "oxygen binding" evidence=ISS] InterPro:IPR001128 Pfam:PF00067 InterPro:IPR002403 InterPro:IPR002401 PRINTS:PR00463 PRINTS:PR00385 PROSITE:PS00086 PRINTS:PR00465 EMBL:AY094484 EMBL:BT001046 SPTR:Q8LPP9	9e-80
Ljwgs_018247.1	1.5.14.29	E1.14.14.1 unspecific monooxygenase [EC:1.14.14.1] [COG:COG2124] [GO:0050381]	ath:At5g07990	F13G24.190; cytochrome P450 75A5 / flavonoid 3-monooxygenase / flavonoid 3-hydroxylase (F3H) (F35H) (TT7) [EC:1.14.13.21] [KO:K05280]	3e-73	BH0579	COG2124	4e-10	C71A1_PERAE	Directproteinsequencing;Fruitripening;Heme;Iron;Membrane;Metal-binding;Monooxygenase;Oxidoreductase;Transmembrane,Cytochrome P450 71A1 (EC 1.14.-.-) (CYPLXXIA1) (ARP-2).	2e-80	GO_ID:16992	TAIR|gene:2054511 SPTR:Q8LPP9 symbol:AT2G30750.1 [GO:0019825 "oxygen binding" evidence=ISS] InterPro:IPR001128 Pfam:PF00067 InterPro:IPR002403 InterPro:IPR002401 PRINTS:PR00463 PRINTS:PR00385 PROSITE:PS00086 PRINTS:PR00465 EMBL:AY094484 EMBL:BT001046 SPTR:Q8LPP9	9e-80
Ljwgs_018247.1	1.1.7.13	E1.14.-.- [EC:1.14.-.-] [COG:COG2124]	ath:At5g07990	F13G24.190; cytochrome P450 75A5 / flavonoid 3-monooxygenase / flavonoid 3-hydroxylase (F3H) (F35H) (TT7) [EC:1.14.13.21] [KO:K05280]	3e-73	BH0579	COG2124	4e-10	C71A1_PERAE	Directproteinsequencing;Fruitripening;Heme;Iron;Membrane;Metal-binding;Monooxygenase;Oxidoreductase;Transmembrane,Cytochrome P450 71A1 (EC 1.14.-.-) (CYPLXXIA1) (ARP-2).	2e-80	GO_ID:16992	TAIR|gene:2054511 SPTR:Q8LPP9 symbol:AT2G30750.1 [GO:0019825 "oxygen binding" evidence=ISS] InterPro:IPR001128 Pfam:PF00067 InterPro:IPR002403 InterPro:IPR002401 PRINTS:PR00463 PRINTS:PR00385 PROSITE:PS00086 PRINTS:PR00465 EMBL:AY094484 EMBL:BT001046 SPTR:Q8LPP9	9e-80
Ljwgs_018247.1	1.11.4.6	E1.14.-.- [EC:1.14.-.-] [COG:COG2124]	ath:At5g07990	F13G24.190; cytochrome P450 75A5 / flavonoid 3-monooxygenase / flavonoid 3-hydroxylase (F3H) (F35H) (TT7) [EC:1.14.13.21] [KO:K05280]	3e-73	BH0579	COG2124	4e-10	C71A1_PERAE	Directproteinsequencing;Fruitripening;Heme;Iron;Membrane;Metal-binding;Monooxygenase;Oxidoreductase;Transmembrane,Cytochrome P450 71A1 (EC 1.14.-.-) (CYPLXXIA1) (ARP-2).	2e-80	GO_ID:16992	TAIR|gene:2054511 SPTR:Q8LPP9 symbol:AT2G30750.1 [GO:0019825 "oxygen binding" evidence=ISS] InterPro:IPR001128 Pfam:PF00067 InterPro:IPR002403 InterPro:IPR002401 PRINTS:PR00463 PRINTS:PR00385 PROSITE:PS00086 PRINTS:PR00465 EMBL:AY094484 EMBL:BT001046 SPTR:Q8LPP9	9e-80
Ljwgs_018247.1	1.11.4.2	E1.14.14.1 unspecific monooxygenase [EC:1.14.14.1] [COG:COG2124] [GO:0050381]	ath:At5g07990	F13G24.190; cytochrome P450 75A5 / flavonoid 3-monooxygenase / flavonoid 3-hydroxylase (F3H) (F35H) (TT7) [EC:1.14.13.21] [KO:K05280]	3e-73	BH0579	COG2124	4e-10	C71A1_PERAE	Directproteinsequencing;Fruitripening;Heme;Iron;Membrane;Metal-binding;Monooxygenase;Oxidoreductase;Transmembrane,Cytochrome P450 71A1 (EC 1.14.-.-) (CYPLXXIA1) (ARP-2).	2e-80	GO_ID:16992	TAIR|gene:2054511 SPTR:Q8LPP9 symbol:AT2G30750.1 [GO:0019825 "oxygen binding" evidence=ISS] InterPro:IPR001128 Pfam:PF00067 InterPro:IPR002403 InterPro:IPR002401 PRINTS:PR00463 PRINTS:PR00385 PROSITE:PS00086 PRINTS:PR00465 EMBL:AY094484 EMBL:BT001046 SPTR:Q8LPP9	9e-80
chr1.TM0507.17	3.1.3.54	TC.NRAMP metal ion transporter, Nramp family [COG:COG1914] [TC:2.A.55]	rno:25715	Slc11a2; solute carrier family 11 (proton-coupled divalent metal ion transporters), member 2 [KO:K03322]	1e-81	mlr2501	COG1914	1e-73	NRAM6_ARATH	Iontransport;Iron;Irontransport;Membrane;Transmembrane;Transport,Metal transporter Nramp6 (AtNramp6).	3e-156	GO_ID:44349	UNIPROT|P49281 SPTR:P49281 symbol:NRAM2_HUMAN "Similar to Natural resistance-associated macrophage protein 2" [GO:0005381 "iron ion transporter activity" evidence=TAS] [GO:0006826 "iron ion transport" evidence=TAS] [GO:0005887 "integral to plasma membrane" evidence=TAS] InterPro:IPR001046 Pfam:PF01566 PRINTS:PR00447 ProDom:PD001861 TIGRFAMs:TIGR01197 EMBL:AB004857 EMBL:AF046997 EMBL:AF064482 EMBL…	5e-83
Ljwgs_067661.1	99.1.4.5273	GO_ID:3029										GO_ID:3029	TAIR|gene:2057660 SPTR:O23658 symbol:AT2G33690.1 [GO:0005554 "molecular function unknown" evidence=ND] [GO:0000004 "biological process unknown" evidence=ND] [GO:0008372 "cellular component unknown" evidence=ND] EMBL:U78721 PIR:D84748 SPTR:O23658	7e-13
chr2.CM0056.30	99.1.4.5784	GO_ID:31042										GO_ID:31042	TAIR|gene:2091362 SPTR:Q94JU2 symbol:AT3G28050.1 [GO:0000004 "biological process unknown" evidence=ND] [GO:0016020 "membrane" evidence=ISS] EMBL:AF372936 EMBL:AY133520 SPTR:Q94JU2	1e-55
gi45573686	99.2	Unclassified without homolog
chr3.CM0091.41	99.1.4.499	GO_ID:18116										GO_ID:18116	TAIR|gene:2154849 SPTR:Q9FJY0 symbol:AT5G66600.1 [GO:0000004 "biological process unknown" evidence=ND] [GO:0005554 "molecular function unknown" evidence=ND] [GO:0008372 "cellular component unknown" evidence=ND] InterPro:IPR006869 Pfam:PF04784 EMBL:AB013389 EMBL:AY954881 SPTR:Q9FJY0	3e-118
gi45629937	99.2	Unclassified without homolog
chr2.CM0056.32	99.1.4.5784	GO_ID:31042										GO_ID:31042	TAIR|gene:2091362 SPTR:Q94JU2 symbol:AT3G28050.1 [GO:0000004 "biological process unknown" evidence=ND] [GO:0016020 "membrane" evidence=ISS] EMBL:AF372936 EMBL:AY133520 SPTR:Q94JU2	2e-67
Ljwgs_105843.1.1	99.1.3.2.1539	ATL5E_ARATH							ATL5E_ARATH	Hypotheticalprotein;Membrane;Metal-binding;Transmembrane;Ublconjugationpathway;Zinc;Zinc-finger,Putative RING-H2 finger protein ATL5E.	5e-24	GO_ID:3844	TAIR|gene:2169398 SPTR:Q9FL42 symbol:AT5G07040.1 [GO:0005515 "protein binding" evidence=ISS] [GO:0008270 "zinc ion binding" evidence=ISS] InterPro:IPR001841 Pfam:PF00097 PROSITE:PS50089 SMART:SM00184 HSSP:Q9LRB7 EMBL:AB010697 SPTR:Q9FL42	2e-24
Ljwgs_105843.1.1	99.1.4.1159	GO_ID:3844							ATL5E_ARATH	Hypotheticalprotein;Membrane;Metal-binding;Transmembrane;Ublconjugationpathway;Zinc;Zinc-finger,Putative RING-H2 finger protein ATL5E.	5e-24	GO_ID:3844	TAIR|gene:2169398 SPTR:Q9FL42 symbol:AT5G07040.1 [GO:0005515 "protein binding" evidence=ISS] [GO:0008270 "zinc ion binding" evidence=ISS] InterPro:IPR001841 Pfam:PF00097 PROSITE:PS50089 SMART:SM00184 HSSP:Q9LRB7 EMBL:AB010697 SPTR:Q9FL42	2e-24
TM0548.13	99.1.4.4306	GO_ID:25833										GO_ID:25833	TAIR|gene:3711195 SPTR:Q8L8N5 symbol:AT5G58787.1 [GO:0005515 "protein binding" evidence=ISS] [GO:0008270 "zinc ion binding" evidence=ISS] InterPro:IPR001841 Pfam:PF00097 Prosite:PS00518 PROSITE:PS50089 SMART:SM00184 EMBL:AY088898 EMBL:AK118993 EMBL:BT005412 SPTR:Q8L8N5	4e-40
gi45631646	99.2	Unclassified without homolog
TM0651.28	99.1.3.2.4105	NIP51_ARATH							NIP51_ARATH	Membrane;Multigenefamily;Repeat;Transmembrane;Transport,Probable aquaporin NIP5.1 (NOD26-like intrinsic protein 5.1) (Nodulin- 26-like major intrinsic protein 6) (AtNLM6) (NLM6 protein) (NodLikeMip6).	5e-22	GO_ID:29394	TAIR|gene:3439109 SPTR:Q9SV84 symbol:AT4G10380.1 [GO:0015250 "water channel activity" evidence=ISS] [GO:0006810 "transport" evidence=ISS] [GO:0016020 "membrane" evidence=ISS] InterPro:IPR000425 Pfam:PF00230 PRINTS:PR00783 ProDom:PD000295 PROSITE:PS00221 HSSP:P11244 EMBL:AL049488 EMBL:AL161517 EMBL:AY087560 GeneFarm:4878 SPTR:Q9SV84	2e-22
TM0651.28	99.1.4.8292	GO_ID:29394							NIP51_ARATH	Membrane;Multigenefamily;Repeat;Transmembrane;Transport,Probable aquaporin NIP5.1 (NOD26-like intrinsic protein 5.1) (Nodulin- 26-like major intrinsic protein 6) (AtNLM6) (NLM6 protein) (NodLikeMip6).	5e-22	GO_ID:29394	TAIR|gene:3439109 SPTR:Q9SV84 symbol:AT4G10380.1 [GO:0015250 "water channel activity" evidence=ISS] [GO:0006810 "transport" evidence=ISS] [GO:0016020 "membrane" evidence=ISS] InterPro:IPR000425 Pfam:PF00230 PRINTS:PR00783 ProDom:PD000295 PROSITE:PS00221 HSSP:P11244 EMBL:AL049488 EMBL:AL161517 EMBL:AY087560 GeneFarm:4878 SPTR:Q9SV84	2e-22
chr1.CM0318.2.1	99.1.4.1493	GO_ID:6778	ath:At4g28490	F20O9.180; leucine-rich repeat transmembrane protein kinase, putative [EC:2.7.1.37] [KO:K00870]	3e-12				PGIP_PYRCO	Cellwall;Glycoprotein;Leucine-richrepeat;Repeat;Signal,Polygalacturonase inhibitor precursor (Polygalacturonase-inhibiting protein).	2e-58	GO_ID:6778	TAIR|gene:2091870 SPTR:Q9LT39 symbol:AT3G20820.1 [GO:0005515 "protein binding" evidence=ISS;NAS] [GO:0007165 "signal transduction" evidence=IC] [GO:0006952 "defense response" evidence=ISS] Pfam:PF00560 InterPro:IPR001611 InterPro:IPR007090 PRINTS:PR00019 EMBL:AB025629 EMBL:AY063922 EMBL:AY117334 SPTR:Q9LT39	2e-20
chr1.CM0318.2.1	99.1.1.97	KO:K00870	ath:At4g28490	F20O9.180; leucine-rich repeat transmembrane protein kinase, putative [EC:2.7.1.37] [KO:K00870]	3e-12				PGIP_PYRCO	Cellwall;Glycoprotein;Leucine-richrepeat;Repeat;Signal,Polygalacturonase inhibitor precursor (Polygalacturonase-inhibiting protein).	2e-58	GO_ID:6778	TAIR|gene:2091870 SPTR:Q9LT39 symbol:AT3G20820.1 [GO:0005515 "protein binding" evidence=ISS;NAS] [GO:0007165 "signal transduction" evidence=IC] [GO:0006952 "defense response" evidence=ISS] Pfam:PF00560 InterPro:IPR001611 InterPro:IPR007090 PRINTS:PR00019 EMBL:AB025629 EMBL:AY063922 EMBL:AY117334 SPTR:Q9LT39	2e-20
chr1.CM0318.2.1	99.1.3.2.2413	PGIP_PYRCO	ath:At4g28490	F20O9.180; leucine-rich repeat transmembrane protein kinase, putative [EC:2.7.1.37] [KO:K00870]	3e-12				PGIP_PYRCO	Cellwall;Glycoprotein;Leucine-richrepeat;Repeat;Signal,Polygalacturonase inhibitor precursor (Polygalacturonase-inhibiting protein).	2e-58	GO_ID:6778	TAIR|gene:2091870 SPTR:Q9LT39 symbol:AT3G20820.1 [GO:0005515 "protein binding" evidence=ISS;NAS] [GO:0007165 "signal transduction" evidence=IC] [GO:0006952 "defense response" evidence=ISS] Pfam:PF00560 InterPro:IPR001611 InterPro:IPR007090 PRINTS:PR00019 EMBL:AB025629 EMBL:AY063922 EMBL:AY117334 SPTR:Q9LT39	2e-20
Ljwgs_068410.2	99.1.4.3842	GO_ID:27339							NOX1_HUMAN	Alternativesplicing;Electrontransport;FAD;Glycoprotein;Heme;Iontransport;Ionicchannel;Iron;Membrane;Metal-binding;NADP;Oxidoreductase;Transmembrane;Transport;Voltage-gatedchannel,NADPH oxidase homolog 1 (NOX-1) (NOH-1) (NADH/NADPH mitogenic oxidase subunit P65-MOX) (Mitogenic oxidase 1) (MOX1).	3e-21	GO_ID:27339	TAIR|gene:2036103 SPTR:Q9SBI0 symbol:ATRBOHB "RESPIRATORY BURST OXIDASE HOMOLOG B" [GO:0006952 "defense response" evidence=TAS] InterPro:IPR002048 InterPro:IPR002916 Pfam:PF00036 InterPro:IPR011992 InterPro:IPR000778 SMART:SM00054 GO:GO:0016020 Pfam:PF01794 PRINTS:PR00466 EMBL:AF055354 SPTR:Q9SBI0	6e-83
Ljwgs_068410.2	99.1.3.2.1657	NOX1_HUMAN							NOX1_HUMAN	Alternativesplicing;Electrontransport;FAD;Glycoprotein;Heme;Iontransport;Ionicchannel;Iron;Membrane;Metal-binding;NADP;Oxidoreductase;Transmembrane;Transport;Voltage-gatedchannel,NADPH oxidase homolog 1 (NOX-1) (NOH-1) (NADH/NADPH mitogenic oxidase subunit P65-MOX) (Mitogenic oxidase 1) (MOX1).	3e-21	GO_ID:27339	TAIR|gene:2036103 SPTR:Q9SBI0 symbol:ATRBOHB "RESPIRATORY BURST OXIDASE HOMOLOG B" [GO:0006952 "defense response" evidence=TAS] InterPro:IPR002048 InterPro:IPR002916 Pfam:PF00036 InterPro:IPR011992 InterPro:IPR000778 SMART:SM00054 GO:GO:0016020 Pfam:PF01794 PRINTS:PR00466 EMBL:AF055354 SPTR:Q9SBI0	6e-83
chr3.CM0724.4	99.1.3.2.1276	NFYA3_ARATH							NFYA3_ARATH	Activator;DNA-binding;Nuclearprotein;Transcription;Transcriptionregulation,Nuclear transcription factor Y subunit A-3 (AtNF-YA-3) (Transcriptional activator HAP2C).	1e-48	GO_ID:35540	TAIR|gene:3690203 SPTR:Q9SSP3 symbol:AT1G72830.1 [GO:0003700 "transcription factor activity" evidence=ISS] [GO:0006355 "regulation of transcription, DNA-dependent" evidence=ISS] [GO:0016602 "CCAAT-binding factor complex" evidence=ISS] InterPro:IPR001289 Pfam:PF02045 GO:GO:0005634 PRINTS:PR00616 ProDom:PD003860 SMART:SM00521 EMBL:AC008017 EMBL:BT008825 EMBL:AY140028 PIR:C96753 TRANSFAC:T05202 SPTR…	5e-49
chr3.CM0724.4	99.1.4.3973	GO_ID:35540							NFYA3_ARATH	Activator;DNA-binding;Nuclearprotein;Transcription;Transcriptionregulation,Nuclear transcription factor Y subunit A-3 (AtNF-YA-3) (Transcriptional activator HAP2C).	1e-48	GO_ID:35540	TAIR|gene:3690203 SPTR:Q9SSP3 symbol:AT1G72830.1 [GO:0003700 "transcription factor activity" evidence=ISS] [GO:0006355 "regulation of transcription, DNA-dependent" evidence=ISS] [GO:0016602 "CCAAT-binding factor complex" evidence=ISS] InterPro:IPR001289 Pfam:PF02045 GO:GO:0005634 PRINTS:PR00616 ProDom:PD003860 SMART:SM00521 EMBL:AC008017 EMBL:BT008825 EMBL:AY140028 PIR:C96753 TRANSFAC:T05202 SPTR…	5e-49
chr2.CM0177.35.1	99.1.4.4116	GO_ID:28174							AGL17_ARATH	DNA-binding;Nuclearprotein;Transcription;Transcriptionregulation,Agamous-like MADS box protein AGL17.	1e-39	GO_ID:28174	TAIR|gene:2042181 SPTR:Q9SI38 symbol:AT2G14210.1 [GO:0003700 "transcription factor activity" evidence=ISS] [GO:0003677 "DNA binding" evidence=ISS] InterPro:IPR002100 Pfam:PF00319 InterPro:IPR002487 GO:GO:0005634 GO:GO:0006350 PRINTS:PR00404 PROSITE:PS00350 PROSITE:PS50066 HSSP:Q02078 SMART:SM00432 EMBL:AC007210 EMBL:BT005861 PIR:A84515 Pfam:PF01486 SPTR:Q9SI38	6e-34
chr2.CM0177.35.1	99.1.3.2.2400	AGL17_ARATH							AGL17_ARATH	DNA-binding;Nuclearprotein;Transcription;Transcriptionregulation,Agamous-like MADS box protein AGL17.	1e-39	GO_ID:28174	TAIR|gene:2042181 SPTR:Q9SI38 symbol:AT2G14210.1 [GO:0003700 "transcription factor activity" evidence=ISS] [GO:0003677 "DNA binding" evidence=ISS] InterPro:IPR002100 Pfam:PF00319 InterPro:IPR002487 GO:GO:0005634 GO:GO:0006350 PRINTS:PR00404 PROSITE:PS00350 PROSITE:PS50066 HSSP:Q02078 SMART:SM00432 EMBL:AC007210 EMBL:BT005861 PIR:A84515 Pfam:PF01486 SPTR:Q9SI38	6e-34
Ljwgs_054236.1	1.1.11.48	E2.3.3.13, leuA 2-isopropylmalate synthase [EC:2.3.3.13] [COG:COG0119] [GO:0003852]	ath:At1g18500	F15H18.3; 2-isopropylmalate synthase, putative [EC:2.3.3.13] [KO:K01649]	4e-20				LEU1_SOYBN	Amino-acidbiosynthesis;Branched-chainaminoacidbiosynthesis;Leucinebiosynthesis;Nitrogenfixation;Nodulation;Transferase,Probable 2-isopropylmalate synthase (EC 2.3.3.13) (Alpha- isopropylmalate synthase) (Alpha-IPM synthetase) (Late nodulin 56) (N- 56).	8e-22
Ljwgs_054236.1	1.5.7.8	E2.3.3.13, leuA 2-isopropylmalate synthase [EC:2.3.3.13] [COG:COG0119] [GO:0003852]	ath:At1g18500	F15H18.3; 2-isopropylmalate synthase, putative [EC:2.3.3.13] [KO:K01649]	4e-20				LEU1_SOYBN	Amino-acidbiosynthesis;Branched-chainaminoacidbiosynthesis;Leucinebiosynthesis;Nitrogenfixation;Nodulation;Transferase,Probable 2-isopropylmalate synthase (EC 2.3.3.13) (Alpha- isopropylmalate synthase) (Alpha-IPM synthetase) (Late nodulin 56) (N- 56).	8e-22
Ljwgs_019511.1	1.2.6.9	E1.11.1.7 peroxidase [EC:1.11.1.7] [GO:0004601]	ath:At2g22420	F14M13.18; peroxidase 17 (PER17) (P17) [EC:1.11.1.7] [KO:K00430]	7e-82				PER17_ARATH	Calcium;Glycoprotein;Heme;Hydrogenperoxide;Iron;Metal-binding;Multigenefamily;Oxidoreductase;Peroxidase;Signal;Vacuole,Peroxidase 17 precursor (EC 1.11.1.7) (Atperox P17) (ATP25a).	4e-82	GO_ID:29236	TAIR|gene:2028279 SPTR:Q96512 symbol:AT1G44970.1 [GO:0004601 "peroxidase activity" evidence=ISS] InterPro:IPR002016 InterPro:IPR000823 Pfam:PF00141 InterPro:IPR010255 PROSITE:PS00435 PROSITE:PS00436 PRINTS:PR00458 PROSITE:PS50873 PRINTS:PR00461 EMBL:AC020576 EMBL:X98804 EMBL:AC007915 EMBL:BT008612 EMBL:AY086626 HSSP:Q42578 GeneFarm:1834 SPTR:Q96512	6e-37
Ljwgs_019511.1	1.3.11.18	E1.11.1.7 peroxidase [EC:1.11.1.7] [GO:0004601]	ath:At2g22420	F14M13.18; peroxidase 17 (PER17) (P17) [EC:1.11.1.7] [KO:K00430]	7e-82				PER17_ARATH	Calcium;Glycoprotein;Heme;Hydrogenperoxide;Iron;Metal-binding;Multigenefamily;Oxidoreductase;Peroxidase;Signal;Vacuole,Peroxidase 17 precursor (EC 1.11.1.7) (Atperox P17) (ATP25a).	4e-82	GO_ID:29236	TAIR|gene:2028279 SPTR:Q96512 symbol:AT1G44970.1 [GO:0004601 "peroxidase activity" evidence=ISS] InterPro:IPR002016 InterPro:IPR000823 Pfam:PF00141 InterPro:IPR010255 PROSITE:PS00435 PROSITE:PS00436 PRINTS:PR00458 PROSITE:PS50873 PRINTS:PR00461 EMBL:AC020576 EMBL:X98804 EMBL:AC007915 EMBL:BT008612 EMBL:AY086626 HSSP:Q42578 GeneFarm:1834 SPTR:Q96512	6e-37
Ljwgs_019511.1	1.5.13.21	E1.11.1.7 peroxidase [EC:1.11.1.7] [GO:0004601]	ath:At2g22420	F14M13.18; peroxidase 17 (PER17) (P17) [EC:1.11.1.7] [KO:K00430]	7e-82				PER17_ARATH	Calcium;Glycoprotein;Heme;Hydrogenperoxide;Iron;Metal-binding;Multigenefamily;Oxidoreductase;Peroxidase;Signal;Vacuole,Peroxidase 17 precursor (EC 1.11.1.7) (Atperox P17) (ATP25a).	4e-82	GO_ID:29236	TAIR|gene:2028279 SPTR:Q96512 symbol:AT1G44970.1 [GO:0004601 "peroxidase activity" evidence=ISS] InterPro:IPR002016 InterPro:IPR000823 Pfam:PF00141 InterPro:IPR010255 PROSITE:PS00435 PROSITE:PS00436 PRINTS:PR00458 PROSITE:PS50873 PRINTS:PR00461 EMBL:AC020576 EMBL:X98804 EMBL:AC007915 EMBL:BT008612 EMBL:AY086626 HSSP:Q42578 GeneFarm:1834 SPTR:Q96512	6e-37
Ljwgs_019511.1	1.10.6.4	E1.11.1.7 peroxidase [EC:1.11.1.7] [GO:0004601]	ath:At2g22420	F14M13.18; peroxidase 17 (PER17) (P17) [EC:1.11.1.7] [KO:K00430]	7e-82				PER17_ARATH	Calcium;Glycoprotein;Heme;Hydrogenperoxide;Iron;Metal-binding;Multigenefamily;Oxidoreductase;Peroxidase;Signal;Vacuole,Peroxidase 17 precursor (EC 1.11.1.7) (Atperox P17) (ATP25a).	4e-82	GO_ID:29236	TAIR|gene:2028279 SPTR:Q96512 symbol:AT1G44970.1 [GO:0004601 "peroxidase activity" evidence=ISS] InterPro:IPR002016 InterPro:IPR000823 Pfam:PF00141 InterPro:IPR010255 PROSITE:PS00435 PROSITE:PS00436 PRINTS:PR00458 PROSITE:PS50873 PRINTS:PR00461 EMBL:AC020576 EMBL:X98804 EMBL:AC007915 EMBL:BT008612 EMBL:AY086626 HSSP:Q42578 GeneFarm:1834 SPTR:Q96512	6e-37
Ljwgs_051816.1	99.1.4.3756	GO_ID:49408										GO_ID:49408	TAIR|gene:3442300 SPTR:Q9LYG9 symbol:AT5G12080.1 [GO:0016020 "membrane" evidence=ISS] InterPro:IPR006685 Pfam:PF00924 GO:GO:0016020 EMBL:AL163812 EMBL:AB007727 EMBL:AY075640 EMBL:BT002236 PIR:T48565 SPTR:Q9LYG9	1e-43
chr6.CM0066.5	99.2	Unclassified without homolog
Ljwgs_047698.1	3.1.3.65	KUP KUP system potassium uptake protein [COG:COG3158] [TC:2.A.72]	ath:At2g40540	T2P4.11; potassium transporter, putative (KT2) [KO:K03549]	1e-38				HAK16_ORYSA	Iontransport;Membrane;Potassium;Potassiumtransport;Transmembrane;Transport,Probable potassium transporter 16 (OsHAK16).	6e-64	GO_ID:46175	TAIR|gene:2142109 SPTR:Q9M7K4 symbol:AT4G13420.1 [GO:0015079 "potassium ion transporter activity" evidence=ISS] [GO:0006813 "potassium ion transport" evidence=IC] InterPro:IPR003855 Pfam:PF02705 TIGRFAMs:TIGR00794 EMBL:AL161536 EMBL:AL049608 EMBL:AF129478 PIR:T06299 GeneFarm:2399 SPTR:Q9M7K4	5e-61
chr4.TM1169.2.1	99.1.3.2.393	NOX1_RAT							NOX1_RAT	Electrontransport;FAD;Glycoprotein;Heme;Iron;Membrane;Metal-binding;NADP;Oxidoreductase;Transmembrane;Transport,NADPH oxidase homolog 1 (NOX-1) (NOH-1) (NADH/NADPH mitogenic oxidase subunit P65-MOX) (Mitogenic oxidase 1) (MOX1).	3e-55	GO_ID:40817	TAIR|gene:2160916 SPTR:Q9FIJ0 symbol:AT5G47910.1 [GO:0006800 "oxygen and reactive oxygen species metabolism" evidence=IMP] [GO:0006952 "defense response" evidence=IMP] InterPro:IPR002048 InterPro:IPR002916 Pfam:PF00036 InterPro:IPR011992 InterPro:IPR000778 Prosite:PS00018 GO:GO:0016020 Pfam:PF01794 PRINTS:PR00466 EMBL:AB016886 EMBL:AF424625 EMBL:BT002651 SPTR:Q9FIJ0	5e-137
chr4.TM1169.2.1	99.1.4.4468	GO_ID:40817							NOX1_RAT	Electrontransport;FAD;Glycoprotein;Heme;Iron;Membrane;Metal-binding;NADP;Oxidoreductase;Transmembrane;Transport,NADPH oxidase homolog 1 (NOX-1) (NOH-1) (NADH/NADPH mitogenic oxidase subunit P65-MOX) (Mitogenic oxidase 1) (MOX1).	3e-55	GO_ID:40817	TAIR|gene:2160916 SPTR:Q9FIJ0 symbol:AT5G47910.1 [GO:0006800 "oxygen and reactive oxygen species metabolism" evidence=IMP] [GO:0006952 "defense response" evidence=IMP] InterPro:IPR002048 InterPro:IPR002916 Pfam:PF00036 InterPro:IPR011992 InterPro:IPR000778 Prosite:PS00018 GO:GO:0016020 Pfam:PF01794 PRINTS:PR00466 EMBL:AB016886 EMBL:AF424625 EMBL:BT002651 SPTR:Q9FIJ0	5e-137
gi45351676	99.2	Unclassified without homolog
Ljwgs_117719.1	99.1.3.1.110	EC 5.1.3.18							GMANE_ARATH	Ascorbatebiosynthesis;Isomerase;NAD,GDP-mannose 3,5-epimerase (EC 5.1.3.18) (GDP-Man 3,5-epimerase).	5e-44	GO_ID:50283	TAIR|gene:2150440 SPTR:Q93VR3 symbol:AT5G28840.1 [GO:0008372 "cellular component unknown" evidence=ND] [GO:0047918 "GDP-mannose 3,5-epimerase activity" evidence=ISS;IDA] [GO:0003824 "catalytic activity" evidence=ISS] [GO:0009225 "nucleotide-sugar metabolism" evidence=ISS] InterPro:IPR001509 Pfam:PF01370 EMBL:AY057694 EMBL:AY057660 EMBL:AY116953 SPTR:Q93VR3	2e-44
Ljwgs_117719.1	99.1.4.3790	GO_ID:50283							GMANE_ARATH	Ascorbatebiosynthesis;Isomerase;NAD,GDP-mannose 3,5-epimerase (EC 5.1.3.18) (GDP-Man 3,5-epimerase).	5e-44	GO_ID:50283	TAIR|gene:2150440 SPTR:Q93VR3 symbol:AT5G28840.1 [GO:0008372 "cellular component unknown" evidence=ND] [GO:0047918 "GDP-mannose 3,5-epimerase activity" evidence=ISS;IDA] [GO:0003824 "catalytic activity" evidence=ISS] [GO:0009225 "nucleotide-sugar metabolism" evidence=ISS] InterPro:IPR001509 Pfam:PF01370 EMBL:AY057694 EMBL:AY057660 EMBL:AY116953 SPTR:Q93VR3	2e-44
chr1.CM0122.12	99.1.3.2.1734	WRK47_ARATH							WRK47_ARATH	DNA-binding;Nuclearprotein;Transcription;Transcriptionregulation,Probable WRKY transcription factor 47 (WRKY DNA-binding protein 47).	1e-58
Ljwgs_147347.1	99.1.3.2.266	APRR1_ARATH							APRR1_ARATH	Coiledcoil;Nuclearprotein;Sensorytransduction;Transcription;Transcriptionregulation;Two-componentregulatorysystem,Two-component response regulator-like APRR1 (Pseudo-response regulator 1) (Timing of CAB expression 1) (ABI3-interacting protein 1).	6e-28	GO_ID:40960	TAIR|gene:2163197 SPTR:Q9LKL2 symbol:AT5G61380.1 [GO:0007623 "circadian rhythm" evidence=TAS] [GO:0030528 "transcription regulator activity" evidence=TAS] InterPro:IPR001789 Pfam:PF00072 ProDom:PD000039 SMART:SM00448 PROSITE:PS50110 InterPro:IPR010402 Pfam:PF06203 PROSITE:PS51017 EMBL:AB010073 EMBL:AB041530 EMBL:AF272039 EMBL:AJ251086 EMBL:AY094393 EMBL:BT005816 PIR:T52075 TRANSFAC:T04756 GeneFar…	2e-28
Ljwgs_147347.1	99.1.4.1645	GO_ID:40960							APRR1_ARATH	Coiledcoil;Nuclearprotein;Sensorytransduction;Transcription;Transcriptionregulation;Two-componentregulatorysystem,Two-component response regulator-like APRR1 (Pseudo-response regulator 1) (Timing of CAB expression 1) (ABI3-interacting protein 1).	6e-28	GO_ID:40960	TAIR|gene:2163197 SPTR:Q9LKL2 symbol:AT5G61380.1 [GO:0007623 "circadian rhythm" evidence=TAS] [GO:0030528 "transcription regulator activity" evidence=TAS] InterPro:IPR001789 Pfam:PF00072 ProDom:PD000039 SMART:SM00448 PROSITE:PS50110 InterPro:IPR010402 Pfam:PF06203 PROSITE:PS51017 EMBL:AB010073 EMBL:AB041530 EMBL:AF272039 EMBL:AJ251086 EMBL:AY094393 EMBL:BT005816 PIR:T52075 TRANSFAC:T04756 GeneFar…	2e-28
CM0385.33.1	99.1.4.152	GO_ID:19946										GO_ID:19946	TAIR|gene:2007190 SPTR:Q9C787 symbol:AT1G69510.1 [GO:0005554 "molecular function unknown" evidence=ND] [GO:0000004 "biological process unknown" evidence=ND] [GO:0008372 "cellular component unknown" evidence=ND] EMBL:AC073178 EMBL:AY084454 EMBL:AY093229 EMBL:AY128824 SPTR:Q9C787	2e-17
chr3.TM1222.5.2	1.1.11.27	E3.1.2.6, gloB hydroxyacylglutathione hydrolase [EC:3.1.2.6] [COG:COG0491] [GO:0004416]	ath:At2g43430	T1O24.17; hydroxyacylglutathione hydrolase, mitochondrial / glyoxalase II (GLX2-1) [EC:3.1.2.6] [KO:K01069]	5e-33	sll1019	COG0491	3e-10	GLO2M_ARATH	Hydrolase;Iron;Manganese;Metal-binding;Mitochondrion;Transitpeptide;Zinc,Hydroxyacylglutathione hydrolase 1, mitochondrial precursor (EC 3.1.2.6) (Glyoxalase II) (Glx II).	3e-33	GO_ID:42692	TAIR|gene:2061269 SPTR:Q9SID3 symbol:GLX2-5 "GLYOXALASE 2-5" [GO:0004416 "hydroxyacylglutathione hydrolase activity" evidence=ISS;IDA] [GO:0019243 "methylglyoxal catabolism to D-lactate" evidence=ISS] [GO:0005739 "mitochondrion" evidence=NAS] [GO:0005506 "iron ion binding" evidence=IDA] [GO:0008270 "zinc ion binding" evidence=IDA] Pfam:PF00753 InterPro:IPR001279 EMBL:AC007169 EMBL:AY072200 EMBL:A…	7e-32
chr3.TM1222.5.2	1.8.4.5	ACTIV cyclase [EC:4.-.-.-] [COG:COG0491]	ath:At2g43430	T1O24.17; hydroxyacylglutathione hydrolase, mitochondrial / glyoxalase II (GLX2-1) [EC:3.1.2.6] [KO:K01069]	5e-33	sll1019	COG0491	3e-10	GLO2M_ARATH	Hydrolase;Iron;Manganese;Metal-binding;Mitochondrion;Transitpeptide;Zinc,Hydroxyacylglutathione hydrolase 1, mitochondrial precursor (EC 3.1.2.6) (Glyoxalase II) (Glx II).	3e-33	GO_ID:42692	TAIR|gene:2061269 SPTR:Q9SID3 symbol:GLX2-5 "GLYOXALASE 2-5" [GO:0004416 "hydroxyacylglutathione hydrolase activity" evidence=ISS;IDA] [GO:0019243 "methylglyoxal catabolism to D-lactate" evidence=ISS] [GO:0005739 "mitochondrion" evidence=NAS] [GO:0005506 "iron ion binding" evidence=IDA] [GO:0008270 "zinc ion binding" evidence=IDA] Pfam:PF00753 InterPro:IPR001279 EMBL:AC007169 EMBL:AY072200 EMBL:A…	7e-32
chr1.TM1643.22	99.1.4.1649	GO_ID:3155										GO_ID:3155	TAIR|gene:2039579 SPTR:Q9XIN0 symbol:AT2G27230.1 [GO:0003700 "transcription factor activity" evidence=ISS] [GO:0045449 "regulation of transcription" evidence=TAS] InterPro:IPR001092 SMART:SM00353 PROSITE:PS50888 EMBL:AC006233 EMBL:AJ576043 PIR:D84670 SPTR:Q9XIN0	1e-27
chr3.TM0782.30	1.6.3.16	E2.1.1.- [EC:2.1.1.-] [COG:COG0500 COG0742]				sll0564	COG0500	7e-41	UBIE_LISMO	Completeproteome;Menaquinonebiosynthesis;Methyltransferase;Transferase,Menaquinone biosynthesis methyltransferase ubiE (EC 2.1.1.-).	7e-09
chr3.TM0782.30	1.5.12.40	E2.1.1.- [EC:2.1.1.-] [COG:COG0500 COG0742]				sll0564	COG0500	7e-41	UBIE_LISMO	Completeproteome;Menaquinonebiosynthesis;Methyltransferase;Transferase,Menaquinone biosynthesis methyltransferase ubiE (EC 2.1.1.-).	7e-09
chr3.TM0782.30	1.3.8.17	E2.1.1.- [EC:2.1.1.-] [COG:COG0500 COG0742]				sll0564	COG0500	7e-41	UBIE_LISMO	Completeproteome;Menaquinonebiosynthesis;Methyltransferase;Transferase,Menaquinone biosynthesis methyltransferase ubiE (EC 2.1.1.-).	7e-09
chr3.TM0782.30	1.5.11.30	E2.1.1.- [EC:2.1.1.-] [COG:COG0500 COG0742]				sll0564	COG0500	7e-41	UBIE_LISMO	Completeproteome;Menaquinonebiosynthesis;Methyltransferase;Transferase,Menaquinone biosynthesis methyltransferase ubiE (EC 2.1.1.-).	7e-09
chr3.TM0782.30	1.6.4.7	E2.1.1.- [EC:2.1.1.-] [COG:COG0500 COG0742]				sll0564	COG0500	7e-41	UBIE_LISMO	Completeproteome;Menaquinonebiosynthesis;Methyltransferase;Transferase,Menaquinone biosynthesis methyltransferase ubiE (EC 2.1.1.-).	7e-09
chr3.TM0782.30	1.9.4.4	E2.1.1.1, NNMT nicotinamide N-methyltransferase [EC:2.1.1.1] [COG:COG0500] [GO:0008112]				sll0564	COG0500	7e-41	UBIE_LISMO	Completeproteome;Menaquinonebiosynthesis;Methyltransferase;Transferase,Menaquinone biosynthesis methyltransferase ubiE (EC 2.1.1.-).	7e-09
chr3.TM0782.30	1.11.12.7	E2.1.1.- [EC:2.1.1.-] [COG:COG0500 COG0742]				sll0564	COG0500	7e-41	UBIE_LISMO	Completeproteome;Menaquinonebiosynthesis;Methyltransferase;Transferase,Menaquinone biosynthesis methyltransferase ubiE (EC 2.1.1.-).	7e-09
chr3.TM0782.30	1.9.10.46	E2.1.1.11, chlM magnesium-protoporphyrin O-methyltransferase [EC:2.1.1.11] [COG:COG0500] [GO:0046406]				sll0564	COG0500	7e-41	UBIE_LISMO	Completeproteome;Menaquinonebiosynthesis;Methyltransferase;Transferase,Menaquinone biosynthesis methyltransferase ubiE (EC 2.1.1.-).	7e-09
chr3.TM0782.30	1.5.14.34	E2.1.1.- [EC:2.1.1.-] [COG:COG0500 COG0742]				sll0564	COG0500	7e-41	UBIE_LISMO	Completeproteome;Menaquinonebiosynthesis;Methyltransferase;Transferase,Menaquinone biosynthesis methyltransferase ubiE (EC 2.1.1.-).	7e-09
chr2.CM0168.47	4.3.4.18	CDK1, CDC2 cyclin-dependent kinase 1 [GO:0004693]	sce:YPR120C	CLB5; role in DNA replication during S phase; additional functional role in formation of mitotic spindles along with Clb3 and Clb4 [KO:K06651]	4e-11				CCND1_ARATH	Cellcycle;Celldivision;Cyclin;Multigenefamily,Cyclin delta-1.	2e-28	GO_ID:15561	TAIR|gene:2083127 SPTR:Q9SN11 symbol:AT3G50070.1 [GO:0000074 "regulation of progression through cell cycle" evidence=ISS] [GO:0004693 "cyclin-dependent protein kinase activity" evidence=ISS] InterPro:IPR006671 InterPro:IPR004367 GO:GO:0005634 GO:GO:0000910 Pfam:PF02984 Pfam:PF00134 PROSITE:PS00292 InterPro:IPR006670 SMART:SM00385 EMBL:AL132978 EMBL:AY052665 EMBL:AY063729 EMBL:AY087498 PIR:T45860 …	2e-26
chr2.CM0168.47	4.2.4.64	CAK1 serine/threonine-protein kinase CAK1 [GO:0004693]	sce:YPR120C	CLB5; role in DNA replication during S phase; additional functional role in formation of mitotic spindles along with Clb3 and Clb4 [KO:K06651]	4e-11				CCND1_ARATH	Cellcycle;Celldivision;Cyclin;Multigenefamily,Cyclin delta-1.	2e-28	GO_ID:15561	TAIR|gene:2083127 SPTR:Q9SN11 symbol:AT3G50070.1 [GO:0000074 "regulation of progression through cell cycle" evidence=ISS] [GO:0004693 "cyclin-dependent protein kinase activity" evidence=ISS] InterPro:IPR006671 InterPro:IPR004367 GO:GO:0005634 GO:GO:0000910 Pfam:PF02984 Pfam:PF00134 PROSITE:PS00292 InterPro:IPR006670 SMART:SM00385 EMBL:AL132978 EMBL:AY052665 EMBL:AY063729 EMBL:AY087498 PIR:T45860 …	2e-26
chr2.CM0168.47	4.5.2.34	CDK5 cyclin-dependent kinase 5 [GO:0004693]	sce:YPR120C	CLB5; role in DNA replication during S phase; additional functional role in formation of mitotic spindles along with Clb3 and Clb4 [KO:K06651]	4e-11				CCND1_ARATH	Cellcycle;Celldivision;Cyclin;Multigenefamily,Cyclin delta-1.	2e-28	GO_ID:15561	TAIR|gene:2083127 SPTR:Q9SN11 symbol:AT3G50070.1 [GO:0000074 "regulation of progression through cell cycle" evidence=ISS] [GO:0004693 "cyclin-dependent protein kinase activity" evidence=ISS] InterPro:IPR006671 InterPro:IPR004367 GO:GO:0005634 GO:GO:0000910 Pfam:PF02984 Pfam:PF00134 PROSITE:PS00292 InterPro:IPR006670 SMART:SM00385 EMBL:AL132978 EMBL:AY052665 EMBL:AY063729 EMBL:AY087498 PIR:T45860 …	2e-26
chr2.CM0168.47	3.2.9.97	CDK1, CDC2 cyclin-dependent kinase 1 [GO:0004693]	sce:YPR120C	CLB5; role in DNA replication during S phase; additional functional role in formation of mitotic spindles along with Clb3 and Clb4 [KO:K06651]	4e-11				CCND1_ARATH	Cellcycle;Celldivision;Cyclin;Multigenefamily,Cyclin delta-1.	2e-28	GO_ID:15561	TAIR|gene:2083127 SPTR:Q9SN11 symbol:AT3G50070.1 [GO:0000074 "regulation of progression through cell cycle" evidence=ISS] [GO:0004693 "cyclin-dependent protein kinase activity" evidence=ISS] InterPro:IPR006671 InterPro:IPR004367 GO:GO:0005634 GO:GO:0000910 Pfam:PF02984 Pfam:PF00134 PROSITE:PS00292 InterPro:IPR006670 SMART:SM00385 EMBL:AL132978 EMBL:AY052665 EMBL:AY063729 EMBL:AY087498 PIR:T45860 …	2e-26
chr2.CM0168.47	3.2.13.67	CDK4 cyclin-dependent kinase 4 [GO:0004693]	sce:YPR120C	CLB5; role in DNA replication during S phase; additional functional role in formation of mitotic spindles along with Clb3 and Clb4 [KO:K06651]	4e-11				CCND1_ARATH	Cellcycle;Celldivision;Cyclin;Multigenefamily,Cyclin delta-1.	2e-28	GO_ID:15561	TAIR|gene:2083127 SPTR:Q9SN11 symbol:AT3G50070.1 [GO:0000074 "regulation of progression through cell cycle" evidence=ISS] [GO:0004693 "cyclin-dependent protein kinase activity" evidence=ISS] InterPro:IPR006671 InterPro:IPR004367 GO:GO:0005634 GO:GO:0000910 Pfam:PF02984 Pfam:PF00134 PROSITE:PS00292 InterPro:IPR006670 SMART:SM00385 EMBL:AL132978 EMBL:AY052665 EMBL:AY063729 EMBL:AY087498 PIR:T45860 …	2e-26
chr2.CM0168.47	4.2.4.44	CLB5_6 S-phase entry cyclin 5/6	sce:YPR120C	CLB5; role in DNA replication during S phase; additional functional role in formation of mitotic spindles along with Clb3 and Clb4 [KO:K06651]	4e-11				CCND1_ARATH	Cellcycle;Celldivision;Cyclin;Multigenefamily,Cyclin delta-1.	2e-28	GO_ID:15561	TAIR|gene:2083127 SPTR:Q9SN11 symbol:AT3G50070.1 [GO:0000074 "regulation of progression through cell cycle" evidence=ISS] [GO:0004693 "cyclin-dependent protein kinase activity" evidence=ISS] InterPro:IPR006671 InterPro:IPR004367 GO:GO:0005634 GO:GO:0000910 Pfam:PF02984 Pfam:PF00134 PROSITE:PS00292 InterPro:IPR006670 SMART:SM00385 EMBL:AL132978 EMBL:AY052665 EMBL:AY063729 EMBL:AY087498 PIR:T45860 …	2e-26
chr2.CM0168.47	4.3.3.24	CDK4 cyclin-dependent kinase 4 [GO:0004693]	sce:YPR120C	CLB5; role in DNA replication during S phase; additional functional role in formation of mitotic spindles along with Clb3 and Clb4 [KO:K06651]	4e-11				CCND1_ARATH	Cellcycle;Celldivision;Cyclin;Multigenefamily,Cyclin delta-1.	2e-28	GO_ID:15561	TAIR|gene:2083127 SPTR:Q9SN11 symbol:AT3G50070.1 [GO:0000074 "regulation of progression through cell cycle" evidence=ISS] [GO:0004693 "cyclin-dependent protein kinase activity" evidence=ISS] InterPro:IPR006671 InterPro:IPR004367 GO:GO:0005634 GO:GO:0000910 Pfam:PF02984 Pfam:PF00134 PROSITE:PS00292 InterPro:IPR006670 SMART:SM00385 EMBL:AL132978 EMBL:AY052665 EMBL:AY063729 EMBL:AY087498 PIR:T45860 …	2e-26
chr2.CM0168.47	4.2.4.2	cyclin-dependent kinase [GO:0004693]	sce:YPR120C	CLB5; role in DNA replication during S phase; additional functional role in formation of mitotic spindles along with Clb3 and Clb4 [KO:K06651]	4e-11				CCND1_ARATH	Cellcycle;Celldivision;Cyclin;Multigenefamily,Cyclin delta-1.	2e-28	GO_ID:15561	TAIR|gene:2083127 SPTR:Q9SN11 symbol:AT3G50070.1 [GO:0000074 "regulation of progression through cell cycle" evidence=ISS] [GO:0004693 "cyclin-dependent protein kinase activity" evidence=ISS] InterPro:IPR006671 InterPro:IPR004367 GO:GO:0005634 GO:GO:0000910 Pfam:PF02984 Pfam:PF00134 PROSITE:PS00292 InterPro:IPR006670 SMART:SM00385 EMBL:AL132978 EMBL:AY052665 EMBL:AY063729 EMBL:AY087498 PIR:T45860 …	2e-26
chr2.TM0490.6	99.1.3.2.1404	ANX13_MOUSE	hsa:306	ANXA3; annexin A3 [EC:3.1.4.43] [KO:K01124]	2e-26				ANX13_MOUSE	Annexin;Calcium;Calcium/phospholipid-binding;Lipoprotein;Myristate;Repeat,Annexin A13 (Annexin XIII).	1e-36	GO_ID:30021	MGI|MGI:1917037 SPTR:Q99JG3 symbol:Anxa13 "annexin A13" [GO:0005886 "plasma membrane" evidence=RCA] [GO:0005509 "calcium ion binding" evidence=RCA] [GO:0005544 "calcium-dependent phospholipid binding" evidence=RCA] [GO:0030154 "cell differentiation" evidence=RCA] InterPro:IPR001464 MGI:MGI:1917037 Pfam:PF00191 HSSP:P26256 PANTHER:PTHR10502 PRINTS:PR00196 ProDom:PD000143 SMART:SM00335 PROSITE:PS00…	5e-37
chr2.TM0490.6	99.1.1.168	KO:K01124	hsa:306	ANXA3; annexin A3 [EC:3.1.4.43] [KO:K01124]	2e-26				ANX13_MOUSE	Annexin;Calcium;Calcium/phospholipid-binding;Lipoprotein;Myristate;Repeat,Annexin A13 (Annexin XIII).	1e-36	GO_ID:30021	MGI|MGI:1917037 SPTR:Q99JG3 symbol:Anxa13 "annexin A13" [GO:0005886 "plasma membrane" evidence=RCA] [GO:0005509 "calcium ion binding" evidence=RCA] [GO:0005544 "calcium-dependent phospholipid binding" evidence=RCA] [GO:0030154 "cell differentiation" evidence=RCA] InterPro:IPR001464 MGI:MGI:1917037 Pfam:PF00191 HSSP:P26256 PANTHER:PTHR10502 PRINTS:PR00196 ProDom:PD000143 SMART:SM00335 PROSITE:PS00…	5e-37
chr2.TM0490.6	99.1.4.673	GO_ID:30021	hsa:306	ANXA3; annexin A3 [EC:3.1.4.43] [KO:K01124]	2e-26				ANX13_MOUSE	Annexin;Calcium;Calcium/phospholipid-binding;Lipoprotein;Myristate;Repeat,Annexin A13 (Annexin XIII).	1e-36	GO_ID:30021	MGI|MGI:1917037 SPTR:Q99JG3 symbol:Anxa13 "annexin A13" [GO:0005886 "plasma membrane" evidence=RCA] [GO:0005509 "calcium ion binding" evidence=RCA] [GO:0005544 "calcium-dependent phospholipid binding" evidence=RCA] [GO:0030154 "cell differentiation" evidence=RCA] InterPro:IPR001464 MGI:MGI:1917037 Pfam:PF00191 HSSP:P26256 PANTHER:PTHR10502 PRINTS:PR00196 ProDom:PD000143 SMART:SM00335 PROSITE:PS00…	5e-37
Ljwgs_005816.1.1	2.3.1.39	E1.11.1.15, PRDX, ahpC peroxiredoxin (alkyl hydroperoxide reductase subunit C) [EC:1.11.1.15] [COG:COG0450]	ath:At3g11630	F24K9.28; 2-cys peroxiredoxin, chloroplast (BAS1) [EC:1.11.1.15] [KO:K03386]	2e-12				BAS1_SPIOL	Antioxidant;Chloroplast;Oxidoreductase;Plastid;Redox-activecenter;Transitpeptide,2-cys peroxiredoxin BAS1, chloroplast precursor (EC 1.11.1.15) (Thiol- specific antioxidant protein).	1e-12	GO_ID:26230	TAIR|gene:2164264 SPTR:Q9FED5 symbol:AT5G06290 [GO:0000004 "biological process unknown" evidence=ND] [GO:0016209 "antioxidant activity" evidence=ISS] InterPro:IPR000866 Pfam:PF00578 HSSP:P32119 EMBL:AF326871 EMBL:AY054621 EMBL:AY081503 EMBL:AF339693 SPTR:Q9FED5	1e-13
chr2.CM0020.29	99.1.4.679	GO_ID:55353							YM8G_YEAST	Completeproteome;Hypotheticalprotein;Membrane;Transmembrane,Hypothetical 107.7 kDa protein in TSP3-IPP2 intergenic region.	5e-38	GO_ID:55353	TAIR|gene:2031734 SPTR:Q9FVQ5 symbol:AT1G32090.1 [GO:0000004 "biological process unknown" evidence=ND] [GO:0005554 "molecular function unknown" evidence=ND] InterPro:IPR003864 GO:GO:0016020 Pfam:PF02714 EMBL:AC084165 PIR:C86445 SPTR:Q9FVQ5	0
chr2.CM0020.29	99.1.3.2.362	YM8G_YEAST							YM8G_YEAST	Completeproteome;Hypotheticalprotein;Membrane;Transmembrane,Hypothetical 107.7 kDa protein in TSP3-IPP2 intergenic region.	5e-38	GO_ID:55353	TAIR|gene:2031734 SPTR:Q9FVQ5 symbol:AT1G32090.1 [GO:0000004 "biological process unknown" evidence=ND] [GO:0005554 "molecular function unknown" evidence=ND] InterPro:IPR003864 GO:GO:0016020 Pfam:PF02714 EMBL:AC084165 PIR:C86445 SPTR:Q9FVQ5	0
chr1.TM0498.16	99.1.3.2.834	KNAP3_MALDO							KNAP3_MALDO	DNA-binding;Homeobox;Multigenefamily;Nuclearprotein,Homeobox protein knotted-1-like 3 (KNAP3).	5e-70	GO_ID:43496	TAIR|gene:2015553 SPTR:Q9FPQ8 symbol:AT1G62990.1 [GO:0003700 "transcription factor activity" evidence=ISS] [GO:0003677 "DNA binding" evidence=ISS] InterPro:IPR001356 InterPro:IPR005541 InterPro:IPR005540 InterPro:IPR005539 InterPro:IPR012287 Pfam:PF03791 GO:GO:0005634 ProDom:PD000010 SMART:SM00389 PROSITE:PS00027 PROSITE:PS50071 Pfam:PF03789 Pfam:PF03790 EMBL:AF308451 SPTR:Q9FPQ8	2e-35
chr1.TM0498.16	99.1.4.4544	GO_ID:43496							KNAP3_MALDO	DNA-binding;Homeobox;Multigenefamily;Nuclearprotein,Homeobox protein knotted-1-like 3 (KNAP3).	5e-70	GO_ID:43496	TAIR|gene:2015553 SPTR:Q9FPQ8 symbol:AT1G62990.1 [GO:0003700 "transcription factor activity" evidence=ISS] [GO:0003677 "DNA binding" evidence=ISS] InterPro:IPR001356 InterPro:IPR005541 InterPro:IPR005540 InterPro:IPR005539 InterPro:IPR012287 Pfam:PF03791 GO:GO:0005634 ProDom:PD000010 SMART:SM00389 PROSITE:PS00027 PROSITE:PS50071 Pfam:PF03789 Pfam:PF03790 EMBL:AF308451 SPTR:Q9FPQ8	2e-35
chr2.TM1766.6	1.2.6.9	E1.11.1.7 peroxidase [EC:1.11.1.7] [GO:0004601]	ath:At5g40150	MSN9.50; peroxidase, putative [EC:1.11.1.7] [KO:K00430]	8e-115				PER63_ARATH	Calcium;Glycoprotein;Heme;Hydrogenperoxide;Iron;Metal-binding;Multigenefamily;Oxidoreductase;Peroxidase;Signal,Peroxidase 63 precursor (EC 1.11.1.7) (Atperox P63) (ATP26a).	5e-115	GO_ID:36605	TAIR|gene:2032391 SPTR:O48677 symbol:AT1G24110.1 [GO:0004601 "peroxidase activity" evidence=ISS] InterPro:IPR002016 InterPro:IPR000823 Pfam:PF00141 InterPro:IPR010255 PROSITE:PS00435 PROSITE:PS00436 PRINTS:PR00458 PROSITE:PS50873 HSSP:Q39034 PRINTS:PR00461 EMBL:AC002396 PIR:T00640 GeneFarm:1497 SPTR:O48677	3e-89
chr2.TM1766.6	1.3.11.18	E1.11.1.7 peroxidase [EC:1.11.1.7] [GO:0004601]	ath:At5g40150	MSN9.50; peroxidase, putative [EC:1.11.1.7] [KO:K00430]	8e-115				PER63_ARATH	Calcium;Glycoprotein;Heme;Hydrogenperoxide;Iron;Metal-binding;Multigenefamily;Oxidoreductase;Peroxidase;Signal,Peroxidase 63 precursor (EC 1.11.1.7) (Atperox P63) (ATP26a).	5e-115	GO_ID:36605	TAIR|gene:2032391 SPTR:O48677 symbol:AT1G24110.1 [GO:0004601 "peroxidase activity" evidence=ISS] InterPro:IPR002016 InterPro:IPR000823 Pfam:PF00141 InterPro:IPR010255 PROSITE:PS00435 PROSITE:PS00436 PRINTS:PR00458 PROSITE:PS50873 HSSP:Q39034 PRINTS:PR00461 EMBL:AC002396 PIR:T00640 GeneFarm:1497 SPTR:O48677	3e-89
chr2.TM1766.6	1.5.13.21	E1.11.1.7 peroxidase [EC:1.11.1.7] [GO:0004601]	ath:At5g40150	MSN9.50; peroxidase, putative [EC:1.11.1.7] [KO:K00430]	8e-115				PER63_ARATH	Calcium;Glycoprotein;Heme;Hydrogenperoxide;Iron;Metal-binding;Multigenefamily;Oxidoreductase;Peroxidase;Signal,Peroxidase 63 precursor (EC 1.11.1.7) (Atperox P63) (ATP26a).	5e-115	GO_ID:36605	TAIR|gene:2032391 SPTR:O48677 symbol:AT1G24110.1 [GO:0004601 "peroxidase activity" evidence=ISS] InterPro:IPR002016 InterPro:IPR000823 Pfam:PF00141 InterPro:IPR010255 PROSITE:PS00435 PROSITE:PS00436 PRINTS:PR00458 PROSITE:PS50873 HSSP:Q39034 PRINTS:PR00461 EMBL:AC002396 PIR:T00640 GeneFarm:1497 SPTR:O48677	3e-89
chr2.TM1766.6	1.10.6.4	E1.11.1.7 peroxidase [EC:1.11.1.7] [GO:0004601]	ath:At5g40150	MSN9.50; peroxidase, putative [EC:1.11.1.7] [KO:K00430]	8e-115				PER63_ARATH	Calcium;Glycoprotein;Heme;Hydrogenperoxide;Iron;Metal-binding;Multigenefamily;Oxidoreductase;Peroxidase;Signal,Peroxidase 63 precursor (EC 1.11.1.7) (Atperox P63) (ATP26a).	5e-115	GO_ID:36605	TAIR|gene:2032391 SPTR:O48677 symbol:AT1G24110.1 [GO:0004601 "peroxidase activity" evidence=ISS] InterPro:IPR002016 InterPro:IPR000823 Pfam:PF00141 InterPro:IPR010255 PROSITE:PS00435 PROSITE:PS00436 PRINTS:PR00458 PROSITE:PS50873 HSSP:Q39034 PRINTS:PR00461 EMBL:AC002396 PIR:T00640 GeneFarm:1497 SPTR:O48677	3e-89
TC11429	99.2	Unclassified without homolog
chr6.CM0037.42	3.3.3.15.8	CNGF cyclic nucleotide gated channel, other eukaryote	ath:At2g23980	T29E15.18; cyclic nucleotide-regulated ion channel / cyclic nucleotide-gated channel (CNGC6) [KO:K05391]	8e-151				CNGC6_ARATH	3D-structure;Calmodulin-binding;cAMP;cAMP-binding;cGMP;cGMP-binding;Iontransport;Ionicchannel;Membrane;Multigenefamily;Nucleotide-binding;Transmembrane;Transport,Probable cyclic nucleotide-gated ion channel 6 (AtCNGC6) (Cyclic nucleotide- and calmodulin-regulated ion channel 6).	4e-151	GO_ID:576	TAIR|gene:2174447 SPTR:Q8RWS9 symbol:AT5G57940.1 [GO:0005516 "calmodulin binding" evidence=TAS] [GO:0005267 "potassium channel activity" evidence=ISS] [GO:0030551 "cyclic nucleotide binding" evidence=ISS] Pfam:PF00612 InterPro:IPR005821 InterPro:IPR000595 InterPro:IPR000048 InterPro:IPR003938 InterPro:IPR001622 Pfam:PF00520 Pfam:PF00027 PROSITE:PS50096 PRINTS:PR01463 PROSITE:PS00888 PROSITE:PS008…	4e-150
TC14488	99.2	Unclassified without homolog
Ljwgs_049589.1	99.1.4.1571	GO_ID:16940							KLH17_RAT	Actin-binding;Kelchrepeat;Repeat,Kelch-like protein 17 (Actinfilin).	9e-12	GO_ID:16940	TAIR|gene:2056704 SPTR:O80606 symbol:AT2G02870.1 [GO:0000004 "biological process unknown" evidence=ND] [GO:0005554 "molecular function unknown" evidence=ND] [GO:0008372 "cellular component unknown" evidence=ND] EMBL:AC004138 Pfam:PF00646 InterPro:IPR001810 InterPro:IPR006651 InterPro:IPR006652 Pfam:PF01344 PRINTS:PR00501 SMART:SM00612 EMBL:AY060567 EMBL:BT002216 PIR:H84441 SPTR:O80606	3e-97
Ljwgs_049589.1	99.1.3.2.2395	KLH17_RAT							KLH17_RAT	Actin-binding;Kelchrepeat;Repeat,Kelch-like protein 17 (Actinfilin).	9e-12	GO_ID:16940	TAIR|gene:2056704 SPTR:O80606 symbol:AT2G02870.1 [GO:0000004 "biological process unknown" evidence=ND] [GO:0005554 "molecular function unknown" evidence=ND] [GO:0008372 "cellular component unknown" evidence=ND] EMBL:AC004138 Pfam:PF00646 InterPro:IPR001810 InterPro:IPR006651 InterPro:IPR006652 Pfam:PF01344 PRINTS:PR00501 SMART:SM00612 EMBL:AY060567 EMBL:BT002216 PIR:H84441 SPTR:O80606	3e-97
chr1.CM0375.30.1	99.1.4.6430	GO_ID:41149										GO_ID:41149	TAIR|gene:2035700 SPTR:Q9C889 symbol:AT1G55190.1 [GO:0008372 "cellular component unknown" evidence=ND] Interpro:IPR004895 Pfam:PF03208 EMBL:AC027034 EMBL:BT004089 EMBL:BT005098 EMBL:AY086167 PIR:F96593 SPTR:Q9C889	2e-20
chr5.CM0299.53	1.5.10.22	E3.4.11.5, pip proline iminopeptidase [EC:3.4.11.5] [COG:COG0596] [GO:0016804]	rpa:RPA2773	epoxide hydrolase [EC:3.3.2.3] [KO:K01253]	3e-52	Rv3617	COG0596	1e-48	HYES_HUMAN	3D-structure;Aromatichydrocarbonscatabolism;Detoxification;Directproteinsequencing;Hydrolase;Magnesium;Metal-binding;Peroxisome;Polymorphism,Epoxide hydrolase 2 (EC 3.3.2.3) (Soluble epoxide hydrolase) (SEH) (Epoxide hydratase) (Cytosolic epoxide hydrolase) (CEH).	7e-36	GO_ID:12680	TAIR|gene:2133233 SPTR:O81299 symbol:AT4G02340.1 [GO:0004301 "epoxide hydrolase activity" evidence=ISS] InterPro:IPR000379 Pfam:PF00561 InterPro:IPR003089 InterPro:IPR000073 InterPro:IPR000639 PRINTS:PR00111 PRINTS:PR00412 MEROPS:S33.971 HSSP:O31243 EMBL:AL161494 EMBL:AF069298 EMBL:AY102100 EMBL:BT000552 PIR:T01316 SPTR:O81299	3e-109
chr5.CM0299.53	1.10.9.6	E3.1.1.1 carboxylesterase [EC:3.1.1.1] [COG:COG0596] [GO:0004091]	rpa:RPA2773	epoxide hydrolase [EC:3.3.2.3] [KO:K01253]	3e-52	Rv3617	COG0596	1e-48	HYES_HUMAN	3D-structure;Aromatichydrocarbonscatabolism;Detoxification;Directproteinsequencing;Hydrolase;Magnesium;Metal-binding;Peroxisome;Polymorphism,Epoxide hydrolase 2 (EC 3.3.2.3) (Soluble epoxide hydrolase) (SEH) (Epoxide hydratase) (Cytosolic epoxide hydrolase) (CEH).	7e-36	GO_ID:12680	TAIR|gene:2133233 SPTR:O81299 symbol:AT4G02340.1 [GO:0004301 "epoxide hydrolase activity" evidence=ISS] InterPro:IPR000379 Pfam:PF00561 InterPro:IPR003089 InterPro:IPR000073 InterPro:IPR000639 PRINTS:PR00111 PRINTS:PR00412 MEROPS:S33.971 HSSP:O31243 EMBL:AL161494 EMBL:AF069298 EMBL:AY102100 EMBL:BT000552 PIR:T01316 SPTR:O81299	3e-109
chr5.CM0299.53	1.11.4.1	E3.8.1.5, dhaA haloalkane dehalogenase [EC:3.8.1.5] [COG:COG0596] [GO:0018786]	rpa:RPA2773	epoxide hydrolase [EC:3.3.2.3] [KO:K01253]	3e-52	Rv3617	COG0596	1e-48	HYES_HUMAN	3D-structure;Aromatichydrocarbonscatabolism;Detoxification;Directproteinsequencing;Hydrolase;Magnesium;Metal-binding;Peroxisome;Polymorphism,Epoxide hydrolase 2 (EC 3.3.2.3) (Soluble epoxide hydrolase) (SEH) (Epoxide hydratase) (Cytosolic epoxide hydrolase) (CEH).	7e-36	GO_ID:12680	TAIR|gene:2133233 SPTR:O81299 symbol:AT4G02340.1 [GO:0004301 "epoxide hydrolase activity" evidence=ISS] InterPro:IPR000379 Pfam:PF00561 InterPro:IPR003089 InterPro:IPR000073 InterPro:IPR000639 PRINTS:PR00111 PRINTS:PR00412 MEROPS:S33.971 HSSP:O31243 EMBL:AL161494 EMBL:AF069298 EMBL:AY102100 EMBL:BT000552 PIR:T01316 SPTR:O81299	3e-109
chr5.CM0299.53	1.11.17.7	E3.1.1.24, pcaD 3-oxoadipate enol-lactonase [EC:3.1.1.24] [COG:COG0596]	rpa:RPA2773	epoxide hydrolase [EC:3.3.2.3] [KO:K01253]	3e-52	Rv3617	COG0596	1e-48	HYES_HUMAN	3D-structure;Aromatichydrocarbonscatabolism;Detoxification;Directproteinsequencing;Hydrolase;Magnesium;Metal-binding;Peroxisome;Polymorphism,Epoxide hydrolase 2 (EC 3.3.2.3) (Soluble epoxide hydrolase) (SEH) (Epoxide hydratase) (Cytosolic epoxide hydrolase) (CEH).	7e-36	GO_ID:12680	TAIR|gene:2133233 SPTR:O81299 symbol:AT4G02340.1 [GO:0004301 "epoxide hydrolase activity" evidence=ISS] InterPro:IPR000379 Pfam:PF00561 InterPro:IPR003089 InterPro:IPR000073 InterPro:IPR000639 PRINTS:PR00111 PRINTS:PR00412 MEROPS:S33.971 HSSP:O31243 EMBL:AL161494 EMBL:AF069298 EMBL:AY102100 EMBL:BT000552 PIR:T01316 SPTR:O81299	3e-109
chr5.CM0299.53	1.5.13.32	MHPC 2-hydroxy-6-ketonona-2,4-dienedioic acid hydrolase [EC:3.7.1.-] [COG:COG0596] [GO:0018771]	rpa:RPA2773	epoxide hydrolase [EC:3.3.2.3] [KO:K01253]	3e-52	Rv3617	COG0596	1e-48	HYES_HUMAN	3D-structure;Aromatichydrocarbonscatabolism;Detoxification;Directproteinsequencing;Hydrolase;Magnesium;Metal-binding;Peroxisome;Polymorphism,Epoxide hydrolase 2 (EC 3.3.2.3) (Soluble epoxide hydrolase) (SEH) (Epoxide hydratase) (Cytosolic epoxide hydrolase) (CEH).	7e-36	GO_ID:12680	TAIR|gene:2133233 SPTR:O81299 symbol:AT4G02340.1 [GO:0004301 "epoxide hydrolase activity" evidence=ISS] InterPro:IPR000379 Pfam:PF00561 InterPro:IPR003089 InterPro:IPR000073 InterPro:IPR000639 PRINTS:PR00111 PRINTS:PR00412 MEROPS:S33.971 HSSP:O31243 EMBL:AL161494 EMBL:AF069298 EMBL:AY102100 EMBL:BT000552 PIR:T01316 SPTR:O81299	3e-109
chr5.CM0299.53	1.11.9.2	E3.3.2.3, EPHX1, EPHX2 epoxide hydrolase [EC:3.3.2.3] [COG:COG0596] [GO:0004301]	rpa:RPA2773	epoxide hydrolase [EC:3.3.2.3] [KO:K01253]	3e-52	Rv3617	COG0596	1e-48	HYES_HUMAN	3D-structure;Aromatichydrocarbonscatabolism;Detoxification;Directproteinsequencing;Hydrolase;Magnesium;Metal-binding;Peroxisome;Polymorphism,Epoxide hydrolase 2 (EC 3.3.2.3) (Soluble epoxide hydrolase) (SEH) (Epoxide hydratase) (Cytosolic epoxide hydrolase) (CEH).	7e-36	GO_ID:12680	TAIR|gene:2133233 SPTR:O81299 symbol:AT4G02340.1 [GO:0004301 "epoxide hydrolase activity" evidence=ISS] InterPro:IPR000379 Pfam:PF00561 InterPro:IPR003089 InterPro:IPR000073 InterPro:IPR000639 PRINTS:PR00111 PRINTS:PR00412 MEROPS:S33.971 HSSP:O31243 EMBL:AL161494 EMBL:AF069298 EMBL:AY102100 EMBL:BT000552 PIR:T01316 SPTR:O81299	3e-109
chr5.CM0299.53	1.11.5.1	E3.8.1.5, dhaA haloalkane dehalogenase [EC:3.8.1.5] [COG:COG0596] [GO:0018786]	rpa:RPA2773	epoxide hydrolase [EC:3.3.2.3] [KO:K01253]	3e-52	Rv3617	COG0596	1e-48	HYES_HUMAN	3D-structure;Aromatichydrocarbonscatabolism;Detoxification;Directproteinsequencing;Hydrolase;Magnesium;Metal-binding;Peroxisome;Polymorphism,Epoxide hydrolase 2 (EC 3.3.2.3) (Soluble epoxide hydrolase) (SEH) (Epoxide hydratase) (Cytosolic epoxide hydrolase) (CEH).	7e-36	GO_ID:12680	TAIR|gene:2133233 SPTR:O81299 symbol:AT4G02340.1 [GO:0004301 "epoxide hydrolase activity" evidence=ISS] InterPro:IPR000379 Pfam:PF00561 InterPro:IPR003089 InterPro:IPR000073 InterPro:IPR000639 PRINTS:PR00111 PRINTS:PR00412 MEROPS:S33.971 HSSP:O31243 EMBL:AL161494 EMBL:AF069298 EMBL:AY102100 EMBL:BT000552 PIR:T01316 SPTR:O81299	3e-109
chr5.CM0299.53	1.11.8.1	E3.8.1.5, dhaA haloalkane dehalogenase [EC:3.8.1.5] [COG:COG0596] [GO:0018786]	rpa:RPA2773	epoxide hydrolase [EC:3.3.2.3] [KO:K01253]	3e-52	Rv3617	COG0596	1e-48	HYES_HUMAN	3D-structure;Aromatichydrocarbonscatabolism;Detoxification;Directproteinsequencing;Hydrolase;Magnesium;Metal-binding;Peroxisome;Polymorphism,Epoxide hydrolase 2 (EC 3.3.2.3) (Soluble epoxide hydrolase) (SEH) (Epoxide hydratase) (Cytosolic epoxide hydrolase) (CEH).	7e-36	GO_ID:12680	TAIR|gene:2133233 SPTR:O81299 symbol:AT4G02340.1 [GO:0004301 "epoxide hydrolase activity" evidence=ISS] InterPro:IPR000379 Pfam:PF00561 InterPro:IPR003089 InterPro:IPR000073 InterPro:IPR000639 PRINTS:PR00111 PRINTS:PR00412 MEROPS:S33.971 HSSP:O31243 EMBL:AL161494 EMBL:AF069298 EMBL:AY102100 EMBL:BT000552 PIR:T01316 SPTR:O81299	3e-109
chr2.CM0312.1	99.1.4.4113	GO_ID:34039							Y4466_ARATH	3D-structure;DNA-binding;Homeobox;Metal-binding;Nuclearprotein;Transcription;Transcriptionregulation;Zinc;Zinc-finger,ZF-HD homeobox protein At4g24660 (AtHB-22).	5e-26	GO_ID:34039	TAIR|gene:2121988 SPTR:Q9SB61 symbol:AT4G24660.1 [GO:0003700 "transcription factor activity" evidence=ISS] Pfam:PF04770 GO:GO:0005634 InterPro:IPR006455 InterPro:IPR006456 TIGRFAMs:TIGR01565 TIGRFAMs:TIGR01566 EMBL:AL161561 EMBL:AL035356 EMBL:AF439841 EMBL:AY125563 PIR:T05568 PDB:1WH7 SMR:Q9SB61 SPTR:Q9SB61	2e-26
chr2.CM0312.1	99.1.3.2.396	Y4466_ARATH							Y4466_ARATH	3D-structure;DNA-binding;Homeobox;Metal-binding;Nuclearprotein;Transcription;Transcriptionregulation;Zinc;Zinc-finger,ZF-HD homeobox protein At4g24660 (AtHB-22).	5e-26	GO_ID:34039	TAIR|gene:2121988 SPTR:Q9SB61 symbol:AT4G24660.1 [GO:0003700 "transcription factor activity" evidence=ISS] Pfam:PF04770 GO:GO:0005634 InterPro:IPR006455 InterPro:IPR006456 TIGRFAMs:TIGR01565 TIGRFAMs:TIGR01566 EMBL:AL161561 EMBL:AL035356 EMBL:AF439841 EMBL:AY125563 PIR:T05568 PDB:1WH7 SMR:Q9SB61 SPTR:Q9SB61	2e-26
Ljwgs_044041.1	99.1.4.2681	GO_ID:24322										GO_ID:24322	TAIR|gene:2103639 SPTR:Q9LET2 symbol:AT3G56750.1 [GO:0005554 "molecular function unknown" evidence=ND] [GO:0000004 "biological process unknown" evidence=ND] EMBL:AL390921 EMBL:AY059818 EMBL:AY094482 EMBL:BT000051 PIR:T51263 SPTR:Q9LET2	9e-46
Ljwgs_147585.1	99.2	Unclassified without homolog
Ljwgs_096501.1.1	99.1.4.5346	GO_ID:6957										GO_ID:6957	TAIR|gene:2099361 SPTR:Q9LH79 symbol:AT3G14770.1 [GO:0000004 "biological process unknown" evidence=ND] [GO:0016020 "membrane" evidence=ISS] InterPro:IPR004316 GO:GO:0016020 PANTHER:PTHR10791 Pfam:PF03083 EMBL:AP002061 EMBL:AY054229 EMBL:AY066044 SPTR:Q9LH79	2e-38
Ljwgs_014593.1	99.2	Unclassified without homolog
Ljwgs_019228.1	1.7.8.10	KDTA 3-deoxy-D-manno-octulosonic-acid transferase [EC:2.-.-.-] [COG:COG1519] [GO:0016740] [CAZy:GT30]										GO_ID:51883	TAIR|gene:2150043 SPTR:Q9LFB5 symbol:AT5G01210.1 [GO:0016740 "transferase activity" evidence=ISS] [GO:0000004 "biological process unknown" evidence=ND] [GO:0008372 "cellular component unknown" evidence=ND] Pfam:PF02458 InterPro:IPR003480 EMBL:AL137189 EMBL:AY056412 EMBL:AY090321 PIR:T45961 SPTR:Q9LFB5	2e-23
chr2.CM0191.25	2.3.1.8	HTPG molecular chaperone HtpG (Hsp90) [COG:COG0326]	bta:282646	TRA1; tumor rejection antigen (gp96) 1 [KO:K04079]	3e-94	YPL240c	COG0326	8e-87	ENPL_CHICK	Calcium;Chaperone;Directproteinsequencing;Endoplasmicreticulum;Glycoprotein;Heatshock;Signal,Endoplasmin precursor (Heat shock 108 kDa protein) (HSP108) (HSP 108) (Transferrin-binding protein).	1e-95	GO_ID:3165	TAIR|gene:3698342 SPTR:Q9S7E7 symbol:AT3G07770.1 [GO:0005739 "mitochondrion" evidence=IDA] [GO:0005524 "ATP binding" evidence=ISS] [GO:0006457 "protein folding" evidence=ISS] InterPro:IPR003594 InterPro:IPR001404 Pfam:PF02518 GO:GO:0005739 Pfam:PF00183 PRINTS:PR00775 SMART:SM00387 PROSITE:PS00298 HSSP:P02829 EMBL:AC009176 EMBL:AC013483 SPTR:Q9S7E7	0
Ljwgs_010834.2	3.1.3.22	TC.POT proton-dependent oligopeptide transporter, POT family [COG:COG3104] [TC:2.A.17]	rno:246280	Slc15a4; peptide/histidine transporter [KO:K03305]	4e-13				PTR2_ARATH	Membrane;Peptidetransport;Proteintransport;Transmembrane;Transport,Peptide transporter PTR2 (Histidine transporting protein).	4e-43	GO_ID:14812	TAIR|gene:2161437 SPTR:Q9FNL7 symbol:AT5G46050.1 [GO:0005215 "transporter activity" evidence=ISS] [GO:0006857 "oligopeptide transport" evidence=ISS] [GO:0016020 "membrane" evidence=ISS] InterPro:IPR000109 Pfam:PF00854 GO:GO:0016020 EMBL:AB006698 EMBL:AY150511 SPTR:Q9FNL7	1e-74
Ljwgs_041618.1	99.1.4.5514	GO_ID:18071										GO_ID:18071	TAIR|gene:2046307 SPTR:Q9ZU65 symbol:ATOFP7 [GO:0000004 "biological process unknown" evidence=ND] [GO:0005554 "molecular function unknown" evidence=ISS] Pfam:PF04844 EMBL:AC006135 EMBL:BT002903 EMBL:BT004469 PIR:A84565 InterPro:IPR006458 TIGRFAMs:TIGR01568 SPTR:Q9ZU65	1e-14
Ljwgs_045303.1	99.1.3.2.3805	RB3GP_HUMAN							RB3GP_HUMAN	Alternativesplicing;GTPaseactivation,Rab3 GTPase-activating protein catalytic subunit (RAB3 GTPase- activating protein 130 kDa subunit) (Rab3-GAP p130) (Rab3-GAP).	2e-13	GO_ID:11208	UNIPROT|Q15042 SPTR:Q15042 symbol:RB3GP_HUMAN "RAB3 GTPase-activating protein" [GO:0005097 "Rab GTPase activator activity" evidence=IDA] [GO:0017137 "Rab GTPase binding" evidence=IPI] [GO:0043087 "regulation of GTPase activity" evidence=IDA] [GO:0005625 "soluble fraction" evidence=IDA] EMBL:D31886 EMBL:AL096752 EMBL:BC022977 MIM:602536 MIM:600118 SPTR:Q15042	7e-14
Ljwgs_045303.1	99.1.4.3542	GO_ID:11208							RB3GP_HUMAN	Alternativesplicing;GTPaseactivation,Rab3 GTPase-activating protein catalytic subunit (RAB3 GTPase- activating protein 130 kDa subunit) (Rab3-GAP p130) (Rab3-GAP).	2e-13	GO_ID:11208	UNIPROT|Q15042 SPTR:Q15042 symbol:RB3GP_HUMAN "RAB3 GTPase-activating protein" [GO:0005097 "Rab GTPase activator activity" evidence=IDA] [GO:0017137 "Rab GTPase binding" evidence=IPI] [GO:0043087 "regulation of GTPase activity" evidence=IDA] [GO:0005625 "soluble fraction" evidence=IDA] EMBL:D31886 EMBL:AL096752 EMBL:BC022977 MIM:602536 MIM:600118 SPTR:Q15042	7e-14
Ljwgs_145417.1	99.1.4.2876	GO_ID:29848							NSP2_MEDTR	Nodulation;Nuclearprotein;Transcription;Transcriptionregulation,Nodulation signaling pathway 2 protein.	8e-86	GO_ID:29848	TAIR|gene:2132481 SPTR:Q9SUF5 symbol:AT4G08250.1 [GO:0003700 "transcription factor activity" evidence=ISS] [GO:0008372 "cellular component unknown" evidence=ND] [GO:0045449 "regulation of transcription" evidence=TAS] Pfam:PF03514 InterPro:IPR005202 PROSITE:PS50985 EMBL:AL161510 EMBL:AL080252 PIR:T10552 SPTR:Q9SUF5	3e-58
Ljwgs_145417.1	99.1.3.2.32	NSP2_MEDTR							NSP2_MEDTR	Nodulation;Nuclearprotein;Transcription;Transcriptionregulation,Nodulation signaling pathway 2 protein.	8e-86	GO_ID:29848	TAIR|gene:2132481 SPTR:Q9SUF5 symbol:AT4G08250.1 [GO:0003700 "transcription factor activity" evidence=ISS] [GO:0008372 "cellular component unknown" evidence=ND] [GO:0045449 "regulation of transcription" evidence=TAS] Pfam:PF03514 InterPro:IPR005202 PROSITE:PS50985 EMBL:AL161510 EMBL:AL080252 PIR:T10552 SPTR:Q9SUF5	3e-58
Ljwgs_057161.1	3.1.3.61	TC.MATE multidrug resistance protein, MATE family [COG:COG0534] [TC:2.A.66.1]	msu:MS1314	norM; Na+-driven multidrug efflux pump [KO:K03327]	1e-17	YDR338c	COG0534	2e-29	YAO6_SCHPO	Completeproteome;Hypotheticalprotein;Membrane;Transmembrane;Transport,Hypothetical protein C11D3.06 in chromosome I.	1e-36	GO_ID:46805	TAIR|gene:2127192 SPTR:O82752 symbol:AT4G23030.1 [GO:0005215 "transporter activity" evidence=ISS] [GO:0016020 "membrane" evidence=ISS] InterPro:IPR002528 Pfam:PF01554 GO:GO:0016020 TIGRFAMs:TIGR00797 EMBL:AL161558 EMBL:AL031018 EMBL:AY082796 PIR:T05135 SPTR:O82752	4e-135
Ljwgs_078879.1	99.1.4.3213	GO_ID:9555										GO_ID:9555	TAIR|gene:3440464 SPTR:Q9LSR5 symbol:AT5G54400.1 [GO:0008372 "cellular component unknown" evidence=ND] InterPro:IPR001601 Interpro:IPR000051 EMBL:AB026634 EMBL:AK175629 SPTR:Q9LSR5	2e-68
chr2.TM0490.6.3	99.1.1.168	KO:K01124	hsa:306	ANXA3; annexin A3 [EC:3.1.4.43] [KO:K01124]	2e-13				ANX4_FRAAN	Annexin;Calcium;Calcium/phospholipid-binding;Repeat,Annexin-like protein RJ4.	9e-19	GO_ID:7406	TAIR|gene:3443246 SPTR:Q9LX07 symbol:AT5G10230.1 [GO:0005509 "calcium ion binding" evidence=ISS] [GO:0005544 "calcium-dependent phospholipid binding" evidence=ISS] InterPro:IPR001464 Pfam:PF00191 PANTHER:PTHR10502 PRINTS:PR00196 ProDom:PD000143 SMART:SM00335 PROSITE:PS00223 HSSP:P93157 InterPro:IPR009118 PRINTS:PR01814 EMBL:AL356332 PIR:T50027 SPTR:Q9LX07	5e-25
chr2.TM0490.6.3	99.1.4.626	GO_ID:7406	hsa:306	ANXA3; annexin A3 [EC:3.1.4.43] [KO:K01124]	2e-13				ANX4_FRAAN	Annexin;Calcium;Calcium/phospholipid-binding;Repeat,Annexin-like protein RJ4.	9e-19	GO_ID:7406	TAIR|gene:3443246 SPTR:Q9LX07 symbol:AT5G10230.1 [GO:0005509 "calcium ion binding" evidence=ISS] [GO:0005544 "calcium-dependent phospholipid binding" evidence=ISS] InterPro:IPR001464 Pfam:PF00191 PANTHER:PTHR10502 PRINTS:PR00196 ProDom:PD000143 SMART:SM00335 PROSITE:PS00223 HSSP:P93157 InterPro:IPR009118 PRINTS:PR01814 EMBL:AL356332 PIR:T50027 SPTR:Q9LX07	5e-25
chr2.TM0490.6.3	99.1.3.2.2275	ANX4_FRAAN	hsa:306	ANXA3; annexin A3 [EC:3.1.4.43] [KO:K01124]	2e-13				ANX4_FRAAN	Annexin;Calcium;Calcium/phospholipid-binding;Repeat,Annexin-like protein RJ4.	9e-19	GO_ID:7406	TAIR|gene:3443246 SPTR:Q9LX07 symbol:AT5G10230.1 [GO:0005509 "calcium ion binding" evidence=ISS] [GO:0005544 "calcium-dependent phospholipid binding" evidence=ISS] InterPro:IPR001464 Pfam:PF00191 PANTHER:PTHR10502 PRINTS:PR00196 ProDom:PD000143 SMART:SM00335 PROSITE:PS00223 HSSP:P93157 InterPro:IPR009118 PRINTS:PR01814 EMBL:AL356332 PIR:T50027 SPTR:Q9LX07	5e-25
Ljwgs_035840.1	99.1.4.7524	GO_ID:1233										GO_ID:1233	TAIR|gene:2084424 SPTR:Q9M342 symbol:AT3G53840.1 [GO:0016301 "kinase activity" evidence=ISS] InterPro:IPR000719 InterPro:IPR008271 Pfam:PF00069 Prosite:PS00108 InterPro:IPR006209 Prosite:PS00107 PROSITE:PS01186 ProDom:PD000001 PROSITE:PS50011 EMBL:AL132960 PIR:T45924 SPTR:Q9M342	2e-33
Ljwgs_054862.1	2.3.1.32	E5.3.4.1 protein disulfide-isomerase [EC:5.3.4.1] [COG:COG0526] [GO:0003756]	ath:At5g60640	MUP24.6; protein disulfide isomerase family [EC:5.3.4.1] [KO:K01829]	1e-11							GO_ID:40178	TAIR|gene:2018133 SPTR:Q9C818 symbol:ATPDIL1-5 "PDI-LIKE 1-5" [GO:0030508 "thiol-disulfide exchange intermediate activity" evidence=ISS] InterPro:IPR000886 InterPro:IPR006663 Pfam:PF00085 InterPro:IPR006662 PROSITE:PS00014 PRINTS:PR00421 HSSP:P07237 EMBL:AC037424 PIR:F96562 SPTR:Q9C818	1e-43
Ljwgs_054862.1	2.3.1.72	TRXA thioredoxin 1 [COG:COG0526] [GO:0030508]	ath:At5g60640	MUP24.6; protein disulfide isomerase family [EC:5.3.4.1] [KO:K01829]	1e-11							GO_ID:40178	TAIR|gene:2018133 SPTR:Q9C818 symbol:ATPDIL1-5 "PDI-LIKE 1-5" [GO:0030508 "thiol-disulfide exchange intermediate activity" evidence=ISS] InterPro:IPR000886 InterPro:IPR006663 Pfam:PF00085 InterPro:IPR006662 PROSITE:PS00014 PRINTS:PR00421 HSSP:P07237 EMBL:AC037424 PIR:F96562 SPTR:Q9C818	1e-43
Ljwgs_054862.1	2.3.1.37.1	TRXC thioredoxin 2 [COG:COG0526] [GO:0030508]	ath:At5g60640	MUP24.6; protein disulfide isomerase family [EC:5.3.4.1] [KO:K01829]	1e-11							GO_ID:40178	TAIR|gene:2018133 SPTR:Q9C818 symbol:ATPDIL1-5 "PDI-LIKE 1-5" [GO:0030508 "thiol-disulfide exchange intermediate activity" evidence=ISS] InterPro:IPR000886 InterPro:IPR006663 Pfam:PF00085 InterPro:IPR006662 PROSITE:PS00014 PRINTS:PR00421 HSSP:P07237 EMBL:AC037424 PIR:F96562 SPTR:Q9C818	1e-43
Ljwgs_063578.1	99.1.3.1.119	EC 3.1.1.-							EST_HEVBR	Allergen;Directproteinsequencing;Glycoprotein;Hydrolase;Plantdefense;Signal,Esterase precursor (EC 3.1.1.-) (Early nodule-specific protein homolog) (Latex allergen Hev b 13).	2e-61	GO_ID:30560	TAIR|gene:2079285 SPTR:Q9LIN2 symbol:AT3G26430.1 [GO:0016789 "carboxylic ester hydrolase activity" evidence=ISS] INTERPRO:IPR001087 Pfam:PF00657 EMBL:AP001298 EMBL:AY062535 EMBL:AY093315 SPTR:Q9LIN2	3e-75
Ljwgs_063578.1	99.1.4.891	GO_ID:30560							EST_HEVBR	Allergen;Directproteinsequencing;Glycoprotein;Hydrolase;Plantdefense;Signal,Esterase precursor (EC 3.1.1.-) (Early nodule-specific protein homolog) (Latex allergen Hev b 13).	2e-61	GO_ID:30560	TAIR|gene:2079285 SPTR:Q9LIN2 symbol:AT3G26430.1 [GO:0016789 "carboxylic ester hydrolase activity" evidence=ISS] INTERPRO:IPR001087 Pfam:PF00657 EMBL:AP001298 EMBL:AY062535 EMBL:AY093315 SPTR:Q9LIN2	3e-75
Ljwgs_096803.1	99.1.4.4013	GO_ID:45883										GO_ID:45883	TAIR|gene:2161679 SPTR:Q9FLN8 symbol:AT5G55250.1 [GO:0008757 "S-adenosylmethionine-dependent methyltransferase activity" evidence=IMP] [GO:0008372 "cellular component unknown" evidence=ND] Pfam:PF03492 HSSP:Q9SPV4 InterPro:IPR005299 EMBL:AB010071 EMBL:AK175586 SPTR:Q9FLN8	3e-18
CM0601.23.1	1.3.5.29	LCYE, crtL2 lycopene epsilon cyclase [EC:1.14.-.-] [GO:0045435]	ath:At5g57030	MHM17.16; lycopene epsilon cyclase [EC:1.14.-.-] [KO:K06444]	2e-52				LCYE_LYCES	Carotenoidbiosynthesis;Chloroplast;NAD;Oxidoreductase;Plastid;Transitpeptide,Lycopene epsilon cyclase, chloroplast precursor (EC 1.14.-.-).	7e-54	GO_ID:16088	TAIR|gene:2164589 SPTR:Q38932 symbol:AT5G57030.1 [GO:0009507 "chloroplast" evidence=TAS] [GO:0016120 "carotene biosynthesis" evidence=IGI] [GO:0045435 "lycopene epsilon cyclase activity" evidence=IGI] InterPro:IPR001327 InterPro:IPR010108 PRINTS:PR00368 InterPro:IPR008671 Pfam:PF05834 TIGRFAMs:TIGR01790 EMBL:AB024035 EMBL:U50738 EMBL:AF117257 EMBL:AY040024 EMBL:AY079371 SPTR:Q38932	4e-53
Ljwgs_018813.2	99.1.4.5916	GO_ID:5449										GO_ID:5449	TAIR|gene:2039653 SPTR:Q9XIN1 symbol:AT2G27240.1 [GO:0000004 "biological process unknown" evidence=ND] [GO:0005554 "molecular function unknown" evidence=ISS] Pfam:PF01027 InterPro:IPR006214 EMBL:AC006233 PIR:E84670 SPTR:Q9XIN1	9e-45
chr3.TM1658.7	1.10.7.9	E1.14.13.21 flavonoid 3-monooxygenase [EC:1.14.13.21] [GO:0016711]	ath:At5g07990	F13G24.190; cytochrome P450 75A5 / flavonoid 3-monooxygenase / flavonoid 3-hydroxylase (F3H) (F35H) (TT7) [EC:1.14.13.21] [KO:K05280]	6e-83	Cj1411c	COG2124	1e-23	C71DB_LOTJA	Heme;Iron;Metal-binding;Monooxygenase;Oxidoreductase,Cytochrome P450 71D11 (EC 1.14.-.-) (Fragment).	1e-143	GO_ID:16992	TAIR|gene:2054511 SPTR:Q8LPP9 symbol:AT2G30750.1 [GO:0019825 "oxygen binding" evidence=ISS] InterPro:IPR001128 Pfam:PF00067 InterPro:IPR002403 InterPro:IPR002401 PRINTS:PR00463 PRINTS:PR00385 PROSITE:PS00086 PRINTS:PR00465 EMBL:AY094484 EMBL:BT001046 SPTR:Q8LPP9	1e-95
chr3.TM1658.7	1.11.14.4	E1.14.-.- [EC:1.14.-.-] [COG:COG2124]	ath:At5g07990	F13G24.190; cytochrome P450 75A5 / flavonoid 3-monooxygenase / flavonoid 3-hydroxylase (F3H) (F35H) (TT7) [EC:1.14.13.21] [KO:K05280]	6e-83	Cj1411c	COG2124	1e-23	C71DB_LOTJA	Heme;Iron;Metal-binding;Monooxygenase;Oxidoreductase,Cytochrome P450 71D11 (EC 1.14.-.-) (Fragment).	1e-143	GO_ID:16992	TAIR|gene:2054511 SPTR:Q8LPP9 symbol:AT2G30750.1 [GO:0019825 "oxygen binding" evidence=ISS] InterPro:IPR001128 Pfam:PF00067 InterPro:IPR002403 InterPro:IPR002401 PRINTS:PR00463 PRINTS:PR00385 PROSITE:PS00086 PRINTS:PR00465 EMBL:AY094484 EMBL:BT001046 SPTR:Q8LPP9	1e-95
chr3.TM1658.7	1.10.3.12	E1.14.-.- [EC:1.14.-.-] [COG:COG2124]	ath:At5g07990	F13G24.190; cytochrome P450 75A5 / flavonoid 3-monooxygenase / flavonoid 3-hydroxylase (F3H) (F35H) (TT7) [EC:1.14.13.21] [KO:K05280]	6e-83	Cj1411c	COG2124	1e-23	C71DB_LOTJA	Heme;Iron;Metal-binding;Monooxygenase;Oxidoreductase,Cytochrome P450 71D11 (EC 1.14.-.-) (Fragment).	1e-143	GO_ID:16992	TAIR|gene:2054511 SPTR:Q8LPP9 symbol:AT2G30750.1 [GO:0019825 "oxygen binding" evidence=ISS] InterPro:IPR001128 Pfam:PF00067 InterPro:IPR002403 InterPro:IPR002401 PRINTS:PR00463 PRINTS:PR00385 PROSITE:PS00086 PRINTS:PR00465 EMBL:AY094484 EMBL:BT001046 SPTR:Q8LPP9	1e-95
chr3.TM1658.7	1.10.6.12	E1.14.-.- [EC:1.14.-.-] [COG:COG2124]	ath:At5g07990	F13G24.190; cytochrome P450 75A5 / flavonoid 3-monooxygenase / flavonoid 3-hydroxylase (F3H) (F35H) (TT7) [EC:1.14.13.21] [KO:K05280]	6e-83	Cj1411c	COG2124	1e-23	C71DB_LOTJA	Heme;Iron;Metal-binding;Monooxygenase;Oxidoreductase,Cytochrome P450 71D11 (EC 1.14.-.-) (Fragment).	1e-143	GO_ID:16992	TAIR|gene:2054511 SPTR:Q8LPP9 symbol:AT2G30750.1 [GO:0019825 "oxygen binding" evidence=ISS] InterPro:IPR001128 Pfam:PF00067 InterPro:IPR002403 InterPro:IPR002401 PRINTS:PR00463 PRINTS:PR00385 PROSITE:PS00086 PRINTS:PR00465 EMBL:AY094484 EMBL:BT001046 SPTR:Q8LPP9	1e-95
chr3.TM1658.7	1.3.3.23	E1.14.14.1 unspecific monooxygenase [EC:1.14.14.1] [COG:COG2124] [GO:0050381]	ath:At5g07990	F13G24.190; cytochrome P450 75A5 / flavonoid 3-monooxygenase / flavonoid 3-hydroxylase (F3H) (F35H) (TT7) [EC:1.14.13.21] [KO:K05280]	6e-83	Cj1411c	COG2124	1e-23	C71DB_LOTJA	Heme;Iron;Metal-binding;Monooxygenase;Oxidoreductase,Cytochrome P450 71D11 (EC 1.14.-.-) (Fragment).	1e-143	GO_ID:16992	TAIR|gene:2054511 SPTR:Q8LPP9 symbol:AT2G30750.1 [GO:0019825 "oxygen binding" evidence=ISS] InterPro:IPR001128 Pfam:PF00067 InterPro:IPR002403 InterPro:IPR002401 PRINTS:PR00463 PRINTS:PR00385 PROSITE:PS00086 PRINTS:PR00465 EMBL:AY094484 EMBL:BT001046 SPTR:Q8LPP9	1e-95
chr3.TM1658.7	1.5.14.29	E1.14.14.1 unspecific monooxygenase [EC:1.14.14.1] [COG:COG2124] [GO:0050381]	ath:At5g07990	F13G24.190; cytochrome P450 75A5 / flavonoid 3-monooxygenase / flavonoid 3-hydroxylase (F3H) (F35H) (TT7) [EC:1.14.13.21] [KO:K05280]	6e-83	Cj1411c	COG2124	1e-23	C71DB_LOTJA	Heme;Iron;Metal-binding;Monooxygenase;Oxidoreductase,Cytochrome P450 71D11 (EC 1.14.-.-) (Fragment).	1e-143	GO_ID:16992	TAIR|gene:2054511 SPTR:Q8LPP9 symbol:AT2G30750.1 [GO:0019825 "oxygen binding" evidence=ISS] InterPro:IPR001128 Pfam:PF00067 InterPro:IPR002403 InterPro:IPR002401 PRINTS:PR00463 PRINTS:PR00385 PROSITE:PS00086 PRINTS:PR00465 EMBL:AY094484 EMBL:BT001046 SPTR:Q8LPP9	1e-95
chr3.TM1658.7	1.1.7.13	E1.14.-.- [EC:1.14.-.-] [COG:COG2124]	ath:At5g07990	F13G24.190; cytochrome P450 75A5 / flavonoid 3-monooxygenase / flavonoid 3-hydroxylase (F3H) (F35H) (TT7) [EC:1.14.13.21] [KO:K05280]	6e-83	Cj1411c	COG2124	1e-23	C71DB_LOTJA	Heme;Iron;Metal-binding;Monooxygenase;Oxidoreductase,Cytochrome P450 71D11 (EC 1.14.-.-) (Fragment).	1e-143	GO_ID:16992	TAIR|gene:2054511 SPTR:Q8LPP9 symbol:AT2G30750.1 [GO:0019825 "oxygen binding" evidence=ISS] InterPro:IPR001128 Pfam:PF00067 InterPro:IPR002403 InterPro:IPR002401 PRINTS:PR00463 PRINTS:PR00385 PROSITE:PS00086 PRINTS:PR00465 EMBL:AY094484 EMBL:BT001046 SPTR:Q8LPP9	1e-95
chr3.TM1658.7	1.11.4.6	E1.14.-.- [EC:1.14.-.-] [COG:COG2124]	ath:At5g07990	F13G24.190; cytochrome P450 75A5 / flavonoid 3-monooxygenase / flavonoid 3-hydroxylase (F3H) (F35H) (TT7) [EC:1.14.13.21] [KO:K05280]	6e-83	Cj1411c	COG2124	1e-23	C71DB_LOTJA	Heme;Iron;Metal-binding;Monooxygenase;Oxidoreductase,Cytochrome P450 71D11 (EC 1.14.-.-) (Fragment).	1e-143	GO_ID:16992	TAIR|gene:2054511 SPTR:Q8LPP9 symbol:AT2G30750.1 [GO:0019825 "oxygen binding" evidence=ISS] InterPro:IPR001128 Pfam:PF00067 InterPro:IPR002403 InterPro:IPR002401 PRINTS:PR00463 PRINTS:PR00385 PROSITE:PS00086 PRINTS:PR00465 EMBL:AY094484 EMBL:BT001046 SPTR:Q8LPP9	1e-95
chr3.TM1658.7	1.11.4.2	E1.14.14.1 unspecific monooxygenase [EC:1.14.14.1] [COG:COG2124] [GO:0050381]	ath:At5g07990	F13G24.190; cytochrome P450 75A5 / flavonoid 3-monooxygenase / flavonoid 3-hydroxylase (F3H) (F35H) (TT7) [EC:1.14.13.21] [KO:K05280]	6e-83	Cj1411c	COG2124	1e-23	C71DB_LOTJA	Heme;Iron;Metal-binding;Monooxygenase;Oxidoreductase,Cytochrome P450 71D11 (EC 1.14.-.-) (Fragment).	1e-143	GO_ID:16992	TAIR|gene:2054511 SPTR:Q8LPP9 symbol:AT2G30750.1 [GO:0019825 "oxygen binding" evidence=ISS] InterPro:IPR001128 Pfam:PF00067 InterPro:IPR002403 InterPro:IPR002401 PRINTS:PR00463 PRINTS:PR00385 PROSITE:PS00086 PRINTS:PR00465 EMBL:AY094484 EMBL:BT001046 SPTR:Q8LPP9	1e-95
chr4.CM0244.48	99.1.4.1772	GO_ID:26490							FUCT1_CAEEL	Completeproteome;Golgistack;Membrane;Sugartransport;Transmembrane;Transport,GDP-fucose transporter.	5e-10	GO_ID:26490	TAIR|gene:2178372 SPTR:Q9FG70 symbol:AT5G55950.1 [GO:0016020 "membrane" evidence=ISS] EMBL:AB026659 SPTR:Q9FG70	8e-137
chr4.CM0244.48	99.1.3.2.3656	FUCT1_CAEEL							FUCT1_CAEEL	Completeproteome;Golgistack;Membrane;Sugartransport;Transmembrane;Transport,GDP-fucose transporter.	5e-10	GO_ID:26490	TAIR|gene:2178372 SPTR:Q9FG70 symbol:AT5G55950.1 [GO:0016020 "membrane" evidence=ISS] EMBL:AB026659 SPTR:Q9FG70	8e-137
Ljwgs_100774.1.1	99.1.4.8121	GO_ID:7914										GO_ID:7914	TAIR|gene:3436060 SPTR:Q8RXK1 symbol:AT1G33080.1 [GO:0005215 "transporter activity" evidence=ISS] [GO:0015297 "antiporter activity" evidence=ISS] [GO:0016020 "membrane" evidence=ISS] InterPro:IPR002528 Pfam:PF01554 GO:GO:0016020 TIGRFAMs:TIGR00797 EMBL:AY080844 EMBL:AY133850 SPTR:Q8RXK1	7e-11
chr4.CM0288.50	99.1.3.2.905	GDIR_ARATH							GDIR_ARATH	GTPaseactivation,Rho GDP-dissociation inhibitor 1 (Rho GDI-1) (AtRhoGDI1).	8e-89	GO_ID:54986	TAIR|gene:2077461 SPTR:Q9SFC6 symbol:AT3G07880.1 [GO:0000004 "biological process unknown" evidence=ND] [GO:0005094 "Rho GDP-dissociation inhibitor activity" evidence=ISS] [GO:0005737 "cytoplasm" evidence=ISS] InterPro:IPR000406 Pfam:PF02115 PRINTS:PR00492 HSSP:P52565 EMBL:AC013483 EMBL:AF412276 EMBL:BT005578 EMBL:AY085508 SPTR:Q9SFC6	3e-89
chr4.CM0288.50	99.1.4.5055	GO_ID:54986							GDIR_ARATH	GTPaseactivation,Rho GDP-dissociation inhibitor 1 (Rho GDI-1) (AtRhoGDI1).	8e-89	GO_ID:54986	TAIR|gene:2077461 SPTR:Q9SFC6 symbol:AT3G07880.1 [GO:0000004 "biological process unknown" evidence=ND] [GO:0005094 "Rho GDP-dissociation inhibitor activity" evidence=ISS] [GO:0005737 "cytoplasm" evidence=ISS] InterPro:IPR000406 Pfam:PF02115 PRINTS:PR00492 HSSP:P52565 EMBL:AC013483 EMBL:AF412276 EMBL:BT005578 EMBL:AY085508 SPTR:Q9SFC6	3e-89
Ljwgs_045043.1	1.5.16.14	E4.3.2.1, argH argininosuccinate lyase [EC:4.3.2.1] [COG:COG0165] [GO:0004056]	ath:At5g10920	T30N20.190; argininosuccinate lyase (AtArgH) [EC:4.3.2.1] [KO:K01755]	1e-16	PA5263	COG0165	2e-09	ARLY_DESVH	Amino-acidbiosynthesis;Argininebiosynthesis;Completeproteome;Lyase,Argininosuccinate lyase (EC 4.3.2.1) (Arginosuccinase) (ASAL).	2e-12	GO_ID:22447	TAIR|gene:2183824 SPTR:Q9LEU8 symbol:AT5G10920.1 [GO:0004056 "argininosuccinate lyase activity" evidence=ISS] InterPro:IPR000362 Pfam:PF00206 PRINTS:PR00149 PROSITE:PS00163 InterPro:IPR009049 InterPro:IPR003031 PRINTS:PR00145 TIGRFAMs:TIGR00838 HSSP:P24058 EMBL:AL365234 EMBL:BT000891 PIR:T50801 SPTR:Q9LEU8	3e-17
Ljwgs_045043.1	1.5.2.5	E4.3.2.1, argH argininosuccinate lyase [EC:4.3.2.1] [COG:COG0165] [GO:0004056]	ath:At5g10920	T30N20.190; argininosuccinate lyase (AtArgH) [EC:4.3.2.1] [KO:K01755]	1e-16	PA5263	COG0165	2e-09	ARLY_DESVH	Amino-acidbiosynthesis;Argininebiosynthesis;Completeproteome;Lyase,Argininosuccinate lyase (EC 4.3.2.1) (Arginosuccinase) (ASAL).	2e-12	GO_ID:22447	TAIR|gene:2183824 SPTR:Q9LEU8 symbol:AT5G10920.1 [GO:0004056 "argininosuccinate lyase activity" evidence=ISS] InterPro:IPR000362 Pfam:PF00206 PRINTS:PR00149 PROSITE:PS00163 InterPro:IPR009049 InterPro:IPR003031 PRINTS:PR00145 TIGRFAMs:TIGR00838 HSSP:P24058 EMBL:AL365234 EMBL:BT000891 PIR:T50801 SPTR:Q9LEU8	3e-17
Ljwgs_045043.1	1.5.10.5	E4.3.2.1, argH argininosuccinate lyase [EC:4.3.2.1] [COG:COG0165] [GO:0004056]	ath:At5g10920	T30N20.190; argininosuccinate lyase (AtArgH) [EC:4.3.2.1] [KO:K01755]	1e-16	PA5263	COG0165	2e-09	ARLY_DESVH	Amino-acidbiosynthesis;Argininebiosynthesis;Completeproteome;Lyase,Argininosuccinate lyase (EC 4.3.2.1) (Arginosuccinase) (ASAL).	2e-12	GO_ID:22447	TAIR|gene:2183824 SPTR:Q9LEU8 symbol:AT5G10920.1 [GO:0004056 "argininosuccinate lyase activity" evidence=ISS] InterPro:IPR000362 Pfam:PF00206 PRINTS:PR00149 PROSITE:PS00163 InterPro:IPR009049 InterPro:IPR003031 PRINTS:PR00145 TIGRFAMs:TIGR00838 HSSP:P24058 EMBL:AL365234 EMBL:BT000891 PIR:T50801 SPTR:Q9LEU8	3e-17
Ljwgs_008263.2	99.1.4.5943	GO_ID:32209										GO_ID:32209	TAIR|gene:2160805 SPTR:Q8L7V3 symbol:AT5G64030.1 [GO:0000004 "biological process unknown" evidence=ND] InterPro:IPR001601 InterPro:IPR004159 Pfam:PF03141 EMBL:AY125524 EMBL:BT003013 SPTR:Q8L7V3	0
chr5.TM0186.10	99.1.4.2315	GO_ID:40161							RF1_ORYSA	Mitochondrion;Repeat;Transitpeptide,Rf1 protein, mitochondrial precursor (PPR protein) (Fertility restorer) (Restorer for CMS).	1e-45	GO_ID:40161	TAIR|gene:2164909 SPTR:Q9FIX3 symbol:EMB2745 "EMBRYO DEFECTIVE 2745" [GO:0000004 "biological process unknown" evidence=ND] [GO:0005554 "molecular function unknown" evidence=ND] InterPro:IPR002885 InterPro:IPR011990 Pfam:PF01535 TIGRFAMs:TIGR00756 GO:GO:0005488 EMBL:AB012243 EMBL:AB016876 SPTR:Q9FIX3	6e-57
chr5.TM0186.10	99.1.3.2.1240	RF1_ORYSA							RF1_ORYSA	Mitochondrion;Repeat;Transitpeptide,Rf1 protein, mitochondrial precursor (PPR protein) (Fertility restorer) (Restorer for CMS).	1e-45	GO_ID:40161	TAIR|gene:2164909 SPTR:Q9FIX3 symbol:EMB2745 "EMBRYO DEFECTIVE 2745" [GO:0000004 "biological process unknown" evidence=ND] [GO:0005554 "molecular function unknown" evidence=ND] InterPro:IPR002885 InterPro:IPR011990 Pfam:PF01535 TIGRFAMs:TIGR00756 GO:GO:0005488 EMBL:AB012243 EMBL:AB016876 SPTR:Q9FIX3	6e-57
chr2.CM0177.79	3.1.3.33	TC.MC mitochondrial carrier protein, MC family [TC:2.A.29]	ath:At5g46800	MZA15.23; mitochondrial carrier protein family [KO:K03454]	1e-133				MCAT_ARATH	Innermembrane;Membrane;Mitochondrion;Repeat;Transmembrane;Transport,Mitochondrial carnitine/acylcarnitine carrier-like protein (A BOUT DE SOUFFLE) (Carnitine/acylcarnitine translocase-like protein) (CAC-like protein).	7e-134	GO_ID:4835	TAIR|gene:2178589 SPTR:Q93XM7 symbol:AT5G46800.1 [GO:0005739 "mitochondrion" evidence=IDA] [GO:0005488 "binding" evidence=ISS] [GO:0005743 "mitochondrial inner membrane" evidence=ISS] [GO:0006810 "transport" evidence=ISS] [GO:0006839 "mitochondrial transport" evidence=ISS] InterPro:IPR001993 Pfam:PF00153 InterPro:IPR002113 PROSITE:PS50920 PRINTS:PR00927 EMBL:AB016882 EMBL:AJ277732 EMBL:AY136374 E…	3e-134
Ljwgs_127369.1	99.1.4.2434	GO_ID:54823							DR206_PEA	Pathogenesis-relatedprotein;Plantdefense,Disease resistance response protein 206.	3e-14	GO_ID:54823	TAIR|gene:2035660 SPTR:Q9C891 symbol:AT1G55210.1 [GO:0005554 "molecular function unknown" evidence=ND] [GO:0006952 "defense response" evidence=ISS] [GO:0009807 "lignan biosynthesis" evidence=ISS] InterPro:IPR004265 Pfam:PF03018 EMBL:AC027034 EMBL:BT015679 PIR:H96593 SPTR:Q9C891	2e-58
Ljwgs_127369.1	99.1.3.2.1009	DR206_PEA							DR206_PEA	Pathogenesis-relatedprotein;Plantdefense,Disease resistance response protein 206.	3e-14	GO_ID:54823	TAIR|gene:2035660 SPTR:Q9C891 symbol:AT1G55210.1 [GO:0005554 "molecular function unknown" evidence=ND] [GO:0006952 "defense response" evidence=ISS] [GO:0009807 "lignan biosynthesis" evidence=ISS] InterPro:IPR004265 Pfam:PF03018 EMBL:AC027034 EMBL:BT015679 PIR:H96593 SPTR:Q9C891	2e-58
chr4.CM0042.59	99.1.4.585	GO_ID:2445										GO_ID:2445	TAIR|gene:2101880 SPTR:Q9LZZ6 symbol:AT3G60670.1 [GO:0000004 "biological process unknown" evidence=ND] [GO:0008270 "zinc ion binding" evidence=ISS] InterPro:IPR000315 GO:GO:0005622 PRINTS:PR01406 InterPro:IPR006734 Pfam:PF04640 EMBL:AL162295 EMBL:BT020234 EMBL:BT020501 PIR:T47878 SPTR:Q9LZZ6	3e-18
Ljwgs_036604.1	1.10.7.3	E1.14.11.9 naringenin 3-dioxygenase [EC:1.14.11.9] [GO:0045486]	ath:At3g51240	F24M12.280; naringenin 3-dioxygenase / flavanone 3-hydroxylase (F3H) [EC:1.14.11.9] [KO:K00475]	4e-28	CC0200	COG3491	6e-15	ACCO1_DORSP	Ethylenebiosynthesis;Fruitripening;Iron;Multigenefamily;Oxidoreductase;VitaminC,1-aminocyclopropane-1-carboxylate oxidase 1 (EC 1.14.17.4) (ACC oxidase 1) (Ethylene-forming enzyme) (EFE).	4e-33	GO_ID:16900	TAIR|gene:3434528 SPTR:Q39224 symbol:AT1G17020.1 [GO:0009813 "flavonoid biosynthesis" evidence=ISS] [GO:0016706 "oxidoreductase activity, acting on paired donors, with incorporation or reduction of molecular oxygen, 2-oxoglutarate as one donor, and incorporation of one atom each of oxygen into both donors" evidence=ISS] Pfam:PF03171 InterPro:IPR002283 InterPro:IPR005123 PRINTS:PR00682 EMBL:X79052…	2e-55
Ljwgs_084435.1	99.1.3.2.1856	U202A_ARATH				YNL132w	COG1444	7e-12	U202A_ARATH	ATP-binding;Hypotheticalprotein;Nuclearprotein;Nucleotide-binding,Hypothetical UPF0202 protein At1g10490.	4e-34	GO_ID:5527	UNIPROT|Q9H0A0 SPTR:Q9H0A0 symbol:ALP_HUMAN "N-acetyltransferase-like protein" [GO:0005554 "molecular function unknown" evidence=ND] [GO:0000004 "biological process unknown" evidence=ND] [GO:0005634 "nucleus" evidence=NAS] InterPro:IPR000182 Pfam:PF00583 GO:GO:0005634 InterPro:IPR007807 Pfam:PF05127 EMBL:AB051496 EMBL:AL136882 EMBL:AK001636 EMBL:AK022241 EMBL:BC035558 EMBL:AF489535 SWISS-2DPAGE:Q…	5e-16
Ljwgs_084435.1	99.1.2.221	COG1444				YNL132w	COG1444	7e-12	U202A_ARATH	ATP-binding;Hypotheticalprotein;Nuclearprotein;Nucleotide-binding,Hypothetical UPF0202 protein At1g10490.	4e-34	GO_ID:5527	UNIPROT|Q9H0A0 SPTR:Q9H0A0 symbol:ALP_HUMAN "N-acetyltransferase-like protein" [GO:0005554 "molecular function unknown" evidence=ND] [GO:0000004 "biological process unknown" evidence=ND] [GO:0005634 "nucleus" evidence=NAS] InterPro:IPR000182 Pfam:PF00583 GO:GO:0005634 InterPro:IPR007807 Pfam:PF05127 EMBL:AB051496 EMBL:AL136882 EMBL:AK001636 EMBL:AK022241 EMBL:BC035558 EMBL:AF489535 SWISS-2DPAGE:Q…	5e-16
Ljwgs_084435.1	99.1.4.1834	GO_ID:5527				YNL132w	COG1444	7e-12	U202A_ARATH	ATP-binding;Hypotheticalprotein;Nuclearprotein;Nucleotide-binding,Hypothetical UPF0202 protein At1g10490.	4e-34	GO_ID:5527	UNIPROT|Q9H0A0 SPTR:Q9H0A0 symbol:ALP_HUMAN "N-acetyltransferase-like protein" [GO:0005554 "molecular function unknown" evidence=ND] [GO:0000004 "biological process unknown" evidence=ND] [GO:0005634 "nucleus" evidence=NAS] InterPro:IPR000182 Pfam:PF00583 GO:GO:0005634 InterPro:IPR007807 Pfam:PF05127 EMBL:AB051496 EMBL:AL136882 EMBL:AK001636 EMBL:AK022241 EMBL:BC035558 EMBL:AF489535 SWISS-2DPAGE:Q…	5e-16
chr1.CM0171.23	99.1.3.1.151	EC 4.4.1.4							ALLN_ALLAS	Chloride;EGF-likedomain;Glycoprotein;Lyase;Pyridoxalphosphate;Vacuole,Alliin lyase precursor (EC 4.4.1.4) (Alliinase) (Cysteine sulphoxide lyase) (Fragment).	2e-57	GO_ID:5888	TAIR|gene:2121998 SPTR:Q94A02 symbol:AT4G24670.1 [GO:0016846 "carbon-sulfur lyase activity" evidence=ISS] InterPro:IPR006948 HSSP:Q01594 Pfam:PF04864 EMBL:AY050779 EMBL:AY091455 SPTR:Q94A02	5e-127
chr1.CM0171.23	99.1.4.5388	GO_ID:5888							ALLN_ALLAS	Chloride;EGF-likedomain;Glycoprotein;Lyase;Pyridoxalphosphate;Vacuole,Alliin lyase precursor (EC 4.4.1.4) (Alliinase) (Cysteine sulphoxide lyase) (Fragment).	2e-57	GO_ID:5888	TAIR|gene:2121998 SPTR:Q94A02 symbol:AT4G24670.1 [GO:0016846 "carbon-sulfur lyase activity" evidence=ISS] InterPro:IPR006948 HSSP:Q01594 Pfam:PF04864 EMBL:AY050779 EMBL:AY091455 SPTR:Q94A02	5e-127
Ljwgs_115867.1	4.3.4.16	tubulin [GO:0005874]										GO_ID:41800	TAIR|gene:2154148 SPTR:Q9FJJ5 symbol:AT5G62500.1 [GO:0008017 "microtubule binding" evidence=ISS] [GO:0005874 "microtubule" evidence=IDA] [GO:0005634 "nucleus" evidence=IDA] [GO:0009524 "phragmoplast" evidence=IDA] [GO:0005819 "spindle" evidence=IDA] InterPro:IPR001715 Pfam:PF03271 INTERPRO:IPR004953 Pfam:PF00307 HSSP:Q15691 EMBL:AB015469 EMBL:AY084598 SPTR:Q9FJJ5	5e-13
Ljwgs_015570.2	99.1.4.1941	GO_ID:16490	cal:orf19.941	SEC14; phosphatidylinositol transfer protein [EC:3.1.3.48] [KO:K01104]	1e-14				PATL4_ARATH	Cellcycle;Celldivision;Coiledcoil;Lipid-binding;Membrane;Transport,Patellin-4.	1e-134	GO_ID:16490	TAIR|gene:2204593 SPTR:Q9SA84 symbol:AT1G30690.1 [GO:0005215 "transporter activity" evidence=ISS] [GO:0006810 "transport" evidence=ISS] PFAM:PF03765 InterPro:IPR000348 InterPro:IPR001071 GO:GO:0005622 GO:GO:0006810 GO:GO:0016020 InterPro:IPR001251 SMART:SM00516 PROSITE:PS50191 InterPro:IPR008273 Pfam:PF00650 PRINTS:PR00180 InterPro:IPR009038 Pfam:PF01105 PROSITE:PS50866 EMBL:AC007060 EMBL:BT00095…	5e-135
Ljwgs_015570.2	99.1.3.2.1651	PATL4_ARATH	cal:orf19.941	SEC14; phosphatidylinositol transfer protein [EC:3.1.3.48] [KO:K01104]	1e-14				PATL4_ARATH	Cellcycle;Celldivision;Coiledcoil;Lipid-binding;Membrane;Transport,Patellin-4.	1e-134	GO_ID:16490	TAIR|gene:2204593 SPTR:Q9SA84 symbol:AT1G30690.1 [GO:0005215 "transporter activity" evidence=ISS] [GO:0006810 "transport" evidence=ISS] PFAM:PF03765 InterPro:IPR000348 InterPro:IPR001071 GO:GO:0005622 GO:GO:0006810 GO:GO:0016020 InterPro:IPR001251 SMART:SM00516 PROSITE:PS50191 InterPro:IPR008273 Pfam:PF00650 PRINTS:PR00180 InterPro:IPR009038 Pfam:PF01105 PROSITE:PS50866 EMBL:AC007060 EMBL:BT00095…	5e-135
Ljwgs_015570.2	99.1.1.154	KO:K01104	cal:orf19.941	SEC14; phosphatidylinositol transfer protein [EC:3.1.3.48] [KO:K01104]	1e-14				PATL4_ARATH	Cellcycle;Celldivision;Coiledcoil;Lipid-binding;Membrane;Transport,Patellin-4.	1e-134	GO_ID:16490	TAIR|gene:2204593 SPTR:Q9SA84 symbol:AT1G30690.1 [GO:0005215 "transporter activity" evidence=ISS] [GO:0006810 "transport" evidence=ISS] PFAM:PF03765 InterPro:IPR000348 InterPro:IPR001071 GO:GO:0005622 GO:GO:0006810 GO:GO:0016020 InterPro:IPR001251 SMART:SM00516 PROSITE:PS50191 InterPro:IPR008273 Pfam:PF00650 PRINTS:PR00180 InterPro:IPR009038 Pfam:PF01105 PROSITE:PS50866 EMBL:AC007060 EMBL:BT00095…	5e-135
Ljwgs_046663.1	99.1.4.5459	GO_ID:21787							YIJ1_YEAST	Completeproteome;Hypotheticalprotein,Hypothetical 84.0 kDa protein in SGA1-KTR7 intergenic region.	8e-17	GO_ID:21787	TAIR|gene:2007932 SPTR:Q8H1E7 symbol:AT1G17690.1 [GO:0005554 "molecular function unknown" evidence=ND] [GO:0000004 "biological process unknown" evidence=ND] [GO:0008372 "cellular component unknown" evidence=ND] InterPro:IPR010678 Pfam:PF06862 EMBL:AY150441 SPTR:Q8H1E7	7e-26
Ljwgs_046663.1	99.1.3.2.1904	YIJ1_YEAST							YIJ1_YEAST	Completeproteome;Hypotheticalprotein,Hypothetical 84.0 kDa protein in SGA1-KTR7 intergenic region.	8e-17	GO_ID:21787	TAIR|gene:2007932 SPTR:Q8H1E7 symbol:AT1G17690.1 [GO:0005554 "molecular function unknown" evidence=ND] [GO:0000004 "biological process unknown" evidence=ND] [GO:0008372 "cellular component unknown" evidence=ND] InterPro:IPR010678 Pfam:PF06862 EMBL:AY150441 SPTR:Q8H1E7	7e-26
chr4.CM0073.42	99.1.4.1889	GO_ID:4233										GO_ID:4233	TAIR|gene:2094863 SPTR:Q9LHF4 symbol:AT3G24450.1 [GO:0005507 "copper ion binding" evidence=ISS] [GO:0006825 "copper ion transport" evidence=ISS] InterPro:IPR006121 Pfam:PF00403 PROSITE:PS50846 EMBL:AP002048 EMBL:AY062958 EMBL:AF370237 SPTR:Q9LHF4	2e-35
CM1257.22.1	1.10.6.1	E6.2.1.12 4-coumarate--CoA ligase [EC:6.2.1.12] [GO:0016207]	ath:At3g21240	MXL8.10; 4-coumarate--CoA ligase 2 / 4-coumaroyl-CoA synthase 2 (4CL2) [EC:6.2.1.12] [KO:K01904]	7e-11				4CL_PINTA	Ligase;Phenylpropanoidmetabolism,4-coumarate--CoA ligase (EC 6.2.1.12) (4CL) (4-coumaroyl-CoA synthase).	1e-11	GO_ID:52705	TAIR|gene:2034391 SPTR:Q9C5H2 symbol:AT1G20510.1 [GO:0016207 "4-coumarate-CoA ligase activity" evidence=ISS] [GO:0009698 "phenylpropanoid metabolism" evidence=ISS] InterPro:IPR000873 InterPro:IPR002048 Pfam:PF00501 InterPro:IPR001452 Prosite:PS00018 Prosite:PS00455 PRINTS:PR00452 GO:GO:0008152 PRINTS:PR00154 HSSP:P08659 EMBL:AF360250 EMBL:AY040047 SPTR:Q9C5H2	2e-12
chr6.CM0539.37	1.5.10.30	E4.1.1.50, speD S-adenosylmethionine decarboxylase [EC:4.1.1.50] [COG:COG1586] [GO:0004014]	ath:At5g18930	F17K4.180; S-adenosyl-L-methionine decarboxylase - like protein [EC:4.1.1.50] [KO:K01611]	1e-13
Ljwgs_058597.1	99.1.4.1283	GO_ID:19732							LBD4_ARATH	,LOB domain protein 4.	1e-25	GO_ID:19732	TAIR|gene:2197499 SPTR:Q9SHE9 symbol:AT1G31320.1 [GO:0000004 "biological process unknown" evidence=ND] [GO:0005554 "molecular function unknown" evidence=ISS] Pfam:PF03195 InterPro:IPR004883 PROSITE:PS50891 EMBL:AC007654 PIR:B86439 SPTR:Q9SHE9	3e-26
Ljwgs_058597.1	99.1.3.2.651	LBD4_ARATH							LBD4_ARATH	,LOB domain protein 4.	1e-25	GO_ID:19732	TAIR|gene:2197499 SPTR:Q9SHE9 symbol:AT1G31320.1 [GO:0000004 "biological process unknown" evidence=ND] [GO:0005554 "molecular function unknown" evidence=ISS] Pfam:PF03195 InterPro:IPR004883 PROSITE:PS50891 EMBL:AC007654 PIR:B86439 SPTR:Q9SHE9	3e-26
TM1622.5	1.4.2.33.1	E1.17.4.1A, nrdA, nrdE ribonucleoside-diphosphate reductase alpha chain [COG:COG0209]	ath:At2g21790	F7D8.11; ribonucleoside-diphosphate reductase small chain, putative / ribonucleotide reductase, putative [EC:1.17.4.1] [KO:K00525]	0	YER070w	COG0209	0	RIR1_ARATH	Allostericenzyme;ATP-binding;DNAreplication;Nucleotide-binding;Oxidoreductase,Ribonucleoside-diphosphate reductase large subunit (EC 1.17.4.1) (Ribonucleoside-diphosphate reductase R1 subunit) (AtRNR1).	0	GO_ID:23455	TAIR|gene:2052468 SPTR:Q9SJ20 symbol:R1 [GO:0004748 "ribonucleoside-diphosphate reductase activity" evidence=ISS] [GO:0005971 "ribonucleoside-diphosphate reductase complex" evidence=ISS] [GO:0006260 "DNA replication" evidence=ISS] InterPro:IPR000788 Pfam:PF00317 Pfam:PF02867 Pfam:PF03477 HSSP:P00452 InterPro:IPR005144 PRINTS:PR01183 PROSITE:PS00089 EMBL:AC007019 EMBL:AF092841 EMBL:AY035080 EMBL:B…	0
TM1622.5	1.4.1.27.1	E1.17.4.1A, nrdA, nrdE ribonucleoside-diphosphate reductase alpha chain [COG:COG0209]	ath:At2g21790	F7D8.11; ribonucleoside-diphosphate reductase small chain, putative / ribonucleotide reductase, putative [EC:1.17.4.1] [KO:K00525]	0	YER070w	COG0209	0	RIR1_ARATH	Allostericenzyme;ATP-binding;DNAreplication;Nucleotide-binding;Oxidoreductase,Ribonucleoside-diphosphate reductase large subunit (EC 1.17.4.1) (Ribonucleoside-diphosphate reductase R1 subunit) (AtRNR1).	0	GO_ID:23455	TAIR|gene:2052468 SPTR:Q9SJ20 symbol:R1 [GO:0004748 "ribonucleoside-diphosphate reductase activity" evidence=ISS] [GO:0005971 "ribonucleoside-diphosphate reductase complex" evidence=ISS] [GO:0006260 "DNA replication" evidence=ISS] InterPro:IPR000788 Pfam:PF00317 Pfam:PF02867 Pfam:PF03477 HSSP:P00452 InterPro:IPR005144 PRINTS:PR01183 PROSITE:PS00089 EMBL:AC007019 EMBL:AF092841 EMBL:AY035080 EMBL:B…	0
chr5.CM0040.28	1.8.8.10	PCHB isochorismate pyruvate-lyase [EC:4.1.99.-] [COG:COG1605]	ath:At5g10870	T30N20.140; chorismate mutase, cytosolic (CM2) [EC:5.4.99.5] [KO:K01850]	6e-81	YPR060c	COG1605	7e-48	CHMU_ARATH	Allostericenzyme;Amino-acidbiosynthesis;Aromaticaminoacidbiosynthesis;Chloroplast;Isomerase;Plastid;Transitpeptide,Chorismate mutase, chloroplast precursor (EC 5.4.99.5) (CM-1).	2e-69	GO_ID:8126	TAIR|gene:2183754 SPTR:Q9S7H4 symbol:AT5G10870 [GO:0005829 "cytosol" evidence=ISS] [GO:0016089 "aromatic amino acid family biosynthesis, shikimate pathway" evidence=TAS] [GO:0004106 "chorismate mutase activity" evidence=IGI] InterPro:IPR002701 InterPro:IPR008238 Pfam:PF01817 PIRSF:PIRSF017318 TIGRFAMs:TIGR01802 HSSP:P32178 EMBL:AL365234 EMBL:AJ242648 EMBL:L47355 EMBL:AY065238 EMBL:AY133840 PIR:T5…	1e-81
chr5.CM0040.28	1.5.15.15.3	AROA1, aroA chorismate mutase [COG:COG1605]	ath:At5g10870	T30N20.140; chorismate mutase, cytosolic (CM2) [EC:5.4.99.5] [KO:K01850]	6e-81	YPR060c	COG1605	7e-48	CHMU_ARATH	Allostericenzyme;Amino-acidbiosynthesis;Aromaticaminoacidbiosynthesis;Chloroplast;Isomerase;Plastid;Transitpeptide,Chorismate mutase, chloroplast precursor (EC 5.4.99.5) (CM-1).	2e-69	GO_ID:8126	TAIR|gene:2183754 SPTR:Q9S7H4 symbol:AT5G10870 [GO:0005829 "cytosol" evidence=ISS] [GO:0016089 "aromatic amino acid family biosynthesis, shikimate pathway" evidence=TAS] [GO:0004106 "chorismate mutase activity" evidence=IGI] InterPro:IPR002701 InterPro:IPR008238 Pfam:PF01817 PIRSF:PIRSF017318 TIGRFAMs:TIGR01802 HSSP:P32178 EMBL:AL365234 EMBL:AJ242648 EMBL:L47355 EMBL:AY065238 EMBL:AY133840 PIR:T5…	1e-81
chr5.CM0040.28	1.5.15.15.1	TYRA1, tyrA chorismate mutase [COG:COG1605]	ath:At5g10870	T30N20.140; chorismate mutase, cytosolic (CM2) [EC:5.4.99.5] [KO:K01850]	6e-81	YPR060c	COG1605	7e-48	CHMU_ARATH	Allostericenzyme;Amino-acidbiosynthesis;Aromaticaminoacidbiosynthesis;Chloroplast;Isomerase;Plastid;Transitpeptide,Chorismate mutase, chloroplast precursor (EC 5.4.99.5) (CM-1).	2e-69	GO_ID:8126	TAIR|gene:2183754 SPTR:Q9S7H4 symbol:AT5G10870 [GO:0005829 "cytosol" evidence=ISS] [GO:0016089 "aromatic amino acid family biosynthesis, shikimate pathway" evidence=TAS] [GO:0004106 "chorismate mutase activity" evidence=IGI] InterPro:IPR002701 InterPro:IPR008238 Pfam:PF01817 PIRSF:PIRSF017318 TIGRFAMs:TIGR01802 HSSP:P32178 EMBL:AL365234 EMBL:AJ242648 EMBL:L47355 EMBL:AY065238 EMBL:AY133840 PIR:T5…	1e-81
chr5.CM0040.28	1.5.15.15.2	PHEA1, pheA chorismate mutase [COG:COG1605]	ath:At5g10870	T30N20.140; chorismate mutase, cytosolic (CM2) [EC:5.4.99.5] [KO:K01850]	6e-81	YPR060c	COG1605	7e-48	CHMU_ARATH	Allostericenzyme;Amino-acidbiosynthesis;Aromaticaminoacidbiosynthesis;Chloroplast;Isomerase;Plastid;Transitpeptide,Chorismate mutase, chloroplast precursor (EC 5.4.99.5) (CM-1).	2e-69	GO_ID:8126	TAIR|gene:2183754 SPTR:Q9S7H4 symbol:AT5G10870 [GO:0005829 "cytosol" evidence=ISS] [GO:0016089 "aromatic amino acid family biosynthesis, shikimate pathway" evidence=TAS] [GO:0004106 "chorismate mutase activity" evidence=IGI] InterPro:IPR002701 InterPro:IPR008238 Pfam:PF01817 PIRSF:PIRSF017318 TIGRFAMs:TIGR01802 HSSP:P32178 EMBL:AL365234 EMBL:AJ242648 EMBL:L47355 EMBL:AY065238 EMBL:AY133840 PIR:T5…	1e-81
chr5.CM0299.29	99.2	Unclassified without homolog
Ljwgs_046308.1	1.10.7.9	E1.14.13.21 flavonoid 3-monooxygenase [EC:1.14.13.21] [GO:0016711]	ath:At5g07990	F13G24.190; cytochrome P450 75A5 / flavonoid 3-monooxygenase / flavonoid 3-hydroxylase (F3H) (F35H) (TT7) [EC:1.14.13.21] [KO:K05280]	2e-36	BS_yrhJ_1	COG2124	1e-15	C81E1_GLYEC	Heme;Iron;Membrane;Metal-binding;Monooxygenase;NADP;Oxidoreductase,Cytochrome P450 81E1 (EC 1.14.13.89) (Isoflavone 2-hydroxylase) (P450 91A4) (CYP GE-3).	7e-59	GO_ID:9198	TAIR|gene:3438965 SPTR:O23154 symbol:AT4G37340.1 [GO:0019825 "oxygen binding" evidence=ISS] InterPro:IPR001128 Pfam:PF00067 InterPro:IPR002403 InterPro:IPR002401 PRINTS:PR00463 PRINTS:PR00385 PROSITE:PS00086 PRINTS:PR00465 EMBL:Z99707 EMBL:AL161591 PIR:C85441 SPTR:O23154	2e-58
Ljwgs_046308.1	1.11.14.4	E1.14.-.- [EC:1.14.-.-] [COG:COG2124]	ath:At5g07990	F13G24.190; cytochrome P450 75A5 / flavonoid 3-monooxygenase / flavonoid 3-hydroxylase (F3H) (F35H) (TT7) [EC:1.14.13.21] [KO:K05280]	2e-36	BS_yrhJ_1	COG2124	1e-15	C81E1_GLYEC	Heme;Iron;Membrane;Metal-binding;Monooxygenase;NADP;Oxidoreductase,Cytochrome P450 81E1 (EC 1.14.13.89) (Isoflavone 2-hydroxylase) (P450 91A4) (CYP GE-3).	7e-59	GO_ID:9198	TAIR|gene:3438965 SPTR:O23154 symbol:AT4G37340.1 [GO:0019825 "oxygen binding" evidence=ISS] InterPro:IPR001128 Pfam:PF00067 InterPro:IPR002403 InterPro:IPR002401 PRINTS:PR00463 PRINTS:PR00385 PROSITE:PS00086 PRINTS:PR00465 EMBL:Z99707 EMBL:AL161591 PIR:C85441 SPTR:O23154	2e-58
Ljwgs_046308.1	1.10.3.12	E1.14.-.- [EC:1.14.-.-] [COG:COG2124]	ath:At5g07990	F13G24.190; cytochrome P450 75A5 / flavonoid 3-monooxygenase / flavonoid 3-hydroxylase (F3H) (F35H) (TT7) [EC:1.14.13.21] [KO:K05280]	2e-36	BS_yrhJ_1	COG2124	1e-15	C81E1_GLYEC	Heme;Iron;Membrane;Metal-binding;Monooxygenase;NADP;Oxidoreductase,Cytochrome P450 81E1 (EC 1.14.13.89) (Isoflavone 2-hydroxylase) (P450 91A4) (CYP GE-3).	7e-59	GO_ID:9198	TAIR|gene:3438965 SPTR:O23154 symbol:AT4G37340.1 [GO:0019825 "oxygen binding" evidence=ISS] InterPro:IPR001128 Pfam:PF00067 InterPro:IPR002403 InterPro:IPR002401 PRINTS:PR00463 PRINTS:PR00385 PROSITE:PS00086 PRINTS:PR00465 EMBL:Z99707 EMBL:AL161591 PIR:C85441 SPTR:O23154	2e-58
Ljwgs_046308.1	1.10.6.12	E1.14.-.- [EC:1.14.-.-] [COG:COG2124]	ath:At5g07990	F13G24.190; cytochrome P450 75A5 / flavonoid 3-monooxygenase / flavonoid 3-hydroxylase (F3H) (F35H) (TT7) [EC:1.14.13.21] [KO:K05280]	2e-36	BS_yrhJ_1	COG2124	1e-15	C81E1_GLYEC	Heme;Iron;Membrane;Metal-binding;Monooxygenase;NADP;Oxidoreductase,Cytochrome P450 81E1 (EC 1.14.13.89) (Isoflavone 2-hydroxylase) (P450 91A4) (CYP GE-3).	7e-59	GO_ID:9198	TAIR|gene:3438965 SPTR:O23154 symbol:AT4G37340.1 [GO:0019825 "oxygen binding" evidence=ISS] InterPro:IPR001128 Pfam:PF00067 InterPro:IPR002403 InterPro:IPR002401 PRINTS:PR00463 PRINTS:PR00385 PROSITE:PS00086 PRINTS:PR00465 EMBL:Z99707 EMBL:AL161591 PIR:C85441 SPTR:O23154	2e-58
Ljwgs_046308.1	1.3.3.23	E1.14.14.1 unspecific monooxygenase [EC:1.14.14.1] [COG:COG2124] [GO:0050381]	ath:At5g07990	F13G24.190; cytochrome P450 75A5 / flavonoid 3-monooxygenase / flavonoid 3-hydroxylase (F3H) (F35H) (TT7) [EC:1.14.13.21] [KO:K05280]	2e-36	BS_yrhJ_1	COG2124	1e-15	C81E1_GLYEC	Heme;Iron;Membrane;Metal-binding;Monooxygenase;NADP;Oxidoreductase,Cytochrome P450 81E1 (EC 1.14.13.89) (Isoflavone 2-hydroxylase) (P450 91A4) (CYP GE-3).	7e-59	GO_ID:9198	TAIR|gene:3438965 SPTR:O23154 symbol:AT4G37340.1 [GO:0019825 "oxygen binding" evidence=ISS] InterPro:IPR001128 Pfam:PF00067 InterPro:IPR002403 InterPro:IPR002401 PRINTS:PR00463 PRINTS:PR00385 PROSITE:PS00086 PRINTS:PR00465 EMBL:Z99707 EMBL:AL161591 PIR:C85441 SPTR:O23154	2e-58
Ljwgs_046308.1	1.5.14.29	E1.14.14.1 unspecific monooxygenase [EC:1.14.14.1] [COG:COG2124] [GO:0050381]	ath:At5g07990	F13G24.190; cytochrome P450 75A5 / flavonoid 3-monooxygenase / flavonoid 3-hydroxylase (F3H) (F35H) (TT7) [EC:1.14.13.21] [KO:K05280]	2e-36	BS_yrhJ_1	COG2124	1e-15	C81E1_GLYEC	Heme;Iron;Membrane;Metal-binding;Monooxygenase;NADP;Oxidoreductase,Cytochrome P450 81E1 (EC 1.14.13.89) (Isoflavone 2-hydroxylase) (P450 91A4) (CYP GE-3).	7e-59	GO_ID:9198	TAIR|gene:3438965 SPTR:O23154 symbol:AT4G37340.1 [GO:0019825 "oxygen binding" evidence=ISS] InterPro:IPR001128 Pfam:PF00067 InterPro:IPR002403 InterPro:IPR002401 PRINTS:PR00463 PRINTS:PR00385 PROSITE:PS00086 PRINTS:PR00465 EMBL:Z99707 EMBL:AL161591 PIR:C85441 SPTR:O23154	2e-58
Ljwgs_046308.1	1.1.7.13	E1.14.-.- [EC:1.14.-.-] [COG:COG2124]	ath:At5g07990	F13G24.190; cytochrome P450 75A5 / flavonoid 3-monooxygenase / flavonoid 3-hydroxylase (F3H) (F35H) (TT7) [EC:1.14.13.21] [KO:K05280]	2e-36	BS_yrhJ_1	COG2124	1e-15	C81E1_GLYEC	Heme;Iron;Membrane;Metal-binding;Monooxygenase;NADP;Oxidoreductase,Cytochrome P450 81E1 (EC 1.14.13.89) (Isoflavone 2-hydroxylase) (P450 91A4) (CYP GE-3).	7e-59	GO_ID:9198	TAIR|gene:3438965 SPTR:O23154 symbol:AT4G37340.1 [GO:0019825 "oxygen binding" evidence=ISS] InterPro:IPR001128 Pfam:PF00067 InterPro:IPR002403 InterPro:IPR002401 PRINTS:PR00463 PRINTS:PR00385 PROSITE:PS00086 PRINTS:PR00465 EMBL:Z99707 EMBL:AL161591 PIR:C85441 SPTR:O23154	2e-58
Ljwgs_046308.1	1.11.4.6	E1.14.-.- [EC:1.14.-.-] [COG:COG2124]	ath:At5g07990	F13G24.190; cytochrome P450 75A5 / flavonoid 3-monooxygenase / flavonoid 3-hydroxylase (F3H) (F35H) (TT7) [EC:1.14.13.21] [KO:K05280]	2e-36	BS_yrhJ_1	COG2124	1e-15	C81E1_GLYEC	Heme;Iron;Membrane;Metal-binding;Monooxygenase;NADP;Oxidoreductase,Cytochrome P450 81E1 (EC 1.14.13.89) (Isoflavone 2-hydroxylase) (P450 91A4) (CYP GE-3).	7e-59	GO_ID:9198	TAIR|gene:3438965 SPTR:O23154 symbol:AT4G37340.1 [GO:0019825 "oxygen binding" evidence=ISS] InterPro:IPR001128 Pfam:PF00067 InterPro:IPR002403 InterPro:IPR002401 PRINTS:PR00463 PRINTS:PR00385 PROSITE:PS00086 PRINTS:PR00465 EMBL:Z99707 EMBL:AL161591 PIR:C85441 SPTR:O23154	2e-58
Ljwgs_046308.1	1.11.4.2	E1.14.14.1 unspecific monooxygenase [EC:1.14.14.1] [COG:COG2124] [GO:0050381]	ath:At5g07990	F13G24.190; cytochrome P450 75A5 / flavonoid 3-monooxygenase / flavonoid 3-hydroxylase (F3H) (F35H) (TT7) [EC:1.14.13.21] [KO:K05280]	2e-36	BS_yrhJ_1	COG2124	1e-15	C81E1_GLYEC	Heme;Iron;Membrane;Metal-binding;Monooxygenase;NADP;Oxidoreductase,Cytochrome P450 81E1 (EC 1.14.13.89) (Isoflavone 2-hydroxylase) (P450 91A4) (CYP GE-3).	7e-59	GO_ID:9198	TAIR|gene:3438965 SPTR:O23154 symbol:AT4G37340.1 [GO:0019825 "oxygen binding" evidence=ISS] InterPro:IPR001128 Pfam:PF00067 InterPro:IPR002403 InterPro:IPR002401 PRINTS:PR00463 PRINTS:PR00385 PROSITE:PS00086 PRINTS:PR00465 EMBL:Z99707 EMBL:AL161591 PIR:C85441 SPTR:O23154	2e-58
chr4.CM0432.18.1	99.2	Unclassified without homolog
chr3.CM0142.55	99.1.4.4422	GO_ID:26168										GO_ID:26168	TAIR|gene:2016228 SPTR:Q9SSC6 symbol:AT1G80130.1 [GO:0005554 "molecular function unknown" evidence=ND] [GO:0000004 "biological process unknown" evidence=ND] InterPro:IPR011990 GO:GO:0005488 EMBL:AC009322 EMBL:AY034991 EMBL:AY063018 EMBL:AY087456 PIR:H96832 SPTR:Q9SSC6	1e-34
Ljwgs_070836.1	2.4.1.5.1	POLE1 DNA polymerase epsilon, subunit A [COG:COG0417]	ath:At1g08260	T23G18.21; DNA-directed DNA polymerase epsilon catalytic subunit, putative [EC:2.7.7.7] [KO:K02324]	6e-43				DPOE1_HUMAN	Directproteinsequencing;DNAdamage;DNArepair;DNAreplication;DNA-binding;DNA-directedDNApolymerase;Metal-binding;Nuclearprotein;Nucleotidyltransferase;Polymorphism;Transferase;Zinc;Zinc-finger,DNA polymerase epsilon, catalytic subunit A (EC 2.7.7.7) (DNA polymerase II subunit A).	4e-27	GO_ID:44494	TAIR|gene:2199972 SPTR:Q9SGD5 symbol:EMB2284 "EMBRYO DEFECTIVE 2284" [GO:0003887 "DNA-directed DNA polymerase activity" evidence=ISS] [GO:0008622 "epsilon DNA polymerase complex" evidence=IPI] InterPro:IPR006172 InterPro:IPR006134 Pfam:PF00136 InterPro:IPR006133 InterPro:IPR001917 HSSP:Q56366 Pfam:PF03104 SMART:SM00486 PROSITE:PS00599 EMBL:AC011438 SPTR:Q9SGD5	1e-43
Ljwgs_070836.1	1.4.2.18.7	POLE DNA polymerase epsilon complex	ath:At1g08260	T23G18.21; DNA-directed DNA polymerase epsilon catalytic subunit, putative [EC:2.7.7.7] [KO:K02324]	6e-43				DPOE1_HUMAN	Directproteinsequencing;DNAdamage;DNArepair;DNAreplication;DNA-binding;DNA-directedDNApolymerase;Metal-binding;Nuclearprotein;Nucleotidyltransferase;Polymorphism;Transferase;Zinc;Zinc-finger,DNA polymerase epsilon, catalytic subunit A (EC 2.7.7.7) (DNA polymerase II subunit A).	4e-27	GO_ID:44494	TAIR|gene:2199972 SPTR:Q9SGD5 symbol:EMB2284 "EMBRYO DEFECTIVE 2284" [GO:0003887 "DNA-directed DNA polymerase activity" evidence=ISS] [GO:0008622 "epsilon DNA polymerase complex" evidence=IPI] InterPro:IPR006172 InterPro:IPR006134 Pfam:PF00136 InterPro:IPR006133 InterPro:IPR001917 HSSP:Q56366 Pfam:PF03104 SMART:SM00486 PROSITE:PS00599 EMBL:AC011438 SPTR:Q9SGD5	1e-43
Ljwgs_070836.1	1.4.1.20.7	POLE DNA polymerase epsilon complex	ath:At1g08260	T23G18.21; DNA-directed DNA polymerase epsilon catalytic subunit, putative [EC:2.7.7.7] [KO:K02324]	6e-43				DPOE1_HUMAN	Directproteinsequencing;DNAdamage;DNArepair;DNAreplication;DNA-binding;DNA-directedDNApolymerase;Metal-binding;Nuclearprotein;Nucleotidyltransferase;Polymorphism;Transferase;Zinc;Zinc-finger,DNA polymerase epsilon, catalytic subunit A (EC 2.7.7.7) (DNA polymerase II subunit A).	4e-27	GO_ID:44494	TAIR|gene:2199972 SPTR:Q9SGD5 symbol:EMB2284 "EMBRYO DEFECTIVE 2284" [GO:0003887 "DNA-directed DNA polymerase activity" evidence=ISS] [GO:0008622 "epsilon DNA polymerase complex" evidence=IPI] InterPro:IPR006172 InterPro:IPR006134 Pfam:PF00136 InterPro:IPR006133 InterPro:IPR001917 HSSP:Q56366 Pfam:PF03104 SMART:SM00486 PROSITE:PS00599 EMBL:AC011438 SPTR:Q9SGD5	1e-43
Ljwgs_070836.1	2.4.1.1	DNA-directed DNA polymerase activity [GO:0003887]	ath:At1g08260	T23G18.21; DNA-directed DNA polymerase epsilon catalytic subunit, putative [EC:2.7.7.7] [KO:K02324]	6e-43				DPOE1_HUMAN	Directproteinsequencing;DNAdamage;DNArepair;DNAreplication;DNA-binding;DNA-directedDNApolymerase;Metal-binding;Nuclearprotein;Nucleotidyltransferase;Polymorphism;Transferase;Zinc;Zinc-finger,DNA polymerase epsilon, catalytic subunit A (EC 2.7.7.7) (DNA polymerase II subunit A).	4e-27	GO_ID:44494	TAIR|gene:2199972 SPTR:Q9SGD5 symbol:EMB2284 "EMBRYO DEFECTIVE 2284" [GO:0003887 "DNA-directed DNA polymerase activity" evidence=ISS] [GO:0008622 "epsilon DNA polymerase complex" evidence=IPI] InterPro:IPR006172 InterPro:IPR006134 Pfam:PF00136 InterPro:IPR006133 InterPro:IPR001917 HSSP:Q56366 Pfam:PF03104 SMART:SM00486 PROSITE:PS00599 EMBL:AC011438 SPTR:Q9SGD5	1e-43
Ljwgs_097033.1	99.1.4.6381	GO_ID:42675										GO_ID:42675	TAIR|gene:2006771 SPTR:Q9LQU4 symbol:AT1G14870.1 [GO:0000004 "biological process unknown" evidence=ND] [GO:0005554 "molecular function unknown" evidence=ND] [GO:0008372 "cellular component unknown" evidence=ND] InterPro:IPR000152 PROSITE:PS00010 InterPro:IPR006461 Pfam:PF04749 TIGRFAMs:TIGR01571 EMBL:AC006917 EMBL:AY072397 EMBL:AY114701 SPTR:Q9LQU4	2e-35
Ljwgs_137713.1	99.1.4.2503	GO_ID:20016										GO_ID:20016	TAIR|gene:2041926 SPTR:Q9SKI0 symbol:AT2G10940.1 [GO:0006869 "lipid transport" evidence=ISS] [GO:0008289 "lipid binding" evidence=ISS] InterPro:IPR003612 Pfam:PF00234 EMBL:AC006429 HSSP:P24337 SMART:SM00499 EMBL:AY065178 EMBL:AY127013 EMBL:BT000557 PIR:G84494 SPTR:Q9SKI0	4e-21
chr2.CM0250.19	99.1.3.1.25	EC 6.3.2.-							GH33_ARATH	Ligase,Indole-3-acetic acid-amido synthetase GH3.3 (EC 6.3.2.-) (Auxin- responsive GH3-like protein 3) (AtGH3-3).	0	GO_ID:54206	TAIR|gene:2058587 SPTR:O22190 symbol:GH3.3 [GO:0009733 "response to auxin stimulus" evidence=ISS] [GO:0010252 "auxin homeostasis" evidence=TAS] Pfam:PF03321 InterPro:IPR004993 EMBL:AC002391 EMBL:AY090371 EMBL:BT000823 PIR:T00515 SPTR:O22190	0
chr2.CM0250.19	99.1.4.1134	GO_ID:54206							GH33_ARATH	Ligase,Indole-3-acetic acid-amido synthetase GH3.3 (EC 6.3.2.-) (Auxin- responsive GH3-like protein 3) (AtGH3-3).	0	GO_ID:54206	TAIR|gene:2058587 SPTR:O22190 symbol:GH3.3 [GO:0009733 "response to auxin stimulus" evidence=ISS] [GO:0010252 "auxin homeostasis" evidence=TAS] Pfam:PF03321 InterPro:IPR004993 EMBL:AC002391 EMBL:AY090371 EMBL:BT000823 PIR:T00515 SPTR:O22190	0
TM1445.10.1	99.1.4.3847	GO_ID:25013										GO_ID:25013	TAIR|gene:2166413 SPTR:Q9FFJ4 symbol:AT5G05840.1 [GO:0000004 "biological process unknown" evidence=ND] [GO:0005554 "molecular function unknown" evidence=ND] [GO:0008372 "cellular component unknown" evidence=ND] InterPro:IPR006873 Pfam:PF04788 EMBL:AB005237 SPTR:Q9FFJ4	1e-80
TM1576.10.1	99.1.4.7262	GO_ID:18658										GO_ID:18658	TAIR|gene:2026784 SPTR:Q9CAL2 symbol:AT1G70530.1 [GO:0016301 "kinase activity" evidence=ISS] InterPro:IPR000719 InterPro:IPR008271 Pfam:PF00069 Prosite:PS00108 InterPro:IPR002902 Prosite:PS00107 Pfam:PF01657 ProDom:PD000001 PROSITE:PS50011 HSSP:P06239 EMBL:AC010796 PIR:C96729 SPTR:Q9CAL2	3e-16
Ljwgs_020774.1	1.2.1.13	E3.6.1.1, ppa inorganic pyrophosphatase [EC:3.6.1.1] [COG:COG0221] [GO:0004427]	ath:At2g46860	F19D11.23; inorganic pyrophosphatase, putative [soluble] / pyrophosphate phospho-hydrolase, putative / PPase, putative [EC:3.6.1.1] [KO:K01507]	2e-10				IPYR_SOLTU	Hydrolase;Magnesium;Metal-binding,Soluble inorganic pyrophosphatase (EC 3.6.1.1) (Pyrophosphate phospho- hydrolase) (PPase).	6e-10	GO_ID:44871	TAIR|gene:3694173 SPTR:O82793 symbol:AT2G46860.1 [GO:0008152 "metabolism" evidence=ISS] [GO:0016020 "membrane" evidence=ISS] [GO:0016462 "pyrophosphatase activity" evidence=ISS] InterPro:IPR008162 InterPro:IPR008163 Pfam:PF00719 GO:GO:0005737 GO:GO:0008152 ProDom:PD002014 PROSITE:PS00387 EMBL:AC005310 EMBL:AC004411 PIR:T02201 HSSP:O59570 SPTR:O82793	3e-11
Ljwgs_038968.1	99.1.3.1.78	EC 1.14.-.-							C90C1_ARATH	Endoplasmicreticulum;Heme;Iron;Membrane;Metal-binding;Monooxygenase;Multigenefamily;Oxidoreductase;Transmembrane,Cytochrome P450 90C1 (EC 1.14.-.-) (ROTUNDIFOLIA3).	6e-13
chr2.TM0254.20	99.1.4.1072	GO_ID:38426							ATL1Q_ARATH	Membrane;Metal-binding;Transmembrane;Ublconjugationpathway;Zinc;Zinc-finger,RING-H2 finger protein ATL1Q.	6e-10	GO_ID:38426	TAIR|gene:2027803 SPTR:Q9C9T6 symbol:AT1G73760.1 [GO:0005515 "protein binding" evidence=ISS] [GO:0008270 "zinc ion binding" evidence=ISS] InterPro:IPR001841 Pfam:PF00097 PROSITE:PS50089 SMART:SM00184 HSSP:Q9LRB7 EMBL:AC012679 PIR:H96764 SPTR:Q9C9T6	2e-59
chr2.TM0254.20	99.1.3.2.666	ATL1Q_ARATH							ATL1Q_ARATH	Membrane;Metal-binding;Transmembrane;Ublconjugationpathway;Zinc;Zinc-finger,RING-H2 finger protein ATL1Q.	6e-10	GO_ID:38426	TAIR|gene:2027803 SPTR:Q9C9T6 symbol:AT1G73760.1 [GO:0005515 "protein binding" evidence=ISS] [GO:0008270 "zinc ion binding" evidence=ISS] InterPro:IPR001841 Pfam:PF00097 PROSITE:PS50089 SMART:SM00184 HSSP:Q9LRB7 EMBL:AC012679 PIR:H96764 SPTR:Q9C9T6	2e-59
Ljwgs_048453.1	99.1.4.1532	GO_ID:28941										GO_ID:28941	TAIR|gene:2169413 SPTR:Q9FL41 symbol:AT5G07050.1 [GO:0016020 "membrane" evidence=ISS] InterPro:IPR000620 Pfam:PF00892 GO:GO:0016020 EMBL:AB010697 SPTR:Q9FL41	3e-35
Ljwgs_020774.1	1.2.1.13	E3.6.1.1, ppa inorganic pyrophosphatase [EC:3.6.1.1] [COG:COG0221] [GO:0004427]	ath:At2g46860	F19D11.23; inorganic pyrophosphatase, putative [soluble] / pyrophosphate phospho-hydrolase, putative / PPase, putative [EC:3.6.1.1] [KO:K01507]	2e-10				IPYR_SOLTU	Hydrolase;Magnesium;Metal-binding,Soluble inorganic pyrophosphatase (EC 3.6.1.1) (Pyrophosphate phospho- hydrolase) (PPase).	6e-10	GO_ID:44871	TAIR|gene:3694173 SPTR:O82793 symbol:AT2G46860.1 [GO:0008152 "metabolism" evidence=ISS] [GO:0016020 "membrane" evidence=ISS] [GO:0016462 "pyrophosphatase activity" evidence=ISS] InterPro:IPR008162 InterPro:IPR008163 Pfam:PF00719 GO:GO:0005737 GO:GO:0008152 ProDom:PD002014 PROSITE:PS00387 EMBL:AC005310 EMBL:AC004411 PIR:T02201 HSSP:O59570 SPTR:O82793	3e-11
chr3.CM0711.39.1	99.1.4.4883	GO_ID:41055										GO_ID:41055	TAIR|gene:3695520 SPTR:Q8S8I1 symbol:AT2G20815.1 [GO:0000004 "biological process unknown" evidence=ND] [GO:0005554 "molecular function unknown" evidence=ISS] Pfam:PF04484 EMBL:AC006234 InterPro:IPR007573 SPTR:Q8S8I1	2e-59
Ljwgs_028242.1	1.6.3.16	E2.1.1.- [EC:2.1.1.-] [COG:COG0500 COG0742]				YBR034c_1	COG0500	9e-29	CARM1_MOUSE	Alternativesplicing;Chromatinregulator;Methyltransferase;Nuclearprotein;Transcription;Transcriptionregulation;Transferase,Histone-arginine methyltransferase CARM1 (EC 2.1.1.125) (EC 2.1.1.-) (Protein arginine N-methyltransferase 4) (Coactivator-asociated arginine methyltransferase 1).	2e-48	GO_ID:13194	ZFIN|ZDB-GENE-040724-77 SPTR:Q6DC04 symbol:carm1 "coactivator-associated arginine methyltransferase 1" [GO:0008757 "S-adenosylmethionine-dependent methyltransferase activity" evidence=ISS] Interpro:IPR000051 InterPro:IPR001412 ZFIN:ZDB-GENE-040724-77 PROSITE:PS00178 InterPro:IPR010456 Pfam:PF06325 EMBL:BX649502 EMBL:BC078292 SPTR:Q6DC04	6e-50
Ljwgs_028242.1	1.5.12.40	E2.1.1.- [EC:2.1.1.-] [COG:COG0500 COG0742]				YBR034c_1	COG0500	9e-29	CARM1_MOUSE	Alternativesplicing;Chromatinregulator;Methyltransferase;Nuclearprotein;Transcription;Transcriptionregulation;Transferase,Histone-arginine methyltransferase CARM1 (EC 2.1.1.125) (EC 2.1.1.-) (Protein arginine N-methyltransferase 4) (Coactivator-asociated arginine methyltransferase 1).	2e-48	GO_ID:13194	ZFIN|ZDB-GENE-040724-77 SPTR:Q6DC04 symbol:carm1 "coactivator-associated arginine methyltransferase 1" [GO:0008757 "S-adenosylmethionine-dependent methyltransferase activity" evidence=ISS] Interpro:IPR000051 InterPro:IPR001412 ZFIN:ZDB-GENE-040724-77 PROSITE:PS00178 InterPro:IPR010456 Pfam:PF06325 EMBL:BX649502 EMBL:BC078292 SPTR:Q6DC04	6e-50
Ljwgs_028242.1	1.3.8.17	E2.1.1.- [EC:2.1.1.-] [COG:COG0500 COG0742]				YBR034c_1	COG0500	9e-29	CARM1_MOUSE	Alternativesplicing;Chromatinregulator;Methyltransferase;Nuclearprotein;Transcription;Transcriptionregulation;Transferase,Histone-arginine methyltransferase CARM1 (EC 2.1.1.125) (EC 2.1.1.-) (Protein arginine N-methyltransferase 4) (Coactivator-asociated arginine methyltransferase 1).	2e-48	GO_ID:13194	ZFIN|ZDB-GENE-040724-77 SPTR:Q6DC04 symbol:carm1 "coactivator-associated arginine methyltransferase 1" [GO:0008757 "S-adenosylmethionine-dependent methyltransferase activity" evidence=ISS] Interpro:IPR000051 InterPro:IPR001412 ZFIN:ZDB-GENE-040724-77 PROSITE:PS00178 InterPro:IPR010456 Pfam:PF06325 EMBL:BX649502 EMBL:BC078292 SPTR:Q6DC04	6e-50
Ljwgs_028242.1	1.5.11.30	E2.1.1.- [EC:2.1.1.-] [COG:COG0500 COG0742]				YBR034c_1	COG0500	9e-29	CARM1_MOUSE	Alternativesplicing;Chromatinregulator;Methyltransferase;Nuclearprotein;Transcription;Transcriptionregulation;Transferase,Histone-arginine methyltransferase CARM1 (EC 2.1.1.125) (EC 2.1.1.-) (Protein arginine N-methyltransferase 4) (Coactivator-asociated arginine methyltransferase 1).	2e-48	GO_ID:13194	ZFIN|ZDB-GENE-040724-77 SPTR:Q6DC04 symbol:carm1 "coactivator-associated arginine methyltransferase 1" [GO:0008757 "S-adenosylmethionine-dependent methyltransferase activity" evidence=ISS] Interpro:IPR000051 InterPro:IPR001412 ZFIN:ZDB-GENE-040724-77 PROSITE:PS00178 InterPro:IPR010456 Pfam:PF06325 EMBL:BX649502 EMBL:BC078292 SPTR:Q6DC04	6e-50
Ljwgs_028242.1	4.2.4.69	HSL7 protein arginine N-methyltransferase HSL7,negative regulator of Swe1 kinase [EC:2.1.1.125] [GO:0016274]				YBR034c_1	COG0500	9e-29	CARM1_MOUSE	Alternativesplicing;Chromatinregulator;Methyltransferase;Nuclearprotein;Transcription;Transcriptionregulation;Transferase,Histone-arginine methyltransferase CARM1 (EC 2.1.1.125) (EC 2.1.1.-) (Protein arginine N-methyltransferase 4) (Coactivator-asociated arginine methyltransferase 1).	2e-48	GO_ID:13194	ZFIN|ZDB-GENE-040724-77 SPTR:Q6DC04 symbol:carm1 "coactivator-associated arginine methyltransferase 1" [GO:0008757 "S-adenosylmethionine-dependent methyltransferase activity" evidence=ISS] Interpro:IPR000051 InterPro:IPR001412 ZFIN:ZDB-GENE-040724-77 PROSITE:PS00178 InterPro:IPR010456 Pfam:PF06325 EMBL:BX649502 EMBL:BC078292 SPTR:Q6DC04	6e-50
Ljwgs_028242.1	1.6.4.7	E2.1.1.- [EC:2.1.1.-] [COG:COG0500 COG0742]				YBR034c_1	COG0500	9e-29	CARM1_MOUSE	Alternativesplicing;Chromatinregulator;Methyltransferase;Nuclearprotein;Transcription;Transcriptionregulation;Transferase,Histone-arginine methyltransferase CARM1 (EC 2.1.1.125) (EC 2.1.1.-) (Protein arginine N-methyltransferase 4) (Coactivator-asociated arginine methyltransferase 1).	2e-48	GO_ID:13194	ZFIN|ZDB-GENE-040724-77 SPTR:Q6DC04 symbol:carm1 "coactivator-associated arginine methyltransferase 1" [GO:0008757 "S-adenosylmethionine-dependent methyltransferase activity" evidence=ISS] Interpro:IPR000051 InterPro:IPR001412 ZFIN:ZDB-GENE-040724-77 PROSITE:PS00178 InterPro:IPR010456 Pfam:PF06325 EMBL:BX649502 EMBL:BC078292 SPTR:Q6DC04	6e-50
Ljwgs_028242.1	1.9.4.4	E2.1.1.1, NNMT nicotinamide N-methyltransferase [EC:2.1.1.1] [COG:COG0500] [GO:0008112]				YBR034c_1	COG0500	9e-29	CARM1_MOUSE	Alternativesplicing;Chromatinregulator;Methyltransferase;Nuclearprotein;Transcription;Transcriptionregulation;Transferase,Histone-arginine methyltransferase CARM1 (EC 2.1.1.125) (EC 2.1.1.-) (Protein arginine N-methyltransferase 4) (Coactivator-asociated arginine methyltransferase 1).	2e-48	GO_ID:13194	ZFIN|ZDB-GENE-040724-77 SPTR:Q6DC04 symbol:carm1 "coactivator-associated arginine methyltransferase 1" [GO:0008757 "S-adenosylmethionine-dependent methyltransferase activity" evidence=ISS] Interpro:IPR000051 InterPro:IPR001412 ZFIN:ZDB-GENE-040724-77 PROSITE:PS00178 InterPro:IPR010456 Pfam:PF06325 EMBL:BX649502 EMBL:BC078292 SPTR:Q6DC04	6e-50
Ljwgs_028242.1	1.11.12.7	E2.1.1.- [EC:2.1.1.-] [COG:COG0500 COG0742]				YBR034c_1	COG0500	9e-29	CARM1_MOUSE	Alternativesplicing;Chromatinregulator;Methyltransferase;Nuclearprotein;Transcription;Transcriptionregulation;Transferase,Histone-arginine methyltransferase CARM1 (EC 2.1.1.125) (EC 2.1.1.-) (Protein arginine N-methyltransferase 4) (Coactivator-asociated arginine methyltransferase 1).	2e-48	GO_ID:13194	ZFIN|ZDB-GENE-040724-77 SPTR:Q6DC04 symbol:carm1 "coactivator-associated arginine methyltransferase 1" [GO:0008757 "S-adenosylmethionine-dependent methyltransferase activity" evidence=ISS] Interpro:IPR000051 InterPro:IPR001412 ZFIN:ZDB-GENE-040724-77 PROSITE:PS00178 InterPro:IPR010456 Pfam:PF06325 EMBL:BX649502 EMBL:BC078292 SPTR:Q6DC04	6e-50
Ljwgs_028242.1	1.9.10.46	E2.1.1.11, chlM magnesium-protoporphyrin O-methyltransferase [EC:2.1.1.11] [COG:COG0500] [GO:0046406]				YBR034c_1	COG0500	9e-29	CARM1_MOUSE	Alternativesplicing;Chromatinregulator;Methyltransferase;Nuclearprotein;Transcription;Transcriptionregulation;Transferase,Histone-arginine methyltransferase CARM1 (EC 2.1.1.125) (EC 2.1.1.-) (Protein arginine N-methyltransferase 4) (Coactivator-asociated arginine methyltransferase 1).	2e-48	GO_ID:13194	ZFIN|ZDB-GENE-040724-77 SPTR:Q6DC04 symbol:carm1 "coactivator-associated arginine methyltransferase 1" [GO:0008757 "S-adenosylmethionine-dependent methyltransferase activity" evidence=ISS] Interpro:IPR000051 InterPro:IPR001412 ZFIN:ZDB-GENE-040724-77 PROSITE:PS00178 InterPro:IPR010456 Pfam:PF06325 EMBL:BX649502 EMBL:BC078292 SPTR:Q6DC04	6e-50
Ljwgs_028242.1	1.5.14.34	E2.1.1.- [EC:2.1.1.-] [COG:COG0500 COG0742]				YBR034c_1	COG0500	9e-29	CARM1_MOUSE	Alternativesplicing;Chromatinregulator;Methyltransferase;Nuclearprotein;Transcription;Transcriptionregulation;Transferase,Histone-arginine methyltransferase CARM1 (EC 2.1.1.125) (EC 2.1.1.-) (Protein arginine N-methyltransferase 4) (Coactivator-asociated arginine methyltransferase 1).	2e-48	GO_ID:13194	ZFIN|ZDB-GENE-040724-77 SPTR:Q6DC04 symbol:carm1 "coactivator-associated arginine methyltransferase 1" [GO:0008757 "S-adenosylmethionine-dependent methyltransferase activity" evidence=ISS] Interpro:IPR000051 InterPro:IPR001412 ZFIN:ZDB-GENE-040724-77 PROSITE:PS00178 InterPro:IPR010456 Pfam:PF06325 EMBL:BX649502 EMBL:BC078292 SPTR:Q6DC04	6e-50
chr3.CM0116.34	99.1.4.2434	GO_ID:54823							DR206_PEA	Pathogenesis-relatedprotein;Plantdefense,Disease resistance response protein 206.	1e-13	GO_ID:54823	TAIR|gene:2035660 SPTR:Q9C891 symbol:AT1G55210.1 [GO:0005554 "molecular function unknown" evidence=ND] [GO:0006952 "defense response" evidence=ISS] [GO:0009807 "lignan biosynthesis" evidence=ISS] InterPro:IPR004265 Pfam:PF03018 EMBL:AC027034 EMBL:BT015679 PIR:H96593 SPTR:Q9C891	1e-53
chr3.CM0116.34	99.1.3.2.1009	DR206_PEA							DR206_PEA	Pathogenesis-relatedprotein;Plantdefense,Disease resistance response protein 206.	1e-13	GO_ID:54823	TAIR|gene:2035660 SPTR:Q9C891 symbol:AT1G55210.1 [GO:0005554 "molecular function unknown" evidence=ND] [GO:0006952 "defense response" evidence=ISS] [GO:0009807 "lignan biosynthesis" evidence=ISS] InterPro:IPR004265 Pfam:PF03018 EMBL:AC027034 EMBL:BT015679 PIR:H96593 SPTR:Q9C891	1e-53
chr1.CM0109.45	1.5.10.22	E3.4.11.5, pip proline iminopeptidase [EC:3.4.11.5] [COG:COG0596] [GO:0016804]	rpa:RPA2773	epoxide hydrolase [EC:3.3.2.3] [KO:K01253]	3e-55	Rv3617	COG0596	1e-50	HYES_HUMAN	3D-structure;Aromatichydrocarbonscatabolism;Detoxification;Directproteinsequencing;Hydrolase;Magnesium;Metal-binding;Peroxisome;Polymorphism,Epoxide hydrolase 2 (EC 3.3.2.3) (Soluble epoxide hydrolase) (SEH) (Epoxide hydratase) (Cytosolic epoxide hydrolase) (CEH).	9e-44	GO_ID:48542	TAIR|gene:2078066 SPTR:Q9M9W5 symbol:AT3G05600.1 [GO:0004301 "epoxide hydrolase activity" evidence=ISS] InterPro:IPR000379 Pfam:PF00561 InterPro:IPR003089 InterPro:IPR000073 InterPro:IPR000639 PRINTS:PR00111 PRINTS:PR00412 MEROPS:S33.971 HSSP:O31243 EMBL:AC011620 EMBL:AY070083 EMBL:AY117357 SPTR:Q9M9W5	1e-114
chr1.CM0109.45	1.10.9.6	E3.1.1.1 carboxylesterase [EC:3.1.1.1] [COG:COG0596] [GO:0004091]	rpa:RPA2773	epoxide hydrolase [EC:3.3.2.3] [KO:K01253]	3e-55	Rv3617	COG0596	1e-50	HYES_HUMAN	3D-structure;Aromatichydrocarbonscatabolism;Detoxification;Directproteinsequencing;Hydrolase;Magnesium;Metal-binding;Peroxisome;Polymorphism,Epoxide hydrolase 2 (EC 3.3.2.3) (Soluble epoxide hydrolase) (SEH) (Epoxide hydratase) (Cytosolic epoxide hydrolase) (CEH).	9e-44	GO_ID:48542	TAIR|gene:2078066 SPTR:Q9M9W5 symbol:AT3G05600.1 [GO:0004301 "epoxide hydrolase activity" evidence=ISS] InterPro:IPR000379 Pfam:PF00561 InterPro:IPR003089 InterPro:IPR000073 InterPro:IPR000639 PRINTS:PR00111 PRINTS:PR00412 MEROPS:S33.971 HSSP:O31243 EMBL:AC011620 EMBL:AY070083 EMBL:AY117357 SPTR:Q9M9W5	1e-114
chr1.CM0109.45	1.11.4.1	E3.8.1.5, dhaA haloalkane dehalogenase [EC:3.8.1.5] [COG:COG0596] [GO:0018786]	rpa:RPA2773	epoxide hydrolase [EC:3.3.2.3] [KO:K01253]	3e-55	Rv3617	COG0596	1e-50	HYES_HUMAN	3D-structure;Aromatichydrocarbonscatabolism;Detoxification;Directproteinsequencing;Hydrolase;Magnesium;Metal-binding;Peroxisome;Polymorphism,Epoxide hydrolase 2 (EC 3.3.2.3) (Soluble epoxide hydrolase) (SEH) (Epoxide hydratase) (Cytosolic epoxide hydrolase) (CEH).	9e-44	GO_ID:48542	TAIR|gene:2078066 SPTR:Q9M9W5 symbol:AT3G05600.1 [GO:0004301 "epoxide hydrolase activity" evidence=ISS] InterPro:IPR000379 Pfam:PF00561 InterPro:IPR003089 InterPro:IPR000073 InterPro:IPR000639 PRINTS:PR00111 PRINTS:PR00412 MEROPS:S33.971 HSSP:O31243 EMBL:AC011620 EMBL:AY070083 EMBL:AY117357 SPTR:Q9M9W5	1e-114
chr1.CM0109.45	1.11.17.7	E3.1.1.24, pcaD 3-oxoadipate enol-lactonase [EC:3.1.1.24] [COG:COG0596]	rpa:RPA2773	epoxide hydrolase [EC:3.3.2.3] [KO:K01253]	3e-55	Rv3617	COG0596	1e-50	HYES_HUMAN	3D-structure;Aromatichydrocarbonscatabolism;Detoxification;Directproteinsequencing;Hydrolase;Magnesium;Metal-binding;Peroxisome;Polymorphism,Epoxide hydrolase 2 (EC 3.3.2.3) (Soluble epoxide hydrolase) (SEH) (Epoxide hydratase) (Cytosolic epoxide hydrolase) (CEH).	9e-44	GO_ID:48542	TAIR|gene:2078066 SPTR:Q9M9W5 symbol:AT3G05600.1 [GO:0004301 "epoxide hydrolase activity" evidence=ISS] InterPro:IPR000379 Pfam:PF00561 InterPro:IPR003089 InterPro:IPR000073 InterPro:IPR000639 PRINTS:PR00111 PRINTS:PR00412 MEROPS:S33.971 HSSP:O31243 EMBL:AC011620 EMBL:AY070083 EMBL:AY117357 SPTR:Q9M9W5	1e-114
chr1.CM0109.45	1.5.13.32	MHPC 2-hydroxy-6-ketonona-2,4-dienedioic acid hydrolase [EC:3.7.1.-] [COG:COG0596] [GO:0018771]	rpa:RPA2773	epoxide hydrolase [EC:3.3.2.3] [KO:K01253]	3e-55	Rv3617	COG0596	1e-50	HYES_HUMAN	3D-structure;Aromatichydrocarbonscatabolism;Detoxification;Directproteinsequencing;Hydrolase;Magnesium;Metal-binding;Peroxisome;Polymorphism,Epoxide hydrolase 2 (EC 3.3.2.3) (Soluble epoxide hydrolase) (SEH) (Epoxide hydratase) (Cytosolic epoxide hydrolase) (CEH).	9e-44	GO_ID:48542	TAIR|gene:2078066 SPTR:Q9M9W5 symbol:AT3G05600.1 [GO:0004301 "epoxide hydrolase activity" evidence=ISS] InterPro:IPR000379 Pfam:PF00561 InterPro:IPR003089 InterPro:IPR000073 InterPro:IPR000639 PRINTS:PR00111 PRINTS:PR00412 MEROPS:S33.971 HSSP:O31243 EMBL:AC011620 EMBL:AY070083 EMBL:AY117357 SPTR:Q9M9W5	1e-114
chr1.CM0109.45	1.11.9.2	E3.3.2.3, EPHX1, EPHX2 epoxide hydrolase [EC:3.3.2.3] [COG:COG0596] [GO:0004301]	rpa:RPA2773	epoxide hydrolase [EC:3.3.2.3] [KO:K01253]	3e-55	Rv3617	COG0596	1e-50	HYES_HUMAN	3D-structure;Aromatichydrocarbonscatabolism;Detoxification;Directproteinsequencing;Hydrolase;Magnesium;Metal-binding;Peroxisome;Polymorphism,Epoxide hydrolase 2 (EC 3.3.2.3) (Soluble epoxide hydrolase) (SEH) (Epoxide hydratase) (Cytosolic epoxide hydrolase) (CEH).	9e-44	GO_ID:48542	TAIR|gene:2078066 SPTR:Q9M9W5 symbol:AT3G05600.1 [GO:0004301 "epoxide hydrolase activity" evidence=ISS] InterPro:IPR000379 Pfam:PF00561 InterPro:IPR003089 InterPro:IPR000073 InterPro:IPR000639 PRINTS:PR00111 PRINTS:PR00412 MEROPS:S33.971 HSSP:O31243 EMBL:AC011620 EMBL:AY070083 EMBL:AY117357 SPTR:Q9M9W5	1e-114
chr1.CM0109.45	1.11.5.1	E3.8.1.5, dhaA haloalkane dehalogenase [EC:3.8.1.5] [COG:COG0596] [GO:0018786]	rpa:RPA2773	epoxide hydrolase [EC:3.3.2.3] [KO:K01253]	3e-55	Rv3617	COG0596	1e-50	HYES_HUMAN	3D-structure;Aromatichydrocarbonscatabolism;Detoxification;Directproteinsequencing;Hydrolase;Magnesium;Metal-binding;Peroxisome;Polymorphism,Epoxide hydrolase 2 (EC 3.3.2.3) (Soluble epoxide hydrolase) (SEH) (Epoxide hydratase) (Cytosolic epoxide hydrolase) (CEH).	9e-44	GO_ID:48542	TAIR|gene:2078066 SPTR:Q9M9W5 symbol:AT3G05600.1 [GO:0004301 "epoxide hydrolase activity" evidence=ISS] InterPro:IPR000379 Pfam:PF00561 InterPro:IPR003089 InterPro:IPR000073 InterPro:IPR000639 PRINTS:PR00111 PRINTS:PR00412 MEROPS:S33.971 HSSP:O31243 EMBL:AC011620 EMBL:AY070083 EMBL:AY117357 SPTR:Q9M9W5	1e-114
chr1.CM0109.45	1.11.8.1	E3.8.1.5, dhaA haloalkane dehalogenase [EC:3.8.1.5] [COG:COG0596] [GO:0018786]	rpa:RPA2773	epoxide hydrolase [EC:3.3.2.3] [KO:K01253]	3e-55	Rv3617	COG0596	1e-50	HYES_HUMAN	3D-structure;Aromatichydrocarbonscatabolism;Detoxification;Directproteinsequencing;Hydrolase;Magnesium;Metal-binding;Peroxisome;Polymorphism,Epoxide hydrolase 2 (EC 3.3.2.3) (Soluble epoxide hydrolase) (SEH) (Epoxide hydratase) (Cytosolic epoxide hydrolase) (CEH).	9e-44	GO_ID:48542	TAIR|gene:2078066 SPTR:Q9M9W5 symbol:AT3G05600.1 [GO:0004301 "epoxide hydrolase activity" evidence=ISS] InterPro:IPR000379 Pfam:PF00561 InterPro:IPR003089 InterPro:IPR000073 InterPro:IPR000639 PRINTS:PR00111 PRINTS:PR00412 MEROPS:S33.971 HSSP:O31243 EMBL:AC011620 EMBL:AY070083 EMBL:AY117357 SPTR:Q9M9W5	1e-114
TM0497.12	4.3.4.16	tubulin [GO:0005874]										GO_ID:42740	TAIR|gene:2158650 SPTR:Q9FJW1 symbol:AT5G67620.1 [GO:0005554 "molecular function unknown" evidence=ND] [GO:0005874 "microtubule" evidence=IDA] EMBL:AB013390 EMBL:BT009721 SPTR:Q9FJW1	8e-30
Ljwgs_095846.1	99.1.3.1.62	EC 3.4.23.-							NEP1_NEPGR	Aspartylprotease;Glycoprotein;Hydrolase;Polymorphism;Protease;Signal;Zymogen,Aspartic proteinase nepenthesin-1 precursor (EC 3.4.23.-) (Nepenthesin-I).	3e-15	GO_ID:36330	TAIR|gene:3437210 SPTR:O22282 symbol:AT2G39710.1 [GO:0004194 "pepsin A activity" evidence=ISS] [GO:0006508 "proteolysis" evidence=ISS] InterPro:IPR001461 InterPro:IPR001969 Pfam:PF00026 PRINTS:PR00792 PROSITE:PS00141 HSSP:P20142 EMBL:AC003674 EMBL:AC003000 EMBL:AY051049 EMBL:AF370142 PIR:T01000 SPTR:O22282	8e-84
Ljwgs_095846.1	99.1.4.5498	GO_ID:36330							NEP1_NEPGR	Aspartylprotease;Glycoprotein;Hydrolase;Polymorphism;Protease;Signal;Zymogen,Aspartic proteinase nepenthesin-1 precursor (EC 3.4.23.-) (Nepenthesin-I).	3e-15	GO_ID:36330	TAIR|gene:3437210 SPTR:O22282 symbol:AT2G39710.1 [GO:0004194 "pepsin A activity" evidence=ISS] [GO:0006508 "proteolysis" evidence=ISS] InterPro:IPR001461 InterPro:IPR001969 Pfam:PF00026 PRINTS:PR00792 PROSITE:PS00141 HSSP:P20142 EMBL:AC003674 EMBL:AC003000 EMBL:AY051049 EMBL:AF370142 PIR:T01000 SPTR:O22282	8e-84
Ljwgs_084558.1	99.1.3.1.119	EC 3.1.1.-							EST_HEVBR	Allergen;Directproteinsequencing;Glycoprotein;Hydrolase;Plantdefense;Signal,Esterase precursor (EC 3.1.1.-) (Early nodule-specific protein homolog) (Latex allergen Hev b 13).	2e-16	GO_ID:6948	TAIR|gene:2008534 SPTR:Q9FXE5 symbol:AT1G67830.1 [GO:0016789 "carboxylic ester hydrolase activity" evidence=ISS] INTERPRO:IPR001087 Pfam:PF00657 EMBL:AC008113 SPTR:Q9FXE5	1e-22
Ljwgs_084558.1	99.1.4.1668	GO_ID:6948							EST_HEVBR	Allergen;Directproteinsequencing;Glycoprotein;Hydrolase;Plantdefense;Signal,Esterase precursor (EC 3.1.1.-) (Early nodule-specific protein homolog) (Latex allergen Hev b 13).	2e-16	GO_ID:6948	TAIR|gene:2008534 SPTR:Q9FXE5 symbol:AT1G67830.1 [GO:0016789 "carboxylic ester hydrolase activity" evidence=ISS] INTERPRO:IPR001087 Pfam:PF00657 EMBL:AC008113 SPTR:Q9FXE5	1e-22
Ljwgs_047090.1	1.2.10.1	E3.6.3.6 H+-transporting ATPase [EC:3.6.3.6] [COG:COG0474] [GO:0008553] [TC:3.A.3.3]	ath:At1g59820	F23H11.14; haloacid dehalogenase-like hydrolase family protein [EC:3.6.3.1] [KO:K01530]	1e-98	YAL026c	COG0474	1e-16	ALA3_ARATH	ATP-binding;Hydrolase;Magnesium;Membrane;Metal-binding;Multigenefamily;Nucleotide-binding;Phosphorylation;Transmembrane,Putative phospholipid-transporting ATPase 3 (EC 3.6.3.1) (Aminophospholipid flippase 3).	7e-99	GO_ID:20026	TAIR|gene:2025960 SPTR:Q9XIE6 symbol:AT1G59820.1 [GO:0015662 "ATPase activity, coupled to transmembrane movement of ions, phosphorylative mechanism" evidence=ISS] InterPro:IPR001757 InterPro:IPR006539 Prosite:PS00154 PRINTS:PR00119 TIGRFAMs:TIGR01494 TIGRFAMs:TIGR01652 EMBL:AC007258 EMBL:AY091777 SPTR:Q9XIE6	3e-99
Ljwgs_047090.1	1.1.8.53	E3.6.1.- [EC:3.6.1.-] [COG:COG0003 COG0474 COG0494]	ath:At1g59820	F23H11.14; haloacid dehalogenase-like hydrolase family protein [EC:3.6.3.1] [KO:K01530]	1e-98	YAL026c	COG0474	1e-16	ALA3_ARATH	ATP-binding;Hydrolase;Magnesium;Membrane;Metal-binding;Multigenefamily;Nucleotide-binding;Phosphorylation;Transmembrane,Putative phospholipid-transporting ATPase 3 (EC 3.6.3.1) (Aminophospholipid flippase 3).	7e-99	GO_ID:20026	TAIR|gene:2025960 SPTR:Q9XIE6 symbol:AT1G59820.1 [GO:0015662 "ATPase activity, coupled to transmembrane movement of ions, phosphorylative mechanism" evidence=ISS] InterPro:IPR001757 InterPro:IPR006539 Prosite:PS00154 PRINTS:PR00119 TIGRFAMs:TIGR01494 TIGRFAMs:TIGR01652 EMBL:AC007258 EMBL:AY091777 SPTR:Q9XIE6	3e-99
Ljwgs_047090.1	1.2.10.6	E3.6.3.2, mgtA, mgtB Mg2+-importing ATPase [EC:3.6.3.2] [COG:COG0474] [GO:0015444] [TC:3.A.3.4]	ath:At1g59820	F23H11.14; haloacid dehalogenase-like hydrolase family protein [EC:3.6.3.1] [KO:K01530]	1e-98	YAL026c	COG0474	1e-16	ALA3_ARATH	ATP-binding;Hydrolase;Magnesium;Membrane;Metal-binding;Multigenefamily;Nucleotide-binding;Phosphorylation;Transmembrane,Putative phospholipid-transporting ATPase 3 (EC 3.6.3.1) (Aminophospholipid flippase 3).	7e-99	GO_ID:20026	TAIR|gene:2025960 SPTR:Q9XIE6 symbol:AT1G59820.1 [GO:0015662 "ATPase activity, coupled to transmembrane movement of ions, phosphorylative mechanism" evidence=ISS] InterPro:IPR001757 InterPro:IPR006539 Prosite:PS00154 PRINTS:PR00119 TIGRFAMs:TIGR01494 TIGRFAMs:TIGR01652 EMBL:AC007258 EMBL:AY091777 SPTR:Q9XIE6	3e-99
Ljwgs_047090.1	1.2.10.3	E3.6.3.8 Ca2+-transporting ATPase [EC:3.6.3.8] [COG:COG0474] [GO:0005388] [TC:3.A.3.2]	ath:At1g59820	F23H11.14; haloacid dehalogenase-like hydrolase family protein [EC:3.6.3.1] [KO:K01530]	1e-98	YAL026c	COG0474	1e-16	ALA3_ARATH	ATP-binding;Hydrolase;Magnesium;Membrane;Metal-binding;Multigenefamily;Nucleotide-binding;Phosphorylation;Transmembrane,Putative phospholipid-transporting ATPase 3 (EC 3.6.3.1) (Aminophospholipid flippase 3).	7e-99	GO_ID:20026	TAIR|gene:2025960 SPTR:Q9XIE6 symbol:AT1G59820.1 [GO:0015662 "ATPase activity, coupled to transmembrane movement of ions, phosphorylative mechanism" evidence=ISS] InterPro:IPR001757 InterPro:IPR006539 Prosite:PS00154 PRINTS:PR00119 TIGRFAMs:TIGR01494 TIGRFAMs:TIGR01652 EMBL:AC007258 EMBL:AY091777 SPTR:Q9XIE6	3e-99
Ljwgs_047090.1	1.9.7.3	E3.6.1.- [EC:3.6.1.-] [COG:COG0003 COG0474 COG0494]	ath:At1g59820	F23H11.14; haloacid dehalogenase-like hydrolase family protein [EC:3.6.3.1] [KO:K01530]	1e-98	YAL026c	COG0474	1e-16	ALA3_ARATH	ATP-binding;Hydrolase;Magnesium;Membrane;Metal-binding;Multigenefamily;Nucleotide-binding;Phosphorylation;Transmembrane,Putative phospholipid-transporting ATPase 3 (EC 3.6.3.1) (Aminophospholipid flippase 3).	7e-99	GO_ID:20026	TAIR|gene:2025960 SPTR:Q9XIE6 symbol:AT1G59820.1 [GO:0015662 "ATPase activity, coupled to transmembrane movement of ions, phosphorylative mechanism" evidence=ISS] InterPro:IPR001757 InterPro:IPR006539 Prosite:PS00154 PRINTS:PR00119 TIGRFAMs:TIGR01494 TIGRFAMs:TIGR01652 EMBL:AC007258 EMBL:AY091777 SPTR:Q9XIE6	3e-99
Ljwgs_047090.1	1.2.1.11	E3.6.3.6 H+-transporting ATPase [EC:3.6.3.6] [COG:COG0474] [GO:0008553] [TC:3.A.3.3]	ath:At1g59820	F23H11.14; haloacid dehalogenase-like hydrolase family protein [EC:3.6.3.1] [KO:K01530]	1e-98	YAL026c	COG0474	1e-16	ALA3_ARATH	ATP-binding;Hydrolase;Magnesium;Membrane;Metal-binding;Multigenefamily;Nucleotide-binding;Phosphorylation;Transmembrane,Putative phospholipid-transporting ATPase 3 (EC 3.6.3.1) (Aminophospholipid flippase 3).	7e-99	GO_ID:20026	TAIR|gene:2025960 SPTR:Q9XIE6 symbol:AT1G59820.1 [GO:0015662 "ATPase activity, coupled to transmembrane movement of ions, phosphorylative mechanism" evidence=ISS] InterPro:IPR001757 InterPro:IPR006539 Prosite:PS00154 PRINTS:PR00119 TIGRFAMs:TIGR01494 TIGRFAMs:TIGR01652 EMBL:AC007258 EMBL:AY091777 SPTR:Q9XIE6	3e-99
Ljwgs_004510.1	99.1.4.6249	GO_ID:39449										GO_ID:39449	TAIR|gene:2103310 SPTR:Q9M202 symbol:AT3G60580.1 [GO:0003700 "transcription factor activity" evidence=ISS] [GO:0045449 "regulation of transcription" evidence=TAS] [GO:0003676 "nucleic acid binding" evidence=ISS] [GO:0008270 "zinc ion binding" evidence=ISS] InterPro:IPR007087 Prosite:PS00028 Pfam:PF00096 SMART:SM00355 PROSITE:PS50157 EMBL:AL138646 PIR:T47869 SPTR:Q9M202	3e-32
Ljwgs_005066.1	1.5.16.1	E2.7.2.11, proB glutamate 5-kinase [EC:2.7.2.11] [COG:COG0263] [GO:0004349]	ath:At2g39800	T5I7.10; delta 1-pyrroline-5-carboxylate synthetase A / P5CS A (P5CS1) [EC:2.7.2.11 1.2.1.41] [KO:K00147 K00931]	5e-161	NMB1069	COG0263	7e-27	P5CS_VIGAC	Amino-acidbiosynthesis;Kinase;Multifunctionalenzyme;NADP;Oxidoreductase;Prolinebiosynthesis;Transferase,Delta 1-pyrroline-5-carboxylate synthetase (P5CS) [Includes: Glutamate 5-kinase (EC 2.7.2.11) (Gamma-glutamyl kinase) (GK); Gamma-glutamyl phosphate reductase (GPR) (EC 1.2.1.41) (Glutamate-5-semialdehyde dehydrogenase) (Glutamyl-gamma-semialdehyde dehydrogenase)].	0	GO_ID:10558	MGI|MGI:1888908 SPTR:Q9Z110 symbol:Aldh18a1 "aldehyde dehydrogenase 18 family, member A1" [GO:0004349 "glutamate 5-kinase activity" evidence=IGI;IDA] [GO:0008652 "amino acid biosynthesis" evidence=TAS] InterPro:IPR001048 InterPro:IPR005766 InterPro:IPR001057 InterPro:IPR005715 InterPro:IPR000965 MGI:MGI:1888908 Pfam:PF00696 EMBL:AF056573 EMBL:AF056574 HSSP:Q9WYC9 PIRSF:PIRSF036429 PRINTS:PR00474 …	2e-69
Ljwgs_005066.1	1.5.16.2	E1.2.1.41, proA glutamate-5-semialdehyde dehydrogenase [EC:1.2.1.41] [COG:COG0014] [GO:0004350]	ath:At2g39800	T5I7.10; delta 1-pyrroline-5-carboxylate synthetase A / P5CS A (P5CS1) [EC:2.7.2.11 1.2.1.41] [KO:K00147 K00931]	5e-161	NMB1069	COG0263	7e-27	P5CS_VIGAC	Amino-acidbiosynthesis;Kinase;Multifunctionalenzyme;NADP;Oxidoreductase;Prolinebiosynthesis;Transferase,Delta 1-pyrroline-5-carboxylate synthetase (P5CS) [Includes: Glutamate 5-kinase (EC 2.7.2.11) (Gamma-glutamyl kinase) (GK); Gamma-glutamyl phosphate reductase (GPR) (EC 1.2.1.41) (Glutamate-5-semialdehyde dehydrogenase) (Glutamyl-gamma-semialdehyde dehydrogenase)].	0	GO_ID:10558	MGI|MGI:1888908 SPTR:Q9Z110 symbol:Aldh18a1 "aldehyde dehydrogenase 18 family, member A1" [GO:0004349 "glutamate 5-kinase activity" evidence=IGI;IDA] [GO:0008652 "amino acid biosynthesis" evidence=TAS] InterPro:IPR001048 InterPro:IPR005766 InterPro:IPR001057 InterPro:IPR005715 InterPro:IPR000965 MGI:MGI:1888908 Pfam:PF00696 EMBL:AF056573 EMBL:AF056574 HSSP:Q9WYC9 PIRSF:PIRSF036429 PRINTS:PR00474 …	2e-69
Ljwgs_064042.1	1.10.7	Flavonoid biosynthesis [CLASS:00941] [PATH:ot00941] [GO:0009813]										GO_ID:16900	TAIR|gene:3434528 SPTR:Q39224 symbol:AT1G17020.1 [GO:0009813 "flavonoid biosynthesis" evidence=ISS] [GO:0016706 "oxidoreductase activity, acting on paired donors, with incorporation or reduction of molecular oxygen, 2-oxoglutarate as one donor, and incorporation of one atom each of oxygen into both donors" evidence=ISS] Pfam:PF03171 InterPro:IPR002283 InterPro:IPR005123 PRINTS:PR00682 EMBL:X79052…	4e-16
gi45352508	99.2	Unclassified without homolog
Ljwgs_060620.1	99.2	Unclassified without homolog
Ljwgs_077699.1	99.1.4.1405	GO_ID:39498										GO_ID:39498	TAIR|gene:2207224 SPTR:O23050 symbol:AT1G05170.1 [GO:0016757 "transferase activity, transferring glycosyl groups" evidence=ISS] [GO:0016758 "transferase activity, transferring hexosyl groups" evidence=ISS] InterPro:IPR002659 Pfam:PF01762 GO:GO:0016020 EMBL:AC000098 EMBL:AF389287 EMBL:AY113007 PIR:A86186 SPTR:O23050	3e-19
Ljwgs_038408.1	99.1.4.3857	GO_ID:16726										GO_ID:16726	TAIR|gene:2164026 SPTR:Q9FI01 symbol:AT5G53750.1 [GO:0005554 "molecular function unknown" evidence=ND] [GO:0000004 "biological process unknown" evidence=ND] [GO:0008372 "cellular component unknown" evidence=ND] EMBL:AB017066 SPTR:Q9FI01	8e-57
TM0990.28	2.2.2.1.25	eIF-38, EIF3S8 translation initiation factor eIF-3 subunit 8	ath:At3g56150	F18O21.110; eukaryotic translation initiation factor 3 subunit 8 / eIF3 p110 / eIF3c / p105 (TIF3C1) [KO:K03252]	9e-30				IF38_MEDTR	Initiationfactor;Proteinbiosynthesis,Eukaryotic translation initiation factor 3 subunit 8 (eIF3 p110) (eIF3c).	7e-33	GO_ID:15600	TAIR|gene:2084537 SPTR:Q9LIL2 symbol:AT3G22860.1 [GO:0003743 "translation initiation factor activity" evidence=ISS] [GO:0005852 "eukaryotic translation initiation factor 3 complex" evidence=ISS] [GO:0006413 "translational initiation" evidence=ISS] Pfam:PF05470 InterPro:IPR008905 InterPro:IPR000717 Pfam:PF01399 SMART:SM00088 EMBL:AP001300 InterPro:IPR008904 Pfam:PF05469 SPTR:Q9LIL2	4e-18
TM0990.28	3.2.11.49	eIF-4E, EIF4E translation initiation factor eIF-4E [GO:0003743]	ath:At3g56150	F18O21.110; eukaryotic translation initiation factor 3 subunit 8 / eIF3 p110 / eIF3c / p105 (TIF3C1) [KO:K03252]	9e-30				IF38_MEDTR	Initiationfactor;Proteinbiosynthesis,Eukaryotic translation initiation factor 3 subunit 8 (eIF3 p110) (eIF3c).	7e-33	GO_ID:15600	TAIR|gene:2084537 SPTR:Q9LIL2 symbol:AT3G22860.1 [GO:0003743 "translation initiation factor activity" evidence=ISS] [GO:0005852 "eukaryotic translation initiation factor 3 complex" evidence=ISS] [GO:0006413 "translational initiation" evidence=ISS] Pfam:PF05470 InterPro:IPR008905 InterPro:IPR000717 Pfam:PF01399 SMART:SM00088 EMBL:AP001300 InterPro:IPR008904 Pfam:PF05469 SPTR:Q9LIL2	4e-18
Ljwgs_080540.1	1.10.7.9	E1.14.13.21 flavonoid 3-monooxygenase [EC:1.14.13.21] [GO:0016711]	ath:At5g07990	F13G24.190; cytochrome P450 75A5 / flavonoid 3-monooxygenase / flavonoid 3-hydroxylase (F3H) (F35H) (TT7) [EC:1.14.13.21] [KO:K05280]	2e-35	BS_yrhJ_1	COG2124	4e-14	C81E1_GLYEC	Heme;Iron;Membrane;Metal-binding;Monooxygenase;NADP;Oxidoreductase,Cytochrome P450 81E1 (EC 1.14.13.89) (Isoflavone 2-hydroxylase) (P450 91A4) (CYP GE-3).	1e-51	GO_ID:9198	TAIR|gene:3438965 SPTR:O23154 symbol:AT4G37340.1 [GO:0019825 "oxygen binding" evidence=ISS] InterPro:IPR001128 Pfam:PF00067 InterPro:IPR002403 InterPro:IPR002401 PRINTS:PR00463 PRINTS:PR00385 PROSITE:PS00086 PRINTS:PR00465 EMBL:Z99707 EMBL:AL161591 PIR:C85441 SPTR:O23154	3e-53
Ljwgs_080540.1	1.11.14.4	E1.14.-.- [EC:1.14.-.-] [COG:COG2124]	ath:At5g07990	F13G24.190; cytochrome P450 75A5 / flavonoid 3-monooxygenase / flavonoid 3-hydroxylase (F3H) (F35H) (TT7) [EC:1.14.13.21] [KO:K05280]	2e-35	BS_yrhJ_1	COG2124	4e-14	C81E1_GLYEC	Heme;Iron;Membrane;Metal-binding;Monooxygenase;NADP;Oxidoreductase,Cytochrome P450 81E1 (EC 1.14.13.89) (Isoflavone 2-hydroxylase) (P450 91A4) (CYP GE-3).	1e-51	GO_ID:9198	TAIR|gene:3438965 SPTR:O23154 symbol:AT4G37340.1 [GO:0019825 "oxygen binding" evidence=ISS] InterPro:IPR001128 Pfam:PF00067 InterPro:IPR002403 InterPro:IPR002401 PRINTS:PR00463 PRINTS:PR00385 PROSITE:PS00086 PRINTS:PR00465 EMBL:Z99707 EMBL:AL161591 PIR:C85441 SPTR:O23154	3e-53
Ljwgs_080540.1	1.10.3.12	E1.14.-.- [EC:1.14.-.-] [COG:COG2124]	ath:At5g07990	F13G24.190; cytochrome P450 75A5 / flavonoid 3-monooxygenase / flavonoid 3-hydroxylase (F3H) (F35H) (TT7) [EC:1.14.13.21] [KO:K05280]	2e-35	BS_yrhJ_1	COG2124	4e-14	C81E1_GLYEC	Heme;Iron;Membrane;Metal-binding;Monooxygenase;NADP;Oxidoreductase,Cytochrome P450 81E1 (EC 1.14.13.89) (Isoflavone 2-hydroxylase) (P450 91A4) (CYP GE-3).	1e-51	GO_ID:9198	TAIR|gene:3438965 SPTR:O23154 symbol:AT4G37340.1 [GO:0019825 "oxygen binding" evidence=ISS] InterPro:IPR001128 Pfam:PF00067 InterPro:IPR002403 InterPro:IPR002401 PRINTS:PR00463 PRINTS:PR00385 PROSITE:PS00086 PRINTS:PR00465 EMBL:Z99707 EMBL:AL161591 PIR:C85441 SPTR:O23154	3e-53
Ljwgs_080540.1	1.10.6.12	E1.14.-.- [EC:1.14.-.-] [COG:COG2124]	ath:At5g07990	F13G24.190; cytochrome P450 75A5 / flavonoid 3-monooxygenase / flavonoid 3-hydroxylase (F3H) (F35H) (TT7) [EC:1.14.13.21] [KO:K05280]	2e-35	BS_yrhJ_1	COG2124	4e-14	C81E1_GLYEC	Heme;Iron;Membrane;Metal-binding;Monooxygenase;NADP;Oxidoreductase,Cytochrome P450 81E1 (EC 1.14.13.89) (Isoflavone 2-hydroxylase) (P450 91A4) (CYP GE-3).	1e-51	GO_ID:9198	TAIR|gene:3438965 SPTR:O23154 symbol:AT4G37340.1 [GO:0019825 "oxygen binding" evidence=ISS] InterPro:IPR001128 Pfam:PF00067 InterPro:IPR002403 InterPro:IPR002401 PRINTS:PR00463 PRINTS:PR00385 PROSITE:PS00086 PRINTS:PR00465 EMBL:Z99707 EMBL:AL161591 PIR:C85441 SPTR:O23154	3e-53
Ljwgs_080540.1	1.3.3.23	E1.14.14.1 unspecific monooxygenase [EC:1.14.14.1] [COG:COG2124] [GO:0050381]	ath:At5g07990	F13G24.190; cytochrome P450 75A5 / flavonoid 3-monooxygenase / flavonoid 3-hydroxylase (F3H) (F35H) (TT7) [EC:1.14.13.21] [KO:K05280]	2e-35	BS_yrhJ_1	COG2124	4e-14	C81E1_GLYEC	Heme;Iron;Membrane;Metal-binding;Monooxygenase;NADP;Oxidoreductase,Cytochrome P450 81E1 (EC 1.14.13.89) (Isoflavone 2-hydroxylase) (P450 91A4) (CYP GE-3).	1e-51	GO_ID:9198	TAIR|gene:3438965 SPTR:O23154 symbol:AT4G37340.1 [GO:0019825 "oxygen binding" evidence=ISS] InterPro:IPR001128 Pfam:PF00067 InterPro:IPR002403 InterPro:IPR002401 PRINTS:PR00463 PRINTS:PR00385 PROSITE:PS00086 PRINTS:PR00465 EMBL:Z99707 EMBL:AL161591 PIR:C85441 SPTR:O23154	3e-53
Ljwgs_080540.1	1.5.14.29	E1.14.14.1 unspecific monooxygenase [EC:1.14.14.1] [COG:COG2124] [GO:0050381]	ath:At5g07990	F13G24.190; cytochrome P450 75A5 / flavonoid 3-monooxygenase / flavonoid 3-hydroxylase (F3H) (F35H) (TT7) [EC:1.14.13.21] [KO:K05280]	2e-35	BS_yrhJ_1	COG2124	4e-14	C81E1_GLYEC	Heme;Iron;Membrane;Metal-binding;Monooxygenase;NADP;Oxidoreductase,Cytochrome P450 81E1 (EC 1.14.13.89) (Isoflavone 2-hydroxylase) (P450 91A4) (CYP GE-3).	1e-51	GO_ID:9198	TAIR|gene:3438965 SPTR:O23154 symbol:AT4G37340.1 [GO:0019825 "oxygen binding" evidence=ISS] InterPro:IPR001128 Pfam:PF00067 InterPro:IPR002403 InterPro:IPR002401 PRINTS:PR00463 PRINTS:PR00385 PROSITE:PS00086 PRINTS:PR00465 EMBL:Z99707 EMBL:AL161591 PIR:C85441 SPTR:O23154	3e-53
Ljwgs_080540.1	1.1.7.13	E1.14.-.- [EC:1.14.-.-] [COG:COG2124]	ath:At5g07990	F13G24.190; cytochrome P450 75A5 / flavonoid 3-monooxygenase / flavonoid 3-hydroxylase (F3H) (F35H) (TT7) [EC:1.14.13.21] [KO:K05280]	2e-35	BS_yrhJ_1	COG2124	4e-14	C81E1_GLYEC	Heme;Iron;Membrane;Metal-binding;Monooxygenase;NADP;Oxidoreductase,Cytochrome P450 81E1 (EC 1.14.13.89) (Isoflavone 2-hydroxylase) (P450 91A4) (CYP GE-3).	1e-51	GO_ID:9198	TAIR|gene:3438965 SPTR:O23154 symbol:AT4G37340.1 [GO:0019825 "oxygen binding" evidence=ISS] InterPro:IPR001128 Pfam:PF00067 InterPro:IPR002403 InterPro:IPR002401 PRINTS:PR00463 PRINTS:PR00385 PROSITE:PS00086 PRINTS:PR00465 EMBL:Z99707 EMBL:AL161591 PIR:C85441 SPTR:O23154	3e-53
Ljwgs_080540.1	1.11.4.6	E1.14.-.- [EC:1.14.-.-] [COG:COG2124]	ath:At5g07990	F13G24.190; cytochrome P450 75A5 / flavonoid 3-monooxygenase / flavonoid 3-hydroxylase (F3H) (F35H) (TT7) [EC:1.14.13.21] [KO:K05280]	2e-35	BS_yrhJ_1	COG2124	4e-14	C81E1_GLYEC	Heme;Iron;Membrane;Metal-binding;Monooxygenase;NADP;Oxidoreductase,Cytochrome P450 81E1 (EC 1.14.13.89) (Isoflavone 2-hydroxylase) (P450 91A4) (CYP GE-3).	1e-51	GO_ID:9198	TAIR|gene:3438965 SPTR:O23154 symbol:AT4G37340.1 [GO:0019825 "oxygen binding" evidence=ISS] InterPro:IPR001128 Pfam:PF00067 InterPro:IPR002403 InterPro:IPR002401 PRINTS:PR00463 PRINTS:PR00385 PROSITE:PS00086 PRINTS:PR00465 EMBL:Z99707 EMBL:AL161591 PIR:C85441 SPTR:O23154	3e-53
Ljwgs_080540.1	1.11.4.2	E1.14.14.1 unspecific monooxygenase [EC:1.14.14.1] [COG:COG2124] [GO:0050381]	ath:At5g07990	F13G24.190; cytochrome P450 75A5 / flavonoid 3-monooxygenase / flavonoid 3-hydroxylase (F3H) (F35H) (TT7) [EC:1.14.13.21] [KO:K05280]	2e-35	BS_yrhJ_1	COG2124	4e-14	C81E1_GLYEC	Heme;Iron;Membrane;Metal-binding;Monooxygenase;NADP;Oxidoreductase,Cytochrome P450 81E1 (EC 1.14.13.89) (Isoflavone 2-hydroxylase) (P450 91A4) (CYP GE-3).	1e-51	GO_ID:9198	TAIR|gene:3438965 SPTR:O23154 symbol:AT4G37340.1 [GO:0019825 "oxygen binding" evidence=ISS] InterPro:IPR001128 Pfam:PF00067 InterPro:IPR002403 InterPro:IPR002401 PRINTS:PR00463 PRINTS:PR00385 PROSITE:PS00086 PRINTS:PR00465 EMBL:Z99707 EMBL:AL161591 PIR:C85441 SPTR:O23154	3e-53
Ljwgs_130799.1	99.1.4.4557	GO_ID:23134										GO_ID:23134	TAIR|gene:2093867 SPTR:Q9LI95 symbol:AT3G29180.1 [GO:0005554 "molecular function unknown" evidence=ND] InterPro:IPR009769 Pfam:PF07059 EMBL:AP001310 SPTR:Q9LI95	1e-16
chr6.CM0314.31	99.1.4.6698	GO_ID:50852										GO_ID:50852	TAIR|gene:3693969 SPTR:Q9ZQI8 symbol:AT2G13820.1 [GO:0006869 "lipid transport" evidence=ISS] [GO:0008289 "lipid binding" evidence=ISS] InterPro:IPR003612 InterPro:IPR000528 Pfam:PF00234 SMART:SM00499 EMBL:AC006436 EMBL:AC006218 EMBL:AY086354 PIR:B84511 HSSP:P07597 PRINTS:PR00382 SPTR:Q9ZQI8	2e-25
chr2.CM0803.81	3.3.10.117	BMPR1 bone morphogenetic protein receptor, type I [EC:2.7.1.37]	ath:At4g28490	F20O9.180; leucine-rich repeat transmembrane protein kinase, putative [EC:2.7.1.37] [KO:K00870]	3e-11				EXS_ARATH	ATP-binding;Kinase;Leucine-richrepeat;Meiosis;Membrane;Nucleotide-binding;Phosphorylation;Receptor;Repeat;Serine/threonine-proteinkinase;Signal;Transferase;Transmembrane,Leucine-rich repeat receptor protein kinase EXS precursor (EC 2.7.1.37) (Extra sporogenous cells protein) (EXCESS MICROSPOROCYTES1 protein).	9e-17	GO_ID:49608	TAIR|gene:2075660 SPTR:Q9SD62 symbol:AT3G47110.1 [GO:0016301 "kinase activity" evidence=ISS] [GO:0004674 "protein serine/threonine kinase activity" evidence=ISS] [GO:0005524 "ATP binding" evidence=ISS] [GO:0006468 "protein amino acid phosphorylation" evidence=ISS] [GO:0007169 "transmembrane receptor protein tyrosine kinase signaling pathway" evidence=ISS] Pfam:PF00560 InterPro:IPR000719 InterPro:…	7e-27
chr2.CM0803.81	3.2.2.1	Protein kinase [EC:2.7.1.37]	ath:At4g28490	F20O9.180; leucine-rich repeat transmembrane protein kinase, putative [EC:2.7.1.37] [KO:K00870]	3e-11				EXS_ARATH	ATP-binding;Kinase;Leucine-richrepeat;Meiosis;Membrane;Nucleotide-binding;Phosphorylation;Receptor;Repeat;Serine/threonine-proteinkinase;Signal;Transferase;Transmembrane,Leucine-rich repeat receptor protein kinase EXS precursor (EC 2.7.1.37) (Extra sporogenous cells protein) (EXCESS MICROSPOROCYTES1 protein).	9e-17	GO_ID:49608	TAIR|gene:2075660 SPTR:Q9SD62 symbol:AT3G47110.1 [GO:0016301 "kinase activity" evidence=ISS] [GO:0004674 "protein serine/threonine kinase activity" evidence=ISS] [GO:0005524 "ATP binding" evidence=ISS] [GO:0006468 "protein amino acid phosphorylation" evidence=ISS] [GO:0007169 "transmembrane receptor protein tyrosine kinase signaling pathway" evidence=ISS] Pfam:PF00560 InterPro:IPR000719 InterPro:…	7e-27
chr2.TM0370.6	99.1.3.2.17	TMVRN_NICGU							TMVRN_NICGU	Alternativesplicing;ATP-binding;Hypersensitiveresponse;Leucine-richrepeat;Nucleotide-binding;Plantdefense;Repeat,TMV resistance protein N.	4e-37	GO_ID:37624	TAIR|gene:2032732 SPTR:Q9SSN3 symbol:AT1G72930.1 [GO:0006952 "defense response" evidence=ISS] InterPro:IPR000157 Pfam:PF01582 GO:GO:0016020 SMART:SM00255 PROSITE:PS50104 EMBL:AC008017 EMBL:AY044312 EMBL:AY065114 EMBL:AY081663 EMBL:AY086809 PIR:E96754 SPTR:Q9SSN3	4e-32
chr2.TM0370.6	99.1.4.4556	GO_ID:37624							TMVRN_NICGU	Alternativesplicing;ATP-binding;Hypersensitiveresponse;Leucine-richrepeat;Nucleotide-binding;Plantdefense;Repeat,TMV resistance protein N.	4e-37	GO_ID:37624	TAIR|gene:2032732 SPTR:Q9SSN3 symbol:AT1G72930.1 [GO:0006952 "defense response" evidence=ISS] InterPro:IPR000157 Pfam:PF01582 GO:GO:0016020 SMART:SM00255 PROSITE:PS50104 EMBL:AC008017 EMBL:AY044312 EMBL:AY065114 EMBL:AY081663 EMBL:AY086809 PIR:E96754 SPTR:Q9SSN3	4e-32
Ljwgs_011647.1	1.9.4.15	E2.7.1.- [EC:2.7.1.-] [COG:COG0515 COG1493]	ath:At4g28490	F20O9.180; leucine-rich repeat transmembrane protein kinase, putative [EC:2.7.1.37] [KO:K00870]	6e-42	YDL159w	COG0515	5e-16	TMKL1_ARATH	Glycoprotein;Leucine-richrepeat;Membrane;Receptor;Repeat;Signal;Transmembrane,Putative kinase-like protein TMKL1 precursor.	2e-50	GO_ID:12640	TAIR|gene:2043857 SPTR:O48788 symbol:AT2G26730.1 [GO:0004674 "protein serine/threonine kinase activity" evidence=ISS] [GO:0005524 "ATP binding" evidence=ISS] [GO:0006468 "protein amino acid phosphorylation" evidence=ISS] [GO:0007169 "transmembrane receptor protein tyrosine kinase signaling pathway" evidence=ISS] Pfam:PF00560 InterPro:IPR000719 Pfam:PF00069 InterPro:IPR001611 InterPro:IPR007090 Pr…	4e-142
Ljwgs_011647.1	1.7.8.19	WAAY, rfaY lipopolysaccharide core biosynthesis protein RFAY [EC:2.7.-.-] [COG:COG0515]	ath:At4g28490	F20O9.180; leucine-rich repeat transmembrane protein kinase, putative [EC:2.7.1.37] [KO:K00870]	6e-42	YDL159w	COG0515	5e-16	TMKL1_ARATH	Glycoprotein;Leucine-richrepeat;Membrane;Receptor;Repeat;Signal;Transmembrane,Putative kinase-like protein TMKL1 precursor.	2e-50	GO_ID:12640	TAIR|gene:2043857 SPTR:O48788 symbol:AT2G26730.1 [GO:0004674 "protein serine/threonine kinase activity" evidence=ISS] [GO:0005524 "ATP binding" evidence=ISS] [GO:0006468 "protein amino acid phosphorylation" evidence=ISS] [GO:0007169 "transmembrane receptor protein tyrosine kinase signaling pathway" evidence=ISS] Pfam:PF00560 InterPro:IPR000719 Pfam:PF00069 InterPro:IPR001611 InterPro:IPR007090 Pr…	4e-142
Ljwgs_011647.1	1.1.17.19	E2.7.1.- [EC:2.7.1.-] [COG:COG0515 COG1493]	ath:At4g28490	F20O9.180; leucine-rich repeat transmembrane protein kinase, putative [EC:2.7.1.37] [KO:K00870]	6e-42	YDL159w	COG0515	5e-16	TMKL1_ARATH	Glycoprotein;Leucine-richrepeat;Membrane;Receptor;Repeat;Signal;Transmembrane,Putative kinase-like protein TMKL1 precursor.	2e-50	GO_ID:12640	TAIR|gene:2043857 SPTR:O48788 symbol:AT2G26730.1 [GO:0004674 "protein serine/threonine kinase activity" evidence=ISS] [GO:0005524 "ATP binding" evidence=ISS] [GO:0006468 "protein amino acid phosphorylation" evidence=ISS] [GO:0007169 "transmembrane receptor protein tyrosine kinase signaling pathway" evidence=ISS] Pfam:PF00560 InterPro:IPR000719 Pfam:PF00069 InterPro:IPR001611 InterPro:IPR007090 Pr…	4e-142
Ljwgs_011647.1	1.11.16.8	E2.7.1.- [EC:2.7.1.-] [COG:COG0515 COG1493]	ath:At4g28490	F20O9.180; leucine-rich repeat transmembrane protein kinase, putative [EC:2.7.1.37] [KO:K00870]	6e-42	YDL159w	COG0515	5e-16	TMKL1_ARATH	Glycoprotein;Leucine-richrepeat;Membrane;Receptor;Repeat;Signal;Transmembrane,Putative kinase-like protein TMKL1 precursor.	2e-50	GO_ID:12640	TAIR|gene:2043857 SPTR:O48788 symbol:AT2G26730.1 [GO:0004674 "protein serine/threonine kinase activity" evidence=ISS] [GO:0005524 "ATP binding" evidence=ISS] [GO:0006468 "protein amino acid phosphorylation" evidence=ISS] [GO:0007169 "transmembrane receptor protein tyrosine kinase signaling pathway" evidence=ISS] Pfam:PF00560 InterPro:IPR000719 Pfam:PF00069 InterPro:IPR001611 InterPro:IPR007090 Pr…	4e-142
Ljwgs_011647.1	4.2.4	Cell cycle [CLASS:04110] [PATH:hsa04110] [COG:COG0515]	ath:At4g28490	F20O9.180; leucine-rich repeat transmembrane protein kinase, putative [EC:2.7.1.37] [KO:K00870]	6e-42	YDL159w	COG0515	5e-16	TMKL1_ARATH	Glycoprotein;Leucine-richrepeat;Membrane;Receptor;Repeat;Signal;Transmembrane,Putative kinase-like protein TMKL1 precursor.	2e-50	GO_ID:12640	TAIR|gene:2043857 SPTR:O48788 symbol:AT2G26730.1 [GO:0004674 "protein serine/threonine kinase activity" evidence=ISS] [GO:0005524 "ATP binding" evidence=ISS] [GO:0006468 "protein amino acid phosphorylation" evidence=ISS] [GO:0007169 "transmembrane receptor protein tyrosine kinase signaling pathway" evidence=ISS] Pfam:PF00560 InterPro:IPR000719 Pfam:PF00069 InterPro:IPR001611 InterPro:IPR007090 Pr…	4e-142
chr1.CM0800.12	99.1.1.65	KO:K07976	ath:At2g43130	F14B2.7; Ras-related protein (ARA-4) / small GTP-binding protein, putative [KO:K07976]	7e-91	YER031c	COG1100	5e-57	ARA4_ARATH	GTP-binding;Lipoprotein;Membrane;Multigenefamily;Nucleotide-binding;Prenylation,Ras-related protein ARA-4.	4e-91	GO_ID:25798	TAIR|gene:2041035 SPTR:P28187 symbol:AT2G43130.1 [GO:0005525 "GTP binding" evidence=ISS] InterPro:IPR001806 InterPro:IPR003579 Pfam:PF00071 Interpro:IPR005225 TIGRFAMs:TIGR00231 PRINTS:PR00449 HSSP:P21181 SMART:SM00175 EMBL:AC004450 EMBL:D01026 PIR:JS0641 SPTR:P28187	2e-91
chr1.CM0800.12	99.1.2.149	COG1100	ath:At2g43130	F14B2.7; Ras-related protein (ARA-4) / small GTP-binding protein, putative [KO:K07976]	7e-91	YER031c	COG1100	5e-57	ARA4_ARATH	GTP-binding;Lipoprotein;Membrane;Multigenefamily;Nucleotide-binding;Prenylation,Ras-related protein ARA-4.	4e-91	GO_ID:25798	TAIR|gene:2041035 SPTR:P28187 symbol:AT2G43130.1 [GO:0005525 "GTP binding" evidence=ISS] InterPro:IPR001806 InterPro:IPR003579 Pfam:PF00071 Interpro:IPR005225 TIGRFAMs:TIGR00231 PRINTS:PR00449 HSSP:P21181 SMART:SM00175 EMBL:AC004450 EMBL:D01026 PIR:JS0641 SPTR:P28187	2e-91
chr1.CM0800.12	99.1.4.1807	GO_ID:25798	ath:At2g43130	F14B2.7; Ras-related protein (ARA-4) / small GTP-binding protein, putative [KO:K07976]	7e-91	YER031c	COG1100	5e-57	ARA4_ARATH	GTP-binding;Lipoprotein;Membrane;Multigenefamily;Nucleotide-binding;Prenylation,Ras-related protein ARA-4.	4e-91	GO_ID:25798	TAIR|gene:2041035 SPTR:P28187 symbol:AT2G43130.1 [GO:0005525 "GTP binding" evidence=ISS] InterPro:IPR001806 InterPro:IPR003579 Pfam:PF00071 Interpro:IPR005225 TIGRFAMs:TIGR00231 PRINTS:PR00449 HSSP:P21181 SMART:SM00175 EMBL:AC004450 EMBL:D01026 PIR:JS0641 SPTR:P28187	2e-91
chr1.CM0800.12	99.1.3.2.363	ARA4_ARATH	ath:At2g43130	F14B2.7; Ras-related protein (ARA-4) / small GTP-binding protein, putative [KO:K07976]	7e-91	YER031c	COG1100	5e-57	ARA4_ARATH	GTP-binding;Lipoprotein;Membrane;Multigenefamily;Nucleotide-binding;Prenylation,Ras-related protein ARA-4.	4e-91	GO_ID:25798	TAIR|gene:2041035 SPTR:P28187 symbol:AT2G43130.1 [GO:0005525 "GTP binding" evidence=ISS] InterPro:IPR001806 InterPro:IPR003579 Pfam:PF00071 Interpro:IPR005225 TIGRFAMs:TIGR00231 PRINTS:PR00449 HSSP:P21181 SMART:SM00175 EMBL:AC004450 EMBL:D01026 PIR:JS0641 SPTR:P28187	2e-91
Ljwgs_017010.1	99.1.4.7514	GO_ID:54302										GO_ID:54302	TAIR|gene:2163841 SPTR:Q9FJV7 symbol:AT5G42610.1 [GO:0000004 "biological process unknown" evidence=ND] [GO:0005554 "molecular function unknown" evidence=ND] InterPro:IPR006769 PANTHER:PTHR13462 Pfam:PF04678 EMBL:AB013391 EMBL:AY735694 EMBL:AY773901 SPTR:Q9FJV7	1e-39
chr1.CM0113.81	1.9.3.7	EPD D-erythrose 4-phosphate dehydrogenase [EC:1.2.1.-] [COG:COG0057] [GO:0048001]	ath:At1g42970	F13A11.3; glyceraldehyde-3-phosphate dehydrogenase B, chloroplast (GAPB) / NADP-dependent glyceraldehydephosphate dehydrogenase subunit B [EC:1.2.1.12] [KO:K00134]	0	sll1342	COG0057	4e-113	G3PB_PEA	Calvincycle;Chloroplast;Multigenefamily;NADP;Oxidoreductase;Plastid;Transitpeptide,Glyceraldehyde-3-phosphate dehydrogenase B, chloroplast precursor (EC 1.2.1.13) (NADP-dependent glyceraldehydephosphate dehydrogenase subunit B).	0	GO_ID:7867	TAIR|gene:2009863 SPTR:P25857 symbol:AT1G42970.1 [GO:0006096 "glycolysis" evidence=ISS] [GO:0008943 "glyceraldehyde-3-phosphate dehydrogenase activity" evidence=ISS] [GO:0019253 "reductive pentose-phosphate cycle" evidence=NAS] InterPro:IPR000173 Pfam:PF00044 InterPro:IPR006424 Pfam:PF02800 PANTHER:PTHR10836 PRINTS:PR00078 TIGRFAMs:TIGR01534 PROSITE:PS00071 HSSP:P19866 EMBL:AC068324 EMBL:M64115 E…	0
chr1.CM0113.81	1.2.4.3	E1.2.1.13, gap2 glyceraldehyde-3-phosphate dehydrogenase (NADP+) (phosphorylating) [EC:1.2.1.13] [GO:0047100]	ath:At1g42970	F13A11.3; glyceraldehyde-3-phosphate dehydrogenase B, chloroplast (GAPB) / NADP-dependent glyceraldehydephosphate dehydrogenase subunit B [EC:1.2.1.12] [KO:K00134]	0	sll1342	COG0057	4e-113	G3PB_PEA	Calvincycle;Chloroplast;Multigenefamily;NADP;Oxidoreductase;Plastid;Transitpeptide,Glyceraldehyde-3-phosphate dehydrogenase B, chloroplast precursor (EC 1.2.1.13) (NADP-dependent glyceraldehydephosphate dehydrogenase subunit B).	0	GO_ID:7867	TAIR|gene:2009863 SPTR:P25857 symbol:AT1G42970.1 [GO:0006096 "glycolysis" evidence=ISS] [GO:0008943 "glyceraldehyde-3-phosphate dehydrogenase activity" evidence=ISS] [GO:0019253 "reductive pentose-phosphate cycle" evidence=NAS] InterPro:IPR000173 Pfam:PF00044 InterPro:IPR006424 Pfam:PF02800 PANTHER:PTHR10836 PRINTS:PR00078 TIGRFAMs:TIGR01534 PROSITE:PS00071 HSSP:P19866 EMBL:AC068324 EMBL:M64115 E…	0
chr1.CM0113.81	1.1.1.9	E1.2.1.12, GAPD, gapA glyceraldehyde 3-phosphate dehydrogenase [EC:1.2.1.12] [COG:COG0057] [GO:0004365]	ath:At1g42970	F13A11.3; glyceraldehyde-3-phosphate dehydrogenase B, chloroplast (GAPB) / NADP-dependent glyceraldehydephosphate dehydrogenase subunit B [EC:1.2.1.12] [KO:K00134]	0	sll1342	COG0057	4e-113	G3PB_PEA	Calvincycle;Chloroplast;Multigenefamily;NADP;Oxidoreductase;Plastid;Transitpeptide,Glyceraldehyde-3-phosphate dehydrogenase B, chloroplast precursor (EC 1.2.1.13) (NADP-dependent glyceraldehydephosphate dehydrogenase subunit B).	0	GO_ID:7867	TAIR|gene:2009863 SPTR:P25857 symbol:AT1G42970.1 [GO:0006096 "glycolysis" evidence=ISS] [GO:0008943 "glyceraldehyde-3-phosphate dehydrogenase activity" evidence=ISS] [GO:0019253 "reductive pentose-phosphate cycle" evidence=NAS] InterPro:IPR000173 Pfam:PF00044 InterPro:IPR006424 Pfam:PF02800 PANTHER:PTHR10836 PRINTS:PR00078 TIGRFAMs:TIGR01534 PROSITE:PS00071 HSSP:P19866 EMBL:AC068324 EMBL:M64115 E…	0
chr1.TM0952.13	99.1.4.100	GO_ID:40425										GO_ID:40425	TAIR|gene:2154904 SPTR:Q9FJZ3 symbol:AT5G66460.1 [GO:0004553 "hydrolase activity, hydrolyzing O-glycosyl compounds" evidence=ISS] InterPro:IPR001547 Pfam:PF00150 HSSP:Q99036 EMBL:AB013389 EMBL:BT000452 EMBL:BT008749 SPTR:Q9FJZ3	3e-151
chr1.TM0221.10	99.1.4.2528	GO_ID:11359							NSE4_SCHPO	Completeproteome;Directproteinsequencing;DNAdamage;DNArecombination;DNArepair;Meiosis;Nuclearprotein,Non-structural maintenance of chromosome element 4 (Non-SMC element 4) (DNA repair protein rad62).	5e-11	GO_ID:11359	TAIR|gene:2026046 SPTR:Q9C689 symbol:AT1G51130.1 [GO:0005554 "molecular function unknown" evidence=ND] [GO:0000004 "biological process unknown" evidence=ND] [GO:0008372 "cellular component unknown" evidence=ND] EMBL:AC079828 EMBL:BT004096 EMBL:BT006087 PIR:G96548 SPTR:Q9C689	2e-70
chr1.TM0221.10	99.1.3.2.3025	NSE4_SCHPO							NSE4_SCHPO	Completeproteome;Directproteinsequencing;DNAdamage;DNArecombination;DNArepair;Meiosis;Nuclearprotein,Non-structural maintenance of chromosome element 4 (Non-SMC element 4) (DNA repair protein rad62).	5e-11	GO_ID:11359	TAIR|gene:2026046 SPTR:Q9C689 symbol:AT1G51130.1 [GO:0005554 "molecular function unknown" evidence=ND] [GO:0000004 "biological process unknown" evidence=ND] [GO:0008372 "cellular component unknown" evidence=ND] EMBL:AC079828 EMBL:BT004096 EMBL:BT006087 PIR:G96548 SPTR:Q9C689	2e-70
TM1408.6.1	3.1.1.38	ABC.MR putative ABC transport system ATP-binding protein [COG:COG1132 COG2274] [TC:3.A.1.21 3.A.1.106 3.A.1.110 3.A.1.112 3.A.1.113 3.A.1.117]	cel:F21G4.2	mrp-4; Hypothetical protein F21G4.2 [KO:K02021]	4e-28	YDR135c	COG1132	2e-25	MRP3_RAT	ATP-binding;Glycoprotein;Membrane;Nucleotide-binding;Repeat;Transmembrane;Transport,Canalicular multispecific organic anion transporter 2 (Multidrug resistance-associated protein 3) (MRP-like protein 2) (MLP-2).	4e-28	GO_ID:4910	TAIR|gene:2061558 SPTR:O64590 symbol:AT2G34660.1 [GO:0042626 "ATPase activity, coupled to transmembrane movement of substances" evidence=IDA] InterPro:IPR003593 InterPro:IPR003439 InterPro:IPR001140 Pfam:PF00664 Pfam:PF00005 InterPro:IPR011527 Prosite:PS00211 SMART:SM00382 ProDom:PD000006 PROSITE:PS50893 PROSITE:PS50929 HSSP:P26361 EMBL:AC003096 PIR:T01369 SPTR:O64590	4e-47
TM1408.6.1	3.1.1.33	ABCC-BAC ATP-binding casette, subfamily C, bacterial [COG:COG4988 COG4987 COG1132 COG2274] [TC:3.A.1.110 3.A.1.112]	cel:F21G4.2	mrp-4; Hypothetical protein F21G4.2 [KO:K02021]	4e-28	YDR135c	COG1132	2e-25	MRP3_RAT	ATP-binding;Glycoprotein;Membrane;Nucleotide-binding;Repeat;Transmembrane;Transport,Canalicular multispecific organic anion transporter 2 (Multidrug resistance-associated protein 3) (MRP-like protein 2) (MLP-2).	4e-28	GO_ID:4910	TAIR|gene:2061558 SPTR:O64590 symbol:AT2G34660.1 [GO:0042626 "ATPase activity, coupled to transmembrane movement of substances" evidence=IDA] InterPro:IPR003593 InterPro:IPR003439 InterPro:IPR001140 Pfam:PF00664 Pfam:PF00005 InterPro:IPR011527 Prosite:PS00211 SMART:SM00382 ProDom:PD000006 PROSITE:PS50893 PROSITE:PS50929 HSSP:P26361 EMBL:AC003096 PIR:T01369 SPTR:O64590	4e-47
TM1408.6.1	3.1.1.31.13	ABCB-BAC ATP-binding casette, subfamily B, bacterial [COG:COG1132 COG2274 COG5265] [TC:3.A.1.21 3.A.1.106 3.A.1.109 3.A.1.117]	cel:F21G4.2	mrp-4; Hypothetical protein F21G4.2 [KO:K02021]	4e-28	YDR135c	COG1132	2e-25	MRP3_RAT	ATP-binding;Glycoprotein;Membrane;Nucleotide-binding;Repeat;Transmembrane;Transport,Canalicular multispecific organic anion transporter 2 (Multidrug resistance-associated protein 3) (MRP-like protein 2) (MLP-2).	4e-28	GO_ID:4910	TAIR|gene:2061558 SPTR:O64590 symbol:AT2G34660.1 [GO:0042626 "ATPase activity, coupled to transmembrane movement of substances" evidence=IDA] InterPro:IPR003593 InterPro:IPR003439 InterPro:IPR001140 Pfam:PF00664 Pfam:PF00005 InterPro:IPR011527 Prosite:PS00211 SMART:SM00382 ProDom:PD000006 PROSITE:PS50893 PROSITE:PS50929 HSSP:P26361 EMBL:AC003096 PIR:T01369 SPTR:O64590	4e-47
gi7748764	99.2	Unclassified without homolog
chr3.CM0216.108	99.1.4.1938	GO_ID:9747										GO_ID:9747	TAIR|gene:3440244 SPTR:Q9T0J7 symbol:AT4G38900.1 [GO:0003700 "transcription factor activity" evidence=ISS] [GO:0003677 "DNA binding" evidence=ISS] InterPro:IPR004827 Pfam:PF00170 GO:GO:0005634 SMART:SM00338 PROSITE:PS50217 InterPro:IPR011616 EMBL:AL035656 EMBL:AL161594 EMBL:AF401297 PIR:T06089 SPTR:Q9T0J7	3e-59
Ljwgs_116078.1	99.1.4.2497	GO_ID:478							NOX1_HUMAN	Alternativesplicing;Electrontransport;FAD;Glycoprotein;Heme;Iontransport;Ionicchannel;Iron;Membrane;Metal-binding;NADP;Oxidoreductase;Transmembrane;Transport;Voltage-gatedchannel,NADPH oxidase homolog 1 (NOX-1) (NOH-1) (NADH/NADPH mitogenic oxidase subunit P65-MOX) (Mitogenic oxidase 1) (MOX1).	3e-33	GO_ID:478	TAIR|gene:2024602 SPTR:O48538 symbol:ATRBOHF [GO:0005887 "integral to plasma membrane" evidence=IMP] [GO:0006800 "oxygen and reactive oxygen species metabolism" evidence=IMP] [GO:0006952 "defense response" evidence=IMP] [GO:0016174 "NAD(P)H oxidase activity" evidence=TAS] [GO:0009738 "abscisic acid mediated signaling" evidence=TAS] InterPro:IPR002048 InterPro:IPR002916 Pfam:PF00036 InterPro:IPR01…	3e-62
Ljwgs_116078.1	99.1.3.2.1657	NOX1_HUMAN							NOX1_HUMAN	Alternativesplicing;Electrontransport;FAD;Glycoprotein;Heme;Iontransport;Ionicchannel;Iron;Membrane;Metal-binding;NADP;Oxidoreductase;Transmembrane;Transport;Voltage-gatedchannel,NADPH oxidase homolog 1 (NOX-1) (NOH-1) (NADH/NADPH mitogenic oxidase subunit P65-MOX) (Mitogenic oxidase 1) (MOX1).	3e-33	GO_ID:478	TAIR|gene:2024602 SPTR:O48538 symbol:ATRBOHF [GO:0005887 "integral to plasma membrane" evidence=IMP] [GO:0006800 "oxygen and reactive oxygen species metabolism" evidence=IMP] [GO:0006952 "defense response" evidence=IMP] [GO:0016174 "NAD(P)H oxidase activity" evidence=TAS] [GO:0009738 "abscisic acid mediated signaling" evidence=TAS] InterPro:IPR002048 InterPro:IPR002916 Pfam:PF00036 InterPro:IPR01…	3e-62
chr4.CM0501.43	99.1.4.6068	GO_ID:30282										GO_ID:30282	TAIR|gene:2195512 SPTR:Q9CAK4 symbol:AT1G63930.1 [GO:0005554 "molecular function unknown" evidence=ND] [GO:0000004 "biological process unknown" evidence=ND] InterPro:IPR008511 Pfam:PF05633 EMBL:AC010852 EMBL:AK221458 PIR:D96664 SPTR:Q9CAK4	3e-119
Ljwgs_021437.1	99.1.3.2.284	YANA_SCHPO							YANA_SCHPO	Completeproteome;Hypotheticalprotein,Hypothetical protein C3H1.10 in chromosome I.	8e-57	GO_ID:39226	TAIR|gene:2172496 SPTR:Q9S7Z3 symbol:AT5G44070.1 [GO:0046938 "phytochelatin biosynthesis" evidence=ISS] Pfam:PF05023 InterPro:IPR007719 EMBL:AB006703 EMBL:AF093753 EMBL:AY039951 EMBL:AF135155 EMBL:AY079384 EMBL:AY048257 SPTR:Q9S7Z3	2e-123
Ljwgs_021437.1	99.1.4.3232	GO_ID:39226							YANA_SCHPO	Completeproteome;Hypotheticalprotein,Hypothetical protein C3H1.10 in chromosome I.	8e-57	GO_ID:39226	TAIR|gene:2172496 SPTR:Q9S7Z3 symbol:AT5G44070.1 [GO:0046938 "phytochelatin biosynthesis" evidence=ISS] Pfam:PF05023 InterPro:IPR007719 EMBL:AB006703 EMBL:AF093753 EMBL:AY039951 EMBL:AF135155 EMBL:AY079384 EMBL:AY048257 SPTR:Q9S7Z3	2e-123
gi45625497	99.2	Unclassified without homolog
TM0485.26	99.2	Unclassified without homolog
Ljwgs_047343.1.1	99.2	Unclassified without homolog
Ljwgs_024479.1	1.10.7.6	E2.4.1.91 flavonol 3-O-glucosyltransferase [EC:2.4.1.91] [GO:0047893] [CAZy:GT1]	ath:At1g30530	F26G16.15; UDP-glucoronosyl/UDP-glucosyl transferase family protein [EC:2.4.1.91] [KO:K00724]	2e-15				COGT2_ARATH	Glycosyltransferase;Transferase,Cytokinin-O-glucosyltransferase 2 (EC 2.4.1.-) (Zeatin O- glucosyltransferase 2).	1e-39	GO_ID:17989	TAIR|gene:2196500 SPTR:Q9ZWJ3 symbol:AT1G22360.1 [GO:0008372 "cellular component unknown" evidence=ND] [GO:0016757 "transferase activity, transferring glycosyl groups" evidence=ISS] [GO:0008194 "UDP-glycosyltransferase activity" evidence=ISS] InterPro:IPR002213 Pfam:PF00201 GO:GO:0008152 PROSITE:PS00375 EMBL:AC068562 EMBL:AB016819 EMBL:AF332418 PIR:E86356 SPTR:Q9ZWJ3	2e-43
Ljwgs_070802.1	99.2	Unclassified without homolog
chr4.CM0003.22	99.1.4.2503	GO_ID:20016							PRF1_LYCES	,36.4 kDa proline-rich protein.	1e-10	GO_ID:20016	TAIR|gene:2041926 SPTR:Q9SKI0 symbol:AT2G10940.1 [GO:0006869 "lipid transport" evidence=ISS] [GO:0008289 "lipid binding" evidence=ISS] InterPro:IPR003612 Pfam:PF00234 EMBL:AC006429 HSSP:P24337 SMART:SM00499 EMBL:AY065178 EMBL:AY127013 EMBL:BT000557 PIR:G84494 SPTR:Q9SKI0	2e-23
chr4.CM0003.22	99.1.3.2.1647	PRF1_LYCES							PRF1_LYCES	,36.4 kDa proline-rich protein.	1e-10	GO_ID:20016	TAIR|gene:2041926 SPTR:Q9SKI0 symbol:AT2G10940.1 [GO:0006869 "lipid transport" evidence=ISS] [GO:0008289 "lipid binding" evidence=ISS] InterPro:IPR003612 Pfam:PF00234 EMBL:AC006429 HSSP:P24337 SMART:SM00499 EMBL:AY065178 EMBL:AY127013 EMBL:BT000557 PIR:G84494 SPTR:Q9SKI0	2e-23
chr4.CM0025.31	1.3.3.11	E6.2.1.3, fadD long-chain fatty-acid-CoA ligase [EC:6.2.1.3] [COG:COG0318 COG1022] [GO:0004467]	ath:At4g23850	T32A16.20; long-chain-fatty-acid--CoA ligase / long-chain acyl-CoA synthetase [EC:6.2.1.3] [KO:K01897]	0	YOR317w	COG1022	4e-72	ACSL1_CAVPO	Acetylation;Fattyacidmetabolism;Ligase;Lipidmetabolism;Magnesium;Multigenefamily,Long-chain-fatty-acid--CoA ligase 1 (EC 6.2.1.3) (Long-chain acyl-CoA synthetase 1) (LACS 1) (Palmitoyl-CoA ligase).	2e-115	GO_ID:47589	TAIR|gene:2138140 SPTR:Q9T0A0 symbol:AT4G23850.1 [GO:0006633 "fatty acid biosynthesis" evidence=TAS] InterPro:IPR000873 Pfam:PF00501 Prosite:PS00455 GO:GO:0008152 PRINTS:PR00154 HSSP:P08659 EMBL:AL161560 EMBL:AL078468 EMBL:AY049239 EMBL:AF503754 PIR:T08904 SPTR:Q9T0A0	0
chr4.CM0025.31	3.2.12.19	E6.2.1.3, fadD long-chain fatty-acid-CoA ligase [EC:6.2.1.3] [COG:COG0318 COG1022] [GO:0004467]	ath:At4g23850	T32A16.20; long-chain-fatty-acid--CoA ligase / long-chain acyl-CoA synthetase [EC:6.2.1.3] [KO:K01897]	0	YOR317w	COG1022	4e-72	ACSL1_CAVPO	Acetylation;Fattyacidmetabolism;Ligase;Lipidmetabolism;Magnesium;Multigenefamily,Long-chain-fatty-acid--CoA ligase 1 (EC 6.2.1.3) (Long-chain acyl-CoA synthetase 1) (LACS 1) (Palmitoyl-CoA ligase).	2e-115	GO_ID:47589	TAIR|gene:2138140 SPTR:Q9T0A0 symbol:AT4G23850.1 [GO:0006633 "fatty acid biosynthesis" evidence=TAS] InterPro:IPR000873 Pfam:PF00501 Prosite:PS00455 GO:GO:0008152 PRINTS:PR00154 HSSP:P08659 EMBL:AL161560 EMBL:AL078468 EMBL:AY049239 EMBL:AF503754 PIR:T08904 SPTR:Q9T0A0	0
Ljwgs_034700.1	99.1.4.6164	GO_ID:18886										GO_ID:18886	TAIR|gene:3436120 SPTR:Q9ZPY9 symbol:AT2G46500.1 [GO:0008372 "cellular component unknown" evidence=ND] [GO:0004428 "inositol or phosphatidylinositol kinase activity" evidence=ISS] [GO:0006512 "ubiquitin cycle" evidence=ISS] InterPro:IPR000403 Pfam:PF00240 InterPro:IPR000626 PROSITE:PS50053 Pfam:PF00454 SMART:SM00213 PRINTS:PR00348 HSSP:Q862M4 EMBL:AC006526 EMBL:AC006418 EMBL:AF419566 EMBL:BT00269…	2e-135
Ljwgs_019935.1	4.2.4.40.3	MCM4, CDC54 minichromosome maintenance protein 4 (cell division control protein 54)	ath:At2g16440	F16F14.6; DNA replication licensing factor, putative [KO:K02212]	3e-58	YPR019w	COG1241	2e-17	MCM4_DROME	ATP-binding;DNAreplication;DNA-binding;Nuclearprotein;Nucleotide-binding;Transcription;Transcriptionregulation,DNA replication licensing factor MCM4 (Disc proliferation abnormal protein).	7e-21	GO_ID:8129	FB|FBgn0015929 SPTR:Q26454 symbol:dpa "disc proliferation abnormal" [GO:0006260 "DNA replication" evidence=ISS;NAS;IMP;TAS] [GO:0007052 "mitotic spindle organization and biogenesis" evidence=IMP] [GO:0042023 "DNA endoreduplication" evidence=NAS] [GO:0003677 "DNA binding" evidence=NAS] [GO:0005634 "nucleus" evidence=NAS] InterPro:IPR003593 InterPro:IPR008047 InterPro:IPR001208 SMART:SM00382 EMBL:S…	3e-21
chr3.CM0241.66	1.10.7.9	E1.14.13.21 flavonoid 3-monooxygenase [EC:1.14.13.21] [GO:0016711]	ath:At5g07990	F13G24.190; cytochrome P450 75A5 / flavonoid 3-monooxygenase / flavonoid 3-hydroxylase (F3H) (F35H) (TT7) [EC:1.14.13.21] [KO:K05280]	2e-15				C71A1_PERAE	Directproteinsequencing;Fruitripening;Heme;Iron;Membrane;Metal-binding;Monooxygenase;Oxidoreductase;Transmembrane,Cytochrome P450 71A1 (EC 1.14.-.-) (CYPLXXIA1) (ARP-2).	9e-21	GO_ID:16992	TAIR|gene:2054511 SPTR:Q8LPP9 symbol:AT2G30750.1 [GO:0019825 "oxygen binding" evidence=ISS] InterPro:IPR001128 Pfam:PF00067 InterPro:IPR002403 InterPro:IPR002401 PRINTS:PR00463 PRINTS:PR00385 PROSITE:PS00086 PRINTS:PR00465 EMBL:AY094484 EMBL:BT001046 SPTR:Q8LPP9	4e-18
Ljwgs_077444.1	1.9.4.15	E2.7.1.- [EC:2.7.1.-] [COG:COG0515 COG1493]	pfa:MAL6P1.108	calcium-dependent protein kinase [EC:2.7.1.123 2.7.1.37] [KO:K00908 K00870]	1e-25	YOL016c	COG0515	3e-19	CDPK1_ARATH	ATP-binding;Calcium;Kinase;Multigenefamily;Nucleotide-binding;Phosphorylation;Repeat;Serine/threonine-proteinkinase;Transferase,Calcium-dependent protein kinase, isoform AK1 (EC 2.7.1.-) (CDPK).	5e-44	GO_ID:9071	TAIR|gene:2075884 SPTR:Q38870 symbol:AT3G10660.1 [GO:0004685 "calcium- and calmodulin-dependent protein kinase activity" evidence=ISS] [GO:0006468 "protein amino acid phosphorylation" evidence=ISS] [GO:0016301 "kinase activity" evidence=ISS] InterPro:IPR000719 InterPro:IPR002290 InterPro:IPR002048 InterPro:IPR008271 Pfam:PF00069 Pfam:PF00036 Prosite:PS00108 InterPro:IPR011992 Prosite:PS00107 Pros…	2e-44
Ljwgs_077444.1	1.7.8.19	WAAY, rfaY lipopolysaccharide core biosynthesis protein RFAY [EC:2.7.-.-] [COG:COG0515]	pfa:MAL6P1.108	calcium-dependent protein kinase [EC:2.7.1.123 2.7.1.37] [KO:K00908 K00870]	1e-25	YOL016c	COG0515	3e-19	CDPK1_ARATH	ATP-binding;Calcium;Kinase;Multigenefamily;Nucleotide-binding;Phosphorylation;Repeat;Serine/threonine-proteinkinase;Transferase,Calcium-dependent protein kinase, isoform AK1 (EC 2.7.1.-) (CDPK).	5e-44	GO_ID:9071	TAIR|gene:2075884 SPTR:Q38870 symbol:AT3G10660.1 [GO:0004685 "calcium- and calmodulin-dependent protein kinase activity" evidence=ISS] [GO:0006468 "protein amino acid phosphorylation" evidence=ISS] [GO:0016301 "kinase activity" evidence=ISS] InterPro:IPR000719 InterPro:IPR002290 InterPro:IPR002048 InterPro:IPR008271 Pfam:PF00069 Pfam:PF00036 Prosite:PS00108 InterPro:IPR011992 Prosite:PS00107 Pros…	2e-44
Ljwgs_077444.1	1.1.17.19	E2.7.1.- [EC:2.7.1.-] [COG:COG0515 COG1493]	pfa:MAL6P1.108	calcium-dependent protein kinase [EC:2.7.1.123 2.7.1.37] [KO:K00908 K00870]	1e-25	YOL016c	COG0515	3e-19	CDPK1_ARATH	ATP-binding;Calcium;Kinase;Multigenefamily;Nucleotide-binding;Phosphorylation;Repeat;Serine/threonine-proteinkinase;Transferase,Calcium-dependent protein kinase, isoform AK1 (EC 2.7.1.-) (CDPK).	5e-44	GO_ID:9071	TAIR|gene:2075884 SPTR:Q38870 symbol:AT3G10660.1 [GO:0004685 "calcium- and calmodulin-dependent protein kinase activity" evidence=ISS] [GO:0006468 "protein amino acid phosphorylation" evidence=ISS] [GO:0016301 "kinase activity" evidence=ISS] InterPro:IPR000719 InterPro:IPR002290 InterPro:IPR002048 InterPro:IPR008271 Pfam:PF00069 Pfam:PF00036 Prosite:PS00108 InterPro:IPR011992 Prosite:PS00107 Pros…	2e-44
Ljwgs_077444.1	1.11.16.8	E2.7.1.- [EC:2.7.1.-] [COG:COG0515 COG1493]	pfa:MAL6P1.108	calcium-dependent protein kinase [EC:2.7.1.123 2.7.1.37] [KO:K00908 K00870]	1e-25	YOL016c	COG0515	3e-19	CDPK1_ARATH	ATP-binding;Calcium;Kinase;Multigenefamily;Nucleotide-binding;Phosphorylation;Repeat;Serine/threonine-proteinkinase;Transferase,Calcium-dependent protein kinase, isoform AK1 (EC 2.7.1.-) (CDPK).	5e-44	GO_ID:9071	TAIR|gene:2075884 SPTR:Q38870 symbol:AT3G10660.1 [GO:0004685 "calcium- and calmodulin-dependent protein kinase activity" evidence=ISS] [GO:0006468 "protein amino acid phosphorylation" evidence=ISS] [GO:0016301 "kinase activity" evidence=ISS] InterPro:IPR000719 InterPro:IPR002290 InterPro:IPR002048 InterPro:IPR008271 Pfam:PF00069 Pfam:PF00036 Prosite:PS00108 InterPro:IPR011992 Prosite:PS00107 Pros…	2e-44
Ljwgs_077444.1	4.2.4	Cell cycle [CLASS:04110] [PATH:hsa04110] [COG:COG0515]	pfa:MAL6P1.108	calcium-dependent protein kinase [EC:2.7.1.123 2.7.1.37] [KO:K00908 K00870]	1e-25	YOL016c	COG0515	3e-19	CDPK1_ARATH	ATP-binding;Calcium;Kinase;Multigenefamily;Nucleotide-binding;Phosphorylation;Repeat;Serine/threonine-proteinkinase;Transferase,Calcium-dependent protein kinase, isoform AK1 (EC 2.7.1.-) (CDPK).	5e-44	GO_ID:9071	TAIR|gene:2075884 SPTR:Q38870 symbol:AT3G10660.1 [GO:0004685 "calcium- and calmodulin-dependent protein kinase activity" evidence=ISS] [GO:0006468 "protein amino acid phosphorylation" evidence=ISS] [GO:0016301 "kinase activity" evidence=ISS] InterPro:IPR000719 InterPro:IPR002290 InterPro:IPR002048 InterPro:IPR008271 Pfam:PF00069 Pfam:PF00036 Prosite:PS00108 InterPro:IPR011992 Prosite:PS00107 Pros…	2e-44
Ljwgs_077444.1	3.2.9.99	CAMK4 calcium/calmodulin-dependent protein kinase IV [EC:2.7.1.123] [GO:0004685]	pfa:MAL6P1.108	calcium-dependent protein kinase [EC:2.7.1.123 2.7.1.37] [KO:K00908 K00870]	1e-25	YOL016c	COG0515	3e-19	CDPK1_ARATH	ATP-binding;Calcium;Kinase;Multigenefamily;Nucleotide-binding;Phosphorylation;Repeat;Serine/threonine-proteinkinase;Transferase,Calcium-dependent protein kinase, isoform AK1 (EC 2.7.1.-) (CDPK).	5e-44	GO_ID:9071	TAIR|gene:2075884 SPTR:Q38870 symbol:AT3G10660.1 [GO:0004685 "calcium- and calmodulin-dependent protein kinase activity" evidence=ISS] [GO:0006468 "protein amino acid phosphorylation" evidence=ISS] [GO:0016301 "kinase activity" evidence=ISS] InterPro:IPR000719 InterPro:IPR002290 InterPro:IPR002048 InterPro:IPR008271 Pfam:PF00069 Pfam:PF00036 Prosite:PS00108 InterPro:IPR011992 Prosite:PS00107 Pros…	2e-44
gi45617763	99.2	Unclassified without homolog
CM0345.41	1.1.9.28	E3.2.1.14 chitinase [EC:3.2.1.14] [COG:COG3325] [GO:0004568 0008843] [CAZy:GH19]	hsa:1118	CHIT1; chitinase 1 (chitotriosidase) [EC:3.2.1.14] [KO:K01183]	2e-44	BH0916	COG3325	9e-31	CHIT1_HUMAN	3D-structure;Alternativesplicing;Carbohydratemetabolism;Chitindegradation;Chitin-binding;Directproteinsequencing;Glycosidase;Hydrolase;Polymorphism;Polysaccharidedegradation;Signal,Chitotriosidase-1 precursor (EC 3.2.1.14) (Chitinase-1).	1e-44	GO_ID:38865	TAIR|gene:2134024 SPTR:O81862 symbol:AT4G19810.1 [GO:0004553 "hydrolase activity, hydrolyzing O-glycosyl compounds" evidence=ISS] InterPro:IPR001223 Pfam:PF00704 GO:GO:0008152 SMART:SM00636 HSSP:Q13231 InterPro:IPR011583 EMBL:AL161551 EMBL:AL024486 PIR:T04762 SPTR:O81862	5e-75
chr1.CM0433.35	99.1.3.1.25	EC 6.3.2.-							PUB14_ARATH	3D-structure;Ligase;Repeat;Ublconjugationpathway,E3 ubiquitin ligase PUB14 (EC 6.3.2.-) (Prototypical U-box domain protein 14).	2e-19	GO_ID:39280	TAIR|gene:2116791 SPTR:Q9SZ56 symbol:AT4G31890.1 [GO:0005554 "molecular function unknown" evidence=ND] [GO:0000004 "biological process unknown" evidence=ND] InterPro:IPR000225 InterPro:IPR011989 Pfam:PF00514 SMART:SM00185 GO:GO:0005488 EMBL:AL161579 EMBL:AL049607 PIR:T06311 SPTR:Q9SZ56	5e-114
chr1.CM0433.35	99.1.4.3215	GO_ID:39280							PUB14_ARATH	3D-structure;Ligase;Repeat;Ublconjugationpathway,E3 ubiquitin ligase PUB14 (EC 6.3.2.-) (Prototypical U-box domain protein 14).	2e-19	GO_ID:39280	TAIR|gene:2116791 SPTR:Q9SZ56 symbol:AT4G31890.1 [GO:0005554 "molecular function unknown" evidence=ND] [GO:0000004 "biological process unknown" evidence=ND] InterPro:IPR000225 InterPro:IPR011989 Pfam:PF00514 SMART:SM00185 GO:GO:0005488 EMBL:AL161579 EMBL:AL049607 PIR:T06311 SPTR:Q9SZ56	5e-114
Ljwgs_016691.1	99.1.4.1806	GO_ID:11066										GO_ID:11066	TAIR|gene:2120120 SPTR:Q42381 symbol:AT4G37580.1 [GO:0008080 "N-acetyltransferase activity" evidence=ISS] [GO:0008152 "metabolism" evidence=ISS] InterPro:IPR000182 Pfam:PF00583 EMBL:AL161591 EMBL:AL035605 EMBL:U50400 EMBL:U50399 EMBL:AK175660 EMBL:AK176117 PIR:S71236 SPTR:Q42381	3e-44
Ljwgs_027083.1	99.1.4.1613	GO_ID:15567										GO_ID:15567	TAIR|gene:2047111 SPTR:Q8GWX2 symbol:AT2G21120.1 [GO:0000004 "biological process unknown" evidence=ND] InterPro:IPR008521 Pfam:PF05653 EMBL:AK118581 SPTR:Q8GWX2	1e-12
gi45629620	99.2	Unclassified without homolog
chr4.CM0229.25	99.1.4.1283	GO_ID:19732							LBD4_ARATH	,LOB domain protein 4.	6e-52	GO_ID:19732	TAIR|gene:2197499 SPTR:Q9SHE9 symbol:AT1G31320.1 [GO:0000004 "biological process unknown" evidence=ND] [GO:0005554 "molecular function unknown" evidence=ISS] Pfam:PF03195 InterPro:IPR004883 PROSITE:PS50891 EMBL:AC007654 PIR:B86439 SPTR:Q9SHE9	2e-52
chr4.CM0229.25	99.1.3.2.651	LBD4_ARATH							LBD4_ARATH	,LOB domain protein 4.	6e-52	GO_ID:19732	TAIR|gene:2197499 SPTR:Q9SHE9 symbol:AT1G31320.1 [GO:0000004 "biological process unknown" evidence=ND] [GO:0005554 "molecular function unknown" evidence=ISS] Pfam:PF03195 InterPro:IPR004883 PROSITE:PS50891 EMBL:AC007654 PIR:B86439 SPTR:Q9SHE9	2e-52
chr6.CM0037.51.1	3.3.3.15.8	CNGF cyclic nucleotide gated channel, other eukaryote	ath:At5g57940	MTI20.20; cyclic nucleotide-regulated ion channel (CNGC5) [KO:K05391]	6e-108				CNGC5_ARATH	Alternativesplicing;Calmodulin-binding;cAMP;cAMP-binding;cGMP;cGMP-binding;Iontransport;Ionicchannel;Membrane;Multigenefamily;Nucleotide-binding;Transmembrane;Transport,Probable cyclic nucleotide-gated ion channel 5 (AtCNGC5) (Cyclic nucleotide- and calmodulin-regulated ion channel 5).	4e-108	GO_ID:576	TAIR|gene:2174447 SPTR:Q8RWS9 symbol:AT5G57940.1 [GO:0005516 "calmodulin binding" evidence=TAS] [GO:0005267 "potassium channel activity" evidence=ISS] [GO:0030551 "cyclic nucleotide binding" evidence=ISS] Pfam:PF00612 InterPro:IPR005821 InterPro:IPR000595 InterPro:IPR000048 InterPro:IPR003938 InterPro:IPR001622 Pfam:PF00520 Pfam:PF00027 PROSITE:PS50096 PRINTS:PR01463 PROSITE:PS00888 PROSITE:PS008…	1e-108
Ljwgs_028965.1	99.1.4.2702	GO_ID:38639										GO_ID:38639	TAIR|gene:2066346 SPTR:Q9ZU86 symbol:AT2G48030.1 [GO:0016787 "hydrolase activity" evidence=ISS] InterPro:IPR005135 Pfam:PF03372 EMBL:AC006072 EMBL:AY087825 PIR:E84922 SPTR:Q9ZU86	1e-46
chr6.CM0037.61.1	3.3.3.15.8	CNGF cyclic nucleotide gated channel, other eukaryote	ath:At5g57940	MTI20.20; cyclic nucleotide-regulated ion channel (CNGC5) [KO:K05391]	4e-37				CNGC5_ARATH	Alternativesplicing;Calmodulin-binding;cAMP;cAMP-binding;cGMP;cGMP-binding;Iontransport;Ionicchannel;Membrane;Multigenefamily;Nucleotide-binding;Transmembrane;Transport,Probable cyclic nucleotide-gated ion channel 5 (AtCNGC5) (Cyclic nucleotide- and calmodulin-regulated ion channel 5).	2e-37	GO_ID:576	TAIR|gene:2174447 SPTR:Q8RWS9 symbol:AT5G57940.1 [GO:0005516 "calmodulin binding" evidence=TAS] [GO:0005267 "potassium channel activity" evidence=ISS] [GO:0030551 "cyclic nucleotide binding" evidence=ISS] Pfam:PF00612 InterPro:IPR005821 InterPro:IPR000595 InterPro:IPR000048 InterPro:IPR003938 InterPro:IPR001622 Pfam:PF00520 Pfam:PF00027 PROSITE:PS50096 PRINTS:PR01463 PROSITE:PS00888 PROSITE:PS008…	8e-38
Ljwgs_003482.1	3.3.10.117	BMPR1 bone morphogenetic protein receptor, type I [EC:2.7.1.37]							PSKR_DAUCA	ATP-binding;Glycoprotein;Kinase;Leucine-richrepeat;Membrane;Nucleotide-binding;Receptor;Repeat;Serine/threonine-proteinkinase;Signal;Transferase;Transmembrane,Phytosulfokine receptor precursor (EC 2.7.1.37) (Phytosulfokine LRR receptor kinase).	2e-14	GO_ID:12640	TAIR|gene:2043857 SPTR:O48788 symbol:AT2G26730.1 [GO:0004674 "protein serine/threonine kinase activity" evidence=ISS] [GO:0005524 "ATP binding" evidence=ISS] [GO:0006468 "protein amino acid phosphorylation" evidence=ISS] [GO:0007169 "transmembrane receptor protein tyrosine kinase signaling pathway" evidence=ISS] Pfam:PF00560 InterPro:IPR000719 Pfam:PF00069 InterPro:IPR001611 InterPro:IPR007090 Pr…	8e-26
Ljwgs_003482.1	3.2.2.1	Protein kinase [EC:2.7.1.37]							PSKR_DAUCA	ATP-binding;Glycoprotein;Kinase;Leucine-richrepeat;Membrane;Nucleotide-binding;Receptor;Repeat;Serine/threonine-proteinkinase;Signal;Transferase;Transmembrane,Phytosulfokine receptor precursor (EC 2.7.1.37) (Phytosulfokine LRR receptor kinase).	2e-14	GO_ID:12640	TAIR|gene:2043857 SPTR:O48788 symbol:AT2G26730.1 [GO:0004674 "protein serine/threonine kinase activity" evidence=ISS] [GO:0005524 "ATP binding" evidence=ISS] [GO:0006468 "protein amino acid phosphorylation" evidence=ISS] [GO:0007169 "transmembrane receptor protein tyrosine kinase signaling pathway" evidence=ISS] Pfam:PF00560 InterPro:IPR000719 Pfam:PF00069 InterPro:IPR001611 InterPro:IPR007090 Pr…	8e-26
chr3.TM1367.15	4.1.1.2	[COG:COG0643 COG0784 COG0835] [GO:0000155 0000156 0004673]	tel:tll1021	two-component hybrid sensor & regulator [KO:K02487]	5e-12	sll1292	COG0784	5e-11	ARR8_ARATH	Cytokininsignalingpathway;Nuclearprotein;Phosphorylation;Sensorytransduction;Transcription;Transcriptionregulation;Two-componentregulatorysystem,Two-component response regulator ARR8 (Response reactor 3).	1e-52	GO_ID:53579	TAIR|gene:2040281 SPTR:O80365 symbol:AT2G41310 [GO:0030528 "transcription regulator activity" evidence=TAS] [GO:0009736 "cytokinin mediated signaling" evidence=TAS] InterPro:IPR001789 Pfam:PF00072 ProDom:PD000039 SMART:SM00448 PROSITE:PS50110 EMBL:AC005662 EMBL:AB010917 EMBL:AY074643 PIR:T48853 GeneFarm:4125 SPTR:O80365	4e-53
chr3.TM1367.15	2.3.3.19	[COG:COG0784]	tel:tll1021	two-component hybrid sensor & regulator [KO:K02487]	5e-12	sll1292	COG0784	5e-11	ARR8_ARATH	Cytokininsignalingpathway;Nuclearprotein;Phosphorylation;Sensorytransduction;Transcription;Transcriptionregulation;Two-componentregulatorysystem,Two-component response regulator ARR8 (Response reactor 3).	1e-52	GO_ID:53579	TAIR|gene:2040281 SPTR:O80365 symbol:AT2G41310 [GO:0030528 "transcription regulator activity" evidence=TAS] [GO:0009736 "cytokinin mediated signaling" evidence=TAS] InterPro:IPR001789 Pfam:PF00072 ProDom:PD000039 SMART:SM00448 PROSITE:PS50110 EMBL:AC005662 EMBL:AB010917 EMBL:AY074643 PIR:T48853 GeneFarm:4125 SPTR:O80365	4e-53
chr3.TM1367.15	3.2.1.3	PILL type IV pili sensor histidine kinase/response regulator	tel:tll1021	two-component hybrid sensor & regulator [KO:K02487]	5e-12	sll1292	COG0784	5e-11	ARR8_ARATH	Cytokininsignalingpathway;Nuclearprotein;Phosphorylation;Sensorytransduction;Transcription;Transcriptionregulation;Two-componentregulatorysystem,Two-component response regulator ARR8 (Response reactor 3).	1e-52	GO_ID:53579	TAIR|gene:2040281 SPTR:O80365 symbol:AT2G41310 [GO:0030528 "transcription regulator activity" evidence=TAS] [GO:0009736 "cytokinin mediated signaling" evidence=TAS] InterPro:IPR001789 Pfam:PF00072 ProDom:PD000039 SMART:SM00448 PROSITE:PS50110 EMBL:AC005662 EMBL:AB010917 EMBL:AY074643 PIR:T48853 GeneFarm:4125 SPTR:O80365	4e-53
chr3.TM1367.15	2.3.3.23	PILL type IV pili sensor histidine kinase/response regulator [COG:COG0643 COG0784]	tel:tll1021	two-component hybrid sensor & regulator [KO:K02487]	5e-12	sll1292	COG0784	5e-11	ARR8_ARATH	Cytokininsignalingpathway;Nuclearprotein;Phosphorylation;Sensorytransduction;Transcription;Transcriptionregulation;Two-componentregulatorysystem,Two-component response regulator ARR8 (Response reactor 3).	1e-52	GO_ID:53579	TAIR|gene:2040281 SPTR:O80365 symbol:AT2G41310 [GO:0030528 "transcription regulator activity" evidence=TAS] [GO:0009736 "cytokinin mediated signaling" evidence=TAS] InterPro:IPR001789 Pfam:PF00072 ProDom:PD000039 SMART:SM00448 PROSITE:PS50110 EMBL:AC005662 EMBL:AB010917 EMBL:AY074643 PIR:T48853 GeneFarm:4125 SPTR:O80365	4e-53
chr3.TM1367.15	3.2.1.2	Response regulator [GO:0000156] [COG:COG0784 COG2204 COG2197]	tel:tll1021	two-component hybrid sensor & regulator [KO:K02487]	5e-12	sll1292	COG0784	5e-11	ARR8_ARATH	Cytokininsignalingpathway;Nuclearprotein;Phosphorylation;Sensorytransduction;Transcription;Transcriptionregulation;Two-componentregulatorysystem,Two-component response regulator ARR8 (Response reactor 3).	1e-52	GO_ID:53579	TAIR|gene:2040281 SPTR:O80365 symbol:AT2G41310 [GO:0030528 "transcription regulator activity" evidence=TAS] [GO:0009736 "cytokinin mediated signaling" evidence=TAS] InterPro:IPR001789 Pfam:PF00072 ProDom:PD000039 SMART:SM00448 PROSITE:PS50110 EMBL:AC005662 EMBL:AB010917 EMBL:AY074643 PIR:T48853 GeneFarm:4125 SPTR:O80365	4e-53
chr5.CM0148.21	99.1.3.2.610	MYB4_ORYSA							MYB4_ORYSA	DNA-binding;Nuclearprotein;Transcription;Transcriptionregulation,Myb-related protein Myb4 (OsMyb4) (Transcription factor RLTR1).	7e-52	GO_ID:35646	TAIR|gene:2098905 SPTR:Q9M2D9 symbol:AT3G61250.1 [GO:0006355 "regulation of transcription, DNA-dependent" evidence=ISS] [GO:0003700 "transcription factor activity" evidence=ISS] [GO:0003677 "DNA binding" evidence=ISS] InterPro:IPR001005 Pfam:PF00249 InterPro:IPR012287 GO:GO:0005634 PROSITE:PS50090 SMART:SM00717 HSSP:P06876 PROSITE:PS00037 PROSITE:PS00334 EMBL:AL137898 EMBL:AY519601 PIR:T47917 SPT…	4e-72
chr5.CM0148.21	99.1.4.3741	GO_ID:35646							MYB4_ORYSA	DNA-binding;Nuclearprotein;Transcription;Transcriptionregulation,Myb-related protein Myb4 (OsMyb4) (Transcription factor RLTR1).	7e-52	GO_ID:35646	TAIR|gene:2098905 SPTR:Q9M2D9 symbol:AT3G61250.1 [GO:0006355 "regulation of transcription, DNA-dependent" evidence=ISS] [GO:0003700 "transcription factor activity" evidence=ISS] [GO:0003677 "DNA binding" evidence=ISS] InterPro:IPR001005 Pfam:PF00249 InterPro:IPR012287 GO:GO:0005634 PROSITE:PS50090 SMART:SM00717 HSSP:P06876 PROSITE:PS00037 PROSITE:PS00334 EMBL:AL137898 EMBL:AY519601 PIR:T47917 SPT…	4e-72
Ljwgs_123049.1	99.1.4.1571	GO_ID:16940										GO_ID:16940	TAIR|gene:2056704 SPTR:O80606 symbol:AT2G02870.1 [GO:0000004 "biological process unknown" evidence=ND] [GO:0005554 "molecular function unknown" evidence=ND] [GO:0008372 "cellular component unknown" evidence=ND] EMBL:AC004138 Pfam:PF00646 InterPro:IPR001810 InterPro:IPR006651 InterPro:IPR006652 Pfam:PF01344 PRINTS:PR00501 SMART:SM00612 EMBL:AY060567 EMBL:BT002216 PIR:H84441 SPTR:O80606	5e-44
Ljwgs_018378.1	99.1.1.63	KO:K07222	mlo:mll7934	similar to dimethylaniline monooxygenase [KO:K07222]	2e-45	mll7934	COG2072	4e-46	FMO1_HUMAN	Acetylation;Endoplasmicreticulum;FAD;Flavoprotein;Membrane;Microsome;Monooxygenase;Multigenefamily;NADP;Oxidoreductase;Polymorphism;Transmembrane,Dimethylaniline monooxygenase [N-oxide-forming] 1 (EC 1.14.13.8) (Fetal hepatic flavin-containing monooxygenase 1) (FMO 1) (Dimethylaniline oxidase 1).	7e-21	GO_ID:35759	TAIR|gene:2117782 SPTR:Q9SVU0 symbol:AT4G28720.1 [GO:0004497 "monooxygenase activity" evidence=ISS] InterPro:IPR001327 InterPro:IPR001100 InterPro:IPR000960 InterPro:IPR000103 PRINTS:PR00368 PRINTS:PR00411 PRINTS:PR00469 Pfam:PF00743 EMBL:AL161573 EMBL:AL035353 PIR:T04527 SPTR:Q9SVU0	2e-113
Ljwgs_018378.1	99.1.3.1.105	EC 1.14.13.8	mlo:mll7934	similar to dimethylaniline monooxygenase [KO:K07222]	2e-45	mll7934	COG2072	4e-46	FMO1_HUMAN	Acetylation;Endoplasmicreticulum;FAD;Flavoprotein;Membrane;Microsome;Monooxygenase;Multigenefamily;NADP;Oxidoreductase;Polymorphism;Transmembrane,Dimethylaniline monooxygenase [N-oxide-forming] 1 (EC 1.14.13.8) (Fetal hepatic flavin-containing monooxygenase 1) (FMO 1) (Dimethylaniline oxidase 1).	7e-21	GO_ID:35759	TAIR|gene:2117782 SPTR:Q9SVU0 symbol:AT4G28720.1 [GO:0004497 "monooxygenase activity" evidence=ISS] InterPro:IPR001327 InterPro:IPR001100 InterPro:IPR000960 InterPro:IPR000103 PRINTS:PR00368 PRINTS:PR00411 PRINTS:PR00469 Pfam:PF00743 EMBL:AL161573 EMBL:AL035353 PIR:T04527 SPTR:Q9SVU0	2e-113
Ljwgs_018378.1	99.1.2.192	COG2072	mlo:mll7934	similar to dimethylaniline monooxygenase [KO:K07222]	2e-45	mll7934	COG2072	4e-46	FMO1_HUMAN	Acetylation;Endoplasmicreticulum;FAD;Flavoprotein;Membrane;Microsome;Monooxygenase;Multigenefamily;NADP;Oxidoreductase;Polymorphism;Transmembrane,Dimethylaniline monooxygenase [N-oxide-forming] 1 (EC 1.14.13.8) (Fetal hepatic flavin-containing monooxygenase 1) (FMO 1) (Dimethylaniline oxidase 1).	7e-21	GO_ID:35759	TAIR|gene:2117782 SPTR:Q9SVU0 symbol:AT4G28720.1 [GO:0004497 "monooxygenase activity" evidence=ISS] InterPro:IPR001327 InterPro:IPR001100 InterPro:IPR000960 InterPro:IPR000103 PRINTS:PR00368 PRINTS:PR00411 PRINTS:PR00469 Pfam:PF00743 EMBL:AL161573 EMBL:AL035353 PIR:T04527 SPTR:Q9SVU0	2e-113
Ljwgs_018378.1	99.1.4.6454	GO_ID:35759	mlo:mll7934	similar to dimethylaniline monooxygenase [KO:K07222]	2e-45	mll7934	COG2072	4e-46	FMO1_HUMAN	Acetylation;Endoplasmicreticulum;FAD;Flavoprotein;Membrane;Microsome;Monooxygenase;Multigenefamily;NADP;Oxidoreductase;Polymorphism;Transmembrane,Dimethylaniline monooxygenase [N-oxide-forming] 1 (EC 1.14.13.8) (Fetal hepatic flavin-containing monooxygenase 1) (FMO 1) (Dimethylaniline oxidase 1).	7e-21	GO_ID:35759	TAIR|gene:2117782 SPTR:Q9SVU0 symbol:AT4G28720.1 [GO:0004497 "monooxygenase activity" evidence=ISS] InterPro:IPR001327 InterPro:IPR001100 InterPro:IPR000960 InterPro:IPR000103 PRINTS:PR00368 PRINTS:PR00411 PRINTS:PR00469 Pfam:PF00743 EMBL:AL161573 EMBL:AL035353 PIR:T04527 SPTR:Q9SVU0	2e-113
chr2.CM0803.81	3.3.10.117	BMPR1 bone morphogenetic protein receptor, type I [EC:2.7.1.37]	ath:At4g28490	F20O9.180; leucine-rich repeat transmembrane protein kinase, putative [EC:2.7.1.37] [KO:K00870]	3e-11				EXS_ARATH	ATP-binding;Kinase;Leucine-richrepeat;Meiosis;Membrane;Nucleotide-binding;Phosphorylation;Receptor;Repeat;Serine/threonine-proteinkinase;Signal;Transferase;Transmembrane,Leucine-rich repeat receptor protein kinase EXS precursor (EC 2.7.1.37) (Extra sporogenous cells protein) (EXCESS MICROSPOROCYTES1 protein).	9e-17	GO_ID:49608	TAIR|gene:2075660 SPTR:Q9SD62 symbol:AT3G47110.1 [GO:0016301 "kinase activity" evidence=ISS] [GO:0004674 "protein serine/threonine kinase activity" evidence=ISS] [GO:0005524 "ATP binding" evidence=ISS] [GO:0006468 "protein amino acid phosphorylation" evidence=ISS] [GO:0007169 "transmembrane receptor protein tyrosine kinase signaling pathway" evidence=ISS] Pfam:PF00560 InterPro:IPR000719 InterPro:…	7e-27
chr2.CM0803.81	3.2.2.1	Protein kinase [EC:2.7.1.37]	ath:At4g28490	F20O9.180; leucine-rich repeat transmembrane protein kinase, putative [EC:2.7.1.37] [KO:K00870]	3e-11				EXS_ARATH	ATP-binding;Kinase;Leucine-richrepeat;Meiosis;Membrane;Nucleotide-binding;Phosphorylation;Receptor;Repeat;Serine/threonine-proteinkinase;Signal;Transferase;Transmembrane,Leucine-rich repeat receptor protein kinase EXS precursor (EC 2.7.1.37) (Extra sporogenous cells protein) (EXCESS MICROSPOROCYTES1 protein).	9e-17	GO_ID:49608	TAIR|gene:2075660 SPTR:Q9SD62 symbol:AT3G47110.1 [GO:0016301 "kinase activity" evidence=ISS] [GO:0004674 "protein serine/threonine kinase activity" evidence=ISS] [GO:0005524 "ATP binding" evidence=ISS] [GO:0006468 "protein amino acid phosphorylation" evidence=ISS] [GO:0007169 "transmembrane receptor protein tyrosine kinase signaling pathway" evidence=ISS] Pfam:PF00560 InterPro:IPR000719 InterPro:…	7e-27
Ljwgs_045353.1	1.1.8.57	E3.2.1.4 endoglucanase [EC:3.2.1.4] [COG:COG3405] [GO:0008810]	ath:At4g39010	F19H22.110; glycosyl hydrolase family 9 protein [EC:3.2.1.4] [KO:K01179]	2e-41				GUN1_PERAE	Carbohydratemetabolism;Cellulosedegradation;Fruitripening;Glycoprotein;Glycosidase;Hydrolase;Multigenefamily;Polysaccharidedegradation;Signal,Endoglucanase 1 precursor (EC 3.2.1.4) (Endo-1,4-beta-glucanase) (Abscission cellulase 1).	9e-62	GO_ID:29991	TAIR|gene:3433629 SPTR:Q9SRX3 symbol:AT1G02800.1 [GO:0004553 "hydrolase activity, hydrolyzing O-glycosyl compounds" evidence=ISS] InterPro:IPR001701 Pfam:PF00759 EMBL:AC009525 PIR:A86158 HSSP:Q9EYQ2 PROSITE:PS00592 PROSITE:PS00698 SPTR:Q9SRX3	7e-47
Ljwgs_134779.1	99.1.4.8153	GO_ID:52154										GO_ID:52154	TAIR|gene:2045328 SPTR:O64815 symbol:AT2G23060.1 [GO:0008372 "cellular component unknown" evidence=ND] [GO:0008080 "N-acetyltransferase activity" evidence=ISS] [GO:0008152 "metabolism" evidence=ISS] InterPro:IPR000182 Pfam:PF00583 EMBL:AC004401 PIR:A84620 SPTR:O64815	3e-15
gi13884220	99.2	Unclassified without homolog
chr6.CM0037.61.1	3.3.3.15.8	CNGF cyclic nucleotide gated channel, other eukaryote	ath:At5g57940	MTI20.20; cyclic nucleotide-regulated ion channel (CNGC5) [KO:K05391]	4e-37				CNGC5_ARATH	Alternativesplicing;Calmodulin-binding;cAMP;cAMP-binding;cGMP;cGMP-binding;Iontransport;Ionicchannel;Membrane;Multigenefamily;Nucleotide-binding;Transmembrane;Transport,Probable cyclic nucleotide-gated ion channel 5 (AtCNGC5) (Cyclic nucleotide- and calmodulin-regulated ion channel 5).	2e-37	GO_ID:576	TAIR|gene:2174447 SPTR:Q8RWS9 symbol:AT5G57940.1 [GO:0005516 "calmodulin binding" evidence=TAS] [GO:0005267 "potassium channel activity" evidence=ISS] [GO:0030551 "cyclic nucleotide binding" evidence=ISS] Pfam:PF00612 InterPro:IPR005821 InterPro:IPR000595 InterPro:IPR000048 InterPro:IPR003938 InterPro:IPR001622 Pfam:PF00520 Pfam:PF00027 PROSITE:PS50096 PRINTS:PR01463 PROSITE:PS00888 PROSITE:PS008…	8e-38
Ljwgs_065168.2	99.1.4.8723	GO_ID:9198							C81E1_GLYEC	Heme;Iron;Membrane;Metal-binding;Monooxygenase;NADP;Oxidoreductase,Cytochrome P450 81E1 (EC 1.14.13.89) (Isoflavone 2-hydroxylase) (P450 91A4) (CYP GE-3).	6e-23	GO_ID:9198	TAIR|gene:3438965 SPTR:O23154 symbol:AT4G37340.1 [GO:0019825 "oxygen binding" evidence=ISS] InterPro:IPR001128 Pfam:PF00067 InterPro:IPR002403 InterPro:IPR002401 PRINTS:PR00463 PRINTS:PR00385 PROSITE:PS00086 PRINTS:PR00465 EMBL:Z99707 EMBL:AL161591 PIR:C85441 SPTR:O23154	1e-14
Ljwgs_065168.2	99.1.3.1.168	EC 1.14.13.89							C81E1_GLYEC	Heme;Iron;Membrane;Metal-binding;Monooxygenase;NADP;Oxidoreductase,Cytochrome P450 81E1 (EC 1.14.13.89) (Isoflavone 2-hydroxylase) (P450 91A4) (CYP GE-3).	6e-23	GO_ID:9198	TAIR|gene:3438965 SPTR:O23154 symbol:AT4G37340.1 [GO:0019825 "oxygen binding" evidence=ISS] InterPro:IPR001128 Pfam:PF00067 InterPro:IPR002403 InterPro:IPR002401 PRINTS:PR00463 PRINTS:PR00385 PROSITE:PS00086 PRINTS:PR00465 EMBL:Z99707 EMBL:AL161591 PIR:C85441 SPTR:O23154	1e-14
Ljwgs_126128.1	99.2	Unclassified without homolog
chr1.CM1409.36	3.1.3.61	TC.MATE multidrug resistance protein, MATE family [COG:COG0534] [TC:2.A.66.1]				YHR032w	COG0534	3e-11	TT12_ARATH	Flavonoidbiosynthesis;Membrane;Repeat;Transmembrane;Transport;Vacuole,TRANSPARENT TESTA 12 protein.	9e-26	GO_ID:7914	TAIR|gene:3436060 SPTR:Q8RXK1 symbol:AT1G33080.1 [GO:0005215 "transporter activity" evidence=ISS] [GO:0015297 "antiporter activity" evidence=ISS] [GO:0016020 "membrane" evidence=ISS] InterPro:IPR002528 Pfam:PF01554 GO:GO:0016020 TIGRFAMs:TIGR00797 EMBL:AY080844 EMBL:AY133850 SPTR:Q8RXK1	8e-66
chr5.TM1466.3.1	99.1.3.2.660	SOC1_ARATH							SOC1_ARATH	Developmentalprotein;Differentiation;DNA-binding;Flowering;Nuclearprotein;Transcription;Transcriptionregulation,SUPPRESSOR OF CONSTANS OVEREXPRESSION 1 protein (Agamous-like MADS box protein AGL20).	6e-13	GO_ID:833	TAIR|gene:2175187 SPTR:Q9FKK2 symbol:AT5G60440.1 [GO:0003700 "transcription factor activity" evidence=ISS] [GO:0003677 "DNA binding" evidence=ISS] InterPro:IPR002100 Pfam:PF00319 GO:GO:0005634 GO:GO:0006350 PRINTS:PR00404 PROSITE:PS50066 HSSP:Q02078 SMART:SM00432 EMBL:AB011483 SPTR:Q9FKK2	2e-19
chr5.TM1466.3.1	99.1.4.2030	GO_ID:833							SOC1_ARATH	Developmentalprotein;Differentiation;DNA-binding;Flowering;Nuclearprotein;Transcription;Transcriptionregulation,SUPPRESSOR OF CONSTANS OVEREXPRESSION 1 protein (Agamous-like MADS box protein AGL20).	6e-13	GO_ID:833	TAIR|gene:2175187 SPTR:Q9FKK2 symbol:AT5G60440.1 [GO:0003700 "transcription factor activity" evidence=ISS] [GO:0003677 "DNA binding" evidence=ISS] InterPro:IPR002100 Pfam:PF00319 GO:GO:0005634 GO:GO:0006350 PRINTS:PR00404 PROSITE:PS50066 HSSP:Q02078 SMART:SM00432 EMBL:AB011483 SPTR:Q9FKK2	2e-19
Ljwgs_045903.1	99.2	Unclassified without homolog
Ljwgs_037494.1	99.1.4.865	GO_ID:28980										GO_ID:28980	TAIR|gene:2023869 SPTR:Q9LMX4 symbol:AT1G13750.1 [GO:0000004 "biological process unknown" evidence=ND] [GO:0004722 "protein serine/threonine phosphatase activity" evidence=ISS] Pfam:PF00149 InterPro:IPR004843 InterPro:IPR003961 SMART:SM00060 EMBL:AC027656 EMBL:AY818190 EMBL:AY099570 EMBL:BT001252 SPTR:Q9LMX4	6e-39
chr4.CM0617.67	99.1.4.5351	GO_ID:48278							SPL11_ORYSA	Repeat;Ublconjugationpathway,Spotted leaf protein 11 (Spotted leaf11) (Cell death-related protein SPL11).	2e-13	GO_ID:48278	TAIR|gene:2077606 SPTR:Q9M911 symbol:AT3G06880.1 [GO:0008372 "cellular component unknown" evidence=ND] [GO:0000166 "nucleotide binding" evidence=ISS] InterPro:IPR001680 Pfam:PF00400 PRINTS:PR00320 SMART:SM00320 PROSITE:PS00678 PROSITE:PS50082 PROSITE:PS50294 EMBL:AC016827 SPTR:Q9M911	1e-42
chr4.CM0617.67	99.1.3.2.1517	SPL11_ORYSA							SPL11_ORYSA	Repeat;Ublconjugationpathway,Spotted leaf protein 11 (Spotted leaf11) (Cell death-related protein SPL11).	2e-13	GO_ID:48278	TAIR|gene:2077606 SPTR:Q9M911 symbol:AT3G06880.1 [GO:0008372 "cellular component unknown" evidence=ND] [GO:0000166 "nucleotide binding" evidence=ISS] InterPro:IPR001680 Pfam:PF00400 PRINTS:PR00320 SMART:SM00320 PROSITE:PS00678 PROSITE:PS50082 PROSITE:PS50294 EMBL:AC016827 SPTR:Q9M911	1e-42
TM1571.4	1.3.5.17	E1.14.99.7, SQLE squalene monooxygenase [EC:1.14.99.7] [GO:0004506]	ath:At4g37760	T28I19.40; squalene monooxygenase, putative / squalene epoxidase, putative [EC:1.14.99.7] [KO:K00511]	1e-172	YGR175c	COG0654	3e-44	ERG1_PANGI	FAD;Flavoprotein;Membrane;Oxidoreductase;Transmembrane,Squalene monooxygenase (EC 1.14.99.7) (Squalene epoxidase) (SE).	0	GO_ID:35202	TAIR|gene:2059195 SPTR:O81000 symbol:AT2G22830.1 [GO:0016126 "sterol biosynthesis" evidence=TAS] InterPro:IPR003042 Pfam:PF01266 InterPro:IPR000205 InterPro:IPR006076 GO:GO:0008152 PRINTS:PR00420 EMBL:AC004786 PIR:D84617 SPTR:O81000	3e-169
TM1571.4	1.11.17.25	E1.14.13.2, pobA p-hydroxybenzoate 3-monooxygenase [EC:1.14.13.2] [COG:COG0654] [GO:0018659]	ath:At4g37760	T28I19.40; squalene monooxygenase, putative / squalene epoxidase, putative [EC:1.14.99.7] [KO:K00511]	1e-172	YGR175c	COG0654	3e-44	ERG1_PANGI	FAD;Flavoprotein;Membrane;Oxidoreductase;Transmembrane,Squalene monooxygenase (EC 1.14.99.7) (Squalene epoxidase) (SE).	0	GO_ID:35202	TAIR|gene:2059195 SPTR:O81000 symbol:AT2G22830.1 [GO:0016126 "sterol biosynthesis" evidence=TAS] InterPro:IPR003042 Pfam:PF01266 InterPro:IPR000205 InterPro:IPR006076 GO:GO:0008152 PRINTS:PR00420 EMBL:AC004786 PIR:D84617 SPTR:O81000	3e-169
TM1571.4	1.3.6.4	E1.14.13.- [EC:1.14.13.-] [COG:COG0654]	ath:At4g37760	T28I19.40; squalene monooxygenase, putative / squalene epoxidase, putative [EC:1.14.99.7] [KO:K00511]	1e-172	YGR175c	COG0654	3e-44	ERG1_PANGI	FAD;Flavoprotein;Membrane;Oxidoreductase;Transmembrane,Squalene monooxygenase (EC 1.14.99.7) (Squalene epoxidase) (SE).	0	GO_ID:35202	TAIR|gene:2059195 SPTR:O81000 symbol:AT2G22830.1 [GO:0016126 "sterol biosynthesis" evidence=TAS] InterPro:IPR003042 Pfam:PF01266 InterPro:IPR000205 InterPro:IPR006076 GO:GO:0008152 PRINTS:PR00420 EMBL:AC004786 PIR:D84617 SPTR:O81000	3e-169
TM1571.4	1.11.20.5	E1.14.13.- [EC:1.14.13.-] [COG:COG0654]	ath:At4g37760	T28I19.40; squalene monooxygenase, putative / squalene epoxidase, putative [EC:1.14.99.7] [KO:K00511]	1e-172	YGR175c	COG0654	3e-44	ERG1_PANGI	FAD;Flavoprotein;Membrane;Oxidoreductase;Transmembrane,Squalene monooxygenase (EC 1.14.99.7) (Squalene epoxidase) (SE).	0	GO_ID:35202	TAIR|gene:2059195 SPTR:O81000 symbol:AT2G22830.1 [GO:0016126 "sterol biosynthesis" evidence=TAS] InterPro:IPR003042 Pfam:PF01266 InterPro:IPR000205 InterPro:IPR006076 GO:GO:0008152 PRINTS:PR00420 EMBL:AC004786 PIR:D84617 SPTR:O81000	3e-169
TM1571.4	1.11.14.3	E1.14.13.1 salicylate hydroxylase [EC:1.14.13.1] [COG:COG0654] [GO:0018658]	ath:At4g37760	T28I19.40; squalene monooxygenase, putative / squalene epoxidase, putative [EC:1.14.99.7] [KO:K00511]	1e-172	YGR175c	COG0654	3e-44	ERG1_PANGI	FAD;Flavoprotein;Membrane;Oxidoreductase;Transmembrane,Squalene monooxygenase (EC 1.14.99.7) (Squalene epoxidase) (SE).	0	GO_ID:35202	TAIR|gene:2059195 SPTR:O81000 symbol:AT2G22830.1 [GO:0016126 "sterol biosynthesis" evidence=TAS] InterPro:IPR003042 Pfam:PF01266 InterPro:IPR000205 InterPro:IPR006076 GO:GO:0008152 PRINTS:PR00420 EMBL:AC004786 PIR:D84617 SPTR:O81000	3e-169
TM1571.4	1.11.12.2	E1.14.13.1 salicylate hydroxylase [EC:1.14.13.1] [COG:COG0654] [GO:0018658]	ath:At4g37760	T28I19.40; squalene monooxygenase, putative / squalene epoxidase, putative [EC:1.14.99.7] [KO:K00511]	1e-172	YGR175c	COG0654	3e-44	ERG1_PANGI	FAD;Flavoprotein;Membrane;Oxidoreductase;Transmembrane,Squalene monooxygenase (EC 1.14.99.7) (Squalene epoxidase) (SE).	0	GO_ID:35202	TAIR|gene:2059195 SPTR:O81000 symbol:AT2G22830.1 [GO:0016126 "sterol biosynthesis" evidence=TAS] InterPro:IPR003042 Pfam:PF01266 InterPro:IPR000205 InterPro:IPR006076 GO:GO:0008152 PRINTS:PR00420 EMBL:AC004786 PIR:D84617 SPTR:O81000	3e-169
TM1571.4	1.2.6.14	E1.14.13.- [EC:1.14.13.-] [COG:COG0654]	ath:At4g37760	T28I19.40; squalene monooxygenase, putative / squalene epoxidase, putative [EC:1.14.99.7] [KO:K00511]	1e-172	YGR175c	COG0654	3e-44	ERG1_PANGI	FAD;Flavoprotein;Membrane;Oxidoreductase;Transmembrane,Squalene monooxygenase (EC 1.14.99.7) (Squalene epoxidase) (SE).	0	GO_ID:35202	TAIR|gene:2059195 SPTR:O81000 symbol:AT2G22830.1 [GO:0016126 "sterol biosynthesis" evidence=TAS] InterPro:IPR003042 Pfam:PF01266 InterPro:IPR000205 InterPro:IPR006076 GO:GO:0008152 PRINTS:PR00420 EMBL:AC004786 PIR:D84617 SPTR:O81000	3e-169
TM1571.4	1.5.14.46	E1.14.13.- [EC:1.14.13.-] [COG:COG0654]	ath:At4g37760	T28I19.40; squalene monooxygenase, putative / squalene epoxidase, putative [EC:1.14.99.7] [KO:K00511]	1e-172	YGR175c	COG0654	3e-44	ERG1_PANGI	FAD;Flavoprotein;Membrane;Oxidoreductase;Transmembrane,Squalene monooxygenase (EC 1.14.99.7) (Squalene epoxidase) (SE).	0	GO_ID:35202	TAIR|gene:2059195 SPTR:O81000 symbol:AT2G22830.1 [GO:0016126 "sterol biosynthesis" evidence=TAS] InterPro:IPR003042 Pfam:PF01266 InterPro:IPR000205 InterPro:IPR006076 GO:GO:0008152 PRINTS:PR00420 EMBL:AC004786 PIR:D84617 SPTR:O81000	3e-169
TM1571.4	1.11.4.5	E1.14.13.- [EC:1.14.13.-] [COG:COG0654]	ath:At4g37760	T28I19.40; squalene monooxygenase, putative / squalene epoxidase, putative [EC:1.14.99.7] [KO:K00511]	1e-172	YGR175c	COG0654	3e-44	ERG1_PANGI	FAD;Flavoprotein;Membrane;Oxidoreductase;Transmembrane,Squalene monooxygenase (EC 1.14.99.7) (Squalene epoxidase) (SE).	0	GO_ID:35202	TAIR|gene:2059195 SPTR:O81000 symbol:AT2G22830.1 [GO:0016126 "sterol biosynthesis" evidence=TAS] InterPro:IPR003042 Pfam:PF01266 InterPro:IPR000205 InterPro:IPR006076 GO:GO:0008152 PRINTS:PR00420 EMBL:AC004786 PIR:D84617 SPTR:O81000	3e-169
TM1571.4	1.11.11.4	E1.14.13.- [EC:1.14.13.-] [COG:COG0654]	ath:At4g37760	T28I19.40; squalene monooxygenase, putative / squalene epoxidase, putative [EC:1.14.99.7] [KO:K00511]	1e-172	YGR175c	COG0654	3e-44	ERG1_PANGI	FAD;Flavoprotein;Membrane;Oxidoreductase;Transmembrane,Squalene monooxygenase (EC 1.14.99.7) (Squalene epoxidase) (SE).	0	GO_ID:35202	TAIR|gene:2059195 SPTR:O81000 symbol:AT2G22830.1 [GO:0016126 "sterol biosynthesis" evidence=TAS] InterPro:IPR003042 Pfam:PF01266 InterPro:IPR000205 InterPro:IPR006076 GO:GO:0008152 PRINTS:PR00420 EMBL:AC004786 PIR:D84617 SPTR:O81000	3e-169
TM1571.4	1.11.19.2	E1.14.13.- [EC:1.14.13.-] [COG:COG0654]	ath:At4g37760	T28I19.40; squalene monooxygenase, putative / squalene epoxidase, putative [EC:1.14.99.7] [KO:K00511]	1e-172	YGR175c	COG0654	3e-44	ERG1_PANGI	FAD;Flavoprotein;Membrane;Oxidoreductase;Transmembrane,Squalene monooxygenase (EC 1.14.99.7) (Squalene epoxidase) (SE).	0	GO_ID:35202	TAIR|gene:2059195 SPTR:O81000 symbol:AT2G22830.1 [GO:0016126 "sterol biosynthesis" evidence=TAS] InterPro:IPR003042 Pfam:PF01266 InterPro:IPR000205 InterPro:IPR006076 GO:GO:0008152 PRINTS:PR00420 EMBL:AC004786 PIR:D84617 SPTR:O81000	3e-169
TM1571.4	1.11.20.4	E1.14.13.1 salicylate hydroxylase [EC:1.14.13.1] [COG:COG0654] [GO:0018658]	ath:At4g37760	T28I19.40; squalene monooxygenase, putative / squalene epoxidase, putative [EC:1.14.99.7] [KO:K00511]	1e-172	YGR175c	COG0654	3e-44	ERG1_PANGI	FAD;Flavoprotein;Membrane;Oxidoreductase;Transmembrane,Squalene monooxygenase (EC 1.14.99.7) (Squalene epoxidase) (SE).	0	GO_ID:35202	TAIR|gene:2059195 SPTR:O81000 symbol:AT2G22830.1 [GO:0016126 "sterol biosynthesis" evidence=TAS] InterPro:IPR003042 Pfam:PF01266 InterPro:IPR000205 InterPro:IPR006076 GO:GO:0008152 PRINTS:PR00420 EMBL:AC004786 PIR:D84617 SPTR:O81000	3e-169
TM1571.4	1.5.12.41	E1.14.13.- [EC:1.14.13.-] [COG:COG0654]	ath:At4g37760	T28I19.40; squalene monooxygenase, putative / squalene epoxidase, putative [EC:1.14.99.7] [KO:K00511]	1e-172	YGR175c	COG0654	3e-44	ERG1_PANGI	FAD;Flavoprotein;Membrane;Oxidoreductase;Transmembrane,Squalene monooxygenase (EC 1.14.99.7) (Squalene epoxidase) (SE).	0	GO_ID:35202	TAIR|gene:2059195 SPTR:O81000 symbol:AT2G22830.1 [GO:0016126 "sterol biosynthesis" evidence=TAS] InterPro:IPR003042 Pfam:PF01266 InterPro:IPR000205 InterPro:IPR006076 GO:GO:0008152 PRINTS:PR00420 EMBL:AC004786 PIR:D84617 SPTR:O81000	3e-169
TM1571.4	1.5.11.18	E1.14.13.- [EC:1.14.13.-] [COG:COG0654]	ath:At4g37760	T28I19.40; squalene monooxygenase, putative / squalene epoxidase, putative [EC:1.14.99.7] [KO:K00511]	1e-172	YGR175c	COG0654	3e-44	ERG1_PANGI	FAD;Flavoprotein;Membrane;Oxidoreductase;Transmembrane,Squalene monooxygenase (EC 1.14.99.7) (Squalene epoxidase) (SE).	0	GO_ID:35202	TAIR|gene:2059195 SPTR:O81000 symbol:AT2G22830.1 [GO:0016126 "sterol biosynthesis" evidence=TAS] InterPro:IPR003042 Pfam:PF01266 InterPro:IPR000205 InterPro:IPR006076 GO:GO:0008152 PRINTS:PR00420 EMBL:AC004786 PIR:D84617 SPTR:O81000	3e-169
TM1571.4	1.10.1.6	E1.14.99.7, SQLE squalene monooxygenase [EC:1.14.99.7] [GO:0004506]	ath:At4g37760	T28I19.40; squalene monooxygenase, putative / squalene epoxidase, putative [EC:1.14.99.7] [KO:K00511]	1e-172	YGR175c	COG0654	3e-44	ERG1_PANGI	FAD;Flavoprotein;Membrane;Oxidoreductase;Transmembrane,Squalene monooxygenase (EC 1.14.99.7) (Squalene epoxidase) (SE).	0	GO_ID:35202	TAIR|gene:2059195 SPTR:O81000 symbol:AT2G22830.1 [GO:0016126 "sterol biosynthesis" evidence=TAS] InterPro:IPR003042 Pfam:PF01266 InterPro:IPR000205 InterPro:IPR006076 GO:GO:0008152 PRINTS:PR00420 EMBL:AC004786 PIR:D84617 SPTR:O81000	3e-169
TM1571.4	1.9.11.10	COQ6 ubiquinone biosynthesis monooxygenase Coq6 [EC:1.14.13.-] [COG:COG0654]	ath:At4g37760	T28I19.40; squalene monooxygenase, putative / squalene epoxidase, putative [EC:1.14.99.7] [KO:K00511]	1e-172	YGR175c	COG0654	3e-44	ERG1_PANGI	FAD;Flavoprotein;Membrane;Oxidoreductase;Transmembrane,Squalene monooxygenase (EC 1.14.99.7) (Squalene epoxidase) (SE).	0	GO_ID:35202	TAIR|gene:2059195 SPTR:O81000 symbol:AT2G22830.1 [GO:0016126 "sterol biosynthesis" evidence=TAS] InterPro:IPR003042 Pfam:PF01266 InterPro:IPR000205 InterPro:IPR006076 GO:GO:0008152 PRINTS:PR00420 EMBL:AC004786 PIR:D84617 SPTR:O81000	3e-169
TM1571.4	1.5.13.30	MHPA 3-(3-hydroxy-phenyl)propionate hydroxylase [EC:1.14.13.-] [COG:COG0654] [GO:0008688]	ath:At4g37760	T28I19.40; squalene monooxygenase, putative / squalene epoxidase, putative [EC:1.14.99.7] [KO:K00511]	1e-172	YGR175c	COG0654	3e-44	ERG1_PANGI	FAD;Flavoprotein;Membrane;Oxidoreductase;Transmembrane,Squalene monooxygenase (EC 1.14.99.7) (Squalene epoxidase) (SE).	0	GO_ID:35202	TAIR|gene:2059195 SPTR:O81000 symbol:AT2G22830.1 [GO:0016126 "sterol biosynthesis" evidence=TAS] InterPro:IPR003042 Pfam:PF01266 InterPro:IPR000205 InterPro:IPR006076 GO:GO:0008152 PRINTS:PR00420 EMBL:AC004786 PIR:D84617 SPTR:O81000	3e-169
TM1571.4	1.3.5.23	E1.14.13.- [EC:1.14.13.-] [COG:COG0654]	ath:At4g37760	T28I19.40; squalene monooxygenase, putative / squalene epoxidase, putative [EC:1.14.99.7] [KO:K00511]	1e-172	YGR175c	COG0654	3e-44	ERG1_PANGI	FAD;Flavoprotein;Membrane;Oxidoreductase;Transmembrane,Squalene monooxygenase (EC 1.14.99.7) (Squalene epoxidase) (SE).	0	GO_ID:35202	TAIR|gene:2059195 SPTR:O81000 symbol:AT2G22830.1 [GO:0016126 "sterol biosynthesis" evidence=TAS] InterPro:IPR003042 Pfam:PF01266 InterPro:IPR000205 InterPro:IPR006076 GO:GO:0008152 PRINTS:PR00420 EMBL:AC004786 PIR:D84617 SPTR:O81000	3e-169
TM1571.4	1.5.13.11	E1.14.13.- [EC:1.14.13.-] [COG:COG0654]	ath:At4g37760	T28I19.40; squalene monooxygenase, putative / squalene epoxidase, putative [EC:1.14.99.7] [KO:K00511]	1e-172	YGR175c	COG0654	3e-44	ERG1_PANGI	FAD;Flavoprotein;Membrane;Oxidoreductase;Transmembrane,Squalene monooxygenase (EC 1.14.99.7) (Squalene epoxidase) (SE).	0	GO_ID:35202	TAIR|gene:2059195 SPTR:O81000 symbol:AT2G22830.1 [GO:0016126 "sterol biosynthesis" evidence=TAS] InterPro:IPR003042 Pfam:PF01266 InterPro:IPR000205 InterPro:IPR006076 GO:GO:0008152 PRINTS:PR00420 EMBL:AC004786 PIR:D84617 SPTR:O81000	3e-169
TM1571.4	1.3.8.4	E1.14.13.- [EC:1.14.13.-] [COG:COG0654]	ath:At4g37760	T28I19.40; squalene monooxygenase, putative / squalene epoxidase, putative [EC:1.14.99.7] [KO:K00511]	1e-172	YGR175c	COG0654	3e-44	ERG1_PANGI	FAD;Flavoprotein;Membrane;Oxidoreductase;Transmembrane,Squalene monooxygenase (EC 1.14.99.7) (Squalene epoxidase) (SE).	0	GO_ID:35202	TAIR|gene:2059195 SPTR:O81000 symbol:AT2G22830.1 [GO:0016126 "sterol biosynthesis" evidence=TAS] InterPro:IPR003042 Pfam:PF01266 InterPro:IPR000205 InterPro:IPR006076 GO:GO:0008152 PRINTS:PR00420 EMBL:AC004786 PIR:D84617 SPTR:O81000	3e-169
TM1571.4	1.11.10.2	E1.14.13.- [EC:1.14.13.-] [COG:COG0654]	ath:At4g37760	T28I19.40; squalene monooxygenase, putative / squalene epoxidase, putative [EC:1.14.99.7] [KO:K00511]	1e-172	YGR175c	COG0654	3e-44	ERG1_PANGI	FAD;Flavoprotein;Membrane;Oxidoreductase;Transmembrane,Squalene monooxygenase (EC 1.14.99.7) (Squalene epoxidase) (SE).	0	GO_ID:35202	TAIR|gene:2059195 SPTR:O81000 symbol:AT2G22830.1 [GO:0016126 "sterol biosynthesis" evidence=TAS] InterPro:IPR003042 Pfam:PF01266 InterPro:IPR000205 InterPro:IPR006076 GO:GO:0008152 PRINTS:PR00420 EMBL:AC004786 PIR:D84617 SPTR:O81000	3e-169
TM1571.4	1.11.7.2	E1.14.13.2, pobA p-hydroxybenzoate 3-monooxygenase [EC:1.14.13.2] [COG:COG0654] [GO:0018659]	ath:At4g37760	T28I19.40; squalene monooxygenase, putative / squalene epoxidase, putative [EC:1.14.99.7] [KO:K00511]	1e-172	YGR175c	COG0654	3e-44	ERG1_PANGI	FAD;Flavoprotein;Membrane;Oxidoreductase;Transmembrane,Squalene monooxygenase (EC 1.14.99.7) (Squalene epoxidase) (SE).	0	GO_ID:35202	TAIR|gene:2059195 SPTR:O81000 symbol:AT2G22830.1 [GO:0016126 "sterol biosynthesis" evidence=TAS] InterPro:IPR003042 Pfam:PF01266 InterPro:IPR000205 InterPro:IPR006076 GO:GO:0008152 PRINTS:PR00420 EMBL:AC004786 PIR:D84617 SPTR:O81000	3e-169
TM1571.4	1.10.6.6	E1.14.13.- [EC:1.14.13.-] [COG:COG0654]	ath:At4g37760	T28I19.40; squalene monooxygenase, putative / squalene epoxidase, putative [EC:1.14.99.7] [KO:K00511]	1e-172	YGR175c	COG0654	3e-44	ERG1_PANGI	FAD;Flavoprotein;Membrane;Oxidoreductase;Transmembrane,Squalene monooxygenase (EC 1.14.99.7) (Squalene epoxidase) (SE).	0	GO_ID:35202	TAIR|gene:2059195 SPTR:O81000 symbol:AT2G22830.1 [GO:0016126 "sterol biosynthesis" evidence=TAS] InterPro:IPR003042 Pfam:PF01266 InterPro:IPR000205 InterPro:IPR006076 GO:GO:0008152 PRINTS:PR00420 EMBL:AC004786 PIR:D84617 SPTR:O81000	3e-169
TM1571.4	1.9.11.7	UBIF 2-octaprenyl-3-methyl-6-methoxy-1,4-benzoquinol hydroxylase [EC:1.14.13.-] [COG:COG0654]	ath:At4g37760	T28I19.40; squalene monooxygenase, putative / squalene epoxidase, putative [EC:1.14.99.7] [KO:K00511]	1e-172	YGR175c	COG0654	3e-44	ERG1_PANGI	FAD;Flavoprotein;Membrane;Oxidoreductase;Transmembrane,Squalene monooxygenase (EC 1.14.99.7) (Squalene epoxidase) (SE).	0	GO_ID:35202	TAIR|gene:2059195 SPTR:O81000 symbol:AT2G22830.1 [GO:0016126 "sterol biosynthesis" evidence=TAS] InterPro:IPR003042 Pfam:PF01266 InterPro:IPR000205 InterPro:IPR006076 GO:GO:0008152 PRINTS:PR00420 EMBL:AC004786 PIR:D84617 SPTR:O81000	3e-169
TM1571.4	1.10.3.9	E1.14.13.- [EC:1.14.13.-] [COG:COG0654]	ath:At4g37760	T28I19.40; squalene monooxygenase, putative / squalene epoxidase, putative [EC:1.14.99.7] [KO:K00511]	1e-172	YGR175c	COG0654	3e-44	ERG1_PANGI	FAD;Flavoprotein;Membrane;Oxidoreductase;Transmembrane,Squalene monooxygenase (EC 1.14.99.7) (Squalene epoxidase) (SE).	0	GO_ID:35202	TAIR|gene:2059195 SPTR:O81000 symbol:AT2G22830.1 [GO:0016126 "sterol biosynthesis" evidence=TAS] InterPro:IPR003042 Pfam:PF01266 InterPro:IPR000205 InterPro:IPR006076 GO:GO:0008152 PRINTS:PR00420 EMBL:AC004786 PIR:D84617 SPTR:O81000	3e-169
TM1571.4	1.9.11.5	UBIH 2-octaprenyl-6-methoxyphenol hydroxylase [EC:1.14.13.-] [COG:COG0654] [GO:0008681]	ath:At4g37760	T28I19.40; squalene monooxygenase, putative / squalene epoxidase, putative [EC:1.14.99.7] [KO:K00511]	1e-172	YGR175c	COG0654	3e-44	ERG1_PANGI	FAD;Flavoprotein;Membrane;Oxidoreductase;Transmembrane,Squalene monooxygenase (EC 1.14.99.7) (Squalene epoxidase) (SE).	0	GO_ID:35202	TAIR|gene:2059195 SPTR:O81000 symbol:AT2G22830.1 [GO:0016126 "sterol biosynthesis" evidence=TAS] InterPro:IPR003042 Pfam:PF01266 InterPro:IPR000205 InterPro:IPR006076 GO:GO:0008152 PRINTS:PR00420 EMBL:AC004786 PIR:D84617 SPTR:O81000	3e-169
TM1571.4	1.11.12.6	E1.14.13.- [EC:1.14.13.-] [COG:COG0654]	ath:At4g37760	T28I19.40; squalene monooxygenase, putative / squalene epoxidase, putative [EC:1.14.99.7] [KO:K00511]	1e-172	YGR175c	COG0654	3e-44	ERG1_PANGI	FAD;Flavoprotein;Membrane;Oxidoreductase;Transmembrane,Squalene monooxygenase (EC 1.14.99.7) (Squalene epoxidase) (SE).	0	GO_ID:35202	TAIR|gene:2059195 SPTR:O81000 symbol:AT2G22830.1 [GO:0016126 "sterol biosynthesis" evidence=TAS] InterPro:IPR003042 Pfam:PF01266 InterPro:IPR000205 InterPro:IPR006076 GO:GO:0008152 PRINTS:PR00420 EMBL:AC004786 PIR:D84617 SPTR:O81000	3e-169
chr2.CM0020.32	1.9.11.16	E6.2.1.26, menE O-succinylbenzoic acid--CoA ligase [EC:6.2.1.26] [COG:COG0318] [GO:0008756]	ath:At4g05160	C17L7.80; 4-coumarate--CoA ligase, putative / 4-coumaroyl-CoA synthase, putative [EC:6.2.1.12] [KO:K01904]	4e-106	APE2284	COG0318	2e-61	4CL_PINTA	Ligase;Phenylpropanoidmetabolism,4-coumarate--CoA ligase (EC 6.2.1.12) (4CL) (4-coumaroyl-CoA synthase).	2e-93	GO_ID:24953	TAIR|gene:2117208 SPTR:O49414 symbol:AT4G19010.1 [GO:0016207 "4-coumarate-CoA ligase activity" evidence=ISS] InterPro:IPR000873 Pfam:PF00501 Prosite:PS00455 GO:GO:0008152 PRINTS:PR00154 HSSP:P08659 EMBL:AL161549 EMBL:AL021711 EMBL:AY376733 PIR:F85214 PIR:T05038 SPTR:O49414	7e-178
chr2.CM0020.32	1.3.3.11	E6.2.1.3, fadD long-chain fatty-acid-CoA ligase [EC:6.2.1.3] [COG:COG0318 COG1022] [GO:0004467]	ath:At4g05160	C17L7.80; 4-coumarate--CoA ligase, putative / 4-coumaroyl-CoA synthase, putative [EC:6.2.1.12] [KO:K01904]	4e-106	APE2284	COG0318	2e-61	4CL_PINTA	Ligase;Phenylpropanoidmetabolism,4-coumarate--CoA ligase (EC 6.2.1.12) (4CL) (4-coumaroyl-CoA synthase).	2e-93	GO_ID:24953	TAIR|gene:2117208 SPTR:O49414 symbol:AT4G19010.1 [GO:0016207 "4-coumarate-CoA ligase activity" evidence=ISS] InterPro:IPR000873 Pfam:PF00501 Prosite:PS00455 GO:GO:0008152 PRINTS:PR00154 HSSP:P08659 EMBL:AL161549 EMBL:AL021711 EMBL:AY376733 PIR:F85214 PIR:T05038 SPTR:O49414	7e-178
chr2.CM0020.32	3.2.12.19	E6.2.1.3, fadD long-chain fatty-acid-CoA ligase [EC:6.2.1.3] [COG:COG0318 COG1022] [GO:0004467]	ath:At4g05160	C17L7.80; 4-coumarate--CoA ligase, putative / 4-coumaroyl-CoA synthase, putative [EC:6.2.1.12] [KO:K01904]	4e-106	APE2284	COG0318	2e-61	4CL_PINTA	Ligase;Phenylpropanoidmetabolism,4-coumarate--CoA ligase (EC 6.2.1.12) (4CL) (4-coumaroyl-CoA synthase).	2e-93	GO_ID:24953	TAIR|gene:2117208 SPTR:O49414 symbol:AT4G19010.1 [GO:0016207 "4-coumarate-CoA ligase activity" evidence=ISS] InterPro:IPR000873 Pfam:PF00501 Prosite:PS00455 GO:GO:0008152 PRINTS:PR00154 HSSP:P08659 EMBL:AL161549 EMBL:AL021711 EMBL:AY376733 PIR:F85214 PIR:T05038 SPTR:O49414	7e-178
chr2.CM0020.32	1.10.6.1	E6.2.1.12 4-coumarate--CoA ligase [EC:6.2.1.12] [GO:0016207]	ath:At4g05160	C17L7.80; 4-coumarate--CoA ligase, putative / 4-coumaroyl-CoA synthase, putative [EC:6.2.1.12] [KO:K01904]	4e-106	APE2284	COG0318	2e-61	4CL_PINTA	Ligase;Phenylpropanoidmetabolism,4-coumarate--CoA ligase (EC 6.2.1.12) (4CL) (4-coumaroyl-CoA synthase).	2e-93	GO_ID:24953	TAIR|gene:2117208 SPTR:O49414 symbol:AT4G19010.1 [GO:0016207 "4-coumarate-CoA ligase activity" evidence=ISS] InterPro:IPR000873 Pfam:PF00501 Prosite:PS00455 GO:GO:0008152 PRINTS:PR00154 HSSP:P08659 EMBL:AL161549 EMBL:AL021711 EMBL:AY376733 PIR:F85214 PIR:T05038 SPTR:O49414	7e-178
chr4.CM0175.80	99.1.4.1386	GO_ID:45698										GO_ID:45698	TAIR|gene:3702243 SPTR:Q9SMM5 symbol:AT3G48740.1 [GO:0000004 "biological process unknown" evidence=ND] [GO:0016020 "membrane" evidence=ISS] InterPro:IPR004316 GO:GO:0016020 PANTHER:PTHR10791 Pfam:PF03083 EMBL:AL133315 EMBL:AY070412 EMBL:AY078041 EMBL:AY096594 EMBL:AF419559 EMBL:AF361825 PIR:T46218 SPTR:Q9SMM5	8e-66
chr2.TM1659.12	1.11.14.4	E1.14.-.- [EC:1.14.-.-] [COG:COG2124]	dre:30381	cyp26a1; cytochrome P450, subfamily XXVIA, polypeptide 1 [EC:1.14.14.1] [KO:K00493]	7e-11	slr0574	COG2124	2e-12	T10H_TAXCU	Heme;Iron;Metal-binding;Monooxygenase;NADP;Oxidoreductase;Taxolbiosynthesis,Taxane 10-beta-hydroxylase (EC 1.14.13.76) (5-alpha-taxadienol-10- beta-hydroxylase) (Cytochrome P450 725A1).	4e-26	GO_ID:17486	TAIR|gene:2158915 SPTR:Q9LVY3 symbol:AT5G36140.1 [GO:0005554 "molecular function unknown" evidence=ND] InterPro:IPR001128 EMBL:AB018112 SPTR:Q9LVY3	9e-16
chr2.TM1659.12	1.10.3.12	E1.14.-.- [EC:1.14.-.-] [COG:COG2124]	dre:30381	cyp26a1; cytochrome P450, subfamily XXVIA, polypeptide 1 [EC:1.14.14.1] [KO:K00493]	7e-11	slr0574	COG2124	2e-12	T10H_TAXCU	Heme;Iron;Metal-binding;Monooxygenase;NADP;Oxidoreductase;Taxolbiosynthesis,Taxane 10-beta-hydroxylase (EC 1.14.13.76) (5-alpha-taxadienol-10- beta-hydroxylase) (Cytochrome P450 725A1).	4e-26	GO_ID:17486	TAIR|gene:2158915 SPTR:Q9LVY3 symbol:AT5G36140.1 [GO:0005554 "molecular function unknown" evidence=ND] InterPro:IPR001128 EMBL:AB018112 SPTR:Q9LVY3	9e-16
chr2.TM1659.12	1.10.6.12	E1.14.-.- [EC:1.14.-.-] [COG:COG2124]	dre:30381	cyp26a1; cytochrome P450, subfamily XXVIA, polypeptide 1 [EC:1.14.14.1] [KO:K00493]	7e-11	slr0574	COG2124	2e-12	T10H_TAXCU	Heme;Iron;Metal-binding;Monooxygenase;NADP;Oxidoreductase;Taxolbiosynthesis,Taxane 10-beta-hydroxylase (EC 1.14.13.76) (5-alpha-taxadienol-10- beta-hydroxylase) (Cytochrome P450 725A1).	4e-26	GO_ID:17486	TAIR|gene:2158915 SPTR:Q9LVY3 symbol:AT5G36140.1 [GO:0005554 "molecular function unknown" evidence=ND] InterPro:IPR001128 EMBL:AB018112 SPTR:Q9LVY3	9e-16
chr2.TM1659.12	1.3.3.23	E1.14.14.1 unspecific monooxygenase [EC:1.14.14.1] [COG:COG2124] [GO:0050381]	dre:30381	cyp26a1; cytochrome P450, subfamily XXVIA, polypeptide 1 [EC:1.14.14.1] [KO:K00493]	7e-11	slr0574	COG2124	2e-12	T10H_TAXCU	Heme;Iron;Metal-binding;Monooxygenase;NADP;Oxidoreductase;Taxolbiosynthesis,Taxane 10-beta-hydroxylase (EC 1.14.13.76) (5-alpha-taxadienol-10- beta-hydroxylase) (Cytochrome P450 725A1).	4e-26	GO_ID:17486	TAIR|gene:2158915 SPTR:Q9LVY3 symbol:AT5G36140.1 [GO:0005554 "molecular function unknown" evidence=ND] InterPro:IPR001128 EMBL:AB018112 SPTR:Q9LVY3	9e-16
chr2.TM1659.12	1.1.7.13	E1.14.-.- [EC:1.14.-.-] [COG:COG2124]	dre:30381	cyp26a1; cytochrome P450, subfamily XXVIA, polypeptide 1 [EC:1.14.14.1] [KO:K00493]	7e-11	slr0574	COG2124	2e-12	T10H_TAXCU	Heme;Iron;Metal-binding;Monooxygenase;NADP;Oxidoreductase;Taxolbiosynthesis,Taxane 10-beta-hydroxylase (EC 1.14.13.76) (5-alpha-taxadienol-10- beta-hydroxylase) (Cytochrome P450 725A1).	4e-26	GO_ID:17486	TAIR|gene:2158915 SPTR:Q9LVY3 symbol:AT5G36140.1 [GO:0005554 "molecular function unknown" evidence=ND] InterPro:IPR001128 EMBL:AB018112 SPTR:Q9LVY3	9e-16
chr2.TM1659.12	1.5.14.29	E1.14.14.1 unspecific monooxygenase [EC:1.14.14.1] [COG:COG2124] [GO:0050381]	dre:30381	cyp26a1; cytochrome P450, subfamily XXVIA, polypeptide 1 [EC:1.14.14.1] [KO:K00493]	7e-11	slr0574	COG2124	2e-12	T10H_TAXCU	Heme;Iron;Metal-binding;Monooxygenase;NADP;Oxidoreductase;Taxolbiosynthesis,Taxane 10-beta-hydroxylase (EC 1.14.13.76) (5-alpha-taxadienol-10- beta-hydroxylase) (Cytochrome P450 725A1).	4e-26	GO_ID:17486	TAIR|gene:2158915 SPTR:Q9LVY3 symbol:AT5G36140.1 [GO:0005554 "molecular function unknown" evidence=ND] InterPro:IPR001128 EMBL:AB018112 SPTR:Q9LVY3	9e-16
chr2.TM1659.12	1.11.4.6	E1.14.-.- [EC:1.14.-.-] [COG:COG2124]	dre:30381	cyp26a1; cytochrome P450, subfamily XXVIA, polypeptide 1 [EC:1.14.14.1] [KO:K00493]	7e-11	slr0574	COG2124	2e-12	T10H_TAXCU	Heme;Iron;Metal-binding;Monooxygenase;NADP;Oxidoreductase;Taxolbiosynthesis,Taxane 10-beta-hydroxylase (EC 1.14.13.76) (5-alpha-taxadienol-10- beta-hydroxylase) (Cytochrome P450 725A1).	4e-26	GO_ID:17486	TAIR|gene:2158915 SPTR:Q9LVY3 symbol:AT5G36140.1 [GO:0005554 "molecular function unknown" evidence=ND] InterPro:IPR001128 EMBL:AB018112 SPTR:Q9LVY3	9e-16
chr2.TM1659.12	1.11.4.2	E1.14.14.1 unspecific monooxygenase [EC:1.14.14.1] [COG:COG2124] [GO:0050381]	dre:30381	cyp26a1; cytochrome P450, subfamily XXVIA, polypeptide 1 [EC:1.14.14.1] [KO:K00493]	7e-11	slr0574	COG2124	2e-12	T10H_TAXCU	Heme;Iron;Metal-binding;Monooxygenase;NADP;Oxidoreductase;Taxolbiosynthesis,Taxane 10-beta-hydroxylase (EC 1.14.13.76) (5-alpha-taxadienol-10- beta-hydroxylase) (Cytochrome P450 725A1).	4e-26	GO_ID:17486	TAIR|gene:2158915 SPTR:Q9LVY3 symbol:AT5G36140.1 [GO:0005554 "molecular function unknown" evidence=ND] InterPro:IPR001128 EMBL:AB018112 SPTR:Q9LVY3	9e-16
Ljwgs_092234.1	1.10.4.5	E1.14.11.12 gibberellin 20-oxidase [EC:1.14.11.12] [GO:0045544]	ath:At5g07200	T28J14.140; gibberellin 20-oxidase [EC:1.14.11.12] [KO:K05282]	9e-25				GAOX2_ORYSA	Iron;Metal-binding;Oxidoreductase;Polymorphism,Gibberellin 20 oxidase 2 (EC 1.14.11.-) (Gibberellin C-20 oxidase 2) (GA 20-oxidase 2) (Os20ox2) (Semidwarf-1 protein).	1e-28	GO_ID:2933	TAIR|gene:2182874 SPTR:Q39112 symbol:AT5G07200.1 [GO:0009686 "gibberellic acid biosynthesis" evidence=IDA] [GO:0045544 "gibberellin 20-oxidase activity" evidence=IDA] Pfam:PF03171 InterPro:IPR002283 InterPro:IPR005123 PRINTS:PR00682 HSSP:Q96323 EMBL:AL163652 EMBL:X83381 EMBL:BT004311 EMBL:BT005615 PIR:T48491 GeneFarm:4761 SPTR:Q39112	2e-25
chr1.TM0534.9	1.2.2.1.1.6	ATPF0B, atpF F-type H+-transporting ATPase b chain [COG:COG0711]	tel:tlr0432	atpG; H+-transporting ATP synthase chain b [EC:3.6.3.14] [KO:K02109]	5e-19	sll1323	COG0711	3e-14	ATPX_SPIOL	CF(0);Chloroplast;Directproteinsequencing;Hydrogeniontransport;Iontransport;Membrane;Plastid;Transitpeptide;Transmembrane;Transport,ATP synthase B chain, chloroplast precursor (EC 3.6.3.14) (Subunit II).	3e-60	GO_ID:17544	UNIPROT|P27183 SPTR:P27183 symbol:ATPX_SYNY3 [GO:0045260 "proton-transporting ATP synthase complex (sensu Bacteria)" evidence=IDA] InterPro:IPR002146 Pfam:PF00430 EMBL:BA000022 EMBL:X58128 PIR:S17748 SPTR:P27183	3e-14
chr1.TM0534.9	4.1.2.27	FLII flagellum-specific ATP synthase [EC:3.6.3.14] [COG:COG1157] [GO:0003936]	tel:tlr0432	atpG; H+-transporting ATP synthase chain b [EC:3.6.3.14] [KO:K02109]	5e-19	sll1323	COG0711	3e-14	ATPX_SPIOL	CF(0);Chloroplast;Directproteinsequencing;Hydrogeniontransport;Iontransport;Membrane;Plastid;Transitpeptide;Transmembrane;Transport,ATP synthase B chain, chloroplast precursor (EC 3.6.3.14) (Subunit II).	3e-60	GO_ID:17544	UNIPROT|P27183 SPTR:P27183 symbol:ATPX_SYNY3 [GO:0045260 "proton-transporting ATP synthase complex (sensu Bacteria)" evidence=IDA] InterPro:IPR002146 Pfam:PF00430 EMBL:BA000022 EMBL:X58128 PIR:S17748 SPTR:P27183	3e-14
Ljwgs_041976.1.1	1.7.8.10	KDTA 3-deoxy-D-manno-octulosonic-acid transferase [EC:2.-.-.-] [COG:COG1519] [GO:0016740] [CAZy:GT30]										GO_ID:41512	TAIR|gene:2074789 SPTR:Q9SND9 symbol:AT3G50280.1 [GO:0000004 "biological process unknown" evidence=ND] [GO:0008372 "cellular component unknown" evidence=ND] [GO:0016740 "transferase activity" evidence=ISS] Pfam:PF02458 InterPro:IPR003480 EMBL:AL132976 PIR:T45574 SPTR:Q9SND9	1e-18
chr1.CM0098.39.1	1.9.10.48	E1.14.13.81, acsF, chlE magnesium-protoporphyrin IX monomethyl ester (oxidative) cyclase [EC:1.14.13.81] [COG:COG1032]	ath:At3g56940	F24I3.20; dicarboxylate diiron protein, putative (Crd1) [EC:1.14.13.81] [KO:K04035]	0				CRD1_HORVU	Chlorophyllbiosynthesis;Chloroplast;Iron;Membrane;Metal-binding;NADP;Oxidoreductase;Photosynthesis;Plastid;Transitpeptide,Magnesium-protoporphyrin IX monomethyl ester [oxidative] cyclase, chloroplast precursor (EC 1.14.13.81) (Mg-protoporphyrin IX monomethyl ester oxidative cyclase) (Protein Xantha-l).	0
gi45630097	99.2	Unclassified without homolog
Ljwgs_030189.2	1.1.10.7	E5.1.3.2, galE UDP-glucose 4-epimerase [EC:5.1.3.2] [COG:COG1087] [GO:0003978]	ava:Ava_2101	3-beta hydroxysteroid dehydrogenase/isomerase [EC:5.1.3.2] [KO:K01784]	9e-54	slr1540	COG0451	7e-48				GO_ID:30414	TAIR|gene:2099221 SPTR:Q9LYA9 symbol:AT3G63140.1 [GO:0003729 "mRNA binding" evidence=ISS] InterPro:IPR001509 Pfam:PF01370 EMBL:AL163816 EMBL:AY059887 EMBL:AF428269 EMBL:AY128804 PIR:T48103 SPTR:Q9LYA9	8e-133
Ljwgs_030189.2	1.1.6.3	E5.1.3.2, galE UDP-glucose 4-epimerase [EC:5.1.3.2] [COG:COG1087] [GO:0003978]	ava:Ava_2101	3-beta hydroxysteroid dehydrogenase/isomerase [EC:5.1.3.2] [KO:K01784]	9e-54	slr1540	COG0451	7e-48				GO_ID:30414	TAIR|gene:2099221 SPTR:Q9LYA9 symbol:AT3G63140.1 [GO:0003729 "mRNA binding" evidence=ISS] InterPro:IPR001509 Pfam:PF01370 EMBL:AL163816 EMBL:AY059887 EMBL:AF428269 EMBL:AY128804 PIR:T48103 SPTR:Q9LYA9	8e-133
Ljwgs_030189.2	1.1.5.8	E1.1.1.271, fcl GDP-L-fucose synthase [EC:1.1.1.271] [COG:COG0451]	ava:Ava_2101	3-beta hydroxysteroid dehydrogenase/isomerase [EC:5.1.3.2] [KO:K01784]	9e-54	slr1540	COG0451	7e-48				GO_ID:30414	TAIR|gene:2099221 SPTR:Q9LYA9 symbol:AT3G63140.1 [GO:0003729 "mRNA binding" evidence=ISS] InterPro:IPR001509 Pfam:PF01370 EMBL:AL163816 EMBL:AY059887 EMBL:AF428269 EMBL:AY128804 PIR:T48103 SPTR:Q9LYA9	8e-133
Ljwgs_030189.2	1.1.8.55	E4.2.1.45, rfbG CDP-glucose 4,6-dehydratase [EC:4.2.1.45] [COG:COG0451]	ava:Ava_2101	3-beta hydroxysteroid dehydrogenase/isomerase [EC:5.1.3.2] [KO:K01784]	9e-54	slr1540	COG0451	7e-48				GO_ID:30414	TAIR|gene:2099221 SPTR:Q9LYA9 symbol:AT3G63140.1 [GO:0003729 "mRNA binding" evidence=ISS] InterPro:IPR001509 Pfam:PF01370 EMBL:AL163816 EMBL:AY059887 EMBL:AF428269 EMBL:AY128804 PIR:T48103 SPTR:Q9LYA9	8e-133
Ljwgs_030189.2	1.3.9.25	E3.13.1.1, sqd1, sqdb UDP-sulfoquinovose synthase [EC:3.13.1.1] [COG:COG0451] [GO:0046507]	ava:Ava_2101	3-beta hydroxysteroid dehydrogenase/isomerase [EC:5.1.3.2] [KO:K01784]	9e-54	slr1540	COG0451	7e-48				GO_ID:30414	TAIR|gene:2099221 SPTR:Q9LYA9 symbol:AT3G63140.1 [GO:0003729 "mRNA binding" evidence=ISS] InterPro:IPR001509 Pfam:PF01370 EMBL:AL163816 EMBL:AY059887 EMBL:AF428269 EMBL:AY128804 PIR:T48103 SPTR:Q9LYA9	8e-133
Ljwgs_030189.2	1.1.10.16	E5.1.3.12, lpsL UDP-glucuronic acid epimerase [EC:5.1.3.12] [COG:COG0451]	ava:Ava_2101	3-beta hydroxysteroid dehydrogenase/isomerase [EC:5.1.3.2] [KO:K01784]	9e-54	slr1540	COG0451	7e-48				GO_ID:30414	TAIR|gene:2099221 SPTR:Q9LYA9 symbol:AT3G63140.1 [GO:0003729 "mRNA binding" evidence=ISS] InterPro:IPR001509 Pfam:PF01370 EMBL:AL163816 EMBL:AY059887 EMBL:AF428269 EMBL:AY128804 PIR:T48103 SPTR:Q9LYA9	8e-133
Ljwgs_030189.2	1.7.8.16	RFAD ADP-L-glycero-D-manno-heptose 6-epimerase [EC:5.1.3.20] [COG:COG0451] [GO:0008712]	ava:Ava_2101	3-beta hydroxysteroid dehydrogenase/isomerase [EC:5.1.3.2] [KO:K01784]	9e-54	slr1540	COG0451	7e-48				GO_ID:30414	TAIR|gene:2099221 SPTR:Q9LYA9 symbol:AT3G63140.1 [GO:0003729 "mRNA binding" evidence=ISS] InterPro:IPR001509 Pfam:PF01370 EMBL:AL163816 EMBL:AY059887 EMBL:AF428269 EMBL:AY128804 PIR:T48103 SPTR:Q9LYA9	8e-133
Ljwgs_030189.2	1.10.7.4	E1.1.1.219 dihydroflavonol-4-reductase [EC:1.1.1.219] [COG:COG0451] [GO:0045552]	ava:Ava_2101	3-beta hydroxysteroid dehydrogenase/isomerase [EC:5.1.3.2] [KO:K01784]	9e-54	slr1540	COG0451	7e-48				GO_ID:30414	TAIR|gene:2099221 SPTR:Q9LYA9 symbol:AT3G63140.1 [GO:0003729 "mRNA binding" evidence=ISS] InterPro:IPR001509 Pfam:PF01370 EMBL:AL163816 EMBL:AY059887 EMBL:AF428269 EMBL:AY128804 PIR:T48103 SPTR:Q9LYA9	8e-133
chr6.TM0084.15.1	99.1.4.531	GO_ID:4608										GO_ID:4608	TAIR|gene:2075595 SPTR:Q9SD66 symbol:AT3G47070.1 [GO:0009535 "thylakoid membrane (sensu Viridiplantae)" evidence=ISS] EMBL:AL133292 EMBL:AY086566 EMBL:AY142645 PIR:T45643 SPTR:Q9SD66	1e-10
chr4.TM0555.14.1	1.7.8.10	KDTA 3-deoxy-D-manno-octulosonic-acid transferase [EC:2.-.-.-] [COG:COG1519] [GO:0016740] [CAZy:GT30]							SALAT_PAPSO	Acyltransferase;Alkaloidmetabolism;Directproteinsequencing;Transferase,Salutaridinol 7-O-acetyltransferase (EC 2.3.1.150) (salAT).	1e-43	GO_ID:14823	TAIR|gene:2102935 SPTR:Q9LI71 symbol:AT3G30280.1 [GO:0000004 "biological process unknown" evidence=ND] [GO:0008372 "cellular component unknown" evidence=ND] [GO:0016740 "transferase activity" evidence=ISS] Pfam:PF02458 InterPro:IPR003480 EMBL:AP001314 SPTR:Q9LI71	5e-56
chr6.CM0539.25	1.5.10.30	E4.1.1.50, speD S-adenosylmethionine decarboxylase [EC:4.1.1.50] [COG:COG1586] [GO:0004014]	ath:At5g18930	F17K4.180; S-adenosyl-L-methionine decarboxylase - like protein [EC:4.1.1.50] [KO:K01611]	4e-38				DCAM_ORYSA	Decarboxylase;Lyase;Pyruvate;Spermidinebiosynthesis;Zymogen,S-adenosylmethionine decarboxylase proenzyme (EC 4.1.1.50) (AdoMetDC) (SamDC) [Contains: S-adenosylmethionine decarboxylase alpha chain; S- adenosylmethionine decarboxylase beta chain].	8e-21	GO_ID:32258	TAIR|gene:2094472 SPTR:Q9LSU6 symbol:AT3G25570.1 [GO:0008372 "cellular component unknown" evidence=ND] [GO:0004014 "adenosylmethionine decarboxylase activity" evidence=ISS] InterPro:IPR001985 Pfam:PF01536 HSSP:P17707 ProDom:PD002379 TIGRFAMs:TIGR00535 PROSITE:PS01336 EMBL:AB025639 EMBL:BT012654 SPTR:Q9LSU6	1e-18
chr5.CM0569.30	99.1.3.2.1439	NSP1_MEDTR							NSP1_MEDTR	Nodulation;Nuclearprotein;Transcription;Transcriptionregulation,Nodulation signaling pathway 1 protein.	0	GO_ID:42391	TAIR|gene:2087993 SPTR:Q9LRW3 symbol:AT3G13840.1 [GO:0003700 "transcription factor activity" evidence=ISS] [GO:0008372 "cellular component unknown" evidence=ND] [GO:0045449 "regulation of transcription" evidence=TAS] Pfam:PF03514 InterPro:IPR005202 PROSITE:PS50985 EMBL:AB028610 SPTR:Q9LRW3	2e-124
chr5.CM0569.30	99.1.4.544	GO_ID:42391							NSP1_MEDTR	Nodulation;Nuclearprotein;Transcription;Transcriptionregulation,Nodulation signaling pathway 1 protein.	0	GO_ID:42391	TAIR|gene:2087993 SPTR:Q9LRW3 symbol:AT3G13840.1 [GO:0003700 "transcription factor activity" evidence=ISS] [GO:0008372 "cellular component unknown" evidence=ND] [GO:0045449 "regulation of transcription" evidence=TAS] Pfam:PF03514 InterPro:IPR005202 PROSITE:PS50985 EMBL:AB028610 SPTR:Q9LRW3	2e-124
chr4.CM0026.10	1.2.3.22	PECE bilin biosynthesis PecE protein [EC:4.-.-.-] [GO:0016829]	ath:At4g22090	F1N20.190; pectate lyase family protein [EC:4.2.2.2] [KO:K01728]	2e-145				PEL2_ARATH	Calcium;Hypotheticalprotein;Lyase;Metal-binding;Multigenefamily;Signal,Putative pectate lyase 2 precursor (EC 4.2.2.2).	5e-149	GO_ID:30373	TAIR|gene:2120632 SPTR:O65456 symbol:AT4G22080.1 [GO:0016829 "lyase activity" evidence=ISS] [GO:0000004 "biological process unknown" evidence=ND] [GO:0030570 "pectate lyase activity" evidence=ISS] InterPro:IPR002022 InterPro:IPR011050 InterPro:IPR006626 SMART:SM00710 Pfam:PF00544 PRINTS:PR00807 SMART:SM00656 EMBL:AL161556 EMBL:AL022140 PIR:T49115 SPTR:O65456	1e-147
chr4.CM0026.10	1.2.3.10	CPCE phycocyanobilin lyase alpha subunit [EC:4.-.-.-] [COG:COG1413] [GO:0016829]	ath:At4g22090	F1N20.190; pectate lyase family protein [EC:4.2.2.2] [KO:K01728]	2e-145				PEL2_ARATH	Calcium;Hypotheticalprotein;Lyase;Metal-binding;Multigenefamily;Signal,Putative pectate lyase 2 precursor (EC 4.2.2.2).	5e-149	GO_ID:30373	TAIR|gene:2120632 SPTR:O65456 symbol:AT4G22080.1 [GO:0016829 "lyase activity" evidence=ISS] [GO:0000004 "biological process unknown" evidence=ND] [GO:0030570 "pectate lyase activity" evidence=ISS] InterPro:IPR002022 InterPro:IPR011050 InterPro:IPR006626 SMART:SM00710 Pfam:PF00544 PRINTS:PR00807 SMART:SM00656 EMBL:AL161556 EMBL:AL022140 PIR:T49115 SPTR:O65456	1e-147
chr4.CM0026.10	1.1.4.2	E4.2.2.2, pel pectate lyase [EC:4.2.2.2] [GO:0030570]	ath:At4g22090	F1N20.190; pectate lyase family protein [EC:4.2.2.2] [KO:K01728]	2e-145				PEL2_ARATH	Calcium;Hypotheticalprotein;Lyase;Metal-binding;Multigenefamily;Signal,Putative pectate lyase 2 precursor (EC 4.2.2.2).	5e-149	GO_ID:30373	TAIR|gene:2120632 SPTR:O65456 symbol:AT4G22080.1 [GO:0016829 "lyase activity" evidence=ISS] [GO:0000004 "biological process unknown" evidence=ND] [GO:0030570 "pectate lyase activity" evidence=ISS] InterPro:IPR002022 InterPro:IPR011050 InterPro:IPR006626 SMART:SM00710 Pfam:PF00544 PRINTS:PR00807 SMART:SM00656 EMBL:AL161556 EMBL:AL022140 PIR:T49115 SPTR:O65456	1e-147
chr4.CM0026.10	1.9.7.15	PABC 4-amino-4-deoxychorismate lyase [EC:4.1.3.38] [COG:COG0115] [GO:0016829]	ath:At4g22090	F1N20.190; pectate lyase family protein [EC:4.2.2.2] [KO:K01728]	2e-145				PEL2_ARATH	Calcium;Hypotheticalprotein;Lyase;Metal-binding;Multigenefamily;Signal,Putative pectate lyase 2 precursor (EC 4.2.2.2).	5e-149	GO_ID:30373	TAIR|gene:2120632 SPTR:O65456 symbol:AT4G22080.1 [GO:0016829 "lyase activity" evidence=ISS] [GO:0000004 "biological process unknown" evidence=ND] [GO:0030570 "pectate lyase activity" evidence=ISS] InterPro:IPR002022 InterPro:IPR011050 InterPro:IPR006626 SMART:SM00710 Pfam:PF00544 PRINTS:PR00807 SMART:SM00656 EMBL:AL161556 EMBL:AL022140 PIR:T49115 SPTR:O65456	1e-147
Ljwgs_050272.1	1.1.8.29	E3.1.1.11 pectinesterase [EC:3.1.1.11] [GO:0030599]	ath:At1g53840	T18A20.7; pectinesterase family protein [EC:3.1.1.11] [KO:K01051]	1e-67				PME3_PHAVU	Aspartylesterase;Cellwall;Glycoprotein;Hydrolase;Multigenefamily;Signal,Pectinesterase-3 precursor (EC 3.1.1.11) (Pectin methylesterase 3) (PE 3).	1e-76	GO_ID:55127	TAIR|gene:2103226 SPTR:Q9SG77 symbol:AT3G10710.1 [GO:0009505 "cell wall (sensu Magnoliophyta)" evidence=ISS] [GO:0030599 "pectinesterase activity" evidence=ISS] InterPro:IPR000070 InterPro:IPR006501 Pfam:PF04043 InterPro:IPR007186 TIGRFAMs:TIGR01614 HSSP:P83218 Pfam:PF01095 PROSITE:PS00503 EMBL:AC011708 SPTR:Q9SG77	2e-93
Ljwgs_050272.1	1.1.4.1	E3.1.1.11 pectinesterase [EC:3.1.1.11] [GO:0030599]	ath:At1g53840	T18A20.7; pectinesterase family protein [EC:3.1.1.11] [KO:K01051]	1e-67				PME3_PHAVU	Aspartylesterase;Cellwall;Glycoprotein;Hydrolase;Multigenefamily;Signal,Pectinesterase-3 precursor (EC 3.1.1.11) (Pectin methylesterase 3) (PE 3).	1e-76	GO_ID:55127	TAIR|gene:2103226 SPTR:Q9SG77 symbol:AT3G10710.1 [GO:0009505 "cell wall (sensu Magnoliophyta)" evidence=ISS] [GO:0030599 "pectinesterase activity" evidence=ISS] InterPro:IPR000070 InterPro:IPR006501 Pfam:PF04043 InterPro:IPR007186 TIGRFAMs:TIGR01614 HSSP:P83218 Pfam:PF01095 PROSITE:PS00503 EMBL:AC011708 SPTR:Q9SG77	2e-93
Ljwgs_034909.1	4.3.4.16	tubulin [GO:0005874]							MARE2_HUMAN	Alternativesplicing;Cellcycle;Celldivision;Microtubule;Mitosis,Microtubule-associated protein RP/EB family member 2 (APC-binding protein EB2) (End-binding protein 2) (EB2).	5e-20	GO_ID:41800	TAIR|gene:2154148 SPTR:Q9FJJ5 symbol:AT5G62500.1 [GO:0008017 "microtubule binding" evidence=ISS] [GO:0005874 "microtubule" evidence=IDA] [GO:0005634 "nucleus" evidence=IDA] [GO:0009524 "phragmoplast" evidence=IDA] [GO:0005819 "spindle" evidence=IDA] InterPro:IPR001715 Pfam:PF03271 INTERPRO:IPR004953 Pfam:PF00307 HSSP:Q15691 EMBL:AB015469 EMBL:AY084598 SPTR:Q9FJJ5	4e-51
Ljwgs_021600.1	99.1.4.1790	GO_ID:35610										GO_ID:35610	TAIR|gene:3690962 SPTR:Q9M8M5 symbol:AT1G80580.1 [GO:0003700 "transcription factor activity" evidence=ISS;TAS] [GO:0009873 "ethylene mediated signaling pathway" evidence=TAS] [GO:0003677 "DNA binding" evidence=ISS] [GO:0005634 "nucleus" evidence=IC] [GO:0006355 "regulation of transcription, DNA-dependent" evidence=ISS] InterPro:IPR001471 Pfam:PF00847 HSSP:O80337 PRINTS:PR00367 ProDom:PD001423 SMA…	2e-09
chr5.CM0148.20	99.1.3.2.3327	LAF1_ARATH							LAF1_ARATH	Activator;DNA-binding;Nuclearprotein;Phytochromesignalingpathway;Repeat;Transcription;Transcriptionregulation;Ublconjugation,Transcription factor LAF1 (Long after far-red light protein 1) (Myb- related protein 18) (AtMYB18).	1e-47	GO_ID:593	TAIR|gene:2145120 SPTR:Q9LTJ5 symbol:AT5G52260.1 [GO:0006355 "regulation of transcription, DNA-dependent" evidence=ISS] [GO:0003700 "transcription factor activity" evidence=ISS] [GO:0003677 "DNA binding" evidence=ISS] InterPro:IPR001005 Pfam:PF00249 InterPro:IPR012287 GO:GO:0005634 PROSITE:PS50090 SMART:SM00717 HSSP:P06876 PROSITE:PS00037 PROSITE:PS00334 EMBL:AB025603 EMBL:AY519636 SPTR:Q9LTJ5	2e-49
chr5.CM0148.20	99.1.4.6676	GO_ID:593							LAF1_ARATH	Activator;DNA-binding;Nuclearprotein;Phytochromesignalingpathway;Repeat;Transcription;Transcriptionregulation;Ublconjugation,Transcription factor LAF1 (Long after far-red light protein 1) (Myb- related protein 18) (AtMYB18).	1e-47	GO_ID:593	TAIR|gene:2145120 SPTR:Q9LTJ5 symbol:AT5G52260.1 [GO:0006355 "regulation of transcription, DNA-dependent" evidence=ISS] [GO:0003700 "transcription factor activity" evidence=ISS] [GO:0003677 "DNA binding" evidence=ISS] InterPro:IPR001005 Pfam:PF00249 InterPro:IPR012287 GO:GO:0005634 PROSITE:PS50090 SMART:SM00717 HSSP:P06876 PROSITE:PS00037 PROSITE:PS00334 EMBL:AB025603 EMBL:AY519636 SPTR:Q9LTJ5	2e-49
chr1.TM0534.12.2	1.4.1.33	E2.4.2.7, apt adenine phosphoribosyltransferase [EC:2.4.2.7] [COG:COG0503] [GO:0003999]	ath:At1g27450	F17L21.24; adenine phosphoribosyltransferase 1 (APT1) [EC:2.4.2.7] [KO:K00759]	2e-22	Zapt	COG0503	1e-16	APT1_ARATH	Alternativesplicing;Glycosyltransferase;Purinesalvage;Transferase,Adenine phosphoribosyltransferase 1 (EC 2.4.2.7) (APRT).	1e-22	GO_ID:17830	TAIR|gene:2016018 SPTR:P31166 symbol:AT1G27450.1 [GO:0003999 "adenine phosphoribosyltransferase activity" evidence=ISS] InterPro:IPR000836 InterPro:IPR002375 InterPro:IPR005764 Prosite:PS00103 Pfam:PF00156 HSSP:P49435 TIGRFAMs:TIGR01090 EMBL:AC004557 EMBL:X58640 EMBL:L19637 EMBL:AF325045 EMBL:AY128377 EMBL:BT000370 EMBL:AY084300 PIR:S20867 SPTR:P31166	3e-23
chr1.TM0534.12.2	1.4.1.82	XPT xanthine phosphoribosyltransferase [EC:2.4.2.-] [COG:COG0503]	ath:At1g27450	F17L21.24; adenine phosphoribosyltransferase 1 (APT1) [EC:2.4.2.7] [KO:K00759]	2e-22	Zapt	COG0503	1e-16	APT1_ARATH	Alternativesplicing;Glycosyltransferase;Purinesalvage;Transferase,Adenine phosphoribosyltransferase 1 (EC 2.4.2.7) (APRT).	1e-22	GO_ID:17830	TAIR|gene:2016018 SPTR:P31166 symbol:AT1G27450.1 [GO:0003999 "adenine phosphoribosyltransferase activity" evidence=ISS] InterPro:IPR000836 InterPro:IPR002375 InterPro:IPR005764 Prosite:PS00103 Pfam:PF00156 HSSP:P49435 TIGRFAMs:TIGR01090 EMBL:AC004557 EMBL:X58640 EMBL:L19637 EMBL:AF325045 EMBL:AY128377 EMBL:BT000370 EMBL:AY084300 PIR:S20867 SPTR:P31166	3e-23
chr1.TM0534.12.2	1.4.1.34	E2.4.2.22, gpt xanthine phosphoribosyltransferase [EC:2.4.2.22] [COG:COG0503] [GO:0000310]	ath:At1g27450	F17L21.24; adenine phosphoribosyltransferase 1 (APT1) [EC:2.4.2.7] [KO:K00759]	2e-22	Zapt	COG0503	1e-16	APT1_ARATH	Alternativesplicing;Glycosyltransferase;Purinesalvage;Transferase,Adenine phosphoribosyltransferase 1 (EC 2.4.2.7) (APRT).	1e-22	GO_ID:17830	TAIR|gene:2016018 SPTR:P31166 symbol:AT1G27450.1 [GO:0003999 "adenine phosphoribosyltransferase activity" evidence=ISS] InterPro:IPR000836 InterPro:IPR002375 InterPro:IPR005764 Prosite:PS00103 Pfam:PF00156 HSSP:P49435 TIGRFAMs:TIGR01090 EMBL:AC004557 EMBL:X58640 EMBL:L19637 EMBL:AF325045 EMBL:AY128377 EMBL:BT000370 EMBL:AY084300 PIR:S20867 SPTR:P31166	3e-23
chr4.CM0256.35	1.2.6.9	E1.11.1.7 peroxidase [EC:1.11.1.7] [GO:0004601]	ath:At1g30870	F17F8.26; cationic peroxidase, putative [EC:1.11.1.7] [KO:K00430]	5e-104				PER7_ARATH	Calcium;Glycoprotein;Heme;Hydrogenperoxide;Iron;Metal-binding;Multigenefamily;Oxidoreductase;Peroxidase;Signal,Peroxidase 7 precursor (EC 1.11.1.7) (Atperox P7) (ATP30).	3e-104	GO_ID:26706	TAIR|gene:3433290 SPTR:Q9SY33 symbol:AT1G30870.1 [GO:0004601 "peroxidase activity" evidence=ISS] InterPro:IPR002016 InterPro:IPR000823 Pfam:PF00141 InterPro:IPR010255 PROSITE:PS00435 PROSITE:PS00436 PRINTS:PR00458 PROSITE:PS50873 PRINTS:PR00461 HSSP:O22443 EMBL:AC004135 EMBL:AC000107 GeneFarm:1501 SPTR:Q9SY33	1e-104
chr4.CM0256.35	1.3.11.18	E1.11.1.7 peroxidase [EC:1.11.1.7] [GO:0004601]	ath:At1g30870	F17F8.26; cationic peroxidase, putative [EC:1.11.1.7] [KO:K00430]	5e-104				PER7_ARATH	Calcium;Glycoprotein;Heme;Hydrogenperoxide;Iron;Metal-binding;Multigenefamily;Oxidoreductase;Peroxidase;Signal,Peroxidase 7 precursor (EC 1.11.1.7) (Atperox P7) (ATP30).	3e-104	GO_ID:26706	TAIR|gene:3433290 SPTR:Q9SY33 symbol:AT1G30870.1 [GO:0004601 "peroxidase activity" evidence=ISS] InterPro:IPR002016 InterPro:IPR000823 Pfam:PF00141 InterPro:IPR010255 PROSITE:PS00435 PROSITE:PS00436 PRINTS:PR00458 PROSITE:PS50873 PRINTS:PR00461 HSSP:O22443 EMBL:AC004135 EMBL:AC000107 GeneFarm:1501 SPTR:Q9SY33	1e-104
chr4.CM0256.35	1.5.13.21	E1.11.1.7 peroxidase [EC:1.11.1.7] [GO:0004601]	ath:At1g30870	F17F8.26; cationic peroxidase, putative [EC:1.11.1.7] [KO:K00430]	5e-104				PER7_ARATH	Calcium;Glycoprotein;Heme;Hydrogenperoxide;Iron;Metal-binding;Multigenefamily;Oxidoreductase;Peroxidase;Signal,Peroxidase 7 precursor (EC 1.11.1.7) (Atperox P7) (ATP30).	3e-104	GO_ID:26706	TAIR|gene:3433290 SPTR:Q9SY33 symbol:AT1G30870.1 [GO:0004601 "peroxidase activity" evidence=ISS] InterPro:IPR002016 InterPro:IPR000823 Pfam:PF00141 InterPro:IPR010255 PROSITE:PS00435 PROSITE:PS00436 PRINTS:PR00458 PROSITE:PS50873 PRINTS:PR00461 HSSP:O22443 EMBL:AC004135 EMBL:AC000107 GeneFarm:1501 SPTR:Q9SY33	1e-104
chr4.CM0256.35	1.10.6.4	E1.11.1.7 peroxidase [EC:1.11.1.7] [GO:0004601]	ath:At1g30870	F17F8.26; cationic peroxidase, putative [EC:1.11.1.7] [KO:K00430]	5e-104				PER7_ARATH	Calcium;Glycoprotein;Heme;Hydrogenperoxide;Iron;Metal-binding;Multigenefamily;Oxidoreductase;Peroxidase;Signal,Peroxidase 7 precursor (EC 1.11.1.7) (Atperox P7) (ATP30).	3e-104	GO_ID:26706	TAIR|gene:3433290 SPTR:Q9SY33 symbol:AT1G30870.1 [GO:0004601 "peroxidase activity" evidence=ISS] InterPro:IPR002016 InterPro:IPR000823 Pfam:PF00141 InterPro:IPR010255 PROSITE:PS00435 PROSITE:PS00436 PRINTS:PR00458 PROSITE:PS50873 PRINTS:PR00461 HSSP:O22443 EMBL:AC004135 EMBL:AC000107 GeneFarm:1501 SPTR:Q9SY33	1e-104
Ljwgs_046658.1	4.1.1.2	[COG:COG0643 COG0784 COG0835] [GO:0000155 0000156 0004673]	syn:slr2098	hik21; two-component hybrid histidine kinase [EC:2.7.3.-] [KO:K07678]	9e-11	VC1349_4	COG0784	2e-11				GO_ID:24873	TAIR|gene:2059717 SPTR:Q9SIT0 symbol:AT2G01830.1 [GO:0009736 "cytokinin mediated signaling" evidence=TAS] InterPro:IPR003594 Pfam:PF02518 InterPro:IPR003661 InterPro:IPR004358 InterPro:IPR001789 InterPro:IPR006189 InterPro:IPR005467 Pfam:PF00072 Pfam:PF00512 SMART:SM00387 PROSITE:PS50109 PRINTS:PR00344 ProDom:PD000039 SMART:SM00448 PROSITE:PS50110 SMART:SM00388 EMBL:AC007069 EMBL:AJ278528 EMBL:AJ…	2e-51
Ljwgs_046658.1	2.3.3.19	[COG:COG0784]	syn:slr2098	hik21; two-component hybrid histidine kinase [EC:2.7.3.-] [KO:K07678]	9e-11	VC1349_4	COG0784	2e-11				GO_ID:24873	TAIR|gene:2059717 SPTR:Q9SIT0 symbol:AT2G01830.1 [GO:0009736 "cytokinin mediated signaling" evidence=TAS] InterPro:IPR003594 Pfam:PF02518 InterPro:IPR003661 InterPro:IPR004358 InterPro:IPR001789 InterPro:IPR006189 InterPro:IPR005467 Pfam:PF00072 Pfam:PF00512 SMART:SM00387 PROSITE:PS50109 PRINTS:PR00344 ProDom:PD000039 SMART:SM00448 PROSITE:PS50110 SMART:SM00388 EMBL:AC007069 EMBL:AJ278528 EMBL:AJ…	2e-51
Ljwgs_046658.1	2.3.3.23	PILL type IV pili sensor histidine kinase/response regulator [COG:COG0643 COG0784]	syn:slr2098	hik21; two-component hybrid histidine kinase [EC:2.7.3.-] [KO:K07678]	9e-11	VC1349_4	COG0784	2e-11				GO_ID:24873	TAIR|gene:2059717 SPTR:Q9SIT0 symbol:AT2G01830.1 [GO:0009736 "cytokinin mediated signaling" evidence=TAS] InterPro:IPR003594 Pfam:PF02518 InterPro:IPR003661 InterPro:IPR004358 InterPro:IPR001789 InterPro:IPR006189 InterPro:IPR005467 Pfam:PF00072 Pfam:PF00512 SMART:SM00387 PROSITE:PS50109 PRINTS:PR00344 ProDom:PD000039 SMART:SM00448 PROSITE:PS50110 SMART:SM00388 EMBL:AC007069 EMBL:AJ278528 EMBL:AJ…	2e-51
Ljwgs_046658.1	3.2.1.2	Response regulator [GO:0000156] [COG:COG0784 COG2204 COG2197]	syn:slr2098	hik21; two-component hybrid histidine kinase [EC:2.7.3.-] [KO:K07678]	9e-11	VC1349_4	COG0784	2e-11				GO_ID:24873	TAIR|gene:2059717 SPTR:Q9SIT0 symbol:AT2G01830.1 [GO:0009736 "cytokinin mediated signaling" evidence=TAS] InterPro:IPR003594 Pfam:PF02518 InterPro:IPR003661 InterPro:IPR004358 InterPro:IPR001789 InterPro:IPR006189 InterPro:IPR005467 Pfam:PF00072 Pfam:PF00512 SMART:SM00387 PROSITE:PS50109 PRINTS:PR00344 ProDom:PD000039 SMART:SM00448 PROSITE:PS50110 SMART:SM00388 EMBL:AC007069 EMBL:AJ278528 EMBL:AJ…	2e-51
Ljwgs_003423.2	99.1.3.1.116	EC 2.7.1.-	ath:At4g28490	F20O9.180; leucine-rich repeat transmembrane protein kinase, putative [EC:2.7.1.37] [KO:K00870]	3e-18				CLV1_ARATH	ATP-binding;Developmentalprotein;Differentiation;Glycoprotein;Kinase;Leucine-richrepeat;Membrane;Nucleotide-binding;Phosphorylation;Receptor;Repeat;Serine/threonine-proteinkinase;Signal;Transferase;Transmembrane,Receptor protein kinase CLAVATA1 precursor (EC 2.7.1.-).	1e-20	GO_ID:11498	TAIR|gene:3699262 SPTR:Q9LYN6 symbol:AT3G56050.1 [GO:0016301 "kinase activity" evidence=ISS] InterPro:IPR000719 ProDom:PD000001 PROSITE:PS50011 EMBL:AL163763 EMBL:AY046021 EMBL:AY091435 EMBL:AF083761 EMBL:AY099821 EMBL:BT000328 PIR:T47722 SPTR:Q9LYN6	4e-88
Ljwgs_003423.2	99.1.1.97	KO:K00870	ath:At4g28490	F20O9.180; leucine-rich repeat transmembrane protein kinase, putative [EC:2.7.1.37] [KO:K00870]	3e-18				CLV1_ARATH	ATP-binding;Developmentalprotein;Differentiation;Glycoprotein;Kinase;Leucine-richrepeat;Membrane;Nucleotide-binding;Phosphorylation;Receptor;Repeat;Serine/threonine-proteinkinase;Signal;Transferase;Transmembrane,Receptor protein kinase CLAVATA1 precursor (EC 2.7.1.-).	1e-20	GO_ID:11498	TAIR|gene:3699262 SPTR:Q9LYN6 symbol:AT3G56050.1 [GO:0016301 "kinase activity" evidence=ISS] InterPro:IPR000719 ProDom:PD000001 PROSITE:PS50011 EMBL:AL163763 EMBL:AY046021 EMBL:AY091435 EMBL:AF083761 EMBL:AY099821 EMBL:BT000328 PIR:T47722 SPTR:Q9LYN6	4e-88
Ljwgs_003423.2	99.1.4.7413	GO_ID:11498	ath:At4g28490	F20O9.180; leucine-rich repeat transmembrane protein kinase, putative [EC:2.7.1.37] [KO:K00870]	3e-18				CLV1_ARATH	ATP-binding;Developmentalprotein;Differentiation;Glycoprotein;Kinase;Leucine-richrepeat;Membrane;Nucleotide-binding;Phosphorylation;Receptor;Repeat;Serine/threonine-proteinkinase;Signal;Transferase;Transmembrane,Receptor protein kinase CLAVATA1 precursor (EC 2.7.1.-).	1e-20	GO_ID:11498	TAIR|gene:3699262 SPTR:Q9LYN6 symbol:AT3G56050.1 [GO:0016301 "kinase activity" evidence=ISS] InterPro:IPR000719 ProDom:PD000001 PROSITE:PS50011 EMBL:AL163763 EMBL:AY046021 EMBL:AY091435 EMBL:AF083761 EMBL:AY099821 EMBL:BT000328 PIR:T47722 SPTR:Q9LYN6	4e-88
Ljwgs_021666.1	3.3.10.117	BMPR1 bone morphogenetic protein receptor, type I [EC:2.7.1.37]	ath:At5g02290	T1E22.50; protein kinase, putative [EC:2.7.1.37] [KO:K00870]	6e-12				RLCK7_ARATH	ATP-binding;Hypotheticalprotein;Kinase;Nucleotide-binding;Serine/threonine-proteinkinase;Transferase,Putative serine/threonine-protein kinase RLCKVII (EC 2.7.1.37).	1e-13	GO_ID:51277	TAIR|gene:2064556 SPTR:P93749 symbol:AT2G41970.1 [GO:0008372 "cellular component unknown" evidence=ND] [GO:0016301 "kinase activity" evidence=ISS] InterPro:IPR000719 InterPro:IPR008266 Prosite:PS00107 ProDom:PD000001 PROSITE:PS50011 PROSITE:PS00109 HSSP:P06213 EMBL:U90439 EMBL:BT010881 EMBL:AK175234 EMBL:AK175270 EMBL:AK176504 EMBL:AK176586 EMBL:AK176796 EMBL:AK220678 PIR:D84848 SPTR:P93749	1e-44
Ljwgs_021666.1	3.2.2.1	Protein kinase [EC:2.7.1.37]	ath:At5g02290	T1E22.50; protein kinase, putative [EC:2.7.1.37] [KO:K00870]	6e-12				RLCK7_ARATH	ATP-binding;Hypotheticalprotein;Kinase;Nucleotide-binding;Serine/threonine-proteinkinase;Transferase,Putative serine/threonine-protein kinase RLCKVII (EC 2.7.1.37).	1e-13	GO_ID:51277	TAIR|gene:2064556 SPTR:P93749 symbol:AT2G41970.1 [GO:0008372 "cellular component unknown" evidence=ND] [GO:0016301 "kinase activity" evidence=ISS] InterPro:IPR000719 InterPro:IPR008266 Prosite:PS00107 ProDom:PD000001 PROSITE:PS50011 PROSITE:PS00109 HSSP:P06213 EMBL:U90439 EMBL:BT010881 EMBL:AK175234 EMBL:AK175270 EMBL:AK176504 EMBL:AK176586 EMBL:AK176796 EMBL:AK220678 PIR:D84848 SPTR:P93749	1e-44
chr1.CM0147.84	99.1.4.5665	GO_ID:38348										GO_ID:38348	TAIR|gene:3693990 SPTR:O80941 symbol:AT2G37730.1 [GO:0016757 "transferase activity, transferring glycosyl groups" evidence=ISS] [GO:0000004 "biological process unknown" evidence=ND] EMBL:AC004684 InterPro:IPR006740 PIR:T02539 Pfam:PF04646 SPTR:O80941	2e-177
chr1.CM1409.39.1	3.1.3.61	TC.MATE multidrug resistance protein, MATE family [COG:COG0534] [TC:2.A.66.1]	bba:Bd2342	mate efflux family protein [KO:K03327]	3e-10	YDR338c	COG0534	2e-14	TT12_ARATH	Flavonoidbiosynthesis;Membrane;Repeat;Transmembrane;Transport;Vacuole,TRANSPARENT TESTA 12 protein.	1e-60	GO_ID:49665	TAIR|gene:2206959 SPTR:Q8W488 symbol:AT1G33110.1 [GO:0005215 "transporter activity" evidence=ISS] [GO:0016020 "membrane" evidence=ISS] InterPro:IPR002528 Pfam:PF01554 GO:GO:0016020 TIGRFAMs:TIGR00797 EMBL:AY062756 EMBL:AY114687 SPTR:Q8W488	2e-99
chr2.CM0018.67	99.1.3.1.62	EC 3.4.23.-							NEP1_NEPGR	Aspartylprotease;Glycoprotein;Hydrolase;Polymorphism;Protease;Signal;Zymogen,Aspartic proteinase nepenthesin-1 precursor (EC 3.4.23.-) (Nepenthesin-I).	4e-61	GO_ID:41898	TAIR|gene:2010785 SPTR:Q9XIR2 symbol:AT1G64830.1 [GO:0004194 "pepsin A activity" evidence=ISS] [GO:0006508 "proteolysis" evidence=ISS] InterPro:IPR002328 InterPro:IPR001461 InterPro:IPR001969 Pfam:PF00026 Prosite:PS00059 PRINTS:PR00792 PROSITE:PS00141 HSSP:P00799 EMBL:AC006193 PIR:E96671 SPTR:Q9XIR2	1e-78
chr2.CM0018.67	99.1.4.2049	GO_ID:41898							NEP1_NEPGR	Aspartylprotease;Glycoprotein;Hydrolase;Polymorphism;Protease;Signal;Zymogen,Aspartic proteinase nepenthesin-1 precursor (EC 3.4.23.-) (Nepenthesin-I).	4e-61	GO_ID:41898	TAIR|gene:2010785 SPTR:Q9XIR2 symbol:AT1G64830.1 [GO:0004194 "pepsin A activity" evidence=ISS] [GO:0006508 "proteolysis" evidence=ISS] InterPro:IPR002328 InterPro:IPR001461 InterPro:IPR001969 Pfam:PF00026 Prosite:PS00059 PRINTS:PR00792 PROSITE:PS00141 HSSP:P00799 EMBL:AC006193 PIR:E96671 SPTR:Q9XIR2	1e-78
Ljwgs_021967.1	99.1.3.2.1517	SPL11_ORYSA							SPL11_ORYSA	Repeat;Ublconjugationpathway,Spotted leaf protein 11 (Spotted leaf11) (Cell death-related protein SPL11).	4e-09
Ljwgs_047777.1	99.1.3.2.1335	EXPA7_ARATH							EXPA7_ARATH	Cellwall;Multigenefamily;Signal,Alpha-expansin 7 precursor (AtEXPA7) (At-EXP7) (AtEx7) (Ath-ExpAlpha- 1.26).	6e-98	GO_ID:16295	TAIR|gene:2056669 SPTR:Q8VYD1 symbol:AT2G03090.1 [GO:0005554 "molecular function unknown" evidence=ISS;TAS] [GO:0009826 "unidimensional cell growth" evidence=ISS;NAS] [GO:0009828 "cell wall loosening (sensu Magnoliophyta)" evidence=ISS;NAS] [GO:0009831 "cell wall modification during multidimensional cell growth (sensu Magnoliophyta)" evidence=ISS] InterPro:IPR007112 InterPro:IPR005132 InterPro:IP…	3e-71
Ljwgs_047777.1	99.1.4.695	GO_ID:16295							EXPA7_ARATH	Cellwall;Multigenefamily;Signal,Alpha-expansin 7 precursor (AtEXPA7) (At-EXP7) (AtEx7) (Ath-ExpAlpha- 1.26).	6e-98	GO_ID:16295	TAIR|gene:2056669 SPTR:Q8VYD1 symbol:AT2G03090.1 [GO:0005554 "molecular function unknown" evidence=ISS;TAS] [GO:0009826 "unidimensional cell growth" evidence=ISS;NAS] [GO:0009828 "cell wall loosening (sensu Magnoliophyta)" evidence=ISS;NAS] [GO:0009831 "cell wall modification during multidimensional cell growth (sensu Magnoliophyta)" evidence=ISS] InterPro:IPR007112 InterPro:IPR005132 InterPro:IP…	3e-71
TM0645.8	99.1.3.2.1771	EXPA4_ARATH							EXPA4_ARATH	Cellwall;Directproteinsequencing;Multigenefamily;Signal,Alpha-expansin 4 precursor (AtEXPA4) (At-EXP4) (AtEx4) (Ath-ExpAlpha- 1.6).	2e-50	GO_ID:16295	TAIR|gene:2056669 SPTR:Q8VYD1 symbol:AT2G03090.1 [GO:0005554 "molecular function unknown" evidence=ISS;TAS] [GO:0009826 "unidimensional cell growth" evidence=ISS;NAS] [GO:0009828 "cell wall loosening (sensu Magnoliophyta)" evidence=ISS;NAS] [GO:0009831 "cell wall modification during multidimensional cell growth (sensu Magnoliophyta)" evidence=ISS] InterPro:IPR007112 InterPro:IPR005132 InterPro:IP…	3e-39
TM0645.8	99.1.4.695	GO_ID:16295							EXPA4_ARATH	Cellwall;Directproteinsequencing;Multigenefamily;Signal,Alpha-expansin 4 precursor (AtEXPA4) (At-EXP4) (AtEx4) (Ath-ExpAlpha- 1.6).	2e-50	GO_ID:16295	TAIR|gene:2056669 SPTR:Q8VYD1 symbol:AT2G03090.1 [GO:0005554 "molecular function unknown" evidence=ISS;TAS] [GO:0009826 "unidimensional cell growth" evidence=ISS;NAS] [GO:0009828 "cell wall loosening (sensu Magnoliophyta)" evidence=ISS;NAS] [GO:0009831 "cell wall modification during multidimensional cell growth (sensu Magnoliophyta)" evidence=ISS] InterPro:IPR007112 InterPro:IPR005132 InterPro:IP…	3e-39
Ljwgs_061523.2	1.10.7.8	E2.1.1.76 flavonol 3-O-methyltransferase [EC:2.1.1.76] [GO:0030755]	ath:At5g54160	K18G13.3; O-methyltransferase 1 [EC:2.1.1.76] [KO:K05279]	3e-20				EOMT1_OCIBA	Methyltransferase;Transferase,Eugenol O-methyltransferase (EC 2.1.1.146) ((Iso)eugenol O- methyltransferase EOMT1) (S-adenosysl-L-methionine:(Iso)eugenol O- methyltransferase EOMT1).	8e-62	GO_ID:46478	TAIR|gene:2132805 SPTR:Q9T003 symbol:AT4G35160.1 [GO:0005829 "cytosol" evidence=TAS] InterPro:IPR001601 InterPro:IPR001077 Interpro:IPR000051 Pfam:PF00891 InterPro:IPR011991 HSSP:P93324 EMBL:AL161586 EMBL:AL035522 EMBL:AY099803 EMBL:BT000302 PIR:T04963 SPTR:Q9T003	5e-28
Ljwgs_003483.1	3.3.10.117	BMPR1 bone morphogenetic protein receptor, type I [EC:2.7.1.37]	ath:At4g28490	F20O9.180; leucine-rich repeat transmembrane protein kinase, putative [EC:2.7.1.37] [KO:K00870]	7e-09				PSKR_ARATH	ATP-binding;Glycoprotein;Hypotheticalprotein;Kinase;Leucine-richrepeat;Membrane;Nucleotide-binding;Receptor;Repeat;Serine/threonine-proteinkinase;Signal;Transferase;Transmembrane,Putative phytosulfokine receptor precursor (EC 2.7.1.37) (Phytosulfokine LRR receptor kinase).	5e-15	GO_ID:12640	TAIR|gene:2043857 SPTR:O48788 symbol:AT2G26730.1 [GO:0004674 "protein serine/threonine kinase activity" evidence=ISS] [GO:0005524 "ATP binding" evidence=ISS] [GO:0006468 "protein amino acid phosphorylation" evidence=ISS] [GO:0007169 "transmembrane receptor protein tyrosine kinase signaling pathway" evidence=ISS] Pfam:PF00560 InterPro:IPR000719 Pfam:PF00069 InterPro:IPR001611 InterPro:IPR007090 Pr…	1e-45
Ljwgs_003483.1	3.2.2.1	Protein kinase [EC:2.7.1.37]	ath:At4g28490	F20O9.180; leucine-rich repeat transmembrane protein kinase, putative [EC:2.7.1.37] [KO:K00870]	7e-09				PSKR_ARATH	ATP-binding;Glycoprotein;Hypotheticalprotein;Kinase;Leucine-richrepeat;Membrane;Nucleotide-binding;Receptor;Repeat;Serine/threonine-proteinkinase;Signal;Transferase;Transmembrane,Putative phytosulfokine receptor precursor (EC 2.7.1.37) (Phytosulfokine LRR receptor kinase).	5e-15	GO_ID:12640	TAIR|gene:2043857 SPTR:O48788 symbol:AT2G26730.1 [GO:0004674 "protein serine/threonine kinase activity" evidence=ISS] [GO:0005524 "ATP binding" evidence=ISS] [GO:0006468 "protein amino acid phosphorylation" evidence=ISS] [GO:0007169 "transmembrane receptor protein tyrosine kinase signaling pathway" evidence=ISS] Pfam:PF00560 InterPro:IPR000719 Pfam:PF00069 InterPro:IPR001611 InterPro:IPR007090 Pr…	1e-45
chr1.CM0171.23	99.1.3.1.151	EC 4.4.1.4							ALLN_ALLAS	Chloride;EGF-likedomain;Glycoprotein;Lyase;Pyridoxalphosphate;Vacuole,Alliin lyase precursor (EC 4.4.1.4) (Alliinase) (Cysteine sulphoxide lyase) (Fragment).	2e-57	GO_ID:5888	TAIR|gene:2121998 SPTR:Q94A02 symbol:AT4G24670.1 [GO:0016846 "carbon-sulfur lyase activity" evidence=ISS] InterPro:IPR006948 HSSP:Q01594 Pfam:PF04864 EMBL:AY050779 EMBL:AY091455 SPTR:Q94A02	5e-127
chr1.CM0171.23	99.1.4.5388	GO_ID:5888							ALLN_ALLAS	Chloride;EGF-likedomain;Glycoprotein;Lyase;Pyridoxalphosphate;Vacuole,Alliin lyase precursor (EC 4.4.1.4) (Alliinase) (Cysteine sulphoxide lyase) (Fragment).	2e-57	GO_ID:5888	TAIR|gene:2121998 SPTR:Q94A02 symbol:AT4G24670.1 [GO:0016846 "carbon-sulfur lyase activity" evidence=ISS] InterPro:IPR006948 HSSP:Q01594 Pfam:PF04864 EMBL:AY050779 EMBL:AY091455 SPTR:Q94A02	5e-127
chr2.CM0028.12	3.2.1.2.9	PILH twitching motility two-component system response regulator PilH	ana:all0929	two-component system, regulatory protein [KO:K02658]	4e-10	BH1547_2	COG0784	3e-10	ARR3_ARATH	Cytokininsignalingpathway;Nuclearprotein;Phosphorylation;Sensorytransduction;Transcription;Transcriptionregulation;Two-componentregulatorysystem,Two-component response regulator ARR3.	1e-47	GO_ID:12987	TAIR|gene:2025910 SPTR:Q9ZWS9 symbol:AT1G59940.1 [GO:0000156 "two-component response regulator activity" evidence=ISS] [GO:0000160 "two-component signal transduction system (phosphorelay)" evidence=TAS] [GO:0030528 "transcription regulator activity" evidence=TAS] [GO:0009736 "cytokinin mediated signaling" evidence=TAS] InterPro:IPR001789 Pfam:PF00072 ProDom:PD000039 SMART:SM00448 PROSITE:PS50110 …	4e-48
chr2.CM0028.12	4.1.1.2	[COG:COG0643 COG0784 COG0835] [GO:0000155 0000156 0004673]	ana:all0929	two-component system, regulatory protein [KO:K02658]	4e-10	BH1547_2	COG0784	3e-10	ARR3_ARATH	Cytokininsignalingpathway;Nuclearprotein;Phosphorylation;Sensorytransduction;Transcription;Transcriptionregulation;Two-componentregulatorysystem,Two-component response regulator ARR3.	1e-47	GO_ID:12987	TAIR|gene:2025910 SPTR:Q9ZWS9 symbol:AT1G59940.1 [GO:0000156 "two-component response regulator activity" evidence=ISS] [GO:0000160 "two-component signal transduction system (phosphorelay)" evidence=TAS] [GO:0030528 "transcription regulator activity" evidence=TAS] [GO:0009736 "cytokinin mediated signaling" evidence=TAS] InterPro:IPR001789 Pfam:PF00072 ProDom:PD000039 SMART:SM00448 PROSITE:PS50110 …	4e-48
chr2.CM0028.12	2.3.3.23	PILL type IV pili sensor histidine kinase/response regulator [COG:COG0643 COG0784]	ana:all0929	two-component system, regulatory protein [KO:K02658]	4e-10	BH1547_2	COG0784	3e-10	ARR3_ARATH	Cytokininsignalingpathway;Nuclearprotein;Phosphorylation;Sensorytransduction;Transcription;Transcriptionregulation;Two-componentregulatorysystem,Two-component response regulator ARR3.	1e-47	GO_ID:12987	TAIR|gene:2025910 SPTR:Q9ZWS9 symbol:AT1G59940.1 [GO:0000156 "two-component response regulator activity" evidence=ISS] [GO:0000160 "two-component signal transduction system (phosphorelay)" evidence=TAS] [GO:0030528 "transcription regulator activity" evidence=TAS] [GO:0009736 "cytokinin mediated signaling" evidence=TAS] InterPro:IPR001789 Pfam:PF00072 ProDom:PD000039 SMART:SM00448 PROSITE:PS50110 …	4e-48
chr2.CM0028.12	2.3.3.19.2	PILH twitching motility two-component system response regulator PilH	ana:all0929	two-component system, regulatory protein [KO:K02658]	4e-10	BH1547_2	COG0784	3e-10	ARR3_ARATH	Cytokininsignalingpathway;Nuclearprotein;Phosphorylation;Sensorytransduction;Transcription;Transcriptionregulation;Two-componentregulatorysystem,Two-component response regulator ARR3.	1e-47	GO_ID:12987	TAIR|gene:2025910 SPTR:Q9ZWS9 symbol:AT1G59940.1 [GO:0000156 "two-component response regulator activity" evidence=ISS] [GO:0000160 "two-component signal transduction system (phosphorelay)" evidence=TAS] [GO:0030528 "transcription regulator activity" evidence=TAS] [GO:0009736 "cytokinin mediated signaling" evidence=TAS] InterPro:IPR001789 Pfam:PF00072 ProDom:PD000039 SMART:SM00448 PROSITE:PS50110 …	4e-48
Ljwgs_017330.2	99.1.3.2.725	ZFP4_ARATH							ZFP4_ARATH	Metal-binding;Zinc;Zinc-finger,Zinc finger protein 4.	4e-21	GO_ID:37375	TAIR|gene:2013819 SPTR:Q39263 symbol:AT1G66140.1 [GO:0003700 "transcription factor activity" evidence=ISS] [GO:0045449 "regulation of transcription" evidence=TAS] [GO:0003676 "nucleic acid binding" evidence=ISS] [GO:0008270 "zinc ion binding" evidence=ISS] InterPro:IPR007087 Prosite:PS00028 Pfam:PF00096 PROSITE:PS50157 HSSP:Q38895 EMBL:AC026480 EMBL:L39647 EMBL:AF361630 EMBL:AY058087 EMBL:AY05606…	2e-21
Ljwgs_017330.2	99.1.4.2987	GO_ID:37375							ZFP4_ARATH	Metal-binding;Zinc;Zinc-finger,Zinc finger protein 4.	4e-21	GO_ID:37375	TAIR|gene:2013819 SPTR:Q39263 symbol:AT1G66140.1 [GO:0003700 "transcription factor activity" evidence=ISS] [GO:0045449 "regulation of transcription" evidence=TAS] [GO:0003676 "nucleic acid binding" evidence=ISS] [GO:0008270 "zinc ion binding" evidence=ISS] InterPro:IPR007087 Prosite:PS00028 Pfam:PF00096 PROSITE:PS50157 HSSP:Q38895 EMBL:AC026480 EMBL:L39647 EMBL:AF361630 EMBL:AY058087 EMBL:AY05606…	2e-21
TC7888	99.2	Unclassified without homolog
Ljwgs_011432.1	1.5.9.13	E4.1.1.18, ldcC lysine decarboxylase [EC:4.1.1.18] [COG:COG1982] [GO:0008923]	bcl:ABC1937	lysine decarboxylase [EC:4.1.1.18] [KO:K01582]	4e-23	PA4923	COG1611	9e-26	Y4923_PSEAE	Completeproteome;Hypotheticalprotein,Hypothetical protein PA4923.	2e-25	GO_ID:53567	TAIR|gene:2061732 SPTR:Q8L8B8 symbol:AT2G37210.1 [GO:0000004 "biological process unknown" evidence=ND] [GO:0005554 "molecular function unknown" evidence=ND] [GO:0008372 "cellular component unknown" evidence=ND] Pfam:PF03641 InterPro:IPR005269 TIGRFAMs:TIGR00730 EMBL:AY102554 EMBL:AY954818 SMR:Q8L8B8 SPTR:Q8L8B8	6e-52
Ljwgs_011432.1	1.10.9.9	E4.1.1.18, ldcC lysine decarboxylase [EC:4.1.1.18] [COG:COG1982] [GO:0008923]	bcl:ABC1937	lysine decarboxylase [EC:4.1.1.18] [KO:K01582]	4e-23	PA4923	COG1611	9e-26	Y4923_PSEAE	Completeproteome;Hypotheticalprotein,Hypothetical protein PA4923.	2e-25	GO_ID:53567	TAIR|gene:2061732 SPTR:Q8L8B8 symbol:AT2G37210.1 [GO:0000004 "biological process unknown" evidence=ND] [GO:0005554 "molecular function unknown" evidence=ND] [GO:0008372 "cellular component unknown" evidence=ND] Pfam:PF03641 InterPro:IPR005269 TIGRFAMs:TIGR00730 EMBL:AY102554 EMBL:AY954818 SMR:Q8L8B8 SPTR:Q8L8B8	6e-52
Ljwgs_047385.1	99.1.4.6041	GO_ID:7323							WRN_HUMAN	ATP-binding;DNA-binding;Helicase;Hydrolase;Nuclearprotein;Nucleotide-binding;Polymorphism;Repeat,Werner syndrome helicase.	4e-16	GO_ID:7323	TAIR|gene:2119524 SPTR:Q9FT68 symbol:WRNEXO [GO:0000004 "biological process unknown" evidence=ND] [GO:0003676 "nucleic acid binding" evidence=ISS] [GO:0005622 "intracellular" evidence=ISS] [GO:0008408 "3-5 exonuclease activity" evidence=ISS] [GO:0005515 "protein binding" evidence=IPI] InterPro:IPR002562 Pfam:PF01612 GO:GO:0005622 SMART:SM00474 EMBL:AJ404476 SPTR:Q9FT68	2e-18
Ljwgs_047385.1	99.1.3.2.3993	WRN_HUMAN							WRN_HUMAN	ATP-binding;DNA-binding;Helicase;Hydrolase;Nuclearprotein;Nucleotide-binding;Polymorphism;Repeat,Werner syndrome helicase.	4e-16	GO_ID:7323	TAIR|gene:2119524 SPTR:Q9FT68 symbol:WRNEXO [GO:0000004 "biological process unknown" evidence=ND] [GO:0003676 "nucleic acid binding" evidence=ISS] [GO:0005622 "intracellular" evidence=ISS] [GO:0008408 "3-5 exonuclease activity" evidence=ISS] [GO:0005515 "protein binding" evidence=IPI] InterPro:IPR002562 Pfam:PF01612 GO:GO:0005622 SMART:SM00474 EMBL:AJ404476 SPTR:Q9FT68	2e-18
chr1.TM0371.19	99.1.4.1790	GO_ID:35610										GO_ID:35610	TAIR|gene:3690962 SPTR:Q9M8M5 symbol:AT1G80580.1 [GO:0003700 "transcription factor activity" evidence=ISS;TAS] [GO:0009873 "ethylene mediated signaling pathway" evidence=TAS] [GO:0003677 "DNA binding" evidence=ISS] [GO:0005634 "nucleus" evidence=IC] [GO:0006355 "regulation of transcription, DNA-dependent" evidence=ISS] InterPro:IPR001471 Pfam:PF00847 HSSP:O80337 PRINTS:PR00367 ProDom:PD001423 SMA…	2e-09
TM1445.20	99.1.4.3861	GO_ID:16800										GO_ID:16800	TAIR|gene:3437214 SPTR:O04191 symbol:AT2G39870.1 [GO:0005554 "molecular function unknown" evidence=ND] [GO:0000004 "biological process unknown" evidence=ND] [GO:0008372 "cellular component unknown" evidence=ND] EMBL:AC003000 EMBL:AF002109 EMBL:AY065038 EMBL:AF370134 EMBL:AY113855 PIR:T01016 SPTR:O04191	2e-13
TM1408.6	3.1.1.38	ABC.MR putative ABC transport system ATP-binding protein [COG:COG1132 COG2274] [TC:3.A.1.21 3.A.1.106 3.A.1.110 3.A.1.112 3.A.1.113 3.A.1.117]	mmu:12780	Abcc2; ATP-binding cassette, sub-family C (CFTR/MRP), member 2 [KO:K05666]	3e-65	YDR135c	COG1132	1e-56	MRP2_RABIT	ATP-binding;Glycoprotein;Membrane;Nucleotide-binding;Repeat;Transmembrane;Transport,Canalicular multispecific organic anion transporter 1 (ATP-binding cassette sub-family C member 2) (Multidrug resistance-associated protein 2) (Canalicular multidrug resistance protein) (Epithelial basolateral chloride conductance regulator).	2e-69	GO_ID:4910	TAIR|gene:2061558 SPTR:O64590 symbol:AT2G34660.1 [GO:0042626 "ATPase activity, coupled to transmembrane movement of substances" evidence=IDA] InterPro:IPR003593 InterPro:IPR003439 InterPro:IPR001140 Pfam:PF00664 Pfam:PF00005 InterPro:IPR011527 Prosite:PS00211 SMART:SM00382 ProDom:PD000006 PROSITE:PS50893 PROSITE:PS50929 HSSP:P26361 EMBL:AC003096 PIR:T01369 SPTR:O64590	4e-119
TM1408.6	3.1.1.33	ABCC-BAC ATP-binding casette, subfamily C, bacterial [COG:COG4988 COG4987 COG1132 COG2274] [TC:3.A.1.110 3.A.1.112]	mmu:12780	Abcc2; ATP-binding cassette, sub-family C (CFTR/MRP), member 2 [KO:K05666]	3e-65	YDR135c	COG1132	1e-56	MRP2_RABIT	ATP-binding;Glycoprotein;Membrane;Nucleotide-binding;Repeat;Transmembrane;Transport,Canalicular multispecific organic anion transporter 1 (ATP-binding cassette sub-family C member 2) (Multidrug resistance-associated protein 2) (Canalicular multidrug resistance protein) (Epithelial basolateral chloride conductance regulator).	2e-69	GO_ID:4910	TAIR|gene:2061558 SPTR:O64590 symbol:AT2G34660.1 [GO:0042626 "ATPase activity, coupled to transmembrane movement of substances" evidence=IDA] InterPro:IPR003593 InterPro:IPR003439 InterPro:IPR001140 Pfam:PF00664 Pfam:PF00005 InterPro:IPR011527 Prosite:PS00211 SMART:SM00382 ProDom:PD000006 PROSITE:PS50893 PROSITE:PS50929 HSSP:P26361 EMBL:AC003096 PIR:T01369 SPTR:O64590	4e-119
TM1408.6	3.1.1.32.2	ABCC2 ATP-binding cassette, subfamily C (CFTR/MRP), member 2	mmu:12780	Abcc2; ATP-binding cassette, sub-family C (CFTR/MRP), member 2 [KO:K05666]	3e-65	YDR135c	COG1132	1e-56	MRP2_RABIT	ATP-binding;Glycoprotein;Membrane;Nucleotide-binding;Repeat;Transmembrane;Transport,Canalicular multispecific organic anion transporter 1 (ATP-binding cassette sub-family C member 2) (Multidrug resistance-associated protein 2) (Canalicular multidrug resistance protein) (Epithelial basolateral chloride conductance regulator).	2e-69	GO_ID:4910	TAIR|gene:2061558 SPTR:O64590 symbol:AT2G34660.1 [GO:0042626 "ATPase activity, coupled to transmembrane movement of substances" evidence=IDA] InterPro:IPR003593 InterPro:IPR003439 InterPro:IPR001140 Pfam:PF00664 Pfam:PF00005 InterPro:IPR011527 Prosite:PS00211 SMART:SM00382 ProDom:PD000006 PROSITE:PS50893 PROSITE:PS50929 HSSP:P26361 EMBL:AC003096 PIR:T01369 SPTR:O64590	4e-119
TM1408.6	3.1.1.31.13	ABCB-BAC ATP-binding casette, subfamily B, bacterial [COG:COG1132 COG2274 COG5265] [TC:3.A.1.21 3.A.1.106 3.A.1.109 3.A.1.117]	mmu:12780	Abcc2; ATP-binding cassette, sub-family C (CFTR/MRP), member 2 [KO:K05666]	3e-65	YDR135c	COG1132	1e-56	MRP2_RABIT	ATP-binding;Glycoprotein;Membrane;Nucleotide-binding;Repeat;Transmembrane;Transport,Canalicular multispecific organic anion transporter 1 (ATP-binding cassette sub-family C member 2) (Multidrug resistance-associated protein 2) (Canalicular multidrug resistance protein) (Epithelial basolateral chloride conductance regulator).	2e-69	GO_ID:4910	TAIR|gene:2061558 SPTR:O64590 symbol:AT2G34660.1 [GO:0042626 "ATPase activity, coupled to transmembrane movement of substances" evidence=IDA] InterPro:IPR003593 InterPro:IPR003439 InterPro:IPR001140 Pfam:PF00664 Pfam:PF00005 InterPro:IPR011527 Prosite:PS00211 SMART:SM00382 ProDom:PD000006 PROSITE:PS50893 PROSITE:PS50929 HSSP:P26361 EMBL:AC003096 PIR:T01369 SPTR:O64590	4e-119
chr5.TM1466.4	3.2.10.5	E2.7.1.134 1D-myo-Inositol-trisphosphate 6-kinase [EC:2.7.1.134]							ITPK2_ARATH	ATP-binding;Kinase;Magnesium;Metal-binding;Nucleotide-binding;Transferase,Inositol-tetrakisphosphate 1-kinase 2 (EC 2.7.1.134) (Inositol- triphosphate 5/6-kinase 2) (EC 2.7.1.-) (Inositol 1,3,4-trisphosphate 5/6-kinase 2) (AtItpk-2).	7e-127	GO_ID:4731	TAIR|gene:2148989 SPTR:Q9SBA5 symbol:AT5G16760 [GO:0008372 "cellular component unknown" evidence=ND] [GO:0004428 "inositol or phosphatidylinositol kinase activity" evidence=IDA] [GO:0046853 "inositol and derivative phosphorylation" evidence=IDA] [GO:0003824 "catalytic activity" evidence=ISS] InterPro:IPR011761 Pfam:PF05770 PROSITE:PS50975 InterPro:IPR008656 EMBL:AL391147 EMBL:AJ001753 EMBL:AY0721…	8e-66
Ljwgs_134572.1	99.1.4.6466	GO_ID:32556				YJL078c_1	COG2340	1e-25	PRB1_TOBAC	Multigenefamily;Pathogenesis-relatedprotein;Plantdefense;Pyrrolidonecarboxylicacid;Signal,Basic form of pathogenesis-related protein 1 precursor (PRP 1).	1e-46	GO_ID:32556	TAIR|gene:2134177 SPTR:O81888 symbol:AT4G33720 [GO:0005554 "molecular function unknown" evidence=ND] [GO:0000004 "biological process unknown" evidence=ND] [GO:0005576 "extracellular region" evidence=ISS] InterPro:IPR001283 Pfam:PF00188 PRINTS:PR00837 ProDom:PD000542 SMART:SM00198 PROSITE:PS01009 PROSITE:PS01010 HSSP:P04284 InterPro:IPR002413 PRINTS:PR00838 EMBL:AL031394 EMBL:AL161584 EMBL:AY03957…	5e-45
Ljwgs_134572.1	99.1.2.138	COG2340				YJL078c_1	COG2340	1e-25	PRB1_TOBAC	Multigenefamily;Pathogenesis-relatedprotein;Plantdefense;Pyrrolidonecarboxylicacid;Signal,Basic form of pathogenesis-related protein 1 precursor (PRP 1).	1e-46	GO_ID:32556	TAIR|gene:2134177 SPTR:O81888 symbol:AT4G33720 [GO:0005554 "molecular function unknown" evidence=ND] [GO:0000004 "biological process unknown" evidence=ND] [GO:0005576 "extracellular region" evidence=ISS] InterPro:IPR001283 Pfam:PF00188 PRINTS:PR00837 ProDom:PD000542 SMART:SM00198 PROSITE:PS01009 PROSITE:PS01010 HSSP:P04284 InterPro:IPR002413 PRINTS:PR00838 EMBL:AL031394 EMBL:AL161584 EMBL:AY03957…	5e-45
Ljwgs_134572.1	99.1.3.2.134	PRB1_TOBAC				YJL078c_1	COG2340	1e-25	PRB1_TOBAC	Multigenefamily;Pathogenesis-relatedprotein;Plantdefense;Pyrrolidonecarboxylicacid;Signal,Basic form of pathogenesis-related protein 1 precursor (PRP 1).	1e-46	GO_ID:32556	TAIR|gene:2134177 SPTR:O81888 symbol:AT4G33720 [GO:0005554 "molecular function unknown" evidence=ND] [GO:0000004 "biological process unknown" evidence=ND] [GO:0005576 "extracellular region" evidence=ISS] InterPro:IPR001283 Pfam:PF00188 PRINTS:PR00837 ProDom:PD000542 SMART:SM00198 PROSITE:PS01009 PROSITE:PS01010 HSSP:P04284 InterPro:IPR002413 PRINTS:PR00838 EMBL:AL031394 EMBL:AL161584 EMBL:AY03957…	5e-45
Ljwgs_130111.1	1.1.8.29	E3.1.1.11 pectinesterase [EC:3.1.1.11] [GO:0030599]	ath:At3g43270	F7K15.120; pectinesterase family protein [EC:3.1.1.11] [KO:K01051]	3e-33				PME_PRUPE	Aspartylesterase;Cellwall;Glycoprotein;Hydrolase;Multigenefamily;Signal,Pectinesterase PPE8B precursor (EC 3.1.1.11) (Pectin methylesterase) (PE).	2e-29	GO_ID:25797	TAIR|gene:2066194 SPTR:O48711 symbol:AT2G26440.1 [GO:0009505 "cell wall (sensu Magnoliophyta)" evidence=ISS] [GO:0030599 "pectinesterase activity" evidence=ISS] InterPro:IPR000070 InterPro:IPR006501 Pfam:PF04043 InterPro:IPR007186 TIGRFAMs:TIGR01614 HSSP:P83218 Pfam:PF01095 PROSITE:PS00503 EMBL:AC002505 EMBL:AY072224 EMBL:AY122952 PIR:T00977 PROSITE:PS00800 SPTR:O48711	3e-66
Ljwgs_130111.1	1.1.4.1	E3.1.1.11 pectinesterase [EC:3.1.1.11] [GO:0030599]	ath:At3g43270	F7K15.120; pectinesterase family protein [EC:3.1.1.11] [KO:K01051]	3e-33				PME_PRUPE	Aspartylesterase;Cellwall;Glycoprotein;Hydrolase;Multigenefamily;Signal,Pectinesterase PPE8B precursor (EC 3.1.1.11) (Pectin methylesterase) (PE).	2e-29	GO_ID:25797	TAIR|gene:2066194 SPTR:O48711 symbol:AT2G26440.1 [GO:0009505 "cell wall (sensu Magnoliophyta)" evidence=ISS] [GO:0030599 "pectinesterase activity" evidence=ISS] InterPro:IPR000070 InterPro:IPR006501 Pfam:PF04043 InterPro:IPR007186 TIGRFAMs:TIGR01614 HSSP:P83218 Pfam:PF01095 PROSITE:PS00503 EMBL:AC002505 EMBL:AY072224 EMBL:AY122952 PIR:T00977 PROSITE:PS00800 SPTR:O48711	3e-66
Ljwgs_040741.1	3.2.1.2.14	HD.OT.R two-component system, unclassified family, response regulator	cal:orf19.971	SKN7; transcription factor [KO:K02485]	9e-11				HSF7_ARATH	Activator;DNA-binding;Heatshock;Multigenefamily;Nuclearprotein;Phosphorylation;Transcription;Transcriptionregulation,Heat shock factor protein 7 (HSF 7) (Heat shock transcription factor 7) (HSTF 7).	2e-24	GO_ID:46249	TAIR|gene:2062697 SPTR:O22230 symbol:AT2G41690.1 [GO:0003700 "transcription factor activity" evidence=ISS] [GO:0003677 "DNA binding" evidence=ISS] InterPro:IPR000232 InterPro:IPR002341 Pfam:PF00447 GO:GO:0005634 InterPro:IPR011991 PRINTS:PR00056 ProDom:PD001788 SMART:SM00415 PROSITE:PS00434 HSSP:P22121 EMBL:AC002510 PIR:T00825 SPTR:O22230	1e-27
chr2.CM0191.39	1.1.4.8	E3.2.1.15 polygalacturonase [EC:3.2.1.15] [GO:0004650]	ath:At3g07850	F17A17.19; exopolygalacturonase / galacturan 1,4-alpha-galacturonidase / pectinase [EC:3.2.1.67] [KO:K01213]	9e-93				PGLR_MEDSA	Cellwall;Glycoprotein;Glycosidase;Hydrolase;Repeat;Signal,Polygalacturonase precursor (EC 3.2.1.15) (PG) (Pectinase).	3e-139	GO_ID:45830	TAIR|gene:2077401 SPTR:Q9SFD2 symbol:AT3G07820.1 [GO:0004650 "polygalacturonase activity" evidence=ISS] [GO:0005975 "carbohydrate metabolism" evidence=ISS] InterPro:IPR000408 InterPro:IPR000743 PROSITE:PS00626 InterPro:IPR006626 Pfam:PF00295 SMART:SM00710 PROSITE:PS00502 EMBL:AC013483 EMBL:AY065239 EMBL:AY096534 EMBL:AY087578 SPTR:Q9SFD2	2e-100
chr2.CM0191.39	1.1.8.31	E3.2.1.67 galacturan 1,4-alpha-galacturonidase [EC:3.2.1.67]	ath:At3g07850	F17A17.19; exopolygalacturonase / galacturan 1,4-alpha-galacturonidase / pectinase [EC:3.2.1.67] [KO:K01213]	9e-93				PGLR_MEDSA	Cellwall;Glycoprotein;Glycosidase;Hydrolase;Repeat;Signal,Polygalacturonase precursor (EC 3.2.1.15) (PG) (Pectinase).	3e-139	GO_ID:45830	TAIR|gene:2077401 SPTR:Q9SFD2 symbol:AT3G07820.1 [GO:0004650 "polygalacturonase activity" evidence=ISS] [GO:0005975 "carbohydrate metabolism" evidence=ISS] InterPro:IPR000408 InterPro:IPR000743 PROSITE:PS00626 InterPro:IPR006626 Pfam:PF00295 SMART:SM00710 PROSITE:PS00502 EMBL:AC013483 EMBL:AY065239 EMBL:AY096534 EMBL:AY087578 SPTR:Q9SFD2	2e-100
chr2.CM0191.39	1.1.8.30	E3.2.1.15 polygalacturonase [EC:3.2.1.15] [GO:0004650]	ath:At3g07850	F17A17.19; exopolygalacturonase / galacturan 1,4-alpha-galacturonidase / pectinase [EC:3.2.1.67] [KO:K01213]	9e-93				PGLR_MEDSA	Cellwall;Glycoprotein;Glycosidase;Hydrolase;Repeat;Signal,Polygalacturonase precursor (EC 3.2.1.15) (PG) (Pectinase).	3e-139	GO_ID:45830	TAIR|gene:2077401 SPTR:Q9SFD2 symbol:AT3G07820.1 [GO:0004650 "polygalacturonase activity" evidence=ISS] [GO:0005975 "carbohydrate metabolism" evidence=ISS] InterPro:IPR000408 InterPro:IPR000743 PROSITE:PS00626 InterPro:IPR006626 Pfam:PF00295 SMART:SM00710 PROSITE:PS00502 EMBL:AC013483 EMBL:AY065239 EMBL:AY096534 EMBL:AY087578 SPTR:Q9SFD2	2e-100
Ljwgs_025743.1	3.3.3.15.8	CNGF cyclic nucleotide gated channel, other eukaryote	ath:At4g30360	F17I23.300; cyclic nucleotide-regulated ion channel, putative (CNGC17) [KO:K05391]	4e-32				CNG17_ARATH	Calmodulin-binding;cAMP;cAMP-binding;cGMP;cGMP-binding;Iontransport;Ionicchannel;Membrane;Multigenefamily;Nucleotide-binding;Transmembrane;Transport,Probable cyclic nucleotide-gated ion channel 17 (Cyclic nucleotide-and calmodulin-regulated ion channel 17).	2e-32	GO_ID:51683	TAIR|gene:2118815 SPTR:Q8L7Z0 symbol:AT4G30360.1 [GO:0005516 "calmodulin binding" evidence=ISS] [GO:0005216 "ion channel activity" evidence=ISS] [GO:0030551 "cyclic nucleotide binding" evidence=ISS] Pfam:PF00612 InterPro:IPR005821 InterPro:IPR000595 InterPro:IPR000048 InterPro:IPR003938 Pfam:PF00520 Pfam:PF00027 PROSITE:PS50096 PRINTS:PR01463 PROSITE:PS00888 PROSITE:PS00889 PROSITE:PS50042 EMBL:A…	8e-33
Ljwgs_030699.1	99.1.4.8192	GO_ID:30821										GO_ID:30821	TAIR|gene:2165320 SPTR:Q9FLI0 symbol:AT5G51790.1 [GO:0003700 "transcription factor activity" evidence=ISS] [GO:0045449 "regulation of transcription" evidence=TAS] [GO:0003677 "DNA binding" evidence=ISS] Pfam:PF00010 InterPro:IPR001092 SMART:SM00353 PROSITE:PS50888 EMBL:AB010074 SPTR:Q9FLI0	2e-17
TM1227.11	99.1.3.2.2311	ST14_SOLTU				YJL078c_1	COG2340	2e-12	ST14_SOLTU	Repeat;Signal,STS14 protein precursor.	1e-49	GO_ID:15344	TAIR|gene:2154834 SPTR:Q9FJY1 symbol:AT5G66590.1 [GO:0005554 "molecular function unknown" evidence=ND] [GO:0000004 "biological process unknown" evidence=ND] [GO:0005576 "extracellular region" evidence=ISS] InterPro:IPR001283 Pfam:PF00188 PRINTS:PR00837 ProDom:PD000542 SMART:SM00198 HSSP:P04284 EMBL:AB013389 EMBL:AY093248 EMBL:AF386987 SPTR:Q9FJY1	8e-46
TM1227.11	99.1.2.138	COG2340				YJL078c_1	COG2340	2e-12	ST14_SOLTU	Repeat;Signal,STS14 protein precursor.	1e-49	GO_ID:15344	TAIR|gene:2154834 SPTR:Q9FJY1 symbol:AT5G66590.1 [GO:0005554 "molecular function unknown" evidence=ND] [GO:0000004 "biological process unknown" evidence=ND] [GO:0005576 "extracellular region" evidence=ISS] InterPro:IPR001283 Pfam:PF00188 PRINTS:PR00837 ProDom:PD000542 SMART:SM00198 HSSP:P04284 EMBL:AB013389 EMBL:AY093248 EMBL:AF386987 SPTR:Q9FJY1	8e-46
TM1227.11	99.1.4.6005	GO_ID:15344				YJL078c_1	COG2340	2e-12	ST14_SOLTU	Repeat;Signal,STS14 protein precursor.	1e-49	GO_ID:15344	TAIR|gene:2154834 SPTR:Q9FJY1 symbol:AT5G66590.1 [GO:0005554 "molecular function unknown" evidence=ND] [GO:0000004 "biological process unknown" evidence=ND] [GO:0005576 "extracellular region" evidence=ISS] InterPro:IPR001283 Pfam:PF00188 PRINTS:PR00837 ProDom:PD000542 SMART:SM00198 HSSP:P04284 EMBL:AB013389 EMBL:AY093248 EMBL:AF386987 SPTR:Q9FJY1	8e-46
Ljwgs_066041.1	99.1.4.2629	GO_ID:33905										GO_ID:33905	TAIR|gene:2177012 SPTR:Q9FMN8 symbol:AT5G12260.1 [GO:0005554 "molecular function unknown" evidence=ND] [GO:0000004 "biological process unknown" evidence=ND] EMBL:AB007727 EMBL:AY123994 EMBL:BT010470 SPTR:Q9FMN8	8e-24
Ljwgs_033715.1	1.3.12.40	CYP26 cytochrome P450, family 26	hsa:56603	CYP26B1; cytochrome P450, family 26, subfamily B, polypeptide 1 [EC:1.14.-.-] [KO:K07437]	1e-10				C90D2_ORYSA	Heme;Iron;Membrane;Metal-binding;Monooxygenase;Oxidoreductase;Transmembrane,Cytochrome P450 90D2 (EC 1.14.-.-) (C6-oxidase).	2e-27	GO_ID:54073	TAIR|gene:2206899 SPTR:Q9FX29 symbol:AT1G73340.1 [GO:0019825 "oxygen binding" evidence=ISS] InterPro:IPR001128 Pfam:PF00067 InterPro:IPR002403 InterPro:IPR002401 PRINTS:PR00463 PRINTS:PR00385 PROSITE:PS00086 PRINTS:PR00465 EMBL:AC012396 PIR:H96759 SPTR:Q9FX29	2e-72
chr2.CM0065.39	1.4.1.44	E2.7.7.48 RNA-directed RNA polymerase [EC:2.7.7.48] [GO:0003968]							RDR1_SCHPO	Centromere;Chromosomepartition;Completeproteome,RNA-dependent RNA polymerase homolog 1 (Protein rdp1).	2e-14	GO_ID:39460	TAIR|gene:2052039 SPTR:O82190 symbol:AT2G19910.1 [GO:0008372 "cellular component unknown" evidence=ND] [GO:0003968 "RNA-directed RNA polymerase activity" evidence=ISS] [GO:0016441 "posttranscriptional gene silencing" evidence=ISS] Pfam:PF05183 InterPro:IPR007855 EMBL:AC005169 PIR:F84582 SPTR:O82190	0
Ljwgs_028151.1	99.1.4.59	GO_ID:4563										GO_ID:4563	TAIR|gene:2185152 SPTR:Q9LZN0 symbol:ATROPGEF7 "KINASE PARTNER PROTEIN-LIKE" [GO:0000004 "biological process unknown" evidence=ND] [GO:0008372 "cellular component unknown" evidence=ND] [GO:0005554 "molecular function unknown" evidence=ISS] [GO:0005089 "Rho guanyl-nucleotide exchange factor activity" evidence=ISS] Pfam:PF03759 InterPro:IPR005512 EMBL:AL162508 EMBL:BT015831 EMBL:BT020213 PIR:T48222…	4e-68
TM0879.2	1.2.6.9	E1.11.1.7 peroxidase [EC:1.11.1.7] [GO:0004601]	ath:At5g05340	K18I23.14; peroxidase, putative [EC:1.11.1.7] [KO:K00430]	5e-63				PER1_ARAHY	3D-structure;Calcium;Glycoprotein;Heme;Hydrogenperoxide;Iron;Metal-binding;Multigenefamily;Oxidoreductase;Peroxidase;Pyrrolidonecarboxylicacid;Signal,Cationic peroxidase 1 precursor (EC 1.11.1.7) (PNPC1).	5e-66	GO_ID:16441	TAIR|gene:3435718 SPTR:Q9M9Q9 symbol:AT1G14550.1 [GO:0004601 "peroxidase activity" evidence=ISS] InterPro:IPR002016 InterPro:IPR000823 Pfam:PF00141 InterPro:IPR010255 PROSITE:PS00435 PROSITE:PS00436 PRINTS:PR00458 PROSITE:PS50873 PRINTS:PR00461 EMBL:AC012188 EMBL:AC010657 HSSP:P22195 GeneFarm:1516 SPTR:Q9M9Q9	1e-51
TM0879.2	1.3.11.18	E1.11.1.7 peroxidase [EC:1.11.1.7] [GO:0004601]	ath:At5g05340	K18I23.14; peroxidase, putative [EC:1.11.1.7] [KO:K00430]	5e-63				PER1_ARAHY	3D-structure;Calcium;Glycoprotein;Heme;Hydrogenperoxide;Iron;Metal-binding;Multigenefamily;Oxidoreductase;Peroxidase;Pyrrolidonecarboxylicacid;Signal,Cationic peroxidase 1 precursor (EC 1.11.1.7) (PNPC1).	5e-66	GO_ID:16441	TAIR|gene:3435718 SPTR:Q9M9Q9 symbol:AT1G14550.1 [GO:0004601 "peroxidase activity" evidence=ISS] InterPro:IPR002016 InterPro:IPR000823 Pfam:PF00141 InterPro:IPR010255 PROSITE:PS00435 PROSITE:PS00436 PRINTS:PR00458 PROSITE:PS50873 PRINTS:PR00461 EMBL:AC012188 EMBL:AC010657 HSSP:P22195 GeneFarm:1516 SPTR:Q9M9Q9	1e-51
TM0879.2	1.5.13.21	E1.11.1.7 peroxidase [EC:1.11.1.7] [GO:0004601]	ath:At5g05340	K18I23.14; peroxidase, putative [EC:1.11.1.7] [KO:K00430]	5e-63				PER1_ARAHY	3D-structure;Calcium;Glycoprotein;Heme;Hydrogenperoxide;Iron;Metal-binding;Multigenefamily;Oxidoreductase;Peroxidase;Pyrrolidonecarboxylicacid;Signal,Cationic peroxidase 1 precursor (EC 1.11.1.7) (PNPC1).	5e-66	GO_ID:16441	TAIR|gene:3435718 SPTR:Q9M9Q9 symbol:AT1G14550.1 [GO:0004601 "peroxidase activity" evidence=ISS] InterPro:IPR002016 InterPro:IPR000823 Pfam:PF00141 InterPro:IPR010255 PROSITE:PS00435 PROSITE:PS00436 PRINTS:PR00458 PROSITE:PS50873 PRINTS:PR00461 EMBL:AC012188 EMBL:AC010657 HSSP:P22195 GeneFarm:1516 SPTR:Q9M9Q9	1e-51
TM0879.2	1.10.6.4	E1.11.1.7 peroxidase [EC:1.11.1.7] [GO:0004601]	ath:At5g05340	K18I23.14; peroxidase, putative [EC:1.11.1.7] [KO:K00430]	5e-63				PER1_ARAHY	3D-structure;Calcium;Glycoprotein;Heme;Hydrogenperoxide;Iron;Metal-binding;Multigenefamily;Oxidoreductase;Peroxidase;Pyrrolidonecarboxylicacid;Signal,Cationic peroxidase 1 precursor (EC 1.11.1.7) (PNPC1).	5e-66	GO_ID:16441	TAIR|gene:3435718 SPTR:Q9M9Q9 symbol:AT1G14550.1 [GO:0004601 "peroxidase activity" evidence=ISS] InterPro:IPR002016 InterPro:IPR000823 Pfam:PF00141 InterPro:IPR010255 PROSITE:PS00435 PROSITE:PS00436 PRINTS:PR00458 PROSITE:PS50873 PRINTS:PR00461 EMBL:AC012188 EMBL:AC010657 HSSP:P22195 GeneFarm:1516 SPTR:Q9M9Q9	1e-51
Ljwgs_064480.1	99.1.4.6608	GO_ID:4596							NIPA2_PONPY	Membrane;Transmembrane,Non-imprinted in Prader-Willi/Angelman syndrome region protein 2 homolog.	1e-13	GO_ID:4596	TAIR|gene:2141741 SPTR:Q9T0I2 symbol:AT4G38730.1 [GO:0005554 "molecular function unknown" evidence=ND] [GO:0000004 "biological process unknown" evidence=ND] InterPro:IPR008521 Pfam:PF05653 EMBL:AL161593 EMBL:AL035656 PIR:T06072 SPTR:Q9T0I2	1e-25
Ljwgs_064480.1	99.1.3.2.1989	NIPA2_PONPY							NIPA2_PONPY	Membrane;Transmembrane,Non-imprinted in Prader-Willi/Angelman syndrome region protein 2 homolog.	1e-13	GO_ID:4596	TAIR|gene:2141741 SPTR:Q9T0I2 symbol:AT4G38730.1 [GO:0005554 "molecular function unknown" evidence=ND] [GO:0000004 "biological process unknown" evidence=ND] InterPro:IPR008521 Pfam:PF05653 EMBL:AL161593 EMBL:AL035656 PIR:T06072 SPTR:Q9T0I2	1e-25
chr1.TM0534.21.1	1.4.1.33	E2.4.2.7, apt adenine phosphoribosyltransferase [EC:2.4.2.7] [COG:COG0503] [GO:0003999]	ath:At5g11160	F2I11.50; adenine phosphoribosyltransferase - like protein [EC:2.4.2.7] [KO:K00759]	1e-24				APT2_ARATH	Glycosyltransferase;Purinesalvage;Transferase,Adenine phosphoribosyltransferase 2 (EC 2.4.2.7) (APRT).	1e-20	GO_ID:3141	TAIR|gene:2147966 SPTR:Q9LFP0 symbol:AT5G11160.1 [GO:0003999 "adenine phosphoribosyltransferase activity" evidence=ISS] [GO:0008372 "cellular component unknown" evidence=ND] InterPro:IPR000836 InterPro:IPR002375 InterPro:IPR005764 Prosite:PS00103 Pfam:PF00156 HSSP:P49435 TIGRFAMs:TIGR01090 EMBL:AL360314 EMBL:BT004028 EMBL:BT005077 SPTR:Q9LFP0	2e-25
Ljwgs_022269.1	2.4.1.5.3	POLE3 DNA Polymerase epsilon, subunit C	dre:393774	zgc:73351 [EC:2.7.7.7] [KO:K02326]	6e-11	YBL021c	COG2036	6e-28	NFYB5_ARATH	Activator;DNA-binding;Nuclearprotein;Transcription;Transcriptionregulation,Nuclear transcription factor Y subunit B-5 (AtNF-YB-5).	3e-41	GO_ID:18414	TAIR|gene:2043292 SPTR:O82248 symbol:AT2G47810.1 [GO:0003700 "transcription factor activity" evidence=ISS] InterPro:IPR003958 InterPro:IPR003956 InterPro:IPR007124 InterPro:IPR003957 GO:GO:0005634 PRINTS:PR00615 Pfam:PF00808 HSSP:P25208 PROSITE:PS00685 EMBL:AC005309 EMBL:BT003968 EMBL:BT005081 PIR:G84919 TRANSFAC:T05342 SPTR:O82248	1e-41
Ljwgs_022269.1	1.4.2.18.7	POLE DNA polymerase epsilon complex	dre:393774	zgc:73351 [EC:2.7.7.7] [KO:K02326]	6e-11	YBL021c	COG2036	6e-28	NFYB5_ARATH	Activator;DNA-binding;Nuclearprotein;Transcription;Transcriptionregulation,Nuclear transcription factor Y subunit B-5 (AtNF-YB-5).	3e-41	GO_ID:18414	TAIR|gene:2043292 SPTR:O82248 symbol:AT2G47810.1 [GO:0003700 "transcription factor activity" evidence=ISS] InterPro:IPR003958 InterPro:IPR003956 InterPro:IPR007124 InterPro:IPR003957 GO:GO:0005634 PRINTS:PR00615 Pfam:PF00808 HSSP:P25208 PROSITE:PS00685 EMBL:AC005309 EMBL:BT003968 EMBL:BT005081 PIR:G84919 TRANSFAC:T05342 SPTR:O82248	1e-41
Ljwgs_022269.1	1.4.1.20.7	POLE DNA polymerase epsilon complex	dre:393774	zgc:73351 [EC:2.7.7.7] [KO:K02326]	6e-11	YBL021c	COG2036	6e-28	NFYB5_ARATH	Activator;DNA-binding;Nuclearprotein;Transcription;Transcriptionregulation,Nuclear transcription factor Y subunit B-5 (AtNF-YB-5).	3e-41	GO_ID:18414	TAIR|gene:2043292 SPTR:O82248 symbol:AT2G47810.1 [GO:0003700 "transcription factor activity" evidence=ISS] InterPro:IPR003958 InterPro:IPR003956 InterPro:IPR007124 InterPro:IPR003957 GO:GO:0005634 PRINTS:PR00615 Pfam:PF00808 HSSP:P25208 PROSITE:PS00685 EMBL:AC005309 EMBL:BT003968 EMBL:BT005081 PIR:G84919 TRANSFAC:T05342 SPTR:O82248	1e-41
gi7722043	99.2	Unclassified without homolog
Ljwgs_021608.1	1.7.14.4	E3.2.1.52, nagZ beta-N-acetylhexosaminidase [EC:3.2.1.52] [COG:COG1472] [GO:0004563]	ath:At1g05590	F3F20.4; glycosyl hydrolase family 20 protein [EC:3.2.1.52] [KO:K01207]	5e-69	VC0613	COG3525	1e-17	HEXB_HUMAN	3D-structure;Directproteinsequencing;Diseasemutation;Glycoprotein;Glycosidase;GM2-gangliosidosis;Hydrolase;Lysosome;Polymorphism;Signal;Zymogen,Beta-hexosaminidase beta chain precursor (EC 3.2.1.52) (N-acetyl-beta- glucosaminidase) (Beta-N-acetylhexosaminidase) (Hexosaminidase B) (Cervical cancer proto-oncogene 7) (HCC-7) [Contains: Beta- hexosaminidase beta-B chain; Beta-hexosaminidase beta-A ch…	2e-37	GO_ID:35820	TAIR|gene:2031987 SPTR:Q9SYK0 symbol:AT1G05590.1 [GO:0004553 "hydrolase activity, hydrolyzing O-glycosyl compounds" evidence=ISS] InterPro:IPR001540 HSSP:P07686 Pfam:PF00728 Pfam:PF02838 PRINTS:PR00738 EMBL:AC007153 PIR:H86189 SPTR:Q9SYK0	1e-69
Ljwgs_021608.1	1.1.9.29	E3.2.1.52, nagZ beta-N-acetylhexosaminidase [EC:3.2.1.52] [COG:COG1472] [GO:0004563]	ath:At1g05590	F3F20.4; glycosyl hydrolase family 20 protein [EC:3.2.1.52] [KO:K01207]	5e-69	VC0613	COG3525	1e-17	HEXB_HUMAN	3D-structure;Directproteinsequencing;Diseasemutation;Glycoprotein;Glycosidase;GM2-gangliosidosis;Hydrolase;Lysosome;Polymorphism;Signal;Zymogen,Beta-hexosaminidase beta chain precursor (EC 3.2.1.52) (N-acetyl-beta- glucosaminidase) (Beta-N-acetylhexosaminidase) (Hexosaminidase B) (Cervical cancer proto-oncogene 7) (HCC-7) [Contains: Beta- hexosaminidase beta-B chain; Beta-hexosaminidase beta-A ch…	2e-37	GO_ID:35820	TAIR|gene:2031987 SPTR:Q9SYK0 symbol:AT1G05590.1 [GO:0004553 "hydrolase activity, hydrolyzing O-glycosyl compounds" evidence=ISS] InterPro:IPR001540 HSSP:P07686 Pfam:PF00728 Pfam:PF02838 PRINTS:PR00738 EMBL:AC007153 PIR:H86189 SPTR:Q9SYK0	1e-69
Ljwgs_021608.1	1.7.7.4	E3.2.1.52, nagZ beta-N-acetylhexosaminidase [EC:3.2.1.52] [COG:COG1472] [GO:0004563]	ath:At1g05590	F3F20.4; glycosyl hydrolase family 20 protein [EC:3.2.1.52] [KO:K01207]	5e-69	VC0613	COG3525	1e-17	HEXB_HUMAN	3D-structure;Directproteinsequencing;Diseasemutation;Glycoprotein;Glycosidase;GM2-gangliosidosis;Hydrolase;Lysosome;Polymorphism;Signal;Zymogen,Beta-hexosaminidase beta chain precursor (EC 3.2.1.52) (N-acetyl-beta- glucosaminidase) (Beta-N-acetylhexosaminidase) (Hexosaminidase B) (Cervical cancer proto-oncogene 7) (HCC-7) [Contains: Beta- hexosaminidase beta-B chain; Beta-hexosaminidase beta-A ch…	2e-37	GO_ID:35820	TAIR|gene:2031987 SPTR:Q9SYK0 symbol:AT1G05590.1 [GO:0004553 "hydrolase activity, hydrolyzing O-glycosyl compounds" evidence=ISS] InterPro:IPR001540 HSSP:P07686 Pfam:PF00728 Pfam:PF02838 PRINTS:PR00738 EMBL:AC007153 PIR:H86189 SPTR:Q9SYK0	1e-69
Ljwgs_021608.1	1.7.3.3	E3.2.1.52, nagZ beta-N-acetylhexosaminidase [EC:3.2.1.52] [COG:COG1472] [GO:0004563]	ath:At1g05590	F3F20.4; glycosyl hydrolase family 20 protein [EC:3.2.1.52] [KO:K01207]	5e-69	VC0613	COG3525	1e-17	HEXB_HUMAN	3D-structure;Directproteinsequencing;Diseasemutation;Glycoprotein;Glycosidase;GM2-gangliosidosis;Hydrolase;Lysosome;Polymorphism;Signal;Zymogen,Beta-hexosaminidase beta chain precursor (EC 3.2.1.52) (N-acetyl-beta- glucosaminidase) (Beta-N-acetylhexosaminidase) (Hexosaminidase B) (Cervical cancer proto-oncogene 7) (HCC-7) [Contains: Beta- hexosaminidase beta-B chain; Beta-hexosaminidase beta-A ch…	2e-37	GO_ID:35820	TAIR|gene:2031987 SPTR:Q9SYK0 symbol:AT1G05590.1 [GO:0004553 "hydrolase activity, hydrolyzing O-glycosyl compounds" evidence=ISS] InterPro:IPR001540 HSSP:P07686 Pfam:PF00728 Pfam:PF02838 PRINTS:PR00738 EMBL:AC007153 PIR:H86189 SPTR:Q9SYK0	1e-69
chr4.CM0025.6	99.2	Unclassified without homolog
Ljwgs_114640.1	99.1.4.2390	GO_ID:13483										GO_ID:13483	TAIR|gene:3438924 SPTR:Q9SB75 symbol:AT4G31590.1 [GO:0000004 "biological process unknown" evidence=ND] [GO:0008372 "cellular component unknown" evidence=ND] [GO:0016757 "transferase activity, transferring glycosyl groups" evidence=ISS] InterPro:IPR001173 Pfam:PF00535 EMBL:AL161579 EMBL:AL031004 EMBL:BT003334 EMBL:BT008423 PIR:T05111 SPTR:Q9SB75	2e-30
chr2.TM0383.4	1.11.14.4	E1.14.-.- [EC:1.14.-.-] [COG:COG2124]	ath:At2g32440	T32F6.4; ent-kaurenoic acid hydroxylase, putative / cytochrome P450, putative [EC:1.14.13.79] [KO:K04123]	4e-43	slr0574	COG2124	9e-34	C90B1_ARATH	Heme;Iron;Membrane;Metal-binding;Monooxygenase;Oxidoreductase;Transmembrane,Cytochrome P450 90B1 (EC 1.14.-.-) (Steroid 22-alpha-hydroxylase) (Dwarf4) (Dwarf protein 4).	2e-80	GO_ID:54073	TAIR|gene:2206899 SPTR:Q9FX29 symbol:AT1G73340.1 [GO:0019825 "oxygen binding" evidence=ISS] InterPro:IPR001128 Pfam:PF00067 InterPro:IPR002403 InterPro:IPR002401 PRINTS:PR00463 PRINTS:PR00385 PROSITE:PS00086 PRINTS:PR00465 EMBL:AC012396 PIR:H96759 SPTR:Q9FX29	0
chr2.TM0383.4	1.10.3.12	E1.14.-.- [EC:1.14.-.-] [COG:COG2124]	ath:At2g32440	T32F6.4; ent-kaurenoic acid hydroxylase, putative / cytochrome P450, putative [EC:1.14.13.79] [KO:K04123]	4e-43	slr0574	COG2124	9e-34	C90B1_ARATH	Heme;Iron;Membrane;Metal-binding;Monooxygenase;Oxidoreductase;Transmembrane,Cytochrome P450 90B1 (EC 1.14.-.-) (Steroid 22-alpha-hydroxylase) (Dwarf4) (Dwarf protein 4).	2e-80	GO_ID:54073	TAIR|gene:2206899 SPTR:Q9FX29 symbol:AT1G73340.1 [GO:0019825 "oxygen binding" evidence=ISS] InterPro:IPR001128 Pfam:PF00067 InterPro:IPR002403 InterPro:IPR002401 PRINTS:PR00463 PRINTS:PR00385 PROSITE:PS00086 PRINTS:PR00465 EMBL:AC012396 PIR:H96759 SPTR:Q9FX29	0
chr2.TM0383.4	1.10.6.12	E1.14.-.- [EC:1.14.-.-] [COG:COG2124]	ath:At2g32440	T32F6.4; ent-kaurenoic acid hydroxylase, putative / cytochrome P450, putative [EC:1.14.13.79] [KO:K04123]	4e-43	slr0574	COG2124	9e-34	C90B1_ARATH	Heme;Iron;Membrane;Metal-binding;Monooxygenase;Oxidoreductase;Transmembrane,Cytochrome P450 90B1 (EC 1.14.-.-) (Steroid 22-alpha-hydroxylase) (Dwarf4) (Dwarf protein 4).	2e-80	GO_ID:54073	TAIR|gene:2206899 SPTR:Q9FX29 symbol:AT1G73340.1 [GO:0019825 "oxygen binding" evidence=ISS] InterPro:IPR001128 Pfam:PF00067 InterPro:IPR002403 InterPro:IPR002401 PRINTS:PR00463 PRINTS:PR00385 PROSITE:PS00086 PRINTS:PR00465 EMBL:AC012396 PIR:H96759 SPTR:Q9FX29	0
chr2.TM0383.4	1.3.3.23	E1.14.14.1 unspecific monooxygenase [EC:1.14.14.1] [COG:COG2124] [GO:0050381]	ath:At2g32440	T32F6.4; ent-kaurenoic acid hydroxylase, putative / cytochrome P450, putative [EC:1.14.13.79] [KO:K04123]	4e-43	slr0574	COG2124	9e-34	C90B1_ARATH	Heme;Iron;Membrane;Metal-binding;Monooxygenase;Oxidoreductase;Transmembrane,Cytochrome P450 90B1 (EC 1.14.-.-) (Steroid 22-alpha-hydroxylase) (Dwarf4) (Dwarf protein 4).	2e-80	GO_ID:54073	TAIR|gene:2206899 SPTR:Q9FX29 symbol:AT1G73340.1 [GO:0019825 "oxygen binding" evidence=ISS] InterPro:IPR001128 Pfam:PF00067 InterPro:IPR002403 InterPro:IPR002401 PRINTS:PR00463 PRINTS:PR00385 PROSITE:PS00086 PRINTS:PR00465 EMBL:AC012396 PIR:H96759 SPTR:Q9FX29	0
chr2.TM0383.4	1.5.14.29	E1.14.14.1 unspecific monooxygenase [EC:1.14.14.1] [COG:COG2124] [GO:0050381]	ath:At2g32440	T32F6.4; ent-kaurenoic acid hydroxylase, putative / cytochrome P450, putative [EC:1.14.13.79] [KO:K04123]	4e-43	slr0574	COG2124	9e-34	C90B1_ARATH	Heme;Iron;Membrane;Metal-binding;Monooxygenase;Oxidoreductase;Transmembrane,Cytochrome P450 90B1 (EC 1.14.-.-) (Steroid 22-alpha-hydroxylase) (Dwarf4) (Dwarf protein 4).	2e-80	GO_ID:54073	TAIR|gene:2206899 SPTR:Q9FX29 symbol:AT1G73340.1 [GO:0019825 "oxygen binding" evidence=ISS] InterPro:IPR001128 Pfam:PF00067 InterPro:IPR002403 InterPro:IPR002401 PRINTS:PR00463 PRINTS:PR00385 PROSITE:PS00086 PRINTS:PR00465 EMBL:AC012396 PIR:H96759 SPTR:Q9FX29	0
chr2.TM0383.4	1.1.7.13	E1.14.-.- [EC:1.14.-.-] [COG:COG2124]	ath:At2g32440	T32F6.4; ent-kaurenoic acid hydroxylase, putative / cytochrome P450, putative [EC:1.14.13.79] [KO:K04123]	4e-43	slr0574	COG2124	9e-34	C90B1_ARATH	Heme;Iron;Membrane;Metal-binding;Monooxygenase;Oxidoreductase;Transmembrane,Cytochrome P450 90B1 (EC 1.14.-.-) (Steroid 22-alpha-hydroxylase) (Dwarf4) (Dwarf protein 4).	2e-80	GO_ID:54073	TAIR|gene:2206899 SPTR:Q9FX29 symbol:AT1G73340.1 [GO:0019825 "oxygen binding" evidence=ISS] InterPro:IPR001128 Pfam:PF00067 InterPro:IPR002403 InterPro:IPR002401 PRINTS:PR00463 PRINTS:PR00385 PROSITE:PS00086 PRINTS:PR00465 EMBL:AC012396 PIR:H96759 SPTR:Q9FX29	0
chr2.TM0383.4	1.10.4.4	E1.14.13.79 ent-kaurenoic acid hydroxylase [EC:1.14.13.79]	ath:At2g32440	T32F6.4; ent-kaurenoic acid hydroxylase, putative / cytochrome P450, putative [EC:1.14.13.79] [KO:K04123]	4e-43	slr0574	COG2124	9e-34	C90B1_ARATH	Heme;Iron;Membrane;Metal-binding;Monooxygenase;Oxidoreductase;Transmembrane,Cytochrome P450 90B1 (EC 1.14.-.-) (Steroid 22-alpha-hydroxylase) (Dwarf4) (Dwarf protein 4).	2e-80	GO_ID:54073	TAIR|gene:2206899 SPTR:Q9FX29 symbol:AT1G73340.1 [GO:0019825 "oxygen binding" evidence=ISS] InterPro:IPR001128 Pfam:PF00067 InterPro:IPR002403 InterPro:IPR002401 PRINTS:PR00463 PRINTS:PR00385 PROSITE:PS00086 PRINTS:PR00465 EMBL:AC012396 PIR:H96759 SPTR:Q9FX29	0
chr2.TM0383.4	1.11.4.6	E1.14.-.- [EC:1.14.-.-] [COG:COG2124]	ath:At2g32440	T32F6.4; ent-kaurenoic acid hydroxylase, putative / cytochrome P450, putative [EC:1.14.13.79] [KO:K04123]	4e-43	slr0574	COG2124	9e-34	C90B1_ARATH	Heme;Iron;Membrane;Metal-binding;Monooxygenase;Oxidoreductase;Transmembrane,Cytochrome P450 90B1 (EC 1.14.-.-) (Steroid 22-alpha-hydroxylase) (Dwarf4) (Dwarf protein 4).	2e-80	GO_ID:54073	TAIR|gene:2206899 SPTR:Q9FX29 symbol:AT1G73340.1 [GO:0019825 "oxygen binding" evidence=ISS] InterPro:IPR001128 Pfam:PF00067 InterPro:IPR002403 InterPro:IPR002401 PRINTS:PR00463 PRINTS:PR00385 PROSITE:PS00086 PRINTS:PR00465 EMBL:AC012396 PIR:H96759 SPTR:Q9FX29	0
chr2.TM0383.4	1.11.4.2	E1.14.14.1 unspecific monooxygenase [EC:1.14.14.1] [COG:COG2124] [GO:0050381]	ath:At2g32440	T32F6.4; ent-kaurenoic acid hydroxylase, putative / cytochrome P450, putative [EC:1.14.13.79] [KO:K04123]	4e-43	slr0574	COG2124	9e-34	C90B1_ARATH	Heme;Iron;Membrane;Metal-binding;Monooxygenase;Oxidoreductase;Transmembrane,Cytochrome P450 90B1 (EC 1.14.-.-) (Steroid 22-alpha-hydroxylase) (Dwarf4) (Dwarf protein 4).	2e-80	GO_ID:54073	TAIR|gene:2206899 SPTR:Q9FX29 symbol:AT1G73340.1 [GO:0019825 "oxygen binding" evidence=ISS] InterPro:IPR001128 Pfam:PF00067 InterPro:IPR002403 InterPro:IPR002401 PRINTS:PR00463 PRINTS:PR00385 PROSITE:PS00086 PRINTS:PR00465 EMBL:AC012396 PIR:H96759 SPTR:Q9FX29	0
Ljwgs_007118.2	1.2.6.9	E1.11.1.7 peroxidase [EC:1.11.1.7] [GO:0004601]	ath:At1g30870	F17F8.26; cationic peroxidase, putative [EC:1.11.1.7] [KO:K00430]	1e-82				PER7_ARATH	Calcium;Glycoprotein;Heme;Hydrogenperoxide;Iron;Metal-binding;Multigenefamily;Oxidoreductase;Peroxidase;Signal,Peroxidase 7 precursor (EC 1.11.1.7) (Atperox P7) (ATP30).	7e-83	GO_ID:26706	TAIR|gene:3433290 SPTR:Q9SY33 symbol:AT1G30870.1 [GO:0004601 "peroxidase activity" evidence=ISS] InterPro:IPR002016 InterPro:IPR000823 Pfam:PF00141 InterPro:IPR010255 PROSITE:PS00435 PROSITE:PS00436 PRINTS:PR00458 PROSITE:PS50873 PRINTS:PR00461 HSSP:O22443 EMBL:AC004135 EMBL:AC000107 GeneFarm:1501 SPTR:Q9SY33	3e-83
Ljwgs_007118.2	1.3.11.18	E1.11.1.7 peroxidase [EC:1.11.1.7] [GO:0004601]	ath:At1g30870	F17F8.26; cationic peroxidase, putative [EC:1.11.1.7] [KO:K00430]	1e-82				PER7_ARATH	Calcium;Glycoprotein;Heme;Hydrogenperoxide;Iron;Metal-binding;Multigenefamily;Oxidoreductase;Peroxidase;Signal,Peroxidase 7 precursor (EC 1.11.1.7) (Atperox P7) (ATP30).	7e-83	GO_ID:26706	TAIR|gene:3433290 SPTR:Q9SY33 symbol:AT1G30870.1 [GO:0004601 "peroxidase activity" evidence=ISS] InterPro:IPR002016 InterPro:IPR000823 Pfam:PF00141 InterPro:IPR010255 PROSITE:PS00435 PROSITE:PS00436 PRINTS:PR00458 PROSITE:PS50873 PRINTS:PR00461 HSSP:O22443 EMBL:AC004135 EMBL:AC000107 GeneFarm:1501 SPTR:Q9SY33	3e-83
Ljwgs_007118.2	1.5.13.21	E1.11.1.7 peroxidase [EC:1.11.1.7] [GO:0004601]	ath:At1g30870	F17F8.26; cationic peroxidase, putative [EC:1.11.1.7] [KO:K00430]	1e-82				PER7_ARATH	Calcium;Glycoprotein;Heme;Hydrogenperoxide;Iron;Metal-binding;Multigenefamily;Oxidoreductase;Peroxidase;Signal,Peroxidase 7 precursor (EC 1.11.1.7) (Atperox P7) (ATP30).	7e-83	GO_ID:26706	TAIR|gene:3433290 SPTR:Q9SY33 symbol:AT1G30870.1 [GO:0004601 "peroxidase activity" evidence=ISS] InterPro:IPR002016 InterPro:IPR000823 Pfam:PF00141 InterPro:IPR010255 PROSITE:PS00435 PROSITE:PS00436 PRINTS:PR00458 PROSITE:PS50873 PRINTS:PR00461 HSSP:O22443 EMBL:AC004135 EMBL:AC000107 GeneFarm:1501 SPTR:Q9SY33	3e-83
Ljwgs_007118.2	1.10.6.4	E1.11.1.7 peroxidase [EC:1.11.1.7] [GO:0004601]	ath:At1g30870	F17F8.26; cationic peroxidase, putative [EC:1.11.1.7] [KO:K00430]	1e-82				PER7_ARATH	Calcium;Glycoprotein;Heme;Hydrogenperoxide;Iron;Metal-binding;Multigenefamily;Oxidoreductase;Peroxidase;Signal,Peroxidase 7 precursor (EC 1.11.1.7) (Atperox P7) (ATP30).	7e-83	GO_ID:26706	TAIR|gene:3433290 SPTR:Q9SY33 symbol:AT1G30870.1 [GO:0004601 "peroxidase activity" evidence=ISS] InterPro:IPR002016 InterPro:IPR000823 Pfam:PF00141 InterPro:IPR010255 PROSITE:PS00435 PROSITE:PS00436 PRINTS:PR00458 PROSITE:PS50873 PRINTS:PR00461 HSSP:O22443 EMBL:AC004135 EMBL:AC000107 GeneFarm:1501 SPTR:Q9SY33	3e-83
chr1.CM0088.60	99.1.4.3308	GO_ID:17651										GO_ID:17651	TAIR|gene:2199220 SPTR:Q8LEG1 symbol:AT1G27740.1 [GO:0003700 "transcription factor activity" evidence=ISS] [GO:0045449 "regulation of transcription" evidence=TAS] [GO:0003677 "DNA binding" evidence=ISS] Pfam:PF00010 InterPro:IPR001092 SMART:SM00353 PROSITE:PS50888 EMBL:AY085436 SPTR:Q8LEG1	2e-25
chr3.CM0423.7	1.10.7.9	E1.14.13.21 flavonoid 3-monooxygenase [EC:1.14.13.21] [GO:0016711]	ath:At5g07990	F13G24.190; cytochrome P450 75A5 / flavonoid 3-monooxygenase / flavonoid 3-hydroxylase (F3H) (F35H) (TT7) [EC:1.14.13.21] [KO:K05280]	2e-81	BH0579	COG2124	4e-21	C82A3_SOYBN	Heme;Iron;Membrane;Metal-binding;Monooxygenase;Oxidoreductase,Cytochrome P450 82A3 (EC 1.14.-.-) (P450 CP6).	1e-123	GO_ID:29132	TAIR|gene:2090274 SPTR:Q9LSF8 symbol:AT3G25180.1 [GO:0019825 "oxygen binding" evidence=ISS] InterPro:IPR001128 Pfam:PF00067 InterPro:IPR002403 InterPro:IPR002401 PRINTS:PR00463 PRINTS:PR00385 PROSITE:PS00086 PRINTS:PR00465 HSSP:P14779 EMBL:AB026647 SPTR:Q9LSF8	1e-139
chr3.CM0423.7	1.11.14.4	E1.14.-.- [EC:1.14.-.-] [COG:COG2124]	ath:At5g07990	F13G24.190; cytochrome P450 75A5 / flavonoid 3-monooxygenase / flavonoid 3-hydroxylase (F3H) (F35H) (TT7) [EC:1.14.13.21] [KO:K05280]	2e-81	BH0579	COG2124	4e-21	C82A3_SOYBN	Heme;Iron;Membrane;Metal-binding;Monooxygenase;Oxidoreductase,Cytochrome P450 82A3 (EC 1.14.-.-) (P450 CP6).	1e-123	GO_ID:29132	TAIR|gene:2090274 SPTR:Q9LSF8 symbol:AT3G25180.1 [GO:0019825 "oxygen binding" evidence=ISS] InterPro:IPR001128 Pfam:PF00067 InterPro:IPR002403 InterPro:IPR002401 PRINTS:PR00463 PRINTS:PR00385 PROSITE:PS00086 PRINTS:PR00465 HSSP:P14779 EMBL:AB026647 SPTR:Q9LSF8	1e-139
chr3.CM0423.7	1.10.3.12	E1.14.-.- [EC:1.14.-.-] [COG:COG2124]	ath:At5g07990	F13G24.190; cytochrome P450 75A5 / flavonoid 3-monooxygenase / flavonoid 3-hydroxylase (F3H) (F35H) (TT7) [EC:1.14.13.21] [KO:K05280]	2e-81	BH0579	COG2124	4e-21	C82A3_SOYBN	Heme;Iron;Membrane;Metal-binding;Monooxygenase;Oxidoreductase,Cytochrome P450 82A3 (EC 1.14.-.-) (P450 CP6).	1e-123	GO_ID:29132	TAIR|gene:2090274 SPTR:Q9LSF8 symbol:AT3G25180.1 [GO:0019825 "oxygen binding" evidence=ISS] InterPro:IPR001128 Pfam:PF00067 InterPro:IPR002403 InterPro:IPR002401 PRINTS:PR00463 PRINTS:PR00385 PROSITE:PS00086 PRINTS:PR00465 HSSP:P14779 EMBL:AB026647 SPTR:Q9LSF8	1e-139
chr3.CM0423.7	1.10.6.12	E1.14.-.- [EC:1.14.-.-] [COG:COG2124]	ath:At5g07990	F13G24.190; cytochrome P450 75A5 / flavonoid 3-monooxygenase / flavonoid 3-hydroxylase (F3H) (F35H) (TT7) [EC:1.14.13.21] [KO:K05280]	2e-81	BH0579	COG2124	4e-21	C82A3_SOYBN	Heme;Iron;Membrane;Metal-binding;Monooxygenase;Oxidoreductase,Cytochrome P450 82A3 (EC 1.14.-.-) (P450 CP6).	1e-123	GO_ID:29132	TAIR|gene:2090274 SPTR:Q9LSF8 symbol:AT3G25180.1 [GO:0019825 "oxygen binding" evidence=ISS] InterPro:IPR001128 Pfam:PF00067 InterPro:IPR002403 InterPro:IPR002401 PRINTS:PR00463 PRINTS:PR00385 PROSITE:PS00086 PRINTS:PR00465 HSSP:P14779 EMBL:AB026647 SPTR:Q9LSF8	1e-139
chr3.CM0423.7	1.3.3.23	E1.14.14.1 unspecific monooxygenase [EC:1.14.14.1] [COG:COG2124] [GO:0050381]	ath:At5g07990	F13G24.190; cytochrome P450 75A5 / flavonoid 3-monooxygenase / flavonoid 3-hydroxylase (F3H) (F35H) (TT7) [EC:1.14.13.21] [KO:K05280]	2e-81	BH0579	COG2124	4e-21	C82A3_SOYBN	Heme;Iron;Membrane;Metal-binding;Monooxygenase;Oxidoreductase,Cytochrome P450 82A3 (EC 1.14.-.-) (P450 CP6).	1e-123	GO_ID:29132	TAIR|gene:2090274 SPTR:Q9LSF8 symbol:AT3G25180.1 [GO:0019825 "oxygen binding" evidence=ISS] InterPro:IPR001128 Pfam:PF00067 InterPro:IPR002403 InterPro:IPR002401 PRINTS:PR00463 PRINTS:PR00385 PROSITE:PS00086 PRINTS:PR00465 HSSP:P14779 EMBL:AB026647 SPTR:Q9LSF8	1e-139
chr3.CM0423.7	1.5.14.29	E1.14.14.1 unspecific monooxygenase [EC:1.14.14.1] [COG:COG2124] [GO:0050381]	ath:At5g07990	F13G24.190; cytochrome P450 75A5 / flavonoid 3-monooxygenase / flavonoid 3-hydroxylase (F3H) (F35H) (TT7) [EC:1.14.13.21] [KO:K05280]	2e-81	BH0579	COG2124	4e-21	C82A3_SOYBN	Heme;Iron;Membrane;Metal-binding;Monooxygenase;Oxidoreductase,Cytochrome P450 82A3 (EC 1.14.-.-) (P450 CP6).	1e-123	GO_ID:29132	TAIR|gene:2090274 SPTR:Q9LSF8 symbol:AT3G25180.1 [GO:0019825 "oxygen binding" evidence=ISS] InterPro:IPR001128 Pfam:PF00067 InterPro:IPR002403 InterPro:IPR002401 PRINTS:PR00463 PRINTS:PR00385 PROSITE:PS00086 PRINTS:PR00465 HSSP:P14779 EMBL:AB026647 SPTR:Q9LSF8	1e-139
chr3.CM0423.7	1.1.7.13	E1.14.-.- [EC:1.14.-.-] [COG:COG2124]	ath:At5g07990	F13G24.190; cytochrome P450 75A5 / flavonoid 3-monooxygenase / flavonoid 3-hydroxylase (F3H) (F35H) (TT7) [EC:1.14.13.21] [KO:K05280]	2e-81	BH0579	COG2124	4e-21	C82A3_SOYBN	Heme;Iron;Membrane;Metal-binding;Monooxygenase;Oxidoreductase,Cytochrome P450 82A3 (EC 1.14.-.-) (P450 CP6).	1e-123	GO_ID:29132	TAIR|gene:2090274 SPTR:Q9LSF8 symbol:AT3G25180.1 [GO:0019825 "oxygen binding" evidence=ISS] InterPro:IPR001128 Pfam:PF00067 InterPro:IPR002403 InterPro:IPR002401 PRINTS:PR00463 PRINTS:PR00385 PROSITE:PS00086 PRINTS:PR00465 HSSP:P14779 EMBL:AB026647 SPTR:Q9LSF8	1e-139
chr3.CM0423.7	1.11.4.6	E1.14.-.- [EC:1.14.-.-] [COG:COG2124]	ath:At5g07990	F13G24.190; cytochrome P450 75A5 / flavonoid 3-monooxygenase / flavonoid 3-hydroxylase (F3H) (F35H) (TT7) [EC:1.14.13.21] [KO:K05280]	2e-81	BH0579	COG2124	4e-21	C82A3_SOYBN	Heme;Iron;Membrane;Metal-binding;Monooxygenase;Oxidoreductase,Cytochrome P450 82A3 (EC 1.14.-.-) (P450 CP6).	1e-123	GO_ID:29132	TAIR|gene:2090274 SPTR:Q9LSF8 symbol:AT3G25180.1 [GO:0019825 "oxygen binding" evidence=ISS] InterPro:IPR001128 Pfam:PF00067 InterPro:IPR002403 InterPro:IPR002401 PRINTS:PR00463 PRINTS:PR00385 PROSITE:PS00086 PRINTS:PR00465 HSSP:P14779 EMBL:AB026647 SPTR:Q9LSF8	1e-139
chr3.CM0423.7	1.11.4.2	E1.14.14.1 unspecific monooxygenase [EC:1.14.14.1] [COG:COG2124] [GO:0050381]	ath:At5g07990	F13G24.190; cytochrome P450 75A5 / flavonoid 3-monooxygenase / flavonoid 3-hydroxylase (F3H) (F35H) (TT7) [EC:1.14.13.21] [KO:K05280]	2e-81	BH0579	COG2124	4e-21	C82A3_SOYBN	Heme;Iron;Membrane;Metal-binding;Monooxygenase;Oxidoreductase,Cytochrome P450 82A3 (EC 1.14.-.-) (P450 CP6).	1e-123	GO_ID:29132	TAIR|gene:2090274 SPTR:Q9LSF8 symbol:AT3G25180.1 [GO:0019825 "oxygen binding" evidence=ISS] InterPro:IPR001128 Pfam:PF00067 InterPro:IPR002403 InterPro:IPR002401 PRINTS:PR00463 PRINTS:PR00385 PROSITE:PS00086 PRINTS:PR00465 HSSP:P14779 EMBL:AB026647 SPTR:Q9LSF8	1e-139
Ljwgs_084419.1	99.1.4.2521	GO_ID:24588										GO_ID:24588	TAIR|gene:2169453 SPTR:Q9FL47 symbol:AT5G06990.1 [GO:0000004 "biological process unknown" evidence=ND] [GO:0005554 "molecular function unknown" evidence=ND] InterPro:IPR006460 Pfam:PF04759 TIGRFAMs:TIGR01570 EMBL:AB010697 SPTR:Q9FL47	1e-74
TM1440.7	3.1.3.3.5	ADIC arginine:agmatine antiporter [COG:COG0531]	bar:GBAA0818	amino acid permease family protein [KO:K03294]	2e-63	BS_yfnA	COG0531	2e-59	CTR1_HUMAN	Amino-acidtransport;Directproteinsequencing;Glycoprotein;Membrane;Receptor;Transmembrane;Transport,High-affinity cationic amino acid transporter-1 (CAT-1) (CAT1) (System Y+ basic amino acid transporter) (Ecotropic retroviral leukemia receptor homolog) (ERR) (Ecotropic retrovirus receptor homolog).	2e-51	GO_ID:9576	TAIR|gene:2044681 SPTR:O64759 symbol:AT2G34960.1 [GO:0015326 "cationic amino acid transporter activity" evidence=ISS] InterPro:IPR002293 InterPro:IPR004841 Pfam:PF00324 GO:GO:0006810 GO:GO:0016020 EMBL:AC004238 PIR:T00477 SPTR:O64759	3e-171
TM1440.7	3.1.3.3.3	CADB cadaverine:lysine antiporter [COG:COG0531]	bar:GBAA0818	amino acid permease family protein [KO:K03294]	2e-63	BS_yfnA	COG0531	2e-59	CTR1_HUMAN	Amino-acidtransport;Directproteinsequencing;Glycoprotein;Membrane;Receptor;Transmembrane;Transport,High-affinity cationic amino acid transporter-1 (CAT-1) (CAT1) (System Y+ basic amino acid transporter) (Ecotropic retroviral leukemia receptor homolog) (ERR) (Ecotropic retrovirus receptor homolog).	2e-51	GO_ID:9576	TAIR|gene:2044681 SPTR:O64759 symbol:AT2G34960.1 [GO:0015326 "cationic amino acid transporter activity" evidence=ISS] InterPro:IPR002293 InterPro:IPR004841 Pfam:PF00324 GO:GO:0006810 GO:GO:0016020 EMBL:AC004238 PIR:T00477 SPTR:O64759	3e-171
TM1440.7	3.1.3.3.2	POTE putrescine:ornithine antiporter [COG:COG0531]	bar:GBAA0818	amino acid permease family protein [KO:K03294]	2e-63	BS_yfnA	COG0531	2e-59	CTR1_HUMAN	Amino-acidtransport;Directproteinsequencing;Glycoprotein;Membrane;Receptor;Transmembrane;Transport,High-affinity cationic amino acid transporter-1 (CAT-1) (CAT1) (System Y+ basic amino acid transporter) (Ecotropic retroviral leukemia receptor homolog) (ERR) (Ecotropic retrovirus receptor homolog).	2e-51	GO_ID:9576	TAIR|gene:2044681 SPTR:O64759 symbol:AT2G34960.1 [GO:0015326 "cationic amino acid transporter activity" evidence=ISS] InterPro:IPR002293 InterPro:IPR004841 Pfam:PF00324 GO:GO:0006810 GO:GO:0016020 EMBL:AC004238 PIR:T00477 SPTR:O64759	3e-171
TM1440.7	3.1.3.3.4	ARCD arginine:ornithine antiporter [COG:COG0531]	bar:GBAA0818	amino acid permease family protein [KO:K03294]	2e-63	BS_yfnA	COG0531	2e-59	CTR1_HUMAN	Amino-acidtransport;Directproteinsequencing;Glycoprotein;Membrane;Receptor;Transmembrane;Transport,High-affinity cationic amino acid transporter-1 (CAT-1) (CAT1) (System Y+ basic amino acid transporter) (Ecotropic retroviral leukemia receptor homolog) (ERR) (Ecotropic retrovirus receptor homolog).	2e-51	GO_ID:9576	TAIR|gene:2044681 SPTR:O64759 symbol:AT2G34960.1 [GO:0015326 "cationic amino acid transporter activity" evidence=ISS] InterPro:IPR002293 InterPro:IPR004841 Pfam:PF00324 GO:GO:0006810 GO:GO:0016020 EMBL:AC004238 PIR:T00477 SPTR:O64759	3e-171
TM1440.7	3.1.3.4	TC.LAT L-amino acid transporter, LAT family [COG:COG0531] [TC:2.A.3.8]	bar:GBAA0818	amino acid permease family protein [KO:K03294]	2e-63	BS_yfnA	COG0531	2e-59	CTR1_HUMAN	Amino-acidtransport;Directproteinsequencing;Glycoprotein;Membrane;Receptor;Transmembrane;Transport,High-affinity cationic amino acid transporter-1 (CAT-1) (CAT1) (System Y+ basic amino acid transporter) (Ecotropic retroviral leukemia receptor homolog) (ERR) (Ecotropic retrovirus receptor homolog).	2e-51	GO_ID:9576	TAIR|gene:2044681 SPTR:O64759 symbol:AT2G34960.1 [GO:0015326 "cationic amino acid transporter activity" evidence=ISS] InterPro:IPR002293 InterPro:IPR004841 Pfam:PF00324 GO:GO:0006810 GO:GO:0016020 EMBL:AC004238 PIR:T00477 SPTR:O64759	3e-171
TM1440.7	3.1.3.3.1	TC.APA basic amino acid/polyamine antiporter, APA family [COG:COG0531]	bar:GBAA0818	amino acid permease family protein [KO:K03294]	2e-63	BS_yfnA	COG0531	2e-59	CTR1_HUMAN	Amino-acidtransport;Directproteinsequencing;Glycoprotein;Membrane;Receptor;Transmembrane;Transport,High-affinity cationic amino acid transporter-1 (CAT-1) (CAT1) (System Y+ basic amino acid transporter) (Ecotropic retroviral leukemia receptor homolog) (ERR) (Ecotropic retrovirus receptor homolog).	2e-51	GO_ID:9576	TAIR|gene:2044681 SPTR:O64759 symbol:AT2G34960.1 [GO:0015326 "cationic amino acid transporter activity" evidence=ISS] InterPro:IPR002293 InterPro:IPR004841 Pfam:PF00324 GO:GO:0006810 GO:GO:0016020 EMBL:AC004238 PIR:T00477 SPTR:O64759	3e-171
Ljwgs_042963.1	99.2	Unclassified without homolog
Ljwgs_032034.1	99.1.4.5001	GO_ID:18660										GO_ID:18660	TAIR|gene:2017843 SPTR:Q9CA89 symbol:ATROPGEF12 "KINASE PARTNER PROTEIN-LIKE" [GO:0000004 "biological process unknown" evidence=ND] [GO:0008372 "cellular component unknown" evidence=ND] [GO:0005554 "molecular function unknown" evidence=ISS] [GO:0005089 "Rho guanyl-nucleotide exchange factor activity" evidence=ISS] Pfam:PF03759 EMBL:AC011717 PIR:F96829 InterPro:IPR005512 SPTR:Q9CA89	1e-106
Ljwgs_027952.1	99.1.4.8361	GO_ID:21091										GO_ID:21091	TAIR|gene:3433734 SPTR:Q9M995 symbol:AT1G48930.1 [GO:0004553 "hydrolase activity, hydrolyzing O-glycosyl compounds" evidence=ISS] InterPro:IPR001701 Pfam:PF00759 PROSITE:PS00592 EMBL:AC016041 EMBL:BT002935 EMBL:BT005638 PIR:B96527 HSSP:O77044 SPTR:Q9M995	3e-15
Ljwgs_052475.1	99.1.4.1072	GO_ID:38426										GO_ID:38426	TAIR|gene:2027803 SPTR:Q9C9T6 symbol:AT1G73760.1 [GO:0005515 "protein binding" evidence=ISS] [GO:0008270 "zinc ion binding" evidence=ISS] InterPro:IPR001841 Pfam:PF00097 PROSITE:PS50089 SMART:SM00184 HSSP:Q9LRB7 EMBL:AC012679 PIR:H96764 SPTR:Q9C9T6	6e-14
chr1.CM0150.1	99.1.3.2.3737	MLOH1_HORVU							MLOH1_HORVU	Calmodulin-binding;Membrane;Pathogenesis-relatedprotein;Plantdefense;Transmembrane,MLO protein homolog 1.	7e-139	GO_ID:1594	TAIR|gene:2202063 SPTR:Q9SXB6 symbol:AT1G11310.1 [GO:0005516 "calmodulin binding" evidence=ISS] [GO:0005886 "plasma membrane" evidence=ISS] [GO:0006952 "defense response" evidence=ISS] [GO:0008219 "cell death" evidence=ISS] InterPro:IPR004326 Pfam:PF03094 EMBL:AC007259 EMBL:AF369563 EMBL:AY086586 PIR:B86247 SPTR:Q9SXB6	3e-121
chr1.CM0150.1	99.1.4.5664	GO_ID:1594							MLOH1_HORVU	Calmodulin-binding;Membrane;Pathogenesis-relatedprotein;Plantdefense;Transmembrane,MLO protein homolog 1.	7e-139	GO_ID:1594	TAIR|gene:2202063 SPTR:Q9SXB6 symbol:AT1G11310.1 [GO:0005516 "calmodulin binding" evidence=ISS] [GO:0005886 "plasma membrane" evidence=ISS] [GO:0006952 "defense response" evidence=ISS] [GO:0008219 "cell death" evidence=ISS] InterPro:IPR004326 Pfam:PF03094 EMBL:AC007259 EMBL:AF369563 EMBL:AY086586 PIR:B86247 SPTR:Q9SXB6	3e-121
Ljwgs_043352.1	1.5.9.13	E4.1.1.18, ldcC lysine decarboxylase [EC:4.1.1.18] [COG:COG1982] [GO:0008923]	bcl:ABC1937	lysine decarboxylase [EC:4.1.1.18] [KO:K01582]	4e-17	PA4923	COG1611	2e-19	Y4923_PSEAE	Completeproteome;Hypotheticalprotein,Hypothetical protein PA4923.	7e-19	GO_ID:53567	TAIR|gene:2061732 SPTR:Q8L8B8 symbol:AT2G37210.1 [GO:0000004 "biological process unknown" evidence=ND] [GO:0005554 "molecular function unknown" evidence=ND] [GO:0008372 "cellular component unknown" evidence=ND] Pfam:PF03641 InterPro:IPR005269 TIGRFAMs:TIGR00730 EMBL:AY102554 EMBL:AY954818 SMR:Q8L8B8 SPTR:Q8L8B8	3e-39
Ljwgs_043352.1	1.10.9.9	E4.1.1.18, ldcC lysine decarboxylase [EC:4.1.1.18] [COG:COG1982] [GO:0008923]	bcl:ABC1937	lysine decarboxylase [EC:4.1.1.18] [KO:K01582]	4e-17	PA4923	COG1611	2e-19	Y4923_PSEAE	Completeproteome;Hypotheticalprotein,Hypothetical protein PA4923.	7e-19	GO_ID:53567	TAIR|gene:2061732 SPTR:Q8L8B8 symbol:AT2G37210.1 [GO:0000004 "biological process unknown" evidence=ND] [GO:0005554 "molecular function unknown" evidence=ND] [GO:0008372 "cellular component unknown" evidence=ND] Pfam:PF03641 InterPro:IPR005269 TIGRFAMs:TIGR00730 EMBL:AY102554 EMBL:AY954818 SMR:Q8L8B8 SPTR:Q8L8B8	3e-39
Ljwgs_048328.1	99.2	Unclassified without homolog
chr1.CM0163.26	99.1.4.5829	GO_ID:16195										GO_ID:16195	TAIR|gene:2086788 SPTR:Q9LHN8 symbol:AT3G13610.1 [GO:0008372 "cellular component unknown" evidence=ND] [GO:0016706 "oxidoreductase activity, acting on paired donors, with incorporation or reduction of molecular oxygen, 2-oxoglutarate as one donor, and incorporation of one atom each of oxygen into both donors" evidence=ISS] [GO:0019748 "secondary metabolism" evidence=ISS] Pfam:PF03171 InterPro:IPR…	8e-09
TM1571.22	1.10.2.5	E4.2.3.11 sabinene-hydrate synthase [EC:4.2.3.11] [GO:0050469]	ath:At3g25830	K9I22.3; myrcene/ocimene synthase, putative [EC:4.2.3.11] [KO:K07385]	4e-26				SCS_SALOF	Chloroplast;Lyase;Magnesium;Metal-binding;Plastid;Transitpeptide,1,8-cineole synthase, chloroplast precursor (EC 4.2.3.-) (SCS).	1e-23	GO_ID:32843	TAIR|gene:2047509 SPTR:Q9ZUH4 symbol:TPS10 [GO:0042408 "myrcene/(E)-beta-ocimene synthase activity" evidence=IDA] [GO:0016099 "monoterpenoid biosynthesis" evidence=IDA] InterPro:IPR001906 InterPro:IPR005630 Pfam:PF01397 Pfam:PF03936 EMBL:AC005967 PIR:H84633 HSSP:O81192 SPTR:Q9ZUH4	2e-28
Ljwgs_083966.1	2.3.1.55	E3.4.21.62, aprE subtilisin [EC:3.4.21.62] [COG:COG1404] [GO:0004291]				BH3763	COG1404	6e-11	SUBL_ARATH	Calcium;Cellwall;Directproteinsequencing;Glycoprotein;Hydrolase;Protease;Serineprotease;Signal;Zymogen,Subtilisin-like protease precursor (EC 3.4.21.-) (Cucumisin-like serine protease).	5e-69	GO_ID:18850	TAIR|gene:2087511 SPTR:Q9LVJ1 symbol:AT3G14067.1 [GO:0004289 "subtilase activity" evidence=ISS] [GO:0006508 "proteolysis" evidence=ISS] InterPro:IPR000209 InterPro:IPR010259 InterPro:IPR003137 Pfam:PF02225 Prosite:PS00138 Pfam:PF00082 PRINTS:PR00723 PROSITE:PS00136 Pfam:PF05922 HSSP:Q45670 EMBL:AB019229 EMBL:BT012275 EMBL:BT011692 EMBL:AP000600 SPTR:Q9LVJ1	4e-71
Ljwgs_083966.1	2.3.1.54	E3.4.21.48 cerevisin [EC:3.4.21.48] [COG:COG1404] [GO:0004262]				BH3763	COG1404	6e-11	SUBL_ARATH	Calcium;Cellwall;Directproteinsequencing;Glycoprotein;Hydrolase;Protease;Serineprotease;Signal;Zymogen,Subtilisin-like protease precursor (EC 3.4.21.-) (Cucumisin-like serine protease).	5e-69	GO_ID:18850	TAIR|gene:2087511 SPTR:Q9LVJ1 symbol:AT3G14067.1 [GO:0004289 "subtilase activity" evidence=ISS] [GO:0006508 "proteolysis" evidence=ISS] InterPro:IPR000209 InterPro:IPR010259 InterPro:IPR003137 Pfam:PF02225 Prosite:PS00138 Pfam:PF00082 PRINTS:PR00723 PROSITE:PS00136 Pfam:PF05922 HSSP:Q45670 EMBL:AB019229 EMBL:BT012275 EMBL:BT011692 EMBL:AP000600 SPTR:Q9LVJ1	4e-71
Ljwgs_096478.1	3.2.2.4.2	PPM1A, PP2CA (PPM1B, PP2CB) protein phosphatase 1A/B (formerly 2C) [GO:0015071]										GO_ID:46425	TAIR|gene:2087094 SPTR:Q9LDA7 symbol:AT3G15260.1 [GO:0015071 "protein phosphatase type 2C activity" evidence=ISS] Pfam:PF00481 InterPro:IPR001932 HSSP:P35813 SMART:SM00331 SMART:SM00332 EMBL:AP000413 EMBL:AK117480 EMBL:BT008532 SPTR:Q9LDA7	1e-12
Ljwgs_036811.1	99.1.4.3111	GO_ID:43253										GO_ID:43253	TAIR|gene:2173796 SPTR:Q9FL05 symbol:AT5G40270.1 [GO:0000004 "biological process unknown" evidence=ND] [GO:0008372 "cellular component unknown" evidence=ND] [GO:0003824 "catalytic activity" evidence=ISS] InterPro:IPR003607 InterPro:IPR006674 SMART:SM00471 Pfam:PF01966 EMBL:AB010699 EMBL:AF389282 EMBL:AY102154 SPTR:Q9FL05	2e-20
Ljwgs_043352.1	1.5.9.13	E4.1.1.18, ldcC lysine decarboxylase [EC:4.1.1.18] [COG:COG1982] [GO:0008923]	bcl:ABC1937	lysine decarboxylase [EC:4.1.1.18] [KO:K01582]	4e-17	PA4923	COG1611	2e-19	Y4923_PSEAE	Completeproteome;Hypotheticalprotein,Hypothetical protein PA4923.	7e-19	GO_ID:53567	TAIR|gene:2061732 SPTR:Q8L8B8 symbol:AT2G37210.1 [GO:0000004 "biological process unknown" evidence=ND] [GO:0005554 "molecular function unknown" evidence=ND] [GO:0008372 "cellular component unknown" evidence=ND] Pfam:PF03641 InterPro:IPR005269 TIGRFAMs:TIGR00730 EMBL:AY102554 EMBL:AY954818 SMR:Q8L8B8 SPTR:Q8L8B8	3e-39
Ljwgs_043352.1	1.10.9.9	E4.1.1.18, ldcC lysine decarboxylase [EC:4.1.1.18] [COG:COG1982] [GO:0008923]	bcl:ABC1937	lysine decarboxylase [EC:4.1.1.18] [KO:K01582]	4e-17	PA4923	COG1611	2e-19	Y4923_PSEAE	Completeproteome;Hypotheticalprotein,Hypothetical protein PA4923.	7e-19	GO_ID:53567	TAIR|gene:2061732 SPTR:Q8L8B8 symbol:AT2G37210.1 [GO:0000004 "biological process unknown" evidence=ND] [GO:0005554 "molecular function unknown" evidence=ND] [GO:0008372 "cellular component unknown" evidence=ND] Pfam:PF03641 InterPro:IPR005269 TIGRFAMs:TIGR00730 EMBL:AY102554 EMBL:AY954818 SMR:Q8L8B8 SPTR:Q8L8B8	3e-39
chr1.CM0163.1	1.10.7.7	E1.14.11.23, FLS flavonol synthase [EC:1.14.11.23] [GO:0045431]	ath:At5g08640	MAH20.20; flavonol synthase 1 (FLS1) [EC:1.14.11.23] [KO:K05278]	2e-44	PA4191	COG3491	2e-19	HY6H_HYONI	Dioxygenase;Directproteinsequencing;Iron;Metal-binding;Oxidoreductase;VitaminC,Hyoscyamine 6-dioxygenase (EC 1.14.11.11) (Hyoscyamine 6-beta- hydroxylase).	5e-61	GO_ID:23327	TAIR|gene:2153923 SPTR:Q9FLV0 symbol:AT5G24530.1 [GO:0008372 "cellular component unknown" evidence=ND] [GO:0009813 "flavonoid biosynthesis" evidence=ISS] [GO:0016706 "oxidoreductase activity, acting on paired donors, with incorporation or reduction of molecular oxygen, 2-oxoglutarate as one donor, and incorporation of one atom each of oxygen into both donors" evidence=ISS] Pfam:PF03171 InterPro:I…	6e-66
Ljwgs_061146.1	1.7.8.10	KDTA 3-deoxy-D-manno-octulosonic-acid transferase [EC:2.-.-.-] [COG:COG1519] [GO:0016740] [CAZy:GT30]							T5AT_TAXCH	Acyltransferase;Taxolbiosynthesis;Transferase,Taxadien-5-alpha-ol O-acetyltransferase (EC 2.3.1.162) (Taxa- 4(20),11(12)-dien-5alpha-ol-O-acetyltransferase) (Taxadienol acetyltransferase).	1e-27	GO_ID:33617	TAIR|gene:3433120 SPTR:Q9S808 symbol:AT1G27620.1 [GO:0000004 "biological process unknown" evidence=ND] [GO:0008372 "cellular component unknown" evidence=ND] [GO:0016740 "transferase activity" evidence=ISS] Pfam:PF02458 InterPro:IPR003480 EMBL:AC005916 EMBL:AC012375 EMBL:BT015053 EMBL:BT015859 SPTR:Q9S808	6e-52
TM0858.39	99.1.4.8301	GO_ID:44089										GO_ID:44089	TAIR|gene:2125027 SPTR:Q9M144 symbol:AT4G01240.1 [GO:0000004 "biological process unknown" evidence=ND] [GO:0008372 "cellular component unknown" evidence=ND] [GO:0005554 "molecular function unknown" evidence=ND] EMBL:AL161491 PIR:C85016 SPTR:Q9M144	2e-56
chr3.TM0450.12	99.1.4.8145	GO_ID:16356										GO_ID:16356	TAIR|gene:2122638 SPTR:Q9SB43 symbol:AT4G25190.1 [GO:0000004 "biological process unknown" evidence=ND] [GO:0005554 "molecular function unknown" evidence=ISS] Pfam:PF04484 InterPro:IPR007573 EMBL:AL161562 EMBL:AL035396 PIR:T05540 SPTR:Q9SB43	1e-11
chr1.TM0671.4	99.1.4.8254	GO_ID:11811										GO_ID:11811	TAIR|gene:2037643 SPTR:Q9C651 symbol:AT1G58460.1 [GO:0005554 "molecular function unknown" evidence=ND] [GO:0000004 "biological process unknown" evidence=ND] [GO:0008372 "cellular component unknown" evidence=ND] EMBL:AC082643 PIR:E96618 SPTR:Q9C651	4e-11
chr1.CM0113.33	99.1.3.1.42	EC 2.1.1.141							JMT_BRARP	Fattyacidbiosynthesis;Lipidsynthesis;Methyltransferase;Nuclearprotein;Oxylipinbiosynthesis;Transferase,Jasmonate O-methyltransferase (EC 2.1.1.141) (S-adenosyl-L- methionine:jasmonic acid carboxyl methyltransferase) (Floral nectary- specific protein 1).	1e-67	GO_ID:48569	TAIR|gene:2154844 SPTR:Q9FJZ6 symbol:AT5G66430.1 [GO:0008372 "cellular component unknown" evidence=ND] [GO:0000004 "biological process unknown" evidence=ND] Pfam:PF03492 HSSP:Q9SPV4 InterPro:IPR005299 EMBL:AB013389 SPTR:Q9FJZ6	2e-63
chr1.CM0113.33	99.1.4.4952	GO_ID:48569							JMT_BRARP	Fattyacidbiosynthesis;Lipidsynthesis;Methyltransferase;Nuclearprotein;Oxylipinbiosynthesis;Transferase,Jasmonate O-methyltransferase (EC 2.1.1.141) (S-adenosyl-L- methionine:jasmonic acid carboxyl methyltransferase) (Floral nectary- specific protein 1).	1e-67	GO_ID:48569	TAIR|gene:2154844 SPTR:Q9FJZ6 symbol:AT5G66430.1 [GO:0008372 "cellular component unknown" evidence=ND] [GO:0000004 "biological process unknown" evidence=ND] Pfam:PF03492 HSSP:Q9SPV4 InterPro:IPR005299 EMBL:AB013389 SPTR:Q9FJZ6	2e-63
Ljwgs_015682.2	1.1.8.29	E3.1.1.11 pectinesterase [EC:3.1.1.11] [GO:0030599]	ath:At1g53840	T18A20.7; pectinesterase family protein [EC:3.1.1.11] [KO:K01051]	8e-14				PME1_ARATH	Aspartylesterase;Cellwall;Glycoprotein;Hydrolase;Multigenefamily;Signal,Pectinesterase-1 precursor (EC 3.1.1.11) (Pectin methylesterase 1) (PE 1).	5e-14	GO_ID:55127	TAIR|gene:2103226 SPTR:Q9SG77 symbol:AT3G10710.1 [GO:0009505 "cell wall (sensu Magnoliophyta)" evidence=ISS] [GO:0030599 "pectinesterase activity" evidence=ISS] InterPro:IPR000070 InterPro:IPR006501 Pfam:PF04043 InterPro:IPR007186 TIGRFAMs:TIGR01614 HSSP:P83218 Pfam:PF01095 PROSITE:PS00503 EMBL:AC011708 SPTR:Q9SG77	2e-27
Ljwgs_015682.2	1.1.4.1	E3.1.1.11 pectinesterase [EC:3.1.1.11] [GO:0030599]	ath:At1g53840	T18A20.7; pectinesterase family protein [EC:3.1.1.11] [KO:K01051]	8e-14				PME1_ARATH	Aspartylesterase;Cellwall;Glycoprotein;Hydrolase;Multigenefamily;Signal,Pectinesterase-1 precursor (EC 3.1.1.11) (Pectin methylesterase 1) (PE 1).	5e-14	GO_ID:55127	TAIR|gene:2103226 SPTR:Q9SG77 symbol:AT3G10710.1 [GO:0009505 "cell wall (sensu Magnoliophyta)" evidence=ISS] [GO:0030599 "pectinesterase activity" evidence=ISS] InterPro:IPR000070 InterPro:IPR006501 Pfam:PF04043 InterPro:IPR007186 TIGRFAMs:TIGR01614 HSSP:P83218 Pfam:PF01095 PROSITE:PS00503 EMBL:AC011708 SPTR:Q9SG77	2e-27
Ljwgs_080679.1	1.1.8.29	E3.1.1.11 pectinesterase [EC:3.1.1.11] [GO:0030599]										GO_ID:15880	TAIR|gene:2175318 SPTR:Q9FF78 symbol:AT5G04960.1 [GO:0009505 "cell wall (sensu Magnoliophyta)" evidence=ISS] [GO:0030599 "pectinesterase activity" evidence=ISS] InterPro:IPR000070 InterPro:IPR006501 Pfam:PF04043 InterPro:IPR007186 TIGRFAMs:TIGR01614 HSSP:P83218 Pfam:PF01095 PROSITE:PS00503 EMBL:AB005245 EMBL:BT020587 SPTR:Q9FF78	4e-16
Ljwgs_080679.1	1.1.4.1	E3.1.1.11 pectinesterase [EC:3.1.1.11] [GO:0030599]										GO_ID:15880	TAIR|gene:2175318 SPTR:Q9FF78 symbol:AT5G04960.1 [GO:0009505 "cell wall (sensu Magnoliophyta)" evidence=ISS] [GO:0030599 "pectinesterase activity" evidence=ISS] InterPro:IPR000070 InterPro:IPR006501 Pfam:PF04043 InterPro:IPR007186 TIGRFAMs:TIGR01614 HSSP:P83218 Pfam:PF01095 PROSITE:PS00503 EMBL:AB005245 EMBL:BT020587 SPTR:Q9FF78	4e-16
chr4.CM0087.37	99.1.4.3332	GO_ID:3370				BH3997	COG1694	3e-11				GO_ID:3370	TAIR|gene:2094457 SPTR:Q9LSW0 symbol:AT3G25400.1 [GO:0005554 "molecular function unknown" evidence=ND] [GO:0000004 "biological process unknown" evidence=ND] [GO:0008372 "cellular component unknown" evidence=ND] EMBL:AB025639 EMBL:BT004321 EMBL:BT006133 InterPro:IPR009039 PROSITE:PS50912 SPTR:Q9LSW0	9e-34
chr4.CM0087.37	99.1.2.26	COG1694				BH3997	COG1694	3e-11				GO_ID:3370	TAIR|gene:2094457 SPTR:Q9LSW0 symbol:AT3G25400.1 [GO:0005554 "molecular function unknown" evidence=ND] [GO:0000004 "biological process unknown" evidence=ND] [GO:0008372 "cellular component unknown" evidence=ND] EMBL:AB025639 EMBL:BT004321 EMBL:BT006133 InterPro:IPR009039 PROSITE:PS50912 SPTR:Q9LSW0	9e-34
Ljwgs_122957.1	3.3.3.15.8	CNGF cyclic nucleotide gated channel, other eukaryote	ath:At4g30360	F17I23.300; cyclic nucleotide-regulated ion channel, putative (CNGC17) [KO:K05391]	5e-102				CNG17_ARATH	Calmodulin-binding;cAMP;cAMP-binding;cGMP;cGMP-binding;Iontransport;Ionicchannel;Membrane;Multigenefamily;Nucleotide-binding;Transmembrane;Transport,Probable cyclic nucleotide-gated ion channel 17 (Cyclic nucleotide-and calmodulin-regulated ion channel 17).	3e-102	GO_ID:51683	TAIR|gene:2118815 SPTR:Q8L7Z0 symbol:AT4G30360.1 [GO:0005516 "calmodulin binding" evidence=ISS] [GO:0005216 "ion channel activity" evidence=ISS] [GO:0030551 "cyclic nucleotide binding" evidence=ISS] Pfam:PF00612 InterPro:IPR005821 InterPro:IPR000595 InterPro:IPR000048 InterPro:IPR003938 Pfam:PF00520 Pfam:PF00027 PROSITE:PS50096 PRINTS:PR01463 PROSITE:PS00888 PROSITE:PS00889 PROSITE:PS50042 EMBL:A…	1e-102
[truncated: 144 more rows]
