# Supplementary material for: Dissection of Symbiosis and Organ Development by Integrated Transcriptome Analysis of Lotus japonicus Mutant and Wild-Type Plants
Source: PLoS One. 2009 Aug 7;4(8):e6556. doi: 10.1371/journal.pone.0006556 (PMC2717213; doi:10.1371/journal.pone.0006556)
Supplement: Folder S3 — Nod-minus mutants (0.70 MB ZIP) [file pone.0006556.s011.zip › S3.NOD-MINUS MUTANTS copy/3.1. Nod minus vs wild-type total transcript analysis/3.1.5/3.1.5.kinase.txt]

chr2.CM0191.80	99.1.3.2.1546	KINB2_ARATH							KINB2_ARATH	ATP-binding;Carbohydratemetabolism;Fattyacidbiosynthesis;Lipidsynthesis;Nitrateassimilation;Nucleotide-binding,SNF1-related protein kinase regulatory beta subunit 2 (AKIN beta2) (AKINB2).	7e-25	GO_ID:49053	TAIR|gene:2130513 SPTR:Q9SCY5 symbol:AT4G16360.1 [GO:0004679 "AMP-activated protein kinase activity" evidence=ISS] Pfam:PF04739 InterPro:IPR006828 EMBL:AL161543 EMBL:Z97341 EMBL:AJ132316 EMBL:AF360248 EMBL:BT020423 PIR:C71430 SPTR:Q9SCY5	3e-25
chr2.CM0191.80	99.1.4.558	GO_ID:49053							KINB2_ARATH	ATP-binding;Carbohydratemetabolism;Fattyacidbiosynthesis;Lipidsynthesis;Nitrateassimilation;Nucleotide-binding,SNF1-related protein kinase regulatory beta subunit 2 (AKIN beta2) (AKINB2).	7e-25	GO_ID:49053	TAIR|gene:2130513 SPTR:Q9SCY5 symbol:AT4G16360.1 [GO:0004679 "AMP-activated protein kinase activity" evidence=ISS] Pfam:PF04739 InterPro:IPR006828 EMBL:AL161543 EMBL:Z97341 EMBL:AJ132316 EMBL:AF360248 EMBL:BT020423 PIR:C71430 SPTR:Q9SCY5	3e-25
Ljwgs_056302.1	3.3.10.117	BMPR1 bone morphogenetic protein receptor, type I [EC:2.7.1.37]							SRK6_BRAOE	ATP-binding;Glycoprotein;Kinase;Membrane;Nucleotide-binding;Receptor;Self-incompatibility;Serine/threonine-proteinkinase;Signal;Transferase;Transmembrane,Putative serine/threonine-protein kinase receptor precursor (EC 2.7.1.37) (S-receptor kinase) (SRK).	4e-17	GO_ID:30110	TAIR|gene:2121675 SPTR:Q8GYA4 symbol:AT4G23180.1 [GO:0016301 "kinase activity" evidence=ISS] InterPro:IPR000719 InterPro:IPR008271 Pfam:PF00069 Prosite:PS00108 InterPro:IPR002902 Prosite:PS00107 Pfam:PF01657 ProDom:PD000001 PROSITE:PS50011 HSSP:P00523 EMBL:AK117765 EMBL:BT005954 SPTR:Q8GYA4	4e-27
Ljwgs_056302.1	3.2.2.1	Protein kinase [EC:2.7.1.37]							SRK6_BRAOE	ATP-binding;Glycoprotein;Kinase;Membrane;Nucleotide-binding;Receptor;Self-incompatibility;Serine/threonine-proteinkinase;Signal;Transferase;Transmembrane,Putative serine/threonine-protein kinase receptor precursor (EC 2.7.1.37) (S-receptor kinase) (SRK).	4e-17	GO_ID:30110	TAIR|gene:2121675 SPTR:Q8GYA4 symbol:AT4G23180.1 [GO:0016301 "kinase activity" evidence=ISS] InterPro:IPR000719 InterPro:IPR008271 Pfam:PF00069 Prosite:PS00108 InterPro:IPR002902 Prosite:PS00107 Pfam:PF01657 ProDom:PD000001 PROSITE:PS50011 HSSP:P00523 EMBL:AK117765 EMBL:BT005954 SPTR:Q8GYA4	4e-27
Ljwgs_128551.1	3.3.10.117	BMPR1 bone morphogenetic protein receptor, type I [EC:2.7.1.37]							CIPK1_ORYSA	ATP-binding;Calcium;Kinase;Manganese;Nucleotide-binding;Phosphorylation;Serine/threonine-proteinkinase;Transferase,CIPK-like protein 1 (EC 2.7.1.37) (OsCK1).	2e-19	GO_ID:23944	TAIR|gene:2009811 SPTR:Q93VD3 symbol:AT1G30270.1 [GO:0016301 "kinase activity" evidence=ISS] [GO:0005737 "cytoplasm" evidence=IDA] [GO:0005634 "nucleus" evidence=IDA] InterPro:IPR000719 InterPro:IPR002290 InterPro:IPR008271 Pfam:PF00069 Prosite:PS00108 InterPro:IPR004041 Prosite:PS00107 Pfam:PF03822 ProDom:PD000001 PROSITE:PS50011 SMART:SM00220 HSSP:P49137 PROSITE:PS50816 EMBL:AY056419 EMBL:AY035…	3e-37
Ljwgs_128551.1	3.2.2.1	Protein kinase [EC:2.7.1.37]							CIPK1_ORYSA	ATP-binding;Calcium;Kinase;Manganese;Nucleotide-binding;Phosphorylation;Serine/threonine-proteinkinase;Transferase,CIPK-like protein 1 (EC 2.7.1.37) (OsCK1).	2e-19	GO_ID:23944	TAIR|gene:2009811 SPTR:Q93VD3 symbol:AT1G30270.1 [GO:0016301 "kinase activity" evidence=ISS] [GO:0005737 "cytoplasm" evidence=IDA] [GO:0005634 "nucleus" evidence=IDA] InterPro:IPR000719 InterPro:IPR002290 InterPro:IPR008271 Pfam:PF00069 Prosite:PS00108 InterPro:IPR004041 Prosite:PS00107 Pfam:PF03822 ProDom:PD000001 PROSITE:PS50011 SMART:SM00220 HSSP:P49137 PROSITE:PS50816 EMBL:AY056419 EMBL:AY035…	3e-37
Ljwgs_008944.2	1.9.4.15	E2.7.1.- [EC:2.7.1.-] [COG:COG0515 COG1493]	ath:At5g02290	T1E22.50; protein kinase, putative [EC:2.7.1.37] [KO:K00870]	3e-50	YPL031c	COG0515	2e-21	SRK6_BRAOE	ATP-binding;Glycoprotein;Kinase;Membrane;Nucleotide-binding;Receptor;Self-incompatibility;Serine/threonine-proteinkinase;Signal;Transferase;Transmembrane,Putative serine/threonine-protein kinase receptor precursor (EC 2.7.1.37) (S-receptor kinase) (SRK).	1e-96	GO_ID:34080	TAIR|gene:2018545 SPTR:Q39086 symbol:AT1G65790.1 [GO:0016301 "kinase activity" evidence=ISS] InterPro:IPR000719 InterPro:IPR008271 Prosite:PS00108 InterPro:IPR003609 InterPro:IPR000858 InterPro:IPR001480 Prosite:PS00107 Pfam:PF01453 ProDom:PD000001 PROSITE:PS50011 PROSITE:PS50948 SMART:SM00473 HSSP:P06239 Pfam:PF00954 SMART:SM00108 PROSITE:PS50927 EMBL:M80238 PIR:S70769 SPTR:Q39086	6e-104
Ljwgs_008944.2	1.7.8.19	WAAY, rfaY lipopolysaccharide core biosynthesis protein RFAY [EC:2.7.-.-] [COG:COG0515]	ath:At5g02290	T1E22.50; protein kinase, putative [EC:2.7.1.37] [KO:K00870]	3e-50	YPL031c	COG0515	2e-21	SRK6_BRAOE	ATP-binding;Glycoprotein;Kinase;Membrane;Nucleotide-binding;Receptor;Self-incompatibility;Serine/threonine-proteinkinase;Signal;Transferase;Transmembrane,Putative serine/threonine-protein kinase receptor precursor (EC 2.7.1.37) (S-receptor kinase) (SRK).	1e-96	GO_ID:34080	TAIR|gene:2018545 SPTR:Q39086 symbol:AT1G65790.1 [GO:0016301 "kinase activity" evidence=ISS] InterPro:IPR000719 InterPro:IPR008271 Prosite:PS00108 InterPro:IPR003609 InterPro:IPR000858 InterPro:IPR001480 Prosite:PS00107 Pfam:PF01453 ProDom:PD000001 PROSITE:PS50011 PROSITE:PS50948 SMART:SM00473 HSSP:P06239 Pfam:PF00954 SMART:SM00108 PROSITE:PS50927 EMBL:M80238 PIR:S70769 SPTR:Q39086	6e-104
Ljwgs_008944.2	1.1.17.19	E2.7.1.- [EC:2.7.1.-] [COG:COG0515 COG1493]	ath:At5g02290	T1E22.50; protein kinase, putative [EC:2.7.1.37] [KO:K00870]	3e-50	YPL031c	COG0515	2e-21	SRK6_BRAOE	ATP-binding;Glycoprotein;Kinase;Membrane;Nucleotide-binding;Receptor;Self-incompatibility;Serine/threonine-proteinkinase;Signal;Transferase;Transmembrane,Putative serine/threonine-protein kinase receptor precursor (EC 2.7.1.37) (S-receptor kinase) (SRK).	1e-96	GO_ID:34080	TAIR|gene:2018545 SPTR:Q39086 symbol:AT1G65790.1 [GO:0016301 "kinase activity" evidence=ISS] InterPro:IPR000719 InterPro:IPR008271 Prosite:PS00108 InterPro:IPR003609 InterPro:IPR000858 InterPro:IPR001480 Prosite:PS00107 Pfam:PF01453 ProDom:PD000001 PROSITE:PS50011 PROSITE:PS50948 SMART:SM00473 HSSP:P06239 Pfam:PF00954 SMART:SM00108 PROSITE:PS50927 EMBL:M80238 PIR:S70769 SPTR:Q39086	6e-104
Ljwgs_008944.2	3.3.10.117	BMPR1 bone morphogenetic protein receptor, type I [EC:2.7.1.37]	ath:At5g02290	T1E22.50; protein kinase, putative [EC:2.7.1.37] [KO:K00870]	3e-50	YPL031c	COG0515	2e-21	SRK6_BRAOE	ATP-binding;Glycoprotein;Kinase;Membrane;Nucleotide-binding;Receptor;Self-incompatibility;Serine/threonine-proteinkinase;Signal;Transferase;Transmembrane,Putative serine/threonine-protein kinase receptor precursor (EC 2.7.1.37) (S-receptor kinase) (SRK).	1e-96	GO_ID:34080	TAIR|gene:2018545 SPTR:Q39086 symbol:AT1G65790.1 [GO:0016301 "kinase activity" evidence=ISS] InterPro:IPR000719 InterPro:IPR008271 Prosite:PS00108 InterPro:IPR003609 InterPro:IPR000858 InterPro:IPR001480 Prosite:PS00107 Pfam:PF01453 ProDom:PD000001 PROSITE:PS50011 PROSITE:PS50948 SMART:SM00473 HSSP:P06239 Pfam:PF00954 SMART:SM00108 PROSITE:PS50927 EMBL:M80238 PIR:S70769 SPTR:Q39086	6e-104
Ljwgs_008944.2	1.11.16.8	E2.7.1.- [EC:2.7.1.-] [COG:COG0515 COG1493]	ath:At5g02290	T1E22.50; protein kinase, putative [EC:2.7.1.37] [KO:K00870]	3e-50	YPL031c	COG0515	2e-21	SRK6_BRAOE	ATP-binding;Glycoprotein;Kinase;Membrane;Nucleotide-binding;Receptor;Self-incompatibility;Serine/threonine-proteinkinase;Signal;Transferase;Transmembrane,Putative serine/threonine-protein kinase receptor precursor (EC 2.7.1.37) (S-receptor kinase) (SRK).	1e-96	GO_ID:34080	TAIR|gene:2018545 SPTR:Q39086 symbol:AT1G65790.1 [GO:0016301 "kinase activity" evidence=ISS] InterPro:IPR000719 InterPro:IPR008271 Prosite:PS00108 InterPro:IPR003609 InterPro:IPR000858 InterPro:IPR001480 Prosite:PS00107 Pfam:PF01453 ProDom:PD000001 PROSITE:PS50011 PROSITE:PS50948 SMART:SM00473 HSSP:P06239 Pfam:PF00954 SMART:SM00108 PROSITE:PS50927 EMBL:M80238 PIR:S70769 SPTR:Q39086	6e-104
Ljwgs_008944.2	4.2.4	Cell cycle [CLASS:04110] [PATH:hsa04110] [COG:COG0515]	ath:At5g02290	T1E22.50; protein kinase, putative [EC:2.7.1.37] [KO:K00870]	3e-50	YPL031c	COG0515	2e-21	SRK6_BRAOE	ATP-binding;Glycoprotein;Kinase;Membrane;Nucleotide-binding;Receptor;Self-incompatibility;Serine/threonine-proteinkinase;Signal;Transferase;Transmembrane,Putative serine/threonine-protein kinase receptor precursor (EC 2.7.1.37) (S-receptor kinase) (SRK).	1e-96	GO_ID:34080	TAIR|gene:2018545 SPTR:Q39086 symbol:AT1G65790.1 [GO:0016301 "kinase activity" evidence=ISS] InterPro:IPR000719 InterPro:IPR008271 Prosite:PS00108 InterPro:IPR003609 InterPro:IPR000858 InterPro:IPR001480 Prosite:PS00107 Pfam:PF01453 ProDom:PD000001 PROSITE:PS50011 PROSITE:PS50948 SMART:SM00473 HSSP:P06239 Pfam:PF00954 SMART:SM00108 PROSITE:PS50927 EMBL:M80238 PIR:S70769 SPTR:Q39086	6e-104
Ljwgs_008944.2	3.2.2.1	Protein kinase [EC:2.7.1.37]	ath:At5g02290	T1E22.50; protein kinase, putative [EC:2.7.1.37] [KO:K00870]	3e-50	YPL031c	COG0515	2e-21	SRK6_BRAOE	ATP-binding;Glycoprotein;Kinase;Membrane;Nucleotide-binding;Receptor;Self-incompatibility;Serine/threonine-proteinkinase;Signal;Transferase;Transmembrane,Putative serine/threonine-protein kinase receptor precursor (EC 2.7.1.37) (S-receptor kinase) (SRK).	1e-96	GO_ID:34080	TAIR|gene:2018545 SPTR:Q39086 symbol:AT1G65790.1 [GO:0016301 "kinase activity" evidence=ISS] InterPro:IPR000719 InterPro:IPR008271 Prosite:PS00108 InterPro:IPR003609 InterPro:IPR000858 InterPro:IPR001480 Prosite:PS00107 Pfam:PF01453 ProDom:PD000001 PROSITE:PS50011 PROSITE:PS50948 SMART:SM00473 HSSP:P06239 Pfam:PF00954 SMART:SM00108 PROSITE:PS50927 EMBL:M80238 PIR:S70769 SPTR:Q39086	6e-104
chr1.CM0318.2.1	99.1.4.1493	GO_ID:6778	ath:At4g28490	F20O9.180; leucine-rich repeat transmembrane protein kinase, putative [EC:2.7.1.37] [KO:K00870]	3e-12				PGIP_PYRCO	Cellwall;Glycoprotein;Leucine-richrepeat;Repeat;Signal,Polygalacturonase inhibitor precursor (Polygalacturonase-inhibiting protein).	2e-58	GO_ID:6778	TAIR|gene:2091870 SPTR:Q9LT39 symbol:AT3G20820.1 [GO:0005515 "protein binding" evidence=ISS;NAS] [GO:0007165 "signal transduction" evidence=IC] [GO:0006952 "defense response" evidence=ISS] Pfam:PF00560 InterPro:IPR001611 InterPro:IPR007090 PRINTS:PR00019 EMBL:AB025629 EMBL:AY063922 EMBL:AY117334 SPTR:Q9LT39	2e-20
chr1.CM0318.2.1	99.1.1.97	KO:K00870	ath:At4g28490	F20O9.180; leucine-rich repeat transmembrane protein kinase, putative [EC:2.7.1.37] [KO:K00870]	3e-12				PGIP_PYRCO	Cellwall;Glycoprotein;Leucine-richrepeat;Repeat;Signal,Polygalacturonase inhibitor precursor (Polygalacturonase-inhibiting protein).	2e-58	GO_ID:6778	TAIR|gene:2091870 SPTR:Q9LT39 symbol:AT3G20820.1 [GO:0005515 "protein binding" evidence=ISS;NAS] [GO:0007165 "signal transduction" evidence=IC] [GO:0006952 "defense response" evidence=ISS] Pfam:PF00560 InterPro:IPR001611 InterPro:IPR007090 PRINTS:PR00019 EMBL:AB025629 EMBL:AY063922 EMBL:AY117334 SPTR:Q9LT39	2e-20
chr1.CM0318.2.1	99.1.3.2.2413	PGIP_PYRCO	ath:At4g28490	F20O9.180; leucine-rich repeat transmembrane protein kinase, putative [EC:2.7.1.37] [KO:K00870]	3e-12				PGIP_PYRCO	Cellwall;Glycoprotein;Leucine-richrepeat;Repeat;Signal,Polygalacturonase inhibitor precursor (Polygalacturonase-inhibiting protein).	2e-58	GO_ID:6778	TAIR|gene:2091870 SPTR:Q9LT39 symbol:AT3G20820.1 [GO:0005515 "protein binding" evidence=ISS;NAS] [GO:0007165 "signal transduction" evidence=IC] [GO:0006952 "defense response" evidence=ISS] Pfam:PF00560 InterPro:IPR001611 InterPro:IPR007090 PRINTS:PR00019 EMBL:AB025629 EMBL:AY063922 EMBL:AY117334 SPTR:Q9LT39	2e-20
chr2.CM0168.47	4.3.4.18	CDK1, CDC2 cyclin-dependent kinase 1 [GO:0004693]	sce:YPR120C	CLB5; role in DNA replication during S phase; additional functional role in formation of mitotic spindles along with Clb3 and Clb4 [KO:K06651]	4e-11				CCND1_ARATH	Cellcycle;Celldivision;Cyclin;Multigenefamily,Cyclin delta-1.	2e-28	GO_ID:15561	TAIR|gene:2083127 SPTR:Q9SN11 symbol:AT3G50070.1 [GO:0000074 "regulation of progression through cell cycle" evidence=ISS] [GO:0004693 "cyclin-dependent protein kinase activity" evidence=ISS] InterPro:IPR006671 InterPro:IPR004367 GO:GO:0005634 GO:GO:0000910 Pfam:PF02984 Pfam:PF00134 PROSITE:PS00292 InterPro:IPR006670 SMART:SM00385 EMBL:AL132978 EMBL:AY052665 EMBL:AY063729 EMBL:AY087498 PIR:T45860 …	2e-26
chr2.CM0168.47	4.2.4.64	CAK1 serine/threonine-protein kinase CAK1 [GO:0004693]	sce:YPR120C	CLB5; role in DNA replication during S phase; additional functional role in formation of mitotic spindles along with Clb3 and Clb4 [KO:K06651]	4e-11				CCND1_ARATH	Cellcycle;Celldivision;Cyclin;Multigenefamily,Cyclin delta-1.	2e-28	GO_ID:15561	TAIR|gene:2083127 SPTR:Q9SN11 symbol:AT3G50070.1 [GO:0000074 "regulation of progression through cell cycle" evidence=ISS] [GO:0004693 "cyclin-dependent protein kinase activity" evidence=ISS] InterPro:IPR006671 InterPro:IPR004367 GO:GO:0005634 GO:GO:0000910 Pfam:PF02984 Pfam:PF00134 PROSITE:PS00292 InterPro:IPR006670 SMART:SM00385 EMBL:AL132978 EMBL:AY052665 EMBL:AY063729 EMBL:AY087498 PIR:T45860 …	2e-26
chr2.CM0168.47	4.5.2.34	CDK5 cyclin-dependent kinase 5 [GO:0004693]	sce:YPR120C	CLB5; role in DNA replication during S phase; additional functional role in formation of mitotic spindles along with Clb3 and Clb4 [KO:K06651]	4e-11				CCND1_ARATH	Cellcycle;Celldivision;Cyclin;Multigenefamily,Cyclin delta-1.	2e-28	GO_ID:15561	TAIR|gene:2083127 SPTR:Q9SN11 symbol:AT3G50070.1 [GO:0000074 "regulation of progression through cell cycle" evidence=ISS] [GO:0004693 "cyclin-dependent protein kinase activity" evidence=ISS] InterPro:IPR006671 InterPro:IPR004367 GO:GO:0005634 GO:GO:0000910 Pfam:PF02984 Pfam:PF00134 PROSITE:PS00292 InterPro:IPR006670 SMART:SM00385 EMBL:AL132978 EMBL:AY052665 EMBL:AY063729 EMBL:AY087498 PIR:T45860 …	2e-26
chr2.CM0168.47	3.2.9.97	CDK1, CDC2 cyclin-dependent kinase 1 [GO:0004693]	sce:YPR120C	CLB5; role in DNA replication during S phase; additional functional role in formation of mitotic spindles along with Clb3 and Clb4 [KO:K06651]	4e-11				CCND1_ARATH	Cellcycle;Celldivision;Cyclin;Multigenefamily,Cyclin delta-1.	2e-28	GO_ID:15561	TAIR|gene:2083127 SPTR:Q9SN11 symbol:AT3G50070.1 [GO:0000074 "regulation of progression through cell cycle" evidence=ISS] [GO:0004693 "cyclin-dependent protein kinase activity" evidence=ISS] InterPro:IPR006671 InterPro:IPR004367 GO:GO:0005634 GO:GO:0000910 Pfam:PF02984 Pfam:PF00134 PROSITE:PS00292 InterPro:IPR006670 SMART:SM00385 EMBL:AL132978 EMBL:AY052665 EMBL:AY063729 EMBL:AY087498 PIR:T45860 …	2e-26
chr2.CM0168.47	3.2.13.67	CDK4 cyclin-dependent kinase 4 [GO:0004693]	sce:YPR120C	CLB5; role in DNA replication during S phase; additional functional role in formation of mitotic spindles along with Clb3 and Clb4 [KO:K06651]	4e-11				CCND1_ARATH	Cellcycle;Celldivision;Cyclin;Multigenefamily,Cyclin delta-1.	2e-28	GO_ID:15561	TAIR|gene:2083127 SPTR:Q9SN11 symbol:AT3G50070.1 [GO:0000074 "regulation of progression through cell cycle" evidence=ISS] [GO:0004693 "cyclin-dependent protein kinase activity" evidence=ISS] InterPro:IPR006671 InterPro:IPR004367 GO:GO:0005634 GO:GO:0000910 Pfam:PF02984 Pfam:PF00134 PROSITE:PS00292 InterPro:IPR006670 SMART:SM00385 EMBL:AL132978 EMBL:AY052665 EMBL:AY063729 EMBL:AY087498 PIR:T45860 …	2e-26
chr2.CM0168.47	4.2.4.44	CLB5_6 S-phase entry cyclin 5/6	sce:YPR120C	CLB5; role in DNA replication during S phase; additional functional role in formation of mitotic spindles along with Clb3 and Clb4 [KO:K06651]	4e-11				CCND1_ARATH	Cellcycle;Celldivision;Cyclin;Multigenefamily,Cyclin delta-1.	2e-28	GO_ID:15561	TAIR|gene:2083127 SPTR:Q9SN11 symbol:AT3G50070.1 [GO:0000074 "regulation of progression through cell cycle" evidence=ISS] [GO:0004693 "cyclin-dependent protein kinase activity" evidence=ISS] InterPro:IPR006671 InterPro:IPR004367 GO:GO:0005634 GO:GO:0000910 Pfam:PF02984 Pfam:PF00134 PROSITE:PS00292 InterPro:IPR006670 SMART:SM00385 EMBL:AL132978 EMBL:AY052665 EMBL:AY063729 EMBL:AY087498 PIR:T45860 …	2e-26
chr2.CM0168.47	4.3.3.24	CDK4 cyclin-dependent kinase 4 [GO:0004693]	sce:YPR120C	CLB5; role in DNA replication during S phase; additional functional role in formation of mitotic spindles along with Clb3 and Clb4 [KO:K06651]	4e-11				CCND1_ARATH	Cellcycle;Celldivision;Cyclin;Multigenefamily,Cyclin delta-1.	2e-28	GO_ID:15561	TAIR|gene:2083127 SPTR:Q9SN11 symbol:AT3G50070.1 [GO:0000074 "regulation of progression through cell cycle" evidence=ISS] [GO:0004693 "cyclin-dependent protein kinase activity" evidence=ISS] InterPro:IPR006671 InterPro:IPR004367 GO:GO:0005634 GO:GO:0000910 Pfam:PF02984 Pfam:PF00134 PROSITE:PS00292 InterPro:IPR006670 SMART:SM00385 EMBL:AL132978 EMBL:AY052665 EMBL:AY063729 EMBL:AY087498 PIR:T45860 …	2e-26
chr2.CM0168.47	4.2.4.2	cyclin-dependent kinase [GO:0004693]	sce:YPR120C	CLB5; role in DNA replication during S phase; additional functional role in formation of mitotic spindles along with Clb3 and Clb4 [KO:K06651]	4e-11				CCND1_ARATH	Cellcycle;Celldivision;Cyclin;Multigenefamily,Cyclin delta-1.	2e-28	GO_ID:15561	TAIR|gene:2083127 SPTR:Q9SN11 symbol:AT3G50070.1 [GO:0000074 "regulation of progression through cell cycle" evidence=ISS] [GO:0004693 "cyclin-dependent protein kinase activity" evidence=ISS] InterPro:IPR006671 InterPro:IPR004367 GO:GO:0005634 GO:GO:0000910 Pfam:PF02984 Pfam:PF00134 PROSITE:PS00292 InterPro:IPR006670 SMART:SM00385 EMBL:AL132978 EMBL:AY052665 EMBL:AY063729 EMBL:AY087498 PIR:T45860 …	2e-26
Ljwgs_035840.1	99.1.4.7524	GO_ID:1233										GO_ID:1233	TAIR|gene:2084424 SPTR:Q9M342 symbol:AT3G53840.1 [GO:0016301 "kinase activity" evidence=ISS] InterPro:IPR000719 InterPro:IPR008271 Pfam:PF00069 Prosite:PS00108 InterPro:IPR006209 Prosite:PS00107 PROSITE:PS01186 ProDom:PD000001 PROSITE:PS50011 EMBL:AL132960 PIR:T45924 SPTR:Q9M342	2e-33
TM1576.10.1	99.1.4.7262	GO_ID:18658										GO_ID:18658	TAIR|gene:2026784 SPTR:Q9CAL2 symbol:AT1G70530.1 [GO:0016301 "kinase activity" evidence=ISS] InterPro:IPR000719 InterPro:IPR008271 Pfam:PF00069 Prosite:PS00108 InterPro:IPR002902 Prosite:PS00107 Pfam:PF01657 ProDom:PD000001 PROSITE:PS50011 HSSP:P06239 EMBL:AC010796 PIR:C96729 SPTR:Q9CAL2	3e-16
Ljwgs_028242.1	4.2.4.69	HSL7 protein arginine N-methyltransferase HSL7,negative regulator of Swe1 kinase [EC:2.1.1.125] [GO:0016274]				YBR034c_1	COG0500	9e-29	CARM1_MOUSE	Alternativesplicing;Chromatinregulator;Methyltransferase;Nuclearprotein;Transcription;Transcriptionregulation;Transferase,Histone-arginine methyltransferase CARM1 (EC 2.1.1.125) (EC 2.1.1.-) (Protein arginine N-methyltransferase 4) (Coactivator-asociated arginine methyltransferase 1).	2e-48	GO_ID:13194	ZFIN|ZDB-GENE-040724-77 SPTR:Q6DC04 symbol:carm1 "coactivator-associated arginine methyltransferase 1" [GO:0008757 "S-adenosylmethionine-dependent methyltransferase activity" evidence=ISS] Interpro:IPR000051 InterPro:IPR001412 ZFIN:ZDB-GENE-040724-77 PROSITE:PS00178 InterPro:IPR010456 Pfam:PF06325 EMBL:BX649502 EMBL:BC078292 SPTR:Q6DC04	6e-50
Ljwgs_005066.1	1.5.16.1	E2.7.2.11, proB glutamate 5-kinase [EC:2.7.2.11] [COG:COG0263] [GO:0004349]	ath:At2g39800	T5I7.10; delta 1-pyrroline-5-carboxylate synthetase A / P5CS A (P5CS1) [EC:2.7.2.11 1.2.1.41] [KO:K00147 K00931]	5e-161	NMB1069	COG0263	7e-27	P5CS_VIGAC	Amino-acidbiosynthesis;Kinase;Multifunctionalenzyme;NADP;Oxidoreductase;Prolinebiosynthesis;Transferase,Delta 1-pyrroline-5-carboxylate synthetase (P5CS) [Includes: Glutamate 5-kinase (EC 2.7.2.11) (Gamma-glutamyl kinase) (GK); Gamma-glutamyl phosphate reductase (GPR) (EC 1.2.1.41) (Glutamate-5-semialdehyde dehydrogenase) (Glutamyl-gamma-semialdehyde dehydrogenase)].	0	GO_ID:10558	MGI|MGI:1888908 SPTR:Q9Z110 symbol:Aldh18a1 "aldehyde dehydrogenase 18 family, member A1" [GO:0004349 "glutamate 5-kinase activity" evidence=IGI;IDA] [GO:0008652 "amino acid biosynthesis" evidence=TAS] InterPro:IPR001048 InterPro:IPR005766 InterPro:IPR001057 InterPro:IPR005715 InterPro:IPR000965 MGI:MGI:1888908 Pfam:PF00696 EMBL:AF056573 EMBL:AF056574 HSSP:Q9WYC9 PIRSF:PIRSF036429 PRINTS:PR00474 …	2e-69
Ljwgs_005066.1	1.5.16.2	E1.2.1.41, proA glutamate-5-semialdehyde dehydrogenase [EC:1.2.1.41] [COG:COG0014] [GO:0004350]	ath:At2g39800	T5I7.10; delta 1-pyrroline-5-carboxylate synthetase A / P5CS A (P5CS1) [EC:2.7.2.11 1.2.1.41] [KO:K00147 K00931]	5e-161	NMB1069	COG0263	7e-27	P5CS_VIGAC	Amino-acidbiosynthesis;Kinase;Multifunctionalenzyme;NADP;Oxidoreductase;Prolinebiosynthesis;Transferase,Delta 1-pyrroline-5-carboxylate synthetase (P5CS) [Includes: Glutamate 5-kinase (EC 2.7.2.11) (Gamma-glutamyl kinase) (GK); Gamma-glutamyl phosphate reductase (GPR) (EC 1.2.1.41) (Glutamate-5-semialdehyde dehydrogenase) (Glutamyl-gamma-semialdehyde dehydrogenase)].	0	GO_ID:10558	MGI|MGI:1888908 SPTR:Q9Z110 symbol:Aldh18a1 "aldehyde dehydrogenase 18 family, member A1" [GO:0004349 "glutamate 5-kinase activity" evidence=IGI;IDA] [GO:0008652 "amino acid biosynthesis" evidence=TAS] InterPro:IPR001048 InterPro:IPR005766 InterPro:IPR001057 InterPro:IPR005715 InterPro:IPR000965 MGI:MGI:1888908 Pfam:PF00696 EMBL:AF056573 EMBL:AF056574 HSSP:Q9WYC9 PIRSF:PIRSF036429 PRINTS:PR00474 …	2e-69
chr2.CM0803.81	3.3.10.117	BMPR1 bone morphogenetic protein receptor, type I [EC:2.7.1.37]	ath:At4g28490	F20O9.180; leucine-rich repeat transmembrane protein kinase, putative [EC:2.7.1.37] [KO:K00870]	3e-11				EXS_ARATH	ATP-binding;Kinase;Leucine-richrepeat;Meiosis;Membrane;Nucleotide-binding;Phosphorylation;Receptor;Repeat;Serine/threonine-proteinkinase;Signal;Transferase;Transmembrane,Leucine-rich repeat receptor protein kinase EXS precursor (EC 2.7.1.37) (Extra sporogenous cells protein) (EXCESS MICROSPOROCYTES1 protein).	9e-17	GO_ID:49608	TAIR|gene:2075660 SPTR:Q9SD62 symbol:AT3G47110.1 [GO:0016301 "kinase activity" evidence=ISS] [GO:0004674 "protein serine/threonine kinase activity" evidence=ISS] [GO:0005524 "ATP binding" evidence=ISS] [GO:0006468 "protein amino acid phosphorylation" evidence=ISS] [GO:0007169 "transmembrane receptor protein tyrosine kinase signaling pathway" evidence=ISS] Pfam:PF00560 InterPro:IPR000719 InterPro:…	7e-27
chr2.CM0803.81	3.2.2.1	Protein kinase [EC:2.7.1.37]	ath:At4g28490	F20O9.180; leucine-rich repeat transmembrane protein kinase, putative [EC:2.7.1.37] [KO:K00870]	3e-11				EXS_ARATH	ATP-binding;Kinase;Leucine-richrepeat;Meiosis;Membrane;Nucleotide-binding;Phosphorylation;Receptor;Repeat;Serine/threonine-proteinkinase;Signal;Transferase;Transmembrane,Leucine-rich repeat receptor protein kinase EXS precursor (EC 2.7.1.37) (Extra sporogenous cells protein) (EXCESS MICROSPOROCYTES1 protein).	9e-17	GO_ID:49608	TAIR|gene:2075660 SPTR:Q9SD62 symbol:AT3G47110.1 [GO:0016301 "kinase activity" evidence=ISS] [GO:0004674 "protein serine/threonine kinase activity" evidence=ISS] [GO:0005524 "ATP binding" evidence=ISS] [GO:0006468 "protein amino acid phosphorylation" evidence=ISS] [GO:0007169 "transmembrane receptor protein tyrosine kinase signaling pathway" evidence=ISS] Pfam:PF00560 InterPro:IPR000719 InterPro:…	7e-27
Ljwgs_011647.1	1.9.4.15	E2.7.1.- [EC:2.7.1.-] [COG:COG0515 COG1493]	ath:At4g28490	F20O9.180; leucine-rich repeat transmembrane protein kinase, putative [EC:2.7.1.37] [KO:K00870]	6e-42	YDL159w	COG0515	5e-16	TMKL1_ARATH	Glycoprotein;Leucine-richrepeat;Membrane;Receptor;Repeat;Signal;Transmembrane,Putative kinase-like protein TMKL1 precursor.	2e-50	GO_ID:12640	TAIR|gene:2043857 SPTR:O48788 symbol:AT2G26730.1 [GO:0004674 "protein serine/threonine kinase activity" evidence=ISS] [GO:0005524 "ATP binding" evidence=ISS] [GO:0006468 "protein amino acid phosphorylation" evidence=ISS] [GO:0007169 "transmembrane receptor protein tyrosine kinase signaling pathway" evidence=ISS] Pfam:PF00560 InterPro:IPR000719 Pfam:PF00069 InterPro:IPR001611 InterPro:IPR007090 Pr…	4e-142
Ljwgs_011647.1	1.7.8.19	WAAY, rfaY lipopolysaccharide core biosynthesis protein RFAY [EC:2.7.-.-] [COG:COG0515]	ath:At4g28490	F20O9.180; leucine-rich repeat transmembrane protein kinase, putative [EC:2.7.1.37] [KO:K00870]	6e-42	YDL159w	COG0515	5e-16	TMKL1_ARATH	Glycoprotein;Leucine-richrepeat;Membrane;Receptor;Repeat;Signal;Transmembrane,Putative kinase-like protein TMKL1 precursor.	2e-50	GO_ID:12640	TAIR|gene:2043857 SPTR:O48788 symbol:AT2G26730.1 [GO:0004674 "protein serine/threonine kinase activity" evidence=ISS] [GO:0005524 "ATP binding" evidence=ISS] [GO:0006468 "protein amino acid phosphorylation" evidence=ISS] [GO:0007169 "transmembrane receptor protein tyrosine kinase signaling pathway" evidence=ISS] Pfam:PF00560 InterPro:IPR000719 Pfam:PF00069 InterPro:IPR001611 InterPro:IPR007090 Pr…	4e-142
Ljwgs_011647.1	1.1.17.19	E2.7.1.- [EC:2.7.1.-] [COG:COG0515 COG1493]	ath:At4g28490	F20O9.180; leucine-rich repeat transmembrane protein kinase, putative [EC:2.7.1.37] [KO:K00870]	6e-42	YDL159w	COG0515	5e-16	TMKL1_ARATH	Glycoprotein;Leucine-richrepeat;Membrane;Receptor;Repeat;Signal;Transmembrane,Putative kinase-like protein TMKL1 precursor.	2e-50	GO_ID:12640	TAIR|gene:2043857 SPTR:O48788 symbol:AT2G26730.1 [GO:0004674 "protein serine/threonine kinase activity" evidence=ISS] [GO:0005524 "ATP binding" evidence=ISS] [GO:0006468 "protein amino acid phosphorylation" evidence=ISS] [GO:0007169 "transmembrane receptor protein tyrosine kinase signaling pathway" evidence=ISS] Pfam:PF00560 InterPro:IPR000719 Pfam:PF00069 InterPro:IPR001611 InterPro:IPR007090 Pr…	4e-142
Ljwgs_011647.1	1.11.16.8	E2.7.1.- [EC:2.7.1.-] [COG:COG0515 COG1493]	ath:At4g28490	F20O9.180; leucine-rich repeat transmembrane protein kinase, putative [EC:2.7.1.37] [KO:K00870]	6e-42	YDL159w	COG0515	5e-16	TMKL1_ARATH	Glycoprotein;Leucine-richrepeat;Membrane;Receptor;Repeat;Signal;Transmembrane,Putative kinase-like protein TMKL1 precursor.	2e-50	GO_ID:12640	TAIR|gene:2043857 SPTR:O48788 symbol:AT2G26730.1 [GO:0004674 "protein serine/threonine kinase activity" evidence=ISS] [GO:0005524 "ATP binding" evidence=ISS] [GO:0006468 "protein amino acid phosphorylation" evidence=ISS] [GO:0007169 "transmembrane receptor protein tyrosine kinase signaling pathway" evidence=ISS] Pfam:PF00560 InterPro:IPR000719 Pfam:PF00069 InterPro:IPR001611 InterPro:IPR007090 Pr…	4e-142
Ljwgs_011647.1	4.2.4	Cell cycle [CLASS:04110] [PATH:hsa04110] [COG:COG0515]	ath:At4g28490	F20O9.180; leucine-rich repeat transmembrane protein kinase, putative [EC:2.7.1.37] [KO:K00870]	6e-42	YDL159w	COG0515	5e-16	TMKL1_ARATH	Glycoprotein;Leucine-richrepeat;Membrane;Receptor;Repeat;Signal;Transmembrane,Putative kinase-like protein TMKL1 precursor.	2e-50	GO_ID:12640	TAIR|gene:2043857 SPTR:O48788 symbol:AT2G26730.1 [GO:0004674 "protein serine/threonine kinase activity" evidence=ISS] [GO:0005524 "ATP binding" evidence=ISS] [GO:0006468 "protein amino acid phosphorylation" evidence=ISS] [GO:0007169 "transmembrane receptor protein tyrosine kinase signaling pathway" evidence=ISS] Pfam:PF00560 InterPro:IPR000719 Pfam:PF00069 InterPro:IPR001611 InterPro:IPR007090 Pr…	4e-142
Ljwgs_034700.1	99.1.4.6164	GO_ID:18886										GO_ID:18886	TAIR|gene:3436120 SPTR:Q9ZPY9 symbol:AT2G46500.1 [GO:0008372 "cellular component unknown" evidence=ND] [GO:0004428 "inositol or phosphatidylinositol kinase activity" evidence=ISS] [GO:0006512 "ubiquitin cycle" evidence=ISS] InterPro:IPR000403 Pfam:PF00240 InterPro:IPR000626 PROSITE:PS50053 Pfam:PF00454 SMART:SM00213 PRINTS:PR00348 HSSP:Q862M4 EMBL:AC006526 EMBL:AC006418 EMBL:AF419566 EMBL:BT00269…	2e-135
Ljwgs_077444.1	1.9.4.15	E2.7.1.- [EC:2.7.1.-] [COG:COG0515 COG1493]	pfa:MAL6P1.108	calcium-dependent protein kinase [EC:2.7.1.123 2.7.1.37] [KO:K00908 K00870]	1e-25	YOL016c	COG0515	3e-19	CDPK1_ARATH	ATP-binding;Calcium;Kinase;Multigenefamily;Nucleotide-binding;Phosphorylation;Repeat;Serine/threonine-proteinkinase;Transferase,Calcium-dependent protein kinase, isoform AK1 (EC 2.7.1.-) (CDPK).	5e-44	GO_ID:9071	TAIR|gene:2075884 SPTR:Q38870 symbol:AT3G10660.1 [GO:0004685 "calcium- and calmodulin-dependent protein kinase activity" evidence=ISS] [GO:0006468 "protein amino acid phosphorylation" evidence=ISS] [GO:0016301 "kinase activity" evidence=ISS] InterPro:IPR000719 InterPro:IPR002290 InterPro:IPR002048 InterPro:IPR008271 Pfam:PF00069 Pfam:PF00036 Prosite:PS00108 InterPro:IPR011992 Prosite:PS00107 Pros…	2e-44
Ljwgs_077444.1	1.7.8.19	WAAY, rfaY lipopolysaccharide core biosynthesis protein RFAY [EC:2.7.-.-] [COG:COG0515]	pfa:MAL6P1.108	calcium-dependent protein kinase [EC:2.7.1.123 2.7.1.37] [KO:K00908 K00870]	1e-25	YOL016c	COG0515	3e-19	CDPK1_ARATH	ATP-binding;Calcium;Kinase;Multigenefamily;Nucleotide-binding;Phosphorylation;Repeat;Serine/threonine-proteinkinase;Transferase,Calcium-dependent protein kinase, isoform AK1 (EC 2.7.1.-) (CDPK).	5e-44	GO_ID:9071	TAIR|gene:2075884 SPTR:Q38870 symbol:AT3G10660.1 [GO:0004685 "calcium- and calmodulin-dependent protein kinase activity" evidence=ISS] [GO:0006468 "protein amino acid phosphorylation" evidence=ISS] [GO:0016301 "kinase activity" evidence=ISS] InterPro:IPR000719 InterPro:IPR002290 InterPro:IPR002048 InterPro:IPR008271 Pfam:PF00069 Pfam:PF00036 Prosite:PS00108 InterPro:IPR011992 Prosite:PS00107 Pros…	2e-44
Ljwgs_077444.1	1.1.17.19	E2.7.1.- [EC:2.7.1.-] [COG:COG0515 COG1493]	pfa:MAL6P1.108	calcium-dependent protein kinase [EC:2.7.1.123 2.7.1.37] [KO:K00908 K00870]	1e-25	YOL016c	COG0515	3e-19	CDPK1_ARATH	ATP-binding;Calcium;Kinase;Multigenefamily;Nucleotide-binding;Phosphorylation;Repeat;Serine/threonine-proteinkinase;Transferase,Calcium-dependent protein kinase, isoform AK1 (EC 2.7.1.-) (CDPK).	5e-44	GO_ID:9071	TAIR|gene:2075884 SPTR:Q38870 symbol:AT3G10660.1 [GO:0004685 "calcium- and calmodulin-dependent protein kinase activity" evidence=ISS] [GO:0006468 "protein amino acid phosphorylation" evidence=ISS] [GO:0016301 "kinase activity" evidence=ISS] InterPro:IPR000719 InterPro:IPR002290 InterPro:IPR002048 InterPro:IPR008271 Pfam:PF00069 Pfam:PF00036 Prosite:PS00108 InterPro:IPR011992 Prosite:PS00107 Pros…	2e-44
Ljwgs_077444.1	1.11.16.8	E2.7.1.- [EC:2.7.1.-] [COG:COG0515 COG1493]	pfa:MAL6P1.108	calcium-dependent protein kinase [EC:2.7.1.123 2.7.1.37] [KO:K00908 K00870]	1e-25	YOL016c	COG0515	3e-19	CDPK1_ARATH	ATP-binding;Calcium;Kinase;Multigenefamily;Nucleotide-binding;Phosphorylation;Repeat;Serine/threonine-proteinkinase;Transferase,Calcium-dependent protein kinase, isoform AK1 (EC 2.7.1.-) (CDPK).	5e-44	GO_ID:9071	TAIR|gene:2075884 SPTR:Q38870 symbol:AT3G10660.1 [GO:0004685 "calcium- and calmodulin-dependent protein kinase activity" evidence=ISS] [GO:0006468 "protein amino acid phosphorylation" evidence=ISS] [GO:0016301 "kinase activity" evidence=ISS] InterPro:IPR000719 InterPro:IPR002290 InterPro:IPR002048 InterPro:IPR008271 Pfam:PF00069 Pfam:PF00036 Prosite:PS00108 InterPro:IPR011992 Prosite:PS00107 Pros…	2e-44
Ljwgs_077444.1	4.2.4	Cell cycle [CLASS:04110] [PATH:hsa04110] [COG:COG0515]	pfa:MAL6P1.108	calcium-dependent protein kinase [EC:2.7.1.123 2.7.1.37] [KO:K00908 K00870]	1e-25	YOL016c	COG0515	3e-19	CDPK1_ARATH	ATP-binding;Calcium;Kinase;Multigenefamily;Nucleotide-binding;Phosphorylation;Repeat;Serine/threonine-proteinkinase;Transferase,Calcium-dependent protein kinase, isoform AK1 (EC 2.7.1.-) (CDPK).	5e-44	GO_ID:9071	TAIR|gene:2075884 SPTR:Q38870 symbol:AT3G10660.1 [GO:0004685 "calcium- and calmodulin-dependent protein kinase activity" evidence=ISS] [GO:0006468 "protein amino acid phosphorylation" evidence=ISS] [GO:0016301 "kinase activity" evidence=ISS] InterPro:IPR000719 InterPro:IPR002290 InterPro:IPR002048 InterPro:IPR008271 Pfam:PF00069 Pfam:PF00036 Prosite:PS00108 InterPro:IPR011992 Prosite:PS00107 Pros…	2e-44
Ljwgs_077444.1	3.2.9.99	CAMK4 calcium/calmodulin-dependent protein kinase IV [EC:2.7.1.123] [GO:0004685]	pfa:MAL6P1.108	calcium-dependent protein kinase [EC:2.7.1.123 2.7.1.37] [KO:K00908 K00870]	1e-25	YOL016c	COG0515	3e-19	CDPK1_ARATH	ATP-binding;Calcium;Kinase;Multigenefamily;Nucleotide-binding;Phosphorylation;Repeat;Serine/threonine-proteinkinase;Transferase,Calcium-dependent protein kinase, isoform AK1 (EC 2.7.1.-) (CDPK).	5e-44	GO_ID:9071	TAIR|gene:2075884 SPTR:Q38870 symbol:AT3G10660.1 [GO:0004685 "calcium- and calmodulin-dependent protein kinase activity" evidence=ISS] [GO:0006468 "protein amino acid phosphorylation" evidence=ISS] [GO:0016301 "kinase activity" evidence=ISS] InterPro:IPR000719 InterPro:IPR002290 InterPro:IPR002048 InterPro:IPR008271 Pfam:PF00069 Pfam:PF00036 Prosite:PS00108 InterPro:IPR011992 Prosite:PS00107 Pros…	2e-44
Ljwgs_003482.1	3.3.10.117	BMPR1 bone morphogenetic protein receptor, type I [EC:2.7.1.37]							PSKR_DAUCA	ATP-binding;Glycoprotein;Kinase;Leucine-richrepeat;Membrane;Nucleotide-binding;Receptor;Repeat;Serine/threonine-proteinkinase;Signal;Transferase;Transmembrane,Phytosulfokine receptor precursor (EC 2.7.1.37) (Phytosulfokine LRR receptor kinase).	2e-14	GO_ID:12640	TAIR|gene:2043857 SPTR:O48788 symbol:AT2G26730.1 [GO:0004674 "protein serine/threonine kinase activity" evidence=ISS] [GO:0005524 "ATP binding" evidence=ISS] [GO:0006468 "protein amino acid phosphorylation" evidence=ISS] [GO:0007169 "transmembrane receptor protein tyrosine kinase signaling pathway" evidence=ISS] Pfam:PF00560 InterPro:IPR000719 Pfam:PF00069 InterPro:IPR001611 InterPro:IPR007090 Pr…	8e-26
Ljwgs_003482.1	3.2.2.1	Protein kinase [EC:2.7.1.37]							PSKR_DAUCA	ATP-binding;Glycoprotein;Kinase;Leucine-richrepeat;Membrane;Nucleotide-binding;Receptor;Repeat;Serine/threonine-proteinkinase;Signal;Transferase;Transmembrane,Phytosulfokine receptor precursor (EC 2.7.1.37) (Phytosulfokine LRR receptor kinase).	2e-14	GO_ID:12640	TAIR|gene:2043857 SPTR:O48788 symbol:AT2G26730.1 [GO:0004674 "protein serine/threonine kinase activity" evidence=ISS] [GO:0005524 "ATP binding" evidence=ISS] [GO:0006468 "protein amino acid phosphorylation" evidence=ISS] [GO:0007169 "transmembrane receptor protein tyrosine kinase signaling pathway" evidence=ISS] Pfam:PF00560 InterPro:IPR000719 Pfam:PF00069 InterPro:IPR001611 InterPro:IPR007090 Pr…	8e-26
chr3.TM1367.15	3.2.1.3	PILL type IV pili sensor histidine kinase/response regulator	tel:tll1021	two-component hybrid sensor & regulator [KO:K02487]	5e-12	sll1292	COG0784	5e-11	ARR8_ARATH	Cytokininsignalingpathway;Nuclearprotein;Phosphorylation;Sensorytransduction;Transcription;Transcriptionregulation;Two-componentregulatorysystem,Two-component response regulator ARR8 (Response reactor 3).	1e-52	GO_ID:53579	TAIR|gene:2040281 SPTR:O80365 symbol:AT2G41310 [GO:0030528 "transcription regulator activity" evidence=TAS] [GO:0009736 "cytokinin mediated signaling" evidence=TAS] InterPro:IPR001789 Pfam:PF00072 ProDom:PD000039 SMART:SM00448 PROSITE:PS50110 EMBL:AC005662 EMBL:AB010917 EMBL:AY074643 PIR:T48853 GeneFarm:4125 SPTR:O80365	4e-53
chr3.TM1367.15	2.3.3.23	PILL type IV pili sensor histidine kinase/response regulator [COG:COG0643 COG0784]	tel:tll1021	two-component hybrid sensor & regulator [KO:K02487]	5e-12	sll1292	COG0784	5e-11	ARR8_ARATH	Cytokininsignalingpathway;Nuclearprotein;Phosphorylation;Sensorytransduction;Transcription;Transcriptionregulation;Two-componentregulatorysystem,Two-component response regulator ARR8 (Response reactor 3).	1e-52	GO_ID:53579	TAIR|gene:2040281 SPTR:O80365 symbol:AT2G41310 [GO:0030528 "transcription regulator activity" evidence=TAS] [GO:0009736 "cytokinin mediated signaling" evidence=TAS] InterPro:IPR001789 Pfam:PF00072 ProDom:PD000039 SMART:SM00448 PROSITE:PS50110 EMBL:AC005662 EMBL:AB010917 EMBL:AY074643 PIR:T48853 GeneFarm:4125 SPTR:O80365	4e-53
chr2.CM0803.81	3.3.10.117	BMPR1 bone morphogenetic protein receptor, type I [EC:2.7.1.37]	ath:At4g28490	F20O9.180; leucine-rich repeat transmembrane protein kinase, putative [EC:2.7.1.37] [KO:K00870]	3e-11				EXS_ARATH	ATP-binding;Kinase;Leucine-richrepeat;Meiosis;Membrane;Nucleotide-binding;Phosphorylation;Receptor;Repeat;Serine/threonine-proteinkinase;Signal;Transferase;Transmembrane,Leucine-rich repeat receptor protein kinase EXS precursor (EC 2.7.1.37) (Extra sporogenous cells protein) (EXCESS MICROSPOROCYTES1 protein).	9e-17	GO_ID:49608	TAIR|gene:2075660 SPTR:Q9SD62 symbol:AT3G47110.1 [GO:0016301 "kinase activity" evidence=ISS] [GO:0004674 "protein serine/threonine kinase activity" evidence=ISS] [GO:0005524 "ATP binding" evidence=ISS] [GO:0006468 "protein amino acid phosphorylation" evidence=ISS] [GO:0007169 "transmembrane receptor protein tyrosine kinase signaling pathway" evidence=ISS] Pfam:PF00560 InterPro:IPR000719 InterPro:…	7e-27
chr2.CM0803.81	3.2.2.1	Protein kinase [EC:2.7.1.37]	ath:At4g28490	F20O9.180; leucine-rich repeat transmembrane protein kinase, putative [EC:2.7.1.37] [KO:K00870]	3e-11				EXS_ARATH	ATP-binding;Kinase;Leucine-richrepeat;Meiosis;Membrane;Nucleotide-binding;Phosphorylation;Receptor;Repeat;Serine/threonine-proteinkinase;Signal;Transferase;Transmembrane,Leucine-rich repeat receptor protein kinase EXS precursor (EC 2.7.1.37) (Extra sporogenous cells protein) (EXCESS MICROSPOROCYTES1 protein).	9e-17	GO_ID:49608	TAIR|gene:2075660 SPTR:Q9SD62 symbol:AT3G47110.1 [GO:0016301 "kinase activity" evidence=ISS] [GO:0004674 "protein serine/threonine kinase activity" evidence=ISS] [GO:0005524 "ATP binding" evidence=ISS] [GO:0006468 "protein amino acid phosphorylation" evidence=ISS] [GO:0007169 "transmembrane receptor protein tyrosine kinase signaling pathway" evidence=ISS] Pfam:PF00560 InterPro:IPR000719 InterPro:…	7e-27
Ljwgs_046658.1	4.1.1.2	[COG:COG0643 COG0784 COG0835] [GO:0000155 0000156 0004673]	syn:slr2098	hik21; two-component hybrid histidine kinase [EC:2.7.3.-] [KO:K07678]	9e-11	VC1349_4	COG0784	2e-11				GO_ID:24873	TAIR|gene:2059717 SPTR:Q9SIT0 symbol:AT2G01830.1 [GO:0009736 "cytokinin mediated signaling" evidence=TAS] InterPro:IPR003594 Pfam:PF02518 InterPro:IPR003661 InterPro:IPR004358 InterPro:IPR001789 InterPro:IPR006189 InterPro:IPR005467 Pfam:PF00072 Pfam:PF00512 SMART:SM00387 PROSITE:PS50109 PRINTS:PR00344 ProDom:PD000039 SMART:SM00448 PROSITE:PS50110 SMART:SM00388 EMBL:AC007069 EMBL:AJ278528 EMBL:AJ…	2e-51
Ljwgs_046658.1	2.3.3.19	[COG:COG0784]	syn:slr2098	hik21; two-component hybrid histidine kinase [EC:2.7.3.-] [KO:K07678]	9e-11	VC1349_4	COG0784	2e-11				GO_ID:24873	TAIR|gene:2059717 SPTR:Q9SIT0 symbol:AT2G01830.1 [GO:0009736 "cytokinin mediated signaling" evidence=TAS] InterPro:IPR003594 Pfam:PF02518 InterPro:IPR003661 InterPro:IPR004358 InterPro:IPR001789 InterPro:IPR006189 InterPro:IPR005467 Pfam:PF00072 Pfam:PF00512 SMART:SM00387 PROSITE:PS50109 PRINTS:PR00344 ProDom:PD000039 SMART:SM00448 PROSITE:PS50110 SMART:SM00388 EMBL:AC007069 EMBL:AJ278528 EMBL:AJ…	2e-51
Ljwgs_046658.1	2.3.3.23	PILL type IV pili sensor histidine kinase/response regulator [COG:COG0643 COG0784]	syn:slr2098	hik21; two-component hybrid histidine kinase [EC:2.7.3.-] [KO:K07678]	9e-11	VC1349_4	COG0784	2e-11				GO_ID:24873	TAIR|gene:2059717 SPTR:Q9SIT0 symbol:AT2G01830.1 [GO:0009736 "cytokinin mediated signaling" evidence=TAS] InterPro:IPR003594 Pfam:PF02518 InterPro:IPR003661 InterPro:IPR004358 InterPro:IPR001789 InterPro:IPR006189 InterPro:IPR005467 Pfam:PF00072 Pfam:PF00512 SMART:SM00387 PROSITE:PS50109 PRINTS:PR00344 ProDom:PD000039 SMART:SM00448 PROSITE:PS50110 SMART:SM00388 EMBL:AC007069 EMBL:AJ278528 EMBL:AJ…	2e-51
Ljwgs_046658.1	3.2.1.2	Response regulator [GO:0000156] [COG:COG0784 COG2204 COG2197]	syn:slr2098	hik21; two-component hybrid histidine kinase [EC:2.7.3.-] [KO:K07678]	9e-11	VC1349_4	COG0784	2e-11				GO_ID:24873	TAIR|gene:2059717 SPTR:Q9SIT0 symbol:AT2G01830.1 [GO:0009736 "cytokinin mediated signaling" evidence=TAS] InterPro:IPR003594 Pfam:PF02518 InterPro:IPR003661 InterPro:IPR004358 InterPro:IPR001789 InterPro:IPR006189 InterPro:IPR005467 Pfam:PF00072 Pfam:PF00512 SMART:SM00387 PROSITE:PS50109 PRINTS:PR00344 ProDom:PD000039 SMART:SM00448 PROSITE:PS50110 SMART:SM00388 EMBL:AC007069 EMBL:AJ278528 EMBL:AJ…	2e-51
Ljwgs_003423.2	99.1.3.1.116	EC 2.7.1.-	ath:At4g28490	F20O9.180; leucine-rich repeat transmembrane protein kinase, putative [EC:2.7.1.37] [KO:K00870]	3e-18				CLV1_ARATH	ATP-binding;Developmentalprotein;Differentiation;Glycoprotein;Kinase;Leucine-richrepeat;Membrane;Nucleotide-binding;Phosphorylation;Receptor;Repeat;Serine/threonine-proteinkinase;Signal;Transferase;Transmembrane,Receptor protein kinase CLAVATA1 precursor (EC 2.7.1.-).	1e-20	GO_ID:11498	TAIR|gene:3699262 SPTR:Q9LYN6 symbol:AT3G56050.1 [GO:0016301 "kinase activity" evidence=ISS] InterPro:IPR000719 ProDom:PD000001 PROSITE:PS50011 EMBL:AL163763 EMBL:AY046021 EMBL:AY091435 EMBL:AF083761 EMBL:AY099821 EMBL:BT000328 PIR:T47722 SPTR:Q9LYN6	4e-88
Ljwgs_003423.2	99.1.1.97	KO:K00870	ath:At4g28490	F20O9.180; leucine-rich repeat transmembrane protein kinase, putative [EC:2.7.1.37] [KO:K00870]	3e-18				CLV1_ARATH	ATP-binding;Developmentalprotein;Differentiation;Glycoprotein;Kinase;Leucine-richrepeat;Membrane;Nucleotide-binding;Phosphorylation;Receptor;Repeat;Serine/threonine-proteinkinase;Signal;Transferase;Transmembrane,Receptor protein kinase CLAVATA1 precursor (EC 2.7.1.-).	1e-20	GO_ID:11498	TAIR|gene:3699262 SPTR:Q9LYN6 symbol:AT3G56050.1 [GO:0016301 "kinase activity" evidence=ISS] InterPro:IPR000719 ProDom:PD000001 PROSITE:PS50011 EMBL:AL163763 EMBL:AY046021 EMBL:AY091435 EMBL:AF083761 EMBL:AY099821 EMBL:BT000328 PIR:T47722 SPTR:Q9LYN6	4e-88
Ljwgs_003423.2	99.1.4.7413	GO_ID:11498	ath:At4g28490	F20O9.180; leucine-rich repeat transmembrane protein kinase, putative [EC:2.7.1.37] [KO:K00870]	3e-18				CLV1_ARATH	ATP-binding;Developmentalprotein;Differentiation;Glycoprotein;Kinase;Leucine-richrepeat;Membrane;Nucleotide-binding;Phosphorylation;Receptor;Repeat;Serine/threonine-proteinkinase;Signal;Transferase;Transmembrane,Receptor protein kinase CLAVATA1 precursor (EC 2.7.1.-).	1e-20	GO_ID:11498	TAIR|gene:3699262 SPTR:Q9LYN6 symbol:AT3G56050.1 [GO:0016301 "kinase activity" evidence=ISS] InterPro:IPR000719 ProDom:PD000001 PROSITE:PS50011 EMBL:AL163763 EMBL:AY046021 EMBL:AY091435 EMBL:AF083761 EMBL:AY099821 EMBL:BT000328 PIR:T47722 SPTR:Q9LYN6	4e-88
Ljwgs_021666.1	3.3.10.117	BMPR1 bone morphogenetic protein receptor, type I [EC:2.7.1.37]	ath:At5g02290	T1E22.50; protein kinase, putative [EC:2.7.1.37] [KO:K00870]	6e-12				RLCK7_ARATH	ATP-binding;Hypotheticalprotein;Kinase;Nucleotide-binding;Serine/threonine-proteinkinase;Transferase,Putative serine/threonine-protein kinase RLCKVII (EC 2.7.1.37).	1e-13	GO_ID:51277	TAIR|gene:2064556 SPTR:P93749 symbol:AT2G41970.1 [GO:0008372 "cellular component unknown" evidence=ND] [GO:0016301 "kinase activity" evidence=ISS] InterPro:IPR000719 InterPro:IPR008266 Prosite:PS00107 ProDom:PD000001 PROSITE:PS50011 PROSITE:PS00109 HSSP:P06213 EMBL:U90439 EMBL:BT010881 EMBL:AK175234 EMBL:AK175270 EMBL:AK176504 EMBL:AK176586 EMBL:AK176796 EMBL:AK220678 PIR:D84848 SPTR:P93749	1e-44
Ljwgs_021666.1	3.2.2.1	Protein kinase [EC:2.7.1.37]	ath:At5g02290	T1E22.50; protein kinase, putative [EC:2.7.1.37] [KO:K00870]	6e-12				RLCK7_ARATH	ATP-binding;Hypotheticalprotein;Kinase;Nucleotide-binding;Serine/threonine-proteinkinase;Transferase,Putative serine/threonine-protein kinase RLCKVII (EC 2.7.1.37).	1e-13	GO_ID:51277	TAIR|gene:2064556 SPTR:P93749 symbol:AT2G41970.1 [GO:0008372 "cellular component unknown" evidence=ND] [GO:0016301 "kinase activity" evidence=ISS] InterPro:IPR000719 InterPro:IPR008266 Prosite:PS00107 ProDom:PD000001 PROSITE:PS50011 PROSITE:PS00109 HSSP:P06213 EMBL:U90439 EMBL:BT010881 EMBL:AK175234 EMBL:AK175270 EMBL:AK176504 EMBL:AK176586 EMBL:AK176796 EMBL:AK220678 PIR:D84848 SPTR:P93749	1e-44
Ljwgs_003483.1	3.3.10.117	BMPR1 bone morphogenetic protein receptor, type I [EC:2.7.1.37]	ath:At4g28490	F20O9.180; leucine-rich repeat transmembrane protein kinase, putative [EC:2.7.1.37] [KO:K00870]	7e-09				PSKR_ARATH	ATP-binding;Glycoprotein;Hypotheticalprotein;Kinase;Leucine-richrepeat;Membrane;Nucleotide-binding;Receptor;Repeat;Serine/threonine-proteinkinase;Signal;Transferase;Transmembrane,Putative phytosulfokine receptor precursor (EC 2.7.1.37) (Phytosulfokine LRR receptor kinase).	5e-15	GO_ID:12640	TAIR|gene:2043857 SPTR:O48788 symbol:AT2G26730.1 [GO:0004674 "protein serine/threonine kinase activity" evidence=ISS] [GO:0005524 "ATP binding" evidence=ISS] [GO:0006468 "protein amino acid phosphorylation" evidence=ISS] [GO:0007169 "transmembrane receptor protein tyrosine kinase signaling pathway" evidence=ISS] Pfam:PF00560 InterPro:IPR000719 Pfam:PF00069 InterPro:IPR001611 InterPro:IPR007090 Pr…	1e-45
Ljwgs_003483.1	3.2.2.1	Protein kinase [EC:2.7.1.37]	ath:At4g28490	F20O9.180; leucine-rich repeat transmembrane protein kinase, putative [EC:2.7.1.37] [KO:K00870]	7e-09				PSKR_ARATH	ATP-binding;Glycoprotein;Hypotheticalprotein;Kinase;Leucine-richrepeat;Membrane;Nucleotide-binding;Receptor;Repeat;Serine/threonine-proteinkinase;Signal;Transferase;Transmembrane,Putative phytosulfokine receptor precursor (EC 2.7.1.37) (Phytosulfokine LRR receptor kinase).	5e-15	GO_ID:12640	TAIR|gene:2043857 SPTR:O48788 symbol:AT2G26730.1 [GO:0004674 "protein serine/threonine kinase activity" evidence=ISS] [GO:0005524 "ATP binding" evidence=ISS] [GO:0006468 "protein amino acid phosphorylation" evidence=ISS] [GO:0007169 "transmembrane receptor protein tyrosine kinase signaling pathway" evidence=ISS] Pfam:PF00560 InterPro:IPR000719 Pfam:PF00069 InterPro:IPR001611 InterPro:IPR007090 Pr…	1e-45
chr2.CM0028.12	2.3.3.23	PILL type IV pili sensor histidine kinase/response regulator [COG:COG0643 COG0784]	ana:all0929	two-component system, regulatory protein [KO:K02658]	4e-10	BH1547_2	COG0784	3e-10	ARR3_ARATH	Cytokininsignalingpathway;Nuclearprotein;Phosphorylation;Sensorytransduction;Transcription;Transcriptionregulation;Two-componentregulatorysystem,Two-component response regulator ARR3.	1e-47	GO_ID:12987	TAIR|gene:2025910 SPTR:Q9ZWS9 symbol:AT1G59940.1 [GO:0000156 "two-component response regulator activity" evidence=ISS] [GO:0000160 "two-component signal transduction system (phosphorelay)" evidence=TAS] [GO:0030528 "transcription regulator activity" evidence=TAS] [GO:0009736 "cytokinin mediated signaling" evidence=TAS] InterPro:IPR001789 Pfam:PF00072 ProDom:PD000039 SMART:SM00448 PROSITE:PS50110 …	4e-48
chr5.TM1466.4	3.2.10.5	E2.7.1.134 1D-myo-Inositol-trisphosphate 6-kinase [EC:2.7.1.134]							ITPK2_ARATH	ATP-binding;Kinase;Magnesium;Metal-binding;Nucleotide-binding;Transferase,Inositol-tetrakisphosphate 1-kinase 2 (EC 2.7.1.134) (Inositol- triphosphate 5/6-kinase 2) (EC 2.7.1.-) (Inositol 1,3,4-trisphosphate 5/6-kinase 2) (AtItpk-2).	7e-127	GO_ID:4731	TAIR|gene:2148989 SPTR:Q9SBA5 symbol:AT5G16760 [GO:0008372 "cellular component unknown" evidence=ND] [GO:0004428 "inositol or phosphatidylinositol kinase activity" evidence=IDA] [GO:0046853 "inositol and derivative phosphorylation" evidence=IDA] [GO:0003824 "catalytic activity" evidence=ISS] InterPro:IPR011761 Pfam:PF05770 PROSITE:PS50975 InterPro:IPR008656 EMBL:AL391147 EMBL:AJ001753 EMBL:AY0721…	8e-66
chr3.CM0996.6	1.9.4.15	E2.7.1.- [EC:2.7.1.-] [COG:COG0515 COG1493]	ath:At5g47750	MCA23.7; protein kinase, putative [EC:2.7.1.37] [KO:K00870]	7e-145	YNR047w_2	COG0515	1e-72	G11A_ORYSA	ATP-binding;Kinase;Nucleotide-binding;Serine/threonine-proteinkinase;Transferase,Protein kinase G11A (EC 2.7.1.-) (Fragment).	2e-143	GO_ID:16933	TAIR|gene:2087784 SPTR:Q9LTW5 symbol:AT3G12690.1 [GO:0016301 "kinase activity" evidence=ISS] InterPro:IPR000719 InterPro:IPR002290 InterPro:IPR008271 Pfam:PF00069 Prosite:PS00108 ProDom:PD000001 PROSITE:PS50011 SMART:SM00220 HSSP:P21146 EMBL:AB024033 EMBL:BT011689 EMBL:BT020332 SPTR:Q9LTW5	4e-169
chr3.CM0996.6	1.7.8.19	WAAY, rfaY lipopolysaccharide core biosynthesis protein RFAY [EC:2.7.-.-] [COG:COG0515]	ath:At5g47750	MCA23.7; protein kinase, putative [EC:2.7.1.37] [KO:K00870]	7e-145	YNR047w_2	COG0515	1e-72	G11A_ORYSA	ATP-binding;Kinase;Nucleotide-binding;Serine/threonine-proteinkinase;Transferase,Protein kinase G11A (EC 2.7.1.-) (Fragment).	2e-143	GO_ID:16933	TAIR|gene:2087784 SPTR:Q9LTW5 symbol:AT3G12690.1 [GO:0016301 "kinase activity" evidence=ISS] InterPro:IPR000719 InterPro:IPR002290 InterPro:IPR008271 Pfam:PF00069 Prosite:PS00108 ProDom:PD000001 PROSITE:PS50011 SMART:SM00220 HSSP:P21146 EMBL:AB024033 EMBL:BT011689 EMBL:BT020332 SPTR:Q9LTW5	4e-169
chr3.CM0996.6	1.1.17.19	E2.7.1.- [EC:2.7.1.-] [COG:COG0515 COG1493]	ath:At5g47750	MCA23.7; protein kinase, putative [EC:2.7.1.37] [KO:K00870]	7e-145	YNR047w_2	COG0515	1e-72	G11A_ORYSA	ATP-binding;Kinase;Nucleotide-binding;Serine/threonine-proteinkinase;Transferase,Protein kinase G11A (EC 2.7.1.-) (Fragment).	2e-143	GO_ID:16933	TAIR|gene:2087784 SPTR:Q9LTW5 symbol:AT3G12690.1 [GO:0016301 "kinase activity" evidence=ISS] InterPro:IPR000719 InterPro:IPR002290 InterPro:IPR008271 Pfam:PF00069 Prosite:PS00108 ProDom:PD000001 PROSITE:PS50011 SMART:SM00220 HSSP:P21146 EMBL:AB024033 EMBL:BT011689 EMBL:BT020332 SPTR:Q9LTW5	4e-169
chr3.CM0996.6	1.11.16.8	E2.7.1.- [EC:2.7.1.-] [COG:COG0515 COG1493]	ath:At5g47750	MCA23.7; protein kinase, putative [EC:2.7.1.37] [KO:K00870]	7e-145	YNR047w_2	COG0515	1e-72	G11A_ORYSA	ATP-binding;Kinase;Nucleotide-binding;Serine/threonine-proteinkinase;Transferase,Protein kinase G11A (EC 2.7.1.-) (Fragment).	2e-143	GO_ID:16933	TAIR|gene:2087784 SPTR:Q9LTW5 symbol:AT3G12690.1 [GO:0016301 "kinase activity" evidence=ISS] InterPro:IPR000719 InterPro:IPR002290 InterPro:IPR008271 Pfam:PF00069 Prosite:PS00108 ProDom:PD000001 PROSITE:PS50011 SMART:SM00220 HSSP:P21146 EMBL:AB024033 EMBL:BT011689 EMBL:BT020332 SPTR:Q9LTW5	4e-169
chr3.CM0996.6	4.2.4	Cell cycle [CLASS:04110] [PATH:hsa04110] [COG:COG0515]	ath:At5g47750	MCA23.7; protein kinase, putative [EC:2.7.1.37] [KO:K00870]	7e-145	YNR047w_2	COG0515	1e-72	G11A_ORYSA	ATP-binding;Kinase;Nucleotide-binding;Serine/threonine-proteinkinase;Transferase,Protein kinase G11A (EC 2.7.1.-) (Fragment).	2e-143	GO_ID:16933	TAIR|gene:2087784 SPTR:Q9LTW5 symbol:AT3G12690.1 [GO:0016301 "kinase activity" evidence=ISS] InterPro:IPR000719 InterPro:IPR002290 InterPro:IPR008271 Pfam:PF00069 Prosite:PS00108 ProDom:PD000001 PROSITE:PS50011 SMART:SM00220 HSSP:P21146 EMBL:AB024033 EMBL:BT011689 EMBL:BT020332 SPTR:Q9LTW5	4e-169
Ljwgs_026936.1	3.2.9.99	CAMK4 calcium/calmodulin-dependent protein kinase IV [EC:2.7.1.123] [GO:0004685]	pfa:MAL6P1.108	calcium-dependent protein kinase [EC:2.7.1.123 2.7.1.37] [KO:K00908 K00870]	2e-32				CDPK1_ARATH	ATP-binding;Calcium;Kinase;Multigenefamily;Nucleotide-binding;Phosphorylation;Repeat;Serine/threonine-proteinkinase;Transferase,Calcium-dependent protein kinase, isoform AK1 (EC 2.7.1.-) (CDPK).	3e-104	GO_ID:9071	TAIR|gene:2075884 SPTR:Q38870 symbol:AT3G10660.1 [GO:0004685 "calcium- and calmodulin-dependent protein kinase activity" evidence=ISS] [GO:0006468 "protein amino acid phosphorylation" evidence=ISS] [GO:0016301 "kinase activity" evidence=ISS] InterPro:IPR000719 InterPro:IPR002290 InterPro:IPR002048 InterPro:IPR008271 Pfam:PF00069 Pfam:PF00036 Prosite:PS00108 InterPro:IPR011992 Prosite:PS00107 Pros…	3e-103
chr2.CM0008.63.1	1.9.4.15	E2.7.1.- [EC:2.7.1.-] [COG:COG0515 COG1493]	ath:At5g02290	T1E22.50; protein kinase, putative [EC:2.7.1.37] [KO:K00870]	2e-36	YNL298w_2	COG0515	3e-19	RLCK7_ARATH	ATP-binding;Hypotheticalprotein;Kinase;Nucleotide-binding;Serine/threonine-proteinkinase;Transferase,Putative serine/threonine-protein kinase RLCKVII (EC 2.7.1.37).	8e-46	GO_ID:53934	TAIR|gene:2050986 SPTR:O22808 symbol:AT2G33580.1 [GO:0016301 "kinase activity" evidence=ISS] InterPro:IPR000719 Pfam:PF00069 InterPro:IPR002482 Pfam:PF01476 ProDom:PD000001 PROSITE:PS50011 EMBL:AC002332 EMBL:AF370600 PIR:C84747 SPTR:O22808	7e-54
chr2.CM0008.63.1	1.7.8.19	WAAY, rfaY lipopolysaccharide core biosynthesis protein RFAY [EC:2.7.-.-] [COG:COG0515]	ath:At5g02290	T1E22.50; protein kinase, putative [EC:2.7.1.37] [KO:K00870]	2e-36	YNL298w_2	COG0515	3e-19	RLCK7_ARATH	ATP-binding;Hypotheticalprotein;Kinase;Nucleotide-binding;Serine/threonine-proteinkinase;Transferase,Putative serine/threonine-protein kinase RLCKVII (EC 2.7.1.37).	8e-46	GO_ID:53934	TAIR|gene:2050986 SPTR:O22808 symbol:AT2G33580.1 [GO:0016301 "kinase activity" evidence=ISS] InterPro:IPR000719 Pfam:PF00069 InterPro:IPR002482 Pfam:PF01476 ProDom:PD000001 PROSITE:PS50011 EMBL:AC002332 EMBL:AF370600 PIR:C84747 SPTR:O22808	7e-54
chr2.CM0008.63.1	1.1.17.19	E2.7.1.- [EC:2.7.1.-] [COG:COG0515 COG1493]	ath:At5g02290	T1E22.50; protein kinase, putative [EC:2.7.1.37] [KO:K00870]	2e-36	YNL298w_2	COG0515	3e-19	RLCK7_ARATH	ATP-binding;Hypotheticalprotein;Kinase;Nucleotide-binding;Serine/threonine-proteinkinase;Transferase,Putative serine/threonine-protein kinase RLCKVII (EC 2.7.1.37).	8e-46	GO_ID:53934	TAIR|gene:2050986 SPTR:O22808 symbol:AT2G33580.1 [GO:0016301 "kinase activity" evidence=ISS] InterPro:IPR000719 Pfam:PF00069 InterPro:IPR002482 Pfam:PF01476 ProDom:PD000001 PROSITE:PS50011 EMBL:AC002332 EMBL:AF370600 PIR:C84747 SPTR:O22808	7e-54
chr2.CM0008.63.1	3.3.10.117	BMPR1 bone morphogenetic protein receptor, type I [EC:2.7.1.37]	ath:At5g02290	T1E22.50; protein kinase, putative [EC:2.7.1.37] [KO:K00870]	2e-36	YNL298w_2	COG0515	3e-19	RLCK7_ARATH	ATP-binding;Hypotheticalprotein;Kinase;Nucleotide-binding;Serine/threonine-proteinkinase;Transferase,Putative serine/threonine-protein kinase RLCKVII (EC 2.7.1.37).	8e-46	GO_ID:53934	TAIR|gene:2050986 SPTR:O22808 symbol:AT2G33580.1 [GO:0016301 "kinase activity" evidence=ISS] InterPro:IPR000719 Pfam:PF00069 InterPro:IPR002482 Pfam:PF01476 ProDom:PD000001 PROSITE:PS50011 EMBL:AC002332 EMBL:AF370600 PIR:C84747 SPTR:O22808	7e-54
chr2.CM0008.63.1	1.11.16.8	E2.7.1.- [EC:2.7.1.-] [COG:COG0515 COG1493]	ath:At5g02290	T1E22.50; protein kinase, putative [EC:2.7.1.37] [KO:K00870]	2e-36	YNL298w_2	COG0515	3e-19	RLCK7_ARATH	ATP-binding;Hypotheticalprotein;Kinase;Nucleotide-binding;Serine/threonine-proteinkinase;Transferase,Putative serine/threonine-protein kinase RLCKVII (EC 2.7.1.37).	8e-46	GO_ID:53934	TAIR|gene:2050986 SPTR:O22808 symbol:AT2G33580.1 [GO:0016301 "kinase activity" evidence=ISS] InterPro:IPR000719 Pfam:PF00069 InterPro:IPR002482 Pfam:PF01476 ProDom:PD000001 PROSITE:PS50011 EMBL:AC002332 EMBL:AF370600 PIR:C84747 SPTR:O22808	7e-54
chr2.CM0008.63.1	4.2.4	Cell cycle [CLASS:04110] [PATH:hsa04110] [COG:COG0515]	ath:At5g02290	T1E22.50; protein kinase, putative [EC:2.7.1.37] [KO:K00870]	2e-36	YNL298w_2	COG0515	3e-19	RLCK7_ARATH	ATP-binding;Hypotheticalprotein;Kinase;Nucleotide-binding;Serine/threonine-proteinkinase;Transferase,Putative serine/threonine-protein kinase RLCKVII (EC 2.7.1.37).	8e-46	GO_ID:53934	TAIR|gene:2050986 SPTR:O22808 symbol:AT2G33580.1 [GO:0016301 "kinase activity" evidence=ISS] InterPro:IPR000719 Pfam:PF00069 InterPro:IPR002482 Pfam:PF01476 ProDom:PD000001 PROSITE:PS50011 EMBL:AC002332 EMBL:AF370600 PIR:C84747 SPTR:O22808	7e-54
chr2.CM0008.63.1	3.2.2.1	Protein kinase [EC:2.7.1.37]	ath:At5g02290	T1E22.50; protein kinase, putative [EC:2.7.1.37] [KO:K00870]	2e-36	YNL298w_2	COG0515	3e-19	RLCK7_ARATH	ATP-binding;Hypotheticalprotein;Kinase;Nucleotide-binding;Serine/threonine-proteinkinase;Transferase,Putative serine/threonine-protein kinase RLCKVII (EC 2.7.1.37).	8e-46	GO_ID:53934	TAIR|gene:2050986 SPTR:O22808 symbol:AT2G33580.1 [GO:0016301 "kinase activity" evidence=ISS] InterPro:IPR000719 Pfam:PF00069 InterPro:IPR002482 Pfam:PF01476 ProDom:PD000001 PROSITE:PS50011 EMBL:AC002332 EMBL:AF370600 PIR:C84747 SPTR:O22808	7e-54
Ljwgs_006049.1	1.9.4.15	E2.7.1.- [EC:2.7.1.-] [COG:COG0515 COG1493]	ath:At5g02290	T1E22.50; protein kinase, putative [EC:2.7.1.37] [KO:K00870]	2e-54	BH2504_1	COG0515	8e-18	BAK1_ARATH	ATP-binding;Glycoprotein;Kinase;Leucine-richrepeat;Membrane;Nucleotide-binding;Phosphorylation;Repeat;Serine/threonine-proteinkinase;Signal;Transferase;Transmembrane,BRASSINOSTEROID INSENSITIVE 1-associated receptor kinase 1 precursor (EC 2.7.1.37) (BRI1-associated receptor kinase 1) (Somatic embryogenesis receptor-like kinase 3).	5e-63	GO_ID:43749	TAIR|gene:2091721 SPTR:Q9LV48 symbol:AT3G24550.1 [GO:0004672 "protein kinase activity" evidence=ISS] [GO:0005524 "ATP binding" evidence=ISS] [GO:0006468 "protein amino acid phosphorylation" evidence=ISS] InterPro:IPR000719 InterPro:IPR008271 Prosite:PS00108 Prosite:PS00107 ProDom:PD000001 PROSITE:PS50011 EMBL:AB020746 EMBL:AY056788 EMBL:AY059901 EMBL:AY093065 EMBL:BT008400 EMBL:AY128792 SPTR:Q9LV…	7e-71
Ljwgs_006049.1	1.7.8.19	WAAY, rfaY lipopolysaccharide core biosynthesis protein RFAY [EC:2.7.-.-] [COG:COG0515]	ath:At5g02290	T1E22.50; protein kinase, putative [EC:2.7.1.37] [KO:K00870]	2e-54	BH2504_1	COG0515	8e-18	BAK1_ARATH	ATP-binding;Glycoprotein;Kinase;Leucine-richrepeat;Membrane;Nucleotide-binding;Phosphorylation;Repeat;Serine/threonine-proteinkinase;Signal;Transferase;Transmembrane,BRASSINOSTEROID INSENSITIVE 1-associated receptor kinase 1 precursor (EC 2.7.1.37) (BRI1-associated receptor kinase 1) (Somatic embryogenesis receptor-like kinase 3).	5e-63	GO_ID:43749	TAIR|gene:2091721 SPTR:Q9LV48 symbol:AT3G24550.1 [GO:0004672 "protein kinase activity" evidence=ISS] [GO:0005524 "ATP binding" evidence=ISS] [GO:0006468 "protein amino acid phosphorylation" evidence=ISS] InterPro:IPR000719 InterPro:IPR008271 Prosite:PS00108 Prosite:PS00107 ProDom:PD000001 PROSITE:PS50011 EMBL:AB020746 EMBL:AY056788 EMBL:AY059901 EMBL:AY093065 EMBL:BT008400 EMBL:AY128792 SPTR:Q9LV…	7e-71
Ljwgs_006049.1	1.1.17.19	E2.7.1.- [EC:2.7.1.-] [COG:COG0515 COG1493]	ath:At5g02290	T1E22.50; protein kinase, putative [EC:2.7.1.37] [KO:K00870]	2e-54	BH2504_1	COG0515	8e-18	BAK1_ARATH	ATP-binding;Glycoprotein;Kinase;Leucine-richrepeat;Membrane;Nucleotide-binding;Phosphorylation;Repeat;Serine/threonine-proteinkinase;Signal;Transferase;Transmembrane,BRASSINOSTEROID INSENSITIVE 1-associated receptor kinase 1 precursor (EC 2.7.1.37) (BRI1-associated receptor kinase 1) (Somatic embryogenesis receptor-like kinase 3).	5e-63	GO_ID:43749	TAIR|gene:2091721 SPTR:Q9LV48 symbol:AT3G24550.1 [GO:0004672 "protein kinase activity" evidence=ISS] [GO:0005524 "ATP binding" evidence=ISS] [GO:0006468 "protein amino acid phosphorylation" evidence=ISS] InterPro:IPR000719 InterPro:IPR008271 Prosite:PS00108 Prosite:PS00107 ProDom:PD000001 PROSITE:PS50011 EMBL:AB020746 EMBL:AY056788 EMBL:AY059901 EMBL:AY093065 EMBL:BT008400 EMBL:AY128792 SPTR:Q9LV…	7e-71
Ljwgs_006049.1	3.3.10.117	BMPR1 bone morphogenetic protein receptor, type I [EC:2.7.1.37]	ath:At5g02290	T1E22.50; protein kinase, putative [EC:2.7.1.37] [KO:K00870]	2e-54	BH2504_1	COG0515	8e-18	BAK1_ARATH	ATP-binding;Glycoprotein;Kinase;Leucine-richrepeat;Membrane;Nucleotide-binding;Phosphorylation;Repeat;Serine/threonine-proteinkinase;Signal;Transferase;Transmembrane,BRASSINOSTEROID INSENSITIVE 1-associated receptor kinase 1 precursor (EC 2.7.1.37) (BRI1-associated receptor kinase 1) (Somatic embryogenesis receptor-like kinase 3).	5e-63	GO_ID:43749	TAIR|gene:2091721 SPTR:Q9LV48 symbol:AT3G24550.1 [GO:0004672 "protein kinase activity" evidence=ISS] [GO:0005524 "ATP binding" evidence=ISS] [GO:0006468 "protein amino acid phosphorylation" evidence=ISS] InterPro:IPR000719 InterPro:IPR008271 Prosite:PS00108 Prosite:PS00107 ProDom:PD000001 PROSITE:PS50011 EMBL:AB020746 EMBL:AY056788 EMBL:AY059901 EMBL:AY093065 EMBL:BT008400 EMBL:AY128792 SPTR:Q9LV…	7e-71
Ljwgs_006049.1	1.11.16.8	E2.7.1.- [EC:2.7.1.-] [COG:COG0515 COG1493]	ath:At5g02290	T1E22.50; protein kinase, putative [EC:2.7.1.37] [KO:K00870]	2e-54	BH2504_1	COG0515	8e-18	BAK1_ARATH	ATP-binding;Glycoprotein;Kinase;Leucine-richrepeat;Membrane;Nucleotide-binding;Phosphorylation;Repeat;Serine/threonine-proteinkinase;Signal;Transferase;Transmembrane,BRASSINOSTEROID INSENSITIVE 1-associated receptor kinase 1 precursor (EC 2.7.1.37) (BRI1-associated receptor kinase 1) (Somatic embryogenesis receptor-like kinase 3).	5e-63	GO_ID:43749	TAIR|gene:2091721 SPTR:Q9LV48 symbol:AT3G24550.1 [GO:0004672 "protein kinase activity" evidence=ISS] [GO:0005524 "ATP binding" evidence=ISS] [GO:0006468 "protein amino acid phosphorylation" evidence=ISS] InterPro:IPR000719 InterPro:IPR008271 Prosite:PS00108 Prosite:PS00107 ProDom:PD000001 PROSITE:PS50011 EMBL:AB020746 EMBL:AY056788 EMBL:AY059901 EMBL:AY093065 EMBL:BT008400 EMBL:AY128792 SPTR:Q9LV…	7e-71
Ljwgs_006049.1	4.2.4	Cell cycle [CLASS:04110] [PATH:hsa04110] [COG:COG0515]	ath:At5g02290	T1E22.50; protein kinase, putative [EC:2.7.1.37] [KO:K00870]	2e-54	BH2504_1	COG0515	8e-18	BAK1_ARATH	ATP-binding;Glycoprotein;Kinase;Leucine-richrepeat;Membrane;Nucleotide-binding;Phosphorylation;Repeat;Serine/threonine-proteinkinase;Signal;Transferase;Transmembrane,BRASSINOSTEROID INSENSITIVE 1-associated receptor kinase 1 precursor (EC 2.7.1.37) (BRI1-associated receptor kinase 1) (Somatic embryogenesis receptor-like kinase 3).	5e-63	GO_ID:43749	TAIR|gene:2091721 SPTR:Q9LV48 symbol:AT3G24550.1 [GO:0004672 "protein kinase activity" evidence=ISS] [GO:0005524 "ATP binding" evidence=ISS] [GO:0006468 "protein amino acid phosphorylation" evidence=ISS] InterPro:IPR000719 InterPro:IPR008271 Prosite:PS00108 Prosite:PS00107 ProDom:PD000001 PROSITE:PS50011 EMBL:AB020746 EMBL:AY056788 EMBL:AY059901 EMBL:AY093065 EMBL:BT008400 EMBL:AY128792 SPTR:Q9LV…	7e-71
Ljwgs_006049.1	3.2.2.1	Protein kinase [EC:2.7.1.37]	ath:At5g02290	T1E22.50; protein kinase, putative [EC:2.7.1.37] [KO:K00870]	2e-54	BH2504_1	COG0515	8e-18	BAK1_ARATH	ATP-binding;Glycoprotein;Kinase;Leucine-richrepeat;Membrane;Nucleotide-binding;Phosphorylation;Repeat;Serine/threonine-proteinkinase;Signal;Transferase;Transmembrane,BRASSINOSTEROID INSENSITIVE 1-associated receptor kinase 1 precursor (EC 2.7.1.37) (BRI1-associated receptor kinase 1) (Somatic embryogenesis receptor-like kinase 3).	5e-63	GO_ID:43749	TAIR|gene:2091721 SPTR:Q9LV48 symbol:AT3G24550.1 [GO:0004672 "protein kinase activity" evidence=ISS] [GO:0005524 "ATP binding" evidence=ISS] [GO:0006468 "protein amino acid phosphorylation" evidence=ISS] InterPro:IPR000719 InterPro:IPR008271 Prosite:PS00108 Prosite:PS00107 ProDom:PD000001 PROSITE:PS50011 EMBL:AB020746 EMBL:AY056788 EMBL:AY059901 EMBL:AY093065 EMBL:BT008400 EMBL:AY128792 SPTR:Q9LV…	7e-71
Ljwgs_008026.1	99.1.2.197	COG0666	hsa:54101	RIPK4, ANKRD3; receptor-interacting serine-threonine kinase 4 [EC:2.7.1.37] [KO:K00870]	8e-23	TP0835	COG0666	2e-15	ANK2_HUMAN	Alternativesplicing;ANKrepeat;Cytoskeleton;Diseasemutation;LongQTsyndrome;Phosphorylation;Repeat,Ankyrin-2 (Brain ankyrin) (Ankyrin B) (Ankyrin, nonerythroid).	3e-31	GO_ID:36258	UNIPROT|Q01484 SPTR:Q01484 symbol:ANK2_HUMAN "Splice Isoform 1 of Ankyrin-2" [GO:0005200 "structural constituent of cytoskeleton" evidence=NR] [GO:0015629 "actin cytoskeleton" evidence=NR] [GO:0016020 "membrane" evidence=NR] EMBL:X56958 InterPro:IPR002110 Pfam:PF00023 Interpro:IPR000488 PRINTS:PR01415 SMART:SM00248 PROSITE:PS50297 PROSITE:PS50088 InterPro:IPR011029 Pfam:PF00531 PROSITE:PS50017 SM…	1e-31
Ljwgs_008026.1	99.1.4.954	GO_ID:36258	hsa:54101	RIPK4, ANKRD3; receptor-interacting serine-threonine kinase 4 [EC:2.7.1.37] [KO:K00870]	8e-23	TP0835	COG0666	2e-15	ANK2_HUMAN	Alternativesplicing;ANKrepeat;Cytoskeleton;Diseasemutation;LongQTsyndrome;Phosphorylation;Repeat,Ankyrin-2 (Brain ankyrin) (Ankyrin B) (Ankyrin, nonerythroid).	3e-31	GO_ID:36258	UNIPROT|Q01484 SPTR:Q01484 symbol:ANK2_HUMAN "Splice Isoform 1 of Ankyrin-2" [GO:0005200 "structural constituent of cytoskeleton" evidence=NR] [GO:0015629 "actin cytoskeleton" evidence=NR] [GO:0016020 "membrane" evidence=NR] EMBL:X56958 InterPro:IPR002110 Pfam:PF00023 Interpro:IPR000488 PRINTS:PR01415 SMART:SM00248 PROSITE:PS50297 PROSITE:PS50088 InterPro:IPR011029 Pfam:PF00531 PROSITE:PS50017 SM…	1e-31
Ljwgs_008026.1	99.1.1.97	KO:K00870	hsa:54101	RIPK4, ANKRD3; receptor-interacting serine-threonine kinase 4 [EC:2.7.1.37] [KO:K00870]	8e-23	TP0835	COG0666	2e-15	ANK2_HUMAN	Alternativesplicing;ANKrepeat;Cytoskeleton;Diseasemutation;LongQTsyndrome;Phosphorylation;Repeat,Ankyrin-2 (Brain ankyrin) (Ankyrin B) (Ankyrin, nonerythroid).	3e-31	GO_ID:36258	UNIPROT|Q01484 SPTR:Q01484 symbol:ANK2_HUMAN "Splice Isoform 1 of Ankyrin-2" [GO:0005200 "structural constituent of cytoskeleton" evidence=NR] [GO:0015629 "actin cytoskeleton" evidence=NR] [GO:0016020 "membrane" evidence=NR] EMBL:X56958 InterPro:IPR002110 Pfam:PF00023 Interpro:IPR000488 PRINTS:PR01415 SMART:SM00248 PROSITE:PS50297 PROSITE:PS50088 InterPro:IPR011029 Pfam:PF00531 PROSITE:PS50017 SM…	1e-31
Ljwgs_008026.1	99.1.3.2.1811	ANK2_HUMAN	hsa:54101	RIPK4, ANKRD3; receptor-interacting serine-threonine kinase 4 [EC:2.7.1.37] [KO:K00870]	8e-23	TP0835	COG0666	2e-15	ANK2_HUMAN	Alternativesplicing;ANKrepeat;Cytoskeleton;Diseasemutation;LongQTsyndrome;Phosphorylation;Repeat,Ankyrin-2 (Brain ankyrin) (Ankyrin B) (Ankyrin, nonerythroid).	3e-31	GO_ID:36258	UNIPROT|Q01484 SPTR:Q01484 symbol:ANK2_HUMAN "Splice Isoform 1 of Ankyrin-2" [GO:0005200 "structural constituent of cytoskeleton" evidence=NR] [GO:0015629 "actin cytoskeleton" evidence=NR] [GO:0016020 "membrane" evidence=NR] EMBL:X56958 InterPro:IPR002110 Pfam:PF00023 Interpro:IPR000488 PRINTS:PR01415 SMART:SM00248 PROSITE:PS50297 PROSITE:PS50088 InterPro:IPR011029 Pfam:PF00531 PROSITE:PS50017 SM…	1e-31
