# Supplementary material for: Dissection of Symbiosis and Organ Development by Integrated Transcriptome Analysis of Lotus japonicus Mutant and Wild-Type Plants
Source: PLoS One. 2009 Aug 7;4(8):e6556. doi: 10.1371/journal.pone.0006556 (PMC2717213; doi:10.1371/journal.pone.0006556)
Supplement: Folder S3 — Nod-minus mutants (0.70 MB ZIP) [file pone.0006556.s011.zip › S3.NOD-MINUS MUTANTS copy/3.1. Nod minus vs wild-type total transcript analysis/3.1.6/-3.1.6.ID list.txt]

	M	FDR	M	FDR
Affy_ID	T01 - T07	T01 - T07	T02 - T08	T02 - T08
Ljwgs_016030.0.1_at	1.061132912	0.039634285	1.434416623	0.037263693
