# Supplementary material for: Dissection of Symbiosis and Organ Development by Integrated Transcriptome Analysis of Lotus japonicus Mutant and Wild-Type Plants
Source: PLoS One. 2009 Aug 7;4(8):e6556. doi: 10.1371/journal.pone.0006556 (PMC2717213; doi:10.1371/journal.pone.0006556)
Supplement: Folder S3 — Nod-minus mutants (0.70 MB ZIP) [file pone.0006556.s011.zip › S3.NOD-MINUS MUTANTS copy/3.1. Nod minus vs wild-type total transcript analysis/3.1.9/-3.1.9.ID list.txt]

	M	FDR	M	FDR
Affy_ID	T01 - T07	T01 - T07	T05 - T11	T05 - T11
TM1624.28_at	-2.552155433	0.04605302	-2.400481262	0.031637461
gi45349727_at	-2.045881342	0.049640456	-2.092455831	0.018957555
Ljwgs_065168.2_at	1.854887419	0.011573431	1.969598075	0.001547259
chr2.CM0028.12_at	2.390699207	0.027633302	2.351670265	0.011676747
