# Supplementary material for: Dissection of Symbiosis and Organ Development by Integrated Transcriptome Analysis of Lotus japonicus Mutant and Wild-Type Plants
Source: PLoS One. 2009 Aug 7;4(8):e6556. doi: 10.1371/journal.pone.0006556 (PMC2717213; doi:10.1371/journal.pone.0006556)
Supplement: Folder S3 — Nod-minus mutants (0.70 MB ZIP) [file pone.0006556.s011.zip › S3.NOD-MINUS MUTANTS copy/3.2. Nod minus vs wild-type specific transcript analysis/3.2.1/-3.2.1.ID list.txt]

	M	FDR
Affy_ID	T01 - T07	T01 - T07
TC12191_at	-3.253896188	0.001523686
Ljwgs_083258.0.1_at	-2.06636169	0.027896576
Ljwgs_025578.1_at	-2.035072998	0.02405832
gi45630948_at	-1.978412055	0.032207504
gi45410049_at	-1.843418137	0.006422435
TM0445.25.1_at	-1.720893514	0.028690114
gi45625776_at	-1.713012229	0.046040016
Ljwgs_066816.1_at	-1.666622105	0.01290943
Ljwgs_021753.1_at	-1.60864784	0.036005853
gi45627832_at	-1.534531498	0.01284853
Ljwgs_121515.1_at	-1.477560291	0.007776558
Ljwgs_014485.1_at	-1.474537812	0.018085743
TC10997_at	-1.422801954	0.047637333
chr3.TM0786.17_at	-1.419801955	2.05E-10
gi45622814_at	-1.41114572	0.001739151
gi45639135_at	-1.387792407	0.007766219
gi45354802_at	-1.320118644	0.045487072
gi45608385_at	-1.284455093	0.013462834
Ljwgs_144426.1_at	-1.269880666	0.000103192
gi45617996_at	-1.258241434	0.007382309
CM0584.12.1_at	-1.216413212	0.003723646
gi45400542_at	-1.20286837	2.46E-06
chr1.CM0318.55_at	-1.193881741	0.035911216
chr1.TM0805.9.1_at	-1.191813554	0.026426902
gi45627316_at	-1.165353526	0.028611428
TC15309_at	-1.162992929	0.015251653
Ljwgs_022524.0.1_at	-1.161616748	0.002037206
chr3.CM0711.48.1_at	-1.152863629	0.025220844
gi45415489_at	-1.152658197	5.01E-08
chr1.TM1612.35_at	-1.14386519	0.027633302
chr1.TM0092.20_s_at	-1.131810439	0.033818939
Ljwgs_051572.1.1_at	-1.126573028	0.015849364
chr1.CM0393.50_x_at	-1.124750624	0.037358947
Ljwgs_061456.0.1_at	-1.118011303	0.015849364
Ljwgs_026241.3_at	-1.115890075	1.54E-05
chr3.CM1468.17.1_at	-1.114763454	0.000103192
Ljwgs_011849.1_at	-1.107980128	0.011437449
Ljwgs_026241.2_at	-1.10401553	0.014494044
chr6.CM0057.19_at	-1.093655164	0.013619271
gi45574234_at	-1.078133814	0.019615901
chr5.TM0696.10.1_at	-1.063452304	1.33E-08
Ljwgs_033138.1_at	-1.061282144	0.016424209
gi5762754_at	-1.061241941	0.019711606
TM0499.12.2_at	-1.047635246	0.035271109
Ljwgs_029758.1_s_at	-1.039776209	0.01321299
TC11361_at	-1.030885006	2.12E-07
TC9906_at	-1.014129432	0.024042383
Ljwgs_107146.1_s_at	-1.008482969	0.004696913
gi45351972_at	-1.007491496	0.031786309
chr4.CM0227.32.1_at	-1.005952621	0.003360849
BM1271.2_at	-1.005582189	0.045117119
Ljwgs_138785.1_at	-1.000419476	0.004057245
chr1.CM0122.63_at	1.003769057	0.000537407
Ljwgs_017368.2_s_at	1.010926992	0.000639085
Ljwgs_064623.1_at	1.011860112	0.011962535
Ljwgs_019308.1_at	1.031314235	0.018729675
chr4.CM0558.28.1_at	1.033130105	0.003114621
chr4.TM1415.12_at	1.040690458	0.006475482
chr1.CM0029.28_at	1.040943973	0.00248546
Ljwgs_023592.2_at	1.041525464	0.013462834
Ljwgs_031900.1_at	1.045199509	0.026493262
TM1227.3_at	1.053164207	0.042679307
chr4.CM0006.48_at	1.055331522	0.01755974
chr1.CM1413.6_at	1.056198733	0.005311991
Ljwgs_009509.2_at	1.057251141	0.013516364
Ljwgs_124404.1.1_s_at	1.057692475	0.024286215
chr1.CM0442.9_at	1.066924178	0.004494369
chr6.CM0679.25_at	1.072443258	0.012768278
Ljwgs_040810.1.1_at	1.072487724	0.005311991
chr5.CM0200.51_at	1.078838362	0.001523686
chr5.TM0698.35_at	1.090293568	0.036017964
Ljwgs_025251.1_at	1.092162472	0.022248058
BM1271.17_at	1.092293154	0.046927719
Ljwgs_006903.2_at	1.094030684	0.013742017
Ljwgs_118482.1_at	1.096018188	0.031070064
TM0780.24.1_at	1.096096272	0.001866434
chr6.CM0140.5_at	1.098296448	0.014521978
Ljwgs_049490.1_at	1.103682694	0.037461953
Ljwgs_015609.1_at	1.106172974	0.032074593
Ljwgs_093467.1_at	1.108670211	0.004384548
Ljwgs_056724.1_s_at	1.110150822	0.012768278
Ljwgs_031645.1_at	1.116453571	0.032074593
Ljwgs_049061.1_s_at	1.121300964	0.012224234
Ljwgs_090900.1_at	1.123300995	0.043930595
Ljwgs_020925.1_at	1.125233966	0.019711606
chr1.CM0192.63_at	1.129755691	0.000137122
Ljwgs_090105.1_at	1.136812249	0.000363128
Ljwgs_060874.1_at	1.137762764	0.021435517
Ljwgs_011669.1_at	1.139513067	0.014494044
Ljwgs_072654.2_at	1.145106246	0.016070286
TM0068.52_s_at	1.147192709	0.001523686
chr3.CM0070.59_at	1.157867771	0.020945742
Ljwgs_014733.1_at	1.157942681	0.005012795
Ljwgs_007640.1_x_at	1.159260764	0.017520324
TM0651.17_at	1.159889388	0.007766219
Ljwgs_009630.1_at	1.161245236	0.003401329
Ljwgs_032099.1_at	1.19009259	0.034549438
Ljwgs_037092.1_s_at	1.201312799	0.041100468
chr5.CM0052.10_at	1.205798687	0.040703156
chr1.CM0378.21_at	1.21184215	0.016424209
Ljwgs_016350.2_at	1.215379113	0.009779526
Ljwgs_009063.2_at	1.217479434	0.008551761
chr6.CM0118.72_at	1.222076633	0.004011928
chr2.CM0018.34_at	1.228838179	0.013462834
chr1.CM0410.50_at	1.233090826	0.003853174
chr3.TM1463.12_at	1.235444176	0.003853174
Ljwgs_051370.1_s_at	1.242795506	0.012189613
chr1.CM0023.33_at	1.244164247	0.026480819
chr2.CM0803.91_s_at	1.248157869	0.032546435
chr3.TM1419.13.1_at	1.249644913	0.000935365
Ljwgs_014026.1_at	1.256210141	0.032200204
Ljwgs_028970.2_at	1.257786275	0.02405832
chr1.CM0318.1_at	1.294327528	0.001958332
Ljwgs_028970.2_s_at	1.296667771	0.02312929
CM0680.17_at	1.298316442	0.002541716
Ljwgs_057064.1_s_at	1.306520927	0.002037206
chr5.CM0148.23_at	1.308195155	1.41E-05
Ljwgs_023810.1_at	1.308817973	0.036587883
Ljwgs_023398.2_s_at	1.309826247	0.040289107
chr1.CM0222.28_at	1.314754175	0.04605302
chr1.CM0029.39_at	1.315153435	0.002541716
chr1.CM0141.12.3_at	1.317349843	0.036991785
Ljwgs_095238.1_at	1.322673381	0.012517493
chr5.CM0148.10_at	1.329152308	0.021721891
TM1441.29.1_at	1.338164421	0.003731718
Ljwgs_110169.1_s_at	1.342782063	0.00248546
chr1.CM0113.38.1_at	1.344152302	9.02E-05
Ljwgs_047882.1_at	1.344872353	0.001063793
TM1008.3_at	1.357093304	0.001295328
Ljwgs_013775.2_x_at	1.359516208	0.003114621
chr1.CM0410.50_x_at	1.359568772	0.000475688
TM0725.19.1_s_at	1.360614939	0.020366328
chr2.CM0304.10.1_x_at	1.364105982	0.004445879
chr6.CM0139.46_at	1.365824494	0.036991785
chr4.TM0597.13_at	1.373796345	0.015447178
Ljwgs_120150.1_at	1.377542814	0.044433553
chr6.TM0756.20_at	1.380217543	0.000781255
Ljwgs_015994.1_at	1.395615515	0.008742262
TM0651.27_at	1.396749416	0.003741393
TM1670.12.1_x_at	1.4184053	0.005177007
Ljwgs_039209.1_at	1.41917158	0.015103758
chr4.CM0100.24_at	1.43000548	1.41E-05
chr5.CM0089.126_at	1.430835757	0.037015236
Ljwgs_066689.1_s_at	1.456963528	0.003899533
chr2.CM0304.10.1_at	1.457497453	0.027404488
TC12687_at	1.471115781	0.042936117
Ljwgs_026562.1_at	1.473537925	1.84E-06
chr1.TM1003.2_s_at	1.482901444	0.000631015
Ljwgs_068070.1_at	1.486237636	0.002541716
Ljwgs_025453.1.1_at	1.491582197	0.003880143
chr1.CM0442.9.1_at	1.497705474	0.032200204
CM1488.31_at	1.505615792	0.000403133
Ljwgs_040798.1_at	1.50695272	0.018348016
chr5.CM0260.53.2_at	1.50825643	0.006422435
TM0825.2_at	1.5289861	0.035271109
chr4.CM0558.24_at	1.530875929	0.017038323
chr1.CM0105.55_at	1.539111996	0.006954342
chr1.CM0544.22_at	1.543666807	7.52E-05
Ljwgs_031559.1_at	1.546134851	0.033846883
gi22790756_at	1.552167751	0.009292269
Ljwgs_107151.1_at	1.556414162	0.005311991
Ljwgs_007638.2_x_at	1.569182384	0.000588659
chr1.CM0206.150_at	1.594739204	0.000935365
Ljwgs_037456.1_at	1.595280853	0.03514716
Ljwgs_030650.1_at	1.601542719	0.009762291
chr6.TM0517.10_at	1.606817251	0.015849364
chr5.CM0096.71_at	1.6125029	0.013501388
TM1622.16_at	1.627412823	0.002866182
Ljwgs_044296.1_at	1.629666735	0.03274505
chr4.CM1170.47_at	1.660982164	9.02E-05
TM0802.5_x_at	1.672401008	0.000116316
Ljwgs_031427.1.1_at	1.677088658	0.012044003
Ljwgs_016359.1_at	1.728750615	0.010040447
Ljwgs_047266.1.1_s_at	1.745887655	0.005311991
chr3.CM0216.38_at	1.794546864	0.00057943
Ljwgs_013044.1_at	1.797893017	0.027107437
TM0802.5_at	1.801204164	0.001539547
chr3.CM0574.26_at	1.815831595	0.00981536
Ljwgs_081668.1_x_at	1.819881654	0.000695131
chr2.CM0018.61_at	1.844266449	0.007892347
Ljwgs_081668.1_at	1.888684942	0.000334908
Ljwgs_100994.1_at	1.901355963	0.013762566
Ljwgs_040813.1_s_at	1.955527426	0.01284853
CM1257.29.2_at	1.99152132	0.015342491
Ljwgs_056906.1.1_at	2.11163022	0.003731718
chr3.TM0745.32_at	2.152862078	0.002834119
chr3.CM0135.30_s_at	2.318540003	0.011616507
chr5.TM0431.20_at	2.329312124	0.019711606
TC18978_at	3.395820896	0.043025125
