# Supplementary material for: Dissection of Symbiosis and Organ Development by Integrated Transcriptome Analysis of Lotus japonicus Mutant and Wild-Type Plants
Source: PLoS One. 2009 Aug 7;4(8):e6556. doi: 10.1371/journal.pone.0006556 (PMC2717213; doi:10.1371/journal.pone.0006556)
Supplement: Folder S3 — Nod-minus mutants (0.70 MB ZIP) [file pone.0006556.s011.zip › S3.NOD-MINUS MUTANTS copy/3.2. Nod minus vs wild-type specific transcript analysis/3.2.1/3.2.1.transcription factor.txt]

Ljwgs_066816.1	99.1.4.1534	GO_ID:44920							Y4466_ARATH	3D-structure;DNA-binding;Homeobox;Metal-binding;Nuclearprotein;Transcription;Transcriptionregulation;Zinc;Zinc-finger,ZF-HD homeobox protein At4g24660 (AtHB-22).	4e-09	GO_ID:44920	TAIR|gene:2019189 SPTR:Q9CA51 symbol:AT1G74660.1 [GO:0000004 "biological process unknown" evidence=ND] [GO:0003700 "transcription factor activity" evidence=ISS] Pfam:PF04770 InterPro:IPR006456 TIGRFAMs:TIGR01566 EMBL:AC011765 PIR:G96775 SPTR:Q9CA51	3e-13
Ljwgs_066816.1	99.1.3.2.396	Y4466_ARATH							Y4466_ARATH	3D-structure;DNA-binding;Homeobox;Metal-binding;Nuclearprotein;Transcription;Transcriptionregulation;Zinc;Zinc-finger,ZF-HD homeobox protein At4g24660 (AtHB-22).	4e-09	GO_ID:44920	TAIR|gene:2019189 SPTR:Q9CA51 symbol:AT1G74660.1 [GO:0000004 "biological process unknown" evidence=ND] [GO:0003700 "transcription factor activity" evidence=ISS] Pfam:PF04770 InterPro:IPR006456 TIGRFAMs:TIGR01566 EMBL:AC011765 PIR:G96775 SPTR:Q9CA51	3e-13
CM0584.12.1	99.1.4.6886	GO_ID:13705										GO_ID:13705	TAIR|gene:3433560 SPTR:Q9LMY8 symbol:AT1G13600.1 [GO:0003700 "transcription factor activity" evidence=ISS] [GO:0003677 "DNA binding" evidence=ISS] [GO:0006355 "regulation of transcription, DNA-dependent" evidence=ISS] InterPro:IPR004827 InterPro:IPR011700 GO:GO:0005634 SMART:SM00338 PROSITE:PS50217 PROSITE:PS00036 Pfam:PF07716 EMBL:AC027134 EMBL:AC027656 EMBL:AF332430 PIR:A86269 SPTR:Q9LMY8	3e-16
Ljwgs_023592.2	2.1.2.9	TFIID8 transcription initiation factor TFIID subunit D8	ath:At4g31720	F28M20.90; transcription initiation factor IID (TFIID) 23-30kDa subunit (TAF2H) family protein [KO:K03134]	2e-18				TAF10_MOUSE	Nuclearprotein;Transcription;Transcriptionregulation,Transcription initiation factor TFIID subunit 10 (Transcription initiation factor TFIID 30 kDa subunit) (TAF(II)30) (TAFII-30) (mTAFII30).	2e-09	GO_ID:25198	TAIR|gene:2124883 SPTR:O04173 symbol:AT4G31720.1 [GO:0003700 "transcription factor activity" evidence=ISS] [GO:0005634 "nucleus" evidence=ISS] [GO:0006352 "transcription initiation" evidence=ISS] InterPro:IPR003923 Pfam:PF03540 GO:GO:0005634 PRINTS:PR01443 EMBL:AL161579 EMBL:AL031004 EMBL:Y12904 EMBL:AY086560 EMBL:AF352813 EMBL:AY463628 EMBL:AF344879 PIR:T05098 SPTR:O04173	3e-19
chr1.CM1413.6	99.1.4.131	GO_ID:53896										GO_ID:53896	TAIR|gene:2075396 SPTR:Q9M8S0 symbol:AT3G02790.1 [GO:0003700 "transcription factor activity" evidence=ISS] [GO:0045449 "regulation of transcription" evidence=TAS] InterPro:IPR007087 SMART:SM00355 EMBL:AC018363 EMBL:AY058229 EMBL:AF361599 SPTR:Q9M8S0	1e-43
Ljwgs_023398.2	99.1.3.2.234	OCS1_MAIZE							OCS1_MAIZE	DNA-binding;Nuclearprotein;Transcription;Transcriptionregulation,Ocs-element binding factor 1 (OCSBF-1).	2e-19	GO_ID:22065	TAIR|gene:2096023 SPTR:Q9LZP8 symbol:AT3G62420.1 [GO:0003700 "transcription factor activity" evidence=ISS] [GO:0003677 "DNA binding" evidence=ISS] [GO:0006355 "regulation of transcription, DNA-dependent" evidence=ISS] InterPro:IPR004827 Pfam:PF00170 GO:GO:0005634 SMART:SM00338 PROSITE:PS50217 PROSITE:PS00036 InterPro:IPR011616 EMBL:AL162507 EMBL:AY050923 EMBL:AF400620 EMBL:AY091421 PIR:T48034 SPT…	3e-24
Ljwgs_023398.2	99.1.4.5701	GO_ID:22065							OCS1_MAIZE	DNA-binding;Nuclearprotein;Transcription;Transcriptionregulation,Ocs-element binding factor 1 (OCSBF-1).	2e-19	GO_ID:22065	TAIR|gene:2096023 SPTR:Q9LZP8 symbol:AT3G62420.1 [GO:0003700 "transcription factor activity" evidence=ISS] [GO:0003677 "DNA binding" evidence=ISS] [GO:0006355 "regulation of transcription, DNA-dependent" evidence=ISS] InterPro:IPR004827 Pfam:PF00170 GO:GO:0005634 SMART:SM00338 PROSITE:PS50217 PROSITE:PS00036 InterPro:IPR011616 EMBL:AL162507 EMBL:AY050923 EMBL:AF400620 EMBL:AY091421 PIR:T48034 SPT…	3e-24
Ljwgs_110169.1	99.1.4.1297	GO_ID:48699										GO_ID:48699	TAIR|gene:2170168 SPTR:Q9FG30 symbol:AT5G06770.1 [GO:0003700 "transcription factor activity" evidence=ISS] [GO:0045449 "regulation of transcription" evidence=TAS] [GO:0003676 "nucleic acid binding" evidence=ISS] Interpro:IPR004087 Pfam:PF00013 InterPro:IPR000571 InterPro:IPR004088 Pfam:PF00642 SMART:SM00322 PROSITE:PS50084 HSSP:P22893 SMART:SM00356 EMBL:AP002032 EMBL:AK117974 EMBL:BT005260 SPTR:Q…	2e-24
