# Supplementary material for: Dissection of Symbiosis and Organ Development by Integrated Transcriptome Analysis of Lotus japonicus Mutant and Wild-Type Plants
Source: PLoS One. 2009 Aug 7;4(8):e6556. doi: 10.1371/journal.pone.0006556 (PMC2717213; doi:10.1371/journal.pone.0006556)
Supplement: Folder S3 — Nod-minus mutants (0.70 MB ZIP) [file pone.0006556.s011.zip › S3.NOD-MINUS MUTANTS copy/3.2. Nod minus vs wild-type specific transcript analysis/3.2.15/-3.2.15.ID list.txt]

	M	FDR	M	FDR
Affy_ID	T03 - T09	T03 - T09	T05 - T11	T05 - T11
Ljwgs_035872.1_at	-4.872794417	0.003205244	-3.646555304	0.030494518
Ljwgs_048280.1_s_at	-2.317353942	0.003205244	-1.808072728	0.023544281
Ljwgs_013141.2_at	-2.193023323	0.036084275	-2.047796168	0.046958388
chr4.CM0337.33_at	-2.140804051	0.003994474	-2.410971073	0.000764215
Ljwgs_149324.1_at	-2.120207635	0.00067629	-2.20624004	0.000271848
Ljwgs_068415.1_s_at	-2.020150533	0.003266607	-2.366533693	0.000375361
gi45625790_at	-2.012486926	0.003994474	-1.883819923	0.005531491
chr3.CM0574.6_at	-1.947868875	0.002917205	-1.797545318	0.004490536
chr2.CM0191.80_at	-1.90276925	0.000974411	-2.113697011	0.000176769
Ljwgs_022902.1.1_s_at	-1.869706587	0.014036885	-2.060548656	0.004165967
chr3.TM1419.5_at	-1.869282369	0.014645573	-1.877043646	0.011176344
chr1.TM0507.17_at	-1.86242976	0.004805106	-1.372082331	0.047036059
chr2.CM0373.76_at	-1.803682817	0.001174757	-1.586914268	0.003275206
Ljwgs_129120.1_at	-1.798244663	0.015130488	-1.550696561	0.037919064
Ljwgs_051816.1_at	-1.502428975	0.00056269	-1.08176953	0.01172119
chr5.CM0200.5_at	-1.352443729	0.001174757	-1.591150675	0.000111754
chr3.CM0724.4_at	-1.301646006	0.011375556	-1.139733479	0.026589682
chr3.CM0091.41_at	-1.275911625	0.021547735	-1.311367978	0.013716167
chr2.CM0056.30_at	-1.248912457	0.031530727	-1.340561368	0.015052052
chr2.CM0056.32_at	-1.234651192	0.007030382	-1.265660447	0.004266409
Ljwgs_018247.1_at	-1.210555852	0.033402437	-1.382958821	0.009120535
chr5.CM0299.53_at	1.003554806	0.015515789	1.093381004	0.005440284
Ljwgs_096501.1.1_at	1.052374143	0.004573058	1.160506347	0.001155234
Ljwgs_063578.1_at	1.080528695	0.017329412	1.225872794	0.004103948
CM1257.22.1_at	1.088772681	0.04738172	1.389470934	0.005063907
chr5.CM0569.30_at	1.193557885	0.004456952	2.180743035	1.26E-06
gi7748764_at	1.214400745	0.023388463	1.743108328	0.000444875
chr2.CM0177.79_at	1.248671169	0.017184784	1.270293278	0.01172119
TM1445.10.1_at	1.285136129	0.004573058	1.46823659	0.000788567
Ljwgs_047090.1_at	1.294369429	0.010704603	1.595621584	0.000925129
Ljwgs_045353.1_at	1.312335851	0.020736757	1.934236979	0.000280149
Ljwgs_084558.1_at	1.354466041	0.019381728	1.552973806	0.004165967
chr4.CM0288.50_at	1.397113305	0.016013731	1.260701979	0.02854824
Ljwgs_019228.1_at	1.437744756	0.004710559	1.170429611	0.02421784
chr6.CM0037.42_at	1.451844033	1.14E-05	1.072177615	0.000462797
chr4.CM0501.43_at	1.475036783	0.038720373	1.755332256	0.007576251
chr6.CM0037.61.1_at	1.484790099	0.044132417	1.959736445	0.003173953
Ljwgs_047343.1.1_at	1.493789806	0.036084275	1.785653252	0.006613744
chr1.CM0171.23_s_at	1.527649861	0.023913557	2.332427288	0.000236691
chr3.TM1658.7_at	1.535263102	0.010823788	1.237201417	0.045840607
Ljwgs_046658.1_at	1.556343501	0.003592266	2.239074491	2.91E-05
chr1.TM0952.13_at	1.570619383	0.007030382	1.722793404	0.002184489
Ljwgs_010834.2_at	1.613678674	0.003200542	1.181565705	0.035709045
chr3.CM0996.6_at	1.619191679	0.044132417	3.634990616	3.53E-06
chr1.CM0171.50.2_at	1.628517122	0.001586177	3.359391221	3.49E-08
Ljwgs_119003.1_at	1.699423916	0.02411164	5.05550077	9.31E-09
Ljwgs_021967.1_at	1.700025743	0.010581774	2.301281496	0.000296109
chr1.TM0534.9_at	1.701580874	0.007030382	2.068249232	0.000697537
chr4.CM0025.31_at	1.725260397	0.006065843	1.81059897	0.002863224
chr2.CM0008.63.1_at	1.739100286	0.012250594	4.335064026	4.28E-08
chr1.CM0800.12_at	1.765473331	0.003882339	1.706938427	0.003832357
Ljwgs_096803.1_at	1.793784096	0.001174757	1.228105193	0.030089141
gi45617763_at	1.882854575	0.004080738	1.853319047	0.003389546
TM1445.20_at	1.897389546	0.006065843	2.409182161	0.000335365
TM1757.18_at	1.89979007	0.001360597	5.499372208	6.11E-11
Ljwgs_066041.1_at	1.919398939	0.022660981	2.483813013	0.001474458
chr1.TM0534.12.2_at	1.921085481	0.016165387	2.218792424	0.003170946
Ljwgs_011647.1_at	1.946104897	0.00010778	1.694077265	0.000435082
TC7888_at	1.993419008	0.014036885	2.372413088	0.001927942
Ljwgs_046308.1_at	2.018662147	4.45E-05	1.408562785	0.002539352
chr1.TM0534.21.1_at	2.045811513	0.022901339	2.523178972	0.002468771
Ljwgs_014593.1_at	2.062051563	9.88E-06	1.163305849	0.007814041
Ljwgs_003482.1_at	2.085652879	0.000814612	1.906525767	0.001512594
Ljwgs_004510.1_at	2.089247963	0.003205244	1.596549532	0.026589682
Ljwgs_070802.1_at	2.134713377	0.006709096	1.807055474	0.02421784
chr6.TM0084.15.1_s_at	2.198656229	0.012673766	2.154177377	0.01172119
Ljwgs_061146.1_at	2.199524187	0.013878452	2.961411739	0.000440994
chr4.CM0256.35_at	2.236921525	0.004130464	2.230752062	0.003012138
chr1.TM0371.19_at	2.237223074	0.000320849	2.399662931	9.01E-05
chr4.CM0026.10_at	2.265434495	0.02411164	2.198167794	0.025525508
Ljwgs_045903.1_at	2.290205137	0.001174757	1.980832921	0.003907774
Ljwgs_021600.1_s_at	2.304147006	4.97E-05	2.213075962	6.49E-05
Ljwgs_134572.1_at	2.304983129	0.034743525	2.421780755	0.020396921
CM0601.23.1_at	2.315792975	2.01E-09	1.230075246	3.72E-05
Ljwgs_050272.1_at	2.31735674	0.005122787	2.206949648	0.006541182
chr4.CM0617.67_at	2.350460844	0.003449684	2.027757774	0.010538157
Ljwgs_115867.1_at	2.363720048	2.43E-07	1.331465158	0.000595833
TM1571.4_at	2.39379372	0.007030382	2.031255331	0.02471758
chr4.TM0555.14.1_at	2.407877832	0.009030274	2.159481396	0.01914001
chr1.CM0113.81_at	2.412008702	0.000213499	1.719895029	0.006624892
chr2.CM0249.65.6_s_at	2.421371502	0.010002811	3.63409258	7.78E-05
chr3.CM0241.66_s_at	2.428411678	9.21E-05	1.83544837	0.001927942
chr5.CM0148.20_at	2.429646887	0.004573058	2.217487152	0.008422364
Ljwgs_041976.1.1_at	2.432387547	0.006144148	2.103450172	0.018957555
TM0990.28_at	2.437553339	3.92E-08	1.628057726	1.57E-05
Ljwgs_032034.1_at	2.465658456	0.004825672	2.798791425	0.000939342
Ljwgs_019069.1_at	2.504063327	0.030207547	3.19308435	0.002556719
chr3.TM0782.20.1_at	2.519133812	0.003200542	3.857256542	9.72E-06
Ljwgs_080540.1_s_at	2.524837963	0.001051054	1.641411021	0.040041867
Ljwgs_025743.1_s_at	2.527681163	0.007140573	2.472577237	0.007160771
Ljwgs_027952.1_at	2.538245013	0.000797088	2.801539002	0.000156161
Ljwgs_003483.1_at	2.558397623	0.003882339	2.327064648	0.007160771
chr1.CM0088.60_at	2.563619414	0.00545725	2.718689546	0.002303875
Ljwgs_028151.1_at	2.571429715	0.002394665	2.496853347	0.002303875
Ljwgs_003423.2_at	2.623182894	0.006709096	2.241411482	0.022409282
TM0879.2_at	2.63821805	0.000834609	2.505468378	0.001002637
chr3.CM0711.39.1_at	2.641545002	2.42E-06	1.50874629	0.002620795
Ljwgs_042963.1_at	2.65270867	0.005554679	2.795038702	0.002500617
TM0645.8_at	2.677739375	0.000275603	2.325525795	0.001010415
Ljwgs_084419.1_at	2.694782222	0.013126799	2.736325254	0.008855468
Ljwgs_030699.1_at	2.716344516	8.18E-07	2.474308678	2.64E-06
chr3.TM0782.20_at	2.761958913	0.024457405	4.410116339	0.000141767
gi13884395_at	2.777434888	0.001360597	4.531063864	1.31E-06
Ljwgs_122957.1_at	2.782369525	0.036037997	3.121038299	0.01172119
Ljwgs_021666.1_at	2.784027454	0.001360597	2.257748184	0.00879983
TM1571.22_s_at	2.810627759	0.004638394	2.875514494	0.002671214
Ljwgs_096478.1_at	2.829265113	1.56E-05	2.890623579	8.41E-06
Ljwgs_061523.2_at	2.84440719	0.000275603	2.325553263	0.002001548
chr2.TM0383.4_at	2.854210591	0.005863286	2.677259661	0.008626122
Ljwgs_077444.1_at	2.868134142	5.87E-07	1.847203389	0.000238395
Ljwgs_066244.1_at	2.879346826	0.001600105	3.171832503	0.000375361
TM0990.20_at	2.882485056	0.022571638	3.663843158	0.001769077
Ljwgs_007118.2_at	2.888855649	0.000602793	2.711682619	0.00080325
Ljwgs_043352.1_s_at	2.951079783	1.58E-05	2.832372366	2.14E-05
Ljwgs_034909.1_s_at	2.957503014	0.000106199	2.210745893	0.002401703
Ljwgs_011432.1_at	2.978209086	2.44E-06	2.383035823	4.80E-05
gi45637641_at	2.982375602	1.63E-10	4.568281089	3.17E-14
Ljwgs_136459.1_at	3.023027211	0.004543558	3.255685827	0.001510704
Ljwgs_050066.2_at	3.051931033	0.038720373	4.111412961	0.002132516
TM1571.20_at	3.116231222	0.001174757	3.244610791	0.000489964
chr5.CM0200.116_at	3.144486036	0.004080738	4.421023803	4.90E-05
Ljwgs_130111.1_s_at	3.161351977	0.001174757	2.463336889	0.010816122
Ljwgs_145929.1_at	3.269031879	1.58E-05	3.622312384	2.64E-06
chr1.CM0150.1_at	3.291218287	0.000454281	2.808136822	0.001861773
chr6.TM0517.8_at	3.302182417	1.36E-06	6.025565426	2.90E-11
Ljwgs_043352.1_at	3.336856351	6.61E-07	2.925376212	3.55E-06
chr2.CM0191.39_at	3.353797347	5.06E-05	2.471516563	0.001649695
TM0645.23.1_at	3.359596799	0.004860108	3.683910623	0.001428577
Ljwgs_111594.1_at	3.395689121	7.32E-09	6.09469214	8.89E-14
Ljwgs_024479.1_s_at	3.416347046	6.70E-05	1.794320916	0.040477874
gi45631459_at	3.429571486	0.001111623	4.631780969	1.50E-05
chr1.CM0171.54_at	3.747204509	0.000618124	3.533441224	0.000788567
Ljwgs_026936.1_at	3.811460777	1.12E-05	3.891845012	5.84E-06
TM0914.20_at	3.872149516	0.000118787	4.783643254	4.05E-06
chr4.CM0229.11_at	4.123108412	7.80E-06	3.429261207	7.82E-05
TM1476.21_at	4.142916702	0.00292888	4.916640803	0.000278844
Ljwgs_071225.0.1_at	4.152193125	0.001047914	4.693914224	0.000156161
chr4.CM0087.37_at	4.165213818	2.82E-07	3.109081407	1.85E-05
Ljwgs_006049.1_at	4.281524044	0.00074149	5.025990317	6.49E-05
TM1476.21.1_s_at	4.439714793	0.000535719	5.039373987	6.95E-05
chr4.CM0229.2_at	4.492407155	1.22E-06	4.088349648	3.55E-06
chr5.CM0260.26_at	4.79381487	1.63E-08	5.627160339	5.54E-10
Ljwgs_119901.1_at	5.181114227	1.03E-09	5.842653897	6.11E-11
Ljwgs_076238.1_s_at	5.34415777	6.81E-06	4.201381832	0.000141767
chr2.CM0060.47_at	5.356580447	1.80E-14	4.894165847	6.61E-14
chr3.TM1144.14.1_at	5.470317317	1.14E-07	4.495260916	1.97E-06
Ljwgs_119495.1_s_at	5.586980082	2.81E-07	5.172820177	7.40E-07
Ljwgs_008026.1_at	6.010608768	1.80E-14	5.402669205	6.61E-14
Ljwgs_015164.1_at	6.094411378	1.86E-15	7.321871153	4.01E-17
Ljwgs_060216.1_at	6.186047097	1.80E-14	6.262726031	1.50E-14
Ljwgs_072453.1_at	6.188087821	0.000168672	5.499372788	0.000489964
chr6.CM0437.25_s_at	6.19759527	7.32E-09	3.617026624	2.72E-05
TM0807.34_at	6.19928562	1.03E-09	6.197647679	5.54E-10
TM0748.11_at	6.646873057	1.03E-07	7.122625934	2.11E-08
chr6.BM1429.11_at	6.685935689	1.24E-12	5.304922639	6.11E-11
chr2.CM0102.46_s_at	6.804099374	6.97E-14	7.20548817	2.13E-14
Ljwgs_045411.1_at	6.949544105	2.84E-05	5.819939845	0.000229346
gi6448578_at	7.212130482	3.98E-10	7.329297306	1.44E-10
Ljwgs_041638.1_s_at	7.441332195	0.000654708	7.482155453	0.000386238
Ljwgs_017174.1_at	8.155358956	1.92E-15	9.288929566	1.27E-16
