# Supplementary material for: Dissection of Symbiosis and Organ Development by Integrated Transcriptome Analysis of Lotus japonicus Mutant and Wild-Type Plants
Source: PLoS One. 2009 Aug 7;4(8):e6556. doi: 10.1371/journal.pone.0006556 (PMC2717213; doi:10.1371/journal.pone.0006556)
Supplement: Folder S4 — Cyclops mutant (0.59 MB ZIP) [file pone.0006556.s012.zip]

Archive with 666 entries (641 files):
- S4.CYCLOPS MUTANT copy/
- S4.CYCLOPS MUTANT copy/4.1. Cyclops vs wild type specific transcript/
- S4.CYCLOPS MUTANT copy/4.1. Cyclops vs wild type specific transcript/4.1.1/
- S4.CYCLOPS MUTANT copy/4.1. Cyclops vs wild type specific transcript/._-4.1.Comparisons overview.doc
- S4.CYCLOPS MUTANT copy/4.1. Cyclops vs wild type specific transcript/4.1.1/-4.1.1.ID list.txt
- S4.CYCLOPS MUTANT copy/4.1. Cyclops vs wild type specific transcript/-4.1.Comparisons overview.doc
- S4.CYCLOPS MUTANT copy/4.1. Cyclops vs wild type specific transcript/4.1.1/._-4.1.1.ID list.txt
- S4.CYCLOPS MUTANT copy/4.1. Cyclops vs wild type specific transcript/4.1.1/._-4.1.1.ID-ANU.txt
- S4.CYCLOPS MUTANT copy/4.1. Cyclops vs wild type specific transcript/4.1.1/-4.1.1.ID-ANU.txt
- S4.CYCLOPS MUTANT copy/4.1. Cyclops vs wild type specific transcript/4.1.1/._4.1.1.abscisic acid.txt
- S4.CYCLOPS MUTANT copy/4.1. Cyclops vs wild type specific transcript/4.1.1/4.1.1.abscisic acid.txt
- S4.CYCLOPS MUTANT copy/4.1. Cyclops vs wild type specific transcript/4.1.1/4.1.1.auxin.txt
- S4.CYCLOPS MUTANT copy/4.1. Cyclops vs wild type specific transcript/4.1.1/._4.1.1.auxin.txt
- S4.CYCLOPS MUTANT copy/4.1. Cyclops vs wild type specific transcript/4.1.1/4.1.1.brassinosteroid.txt
- S4.CYCLOPS MUTANT copy/4.1. Cyclops vs wild type specific transcript/4.1.1/._4.1.1.brassinosteroid.txt
- S4.CYCLOPS MUTANT copy/4.1. Cyclops vs wild type specific transcript/4.1.1/4.1.1.cytokinin.txt
- S4.CYCLOPS MUTANT copy/4.1. Cyclops vs wild type specific transcript/4.1.1/4.1.1.defense.txt
- S4.CYCLOPS MUTANT copy/4.1. Cyclops vs wild type specific transcript/4.1.1/._4.1.1.cytokinin.txt
- S4.CYCLOPS MUTANT copy/4.1. Cyclops vs wild type specific transcript/4.1.1/._4.1.1.defense.txt
- S4.CYCLOPS MUTANT copy/4.1. Cyclops vs wild type specific transcript/4.1.1/4.1.1.ethylene.txt
- S4.CYCLOPS MUTANT copy/4.1. Cyclops vs wild type specific transcript/4.1.1/._4.1.1.ethylene.txt
- S4.CYCLOPS MUTANT copy/4.1. Cyclops vs wild type specific transcript/4.1.10/
- S4.CYCLOPS MUTANT copy/4.1. Cyclops vs wild type specific transcript/4.1.1/4.1.1.gibberellin.txt
- S4.CYCLOPS MUTANT copy/4.1. Cyclops vs wild type specific transcript/4.1.1/._4.1.1.gibberellin.txt
- S4.CYCLOPS MUTANT copy/4.1. Cyclops vs wild type specific transcript/4.1.1/4.1.1.jasmonic acid.txt
- S4.CYCLOPS MUTANT copy/4.1. Cyclops vs wild type specific transcript/4.1.1/._4.1.1.jasmonic acid.txt
- S4.CYCLOPS MUTANT copy/4.1. Cyclops vs wild type specific transcript/4.1.1/4.1.1.kinase.txt
- S4.CYCLOPS MUTANT copy/4.1. Cyclops vs wild type specific transcript/4.1.1/._4.1.1.kinase.txt
- S4.CYCLOPS MUTANT copy/4.1. Cyclops vs wild type specific transcript/4.1.1/4.1.1.nodulin.txt
- S4.CYCLOPS MUTANT copy/4.1. Cyclops vs wild type specific transcript/4.1.1/._4.1.1.nodulin.txt
- S4.CYCLOPS MUTANT copy/4.1. Cyclops vs wild type specific transcript/4.1.1/4.1.1.receptor.txt
- S4.CYCLOPS MUTANT copy/4.1. Cyclops vs wild type specific transcript/4.1.1/4.1.1.transcription factor.txt
- S4.CYCLOPS MUTANT copy/4.1. Cyclops vs wild type specific transcript/4.1.1/4.1.1.transporter.txt
- S4.CYCLOPS MUTANT copy/4.1. Cyclops vs wild type specific transcript/4.1.1/._4.1.1.transporter.txt
- S4.CYCLOPS MUTANT copy/4.1. Cyclops vs wild type specific transcript/4.1.10/._-4.1.10.ID list.txt
- S4.CYCLOPS MUTANT copy/4.1. Cyclops vs wild type specific transcript/4.1.10/-4.1.10.ID list.txt
- S4.CYCLOPS MUTANT copy/4.1. Cyclops vs wild type specific transcript/4.1.10/-4.1.10.ID-ANU.txt
- S4.CYCLOPS MUTANT copy/4.1. Cyclops vs wild type specific transcript/4.1.10/._-4.1.10.ID-ANU.txt
- S4.CYCLOPS MUTANT copy/4.1. Cyclops vs wild type specific transcript/4.1.10/4.1.10.abscisic acid.txt
- S4.CYCLOPS MUTANT copy/4.1. Cyclops vs wild type specific transcript/4.1.10/._4.1.10.abscisic acid.txt
- S4.CYCLOPS MUTANT copy/4.1. Cyclops vs wild type specific transcript/4.1.11/
- S4.CYCLOPS MUTANT copy/4.1. Cyclops vs wild type specific transcript/4.1.10/4.1.10.auxin.txt
- S4.CYCLOPS MUTANT copy/4.1. Cyclops vs wild type specific transcript/4.1.10/4.1.10.brassinosteroid.txt
- S4.CYCLOPS MUTANT copy/4.1. Cyclops vs wild type specific transcript/4.1.10/._4.1.10.brassinosteroid.txt
- S4.CYCLOPS MUTANT copy/4.1. Cyclops vs wild type specific transcript/4.1.10/4.1.10.cytokinin.txt
- S4.CYCLOPS MUTANT copy/4.1. Cyclops vs wild type specific transcript/4.1.10/4.1.10.ethylene.txt
- S4.CYCLOPS MUTANT copy/4.1. Cyclops vs wild type specific transcript/4.1.10/._4.1.10.ethylene.txt
- S4.CYCLOPS MUTANT copy/4.1. Cyclops vs wild type specific transcript/4.1.10/4.1.10.defense.txt
- S4.CYCLOPS MUTANT copy/4.1. Cyclops vs wild type specific transcript/4.1.10/4.1.10.gibberellin.txt
- S4.CYCLOPS MUTANT copy/4.1. Cyclops vs wild type specific transcript/4.1.10/._4.1.10.gibberellin.txt
- S4.CYCLOPS MUTANT copy/4.1. Cyclops vs wild type specific transcript/4.1.10/4.1.10.jasmonic acid.txt
- S4.CYCLOPS MUTANT copy/4.1. Cyclops vs wild type specific transcript/4.1.10/4.1.10.kinase.txt
- S4.CYCLOPS MUTANT copy/4.1. Cyclops vs wild type specific transcript/4.1.10/._4.1.10.jasmonic acid.txt
- S4.CYCLOPS MUTANT copy/4.1. Cyclops vs wild type specific transcript/4.1.10/._4.1.10.kinase.txt
- S4.CYCLOPS MUTANT copy/4.1. Cyclops vs wild type specific transcript/4.1.10/4.1.10.nodulin.txt
- S4.CYCLOPS MUTANT copy/4.1. Cyclops vs wild type specific transcript/4.1.10/._4.1.10.nodulin.txt
- S4.CYCLOPS MUTANT copy/4.1. Cyclops vs wild type specific transcript/4.1.10/4.1.10.receptor.txt
- S4.CYCLOPS MUTANT copy/4.1. Cyclops vs wild type specific transcript/4.1.10/4.1.10.transcription factor.txt
- S4.CYCLOPS MUTANT copy/4.1. Cyclops vs wild type specific transcript/4.1.10/._4.1.10.receptor.txt
- S4.CYCLOPS MUTANT copy/4.1. Cyclops vs wild type specific transcript/4.1.10/._4.1.10.transcription factor.txt
- S4.CYCLOPS MUTANT copy/4.1. Cyclops vs wild type specific transcript/4.1.10/4.1.10.transporter.txt
- S4.CYCLOPS MUTANT copy/4.1. Cyclops vs wild type specific transcript/4.1.10/._4.1.10.transporter.txt
- S4.CYCLOPS MUTANT copy/4.1. Cyclops vs wild type specific transcript/4.1.11/-4.1.11.ID list.txt
- S4.CYCLOPS MUTANT copy/4.1. Cyclops vs wild type specific transcript/4.1.12/
- S4.CYCLOPS MUTANT copy/4.1. Cyclops vs wild type specific transcript/4.1.11/._-4.1.11.ID list.txt
- S4.CYCLOPS MUTANT copy/4.1. Cyclops vs wild type specific transcript/4.1.11/-4.1.11.ID-ANU.txt
- S4.CYCLOPS MUTANT copy/4.1. Cyclops vs wild type specific transcript/4.1.11/._-4.1.11.ID-ANU.txt
- S4.CYCLOPS MUTANT copy/4.1. Cyclops vs wild type specific transcript/4.1.11/4.1.11.abscisic acid.txt
- S4.CYCLOPS MUTANT copy/4.1. Cyclops vs wild type specific transcript/4.1.11/._4.1.11.abscisic acid.txt
- S4.CYCLOPS MUTANT copy/4.1. Cyclops vs wild type specific transcript/4.1.11/4.1.11.auxin.txt
- S4.CYCLOPS MUTANT copy/4.1. Cyclops vs wild type specific transcript/4.1.11/4.1.11.brassinosteroid.txt
- S4.CYCLOPS MUTANT copy/4.1. Cyclops vs wild type specific transcript/4.1.11/._4.1.11.brassinosteroid.txt
- S4.CYCLOPS MUTANT copy/4.1. Cyclops vs wild type specific transcript/4.1.11/._4.1.11.auxin.txt
- S4.CYCLOPS MUTANT copy/4.1. Cyclops vs wild type specific transcript/4.1.11/4.1.11.cytokinin.txt
- S4.CYCLOPS MUTANT copy/4.1. Cyclops vs wild type specific transcript/4.1.11/4.1.11.defense.txt
- S4.CYCLOPS MUTANT copy/4.1. Cyclops vs wild type specific transcript/4.1.11/._4.1.11.cytokinin.txt
- S4.CYCLOPS MUTANT copy/4.1. Cyclops vs wild type specific transcript/4.1.11/._4.1.11.defense.txt
- S4.CYCLOPS MUTANT copy/4.1. Cyclops vs wild type specific transcript/4.1.11/4.1.11.ethylene.txt
- S4.CYCLOPS MUTANT copy/4.1. Cyclops vs wild type specific transcript/4.1.11/4.1.11.gibberellin.txt
- S4.CYCLOPS MUTANT copy/4.1. Cyclops vs wild type specific transcript/4.1.11/._4.1.11.ethylene.txt
- S4.CYCLOPS MUTANT copy/4.1. Cyclops vs wild type specific transcript/4.1.13/
- S4.CYCLOPS MUTANT copy/4.1. Cyclops vs wild type specific transcript/4.1.11/4.1.11.jasmonic acid.txt
- S4.CYCLOPS MUTANT copy/4.1. Cyclops vs wild type specific transcript/4.1.11/._4.1.11.gibberellin.txt
- S4.CYCLOPS MUTANT copy/4.1. Cyclops vs wild type specific transcript/4.1.11/._4.1.11.jasmonic acid.txt
- S4.CYCLOPS MUTANT copy/4.1. Cyclops vs wild type specific transcript/4.1.11/4.1.11.kinase.txt
- S4.CYCLOPS MUTANT copy/4.1. Cyclops vs wild type specific transcript/4.1.11/._4.1.11.kinase.txt
- S4.CYCLOPS MUTANT copy/4.1. Cyclops vs wild type specific transcript/4.1.11/4.1.11.nodulin.txt
- S4.CYCLOPS MUTANT copy/4.1. Cyclops vs wild type specific transcript/4.1.11/._4.1.11.nodulin.txt
- S4.CYCLOPS MUTANT copy/4.1. Cyclops vs wild type specific transcript/4.1.11/4.1.11.receptor.txt
- S4.CYCLOPS MUTANT copy/4.1. Cyclops vs wild type specific transcript/4.1.11/._4.1.11.receptor.txt
- S4.CYCLOPS MUTANT copy/4.1. Cyclops vs wild type specific transcript/4.1.11/4.1.11.transcription factor.txt
- S4.CYCLOPS MUTANT copy/4.1. Cyclops vs wild type specific transcript/4.1.11/._4.1.11.transcription factor.txt
- S4.CYCLOPS MUTANT copy/4.1. Cyclops vs wild type specific transcript/4.1.11/4.1.11.transporter.txt
- S4.CYCLOPS MUTANT copy/4.1. Cyclops vs wild type specific transcript/4.1.11/._4.1.11.transporter.txt
- S4.CYCLOPS MUTANT copy/4.1. Cyclops vs wild type specific transcript/4.1.12/._-4.1.12.ID list.txt
- S4.CYCLOPS MUTANT copy/4.1. Cyclops vs wild type specific transcript/4.1.12/-4.1.12.ID list.txt
- S4.CYCLOPS MUTANT copy/4.1. Cyclops vs wild type specific transcript/4.1.2/
- S4.CYCLOPS MUTANT copy/4.1. Cyclops vs wild type specific transcript/4.1.12/4.1.12.abscisic acid.txt
- S4.CYCLOPS MUTANT copy/4.1. Cyclops vs wild type specific transcript/4.1.12/._4.1.12.abscisic acid.txt
- S4.CYCLOPS MUTANT copy/4.1. Cyclops vs wild type specific transcript/4.1.12/4.1.12.auxin.txt
- S4.CYCLOPS MUTANT copy/4.1. Cyclops vs wild type specific transcript/4.1.12/._4.1.12.auxin.txt
- S4.CYCLOPS MUTANT copy/4.1. Cyclops vs wild type specific transcript/4.1.12/4.1.12.brassinosteroid.txt
- S4.CYCLOPS MUTANT copy/4.1. Cyclops vs wild type specific transcript/4.1.12/._4.1.12.brassinosteroid.txt
- S4.CYCLOPS MUTANT copy/4.1. Cyclops vs wild type specific transcript/4.1.12/4.1.12.cytokinin.txt
- S4.CYCLOPS MUTANT copy/4.1. Cyclops vs wild type specific transcript/4.1.12/._4.1.12.cytokinin.txt
- S4.CYCLOPS MUTANT copy/4.1. Cyclops vs wild type specific transcript/4.1.12/4.1.12.defense.txt
- S4.CYCLOPS MUTANT copy/4.1. Cyclops vs wild type specific transcript/4.1.12/._4.1.12.defense.txt
- S4.CYCLOPS MUTANT copy/4.1. Cyclops vs wild type specific transcript/4.1.12/4.1.12.ethylene.txt
- S4.CYCLOPS MUTANT copy/4.1. Cyclops vs wild type specific transcript/4.1.12/._4.1.12.ethylene.txt
- S4.CYCLOPS MUTANT copy/4.1. Cyclops vs wild type specific transcript/4.1.12/4.1.12.gibberellin.txt
- S4.CYCLOPS MUTANT copy/4.1. Cyclops vs wild type specific transcript/4.1.12/._4.1.12.gibberellin.txt
- S4.CYCLOPS MUTANT copy/4.1. Cyclops vs wild type specific transcript/4.1.12/-4.1.12.ID-ANU.txt
- S4.CYCLOPS MUTANT copy/4.1. Cyclops vs wild type specific transcript/4.1.12/4.1.12.jasmonic acid.txt
- S4.CYCLOPS MUTANT copy/4.1. Cyclops vs wild type specific transcript/4.1.3/
- S4.CYCLOPS MUTANT copy/4.1. Cyclops vs wild type specific transcript/4.1.12/._4.1.12.jasmonic acid.txt
- S4.CYCLOPS MUTANT copy/4.1. Cyclops vs wild type specific transcript/4.1.12/._4.1.12.kinase.txt
- S4.CYCLOPS MUTANT copy/4.1. Cyclops vs wild type specific transcript/4.1.12/4.1.12.nodulin.txt
- S4.CYCLOPS MUTANT copy/4.1. Cyclops vs wild type specific transcript/4.1.12/._4.1.12.nodulin.txt
- S4.CYCLOPS MUTANT copy/4.1. Cyclops vs wild type specific transcript/4.1.12/4.1.12.kinase.txt
- S4.CYCLOPS MUTANT copy/4.1. Cyclops vs wild type specific transcript/4.1.12/._4.1.12.receptor.txt
- S4.CYCLOPS MUTANT copy/4.1. Cyclops vs wild type specific transcript/4.1.12/4.1.12.receptor.txt
- S4.CYCLOPS MUTANT copy/4.1. Cyclops vs wild type specific transcript/4.1.12/4.1.12.transcription factor.txt
- S4.CYCLOPS MUTANT copy/4.1. Cyclops vs wild type specific transcript/4.1.12/._4.1.12.transcription factor.txt
- S4.CYCLOPS MUTANT copy/4.1. Cyclops vs wild type specific transcript/4.1.12/4.1.12.transporter.txt
- S4.CYCLOPS MUTANT copy/4.1. Cyclops vs wild type specific transcript/4.1.12/._4.1.12.transporter.txt
- S4.CYCLOPS MUTANT copy/4.1. Cyclops vs wild type specific transcript/4.1.13/-4.1.13.ID list.txt
- S4.CYCLOPS MUTANT copy/4.1. Cyclops vs wild type specific transcript/4.1.13/._-4.1.13.ID list.txt
- S4.CYCLOPS MUTANT copy/4.1. Cyclops vs wild type specific transcript/4.1.13/._-4.1.13.ID-ANU.txt
- S4.CYCLOPS MUTANT copy/4.1. Cyclops vs wild type specific transcript/4.1.4/
- S4.CYCLOPS MUTANT copy/4.1. Cyclops vs wild type specific transcript/4.1.13/-4.1.13.ID-ANU.txt
- S4.CYCLOPS MUTANT copy/4.1. Cyclops vs wild type specific transcript/4.1.13/._4.1.13.abscisic acid.txt
- S4.CYCLOPS MUTANT copy/4.1. Cyclops vs wild type specific transcript/4.1.13/4.1.13.auxin.txt
- S4.CYCLOPS MUTANT copy/4.1. Cyclops vs wild type specific transcript/4.1.13/._4.1.13.auxin.txt
- S4.CYCLOPS MUTANT copy/4.1. Cyclops vs wild type specific transcript/4.1.13/4.1.13.brassinosteroid.txt
- S4.CYCLOPS MUTANT copy/4.1. Cyclops vs wild type specific transcript/4.1.13/4.1.13.abscisic acid.txt
- S4.CYCLOPS MUTANT copy/4.1. Cyclops vs wild type specific transcript/4.1.13/._4.1.13.brassinosteroid.txt
- S4.CYCLOPS MUTANT copy/4.1. Cyclops vs wild type specific transcript/4.1.5/
- S4.CYCLOPS MUTANT copy/4.1. Cyclops vs wild type specific transcript/4.1.13/._4.1.13.cytokinin.txt
- S4.CYCLOPS MUTANT copy/4.1. Cyclops vs wild type specific transcript/4.1.13/4.1.13.defense.txt
- S4.CYCLOPS MUTANT copy/4.1. Cyclops vs wild type specific transcript/4.1.13/._4.1.13.defense.txt
- S4.CYCLOPS MUTANT copy/4.1. Cyclops vs wild type specific transcript/4.1.13/4.1.13.cytokinin.txt
- S4.CYCLOPS MUTANT copy/4.1. Cyclops vs wild type specific transcript/4.1.13/4.1.13.ethylene.txt
- S4.CYCLOPS MUTANT copy/4.1. Cyclops vs wild type specific transcript/4.1.13/4.1.13.gibberellin.txt
- S4.CYCLOPS MUTANT copy/4.1. Cyclops vs wild type specific transcript/4.1.13/._4.1.13.gibberellin.txt
- S4.CYCLOPS MUTANT copy/4.1. Cyclops vs wild type specific transcript/4.1.13/4.1.13.jasmonic acid.txt
- S4.CYCLOPS MUTANT copy/4.1. Cyclops vs wild type specific transcript/4.1.6/
- S4.CYCLOPS MUTANT copy/4.1. Cyclops vs wild type specific transcript/4.1.13/._4.1.13.jasmonic acid.txt
- S4.CYCLOPS MUTANT copy/4.1. Cyclops vs wild type specific transcript/4.1.13/._4.1.13.ethylene.txt
- S4.CYCLOPS MUTANT copy/4.1. Cyclops vs wild type specific transcript/4.1.13/4.1.13.kinase.txt
- S4.CYCLOPS MUTANT copy/4.1. Cyclops vs wild type specific transcript/4.1.13/4.1.13.nodulin.txt
- S4.CYCLOPS MUTANT copy/4.1. Cyclops vs wild type specific transcript/4.1.13/._4.1.13.nodulin.txt
- S4.CYCLOPS MUTANT copy/4.1. Cyclops vs wild type specific transcript/4.1.13/4.1.13.receptor.txt
- S4.CYCLOPS MUTANT copy/4.1. Cyclops vs wild type specific transcript/4.1.13/._4.1.13.kinase.txt
- S4.CYCLOPS MUTANT copy/4.1. Cyclops vs wild type specific transcript/4.1.13/._4.1.13.receptor.txt
- S4.CYCLOPS MUTANT copy/4.1. Cyclops vs wild type specific transcript/4.1.13/._4.1.13.transcription factor.txt
- S4.CYCLOPS MUTANT copy/4.1. Cyclops vs wild type specific transcript/4.1.7/
- S4.CYCLOPS MUTANT copy/4.1. Cyclops vs wild type specific transcript/4.1.13/4.1.13.transcription factor.txt
- S4.CYCLOPS MUTANT copy/4.1. Cyclops vs wild type specific transcript/4.1.13/4.1.13.transporter.txt
- S4.CYCLOPS MUTANT copy/4.1. Cyclops vs wild type specific transcript/4.1.2/-4.1.2.ID list.txt
- S4.CYCLOPS MUTANT copy/4.1. Cyclops vs wild type specific transcript/4.1.2/._-4.1.2.ID list.txt
- S4.CYCLOPS MUTANT copy/4.1. Cyclops vs wild type specific transcript/4.1.2/-4.1.2.ID-ANU.txt
- S4.CYCLOPS MUTANT copy/4.1. Cyclops vs wild type specific transcript/4.1.13/._4.1.13.transporter.txt
- S4.CYCLOPS MUTANT copy/4.1. Cyclops vs wild type specific transcript/4.1.2/4.1.2.abscisic acid.txt
- S4.CYCLOPS MUTANT copy/4.1. Cyclops vs wild type specific transcript/4.1.2/._-4.1.2.ID-ANU.txt
- S4.CYCLOPS MUTANT copy/4.1. Cyclops vs wild type specific transcript/4.1.8/
- S4.CYCLOPS MUTANT copy/4.1. Cyclops vs wild type specific transcript/4.1.2/._4.1.2.abscisic acid.txt
- S4.CYCLOPS MUTANT copy/4.1. Cyclops vs wild type specific transcript/4.1.2/4.1.2.auxin.txt
- S4.CYCLOPS MUTANT copy/4.1. Cyclops vs wild type specific transcript/4.1.2/4.1.2.brassinosteroid.txt
- S4.CYCLOPS MUTANT copy/4.1. Cyclops vs wild type specific transcript/4.1.2/._4.1.2.auxin.txt
- S4.CYCLOPS MUTANT copy/4.1. Cyclops vs wild type specific transcript/4.1.2/._4.1.2.brassinosteroid.txt
- S4.CYCLOPS MUTANT copy/4.1. Cyclops vs wild type specific transcript/4.1.2/4.1.2.cytokinin.txt
- S4.CYCLOPS MUTANT copy/4.1. Cyclops vs wild type specific transcript/4.1.2/._4.1.2.cytokinin.txt
- S4.CYCLOPS MUTANT copy/4.1. Cyclops vs wild type specific transcript/4.1.2/._4.1.2.defense.txt
- S4.CYCLOPS MUTANT copy/4.1. Cyclops vs wild type specific transcript/4.1.2/4.1.2.defense.txt
- S4.CYCLOPS MUTANT copy/4.1. Cyclops vs wild type specific transcript/4.1.2/4.1.2.ethylene.txt
- S4.CYCLOPS MUTANT copy/4.1. Cyclops vs wild type specific transcript/4.1.2/._4.1.2.ethylene.txt
- S4.CYCLOPS MUTANT copy/4.1. Cyclops vs wild type specific transcript/4.1.2/4.1.2.gibberellin.txt
- S4.CYCLOPS MUTANT copy/4.1. Cyclops vs wild type specific transcript/4.1.2/._4.1.2.gibberellin.txt
- S4.CYCLOPS MUTANT copy/4.1. Cyclops vs wild type specific transcript/4.1.2/4.1.2.jasmonic acid.txt
- S4.CYCLOPS MUTANT copy/4.1. Cyclops vs wild type specific transcript/4.1.2/._4.1.2.jasmonic acid.txt
- S4.CYCLOPS MUTANT copy/4.1. Cyclops vs wild type specific transcript/4.1.2/4.1.2.kinase.txt
- S4.CYCLOPS MUTANT copy/4.1. Cyclops vs wild type specific transcript/4.1.2/._4.1.2.kinase.txt
- S4.CYCLOPS MUTANT copy/4.1. Cyclops vs wild type specific transcript/4.1.2/4.1.2.nodulin.txt
- S4.CYCLOPS MUTANT copy/4.1. Cyclops vs wild type specific transcript/4.1.2/._4.1.2.nodulin.txt
- S4.CYCLOPS MUTANT copy/4.1. Cyclops vs wild type specific transcript/4.1.9/
- S4.CYCLOPS MUTANT copy/4.1. Cyclops vs wild type specific transcript/4.1.2/._4.1.2.receptor.txt
- S4.CYCLOPS MUTANT copy/4.1. Cyclops vs wild type specific transcript/4.1.2/4.1.2.transcription factor.txt
- S4.CYCLOPS MUTANT copy/4.1. Cyclops vs wild type specific transcript/4.1.2/4.1.2.receptor.txt
- S4.CYCLOPS MUTANT copy/4.1. Cyclops vs wild type specific transcript/4.1.2/._4.1.2.transcription factor.txt
- S4.CYCLOPS MUTANT copy/4.1. Cyclops vs wild type specific transcript/4.1.2/4.1.2.transporter.txt
- S4.CYCLOPS MUTANT copy/4.1. Cyclops vs wild type specific transcript/4.1.3/-4.1.3.ID list.txt
- S4.CYCLOPS MUTANT copy/4.1. Cyclops vs wild type specific transcript/4.1.2/._4.1.2.transporter.txt
- S4.CYCLOPS MUTANT copy/4.1. Cyclops vs wild type specific transcript/4.1.3/-4.1.3.ID-ANU.txt
- S4.CYCLOPS MUTANT copy/4.1. Cyclops vs wild type specific transcript/4.1.3/._-4.1.3.ID list.txt
- S4.CYCLOPS MUTANT copy/4.1. Cyclops vs wild type specific transcript/4.1.3/4.1.3.abscisic acid.txt
- S4.CYCLOPS MUTANT copy/4.1. Cyclops vs wild type specific transcript/4.1.3/._-4.1.3.ID-ANU.txt
- S4.CYCLOPS MUTANT copy/4.1. Cyclops vs wild type specific transcript/4.1.3/4.1.3.auxin.txt
- S4.CYCLOPS MUTANT copy/4.1. Cyclops vs wild type specific transcript/4.1.3/._4.1.3.abscisic acid.txt
- S4.CYCLOPS MUTANT copy/4.1. Cyclops vs wild type specific transcript/4.1.3/4.1.3.brassinosteroid.txt
- S4.CYCLOPS MUTANT copy/4.1. Cyclops vs wild type specific transcript/4.1.3/._4.1.3.auxin.txt
- S4.CYCLOPS MUTANT copy/4.1. Cyclops vs wild type specific transcript/4.1.3/._4.1.3.brassinosteroid.txt
- S4.CYCLOPS MUTANT copy/4.1. Cyclops vs wild type specific transcript/4.1.3/4.1.3.cytokinin.txt
- S4.CYCLOPS MUTANT copy/4.2. Cyclops vs nin vs wild type/
- S4.CYCLOPS MUTANT copy/4.1. Cyclops vs wild type specific transcript/4.1.3/._4.1.3.cytokinin.txt
- S4.CYCLOPS MUTANT copy/4.2. Cyclops vs nin vs wild type/4.2.1/
- S4.CYCLOPS MUTANT copy/4.1. Cyclops vs wild type specific transcript/4.1.3/4.1.3.defense.txt
- S4.CYCLOPS MUTANT copy/4.1. Cyclops vs wild type specific transcript/4.1.3/._4.1.3.defense.txt
- S4.CYCLOPS MUTANT copy/4.1. Cyclops vs wild type specific transcript/4.1.3/4.1.3.ethylene.txt
- S4.CYCLOPS MUTANT copy/4.1. Cyclops vs wild type specific transcript/4.1.3/._4.1.3.ethylene.txt
- S4.CYCLOPS MUTANT copy/4.1. Cyclops vs wild type specific transcript/4.1.3/4.1.3.gibberellin.txt
- S4.CYCLOPS MUTANT copy/4.1. Cyclops vs wild type specific transcript/4.1.3/._4.1.3.gibberellin.txt
- S4.CYCLOPS MUTANT copy/4.1. Cyclops vs wild type specific transcript/4.1.3/._4.1.3.jasmonic acid.txt
- S4.CYCLOPS MUTANT copy/4.1. Cyclops vs wild type specific transcript/4.1.3/4.1.3.jasmonic acid.txt
- S4.CYCLOPS MUTANT copy/4.1. Cyclops vs wild type specific transcript/4.1.3/4.1.3.kinase.txt
- S4.CYCLOPS MUTANT copy/4.1. Cyclops vs wild type specific transcript/4.1.3/._4.1.3.kinase.txt
- S4.CYCLOPS MUTANT copy/4.1. Cyclops vs wild type specific transcript/4.1.3/4.1.3.nodulin.txt
- S4.CYCLOPS MUTANT copy/4.1. Cyclops vs wild type specific transcript/4.1.3/._4.1.3.nodulin.txt
- S4.CYCLOPS MUTANT copy/4.1. Cyclops vs wild type specific transcript/4.1.3/4.1.3.receptor.txt
- S4.CYCLOPS MUTANT copy/4.1. Cyclops vs wild type specific transcript/4.1.3/4.1.3.transcription factor.txt
- S4.CYCLOPS MUTANT copy/4.1. Cyclops vs wild type specific transcript/4.1.3/._4.1.3.receptor.txt
- S4.CYCLOPS MUTANT copy/4.1. Cyclops vs wild type specific transcript/4.1.3/._4.1.3.transcription factor.txt
- S4.CYCLOPS MUTANT copy/4.1. Cyclops vs wild type specific transcript/4.1.3/4.1.3.transporter.txt
- S4.CYCLOPS MUTANT copy/4.1. Cyclops vs wild type specific transcript/4.1.3/._4.1.3.transporter.txt
- S4.CYCLOPS MUTANT copy/4.2. Cyclops vs nin vs wild type/4.2.2/
- S4.CYCLOPS MUTANT copy/4.1. Cyclops vs wild type specific transcript/4.1.4/-4.1.4.ID list.txt
- S4.CYCLOPS MUTANT copy/4.1. Cyclops vs wild type specific transcript/4.1.4/._-4.1.4.ID list.txt
- S4.CYCLOPS MUTANT copy/4.1. Cyclops vs wild type specific transcript/4.1.4/-4.1.4.ID-ANU.txt
- S4.CYCLOPS MUTANT copy/4.1. Cyclops vs wild type specific transcript/4.1.4/._-4.1.4.ID-ANU.txt
- S4.CYCLOPS MUTANT copy/4.1. Cyclops vs wild type specific transcript/4.1.4/4.1.4.abscisic acid.txt
- S4.CYCLOPS MUTANT copy/4.1. Cyclops vs wild type specific transcript/4.1.4/._4.1.4.abscisic acid.txt
- S4.CYCLOPS MUTANT copy/4.1. Cyclops vs wild type specific transcript/4.1.4/4.1.4.auxin.txt
- S4.CYCLOPS MUTANT copy/4.1. Cyclops vs wild type specific transcript/4.1.4/._4.1.4.auxin.txt
- S4.CYCLOPS MUTANT copy/4.1. Cyclops vs wild type specific transcript/4.1.4/4.1.4.brassinosteroid.txt
- S4.CYCLOPS MUTANT copy/4.1. Cyclops vs wild type specific transcript/4.1.4/._4.1.4.brassinosteroid.txt
- S4.CYCLOPS MUTANT copy/4.1. Cyclops vs wild type specific transcript/4.1.4/4.1.4.defense.txt
- S4.CYCLOPS MUTANT copy/4.1. Cyclops vs wild type specific transcript/4.1.4/4.1.4.cytokinin.txt
- S4.CYCLOPS MUTANT copy/4.1. Cyclops vs wild type specific transcript/4.1.4/4.1.4.ethylene.txt
- S4.CYCLOPS MUTANT copy/4.1. Cyclops vs wild type specific transcript/4.1.4/4.1.4.gibberellin.txt
- S4.CYCLOPS MUTANT copy/4.1. Cyclops vs wild type specific transcript/4.1.4/._4.1.4.gibberellin.txt
- S4.CYCLOPS MUTANT copy/4.1. Cyclops vs wild type specific transcript/4.1.4/._4.1.4.jasmonic acid.txt
- S4.CYCLOPS MUTANT copy/4.1. Cyclops vs wild type specific transcript/4.1.4/4.1.4.kinase.txt
- S4.CYCLOPS MUTANT copy/4.2. Cyclops vs nin vs wild type/4.2.3/
- S4.CYCLOPS MUTANT copy/4.1. Cyclops vs wild type specific transcript/4.1.4/4.1.4.jasmonic acid.txt
- S4.CYCLOPS MUTANT copy/4.1. Cyclops vs wild type specific transcript/4.1.4/._4.1.4.kinase.txt
- S4.CYCLOPS MUTANT copy/4.1. Cyclops vs wild type specific transcript/4.1.4/4.1.4.nodulin.txt
- S4.CYCLOPS MUTANT copy/4.1. Cyclops vs wild type specific transcript/4.1.4/._4.1.4.nodulin.txt
- S4.CYCLOPS MUTANT copy/4.1. Cyclops vs wild type specific transcript/4.1.4/4.1.4.receptor.txt
- S4.CYCLOPS MUTANT copy/4.1. Cyclops vs wild type specific transcript/4.1.4/._4.1.4.receptor.txt
- S4.CYCLOPS MUTANT copy/4.1. Cyclops vs wild type specific transcript/4.1.4/._4.1.4.transcription factor.txt
- S4.CYCLOPS MUTANT copy/4.1. Cyclops vs wild type specific transcript/4.1.4/4.1.4.transcription factor.txt
- S4.CYCLOPS MUTANT copy/4.1. Cyclops vs wild type specific transcript/4.1.4/4.1.4.transporter.txt
- S4.CYCLOPS MUTANT copy/4.1. Cyclops vs wild type specific transcript/4.1.4/._4.1.4.transporter.txt
- S4.CYCLOPS MUTANT copy/4.1. Cyclops vs wild type specific transcript/4.1.5/-4.1.5.ID list.txt
- S4.CYCLOPS MUTANT copy/4.1. Cyclops vs wild type specific transcript/4.1.5/._-4.1.5.ID list.txt
- S4.CYCLOPS MUTANT copy/4.1. Cyclops vs wild type specific transcript/4.1.5/-4.1.5.ID-ANU.txt
- S4.CYCLOPS MUTANT copy/4.1. Cyclops vs wild type specific transcript/4.1.5/._-4.1.5.ID-ANU.txt
- S4.CYCLOPS MUTANT copy/4.1. Cyclops vs wild type specific transcript/4.1.5/4.1.5.abscisic acid.txt
- S4.CYCLOPS MUTANT copy/4.1. Cyclops vs wild type specific transcript/4.1.5/4.1.5.auxin.txt
- S4.CYCLOPS MUTANT copy/4.1. Cyclops vs wild type specific transcript/4.1.5/._4.1.5.abscisic acid.txt
- S4.CYCLOPS MUTANT copy/4.2. Cyclops vs nin vs wild type/4.2.4/
- S4.CYCLOPS MUTANT copy/4.1. Cyclops vs wild type specific transcript/4.1.5/._4.1.5.auxin.txt
- S4.CYCLOPS MUTANT copy/4.1. Cyclops vs wild type specific transcript/4.1.5/._4.1.5.brassinosteroid.txt
- S4.CYCLOPS MUTANT copy/4.1. Cyclops vs wild type specific transcript/4.1.5/4.1.5.brassinosteroid.txt
- S4.CYCLOPS MUTANT copy/4.1. Cyclops vs wild type specific transcript/4.1.5/4.1.5.cytokinin.txt
- S4.CYCLOPS MUTANT copy/4.1. Cyclops vs wild type specific transcript/4.1.5/._4.1.5.cytokinin.txt
- S4.CYCLOPS MUTANT copy/4.1. Cyclops vs wild type specific transcript/4.1.5/._4.1.5.defense.txt
- S4.CYCLOPS MUTANT copy/4.1. Cyclops vs wild type specific transcript/4.1.5/4.1.5.defense.txt
- S4.CYCLOPS MUTANT copy/4.1. Cyclops vs wild type specific transcript/4.1.5/4.1.5.ethylene.txt
- S4.CYCLOPS MUTANT copy/4.1. Cyclops vs wild type specific transcript/4.1.5/._4.1.5.ethylene.txt
- S4.CYCLOPS MUTANT copy/4.1. Cyclops vs wild type specific transcript/4.1.5/4.1.5.gibberellin.txt
- S4.CYCLOPS MUTANT copy/4.1. Cyclops vs wild type specific transcript/4.1.5/._4.1.5.gibberellin.txt
- S4.CYCLOPS MUTANT copy/4.1. Cyclops vs wild type specific transcript/4.1.5/4.1.5.jasmonic acid.txt
- S4.CYCLOPS MUTANT copy/4.1. Cyclops vs wild type specific transcript/4.1.5/._4.1.5.kinase.txt
- S4.CYCLOPS MUTANT copy/4.1. Cyclops vs wild type specific transcript/4.1.5/4.1.5.kinase.txt
- S4.CYCLOPS MUTANT copy/4.1. Cyclops vs wild type specific transcript/4.1.5/4.1.5.nodulin.txt
- S4.CYCLOPS MUTANT copy/4.1. Cyclops vs wild type specific transcript/4.1.5/._4.1.5.nodulin.txt
- S4.CYCLOPS MUTANT copy/4.1. Cyclops vs wild type specific transcript/4.1.5/4.1.5.receptor.txt
- S4.CYCLOPS MUTANT copy/4.2. Cyclops vs nin vs wild type/4.2.5/
- S4.CYCLOPS MUTANT copy/4.1. Cyclops vs wild type specific transcript/4.1.5/4.1.5.transcription factor.txt
- S4.CYCLOPS MUTANT copy/4.1. Cyclops vs wild type specific transcript/4.1.5/._4.1.5.receptor.txt
- S4.CYCLOPS MUTANT copy/4.1. Cyclops vs wild type specific transcript/4.1.5/4.1.5.transporter.txt
- S4.CYCLOPS MUTANT copy/4.1. Cyclops vs wild type specific transcript/4.1.5/._4.1.5.transcription factor.txt
- S4.CYCLOPS MUTANT copy/4.1. Cyclops vs wild type specific transcript/4.1.5/._4.1.5.transporter.txt
- S4.CYCLOPS MUTANT copy/4.1. Cyclops vs wild type specific transcript/4.1.6/-4.1.6.ID list.txt
- S4.CYCLOPS MUTANT copy/4.1. Cyclops vs wild type specific transcript/4.1.6/._-4.1.6.ID list.txt
- S4.CYCLOPS MUTANT copy/4.1. Cyclops vs wild type specific transcript/4.1.6/-4.1.6.ID-ANU.txt
- S4.CYCLOPS MUTANT copy/4.1. Cyclops vs wild type specific transcript/4.1.6/._-4.1.6.ID-ANU.txt
- S4.CYCLOPS MUTANT copy/4.1. Cyclops vs wild type specific transcript/4.1.6/4.1.6.abscisic acid.txt
- S4.CYCLOPS MUTANT copy/4.1. Cyclops vs wild type specific transcript/4.1.6/._4.1.6.abscisic acid.txt
- S4.CYCLOPS MUTANT copy/4.1. Cyclops vs wild type specific transcript/4.1.6/4.1.6.auxin.txt
- S4.CYCLOPS MUTANT copy/4.1. Cyclops vs wild type specific transcript/4.1.6/4.1.6.brassinosteroid.txt
- S4.CYCLOPS MUTANT copy/4.1. Cyclops vs wild type specific transcript/4.1.6/4.1.6.cytokinin.txt
- S4.CYCLOPS MUTANT copy/4.1. Cyclops vs wild type specific transcript/4.1.6/4.1.6.defense.txt
- S4.CYCLOPS MUTANT copy/4.1. Cyclops vs wild type specific transcript/4.1.6/._4.1.6.cytokinin.txt
- S4.CYCLOPS MUTANT copy/4.2. Cyclops vs nin vs wild type/4.2.6/
- S4.CYCLOPS MUTANT copy/4.1. Cyclops vs wild type specific transcript/4.1.6/._4.1.6.defense.txt
- S4.CYCLOPS MUTANT copy/4.1. Cyclops vs wild type specific transcript/4.1.6/._4.1.6.ethylene.txt
- S4.CYCLOPS MUTANT copy/4.1. Cyclops vs wild type specific transcript/4.1.6/4.1.6.ethylene.txt
- S4.CYCLOPS MUTANT copy/4.1. Cyclops vs wild type specific transcript/4.1.6/._4.1.6.gibberellin.txt
- S4.CYCLOPS MUTANT copy/4.1. Cyclops vs wild type specific transcript/4.1.6/4.1.6.gibberellin.txt
[truncated: 366 more entries]
