# Supplementary material for: Dissection of Symbiosis and Organ Development by Integrated Transcriptome Analysis of Lotus japonicus Mutant and Wild-Type Plants
Source: PLoS One. 2009 Aug 7;4(8):e6556. doi: 10.1371/journal.pone.0006556 (PMC2717213; doi:10.1371/journal.pone.0006556)
Supplement: Folder S4 — Cyclops mutant (0.59 MB ZIP) [file pone.0006556.s012.zip › S4.CYCLOPS MUTANT copy/4.1. Cyclops vs wild type specific transcript/4.1.10/-4.1.10.ID list.txt]

	M					FDR				
	T28 - T25	T13 - T21	T15 - T21	T34 - T21	T32 - T21	T28 - T25	T13 - T21	T15 - T21	T34 - T21	T32 - T21
TC14488_s_at	1.311893866	1.220098333	2.007545279	2.305440691	2.663862839	0.002633135	1.40E-05	2.48E-08	2.63E-11	2.61E-13
Ljwgs_026189.1_at	1.956648213	-1.565925319	-1.440729505	-1.241015743	-1.455687031	0.000177361	5.44E-06	0.000141705	8.68E-05	1.80E-06
gi9082286_at	2.782010426	6.872215212	5.311219385	9.989768562	11.15524024	0.000443962	7.95E-15	1.93E-11	4.04E-19	2.21E-21
chr2.CM0102.46_s_at	2.940869281	6.530860321	6.009478634	7.861555731	8.233181296	0.000674145	1.11E-13	1.26E-11	4.30E-16	1.44E-17
TM0748.11_at	3.095884743	5.926927381	5.590689593	3.621171562	2.107554545	0.006289046	1.30E-10	5.11E-09	4.80E-07	0.000447764
Ljwgs_148302.1_at	3.585224291	4.319583605	4.52312607	3.686730094	4.474936397	0.011834105	3.09E-06	1.21E-05	1.60E-05	1.40E-07
Ljwgs_015164.1_at	3.907095147	6.830056272	6.780685253	8.067638344	5.253542871	0.006957717	1.00E-09	1.38E-08	7.16E-12	1.04E-08
gi45476487_at	4.101837394	2.951347596	3.672389128	6.158712396	9.278150588	0.000395787	5.89E-05	1.67E-05	2.56E-11	6.42E-16
gi6448578_at	4.203306106	6.655987149	5.758530334	7.670759883	8.36378734	0.000183137	1.71E-11	4.33E-09	1.71E-13	3.84E-15
chr4.CM0333.16_s_at	4.507916651	7.014016849	6.829572199	9.289084162	9.06422027	3.62E-05	2.50E-12	5.40E-11	1.11E-15	2.14E-16
Ljwgs_017174.1_at	4.709002936	8.762952915	7.817486707	10.49777193	7.439441946	6.33E-05	1.11E-13	1.93E-11	4.67E-16	1.22E-13
Ljwgs_037414.1_at	5.246793591	6.831234352	6.898168531	8.98334931	8.38548495	0.002796091	5.39E-08	3.91E-07	5.64E-11	5.29E-11
chr5.CM0571.54_at	6.695108465	7.702613425	8.219528248	10.30700684	8.85850399	5.73E-11	7.34E-16	2.30E-15	2.76E-19	2.58E-19
