# Supplementary material for: Dissection of Symbiosis and Organ Development by Integrated Transcriptome Analysis of Lotus japonicus Mutant and Wild-Type Plants
Source: PLoS One. 2009 Aug 7;4(8):e6556. doi: 10.1371/journal.pone.0006556 (PMC2717213; doi:10.1371/journal.pone.0006556)
Supplement: Folder S4 — Cyclops mutant (0.59 MB ZIP) [file pone.0006556.s012.zip › S4.CYCLOPS MUTANT copy/4.1. Cyclops vs wild type specific transcript/4.1.11/-4.1.11.ID list.txt]

	M				FDR			
	T13 - T21	T15 - T21	T34 - T21	T32 - T21	T13 - T21	T15 - T21	T34 - T21	T32 - T21
Ljwgs_135178.1_s_at	-1.689621764	-1.787298857	-1.165879905	-1.463657251	7.56E-06	2.44E-05	0.000826162	8.26E-06
gi45578362_at	-1.35547201	-1.858488307	-1.625084154	-1.79514129	0.006218056	0.001458034	0.000828474	5.46E-05
Ljwgs_021723.2_at	-1.181376683	-1.034112346	-1.069990039	-1.200139002	2.14E-05	0.000972098	4.74E-05	1.94E-06
Ljwgs_096803.1_at	1.203537524	2.096840041	2.82742183	2.75904423	0.009789857	0.000130292	3.38E-08	1.28E-08
Ljwgs_022269.1_at	1.480834886	2.415050499	6.176959092	5.188101654	0.045159061	0.004735391	2.41E-11	2.03E-10
chr5.TM1466.4_at	1.67954578	1.429137038	2.206202875	1.98612367	0.000457218	0.016907546	5.42E-06	7.59E-06
chr4.CM0046.23.1_at	1.685738314	2.596220628	3.119070145	1.368392957	0.027843549	0.003758934	2.71E-05	0.037799581
chr3.CM0005.73_at	1.750277889	2.53947143	8.072259467	6.285736731	0.042005947	0.013272538	2.40E-12	9.42E-11
Ljwgs_015493.2.1_at	1.798963928	3.704675993	3.918224864	2.885323419	6.07E-06	1.09E-10	4.88E-13	5.81E-11
gi45630097_at	1.918139348	3.002209446	3.641375536	4.34276256	0.028706083	0.003227088	1.96E-05	2.40E-07
Ljwgs_119003.1_at	2.333517674	3.45060671	3.864240198	6.598478162	0.000489039	1.72E-05	9.50E-08	3.45E-13
Ljwgs_045353.1_at	2.545026772	2.18764991	2.184839701	3.26212076	4.33E-06	0.000296151	2.04E-05	3.61E-09
TM0645.8_at	2.73072333	2.925090248	2.032337846	1.387397017	4.45E-05	0.000124075	0.001370774	0.013036473
gi45617763_at	2.790595821	1.547262003	1.962613258	1.930839968	1.67E-06	0.020622191	0.000165891	5.27E-05
chr5.CM0311.3_at	3.020663599	5.482867361	9.026665291	6.609587052	0.000164722	1.02E-07	9.64E-14	1.22E-11
chr4.CM0179.25_at	3.055028779	4.362513678	7.312660473	9.495802454	2.25E-08	2.78E-10	1.03E-16	1.91E-20
Ljwgs_021600.1_s_at	3.071371278	2.075741416	2.358496802	1.313786367	1.00E-09	1.30E-05	4.94E-08	0.000173919
chr1.TM0371.19_at	3.175716046	1.928251421	2.230279123	1.35055239	5.70E-08	0.001112686	9.91E-06	0.001921589
chr3.TM1367.15_at	3.207172043	2.597871897	2.259340097	2.533382307	0.0001138	0.009330411	0.005803341	0.000402743
chr2.CM0008.63.1_at	3.674212153	3.144534279	5.941745761	4.663379822	3.57E-07	3.77E-05	6.71E-12	2.23E-10
Ljwgs_067396.1_at	4.090789908	3.72480236	4.231511393	1.251636879	3.57E-07	1.41E-05	5.64E-08	0.04783535
Ljwgs_078423.1_at	4.337173618	4.364782789	3.847153126	4.866044421	9.30E-05	0.000620676	0.00030677	2.17E-06
chr4.CM0046.52_s_at	4.512225098	3.735185888	8.03577346	9.897535186	1.10E-10	4.94E-08	1.44E-16	9.55E-20
TM0068.27.1_s_at	4.961986707	6.90366107	9.878126676	11.74610395	1.01E-11	2.27E-13	7.80E-19	1.47E-21
chr6.TM0517.8_at	4.992989976	4.381163363	5.528591616	3.274576619	5.33E-10	7.23E-08	1.38E-11	1.12E-07
Ljwgs_030815.1_at	5.145246622	4.530014642	7.022040229	7.082733021	1.86E-07	1.39E-05	1.03E-10	1.96E-11
Ljwgs_119901.1_at	5.171292101	3.639762046	4.33492822	4.586386147	2.03E-09	1.25E-05	1.84E-08	1.37E-09
Ljwgs_111594.1_at	5.937345125	5.007692066	6.256439417	3.773306072	9.39E-12	3.71E-09	5.20E-13	3.73E-09
chr2.CM0201.58_at	6.165071823	5.597043043	6.901988091	5.611283763	9.86E-15	1.47E-12	1.89E-16	1.67E-15
