# Supplementary material for: Dissection of Symbiosis and Organ Development by Integrated Transcriptome Analysis of Lotus japonicus Mutant and Wild-Type Plants
Source: PLoS One. 2009 Aug 7;4(8):e6556. doi: 10.1371/journal.pone.0006556 (PMC2717213; doi:10.1371/journal.pone.0006556)
Supplement: Folder S4 — Cyclops mutant (0.59 MB ZIP) [file pone.0006556.s012.zip › S4.CYCLOPS MUTANT copy/4.1. Cyclops vs wild type specific transcript/4.1.11/4.1.11.transporter.txt]

chr4.CM0179.25	99.1.3.2.2595	NO16_MEDTR							NO16_MEDTR	Nodulation;Signal,Early nodulin 16 precursor (N-16).	8e-30	GO_ID:44043	TAIR|gene:2174427 SPTR:Q8L6Z5 symbol:AT5G57920.1 [GO:0005489 "electron transporter activity" evidence=ISS] [GO:0005507 "copper ion binding" evidence=ISS] [GO:0006118 "electron transport" evidence=ISS] InterPro:IPR003245 HSSP:P00303 Pfam:PF02298 ProDom:PD003122 EMBL:AY140062 EMBL:BT006551 SPTR:Q8L6Z5	1e-20
chr4.CM0179.25	99.1.4.6814	GO_ID:44043							NO16_MEDTR	Nodulation;Signal,Early nodulin 16 precursor (N-16).	8e-30	GO_ID:44043	TAIR|gene:2174427 SPTR:Q8L6Z5 symbol:AT5G57920.1 [GO:0005489 "electron transporter activity" evidence=ISS] [GO:0005507 "copper ion binding" evidence=ISS] [GO:0006118 "electron transport" evidence=ISS] InterPro:IPR003245 HSSP:P00303 Pfam:PF02298 ProDom:PD003122 EMBL:AY140062 EMBL:BT006551 SPTR:Q8L6Z5	1e-20
Ljwgs_119901.1	99.1.4.2200	GO_ID:46805										GO_ID:46805	TAIR|gene:2127192 SPTR:O82752 symbol:AT4G23030.1 [GO:0005215 "transporter activity" evidence=ISS] [GO:0016020 "membrane" evidence=ISS] InterPro:IPR002528 Pfam:PF01554 GO:GO:0016020 TIGRFAMs:TIGR00797 EMBL:AL161558 EMBL:AL031018 EMBL:AY082796 PIR:T05135 SPTR:O82752	1e-11
Ljwgs_111594.1	3.1.5.14	CORC magnesium and cobalt transporter [COG:COG4535] [TC:9.B.37]	lma:LmjF34.2650	hypothetical protein, conserved [KO:K06189]	2e-13	YOL060c_1	COG1253	2e-10	YJ23_SCHPO	CBSdomain;Completeproteome;Hypotheticalprotein;Membrane;Repeat;Signal;Transmembrane,Hypothetical protein C4B3.03c in chromosome III precursor.	4e-09	GO_ID:1175	TAIR|gene:2149658 SPTR:Q9LTD8 symbol:AT5G52790.1 [GO:0000004 "biological process unknown" evidence=ND] [GO:0005554 "molecular function unknown" evidence=ND] InterPro:IPR000644 Pfam:PF00571 InterPro:IPR002550 Pfam:PF01595 EMBL:AB025606 SPTR:Q9LTD8	2e-32
