# Supplementary material for: Dissection of Symbiosis and Organ Development by Integrated Transcriptome Analysis of Lotus japonicus Mutant and Wild-Type Plants
Source: PLoS One. 2009 Aug 7;4(8):e6556. doi: 10.1371/journal.pone.0006556 (PMC2717213; doi:10.1371/journal.pone.0006556)
Supplement: Folder S4 — Cyclops mutant (0.59 MB ZIP) [file pone.0006556.s012.zip › S4.CYCLOPS MUTANT copy/4.1. Cyclops vs wild type specific transcript/4.1.12/-4.1.12.ID list.txt]

	M	FDR
	T13 - T21	T13 - T21
chr5.CM0200.88_s_at	-5.374567481	0.000228346
chr4.CM0006.37_at	-5.163391364	0.032437396
Ljwgs_013806.1_at	-5.029385773	0.00026879
Ljwgs_084044.1_s_at	-4.888392194	0.045310862
Ljwgs_084044.1_x_at	-4.666958269	0.041300256
Ljwgs_102940.1_at	-4.574345628	0.018614037
Ljwgs_018801.2_at	-4.55191207	0.032379069
Ljwgs_009812.1_at	-4.353821399	0.032801646
CM0528.32.1_s_at	-4.113145829	0.003018587
chr3.CM0110.19_at	-4.018942593	6.58E-05
chr4.CM0046.66_at	-3.972544527	0.005329176
Ljwgs_019097.1_s_at	-3.860393864	0.00010451
gi45572305_at	-3.822326346	0.02522012
Ljwgs_025174.1_s_at	-3.630913913	0.001423372
Ljwgs_043934.1_at	-3.582270442	0.002969158
gi6006794_at	-3.581974818	0.00019008
Ljwgs_016401.1_at	-3.449491133	0.037417861
Ljwgs_085487.1_at	-3.376036744	0.003068102
chr3.CM0701.25.2_at	-3.361400742	0.011375145
Ljwgs_013141.2_at	-3.338058467	0.000834249
Ljwgs_019438.1_at	-3.206446748	0.002884196
Ljwgs_100828.2_at	-3.168585779	0.012000122
Ljwgs_036349.1_s_at	-3.151829177	0.022261515
chr2.CM0120.40_s_at	-3.039686508	0.004038624
Ljwgs_032142.1_s_at	-2.997236542	0.006218056
Ljwgs_021839.1_at	-2.830891311	0.031436745
Ljwgs_043181.1_at	-2.813456051	0.045225683
chr1.CM0222.11_at	-2.739995584	0.020410377
Ljwgs_029896.2_at	-2.614252252	0.045310343
Ljwgs_017234.1_at	-2.572279929	0.012553467
Ljwgs_013141.2_x_at	-2.491264253	0.01770303
Ljwgs_035872.1_at	-2.488694777	0.033787455
gi45637756_at	-2.436683116	0.006837687
TM0715.25_at	-2.417566448	0.048864157
Ljwgs_021520.1_s_at	-2.367526524	0.000680467
chr2.CM0249.17.1_at	-2.334410578	0.03939955
chr4.CM0501.49_at	-2.304947741	0.048205524
Ljwgs_052805.1_at	-2.289505141	0.010957758
chr1.CM0001.63_at	-2.285367566	0.00039949
Ljwgs_042741.1_at	-2.274451171	0.005552184
Ljwgs_038228.1_at	-2.26346473	0.020159436
chr5.TM1466.24_at	-2.24279669	0.00386609
chr1.CM0591.35_s_at	-2.240705224	0.001498348
Ljwgs_019410.1_at	-2.158070315	0.0205969
chr5.CM0311.20_at	-2.151616909	0.000907985
Ljwgs_007659.1_s_at	-2.141156805	0.017266333
Ljwgs_005760.1_at	-2.124140469	0.000409594
chr2.CM0749.8_at	-2.119023501	0.002969158
TM0451.27_at	-2.115561784	0.027080304
Ljwgs_061228.1_at	-2.109850634	0.033086689
Ljwgs_120671.1_at	-2.084704781	0.020024178
chr1.TM1305.12_at	-2.084308043	0.023587034
Ljwgs_133807.1_at	-2.072799506	0.026983605
Ljwgs_064146.1.1_s_at	-2.048549963	0.004226794
chr6.TM0957.9.1_at	-2.046570067	0.047329295
chr2.CM0903.45_at	-2.041403883	0.013448277
Ljwgs_033015.1_at	-2.020591497	0.0359724
Ljwgs_146843.1_at	-2.014435696	0.012702864
Ljwgs_008932.1_at	-1.999412763	0.039895659
Ljwgs_090123.1_at	-1.977235925	0.001962105
chr4.CM0003.70.1_at	-1.971105613	0.001471229
Ljwgs_037123.1_at	-1.941892975	0.025610871
chr1.CM0063.42_s_at	-1.934126061	0.01873348
chr1.TM0805.8_at	-1.925213055	0.000319475
chr4.CM0131.17_at	-1.91707428	0.031436745
TM0674.3.1_at	-1.904365002	0.001317172
CM0601.40_at	-1.89710264	0.021737343
chr4.TM0844.26_at	-1.897016828	0.000291653
TM0492.4.1_at	-1.894530112	0.003481655
Ljwgs_142542.1_at	-1.870533982	0.021209169
gi45629937_at	-1.867692701	0.001223804
Ljwgs_022358.2_at	-1.865862284	0.01503986
TC9387_at	-1.865843367	0.008261157
chr4.CM0182.42_at	-1.862955806	0.001824147
Ljwgs_018651.1_at	-1.855908366	0.031033666
CM0584.36_at	-1.848968289	0.016108971
Ljwgs_077854.1_s_at	-1.848763909	0.031436745
chr4.CM0182.40_at	-1.844300168	0.00204161
chr1.CM0063.53.1_at	-1.833972846	7.17E-05
chr1.TM0507.17_at	-1.830939016	0.000163079
Ljwgs_010155.1_at	-1.830790421	0.027501824
Ljwgs_047165.0.1_at	-1.81971217	0.027843549
CM0584.34_at	-1.819174432	0.008887912
TM0548.14.1_x_at	-1.816913406	0.002287161
chr5.CM0200.139_at	-1.809867444	0.041074492
Ljwgs_015583.2_at	-1.798328772	0.033948271
chr6.CM0140.28_at	-1.791806895	0.013821226
Ljwgs_016975.1_at	-1.783592718	0.034667565
chr1.CM0105.44_s_at	-1.781759312	0.010994399
Ljwgs_126577.1_at	-1.762614951	0.00510878
Ljwgs_084044.1_at	-1.759576633	0.013973892
TM0499.10_at	-1.756763201	0.016144578
Ljwgs_057933.1_at	-1.747640262	0.035839793
chr1.TM0862.11.1_at	-1.745011206	0.020514412
chr1.CM1413.11.1_at	-1.7425028	0.024655219
Ljwgs_019377.1_at	-1.70316826	0.021400393
chr5.TM1598.12_at	-1.702345826	0.004942419
Ljwgs_065095.1_at	-1.7010014	0.030104371
chr1.CM0063.60_at	-1.696025397	0.000113847
Ljwgs_045283.2_at	-1.688811237	0.001083989
chr6.CM0037.22_at	-1.68472616	0.040061759
TM1471.6_at	-1.681612647	0.019472845
chr1.CM0361.52_at	-1.671978363	0.043261199
Ljwgs_019729.1_at	-1.667476936	0.036505988
Ljwgs_062924.1_at	-1.663033467	0.03619524
TM0674.3.3_s_at	-1.659957041	0.00255923
chr4.CM0003.40_s_at	-1.656393537	0.000211825
chr3.CM0196.45_at	-1.656363793	0.004131144
Ljwgs_015149.2_at	-1.653520179	0.004948404
Ljwgs_029723.1_at	-1.649697676	0.031227589
Ljwgs_077292.1_at	-1.642739514	0.038109393
Ljwgs_020504.1_x_at	-1.636034437	0.046828913
chr1.CM0233.35_at	-1.629010487	0.028603531
chr2.CM0249.43.3_at	-1.626251092	0.014749145
chr6.TM1374.5_at	-1.611095596	0.014505365
TM0807.5_at	-1.608852047	0.002347883
chr2.CM0304.16_s_at	-1.599524376	0.00510878
Ljwgs_134107.1_at	-1.583919348	0.037807931
chr2.CM0608.87_at	-1.571968225	0.002124913
chr1.CM0063.42_at	-1.570209537	0.023448227
gi45410531_x_at	-1.553431781	0.037451775
gi45412948_at	-1.533572213	0.048227819
chr1.CM0231.17_at	-1.533553331	0.002534271
Ljwgs_012625.1.1_at	-1.525201911	0.025261453
Ljwgs_037348.0.1_at	-1.52248075	0.005376899
Ljwgs_058583.1_s_at	-1.518751289	0.009356933
TM1354.2_at	-1.518398555	0.014976416
chr3.CM0724.4_at	-1.517004733	0.00020578
Ljwgs_020537.1_at	-1.512760145	0.013131664
Ljwgs_015027.2_at	-1.500268692	0.007892073
chr2.CM1032.40_at	-1.498087611	0.040017991
chr4.TM1616.10.2_at	-1.493714214	0.013159061
chr1.CM0591.38.1_at	-1.486185535	0.005402609
CM0584.17_s_at	-1.485214804	0.007384092
chr5.CM0148.30_at	-1.473536262	0.032339471
chr3.CM0460.28_at	-1.472982006	0.044366126
chr1.TM0092.26_at	-1.470841491	0.041074492
Ljwgs_007566.1_at	-1.452070273	0.019505778
chr2.CM0021.5_at	-1.447514244	0.048801304
Ljwgs_009285.2_at	-1.437952599	0.023468611
chr2.CM0749.36_at	-1.431749495	0.037261706
Ljwgs_020504.1_at	-1.427289354	0.039895659
Ljwgs_021683.1_at	-1.425297437	0.015760577
Ljwgs_127661.1_at	-1.424805266	0.008385685
TM1122.3.2_at	-1.413947572	0.018603803
chr1.CM0063.57_at	-1.4127818	0.001602235
gi45631251_at	-1.405175823	0.031773802
chr4.CM0172.28_at	-1.404792279	0.045651269
Ljwgs_010711.1_at	-1.403871409	0.036118347
chr1.CM0104.33_at	-1.401922319	4.93E-06
Ljwgs_033625.2_s_at	-1.375281213	0.044958651
Ljwgs_040109.1_at	-1.365396212	0.030331243
Ljwgs_030627.1_at	-1.360238963	0.014950027
Ljwgs_033999.1.1_at	-1.349267034	0.00433765
chr4.CM0073.98.3_at	-1.341868775	0.04126887
chr4.CM0654.44.1_at	-1.33779425	0.025552516
Ljwgs_020912.2_at	-1.331149233	0.032683088
gi45576230_at	-1.322132777	0.023107292
TM0748.2_x_at	-1.309168744	0.023468611
Ljwgs_103351.1_at	-1.308107947	0.000207107
chr6.CM0139.92_at	-1.303186861	0.009294347
chr1.TM0750.2_at	-1.297331851	0.007164725
Ljwgs_041275.1_at	-1.293794138	0.035415914
TC11818_at	-1.289852424	0.011541632
Ljwgs_018124.1_at	-1.289313593	0.032005725
chr1.CM0315.40_at	-1.283758199	0.020359739
chr2.CM0120.44_at	-1.283633238	0.00690627
chr4.TM0844.24_at	-1.27966015	0.00562287
chr1.CM0800.24_at	-1.275122391	0.018953044
Ljwgs_138232.1_s_at	-1.263827867	0.040034953
Ljwgs_036048.1_at	-1.258267645	0.041895066
chr1.CM0064.5_at	-1.257146941	0.001902547
chr4.TM1536.15_at	-1.254288659	0.002591451
Ljwgs_058842.1_s_at	-1.250821161	0.046669464
Ljwgs_059845.1_at	-1.24809659	0.019472845
Ljwgs_149324.1_at	-1.243820132	0.02367607
TC14029_at	-1.241688667	0.002005919
gi34495198_at	-1.240840025	0.040698441
chr4.CM0399.17_at	-1.23676361	0.023140615
Ljwgs_067661.1_at	-1.236736233	0.011841953
chr3.CM0047.16_at	-1.236114762	0.01773277
gi45398573_at	-1.233432283	0.013877038
BM1684.6_at	-1.232344742	0.03991441
Ljwgs_073715.1_s_at	-1.226428399	0.006681735
chr4.CM0501.14_at	-1.215967074	0.000476762
Ljwgs_126992.1_at	-1.214840141	0.027843549
Ljwgs_069329.2_at	-1.20655101	0.000112284
chr4.CM0025.37_at	-1.205850471	0.015197677
chr4.CM0307.23_at	-1.205137929	0.020598222
Ljwgs_063479.2_at	-1.194039484	0.010563473
Ljwgs_022816.1_at	-1.180102756	0.020116119
Ljwgs_095381.1_at	-1.171231132	0.007639887
CM0385.33.1_at	-1.164799491	0.004300431
chr4.CM0659.47_at	-1.16055356	0.037693445
Ljwgs_014701.2_at	-1.154500177	0.004038624
chr1.TM1643.6_at	-1.149858654	0.017007481
TM1611.15_at	-1.140432388	0.008876001
Ljwgs_022002.1_at	-1.138820847	0.011005858
Ljwgs_014618.2_at	-1.134308274	0.022250313
chr4.TM0597.14_at	-1.127700221	0.01463678
chr1.CM0231.49.1_s_at	-1.115452028	0.01873348
chr5.CM0909.69_at	-1.105643696	0.04586698
chr3.CM0574.25_at	-1.105129875	0.034503831
Ljwgs_017289.3.1_at	-1.095239845	0.022369802
Ljwgs_093252.1_at	-1.082813671	0.016521615
chr2.CM0310.35.1_at	-1.079589035	0.042332454
chr3.CM0047.43_at	-1.07916806	0.027018472
chr2.CM0132.33_s_at	-1.06930673	0.00386609
Ljwgs_056728.1_at	-1.065245283	0.00301449
gi45348728_at	-1.057489365	0.018802053
chr1.CM0088.82_at	-1.048493007	0.023468611
chr4.CM0265.17_at	-1.041283647	0.041300256
Ljwgs_132974.1.1_at	-1.031609685	0.033305021
Ljwgs_114489.1_at	-1.023103323	0.023025153
Ljwgs_056227.1_at	-1.012062574	0.040846603
Ljwgs_041197.1.1_at	-1.011633027	0.01503986
Ljwgs_034228.1_at	-1.006243428	0.023410169
TM0845.8_at	1.000628374	0.014550592
Ljwgs_090077.1_x_at	1.008088051	0.007374686
BM1736.6_at	1.022862454	0.004100586
Ljwgs_103074.1_s_at	1.029935477	0.003910621
Ljwgs_052418.1_s_at	1.032204072	0.010069622
chr1.TM1305.23.1_at	1.033755747	0.000410766
Ljwgs_102267.1_at	1.037825001	0.036075782
CM0457.18.4_at	1.045862977	0.036505988
TC9915_at	1.057883751	0.020719126
Ljwgs_010512.1_at	1.058795443	0.037573346
Ljwgs_063854.1_at	1.06387935	0.030331243
chr4.CM0265.23_s_at	1.06388495	0.03991441
Ljwgs_032184.1_s_at	1.065726835	8.09E-05
gi6325801_at	1.076864624	0.001986241
chr5.CM0052.5_at	1.077187082	0.000466163
Ljwgs_067313.1_s_at	1.079160649	0.013414417
chr1.TM1671.2_at	1.081403043	3.67E-05
Ljwgs_027750.1_at	1.092047906	0.03991441
TC11429_at	1.09254922	0.023285147
TM0879.19_s_at	1.092643604	0.044954489
Ljwgs_065856.1.1_s_at	1.094834849	0.027371374
Ljwgs_028535.1_at	1.10144213	0.019096406
chr1.CM0318.17_at	1.107383095	0.013715492
chr1.CM0105.71_at	1.128456332	0.002496642
chr4.CM0297.20_at	1.144068774	0.010177243
Ljwgs_005066.1_s_at	1.153782263	0.022934473
chr6.CM0139.29_at	1.16360476	0.045409072
Ljwgs_004510.1_at	1.177555694	0.044320549
Ljwgs_014593.1_at	1.179726723	4.79E-05
Ljwgs_033236.1_at	1.181614761	0.01156523
chr2.CM0304.37_at	1.191256052	0.022227979
chr2.CM0803.72_at	1.207819818	0.034503831
Ljwgs_097854.1_at	1.215203794	0.029022316
Ljwgs_026477.1_at	1.225637785	0.040061759
Ljwgs_129258.1_at	1.228566057	0.033305021
chr1.CM0318.21_at	1.228913524	0.00894601
Ljwgs_077444.1_at	1.229140284	0.001758711
Ljwgs_012981.2_at	1.253421669	0.005927849
Ljwgs_015696.1_at	1.254414627	0.039754266
chr2.CM0304.106.1_at	1.258589833	0.000192156
TM1445.20_at	1.260352791	0.038919217
Ljwgs_150111.1_at	1.263194003	0.014183819
Ljwgs_083111.1_at	1.272909809	0.046849632
Ljwgs_050962.1_at	1.292212336	0.032005725
gi45627735_at	1.294326999	0.01661343
Ljwgs_122607.1_at	1.298335082	0.031227589
Ljwgs_132520.1_at	1.3118065	0.020024178
Ljwgs_018632.2_at	1.313749862	0.048003914
Ljwgs_134779.1_at	1.315715464	0.010177243
Ljwgs_067313.1_at	1.316533635	0.001397918
Ljwgs_018845.1_at	1.32533271	0.04117997
TM1735.4_at	1.332969619	0.000967191
gi45641139_at	1.336168678	0.002153479
chr1.CM0051.22_at	1.37166755	0.014950027
Ljwgs_020312.1_at	1.374349762	0.04876027
chr4.CM0073.42_at	1.417644192	0.01523653
chr4.CM0501.43_at	1.424835974	0.021444424
TC17223_at	1.431753107	0.005661451
chr2.CM0783.7.1_at	1.437369279	0.007878014
chr2.CM0783.3_at	1.445189909	0.000457004
gi45352508_at	1.445669636	0.024711916
Ljwgs_069018.1_s_at	1.458689716	0.019157954
gi45620720_at	1.459650006	0.034562165
Ljwgs_048157.1_s_at	1.467880842	0.002789296
Ljwgs_042880.2_at	1.472358727	0.033949029
chr4.CM0399.23_at	1.47613725	0.032724433
chr4.CM0234.15_s_at	1.477833102	0.006764447
gi7614044_at	1.478308442	0.034959782
Ljwgs_019693.1_at	1.493447865	0.014423838
chr3.CM0243.10_at	1.495681464	0.007013656
chr5.CM0260.33_at	1.499186397	0.034174422
Ljwgs_049776.1_at	1.508672599	0.00818947
chr6.CM0539.25_at	1.547163513	0.049446799
Ljwgs_140166.1_at	1.559101641	0.002287161
Lj-MIR399_x_at	1.577647388	0.020709876
chr6.TM0778.6_at	1.578165784	0.020717086
Ljwgs_041157.1_at	1.578880751	0.020359739
Ljwgs_086310.1_at	1.595918133	0.002283854
chr2.CM0249.65.6_s_at	1.620611176	0.007206395
Ljwgs_074169.1_s_at	1.621179736	0.002606633
Ljwgs_017330.2_at	1.622125305	0.042760505
chr2.CM0903.4_at	1.627271805	0.000129231
chr2.CM0608.17_at	1.628808563	0.036955379
chr4.CM0179.8_at	1.652872934	0.004974703
Ljwgs_093013.2_at	1.65696733	0.0206379
chr3.CM0135.19_at	1.658522843	0.004689557
Ljwgs_015829.1_at	1.661151521	0.002042748
Ljwgs_016682.1_at	1.678927064	0.003590343
Ljwgs_032034.1_at	1.699100651	0.004571698
chr6.CM0314.24_at	1.708088455	0.022984578
Ljwgs_032594.1_at	1.715622418	0.024964999
chr6.CM0139.33_at	1.757974651	0.021574679
chr1.CM0064.11.1_s_at	1.761824169	0.00630185
chr1.TM0534.21.1_at	1.77594575	0.005761156
gi13884220_at	1.783005441	0.002096908
gi45637659_at	1.791961515	0.018549677
Ljwgs_033644.2_at	1.881938717	0.01873348
chr6.CM0437.25_s_at	1.886488462	0.012901521
Ljwgs_021967.1_at	1.89898312	0.004234355
Ljwgs_028151.1_at	1.906980914	0.000267121
chr1.TM0534.12.2_at	1.908173344	0.000814029
chr3.BM1543.3_at	1.915470629	0.034503373
Ljwgs_094229.2_at	1.915822266	0.049253481
chr2.CM0312.1_at	1.917427261	1.54E-05
Ljwgs_036374.1_at	1.939952217	2.14E-05
chr3.CM0226.61_s_at	1.957330827	0.007206311
chr5.TM0743.40_at	2.002032236	0.002686215
chr1.CM0147.48_at	2.013086048	0.00615178
chr3.CM0226.67_at	2.013500535	0.009356933
chr2.CM0608.31_s_at	2.029684069	0.019472845
chr4.CM0229.11_at	2.031988309	0.000281279
Ljwgs_042772.1_at	2.045366964	0.000299848
gi51587337_at	2.056821918	1.58E-05
Ljwgs_079580.1.1_at	2.078962321	0.006646105
Ljwgs_084419.1_at	2.088141988	0.00894601
Ljwgs_143894.1_at	2.099796282	0.001902547
Ljwgs_073106.1_at	2.100799249	0.008755533
Ljwgs_026936.1_at	2.130463247	0.000475569
Ljwgs_048328.1_at	2.158406868	0.006776242
Ljwgs_117309.1_at	2.172868806	0.031436745
chr3.TM0450.12_at	2.260845733	0.000112156
gi7722043_at	2.26906774	0.00803561
chr6.CM0314.25_at	2.272812743	0.000394605
Ljwgs_089741.1_at	2.27367965	0.000186711
Ljwgs_012246.1_at	2.332333551	0.000991433
chr3.CM0282.52.1_at	2.342081519	0.048042591
chr1.TM1305.7_at	2.359961622	0.014344915
gi45631485_at	2.369861965	5.16E-05
chr1.CM0133.75_at	2.397726917	0.02735127
chr5.CM0909.73_at	2.418065939	0.000967191
Ljwgs_070802.1_at	2.436790782	1.47E-05
chr6.CM0314.25_s_at	2.44681176	0.000588175
chr2.CM0304.28_at	2.4495473	0.000291653
Ljwgs_070828.1_at	2.455585489	0.01503986
gi45578324_at	2.462211847	0.007838916
Ljwgs_024331.1_at	2.500745794	0.001413662
Ljwgs_137738.0.1_at	2.505669006	0.00354745
chr2.CM0201.67_at	2.524760898	0.023025153
chr1.CM0064.14_at	2.533064885	9.56E-05
Ljwgs_027952.1_at	2.573358742	0.018516554
Ljwgs_056668.1_s_at	2.628137878	0.000137388
chr1.CM0064.14_x_at	2.713157502	0.000614308
TM0858.39.1_at	2.731025575	0.009294347
TM0879.2_at	2.835943716	0.002085587
chr2.TM0871.6.1_at	2.839331533	0.036505988
Ljwgs_010368.1_at	2.855514073	0.014540248
chr3.CM0590.43_at	2.879788146	0.010154217
chr4.CM0087.37_at	2.906208239	0.000336949
chr1.CM0150.1_at	2.973565998	0.000187182
chr2.CM0124.73_at	2.989984436	0.019354417
Ljwgs_046729.1_at	3.023100179	0.033305021
chr5.CM0148.20_at	3.029510161	0.000195889
Ljwgs_007682.1_at	3.056553408	0.035629474
chr5.TM0389.14.1_at	3.107074133	0.000575501
chr1.TM1305.8.1_s_at	3.142888193	0.000104233
Ljwgs_066244.1_at	3.173644031	0.00311322
chr3.CM0080.52.1_at	3.206505564	0.013877038
Ljwgs_003295.2_at	3.209090676	0.000938766
Ljwgs_077190.0.1_at	3.275965431	0.01489436
chr5.CM0180.31_at	3.290431251	0.002283854
Ljwgs_075865.1_at	3.333410385	0.002911291
gi7747700_at	3.337190036	0.003168781
Ljwgs_018515.2_at	3.415799948	0.003836981
chr6.CM0738.36_at	3.453272152	0.003799782
Ljwgs_076238.1_s_at	3.462145881	2.20E-10
Ljwgs_019621.1_at	3.583792871	0.005552184
chr1.CM0104.3_s_at	3.586750759	7.43E-06
chr5.CM0909.23_x_at	3.660547781	0.019157954
chr2.CM0373.24_at	3.822557448	3.38E-06
Ljwgs_050066.2_at	3.844293683	0.000867678
chr1.CM0104.10_s_at	3.919688012	2.07E-05
Ljwgs_069328.1.1_at	3.993783205	0.002373499
chr3.CM0590.74.2_at	4.018915319	1.54E-05
chr3.CM0711.3.3_at	4.046301929	0.000101357
Ljwgs_056616.2_s_at	4.047317446	0.00159907
Ljwgs_069328.1.1_x_at	4.052494117	0.001269301
Ljwgs_122134.1_at	4.069886601	0.013944044
Ljwgs_029184.1_at	4.113962811	0.019067335
Ljwgs_052423.1_at	4.219929508	0.000129687
BM1625.15_at	4.279801074	0.011161957
Ljwgs_061558.1_at	4.844901621	5.16E-05
