# Supplementary material for: Dissection of Symbiosis and Organ Development by Integrated Transcriptome Analysis of Lotus japonicus Mutant and Wild-Type Plants
Source: PLoS One. 2009 Aug 7;4(8):e6556. doi: 10.1371/journal.pone.0006556 (PMC2717213; doi:10.1371/journal.pone.0006556)
Supplement: Folder S4 — Cyclops mutant (0.59 MB ZIP) [file pone.0006556.s012.zip › S4.CYCLOPS MUTANT copy/4.1. Cyclops vs wild type specific transcript/4.1.12/-4.1.12.ID-ANU.txt]

Identifier	BIN code	BIN name	BlastX KEGG Identifier	BlastX KEGG Description	BlastX KEGG E-value	BlastX COG Identifier	BlastX COG Description	BlastX COG E-value	BlastX Swiss-Prot Identifier	BlastX Swiss-Prot Description	BlastX Swiss-Prot E-value	BlastX Gene Ontology Identifier	BlastX Gene Ontology Description	BlastX Gene Ontology E-value
chr5.CM0200.88	99.1.4.6612	GO_ID:22983										GO_ID:22983	TAIR|gene:2101514 SPTR:Q8LEN7 symbol:AT3G19550.1 [GO:0005554 "molecular function unknown" evidence=ND] [GO:0000004 "biological process unknown" evidence=ND] EMBL:AY085326 EMBL:BT002905 EMBL:BT004424 SPTR:Q8LEN7	5e-14
chr4.CM0006.37	99.1.4.5039	GO_ID:42207										GO_ID:42207	TAIR|gene:2202179 SPTR:Q9LMA8 symbol:AT1G19180.1 [GO:0005554 "molecular function unknown" evidence=ND] [GO:0000004 "biological process unknown" evidence=ND] InterPro:IPR010399 Pfam:PF06200 EMBL:AC069143 EMBL:AY039894 EMBL:AY065146 EMBL:AY081738 EMBL:AF332421 EMBL:AY081633 PIR:C86325 SPTR:Q9LMA8	3e-31
Ljwgs_013806.1	1.10.7.8	E2.1.1.76 flavonol 3-O-methyltransferase [EC:2.1.1.76] [GO:0030755]	ath:At5g54160	K18G13.3; O-methyltransferase 1 [EC:2.1.1.76] [KO:K05279]	1e-37				IMT1_MESCR	Directproteinsequencing;Methyltransferase;Transferase,Inositol 4-methyltransferase (EC 2.1.1.129).	1e-38	GO_ID:19432	TAIR|gene:2153422 SPTR:Q9FK25 symbol:AT5G54160.1 [GO:0005829 "cytosol" evidence=TAS] [GO:0005737 "cytoplasm" evidence=IDA] [GO:0005634 "nucleus" evidence=IDA] InterPro:IPR001601 InterPro:IPR001077 Interpro:IPR000051 Pfam:PF00891 InterPro:IPR011991 EMBL:AB013387 EMBL:U70424 EMBL:AY062837 EMBL:AY081565 EMBL:AY087297 EMBL:Z27062 PDB:1NII SPTR:Q9FK25	3e-38
Ljwgs_084044.1	1.9.2.5	E3.1.3.2 acid phosphatase [EC:3.1.3.2] [GO:0003993]							VSPB_SOYBN	Glycoprotein;Seedstorageprotein;Signal;Storageprotein,Stem 31 kDa glycoprotein precursor (Vegetative storage protein B).	5e-17	GO_ID:34923	TAIR|gene:3438792 SPTR:Q9SW12 symbol:AT4G25150.1 [GO:0000004 "biological process unknown" evidence=ND] [GO:0003993 "acid phosphatase activity" evidence=ISS] InterPro:IPR010028 InterPro:IPR005519 Pfam:PF03767 TIGRFAMs:TIGR01675 EMBL:AL161562 EMBL:AL035523 EMBL:AY074377 EMBL:AY091302 PIR:T05536 SPTR:Q9SW12	1e-13
Ljwgs_084044.1	1.11.4.9	E3.1.3.2 acid phosphatase [EC:3.1.3.2] [GO:0003993]							VSPB_SOYBN	Glycoprotein;Seedstorageprotein;Signal;Storageprotein,Stem 31 kDa glycoprotein precursor (Vegetative storage protein B).	5e-17	GO_ID:34923	TAIR|gene:3438792 SPTR:Q9SW12 symbol:AT4G25150.1 [GO:0000004 "biological process unknown" evidence=ND] [GO:0003993 "acid phosphatase activity" evidence=ISS] InterPro:IPR010028 InterPro:IPR005519 Pfam:PF03767 TIGRFAMs:TIGR01675 EMBL:AL161562 EMBL:AL035523 EMBL:AY074377 EMBL:AY091302 PIR:T05536 SPTR:Q9SW12	1e-13
Ljwgs_084044.1	1.9.2.5	E3.1.3.2 acid phosphatase [EC:3.1.3.2] [GO:0003993]							VSPB_SOYBN	Glycoprotein;Seedstorageprotein;Signal;Storageprotein,Stem 31 kDa glycoprotein precursor (Vegetative storage protein B).	5e-17	GO_ID:34923	TAIR|gene:3438792 SPTR:Q9SW12 symbol:AT4G25150.1 [GO:0000004 "biological process unknown" evidence=ND] [GO:0003993 "acid phosphatase activity" evidence=ISS] InterPro:IPR010028 InterPro:IPR005519 Pfam:PF03767 TIGRFAMs:TIGR01675 EMBL:AL161562 EMBL:AL035523 EMBL:AY074377 EMBL:AY091302 PIR:T05536 SPTR:Q9SW12	1e-13
Ljwgs_084044.1	1.11.4.9	E3.1.3.2 acid phosphatase [EC:3.1.3.2] [GO:0003993]							VSPB_SOYBN	Glycoprotein;Seedstorageprotein;Signal;Storageprotein,Stem 31 kDa glycoprotein precursor (Vegetative storage protein B).	5e-17	GO_ID:34923	TAIR|gene:3438792 SPTR:Q9SW12 symbol:AT4G25150.1 [GO:0000004 "biological process unknown" evidence=ND] [GO:0003993 "acid phosphatase activity" evidence=ISS] InterPro:IPR010028 InterPro:IPR005519 Pfam:PF03767 TIGRFAMs:TIGR01675 EMBL:AL161562 EMBL:AL035523 EMBL:AY074377 EMBL:AY091302 PIR:T05536 SPTR:Q9SW12	1e-13
Ljwgs_102940.1	1.9.2.5	E3.1.3.2 acid phosphatase [EC:3.1.3.2] [GO:0003993]							VSPA_SOYBN	Glycoprotein;Seedstorageprotein;Signal;Storageprotein,Stem 28 kDa glycoprotein precursor (Vegetative storage protein A).	2e-24	GO_ID:24941	TAIR|gene:2184579 SPTR:O82122 symbol:AT5G24770.1 [GO:0009753 "response to jasmonic acid stimulus" evidence=TAS] [GO:0003993 "acid phosphatase activity" evidence=ISS] InterPro:IPR010028 InterPro:IPR005519 Pfam:PF03767 InterPro:IPR011050 TIGRFAMs:TIGR01675 EMBL:AL392145 EMBL:AB006778 EMBL:D85191 EMBL:AY048282 EMBL:AY050819 EMBL:AY092991 EMBL:AY114083 EMBL:AY114606 EMBL:BT000761 EMBL:BT000762 EMBL:B…	2e-15
Ljwgs_102940.1	1.11.4.9	E3.1.3.2 acid phosphatase [EC:3.1.3.2] [GO:0003993]							VSPA_SOYBN	Glycoprotein;Seedstorageprotein;Signal;Storageprotein,Stem 28 kDa glycoprotein precursor (Vegetative storage protein A).	2e-24	GO_ID:24941	TAIR|gene:2184579 SPTR:O82122 symbol:AT5G24770.1 [GO:0009753 "response to jasmonic acid stimulus" evidence=TAS] [GO:0003993 "acid phosphatase activity" evidence=ISS] InterPro:IPR010028 InterPro:IPR005519 Pfam:PF03767 InterPro:IPR011050 TIGRFAMs:TIGR01675 EMBL:AL392145 EMBL:AB006778 EMBL:D85191 EMBL:AY048282 EMBL:AY050819 EMBL:AY092991 EMBL:AY114083 EMBL:AY114606 EMBL:BT000761 EMBL:BT000762 EMBL:B…	2e-15
Ljwgs_018801.2	99.1.4.5510	GO_ID:35937							NLTP_CICAR	Lipid-binding;Signal;Transport,Nonspecific lipid-transfer protein precursor (LTP).	5e-29	GO_ID:35937	TAIR|gene:3702013 SPTR:Q9SCZ0 symbol:AT3G51590.1 [GO:0006869 "lipid transport" evidence=ISS] [GO:0008289 "lipid binding" evidence=ISS] InterPro:IPR003612 InterPro:IPR000528 Pfam:PF00234 SMART:SM00499 PRINTS:PR00382 HSSP:P19656 PROSITE:PS00597 EMBL:AL133452 PIR:T45790 SPTR:Q9SCZ0	8e-12
Ljwgs_018801.2	99.1.3.2.2058	NLTP_CICAR							NLTP_CICAR	Lipid-binding;Signal;Transport,Nonspecific lipid-transfer protein precursor (LTP).	5e-29	GO_ID:35937	TAIR|gene:3702013 SPTR:Q9SCZ0 symbol:AT3G51590.1 [GO:0006869 "lipid transport" evidence=ISS] [GO:0008289 "lipid binding" evidence=ISS] InterPro:IPR003612 InterPro:IPR000528 Pfam:PF00234 SMART:SM00499 PRINTS:PR00382 HSSP:P19656 PROSITE:PS00597 EMBL:AL133452 PIR:T45790 SPTR:Q9SCZ0	8e-12
Ljwgs_009812.1	1.9.2.5	E3.1.3.2 acid phosphatase [EC:3.1.3.2] [GO:0003993]	gox:GOX1940	putative acid phosphatase [EC:3.1.3.2] [KO:K01078]	1e-11				VSPA_SOYBN	Glycoprotein;Seedstorageprotein;Signal;Storageprotein,Stem 28 kDa glycoprotein precursor (Vegetative storage protein A).	2e-34	GO_ID:34923	TAIR|gene:3438792 SPTR:Q9SW12 symbol:AT4G25150.1 [GO:0000004 "biological process unknown" evidence=ND] [GO:0003993 "acid phosphatase activity" evidence=ISS] InterPro:IPR010028 InterPro:IPR005519 Pfam:PF03767 TIGRFAMs:TIGR01675 EMBL:AL161562 EMBL:AL035523 EMBL:AY074377 EMBL:AY091302 PIR:T05536 SPTR:Q9SW12	1e-29
Ljwgs_009812.1	1.11.4.9	E3.1.3.2 acid phosphatase [EC:3.1.3.2] [GO:0003993]	gox:GOX1940	putative acid phosphatase [EC:3.1.3.2] [KO:K01078]	1e-11				VSPA_SOYBN	Glycoprotein;Seedstorageprotein;Signal;Storageprotein,Stem 28 kDa glycoprotein precursor (Vegetative storage protein A).	2e-34	GO_ID:34923	TAIR|gene:3438792 SPTR:Q9SW12 symbol:AT4G25150.1 [GO:0000004 "biological process unknown" evidence=ND] [GO:0003993 "acid phosphatase activity" evidence=ISS] InterPro:IPR010028 InterPro:IPR005519 Pfam:PF03767 TIGRFAMs:TIGR01675 EMBL:AL161562 EMBL:AL035523 EMBL:AY074377 EMBL:AY091302 PIR:T05536 SPTR:Q9SW12	1e-29
CM0528.32.1	99.1.4.1451	GO_ID:25520	aci:ACIAD1626	putative outer membrane lipoprotein (lipocalin) [KO:K03098]	8e-25	PA5107	COG3040	2e-16	YR877_MIMIV	Signal;Transport,Putative lipocalin R877 precursor.	2e-15	GO_ID:25520	TAIR|gene:2155830 SPTR:Q9FGT8 symbol:AT5G58070.1 [GO:0008372 "cellular component unknown" evidence=ND] [GO:0005215 "transporter activity" evidence=ISS] [GO:0006810 "transport" evidence=ISS] InterPro:IPR002345 InterPro:IPR002446 GO:GO:0006810 PROSITE:PS00213 GO:GO:0009507 EMBL:AB024029 EMBL:AY062789 EMBL:AY081612 PRINTS:PR01171 SPTR:Q9FGT8	8e-67
CM0528.32.1	99.1.1.134	KO:K03098	aci:ACIAD1626	putative outer membrane lipoprotein (lipocalin) [KO:K03098]	8e-25	PA5107	COG3040	2e-16	YR877_MIMIV	Signal;Transport,Putative lipocalin R877 precursor.	2e-15	GO_ID:25520	TAIR|gene:2155830 SPTR:Q9FGT8 symbol:AT5G58070.1 [GO:0008372 "cellular component unknown" evidence=ND] [GO:0005215 "transporter activity" evidence=ISS] [GO:0006810 "transport" evidence=ISS] InterPro:IPR002345 InterPro:IPR002446 GO:GO:0006810 PROSITE:PS00213 GO:GO:0009507 EMBL:AB024029 EMBL:AY062789 EMBL:AY081612 PRINTS:PR01171 SPTR:Q9FGT8	8e-67
CM0528.32.1	99.1.3.2.3287	YR877_MIMIV	aci:ACIAD1626	putative outer membrane lipoprotein (lipocalin) [KO:K03098]	8e-25	PA5107	COG3040	2e-16	YR877_MIMIV	Signal;Transport,Putative lipocalin R877 precursor.	2e-15	GO_ID:25520	TAIR|gene:2155830 SPTR:Q9FGT8 symbol:AT5G58070.1 [GO:0008372 "cellular component unknown" evidence=ND] [GO:0005215 "transporter activity" evidence=ISS] [GO:0006810 "transport" evidence=ISS] InterPro:IPR002345 InterPro:IPR002446 GO:GO:0006810 PROSITE:PS00213 GO:GO:0009507 EMBL:AB024029 EMBL:AY062789 EMBL:AY081612 PRINTS:PR01171 SPTR:Q9FGT8	8e-67
CM0528.32.1	99.1.2.101	COG3040	aci:ACIAD1626	putative outer membrane lipoprotein (lipocalin) [KO:K03098]	8e-25	PA5107	COG3040	2e-16	YR877_MIMIV	Signal;Transport,Putative lipocalin R877 precursor.	2e-15	GO_ID:25520	TAIR|gene:2155830 SPTR:Q9FGT8 symbol:AT5G58070.1 [GO:0008372 "cellular component unknown" evidence=ND] [GO:0005215 "transporter activity" evidence=ISS] [GO:0006810 "transport" evidence=ISS] InterPro:IPR002345 InterPro:IPR002446 GO:GO:0006810 PROSITE:PS00213 GO:GO:0009507 EMBL:AB024029 EMBL:AY062789 EMBL:AY081612 PRINTS:PR01171 SPTR:Q9FGT8	8e-67
chr3.CM0110.19	99.1.3.2.653	MLP43_ARATH							MLP43_ARATH	Multigenefamily,MLP-like protein 43.	5e-25	GO_ID:27487	TAIR|gene:2013949 SPTR:Q9SSK5 symbol:AT1G70890.1 [GO:0008372 "cellular component unknown" evidence=ND] [GO:0005554 "molecular function unknown" evidence=ND] [GO:0000004 "biological process unknown" evidence=ND] InterPro:IPR000916 Pfam:PF00407 ProDom:PD000531 EMBL:AC008148 EMBL:AJ306140 EMBL:AY065135 EMBL:BT008441 PIR:E96733 SPTR:Q9SSK5	2e-25
chr3.CM0110.19	99.1.4.3136	GO_ID:27487							MLP43_ARATH	Multigenefamily,MLP-like protein 43.	5e-25	GO_ID:27487	TAIR|gene:2013949 SPTR:Q9SSK5 symbol:AT1G70890.1 [GO:0008372 "cellular component unknown" evidence=ND] [GO:0005554 "molecular function unknown" evidence=ND] [GO:0000004 "biological process unknown" evidence=ND] InterPro:IPR000916 Pfam:PF00407 ProDom:PD000531 EMBL:AC008148 EMBL:AJ306140 EMBL:AY065135 EMBL:BT008441 PIR:E96733 SPTR:Q9SSK5	2e-25
chr4.CM0046.66	99.1.4.2619	GO_ID:10497							APG_BRANA	,Anter-specific proline-rich protein APG (Protein CEX) (Fragment).	5e-25	GO_ID:10497	TAIR|gene:2013662 SPTR:Q9C7N4 symbol:AT1G29670.1 [GO:0016789 "carboxylic ester hydrolase activity" evidence=ISS] INTERPRO:IPR001087 Pfam:PF00657 EMBL:AC068667 EMBL:AY065046 PIR:A86420 SPTR:Q9C7N4	2e-82
chr4.CM0046.66	99.1.3.2.1837	APG_BRANA							APG_BRANA	,Anter-specific proline-rich protein APG (Protein CEX) (Fragment).	5e-25	GO_ID:10497	TAIR|gene:2013662 SPTR:Q9C7N4 symbol:AT1G29670.1 [GO:0016789 "carboxylic ester hydrolase activity" evidence=ISS] INTERPRO:IPR001087 Pfam:PF00657 EMBL:AC068667 EMBL:AY065046 PIR:A86420 SPTR:Q9C7N4	2e-82
Ljwgs_019097.1	1.4.1.63	E3.6.1.15 nucleoside-triphosphatase [EC:3.6.1.15] [COG:COG0127] [GO:0017111]	ath:At5g18280	MRG7.24; apyrase [EC:3.6.1.15] [KO:K01516]	1e-46				NTPA_PEA	Hydrolase;mRNAtransport;Nuclearprotein;Transport,Nucleoside-triphosphatase (EC 3.6.1.15) (Nucleoside triphosphate phosphohydrolase) (NTPase) (Apyrase).	6e-62	GO_ID:28119	TAIR|gene:2103039 SPTR:Q9SQG2 symbol:AT3G04080.1 [GO:0005516 "calmodulin binding" evidence=ISS] InterPro:IPR000407 Pfam:PF01150 PROSITE:PS01238 EMBL:AF093604 EMBL:AC016829 SPTR:Q9SQG2	3e-44
Ljwgs_019097.1	1.9.1.6	E3.6.1.15 nucleoside-triphosphatase [EC:3.6.1.15] [COG:COG0127] [GO:0017111]	ath:At5g18280	MRG7.24; apyrase [EC:3.6.1.15] [KO:K01516]	1e-46				NTPA_PEA	Hydrolase;mRNAtransport;Nuclearprotein;Transport,Nucleoside-triphosphatase (EC 3.6.1.15) (Nucleoside triphosphate phosphohydrolase) (NTPase) (Apyrase).	6e-62	GO_ID:28119	TAIR|gene:2103039 SPTR:Q9SQG2 symbol:AT3G04080.1 [GO:0005516 "calmodulin binding" evidence=ISS] InterPro:IPR000407 Pfam:PF01150 PROSITE:PS01238 EMBL:AF093604 EMBL:AC016829 SPTR:Q9SQG2	3e-44
gi45572305	99.2	Unclassified without homolog
Ljwgs_025174.1	1.4.1.63	E3.6.1.15 nucleoside-triphosphatase [EC:3.6.1.15] [COG:COG0127] [GO:0017111]	ath:At5g18280	MRG7.24; apyrase [EC:3.6.1.15] [KO:K01516]	5e-10				NTPA_PEA	Hydrolase;mRNAtransport;Nuclearprotein;Transport,Nucleoside-triphosphatase (EC 3.6.1.15) (Nucleoside triphosphate phosphohydrolase) (NTPase) (Apyrase).	9e-16	GO_ID:28119	TAIR|gene:2103039 SPTR:Q9SQG2 symbol:AT3G04080.1 [GO:0005516 "calmodulin binding" evidence=ISS] InterPro:IPR000407 Pfam:PF01150 PROSITE:PS01238 EMBL:AF093604 EMBL:AC016829 SPTR:Q9SQG2	2e-10
Ljwgs_025174.1	1.9.1.6	E3.6.1.15 nucleoside-triphosphatase [EC:3.6.1.15] [COG:COG0127] [GO:0017111]	ath:At5g18280	MRG7.24; apyrase [EC:3.6.1.15] [KO:K01516]	5e-10				NTPA_PEA	Hydrolase;mRNAtransport;Nuclearprotein;Transport,Nucleoside-triphosphatase (EC 3.6.1.15) (Nucleoside triphosphate phosphohydrolase) (NTPase) (Apyrase).	9e-16	GO_ID:28119	TAIR|gene:2103039 SPTR:Q9SQG2 symbol:AT3G04080.1 [GO:0005516 "calmodulin binding" evidence=ISS] InterPro:IPR000407 Pfam:PF01150 PROSITE:PS01238 EMBL:AF093604 EMBL:AC016829 SPTR:Q9SQG2	2e-10
Ljwgs_043934.1	2.1.2.33	MBF1 putative transcription factor [COG:COG1813]	ath:At3g24500	MOB24.13; ethylene-responsive transcriptional coactivator, putative [KO:K03627]	1e-24	YOR298c-a	COG1813	8e-10	MBF1_CANAL	Activator;DNA-binding;Transcription;Transcriptionregulation,Multiprotein-bridging factor 1.	9e-16	GO_ID:12176	TAIR|gene:2091746 SPTR:Q9LV58 symbol:AT3G24500.1 [GO:0008372 "cellular component unknown" evidence=ND] [GO:0003700 "transcription factor activity" evidence=TAS] [GO:0009873 "ethylene mediated signaling pathway" evidence=TAS] [GO:0003677 "DNA binding" evidence=ISS] [GO:0003713 "transcription coactivator activity" evidence=ISS] [GO:0006350 "transcription" evidence=ISS] [GO:0009723 "response to ethy…	2e-25
gi6006794	1.4.1.63	E3.6.1.15 nucleoside-triphosphatase [EC:3.6.1.15] [COG:COG0127] [GO:0017111]	ath:At5g18280	MRG7.24; apyrase [EC:3.6.1.15] [KO:K01516]	3e-118				NTPA_PEA	Hydrolase;mRNAtransport;Nuclearprotein;Transport,Nucleoside-triphosphatase (EC 3.6.1.15) (Nucleoside triphosphate phosphohydrolase) (NTPase) (Apyrase).	2e-168	GO_ID:28119	TAIR|gene:2103039 SPTR:Q9SQG2 symbol:AT3G04080.1 [GO:0005516 "calmodulin binding" evidence=ISS] InterPro:IPR000407 Pfam:PF01150 PROSITE:PS01238 EMBL:AF093604 EMBL:AC016829 SPTR:Q9SQG2	2e-117
gi6006794	1.9.1.6	E3.6.1.15 nucleoside-triphosphatase [EC:3.6.1.15] [COG:COG0127] [GO:0017111]	ath:At5g18280	MRG7.24; apyrase [EC:3.6.1.15] [KO:K01516]	3e-118				NTPA_PEA	Hydrolase;mRNAtransport;Nuclearprotein;Transport,Nucleoside-triphosphatase (EC 3.6.1.15) (Nucleoside triphosphate phosphohydrolase) (NTPase) (Apyrase).	2e-168	GO_ID:28119	TAIR|gene:2103039 SPTR:Q9SQG2 symbol:AT3G04080.1 [GO:0005516 "calmodulin binding" evidence=ISS] InterPro:IPR000407 Pfam:PF01150 PROSITE:PS01238 EMBL:AF093604 EMBL:AC016829 SPTR:Q9SQG2	2e-117
Ljwgs_016401.1	99.1.4.1401	GO_ID:8904										GO_ID:8904	TAIR|gene:2144557 SPTR:Q9LZS7 symbol:AT5G03610.1 [GO:0016789 "carboxylic ester hydrolase activity" evidence=ISS] INTERPRO:IPR001087 Pfam:PF00657 EMBL:AL162506 EMBL:AY085113 EMBL:AF360329 PIR:T48388 SPTR:Q9LZS7	3e-12
Ljwgs_085487.1	99.1.4.3106	GO_ID:44571	ddi:DDB0214998	cprB; cysteine protease [EC:3.4.22.15] [KO:K01365]	7e-27				CYSEP_PHAVU	Endoplasmicreticulum;Glycoprotein;Hydrolase;Protease;Signal;Thiolprotease;Zymogen,Vignain precursor (EC 3.4.22.-) (Bean endopeptidase) (Cysteine proteinase EP-C1).	9e-59	GO_ID:44571	TAIR|gene:2157711 SPTR:Q9FGR9 symbol:AT5G50260.1 [GO:0006508 "proteolysis" evidence=ISS] [GO:0008234 "cysteine-type peptidase activity" evidence=ISS] InterPro:IPR000886 InterPro:IPR000668 InterPro:IPR000169 Pfam:PF00112 PROSITE:PS00640 PROSITE:PS00139 PROSITE:PS00639 PRINTS:PR00705 ProDom:PD000158 SMART:SM00645 PROSITE:PS00014 HSSP:O65039 MEROPS:C01.010 EMBL:AB024031 EMBL:AY091087 SMR:Q9FGR9 SPTR…	6e-53
Ljwgs_085487.1	99.1.3.1.107	EC 3.4.22.-	ddi:DDB0214998	cprB; cysteine protease [EC:3.4.22.15] [KO:K01365]	7e-27				CYSEP_PHAVU	Endoplasmicreticulum;Glycoprotein;Hydrolase;Protease;Signal;Thiolprotease;Zymogen,Vignain precursor (EC 3.4.22.-) (Bean endopeptidase) (Cysteine proteinase EP-C1).	9e-59	GO_ID:44571	TAIR|gene:2157711 SPTR:Q9FGR9 symbol:AT5G50260.1 [GO:0006508 "proteolysis" evidence=ISS] [GO:0008234 "cysteine-type peptidase activity" evidence=ISS] InterPro:IPR000886 InterPro:IPR000668 InterPro:IPR000169 Pfam:PF00112 PROSITE:PS00640 PROSITE:PS00139 PROSITE:PS00639 PRINTS:PR00705 ProDom:PD000158 SMART:SM00645 PROSITE:PS00014 HSSP:O65039 MEROPS:C01.010 EMBL:AB024031 EMBL:AY091087 SMR:Q9FGR9 SPTR…	6e-53
Ljwgs_085487.1	99.1.1.73	KO:K01365	ddi:DDB0214998	cprB; cysteine protease [EC:3.4.22.15] [KO:K01365]	7e-27				CYSEP_PHAVU	Endoplasmicreticulum;Glycoprotein;Hydrolase;Protease;Signal;Thiolprotease;Zymogen,Vignain precursor (EC 3.4.22.-) (Bean endopeptidase) (Cysteine proteinase EP-C1).	9e-59	GO_ID:44571	TAIR|gene:2157711 SPTR:Q9FGR9 symbol:AT5G50260.1 [GO:0006508 "proteolysis" evidence=ISS] [GO:0008234 "cysteine-type peptidase activity" evidence=ISS] InterPro:IPR000886 InterPro:IPR000668 InterPro:IPR000169 Pfam:PF00112 PROSITE:PS00640 PROSITE:PS00139 PROSITE:PS00639 PRINTS:PR00705 ProDom:PD000158 SMART:SM00645 PROSITE:PS00014 HSSP:O65039 MEROPS:C01.010 EMBL:AB024031 EMBL:AY091087 SMR:Q9FGR9 SPTR…	6e-53
chr3.CM0701.25.2	99.1.4.1425	GO_ID:22718										GO_ID:22718	TAIR|gene:2152994 SPTR:Q8L4X4 symbol:AT5G41800.1 [GO:0015359 "amino acid permease activity" evidence=ISS] [GO:0006865 "amino acid transport" evidence=ISS] [GO:0016020 "membrane" evidence=ISS] InterPro:IPR002422 GO:GO:0006810 GO:GO:0016020 Pfam:PF01490 EMBL:AY099685 EMBL:AY128864 SPTR:Q8L4X4	4e-83
Ljwgs_013141.2	99.1.4.3016	GO_ID:38255										GO_ID:38255	TAIR|gene:1005027833 SPTR:Q94CB8 symbol:AT2G25625.2 [GO:0000004 "biological process unknown" evidence=ND] [GO:0005554 "molecular function unknown" evidence=ND] EMBL:AY034981 EMBL:AY063071 SPTR:Q94CB8	3e-12
Ljwgs_019438.1	99.1.4.3106	GO_ID:44571	ddi:DDB0214998	cprB; cysteine protease [EC:3.4.22.15] [KO:K01365]	5e-41	AF1946_1	COG1572	1e-11	CYSEP_PHAVU	Endoplasmicreticulum;Glycoprotein;Hydrolase;Protease;Signal;Thiolprotease;Zymogen,Vignain precursor (EC 3.4.22.-) (Bean endopeptidase) (Cysteine proteinase EP-C1).	2e-108	GO_ID:44571	TAIR|gene:2157711 SPTR:Q9FGR9 symbol:AT5G50260.1 [GO:0006508 "proteolysis" evidence=ISS] [GO:0008234 "cysteine-type peptidase activity" evidence=ISS] InterPro:IPR000886 InterPro:IPR000668 InterPro:IPR000169 Pfam:PF00112 PROSITE:PS00640 PROSITE:PS00139 PROSITE:PS00639 PRINTS:PR00705 ProDom:PD000158 SMART:SM00645 PROSITE:PS00014 HSSP:O65039 MEROPS:C01.010 EMBL:AB024031 EMBL:AY091087 SMR:Q9FGR9 SPTR…	8e-88
Ljwgs_019438.1	99.1.3.1.107	EC 3.4.22.-	ddi:DDB0214998	cprB; cysteine protease [EC:3.4.22.15] [KO:K01365]	5e-41	AF1946_1	COG1572	1e-11	CYSEP_PHAVU	Endoplasmicreticulum;Glycoprotein;Hydrolase;Protease;Signal;Thiolprotease;Zymogen,Vignain precursor (EC 3.4.22.-) (Bean endopeptidase) (Cysteine proteinase EP-C1).	2e-108	GO_ID:44571	TAIR|gene:2157711 SPTR:Q9FGR9 symbol:AT5G50260.1 [GO:0006508 "proteolysis" evidence=ISS] [GO:0008234 "cysteine-type peptidase activity" evidence=ISS] InterPro:IPR000886 InterPro:IPR000668 InterPro:IPR000169 Pfam:PF00112 PROSITE:PS00640 PROSITE:PS00139 PROSITE:PS00639 PRINTS:PR00705 ProDom:PD000158 SMART:SM00645 PROSITE:PS00014 HSSP:O65039 MEROPS:C01.010 EMBL:AB024031 EMBL:AY091087 SMR:Q9FGR9 SPTR…	8e-88
Ljwgs_019438.1	99.1.2.7	COG1572	ddi:DDB0214998	cprB; cysteine protease [EC:3.4.22.15] [KO:K01365]	5e-41	AF1946_1	COG1572	1e-11	CYSEP_PHAVU	Endoplasmicreticulum;Glycoprotein;Hydrolase;Protease;Signal;Thiolprotease;Zymogen,Vignain precursor (EC 3.4.22.-) (Bean endopeptidase) (Cysteine proteinase EP-C1).	2e-108	GO_ID:44571	TAIR|gene:2157711 SPTR:Q9FGR9 symbol:AT5G50260.1 [GO:0006508 "proteolysis" evidence=ISS] [GO:0008234 "cysteine-type peptidase activity" evidence=ISS] InterPro:IPR000886 InterPro:IPR000668 InterPro:IPR000169 Pfam:PF00112 PROSITE:PS00640 PROSITE:PS00139 PROSITE:PS00639 PRINTS:PR00705 ProDom:PD000158 SMART:SM00645 PROSITE:PS00014 HSSP:O65039 MEROPS:C01.010 EMBL:AB024031 EMBL:AY091087 SMR:Q9FGR9 SPTR…	8e-88
Ljwgs_019438.1	99.1.1.73	KO:K01365	ddi:DDB0214998	cprB; cysteine protease [EC:3.4.22.15] [KO:K01365]	5e-41	AF1946_1	COG1572	1e-11	CYSEP_PHAVU	Endoplasmicreticulum;Glycoprotein;Hydrolase;Protease;Signal;Thiolprotease;Zymogen,Vignain precursor (EC 3.4.22.-) (Bean endopeptidase) (Cysteine proteinase EP-C1).	2e-108	GO_ID:44571	TAIR|gene:2157711 SPTR:Q9FGR9 symbol:AT5G50260.1 [GO:0006508 "proteolysis" evidence=ISS] [GO:0008234 "cysteine-type peptidase activity" evidence=ISS] InterPro:IPR000886 InterPro:IPR000668 InterPro:IPR000169 Pfam:PF00112 PROSITE:PS00640 PROSITE:PS00139 PROSITE:PS00639 PRINTS:PR00705 ProDom:PD000158 SMART:SM00645 PROSITE:PS00014 HSSP:O65039 MEROPS:C01.010 EMBL:AB024031 EMBL:AY091087 SMR:Q9FGR9 SPTR…	8e-88
Ljwgs_100828.2	2.3.1.72	TRXA thioredoxin 1 [COG:COG0526] [GO:0030508]							TRXL4_ARATH	,Thioredoxin-like 4.	1e-10	GO_ID:37379	TAIR|gene:2200140 SPTR:Q8LDI5 symbol:AT1G11530 [GO:0008372 "cellular component unknown" evidence=ND] [GO:0030508 "thiol-disulfide exchange intermediate activity" evidence=ISS] InterPro:IPR006663 Pfam:PF00085 InterPro:IPR006662 Prosite:PS00194 PRINTS:PR00421 HSSP:P80028 EMBL:AC011661 EMBL:AF144390 EMBL:AF144392 EMBL:AY085990 PIR:F86248 GeneFarm:4193 SPTR:Q8LDI5	4e-11
Ljwgs_100828.2	2.3.1.37.1	TRXC thioredoxin 2 [COG:COG0526] [GO:0030508]							TRXL4_ARATH	,Thioredoxin-like 4.	1e-10	GO_ID:37379	TAIR|gene:2200140 SPTR:Q8LDI5 symbol:AT1G11530 [GO:0008372 "cellular component unknown" evidence=ND] [GO:0030508 "thiol-disulfide exchange intermediate activity" evidence=ISS] InterPro:IPR006663 Pfam:PF00085 InterPro:IPR006662 Prosite:PS00194 PRINTS:PR00421 HSSP:P80028 EMBL:AC011661 EMBL:AF144390 EMBL:AF144392 EMBL:AY085990 PIR:F86248 GeneFarm:4193 SPTR:Q8LDI5	4e-11
Ljwgs_036349.1	99.1.4.6098	GO_ID:17989							COGT2_ARATH	Glycosyltransferase;Transferase,Cytokinin-O-glucosyltransferase 2 (EC 2.4.1.-) (Zeatin O- glucosyltransferase 2).	1e-35	GO_ID:17989	TAIR|gene:2196500 SPTR:Q9ZWJ3 symbol:AT1G22360.1 [GO:0008372 "cellular component unknown" evidence=ND] [GO:0016757 "transferase activity, transferring glycosyl groups" evidence=ISS] [GO:0008194 "UDP-glycosyltransferase activity" evidence=ISS] InterPro:IPR002213 Pfam:PF00201 GO:GO:0008152 PROSITE:PS00375 EMBL:AC068562 EMBL:AB016819 EMBL:AF332418 PIR:E86356 SPTR:Q9ZWJ3	2e-39
Ljwgs_036349.1	99.1.3.1.21	EC 2.4.1.-							COGT2_ARATH	Glycosyltransferase;Transferase,Cytokinin-O-glucosyltransferase 2 (EC 2.4.1.-) (Zeatin O- glucosyltransferase 2).	1e-35	GO_ID:17989	TAIR|gene:2196500 SPTR:Q9ZWJ3 symbol:AT1G22360.1 [GO:0008372 "cellular component unknown" evidence=ND] [GO:0016757 "transferase activity, transferring glycosyl groups" evidence=ISS] [GO:0008194 "UDP-glycosyltransferase activity" evidence=ISS] InterPro:IPR002213 Pfam:PF00201 GO:GO:0008152 PROSITE:PS00375 EMBL:AC068562 EMBL:AB016819 EMBL:AF332418 PIR:E86356 SPTR:Q9ZWJ3	2e-39
chr2.CM0120.40	99.1.3.2.2266	UPS1_ARATH							UPS1_ARATH	ATP-binding;Membrane;Nucleotide-binding;Transmembrane;Transport,Ureide permease 1 (AtUPS1).	5e-79	GO_ID:10476	TAIR|gene:2044213 SPTR:Q9ZPR7 symbol:ATUPS1 [GO:0015206 "allantoin transporter activity" evidence=IDA] [GO:0015720 "allantoin transport" evidence=IDA] InterPro:IPR009834 Pfam:PF07168 EMBL:AC006836 EMBL:AY085962 PIR:C84450 SPTR:Q9ZPR7	2e-79
chr2.CM0120.40	99.1.4.2387	GO_ID:10476							UPS1_ARATH	ATP-binding;Membrane;Nucleotide-binding;Transmembrane;Transport,Ureide permease 1 (AtUPS1).	5e-79	GO_ID:10476	TAIR|gene:2044213 SPTR:Q9ZPR7 symbol:ATUPS1 [GO:0015206 "allantoin transporter activity" evidence=IDA] [GO:0015720 "allantoin transport" evidence=IDA] InterPro:IPR009834 Pfam:PF07168 EMBL:AC006836 EMBL:AY085962 PIR:C84450 SPTR:Q9ZPR7	2e-79
Ljwgs_032142.1	3.1.1.35.3	ABCG2 ATP-binding cassette, subfamily G (WHITE), member 2	ddi:DDB0214899	abcG22; ABC transporter G family protein [KO:K05681]	8e-16	YCR011c_3	COG0842	1e-10	YPC3_CAEEL	ATP-binding;Completeproteome;Hypotheticalprotein;Membrane;Nucleotide-binding;Transmembrane;Transport,Putative ABC transporter C05D10.3 in chromosome III.	9e-14	GO_ID:37152	TAIR|gene:3443519 SPTR:Q9FNB5 symbol:AT5G13580.1 [GO:0042626 "ATPase activity, coupled to transmembrane movement of substances" evidence=ISS] InterPro:IPR003593 InterPro:IPR003439 Pfam:PF00005 InterPro:IPR000412 Pfam:PF01061 Prosite:PS00211 SMART:SM00382 ProDom:PD000006 PROSITE:PS50893 EMBL:AB006704 EMBL:BT003884 EMBL:BT004956 SPTR:Q9FNB5	3e-130
Ljwgs_032142.1	3.1.1.22	ABC-2.P ABC-2 type transport system permease protein [COG:COG0842 COG1277 COG1668 COG1682 COG3524 COG3559]	ddi:DDB0214899	abcG22; ABC transporter G family protein [KO:K05681]	8e-16	YCR011c_3	COG0842	1e-10	YPC3_CAEEL	ATP-binding;Completeproteome;Hypotheticalprotein;Membrane;Nucleotide-binding;Transmembrane;Transport,Putative ABC transporter C05D10.3 in chromosome III.	9e-14	GO_ID:37152	TAIR|gene:3443519 SPTR:Q9FNB5 symbol:AT5G13580.1 [GO:0042626 "ATPase activity, coupled to transmembrane movement of substances" evidence=ISS] InterPro:IPR003593 InterPro:IPR003439 Pfam:PF00005 InterPro:IPR000412 Pfam:PF01061 Prosite:PS00211 SMART:SM00382 ProDom:PD000006 PROSITE:PS50893 EMBL:AB006704 EMBL:BT003884 EMBL:BT004956 SPTR:Q9FNB5	3e-130
Ljwgs_032142.1	3.3.10.140	ABCG2 ATP-binding cassette, subfamily G (WHITE), member 2 [TC:3.A.1.204]	ddi:DDB0214899	abcG22; ABC transporter G family protein [KO:K05681]	8e-16	YCR011c_3	COG0842	1e-10	YPC3_CAEEL	ATP-binding;Completeproteome;Hypotheticalprotein;Membrane;Nucleotide-binding;Transmembrane;Transport,Putative ABC transporter C05D10.3 in chromosome III.	9e-14	GO_ID:37152	TAIR|gene:3443519 SPTR:Q9FNB5 symbol:AT5G13580.1 [GO:0042626 "ATPase activity, coupled to transmembrane movement of substances" evidence=ISS] InterPro:IPR003593 InterPro:IPR003439 Pfam:PF00005 InterPro:IPR000412 Pfam:PF01061 Prosite:PS00211 SMART:SM00382 ProDom:PD000006 PROSITE:PS50893 EMBL:AB006704 EMBL:BT003884 EMBL:BT004956 SPTR:Q9FNB5	3e-130
Ljwgs_021839.1	2.3.1.72	TRXA thioredoxin 1 [COG:COG0526] [GO:0030508]							GLRX_VERFO	Electrontransport;Redox-activecenter;Transport,Glutaredoxin.	3e-11	GO_ID:25834	TAIR|gene:2033147 SPTR:Q9M9Y9 symbol:AT1G06830.1 [GO:0005489 "electron transporter activity" evidence=ISS] [GO:0006118 "electron transport" evidence=ISS] [GO:0030508 "thiol-disulfide exchange intermediate activity" evidence=ISS] Pfam:PF00462 InterPro:IPR002109 PRINTS:PR00160 InterPro:IPR011905 TIGRFAMs:TIGR02189 EMBL:AC011001 EMBL:AY072366 EMBL:AY085047 EMBL:AY114614 PIR:B86203 SPTR:Q9M9Y9	8e-38
Ljwgs_021839.1	2.3.1.37.1	TRXC thioredoxin 2 [COG:COG0526] [GO:0030508]							GLRX_VERFO	Electrontransport;Redox-activecenter;Transport,Glutaredoxin.	3e-11	GO_ID:25834	TAIR|gene:2033147 SPTR:Q9M9Y9 symbol:AT1G06830.1 [GO:0005489 "electron transporter activity" evidence=ISS] [GO:0006118 "electron transport" evidence=ISS] [GO:0030508 "thiol-disulfide exchange intermediate activity" evidence=ISS] Pfam:PF00462 InterPro:IPR002109 PRINTS:PR00160 InterPro:IPR011905 TIGRFAMs:TIGR02189 EMBL:AC011001 EMBL:AY072366 EMBL:AY085047 EMBL:AY114614 PIR:B86203 SPTR:Q9M9Y9	8e-38
Ljwgs_043181.1	99.2	Unclassified without homolog
chr1.CM0222.11	99.1.4.4998	GO_ID:31611				YGR189c	COG2273	1e-09	XTH_SOYBN	Apoplast;Cellwall;Glycoprotein;Glycosidase;Hydrolase;Signal;Transferase,Probable xyloglucan endotransglucosylase/hydrolase precursor (EC 2.4.1.207) (Fragment).	2e-152	GO_ID:31611	TAIR|gene:2159117 SPTR:Q9XIW1 symbol:AT5G13870.1 [GO:0016798 "hydrolase activity, acting on glycosyl bonds" evidence=ISS] InterPro:IPR000757 InterPro:IPR008985 InterPro:IPR008263 InterPro:IPR008264 InterPro:IPR010713 Pfam:PF00722 HSSP:P23904 PRINTS:PR00737 PROSITE:PS01034 Pfam:PF06955 EMBL:AB005230 EMBL:AF163822 EMBL:AB026486 SMR:Q9XIW1 GeneFarm:2636 SPTR:Q9XIW1	5e-141
chr1.CM0222.11	99.1.2.185	COG2273				YGR189c	COG2273	1e-09	XTH_SOYBN	Apoplast;Cellwall;Glycoprotein;Glycosidase;Hydrolase;Signal;Transferase,Probable xyloglucan endotransglucosylase/hydrolase precursor (EC 2.4.1.207) (Fragment).	2e-152	GO_ID:31611	TAIR|gene:2159117 SPTR:Q9XIW1 symbol:AT5G13870.1 [GO:0016798 "hydrolase activity, acting on glycosyl bonds" evidence=ISS] InterPro:IPR000757 InterPro:IPR008985 InterPro:IPR008263 InterPro:IPR008264 InterPro:IPR010713 Pfam:PF00722 HSSP:P23904 PRINTS:PR00737 PROSITE:PS01034 Pfam:PF06955 EMBL:AB005230 EMBL:AF163822 EMBL:AB026486 SMR:Q9XIW1 GeneFarm:2636 SPTR:Q9XIW1	5e-141
chr1.CM0222.11	99.1.3.1.33	EC 2.4.1.207				YGR189c	COG2273	1e-09	XTH_SOYBN	Apoplast;Cellwall;Glycoprotein;Glycosidase;Hydrolase;Signal;Transferase,Probable xyloglucan endotransglucosylase/hydrolase precursor (EC 2.4.1.207) (Fragment).	2e-152	GO_ID:31611	TAIR|gene:2159117 SPTR:Q9XIW1 symbol:AT5G13870.1 [GO:0016798 "hydrolase activity, acting on glycosyl bonds" evidence=ISS] InterPro:IPR000757 InterPro:IPR008985 InterPro:IPR008263 InterPro:IPR008264 InterPro:IPR010713 Pfam:PF00722 HSSP:P23904 PRINTS:PR00737 PROSITE:PS01034 Pfam:PF06955 EMBL:AB005230 EMBL:AF163822 EMBL:AB026486 SMR:Q9XIW1 GeneFarm:2636 SPTR:Q9XIW1	5e-141
Ljwgs_029896.2	99.1.4.3389	GO_ID:22529										GO_ID:22529	TAIR|gene:2050558 SPTR:O64858 symbol:AT2G44230.1 [GO:0005554 "molecular function unknown" evidence=ND] EMBL:AC004521 EMBL:AY052294 EMBL:AY098966 PIR:T02379 InterPro:IPR009291 Pfam:PF06101 SPTR:O64858	4e-26
Ljwgs_017234.1	1.10.7.9	E1.14.13.21 flavonoid 3-monooxygenase [EC:1.14.13.21] [GO:0016711]	ath:At5g07990	F13G24.190; cytochrome P450 75A5 / flavonoid 3-monooxygenase / flavonoid 3-hydroxylase (F3H) (F35H) (TT7) [EC:1.14.13.21] [KO:K05280]	4e-23	slr0574	COG2124	1e-12	C77A3_SOYBN	Heme;Iron;Metal-binding;Monooxygenase;Oxidoreductase,Cytochrome P450 77A3 (EC 1.14.-.-).	2e-65	GO_ID:47788	TAIR|gene:2075809 SPTR:Q9SQY7 symbol:AT3G10570.1 [GO:0005739 "mitochondrion" evidence=IDA] [GO:0019825 "oxygen binding" evidence=ISS] InterPro:IPR001128 Pfam:PF00067 InterPro:IPR002403 InterPro:IPR002401 GO:GO:0005739 PRINTS:PR00463 PRINTS:PR00385 PROSITE:PS00086 PRINTS:PR00465 EMBL:AC011560 EMBL:AC013428 EMBL:BT021100 EMBL:BT020415 SPTR:Q9SQY7	3e-64
Ljwgs_017234.1	1.11.14.4	E1.14.-.- [EC:1.14.-.-] [COG:COG2124]	ath:At5g07990	F13G24.190; cytochrome P450 75A5 / flavonoid 3-monooxygenase / flavonoid 3-hydroxylase (F3H) (F35H) (TT7) [EC:1.14.13.21] [KO:K05280]	4e-23	slr0574	COG2124	1e-12	C77A3_SOYBN	Heme;Iron;Metal-binding;Monooxygenase;Oxidoreductase,Cytochrome P450 77A3 (EC 1.14.-.-).	2e-65	GO_ID:47788	TAIR|gene:2075809 SPTR:Q9SQY7 symbol:AT3G10570.1 [GO:0005739 "mitochondrion" evidence=IDA] [GO:0019825 "oxygen binding" evidence=ISS] InterPro:IPR001128 Pfam:PF00067 InterPro:IPR002403 InterPro:IPR002401 GO:GO:0005739 PRINTS:PR00463 PRINTS:PR00385 PROSITE:PS00086 PRINTS:PR00465 EMBL:AC011560 EMBL:AC013428 EMBL:BT021100 EMBL:BT020415 SPTR:Q9SQY7	3e-64
Ljwgs_017234.1	1.10.3.12	E1.14.-.- [EC:1.14.-.-] [COG:COG2124]	ath:At5g07990	F13G24.190; cytochrome P450 75A5 / flavonoid 3-monooxygenase / flavonoid 3-hydroxylase (F3H) (F35H) (TT7) [EC:1.14.13.21] [KO:K05280]	4e-23	slr0574	COG2124	1e-12	C77A3_SOYBN	Heme;Iron;Metal-binding;Monooxygenase;Oxidoreductase,Cytochrome P450 77A3 (EC 1.14.-.-).	2e-65	GO_ID:47788	TAIR|gene:2075809 SPTR:Q9SQY7 symbol:AT3G10570.1 [GO:0005739 "mitochondrion" evidence=IDA] [GO:0019825 "oxygen binding" evidence=ISS] InterPro:IPR001128 Pfam:PF00067 InterPro:IPR002403 InterPro:IPR002401 GO:GO:0005739 PRINTS:PR00463 PRINTS:PR00385 PROSITE:PS00086 PRINTS:PR00465 EMBL:AC011560 EMBL:AC013428 EMBL:BT021100 EMBL:BT020415 SPTR:Q9SQY7	3e-64
Ljwgs_017234.1	1.10.6.12	E1.14.-.- [EC:1.14.-.-] [COG:COG2124]	ath:At5g07990	F13G24.190; cytochrome P450 75A5 / flavonoid 3-monooxygenase / flavonoid 3-hydroxylase (F3H) (F35H) (TT7) [EC:1.14.13.21] [KO:K05280]	4e-23	slr0574	COG2124	1e-12	C77A3_SOYBN	Heme;Iron;Metal-binding;Monooxygenase;Oxidoreductase,Cytochrome P450 77A3 (EC 1.14.-.-).	2e-65	GO_ID:47788	TAIR|gene:2075809 SPTR:Q9SQY7 symbol:AT3G10570.1 [GO:0005739 "mitochondrion" evidence=IDA] [GO:0019825 "oxygen binding" evidence=ISS] InterPro:IPR001128 Pfam:PF00067 InterPro:IPR002403 InterPro:IPR002401 GO:GO:0005739 PRINTS:PR00463 PRINTS:PR00385 PROSITE:PS00086 PRINTS:PR00465 EMBL:AC011560 EMBL:AC013428 EMBL:BT021100 EMBL:BT020415 SPTR:Q9SQY7	3e-64
Ljwgs_017234.1	1.3.3.23	E1.14.14.1 unspecific monooxygenase [EC:1.14.14.1] [COG:COG2124] [GO:0050381]	ath:At5g07990	F13G24.190; cytochrome P450 75A5 / flavonoid 3-monooxygenase / flavonoid 3-hydroxylase (F3H) (F35H) (TT7) [EC:1.14.13.21] [KO:K05280]	4e-23	slr0574	COG2124	1e-12	C77A3_SOYBN	Heme;Iron;Metal-binding;Monooxygenase;Oxidoreductase,Cytochrome P450 77A3 (EC 1.14.-.-).	2e-65	GO_ID:47788	TAIR|gene:2075809 SPTR:Q9SQY7 symbol:AT3G10570.1 [GO:0005739 "mitochondrion" evidence=IDA] [GO:0019825 "oxygen binding" evidence=ISS] InterPro:IPR001128 Pfam:PF00067 InterPro:IPR002403 InterPro:IPR002401 GO:GO:0005739 PRINTS:PR00463 PRINTS:PR00385 PROSITE:PS00086 PRINTS:PR00465 EMBL:AC011560 EMBL:AC013428 EMBL:BT021100 EMBL:BT020415 SPTR:Q9SQY7	3e-64
Ljwgs_017234.1	1.5.14.29	E1.14.14.1 unspecific monooxygenase [EC:1.14.14.1] [COG:COG2124] [GO:0050381]	ath:At5g07990	F13G24.190; cytochrome P450 75A5 / flavonoid 3-monooxygenase / flavonoid 3-hydroxylase (F3H) (F35H) (TT7) [EC:1.14.13.21] [KO:K05280]	4e-23	slr0574	COG2124	1e-12	C77A3_SOYBN	Heme;Iron;Metal-binding;Monooxygenase;Oxidoreductase,Cytochrome P450 77A3 (EC 1.14.-.-).	2e-65	GO_ID:47788	TAIR|gene:2075809 SPTR:Q9SQY7 symbol:AT3G10570.1 [GO:0005739 "mitochondrion" evidence=IDA] [GO:0019825 "oxygen binding" evidence=ISS] InterPro:IPR001128 Pfam:PF00067 InterPro:IPR002403 InterPro:IPR002401 GO:GO:0005739 PRINTS:PR00463 PRINTS:PR00385 PROSITE:PS00086 PRINTS:PR00465 EMBL:AC011560 EMBL:AC013428 EMBL:BT021100 EMBL:BT020415 SPTR:Q9SQY7	3e-64
Ljwgs_017234.1	1.1.7.13	E1.14.-.- [EC:1.14.-.-] [COG:COG2124]	ath:At5g07990	F13G24.190; cytochrome P450 75A5 / flavonoid 3-monooxygenase / flavonoid 3-hydroxylase (F3H) (F35H) (TT7) [EC:1.14.13.21] [KO:K05280]	4e-23	slr0574	COG2124	1e-12	C77A3_SOYBN	Heme;Iron;Metal-binding;Monooxygenase;Oxidoreductase,Cytochrome P450 77A3 (EC 1.14.-.-).	2e-65	GO_ID:47788	TAIR|gene:2075809 SPTR:Q9SQY7 symbol:AT3G10570.1 [GO:0005739 "mitochondrion" evidence=IDA] [GO:0019825 "oxygen binding" evidence=ISS] InterPro:IPR001128 Pfam:PF00067 InterPro:IPR002403 InterPro:IPR002401 GO:GO:0005739 PRINTS:PR00463 PRINTS:PR00385 PROSITE:PS00086 PRINTS:PR00465 EMBL:AC011560 EMBL:AC013428 EMBL:BT021100 EMBL:BT020415 SPTR:Q9SQY7	3e-64
Ljwgs_017234.1	1.11.4.6	E1.14.-.- [EC:1.14.-.-] [COG:COG2124]	ath:At5g07990	F13G24.190; cytochrome P450 75A5 / flavonoid 3-monooxygenase / flavonoid 3-hydroxylase (F3H) (F35H) (TT7) [EC:1.14.13.21] [KO:K05280]	4e-23	slr0574	COG2124	1e-12	C77A3_SOYBN	Heme;Iron;Metal-binding;Monooxygenase;Oxidoreductase,Cytochrome P450 77A3 (EC 1.14.-.-).	2e-65	GO_ID:47788	TAIR|gene:2075809 SPTR:Q9SQY7 symbol:AT3G10570.1 [GO:0005739 "mitochondrion" evidence=IDA] [GO:0019825 "oxygen binding" evidence=ISS] InterPro:IPR001128 Pfam:PF00067 InterPro:IPR002403 InterPro:IPR002401 GO:GO:0005739 PRINTS:PR00463 PRINTS:PR00385 PROSITE:PS00086 PRINTS:PR00465 EMBL:AC011560 EMBL:AC013428 EMBL:BT021100 EMBL:BT020415 SPTR:Q9SQY7	3e-64
Ljwgs_017234.1	1.11.4.2	E1.14.14.1 unspecific monooxygenase [EC:1.14.14.1] [COG:COG2124] [GO:0050381]	ath:At5g07990	F13G24.190; cytochrome P450 75A5 / flavonoid 3-monooxygenase / flavonoid 3-hydroxylase (F3H) (F35H) (TT7) [EC:1.14.13.21] [KO:K05280]	4e-23	slr0574	COG2124	1e-12	C77A3_SOYBN	Heme;Iron;Metal-binding;Monooxygenase;Oxidoreductase,Cytochrome P450 77A3 (EC 1.14.-.-).	2e-65	GO_ID:47788	TAIR|gene:2075809 SPTR:Q9SQY7 symbol:AT3G10570.1 [GO:0005739 "mitochondrion" evidence=IDA] [GO:0019825 "oxygen binding" evidence=ISS] InterPro:IPR001128 Pfam:PF00067 InterPro:IPR002403 InterPro:IPR002401 GO:GO:0005739 PRINTS:PR00463 PRINTS:PR00385 PROSITE:PS00086 PRINTS:PR00465 EMBL:AC011560 EMBL:AC013428 EMBL:BT021100 EMBL:BT020415 SPTR:Q9SQY7	3e-64
Ljwgs_013141.2	99.1.4.3016	GO_ID:38255										GO_ID:38255	TAIR|gene:1005027833 SPTR:Q94CB8 symbol:AT2G25625.2 [GO:0000004 "biological process unknown" evidence=ND] [GO:0005554 "molecular function unknown" evidence=ND] EMBL:AY034981 EMBL:AY063071 SPTR:Q94CB8	3e-12
Ljwgs_035872.1	3.1.3.65	KUP KUP system potassium uptake protein [COG:COG3158] [TC:2.A.72]	ath:At2g40540	T2P4.11; potassium transporter, putative (KT2) [KO:K03549]	3e-88	VCA0529	COG3158	2e-49	POT5_ARATH	Glycoprotein;Iontransport;Membrane;Multigenefamily;Potassium;Potassiumtransport;Transmembrane;Transport,Potassium transporter 5 (AtPOT5) (AtHAK1) (AtHAK5).	2e-122	GO_ID:46175	TAIR|gene:2142109 SPTR:Q9M7K4 symbol:AT4G13420.1 [GO:0015079 "potassium ion transporter activity" evidence=ISS] [GO:0006813 "potassium ion transport" evidence=IC] InterPro:IPR003855 Pfam:PF02705 TIGRFAMs:TIGR00794 EMBL:AL161536 EMBL:AL049608 EMBL:AF129478 PIR:T06299 GeneFarm:2399 SPTR:Q9M7K4	7e-123
gi45637756	99.2	Unclassified without homolog
TM0715.25	99.1.4.4828	GO_ID:53793										GO_ID:53793	TAIR|gene:2194818 SPTR:Q9LPE8 symbol:AT1G44830.1 [GO:0003700 "transcription factor activity" evidence=ISS] [GO:0003677 "DNA binding" evidence=ISS] [GO:0005634 "nucleus" evidence=IC] [GO:0006355 "regulation of transcription, DNA-dependent" evidence=ISS] InterPro:IPR001471 Pfam:PF00847 GO:GO:0005634 HSSP:O80337 PRINTS:PR00367 ProDom:PD001423 SMART:SM00380 EMBL:AC020576 EMBL:AY560839 PIR:D96507 SPTR…	3e-22
Ljwgs_021520.1	99.1.4.1401	GO_ID:8904							APG_BRANA	,Anter-specific proline-rich protein APG (Protein CEX) (Fragment).	9e-21	GO_ID:8904	TAIR|gene:2144557 SPTR:Q9LZS7 symbol:AT5G03610.1 [GO:0016789 "carboxylic ester hydrolase activity" evidence=ISS] INTERPRO:IPR001087 Pfam:PF00657 EMBL:AL162506 EMBL:AY085113 EMBL:AF360329 PIR:T48388 SPTR:Q9LZS7	2e-79
Ljwgs_021520.1	99.1.3.2.1837	APG_BRANA							APG_BRANA	,Anter-specific proline-rich protein APG (Protein CEX) (Fragment).	9e-21	GO_ID:8904	TAIR|gene:2144557 SPTR:Q9LZS7 symbol:AT5G03610.1 [GO:0016789 "carboxylic ester hydrolase activity" evidence=ISS] INTERPRO:IPR001087 Pfam:PF00657 EMBL:AL162506 EMBL:AY085113 EMBL:AF360329 PIR:T48388 SPTR:Q9LZS7	2e-79
chr2.CM0249.17.1	1.10.7.9	E1.14.13.21 flavonoid 3-monooxygenase [EC:1.14.13.21] [GO:0016711]	ath:At5g07990	F13G24.190; cytochrome P450 75A5 / flavonoid 3-monooxygenase / flavonoid 3-hydroxylase (F3H) (F35H) (TT7) [EC:1.14.13.21] [KO:K05280]	4e-39	BH0579	COG2124	9e-16	C84A1_ARATH	Heme;Iron;Membrane;Metal-binding;Monooxygenase;Multigenefamily;Oxidoreductase;Transmembrane,Cytochrome P450 84A1 (EC 1.14.-.-) (Ferulate-5-hydroxylase) (F5H).	9e-90	GO_ID:33665	TAIR|gene:2100981 SPTR:Q9LEX2 symbol:AT3G61040.1 [GO:0019825 "oxygen binding" evidence=ISS] InterPro:IPR001128 Pfam:PF00067 InterPro:IPR002403 InterPro:IPR002401 PRINTS:PR00463 PRINTS:PR00385 PROSITE:PS00086 PRINTS:PR00465 EMBL:AL358732 PIR:T50525 SPTR:Q9LEX2	7e-44
chr2.CM0249.17.1	1.11.14.4	E1.14.-.- [EC:1.14.-.-] [COG:COG2124]	ath:At5g07990	F13G24.190; cytochrome P450 75A5 / flavonoid 3-monooxygenase / flavonoid 3-hydroxylase (F3H) (F35H) (TT7) [EC:1.14.13.21] [KO:K05280]	4e-39	BH0579	COG2124	9e-16	C84A1_ARATH	Heme;Iron;Membrane;Metal-binding;Monooxygenase;Multigenefamily;Oxidoreductase;Transmembrane,Cytochrome P450 84A1 (EC 1.14.-.-) (Ferulate-5-hydroxylase) (F5H).	9e-90	GO_ID:33665	TAIR|gene:2100981 SPTR:Q9LEX2 symbol:AT3G61040.1 [GO:0019825 "oxygen binding" evidence=ISS] InterPro:IPR001128 Pfam:PF00067 InterPro:IPR002403 InterPro:IPR002401 PRINTS:PR00463 PRINTS:PR00385 PROSITE:PS00086 PRINTS:PR00465 EMBL:AL358732 PIR:T50525 SPTR:Q9LEX2	7e-44
chr2.CM0249.17.1	1.10.3.12	E1.14.-.- [EC:1.14.-.-] [COG:COG2124]	ath:At5g07990	F13G24.190; cytochrome P450 75A5 / flavonoid 3-monooxygenase / flavonoid 3-hydroxylase (F3H) (F35H) (TT7) [EC:1.14.13.21] [KO:K05280]	4e-39	BH0579	COG2124	9e-16	C84A1_ARATH	Heme;Iron;Membrane;Metal-binding;Monooxygenase;Multigenefamily;Oxidoreductase;Transmembrane,Cytochrome P450 84A1 (EC 1.14.-.-) (Ferulate-5-hydroxylase) (F5H).	9e-90	GO_ID:33665	TAIR|gene:2100981 SPTR:Q9LEX2 symbol:AT3G61040.1 [GO:0019825 "oxygen binding" evidence=ISS] InterPro:IPR001128 Pfam:PF00067 InterPro:IPR002403 InterPro:IPR002401 PRINTS:PR00463 PRINTS:PR00385 PROSITE:PS00086 PRINTS:PR00465 EMBL:AL358732 PIR:T50525 SPTR:Q9LEX2	7e-44
chr2.CM0249.17.1	1.10.6.12	E1.14.-.- [EC:1.14.-.-] [COG:COG2124]	ath:At5g07990	F13G24.190; cytochrome P450 75A5 / flavonoid 3-monooxygenase / flavonoid 3-hydroxylase (F3H) (F35H) (TT7) [EC:1.14.13.21] [KO:K05280]	4e-39	BH0579	COG2124	9e-16	C84A1_ARATH	Heme;Iron;Membrane;Metal-binding;Monooxygenase;Multigenefamily;Oxidoreductase;Transmembrane,Cytochrome P450 84A1 (EC 1.14.-.-) (Ferulate-5-hydroxylase) (F5H).	9e-90	GO_ID:33665	TAIR|gene:2100981 SPTR:Q9LEX2 symbol:AT3G61040.1 [GO:0019825 "oxygen binding" evidence=ISS] InterPro:IPR001128 Pfam:PF00067 InterPro:IPR002403 InterPro:IPR002401 PRINTS:PR00463 PRINTS:PR00385 PROSITE:PS00086 PRINTS:PR00465 EMBL:AL358732 PIR:T50525 SPTR:Q9LEX2	7e-44
chr2.CM0249.17.1	1.3.3.23	E1.14.14.1 unspecific monooxygenase [EC:1.14.14.1] [COG:COG2124] [GO:0050381]	ath:At5g07990	F13G24.190; cytochrome P450 75A5 / flavonoid 3-monooxygenase / flavonoid 3-hydroxylase (F3H) (F35H) (TT7) [EC:1.14.13.21] [KO:K05280]	4e-39	BH0579	COG2124	9e-16	C84A1_ARATH	Heme;Iron;Membrane;Metal-binding;Monooxygenase;Multigenefamily;Oxidoreductase;Transmembrane,Cytochrome P450 84A1 (EC 1.14.-.-) (Ferulate-5-hydroxylase) (F5H).	9e-90	GO_ID:33665	TAIR|gene:2100981 SPTR:Q9LEX2 symbol:AT3G61040.1 [GO:0019825 "oxygen binding" evidence=ISS] InterPro:IPR001128 Pfam:PF00067 InterPro:IPR002403 InterPro:IPR002401 PRINTS:PR00463 PRINTS:PR00385 PROSITE:PS00086 PRINTS:PR00465 EMBL:AL358732 PIR:T50525 SPTR:Q9LEX2	7e-44
chr2.CM0249.17.1	1.5.14.29	E1.14.14.1 unspecific monooxygenase [EC:1.14.14.1] [COG:COG2124] [GO:0050381]	ath:At5g07990	F13G24.190; cytochrome P450 75A5 / flavonoid 3-monooxygenase / flavonoid 3-hydroxylase (F3H) (F35H) (TT7) [EC:1.14.13.21] [KO:K05280]	4e-39	BH0579	COG2124	9e-16	C84A1_ARATH	Heme;Iron;Membrane;Metal-binding;Monooxygenase;Multigenefamily;Oxidoreductase;Transmembrane,Cytochrome P450 84A1 (EC 1.14.-.-) (Ferulate-5-hydroxylase) (F5H).	9e-90	GO_ID:33665	TAIR|gene:2100981 SPTR:Q9LEX2 symbol:AT3G61040.1 [GO:0019825 "oxygen binding" evidence=ISS] InterPro:IPR001128 Pfam:PF00067 InterPro:IPR002403 InterPro:IPR002401 PRINTS:PR00463 PRINTS:PR00385 PROSITE:PS00086 PRINTS:PR00465 EMBL:AL358732 PIR:T50525 SPTR:Q9LEX2	7e-44
chr2.CM0249.17.1	1.1.7.13	E1.14.-.- [EC:1.14.-.-] [COG:COG2124]	ath:At5g07990	F13G24.190; cytochrome P450 75A5 / flavonoid 3-monooxygenase / flavonoid 3-hydroxylase (F3H) (F35H) (TT7) [EC:1.14.13.21] [KO:K05280]	4e-39	BH0579	COG2124	9e-16	C84A1_ARATH	Heme;Iron;Membrane;Metal-binding;Monooxygenase;Multigenefamily;Oxidoreductase;Transmembrane,Cytochrome P450 84A1 (EC 1.14.-.-) (Ferulate-5-hydroxylase) (F5H).	9e-90	GO_ID:33665	TAIR|gene:2100981 SPTR:Q9LEX2 symbol:AT3G61040.1 [GO:0019825 "oxygen binding" evidence=ISS] InterPro:IPR001128 Pfam:PF00067 InterPro:IPR002403 InterPro:IPR002401 PRINTS:PR00463 PRINTS:PR00385 PROSITE:PS00086 PRINTS:PR00465 EMBL:AL358732 PIR:T50525 SPTR:Q9LEX2	7e-44
chr2.CM0249.17.1	1.11.4.6	E1.14.-.- [EC:1.14.-.-] [COG:COG2124]	ath:At5g07990	F13G24.190; cytochrome P450 75A5 / flavonoid 3-monooxygenase / flavonoid 3-hydroxylase (F3H) (F35H) (TT7) [EC:1.14.13.21] [KO:K05280]	4e-39	BH0579	COG2124	9e-16	C84A1_ARATH	Heme;Iron;Membrane;Metal-binding;Monooxygenase;Multigenefamily;Oxidoreductase;Transmembrane,Cytochrome P450 84A1 (EC 1.14.-.-) (Ferulate-5-hydroxylase) (F5H).	9e-90	GO_ID:33665	TAIR|gene:2100981 SPTR:Q9LEX2 symbol:AT3G61040.1 [GO:0019825 "oxygen binding" evidence=ISS] InterPro:IPR001128 Pfam:PF00067 InterPro:IPR002403 InterPro:IPR002401 PRINTS:PR00463 PRINTS:PR00385 PROSITE:PS00086 PRINTS:PR00465 EMBL:AL358732 PIR:T50525 SPTR:Q9LEX2	7e-44
chr2.CM0249.17.1	1.11.4.2	E1.14.14.1 unspecific monooxygenase [EC:1.14.14.1] [COG:COG2124] [GO:0050381]	ath:At5g07990	F13G24.190; cytochrome P450 75A5 / flavonoid 3-monooxygenase / flavonoid 3-hydroxylase (F3H) (F35H) (TT7) [EC:1.14.13.21] [KO:K05280]	4e-39	BH0579	COG2124	9e-16	C84A1_ARATH	Heme;Iron;Membrane;Metal-binding;Monooxygenase;Multigenefamily;Oxidoreductase;Transmembrane,Cytochrome P450 84A1 (EC 1.14.-.-) (Ferulate-5-hydroxylase) (F5H).	9e-90	GO_ID:33665	TAIR|gene:2100981 SPTR:Q9LEX2 symbol:AT3G61040.1 [GO:0019825 "oxygen binding" evidence=ISS] InterPro:IPR001128 Pfam:PF00067 InterPro:IPR002403 InterPro:IPR002401 PRINTS:PR00463 PRINTS:PR00385 PROSITE:PS00086 PRINTS:PR00465 EMBL:AL358732 PIR:T50525 SPTR:Q9LEX2	7e-44
chr4.CM0501.49	1.1.13.35	E4.4.1.14 1-aminocyclopropane-1-carboxylate synthase [EC:4.4.1.14] [GO:0016847]	ath:At4g11280	F8L21.70; 1-aminocyclopropane-1-carboxylate synthase 6 / ACC synthase 6 (ACS6) [EC:4.4.1.14] [KO:K01762]	6e-65				1A1C_SOYBN	Ethylenebiosynthesis;Fruitripening;Lyase;Multigenefamily;Pyridoxalphosphate,1-aminocyclopropane-1-carboxylate synthase (EC 4.4.1.14) (ACC synthase) (S-adenosyl-L-methionine methylthioadenosine-lyase).	3e-78	GO_ID:22903	TAIR|gene:2128297 SPTR:Q9SAR0 symbol:AT4G11280.1 [GO:0009605 "response to external stimulus" evidence=IEP] [GO:0009693 "ethylene biosynthesis" evidence=TAS] [GO:0009723 "response to ethylene stimulus" evidence=IEP] [GO:0009733 "response to auxin stimulus" evidence=IEP] InterPro:IPR001176 InterPro:IPR004839 Pfam:PF00155 InterPro:IPR004838 PRINTS:PR00753 PROSITE:PS00105 HSSP:P18485 EMBL:AL161531 EM…	1e-65
Ljwgs_052805.1	3.1.4.10.1	TC.HSP70 heat shock protein 70, Hsp70 family	ath:At3g12580	T2E22.11; heat shock protein 70, putative / HSP70, putative [KO:K03283]	2e-112	YER103w	COG0443	2e-88	HSP72_LYCES	ATP-binding;Heatshock;Multigenefamily;Nucleotide-binding,Heat shock cognate 70 kDa protein 2.	1e-113	GO_ID:29334	TAIR|gene:2101221 SPTR:Q9LHA8 symbol:HSP70 [GO:0005829 "cytosol" evidence=TAS] [GO:0006457 "protein folding" evidence=TAS] [GO:0009408 "response to heat" evidence=IEP] [GO:0009615 "response to virus" evidence=IEP] Pfam:PF00012 Prosite:PS00297 Prosite:PS00329 Prosite:PS01036 InterPro:IPR001023 HSSP:P19120 PRINTS:PR00301 ProDom:PD000089 EMBL:AC069474 EMBL:AP002055 EMBL:AY054183 EMBL:AY059885 EMBL:A…	4e-113
Ljwgs_052805.1	2.3.1.3.1	TC.HSP70 heat shock protein 70, Hsp70 family	ath:At3g12580	T2E22.11; heat shock protein 70, putative / HSP70, putative [KO:K03283]	2e-112	YER103w	COG0443	2e-88	HSP72_LYCES	ATP-binding;Heatshock;Multigenefamily;Nucleotide-binding,Heat shock cognate 70 kDa protein 2.	1e-113	GO_ID:29334	TAIR|gene:2101221 SPTR:Q9LHA8 symbol:HSP70 [GO:0005829 "cytosol" evidence=TAS] [GO:0006457 "protein folding" evidence=TAS] [GO:0009408 "response to heat" evidence=IEP] [GO:0009615 "response to virus" evidence=IEP] Pfam:PF00012 Prosite:PS00297 Prosite:PS00329 Prosite:PS01036 InterPro:IPR001023 HSSP:P19120 PRINTS:PR00301 ProDom:PD000089 EMBL:AC069474 EMBL:AP002055 EMBL:AY054183 EMBL:AY059885 EMBL:A…	4e-113
Ljwgs_052805.1	3.2.2.121	TC.HSP70 heat shock protein 70, Hsp70 family [COG:COG0443] [TC:1.A.33]	ath:At3g12580	T2E22.11; heat shock protein 70, putative / HSP70, putative [KO:K03283]	2e-112	YER103w	COG0443	2e-88	HSP72_LYCES	ATP-binding;Heatshock;Multigenefamily;Nucleotide-binding,Heat shock cognate 70 kDa protein 2.	1e-113	GO_ID:29334	TAIR|gene:2101221 SPTR:Q9LHA8 symbol:HSP70 [GO:0005829 "cytosol" evidence=TAS] [GO:0006457 "protein folding" evidence=TAS] [GO:0009408 "response to heat" evidence=IEP] [GO:0009615 "response to virus" evidence=IEP] Pfam:PF00012 Prosite:PS00297 Prosite:PS00329 Prosite:PS01036 InterPro:IPR001023 HSSP:P19120 PRINTS:PR00301 ProDom:PD000089 EMBL:AC069474 EMBL:AP002055 EMBL:AY054183 EMBL:AY059885 EMBL:A…	4e-113
chr1.CM0001.63	1.11.11.12	MHPE 4-hydroxy 2-oxovalerate aldolase [EC:4.1.3.-] [COG:COG0119] [GO:0008701]	ath:At1g74040	F2P9.9; 2-isopropylmalate synthase 1 (IMS1) [EC:2.3.3.13] [KO:K01649]	0	slr0186	COG0119	7e-130	LEU1_SOYBN	Amino-acidbiosynthesis;Branched-chainaminoacidbiosynthesis;Leucinebiosynthesis;Nitrogenfixation;Nodulation;Transferase,Probable 2-isopropylmalate synthase (EC 2.3.3.13) (Alpha- isopropylmalate synthase) (Alpha-IPM synthetase) (Late nodulin 56) (N- 56).	0	GO_ID:33233	TIGR_CMR|BA1420 SPTR:Q81T68 symbol:BA1420 "2-isopropylmalate synthase" [GO:0003852 "2-isopropylmalate synthase activity" evidence=ISS] [GO:0009098 "leucine biosynthesis" evidence=ISS] HAMAP:MF_01025 InterPro:IPR002034 Interpro:IPR000891 Pfam:PF00682 PROSITE:PS50991 PROSITE:PS00815 PROSITE:PS00816 InterPro:IPR005671 TIGRFAMs:TIGR00973 EMBL:AE017334 EMBL:AE017225 EMBL:AE017028 TIGR:BA1420 TIGR:GBAA…	1e-97
chr1.CM0001.63	1.5.8.15	E2.3.3.14 homocitrate synthase [EC:2.3.3.14] [COG:COG0119] [GO:0004410]	ath:At1g74040	F2P9.9; 2-isopropylmalate synthase 1 (IMS1) [EC:2.3.3.13] [KO:K01649]	0	slr0186	COG0119	7e-130	LEU1_SOYBN	Amino-acidbiosynthesis;Branched-chainaminoacidbiosynthesis;Leucinebiosynthesis;Nitrogenfixation;Nodulation;Transferase,Probable 2-isopropylmalate synthase (EC 2.3.3.13) (Alpha- isopropylmalate synthase) (Alpha-IPM synthetase) (Late nodulin 56) (N- 56).	0	GO_ID:33233	TIGR_CMR|BA1420 SPTR:Q81T68 symbol:BA1420 "2-isopropylmalate synthase" [GO:0003852 "2-isopropylmalate synthase activity" evidence=ISS] [GO:0009098 "leucine biosynthesis" evidence=ISS] HAMAP:MF_01025 InterPro:IPR002034 Interpro:IPR000891 Pfam:PF00682 PROSITE:PS50991 PROSITE:PS00815 PROSITE:PS00816 InterPro:IPR005671 TIGRFAMs:TIGR00973 EMBL:AE017334 EMBL:AE017225 EMBL:AE017028 TIGR:BA1420 TIGR:GBAA…	1e-97
chr1.CM0001.63	1.5.6.24	E4.1.3.4, hmgL hydroxymethylglutaryl-CoA lyase [EC:4.1.3.4] [COG:COG0119] [GO:0004419]	ath:At1g74040	F2P9.9; 2-isopropylmalate synthase 1 (IMS1) [EC:2.3.3.13] [KO:K01649]	0	slr0186	COG0119	7e-130	LEU1_SOYBN	Amino-acidbiosynthesis;Branched-chainaminoacidbiosynthesis;Leucinebiosynthesis;Nitrogenfixation;Nodulation;Transferase,Probable 2-isopropylmalate synthase (EC 2.3.3.13) (Alpha- isopropylmalate synthase) (Alpha-IPM synthetase) (Late nodulin 56) (N- 56).	0	GO_ID:33233	TIGR_CMR|BA1420 SPTR:Q81T68 symbol:BA1420 "2-isopropylmalate synthase" [GO:0003852 "2-isopropylmalate synthase activity" evidence=ISS] [GO:0009098 "leucine biosynthesis" evidence=ISS] HAMAP:MF_01025 InterPro:IPR002034 Interpro:IPR000891 Pfam:PF00682 PROSITE:PS50991 PROSITE:PS00815 PROSITE:PS00816 InterPro:IPR005671 TIGRFAMs:TIGR00973 EMBL:AE017334 EMBL:AE017225 EMBL:AE017028 TIGR:BA1420 TIGR:GBAA…	1e-97
chr1.CM0001.63	1.5.13.34	MHPE 4-hydroxy 2-oxovalerate aldolase [EC:4.1.3.-] [COG:COG0119] [GO:0008701]	ath:At1g74040	F2P9.9; 2-isopropylmalate synthase 1 (IMS1) [EC:2.3.3.13] [KO:K01649]	0	slr0186	COG0119	7e-130	LEU1_SOYBN	Amino-acidbiosynthesis;Branched-chainaminoacidbiosynthesis;Leucinebiosynthesis;Nitrogenfixation;Nodulation;Transferase,Probable 2-isopropylmalate synthase (EC 2.3.3.13) (Alpha- isopropylmalate synthase) (Alpha-IPM synthetase) (Late nodulin 56) (N- 56).	0	GO_ID:33233	TIGR_CMR|BA1420 SPTR:Q81T68 symbol:BA1420 "2-isopropylmalate synthase" [GO:0003852 "2-isopropylmalate synthase activity" evidence=ISS] [GO:0009098 "leucine biosynthesis" evidence=ISS] HAMAP:MF_01025 InterPro:IPR002034 Interpro:IPR000891 Pfam:PF00682 PROSITE:PS50991 PROSITE:PS00815 PROSITE:PS00816 InterPro:IPR005671 TIGRFAMs:TIGR00973 EMBL:AE017334 EMBL:AE017225 EMBL:AE017028 TIGR:BA1420 TIGR:GBAA…	1e-97
chr1.CM0001.63	1.5.7.8	E2.3.3.13, leuA 2-isopropylmalate synthase [EC:2.3.3.13] [COG:COG0119] [GO:0003852]	ath:At1g74040	F2P9.9; 2-isopropylmalate synthase 1 (IMS1) [EC:2.3.3.13] [KO:K01649]	0	slr0186	COG0119	7e-130	LEU1_SOYBN	Amino-acidbiosynthesis;Branched-chainaminoacidbiosynthesis;Leucinebiosynthesis;Nitrogenfixation;Nodulation;Transferase,Probable 2-isopropylmalate synthase (EC 2.3.3.13) (Alpha- isopropylmalate synthase) (Alpha-IPM synthetase) (Late nodulin 56) (N- 56).	0	GO_ID:33233	TIGR_CMR|BA1420 SPTR:Q81T68 symbol:BA1420 "2-isopropylmalate synthase" [GO:0003852 "2-isopropylmalate synthase activity" evidence=ISS] [GO:0009098 "leucine biosynthesis" evidence=ISS] HAMAP:MF_01025 InterPro:IPR002034 Interpro:IPR000891 Pfam:PF00682 PROSITE:PS50991 PROSITE:PS00815 PROSITE:PS00816 InterPro:IPR005671 TIGRFAMs:TIGR00973 EMBL:AE017334 EMBL:AE017225 EMBL:AE017028 TIGR:BA1420 TIGR:GBAA…	1e-97
chr1.CM0001.63	1.11.2.3	MHPE 4-hydroxy 2-oxovalerate aldolase [EC:4.1.3.-] [COG:COG0119] [GO:0008701]	ath:At1g74040	F2P9.9; 2-isopropylmalate synthase 1 (IMS1) [EC:2.3.3.13] [KO:K01649]	0	slr0186	COG0119	7e-130	LEU1_SOYBN	Amino-acidbiosynthesis;Branched-chainaminoacidbiosynthesis;Leucinebiosynthesis;Nitrogenfixation;Nodulation;Transferase,Probable 2-isopropylmalate synthase (EC 2.3.3.13) (Alpha- isopropylmalate synthase) (Alpha-IPM synthetase) (Late nodulin 56) (N- 56).	0	GO_ID:33233	TIGR_CMR|BA1420 SPTR:Q81T68 symbol:BA1420 "2-isopropylmalate synthase" [GO:0003852 "2-isopropylmalate synthase activity" evidence=ISS] [GO:0009098 "leucine biosynthesis" evidence=ISS] HAMAP:MF_01025 InterPro:IPR002034 Interpro:IPR000891 Pfam:PF00682 PROSITE:PS50991 PROSITE:PS00815 PROSITE:PS00816 InterPro:IPR005671 TIGRFAMs:TIGR00973 EMBL:AE017334 EMBL:AE017225 EMBL:AE017028 TIGR:BA1420 TIGR:GBAA…	1e-97
chr1.CM0001.63	1.1.11.49	E2.3.3.14 homocitrate synthase [EC:2.3.3.14] [COG:COG0119] [GO:0004410]	ath:At1g74040	F2P9.9; 2-isopropylmalate synthase 1 (IMS1) [EC:2.3.3.13] [KO:K01649]	0	slr0186	COG0119	7e-130	LEU1_SOYBN	Amino-acidbiosynthesis;Branched-chainaminoacidbiosynthesis;Leucinebiosynthesis;Nitrogenfixation;Nodulation;Transferase,Probable 2-isopropylmalate synthase (EC 2.3.3.13) (Alpha- isopropylmalate synthase) (Alpha-IPM synthetase) (Late nodulin 56) (N- 56).	0	GO_ID:33233	TIGR_CMR|BA1420 SPTR:Q81T68 symbol:BA1420 "2-isopropylmalate synthase" [GO:0003852 "2-isopropylmalate synthase activity" evidence=ISS] [GO:0009098 "leucine biosynthesis" evidence=ISS] HAMAP:MF_01025 InterPro:IPR002034 Interpro:IPR000891 Pfam:PF00682 PROSITE:PS50991 PROSITE:PS00815 PROSITE:PS00816 InterPro:IPR005671 TIGRFAMs:TIGR00973 EMBL:AE017334 EMBL:AE017225 EMBL:AE017028 TIGR:BA1420 TIGR:GBAA…	1e-97
chr1.CM0001.63	1.3.4.2	E4.1.3.4, hmgL hydroxymethylglutaryl-CoA lyase [EC:4.1.3.4] [COG:COG0119] [GO:0004419]	ath:At1g74040	F2P9.9; 2-isopropylmalate synthase 1 (IMS1) [EC:2.3.3.13] [KO:K01649]	0	slr0186	COG0119	7e-130	LEU1_SOYBN	Amino-acidbiosynthesis;Branched-chainaminoacidbiosynthesis;Leucinebiosynthesis;Nitrogenfixation;Nodulation;Transferase,Probable 2-isopropylmalate synthase (EC 2.3.3.13) (Alpha- isopropylmalate synthase) (Alpha-IPM synthetase) (Late nodulin 56) (N- 56).	0	GO_ID:33233	TIGR_CMR|BA1420 SPTR:Q81T68 symbol:BA1420 "2-isopropylmalate synthase" [GO:0003852 "2-isopropylmalate synthase activity" evidence=ISS] [GO:0009098 "leucine biosynthesis" evidence=ISS] HAMAP:MF_01025 InterPro:IPR002034 Interpro:IPR000891 Pfam:PF00682 PROSITE:PS50991 PROSITE:PS00815 PROSITE:PS00816 InterPro:IPR005671 TIGRFAMs:TIGR00973 EMBL:AE017334 EMBL:AE017225 EMBL:AE017028 TIGR:BA1420 TIGR:GBAA…	1e-97
chr1.CM0001.63	1.1.14.10.2	E1.2.1.10M, mhpF acetaldehyde dehydrogenase [COG:COG0119]	ath:At1g74040	F2P9.9; 2-isopropylmalate synthase 1 (IMS1) [EC:2.3.3.13] [KO:K01649]	0	slr0186	COG0119	7e-130	LEU1_SOYBN	Amino-acidbiosynthesis;Branched-chainaminoacidbiosynthesis;Leucinebiosynthesis;Nitrogenfixation;Nodulation;Transferase,Probable 2-isopropylmalate synthase (EC 2.3.3.13) (Alpha- isopropylmalate synthase) (Alpha-IPM synthetase) (Late nodulin 56) (N- 56).	0	GO_ID:33233	TIGR_CMR|BA1420 SPTR:Q81T68 symbol:BA1420 "2-isopropylmalate synthase" [GO:0003852 "2-isopropylmalate synthase activity" evidence=ISS] [GO:0009098 "leucine biosynthesis" evidence=ISS] HAMAP:MF_01025 InterPro:IPR002034 Interpro:IPR000891 Pfam:PF00682 PROSITE:PS50991 PROSITE:PS00815 PROSITE:PS00816 InterPro:IPR005671 TIGRFAMs:TIGR00973 EMBL:AE017334 EMBL:AE017225 EMBL:AE017028 TIGR:BA1420 TIGR:GBAA…	1e-97
chr1.CM0001.63	1.1.11.7.2	E1.2.1.10M, mhpF acetaldehyde dehydrogenase [COG:COG0119]	ath:At1g74040	F2P9.9; 2-isopropylmalate synthase 1 (IMS1) [EC:2.3.3.13] [KO:K01649]	0	slr0186	COG0119	7e-130	LEU1_SOYBN	Amino-acidbiosynthesis;Branched-chainaminoacidbiosynthesis;Leucinebiosynthesis;Nitrogenfixation;Nodulation;Transferase,Probable 2-isopropylmalate synthase (EC 2.3.3.13) (Alpha- isopropylmalate synthase) (Alpha-IPM synthetase) (Late nodulin 56) (N- 56).	0	GO_ID:33233	TIGR_CMR|BA1420 SPTR:Q81T68 symbol:BA1420 "2-isopropylmalate synthase" [GO:0003852 "2-isopropylmalate synthase activity" evidence=ISS] [GO:0009098 "leucine biosynthesis" evidence=ISS] HAMAP:MF_01025 InterPro:IPR002034 Interpro:IPR000891 Pfam:PF00682 PROSITE:PS50991 PROSITE:PS00815 PROSITE:PS00816 InterPro:IPR005671 TIGRFAMs:TIGR00973 EMBL:AE017334 EMBL:AE017225 EMBL:AE017028 TIGR:BA1420 TIGR:GBAA…	1e-97
chr1.CM0001.63	1.1.11.48	E2.3.3.13, leuA 2-isopropylmalate synthase [EC:2.3.3.13] [COG:COG0119] [GO:0003852]	ath:At1g74040	F2P9.9; 2-isopropylmalate synthase 1 (IMS1) [EC:2.3.3.13] [KO:K01649]	0	slr0186	COG0119	7e-130	LEU1_SOYBN	Amino-acidbiosynthesis;Branched-chainaminoacidbiosynthesis;Leucinebiosynthesis;Nitrogenfixation;Nodulation;Transferase,Probable 2-isopropylmalate synthase (EC 2.3.3.13) (Alpha- isopropylmalate synthase) (Alpha-IPM synthetase) (Late nodulin 56) (N- 56).	0	GO_ID:33233	TIGR_CMR|BA1420 SPTR:Q81T68 symbol:BA1420 "2-isopropylmalate synthase" [GO:0003852 "2-isopropylmalate synthase activity" evidence=ISS] [GO:0009098 "leucine biosynthesis" evidence=ISS] HAMAP:MF_01025 InterPro:IPR002034 Interpro:IPR000891 Pfam:PF00682 PROSITE:PS50991 PROSITE:PS00815 PROSITE:PS00816 InterPro:IPR005671 TIGRFAMs:TIGR00973 EMBL:AE017334 EMBL:AE017225 EMBL:AE017028 TIGR:BA1420 TIGR:GBAA…	1e-97
chr1.CM0001.63	1.1.14.33	E4.1.3.4, hmgL hydroxymethylglutaryl-CoA lyase [EC:4.1.3.4] [COG:COG0119] [GO:0004419]	ath:At1g74040	F2P9.9; 2-isopropylmalate synthase 1 (IMS1) [EC:2.3.3.13] [KO:K01649]	0	slr0186	COG0119	7e-130	LEU1_SOYBN	Amino-acidbiosynthesis;Branched-chainaminoacidbiosynthesis;Leucinebiosynthesis;Nitrogenfixation;Nodulation;Transferase,Probable 2-isopropylmalate synthase (EC 2.3.3.13) (Alpha- isopropylmalate synthase) (Alpha-IPM synthetase) (Late nodulin 56) (N- 56).	0	GO_ID:33233	TIGR_CMR|BA1420 SPTR:Q81T68 symbol:BA1420 "2-isopropylmalate synthase" [GO:0003852 "2-isopropylmalate synthase activity" evidence=ISS] [GO:0009098 "leucine biosynthesis" evidence=ISS] HAMAP:MF_01025 InterPro:IPR002034 Interpro:IPR000891 Pfam:PF00682 PROSITE:PS50991 PROSITE:PS00815 PROSITE:PS00816 InterPro:IPR005671 TIGRFAMs:TIGR00973 EMBL:AE017334 EMBL:AE017225 EMBL:AE017028 TIGR:BA1420 TIGR:GBAA…	1e-97
chr1.CM0001.63	1.11.3.6	MHPE 4-hydroxy 2-oxovalerate aldolase [EC:4.1.3.-] [COG:COG0119] [GO:0008701]	ath:At1g74040	F2P9.9; 2-isopropylmalate synthase 1 (IMS1) [EC:2.3.3.13] [KO:K01649]	0	slr0186	COG0119	7e-130	LEU1_SOYBN	Amino-acidbiosynthesis;Branched-chainaminoacidbiosynthesis;Leucinebiosynthesis;Nitrogenfixation;Nodulation;Transferase,Probable 2-isopropylmalate synthase (EC 2.3.3.13) (Alpha- isopropylmalate synthase) (Alpha-IPM synthetase) (Late nodulin 56) (N- 56).	0	GO_ID:33233	TIGR_CMR|BA1420 SPTR:Q81T68 symbol:BA1420 "2-isopropylmalate synthase" [GO:0003852 "2-isopropylmalate synthase activity" evidence=ISS] [GO:0009098 "leucine biosynthesis" evidence=ISS] HAMAP:MF_01025 InterPro:IPR002034 Interpro:IPR000891 Pfam:PF00682 PROSITE:PS50991 PROSITE:PS00815 PROSITE:PS00816 InterPro:IPR005671 TIGRFAMs:TIGR00973 EMBL:AE017334 EMBL:AE017225 EMBL:AE017028 TIGR:BA1420 TIGR:GBAA…	1e-97
Ljwgs_042741.1	99.2	Unclassified without homolog
Ljwgs_038228.1	99.2	Unclassified without homolog
chr5.TM1466.24	1.9.4.15	E2.7.1.- [EC:2.7.1.-] [COG:COG0515 COG1493]	ath:At5g02290	T1E22.50; protein kinase, putative [EC:2.7.1.37] [KO:K00870]	4e-49	YAR019c	COG0515	6e-18	SRK6_BRAOE	ATP-binding;Glycoprotein;Kinase;Membrane;Nucleotide-binding;Receptor;Self-incompatibility;Serine/threonine-proteinkinase;Signal;Transferase;Transmembrane,Putative serine/threonine-protein kinase receptor precursor (EC 2.7.1.37) (S-receptor kinase) (SRK).	3e-98	GO_ID:30110	TAIR|gene:2121675 SPTR:Q8GYA4 symbol:AT4G23180.1 [GO:0016301 "kinase activity" evidence=ISS] InterPro:IPR000719 InterPro:IPR008271 Pfam:PF00069 Prosite:PS00108 InterPro:IPR002902 Prosite:PS00107 Pfam:PF01657 ProDom:PD000001 PROSITE:PS50011 HSSP:P00523 EMBL:AK117765 EMBL:BT005954 SPTR:Q8GYA4	0
chr5.TM1466.24	1.7.8.19	WAAY, rfaY lipopolysaccharide core biosynthesis protein RFAY [EC:2.7.-.-] [COG:COG0515]	ath:At5g02290	T1E22.50; protein kinase, putative [EC:2.7.1.37] [KO:K00870]	4e-49	YAR019c	COG0515	6e-18	SRK6_BRAOE	ATP-binding;Glycoprotein;Kinase;Membrane;Nucleotide-binding;Receptor;Self-incompatibility;Serine/threonine-proteinkinase;Signal;Transferase;Transmembrane,Putative serine/threonine-protein kinase receptor precursor (EC 2.7.1.37) (S-receptor kinase) (SRK).	3e-98	GO_ID:30110	TAIR|gene:2121675 SPTR:Q8GYA4 symbol:AT4G23180.1 [GO:0016301 "kinase activity" evidence=ISS] InterPro:IPR000719 InterPro:IPR008271 Pfam:PF00069 Prosite:PS00108 InterPro:IPR002902 Prosite:PS00107 Pfam:PF01657 ProDom:PD000001 PROSITE:PS50011 HSSP:P00523 EMBL:AK117765 EMBL:BT005954 SPTR:Q8GYA4	0
chr5.TM1466.24	1.1.17.19	E2.7.1.- [EC:2.7.1.-] [COG:COG0515 COG1493]	ath:At5g02290	T1E22.50; protein kinase, putative [EC:2.7.1.37] [KO:K00870]	4e-49	YAR019c	COG0515	6e-18	SRK6_BRAOE	ATP-binding;Glycoprotein;Kinase;Membrane;Nucleotide-binding;Receptor;Self-incompatibility;Serine/threonine-proteinkinase;Signal;Transferase;Transmembrane,Putative serine/threonine-protein kinase receptor precursor (EC 2.7.1.37) (S-receptor kinase) (SRK).	3e-98	GO_ID:30110	TAIR|gene:2121675 SPTR:Q8GYA4 symbol:AT4G23180.1 [GO:0016301 "kinase activity" evidence=ISS] InterPro:IPR000719 InterPro:IPR008271 Pfam:PF00069 Prosite:PS00108 InterPro:IPR002902 Prosite:PS00107 Pfam:PF01657 ProDom:PD000001 PROSITE:PS50011 HSSP:P00523 EMBL:AK117765 EMBL:BT005954 SPTR:Q8GYA4	0
chr5.TM1466.24	3.3.10.117	BMPR1 bone morphogenetic protein receptor, type I [EC:2.7.1.37]	ath:At5g02290	T1E22.50; protein kinase, putative [EC:2.7.1.37] [KO:K00870]	4e-49	YAR019c	COG0515	6e-18	SRK6_BRAOE	ATP-binding;Glycoprotein;Kinase;Membrane;Nucleotide-binding;Receptor;Self-incompatibility;Serine/threonine-proteinkinase;Signal;Transferase;Transmembrane,Putative serine/threonine-protein kinase receptor precursor (EC 2.7.1.37) (S-receptor kinase) (SRK).	3e-98	GO_ID:30110	TAIR|gene:2121675 SPTR:Q8GYA4 symbol:AT4G23180.1 [GO:0016301 "kinase activity" evidence=ISS] InterPro:IPR000719 InterPro:IPR008271 Pfam:PF00069 Prosite:PS00108 InterPro:IPR002902 Prosite:PS00107 Pfam:PF01657 ProDom:PD000001 PROSITE:PS50011 HSSP:P00523 EMBL:AK117765 EMBL:BT005954 SPTR:Q8GYA4	0
chr5.TM1466.24	1.11.16.8	E2.7.1.- [EC:2.7.1.-] [COG:COG0515 COG1493]	ath:At5g02290	T1E22.50; protein kinase, putative [EC:2.7.1.37] [KO:K00870]	4e-49	YAR019c	COG0515	6e-18	SRK6_BRAOE	ATP-binding;Glycoprotein;Kinase;Membrane;Nucleotide-binding;Receptor;Self-incompatibility;Serine/threonine-proteinkinase;Signal;Transferase;Transmembrane,Putative serine/threonine-protein kinase receptor precursor (EC 2.7.1.37) (S-receptor kinase) (SRK).	3e-98	GO_ID:30110	TAIR|gene:2121675 SPTR:Q8GYA4 symbol:AT4G23180.1 [GO:0016301 "kinase activity" evidence=ISS] InterPro:IPR000719 InterPro:IPR008271 Pfam:PF00069 Prosite:PS00108 InterPro:IPR002902 Prosite:PS00107 Pfam:PF01657 ProDom:PD000001 PROSITE:PS50011 HSSP:P00523 EMBL:AK117765 EMBL:BT005954 SPTR:Q8GYA4	0
chr5.TM1466.24	4.2.4	Cell cycle [CLASS:04110] [PATH:hsa04110] [COG:COG0515]	ath:At5g02290	T1E22.50; protein kinase, putative [EC:2.7.1.37] [KO:K00870]	4e-49	YAR019c	COG0515	6e-18	SRK6_BRAOE	ATP-binding;Glycoprotein;Kinase;Membrane;Nucleotide-binding;Receptor;Self-incompatibility;Serine/threonine-proteinkinase;Signal;Transferase;Transmembrane,Putative serine/threonine-protein kinase receptor precursor (EC 2.7.1.37) (S-receptor kinase) (SRK).	3e-98	GO_ID:30110	TAIR|gene:2121675 SPTR:Q8GYA4 symbol:AT4G23180.1 [GO:0016301 "kinase activity" evidence=ISS] InterPro:IPR000719 InterPro:IPR008271 Pfam:PF00069 Prosite:PS00108 InterPro:IPR002902 Prosite:PS00107 Pfam:PF01657 ProDom:PD000001 PROSITE:PS50011 HSSP:P00523 EMBL:AK117765 EMBL:BT005954 SPTR:Q8GYA4	0
chr5.TM1466.24	3.2.2.1	Protein kinase [EC:2.7.1.37]	ath:At5g02290	T1E22.50; protein kinase, putative [EC:2.7.1.37] [KO:K00870]	4e-49	YAR019c	COG0515	6e-18	SRK6_BRAOE	ATP-binding;Glycoprotein;Kinase;Membrane;Nucleotide-binding;Receptor;Self-incompatibility;Serine/threonine-proteinkinase;Signal;Transferase;Transmembrane,Putative serine/threonine-protein kinase receptor precursor (EC 2.7.1.37) (S-receptor kinase) (SRK).	3e-98	GO_ID:30110	TAIR|gene:2121675 SPTR:Q8GYA4 symbol:AT4G23180.1 [GO:0016301 "kinase activity" evidence=ISS] InterPro:IPR000719 InterPro:IPR008271 Pfam:PF00069 Prosite:PS00108 InterPro:IPR002902 Prosite:PS00107 Pfam:PF01657 ProDom:PD000001 PROSITE:PS50011 HSSP:P00523 EMBL:AK117765 EMBL:BT005954 SPTR:Q8GYA4	0
chr1.CM0591.35	99.1.4.1860	GO_ID:28576										GO_ID:28576	TAIR|gene:2828522 SPTR:Q9LJ85 symbol:AT3G22620.1 [GO:0006869 "lipid transport" evidence=ISS] [GO:0008289 "lipid binding" evidence=ISS] InterPro:IPR003612 InterPro:IPR000528 Pfam:PF00234 SMART:SM00499 PRINTS:PR00382 EMBL:AP000731 EMBL:AY035005 EMBL:AY113897 SPTR:Q9LJ85	4e-31
Ljwgs_019410.1	99.1.4.7570	GO_ID:10936										GO_ID:10936	TAIR|gene:3438476 SPTR:Q9M0Y3 symbol:AT4G05120.1 [GO:0005337 "nucleoside transporter activity" evidence=ISS] InterPro:IPR002048 InterPro:IPR002259 Prosite:PS00018 GO:GO:0006810 GO:GO:0016020 Pfam:PF01733 PRINTS:PR01130 ProDom:PD005103 EMBL:AL161502 EMBL:AF426400 EMBL:AK175753 PIR:D85064 SPTR:Q9M0Y3	2e-87
chr5.CM0311.20	3.1.1.29.3	CCMA heme exporter ATP-binding protein CcmA [EC:3.6.3.41] [COG:COG1131] [GO:0015439]	hsa:9429	ABCG2; ATP-binding cassette, sub-family G (WHITE), member 2 [KO:K05681]	2e-47	YCR011c_2	COG1131	4e-40	ABCG2_MACMU	ATP-binding;Glycoprotein;Membrane;Nucleotide-binding;Transmembrane;Transport,ATP-binding cassette sub-family G member 2.	7e-48	GO_ID:14235	TAIR|gene:3434272 SPTR:Q9C6W5 symbol:AT1G31770.1 [GO:0042626 "ATPase activity, coupled to transmembrane movement of substances" evidence=ISS] InterPro:IPR003593 InterPro:IPR003439 Pfam:PF00005 InterPro:IPR000412 Pfam:PF01061 Prosite:PS00211 SMART:SM00382 ProDom:PD000006 PROSITE:PS50893 EMBL:AC074360 EMBL:AY088793 EMBL:AK117530 SPTR:Q9C6W5	7e-81
chr5.CM0311.20	3.1.1.35.3	ABCG2 ATP-binding cassette, subfamily G (WHITE), member 2	hsa:9429	ABCG2; ATP-binding cassette, sub-family G (WHITE), member 2 [KO:K05681]	2e-47	YCR011c_2	COG1131	4e-40	ABCG2_MACMU	ATP-binding;Glycoprotein;Membrane;Nucleotide-binding;Transmembrane;Transport,ATP-binding cassette sub-family G member 2.	7e-48	GO_ID:14235	TAIR|gene:3434272 SPTR:Q9C6W5 symbol:AT1G31770.1 [GO:0042626 "ATPase activity, coupled to transmembrane movement of substances" evidence=ISS] InterPro:IPR003593 InterPro:IPR003439 Pfam:PF00005 InterPro:IPR000412 Pfam:PF01061 Prosite:PS00211 SMART:SM00382 ProDom:PD000006 PROSITE:PS50893 EMBL:AC074360 EMBL:AY088793 EMBL:AK117530 SPTR:Q9C6W5	7e-81
chr5.CM0311.20	1.2.7.51.3	CCMA heme exporter ATP-binding protein CcmA [EC:3.6.3.41] [COG:COG1131] [GO:0015439]	hsa:9429	ABCG2; ATP-binding cassette, sub-family G (WHITE), member 2 [KO:K05681]	2e-47	YCR011c_2	COG1131	4e-40	ABCG2_MACMU	ATP-binding;Glycoprotein;Membrane;Nucleotide-binding;Transmembrane;Transport,ATP-binding cassette sub-family G member 2.	7e-48	GO_ID:14235	TAIR|gene:3434272 SPTR:Q9C6W5 symbol:AT1G31770.1 [GO:0042626 "ATPase activity, coupled to transmembrane movement of substances" evidence=ISS] InterPro:IPR003593 InterPro:IPR003439 Pfam:PF00005 InterPro:IPR000412 Pfam:PF01061 Prosite:PS00211 SMART:SM00382 ProDom:PD000006 PROSITE:PS50893 EMBL:AC074360 EMBL:AY088793 EMBL:AK117530 SPTR:Q9C6W5	7e-81
chr5.CM0311.20	3.3.10.140	ABCG2 ATP-binding cassette, subfamily G (WHITE), member 2 [TC:3.A.1.204]	hsa:9429	ABCG2; ATP-binding cassette, sub-family G (WHITE), member 2 [KO:K05681]	2e-47	YCR011c_2	COG1131	4e-40	ABCG2_MACMU	ATP-binding;Glycoprotein;Membrane;Nucleotide-binding;Transmembrane;Transport,ATP-binding cassette sub-family G member 2.	7e-48	GO_ID:14235	TAIR|gene:3434272 SPTR:Q9C6W5 symbol:AT1G31770.1 [GO:0042626 "ATPase activity, coupled to transmembrane movement of substances" evidence=ISS] InterPro:IPR003593 InterPro:IPR003439 Pfam:PF00005 InterPro:IPR000412 Pfam:PF01061 Prosite:PS00211 SMART:SM00382 ProDom:PD000006 PROSITE:PS50893 EMBL:AC074360 EMBL:AY088793 EMBL:AK117530 SPTR:Q9C6W5	7e-81
chr5.CM0311.20	3.1.1.23	ABC-2.A ABC-2 type transport system ATP-binding protein [COG:COG1131 COG1134]	hsa:9429	ABCG2; ATP-binding cassette, sub-family G (WHITE), member 2 [KO:K05681]	2e-47	YCR011c_2	COG1131	4e-40	ABCG2_MACMU	ATP-binding;Glycoprotein;Membrane;Nucleotide-binding;Transmembrane;Transport,ATP-binding cassette sub-family G member 2.	7e-48	GO_ID:14235	TAIR|gene:3434272 SPTR:Q9C6W5 symbol:AT1G31770.1 [GO:0042626 "ATPase activity, coupled to transmembrane movement of substances" evidence=ISS] InterPro:IPR003593 InterPro:IPR003439 Pfam:PF00005 InterPro:IPR000412 Pfam:PF01061 Prosite:PS00211 SMART:SM00382 ProDom:PD000006 PROSITE:PS50893 EMBL:AC074360 EMBL:AY088793 EMBL:AK117530 SPTR:Q9C6W5	7e-81
Ljwgs_007659.1	1.2.2.1.1.13	ATPeF1G, ATP5C1 F-type H+-transporting ATPase gamma chain [COG:COG0224]	ath:At4g04640	T19J18.4; ATP synthase gamma chain 1, chloroplast (ATPC1) [EC:3.6.3.14] [KO:K02136]	2e-147	sll1327	COG0224	1e-72	ATPG1_ARATH	ATPsynthesis;CF(1);Chloroplast;Hydrogeniontransport;Hydrolase;Iontransport;Membrane;Plastid;Thylakoid;Transitpeptide;Transport,ATP synthase gamma chain 1, chloroplast precursor (EC 3.6.3.14).	9e-148	GO_ID:39136	UNIPROT|P17253 SPTR:P17253 symbol:ATPG_SYNY3 [GO:0045260 "proton-transporting ATP synthase complex (sensu Bacteria)" evidence=IDA] Pfam:PF00231 InterPro:IPR000131 PRINTS:PR00126 TIGRFAMs:TIGR01146 PROSITE:PS00153 HSSP:P00837 EMBL:BA000022 EMBL:Y07532 EMBL:X58128 SPTR:P17253	1e-72
Ljwgs_007659.1	1.2.2.1.1.3	ATPF1G, atpG F-type H+-transporting ATPase gamma chain [COG:COG0224]	ath:At4g04640	T19J18.4; ATP synthase gamma chain 1, chloroplast (ATPC1) [EC:3.6.3.14] [KO:K02136]	2e-147	sll1327	COG0224	1e-72	ATPG1_ARATH	ATPsynthesis;CF(1);Chloroplast;Hydrogeniontransport;Hydrolase;Iontransport;Membrane;Plastid;Thylakoid;Transitpeptide;Transport,ATP synthase gamma chain 1, chloroplast precursor (EC 3.6.3.14).	9e-148	GO_ID:39136	UNIPROT|P17253 SPTR:P17253 symbol:ATPG_SYNY3 [GO:0045260 "proton-transporting ATP synthase complex (sensu Bacteria)" evidence=IDA] Pfam:PF00231 InterPro:IPR000131 PRINTS:PR00126 TIGRFAMs:TIGR01146 PROSITE:PS00153 HSSP:P00837 EMBL:BA000022 EMBL:Y07532 EMBL:X58128 SPTR:P17253	1e-72
Ljwgs_007659.1	4.1.2.27	FLII flagellum-specific ATP synthase [EC:3.6.3.14] [COG:COG1157] [GO:0003936]	ath:At4g04640	T19J18.4; ATP synthase gamma chain 1, chloroplast (ATPC1) [EC:3.6.3.14] [KO:K02136]	2e-147	sll1327	COG0224	1e-72	ATPG1_ARATH	ATPsynthesis;CF(1);Chloroplast;Hydrogeniontransport;Hydrolase;Iontransport;Membrane;Plastid;Thylakoid;Transitpeptide;Transport,ATP synthase gamma chain 1, chloroplast precursor (EC 3.6.3.14).	9e-148	GO_ID:39136	UNIPROT|P17253 SPTR:P17253 symbol:ATPG_SYNY3 [GO:0045260 "proton-transporting ATP synthase complex (sensu Bacteria)" evidence=IDA] Pfam:PF00231 InterPro:IPR000131 PRINTS:PR00126 TIGRFAMs:TIGR01146 PROSITE:PS00153 HSSP:P00837 EMBL:BA000022 EMBL:Y07532 EMBL:X58128 SPTR:P17253	1e-72
Ljwgs_005760.1	1.10.8.10	E1.21.3.3 reticuline oxidase [EC:1.21.3.3]				BS_ygaK	COG0277	6e-15	RETO_ESCCA	Alkaloidmetabolism;Directproteinsequencing;FAD;Flavoprotein;Glycoprotein;Oxidoreductase;Signal,Reticuline oxidase precursor (EC 1.21.3.3) (Berberine-bridge-forming enzyme) (BBE) (Tetrahydroprotoberberine synthase).	3e-45	GO_ID:45513	TAIR|gene:2204603 SPTR:Q9SA85 symbol:AT1G30700.1 [GO:0009055 "electron carrier activity" evidence=ISS] Pfam:PF01565 InterPro:IPR006094 EMBL:AC007060 EMBL:AF419607 EMBL:AY140079 EMBL:BT010384 PIR:E86432 SPTR:Q9SA85	1e-106
Ljwgs_005760.1	1.1.11.23.1	DLD D-lactate dehydrogenase [COG:COG0277]				BS_ygaK	COG0277	6e-15	RETO_ESCCA	Alkaloidmetabolism;Directproteinsequencing;FAD;Flavoprotein;Glycoprotein;Oxidoreductase;Signal,Reticuline oxidase precursor (EC 1.21.3.3) (Berberine-bridge-forming enzyme) (BBE) (Tetrahydroprotoberberine synthase).	3e-45	GO_ID:45513	TAIR|gene:2204603 SPTR:Q9SA85 symbol:AT1G30700.1 [GO:0009055 "electron carrier activity" evidence=ISS] Pfam:PF01565 InterPro:IPR006094 EMBL:AC007060 EMBL:AF419607 EMBL:AY140079 EMBL:BT010384 PIR:E86432 SPTR:Q9SA85	1e-106
Ljwgs_005760.1	1.1.12.6	E1.1.3.15, glcD (S)-2-hydroxy-acid oxidase [EC:1.1.3.15] [COG:COG0277] [GO:0003973]				BS_ygaK	COG0277	6e-15	RETO_ESCCA	Alkaloidmetabolism;Directproteinsequencing;FAD;Flavoprotein;Glycoprotein;Oxidoreductase;Signal,Reticuline oxidase precursor (EC 1.21.3.3) (Berberine-bridge-forming enzyme) (BBE) (Tetrahydroprotoberberine synthase).	3e-45	GO_ID:45513	TAIR|gene:2204603 SPTR:Q9SA85 symbol:AT1G30700.1 [GO:0009055 "electron carrier activity" evidence=ISS] Pfam:PF01565 InterPro:IPR006094 EMBL:AC007060 EMBL:AF419607 EMBL:AY140079 EMBL:BT010384 PIR:E86432 SPTR:Q9SA85	1e-106
chr2.CM0749.8	99.1.4.3545	GO_ID:4001										GO_ID:4001	TAIR|gene:2178311 SPTR:Q9FN45 symbol:AT5G23100.1 [GO:0000004 "biological process unknown" evidence=ND] [GO:0005554 "molecular function unknown" evidence=ND] [GO:0008372 "cellular component unknown" evidence=ND] InterPro:IPR006460 Pfam:PF04759 TIGRFAMs:TIGR01570 EMBL:AB006708 EMBL:BT010427 EMBL:AK221794 SPTR:Q9FN45	4e-56
TM0451.27	1.11.14.4	E1.14.-.- [EC:1.14.-.-] [COG:COG2124]	ath:At2g32440	T32F6.4; ent-kaurenoic acid hydroxylase, putative / cytochrome P450, putative [EC:1.14.13.79] [KO:K04123]	2e-61	slr0574	COG2124	6e-26	KAO2_ARATH	Endoplasmicreticulum;Heme;Iron;Membrane;Metal-binding;Monooxygenase;NADP;Oxidoreductase;Transmembrane,Ent-kaurenoic acid oxidase 2 (EC 1.14.13.79) (AtKAO2) (Cytochrome P450 88A4).	9e-62	GO_ID:5950	TAIR|gene:2062622 SPTR:Q9C5Y2 symbol:AT2G32440.1 [GO:0009686 "gibberellic acid biosynthesis" evidence=ISS] [GO:0019825 "oxygen binding" evidence=ISS] InterPro:IPR001128 Pfam:PF00067 InterPro:IPR002397 PRINTS:PR00385 PROSITE:PS00086 HSSP:P14779 EMBL:AC005700 EMBL:AF318501 PIR:B84733 GeneFarm:1519 PRINTS:PR00359 SPTR:Q9C5Y2	4e-62
TM0451.27	1.10.3.12	E1.14.-.- [EC:1.14.-.-] [COG:COG2124]	ath:At2g32440	T32F6.4; ent-kaurenoic acid hydroxylase, putative / cytochrome P450, putative [EC:1.14.13.79] [KO:K04123]	2e-61	slr0574	COG2124	6e-26	KAO2_ARATH	Endoplasmicreticulum;Heme;Iron;Membrane;Metal-binding;Monooxygenase;NADP;Oxidoreductase;Transmembrane,Ent-kaurenoic acid oxidase 2 (EC 1.14.13.79) (AtKAO2) (Cytochrome P450 88A4).	9e-62	GO_ID:5950	TAIR|gene:2062622 SPTR:Q9C5Y2 symbol:AT2G32440.1 [GO:0009686 "gibberellic acid biosynthesis" evidence=ISS] [GO:0019825 "oxygen binding" evidence=ISS] InterPro:IPR001128 Pfam:PF00067 InterPro:IPR002397 PRINTS:PR00385 PROSITE:PS00086 HSSP:P14779 EMBL:AC005700 EMBL:AF318501 PIR:B84733 GeneFarm:1519 PRINTS:PR00359 SPTR:Q9C5Y2	4e-62
TM0451.27	1.10.6.12	E1.14.-.- [EC:1.14.-.-] [COG:COG2124]	ath:At2g32440	T32F6.4; ent-kaurenoic acid hydroxylase, putative / cytochrome P450, putative [EC:1.14.13.79] [KO:K04123]	2e-61	slr0574	COG2124	6e-26	KAO2_ARATH	Endoplasmicreticulum;Heme;Iron;Membrane;Metal-binding;Monooxygenase;NADP;Oxidoreductase;Transmembrane,Ent-kaurenoic acid oxidase 2 (EC 1.14.13.79) (AtKAO2) (Cytochrome P450 88A4).	9e-62	GO_ID:5950	TAIR|gene:2062622 SPTR:Q9C5Y2 symbol:AT2G32440.1 [GO:0009686 "gibberellic acid biosynthesis" evidence=ISS] [GO:0019825 "oxygen binding" evidence=ISS] InterPro:IPR001128 Pfam:PF00067 InterPro:IPR002397 PRINTS:PR00385 PROSITE:PS00086 HSSP:P14779 EMBL:AC005700 EMBL:AF318501 PIR:B84733 GeneFarm:1519 PRINTS:PR00359 SPTR:Q9C5Y2	4e-62
TM0451.27	1.3.3.23	E1.14.14.1 unspecific monooxygenase [EC:1.14.14.1] [COG:COG2124] [GO:0050381]	ath:At2g32440	T32F6.4; ent-kaurenoic acid hydroxylase, putative / cytochrome P450, putative [EC:1.14.13.79] [KO:K04123]	2e-61	slr0574	COG2124	6e-26	KAO2_ARATH	Endoplasmicreticulum;Heme;Iron;Membrane;Metal-binding;Monooxygenase;NADP;Oxidoreductase;Transmembrane,Ent-kaurenoic acid oxidase 2 (EC 1.14.13.79) (AtKAO2) (Cytochrome P450 88A4).	9e-62	GO_ID:5950	TAIR|gene:2062622 SPTR:Q9C5Y2 symbol:AT2G32440.1 [GO:0009686 "gibberellic acid biosynthesis" evidence=ISS] [GO:0019825 "oxygen binding" evidence=ISS] InterPro:IPR001128 Pfam:PF00067 InterPro:IPR002397 PRINTS:PR00385 PROSITE:PS00086 HSSP:P14779 EMBL:AC005700 EMBL:AF318501 PIR:B84733 GeneFarm:1519 PRINTS:PR00359 SPTR:Q9C5Y2	4e-62
TM0451.27	1.5.14.29	E1.14.14.1 unspecific monooxygenase [EC:1.14.14.1] [COG:COG2124] [GO:0050381]	ath:At2g32440	T32F6.4; ent-kaurenoic acid hydroxylase, putative / cytochrome P450, putative [EC:1.14.13.79] [KO:K04123]	2e-61	slr0574	COG2124	6e-26	KAO2_ARATH	Endoplasmicreticulum;Heme;Iron;Membrane;Metal-binding;Monooxygenase;NADP;Oxidoreductase;Transmembrane,Ent-kaurenoic acid oxidase 2 (EC 1.14.13.79) (AtKAO2) (Cytochrome P450 88A4).	9e-62	GO_ID:5950	TAIR|gene:2062622 SPTR:Q9C5Y2 symbol:AT2G32440.1 [GO:0009686 "gibberellic acid biosynthesis" evidence=ISS] [GO:0019825 "oxygen binding" evidence=ISS] InterPro:IPR001128 Pfam:PF00067 InterPro:IPR002397 PRINTS:PR00385 PROSITE:PS00086 HSSP:P14779 EMBL:AC005700 EMBL:AF318501 PIR:B84733 GeneFarm:1519 PRINTS:PR00359 SPTR:Q9C5Y2	4e-62
TM0451.27	1.1.7.13	E1.14.-.- [EC:1.14.-.-] [COG:COG2124]	ath:At2g32440	T32F6.4; ent-kaurenoic acid hydroxylase, putative / cytochrome P450, putative [EC:1.14.13.79] [KO:K04123]	2e-61	slr0574	COG2124	6e-26	KAO2_ARATH	Endoplasmicreticulum;Heme;Iron;Membrane;Metal-binding;Monooxygenase;NADP;Oxidoreductase;Transmembrane,Ent-kaurenoic acid oxidase 2 (EC 1.14.13.79) (AtKAO2) (Cytochrome P450 88A4).	9e-62	GO_ID:5950	TAIR|gene:2062622 SPTR:Q9C5Y2 symbol:AT2G32440.1 [GO:0009686 "gibberellic acid biosynthesis" evidence=ISS] [GO:0019825 "oxygen binding" evidence=ISS] InterPro:IPR001128 Pfam:PF00067 InterPro:IPR002397 PRINTS:PR00385 PROSITE:PS00086 HSSP:P14779 EMBL:AC005700 EMBL:AF318501 PIR:B84733 GeneFarm:1519 PRINTS:PR00359 SPTR:Q9C5Y2	4e-62
TM0451.27	1.10.4.4	E1.14.13.79 ent-kaurenoic acid hydroxylase [EC:1.14.13.79]	ath:At2g32440	T32F6.4; ent-kaurenoic acid hydroxylase, putative / cytochrome P450, putative [EC:1.14.13.79] [KO:K04123]	2e-61	slr0574	COG2124	6e-26	KAO2_ARATH	Endoplasmicreticulum;Heme;Iron;Membrane;Metal-binding;Monooxygenase;NADP;Oxidoreductase;Transmembrane,Ent-kaurenoic acid oxidase 2 (EC 1.14.13.79) (AtKAO2) (Cytochrome P450 88A4).	9e-62	GO_ID:5950	TAIR|gene:2062622 SPTR:Q9C5Y2 symbol:AT2G32440.1 [GO:0009686 "gibberellic acid biosynthesis" evidence=ISS] [GO:0019825 "oxygen binding" evidence=ISS] InterPro:IPR001128 Pfam:PF00067 InterPro:IPR002397 PRINTS:PR00385 PROSITE:PS00086 HSSP:P14779 EMBL:AC005700 EMBL:AF318501 PIR:B84733 GeneFarm:1519 PRINTS:PR00359 SPTR:Q9C5Y2	4e-62
TM0451.27	1.11.4.6	E1.14.-.- [EC:1.14.-.-] [COG:COG2124]	ath:At2g32440	T32F6.4; ent-kaurenoic acid hydroxylase, putative / cytochrome P450, putative [EC:1.14.13.79] [KO:K04123]	2e-61	slr0574	COG2124	6e-26	KAO2_ARATH	Endoplasmicreticulum;Heme;Iron;Membrane;Metal-binding;Monooxygenase;NADP;Oxidoreductase;Transmembrane,Ent-kaurenoic acid oxidase 2 (EC 1.14.13.79) (AtKAO2) (Cytochrome P450 88A4).	9e-62	GO_ID:5950	TAIR|gene:2062622 SPTR:Q9C5Y2 symbol:AT2G32440.1 [GO:0009686 "gibberellic acid biosynthesis" evidence=ISS] [GO:0019825 "oxygen binding" evidence=ISS] InterPro:IPR001128 Pfam:PF00067 InterPro:IPR002397 PRINTS:PR00385 PROSITE:PS00086 HSSP:P14779 EMBL:AC005700 EMBL:AF318501 PIR:B84733 GeneFarm:1519 PRINTS:PR00359 SPTR:Q9C5Y2	4e-62
TM0451.27	1.11.4.2	E1.14.14.1 unspecific monooxygenase [EC:1.14.14.1] [COG:COG2124] [GO:0050381]	ath:At2g32440	T32F6.4; ent-kaurenoic acid hydroxylase, putative / cytochrome P450, putative [EC:1.14.13.79] [KO:K04123]	2e-61	slr0574	COG2124	6e-26	KAO2_ARATH	Endoplasmicreticulum;Heme;Iron;Membrane;Metal-binding;Monooxygenase;NADP;Oxidoreductase;Transmembrane,Ent-kaurenoic acid oxidase 2 (EC 1.14.13.79) (AtKAO2) (Cytochrome P450 88A4).	9e-62	GO_ID:5950	TAIR|gene:2062622 SPTR:Q9C5Y2 symbol:AT2G32440.1 [GO:0009686 "gibberellic acid biosynthesis" evidence=ISS] [GO:0019825 "oxygen binding" evidence=ISS] InterPro:IPR001128 Pfam:PF00067 InterPro:IPR002397 PRINTS:PR00385 PROSITE:PS00086 HSSP:P14779 EMBL:AC005700 EMBL:AF318501 PIR:B84733 GeneFarm:1519 PRINTS:PR00359 SPTR:Q9C5Y2	4e-62
Ljwgs_061228.1	3.2.2.120	E2.5.1.18, gst glutathione S-transferase [EC:2.5.1.18] [COG:COG0625] [GO:0004364]	ath:At3g43800	T28A8.90; glutathione S-transferase, putative [EC:2.5.1.18] [KO:K00799]	2e-22				GSTXA_TOBAC	Auxinsignalingpathway;Multigenefamily;Transferase,Probable glutathione S-transferase parA (EC 2.5.1.18) (Auxin-regulated protein parA) (STR246C protein).	1e-39	GO_ID:39738	TAIR|gene:2032019 SPTR:Q8L7C9 symbol:AT1G78370.1 [GO:0004364 "glutathione transferase activity" evidence=ISS] InterPro:IPR004045 InterPro:IPR004046 Pfam:PF00043 Pfam:PF02798 HSSP:O65032 EMBL:AY136338 EMBL:BT000168 SPTR:Q8L7C9	2e-30
Ljwgs_061228.1	1.6.9.16	E2.5.1.18, gst glutathione S-transferase [EC:2.5.1.18] [COG:COG0625] [GO:0004364]	ath:At3g43800	T28A8.90; glutathione S-transferase, putative [EC:2.5.1.18] [KO:K00799]	2e-22				GSTXA_TOBAC	Auxinsignalingpathway;Multigenefamily;Transferase,Probable glutathione S-transferase parA (EC 2.5.1.18) (Auxin-regulated protein parA) (STR246C protein).	1e-39	GO_ID:39738	TAIR|gene:2032019 SPTR:Q8L7C9 symbol:AT1G78370.1 [GO:0004364 "glutathione transferase activity" evidence=ISS] InterPro:IPR004045 InterPro:IPR004046 Pfam:PF00043 Pfam:PF02798 HSSP:O65032 EMBL:AY136338 EMBL:BT000168 SPTR:Q8L7C9	2e-30
Ljwgs_120671.1	99.1.4.2593	GO_ID:32821							PTR2_ARATH	Membrane;Peptidetransport;Proteintransport;Transmembrane;Transport,Peptide transporter PTR2 (Histidine transporting protein).	1e-16	GO_ID:32821	TAIR|gene:2084499 SPTR:Q9M331 symbol:AT3G53960.1 [GO:0005215 "transporter activity" evidence=ISS] [GO:0006857 "oligopeptide transport" evidence=ISS] [GO:0016020 "membrane" evidence=ISS] InterPro:IPR000109 Pfam:PF00854 GO:GO:0006810 GO:GO:0016020 PROSITE:PS01022 EMBL:AL132960 PIR:T45936 SPTR:Q9M331	2e-30
Ljwgs_120671.1	99.1.3.2.554	PTR2_ARATH							PTR2_ARATH	Membrane;Peptidetransport;Proteintransport;Transmembrane;Transport,Peptide transporter PTR2 (Histidine transporting protein).	1e-16	GO_ID:32821	TAIR|gene:2084499 SPTR:Q9M331 symbol:AT3G53960.1 [GO:0005215 "transporter activity" evidence=ISS] [GO:0006857 "oligopeptide transport" evidence=ISS] [GO:0016020 "membrane" evidence=ISS] InterPro:IPR000109 Pfam:PF00854 GO:GO:0006810 GO:GO:0016020 PROSITE:PS01022 EMBL:AL132960 PIR:T45936 SPTR:Q9M331	2e-30
chr1.TM1305.12	99.1.3.2.1176	PRPX_HORVU							PRPX_HORVU	Pathogenesis-relatedprotein;Plantdefense,Pathogen-related protein.	2e-26
Ljwgs_133807.1	3.2.11.28	EXOC7, EXO70 exocyst complex component 7	ath:At1g07000	F10K1.28; exocyst subunit EXO70 family protein [KO:K07195]	2e-36							GO_ID:44600	TAIR|gene:3441651 SPTR:Q9FGH9 symbol:AT5G58430.1 [GO:0000145 "exocyst" evidence=ISS] [GO:0005515 "protein binding" evidence=ISS] [GO:0006904 "vesicle docking during exocytosis" evidence=ISS] InterPro:IPR004140 GO:GO:0000145 GO:GO:0006887 Pfam:PF03081 EMBL:AB025632 EMBL:AY094480 EMBL:BT000827 SPTR:Q9FGH9	8e-48
Ljwgs_064146.1.1	99.1.4.8052	GO_ID:50136										GO_ID:50136	TAIR|gene:3702844 SPTR:Q9M1E2 symbol:AT3G45650.1 [GO:0005215 "transporter activity" evidence=ISS] [GO:0006857 "oligopeptide transport" evidence=ISS] [GO:0016020 "membrane" evidence=ISS] InterPro:IPR000109 InterPro:IPR006162 Pfam:PF00854 GO:GO:0016020 PROSITE:PS00012 EMBL:AL138657 PIR:T47505 SPTR:Q9M1E2	1e-11
chr6.TM0957.9.1	99.1.4.6327	GO_ID:50407										GO_ID:50407	TAIR|gene:2040276 SPTR:Q9ZVC3 symbol:AT2G41380.1 [GO:0005739 "mitochondrion" evidence=IDA] GO:GO:0005739 EMBL:AC005662 EMBL:AY072367 EMBL:BT006307 PIR:A84841 SPTR:Q9ZVC3	7e-10
chr2.CM0903.45	99.1.4.4682	GO_ID:1701							BAG_STRAG	Cellwall;Directproteinsequencing;Immunoglobulindomain;Peptidoglycan-anchor;Receptor;Signal,IgA FC receptor precursor (Beta antigen) (B antigen).	9e-14	GO_ID:1701	TAIR|gene:3443406 SPTR:Q9LXB8 symbol:AT5G09530.1 [GO:0000004 "biological process unknown" evidence=ND] InterPro:IPR004829 ProDom:PD153432 EMBL:AL353994 PIR:T49945 SPTR:Q9LXB8	2e-27
chr2.CM0903.45	99.1.3.2.3122	BAG_STRAG							BAG_STRAG	Cellwall;Directproteinsequencing;Immunoglobulindomain;Peptidoglycan-anchor;Receptor;Signal,IgA FC receptor precursor (Beta antigen) (B antigen).	9e-14	GO_ID:1701	TAIR|gene:3443406 SPTR:Q9LXB8 symbol:AT5G09530.1 [GO:0000004 "biological process unknown" evidence=ND] InterPro:IPR004829 ProDom:PD153432 EMBL:AL353994 PIR:T49945 SPTR:Q9LXB8	2e-27
Ljwgs_033015.1	99.1.4.44	GO_ID:27150										GO_ID:27150	TAIR|gene:3687521 SPTR:Q9LE56 symbol:AT1G18280.1 [GO:0031225 "anchored to membrane" evidence=TAS] [GO:0006869 "lipid transport" evidence=ISS] [GO:0008289 "lipid binding" evidence=ISS] InterPro:IPR003612 Pfam:PF00234 SMART:SM00499 EMBL:AC069551 EMBL:AC013354 EMBL:AY086971 SPTR:Q9LE56	1e-09
Ljwgs_146843.1	3.2.11.28	EXOC7, EXO70 exocyst complex component 7	ath:At1g07000	F10K1.28; exocyst subunit EXO70 family protein [KO:K07195]	1e-37							GO_ID:44600	TAIR|gene:3441651 SPTR:Q9FGH9 symbol:AT5G58430.1 [GO:0000145 "exocyst" evidence=ISS] [GO:0005515 "protein binding" evidence=ISS] [GO:0006904 "vesicle docking during exocytosis" evidence=ISS] InterPro:IPR004140 GO:GO:0000145 GO:GO:0006887 Pfam:PF03081 EMBL:AB025632 EMBL:AY094480 EMBL:BT000827 SPTR:Q9FGH9	1e-41
Ljwgs_008932.1	99.1.3.2.1458	WRK50_ARATH							WRK50_ARATH	DNA-binding;Nuclearprotein;Transcription;Transcriptionregulation,Probable WRKY transcription factor 50 (WRKY DNA-binding protein 50).	2e-27
Ljwgs_090123.1	99.1.2.140	COG1073				Rv2307c	COG1073	5e-09				GO_ID:3731	TAIR|gene:2102920 SPTR:Q9LI62 symbol:AT3G30380.1 [GO:0000004 "biological process unknown" evidence=ND] [GO:0008372 "cellular component unknown" evidence=ND] InterPro:IPR000379 Pfam:PF00561 InterPro:IPR000073 EMBL:AP001314 SPTR:Q9LI62	3e-51
Ljwgs_090123.1	99.1.4.5593	GO_ID:3731				Rv2307c	COG1073	5e-09				GO_ID:3731	TAIR|gene:2102920 SPTR:Q9LI62 symbol:AT3G30380.1 [GO:0000004 "biological process unknown" evidence=ND] [GO:0008372 "cellular component unknown" evidence=ND] InterPro:IPR000379 Pfam:PF00561 InterPro:IPR000073 EMBL:AP001314 SPTR:Q9LI62	3e-51
chr4.CM0003.70.1	99.1.4.2831	GO_ID:46152							CHL1_ARATH	Herbicideresistance;Membrane;Nitrateassimilation;Symport;Transmembrane;Transport,Nitrate/chlorate transporter.	4e-16	GO_ID:46152	TAIR|gene:3702848 SPTR:Q9M1E1 symbol:AT3G45660.1 [GO:0005215 "transporter activity" evidence=ISS] [GO:0006857 "oligopeptide transport" evidence=ISS] [GO:0016020 "membrane" evidence=ISS] InterPro:IPR000109 InterPro:IPR006162 Pfam:PF00854 GO:GO:0016020 PROSITE:PS00012 EMBL:AL138657 PIR:T47506 SPTR:Q9M1E1	3e-37
chr4.CM0003.70.1	99.1.3.2.370	CHL1_ARATH							CHL1_ARATH	Herbicideresistance;Membrane;Nitrateassimilation;Symport;Transmembrane;Transport,Nitrate/chlorate transporter.	4e-16	GO_ID:46152	TAIR|gene:3702848 SPTR:Q9M1E1 symbol:AT3G45660.1 [GO:0005215 "transporter activity" evidence=ISS] [GO:0006857 "oligopeptide transport" evidence=ISS] [GO:0016020 "membrane" evidence=ISS] InterPro:IPR000109 InterPro:IPR006162 Pfam:PF00854 GO:GO:0016020 PROSITE:PS00012 EMBL:AL138657 PIR:T47506 SPTR:Q9M1E1	3e-37
Ljwgs_037123.1	99.1.4.8600	GO_ID:41781										GO_ID:41781	TAIR|gene:2139388 SPTR:Q9ZTA3 symbol:AT4G03070.1 [GO:0019761 "glucosinolate biosynthesis" evidence=ISS] [GO:0016706 "oxidoreductase activity, acting on paired donors, with incorporation or reduction of molecular oxygen, 2-oxoglutarate as one donor, and incorporation of one atom each of oxygen into both donors" evidence=ISS] Pfam:PF03171 InterPro:IPR002283 InterPro:IPR005123 PRINTS:PR00682 EMBL:AF…	6e-18
chr1.CM0063.42	99.1.4.5588	GO_ID:49110							HA22E_ARATH	Membrane;Transmembrane,HVA22-like protein e (AtHVA22e).	2e-42	GO_ID:49110	TAIR|gene:2163289 SPTR:Q9FED2 symbol:AT5G50720.1 [GO:0005554 "molecular function unknown" evidence=ND] InterPro:IPR004345 Pfam:PF03134 EMBL:AB023037 EMBL:AF290892 EMBL:AF313484 EMBL:AY084933 GeneFarm:4721 SPTR:Q9FED2	8e-43
chr1.CM0063.42	99.1.3.2.1745	HA22E_ARATH							HA22E_ARATH	Membrane;Transmembrane,HVA22-like protein e (AtHVA22e).	2e-42	GO_ID:49110	TAIR|gene:2163289 SPTR:Q9FED2 symbol:AT5G50720.1 [GO:0005554 "molecular function unknown" evidence=ND] InterPro:IPR004345 Pfam:PF03134 EMBL:AB023037 EMBL:AF290892 EMBL:AF313484 EMBL:AY084933 GeneFarm:4721 SPTR:Q9FED2	8e-43
chr1.TM0805.8	99.1.3.2.17	TMVRN_NICGU							TMVRN_NICGU	Alternativesplicing;ATP-binding;Hypersensitiveresponse;Leucine-richrepeat;Nucleotide-binding;Plantdefense;Repeat,TMV resistance protein N.	7e-32	GO_ID:40752	TAIR|gene:2032717 SPTR:Q9SSN5 symbol:AT1G72910.1 [GO:0006952 "defense response" evidence=ISS] InterPro:IPR000157 InterPro:IPR000767 Pfam:PF01582 GO:GO:0016020 SMART:SM00255 PROSITE:PS50104 PRINTS:PR00364 EMBL:AC008017 PIR:C96754 SPTR:Q9SSN5	6e-26
chr1.TM0805.8	99.1.4.5153	GO_ID:40752							TMVRN_NICGU	Alternativesplicing;ATP-binding;Hypersensitiveresponse;Leucine-richrepeat;Nucleotide-binding;Plantdefense;Repeat,TMV resistance protein N.	7e-32	GO_ID:40752	TAIR|gene:2032717 SPTR:Q9SSN5 symbol:AT1G72910.1 [GO:0006952 "defense response" evidence=ISS] InterPro:IPR000157 InterPro:IPR000767 Pfam:PF01582 GO:GO:0016020 SMART:SM00255 PROSITE:PS50104 PRINTS:PR00364 EMBL:AC008017 PIR:C96754 SPTR:Q9SSN5	6e-26
chr4.CM0131.17	99.1.4.6412	GO_ID:27102										GO_ID:27102	TAIR|gene:2077976 SPTR:Q94BX2 symbol:AT3G50910.1 [GO:0000004 "biological process unknown" evidence=ND] [GO:0008372 "cellular component unknown" evidence=ND] [GO:0005554 "molecular function unknown" evidence=ND] EMBL:AY039605 EMBL:BT003021 SPTR:Q94BX2	1e-82
TM0674.3.1	99.1.3.1.119	EC 3.1.1.-							EST_HEVBR	Allergen;Directproteinsequencing;Glycoprotein;Hydrolase;Plantdefense;Signal,Esterase precursor (EC 3.1.1.-) (Early nodule-specific protein homolog) (Latex allergen Hev b 13).	4e-12	GO_ID:48100	TAIR|gene:2018752 SPTR:Q94F40 symbol:AT1G28600.1 [GO:0016789 "carboxylic ester hydrolase activity" evidence=ISS] INTERPRO:IPR001087 Pfam:PF00657 EMBL:AF385739 EMBL:AY133675 SPTR:Q94F40	9e-32
TM0674.3.1	99.1.4.3175	GO_ID:48100							EST_HEVBR	Allergen;Directproteinsequencing;Glycoprotein;Hydrolase;Plantdefense;Signal,Esterase precursor (EC 3.1.1.-) (Early nodule-specific protein homolog) (Latex allergen Hev b 13).	4e-12	GO_ID:48100	TAIR|gene:2018752 SPTR:Q94F40 symbol:AT1G28600.1 [GO:0016789 "carboxylic ester hydrolase activity" evidence=ISS] INTERPRO:IPR001087 Pfam:PF00657 EMBL:AF385739 EMBL:AY133675 SPTR:Q94F40	9e-32
CM0601.40	99.2	Unclassified without homolog
chr4.TM0844.26	1.5.6.17	E1.2.1.27, mmsA, iolA methylmalonate-semialdehyde dehydrogenase [EC:1.2.1.27] [COG:COG1012] [GO:0004491]	ath:At1g44170	T7O23.15; aldehyde dehydrogenase, putative (ALDH) [EC:1.2.1.3] [KO:K00128]	5e-87	slr0091	COG1012	4e-56	AL3A1_MOUSE	NADP;Oxidoreductase;Polymorphism,Aldehyde dehydrogenase, dimeric NADP-preferring (EC 1.2.1.5) (ALDH class 3) (Dioxin-inducible aldehyde dehydrogenase 3).	3e-51	GO_ID:27326	TAIR|gene:2116133 SPTR:Q940H4 symbol:AT4G34240.1 [GO:0004028 "aldehyde dehydrogenase activity" evidence=ISS] InterPro:IPR002086 Pfam:PF00171 GO:GO:0008152 PROSITE:PS00070 HSSP:P11883 EMBL:AY054633 EMBL:AY081532 SPTR:Q940H4	3e-95
chr4.TM0844.26	1.1.7.3	E1.2.1.3 aldehyde dehydrogenase (NAD+) [EC:1.2.1.3] [COG:COG1012] [GO:0004029]	ath:At1g44170	T7O23.15; aldehyde dehydrogenase, putative (ALDH) [EC:1.2.1.3] [KO:K00128]	5e-87	slr0091	COG1012	4e-56	AL3A1_MOUSE	NADP;Oxidoreductase;Polymorphism,Aldehyde dehydrogenase, dimeric NADP-preferring (EC 1.2.1.5) (ALDH class 3) (Dioxin-inducible aldehyde dehydrogenase 3).	3e-51	GO_ID:27326	TAIR|gene:2116133 SPTR:Q940H4 symbol:AT4G34240.1 [GO:0004028 "aldehyde dehydrogenase activity" evidence=ISS] InterPro:IPR002086 Pfam:PF00171 GO:GO:0008152 PROSITE:PS00070 HSSP:P11883 EMBL:AY054633 EMBL:AY081532 SPTR:Q940H4	3e-95
chr4.TM0844.26	1.11.12.5	E1.2.1.- [EC:1.2.1.-] [COG:COG1012]	ath:At1g44170	T7O23.15; aldehyde dehydrogenase, putative (ALDH) [EC:1.2.1.3] [KO:K00128]	5e-87	slr0091	COG1012	4e-56	AL3A1_MOUSE	NADP;Oxidoreductase;Polymorphism,Aldehyde dehydrogenase, dimeric NADP-preferring (EC 1.2.1.5) (ALDH class 3) (Dioxin-inducible aldehyde dehydrogenase 3).	3e-51	GO_ID:27326	TAIR|gene:2116133 SPTR:Q940H4 symbol:AT4G34240.1 [GO:0004028 "aldehyde dehydrogenase activity" evidence=ISS] InterPro:IPR002086 Pfam:PF00171 GO:GO:0008152 PROSITE:PS00070 HSSP:P11883 EMBL:AY054633 EMBL:AY081532 SPTR:Q940H4	3e-95
chr4.TM0844.26	1.3.3.22	E1.2.1.3 aldehyde dehydrogenase (NAD+) [EC:1.2.1.3] [COG:COG1012] [GO:0004029]	ath:At1g44170	T7O23.15; aldehyde dehydrogenase, putative (ALDH) [EC:1.2.1.3] [KO:K00128]	5e-87	slr0091	COG1012	4e-56	AL3A1_MOUSE	NADP;Oxidoreductase;Polymorphism,Aldehyde dehydrogenase, dimeric NADP-preferring (EC 1.2.1.5) (ALDH class 3) (Dioxin-inducible aldehyde dehydrogenase 3).	3e-51	GO_ID:27326	TAIR|gene:2116133 SPTR:Q940H4 symbol:AT4G34240.1 [GO:0004028 "aldehyde dehydrogenase activity" evidence=ISS] InterPro:IPR002086 Pfam:PF00171 GO:GO:0008152 PROSITE:PS00070 HSSP:P11883 EMBL:AY054633 EMBL:AY081532 SPTR:Q940H4	3e-95
chr4.TM0844.26	1.11.3.3	E1.2.1.28, xylC benzaldehyde dehydrogenase (NAD) [EC:1.2.1.28] [COG:COG1012] [GO:0018479]	ath:At1g44170	T7O23.15; aldehyde dehydrogenase, putative (ALDH) [EC:1.2.1.3] [KO:K00128]	5e-87	slr0091	COG1012	4e-56	AL3A1_MOUSE	NADP;Oxidoreductase;Polymorphism,Aldehyde dehydrogenase, dimeric NADP-preferring (EC 1.2.1.5) (ALDH class 3) (Dioxin-inducible aldehyde dehydrogenase 3).	3e-51	GO_ID:27326	TAIR|gene:2116133 SPTR:Q940H4 symbol:AT4G34240.1 [GO:0004028 "aldehyde dehydrogenase activity" evidence=ISS] InterPro:IPR002086 Pfam:PF00171 GO:GO:0008152 PROSITE:PS00070 HSSP:P11883 EMBL:AY054633 EMBL:AY081532 SPTR:Q940H4	3e-95
chr4.TM0844.26	1.5.11.22	E1.2.1.3 aldehyde dehydrogenase (NAD+) [EC:1.2.1.3] [COG:COG1012] [GO:0004029]	ath:At1g44170	T7O23.15; aldehyde dehydrogenase, putative (ALDH) [EC:1.2.1.3] [KO:K00128]	5e-87	slr0091	COG1012	4e-56	AL3A1_MOUSE	NADP;Oxidoreductase;Polymorphism,Aldehyde dehydrogenase, dimeric NADP-preferring (EC 1.2.1.5) (ALDH class 3) (Dioxin-inducible aldehyde dehydrogenase 3).	3e-51	GO_ID:27326	TAIR|gene:2116133 SPTR:Q940H4 symbol:AT4G34240.1 [GO:0004028 "aldehyde dehydrogenase activity" evidence=ISS] InterPro:IPR002086 Pfam:PF00171 GO:GO:0008152 PROSITE:PS00070 HSSP:P11883 EMBL:AY054633 EMBL:AY081532 SPTR:Q940H4	3e-95
chr4.TM0844.26	1.5.13.16	E1.2.1.5 aldehyde dehydrogenase (NAD(P)+) [EC:1.2.1.5] [COG:COG1012] [GO:0004030]	ath:At1g44170	T7O23.15; aldehyde dehydrogenase, putative (ALDH) [EC:1.2.1.3] [KO:K00128]	5e-87	slr0091	COG1012	4e-56	AL3A1_MOUSE	NADP;Oxidoreductase;Polymorphism,Aldehyde dehydrogenase, dimeric NADP-preferring (EC 1.2.1.5) (ALDH class 3) (Dioxin-inducible aldehyde dehydrogenase 3).	3e-51	GO_ID:27326	TAIR|gene:2116133 SPTR:Q940H4 symbol:AT4G34240.1 [GO:0004028 "aldehyde dehydrogenase activity" evidence=ISS] InterPro:IPR002086 Pfam:PF00171 GO:GO:0008152 PROSITE:PS00070 HSSP:P11883 EMBL:AY054633 EMBL:AY081532 SPTR:Q940H4	3e-95
chr4.TM0844.26	1.1.12.17	E1.2.1.21, aldA, aldB glycolaldehyde dehydrogenase [EC:1.2.1.21] [COG:COG1012] [GO:0050569]	ath:At1g44170	T7O23.15; aldehyde dehydrogenase, putative (ALDH) [EC:1.2.1.3] [KO:K00128]	5e-87	slr0091	COG1012	4e-56	AL3A1_MOUSE	NADP;Oxidoreductase;Polymorphism,Aldehyde dehydrogenase, dimeric NADP-preferring (EC 1.2.1.5) (ALDH class 3) (Dioxin-inducible aldehyde dehydrogenase 3).	3e-51	GO_ID:27326	TAIR|gene:2116133 SPTR:Q940H4 symbol:AT4G34240.1 [GO:0004028 "aldehyde dehydrogenase activity" evidence=ISS] InterPro:IPR002086 Pfam:PF00171 GO:GO:0008152 PROSITE:PS00070 HSSP:P11883 EMBL:AY054633 EMBL:AY081532 SPTR:Q940H4	3e-95
chr4.TM0844.26	1.11.10.1	E1.2.1.39, feaB phenylacetaldehyde dehydrogenase [EC:1.2.1.39] [COG:COG1012] [GO:0008957]	ath:At1g44170	T7O23.15; aldehyde dehydrogenase, putative (ALDH) [EC:1.2.1.3] [KO:K00128]	5e-87	slr0091	COG1012	4e-56	AL3A1_MOUSE	NADP;Oxidoreductase;Polymorphism,Aldehyde dehydrogenase, dimeric NADP-preferring (EC 1.2.1.5) (ALDH class 3) (Dioxin-inducible aldehyde dehydrogenase 3).	3e-51	GO_ID:27326	TAIR|gene:2116133 SPTR:Q940H4 symbol:AT4G34240.1 [GO:0004028 "aldehyde dehydrogenase activity" evidence=ISS] InterPro:IPR002086 Pfam:PF00171 GO:GO:0008152 PROSITE:PS00070 HSSP:P11883 EMBL:AY054633 EMBL:AY081532 SPTR:Q940H4	3e-95
chr4.TM0844.26	1.10.3.14	E1.2.1.- [EC:1.2.1.-] [COG:COG1012]	ath:At1g44170	T7O23.15; aldehyde dehydrogenase, putative (ALDH) [EC:1.2.1.3] [KO:K00128]	5e-87	slr0091	COG1012	4e-56	AL3A1_MOUSE	NADP;Oxidoreductase;Polymorphism,Aldehyde dehydrogenase, dimeric NADP-preferring (EC 1.2.1.5) (ALDH class 3) (Dioxin-inducible aldehyde dehydrogenase 3).	3e-51	GO_ID:27326	TAIR|gene:2116133 SPTR:Q940H4 symbol:AT4G34240.1 [GO:0004028 "aldehyde dehydrogenase activity" evidence=ISS] InterPro:IPR002086 Pfam:PF00171 GO:GO:0008152 PROSITE:PS00070 HSSP:P11883 EMBL:AY054633 EMBL:AY081532 SPTR:Q940H4	3e-95
chr4.TM0844.26	1.5.14.17	E1.2.1.- [EC:1.2.1.-] [COG:COG1012]	ath:At1g44170	T7O23.15; aldehyde dehydrogenase, putative (ALDH) [EC:1.2.1.3] [KO:K00128]	5e-87	slr0091	COG1012	4e-56	AL3A1_MOUSE	NADP;Oxidoreductase;Polymorphism,Aldehyde dehydrogenase, dimeric NADP-preferring (EC 1.2.1.5) (ALDH class 3) (Dioxin-inducible aldehyde dehydrogenase 3).	3e-51	GO_ID:27326	TAIR|gene:2116133 SPTR:Q940H4 symbol:AT4G34240.1 [GO:0004028 "aldehyde dehydrogenase activity" evidence=ISS] InterPro:IPR002086 Pfam:PF00171 GO:GO:0008152 PROSITE:PS00070 HSSP:P11883 EMBL:AY054633 EMBL:AY081532 SPTR:Q940H4	3e-95
chr4.TM0844.26	1.1.13.26	E1.2.1.27, mmsA, iolA methylmalonate-semialdehyde dehydrogenase [EC:1.2.1.27] [COG:COG1012] [GO:0004491]	ath:At1g44170	T7O23.15; aldehyde dehydrogenase, putative (ALDH) [EC:1.2.1.3] [KO:K00128]	5e-87	slr0091	COG1012	4e-56	AL3A1_MOUSE	NADP;Oxidoreductase;Polymorphism,Aldehyde dehydrogenase, dimeric NADP-preferring (EC 1.2.1.5) (ALDH class 3) (Dioxin-inducible aldehyde dehydrogenase 3).	3e-51	GO_ID:27326	TAIR|gene:2116133 SPTR:Q940H4 symbol:AT4G34240.1 [GO:0004028 "aldehyde dehydrogenase activity" evidence=ISS] InterPro:IPR002086 Pfam:PF00171 GO:GO:0008152 PROSITE:PS00070 HSSP:P11883 EMBL:AY054633 EMBL:AY081532 SPTR:Q940H4	3e-95
chr4.TM0844.26	1.5.10.40	E1.2.1.3 aldehyde dehydrogenase (NAD+) [EC:1.2.1.3] [COG:COG1012] [GO:0004029]	ath:At1g44170	T7O23.15; aldehyde dehydrogenase, putative (ALDH) [EC:1.2.1.3] [KO:K00128]	5e-87	slr0091	COG1012	4e-56	AL3A1_MOUSE	NADP;Oxidoreductase;Polymorphism,Aldehyde dehydrogenase, dimeric NADP-preferring (EC 1.2.1.5) (ALDH class 3) (Dioxin-inducible aldehyde dehydrogenase 3).	3e-51	GO_ID:27326	TAIR|gene:2116133 SPTR:Q940H4 symbol:AT4G34240.1 [GO:0004028 "aldehyde dehydrogenase activity" evidence=ISS] InterPro:IPR002086 Pfam:PF00171 GO:GO:0008152 PROSITE:PS00070 HSSP:P11883 EMBL:AY054633 EMBL:AY081532 SPTR:Q940H4	3e-95
chr4.TM0844.26	1.1.11.7.3	EUTE aldehyde dehydrogenase [COG:COG1012]	ath:At1g44170	T7O23.15; aldehyde dehydrogenase, putative (ALDH) [EC:1.2.1.3] [KO:K00128]	5e-87	slr0091	COG1012	4e-56	AL3A1_MOUSE	NADP;Oxidoreductase;Polymorphism,Aldehyde dehydrogenase, dimeric NADP-preferring (EC 1.2.1.5) (ALDH class 3) (Dioxin-inducible aldehyde dehydrogenase 3).	3e-51	GO_ID:27326	TAIR|gene:2116133 SPTR:Q940H4 symbol:AT4G34240.1 [GO:0004028 "aldehyde dehydrogenase activity" evidence=ISS] InterPro:IPR002086 Pfam:PF00171 GO:GO:0008152 PROSITE:PS00070 HSSP:P11883 EMBL:AY054633 EMBL:AY081532 SPTR:Q940H4	3e-95
chr4.TM0844.26	1.5.12.24	E1.1.1.1, adh alcohol dehydrogenase [EC:1.1.1.1] [COG:COG1012 COG1062 COG1064 COG1454] [GO:0004022 0004023 0004024 0004025]	ath:At1g44170	T7O23.15; aldehyde dehydrogenase, putative (ALDH) [EC:1.2.1.3] [KO:K00128]	5e-87	slr0091	COG1012	4e-56	AL3A1_MOUSE	NADP;Oxidoreductase;Polymorphism,Aldehyde dehydrogenase, dimeric NADP-preferring (EC 1.2.1.5) (ALDH class 3) (Dioxin-inducible aldehyde dehydrogenase 3).	3e-51	GO_ID:27326	TAIR|gene:2116133 SPTR:Q940H4 symbol:AT4G34240.1 [GO:0004028 "aldehyde dehydrogenase activity" evidence=ISS] InterPro:IPR002086 Pfam:PF00171 GO:GO:0008152 PROSITE:PS00070 HSSP:P11883 EMBL:AY054633 EMBL:AY081532 SPTR:Q940H4	3e-95
chr4.TM0844.26	1.3.6.11	E1.1.1.1, adh alcohol dehydrogenase [EC:1.1.1.1] [COG:COG1012 COG1062 COG1064 COG1454] [GO:0004022 0004023 0004024 0004025]	ath:At1g44170	T7O23.15; aldehyde dehydrogenase, putative (ALDH) [EC:1.2.1.3] [KO:K00128]	5e-87	slr0091	COG1012	4e-56	AL3A1_MOUSE	NADP;Oxidoreductase;Polymorphism,Aldehyde dehydrogenase, dimeric NADP-preferring (EC 1.2.1.5) (ALDH class 3) (Dioxin-inducible aldehyde dehydrogenase 3).	3e-51	GO_ID:27326	TAIR|gene:2116133 SPTR:Q940H4 symbol:AT4G34240.1 [GO:0004028 "aldehyde dehydrogenase activity" evidence=ISS] InterPro:IPR002086 Pfam:PF00171 GO:GO:0008152 PROSITE:PS00070 HSSP:P11883 EMBL:AY054633 EMBL:AY081532 SPTR:Q940H4	3e-95
chr4.TM0844.26	1.1.14.25	E1.2.1.16, gabD succinate-semialdehyde dehydrogenase (NADP+) [EC:1.2.1.16] [COG:COG1012] [GO:0009013]	ath:At1g44170	T7O23.15; aldehyde dehydrogenase, putative (ALDH) [EC:1.2.1.3] [KO:K00128]	5e-87	slr0091	COG1012	4e-56	AL3A1_MOUSE	NADP;Oxidoreductase;Polymorphism,Aldehyde dehydrogenase, dimeric NADP-preferring (EC 1.2.1.5) (ALDH class 3) (Dioxin-inducible aldehyde dehydrogenase 3).	3e-51	GO_ID:27326	TAIR|gene:2116133 SPTR:Q940H4 symbol:AT4G34240.1 [GO:0004028 "aldehyde dehydrogenase activity" evidence=ISS] InterPro:IPR002086 Pfam:PF00171 GO:GO:0008152 PROSITE:PS00070 HSSP:P11883 EMBL:AY054633 EMBL:AY081532 SPTR:Q940H4	3e-95
chr4.TM0844.26	1.11.17.26	E1.2.1.28, xylC benzaldehyde dehydrogenase (NAD) [EC:1.2.1.28] [COG:COG1012] [GO:0018479]	ath:At1g44170	T7O23.15; aldehyde dehydrogenase, putative (ALDH) [EC:1.2.1.3] [KO:K00128]	5e-87	slr0091	COG1012	4e-56	AL3A1_MOUSE	NADP;Oxidoreductase;Polymorphism,Aldehyde dehydrogenase, dimeric NADP-preferring (EC 1.2.1.5) (ALDH class 3) (Dioxin-inducible aldehyde dehydrogenase 3).	3e-51	GO_ID:27326	TAIR|gene:2116133 SPTR:Q940H4 symbol:AT4G34240.1 [GO:0004028 "aldehyde dehydrogenase activity" evidence=ISS] InterPro:IPR002086 Pfam:PF00171 GO:GO:0008152 PROSITE:PS00070 HSSP:P11883 EMBL:AY054633 EMBL:AY081532 SPTR:Q940H4	3e-95
chr4.TM0844.26	1.1.1.18	E1.1.1.1, adh alcohol dehydrogenase [EC:1.1.1.1] [COG:COG1012 COG1062 COG1064 COG1454] [GO:0004022 0004023 0004024 0004025]	ath:At1g44170	T7O23.15; aldehyde dehydrogenase, putative (ALDH) [EC:1.2.1.3] [KO:K00128]	5e-87	slr0091	COG1012	4e-56	AL3A1_MOUSE	NADP;Oxidoreductase;Polymorphism,Aldehyde dehydrogenase, dimeric NADP-preferring (EC 1.2.1.5) (ALDH class 3) (Dioxin-inducible aldehyde dehydrogenase 3).	3e-51	GO_ID:27326	TAIR|gene:2116133 SPTR:Q940H4 symbol:AT4G34240.1 [GO:0004028 "aldehyde dehydrogenase activity" evidence=ISS] InterPro:IPR002086 Pfam:PF00171 GO:GO:0008152 PROSITE:PS00070 HSSP:P11883 EMBL:AY054633 EMBL:AY081532 SPTR:Q940H4	3e-95
chr4.TM0844.26	1.10.3.5	E1.2.1.3 aldehyde dehydrogenase (NAD+) [EC:1.2.1.3] [COG:COG1012] [GO:0004029]	ath:At1g44170	T7O23.15; aldehyde dehydrogenase, putative (ALDH) [EC:1.2.1.3] [KO:K00128]	5e-87	slr0091	COG1012	4e-56	AL3A1_MOUSE	NADP;Oxidoreductase;Polymorphism,Aldehyde dehydrogenase, dimeric NADP-preferring (EC 1.2.1.5) (ALDH class 3) (Dioxin-inducible aldehyde dehydrogenase 3).	3e-51	GO_ID:27326	TAIR|gene:2116133 SPTR:Q940H4 symbol:AT4G34240.1 [GO:0004028 "aldehyde dehydrogenase activity" evidence=ISS] InterPro:IPR002086 Pfam:PF00171 GO:GO:0008152 PROSITE:PS00070 HSSP:P11883 EMBL:AY054633 EMBL:AY081532 SPTR:Q940H4	3e-95
chr4.TM0844.26	1.5.6.18	E1.2.1.3 aldehyde dehydrogenase (NAD+) [EC:1.2.1.3] [COG:COG1012] [GO:0004029]	ath:At1g44170	T7O23.15; aldehyde dehydrogenase, putative (ALDH) [EC:1.2.1.3] [KO:K00128]	5e-87	slr0091	COG1012	4e-56	AL3A1_MOUSE	NADP;Oxidoreductase;Polymorphism,Aldehyde dehydrogenase, dimeric NADP-preferring (EC 1.2.1.5) (ALDH class 3) (Dioxin-inducible aldehyde dehydrogenase 3).	3e-51	GO_ID:27326	TAIR|gene:2116133 SPTR:Q940H4 symbol:AT4G34240.1 [GO:0004028 "aldehyde dehydrogenase activity" evidence=ISS] InterPro:IPR002086 Pfam:PF00171 GO:GO:0008152 PROSITE:PS00070 HSSP:P11883 EMBL:AY054633 EMBL:AY081532 SPTR:Q940H4	3e-95
chr4.TM0844.26	1.5.12.34	E1.2.1.16, gabD succinate-semialdehyde dehydrogenase (NADP+) [EC:1.2.1.16] [COG:COG1012] [GO:0009013]	ath:At1g44170	T7O23.15; aldehyde dehydrogenase, putative (ALDH) [EC:1.2.1.3] [KO:K00128]	5e-87	slr0091	COG1012	4e-56	AL3A1_MOUSE	NADP;Oxidoreductase;Polymorphism,Aldehyde dehydrogenase, dimeric NADP-preferring (EC 1.2.1.5) (ALDH class 3) (Dioxin-inducible aldehyde dehydrogenase 3).	3e-51	GO_ID:27326	TAIR|gene:2116133 SPTR:Q940H4 symbol:AT4G34240.1 [GO:0004028 "aldehyde dehydrogenase activity" evidence=ISS] InterPro:IPR002086 Pfam:PF00171 GO:GO:0008152 PROSITE:PS00070 HSSP:P11883 EMBL:AY054633 EMBL:AY081532 SPTR:Q940H4	3e-95
chr4.TM0844.26	1.11.20.6	E1.1.1.1, adh alcohol dehydrogenase [EC:1.1.1.1] [COG:COG1012 COG1062 COG1064 COG1454] [GO:0004022 0004023 0004024 0004025]	ath:At1g44170	T7O23.15; aldehyde dehydrogenase, putative (ALDH) [EC:1.2.1.3] [KO:K00128]	5e-87	slr0091	COG1012	4e-56	AL3A1_MOUSE	NADP;Oxidoreductase;Polymorphism,Aldehyde dehydrogenase, dimeric NADP-preferring (EC 1.2.1.5) (ALDH class 3) (Dioxin-inducible aldehyde dehydrogenase 3).	3e-51	GO_ID:27326	TAIR|gene:2116133 SPTR:Q940H4 symbol:AT4G34240.1 [GO:0004028 "aldehyde dehydrogenase activity" evidence=ISS] InterPro:IPR002086 Pfam:PF00171 GO:GO:0008152 PROSITE:PS00070 HSSP:P11883 EMBL:AY054633 EMBL:AY081532 SPTR:Q940H4	3e-95
chr4.TM0844.26	1.5.9.28	E1.2.1.3 aldehyde dehydrogenase (NAD+) [EC:1.2.1.3] [COG:COG1012] [GO:0004029]	ath:At1g44170	T7O23.15; aldehyde dehydrogenase, putative (ALDH) [EC:1.2.1.3] [KO:K00128]	5e-87	slr0091	COG1012	4e-56	AL3A1_MOUSE	NADP;Oxidoreductase;Polymorphism,Aldehyde dehydrogenase, dimeric NADP-preferring (EC 1.2.1.5) (ALDH class 3) (Dioxin-inducible aldehyde dehydrogenase 3).	3e-51	GO_ID:27326	TAIR|gene:2116133 SPTR:Q940H4 symbol:AT4G34240.1 [GO:0004028 "aldehyde dehydrogenase activity" evidence=ISS] InterPro:IPR002086 Pfam:PF00171 GO:GO:0008152 PROSITE:PS00070 HSSP:P11883 EMBL:AY054633 EMBL:AY081532 SPTR:Q940H4	3e-95
chr4.TM0844.26	1.11.20.3	E1.2.1.- [EC:1.2.1.-] [COG:COG1012]	ath:At1g44170	T7O23.15; aldehyde dehydrogenase, putative (ALDH) [EC:1.2.1.3] [KO:K00128]	5e-87	slr0091	COG1012	4e-56	AL3A1_MOUSE	NADP;Oxidoreductase;Polymorphism,Aldehyde dehydrogenase, dimeric NADP-preferring (EC 1.2.1.5) (ALDH class 3) (Dioxin-inducible aldehyde dehydrogenase 3).	3e-51	GO_ID:27326	TAIR|gene:2116133 SPTR:Q940H4 symbol:AT4G34240.1 [GO:0004028 "aldehyde dehydrogenase activity" evidence=ISS] InterPro:IPR002086 Pfam:PF00171 GO:GO:0008152 PROSITE:PS00070 HSSP:P11883 EMBL:AY054633 EMBL:AY081532 SPTR:Q940H4	3e-95
chr4.TM0844.26	1.1.1.23	E1.2.1.5 aldehyde dehydrogenase (NAD(P)+) [EC:1.2.1.5] [COG:COG1012] [GO:0004030]	ath:At1g44170	T7O23.15; aldehyde dehydrogenase, putative (ALDH) [EC:1.2.1.3] [KO:K00128]	5e-87	slr0091	COG1012	4e-56	AL3A1_MOUSE	NADP;Oxidoreductase;Polymorphism,Aldehyde dehydrogenase, dimeric NADP-preferring (EC 1.2.1.5) (ALDH class 3) (Dioxin-inducible aldehyde dehydrogenase 3).	3e-51	GO_ID:27326	TAIR|gene:2116133 SPTR:Q940H4 symbol:AT4G34240.1 [GO:0004028 "aldehyde dehydrogenase activity" evidence=ISS] InterPro:IPR002086 Pfam:PF00171 GO:GO:0008152 PROSITE:PS00070 HSSP:P11883 EMBL:AY054633 EMBL:AY081532 SPTR:Q940H4	3e-95
chr4.TM0844.26	1.5.10.12	E1.5.1.12, putA 1-pyrroline-5-carboxylate dehydrogenase [EC:1.5.1.12] [COG:COG1012] [GO:0003842]	ath:At1g44170	T7O23.15; aldehyde dehydrogenase, putative (ALDH) [EC:1.2.1.3] [KO:K00128]	5e-87	slr0091	COG1012	4e-56	AL3A1_MOUSE	NADP;Oxidoreductase;Polymorphism,Aldehyde dehydrogenase, dimeric NADP-preferring (EC 1.2.1.5) (ALDH class 3) (Dioxin-inducible aldehyde dehydrogenase 3).	3e-51	GO_ID:27326	TAIR|gene:2116133 SPTR:Q940H4 symbol:AT4G34240.1 [GO:0004028 "aldehyde dehydrogenase activity" evidence=ISS] InterPro:IPR002086 Pfam:PF00171 GO:GO:0008152 PROSITE:PS00070 HSSP:P11883 EMBL:AY054633 EMBL:AY081532 SPTR:Q940H4	3e-95
chr4.TM0844.26	1.5.1.9	E1.5.1.12, putA 1-pyrroline-5-carboxylate dehydrogenase [EC:1.5.1.12] [COG:COG1012] [GO:0003842]	ath:At1g44170	T7O23.15; aldehyde dehydrogenase, putative (ALDH) [EC:1.2.1.3] [KO:K00128]	5e-87	slr0091	COG1012	4e-56	AL3A1_MOUSE	NADP;Oxidoreductase;Polymorphism,Aldehyde dehydrogenase, dimeric NADP-preferring (EC 1.2.1.5) (ALDH class 3) (Dioxin-inducible aldehyde dehydrogenase 3).	3e-51	GO_ID:27326	TAIR|gene:2116133 SPTR:Q940H4 symbol:AT4G34240.1 [GO:0004028 "aldehyde dehydrogenase activity" evidence=ISS] InterPro:IPR002086 Pfam:PF00171 GO:GO:0008152 PROSITE:PS00070 HSSP:P11883 EMBL:AY054633 EMBL:AY081532 SPTR:Q940H4	3e-95
chr4.TM0844.26	1.3.6.12	E1.2.1.3 aldehyde dehydrogenase (NAD+) [EC:1.2.1.3] [COG:COG1012] [GO:0004029]	ath:At1g44170	T7O23.15; aldehyde dehydrogenase, putative (ALDH) [EC:1.2.1.3] [KO:K00128]	5e-87	slr0091	COG1012	4e-56	AL3A1_MOUSE	NADP;Oxidoreductase;Polymorphism,Aldehyde dehydrogenase, dimeric NADP-preferring (EC 1.2.1.5) (ALDH class 3) (Dioxin-inducible aldehyde dehydrogenase 3).	3e-51	GO_ID:27326	TAIR|gene:2116133 SPTR:Q940H4 symbol:AT4G34240.1 [GO:0004028 "aldehyde dehydrogenase activity" evidence=ISS] InterPro:IPR002086 Pfam:PF00171 GO:GO:0008152 PROSITE:PS00070 HSSP:P11883 EMBL:AY054633 EMBL:AY081532 SPTR:Q940H4	3e-95
chr4.TM0844.26	1.5.11.27	E1.2.1.5 aldehyde dehydrogenase (NAD(P)+) [EC:1.2.1.5] [COG:COG1012] [GO:0004030]	ath:At1g44170	T7O23.15; aldehyde dehydrogenase, putative (ALDH) [EC:1.2.1.3] [KO:K00128]	5e-87	slr0091	COG1012	4e-56	AL3A1_MOUSE	NADP;Oxidoreductase;Polymorphism,Aldehyde dehydrogenase, dimeric NADP-preferring (EC 1.2.1.5) (ALDH class 3) (Dioxin-inducible aldehyde dehydrogenase 3).	3e-51	GO_ID:27326	TAIR|gene:2116133 SPTR:Q940H4 symbol:AT4G34240.1 [GO:0004028 "aldehyde dehydrogenase activity" evidence=ISS] InterPro:IPR002086 Pfam:PF00171 GO:GO:0008152 PROSITE:PS00070 HSSP:P11883 EMBL:AY054633 EMBL:AY081532 SPTR:Q940H4	3e-95
chr4.TM0844.26	1.3.9.2	E1.2.1.3 aldehyde dehydrogenase (NAD+) [EC:1.2.1.3] [COG:COG1012] [GO:0004029]	ath:At1g44170	T7O23.15; aldehyde dehydrogenase, putative (ALDH) [EC:1.2.1.3] [KO:K00128]	5e-87	slr0091	COG1012	4e-56	AL3A1_MOUSE	NADP;Oxidoreductase;Polymorphism,Aldehyde dehydrogenase, dimeric NADP-preferring (EC 1.2.1.5) (ALDH class 3) (Dioxin-inducible aldehyde dehydrogenase 3).	3e-51	GO_ID:27326	TAIR|gene:2116133 SPTR:Q940H4 symbol:AT4G34240.1 [GO:0004028 "aldehyde dehydrogenase activity" evidence=ISS] InterPro:IPR002086 Pfam:PF00171 GO:GO:0008152 PROSITE:PS00070 HSSP:P11883 EMBL:AY054633 EMBL:AY081532 SPTR:Q940H4	3e-95
chr4.TM0844.26	1.1.16.3	E1.2.1.27, mmsA, iolA methylmalonate-semialdehyde dehydrogenase [EC:1.2.1.27] [COG:COG1012] [GO:0004491]	ath:At1g44170	T7O23.15; aldehyde dehydrogenase, putative (ALDH) [EC:1.2.1.3] [KO:K00128]	5e-87	slr0091	COG1012	4e-56	AL3A1_MOUSE	NADP;Oxidoreductase;Polymorphism,Aldehyde dehydrogenase, dimeric NADP-preferring (EC 1.2.1.5) (ALDH class 3) (Dioxin-inducible aldehyde dehydrogenase 3).	3e-51	GO_ID:27326	TAIR|gene:2116133 SPTR:Q940H4 symbol:AT4G34240.1 [GO:0004028 "aldehyde dehydrogenase activity" evidence=ISS] InterPro:IPR002086 Pfam:PF00171 GO:GO:0008152 PROSITE:PS00070 HSSP:P11883 EMBL:AY054633 EMBL:AY081532 SPTR:Q940H4	3e-95
chr4.TM0844.26	1.6.1.5	E1.2.1.3 aldehyde dehydrogenase (NAD+) [EC:1.2.1.3] [COG:COG1012] [GO:0004029]	ath:At1g44170	T7O23.15; aldehyde dehydrogenase, putative (ALDH) [EC:1.2.1.3] [KO:K00128]	5e-87	slr0091	COG1012	4e-56	AL3A1_MOUSE	NADP;Oxidoreductase;Polymorphism,Aldehyde dehydrogenase, dimeric NADP-preferring (EC 1.2.1.5) (ALDH class 3) (Dioxin-inducible aldehyde dehydrogenase 3).	3e-51	GO_ID:27326	TAIR|gene:2116133 SPTR:Q940H4 symbol:AT4G34240.1 [GO:0004028 "aldehyde dehydrogenase activity" evidence=ISS] InterPro:IPR002086 Pfam:PF00171 GO:GO:0008152 PROSITE:PS00070 HSSP:P11883 EMBL:AY054633 EMBL:AY081532 SPTR:Q940H4	3e-95
chr4.TM0844.26	1.5.12.23	E1.2.1.5 aldehyde dehydrogenase (NAD(P)+) [EC:1.2.1.5] [COG:COG1012] [GO:0004030]	ath:At1g44170	T7O23.15; aldehyde dehydrogenase, putative (ALDH) [EC:1.2.1.3] [KO:K00128]	5e-87	slr0091	COG1012	4e-56	AL3A1_MOUSE	NADP;Oxidoreductase;Polymorphism,Aldehyde dehydrogenase, dimeric NADP-preferring (EC 1.2.1.5) (ALDH class 3) (Dioxin-inducible aldehyde dehydrogenase 3).	3e-51	GO_ID:27326	TAIR|gene:2116133 SPTR:Q940H4 symbol:AT4G34240.1 [GO:0004028 "aldehyde dehydrogenase activity" evidence=ISS] InterPro:IPR002086 Pfam:PF00171 GO:GO:0008152 PROSITE:PS00070 HSSP:P11883 EMBL:AY054633 EMBL:AY081532 SPTR:Q940H4	3e-95
chr4.TM0844.26	1.1.13.31	E1.2.1.3 aldehyde dehydrogenase (NAD+) [EC:1.2.1.3] [COG:COG1012] [GO:0004029]	ath:At1g44170	T7O23.15; aldehyde dehydrogenase, putative (ALDH) [EC:1.2.1.3] [KO:K00128]	5e-87	slr0091	COG1012	4e-56	AL3A1_MOUSE	NADP;Oxidoreductase;Polymorphism,Aldehyde dehydrogenase, dimeric NADP-preferring (EC 1.2.1.5) (ALDH class 3) (Dioxin-inducible aldehyde dehydrogenase 3).	3e-51	GO_ID:27326	TAIR|gene:2116133 SPTR:Q940H4 symbol:AT4G34240.1 [GO:0004028 "aldehyde dehydrogenase activity" evidence=ISS] InterPro:IPR002086 Pfam:PF00171 GO:GO:0008152 PROSITE:PS00070 HSSP:P11883 EMBL:AY054633 EMBL:AY081532 SPTR:Q940H4	3e-95
chr4.TM0844.26	1.5.13.2	E1.2.1.39, feaB phenylacetaldehyde dehydrogenase [EC:1.2.1.39] [COG:COG1012] [GO:0008957]	ath:At1g44170	T7O23.15; aldehyde dehydrogenase, putative (ALDH) [EC:1.2.1.3] [KO:K00128]	5e-87	slr0091	COG1012	4e-56	AL3A1_MOUSE	NADP;Oxidoreductase;Polymorphism,Aldehyde dehydrogenase, dimeric NADP-preferring (EC 1.2.1.5) (ALDH class 3) (Dioxin-inducible aldehyde dehydrogenase 3).	3e-51	GO_ID:27326	TAIR|gene:2116133 SPTR:Q940H4 symbol:AT4G34240.1 [GO:0004028 "aldehyde dehydrogenase activity" evidence=ISS] InterPro:IPR002086 Pfam:PF00171 GO:GO:0008152 PROSITE:PS00070 HSSP:P11883 EMBL:AY054633 EMBL:AY081532 SPTR:Q940H4	3e-95
chr4.TM0844.26	1.1.11.14	E1.2.1.3 aldehyde dehydrogenase (NAD+) [EC:1.2.1.3] [COG:COG1012] [GO:0004029]	ath:At1g44170	T7O23.15; aldehyde dehydrogenase, putative (ALDH) [EC:1.2.1.3] [KO:K00128]	5e-87	slr0091	COG1012	4e-56	AL3A1_MOUSE	NADP;Oxidoreductase;Polymorphism,Aldehyde dehydrogenase, dimeric NADP-preferring (EC 1.2.1.5) (ALDH class 3) (Dioxin-inducible aldehyde dehydrogenase 3).	3e-51	GO_ID:27326	TAIR|gene:2116133 SPTR:Q940H4 symbol:AT4G34240.1 [GO:0004028 "aldehyde dehydrogenase activity" evidence=ISS] InterPro:IPR002086 Pfam:PF00171 GO:GO:0008152 PROSITE:PS00070 HSSP:P11883 EMBL:AY054633 EMBL:AY081532 SPTR:Q940H4	3e-95
chr4.TM0844.26	1.1.14.38	E1.2.1.3 aldehyde dehydrogenase (NAD+) [EC:1.2.1.3] [COG:COG1012] [GO:0004029]	ath:At1g44170	T7O23.15; aldehyde dehydrogenase, putative (ALDH) [EC:1.2.1.3] [KO:K00128]	5e-87	slr0091	COG1012	4e-56	AL3A1_MOUSE	NADP;Oxidoreductase;Polymorphism,Aldehyde dehydrogenase, dimeric NADP-preferring (EC 1.2.1.5) (ALDH class 3) (Dioxin-inducible aldehyde dehydrogenase 3).	3e-51	GO_ID:27326	TAIR|gene:2116133 SPTR:Q940H4 symbol:AT4G34240.1 [GO:0004028 "aldehyde dehydrogenase activity" evidence=ISS] InterPro:IPR002086 Pfam:PF00171 GO:GO:0008152 PROSITE:PS00070 HSSP:P11883 EMBL:AY054633 EMBL:AY081532 SPTR:Q940H4	3e-95
chr4.TM0844.26	1.1.14.10.1	E1.2.1.10A, adhE acetaldehyde dehydrogenase [COG:COG1012]	ath:At1g44170	T7O23.15; aldehyde dehydrogenase, putative (ALDH) [EC:1.2.1.3] [KO:K00128]	5e-87	slr0091	COG1012	4e-56	AL3A1_MOUSE	NADP;Oxidoreductase;Polymorphism,Aldehyde dehydrogenase, dimeric NADP-preferring (EC 1.2.1.5) (ALDH class 3) (Dioxin-inducible aldehyde dehydrogenase 3).	3e-51	GO_ID:27326	TAIR|gene:2116133 SPTR:Q940H4 symbol:AT4G34240.1 [GO:0004028 "aldehyde dehydrogenase activity" evidence=ISS] InterPro:IPR002086 Pfam:PF00171 GO:GO:0008152 PROSITE:PS00070 HSSP:P11883 EMBL:AY054633 EMBL:AY081532 SPTR:Q940H4	3e-95
chr4.TM0844.26	1.5.12.27	E1.2.1.60, hpaE 5-carboxymethyl-2-hydroxymuconic-semialdehyde dehydrogenase [EC:1.2.1.60] [COG:COG1012] [GO:0018480]	ath:At1g44170	T7O23.15; aldehyde dehydrogenase, putative (ALDH) [EC:1.2.1.3] [KO:K00128]	5e-87	slr0091	COG1012	4e-56	AL3A1_MOUSE	NADP;Oxidoreductase;Polymorphism,Aldehyde dehydrogenase, dimeric NADP-preferring (EC 1.2.1.5) (ALDH class 3) (Dioxin-inducible aldehyde dehydrogenase 3).	3e-51	GO_ID:27326	TAIR|gene:2116133 SPTR:Q940H4 symbol:AT4G34240.1 [GO:0004028 "aldehyde dehydrogenase activity" evidence=ISS] InterPro:IPR002086 Pfam:PF00171 GO:GO:0008152 PROSITE:PS00070 HSSP:P11883 EMBL:AY054633 EMBL:AY081532 SPTR:Q940H4	3e-95
chr4.TM0844.26	1.5.3.37	E1.2.1.8, betB betaine-aldehyde dehydrogenase [EC:1.2.1.8] [COG:COG1012] [GO:0008802]	ath:At1g44170	T7O23.15; aldehyde dehydrogenase, putative (ALDH) [EC:1.2.1.3] [KO:K00128]	5e-87	slr0091	COG1012	4e-56	AL3A1_MOUSE	NADP;Oxidoreductase;Polymorphism,Aldehyde dehydrogenase, dimeric NADP-preferring (EC 1.2.1.5) (ALDH class 3) (Dioxin-inducible aldehyde dehydrogenase 3).	3e-51	GO_ID:27326	TAIR|gene:2116133 SPTR:Q940H4 symbol:AT4G34240.1 [GO:0004028 "aldehyde dehydrogenase activity" evidence=ISS] InterPro:IPR002086 Pfam:PF00171 GO:GO:0008152 PROSITE:PS00070 HSSP:P11883 EMBL:AY054633 EMBL:AY081532 SPTR:Q940H4	3e-95
chr4.TM0844.26	1.1.11.7.1	E1.2.1.10A, adhE acetaldehyde dehydrogenase [COG:COG1012]	ath:At1g44170	T7O23.15; aldehyde dehydrogenase, putative (ALDH) [EC:1.2.1.3] [KO:K00128]	5e-87	slr0091	COG1012	4e-56	AL3A1_MOUSE	NADP;Oxidoreductase;Polymorphism,Aldehyde dehydrogenase, dimeric NADP-preferring (EC 1.2.1.5) (ALDH class 3) (Dioxin-inducible aldehyde dehydrogenase 3).	3e-51	GO_ID:27326	TAIR|gene:2116133 SPTR:Q940H4 symbol:AT4G34240.1 [GO:0004028 "aldehyde dehydrogenase activity" evidence=ISS] InterPro:IPR002086 Pfam:PF00171 GO:GO:0008152 PROSITE:PS00070 HSSP:P11883 EMBL:AY054633 EMBL:AY081532 SPTR:Q940H4	3e-95
chr4.TM0844.26	1.1.1.22	E1.2.1.3 aldehyde dehydrogenase (NAD+) [EC:1.2.1.3] [COG:COG1012] [GO:0004029]	ath:At1g44170	T7O23.15; aldehyde dehydrogenase, putative (ALDH) [EC:1.2.1.3] [KO:K00128]	5e-87	slr0091	COG1012	4e-56	AL3A1_MOUSE	NADP;Oxidoreductase;Polymorphism,Aldehyde dehydrogenase, dimeric NADP-preferring (EC 1.2.1.5) (ALDH class 3) (Dioxin-inducible aldehyde dehydrogenase 3).	3e-51	GO_ID:27326	TAIR|gene:2116133 SPTR:Q940H4 symbol:AT4G34240.1 [GO:0004028 "aldehyde dehydrogenase activity" evidence=ISS] InterPro:IPR002086 Pfam:PF00171 GO:GO:0008152 PROSITE:PS00070 HSSP:P11883 EMBL:AY054633 EMBL:AY081532 SPTR:Q940H4	3e-95
chr4.TM0844.26	1.5.1.2	E1.2.1.16, gabD succinate-semialdehyde dehydrogenase (NADP+) [EC:1.2.1.16] [COG:COG1012] [GO:0009013]	ath:At1g44170	T7O23.15; aldehyde dehydrogenase, putative (ALDH) [EC:1.2.1.3] [KO:K00128]	5e-87	slr0091	COG1012	4e-56	AL3A1_MOUSE	NADP;Oxidoreductase;Polymorphism,Aldehyde dehydrogenase, dimeric NADP-preferring (EC 1.2.1.5) (ALDH class 3) (Dioxin-inducible aldehyde dehydrogenase 3).	3e-51	GO_ID:27326	TAIR|gene:2116133 SPTR:Q940H4 symbol:AT4G34240.1 [GO:0004028 "aldehyde dehydrogenase activity" evidence=ISS] InterPro:IPR002086 Pfam:PF00171 GO:GO:0008152 PROSITE:PS00070 HSSP:P11883 EMBL:AY054633 EMBL:AY081532 SPTR:Q940H4	3e-95
chr4.TM0844.26	1.1.11.25	E1.2.1.22, aldA, aldB lactaldehyde dehydrogenase [EC:1.2.1.22] [COG:COG1012] [GO:0008911]	ath:At1g44170	T7O23.15; aldehyde dehydrogenase, putative (ALDH) [EC:1.2.1.3] [KO:K00128]	5e-87	slr0091	COG1012	4e-56	AL3A1_MOUSE	NADP;Oxidoreductase;Polymorphism,Aldehyde dehydrogenase, dimeric NADP-preferring (EC 1.2.1.5) (ALDH class 3) (Dioxin-inducible aldehyde dehydrogenase 3).	3e-51	GO_ID:27326	TAIR|gene:2116133 SPTR:Q940H4 symbol:AT4G34240.1 [GO:0004028 "aldehyde dehydrogenase activity" evidence=ISS] InterPro:IPR002086 Pfam:PF00171 GO:GO:0008152 PROSITE:PS00070 HSSP:P11883 EMBL:AY054633 EMBL:AY081532 SPTR:Q940H4	3e-95
chr4.TM0844.26	1.3.3.21	E1.1.1.1, adh alcohol dehydrogenase [EC:1.1.1.1] [COG:COG1012 COG1062 COG1064 COG1454] [GO:0004022 0004023 0004024 0004025]	ath:At1g44170	T7O23.15; aldehyde dehydrogenase, putative (ALDH) [EC:1.2.1.3] [KO:K00128]	5e-87	slr0091	COG1012	4e-56	AL3A1_MOUSE	NADP;Oxidoreductase;Polymorphism,Aldehyde dehydrogenase, dimeric NADP-preferring (EC 1.2.1.5) (ALDH class 3) (Dioxin-inducible aldehyde dehydrogenase 3).	3e-51	GO_ID:27326	TAIR|gene:2116133 SPTR:Q940H4 symbol:AT4G34240.1 [GO:0004028 "aldehyde dehydrogenase activity" evidence=ISS] InterPro:IPR002086 Pfam:PF00171 GO:GO:0008152 PROSITE:PS00070 HSSP:P11883 EMBL:AY054633 EMBL:AY081532 SPTR:Q940H4	3e-95
chr4.TM0844.26	1.5.10.26	E2.7.3.2 creatine kinase [EC:2.7.3.2] [GO:0004111]	ath:At1g44170	T7O23.15; aldehyde dehydrogenase, putative (ALDH) [EC:1.2.1.3] [KO:K00128]	5e-87	slr0091	COG1012	4e-56	AL3A1_MOUSE	NADP;Oxidoreductase;Polymorphism,Aldehyde dehydrogenase, dimeric NADP-preferring (EC 1.2.1.5) (ALDH class 3) (Dioxin-inducible aldehyde dehydrogenase 3).	3e-51	GO_ID:27326	TAIR|gene:2116133 SPTR:Q940H4 symbol:AT4G34240.1 [GO:0004028 "aldehyde dehydrogenase activity" evidence=ISS] InterPro:IPR002086 Pfam:PF00171 GO:GO:0008152 PROSITE:PS00070 HSSP:P11883 EMBL:AY054633 EMBL:AY081532 SPTR:Q940H4	3e-95
chr4.TM0844.26	1.5.14.24	E1.2.1.3 aldehyde dehydrogenase (NAD+) [EC:1.2.1.3] [COG:COG1012] [GO:0004029]	ath:At1g44170	T7O23.15; aldehyde dehydrogenase, putative (ALDH) [EC:1.2.1.3] [KO:K00128]	5e-87	slr0091	COG1012	4e-56	AL3A1_MOUSE	NADP;Oxidoreductase;Polymorphism,Aldehyde dehydrogenase, dimeric NADP-preferring (EC 1.2.1.5) (ALDH class 3) (Dioxin-inducible aldehyde dehydrogenase 3).	3e-51	GO_ID:27326	TAIR|gene:2116133 SPTR:Q940H4 symbol:AT4G34240.1 [GO:0004028 "aldehyde dehydrogenase activity" evidence=ISS] InterPro:IPR002086 Pfam:PF00171 GO:GO:0008152 PROSITE:PS00070 HSSP:P11883 EMBL:AY054633 EMBL:AY081532 SPTR:Q940H4	3e-95
chr4.TM0844.26	1.11.8.3	E1.2.1.3 aldehyde dehydrogenase (NAD+) [EC:1.2.1.3] [COG:COG1012] [GO:0004029]	ath:At1g44170	T7O23.15; aldehyde dehydrogenase, putative (ALDH) [EC:1.2.1.3] [KO:K00128]	5e-87	slr0091	COG1012	4e-56	AL3A1_MOUSE	NADP;Oxidoreductase;Polymorphism,Aldehyde dehydrogenase, dimeric NADP-preferring (EC 1.2.1.5) (ALDH class 3) (Dioxin-inducible aldehyde dehydrogenase 3).	3e-51	GO_ID:27326	TAIR|gene:2116133 SPTR:Q940H4 symbol:AT4G34240.1 [GO:0004028 "aldehyde dehydrogenase activity" evidence=ISS] InterPro:IPR002086 Pfam:PF00171 GO:GO:0008152 PROSITE:PS00070 HSSP:P11883 EMBL:AY054633 EMBL:AY081532 SPTR:Q940H4	3e-95
chr4.TM0844.26	1.3.9.4	E1.1.1.1, adh alcohol dehydrogenase [EC:1.1.1.1] [COG:COG1012 COG1062 COG1064 COG1454] [GO:0004022 0004023 0004024 0004025]	ath:At1g44170	T7O23.15; aldehyde dehydrogenase, putative (ALDH) [EC:1.2.1.3] [KO:K00128]	5e-87	slr0091	COG1012	4e-56	AL3A1_MOUSE	NADP;Oxidoreductase;Polymorphism,Aldehyde dehydrogenase, dimeric NADP-preferring (EC 1.2.1.5) (ALDH class 3) (Dioxin-inducible aldehyde dehydrogenase 3).	3e-51	GO_ID:27326	TAIR|gene:2116133 SPTR:Q940H4 symbol:AT4G34240.1 [GO:0004028 "aldehyde dehydrogenase activity" evidence=ISS] InterPro:IPR002086 Pfam:PF00171 GO:GO:0008152 PROSITE:PS00070 HSSP:P11883 EMBL:AY054633 EMBL:AY081532 SPTR:Q940H4	3e-95
TM0492.4.1	99.2	Unclassified without homolog
Ljwgs_142542.1	99.1.4.3660	GO_ID:18444							ODO1_PETHY	Activator;DNA-binding;Nuclearprotein;Repeat;Transcription;Transcriptionregulation,ODORANT1 protein (MYB-like protein ODO1).	1e-12	GO_ID:18444	TAIR|gene:2075386 SPTR:Q9LDI5 symbol:AT3G02940.1 [GO:0003700 "transcription factor activity" evidence=ISS] [GO:0003677 "DNA binding" evidence=ISS] [GO:0006355 "regulation of transcription, DNA-dependent" evidence=ISS] InterPro:IPR001005 Pfam:PF00249 InterPro:IPR012287 GO:GO:0005634 PROSITE:PS50090 SMART:SM00717 HSSP:P06876 PROSITE:PS00037 PROSITE:PS00334 EMBL:AC018363 EMBL:AF249310 EMBL:AY519583 …	1e-34
Ljwgs_142542.1	99.1.3.2.2682	ODO1_PETHY							ODO1_PETHY	Activator;DNA-binding;Nuclearprotein;Repeat;Transcription;Transcriptionregulation,ODORANT1 protein (MYB-like protein ODO1).	1e-12	GO_ID:18444	TAIR|gene:2075386 SPTR:Q9LDI5 symbol:AT3G02940.1 [GO:0003700 "transcription factor activity" evidence=ISS] [GO:0003677 "DNA binding" evidence=ISS] [GO:0006355 "regulation of transcription, DNA-dependent" evidence=ISS] InterPro:IPR001005 Pfam:PF00249 InterPro:IPR012287 GO:GO:0005634 PROSITE:PS50090 SMART:SM00717 HSSP:P06876 PROSITE:PS00037 PROSITE:PS00334 EMBL:AC018363 EMBL:AF249310 EMBL:AY519583 …	1e-34
gi45629937	99.2	Unclassified without homolog
Ljwgs_022358.2	99.1.4.2290	GO_ID:54972										GO_ID:54972	TAIR|gene:2030897 SPTR:Q8RXN0 symbol:AT1G17840.1 [GO:0042626 "ATPase activity, coupled to transmembrane movement of substances" evidence=ISS] InterPro:IPR003593 InterPro:IPR003439 Pfam:PF00005 InterPro:IPR000412 Pfam:PF01061 Prosite:PS00211 SMART:SM00382 ProDom:PD000006 PROSITE:PS50893 EMBL:AY080792 EMBL:AY150457 SPTR:Q8RXN0	2e-67
TC9387	99.2	Unclassified without homolog
chr4.CM0182.42	99.1.4.259	GO_ID:20683							AOX3_SOYBN	Directproteinsequencing;Electrontransport;Innermembrane;Iron;Membrane;Metal-binding;Mitochondrion;Multigenefamily;Oxidoreductase;Respiratorychain;Transitpeptide;Transmembrane;Transport,Alternative oxidase 3, mitochondrial precursor (EC 1.-.-.-).	3e-153	GO_ID:20683	TAIR|gene:2173352 SPTR:O22049 symbol:AT5G64210.1 [GO:0009916 "alternative oxidase activity" evidence=ISS] [GO:0005740 "mitochondrial membrane" evidence=IDA] [GO:0006118 "electron transport" evidence=TAS] InterPro:IPR002680 Pfam:PF01786 EMBL:AB008268 EMBL:AB003176 GeneFarm:1754 SPTR:O22049	1e-111
chr4.CM0182.42	99.1.3.1.136	EC 1.-.-.-							AOX3_SOYBN	Directproteinsequencing;Electrontransport;Innermembrane;Iron;Membrane;Metal-binding;Mitochondrion;Multigenefamily;Oxidoreductase;Respiratorychain;Transitpeptide;Transmembrane;Transport,Alternative oxidase 3, mitochondrial precursor (EC 1.-.-.-).	3e-153	GO_ID:20683	TAIR|gene:2173352 SPTR:O22049 symbol:AT5G64210.1 [GO:0009916 "alternative oxidase activity" evidence=ISS] [GO:0005740 "mitochondrial membrane" evidence=IDA] [GO:0006118 "electron transport" evidence=TAS] InterPro:IPR002680 Pfam:PF01786 EMBL:AB008268 EMBL:AB003176 GeneFarm:1754 SPTR:O22049	1e-111
Ljwgs_018651.1	99.1.4.2067	GO_ID:45037							DR206_PEA	Pathogenesis-relatedprotein;Plantdefense,Disease resistance response protein 206.	4e-11	GO_ID:45037	TAIR|gene:3433070 SPTR:Q9C523 symbol:AT1G58170.1 [GO:0005554 "molecular function unknown" evidence=ND] [GO:0006952 "defense response" evidence=ISS] [GO:0009807 "lignan biosynthesis" evidence=ISS] InterPro:IPR004265 Pfam:PF03018 EMBL:AC079604 EMBL:AC079131 EMBL:AK117899 EMBL:BT003709 PIR:A96615 SPTR:Q9C523	1e-36
Ljwgs_018651.1	99.1.3.2.1009	DR206_PEA							DR206_PEA	Pathogenesis-relatedprotein;Plantdefense,Disease resistance response protein 206.	4e-11	GO_ID:45037	TAIR|gene:3433070 SPTR:Q9C523 symbol:AT1G58170.1 [GO:0005554 "molecular function unknown" evidence=ND] [GO:0006952 "defense response" evidence=ISS] [GO:0009807 "lignan biosynthesis" evidence=ISS] InterPro:IPR004265 Pfam:PF03018 EMBL:AC079604 EMBL:AC079131 EMBL:AK117899 EMBL:BT003709 PIR:A96615 SPTR:Q9C523	1e-36
CM0584.36	3.1.1.29.3	CCMA heme exporter ATP-binding protein CcmA [EC:3.6.3.41] [COG:COG1131] [GO:0015439]	ddi:DDB0214899	abcG22; ABC transporter G family protein [KO:K05681]	2e-31	YOL075c_3	COG1131	3e-34	YOH5_YEAST	ATP-binding;Completeproteome;Glycoprotein;Hypotheticalprotein;Membrane;Nucleotide-binding;Repeat;Transmembrane;Transport,Probable ATP-dependent transporter YOL074C/YOL075C.	1e-33	GO_ID:50415	TAIR|gene:2176936 SPTR:Q9FLX5 symbol:AT5G52860.1 [GO:0042626 "ATPase activity, coupled to transmembrane movement of substances" evidence=ISS] InterPro:IPR003593 InterPro:IPR003439 Pfam:PF00005 InterPro:IPR000412 Pfam:PF01061 Prosite:PS00211 SMART:SM00382 ProDom:PD000006 PROSITE:PS50893 EMBL:AB009055 SPTR:Q9FLX5	1e-83
CM0584.36	3.1.1.35.3	ABCG2 ATP-binding cassette, subfamily G (WHITE), member 2	ddi:DDB0214899	abcG22; ABC transporter G family protein [KO:K05681]	2e-31	YOL075c_3	COG1131	3e-34	YOH5_YEAST	ATP-binding;Completeproteome;Glycoprotein;Hypotheticalprotein;Membrane;Nucleotide-binding;Repeat;Transmembrane;Transport,Probable ATP-dependent transporter YOL074C/YOL075C.	1e-33	GO_ID:50415	TAIR|gene:2176936 SPTR:Q9FLX5 symbol:AT5G52860.1 [GO:0042626 "ATPase activity, coupled to transmembrane movement of substances" evidence=ISS] InterPro:IPR003593 InterPro:IPR003439 Pfam:PF00005 InterPro:IPR000412 Pfam:PF01061 Prosite:PS00211 SMART:SM00382 ProDom:PD000006 PROSITE:PS50893 EMBL:AB009055 SPTR:Q9FLX5	1e-83
CM0584.36	1.2.7.51.3	CCMA heme exporter ATP-binding protein CcmA [EC:3.6.3.41] [COG:COG1131] [GO:0015439]	ddi:DDB0214899	abcG22; ABC transporter G family protein [KO:K05681]	2e-31	YOL075c_3	COG1131	3e-34	YOH5_YEAST	ATP-binding;Completeproteome;Glycoprotein;Hypotheticalprotein;Membrane;Nucleotide-binding;Repeat;Transmembrane;Transport,Probable ATP-dependent transporter YOL074C/YOL075C.	1e-33	GO_ID:50415	TAIR|gene:2176936 SPTR:Q9FLX5 symbol:AT5G52860.1 [GO:0042626 "ATPase activity, coupled to transmembrane movement of substances" evidence=ISS] InterPro:IPR003593 InterPro:IPR003439 Pfam:PF00005 InterPro:IPR000412 Pfam:PF01061 Prosite:PS00211 SMART:SM00382 ProDom:PD000006 PROSITE:PS50893 EMBL:AB009055 SPTR:Q9FLX5	1e-83
CM0584.36	3.3.10.140	ABCG2 ATP-binding cassette, subfamily G (WHITE), member 2 [TC:3.A.1.204]	ddi:DDB0214899	abcG22; ABC transporter G family protein [KO:K05681]	2e-31	YOL075c_3	COG1131	3e-34	YOH5_YEAST	ATP-binding;Completeproteome;Glycoprotein;Hypotheticalprotein;Membrane;Nucleotide-binding;Repeat;Transmembrane;Transport,Probable ATP-dependent transporter YOL074C/YOL075C.	1e-33	GO_ID:50415	TAIR|gene:2176936 SPTR:Q9FLX5 symbol:AT5G52860.1 [GO:0042626 "ATPase activity, coupled to transmembrane movement of substances" evidence=ISS] InterPro:IPR003593 InterPro:IPR003439 Pfam:PF00005 InterPro:IPR000412 Pfam:PF01061 Prosite:PS00211 SMART:SM00382 ProDom:PD000006 PROSITE:PS50893 EMBL:AB009055 SPTR:Q9FLX5	1e-83
CM0584.36	3.1.1.23	ABC-2.A ABC-2 type transport system ATP-binding protein [COG:COG1131 COG1134]	ddi:DDB0214899	abcG22; ABC transporter G family protein [KO:K05681]	2e-31	YOL075c_3	COG1131	3e-34	YOH5_YEAST	ATP-binding;Completeproteome;Glycoprotein;Hypotheticalprotein;Membrane;Nucleotide-binding;Repeat;Transmembrane;Transport,Probable ATP-dependent transporter YOL074C/YOL075C.	1e-33	GO_ID:50415	TAIR|gene:2176936 SPTR:Q9FLX5 symbol:AT5G52860.1 [GO:0042626 "ATPase activity, coupled to transmembrane movement of substances" evidence=ISS] InterPro:IPR003593 InterPro:IPR003439 Pfam:PF00005 InterPro:IPR000412 Pfam:PF01061 Prosite:PS00211 SMART:SM00382 ProDom:PD000006 PROSITE:PS50893 EMBL:AB009055 SPTR:Q9FLX5	1e-83
Ljwgs_077854.1	1.1.8.56	E2.4.1.12 cellulose synthase (UDP-forming) [EC:2.4.1.12] [COG:COG1215] [GO:0016760] [CAZy:GT2]							CESA7_ARATH	3D-structure;Cellwall;Cellulosebiosynthesis;Coiledcoil;Glycoprotein;Glycosyltransferase;Membrane;Metal-binding;Transferase;Transmembrane;Zinc;Zinc-finger,Cellulose synthase A catalytic subunit 7 [UDP-forming] (EC 2.4.1.12) (AtCesA-7) (Irregular xylem protein 3) (AtIRX3).	8e-69	GO_ID:21079	TAIR|gene:2178934 SPTR:Q9SWW6 symbol:AT5G17420.1 [GO:0005886 "plasma membrane" evidence=TAS] [GO:0009834 "secondary cell wall biosynthesis (sensu Magnoliophyta)" evidence=IMP] [GO:0016759 "cellulose synthase activity" evidence=IMP] [GO:0030244 "cellulose biosynthesis" evidence=IMP] InterPro:IPR001841 InterPro:IPR005150 Pfam:PF03552 PROSITE:PS50089 SMART:SM00184 GO:GO:0016020 EMBL:AL391142 EMBL:AF…	3e-69
chr4.CM0182.40	99.1.4.259	GO_ID:20683							AOX2_SOYBN	Directproteinsequencing;Electrontransport;Innermembrane;Iron;Membrane;Metal-binding;Mitochondrion;Multigenefamily;Oxidoreductase;Respiratorychain;Transitpeptide;Transmembrane;Transport,Alternative oxidase 2, mitochondrial precursor (EC 1.-.-.-).	2e-146	GO_ID:20683	TAIR|gene:2173352 SPTR:O22049 symbol:AT5G64210.1 [GO:0009916 "alternative oxidase activity" evidence=ISS] [GO:0005740 "mitochondrial membrane" evidence=IDA] [GO:0006118 "electron transport" evidence=TAS] InterPro:IPR002680 Pfam:PF01786 EMBL:AB008268 EMBL:AB003176 GeneFarm:1754 SPTR:O22049	3e-127
chr4.CM0182.40	99.1.3.1.136	EC 1.-.-.-							AOX2_SOYBN	Directproteinsequencing;Electrontransport;Innermembrane;Iron;Membrane;Metal-binding;Mitochondrion;Multigenefamily;Oxidoreductase;Respiratorychain;Transitpeptide;Transmembrane;Transport,Alternative oxidase 2, mitochondrial precursor (EC 1.-.-.-).	2e-146	GO_ID:20683	TAIR|gene:2173352 SPTR:O22049 symbol:AT5G64210.1 [GO:0009916 "alternative oxidase activity" evidence=ISS] [GO:0005740 "mitochondrial membrane" evidence=IDA] [GO:0006118 "electron transport" evidence=TAS] InterPro:IPR002680 Pfam:PF01786 EMBL:AB008268 EMBL:AB003176 GeneFarm:1754 SPTR:O22049	3e-127
chr1.CM0063.53.1	99.2	Unclassified without homolog
chr1.TM0507.17	3.1.3.54	TC.NRAMP metal ion transporter, Nramp family [COG:COG1914] [TC:2.A.55]	rno:25715	Slc11a2; solute carrier family 11 (proton-coupled divalent metal ion transporters), member 2 [KO:K03322]	1e-81	mlr2501	COG1914	1e-73	NRAM6_ARATH	Iontransport;Iron;Irontransport;Membrane;Transmembrane;Transport,Metal transporter Nramp6 (AtNramp6).	3e-156	GO_ID:44349	UNIPROT|P49281 SPTR:P49281 symbol:NRAM2_HUMAN "Similar to Natural resistance-associated macrophage protein 2" [GO:0005381 "iron ion transporter activity" evidence=TAS] [GO:0006826 "iron ion transport" evidence=TAS] [GO:0005887 "integral to plasma membrane" evidence=TAS] InterPro:IPR001046 Pfam:PF01566 PRINTS:PR00447 ProDom:PD001861 TIGRFAMs:TIGR01197 EMBL:AB004857 EMBL:AF046997 EMBL:AF064482 EMBL…	5e-83
Ljwgs_010155.1	1.1.5.24	E2.7.1.105, PFK 6-phosphofructo-2-kinase [EC:2.7.1.105] [COG:COG0406] [GO:0003873]	ath:At3g50520	T20E23.120; phosphoglycerate/bisphosphoglycerate mutase family protein [EC:5.4.2.1] [KO:K01834]	5e-55	DR1393	COG0406	8e-12	GPMB_SALTI	Completeproteome;Glycolysis;Isomerase,Probable phosphoglycerate mutase gpmB (EC 5.4.2.1) (Phosphoglyceromutase) (PGAM).	6e-12	GO_ID:875	TAIR|gene:2098689 SPTR:Q9SCS3 symbol:AT3G50520.1 [GO:0008372 "cellular component unknown" evidence=ND] [GO:0003824 "catalytic activity" evidence=ISS] [GO:0008152 "metabolism" evidence=ISS] InterPro:IPR001345 Pfam:PF00300 GO:GO:0008152 PROSITE:PS00175 EMBL:AL133363 EMBL:AY035101 EMBL:AY063062 PIR:T46083 HSSP:Q9ALU0 SPTR:Q9SCS3	1e-55
Ljwgs_010155.1	1.1.1.11	E5.4.2.1, gpm phosphoglycerate mutase [EC:5.4.2.1] [COG:COG0406 COG0588 COG0696] [GO:0004619]	ath:At3g50520	T20E23.120; phosphoglycerate/bisphosphoglycerate mutase family protein [EC:5.4.2.1] [KO:K01834]	5e-55	DR1393	COG0406	8e-12	GPMB_SALTI	Completeproteome;Glycolysis;Isomerase,Probable phosphoglycerate mutase gpmB (EC 5.4.2.1) (Phosphoglyceromutase) (PGAM).	6e-12	GO_ID:875	TAIR|gene:2098689 SPTR:Q9SCS3 symbol:AT3G50520.1 [GO:0008372 "cellular component unknown" evidence=ND] [GO:0003824 "catalytic activity" evidence=ISS] [GO:0008152 "metabolism" evidence=ISS] InterPro:IPR001345 Pfam:PF00300 GO:GO:0008152 PROSITE:PS00175 EMBL:AL133363 EMBL:AY035101 EMBL:AY063062 PIR:T46083 HSSP:Q9ALU0 SPTR:Q9SCS3	1e-55
Ljwgs_010155.1	1.9.10.42	COBC2, cobC, phpB alpha-ribazole phosphatase [EC:3.1.3.73] [COG:COG0406] [GO:0019175]	ath:At3g50520	T20E23.120; phosphoglycerate/bisphosphoglycerate mutase family protein [EC:5.4.2.1] [KO:K01834]	5e-55	DR1393	COG0406	8e-12	GPMB_SALTI	Completeproteome;Glycolysis;Isomerase,Probable phosphoglycerate mutase gpmB (EC 5.4.2.1) (Phosphoglyceromutase) (PGAM).	6e-12	GO_ID:875	TAIR|gene:2098689 SPTR:Q9SCS3 symbol:AT3G50520.1 [GO:0008372 "cellular component unknown" evidence=ND] [GO:0003824 "catalytic activity" evidence=ISS] [GO:0008152 "metabolism" evidence=ISS] InterPro:IPR001345 Pfam:PF00300 GO:GO:0008152 PROSITE:PS00175 EMBL:AL133363 EMBL:AY035101 EMBL:AY063062 PIR:T46083 HSSP:Q9ALU0 SPTR:Q9SCS3	1e-55
Ljwgs_010155.1	1.1.5.23	E3.1.3.46 fructose-2,6-bisphosphatase [EC:3.1.3.46] [COG:COG0406] [GO:0004331]	ath:At3g50520	T20E23.120; phosphoglycerate/bisphosphoglycerate mutase family protein [EC:5.4.2.1] [KO:K01834]	5e-55	DR1393	COG0406	8e-12	GPMB_SALTI	Completeproteome;Glycolysis;Isomerase,Probable phosphoglycerate mutase gpmB (EC 5.4.2.1) (Phosphoglyceromutase) (PGAM).	6e-12	GO_ID:875	TAIR|gene:2098689 SPTR:Q9SCS3 symbol:AT3G50520.1 [GO:0008372 "cellular component unknown" evidence=ND] [GO:0003824 "catalytic activity" evidence=ISS] [GO:0008152 "metabolism" evidence=ISS] InterPro:IPR001345 Pfam:PF00300 GO:GO:0008152 PROSITE:PS00175 EMBL:AL133363 EMBL:AY035101 EMBL:AY063062 PIR:T46083 HSSP:Q9ALU0 SPTR:Q9SCS3	1e-55
Ljwgs_047165.0.1	99.2	Unclassified without homolog
CM0584.34	1.5.3.34	E3.1.4.3, plcC phospholipase C [EC:3.1.4.3] [COG:COG3511] [GO:0004629]	bpm:BURPS1710b_A0331	phosphoesterase family protein [EC:3.1.4.3] [KO:K01114]	1e-52	Rv2349c	COG3511	3e-19	PHLC_MYCTU	Completeproteome;Hydrolase;Signal,Phospholipase C 3 precursor (EC 3.1.4.3).	9e-19	GO_ID:44558	TAIR|gene:2039562 SPTR:O81020 symbol:AT2G26870.1 [GO:0016788 "hydrolase activity, acting on ester bonds" evidence=ISS] InterPro:IPR007312 Pfam:PF04185 EMBL:AC005168 EMBL:AB084292 PIR:T02648 SPTR:O81020	0
CM0584.34	1.1.17.10	E3.1.4.3, plcC phospholipase C [EC:3.1.4.3] [COG:COG3511] [GO:0004629]	bpm:BURPS1710b_A0331	phosphoesterase family protein [EC:3.1.4.3] [KO:K01114]	1e-52	Rv2349c	COG3511	3e-19	PHLC_MYCTU	Completeproteome;Hydrolase;Signal,Phospholipase C 3 precursor (EC 3.1.4.3).	9e-19	GO_ID:44558	TAIR|gene:2039562 SPTR:O81020 symbol:AT2G26870.1 [GO:0016788 "hydrolase activity, acting on ester bonds" evidence=ISS] InterPro:IPR007312 Pfam:PF04185 EMBL:AC005168 EMBL:AB084292 PIR:T02648 SPTR:O81020	0
CM0584.34	1.7.8.15	GMHB D-glycero-D-manno-heptose 1,7-bisphosphate phosphatase [EC:3.1.1.-] [COG:COG0241] [GO:0016788]	bpm:BURPS1710b_A0331	phosphoesterase family protein [EC:3.1.4.3] [KO:K01114]	1e-52	Rv2349c	COG3511	3e-19	PHLC_MYCTU	Completeproteome;Hydrolase;Signal,Phospholipase C 3 precursor (EC 3.1.4.3).	9e-19	GO_ID:44558	TAIR|gene:2039562 SPTR:O81020 symbol:AT2G26870.1 [GO:0016788 "hydrolase activity, acting on ester bonds" evidence=ISS] InterPro:IPR007312 Pfam:PF04185 EMBL:AC005168 EMBL:AB084292 PIR:T02648 SPTR:O81020	0
CM0584.34	1.3.10.15	E3.1.4.3, plcC phospholipase C [EC:3.1.4.3] [COG:COG3511] [GO:0004629]	bpm:BURPS1710b_A0331	phosphoesterase family protein [EC:3.1.4.3] [KO:K01114]	1e-52	Rv2349c	COG3511	3e-19	PHLC_MYCTU	Completeproteome;Hydrolase;Signal,Phospholipase C 3 precursor (EC 3.1.4.3).	9e-19	GO_ID:44558	TAIR|gene:2039562 SPTR:O81020 symbol:AT2G26870.1 [GO:0016788 "hydrolase activity, acting on ester bonds" evidence=ISS] InterPro:IPR007312 Pfam:PF04185 EMBL:AC005168 EMBL:AB084292 PIR:T02648 SPTR:O81020	0
CM0584.34	1.1.17.6	Phospholipase C [EC:3.1.4.3]	bpm:BURPS1710b_A0331	phosphoesterase family protein [EC:3.1.4.3] [KO:K01114]	1e-52	Rv2349c	COG3511	3e-19	PHLC_MYCTU	Completeproteome;Hydrolase;Signal,Phospholipase C 3 precursor (EC 3.1.4.3).	9e-19	GO_ID:44558	TAIR|gene:2039562 SPTR:O81020 symbol:AT2G26870.1 [GO:0016788 "hydrolase activity, acting on ester bonds" evidence=ISS] InterPro:IPR007312 Pfam:PF04185 EMBL:AC005168 EMBL:AB084292 PIR:T02648 SPTR:O81020	0
TM0548.14.1	99.1.4.4306	GO_ID:25833										GO_ID:25833	TAIR|gene:3711195 SPTR:Q8L8N5 symbol:AT5G58787.1 [GO:0005515 "protein binding" evidence=ISS] [GO:0008270 "zinc ion binding" evidence=ISS] InterPro:IPR001841 Pfam:PF00097 Prosite:PS00518 PROSITE:PS50089 SMART:SM00184 EMBL:AY088898 EMBL:AK118993 EMBL:BT005412 SPTR:Q8L8N5	2e-16
chr5.CM0200.139	3.1.3.44.2	PYRP uracil permease	tko:TK1212	xanthine/uracilpermease [KO:K02824]	7e-26	PAB1838	COG2233	2e-23	S23A2_HUMAN	Glycoprotein;Iontransport;Membrane;Phosphorylation;Sodium;Sodiumtransport;Symport;Transmembrane;Transport,Solute carrier family 23 member 2 (Sodium-dependent vitamin C transporter 2) (hSVCT2) (Na(+)/L-ascorbic acid transporter 2) (Yolk sac permease-like molecule 2) (Nucleobase transporter-like 1 protein).	4e-55	GO_ID:17673	TAIR|gene:2158828 SPTR:Q8RWE9 symbol:AT5G49990.1 [GO:0015646 "permease activity" evidence=ISS] [GO:0016020 "membrane" evidence=ISS] Pfam:Pf00860 InterPro:IPR006043 GO:GO:0006810 GO:GO:0016020 EMBL:AY093137 EMBL:BT008887 SPTR:Q8RWE9	4e-119
Ljwgs_015583.2	1.2.2.1.1.13	ATPeF1G, ATP5C1 F-type H+-transporting ATPase gamma chain [COG:COG0224]	ath:At4g04640	T19J18.4; ATP synthase gamma chain 1, chloroplast (ATPC1) [EC:3.6.3.14] [KO:K02136]	3e-143	sll1327	COG0224	1e-71	ATPG1_ARATH	ATPsynthesis;CF(1);Chloroplast;Hydrogeniontransport;Hydrolase;Iontransport;Membrane;Plastid;Thylakoid;Transitpeptide;Transport,ATP synthase gamma chain 1, chloroplast precursor (EC 3.6.3.14).	2e-143	GO_ID:39136	UNIPROT|P17253 SPTR:P17253 symbol:ATPG_SYNY3 [GO:0045260 "proton-transporting ATP synthase complex (sensu Bacteria)" evidence=IDA] Pfam:PF00231 InterPro:IPR000131 PRINTS:PR00126 TIGRFAMs:TIGR01146 PROSITE:PS00153 HSSP:P00837 EMBL:BA000022 EMBL:Y07532 EMBL:X58128 SPTR:P17253	1e-71
Ljwgs_015583.2	1.2.2.1.1.3	ATPF1G, atpG F-type H+-transporting ATPase gamma chain [COG:COG0224]	ath:At4g04640	T19J18.4; ATP synthase gamma chain 1, chloroplast (ATPC1) [EC:3.6.3.14] [KO:K02136]	3e-143	sll1327	COG0224	1e-71	ATPG1_ARATH	ATPsynthesis;CF(1);Chloroplast;Hydrogeniontransport;Hydrolase;Iontransport;Membrane;Plastid;Thylakoid;Transitpeptide;Transport,ATP synthase gamma chain 1, chloroplast precursor (EC 3.6.3.14).	2e-143	GO_ID:39136	UNIPROT|P17253 SPTR:P17253 symbol:ATPG_SYNY3 [GO:0045260 "proton-transporting ATP synthase complex (sensu Bacteria)" evidence=IDA] Pfam:PF00231 InterPro:IPR000131 PRINTS:PR00126 TIGRFAMs:TIGR01146 PROSITE:PS00153 HSSP:P00837 EMBL:BA000022 EMBL:Y07532 EMBL:X58128 SPTR:P17253	1e-71
Ljwgs_015583.2	4.1.2.27	FLII flagellum-specific ATP synthase [EC:3.6.3.14] [COG:COG1157] [GO:0003936]	ath:At4g04640	T19J18.4; ATP synthase gamma chain 1, chloroplast (ATPC1) [EC:3.6.3.14] [KO:K02136]	3e-143	sll1327	COG0224	1e-71	ATPG1_ARATH	ATPsynthesis;CF(1);Chloroplast;Hydrogeniontransport;Hydrolase;Iontransport;Membrane;Plastid;Thylakoid;Transitpeptide;Transport,ATP synthase gamma chain 1, chloroplast precursor (EC 3.6.3.14).	2e-143	GO_ID:39136	UNIPROT|P17253 SPTR:P17253 symbol:ATPG_SYNY3 [GO:0045260 "proton-transporting ATP synthase complex (sensu Bacteria)" evidence=IDA] Pfam:PF00231 InterPro:IPR000131 PRINTS:PR00126 TIGRFAMs:TIGR01146 PROSITE:PS00153 HSSP:P00837 EMBL:BA000022 EMBL:Y07532 EMBL:X58128 SPTR:P17253	1e-71
chr6.CM0140.28	3.1.2.1.2	ARAE arabinose-proton symporter	sec:SC2955	araE; MFS family, L-arabinose: proton symport protein (low-affinity transporter) [KO:K02100]	1e-17	BS_yxcC	COG0477	5e-21	MYCT_RAT	Glycoprotein;Membrane;Sugartransport;Transmembrane;Transport,Proton myo-inositol cotransporter (H(+)-myo-inositol cotransporter) (Hmit).	3e-51	GO_ID:23819	TAIR|gene:2009831 SPTR:Q9C757 symbol:AT1G30220.1 [GO:0015144 "carbohydrate transporter activity" evidence=ISS] [GO:0005351 "sugar porter activity" evidence=ISS] [GO:0016020 "membrane" evidence=ISS] Interpro:IPR005829 InterPro:IPR007114 InterPro:IPR005828 InterPro:IPR002345 InterPro:IPR003663 Pfam:PF00083 GO:GO:0016020 PRINTS:PR00171 PROSITE:PS50850 PROSITE:PS00216 PROSITE:PS00217 PROSITE:PS00213 …	4e-132
Ljwgs_016975.1	99.1.4.3611	GO_ID:16330							NIP61_ARATH	Membrane;Multigenefamily;Repeat;Transmembrane;Transport,Probable aquaporin NIP6.1 (NOD26-like intrinsic protein 6.1).	6e-31	GO_ID:16330	TAIR|gene:2025821 SPTR:Q9SAI4 symbol:AT1G80760.1 [GO:0015250 "water channel activity" evidence=ISS] [GO:0006810 "transport" evidence=ISS] [GO:0016020 "membrane" evidence=ISS] InterPro:IPR000425 Pfam:PF00230 PRINTS:PR00783 ProDom:PD000295 PROSITE:PS00221 HSSP:P11244 EMBL:AC011713 GeneFarm:4879 SPTR:Q9SAI4	2e-31
Ljwgs_016975.1	99.1.3.2.513	NIP61_ARATH							NIP61_ARATH	Membrane;Multigenefamily;Repeat;Transmembrane;Transport,Probable aquaporin NIP6.1 (NOD26-like intrinsic protein 6.1).	6e-31	GO_ID:16330	TAIR|gene:2025821 SPTR:Q9SAI4 symbol:AT1G80760.1 [GO:0015250 "water channel activity" evidence=ISS] [GO:0006810 "transport" evidence=ISS] [GO:0016020 "membrane" evidence=ISS] InterPro:IPR000425 Pfam:PF00230 PRINTS:PR00783 ProDom:PD000295 PROSITE:PS00221 HSSP:P11244 EMBL:AC011713 GeneFarm:4879 SPTR:Q9SAI4	2e-31
chr1.CM0105.44	1.10.7.1	E2.3.1.74, bcsA chalcone synthase [EC:2.3.1.74] [COG:COG3424] [GO:0016210]	ehi:242.t00002	fatty acid elongase, putative [EC:2.3.1.74] [KO:K00660]	4e-107	DRA0326	COG3424	5e-16	BCSA_BACSU	Acyltransferase;Completeproteome;Transferase,Putative chalcone synthase (EC 2.3.1.74) (Naringenin-chalcone synthase).	1e-12	GO_ID:45189	TAIR|gene:2200954 SPTR:Q9MAM3 symbol:AT1G01120.1 [GO:0000038 "very-long-chain fatty acid metabolism" evidence=IDA] [GO:0030497 "fatty acid elongation" evidence=IDA] [GO:0042335 "cuticle biosynthesis" evidence=IMP] [GO:0008415 "acyltransferase activity" evidence=ISS] GO:GO:0009058 EMBL:AC007323 EMBL:AY074285 EMBL:AY096568 PIR:F86141 SPTR:Q9MAM3	0
chr1.CM0105.44	1.7.8.11	lipid A biosynthesis lauroyl acyltransferase [EC:2.3.1.-] [COG:COG1560] [GO:0008415]	ehi:242.t00002	fatty acid elongase, putative [EC:2.3.1.74] [KO:K00660]	4e-107	DRA0326	COG3424	5e-16	BCSA_BACSU	Acyltransferase;Completeproteome;Transferase,Putative chalcone synthase (EC 2.3.1.74) (Naringenin-chalcone synthase).	1e-12	GO_ID:45189	TAIR|gene:2200954 SPTR:Q9MAM3 symbol:AT1G01120.1 [GO:0000038 "very-long-chain fatty acid metabolism" evidence=IDA] [GO:0030497 "fatty acid elongation" evidence=IDA] [GO:0042335 "cuticle biosynthesis" evidence=IMP] [GO:0008415 "acyltransferase activity" evidence=ISS] GO:GO:0009058 EMBL:AC007323 EMBL:AY074285 EMBL:AY096568 PIR:F86141 SPTR:Q9MAM3	0
Ljwgs_126577.1	1.10.7.6	E2.4.1.91 flavonol 3-O-glucosyltransferase [EC:2.4.1.91] [GO:0047893] [CAZy:GT1]	ath:At4g15280	FCAALL.255; UDP-glucoronosyl/UDP-glucosyl transferase family protein [EC:2.4.1.91] [KO:K00724]	3e-61				UFOG6_MANES	Glycosyltransferase;Multigenefamily;Transferase,Flavonol 3-O-glucosyltransferase 6 (EC 2.4.1.91) (UDP-glucose flavonoid 3-O-glucosyltransferase 6) (Fragment).	4e-69	GO_ID:26779	TAIR|gene:2007451 SPTR:Q9LML7 symbol:AT1G07260.1 [GO:0008372 "cellular component unknown" evidence=ND] [GO:0016757 "transferase activity, transferring glycosyl groups" evidence=ISS] [GO:0008194 "UDP-glycosyltransferase activity" evidence=ISS] InterPro:IPR002213 Pfam:PF00201 GO:GO:0008152 PROSITE:PS00375 EMBL:AC067971 EMBL:BT006479 PIR:H86207 SPTR:Q9LML7	3e-78
Ljwgs_084044.1	1.9.2.5	E3.1.3.2 acid phosphatase [EC:3.1.3.2] [GO:0003993]							VSPB_SOYBN	Glycoprotein;Seedstorageprotein;Signal;Storageprotein,Stem 31 kDa glycoprotein precursor (Vegetative storage protein B).	5e-17	GO_ID:34923	TAIR|gene:3438792 SPTR:Q9SW12 symbol:AT4G25150.1 [GO:0000004 "biological process unknown" evidence=ND] [GO:0003993 "acid phosphatase activity" evidence=ISS] InterPro:IPR010028 InterPro:IPR005519 Pfam:PF03767 TIGRFAMs:TIGR01675 EMBL:AL161562 EMBL:AL035523 EMBL:AY074377 EMBL:AY091302 PIR:T05536 SPTR:Q9SW12	1e-13
Ljwgs_084044.1	1.11.4.9	E3.1.3.2 acid phosphatase [EC:3.1.3.2] [GO:0003993]							VSPB_SOYBN	Glycoprotein;Seedstorageprotein;Signal;Storageprotein,Stem 31 kDa glycoprotein precursor (Vegetative storage protein B).	5e-17	GO_ID:34923	TAIR|gene:3438792 SPTR:Q9SW12 symbol:AT4G25150.1 [GO:0000004 "biological process unknown" evidence=ND] [GO:0003993 "acid phosphatase activity" evidence=ISS] InterPro:IPR010028 InterPro:IPR005519 Pfam:PF03767 TIGRFAMs:TIGR01675 EMBL:AL161562 EMBL:AL035523 EMBL:AY074377 EMBL:AY091302 PIR:T05536 SPTR:Q9SW12	1e-13
TM0499.10	4.3.1.25	DIAPH1 diaphanous 1	hsa:1729	DIAPH1, DFNA1; diaphanous homolog 1 (Drosophila) [KO:K05740]	3e-12				DIAP1_HUMAN	Actin-binding;Coiledcoil;Cytoskeleton;Deafness;Directproteinsequencing;Repeat,Diaphanous protein homolog 1 (Diaphanous-related formin-1) (DRF1).	3e-12	GO_ID:51074	TAIR|gene:2094492 SPTR:Q9SE97 symbol:AT3G25500.1 [GO:0003779 "actin binding" evidence=ISS] InterPro:IPR003104 Pfam:PF02181 SMART:SM00498 EMBL:AB025639 EMBL:AF174427 EMBL:AY080793 EMBL:AY142579 SPTR:Q9SE97	6e-87
TM0499.10	4.1.3.48.1	DIAPH1 diaphanous 1	hsa:1729	DIAPH1, DFNA1; diaphanous homolog 1 (Drosophila) [KO:K05740]	3e-12				DIAP1_HUMAN	Actin-binding;Coiledcoil;Cytoskeleton;Deafness;Directproteinsequencing;Repeat,Diaphanous protein homolog 1 (Diaphanous-related formin-1) (DRF1).	3e-12	GO_ID:51074	TAIR|gene:2094492 SPTR:Q9SE97 symbol:AT3G25500.1 [GO:0003779 "actin binding" evidence=ISS] InterPro:IPR003104 Pfam:PF02181 SMART:SM00498 EMBL:AB025639 EMBL:AF174427 EMBL:AY080793 EMBL:AY142579 SPTR:Q9SE97	6e-87
Ljwgs_057933.1	3.1.4.2.2	GLPF glycerol uptake facilitator protein	mmp:MMP0963	aquaporin related [KO:K02440]	8e-18	AF1426	COG0580	9e-18	NIP61_ARATH	Membrane;Multigenefamily;Repeat;Transmembrane;Transport,Probable aquaporin NIP6.1 (NOD26-like intrinsic protein 6.1).	1e-66	GO_ID:16330	TAIR|gene:2025821 SPTR:Q9SAI4 symbol:AT1G80760.1 [GO:0015250 "water channel activity" evidence=ISS] [GO:0006810 "transport" evidence=ISS] [GO:0016020 "membrane" evidence=ISS] InterPro:IPR000425 Pfam:PF00230 PRINTS:PR00783 ProDom:PD000295 PROSITE:PS00221 HSSP:P11244 EMBL:AC011713 GeneFarm:4879 SPTR:Q9SAI4	5e-67
chr1.TM0862.11.1	1.7.3.2	E3.2.1.23, lacZ beta-galactosidase [EC:3.2.1.23] [COG:COG2731 COG3250] [GO:0004565]	ath:At5g20710	T1M15.110; glycosyl hydrolase family 35 (beta-galactosidase) [EC:3.2.1.23] [KO:K01190]	9e-55				BGAL_LYCES	Directproteinsequencing;Glycosidase;Hydrolase;Signal,Beta-galactosidase precursor (EC 3.2.1.23) (Lactase) (Acid beta- galactosidase) (Exo-(1-->4)-beta-D-galactanase).	2e-67	GO_ID:8549	TAIR|gene:3441089 SPTR:Q9FN08 symbol:AT5G63810.1 [GO:0004565 "beta-galactosidase activity" evidence=ISS] InterPro:IPR001944 Pfam:PF01301 PRINTS:PR00742 PROSITE:PS01182 EMBL:AB007646 EMBL:AY093118 EMBL:BT010338 SPTR:Q9FN08	1e-72
chr1.TM0862.11.1	1.3.9.29	E3.2.1.23, lacZ beta-galactosidase [EC:3.2.1.23] [COG:COG2731 COG3250] [GO:0004565]	ath:At5g20710	T1M15.110; glycosyl hydrolase family 35 (beta-galactosidase) [EC:3.2.1.23] [KO:K01190]	9e-55				BGAL_LYCES	Directproteinsequencing;Glycosidase;Hydrolase;Signal,Beta-galactosidase precursor (EC 3.2.1.23) (Lactase) (Acid beta- galactosidase) (Exo-(1-->4)-beta-D-galactanase).	2e-67	GO_ID:8549	TAIR|gene:3441089 SPTR:Q9FN08 symbol:AT5G63810.1 [GO:0004565 "beta-galactosidase activity" evidence=ISS] InterPro:IPR001944 Pfam:PF01301 PRINTS:PR00742 PROSITE:PS01182 EMBL:AB007646 EMBL:AY093118 EMBL:BT010338 SPTR:Q9FN08	1e-72
chr1.TM0862.11.1	1.7.11.20	E3.2.1.23, lacZ beta-galactosidase [EC:3.2.1.23] [COG:COG2731 COG3250] [GO:0004565]	ath:At5g20710	T1M15.110; glycosyl hydrolase family 35 (beta-galactosidase) [EC:3.2.1.23] [KO:K01190]	9e-55				BGAL_LYCES	Directproteinsequencing;Glycosidase;Hydrolase;Signal,Beta-galactosidase precursor (EC 3.2.1.23) (Lactase) (Acid beta- galactosidase) (Exo-(1-->4)-beta-D-galactanase).	2e-67	GO_ID:8549	TAIR|gene:3441089 SPTR:Q9FN08 symbol:AT5G63810.1 [GO:0004565 "beta-galactosidase activity" evidence=ISS] InterPro:IPR001944 Pfam:PF01301 PRINTS:PR00742 PROSITE:PS01182 EMBL:AB007646 EMBL:AY093118 EMBL:BT010338 SPTR:Q9FN08	1e-72
chr1.TM0862.11.1	1.1.6.9	E3.2.1.23, lacZ beta-galactosidase [EC:3.2.1.23] [COG:COG2731 COG3250] [GO:0004565]	ath:At5g20710	T1M15.110; glycosyl hydrolase family 35 (beta-galactosidase) [EC:3.2.1.23] [KO:K01190]	9e-55				BGAL_LYCES	Directproteinsequencing;Glycosidase;Hydrolase;Signal,Beta-galactosidase precursor (EC 3.2.1.23) (Lactase) (Acid beta- galactosidase) (Exo-(1-->4)-beta-D-galactanase).	2e-67	GO_ID:8549	TAIR|gene:3441089 SPTR:Q9FN08 symbol:AT5G63810.1 [GO:0004565 "beta-galactosidase activity" evidence=ISS] InterPro:IPR001944 Pfam:PF01301 PRINTS:PR00742 PROSITE:PS01182 EMBL:AB007646 EMBL:AY093118 EMBL:BT010338 SPTR:Q9FN08	1e-72
chr1.TM0862.11.1	1.7.7.9	E3.2.1.23, lacZ beta-galactosidase [EC:3.2.1.23] [COG:COG2731 COG3250] [GO:0004565]	ath:At5g20710	T1M15.110; glycosyl hydrolase family 35 (beta-galactosidase) [EC:3.2.1.23] [KO:K01190]	9e-55				BGAL_LYCES	Directproteinsequencing;Glycosidase;Hydrolase;Signal,Beta-galactosidase precursor (EC 3.2.1.23) (Lactase) (Acid beta- galactosidase) (Exo-(1-->4)-beta-D-galactanase).	2e-67	GO_ID:8549	TAIR|gene:3441089 SPTR:Q9FN08 symbol:AT5G63810.1 [GO:0004565 "beta-galactosidase activity" evidence=ISS] InterPro:IPR001944 Pfam:PF01301 PRINTS:PR00742 PROSITE:PS01182 EMBL:AB007646 EMBL:AY093118 EMBL:BT010338 SPTR:Q9FN08	1e-72
chr1.CM1413.11.1	99.2	Unclassified without homolog
Ljwgs_019377.1	99.1.3.2.795	T10_MOUSE				PA0339	COG3332	3e-15	T10_MOUSE	,Ser/Thr-rich protein T10 in DGCR region.	5e-17	GO_ID:3893	ZFIN|ZDB-GENE-040808-42 SPTR:Q6AXK1 symbol:zgc:100952 "zgc:100952" [GO:0008372 "cellular component unknown" evidence=ND] [GO:0000004 "biological process unknown" evidence=ND] [GO:0005554 "molecular function unknown" evidence=ND] ZFIN:ZDB-GENE-040808-42 InterPro:IPR008551 PANTHER:PTHR17985 Pfam:PF05742 EMBL:BC079504 SPTR:Q6AXK1	3e-14
Ljwgs_019377.1	99.1.2.209	COG3332				PA0339	COG3332	3e-15	T10_MOUSE	,Ser/Thr-rich protein T10 in DGCR region.	5e-17	GO_ID:3893	ZFIN|ZDB-GENE-040808-42 SPTR:Q6AXK1 symbol:zgc:100952 "zgc:100952" [GO:0008372 "cellular component unknown" evidence=ND] [GO:0000004 "biological process unknown" evidence=ND] [GO:0005554 "molecular function unknown" evidence=ND] ZFIN:ZDB-GENE-040808-42 InterPro:IPR008551 PANTHER:PTHR17985 Pfam:PF05742 EMBL:BC079504 SPTR:Q6AXK1	3e-14
Ljwgs_019377.1	99.1.4.4821	GO_ID:3893				PA0339	COG3332	3e-15	T10_MOUSE	,Ser/Thr-rich protein T10 in DGCR region.	5e-17	GO_ID:3893	ZFIN|ZDB-GENE-040808-42 SPTR:Q6AXK1 symbol:zgc:100952 "zgc:100952" [GO:0008372 "cellular component unknown" evidence=ND] [GO:0000004 "biological process unknown" evidence=ND] [GO:0005554 "molecular function unknown" evidence=ND] ZFIN:ZDB-GENE-040808-42 InterPro:IPR008551 PANTHER:PTHR17985 Pfam:PF05742 EMBL:BC079504 SPTR:Q6AXK1	3e-14
chr5.TM1598.12	99.1.4.7970	GO_ID:36983										GO_ID:36983	TAIR|gene:2027578 SPTR:Q9FXB0 symbol:AT1G56580.1 [GO:0000004 "biological process unknown" evidence=ND] [GO:0008372 "cellular component unknown" evidence=ND] [GO:0005554 "molecular function unknown" evidence=ISS] Pfam:PF04398 InterPro:IPR007493 EMBL:AC009323 EMBL:AY058110 EMBL:AY101534 PIR:E96607 SPTR:Q9FXB0	2e-53
Ljwgs_065095.1	1.11.14.4	E1.14.-.- [EC:1.14.-.-] [COG:COG2124]	hma:rrnAC0073	cyc; cytochrome P450 [EC:1.14.14.1 1.6.2.4] [KO:K00493 K00327]	9e-09	VNG0422G	COG2124	4e-10	C86A1_ARATH	Heme;Iron;Membrane;Metal-binding;Monooxygenase;Multigenefamily;Oxidoreductase;Transmembrane,Cytochrome P450 86A1 (EC 1.14.-.-) (CYPLXXXVI) (P450-dependent fatty acid omega-hydroxylase).	3e-29	GO_ID:35437	TAIR|gene:2058557 SPTR:O22189 symbol:AT2G23180.1 [GO:0019825 "oxygen binding" evidence=ISS] InterPro:IPR001128 Pfam:PF00067 InterPro:IPR002403 InterPro:IPR002401 PRINTS:PR00463 PRINTS:PR00385 PROSITE:PS00086 PRINTS:PR00465 EMBL:AC002391 EMBL:AF370589 EMBL:AK117717 PIR:T00514 SPTR:O22189	2e-37
Ljwgs_065095.1	1.10.3.12	E1.14.-.- [EC:1.14.-.-] [COG:COG2124]	hma:rrnAC0073	cyc; cytochrome P450 [EC:1.14.14.1 1.6.2.4] [KO:K00493 K00327]	9e-09	VNG0422G	COG2124	4e-10	C86A1_ARATH	Heme;Iron;Membrane;Metal-binding;Monooxygenase;Multigenefamily;Oxidoreductase;Transmembrane,Cytochrome P450 86A1 (EC 1.14.-.-) (CYPLXXXVI) (P450-dependent fatty acid omega-hydroxylase).	3e-29	GO_ID:35437	TAIR|gene:2058557 SPTR:O22189 symbol:AT2G23180.1 [GO:0019825 "oxygen binding" evidence=ISS] InterPro:IPR001128 Pfam:PF00067 InterPro:IPR002403 InterPro:IPR002401 PRINTS:PR00463 PRINTS:PR00385 PROSITE:PS00086 PRINTS:PR00465 EMBL:AC002391 EMBL:AF370589 EMBL:AK117717 PIR:T00514 SPTR:O22189	2e-37
Ljwgs_065095.1	1.10.6.12	E1.14.-.- [EC:1.14.-.-] [COG:COG2124]	hma:rrnAC0073	cyc; cytochrome P450 [EC:1.14.14.1 1.6.2.4] [KO:K00493 K00327]	9e-09	VNG0422G	COG2124	4e-10	C86A1_ARATH	Heme;Iron;Membrane;Metal-binding;Monooxygenase;Multigenefamily;Oxidoreductase;Transmembrane,Cytochrome P450 86A1 (EC 1.14.-.-) (CYPLXXXVI) (P450-dependent fatty acid omega-hydroxylase).	3e-29	GO_ID:35437	TAIR|gene:2058557 SPTR:O22189 symbol:AT2G23180.1 [GO:0019825 "oxygen binding" evidence=ISS] InterPro:IPR001128 Pfam:PF00067 InterPro:IPR002403 InterPro:IPR002401 PRINTS:PR00463 PRINTS:PR00385 PROSITE:PS00086 PRINTS:PR00465 EMBL:AC002391 EMBL:AF370589 EMBL:AK117717 PIR:T00514 SPTR:O22189	2e-37
Ljwgs_065095.1	1.3.3.23	E1.14.14.1 unspecific monooxygenase [EC:1.14.14.1] [COG:COG2124] [GO:0050381]	hma:rrnAC0073	cyc; cytochrome P450 [EC:1.14.14.1 1.6.2.4] [KO:K00493 K00327]	9e-09	VNG0422G	COG2124	4e-10	C86A1_ARATH	Heme;Iron;Membrane;Metal-binding;Monooxygenase;Multigenefamily;Oxidoreductase;Transmembrane,Cytochrome P450 86A1 (EC 1.14.-.-) (CYPLXXXVI) (P450-dependent fatty acid omega-hydroxylase).	3e-29	GO_ID:35437	TAIR|gene:2058557 SPTR:O22189 symbol:AT2G23180.1 [GO:0019825 "oxygen binding" evidence=ISS] InterPro:IPR001128 Pfam:PF00067 InterPro:IPR002403 InterPro:IPR002401 PRINTS:PR00463 PRINTS:PR00385 PROSITE:PS00086 PRINTS:PR00465 EMBL:AC002391 EMBL:AF370589 EMBL:AK117717 PIR:T00514 SPTR:O22189	2e-37
Ljwgs_065095.1	1.1.7.13	E1.14.-.- [EC:1.14.-.-] [COG:COG2124]	hma:rrnAC0073	cyc; cytochrome P450 [EC:1.14.14.1 1.6.2.4] [KO:K00493 K00327]	9e-09	VNG0422G	COG2124	4e-10	C86A1_ARATH	Heme;Iron;Membrane;Metal-binding;Monooxygenase;Multigenefamily;Oxidoreductase;Transmembrane,Cytochrome P450 86A1 (EC 1.14.-.-) (CYPLXXXVI) (P450-dependent fatty acid omega-hydroxylase).	3e-29	GO_ID:35437	TAIR|gene:2058557 SPTR:O22189 symbol:AT2G23180.1 [GO:0019825 "oxygen binding" evidence=ISS] InterPro:IPR001128 Pfam:PF00067 InterPro:IPR002403 InterPro:IPR002401 PRINTS:PR00463 PRINTS:PR00385 PROSITE:PS00086 PRINTS:PR00465 EMBL:AC002391 EMBL:AF370589 EMBL:AK117717 PIR:T00514 SPTR:O22189	2e-37
Ljwgs_065095.1	1.5.14.29	E1.14.14.1 unspecific monooxygenase [EC:1.14.14.1] [COG:COG2124] [GO:0050381]	hma:rrnAC0073	cyc; cytochrome P450 [EC:1.14.14.1 1.6.2.4] [KO:K00493 K00327]	9e-09	VNG0422G	COG2124	4e-10	C86A1_ARATH	Heme;Iron;Membrane;Metal-binding;Monooxygenase;Multigenefamily;Oxidoreductase;Transmembrane,Cytochrome P450 86A1 (EC 1.14.-.-) (CYPLXXXVI) (P450-dependent fatty acid omega-hydroxylase).	3e-29	GO_ID:35437	TAIR|gene:2058557 SPTR:O22189 symbol:AT2G23180.1 [GO:0019825 "oxygen binding" evidence=ISS] InterPro:IPR001128 Pfam:PF00067 InterPro:IPR002403 InterPro:IPR002401 PRINTS:PR00463 PRINTS:PR00385 PROSITE:PS00086 PRINTS:PR00465 EMBL:AC002391 EMBL:AF370589 EMBL:AK117717 PIR:T00514 SPTR:O22189	2e-37
Ljwgs_065095.1	1.11.4.6	E1.14.-.- [EC:1.14.-.-] [COG:COG2124]	hma:rrnAC0073	cyc; cytochrome P450 [EC:1.14.14.1 1.6.2.4] [KO:K00493 K00327]	9e-09	VNG0422G	COG2124	4e-10	C86A1_ARATH	Heme;Iron;Membrane;Metal-binding;Monooxygenase;Multigenefamily;Oxidoreductase;Transmembrane,Cytochrome P450 86A1 (EC 1.14.-.-) (CYPLXXXVI) (P450-dependent fatty acid omega-hydroxylase).	3e-29	GO_ID:35437	TAIR|gene:2058557 SPTR:O22189 symbol:AT2G23180.1 [GO:0019825 "oxygen binding" evidence=ISS] InterPro:IPR001128 Pfam:PF00067 InterPro:IPR002403 InterPro:IPR002401 PRINTS:PR00463 PRINTS:PR00385 PROSITE:PS00086 PRINTS:PR00465 EMBL:AC002391 EMBL:AF370589 EMBL:AK117717 PIR:T00514 SPTR:O22189	2e-37
Ljwgs_065095.1	1.11.4.2	E1.14.14.1 unspecific monooxygenase [EC:1.14.14.1] [COG:COG2124] [GO:0050381]	hma:rrnAC0073	cyc; cytochrome P450 [EC:1.14.14.1 1.6.2.4] [KO:K00493 K00327]	9e-09	VNG0422G	COG2124	4e-10	C86A1_ARATH	Heme;Iron;Membrane;Metal-binding;Monooxygenase;Multigenefamily;Oxidoreductase;Transmembrane,Cytochrome P450 86A1 (EC 1.14.-.-) (CYPLXXXVI) (P450-dependent fatty acid omega-hydroxylase).	3e-29	GO_ID:35437	TAIR|gene:2058557 SPTR:O22189 symbol:AT2G23180.1 [GO:0019825 "oxygen binding" evidence=ISS] InterPro:IPR001128 Pfam:PF00067 InterPro:IPR002403 InterPro:IPR002401 PRINTS:PR00463 PRINTS:PR00385 PROSITE:PS00086 PRINTS:PR00465 EMBL:AC002391 EMBL:AF370589 EMBL:AK117717 PIR:T00514 SPTR:O22189	2e-37
chr1.CM0063.60	3.1.3.3.5	ADIC arginine:agmatine antiporter [COG:COG0531]	bcz:BCZK0506	amino acid permease (amino acid transporter) [KO:K03294]	6e-14	Rv2320c	COG0531	2e-12	CTR1_HUMAN	Amino-acidtransport;Directproteinsequencing;Glycoprotein;Membrane;Receptor;Transmembrane;Transport,High-affinity cationic amino acid transporter-1 (CAT-1) (CAT1) (System Y+ basic amino acid transporter) (Ecotropic retroviral leukemia receptor homolog) (ERR) (Ecotropic retrovirus receptor homolog).	3e-13	GO_ID:30187	TIGR_CMR|BA0593 SPTR:Q81VA5 symbol:BA0593 "amino acid permease family protein" [GO:0006865 "amino acid transport" evidence=ISS] [GO:0015359 "amino acid permease activity" evidence=ISS] InterPro:IPR002293 InterPro:IPR004841 Pfam:PF00324 GO:GO:0006810 GO:GO:0016020 EMBL:AE017334 EMBL:AE017225 EMBL:AE017026 TIGR:BA0593 TIGR:GBAA0593 SPTR:Q81VA5	3e-14
chr1.CM0063.60	3.1.3.3.3	CADB cadaverine:lysine antiporter [COG:COG0531]	bcz:BCZK0506	amino acid permease (amino acid transporter) [KO:K03294]	6e-14	Rv2320c	COG0531	2e-12	CTR1_HUMAN	Amino-acidtransport;Directproteinsequencing;Glycoprotein;Membrane;Receptor;Transmembrane;Transport,High-affinity cationic amino acid transporter-1 (CAT-1) (CAT1) (System Y+ basic amino acid transporter) (Ecotropic retroviral leukemia receptor homolog) (ERR) (Ecotropic retrovirus receptor homolog).	3e-13	GO_ID:30187	TIGR_CMR|BA0593 SPTR:Q81VA5 symbol:BA0593 "amino acid permease family protein" [GO:0006865 "amino acid transport" evidence=ISS] [GO:0015359 "amino acid permease activity" evidence=ISS] InterPro:IPR002293 InterPro:IPR004841 Pfam:PF00324 GO:GO:0006810 GO:GO:0016020 EMBL:AE017334 EMBL:AE017225 EMBL:AE017026 TIGR:BA0593 TIGR:GBAA0593 SPTR:Q81VA5	3e-14
chr1.CM0063.60	3.1.3.3.2	POTE putrescine:ornithine antiporter [COG:COG0531]	bcz:BCZK0506	amino acid permease (amino acid transporter) [KO:K03294]	6e-14	Rv2320c	COG0531	2e-12	CTR1_HUMAN	Amino-acidtransport;Directproteinsequencing;Glycoprotein;Membrane;Receptor;Transmembrane;Transport,High-affinity cationic amino acid transporter-1 (CAT-1) (CAT1) (System Y+ basic amino acid transporter) (Ecotropic retroviral leukemia receptor homolog) (ERR) (Ecotropic retrovirus receptor homolog).	3e-13	GO_ID:30187	TIGR_CMR|BA0593 SPTR:Q81VA5 symbol:BA0593 "amino acid permease family protein" [GO:0006865 "amino acid transport" evidence=ISS] [GO:0015359 "amino acid permease activity" evidence=ISS] InterPro:IPR002293 InterPro:IPR004841 Pfam:PF00324 GO:GO:0006810 GO:GO:0016020 EMBL:AE017334 EMBL:AE017225 EMBL:AE017026 TIGR:BA0593 TIGR:GBAA0593 SPTR:Q81VA5	3e-14
chr1.CM0063.60	3.1.3.3.4	ARCD arginine:ornithine antiporter [COG:COG0531]	bcz:BCZK0506	amino acid permease (amino acid transporter) [KO:K03294]	6e-14	Rv2320c	COG0531	2e-12	CTR1_HUMAN	Amino-acidtransport;Directproteinsequencing;Glycoprotein;Membrane;Receptor;Transmembrane;Transport,High-affinity cationic amino acid transporter-1 (CAT-1) (CAT1) (System Y+ basic amino acid transporter) (Ecotropic retroviral leukemia receptor homolog) (ERR) (Ecotropic retrovirus receptor homolog).	3e-13	GO_ID:30187	TIGR_CMR|BA0593 SPTR:Q81VA5 symbol:BA0593 "amino acid permease family protein" [GO:0006865 "amino acid transport" evidence=ISS] [GO:0015359 "amino acid permease activity" evidence=ISS] InterPro:IPR002293 InterPro:IPR004841 Pfam:PF00324 GO:GO:0006810 GO:GO:0016020 EMBL:AE017334 EMBL:AE017225 EMBL:AE017026 TIGR:BA0593 TIGR:GBAA0593 SPTR:Q81VA5	3e-14
chr1.CM0063.60	3.1.3.4	TC.LAT L-amino acid transporter, LAT family [COG:COG0531] [TC:2.A.3.8]	bcz:BCZK0506	amino acid permease (amino acid transporter) [KO:K03294]	6e-14	Rv2320c	COG0531	2e-12	CTR1_HUMAN	Amino-acidtransport;Directproteinsequencing;Glycoprotein;Membrane;Receptor;Transmembrane;Transport,High-affinity cationic amino acid transporter-1 (CAT-1) (CAT1) (System Y+ basic amino acid transporter) (Ecotropic retroviral leukemia receptor homolog) (ERR) (Ecotropic retrovirus receptor homolog).	3e-13	GO_ID:30187	TIGR_CMR|BA0593 SPTR:Q81VA5 symbol:BA0593 "amino acid permease family protein" [GO:0006865 "amino acid transport" evidence=ISS] [GO:0015359 "amino acid permease activity" evidence=ISS] InterPro:IPR002293 InterPro:IPR004841 Pfam:PF00324 GO:GO:0006810 GO:GO:0016020 EMBL:AE017334 EMBL:AE017225 EMBL:AE017026 TIGR:BA0593 TIGR:GBAA0593 SPTR:Q81VA5	3e-14
chr1.CM0063.60	3.1.3.3.1	TC.APA basic amino acid/polyamine antiporter, APA family [COG:COG0531]	bcz:BCZK0506	amino acid permease (amino acid transporter) [KO:K03294]	6e-14	Rv2320c	COG0531	2e-12	CTR1_HUMAN	Amino-acidtransport;Directproteinsequencing;Glycoprotein;Membrane;Receptor;Transmembrane;Transport,High-affinity cationic amino acid transporter-1 (CAT-1) (CAT1) (System Y+ basic amino acid transporter) (Ecotropic retroviral leukemia receptor homolog) (ERR) (Ecotropic retrovirus receptor homolog).	3e-13	GO_ID:30187	TIGR_CMR|BA0593 SPTR:Q81VA5 symbol:BA0593 "amino acid permease family protein" [GO:0006865 "amino acid transport" evidence=ISS] [GO:0015359 "amino acid permease activity" evidence=ISS] InterPro:IPR002293 InterPro:IPR004841 Pfam:PF00324 GO:GO:0006810 GO:GO:0016020 EMBL:AE017334 EMBL:AE017225 EMBL:AE017026 TIGR:BA0593 TIGR:GBAA0593 SPTR:Q81VA5	3e-14
Ljwgs_045283.2	99.1.4.2067	GO_ID:45037							DR206_PEA	Pathogenesis-relatedprotein;Plantdefense,Disease resistance response protein 206.	8e-09	GO_ID:45037	TAIR|gene:3433070 SPTR:Q9C523 symbol:AT1G58170.1 [GO:0005554 "molecular function unknown" evidence=ND] [GO:0006952 "defense response" evidence=ISS] [GO:0009807 "lignan biosynthesis" evidence=ISS] InterPro:IPR004265 Pfam:PF03018 EMBL:AC079604 EMBL:AC079131 EMBL:AK117899 EMBL:BT003709 PIR:A96615 SPTR:Q9C523	1e-36
Ljwgs_045283.2	99.1.3.2.1009	DR206_PEA							DR206_PEA	Pathogenesis-relatedprotein;Plantdefense,Disease resistance response protein 206.	8e-09	GO_ID:45037	TAIR|gene:3433070 SPTR:Q9C523 symbol:AT1G58170.1 [GO:0005554 "molecular function unknown" evidence=ND] [GO:0006952 "defense response" evidence=ISS] [GO:0009807 "lignan biosynthesis" evidence=ISS] InterPro:IPR004265 Pfam:PF03018 EMBL:AC079604 EMBL:AC079131 EMBL:AK117899 EMBL:BT003709 PIR:A96615 SPTR:Q9C523	1e-36
chr6.CM0037.22	1.1.8.56	E2.4.1.12 cellulose synthase (UDP-forming) [EC:2.4.1.12] [COG:COG1215] [GO:0016760] [CAZy:GT2]	ava:Ava_1568	cellulose synthase catalytic subunit [EC:2.4.1.12] [KO:K00694]	1e-14				CESA7_ARATH	3D-structure;Cellwall;Cellulosebiosynthesis;Coiledcoil;Glycoprotein;Glycosyltransferase;Membrane;Metal-binding;Transferase;Transmembrane;Zinc;Zinc-finger,Cellulose synthase A catalytic subunit 7 [UDP-forming] (EC 2.4.1.12) (AtCesA-7) (Irregular xylem protein 3) (AtIRX3).	0	GO_ID:21079	TAIR|gene:2178934 SPTR:Q9SWW6 symbol:AT5G17420.1 [GO:0005886 "plasma membrane" evidence=TAS] [GO:0009834 "secondary cell wall biosynthesis (sensu Magnoliophyta)" evidence=IMP] [GO:0016759 "cellulose synthase activity" evidence=IMP] [GO:0030244 "cellulose biosynthesis" evidence=IMP] InterPro:IPR001841 InterPro:IPR005150 Pfam:PF03552 PROSITE:PS50089 SMART:SM00184 GO:GO:0016020 EMBL:AL391142 EMBL:AF…	0
TM1471.6	1.10.7.6	E2.4.1.91 flavonol 3-O-glucosyltransferase [EC:2.4.1.91] [GO:0047893] [CAZy:GT1]	ath:At4g15280	FCAALL.255; UDP-glucoronosyl/UDP-glucosyl transferase family protein [EC:2.4.1.91] [KO:K00724]	8e-37				HQGT_RAUSE	Directproteinsequencing;Glycosyltransferase;Transferase,Hydroquinone glucosyltransferase (EC 2.4.1.218) (Arbutin synthase).	3e-78	GO_ID:6429	TAIR|gene:2125022 SPTR:Q9M156 symbol:AT4G01070.1 [GO:0016757 "transferase activity, transferring glycosyl groups" evidence=ISS] [GO:0008194 "UDP-glycosyltransferase activity" evidence=ISS;IDA] [GO:0042178 "xenobiotic catabolism" evidence=IDA] [GO:0009636 "response to toxin" evidence=IDA] [GO:0035251 "UDP-glucosyltransferase activity" evidence=IMP] [GO:0006805 "xenobiotic metabolism" evidence=IMP]…	7e-74
chr1.CM0361.52	3.1.1.29.3	CCMA heme exporter ATP-binding protein CcmA [EC:3.6.3.41] [COG:COG1131] [GO:0015439]	mmu:26357	Abcg2; ATP-binding cassette, sub-family G (WHITE), member 2 [KO:K05681]	2e-74	YOL075c_3	COG1131	4e-50	ABCG2_MOUSE	ATP-binding;Glycoprotein;Membrane;Nucleotide-binding;Transmembrane;Transport,ATP-binding cassette sub-family G member 2 (Breast cancer resistance protein 1 homolog).	1e-74	GO_ID:53339	TAIR|gene:2144132 SPTR:Q93YS4 symbol:AT5G06530.1 [GO:0042626 "ATPase activity, coupled to transmembrane movement of substances" evidence=ISS] InterPro:IPR003593 InterPro:IPR003439 Pfam:PF00005 InterPro:IPR000412 Pfam:PF01061 Prosite:PS00211 SMART:SM00382 ProDom:PD000006 PROSITE:PS50893 EMBL:AY059787 EMBL:AY114068 HSSP:P06611 SPTR:Q93YS4	0
chr1.CM0361.52	3.1.1.35.3	ABCG2 ATP-binding cassette, subfamily G (WHITE), member 2	mmu:26357	Abcg2; ATP-binding cassette, sub-family G (WHITE), member 2 [KO:K05681]	2e-74	YOL075c_3	COG1131	4e-50	ABCG2_MOUSE	ATP-binding;Glycoprotein;Membrane;Nucleotide-binding;Transmembrane;Transport,ATP-binding cassette sub-family G member 2 (Breast cancer resistance protein 1 homolog).	1e-74	GO_ID:53339	TAIR|gene:2144132 SPTR:Q93YS4 symbol:AT5G06530.1 [GO:0042626 "ATPase activity, coupled to transmembrane movement of substances" evidence=ISS] InterPro:IPR003593 InterPro:IPR003439 Pfam:PF00005 InterPro:IPR000412 Pfam:PF01061 Prosite:PS00211 SMART:SM00382 ProDom:PD000006 PROSITE:PS50893 EMBL:AY059787 EMBL:AY114068 HSSP:P06611 SPTR:Q93YS4	0
chr1.CM0361.52	1.2.7.51.3	CCMA heme exporter ATP-binding protein CcmA [EC:3.6.3.41] [COG:COG1131] [GO:0015439]	mmu:26357	Abcg2; ATP-binding cassette, sub-family G (WHITE), member 2 [KO:K05681]	2e-74	YOL075c_3	COG1131	4e-50	ABCG2_MOUSE	ATP-binding;Glycoprotein;Membrane;Nucleotide-binding;Transmembrane;Transport,ATP-binding cassette sub-family G member 2 (Breast cancer resistance protein 1 homolog).	1e-74	GO_ID:53339	TAIR|gene:2144132 SPTR:Q93YS4 symbol:AT5G06530.1 [GO:0042626 "ATPase activity, coupled to transmembrane movement of substances" evidence=ISS] InterPro:IPR003593 InterPro:IPR003439 Pfam:PF00005 InterPro:IPR000412 Pfam:PF01061 Prosite:PS00211 SMART:SM00382 ProDom:PD000006 PROSITE:PS50893 EMBL:AY059787 EMBL:AY114068 HSSP:P06611 SPTR:Q93YS4	0
chr1.CM0361.52	3.3.10.140	ABCG2 ATP-binding cassette, subfamily G (WHITE), member 2 [TC:3.A.1.204]	mmu:26357	Abcg2; ATP-binding cassette, sub-family G (WHITE), member 2 [KO:K05681]	2e-74	YOL075c_3	COG1131	4e-50	ABCG2_MOUSE	ATP-binding;Glycoprotein;Membrane;Nucleotide-binding;Transmembrane;Transport,ATP-binding cassette sub-family G member 2 (Breast cancer resistance protein 1 homolog).	1e-74	GO_ID:53339	TAIR|gene:2144132 SPTR:Q93YS4 symbol:AT5G06530.1 [GO:0042626 "ATPase activity, coupled to transmembrane movement of substances" evidence=ISS] InterPro:IPR003593 InterPro:IPR003439 Pfam:PF00005 InterPro:IPR000412 Pfam:PF01061 Prosite:PS00211 SMART:SM00382 ProDom:PD000006 PROSITE:PS50893 EMBL:AY059787 EMBL:AY114068 HSSP:P06611 SPTR:Q93YS4	0
chr1.CM0361.52	3.1.1.23	ABC-2.A ABC-2 type transport system ATP-binding protein [COG:COG1131 COG1134]	mmu:26357	Abcg2; ATP-binding cassette, sub-family G (WHITE), member 2 [KO:K05681]	2e-74	YOL075c_3	COG1131	4e-50	ABCG2_MOUSE	ATP-binding;Glycoprotein;Membrane;Nucleotide-binding;Transmembrane;Transport,ATP-binding cassette sub-family G member 2 (Breast cancer resistance protein 1 homolog).	1e-74	GO_ID:53339	TAIR|gene:2144132 SPTR:Q93YS4 symbol:AT5G06530.1 [GO:0042626 "ATPase activity, coupled to transmembrane movement of substances" evidence=ISS] InterPro:IPR003593 InterPro:IPR003439 Pfam:PF00005 InterPro:IPR000412 Pfam:PF01061 Prosite:PS00211 SMART:SM00382 ProDom:PD000006 PROSITE:PS50893 EMBL:AY059787 EMBL:AY114068 HSSP:P06611 SPTR:Q93YS4	0
Ljwgs_019729.1	99.1.4.8203	GO_ID:47687										GO_ID:47687	TAIR|gene:2016599 SPTR:Q42400 symbol:AT1G58360.1 [GO:0015359 "amino acid permease activity" evidence=ISS] InterPro:IPR002422 InterPro:IPR001395 GO:GO:0006810 GO:GO:0016020 PROSITE:PS00063 Pfam:PF01490 EMBL:AC008051 EMBL:X67124 EMBL:L16240 EMBL:AB077822 PIR:A48187 SPTR:Q42400	4e-55
Ljwgs_062924.1	99.1.3.1.15	EC 3.4.16.5	ath:At4g12910	F25G13.7; serine carboxypeptidase S10 family protein [EC:3.4.16.5] [KO:K01287]	6e-18				CBP1_HORVU	Carboxypeptidase;Directproteinsequencing;Glycoprotein;Hydrolase;Protease;Signal;Zymogen,Serine carboxypeptidase I precursor (EC 3.4.16.5) (Carboxypeptidase C) (CP-MI) [Contains: Serine carboxypeptidase I chain A; Serine carboxypeptidase I chain B].	8e-20
Ljwgs_062924.1	99.1.1.32	KO:K01287	ath:At4g12910	F25G13.7; serine carboxypeptidase S10 family protein [EC:3.4.16.5] [KO:K01287]	6e-18				CBP1_HORVU	Carboxypeptidase;Directproteinsequencing;Glycoprotein;Hydrolase;Protease;Signal;Zymogen,Serine carboxypeptidase I precursor (EC 3.4.16.5) (Carboxypeptidase C) (CP-MI) [Contains: Serine carboxypeptidase I chain A; Serine carboxypeptidase I chain B].	8e-20
TM0674.3.3	99.1.4.3175	GO_ID:48100										GO_ID:48100	TAIR|gene:2018752 SPTR:Q94F40 symbol:AT1G28600.1 [GO:0016789 "carboxylic ester hydrolase activity" evidence=ISS] INTERPRO:IPR001087 Pfam:PF00657 EMBL:AF385739 EMBL:AY133675 SPTR:Q94F40	1e-16
chr4.CM0003.40	3.2.12.42	ADIPOR adiponectin receptor	rno:289036	LOC289036; adiponectin receptor 1 [KO:K07297]	6e-39	YOL002c	COG1272	1e-25	ADRL_DROME	Alternativesplicing;Fattyacidmetabolism;Lipidmetabolism;Membrane;Receptor;Transmembrane,ADIPOR-like receptor CG5315.	2e-41	GO_ID:50767	TAIR|gene:2149318 SPTR:Q93ZH9 symbol:AT5G20270.1 [GO:0005554 "molecular function unknown" evidence=ND] InterPro:IPR004254 Pfam:PF03006 EMBL:AY057524 EMBL:AY086377 EMBL:AY143975 SPTR:Q93ZH9	4e-104
chr3.CM0196.45	99.1.4.5689	GO_ID:53169	ath:At5g42650	MFO20.7; allene oxide synthase / cytochrome P450 74A [EC:4.2.1.92] [KO:K01723]	8e-102				CP74_LINUS	Chloroplast;Directproteinsequencing;Fattyacidbiosynthesis;Heme;Iron;Lipidsynthesis;Lyase;Metal-binding;Oxylipinbiosynthesis;Plastid;Polymorphism;Transitpeptide,Cytochrome P450 74A, chloroplast precursor (EC 4.2.1.92) (Allene oxide synthase) (Hydroperoxide dehydrase).	2e-105	GO_ID:53169	TAIR|gene:2087584 SPTR:Q9LJY7 symbol:AT3G20110.1 [GO:0019825 "oxygen binding" evidence=ISS] InterPro:IPR001128 Pfam:PF00067 InterPro:IPR002403 InterPro:IPR002401 PRINTS:PR00463 PRINTS:PR00385 PROSITE:PS00086 PRINTS:PR00465 EMBL:AP000383 EMBL:AK118830 EMBL:BT006102 SPTR:Q9LJY7	2e-10
chr3.CM0196.45	99.1.1.16	KO:K01723	ath:At5g42650	MFO20.7; allene oxide synthase / cytochrome P450 74A [EC:4.2.1.92] [KO:K01723]	8e-102				CP74_LINUS	Chloroplast;Directproteinsequencing;Fattyacidbiosynthesis;Heme;Iron;Lipidsynthesis;Lyase;Metal-binding;Oxylipinbiosynthesis;Plastid;Polymorphism;Transitpeptide,Cytochrome P450 74A, chloroplast precursor (EC 4.2.1.92) (Allene oxide synthase) (Hydroperoxide dehydrase).	2e-105	GO_ID:53169	TAIR|gene:2087584 SPTR:Q9LJY7 symbol:AT3G20110.1 [GO:0019825 "oxygen binding" evidence=ISS] InterPro:IPR001128 Pfam:PF00067 InterPro:IPR002403 InterPro:IPR002401 PRINTS:PR00463 PRINTS:PR00385 PROSITE:PS00086 PRINTS:PR00465 EMBL:AP000383 EMBL:AK118830 EMBL:BT006102 SPTR:Q9LJY7	2e-10
chr3.CM0196.45	99.1.3.1.108	EC 4.2.1.92	ath:At5g42650	MFO20.7; allene oxide synthase / cytochrome P450 74A [EC:4.2.1.92] [KO:K01723]	8e-102				CP74_LINUS	Chloroplast;Directproteinsequencing;Fattyacidbiosynthesis;Heme;Iron;Lipidsynthesis;Lyase;Metal-binding;Oxylipinbiosynthesis;Plastid;Polymorphism;Transitpeptide,Cytochrome P450 74A, chloroplast precursor (EC 4.2.1.92) (Allene oxide synthase) (Hydroperoxide dehydrase).	2e-105	GO_ID:53169	TAIR|gene:2087584 SPTR:Q9LJY7 symbol:AT3G20110.1 [GO:0019825 "oxygen binding" evidence=ISS] InterPro:IPR001128 Pfam:PF00067 InterPro:IPR002403 InterPro:IPR002401 PRINTS:PR00463 PRINTS:PR00385 PROSITE:PS00086 PRINTS:PR00465 EMBL:AP000383 EMBL:AK118830 EMBL:BT006102 SPTR:Q9LJY7	2e-10
Ljwgs_015149.2	99.1.4.3777	GO_ID:54114							LEAD8_DAUCA	Repeat,Embryonic protein DC-8.	2e-10	GO_ID:54114	TAIR|gene:2085170 SPTR:Q9LF88 symbol:AT3G53040.1 [GO:0009793 "embryonic development (sensu Magnoliophyta)" evidence=ISS] Pfam:PF02987 InterPro:IPR004238 EMBL:AL132969 EMBL:AY072100 EMBL:AY096471 PIR:T47561 SPTR:Q9LF88	6e-14
Ljwgs_015149.2	99.1.3.2.410	LEAD8_DAUCA							LEAD8_DAUCA	Repeat,Embryonic protein DC-8.	2e-10	GO_ID:54114	TAIR|gene:2085170 SPTR:Q9LF88 symbol:AT3G53040.1 [GO:0009793 "embryonic development (sensu Magnoliophyta)" evidence=ISS] Pfam:PF02987 InterPro:IPR004238 EMBL:AL132969 EMBL:AY072100 EMBL:AY096471 PIR:T47561 SPTR:Q9LF88	6e-14
Ljwgs_029723.1	99.1.4.3942	GO_ID:53322										GO_ID:53322	TAIR|gene:2200476 SPTR:Q94AN4 symbol:AT1G16060.1 [GO:0003677 "DNA binding" evidence=TAS] [GO:0003700 "transcription factor activity" evidence=ISS;TAS] [GO:0005634 "nucleus" evidence=IC] [GO:0006355 "regulation of transcription, DNA-dependent" evidence=ISS;TAS] [GO:0009887 "organ morphogenesis" evidence=ISS] InterPro:IPR001471 Pfam:PF00847 GO:GO:0005634 PRINTS:PR00367 ProDom:PD001423 SMART:SM00380…	6e-21
Ljwgs_077292.1	99.1.4.7890	GO_ID:27405										GO_ID:27405	TAIR|gene:504953315 SPTR:Q94C79 symbol:AT4G24805.1 [GO:0005554 "molecular function unknown" evidence=ND] [GO:0000004 "biological process unknown" evidence=ND] EMBL:AY035095 EMBL:AY063058 SPTR:Q94C79	2e-45
Ljwgs_020504.1	99.1.4.3016	GO_ID:38255										GO_ID:38255	TAIR|gene:1005027833 SPTR:Q94CB8 symbol:AT2G25625.2 [GO:0000004 "biological process unknown" evidence=ND] [GO:0005554 "molecular function unknown" evidence=ND] EMBL:AY034981 EMBL:AY063071 SPTR:Q94CB8	2e-11
chr1.CM0233.35	99.1.4.8921	GO_ID:42813										GO_ID:42813	TAIR|gene:2201870 SPTR:O80592 symbol:AT1G10010.1 [GO:0015359 "amino acid permease activity" evidence=ISS] EMBL:AC004122 PIR:T00620 GO:GO:0016020 GO:GO:0006810 InterPro:IPR002422 Pfam:PF01490 SPTR:O80592	5e-133
chr2.CM0249.43.3	3.1.3.10	TC.DME drug/metabolite transporter, DME family [COG:COG0697] [TC:2.A.7.3]				mll8218	COG0697	7e-09				GO_ID:46771	TAIR|gene:3433448 SPTR:Q94AP3 symbol:AT1G75500.1 [GO:0016020 "membrane" evidence=ISS] InterPro:IPR000620 Pfam:PF00892 GO:GO:0016020 EMBL:AY091450 EMBL:BT000668 EMBL:AY045896 SPTR:Q94AP3	3e-111
chr2.CM0249.43.3	3.1.3.12	RHAT L-rhamnose-H+ transport protein [COG:COG0697] [TC:2.A.7.6]				mll8218	COG0697	7e-09				GO_ID:46771	TAIR|gene:3433448 SPTR:Q94AP3 symbol:AT1G75500.1 [GO:0016020 "membrane" evidence=ISS] InterPro:IPR000620 Pfam:PF00892 GO:GO:0016020 EMBL:AY091450 EMBL:BT000668 EMBL:AY045896 SPTR:Q94AP3	3e-111
chr6.TM1374.5	99.1.4.6041	GO_ID:7323							WRN_HUMAN	ATP-binding;DNA-binding;Helicase;Hydrolase;Nuclearprotein;Nucleotide-binding;Polymorphism;Repeat,Werner syndrome helicase.	8e-20	GO_ID:7323	TAIR|gene:2119524 SPTR:Q9FT68 symbol:WRNEXO [GO:0000004 "biological process unknown" evidence=ND] [GO:0003676 "nucleic acid binding" evidence=ISS] [GO:0005622 "intracellular" evidence=ISS] [GO:0008408 "3-5 exonuclease activity" evidence=ISS] [GO:0005515 "protein binding" evidence=IPI] InterPro:IPR002562 Pfam:PF01612 GO:GO:0005622 SMART:SM00474 EMBL:AJ404476 SPTR:Q9FT68	2e-22
chr6.TM1374.5	99.1.3.2.3993	WRN_HUMAN							WRN_HUMAN	ATP-binding;DNA-binding;Helicase;Hydrolase;Nuclearprotein;Nucleotide-binding;Polymorphism;Repeat,Werner syndrome helicase.	8e-20	GO_ID:7323	TAIR|gene:2119524 SPTR:Q9FT68 symbol:WRNEXO [GO:0000004 "biological process unknown" evidence=ND] [GO:0003676 "nucleic acid binding" evidence=ISS] [GO:0005622 "intracellular" evidence=ISS] [GO:0008408 "3-5 exonuclease activity" evidence=ISS] [GO:0005515 "protein binding" evidence=IPI] InterPro:IPR002562 Pfam:PF01612 GO:GO:0005622 SMART:SM00474 EMBL:AJ404476 SPTR:Q9FT68	2e-22
TM0807.5	1.6.3.16	E2.1.1.- [EC:2.1.1.-] [COG:COG0500 COG0742]	ath:At5g54160	K18G13.3; O-methyltransferase 1 [EC:2.1.1.76] [KO:K05279]	5e-55	mll8050	COG0500	3e-14	CHOMT_MEDSA	3D-structure;Methyltransferase;Transferase,Isoliquiritigenin 2-O-methyltransferase (EC 2.1.1.-) (Chalcone O- methyltransferase) (ChOMT).	3e-69	GO_ID:19432	TAIR|gene:2153422 SPTR:Q9FK25 symbol:AT5G54160.1 [GO:0005829 "cytosol" evidence=TAS] [GO:0005737 "cytoplasm" evidence=IDA] [GO:0005634 "nucleus" evidence=IDA] InterPro:IPR001601 InterPro:IPR001077 Interpro:IPR000051 Pfam:PF00891 InterPro:IPR011991 EMBL:AB013387 EMBL:U70424 EMBL:AY062837 EMBL:AY081565 EMBL:AY087297 EMBL:Z27062 PDB:1NII SPTR:Q9FK25	1e-55
TM0807.5	1.5.12.40	E2.1.1.- [EC:2.1.1.-] [COG:COG0500 COG0742]	ath:At5g54160	K18G13.3; O-methyltransferase 1 [EC:2.1.1.76] [KO:K05279]	5e-55	mll8050	COG0500	3e-14	CHOMT_MEDSA	3D-structure;Methyltransferase;Transferase,Isoliquiritigenin 2-O-methyltransferase (EC 2.1.1.-) (Chalcone O- methyltransferase) (ChOMT).	3e-69	GO_ID:19432	TAIR|gene:2153422 SPTR:Q9FK25 symbol:AT5G54160.1 [GO:0005829 "cytosol" evidence=TAS] [GO:0005737 "cytoplasm" evidence=IDA] [GO:0005634 "nucleus" evidence=IDA] InterPro:IPR001601 InterPro:IPR001077 Interpro:IPR000051 Pfam:PF00891 InterPro:IPR011991 EMBL:AB013387 EMBL:U70424 EMBL:AY062837 EMBL:AY081565 EMBL:AY087297 EMBL:Z27062 PDB:1NII SPTR:Q9FK25	1e-55
TM0807.5	1.3.8.17	E2.1.1.- [EC:2.1.1.-] [COG:COG0500 COG0742]	ath:At5g54160	K18G13.3; O-methyltransferase 1 [EC:2.1.1.76] [KO:K05279]	5e-55	mll8050	COG0500	3e-14	CHOMT_MEDSA	3D-structure;Methyltransferase;Transferase,Isoliquiritigenin 2-O-methyltransferase (EC 2.1.1.-) (Chalcone O- methyltransferase) (ChOMT).	3e-69	GO_ID:19432	TAIR|gene:2153422 SPTR:Q9FK25 symbol:AT5G54160.1 [GO:0005829 "cytosol" evidence=TAS] [GO:0005737 "cytoplasm" evidence=IDA] [GO:0005634 "nucleus" evidence=IDA] InterPro:IPR001601 InterPro:IPR001077 Interpro:IPR000051 Pfam:PF00891 InterPro:IPR011991 EMBL:AB013387 EMBL:U70424 EMBL:AY062837 EMBL:AY081565 EMBL:AY087297 EMBL:Z27062 PDB:1NII SPTR:Q9FK25	1e-55
TM0807.5	1.5.11.30	E2.1.1.- [EC:2.1.1.-] [COG:COG0500 COG0742]	ath:At5g54160	K18G13.3; O-methyltransferase 1 [EC:2.1.1.76] [KO:K05279]	5e-55	mll8050	COG0500	3e-14	CHOMT_MEDSA	3D-structure;Methyltransferase;Transferase,Isoliquiritigenin 2-O-methyltransferase (EC 2.1.1.-) (Chalcone O- methyltransferase) (ChOMT).	3e-69	GO_ID:19432	TAIR|gene:2153422 SPTR:Q9FK25 symbol:AT5G54160.1 [GO:0005829 "cytosol" evidence=TAS] [GO:0005737 "cytoplasm" evidence=IDA] [GO:0005634 "nucleus" evidence=IDA] InterPro:IPR001601 InterPro:IPR001077 Interpro:IPR000051 Pfam:PF00891 InterPro:IPR011991 EMBL:AB013387 EMBL:U70424 EMBL:AY062837 EMBL:AY081565 EMBL:AY087297 EMBL:Z27062 PDB:1NII SPTR:Q9FK25	1e-55
TM0807.5	1.10.7.8	E2.1.1.76 flavonol 3-O-methyltransferase [EC:2.1.1.76] [GO:0030755]	ath:At5g54160	K18G13.3; O-methyltransferase 1 [EC:2.1.1.76] [KO:K05279]	5e-55	mll8050	COG0500	3e-14	CHOMT_MEDSA	3D-structure;Methyltransferase;Transferase,Isoliquiritigenin 2-O-methyltransferase (EC 2.1.1.-) (Chalcone O- methyltransferase) (ChOMT).	3e-69	GO_ID:19432	TAIR|gene:2153422 SPTR:Q9FK25 symbol:AT5G54160.1 [GO:0005829 "cytosol" evidence=TAS] [GO:0005737 "cytoplasm" evidence=IDA] [GO:0005634 "nucleus" evidence=IDA] InterPro:IPR001601 InterPro:IPR001077 Interpro:IPR000051 Pfam:PF00891 InterPro:IPR011991 EMBL:AB013387 EMBL:U70424 EMBL:AY062837 EMBL:AY081565 EMBL:AY087297 EMBL:Z27062 PDB:1NII SPTR:Q9FK25	1e-55
TM0807.5	1.6.4.7	E2.1.1.- [EC:2.1.1.-] [COG:COG0500 COG0742]	ath:At5g54160	K18G13.3; O-methyltransferase 1 [EC:2.1.1.76] [KO:K05279]	5e-55	mll8050	COG0500	3e-14	CHOMT_MEDSA	3D-structure;Methyltransferase;Transferase,Isoliquiritigenin 2-O-methyltransferase (EC 2.1.1.-) (Chalcone O- methyltransferase) (ChOMT).	3e-69	GO_ID:19432	TAIR|gene:2153422 SPTR:Q9FK25 symbol:AT5G54160.1 [GO:0005829 "cytosol" evidence=TAS] [GO:0005737 "cytoplasm" evidence=IDA] [GO:0005634 "nucleus" evidence=IDA] InterPro:IPR001601 InterPro:IPR001077 Interpro:IPR000051 Pfam:PF00891 InterPro:IPR011991 EMBL:AB013387 EMBL:U70424 EMBL:AY062837 EMBL:AY081565 EMBL:AY087297 EMBL:Z27062 PDB:1NII SPTR:Q9FK25	1e-55
TM0807.5	1.9.4.4	E2.1.1.1, NNMT nicotinamide N-methyltransferase [EC:2.1.1.1] [COG:COG0500] [GO:0008112]	ath:At5g54160	K18G13.3; O-methyltransferase 1 [EC:2.1.1.76] [KO:K05279]	5e-55	mll8050	COG0500	3e-14	CHOMT_MEDSA	3D-structure;Methyltransferase;Transferase,Isoliquiritigenin 2-O-methyltransferase (EC 2.1.1.-) (Chalcone O- methyltransferase) (ChOMT).	3e-69	GO_ID:19432	TAIR|gene:2153422 SPTR:Q9FK25 symbol:AT5G54160.1 [GO:0005829 "cytosol" evidence=TAS] [GO:0005737 "cytoplasm" evidence=IDA] [GO:0005634 "nucleus" evidence=IDA] InterPro:IPR001601 InterPro:IPR001077 Interpro:IPR000051 Pfam:PF00891 InterPro:IPR011991 EMBL:AB013387 EMBL:U70424 EMBL:AY062837 EMBL:AY081565 EMBL:AY087297 EMBL:Z27062 PDB:1NII SPTR:Q9FK25	1e-55
TM0807.5	1.9.10.46	E2.1.1.11, chlM magnesium-protoporphyrin O-methyltransferase [EC:2.1.1.11] [COG:COG0500] [GO:0046406]	ath:At5g54160	K18G13.3; O-methyltransferase 1 [EC:2.1.1.76] [KO:K05279]	5e-55	mll8050	COG0500	3e-14	CHOMT_MEDSA	3D-structure;Methyltransferase;Transferase,Isoliquiritigenin 2-O-methyltransferase (EC 2.1.1.-) (Chalcone O- methyltransferase) (ChOMT).	3e-69	GO_ID:19432	TAIR|gene:2153422 SPTR:Q9FK25 symbol:AT5G54160.1 [GO:0005829 "cytosol" evidence=TAS] [GO:0005737 "cytoplasm" evidence=IDA] [GO:0005634 "nucleus" evidence=IDA] InterPro:IPR001601 InterPro:IPR001077 Interpro:IPR000051 Pfam:PF00891 InterPro:IPR011991 EMBL:AB013387 EMBL:U70424 EMBL:AY062837 EMBL:AY081565 EMBL:AY087297 EMBL:Z27062 PDB:1NII SPTR:Q9FK25	1e-55
TM0807.5	1.11.12.7	E2.1.1.- [EC:2.1.1.-] [COG:COG0500 COG0742]	ath:At5g54160	K18G13.3; O-methyltransferase 1 [EC:2.1.1.76] [KO:K05279]	5e-55	mll8050	COG0500	3e-14	CHOMT_MEDSA	3D-structure;Methyltransferase;Transferase,Isoliquiritigenin 2-O-methyltransferase (EC 2.1.1.-) (Chalcone O- methyltransferase) (ChOMT).	3e-69	GO_ID:19432	TAIR|gene:2153422 SPTR:Q9FK25 symbol:AT5G54160.1 [GO:0005829 "cytosol" evidence=TAS] [GO:0005737 "cytoplasm" evidence=IDA] [GO:0005634 "nucleus" evidence=IDA] InterPro:IPR001601 InterPro:IPR001077 Interpro:IPR000051 Pfam:PF00891 InterPro:IPR011991 EMBL:AB013387 EMBL:U70424 EMBL:AY062837 EMBL:AY081565 EMBL:AY087297 EMBL:Z27062 PDB:1NII SPTR:Q9FK25	1e-55
TM0807.5	1.5.14.34	E2.1.1.- [EC:2.1.1.-] [COG:COG0500 COG0742]	ath:At5g54160	K18G13.3; O-methyltransferase 1 [EC:2.1.1.76] [KO:K05279]	5e-55	mll8050	COG0500	3e-14	CHOMT_MEDSA	3D-structure;Methyltransferase;Transferase,Isoliquiritigenin 2-O-methyltransferase (EC 2.1.1.-) (Chalcone O- methyltransferase) (ChOMT).	3e-69	GO_ID:19432	TAIR|gene:2153422 SPTR:Q9FK25 symbol:AT5G54160.1 [GO:0005829 "cytosol" evidence=TAS] [GO:0005737 "cytoplasm" evidence=IDA] [GO:0005634 "nucleus" evidence=IDA] InterPro:IPR001601 InterPro:IPR001077 Interpro:IPR000051 Pfam:PF00891 InterPro:IPR011991 EMBL:AB013387 EMBL:U70424 EMBL:AY062837 EMBL:AY081565 EMBL:AY087297 EMBL:Z27062 PDB:1NII SPTR:Q9FK25	1e-55
chr2.CM0304.16	1.2.10.7.2	E3.6.3.5, zntA Zn2+-exporting ATPase [EC:3.6.3.5] [COG:COG2217] [GO:0016463]	ath:At1g63440	F2K11.18; copper-exporting ATPase, putative / responsive-to-antagonist 1, putative / copper-transporting ATPase, putative [EC:3.6.3.4] [KO:K01533]	0	BS_yvgX	COG2217	1e-155	AHM7_ARATH	ATP-binding;Copper;Coppertransport;Hydrolase;Hypotheticalprotein;Iontransport;Magnesium;Membrane;Metal-binding;Multigenefamily;Nucleotide-binding;Phosphorylation;Repeat;Transmembrane;Transport,Putative copper-transporting ATPase 3 (EC 3.6.3.4).	0	GO_ID:41810	TAIR|gene:2031360 SPTR:Q9SH30 symbol:AT1G63440.1 [GO:0015662 "ATPase activity, coupled to transmembrane movement of ions, phosphorylative mechanism" evidence=ISS] InterPro:IPR005834 InterPro:IPR001757 InterPro:IPR006403 InterPro:IPR008250 InterPro:IPR006416 InterPro:IPR006121 Pfam:PF00702 Pfam:PF00403 Pfam:PF00122 Prosite:PS00154 Interpro:IPR001877 PRINTS:PR00119 TIGRFAMs:TIGR01494 HSSP:Q04656 PR…	0
chr2.CM0304.16	1.2.10.7.1	E3.6.3.3, zntA Cd2+-exporting ATPase [EC:3.6.3.3] [COG:COG2217] [GO:0008551]	ath:At1g63440	F2K11.18; copper-exporting ATPase, putative / responsive-to-antagonist 1, putative / copper-transporting ATPase, putative [EC:3.6.3.4] [KO:K01533]	0	BS_yvgX	COG2217	1e-155	AHM7_ARATH	ATP-binding;Copper;Coppertransport;Hydrolase;Hypotheticalprotein;Iontransport;Magnesium;Membrane;Metal-binding;Multigenefamily;Nucleotide-binding;Phosphorylation;Repeat;Transmembrane;Transport,Putative copper-transporting ATPase 3 (EC 3.6.3.4).	0	GO_ID:41810	TAIR|gene:2031360 SPTR:Q9SH30 symbol:AT1G63440.1 [GO:0015662 "ATPase activity, coupled to transmembrane movement of ions, phosphorylative mechanism" evidence=ISS] InterPro:IPR005834 InterPro:IPR001757 InterPro:IPR006403 InterPro:IPR008250 InterPro:IPR006416 InterPro:IPR006121 Pfam:PF00702 Pfam:PF00403 Pfam:PF00122 Prosite:PS00154 Interpro:IPR001877 PRINTS:PR00119 TIGRFAMs:TIGR01494 HSSP:Q04656 PR…	0
chr2.CM0304.16	1.2.10.4	E3.6.3.4, ATP7, copA Cu2+-exporting ATPase [EC:3.6.3.4] [COG:COG2217] [GO:0004008] [TC:3.A.3.5]	ath:At1g63440	F2K11.18; copper-exporting ATPase, putative / responsive-to-antagonist 1, putative / copper-transporting ATPase, putative [EC:3.6.3.4] [KO:K01533]	0	BS_yvgX	COG2217	1e-155	AHM7_ARATH	ATP-binding;Copper;Coppertransport;Hydrolase;Hypotheticalprotein;Iontransport;Magnesium;Membrane;Metal-binding;Multigenefamily;Nucleotide-binding;Phosphorylation;Repeat;Transmembrane;Transport,Putative copper-transporting ATPase 3 (EC 3.6.3.4).	0	GO_ID:41810	TAIR|gene:2031360 SPTR:Q9SH30 symbol:AT1G63440.1 [GO:0015662 "ATPase activity, coupled to transmembrane movement of ions, phosphorylative mechanism" evidence=ISS] InterPro:IPR005834 InterPro:IPR001757 InterPro:IPR006403 InterPro:IPR008250 InterPro:IPR006416 InterPro:IPR006121 Pfam:PF00702 Pfam:PF00403 Pfam:PF00122 Prosite:PS00154 Interpro:IPR001877 PRINTS:PR00119 TIGRFAMs:TIGR01494 HSSP:Q04656 PR…	0
Ljwgs_134107.1	3.3.10.117	BMPR1 bone morphogenetic protein receptor, type I [EC:2.7.1.37]							SRK6_BRAOE	ATP-binding;Glycoprotein;Kinase;Membrane;Nucleotide-binding;Receptor;Self-incompatibility;Serine/threonine-proteinkinase;Signal;Transferase;Transmembrane,Putative serine/threonine-protein kinase receptor precursor (EC 2.7.1.37) (S-receptor kinase) (SRK).	3e-09	GO_ID:16402	TAIR|gene:2125461 SPTR:Q9ZR08 symbol:AT4G03230.1 [GO:0016301 "kinase activity" evidence=ISS] InterPro:IPR000719 InterPro:IPR008271 Pfam:PF00069 Prosite:PS00108 InterPro:IPR000742 InterPro:IPR006210 InterPro:IPR003609 InterPro:IPR000858 InterPro:IPR001480 Pfam:PF01453 SMART:SM00181 ProDom:PD000001 PROSITE:PS50011 PROSITE:PS50026 HSSP:Q62838 PROSITE:PS50948 SMART:SM00473 Pfam:PF00954 SMART:SM00108 …	2e-19
Ljwgs_134107.1	3.2.2.1	Protein kinase [EC:2.7.1.37]							SRK6_BRAOE	ATP-binding;Glycoprotein;Kinase;Membrane;Nucleotide-binding;Receptor;Self-incompatibility;Serine/threonine-proteinkinase;Signal;Transferase;Transmembrane,Putative serine/threonine-protein kinase receptor precursor (EC 2.7.1.37) (S-receptor kinase) (SRK).	3e-09	GO_ID:16402	TAIR|gene:2125461 SPTR:Q9ZR08 symbol:AT4G03230.1 [GO:0016301 "kinase activity" evidence=ISS] InterPro:IPR000719 InterPro:IPR008271 Pfam:PF00069 Prosite:PS00108 InterPro:IPR000742 InterPro:IPR006210 InterPro:IPR003609 InterPro:IPR000858 InterPro:IPR001480 Pfam:PF01453 SMART:SM00181 ProDom:PD000001 PROSITE:PS50011 PROSITE:PS50026 HSSP:Q62838 PROSITE:PS50948 SMART:SM00473 Pfam:PF00954 SMART:SM00108 …	2e-19
chr2.CM0608.87	99.1.4.5758	GO_ID:45431							HAT5_ARATH	DNA-binding;Homeobox;Nuclearprotein,Homeobox-leucine zipper protein HAT5 (HD-ZIP protein 5) (HD-ZIP protein ATHB-1).	5e-37	GO_ID:45431	TAIR|gene:2084227 SPTR:Q02283 symbol:AT3G01470.1 [GO:0003700 "transcription factor activity" evidence=ISS] [GO:0005634 "nucleus" evidence=ISS] [GO:0006355 "regulation of transcription, DNA-dependent" evidence=ISS] InterPro:IPR001356 InterPro:IPR003106 InterPro:IPR000047 InterPro:IPR012287 Pfam:PF00046 PRINTS:PR00024 ProDom:PD000010 SMART:SM00389 PROSITE:PS00027 PROSITE:PS50071 PRINTS:PR00031 HSSP…	2e-37
chr2.CM0608.87	99.1.3.2.354	HAT5_ARATH							HAT5_ARATH	DNA-binding;Homeobox;Nuclearprotein,Homeobox-leucine zipper protein HAT5 (HD-ZIP protein 5) (HD-ZIP protein ATHB-1).	5e-37	GO_ID:45431	TAIR|gene:2084227 SPTR:Q02283 symbol:AT3G01470.1 [GO:0003700 "transcription factor activity" evidence=ISS] [GO:0005634 "nucleus" evidence=ISS] [GO:0006355 "regulation of transcription, DNA-dependent" evidence=ISS] InterPro:IPR001356 InterPro:IPR003106 InterPro:IPR000047 InterPro:IPR012287 Pfam:PF00046 PRINTS:PR00024 ProDom:PD000010 SMART:SM00389 PROSITE:PS00027 PROSITE:PS50071 PRINTS:PR00031 HSSP…	2e-37
chr1.CM0063.42	99.1.4.5588	GO_ID:49110							HA22E_ARATH	Membrane;Transmembrane,HVA22-like protein e (AtHVA22e).	2e-42	GO_ID:49110	TAIR|gene:2163289 SPTR:Q9FED2 symbol:AT5G50720.1 [GO:0005554 "molecular function unknown" evidence=ND] InterPro:IPR004345 Pfam:PF03134 EMBL:AB023037 EMBL:AF290892 EMBL:AF313484 EMBL:AY084933 GeneFarm:4721 SPTR:Q9FED2	8e-43
chr1.CM0063.42	99.1.3.2.1745	HA22E_ARATH							HA22E_ARATH	Membrane;Transmembrane,HVA22-like protein e (AtHVA22e).	2e-42	GO_ID:49110	TAIR|gene:2163289 SPTR:Q9FED2 symbol:AT5G50720.1 [GO:0005554 "molecular function unknown" evidence=ND] InterPro:IPR004345 Pfam:PF03134 EMBL:AB023037 EMBL:AF290892 EMBL:AF313484 EMBL:AY084933 GeneFarm:4721 SPTR:Q9FED2	8e-43
gi45410531	99.2	Unclassified without homolog
gi45412948	99.2	Unclassified without homolog
chr1.CM0231.17	2.3.1.60	E5.2.1.8 peptidylprolyl isomerase [EC:5.2.1.8] [GO:0003755] [COG:COG0652 COG0760]	ath:At2g21130	F26H11.11; peptidyl-prolyl cis-trans isomerase / cyclophilin (CYP2) / rotamase [EC:5.2.1.8] [KO:K01802]	3e-77	slr1251	COG0652	5e-59	CYPH_LUPLU	3D-structure;Cyclosporin;Isomerase;Multigenefamily;Rotamase,Peptidyl-prolyl cis-trans isomerase (EC 5.2.1.8) (PPIase) (Rotamase) (Cyclophilin) (Cyclosporin A-binding protein).	5e-80	GO_ID:23377	TAIR|gene:2045075 SPTR:Q38900 symbol:AT2G16600.1 [GO:0003755 "peptidyl-prolyl cis-trans isomerase activity" evidence=ISS] [GO:0006457 "protein folding" evidence=ISS] Pfam:PF00160 INTERPRO:IPR002130 PRINTS:PR00153 PROSITE:PS00170 PROSITE:PS50072 HSSP:P52011 EMBL:AC005825 EMBL:U40399 EMBL:AY048215 EMBL:AY091694 EMBL:AY086330 PIR:S71219 SMR:Q38900 SPTR:Q38900	7e-77
chr1.CM0231.17	3.2.9.88	CYPD, PPID peptidylprolyl isomerase D (cyclophilin D) [EC:5.2.1.8] [GO:0016018]	ath:At2g21130	F26H11.11; peptidyl-prolyl cis-trans isomerase / cyclophilin (CYP2) / rotamase [EC:5.2.1.8] [KO:K01802]	3e-77	slr1251	COG0652	5e-59	CYPH_LUPLU	3D-structure;Cyclosporin;Isomerase;Multigenefamily;Rotamase,Peptidyl-prolyl cis-trans isomerase (EC 5.2.1.8) (PPIase) (Rotamase) (Cyclophilin) (Cyclosporin A-binding protein).	5e-80	GO_ID:23377	TAIR|gene:2045075 SPTR:Q38900 symbol:AT2G16600.1 [GO:0003755 "peptidyl-prolyl cis-trans isomerase activity" evidence=ISS] [GO:0006457 "protein folding" evidence=ISS] Pfam:PF00160 INTERPRO:IPR002130 PRINTS:PR00153 PROSITE:PS00170 PROSITE:PS50072 HSSP:P52011 EMBL:AC005825 EMBL:U40399 EMBL:AY048215 EMBL:AY091694 EMBL:AY086330 PIR:S71219 SMR:Q38900 SPTR:Q38900	7e-77
Ljwgs_012625.1.1	99.1.4.223	GO_ID:45125							COBL4_ARATH	Glycoprotein;GPI-anchor;Lipoprotein;Membrane;Signal,COBRA-like protein 4 precursor.	2e-11	GO_ID:45125	TAIR|gene:2173531 SPTR:Q94KT8 symbol:AT5G60920.1 [GO:0005554 "molecular function unknown" evidence=ND] [GO:0031225 "anchored to membrane" evidence=TAS] InterPro:IPR008965 InterPro:IPR006918 Pfam:PF04833 EMBL:AB008269 EMBL:AF319663 EMBL:AY094402 EMBL:BT001119 EMBL:AY085712 EMBL:AJ006787 PIR:T52038 GeneFarm:1678 SPTR:Q94KT8	6e-10
Ljwgs_012625.1.1	99.1.3.2.1095	COBL4_ARATH							COBL4_ARATH	Glycoprotein;GPI-anchor;Lipoprotein;Membrane;Signal,COBRA-like protein 4 precursor.	2e-11	GO_ID:45125	TAIR|gene:2173531 SPTR:Q94KT8 symbol:AT5G60920.1 [GO:0005554 "molecular function unknown" evidence=ND] [GO:0031225 "anchored to membrane" evidence=TAS] InterPro:IPR008965 InterPro:IPR006918 Pfam:PF04833 EMBL:AB008269 EMBL:AF319663 EMBL:AY094402 EMBL:BT001119 EMBL:AY085712 EMBL:AJ006787 PIR:T52038 GeneFarm:1678 SPTR:Q94KT8	6e-10
Ljwgs_037348.0.1	99.2	Unclassified without homolog
Ljwgs_058583.1	99.1.4.223	GO_ID:45125							COBL4_ARATH	Glycoprotein;GPI-anchor;Lipoprotein;Membrane;Signal,COBRA-like protein 4 precursor.	5e-92	GO_ID:45125	TAIR|gene:2173531 SPTR:Q94KT8 symbol:AT5G60920.1 [GO:0005554 "molecular function unknown" evidence=ND] [GO:0031225 "anchored to membrane" evidence=TAS] InterPro:IPR008965 InterPro:IPR006918 Pfam:PF04833 EMBL:AB008269 EMBL:AF319663 EMBL:AY094402 EMBL:BT001119 EMBL:AY085712 EMBL:AJ006787 PIR:T52038 GeneFarm:1678 SPTR:Q94KT8	9e-83
Ljwgs_058583.1	99.1.3.2.1095	COBL4_ARATH							COBL4_ARATH	Glycoprotein;GPI-anchor;Lipoprotein;Membrane;Signal,COBRA-like protein 4 precursor.	5e-92	GO_ID:45125	TAIR|gene:2173531 SPTR:Q94KT8 symbol:AT5G60920.1 [GO:0005554 "molecular function unknown" evidence=ND] [GO:0031225 "anchored to membrane" evidence=TAS] InterPro:IPR008965 InterPro:IPR006918 Pfam:PF04833 EMBL:AB008269 EMBL:AF319663 EMBL:AY094402 EMBL:BT001119 EMBL:AY085712 EMBL:AJ006787 PIR:T52038 GeneFarm:1678 SPTR:Q94KT8	9e-83
TM1354.2	1.5.8.1	E1.1.1.3, thrA homoserine dehydrogenase [EC:1.1.1.3] [COG:COG0460] [GO:0004412]	ath:At4g19710	T16H5.70; bifunctional aspartate kinase/homoserine dehydrogenase, putative / AK-HSDH, putative [EC:1.1.1.3 2.7.2.4] [KO:K00003 K00928]	0	XF2225_2	COG0460	7e-89	AKH_DAUCA	Amino-acidbiosynthesis;Chloroplast;Directproteinsequencing;Kinase;Methioninebiosynthesis;Multifunctionalenzyme;NADP;Oxidoreductase;Plastid;Transferase;Transitpeptide,Bifunctional aspartokinase/homoserine dehydrogenase, chloroplast precursor (AK-HD) (AK-HSDH) [Includes: Aspartokinase (EC 2.7.2.4); Homoserine dehydrogenase (EC 1.1.1.3)] (Fragment).	0	GO_ID:48919	TAIR|gene:2133994 SPTR:O81852 symbol:AK-HSDH II [GO:0009067 "aspartate family amino acid biosynthesis" evidence=TAS] [GO:0004072 "aspartate kinase activity" evidence=IDA] [GO:0004412 "homoserine dehydrogenase activity" evidence=IDA] InterPro:IPR001048 InterPro:IPR002912 InterPro:IPR001341 InterPro:IPR005106 InterPro:IPR001342 InterPro:IPR001412 Pfam:PF00742 Pfam:PF00696 Pfam:PF01842 PROSITE:PS001…	0
TM1354.2	1.5.3.3	E1.1.1.3, thrA homoserine dehydrogenase [EC:1.1.1.3] [COG:COG0460] [GO:0004412]	ath:At4g19710	T16H5.70; bifunctional aspartate kinase/homoserine dehydrogenase, putative / AK-HSDH, putative [EC:1.1.1.3 2.7.2.4] [KO:K00003 K00928]	0	XF2225_2	COG0460	7e-89	AKH_DAUCA	Amino-acidbiosynthesis;Chloroplast;Directproteinsequencing;Kinase;Methioninebiosynthesis;Multifunctionalenzyme;NADP;Oxidoreductase;Plastid;Transferase;Transitpeptide,Bifunctional aspartokinase/homoserine dehydrogenase, chloroplast precursor (AK-HD) (AK-HSDH) [Includes: Aspartokinase (EC 2.7.2.4); Homoserine dehydrogenase (EC 1.1.1.3)] (Fragment).	0	GO_ID:48919	TAIR|gene:2133994 SPTR:O81852 symbol:AK-HSDH II [GO:0009067 "aspartate family amino acid biosynthesis" evidence=TAS] [GO:0004072 "aspartate kinase activity" evidence=IDA] [GO:0004412 "homoserine dehydrogenase activity" evidence=IDA] InterPro:IPR001048 InterPro:IPR002912 InterPro:IPR001341 InterPro:IPR005106 InterPro:IPR001342 InterPro:IPR001412 Pfam:PF00742 Pfam:PF00696 Pfam:PF01842 PROSITE:PS001…	0
TM1354.2	1.5.8.2	E2.7.2.4, lysC aspartate kinase [EC:2.7.2.4] [COG:COG0527] [GO:0004072]	ath:At4g19710	T16H5.70; bifunctional aspartate kinase/homoserine dehydrogenase, putative / AK-HSDH, putative [EC:1.1.1.3 2.7.2.4] [KO:K00003 K00928]	0	XF2225_2	COG0460	7e-89	AKH_DAUCA	Amino-acidbiosynthesis;Chloroplast;Directproteinsequencing;Kinase;Methioninebiosynthesis;Multifunctionalenzyme;NADP;Oxidoreductase;Plastid;Transferase;Transitpeptide,Bifunctional aspartokinase/homoserine dehydrogenase, chloroplast precursor (AK-HD) (AK-HSDH) [Includes: Aspartokinase (EC 2.7.2.4); Homoserine dehydrogenase (EC 1.1.1.3)] (Fragment).	0	GO_ID:48919	TAIR|gene:2133994 SPTR:O81852 symbol:AK-HSDH II [GO:0009067 "aspartate family amino acid biosynthesis" evidence=TAS] [GO:0004072 "aspartate kinase activity" evidence=IDA] [GO:0004412 "homoserine dehydrogenase activity" evidence=IDA] InterPro:IPR001048 InterPro:IPR002912 InterPro:IPR001341 InterPro:IPR005106 InterPro:IPR001342 InterPro:IPR001412 Pfam:PF00742 Pfam:PF00696 Pfam:PF01842 PROSITE:PS001…	0
TM1354.2	1.5.3.1	E2.7.2.4, lysC aspartate kinase [EC:2.7.2.4] [COG:COG0527] [GO:0004072]	ath:At4g19710	T16H5.70; bifunctional aspartate kinase/homoserine dehydrogenase, putative / AK-HSDH, putative [EC:1.1.1.3 2.7.2.4] [KO:K00003 K00928]	0	XF2225_2	COG0460	7e-89	AKH_DAUCA	Amino-acidbiosynthesis;Chloroplast;Directproteinsequencing;Kinase;Methioninebiosynthesis;Multifunctionalenzyme;NADP;Oxidoreductase;Plastid;Transferase;Transitpeptide,Bifunctional aspartokinase/homoserine dehydrogenase, chloroplast precursor (AK-HD) (AK-HSDH) [Includes: Aspartokinase (EC 2.7.2.4); Homoserine dehydrogenase (EC 1.1.1.3)] (Fragment).	0	GO_ID:48919	TAIR|gene:2133994 SPTR:O81852 symbol:AK-HSDH II [GO:0009067 "aspartate family amino acid biosynthesis" evidence=TAS] [GO:0004072 "aspartate kinase activity" evidence=IDA] [GO:0004412 "homoserine dehydrogenase activity" evidence=IDA] InterPro:IPR001048 InterPro:IPR002912 InterPro:IPR001341 InterPro:IPR005106 InterPro:IPR001342 InterPro:IPR001412 Pfam:PF00742 Pfam:PF00696 Pfam:PF01842 PROSITE:PS001…	0
chr3.CM0724.4	99.1.3.2.1276	NFYA3_ARATH							NFYA3_ARATH	Activator;DNA-binding;Nuclearprotein;Transcription;Transcriptionregulation,Nuclear transcription factor Y subunit A-3 (AtNF-YA-3) (Transcriptional activator HAP2C).	1e-48	GO_ID:35540	TAIR|gene:3690203 SPTR:Q9SSP3 symbol:AT1G72830.1 [GO:0003700 "transcription factor activity" evidence=ISS] [GO:0006355 "regulation of transcription, DNA-dependent" evidence=ISS] [GO:0016602 "CCAAT-binding factor complex" evidence=ISS] InterPro:IPR001289 Pfam:PF02045 GO:GO:0005634 PRINTS:PR00616 ProDom:PD003860 SMART:SM00521 EMBL:AC008017 EMBL:BT008825 EMBL:AY140028 PIR:C96753 TRANSFAC:T05202 SPTR…	5e-49
chr3.CM0724.4	99.1.4.3973	GO_ID:35540							NFYA3_ARATH	Activator;DNA-binding;Nuclearprotein;Transcription;Transcriptionregulation,Nuclear transcription factor Y subunit A-3 (AtNF-YA-3) (Transcriptional activator HAP2C).	1e-48	GO_ID:35540	TAIR|gene:3690203 SPTR:Q9SSP3 symbol:AT1G72830.1 [GO:0003700 "transcription factor activity" evidence=ISS] [GO:0006355 "regulation of transcription, DNA-dependent" evidence=ISS] [GO:0016602 "CCAAT-binding factor complex" evidence=ISS] InterPro:IPR001289 Pfam:PF02045 GO:GO:0005634 PRINTS:PR00616 ProDom:PD003860 SMART:SM00521 EMBL:AC008017 EMBL:BT008825 EMBL:AY140028 PIR:C96753 TRANSFAC:T05202 SPTR…	5e-49
Ljwgs_020537.1	99.1.4.4422	GO_ID:26168										GO_ID:26168	TAIR|gene:2016228 SPTR:Q9SSC6 symbol:AT1G80130.1 [GO:0005554 "molecular function unknown" evidence=ND] [GO:0000004 "biological process unknown" evidence=ND] InterPro:IPR011990 GO:GO:0005488 EMBL:AC009322 EMBL:AY034991 EMBL:AY063018 EMBL:AY087456 PIR:H96832 SPTR:Q9SSC6	4e-12
Ljwgs_015027.2	99.1.3.2.1717	APG_ARATH							APG_ARATH	Signal,Anter-specific proline-rich protein APG precursor.	3e-18	GO_ID:50548	TAIR|gene:2019154 SPTR:Q9CA68 symbol:AT1G74460.1 [GO:0016789 "carboxylic ester hydrolase activity" evidence=ISS] INTERPRO:IPR001087 Pfam:PF00657 EMBL:AC011765 EMBL:AY086964 PIR:E96773 SPTR:Q9CA68	1e-54
Ljwgs_015027.2	99.1.4.6768	GO_ID:50548							APG_ARATH	Signal,Anter-specific proline-rich protein APG precursor.	3e-18	GO_ID:50548	TAIR|gene:2019154 SPTR:Q9CA68 symbol:AT1G74460.1 [GO:0016789 "carboxylic ester hydrolase activity" evidence=ISS] INTERPRO:IPR001087 Pfam:PF00657 EMBL:AC011765 EMBL:AY086964 PIR:E96773 SPTR:Q9CA68	1e-54
chr2.CM1032.40	99.1.4.3961	GO_ID:10780										GO_ID:10780	TAIR|gene:2078410 SPTR:Q9LYM0 symbol:AT3G56220.1 [GO:0008372 "cellular component unknown" evidence=ND] InterPro:IPR001092 SMART:SM00353 EMBL:AL163763 EMBL:BT004764 PIR:T47739 SPTR:Q9LYM0	2e-40
chr4.TM1616.10.2	99.2	Unclassified without homolog
chr1.CM0591.38.1	99.1.4.6698	GO_ID:50852										GO_ID:50852	TAIR|gene:3693969 SPTR:Q9ZQI8 symbol:AT2G13820.1 [GO:0006869 "lipid transport" evidence=ISS] [GO:0008289 "lipid binding" evidence=ISS] InterPro:IPR003612 InterPro:IPR000528 Pfam:PF00234 SMART:SM00499 EMBL:AC006436 EMBL:AC006218 EMBL:AY086354 PIR:B84511 HSSP:P07597 PRINTS:PR00382 SPTR:Q9ZQI8	2e-13
CM0584.17	99.1.4.4061	GO_ID:5855							GAI1_VITVI	Gibberellinsignalingpathway;Nuclearprotein;Phosphorylation;Repressor;Transcription;Transcriptionregulation;Ublconjugation,DELLA protein GAI1 (Gibberellic acid-insensitive mutant protein 1) (VvGAI1).	3e-103	GO_ID:5855	TAIR|gene:2006746 SPTR:Q9LQT8 symbol:AT1G14920.1 [GO:0003700 "transcription factor activity" evidence=ISS;TAS] [GO:0005634 "nucleus" evidence=TAS] [GO:0009740 "gibberellic acid mediated signaling" evidence=TAS] Pfam:PF03514 GO:GO:0005634 InterPro:IPR005202 PROSITE:PS50985 EMBL:AC006917 EMBL:AY058194 EMBL:AY142002 PIR:H86282 SPTR:Q9LQT8	6e-101
CM0584.17	99.1.3.2.1997	GAI1_VITVI							GAI1_VITVI	Gibberellinsignalingpathway;Nuclearprotein;Phosphorylation;Repressor;Transcription;Transcriptionregulation;Ublconjugation,DELLA protein GAI1 (Gibberellic acid-insensitive mutant protein 1) (VvGAI1).	3e-103	GO_ID:5855	TAIR|gene:2006746 SPTR:Q9LQT8 symbol:AT1G14920.1 [GO:0003700 "transcription factor activity" evidence=ISS;TAS] [GO:0005634 "nucleus" evidence=TAS] [GO:0009740 "gibberellic acid mediated signaling" evidence=TAS] Pfam:PF03514 GO:GO:0005634 InterPro:IPR005202 PROSITE:PS50985 EMBL:AC006917 EMBL:AY058194 EMBL:AY142002 PIR:H86282 SPTR:Q9LQT8	6e-101
chr5.CM0148.30	99.1.3.2.1822	LTI65_ARATH							LTI65_ARATH	Multigenefamily;Repeat,Low-temperature-induced 65 kDa protein (Desiccation-responsive protein 29B).	4e-22
chr3.CM0460.28	99.1.4.211	GO_ID:35704							NAC94_ARATH	DNA-binding;Hypotheticalprotein;Nuclearprotein;Transcription;Transcriptionregulation,Putative NAC-domain containing protein 94 (ANAC094).	7e-44	GO_ID:35704	TAIR|gene:3443270 SPTR:Q84K00 symbol:ANAC078 [GO:0003700 "transcription factor activity" evidence=ISS] [GO:0008372 "cellular component unknown" evidence=ND] [GO:0007275 "development" evidence=ISS] InterPro:IPR003441 Pfam:PF02365 PROSITE:PS51005 EMBL:AF201456 EMBL:AL162875 EMBL:AY099609 EMBL:AY128859 EMBL:AY140474 EMBL:AY140475 EMBL:AY140476 EMBL:AY140477 EMBL:AY140478 EMBL:AY140479 EMBL:AY140480 …	7e-42
chr3.CM0460.28	99.1.3.2.1077	NAC94_ARATH							NAC94_ARATH	DNA-binding;Hypotheticalprotein;Nuclearprotein;Transcription;Transcriptionregulation,Putative NAC-domain containing protein 94 (ANAC094).	7e-44	GO_ID:35704	TAIR|gene:3443270 SPTR:Q84K00 symbol:ANAC078 [GO:0003700 "transcription factor activity" evidence=ISS] [GO:0008372 "cellular component unknown" evidence=ND] [GO:0007275 "development" evidence=ISS] InterPro:IPR003441 Pfam:PF02365 PROSITE:PS51005 EMBL:AF201456 EMBL:AL162875 EMBL:AY099609 EMBL:AY128859 EMBL:AY140474 EMBL:AY140475 EMBL:AY140476 EMBL:AY140477 EMBL:AY140478 EMBL:AY140479 EMBL:AY140480 …	7e-42
chr1.TM0092.26	99.1.4.223	GO_ID:45125							COBL4_ARATH	Glycoprotein;GPI-anchor;Lipoprotein;Membrane;Signal,COBRA-like protein 4 precursor.	0	GO_ID:45125	TAIR|gene:2173531 SPTR:Q94KT8 symbol:AT5G60920.1 [GO:0005554 "molecular function unknown" evidence=ND] [GO:0031225 "anchored to membrane" evidence=TAS] InterPro:IPR008965 InterPro:IPR006918 Pfam:PF04833 EMBL:AB008269 EMBL:AF319663 EMBL:AY094402 EMBL:BT001119 EMBL:AY085712 EMBL:AJ006787 PIR:T52038 GeneFarm:1678 SPTR:Q94KT8	1e-169
chr1.TM0092.26	99.1.3.2.1095	COBL4_ARATH							COBL4_ARATH	Glycoprotein;GPI-anchor;Lipoprotein;Membrane;Signal,COBRA-like protein 4 precursor.	0	GO_ID:45125	TAIR|gene:2173531 SPTR:Q94KT8 symbol:AT5G60920.1 [GO:0005554 "molecular function unknown" evidence=ND] [GO:0031225 "anchored to membrane" evidence=TAS] InterPro:IPR008965 InterPro:IPR006918 Pfam:PF04833 EMBL:AB008269 EMBL:AF319663 EMBL:AY094402 EMBL:BT001119 EMBL:AY085712 EMBL:AJ006787 PIR:T52038 GeneFarm:1678 SPTR:Q94KT8	1e-169
Ljwgs_007566.1	3.1.3.65	KUP KUP system potassium uptake protein [COG:COG3158] [TC:2.A.72]	ath:At2g40540	T2P4.11; potassium transporter, putative (KT2) [KO:K03549]	0	Zkup	COG3158	1e-61	POT8_ARATH	Glycoprotein;Iontransport;Membrane;Multigenefamily;Potassium;Potassiumtransport;Transmembrane;Transport,Potassium transporter 8 (AtPOT8) (AtHAK8).	0	GO_ID:32729	TAIR|gene:2185514 SPTR:Q9M7J9 symbol:AT5G14880.1 [GO:0015079 "potassium ion transporter activity" evidence=ISS] [GO:0006813 "potassium ion transport" evidence=IC] InterPro:IPR003855 Pfam:PF02705 InterPro:IPR010983 TIGRFAMs:TIGR00794 EMBL:AL391149 EMBL:AF129483 PIR:T51433 SPTR:Q9M7J9	0
chr2.CM0021.5	1.2.6.9	E1.11.1.7 peroxidase [EC:1.11.1.7] [GO:0004601]	ath:At2g35380	T32F12.24; peroxidase 20 (PER20) (P20) [EC:1.11.1.7] [KO:K00430]	3e-124				PER20_ARATH	Calcium;Glycoprotein;Heme;Hydrogenperoxide;Iron;Metal-binding;Multigenefamily;Oxidoreductase;Peroxidase;Signal,Peroxidase 20 precursor (EC 1.11.1.7) (Atperox P20) (ATP28a).	1e-124	GO_ID:29236	TAIR|gene:2028279 SPTR:Q96512 symbol:AT1G44970.1 [GO:0004601 "peroxidase activity" evidence=ISS] InterPro:IPR002016 InterPro:IPR000823 Pfam:PF00141 InterPro:IPR010255 PROSITE:PS00435 PROSITE:PS00436 PRINTS:PR00458 PROSITE:PS50873 PRINTS:PR00461 EMBL:AC020576 EMBL:X98804 EMBL:AC007915 EMBL:BT008612 EMBL:AY086626 HSSP:Q42578 GeneFarm:1834 SPTR:Q96512	5e-88
chr2.CM0021.5	1.3.11.18	E1.11.1.7 peroxidase [EC:1.11.1.7] [GO:0004601]	ath:At2g35380	T32F12.24; peroxidase 20 (PER20) (P20) [EC:1.11.1.7] [KO:K00430]	3e-124				PER20_ARATH	Calcium;Glycoprotein;Heme;Hydrogenperoxide;Iron;Metal-binding;Multigenefamily;Oxidoreductase;Peroxidase;Signal,Peroxidase 20 precursor (EC 1.11.1.7) (Atperox P20) (ATP28a).	1e-124	GO_ID:29236	TAIR|gene:2028279 SPTR:Q96512 symbol:AT1G44970.1 [GO:0004601 "peroxidase activity" evidence=ISS] InterPro:IPR002016 InterPro:IPR000823 Pfam:PF00141 InterPro:IPR010255 PROSITE:PS00435 PROSITE:PS00436 PRINTS:PR00458 PROSITE:PS50873 PRINTS:PR00461 EMBL:AC020576 EMBL:X98804 EMBL:AC007915 EMBL:BT008612 EMBL:AY086626 HSSP:Q42578 GeneFarm:1834 SPTR:Q96512	5e-88
chr2.CM0021.5	1.5.13.21	E1.11.1.7 peroxidase [EC:1.11.1.7] [GO:0004601]	ath:At2g35380	T32F12.24; peroxidase 20 (PER20) (P20) [EC:1.11.1.7] [KO:K00430]	3e-124				PER20_ARATH	Calcium;Glycoprotein;Heme;Hydrogenperoxide;Iron;Metal-binding;Multigenefamily;Oxidoreductase;Peroxidase;Signal,Peroxidase 20 precursor (EC 1.11.1.7) (Atperox P20) (ATP28a).	1e-124	GO_ID:29236	TAIR|gene:2028279 SPTR:Q96512 symbol:AT1G44970.1 [GO:0004601 "peroxidase activity" evidence=ISS] InterPro:IPR002016 InterPro:IPR000823 Pfam:PF00141 InterPro:IPR010255 PROSITE:PS00435 PROSITE:PS00436 PRINTS:PR00458 PROSITE:PS50873 PRINTS:PR00461 EMBL:AC020576 EMBL:X98804 EMBL:AC007915 EMBL:BT008612 EMBL:AY086626 HSSP:Q42578 GeneFarm:1834 SPTR:Q96512	5e-88
chr2.CM0021.5	1.10.6.4	E1.11.1.7 peroxidase [EC:1.11.1.7] [GO:0004601]	ath:At2g35380	T32F12.24; peroxidase 20 (PER20) (P20) [EC:1.11.1.7] [KO:K00430]	3e-124				PER20_ARATH	Calcium;Glycoprotein;Heme;Hydrogenperoxide;Iron;Metal-binding;Multigenefamily;Oxidoreductase;Peroxidase;Signal,Peroxidase 20 precursor (EC 1.11.1.7) (Atperox P20) (ATP28a).	1e-124	GO_ID:29236	TAIR|gene:2028279 SPTR:Q96512 symbol:AT1G44970.1 [GO:0004601 "peroxidase activity" evidence=ISS] InterPro:IPR002016 InterPro:IPR000823 Pfam:PF00141 InterPro:IPR010255 PROSITE:PS00435 PROSITE:PS00436 PRINTS:PR00458 PROSITE:PS50873 PRINTS:PR00461 EMBL:AC020576 EMBL:X98804 EMBL:AC007915 EMBL:BT008612 EMBL:AY086626 HSSP:Q42578 GeneFarm:1834 SPTR:Q96512	5e-88
Ljwgs_009285.2	99.1.4.6945	GO_ID:53271										GO_ID:53271	TAIR|gene:3437321 SPTR:O80903 symbol:AT2G38480.1 [GO:0000004 "biological process unknown" evidence=ND] [GO:0005554 "molecular function unknown" evidence=ND] [GO:0016020 "membrane" evidence=ISS] Pfam:PF04535 InterPro:IPR006702 EMBL:AC004683 EMBL:AC005499 EMBL:AY062978 EMBL:AF370348 PIR:T02497 SPTR:O80903	6e-34
chr2.CM0749.36	1.5.2.28	E5.1.1.13 aspartate racemase [EC:5.1.1.13] [COG:COG1794]	ava:Ava_C0007	condensation domain [EC:5.1.1.13] [KO:K01779]	4e-22				Y3136_ARATH	3D-structure;Iron;Metal-binding;Oxidoreductase,Clavaminate synthase-like protein At3g21360 (EC 1.-.-.-).	2e-54	GO_ID:54707	TAIR|gene:2089422 SPTR:Q9LIG0 symbol:AT3G21360.1 [GO:0005554 "molecular function unknown" evidence=ND] [GO:0000004 "biological process unknown" evidence=ND] [GO:0008372 "cellular component unknown" evidence=ND] EMBL:AP001305 EMBL:AK117772 PDB:1Y0Z SMR:Q9LIG0 SPTR:Q9LIG0	8e-55
Ljwgs_020504.1	99.1.4.3016	GO_ID:38255										GO_ID:38255	TAIR|gene:1005027833 SPTR:Q94CB8 symbol:AT2G25625.2 [GO:0000004 "biological process unknown" evidence=ND] [GO:0005554 "molecular function unknown" evidence=ND] EMBL:AY034981 EMBL:AY063071 SPTR:Q94CB8	2e-11
Ljwgs_021683.1	99.1.4.4389	GO_ID:42297										GO_ID:42297	TAIR|gene:2032136 SPTR:Q9FZ97 symbol:AT1G28240.1 [GO:0000004 "biological process unknown" evidence=ND] [GO:0005554 "molecular function unknown" evidence=ND] [GO:0008372 "cellular component unknown" evidence=ND] InterPro:IPR006852 Pfam:PF04765 EMBL:AC021044 PIR:E86408 SPTR:Q9FZ97	3e-31
Ljwgs_127661.1	99.1.4.4331	GO_ID:20804							BCP_PEA	Copper;Electrontransport;Glycoprotein;Metal-binding;Signal;Transport,Blue copper protein precursor.	3e-24	GO_ID:20804	TAIR|gene:2206985 SPTR:Q9C7T2 symbol:AT1G72230.1 [GO:0031225 "anchored to membrane" evidence=TAS] [GO:0005489 "electron transporter activity" evidence=ISS] [GO:0005507 "copper ion binding" evidence=ISS] [GO:0006118 "electron transport" evidence=ISS] InterPro:IPR003245 InterPro:IPR000923 Pfam:PF02298 ProDom:PD003122 PROSITE:PS00196 HSSP:O82080 EMBL:AC067754 EMBL:AY052214 EMBL:AY085679 PIR:H96745 S…	4e-26
Ljwgs_127661.1	99.1.3.2.2474	BCP_PEA							BCP_PEA	Copper;Electrontransport;Glycoprotein;Metal-binding;Signal;Transport,Blue copper protein precursor.	3e-24	GO_ID:20804	TAIR|gene:2206985 SPTR:Q9C7T2 symbol:AT1G72230.1 [GO:0031225 "anchored to membrane" evidence=TAS] [GO:0005489 "electron transporter activity" evidence=ISS] [GO:0005507 "copper ion binding" evidence=ISS] [GO:0006118 "electron transport" evidence=ISS] InterPro:IPR003245 InterPro:IPR000923 Pfam:PF02298 ProDom:PD003122 PROSITE:PS00196 HSSP:O82080 EMBL:AC067754 EMBL:AY052214 EMBL:AY085679 PIR:H96745 S…	4e-26
TM1122.3.2	99.1.3.2.1837	APG_BRANA							APG_BRANA	,Anter-specific proline-rich protein APG (Protein CEX) (Fragment).	8e-19	GO_ID:41037	TAIR|gene:2046742 SPTR:O80470 symbol:AT2G23540.1 [GO:0016789 "carboxylic ester hydrolase activity" evidence=ISS] EMBL:AC003040 INTERPRO:IPR001087 Pfam:PF00657 EMBL:AY099614 EMBL:AY128861 PIR:T01143 SPTR:O80470	2e-81
TM1122.3.2	99.1.4.3030	GO_ID:41037							APG_BRANA	,Anter-specific proline-rich protein APG (Protein CEX) (Fragment).	8e-19	GO_ID:41037	TAIR|gene:2046742 SPTR:O80470 symbol:AT2G23540.1 [GO:0016789 "carboxylic ester hydrolase activity" evidence=ISS] EMBL:AC003040 INTERPRO:IPR001087 Pfam:PF00657 EMBL:AY099614 EMBL:AY128861 PIR:T01143 SPTR:O80470	2e-81
chr1.CM0063.57	3.1.3.3.5	ADIC arginine:agmatine antiporter [COG:COG0531]	btk:BT9727_0728	amino acid permease [KO:K03294]	8e-57	BS_yfnA	COG0531	5e-52	CTR1_MOUSE	Amino-acidtransport;Glycoprotein;Membrane;Receptor;Transmembrane;Transport,High-affinity cationic amino acid transporter-1 (CAT-1) (CAT1) (System Y+ basic amino acid transporter) (Ecotropic retroviral leukemia receptor) (ERR) (Ecotropic retrovirus receptor).	8e-57	GO_ID:9115	MGI|MGI:88117 SPTR:Q09143 symbol:Slc7a1 "solute carrier family 7 (cationic amino acid transporter, y+ system), member 1" [GO:0016021 "integral to membrane" evidence=RCA] InterPro:IPR002293 InterPro:IPR004841 MGI:MGI:88117 Pfam:PF00324 Interpro:IPR004755 TIGRFAMs:TIGR00906 EMBL:M26687 PIR:A32742 SPTR:Q09143	3e-57
chr1.CM0063.57	3.1.3.3.3	CADB cadaverine:lysine antiporter [COG:COG0531]	btk:BT9727_0728	amino acid permease [KO:K03294]	8e-57	BS_yfnA	COG0531	5e-52	CTR1_MOUSE	Amino-acidtransport;Glycoprotein;Membrane;Receptor;Transmembrane;Transport,High-affinity cationic amino acid transporter-1 (CAT-1) (CAT1) (System Y+ basic amino acid transporter) (Ecotropic retroviral leukemia receptor) (ERR) (Ecotropic retrovirus receptor).	8e-57	GO_ID:9115	MGI|MGI:88117 SPTR:Q09143 symbol:Slc7a1 "solute carrier family 7 (cationic amino acid transporter, y+ system), member 1" [GO:0016021 "integral to membrane" evidence=RCA] InterPro:IPR002293 InterPro:IPR004841 MGI:MGI:88117 Pfam:PF00324 Interpro:IPR004755 TIGRFAMs:TIGR00906 EMBL:M26687 PIR:A32742 SPTR:Q09143	3e-57
chr1.CM0063.57	3.1.3.3.2	POTE putrescine:ornithine antiporter [COG:COG0531]	btk:BT9727_0728	amino acid permease [KO:K03294]	8e-57	BS_yfnA	COG0531	5e-52	CTR1_MOUSE	Amino-acidtransport;Glycoprotein;Membrane;Receptor;Transmembrane;Transport,High-affinity cationic amino acid transporter-1 (CAT-1) (CAT1) (System Y+ basic amino acid transporter) (Ecotropic retroviral leukemia receptor) (ERR) (Ecotropic retrovirus receptor).	8e-57	GO_ID:9115	MGI|MGI:88117 SPTR:Q09143 symbol:Slc7a1 "solute carrier family 7 (cationic amino acid transporter, y+ system), member 1" [GO:0016021 "integral to membrane" evidence=RCA] InterPro:IPR002293 InterPro:IPR004841 MGI:MGI:88117 Pfam:PF00324 Interpro:IPR004755 TIGRFAMs:TIGR00906 EMBL:M26687 PIR:A32742 SPTR:Q09143	3e-57
chr1.CM0063.57	3.1.3.3.4	ARCD arginine:ornithine antiporter [COG:COG0531]	btk:BT9727_0728	amino acid permease [KO:K03294]	8e-57	BS_yfnA	COG0531	5e-52	CTR1_MOUSE	Amino-acidtransport;Glycoprotein;Membrane;Receptor;Transmembrane;Transport,High-affinity cationic amino acid transporter-1 (CAT-1) (CAT1) (System Y+ basic amino acid transporter) (Ecotropic retroviral leukemia receptor) (ERR) (Ecotropic retrovirus receptor).	8e-57	GO_ID:9115	MGI|MGI:88117 SPTR:Q09143 symbol:Slc7a1 "solute carrier family 7 (cationic amino acid transporter, y+ system), member 1" [GO:0016021 "integral to membrane" evidence=RCA] InterPro:IPR002293 InterPro:IPR004841 MGI:MGI:88117 Pfam:PF00324 Interpro:IPR004755 TIGRFAMs:TIGR00906 EMBL:M26687 PIR:A32742 SPTR:Q09143	3e-57
chr1.CM0063.57	3.1.3.4	TC.LAT L-amino acid transporter, LAT family [COG:COG0531] [TC:2.A.3.8]	btk:BT9727_0728	amino acid permease [KO:K03294]	8e-57	BS_yfnA	COG0531	5e-52	CTR1_MOUSE	Amino-acidtransport;Glycoprotein;Membrane;Receptor;Transmembrane;Transport,High-affinity cationic amino acid transporter-1 (CAT-1) (CAT1) (System Y+ basic amino acid transporter) (Ecotropic retroviral leukemia receptor) (ERR) (Ecotropic retrovirus receptor).	8e-57	GO_ID:9115	MGI|MGI:88117 SPTR:Q09143 symbol:Slc7a1 "solute carrier family 7 (cationic amino acid transporter, y+ system), member 1" [GO:0016021 "integral to membrane" evidence=RCA] InterPro:IPR002293 InterPro:IPR004841 MGI:MGI:88117 Pfam:PF00324 Interpro:IPR004755 TIGRFAMs:TIGR00906 EMBL:M26687 PIR:A32742 SPTR:Q09143	3e-57
chr1.CM0063.57	3.1.3.3.1	TC.APA basic amino acid/polyamine antiporter, APA family [COG:COG0531]	btk:BT9727_0728	amino acid permease [KO:K03294]	8e-57	BS_yfnA	COG0531	5e-52	CTR1_MOUSE	Amino-acidtransport;Glycoprotein;Membrane;Receptor;Transmembrane;Transport,High-affinity cationic amino acid transporter-1 (CAT-1) (CAT1) (System Y+ basic amino acid transporter) (Ecotropic retroviral leukemia receptor) (ERR) (Ecotropic retrovirus receptor).	8e-57	GO_ID:9115	MGI|MGI:88117 SPTR:Q09143 symbol:Slc7a1 "solute carrier family 7 (cationic amino acid transporter, y+ system), member 1" [GO:0016021 "integral to membrane" evidence=RCA] InterPro:IPR002293 InterPro:IPR004841 MGI:MGI:88117 Pfam:PF00324 Interpro:IPR004755 TIGRFAMs:TIGR00906 EMBL:M26687 PIR:A32742 SPTR:Q09143	3e-57
gi45631251	99.2	Unclassified without homolog
chr4.CM0172.28	1.9.10.29	COBL2, cobL precorrin-8W decarboxylase [EC:1.-.-.-] [COG:COG2242] [GO:0016491]	sce:YLL051C	FRE6; similar to FRE2 [EC:1.16.1.7] [KO:K00521]	5e-21				CY24B_HUMAN	Chronicgranulomatousdisease;Directproteinsequencing;Diseasemutation;Electrontransport;FAD;Glycoprotein;Heme;Iontransport;Ionicchannel;Iron;Membrane;Metal-binding;NADP;Oxidoreductase;Transmembrane;Transport;Voltage-gatedchannel,Cytochrome B-245 heavy chain (P22 phagocyte B-cytochrome) (Neutrophil cytochrome B, 91 kDa polypeptide) (CGD91-PHOX) (GP91-PHOX) (GP91-1) (Heme binding membrane glycoprotei…	1e-22	GO_ID:4146	TAIR|gene:2157696 SPTR:Q8VY13 symbol:ATFRO8 "FERRIC REDUCTION OXIDASE 8" [GO:0005739 "mitochondrion" evidence=IDA] [GO:0006118 "electron transport" evidence=ISS] [GO:0016020 "membrane" evidence=ISS] [GO:0016491 "oxidoreductase activity" evidence=ISS] [GO:0000293 "ferric-chelate reductase activity" evidence=IDA] InterPro:IPR002916 InterPro:IPR000778 GO:GO:0005739 Pfam:PF01794 PRINTS:PR00466 EMBL:A…	2e-178
Ljwgs_010711.1	99.1.3.2.2851	WRK24_ARATH							WRK24_ARATH	DNA-binding;Nuclearprotein;Transcription;Transcriptionregulation,Probable WRKY transcription factor 24 (WRKY DNA-binding protein 24).	5e-12
chr1.CM0104.33	99.1.4.4715	GO_ID:48445										GO_ID:48445	TAIR|gene:2064964 SPTR:Q945P1 symbol:AT2G39050.1 [GO:0000004 "biological process unknown" evidence=ND] [GO:0005554 "molecular function unknown" evidence=ND] [GO:0008372 "cellular component unknown" evidence=ND] InterPro:IPR000772 PROSITE:PS50231 Pfam:PF00652 EMBL:AC005770 EMBL:AY087909 EMBL:AY093795 EMBL:AF411801 PIR:E84812 SPTR:Q945P1	3e-64
Ljwgs_033625.2	99.1.4.7231	GO_ID:50718										GO_ID:50718	TAIR|gene:2099401 SPTR:Q8W4B3 symbol:AT3G14850.1 [GO:0000004 "biological process unknown" evidence=ND] InterPro:IPR004253 Pfam:PF03005 EMBL:AY062682 EMBL:AY093337 SPTR:Q8W4B3	1e-30
Ljwgs_040109.1	99.1.4.1376	GO_ID:40614										GO_ID:40614	TAIR|gene:2033631 SPTR:Q9CAB7 symbol:AT1G70670.1 [GO:0000004 "biological process unknown" evidence=ND] [GO:0008372 "cellular component unknown" evidence=ND] [GO:0005509 "calcium ion binding" evidence=ISS] InterPro:IPR011992 InterPro:IPR007736 Pfam:PF05042 EMBL:AC011663 EMBL:AY056102 EMBL:AY143815 PIR:A96731 SPTR:Q9CAB7	6e-09
Ljwgs_030627.1	99.1.3.2.2325	BBM_ARATH							BBM_ARATH	Developmentalprotein;DNA-binding;Nuclearprotein;Repeat;Transcription;Transcriptionregulation,Protein BABY BOOM (AtBBM).	6e-51	GO_ID:14391	TAIR|gene:2096143 SPTR:Q9M2V4 symbol:AT3G54320.1 [GO:0005634 "nucleus" evidence=IC] [GO:0003700 "transcription factor activity" evidence=ISS] [GO:0003677 "DNA binding" evidence=ISS] [GO:0006355 "regulation of transcription, DNA-dependent" evidence=ISS] InterPro:IPR001471 Pfam:PF00847 GO:GO:0005634 PRINTS:PR00367 ProDom:PD001423 SMART:SM00380 EMBL:AL132971 PIR:T47591 SPTR:Q9M2V4	2e-70
Ljwgs_030627.1	99.1.4.8611	GO_ID:14391							BBM_ARATH	Developmentalprotein;DNA-binding;Nuclearprotein;Repeat;Transcription;Transcriptionregulation,Protein BABY BOOM (AtBBM).	6e-51	GO_ID:14391	TAIR|gene:2096143 SPTR:Q9M2V4 symbol:AT3G54320.1 [GO:0005634 "nucleus" evidence=IC] [GO:0003700 "transcription factor activity" evidence=ISS] [GO:0003677 "DNA binding" evidence=ISS] [GO:0006355 "regulation of transcription, DNA-dependent" evidence=ISS] InterPro:IPR001471 Pfam:PF00847 GO:GO:0005634 PRINTS:PR00367 ProDom:PD001423 SMART:SM00380 EMBL:AL132971 PIR:T47591 SPTR:Q9M2V4	2e-70
Ljwgs_033999.1.1	99.2	Unclassified without homolog
chr4.CM0073.98.3	1.9.4.15	E2.7.1.- [EC:2.7.1.-] [COG:COG0515 COG1493]	ath:At5g02290	T1E22.50; protein kinase, putative [EC:2.7.1.37] [KO:K00870]	5e-40	YAR019c	COG0515	7e-18	KPRO_MAIZE	ATP-binding;EGF-likedomain;Glycoprotein;Kinase;Membrane;Nucleotide-binding;Receptor;Serine/threonine-proteinkinase;Signal;Transferase;Transmembrane,Putative receptor protein kinase ZmPK1 precursor (EC 2.7.1.37).	5e-49	GO_ID:1452	TAIR|gene:2204474 SPTR:Q9C621 symbol:AT1G66920.1 [GO:0016301 "kinase activity" evidence=ISS] InterPro:IPR000719 InterPro:IPR008271 Pfam:PF00069 Prosite:PS00108 Prosite:PS00107 ProDom:PD000001 PROSITE:PS50011 EMBL:AC083891 PIR:A96693 SPTR:Q9C621	1e-114
chr4.CM0073.98.3	1.7.8.19	WAAY, rfaY lipopolysaccharide core biosynthesis protein RFAY [EC:2.7.-.-] [COG:COG0515]	ath:At5g02290	T1E22.50; protein kinase, putative [EC:2.7.1.37] [KO:K00870]	5e-40	YAR019c	COG0515	7e-18	KPRO_MAIZE	ATP-binding;EGF-likedomain;Glycoprotein;Kinase;Membrane;Nucleotide-binding;Receptor;Serine/threonine-proteinkinase;Signal;Transferase;Transmembrane,Putative receptor protein kinase ZmPK1 precursor (EC 2.7.1.37).	5e-49	GO_ID:1452	TAIR|gene:2204474 SPTR:Q9C621 symbol:AT1G66920.1 [GO:0016301 "kinase activity" evidence=ISS] InterPro:IPR000719 InterPro:IPR008271 Pfam:PF00069 Prosite:PS00108 Prosite:PS00107 ProDom:PD000001 PROSITE:PS50011 EMBL:AC083891 PIR:A96693 SPTR:Q9C621	1e-114
chr4.CM0073.98.3	1.1.17.19	E2.7.1.- [EC:2.7.1.-] [COG:COG0515 COG1493]	ath:At5g02290	T1E22.50; protein kinase, putative [EC:2.7.1.37] [KO:K00870]	5e-40	YAR019c	COG0515	7e-18	KPRO_MAIZE	ATP-binding;EGF-likedomain;Glycoprotein;Kinase;Membrane;Nucleotide-binding;Receptor;Serine/threonine-proteinkinase;Signal;Transferase;Transmembrane,Putative receptor protein kinase ZmPK1 precursor (EC 2.7.1.37).	5e-49	GO_ID:1452	TAIR|gene:2204474 SPTR:Q9C621 symbol:AT1G66920.1 [GO:0016301 "kinase activity" evidence=ISS] InterPro:IPR000719 InterPro:IPR008271 Pfam:PF00069 Prosite:PS00108 Prosite:PS00107 ProDom:PD000001 PROSITE:PS50011 EMBL:AC083891 PIR:A96693 SPTR:Q9C621	1e-114
chr4.CM0073.98.3	3.3.10.117	BMPR1 bone morphogenetic protein receptor, type I [EC:2.7.1.37]	ath:At5g02290	T1E22.50; protein kinase, putative [EC:2.7.1.37] [KO:K00870]	5e-40	YAR019c	COG0515	7e-18	KPRO_MAIZE	ATP-binding;EGF-likedomain;Glycoprotein;Kinase;Membrane;Nucleotide-binding;Receptor;Serine/threonine-proteinkinase;Signal;Transferase;Transmembrane,Putative receptor protein kinase ZmPK1 precursor (EC 2.7.1.37).	5e-49	GO_ID:1452	TAIR|gene:2204474 SPTR:Q9C621 symbol:AT1G66920.1 [GO:0016301 "kinase activity" evidence=ISS] InterPro:IPR000719 InterPro:IPR008271 Pfam:PF00069 Prosite:PS00108 Prosite:PS00107 ProDom:PD000001 PROSITE:PS50011 EMBL:AC083891 PIR:A96693 SPTR:Q9C621	1e-114
chr4.CM0073.98.3	1.11.16.8	E2.7.1.- [EC:2.7.1.-] [COG:COG0515 COG1493]	ath:At5g02290	T1E22.50; protein kinase, putative [EC:2.7.1.37] [KO:K00870]	5e-40	YAR019c	COG0515	7e-18	KPRO_MAIZE	ATP-binding;EGF-likedomain;Glycoprotein;Kinase;Membrane;Nucleotide-binding;Receptor;Serine/threonine-proteinkinase;Signal;Transferase;Transmembrane,Putative receptor protein kinase ZmPK1 precursor (EC 2.7.1.37).	5e-49	GO_ID:1452	TAIR|gene:2204474 SPTR:Q9C621 symbol:AT1G66920.1 [GO:0016301 "kinase activity" evidence=ISS] InterPro:IPR000719 InterPro:IPR008271 Pfam:PF00069 Prosite:PS00108 Prosite:PS00107 ProDom:PD000001 PROSITE:PS50011 EMBL:AC083891 PIR:A96693 SPTR:Q9C621	1e-114
chr4.CM0073.98.3	4.2.4	Cell cycle [CLASS:04110] [PATH:hsa04110] [COG:COG0515]	ath:At5g02290	T1E22.50; protein kinase, putative [EC:2.7.1.37] [KO:K00870]	5e-40	YAR019c	COG0515	7e-18	KPRO_MAIZE	ATP-binding;EGF-likedomain;Glycoprotein;Kinase;Membrane;Nucleotide-binding;Receptor;Serine/threonine-proteinkinase;Signal;Transferase;Transmembrane,Putative receptor protein kinase ZmPK1 precursor (EC 2.7.1.37).	5e-49	GO_ID:1452	TAIR|gene:2204474 SPTR:Q9C621 symbol:AT1G66920.1 [GO:0016301 "kinase activity" evidence=ISS] InterPro:IPR000719 InterPro:IPR008271 Pfam:PF00069 Prosite:PS00108 Prosite:PS00107 ProDom:PD000001 PROSITE:PS50011 EMBL:AC083891 PIR:A96693 SPTR:Q9C621	1e-114
chr4.CM0073.98.3	3.2.2.1	Protein kinase [EC:2.7.1.37]	ath:At5g02290	T1E22.50; protein kinase, putative [EC:2.7.1.37] [KO:K00870]	5e-40	YAR019c	COG0515	7e-18	KPRO_MAIZE	ATP-binding;EGF-likedomain;Glycoprotein;Kinase;Membrane;Nucleotide-binding;Receptor;Serine/threonine-proteinkinase;Signal;Transferase;Transmembrane,Putative receptor protein kinase ZmPK1 precursor (EC 2.7.1.37).	5e-49	GO_ID:1452	TAIR|gene:2204474 SPTR:Q9C621 symbol:AT1G66920.1 [GO:0016301 "kinase activity" evidence=ISS] InterPro:IPR000719 InterPro:IPR008271 Pfam:PF00069 Prosite:PS00108 Prosite:PS00107 ProDom:PD000001 PROSITE:PS50011 EMBL:AC083891 PIR:A96693 SPTR:Q9C621	1e-114
chr4.CM0654.44.1	99.1.4.7602	GO_ID:16879										GO_ID:16879	TAIR|gene:3705499 SPTR:Q8RXZ6 symbol:AT4G17215.1 [GO:0005554 "molecular function unknown" evidence=ND] [GO:0000004 "biological process unknown" evidence=ND] EMBL:AY080596 EMBL:AY114030 SPTR:Q8RXZ6	2e-14
Ljwgs_020912.2	1.9.10.29	COBL2, cobL precorrin-8W decarboxylase [EC:1.-.-.-] [COG:COG2242] [GO:0016491]										GO_ID:12865	TAIR|gene:2119329 SPTR:Q93ZA0 symbol:AT4G13250.1 [GO:0008372 "cellular component unknown" evidence=ND] [GO:0016491 "oxidoreductase activity" evidence=ISS] InterPro:IPR002198 InterPro:IPR002347 Pfam:PF00106 GO:GO:0008152 PRINTS:PR00081 GO:GO:0009507 EMBL:AY057697 SPTR:Q93ZA0	7e-40
gi45576230	99.2	Unclassified without homolog
TM0748.2	1.10.7.6	E2.4.1.91 flavonol 3-O-glucosyltransferase [EC:2.4.1.91] [GO:0047893] [CAZy:GT1]	ath:At4g15280	FCAALL.255; UDP-glucoronosyl/UDP-glucosyl transferase family protein [EC:2.4.1.91] [KO:K00724]	3e-33				ZOG_PHALU	Glycosyltransferase;Transferase,Zeatin O-glucosyltransferase (EC 2.4.1.203) (Trans-zeatin O-beta-D- glucosyltransferase).	8e-178	GO_ID:5906	TAIR|gene:2831351 SPTR:Q8W491 symbol:AT4G34131.1 [GO:0008194 "UDP-glycosyltransferase activity" evidence=ISS] [GO:0016758 "transferase activity, transferring hexosyl groups" evidence=ISS] InterPro:IPR002213 Pfam:PF00201 GO:GO:0008152 PROSITE:PS00375 EMBL:AY062753 EMBL:AY114680 SPTR:Q8W491	7e-45
Ljwgs_103351.1	99.1.4.6925	GO_ID:17931							HSF6_ARATH	Activator;DNA-binding;Heatshock;Multigenefamily;Nuclearprotein;Phosphorylation;Transcription;Transcriptionregulation,Heat shock factor protein 6 (HSF 6) (Heat shock transcription factor 6) (HSTF 6).	2e-16	GO_ID:17931	TAIR|gene:2174042 SPTR:Q9SCW4 symbol:AT5G62020.1 [GO:0003700 "transcription factor activity" evidence=ISS] [GO:0003677 "DNA binding" evidence=ISS] InterPro:IPR000232 InterPro:IPR002341 Pfam:PF00447 InterPro:IPR009058 PRINTS:PR00056 ProDom:PD001788 SMART:SM00415 PROSITE:PS00434 HSSP:P22813 EMBL:AB016880 EMBL:AJ251867 EMBL:BT008542 EMBL:BT008658 GeneFarm:4071 SPTR:Q9SCW4	8e-17
Ljwgs_103351.1	99.1.3.2.3158	HSF6_ARATH							HSF6_ARATH	Activator;DNA-binding;Heatshock;Multigenefamily;Nuclearprotein;Phosphorylation;Transcription;Transcriptionregulation,Heat shock factor protein 6 (HSF 6) (Heat shock transcription factor 6) (HSTF 6).	2e-16	GO_ID:17931	TAIR|gene:2174042 SPTR:Q9SCW4 symbol:AT5G62020.1 [GO:0003700 "transcription factor activity" evidence=ISS] [GO:0003677 "DNA binding" evidence=ISS] InterPro:IPR000232 InterPro:IPR002341 Pfam:PF00447 InterPro:IPR009058 PRINTS:PR00056 ProDom:PD001788 SMART:SM00415 PROSITE:PS00434 HSSP:P22813 EMBL:AB016880 EMBL:AJ251867 EMBL:BT008542 EMBL:BT008658 GeneFarm:4071 SPTR:Q9SCW4	8e-17
chr6.CM0139.92	99.1.4.2859	GO_ID:48074										GO_ID:48074	TAIR|gene:2036802 SPTR:O80698 symbol:AT1G61930.1 [GO:0000004 "biological process unknown" evidence=ND] [GO:0005554 "molecular function unknown" evidence=ND] InterPro:IPR007608 Pfam:PF04520 EMBL:AC004392 PIR:T02137 SPTR:O80698	1e-34
chr1.TM0750.2	99.1.4.2856	GO_ID:11377							ARFI_ARATH	Auxinsignalingpathway;DNA-binding;Multigenefamily;Nuclearprotein;Transcription;Transcriptionregulation,Auxin response factor 9.	1e-178	GO_ID:11377	TAIR|gene:2138095 SPTR:Q9XED8 symbol:AT4G23980.1 [GO:0006355 "regulation of transcription, DNA-dependent" evidence=TAS] [GO:0003700 "transcription factor activity" evidence=ISS] InterPro:IPR003340 InterPro:IPR010525 InterPro:IPR003311 Pfam:PF02362 Pfam:PF02309 PROSITE:PS50863 PROSITE:PS50962 Pfam:PF06507 EMBL:AL161560 EMBL:AL078468 EMBL:AF082176 EMBL:AC002343 EMBL:AF344312 PIR:T08917 TRANSFAC:T04…	4e-179
chr1.TM0750.2	99.1.3.2.2067	ARFI_ARATH							ARFI_ARATH	Auxinsignalingpathway;DNA-binding;Multigenefamily;Nuclearprotein;Transcription;Transcriptionregulation,Auxin response factor 9.	1e-178	GO_ID:11377	TAIR|gene:2138095 SPTR:Q9XED8 symbol:AT4G23980.1 [GO:0006355 "regulation of transcription, DNA-dependent" evidence=TAS] [GO:0003700 "transcription factor activity" evidence=ISS] InterPro:IPR003340 InterPro:IPR010525 InterPro:IPR003311 Pfam:PF02362 Pfam:PF02309 PROSITE:PS50863 PROSITE:PS50962 Pfam:PF06507 EMBL:AL161560 EMBL:AL078468 EMBL:AF082176 EMBL:AC002343 EMBL:AF344312 PIR:T08917 TRANSFAC:T04…	4e-179
Ljwgs_041275.1	99.2	Unclassified without homolog
TC11818	99.2	Unclassified without homolog
Ljwgs_018124.1	1.11.4.18	E3.8.1.2 2-haloacid dehalogenase [EC:3.8.1.2] [GO:0018784]	lil:LA0929	putative haloacid dehalogenase-like hydrolase [EC:3.8.1.2] [KO:K01560]	5e-23	aq_1977	COG1011	9e-29	UTR4_YEAST	Completeproteome,UTR4 protein (Unknown transcript 4 protein).	1e-14	GO_ID:43533	ZFIN|ZDB-GENE-040704-73 SPTR:Q6GMI7 symbol:zgc:91991 "zgc:91991" [GO:0008372 "cellular component unknown" evidence=ND] InterPro:IPR005834 InterPro:IPR005833 InterPro:IPR006439 Pfam:PF00702 ZFIN:ZDB-GENE-040704-73 GO:GO:0008152 PRINTS:PR00413 TIGRFAMs:TIGR01549 InterPro:IPR010041 TIGRFAMs:TIGR01691 EMBL:BC074060 SPTR:Q6GMI7	9e-26
chr1.CM0315.40	1.2.6.6	E1.1.99.8 alcohol dehydrogenase (acceptor) [EC:1.1.99.8] [GO:0018468]	reu:Reut_B4160	pyrrolo-quinoline quinone:cytochrome c, class I [EC:1.1.99.8] [KO:K00114]	2e-10	XF2259	COG1520	5e-23	QHED_COMTE	3D-structure;Calcium;Directproteinsequencing;Heme;Iron;Metal-binding;Oxidoreductase;Periplasmic;PQQ;Signal,Quinohaemoprotein ethanol dehydrogenase type I precursor (EC 1.1.99.-) (QH-EDH1).	5e-10
chr1.CM0315.40	1.11.8.2	E1.1.99.8 alcohol dehydrogenase (acceptor) [EC:1.1.99.8] [GO:0018468]	reu:Reut_B4160	pyrrolo-quinoline quinone:cytochrome c, class I [EC:1.1.99.8] [KO:K00114]	2e-10	XF2259	COG1520	5e-23	QHED_COMTE	3D-structure;Calcium;Directproteinsequencing;Heme;Iron;Metal-binding;Oxidoreductase;Periplasmic;PQQ;Signal,Quinohaemoprotein ethanol dehydrogenase type I precursor (EC 1.1.99.-) (QH-EDH1).	5e-10
chr1.CM0315.40	1.1.1.20	E1.1.99.8 alcohol dehydrogenase (acceptor) [EC:1.1.99.8] [GO:0018468]	reu:Reut_B4160	pyrrolo-quinoline quinone:cytochrome c, class I [EC:1.1.99.8] [KO:K00114]	2e-10	XF2259	COG1520	5e-23	QHED_COMTE	3D-structure;Calcium;Directproteinsequencing;Heme;Iron;Metal-binding;Oxidoreductase;Periplasmic;PQQ;Signal,Quinohaemoprotein ethanol dehydrogenase type I precursor (EC 1.1.99.-) (QH-EDH1).	5e-10
chr1.CM0315.40	1.1.14.39	E1.1.99.8 alcohol dehydrogenase (acceptor) [EC:1.1.99.8] [GO:0018468]	reu:Reut_B4160	pyrrolo-quinoline quinone:cytochrome c, class I [EC:1.1.99.8] [KO:K00114]	2e-10	XF2259	COG1520	5e-23	QHED_COMTE	3D-structure;Calcium;Directproteinsequencing;Heme;Iron;Metal-binding;Oxidoreductase;Periplasmic;PQQ;Signal,Quinohaemoprotein ethanol dehydrogenase type I precursor (EC 1.1.99.-) (QH-EDH1).	5e-10
chr1.CM0315.40	1.1.13.32	E1.1.99.8 alcohol dehydrogenase (acceptor) [EC:1.1.99.8] [GO:0018468]	reu:Reut_B4160	pyrrolo-quinoline quinone:cytochrome c, class I [EC:1.1.99.8] [KO:K00114]	2e-10	XF2259	COG1520	5e-23	QHED_COMTE	3D-structure;Calcium;Directproteinsequencing;Heme;Iron;Metal-binding;Oxidoreductase;Periplasmic;PQQ;Signal,Quinohaemoprotein ethanol dehydrogenase type I precursor (EC 1.1.99.-) (QH-EDH1).	5e-10
chr1.CM0315.40	1.1.3.28	E1.1.5.2, gcd quinoprotein glucose dehydrogenase [EC:1.1.5.2] [COG:COG1520 COG2133] [GO:0008876]	reu:Reut_B4160	pyrrolo-quinoline quinone:cytochrome c, class I [EC:1.1.99.8] [KO:K00114]	2e-10	XF2259	COG1520	5e-23	QHED_COMTE	3D-structure;Calcium;Directproteinsequencing;Heme;Iron;Metal-binding;Oxidoreductase;Periplasmic;PQQ;Signal,Quinohaemoprotein ethanol dehydrogenase type I precursor (EC 1.1.99.-) (QH-EDH1).	5e-10
chr2.CM0120.44	1.9.2.5	E3.1.3.2 acid phosphatase [EC:3.1.3.2] [GO:0003993]	ath:At2g27190	T22O13.4; iron(III)-zinc(II) purple acid phosphatase (PAP12) [EC:3.1.3.2] [KO:K01078]	3e-17	Rv2577	COG1409	4e-13	NPP_HORVU	Chloroplast;Directproteinsequencing;Glycoprotein;Hydrolase;Plastid,Nucleotide pyrophosphatase/phosphodiesterase (EC 3.-.-.-) (Fragments).	3e-153	GO_ID:28980	TAIR|gene:2023869 SPTR:Q9LMX4 symbol:AT1G13750.1 [GO:0000004 "biological process unknown" evidence=ND] [GO:0004722 "protein serine/threonine phosphatase activity" evidence=ISS] Pfam:PF00149 InterPro:IPR004843 InterPro:IPR003961 SMART:SM00060 EMBL:AC027656 EMBL:AY818190 EMBL:AY099570 EMBL:BT001252 SPTR:Q9LMX4	0
chr2.CM0120.44	1.11.4.9	E3.1.3.2 acid phosphatase [EC:3.1.3.2] [GO:0003993]	ath:At2g27190	T22O13.4; iron(III)-zinc(II) purple acid phosphatase (PAP12) [EC:3.1.3.2] [KO:K01078]	3e-17	Rv2577	COG1409	4e-13	NPP_HORVU	Chloroplast;Directproteinsequencing;Glycoprotein;Hydrolase;Plastid,Nucleotide pyrophosphatase/phosphodiesterase (EC 3.-.-.-) (Fragments).	3e-153	GO_ID:28980	TAIR|gene:2023869 SPTR:Q9LMX4 symbol:AT1G13750.1 [GO:0000004 "biological process unknown" evidence=ND] [GO:0004722 "protein serine/threonine phosphatase activity" evidence=ISS] Pfam:PF00149 InterPro:IPR004843 InterPro:IPR003961 SMART:SM00060 EMBL:AC027656 EMBL:AY818190 EMBL:AY099570 EMBL:BT001252 SPTR:Q9LMX4	0
chr4.TM0844.24	99.1.3.1.62	EC 3.4.23.-							ASP1_ORYSA	Aspartylprotease;Hydrolase;Protease;Repeat;Signal,Aspartic proteinase Asp1 precursor (EC 3.4.23.-) (OsAsp1) (Nucellin- like protein).	3e-72	GO_ID:17112	TAIR|gene:2028465 SPTR:Q9M9A8 symbol:AT1G49050.1 [GO:0004194 "pepsin A activity" evidence=ISS] [GO:0006508 "proteolysis" evidence=ISS] InterPro:IPR001461 InterPro:IPR001969 Pfam:PF00026 PRINTS:PR00792 PROSITE:PS00141 EMBL:AC016041 EMBL:AY039998 EMBL:AF360182 SPTR:Q9M9A8	2e-71
chr4.TM0844.24	99.1.4.6105	GO_ID:17112							ASP1_ORYSA	Aspartylprotease;Hydrolase;Protease;Repeat;Signal,Aspartic proteinase Asp1 precursor (EC 3.4.23.-) (OsAsp1) (Nucellin- like protein).	3e-72	GO_ID:17112	TAIR|gene:2028465 SPTR:Q9M9A8 symbol:AT1G49050.1 [GO:0004194 "pepsin A activity" evidence=ISS] [GO:0006508 "proteolysis" evidence=ISS] InterPro:IPR001461 InterPro:IPR001969 Pfam:PF00026 PRINTS:PR00792 PROSITE:PS00141 EMBL:AC016041 EMBL:AY039998 EMBL:AF360182 SPTR:Q9M9A8	2e-71
chr1.CM0800.24	99.1.3.2.158	AIR12_ARATH							AIR12_ARATH	Auxinsignalingpathway;Glycoprotein;GPI-anchor;Lipoprotein;Membrane;Signal,Auxin-induced in root cultures protein 12 precursor.	6e-37	GO_ID:47972	TAIR|gene:2090239 SPTR:Q9LSE7 symbol:AT3G25290.1 [GO:0016020 "membrane" evidence=ISS] [GO:0007275 "development" evidence=ISS] InterPro:IPR005018 SMART:SM00664 PROSITE:PS50836 InterPro:IPR006593 PROSITE:PS50939 SMART:SM00665 InterPro:IPR007613 Pfam:PF04526 EMBL:AB026647 EMBL:AY057704 EMBL:BT002214 SPTR:Q9LSE7	8e-108
chr1.CM0800.24	99.1.4.1422	GO_ID:47972							AIR12_ARATH	Auxinsignalingpathway;Glycoprotein;GPI-anchor;Lipoprotein;Membrane;Signal,Auxin-induced in root cultures protein 12 precursor.	6e-37	GO_ID:47972	TAIR|gene:2090239 SPTR:Q9LSE7 symbol:AT3G25290.1 [GO:0016020 "membrane" evidence=ISS] [GO:0007275 "development" evidence=ISS] InterPro:IPR005018 SMART:SM00664 PROSITE:PS50836 InterPro:IPR006593 PROSITE:PS50939 SMART:SM00665 InterPro:IPR007613 Pfam:PF04526 EMBL:AB026647 EMBL:AY057704 EMBL:BT002214 SPTR:Q9LSE7	8e-108
Ljwgs_138232.1	99.1.1.16	KO:K01723	ath:At5g42650	MFO20.7; allene oxide synthase / cytochrome P450 74A [EC:4.2.1.92] [KO:K01723]	2e-17				CP74_LINUS	Chloroplast;Directproteinsequencing;Fattyacidbiosynthesis;Heme;Iron;Lipidsynthesis;Lyase;Metal-binding;Oxylipinbiosynthesis;Plastid;Polymorphism;Transitpeptide,Cytochrome P450 74A, chloroplast precursor (EC 4.2.1.92) (Allene oxide synthase) (Hydroperoxide dehydrase).	5e-18
Ljwgs_138232.1	99.1.3.1.108	EC 4.2.1.92	ath:At5g42650	MFO20.7; allene oxide synthase / cytochrome P450 74A [EC:4.2.1.92] [KO:K01723]	2e-17				CP74_LINUS	Chloroplast;Directproteinsequencing;Fattyacidbiosynthesis;Heme;Iron;Lipidsynthesis;Lyase;Metal-binding;Oxylipinbiosynthesis;Plastid;Polymorphism;Transitpeptide,Cytochrome P450 74A, chloroplast precursor (EC 4.2.1.92) (Allene oxide synthase) (Hydroperoxide dehydrase).	5e-18
Ljwgs_036048.1	1.10.7.9	E1.14.13.21 flavonoid 3-monooxygenase [EC:1.14.13.21] [GO:0016711]	ath:At5g07990	F13G24.190; cytochrome P450 75A5 / flavonoid 3-monooxygenase / flavonoid 3-hydroxylase (F3H) (F35H) (TT7) [EC:1.14.13.21] [KO:K05280]	1e-68	mlr5192	COG2124	3e-18	C76A1_SOLME	Heme;Iron;Metal-binding;Monooxygenase;Multigenefamily;Oxidoreductase,Cytochrome P450 76A1 (EC 1.14.-.-) (CYPLXXVIA1) (P-450EG8) (Fragment).	2e-107	GO_ID:33665	TAIR|gene:2100981 SPTR:Q9LEX2 symbol:AT3G61040.1 [GO:0019825 "oxygen binding" evidence=ISS] InterPro:IPR001128 Pfam:PF00067 InterPro:IPR002403 InterPro:IPR002401 PRINTS:PR00463 PRINTS:PR00385 PROSITE:PS00086 PRINTS:PR00465 EMBL:AL358732 PIR:T50525 SPTR:Q9LEX2	1e-82
Ljwgs_036048.1	1.11.14.4	E1.14.-.- [EC:1.14.-.-] [COG:COG2124]	ath:At5g07990	F13G24.190; cytochrome P450 75A5 / flavonoid 3-monooxygenase / flavonoid 3-hydroxylase (F3H) (F35H) (TT7) [EC:1.14.13.21] [KO:K05280]	1e-68	mlr5192	COG2124	3e-18	C76A1_SOLME	Heme;Iron;Metal-binding;Monooxygenase;Multigenefamily;Oxidoreductase,Cytochrome P450 76A1 (EC 1.14.-.-) (CYPLXXVIA1) (P-450EG8) (Fragment).	2e-107	GO_ID:33665	TAIR|gene:2100981 SPTR:Q9LEX2 symbol:AT3G61040.1 [GO:0019825 "oxygen binding" evidence=ISS] InterPro:IPR001128 Pfam:PF00067 InterPro:IPR002403 InterPro:IPR002401 PRINTS:PR00463 PRINTS:PR00385 PROSITE:PS00086 PRINTS:PR00465 EMBL:AL358732 PIR:T50525 SPTR:Q9LEX2	1e-82
Ljwgs_036048.1	1.10.3.12	E1.14.-.- [EC:1.14.-.-] [COG:COG2124]	ath:At5g07990	F13G24.190; cytochrome P450 75A5 / flavonoid 3-monooxygenase / flavonoid 3-hydroxylase (F3H) (F35H) (TT7) [EC:1.14.13.21] [KO:K05280]	1e-68	mlr5192	COG2124	3e-18	C76A1_SOLME	Heme;Iron;Metal-binding;Monooxygenase;Multigenefamily;Oxidoreductase,Cytochrome P450 76A1 (EC 1.14.-.-) (CYPLXXVIA1) (P-450EG8) (Fragment).	2e-107	GO_ID:33665	TAIR|gene:2100981 SPTR:Q9LEX2 symbol:AT3G61040.1 [GO:0019825 "oxygen binding" evidence=ISS] InterPro:IPR001128 Pfam:PF00067 InterPro:IPR002403 InterPro:IPR002401 PRINTS:PR00463 PRINTS:PR00385 PROSITE:PS00086 PRINTS:PR00465 EMBL:AL358732 PIR:T50525 SPTR:Q9LEX2	1e-82
Ljwgs_036048.1	1.10.6.12	E1.14.-.- [EC:1.14.-.-] [COG:COG2124]	ath:At5g07990	F13G24.190; cytochrome P450 75A5 / flavonoid 3-monooxygenase / flavonoid 3-hydroxylase (F3H) (F35H) (TT7) [EC:1.14.13.21] [KO:K05280]	1e-68	mlr5192	COG2124	3e-18	C76A1_SOLME	Heme;Iron;Metal-binding;Monooxygenase;Multigenefamily;Oxidoreductase,Cytochrome P450 76A1 (EC 1.14.-.-) (CYPLXXVIA1) (P-450EG8) (Fragment).	2e-107	GO_ID:33665	TAIR|gene:2100981 SPTR:Q9LEX2 symbol:AT3G61040.1 [GO:0019825 "oxygen binding" evidence=ISS] InterPro:IPR001128 Pfam:PF00067 InterPro:IPR002403 InterPro:IPR002401 PRINTS:PR00463 PRINTS:PR00385 PROSITE:PS00086 PRINTS:PR00465 EMBL:AL358732 PIR:T50525 SPTR:Q9LEX2	1e-82
Ljwgs_036048.1	1.3.3.23	E1.14.14.1 unspecific monooxygenase [EC:1.14.14.1] [COG:COG2124] [GO:0050381]	ath:At5g07990	F13G24.190; cytochrome P450 75A5 / flavonoid 3-monooxygenase / flavonoid 3-hydroxylase (F3H) (F35H) (TT7) [EC:1.14.13.21] [KO:K05280]	1e-68	mlr5192	COG2124	3e-18	C76A1_SOLME	Heme;Iron;Metal-binding;Monooxygenase;Multigenefamily;Oxidoreductase,Cytochrome P450 76A1 (EC 1.14.-.-) (CYPLXXVIA1) (P-450EG8) (Fragment).	2e-107	GO_ID:33665	TAIR|gene:2100981 SPTR:Q9LEX2 symbol:AT3G61040.1 [GO:0019825 "oxygen binding" evidence=ISS] InterPro:IPR001128 Pfam:PF00067 InterPro:IPR002403 InterPro:IPR002401 PRINTS:PR00463 PRINTS:PR00385 PROSITE:PS00086 PRINTS:PR00465 EMBL:AL358732 PIR:T50525 SPTR:Q9LEX2	1e-82
Ljwgs_036048.1	1.5.14.29	E1.14.14.1 unspecific monooxygenase [EC:1.14.14.1] [COG:COG2124] [GO:0050381]	ath:At5g07990	F13G24.190; cytochrome P450 75A5 / flavonoid 3-monooxygenase / flavonoid 3-hydroxylase (F3H) (F35H) (TT7) [EC:1.14.13.21] [KO:K05280]	1e-68	mlr5192	COG2124	3e-18	C76A1_SOLME	Heme;Iron;Metal-binding;Monooxygenase;Multigenefamily;Oxidoreductase,Cytochrome P450 76A1 (EC 1.14.-.-) (CYPLXXVIA1) (P-450EG8) (Fragment).	2e-107	GO_ID:33665	TAIR|gene:2100981 SPTR:Q9LEX2 symbol:AT3G61040.1 [GO:0019825 "oxygen binding" evidence=ISS] InterPro:IPR001128 Pfam:PF00067 InterPro:IPR002403 InterPro:IPR002401 PRINTS:PR00463 PRINTS:PR00385 PROSITE:PS00086 PRINTS:PR00465 EMBL:AL358732 PIR:T50525 SPTR:Q9LEX2	1e-82
Ljwgs_036048.1	1.1.7.13	E1.14.-.- [EC:1.14.-.-] [COG:COG2124]	ath:At5g07990	F13G24.190; cytochrome P450 75A5 / flavonoid 3-monooxygenase / flavonoid 3-hydroxylase (F3H) (F35H) (TT7) [EC:1.14.13.21] [KO:K05280]	1e-68	mlr5192	COG2124	3e-18	C76A1_SOLME	Heme;Iron;Metal-binding;Monooxygenase;Multigenefamily;Oxidoreductase,Cytochrome P450 76A1 (EC 1.14.-.-) (CYPLXXVIA1) (P-450EG8) (Fragment).	2e-107	GO_ID:33665	TAIR|gene:2100981 SPTR:Q9LEX2 symbol:AT3G61040.1 [GO:0019825 "oxygen binding" evidence=ISS] InterPro:IPR001128 Pfam:PF00067 InterPro:IPR002403 InterPro:IPR002401 PRINTS:PR00463 PRINTS:PR00385 PROSITE:PS00086 PRINTS:PR00465 EMBL:AL358732 PIR:T50525 SPTR:Q9LEX2	1e-82
Ljwgs_036048.1	1.11.4.6	E1.14.-.- [EC:1.14.-.-] [COG:COG2124]	ath:At5g07990	F13G24.190; cytochrome P450 75A5 / flavonoid 3-monooxygenase / flavonoid 3-hydroxylase (F3H) (F35H) (TT7) [EC:1.14.13.21] [KO:K05280]	1e-68	mlr5192	COG2124	3e-18	C76A1_SOLME	Heme;Iron;Metal-binding;Monooxygenase;Multigenefamily;Oxidoreductase,Cytochrome P450 76A1 (EC 1.14.-.-) (CYPLXXVIA1) (P-450EG8) (Fragment).	2e-107	GO_ID:33665	TAIR|gene:2100981 SPTR:Q9LEX2 symbol:AT3G61040.1 [GO:0019825 "oxygen binding" evidence=ISS] InterPro:IPR001128 Pfam:PF00067 InterPro:IPR002403 InterPro:IPR002401 PRINTS:PR00463 PRINTS:PR00385 PROSITE:PS00086 PRINTS:PR00465 EMBL:AL358732 PIR:T50525 SPTR:Q9LEX2	1e-82
Ljwgs_036048.1	1.11.4.2	E1.14.14.1 unspecific monooxygenase [EC:1.14.14.1] [COG:COG2124] [GO:0050381]	ath:At5g07990	F13G24.190; cytochrome P450 75A5 / flavonoid 3-monooxygenase / flavonoid 3-hydroxylase (F3H) (F35H) (TT7) [EC:1.14.13.21] [KO:K05280]	1e-68	mlr5192	COG2124	3e-18	C76A1_SOLME	Heme;Iron;Metal-binding;Monooxygenase;Multigenefamily;Oxidoreductase,Cytochrome P450 76A1 (EC 1.14.-.-) (CYPLXXVIA1) (P-450EG8) (Fragment).	2e-107	GO_ID:33665	TAIR|gene:2100981 SPTR:Q9LEX2 symbol:AT3G61040.1 [GO:0019825 "oxygen binding" evidence=ISS] InterPro:IPR001128 Pfam:PF00067 InterPro:IPR002403 InterPro:IPR002401 PRINTS:PR00463 PRINTS:PR00385 PROSITE:PS00086 PRINTS:PR00465 EMBL:AL358732 PIR:T50525 SPTR:Q9LEX2	1e-82
chr1.CM0064.5	99.1.4.752	GO_ID:20387										GO_ID:20387	TAIR|gene:2145687 SPTR:Q9LYA1 symbol:AT5G14280.1 [GO:0000004 "biological process unknown" evidence=ND] [GO:0030528 "transcription regulator activity" evidence=TAS] [GO:0005554 "molecular function unknown" evidence=ISS] InterPro:IPR006634 Pfam:PF04504 SMART:SM00724 PROSITE:PS50922 InterPro:IPR007592 EMBL:AL163817 PIR:T48601 SPTR:Q9LYA1	1e-74
chr4.TM1536.15	99.1.4.2859	GO_ID:48074										GO_ID:48074	TAIR|gene:2036802 SPTR:O80698 symbol:AT1G61930.1 [GO:0000004 "biological process unknown" evidence=ND] [GO:0005554 "molecular function unknown" evidence=ND] InterPro:IPR007608 Pfam:PF04520 EMBL:AC004392 PIR:T02137 SPTR:O80698	3e-38
Ljwgs_058842.1	1.9.4.15	E2.7.1.- [EC:2.7.1.-] [COG:COG0515 COG1493]	ath:At4g28490	F20O9.180; leucine-rich repeat transmembrane protein kinase, putative [EC:2.7.1.37] [KO:K00870]	1e-34	ML0017	COG0515	2e-19	EXS_ARATH	ATP-binding;Kinase;Leucine-richrepeat;Meiosis;Membrane;Nucleotide-binding;Phosphorylation;Receptor;Repeat;Serine/threonine-proteinkinase;Signal;Transferase;Transmembrane,Leucine-rich repeat receptor protein kinase EXS precursor (EC 2.7.1.37) (Extra sporogenous cells protein) (EXCESS MICROSPOROCYTES1 protein).	2e-38	GO_ID:25815	TAIR|gene:3443126 SPTR:Q9LYN8 symbol:AT5G07280.1 [GO:0016301 "kinase activity" evidence=ISS] Pfam:PF00560 InterPro:IPR000719 InterPro:IPR008271 Pfam:PF00069 Prosite:PS00108 InterPro:IPR001611 InterPro:IPR007090 Prosite:PS00107 PRINTS:PR00109 ProDom:PD000001 PROSITE:PS50011 PRINTS:PR00019 HSSP:P08069 EMBL:AL163652 EMBL:AJ496433 EMBL:AJ488154 PIR:T48499 GermOnline:181167 GeneFarm:618 SPTR:Q9LYN8	1e-38
Ljwgs_058842.1	1.7.8.19	WAAY, rfaY lipopolysaccharide core biosynthesis protein RFAY [EC:2.7.-.-] [COG:COG0515]	ath:At4g28490	F20O9.180; leucine-rich repeat transmembrane protein kinase, putative [EC:2.7.1.37] [KO:K00870]	1e-34	ML0017	COG0515	2e-19	EXS_ARATH	ATP-binding;Kinase;Leucine-richrepeat;Meiosis;Membrane;Nucleotide-binding;Phosphorylation;Receptor;Repeat;Serine/threonine-proteinkinase;Signal;Transferase;Transmembrane,Leucine-rich repeat receptor protein kinase EXS precursor (EC 2.7.1.37) (Extra sporogenous cells protein) (EXCESS MICROSPOROCYTES1 protein).	2e-38	GO_ID:25815	TAIR|gene:3443126 SPTR:Q9LYN8 symbol:AT5G07280.1 [GO:0016301 "kinase activity" evidence=ISS] Pfam:PF00560 InterPro:IPR000719 InterPro:IPR008271 Pfam:PF00069 Prosite:PS00108 InterPro:IPR001611 InterPro:IPR007090 Prosite:PS00107 PRINTS:PR00109 ProDom:PD000001 PROSITE:PS50011 PRINTS:PR00019 HSSP:P08069 EMBL:AL163652 EMBL:AJ496433 EMBL:AJ488154 PIR:T48499 GermOnline:181167 GeneFarm:618 SPTR:Q9LYN8	1e-38
Ljwgs_058842.1	1.1.17.19	E2.7.1.- [EC:2.7.1.-] [COG:COG0515 COG1493]	ath:At4g28490	F20O9.180; leucine-rich repeat transmembrane protein kinase, putative [EC:2.7.1.37] [KO:K00870]	1e-34	ML0017	COG0515	2e-19	EXS_ARATH	ATP-binding;Kinase;Leucine-richrepeat;Meiosis;Membrane;Nucleotide-binding;Phosphorylation;Receptor;Repeat;Serine/threonine-proteinkinase;Signal;Transferase;Transmembrane,Leucine-rich repeat receptor protein kinase EXS precursor (EC 2.7.1.37) (Extra sporogenous cells protein) (EXCESS MICROSPOROCYTES1 protein).	2e-38	GO_ID:25815	TAIR|gene:3443126 SPTR:Q9LYN8 symbol:AT5G07280.1 [GO:0016301 "kinase activity" evidence=ISS] Pfam:PF00560 InterPro:IPR000719 InterPro:IPR008271 Pfam:PF00069 Prosite:PS00108 InterPro:IPR001611 InterPro:IPR007090 Prosite:PS00107 PRINTS:PR00109 ProDom:PD000001 PROSITE:PS50011 PRINTS:PR00019 HSSP:P08069 EMBL:AL163652 EMBL:AJ496433 EMBL:AJ488154 PIR:T48499 GermOnline:181167 GeneFarm:618 SPTR:Q9LYN8	1e-38
Ljwgs_058842.1	3.3.10.117	BMPR1 bone morphogenetic protein receptor, type I [EC:2.7.1.37]	ath:At4g28490	F20O9.180; leucine-rich repeat transmembrane protein kinase, putative [EC:2.7.1.37] [KO:K00870]	1e-34	ML0017	COG0515	2e-19	EXS_ARATH	ATP-binding;Kinase;Leucine-richrepeat;Meiosis;Membrane;Nucleotide-binding;Phosphorylation;Receptor;Repeat;Serine/threonine-proteinkinase;Signal;Transferase;Transmembrane,Leucine-rich repeat receptor protein kinase EXS precursor (EC 2.7.1.37) (Extra sporogenous cells protein) (EXCESS MICROSPOROCYTES1 protein).	2e-38	GO_ID:25815	TAIR|gene:3443126 SPTR:Q9LYN8 symbol:AT5G07280.1 [GO:0016301 "kinase activity" evidence=ISS] Pfam:PF00560 InterPro:IPR000719 InterPro:IPR008271 Pfam:PF00069 Prosite:PS00108 InterPro:IPR001611 InterPro:IPR007090 Prosite:PS00107 PRINTS:PR00109 ProDom:PD000001 PROSITE:PS50011 PRINTS:PR00019 HSSP:P08069 EMBL:AL163652 EMBL:AJ496433 EMBL:AJ488154 PIR:T48499 GermOnline:181167 GeneFarm:618 SPTR:Q9LYN8	1e-38
Ljwgs_058842.1	1.11.16.8	E2.7.1.- [EC:2.7.1.-] [COG:COG0515 COG1493]	ath:At4g28490	F20O9.180; leucine-rich repeat transmembrane protein kinase, putative [EC:2.7.1.37] [KO:K00870]	1e-34	ML0017	COG0515	2e-19	EXS_ARATH	ATP-binding;Kinase;Leucine-richrepeat;Meiosis;Membrane;Nucleotide-binding;Phosphorylation;Receptor;Repeat;Serine/threonine-proteinkinase;Signal;Transferase;Transmembrane,Leucine-rich repeat receptor protein kinase EXS precursor (EC 2.7.1.37) (Extra sporogenous cells protein) (EXCESS MICROSPOROCYTES1 protein).	2e-38	GO_ID:25815	TAIR|gene:3443126 SPTR:Q9LYN8 symbol:AT5G07280.1 [GO:0016301 "kinase activity" evidence=ISS] Pfam:PF00560 InterPro:IPR000719 InterPro:IPR008271 Pfam:PF00069 Prosite:PS00108 InterPro:IPR001611 InterPro:IPR007090 Prosite:PS00107 PRINTS:PR00109 ProDom:PD000001 PROSITE:PS50011 PRINTS:PR00019 HSSP:P08069 EMBL:AL163652 EMBL:AJ496433 EMBL:AJ488154 PIR:T48499 GermOnline:181167 GeneFarm:618 SPTR:Q9LYN8	1e-38
Ljwgs_058842.1	4.2.4	Cell cycle [CLASS:04110] [PATH:hsa04110] [COG:COG0515]	ath:At4g28490	F20O9.180; leucine-rich repeat transmembrane protein kinase, putative [EC:2.7.1.37] [KO:K00870]	1e-34	ML0017	COG0515	2e-19	EXS_ARATH	ATP-binding;Kinase;Leucine-richrepeat;Meiosis;Membrane;Nucleotide-binding;Phosphorylation;Receptor;Repeat;Serine/threonine-proteinkinase;Signal;Transferase;Transmembrane,Leucine-rich repeat receptor protein kinase EXS precursor (EC 2.7.1.37) (Extra sporogenous cells protein) (EXCESS MICROSPOROCYTES1 protein).	2e-38	GO_ID:25815	TAIR|gene:3443126 SPTR:Q9LYN8 symbol:AT5G07280.1 [GO:0016301 "kinase activity" evidence=ISS] Pfam:PF00560 InterPro:IPR000719 InterPro:IPR008271 Pfam:PF00069 Prosite:PS00108 InterPro:IPR001611 InterPro:IPR007090 Prosite:PS00107 PRINTS:PR00109 ProDom:PD000001 PROSITE:PS50011 PRINTS:PR00019 HSSP:P08069 EMBL:AL163652 EMBL:AJ496433 EMBL:AJ488154 PIR:T48499 GermOnline:181167 GeneFarm:618 SPTR:Q9LYN8	1e-38
Ljwgs_058842.1	3.2.2.1	Protein kinase [EC:2.7.1.37]	ath:At4g28490	F20O9.180; leucine-rich repeat transmembrane protein kinase, putative [EC:2.7.1.37] [KO:K00870]	1e-34	ML0017	COG0515	2e-19	EXS_ARATH	ATP-binding;Kinase;Leucine-richrepeat;Meiosis;Membrane;Nucleotide-binding;Phosphorylation;Receptor;Repeat;Serine/threonine-proteinkinase;Signal;Transferase;Transmembrane,Leucine-rich repeat receptor protein kinase EXS precursor (EC 2.7.1.37) (Extra sporogenous cells protein) (EXCESS MICROSPOROCYTES1 protein).	2e-38	GO_ID:25815	TAIR|gene:3443126 SPTR:Q9LYN8 symbol:AT5G07280.1 [GO:0016301 "kinase activity" evidence=ISS] Pfam:PF00560 InterPro:IPR000719 InterPro:IPR008271 Pfam:PF00069 Prosite:PS00108 InterPro:IPR001611 InterPro:IPR007090 Prosite:PS00107 PRINTS:PR00109 ProDom:PD000001 PROSITE:PS50011 PRINTS:PR00019 HSSP:P08069 EMBL:AL163652 EMBL:AJ496433 EMBL:AJ488154 PIR:T48499 GermOnline:181167 GeneFarm:618 SPTR:Q9LYN8	1e-38
Ljwgs_059845.1	1.7.8.10	KDTA 3-deoxy-D-manno-octulosonic-acid transferase [EC:2.-.-.-] [COG:COG1519] [GO:0016740] [CAZy:GT30]										GO_ID:29495	TAIR|gene:2037964 SPTR:Q9MAP9 symbol:AT1G32910.1 [GO:0000004 "biological process unknown" evidence=ND] [GO:0008372 "cellular component unknown" evidence=ND] [GO:0016740 "transferase activity" evidence=ISS] Pfam:PF02458 InterPro:IPR003480 EMBL:AC006424 PIR:G86453 SPTR:Q9MAP9	1e-40
Ljwgs_149324.1	3.1.4.2.3	AQPZ aquaporin Z	bta:282653	Aqp1; aquaporin 1 [KO:K06188]	1e-13				TIP22_ARATH	Membrane;Multigenefamily;Repeat;Transmembrane;Transport;Vacuole,Probable aquaporin TIP2.2 (Tonoplast intrinsic protein 2.2).	2e-44	GO_ID:22044	TAIR|gene:2130882 SPTR:Q41975 symbol:TIP2;2 [GO:0015250 "water channel activity" evidence=ISS] [GO:0006810 "transport" evidence=ISS] [GO:0016020 "membrane" evidence=ISS] InterPro:IPR000425 HSSP:P29972 Pfam:PF00230 PRINTS:PR00783 ProDom:PD000295 PROSITE:PS00221 EMBL:Z97343 EMBL:AL161546 EMBL:AY056063 EMBL:AF367283 EMBL:AY088929 EMBL:Z18142 GeneFarm:4857 SPTR:Q41975	8e-45
TC14029	99.2	Unclassified without homolog
gi34495198	1.5.10.27.2	E4.1.1.19S, speA arginine decarboxylase [COG:COG1166]	ath:At2g16500	F1P15.12; arginine decarboxylase 1 (SPE1) (ARGDC) [EC:4.1.1.19] [KO:K01583]	0	slr0662	COG1166	2e-102	SPE1_SOYBN	Decarboxylase;Lyase;Magnesium;Putrescinebiosynthesis;Pyridoxalphosphate;Spermidinebiosynthesis,Arginine decarboxylase (EC 4.1.1.19) (ARGDC) (ADC).	0	GO_ID:37120	TAIR|gene:2045110 SPTR:Q9SI64 symbol:AT2G16500.1 [GO:0006979 "response to oxidative stress" evidence=IEP] InterPro:IPR000183 InterPro:IPR002985 Pfam:PF02784 Pfam:PF00278 Prosite:PS00878 PRINTS:PR01179 PROSITE:PS00879 EMBL:AC007195 EMBL:U52851 EMBL:BT008636 PIR:A84541 PIR:S71239 PRINTS:PR01180 TIGRFAMs:TIGR01273 SPTR:Q9SI64	0
gi34495198	1.5.1.23.2	E4.1.1.19S, speA arginine decarboxylase [COG:COG1166]	ath:At2g16500	F1P15.12; arginine decarboxylase 1 (SPE1) (ARGDC) [EC:4.1.1.19] [KO:K01583]	0	slr0662	COG1166	2e-102	SPE1_SOYBN	Decarboxylase;Lyase;Magnesium;Putrescinebiosynthesis;Pyridoxalphosphate;Spermidinebiosynthesis,Arginine decarboxylase (EC 4.1.1.19) (ARGDC) (ADC).	0	GO_ID:37120	TAIR|gene:2045110 SPTR:Q9SI64 symbol:AT2G16500.1 [GO:0006979 "response to oxidative stress" evidence=IEP] InterPro:IPR000183 InterPro:IPR002985 Pfam:PF02784 Pfam:PF00278 Prosite:PS00878 PRINTS:PR01179 PROSITE:PS00879 EMBL:AC007195 EMBL:U52851 EMBL:BT008636 PIR:A84541 PIR:S71239 PRINTS:PR01180 TIGRFAMs:TIGR01273 SPTR:Q9SI64	0
chr4.CM0399.17	99.1.4.967	GO_ID:13712										GO_ID:13712	TAIR|gene:2041513 SPTR:Q9S7R3 symbol:AT2G42610 [GO:0000004 "biological process unknown" evidence=ND] [GO:0005554 "molecular function unknown" evidence=ND] [GO:0008372 "cellular component unknown" evidence=ND] InterPro:IPR006936 Pfam:PF04852 EMBL:AC007087 EMBL:AF218765 EMBL:AK118714 EMBL:AK119048 EMBL:BT003740 PIR:A84856 SPTR:Q9S7R3	6e-61
Ljwgs_067661.1	99.1.4.5273	GO_ID:3029										GO_ID:3029	TAIR|gene:2057660 SPTR:O23658 symbol:AT2G33690.1 [GO:0005554 "molecular function unknown" evidence=ND] [GO:0000004 "biological process unknown" evidence=ND] [GO:0008372 "cellular component unknown" evidence=ND] EMBL:U78721 PIR:D84748 SPTR:O23658	7e-13
chr3.CM0047.16	1.7.15.11	E2.4.1.- [EC:2.4.1.-] [COG:COG0438 COG0463]	ath:At5g20280	F5O24.170; sucrose-phosphate synthase, putative [EC:2.4.1.14] [KO:K00696]	0	sll0045_1	COG0438	2e-97	SPS_MAIZE	Directproteinsequencing;Glycosyltransferase;Phosphorylation;Transferase,Sucrose-phosphate synthase (EC 2.4.1.14) (UDP-glucose-fructose- phosphate glucosyltransferase).	0	GO_ID:2714	TAIR|gene:2124679 SPTR:Q9SN30 symbol:AT4G10120.1 [GO:0016757 "transferase activity, transferring glycosyl groups" evidence=ISS] [GO:0008372 "cellular component unknown" evidence=ND] InterPro:IPR001296 Pfam:PF00534 GO:GO:0009058 EMBL:AL161516 EMBL:AL049487 PIR:T04062 SPTR:Q9SN30	0
chr3.CM0047.16	1.1.8.5	E2.4.1.14 sucrose-phosphate synthase [EC:2.4.1.14] [COG:COG0438] [CAZy:GT4]	ath:At5g20280	F5O24.170; sucrose-phosphate synthase, putative [EC:2.4.1.14] [KO:K00696]	0	sll0045_1	COG0438	2e-97	SPS_MAIZE	Directproteinsequencing;Glycosyltransferase;Phosphorylation;Transferase,Sucrose-phosphate synthase (EC 2.4.1.14) (UDP-glucose-fructose- phosphate glucosyltransferase).	0	GO_ID:2714	TAIR|gene:2124679 SPTR:Q9SN30 symbol:AT4G10120.1 [GO:0016757 "transferase activity, transferring glycosyl groups" evidence=ISS] [GO:0008372 "cellular component unknown" evidence=ND] InterPro:IPR001296 Pfam:PF00534 GO:GO:0009058 EMBL:AL161516 EMBL:AL049487 PIR:T04062 SPTR:Q9SN30	0
chr3.CM0047.16	1.7.8.18	[EC:2.4.1.-] [COG:COG0438] [CAZy:GT4]	ath:At5g20280	F5O24.170; sucrose-phosphate synthase, putative [EC:2.4.1.14] [KO:K00696]	0	sll0045_1	COG0438	2e-97	SPS_MAIZE	Directproteinsequencing;Glycosyltransferase;Phosphorylation;Transferase,Sucrose-phosphate synthase (EC 2.4.1.14) (UDP-glucose-fructose- phosphate glucosyltransferase).	0	GO_ID:2714	TAIR|gene:2124679 SPTR:Q9SN30 symbol:AT4G10120.1 [GO:0016757 "transferase activity, transferring glycosyl groups" evidence=ISS] [GO:0008372 "cellular component unknown" evidence=ND] InterPro:IPR001296 Pfam:PF00534 GO:GO:0009058 EMBL:AL161516 EMBL:AL049487 PIR:T04062 SPTR:Q9SN30	0
chr3.CM0047.16	1.3.9.23	E2.4.1.- [EC:2.4.1.-] [COG:COG0438 COG0463]	ath:At5g20280	F5O24.170; sucrose-phosphate synthase, putative [EC:2.4.1.14] [KO:K00696]	0	sll0045_1	COG0438	2e-97	SPS_MAIZE	Directproteinsequencing;Glycosyltransferase;Phosphorylation;Transferase,Sucrose-phosphate synthase (EC 2.4.1.14) (UDP-glucose-fructose- phosphate glucosyltransferase).	0	GO_ID:2714	TAIR|gene:2124679 SPTR:Q9SN30 symbol:AT4G10120.1 [GO:0016757 "transferase activity, transferring glycosyl groups" evidence=ISS] [GO:0008372 "cellular component unknown" evidence=ND] InterPro:IPR001296 Pfam:PF00534 GO:GO:0009058 EMBL:AL161516 EMBL:AL049487 PIR:T04062 SPTR:Q9SN30	0
chr3.CM0047.16	1.3.9.26	SQD2 sulfoquinovosyltransferase [EC:2.4.1.-] [COG:COG0438] [GO:0046510] [CAZy:GT4]	ath:At5g20280	F5O24.170; sucrose-phosphate synthase, putative [EC:2.4.1.14] [KO:K00696]	0	sll0045_1	COG0438	2e-97	SPS_MAIZE	Directproteinsequencing;Glycosyltransferase;Phosphorylation;Transferase,Sucrose-phosphate synthase (EC 2.4.1.14) (UDP-glucose-fructose- phosphate glucosyltransferase).	0	GO_ID:2714	TAIR|gene:2124679 SPTR:Q9SN30 symbol:AT4G10120.1 [GO:0016757 "transferase activity, transferring glycosyl groups" evidence=ISS] [GO:0008372 "cellular component unknown" evidence=ND] InterPro:IPR001296 Pfam:PF00534 GO:GO:0009058 EMBL:AL161516 EMBL:AL049487 PIR:T04062 SPTR:Q9SN30	0
chr3.CM0047.16	1.7.12.8	E2.4.1.- [EC:2.4.1.-] [COG:COG0438 COG0463]	ath:At5g20280	F5O24.170; sucrose-phosphate synthase, putative [EC:2.4.1.14] [KO:K00696]	0	sll0045_1	COG0438	2e-97	SPS_MAIZE	Directproteinsequencing;Glycosyltransferase;Phosphorylation;Transferase,Sucrose-phosphate synthase (EC 2.4.1.14) (UDP-glucose-fructose- phosphate glucosyltransferase).	0	GO_ID:2714	TAIR|gene:2124679 SPTR:Q9SN30 symbol:AT4G10120.1 [GO:0016757 "transferase activity, transferring glycosyl groups" evidence=ISS] [GO:0008372 "cellular component unknown" evidence=ND] InterPro:IPR001296 Pfam:PF00534 GO:GO:0009058 EMBL:AL161516 EMBL:AL049487 PIR:T04062 SPTR:Q9SN30	0
chr3.CM0047.16	1.7.2.6	E2.4.1.- [EC:2.4.1.-] [COG:COG0438 COG0463]	ath:At5g20280	F5O24.170; sucrose-phosphate synthase, putative [EC:2.4.1.14] [KO:K00696]	0	sll0045_1	COG0438	2e-97	SPS_MAIZE	Directproteinsequencing;Glycosyltransferase;Phosphorylation;Transferase,Sucrose-phosphate synthase (EC 2.4.1.14) (UDP-glucose-fructose- phosphate glucosyltransferase).	0	GO_ID:2714	TAIR|gene:2124679 SPTR:Q9SN30 symbol:AT4G10120.1 [GO:0016757 "transferase activity, transferring glycosyl groups" evidence=ISS] [GO:0008372 "cellular component unknown" evidence=ND] InterPro:IPR001296 Pfam:PF00534 GO:GO:0009058 EMBL:AL161516 EMBL:AL049487 PIR:T04062 SPTR:Q9SN30	0
chr3.CM0047.16	1.7.1.7	E2.4.1.- [EC:2.4.1.-] [COG:COG0438 COG0463]	ath:At5g20280	F5O24.170; sucrose-phosphate synthase, putative [EC:2.4.1.14] [KO:K00696]	0	sll0045_1	COG0438	2e-97	SPS_MAIZE	Directproteinsequencing;Glycosyltransferase;Phosphorylation;Transferase,Sucrose-phosphate synthase (EC 2.4.1.14) (UDP-glucose-fructose- phosphate glucosyltransferase).	0	GO_ID:2714	TAIR|gene:2124679 SPTR:Q9SN30 symbol:AT4G10120.1 [GO:0016757 "transferase activity, transferring glycosyl groups" evidence=ISS] [GO:0008372 "cellular component unknown" evidence=ND] InterPro:IPR001296 Pfam:PF00534 GO:GO:0009058 EMBL:AL161516 EMBL:AL049487 PIR:T04062 SPTR:Q9SN30	0
chr3.CM0047.16	1.7.13.2	E2.4.1.- [EC:2.4.1.-] [COG:COG0438 COG0463]	ath:At5g20280	F5O24.170; sucrose-phosphate synthase, putative [EC:2.4.1.14] [KO:K00696]	0	sll0045_1	COG0438	2e-97	SPS_MAIZE	Directproteinsequencing;Glycosyltransferase;Phosphorylation;Transferase,Sucrose-phosphate synthase (EC 2.4.1.14) (UDP-glucose-fructose- phosphate glucosyltransferase).	0	GO_ID:2714	TAIR|gene:2124679 SPTR:Q9SN30 symbol:AT4G10120.1 [GO:0016757 "transferase activity, transferring glycosyl groups" evidence=ISS] [GO:0008372 "cellular component unknown" evidence=ND] InterPro:IPR001296 Pfam:PF00534 GO:GO:0009058 EMBL:AL161516 EMBL:AL049487 PIR:T04062 SPTR:Q9SN30	0
chr3.CM0047.16	1.7.11.25	E2.4.1.- [EC:2.4.1.-] [COG:COG0438 COG0463]	ath:At5g20280	F5O24.170; sucrose-phosphate synthase, putative [EC:2.4.1.14] [KO:K00696]	0	sll0045_1	COG0438	2e-97	SPS_MAIZE	Directproteinsequencing;Glycosyltransferase;Phosphorylation;Transferase,Sucrose-phosphate synthase (EC 2.4.1.14) (UDP-glucose-fructose- phosphate glucosyltransferase).	0	GO_ID:2714	TAIR|gene:2124679 SPTR:Q9SN30 symbol:AT4G10120.1 [GO:0016757 "transferase activity, transferring glycosyl groups" evidence=ISS] [GO:0008372 "cellular component unknown" evidence=ND] InterPro:IPR001296 Pfam:PF00534 GO:GO:0009058 EMBL:AL161516 EMBL:AL049487 PIR:T04062 SPTR:Q9SN30	0
chr3.CM0047.16	1.7.4.8	E2.4.1.- [EC:2.4.1.-] [COG:COG0438 COG0463]	ath:At5g20280	F5O24.170; sucrose-phosphate synthase, putative [EC:2.4.1.14] [KO:K00696]	0	sll0045_1	COG0438	2e-97	SPS_MAIZE	Directproteinsequencing;Glycosyltransferase;Phosphorylation;Transferase,Sucrose-phosphate synthase (EC 2.4.1.14) (UDP-glucose-fructose- phosphate glucosyltransferase).	0	GO_ID:2714	TAIR|gene:2124679 SPTR:Q9SN30 symbol:AT4G10120.1 [GO:0016757 "transferase activity, transferring glycosyl groups" evidence=ISS] [GO:0008372 "cellular component unknown" evidence=ND] InterPro:IPR001296 Pfam:PF00534 GO:GO:0009058 EMBL:AL161516 EMBL:AL049487 PIR:T04062 SPTR:Q9SN30	0
chr3.CM0047.16	1.7.14.8	E2.4.1.- [EC:2.4.1.-] [COG:COG0438 COG0463]	ath:At5g20280	F5O24.170; sucrose-phosphate synthase, putative [EC:2.4.1.14] [KO:K00696]	0	sll0045_1	COG0438	2e-97	SPS_MAIZE	Directproteinsequencing;Glycosyltransferase;Phosphorylation;Transferase,Sucrose-phosphate synthase (EC 2.4.1.14) (UDP-glucose-fructose- phosphate glucosyltransferase).	0	GO_ID:2714	TAIR|gene:2124679 SPTR:Q9SN30 symbol:AT4G10120.1 [GO:0016757 "transferase activity, transferring glycosyl groups" evidence=ISS] [GO:0008372 "cellular component unknown" evidence=ND] InterPro:IPR001296 Pfam:PF00534 GO:GO:0009058 EMBL:AL161516 EMBL:AL049487 PIR:T04062 SPTR:Q9SN30	0
chr3.CM0047.16	1.1.5.37	E2.4.1.- [EC:2.4.1.-] [COG:COG0438 COG0463]	ath:At5g20280	F5O24.170; sucrose-phosphate synthase, putative [EC:2.4.1.14] [KO:K00696]	0	sll0045_1	COG0438	2e-97	SPS_MAIZE	Directproteinsequencing;Glycosyltransferase;Phosphorylation;Transferase,Sucrose-phosphate synthase (EC 2.4.1.14) (UDP-glucose-fructose- phosphate glucosyltransferase).	0	GO_ID:2714	TAIR|gene:2124679 SPTR:Q9SN30 symbol:AT4G10120.1 [GO:0016757 "transferase activity, transferring glycosyl groups" evidence=ISS] [GO:0008372 "cellular component unknown" evidence=ND] InterPro:IPR001296 Pfam:PF00534 GO:GO:0009058 EMBL:AL161516 EMBL:AL049487 PIR:T04062 SPTR:Q9SN30	0
gi45398573	99.2	Unclassified without homolog
BM1684.6	99.1.4.3185	GO_ID:20792				PA0368	COG0429	7e-19	EMB8_PICGL	,Embryogenesis-associated protein EMB8.	2e-39	GO_ID:20792	TAIR|gene:2056890 SPTR:O81060 symbol:AT2G03140.1 [GO:0006508 "proteolysis" evidence=ISS] [GO:0008487 "prenyl-dependent CAAX protease activity" evidence=ISS] Pfam:PF02517 InterPro:IPR003675 EMBL:AC005313 PIR:T02712 SPTR:O81060	0
BM1684.6	99.1.3.2.1461	EMB8_PICGL				PA0368	COG0429	7e-19	EMB8_PICGL	,Embryogenesis-associated protein EMB8.	2e-39	GO_ID:20792	TAIR|gene:2056890 SPTR:O81060 symbol:AT2G03140.1 [GO:0006508 "proteolysis" evidence=ISS] [GO:0008487 "prenyl-dependent CAAX protease activity" evidence=ISS] Pfam:PF02517 InterPro:IPR003675 EMBL:AC005313 PIR:T02712 SPTR:O81060	0
BM1684.6	99.1.2.202	COG0429				PA0368	COG0429	7e-19	EMB8_PICGL	,Embryogenesis-associated protein EMB8.	2e-39	GO_ID:20792	TAIR|gene:2056890 SPTR:O81060 symbol:AT2G03140.1 [GO:0006508 "proteolysis" evidence=ISS] [GO:0008487 "prenyl-dependent CAAX protease activity" evidence=ISS] Pfam:PF02517 InterPro:IPR003675 EMBL:AC005313 PIR:T02712 SPTR:O81060	0
Ljwgs_073715.1	99.1.3.2.2081	UPS2_ARATH							UPS2_ARATH	ATP-binding;Membrane;Nucleotide-binding;Transmembrane;Transport,Ureide permease 2 (AtUPS2).	8e-67	GO_ID:10476	TAIR|gene:2044213 SPTR:Q9ZPR7 symbol:ATUPS1 [GO:0015206 "allantoin transporter activity" evidence=IDA] [GO:0015720 "allantoin transport" evidence=IDA] InterPro:IPR009834 Pfam:PF07168 EMBL:AC006836 EMBL:AY085962 PIR:C84450 SPTR:Q9ZPR7	7e-67
Ljwgs_073715.1	99.1.4.2387	GO_ID:10476							UPS2_ARATH	ATP-binding;Membrane;Nucleotide-binding;Transmembrane;Transport,Ureide permease 2 (AtUPS2).	8e-67	GO_ID:10476	TAIR|gene:2044213 SPTR:Q9ZPR7 symbol:ATUPS1 [GO:0015206 "allantoin transporter activity" evidence=IDA] [GO:0015720 "allantoin transport" evidence=IDA] InterPro:IPR009834 Pfam:PF07168 EMBL:AC006836 EMBL:AY085962 PIR:C84450 SPTR:Q9ZPR7	7e-67
chr4.CM0501.14	99.1.3.2.1918	ATH1_ARATH							ATH1_ARATH	DNA-binding;Homeobox;Nuclearprotein;Transcription;Transcriptionregulation,Homeobox protein ATH1.	2e-31	GO_ID:11089	TAIR|gene:2177855 SPTR:Q38897 symbol:AT5G41410.1 [GO:0003700 "transcription factor activity" evidence=ISS] [GO:0003677 "DNA binding" evidence=ISS] InterPro:IPR001356 InterPro:IPR012287 Pfam:PF00046 GO:GO:0005634 ProDom:PD000010 SMART:SM00389 PROSITE:PS00027 PROSITE:PS50071 HSSP:P41778 InterPro:IPR006563 Pfam:PF07526 SMART:SM00574 EMBL:AB006707 EMBL:U39944 EMBL:AY049237 EMBL:BT002637 PIR:A57632 TR…	1e-99
chr4.CM0501.14	99.1.4.5260	GO_ID:11089							ATH1_ARATH	DNA-binding;Homeobox;Nuclearprotein;Transcription;Transcriptionregulation,Homeobox protein ATH1.	2e-31	GO_ID:11089	TAIR|gene:2177855 SPTR:Q38897 symbol:AT5G41410.1 [GO:0003700 "transcription factor activity" evidence=ISS] [GO:0003677 "DNA binding" evidence=ISS] InterPro:IPR001356 InterPro:IPR012287 Pfam:PF00046 GO:GO:0005634 ProDom:PD000010 SMART:SM00389 PROSITE:PS00027 PROSITE:PS50071 HSSP:P41778 InterPro:IPR006563 Pfam:PF07526 SMART:SM00574 EMBL:AB006707 EMBL:U39944 EMBL:AY049237 EMBL:BT002637 PIR:A57632 TR…	1e-99
Ljwgs_126992.1	99.2	Unclassified without homolog
Ljwgs_069329.2	99.1.4.1794	GO_ID:47500										GO_ID:47500	TAIR|gene:2091121 SPTR:Q9SSE8 symbol:AT3G07620.1 [GO:0003824 "catalytic activity" evidence=ISS] [GO:0016020 "membrane" evidence=ISS] [GO:0000004 "biological process unknown" evidence=ND] InterPro:IPR004263 Pfam:PF03016 GO:GO:0016020 EMBL:AC009176 SPTR:Q9SSE8	1e-34
chr4.CM0025.37	99.1.3.2.2625	ATL1E_ARATH							ATL1E_ARATH	Hypotheticalprotein;Membrane;Metal-binding;Transmembrane;Ublconjugationpathway;Zinc;Zinc-finger,Putative RING-H2 finger protein ATL1E.	1e-40	GO_ID:44750	TAIR|gene:2010488 SPTR:Q9C7E9 symbol:AT1G28040.1 [GO:0005515 "protein binding" evidence=ISS] [GO:0008270 "zinc ion binding" evidence=ISS] InterPro:IPR001841 Pfam:PF00097 PROSITE:PS50089 SMART:SM00184 HSSP:Q9LRB7 EMBL:AC069471 PIR:A86406 SPTR:Q9C7E9	5e-41
chr4.CM0025.37	99.1.4.4447	GO_ID:44750							ATL1E_ARATH	Hypotheticalprotein;Membrane;Metal-binding;Transmembrane;Ublconjugationpathway;Zinc;Zinc-finger,Putative RING-H2 finger protein ATL1E.	1e-40	GO_ID:44750	TAIR|gene:2010488 SPTR:Q9C7E9 symbol:AT1G28040.1 [GO:0005515 "protein binding" evidence=ISS] [GO:0008270 "zinc ion binding" evidence=ISS] InterPro:IPR001841 Pfam:PF00097 PROSITE:PS50089 SMART:SM00184 HSSP:Q9LRB7 EMBL:AC069471 PIR:A86406 SPTR:Q9C7E9	5e-41
chr4.CM0307.23	1.1.8.16	E3.1.3.12, otsB trehalose-phosphatase [EC:3.1.3.12] [COG:COG1877] [GO:0004805]	noc:Noc_1775	beta-phosphoglucomutase hydrolase [EC:3.1.3.12 2.4.1.216] [KO:K01087]	6e-45	Rv2006_2	COG1877	2e-36	Y2006_MYCTU	Completeproteome;Glycosidase;Hydrolase;Hypotheticalprotein,Hypothetical glycosyl hydrolase Rv2006/MT2062 (EC 3.2.1.-).	5e-36	GO_ID:8408	TAIR|gene:2171849 SPTR:Q9FJQ1 symbol:AT5G65140.1 [GO:0004805 "trehalose-phosphatase activity" evidence=ISS] [GO:0005992 "trehalose biosynthesis" evidence=ISS] InterPro:IPR006379 InterPro:IPR003337 Pfam:PF02358 GO:GO:0008152 TIGRFAMs:TIGR01484 TIGRFAMs:TIGR00685 EMBL:AB013395 SPTR:Q9FJQ1	2e-139
Ljwgs_063479.2	99.1.4.6434	GO_ID:6959							KATAM_ARATH	Glycosyltransferase;Golgistack;Membrane;Signal-anchor;Transferase;Transmembrane,Xyloglucan galactosyltransferase KATAMARI 1 (EC 2.4.1.-) (MURUS3 protein).	2e-52	GO_ID:6959	TAIR|gene:2127494 SPTR:Q9SUW1 symbol:AT4G22580.1 [GO:0003824 "catalytic activity" evidence=ISS] [GO:0016020 "membrane" evidence=ISS] InterPro:IPR004263 Pfam:PF03016 GO:GO:0016020 EMBL:AL161557 EMBL:AL033545 EMBL:BT011242 EMBL:BT012538 PIR:T05452 SPTR:Q9SUW1	6e-136
Ljwgs_063479.2	99.1.3.1.21	EC 2.4.1.-							KATAM_ARATH	Glycosyltransferase;Golgistack;Membrane;Signal-anchor;Transferase;Transmembrane,Xyloglucan galactosyltransferase KATAMARI 1 (EC 2.4.1.-) (MURUS3 protein).	2e-52	GO_ID:6959	TAIR|gene:2127494 SPTR:Q9SUW1 symbol:AT4G22580.1 [GO:0003824 "catalytic activity" evidence=ISS] [GO:0016020 "membrane" evidence=ISS] InterPro:IPR004263 Pfam:PF03016 GO:GO:0016020 EMBL:AL161557 EMBL:AL033545 EMBL:BT011242 EMBL:BT012538 PIR:T05452 SPTR:Q9SUW1	6e-136
Ljwgs_022816.1	1.10.7.8	E2.1.1.76 flavonol 3-O-methyltransferase [EC:2.1.1.76] [GO:0030755]	ath:At5g54160	K18G13.3; O-methyltransferase 1 [EC:2.1.1.76] [KO:K05279]	1e-33				EOMT1_OCIBA	Methyltransferase;Transferase,Eugenol O-methyltransferase (EC 2.1.1.146) ((Iso)eugenol O- methyltransferase EOMT1) (S-adenosysl-L-methionine:(Iso)eugenol O- methyltransferase EOMT1).	5e-67	GO_ID:46478	TAIR|gene:2132805 SPTR:Q9T003 symbol:AT4G35160.1 [GO:0005829 "cytosol" evidence=TAS] InterPro:IPR001601 InterPro:IPR001077 Interpro:IPR000051 Pfam:PF00891 InterPro:IPR011991 HSSP:P93324 EMBL:AL161586 EMBL:AL035522 EMBL:AY099803 EMBL:BT000302 PIR:T04963 SPTR:Q9T003	6e-39
Ljwgs_095381.1	99.1.4.2207	GO_ID:50787							CTNS_ARATH	Glycoprotein;Hypotheticalprotein;Lysosome;Membrane;Transmembrane;Transport,Cystinosin homolog.	1e-32	GO_ID:50787	TAIR|gene:2168842 SPTR:P57758 symbol:AT5G40670.1 [GO:0000004 "biological process unknown" evidence=ND] [GO:0005554 "molecular function unknown" evidence=ND] [GO:0016020 "membrane" evidence=ISS] InterPro:IPR006603 InterPro:IPR005282 Pfam:PF04193 SMART:SM00679 TIGRFAMs:TIGR00951 EMBL:AB009052 EMBL:AY052257 EMBL:AY060522 SPTR:P57758	5e-33
Ljwgs_095381.1	99.1.3.2.2303	CTNS_ARATH							CTNS_ARATH	Glycoprotein;Hypotheticalprotein;Lysosome;Membrane;Transmembrane;Transport,Cystinosin homolog.	1e-32	GO_ID:50787	TAIR|gene:2168842 SPTR:P57758 symbol:AT5G40670.1 [GO:0000004 "biological process unknown" evidence=ND] [GO:0005554 "molecular function unknown" evidence=ND] [GO:0016020 "membrane" evidence=ISS] InterPro:IPR006603 InterPro:IPR005282 Pfam:PF04193 SMART:SM00679 TIGRFAMs:TIGR00951 EMBL:AB009052 EMBL:AY052257 EMBL:AY060522 SPTR:P57758	5e-33
CM0385.33.1	99.1.4.152	GO_ID:19946										GO_ID:19946	TAIR|gene:2007190 SPTR:Q9C787 symbol:AT1G69510.1 [GO:0005554 "molecular function unknown" evidence=ND] [GO:0000004 "biological process unknown" evidence=ND] [GO:0008372 "cellular component unknown" evidence=ND] EMBL:AC073178 EMBL:AY084454 EMBL:AY093229 EMBL:AY128824 SPTR:Q9C787	2e-17
chr4.CM0659.47	99.1.4.3870	GO_ID:2892							QUA1_ARATH	Celladhesion;Cellwall;Coiledcoil;Glycoprotein;Glycosyltransferase;Golgistack;Membrane;Signal-anchor;Transferase;Transmembrane,Glycosyltransferase QUASIMODO1 (EC 2.4.1.-).	5e-12	GO_ID:2892	TAIR|gene:2016431 SPTR:Q9LN68 symbol:AT1G19300.1 [GO:0016757 "transferase activity, transferring glycosyl groups" evidence=ISS] [GO:0016051 "carbohydrate biosynthesis" evidence=ISS] [GO:0016758 "transferase activity, transferring hexosyl groups" evidence=ISS] InterPro:IPR002495 Pfam:PF01501 EMBL:AC025808 EMBL:AF424600 SPTR:Q9LN68	9e-129
chr4.CM0659.47	99.1.3.1.21	EC 2.4.1.-							QUA1_ARATH	Celladhesion;Cellwall;Coiledcoil;Glycoprotein;Glycosyltransferase;Golgistack;Membrane;Signal-anchor;Transferase;Transmembrane,Glycosyltransferase QUASIMODO1 (EC 2.4.1.-).	5e-12	GO_ID:2892	TAIR|gene:2016431 SPTR:Q9LN68 symbol:AT1G19300.1 [GO:0016757 "transferase activity, transferring glycosyl groups" evidence=ISS] [GO:0016051 "carbohydrate biosynthesis" evidence=ISS] [GO:0016758 "transferase activity, transferring hexosyl groups" evidence=ISS] InterPro:IPR002495 Pfam:PF01501 EMBL:AC025808 EMBL:AF424600 SPTR:Q9LN68	9e-129
Ljwgs_014701.2	99.1.4.5784	GO_ID:31042										GO_ID:31042	TAIR|gene:2091362 SPTR:Q94JU2 symbol:AT3G28050.1 [GO:0000004 "biological process unknown" evidence=ND] [GO:0016020 "membrane" evidence=ISS] EMBL:AF372936 EMBL:AY133520 SPTR:Q94JU2	3e-81
chr1.TM1643.6	3.1.2.12.1	BENK benzoate transport protein	aci:ACIAD1434	benK; benzoate transport protein (MFS superfamily) [KO:K05548]	7e-12	YML123c	COG0477	6e-72	PHO84_YEAST	Completeproteome;Membrane;Phosphatetransport;Transmembrane;Transport,Inorganic phosphate transporter PHO84.	2e-71	GO_ID:10649	TAIR|gene:2102449 SPTR:Q9M1T0 symbol:AT3G54700.1 [GO:0015114 "phosphate transporter activity" evidence=ISS] [GO:0005351 "sugar porter activity" evidence=ISS] [GO:0015144 "carbohydrate transporter activity" evidence=ISS] [GO:0016020 "membrane" evidence=ISS] InterPro:IPR007114 InterPro:IPR005828 InterPro:IPR004738 Pfam:PF00083 GO:GO:0006810 PROSITE:PS50850 TIGRFAMs:TIGR00887 EMBL:AL138650 PIR:T4762…	0
TM1611.15	3.2.9.1	SLC8A, NCX solute carrier family 8 (sodium/calcium exchanger) [GO:0005432] [TC:2.A.19.3]							NCX6_CAEEL	Antiport;Calcium;Calciumtransport;Completeproteome;Hypotheticalprotein;Iontransport;Membrane;Signal;Sodium;Sodiumtransport;Transmembrane;Transport,Putative sodium/calcium exchanger 6 precursor (Na(+)/Ca(2+)-exchange protein 6).	6e-25	GO_ID:14782	TAIR|gene:2175995 SPTR:Q9FKP2 symbol:AT5G17850.1 [GO:0005432 "calcium:sodium antiporter activity" evidence=ISS] [GO:0015491 "cation:cation antiporter activity" evidence=ISS;NAS] [GO:0006812 "cation transport" evidence=IC] Pfam:PF01699 InterPro:IPR004837 EMBL:AB006706 EMBL:AB011480 SPTR:Q9FKP2	3e-104
TM1611.15	3.1.3.24	SLC8A, NCX solute carrier family 8 (sodium/calcium exchanger) [GO:0005432] [TC:2.A.19.3]							NCX6_CAEEL	Antiport;Calcium;Calciumtransport;Completeproteome;Hypotheticalprotein;Iontransport;Membrane;Signal;Sodium;Sodiumtransport;Transmembrane;Transport,Putative sodium/calcium exchanger 6 precursor (Na(+)/Ca(2+)-exchange protein 6).	6e-25	GO_ID:14782	TAIR|gene:2175995 SPTR:Q9FKP2 symbol:AT5G17850.1 [GO:0005432 "calcium:sodium antiporter activity" evidence=ISS] [GO:0015491 "cation:cation antiporter activity" evidence=ISS;NAS] [GO:0006812 "cation transport" evidence=IC] Pfam:PF01699 InterPro:IPR004837 EMBL:AB006706 EMBL:AB011480 SPTR:Q9FKP2	3e-104
Ljwgs_022002.1	1.1.7.10	E1.10.3.3 L-ascorbate oxidase [EC:1.10.3.3] [GO:0008447]	ath:At5g21100	T10F18.130; L-ascorbate oxidase, putative [EC:1.10.3.3] [KO:K00423]	4e-28	YFL041w	COG2132	2e-11	ASO_TOBAC	Copper;Glycoprotein;Metal-binding;Oxidoreductase;Repeat;Signal,L-ascorbate oxidase precursor (EC 1.10.3.3) (Ascorbase) (ASO).	3e-27	GO_ID:55231	TAIR|gene:3697543 SPTR:O80434 symbol:IRX12 [GO:0009834 "secondary cell wall biosynthesis (sensu Magnoliophyta)" evidence=IMP] InterPro:IPR002355 InterPro:IPR001117 Pfam:PF00394 InterPro:IPR011706 InterPro:IPR011707 PROSITE:PS00079 PROSITE:PS00080 HSSP:Q9Y780 Pfam:PF07731 Pfam:PF07732 EMBL:AC003028 EMBL:AY052669 EMBL:AY063730 EMBL:AY065187 EMBL:AY114636 PIR:T01240 SPTR:O80434	5e-77
Ljwgs_022002.1	4.2.2.4.1	COTA spore coat protein A [COG:COG2132]	ath:At5g21100	T10F18.130; L-ascorbate oxidase, putative [EC:1.10.3.3] [KO:K00423]	4e-28	YFL041w	COG2132	2e-11	ASO_TOBAC	Copper;Glycoprotein;Metal-binding;Oxidoreductase;Repeat;Signal,L-ascorbate oxidase precursor (EC 1.10.3.3) (Ascorbase) (ASO).	3e-27	GO_ID:55231	TAIR|gene:3697543 SPTR:O80434 symbol:IRX12 [GO:0009834 "secondary cell wall biosynthesis (sensu Magnoliophyta)" evidence=IMP] InterPro:IPR002355 InterPro:IPR001117 Pfam:PF00394 InterPro:IPR011706 InterPro:IPR011707 PROSITE:PS00079 PROSITE:PS00080 HSSP:Q9Y780 Pfam:PF07731 Pfam:PF07732 EMBL:AC003028 EMBL:AY052669 EMBL:AY063730 EMBL:AY065187 EMBL:AY114636 PIR:T01240 SPTR:O80434	5e-77
Ljwgs_014618.2	1.10.7.6	E2.4.1.91 flavonol 3-O-glucosyltransferase [EC:2.4.1.91] [GO:0047893] [CAZy:GT1]	ath:At4g15280	FCAALL.255; UDP-glucoronosyl/UDP-glucosyl transferase family protein [EC:2.4.1.91] [KO:K00724]	7e-25				FOGT1_ARATH	Glycosyltransferase;Transferase,Flavonol-3-O-glycoside-7-O-glucosyltransferase 1 (EC 2.4.1.-).	1e-49	GO_ID:8108	TAIR|gene:2040539 SPTR:Q9ZQ95 symbol:AT2G36790.1 [GO:0008372 "cellular component unknown" evidence=ND] [GO:0016757 "transferase activity, transferring glycosyl groups" evidence=ISS] [GO:0008194 "UDP-glycosyltransferase activity" evidence=ISS] InterPro:IPR002213 Pfam:PF00201 PROSITE:PS00375 EMBL:AC006282 EMBL:AY573821 EMBL:AK117534 PIR:G84784 SPTR:Q9ZQ95	4e-50
chr4.TM0597.14	99.2	Unclassified without homolog
chr1.CM0231.49.1	1.5.10.27.2	E4.1.1.19S, speA arginine decarboxylase [COG:COG1166]	ath:At2g16500	F1P15.12; arginine decarboxylase 1 (SPE1) (ARGDC) [EC:4.1.1.19] [KO:K01583]	2e-93	slr1312	COG1166	9e-40	SPE1_PEA	Decarboxylase;Lyase;Magnesium;Putrescinebiosynthesis;Pyridoxalphosphate;Spermidinebiosynthesis,Arginine decarboxylase (EC 4.1.1.19) (ARGDC) (ADC).	8e-105	GO_ID:37120	TAIR|gene:2045110 SPTR:Q9SI64 symbol:AT2G16500.1 [GO:0006979 "response to oxidative stress" evidence=IEP] InterPro:IPR000183 InterPro:IPR002985 Pfam:PF02784 Pfam:PF00278 Prosite:PS00878 PRINTS:PR01179 PROSITE:PS00879 EMBL:AC007195 EMBL:U52851 EMBL:BT008636 PIR:A84541 PIR:S71239 PRINTS:PR01180 TIGRFAMs:TIGR01273 SPTR:Q9SI64	5e-94
chr1.CM0231.49.1	1.5.1.23.2	E4.1.1.19S, speA arginine decarboxylase [COG:COG1166]	ath:At2g16500	F1P15.12; arginine decarboxylase 1 (SPE1) (ARGDC) [EC:4.1.1.19] [KO:K01583]	2e-93	slr1312	COG1166	9e-40	SPE1_PEA	Decarboxylase;Lyase;Magnesium;Putrescinebiosynthesis;Pyridoxalphosphate;Spermidinebiosynthesis,Arginine decarboxylase (EC 4.1.1.19) (ARGDC) (ADC).	8e-105	GO_ID:37120	TAIR|gene:2045110 SPTR:Q9SI64 symbol:AT2G16500.1 [GO:0006979 "response to oxidative stress" evidence=IEP] InterPro:IPR000183 InterPro:IPR002985 Pfam:PF02784 Pfam:PF00278 Prosite:PS00878 PRINTS:PR01179 PROSITE:PS00879 EMBL:AC007195 EMBL:U52851 EMBL:BT008636 PIR:A84541 PIR:S71239 PRINTS:PR01180 TIGRFAMs:TIGR01273 SPTR:Q9SI64	5e-94
chr5.CM0909.69	99.1.4.1182	GO_ID:21730							BCP_PEA	Copper;Electrontransport;Glycoprotein;Metal-binding;Signal;Transport,Blue copper protein precursor.	3e-24	GO_ID:21730	TAIR|gene:2062524 SPTR:O82081 symbol:AT2G32300 [GO:0031225 "anchored to membrane" evidence=TAS] [GO:0005489 "electron transporter activity" evidence=ISS] [GO:0005507 "copper ion binding" evidence=ISS] [GO:0006118 "electron transport" evidence=ISS] InterPro:IPR003245 InterPro:IPR000923 Pfam:PF02298 ProDom:PD003122 PROSITE:PS00196 HSSP:P29602 EMBL:AC005700 EMBL:U76298 PIR:D84731 SPTR:O82081	9e-22
chr5.CM0909.69	99.1.3.2.2474	BCP_PEA							BCP_PEA	Copper;Electrontransport;Glycoprotein;Metal-binding;Signal;Transport,Blue copper protein precursor.	3e-24	GO_ID:21730	TAIR|gene:2062524 SPTR:O82081 symbol:AT2G32300 [GO:0031225 "anchored to membrane" evidence=TAS] [GO:0005489 "electron transporter activity" evidence=ISS] [GO:0005507 "copper ion binding" evidence=ISS] [GO:0006118 "electron transport" evidence=ISS] InterPro:IPR003245 InterPro:IPR000923 Pfam:PF02298 ProDom:PD003122 PROSITE:PS00196 HSSP:P29602 EMBL:AC005700 EMBL:U76298 PIR:D84731 SPTR:O82081	9e-22
chr3.CM0574.25	99.1.4.4482	GO_ID:10468										GO_ID:10468	TAIR|gene:2162666 SPTR:Q9FI29 symbol:AT5G48090.1 [GO:0008372 "cellular component unknown" evidence=ND] InterPro:IPR001965 GO:GO:0005634 SMART:SM00249 EMBL:AB017064 SPTR:Q9FI29	2e-10
Ljwgs_017289.3.1	99.2	Unclassified without homolog
Ljwgs_093252.1	1.10.1.2	E2.5.1.1 dimethylallyltranstransferase [EC:2.5.1.1] [COG:COG0142] [GO:0004161]	ath:At4g36810	AP22.99; geranylgeranyl pyrophosphate synthase (GGPS1) / GGPP synthetase / farnesyltranstransferase [EC:2.5.1.1 2.5.1.10 2.5.1.29] [KO:K00787 K00795 K00804]	5e-109	slr0739	COG0142	1e-69	GGPPS_CATRO	Carotenoidbiosynthesis;Chloroplast;Isoprenebiosynthesis;Multifunctionalenzyme;Plastid;Transferase;Transitpeptide,Geranylgeranyl pyrophosphate synthetase, chloroplast precursor (GGPP synthetase) (GGPS) [Includes: Dimethylallyltranstransferase (EC 2.5.1.1); Geranyltranstransferase (EC 2.5.1.10); Farnesyltranstransferase (EC 2.5.1.29)].	1e-111	GO_ID:49410	TAIR|gene:2089540 SPTR:Q9LUD9 symbol:AT3G14550.1 [GO:0004311 "farnesyltranstransferase activity" evidence=IDA] [GO:0008299 "isoprenoid biosynthesis" evidence=ISS] InterPro:IPR000092 Pfam:PF00348 PROSITE:PS00723 PROSITE:PS00444 EMBL:AB023038 SPTR:Q9LUD9	1e-93
Ljwgs_093252.1	1.3.5.15	E2.5.1.29 geranylgeranyl pyrophosphate synthetase [EC:2.5.1.29] [COG:COG0142] [GO:0004311]	ath:At4g36810	AP22.99; geranylgeranyl pyrophosphate synthase (GGPS1) / GGPP synthetase / farnesyltranstransferase [EC:2.5.1.1 2.5.1.10 2.5.1.29] [KO:K00787 K00795 K00804]	5e-109	slr0739	COG0142	1e-69	GGPPS_CATRO	Carotenoidbiosynthesis;Chloroplast;Isoprenebiosynthesis;Multifunctionalenzyme;Plastid;Transferase;Transitpeptide,Geranylgeranyl pyrophosphate synthetase, chloroplast precursor (GGPP synthetase) (GGPS) [Includes: Dimethylallyltranstransferase (EC 2.5.1.1); Geranyltranstransferase (EC 2.5.1.10); Farnesyltranstransferase (EC 2.5.1.29)].	1e-111	GO_ID:49410	TAIR|gene:2089540 SPTR:Q9LUD9 symbol:AT3G14550.1 [GO:0004311 "farnesyltranstransferase activity" evidence=IDA] [GO:0008299 "isoprenoid biosynthesis" evidence=ISS] InterPro:IPR000092 Pfam:PF00348 PROSITE:PS00723 PROSITE:PS00444 EMBL:AB023038 SPTR:Q9LUD9	1e-93
Ljwgs_093252.1	1.3.5.33	E2.5.1.30, gerCC heptaprenyl diphosphate synthase [EC:2.5.1.30] [COG:COG0142] [GO:0000010]	ath:At4g36810	AP22.99; geranylgeranyl pyrophosphate synthase (GGPS1) / GGPP synthetase / farnesyltranstransferase [EC:2.5.1.1 2.5.1.10 2.5.1.29] [KO:K00787 K00795 K00804]	5e-109	slr0739	COG0142	1e-69	GGPPS_CATRO	Carotenoidbiosynthesis;Chloroplast;Isoprenebiosynthesis;Multifunctionalenzyme;Plastid;Transferase;Transitpeptide,Geranylgeranyl pyrophosphate synthetase, chloroplast precursor (GGPP synthetase) (GGPS) [Includes: Dimethylallyltranstransferase (EC 2.5.1.1); Geranyltranstransferase (EC 2.5.1.10); Farnesyltranstransferase (EC 2.5.1.29)].	1e-111	GO_ID:49410	TAIR|gene:2089540 SPTR:Q9LUD9 symbol:AT3G14550.1 [GO:0004311 "farnesyltranstransferase activity" evidence=IDA] [GO:0008299 "isoprenoid biosynthesis" evidence=ISS] InterPro:IPR000092 Pfam:PF00348 PROSITE:PS00723 PROSITE:PS00444 EMBL:AB023038 SPTR:Q9LUD9	1e-93
Ljwgs_093252.1	1.10.1.3	E2.5.1.10, ispA geranyltranstransferase [EC:2.5.1.10] [COG:COG0142] [GO:0004337]	ath:At4g36810	AP22.99; geranylgeranyl pyrophosphate synthase (GGPS1) / GGPP synthetase / farnesyltranstransferase [EC:2.5.1.1 2.5.1.10 2.5.1.29] [KO:K00787 K00795 K00804]	5e-109	slr0739	COG0142	1e-69	GGPPS_CATRO	Carotenoidbiosynthesis;Chloroplast;Isoprenebiosynthesis;Multifunctionalenzyme;Plastid;Transferase;Transitpeptide,Geranylgeranyl pyrophosphate synthetase, chloroplast precursor (GGPP synthetase) (GGPS) [Includes: Dimethylallyltranstransferase (EC 2.5.1.1); Geranyltranstransferase (EC 2.5.1.10); Farnesyltranstransferase (EC 2.5.1.29)].	1e-111	GO_ID:49410	TAIR|gene:2089540 SPTR:Q9LUD9 symbol:AT3G14550.1 [GO:0004311 "farnesyltranstransferase activity" evidence=IDA] [GO:0008299 "isoprenoid biosynthesis" evidence=ISS] InterPro:IPR000092 Pfam:PF00348 PROSITE:PS00723 PROSITE:PS00444 EMBL:AB023038 SPTR:Q9LUD9	1e-93
Ljwgs_093252.1	1.3.5.14	E2.5.1.10, ispA geranyltranstransferase [EC:2.5.1.10] [COG:COG0142] [GO:0004337]	ath:At4g36810	AP22.99; geranylgeranyl pyrophosphate synthase (GGPS1) / GGPP synthetase / farnesyltranstransferase [EC:2.5.1.1 2.5.1.10 2.5.1.29] [KO:K00787 K00795 K00804]	5e-109	slr0739	COG0142	1e-69	GGPPS_CATRO	Carotenoidbiosynthesis;Chloroplast;Isoprenebiosynthesis;Multifunctionalenzyme;Plastid;Transferase;Transitpeptide,Geranylgeranyl pyrophosphate synthetase, chloroplast precursor (GGPP synthetase) (GGPS) [Includes: Dimethylallyltranstransferase (EC 2.5.1.1); Geranyltranstransferase (EC 2.5.1.10); Farnesyltranstransferase (EC 2.5.1.29)].	1e-111	GO_ID:49410	TAIR|gene:2089540 SPTR:Q9LUD9 symbol:AT3G14550.1 [GO:0004311 "farnesyltranstransferase activity" evidence=IDA] [GO:0008299 "isoprenoid biosynthesis" evidence=ISS] InterPro:IPR000092 Pfam:PF00348 PROSITE:PS00723 PROSITE:PS00444 EMBL:AB023038 SPTR:Q9LUD9	1e-93
Ljwgs_093252.1	1.3.5.13	E2.5.1.1 dimethylallyltranstransferase [EC:2.5.1.1] [COG:COG0142] [GO:0004161]	ath:At4g36810	AP22.99; geranylgeranyl pyrophosphate synthase (GGPS1) / GGPP synthetase / farnesyltranstransferase [EC:2.5.1.1 2.5.1.10 2.5.1.29] [KO:K00787 K00795 K00804]	5e-109	slr0739	COG0142	1e-69	GGPPS_CATRO	Carotenoidbiosynthesis;Chloroplast;Isoprenebiosynthesis;Multifunctionalenzyme;Plastid;Transferase;Transitpeptide,Geranylgeranyl pyrophosphate synthetase, chloroplast precursor (GGPP synthetase) (GGPS) [Includes: Dimethylallyltranstransferase (EC 2.5.1.1); Geranyltranstransferase (EC 2.5.1.10); Farnesyltranstransferase (EC 2.5.1.29)].	1e-111	GO_ID:49410	TAIR|gene:2089540 SPTR:Q9LUD9 symbol:AT3G14550.1 [GO:0004311 "farnesyltranstransferase activity" evidence=IDA] [GO:0008299 "isoprenoid biosynthesis" evidence=ISS] InterPro:IPR000092 Pfam:PF00348 PROSITE:PS00723 PROSITE:PS00444 EMBL:AB023038 SPTR:Q9LUD9	1e-93
Ljwgs_093252.1	1.10.1.4	E2.5.1.29 geranylgeranyl pyrophosphate synthetase [EC:2.5.1.29] [COG:COG0142] [GO:0004311]	ath:At4g36810	AP22.99; geranylgeranyl pyrophosphate synthase (GGPS1) / GGPP synthetase / farnesyltranstransferase [EC:2.5.1.1 2.5.1.10 2.5.1.29] [KO:K00787 K00795 K00804]	5e-109	slr0739	COG0142	1e-69	GGPPS_CATRO	Carotenoidbiosynthesis;Chloroplast;Isoprenebiosynthesis;Multifunctionalenzyme;Plastid;Transferase;Transitpeptide,Geranylgeranyl pyrophosphate synthetase, chloroplast precursor (GGPP synthetase) (GGPS) [Includes: Dimethylallyltranstransferase (EC 2.5.1.1); Geranyltranstransferase (EC 2.5.1.10); Farnesyltranstransferase (EC 2.5.1.29)].	1e-111	GO_ID:49410	TAIR|gene:2089540 SPTR:Q9LUD9 symbol:AT3G14550.1 [GO:0004311 "farnesyltranstransferase activity" evidence=IDA] [GO:0008299 "isoprenoid biosynthesis" evidence=ISS] InterPro:IPR000092 Pfam:PF00348 PROSITE:PS00723 PROSITE:PS00444 EMBL:AB023038 SPTR:Q9LUD9	1e-93
chr2.CM0310.35.1	99.2	Unclassified without homolog
chr3.CM0047.43	4.2.1.20	MREB rod shape-determining protein MreB [COG:COG1077]	dme:CG12051-PA	CG12051; CG12051 gene product from transcript CG12051-RA [KO:K05692]	2e-34	YFL039c	COG1077	3e-33	ACT_SCHDU	ATP-binding;Cytoskeleton;Nucleotide-binding;Structuralprotein,Actin.	1e-36	GO_ID:2393	TAIR|gene:2161794 SPTR:Q9FKT0 symbol:AT5G56180.1 [GO:0005200 "structural constituent of cytoskeleton" evidence=ISS] Pfam:PF00646 InterPro:IPR004000 InterPro:IPR001810 Pfam:PF00022 SMART:SM00268 HSSP:P02577 SMART:SM00256 PROSITE:PS50181 EMBL:AB011476 EMBL:AF507916 EMBL:BK000426 SPTR:Q9FKT0	4e-177
chr3.CM0047.43	4.3.1.30	ACTB_G actin, beta/gamma, cytoplasmic [GO:0005884]	dme:CG12051-PA	CG12051; CG12051 gene product from transcript CG12051-RA [KO:K05692]	2e-34	YFL039c	COG1077	3e-33	ACT_SCHDU	ATP-binding;Cytoskeleton;Nucleotide-binding;Structuralprotein,Actin.	1e-36	GO_ID:2393	TAIR|gene:2161794 SPTR:Q9FKT0 symbol:AT5G56180.1 [GO:0005200 "structural constituent of cytoskeleton" evidence=ISS] Pfam:PF00646 InterPro:IPR004000 InterPro:IPR001810 Pfam:PF00022 SMART:SM00268 HSSP:P02577 SMART:SM00256 PROSITE:PS50181 EMBL:AB011476 EMBL:AF507916 EMBL:BK000426 SPTR:Q9FKT0	4e-177
chr3.CM0047.43	4.1.3.63	ACTB_G actin, beta/gamma, cytoplasmic [GO:0005884]	dme:CG12051-PA	CG12051; CG12051 gene product from transcript CG12051-RA [KO:K05692]	2e-34	YFL039c	COG1077	3e-33	ACT_SCHDU	ATP-binding;Cytoskeleton;Nucleotide-binding;Structuralprotein,Actin.	1e-36	GO_ID:2393	TAIR|gene:2161794 SPTR:Q9FKT0 symbol:AT5G56180.1 [GO:0005200 "structural constituent of cytoskeleton" evidence=ISS] Pfam:PF00646 InterPro:IPR004000 InterPro:IPR001810 Pfam:PF00022 SMART:SM00268 HSSP:P02577 SMART:SM00256 PROSITE:PS50181 EMBL:AB011476 EMBL:AF507916 EMBL:BK000426 SPTR:Q9FKT0	4e-177
chr3.CM0047.43	4.3.3.26	ACTB_G actin, beta/gamma, cytoplasmic [GO:0005884]	dme:CG12051-PA	CG12051; CG12051 gene product from transcript CG12051-RA [KO:K05692]	2e-34	YFL039c	COG1077	3e-33	ACT_SCHDU	ATP-binding;Cytoskeleton;Nucleotide-binding;Structuralprotein,Actin.	1e-36	GO_ID:2393	TAIR|gene:2161794 SPTR:Q9FKT0 symbol:AT5G56180.1 [GO:0005200 "structural constituent of cytoskeleton" evidence=ISS] Pfam:PF00646 InterPro:IPR004000 InterPro:IPR001810 Pfam:PF00022 SMART:SM00268 HSSP:P02577 SMART:SM00256 PROSITE:PS50181 EMBL:AB011476 EMBL:AF507916 EMBL:BK000426 SPTR:Q9FKT0	4e-177
chr3.CM0047.43	4.3.2.19	ACTB_G actin, beta/gamma, cytoplasmic [GO:0005884]	dme:CG12051-PA	CG12051; CG12051 gene product from transcript CG12051-RA [KO:K05692]	2e-34	YFL039c	COG1077	3e-33	ACT_SCHDU	ATP-binding;Cytoskeleton;Nucleotide-binding;Structuralprotein,Actin.	1e-36	GO_ID:2393	TAIR|gene:2161794 SPTR:Q9FKT0 symbol:AT5G56180.1 [GO:0005200 "structural constituent of cytoskeleton" evidence=ISS] Pfam:PF00646 InterPro:IPR004000 InterPro:IPR001810 Pfam:PF00022 SMART:SM00268 HSSP:P02577 SMART:SM00256 PROSITE:PS50181 EMBL:AB011476 EMBL:AF507916 EMBL:BK000426 SPTR:Q9FKT0	4e-177
chr2.CM0132.33	1.9.4.15	E2.7.1.- [EC:2.7.1.-] [COG:COG0515 COG1493]	ath:At4g28490	F20O9.180; leucine-rich repeat transmembrane protein kinase, putative [EC:2.7.1.37] [KO:K00870]	0	BH2504_1	COG0515	1e-18	RLK5_ARATH	ATP-binding;Glycoprotein;Kinase;Leucine-richrepeat;Membrane;Nucleotide-binding;Phosphorylation;Repeat;Serine/threonine-proteinkinase;Signal;Transferase;Transmembrane,Receptor-like protein kinase 5 precursor (EC 2.7.1.37).	0	GO_ID:5043	TAIR|gene:2032552 SPTR:Q9SGP2 symbol:AT1G28440.1 [GO:0016301 "kinase activity" evidence=ISS] [GO:0004674 "protein serine/threonine kinase activity" evidence=ISS] [GO:0005524 "ATP binding" evidence=ISS] [GO:0006468 "protein amino acid phosphorylation" evidence=ISS] [GO:0007169 "transmembrane receptor protein tyrosine kinase signaling pathway" evidence=ISS] Pfam:PF00560 InterPro:IPR000719 InterPro:…	0
chr2.CM0132.33	1.7.8.19	WAAY, rfaY lipopolysaccharide core biosynthesis protein RFAY [EC:2.7.-.-] [COG:COG0515]	ath:At4g28490	F20O9.180; leucine-rich repeat transmembrane protein kinase, putative [EC:2.7.1.37] [KO:K00870]	0	BH2504_1	COG0515	1e-18	RLK5_ARATH	ATP-binding;Glycoprotein;Kinase;Leucine-richrepeat;Membrane;Nucleotide-binding;Phosphorylation;Repeat;Serine/threonine-proteinkinase;Signal;Transferase;Transmembrane,Receptor-like protein kinase 5 precursor (EC 2.7.1.37).	0	GO_ID:5043	TAIR|gene:2032552 SPTR:Q9SGP2 symbol:AT1G28440.1 [GO:0016301 "kinase activity" evidence=ISS] [GO:0004674 "protein serine/threonine kinase activity" evidence=ISS] [GO:0005524 "ATP binding" evidence=ISS] [GO:0006468 "protein amino acid phosphorylation" evidence=ISS] [GO:0007169 "transmembrane receptor protein tyrosine kinase signaling pathway" evidence=ISS] Pfam:PF00560 InterPro:IPR000719 InterPro:…	0
chr2.CM0132.33	1.1.17.19	E2.7.1.- [EC:2.7.1.-] [COG:COG0515 COG1493]	ath:At4g28490	F20O9.180; leucine-rich repeat transmembrane protein kinase, putative [EC:2.7.1.37] [KO:K00870]	0	BH2504_1	COG0515	1e-18	RLK5_ARATH	ATP-binding;Glycoprotein;Kinase;Leucine-richrepeat;Membrane;Nucleotide-binding;Phosphorylation;Repeat;Serine/threonine-proteinkinase;Signal;Transferase;Transmembrane,Receptor-like protein kinase 5 precursor (EC 2.7.1.37).	0	GO_ID:5043	TAIR|gene:2032552 SPTR:Q9SGP2 symbol:AT1G28440.1 [GO:0016301 "kinase activity" evidence=ISS] [GO:0004674 "protein serine/threonine kinase activity" evidence=ISS] [GO:0005524 "ATP binding" evidence=ISS] [GO:0006468 "protein amino acid phosphorylation" evidence=ISS] [GO:0007169 "transmembrane receptor protein tyrosine kinase signaling pathway" evidence=ISS] Pfam:PF00560 InterPro:IPR000719 InterPro:…	0
chr2.CM0132.33	3.3.10.117	BMPR1 bone morphogenetic protein receptor, type I [EC:2.7.1.37]	ath:At4g28490	F20O9.180; leucine-rich repeat transmembrane protein kinase, putative [EC:2.7.1.37] [KO:K00870]	0	BH2504_1	COG0515	1e-18	RLK5_ARATH	ATP-binding;Glycoprotein;Kinase;Leucine-richrepeat;Membrane;Nucleotide-binding;Phosphorylation;Repeat;Serine/threonine-proteinkinase;Signal;Transferase;Transmembrane,Receptor-like protein kinase 5 precursor (EC 2.7.1.37).	0	GO_ID:5043	TAIR|gene:2032552 SPTR:Q9SGP2 symbol:AT1G28440.1 [GO:0016301 "kinase activity" evidence=ISS] [GO:0004674 "protein serine/threonine kinase activity" evidence=ISS] [GO:0005524 "ATP binding" evidence=ISS] [GO:0006468 "protein amino acid phosphorylation" evidence=ISS] [GO:0007169 "transmembrane receptor protein tyrosine kinase signaling pathway" evidence=ISS] Pfam:PF00560 InterPro:IPR000719 InterPro:…	0
chr2.CM0132.33	1.11.16.8	E2.7.1.- [EC:2.7.1.-] [COG:COG0515 COG1493]	ath:At4g28490	F20O9.180; leucine-rich repeat transmembrane protein kinase, putative [EC:2.7.1.37] [KO:K00870]	0	BH2504_1	COG0515	1e-18	RLK5_ARATH	ATP-binding;Glycoprotein;Kinase;Leucine-richrepeat;Membrane;Nucleotide-binding;Phosphorylation;Repeat;Serine/threonine-proteinkinase;Signal;Transferase;Transmembrane,Receptor-like protein kinase 5 precursor (EC 2.7.1.37).	0	GO_ID:5043	TAIR|gene:2032552 SPTR:Q9SGP2 symbol:AT1G28440.1 [GO:0016301 "kinase activity" evidence=ISS] [GO:0004674 "protein serine/threonine kinase activity" evidence=ISS] [GO:0005524 "ATP binding" evidence=ISS] [GO:0006468 "protein amino acid phosphorylation" evidence=ISS] [GO:0007169 "transmembrane receptor protein tyrosine kinase signaling pathway" evidence=ISS] Pfam:PF00560 InterPro:IPR000719 InterPro:…	0
chr2.CM0132.33	4.2.4	Cell cycle [CLASS:04110] [PATH:hsa04110] [COG:COG0515]	ath:At4g28490	F20O9.180; leucine-rich repeat transmembrane protein kinase, putative [EC:2.7.1.37] [KO:K00870]	0	BH2504_1	COG0515	1e-18	RLK5_ARATH	ATP-binding;Glycoprotein;Kinase;Leucine-richrepeat;Membrane;Nucleotide-binding;Phosphorylation;Repeat;Serine/threonine-proteinkinase;Signal;Transferase;Transmembrane,Receptor-like protein kinase 5 precursor (EC 2.7.1.37).	0	GO_ID:5043	TAIR|gene:2032552 SPTR:Q9SGP2 symbol:AT1G28440.1 [GO:0016301 "kinase activity" evidence=ISS] [GO:0004674 "protein serine/threonine kinase activity" evidence=ISS] [GO:0005524 "ATP binding" evidence=ISS] [GO:0006468 "protein amino acid phosphorylation" evidence=ISS] [GO:0007169 "transmembrane receptor protein tyrosine kinase signaling pathway" evidence=ISS] Pfam:PF00560 InterPro:IPR000719 InterPro:…	0
chr2.CM0132.33	3.2.2.1	Protein kinase [EC:2.7.1.37]	ath:At4g28490	F20O9.180; leucine-rich repeat transmembrane protein kinase, putative [EC:2.7.1.37] [KO:K00870]	0	BH2504_1	COG0515	1e-18	RLK5_ARATH	ATP-binding;Glycoprotein;Kinase;Leucine-richrepeat;Membrane;Nucleotide-binding;Phosphorylation;Repeat;Serine/threonine-proteinkinase;Signal;Transferase;Transmembrane,Receptor-like protein kinase 5 precursor (EC 2.7.1.37).	0	GO_ID:5043	TAIR|gene:2032552 SPTR:Q9SGP2 symbol:AT1G28440.1 [GO:0016301 "kinase activity" evidence=ISS] [GO:0004674 "protein serine/threonine kinase activity" evidence=ISS] [GO:0005524 "ATP binding" evidence=ISS] [GO:0006468 "protein amino acid phosphorylation" evidence=ISS] [GO:0007169 "transmembrane receptor protein tyrosine kinase signaling pathway" evidence=ISS] Pfam:PF00560 InterPro:IPR000719 InterPro:…	0
Ljwgs_056728.1	1.5.6.17	E1.2.1.27, mmsA, iolA methylmalonate-semialdehyde dehydrogenase [EC:1.2.1.27] [COG:COG1012] [GO:0004491]	ath:At1g23800	F5O8.35; aldehyde dehydrogenase, mitochondrial (ALDH3) [EC:1.2.1.3] [KO:K00128]	3e-75	BS_dhaS	COG1012	1e-42	AL1A1_CHICK	NAD;Oxidoreductase,Retinal dehydrogenase 1 (EC 1.2.1.36) (RalDH1) (RALDH 1) (Aldehyde dehydrogenase family 1 member A1) (Aldehyde dehydrogenase, cytosolic) (ALHDII) (ALDH-E1).	5e-52	GO_ID:34386	TAIR|gene:2097844 SPTR:Q9SU63 symbol:AT3G48000.1 [GO:0005739 "mitochondrion" evidence=IDA] [GO:0004028 "aldehyde dehydrogenase activity" evidence=ISS] InterPro:IPR002086 Pfam:PF00171 GO:GO:0005739 InterPro:IPR012303 PIRSF:PIRSF000147 PROSITE:PS00070 PROSITE:PS00687 EMBL:AL049658 EMBL:AB030820 EMBL:AF327426 EMBL:AY090443 EMBL:AF349447 EMBL:AF372911 EMBL:BT006371 EMBL:BT000752 EMBL:AF349522 PIR:T06…	1e-75
Ljwgs_056728.1	1.1.7.3	E1.2.1.3 aldehyde dehydrogenase (NAD+) [EC:1.2.1.3] [COG:COG1012] [GO:0004029]	ath:At1g23800	F5O8.35; aldehyde dehydrogenase, mitochondrial (ALDH3) [EC:1.2.1.3] [KO:K00128]	3e-75	BS_dhaS	COG1012	1e-42	AL1A1_CHICK	NAD;Oxidoreductase,Retinal dehydrogenase 1 (EC 1.2.1.36) (RalDH1) (RALDH 1) (Aldehyde dehydrogenase family 1 member A1) (Aldehyde dehydrogenase, cytosolic) (ALHDII) (ALDH-E1).	5e-52	GO_ID:34386	TAIR|gene:2097844 SPTR:Q9SU63 symbol:AT3G48000.1 [GO:0005739 "mitochondrion" evidence=IDA] [GO:0004028 "aldehyde dehydrogenase activity" evidence=ISS] InterPro:IPR002086 Pfam:PF00171 GO:GO:0005739 InterPro:IPR012303 PIRSF:PIRSF000147 PROSITE:PS00070 PROSITE:PS00687 EMBL:AL049658 EMBL:AB030820 EMBL:AF327426 EMBL:AY090443 EMBL:AF349447 EMBL:AF372911 EMBL:BT006371 EMBL:BT000752 EMBL:AF349522 PIR:T06…	1e-75
Ljwgs_056728.1	1.11.12.5	E1.2.1.- [EC:1.2.1.-] [COG:COG1012]	ath:At1g23800	F5O8.35; aldehyde dehydrogenase, mitochondrial (ALDH3) [EC:1.2.1.3] [KO:K00128]	3e-75	BS_dhaS	COG1012	1e-42	AL1A1_CHICK	NAD;Oxidoreductase,Retinal dehydrogenase 1 (EC 1.2.1.36) (RalDH1) (RALDH 1) (Aldehyde dehydrogenase family 1 member A1) (Aldehyde dehydrogenase, cytosolic) (ALHDII) (ALDH-E1).	5e-52	GO_ID:34386	TAIR|gene:2097844 SPTR:Q9SU63 symbol:AT3G48000.1 [GO:0005739 "mitochondrion" evidence=IDA] [GO:0004028 "aldehyde dehydrogenase activity" evidence=ISS] InterPro:IPR002086 Pfam:PF00171 GO:GO:0005739 InterPro:IPR012303 PIRSF:PIRSF000147 PROSITE:PS00070 PROSITE:PS00687 EMBL:AL049658 EMBL:AB030820 EMBL:AF327426 EMBL:AY090443 EMBL:AF349447 EMBL:AF372911 EMBL:BT006371 EMBL:BT000752 EMBL:AF349522 PIR:T06…	1e-75
Ljwgs_056728.1	1.3.3.22	E1.2.1.3 aldehyde dehydrogenase (NAD+) [EC:1.2.1.3] [COG:COG1012] [GO:0004029]	ath:At1g23800	F5O8.35; aldehyde dehydrogenase, mitochondrial (ALDH3) [EC:1.2.1.3] [KO:K00128]	3e-75	BS_dhaS	COG1012	1e-42	AL1A1_CHICK	NAD;Oxidoreductase,Retinal dehydrogenase 1 (EC 1.2.1.36) (RalDH1) (RALDH 1) (Aldehyde dehydrogenase family 1 member A1) (Aldehyde dehydrogenase, cytosolic) (ALHDII) (ALDH-E1).	5e-52	GO_ID:34386	TAIR|gene:2097844 SPTR:Q9SU63 symbol:AT3G48000.1 [GO:0005739 "mitochondrion" evidence=IDA] [GO:0004028 "aldehyde dehydrogenase activity" evidence=ISS] InterPro:IPR002086 Pfam:PF00171 GO:GO:0005739 InterPro:IPR012303 PIRSF:PIRSF000147 PROSITE:PS00070 PROSITE:PS00687 EMBL:AL049658 EMBL:AB030820 EMBL:AF327426 EMBL:AY090443 EMBL:AF349447 EMBL:AF372911 EMBL:BT006371 EMBL:BT000752 EMBL:AF349522 PIR:T06…	1e-75
Ljwgs_056728.1	1.11.3.3	E1.2.1.28, xylC benzaldehyde dehydrogenase (NAD) [EC:1.2.1.28] [COG:COG1012] [GO:0018479]	ath:At1g23800	F5O8.35; aldehyde dehydrogenase, mitochondrial (ALDH3) [EC:1.2.1.3] [KO:K00128]	3e-75	BS_dhaS	COG1012	1e-42	AL1A1_CHICK	NAD;Oxidoreductase,Retinal dehydrogenase 1 (EC 1.2.1.36) (RalDH1) (RALDH 1) (Aldehyde dehydrogenase family 1 member A1) (Aldehyde dehydrogenase, cytosolic) (ALHDII) (ALDH-E1).	5e-52	GO_ID:34386	TAIR|gene:2097844 SPTR:Q9SU63 symbol:AT3G48000.1 [GO:0005739 "mitochondrion" evidence=IDA] [GO:0004028 "aldehyde dehydrogenase activity" evidence=ISS] InterPro:IPR002086 Pfam:PF00171 GO:GO:0005739 InterPro:IPR012303 PIRSF:PIRSF000147 PROSITE:PS00070 PROSITE:PS00687 EMBL:AL049658 EMBL:AB030820 EMBL:AF327426 EMBL:AY090443 EMBL:AF349447 EMBL:AF372911 EMBL:BT006371 EMBL:BT000752 EMBL:AF349522 PIR:T06…	1e-75
Ljwgs_056728.1	1.5.11.22	E1.2.1.3 aldehyde dehydrogenase (NAD+) [EC:1.2.1.3] [COG:COG1012] [GO:0004029]	ath:At1g23800	F5O8.35; aldehyde dehydrogenase, mitochondrial (ALDH3) [EC:1.2.1.3] [KO:K00128]	3e-75	BS_dhaS	COG1012	1e-42	AL1A1_CHICK	NAD;Oxidoreductase,Retinal dehydrogenase 1 (EC 1.2.1.36) (RalDH1) (RALDH 1) (Aldehyde dehydrogenase family 1 member A1) (Aldehyde dehydrogenase, cytosolic) (ALHDII) (ALDH-E1).	5e-52	GO_ID:34386	TAIR|gene:2097844 SPTR:Q9SU63 symbol:AT3G48000.1 [GO:0005739 "mitochondrion" evidence=IDA] [GO:0004028 "aldehyde dehydrogenase activity" evidence=ISS] InterPro:IPR002086 Pfam:PF00171 GO:GO:0005739 InterPro:IPR012303 PIRSF:PIRSF000147 PROSITE:PS00070 PROSITE:PS00687 EMBL:AL049658 EMBL:AB030820 EMBL:AF327426 EMBL:AY090443 EMBL:AF349447 EMBL:AF372911 EMBL:BT006371 EMBL:BT000752 EMBL:AF349522 PIR:T06…	1e-75
Ljwgs_056728.1	1.5.13.16	E1.2.1.5 aldehyde dehydrogenase (NAD(P)+) [EC:1.2.1.5] [COG:COG1012] [GO:0004030]	ath:At1g23800	F5O8.35; aldehyde dehydrogenase, mitochondrial (ALDH3) [EC:1.2.1.3] [KO:K00128]	3e-75	BS_dhaS	COG1012	1e-42	AL1A1_CHICK	NAD;Oxidoreductase,Retinal dehydrogenase 1 (EC 1.2.1.36) (RalDH1) (RALDH 1) (Aldehyde dehydrogenase family 1 member A1) (Aldehyde dehydrogenase, cytosolic) (ALHDII) (ALDH-E1).	5e-52	GO_ID:34386	TAIR|gene:2097844 SPTR:Q9SU63 symbol:AT3G48000.1 [GO:0005739 "mitochondrion" evidence=IDA] [GO:0004028 "aldehyde dehydrogenase activity" evidence=ISS] InterPro:IPR002086 Pfam:PF00171 GO:GO:0005739 InterPro:IPR012303 PIRSF:PIRSF000147 PROSITE:PS00070 PROSITE:PS00687 EMBL:AL049658 EMBL:AB030820 EMBL:AF327426 EMBL:AY090443 EMBL:AF349447 EMBL:AF372911 EMBL:BT006371 EMBL:BT000752 EMBL:AF349522 PIR:T06…	1e-75
Ljwgs_056728.1	1.1.12.17	E1.2.1.21, aldA, aldB glycolaldehyde dehydrogenase [EC:1.2.1.21] [COG:COG1012] [GO:0050569]	ath:At1g23800	F5O8.35; aldehyde dehydrogenase, mitochondrial (ALDH3) [EC:1.2.1.3] [KO:K00128]	3e-75	BS_dhaS	COG1012	1e-42	AL1A1_CHICK	NAD;Oxidoreductase,Retinal dehydrogenase 1 (EC 1.2.1.36) (RalDH1) (RALDH 1) (Aldehyde dehydrogenase family 1 member A1) (Aldehyde dehydrogenase, cytosolic) (ALHDII) (ALDH-E1).	5e-52	GO_ID:34386	TAIR|gene:2097844 SPTR:Q9SU63 symbol:AT3G48000.1 [GO:0005739 "mitochondrion" evidence=IDA] [GO:0004028 "aldehyde dehydrogenase activity" evidence=ISS] InterPro:IPR002086 Pfam:PF00171 GO:GO:0005739 InterPro:IPR012303 PIRSF:PIRSF000147 PROSITE:PS00070 PROSITE:PS00687 EMBL:AL049658 EMBL:AB030820 EMBL:AF327426 EMBL:AY090443 EMBL:AF349447 EMBL:AF372911 EMBL:BT006371 EMBL:BT000752 EMBL:AF349522 PIR:T06…	1e-75
Ljwgs_056728.1	1.11.10.1	E1.2.1.39, feaB phenylacetaldehyde dehydrogenase [EC:1.2.1.39] [COG:COG1012] [GO:0008957]	ath:At1g23800	F5O8.35; aldehyde dehydrogenase, mitochondrial (ALDH3) [EC:1.2.1.3] [KO:K00128]	3e-75	BS_dhaS	COG1012	1e-42	AL1A1_CHICK	NAD;Oxidoreductase,Retinal dehydrogenase 1 (EC 1.2.1.36) (RalDH1) (RALDH 1) (Aldehyde dehydrogenase family 1 member A1) (Aldehyde dehydrogenase, cytosolic) (ALHDII) (ALDH-E1).	5e-52	GO_ID:34386	TAIR|gene:2097844 SPTR:Q9SU63 symbol:AT3G48000.1 [GO:0005739 "mitochondrion" evidence=IDA] [GO:0004028 "aldehyde dehydrogenase activity" evidence=ISS] InterPro:IPR002086 Pfam:PF00171 GO:GO:0005739 InterPro:IPR012303 PIRSF:PIRSF000147 PROSITE:PS00070 PROSITE:PS00687 EMBL:AL049658 EMBL:AB030820 EMBL:AF327426 EMBL:AY090443 EMBL:AF349447 EMBL:AF372911 EMBL:BT006371 EMBL:BT000752 EMBL:AF349522 PIR:T06…	1e-75
Ljwgs_056728.1	1.10.3.14	E1.2.1.- [EC:1.2.1.-] [COG:COG1012]	ath:At1g23800	F5O8.35; aldehyde dehydrogenase, mitochondrial (ALDH3) [EC:1.2.1.3] [KO:K00128]	3e-75	BS_dhaS	COG1012	1e-42	AL1A1_CHICK	NAD;Oxidoreductase,Retinal dehydrogenase 1 (EC 1.2.1.36) (RalDH1) (RALDH 1) (Aldehyde dehydrogenase family 1 member A1) (Aldehyde dehydrogenase, cytosolic) (ALHDII) (ALDH-E1).	5e-52	GO_ID:34386	TAIR|gene:2097844 SPTR:Q9SU63 symbol:AT3G48000.1 [GO:0005739 "mitochondrion" evidence=IDA] [GO:0004028 "aldehyde dehydrogenase activity" evidence=ISS] InterPro:IPR002086 Pfam:PF00171 GO:GO:0005739 InterPro:IPR012303 PIRSF:PIRSF000147 PROSITE:PS00070 PROSITE:PS00687 EMBL:AL049658 EMBL:AB030820 EMBL:AF327426 EMBL:AY090443 EMBL:AF349447 EMBL:AF372911 EMBL:BT006371 EMBL:BT000752 EMBL:AF349522 PIR:T06…	1e-75
Ljwgs_056728.1	1.5.14.17	E1.2.1.- [EC:1.2.1.-] [COG:COG1012]	ath:At1g23800	F5O8.35; aldehyde dehydrogenase, mitochondrial (ALDH3) [EC:1.2.1.3] [KO:K00128]	3e-75	BS_dhaS	COG1012	1e-42	AL1A1_CHICK	NAD;Oxidoreductase,Retinal dehydrogenase 1 (EC 1.2.1.36) (RalDH1) (RALDH 1) (Aldehyde dehydrogenase family 1 member A1) (Aldehyde dehydrogenase, cytosolic) (ALHDII) (ALDH-E1).	5e-52	GO_ID:34386	TAIR|gene:2097844 SPTR:Q9SU63 symbol:AT3G48000.1 [GO:0005739 "mitochondrion" evidence=IDA] [GO:0004028 "aldehyde dehydrogenase activity" evidence=ISS] InterPro:IPR002086 Pfam:PF00171 GO:GO:0005739 InterPro:IPR012303 PIRSF:PIRSF000147 PROSITE:PS00070 PROSITE:PS00687 EMBL:AL049658 EMBL:AB030820 EMBL:AF327426 EMBL:AY090443 EMBL:AF349447 EMBL:AF372911 EMBL:BT006371 EMBL:BT000752 EMBL:AF349522 PIR:T06…	1e-75
Ljwgs_056728.1	1.1.13.26	E1.2.1.27, mmsA, iolA methylmalonate-semialdehyde dehydrogenase [EC:1.2.1.27] [COG:COG1012] [GO:0004491]	ath:At1g23800	F5O8.35; aldehyde dehydrogenase, mitochondrial (ALDH3) [EC:1.2.1.3] [KO:K00128]	3e-75	BS_dhaS	COG1012	1e-42	AL1A1_CHICK	NAD;Oxidoreductase,Retinal dehydrogenase 1 (EC 1.2.1.36) (RalDH1) (RALDH 1) (Aldehyde dehydrogenase family 1 member A1) (Aldehyde dehydrogenase, cytosolic) (ALHDII) (ALDH-E1).	5e-52	GO_ID:34386	TAIR|gene:2097844 SPTR:Q9SU63 symbol:AT3G48000.1 [GO:0005739 "mitochondrion" evidence=IDA] [GO:0004028 "aldehyde dehydrogenase activity" evidence=ISS] InterPro:IPR002086 Pfam:PF00171 GO:GO:0005739 InterPro:IPR012303 PIRSF:PIRSF000147 PROSITE:PS00070 PROSITE:PS00687 EMBL:AL049658 EMBL:AB030820 EMBL:AF327426 EMBL:AY090443 EMBL:AF349447 EMBL:AF372911 EMBL:BT006371 EMBL:BT000752 EMBL:AF349522 PIR:T06…	1e-75
Ljwgs_056728.1	1.5.10.40	E1.2.1.3 aldehyde dehydrogenase (NAD+) [EC:1.2.1.3] [COG:COG1012] [GO:0004029]	ath:At1g23800	F5O8.35; aldehyde dehydrogenase, mitochondrial (ALDH3) [EC:1.2.1.3] [KO:K00128]	3e-75	BS_dhaS	COG1012	1e-42	AL1A1_CHICK	NAD;Oxidoreductase,Retinal dehydrogenase 1 (EC 1.2.1.36) (RalDH1) (RALDH 1) (Aldehyde dehydrogenase family 1 member A1) (Aldehyde dehydrogenase, cytosolic) (ALHDII) (ALDH-E1).	5e-52	GO_ID:34386	TAIR|gene:2097844 SPTR:Q9SU63 symbol:AT3G48000.1 [GO:0005739 "mitochondrion" evidence=IDA] [GO:0004028 "aldehyde dehydrogenase activity" evidence=ISS] InterPro:IPR002086 Pfam:PF00171 GO:GO:0005739 InterPro:IPR012303 PIRSF:PIRSF000147 PROSITE:PS00070 PROSITE:PS00687 EMBL:AL049658 EMBL:AB030820 EMBL:AF327426 EMBL:AY090443 EMBL:AF349447 EMBL:AF372911 EMBL:BT006371 EMBL:BT000752 EMBL:AF349522 PIR:T06…	1e-75
Ljwgs_056728.1	1.1.11.7.3	EUTE aldehyde dehydrogenase [COG:COG1012]	ath:At1g23800	F5O8.35; aldehyde dehydrogenase, mitochondrial (ALDH3) [EC:1.2.1.3] [KO:K00128]	3e-75	BS_dhaS	COG1012	1e-42	AL1A1_CHICK	NAD;Oxidoreductase,Retinal dehydrogenase 1 (EC 1.2.1.36) (RalDH1) (RALDH 1) (Aldehyde dehydrogenase family 1 member A1) (Aldehyde dehydrogenase, cytosolic) (ALHDII) (ALDH-E1).	5e-52	GO_ID:34386	TAIR|gene:2097844 SPTR:Q9SU63 symbol:AT3G48000.1 [GO:0005739 "mitochondrion" evidence=IDA] [GO:0004028 "aldehyde dehydrogenase activity" evidence=ISS] InterPro:IPR002086 Pfam:PF00171 GO:GO:0005739 InterPro:IPR012303 PIRSF:PIRSF000147 PROSITE:PS00070 PROSITE:PS00687 EMBL:AL049658 EMBL:AB030820 EMBL:AF327426 EMBL:AY090443 EMBL:AF349447 EMBL:AF372911 EMBL:BT006371 EMBL:BT000752 EMBL:AF349522 PIR:T06…	1e-75
Ljwgs_056728.1	1.5.12.24	E1.1.1.1, adh alcohol dehydrogenase [EC:1.1.1.1] [COG:COG1012 COG1062 COG1064 COG1454] [GO:0004022 0004023 0004024 0004025]	ath:At1g23800	F5O8.35; aldehyde dehydrogenase, mitochondrial (ALDH3) [EC:1.2.1.3] [KO:K00128]	3e-75	BS_dhaS	COG1012	1e-42	AL1A1_CHICK	NAD;Oxidoreductase,Retinal dehydrogenase 1 (EC 1.2.1.36) (RalDH1) (RALDH 1) (Aldehyde dehydrogenase family 1 member A1) (Aldehyde dehydrogenase, cytosolic) (ALHDII) (ALDH-E1).	5e-52	GO_ID:34386	TAIR|gene:2097844 SPTR:Q9SU63 symbol:AT3G48000.1 [GO:0005739 "mitochondrion" evidence=IDA] [GO:0004028 "aldehyde dehydrogenase activity" evidence=ISS] InterPro:IPR002086 Pfam:PF00171 GO:GO:0005739 InterPro:IPR012303 PIRSF:PIRSF000147 PROSITE:PS00070 PROSITE:PS00687 EMBL:AL049658 EMBL:AB030820 EMBL:AF327426 EMBL:AY090443 EMBL:AF349447 EMBL:AF372911 EMBL:BT006371 EMBL:BT000752 EMBL:AF349522 PIR:T06…	1e-75
Ljwgs_056728.1	1.3.6.11	E1.1.1.1, adh alcohol dehydrogenase [EC:1.1.1.1] [COG:COG1012 COG1062 COG1064 COG1454] [GO:0004022 0004023 0004024 0004025]	ath:At1g23800	F5O8.35; aldehyde dehydrogenase, mitochondrial (ALDH3) [EC:1.2.1.3] [KO:K00128]	3e-75	BS_dhaS	COG1012	1e-42	AL1A1_CHICK	NAD;Oxidoreductase,Retinal dehydrogenase 1 (EC 1.2.1.36) (RalDH1) (RALDH 1) (Aldehyde dehydrogenase family 1 member A1) (Aldehyde dehydrogenase, cytosolic) (ALHDII) (ALDH-E1).	5e-52	GO_ID:34386	TAIR|gene:2097844 SPTR:Q9SU63 symbol:AT3G48000.1 [GO:0005739 "mitochondrion" evidence=IDA] [GO:0004028 "aldehyde dehydrogenase activity" evidence=ISS] InterPro:IPR002086 Pfam:PF00171 GO:GO:0005739 InterPro:IPR012303 PIRSF:PIRSF000147 PROSITE:PS00070 PROSITE:PS00687 EMBL:AL049658 EMBL:AB030820 EMBL:AF327426 EMBL:AY090443 EMBL:AF349447 EMBL:AF372911 EMBL:BT006371 EMBL:BT000752 EMBL:AF349522 PIR:T06…	1e-75
Ljwgs_056728.1	1.1.14.25	E1.2.1.16, gabD succinate-semialdehyde dehydrogenase (NADP+) [EC:1.2.1.16] [COG:COG1012] [GO:0009013]	ath:At1g23800	F5O8.35; aldehyde dehydrogenase, mitochondrial (ALDH3) [EC:1.2.1.3] [KO:K00128]	3e-75	BS_dhaS	COG1012	1e-42	AL1A1_CHICK	NAD;Oxidoreductase,Retinal dehydrogenase 1 (EC 1.2.1.36) (RalDH1) (RALDH 1) (Aldehyde dehydrogenase family 1 member A1) (Aldehyde dehydrogenase, cytosolic) (ALHDII) (ALDH-E1).	5e-52	GO_ID:34386	TAIR|gene:2097844 SPTR:Q9SU63 symbol:AT3G48000.1 [GO:0005739 "mitochondrion" evidence=IDA] [GO:0004028 "aldehyde dehydrogenase activity" evidence=ISS] InterPro:IPR002086 Pfam:PF00171 GO:GO:0005739 InterPro:IPR012303 PIRSF:PIRSF000147 PROSITE:PS00070 PROSITE:PS00687 EMBL:AL049658 EMBL:AB030820 EMBL:AF327426 EMBL:AY090443 EMBL:AF349447 EMBL:AF372911 EMBL:BT006371 EMBL:BT000752 EMBL:AF349522 PIR:T06…	1e-75
Ljwgs_056728.1	1.11.17.26	E1.2.1.28, xylC benzaldehyde dehydrogenase (NAD) [EC:1.2.1.28] [COG:COG1012] [GO:0018479]	ath:At1g23800	F5O8.35; aldehyde dehydrogenase, mitochondrial (ALDH3) [EC:1.2.1.3] [KO:K00128]	3e-75	BS_dhaS	COG1012	1e-42	AL1A1_CHICK	NAD;Oxidoreductase,Retinal dehydrogenase 1 (EC 1.2.1.36) (RalDH1) (RALDH 1) (Aldehyde dehydrogenase family 1 member A1) (Aldehyde dehydrogenase, cytosolic) (ALHDII) (ALDH-E1).	5e-52	GO_ID:34386	TAIR|gene:2097844 SPTR:Q9SU63 symbol:AT3G48000.1 [GO:0005739 "mitochondrion" evidence=IDA] [GO:0004028 "aldehyde dehydrogenase activity" evidence=ISS] InterPro:IPR002086 Pfam:PF00171 GO:GO:0005739 InterPro:IPR012303 PIRSF:PIRSF000147 PROSITE:PS00070 PROSITE:PS00687 EMBL:AL049658 EMBL:AB030820 EMBL:AF327426 EMBL:AY090443 EMBL:AF349447 EMBL:AF372911 EMBL:BT006371 EMBL:BT000752 EMBL:AF349522 PIR:T06…	1e-75
Ljwgs_056728.1	1.1.1.18	E1.1.1.1, adh alcohol dehydrogenase [EC:1.1.1.1] [COG:COG1012 COG1062 COG1064 COG1454] [GO:0004022 0004023 0004024 0004025]	ath:At1g23800	F5O8.35; aldehyde dehydrogenase, mitochondrial (ALDH3) [EC:1.2.1.3] [KO:K00128]	3e-75	BS_dhaS	COG1012	1e-42	AL1A1_CHICK	NAD;Oxidoreductase,Retinal dehydrogenase 1 (EC 1.2.1.36) (RalDH1) (RALDH 1) (Aldehyde dehydrogenase family 1 member A1) (Aldehyde dehydrogenase, cytosolic) (ALHDII) (ALDH-E1).	5e-52	GO_ID:34386	TAIR|gene:2097844 SPTR:Q9SU63 symbol:AT3G48000.1 [GO:0005739 "mitochondrion" evidence=IDA] [GO:0004028 "aldehyde dehydrogenase activity" evidence=ISS] InterPro:IPR002086 Pfam:PF00171 GO:GO:0005739 InterPro:IPR012303 PIRSF:PIRSF000147 PROSITE:PS00070 PROSITE:PS00687 EMBL:AL049658 EMBL:AB030820 EMBL:AF327426 EMBL:AY090443 EMBL:AF349447 EMBL:AF372911 EMBL:BT006371 EMBL:BT000752 EMBL:AF349522 PIR:T06…	1e-75
Ljwgs_056728.1	1.10.3.5	E1.2.1.3 aldehyde dehydrogenase (NAD+) [EC:1.2.1.3] [COG:COG1012] [GO:0004029]	ath:At1g23800	F5O8.35; aldehyde dehydrogenase, mitochondrial (ALDH3) [EC:1.2.1.3] [KO:K00128]	3e-75	BS_dhaS	COG1012	1e-42	AL1A1_CHICK	NAD;Oxidoreductase,Retinal dehydrogenase 1 (EC 1.2.1.36) (RalDH1) (RALDH 1) (Aldehyde dehydrogenase family 1 member A1) (Aldehyde dehydrogenase, cytosolic) (ALHDII) (ALDH-E1).	5e-52	GO_ID:34386	TAIR|gene:2097844 SPTR:Q9SU63 symbol:AT3G48000.1 [GO:0005739 "mitochondrion" evidence=IDA] [GO:0004028 "aldehyde dehydrogenase activity" evidence=ISS] InterPro:IPR002086 Pfam:PF00171 GO:GO:0005739 InterPro:IPR012303 PIRSF:PIRSF000147 PROSITE:PS00070 PROSITE:PS00687 EMBL:AL049658 EMBL:AB030820 EMBL:AF327426 EMBL:AY090443 EMBL:AF349447 EMBL:AF372911 EMBL:BT006371 EMBL:BT000752 EMBL:AF349522 PIR:T06…	1e-75
Ljwgs_056728.1	1.5.6.18	E1.2.1.3 aldehyde dehydrogenase (NAD+) [EC:1.2.1.3] [COG:COG1012] [GO:0004029]	ath:At1g23800	F5O8.35; aldehyde dehydrogenase, mitochondrial (ALDH3) [EC:1.2.1.3] [KO:K00128]	3e-75	BS_dhaS	COG1012	1e-42	AL1A1_CHICK	NAD;Oxidoreductase,Retinal dehydrogenase 1 (EC 1.2.1.36) (RalDH1) (RALDH 1) (Aldehyde dehydrogenase family 1 member A1) (Aldehyde dehydrogenase, cytosolic) (ALHDII) (ALDH-E1).	5e-52	GO_ID:34386	TAIR|gene:2097844 SPTR:Q9SU63 symbol:AT3G48000.1 [GO:0005739 "mitochondrion" evidence=IDA] [GO:0004028 "aldehyde dehydrogenase activity" evidence=ISS] InterPro:IPR002086 Pfam:PF00171 GO:GO:0005739 InterPro:IPR012303 PIRSF:PIRSF000147 PROSITE:PS00070 PROSITE:PS00687 EMBL:AL049658 EMBL:AB030820 EMBL:AF327426 EMBL:AY090443 EMBL:AF349447 EMBL:AF372911 EMBL:BT006371 EMBL:BT000752 EMBL:AF349522 PIR:T06…	1e-75
Ljwgs_056728.1	1.5.12.34	E1.2.1.16, gabD succinate-semialdehyde dehydrogenase (NADP+) [EC:1.2.1.16] [COG:COG1012] [GO:0009013]	ath:At1g23800	F5O8.35; aldehyde dehydrogenase, mitochondrial (ALDH3) [EC:1.2.1.3] [KO:K00128]	3e-75	BS_dhaS	COG1012	1e-42	AL1A1_CHICK	NAD;Oxidoreductase,Retinal dehydrogenase 1 (EC 1.2.1.36) (RalDH1) (RALDH 1) (Aldehyde dehydrogenase family 1 member A1) (Aldehyde dehydrogenase, cytosolic) (ALHDII) (ALDH-E1).	5e-52	GO_ID:34386	TAIR|gene:2097844 SPTR:Q9SU63 symbol:AT3G48000.1 [GO:0005739 "mitochondrion" evidence=IDA] [GO:0004028 "aldehyde dehydrogenase activity" evidence=ISS] InterPro:IPR002086 Pfam:PF00171 GO:GO:0005739 InterPro:IPR012303 PIRSF:PIRSF000147 PROSITE:PS00070 PROSITE:PS00687 EMBL:AL049658 EMBL:AB030820 EMBL:AF327426 EMBL:AY090443 EMBL:AF349447 EMBL:AF372911 EMBL:BT006371 EMBL:BT000752 EMBL:AF349522 PIR:T06…	1e-75
Ljwgs_056728.1	1.11.20.6	E1.1.1.1, adh alcohol dehydrogenase [EC:1.1.1.1] [COG:COG1012 COG1062 COG1064 COG1454] [GO:0004022 0004023 0004024 0004025]	ath:At1g23800	F5O8.35; aldehyde dehydrogenase, mitochondrial (ALDH3) [EC:1.2.1.3] [KO:K00128]	3e-75	BS_dhaS	COG1012	1e-42	AL1A1_CHICK	NAD;Oxidoreductase,Retinal dehydrogenase 1 (EC 1.2.1.36) (RalDH1) (RALDH 1) (Aldehyde dehydrogenase family 1 member A1) (Aldehyde dehydrogenase, cytosolic) (ALHDII) (ALDH-E1).	5e-52	GO_ID:34386	TAIR|gene:2097844 SPTR:Q9SU63 symbol:AT3G48000.1 [GO:0005739 "mitochondrion" evidence=IDA] [GO:0004028 "aldehyde dehydrogenase activity" evidence=ISS] InterPro:IPR002086 Pfam:PF00171 GO:GO:0005739 InterPro:IPR012303 PIRSF:PIRSF000147 PROSITE:PS00070 PROSITE:PS00687 EMBL:AL049658 EMBL:AB030820 EMBL:AF327426 EMBL:AY090443 EMBL:AF349447 EMBL:AF372911 EMBL:BT006371 EMBL:BT000752 EMBL:AF349522 PIR:T06…	1e-75
Ljwgs_056728.1	1.5.9.28	E1.2.1.3 aldehyde dehydrogenase (NAD+) [EC:1.2.1.3] [COG:COG1012] [GO:0004029]	ath:At1g23800	F5O8.35; aldehyde dehydrogenase, mitochondrial (ALDH3) [EC:1.2.1.3] [KO:K00128]	3e-75	BS_dhaS	COG1012	1e-42	AL1A1_CHICK	NAD;Oxidoreductase,Retinal dehydrogenase 1 (EC 1.2.1.36) (RalDH1) (RALDH 1) (Aldehyde dehydrogenase family 1 member A1) (Aldehyde dehydrogenase, cytosolic) (ALHDII) (ALDH-E1).	5e-52	GO_ID:34386	TAIR|gene:2097844 SPTR:Q9SU63 symbol:AT3G48000.1 [GO:0005739 "mitochondrion" evidence=IDA] [GO:0004028 "aldehyde dehydrogenase activity" evidence=ISS] InterPro:IPR002086 Pfam:PF00171 GO:GO:0005739 InterPro:IPR012303 PIRSF:PIRSF000147 PROSITE:PS00070 PROSITE:PS00687 EMBL:AL049658 EMBL:AB030820 EMBL:AF327426 EMBL:AY090443 EMBL:AF349447 EMBL:AF372911 EMBL:BT006371 EMBL:BT000752 EMBL:AF349522 PIR:T06…	1e-75
Ljwgs_056728.1	1.11.20.3	E1.2.1.- [EC:1.2.1.-] [COG:COG1012]	ath:At1g23800	F5O8.35; aldehyde dehydrogenase, mitochondrial (ALDH3) [EC:1.2.1.3] [KO:K00128]	3e-75	BS_dhaS	COG1012	1e-42	AL1A1_CHICK	NAD;Oxidoreductase,Retinal dehydrogenase 1 (EC 1.2.1.36) (RalDH1) (RALDH 1) (Aldehyde dehydrogenase family 1 member A1) (Aldehyde dehydrogenase, cytosolic) (ALHDII) (ALDH-E1).	5e-52	GO_ID:34386	TAIR|gene:2097844 SPTR:Q9SU63 symbol:AT3G48000.1 [GO:0005739 "mitochondrion" evidence=IDA] [GO:0004028 "aldehyde dehydrogenase activity" evidence=ISS] InterPro:IPR002086 Pfam:PF00171 GO:GO:0005739 InterPro:IPR012303 PIRSF:PIRSF000147 PROSITE:PS00070 PROSITE:PS00687 EMBL:AL049658 EMBL:AB030820 EMBL:AF327426 EMBL:AY090443 EMBL:AF349447 EMBL:AF372911 EMBL:BT006371 EMBL:BT000752 EMBL:AF349522 PIR:T06…	1e-75
Ljwgs_056728.1	1.1.1.23	E1.2.1.5 aldehyde dehydrogenase (NAD(P)+) [EC:1.2.1.5] [COG:COG1012] [GO:0004030]	ath:At1g23800	F5O8.35; aldehyde dehydrogenase, mitochondrial (ALDH3) [EC:1.2.1.3] [KO:K00128]	3e-75	BS_dhaS	COG1012	1e-42	AL1A1_CHICK	NAD;Oxidoreductase,Retinal dehydrogenase 1 (EC 1.2.1.36) (RalDH1) (RALDH 1) (Aldehyde dehydrogenase family 1 member A1) (Aldehyde dehydrogenase, cytosolic) (ALHDII) (ALDH-E1).	5e-52	GO_ID:34386	TAIR|gene:2097844 SPTR:Q9SU63 symbol:AT3G48000.1 [GO:0005739 "mitochondrion" evidence=IDA] [GO:0004028 "aldehyde dehydrogenase activity" evidence=ISS] InterPro:IPR002086 Pfam:PF00171 GO:GO:0005739 InterPro:IPR012303 PIRSF:PIRSF000147 PROSITE:PS00070 PROSITE:PS00687 EMBL:AL049658 EMBL:AB030820 EMBL:AF327426 EMBL:AY090443 EMBL:AF349447 EMBL:AF372911 EMBL:BT006371 EMBL:BT000752 EMBL:AF349522 PIR:T06…	1e-75
Ljwgs_056728.1	1.5.10.12	E1.5.1.12, putA 1-pyrroline-5-carboxylate dehydrogenase [EC:1.5.1.12] [COG:COG1012] [GO:0003842]	ath:At1g23800	F5O8.35; aldehyde dehydrogenase, mitochondrial (ALDH3) [EC:1.2.1.3] [KO:K00128]	3e-75	BS_dhaS	COG1012	1e-42	AL1A1_CHICK	NAD;Oxidoreductase,Retinal dehydrogenase 1 (EC 1.2.1.36) (RalDH1) (RALDH 1) (Aldehyde dehydrogenase family 1 member A1) (Aldehyde dehydrogenase, cytosolic) (ALHDII) (ALDH-E1).	5e-52	GO_ID:34386	TAIR|gene:2097844 SPTR:Q9SU63 symbol:AT3G48000.1 [GO:0005739 "mitochondrion" evidence=IDA] [GO:0004028 "aldehyde dehydrogenase activity" evidence=ISS] InterPro:IPR002086 Pfam:PF00171 GO:GO:0005739 InterPro:IPR012303 PIRSF:PIRSF000147 PROSITE:PS00070 PROSITE:PS00687 EMBL:AL049658 EMBL:AB030820 EMBL:AF327426 EMBL:AY090443 EMBL:AF349447 EMBL:AF372911 EMBL:BT006371 EMBL:BT000752 EMBL:AF349522 PIR:T06…	1e-75
Ljwgs_056728.1	1.5.1.9	E1.5.1.12, putA 1-pyrroline-5-carboxylate dehydrogenase [EC:1.5.1.12] [COG:COG1012] [GO:0003842]	ath:At1g23800	F5O8.35; aldehyde dehydrogenase, mitochondrial (ALDH3) [EC:1.2.1.3] [KO:K00128]	3e-75	BS_dhaS	COG1012	1e-42	AL1A1_CHICK	NAD;Oxidoreductase,Retinal dehydrogenase 1 (EC 1.2.1.36) (RalDH1) (RALDH 1) (Aldehyde dehydrogenase family 1 member A1) (Aldehyde dehydrogenase, cytosolic) (ALHDII) (ALDH-E1).	5e-52	GO_ID:34386	TAIR|gene:2097844 SPTR:Q9SU63 symbol:AT3G48000.1 [GO:0005739 "mitochondrion" evidence=IDA] [GO:0004028 "aldehyde dehydrogenase activity" evidence=ISS] InterPro:IPR002086 Pfam:PF00171 GO:GO:0005739 InterPro:IPR012303 PIRSF:PIRSF000147 PROSITE:PS00070 PROSITE:PS00687 EMBL:AL049658 EMBL:AB030820 EMBL:AF327426 EMBL:AY090443 EMBL:AF349447 EMBL:AF372911 EMBL:BT006371 EMBL:BT000752 EMBL:AF349522 PIR:T06…	1e-75
Ljwgs_056728.1	1.3.6.12	E1.2.1.3 aldehyde dehydrogenase (NAD+) [EC:1.2.1.3] [COG:COG1012] [GO:0004029]	ath:At1g23800	F5O8.35; aldehyde dehydrogenase, mitochondrial (ALDH3) [EC:1.2.1.3] [KO:K00128]	3e-75	BS_dhaS	COG1012	1e-42	AL1A1_CHICK	NAD;Oxidoreductase,Retinal dehydrogenase 1 (EC 1.2.1.36) (RalDH1) (RALDH 1) (Aldehyde dehydrogenase family 1 member A1) (Aldehyde dehydrogenase, cytosolic) (ALHDII) (ALDH-E1).	5e-52	GO_ID:34386	TAIR|gene:2097844 SPTR:Q9SU63 symbol:AT3G48000.1 [GO:0005739 "mitochondrion" evidence=IDA] [GO:0004028 "aldehyde dehydrogenase activity" evidence=ISS] InterPro:IPR002086 Pfam:PF00171 GO:GO:0005739 InterPro:IPR012303 PIRSF:PIRSF000147 PROSITE:PS00070 PROSITE:PS00687 EMBL:AL049658 EMBL:AB030820 EMBL:AF327426 EMBL:AY090443 EMBL:AF349447 EMBL:AF372911 EMBL:BT006371 EMBL:BT000752 EMBL:AF349522 PIR:T06…	1e-75
Ljwgs_056728.1	1.5.11.27	E1.2.1.5 aldehyde dehydrogenase (NAD(P)+) [EC:1.2.1.5] [COG:COG1012] [GO:0004030]	ath:At1g23800	F5O8.35; aldehyde dehydrogenase, mitochondrial (ALDH3) [EC:1.2.1.3] [KO:K00128]	3e-75	BS_dhaS	COG1012	1e-42	AL1A1_CHICK	NAD;Oxidoreductase,Retinal dehydrogenase 1 (EC 1.2.1.36) (RalDH1) (RALDH 1) (Aldehyde dehydrogenase family 1 member A1) (Aldehyde dehydrogenase, cytosolic) (ALHDII) (ALDH-E1).	5e-52	GO_ID:34386	TAIR|gene:2097844 SPTR:Q9SU63 symbol:AT3G48000.1 [GO:0005739 "mitochondrion" evidence=IDA] [GO:0004028 "aldehyde dehydrogenase activity" evidence=ISS] InterPro:IPR002086 Pfam:PF00171 GO:GO:0005739 InterPro:IPR012303 PIRSF:PIRSF000147 PROSITE:PS00070 PROSITE:PS00687 EMBL:AL049658 EMBL:AB030820 EMBL:AF327426 EMBL:AY090443 EMBL:AF349447 EMBL:AF372911 EMBL:BT006371 EMBL:BT000752 EMBL:AF349522 PIR:T06…	1e-75
Ljwgs_056728.1	1.3.9.2	E1.2.1.3 aldehyde dehydrogenase (NAD+) [EC:1.2.1.3] [COG:COG1012] [GO:0004029]	ath:At1g23800	F5O8.35; aldehyde dehydrogenase, mitochondrial (ALDH3) [EC:1.2.1.3] [KO:K00128]	3e-75	BS_dhaS	COG1012	1e-42	AL1A1_CHICK	NAD;Oxidoreductase,Retinal dehydrogenase 1 (EC 1.2.1.36) (RalDH1) (RALDH 1) (Aldehyde dehydrogenase family 1 member A1) (Aldehyde dehydrogenase, cytosolic) (ALHDII) (ALDH-E1).	5e-52	GO_ID:34386	TAIR|gene:2097844 SPTR:Q9SU63 symbol:AT3G48000.1 [GO:0005739 "mitochondrion" evidence=IDA] [GO:0004028 "aldehyde dehydrogenase activity" evidence=ISS] InterPro:IPR002086 Pfam:PF00171 GO:GO:0005739 InterPro:IPR012303 PIRSF:PIRSF000147 PROSITE:PS00070 PROSITE:PS00687 EMBL:AL049658 EMBL:AB030820 EMBL:AF327426 EMBL:AY090443 EMBL:AF349447 EMBL:AF372911 EMBL:BT006371 EMBL:BT000752 EMBL:AF349522 PIR:T06…	1e-75
Ljwgs_056728.1	1.1.16.3	E1.2.1.27, mmsA, iolA methylmalonate-semialdehyde dehydrogenase [EC:1.2.1.27] [COG:COG1012] [GO:0004491]	ath:At1g23800	F5O8.35; aldehyde dehydrogenase, mitochondrial (ALDH3) [EC:1.2.1.3] [KO:K00128]	3e-75	BS_dhaS	COG1012	1e-42	AL1A1_CHICK	NAD;Oxidoreductase,Retinal dehydrogenase 1 (EC 1.2.1.36) (RalDH1) (RALDH 1) (Aldehyde dehydrogenase family 1 member A1) (Aldehyde dehydrogenase, cytosolic) (ALHDII) (ALDH-E1).	5e-52	GO_ID:34386	TAIR|gene:2097844 SPTR:Q9SU63 symbol:AT3G48000.1 [GO:0005739 "mitochondrion" evidence=IDA] [GO:0004028 "aldehyde dehydrogenase activity" evidence=ISS] InterPro:IPR002086 Pfam:PF00171 GO:GO:0005739 InterPro:IPR012303 PIRSF:PIRSF000147 PROSITE:PS00070 PROSITE:PS00687 EMBL:AL049658 EMBL:AB030820 EMBL:AF327426 EMBL:AY090443 EMBL:AF349447 EMBL:AF372911 EMBL:BT006371 EMBL:BT000752 EMBL:AF349522 PIR:T06…	1e-75
Ljwgs_056728.1	1.6.1.5	E1.2.1.3 aldehyde dehydrogenase (NAD+) [EC:1.2.1.3] [COG:COG1012] [GO:0004029]	ath:At1g23800	F5O8.35; aldehyde dehydrogenase, mitochondrial (ALDH3) [EC:1.2.1.3] [KO:K00128]	3e-75	BS_dhaS	COG1012	1e-42	AL1A1_CHICK	NAD;Oxidoreductase,Retinal dehydrogenase 1 (EC 1.2.1.36) (RalDH1) (RALDH 1) (Aldehyde dehydrogenase family 1 member A1) (Aldehyde dehydrogenase, cytosolic) (ALHDII) (ALDH-E1).	5e-52	GO_ID:34386	TAIR|gene:2097844 SPTR:Q9SU63 symbol:AT3G48000.1 [GO:0005739 "mitochondrion" evidence=IDA] [GO:0004028 "aldehyde dehydrogenase activity" evidence=ISS] InterPro:IPR002086 Pfam:PF00171 GO:GO:0005739 InterPro:IPR012303 PIRSF:PIRSF000147 PROSITE:PS00070 PROSITE:PS00687 EMBL:AL049658 EMBL:AB030820 EMBL:AF327426 EMBL:AY090443 EMBL:AF349447 EMBL:AF372911 EMBL:BT006371 EMBL:BT000752 EMBL:AF349522 PIR:T06…	1e-75
Ljwgs_056728.1	1.5.12.23	E1.2.1.5 aldehyde dehydrogenase (NAD(P)+) [EC:1.2.1.5] [COG:COG1012] [GO:0004030]	ath:At1g23800	F5O8.35; aldehyde dehydrogenase, mitochondrial (ALDH3) [EC:1.2.1.3] [KO:K00128]	3e-75	BS_dhaS	COG1012	1e-42	AL1A1_CHICK	NAD;Oxidoreductase,Retinal dehydrogenase 1 (EC 1.2.1.36) (RalDH1) (RALDH 1) (Aldehyde dehydrogenase family 1 member A1) (Aldehyde dehydrogenase, cytosolic) (ALHDII) (ALDH-E1).	5e-52	GO_ID:34386	TAIR|gene:2097844 SPTR:Q9SU63 symbol:AT3G48000.1 [GO:0005739 "mitochondrion" evidence=IDA] [GO:0004028 "aldehyde dehydrogenase activity" evidence=ISS] InterPro:IPR002086 Pfam:PF00171 GO:GO:0005739 InterPro:IPR012303 PIRSF:PIRSF000147 PROSITE:PS00070 PROSITE:PS00687 EMBL:AL049658 EMBL:AB030820 EMBL:AF327426 EMBL:AY090443 EMBL:AF349447 EMBL:AF372911 EMBL:BT006371 EMBL:BT000752 EMBL:AF349522 PIR:T06…	1e-75
Ljwgs_056728.1	1.1.13.31	E1.2.1.3 aldehyde dehydrogenase (NAD+) [EC:1.2.1.3] [COG:COG1012] [GO:0004029]	ath:At1g23800	F5O8.35; aldehyde dehydrogenase, mitochondrial (ALDH3) [EC:1.2.1.3] [KO:K00128]	3e-75	BS_dhaS	COG1012	1e-42	AL1A1_CHICK	NAD;Oxidoreductase,Retinal dehydrogenase 1 (EC 1.2.1.36) (RalDH1) (RALDH 1) (Aldehyde dehydrogenase family 1 member A1) (Aldehyde dehydrogenase, cytosolic) (ALHDII) (ALDH-E1).	5e-52	GO_ID:34386	TAIR|gene:2097844 SPTR:Q9SU63 symbol:AT3G48000.1 [GO:0005739 "mitochondrion" evidence=IDA] [GO:0004028 "aldehyde dehydrogenase activity" evidence=ISS] InterPro:IPR002086 Pfam:PF00171 GO:GO:0005739 InterPro:IPR012303 PIRSF:PIRSF000147 PROSITE:PS00070 PROSITE:PS00687 EMBL:AL049658 EMBL:AB030820 EMBL:AF327426 EMBL:AY090443 EMBL:AF349447 EMBL:AF372911 EMBL:BT006371 EMBL:BT000752 EMBL:AF349522 PIR:T06…	1e-75
Ljwgs_056728.1	1.5.13.2	E1.2.1.39, feaB phenylacetaldehyde dehydrogenase [EC:1.2.1.39] [COG:COG1012] [GO:0008957]	ath:At1g23800	F5O8.35; aldehyde dehydrogenase, mitochondrial (ALDH3) [EC:1.2.1.3] [KO:K00128]	3e-75	BS_dhaS	COG1012	1e-42	AL1A1_CHICK	NAD;Oxidoreductase,Retinal dehydrogenase 1 (EC 1.2.1.36) (RalDH1) (RALDH 1) (Aldehyde dehydrogenase family 1 member A1) (Aldehyde dehydrogenase, cytosolic) (ALHDII) (ALDH-E1).	5e-52	GO_ID:34386	TAIR|gene:2097844 SPTR:Q9SU63 symbol:AT3G48000.1 [GO:0005739 "mitochondrion" evidence=IDA] [GO:0004028 "aldehyde dehydrogenase activity" evidence=ISS] InterPro:IPR002086 Pfam:PF00171 GO:GO:0005739 InterPro:IPR012303 PIRSF:PIRSF000147 PROSITE:PS00070 PROSITE:PS00687 EMBL:AL049658 EMBL:AB030820 EMBL:AF327426 EMBL:AY090443 EMBL:AF349447 EMBL:AF372911 EMBL:BT006371 EMBL:BT000752 EMBL:AF349522 PIR:T06…	1e-75
Ljwgs_056728.1	1.1.11.14	E1.2.1.3 aldehyde dehydrogenase (NAD+) [EC:1.2.1.3] [COG:COG1012] [GO:0004029]	ath:At1g23800	F5O8.35; aldehyde dehydrogenase, mitochondrial (ALDH3) [EC:1.2.1.3] [KO:K00128]	3e-75	BS_dhaS	COG1012	1e-42	AL1A1_CHICK	NAD;Oxidoreductase,Retinal dehydrogenase 1 (EC 1.2.1.36) (RalDH1) (RALDH 1) (Aldehyde dehydrogenase family 1 member A1) (Aldehyde dehydrogenase, cytosolic) (ALHDII) (ALDH-E1).	5e-52	GO_ID:34386	TAIR|gene:2097844 SPTR:Q9SU63 symbol:AT3G48000.1 [GO:0005739 "mitochondrion" evidence=IDA] [GO:0004028 "aldehyde dehydrogenase activity" evidence=ISS] InterPro:IPR002086 Pfam:PF00171 GO:GO:0005739 InterPro:IPR012303 PIRSF:PIRSF000147 PROSITE:PS00070 PROSITE:PS00687 EMBL:AL049658 EMBL:AB030820 EMBL:AF327426 EMBL:AY090443 EMBL:AF349447 EMBL:AF372911 EMBL:BT006371 EMBL:BT000752 EMBL:AF349522 PIR:T06…	1e-75
Ljwgs_056728.1	1.1.14.38	E1.2.1.3 aldehyde dehydrogenase (NAD+) [EC:1.2.1.3] [COG:COG1012] [GO:0004029]	ath:At1g23800	F5O8.35; aldehyde dehydrogenase, mitochondrial (ALDH3) [EC:1.2.1.3] [KO:K00128]	3e-75	BS_dhaS	COG1012	1e-42	AL1A1_CHICK	NAD;Oxidoreductase,Retinal dehydrogenase 1 (EC 1.2.1.36) (RalDH1) (RALDH 1) (Aldehyde dehydrogenase family 1 member A1) (Aldehyde dehydrogenase, cytosolic) (ALHDII) (ALDH-E1).	5e-52	GO_ID:34386	TAIR|gene:2097844 SPTR:Q9SU63 symbol:AT3G48000.1 [GO:0005739 "mitochondrion" evidence=IDA] [GO:0004028 "aldehyde dehydrogenase activity" evidence=ISS] InterPro:IPR002086 Pfam:PF00171 GO:GO:0005739 InterPro:IPR012303 PIRSF:PIRSF000147 PROSITE:PS00070 PROSITE:PS00687 EMBL:AL049658 EMBL:AB030820 EMBL:AF327426 EMBL:AY090443 EMBL:AF349447 EMBL:AF372911 EMBL:BT006371 EMBL:BT000752 EMBL:AF349522 PIR:T06…	1e-75
Ljwgs_056728.1	1.1.14.10.1	E1.2.1.10A, adhE acetaldehyde dehydrogenase [COG:COG1012]	ath:At1g23800	F5O8.35; aldehyde dehydrogenase, mitochondrial (ALDH3) [EC:1.2.1.3] [KO:K00128]	3e-75	BS_dhaS	COG1012	1e-42	AL1A1_CHICK	NAD;Oxidoreductase,Retinal dehydrogenase 1 (EC 1.2.1.36) (RalDH1) (RALDH 1) (Aldehyde dehydrogenase family 1 member A1) (Aldehyde dehydrogenase, cytosolic) (ALHDII) (ALDH-E1).	5e-52	GO_ID:34386	TAIR|gene:2097844 SPTR:Q9SU63 symbol:AT3G48000.1 [GO:0005739 "mitochondrion" evidence=IDA] [GO:0004028 "aldehyde dehydrogenase activity" evidence=ISS] InterPro:IPR002086 Pfam:PF00171 GO:GO:0005739 InterPro:IPR012303 PIRSF:PIRSF000147 PROSITE:PS00070 PROSITE:PS00687 EMBL:AL049658 EMBL:AB030820 EMBL:AF327426 EMBL:AY090443 EMBL:AF349447 EMBL:AF372911 EMBL:BT006371 EMBL:BT000752 EMBL:AF349522 PIR:T06…	1e-75
Ljwgs_056728.1	1.5.12.27	E1.2.1.60, hpaE 5-carboxymethyl-2-hydroxymuconic-semialdehyde dehydrogenase [EC:1.2.1.60] [COG:COG1012] [GO:0018480]	ath:At1g23800	F5O8.35; aldehyde dehydrogenase, mitochondrial (ALDH3) [EC:1.2.1.3] [KO:K00128]	3e-75	BS_dhaS	COG1012	1e-42	AL1A1_CHICK	NAD;Oxidoreductase,Retinal dehydrogenase 1 (EC 1.2.1.36) (RalDH1) (RALDH 1) (Aldehyde dehydrogenase family 1 member A1) (Aldehyde dehydrogenase, cytosolic) (ALHDII) (ALDH-E1).	5e-52	GO_ID:34386	TAIR|gene:2097844 SPTR:Q9SU63 symbol:AT3G48000.1 [GO:0005739 "mitochondrion" evidence=IDA] [GO:0004028 "aldehyde dehydrogenase activity" evidence=ISS] InterPro:IPR002086 Pfam:PF00171 GO:GO:0005739 InterPro:IPR012303 PIRSF:PIRSF000147 PROSITE:PS00070 PROSITE:PS00687 EMBL:AL049658 EMBL:AB030820 EMBL:AF327426 EMBL:AY090443 EMBL:AF349447 EMBL:AF372911 EMBL:BT006371 EMBL:BT000752 EMBL:AF349522 PIR:T06…	1e-75
Ljwgs_056728.1	1.5.3.37	E1.2.1.8, betB betaine-aldehyde dehydrogenase [EC:1.2.1.8] [COG:COG1012] [GO:0008802]	ath:At1g23800	F5O8.35; aldehyde dehydrogenase, mitochondrial (ALDH3) [EC:1.2.1.3] [KO:K00128]	3e-75	BS_dhaS	COG1012	1e-42	AL1A1_CHICK	NAD;Oxidoreductase,Retinal dehydrogenase 1 (EC 1.2.1.36) (RalDH1) (RALDH 1) (Aldehyde dehydrogenase family 1 member A1) (Aldehyde dehydrogenase, cytosolic) (ALHDII) (ALDH-E1).	5e-52	GO_ID:34386	TAIR|gene:2097844 SPTR:Q9SU63 symbol:AT3G48000.1 [GO:0005739 "mitochondrion" evidence=IDA] [GO:0004028 "aldehyde dehydrogenase activity" evidence=ISS] InterPro:IPR002086 Pfam:PF00171 GO:GO:0005739 InterPro:IPR012303 PIRSF:PIRSF000147 PROSITE:PS00070 PROSITE:PS00687 EMBL:AL049658 EMBL:AB030820 EMBL:AF327426 EMBL:AY090443 EMBL:AF349447 EMBL:AF372911 EMBL:BT006371 EMBL:BT000752 EMBL:AF349522 PIR:T06…	1e-75
Ljwgs_056728.1	1.1.11.7.1	E1.2.1.10A, adhE acetaldehyde dehydrogenase [COG:COG1012]	ath:At1g23800	F5O8.35; aldehyde dehydrogenase, mitochondrial (ALDH3) [EC:1.2.1.3] [KO:K00128]	3e-75	BS_dhaS	COG1012	1e-42	AL1A1_CHICK	NAD;Oxidoreductase,Retinal dehydrogenase 1 (EC 1.2.1.36) (RalDH1) (RALDH 1) (Aldehyde dehydrogenase family 1 member A1) (Aldehyde dehydrogenase, cytosolic) (ALHDII) (ALDH-E1).	5e-52	GO_ID:34386	TAIR|gene:2097844 SPTR:Q9SU63 symbol:AT3G48000.1 [GO:0005739 "mitochondrion" evidence=IDA] [GO:0004028 "aldehyde dehydrogenase activity" evidence=ISS] InterPro:IPR002086 Pfam:PF00171 GO:GO:0005739 InterPro:IPR012303 PIRSF:PIRSF000147 PROSITE:PS00070 PROSITE:PS00687 EMBL:AL049658 EMBL:AB030820 EMBL:AF327426 EMBL:AY090443 EMBL:AF349447 EMBL:AF372911 EMBL:BT006371 EMBL:BT000752 EMBL:AF349522 PIR:T06…	1e-75
Ljwgs_056728.1	1.1.1.22	E1.2.1.3 aldehyde dehydrogenase (NAD+) [EC:1.2.1.3] [COG:COG1012] [GO:0004029]	ath:At1g23800	F5O8.35; aldehyde dehydrogenase, mitochondrial (ALDH3) [EC:1.2.1.3] [KO:K00128]	3e-75	BS_dhaS	COG1012	1e-42	AL1A1_CHICK	NAD;Oxidoreductase,Retinal dehydrogenase 1 (EC 1.2.1.36) (RalDH1) (RALDH 1) (Aldehyde dehydrogenase family 1 member A1) (Aldehyde dehydrogenase, cytosolic) (ALHDII) (ALDH-E1).	5e-52	GO_ID:34386	TAIR|gene:2097844 SPTR:Q9SU63 symbol:AT3G48000.1 [GO:0005739 "mitochondrion" evidence=IDA] [GO:0004028 "aldehyde dehydrogenase activity" evidence=ISS] InterPro:IPR002086 Pfam:PF00171 GO:GO:0005739 InterPro:IPR012303 PIRSF:PIRSF000147 PROSITE:PS00070 PROSITE:PS00687 EMBL:AL049658 EMBL:AB030820 EMBL:AF327426 EMBL:AY090443 EMBL:AF349447 EMBL:AF372911 EMBL:BT006371 EMBL:BT000752 EMBL:AF349522 PIR:T06…	1e-75
Ljwgs_056728.1	1.5.1.2	E1.2.1.16, gabD succinate-semialdehyde dehydrogenase (NADP+) [EC:1.2.1.16] [COG:COG1012] [GO:0009013]	ath:At1g23800	F5O8.35; aldehyde dehydrogenase, mitochondrial (ALDH3) [EC:1.2.1.3] [KO:K00128]	3e-75	BS_dhaS	COG1012	1e-42	AL1A1_CHICK	NAD;Oxidoreductase,Retinal dehydrogenase 1 (EC 1.2.1.36) (RalDH1) (RALDH 1) (Aldehyde dehydrogenase family 1 member A1) (Aldehyde dehydrogenase, cytosolic) (ALHDII) (ALDH-E1).	5e-52	GO_ID:34386	TAIR|gene:2097844 SPTR:Q9SU63 symbol:AT3G48000.1 [GO:0005739 "mitochondrion" evidence=IDA] [GO:0004028 "aldehyde dehydrogenase activity" evidence=ISS] InterPro:IPR002086 Pfam:PF00171 GO:GO:0005739 InterPro:IPR012303 PIRSF:PIRSF000147 PROSITE:PS00070 PROSITE:PS00687 EMBL:AL049658 EMBL:AB030820 EMBL:AF327426 EMBL:AY090443 EMBL:AF349447 EMBL:AF372911 EMBL:BT006371 EMBL:BT000752 EMBL:AF349522 PIR:T06…	1e-75
Ljwgs_056728.1	1.1.11.25	E1.2.1.22, aldA, aldB lactaldehyde dehydrogenase [EC:1.2.1.22] [COG:COG1012] [GO:0008911]	ath:At1g23800	F5O8.35; aldehyde dehydrogenase, mitochondrial (ALDH3) [EC:1.2.1.3] [KO:K00128]	3e-75	BS_dhaS	COG1012	1e-42	AL1A1_CHICK	NAD;Oxidoreductase,Retinal dehydrogenase 1 (EC 1.2.1.36) (RalDH1) (RALDH 1) (Aldehyde dehydrogenase family 1 member A1) (Aldehyde dehydrogenase, cytosolic) (ALHDII) (ALDH-E1).	5e-52	GO_ID:34386	TAIR|gene:2097844 SPTR:Q9SU63 symbol:AT3G48000.1 [GO:0005739 "mitochondrion" evidence=IDA] [GO:0004028 "aldehyde dehydrogenase activity" evidence=ISS] InterPro:IPR002086 Pfam:PF00171 GO:GO:0005739 InterPro:IPR012303 PIRSF:PIRSF000147 PROSITE:PS00070 PROSITE:PS00687 EMBL:AL049658 EMBL:AB030820 EMBL:AF327426 EMBL:AY090443 EMBL:AF349447 EMBL:AF372911 EMBL:BT006371 EMBL:BT000752 EMBL:AF349522 PIR:T06…	1e-75
Ljwgs_056728.1	1.3.3.21	E1.1.1.1, adh alcohol dehydrogenase [EC:1.1.1.1] [COG:COG1012 COG1062 COG1064 COG1454] [GO:0004022 0004023 0004024 0004025]	ath:At1g23800	F5O8.35; aldehyde dehydrogenase, mitochondrial (ALDH3) [EC:1.2.1.3] [KO:K00128]	3e-75	BS_dhaS	COG1012	1e-42	AL1A1_CHICK	NAD;Oxidoreductase,Retinal dehydrogenase 1 (EC 1.2.1.36) (RalDH1) (RALDH 1) (Aldehyde dehydrogenase family 1 member A1) (Aldehyde dehydrogenase, cytosolic) (ALHDII) (ALDH-E1).	5e-52	GO_ID:34386	TAIR|gene:2097844 SPTR:Q9SU63 symbol:AT3G48000.1 [GO:0005739 "mitochondrion" evidence=IDA] [GO:0004028 "aldehyde dehydrogenase activity" evidence=ISS] InterPro:IPR002086 Pfam:PF00171 GO:GO:0005739 InterPro:IPR012303 PIRSF:PIRSF000147 PROSITE:PS00070 PROSITE:PS00687 EMBL:AL049658 EMBL:AB030820 EMBL:AF327426 EMBL:AY090443 EMBL:AF349447 EMBL:AF372911 EMBL:BT006371 EMBL:BT000752 EMBL:AF349522 PIR:T06…	1e-75
Ljwgs_056728.1	1.9.9.3	E1.2.1.36 retinal dehydrogenase [EC:1.2.1.36] [GO:0001758]	ath:At1g23800	F5O8.35; aldehyde dehydrogenase, mitochondrial (ALDH3) [EC:1.2.1.3] [KO:K00128]	3e-75	BS_dhaS	COG1012	1e-42	AL1A1_CHICK	NAD;Oxidoreductase,Retinal dehydrogenase 1 (EC 1.2.1.36) (RalDH1) (RALDH 1) (Aldehyde dehydrogenase family 1 member A1) (Aldehyde dehydrogenase, cytosolic) (ALHDII) (ALDH-E1).	5e-52	GO_ID:34386	TAIR|gene:2097844 SPTR:Q9SU63 symbol:AT3G48000.1 [GO:0005739 "mitochondrion" evidence=IDA] [GO:0004028 "aldehyde dehydrogenase activity" evidence=ISS] InterPro:IPR002086 Pfam:PF00171 GO:GO:0005739 InterPro:IPR012303 PIRSF:PIRSF000147 PROSITE:PS00070 PROSITE:PS00687 EMBL:AL049658 EMBL:AB030820 EMBL:AF327426 EMBL:AY090443 EMBL:AF349447 EMBL:AF372911 EMBL:BT006371 EMBL:BT000752 EMBL:AF349522 PIR:T06…	1e-75
Ljwgs_056728.1	1.5.10.26	E2.7.3.2 creatine kinase [EC:2.7.3.2] [GO:0004111]	ath:At1g23800	F5O8.35; aldehyde dehydrogenase, mitochondrial (ALDH3) [EC:1.2.1.3] [KO:K00128]	3e-75	BS_dhaS	COG1012	1e-42	AL1A1_CHICK	NAD;Oxidoreductase,Retinal dehydrogenase 1 (EC 1.2.1.36) (RalDH1) (RALDH 1) (Aldehyde dehydrogenase family 1 member A1) (Aldehyde dehydrogenase, cytosolic) (ALHDII) (ALDH-E1).	5e-52	GO_ID:34386	TAIR|gene:2097844 SPTR:Q9SU63 symbol:AT3G48000.1 [GO:0005739 "mitochondrion" evidence=IDA] [GO:0004028 "aldehyde dehydrogenase activity" evidence=ISS] InterPro:IPR002086 Pfam:PF00171 GO:GO:0005739 InterPro:IPR012303 PIRSF:PIRSF000147 PROSITE:PS00070 PROSITE:PS00687 EMBL:AL049658 EMBL:AB030820 EMBL:AF327426 EMBL:AY090443 EMBL:AF349447 EMBL:AF372911 EMBL:BT006371 EMBL:BT000752 EMBL:AF349522 PIR:T06…	1e-75
Ljwgs_056728.1	1.5.14.24	E1.2.1.3 aldehyde dehydrogenase (NAD+) [EC:1.2.1.3] [COG:COG1012] [GO:0004029]	ath:At1g23800	F5O8.35; aldehyde dehydrogenase, mitochondrial (ALDH3) [EC:1.2.1.3] [KO:K00128]	3e-75	BS_dhaS	COG1012	1e-42	AL1A1_CHICK	NAD;Oxidoreductase,Retinal dehydrogenase 1 (EC 1.2.1.36) (RalDH1) (RALDH 1) (Aldehyde dehydrogenase family 1 member A1) (Aldehyde dehydrogenase, cytosolic) (ALHDII) (ALDH-E1).	5e-52	GO_ID:34386	TAIR|gene:2097844 SPTR:Q9SU63 symbol:AT3G48000.1 [GO:0005739 "mitochondrion" evidence=IDA] [GO:0004028 "aldehyde dehydrogenase activity" evidence=ISS] InterPro:IPR002086 Pfam:PF00171 GO:GO:0005739 InterPro:IPR012303 PIRSF:PIRSF000147 PROSITE:PS00070 PROSITE:PS00687 EMBL:AL049658 EMBL:AB030820 EMBL:AF327426 EMBL:AY090443 EMBL:AF349447 EMBL:AF372911 EMBL:BT006371 EMBL:BT000752 EMBL:AF349522 PIR:T06…	1e-75
Ljwgs_056728.1	1.11.8.3	E1.2.1.3 aldehyde dehydrogenase (NAD+) [EC:1.2.1.3] [COG:COG1012] [GO:0004029]	ath:At1g23800	F5O8.35; aldehyde dehydrogenase, mitochondrial (ALDH3) [EC:1.2.1.3] [KO:K00128]	3e-75	BS_dhaS	COG1012	1e-42	AL1A1_CHICK	NAD;Oxidoreductase,Retinal dehydrogenase 1 (EC 1.2.1.36) (RalDH1) (RALDH 1) (Aldehyde dehydrogenase family 1 member A1) (Aldehyde dehydrogenase, cytosolic) (ALHDII) (ALDH-E1).	5e-52	GO_ID:34386	TAIR|gene:2097844 SPTR:Q9SU63 symbol:AT3G48000.1 [GO:0005739 "mitochondrion" evidence=IDA] [GO:0004028 "aldehyde dehydrogenase activity" evidence=ISS] InterPro:IPR002086 Pfam:PF00171 GO:GO:0005739 InterPro:IPR012303 PIRSF:PIRSF000147 PROSITE:PS00070 PROSITE:PS00687 EMBL:AL049658 EMBL:AB030820 EMBL:AF327426 EMBL:AY090443 EMBL:AF349447 EMBL:AF372911 EMBL:BT006371 EMBL:BT000752 EMBL:AF349522 PIR:T06…	1e-75
Ljwgs_056728.1	1.3.9.4	E1.1.1.1, adh alcohol dehydrogenase [EC:1.1.1.1] [COG:COG1012 COG1062 COG1064 COG1454] [GO:0004022 0004023 0004024 0004025]	ath:At1g23800	F5O8.35; aldehyde dehydrogenase, mitochondrial (ALDH3) [EC:1.2.1.3] [KO:K00128]	3e-75	BS_dhaS	COG1012	1e-42	AL1A1_CHICK	NAD;Oxidoreductase,Retinal dehydrogenase 1 (EC 1.2.1.36) (RalDH1) (RALDH 1) (Aldehyde dehydrogenase family 1 member A1) (Aldehyde dehydrogenase, cytosolic) (ALHDII) (ALDH-E1).	5e-52	GO_ID:34386	TAIR|gene:2097844 SPTR:Q9SU63 symbol:AT3G48000.1 [GO:0005739 "mitochondrion" evidence=IDA] [GO:0004028 "aldehyde dehydrogenase activity" evidence=ISS] InterPro:IPR002086 Pfam:PF00171 GO:GO:0005739 InterPro:IPR012303 PIRSF:PIRSF000147 PROSITE:PS00070 PROSITE:PS00687 EMBL:AL049658 EMBL:AB030820 EMBL:AF327426 EMBL:AY090443 EMBL:AF349447 EMBL:AF372911 EMBL:BT006371 EMBL:BT000752 EMBL:AF349522 PIR:T06…	1e-75
gi45348728	99.2	Unclassified without homolog
chr1.CM0088.82	1.9.4.15	E2.7.1.- [EC:2.7.1.-] [COG:COG0515 COG1493]	ath:At5g02290	T1E22.50; protein kinase, putative [EC:2.7.1.37] [KO:K00870]	5e-51	BH2504_1	COG0515	4e-17	SRK6_BRAOE	ATP-binding;Glycoprotein;Kinase;Membrane;Nucleotide-binding;Receptor;Self-incompatibility;Serine/threonine-proteinkinase;Signal;Transferase;Transmembrane,Putative serine/threonine-protein kinase receptor precursor (EC 2.7.1.37) (S-receptor kinase) (SRK).	4e-99	GO_ID:30110	TAIR|gene:2121675 SPTR:Q8GYA4 symbol:AT4G23180.1 [GO:0016301 "kinase activity" evidence=ISS] InterPro:IPR000719 InterPro:IPR008271 Pfam:PF00069 Prosite:PS00108 InterPro:IPR002902 Prosite:PS00107 Pfam:PF01657 ProDom:PD000001 PROSITE:PS50011 HSSP:P00523 EMBL:AK117765 EMBL:BT005954 SPTR:Q8GYA4	0
chr1.CM0088.82	1.7.8.19	WAAY, rfaY lipopolysaccharide core biosynthesis protein RFAY [EC:2.7.-.-] [COG:COG0515]	ath:At5g02290	T1E22.50; protein kinase, putative [EC:2.7.1.37] [KO:K00870]	5e-51	BH2504_1	COG0515	4e-17	SRK6_BRAOE	ATP-binding;Glycoprotein;Kinase;Membrane;Nucleotide-binding;Receptor;Self-incompatibility;Serine/threonine-proteinkinase;Signal;Transferase;Transmembrane,Putative serine/threonine-protein kinase receptor precursor (EC 2.7.1.37) (S-receptor kinase) (SRK).	4e-99	GO_ID:30110	TAIR|gene:2121675 SPTR:Q8GYA4 symbol:AT4G23180.1 [GO:0016301 "kinase activity" evidence=ISS] InterPro:IPR000719 InterPro:IPR008271 Pfam:PF00069 Prosite:PS00108 InterPro:IPR002902 Prosite:PS00107 Pfam:PF01657 ProDom:PD000001 PROSITE:PS50011 HSSP:P00523 EMBL:AK117765 EMBL:BT005954 SPTR:Q8GYA4	0
chr1.CM0088.82	1.1.17.19	E2.7.1.- [EC:2.7.1.-] [COG:COG0515 COG1493]	ath:At5g02290	T1E22.50; protein kinase, putative [EC:2.7.1.37] [KO:K00870]	5e-51	BH2504_1	COG0515	4e-17	SRK6_BRAOE	ATP-binding;Glycoprotein;Kinase;Membrane;Nucleotide-binding;Receptor;Self-incompatibility;Serine/threonine-proteinkinase;Signal;Transferase;Transmembrane,Putative serine/threonine-protein kinase receptor precursor (EC 2.7.1.37) (S-receptor kinase) (SRK).	4e-99	GO_ID:30110	TAIR|gene:2121675 SPTR:Q8GYA4 symbol:AT4G23180.1 [GO:0016301 "kinase activity" evidence=ISS] InterPro:IPR000719 InterPro:IPR008271 Pfam:PF00069 Prosite:PS00108 InterPro:IPR002902 Prosite:PS00107 Pfam:PF01657 ProDom:PD000001 PROSITE:PS50011 HSSP:P00523 EMBL:AK117765 EMBL:BT005954 SPTR:Q8GYA4	0
chr1.CM0088.82	3.3.10.117	BMPR1 bone morphogenetic protein receptor, type I [EC:2.7.1.37]	ath:At5g02290	T1E22.50; protein kinase, putative [EC:2.7.1.37] [KO:K00870]	5e-51	BH2504_1	COG0515	4e-17	SRK6_BRAOE	ATP-binding;Glycoprotein;Kinase;Membrane;Nucleotide-binding;Receptor;Self-incompatibility;Serine/threonine-proteinkinase;Signal;Transferase;Transmembrane,Putative serine/threonine-protein kinase receptor precursor (EC 2.7.1.37) (S-receptor kinase) (SRK).	4e-99	GO_ID:30110	TAIR|gene:2121675 SPTR:Q8GYA4 symbol:AT4G23180.1 [GO:0016301 "kinase activity" evidence=ISS] InterPro:IPR000719 InterPro:IPR008271 Pfam:PF00069 Prosite:PS00108 InterPro:IPR002902 Prosite:PS00107 Pfam:PF01657 ProDom:PD000001 PROSITE:PS50011 HSSP:P00523 EMBL:AK117765 EMBL:BT005954 SPTR:Q8GYA4	0
chr1.CM0088.82	1.11.16.8	E2.7.1.- [EC:2.7.1.-] [COG:COG0515 COG1493]	ath:At5g02290	T1E22.50; protein kinase, putative [EC:2.7.1.37] [KO:K00870]	5e-51	BH2504_1	COG0515	4e-17	SRK6_BRAOE	ATP-binding;Glycoprotein;Kinase;Membrane;Nucleotide-binding;Receptor;Self-incompatibility;Serine/threonine-proteinkinase;Signal;Transferase;Transmembrane,Putative serine/threonine-protein kinase receptor precursor (EC 2.7.1.37) (S-receptor kinase) (SRK).	4e-99	GO_ID:30110	TAIR|gene:2121675 SPTR:Q8GYA4 symbol:AT4G23180.1 [GO:0016301 "kinase activity" evidence=ISS] InterPro:IPR000719 InterPro:IPR008271 Pfam:PF00069 Prosite:PS00108 InterPro:IPR002902 Prosite:PS00107 Pfam:PF01657 ProDom:PD000001 PROSITE:PS50011 HSSP:P00523 EMBL:AK117765 EMBL:BT005954 SPTR:Q8GYA4	0
chr1.CM0088.82	4.2.4	Cell cycle [CLASS:04110] [PATH:hsa04110] [COG:COG0515]	ath:At5g02290	T1E22.50; protein kinase, putative [EC:2.7.1.37] [KO:K00870]	5e-51	BH2504_1	COG0515	4e-17	SRK6_BRAOE	ATP-binding;Glycoprotein;Kinase;Membrane;Nucleotide-binding;Receptor;Self-incompatibility;Serine/threonine-proteinkinase;Signal;Transferase;Transmembrane,Putative serine/threonine-protein kinase receptor precursor (EC 2.7.1.37) (S-receptor kinase) (SRK).	4e-99	GO_ID:30110	TAIR|gene:2121675 SPTR:Q8GYA4 symbol:AT4G23180.1 [GO:0016301 "kinase activity" evidence=ISS] InterPro:IPR000719 InterPro:IPR008271 Pfam:PF00069 Prosite:PS00108 InterPro:IPR002902 Prosite:PS00107 Pfam:PF01657 ProDom:PD000001 PROSITE:PS50011 HSSP:P00523 EMBL:AK117765 EMBL:BT005954 SPTR:Q8GYA4	0
chr1.CM0088.82	3.2.2.1	Protein kinase [EC:2.7.1.37]	ath:At5g02290	T1E22.50; protein kinase, putative [EC:2.7.1.37] [KO:K00870]	5e-51	BH2504_1	COG0515	4e-17	SRK6_BRAOE	ATP-binding;Glycoprotein;Kinase;Membrane;Nucleotide-binding;Receptor;Self-incompatibility;Serine/threonine-proteinkinase;Signal;Transferase;Transmembrane,Putative serine/threonine-protein kinase receptor precursor (EC 2.7.1.37) (S-receptor kinase) (SRK).	4e-99	GO_ID:30110	TAIR|gene:2121675 SPTR:Q8GYA4 symbol:AT4G23180.1 [GO:0016301 "kinase activity" evidence=ISS] InterPro:IPR000719 InterPro:IPR008271 Pfam:PF00069 Prosite:PS00108 InterPro:IPR002902 Prosite:PS00107 Pfam:PF01657 ProDom:PD000001 PROSITE:PS50011 HSSP:P00523 EMBL:AK117765 EMBL:BT005954 SPTR:Q8GYA4	0
chr4.CM0265.17	99.1.4.1204	GO_ID:34563										GO_ID:34563	TAIR|gene:2141881 SPTR:O49729 symbol:AT4G18260.1 [GO:0016020 "membrane" evidence=ISS] InterPro:IPR006593 PROSITE:PS50939 SMART:SM00665 EMBL:AL161548 EMBL:AL021713 PIR:T04928 SPTR:O49729	3e-63
Ljwgs_132974.1.1	1.9.4.15	E2.7.1.- [EC:2.7.1.-] [COG:COG0515 COG1493]	ath:At3g45780	T6D9.110; protein kinase / nonphototropic hypocotyl protein 1 (NPH1) / phototropin [EC:2.7.1.37] [KO:K00870]	1e-27	YCR091w	COG0515	1e-20	PHOT2_ARATH	Alternativesplicing;ATP-binding;Chromophore;Flavoprotein;FMN;Kinase;Membrane;Nucleotide-binding;Phosphorylation;Photoreceptorprotein;Receptor;Repeat;Sensorytransduction;Serine/threonine-proteinkinase;Transferase,Phototropin-2 (EC 2.7.1.37) (Defective in chloroplast avoidance protein 1) (Non phototropic hypocotyl 1-like protein 1) (NPH1-like 1) (AtKin7).	6e-36	GO_ID:51938	TAIR|gene:2155820 SPTR:O81204 symbol:AT5G58140.1 [GO:0016301 "kinase activity" evidence=ISS] InterPro:IPR000719 InterPro:IPR002290 InterPro:IPR000014 InterPro:IPR008271 Pfam:PF00069 Prosite:PS00108 InterPro:IPR000700 InterPro:IPR001610 Prosite:PS00107 Pfam:PF00989 ProDom:PD000001 PROSITE:PS50011 SMART:SM00220 SMART:SM00086 SMART:SM00091 PROSITE:PS50112 PROSITE:PS50113 TIGRFAMs:TIGR00229 HSSP:Q9ZW…	2e-36
Ljwgs_132974.1.1	1.7.8.19	WAAY, rfaY lipopolysaccharide core biosynthesis protein RFAY [EC:2.7.-.-] [COG:COG0515]	ath:At3g45780	T6D9.110; protein kinase / nonphototropic hypocotyl protein 1 (NPH1) / phototropin [EC:2.7.1.37] [KO:K00870]	1e-27	YCR091w	COG0515	1e-20	PHOT2_ARATH	Alternativesplicing;ATP-binding;Chromophore;Flavoprotein;FMN;Kinase;Membrane;Nucleotide-binding;Phosphorylation;Photoreceptorprotein;Receptor;Repeat;Sensorytransduction;Serine/threonine-proteinkinase;Transferase,Phototropin-2 (EC 2.7.1.37) (Defective in chloroplast avoidance protein 1) (Non phototropic hypocotyl 1-like protein 1) (NPH1-like 1) (AtKin7).	6e-36	GO_ID:51938	TAIR|gene:2155820 SPTR:O81204 symbol:AT5G58140.1 [GO:0016301 "kinase activity" evidence=ISS] InterPro:IPR000719 InterPro:IPR002290 InterPro:IPR000014 InterPro:IPR008271 Pfam:PF00069 Prosite:PS00108 InterPro:IPR000700 InterPro:IPR001610 Prosite:PS00107 Pfam:PF00989 ProDom:PD000001 PROSITE:PS50011 SMART:SM00220 SMART:SM00086 SMART:SM00091 PROSITE:PS50112 PROSITE:PS50113 TIGRFAMs:TIGR00229 HSSP:Q9ZW…	2e-36
Ljwgs_132974.1.1	1.1.17.19	E2.7.1.- [EC:2.7.1.-] [COG:COG0515 COG1493]	ath:At3g45780	T6D9.110; protein kinase / nonphototropic hypocotyl protein 1 (NPH1) / phototropin [EC:2.7.1.37] [KO:K00870]	1e-27	YCR091w	COG0515	1e-20	PHOT2_ARATH	Alternativesplicing;ATP-binding;Chromophore;Flavoprotein;FMN;Kinase;Membrane;Nucleotide-binding;Phosphorylation;Photoreceptorprotein;Receptor;Repeat;Sensorytransduction;Serine/threonine-proteinkinase;Transferase,Phototropin-2 (EC 2.7.1.37) (Defective in chloroplast avoidance protein 1) (Non phototropic hypocotyl 1-like protein 1) (NPH1-like 1) (AtKin7).	6e-36	GO_ID:51938	TAIR|gene:2155820 SPTR:O81204 symbol:AT5G58140.1 [GO:0016301 "kinase activity" evidence=ISS] InterPro:IPR000719 InterPro:IPR002290 InterPro:IPR000014 InterPro:IPR008271 Pfam:PF00069 Prosite:PS00108 InterPro:IPR000700 InterPro:IPR001610 Prosite:PS00107 Pfam:PF00989 ProDom:PD000001 PROSITE:PS50011 SMART:SM00220 SMART:SM00086 SMART:SM00091 PROSITE:PS50112 PROSITE:PS50113 TIGRFAMs:TIGR00229 HSSP:Q9ZW…	2e-36
Ljwgs_132974.1.1	3.3.10.117	BMPR1 bone morphogenetic protein receptor, type I [EC:2.7.1.37]	ath:At3g45780	T6D9.110; protein kinase / nonphototropic hypocotyl protein 1 (NPH1) / phototropin [EC:2.7.1.37] [KO:K00870]	1e-27	YCR091w	COG0515	1e-20	PHOT2_ARATH	Alternativesplicing;ATP-binding;Chromophore;Flavoprotein;FMN;Kinase;Membrane;Nucleotide-binding;Phosphorylation;Photoreceptorprotein;Receptor;Repeat;Sensorytransduction;Serine/threonine-proteinkinase;Transferase,Phototropin-2 (EC 2.7.1.37) (Defective in chloroplast avoidance protein 1) (Non phototropic hypocotyl 1-like protein 1) (NPH1-like 1) (AtKin7).	6e-36	GO_ID:51938	TAIR|gene:2155820 SPTR:O81204 symbol:AT5G58140.1 [GO:0016301 "kinase activity" evidence=ISS] InterPro:IPR000719 InterPro:IPR002290 InterPro:IPR000014 InterPro:IPR008271 Pfam:PF00069 Prosite:PS00108 InterPro:IPR000700 InterPro:IPR001610 Prosite:PS00107 Pfam:PF00989 ProDom:PD000001 PROSITE:PS50011 SMART:SM00220 SMART:SM00086 SMART:SM00091 PROSITE:PS50112 PROSITE:PS50113 TIGRFAMs:TIGR00229 HSSP:Q9ZW…	2e-36
Ljwgs_132974.1.1	1.11.16.8	E2.7.1.- [EC:2.7.1.-] [COG:COG0515 COG1493]	ath:At3g45780	T6D9.110; protein kinase / nonphototropic hypocotyl protein 1 (NPH1) / phototropin [EC:2.7.1.37] [KO:K00870]	1e-27	YCR091w	COG0515	1e-20	PHOT2_ARATH	Alternativesplicing;ATP-binding;Chromophore;Flavoprotein;FMN;Kinase;Membrane;Nucleotide-binding;Phosphorylation;Photoreceptorprotein;Receptor;Repeat;Sensorytransduction;Serine/threonine-proteinkinase;Transferase,Phototropin-2 (EC 2.7.1.37) (Defective in chloroplast avoidance protein 1) (Non phototropic hypocotyl 1-like protein 1) (NPH1-like 1) (AtKin7).	6e-36	GO_ID:51938	TAIR|gene:2155820 SPTR:O81204 symbol:AT5G58140.1 [GO:0016301 "kinase activity" evidence=ISS] InterPro:IPR000719 InterPro:IPR002290 InterPro:IPR000014 InterPro:IPR008271 Pfam:PF00069 Prosite:PS00108 InterPro:IPR000700 InterPro:IPR001610 Prosite:PS00107 Pfam:PF00989 ProDom:PD000001 PROSITE:PS50011 SMART:SM00220 SMART:SM00086 SMART:SM00091 PROSITE:PS50112 PROSITE:PS50113 TIGRFAMs:TIGR00229 HSSP:Q9ZW…	2e-36
Ljwgs_132974.1.1	4.2.4	Cell cycle [CLASS:04110] [PATH:hsa04110] [COG:COG0515]	ath:At3g45780	T6D9.110; protein kinase / nonphototropic hypocotyl protein 1 (NPH1) / phototropin [EC:2.7.1.37] [KO:K00870]	1e-27	YCR091w	COG0515	1e-20	PHOT2_ARATH	Alternativesplicing;ATP-binding;Chromophore;Flavoprotein;FMN;Kinase;Membrane;Nucleotide-binding;Phosphorylation;Photoreceptorprotein;Receptor;Repeat;Sensorytransduction;Serine/threonine-proteinkinase;Transferase,Phototropin-2 (EC 2.7.1.37) (Defective in chloroplast avoidance protein 1) (Non phototropic hypocotyl 1-like protein 1) (NPH1-like 1) (AtKin7).	6e-36	GO_ID:51938	TAIR|gene:2155820 SPTR:O81204 symbol:AT5G58140.1 [GO:0016301 "kinase activity" evidence=ISS] InterPro:IPR000719 InterPro:IPR002290 InterPro:IPR000014 InterPro:IPR008271 Pfam:PF00069 Prosite:PS00108 InterPro:IPR000700 InterPro:IPR001610 Prosite:PS00107 Pfam:PF00989 ProDom:PD000001 PROSITE:PS50011 SMART:SM00220 SMART:SM00086 SMART:SM00091 PROSITE:PS50112 PROSITE:PS50113 TIGRFAMs:TIGR00229 HSSP:Q9ZW…	2e-36
Ljwgs_132974.1.1	3.2.2.1	Protein kinase [EC:2.7.1.37]	ath:At3g45780	T6D9.110; protein kinase / nonphototropic hypocotyl protein 1 (NPH1) / phototropin [EC:2.7.1.37] [KO:K00870]	1e-27	YCR091w	COG0515	1e-20	PHOT2_ARATH	Alternativesplicing;ATP-binding;Chromophore;Flavoprotein;FMN;Kinase;Membrane;Nucleotide-binding;Phosphorylation;Photoreceptorprotein;Receptor;Repeat;Sensorytransduction;Serine/threonine-proteinkinase;Transferase,Phototropin-2 (EC 2.7.1.37) (Defective in chloroplast avoidance protein 1) (Non phototropic hypocotyl 1-like protein 1) (NPH1-like 1) (AtKin7).	6e-36	GO_ID:51938	TAIR|gene:2155820 SPTR:O81204 symbol:AT5G58140.1 [GO:0016301 "kinase activity" evidence=ISS] InterPro:IPR000719 InterPro:IPR002290 InterPro:IPR000014 InterPro:IPR008271 Pfam:PF00069 Prosite:PS00108 InterPro:IPR000700 InterPro:IPR001610 Prosite:PS00107 Pfam:PF00989 ProDom:PD000001 PROSITE:PS50011 SMART:SM00220 SMART:SM00086 SMART:SM00091 PROSITE:PS50112 PROSITE:PS50113 TIGRFAMs:TIGR00229 HSSP:Q9ZW…	2e-36
Ljwgs_114489.1	1.5.15.25	E2.6.1.57, tyrB aromatic-amino-acid transaminase [EC:2.6.1.57] [COG:COG1448] [GO:0008793]	ath:At2g30970	F7F1.18; aspartate aminotransferase, mitochondrial / transaminase A (ASP1) [EC:2.6.1.1] [KO:K00813]	3e-33	YLR027c	COG1448	1e-17	AAT1_ARATH	Aminotransferase;Mitochondrion;Multigenefamily;Pyridoxalphosphate;Transferase;Transitpeptide,Aspartate aminotransferase, mitochondrial precursor (EC 2.6.1.1) (Transaminase A).	2e-33	GO_ID:7638	TAIR|gene:2052850 SPTR:P46643 symbol:AT2G30970.1 [GO:0005739 "mitochondrion" evidence=IDA] InterPro:IPR004839 Pfam:PF00155 InterPro:IPR004838 InterPro:IPR000796 PRINTS:PR00799 PROSITE:PS00105 HSSP:P00508 EMBL:AC004669 EMBL:U15026 EMBL:AY059912 EMBL:AY128806 PIR:H84714 SPTR:P46643	5e-34
Ljwgs_114489.1	1.5.2.1.2	E2.6.1.1B, aspC aspartate aminotransferase [COG:COG1448]	ath:At2g30970	F7F1.18; aspartate aminotransferase, mitochondrial / transaminase A (ASP1) [EC:2.6.1.1] [KO:K00813]	3e-33	YLR027c	COG1448	1e-17	AAT1_ARATH	Aminotransferase;Mitochondrion;Multigenefamily;Pyridoxalphosphate;Transferase;Transitpeptide,Aspartate aminotransferase, mitochondrial precursor (EC 2.6.1.1) (Transaminase A).	2e-33	GO_ID:7638	TAIR|gene:2052850 SPTR:P46643 symbol:AT2G30970.1 [GO:0005739 "mitochondrion" evidence=IDA] InterPro:IPR004839 Pfam:PF00155 InterPro:IPR004838 InterPro:IPR000796 PRINTS:PR00799 PROSITE:PS00105 HSSP:P00508 EMBL:AC004669 EMBL:U15026 EMBL:AY059912 EMBL:AY128806 PIR:H84714 SPTR:P46643	5e-34
Ljwgs_114489.1	1.5.15.22.2	E2.6.1.1B, aspC aspartate aminotransferase [COG:COG1448]	ath:At2g30970	F7F1.18; aspartate aminotransferase, mitochondrial / transaminase A (ASP1) [EC:2.6.1.1] [KO:K00813]	3e-33	YLR027c	COG1448	1e-17	AAT1_ARATH	Aminotransferase;Mitochondrion;Multigenefamily;Pyridoxalphosphate;Transferase;Transitpeptide,Aspartate aminotransferase, mitochondrial precursor (EC 2.6.1.1) (Transaminase A).	2e-33	GO_ID:7638	TAIR|gene:2052850 SPTR:P46643 symbol:AT2G30970.1 [GO:0005739 "mitochondrion" evidence=IDA] InterPro:IPR004839 Pfam:PF00155 InterPro:IPR004838 InterPro:IPR000796 PRINTS:PR00799 PROSITE:PS00105 HSSP:P00508 EMBL:AC004669 EMBL:U15026 EMBL:AY059912 EMBL:AY128806 PIR:H84714 SPTR:P46643	5e-34
Ljwgs_114489.1	1.5.13.4.2	E2.6.1.1B, aspC aspartate aminotransferase [COG:COG1448]	ath:At2g30970	F7F1.18; aspartate aminotransferase, mitochondrial / transaminase A (ASP1) [EC:2.6.1.1] [KO:K00813]	3e-33	YLR027c	COG1448	1e-17	AAT1_ARATH	Aminotransferase;Mitochondrion;Multigenefamily;Pyridoxalphosphate;Transferase;Transitpeptide,Aspartate aminotransferase, mitochondrial precursor (EC 2.6.1.1) (Transaminase A).	2e-33	GO_ID:7638	TAIR|gene:2052850 SPTR:P46643 symbol:AT2G30970.1 [GO:0005739 "mitochondrion" evidence=IDA] InterPro:IPR004839 Pfam:PF00155 InterPro:IPR004838 InterPro:IPR000796 PRINTS:PR00799 PROSITE:PS00105 HSSP:P00508 EMBL:AC004669 EMBL:U15026 EMBL:AY059912 EMBL:AY128806 PIR:H84714 SPTR:P46643	5e-34
Ljwgs_114489.1	1.10.16.3.2	E2.6.1.1B, aspC aspartate aminotransferase [COG:COG1448]	ath:At2g30970	F7F1.18; aspartate aminotransferase, mitochondrial / transaminase A (ASP1) [EC:2.6.1.1] [KO:K00813]	3e-33	YLR027c	COG1448	1e-17	AAT1_ARATH	Aminotransferase;Mitochondrion;Multigenefamily;Pyridoxalphosphate;Transferase;Transitpeptide,Aspartate aminotransferase, mitochondrial precursor (EC 2.6.1.1) (Transaminase A).	2e-33	GO_ID:7638	TAIR|gene:2052850 SPTR:P46643 symbol:AT2G30970.1 [GO:0005739 "mitochondrion" evidence=IDA] InterPro:IPR004839 Pfam:PF00155 InterPro:IPR004838 InterPro:IPR000796 PRINTS:PR00799 PROSITE:PS00105 HSSP:P00508 EMBL:AC004669 EMBL:U15026 EMBL:AY059912 EMBL:AY128806 PIR:H84714 SPTR:P46643	5e-34
Ljwgs_114489.1	1.5.12.1.2	E2.6.1.1B, aspC aspartate aminotransferase [COG:COG1448]	ath:At2g30970	F7F1.18; aspartate aminotransferase, mitochondrial / transaminase A (ASP1) [EC:2.6.1.1] [KO:K00813]	3e-33	YLR027c	COG1448	1e-17	AAT1_ARATH	Aminotransferase;Mitochondrion;Multigenefamily;Pyridoxalphosphate;Transferase;Transitpeptide,Aspartate aminotransferase, mitochondrial precursor (EC 2.6.1.1) (Transaminase A).	2e-33	GO_ID:7638	TAIR|gene:2052850 SPTR:P46643 symbol:AT2G30970.1 [GO:0005739 "mitochondrion" evidence=IDA] InterPro:IPR004839 Pfam:PF00155 InterPro:IPR004838 InterPro:IPR000796 PRINTS:PR00799 PROSITE:PS00105 HSSP:P00508 EMBL:AC004669 EMBL:U15026 EMBL:AY059912 EMBL:AY128806 PIR:H84714 SPTR:P46643	5e-34
Ljwgs_114489.1	1.10.8.1.2	E2.6.1.1B, aspC aspartate aminotransferase [COG:COG1448]	ath:At2g30970	F7F1.18; aspartate aminotransferase, mitochondrial / transaminase A (ASP1) [EC:2.6.1.1] [KO:K00813]	3e-33	YLR027c	COG1448	1e-17	AAT1_ARATH	Aminotransferase;Mitochondrion;Multigenefamily;Pyridoxalphosphate;Transferase;Transitpeptide,Aspartate aminotransferase, mitochondrial precursor (EC 2.6.1.1) (Transaminase A).	2e-33	GO_ID:7638	TAIR|gene:2052850 SPTR:P46643 symbol:AT2G30970.1 [GO:0005739 "mitochondrion" evidence=IDA] InterPro:IPR004839 Pfam:PF00155 InterPro:IPR004838 InterPro:IPR000796 PRINTS:PR00799 PROSITE:PS00105 HSSP:P00508 EMBL:AC004669 EMBL:U15026 EMBL:AY059912 EMBL:AY128806 PIR:H84714 SPTR:P46643	5e-34
Ljwgs_114489.1	1.10.8.4	E2.6.1.57, tyrB aromatic-amino-acid transaminase [EC:2.6.1.57] [COG:COG1448] [GO:0008793]	ath:At2g30970	F7F1.18; aspartate aminotransferase, mitochondrial / transaminase A (ASP1) [EC:2.6.1.1] [KO:K00813]	3e-33	YLR027c	COG1448	1e-17	AAT1_ARATH	Aminotransferase;Mitochondrion;Multigenefamily;Pyridoxalphosphate;Transferase;Transitpeptide,Aspartate aminotransferase, mitochondrial precursor (EC 2.6.1.1) (Transaminase A).	2e-33	GO_ID:7638	TAIR|gene:2052850 SPTR:P46643 symbol:AT2G30970.1 [GO:0005739 "mitochondrion" evidence=IDA] InterPro:IPR004839 Pfam:PF00155 InterPro:IPR004838 InterPro:IPR000796 PRINTS:PR00799 PROSITE:PS00105 HSSP:P00508 EMBL:AC004669 EMBL:U15026 EMBL:AY059912 EMBL:AY128806 PIR:H84714 SPTR:P46643	5e-34
Ljwgs_114489.1	1.5.13.7	E2.6.1.57, tyrB aromatic-amino-acid transaminase [EC:2.6.1.57] [COG:COG1448] [GO:0008793]	ath:At2g30970	F7F1.18; aspartate aminotransferase, mitochondrial / transaminase A (ASP1) [EC:2.6.1.1] [KO:K00813]	3e-33	YLR027c	COG1448	1e-17	AAT1_ARATH	Aminotransferase;Mitochondrion;Multigenefamily;Pyridoxalphosphate;Transferase;Transitpeptide,Aspartate aminotransferase, mitochondrial precursor (EC 2.6.1.1) (Transaminase A).	2e-33	GO_ID:7638	TAIR|gene:2052850 SPTR:P46643 symbol:AT2G30970.1 [GO:0005739 "mitochondrion" evidence=IDA] InterPro:IPR004839 Pfam:PF00155 InterPro:IPR004838 InterPro:IPR000796 PRINTS:PR00799 PROSITE:PS00105 HSSP:P00508 EMBL:AC004669 EMBL:U15026 EMBL:AY059912 EMBL:AY128806 PIR:H84714 SPTR:P46643	5e-34
Ljwgs_114489.1	1.5.1.10.2	E2.6.1.1B, aspC aspartate aminotransferase [COG:COG1448]	ath:At2g30970	F7F1.18; aspartate aminotransferase, mitochondrial / transaminase A (ASP1) [EC:2.6.1.1] [KO:K00813]	3e-33	YLR027c	COG1448	1e-17	AAT1_ARATH	Aminotransferase;Mitochondrion;Multigenefamily;Pyridoxalphosphate;Transferase;Transitpeptide,Aspartate aminotransferase, mitochondrial precursor (EC 2.6.1.1) (Transaminase A).	2e-33	GO_ID:7638	TAIR|gene:2052850 SPTR:P46643 symbol:AT2G30970.1 [GO:0005739 "mitochondrion" evidence=IDA] InterPro:IPR004839 Pfam:PF00155 InterPro:IPR004838 InterPro:IPR000796 PRINTS:PR00799 PROSITE:PS00105 HSSP:P00508 EMBL:AC004669 EMBL:U15026 EMBL:AY059912 EMBL:AY128806 PIR:H84714 SPTR:P46643	5e-34
Ljwgs_114489.1	1.10.16.6	E2.6.1.57, tyrB aromatic-amino-acid transaminase [EC:2.6.1.57] [COG:COG1448] [GO:0008793]	ath:At2g30970	F7F1.18; aspartate aminotransferase, mitochondrial / transaminase A (ASP1) [EC:2.6.1.1] [KO:K00813]	3e-33	YLR027c	COG1448	1e-17	AAT1_ARATH	Aminotransferase;Mitochondrion;Multigenefamily;Pyridoxalphosphate;Transferase;Transitpeptide,Aspartate aminotransferase, mitochondrial precursor (EC 2.6.1.1) (Transaminase A).	2e-33	GO_ID:7638	TAIR|gene:2052850 SPTR:P46643 symbol:AT2G30970.1 [GO:0005739 "mitochondrion" evidence=IDA] InterPro:IPR004839 Pfam:PF00155 InterPro:IPR004838 InterPro:IPR000796 PRINTS:PR00799 PROSITE:PS00105 HSSP:P00508 EMBL:AC004669 EMBL:U15026 EMBL:AY059912 EMBL:AY128806 PIR:H84714 SPTR:P46643	5e-34
Ljwgs_114489.1	1.2.4.14.2	E2.6.1.1B, aspC aspartate aminotransferase [COG:COG1448]	ath:At2g30970	F7F1.18; aspartate aminotransferase, mitochondrial / transaminase A (ASP1) [EC:2.6.1.1] [KO:K00813]	3e-33	YLR027c	COG1448	1e-17	AAT1_ARATH	Aminotransferase;Mitochondrion;Multigenefamily;Pyridoxalphosphate;Transferase;Transitpeptide,Aspartate aminotransferase, mitochondrial precursor (EC 2.6.1.1) (Transaminase A).	2e-33	GO_ID:7638	TAIR|gene:2052850 SPTR:P46643 symbol:AT2G30970.1 [GO:0005739 "mitochondrion" evidence=IDA] InterPro:IPR004839 Pfam:PF00155 InterPro:IPR004838 InterPro:IPR000796 PRINTS:PR00799 PROSITE:PS00105 HSSP:P00508 EMBL:AC004669 EMBL:U15026 EMBL:AY059912 EMBL:AY128806 PIR:H84714 SPTR:P46643	5e-34
Ljwgs_114489.1	1.5.5.10.2	E2.6.1.1B, aspC aspartate aminotransferase [COG:COG1448]	ath:At2g30970	F7F1.18; aspartate aminotransferase, mitochondrial / transaminase A (ASP1) [EC:2.6.1.1] [KO:K00813]	3e-33	YLR027c	COG1448	1e-17	AAT1_ARATH	Aminotransferase;Mitochondrion;Multigenefamily;Pyridoxalphosphate;Transferase;Transitpeptide,Aspartate aminotransferase, mitochondrial precursor (EC 2.6.1.1) (Transaminase A).	2e-33	GO_ID:7638	TAIR|gene:2052850 SPTR:P46643 symbol:AT2G30970.1 [GO:0005739 "mitochondrion" evidence=IDA] InterPro:IPR004839 Pfam:PF00155 InterPro:IPR004838 InterPro:IPR000796 PRINTS:PR00799 PROSITE:PS00105 HSSP:P00508 EMBL:AC004669 EMBL:U15026 EMBL:AY059912 EMBL:AY128806 PIR:H84714 SPTR:P46643	5e-34
Ljwgs_114489.1	1.5.10.13.2	E2.6.1.1B, aspC aspartate aminotransferase [COG:COG1448]	ath:At2g30970	F7F1.18; aspartate aminotransferase, mitochondrial / transaminase A (ASP1) [EC:2.6.1.1] [KO:K00813]	3e-33	YLR027c	COG1448	1e-17	AAT1_ARATH	Aminotransferase;Mitochondrion;Multigenefamily;Pyridoxalphosphate;Transferase;Transitpeptide,Aspartate aminotransferase, mitochondrial precursor (EC 2.6.1.1) (Transaminase A).	2e-33	GO_ID:7638	TAIR|gene:2052850 SPTR:P46643 symbol:AT2G30970.1 [GO:0005739 "mitochondrion" evidence=IDA] InterPro:IPR004839 Pfam:PF00155 InterPro:IPR004838 InterPro:IPR000796 PRINTS:PR00799 PROSITE:PS00105 HSSP:P00508 EMBL:AC004669 EMBL:U15026 EMBL:AY059912 EMBL:AY128806 PIR:H84714 SPTR:P46643	5e-34
Ljwgs_114489.1	1.5.12.4	E2.6.1.57, tyrB aromatic-amino-acid transaminase [EC:2.6.1.57] [COG:COG1448] [GO:0008793]	ath:At2g30970	F7F1.18; aspartate aminotransferase, mitochondrial / transaminase A (ASP1) [EC:2.6.1.1] [KO:K00813]	3e-33	YLR027c	COG1448	1e-17	AAT1_ARATH	Aminotransferase;Mitochondrion;Multigenefamily;Pyridoxalphosphate;Transferase;Transitpeptide,Aspartate aminotransferase, mitochondrial precursor (EC 2.6.1.1) (Transaminase A).	2e-33	GO_ID:7638	TAIR|gene:2052850 SPTR:P46643 symbol:AT2G30970.1 [GO:0005739 "mitochondrion" evidence=IDA] InterPro:IPR004839 Pfam:PF00155 InterPro:IPR004838 InterPro:IPR000796 PRINTS:PR00799 PROSITE:PS00105 HSSP:P00508 EMBL:AC004669 EMBL:U15026 EMBL:AY059912 EMBL:AY128806 PIR:H84714 SPTR:P46643	5e-34
Ljwgs_056227.1	99.1.4.3756	GO_ID:49408										GO_ID:49408	TAIR|gene:3442300 SPTR:Q9LYG9 symbol:AT5G12080.1 [GO:0016020 "membrane" evidence=ISS] InterPro:IPR006685 Pfam:PF00924 GO:GO:0016020 EMBL:AL163812 EMBL:AB007727 EMBL:AY075640 EMBL:BT002236 PIR:T48565 SPTR:Q9LYG9	1e-12
Ljwgs_041197.1.1	99.1.4.110	GO_ID:26466										GO_ID:26466	TAIR|gene:2019553 SPTR:Q9FYG3 symbol:AT1G67300.1 [GO:0015144 "carbohydrate transporter activity" evidence=ISS] [GO:0005351 "sugar porter activity" evidence=ISS] [GO:0016020 "membrane" evidence=ISS] Interpro:IPR005829 InterPro:IPR007114 InterPro:IPR005828 InterPro:IPR003663 Pfam:PF00083 GO:GO:0016020 PRINTS:PR00171 PROSITE:PS50850 PROSITE:PS00216 TIGRFAMs:TIGR00879 EMBL:AC002130 PIR:F96696 SPTR:Q9…	4e-26
Ljwgs_034228.1	3.1.4.10.1	TC.HSP70 heat shock protein 70, Hsp70 family	ath:At3g09440	F11F8.1; heat shock cognate 70 kDa protein 3 (HSC70-3) (HSP70-3) [KO:K03283]	4e-61	YER103w	COG0443	2e-37	HSP72_LYCES	ATP-binding;Heatshock;Multigenefamily;Nucleotide-binding,Heat shock cognate 70 kDa protein 2.	2e-63	GO_ID:29334	TAIR|gene:2101221 SPTR:Q9LHA8 symbol:HSP70 [GO:0005829 "cytosol" evidence=TAS] [GO:0006457 "protein folding" evidence=TAS] [GO:0009408 "response to heat" evidence=IEP] [GO:0009615 "response to virus" evidence=IEP] Pfam:PF00012 Prosite:PS00297 Prosite:PS00329 Prosite:PS01036 InterPro:IPR001023 HSSP:P19120 PRINTS:PR00301 ProDom:PD000089 EMBL:AC069474 EMBL:AP002055 EMBL:AY054183 EMBL:AY059885 EMBL:A…	2e-61
Ljwgs_034228.1	2.3.1.3.1	TC.HSP70 heat shock protein 70, Hsp70 family	ath:At3g09440	F11F8.1; heat shock cognate 70 kDa protein 3 (HSC70-3) (HSP70-3) [KO:K03283]	4e-61	YER103w	COG0443	2e-37	HSP72_LYCES	ATP-binding;Heatshock;Multigenefamily;Nucleotide-binding,Heat shock cognate 70 kDa protein 2.	2e-63	GO_ID:29334	TAIR|gene:2101221 SPTR:Q9LHA8 symbol:HSP70 [GO:0005829 "cytosol" evidence=TAS] [GO:0006457 "protein folding" evidence=TAS] [GO:0009408 "response to heat" evidence=IEP] [GO:0009615 "response to virus" evidence=IEP] Pfam:PF00012 Prosite:PS00297 Prosite:PS00329 Prosite:PS01036 InterPro:IPR001023 HSSP:P19120 PRINTS:PR00301 ProDom:PD000089 EMBL:AC069474 EMBL:AP002055 EMBL:AY054183 EMBL:AY059885 EMBL:A…	2e-61
Ljwgs_034228.1	3.2.2.121	TC.HSP70 heat shock protein 70, Hsp70 family [COG:COG0443] [TC:1.A.33]	ath:At3g09440	F11F8.1; heat shock cognate 70 kDa protein 3 (HSC70-3) (HSP70-3) [KO:K03283]	4e-61	YER103w	COG0443	2e-37	HSP72_LYCES	ATP-binding;Heatshock;Multigenefamily;Nucleotide-binding,Heat shock cognate 70 kDa protein 2.	2e-63	GO_ID:29334	TAIR|gene:2101221 SPTR:Q9LHA8 symbol:HSP70 [GO:0005829 "cytosol" evidence=TAS] [GO:0006457 "protein folding" evidence=TAS] [GO:0009408 "response to heat" evidence=IEP] [GO:0009615 "response to virus" evidence=IEP] Pfam:PF00012 Prosite:PS00297 Prosite:PS00329 Prosite:PS01036 InterPro:IPR001023 HSSP:P19120 PRINTS:PR00301 ProDom:PD000089 EMBL:AC069474 EMBL:AP002055 EMBL:AY054183 EMBL:AY059885 EMBL:A…	2e-61
TM0845.8	3.1.1.38	ABC.MR putative ABC transport system ATP-binding protein [COG:COG1132 COG2274] [TC:3.A.1.21 3.A.1.106 3.A.1.110 3.A.1.112 3.A.1.113 3.A.1.117]	hsa:89845	ABCC10; ATP-binding cassette, sub-family C (CFTR/MRP), member 10 [KO:K05674]	3e-180	YDR135c	COG1132	2e-135	MRP2_MOUSE	ATP-binding;Glycoprotein;Membrane;Nucleotide-binding;Repeat;Transmembrane;Transport,Canalicular multispecific organic anion transporter 1 (ATP-binding cassette sub-family C member 2).	2e-144	GO_ID:55434	MGI|MGI:1352447 SPTR:Q8VI47 symbol:Abcc2 "ATP-binding cassette, sub-family C (CFTR/MRP), member 2" [GO:0016020 "membrane" evidence=RCA] [GO:0016324 "apical plasma membrane" evidence=IDA] [GO:0005887 "integral to plasma membrane" evidence=IDA] [GO:0000166 "nucleotide binding" evidence=RCA] [GO:0005515 "protein binding" evidence=IPI] [GO:0046581 "intercellular canaliculus" evidence=IDA] InterPro:IP…	9e-145
TM0845.8	3.1.1.33	ABCC-BAC ATP-binding casette, subfamily C, bacterial [COG:COG4988 COG4987 COG1132 COG2274] [TC:3.A.1.110 3.A.1.112]	hsa:89845	ABCC10; ATP-binding cassette, sub-family C (CFTR/MRP), member 10 [KO:K05674]	3e-180	YDR135c	COG1132	2e-135	MRP2_MOUSE	ATP-binding;Glycoprotein;Membrane;Nucleotide-binding;Repeat;Transmembrane;Transport,Canalicular multispecific organic anion transporter 1 (ATP-binding cassette sub-family C member 2).	2e-144	GO_ID:55434	MGI|MGI:1352447 SPTR:Q8VI47 symbol:Abcc2 "ATP-binding cassette, sub-family C (CFTR/MRP), member 2" [GO:0016020 "membrane" evidence=RCA] [GO:0016324 "apical plasma membrane" evidence=IDA] [GO:0005887 "integral to plasma membrane" evidence=IDA] [GO:0000166 "nucleotide binding" evidence=RCA] [GO:0005515 "protein binding" evidence=IPI] [GO:0046581 "intercellular canaliculus" evidence=IDA] InterPro:IP…	9e-145
TM0845.8	3.1.1.31.13	ABCB-BAC ATP-binding casette, subfamily B, bacterial [COG:COG1132 COG2274 COG5265] [TC:3.A.1.21 3.A.1.106 3.A.1.109 3.A.1.117]	hsa:89845	ABCC10; ATP-binding cassette, sub-family C (CFTR/MRP), member 10 [KO:K05674]	3e-180	YDR135c	COG1132	2e-135	MRP2_MOUSE	ATP-binding;Glycoprotein;Membrane;Nucleotide-binding;Repeat;Transmembrane;Transport,Canalicular multispecific organic anion transporter 1 (ATP-binding cassette sub-family C member 2).	2e-144	GO_ID:55434	MGI|MGI:1352447 SPTR:Q8VI47 symbol:Abcc2 "ATP-binding cassette, sub-family C (CFTR/MRP), member 2" [GO:0016020 "membrane" evidence=RCA] [GO:0016324 "apical plasma membrane" evidence=IDA] [GO:0005887 "integral to plasma membrane" evidence=IDA] [GO:0000166 "nucleotide binding" evidence=RCA] [GO:0005515 "protein binding" evidence=IPI] [GO:0046581 "intercellular canaliculus" evidence=IDA] InterPro:IP…	9e-145
TM0845.8	3.1.1.32.13	ABCC10 ATP-binding cassette, subfamily C (CFTR/MRP), member 10	hsa:89845	ABCC10; ATP-binding cassette, sub-family C (CFTR/MRP), member 10 [KO:K05674]	3e-180	YDR135c	COG1132	2e-135	MRP2_MOUSE	ATP-binding;Glycoprotein;Membrane;Nucleotide-binding;Repeat;Transmembrane;Transport,Canalicular multispecific organic anion transporter 1 (ATP-binding cassette sub-family C member 2).	2e-144	GO_ID:55434	MGI|MGI:1352447 SPTR:Q8VI47 symbol:Abcc2 "ATP-binding cassette, sub-family C (CFTR/MRP), member 2" [GO:0016020 "membrane" evidence=RCA] [GO:0016324 "apical plasma membrane" evidence=IDA] [GO:0005887 "integral to plasma membrane" evidence=IDA] [GO:0000166 "nucleotide binding" evidence=RCA] [GO:0005515 "protein binding" evidence=IPI] [GO:0046581 "intercellular canaliculus" evidence=IDA] InterPro:IP…	9e-145
Ljwgs_090077.1	99.2	Unclassified without homolog
BM1736.6	2.3.3.30	PILS two-component system sensor kinase PilS [EC:2.7.3.-] [COG:COG0642]	tel:tll1282	two-component hybrid sensor and regulator [KO:K02489]	9e-43	barA_1	COG0642	2e-37	ETR1_PELHO	Copper;Endoplasmicreticulum;Ethylenesignalingpathway;Kinase;Membrane;Metal-binding;Multigenefamily;Phosphorylation;Receptor;Sensorytransduction;Transferase;Transmembrane;Two-componentregulatorysystem,Ethylene receptor 1 (EC 2.7.3.-) (PhETR1).	0	GO_ID:21626	TAIR|gene:2058499 SPTR:Q38846 symbol:AT2G40940.1 [GO:0004872 "receptor activity" evidence=TAS] [GO:0010105 "negative regulation of ethylene mediated signaling pathway" evidence=TAS] InterPro:IPR003594 Pfam:PF02518 InterPro:IPR003661 InterPro:IPR004358 InterPro:IPR003018 InterPro:IPR005467 InterPro:IPR002040 Pfam:PF00512 SMART:SM00387 PROSITE:PS50109 PRINTS:PR00344 Pfam:PF01590 SMART:SM00065 PROSI…	0
BM1736.6	3.2.1.1.9	HD.PLED.S two-component system, PleD related family, sensor kinase [EC:2.7.3.-]	tel:tll1282	two-component hybrid sensor and regulator [KO:K02489]	9e-43	barA_1	COG0642	2e-37	ETR1_PELHO	Copper;Endoplasmicreticulum;Ethylenesignalingpathway;Kinase;Membrane;Metal-binding;Multigenefamily;Phosphorylation;Receptor;Sensorytransduction;Transferase;Transmembrane;Two-componentregulatorysystem,Ethylene receptor 1 (EC 2.7.3.-) (PhETR1).	0	GO_ID:21626	TAIR|gene:2058499 SPTR:Q38846 symbol:AT2G40940.1 [GO:0004872 "receptor activity" evidence=TAS] [GO:0010105 "negative regulation of ethylene mediated signaling pathway" evidence=TAS] InterPro:IPR003594 Pfam:PF02518 InterPro:IPR003661 InterPro:IPR004358 InterPro:IPR003018 InterPro:IPR005467 InterPro:IPR002040 Pfam:PF00512 SMART:SM00387 PROSITE:PS50109 PRINTS:PR00344 Pfam:PF01590 SMART:SM00065 PROSI…	0
Ljwgs_103074.1	99.1.3.2.725	ZFP4_ARATH							ZFP4_ARATH	Metal-binding;Zinc;Zinc-finger,Zinc finger protein 4.	3e-21	GO_ID:37375	TAIR|gene:2013819 SPTR:Q39263 symbol:AT1G66140.1 [GO:0003700 "transcription factor activity" evidence=ISS] [GO:0045449 "regulation of transcription" evidence=TAS] [GO:0003676 "nucleic acid binding" evidence=ISS] [GO:0008270 "zinc ion binding" evidence=ISS] InterPro:IPR007087 Prosite:PS00028 Pfam:PF00096 PROSITE:PS50157 HSSP:Q38895 EMBL:AC026480 EMBL:L39647 EMBL:AF361630 EMBL:AY058087 EMBL:AY05606…	1e-21
Ljwgs_103074.1	99.1.4.2987	GO_ID:37375							ZFP4_ARATH	Metal-binding;Zinc;Zinc-finger,Zinc finger protein 4.	3e-21	GO_ID:37375	TAIR|gene:2013819 SPTR:Q39263 symbol:AT1G66140.1 [GO:0003700 "transcription factor activity" evidence=ISS] [GO:0045449 "regulation of transcription" evidence=TAS] [GO:0003676 "nucleic acid binding" evidence=ISS] [GO:0008270 "zinc ion binding" evidence=ISS] InterPro:IPR007087 Prosite:PS00028 Pfam:PF00096 PROSITE:PS50157 HSSP:Q38895 EMBL:AC026480 EMBL:L39647 EMBL:AF361630 EMBL:AY058087 EMBL:AY05606…	1e-21
Ljwgs_052418.1	1.9.4.15	E2.7.1.- [EC:2.7.1.-] [COG:COG0515 COG1493]	ath:At5g02290	T1E22.50; protein kinase, putative [EC:2.7.1.37] [KO:K00870]	1e-21	BH2504_1	COG0515	9e-10	EXS_ARATH	ATP-binding;Kinase;Leucine-richrepeat;Meiosis;Membrane;Nucleotide-binding;Phosphorylation;Receptor;Repeat;Serine/threonine-proteinkinase;Signal;Transferase;Transmembrane,Leucine-rich repeat receptor protein kinase EXS precursor (EC 2.7.1.37) (Extra sporogenous cells protein) (EXCESS MICROSPOROCYTES1 protein).	2e-25	GO_ID:52567	TAIR|gene:2200551 SPTR:Q9S9M5 symbol:AT1G16120.1 [GO:0016301 "kinase activity" evidence=ISS] [GO:0005618 "cell wall" evidence=ISS] [GO:0006468 "protein amino acid phosphorylation" evidence=ISS] InterPro:IPR000719 InterPro:IPR008271 Pfam:PF00069 Prosite:PS00108 ProDom:PD000001 PROSITE:PS50011 InterPro:IPR002919 HSSP:P08581 EMBL:AC010924 PIR:H86295 SPTR:Q9S9M5	6e-52
Ljwgs_052418.1	1.7.8.19	WAAY, rfaY lipopolysaccharide core biosynthesis protein RFAY [EC:2.7.-.-] [COG:COG0515]	ath:At5g02290	T1E22.50; protein kinase, putative [EC:2.7.1.37] [KO:K00870]	1e-21	BH2504_1	COG0515	9e-10	EXS_ARATH	ATP-binding;Kinase;Leucine-richrepeat;Meiosis;Membrane;Nucleotide-binding;Phosphorylation;Receptor;Repeat;Serine/threonine-proteinkinase;Signal;Transferase;Transmembrane,Leucine-rich repeat receptor protein kinase EXS precursor (EC 2.7.1.37) (Extra sporogenous cells protein) (EXCESS MICROSPOROCYTES1 protein).	2e-25	GO_ID:52567	TAIR|gene:2200551 SPTR:Q9S9M5 symbol:AT1G16120.1 [GO:0016301 "kinase activity" evidence=ISS] [GO:0005618 "cell wall" evidence=ISS] [GO:0006468 "protein amino acid phosphorylation" evidence=ISS] InterPro:IPR000719 InterPro:IPR008271 Pfam:PF00069 Prosite:PS00108 ProDom:PD000001 PROSITE:PS50011 InterPro:IPR002919 HSSP:P08581 EMBL:AC010924 PIR:H86295 SPTR:Q9S9M5	6e-52
Ljwgs_052418.1	1.1.17.19	E2.7.1.- [EC:2.7.1.-] [COG:COG0515 COG1493]	ath:At5g02290	T1E22.50; protein kinase, putative [EC:2.7.1.37] [KO:K00870]	1e-21	BH2504_1	COG0515	9e-10	EXS_ARATH	ATP-binding;Kinase;Leucine-richrepeat;Meiosis;Membrane;Nucleotide-binding;Phosphorylation;Receptor;Repeat;Serine/threonine-proteinkinase;Signal;Transferase;Transmembrane,Leucine-rich repeat receptor protein kinase EXS precursor (EC 2.7.1.37) (Extra sporogenous cells protein) (EXCESS MICROSPOROCYTES1 protein).	2e-25	GO_ID:52567	TAIR|gene:2200551 SPTR:Q9S9M5 symbol:AT1G16120.1 [GO:0016301 "kinase activity" evidence=ISS] [GO:0005618 "cell wall" evidence=ISS] [GO:0006468 "protein amino acid phosphorylation" evidence=ISS] InterPro:IPR000719 InterPro:IPR008271 Pfam:PF00069 Prosite:PS00108 ProDom:PD000001 PROSITE:PS50011 InterPro:IPR002919 HSSP:P08581 EMBL:AC010924 PIR:H86295 SPTR:Q9S9M5	6e-52
Ljwgs_052418.1	3.3.10.117	BMPR1 bone morphogenetic protein receptor, type I [EC:2.7.1.37]	ath:At5g02290	T1E22.50; protein kinase, putative [EC:2.7.1.37] [KO:K00870]	1e-21	BH2504_1	COG0515	9e-10	EXS_ARATH	ATP-binding;Kinase;Leucine-richrepeat;Meiosis;Membrane;Nucleotide-binding;Phosphorylation;Receptor;Repeat;Serine/threonine-proteinkinase;Signal;Transferase;Transmembrane,Leucine-rich repeat receptor protein kinase EXS precursor (EC 2.7.1.37) (Extra sporogenous cells protein) (EXCESS MICROSPOROCYTES1 protein).	2e-25	GO_ID:52567	TAIR|gene:2200551 SPTR:Q9S9M5 symbol:AT1G16120.1 [GO:0016301 "kinase activity" evidence=ISS] [GO:0005618 "cell wall" evidence=ISS] [GO:0006468 "protein amino acid phosphorylation" evidence=ISS] InterPro:IPR000719 InterPro:IPR008271 Pfam:PF00069 Prosite:PS00108 ProDom:PD000001 PROSITE:PS50011 InterPro:IPR002919 HSSP:P08581 EMBL:AC010924 PIR:H86295 SPTR:Q9S9M5	6e-52
Ljwgs_052418.1	1.11.16.8	E2.7.1.- [EC:2.7.1.-] [COG:COG0515 COG1493]	ath:At5g02290	T1E22.50; protein kinase, putative [EC:2.7.1.37] [KO:K00870]	1e-21	BH2504_1	COG0515	9e-10	EXS_ARATH	ATP-binding;Kinase;Leucine-richrepeat;Meiosis;Membrane;Nucleotide-binding;Phosphorylation;Receptor;Repeat;Serine/threonine-proteinkinase;Signal;Transferase;Transmembrane,Leucine-rich repeat receptor protein kinase EXS precursor (EC 2.7.1.37) (Extra sporogenous cells protein) (EXCESS MICROSPOROCYTES1 protein).	2e-25	GO_ID:52567	TAIR|gene:2200551 SPTR:Q9S9M5 symbol:AT1G16120.1 [GO:0016301 "kinase activity" evidence=ISS] [GO:0005618 "cell wall" evidence=ISS] [GO:0006468 "protein amino acid phosphorylation" evidence=ISS] InterPro:IPR000719 InterPro:IPR008271 Pfam:PF00069 Prosite:PS00108 ProDom:PD000001 PROSITE:PS50011 InterPro:IPR002919 HSSP:P08581 EMBL:AC010924 PIR:H86295 SPTR:Q9S9M5	6e-52
Ljwgs_052418.1	4.2.4	Cell cycle [CLASS:04110] [PATH:hsa04110] [COG:COG0515]	ath:At5g02290	T1E22.50; protein kinase, putative [EC:2.7.1.37] [KO:K00870]	1e-21	BH2504_1	COG0515	9e-10	EXS_ARATH	ATP-binding;Kinase;Leucine-richrepeat;Meiosis;Membrane;Nucleotide-binding;Phosphorylation;Receptor;Repeat;Serine/threonine-proteinkinase;Signal;Transferase;Transmembrane,Leucine-rich repeat receptor protein kinase EXS precursor (EC 2.7.1.37) (Extra sporogenous cells protein) (EXCESS MICROSPOROCYTES1 protein).	2e-25	GO_ID:52567	TAIR|gene:2200551 SPTR:Q9S9M5 symbol:AT1G16120.1 [GO:0016301 "kinase activity" evidence=ISS] [GO:0005618 "cell wall" evidence=ISS] [GO:0006468 "protein amino acid phosphorylation" evidence=ISS] InterPro:IPR000719 InterPro:IPR008271 Pfam:PF00069 Prosite:PS00108 ProDom:PD000001 PROSITE:PS50011 InterPro:IPR002919 HSSP:P08581 EMBL:AC010924 PIR:H86295 SPTR:Q9S9M5	6e-52
Ljwgs_052418.1	3.2.2.1	Protein kinase [EC:2.7.1.37]	ath:At5g02290	T1E22.50; protein kinase, putative [EC:2.7.1.37] [KO:K00870]	1e-21	BH2504_1	COG0515	9e-10	EXS_ARATH	ATP-binding;Kinase;Leucine-richrepeat;Meiosis;Membrane;Nucleotide-binding;Phosphorylation;Receptor;Repeat;Serine/threonine-proteinkinase;Signal;Transferase;Transmembrane,Leucine-rich repeat receptor protein kinase EXS precursor (EC 2.7.1.37) (Extra sporogenous cells protein) (EXCESS MICROSPOROCYTES1 protein).	2e-25	GO_ID:52567	TAIR|gene:2200551 SPTR:Q9S9M5 symbol:AT1G16120.1 [GO:0016301 "kinase activity" evidence=ISS] [GO:0005618 "cell wall" evidence=ISS] [GO:0006468 "protein amino acid phosphorylation" evidence=ISS] InterPro:IPR000719 InterPro:IPR008271 Pfam:PF00069 Prosite:PS00108 ProDom:PD000001 PROSITE:PS50011 InterPro:IPR002919 HSSP:P08581 EMBL:AC010924 PIR:H86295 SPTR:Q9S9M5	6e-52
chr1.TM1305.23.1	1.11.20.6	E1.1.1.1, adh alcohol dehydrogenase [EC:1.1.1.1] [COG:COG1012 COG1062 COG1064 COG1454] [GO:0004022 0004023 0004024 0004025]	ath:At1g77120	F22K20.19; alcohol dehydrogenase (ADH) [EC:1.1.1.1] [KO:K00001]	2e-35	ZadhC	COG1062	2e-19	ADH1_PEA	Metal-binding;Multigenefamily;NAD;Oxidoreductase;Zinc,Alcohol dehydrogenase 1 (EC 1.1.1.1).	2e-41	GO_ID:35417	TAIR|gene:3433665 SPTR:Q94AY6 symbol:ATADH [GO:0004022 "alcohol dehydrogenase activity" evidence=IEP] InterPro:IPR002085 Pfam:PF00107 InterPro:IPR000205 InterPro:IPR002328 Prosite:PS00059 HSSP:P11766 EMBL:AY045612 EMBL:AY090330 EMBL:AY536888 SPTR:Q94AY6	5e-36
chr1.TM1305.23.1	1.5.12.24	E1.1.1.1, adh alcohol dehydrogenase [EC:1.1.1.1] [COG:COG1012 COG1062 COG1064 COG1454] [GO:0004022 0004023 0004024 0004025]	ath:At1g77120	F22K20.19; alcohol dehydrogenase (ADH) [EC:1.1.1.1] [KO:K00001]	2e-35	ZadhC	COG1062	2e-19	ADH1_PEA	Metal-binding;Multigenefamily;NAD;Oxidoreductase;Zinc,Alcohol dehydrogenase 1 (EC 1.1.1.1).	2e-41	GO_ID:35417	TAIR|gene:3433665 SPTR:Q94AY6 symbol:ATADH [GO:0004022 "alcohol dehydrogenase activity" evidence=IEP] InterPro:IPR002085 Pfam:PF00107 InterPro:IPR000205 InterPro:IPR002328 Prosite:PS00059 HSSP:P11766 EMBL:AY045612 EMBL:AY090330 EMBL:AY536888 SPTR:Q94AY6	5e-36
chr1.TM1305.23.1	1.3.6.11	E1.1.1.1, adh alcohol dehydrogenase [EC:1.1.1.1] [COG:COG1012 COG1062 COG1064 COG1454] [GO:0004022 0004023 0004024 0004025]	ath:At1g77120	F22K20.19; alcohol dehydrogenase (ADH) [EC:1.1.1.1] [KO:K00001]	2e-35	ZadhC	COG1062	2e-19	ADH1_PEA	Metal-binding;Multigenefamily;NAD;Oxidoreductase;Zinc,Alcohol dehydrogenase 1 (EC 1.1.1.1).	2e-41	GO_ID:35417	TAIR|gene:3433665 SPTR:Q94AY6 symbol:ATADH [GO:0004022 "alcohol dehydrogenase activity" evidence=IEP] InterPro:IPR002085 Pfam:PF00107 InterPro:IPR000205 InterPro:IPR002328 Prosite:PS00059 HSSP:P11766 EMBL:AY045612 EMBL:AY090330 EMBL:AY536888 SPTR:Q94AY6	5e-36
chr1.TM1305.23.1	1.3.9.4	E1.1.1.1, adh alcohol dehydrogenase [EC:1.1.1.1] [COG:COG1012 COG1062 COG1064 COG1454] [GO:0004022 0004023 0004024 0004025]	ath:At1g77120	F22K20.19; alcohol dehydrogenase (ADH) [EC:1.1.1.1] [KO:K00001]	2e-35	ZadhC	COG1062	2e-19	ADH1_PEA	Metal-binding;Multigenefamily;NAD;Oxidoreductase;Zinc,Alcohol dehydrogenase 1 (EC 1.1.1.1).	2e-41	GO_ID:35417	TAIR|gene:3433665 SPTR:Q94AY6 symbol:ATADH [GO:0004022 "alcohol dehydrogenase activity" evidence=IEP] InterPro:IPR002085 Pfam:PF00107 InterPro:IPR000205 InterPro:IPR002328 Prosite:PS00059 HSSP:P11766 EMBL:AY045612 EMBL:AY090330 EMBL:AY536888 SPTR:Q94AY6	5e-36
chr1.TM1305.23.1	1.3.3.21	E1.1.1.1, adh alcohol dehydrogenase [EC:1.1.1.1] [COG:COG1012 COG1062 COG1064 COG1454] [GO:0004022 0004023 0004024 0004025]	ath:At1g77120	F22K20.19; alcohol dehydrogenase (ADH) [EC:1.1.1.1] [KO:K00001]	2e-35	ZadhC	COG1062	2e-19	ADH1_PEA	Metal-binding;Multigenefamily;NAD;Oxidoreductase;Zinc,Alcohol dehydrogenase 1 (EC 1.1.1.1).	2e-41	GO_ID:35417	TAIR|gene:3433665 SPTR:Q94AY6 symbol:ATADH [GO:0004022 "alcohol dehydrogenase activity" evidence=IEP] InterPro:IPR002085 Pfam:PF00107 InterPro:IPR000205 InterPro:IPR002328 Prosite:PS00059 HSSP:P11766 EMBL:AY045612 EMBL:AY090330 EMBL:AY536888 SPTR:Q94AY6	5e-36
chr1.TM1305.23.1	1.1.1.18	E1.1.1.1, adh alcohol dehydrogenase [EC:1.1.1.1] [COG:COG1012 COG1062 COG1064 COG1454] [GO:0004022 0004023 0004024 0004025]	ath:At1g77120	F22K20.19; alcohol dehydrogenase (ADH) [EC:1.1.1.1] [KO:K00001]	2e-35	ZadhC	COG1062	2e-19	ADH1_PEA	Metal-binding;Multigenefamily;NAD;Oxidoreductase;Zinc,Alcohol dehydrogenase 1 (EC 1.1.1.1).	2e-41	GO_ID:35417	TAIR|gene:3433665 SPTR:Q94AY6 symbol:ATADH [GO:0004022 "alcohol dehydrogenase activity" evidence=IEP] InterPro:IPR002085 Pfam:PF00107 InterPro:IPR000205 InterPro:IPR002328 Prosite:PS00059 HSSP:P11766 EMBL:AY045612 EMBL:AY090330 EMBL:AY536888 SPTR:Q94AY6	5e-36
chr1.TM1305.23.1	1.2.6.11	E1.1.1.284 S-(hydroxymethyl)glutathione dehydrogenase [EC:1.1.1.284] [COG:COG1062] [GO:0004327]	ath:At1g77120	F22K20.19; alcohol dehydrogenase (ADH) [EC:1.1.1.1] [KO:K00001]	2e-35	ZadhC	COG1062	2e-19	ADH1_PEA	Metal-binding;Multigenefamily;NAD;Oxidoreductase;Zinc,Alcohol dehydrogenase 1 (EC 1.1.1.1).	2e-41	GO_ID:35417	TAIR|gene:3433665 SPTR:Q94AY6 symbol:ATADH [GO:0004022 "alcohol dehydrogenase activity" evidence=IEP] InterPro:IPR002085 Pfam:PF00107 InterPro:IPR000205 InterPro:IPR002328 Prosite:PS00059 HSSP:P11766 EMBL:AY045612 EMBL:AY090330 EMBL:AY536888 SPTR:Q94AY6	5e-36
Ljwgs_102267.1	1.2.6.9	E1.11.1.7 peroxidase [EC:1.11.1.7] [GO:0004601]	ath:At5g05340	K18I23.14; peroxidase, putative [EC:1.11.1.7] [KO:K00430]	3e-35				PER1_ARAHY	3D-structure;Calcium;Glycoprotein;Heme;Hydrogenperoxide;Iron;Metal-binding;Multigenefamily;Oxidoreductase;Peroxidase;Pyrrolidonecarboxylicacid;Signal,Cationic peroxidase 1 precursor (EC 1.11.1.7) (PNPC1).	2e-45	GO_ID:8200	TAIR|gene:3435710 SPTR:Q9LE15 symbol:AT1G14540.1 [GO:0004601 "peroxidase activity" evidence=ISS] InterPro:IPR002016 InterPro:IPR000823 Pfam:PF00141 InterPro:IPR010255 PROSITE:PS00435 PROSITE:PS00436 PRINTS:PR00458 PROSITE:PS50873 PRINTS:PR00461 EMBL:AC012188 EMBL:AC010657 HSSP:P22195 GeneFarm:1503 SPTR:Q9LE15	8e-30
Ljwgs_102267.1	1.3.11.18	E1.11.1.7 peroxidase [EC:1.11.1.7] [GO:0004601]	ath:At5g05340	K18I23.14; peroxidase, putative [EC:1.11.1.7] [KO:K00430]	3e-35				PER1_ARAHY	3D-structure;Calcium;Glycoprotein;Heme;Hydrogenperoxide;Iron;Metal-binding;Multigenefamily;Oxidoreductase;Peroxidase;Pyrrolidonecarboxylicacid;Signal,Cationic peroxidase 1 precursor (EC 1.11.1.7) (PNPC1).	2e-45	GO_ID:8200	TAIR|gene:3435710 SPTR:Q9LE15 symbol:AT1G14540.1 [GO:0004601 "peroxidase activity" evidence=ISS] InterPro:IPR002016 InterPro:IPR000823 Pfam:PF00141 InterPro:IPR010255 PROSITE:PS00435 PROSITE:PS00436 PRINTS:PR00458 PROSITE:PS50873 PRINTS:PR00461 EMBL:AC012188 EMBL:AC010657 HSSP:P22195 GeneFarm:1503 SPTR:Q9LE15	8e-30
Ljwgs_102267.1	1.5.13.21	E1.11.1.7 peroxidase [EC:1.11.1.7] [GO:0004601]	ath:At5g05340	K18I23.14; peroxidase, putative [EC:1.11.1.7] [KO:K00430]	3e-35				PER1_ARAHY	3D-structure;Calcium;Glycoprotein;Heme;Hydrogenperoxide;Iron;Metal-binding;Multigenefamily;Oxidoreductase;Peroxidase;Pyrrolidonecarboxylicacid;Signal,Cationic peroxidase 1 precursor (EC 1.11.1.7) (PNPC1).	2e-45	GO_ID:8200	TAIR|gene:3435710 SPTR:Q9LE15 symbol:AT1G14540.1 [GO:0004601 "peroxidase activity" evidence=ISS] InterPro:IPR002016 InterPro:IPR000823 Pfam:PF00141 InterPro:IPR010255 PROSITE:PS00435 PROSITE:PS00436 PRINTS:PR00458 PROSITE:PS50873 PRINTS:PR00461 EMBL:AC012188 EMBL:AC010657 HSSP:P22195 GeneFarm:1503 SPTR:Q9LE15	8e-30
Ljwgs_102267.1	1.10.6.4	E1.11.1.7 peroxidase [EC:1.11.1.7] [GO:0004601]	ath:At5g05340	K18I23.14; peroxidase, putative [EC:1.11.1.7] [KO:K00430]	3e-35				PER1_ARAHY	3D-structure;Calcium;Glycoprotein;Heme;Hydrogenperoxide;Iron;Metal-binding;Multigenefamily;Oxidoreductase;Peroxidase;Pyrrolidonecarboxylicacid;Signal,Cationic peroxidase 1 precursor (EC 1.11.1.7) (PNPC1).	2e-45	GO_ID:8200	TAIR|gene:3435710 SPTR:Q9LE15 symbol:AT1G14540.1 [GO:0004601 "peroxidase activity" evidence=ISS] InterPro:IPR002016 InterPro:IPR000823 Pfam:PF00141 InterPro:IPR010255 PROSITE:PS00435 PROSITE:PS00436 PRINTS:PR00458 PROSITE:PS50873 PRINTS:PR00461 EMBL:AC012188 EMBL:AC010657 HSSP:P22195 GeneFarm:1503 SPTR:Q9LE15	8e-30
CM0457.18.4	99.1.4.2257	GO_ID:55418										GO_ID:55418	TAIR|gene:3690772 SPTR:Q9S7C7 symbol:AT1G70630.1 [GO:0005554 "molecular function unknown" evidence=ND] [GO:0000004 "biological process unknown" evidence=ND] [GO:0008372 "cellular component unknown" evidence=ND] EMBL:AC010796 EMBL:AC011663 PIR:E96730 SPTR:Q9S7C7	0
TC9915	99.2	Unclassified without homolog
Ljwgs_010512.1	99.2	Unclassified without homolog
Ljwgs_063854.1	99.1.4.1339	GO_ID:2778										GO_ID:2778	TAIR|gene:2064985 SPTR:Q9ZV08 symbol:AT2G39000.1 [GO:0008080 "N-acetyltransferase activity" evidence=ISS] [GO:0008152 "metabolism" evidence=ISS] InterPro:IPR000182 Pfam:PF00583 EMBL:AC005770 EMBL:BT014792 EMBL:BT015017 PIR:H84811 SPTR:Q9ZV08	3e-41
chr4.CM0265.23	99.1.4.6113	GO_ID:44335										GO_ID:44335	TAIR|gene:3701210 SPTR:Q9LV18 symbol:AT3G18215.1 [GO:0000004 "biological process unknown" evidence=ND] [GO:0005554 "molecular function unknown" evidence=ND] [GO:0008372 "cellular component unknown" evidence=ND] EMBL:AB020749 EMBL:AY056224 EMBL:AY091383 InterPro:IPR006747 Pfam:PF04654 SPTR:Q9LV18	2e-50
Ljwgs_032184.1	1.9.4.15	E2.7.1.- [EC:2.7.1.-] [COG:COG0515 COG1493]	ath:At4g28490	F20O9.180; leucine-rich repeat transmembrane protein kinase, putative [EC:2.7.1.37] [KO:K00870]	2e-45	YPL031c	COG0515	3e-19	SRK6_BRAOE	ATP-binding;Glycoprotein;Kinase;Membrane;Nucleotide-binding;Receptor;Self-incompatibility;Serine/threonine-proteinkinase;Signal;Transferase;Transmembrane,Putative serine/threonine-protein kinase receptor precursor (EC 2.7.1.37) (S-receptor kinase) (SRK).	2e-99	GO_ID:16402	TAIR|gene:2125461 SPTR:Q9ZR08 symbol:AT4G03230.1 [GO:0016301 "kinase activity" evidence=ISS] InterPro:IPR000719 InterPro:IPR008271 Pfam:PF00069 Prosite:PS00108 InterPro:IPR000742 InterPro:IPR006210 InterPro:IPR003609 InterPro:IPR000858 InterPro:IPR001480 Pfam:PF01453 SMART:SM00181 ProDom:PD000001 PROSITE:PS50011 PROSITE:PS50026 HSSP:Q62838 PROSITE:PS50948 SMART:SM00473 Pfam:PF00954 SMART:SM00108 …	4e-130
Ljwgs_032184.1	1.7.8.19	WAAY, rfaY lipopolysaccharide core biosynthesis protein RFAY [EC:2.7.-.-] [COG:COG0515]	ath:At4g28490	F20O9.180; leucine-rich repeat transmembrane protein kinase, putative [EC:2.7.1.37] [KO:K00870]	2e-45	YPL031c	COG0515	3e-19	SRK6_BRAOE	ATP-binding;Glycoprotein;Kinase;Membrane;Nucleotide-binding;Receptor;Self-incompatibility;Serine/threonine-proteinkinase;Signal;Transferase;Transmembrane,Putative serine/threonine-protein kinase receptor precursor (EC 2.7.1.37) (S-receptor kinase) (SRK).	2e-99	GO_ID:16402	TAIR|gene:2125461 SPTR:Q9ZR08 symbol:AT4G03230.1 [GO:0016301 "kinase activity" evidence=ISS] InterPro:IPR000719 InterPro:IPR008271 Pfam:PF00069 Prosite:PS00108 InterPro:IPR000742 InterPro:IPR006210 InterPro:IPR003609 InterPro:IPR000858 InterPro:IPR001480 Pfam:PF01453 SMART:SM00181 ProDom:PD000001 PROSITE:PS50011 PROSITE:PS50026 HSSP:Q62838 PROSITE:PS50948 SMART:SM00473 Pfam:PF00954 SMART:SM00108 …	4e-130
Ljwgs_032184.1	1.1.17.19	E2.7.1.- [EC:2.7.1.-] [COG:COG0515 COG1493]	ath:At4g28490	F20O9.180; leucine-rich repeat transmembrane protein kinase, putative [EC:2.7.1.37] [KO:K00870]	2e-45	YPL031c	COG0515	3e-19	SRK6_BRAOE	ATP-binding;Glycoprotein;Kinase;Membrane;Nucleotide-binding;Receptor;Self-incompatibility;Serine/threonine-proteinkinase;Signal;Transferase;Transmembrane,Putative serine/threonine-protein kinase receptor precursor (EC 2.7.1.37) (S-receptor kinase) (SRK).	2e-99	GO_ID:16402	TAIR|gene:2125461 SPTR:Q9ZR08 symbol:AT4G03230.1 [GO:0016301 "kinase activity" evidence=ISS] InterPro:IPR000719 InterPro:IPR008271 Pfam:PF00069 Prosite:PS00108 InterPro:IPR000742 InterPro:IPR006210 InterPro:IPR003609 InterPro:IPR000858 InterPro:IPR001480 Pfam:PF01453 SMART:SM00181 ProDom:PD000001 PROSITE:PS50011 PROSITE:PS50026 HSSP:Q62838 PROSITE:PS50948 SMART:SM00473 Pfam:PF00954 SMART:SM00108 …	4e-130
Ljwgs_032184.1	3.3.10.117	BMPR1 bone morphogenetic protein receptor, type I [EC:2.7.1.37]	ath:At4g28490	F20O9.180; leucine-rich repeat transmembrane protein kinase, putative [EC:2.7.1.37] [KO:K00870]	2e-45	YPL031c	COG0515	3e-19	SRK6_BRAOE	ATP-binding;Glycoprotein;Kinase;Membrane;Nucleotide-binding;Receptor;Self-incompatibility;Serine/threonine-proteinkinase;Signal;Transferase;Transmembrane,Putative serine/threonine-protein kinase receptor precursor (EC 2.7.1.37) (S-receptor kinase) (SRK).	2e-99	GO_ID:16402	TAIR|gene:2125461 SPTR:Q9ZR08 symbol:AT4G03230.1 [GO:0016301 "kinase activity" evidence=ISS] InterPro:IPR000719 InterPro:IPR008271 Pfam:PF00069 Prosite:PS00108 InterPro:IPR000742 InterPro:IPR006210 InterPro:IPR003609 InterPro:IPR000858 InterPro:IPR001480 Pfam:PF01453 SMART:SM00181 ProDom:PD000001 PROSITE:PS50011 PROSITE:PS50026 HSSP:Q62838 PROSITE:PS50948 SMART:SM00473 Pfam:PF00954 SMART:SM00108 …	4e-130
Ljwgs_032184.1	1.11.16.8	E2.7.1.- [EC:2.7.1.-] [COG:COG0515 COG1493]	ath:At4g28490	F20O9.180; leucine-rich repeat transmembrane protein kinase, putative [EC:2.7.1.37] [KO:K00870]	2e-45	YPL031c	COG0515	3e-19	SRK6_BRAOE	ATP-binding;Glycoprotein;Kinase;Membrane;Nucleotide-binding;Receptor;Self-incompatibility;Serine/threonine-proteinkinase;Signal;Transferase;Transmembrane,Putative serine/threonine-protein kinase receptor precursor (EC 2.7.1.37) (S-receptor kinase) (SRK).	2e-99	GO_ID:16402	TAIR|gene:2125461 SPTR:Q9ZR08 symbol:AT4G03230.1 [GO:0016301 "kinase activity" evidence=ISS] InterPro:IPR000719 InterPro:IPR008271 Pfam:PF00069 Prosite:PS00108 InterPro:IPR000742 InterPro:IPR006210 InterPro:IPR003609 InterPro:IPR000858 InterPro:IPR001480 Pfam:PF01453 SMART:SM00181 ProDom:PD000001 PROSITE:PS50011 PROSITE:PS50026 HSSP:Q62838 PROSITE:PS50948 SMART:SM00473 Pfam:PF00954 SMART:SM00108 …	4e-130
Ljwgs_032184.1	4.2.4	Cell cycle [CLASS:04110] [PATH:hsa04110] [COG:COG0515]	ath:At4g28490	F20O9.180; leucine-rich repeat transmembrane protein kinase, putative [EC:2.7.1.37] [KO:K00870]	2e-45	YPL031c	COG0515	3e-19	SRK6_BRAOE	ATP-binding;Glycoprotein;Kinase;Membrane;Nucleotide-binding;Receptor;Self-incompatibility;Serine/threonine-proteinkinase;Signal;Transferase;Transmembrane,Putative serine/threonine-protein kinase receptor precursor (EC 2.7.1.37) (S-receptor kinase) (SRK).	2e-99	GO_ID:16402	TAIR|gene:2125461 SPTR:Q9ZR08 symbol:AT4G03230.1 [GO:0016301 "kinase activity" evidence=ISS] InterPro:IPR000719 InterPro:IPR008271 Pfam:PF00069 Prosite:PS00108 InterPro:IPR000742 InterPro:IPR006210 InterPro:IPR003609 InterPro:IPR000858 InterPro:IPR001480 Pfam:PF01453 SMART:SM00181 ProDom:PD000001 PROSITE:PS50011 PROSITE:PS50026 HSSP:Q62838 PROSITE:PS50948 SMART:SM00473 Pfam:PF00954 SMART:SM00108 …	4e-130
Ljwgs_032184.1	3.2.2.1	Protein kinase [EC:2.7.1.37]	ath:At4g28490	F20O9.180; leucine-rich repeat transmembrane protein kinase, putative [EC:2.7.1.37] [KO:K00870]	2e-45	YPL031c	COG0515	3e-19	SRK6_BRAOE	ATP-binding;Glycoprotein;Kinase;Membrane;Nucleotide-binding;Receptor;Self-incompatibility;Serine/threonine-proteinkinase;Signal;Transferase;Transmembrane,Putative serine/threonine-protein kinase receptor precursor (EC 2.7.1.37) (S-receptor kinase) (SRK).	2e-99	GO_ID:16402	TAIR|gene:2125461 SPTR:Q9ZR08 symbol:AT4G03230.1 [GO:0016301 "kinase activity" evidence=ISS] InterPro:IPR000719 InterPro:IPR008271 Pfam:PF00069 Prosite:PS00108 InterPro:IPR000742 InterPro:IPR006210 InterPro:IPR003609 InterPro:IPR000858 InterPro:IPR001480 Pfam:PF01453 SMART:SM00181 ProDom:PD000001 PROSITE:PS50011 PROSITE:PS50026 HSSP:Q62838 PROSITE:PS50948 SMART:SM00473 Pfam:PF00954 SMART:SM00108 …	4e-130
gi6325801	99.2	Unclassified without homolog
chr5.CM0052.5	1.2.6.9	E1.11.1.7 peroxidase [EC:1.11.1.7] [GO:0004601]	ath:At1g71695	F14O23.6; peroxidase 12 (PER12) (P12) (PRXR6) [EC:1.11.1.7] [KO:K00430]	2e-69				PER12_ARATH	Calcium;Glycoprotein;Heme;Hydrogenperoxide;Iron;Metal-binding;Multigenefamily;Oxidoreductase;Peroxidase;Signal;Vacuole,Peroxidase 12 precursor (EC 1.11.1.7) (Atperox P12) (PRXR6) (ATP4a).	1e-69	GO_ID:49749	TAIR|gene:2207209 SPTR:O23044 symbol:AT1G05260.1 [GO:0004601 "peroxidase activity" evidence=ISS] InterPro:IPR002016 InterPro:IPR000823 Pfam:PF00141 InterPro:IPR010255 PROSITE:PS00435 PROSITE:PS00436 PRINTS:PR00458 PROSITE:PS50873 EMBL:AC000098 PRINTS:PR00461 EMBL:U97684 EMBL:BT004817 EMBL:AY084678 PIR:B86187 HSSP:O22443 GeneFarm:1833 SPTR:O23044	2e-34
chr5.CM0052.5	1.3.11.18	E1.11.1.7 peroxidase [EC:1.11.1.7] [GO:0004601]	ath:At1g71695	F14O23.6; peroxidase 12 (PER12) (P12) (PRXR6) [EC:1.11.1.7] [KO:K00430]	2e-69				PER12_ARATH	Calcium;Glycoprotein;Heme;Hydrogenperoxide;Iron;Metal-binding;Multigenefamily;Oxidoreductase;Peroxidase;Signal;Vacuole,Peroxidase 12 precursor (EC 1.11.1.7) (Atperox P12) (PRXR6) (ATP4a).	1e-69	GO_ID:49749	TAIR|gene:2207209 SPTR:O23044 symbol:AT1G05260.1 [GO:0004601 "peroxidase activity" evidence=ISS] InterPro:IPR002016 InterPro:IPR000823 Pfam:PF00141 InterPro:IPR010255 PROSITE:PS00435 PROSITE:PS00436 PRINTS:PR00458 PROSITE:PS50873 EMBL:AC000098 PRINTS:PR00461 EMBL:U97684 EMBL:BT004817 EMBL:AY084678 PIR:B86187 HSSP:O22443 GeneFarm:1833 SPTR:O23044	2e-34
chr5.CM0052.5	1.5.13.21	E1.11.1.7 peroxidase [EC:1.11.1.7] [GO:0004601]	ath:At1g71695	F14O23.6; peroxidase 12 (PER12) (P12) (PRXR6) [EC:1.11.1.7] [KO:K00430]	2e-69				PER12_ARATH	Calcium;Glycoprotein;Heme;Hydrogenperoxide;Iron;Metal-binding;Multigenefamily;Oxidoreductase;Peroxidase;Signal;Vacuole,Peroxidase 12 precursor (EC 1.11.1.7) (Atperox P12) (PRXR6) (ATP4a).	1e-69	GO_ID:49749	TAIR|gene:2207209 SPTR:O23044 symbol:AT1G05260.1 [GO:0004601 "peroxidase activity" evidence=ISS] InterPro:IPR002016 InterPro:IPR000823 Pfam:PF00141 InterPro:IPR010255 PROSITE:PS00435 PROSITE:PS00436 PRINTS:PR00458 PROSITE:PS50873 EMBL:AC000098 PRINTS:PR00461 EMBL:U97684 EMBL:BT004817 EMBL:AY084678 PIR:B86187 HSSP:O22443 GeneFarm:1833 SPTR:O23044	2e-34
chr5.CM0052.5	1.10.6.4	E1.11.1.7 peroxidase [EC:1.11.1.7] [GO:0004601]	ath:At1g71695	F14O23.6; peroxidase 12 (PER12) (P12) (PRXR6) [EC:1.11.1.7] [KO:K00430]	2e-69				PER12_ARATH	Calcium;Glycoprotein;Heme;Hydrogenperoxide;Iron;Metal-binding;Multigenefamily;Oxidoreductase;Peroxidase;Signal;Vacuole,Peroxidase 12 precursor (EC 1.11.1.7) (Atperox P12) (PRXR6) (ATP4a).	1e-69	GO_ID:49749	TAIR|gene:2207209 SPTR:O23044 symbol:AT1G05260.1 [GO:0004601 "peroxidase activity" evidence=ISS] InterPro:IPR002016 InterPro:IPR000823 Pfam:PF00141 InterPro:IPR010255 PROSITE:PS00435 PROSITE:PS00436 PRINTS:PR00458 PROSITE:PS50873 EMBL:AC000098 PRINTS:PR00461 EMBL:U97684 EMBL:BT004817 EMBL:AY084678 PIR:B86187 HSSP:O22443 GeneFarm:1833 SPTR:O23044	2e-34
Ljwgs_067313.1	2.3.8.1	proteasome [EC:3.4.25.1] [COG:COG0638]	cal:orf19.458	BCS1; mitochondrial protein of the CDC48/PAS1/SEC18 ATPase family [EC:3.4.25.1 3.6.1.3] [KO:K01418 K01509]	7e-20	YDR375c_2	COG0464	2e-19	BCS1_HUMAN	ATP-binding;Chaperone;Diseasemutation;Membrane;Mitochondrion;Nucleotide-binding;Transmembrane,Mitochondrial chaperone BCS1 (BCS1-like protein) (H-BCS1).	3e-21	GO_ID:51825	TAIR|gene:2078006 SPTR:Q8GZ01 symbol:AT3G50940.1 [GO:0005524 "ATP binding" evidence=ISS] [GO:0016887 "ATPase activity" evidence=ISS] InterPro:IPR003593 InterPro:IPR003959 InterPro:IPR003960 Pfam:PF00004 Prosite:PS00674 SMART:SM00382 HSSP:Q9LCZ4 GO:GO:0009507 EMBL:AK117288 SPTR:Q8GZ01	2e-66
Ljwgs_067313.1	4.2.2.23.10	SPOVK stage V sporulation protein K [COG:COG0464]	cal:orf19.458	BCS1; mitochondrial protein of the CDC48/PAS1/SEC18 ATPase family [EC:3.4.25.1 3.6.1.3] [KO:K01418 K01509]	7e-20	YDR375c_2	COG0464	2e-19	BCS1_HUMAN	ATP-binding;Chaperone;Diseasemutation;Membrane;Mitochondrion;Nucleotide-binding;Transmembrane,Mitochondrial chaperone BCS1 (BCS1-like protein) (H-BCS1).	3e-21	GO_ID:51825	TAIR|gene:2078006 SPTR:Q8GZ01 symbol:AT3G50940.1 [GO:0005524 "ATP binding" evidence=ISS] [GO:0016887 "ATPase activity" evidence=ISS] InterPro:IPR003593 InterPro:IPR003959 InterPro:IPR003960 Pfam:PF00004 Prosite:PS00674 SMART:SM00382 HSSP:Q9LCZ4 GO:GO:0009507 EMBL:AK117288 SPTR:Q8GZ01	2e-66
[truncated: 340 more rows]
