# Supplementary material for: Dissection of Symbiosis and Organ Development by Integrated Transcriptome Analysis of Lotus japonicus Mutant and Wild-Type Plants
Source: PLoS One. 2009 Aug 7;4(8):e6556. doi: 10.1371/journal.pone.0006556 (PMC2717213; doi:10.1371/journal.pone.0006556)
Supplement: Folder S4 — Cyclops mutant (0.59 MB ZIP) [file pone.0006556.s012.zip › S4.CYCLOPS MUTANT copy/4.1. Cyclops vs wild type specific transcript/4.1.12/4.1.12.nodulin.txt]

chr1.CM0001.63	1.11.11.12	MHPE 4-hydroxy 2-oxovalerate aldolase [EC:4.1.3.-] [COG:COG0119] [GO:0008701]	ath:At1g74040	F2P9.9; 2-isopropylmalate synthase 1 (IMS1) [EC:2.3.3.13] [KO:K01649]	0	slr0186	COG0119	7e-130	LEU1_SOYBN	Amino-acidbiosynthesis;Branched-chainaminoacidbiosynthesis;Leucinebiosynthesis;Nitrogenfixation;Nodulation;Transferase,Probable 2-isopropylmalate synthase (EC 2.3.3.13) (Alpha- isopropylmalate synthase) (Alpha-IPM synthetase) (Late nodulin 56) (N- 56).	0	GO_ID:33233	TIGR_CMR|BA1420 SPTR:Q81T68 symbol:BA1420 "2-isopropylmalate synthase" [GO:0003852 "2-isopropylmalate synthase activity" evidence=ISS] [GO:0009098 "leucine biosynthesis" evidence=ISS] HAMAP:MF_01025 InterPro:IPR002034 Interpro:IPR000891 Pfam:PF00682 PROSITE:PS50991 PROSITE:PS00815 PROSITE:PS00816 InterPro:IPR005671 TIGRFAMs:TIGR00973 EMBL:AE017334 EMBL:AE017225 EMBL:AE017028 TIGR:BA1420 TIGR:GBAA…	1e-97
chr1.CM0001.63	1.5.8.15	E2.3.3.14 homocitrate synthase [EC:2.3.3.14] [COG:COG0119] [GO:0004410]	ath:At1g74040	F2P9.9; 2-isopropylmalate synthase 1 (IMS1) [EC:2.3.3.13] [KO:K01649]	0	slr0186	COG0119	7e-130	LEU1_SOYBN	Amino-acidbiosynthesis;Branched-chainaminoacidbiosynthesis;Leucinebiosynthesis;Nitrogenfixation;Nodulation;Transferase,Probable 2-isopropylmalate synthase (EC 2.3.3.13) (Alpha- isopropylmalate synthase) (Alpha-IPM synthetase) (Late nodulin 56) (N- 56).	0	GO_ID:33233	TIGR_CMR|BA1420 SPTR:Q81T68 symbol:BA1420 "2-isopropylmalate synthase" [GO:0003852 "2-isopropylmalate synthase activity" evidence=ISS] [GO:0009098 "leucine biosynthesis" evidence=ISS] HAMAP:MF_01025 InterPro:IPR002034 Interpro:IPR000891 Pfam:PF00682 PROSITE:PS50991 PROSITE:PS00815 PROSITE:PS00816 InterPro:IPR005671 TIGRFAMs:TIGR00973 EMBL:AE017334 EMBL:AE017225 EMBL:AE017028 TIGR:BA1420 TIGR:GBAA…	1e-97
chr1.CM0001.63	1.5.6.24	E4.1.3.4, hmgL hydroxymethylglutaryl-CoA lyase [EC:4.1.3.4] [COG:COG0119] [GO:0004419]	ath:At1g74040	F2P9.9; 2-isopropylmalate synthase 1 (IMS1) [EC:2.3.3.13] [KO:K01649]	0	slr0186	COG0119	7e-130	LEU1_SOYBN	Amino-acidbiosynthesis;Branched-chainaminoacidbiosynthesis;Leucinebiosynthesis;Nitrogenfixation;Nodulation;Transferase,Probable 2-isopropylmalate synthase (EC 2.3.3.13) (Alpha- isopropylmalate synthase) (Alpha-IPM synthetase) (Late nodulin 56) (N- 56).	0	GO_ID:33233	TIGR_CMR|BA1420 SPTR:Q81T68 symbol:BA1420 "2-isopropylmalate synthase" [GO:0003852 "2-isopropylmalate synthase activity" evidence=ISS] [GO:0009098 "leucine biosynthesis" evidence=ISS] HAMAP:MF_01025 InterPro:IPR002034 Interpro:IPR000891 Pfam:PF00682 PROSITE:PS50991 PROSITE:PS00815 PROSITE:PS00816 InterPro:IPR005671 TIGRFAMs:TIGR00973 EMBL:AE017334 EMBL:AE017225 EMBL:AE017028 TIGR:BA1420 TIGR:GBAA…	1e-97
chr1.CM0001.63	1.5.13.34	MHPE 4-hydroxy 2-oxovalerate aldolase [EC:4.1.3.-] [COG:COG0119] [GO:0008701]	ath:At1g74040	F2P9.9; 2-isopropylmalate synthase 1 (IMS1) [EC:2.3.3.13] [KO:K01649]	0	slr0186	COG0119	7e-130	LEU1_SOYBN	Amino-acidbiosynthesis;Branched-chainaminoacidbiosynthesis;Leucinebiosynthesis;Nitrogenfixation;Nodulation;Transferase,Probable 2-isopropylmalate synthase (EC 2.3.3.13) (Alpha- isopropylmalate synthase) (Alpha-IPM synthetase) (Late nodulin 56) (N- 56).	0	GO_ID:33233	TIGR_CMR|BA1420 SPTR:Q81T68 symbol:BA1420 "2-isopropylmalate synthase" [GO:0003852 "2-isopropylmalate synthase activity" evidence=ISS] [GO:0009098 "leucine biosynthesis" evidence=ISS] HAMAP:MF_01025 InterPro:IPR002034 Interpro:IPR000891 Pfam:PF00682 PROSITE:PS50991 PROSITE:PS00815 PROSITE:PS00816 InterPro:IPR005671 TIGRFAMs:TIGR00973 EMBL:AE017334 EMBL:AE017225 EMBL:AE017028 TIGR:BA1420 TIGR:GBAA…	1e-97
chr1.CM0001.63	1.5.7.8	E2.3.3.13, leuA 2-isopropylmalate synthase [EC:2.3.3.13] [COG:COG0119] [GO:0003852]	ath:At1g74040	F2P9.9; 2-isopropylmalate synthase 1 (IMS1) [EC:2.3.3.13] [KO:K01649]	0	slr0186	COG0119	7e-130	LEU1_SOYBN	Amino-acidbiosynthesis;Branched-chainaminoacidbiosynthesis;Leucinebiosynthesis;Nitrogenfixation;Nodulation;Transferase,Probable 2-isopropylmalate synthase (EC 2.3.3.13) (Alpha- isopropylmalate synthase) (Alpha-IPM synthetase) (Late nodulin 56) (N- 56).	0	GO_ID:33233	TIGR_CMR|BA1420 SPTR:Q81T68 symbol:BA1420 "2-isopropylmalate synthase" [GO:0003852 "2-isopropylmalate synthase activity" evidence=ISS] [GO:0009098 "leucine biosynthesis" evidence=ISS] HAMAP:MF_01025 InterPro:IPR002034 Interpro:IPR000891 Pfam:PF00682 PROSITE:PS50991 PROSITE:PS00815 PROSITE:PS00816 InterPro:IPR005671 TIGRFAMs:TIGR00973 EMBL:AE017334 EMBL:AE017225 EMBL:AE017028 TIGR:BA1420 TIGR:GBAA…	1e-97
chr1.CM0001.63	1.11.2.3	MHPE 4-hydroxy 2-oxovalerate aldolase [EC:4.1.3.-] [COG:COG0119] [GO:0008701]	ath:At1g74040	F2P9.9; 2-isopropylmalate synthase 1 (IMS1) [EC:2.3.3.13] [KO:K01649]	0	slr0186	COG0119	7e-130	LEU1_SOYBN	Amino-acidbiosynthesis;Branched-chainaminoacidbiosynthesis;Leucinebiosynthesis;Nitrogenfixation;Nodulation;Transferase,Probable 2-isopropylmalate synthase (EC 2.3.3.13) (Alpha- isopropylmalate synthase) (Alpha-IPM synthetase) (Late nodulin 56) (N- 56).	0	GO_ID:33233	TIGR_CMR|BA1420 SPTR:Q81T68 symbol:BA1420 "2-isopropylmalate synthase" [GO:0003852 "2-isopropylmalate synthase activity" evidence=ISS] [GO:0009098 "leucine biosynthesis" evidence=ISS] HAMAP:MF_01025 InterPro:IPR002034 Interpro:IPR000891 Pfam:PF00682 PROSITE:PS50991 PROSITE:PS00815 PROSITE:PS00816 InterPro:IPR005671 TIGRFAMs:TIGR00973 EMBL:AE017334 EMBL:AE017225 EMBL:AE017028 TIGR:BA1420 TIGR:GBAA…	1e-97
chr1.CM0001.63	1.1.11.49	E2.3.3.14 homocitrate synthase [EC:2.3.3.14] [COG:COG0119] [GO:0004410]	ath:At1g74040	F2P9.9; 2-isopropylmalate synthase 1 (IMS1) [EC:2.3.3.13] [KO:K01649]	0	slr0186	COG0119	7e-130	LEU1_SOYBN	Amino-acidbiosynthesis;Branched-chainaminoacidbiosynthesis;Leucinebiosynthesis;Nitrogenfixation;Nodulation;Transferase,Probable 2-isopropylmalate synthase (EC 2.3.3.13) (Alpha- isopropylmalate synthase) (Alpha-IPM synthetase) (Late nodulin 56) (N- 56).	0	GO_ID:33233	TIGR_CMR|BA1420 SPTR:Q81T68 symbol:BA1420 "2-isopropylmalate synthase" [GO:0003852 "2-isopropylmalate synthase activity" evidence=ISS] [GO:0009098 "leucine biosynthesis" evidence=ISS] HAMAP:MF_01025 InterPro:IPR002034 Interpro:IPR000891 Pfam:PF00682 PROSITE:PS50991 PROSITE:PS00815 PROSITE:PS00816 InterPro:IPR005671 TIGRFAMs:TIGR00973 EMBL:AE017334 EMBL:AE017225 EMBL:AE017028 TIGR:BA1420 TIGR:GBAA…	1e-97
chr1.CM0001.63	1.3.4.2	E4.1.3.4, hmgL hydroxymethylglutaryl-CoA lyase [EC:4.1.3.4] [COG:COG0119] [GO:0004419]	ath:At1g74040	F2P9.9; 2-isopropylmalate synthase 1 (IMS1) [EC:2.3.3.13] [KO:K01649]	0	slr0186	COG0119	7e-130	LEU1_SOYBN	Amino-acidbiosynthesis;Branched-chainaminoacidbiosynthesis;Leucinebiosynthesis;Nitrogenfixation;Nodulation;Transferase,Probable 2-isopropylmalate synthase (EC 2.3.3.13) (Alpha- isopropylmalate synthase) (Alpha-IPM synthetase) (Late nodulin 56) (N- 56).	0	GO_ID:33233	TIGR_CMR|BA1420 SPTR:Q81T68 symbol:BA1420 "2-isopropylmalate synthase" [GO:0003852 "2-isopropylmalate synthase activity" evidence=ISS] [GO:0009098 "leucine biosynthesis" evidence=ISS] HAMAP:MF_01025 InterPro:IPR002034 Interpro:IPR000891 Pfam:PF00682 PROSITE:PS50991 PROSITE:PS00815 PROSITE:PS00816 InterPro:IPR005671 TIGRFAMs:TIGR00973 EMBL:AE017334 EMBL:AE017225 EMBL:AE017028 TIGR:BA1420 TIGR:GBAA…	1e-97
chr1.CM0001.63	1.1.14.10.2	E1.2.1.10M, mhpF acetaldehyde dehydrogenase [COG:COG0119]	ath:At1g74040	F2P9.9; 2-isopropylmalate synthase 1 (IMS1) [EC:2.3.3.13] [KO:K01649]	0	slr0186	COG0119	7e-130	LEU1_SOYBN	Amino-acidbiosynthesis;Branched-chainaminoacidbiosynthesis;Leucinebiosynthesis;Nitrogenfixation;Nodulation;Transferase,Probable 2-isopropylmalate synthase (EC 2.3.3.13) (Alpha- isopropylmalate synthase) (Alpha-IPM synthetase) (Late nodulin 56) (N- 56).	0	GO_ID:33233	TIGR_CMR|BA1420 SPTR:Q81T68 symbol:BA1420 "2-isopropylmalate synthase" [GO:0003852 "2-isopropylmalate synthase activity" evidence=ISS] [GO:0009098 "leucine biosynthesis" evidence=ISS] HAMAP:MF_01025 InterPro:IPR002034 Interpro:IPR000891 Pfam:PF00682 PROSITE:PS50991 PROSITE:PS00815 PROSITE:PS00816 InterPro:IPR005671 TIGRFAMs:TIGR00973 EMBL:AE017334 EMBL:AE017225 EMBL:AE017028 TIGR:BA1420 TIGR:GBAA…	1e-97
chr1.CM0001.63	1.1.11.7.2	E1.2.1.10M, mhpF acetaldehyde dehydrogenase [COG:COG0119]	ath:At1g74040	F2P9.9; 2-isopropylmalate synthase 1 (IMS1) [EC:2.3.3.13] [KO:K01649]	0	slr0186	COG0119	7e-130	LEU1_SOYBN	Amino-acidbiosynthesis;Branched-chainaminoacidbiosynthesis;Leucinebiosynthesis;Nitrogenfixation;Nodulation;Transferase,Probable 2-isopropylmalate synthase (EC 2.3.3.13) (Alpha- isopropylmalate synthase) (Alpha-IPM synthetase) (Late nodulin 56) (N- 56).	0	GO_ID:33233	TIGR_CMR|BA1420 SPTR:Q81T68 symbol:BA1420 "2-isopropylmalate synthase" [GO:0003852 "2-isopropylmalate synthase activity" evidence=ISS] [GO:0009098 "leucine biosynthesis" evidence=ISS] HAMAP:MF_01025 InterPro:IPR002034 Interpro:IPR000891 Pfam:PF00682 PROSITE:PS50991 PROSITE:PS00815 PROSITE:PS00816 InterPro:IPR005671 TIGRFAMs:TIGR00973 EMBL:AE017334 EMBL:AE017225 EMBL:AE017028 TIGR:BA1420 TIGR:GBAA…	1e-97
chr1.CM0001.63	1.1.11.48	E2.3.3.13, leuA 2-isopropylmalate synthase [EC:2.3.3.13] [COG:COG0119] [GO:0003852]	ath:At1g74040	F2P9.9; 2-isopropylmalate synthase 1 (IMS1) [EC:2.3.3.13] [KO:K01649]	0	slr0186	COG0119	7e-130	LEU1_SOYBN	Amino-acidbiosynthesis;Branched-chainaminoacidbiosynthesis;Leucinebiosynthesis;Nitrogenfixation;Nodulation;Transferase,Probable 2-isopropylmalate synthase (EC 2.3.3.13) (Alpha- isopropylmalate synthase) (Alpha-IPM synthetase) (Late nodulin 56) (N- 56).	0	GO_ID:33233	TIGR_CMR|BA1420 SPTR:Q81T68 symbol:BA1420 "2-isopropylmalate synthase" [GO:0003852 "2-isopropylmalate synthase activity" evidence=ISS] [GO:0009098 "leucine biosynthesis" evidence=ISS] HAMAP:MF_01025 InterPro:IPR002034 Interpro:IPR000891 Pfam:PF00682 PROSITE:PS50991 PROSITE:PS00815 PROSITE:PS00816 InterPro:IPR005671 TIGRFAMs:TIGR00973 EMBL:AE017334 EMBL:AE017225 EMBL:AE017028 TIGR:BA1420 TIGR:GBAA…	1e-97
chr1.CM0001.63	1.1.14.33	E4.1.3.4, hmgL hydroxymethylglutaryl-CoA lyase [EC:4.1.3.4] [COG:COG0119] [GO:0004419]	ath:At1g74040	F2P9.9; 2-isopropylmalate synthase 1 (IMS1) [EC:2.3.3.13] [KO:K01649]	0	slr0186	COG0119	7e-130	LEU1_SOYBN	Amino-acidbiosynthesis;Branched-chainaminoacidbiosynthesis;Leucinebiosynthesis;Nitrogenfixation;Nodulation;Transferase,Probable 2-isopropylmalate synthase (EC 2.3.3.13) (Alpha- isopropylmalate synthase) (Alpha-IPM synthetase) (Late nodulin 56) (N- 56).	0	GO_ID:33233	TIGR_CMR|BA1420 SPTR:Q81T68 symbol:BA1420 "2-isopropylmalate synthase" [GO:0003852 "2-isopropylmalate synthase activity" evidence=ISS] [GO:0009098 "leucine biosynthesis" evidence=ISS] HAMAP:MF_01025 InterPro:IPR002034 Interpro:IPR000891 Pfam:PF00682 PROSITE:PS50991 PROSITE:PS00815 PROSITE:PS00816 InterPro:IPR005671 TIGRFAMs:TIGR00973 EMBL:AE017334 EMBL:AE017225 EMBL:AE017028 TIGR:BA1420 TIGR:GBAA…	1e-97
chr1.CM0001.63	1.11.3.6	MHPE 4-hydroxy 2-oxovalerate aldolase [EC:4.1.3.-] [COG:COG0119] [GO:0008701]	ath:At1g74040	F2P9.9; 2-isopropylmalate synthase 1 (IMS1) [EC:2.3.3.13] [KO:K01649]	0	slr0186	COG0119	7e-130	LEU1_SOYBN	Amino-acidbiosynthesis;Branched-chainaminoacidbiosynthesis;Leucinebiosynthesis;Nitrogenfixation;Nodulation;Transferase,Probable 2-isopropylmalate synthase (EC 2.3.3.13) (Alpha- isopropylmalate synthase) (Alpha-IPM synthetase) (Late nodulin 56) (N- 56).	0	GO_ID:33233	TIGR_CMR|BA1420 SPTR:Q81T68 symbol:BA1420 "2-isopropylmalate synthase" [GO:0003852 "2-isopropylmalate synthase activity" evidence=ISS] [GO:0009098 "leucine biosynthesis" evidence=ISS] HAMAP:MF_01025 InterPro:IPR002034 Interpro:IPR000891 Pfam:PF00682 PROSITE:PS50991 PROSITE:PS00815 PROSITE:PS00816 InterPro:IPR005671 TIGRFAMs:TIGR00973 EMBL:AE017334 EMBL:AE017225 EMBL:AE017028 TIGR:BA1420 TIGR:GBAA…	1e-97
