# Supplementary material for: Dissection of Symbiosis and Organ Development by Integrated Transcriptome Analysis of Lotus japonicus Mutant and Wild-Type Plants
Source: PLoS One. 2009 Aug 7;4(8):e6556. doi: 10.1371/journal.pone.0006556 (PMC2717213; doi:10.1371/journal.pone.0006556)
Supplement: Folder S4 — Cyclops mutant (0.59 MB ZIP) [file pone.0006556.s012.zip › S4.CYCLOPS MUTANT copy/4.1. Cyclops vs wild type specific transcript/4.1.13/-4.1.13.ID list.txt]

	M	FDR
	T28 - T25	T28 - T25
gi45399654_at	-4.009191941	1.61E-08
Ljwgs_041573.0.1_at	-3.24373205	0.015696947
gi45413571_x_at	-3.151598023	0.020233471
Ljwgs_011455.1.1_at	-3.058952613	0.00626225
chr4.CM0161.49_x_at	-2.831831557	0.02011516
gi45620459_at	-2.763960895	8.86E-09
gi45626430_at	-2.742766058	0.043003459
chr2.CM0191.49_x_at	-2.605590706	0.03807325
TC19946_at	-2.589776409	0.002456571
gi45608385_at	-2.587081304	3.71E-05
TC18592_at	-2.554726376	5.17E-05
gi45400542_at	-2.511193436	4.47E-11
chr1.CM0206.97.1_at	-2.37874612	0.007394627
Ljwgs_042629.0.1_at	-2.316393283	0.026835403
Ljwgs_003732.1_at	-2.280157503	0.04413791
gi45401060_at	-2.272297237	0.010898488
gi45635935_at	-2.257203868	0.038009899
chr2.TM0417.0.1_at	-2.248789512	0.001504701
gi45630697_at	-2.168341705	0.043017799
Ljwgs_128127.2.1_at	-2.117998808	0.026652364
Ljwgs_048790.2_at	-2.086296765	0.036124632
gi45623146_at	-2.017071714	0.03961311
gi45349851_at	-2.011657539	0.030250388
gi45403267_at	-1.966793791	0.010429471
chr1.CM0171.73.2_at	-1.911833769	0.03710536
gi45613869_at	-1.906719736	2.24E-06
chr5.CM0072.34_at	-1.890768689	0.010784573
gi45355726_at	-1.849477859	0.036863669
Ljwgs_071572.0.1_at	-1.820664916	0.03317966
Ljwgs_112881.1_s_at	-1.8101249	0.03961311
gi7776691_at	-1.809194473	0.046672569
chr4.CM0075.19_at	-1.783683266	1.54E-07
Ljwgs_057483.1_at	-1.77139337	0.042951644
Ljwgs_059813.1_at	-1.76138321	0.002108187
chr5.CM0096.11_x_at	-1.741401265	0.04402904
Ljwgs_078125.0.1_at	-1.732432578	0.000177361
Ljwgs_142803.1_s_at	-1.730480603	1.58E-05
chr4.CM0026.37_at	-1.729204876	0.024545242
gi45352688_at	-1.728225636	4.52E-06
gi45623819_at	-1.642566518	0.013030569
chr3.CM0135.27_at	-1.593857577	0.045505205
TM1031.5.1_at	-1.577150664	0.043017799
gi45415391_at	-1.562971188	0.000905626
Ljwgs_077298.1_s_at	-1.531077189	4.62E-06
Ljwgs_144426.1_at	-1.499513936	0.000230947
gi28804192_at	-1.467911903	0.00157916
Ljwgs_090290.1_x_at	-1.40989615	0.003763607
chr3.TM1367.29.1_s_at	-1.402799611	0.023923567
gi7719433_at	-1.396856807	0.00014224
Ljwgs_036365.1_at	-1.396694022	0.006289046
Lj-MIR414_at	-1.390262253	0.007984062
gi45612300_at	-1.38914544	0.000546073
chr1.CM0398.10_at	-1.384594523	0.00086701
gi45620314_at	-1.354876704	8.37E-06
Ljwgs_068775.1_at	-1.322567014	4.52E-06
Ljwgs_075968.1.1_at	-1.300407567	0.000132254
gi45636835_at	-1.274387893	0.048643882
TC20067_at	-1.273009842	0.020021101
gi45604768_at	-1.240865086	0.008049135
TC16513_at	-1.235367165	0.038009899
chr4.CM0003.54.1_at	-1.217575932	0.020152038
gi45573103_at	-1.210541866	0.001458708
Ljwgs_068246.0.1_at	-1.197778672	0.000547719
Ljwgs_020452.1_at	-1.182368833	0.032754713
chr6.TM1514.8.1_at	-1.133508238	0.006868996
gi45630948_at	-1.122681099	0.000113706
gi45352155_at	-1.120663544	0.047565195
Ljwgs_063174.1_at	-1.11557587	0.034525352
gi45607697_at	-1.104482491	0.032754713
Lj-MIR172b_at	-1.097310898	0.013184383
Ljwgs_068637.1_at	-1.081229462	0.018878718
Ljwgs_016645.1_x_at	-1.063989132	0.003894595
gi45610563_x_at	-1.045343695	0.002796091
TM1131.16.1_at	-1.043636629	0.04402904
TC15989_at	-1.040097389	0.047565262
TC18611_at	-1.029797887	0.044861745
TM1040.3_s_at	-1.026696729	0.017281809
gi45355440_at	-1.026363757	0.007984062
Ljwgs_127358.1_x_at	-1.02469742	0.038009899
Ljwgs_010450.1_s_at	-1.023435332	0.002286021
Ljwgs_022456.1_at	-1.002662084	0.026994425
Ljwgs_044402.1_at	1.001864949	0.004285067
chr5.CM0148.34.1_s_at	1.003028309	2.58E-09
Ljwgs_130389.1.1_x_at	1.008869585	0.036116953
Ljwgs_049546.1_at	1.012657812	0.018175953
chr3.CM0711.11_at	1.023181722	0.000163006
Ljwgs_063231.1_at	1.03000253	0.043751423
Ljwgs_015385.2_at	1.051903834	0.047328526
chr5.CM0278.33.1_s_at	1.057863393	0.019210041
Ljwgs_088391.2_at	1.08402414	0.010475036
chr4.TM0387.21_at	1.103568751	0.020470555
Ljwgs_051543.3_at	1.104317823	0.018323425
Ljwgs_094296.1_at	1.122901131	0.03317966
Ljwgs_007741.1_at	1.122980629	0.022871971
Ljwgs_047715.1_at	1.134894588	0.000443962
Ljwgs_104171.1_s_at	1.135015769	0.000894244
chr1.CM1413.6_at	1.145608665	0.010598659
chr6.CM0885.29.1_s_at	1.17206894	0.034691662
Ljwgs_045463.1_at	1.192684981	0.030755615
Ljwgs_086355.0.1_s_at	1.193102604	0.000313846
TC12396_at	1.211768572	0.002633135
chr4.CM0739.34_at	1.224868595	0.00733976
Ljwgs_062192.1_at	1.227374233	0.02011516
Ljwgs_084730.1.1_s_at	1.236999206	4.47E-11
chr3.TM0450.1_at	1.241491208	0.020021101
Ljwgs_020088.2_at	1.259798839	0.03710536
TM0556.24_at	1.28975902	0.011204135
Ljwgs_009063.2_at	1.292807091	0.020928959
Ljwgs_048267.2_at	1.304731119	0.00467546
Ljwgs_040798.1_at	1.316073736	0.034525352
TM0763.22_at	1.319740327	0.006780371
Ljwgs_025571.1_at	1.325803867	0.000536219
TM1725.10_at	1.358551389	0.002796091
Ljwgs_006768.2_at	1.361329916	0.035449194
Ljwgs_032199.1_at	1.366638802	0.043957473
Ljwgs_017874.1_at	1.368890571	0.018175953
Ljwgs_113853.1_at	1.390752353	0.046464182
TC18149_at	1.393051952	0.008955772
chr3.CM0792.23.1_at	1.395728228	0.020021101
Ljwgs_056330.1_s_at	1.39896333	0.018290472
Ljwgs_053835.1_at	1.403985312	0.007394627
chr1.CM0029.27_at	1.407461982	0.045327387
Ljwgs_018419.1_at	1.410280722	0.038009899
Ljwgs_136627.1_s_at	1.437985833	0.042653531
Ljwgs_050580.1_at	1.472458471	0.042290631
Ljwgs_076936.1_at	1.484376898	0.02433758
Ljwgs_076556.1_at	1.501894932	0.000463159
chr4.CM0119.22_at	1.505991323	0.015221486
Ljwgs_079574.1_at	1.510910623	0.007391815
chr2.CM0018.61_at	1.542262977	0.027063162
Ljwgs_013369.1_at	1.550144389	0.046434406
chr2.CM0153.6_at	1.551936956	0.011548143
Ljwgs_125130.1_s_at	1.553463468	0.03307843
gi13884171_at	1.556237003	0.038627082
Ljwgs_015543.1.1_at	1.562929633	0.024705371
Ljwgs_093866.1_at	1.6627914	0.023095193
Ljwgs_139436.1.1_at	1.662881334	0.039609974
Ljwgs_113852.1_s_at	1.676370027	0.018368289
chr1.CM0361.47_at	1.715738383	0.035449194
TM0573.15_at	1.760239828	0.038009899
chr2.TM0652.10_at	1.767524388	0.033956741
BM1386.32_at	1.799171459	0.008835247
chr4.CM0006.30_at	1.840138824	0.014410784
TM0149.16_at	1.845356708	0.04224934
Ljwgs_104182.1_at	1.867394667	0.024709195
Ljwgs_104182.1_s_at	1.886929486	0.045671363
Ljwgs_020576.1_at	1.931882644	0.046464182
Ljwgs_005738.1_s_at	2.01071526	7.10E-10
Ljwgs_004954.1_at	2.048476063	0.004258543
chr2.TM1761.17_at	2.052993951	0.006573909
gi7719274_at	2.095467351	1.26E-14
Ljwgs_074081.2_at	2.120097955	0.025268625
chr4.CM0042.124_at	2.264074027	0.03307843
chr5.CM0158.52_at	2.358434017	0.00256151
Ljwgs_065956.1_at	2.382744889	0.00141333
chr1.CM0800.12_at	2.440323341	0.006868996
Ljwgs_021987.2_s_at	2.563515256	0.043786453
Ljwgs_112592.1.1_at	2.862879364	0.009673313
Ljwgs_065523.1_at	3.135808424	0.038009899
chr2.CM0338.35_at	3.225082854	0.005639796
chr1.TM0386.20_at	3.290554386	0.020066442
Lj_atpH_at	3.330782604	4.10E-08
Ljwgs_019294.2_at	3.57526885	9.97E-09
Ljwgs_018057.1_at	5.372906366	0.023832522
