# Supplementary material for: Dissection of Symbiosis and Organ Development by Integrated Transcriptome Analysis of Lotus japonicus Mutant and Wild-Type Plants
Source: PLoS One. 2009 Aug 7;4(8):e6556. doi: 10.1371/journal.pone.0006556 (PMC2717213; doi:10.1371/journal.pone.0006556)
Supplement: Folder S4 — Cyclops mutant (0.59 MB ZIP) [file pone.0006556.s012.zip › S4.CYCLOPS MUTANT copy/4.1. Cyclops vs wild type specific transcript/4.1.13/-4.1.13.ID-ANU.txt]

Identifier	BIN code	BIN name	BlastX KEGG Identifier	BlastX KEGG Description	BlastX KEGG E-value	BlastX COG Identifier	BlastX COG Description	BlastX COG E-value	BlastX Swiss-Prot Identifier	BlastX Swiss-Prot Description	BlastX Swiss-Prot E-value	BlastX Gene Ontology Identifier	BlastX Gene Ontology Description	BlastX Gene Ontology E-value
gi45399654	99.2	Unclassified without homolog
Ljwgs_041573.0.1	99.2	Unclassified without homolog
gi45413571	99.2	Unclassified without homolog
Ljwgs_011455.1.1	99.2	Unclassified without homolog
chr4.CM0161.49	99.2	Unclassified without homolog
gi45620459	99.2	Unclassified without homolog
gi45626430	99.2	Unclassified without homolog
chr2.CM0191.49	1.1.1.19	E1.1.1.2, adh alcohol dehydrogenase (NADP+) [EC:1.1.1.2] [COG:COG0656] [GO:0008106]	mmu:58810	Akr1a4; aldo-keto reductase family 1, member A4 (aldehyde reductase) [EC:1.1.1.2] [KO:K00002]	1e-40	slr0942	COG0656	4e-41	6DCS_SOYBN	Directproteinsequencing;Flavonoidbiosynthesis;NADP;Transferase,NAD(P)H dependent 6-deoxychalcone synthase (EC 2.3.1.170).	4e-109	GO_ID:45396	TIGR_CMR|BA5308 SPTR:Q81XD1 symbol:BA5308 "oxidoreductase, aldo/keto reductase family" [GO:0008152 "metabolism" evidence=ISS] [GO:0016491 "oxidoreductase activity" evidence=ISS] PFAM:PF00248 InterPro:IPR001395 PRINTS:PR00069 ProDom:PD000288 PROSITE:PS00798 PROSITE:PS00062 PROSITE:PS00063 HSSP:P06632 EMBL:AE017334 EMBL:AE017225 EMBL:AE017040 TIGR:BA5308 TIGR:GBAA5308 SPTR:Q81XD1	2e-41
chr2.CM0191.49	1.1.6.15	E1.1.1.21, AKR1 aldehyde reductase [EC:1.1.1.21] [COG:COG0656] [GO:0004032]	mmu:58810	Akr1a4; aldo-keto reductase family 1, member A4 (aldehyde reductase) [EC:1.1.1.2] [KO:K00002]	1e-40	slr0942	COG0656	4e-41	6DCS_SOYBN	Directproteinsequencing;Flavonoidbiosynthesis;NADP;Transferase,NAD(P)H dependent 6-deoxychalcone synthase (EC 2.3.1.170).	4e-109	GO_ID:45396	TIGR_CMR|BA5308 SPTR:Q81XD1 symbol:BA5308 "oxidoreductase, aldo/keto reductase family" [GO:0008152 "metabolism" evidence=ISS] [GO:0016491 "oxidoreductase activity" evidence=ISS] PFAM:PF00248 InterPro:IPR001395 PRINTS:PR00069 ProDom:PD000288 PROSITE:PS00798 PROSITE:PS00062 PROSITE:PS00063 HSSP:P06632 EMBL:AE017334 EMBL:AE017225 EMBL:AE017040 TIGR:BA5308 TIGR:GBAA5308 SPTR:Q81XD1	2e-41
chr2.CM0191.49	1.3.9.5	E1.1.1.2, adh alcohol dehydrogenase (NADP+) [EC:1.1.1.2] [COG:COG0656] [GO:0008106]	mmu:58810	Akr1a4; aldo-keto reductase family 1, member A4 (aldehyde reductase) [EC:1.1.1.2] [KO:K00002]	1e-40	slr0942	COG0656	4e-41	6DCS_SOYBN	Directproteinsequencing;Flavonoidbiosynthesis;NADP;Transferase,NAD(P)H dependent 6-deoxychalcone synthase (EC 2.3.1.170).	4e-109	GO_ID:45396	TIGR_CMR|BA5308 SPTR:Q81XD1 symbol:BA5308 "oxidoreductase, aldo/keto reductase family" [GO:0008152 "metabolism" evidence=ISS] [GO:0016491 "oxidoreductase activity" evidence=ISS] PFAM:PF00248 InterPro:IPR001395 PRINTS:PR00069 ProDom:PD000288 PROSITE:PS00798 PROSITE:PS00062 PROSITE:PS00063 HSSP:P06632 EMBL:AE017334 EMBL:AE017225 EMBL:AE017040 TIGR:BA5308 TIGR:GBAA5308 SPTR:Q81XD1	2e-41
chr2.CM0191.49	1.1.11.29	E1.1.1.21, AKR1 aldehyde reductase [EC:1.1.1.21] [COG:COG0656] [GO:0004032]	mmu:58810	Akr1a4; aldo-keto reductase family 1, member A4 (aldehyde reductase) [EC:1.1.1.2] [KO:K00002]	1e-40	slr0942	COG0656	4e-41	6DCS_SOYBN	Directproteinsequencing;Flavonoidbiosynthesis;NADP;Transferase,NAD(P)H dependent 6-deoxychalcone synthase (EC 2.3.1.170).	4e-109	GO_ID:45396	TIGR_CMR|BA5308 SPTR:Q81XD1 symbol:BA5308 "oxidoreductase, aldo/keto reductase family" [GO:0008152 "metabolism" evidence=ISS] [GO:0016491 "oxidoreductase activity" evidence=ISS] PFAM:PF00248 InterPro:IPR001395 PRINTS:PR00069 ProDom:PD000288 PROSITE:PS00798 PROSITE:PS00062 PROSITE:PS00063 HSSP:P06632 EMBL:AE017334 EMBL:AE017225 EMBL:AE017040 TIGR:BA5308 TIGR:GBAA5308 SPTR:Q81XD1	2e-41
chr2.CM0191.49	1.1.4.27	E1.1.1.21, AKR1 aldehyde reductase [EC:1.1.1.21] [COG:COG0656] [GO:0004032]	mmu:58810	Akr1a4; aldo-keto reductase family 1, member A4 (aldehyde reductase) [EC:1.1.1.2] [KO:K00002]	1e-40	slr0942	COG0656	4e-41	6DCS_SOYBN	Directproteinsequencing;Flavonoidbiosynthesis;NADP;Transferase,NAD(P)H dependent 6-deoxychalcone synthase (EC 2.3.1.170).	4e-109	GO_ID:45396	TIGR_CMR|BA5308 SPTR:Q81XD1 symbol:BA5308 "oxidoreductase, aldo/keto reductase family" [GO:0008152 "metabolism" evidence=ISS] [GO:0016491 "oxidoreductase activity" evidence=ISS] PFAM:PF00248 InterPro:IPR001395 PRINTS:PR00069 ProDom:PD000288 PROSITE:PS00798 PROSITE:PS00062 PROSITE:PS00063 HSSP:P06632 EMBL:AE017334 EMBL:AE017225 EMBL:AE017040 TIGR:BA5308 TIGR:GBAA5308 SPTR:Q81XD1	2e-41
chr2.CM0191.49	1.11.1.4	E1.1.1.2, adh alcohol dehydrogenase (NADP+) [EC:1.1.1.2] [COG:COG0656] [GO:0008106]	mmu:58810	Akr1a4; aldo-keto reductase family 1, member A4 (aldehyde reductase) [EC:1.1.1.2] [KO:K00002]	1e-40	slr0942	COG0656	4e-41	6DCS_SOYBN	Directproteinsequencing;Flavonoidbiosynthesis;NADP;Transferase,NAD(P)H dependent 6-deoxychalcone synthase (EC 2.3.1.170).	4e-109	GO_ID:45396	TIGR_CMR|BA5308 SPTR:Q81XD1 symbol:BA5308 "oxidoreductase, aldo/keto reductase family" [GO:0008152 "metabolism" evidence=ISS] [GO:0016491 "oxidoreductase activity" evidence=ISS] PFAM:PF00248 InterPro:IPR001395 PRINTS:PR00069 ProDom:PD000288 PROSITE:PS00798 PROSITE:PS00062 PROSITE:PS00063 HSSP:P06632 EMBL:AE017334 EMBL:AE017225 EMBL:AE017040 TIGR:BA5308 TIGR:GBAA5308 SPTR:Q81XD1	2e-41
chr2.CM0191.49	1.1.5.32	E1.1.1.21, AKR1 aldehyde reductase [EC:1.1.1.21] [COG:COG0656] [GO:0004032]	mmu:58810	Akr1a4; aldo-keto reductase family 1, member A4 (aldehyde reductase) [EC:1.1.1.2] [KO:K00002]	1e-40	slr0942	COG0656	4e-41	6DCS_SOYBN	Directproteinsequencing;Flavonoidbiosynthesis;NADP;Transferase,NAD(P)H dependent 6-deoxychalcone synthase (EC 2.3.1.170).	4e-109	GO_ID:45396	TIGR_CMR|BA5308 SPTR:Q81XD1 symbol:BA5308 "oxidoreductase, aldo/keto reductase family" [GO:0008152 "metabolism" evidence=ISS] [GO:0016491 "oxidoreductase activity" evidence=ISS] PFAM:PF00248 InterPro:IPR001395 PRINTS:PR00069 ProDom:PD000288 PROSITE:PS00798 PROSITE:PS00062 PROSITE:PS00063 HSSP:P06632 EMBL:AE017334 EMBL:AE017225 EMBL:AE017040 TIGR:BA5308 TIGR:GBAA5308 SPTR:Q81XD1	2e-41
chr2.CM0191.49	1.3.9.3	E1.1.1.21, AKR1 aldehyde reductase [EC:1.1.1.21] [COG:COG0656] [GO:0004032]	mmu:58810	Akr1a4; aldo-keto reductase family 1, member A4 (aldehyde reductase) [EC:1.1.1.2] [KO:K00002]	1e-40	slr0942	COG0656	4e-41	6DCS_SOYBN	Directproteinsequencing;Flavonoidbiosynthesis;NADP;Transferase,NAD(P)H dependent 6-deoxychalcone synthase (EC 2.3.1.170).	4e-109	GO_ID:45396	TIGR_CMR|BA5308 SPTR:Q81XD1 symbol:BA5308 "oxidoreductase, aldo/keto reductase family" [GO:0008152 "metabolism" evidence=ISS] [GO:0016491 "oxidoreductase activity" evidence=ISS] PFAM:PF00248 InterPro:IPR001395 PRINTS:PR00069 ProDom:PD000288 PROSITE:PS00798 PROSITE:PS00062 PROSITE:PS00063 HSSP:P06632 EMBL:AE017334 EMBL:AE017225 EMBL:AE017040 TIGR:BA5308 TIGR:GBAA5308 SPTR:Q81XD1	2e-41
chr2.CM0191.49	1.9.10.29	COBL2, cobL precorrin-8W decarboxylase [EC:1.-.-.-] [COG:COG2242] [GO:0016491]	mmu:58810	Akr1a4; aldo-keto reductase family 1, member A4 (aldehyde reductase) [EC:1.1.1.2] [KO:K00002]	1e-40	slr0942	COG0656	4e-41	6DCS_SOYBN	Directproteinsequencing;Flavonoidbiosynthesis;NADP;Transferase,NAD(P)H dependent 6-deoxychalcone synthase (EC 2.3.1.170).	4e-109	GO_ID:45396	TIGR_CMR|BA5308 SPTR:Q81XD1 symbol:BA5308 "oxidoreductase, aldo/keto reductase family" [GO:0008152 "metabolism" evidence=ISS] [GO:0016491 "oxidoreductase activity" evidence=ISS] PFAM:PF00248 InterPro:IPR001395 PRINTS:PR00069 ProDom:PD000288 PROSITE:PS00798 PROSITE:PS00062 PROSITE:PS00063 HSSP:P06632 EMBL:AE017334 EMBL:AE017225 EMBL:AE017040 TIGR:BA5308 TIGR:GBAA5308 SPTR:Q81XD1	2e-41
TC19946	99.2	Unclassified without homolog
gi45608385	99.2	Unclassified without homolog
TC18592	99.2	Unclassified without homolog
gi45400542	99.2	Unclassified without homolog
chr1.CM0206.97.1	99.2	Unclassified without homolog
Ljwgs_042629.0.1	99.2	Unclassified without homolog
Ljwgs_003732.1	3.1.3.60.7	MNHA multicomponent Na+:H+ antiporter subunit A [COG:COG1009]	ath:nad5	NADH dehydrogenase subunit 5 [EC:1.6.99.3] [KO:K03883]	4e-180	mll1355	COG1009	1e-107	NU5M_OENBE	Innermembrane;Membrane;Mitochondrion;NAD;Oxidoreductase;RNAediting;Transmembrane;Ubiquinone,NADH-ubiquinone oxidoreductase chain 5 (EC 1.6.5.3) (NADH dehydrogenase subunit 5).	8e-174	GO_ID:42005	TIGR_CMR|CBU1437 SPTR:Q83BR6 symbol:CBU1437 "NADH dehydrogenase I, L subunit" [GO:0006118 "electron transport" evidence=ISS] [GO:0050136 "NADH dehydrogenase (quinone) activity" evidence=ISS] InterPro:IPR001750 InterPro:IPR001516 InterPro:IPR003916 InterPro:IPR003945 Pfam:PF00361 Pfam:PF00662 PRINTS:PR01434 PRINTS:PR01435 TIGRFAMs:TIGR01974 EMBL:AE016964 TIGR:CBU1437 SPTR:Q83BR6	1e-93
Ljwgs_003732.1	1.9.11.19.11	NUOL NADH dehydrogenase I chain L [COG:COG1009]	ath:nad5	NADH dehydrogenase subunit 5 [EC:1.6.99.3] [KO:K03883]	4e-180	mll1355	COG1009	1e-107	NU5M_OENBE	Innermembrane;Membrane;Mitochondrion;NAD;Oxidoreductase;RNAediting;Transmembrane;Ubiquinone,NADH-ubiquinone oxidoreductase chain 5 (EC 1.6.5.3) (NADH dehydrogenase subunit 5).	8e-174	GO_ID:42005	TIGR_CMR|CBU1437 SPTR:Q83BR6 symbol:CBU1437 "NADH dehydrogenase I, L subunit" [GO:0006118 "electron transport" evidence=ISS] [GO:0050136 "NADH dehydrogenase (quinone) activity" evidence=ISS] InterPro:IPR001750 InterPro:IPR001516 InterPro:IPR003916 InterPro:IPR003945 Pfam:PF00361 Pfam:PF00662 PRINTS:PR01434 PRINTS:PR01435 TIGRFAMs:TIGR01974 EMBL:AE016964 TIGR:CBU1437 SPTR:Q83BR6	1e-93
Ljwgs_003732.1	3.1.3.60.1	PHAA multicomponent K+:H+ antiporter subunit A [COG:COG1009]	ath:nad5	NADH dehydrogenase subunit 5 [EC:1.6.99.3] [KO:K03883]	4e-180	mll1355	COG1009	1e-107	NU5M_OENBE	Innermembrane;Membrane;Mitochondrion;NAD;Oxidoreductase;RNAediting;Transmembrane;Ubiquinone,NADH-ubiquinone oxidoreductase chain 5 (EC 1.6.5.3) (NADH dehydrogenase subunit 5).	8e-174	GO_ID:42005	TIGR_CMR|CBU1437 SPTR:Q83BR6 symbol:CBU1437 "NADH dehydrogenase I, L subunit" [GO:0006118 "electron transport" evidence=ISS] [GO:0050136 "NADH dehydrogenase (quinone) activity" evidence=ISS] InterPro:IPR001750 InterPro:IPR001516 InterPro:IPR003916 InterPro:IPR003945 Pfam:PF00361 Pfam:PF00662 PRINTS:PR01434 PRINTS:PR01435 TIGRFAMs:TIGR01974 EMBL:AE016964 TIGR:CBU1437 SPTR:Q83BR6	1e-93
Ljwgs_003732.1	1.2.1.1.1.34	ND5 NADH dehydrogenase I subunit 5	ath:nad5	NADH dehydrogenase subunit 5 [EC:1.6.99.3] [KO:K03883]	4e-180	mll1355	COG1009	1e-107	NU5M_OENBE	Innermembrane;Membrane;Mitochondrion;NAD;Oxidoreductase;RNAediting;Transmembrane;Ubiquinone,NADH-ubiquinone oxidoreductase chain 5 (EC 1.6.5.3) (NADH dehydrogenase subunit 5).	8e-174	GO_ID:42005	TIGR_CMR|CBU1437 SPTR:Q83BR6 symbol:CBU1437 "NADH dehydrogenase I, L subunit" [GO:0006118 "electron transport" evidence=ISS] [GO:0050136 "NADH dehydrogenase (quinone) activity" evidence=ISS] InterPro:IPR001750 InterPro:IPR001516 InterPro:IPR003916 InterPro:IPR003945 Pfam:PF00361 Pfam:PF00662 PRINTS:PR01434 PRINTS:PR01435 TIGRFAMs:TIGR01974 EMBL:AE016964 TIGR:CBU1437 SPTR:Q83BR6	1e-93
Ljwgs_003732.1	1.2.1.1.1.12	NUOL NADH dehydrogenase I chain L [COG:COG1009]	ath:nad5	NADH dehydrogenase subunit 5 [EC:1.6.99.3] [KO:K03883]	4e-180	mll1355	COG1009	1e-107	NU5M_OENBE	Innermembrane;Membrane;Mitochondrion;NAD;Oxidoreductase;RNAediting;Transmembrane;Ubiquinone,NADH-ubiquinone oxidoreductase chain 5 (EC 1.6.5.3) (NADH dehydrogenase subunit 5).	8e-174	GO_ID:42005	TIGR_CMR|CBU1437 SPTR:Q83BR6 symbol:CBU1437 "NADH dehydrogenase I, L subunit" [GO:0006118 "electron transport" evidence=ISS] [GO:0050136 "NADH dehydrogenase (quinone) activity" evidence=ISS] InterPro:IPR001750 InterPro:IPR001516 InterPro:IPR003916 InterPro:IPR003945 Pfam:PF00361 Pfam:PF00662 PRINTS:PR01434 PRINTS:PR01435 TIGRFAMs:TIGR01974 EMBL:AE016964 TIGR:CBU1437 SPTR:Q83BR6	1e-93
Ljwgs_003732.1	1.2.1.1.1.20	NDHF NADH dehydrogenase I subunit 5 [COG:COG1009]	ath:nad5	NADH dehydrogenase subunit 5 [EC:1.6.99.3] [KO:K03883]	4e-180	mll1355	COG1009	1e-107	NU5M_OENBE	Innermembrane;Membrane;Mitochondrion;NAD;Oxidoreductase;RNAediting;Transmembrane;Ubiquinone,NADH-ubiquinone oxidoreductase chain 5 (EC 1.6.5.3) (NADH dehydrogenase subunit 5).	8e-174	GO_ID:42005	TIGR_CMR|CBU1437 SPTR:Q83BR6 symbol:CBU1437 "NADH dehydrogenase I, L subunit" [GO:0006118 "electron transport" evidence=ISS] [GO:0050136 "NADH dehydrogenase (quinone) activity" evidence=ISS] InterPro:IPR001750 InterPro:IPR001516 InterPro:IPR003916 InterPro:IPR003945 Pfam:PF00361 Pfam:PF00662 PRINTS:PR01434 PRINTS:PR01435 TIGRFAMs:TIGR01974 EMBL:AE016964 TIGR:CBU1437 SPTR:Q83BR6	1e-93
gi45401060	99.2	Unclassified without homolog
gi45635935	99.2	Unclassified without homolog
chr2.TM0417.0.1	99.1.3.1.62	EC 3.4.23.-							COPIA_DROME	Alternativesplicing;Aspartylprotease;ATP-binding;Directproteinsequencing;Hydrolase;Metal-binding;Nucleotide-binding;Polymorphism;Polyprotein;Protease;Transposableelement;Zinc;Zinc-finger,Copia protein (Gag-int-pol protein) [Contains: Copia VLP protein; Copia protease (EC 3.4.23.-)].	2e-10	GO_ID:47296	TAIR|gene:2826782 SPTR:Q9SXB2 symbol:AT1G11265.1 [GO:0004803 "transposase activity" evidence=ISS] InterPro:IPR001878 InterPro:IPR001584 Pfam:PF00098 Pfam:PF00665 PRINTS:PR00939 SMART:SM00343 PROSITE:PS50158 EMBL:AC007259 PIR:F86246 SPTR:Q9SXB2	2e-10
chr2.TM0417.0.1	99.1.4.2525	GO_ID:47296							COPIA_DROME	Alternativesplicing;Aspartylprotease;ATP-binding;Directproteinsequencing;Hydrolase;Metal-binding;Nucleotide-binding;Polymorphism;Polyprotein;Protease;Transposableelement;Zinc;Zinc-finger,Copia protein (Gag-int-pol protein) [Contains: Copia VLP protein; Copia protease (EC 3.4.23.-)].	2e-10	GO_ID:47296	TAIR|gene:2826782 SPTR:Q9SXB2 symbol:AT1G11265.1 [GO:0004803 "transposase activity" evidence=ISS] InterPro:IPR001878 InterPro:IPR001584 Pfam:PF00098 Pfam:PF00665 PRINTS:PR00939 SMART:SM00343 PROSITE:PS50158 EMBL:AC007259 PIR:F86246 SPTR:Q9SXB2	2e-10
gi45630697	99.2	Unclassified without homolog
Ljwgs_128127.2.1	99.1.4.8826	GO_ID:46784							ALU7_HUMAN	Hypotheticalprotein,Alu subfamily SQ sequence contamination warning entry.	1e-31	GO_ID:46784	UNIPROT|P39194 SPTR:P39194 symbol:ALU7_HUMAN "Alu subfamily SQ sequence contamination warning entry" [GO:0005554 "molecular function unknown" evidence=ND] [GO:0000004 "biological process unknown" evidence=ND] [GO:0008372 "cellular component unknown" evidence=ND] InterPro:IPR002218 ProDom:PD003738 EMBL:U14573 SPTR:P39194	4e-32
Ljwgs_128127.2.1	99.1.3.2.4182	ALU7_HUMAN							ALU7_HUMAN	Hypotheticalprotein,Alu subfamily SQ sequence contamination warning entry.	1e-31	GO_ID:46784	UNIPROT|P39194 SPTR:P39194 symbol:ALU7_HUMAN "Alu subfamily SQ sequence contamination warning entry" [GO:0005554 "molecular function unknown" evidence=ND] [GO:0000004 "biological process unknown" evidence=ND] [GO:0008372 "cellular component unknown" evidence=ND] InterPro:IPR002218 ProDom:PD003738 EMBL:U14573 SPTR:P39194	4e-32
Ljwgs_048790.2	99.1.4.2543	GO_ID:45309										GO_ID:45309	TAIR|gene:2143240 SPTR:Q9LFU8 symbol:AT5G15780.1 [GO:0005554 "molecular function unknown" evidence=ND] [GO:0000004 "biological process unknown" evidence=ND] InterPro:IPR006041 Pfam:PF01190 EMBL:AL391144 EMBL:BT002428 EMBL:BT015871 PIR:T51407 SPTR:Q9LFU8	4e-09
gi45623146	99.2	Unclassified without homolog
gi45349851	99.2	Unclassified without homolog
gi45403267	99.2	Unclassified without homolog
chr1.CM0171.73.2	99.2	Unclassified without homolog
gi45613869	99.2	Unclassified without homolog
chr5.CM0072.34	99.1.4.2543	GO_ID:45309										GO_ID:45309	TAIR|gene:2143240 SPTR:Q9LFU8 symbol:AT5G15780.1 [GO:0005554 "molecular function unknown" evidence=ND] [GO:0000004 "biological process unknown" evidence=ND] InterPro:IPR006041 Pfam:PF01190 EMBL:AL391144 EMBL:BT002428 EMBL:BT015871 PIR:T51407 SPTR:Q9LFU8	1e-17
gi45355726	99.2	Unclassified without homolog
Ljwgs_071572.0.1	99.2	Unclassified without homolog
Ljwgs_112881.1	99.2	Unclassified without homolog
gi7776691	99.2	Unclassified without homolog
chr4.CM0075.19	99.1.4.3127	GO_ID:20071										GO_ID:20071	TAIR|gene:2034417 SPTR:Q9LMV1 symbol:AT1G20390.1 [GO:0003677 "DNA binding" evidence=ISS] [GO:0006310 "DNA recombination" evidence=ISS] InterPro:IPR002156 InterPro:IPR001584 InterPro:IPR000477 InterPro:IPR005162 Pfam:PF00665 Pfam:PF00075 Pfam:PF00078 PROSITE:PS50879 Pfam:PF03732 EMBL:AC027665 PIR:H86337 SPTR:Q9LMV1	9e-18
Ljwgs_057483.1	1.3.10.16	E3.1.4.4, PLD2 phospholipase D [EC:3.1.4.4] [GO:0004630]	ath:At1g52570	F6D8.21; phospholipase D alpha 2 / PLD alpha 2 (PLDALPHA2) (PLD2) / choline phosphatase 2 [EC:3.1.4.4] [KO:K01115]	6e-43				PLDA1_VIGUN	Calcium;Hydrolase;Lipiddegradation;Repeat,Phospholipase D alpha 1 (EC 3.1.4.4) (PLD alpha 1) (Choline phosphatase 1) (Phosphatidylcholine-hydrolyzing phospholipase D 1).	5e-46
Ljwgs_059813.1	99.2	Unclassified without homolog
chr5.CM0096.11	2.4.3.152	K07497 putative transposase [COG:COG2801]	sce:YGR109W-B	TyB Gag-Pol protein; proteolytically processed to make the Gag, RT, PR, and IN proteins that are required for retrotransposition [KO:K07497]	1e-25				POL3_DROME	Aspartylprotease;Endonuclease;Hydrolase;Nuclease;Nucleotidyltransferase;Polyprotein;Protease;RNA-directedDNApolymerase;Transferase;Transposableelement,Retrovirus-related Pol polyprotein from transposon 17.6 [Contains: Protease (EC 3.4.23.-); Reverse transcriptase (EC 2.7.7.49); Endonuclease].	2e-40	GO_ID:20071	TAIR|gene:2034417 SPTR:Q9LMV1 symbol:AT1G20390.1 [GO:0003677 "DNA binding" evidence=ISS] [GO:0006310 "DNA recombination" evidence=ISS] InterPro:IPR002156 InterPro:IPR001584 InterPro:IPR000477 InterPro:IPR005162 Pfam:PF00665 Pfam:PF00075 Pfam:PF00078 PROSITE:PS50879 Pfam:PF03732 EMBL:AC027665 PIR:H86337 SPTR:Q9LMV1	1e-101
chr5.CM0096.11	2.4.3.9	E2.7.7.49 RNA-directed DNA polymerase [EC:2.7.7.49] [COG:COG3344] [GO:0003721 0003964]	sce:YGR109W-B	TyB Gag-Pol protein; proteolytically processed to make the Gag, RT, PR, and IN proteins that are required for retrotransposition [KO:K07497]	1e-25				POL3_DROME	Aspartylprotease;Endonuclease;Hydrolase;Nuclease;Nucleotidyltransferase;Polyprotein;Protease;RNA-directedDNApolymerase;Transferase;Transposableelement,Retrovirus-related Pol polyprotein from transposon 17.6 [Contains: Protease (EC 3.4.23.-); Reverse transcriptase (EC 2.7.7.49); Endonuclease].	2e-40	GO_ID:20071	TAIR|gene:2034417 SPTR:Q9LMV1 symbol:AT1G20390.1 [GO:0003677 "DNA binding" evidence=ISS] [GO:0006310 "DNA recombination" evidence=ISS] InterPro:IPR002156 InterPro:IPR001584 InterPro:IPR000477 InterPro:IPR005162 Pfam:PF00665 Pfam:PF00075 Pfam:PF00078 PROSITE:PS50879 Pfam:PF03732 EMBL:AC027665 PIR:H86337 SPTR:Q9LMV1	1e-101
Ljwgs_078125.0.1	99.2	Unclassified without homolog
Ljwgs_142803.1	99.2	Unclassified without homolog
chr4.CM0026.37	99.2	Unclassified without homolog
gi45352688	1.1.8.41	E2.4.1.21, glgA starch synthase [EC:2.4.1.21] [COG:COG0297] [GO:0009011] [CAZy:GT5]							SSG2_PEA	Amyloplast;Chloroplast;Directproteinsequencing;Glycosyltransferase;Plastid;Starchbiosynthesis;Transferase;Transitpeptide,Granule-bound starch synthase 2, chloroplast precursor (EC 2.4.1.21) (Granule-bound starch synthase II) (GBSS-II).	6e-10
gi45623819	99.2	Unclassified without homolog
chr3.CM0135.27	99.2	Unclassified without homolog
TM1031.5.1	1.2.4.13	E4.1.1.31, ppc phosphoenolpyruvate carboxylase [EC:4.1.1.31] [COG:COG2352] [GO:0008964]	ath:At2g42600	F14N22.13; phosphoenolpyruvate carboxylase, putative / PEP carboxylase, putative (PPC2) [EC:4.1.1.31] [KO:K01595]	4e-31				CAPP2_ARATH	Allostericenzyme;Carbondioxidefixation;Lyase;Multigenefamily;Phosphorylation;Photosynthesis;Tricarboxylicacidcycle,Phosphoenolpyruvate carboxylase 2 (EC 4.1.1.31) (PEPCase 2) (PEPC 2) (AtPPC2).	2e-31	GO_ID:39098	TAIR|gene:2086314 SPTR:O81357 symbol:AT3G14940.1 [GO:0006099 "tricarboxylic acid cycle" evidence=ISS] [GO:0008964 "phosphoenolpyruvate carboxylase activity" evidence=ISS] InterPro:IPR001449 Pfam:PF00311 HSSP:P04711 PRINTS:PR00150 PROSITE:PS00781 PROSITE:PS00393 EMBL:AP000370 EMBL:AF071788 EMBL:AJ131710 PIR:T52186 SMR:O81357 SPTR:O81357	6e-31
TM1031.5.1	1.1.2	Citrate cycle (TCA cycle) [CLASS:00020] [PATH:ot00020 tab00020] [GO:0006099]	ath:At2g42600	F14N22.13; phosphoenolpyruvate carboxylase, putative / PEP carboxylase, putative (PPC2) [EC:4.1.1.31] [KO:K01595]	4e-31				CAPP2_ARATH	Allostericenzyme;Carbondioxidefixation;Lyase;Multigenefamily;Phosphorylation;Photosynthesis;Tricarboxylicacidcycle,Phosphoenolpyruvate carboxylase 2 (EC 4.1.1.31) (PEPCase 2) (PEPC 2) (AtPPC2).	2e-31	GO_ID:39098	TAIR|gene:2086314 SPTR:O81357 symbol:AT3G14940.1 [GO:0006099 "tricarboxylic acid cycle" evidence=ISS] [GO:0008964 "phosphoenolpyruvate carboxylase activity" evidence=ISS] InterPro:IPR001449 Pfam:PF00311 HSSP:P04711 PRINTS:PR00150 PROSITE:PS00781 PROSITE:PS00393 EMBL:AP000370 EMBL:AF071788 EMBL:AJ131710 PIR:T52186 SMR:O81357 SPTR:O81357	6e-31
TM1031.5.1	1.1.11.41	E4.1.1.31, ppc phosphoenolpyruvate carboxylase [EC:4.1.1.31] [COG:COG2352] [GO:0008964]	ath:At2g42600	F14N22.13; phosphoenolpyruvate carboxylase, putative / PEP carboxylase, putative (PPC2) [EC:4.1.1.31] [KO:K01595]	4e-31				CAPP2_ARATH	Allostericenzyme;Carbondioxidefixation;Lyase;Multigenefamily;Phosphorylation;Photosynthesis;Tricarboxylicacidcycle,Phosphoenolpyruvate carboxylase 2 (EC 4.1.1.31) (PEPCase 2) (PEPC 2) (AtPPC2).	2e-31	GO_ID:39098	TAIR|gene:2086314 SPTR:O81357 symbol:AT3G14940.1 [GO:0006099 "tricarboxylic acid cycle" evidence=ISS] [GO:0008964 "phosphoenolpyruvate carboxylase activity" evidence=ISS] InterPro:IPR001449 Pfam:PF00311 HSSP:P04711 PRINTS:PR00150 PROSITE:PS00781 PROSITE:PS00393 EMBL:AP000370 EMBL:AF071788 EMBL:AJ131710 PIR:T52186 SMR:O81357 SPTR:O81357	6e-31
TM1031.5.1	1.2.5.13	E4.1.1.31, ppc phosphoenolpyruvate carboxylase [EC:4.1.1.31] [COG:COG2352] [GO:0008964]	ath:At2g42600	F14N22.13; phosphoenolpyruvate carboxylase, putative / PEP carboxylase, putative (PPC2) [EC:4.1.1.31] [KO:K01595]	4e-31				CAPP2_ARATH	Allostericenzyme;Carbondioxidefixation;Lyase;Multigenefamily;Phosphorylation;Photosynthesis;Tricarboxylicacidcycle,Phosphoenolpyruvate carboxylase 2 (EC 4.1.1.31) (PEPCase 2) (PEPC 2) (AtPPC2).	2e-31	GO_ID:39098	TAIR|gene:2086314 SPTR:O81357 symbol:AT3G14940.1 [GO:0006099 "tricarboxylic acid cycle" evidence=ISS] [GO:0008964 "phosphoenolpyruvate carboxylase activity" evidence=ISS] InterPro:IPR001449 Pfam:PF00311 HSSP:P04711 PRINTS:PR00150 PROSITE:PS00781 PROSITE:PS00393 EMBL:AP000370 EMBL:AF071788 EMBL:AJ131710 PIR:T52186 SMR:O81357 SPTR:O81357	6e-31
gi45415391	99.2	Unclassified without homolog
Ljwgs_077298.1	3.1.4.2.3	AQPZ aquaporin Z	rpa:RPA2485	aqpZ; aquaporin Z (water channel) [KO:K06188]	6e-22	ZaqpZ	COG0580	7e-22	NIP12_ARATH	Membrane;Multigenefamily;Repeat;Transmembrane;Transport,Aquaporin NIP1.2 (NOD26-like intrinsic protein 1.2) (Nodulin-26-like major intrinsic protein 2) (AtNLM2) (NLM2 protein) (NodLikeMip2).	4e-43	GO_ID:29162	TAIR|gene:2117183 SPTR:Q8LFP7 symbol:AT4G18910.1 [GO:0015250 "water channel activity" evidence=ISS] [GO:0006810 "transport" evidence=ISS] [GO:0016020 "membrane" evidence=ISS] InterPro:IPR000425 Pfam:PF00230 PRINTS:PR00783 ProDom:PD000295 PROSITE:PS00221 HSSP:P11244 EMBL:AL161549 EMBL:AL021711 EMBL:AJ250668 EMBL:AY072380 EMBL:BT000096 EMBL:AY084720 GeneFarm:4873 SPTR:Q8LFP7	1e-43
Ljwgs_144426.1	2.4.3.9	E2.7.7.49 RNA-directed DNA polymerase [EC:2.7.7.49] [COG:COG3344] [GO:0003721 0003964]										GO_ID:39222	TAIR|gene:3700592 SPTR:Q9LHM4 symbol:AT3G11970.1 [GO:0003964 "RNA-directed DNA polymerase activity" evidence=ISS] InterPro:IPR000953 Pfam:PF00385 InterPro:IPR001584 InterPro:IPR000477 InterPro:IPR001969 InterPro:IPR005162 Pfam:PF00665 Pfam:PF00078 GO:GO:0005634 GO:GO:0000785 SMART:SM00298 PROSITE:PS50013 PROSITE:PS00141 Pfam:PF03732 EMBL:AP002040 EMBL:AC069473 SPTR:Q9LHM4	3e-25
gi28804192	1.10.7.2	E5.5.1.6 chalcone isomerase [EC:5.5.1.6] [GO:0045430]	ath:At3g55120	T15C9.120; chalcone-flavanone isomerase / chalcone isomerase (CHI) [EC:5.5.1.6] [KO:K01859]	7e-53				CFI_PHAVU	Flavonoidbiosynthesis;Isomerase,Chalcone--flavonone isomerase (EC 5.5.1.6) (Chalcone isomerase).	3e-86	GO_ID:49085	TAIR|gene:2097227 SPTR:P41088 symbol:AT3G55120.1 [GO:0009813 "flavonoid biosynthesis" evidence=IMP] [GO:0045430 "chalcone isomerase activity" evidence=IMP] EMBL:AL132970 EMBL:M86358 EMBL:AJ287299 EMBL:AJ287300 EMBL:AJ287301 EMBL:AJ287302 EMBL:AJ287303 EMBL:AJ287304 EMBL:AJ287305 EMBL:AJ287306 EMBL:AJ287307 EMBL:AJ287308 EMBL:AJ287309 EMBL:AJ287310 EMBL:AJ287311 EMBL:AJ287312 EMBL:AJ287313 EMBL:AJ…	1e-53
Ljwgs_090290.1	99.2	Unclassified without homolog
chr3.TM1367.29.1	99.1.4.8778	GO_ID:5654							NOLA2_ARATH	Nuclearprotein;Ribonucleoprotein;Ribosomebiogenesis;RNA-binding;rRNAprocessing,H/ACA ribonucleoprotein complex subunit 2-like protein (Nhp2-like protein).	3e-09	GO_ID:5654	TAIR|gene:2181513 SPTR:Q9LEY9 symbol:AT5G08180.1 [GO:0003723 "RNA binding" evidence=ISS] InterPro:IPR004038 InterPro:IPR004037 InterPro:IPR000948 Pfam:PF01248 GO:GO:0005634 HSSP:P55769 PRINTS:PR00881 ProDom:PD004495 GO:GO:0005840 PRINTS:PR00884 EMBL:AL357612 EMBL:AY050477 EMBL:AF378885 PIR:T50503 SPTR:Q9LEY9	9e-10
chr3.TM1367.29.1	99.1.3.2.3733	NOLA2_ARATH							NOLA2_ARATH	Nuclearprotein;Ribonucleoprotein;Ribosomebiogenesis;RNA-binding;rRNAprocessing,H/ACA ribonucleoprotein complex subunit 2-like protein (Nhp2-like protein).	3e-09	GO_ID:5654	TAIR|gene:2181513 SPTR:Q9LEY9 symbol:AT5G08180.1 [GO:0003723 "RNA binding" evidence=ISS] InterPro:IPR004038 InterPro:IPR004037 InterPro:IPR000948 Pfam:PF01248 GO:GO:0005634 HSSP:P55769 PRINTS:PR00881 ProDom:PD004495 GO:GO:0005840 PRINTS:PR00884 EMBL:AL357612 EMBL:AY050477 EMBL:AF378885 PIR:T50503 SPTR:Q9LEY9	9e-10
gi7719433	99.2	Unclassified without homolog
Ljwgs_036365.1	1.6.9.11	E1.1.1.49, zwf glucose-6-phosphate 1-dehydrogenase [EC:1.1.1.49] [COG:COG0364] [GO:0004345]	ath:At1g09420	F14J9.8; glucose-6-phosphate 1-dehydrogenase, putative / G6PD, putative [EC:1.1.1.49] [KO:K00036]	4e-14				G6PD4_ARATH	Carbohydratemetabolism;Chloroplast;Glucosemetabolism;Multigenefamily;NADP;Oxidoreductase;Plastid;Transitpeptide,Glucose-6-phosphate 1-dehydrogenase 4, chloroplast precursor (EC 1.1.1.49) (G6PD4) (G6PDH4).	2e-14
Ljwgs_036365.1	1.1.3.1	E1.1.1.49, zwf glucose-6-phosphate 1-dehydrogenase [EC:1.1.1.49] [COG:COG0364] [GO:0004345]	ath:At1g09420	F14J9.8; glucose-6-phosphate 1-dehydrogenase, putative / G6PD, putative [EC:1.1.1.49] [KO:K00036]	4e-14				G6PD4_ARATH	Carbohydratemetabolism;Chloroplast;Glucosemetabolism;Multigenefamily;NADP;Oxidoreductase;Plastid;Transitpeptide,Glucose-6-phosphate 1-dehydrogenase 4, chloroplast precursor (EC 1.1.1.49) (G6PD4) (G6PDH4).	2e-14
Lj-MIR414	99.1.4.4649	GO_ID:22215										GO_ID:22215	TAIR|gene:2039619 SPTR:Q9XIN5 symbol:AT2G27280.1 [GO:0005554 "molecular function unknown" evidence=ND] [GO:0000004 "biological process unknown" evidence=ND] [GO:0008372 "cellular component unknown" evidence=ND] EMBL:AC006233 PIR:A84671 SPTR:Q9XIN5	2e-10
gi45612300	99.2	Unclassified without homolog
chr1.CM0398.10	99.1.4.5154	GO_ID:23029										GO_ID:23029	TAIR|gene:3434768 SPTR:Q9S7R4 symbol:AT1G74900.1 [GO:0000004 "biological process unknown" evidence=ND] [GO:0005554 "molecular function unknown" evidence=ND] InterPro:IPR002885 InterPro:IPR011990 Pfam:PF01535 TIGRFAMs:TIGR00756 GO:GO:0005488 EMBL:AC008263 EMBL:AC013258 PIR:F96778 SPTR:Q9S7R4	5e-24
gi45620314	99.2	Unclassified without homolog
Ljwgs_068775.1	2.2.4.24	E2.5.1.8, miaA tRNA delta(2)-isopentenylpyrophosphate transferase [EC:2.5.1.8] [COG:COG0324] [GO:0004811]										GO_ID:31877	TAIR|gene:2147734 SPTR:Q9C5J6 symbol:AT5G20040.1 [GO:0004811 "tRNA isopentenyltransferase activity" evidence=ISS] [GO:0005524 "ATP binding" evidence=ISS] [GO:0008033 "tRNA processing" evidence=ISS] Pfam:PF01715 InterPro:IPR002627 InterPro:IPR011593 GO:GO:0005739 ProDom:PD004674 ProDom:PD005388 TIGRFAMs:TIGR00174 EMBL:AF360208 EMBL:AY040056 SPTR:Q9C5J6	2e-29
Ljwgs_075968.1.1	3.1.2.1.1	MFS.SP sugar porter, SP family	bth:BT4397	xylose/H+ symporter [KO:K03444]	3e-10	BS_yfiG	COG0477	8e-11	GTR8_RAT	Glycoprotein;Membrane;Multigenefamily;Sugartransport;Transmembrane;Transport,Solute carrier family 2, facilitated glucose transporter member 8 (Glucose transporter type 8) (Glucose transporter type X1).	1e-11	GO_ID:47031	TAIR|gene:2066399 SPTR:Q9ZU87 symbol:AT2G48020.1 [GO:0015144 "carbohydrate transporter activity" evidence=ISS] [GO:0005351 "sugar porter activity" evidence=ISS] [GO:0016020 "membrane" evidence=ISS] Interpro:IPR005829 InterPro:IPR007114 InterPro:IPR005828 InterPro:IPR003663 Pfam:PF00083 GO:GO:0016020 PRINTS:PR00171 PROSITE:PS50850 PROSITE:PS00216 TIGRFAMs:TIGR00879 EMBL:AC006072 EMBL:AY120715 EMBL…	2e-31
gi45636835	99.2	Unclassified without homolog
TC20067	99.2	Unclassified without homolog
gi45604768	99.2	Unclassified without homolog
TC16513	99.2	Unclassified without homolog
chr4.CM0003.54.1	99.2	Unclassified without homolog
gi45573103	99.2	Unclassified without homolog
Ljwgs_068246.0.1	99.2	Unclassified without homolog
Ljwgs_020452.1	3.2.2.4.2	PPM1A, PP2CA (PPM1B, PP2CB) protein phosphatase 1A/B (formerly 2C) [GO:0015071]										GO_ID:39097	TAIR|gene:2081784 SPTR:Q9SD02 symbol:AT3G51470.1 [GO:0015071 "protein phosphatase type 2C activity" evidence=ISS] InterPro:IPR000222 Pfam:PF00481 InterPro:IPR001932 HSSP:P35813 SMART:SM00331 SMART:SM00332 PROSITE:PS01032 EMBL:AL133452 EMBL:BT015377 EMBL:BT015677 PIR:T45778 SPTR:Q9SD02	3e-27
chr6.TM1514.8.1	99.1.4.4947	GO_ID:47290										GO_ID:47290	TAIR|gene:2083905 SPTR:Q9LX60 symbol:AT3G42100.1 [GO:0000004 "biological process unknown" evidence=ND] InterPro:IPR000637 Pfam:PF02178 GO:GO:0005634 SMART:SM00384 InterPro:IPR010285 Pfam:PF05970 EMBL:AL356013 PIR:T48965 SPTR:Q9LX60	1e-45
gi45630948	99.2	Unclassified without homolog
gi45352155	99.2	Unclassified without homolog
Ljwgs_063174.1	99.1.4.4879	GO_ID:24498										GO_ID:24498	TAIR|gene:2205995 SPTR:Q9C950 symbol:AT1G61040.1 [GO:0000004 "biological process unknown" evidence=ND] [GO:0005554 "molecular function unknown" evidence=ISS] Pfam:PF03126 InterPro:IPR004343 SMART:SM00719 EMBL:AC018908 PIR:A96636 SPTR:Q9C950	2e-19
gi45607697	99.2	Unclassified without homolog
Lj-MIR172b	99.2	Unclassified without homolog
Ljwgs_068637.1	99.1.4.4947	GO_ID:47290										GO_ID:47290	TAIR|gene:2083905 SPTR:Q9LX60 symbol:AT3G42100.1 [GO:0000004 "biological process unknown" evidence=ND] InterPro:IPR000637 Pfam:PF02178 GO:GO:0005634 SMART:SM00384 InterPro:IPR010285 Pfam:PF05970 EMBL:AL356013 PIR:T48965 SPTR:Q9LX60	2e-36
Ljwgs_016645.1	99.2	Unclassified without homolog
gi45610563	99.2	Unclassified without homolog
TM1131.16.1	99.1.4.6474	GO_ID:35598										GO_ID:35598	TAIR|gene:2115163 SPTR:Q8RY64 symbol:AT4G37080.1 [GO:0000004 "biological process unknown" evidence=ND] [GO:0008372 "cellular component unknown" evidence=ND] [GO:0005554 "molecular function unknown" evidence=ND] InterPro:IPR006869 Pfam:PF04784 EMBL:AY075621 EMBL:BT000819 SPTR:Q8RY64	7e-80
TC15989	99.2	Unclassified without homolog
TC18611	99.2	Unclassified without homolog
TM1040.3	99.1.4.5932	GO_ID:21400										GO_ID:21400	TAIR|gene:2084820 SPTR:Q9M252 symbol:AT3G43090.1 [GO:0008372 "cellular component unknown" evidence=ND] InterPro:IPR005162 Pfam:PF03732 EMBL:AL138643 PIR:T47367 SPTR:Q9M252	1e-15
gi45355440	99.2	Unclassified without homolog
Ljwgs_127358.1	99.1.4.5222	GO_ID:13487										GO_ID:13487	TAIR|gene:2058645 SPTR:O22175 symbol:AT2G23330.1 [GO:0003677 "DNA binding" evidence=ISS] [GO:0006310 "DNA recombination" evidence=ISS] InterPro:IPR001584 Pfam:PF00665 EMBL:AC002391 PIR:T00499 SPTR:O22175	4e-23
Ljwgs_010450.1	99.1.4.4947	GO_ID:47290										GO_ID:47290	TAIR|gene:2083905 SPTR:Q9LX60 symbol:AT3G42100.1 [GO:0000004 "biological process unknown" evidence=ND] InterPro:IPR000637 Pfam:PF02178 GO:GO:0005634 SMART:SM00384 InterPro:IPR010285 Pfam:PF05970 EMBL:AL356013 PIR:T48965 SPTR:Q9LX60	7e-62
Ljwgs_022456.1	99.2	Unclassified without homolog
Ljwgs_044402.1	99.2	Unclassified without homolog
chr5.CM0148.34.1	3.3.10.117	BMPR1 bone morphogenetic protein receptor, type I [EC:2.7.1.37]	ath:At4g28490	F20O9.180; leucine-rich repeat transmembrane protein kinase, putative [EC:2.7.1.37] [KO:K00870]	2e-57				EXS_ARATH	ATP-binding;Kinase;Leucine-richrepeat;Meiosis;Membrane;Nucleotide-binding;Phosphorylation;Receptor;Repeat;Serine/threonine-proteinkinase;Signal;Transferase;Transmembrane,Leucine-rich repeat receptor protein kinase EXS precursor (EC 2.7.1.37) (Extra sporogenous cells protein) (EXCESS MICROSPOROCYTES1 protein).	4e-66	GO_ID:19976	TAIR|gene:2044766 SPTR:O64757 symbol:AT2G34930.1 [GO:0005515 "protein binding" evidence=ISS;NAS] [GO:0007165 "signal transduction" evidence=IC] [GO:0006952 "defense response" evidence=ISS] [GO:0050832 "defense response to fungi" evidence=IMP] Pfam:PF00560 InterPro:IPR001611 InterPro:IPR007090 PRINTS:PR00019 HSSP:P07359 EMBL:AC004238 EMBL:AY063944 EMBL:AF325082 EMBL:AY117169 PIR:T00475 SPTR:O64757	2e-112
chr5.CM0148.34.1	3.2.2.1	Protein kinase [EC:2.7.1.37]	ath:At4g28490	F20O9.180; leucine-rich repeat transmembrane protein kinase, putative [EC:2.7.1.37] [KO:K00870]	2e-57				EXS_ARATH	ATP-binding;Kinase;Leucine-richrepeat;Meiosis;Membrane;Nucleotide-binding;Phosphorylation;Receptor;Repeat;Serine/threonine-proteinkinase;Signal;Transferase;Transmembrane,Leucine-rich repeat receptor protein kinase EXS precursor (EC 2.7.1.37) (Extra sporogenous cells protein) (EXCESS MICROSPOROCYTES1 protein).	4e-66	GO_ID:19976	TAIR|gene:2044766 SPTR:O64757 symbol:AT2G34930.1 [GO:0005515 "protein binding" evidence=ISS;NAS] [GO:0007165 "signal transduction" evidence=IC] [GO:0006952 "defense response" evidence=ISS] [GO:0050832 "defense response to fungi" evidence=IMP] Pfam:PF00560 InterPro:IPR001611 InterPro:IPR007090 PRINTS:PR00019 HSSP:P07359 EMBL:AC004238 EMBL:AY063944 EMBL:AF325082 EMBL:AY117169 PIR:T00475 SPTR:O64757	2e-112
Ljwgs_130389.1.1	99.1.3.1.143	EC 3.4.-.-							SPCS3_ARATH	Endoplasmicreticulum;Glycoprotein;Hydrolase;Membrane;Microsome;Protease;Signal-anchor;Transmembrane,Probable signal peptidase complex subunit 3 (EC 3.4.-.-) (Microsomal signal peptidase 22 kDa subunit) (SPase 22 kDa subunit) (SPC22).	4e-40
Ljwgs_049546.1	99.2	Unclassified without homolog
chr3.CM0711.11	99.1.4.2608	GO_ID:3546										GO_ID:3546	TAIR|gene:2051352 SPTR:Q9SKT0 symbol:THF1 "THYLAKOID FORMATION1" [GO:0005554 "molecular function unknown" evidence=ND] [GO:0010027 "thylakoid membrane organization and biogenesis" evidence=IMP] [GO:0009507 "chloroplast" evidence=IDA] [GO:0045037 "protein import into chloroplast stroma" evidence=IDA] [GO:0045038 "protein import into chloroplast thylakoid membrane" evidence=IDA] GO:GO:0009507 EMBL:…	8e-104
Ljwgs_063231.1	99.1.4.559	GO_ID:28735										GO_ID:28735	TAIR|gene:3439548 SPTR:O65630 symbol:AT4G35930.1 [GO:0005554 "molecular function unknown" evidence=ND] [GO:0000004 "biological process unknown" evidence=ND] [GO:0008372 "cellular component unknown" evidence=ND] EMBL:AL161588 EMBL:AL031986 EMBL:AL022373 PIR:T04703 SPTR:O65630	4e-10
Ljwgs_015385.2	99.1.4.5321	GO_ID:26881										GO_ID:26881	TAIR|gene:2044489 SPTR:O64621 symbol:AT2G18910.1 [GO:0000004 "biological process unknown" evidence=ND] [GO:0005554 "molecular function unknown" evidence=ND] EMBL:AC003673 EMBL:AY059891 EMBL:AY087274 EMBL:AY093348 PIR:T01619 SPTR:O64621	2e-27
chr5.CM0278.33.1	1.5.4.5	E3.3.1.1, ahcY adenosylhomocysteinase [EC:3.3.1.1] [COG:COG0499] [GO:0004013]							SAHH_PETCR	Hydrolase;NAD;One-carbonmetabolism,Adenosylhomocysteinase (EC 3.3.1.1) (S-adenosyl-L-homocysteine hydrolase) (AdoHcyase).	6e-09
chr5.CM0278.33.1	1.6.4.6	E3.3.1.1, ahcY adenosylhomocysteinase [EC:3.3.1.1] [COG:COG0499] [GO:0004013]							SAHH_PETCR	Hydrolase;NAD;One-carbonmetabolism,Adenosylhomocysteinase (EC 3.3.1.1) (S-adenosyl-L-homocysteine hydrolase) (AdoHcyase).	6e-09
Ljwgs_088391.2	1.1.8.46	E3.2.1.1, amyA, malS alpha-amylase [EC:3.2.1.1] [COG:COG0366] [GO:0004556]										GO_ID:34677	TAIR|gene:2196758 SPTR:Q94A41 symbol:ATAMY3 [GO:0004556 "alpha-amylase activity" evidence=ISS;IDA] [GO:0009507 "chloroplast" evidence=IDA] [GO:0005983 "starch catabolism" evidence=TAS] InterPro:IPR006047 Pfam:PF00128 InterPro:IPR006046 PRINTS:PR00110 EMBL:AY050398 EMBL:BT000643 HSSP:P00693 SPTR:Q94A41	2e-22
chr4.TM0387.21	99.1.4.718	GO_ID:38207										GO_ID:38207	TAIR|gene:2082424 SPTR:Q9M8K5 symbol:AT3G06130 [GO:0008372 "cellular component unknown" evidence=ND] InterPro:IPR006121 Pfam:PF00403 PROSITE:PS50846 EMBL:AC018907 EMBL:AY045685 EMBL:AF326899 EMBL:AY149962 EMBL:AF349519 SPTR:Q9M8K5	4e-35
Ljwgs_051543.3	4.2.1.15	MIND septum site-determining protein MinD [COG:COG2894]	ath:At5g24020	MZF18.10; septum site-determining MinD (dbj|BAA90261.1) [KO:K03609]	8e-116	sll0289	COG2894	3e-46	MIND_MESVI	ATP-binding;Cellcycle;Celldivision;Chloroplast;Nucleotide-binding;Plastid;Septation,Putative septum site-determining protein minD.	1e-62	GO_ID:35012	UNIPROT|Q55900 SPTR:Q55900 symbol:MIND_SYNY3 [GO:0000918 "selection of site for barrier septum formation" evidence=IDA] [GO:0016020 "membrane" evidence=IDA] InterPro:IPR000707 Pfam:PF00991 InterPro:IPR010223 TIGRFAMs:TIGR01968 HSSP:Q8U3I1 InterPro:IPR000392 Pfam:PF00142 EMBL:BA000022 PIR:S76970 SPTR:Q55900	3e-46
Ljwgs_051543.3	2.3.3.39	CPAE pilus assembly protein CpaE [COG:COG2894]	ath:At5g24020	MZF18.10; septum site-determining MinD (dbj|BAA90261.1) [KO:K03609]	8e-116	sll0289	COG2894	3e-46	MIND_MESVI	ATP-binding;Cellcycle;Celldivision;Chloroplast;Nucleotide-binding;Plastid;Septation,Putative septum site-determining protein minD.	1e-62	GO_ID:35012	UNIPROT|Q55900 SPTR:Q55900 symbol:MIND_SYNY3 [GO:0000918 "selection of site for barrier septum formation" evidence=IDA] [GO:0016020 "membrane" evidence=IDA] InterPro:IPR000707 Pfam:PF00991 InterPro:IPR010223 TIGRFAMs:TIGR01968 HSSP:Q8U3I1 InterPro:IPR000392 Pfam:PF00142 EMBL:BA000022 PIR:S76970 SPTR:Q55900	3e-46
Ljwgs_094296.1	99.1.4.3575	GO_ID:51983										GO_ID:51983	TAIR|gene:2080842 SPTR:Q9SD36 symbol:AT3G51100.1 [GO:0005554 "molecular function unknown" evidence=ND] [GO:0000004 "biological process unknown" evidence=ND] [GO:0008372 "cellular component unknown" evidence=ND] EMBL:AL132980 EMBL:BT011602 EMBL:BT012249 PIR:T45741 SPTR:Q9SD36	6e-11
Ljwgs_007741.1	99.1.4.2700	GO_ID:22010										GO_ID:22010	TAIR|gene:3439560 SPTR:Q9SZT5 symbol:AT4G35880.1 [GO:0031225 "anchored to membrane" evidence=TAS] [GO:0004194 "pepsin A activity" evidence=ISS] [GO:0006508 "proteolysis" evidence=ISS] InterPro:IPR001461 InterPro:IPR001969 Pfam:PF00026 PRINTS:PR00792 PROSITE:PS00141 HSSP:P00797 EMBL:AL161588 EMBL:AL031986 PIR:T04698 SPTR:Q9SZT5	4e-58
Ljwgs_047715.1	99.2	Unclassified without homolog
Ljwgs_104171.1	99.1.4.7454	GO_ID:53613							XTH7_ARATH	Apoplast;Cellwall;Glycoprotein;Glycosidase;Hydrolase;Multigenefamily;Signal;Transferase,Probable xyloglucan endotransglucosylase/hydrolase protein 7 precursor (EC 2.4.1.207) (At-XTH7) (XTH-7).	2e-26	GO_ID:53613	TAIR|gene:2137608 SPTR:Q8LER3 symbol:AT4G37800.1 [GO:0016798 "hydrolase activity, acting on glycosyl bonds" evidence=ISS] InterPro:IPR000757 InterPro:IPR008263 InterPro:IPR008264 InterPro:IPR010713 Pfam:PF00722 HSSP:P23904 PRINTS:PR00737 PROSITE:PS01034 Pfam:PF06955 EMBL:AL161592 EMBL:AL035709 EMBL:AY093025 EMBL:AY128926 EMBL:AY085282 PIR:T06027 SPTR:Q8LER3	5e-27
Ljwgs_104171.1	99.1.3.1.33	EC 2.4.1.207							XTH7_ARATH	Apoplast;Cellwall;Glycoprotein;Glycosidase;Hydrolase;Multigenefamily;Signal;Transferase,Probable xyloglucan endotransglucosylase/hydrolase protein 7 precursor (EC 2.4.1.207) (At-XTH7) (XTH-7).	2e-26	GO_ID:53613	TAIR|gene:2137608 SPTR:Q8LER3 symbol:AT4G37800.1 [GO:0016798 "hydrolase activity, acting on glycosyl bonds" evidence=ISS] InterPro:IPR000757 InterPro:IPR008263 InterPro:IPR008264 InterPro:IPR010713 Pfam:PF00722 HSSP:P23904 PRINTS:PR00737 PROSITE:PS01034 Pfam:PF06955 EMBL:AL161592 EMBL:AL035709 EMBL:AY093025 EMBL:AY128926 EMBL:AY085282 PIR:T06027 SPTR:Q8LER3	5e-27
chr1.CM1413.6	99.1.4.131	GO_ID:53896										GO_ID:53896	TAIR|gene:2075396 SPTR:Q9M8S0 symbol:AT3G02790.1 [GO:0003700 "transcription factor activity" evidence=ISS] [GO:0045449 "regulation of transcription" evidence=TAS] InterPro:IPR007087 SMART:SM00355 EMBL:AC018363 EMBL:AY058229 EMBL:AF361599 SPTR:Q9M8S0	1e-43
chr6.CM0885.29.1	1.4.2.47.1	TRUA tRNA pseudouridine synthase A [COG:COG0101]	bhe:BH00740	truA; tRNA pseudouridine synthase A [EC:4.2.1.70] [KO:K06173]	3e-43	mll4852	COG0101	6e-39	TRUA_BARHE	Completeproteome;Isomerase;tRNAprocessing,tRNA pseudouridine synthase A (EC 5.4.99.12) (tRNA-uridine isomerase I) (tRNA pseudouridylate synthase I).	2e-43
Ljwgs_045463.1	1.1.3.17	E2.7.1.15, rbsK ribokinase [EC:2.7.1.15] [COG:COG0524] [GO:0004747]	ath:At3g59480	F25L23.4; pfkB-type carbohydrate kinase family protein [EC:2.7.1.4] [KO:K00847]	3e-16	BH1857	COG0524	3e-10	SCRK_SOLTU	Carbohydratemetabolism;Kinase;Transferase,Fructokinase (EC 2.7.1.4).	6e-15	GO_ID:5597	TAIR|gene:2080269 SPTR:Q9M394 symbol:AT3G54090.1 [GO:0016301 "kinase activity" evidence=ISS] [GO:0005737 "cytoplasm" evidence=IDA] [GO:0005634 "nucleus" evidence=IDA] InterPro:IPR002173 Pfam:PF00294 PROSITE:PS00583 InterPro:IPR011611 EMBL:AL132957 EMBL:AY093161 EMBL:AY128817 PIR:T47568 SPTR:Q9M394	1e-56
Ljwgs_045463.1	1.1.16.2.4	IOLC myo-inositol catabolism protein IolC [COG:COG0524]	ath:At3g59480	F25L23.4; pfkB-type carbohydrate kinase family protein [EC:2.7.1.4] [KO:K00847]	3e-16	BH1857	COG0524	3e-10	SCRK_SOLTU	Carbohydratemetabolism;Kinase;Transferase,Fructokinase (EC 2.7.1.4).	6e-15	GO_ID:5597	TAIR|gene:2080269 SPTR:Q9M394 symbol:AT3G54090.1 [GO:0016301 "kinase activity" evidence=ISS] [GO:0005737 "cytoplasm" evidence=IDA] [GO:0005634 "nucleus" evidence=IDA] InterPro:IPR002173 Pfam:PF00294 PROSITE:PS00583 InterPro:IPR011611 EMBL:AL132957 EMBL:AY093161 EMBL:AY128817 PIR:T47568 SPTR:Q9M394	1e-56
Ljwgs_045463.1	1.1.4.6	E2.7.1.45, kdgK 2-dehydro-3-deoxygluconokinase [EC:2.7.1.45] [COG:COG0524] [GO:0008673]	ath:At3g59480	F25L23.4; pfkB-type carbohydrate kinase family protein [EC:2.7.1.4] [KO:K00847]	3e-16	BH1857	COG0524	3e-10	SCRK_SOLTU	Carbohydratemetabolism;Kinase;Transferase,Fructokinase (EC 2.7.1.4).	6e-15	GO_ID:5597	TAIR|gene:2080269 SPTR:Q9M394 symbol:AT3G54090.1 [GO:0016301 "kinase activity" evidence=ISS] [GO:0005737 "cytoplasm" evidence=IDA] [GO:0005634 "nucleus" evidence=IDA] InterPro:IPR002173 Pfam:PF00294 PROSITE:PS00583 InterPro:IPR011611 EMBL:AL132957 EMBL:AY093161 EMBL:AY128817 PIR:T47568 SPTR:Q9M394	1e-56
Ljwgs_045463.1	1.1.5.2	E2.7.1.4, scrK fructokinase [EC:2.7.1.4] [COG:COG0524] [GO:0008865]	ath:At3g59480	F25L23.4; pfkB-type carbohydrate kinase family protein [EC:2.7.1.4] [KO:K00847]	3e-16	BH1857	COG0524	3e-10	SCRK_SOLTU	Carbohydratemetabolism;Kinase;Transferase,Fructokinase (EC 2.7.1.4).	6e-15	GO_ID:5597	TAIR|gene:2080269 SPTR:Q9M394 symbol:AT3G54090.1 [GO:0016301 "kinase activity" evidence=ISS] [GO:0005737 "cytoplasm" evidence=IDA] [GO:0005634 "nucleus" evidence=IDA] InterPro:IPR002173 Pfam:PF00294 PROSITE:PS00583 InterPro:IPR011611 EMBL:AL132957 EMBL:AY093161 EMBL:AY128817 PIR:T47568 SPTR:Q9M394	1e-56
Ljwgs_045463.1	1.4.1.35	E2.7.1.20, ADK adenosine kinase [EC:2.7.1.20] [COG:COG0524] [GO:0004001]	ath:At3g59480	F25L23.4; pfkB-type carbohydrate kinase family protein [EC:2.7.1.4] [KO:K00847]	3e-16	BH1857	COG0524	3e-10	SCRK_SOLTU	Carbohydratemetabolism;Kinase;Transferase,Fructokinase (EC 2.7.1.4).	6e-15	GO_ID:5597	TAIR|gene:2080269 SPTR:Q9M394 symbol:AT3G54090.1 [GO:0016301 "kinase activity" evidence=ISS] [GO:0005737 "cytoplasm" evidence=IDA] [GO:0005634 "nucleus" evidence=IDA] InterPro:IPR002173 Pfam:PF00294 PROSITE:PS00583 InterPro:IPR011611 EMBL:AL132957 EMBL:AY093161 EMBL:AY128817 PIR:T47568 SPTR:Q9M394	1e-56
Ljwgs_045463.1	1.1.3.22	E2.7.1.45, kdgK 2-dehydro-3-deoxygluconokinase [EC:2.7.1.45] [COG:COG0524] [GO:0008673]	ath:At3g59480	F25L23.4; pfkB-type carbohydrate kinase family protein [EC:2.7.1.4] [KO:K00847]	3e-16	BH1857	COG0524	3e-10	SCRK_SOLTU	Carbohydratemetabolism;Kinase;Transferase,Fructokinase (EC 2.7.1.4).	6e-15	GO_ID:5597	TAIR|gene:2080269 SPTR:Q9M394 symbol:AT3G54090.1 [GO:0016301 "kinase activity" evidence=ISS] [GO:0005737 "cytoplasm" evidence=IDA] [GO:0005634 "nucleus" evidence=IDA] InterPro:IPR002173 Pfam:PF00294 PROSITE:PS00583 InterPro:IPR011611 EMBL:AL132957 EMBL:AY093161 EMBL:AY128817 PIR:T47568 SPTR:Q9M394	1e-56
Ljwgs_045463.1	1.1.8.39	E2.7.1.4, scrK fructokinase [EC:2.7.1.4] [COG:COG0524] [GO:0008865]	ath:At3g59480	F25L23.4; pfkB-type carbohydrate kinase family protein [EC:2.7.1.4] [KO:K00847]	3e-16	BH1857	COG0524	3e-10	SCRK_SOLTU	Carbohydratemetabolism;Kinase;Transferase,Fructokinase (EC 2.7.1.4).	6e-15	GO_ID:5597	TAIR|gene:2080269 SPTR:Q9M394 symbol:AT3G54090.1 [GO:0016301 "kinase activity" evidence=ISS] [GO:0005737 "cytoplasm" evidence=IDA] [GO:0005634 "nucleus" evidence=IDA] InterPro:IPR002173 Pfam:PF00294 PROSITE:PS00583 InterPro:IPR011611 EMBL:AL132957 EMBL:AY093161 EMBL:AY128817 PIR:T47568 SPTR:Q9M394	1e-56
Ljwgs_045463.1	1.4.1.37	E2.7.1.73, gsk inosine kinase [EC:2.7.1.73] [COG:COG0524] [GO:0008906]	ath:At3g59480	F25L23.4; pfkB-type carbohydrate kinase family protein [EC:2.7.1.4] [KO:K00847]	3e-16	BH1857	COG0524	3e-10	SCRK_SOLTU	Carbohydratemetabolism;Kinase;Transferase,Fructokinase (EC 2.7.1.4).	6e-15	GO_ID:5597	TAIR|gene:2080269 SPTR:Q9M394 symbol:AT3G54090.1 [GO:0016301 "kinase activity" evidence=ISS] [GO:0005737 "cytoplasm" evidence=IDA] [GO:0005634 "nucleus" evidence=IDA] InterPro:IPR002173 Pfam:PF00294 PROSITE:PS00583 InterPro:IPR011611 EMBL:AL132957 EMBL:AY093161 EMBL:AY128817 PIR:T47568 SPTR:Q9M394	1e-56
Ljwgs_086355.0.1	99.2	Unclassified without homolog
TC12396	99.2	Unclassified without homolog
chr4.CM0739.34	1.11.11.2	E3.1.1.45 carboxymethylenebutenolidase [EC:3.1.1.45] [COG:COG0412] [GO:0008806]				YAL049c	COG0412	6e-23	E134_MAIZE	Directproteinsequencing;Glycoprotein;Hydrolase;Signal,Endo-1,3;1,4-beta-D-glucanase precursor (EC 3.2.1.-).	4e-39	GO_ID:7678	TAIR|gene:2088059 SPTR:Q9LUG8 symbol:AT3G23600.1 [GO:0016787 "hydrolase activity" evidence=ISS] [GO:0005737 "cytoplasm" evidence=IDA] [GO:0005634 "nucleus" evidence=IDA] InterPro:IPR002925 Pfam:PF01738 EMBL:AB023036 EMBL:AY064133 EMBL:AY084617 EMBL:AY097405 SPTR:Q9LUG8	1e-97
chr4.CM0739.34	1.11.4.16	E3.1.1.45 carboxymethylenebutenolidase [EC:3.1.1.45] [COG:COG0412] [GO:0008806]				YAL049c	COG0412	6e-23	E134_MAIZE	Directproteinsequencing;Glycoprotein;Hydrolase;Signal,Endo-1,3;1,4-beta-D-glucanase precursor (EC 3.2.1.-).	4e-39	GO_ID:7678	TAIR|gene:2088059 SPTR:Q9LUG8 symbol:AT3G23600.1 [GO:0016787 "hydrolase activity" evidence=ISS] [GO:0005737 "cytoplasm" evidence=IDA] [GO:0005634 "nucleus" evidence=IDA] InterPro:IPR002925 Pfam:PF01738 EMBL:AB023036 EMBL:AY064133 EMBL:AY084617 EMBL:AY097405 SPTR:Q9LUG8	1e-97
Ljwgs_062192.1	99.1.3.2.1665	PIF3_ARATH							PIF3_ARATH	DNA-binding;Nuclearprotein;Phytochromesignalingpathway;Transcription;Transcriptionregulation,Phytochrome-interacting factor 3 (Phytochrome-associated protein 3) (Basic helix-loop-helix protein 8) (bHLH8) (AtbHLH008).	2e-12	GO_ID:5411	TAIR|gene:3441181 SPTR:Q9FJL4 symbol:AT5G48560.1 [GO:0003700 "transcription factor activity" evidence=ISS] [GO:0045449 "regulation of transcription" evidence=TAS] [GO:0003677 "DNA binding" evidence=ISS] Pfam:PF00010 InterPro:IPR001092 SMART:SM00353 PROSITE:PS50888 EMBL:AB015468 EMBL:BT002945 EMBL:BT005637 SPTR:Q9FJL4	4e-49
Ljwgs_062192.1	99.1.4.4750	GO_ID:5411							PIF3_ARATH	DNA-binding;Nuclearprotein;Phytochromesignalingpathway;Transcription;Transcriptionregulation,Phytochrome-interacting factor 3 (Phytochrome-associated protein 3) (Basic helix-loop-helix protein 8) (bHLH8) (AtbHLH008).	2e-12	GO_ID:5411	TAIR|gene:3441181 SPTR:Q9FJL4 symbol:AT5G48560.1 [GO:0003700 "transcription factor activity" evidence=ISS] [GO:0045449 "regulation of transcription" evidence=TAS] [GO:0003677 "DNA binding" evidence=ISS] Pfam:PF00010 InterPro:IPR001092 SMART:SM00353 PROSITE:PS50888 EMBL:AB015468 EMBL:BT002945 EMBL:BT005637 SPTR:Q9FJL4	4e-49
Ljwgs_084730.1.1	99.1.4.1634	GO_ID:34141										GO_ID:34141	TAIR|gene:2144415 SPTR:Q9LS09 symbol:AT5G38110.1 [GO:0005554 "molecular function unknown" evidence=ND] [GO:0008372 "cellular component unknown" evidence=ND] [GO:0006139 "nucleobase, nucleoside, nucleotide and nucleic acid metabolism" evidence=ISS] Pfam:PF04729 InterPro:IPR006818 PANTHER:PTHR12040 HSSP:P32447 EMBL:AB028606 EMBL:AB078340 EMBL:AY072420 EMBL:AY086448 EMBL:AY114716 SPTR:Q9LS09	2e-12
chr3.TM0450.1	99.1.4.7002	GO_ID:45615										GO_ID:45615	TAIR|gene:2103029 SPTR:Q9M8X2 symbol:AT3G04160.1 [GO:0000004 "biological process unknown" evidence=ND] [GO:0005554 "molecular function unknown" evidence=ND] EMBL:AC016829 SPTR:Q9M8X2	8e-37
Ljwgs_020088.2	99.1.4.3297	GO_ID:9548										GO_ID:9548	TAIR|gene:2088211 SPTR:Q8GYL9 symbol:AT3G14000.1 [GO:0005554 "molecular function unknown" evidence=ND] [GO:0000004 "biological process unknown" evidence=ND] [GO:0008372 "cellular component unknown" evidence=ND] EMBL:AK117522 SPTR:Q8GYL9	2e-21
TM0556.24	1.3.10.41	E4.1.1.65, psd phosphatidylserine decarboxylase [EC:4.1.1.65] [COG:COG0688] [GO:0004609]	ath:At4g16700	FCAALL.4; phosphatidylserine decarboxylase [EC:4.1.1.65] [KO:K01613]	6e-78	YNL169c	COG0688	8e-20	PSD1_YEAST	Completeproteome;Decarboxylase;Innermembrane;Lyase;Membrane;Mitochondrion;Phospholipidbiosynthesis;Pyruvate;Transitpeptide;Zymogen,Phosphatidylserine decarboxylase proenzyme 1, mitochondrial precursor (EC 4.1.1.65) [Contains: Phosphatidylserine decarboxylase beta chain; Phosphatidylserine decarboxylase alpha chain].	2e-19	GO_ID:3708	SGD|S000005113 SPTR:P39006 symbol:PSD1 "phosphatidylserine decarboxylase" [GO:0005739 "mitochondrion" evidence=IDA;TAS] [GO:0005743 "mitochondrial inner membrane" evidence=TAS] [GO:0004609 "phosphatidylserine decarboxylase activity" evidence=TAS] [GO:0006656 "phosphatidylcholine biosynthesis" evidence=IDA] InterPro:IPR003817 SGD:S000005113 Pfam:PF02666 GO:GO:0005739 InterPro:IPR005221 TIGRFAMs:TI…	9e-20
TM0556.24	1.5.3.31	E4.1.1.65, psd phosphatidylserine decarboxylase [EC:4.1.1.65] [COG:COG0688] [GO:0004609]	ath:At4g16700	FCAALL.4; phosphatidylserine decarboxylase [EC:4.1.1.65] [KO:K01613]	6e-78	YNL169c	COG0688	8e-20	PSD1_YEAST	Completeproteome;Decarboxylase;Innermembrane;Lyase;Membrane;Mitochondrion;Phospholipidbiosynthesis;Pyruvate;Transitpeptide;Zymogen,Phosphatidylserine decarboxylase proenzyme 1, mitochondrial precursor (EC 4.1.1.65) [Contains: Phosphatidylserine decarboxylase beta chain; Phosphatidylserine decarboxylase alpha chain].	2e-19	GO_ID:3708	SGD|S000005113 SPTR:P39006 symbol:PSD1 "phosphatidylserine decarboxylase" [GO:0005739 "mitochondrion" evidence=IDA;TAS] [GO:0005743 "mitochondrial inner membrane" evidence=TAS] [GO:0004609 "phosphatidylserine decarboxylase activity" evidence=TAS] [GO:0006656 "phosphatidylcholine biosynthesis" evidence=IDA] InterPro:IPR003817 SGD:S000005113 Pfam:PF02666 GO:GO:0005739 InterPro:IPR005221 TIGRFAMs:TI…	9e-20
Ljwgs_009063.2	2.4.3.152	K07497 putative transposase [COG:COG2801]	sce:YIL082W-A	hypothetical protein [KO:K07497]	1e-64				POL2_DROME	Aspartylprotease;Endonuclease;Hydrolase;Nuclease;Nucleotidyltransferase;Polyprotein;Protease;RNA-directedDNApolymerase;Transferase;Transposableelement,Retrovirus-related Pol polyprotein from transposon 297 [Contains: Protease (EC 3.4.23.-); Reverse transcriptase (EC 2.7.7.49); Endonuclease].	4e-65	GO_ID:39222	TAIR|gene:3700592 SPTR:Q9LHM4 symbol:AT3G11970.1 [GO:0003964 "RNA-directed DNA polymerase activity" evidence=ISS] InterPro:IPR000953 Pfam:PF00385 InterPro:IPR001584 InterPro:IPR000477 InterPro:IPR001969 InterPro:IPR005162 Pfam:PF00665 Pfam:PF00078 GO:GO:0005634 GO:GO:0000785 SMART:SM00298 PROSITE:PS50013 PROSITE:PS00141 Pfam:PF03732 EMBL:AP002040 EMBL:AC069473 SPTR:Q9LHM4	5e-101
Ljwgs_009063.2	2.4.3.9	E2.7.7.49 RNA-directed DNA polymerase [EC:2.7.7.49] [COG:COG3344] [GO:0003721 0003964]	sce:YIL082W-A	hypothetical protein [KO:K07497]	1e-64				POL2_DROME	Aspartylprotease;Endonuclease;Hydrolase;Nuclease;Nucleotidyltransferase;Polyprotein;Protease;RNA-directedDNApolymerase;Transferase;Transposableelement,Retrovirus-related Pol polyprotein from transposon 297 [Contains: Protease (EC 3.4.23.-); Reverse transcriptase (EC 2.7.7.49); Endonuclease].	4e-65	GO_ID:39222	TAIR|gene:3700592 SPTR:Q9LHM4 symbol:AT3G11970.1 [GO:0003964 "RNA-directed DNA polymerase activity" evidence=ISS] InterPro:IPR000953 Pfam:PF00385 InterPro:IPR001584 InterPro:IPR000477 InterPro:IPR001969 InterPro:IPR005162 Pfam:PF00665 Pfam:PF00078 GO:GO:0005634 GO:GO:0000785 SMART:SM00298 PROSITE:PS50013 PROSITE:PS00141 Pfam:PF03732 EMBL:AP002040 EMBL:AC069473 SPTR:Q9LHM4	5e-101
Ljwgs_048267.2	1.4.1.61	E3.6.1.5 apyrase [EC:3.6.1.5] [GO:0004050]							APY_SOLTU	Calcium;Directproteinsequencing;Glycoprotein;Hydrolase;Membrane;Signal;Transmembrane,Apyrase precursor (EC 3.6.1.5) (ATP-diphosphatase) (Adenosine diphosphatase) (ADPase) (ATP-diphosphohydrolase).	2e-10
Ljwgs_048267.2	1.4.2.13	E3.6.1.5 apyrase [EC:3.6.1.5] [GO:0004050]							APY_SOLTU	Calcium;Directproteinsequencing;Glycoprotein;Hydrolase;Membrane;Signal;Transmembrane,Apyrase precursor (EC 3.6.1.5) (ATP-diphosphatase) (Adenosine diphosphatase) (ADPase) (ATP-diphosphohydrolase).	2e-10
Ljwgs_048267.2	3.3.10.14	E3.6.1.5 apyrase [EC:3.6.1.5] [GO:0004050]							APY_SOLTU	Calcium;Directproteinsequencing;Glycoprotein;Hydrolase;Membrane;Signal;Transmembrane,Apyrase precursor (EC 3.6.1.5) (ATP-diphosphatase) (Adenosine diphosphatase) (ADPase) (ATP-diphosphohydrolase).	2e-10
Ljwgs_040798.1	4.2.5	Apoptosis [CLASS:04210] [PATH:hsa04210] [GO:0006915]							BI1_ARATH	Apoptosis;Membrane;Transmembrane,Bax inhibitor-1 (BI-1) (AtBI-1).	6e-26	GO_ID:39364	TAIR|gene:2151976 SPTR:Q9LD45 symbol:AT5G47120.1 [GO:0006915 "apoptosis" evidence=ISS] [GO:0042981 "regulation of apoptosis" evidence=ISS] [GO:0005737 "cytoplasm" evidence=IDA] Pfam:PF01027 InterPro:IPR006213 InterPro:IPR006214 PROSITE:PS01243 EMBL:AB025609 EMBL:AB025927 EMBL:AF208124 EMBL:AY091134 EMBL:AY114059 PIR:T52449 SPTR:Q9LD45	2e-26
TM0763.22	99.1.4.4999	GO_ID:2633										GO_ID:2633	TAIR|gene:2161227 SPTR:Q9FHB2 symbol:AT5G58280.1 [GO:0003677 "DNA binding" evidence=ISS] [GO:0003700 "transcription factor activity" evidence=ISS] [GO:0006355 "regulation of transcription, DNA-dependent" evidence=ISS] InterPro:IPR003340 Pfam:PF02362 PROSITE:PS50863 EMBL:AB019228 SPTR:Q9FHB2	9e-23
Ljwgs_025571.1	99.1.4.416	GO_ID:16647							CRTZ_ENTAG	Carotenoidbiosynthesis,Beta-carotene hydroxylase.	2e-18	GO_ID:16647	TAIR|gene:2131380 SPTR:Q9SZZ8 symbol:AT4G25700 [GO:0042411 "beta-carotene hydroxylase activity" evidence=ISS] InterPro:IPR006087 InterPro:IPR005596 GO:GO:0008152 EMBL:AL161563 EMBL:AL050400 EMBL:AF125576 EMBL:AF125577 EMBL:AF370220 EMBL:AY113923 PIR:T09562 Pfam:PF03897 SPTR:Q9SZZ8	2e-91
Ljwgs_025571.1	99.1.3.2.2644	CRTZ_ENTAG							CRTZ_ENTAG	Carotenoidbiosynthesis,Beta-carotene hydroxylase.	2e-18	GO_ID:16647	TAIR|gene:2131380 SPTR:Q9SZZ8 symbol:AT4G25700 [GO:0042411 "beta-carotene hydroxylase activity" evidence=ISS] InterPro:IPR006087 InterPro:IPR005596 GO:GO:0008152 EMBL:AL161563 EMBL:AL050400 EMBL:AF125576 EMBL:AF125577 EMBL:AF370220 EMBL:AY113923 PIR:T09562 Pfam:PF03897 SPTR:Q9SZZ8	2e-91
TM1725.10	1.9.4.15	E2.7.1.- [EC:2.7.1.-] [COG:COG0515 COG1493]	cpv:cgd2_1300	calcium/calmodulin dependent protein kinase with a kinase domain and 4 calmodulin like EF hands [EC:2.7.1.123 2.7.1.37] [KO:K00908 K00870]	1e-59	YOL016c	COG0515	1e-45	CCAMK_MEDTR	ATP-binding;Calcium;Calmodulin-binding;Coiledcoil;Kinase;Membrane;Nodulation;Nucleotide-binding;Phosphorylation;Repeat;Serine/threonine-proteinkinase;Transferase;Transmembrane,Calcium and calcium/calmodulin-dependent serine/threonine-protein kinase DMI-3 (EC 2.7.1.123) (Does not make infections protein 3) (CCaMK DMI3) (MtCCaMK).	0	GO_ID:9071	TAIR|gene:2075884 SPTR:Q38870 symbol:AT3G10660.1 [GO:0004685 "calcium- and calmodulin-dependent protein kinase activity" evidence=ISS] [GO:0006468 "protein amino acid phosphorylation" evidence=ISS] [GO:0016301 "kinase activity" evidence=ISS] InterPro:IPR000719 InterPro:IPR002290 InterPro:IPR002048 InterPro:IPR008271 Pfam:PF00069 Pfam:PF00036 Prosite:PS00108 InterPro:IPR011992 Prosite:PS00107 Pros…	2e-64
TM1725.10	1.7.8.19	WAAY, rfaY lipopolysaccharide core biosynthesis protein RFAY [EC:2.7.-.-] [COG:COG0515]	cpv:cgd2_1300	calcium/calmodulin dependent protein kinase with a kinase domain and 4 calmodulin like EF hands [EC:2.7.1.123 2.7.1.37] [KO:K00908 K00870]	1e-59	YOL016c	COG0515	1e-45	CCAMK_MEDTR	ATP-binding;Calcium;Calmodulin-binding;Coiledcoil;Kinase;Membrane;Nodulation;Nucleotide-binding;Phosphorylation;Repeat;Serine/threonine-proteinkinase;Transferase;Transmembrane,Calcium and calcium/calmodulin-dependent serine/threonine-protein kinase DMI-3 (EC 2.7.1.123) (Does not make infections protein 3) (CCaMK DMI3) (MtCCaMK).	0	GO_ID:9071	TAIR|gene:2075884 SPTR:Q38870 symbol:AT3G10660.1 [GO:0004685 "calcium- and calmodulin-dependent protein kinase activity" evidence=ISS] [GO:0006468 "protein amino acid phosphorylation" evidence=ISS] [GO:0016301 "kinase activity" evidence=ISS] InterPro:IPR000719 InterPro:IPR002290 InterPro:IPR002048 InterPro:IPR008271 Pfam:PF00069 Pfam:PF00036 Prosite:PS00108 InterPro:IPR011992 Prosite:PS00107 Pros…	2e-64
TM1725.10	1.1.17.19	E2.7.1.- [EC:2.7.1.-] [COG:COG0515 COG1493]	cpv:cgd2_1300	calcium/calmodulin dependent protein kinase with a kinase domain and 4 calmodulin like EF hands [EC:2.7.1.123 2.7.1.37] [KO:K00908 K00870]	1e-59	YOL016c	COG0515	1e-45	CCAMK_MEDTR	ATP-binding;Calcium;Calmodulin-binding;Coiledcoil;Kinase;Membrane;Nodulation;Nucleotide-binding;Phosphorylation;Repeat;Serine/threonine-proteinkinase;Transferase;Transmembrane,Calcium and calcium/calmodulin-dependent serine/threonine-protein kinase DMI-3 (EC 2.7.1.123) (Does not make infections protein 3) (CCaMK DMI3) (MtCCaMK).	0	GO_ID:9071	TAIR|gene:2075884 SPTR:Q38870 symbol:AT3G10660.1 [GO:0004685 "calcium- and calmodulin-dependent protein kinase activity" evidence=ISS] [GO:0006468 "protein amino acid phosphorylation" evidence=ISS] [GO:0016301 "kinase activity" evidence=ISS] InterPro:IPR000719 InterPro:IPR002290 InterPro:IPR002048 InterPro:IPR008271 Pfam:PF00069 Pfam:PF00036 Prosite:PS00108 InterPro:IPR011992 Prosite:PS00107 Pros…	2e-64
TM1725.10	3.2.3.89	CAMK2 calcium/calmodulin-dependent protein kinase (CaM kinase) II [EC:2.7.1.123]	cpv:cgd2_1300	calcium/calmodulin dependent protein kinase with a kinase domain and 4 calmodulin like EF hands [EC:2.7.1.123 2.7.1.37] [KO:K00908 K00870]	1e-59	YOL016c	COG0515	1e-45	CCAMK_MEDTR	ATP-binding;Calcium;Calmodulin-binding;Coiledcoil;Kinase;Membrane;Nodulation;Nucleotide-binding;Phosphorylation;Repeat;Serine/threonine-proteinkinase;Transferase;Transmembrane,Calcium and calcium/calmodulin-dependent serine/threonine-protein kinase DMI-3 (EC 2.7.1.123) (Does not make infections protein 3) (CCaMK DMI3) (MtCCaMK).	0	GO_ID:9071	TAIR|gene:2075884 SPTR:Q38870 symbol:AT3G10660.1 [GO:0004685 "calcium- and calmodulin-dependent protein kinase activity" evidence=ISS] [GO:0006468 "protein amino acid phosphorylation" evidence=ISS] [GO:0016301 "kinase activity" evidence=ISS] InterPro:IPR000719 InterPro:IPR002290 InterPro:IPR002048 InterPro:IPR008271 Pfam:PF00069 Pfam:PF00036 Prosite:PS00108 InterPro:IPR011992 Prosite:PS00107 Pros…	2e-64
TM1725.10	1.11.16.8	E2.7.1.- [EC:2.7.1.-] [COG:COG0515 COG1493]	cpv:cgd2_1300	calcium/calmodulin dependent protein kinase with a kinase domain and 4 calmodulin like EF hands [EC:2.7.1.123 2.7.1.37] [KO:K00908 K00870]	1e-59	YOL016c	COG0515	1e-45	CCAMK_MEDTR	ATP-binding;Calcium;Calmodulin-binding;Coiledcoil;Kinase;Membrane;Nodulation;Nucleotide-binding;Phosphorylation;Repeat;Serine/threonine-proteinkinase;Transferase;Transmembrane,Calcium and calcium/calmodulin-dependent serine/threonine-protein kinase DMI-3 (EC 2.7.1.123) (Does not make infections protein 3) (CCaMK DMI3) (MtCCaMK).	0	GO_ID:9071	TAIR|gene:2075884 SPTR:Q38870 symbol:AT3G10660.1 [GO:0004685 "calcium- and calmodulin-dependent protein kinase activity" evidence=ISS] [GO:0006468 "protein amino acid phosphorylation" evidence=ISS] [GO:0016301 "kinase activity" evidence=ISS] InterPro:IPR000719 InterPro:IPR002290 InterPro:IPR002048 InterPro:IPR008271 Pfam:PF00069 Pfam:PF00036 Prosite:PS00108 InterPro:IPR011992 Prosite:PS00107 Pros…	2e-64
TM1725.10	4.2.4	Cell cycle [CLASS:04110] [PATH:hsa04110] [COG:COG0515]	cpv:cgd2_1300	calcium/calmodulin dependent protein kinase with a kinase domain and 4 calmodulin like EF hands [EC:2.7.1.123 2.7.1.37] [KO:K00908 K00870]	1e-59	YOL016c	COG0515	1e-45	CCAMK_MEDTR	ATP-binding;Calcium;Calmodulin-binding;Coiledcoil;Kinase;Membrane;Nodulation;Nucleotide-binding;Phosphorylation;Repeat;Serine/threonine-proteinkinase;Transferase;Transmembrane,Calcium and calcium/calmodulin-dependent serine/threonine-protein kinase DMI-3 (EC 2.7.1.123) (Does not make infections protein 3) (CCaMK DMI3) (MtCCaMK).	0	GO_ID:9071	TAIR|gene:2075884 SPTR:Q38870 symbol:AT3G10660.1 [GO:0004685 "calcium- and calmodulin-dependent protein kinase activity" evidence=ISS] [GO:0006468 "protein amino acid phosphorylation" evidence=ISS] [GO:0016301 "kinase activity" evidence=ISS] InterPro:IPR000719 InterPro:IPR002290 InterPro:IPR002048 InterPro:IPR008271 Pfam:PF00069 Pfam:PF00036 Prosite:PS00108 InterPro:IPR011992 Prosite:PS00107 Pros…	2e-64
TM1725.10	3.2.9.99	CAMK4 calcium/calmodulin-dependent protein kinase IV [EC:2.7.1.123] [GO:0004685]	cpv:cgd2_1300	calcium/calmodulin dependent protein kinase with a kinase domain and 4 calmodulin like EF hands [EC:2.7.1.123 2.7.1.37] [KO:K00908 K00870]	1e-59	YOL016c	COG0515	1e-45	CCAMK_MEDTR	ATP-binding;Calcium;Calmodulin-binding;Coiledcoil;Kinase;Membrane;Nodulation;Nucleotide-binding;Phosphorylation;Repeat;Serine/threonine-proteinkinase;Transferase;Transmembrane,Calcium and calcium/calmodulin-dependent serine/threonine-protein kinase DMI-3 (EC 2.7.1.123) (Does not make infections protein 3) (CCaMK DMI3) (MtCCaMK).	0	GO_ID:9071	TAIR|gene:2075884 SPTR:Q38870 symbol:AT3G10660.1 [GO:0004685 "calcium- and calmodulin-dependent protein kinase activity" evidence=ISS] [GO:0006468 "protein amino acid phosphorylation" evidence=ISS] [GO:0016301 "kinase activity" evidence=ISS] InterPro:IPR000719 InterPro:IPR002290 InterPro:IPR002048 InterPro:IPR008271 Pfam:PF00069 Pfam:PF00036 Prosite:PS00108 InterPro:IPR011992 Prosite:PS00107 Pros…	2e-64
TM1725.10	3.2.9.95	CAMK2 calcium/calmodulin-dependent protein kinase (CaM kinase) II [EC:2.7.1.123]	cpv:cgd2_1300	calcium/calmodulin dependent protein kinase with a kinase domain and 4 calmodulin like EF hands [EC:2.7.1.123 2.7.1.37] [KO:K00908 K00870]	1e-59	YOL016c	COG0515	1e-45	CCAMK_MEDTR	ATP-binding;Calcium;Calmodulin-binding;Coiledcoil;Kinase;Membrane;Nodulation;Nucleotide-binding;Phosphorylation;Repeat;Serine/threonine-proteinkinase;Transferase;Transmembrane,Calcium and calcium/calmodulin-dependent serine/threonine-protein kinase DMI-3 (EC 2.7.1.123) (Does not make infections protein 3) (CCaMK DMI3) (MtCCaMK).	0	GO_ID:9071	TAIR|gene:2075884 SPTR:Q38870 symbol:AT3G10660.1 [GO:0004685 "calcium- and calmodulin-dependent protein kinase activity" evidence=ISS] [GO:0006468 "protein amino acid phosphorylation" evidence=ISS] [GO:0016301 "kinase activity" evidence=ISS] InterPro:IPR000719 InterPro:IPR002290 InterPro:IPR002048 InterPro:IPR008271 Pfam:PF00069 Pfam:PF00036 Prosite:PS00108 InterPro:IPR011992 Prosite:PS00107 Pros…	2e-64
Ljwgs_006768.2	99.1.4.3418	GO_ID:2323										GO_ID:2323	TAIR|gene:2177506 SPTR:Q9FK37 symbol:AT5G50350.1 [GO:0005554 "molecular function unknown" evidence=ND] [GO:0000004 "biological process unknown" evidence=ND] EMBL:AB012248 EMBL:AY136362 EMBL:BT000213 SPTR:Q9FK37	1e-15
Ljwgs_032199.1	99.1.2.105	COG2032	ath:At5g18100	MRG7.6; copper/zinc superoxide dismutase (CSD3) [EC:1.15.1.1] [KO:K04565]	3e-42	YJR104c	COG2032	5e-27	SODC2_MESCR	Antioxidant;Copper;Metal-binding;Multigenefamily;Oxidoreductase;Zinc,Superoxide dismutase [Cu-Zn] 2 (EC 1.15.1.1).	2e-47	GO_ID:35453	TAIR|gene:2172323 SPTR:Q9FK60 symbol:AT5G18100.1 [GO:0004785 "copper, zinc superoxide dismutase activity" evidence=IDA] [GO:0006979 "response to oxidative stress" evidence=IEP] [GO:0019430 "removal of superoxide radicals" evidence=IC] InterPro:IPR001424 Pfam:PF00080 PRINTS:PR00068 ProDom:PD000469 PROSITE:PS00087 PROSITE:PS00332 HSSP:P00441 EMBL:AB012246 EMBL:AK117742 EMBL:BT003689 SPTR:Q9FK60	5e-43
Ljwgs_032199.1	99.1.4.3843	GO_ID:35453	ath:At5g18100	MRG7.6; copper/zinc superoxide dismutase (CSD3) [EC:1.15.1.1] [KO:K04565]	3e-42	YJR104c	COG2032	5e-27	SODC2_MESCR	Antioxidant;Copper;Metal-binding;Multigenefamily;Oxidoreductase;Zinc,Superoxide dismutase [Cu-Zn] 2 (EC 1.15.1.1).	2e-47	GO_ID:35453	TAIR|gene:2172323 SPTR:Q9FK60 symbol:AT5G18100.1 [GO:0004785 "copper, zinc superoxide dismutase activity" evidence=IDA] [GO:0006979 "response to oxidative stress" evidence=IEP] [GO:0019430 "removal of superoxide radicals" evidence=IC] InterPro:IPR001424 Pfam:PF00080 PRINTS:PR00068 ProDom:PD000469 PROSITE:PS00087 PROSITE:PS00332 HSSP:P00441 EMBL:AB012246 EMBL:AK117742 EMBL:BT003689 SPTR:Q9FK60	5e-43
Ljwgs_032199.1	99.1.1.118	KO:K04565	ath:At5g18100	MRG7.6; copper/zinc superoxide dismutase (CSD3) [EC:1.15.1.1] [KO:K04565]	3e-42	YJR104c	COG2032	5e-27	SODC2_MESCR	Antioxidant;Copper;Metal-binding;Multigenefamily;Oxidoreductase;Zinc,Superoxide dismutase [Cu-Zn] 2 (EC 1.15.1.1).	2e-47	GO_ID:35453	TAIR|gene:2172323 SPTR:Q9FK60 symbol:AT5G18100.1 [GO:0004785 "copper, zinc superoxide dismutase activity" evidence=IDA] [GO:0006979 "response to oxidative stress" evidence=IEP] [GO:0019430 "removal of superoxide radicals" evidence=IC] InterPro:IPR001424 Pfam:PF00080 PRINTS:PR00068 ProDom:PD000469 PROSITE:PS00087 PROSITE:PS00332 HSSP:P00441 EMBL:AB012246 EMBL:AK117742 EMBL:BT003689 SPTR:Q9FK60	5e-43
Ljwgs_032199.1	99.1.3.1.7	EC 1.15.1.1	ath:At5g18100	MRG7.6; copper/zinc superoxide dismutase (CSD3) [EC:1.15.1.1] [KO:K04565]	3e-42	YJR104c	COG2032	5e-27	SODC2_MESCR	Antioxidant;Copper;Metal-binding;Multigenefamily;Oxidoreductase;Zinc,Superoxide dismutase [Cu-Zn] 2 (EC 1.15.1.1).	2e-47	GO_ID:35453	TAIR|gene:2172323 SPTR:Q9FK60 symbol:AT5G18100.1 [GO:0004785 "copper, zinc superoxide dismutase activity" evidence=IDA] [GO:0006979 "response to oxidative stress" evidence=IEP] [GO:0019430 "removal of superoxide radicals" evidence=IC] InterPro:IPR001424 Pfam:PF00080 PRINTS:PR00068 ProDom:PD000469 PROSITE:PS00087 PROSITE:PS00332 HSSP:P00441 EMBL:AB012246 EMBL:AK117742 EMBL:BT003689 SPTR:Q9FK60	5e-43
Ljwgs_017874.1	4.2.4.30	ATM ataxia telangectasia mutated family protein	ath:At3g48190	T24C20.1; ataxia-telangiectasia mutated protein (Atm) [KO:K04728]	2e-40				ATM_ARATH	Cellcycle;DNAdamage;DNArepair;DNA-binding;Kinase;Meiosis;Nuclearprotein;Serine/threonine-proteinkinase;Transferase,Serine-protein kinase ATM (EC 2.7.1.37) (Ataxia telangiectasia mutated homolog) (AtATM).	1e-40
Ljwgs_017874.1	3.3.10.117	BMPR1 bone morphogenetic protein receptor, type I [EC:2.7.1.37]	ath:At3g48190	T24C20.1; ataxia-telangiectasia mutated protein (Atm) [KO:K04728]	2e-40				ATM_ARATH	Cellcycle;DNAdamage;DNArepair;DNA-binding;Kinase;Meiosis;Nuclearprotein;Serine/threonine-proteinkinase;Transferase,Serine-protein kinase ATM (EC 2.7.1.37) (Ataxia telangiectasia mutated homolog) (AtATM).	1e-40
Ljwgs_017874.1	4.2.5.14	ATM ataxia telangectasia mutated family protein	ath:At3g48190	T24C20.1; ataxia-telangiectasia mutated protein (Atm) [KO:K04728]	2e-40				ATM_ARATH	Cellcycle;DNAdamage;DNArepair;DNA-binding;Kinase;Meiosis;Nuclearprotein;Serine/threonine-proteinkinase;Transferase,Serine-protein kinase ATM (EC 2.7.1.37) (Ataxia telangiectasia mutated homolog) (AtATM).	1e-40
Ljwgs_017874.1	3.2.2.1	Protein kinase [EC:2.7.1.37]	ath:At3g48190	T24C20.1; ataxia-telangiectasia mutated protein (Atm) [KO:K04728]	2e-40				ATM_ARATH	Cellcycle;DNAdamage;DNArepair;DNA-binding;Kinase;Meiosis;Nuclearprotein;Serine/threonine-proteinkinase;Transferase,Serine-protein kinase ATM (EC 2.7.1.37) (Ataxia telangiectasia mutated homolog) (AtATM).	1e-40
Ljwgs_113853.1	99.1.4.4537	GO_ID:40956	ath:At4g02080	T10M13.9; GTP-binding protein (SAR1A) [KO:K07977]	2e-10				SAR1_TOBAC	Endoplasmicreticulum;ER-Golgitransport;Golgistack;GTP-binding;Nucleotide-binding;Proteintransport;Transport,GTP-binding protein SAR1.	2e-11	GO_ID:40956	TAIR|gene:2195305 SPTR:O80489 symbol:ATSARA1A [GO:0005525 "GTP binding" evidence=ISS] InterPro:IPR001806 InterPro:IPR006687 Interpro:IPR005225 InterPro:IPR006689 TIGRFAMs:TIGR00231 Pfam:PF00025 PRINTS:PR00449 PRINTS:PR00328 HSSP:Q9QVY3 SMART:SM00178 PROSITE:PS01020 EMBL:AC003114 EMBL:AY090921 PIR:D86224 SPTR:O80489	1e-10
Ljwgs_113853.1	99.1.3.2.3326	SAR1_TOBAC	ath:At4g02080	T10M13.9; GTP-binding protein (SAR1A) [KO:K07977]	2e-10				SAR1_TOBAC	Endoplasmicreticulum;ER-Golgitransport;Golgistack;GTP-binding;Nucleotide-binding;Proteintransport;Transport,GTP-binding protein SAR1.	2e-11	GO_ID:40956	TAIR|gene:2195305 SPTR:O80489 symbol:ATSARA1A [GO:0005525 "GTP binding" evidence=ISS] InterPro:IPR001806 InterPro:IPR006687 Interpro:IPR005225 InterPro:IPR006689 TIGRFAMs:TIGR00231 Pfam:PF00025 PRINTS:PR00449 PRINTS:PR00328 HSSP:Q9QVY3 SMART:SM00178 PROSITE:PS01020 EMBL:AC003114 EMBL:AY090921 PIR:D86224 SPTR:O80489	1e-10
Ljwgs_113853.1	99.1.1.151	KO:K07977	ath:At4g02080	T10M13.9; GTP-binding protein (SAR1A) [KO:K07977]	2e-10				SAR1_TOBAC	Endoplasmicreticulum;ER-Golgitransport;Golgistack;GTP-binding;Nucleotide-binding;Proteintransport;Transport,GTP-binding protein SAR1.	2e-11	GO_ID:40956	TAIR|gene:2195305 SPTR:O80489 symbol:ATSARA1A [GO:0005525 "GTP binding" evidence=ISS] InterPro:IPR001806 InterPro:IPR006687 Interpro:IPR005225 InterPro:IPR006689 TIGRFAMs:TIGR00231 Pfam:PF00025 PRINTS:PR00449 PRINTS:PR00328 HSSP:Q9QVY3 SMART:SM00178 PROSITE:PS01020 EMBL:AC003114 EMBL:AY090921 PIR:D86224 SPTR:O80489	1e-10
TC18149	99.2	Unclassified without homolog
chr3.CM0792.23.1	99.2	Unclassified without homolog
Ljwgs_056330.1	2.2.3.24.1	E6.1.1.20A, pheS phenylalanyl-tRNA synthetase alpha chain [COG:COG0016]	ath:At3g58140	F9D24.50; phenylalanyl-tRNA synthetase class IIc family protein [EC:6.1.1.20] [KO:K01889]	2e-81	VC1219	COG0016	4e-23	FARS1_RAT	Aminoacyl-tRNAsynthetase;ATP-binding;Ligase;Mitochondrion;Nucleotide-binding;Proteinbiosynthesis;Transitpeptide,Phenylalanyl-tRNA synthetase, mitochondrial precursor (EC 6.1.1.20) (Phenylalanine--tRNA ligase) (PheRS).	2e-47	GO_ID:45496	FB|FBgn0020766 SPTR:O16129 symbol:Aats-phe "Phenylalanyl-tRNA synthetase" [GO:0006432 "phenylalanyl-tRNA aminoacylation" evidence=ISS] [GO:0004826 "phenylalanine-tRNA ligase activity" evidence=ISS;NAS] [GO:0005739 "mitochondrion" evidence=ISS] InterPro:IPR004530 Pfam:PF01409 InterPro:IPR002319 InterPro:IPR006195 PROSITE:PS50862 EMBL:AF012089 EMBL:AE003816 EMBL:AY058580 HSSP:P27001 IntAct:O16129 F…	6e-46
Ljwgs_056330.1	1.5.15.29.1	E6.1.1.20A, pheS phenylalanyl-tRNA synthetase alpha chain [COG:COG0016]	ath:At3g58140	F9D24.50; phenylalanyl-tRNA synthetase class IIc family protein [EC:6.1.1.20] [KO:K01889]	2e-81	VC1219	COG0016	4e-23	FARS1_RAT	Aminoacyl-tRNAsynthetase;ATP-binding;Ligase;Mitochondrion;Nucleotide-binding;Proteinbiosynthesis;Transitpeptide,Phenylalanyl-tRNA synthetase, mitochondrial precursor (EC 6.1.1.20) (Phenylalanine--tRNA ligase) (PheRS).	2e-47	GO_ID:45496	FB|FBgn0020766 SPTR:O16129 symbol:Aats-phe "Phenylalanyl-tRNA synthetase" [GO:0006432 "phenylalanyl-tRNA aminoacylation" evidence=ISS] [GO:0004826 "phenylalanine-tRNA ligase activity" evidence=ISS;NAS] [GO:0005739 "mitochondrion" evidence=ISS] InterPro:IPR004530 Pfam:PF01409 InterPro:IPR002319 InterPro:IPR006195 PROSITE:PS50862 EMBL:AF012089 EMBL:AE003816 EMBL:AY058580 HSSP:P27001 IntAct:O16129 F…	6e-46
Ljwgs_053835.1	99.1.3.2.3523	Y3432_MYCBO				Rv3767c	COG3315	3e-14	Y3432_MYCBO	Completeproteome;Hypotheticalprotein,Hypothetical protein Mb3432.	3e-11
Ljwgs_053835.1	99.1.2.252	COG3315				Rv3767c	COG3315	3e-14	Y3432_MYCBO	Completeproteome;Hypotheticalprotein,Hypothetical protein Mb3432.	3e-11
chr1.CM0029.27	99.1.4.3759	GO_ID:45607										GO_ID:45607	TAIR|gene:2128090 SPTR:O49570 symbol:AT4G31200.1 [GO:0003723 "RNA binding" evidence=ISS] [GO:0006396 "RNA processing" evidence=ISS] InterPro:IPR000061 InterPro:IPR006569 Pfam:PF01805 PROSITE:PS50128 SMART:SM00582 SMART:SM00648 EMBL:AL161578 EMBL:AL021633 EMBL:BT010740 PIR:T04487 SPTR:O49570	1e-87
Ljwgs_018419.1	99.1.4.7938	GO_ID:21704										GO_ID:21704	TAIR|gene:2082449 SPTR:Q9M8J2 symbol:AT3G06260.1 [GO:0016757 "transferase activity, transferring glycosyl groups" evidence=ISS] [GO:0016051 "carbohydrate biosynthesis" evidence=ISS] [GO:0016758 "transferase activity, transferring hexosyl groups" evidence=ISS] InterPro:IPR002495 Pfam:PF01501 EMBL:AC018907 SPTR:Q9M8J2	2e-67
Ljwgs_136627.1	99.2	Unclassified without homolog
Ljwgs_050580.1	99.1.3.2.22	WRK17_ARATH							WRK17_ARATH	DNA-binding;Nuclearprotein;Transcription;Transcriptionregulation,Probable WRKY transcription factor 17 (WRKY DNA-binding protein 17).	2e-38
Ljwgs_076936.1	99.2	Unclassified without homolog
Ljwgs_076556.1	99.2	Unclassified without homolog
chr4.CM0119.22	99.1.4.5677	GO_ID:55236										GO_ID:55236	TAIR|gene:3437017 SPTR:Q8S8K1 symbol:AT2G17975.1 [GO:0008372 "cellular component unknown" evidence=ND] [GO:0005488 "binding" evidence=ISS] EMBL:AC006201 EMBL:BT015337 EMBL:BT015844 PIR:T00827 InterPro:IPR001876 Pfam:PF00641 SMART:SM00547 PROSITE:PS01358 PROSITE:PS50199 SPTR:Q8S8K1	4e-65
Ljwgs_079574.1	99.2	Unclassified without homolog
chr2.CM0018.61	99.2	Unclassified without homolog
Ljwgs_013369.1	99.1.3.2.689	SLSG6_BRAOL							SLSG6_BRAOL	Glycoprotein;Polymorphism;Self-incompatibility;Signal,S-locus-specific glycoprotein S6 precursor (SLSG-6).	9e-86	GO_ID:26674	TAIR|gene:2141180 SPTR:O81905 symbol:AT4G21380.1 [GO:0016301 "kinase activity" evidence=ISS] InterPro:IPR000719 InterPro:IPR008271 Prosite:PS00108 InterPro:IPR003609 InterPro:IPR000858 InterPro:IPR001480 Prosite:PS00107 Pfam:PF01453 ProDom:PD000001 PROSITE:PS50011 PROSITE:PS50948 SMART:SM00473 HSSP:P06239 Pfam:PF00954 SMART:SM00108 PROSITE:PS50927 EMBL:AL031187 EMBL:AL161555 EMBL:AK118895 EMBL:BT…	8e-96
Ljwgs_013369.1	99.1.4.638	GO_ID:26674							SLSG6_BRAOL	Glycoprotein;Polymorphism;Self-incompatibility;Signal,S-locus-specific glycoprotein S6 precursor (SLSG-6).	9e-86	GO_ID:26674	TAIR|gene:2141180 SPTR:O81905 symbol:AT4G21380.1 [GO:0016301 "kinase activity" evidence=ISS] InterPro:IPR000719 InterPro:IPR008271 Prosite:PS00108 InterPro:IPR003609 InterPro:IPR000858 InterPro:IPR001480 Prosite:PS00107 Pfam:PF01453 ProDom:PD000001 PROSITE:PS50011 PROSITE:PS50948 SMART:SM00473 HSSP:P06239 Pfam:PF00954 SMART:SM00108 PROSITE:PS50927 EMBL:AL031187 EMBL:AL161555 EMBL:AK118895 EMBL:BT…	8e-96
chr2.CM0153.6	99.1.3.2.1506	NUPL_MOUSE							NUPL_MOUSE	Alternativesplicing;DNA-binding;Metal-binding;Nuclearprotein;Repeat;Transport;Zinc;Zinc-finger,Nucleoporin-like protein RIP (HIV-1 Rev-binding protein homolog).	4e-19	GO_ID:11343	TAIR|gene:2025574 SPTR:Q9FVH3 symbol:AT1G08680.1 [GO:0003677 "DNA binding" evidence=ISS] [GO:0005634 "nucleus" evidence=ISS] Pfam:PF01412 InterPro:IPR001164 PRINTS:PR00405 SMART:SM00105 PROSITE:PS50115 EMBL:AF184145 SPTR:Q9FVH3	8e-58
chr2.CM0153.6	99.1.4.5793	GO_ID:11343							NUPL_MOUSE	Alternativesplicing;DNA-binding;Metal-binding;Nuclearprotein;Repeat;Transport;Zinc;Zinc-finger,Nucleoporin-like protein RIP (HIV-1 Rev-binding protein homolog).	4e-19	GO_ID:11343	TAIR|gene:2025574 SPTR:Q9FVH3 symbol:AT1G08680.1 [GO:0003677 "DNA binding" evidence=ISS] [GO:0005634 "nucleus" evidence=ISS] Pfam:PF01412 InterPro:IPR001164 PRINTS:PR00405 SMART:SM00105 PROSITE:PS50115 EMBL:AF184145 SPTR:Q9FVH3	8e-58
Ljwgs_125130.1	99.1.4.7997	GO_ID:10794							RF1_ORYSA	Mitochondrion;Repeat;Transitpeptide,Rf1 protein, mitochondrial precursor (PPR protein) (Fertility restorer) (Restorer for CMS).	4e-10	GO_ID:10794	TAIR|gene:2089332 SPTR:Q9LUS3 symbol:AT3G16610.1 [GO:0000004 "biological process unknown" evidence=ND] [GO:0005554 "molecular function unknown" evidence=ND] InterPro:IPR002885 InterPro:IPR011990 Pfam:PF01535 TIGRFAMs:TIGR00756 GO:GO:0005488 EMBL:AB022217 SPTR:Q9LUS3	8e-92
Ljwgs_125130.1	99.1.3.2.1240	RF1_ORYSA							RF1_ORYSA	Mitochondrion;Repeat;Transitpeptide,Rf1 protein, mitochondrial precursor (PPR protein) (Fertility restorer) (Restorer for CMS).	4e-10	GO_ID:10794	TAIR|gene:2089332 SPTR:Q9LUS3 symbol:AT3G16610.1 [GO:0000004 "biological process unknown" evidence=ND] [GO:0005554 "molecular function unknown" evidence=ND] InterPro:IPR002885 InterPro:IPR011990 Pfam:PF01535 TIGRFAMs:TIGR00756 GO:GO:0005488 EMBL:AB022217 SPTR:Q9LUS3	8e-92
gi13884171	99.2	Unclassified without homolog
Ljwgs_015543.1.1	99.1.4.4406	GO_ID:42394							SC61B_ARATH	Endoplasmicreticulum;Membrane;Proteintransport;Translocation;Transmembrane;Transport,Protein transport protein Sec61 beta subunit.	1e-14	GO_ID:42394	TAIR|gene:2175107 SPTR:Q9FKK1 symbol:AT5G60460.1 [GO:0008565 "protein transporter activity" evidence=ISS] [GO:0015031 "protein transport" evidence=ISS] Pfam:PF03911 InterPro:IPR005609 EMBL:AB011483 EMBL:AK118120 EMBL:BT005455 SPTR:Q9FKK1	5e-28
Ljwgs_015543.1.1	99.1.3.2.844	SC61B_ARATH							SC61B_ARATH	Endoplasmicreticulum;Membrane;Proteintransport;Translocation;Transmembrane;Transport,Protein transport protein Sec61 beta subunit.	1e-14	GO_ID:42394	TAIR|gene:2175107 SPTR:Q9FKK1 symbol:AT5G60460.1 [GO:0008565 "protein transporter activity" evidence=ISS] [GO:0015031 "protein transport" evidence=ISS] Pfam:PF03911 InterPro:IPR005609 EMBL:AB011483 EMBL:AK118120 EMBL:BT005455 SPTR:Q9FKK1	5e-28
Ljwgs_093866.1	99.1.4.2461	GO_ID:13172										GO_ID:13172	TAIR|gene:3442188 SPTR:Q9FM80 symbol:AT5G55580.1 [GO:0000004 "biological process unknown" evidence=ND] [GO:0005554 "molecular function unknown" evidence=ND] InterPro:IPR003690 Pfam:PF02536 SMART:SM00733 EMBL:AB009050 EMBL:AY062691 EMBL:BT000141 SPTR:Q9FM80	3e-82
Ljwgs_139436.1.1	3.2.11.28	EXOC7, EXO70 exocyst complex component 7	ath:At3g14090	MAG2.5; exocyst subunit EXO70 family protein [KO:K07195]	6e-31							GO_ID:30192	TAIR|gene:2087446 SPTR:Q9LJH9 symbol:AT3G14090.1 [GO:0000145 "exocyst" evidence=ISS] [GO:0005515 "protein binding" evidence=ISS] [GO:0006904 "vesicle docking during exocytosis" evidence=ISS] InterPro:IPR004140 GO:GO:0000145 GO:GO:0006887 Pfam:PF03081 EMBL:AP000600 SPTR:Q9LJH9	1e-31
Ljwgs_113852.1	99.1.4.2071	GO_ID:2480										GO_ID:2480	TAIR|gene:2099417 SPTR:Q9M305 symbol:AT3G48770.1 [GO:0000004 "biological process unknown" evidence=ND] InterPro:IPR003656 PROSITE:PS50808 InterPro:IPR011523 Pfam:PF07567 EMBL:AL132963 PIR:T49273 SPTR:Q9M305	8e-114
chr1.CM0361.47	99.1.4.7776	GO_ID:37502										GO_ID:37502	TAIR|gene:2164274 SPTR:Q9FNH0 symbol:AT5G06380.1 [GO:0005554 "molecular function unknown" evidence=ND] [GO:0000004 "biological process unknown" evidence=ND] EMBL:AB006700 EMBL:AY735674 EMBL:AY773893 SPTR:Q9FNH0	2e-09
TM0573.15	99.1.4.7299	GO_ID:24908							AP23_ARATH	Cadmium;DNA-binding;Nuclearprotein;Transcription;Transcriptionregulation,AP2 domain transcription factor RAP2.3 (Related to AP2 protein 3) (Cadmium-induced protein AS30).	3e-25	GO_ID:24908	TAIR|gene:2061955 SPTR:O22259 symbol:AT2G47520.1 [GO:0003700 "transcription factor activity" evidence=ISS] [GO:0003677 "DNA binding" evidence=ISS] [GO:0005634 "nucleus" evidence=IC] [GO:0006355 "regulation of transcription, DNA-dependent" evidence=ISS] InterPro:IPR001471 Pfam:PF00847 GO:GO:0005634 HSSP:O80337 PRINTS:PR00367 ProDom:PD001423 SMART:SM00380 EMBL:AC002535 EMBL:AY074645 PIR:T00432 SMR:…	2e-19
TM0573.15	99.1.3.2.1662	AP23_ARATH							AP23_ARATH	Cadmium;DNA-binding;Nuclearprotein;Transcription;Transcriptionregulation,AP2 domain transcription factor RAP2.3 (Related to AP2 protein 3) (Cadmium-induced protein AS30).	3e-25	GO_ID:24908	TAIR|gene:2061955 SPTR:O22259 symbol:AT2G47520.1 [GO:0003700 "transcription factor activity" evidence=ISS] [GO:0003677 "DNA binding" evidence=ISS] [GO:0005634 "nucleus" evidence=IC] [GO:0006355 "regulation of transcription, DNA-dependent" evidence=ISS] InterPro:IPR001471 Pfam:PF00847 GO:GO:0005634 HSSP:O80337 PRINTS:PR00367 ProDom:PD001423 SMART:SM00380 EMBL:AC002535 EMBL:AY074645 PIR:T00432 SMR:…	2e-19
chr2.TM0652.10	99.1.3.1.95	EC 3.-.-.-							GI1L1_ARATH	Gibberellinsignalingpathway;Hydrolase;Nuclearprotein;Receptor,Probable gibberellin receptor GID1L1 (EC 3.-.-.-) (GID1-like protein 1).	5e-12	GO_ID:33017	TAIR|gene:2015412 SPTR:Q9SX78 symbol:AT1G47480.1 [GO:0000004 "biological process unknown" evidence=ND] [GO:0008372 "cellular component unknown" evidence=ND] InterPro:IPR000379 EMBL:AC007519 PIR:A96515 SPTR:Q9SX78	2e-30
chr2.TM0652.10	99.1.4.1971	GO_ID:33017							GI1L1_ARATH	Gibberellinsignalingpathway;Hydrolase;Nuclearprotein;Receptor,Probable gibberellin receptor GID1L1 (EC 3.-.-.-) (GID1-like protein 1).	5e-12	GO_ID:33017	TAIR|gene:2015412 SPTR:Q9SX78 symbol:AT1G47480.1 [GO:0000004 "biological process unknown" evidence=ND] [GO:0008372 "cellular component unknown" evidence=ND] InterPro:IPR000379 EMBL:AC007519 PIR:A96515 SPTR:Q9SX78	2e-30
BM1386.32	99.1.4.3556	GO_ID:40818										GO_ID:40818	TAIR|gene:2132104 SPTR:Q8GYJ0 symbol:AT4G22320.1 [GO:0005554 "molecular function unknown" evidence=ND] [GO:0000004 "biological process unknown" evidence=ND] EMBL:AK117590 EMBL:BT005180 SPTR:Q8GYJ0	1e-30
chr4.CM0006.30	99.1.4.6341	GO_ID:12787										GO_ID:12787	TAIR|gene:3697539 SPTR:O80940 symbol:AT2G37720.1 [GO:0000004 "biological process unknown" evidence=ND] [GO:0008372 "cellular component unknown" evidence=ND] EMBL:AC004684 InterPro:IPR004253 Pfam:PF03005 PIR:T02538 SPTR:O80940	6e-111
TM0149.16	99.1.3.2.120	EXPA6_ARATH							EXPA6_ARATH	Cellwall;Multigenefamily;Signal,Alpha-expansin 6 precursor (AtEXPA6) (At-EXP6) (AtEx6) (Ath-ExpAlpha- 1.8).	1e-129	GO_ID:16295	TAIR|gene:2056669 SPTR:Q8VYD1 symbol:AT2G03090.1 [GO:0005554 "molecular function unknown" evidence=ISS;TAS] [GO:0009826 "unidimensional cell growth" evidence=ISS;NAS] [GO:0009828 "cell wall loosening (sensu Magnoliophyta)" evidence=ISS;NAS] [GO:0009831 "cell wall modification during multidimensional cell growth (sensu Magnoliophyta)" evidence=ISS] InterPro:IPR007112 InterPro:IPR005132 InterPro:IP…	1e-100
TM0149.16	99.1.4.695	GO_ID:16295							EXPA6_ARATH	Cellwall;Multigenefamily;Signal,Alpha-expansin 6 precursor (AtEXPA6) (At-EXP6) (AtEx6) (Ath-ExpAlpha- 1.8).	1e-129	GO_ID:16295	TAIR|gene:2056669 SPTR:Q8VYD1 symbol:AT2G03090.1 [GO:0005554 "molecular function unknown" evidence=ISS;TAS] [GO:0009826 "unidimensional cell growth" evidence=ISS;NAS] [GO:0009828 "cell wall loosening (sensu Magnoliophyta)" evidence=ISS;NAS] [GO:0009831 "cell wall modification during multidimensional cell growth (sensu Magnoliophyta)" evidence=ISS] InterPro:IPR007112 InterPro:IPR005132 InterPro:IP…	1e-100
Ljwgs_104182.1	99.1.4.1575	GO_ID:29649							TIP1_MEDTR	Membrane;Repeat;Transmembrane;Transport,Probable aquaporin TIP-type (MtAQP1).	3e-31	GO_ID:29649	TAIR|gene:2088866 SPTR:Q41963 symbol:AT3G26520.1 [GO:0015250 "water channel activity" evidence=ISS] [GO:0006810 "transport" evidence=ISS] [GO:0016020 "membrane" evidence=ISS] InterPro:IPR000425 HSSP:P29972 Pfam:PF00230 PRINTS:PR00783 ProDom:PD000295 PROSITE:PS00221 EMBL:AB028611 EMBL:AF004393 EMBL:AF057137 EMBL:AF419613 EMBL:AF428341 EMBL:AY079114 EMBL:Z18111 GeneFarm:2259 SPTR:Q41963	2e-23
Ljwgs_104182.1	99.1.3.2.4054	TIP1_MEDTR							TIP1_MEDTR	Membrane;Repeat;Transmembrane;Transport,Probable aquaporin TIP-type (MtAQP1).	3e-31	GO_ID:29649	TAIR|gene:2088866 SPTR:Q41963 symbol:AT3G26520.1 [GO:0015250 "water channel activity" evidence=ISS] [GO:0006810 "transport" evidence=ISS] [GO:0016020 "membrane" evidence=ISS] InterPro:IPR000425 HSSP:P29972 Pfam:PF00230 PRINTS:PR00783 ProDom:PD000295 PROSITE:PS00221 EMBL:AB028611 EMBL:AF004393 EMBL:AF057137 EMBL:AF419613 EMBL:AF428341 EMBL:AY079114 EMBL:Z18111 GeneFarm:2259 SPTR:Q41963	2e-23
Ljwgs_104182.1	99.1.4.1575	GO_ID:29649							TIP1_MEDTR	Membrane;Repeat;Transmembrane;Transport,Probable aquaporin TIP-type (MtAQP1).	3e-31	GO_ID:29649	TAIR|gene:2088866 SPTR:Q41963 symbol:AT3G26520.1 [GO:0015250 "water channel activity" evidence=ISS] [GO:0006810 "transport" evidence=ISS] [GO:0016020 "membrane" evidence=ISS] InterPro:IPR000425 HSSP:P29972 Pfam:PF00230 PRINTS:PR00783 ProDom:PD000295 PROSITE:PS00221 EMBL:AB028611 EMBL:AF004393 EMBL:AF057137 EMBL:AF419613 EMBL:AF428341 EMBL:AY079114 EMBL:Z18111 GeneFarm:2259 SPTR:Q41963	2e-23
Ljwgs_104182.1	99.1.3.2.4054	TIP1_MEDTR							TIP1_MEDTR	Membrane;Repeat;Transmembrane;Transport,Probable aquaporin TIP-type (MtAQP1).	3e-31	GO_ID:29649	TAIR|gene:2088866 SPTR:Q41963 symbol:AT3G26520.1 [GO:0015250 "water channel activity" evidence=ISS] [GO:0006810 "transport" evidence=ISS] [GO:0016020 "membrane" evidence=ISS] InterPro:IPR000425 HSSP:P29972 Pfam:PF00230 PRINTS:PR00783 ProDom:PD000295 PROSITE:PS00221 EMBL:AB028611 EMBL:AF004393 EMBL:AF057137 EMBL:AF419613 EMBL:AF428341 EMBL:AY079114 EMBL:Z18111 GeneFarm:2259 SPTR:Q41963	2e-23
Ljwgs_020576.1	99.1.4.4669	GO_ID:41844										GO_ID:41844	TAIR|gene:2020062 SPTR:Q8L631 symbol:AT1G54390.1 [GO:0008372 "cellular component unknown" evidence=ND] EMBL:AY099578 EMBL:BT002159 SPTR:Q8L631	1e-18
Ljwgs_005738.1	99.1.4.4947	GO_ID:47290										GO_ID:47290	TAIR|gene:2083905 SPTR:Q9LX60 symbol:AT3G42100.1 [GO:0000004 "biological process unknown" evidence=ND] InterPro:IPR000637 Pfam:PF02178 GO:GO:0005634 SMART:SM00384 InterPro:IPR010285 Pfam:PF05970 EMBL:AL356013 PIR:T48965 SPTR:Q9LX60	2e-30
Ljwgs_004954.1	1.3.10.6	E2.3.1.51, plsC 1-acyl-sn-glycerol-3-phosphate acyltransferase [EC:2.3.1.51] [COG:COG0204] [GO:0003841]	hsa:56894	AGPAT3; 1-acylglycerol-3-phosphate O-acyltransferase 3 [EC:2.3.1.51] [KO:K00655]	4e-14				LPAT2_ARATH	Acyltransferase;Developmentalprotein;Endoplasmicreticulum;Membrane;Phospholipidbiosynthesis;Transferase;Transmembrane,1-acyl-sn-glycerol-3-phosphate acyltransferase 2 (EC 2.3.1.51) (Lysophosphatidyl acyltransferase 2).	1e-35	GO_ID:12769	TAIR|gene:2008225 SPTR:Q9SYC8 symbol:AT1G51260.1 [GO:0003841 "1-acylglycerol-3-phosphate O-acyltransferase activity" evidence=ISS] [GO:0008152 "metabolism" evidence=ISS] Interpro:IPR002123 Pfam:PF01553 SMART:SM00563 EMBL:AC006085 PIR:D96550 SPTR:Q9SYC8	3e-33
Ljwgs_004954.1	1.3.9.14	E2.3.1.51, plsC 1-acyl-sn-glycerol-3-phosphate acyltransferase [EC:2.3.1.51] [COG:COG0204] [GO:0003841]	hsa:56894	AGPAT3; 1-acylglycerol-3-phosphate O-acyltransferase 3 [EC:2.3.1.51] [KO:K00655]	4e-14				LPAT2_ARATH	Acyltransferase;Developmentalprotein;Endoplasmicreticulum;Membrane;Phospholipidbiosynthesis;Transferase;Transmembrane,1-acyl-sn-glycerol-3-phosphate acyltransferase 2 (EC 2.3.1.51) (Lysophosphatidyl acyltransferase 2).	1e-35	GO_ID:12769	TAIR|gene:2008225 SPTR:Q9SYC8 symbol:AT1G51260.1 [GO:0003841 "1-acylglycerol-3-phosphate O-acyltransferase activity" evidence=ISS] [GO:0008152 "metabolism" evidence=ISS] Interpro:IPR002123 Pfam:PF01553 SMART:SM00563 EMBL:AC006085 PIR:D96550 SPTR:Q9SYC8	3e-33
chr2.TM1761.17	2.4.3.9	E2.7.7.49 RNA-directed DNA polymerase [EC:2.7.7.49] [COG:COG3344] [GO:0003721 0003964]	cal:orf19.5373	POL; pol polyprotein [EC:2.7.7.49] [KO:K00986]	2e-43				POLX_TOBAC	Aspartylprotease;Endonuclease;Hydrolase;Metal-binding;Nuclease;Nucleotidyltransferase;Polyprotein;Protease;RNA-directedDNApolymerase;Transferase;Transposableelement;Zinc;Zinc-finger,Retrovirus-related Pol polyprotein from transposon TNT 1-94 [Contains: Protease (EC 3.4.23.-); Reverse transcriptase (EC 2.7.7.49); Endonuclease].	8e-99	GO_ID:13349	TAIR|gene:2029543 SPTR:Q9SA17 symbol:AT1G31210.1 [GO:0003677 "DNA binding" evidence=ISS] InterPro:IPR001878 InterPro:IPR001584 Pfam:PF00098 Pfam:PF00665 SMART:SM00343 EMBL:AC004793 PIR:C86438 SPTR:Q9SA17	0
gi7719274	99.2	Unclassified without homolog
Ljwgs_074081.2	3.1.3.3.5	ADIC arginine:agmatine antiporter [COG:COG0531]	gka:GK0930	amino acid transporter [KO:K03294]	4e-10	XF2207	COG0531	3e-10				GO_ID:9948	TAIR|gene:3442772 SPTR:Q9LZ20 symbol:AT5G04770.1 [GO:0015326 "cationic amino acid transporter activity" evidence=ISS] [GO:0006810 "transport" evidence=ISS] [GO:0015171 "amino acid transporter activity" evidence=ISS] [GO:0016020 "membrane" evidence=ISS] InterPro:IPR002293 InterPro:IPR004841 Pfam:PF00324 GO:GO:0006810 GO:GO:0016020 EMBL:AL162972 EMBL:AB008271 EMBL:AY040001 EMBL:AY085578 EMBL:AF3601…	8e-26
Ljwgs_074081.2	3.1.3.3.3	CADB cadaverine:lysine antiporter [COG:COG0531]	gka:GK0930	amino acid transporter [KO:K03294]	4e-10	XF2207	COG0531	3e-10				GO_ID:9948	TAIR|gene:3442772 SPTR:Q9LZ20 symbol:AT5G04770.1 [GO:0015326 "cationic amino acid transporter activity" evidence=ISS] [GO:0006810 "transport" evidence=ISS] [GO:0015171 "amino acid transporter activity" evidence=ISS] [GO:0016020 "membrane" evidence=ISS] InterPro:IPR002293 InterPro:IPR004841 Pfam:PF00324 GO:GO:0006810 GO:GO:0016020 EMBL:AL162972 EMBL:AB008271 EMBL:AY040001 EMBL:AY085578 EMBL:AF3601…	8e-26
Ljwgs_074081.2	3.1.3.3.2	POTE putrescine:ornithine antiporter [COG:COG0531]	gka:GK0930	amino acid transporter [KO:K03294]	4e-10	XF2207	COG0531	3e-10				GO_ID:9948	TAIR|gene:3442772 SPTR:Q9LZ20 symbol:AT5G04770.1 [GO:0015326 "cationic amino acid transporter activity" evidence=ISS] [GO:0006810 "transport" evidence=ISS] [GO:0015171 "amino acid transporter activity" evidence=ISS] [GO:0016020 "membrane" evidence=ISS] InterPro:IPR002293 InterPro:IPR004841 Pfam:PF00324 GO:GO:0006810 GO:GO:0016020 EMBL:AL162972 EMBL:AB008271 EMBL:AY040001 EMBL:AY085578 EMBL:AF3601…	8e-26
Ljwgs_074081.2	3.1.3.3.4	ARCD arginine:ornithine antiporter [COG:COG0531]	gka:GK0930	amino acid transporter [KO:K03294]	4e-10	XF2207	COG0531	3e-10				GO_ID:9948	TAIR|gene:3442772 SPTR:Q9LZ20 symbol:AT5G04770.1 [GO:0015326 "cationic amino acid transporter activity" evidence=ISS] [GO:0006810 "transport" evidence=ISS] [GO:0015171 "amino acid transporter activity" evidence=ISS] [GO:0016020 "membrane" evidence=ISS] InterPro:IPR002293 InterPro:IPR004841 Pfam:PF00324 GO:GO:0006810 GO:GO:0016020 EMBL:AL162972 EMBL:AB008271 EMBL:AY040001 EMBL:AY085578 EMBL:AF3601…	8e-26
Ljwgs_074081.2	3.1.3.4	TC.LAT L-amino acid transporter, LAT family [COG:COG0531] [TC:2.A.3.8]	gka:GK0930	amino acid transporter [KO:K03294]	4e-10	XF2207	COG0531	3e-10				GO_ID:9948	TAIR|gene:3442772 SPTR:Q9LZ20 symbol:AT5G04770.1 [GO:0015326 "cationic amino acid transporter activity" evidence=ISS] [GO:0006810 "transport" evidence=ISS] [GO:0015171 "amino acid transporter activity" evidence=ISS] [GO:0016020 "membrane" evidence=ISS] InterPro:IPR002293 InterPro:IPR004841 Pfam:PF00324 GO:GO:0006810 GO:GO:0016020 EMBL:AL162972 EMBL:AB008271 EMBL:AY040001 EMBL:AY085578 EMBL:AF3601…	8e-26
Ljwgs_074081.2	3.1.3.3.1	TC.APA basic amino acid/polyamine antiporter, APA family [COG:COG0531]	gka:GK0930	amino acid transporter [KO:K03294]	4e-10	XF2207	COG0531	3e-10				GO_ID:9948	TAIR|gene:3442772 SPTR:Q9LZ20 symbol:AT5G04770.1 [GO:0015326 "cationic amino acid transporter activity" evidence=ISS] [GO:0006810 "transport" evidence=ISS] [GO:0015171 "amino acid transporter activity" evidence=ISS] [GO:0016020 "membrane" evidence=ISS] InterPro:IPR002293 InterPro:IPR004841 Pfam:PF00324 GO:GO:0006810 GO:GO:0016020 EMBL:AL162972 EMBL:AB008271 EMBL:AY040001 EMBL:AY085578 EMBL:AF3601…	8e-26
chr4.CM0042.124	99.1.3.2.2296	TLPH_ARATH							TLPH_ARATH	Signal,Thaumatin-like protein precursor.	2e-111	GO_ID:34027	TAIR|gene:2194343 SPTR:P50699 symbol:AT1G18250 [GO:0042828 "response to pathogen" evidence=ISS] Pfam:PF00314 EMBL:AC069551 EMBL:L34693 PIR:S71175 HSSP:P25871 InterPro:IPR001938 PRINTS:PR00347 ProDom:PD001321 SMART:SM00205 PROSITE:PS00316 SPTR:P50699	8e-112
chr4.CM0042.124	99.1.4.4050	GO_ID:34027							TLPH_ARATH	Signal,Thaumatin-like protein precursor.	2e-111	GO_ID:34027	TAIR|gene:2194343 SPTR:P50699 symbol:AT1G18250 [GO:0042828 "response to pathogen" evidence=ISS] Pfam:PF00314 EMBL:AC069551 EMBL:L34693 PIR:S71175 HSSP:P25871 InterPro:IPR001938 PRINTS:PR00347 ProDom:PD001321 SMART:SM00205 PROSITE:PS00316 SPTR:P50699	8e-112
chr5.CM0158.52	99.1.4.7585	GO_ID:34361										GO_ID:34361	TAIR|gene:2094926 SPTR:Q93Z51 symbol:AT3G16190.1 [GO:0008372 "cellular component unknown" evidence=ND] [GO:0003824 "catalytic activity" evidence=ISS] [GO:0008152 "metabolism" evidence=ISS] Pfam:PF00857 InterPro:IPR000868 GO:GO:0008152 HSSP:O58727 EMBL:AY058125 EMBL:AY086380 EMBL:AY143919 SPTR:Q93Z51	1e-16
Ljwgs_065956.1	99.1.4.614	GO_ID:7023										GO_ID:7023	TAIR|gene:2031194 SPTR:Q9C6M1 symbol:AT1G25520.1 [GO:0000004 "biological process unknown" evidence=ND] InterPro:IPR001727 GO:GO:0016020 Pfam:PF01169 ProDom:PD005589 EMBL:AC079281 EMBL:BT002846 EMBL:BT004436 PIR:E86385 SPTR:Q9C6M1	3e-18
chr1.CM0800.12	99.1.1.65	KO:K07976	ath:At2g43130	F14B2.7; Ras-related protein (ARA-4) / small GTP-binding protein, putative [KO:K07976]	7e-91	YER031c	COG1100	5e-57	ARA4_ARATH	GTP-binding;Lipoprotein;Membrane;Multigenefamily;Nucleotide-binding;Prenylation,Ras-related protein ARA-4.	4e-91	GO_ID:25798	TAIR|gene:2041035 SPTR:P28187 symbol:AT2G43130.1 [GO:0005525 "GTP binding" evidence=ISS] InterPro:IPR001806 InterPro:IPR003579 Pfam:PF00071 Interpro:IPR005225 TIGRFAMs:TIGR00231 PRINTS:PR00449 HSSP:P21181 SMART:SM00175 EMBL:AC004450 EMBL:D01026 PIR:JS0641 SPTR:P28187	2e-91
chr1.CM0800.12	99.1.2.149	COG1100	ath:At2g43130	F14B2.7; Ras-related protein (ARA-4) / small GTP-binding protein, putative [KO:K07976]	7e-91	YER031c	COG1100	5e-57	ARA4_ARATH	GTP-binding;Lipoprotein;Membrane;Multigenefamily;Nucleotide-binding;Prenylation,Ras-related protein ARA-4.	4e-91	GO_ID:25798	TAIR|gene:2041035 SPTR:P28187 symbol:AT2G43130.1 [GO:0005525 "GTP binding" evidence=ISS] InterPro:IPR001806 InterPro:IPR003579 Pfam:PF00071 Interpro:IPR005225 TIGRFAMs:TIGR00231 PRINTS:PR00449 HSSP:P21181 SMART:SM00175 EMBL:AC004450 EMBL:D01026 PIR:JS0641 SPTR:P28187	2e-91
chr1.CM0800.12	99.1.4.1807	GO_ID:25798	ath:At2g43130	F14B2.7; Ras-related protein (ARA-4) / small GTP-binding protein, putative [KO:K07976]	7e-91	YER031c	COG1100	5e-57	ARA4_ARATH	GTP-binding;Lipoprotein;Membrane;Multigenefamily;Nucleotide-binding;Prenylation,Ras-related protein ARA-4.	4e-91	GO_ID:25798	TAIR|gene:2041035 SPTR:P28187 symbol:AT2G43130.1 [GO:0005525 "GTP binding" evidence=ISS] InterPro:IPR001806 InterPro:IPR003579 Pfam:PF00071 Interpro:IPR005225 TIGRFAMs:TIGR00231 PRINTS:PR00449 HSSP:P21181 SMART:SM00175 EMBL:AC004450 EMBL:D01026 PIR:JS0641 SPTR:P28187	2e-91
chr1.CM0800.12	99.1.3.2.363	ARA4_ARATH	ath:At2g43130	F14B2.7; Ras-related protein (ARA-4) / small GTP-binding protein, putative [KO:K07976]	7e-91	YER031c	COG1100	5e-57	ARA4_ARATH	GTP-binding;Lipoprotein;Membrane;Multigenefamily;Nucleotide-binding;Prenylation,Ras-related protein ARA-4.	4e-91	GO_ID:25798	TAIR|gene:2041035 SPTR:P28187 symbol:AT2G43130.1 [GO:0005525 "GTP binding" evidence=ISS] InterPro:IPR001806 InterPro:IPR003579 Pfam:PF00071 Interpro:IPR005225 TIGRFAMs:TIGR00231 PRINTS:PR00449 HSSP:P21181 SMART:SM00175 EMBL:AC004450 EMBL:D01026 PIR:JS0641 SPTR:P28187	2e-91
Ljwgs_021987.2	99.1.4.5345	GO_ID:8301										GO_ID:8301	TAIR|gene:2148120 SPTR:Q9LFL3 symbol:AT5G16880.1 [GO:0005795 "Golgi stack" evidence=ISS] [GO:0006886 "intracellular protein transport" evidence=ISS] [GO:0006891 "intra-Golgi transport" evidence=ISS] [GO:0008565 "protein transporter activity" evidence=ISS] InterPro:IPR002014 InterPro:IPR004152 Pfam:PF00790 ProDom:PD003686 PROSITE:PS50179 HSSP:O60784 Pfam:PF03127 EMBL:AL391141 EMBL:AY056786 EMBL:AY…	4e-15
Ljwgs_112592.1.1	99.1.3.2.3525	EXP16_ARATH							EXP16_ARATH	Cellwall;Multigenefamily;Signal,Alpha-expansin 16 precursor (AtEXPA16) (At-EXP16) (AtEx16) (Ath- ExpAlpha-1.7).	5e-30	GO_ID:16295	TAIR|gene:2056669 SPTR:Q8VYD1 symbol:AT2G03090.1 [GO:0005554 "molecular function unknown" evidence=ISS;TAS] [GO:0009826 "unidimensional cell growth" evidence=ISS;NAS] [GO:0009828 "cell wall loosening (sensu Magnoliophyta)" evidence=ISS;NAS] [GO:0009831 "cell wall modification during multidimensional cell growth (sensu Magnoliophyta)" evidence=ISS] InterPro:IPR007112 InterPro:IPR005132 InterPro:IP…	8e-22
Ljwgs_112592.1.1	99.1.4.695	GO_ID:16295							EXP16_ARATH	Cellwall;Multigenefamily;Signal,Alpha-expansin 16 precursor (AtEXPA16) (At-EXP16) (AtEx16) (Ath- ExpAlpha-1.7).	5e-30	GO_ID:16295	TAIR|gene:2056669 SPTR:Q8VYD1 symbol:AT2G03090.1 [GO:0005554 "molecular function unknown" evidence=ISS;TAS] [GO:0009826 "unidimensional cell growth" evidence=ISS;NAS] [GO:0009828 "cell wall loosening (sensu Magnoliophyta)" evidence=ISS;NAS] [GO:0009831 "cell wall modification during multidimensional cell growth (sensu Magnoliophyta)" evidence=ISS] InterPro:IPR007112 InterPro:IPR005132 InterPro:IP…	8e-22
Ljwgs_065523.1	99.1.4.8710	GO_ID:12098										GO_ID:12098	TAIR|gene:2171503 SPTR:Q9LVT8 symbol:AT5G47210.1 [GO:0000004 "biological process unknown" evidence=ND] [GO:0008372 "cellular component unknown" evidence=ND] [GO:0003723 "RNA binding" evidence=ISS] Pfam:PF04774 InterPro:IPR006861 EMBL:AB018117 EMBL:AY140040 EMBL:BT010371 SPTR:Q9LVT8	2e-10
chr2.CM0338.35	99.1.4.2543	GO_ID:45309										GO_ID:45309	TAIR|gene:2143240 SPTR:Q9LFU8 symbol:AT5G15780.1 [GO:0005554 "molecular function unknown" evidence=ND] [GO:0000004 "biological process unknown" evidence=ND] InterPro:IPR006041 Pfam:PF01190 EMBL:AL391144 EMBL:BT002428 EMBL:BT015871 PIR:T51407 SPTR:Q9LFU8	4e-38
chr1.TM0386.20	99.1.3.2.422	Y326_METJA				TM0594	COG2252	3e-31	Y326_METJA	Completeproteome;Hypotheticalprotein;Membrane;Transmembrane,Hypothetical protein MJ0326.	4e-22	GO_ID:3547	TAIR|gene:2157751 SPTR:Q9FGR5 symbol:AT5G50300.1 [GO:0005215 "transporter activity" evidence=ISS] [GO:0006810 "transport" evidence=ISS] [GO:0016020 "membrane" evidence=ISS] Pfam:Pf00860 InterPro:IPR006043 GO:GO:0006810 GO:GO:0016020 EMBL:AB024031 SPTR:Q9FGR5	2e-83
chr1.TM0386.20	99.1.2.189	COG2252				TM0594	COG2252	3e-31	Y326_METJA	Completeproteome;Hypotheticalprotein;Membrane;Transmembrane,Hypothetical protein MJ0326.	4e-22	GO_ID:3547	TAIR|gene:2157751 SPTR:Q9FGR5 symbol:AT5G50300.1 [GO:0005215 "transporter activity" evidence=ISS] [GO:0006810 "transport" evidence=ISS] [GO:0016020 "membrane" evidence=ISS] Pfam:Pf00860 InterPro:IPR006043 GO:GO:0006810 GO:GO:0016020 EMBL:AB024031 SPTR:Q9FGR5	2e-83
chr1.TM0386.20	99.1.4.1817	GO_ID:3547				TM0594	COG2252	3e-31	Y326_METJA	Completeproteome;Hypotheticalprotein;Membrane;Transmembrane,Hypothetical protein MJ0326.	4e-22	GO_ID:3547	TAIR|gene:2157751 SPTR:Q9FGR5 symbol:AT5G50300.1 [GO:0005215 "transporter activity" evidence=ISS] [GO:0006810 "transport" evidence=ISS] [GO:0016020 "membrane" evidence=ISS] Pfam:Pf00860 InterPro:IPR006043 GO:GO:0006810 GO:GO:0016020 EMBL:AB024031 SPTR:Q9FGR5	2e-83
Lj_atpH	1.2.2.1.2.15	ATPeVPL, ATP6L V-type H+-transporting ATPase 16kDa proteolipid subunit [COG:COG0636]	ath:ArthCp009	ATP synthase CF0 C chain [KO:K02110]	2e-25	ssl2615	COG0636	9e-21	ATPH_SOYBN	CF(0);Chloroplast;Hydrogeniontransport;Iontransport;Lipid-binding;Membrane;Plastid;Transmembrane;Transport,ATP synthase C chain (EC 3.6.3.14) (Lipid-binding protein) (ATPase subunit III).	4e-26
Lj_atpH	1.2.2.1.2.16	ATPeVPF, ATP6F V-type H+-transporting ATPase 21kDa proteolipid subunit [COG:COG0636]	ath:ArthCp009	ATP synthase CF0 C chain [KO:K02110]	2e-25	ssl2615	COG0636	9e-21	ATPH_SOYBN	CF(0);Chloroplast;Hydrogeniontransport;Iontransport;Lipid-binding;Membrane;Plastid;Transmembrane;Transport,ATP synthase C chain (EC 3.6.3.14) (Lipid-binding protein) (ATPase subunit III).	4e-26
Lj_atpH	1.2.2.1.2.6	ATPVK, ntpK V-type H+-transporting ATPase subunit K [COG:COG0636]	ath:ArthCp009	ATP synthase CF0 C chain [KO:K02110]	2e-25	ssl2615	COG0636	9e-21	ATPH_SOYBN	CF(0);Chloroplast;Hydrogeniontransport;Iontransport;Lipid-binding;Membrane;Plastid;Transmembrane;Transport,ATP synthase C chain (EC 3.6.3.14) (Lipid-binding protein) (ATPase subunit III).	4e-26
Lj_atpH	1.2.2.1.1.7	ATPF0C, atpE F-type H+-transporting ATPase c chain [COG:COG0636]	ath:ArthCp009	ATP synthase CF0 C chain [KO:K02110]	2e-25	ssl2615	COG0636	9e-21	ATPH_SOYBN	CF(0);Chloroplast;Hydrogeniontransport;Iontransport;Lipid-binding;Membrane;Plastid;Transmembrane;Transport,ATP synthase C chain (EC 3.6.3.14) (Lipid-binding protein) (ATPase subunit III).	4e-26
Lj_atpH	1.2.2.1.1.17	ATPeF0C, ATP5G1 F-type H+-transporting ATPase subunit c [COG:COG0636]	ath:ArthCp009	ATP synthase CF0 C chain [KO:K02110]	2e-25	ssl2615	COG0636	9e-21	ATPH_SOYBN	CF(0);Chloroplast;Hydrogeniontransport;Iontransport;Lipid-binding;Membrane;Plastid;Transmembrane;Transport,ATP synthase C chain (EC 3.6.3.14) (Lipid-binding protein) (ATPase subunit III).	4e-26
Lj_atpH	4.1.2.27	FLII flagellum-specific ATP synthase [EC:3.6.3.14] [COG:COG1157] [GO:0003936]	ath:ArthCp009	ATP synthase CF0 C chain [KO:K02110]	2e-25	ssl2615	COG0636	9e-21	ATPH_SOYBN	CF(0);Chloroplast;Hydrogeniontransport;Iontransport;Lipid-binding;Membrane;Plastid;Transmembrane;Transport,ATP synthase C chain (EC 3.6.3.14) (Lipid-binding protein) (ATPase subunit III).	4e-26
Ljwgs_019294.2	99.1.3.2.2749	MT2_CICAR							MT2_CICAR	Metal-binding;Metal-thiolatecluster;Multigenefamily,Metallothionein-like protein 2 (MT-2).	7e-18
Ljwgs_018057.1	99.1.4.5510	GO_ID:35937							NLTP_CICAR	Lipid-binding;Signal;Transport,Nonspecific lipid-transfer protein precursor (LTP).	8e-28	GO_ID:35937	TAIR|gene:3702013 SPTR:Q9SCZ0 symbol:AT3G51590.1 [GO:0006869 "lipid transport" evidence=ISS] [GO:0008289 "lipid binding" evidence=ISS] InterPro:IPR003612 InterPro:IPR000528 Pfam:PF00234 SMART:SM00499 PRINTS:PR00382 HSSP:P19656 PROSITE:PS00597 EMBL:AL133452 PIR:T45790 SPTR:Q9SCZ0	1e-17
Ljwgs_018057.1	99.1.3.2.2058	NLTP_CICAR							NLTP_CICAR	Lipid-binding;Signal;Transport,Nonspecific lipid-transfer protein precursor (LTP).	8e-28	GO_ID:35937	TAIR|gene:3702013 SPTR:Q9SCZ0 symbol:AT3G51590.1 [GO:0006869 "lipid transport" evidence=ISS] [GO:0008289 "lipid binding" evidence=ISS] InterPro:IPR003612 InterPro:IPR000528 Pfam:PF00234 SMART:SM00499 PRINTS:PR00382 HSSP:P19656 PROSITE:PS00597 EMBL:AL133452 PIR:T45790 SPTR:Q9SCZ0	1e-17
