# Supplementary material for: Dissection of Symbiosis and Organ Development by Integrated Transcriptome Analysis of Lotus japonicus Mutant and Wild-Type Plants
Source: PLoS One. 2009 Aug 7;4(8):e6556. doi: 10.1371/journal.pone.0006556 (PMC2717213; doi:10.1371/journal.pone.0006556)
Supplement: Folder S4 — Cyclops mutant (0.59 MB ZIP) [file pone.0006556.s012.zip › S4.CYCLOPS MUTANT copy/4.1. Cyclops vs wild type specific transcript/4.1.13/4.1.13.defense.txt]

chr5.CM0148.34.1	3.3.10.117	BMPR1  bone morphogenetic protein receptor, type I [EC:2.7.1.37]  	ath:At4g28490	 F20O9.180; leucine-rich repeat transmembrane protein kinase, putative [EC:2.7.1.37] [KO:K00870]	2e-57				EXS_ARATH	ATP-binding;Kinase;Leucine-richrepeat;Meiosis;Membrane;Nucleotide-binding;Phosphorylation;Receptor;Repeat;Serine/threonine-proteinkinase;Signal;Transferase;Transmembrane,Leucine-rich repeat receptor protein kinase EXS precursor (EC 2.7.1.37) (Extra sporogenous cells protein) (EXCESS MICROSPOROCYTES1 protein).	4e-66	GO_ID:19976	TAIR|gene:2044766 SPTR:O64757 symbol:AT2G34930.1 [GO:0005515 "protein binding" evidence=ISS;NAS] [GO:0007165 "signal transduction" evidence=IC] [GO:0006952 "defense response" evidence=ISS] [GO:0050832 "defense response to fungi" evidence=IMP] Pfam:PF00560 InterPro:IPR001611 InterPro:IPR007090 PRINTS:PR00019 HSSP:P07359 EMBL:AC004238 EMBL:AY063944 EMBL:AF325082 EMBL:AY117169 PIR:T00475 SPTR:O64757	2e-112

chr5.CM0148.34.1	3.2.2.1	Protein kinase [EC:2.7.1.37]  	ath:At4g28490	 F20O9.180; leucine-rich repeat transmembrane protein kinase, putative [EC:2.7.1.37] [KO:K00870]	2e-57				EXS_ARATH	ATP-binding;Kinase;Leucine-richrepeat;Meiosis;Membrane;Nucleotide-binding;Phosphorylation;Receptor;Repeat;Serine/threonine-proteinkinase;Signal;Transferase;Transmembrane,Leucine-rich repeat receptor protein kinase EXS precursor (EC 2.7.1.37) (Extra sporogenous cells protein) (EXCESS MICROSPOROCYTES1 protein).	4e-66	GO_ID:19976	TAIR|gene:2044766 SPTR:O64757 symbol:AT2G34930.1 [GO:0005515 "protein binding" evidence=ISS;NAS] [GO:0007165 "signal transduction" evidence=IC] [GO:0006952 "defense response" evidence=ISS] [GO:0050832 "defense response to fungi" evidence=IMP] Pfam:PF00560 InterPro:IPR001611 InterPro:IPR007090 PRINTS:PR00019 HSSP:P07359 EMBL:AC004238 EMBL:AY063944 EMBL:AF325082 EMBL:AY117169 PIR:T00475 SPTR:O64757	2e-112
