# Supplementary material for: Dissection of Symbiosis and Organ Development by Integrated Transcriptome Analysis of Lotus japonicus Mutant and Wild-Type Plants
Source: PLoS One. 2009 Aug 7;4(8):e6556. doi: 10.1371/journal.pone.0006556 (PMC2717213; doi:10.1371/journal.pone.0006556)
Supplement: Folder S4 — Cyclops mutant (0.59 MB ZIP) [file pone.0006556.s012.zip › S4.CYCLOPS MUTANT copy/4.1. Cyclops vs wild type specific transcript/4.1.13/4.1.13.ethylene.txt]

chr4.CM0739.34	1.11.11.2	E3.1.1.45  carboxymethylenebutenolidase [EC:3.1.1.45] [COG:COG0412] [GO:0008806]  				YAL049c	COG0412	6e-23	E134_MAIZE	Directproteinsequencing;Glycoprotein;Hydrolase;Signal,Endo-1,3;1,4-beta-D-glucanase precursor (EC 3.2.1.-).	4e-39	GO_ID:7678	TAIR|gene:2088059 SPTR:Q9LUG8 symbol:AT3G23600.1 [GO:0016787 "hydrolase activity" evidence=ISS] [GO:0005737 "cytoplasm" evidence=IDA] [GO:0005634 "nucleus" evidence=IDA] InterPro:IPR002925 Pfam:PF01738 EMBL:AB023036 EMBL:AY064133 EMBL:AY084617 EMBL:AY097405 SPTR:Q9LUG8	1e-97

chr4.CM0739.34	1.11.4.16	E3.1.1.45  carboxymethylenebutenolidase [EC:3.1.1.45] [COG:COG0412] [GO:0008806]  				YAL049c	COG0412	6e-23	E134_MAIZE	Directproteinsequencing;Glycoprotein;Hydrolase;Signal,Endo-1,3;1,4-beta-D-glucanase precursor (EC 3.2.1.-).	4e-39	GO_ID:7678	TAIR|gene:2088059 SPTR:Q9LUG8 symbol:AT3G23600.1 [GO:0016787 "hydrolase activity" evidence=ISS] [GO:0005737 "cytoplasm" evidence=IDA] [GO:0005634 "nucleus" evidence=IDA] InterPro:IPR002925 Pfam:PF01738 EMBL:AB023036 EMBL:AY064133 EMBL:AY084617 EMBL:AY097405 SPTR:Q9LUG8	1e-97
