# Supplementary material for: Dissection of Symbiosis and Organ Development by Integrated Transcriptome Analysis of Lotus japonicus Mutant and Wild-Type Plants
Source: PLoS One. 2009 Aug 7;4(8):e6556. doi: 10.1371/journal.pone.0006556 (PMC2717213; doi:10.1371/journal.pone.0006556)
Supplement: Folder S4 — Cyclops mutant (0.59 MB ZIP) [file pone.0006556.s012.zip › S4.CYCLOPS MUTANT copy/4.1. Cyclops vs wild type specific transcript/4.1.13/4.1.13.kinase.txt]

chr5.CM0148.34.1	3.3.10.117	BMPR1 bone morphogenetic protein receptor, type I [EC:2.7.1.37]	ath:At4g28490	F20O9.180; leucine-rich repeat transmembrane protein kinase, putative [EC:2.7.1.37] [KO:K00870]	2e-57				EXS_ARATH	ATP-binding;Kinase;Leucine-richrepeat;Meiosis;Membrane;Nucleotide-binding;Phosphorylation;Receptor;Repeat;Serine/threonine-proteinkinase;Signal;Transferase;Transmembrane,Leucine-rich repeat receptor protein kinase EXS precursor (EC 2.7.1.37) (Extra sporogenous cells protein) (EXCESS MICROSPOROCYTES1 protein).	4e-66	GO_ID:19976	TAIR|gene:2044766 SPTR:O64757 symbol:AT2G34930.1 [GO:0005515 "protein binding" evidence=ISS;NAS] [GO:0007165 "signal transduction" evidence=IC] [GO:0006952 "defense response" evidence=ISS] [GO:0050832 "defense response to fungi" evidence=IMP] Pfam:PF00560 InterPro:IPR001611 InterPro:IPR007090 PRINTS:PR00019 HSSP:P07359 EMBL:AC004238 EMBL:AY063944 EMBL:AF325082 EMBL:AY117169 PIR:T00475 SPTR:O64757	2e-112
chr5.CM0148.34.1	3.2.2.1	Protein kinase [EC:2.7.1.37]	ath:At4g28490	F20O9.180; leucine-rich repeat transmembrane protein kinase, putative [EC:2.7.1.37] [KO:K00870]	2e-57				EXS_ARATH	ATP-binding;Kinase;Leucine-richrepeat;Meiosis;Membrane;Nucleotide-binding;Phosphorylation;Receptor;Repeat;Serine/threonine-proteinkinase;Signal;Transferase;Transmembrane,Leucine-rich repeat receptor protein kinase EXS precursor (EC 2.7.1.37) (Extra sporogenous cells protein) (EXCESS MICROSPOROCYTES1 protein).	4e-66	GO_ID:19976	TAIR|gene:2044766 SPTR:O64757 symbol:AT2G34930.1 [GO:0005515 "protein binding" evidence=ISS;NAS] [GO:0007165 "signal transduction" evidence=IC] [GO:0006952 "defense response" evidence=ISS] [GO:0050832 "defense response to fungi" evidence=IMP] Pfam:PF00560 InterPro:IPR001611 InterPro:IPR007090 PRINTS:PR00019 HSSP:P07359 EMBL:AC004238 EMBL:AY063944 EMBL:AF325082 EMBL:AY117169 PIR:T00475 SPTR:O64757	2e-112
Ljwgs_045463.1	1.1.3.17	E2.7.1.15, rbsK ribokinase [EC:2.7.1.15] [COG:COG0524] [GO:0004747]	ath:At3g59480	F25L23.4; pfkB-type carbohydrate kinase family protein [EC:2.7.1.4] [KO:K00847]	3e-16	BH1857	COG0524	3e-10	SCRK_SOLTU	Carbohydratemetabolism;Kinase;Transferase,Fructokinase (EC 2.7.1.4).	6e-15	GO_ID:5597	TAIR|gene:2080269 SPTR:Q9M394 symbol:AT3G54090.1 [GO:0016301 "kinase activity" evidence=ISS] [GO:0005737 "cytoplasm" evidence=IDA] [GO:0005634 "nucleus" evidence=IDA] InterPro:IPR002173 Pfam:PF00294 PROSITE:PS00583 InterPro:IPR011611 EMBL:AL132957 EMBL:AY093161 EMBL:AY128817 PIR:T47568 SPTR:Q9M394	1e-56
Ljwgs_045463.1	1.1.16.2.4	IOLC myo-inositol catabolism protein IolC [COG:COG0524]	ath:At3g59480	F25L23.4; pfkB-type carbohydrate kinase family protein [EC:2.7.1.4] [KO:K00847]	3e-16	BH1857	COG0524	3e-10	SCRK_SOLTU	Carbohydratemetabolism;Kinase;Transferase,Fructokinase (EC 2.7.1.4).	6e-15	GO_ID:5597	TAIR|gene:2080269 SPTR:Q9M394 symbol:AT3G54090.1 [GO:0016301 "kinase activity" evidence=ISS] [GO:0005737 "cytoplasm" evidence=IDA] [GO:0005634 "nucleus" evidence=IDA] InterPro:IPR002173 Pfam:PF00294 PROSITE:PS00583 InterPro:IPR011611 EMBL:AL132957 EMBL:AY093161 EMBL:AY128817 PIR:T47568 SPTR:Q9M394	1e-56
Ljwgs_045463.1	1.1.4.6	E2.7.1.45, kdgK 2-dehydro-3-deoxygluconokinase [EC:2.7.1.45] [COG:COG0524] [GO:0008673]	ath:At3g59480	F25L23.4; pfkB-type carbohydrate kinase family protein [EC:2.7.1.4] [KO:K00847]	3e-16	BH1857	COG0524	3e-10	SCRK_SOLTU	Carbohydratemetabolism;Kinase;Transferase,Fructokinase (EC 2.7.1.4).	6e-15	GO_ID:5597	TAIR|gene:2080269 SPTR:Q9M394 symbol:AT3G54090.1 [GO:0016301 "kinase activity" evidence=ISS] [GO:0005737 "cytoplasm" evidence=IDA] [GO:0005634 "nucleus" evidence=IDA] InterPro:IPR002173 Pfam:PF00294 PROSITE:PS00583 InterPro:IPR011611 EMBL:AL132957 EMBL:AY093161 EMBL:AY128817 PIR:T47568 SPTR:Q9M394	1e-56
Ljwgs_045463.1	1.1.5.2	E2.7.1.4, scrK fructokinase [EC:2.7.1.4] [COG:COG0524] [GO:0008865]	ath:At3g59480	F25L23.4; pfkB-type carbohydrate kinase family protein [EC:2.7.1.4] [KO:K00847]	3e-16	BH1857	COG0524	3e-10	SCRK_SOLTU	Carbohydratemetabolism;Kinase;Transferase,Fructokinase (EC 2.7.1.4).	6e-15	GO_ID:5597	TAIR|gene:2080269 SPTR:Q9M394 symbol:AT3G54090.1 [GO:0016301 "kinase activity" evidence=ISS] [GO:0005737 "cytoplasm" evidence=IDA] [GO:0005634 "nucleus" evidence=IDA] InterPro:IPR002173 Pfam:PF00294 PROSITE:PS00583 InterPro:IPR011611 EMBL:AL132957 EMBL:AY093161 EMBL:AY128817 PIR:T47568 SPTR:Q9M394	1e-56
Ljwgs_045463.1	1.4.1.35	E2.7.1.20, ADK adenosine kinase [EC:2.7.1.20] [COG:COG0524] [GO:0004001]	ath:At3g59480	F25L23.4; pfkB-type carbohydrate kinase family protein [EC:2.7.1.4] [KO:K00847]	3e-16	BH1857	COG0524	3e-10	SCRK_SOLTU	Carbohydratemetabolism;Kinase;Transferase,Fructokinase (EC 2.7.1.4).	6e-15	GO_ID:5597	TAIR|gene:2080269 SPTR:Q9M394 symbol:AT3G54090.1 [GO:0016301 "kinase activity" evidence=ISS] [GO:0005737 "cytoplasm" evidence=IDA] [GO:0005634 "nucleus" evidence=IDA] InterPro:IPR002173 Pfam:PF00294 PROSITE:PS00583 InterPro:IPR011611 EMBL:AL132957 EMBL:AY093161 EMBL:AY128817 PIR:T47568 SPTR:Q9M394	1e-56
Ljwgs_045463.1	1.1.3.22	E2.7.1.45, kdgK 2-dehydro-3-deoxygluconokinase [EC:2.7.1.45] [COG:COG0524] [GO:0008673]	ath:At3g59480	F25L23.4; pfkB-type carbohydrate kinase family protein [EC:2.7.1.4] [KO:K00847]	3e-16	BH1857	COG0524	3e-10	SCRK_SOLTU	Carbohydratemetabolism;Kinase;Transferase,Fructokinase (EC 2.7.1.4).	6e-15	GO_ID:5597	TAIR|gene:2080269 SPTR:Q9M394 symbol:AT3G54090.1 [GO:0016301 "kinase activity" evidence=ISS] [GO:0005737 "cytoplasm" evidence=IDA] [GO:0005634 "nucleus" evidence=IDA] InterPro:IPR002173 Pfam:PF00294 PROSITE:PS00583 InterPro:IPR011611 EMBL:AL132957 EMBL:AY093161 EMBL:AY128817 PIR:T47568 SPTR:Q9M394	1e-56
Ljwgs_045463.1	1.1.8.39	E2.7.1.4, scrK fructokinase [EC:2.7.1.4] [COG:COG0524] [GO:0008865]	ath:At3g59480	F25L23.4; pfkB-type carbohydrate kinase family protein [EC:2.7.1.4] [KO:K00847]	3e-16	BH1857	COG0524	3e-10	SCRK_SOLTU	Carbohydratemetabolism;Kinase;Transferase,Fructokinase (EC 2.7.1.4).	6e-15	GO_ID:5597	TAIR|gene:2080269 SPTR:Q9M394 symbol:AT3G54090.1 [GO:0016301 "kinase activity" evidence=ISS] [GO:0005737 "cytoplasm" evidence=IDA] [GO:0005634 "nucleus" evidence=IDA] InterPro:IPR002173 Pfam:PF00294 PROSITE:PS00583 InterPro:IPR011611 EMBL:AL132957 EMBL:AY093161 EMBL:AY128817 PIR:T47568 SPTR:Q9M394	1e-56
Ljwgs_045463.1	1.4.1.37	E2.7.1.73, gsk inosine kinase [EC:2.7.1.73] [COG:COG0524] [GO:0008906]	ath:At3g59480	F25L23.4; pfkB-type carbohydrate kinase family protein [EC:2.7.1.4] [KO:K00847]	3e-16	BH1857	COG0524	3e-10	SCRK_SOLTU	Carbohydratemetabolism;Kinase;Transferase,Fructokinase (EC 2.7.1.4).	6e-15	GO_ID:5597	TAIR|gene:2080269 SPTR:Q9M394 symbol:AT3G54090.1 [GO:0016301 "kinase activity" evidence=ISS] [GO:0005737 "cytoplasm" evidence=IDA] [GO:0005634 "nucleus" evidence=IDA] InterPro:IPR002173 Pfam:PF00294 PROSITE:PS00583 InterPro:IPR011611 EMBL:AL132957 EMBL:AY093161 EMBL:AY128817 PIR:T47568 SPTR:Q9M394	1e-56
TM1725.10	1.9.4.15	E2.7.1.- [EC:2.7.1.-] [COG:COG0515 COG1493]	cpv:cgd2_1300	calcium/calmodulin dependent protein kinase with a kinase domain and 4 calmodulin like EF hands [EC:2.7.1.123 2.7.1.37] [KO:K00908 K00870]	1e-59	YOL016c	COG0515	1e-45	CCAMK_MEDTR	ATP-binding;Calcium;Calmodulin-binding;Coiledcoil;Kinase;Membrane;Nodulation;Nucleotide-binding;Phosphorylation;Repeat;Serine/threonine-proteinkinase;Transferase;Transmembrane,Calcium and calcium/calmodulin-dependent serine/threonine-protein kinase DMI-3 (EC 2.7.1.123) (Does not make infections protein 3) (CCaMK DMI3) (MtCCaMK).	0	GO_ID:9071	TAIR|gene:2075884 SPTR:Q38870 symbol:AT3G10660.1 [GO:0004685 "calcium- and calmodulin-dependent protein kinase activity" evidence=ISS] [GO:0006468 "protein amino acid phosphorylation" evidence=ISS] [GO:0016301 "kinase activity" evidence=ISS] InterPro:IPR000719 InterPro:IPR002290 InterPro:IPR002048 InterPro:IPR008271 Pfam:PF00069 Pfam:PF00036 Prosite:PS00108 InterPro:IPR011992 Prosite:PS00107 Pros…	2e-64
TM1725.10	1.7.8.19	WAAY, rfaY lipopolysaccharide core biosynthesis protein RFAY [EC:2.7.-.-] [COG:COG0515]	cpv:cgd2_1300	calcium/calmodulin dependent protein kinase with a kinase domain and 4 calmodulin like EF hands [EC:2.7.1.123 2.7.1.37] [KO:K00908 K00870]	1e-59	YOL016c	COG0515	1e-45	CCAMK_MEDTR	ATP-binding;Calcium;Calmodulin-binding;Coiledcoil;Kinase;Membrane;Nodulation;Nucleotide-binding;Phosphorylation;Repeat;Serine/threonine-proteinkinase;Transferase;Transmembrane,Calcium and calcium/calmodulin-dependent serine/threonine-protein kinase DMI-3 (EC 2.7.1.123) (Does not make infections protein 3) (CCaMK DMI3) (MtCCaMK).	0	GO_ID:9071	TAIR|gene:2075884 SPTR:Q38870 symbol:AT3G10660.1 [GO:0004685 "calcium- and calmodulin-dependent protein kinase activity" evidence=ISS] [GO:0006468 "protein amino acid phosphorylation" evidence=ISS] [GO:0016301 "kinase activity" evidence=ISS] InterPro:IPR000719 InterPro:IPR002290 InterPro:IPR002048 InterPro:IPR008271 Pfam:PF00069 Pfam:PF00036 Prosite:PS00108 InterPro:IPR011992 Prosite:PS00107 Pros…	2e-64
TM1725.10	1.1.17.19	E2.7.1.- [EC:2.7.1.-] [COG:COG0515 COG1493]	cpv:cgd2_1300	calcium/calmodulin dependent protein kinase with a kinase domain and 4 calmodulin like EF hands [EC:2.7.1.123 2.7.1.37] [KO:K00908 K00870]	1e-59	YOL016c	COG0515	1e-45	CCAMK_MEDTR	ATP-binding;Calcium;Calmodulin-binding;Coiledcoil;Kinase;Membrane;Nodulation;Nucleotide-binding;Phosphorylation;Repeat;Serine/threonine-proteinkinase;Transferase;Transmembrane,Calcium and calcium/calmodulin-dependent serine/threonine-protein kinase DMI-3 (EC 2.7.1.123) (Does not make infections protein 3) (CCaMK DMI3) (MtCCaMK).	0	GO_ID:9071	TAIR|gene:2075884 SPTR:Q38870 symbol:AT3G10660.1 [GO:0004685 "calcium- and calmodulin-dependent protein kinase activity" evidence=ISS] [GO:0006468 "protein amino acid phosphorylation" evidence=ISS] [GO:0016301 "kinase activity" evidence=ISS] InterPro:IPR000719 InterPro:IPR002290 InterPro:IPR002048 InterPro:IPR008271 Pfam:PF00069 Pfam:PF00036 Prosite:PS00108 InterPro:IPR011992 Prosite:PS00107 Pros…	2e-64
TM1725.10	3.2.3.89	CAMK2 calcium/calmodulin-dependent protein kinase (CaM kinase) II [EC:2.7.1.123]	cpv:cgd2_1300	calcium/calmodulin dependent protein kinase with a kinase domain and 4 calmodulin like EF hands [EC:2.7.1.123 2.7.1.37] [KO:K00908 K00870]	1e-59	YOL016c	COG0515	1e-45	CCAMK_MEDTR	ATP-binding;Calcium;Calmodulin-binding;Coiledcoil;Kinase;Membrane;Nodulation;Nucleotide-binding;Phosphorylation;Repeat;Serine/threonine-proteinkinase;Transferase;Transmembrane,Calcium and calcium/calmodulin-dependent serine/threonine-protein kinase DMI-3 (EC 2.7.1.123) (Does not make infections protein 3) (CCaMK DMI3) (MtCCaMK).	0	GO_ID:9071	TAIR|gene:2075884 SPTR:Q38870 symbol:AT3G10660.1 [GO:0004685 "calcium- and calmodulin-dependent protein kinase activity" evidence=ISS] [GO:0006468 "protein amino acid phosphorylation" evidence=ISS] [GO:0016301 "kinase activity" evidence=ISS] InterPro:IPR000719 InterPro:IPR002290 InterPro:IPR002048 InterPro:IPR008271 Pfam:PF00069 Pfam:PF00036 Prosite:PS00108 InterPro:IPR011992 Prosite:PS00107 Pros…	2e-64
TM1725.10	1.11.16.8	E2.7.1.- [EC:2.7.1.-] [COG:COG0515 COG1493]	cpv:cgd2_1300	calcium/calmodulin dependent protein kinase with a kinase domain and 4 calmodulin like EF hands [EC:2.7.1.123 2.7.1.37] [KO:K00908 K00870]	1e-59	YOL016c	COG0515	1e-45	CCAMK_MEDTR	ATP-binding;Calcium;Calmodulin-binding;Coiledcoil;Kinase;Membrane;Nodulation;Nucleotide-binding;Phosphorylation;Repeat;Serine/threonine-proteinkinase;Transferase;Transmembrane,Calcium and calcium/calmodulin-dependent serine/threonine-protein kinase DMI-3 (EC 2.7.1.123) (Does not make infections protein 3) (CCaMK DMI3) (MtCCaMK).	0	GO_ID:9071	TAIR|gene:2075884 SPTR:Q38870 symbol:AT3G10660.1 [GO:0004685 "calcium- and calmodulin-dependent protein kinase activity" evidence=ISS] [GO:0006468 "protein amino acid phosphorylation" evidence=ISS] [GO:0016301 "kinase activity" evidence=ISS] InterPro:IPR000719 InterPro:IPR002290 InterPro:IPR002048 InterPro:IPR008271 Pfam:PF00069 Pfam:PF00036 Prosite:PS00108 InterPro:IPR011992 Prosite:PS00107 Pros…	2e-64
TM1725.10	4.2.4	Cell cycle [CLASS:04110] [PATH:hsa04110] [COG:COG0515]	cpv:cgd2_1300	calcium/calmodulin dependent protein kinase with a kinase domain and 4 calmodulin like EF hands [EC:2.7.1.123 2.7.1.37] [KO:K00908 K00870]	1e-59	YOL016c	COG0515	1e-45	CCAMK_MEDTR	ATP-binding;Calcium;Calmodulin-binding;Coiledcoil;Kinase;Membrane;Nodulation;Nucleotide-binding;Phosphorylation;Repeat;Serine/threonine-proteinkinase;Transferase;Transmembrane,Calcium and calcium/calmodulin-dependent serine/threonine-protein kinase DMI-3 (EC 2.7.1.123) (Does not make infections protein 3) (CCaMK DMI3) (MtCCaMK).	0	GO_ID:9071	TAIR|gene:2075884 SPTR:Q38870 symbol:AT3G10660.1 [GO:0004685 "calcium- and calmodulin-dependent protein kinase activity" evidence=ISS] [GO:0006468 "protein amino acid phosphorylation" evidence=ISS] [GO:0016301 "kinase activity" evidence=ISS] InterPro:IPR000719 InterPro:IPR002290 InterPro:IPR002048 InterPro:IPR008271 Pfam:PF00069 Pfam:PF00036 Prosite:PS00108 InterPro:IPR011992 Prosite:PS00107 Pros…	2e-64
TM1725.10	3.2.9.99	CAMK4 calcium/calmodulin-dependent protein kinase IV [EC:2.7.1.123] [GO:0004685]	cpv:cgd2_1300	calcium/calmodulin dependent protein kinase with a kinase domain and 4 calmodulin like EF hands [EC:2.7.1.123 2.7.1.37] [KO:K00908 K00870]	1e-59	YOL016c	COG0515	1e-45	CCAMK_MEDTR	ATP-binding;Calcium;Calmodulin-binding;Coiledcoil;Kinase;Membrane;Nodulation;Nucleotide-binding;Phosphorylation;Repeat;Serine/threonine-proteinkinase;Transferase;Transmembrane,Calcium and calcium/calmodulin-dependent serine/threonine-protein kinase DMI-3 (EC 2.7.1.123) (Does not make infections protein 3) (CCaMK DMI3) (MtCCaMK).	0	GO_ID:9071	TAIR|gene:2075884 SPTR:Q38870 symbol:AT3G10660.1 [GO:0004685 "calcium- and calmodulin-dependent protein kinase activity" evidence=ISS] [GO:0006468 "protein amino acid phosphorylation" evidence=ISS] [GO:0016301 "kinase activity" evidence=ISS] InterPro:IPR000719 InterPro:IPR002290 InterPro:IPR002048 InterPro:IPR008271 Pfam:PF00069 Pfam:PF00036 Prosite:PS00108 InterPro:IPR011992 Prosite:PS00107 Pros…	2e-64
TM1725.10	3.2.9.95	CAMK2 calcium/calmodulin-dependent protein kinase (CaM kinase) II [EC:2.7.1.123]	cpv:cgd2_1300	calcium/calmodulin dependent protein kinase with a kinase domain and 4 calmodulin like EF hands [EC:2.7.1.123 2.7.1.37] [KO:K00908 K00870]	1e-59	YOL016c	COG0515	1e-45	CCAMK_MEDTR	ATP-binding;Calcium;Calmodulin-binding;Coiledcoil;Kinase;Membrane;Nodulation;Nucleotide-binding;Phosphorylation;Repeat;Serine/threonine-proteinkinase;Transferase;Transmembrane,Calcium and calcium/calmodulin-dependent serine/threonine-protein kinase DMI-3 (EC 2.7.1.123) (Does not make infections protein 3) (CCaMK DMI3) (MtCCaMK).	0	GO_ID:9071	TAIR|gene:2075884 SPTR:Q38870 symbol:AT3G10660.1 [GO:0004685 "calcium- and calmodulin-dependent protein kinase activity" evidence=ISS] [GO:0006468 "protein amino acid phosphorylation" evidence=ISS] [GO:0016301 "kinase activity" evidence=ISS] InterPro:IPR000719 InterPro:IPR002290 InterPro:IPR002048 InterPro:IPR008271 Pfam:PF00069 Pfam:PF00036 Prosite:PS00108 InterPro:IPR011992 Prosite:PS00107 Pros…	2e-64
Ljwgs_017874.1	4.2.4.30	ATM ataxia telangectasia mutated family protein	ath:At3g48190	T24C20.1; ataxia-telangiectasia mutated protein (Atm) [KO:K04728]	2e-40				ATM_ARATH	Cellcycle;DNAdamage;DNArepair;DNA-binding;Kinase;Meiosis;Nuclearprotein;Serine/threonine-proteinkinase;Transferase,Serine-protein kinase ATM (EC 2.7.1.37) (Ataxia telangiectasia mutated homolog) (AtATM).	1e-40
Ljwgs_017874.1	3.3.10.117	BMPR1 bone morphogenetic protein receptor, type I [EC:2.7.1.37]	ath:At3g48190	T24C20.1; ataxia-telangiectasia mutated protein (Atm) [KO:K04728]	2e-40				ATM_ARATH	Cellcycle;DNAdamage;DNArepair;DNA-binding;Kinase;Meiosis;Nuclearprotein;Serine/threonine-proteinkinase;Transferase,Serine-protein kinase ATM (EC 2.7.1.37) (Ataxia telangiectasia mutated homolog) (AtATM).	1e-40
Ljwgs_017874.1	4.2.5.14	ATM ataxia telangectasia mutated family protein	ath:At3g48190	T24C20.1; ataxia-telangiectasia mutated protein (Atm) [KO:K04728]	2e-40				ATM_ARATH	Cellcycle;DNAdamage;DNArepair;DNA-binding;Kinase;Meiosis;Nuclearprotein;Serine/threonine-proteinkinase;Transferase,Serine-protein kinase ATM (EC 2.7.1.37) (Ataxia telangiectasia mutated homolog) (AtATM).	1e-40
Ljwgs_017874.1	3.2.2.1	Protein kinase [EC:2.7.1.37]	ath:At3g48190	T24C20.1; ataxia-telangiectasia mutated protein (Atm) [KO:K04728]	2e-40				ATM_ARATH	Cellcycle;DNAdamage;DNArepair;DNA-binding;Kinase;Meiosis;Nuclearprotein;Serine/threonine-proteinkinase;Transferase,Serine-protein kinase ATM (EC 2.7.1.37) (Ataxia telangiectasia mutated homolog) (AtATM).	1e-40
Ljwgs_013369.1	99.1.3.2.689	SLSG6_BRAOL							SLSG6_BRAOL	Glycoprotein;Polymorphism;Self-incompatibility;Signal,S-locus-specific glycoprotein S6 precursor (SLSG-6).	9e-86	GO_ID:26674	TAIR|gene:2141180 SPTR:O81905 symbol:AT4G21380.1 [GO:0016301 "kinase activity" evidence=ISS] InterPro:IPR000719 InterPro:IPR008271 Prosite:PS00108 InterPro:IPR003609 InterPro:IPR000858 InterPro:IPR001480 Prosite:PS00107 Pfam:PF01453 ProDom:PD000001 PROSITE:PS50011 PROSITE:PS50948 SMART:SM00473 HSSP:P06239 Pfam:PF00954 SMART:SM00108 PROSITE:PS50927 EMBL:AL031187 EMBL:AL161555 EMBL:AK118895 EMBL:BT…	8e-96
Ljwgs_013369.1	99.1.4.638	GO_ID:26674							SLSG6_BRAOL	Glycoprotein;Polymorphism;Self-incompatibility;Signal,S-locus-specific glycoprotein S6 precursor (SLSG-6).	9e-86	GO_ID:26674	TAIR|gene:2141180 SPTR:O81905 symbol:AT4G21380.1 [GO:0016301 "kinase activity" evidence=ISS] InterPro:IPR000719 InterPro:IPR008271 Prosite:PS00108 InterPro:IPR003609 InterPro:IPR000858 InterPro:IPR001480 Prosite:PS00107 Pfam:PF01453 ProDom:PD000001 PROSITE:PS50011 PROSITE:PS50948 SMART:SM00473 HSSP:P06239 Pfam:PF00954 SMART:SM00108 PROSITE:PS50927 EMBL:AL031187 EMBL:AL161555 EMBL:AK118895 EMBL:BT…	8e-96
