# Supplementary material for: Dissection of Symbiosis and Organ Development by Integrated Transcriptome Analysis of Lotus japonicus Mutant and Wild-Type Plants
Source: PLoS One. 2009 Aug 7;4(8):e6556. doi: 10.1371/journal.pone.0006556 (PMC2717213; doi:10.1371/journal.pone.0006556)
Supplement: Folder S4 — Cyclops mutant (0.59 MB ZIP) [file pone.0006556.s012.zip › S4.CYCLOPS MUTANT copy/4.1. Cyclops vs wild type specific transcript/4.1.13/4.1.13.transcription factor.txt]

chr1.CM1413.6	99.1.4.131	GO_ID:53896										GO_ID:53896	TAIR|gene:2075396 SPTR:Q9M8S0 symbol:AT3G02790.1 [GO:0003700 "transcription factor activity" evidence=ISS] [GO:0045449 "regulation of transcription" evidence=TAS] InterPro:IPR007087 SMART:SM00355 EMBL:AC018363 EMBL:AY058229 EMBL:AF361599 SPTR:Q9M8S0	1e-43
Ljwgs_062192.1	99.1.3.2.1665	PIF3_ARATH							PIF3_ARATH	DNA-binding;Nuclearprotein;Phytochromesignalingpathway;Transcription;Transcriptionregulation,Phytochrome-interacting factor 3 (Phytochrome-associated protein 3) (Basic helix-loop-helix protein 8) (bHLH8) (AtbHLH008).	2e-12	GO_ID:5411	TAIR|gene:3441181 SPTR:Q9FJL4 symbol:AT5G48560.1 [GO:0003700 "transcription factor activity" evidence=ISS] [GO:0045449 "regulation of transcription" evidence=TAS] [GO:0003677 "DNA binding" evidence=ISS] Pfam:PF00010 InterPro:IPR001092 SMART:SM00353 PROSITE:PS50888 EMBL:AB015468 EMBL:BT002945 EMBL:BT005637 SPTR:Q9FJL4	4e-49
Ljwgs_062192.1	99.1.4.4750	GO_ID:5411							PIF3_ARATH	DNA-binding;Nuclearprotein;Phytochromesignalingpathway;Transcription;Transcriptionregulation,Phytochrome-interacting factor 3 (Phytochrome-associated protein 3) (Basic helix-loop-helix protein 8) (bHLH8) (AtbHLH008).	2e-12	GO_ID:5411	TAIR|gene:3441181 SPTR:Q9FJL4 symbol:AT5G48560.1 [GO:0003700 "transcription factor activity" evidence=ISS] [GO:0045449 "regulation of transcription" evidence=TAS] [GO:0003677 "DNA binding" evidence=ISS] Pfam:PF00010 InterPro:IPR001092 SMART:SM00353 PROSITE:PS50888 EMBL:AB015468 EMBL:BT002945 EMBL:BT005637 SPTR:Q9FJL4	4e-49
TM0763.22	99.1.4.4999	GO_ID:2633										GO_ID:2633	TAIR|gene:2161227 SPTR:Q9FHB2 symbol:AT5G58280.1 [GO:0003677 "DNA binding" evidence=ISS] [GO:0003700 "transcription factor activity" evidence=ISS] [GO:0006355 "regulation of transcription, DNA-dependent" evidence=ISS] InterPro:IPR003340 Pfam:PF02362 PROSITE:PS50863 EMBL:AB019228 SPTR:Q9FHB2	9e-23
Ljwgs_050580.1	99.1.3.2.22	WRK17_ARATH							WRK17_ARATH	DNA-binding;Nuclearprotein;Transcription;Transcriptionregulation,Probable WRKY transcription factor 17 (WRKY DNA-binding protein 17).	2e-38
TM0573.15	99.1.4.7299	GO_ID:24908							AP23_ARATH	Cadmium;DNA-binding;Nuclearprotein;Transcription;Transcriptionregulation,AP2 domain transcription factor RAP2.3 (Related to AP2 protein 3) (Cadmium-induced protein AS30).	3e-25	GO_ID:24908	TAIR|gene:2061955 SPTR:O22259 symbol:AT2G47520.1 [GO:0003700 "transcription factor activity" evidence=ISS] [GO:0003677 "DNA binding" evidence=ISS] [GO:0005634 "nucleus" evidence=IC] [GO:0006355 "regulation of transcription, DNA-dependent" evidence=ISS] InterPro:IPR001471 Pfam:PF00847 GO:GO:0005634 HSSP:O80337 PRINTS:PR00367 ProDom:PD001423 SMART:SM00380 EMBL:AC002535 EMBL:AY074645 PIR:T00432 SMR:…	2e-19
TM0573.15	99.1.3.2.1662	AP23_ARATH							AP23_ARATH	Cadmium;DNA-binding;Nuclearprotein;Transcription;Transcriptionregulation,AP2 domain transcription factor RAP2.3 (Related to AP2 protein 3) (Cadmium-induced protein AS30).	3e-25	GO_ID:24908	TAIR|gene:2061955 SPTR:O22259 symbol:AT2G47520.1 [GO:0003700 "transcription factor activity" evidence=ISS] [GO:0003677 "DNA binding" evidence=ISS] [GO:0005634 "nucleus" evidence=IC] [GO:0006355 "regulation of transcription, DNA-dependent" evidence=ISS] InterPro:IPR001471 Pfam:PF00847 GO:GO:0005634 HSSP:O80337 PRINTS:PR00367 ProDom:PD001423 SMART:SM00380 EMBL:AC002535 EMBL:AY074645 PIR:T00432 SMR:…	2e-19
