# Supplementary material for: Dissection of Symbiosis and Organ Development by Integrated Transcriptome Analysis of Lotus japonicus Mutant and Wild-Type Plants
Source: PLoS One. 2009 Aug 7;4(8):e6556. doi: 10.1371/journal.pone.0006556 (PMC2717213; doi:10.1371/journal.pone.0006556)
Supplement: Folder S4 — Cyclops mutant (0.59 MB ZIP) [file pone.0006556.s012.zip › S4.CYCLOPS MUTANT copy/4.1. Cyclops vs wild type specific transcript/4.1.13/4.1.13.transporter.txt]

Ljwgs_075968.1.1	3.1.2.1.1	MFS.SP sugar porter, SP family	bth:BT4397	xylose/H+ symporter [KO:K03444]	3e-10	BS_yfiG	COG0477	8e-11	GTR8_RAT	Glycoprotein;Membrane;Multigenefamily;Sugartransport;Transmembrane;Transport,Solute carrier family 2, facilitated glucose transporter member 8 (Glucose transporter type 8) (Glucose transporter type X1).	1e-11	GO_ID:47031	TAIR|gene:2066399 SPTR:Q9ZU87 symbol:AT2G48020.1 [GO:0015144 "carbohydrate transporter activity" evidence=ISS] [GO:0005351 "sugar porter activity" evidence=ISS] [GO:0016020 "membrane" evidence=ISS] Interpro:IPR005829 InterPro:IPR007114 InterPro:IPR005828 InterPro:IPR003663 Pfam:PF00083 GO:GO:0016020 PRINTS:PR00171 PROSITE:PS50850 PROSITE:PS00216 TIGRFAMs:TIGR00879 EMBL:AC006072 EMBL:AY120715 EMBL…	2e-31
Ljwgs_015543.1.1	99.1.4.4406	GO_ID:42394							SC61B_ARATH	Endoplasmicreticulum;Membrane;Proteintransport;Translocation;Transmembrane;Transport,Protein transport protein Sec61 beta subunit.	1e-14	GO_ID:42394	TAIR|gene:2175107 SPTR:Q9FKK1 symbol:AT5G60460.1 [GO:0008565 "protein transporter activity" evidence=ISS] [GO:0015031 "protein transport" evidence=ISS] Pfam:PF03911 InterPro:IPR005609 EMBL:AB011483 EMBL:AK118120 EMBL:BT005455 SPTR:Q9FKK1	5e-28
Ljwgs_015543.1.1	99.1.3.2.844	SC61B_ARATH							SC61B_ARATH	Endoplasmicreticulum;Membrane;Proteintransport;Translocation;Transmembrane;Transport,Protein transport protein Sec61 beta subunit.	1e-14	GO_ID:42394	TAIR|gene:2175107 SPTR:Q9FKK1 symbol:AT5G60460.1 [GO:0008565 "protein transporter activity" evidence=ISS] [GO:0015031 "protein transport" evidence=ISS] Pfam:PF03911 InterPro:IPR005609 EMBL:AB011483 EMBL:AK118120 EMBL:BT005455 SPTR:Q9FKK1	5e-28
Ljwgs_074081.2	3.1.3.3.5	ADIC arginine:agmatine antiporter [COG:COG0531]	gka:GK0930	amino acid transporter [KO:K03294]	4e-10	XF2207	COG0531	3e-10				GO_ID:9948	TAIR|gene:3442772 SPTR:Q9LZ20 symbol:AT5G04770.1 [GO:0015326 "cationic amino acid transporter activity" evidence=ISS] [GO:0006810 "transport" evidence=ISS] [GO:0015171 "amino acid transporter activity" evidence=ISS] [GO:0016020 "membrane" evidence=ISS] InterPro:IPR002293 InterPro:IPR004841 Pfam:PF00324 GO:GO:0006810 GO:GO:0016020 EMBL:AL162972 EMBL:AB008271 EMBL:AY040001 EMBL:AY085578 EMBL:AF3601…	8e-26
Ljwgs_074081.2	3.1.3.3.3	CADB cadaverine:lysine antiporter [COG:COG0531]	gka:GK0930	amino acid transporter [KO:K03294]	4e-10	XF2207	COG0531	3e-10				GO_ID:9948	TAIR|gene:3442772 SPTR:Q9LZ20 symbol:AT5G04770.1 [GO:0015326 "cationic amino acid transporter activity" evidence=ISS] [GO:0006810 "transport" evidence=ISS] [GO:0015171 "amino acid transporter activity" evidence=ISS] [GO:0016020 "membrane" evidence=ISS] InterPro:IPR002293 InterPro:IPR004841 Pfam:PF00324 GO:GO:0006810 GO:GO:0016020 EMBL:AL162972 EMBL:AB008271 EMBL:AY040001 EMBL:AY085578 EMBL:AF3601…	8e-26
Ljwgs_074081.2	3.1.3.3.2	POTE putrescine:ornithine antiporter [COG:COG0531]	gka:GK0930	amino acid transporter [KO:K03294]	4e-10	XF2207	COG0531	3e-10				GO_ID:9948	TAIR|gene:3442772 SPTR:Q9LZ20 symbol:AT5G04770.1 [GO:0015326 "cationic amino acid transporter activity" evidence=ISS] [GO:0006810 "transport" evidence=ISS] [GO:0015171 "amino acid transporter activity" evidence=ISS] [GO:0016020 "membrane" evidence=ISS] InterPro:IPR002293 InterPro:IPR004841 Pfam:PF00324 GO:GO:0006810 GO:GO:0016020 EMBL:AL162972 EMBL:AB008271 EMBL:AY040001 EMBL:AY085578 EMBL:AF3601…	8e-26
Ljwgs_074081.2	3.1.3.3.4	ARCD arginine:ornithine antiporter [COG:COG0531]	gka:GK0930	amino acid transporter [KO:K03294]	4e-10	XF2207	COG0531	3e-10				GO_ID:9948	TAIR|gene:3442772 SPTR:Q9LZ20 symbol:AT5G04770.1 [GO:0015326 "cationic amino acid transporter activity" evidence=ISS] [GO:0006810 "transport" evidence=ISS] [GO:0015171 "amino acid transporter activity" evidence=ISS] [GO:0016020 "membrane" evidence=ISS] InterPro:IPR002293 InterPro:IPR004841 Pfam:PF00324 GO:GO:0006810 GO:GO:0016020 EMBL:AL162972 EMBL:AB008271 EMBL:AY040001 EMBL:AY085578 EMBL:AF3601…	8e-26
Ljwgs_074081.2	3.1.3.4	TC.LAT L-amino acid transporter, LAT family [COG:COG0531] [TC:2.A.3.8]	gka:GK0930	amino acid transporter [KO:K03294]	4e-10	XF2207	COG0531	3e-10				GO_ID:9948	TAIR|gene:3442772 SPTR:Q9LZ20 symbol:AT5G04770.1 [GO:0015326 "cationic amino acid transporter activity" evidence=ISS] [GO:0006810 "transport" evidence=ISS] [GO:0015171 "amino acid transporter activity" evidence=ISS] [GO:0016020 "membrane" evidence=ISS] InterPro:IPR002293 InterPro:IPR004841 Pfam:PF00324 GO:GO:0006810 GO:GO:0016020 EMBL:AL162972 EMBL:AB008271 EMBL:AY040001 EMBL:AY085578 EMBL:AF3601…	8e-26
Ljwgs_074081.2	3.1.3.3.1	TC.APA basic amino acid/polyamine antiporter, APA family [COG:COG0531]	gka:GK0930	amino acid transporter [KO:K03294]	4e-10	XF2207	COG0531	3e-10				GO_ID:9948	TAIR|gene:3442772 SPTR:Q9LZ20 symbol:AT5G04770.1 [GO:0015326 "cationic amino acid transporter activity" evidence=ISS] [GO:0006810 "transport" evidence=ISS] [GO:0015171 "amino acid transporter activity" evidence=ISS] [GO:0016020 "membrane" evidence=ISS] InterPro:IPR002293 InterPro:IPR004841 Pfam:PF00324 GO:GO:0006810 GO:GO:0016020 EMBL:AL162972 EMBL:AB008271 EMBL:AY040001 EMBL:AY085578 EMBL:AF3601…	8e-26
Ljwgs_021987.2	99.1.4.5345	GO_ID:8301										GO_ID:8301	TAIR|gene:2148120 SPTR:Q9LFL3 symbol:AT5G16880.1 [GO:0005795 "Golgi stack" evidence=ISS] [GO:0006886 "intracellular protein transport" evidence=ISS] [GO:0006891 "intra-Golgi transport" evidence=ISS] [GO:0008565 "protein transporter activity" evidence=ISS] InterPro:IPR002014 InterPro:IPR004152 Pfam:PF00790 ProDom:PD003686 PROSITE:PS50179 HSSP:O60784 Pfam:PF03127 EMBL:AL391141 EMBL:AY056786 EMBL:AY…	4e-15
chr1.TM0386.20	99.1.3.2.422	Y326_METJA				TM0594	COG2252	3e-31	Y326_METJA	Completeproteome;Hypotheticalprotein;Membrane;Transmembrane,Hypothetical protein MJ0326.	4e-22	GO_ID:3547	TAIR|gene:2157751 SPTR:Q9FGR5 symbol:AT5G50300.1 [GO:0005215 "transporter activity" evidence=ISS] [GO:0006810 "transport" evidence=ISS] [GO:0016020 "membrane" evidence=ISS] Pfam:Pf00860 InterPro:IPR006043 GO:GO:0006810 GO:GO:0016020 EMBL:AB024031 SPTR:Q9FGR5	2e-83
chr1.TM0386.20	99.1.2.189	COG2252				TM0594	COG2252	3e-31	Y326_METJA	Completeproteome;Hypotheticalprotein;Membrane;Transmembrane,Hypothetical protein MJ0326.	4e-22	GO_ID:3547	TAIR|gene:2157751 SPTR:Q9FGR5 symbol:AT5G50300.1 [GO:0005215 "transporter activity" evidence=ISS] [GO:0006810 "transport" evidence=ISS] [GO:0016020 "membrane" evidence=ISS] Pfam:Pf00860 InterPro:IPR006043 GO:GO:0006810 GO:GO:0016020 EMBL:AB024031 SPTR:Q9FGR5	2e-83
chr1.TM0386.20	99.1.4.1817	GO_ID:3547				TM0594	COG2252	3e-31	Y326_METJA	Completeproteome;Hypotheticalprotein;Membrane;Transmembrane,Hypothetical protein MJ0326.	4e-22	GO_ID:3547	TAIR|gene:2157751 SPTR:Q9FGR5 symbol:AT5G50300.1 [GO:0005215 "transporter activity" evidence=ISS] [GO:0006810 "transport" evidence=ISS] [GO:0016020 "membrane" evidence=ISS] Pfam:Pf00860 InterPro:IPR006043 GO:GO:0006810 GO:GO:0016020 EMBL:AB024031 SPTR:Q9FGR5	2e-83
