# Supplementary material for: Dissection of Symbiosis and Organ Development by Integrated Transcriptome Analysis of Lotus japonicus Mutant and Wild-Type Plants
Source: PLoS One. 2009 Aug 7;4(8):e6556. doi: 10.1371/journal.pone.0006556 (PMC2717213; doi:10.1371/journal.pone.0006556)
Supplement: Folder S4 — Cyclops mutant (0.59 MB ZIP) [file pone.0006556.s012.zip › S4.CYCLOPS MUTANT copy/4.1. Cyclops vs wild type specific transcript/4.1.2/-4.1.2.ID list.txt]

	M		FDR	
	T28 - T25	T15 - T21	T28 - T25	T15 - T21
Ljwgs_098300.1_at	-2.495283873	-1.691618255	0.007328335	0.015427928
gi45401037_at	-1.440789807	-1.363413945	0.035030683	0.00377148
Ljwgs_082476.2_at	1.171587251	1.858355417	0.000939495	3.15E-09
Ljwgs_038047.2_s_at	1.176709486	1.005340826	0.034479615	0.010219738
Ljwgs_143286.1_at	1.29632153	1.08946873	0.046464182	0.019048349
TM1090.6.1_at	1.380693029	1.271820524	0.010337051	0.000836203
TM1056.3_at	1.420059785	1.042286155	0.008797501	0.009325547
Ljwgs_011867.1_s_at	1.474844019	1.294521076	0.002796091	0.000273911
gi7614485_at	1.534061407	1.133105747	0.045505205	0.049267846
