# Supplementary material for: Dissection of Symbiosis and Organ Development by Integrated Transcriptome Analysis of Lotus japonicus Mutant and Wild-Type Plants
Source: PLoS One. 2009 Aug 7;4(8):e6556. doi: 10.1371/journal.pone.0006556 (PMC2717213; doi:10.1371/journal.pone.0006556)
Supplement: Folder S4 — Cyclops mutant (0.59 MB ZIP) [file pone.0006556.s012.zip › S4.CYCLOPS MUTANT copy/4.1. Cyclops vs wild type specific transcript/4.1.2/-4.1.2.ID-ANU.txt]

Identifier	BIN code	BIN name	BlastX KEGG Identifier	BlastX KEGG Description	BlastX KEGG E-value	BlastX COG Identifier	BlastX COG Description	BlastX COG E-value	BlastX Swiss-Prot Identifier	BlastX Swiss-Prot Description	BlastX Swiss-Prot E-value	BlastX Gene Ontology Identifier	BlastX Gene Ontology Description	BlastX Gene Ontology E-value
Ljwgs_098300.1	99.2	Unclassified without homolog
gi45401037	99.2	Unclassified without homolog
Ljwgs_082476.2	4.2.4.21.3	APC3, CDC27 anaphase-promoting complex component APC3	ath:At2g20000	T2G17.20; cell division cycle family protein / CDC family protein [KO:K03350]	6e-18							GO_ID:20278	TAIR|gene:2061648 SPTR:Q8LGU6 symbol:AT2G20000.1 [GO:0005554 "molecular function unknown" evidence=ND] InterPro:IPR011990 InterPro:IPR001440 Pfam:PF00515 SMART:SM00028 PROSITE:PS50005 PROSITE:PS50293 GO:GO:0005488 EMBL:AJ487669 SPTR:Q8LGU6	1e-18
Ljwgs_082476.2	2.3.7.2.3	APC3, CDC27 anaphase-promoting complex component APC3	ath:At2g20000	T2G17.20; cell division cycle family protein / CDC family protein [KO:K03350]	6e-18							GO_ID:20278	TAIR|gene:2061648 SPTR:Q8LGU6 symbol:AT2G20000.1 [GO:0005554 "molecular function unknown" evidence=ND] InterPro:IPR011990 InterPro:IPR001440 Pfam:PF00515 SMART:SM00028 PROSITE:PS50005 PROSITE:PS50293 GO:GO:0005488 EMBL:AJ487669 SPTR:Q8LGU6	1e-18
Ljwgs_038047.2	99.2	Unclassified without homolog
Ljwgs_143286.1	99.1.4.1303	GO_ID:30967							RCD1_SCHPO	Completeproteome;Differentiation;Sexualdifferentiation,Cell differentiation protein rcd1.	8e-12	GO_ID:30967	TAIR|gene:2182314 SPTR:Q9LXU1 symbol:AT5G12980.1 [GO:0005554 "molecular function unknown" evidence=ND] [GO:0007275 "development" evidence=ISS] Pfam:PF04078 InterPro:IPR007216 PANTHER:PTHR12262 EMBL:AL353013 EMBL:AY161167 PIR:T49912 SPTR:Q9LXU1	7e-15
Ljwgs_143286.1	99.1.3.2.1227	RCD1_SCHPO							RCD1_SCHPO	Completeproteome;Differentiation;Sexualdifferentiation,Cell differentiation protein rcd1.	8e-12	GO_ID:30967	TAIR|gene:2182314 SPTR:Q9LXU1 symbol:AT5G12980.1 [GO:0005554 "molecular function unknown" evidence=ND] [GO:0007275 "development" evidence=ISS] Pfam:PF04078 InterPro:IPR007216 PANTHER:PTHR12262 EMBL:AL353013 EMBL:AY161167 PIR:T49912 SPTR:Q9LXU1	7e-15
TM1090.6.1	2.2.1.2.37	RP-L4e, RPL4 large subunit ribosomal protein L4e [COG:COG0088]	ath:At5g02870	F9G14.180; 60S ribosomal protein L4/L1 (RPL4D) [KO:K02930]	7e-47	YBR031w_1	COG0088	1e-35	RL4_PRUAR	Ribonucleoprotein;Ribosomalprotein,60S ribosomal protein L4 (L1).	1e-50	GO_ID:20382	TAIR|gene:2074903 SPTR:Q9SF40 symbol:AT3G09630.1 [GO:0003735 "structural constituent of ribosome" evidence=ISS] [GO:0005840 "ribosome" evidence=ISS] [GO:0006412 "protein biosynthesis" evidence=ISS] InterPro:IPR002136 Pfam:PF00573 PROSITE:PS00939 EMBL:AC016661 EMBL:AY056781 EMBL:BT002438 EMBL:BT008495 SPTR:Q9SF40	2e-47
TM1090.6.1	2.2.1.2.4	RP-L4, rplD large subunit ribosomal protein L4 [COG:COG0088]	ath:At5g02870	F9G14.180; 60S ribosomal protein L4/L1 (RPL4D) [KO:K02930]	7e-47	YBR031w_1	COG0088	1e-35	RL4_PRUAR	Ribonucleoprotein;Ribosomalprotein,60S ribosomal protein L4 (L1).	1e-50	GO_ID:20382	TAIR|gene:2074903 SPTR:Q9SF40 symbol:AT3G09630.1 [GO:0003735 "structural constituent of ribosome" evidence=ISS] [GO:0005840 "ribosome" evidence=ISS] [GO:0006412 "protein biosynthesis" evidence=ISS] InterPro:IPR002136 Pfam:PF00573 PROSITE:PS00939 EMBL:AC016661 EMBL:AY056781 EMBL:BT002438 EMBL:BT008495 SPTR:Q9SF40	2e-47
TM1056.3	99.1.4.5329	GO_ID:21875	noc:Noc_1156	peptidase S9, prolyl oligopeptidase active site region [EC:3.4.19.1] [KO:K01303]	1e-18	slr0825	COG1506	2e-22				GO_ID:21875	TIGR_CMR|CBU1529 SPTR:Q83BH9 symbol:CBU1529 "prolyl oligopeptidase family protein" [GO:0006508 "proteolysis" evidence=ISS] [GO:0008233 "peptidase activity" evidence=ISS] InterPro:IPR000379 InterPro:IPR001375 Pfam:PF00326 EMBL:AE016964 TIGR:CBU1529 SPTR:Q83BH9	3e-15
TM1056.3	99.1.2.213	COG1506	noc:Noc_1156	peptidase S9, prolyl oligopeptidase active site region [EC:3.4.19.1] [KO:K01303]	1e-18	slr0825	COG1506	2e-22				GO_ID:21875	TIGR_CMR|CBU1529 SPTR:Q83BH9 symbol:CBU1529 "prolyl oligopeptidase family protein" [GO:0006508 "proteolysis" evidence=ISS] [GO:0008233 "peptidase activity" evidence=ISS] InterPro:IPR000379 InterPro:IPR001375 Pfam:PF00326 EMBL:AE016964 TIGR:CBU1529 SPTR:Q83BH9	3e-15
TM1056.3	99.1.1.41	KO:K01303	noc:Noc_1156	peptidase S9, prolyl oligopeptidase active site region [EC:3.4.19.1] [KO:K01303]	1e-18	slr0825	COG1506	2e-22				GO_ID:21875	TIGR_CMR|CBU1529 SPTR:Q83BH9 symbol:CBU1529 "prolyl oligopeptidase family protein" [GO:0006508 "proteolysis" evidence=ISS] [GO:0008233 "peptidase activity" evidence=ISS] InterPro:IPR000379 InterPro:IPR001375 Pfam:PF00326 EMBL:AE016964 TIGR:CBU1529 SPTR:Q83BH9	3e-15
Ljwgs_011867.1	99.2	Unclassified without homolog
gi7614485	99.2	Unclassified without homolog
