# Supplementary material for: Dissection of Symbiosis and Organ Development by Integrated Transcriptome Analysis of Lotus japonicus Mutant and Wild-Type Plants
Source: PLoS One. 2009 Aug 7;4(8):e6556. doi: 10.1371/journal.pone.0006556 (PMC2717213; doi:10.1371/journal.pone.0006556)
Supplement: Folder S4 — Cyclops mutant (0.59 MB ZIP) [file pone.0006556.s012.zip › S4.CYCLOPS MUTANT copy/4.1. Cyclops vs wild type specific transcript/4.1.3/-4.1.3.ID-ANU.txt]

Identifier	BIN code	BIN name	BlastX KEGG Identifier	BlastX KEGG Description	BlastX KEGG E-value	BlastX COG Identifier	BlastX COG Description	BlastX COG E-value	BlastX Swiss-Prot Identifier	BlastX Swiss-Prot Description	BlastX Swiss-Prot E-value	BlastX Gene Ontology Identifier	BlastX Gene Ontology Description	BlastX Gene Ontology E-value
Ljwgs_002536.2	99.1.4.5412	GO_ID:21140							LBD30_ARATH	,LOB domain protein 30.	5e-56	GO_ID:21140	TAIR|gene:2161981 SPTR:Q9FML4 symbol:AT5G63090.1 [GO:0005554 "molecular function unknown" evidence=ISS] Pfam:PF03195 InterPro:IPR004883 PROSITE:PS50891 EMBL:AB008265 EMBL:AF447897 EMBL:AF447898 EMBL:AF447899 EMBL:AF447900 SPTR:Q9FML4	4e-25
Ljwgs_002536.2	99.1.3.2.4121	LBD30_ARATH							LBD30_ARATH	,LOB domain protein 30.	5e-56	GO_ID:21140	TAIR|gene:2161981 SPTR:Q9FML4 symbol:AT5G63090.1 [GO:0005554 "molecular function unknown" evidence=ISS] Pfam:PF03195 InterPro:IPR004883 PROSITE:PS50891 EMBL:AB008265 EMBL:AF447897 EMBL:AF447898 EMBL:AF447899 EMBL:AF447900 SPTR:Q9FML4	4e-25
