# Supplementary material for: Dissection of Symbiosis and Organ Development by Integrated Transcriptome Analysis of Lotus japonicus Mutant and Wild-Type Plants
Source: PLoS One. 2009 Aug 7;4(8):e6556. doi: 10.1371/journal.pone.0006556 (PMC2717213; doi:10.1371/journal.pone.0006556)
Supplement: Folder S4 — Cyclops mutant (0.59 MB ZIP) [file pone.0006556.s012.zip › S4.CYCLOPS MUTANT copy/4.1. Cyclops vs wild type specific transcript/4.1.4/-4.1.4.ID list.txt]

	M		FDR	
	T28 - T25	T32 - T21	T28 - T25	T32 - T21
TM0459.28_x_at	-3.306690135	2.559025035	0.034691662	0.001079632
Ljwgs_034687.1.1_x_at	-3.204629816	2.1126835	0.014410784	0.001798826
Ljwgs_141937.1_x_at	-2.781612628	2.136324772	0.007391815	0.000130218
Ljwgs_086141.1.1_x_at	-2.572540693	1.569030639	0.010560151	0.00272508
gi45354907_at	-2.282875388	1.139477583	0.005639796	0.008364649
Ljwgs_107403.1.1_at	-2.212299796	1.970034455	0.019210041	7.79E-05
gi45611032_at	-2.201722446	-1.052983664	0.002633135	0.006622163
Ljwgs_096865.1_x_at	-2.135483018	1.827245678	0.006978829	2.61E-05
chr1.CM0375.61.1_at	-2.048221918	1.471125376	0.018290472	0.000978105
Ljwgs_123632.1_x_at	-2.038618971	1.537902533	0.034691662	0.001392767
Ljwgs_098352.1_x_at	-1.937032249	1.284899656	0.013223329	0.001524412
TC10806_at	-1.923698212	2.05022418	0.003652193	2.50E-07
chr2.CM0008.37_at	-1.89306978	1.399789661	0.014316352	0.000503818
chr1.CM0315.55_at	-1.81546369	1.064344077	0.013184383	0.00485751
Ljwgs_104403.1_s_at	-1.728033399	1.165585155	0.026446546	0.002941074
Ljwgs_120283.1_at	-1.686171617	1.212328183	0.046681235	0.003643588
chr3.CM0047.32.2_at	-1.685880514	1.067366523	0.011548143	0.002103773
Ljwgs_073422.2_x_at	-1.222623175	1.119379155	0.028637433	0.000107336
chr4.TM0238.4_at	1.671307276	-1.011184414	0.029082688	0.008470316
