# Supplementary material for: Dissection of Symbiosis and Organ Development by Integrated Transcriptome Analysis of Lotus japonicus Mutant and Wild-Type Plants
Source: PLoS One. 2009 Aug 7;4(8):e6556. doi: 10.1371/journal.pone.0006556 (PMC2717213; doi:10.1371/journal.pone.0006556)
Supplement: Folder S4 — Cyclops mutant (0.59 MB ZIP) [file pone.0006556.s012.zip › S4.CYCLOPS MUTANT copy/4.1. Cyclops vs wild type specific transcript/4.1.5/-4.1.5.ID list.txt]

	M			FDR		
	T28 - T25	T13 - T21	T15 - T21	T28 - T25	T13 - T21	T15 - T21
Ljwgs_043352.1_s_at	3.25137741	3.544731712	2.97701562	0.028807967	6.58E-05	0.004053181
