# Supplementary material for: Dissection of Symbiosis and Organ Development by Integrated Transcriptome Analysis of Lotus japonicus Mutant and Wild-Type Plants
Source: PLoS One. 2009 Aug 7;4(8):e6556. doi: 10.1371/journal.pone.0006556 (PMC2717213; doi:10.1371/journal.pone.0006556)
Supplement: Folder S4 — Cyclops mutant (0.59 MB ZIP) [file pone.0006556.s012.zip › S4.CYCLOPS MUTANT copy/4.1. Cyclops vs wild type specific transcript/4.1.6/-4.1.6.ID list.txt]

	M			FDR		
	T28 - T25	T15 - T21	T34 - T21	T28 - T25	T15 - T21	T34 - T21
Ljwgs_046284.1_at	2.789222331	1.865245537	1.987813247	0.003536763	0.00931341	0.000530703
