# Supplementary material for: Dissection of Symbiosis and Organ Development by Integrated Transcriptome Analysis of Lotus japonicus Mutant and Wild-Type Plants
Source: PLoS One. 2009 Aug 7;4(8):e6556. doi: 10.1371/journal.pone.0006556 (PMC2717213; doi:10.1371/journal.pone.0006556)
Supplement: Folder S4 — Cyclops mutant (0.59 MB ZIP) [file pone.0006556.s012.zip › S4.CYCLOPS MUTANT copy/4.1. Cyclops vs wild type specific transcript/4.1.6/-4.1.6.ID-ANU.txt]

Identifier	BIN code	BIN name	BlastX KEGG Identifier	BlastX KEGG Description	BlastX KEGG E-value	BlastX COG Identifier	BlastX COG Description	BlastX COG E-value	BlastX Swiss-Prot Identifier	BlastX Swiss-Prot Description	BlastX Swiss-Prot E-value	BlastX Gene Ontology Identifier	BlastX Gene Ontology Description	BlastX Gene Ontology E-value
Ljwgs_046284.1	1.1.8.12	E3.2.1.39  glucan endo-1,3-beta-D-glucosidase [EC:3.2.1.39]  	ath:At4g14080	 FCAALL.82; glycosyl hydrolase family 17 protein / anther-specific protein (A6) [EC:3.2.1.39] [KO:K01199]	2e-43				E13B_WHEAT	Glycosidase;Hydrolase;Signal,Glucan endo-1,3-beta-glucosidase precursor (EC 3.2.1.39) ((1->3)-beta- glucan endohydrolase) ((1->3)-beta-glucanase) (Beta-1,3- endoglucanase).	1e-66	GO_ID:27827	TAIR|gene:2075204 SPTR:Q9SNC1 symbol:AT3G46570.1 [GO:0004553 "hydrolase activity, hydrolyzing O-glycosyl compounds" evidence=ISS] InterPro:IPR000490 PROSITE:PS00587 Pfam:PF00332 HSSP:P12257 EMBL:AL133314 PIR:T45594 SPTR:Q9SNC1	1e-84
