# Supplementary material for: Dissection of Symbiosis and Organ Development by Integrated Transcriptome Analysis of Lotus japonicus Mutant and Wild-Type Plants
Source: PLoS One. 2009 Aug 7;4(8):e6556. doi: 10.1371/journal.pone.0006556 (PMC2717213; doi:10.1371/journal.pone.0006556)
Supplement: Folder S4 — Cyclops mutant (0.59 MB ZIP) [file pone.0006556.s012.zip › S4.CYCLOPS MUTANT copy/4.1. Cyclops vs wild type specific transcript/4.1.7/-4.1.7.ID list.txt]

	M			FDR		
	T28 - T25	T34 - T21	T32 - T21	T28 - T25	T34 - T21	T32 - T21
chr3.CM0152.8_at	1.695079001	3.351690676	3.170431225	0.044861745	2.38E-09	1.62E-09
chr5.CM0200.5_at	1.7104854	1.947748973	1.163421559	0.000659788	1.84E-08	3.33E-05
chr1.CM1255.3_at	2.191347719	2.009766226	1.317243238	0.044861745	0.001001415	0.014454243
Ljwgs_126128.1_s_at	2.429729509	4.485029052	7.134653018	0.04512577	9.53E-09	1.23E-13
CM0584.15.1_at	2.515431614	4.660714041	3.910417134	0.003923319	2.13E-11	1.80E-10
Ljwgs_021309.1_at	2.763671218	1.891633072	5.951774681	0.022593025	0.008489591	1.18E-11
