# Supplementary material for: Dissection of Symbiosis and Organ Development by Integrated Transcriptome Analysis of Lotus japonicus Mutant and Wild-Type Plants
Source: PLoS One. 2009 Aug 7;4(8):e6556. doi: 10.1371/journal.pone.0006556 (PMC2717213; doi:10.1371/journal.pone.0006556)
Supplement: Folder S4 — Cyclops mutant (0.59 MB ZIP) [file pone.0006556.s012.zip › S4.CYCLOPS MUTANT copy/4.1. Cyclops vs wild type specific transcript/4.1.7/4.1.7.kinase.txt]

chr3.CM0152.8	1.9.4.15	E2.7.1.- [EC:2.7.1.-] [COG:COG0515 COG1493]	ath:At5g02290	T1E22.50; protein kinase, putative [EC:2.7.1.37] [KO:K00870]	1e-49	YJL095w	COG0515	9e-21	SRK6_BRAOE	ATP-binding;Glycoprotein;Kinase;Membrane;Nucleotide-binding;Receptor;Self-incompatibility;Serine/threonine-proteinkinase;Signal;Transferase;Transmembrane,Putative serine/threonine-protein kinase receptor precursor (EC 2.7.1.37) (S-receptor kinase) (SRK).	2e-158	GO_ID:16402	TAIR|gene:2125461 SPTR:Q9ZR08 symbol:AT4G03230.1 [GO:0016301 "kinase activity" evidence=ISS] InterPro:IPR000719 InterPro:IPR008271 Pfam:PF00069 Prosite:PS00108 InterPro:IPR000742 InterPro:IPR006210 InterPro:IPR003609 InterPro:IPR000858 InterPro:IPR001480 Pfam:PF01453 SMART:SM00181 ProDom:PD000001 PROSITE:PS50011 PROSITE:PS50026 HSSP:Q62838 PROSITE:PS50948 SMART:SM00473 Pfam:PF00954 SMART:SM00108 …	0
chr3.CM0152.8	1.7.8.19	WAAY, rfaY lipopolysaccharide core biosynthesis protein RFAY [EC:2.7.-.-] [COG:COG0515]	ath:At5g02290	T1E22.50; protein kinase, putative [EC:2.7.1.37] [KO:K00870]	1e-49	YJL095w	COG0515	9e-21	SRK6_BRAOE	ATP-binding;Glycoprotein;Kinase;Membrane;Nucleotide-binding;Receptor;Self-incompatibility;Serine/threonine-proteinkinase;Signal;Transferase;Transmembrane,Putative serine/threonine-protein kinase receptor precursor (EC 2.7.1.37) (S-receptor kinase) (SRK).	2e-158	GO_ID:16402	TAIR|gene:2125461 SPTR:Q9ZR08 symbol:AT4G03230.1 [GO:0016301 "kinase activity" evidence=ISS] InterPro:IPR000719 InterPro:IPR008271 Pfam:PF00069 Prosite:PS00108 InterPro:IPR000742 InterPro:IPR006210 InterPro:IPR003609 InterPro:IPR000858 InterPro:IPR001480 Pfam:PF01453 SMART:SM00181 ProDom:PD000001 PROSITE:PS50011 PROSITE:PS50026 HSSP:Q62838 PROSITE:PS50948 SMART:SM00473 Pfam:PF00954 SMART:SM00108 …	0
chr3.CM0152.8	1.1.17.19	E2.7.1.- [EC:2.7.1.-] [COG:COG0515 COG1493]	ath:At5g02290	T1E22.50; protein kinase, putative [EC:2.7.1.37] [KO:K00870]	1e-49	YJL095w	COG0515	9e-21	SRK6_BRAOE	ATP-binding;Glycoprotein;Kinase;Membrane;Nucleotide-binding;Receptor;Self-incompatibility;Serine/threonine-proteinkinase;Signal;Transferase;Transmembrane,Putative serine/threonine-protein kinase receptor precursor (EC 2.7.1.37) (S-receptor kinase) (SRK).	2e-158	GO_ID:16402	TAIR|gene:2125461 SPTR:Q9ZR08 symbol:AT4G03230.1 [GO:0016301 "kinase activity" evidence=ISS] InterPro:IPR000719 InterPro:IPR008271 Pfam:PF00069 Prosite:PS00108 InterPro:IPR000742 InterPro:IPR006210 InterPro:IPR003609 InterPro:IPR000858 InterPro:IPR001480 Pfam:PF01453 SMART:SM00181 ProDom:PD000001 PROSITE:PS50011 PROSITE:PS50026 HSSP:Q62838 PROSITE:PS50948 SMART:SM00473 Pfam:PF00954 SMART:SM00108 …	0
chr3.CM0152.8	3.3.10.117	BMPR1 bone morphogenetic protein receptor, type I [EC:2.7.1.37]	ath:At5g02290	T1E22.50; protein kinase, putative [EC:2.7.1.37] [KO:K00870]	1e-49	YJL095w	COG0515	9e-21	SRK6_BRAOE	ATP-binding;Glycoprotein;Kinase;Membrane;Nucleotide-binding;Receptor;Self-incompatibility;Serine/threonine-proteinkinase;Signal;Transferase;Transmembrane,Putative serine/threonine-protein kinase receptor precursor (EC 2.7.1.37) (S-receptor kinase) (SRK).	2e-158	GO_ID:16402	TAIR|gene:2125461 SPTR:Q9ZR08 symbol:AT4G03230.1 [GO:0016301 "kinase activity" evidence=ISS] InterPro:IPR000719 InterPro:IPR008271 Pfam:PF00069 Prosite:PS00108 InterPro:IPR000742 InterPro:IPR006210 InterPro:IPR003609 InterPro:IPR000858 InterPro:IPR001480 Pfam:PF01453 SMART:SM00181 ProDom:PD000001 PROSITE:PS50011 PROSITE:PS50026 HSSP:Q62838 PROSITE:PS50948 SMART:SM00473 Pfam:PF00954 SMART:SM00108 …	0
chr3.CM0152.8	1.11.16.8	E2.7.1.- [EC:2.7.1.-] [COG:COG0515 COG1493]	ath:At5g02290	T1E22.50; protein kinase, putative [EC:2.7.1.37] [KO:K00870]	1e-49	YJL095w	COG0515	9e-21	SRK6_BRAOE	ATP-binding;Glycoprotein;Kinase;Membrane;Nucleotide-binding;Receptor;Self-incompatibility;Serine/threonine-proteinkinase;Signal;Transferase;Transmembrane,Putative serine/threonine-protein kinase receptor precursor (EC 2.7.1.37) (S-receptor kinase) (SRK).	2e-158	GO_ID:16402	TAIR|gene:2125461 SPTR:Q9ZR08 symbol:AT4G03230.1 [GO:0016301 "kinase activity" evidence=ISS] InterPro:IPR000719 InterPro:IPR008271 Pfam:PF00069 Prosite:PS00108 InterPro:IPR000742 InterPro:IPR006210 InterPro:IPR003609 InterPro:IPR000858 InterPro:IPR001480 Pfam:PF01453 SMART:SM00181 ProDom:PD000001 PROSITE:PS50011 PROSITE:PS50026 HSSP:Q62838 PROSITE:PS50948 SMART:SM00473 Pfam:PF00954 SMART:SM00108 …	0
chr3.CM0152.8	4.2.4	Cell cycle [CLASS:04110] [PATH:hsa04110] [COG:COG0515]	ath:At5g02290	T1E22.50; protein kinase, putative [EC:2.7.1.37] [KO:K00870]	1e-49	YJL095w	COG0515	9e-21	SRK6_BRAOE	ATP-binding;Glycoprotein;Kinase;Membrane;Nucleotide-binding;Receptor;Self-incompatibility;Serine/threonine-proteinkinase;Signal;Transferase;Transmembrane,Putative serine/threonine-protein kinase receptor precursor (EC 2.7.1.37) (S-receptor kinase) (SRK).	2e-158	GO_ID:16402	TAIR|gene:2125461 SPTR:Q9ZR08 symbol:AT4G03230.1 [GO:0016301 "kinase activity" evidence=ISS] InterPro:IPR000719 InterPro:IPR008271 Pfam:PF00069 Prosite:PS00108 InterPro:IPR000742 InterPro:IPR006210 InterPro:IPR003609 InterPro:IPR000858 InterPro:IPR001480 Pfam:PF01453 SMART:SM00181 ProDom:PD000001 PROSITE:PS50011 PROSITE:PS50026 HSSP:Q62838 PROSITE:PS50948 SMART:SM00473 Pfam:PF00954 SMART:SM00108 …	0
chr3.CM0152.8	3.2.2.1	Protein kinase [EC:2.7.1.37]	ath:At5g02290	T1E22.50; protein kinase, putative [EC:2.7.1.37] [KO:K00870]	1e-49	YJL095w	COG0515	9e-21	SRK6_BRAOE	ATP-binding;Glycoprotein;Kinase;Membrane;Nucleotide-binding;Receptor;Self-incompatibility;Serine/threonine-proteinkinase;Signal;Transferase;Transmembrane,Putative serine/threonine-protein kinase receptor precursor (EC 2.7.1.37) (S-receptor kinase) (SRK).	2e-158	GO_ID:16402	TAIR|gene:2125461 SPTR:Q9ZR08 symbol:AT4G03230.1 [GO:0016301 "kinase activity" evidence=ISS] InterPro:IPR000719 InterPro:IPR008271 Pfam:PF00069 Prosite:PS00108 InterPro:IPR000742 InterPro:IPR006210 InterPro:IPR003609 InterPro:IPR000858 InterPro:IPR001480 Pfam:PF01453 SMART:SM00181 ProDom:PD000001 PROSITE:PS50011 PROSITE:PS50026 HSSP:Q62838 PROSITE:PS50948 SMART:SM00473 Pfam:PF00954 SMART:SM00108 …	0
Ljwgs_021309.1	1.9.4.15	E2.7.1.- [EC:2.7.1.-] [COG:COG0515 COG1493]	ath:At4g28490	F20O9.180; leucine-rich repeat transmembrane protein kinase, putative [EC:2.7.1.37] [KO:K00870]	1e-33	SPy1625_1	COG0515	2e-13	BAK1_ARATH	ATP-binding;Glycoprotein;Kinase;Leucine-richrepeat;Membrane;Nucleotide-binding;Phosphorylation;Repeat;Serine/threonine-proteinkinase;Signal;Transferase;Transmembrane,BRASSINOSTEROID INSENSITIVE 1-associated receptor kinase 1 precursor (EC 2.7.1.37) (BRI1-associated receptor kinase 1) (Somatic embryogenesis receptor-like kinase 3).	6e-42	GO_ID:33968	TAIR|gene:2050876 SPTR:O22138 symbol:AT2G45340.1 [GO:0004674 "protein serine/threonine kinase activity" evidence=ISS] [GO:0005524 "ATP binding" evidence=ISS] [GO:0006468 "protein amino acid phosphorylation" evidence=ISS] [GO:0007169 "transmembrane receptor protein tyrosine kinase signaling pathway" evidence=ISS] Pfam:PF00560 InterPro:IPR000719 InterPro:IPR001611 InterPro:IPR007090 ProDom:PD000001…	8e-136
Ljwgs_021309.1	1.7.8.19	WAAY, rfaY lipopolysaccharide core biosynthesis protein RFAY [EC:2.7.-.-] [COG:COG0515]	ath:At4g28490	F20O9.180; leucine-rich repeat transmembrane protein kinase, putative [EC:2.7.1.37] [KO:K00870]	1e-33	SPy1625_1	COG0515	2e-13	BAK1_ARATH	ATP-binding;Glycoprotein;Kinase;Leucine-richrepeat;Membrane;Nucleotide-binding;Phosphorylation;Repeat;Serine/threonine-proteinkinase;Signal;Transferase;Transmembrane,BRASSINOSTEROID INSENSITIVE 1-associated receptor kinase 1 precursor (EC 2.7.1.37) (BRI1-associated receptor kinase 1) (Somatic embryogenesis receptor-like kinase 3).	6e-42	GO_ID:33968	TAIR|gene:2050876 SPTR:O22138 symbol:AT2G45340.1 [GO:0004674 "protein serine/threonine kinase activity" evidence=ISS] [GO:0005524 "ATP binding" evidence=ISS] [GO:0006468 "protein amino acid phosphorylation" evidence=ISS] [GO:0007169 "transmembrane receptor protein tyrosine kinase signaling pathway" evidence=ISS] Pfam:PF00560 InterPro:IPR000719 InterPro:IPR001611 InterPro:IPR007090 ProDom:PD000001…	8e-136
Ljwgs_021309.1	1.1.17.19	E2.7.1.- [EC:2.7.1.-] [COG:COG0515 COG1493]	ath:At4g28490	F20O9.180; leucine-rich repeat transmembrane protein kinase, putative [EC:2.7.1.37] [KO:K00870]	1e-33	SPy1625_1	COG0515	2e-13	BAK1_ARATH	ATP-binding;Glycoprotein;Kinase;Leucine-richrepeat;Membrane;Nucleotide-binding;Phosphorylation;Repeat;Serine/threonine-proteinkinase;Signal;Transferase;Transmembrane,BRASSINOSTEROID INSENSITIVE 1-associated receptor kinase 1 precursor (EC 2.7.1.37) (BRI1-associated receptor kinase 1) (Somatic embryogenesis receptor-like kinase 3).	6e-42	GO_ID:33968	TAIR|gene:2050876 SPTR:O22138 symbol:AT2G45340.1 [GO:0004674 "protein serine/threonine kinase activity" evidence=ISS] [GO:0005524 "ATP binding" evidence=ISS] [GO:0006468 "protein amino acid phosphorylation" evidence=ISS] [GO:0007169 "transmembrane receptor protein tyrosine kinase signaling pathway" evidence=ISS] Pfam:PF00560 InterPro:IPR000719 InterPro:IPR001611 InterPro:IPR007090 ProDom:PD000001…	8e-136
Ljwgs_021309.1	3.3.10.117	BMPR1 bone morphogenetic protein receptor, type I [EC:2.7.1.37]	ath:At4g28490	F20O9.180; leucine-rich repeat transmembrane protein kinase, putative [EC:2.7.1.37] [KO:K00870]	1e-33	SPy1625_1	COG0515	2e-13	BAK1_ARATH	ATP-binding;Glycoprotein;Kinase;Leucine-richrepeat;Membrane;Nucleotide-binding;Phosphorylation;Repeat;Serine/threonine-proteinkinase;Signal;Transferase;Transmembrane,BRASSINOSTEROID INSENSITIVE 1-associated receptor kinase 1 precursor (EC 2.7.1.37) (BRI1-associated receptor kinase 1) (Somatic embryogenesis receptor-like kinase 3).	6e-42	GO_ID:33968	TAIR|gene:2050876 SPTR:O22138 symbol:AT2G45340.1 [GO:0004674 "protein serine/threonine kinase activity" evidence=ISS] [GO:0005524 "ATP binding" evidence=ISS] [GO:0006468 "protein amino acid phosphorylation" evidence=ISS] [GO:0007169 "transmembrane receptor protein tyrosine kinase signaling pathway" evidence=ISS] Pfam:PF00560 InterPro:IPR000719 InterPro:IPR001611 InterPro:IPR007090 ProDom:PD000001…	8e-136
Ljwgs_021309.1	1.11.16.8	E2.7.1.- [EC:2.7.1.-] [COG:COG0515 COG1493]	ath:At4g28490	F20O9.180; leucine-rich repeat transmembrane protein kinase, putative [EC:2.7.1.37] [KO:K00870]	1e-33	SPy1625_1	COG0515	2e-13	BAK1_ARATH	ATP-binding;Glycoprotein;Kinase;Leucine-richrepeat;Membrane;Nucleotide-binding;Phosphorylation;Repeat;Serine/threonine-proteinkinase;Signal;Transferase;Transmembrane,BRASSINOSTEROID INSENSITIVE 1-associated receptor kinase 1 precursor (EC 2.7.1.37) (BRI1-associated receptor kinase 1) (Somatic embryogenesis receptor-like kinase 3).	6e-42	GO_ID:33968	TAIR|gene:2050876 SPTR:O22138 symbol:AT2G45340.1 [GO:0004674 "protein serine/threonine kinase activity" evidence=ISS] [GO:0005524 "ATP binding" evidence=ISS] [GO:0006468 "protein amino acid phosphorylation" evidence=ISS] [GO:0007169 "transmembrane receptor protein tyrosine kinase signaling pathway" evidence=ISS] Pfam:PF00560 InterPro:IPR000719 InterPro:IPR001611 InterPro:IPR007090 ProDom:PD000001…	8e-136
Ljwgs_021309.1	4.2.4	Cell cycle [CLASS:04110] [PATH:hsa04110] [COG:COG0515]	ath:At4g28490	F20O9.180; leucine-rich repeat transmembrane protein kinase, putative [EC:2.7.1.37] [KO:K00870]	1e-33	SPy1625_1	COG0515	2e-13	BAK1_ARATH	ATP-binding;Glycoprotein;Kinase;Leucine-richrepeat;Membrane;Nucleotide-binding;Phosphorylation;Repeat;Serine/threonine-proteinkinase;Signal;Transferase;Transmembrane,BRASSINOSTEROID INSENSITIVE 1-associated receptor kinase 1 precursor (EC 2.7.1.37) (BRI1-associated receptor kinase 1) (Somatic embryogenesis receptor-like kinase 3).	6e-42	GO_ID:33968	TAIR|gene:2050876 SPTR:O22138 symbol:AT2G45340.1 [GO:0004674 "protein serine/threonine kinase activity" evidence=ISS] [GO:0005524 "ATP binding" evidence=ISS] [GO:0006468 "protein amino acid phosphorylation" evidence=ISS] [GO:0007169 "transmembrane receptor protein tyrosine kinase signaling pathway" evidence=ISS] Pfam:PF00560 InterPro:IPR000719 InterPro:IPR001611 InterPro:IPR007090 ProDom:PD000001…	8e-136
Ljwgs_021309.1	3.2.2.1	Protein kinase [EC:2.7.1.37]	ath:At4g28490	F20O9.180; leucine-rich repeat transmembrane protein kinase, putative [EC:2.7.1.37] [KO:K00870]	1e-33	SPy1625_1	COG0515	2e-13	BAK1_ARATH	ATP-binding;Glycoprotein;Kinase;Leucine-richrepeat;Membrane;Nucleotide-binding;Phosphorylation;Repeat;Serine/threonine-proteinkinase;Signal;Transferase;Transmembrane,BRASSINOSTEROID INSENSITIVE 1-associated receptor kinase 1 precursor (EC 2.7.1.37) (BRI1-associated receptor kinase 1) (Somatic embryogenesis receptor-like kinase 3).	6e-42	GO_ID:33968	TAIR|gene:2050876 SPTR:O22138 symbol:AT2G45340.1 [GO:0004674 "protein serine/threonine kinase activity" evidence=ISS] [GO:0005524 "ATP binding" evidence=ISS] [GO:0006468 "protein amino acid phosphorylation" evidence=ISS] [GO:0007169 "transmembrane receptor protein tyrosine kinase signaling pathway" evidence=ISS] Pfam:PF00560 InterPro:IPR000719 InterPro:IPR001611 InterPro:IPR007090 ProDom:PD000001…	8e-136
