# Supplementary material for: Dissection of Symbiosis and Organ Development by Integrated Transcriptome Analysis of Lotus japonicus Mutant and Wild-Type Plants
Source: PLoS One. 2009 Aug 7;4(8):e6556. doi: 10.1371/journal.pone.0006556 (PMC2717213; doi:10.1371/journal.pone.0006556)
Supplement: Folder S4 — Cyclops mutant (0.59 MB ZIP) [file pone.0006556.s012.zip › S4.CYCLOPS MUTANT copy/4.1. Cyclops vs wild type specific transcript/4.1.8/-4.1.8.ID list.txt]

	M				FDR			
	T28 - T25	T13 - T21	T15 - T21	T34 - T21	T28 - T25	T13 - T21	T15 - T21	T34 - T21
Ljwgs_043352.1_at	3.297653149	3.783198646	3.109680064	1.853400301	0.004073535	1.04E-06	0.000160186	0.008930103
Ljwgs_061146.1_at	3.591549051	1.702941686	2.533696455	1.954636308	0.007391815	0.043261199	0.010937075	0.020404587
