# Supplementary material for: Dissection of Symbiosis and Organ Development by Integrated Transcriptome Analysis of Lotus japonicus Mutant and Wild-Type Plants
Source: PLoS One. 2009 Aug 7;4(8):e6556. doi: 10.1371/journal.pone.0006556 (PMC2717213; doi:10.1371/journal.pone.0006556)
Supplement: Folder S4 — Cyclops mutant (0.59 MB ZIP) [file pone.0006556.s012.zip › S4.CYCLOPS MUTANT copy/4.1. Cyclops vs wild type specific transcript/4.1.8/-4.1.8.ID-ANU.txt]

Identifier	BIN code	BIN name	BlastX KEGG Identifier	BlastX KEGG Description	BlastX KEGG E-value	BlastX COG Identifier	BlastX COG Description	BlastX COG E-value	BlastX Swiss-Prot Identifier	BlastX Swiss-Prot Description	BlastX Swiss-Prot E-value	BlastX Gene Ontology Identifier	BlastX Gene Ontology Description	BlastX Gene Ontology E-value
Ljwgs_043352.1	1.5.9.13	E4.1.1.18, ldcC lysine decarboxylase [EC:4.1.1.18] [COG:COG1982] [GO:0008923]	bcl:ABC1937	lysine decarboxylase [EC:4.1.1.18] [KO:K01582]	4e-17	PA4923	COG1611	2e-19	Y4923_PSEAE	Completeproteome;Hypotheticalprotein,Hypothetical protein PA4923.	7e-19	GO_ID:53567	TAIR|gene:2061732 SPTR:Q8L8B8 symbol:AT2G37210.1 [GO:0000004 "biological process unknown" evidence=ND] [GO:0005554 "molecular function unknown" evidence=ND] [GO:0008372 "cellular component unknown" evidence=ND] Pfam:PF03641 InterPro:IPR005269 TIGRFAMs:TIGR00730 EMBL:AY102554 EMBL:AY954818 SMR:Q8L8B8 SPTR:Q8L8B8	3e-39
Ljwgs_043352.1	1.10.9.9	E4.1.1.18, ldcC lysine decarboxylase [EC:4.1.1.18] [COG:COG1982] [GO:0008923]	bcl:ABC1937	lysine decarboxylase [EC:4.1.1.18] [KO:K01582]	4e-17	PA4923	COG1611	2e-19	Y4923_PSEAE	Completeproteome;Hypotheticalprotein,Hypothetical protein PA4923.	7e-19	GO_ID:53567	TAIR|gene:2061732 SPTR:Q8L8B8 symbol:AT2G37210.1 [GO:0000004 "biological process unknown" evidence=ND] [GO:0005554 "molecular function unknown" evidence=ND] [GO:0008372 "cellular component unknown" evidence=ND] Pfam:PF03641 InterPro:IPR005269 TIGRFAMs:TIGR00730 EMBL:AY102554 EMBL:AY954818 SMR:Q8L8B8 SPTR:Q8L8B8	3e-39
Ljwgs_061146.1	1.7.8.10	KDTA 3-deoxy-D-manno-octulosonic-acid transferase [EC:2.-.-.-] [COG:COG1519] [GO:0016740] [CAZy:GT30]							T5AT_TAXCH	Acyltransferase;Taxolbiosynthesis;Transferase,Taxadien-5-alpha-ol O-acetyltransferase (EC 2.3.1.162) (Taxa- 4(20),11(12)-dien-5alpha-ol-O-acetyltransferase) (Taxadienol acetyltransferase).	1e-27	GO_ID:33617	TAIR|gene:3433120 SPTR:Q9S808 symbol:AT1G27620.1 [GO:0000004 "biological process unknown" evidence=ND] [GO:0008372 "cellular component unknown" evidence=ND] [GO:0016740 "transferase activity" evidence=ISS] Pfam:PF02458 InterPro:IPR003480 EMBL:AC005916 EMBL:AC012375 EMBL:BT015053 EMBL:BT015859 SPTR:Q9S808	6e-52
