# Supplementary material for: Dissection of Symbiosis and Organ Development by Integrated Transcriptome Analysis of Lotus japonicus Mutant and Wild-Type Plants
Source: PLoS One. 2009 Aug 7;4(8):e6556. doi: 10.1371/journal.pone.0006556 (PMC2717213; doi:10.1371/journal.pone.0006556)
Supplement: Folder S4 — Cyclops mutant (0.59 MB ZIP) [file pone.0006556.s012.zip › S4.CYCLOPS MUTANT copy/4.1. Cyclops vs wild type specific transcript/4.1.9/-4.1.9.ID list.txt]

	M				FDR			
	T28 - T25	T15 - T21	T34 - T21	T32 - T21	T28 - T25	T15 - T21	T34 - T21	T32 - T21
chr4.TM0851.2.1_at	1.610691441	2.32183627	4.221720825	2.423690264	0.03184999	9.46E-06	2.32E-12	3.95E-08
TM1513.5_at	1.982650693	2.3015827	11.25716949	12.33613999	0.034691662	0.000284623	3.55E-19	2.28E-21
gi45625497_at	2.625145606	3.483123948	5.697193105	7.133841085	0.007714703	2.23E-06	3.38E-12	4.58E-15
Ljwgs_023854.1_at	2.75404462	3.962188063	5.428987537	7.028948504	0.002773878	8.21E-08	2.92E-12	1.81E-15
chr4.CM0004.34_at	3.04820463	2.989393109	3.217894068	3.911559628	0.03317966	0.002207397	7.37E-05	8.10E-07
chr1.TM0805.9.1_at	3.935975849	1.875532575	3.59888039	3.790939411	4.99E-06	0.00207512	2.20E-09	1.65E-10
