# Supplementary material for: Dissection of Symbiosis and Organ Development by Integrated Transcriptome Analysis of Lotus japonicus Mutant and Wild-Type Plants
Source: PLoS One. 2009 Aug 7;4(8):e6556. doi: 10.1371/journal.pone.0006556 (PMC2717213; doi:10.1371/journal.pone.0006556)
Supplement: Folder S4 — Cyclops mutant (0.59 MB ZIP) [file pone.0006556.s012.zip › S4.CYCLOPS MUTANT copy/4.1. Cyclops vs wild type specific transcript/4.1.9/-4.1.9.ID-ANU.txt]

Identifier	BIN code	BIN name	BlastX KEGG Identifier	BlastX KEGG Description	BlastX KEGG E-value	BlastX COG Identifier	BlastX COG Description	BlastX COG E-value	BlastX Swiss-Prot Identifier	BlastX Swiss-Prot Description	BlastX Swiss-Prot E-value	BlastX Gene Ontology Identifier	BlastX Gene Ontology Description	BlastX Gene Ontology E-value
chr4.TM0851.2.1	99.1.4.1892	GO_ID:41435										GO_ID:41435	TAIR|gene:3441659 SPTR:Q9FGL4 symbol:AT5G47440.1 [GO:0005554 "molecular function unknown" evidence=ND] [GO:0000004 "biological process unknown" evidence=ND] [GO:0008372 "cellular component unknown" evidence=ND] InterPro:IPR001849 SMART:SM00233 InterPro:IPR008546 Pfam:PF05703 EMBL:AB025628 EMBL:BT015940 EMBL:BT020444 SPTR:Q9FGL4	3e-51
TM1513.5	99.1.3.1.62	EC 3.4.23.-							NEP2_NEPGR	Aspartylprotease;Glycoprotein;Hydrolase;Protease;Signal;Zymogen,Aspartic proteinase nepenthesin-2 precursor (EC 3.4.23.-) (Nepenthesin-II).	2e-59	GO_ID:41898	TAIR|gene:2010785 SPTR:Q9XIR2 symbol:AT1G64830.1 [GO:0004194 "pepsin A activity" evidence=ISS] [GO:0006508 "proteolysis" evidence=ISS] InterPro:IPR002328 InterPro:IPR001461 InterPro:IPR001969 Pfam:PF00026 Prosite:PS00059 PRINTS:PR00792 PROSITE:PS00141 HSSP:P00799 EMBL:AC006193 PIR:E96671 SPTR:Q9XIR2	2e-89
TM1513.5	99.1.4.2049	GO_ID:41898							NEP2_NEPGR	Aspartylprotease;Glycoprotein;Hydrolase;Protease;Signal;Zymogen,Aspartic proteinase nepenthesin-2 precursor (EC 3.4.23.-) (Nepenthesin-II).	2e-59	GO_ID:41898	TAIR|gene:2010785 SPTR:Q9XIR2 symbol:AT1G64830.1 [GO:0004194 "pepsin A activity" evidence=ISS] [GO:0006508 "proteolysis" evidence=ISS] InterPro:IPR002328 InterPro:IPR001461 InterPro:IPR001969 Pfam:PF00026 Prosite:PS00059 PRINTS:PR00792 PROSITE:PS00141 HSSP:P00799 EMBL:AC006193 PIR:E96671 SPTR:Q9XIR2	2e-89
gi45625497	99.2	Unclassified without homolog
Ljwgs_023854.1	99.1.4.1256	GO_ID:38381										GO_ID:38381	TAIR|gene:2055896 SPTR:O82268 symbol:AT2G31160.1 [GO:0000004 "biological process unknown" evidence=ND] [GO:0005554 "molecular function unknown" evidence=ND] InterPro:IPR006936 Pfam:PF04852 EMBL:AC005311 EMBL:AY056383 EMBL:AY081705 PIR:C84717 SPTR:O82268	3e-40
chr4.CM0004.34	99.1.4.3557	GO_ID:6126										GO_ID:6126	TAIR|gene:2165105 SPTR:Q9FJS9 symbol:AT5G56840.1 [GO:0003700 "transcription factor activity" evidence=ISS] [GO:0045449 "regulation of transcription" evidence=TAS] [GO:0003676 "nucleic acid binding" evidence=ISS] [GO:0003677 "DNA binding" evidence=ISS] InterPro:IPR001005 Pfam:PF00249 InterPro:IPR001878 InterPro:IPR012287 Pfam:PF00098 PRINTS:PR00939 SMART:SM00343 PROSITE:PS50158 PROSITE:PS50090 SMA…	4e-44
chr1.TM0805.9.1	99.1.4.4531	GO_ID:44094										GO_ID:44094	TAIR|gene:2168787 SPTR:Q9FM35 symbol:AT5G40630.1 [GO:0005554 "molecular function unknown" evidence=ND] [GO:0006512 "ubiquitin cycle" evidence=ISS] Pfam:PF00240 InterPro:IPR000626 PROSITE:PS50053 SMART:SM00213 EMBL:AB009052 EMBL:AK117320 SPTR:Q9FM35	3e-30
