# Supplementary material for: Dissection of Symbiosis and Organ Development by Integrated Transcriptome Analysis of Lotus japonicus Mutant and Wild-Type Plants
Source: PLoS One. 2009 Aug 7;4(8):e6556. doi: 10.1371/journal.pone.0006556 (PMC2717213; doi:10.1371/journal.pone.0006556)
Supplement: Folder S4 — Cyclops mutant (0.59 MB ZIP) [file pone.0006556.s012.zip › S4.CYCLOPS MUTANT copy/4.2. Cyclops vs nin vs wild type/4.2.1/-4.2.1.ID list.txt]

	M		FDR	
	T03 - T09	T05 - T11	T03 - T09	T05 - T11
Ljwgs_006915.1_at	-3.349515168	-2.885714389	0.001336877	0.006214731
chr2.CM0008.60.1_s_at	-2.73595703	-4.389921999	0.043812471	0.000443304
gi45639739_at	-2.241993758	-1.756579595	0.000289848	0.004716083
chr1.CM0147.10_at	-2.238493432	-2.077368059	0.001932475	0.004048074
chr4.CM0337.33_at	-2.140804051	-2.410971073	0.001275189	0.000255466
chr6.CM0118.99_at	-2.087957131	-2.503422833	0.033274528	0.007464084
chr5.CM0040.1_s_at	-2.025123146	-2.045505246	0.031021554	0.028954269
Ljwgs_068415.1_s_at	-2.020150533	-2.366533693	0.002260093	0.000301485
gi45625790_at	-2.012486926	-1.883819923	0.006508614	0.011824734
chr3.TM1419.5_at	-1.869282369	-1.877043646	0.017505261	0.016484322
Ljwgs_011556.1_at	-1.494554355	-1.193451496	0.000239083	0.003361971
Ljwgs_024744.2_at	-1.426604586	-1.341498029	0.022901107	0.033941775
Ljwgs_145478.1_s_at	-1.421461306	-1.055806501	0.002259743	0.030993649
Ljwgs_010110.1_at	-1.409656704	-1.369160967	0.026917986	0.032438333
chr6.CM0041.45_at	-1.404301786	-1.226300915	0.0169052	0.042622903
chr3.CM0091.41_at	-1.275911625	-1.311367978	0.016887191	0.012716567
Ljwgs_020134.1_at	-1.264082768	-1.097873891	0.000981094	0.004496302
chr2.CM0191.21_at	-1.256712608	-1.442354488	0.024019034	0.00714631
gi45348931_at	-1.133700509	-1.108570934	0.005317508	0.006446714
Ljwgs_038389.1.1_at	-1.05149057	-1.090381983	0.039272958	0.029987143
chr5.CM0299.53_at	1.003554806	1.093381004	0.006839572	0.002970561
Ljwgs_045303.1_at	1.005868569	1.189351634	0.035348602	0.009269758
Ljwgs_096501.1.1_at	1.052374143	1.160506347	0.001269158	0.0003349
CM1257.22.1_at	1.088772681	1.389470934	0.008063542	0.000533827
Ljwgs_008263.2_at	1.117540914	1.265366413	0.036819155	0.013946744
gi7782267_at	1.132873404	1.038311288	0.019195615	0.034494247
chr5.CM0260.6_at	1.14115455	1.076886748	0.004329016	0.007547086
Ljwgs_146200.1_at	1.212111524	1.472555785	0.036925365	0.007507995
chr1.CM0171.23_at	1.212922154	1.323828323	0.022520032	0.010731085
chr2.CM0177.79_at	1.248671169	1.270293278	0.004157538	0.003486096
Ljwgs_047090.1_at	1.294369429	1.595621584	0.00219676	0.000145856
chr3.CM0091.7_at	1.340799449	1.225677954	0.017848123	0.033142002
Ljwgs_084558.1_at	1.354466041	1.552973806	0.000260602	3.25E-05
TM1034.18_at	1.377677587	1.191688274	0.010261252	0.031485926
chr4.CM0288.50_at	1.397113305	1.260701979	0.007171801	0.017774827
chr4.CM0288.49_s_at	1.432892239	1.161705289	0.00267703	0.01846644
TC19630_at	1.434275908	1.378628954	0.000817533	0.001213129
chr6.CM0037.42_at	1.451844033	1.072177615	0.003855307	0.045259089
Ljwgs_087577.1_at	1.457309361	1.042467644	0.000671922	0.018732873
TM1576.10.1_at	1.45762561	1.471942452	0.037739559	0.033773784
chr3.TM0793.7.1_at	1.476499431	1.424299456	0.0349979	0.042950282
Ljwgs_047343.1.1_at	1.493789806	1.785653252	0.027482498	0.006046484
chr4.CM0042.7_at	1.503948309	1.173960202	0.006021153	0.042845932
chr1.CM0171.23_s_at	1.527649861	2.332427288	0.006144775	2.95E-05
chr1.TM0952.13_at	1.570619383	1.722793404	0.009618072	0.003946471
TM1090.9_at	1.572396759	1.164188732	0.002672395	0.034638098
chr1.CM0171.50.2_at	1.628517122	3.359391221	0.007008741	2.17E-07
chr1.TM0534.9_at	1.701580874	2.068249232	3.42E-05	1.07E-06
Ljwgs_116078.1_s_at	1.7141148	1.749679216	0.00055323	0.000370747
chr4.CM0025.31_at	1.725260397	1.81059897	0.032612319	0.022775029
Ljwgs_045142.1.1_s_at	1.791674755	1.280680547	5.66E-05	0.00363351
TM1490.15_at	1.87226686	1.462546129	0.007631433	0.049536634
Ljwgs_033715.1_s_at	1.901828726	2.48410065	0.028802021	0.002710086
chr1.CM0147.84_at	1.920550727	2.27432652	0.037280635	0.009562352
Ljwgs_011647.1_at	1.946104897	1.694077265	0.000370011	0.001870937
Ljwgs_019801.1_at	1.972066518	1.727343639	0.000484389	0.002240914
Ljwgs_046308.1_at	2.018662147	1.408562785	1.24E-05	0.001445496
Ljwgs_081998.1_at	2.060224712	1.892468237	0.027479589	0.046779257
Ljwgs_040741.1_at	2.065038087	2.4637439	0.001833061	0.000177883
chr6.CM0037.49_at	2.175585726	1.876935995	0.002773974	0.011242331
chr6.TM0084.15.1_s_at	2.198656229	2.154177377	0.028081056	0.03208373
Ljwgs_134572.1_at	2.304983129	2.421780755	0.013792723	0.008557335
chr2.CM0304.39_at	2.306367337	2.677686903	0.019196065	0.005083639
CM0601.23.1_at	2.315792975	1.230075246	1.33E-06	0.006099173
Ljwgs_023115.1_at	2.319939631	1.992396558	0.00845118	0.029746933
chr3.TM1465.1_at	2.325796694	2.068857279	0.000977245	0.003486096
Ljwgs_015682.2_at	2.345167437	3.051571553	0.020755057	0.001628271
chr4.CM0617.67_at	2.350460844	2.027757774	0.000766026	0.003818529
TM1571.4_at	2.39379372	2.031255331	5.03E-05	0.000403487
chr1.CM0141.48_at	2.405044552	1.353330176	2.88E-05	0.020071383
chr4.TM0555.14.1_at	2.407877832	2.159481396	0.005586333	0.01484947
chr1.CM0113.81_at	2.412008702	1.719895029	0.002942094	0.047468411
chr3.CM0241.66_s_at	2.428411678	1.83544837	5.50E-05	0.001923429
TM0990.28_at	2.437553339	1.628057726	9.52E-09	1.01E-05
chr1.TM0812.10_at	2.443374619	2.103768443	0.003768019	0.01486942
Ljwgs_025743.1_s_at	2.527681163	2.472577237	0.004157538	0.005200587
chr1.CM0088.60_at	2.563619414	2.718689546	0.018862455	0.011242331
Ljwgs_003423.2_at	2.623182894	2.241411482	1.79E-05	0.00014513
chr3.CM0711.39.1_at	2.641545002	1.50874629	6.39E-06	0.007306141
Ljwgs_042963.1_at	2.65270867	2.795038702	0.000231655	9.97E-05
Ljwgs_065168.2_at	2.66711259	1.969598075	0.000292538	0.008214551
TM1571.3_at	2.705934639	3.207679859	0.031021554	0.007555529
Ljwgs_030699.1_at	2.716344516	2.474308678	7.04E-06	2.26E-05
Ljwgs_016644.1_at	2.76046923	1.999233085	0.000440993	0.012739089
TM1571.22_s_at	2.810627759	2.875514494	0.002260093	0.001665457
Ljwgs_061523.2_at	2.84440719	2.325553263	2.64E-05	0.00036367
chr2.TM0383.4_at	2.854210591	2.677259661	6.30E-05	0.000140034
TM0990.20_at	2.882485056	3.663843158	0.002187307	9.34E-05
Ljwgs_007118.2_at	2.888855649	2.711682619	0.016804721	0.026563589
TM0548.26_at	2.905184419	1.524431776	5.47E-05	0.044659678
Ljwgs_034905.1_at	2.910238046	1.738370872	0.000231655	0.037585341
Ljwgs_023024.3_at	2.972023032	2.329772531	0.006246036	0.042622903
Ljwgs_136459.1_at	3.023027211	3.255685827	0.000422065	0.000140034
Ljwgs_087736.1_at	3.046157387	2.855137653	0.013840896	0.022847061
TM1571.20_at	3.116231222	3.244610791	2.64E-05	1.03E-05
chr2.CM0191.39_at	3.353797347	2.471516563	5.03E-05	0.002380084
Ljwgs_100584.1_s_at	3.35594944	2.673698506	0.005793481	0.036016606
Ljwgs_024479.1_s_at	3.416347046	1.794320916	7.25E-05	0.049823401
gi45631459_at	3.429571486	4.631780969	1.04E-05	3.86E-08
chr1.CM0171.54_at	3.747204509	3.533441224	2.55E-07	4.94E-07
TM0914.20_at	3.872149516	4.783643254	1.87E-06	2.82E-08
TM1476.21_at	4.142916702	4.916640803	1.68E-05	6.43E-07
Ljwgs_071225.0.1_at	4.152193125	4.693914224	7.02E-05	9.03E-06
Ljwgs_072453.1_at	6.188087821	5.499372788	2.29E-06	1.09E-05
Ljwgs_045411.1_at	6.949544105	5.819939845	1.84E-07	2.88E-06
Ljwgs_041638.1_s_at	7.441332195	7.482155453	1.92E-06	1.15E-06
