# Supplementary material for: Dissection of Symbiosis and Organ Development by Integrated Transcriptome Analysis of Lotus japonicus Mutant and Wild-Type Plants
Source: PLoS One. 2009 Aug 7;4(8):e6556. doi: 10.1371/journal.pone.0006556 (PMC2717213; doi:10.1371/journal.pone.0006556)
Supplement: Folder S5 — Fix-minus mutants (9.19 MB ZIP) [file pone.0006556.s013.zip › S5.FIX-MINUS MUTANTS copy/5.1.Fix_minus_Nodule_vs_Uninoclated_Root/5.1.1.Total transcript analysis/5.1.1.1/-5.1.1.1.ID list.txt]

	M	FDR
	T29 - T26	T29 - T26
chr3.TM0136.17_at	-9.628749584	1.71E-12
Ljwgs_022629.1_at	-8.824822686	7.11E-12
chr3.TM0136.16_at	-8.801460494	9.98E-11
TM0879.16_at	-8.407745719	6.59E-08
Ljwgs_099433.1_s_at	-8.358017087	9.34E-11
Ljwgs_026400.1_s_at	-8.334069849	1.50E-13
chr6.CM0118.31_at	-8.210324883	3.80E-08
Ljwgs_031972.1_at	-7.91652071	1.71E-11
Ljwgs_034052.2_s_at	-7.814554038	1.60E-13
Ljwgs_041882.1_at	-7.788190095	5.01E-10
chr3.CM0070.51_at	-7.71847222	7.15E-10
Ljwgs_132972.1_s_at	-7.634645188	1.59E-13
gi45577883_at	-7.443630954	3.72E-11
Ljwgs_041546.1_at	-7.436391166	1.53E-10
chr3.TM0136.2_at	-7.354081639	1.95E-10
chr3.CM0160.5_at	-7.336010065	9.98E-11
Ljwgs_056821.1_at	-7.335981382	2.63E-10
Ljwgs_021543.2_at	-7.32559807	7.96E-09
TM0879.14_at	-7.312215568	1.62E-07
Ljwgs_028144.1_at	-7.262076012	5.36E-11
chr3.CM0106.74_at	-7.235661727	6.07E-13
chr6.CM0118.99_at	-7.227331225	1.63E-11
TM0451.27_at	-7.221724582	1.76E-11
chr5.CM0148.44_at	-7.21432324	3.00E-10
CM0385.20_at	-7.190200842	1.93E-09
CM1488.11_at	-7.15499345	1.29E-12
Ljwgs_010689.2_at	-7.154909651	6.87E-13
CM0680.20.1_at	-7.140480065	1.30E-08
Ljwgs_034643.2_at	-7.12669699	8.54E-11
chr3.TM0426.3_at	-7.097718267	2.36E-09
chr4.CM0046.11_at	-7.046149867	2.24E-13
chr2.CM0201.51_at	-7.026072002	4.90E-11
Ljwgs_079184.1_s_at	-7.00055338	1.69E-10
Ljwgs_067089.2_at	-6.967837918	5.63E-11
chr5.TM0698.4_at	-6.959332122	9.20E-10
chr4.TM0387.14_at	-6.910388763	7.82E-12
chr1.CM0398.5_s_at	-6.877835051	3.38E-12
Ljwgs_015897.1_s_at	-6.87152314	7.47E-06
chr1.CM0195.50_at	-6.84984601	7.77E-11
TM1571.20_at	-6.82033231	1.11E-10
Ljwgs_136707.2_at	-6.810169236	2.74E-11
chr3.CM0226.42_at	-6.783206236	2.28E-09
chr3.TM0136.15_at	-6.779884864	3.35E-13
chr1.CM0109.32_at	-6.714188492	3.31E-07
Ljwgs_063208.1_at	-6.699758841	1.39E-08
Ljwgs_016778.1_s_at	-6.679887115	1.12E-09
TM1571.3_at	-6.678552214	2.55E-11
chr6.TM0880.31.1_at	-6.676152174	2.03E-10
chr1.CM0109.10.1_at	-6.667166087	1.35E-09
CM1257.14_at	-6.651570591	9.25E-10
Ljwgs_047349.1_at	-6.641665941	1.12E-12
Ljwgs_048049.1_at	-6.635496859	2.42E-13
chr3.TM0365.12_at	-6.616979244	7.97E-14
Ljwgs_012682.1_s_at	-6.545922497	1.75E-10
chr2.TM0377.1_at	-6.533449206	1.41E-11
chr1.CM0122.11_at	-6.514175197	1.20E-08
chr2.CM0008.60.1_s_at	-6.512158042	3.55E-10
Ljwgs_045903.1_at	-6.506277731	4.04E-06
Ljwgs_028770.1_at	-6.504542534	1.50E-07
Ljwgs_074697.1_at	-6.462394558	2.04E-10
Ljwgs_016921.2_at	-6.400342047	1.68E-08
gi45631043_at	-6.378757666	3.82E-07
Ljwgs_021471.1_at	-6.337646485	1.73E-09
Ljwgs_009163.1_at	-6.335967973	4.96E-09
Ljwgs_107149.1_s_at	-6.325334701	2.44E-12
chr4.CM0046.46_at	-6.324617897	8.63E-11
Ljwgs_127661.1_at	-6.297527931	1.90E-11
gi51534945_at	-6.289576066	0.000106308
chr5.CM0200.10_at	-6.287363987	1.69E-10
Ljwgs_014230.1_at	-6.281750522	9.76E-08
gi22790725_at	-6.270211646	7.63E-10
TM1571.22_s_at	-6.262133664	5.37E-07
TM0791.21_at	-6.233690704	6.65E-12
Ljwgs_087674.1_at	-6.219893555	1.52E-08
chr2.CM1032.21_at	-6.212666015	8.20E-13
gi51534947_s_at	-6.197783766	2.48E-05
chr4.TM0555.16_at	-6.193421451	1.92E-11
Ljwgs_058583.1_s_at	-6.190762766	1.21E-13
Ljwgs_013849.1_at	-6.182909878	3.39E-08
chr2.CM0545.40_s_at	-6.170657556	1.05E-13
chr1.TM0523.19_at	-6.159890575	1.95E-06
Ljwgs_043841.1_at	-6.156038337	7.74E-07
Ljwgs_118249.1_at	-6.148954814	3.60E-11
Ljwgs_054944.1_at	-6.142453886	3.99E-10
Ljwgs_075875.2_at	-6.139947713	2.94E-11
chr1.TM1767.21_at	-6.130848409	1.85E-09
Ljwgs_039372.1_at	-6.102996026	6.72E-09
Ljwgs_041643.1_at	-6.088309694	4.42E-12
Ljwgs_019272.1_at	-6.034907073	2.64E-10
chr5.CM0773.3_at	-6.029144758	8.47E-05
gi45638974_at	-6.013311284	9.68E-10
Ljwgs_036708.1_at	-6.010913966	1.39E-06
chr2.CM0310.10_at	-6.005174189	2.03E-10
chr4.CM0244.51_at	-5.994311656	4.77E-10
chr1.CM0122.41.2_at	-5.979221847	3.52E-12
chr2.TM1491.12_at	-5.977379688	9.52E-09
chr2.CM0031.4_at	-5.964993558	8.77E-13
gi37575146_at	-5.96098481	1.18E-06
Ljwgs_025567.1_at	-5.958479969	2.85E-07
Ljwgs_090338.1_s_at	-5.931221833	1.93E-07
gi45604336_at	-5.920123848	1.13E-08
CM1257.15_at	-5.917044414	2.47E-08
chr5.CM0357.44.1_at	-5.910865304	1.98E-07
chr6.CM0539.8_at	-5.904263125	1.16E-07
Ljwgs_023024.3_at	-5.884016746	5.41E-08
Ljwgs_092050.1_at	-5.876924303	1.77E-06
chr1.CM0375.58_at	-5.876155055	7.57E-10
Ljwgs_067744.1_at	-5.855890834	1.69E-08
Ljwgs_034570.1_at	-5.848610438	2.87E-09
Ljwgs_012709.1_at	-5.846210384	1.69E-10
Ljwgs_015202.1_at	-5.843888425	2.47E-09
chr6.TM0778.6_at	-5.828952457	3.37E-09
Ljwgs_140134.1_at	-5.828852084	4.53E-11
Ljwgs_025441.1_at	-5.825865422	3.76E-09
gi22790368_at	-5.789546776	5.73E-11
Ljwgs_019370.1_at	-5.787443582	3.54E-08
Ljwgs_007118.2_at	-5.775682326	2.32E-06
TM1390.4_at	-5.735034477	3.77E-08
chr6.CM0055.84_at	-5.719136841	2.86E-09
chr2.TM0660.8_at	-5.694834822	1.02E-05
chr3.CM0634.18_at	-5.689948341	1.30E-07
Ljwgs_149324.1_at	-5.687918393	5.44E-08
Ljwgs_037981.1_at	-5.681184009	8.56E-08
chr2.CM0803.115_at	-5.663920773	2.17E-09
chr6.CM0037.22_at	-5.633291976	1.64E-12
Ljwgs_039807.2_at	-5.590485165	7.73E-11
Ljwgs_125440.1_at	-5.590126838	6.36E-10
chr6.CM0140.28_at	-5.58498182	2.66E-08
chr5.CM0260.24.1_at	-5.581936124	6.03E-09
Ljwgs_023888.1_at	-5.574685835	6.27E-07
Ljwgs_129120.1_at	-5.562017465	1.59E-07
TC11404_at	-5.551410937	1.55E-12
Ljwgs_009253.0.1_at	-5.532458768	1.71E-10
Ljwgs_036170.1_at	-5.532363437	9.98E-11
CM0680.8.1_at	-5.520363081	5.03E-07
Ljwgs_077750.1.1_at	-5.51779052	2.54E-11
chr4.CM0288.77_at	-5.515034248	2.62E-07
Ljwgs_034083.1_s_at	-5.509844855	5.46E-12
Ljwgs_102273.0.1_at	-5.504628709	3.87E-09
gi45579069_at	-5.502176209	2.60E-12
chr1.CM0122.11_s_at	-5.498062771	4.87E-09
chr5.CM0048.16.1_at	-5.485838024	1.29E-10
Ljwgs_075596.1_at	-5.484833807	1.93E-07
gi45351327_at	-5.46576389	1.86E-11
chr6.TM0880.31_at	-5.464168196	1.22E-08
chr5.CM0311.20_at	-5.443150309	3.54E-09
chr3.CM0216.32_at	-5.441324986	5.53E-11
Ljwgs_050272.1_at	-5.438775392	2.68E-06
chr5.TM0913.21.1_at	-5.430499896	3.32E-06
gi45348414_at	-5.412925513	8.39E-10
Ljwgs_063983.1_at	-5.406058713	5.71E-09
Ljwgs_023731.1_at	-5.405725034	3.57E-07
Ljwgs_043588.1_at	-5.40029092	1.47E-10
Ljwgs_077854.1_s_at	-5.381730178	1.14E-13
chr6.CM0041.45_at	-5.377897755	1.58E-08
Ljwgs_033782.1_at	-5.370716317	4.46E-10
Ljwgs_049490.1_at	-5.36238348	2.16E-11
Ljwgs_076923.1_at	-5.349799608	3.32E-12
Ljwgs_008244.1_s_at	-5.343183643	1.24E-08
chr4.CM0256.35_at	-5.339961342	6.17E-06
Ljwgs_047777.1_s_at	-5.337300529	4.39E-08
Ljwgs_038139.1_at	-5.33148218	3.95E-09
Ljwgs_039635.2_at	-5.324715336	9.21E-10
gi45405533_at	-5.318079032	1.29E-07
chr5.TM1125.10_at	-5.300355149	3.05E-07
Ljwgs_007195.3_at	-5.288891117	1.04E-07
chr1.CM0105.91_at	-5.287035388	2.06E-12
Ljwgs_092537.1_at	-5.282126514	1.37E-09
chr1.TM0523.20.2_at	-5.277390401	4.86E-07
chr2.TM0435.2_at	-5.275862003	3.85E-10
Ljwgs_059008.1.1_at	-5.275788572	3.34E-09
Ljwgs_021122.2_s_at	-5.275045511	1.11E-06
chr4.CM0026.10_at	-5.272864713	3.44E-06
Ljwgs_007097.2_at	-5.257841045	1.25E-09
Ljwgs_060964.1_at	-5.257824811	5.81E-08
Ljwgs_118886.1_at	-5.254830321	4.19E-09
Ljwgs_020793.0.1_at	-5.243373628	2.47E-09
Ljwgs_012011.1_at	-5.230061071	4.80E-08
chr2.CM0504.9.1_at	-5.229128537	5.92E-08
Ljwgs_027888.1_at	-5.225804644	2.49E-08
Ljwgs_044226.1_at	-5.222676134	1.32E-10
TM0648.9_at	-5.2210271	6.40E-08
Ljwgs_067661.1_at	-5.205835323	6.33E-10
Ljwgs_042853.1_at	-5.203280095	5.58E-11
TM0858.39_at	-5.198343909	4.39E-09
chr3.BM1543.18_at	-5.196898015	2.58E-09
gi45348635_at	-5.19363337	5.94E-06
chr1.TM0430.17.1_at	-5.19308778	3.44E-07
Ljwgs_089742.1.1_at	-5.180938839	5.77E-11
Ljwgs_027952.1_at	-5.175975486	1.78E-05
chr5.CM0048.50_s_at	-5.17066618	2.17E-10
chr2.TM0660.8.1_at	-5.166057374	1.07E-05
Ljwgs_091755.2_at	-5.155551513	4.21E-09
gi37651075_at	-5.14652706	3.13E-09
chr2.CM0028.17_s_at	-5.140851545	2.61E-12
chr4.CM0337.32.7_at	-5.12213455	5.80E-05
chr5.CM0052.40_at	-5.119491717	7.16E-07
Ljwgs_007448.1_at	-5.100239478	8.44E-09
Ljwgs_059142.1_at	-5.09922693	1.74E-06
Ljwgs_063787.1_at	-5.090568281	2.15E-08
chr4.TM0296.11_at	-5.088045941	8.01E-08
Ljwgs_100981.1_at	-5.086075095	1.28E-11
Ljwgs_042781.1_at	-5.076084697	2.32E-09
gi7614030_at	-5.073499457	3.68E-06
Ljwgs_029100.2_s_at	-5.054607507	2.04E-10
chr6.CM0118.29.1_at	-5.050172615	8.73E-10
Ljwgs_102681.1.1_at	-5.025501937	7.88E-10
TC20140_at	-5.019932888	4.85E-10
chr1.CM0150.7.1_s_at	-5.016042761	2.41E-11
Ljwgs_078537.1_at	-5.010926839	8.64E-05
chr1.CM0591.23.1_at	-5.008915366	1.41E-05
Ljwgs_027780.2_at	-5.007908856	1.86E-08
Ljwgs_010377.1_at	-5.003619896	2.19E-08
chr5.CM0239.26_at	-4.988619036	1.59E-09
Ljwgs_076508.1_at	-4.987932888	7.79E-08
CM1257.15_x_at	-4.985110036	7.76E-08
Ljwgs_011527.1_at	-4.984305069	3.85E-08
Ljwgs_008245.1_s_at	-4.977587909	7.96E-10
gi6325825_at	-4.973907684	1.21E-11
Ljwgs_018296.1_at	-4.973700731	2.69E-10
Ljwgs_057933.1_at	-4.962912785	1.03E-05
Ljwgs_120785.1_at	-4.957829667	2.70E-10
chr5.CM0052.7.1_at	-4.95155536	8.65E-10
chr1.TM0356.19_s_at	-4.936040202	1.13E-10
Ljwgs_066244.1_at	-4.931330066	1.00E-05
Ljwgs_002758.2_at	-4.927712853	1.96E-10
Ljwgs_061228.1_at	-4.923122882	6.25E-08
Ljwgs_046737.1_at	-4.897796007	1.09E-07
chr1.CM0109.24_at	-4.896082387	1.86E-09
Ljwgs_033976.1_at	-4.89377929	1.60E-10
Ljwgs_023736.1_at	-4.891190597	1.15E-09
chr6.TM0957.24_at	-4.881873318	1.63E-08
Ljwgs_133997.1_at	-4.878371563	7.10E-10
chr1.CM0105.32_at	-4.877170578	6.36E-07
chr1.CM0398.19_at	-4.877063784	8.91E-08
Ljwgs_010471.1_s_at	-4.870727919	1.10E-06
Ljwgs_052400.1_at	-4.848833394	8.62E-09
chr1.TM0092.26_at	-4.840929749	1.48E-10
Ljwgs_047409.1_s_at	-4.838807076	1.74E-08
chr6.CM0140.6_at	-4.838121507	5.29E-08
chr4.TM0555.15_at	-4.822584228	1.03E-10
Ljwgs_027120.1_at	-4.817035077	7.66E-07
Ljwgs_101813.1_at	-4.809250632	3.20E-11
Ljwgs_033662.1_at	-4.80896044	3.24E-09
chr5.CM0494.27_at	-4.795774096	4.77E-10
CM0680.20_at	-4.792689971	1.53E-06
Ljwgs_030055.1_at	-4.791066902	1.22E-11
chr3.CM0452.1_at	-4.789526379	1.36E-11
Ljwgs_043629.1_at	-4.777987319	2.51E-12
Ljwgs_098083.1_at	-4.775288186	4.85E-07
chr1.CM0150.30_at	-4.772811181	9.51E-10
chr4.CM0500.45_at	-4.758387087	1.00E-07
chr4.CM0126.67_at	-4.757672216	4.82E-05
Ljwgs_096922.1_at	-4.755110875	2.83E-08
Ljwgs_079607.1_at	-4.74090889	7.26E-14
chr2.CM0056.28_at	-4.727530375	1.41E-06
chr5.CM0048.17.1_at	-4.722969902	5.10E-09
Ljwgs_071032.1_s_at	-4.719357021	1.63E-05
Ljwgs_018929.1_at	-4.717479459	6.31E-08
chr6.CM0041.55_at	-4.709832085	1.57E-08
Ljwgs_089940.1_at	-4.697644546	2.72E-07
chr2.CM0323.55_s_at	-4.692207598	1.19E-08
Ljwgs_048750.1_s_at	-4.689868675	2.88E-08
chr4.CM0617.28_at	-4.685335988	3.66E-08
Ljwgs_102554.1_at	-4.684269738	4.40E-08
chr4.CM0006.91_at	-4.67994441	1.76E-12
Ljwgs_071225.0.1_at	-4.670597548	3.33E-07
chr4.CM0046.66_at	-4.657353663	1.12E-11
gi45639739_at	-4.656392327	4.98E-08
Ljwgs_005709.1_at	-4.647481985	1.24E-08
chr3.CM0282.25_at	-4.625836818	2.56E-07
BM1625.18_at	-4.615614559	1.72E-08
Ljwgs_070389.1_s_at	-4.611040817	2.30E-10
Ljwgs_027665.0.1_at	-4.603225882	3.69E-10
chr2.CM0373.51_at	-4.594015029	6.50E-09
Ljwgs_058692.0.1_s_at	-4.593513904	3.13E-09
Ljwgs_121513.1_at	-4.58663639	1.81E-09
Ljwgs_015206.1_at	-4.586349431	3.90E-10
chr2.CM0201.34_at	-4.584759969	1.20E-05
Ljwgs_045015.1_at	-4.570544614	1.25E-11
Ljwgs_014694.1_at	-4.567482636	4.85E-08
Ljwgs_015273.2_at	-4.563864765	3.67E-09
chr2.CM0008.58_at	-4.553892228	5.61E-07
Ljwgs_009217.1_at	-4.552779305	4.02E-05
Ljwgs_029197.1_at	-4.550337898	1.83E-10
Ljwgs_011654.2_at	-4.540796789	1.74E-08
chr4.CM0558.41_at	-4.537750344	5.35E-05
chr5.CM0953.40_at	-4.534086338	9.84E-10
Ljwgs_103604.1_at	-4.533665191	3.50E-09
Ljwgs_087736.1_at	-4.526425326	8.13E-06
Ljwgs_121661.1_s_at	-4.516572542	5.91E-08
chr5.CM0773.1.1_at	-4.516188293	4.35E-10
chr2.CM0803.61_at	-4.494702132	2.30E-09
chr6.CM0437.24_at	-4.494234919	1.40E-08
chr2.CM0249.67_at	-4.487085296	6.92E-09
Ljwgs_078534.1_at	-4.484375747	9.07E-06
TM0809.12_at	-4.482122595	5.93E-11
Ljwgs_025034.1_at	-4.481234505	3.63E-07
chr1.CM0147.26_s_at	-4.481188543	5.39E-10
chr1.CM0145.40_at	-4.47997613	1.72E-08
Ljwgs_034590.1_at	-4.479655924	4.51E-09
chr5.CM0200.104.1_at	-4.466345011	5.76E-09
Ljwgs_142942.1_s_at	-4.462666916	4.01E-11
Ljwgs_011669.1_at	-4.454180202	3.04E-08
Ljwgs_103338.1_s_at	-4.432654718	1.30E-07
gi45624670_at	-4.430945437	1.11E-07
chr4.TM1713.2_at	-4.422608242	1.51E-08
Ljwgs_146393.1_at	-4.422315552	7.57E-13
Ljwgs_039858.2_at	-4.417663114	4.77E-07
Ljwgs_055081.1_s_at	-4.415404244	6.35E-09
Ljwgs_011330.1_at	-4.410939508	1.21E-10
gi45636475_at	-4.39825253	1.42E-07
chr4.CM0007.28_at	-4.396646044	1.99E-10
TM0445.31.1_at	-4.39050369	1.03E-10
TM1031.44_at	-4.389565646	1.52E-08
chr2.CM0608.69_at	-4.383183531	1.54E-09
Ljwgs_090902.1_at	-4.372480115	1.86E-10
chr3.CM0110.19_at	-4.369060345	1.02E-06
CM0300.20_at	-4.363870798	1.12E-07
gi7787778_at	-4.363343807	7.13E-06
Ljwgs_048750.1_at	-4.356754429	2.81E-07
Ljwgs_022816.1_at	-4.349940456	9.65E-08
TM0791.6_at	-4.347312192	5.23E-06
gi45634173_at	-4.34400562	2.52E-10
chr5.CM0773.15_at	-4.33612896	6.12E-07
BM1271.4_at	-4.336116646	1.09E-10
chr2.CM0249.51.1_at	-4.332264977	2.04E-10
Ljwgs_046955.1_at	-4.329529542	1.76E-05
Ljwgs_026683.1_at	-4.328922745	7.16E-08
chr6.TM0553.15_at	-4.324354328	1.05E-06
gi45350229_at	-4.31797156	7.49E-06
Ljwgs_021059.2_at	-4.317858047	1.41E-09
Ljwgs_066041.1_at	-4.317011423	3.21E-09
Ljwgs_070244.1_at	-4.311904673	5.98E-11
chr1.CM0375.5_at	-4.304616691	2.43E-08
Ljwgs_012625.1.1_at	-4.302103856	2.90E-09
chr3.CM0160.35_at	-4.300769952	1.12E-06
Ljwgs_082964.1_at	-4.298419073	2.45E-08
chr1.CM0206.26_at	-4.294762046	6.27E-08
Ljwgs_036669.1_at	-4.286992166	6.68E-10
chr4.CM0046.14_at	-4.28641743	1.05E-06
Ljwgs_028259.1_at	-4.285362149	2.01E-06
Ljwgs_091501.1_s_at	-4.281885471	7.51E-11
chr5.CM0040.66_at	-4.280811143	1.23E-09
chr2.CM0373.59_at	-4.279459469	7.13E-08
Ljwgs_020925.1_at	-4.278308329	8.30E-07
TM0581.1_at	-4.277753611	8.24E-10
chr5.CM0773.2_at	-4.271893288	6.43E-06
chr5.CM0494.14_at	-4.270667744	2.61E-07
Ljwgs_062700.1_at	-4.269503235	1.55E-08
chr4.TM1334.11_at	-4.268754615	4.85E-07
Ljwgs_029495.1_at	-4.24334475	2.12E-09
Ljwgs_106878.1_at	-4.237352202	6.20E-09
Ljwgs_052243.1_s_at	-4.236041838	2.26E-10
gi45351964_at	-4.233363321	3.75E-08
TC11332_at	-4.231945648	9.23E-10
chr2.CM0749.36_at	-4.225617631	1.21E-07
Ljwgs_079707.1_at	-4.224865264	2.25E-09
Ljwgs_052482.1_at	-4.221331449	1.15E-07
Ljwgs_022837.0.2_at	-4.209305885	5.39E-11
TC19632_at	-4.207878713	3.43E-10
Ljwgs_051816.1_at	-4.204149053	9.59E-10
chr1.TM1284.10_at	-4.1929686	9.23E-06
Ljwgs_016949.2_at	-4.190943866	6.31E-10
Ljwgs_070946.1_at	-4.18241557	2.44E-07
chr2.CM0124.58_s_at	-4.182179473	4.31E-05
gi45350499_at	-4.180063758	3.43E-10
chr3.CM0116.34_at	-4.172006785	1.53E-07
chr1.TM0952.16_at	-4.166057166	1.00E-08
chr4.CM0026.28.1_s_at	-4.162889596	3.83E-08
Ljwgs_014954.1_at	-4.161466749	5.53E-05
chr4.CM0288.54_s_at	-4.15670058	5.88E-08
chr2.CM0695.25_at	-4.155148696	6.40E-06
Ljwgs_030253.1_at	-4.154500972	7.43E-08
chr2.CM0249.104_s_at	-4.152546745	1.74E-08
Ljwgs_137016.1_at	-4.139146923	6.61E-08
Ljwgs_018845.1_at	-4.125004634	4.31E-08
gi45615942_at	-4.12390425	4.44E-07
chr5.CM0260.24.2_at	-4.123489696	1.08E-06
Ljwgs_063002.1_at	-4.123469427	8.27E-09
Ljwgs_068407.1_s_at	-4.116672061	4.53E-13
Ljwgs_077292.1_at	-4.113903743	6.92E-08
Ljwgs_040773.1_at	-4.104427511	2.87E-06
Ljwgs_012445.1_at	-4.101997006	8.57E-06
Ljwgs_014865.1_at	-4.100362339	7.07E-07
chr4.CM0131.57_at	-4.099694774	2.34E-09
TC11191_at	-4.09882455	1.02E-09
Ljwgs_026378.1_at	-4.086164376	1.89E-11
Ljwgs_077052.1_at	-4.082735488	1.34E-06
Ljwgs_012158.1_at	-4.081357376	8.80E-07
chr1.CM0113.31_at	-4.081030269	0.000145814
Ljwgs_022785.1_at	-4.08089847	2.56E-09
chr1.CM0113.47_at	-4.079625636	4.86E-10
Ljwgs_104176.1_at	-4.07597304	1.13E-06
Ljwgs_023474.1_at	-4.075355322	9.54E-07
Ljwgs_141043.1_at	-4.073635353	5.63E-05
chr6.CM0738.33_at	-4.070326367	1.29E-07
Ljwgs_020681.1.1_at	-4.064820726	0.001067096
gi7613821_at	-4.064520467	4.63E-06
gi45614135_at	-4.061090757	1.67E-06
chr4.TM0844.5_at	-4.059107258	5.98E-09
CM1488.47_at	-4.048054617	3.56E-09
Ljwgs_128280.1_at	-4.047165137	7.59E-07
Ljwgs_099365.1_s_at	-4.046213349	8.49E-09
chr2.CM0695.43.1_at	-4.044990516	8.77E-05
Ljwgs_044050.1_at	-4.044504477	2.28E-08
Ljwgs_131670.1_at	-4.042178083	1.78E-07
chr1.CM0122.56_at	-4.036270248	2.57E-10
chr5.CM0200.104_at	-4.035861972	3.22E-06
Ljwgs_005511.1_at	-4.035524616	2.10E-09
chr5.CM0095.33_at	-4.034631067	1.03E-05
Ljwgs_024745.1_at	-4.027646582	6.22E-10
chr1.CM0010.20_at	-4.026469103	5.08E-09
Ljwgs_016975.1_at	-4.022171204	1.58E-06
Ljwgs_004719.2_at	-4.021706319	4.33E-10
Ljwgs_044016.1_s_at	-4.013852212	4.50E-07
chr1.CM0591.17_at	-4.012773051	8.47E-07
Ljwgs_010278.3_at	-4.002559967	8.40E-08
Ljwgs_016401.1_at	-4.002141081	5.31E-08
chr3.TM1089.7_at	-3.998807455	7.11E-10
chr1.TM1078.2.2_at	-3.994628972	2.60E-08
Ljwgs_019937.1_at	-3.984503541	2.71E-09
Ljwgs_097410.1_at	-3.984453103	2.68E-06
chr3.TM0782.20_at	-3.984169076	6.29E-06
chr2.TM0889.12_at	-3.978086721	3.26E-09
chr2.CM0249.105_at	-3.97711978	5.43E-07
Ljwgs_089550.1_at	-3.97325664	1.69E-08
chr2.CM0008.58.1_at	-3.971815879	1.77E-06
gi45348931_at	-3.967190595	1.33E-10
chr3.CM0216.97_at	-3.959297255	6.51E-07
Ljwgs_019582.3_at	-3.957448595	2.01E-05
chr3.CM0690.11_at	-3.955182928	2.74E-13
chr6.CM0437.19_at	-3.955099717	5.70E-07
Ljwgs_020880.1_at	-3.950355834	1.81E-07
chr1.TM0989.10_at	-3.94161773	4.97E-09
Ljwgs_081645.1_at	-3.940698431	4.97E-08
Ljwgs_027410.1_at	-3.93489599	3.42E-08
chr5.CM0953.8_at	-3.932521683	3.14E-08
chr5.TM1392.8_at	-3.932387569	3.91E-09
Ljwgs_012005.2_at	-3.930596971	1.27E-09
chr1.TM0507.12_at	-3.930587973	2.97E-07
Ljwgs_031182.1_at	-3.927134628	9.63E-10
Ljwgs_010110.1_at	-3.925972749	3.08E-07
Ljwgs_032481.1_at	-3.919011438	3.12E-08
Ljwgs_056923.1_at	-3.918733507	2.89E-11
gi45349447_at	-3.918191732	0.002153569
chr3.CM0176.28_at	-3.915975967	2.28E-06
chr4.CM0025.32_at	-3.915321013	1.60E-09
Ljwgs_119221.2_at	-3.915158803	6.96E-08
chr1.CM0147.10_at	-3.909291811	5.39E-11
chr1.CM0105.51_at	-3.907686676	4.14E-08
chr3.CM0724.24_at	-3.906658023	3.95E-09
chr3.CM0216.33.1_at	-3.90387215	2.81E-09
chr1.CM0206.61_at	-3.901353478	9.31E-08
Ljwgs_007130.1_at	-3.900620829	1.14E-09
Ljwgs_056053.1_s_at	-3.898673965	2.04E-07
chr4.CM0126.139_at	-3.898423622	1.22E-08
Ljwgs_022902.1.1_s_at	-3.894204609	6.88E-10
Ljwgs_020805.2_at	-3.892629472	4.18E-07
Ljwgs_050547.2_at	-3.892358341	8.91E-08
Ljwgs_025279.1_at	-3.8900055	4.78E-05
Ljwgs_053689.1_at	-3.889096417	7.24E-05
chr4.CM0234.33.1_at	-3.888169656	2.22E-08
TM1221.15_at	-3.887930678	7.27E-10
gi45404437_at	-3.883459219	1.35E-06
TM0906.1.1_at	-3.882246023	2.99E-06
Ljwgs_055175.1_at	-3.879860598	6.64E-06
Ljwgs_089735.1_at	-3.879436846	3.03E-06
chr5.CM0239.15_at	-3.87563083	1.68E-08
TM0843.27_at	-3.875199771	8.59E-06
Ljwgs_048995.1_s_at	-3.874071335	6.55E-06
chr2.CM0168.12_at	-3.871429156	1.95E-10
chr4.CM0025.38_at	-3.871048695	3.38E-08
chr6.BM1714.7_at	-3.865972119	9.19E-05
Ljwgs_109425.1.1_at	-3.864556616	4.39E-08
Ljwgs_039243.1_at	-3.860799259	1.04E-05
BM1625.16_at	-3.858180242	3.11E-08
chr3.CM0005.21.1_s_at	-3.853578278	7.10E-10
chr5.CM0200.88_at	-3.852753748	0.000518319
Ljwgs_101390.1_s_at	-3.847131452	5.20E-08
Ljwgs_058334.1_at	-3.846633919	7.58E-06
Ljwgs_063269.1_at	-3.846182501	9.05E-12
TM1227.11_at	-3.842593456	1.03E-08
Ljwgs_028184.1_at	-3.842141495	2.36E-05
chr5.CM0909.45_at	-3.841605513	3.30E-05
chr4.CM0617.66_at	-3.839979422	1.30E-07
chr2.CM0008.62_at	-3.839450929	2.87E-08
Ljwgs_010025.1_at	-3.839077634	1.15E-10
Ljwgs_069843.1_at	-3.838266004	3.24E-09
chr2.CM0168.11_at	-3.837467061	4.49E-07
gi45352245_at	-3.83710854	1.22E-05
chr6.BM1714.2.1_s_at	-3.834479848	7.41E-05
Ljwgs_112262.1_at	-3.834149805	1.20E-10
chr3.CM0106.54_at	-3.832838058	1.31E-08
gi45400467_at	-3.831759062	2.23E-07
Ljwgs_023727.1_at	-3.831514378	1.19E-12
chr6.TM0306.11_at	-3.830070498	1.15E-06
Ljwgs_124120.1_s_at	-3.82869888	6.59E-07
TM1226.7_at	-3.824541911	1.81E-06
Ljwgs_118984.2_s_at	-3.82053096	1.78E-05
chr2.CM0608.37_at	-3.819995169	1.60E-07
chr2.CM0008.53_at	-3.818405907	2.18E-10
Ljwgs_024646.1_at	-3.817403841	2.38E-09
gi45352425_at	-3.81147037	1.62E-09
Ljwgs_007226.2.1_s_at	-3.808608173	8.68E-11
TM0548.5_at	-3.80736456	0.00027666
gi45617738_at	-3.801260114	6.54E-10
Ljwgs_083784.1_at	-3.799094889	9.27E-07
Ljwgs_048530.1_at	-3.797388211	1.64E-06
Ljwgs_038880.1_at	-3.795357662	3.60E-09
Ljwgs_032901.1_s_at	-3.794315396	3.15E-09
chr1.CM0760.10_at	-3.785940312	8.75E-05
chr2.CM0191.30_at	-3.784536623	1.08E-07
Ljwgs_062110.1_at	-3.780859598	1.35E-06
Ljwgs_026920.1_at	-3.778281802	6.86E-09
chr5.CM0096.105_at	-3.776743835	1.38E-08
Ljwgs_006063.2.1_at	-3.77626877	9.37E-09
Ljwgs_046321.1_at	-3.775754775	9.90E-07
chr4.CM0026.6_at	-3.771698473	4.25E-07
Ljwgs_145417.1_at	-3.770954695	5.01E-09
chr1.CM0088.36.2_at	-3.766158898	3.36E-06
gi45635212_at	-3.759308139	5.23E-08
Ljwgs_016325.1_at	-3.758622381	7.98E-08
Ljwgs_018781.1_at	-3.751354571	3.84E-08
TC12863_at	-3.748084197	1.83E-09
chr1.TM1635.22_at	-3.746660182	5.66E-09
chr5.CM0239.31_at	-3.744113017	0.000169571
chr5.CM0311.6_at	-3.742026656	5.50E-09
chr2.CM0695.46_at	-3.730229085	2.43E-08
Ljwgs_037348.0.1_at	-3.729827138	2.83E-11
chr4.CM0026.51_at	-3.716645862	2.14E-09
chr4.CM0247.21_at	-3.716252589	0.000275342
Ljwgs_050733.1_at	-3.715572241	6.85E-09
chr3.CM0047.27_at	-3.710835025	3.60E-09
Ljwgs_011435.1_at	-3.705199284	6.85E-07
Ljwgs_147689.1_at	-3.696120087	6.24E-09
chr3.CM0091.70_at	-3.695824724	4.55E-05
Ljwgs_017486.1_at	-3.693560959	3.52E-10
Ljwgs_075204.1.1_s_at	-3.690998488	8.68E-08
chr2.CM0608.50_x_at	-3.688962815	8.61E-08
Ljwgs_037030.1_at	-3.687333249	8.66E-10
chr1.TM1573.5_at	-3.687053943	2.57E-10
Ljwgs_009191.1_at	-3.686400899	1.69E-09
Ljwgs_064998.1_at	-3.685426695	7.96E-06
chr5.CM0077.22_s_at	-3.682502438	3.12E-06
chr1.TM1305.1_at	-3.682443238	0.001529888
chr3.CM0690.6_at	-3.679791832	4.55E-08
gi29970356_at	-3.677867235	0.000161634
Ljwgs_029070.1_at	-3.676655002	3.88E-07
chr2.CM0608.50_at	-3.674369394	5.81E-06
Ljwgs_007566.1_at	-3.673266144	5.43E-08
chr1.CM0378.15_at	-3.6730856	6.34E-10
chr4.CM0087.47_at	-3.668674799	2.81E-07
Ljwgs_090327.1_at	-3.668092519	1.43E-05
chr6.CM0041.8_at	-3.667631364	2.36E-10
Ljwgs_015478.3_at	-3.665222118	4.41E-10
gi45348411_at	-3.663675074	0.000792963
Ljwgs_067001.1_at	-3.659945932	4.47E-11
gi13884220_at	-3.657284376	7.29E-08
chr3.CM0216.23_at	-3.65228129	5.83E-12
Ljwgs_048332.1_at	-3.6489124	1.10E-06
Ljwgs_011022.2_at	-3.647900737	6.11E-06
Ljwgs_041205.1_s_at	-3.643725322	3.11E-07
chr3.CM0279.34_at	-3.641654127	0.001189581
Ljwgs_130410.1_at	-3.639989832	9.52E-09
Ljwgs_005760.1_at	-3.639934837	1.09E-07
Ljwgs_047458.1_at	-3.636849573	4.54E-07
Ljwgs_015311.2_s_at	-3.634571131	2.46E-08
gi45354873_at	-3.634107623	1.26E-11
Ljwgs_049882.1_at	-3.633201681	1.98E-05
Ljwgs_107144.1_at	-3.63159669	1.41E-06
chr4.CM0061.18_at	-3.628747893	0.001968213
chr4.CM0247.21.1_s_at	-3.626393124	2.76E-08
Ljwgs_124834.1_s_at	-3.624652909	1.64E-08
Ljwgs_016401.1_x_at	-3.624256716	6.92E-09
Ljwgs_078537.1_x_at	-3.618378473	0.000163353
chr1.CM0105.15_at	-3.617423655	5.36E-08
Ljwgs_007579.2_at	-3.615367834	1.07E-06
Ljwgs_095173.1_at	-3.61133889	6.90E-08
chr4.CM0739.26_at	-3.611220909	1.46E-07
chr1.CM0063.42_s_at	-3.607527335	3.30E-05
TM1223.10_at	-3.607524005	3.05E-10
chr3.CM0253.25.2_at	-3.605098112	5.27E-05
chr2.CM0056.26_at	-3.603359896	4.79E-07
chr3.TM1465.12_at	-3.60244787	0.00643039
chr5.CM0200.1.3_s_at	-3.597485139	8.22E-09
Ljwgs_072567.1_at	-3.595539851	4.43E-09
chr5.CM0311.11_at	-3.591947512	1.54E-08
Ljwgs_023876.1_s_at	-3.584735557	2.05E-07
chr1.CM0361.22_at	-3.583619817	2.84E-10
Ljwgs_006355.3_at	-3.580914626	2.06E-07
chr5.CM0071.60_s_at	-3.578018267	2.74E-10
chr2.CM0304.14_at	-3.577000144	8.96E-08
Ljwgs_063195.1_at	-3.575305645	1.75E-07
chr3.CM0208.50_at	-3.573646579	7.98E-10
Ljwgs_010594.1_at	-3.571221516	4.29E-09
chr1.CM0009.20_at	-3.570923958	9.62E-07
Ljwgs_028478.1_at	-3.5706481	2.33E-07
Ljwgs_039126.1_at	-3.567242623	3.93E-07
Ljwgs_028059.1_at	-3.566965308	7.05E-06
TM0843.31.1_at	-3.565936885	1.23E-07
TM0906.1.2_at	-3.564994171	3.44E-05
chr1.TM0507.14_at	-3.558937294	5.48E-06
Ljwgs_078419.1_at	-3.5588443	5.43E-06
chr4.CM0061.18_x_at	-3.557875713	0.00953249
Ljwgs_008747.1_at	-3.553398758	6.16E-05
chr1.TM0811.11_at	-3.552984634	2.82E-07
chr1.CM0591.45.1_at	-3.547125742	3.24E-06
chr6.TM0821.12.1_s_at	-3.539193562	9.04E-07
Ljwgs_028605.1_at	-3.535817638	1.16E-05
chr5.CM0089.64_at	-3.533660954	7.24E-09
Ljwgs_051873.1_s_at	-3.530809754	2.38E-06
Ljwgs_056889.2_s_at	-3.530207438	1.25E-05
Ljwgs_053543.1_at	-3.5282905	2.03E-06
Ljwgs_013129.1_at	-3.527718114	4.69E-05
chr6.CM0066.5_at	-3.521408161	3.42E-07
Ljwgs_085768.1_at	-3.519709427	1.99E-08
chr3.CM0282.65_at	-3.518565609	0.000269912
Ljwgs_048280.1_s_at	-3.518189282	1.47E-09
chr3.CM0155.27_at	-3.514230231	1.63E-10
chr6.TM1613.20_at	-3.512290575	3.26E-10
Ljwgs_109230.1.1_at	-3.512211494	1.23E-07
chr1.CM1409.4_at	-3.507910805	7.22E-08
TM1622.16.1_at	-3.506619845	1.01E-07
chr2.CM0360.11_at	-3.505734612	0.000187882
gi45355818_at	-3.505635018	0.000468597
Ljwgs_013579.1_s_at	-3.505217608	4.77E-06
Ljwgs_003602.1_at	-3.504935859	5.37E-07
Ljwgs_032961.1_s_at	-3.503485662	7.57E-09
chr5.CM0909.3_at	-3.498520713	2.34E-06
Ljwgs_025342.1_at	-3.495916559	5.74E-05
TM1476.21.1_s_at	-3.490171484	2.70E-10
chr4.TM0597.25_at	-3.488003811	9.10E-09
Ljwgs_138483.1_s_at	-3.486882004	3.84E-05
gi45414283_at	-3.47881392	5.54E-07
Ljwgs_021850.2_at	-3.476289279	2.08E-09
chr6.CM0037.47_at	-3.474833563	2.39E-10
chr4.CM0126.97_at	-3.473894293	5.52E-10
Ljwgs_046962.1_at	-3.469813906	2.13E-10
Ljwgs_101390.1_x_at	-3.467101747	3.18E-06
Ljwgs_040109.1_at	-3.466920686	2.28E-09
TM1644.13_at	-3.465218459	1.01E-07
Ljwgs_027830.1_at	-3.462281056	2.84E-08
Ljwgs_016211.1_at	-3.461793611	1.37E-05
Ljwgs_120222.2_at	-3.457530258	2.64E-10
Ljwgs_048413.1_s_at	-3.456724552	1.22E-05
Ljwgs_029677.1_at	-3.455902011	8.82E-11
Ljwgs_012461.1_at	-3.454319927	5.06E-09
chr4.CM0128.52_at	-3.452242019	2.47E-08
Ljwgs_094944.1_s_at	-3.450129739	3.04E-07
chr5.CM0299.45_at	-3.449704186	2.80E-08
TM1226.7_s_at	-3.445682778	2.44E-06
chr5.CM0200.79.1_at	-3.442809905	1.35E-07
Ljwgs_030699.1_at	-3.43707508	1.23E-07
Ljwgs_086126.1_at	-3.434948568	7.08E-07
chr5.CM0052.9.1_at	-3.431359367	9.98E-11
chr5.CM0200.88_s_at	-3.429156325	0.00050129
chr5.CM0956.33_at	-3.42685837	5.91E-10
chr4.CM0073.30.1_at	-3.425025886	1.05E-07
chr1.TM0671.14_at	-3.424615801	2.78E-06
Ljwgs_019635.0.1_at	-3.420293151	1.97E-11
Ljwgs_079860.1_at	-3.418806265	2.39E-07
TM0485.26_at	-3.418495226	3.35E-07
Ljwgs_018801.2_at	-3.417383881	0.008832702
chr3.CM0216.61_s_at	-3.417057274	2.94E-06
chr1.CM0010.35_s_at	-3.416603876	3.03E-06
Ljwgs_031423.1.1_at	-3.416133862	2.90E-07
Ljwgs_149305.1_s_at	-3.414778435	2.52E-06
Ljwgs_064894.1_at	-3.412290218	1.06E-07
Ljwgs_046403.1_at	-3.398859694	2.45E-06
gi45396605_at	-3.396677233	3.69E-07
Ljwgs_038483.2_at	-3.39428151	1.95E-06
gi7614915_at	-3.393582696	5.79E-06
Ljwgs_015975.1_at	-3.393539219	1.50E-08
CM0680.11.1_at	-3.392061522	1.18E-05
chr4.CM0087.59_at	-3.391115657	2.28E-06
chr3.CM0129.30_at	-3.390356827	3.95E-09
Ljwgs_061979.1_at	-3.389534037	4.13E-06
Ljwgs_089549.1_at	-3.38912187	8.70E-07
chr2.CM0304.60_at	-3.388819703	9.11E-06
Ljwgs_114941.1_at	-3.388642249	2.33E-07
Ljwgs_028766.1_at	-3.387978387	8.88E-08
Ljwgs_121516.1_at	-3.386015285	7.83E-05
gi45350311_at	-3.380110924	6.16E-07
chr4.CM0337.32.6_at	-3.380005729	7.79E-05
Ljwgs_013806.1_at	-3.37873374	1.87E-07
Ljwgs_011511.1_at	-3.37827908	2.63E-07
chr6.BM1714.2_at	-3.376105562	0.001050536
Ljwgs_056281.1_at	-3.37601444	3.96E-07
chr1.CM0017.36_at	-3.3720768	8.85E-10
Ljwgs_040147.2_at	-3.370419482	1.83E-06
Ljwgs_013484.1_at	-3.369412996	2.56E-09
Ljwgs_019532.1_at	-3.367928729	3.84E-07
Ljwgs_047625.2_at	-3.365624038	1.47E-08
TM1476.21_at	-3.362512751	4.11E-12
chr4.TM0570.7_at	-3.360786516	4.94E-08
chr3.CM0590.32_at	-3.358493042	3.13E-09
chr4.CM0061.34_at	-3.355450031	5.58E-08
CM0601.40_at	-3.353022235	5.63E-08
Ljwgs_061523.2_at	-3.350082715	2.44E-07
Ljwgs_019299.1_at	-3.344625591	2.28E-08
Ljwgs_031708.2_at	-3.344343411	1.10E-07
Ljwgs_032063.1_at	-3.343486109	1.47E-05
Ljwgs_004679.2_at	-3.340122317	5.08E-08
gi45604121_at	-3.340040729	1.26E-06
chr2.CM0308.6_at	-3.339426324	1.05E-07
chr6.CM0055.48_at	-3.338311143	3.58E-09
Ljwgs_094520.1_at	-3.336540634	1.15E-07
Ljwgs_040572.1_at	-3.335764142	1.19E-09
Ljwgs_031425.1_at	-3.335655573	1.35E-05
chr3.TM0649.1_at	-3.330562257	1.02E-06
chr2.CM0304.13_at	-3.330228536	0.000171998
chr3.CM0196.45_at	-3.326322873	3.05E-06
chr4.CM0061.18_s_at	-3.326223402	0.00248436
TM1445.10.1_at	-3.325338841	2.54E-08
Ljwgs_029762.2_at	-3.324798206	4.00E-06
chr6.CM0139.78_at	-3.323571895	2.48E-07
chr3.CM0396.23_at	-3.316376303	3.74E-10
Ljwgs_005761.1_s_at	-3.312555681	3.71E-09
Ljwgs_013903.1_at	-3.311413527	6.37E-09
Ljwgs_088220.1_at	-3.309168615	0.002563024
Ljwgs_050041.1_at	-3.307472636	4.65E-06
gi897770_s_at	-3.307431889	4.58E-11
chr4.TM0555.5_at	-3.305883399	4.00E-05
Ljwgs_043699.0.1_at	-3.303607988	1.53E-06
Ljwgs_073942.1_at	-3.299372059	3.08E-09
Ljwgs_008832.1_at	-3.299171986	9.36E-11
Lj-MIR398_at	-3.295040396	5.27E-05
Ljwgs_035318.1_s_at	-3.294850374	1.18E-06
chr6.TM0630.8_at	-3.288591977	1.25E-07
TC9387_at	-3.288356627	9.60E-06
chr4.CM0007.19_at	-3.286669015	2.80E-07
chr3.CM0106.13_at	-3.286222259	1.30E-09
Ljwgs_059487.1_at	-3.284522662	2.30E-07
Ljwgs_003482.1_at	-3.281409983	2.47E-09
Ljwgs_015906.1_at	-3.280735028	1.12E-08
chr1.CM0760.36.3_at	-3.27825302	3.05E-07
Ljwgs_121613.1_x_at	-3.277325848	0.00061421
gi45408439_at	-3.273814922	1.09E-08
TC16896_at	-3.269728634	4.57E-07
Ljwgs_128312.1.1_at	-3.266788635	7.88E-10
Ljwgs_023266.1_at	-3.261902925	1.18E-07
Ljwgs_070619.1_at	-3.261543813	2.35E-10
Ljwgs_044963.2_x_at	-3.260561361	9.25E-10
chr5.CM0148.28_at	-3.2600053	1.50E-08
Ljwgs_108567.1_at	-3.257591198	0.001515045
Ljwgs_059318.1_at	-3.256892375	5.37E-07
chr1.CM0248.71_x_at	-3.255417148	0.002245978
Ljwgs_016132.2_at	-3.254868423	4.01E-07
chr4.CM0333.26_at	-3.252292561	3.94E-07
Ljwgs_014540.3_at	-3.251875418	2.94E-06
chr4.CM0044.41_at	-3.251043331	1.54E-07
chr2.CM0177.35.1_at	-3.250676243	5.34E-07
Ljwgs_071601.1_s_at	-3.248681942	0.000479613
chr1.CM0318.2.2_at	-3.247436512	6.99E-05
Ljwgs_091320.1_at	-3.244866483	9.16E-08
chr1.TM0811.3_at	-3.244828003	2.34E-07
chr4.CM0288.2_at	-3.244270493	4.50E-08
Ljwgs_026092.2_at	-3.241885846	1.08E-06
Ljwgs_030830.1_at	-3.237065282	1.30E-08
Ljwgs_009619.1_at	-3.234312621	1.55E-06
Ljwgs_051219.1_at	-3.23253261	1.17E-06
Ljwgs_017710.1_at	-3.230057973	1.39E-05
chr5.CM0335.9_at	-3.230007707	1.91E-06
chr2.CM0304.98_at	-3.227554518	9.52E-07
chr1.BM1697.11_at	-3.22496084	4.63E-07
Ljwgs_030049.2_at	-3.220133758	6.86E-09
TC18324_at	-3.216930565	7.11E-10
chr2.CM0177.17_at	-3.214266424	0.000346752
gi42600551_at	-3.20857373	6.13E-11
TM1226.2_at	-3.208344377	0.000188571
Ljwgs_108081.1_at	-3.208275629	2.93E-09
Ljwgs_068635.1_at	-3.20736899	1.94E-05
Ljwgs_020116.2_at	-3.205715854	1.87E-07
Ljwgs_021621.1_at	-3.202225717	0.000399428
Ljwgs_031971.1_at	-3.201955976	4.12E-06
chr4.CM0234.32_at	-3.200261539	1.16E-06
Ljwgs_010615.1_at	-3.199870971	6.25E-08
Ljwgs_098315.1_s_at	-3.199578993	0.000118479
chr1.CM0222.11_at	-3.190870344	0.002902995
chr3.CM0164.11_at	-3.189160324	1.33E-05
chr6.TM0317.4_at	-3.189108091	2.08E-05
Ljwgs_037727.1_at	-3.185741365	5.63E-05
Ljwgs_018632.2_at	-3.185503196	1.78E-06
gi897770_at	-3.181097988	3.14E-10
chr3.TM0730.6_at	-3.178066025	4.02E-07
Ljwgs_016691.1_at	-3.176607616	1.48E-07
chr3.CM0634.44_at	-3.171451719	2.45E-06
Ljwgs_072738.1_s_at	-3.16766463	0.000203899
chr5.CM0200.1.1_at	-3.164360985	2.29E-07
chr4.CM0244.43_at	-3.164283571	3.79E-06
Ljwgs_051409.1_s_at	-3.162768233	7.44E-10
chr5.CM0077.65_at	-3.162471869	6.04E-07
chr1.CM0171.71_s_at	-3.161668293	5.47E-07
Ljwgs_083468.1_s_at	-3.159318364	6.22E-11
Ljwgs_027173.1_at	-3.158883869	3.34E-08
chr1.CM0147.77_at	-3.158842939	5.98E-08
chr2.CM0124.73_at	-3.158604514	6.52E-06
TM1535.7_at	-3.156292096	4.23E-07
Ljwgs_019032.1_at	-3.15616952	3.53E-05
gi45577656_at	-3.155353332	3.41E-09
chr2.CM0323.7_at	-3.152618789	6.35E-06
chr5.CM0148.46.1_at	-3.152071237	6.40E-06
chr1.CM0147.26_at	-3.150664629	3.98E-08
Ljwgs_017585.1_at	-3.14996197	4.76E-06
Ljwgs_002128.2_at	-3.149287304	9.27E-07
chr1.TM0252.3_at	-3.149196493	4.61E-07
Ljwgs_054834.1_s_at	-3.146097756	1.84E-07
chr2.CM0008.10.1_s_at	-3.145294001	1.15E-09
Ljwgs_048784.1_at	-3.145071328	5.37E-07
Ljwgs_142098.1_at	-3.144345664	2.15E-10
chr2.TM0621.10_at	-3.142232784	5.96E-07
Ljwgs_037924.1_at	-3.141774524	2.92E-09
Ljwgs_074187.1_at	-3.139858928	5.74E-06
chr3.CM0226.67_at	-3.13952671	1.12E-06
chr4.CM0172.46.3_at	-3.137493168	6.88E-06
TM1008.10_at	-3.136523343	4.63E-06
Ljwgs_073234.1_at	-3.13292919	9.12E-06
chr6.CM0055.51_at	-3.130773069	2.12E-06
chr1.CM0318.18_at	-3.128193048	1.01E-05
Ljwgs_137597.1_at	-3.128084594	1.40E-06
Ljwgs_016806.2_at	-3.126382646	1.70E-08
TM0548.18_at	-3.125594751	5.92E-05
Ljwgs_043708.1_s_at	-3.12435033	7.79E-07
gi45354242_at	-3.123737629	1.29E-06
Ljwgs_023691.1_at	-3.123134538	5.03E-06
chr6.CM0139.84_at	-3.122551171	9.70E-07
chr2.CM0065.24_at	-3.122437827	4.64E-07
chr4.CM0004.42_at	-3.120743031	2.00E-07
Ljwgs_041543.1_at	-3.116642634	5.20E-08
chr3.TM0793.11_at	-3.116574959	4.53E-05
Ljwgs_024072.1_at	-3.11581742	5.55E-06
Ljwgs_023096.1_at	-3.111974673	1.96E-08
chr6.CM0118.60.1_at	-3.111433928	0.000101957
Ljwgs_017968.3_at	-3.10977695	6.32E-08
chr4.CM0170.33_at	-3.10927839	4.16E-06
Ljwgs_139391.1.1_at	-3.103795812	9.30E-06
BM1386.15_at	-3.103388515	1.27E-07
Ljwgs_028123.1_at	-3.095742519	5.38E-05
Ljwgs_066882.1_at	-3.091654051	1.68E-10
Ljwgs_054236.1_s_at	-3.090074404	5.07E-06
chr6.CM0885.35_at	-3.087849161	1.81E-06
chr2.CM0803.56_at	-3.087840121	4.36E-06
chr1.CM0322.18_at	-3.087432327	4.40E-05
Ljwgs_128714.1_s_at	-3.08733995	9.46E-08
chr1.CM0231.14_at	-3.087081681	8.62E-06
Ljwgs_031947.1_at	-3.086926353	0.000184085
Ljwgs_019006.1_at	-3.085781391	1.22E-05
Ljwgs_076799.1_at	-3.084895569	9.72E-09
Ljwgs_041784.1_s_at	-3.081493387	0.000950907
Ljwgs_077158.1_at	-3.080455931	0.001449158
Ljwgs_043946.1_at	-3.079718509	2.47E-05
gi45578069_at	-3.079351901	7.67E-07
Ljwgs_034400.1_at	-3.073281382	0.000406196
Ljwgs_066882.1_x_at	-3.069177229	7.92E-07
Ljwgs_016295.1_at	-3.069086407	1.14E-06
Ljwgs_029993.1_at	-3.06640082	0.001038273
Ljwgs_147194.1_at	-3.062089497	5.75E-05
Ljwgs_096711.2_s_at	-3.061205555	1.28E-09
Ljwgs_073609.2_at	-3.059336623	4.66E-05
chr3.CM0142.58_at	-3.058228074	2.68E-06
chr3.CM0396.34_at	-3.058032273	9.68E-08
chr1.CM0375.6_at	-3.05686387	1.85E-07
Ljwgs_105740.1_at	-3.054606356	3.79E-06
Ljwgs_023898.1_at	-3.051552595	8.53E-09
TC18953_at	-3.048618689	9.03E-06
gi13884395_at	-3.043686329	0.000112235
TC12366_at	-3.043146417	4.63E-06
Ljwgs_086310.1_at	-3.040802185	4.10E-07
Ljwgs_024744.2_at	-3.040549385	5.23E-08
Ljwgs_038312.2_at	-3.037663199	1.13E-08
Ljwgs_044648.1.1_at	-3.037354366	4.09E-10
CM0355.3_at	-3.034865448	2.28E-09
chr5.CM0048.47_at	-3.033328624	2.37E-09
Ljwgs_004678.1_at	-3.033243655	1.99E-07
Ljwgs_044448.2_at	-3.032046733	2.52E-09
gi45349514_at	-3.030599976	2.67E-07
Ljwgs_137598.1_at	-3.030374978	8.38E-08
gi7783979_at	-3.030346984	1.10E-06
Ljwgs_053171.1_at	-3.029842728	4.14E-06
chr5.CM0788.44_at	-3.027323504	2.99E-07
chr1.TM0523.14_at	-3.023056957	3.39E-08
Ljwgs_126405.1_at	-3.019943833	1.52E-06
chr2.TM0230.1_at	-3.016645355	4.04E-05
chr5.CM0077.78_at	-3.013355101	2.22E-07
Ljwgs_048638.1_s_at	-3.010443791	1.37E-06
Ljwgs_016823.1_s_at	-3.008975805	3.52E-05
chr6.CM0055.105.1_s_at	-3.008818033	1.32E-10
Ljwgs_130658.1_at	-3.0085295	0.001041376
Ljwgs_048749.1_at	-3.007302719	0.000173853
Ljwgs_050615.1_at	-3.006187513	2.41E-05
chr2.CM0304.28_at	-3.005648479	7.15E-05
TM1535.6_at	-3.004679442	6.66E-07
Ljwgs_124247.1_at	-3.004477621	6.08E-10
chr4.CM0659.47_at	-3.004068383	0.00129324
Ljwgs_047099.1_at	-3.003986367	2.97E-06
chr3.TM0407.12_at	-3.00393823	1.46E-05
Ljwgs_110794.1_x_at	-2.999149245	3.30E-05
Ljwgs_106317.1_at	-2.99822798	2.69E-07
Ljwgs_034277.1_at	-2.997860648	0.000445737
Ljwgs_038585.1.1_at	-2.997443586	0.000219916
chr2.TM0641.2.1_at	-2.994868815	1.96E-06
Ljwgs_009761.3_at	-2.994601694	9.81E-10
chr4.CM0073.42_at	-2.993332074	5.05E-07
LjU51b_at	-2.991037748	3.62E-08
Ljwgs_055159.2_at	-2.986493969	0.000607399
Ljwgs_015486.1_at	-2.986387292	1.01E-06
TM0623.19.1_s_at	-2.986299824	3.44E-05
Ljwgs_021310.1_at	-2.985356219	1.08E-05
Ljwgs_021795.1_at	-2.984677928	1.90E-06
Ljwgs_015249.1_at	-2.984191881	1.45E-07
chr1.TM0671.17_at	-2.982979662	3.30E-06
TM0727.2_at	-2.982779788	6.45E-06
TC11995_at	-2.981120499	1.13E-07
Ljwgs_077442.1_s_at	-2.980208085	0.021446846
chr3.CM1468.18_at	-2.980102263	4.56E-07
TC17058_at	-2.979356184	6.20E-07
Ljwgs_008355.1_at	-2.9781378	0.002563688
Ljwgs_065857.1_at	-2.977901091	2.81E-07
TM1202.15_x_at	-2.975846585	0.0003575
chr6.CM0139.69_at	-2.974585016	1.94E-08
Ljwgs_073109.1_at	-2.974053393	2.50E-06
chr1.TM0862.21_at	-2.973545502	1.95E-06
chr1.CM0600.13_at	-2.973266804	6.15E-08
Ljwgs_005424.1_at	-2.970343279	6.56E-07
chr5.CM0200.58.1_x_at	-2.968961247	0.000259242
Ljwgs_035144.1_at	-2.968839207	0.000105069
chr2.CM0608.18.1_at	-2.968716692	1.30E-06
chr3.TM1089.2_at	-2.966386568	0.000629582
chr3.CM0142.60_at	-2.965458754	2.04E-07
chr1.CM0178.28_at	-2.960093536	4.20E-07
chr3.CM0226.61_s_at	-2.958663487	4.10E-06
Ljwgs_055530.1_at	-2.958554925	6.23E-05
Ljwgs_018430.1_s_at	-2.957662956	1.38E-10
chr5.CM0180.17_at	-2.956749062	2.58E-07
TM0548.30_at	-2.954930541	4.11E-06
chr4.CM0739.4_at	-2.954792373	6.52E-06
TM0694.11_at	-2.954746911	1.63E-08
Ljwgs_133863.1_at	-2.953763419	0.012619302
TM1353.2_at	-2.950232842	2.57E-06
Ljwgs_022012.1_at	-2.947491498	8.12E-06
chr1.CM0001.70.2_at	-2.944215124	1.85E-07
chr6.TM0722.14.1_at	-2.941493516	2.18E-05
chr2.CM0008.60_s_at	-2.941033818	9.26E-06
chr2.CM0008.10_at	-2.939521016	1.46E-11
TM0791.11.1_at	-2.93790033	4.25E-06
chr1.CM0178.85_at	-2.932815838	3.65E-07
Ljwgs_148177.1_s_at	-2.932448425	9.62E-07
chr2.CM0803.69_at	-2.93074942	8.59E-06
chr1.CM0113.44.1_at	-2.930279722	1.54E-07
Ljwgs_040939.1_at	-2.929416073	8.47E-06
chr2.CM1032.27_at	-2.928398254	3.24E-05
chr3.CM0241.7_at	-2.928052331	0.010368229
Ljwgs_035826.1_at	-2.927735938	7.91E-05
chr1.CM0231.17_at	-2.927598832	8.35E-08
Ljwgs_073106.1_at	-2.924962215	6.55E-05
Ljwgs_081859.1_s_at	-2.924452467	5.74E-06
TM1624.23_at	-2.924045882	0.001341063
Ljwgs_067522.1_at	-2.922776693	7.15E-08
Ljwgs_008354.1_s_at	-2.920753447	0.021718776
chr2.CM0008.11.1_at	-2.920423355	5.74E-10
chr3.CM0152.19_at	-2.918694856	4.61E-08
gi45638380_at	-2.918275482	3.67E-09
gi45413784_at	-2.917365522	6.43E-08
Ljwgs_087682.1_at	-2.914812351	7.70E-07
Ljwgs_019526.1_s_at	-2.911102582	1.85E-08
Ljwgs_140142.1_at	-2.910416435	6.20E-07
Ljwgs_079723.1_at	-2.908132246	0.001473118
TM1354.2_at	-2.906841649	7.13E-08
chr3.CM0216.80.1_at	-2.906480406	2.18E-09
chr1.CM0398.20_at	-2.905326882	2.80E-08
Ljwgs_070828.1_at	-2.903197958	0.001979513
Ljwgs_056302.1_at	-2.903074102	2.08E-05
chr4.CM0044.12_at	-2.901013613	0.000334692
chr3.CM0634.87_at	-2.89962454	7.77E-09
chr1.TM1573.8_at	-2.899611828	5.37E-06
gi45637621_at	-2.899486203	1.20E-08
TC10921_at	-2.897397549	1.58E-08
Ljwgs_102267.1_at	-2.897343264	2.28E-09
chr3.TM0649.15_at	-2.897299416	0.001795415
Ljwgs_076810.1_at	-2.896217423	4.37E-08
Ljwgs_019666.1_at	-2.89271901	2.73E-07
Ljwgs_011044.2_at	-2.892391944	6.92E-07
Ljwgs_032463.1_at	-2.891362535	5.54E-05
chr2.CM0008.3_at	-2.890951189	1.15E-06
CM0345.13_at	-2.889818611	0.001867417
Ljwgs_138685.1_at	-2.889026874	9.34E-08
chr2.CM0695.47_at	-2.889011583	1.71E-06
CM0385.43_at	-2.887911245	7.34E-08
chr4.CM0399.52.1_at	-2.884124621	7.71E-05
Ljwgs_013813.2_at	-2.880712329	4.14E-08
Ljwgs_025706.1_at	-2.88043559	1.43E-05
Ljwgs_045582.1_at	-2.878461519	2.66E-07
Ljwgs_079557.0.1_at	-2.877683418	5.80E-06
chr5.CM0200.1.3_at	-2.876437529	7.98E-08
Ljwgs_049772.1_at	-2.876305875	1.49E-07
Ljwgs_027010.1_at	-2.875680492	1.03E-05
Ljwgs_141699.1_at	-2.874859476	3.26E-05
Ljwgs_047916.1_at	-2.873949759	1.37E-06
Ljwgs_022523.1_at	-2.873707061	5.50E-06
chr3.CM0261.24_at	-2.87155781	6.20E-07
chr3.TM1144.4_at	-2.871054241	2.63E-07
Ljwgs_085477.1_at	-2.869931641	5.54E-06
Ljwgs_023976.1_at	-2.868807624	3.01E-07
chr2.CM0021.41_x_at	-2.868778139	0.004826067
Ljwgs_022882.1.1_at	-2.867347656	4.23E-07
gi24940157_at	-2.86694272	3.25E-08
TM0451.11.1_s_at	-2.864996694	4.24E-05
TM1571.4_at	-2.864567057	8.96E-09
Ljwgs_116701.1_at	-2.864092554	1.78E-07
chr1.CM0001.71_s_at	-2.861842601	6.86E-07
Ljwgs_057809.1_at	-2.86181059	4.86E-10
chr5.TM0698.5_at	-2.861598021	7.20E-07
Ljwgs_092926.1_at	-2.859417706	5.40E-10
Ljwgs_096053.1_at	-2.859361385	1.03E-05
Ljwgs_010588.1_at	-2.859232295	3.06E-09
chr1.CM0147.120_at	-2.858613959	1.44E-06
Ljwgs_051523.2_s_at	-2.857498259	0.004908717
Ljwgs_109728.1_at	-2.857044446	1.73E-06
chr1.CM0001.63_at	-2.856839206	1.85E-05
chr2.CM0249.130_at	-2.85529968	1.07E-05
Ljwgs_091863.1_at	-2.854733887	3.89E-06
Ljwgs_147904.1.1_at	-2.854601905	0.000212066
chr5.CM0357.7_at	-2.853281315	2.21E-09
chr5.CM0034.7.1_at	-2.852763609	7.84E-10
Ljwgs_048454.1_at	-2.852612284	9.74E-07
TC12170_at	-2.849853282	1.30E-07
TM0451.22_s_at	-2.848588477	3.48E-05
Ljwgs_142964.1_at	-2.846686259	5.29E-07
chr3.CM0261.26_at	-2.846032124	6.87E-10
chr2.TM1766.3_at	-2.844810344	0.000239675
Ljwgs_095183.1_at	-2.844774569	1.35E-06
chr2.CM0749.37_at	-2.842165835	7.75E-07
Ljwgs_057483.1_s_at	-2.841353692	4.39E-06
Ljwgs_023873.1_at	-2.83811494	0.001140135
Ljwgs_146083.1_at	-2.837820317	4.72E-08
chr2.CM0304.102_at	-2.837722491	0.000108327
Ljwgs_015570.2_at	-2.837480159	5.22E-06
chr4.CM0175.74_at	-2.835039094	2.82E-07
chr1.TM1305.1.1_at	-2.832054856	7.97E-07
Ljwgs_048883.1_at	-2.831650121	2.50E-09
chr3.CM0282.112_s_at	-2.831567498	9.30E-07
Ljwgs_081991.1.1_s_at	-2.830104476	1.81E-08
chr1.TM0221.17_at	-2.827664825	4.11E-07
Ljwgs_133158.1_at	-2.827311495	5.44E-06
Ljwgs_022541.1_at	-2.819257595	1.47E-05
Ljwgs_043568.1_at	-2.817580175	5.04E-06
Ljwgs_064476.1_at	-2.815841118	2.71E-06
Ljwgs_011870.2_at	-2.811317549	6.66E-07
chr3.CM0047.47_at	-2.810011718	0.005857466
Ljwgs_023870.1_at	-2.808736163	1.81E-07
chr5.TM0731.13_at	-2.807891355	0.000347125
TM0770.13_at	-2.806935491	3.92E-08
Ljwgs_100683.2.1_at	-2.804878602	0.000110951
Ljwgs_012590.1_at	-2.803804735	4.16E-07
Ljwgs_132897.1_at	-2.802379707	1.04E-09
Ljwgs_129258.1_at	-2.802152688	2.06E-07
chr1.TM1305.12_at	-2.801538234	0.001100249
Ljwgs_138952.1_at	-2.799641718	0.000623038
Ljwgs_043887.1_at	-2.79920042	0.000126442
TM1554.4_at	-2.798100517	8.40E-08
Ljwgs_054730.1_at	-2.795696606	2.92E-05
Ljwgs_145149.1_at	-2.792484659	2.15E-07
chr5.CM0260.27_s_at	-2.792336241	6.45E-06
chr4.CM0343.7_at	-2.791774955	3.39E-06
Ljwgs_011638.2_at	-2.791670456	3.09E-10
chr1.CM0591.50_at	-2.790837583	3.39E-10
chr6.CM0139.40_at	-2.790715621	6.02E-05
chr2.CM0056.15.1_at	-2.788386756	5.11E-05
chr1.TM1305.7.1_at	-2.787691526	1.36E-06
Ljwgs_050424.1_at	-2.786777426	7.79E-05
TM1006.2_at	-2.78339123	1.38E-07
gi7778671_at	-2.781642324	3.04E-09
Ljwgs_125461.1_at	-2.780008997	1.76E-05
chr4.TM1309.11.1_at	-2.772077941	5.45E-09
chr5.CM0062.17_at	-2.771932854	3.89E-06
Ljwgs_020134.1_at	-2.771537242	1.22E-06
Ljwgs_030306.1_at	-2.771055517	4.59E-08
Ljwgs_032957.1_at	-2.768720803	1.07E-06
chr1.CM0206.60_at	-2.768633607	7.09E-10
Ljwgs_089205.1_s_at	-2.768280335	4.54E-07
TM0906.17.1_at	-2.768124967	2.31E-05
chr6.CM0314.52_at	-2.766398784	6.91E-06
chr1.CM0147.48_at	-2.764941644	8.55E-06
Ljwgs_063776.1_s_at	-2.764518345	4.33E-06
chr3.TM0782.20.1_at	-2.764317587	7.55E-06
Ljwgs_064457.1_at	-2.763671443	4.44E-05
Ljwgs_134343.1.1_at	-2.7625356	2.39E-07
chr4.TM0692.19_at	-2.762342143	2.23E-06
chr3.TM0745.32_at	-2.762338574	3.05E-06
chr3.CM0690.6.1_at	-2.760192897	4.42E-07
gi45636875_at	-2.757873199	2.70E-09
chr1.CM0284.8_at	-2.75668337	6.27E-07
Ljwgs_013645.1_at	-2.752822991	1.12E-06
Ljwgs_016221.1_at	-2.752742464	1.26E-05
Ljwgs_144948.1.1_at	-2.752731466	0.005675898
TC9702_at	-2.752694746	1.01E-09
chr1.CM0063.42_at	-2.749237752	5.23E-06
chr2.CM0099.20_at	-2.749124358	2.22E-05
chr2.CM0099.48_at	-2.74908844	4.92E-07
chr2.CM0056.30_at	-2.746119901	3.17E-07
Ljwgs_063965.1_at	-2.74551506	2.18E-06
Ljwgs_087337.1_s_at	-2.74513763	2.69E-05
chr1.CM0318.12_at	-2.745086199	2.01E-08
chr3.CM0164.16_at	-2.744376576	0.022243711
Ljwgs_090897.2_s_at	-2.74286623	8.70E-05
chr1.CM0150.63_at	-2.738807194	1.68E-07
chr5.CM0773.25_at	-2.737668918	1.63E-09
gi45400458_at	-2.735251863	3.82E-07
Ljwgs_146651.1_x_at	-2.731303904	8.51E-07
Ljwgs_071404.1_at	-2.72934865	8.89E-05
TM0651.28_at	-2.728875371	8.25E-10
chr4.TM1335.13_at	-2.725753831	6.19E-05
chr1.TM0805.10.1_at	-2.725286817	2.12E-07
chr5.TM1574.9_at	-2.724902119	3.67E-08
chr5.CM0773.4_at	-2.724571849	2.92E-08
Ljwgs_047779.1_at	-2.72365064	1.27E-06
Ljwgs_092483.1_at	-2.722717987	2.93E-06
chr4.CM0617.39_at	-2.715548824	2.30E-11
chr2.CM0695.48.1_at	-2.715436401	0.000744617
Ljwgs_109213.1.1_at	-2.714229128	2.26E-06
Ljwgs_011294.1_at	-2.713956649	1.03E-06
chr3.CM0216.37_at	-2.711763071	0.000115343
Ljwgs_052507.1_at	-2.709082901	0.00012117
chr2.CM0081.24.1_s_at	-2.7082077	9.73E-08
chr3.TM0506.6_at	-2.706608706	2.21E-05
chr5.CM0357.22.5_at	-2.705861547	6.95E-05
TM0651.23_at	-2.704927966	3.56E-05
chr3.CM0216.31_x_at	-2.703144257	4.48E-06
Ljwgs_013237.1_at	-2.702293983	1.95E-06
chr1.CM0123.27_at	-2.69979077	2.70E-05
Ljwgs_034014.1_at	-2.699067352	0.000438245
chr3.CM0253.25_at	-2.698681647	8.43E-06
Ljwgs_055792.1_at	-2.696561757	7.58E-06
chr5.CM0180.38_at	-2.696150607	0.000158523
Ljwgs_073606.1_at	-2.695889963	1.64E-09
chr2.CM0191.83_at	-2.694201371	0.000163473
chr1.CM0050.12_at	-2.692370685	0.000180535
chr5.TM0698.22_at	-2.690719426	2.70E-09
chr2.TM0641.2_at	-2.68801162	4.44E-07
chr5.CM0344.29_at	-2.687310968	6.61E-08
Ljwgs_120228.1_at	-2.686694687	0.038069149
Ljwgs_021839.1_at	-2.686502418	0.014025483
chr4.TM0832.4_at	-2.686187149	4.97E-08
chr4.CM0007.20_at	-2.685950039	2.50E-06
TM1554.19_at	-2.685744196	1.71E-05
gi45622758_at	-2.684684039	1.10E-08
TM0651.19_s_at	-2.68272533	1.95E-07
Ljwgs_016759.2_at	-2.682223958	3.13E-05
chr6.CM0139.70.1_at	-2.680604863	2.15E-10
Ljwgs_069580.1_at	-2.679191466	8.96E-07
chr6.TM0957.5_at	-2.67787611	6.12E-07
chr3.CM0160.49_at	-2.67749046	3.10E-07
Ljwgs_037119.1_at	-2.67717979	2.29E-07
chr3.CM0724.29_at	-2.676854913	1.50E-09
chr1.CM0206.150_at	-2.676575832	6.03E-10
chr1.CM0349.12_at	-2.674648566	5.55E-07
Ljwgs_012675.2_at	-2.671412964	5.29E-05
chr5.CM0148.20_at	-2.66948482	0.000148316
TM1472.20_at	-2.668170018	1.26E-06
TM0763.17_at	-2.667513222	5.44E-08
chr1.TM0671.18.1_at	-2.666702093	1.38E-10
chr5.CM0519.25_at	-2.666201596	8.77E-06
Ljwgs_054942.1_at	-2.665042554	0.00015795
chr4.CM0087.37_at	-2.662198732	2.47E-08
chr5.CM0200.73_at	-2.66130602	7.87E-05
chr4.CM0042.31_at	-2.660940408	3.66E-08
Ljwgs_019294.2_at	-2.660804483	4.08E-08
chr2.TM0667.16.1_at	-2.660137494	7.23E-07
TC19079_at	-2.659910428	0.000169571
Ljwgs_071848.1_at	-2.658495523	2.43E-06
chr4.CM0558.39_at	-2.655934548	2.57E-06
chr3.CM0047.7_at	-2.654538165	3.28E-09
Ljwgs_024334.1_at	-2.65443175	4.93E-07
Ljwgs_081998.1_at	-2.651916429	4.80E-05
Ljwgs_065748.1_at	-2.648479093	4.85E-07
gi45629141_at	-2.648466335	1.97E-07
chr4.CM0046.9_at	-2.648010226	2.14E-07
Ljwgs_039449.1_at	-2.64733758	3.79E-05
Ljwgs_148423.1_at	-2.646280453	6.25E-05
chr3.TM1419.20_at	-2.645851739	1.95E-05
Ljwgs_010098.2_at	-2.645160303	3.33E-07
chr1.CM0800.31_at	-2.642783536	1.81E-07
chr3.CM0216.94_at	-2.641404909	6.50E-07
Ljwgs_011647.1_at	-2.640712188	3.53E-05
chr4.CM0061.2_at	-2.638912542	0.008326349
Lj-MIR398a_at	-2.636470316	0.002548136
gi45349736_at	-2.633816854	0.017155093
chr1.CM1413.11.1_at	-2.632094972	2.10E-05
TC13405_at	-2.632026891	3.36E-08
chr6.CM0836.24_at	-2.630892314	5.68E-08
chr5.CM0909.43_at	-2.629310157	1.65E-06
Ljwgs_086800.1_at	-2.626731838	1.95E-08
Ljwgs_078568.1_s_at	-2.62492909	0.000186267
chr2.CM0210.39_at	-2.621381891	3.46E-07
chr1.TM0236.12_at	-2.621324159	5.62E-08
Ljwgs_030189.2_at	-2.621307739	0.006137243
Ljwgs_035872.1_at	-2.619980241	0.00817056
Ljwgs_040615.1.1_at	-2.619343244	1.86E-09
chr2.CM0210.20_s_at	-2.618838311	4.17E-07
Ljwgs_010588.1_s_at	-2.61470083	4.88E-09
Ljwgs_039603.1_at	-2.614604053	0.010797248
chr6.CM0314.48_at	-2.613603503	2.30E-08
chr3.CM0127.83_at	-2.61147627	0.000681061
chr6.CM0066.29_at	-2.610958841	7.96E-08
chr5.CM0357.59_s_at	-2.610163984	2.05E-06
chr1.CM0579.32_at	-2.609505234	0.000123069
chr2.CM0020.20_at	-2.607465906	0.003605673
Ljwgs_025743.1_s_at	-2.606085176	0.000466112
Ljwgs_025820.2_at	-2.60249933	6.57E-05
Ljwgs_133158.1_x_at	-2.601445028	5.48E-06
chr5.CM0239.52_at	-2.59691948	9.40E-06
Ljwgs_028426.1_at	-2.595561085	2.17E-09
chr6.CM0014.11_at	-2.593735473	4.28E-06
Ljwgs_019293.2_at	-2.59317697	7.95E-05
Ljwgs_014399.1_at	-2.591606375	0.002342832
gi45636775_at	-2.588209892	9.30E-05
Ljwgs_017707.1_at	-2.584896169	3.78E-05
Ljwgs_006845.1_at	-2.582899004	1.10E-08
chr1.CM0036.11_at	-2.582350113	9.72E-09
Ljwgs_105843.1.1_s_at	-2.581676442	1.52E-06
Ljwgs_096936.1_at	-2.581237344	0.002849119
Ljwgs_018513.1_at	-2.580432599	0.000218869
chr2.CM0177.18_at	-2.579776934	1.13E-06
Ljwgs_076555.1_at	-2.57885458	2.17E-05
chr4.TM1309.11_at	-2.57762402	0.001837236
TM0856.11_at	-2.577289692	3.93E-07
Ljwgs_026439.1_at	-2.576192704	0.000995955
Ljwgs_096323.1_s_at	-2.574111178	0.00819039
TC12970_at	-2.572885602	1.25E-06
Ljwgs_020029.1_s_at	-2.572790695	4.58E-05
gi45634465_at	-2.572632766	3.98E-05
chr3.CM0116.35_at	-2.569028737	0.00230382
Ljwgs_107973.1_at	-2.568510494	0.000147649
Ljwgs_011671.1_at	-2.568489135	2.58E-06
chr2.TM1761.2.3_s_at	-2.561877974	1.50E-08
Ljwgs_086698.1_at	-2.561733898	1.99E-10
TM0445.10_at	-2.560599236	4.23E-07
Ljwgs_016126.1_at	-2.559747361	2.54E-07
chr1.CM0029.45_at	-2.559187909	5.37E-08
Ljwgs_147107.1_s_at	-2.558331129	0.013627772
chr6.CM0140.3_at	-2.555399578	0.000672694
TM0451.1_at	-2.554948036	6.39E-12
TM1571.33_x_at	-2.554184591	1.08E-05
gi45618764_at	-2.553751019	2.19E-07
chr3.TM0649.14_s_at	-2.553663921	0.002690855
chr5.CM0344.27_s_at	-2.553019771	3.23E-08
Ljwgs_042036.1_at	-2.551498955	3.01E-08
chr4.TM0844.11_at	-2.549559046	1.71E-06
gi45350250_at	-2.54529209	0.000482667
chr1.CM0105.58_at	-2.544717203	1.56E-09
chr1.CM0591.42_x_at	-2.541597318	5.75E-05
Ljwgs_018630.2.1_at	-2.541574536	0.000126198
gi11065296_at	-2.540429892	2.67E-07
Ljwgs_041442.1_at	-2.536998858	3.43E-05
chr3.CM0590.36.1_at	-2.535368402	2.06E-05
Ljwgs_035868.1_at	-2.534833108	1.32E-05
Ljwgs_018029.2_at	-2.53456991	2.65E-08
chr5.CM0344.11_at	-2.534106832	0.028212053
Ljwgs_084170.1_at	-2.533748911	3.32E-06
Ljwgs_005884.1.1_at	-2.533729758	3.75E-07
chr4.CM0500.41_at	-2.532325708	4.34E-07
chr2.CM0608.68_at	-2.530458519	5.87E-05
Ljwgs_048197.1_at	-2.52940146	2.26E-05
chr4.TM0555.14.1_at	-2.529098212	8.15E-06
gi7781743_at	-2.527676198	5.18E-05
Ljwgs_047927.1_at	-2.52749594	6.71E-07
chr4.CM0087.62_at	-2.5268955	1.85E-08
Ljwgs_069154.1_at	-2.526708322	1.99E-07
gi7776238_at	-2.526101165	2.59E-06
Ljwgs_021964.1_s_at	-2.524913595	0.001263766
Ljwgs_073004.1_at	-2.523342098	0.00010771
Ljwgs_057311.1_at	-2.521943688	0.007740709
chr5.CM0357.64.1_at	-2.521915799	0.001527804
chr4.CM0182.43_at	-2.521906802	1.03E-07
Ljwgs_014724.2_at	-2.521443212	2.26E-08
Ljwgs_011669.2_at	-2.520985463	8.77E-06
chr2.CM0124.20_at	-2.520914766	0.03538822
chr2.CM0304.24_at	-2.520409482	5.72E-06
Ljwgs_025251.1_at	-2.51968476	0.00016491
Ljwgs_145360.1_at	-2.519618674	8.83E-08
Ljwgs_044509.1_at	-2.51830409	0.000525123
Ljwgs_014004.2_at	-2.516633338	0.002540555
chr4.TM1616.18_at	-2.516175833	5.25E-05
Ljwgs_019059.1_at	-2.515442794	0.000179816
chr2.CM0056.4_at	-2.515089898	8.94E-07
chr3.CM0152.44_at	-2.514793771	1.38E-08
Ljwgs_048461.1_at	-2.513447669	5.29E-06
TC12676_at	-2.508995149	1.18E-09
Ljwgs_085406.1_at	-2.506851933	8.11E-07
Ljwgs_122957.1_at	-2.502515173	0.000136754
Ljwgs_018721.1_at	-2.502302234	6.45E-05
chr3.CM0590.47_at	-2.502222653	1.75E-05
Ljwgs_050066.2_at	-2.500976947	0.002482146
chr2.CM0074.20_at	-2.500750022	3.29E-05
CM0584.19_at	-2.499890487	2.80E-07
TM0763.2_at	-2.499501507	6.96E-06
chr4.CM0003.12_at	-2.498052473	1.91E-07
Ljwgs_068782.1_at	-2.497909004	4.24E-08
Ljwgs_016442.1_at	-2.497449971	1.88E-05
Ljwgs_122888.2_at	-2.494657915	0.00010314
chr6.CM0140.27.1_at	-2.493025445	0.004259724
TM0674.3.1_at	-2.491593163	1.18E-05
TC18682_at	-2.490465073	1.06E-07
chr1.CM0181.13_at	-2.490389783	2.58E-05
chr4.CM0172.19_at	-2.490300715	4.02E-06
gi45350537_at	-2.489630448	6.91E-05
TM1489.10.1_at	-2.485764617	6.27E-07
Ljwgs_062219.1_at	-2.484898991	2.25E-08
gi45408204_at	-2.484740391	4.62E-07
TM1647.12_at	-2.484384487	1.85E-06
Ljwgs_008492.1_at	-2.48362051	5.04E-08
Ljwgs_039618.1_at	-2.481390591	7.58E-08
TM1544.14.1_at	-2.478921214	7.25E-06
chr1.CM0315.40_at	-2.476857266	4.84E-07
Ljwgs_118781.1_at	-2.474927208	0.000158518
Ljwgs_019714.1_at	-2.47484327	3.42E-07
Ljwgs_137301.1.1_at	-2.474346703	0.006692871
Ljwgs_048269.1_at	-2.473999009	9.55E-06
gi6325692_at	-2.472946771	1.78E-07
chr1.CM0122.46_at	-2.472166178	2.23E-10
chr2.CM0018.90_at	-2.471149557	1.48E-06
Ljwgs_064491.1_at	-2.470296469	1.37E-05
chr4.CM0244.29_at	-2.470192533	3.64E-06
TM0846.17_at	-2.468646055	0.031496575
chr1.CM0233.35_at	-2.46815908	3.80E-06
chr4.CM0182.40_at	-2.466398591	2.96E-05
Ljwgs_058827.1_x_at	-2.465971065	8.99E-05
Ljwgs_042820.1_at	-2.465540846	1.47E-06
chr3.CM0590.5_at	-2.464039373	2.85E-05
gi45607359_at	-2.463651107	9.47E-08
Ljwgs_019882.2_at	-2.462923543	5.37E-07
chr4.CM0265.43.2_s_at	-2.462720471	1.10E-08
Ljwgs_035562.1_s_at	-2.462187546	1.24E-08
Ljwgs_075631.1_at	-2.462145693	1.85E-07
Ljwgs_084631.1_s_at	-2.461804376	0.001105258
Ljwgs_019421.1_at	-2.459403801	0.000979554
Ljwgs_020755.1_at	-2.456544313	0.010087281
chr4.TM0844.5.1_at	-2.456512463	0.001432024
chr4.CM0429.35_s_at	-2.454992523	0.000114785
TC19911_at	-2.454323381	0.000151487
chr5.CM0089.126_at	-2.454309345	6.25E-05
Ljwgs_030437.1_at	-2.453039832	0.000467359
Ljwgs_003483.1_at	-2.45159106	2.56E-06
chr3.TM1570.9_at	-2.451310283	1.23E-05
chr1.TM1666.6_at	-2.450914484	0.007867407
chr2.CM0304.16_s_at	-2.450551328	7.53E-06
Ljwgs_060796.1_s_at	-2.449883575	4.98E-06
Ljwgs_106993.1_at	-2.449522338	6.29E-06
TM0990.26_at	-2.449194448	1.23E-06
Ljwgs_009112.2_at	-2.446981246	4.38E-05
Ljwgs_009380.1_at	-2.446943509	1.90E-06
chr6.TM1763.9_at	-2.446917077	5.46E-07
Ljwgs_090769.1_s_at	-2.44664606	0.003177108
Ljwgs_042911.1_at	-2.44597031	7.33E-05
chr2.TM0383.4_at	-2.445780893	1.90E-05
Ljwgs_042925.1_at	-2.444699645	2.65E-08
TM0685.9_at	-2.444683338	0.007490787
Ljwgs_034464.1_at	-2.444561919	7.33E-06
TM1765.1_at	-2.444163772	0.000109294
chr3.CM0590.67_at	-2.443373581	0.02881005
Ljwgs_069018.1_s_at	-2.440030045	5.05E-07
Ljwgs_077946.1_at	-2.438448907	5.14E-07
Ljwgs_011103.4_at	-2.438044106	0.032394284
TM0684.40_at	-2.436194332	1.61E-05
Ljwgs_107689.1_at	-2.435648766	1.53E-05
TM0674.3.3_s_at	-2.434794424	3.80E-06
chr1.TM1767.15_at	-2.43422621	1.48E-07
chr4.CM0003.9.1_at	-2.434136117	6.06E-07
Ljwgs_095001.1_at	-2.434001439	8.26E-08
chr4.TM0555.8.2_at	-2.433161567	7.04E-07
chr5.CM0096.39_at	-2.431277185	2.18E-06
Ljwgs_083741.1_at	-2.426398171	4.44E-07
Ljwgs_056374.1_at	-2.423779442	4.36E-08
chr3.CM0160.49.1_at	-2.423619513	2.14E-08
chr2.CM0191.90_at	-2.422235236	1.34E-05
Ljwgs_143894.1_at	-2.421595284	0.000106304
Ljwgs_018461.0.1_at	-2.421261826	2.27E-06
Ljwgs_015682.2_at	-2.419787525	0.000866973
chr2.CM0304.5_at	-2.419615609	6.69E-06
chr2.CM0177.55_at	-2.418189784	0.000184829
chr6.CM0045.15.1_at	-2.41659978	0.000171789
gi45619016_x_at	-2.41659657	0.000378076
Ljwgs_135830.1_at	-2.416536341	1.63E-05
Ljwgs_059200.1_at	-2.4134751	7.68E-05
Ljwgs_013444.2_at	-2.412756651	0.000307044
TC13083_at	-2.410825584	3.75E-07
Ljwgs_073152.1_s_at	-2.410380933	0.001871624
chr2.CM0304.5_s_at	-2.409153154	6.64E-08
chr3.CM0112.22_at	-2.407589038	2.87E-05
Ljwgs_010369.1_at	-2.406309185	0.000264399
Ljwgs_030233.1_at	-2.406233669	4.57E-06
chr1.CM0544.62_at	-2.404901341	0.000442111
TM0651.26_at	-2.404106615	4.48E-07
Ljwgs_019184.2_at	-2.404018135	0.000168803
chr2.CM0081.24.2_at	-2.403432688	1.78E-06
chr6.CM0055.95_s_at	-2.403036048	1.29E-06
Ljwgs_034536.1_at	-2.401422834	0.000130425
Ljwgs_008055.0.1_at	-2.401359619	0.014063973
Ljwgs_010002.2_at	-2.399839976	7.33E-07
chr3.TM1465.1_at	-2.399441152	2.41E-06
gi45632810_at	-2.398945612	9.40E-07
chr4.TM0555.11_at	-2.397192366	2.17E-10
chr1.CM0318.5.2_at	-2.395767543	2.02E-08
chr2.TM0383.14.1_at	-2.394267755	7.02E-09
Ljwgs_078710.1_at	-2.394180148	0.00115194
Ljwgs_042035.1_at	-2.392755169	6.02E-09
Ljwgs_017917.2_at	-2.392602323	3.20E-09
Ljwgs_033752.2_s_at	-2.392407278	1.53E-05
Ljwgs_085155.1_s_at	-2.39236939	0.001360713
gi13539544_at	-2.392086173	0.006650623
Ljwgs_014385.1_at	-2.391826175	0.002933843
chr5.CM0260.28_at	-2.389983462	0.003930546
gi45414652_at	-2.389867179	0.00046048
Ljwgs_050730.0.1_at	-2.388329303	5.20E-08
Ljwgs_049902.0.1_at	-2.385281675	0.00718573
Ljwgs_033999.1.1_at	-2.384373131	2.95E-07
Ljwgs_024026.1_at	-2.383878595	0.001393951
Ljwgs_010451.2_at	-2.383637464	9.66E-05
Ljwgs_055730.1_at	-2.381525626	0.000154115
gi45349053_at	-2.381255987	2.55E-07
Ljwgs_072776.1_at	-2.381009809	0.000172976
Ljwgs_029025.1_at	-2.380319811	2.60E-06
Ljwgs_129250.1_at	-2.380043366	1.36E-07
chr4.CM0044.11_at	-2.379934326	4.29E-09
Ljwgs_053868.1.1_x_at	-2.379233352	2.41E-05
chr3.CM0111.2_at	-2.377961529	1.60E-07
Ljwgs_091106.1_at	-2.375214811	0.000651546
chr5.CM0953.43_at	-2.374893675	1.30E-05
Ljwgs_011340.0.1_x_at	-2.373399796	0.016637503
Ljwgs_044216.1_at	-2.3733868	1.39E-05
chr3.CM0216.28_at	-2.371800919	9.26E-06
TM0548.14.1_x_at	-2.369079559	7.13E-08
Ljwgs_132897.1_s_at	-2.367933878	3.24E-07
chr2.TM0667.29_at	-2.365730263	2.05E-06
chr3.CM0135.30_s_at	-2.365525947	2.21E-06
chr6.CM0037.41_at	-2.364516388	1.47E-07
Ljwgs_088447.2_at	-2.362761485	0.008438607
Ljwgs_010910.1_at	-2.362748981	3.05E-05
TM0717.19_at	-2.362507551	1.40E-05
chr2.CM0074.3_at	-2.362474506	2.74E-06
TC19066_at	-2.36219847	0.000805631
Ljwgs_031541.1_s_at	-2.360652895	4.20E-06
Ljwgs_046039.1_s_at	-2.357483792	1.41E-07
Ljwgs_057813.1.1_at	-2.357163369	0.000305076
Ljwgs_015370.1.1_at	-2.357163044	0.000347267
Ljwgs_141893.0.1_at	-2.357029624	0.000261004
Ljwgs_047902.1_at	-2.356415356	1.05E-05
Ljwgs_044963.2_at	-2.35500452	4.22E-06
Ljwgs_027928.1_s_at	-2.354392722	0.023634832
Ljwgs_085103.1.1_at	-2.351557864	6.99E-07
Ljwgs_074454.1_at	-2.350374338	0.000506462
chr1.CM0010.5_at	-2.348849844	2.05E-06
chr6.TM0756.3_at	-2.348701166	1.11E-06
chr2.CM0018.94_x_at	-2.348272948	0.000712397
Ljwgs_037820.1_at	-2.347913377	1.93E-07
chr3.CM0127.59_at	-2.347749085	7.92E-07
chr6.CM0066.39.1_at	-2.346557443	0.000104429
Ljwgs_043048.1_at	-2.346457853	0.001623132
chr4.CM0337.30_at	-2.343581452	4.63E-05
chr3.CM0111.37_at	-2.343146307	0.003711994
gi45404919_s_at	-2.340106746	1.17E-09
Ljwgs_012859.2_at	-2.338760773	1.55E-05
Ljwgs_038109.1_at	-2.335170102	2.19E-07
Ljwgs_011423.2_at	-2.333081871	2.55E-06
Ljwgs_003166.2_at	-2.333005559	0.000268822
chr1.CM0010.18_at	-2.329257647	6.73E-05
gi45632904_at	-2.328453609	0.000565471
Ljwgs_082970.1_at	-2.328043121	6.15E-05
chr5.TM0913.18_at	-2.327547828	2.34E-05
Ljwgs_045083.2_at	-2.327420957	0.000887469
chr4.CM0042.119_s_at	-2.326723869	0.000127434
TM1520.27_at	-2.326408787	1.44E-06
Ljwgs_064370.1_s_at	-2.325225107	2.83E-08
Ljwgs_014325.1_s_at	-2.324902214	6.15E-05
Ljwgs_023292.1_at	-2.323586368	0.004120955
TM0572.19_at	-2.3221961	1.19E-08
Ljwgs_065813.1_at	-2.320112046	9.64E-06
chr3.CM0164.11_x_at	-2.31884371	0.000100454
Ljwgs_089716.2_at	-2.318063537	1.58E-05
chr1.CM0109.31_at	-2.316932588	0.009709536
Ljwgs_077163.1_s_at	-2.316914234	5.30E-05
chr1.CM0109.35_s_at	-2.316848476	2.86E-07
chr4.CM0061.12_x_at	-2.31495263	0.008244413
chr3.CM0261.21_at	-2.314647757	0.000956337
Ljwgs_047588.0.1_s_at	-2.312209093	5.04E-08
Ljwgs_028339.1_at	-2.311716094	3.60E-07
Ljwgs_091565.1_at	-2.311333179	4.25E-06
chr3.TM0576.21_s_at	-2.310966295	6.86E-06
chr1.CM0320.57_at	-2.307952612	2.42E-05
TC14814_at	-2.306666362	2.36E-08
Ljwgs_071481.1_at	-2.306001605	1.16E-06
TC20155_at	-2.304761129	7.24E-07
Ljwgs_016640.1_at	-2.304387445	3.35E-09
chr5.CM0773.4_s_at	-2.30363825	0.000596123
chr3.TM0859.14_s_at	-2.303590955	6.53E-05
chr4.CM0182.44_at	-2.302872594	3.73E-05
gi45406519_at	-2.302526695	3.44E-07
Ljwgs_043096.1_at	-2.301081804	1.32E-09
chr2.TM1171.20_at	-2.300395069	4.10E-10
Ljwgs_026989.1_at	-2.299814143	7.07E-07
Ljwgs_054664.1_s_at	-2.299170061	5.16E-07
chr2.CM0018.90_x_at	-2.299154529	1.08E-05
chr6.CM0118.25_at	-2.29835373	2.24E-05
gi45570052_at	-2.297017264	1.60E-09
TC19746_at	-2.296070262	8.90E-06
Ljwgs_042741.1_at	-2.296060435	0.000862173
chr2.CM0081.5.1_at	-2.296039497	1.53E-07
Ljwgs_054664.1_at	-2.295977379	1.07E-07
chr2.CM0903.39_at	-2.295011668	3.12E-07
Ljwgs_055409.2_s_at	-2.292657278	6.27E-05
Ljwgs_021451.2_at	-2.29244487	7.22E-09
chr2.CM0081.38_at	-2.291853241	0.000538686
Ljwgs_045466.1_at	-2.291400246	1.20E-08
Ljwgs_022345.2_at	-2.291340703	2.35E-05
Ljwgs_080980.1_at	-2.291238083	0.002365934
chr6.CM0055.22_at	-2.289034777	1.22E-07
chr6.TM0778.10_at	-2.28833535	0.008138825
chr6.CM0118.27_at	-2.28831476	0.001199784
chr2.CM0132.21_at	-2.287802398	7.23E-05
chr1.CM0579.50_at	-2.285713993	2.59E-06
gi45351719_at	-2.285445748	0.000252295
Ljwgs_012173.1_at	-2.282142204	8.07E-05
chr1.CM0593.48.1_at	-2.279850866	1.68E-08
Ljwgs_113075.1_s_at	-2.279161527	0.043283812
chr3.CM0216.31_at	-2.278117254	6.30E-06
chr3.CM0282.27_s_at	-2.277528455	1.36E-07
Ljwgs_065410.1_s_at	-2.277503694	0.014048627
Ljwgs_020896.1_at	-2.274653078	1.03E-07
Ljwgs_010785.1_at	-2.273665129	3.58E-08
Ljwgs_111580.1_at	-2.273285459	1.87E-06
chr3.CM0070.56_s_at	-2.272679181	6.17E-05
chr6.BM1377.9_at	-2.271217024	3.20E-05
Ljwgs_039494.1_at	-2.270300807	0.000384808
chr3.CM0590.56_at	-2.269268222	0.00183156
chr1.CM0579.45_at	-2.268985982	6.05E-05
Ljwgs_146651.1_at	-2.267136144	1.35E-06
TC15788_at	-2.266827007	4.42E-08
chr4.CM0227.55_at	-2.263655714	5.22E-07
Ljwgs_088977.1_at	-2.263105248	0.000186267
Ljwgs_060952.1_at	-2.26277732	0.000169327
chr1.CM0248.26_at	-2.261929714	2.39E-05
chr5.CM0062.24.1_at	-2.261830018	9.05E-07
Ljwgs_138291.1.1_at	-2.260924176	0.000246215
Ljwgs_046909.1_at	-2.260653603	4.10E-08
chr1.CM0098.41_at	-2.260198445	2.57E-06
chr5.CM1439.22.1_at	-2.260061827	7.26E-08
Ljwgs_146843.1_at	-2.259557413	2.69E-05
gi45412644_at	-2.259139524	0.00027446
chr5.CM0077.65.1_at	-2.258812849	7.04E-05
chr2.CM0018.66_at	-2.257217197	0.000249429
gi45629796_at	-2.25713931	8.14E-05
Ljwgs_127037.1_at	-2.256488675	0.000841775
Ljwgs_029048.1_at	-2.256351539	4.46E-06
Ljwgs_050494.1_s_at	-2.255275345	1.60E-06
chr4.CM0061.12_at	-2.255195674	0.003973141
chr5.CM0909.64_at	-2.254840241	4.86E-06
chr1.CM0105.96_at	-2.254562198	0.00012065
TC19835_at	-2.254368733	1.10E-08
Ljwgs_059336.1_at	-2.253639526	0.00013672
chr1.CM0591.40_x_at	-2.252567416	0.00070769
chr4.TM0238.9_at	-2.252407491	0.002700841
chr2.TM0712.15_x_at	-2.251310872	0.000782218
chr1.CM0593.46_at	-2.251121394	5.04E-07
Ljwgs_044296.1_at	-2.250880983	0.000229435
TM0439.5.1_at	-2.250646839	5.82E-08
chr1.CM0760.1_at	-2.25027698	1.21E-07
Ljwgs_025637.1_at	-2.248787226	0.002071758
Ljwgs_019377.1_at	-2.247574763	1.34E-07
Ljwgs_126552.1_at	-2.245702814	0.000141783
chr5.CM0040.50_s_at	-2.245548097	2.13E-07
TM0451.11.1_at	-2.24520447	0.001251203
Ljwgs_060155.1_at	-2.243772359	0.00074821
Ljwgs_023249.1_at	-2.243465814	0.003483056
chr4.TM0597.10_at	-2.242850642	7.94E-07
chr3.CM0216.36_at	-2.242613403	1.46E-06
Ljwgs_060413.1_at	-2.24073909	0.000313942
Ljwgs_020627.1_at	-2.239208923	0.000727622
chr6.CM0885.25.1_at	-2.239159954	0.001163028
chr3.TM0793.20_at	-2.238221072	0.013254483
Ljwgs_013012.1_at	-2.238113875	1.95E-05
Ljwgs_024280.2_at	-2.238085351	9.10E-06
chr2.CM0373.85_s_at	-2.236002431	0.001087097
gi45625790_at	-2.235617826	0.000254721
Ljwgs_017536.1_s_at	-2.235580728	8.81E-08
chr5.CM0519.58_at	-2.235578905	5.72E-06
chr1.CM0050.1_s_at	-2.234601974	3.08E-06
chr3.TM1367.14_at	-2.234404439	4.66E-07
Ljwgs_045931.2_at	-2.234254272	7.02E-07
Ljwgs_037698.1_at	-2.234176077	3.02E-05
chr3.TM0576.22_at	-2.233754313	2.65E-06
Ljwgs_057716.1_at	-2.231860571	1.02E-05
chr1.CM0113.66_at	-2.231717269	0.00012519
TC9157_at	-2.231553502	2.71E-09
chr1.CM0361.42_at	-2.231015076	2.99E-05
TC15931_at	-2.229832238	7.77E-11
Ljwgs_096249.0.1_at	-2.229523704	3.67E-05
chr3.TM0730.6_s_at	-2.227314554	1.12E-07
TM1700.10_at	-2.226893627	0.000354237
Ljwgs_022462.1_at	-2.226653605	1.73E-05
Ljwgs_121107.2_s_at	-2.226613456	5.60E-05
Ljwgs_010230.1_at	-2.225212289	6.51E-07
chr4.CM0165.2_at	-2.225167955	0.004247822
chr3.CM0216.27_at	-2.224807998	3.30E-06
Ljwgs_079005.1_at	-2.224671814	0.001026005
Ljwgs_006172.2_at	-2.222049441	0.003460908
gi45632748_at	-2.219930289	2.88E-08
TM0547.3.1_at	-2.219522287	1.39E-05
chr2.CM0177.70_at	-2.219402963	5.54E-08
Ljwgs_093094.1_s_at	-2.218257034	2.97E-05
Ljwgs_079986.1_s_at	-2.217540541	0.00129332
Ljwgs_098483.1_s_at	-2.217362872	9.32E-08
Ljwgs_021666.1_at	-2.216567162	0.000328502
Ljwgs_016734.2_at	-2.215548116	9.43E-06
chr4.CM0128.2_s_at	-2.214562368	0.000583836
chr4.CM0073.105_at	-2.213735803	9.52E-10
chr3.CM0452.11_at	-2.213268743	0.00010663
Ljwgs_025778.1_at	-2.211950955	6.11E-06
TC18018_at	-2.211594956	0.000124473
Ljwgs_025455.1_at	-2.210866263	5.09E-05
Ljwgs_017454.2_at	-2.209921634	4.74E-08
Ljwgs_025523.1.1_s_at	-2.209517675	0.001828049
TM1472.14_at	-2.208954036	0.002679392
Ljwgs_128912.1_at	-2.208357624	0.000514563
chr4.CM0025.29_at	-2.205970517	6.15E-07
Ljwgs_007589.1_at	-2.205672654	4.53E-09
Ljwgs_084215.1_at	-2.205220472	0.008058502
Ljwgs_017740.1_at	-2.204784226	0.000348896
chr2.CM0191.69_at	-2.204295527	8.29E-07
Ljwgs_051238.1_at	-2.204047644	2.56E-06
Ljwgs_110331.2_at	-2.203724704	5.13E-06
chr4.CM0429.2_at	-2.202480777	1.22E-06
chr2.CM0210.20.4_s_at	-2.202277648	0.000246404
Ljwgs_052124.1_at	-2.201937496	1.83E-05
Ljwgs_018057.1_at	-2.201377322	0.000249814
chr2.CM0323.74_at	-2.199521912	0.000255825
Ljwgs_030394.1.1_at	-2.199326505	0.000133414
gi45400498_x_at	-2.199249302	2.26E-06
TC11316_at	-2.198779383	0.000191835
chr4.CM0194.22_s_at	-2.198641686	0.005784007
Ljwgs_008656.2_at	-2.19706093	0.000143598
chr5.TM1323.7_at	-2.196683004	8.78E-08
Ljwgs_011950.1_at	-2.196481165	0.003749507
chr4.CM0173.31_s_at	-2.196145714	3.79E-06
Ljwgs_079584.1_at	-2.195206739	0.0037485
Ljwgs_073504.1_at	-2.194820016	0.00084211
Ljwgs_018247.1_at	-2.194281961	2.67E-06
Ljwgs_003481.1_at	-2.193930539	1.02E-06
chr6.TM1763.5.2_at	-2.193891257	1.04E-05
gi45625346_at	-2.18954292	6.01E-08
Ljwgs_096799.1_at	-2.18746721	0.010200237
chr1.CM0023.41_at	-2.186229118	4.09E-05
Ljwgs_046844.2_at	-2.185794535	2.63E-08
chr6.CM0539.6_at	-2.184187895	4.93E-07
Ljwgs_015518.1_at	-2.184133535	1.27E-06
Ljwgs_029460.1_s_at	-2.183787702	0.003819014
gi45572323_at	-2.181973102	5.80E-06
gi7788408_at	-2.181862987	0.01902127
Ljwgs_078032.1_at	-2.178152038	0.005113404
chr5.CM0200.92_at	-2.177356739	6.90E-05
Ljwgs_040039.1_at	-2.177220474	7.28E-08
chr3.TM1367.12_at	-2.175401893	0.000423232
chr3.CM0135.31_at	-2.17308637	2.83E-05
Ljwgs_044439.1_at	-2.172585621	1.87E-07
Ljwgs_100828.2_at	-2.170293333	0.02705005
Ljwgs_039016.1_s_at	-2.16837098	4.19E-07
chr6.CM0082.12_at	-2.16754348	2.77E-07
chr4.CM0165.30_at	-2.162178514	0.00020018
Ljwgs_110344.1_at	-2.161711655	0.004203409
Ljwgs_013837.0.1_at	-2.161636722	2.67E-07
gi7678557_at	-2.160596496	1.01E-06
Ljwgs_049973.1_at	-2.16051223	1.07E-06
Ljwgs_072121.1_at	-2.158217594	1.08E-05
gi45396925_at	-2.157777871	0.000125773
chr1.CM0105.49_at	-2.157745138	1.17E-06
Ljwgs_045180.1_at	-2.157255803	2.12E-08
Ljwgs_006391.1_at	-2.155679342	0.002483101
chr4.CM0256.18_at	-2.155625245	1.27E-05
chr3.TM0426.8_at	-2.154888074	4.20E-07
chr2.CM0304.65_at	-2.153809437	5.36E-08
Ljwgs_021113.1_at	-2.152590383	2.89E-05
chr3.TM1367.12.1_at	-2.152088986	0.000378172
Ljwgs_065932.1_s_at	-2.151803756	1.64E-06
chr3.CM0127.38_at	-2.151277839	3.59E-06
chr2.CM0272.67_at	-2.150993061	0.013726724
Ljwgs_108969.1_at	-2.15075618	1.08E-05
Ljwgs_047449.1_at	-2.149614077	1.19E-07
Ljwgs_005979.3_at	-2.148782547	0.000145976
chr3.TM0745.25_at	-2.148736658	1.22E-09
chr4.CM0073.105.1_at	-2.148333379	5.80E-08
gi45614698_at	-2.146900912	1.79E-06
gi45410243_at	-2.146847107	6.66E-08
Ljwgs_026935.1_s_at	-2.1458856	1.66E-06
Ljwgs_042686.1_s_at	-2.145849343	2.18E-06
Ljwgs_017665.0.1_at	-2.145705956	0.000172189
chr6.TM1374.5_at	-2.145109787	8.14E-06
gi45633901_at	-2.143218503	6.68E-05
chr4.CM0026.31.1_x_at	-2.142906806	1.20E-06
chr2.CM0018.54_x_at	-2.142897078	0.008218798
chr1.CM0544.52.2_at	-2.141871879	0.000155135
Ljwgs_119351.2.1_s_at	-2.141794339	0.001651559
Ljwgs_034603.2_at	-2.14141739	0.000694384
Ljwgs_148727.1_at	-2.141265566	8.45E-05
Ljwgs_055091.1_at	-2.141248805	0.018051415
gi45349770_x_at	-2.140182371	4.08E-06
chr6.CM0118.64_at	-2.139394305	0.013929742
TM0651.12.2_at	-2.138830847	1.37E-06
Ljwgs_068528.1_at	-2.137984782	2.30E-06
Ljwgs_055661.1_s_at	-2.136583603	0.000255534
Ljwgs_009447.1_at	-2.136214243	2.40E-06
chr4.CM0042.16_at	-2.135973639	3.89E-05
Ljwgs_064183.1_at	-2.135864654	1.80E-06
Ljwgs_030969.0.1_at	-2.135834451	3.60E-11
TM0674.3_at	-2.134984647	5.37E-05
TM0451.11_at	-2.133711768	4.15E-09
chr2.CM0373.79_s_at	-2.133540562	0.014015296
Ljwgs_102083.1_at	-2.133535053	4.04E-08
chr3.CM0160.43.1_at	-2.132431866	0.000174603
chr3.CM0590.56_x_at	-2.132212072	0.003305792
TM1556.22.1_at	-2.131908172	1.55E-05
Ljwgs_065118.1_at	-2.131259797	0.002649514
chr4.TM0555.12_at	-2.129352676	0.000160083
Ljwgs_042730.1_s_at	-2.129344411	1.06E-06
chr2.CM0749.26_at	-2.129051345	3.74E-06
chr1.CM0088.14_at	-2.128541217	1.45E-06
Ljwgs_033110.1_at	-2.128419808	7.16E-08
chr3.CM0115.59_at	-2.128380841	0.025074248
chr1.TM0812.28_at	-2.127904351	4.66E-06
gi45412948_at	-2.126664611	2.97E-05
chr4.CM0170.19_at	-2.126617404	1.05E-05
TM1709.12_at	-2.12617363	0.004104467
Ljwgs_047986.1_at	-2.126021673	0.003840488
chr4.CM0100.4_at	-2.12510824	0.01761271
chr5.CM0086.4_at	-2.12504085	2.27E-07
Ljwgs_013318.1_at	-2.123506996	0.011553797
chr5.CM0773.24_at	-2.12276098	1.03E-09
chr6.CM0118.62_s_at	-2.122239833	2.08E-05
Ljwgs_104694.1_s_at	-2.121767812	0.000722933
Ljwgs_027949.1_at	-2.12115487	9.06E-07
Ljwgs_024678.1_at	-2.120470791	2.86E-06
Ljwgs_061248.1.1_at	-2.119475028	0.001265965
chr5.CM0096.34_at	-2.119374216	0.000528556
Ljwgs_054325.1_at	-2.118633232	0.003467371
Ljwgs_059850.1_at	-2.118253101	0.047898218
chr5.CM0260.25_at	-2.118190411	2.03E-11
gi45634141_at	-2.118184867	5.96E-07
Ljwgs_103120.1_at	-2.117084993	1.60E-06
TM0556.5_at	-2.115957355	4.06E-05
Ljwgs_073037.1_at	-2.115823712	2.21E-05
chr2.CM0250.2_at	-2.115797365	6.04E-06
TM1149.18.2_s_at	-2.115206986	1.97E-05
Ljwgs_056227.1_at	-2.115022891	0.000595262
chr3.TM0426.4_at	-2.114933927	3.28E-05
Ljwgs_031325.1_s_at	-2.112489898	1.46E-06
chr2.CM0060.18_at	-2.112466236	3.95E-08
Ljwgs_020559.2_at	-2.112071763	0.000662188
Ljwgs_024370.1_at	-2.111840824	5.80E-06
TC9426_at	-2.111797056	3.89E-09
chr2.CM0346.18_at	-2.110328159	5.60E-07
Ljwgs_009760.1_at	-2.109986482	0.000106404
Ljwgs_042203.1_at	-2.109093812	5.78E-07
chr5.CM0048.37_at	-2.108925598	3.44E-12
gi45405222_at	-2.108906288	0.000242685
Ljwgs_045511.1_s_at	-2.106432423	0.024138576
chr4.CM0659.40_at	-2.106088517	4.08E-07
Ljwgs_125405.1_s_at	-2.105809562	1.23E-09
Ljwgs_040155.1_at	-2.105414214	0.000400531
chr5.CM0519.59.1_x_at	-2.105365062	0.005688852
Ljwgs_017911.1_at	-2.105297259	5.47E-05
Ljwgs_068415.1_s_at	-2.104416666	2.07E-05
Ljwgs_125911.1_s_at	-2.104376101	5.79E-07
chr2.CM0018.81_at	-2.102634785	1.00E-06
Ljwgs_066351.1_at	-2.102250683	4.55E-06
chr4.CM0100.38.3_s_at	-2.102187468	0.000374237
chr4.CM0265.18_at	-2.101731306	2.49E-08
chr2.CM0210.47_x_at	-2.099612322	0.000249429
Ljwgs_055505.1_at	-2.099522798	3.87E-10
Ljwgs_021886.2_at	-2.099309652	0.000748995
TM1624.5_at	-2.099256411	0.000815708
Ljwgs_130169.1.1_s_at	-2.098756425	0.02559801
Ljwgs_007437.1_at	-2.098526932	0.00153473
TC14624_at	-2.097793558	2.16E-07
Ljwgs_020762.1_at	-2.097530833	0.00027245
Ljwgs_013562.2_at	-2.097460776	0.005656372
Ljwgs_030909.1_at	-2.096765487	0.000200829
chr1.CM0125.3_at	-2.096573674	3.93E-05
Ljwgs_017261.1_at	-2.095816889	0.000293079
Ljwgs_072640.1_at	-2.095595637	2.50E-06
Ljwgs_145237.1_at	-2.095054142	0.000151155
Ljwgs_059672.1_at	-2.094761081	9.63E-08
chr3.CM0155.7_at	-2.094401329	6.55E-06
chr2.TM1659.12_at	-2.093918818	0.00026575
Ljwgs_130071.1_at	-2.09374504	2.72E-07
chr5.CM0095.15_at	-2.09307436	3.58E-05
Ljwgs_013510.2_at	-2.092707642	5.31E-05
Ljwgs_049915.1_at	-2.09066106	2.18E-06
Ljwgs_018515.2_at	-2.089981205	0.029709498
chr5.TM1323.19.1_at	-2.089855163	3.44E-05
TM1443.6_at	-2.089622431	1.15E-08
gi45625192_at	-2.088638754	4.56E-05
Ljwgs_019741.2_at	-2.088596459	0.000167476
chr4.CM0119.36_at	-2.088327128	3.79E-05
chr1.CM0600.5_at	-2.086806076	6.29E-08
Ljwgs_010085.0.1_s_at	-2.086536172	0.001484118
chr2.CM0373.81_at	-2.086083191	0.003044242
chr4.CM0525.12_at	-2.086049086	1.28E-05
Ljwgs_043399.2_at	-2.08349	0.000553839
Ljwgs_047698.1_at	-2.083347444	3.56E-06
chr5.CM0299.26_at	-2.082144945	1.72E-08
gi45637659_at	-2.0774978	9.12E-05
chr2.CM0177.53_at	-2.077350428	1.20E-06
Ljwgs_084939.1_at	-2.075533696	7.79E-09
chr2.CM0272.27_at	-2.07455354	9.29E-06
Ljwgs_051232.1_at	-2.07423821	0.004604184
TM0763.9_at	-2.073735015	1.37E-06
chr1.CM0027.22_at	-2.072080231	0.000290666
TM0780.9_at	-2.071527427	5.57E-06
Ljwgs_083754.1_s_at	-2.071286152	5.97E-08
Ljwgs_056505.1_at	-2.070175751	3.67E-05
Ljwgs_104117.1.1_at	-2.070172383	0.00034042
TC12313_at	-2.069716074	8.49E-08
chr1.CM0206.152_at	-2.069705553	0.001110922
chr1.TM1635.18_at	-2.069643569	6.65E-05
Ljwgs_015736.1_at	-2.069591725	0.000627653
chr1.CM1255.32_at	-2.0694702	0.000171161
Ljwgs_025174.1_s_at	-2.068889693	0.002597203
chr4.CM0073.39_at	-2.06883309	2.79E-07
Ljwgs_024479.1_s_at	-2.06868839	0.001024466
TC11558_at	-2.064823915	0.001707461
chr4.TM0387.21_at	-2.063865858	1.79E-06
gi45398403_at	-2.063344301	0.002700186
Ljwgs_040903.1_at	-2.063069139	1.46E-05
Ljwgs_146045.1_at	-2.061846714	9.34E-06
chr1.CM0215.42_at	-2.060186405	1.30E-05
TC17371_at	-2.059774765	6.10E-05
TC13409_at	-2.05928573	0.019043269
chr1.CM0105.33.1_at	-2.058898959	0.000259242
Ljwgs_144365.1_at	-2.058109431	3.15E-05
TM0326.13_s_at	-2.057634432	0.000509881
Ljwgs_030365.1_at	-2.057433675	1.17E-06
Ljwgs_061651.1_at	-2.057322669	1.47E-06
Ljwgs_081569.1_x_at	-2.056611106	1.57E-06
Ljwgs_106290.1_at	-2.054817163	0.000682468
chr1.TM0240.20_at	-2.054273767	3.60E-08
Ljwgs_008568.2_at	-2.054033993	0.000195172
chr2.CM1150.35_at	-2.053554142	0.015965845
Ljwgs_035378.1_at	-2.053511005	2.49E-09
Ljwgs_087885.1_s_at	-2.052734057	1.02E-06
chr6.TM0830.9_at	-2.05272832	0.045939959
Ljwgs_030376.1_at	-2.052298582	0.002130336
Ljwgs_060223.1_at	-2.049980208	2.92E-08
Ljwgs_047529.1_at	-2.04818586	0.000364429
chr5.TM0872.11_at	-2.047040152	3.17E-05
Ljwgs_033347.1_at	-2.046564685	0.000131458
Ljwgs_077860.1_at	-2.046017383	0.000520806
Ljwgs_010144.1_at	-2.045027065	4.08E-07
Ljwgs_023990.1_at	-2.044383958	1.31E-07
Ljwgs_025682.1_at	-2.044350104	0.003273443
CM0385.25.1_at	-2.043792189	7.56E-05
Ljwgs_026810.1_at	-2.043199386	0.000981026
Ljwgs_035769.1_at	-2.042993465	1.10E-06
Ljwgs_129730.1_at	-2.042654222	1.05E-05
CM1488.38_at	-2.042091045	2.78E-06
chr2.CM0168.48_at	-2.042037336	2.34E-06
TC18621_at	-2.041968158	0.000291315
chr4.CM0333.26.1_at	-2.041138392	1.08E-05
TC18527_at	-2.040831057	1.21E-09
BM1386.36.2_at	-2.040531276	0.00048491
chr4.CM0046.12_at	-2.039473993	0.00011766
chr2.CM0783.28_at	-2.039154936	4.95E-06
Ljwgs_021753.1_at	-2.038337783	1.51E-05
Ljwgs_117595.1_at	-2.037663554	8.91E-07
chr4.CM0042.87_at	-2.037286738	6.76E-06
gi45349748_at	-2.037255941	0.000101375
Ljwgs_133708.1_at	-2.037018228	3.00E-05
chr6.TM0830.20_at	-2.036686202	3.22E-07
chr5.TM0872.5.1_at	-2.036204135	0.00015224
Ljwgs_027806.2_at	-2.03575549	0.000409
chr4.CM0042.2_at	-2.034784431	5.47E-06
Ljwgs_098535.1_at	-2.033062194	0.001341063
TM1634.2_s_at	-2.032160534	0.000224339
Ljwgs_022459.1_at	-2.032146857	1.61E-05
chr4.CM0265.18.1_at	-2.031969176	3.85E-07
Ljwgs_046729.1_at	-2.031146506	0.023641138
Ljwgs_041627.1_at	-2.030884008	0.000105129
Ljwgs_005410.1_at	-2.030697885	4.16E-07
chr4.CM0337.33_at	-2.030141606	0.000121462
Ljwgs_066052.1_at	-2.028892844	0.000161467
gi45617885_at	-2.027513657	2.24E-05
chr3.TM0649.4_at	-2.027413583	1.17E-05
Ljwgs_092245.1_s_at	-2.027258496	0.006420774
Ljwgs_021207.1_s_at	-2.027010621	0.000187477
Ljwgs_055107.1_s_at	-2.026419057	3.27E-09
gi45350940_at	-2.024596892	7.78E-05
Ljwgs_011080.0.1_at	-2.022746639	1.97E-07
Ljwgs_046862.1_at	-2.021559604	4.16E-05
Ljwgs_040898.1_at	-2.021552915	1.20E-08
chr5.CM0956.11_s_at	-2.021310331	0.007089678
Ljwgs_079566.1_at	-2.021299164	1.51E-05
Ljwgs_015304.1_at	-2.020706608	6.39E-05
TM0548.14.1_at	-2.02022025	4.40E-06
chr3.TM1570.11_at	-2.019690489	1.24E-08
Ljwgs_017261.1_x_at	-2.01944063	0.000450152
chr1.CM0078.29.1_at	-2.019422616	1.57E-06
chr3.TM1222.3_at	-2.01939985	1.85E-08
gi45638596_at	-2.01888865	2.48E-07
chr2.TM0871.19.2_x_at	-2.018408346	0.015085255
chr5.CM0494.22_s_at	-2.017800532	0.002228467
Ljwgs_100584.1_s_at	-2.016406099	1.28E-06
Ljwgs_035433.1_s_at	-2.016363276	6.71E-06
Ljwgs_032373.1_s_at	-2.015676346	0.021410914
Ljwgs_009731.1_at	-2.015636096	1.32E-06
Ljwgs_016286.1_at	-2.015204824	4.69E-09
Ljwgs_014332.1_at	-2.012061312	0.000595938
Ljwgs_053535.1_at	-2.011582543	1.09E-08
Ljwgs_009813.3_at	-2.010633909	1.76E-05
Ljwgs_062906.1_at	-2.009956108	0.00010273
gi13879480_at	-2.008318858	9.76E-08
Ljwgs_011370.1_at	-2.008304258	0.000121373
chr2.TM1517.14_at	-2.008277483	0.000446217
Ljwgs_010474.1_at	-2.00763112	0.002238404
chr2.TM0889.4_at	-2.006650259	0.006011607
Ljwgs_145788.1_at	-2.005944646	7.51E-05
chr1.TM0240.23_at	-2.005683989	1.03E-08
chr1.CM0269.30_at	-2.005550207	3.12E-07
chr6.CM0885.6_at	-2.005160046	0.012817332
Ljwgs_024622.1_at	-2.005099756	0.000341183
chr1.CM0105.25_at	-2.005096255	9.81E-05
Ljwgs_054388.1_at	-2.004788139	8.00E-05
Ljwgs_094380.1_at	-2.004005925	0.015085972
Ljwgs_074952.1_at	-2.002698278	0.002374435
chr4.TM0597.25.1_at	-2.002526672	1.97E-05
gi45400285_at	-2.002297881	3.70E-07
Ljwgs_075339.1_at	-2.002201418	0.000171998
chr6.TM0317.15_at	-2.001751208	9.32E-05
Ljwgs_029717.1_at	-2.000866984	0.006219137
Ljwgs_018143.1_s_at	-2.000521161	2.13E-05
Ljwgs_009422.4_at	-2.000016164	2.45E-06
gi45401371_at	-1.999632956	2.64E-05
TM1471.33_at	-1.999476117	1.32E-06
Ljwgs_073038.1_at	-1.999301622	0.00032705
Ljwgs_111595.1_at	-1.997849213	0.000545816
Ljwgs_018201.2_at	-1.994998164	7.03E-06
Ljwgs_030895.1_at	-1.994576691	1.66E-05
Ljwgs_047700.1_s_at	-1.99454073	1.01E-07
Ljwgs_061475.1_at	-1.993560307	0.00017121
Ljwgs_054485.1_at	-1.99254698	4.98E-05
TM1445.10_at	-1.992357143	1.35E-07
chr6.TM0085.11_at	-1.99149534	6.29E-05
chr4.TM0238.8_at	-1.991371988	2.33E-07
chr6.TM0367.14_at	-1.990011753	0.00158042
Ljwgs_060874.1_at	-1.988706	6.55E-06
chr5.CM0096.34.1_at	-1.987812122	0.000464122
chr1.CM0248.10_at	-1.987651477	0.000523264
chr5.CM0299.29_s_at	-1.987386822	1.88E-05
Ljwgs_019630.1_at	-1.987379088	7.48E-06
CM0385.25_at	-1.986804915	3.04E-05
Ljwgs_007441.1_at	-1.985310047	8.77E-08
chr5.CM0200.117_at	-1.984790001	0.01698042
chr5.CM0519.59.1_at	-1.983276783	0.008027779
chr4.CM0399.43_at	-1.982099367	2.60E-09
TM1611.15_at	-1.98202386	1.92E-06
Ljwgs_011803.1_at	-1.981464151	2.27E-05
chr2.CM0249.11_at	-1.981316986	6.40E-06
Ljwgs_003514.1_at	-1.980987404	0.000177858
Ljwgs_064173.1_at	-1.980705314	9.21E-06
Ljwgs_118132.1_at	-1.98041651	2.12E-07
TM1571.10_at	-1.980376963	0.02737348
gi45626277_at	-1.980310992	5.45E-09
gi45629188_at	-1.98023318	7.24E-08
chr5.CM0096.33_at	-1.980228922	5.72E-09
chr3.CM0406.26_s_at	-1.979672177	0.000631606
Ljwgs_059224.1_at	-1.978279237	0.000479385
TC13615_at	-1.978015546	3.03E-05
chr1.CM0544.8_at	-1.976729225	6.94E-08
chr3.TM1089.3_s_at	-1.976687847	0.000204944
chr4.CM0182.27_at	-1.976444779	5.53E-06
chr6.CM0055.37.1_at	-1.976320679	0.001271514
chr3.CM0135.12.4_at	-1.975224884	0.003123746
Ljwgs_042635.1_s_at	-1.974687421	3.98E-05
chr3.CM0396.42_s_at	-1.974258514	5.10E-06
chr4.CM0003.8_at	-1.97328887	0.002206053
Ljwgs_013247.1_at	-1.971140873	0.000389194
Ljwgs_023753.1_at	-1.970763834	0.008028775
Ljwgs_066236.1_at	-1.968127549	2.18E-05
chr6.CM0057.19_at	-1.967416517	3.66E-07
Ljwgs_010942.1.1_at	-1.966894168	0.00014329
Ljwgs_090598.1_at	-1.966424003	0.000127207
chr4.TM0844.21_at	-1.965650097	1.21E-06
chr2.TM0490.19_at	-1.964312358	0.025740176
gi6006794_at	-1.963892491	0.000221638
chr4.CM0119.29_at	-1.962467079	0.000194581
Ljwgs_012520.2_at	-1.96200058	2.71E-05
chr4.CM0234.9_at	-1.959121839	1.27E-05
TM1408.2_at	-1.958604515	0.000221144
Ljwgs_125987.1_s_at	-1.95856364	6.41E-05
Ljwgs_047708.1_s_at	-1.958055931	0.007674766
Ljwgs_020875.1_at	-1.958007781	0.003050717
Ljwgs_027693.1_at	-1.957977744	8.30E-08
chr1.CM0410.32_at	-1.957949152	1.40E-05
Ljwgs_098399.1_s_at	-1.957515768	9.82E-05
gi45413571_at	-1.956727431	0.005369888
Ljwgs_032373.1_at	-1.956539078	0.010739464
gi8514596_at	-1.956143315	0.008836447
chr5.CM0071.31.1_at	-1.954275694	0.002245978
chr3.TM0407.17_at	-1.95425236	2.54E-05
Ljwgs_047219.1_at	-1.954120247	0.000723843
chr5.CM0200.51_at	-1.953814258	2.15E-08
chr5.CM0200.64_at	-1.951795878	2.71E-09
Ljwgs_063286.1_at	-1.951268346	8.65E-06
Ljwgs_094281.1_at	-1.950978049	2.63E-07
gi45634997_at	-1.950493053	0.002122973
chr2.CM0373.3_at	-1.95036722	2.07E-06
gi45400498_at	-1.949193276	5.65E-05
TC10441_at	-1.949113076	0.019236406
Ljwgs_097658.1_at	-1.949060266	0.000541656
chr2.CM0249.63.3_s_at	-1.948618623	2.37E-05
Ljwgs_030337.1_at	-1.94844613	2.27E-06
Ljwgs_078413.1_at	-1.947850531	3.38E-09
TM1623.18_at	-1.947595738	0.00021256
chr3.TM0506.24_s_at	-1.946884242	0.000214235
chr1.TM0487.2_at	-1.946298884	0.000125192
Ljwgs_128958.1_at	-1.945655038	0.000699299
chr2.TM1659.13_at	-1.945382399	3.12E-08
Ljwgs_043599.1_s_at	-1.945357204	3.17E-05
Ljwgs_029527.1_at	-1.9453386	0.000926343
Ljwgs_133315.1_s_at	-1.945195703	9.92E-05
chr2.CM0304.4_at	-1.94409369	1.28E-05
gi45627348_at	-1.943333166	2.06E-06
chr5.CM0077.83_at	-1.94326624	0.001893077
chr3.CM0070.57_at	-1.943070418	0.020012034
chr5.CM0909.52_at	-1.942706189	0.000173776
chr2.CM0168.31_at	-1.942183831	0.012767985
Ljwgs_137198.1_at	-1.941612739	8.21E-06
chr5.CM0519.6_at	-1.941441787	1.01E-05
chr2.CM0099.5_s_at	-1.939557078	4.00E-05
chr3.CM0127.31_at	-1.936789878	1.81E-05
Ljwgs_037968.1_s_at	-1.936690827	1.00E-05
Ljwgs_052523.1_at	-1.934787815	0.000531073
CM1488.37_x_at	-1.933697013	0.024966195
chr4.CM0194.46_at	-1.932917041	0.014136084
Ljwgs_053236.1_at	-1.932642966	1.18E-08
gi45413348_at	-1.932225298	0.000243834
Ljwgs_007123.1_at	-1.930986341	2.32E-06
chr4.CM0170.37_at	-1.930775925	1.03E-07
chr4.TM0555.4.2_at	-1.930432133	3.74E-08
Ljwgs_003272.0.1_at	-1.930147087	0.000130182
gi45349503_at	-1.93005091	1.95E-07
Ljwgs_040276.2_at	-1.929781832	2.13E-05
TM1224.4_at	-1.929072565	0.029645193
Ljwgs_058827.1_at	-1.928565996	0.003804829
Ljwgs_017574.2_at	-1.928298181	0.001944871
Ljwgs_076238.1_at	-1.928049995	0.015184434
chr1.CM0113.49_at	-1.92707151	0.000907768
Ljwgs_033912.1_at	-1.926908389	0.000115074
Ljwgs_030504.2_at	-1.926393896	3.00E-09
chr3.CM0590.24.1_at	-1.926255203	2.27E-07
chr6.TM1763.5_at	-1.925044929	0.040264003
Ljwgs_064272.1_at	-1.924944626	7.07E-06
chr4.CM0256.7_at	-1.924588464	0.000106177
chr3.TM0416.16_at	-1.924286621	0.010098413
chr4.CM0075.6_at	-1.923018255	3.81E-08
Ljwgs_049564.1_at	-1.922956796	0.016195985
Ljwgs_120876.1_s_at	-1.92265756	0.008271423
Ljwgs_019097.1_s_at	-1.9224163	0.000253723
chr6.CM0041.38_at	-1.922265142	0.000184085
Ljwgs_016351.1_at	-1.919841591	2.02E-06
Ljwgs_046937.1_at	-1.919633205	5.61E-06
chr5.CM0089.45_s_at	-1.918972195	4.26E-05
TM0581.12_s_at	-1.918729469	0.003158625
Ljwgs_084051.1.1_at	-1.917488185	0.000383928
Ljwgs_013135.2_at	-1.917282612	0.00086821
chr4.CM0654.25_at	-1.917193368	0.006613584
gi45352508_at	-1.916809584	0.000481998
Ljwgs_084705.1_at	-1.916280714	0.000652534
gi45637466_at	-1.916229975	2.92E-06
Ljwgs_064373.1_at	-1.915428868	0.000727522
Ljwgs_011755.1_at	-1.91392614	0.001052243
Ljwgs_052774.1_at	-1.913670564	3.09E-05
chr3.CM0241.78_at	-1.913452847	0.001511629
Ljwgs_133042.1_at	-1.913206511	1.28E-05
Ljwgs_096088.1_x_at	-1.912973446	1.49E-06
chr5.CM0909.51_at	-1.912564227	2.52E-05
Ljwgs_014847.1_at	-1.912535402	9.56E-06
TM1490.12_at	-1.91195903	0.000134394
chr1.CM0017.48_at	-1.909709479	1.16E-05
gi45348968_at	-1.909564807	3.05E-05
Ljwgs_048536.1_at	-1.908121058	1.72E-08
Ljwgs_054015.2_at	-1.907332979	6.93E-05
gi1370171_at	-1.907141039	5.05E-08
gi45411354_at	-1.906628362	1.31E-06
Ljwgs_090372.1_s_at	-1.906397345	2.73E-06
TC17256_at	-1.906247544	0.000557054
TM1489.5_at	-1.905429523	0.042812421
Ljwgs_062702.1_at	-1.905352523	1.09E-07
Ljwgs_015765.1_at	-1.903801887	6.96E-05
Ljwgs_010904.2_at	-1.903456547	3.40E-08
Ljwgs_017819.1_s_at	-1.903342268	0.004538753
Ljwgs_007705.1_at	-1.903112911	0.000316595
TC19670_at	-1.901550616	7.57E-08
chr3.CM0059.39_at	-1.901272852	0.000225762
Ljwgs_085985.1_x_at	-1.90052252	0.00712054
chr5.CM0062.27_at	-1.900083135	3.26E-05
Ljwgs_017879.1_s_at	-1.898838082	0.002609449
Ljwgs_102491.1_x_at	-1.898696197	0.00212492
chr4.CM0244.78_at	-1.898081624	3.92E-07
Ljwgs_050597.1_at	-1.897442379	6.27E-05
chr4.CM0079.39_at	-1.897050775	4.10E-05
Ljwgs_005382.2_at	-1.896794841	0.002995383
Ljwgs_118123.1_at	-1.896097166	0.000216811
chr3.CM0208.12_at	-1.895561531	0.017607121
TM1490.15.1_at	-1.895460314	8.58E-05
chr4.CM0128.55_at	-1.894397769	2.76E-05
chr4.TM0555.4.1_at	-1.892068066	8.21E-06
Ljwgs_012807.2_at	-1.890736669	0.009193469
Ljwgs_012959.1.1_at	-1.890294149	0.010341586
TC9081_at	-1.890122167	0.010783502
Ljwgs_065095.1_at	-1.889876305	6.01E-05
Ljwgs_121793.1_at	-1.889716034	1.43E-05
chr1.CM0361.63_s_at	-1.888726417	0.000719834
chr5.CM0077.27_s_at	-1.888043988	0.000845576
Ljwgs_125561.1_at	-1.887948876	9.53E-05
chr6.CM0055.92_at	-1.887500767	1.39E-05
chr4.TM1309.11_s_at	-1.887485756	0.001469371
gi45350312_at	-1.887141712	7.07E-06
Ljwgs_052588.1_s_at	-1.886260048	7.86E-09
TC13718_at	-1.885390048	0.000112284
gi45355162_at	-1.885338485	2.80E-06
chr1.CM0032.25_at	-1.885150851	1.08E-06
chr5.CM1439.22_at	-1.883484598	2.33E-05
Ljwgs_074529.1_at	-1.883197708	0.013540048
chr3.CM0460.26.1_at	-1.88297971	0.000229371
chr1.TM0671.21.1_at	-1.882139719	1.69E-07
chr2.TM0053.11_at	-1.881788464	3.51E-08
gi3695058_at	-1.881730423	1.29E-08
chr2.CM0262.15.1_at	-1.87907132	6.36E-06
chr1.CM0113.8_at	-1.87864801	1.81E-05
chr6.TM1374.19_at	-1.877204643	0.00093442
Ljwgs_024996.2_s_at	-1.875250218	2.20E-06
Ljwgs_053717.1_s_at	-1.875016407	0.00388303
chr5.TM0852.4.1_at	-1.874822822	0.000218813
chr4.CM0170.23_at	-1.874175652	2.57E-10
Ljwgs_044546.1_at	-1.873177408	0.0001358
Ljwgs_126560.2_at	-1.872731156	0.012981805
Ljwgs_071948.2_at	-1.872256491	1.10E-07
chr4.CM0061.30_s_at	-1.872249198	0.008718575
Ljwgs_029176.1_at	-1.871979378	1.47E-07
TM0706.17_at	-1.871891719	9.62E-05
Ljwgs_136836.1_at	-1.871171787	1.52E-05
Ljwgs_114457.1_at	-1.870942076	0.005486645
chr1.CM0105.115_s_at	-1.870592061	0.000944237
TM0780.15_at	-1.870462206	0.000752568
Ljwgs_065727.1_at	-1.869880335	3.74E-06
Ljwgs_014729.1_at	-1.867611432	0.000337204
Ljwgs_023536.1_at	-1.866569822	5.04E-06
TM0755.20_at	-1.86651358	0.013758522
Ljwgs_106299.1_at	-1.86470326	2.93E-05
Ljwgs_147549.1_at	-1.864332361	0.005449167
chr1.CM0591.13.2_s_at	-1.864201211	4.67E-08
Ljwgs_085650.1_at	-1.863831115	0.000557832
chr4.CM0079.23_at	-1.863095793	0.000150449
Ljwgs_038237.1_at	-1.862824543	3.69E-08
Ljwgs_010170.1_s_at	-1.86211157	0.00013922
chr4.CM0128.7_at	-1.862000321	5.57E-06
Ljwgs_074013.2_s_at	-1.861888374	1.03E-06
Ljwgs_080169.1_at	-1.861778802	0.00114863
chr6.TM0306.9_at	-1.860171895	0.001144749
chr1.CM0980.23_at	-1.859689653	2.56E-09
Ljwgs_036585.1_at	-1.857004024	2.85E-06
Ljwgs_038981.2_s_at	-1.856783071	7.43E-06
Ljwgs_066127.1_s_at	-1.856425177	3.58E-09
chr5.CM0909.50_at	-1.856356648	0.0020829
Ljwgs_095026.1_at	-1.855579836	0.000991004
Ljwgs_059129.1_at	-1.85454028	8.35E-05
chr5.CM0077.19_s_at	-1.85424081	0.002840884
TM0694.29_at	-1.852010435	0.000778332
chr3.TM0859.12_x_at	-1.851904098	0.000410937
gi45406428_at	-1.851883166	4.20E-05
Ljwgs_081003.1_s_at	-1.851094057	0.000135257
Ljwgs_106880.1_at	-1.850325402	0.018628721
Ljwgs_051075.1_at	-1.850248494	0.000123057
chr4.CM0007.21_at	-1.849303448	1.95E-05
LjsnoR17_s_at	-1.849117463	0.000209783
chr5.CM0200.71_at	-1.849072886	9.07E-06
Ljwgs_026446.2_at	-1.848559983	0.012692269
Ljwgs_035105.1_at	-1.848522423	0.001375266
chr1.TM0816.9_at	-1.84810167	4.74E-08
Ljwgs_014223.1_at	-1.847346604	1.18E-06
gi45575892_at	-1.846722971	1.52E-06
Ljwgs_021639.1_at	-1.846020742	0.000271801
Ljwgs_026841.1_at	-1.845850858	4.59E-06
chr3.CM0282.129_at	-1.845134597	0.00041403
Ljwgs_007556.3_at	-1.843577823	0.000910859
Ljwgs_078889.1_s_at	-1.843115808	1.64E-05
Ljwgs_017478.1_at	-1.842955467	1.47E-07
chr3.CM0423.10_at	-1.842515476	3.50E-05
Ljwgs_063721.1_at	-1.841229558	8.69E-05
Ljwgs_059310.1_at	-1.840347203	0.000398565
Ljwgs_126316.1_s_at	-1.839507267	1.13E-06
Ljwgs_033265.1_s_at	-1.838900358	0.001370096
gi45409802_at	-1.837205768	0.001091391
chr5.CM0211.5_s_at	-1.83632017	0.011923432
gi45405910_at	-1.835605043	5.53E-07
gi45633462_at	-1.835479439	2.06E-05
Ljwgs_053445.1_s_at	-1.835445277	1.02E-07
TM0631.26.1_at	-1.835384127	5.52E-05
gi45629829_at	-1.835141393	0.000356346
Ljwgs_030015.1_at	-1.835132509	0.000176157
gi45397477_at	-1.83508159	0.014062898
Ljwgs_019948.1_at	-1.835040375	0.000497373
gi45350952_at	-1.834596653	1.41E-06
Ljwgs_051003.1_at	-1.834065062	1.50E-07
Ljwgs_001709.1_at	-1.83402201	2.65E-06
chr4.CM0219.44.4_at	-1.833680109	0.000337332
Ljwgs_026966.1_at	-1.833356104	0.044723254
Ljwgs_049567.1_at	-1.832046604	0.038503162
gi45635935_at	-1.830954395	0.00205522
chr6.TM1597.28_at	-1.830393515	8.86E-07
chr5.CM0909.21_at	-1.829982662	0.003000335
Ljwgs_015736.1_s_at	-1.829631743	0.007902151
CM0680.29.1_at	-1.827767553	0.003710646
gi45348283_at	-1.827178696	6.84E-07
chr1.CM1413.31_at	-1.827010566	3.21E-07
Ljwgs_123578.1_at	-1.826950535	8.78E-08
chr3.CM0423.12_s_at	-1.826358649	4.94E-08
chr5.CM0494.28_at	-1.826264458	7.59E-07
Ljwgs_097600.1_x_at	-1.825952952	0.000373182
chr2.CM0249.88_s_at	-1.824591736	0.00524226
chr2.CM0373.75_at	-1.823553722	0.000148732
TM1519.38_at	-1.821599261	2.27E-09
Ljwgs_025124.1.1_s_at	-1.821508217	1.47E-06
TM1647.14_at	-1.820458027	3.68E-06
TM1070.21_s_at	-1.820122391	3.07E-07
Ljwgs_036742.2_at	-1.819417301	7.59E-08
Ljwgs_011145.1_at	-1.81858242	4.91E-06
chr3.TM0035.4_at	-1.818329816	1.89E-06
Ljwgs_141141.1_s_at	-1.817936132	0.000838415
chr6.CM0437.7_at	-1.817825239	0.004285641
CM0385.23_at	-1.817639868	0.000736704
Ljwgs_032500.1_at	-1.817482168	8.54E-05
Ljwgs_015474.2_at	-1.81709836	0.000259285
chr5.TM1574.11_at	-1.816611503	0.046943719
chr4.CM0265.17_at	-1.816034456	0.01571583
chr3.CM0160.56_at	-1.815927876	0.000222172
Ljwgs_012851.2_at	-1.815043374	0.017448557
chr5.CM0072.14_at	-1.814730314	0.000466112
Ljwgs_037422.1_at	-1.814578439	6.21E-07
Ljwgs_042183.1_at	-1.813461822	0.000170353
chr4.CM0042.88_at	-1.813113626	5.77E-06
Ljwgs_041970.1_at	-1.812150618	5.05E-07
Ljwgs_061915.1_at	-1.811600857	0.000391927
Ljwgs_023047.1_s_at	-1.811465789	0.014596672
Ljwgs_112713.1_at	-1.811358922	0.00068247
Ljwgs_137396.1_at	-1.811180802	8.95E-05
gi45400825_at	-1.80985496	7.74E-07
chr4.CM0119.26.1_at	-1.809683791	0.033732558
Ljwgs_043460.1.1_at	-1.809607562	0.004102344
chr4.CM0558.24_at	-1.807686588	4.18E-06
TM0556.17_s_at	-1.80752076	2.27E-05
chr1.CM0800.27_at	-1.807155786	0.007702927
Ljwgs_010512.1_at	-1.807132969	0.000592831
chr5.CM0909.65_s_at	-1.807038703	0.000584462
Ljwgs_079559.1_s_at	-1.806336698	0.024362895
Ljwgs_148411.1_at	-1.806276167	3.78E-06
chr2.CM0056.26.1_at	-1.806162775	3.21E-05
TM0717.14.1_s_at	-1.806152941	6.97E-07
TM0684.2_at	-1.805668107	0.000174557
Ljwgs_098483.1_at	-1.805344299	6.16E-05
Ljwgs_078274.1_s_at	-1.80506431	0.000264379
chr5.CM0909.56_at	-1.805022541	1.66E-07
chr1.CM0284.33_x_at	-1.804552115	0.043655039
chr1.CM0010.6_at	-1.8029429	6.10E-05
chr4.CM0004.43_at	-1.802883974	8.77E-05
chr1.CM0123.35.1_at	-1.802131326	0.008025773
Ljwgs_070137.1_at	-1.801262775	1.42E-05
gi46402893_at	-1.800817771	8.30E-05
Ljwgs_114175.1_s_at	-1.800152853	0.00153166
gi60476413_at	-1.799815678	0.000336838
chr1.TM1284.1_at	-1.799253613	0.000119414
Ljwgs_007457.1_at	-1.799144994	0.01736943
chr1.CM0269.20_at	-1.79909449	0.003462875
gi45604866_at	-1.798892415	1.04E-09
Ljwgs_126986.1_at	-1.798815997	0.000100454
Ljwgs_028957.1_at	-1.797558424	9.70E-08
gi45624952_at	-1.797141415	2.05E-08
chr1.CM0231.62_s_at	-1.79709695	0.006810914
chr5.CM0148.46_at	-1.796987801	1.88E-05
chr1.CM0579.45.1_at	-1.79534542	4.18E-06
TM0573.6.1_at	-1.793557651	0.006632675
Ljwgs_039136.1_s_at	-1.792002155	0.013608273
chr4.CM0333.3_at	-1.791729006	5.95E-06
Ljwgs_045352.1_at	-1.791720863	2.68E-06
Ljwgs_041927.1_at	-1.791554356	0.000163785
gi45351554_at	-1.791324427	5.35E-07
Ljwgs_040710.1_at	-1.790996215	0.000321243
Ljwgs_051998.1_at	-1.78984357	1.07E-06
Ljwgs_046103.1_at	-1.789289514	1.69E-06
chr6.CM0118.9_at	-1.789122735	4.07E-08
Ljwgs_035832.1_at	-1.789037455	2.86E-05
chr2.TM0808.13_at	-1.788876939	5.58E-06
Ljwgs_025931.2_s_at	-1.787843095	0.000642968
Ljwgs_071860.1_at	-1.786939331	0.00021878
Ljwgs_024504.1_at	-1.786482579	6.52E-05
chr3.CM0460.26_at	-1.785841372	0.009461186
Ljwgs_027414.2_s_at	-1.78371289	0.000104876
gi45612695_at	-1.782837308	5.85E-06
Ljwgs_074677.1_at	-1.781544619	1.20E-05
chr1.CM0163.17.1_at	-1.781128187	7.27E-05
chr2.CM0545.24_at	-1.78104451	0.000576382
chr4.TM1536.22_at	-1.780855065	0.000801978
Ljwgs_017445.1_at	-1.780820149	0.001447848
gi45620905_at	-1.780466661	0.000148808
Ljwgs_060248.1_at	-1.778023256	2.94E-06
Ljwgs_125461.1_s_at	-1.777800461	1.07E-06
Ljwgs_039251.1_at	-1.776241111	0.00062328
Ljwgs_029843.1_at	-1.775916717	0.000715286
Ljwgs_133807.1_at	-1.774328785	0.004798152
chr5.CM0956.25_at	-1.774174851	2.72E-05
Ljwgs_080488.1_x_at	-1.773983757	0.004181445
Ljwgs_034602.1_at	-1.773537441	5.79E-05
Ljwgs_098089.0.1_at	-1.772945545	1.24E-08
chr1.CM0206.2_at	-1.772657824	0.004544798
chr1.CM0315.39_s_at	-1.771073945	6.55E-06
TM0684.49_at	-1.768739278	1.77E-07
Ljwgs_128757.1_at	-1.768076597	0.012233837
Ljwgs_033236.1_at	-1.768041041	5.80E-07
Ljwgs_145401.1_at	-1.767919466	1.47E-06
Ljwgs_134073.1_at	-1.767914222	0.001191626
chr2.CM0249.70_at	-1.767906065	3.42E-06
chr3.CM0216.109_s_at	-1.767742039	0.004334254
chr2.CM0608.10_at	-1.767674508	0.004299328
Ljwgs_030650.1_at	-1.767625777	1.09E-05
Ljwgs_080550.1_at	-1.767350577	0.000309014
chr1.CM0579.48_at	-1.765342998	0.000172428
gi7720883_at	-1.765226452	2.50E-06
gi45604783_at	-1.764913846	8.74E-05
gi47953351_at	-1.764023751	0.000718853
gi45637799_at	-1.76358291	0.000292712
gi45639635_at	-1.763541057	2.94E-05
Ljwgs_008862.1_at	-1.762923617	0.000687919
Ljwgs_018892.2_at	-1.762754039	0.000192562
TM0856.20_at	-1.761139045	0.006646897
Ljwgs_075104.1_at	-1.760654611	6.35E-09
Ljwgs_037521.1_s_at	-1.759143318	0.000464926
Ljwgs_103955.2_s_at	-1.758900426	0.007825409
Ljwgs_025480.3_at	-1.758760865	2.00E-05
chr3.CM0216.43_at	-1.757757981	0.000159888
Ljwgs_041836.1_at	-1.757567269	0.00918631
chr2.CM0021.30_at	-1.756214431	9.42E-06
chr2.CM0018.32_at	-1.756040971	1.15E-05
chr6.TM1261.18_at	-1.755421527	4.10E-06
chr1.CM0088.60_at	-1.75428739	0.020192715
gi45641986_at	-1.753697441	0.000111855
Ljwgs_022810.1_at	-1.753550887	4.32E-05
TM1489.2.1_at	-1.752872759	1.21E-07
TM1670.19_at	-1.752514081	5.91E-06
chr2.CM0749.46_at	-1.751456182	0.000279322
chr2.CM0272.52_at	-1.750904806	0.001979513
gi45629004_at	-1.750850398	0.000199353
chr5.CM0569.16_at	-1.750225717	1.61E-06
TC11429_at	-1.749399146	2.94E-06
TC11065_at	-1.748994934	4.89E-06
TM0697.5_s_at	-1.748885605	0.027011922
Ljwgs_147747.1_at	-1.7488603	5.75E-05
chr2.CM0002.36_at	-1.748414379	0.00499183
Ljwgs_035043.1_at	-1.74773941	0.000388438
Ljwgs_068360.1_at	-1.747274682	7.36E-05
chr4.CM0087.23_at	-1.747039189	2.92E-05
Ljwgs_014676.2_at	-1.74624772	0.000445827
chr4.CM0182.42_at	-1.746030714	0.000116913
Ljwgs_010001.2_at	-1.744283772	1.30E-05
chr2.TM0889.13_at	-1.743579558	0.000174317
TM0706.16_at	-1.742796259	3.35E-06
Ljwgs_067023.1_at	-1.742357272	3.61E-05
chr1.CM0010.9_at	-1.742061701	0.000182538
chr1.TM1078.14_at	-1.741822633	0.006393886
Ljwgs_021748.1.1_at	-1.741222951	0.000159644
Ljwgs_045163.1_at	-1.740288276	0.00021648
Ljwgs_107972.1_at	-1.740152636	5.53E-08
chr6.CM0055.32_s_at	-1.739573886	0.000182385
chr6.TM0085.11_x_at	-1.739540428	4.52E-06
Ljwgs_068954.1_at	-1.73933259	0.001350192
Ljwgs_036724.2_at	-1.739283092	9.65E-06
Ljwgs_035440.1_at	-1.736173275	0.001618265
chr4.CM0297.20_at	-1.73606957	0.001108779
gi45618166_at	-1.73540574	0.028744552
chr1.TM0811.17_at	-1.734962706	0.00075411
Ljwgs_060323.1_s_at	-1.734252673	0.000192212
TM0439.5.2_at	-1.734075291	0.000111785
Ljwgs_047260.1_at	-1.733950176	0.011257685
Ljwgs_019593.1_s_at	-1.732505998	8.00E-09
Ljwgs_051933.1_at	-1.732069569	3.49E-08
TC19037_at	-1.729630902	0.001065562
chr1.CM0476.9_at	-1.729355037	2.59E-06
Ljwgs_015057.1_at	-1.728148648	0.000618468
chr2.CM0056.11_at	-1.727373235	0.00017607
chr4.CM0219.24_at	-1.727337817	2.46E-06
chr4.CM0170.9_at	-1.727085859	2.14E-06
Ljwgs_063194.1_s_at	-1.726434677	0.000565888
gi45629882_at	-1.726056723	5.77E-08
Ljwgs_036129.1_at	-1.725255074	4.67E-06
TC18449_at	-1.723667587	2.15E-06
Ljwgs_031493.1_at	-1.723623937	2.28E-06
CM0300.21_at	-1.723451042	0.012186167
chr6.CM0055.29_at	-1.723336671	5.05E-07
Ljwgs_122607.1_s_at	-1.722978706	0.010544551
Ljwgs_147980.1_at	-1.722631337	3.12E-06
Ljwgs_046265.1_at	-1.721099101	3.79E-07
chr4.CM0288.18_at	-1.720197389	0.0001569
chr6.CM0014.46_at	-1.720118636	0.000673681
Ljwgs_021183.1_at	-1.719028716	0.016251356
chr2.CM0018.53_s_at	-1.718352334	0.009629088
chr6.TM0821.17.1_at	-1.718340309	4.23E-07
Ljwgs_018541.1_at	-1.718164396	0.009357528
chr4.CM0004.3_at	-1.717186831	0.013735641
Ljwgs_074949.1_at	-1.717167726	0.000673681
chr3.TM0035.4_s_at	-1.716676083	1.86E-05
TM1670.19_s_at	-1.7162203	0.0015091
TM1647.5_at	-1.716142782	0.000211806
Ljwgs_059847.1_x_at	-1.716111824	0.02456143
Ljwgs_027923.2_at	-1.715786467	4.40E-07
Ljwgs_054875.1_at	-1.715287459	4.52E-08
Ljwgs_067107.1_at	-1.715097909	0.001754528
chr6.CM0314.24_at	-1.714976422	0.000727622
chr5.CM0299.44.1_s_at	-1.714947745	0.000228663
Ljwgs_018438.2_at	-1.714904955	2.99E-05
gi45623125_at	-1.714241526	1.48E-05
chr5.CM0569.32.1_s_at	-1.714227797	0.001391502
chr1.CM0150.34.1_at	-1.714009622	0.001967765
TM0581.7_at	-1.713459103	0.001230556
Ljwgs_029629.0.1_s_at	-1.71337571	0.001359716
chr4.TM1616.2_at	-1.713364615	0.000102795
Ljwgs_003425.2_at	-1.713278923	2.97E-05
Ljwgs_044873.1_at	-1.713265542	6.52E-07
Ljwgs_136141.1_at	-1.712267446	0.000107541
TM0720.3_at	-1.708038734	1.78E-06
Ljwgs_035191.1_at	-1.708014785	3.26E-06
Ljwgs_057662.2_at	-1.707314898	1.84E-07
CM0385.23.1_at	-1.706985249	8.17E-07
TM0068.24.2_s_at	-1.706925977	0.000185857
Ljwgs_003017.2_at	-1.706720369	0.000356036
chr6.CM0679.25_at	-1.704104613	7.91E-07
Ljwgs_039197.1_at	-1.703521808	0.00453702
Ljwgs_015569.1_at	-1.703037587	5.30E-07
Ljwgs_003103.2_at	-1.702578562	5.57E-06
Ljwgs_030203.2.1_at	-1.702371725	2.76E-07
Ljwgs_015992.1_at	-1.702313143	0.041306901
TM0485.2_at	-1.70227384	0.00132883
Ljwgs_061851.1_at	-1.701757064	0.000132649
Ljwgs_104960.1_at	-1.701522695	1.74E-05
Ljwgs_035870.1_at	-1.700967304	0.014966544
Ljwgs_044797.1_at	-1.700918065	0.021609832
CM0300.28.1_at	-1.70059019	6.16E-05
gi45573854_s_at	-1.700232841	0.003212945
Ljwgs_024132.1_at	-1.699980002	6.01E-06
chr3.TM0506.1.3_at	-1.698776331	3.91E-07
Ljwgs_093636.1_at	-1.697641117	0.007145591
Ljwgs_074545.1_at	-1.697344745	0.011063666
Ljwgs_038753.2_at	-1.696943063	0.000120162
TC14144_at	-1.69654916	0.000564364
Ljwgs_008031.1_at	-1.696435372	4.11E-05
Ljwgs_056030.1_s_at	-1.696021991	0.001421461
Ljwgs_072550.1_at	-1.695415355	0.000280351
Ljwgs_052811.1_at	-1.695414991	1.47E-06
chr1.CM0378.1_at	-1.695404326	0.000372191
Ljwgs_046783.1_at	-1.695265287	1.08E-06
Ljwgs_067421.1_at	-1.695091262	6.22E-05
TM1518.15_at	-1.693214202	5.63E-07
chr4.CM0061.48_at	-1.692636848	0.000484152
chr3.CM0574.16_at	-1.692451434	0.003274763
Ljwgs_036067.1_at	-1.692392446	5.49E-06
Ljwgs_087155.1_s_at	-1.691936797	9.73E-05
TM0536.23_at	-1.691554427	5.85E-05
CM0300.18_at	-1.691407915	0.000174936
chr1.CM0410.45_at	-1.690506607	2.22E-06
Ljwgs_009028.1_at	-1.690323988	5.08E-07
gi28804595_at	-1.690258673	0.003721589
chr1.CM0117.33_at	-1.690233355	0.003415937
chr3.CM0047.16_at	-1.689603388	3.54E-05
chr5.CM0335.21_at	-1.689440064	0.000135747
Ljwgs_018050.1_at	-1.687742278	0.000335288
TC17262_at	-1.687376001	0.021734827
chr1.CM0315.14_at	-1.686566257	1.01E-06
chr1.CM0544.28_at	-1.685884078	0.001347544
Ljwgs_014333.2_at	-1.685805078	0.019318412
Ljwgs_145871.1_at	-1.685691136	0.000527191
Ljwgs_090340.1_s_at	-1.685589001	1.31E-06
Ljwgs_067196.1_at	-1.68473423	1.38E-07
chr5.TM0138.3_s_at	-1.68438159	0.001083193
chr1.CM0133.83_at	-1.683656093	0.000181987
chr1.CM0206.149_at	-1.68356147	3.23E-08
chr5.CM0328.51_at	-1.682828935	0.001528783
chr2.CM0249.17.1_at	-1.682561217	0.001879297
Ljwgs_012039.2_at	-1.682481707	0.000162948
TC18862_at	-1.680212117	0.049359836
TC18229_at	-1.68004771	0.002347931
Ljwgs_015715.1_at	-1.679493534	6.90E-05
gi45613709_at	-1.678315066	2.10E-06
chr4.CM0283.38_at	-1.678001625	2.00E-05
chr2.TM0564.12.1_at	-1.677997132	0.005238814
chr1.CM0591.58_at	-1.677893955	0.011238488
TM0684.42_at	-1.677589636	0.002435152
Ljwgs_011949.1_at	-1.677545062	1.64E-06
Ljwgs_101282.1_at	-1.677324796	0.000118559
chr1.TM1671.17_at	-1.677110084	6.72E-08
Ljwgs_024170.1_at	-1.676427914	5.73E-08
chr3.CM0634.43_at	-1.676353258	2.42E-05
chr1.CM0410.56_at	-1.675735485	4.00E-05
Ljwgs_093835.1_at	-1.675416832	0.003102219
chr3.CM0164.15_at	-1.675231167	8.60E-06
Ljwgs_046432.1_at	-1.672981238	5.20E-05
chr5.CM0494.13.2_at	-1.672905808	9.49E-05
gi7749917_at	-1.672844122	0.000855241
Ljwgs_018017.1_at	-1.672826351	0.033764696
chr2.CM0608.66_at	-1.672752654	8.77E-05
CM0457.19_at	-1.672425655	0.003513752
Ljwgs_042963.1_at	-1.671242782	0.00070758
gi45627735_at	-1.671238762	0.000409248
gi7745124_at	-1.670138135	0.014987726
chr2.CM0249.94_at	-1.669475259	7.15E-07
Ljwgs_067639.2_at	-1.669398431	5.56E-05
TM1535.29_s_at	-1.668858419	0.015953576
TM1224.12.1_at	-1.668276755	6.94E-07
chr5.CM0096.65_at	-1.668009189	2.09E-06
chr2.CM0177.19_s_at	-1.667938466	0.00025028
chr3.CM0452.23_at	-1.66714913	1.01E-07
Ljwgs_049743.0.1_at	-1.666459932	1.02E-05
chr5.CM0077.77_at	-1.666378857	0.000517996
TM1408.25_at	-1.666329034	0.000351363
TC18735_at	-1.665855717	6.71E-07
chr6.CM0055.83_at	-1.665435617	0.000467517
Ljwgs_030670.1_at	-1.664461057	4.99E-07
chr3.CM0070.4_at	-1.663942568	2.01E-08
chr5.CM0357.6_at	-1.663239797	0.013034592
chr3.TM0859.12_at	-1.663178947	0.014335761
Ljwgs_080010.1_at	-1.663116727	0.00422436
chr2.CM0132.17_s_at	-1.662328135	1.37E-06
chr2.CM0021.55.5_at	-1.662200139	0.013702551
gi45401455_at	-1.661776161	0.031460121
Ljwgs_090726.1_at	-1.659900349	6.76E-05
Ljwgs_045783.1_at	-1.659771382	0.004260374
Ljwgs_028554.1_s_at	-1.659755273	7.62E-07
Ljwgs_008306.1_at	-1.658848344	8.79E-05
Ljwgs_049582.1_s_at	-1.658052733	0.000220733
Ljwgs_086141.1.1_x_at	-1.657943794	0.000785083
gi45640662_at	-1.657924084	6.67E-06
gi45624518_at	-1.657754138	1.55E-05
chr1.CM0269.21_at	-1.657055156	5.76E-05
Ljwgs_044287.1_at	-1.656108119	2.22E-06
gi1370181_at	-1.655309158	0.00052078
gi40241244_at	-1.654562411	0.000290527
chr3.CM0423.3_at	-1.654311075	0.000155081
gi45353255_at	-1.65387024	4.95E-08
Ljwgs_016508.1_at	-1.653626018	1.15E-07
Ljwgs_084768.1_at	-1.653596056	1.91E-05
gi45615050_at	-1.653216638	0.001541082
Ljwgs_111083.1_at	-1.653167743	6.30E-06
Ljwgs_033127.2_at	-1.652734378	0.042132464
gi45640449_at	-1.652493028	0.001061075
TM1746.16.1_at	-1.652343057	4.90E-06
chr5.TM0696.19_at	-1.652042232	1.05E-07
Ljwgs_138951.1_at	-1.651284647	2.81E-05
Ljwgs_043690.1_at	-1.651203924	0.001603976
Ljwgs_011321.1_at	-1.650724341	0.000592951
Ljwgs_033122.2_at	-1.65072077	0.007115019
TC13679_at	-1.650592769	1.58E-07
chr1.CM0318.23_at	-1.649820825	7.30E-09
Ljwgs_016890.2_s_at	-1.648429952	0.003298506
Ljwgs_069019.1_s_at	-1.648317977	0.000253875
chr2.CM0018.63.2_at	-1.648073008	0.001297042
Ljwgs_012029.1_at	-1.647881712	0.003254896
Ljwgs_028582.2_s_at	-1.64763561	0.01184555
chr6.CM0037.24_at	-1.647289231	0.002764444
Ljwgs_052215.1_s_at	-1.646946644	0.002195863
Ljwgs_015431.1_at	-1.646920804	2.53E-06
TM0763.22_at	-1.646095845	7.91E-05
Ljwgs_112602.1_at	-1.644386466	4.09E-05
chr1.CM0117.22.1_s_at	-1.643922687	3.31E-05
Ljwgs_143911.1.1_at	-1.64356114	0.001608287
Ljwgs_023672.1_at	-1.643197353	6.97E-07
Ljwgs_122328.1_x_at	-1.642748583	2.30E-06
Ljwgs_052911.2_at	-1.642460717	0.003212945
chr5.CM0052.4.1_at	-1.642366008	0.009171074
chr4.CM0288.5_at	-1.642283109	5.93E-06
chr5.CM0040.49_at	-1.641960003	0.001611267
Ljwgs_108581.1_s_at	-1.641949161	0.000371087
Ljwgs_041742.1_at	-1.641018061	8.91E-06
TC11645_at	-1.640878926	9.45E-09
chr3.CM0216.59_at	-1.640622313	0.019049846
chr3.TM1089.9_at	-1.640612192	2.35E-08
TM0716.12.1_at	-1.63999366	2.65E-06
chr1.CM0012.57_s_at	-1.63994479	1.59E-06
Ljwgs_013253.1_at	-1.639677472	1.94E-05
Ljwgs_039015.1_at	-1.639472332	9.90E-05
chr4.CM0399.11_at	-1.63842455	2.79E-05
CM1324.8_at	-1.638115465	5.35E-08
Ljwgs_032952.1_x_at	-1.63780618	0.000242775
Ljwgs_007568.1_at	-1.637756066	1.27E-09
chr6.CM0738.20_at	-1.637090686	5.88E-08
Ljwgs_119233.1_at	-1.636486522	0.000345149
Ljwgs_034566.1_at	-1.636453263	0.000683305
Ljwgs_024849.1_at	-1.636268893	2.91E-07
chr5.CM0200.91_at	-1.635996718	0.000125142
chr5.CM0260.53.2_at	-1.63569142	1.25E-06
Ljwgs_021545.1_s_at	-1.634949703	0.001369334
gi45618243_at	-1.634222615	0.000221712
gi45400209_at	-1.633874109	0.02404992
Ljwgs_130568.1_at	-1.633621406	0.000229181
Ljwgs_096126.1_at	-1.633014642	0.000446051
Ljwgs_022665.1_at	-1.632458688	0.000815528
Ljwgs_070948.1_at	-1.631729987	6.47E-07
TC19766_at	-1.631164408	1.92E-05
chr3.CM0047.68_at	-1.631036092	1.22E-05
Ljwgs_133187.1_at	-1.630969621	0.000112699
chr2.CM0272.54_at	-1.630689388	8.70E-07
Ljwgs_085281.1_at	-1.630425049	0.032934338
Ljwgs_034324.1_x_at	-1.630153512	0.001665894
chr2.TM0435.1_at	-1.62942921	2.71E-07
Ljwgs_046284.1_at	-1.629345012	0.002101567
Ljwgs_024534.1_at	-1.62925569	3.94E-06
chr2.CM0018.35_at	-1.629253229	0.001303351
Ljwgs_061086.1.1_at	-1.629238713	0.001847852
Ljwgs_056728.1_at	-1.629152013	2.54E-08
Ljwgs_057329.1_at	-1.629068969	0.020426019
Ljwgs_009140.1_at	-1.628655298	0.019948655
Ljwgs_042473.1_at	-1.62805622	2.18E-06
Ljwgs_118373.1_at	-1.627885904	9.43E-08
Ljwgs_089140.1_s_at	-1.627646158	0.013151196
chr2.CM1032.52_at	-1.627373195	0.011521668
Ljwgs_054895.1_at	-1.626643431	0.004172677
Ljwgs_016019.1_at	-1.626205615	0.000351017
chr4.CM0429.35_at	-1.625807606	0.000187757
chr4.CM0128.73_at	-1.625219701	7.33E-05
gi23503557_at	-1.625107455	3.32E-05
Ljwgs_048007.1_at	-1.624496669	0.013658867
chr2.CM0373.80_at	-1.623617507	2.40E-05
chr2.CM0191.87_at	-1.623440378	1.84E-05
TM1647.2.1_s_at	-1.622761323	0.034975269
chr5.CM0062.24.2_at	-1.621769491	2.58E-05
Ljwgs_088244.1_at	-1.620048231	0.018101603
chr5.CM0052.19_at	-1.619891613	0.028993428
chr6.CM0314.45_at	-1.619713359	3.02E-07
chr2.CM0783.32_at	-1.619337744	0.024098706
Ljwgs_024251.1_at	-1.619326171	0.002278311
Ljwgs_074314.1_s_at	-1.619270258	4.70E-07
Ljwgs_014393.1_at	-1.619201384	3.37E-06
chr1.CM0105.6_s_at	-1.619128252	0.003761768
Ljwgs_133702.1_at	-1.616988316	5.72E-07
chr5.TM0138.3_at	-1.616332022	0.004126256
Ljwgs_032247.1_at	-1.615757829	0.002975222
Ljwgs_077983.1_at	-1.615408621	0.001542424
Ljwgs_025595.1_at	-1.614241881	0.004998972
chr3.TM0585.28.1_at	-1.613570598	0.000641634
chr5.CM0260.42_at	-1.612107994	6.98E-05
gi11065446_at	-1.611631997	2.78E-07
chr5.CM0034.27_s_at	-1.611609952	0.008724047
Ljwgs_032291.1_at	-1.611431077	0.004176151
chr1.TM0812.9_at	-1.61116646	0.002855063
Ljwgs_126552.1_x_at	-1.610934793	0.000264456
Ljwgs_089133.0.1_s_at	-1.610474859	1.32E-06
TM0770.8_x_at	-1.610364961	8.42E-07
LjsnoR22-3b_x_at	-1.609440691	0.002282695
chr1.CM0600.17_at	-1.60938042	0.00381527
chr1.CM0088.49_at	-1.609303733	5.60E-07
chr4.TM1309.13_at	-1.609107641	5.76E-09
gi45632189_at	-1.608558964	8.52E-08
Ljwgs_013837.0.1_s_at	-1.607317156	8.40E-08
Ljwgs_040178.1_at	-1.606717825	0.018055682
Ljwgs_031278.1_at	-1.606689014	4.08E-08
chr1.CM0122.1_at	-1.605561454	0.005571822
Ljwgs_036411.1_at	-1.604609269	0.007278775
gi45578915_at	-1.604505905	2.74E-06
gi45632830_at	-1.603891854	1.30E-05
Ljwgs_059492.1_at	-1.602514485	0.000879402
chr2.CM0124.18_at	-1.602476793	0.001489669
TM0697.6_at	-1.600970143	0.001110922
gi45609494_at	-1.60062443	0.014316143
Ljwgs_015170.1_at	-1.600406526	8.54E-06
Ljwgs_069568.1_s_at	-1.600314955	0.002719837
gi9968472_at	-1.599868943	0.012779063
Ljwgs_028503.1_at	-1.599297432	0.000839014
chr5.CM0048.39_at	-1.599135945	7.96E-09
Ljwgs_067767.1_at	-1.598667441	0.016540524
Ljwgs_006857.1_at	-1.598411247	2.51E-05
Ljwgs_147620.1_s_at	-1.598013052	3.30E-05
chr6.CM0066.2_at	-1.597998817	0.003212608
gi45350493_at	-1.597283556	1.08E-07
chr1.CM0593.36_at	-1.597254418	0.003771934
Ljwgs_059686.2_s_at	-1.595221453	0.003548778
TM0651.15_at	-1.594499861	2.48E-06
chr6.TM0440.2.1_at	-1.594345039	3.27E-05
TC19417_at	-1.594062562	0.000934471
chr2.CM0304.93.1_at	-1.593673596	5.22E-06
Ljwgs_028307.1_at	-1.593653561	0.000769962
Ljwgs_044697.1_s_at	-1.593273147	4.08E-06
TC18803_at	-1.593214265	0.000780506
TM1571.10.1_at	-1.593120451	0.000324418
Ljwgs_121786.1_at	-1.592366247	1.61E-09
Ljwgs_107382.2_at	-1.592131935	6.37E-05
gi45642352_at	-1.591339304	0.002471854
Ljwgs_058477.2_at	-1.591073383	0.000134067
gi45404902_at	-1.590898309	3.37E-06
gi45626601_at	-1.590699993	9.82E-07
chr6.CM0679.7_at	-1.590526301	1.91E-06
chr1.CM0147.101_at	-1.590145379	2.57E-08
Ljwgs_134387.1_at	-1.590103714	0.002386062
Ljwgs_019651.1_at	-1.589808777	0.000319785
TC18714_at	-1.589068593	2.27E-07
Ljwgs_098352.1_x_at	-1.58780628	0.005329086
chr5.CM0096.98_at	-1.587687312	0.008529377
chr2.TM0230.3_at	-1.58763679	4.91E-06
chr2.CM0124.52.2_at	-1.587251498	1.58E-07
chr5.TM1323.16_at	-1.587165407	5.29E-07
Ljwgs_025897.1_at	-1.586330731	0.003369321
chr4.CM0337.25.1_at	-1.586203193	0.014224997
chr1.CM0600.27_at	-1.585715356	0.000441508
gi45638551_at	-1.585067344	6.20E-05
gi7787712_at	-1.584356893	0.021424363
Ljwgs_040320.1_at	-1.584122449	0.000872465
gi7744514_at	-1.58408325	0.000408452
Ljwgs_024585.1_at	-1.583825057	0.001447295
chr2.CM0168.53_at	-1.582935118	0.000503156
Ljwgs_088967.1_at	-1.58290961	4.75E-05
Ljwgs_075846.2_at	-1.581832066	0.016322729
Ljwgs_047400.1_at	-1.581689788	9.94E-05
chr2.CM0210.4.1_at	-1.581521501	2.44E-05
Ljwgs_040309.1_at	-1.580364791	1.63E-05
gi45642176_at	-1.579749885	6.08E-08
Ljwgs_036208.1_at	-1.57890003	8.06E-08
gi57281694_at	-1.578652023	0.004723528
gi45628938_at	-1.578043995	0.007127783
Ljwgs_066135.1_at	-1.577648308	7.09E-06
Ljwgs_008944.2_at	-1.577626864	0.021565879
Ljwgs_010242.1_at	-1.577184049	1.57E-06
TM1611.6_at	-1.576811	0.000681061
chr5.CM0911.3_at	-1.576489796	0.000939061
chr3.CM0406.20.1_at	-1.576029204	0.02081504
Ljwgs_028050.1_at	-1.575808853	3.28E-07
TM0499.10_at	-1.575608724	0.000340539
Ljwgs_015137.1_at	-1.575143279	1.76E-05
Ljwgs_083580.1_s_at	-1.574944194	0.001350849
Ljwgs_000590.1.1_s_at	-1.57471829	0.002126559
Ljwgs_090121.1_at	-1.574233402	0.016275461
chr1.CM0010.8_s_at	-1.573736466	4.46E-09
chr1.CM0233.30_at	-1.573111137	0.000811873
Ljwgs_099736.2_at	-1.572515305	3.36E-07
Ljwgs_026562.1_at	-1.572298328	1.08E-06
gi45413571_x_at	-1.571556544	0.00953249
chr4.CM1170.54.1_at	-1.569720628	6.53E-08
TM1544.13_s_at	-1.569334078	0.000697687
Ljwgs_046195.1_at	-1.56884638	1.21E-05
TC12190_at	-1.568222308	6.69E-06
chr2.TM0383.10_at	-1.568176109	9.03E-05
TM0770.15.2_at	-1.567321662	5.27E-06
Ljwgs_083948.1_at	-1.566903301	0.000129472
Ljwgs_029714.2_at	-1.566521066	0.000149616
chr1.TM1643.22_at	-1.566194266	2.97E-07
Ljwgs_052816.1_at	-1.565111164	0.00355071
Ljwgs_139048.1_s_at	-1.564769281	7.66E-08
chr3.BM1720.10_at	-1.564703809	0.000189907
Ljwgs_009158.2_s_at	-1.563657806	0.000875881
Ljwgs_063508.1_at	-1.56225735	1.09E-07
chr2.CM0132.26_at	-1.561923991	0.000695881
Ljwgs_077707.1_at	-1.560732478	9.54E-06
chr4.CM0558.19_at	-1.560362913	0.000227601
Ljwgs_009042.3_at	-1.560217044	0.005332053
Ljwgs_046835.1_at	-1.559355764	0.000109474
Ljwgs_044802.1_at	-1.559292016	2.97E-06
chr3.CM0574.6_at	-1.559066284	0.001142323
chr1.CM0206.164_at	-1.558495481	0.03675264
Ljwgs_070125.1_at	-1.558238713	0.000300979
chr5.CM0494.48_at	-1.557922885	0.000317803
chr1.CM0145.20_at	-1.557159448	5.84E-06
TM0599.25_at	-1.556931642	8.60E-06
Ljwgs_001096.1_at	-1.555468368	0.000665494
Ljwgs_042857.0.1_at	-1.555187304	0.002017283
gi45624305_at	-1.555107122	0.000353532
TM0466.19_at	-1.554804405	0.000302174
Ljwgs_016340.1_at	-1.554244396	2.83E-06
Ljwgs_147895.1_at	-1.554015715	0.000811888
chr3.CM0091.12_at	-1.553778882	0.000132782
chr4.CM0042.16_s_at	-1.553757166	1.51E-05
chr1.CM0113.26_at	-1.553215508	1.93E-06
Ljwgs_020547.1_at	-1.553097561	0.000613696
chr4.CM0025.45_at	-1.552329012	5.69E-07
chr6.CM0679.33_at	-1.552026351	6.33E-06
Ljwgs_005409.1_at	-1.551637599	0.000390299
Ljwgs_044100.0.1_at	-1.550995112	0.0003437
Ljwgs_135541.1_at	-1.55060174	0.007981298
Ljwgs_012680.2_at	-1.549871827	1.09E-07
Ljwgs_057241.1_s_at	-1.549011018	0.000324559
Ljwgs_040811.1_s_at	-1.548505762	0.001322352
chr1.TM1438.1_at	-1.5482998	4.61E-07
chr3.CM0292.35_s_at	-1.547422908	5.32E-05
CM0319.4.1_at	-1.546819267	6.94E-06
gi45409258_at	-1.545921364	1.14E-06
Ljwgs_039123.2_at	-1.545683919	0.004394177
chr3.CM0226.66_at	-1.545477644	1.67E-05
Ljwgs_029842.1_s_at	-1.545082395	0.000253302
chr4.CM1170.31_at	-1.544935764	3.42E-07
Ljwgs_027382.1_at	-1.544855214	2.66E-08
chr3.CM0049.3_at	-1.544635264	7.43E-08
Ljwgs_025917.1_s_at	-1.544485061	0.001397179
chr2.CM0346.17_at	-1.543529849	7.73E-05
Ljwgs_063363.1_at	-1.543508385	0.001424736
chr2.CM0304.84_at	-1.541521521	1.13E-07
chr1.TM1671.2_at	-1.54148521	5.94E-07
Ljwgs_045866.1_at	-1.541396811	8.85E-06
chr3.TM0745.33_at	-1.540567229	6.29E-05
Ljwgs_016098.1_at	-1.540293625	8.35E-05
chr2.CM0210.47_s_at	-1.540268019	0.007192669
Ljwgs_010358.2_at	-1.53990493	0.022348906
gi45638268_at	-1.539752644	8.78E-06
BM1386.8_at	-1.539648656	6.93E-05
chr6.BM1377.10_at	-1.539499271	0.000188525
Ljwgs_141303.1_s_at	-1.537349022	0.004720189
chr1.CM0544.32.1_at	-1.536725658	2.99E-06
TM1441.32_at	-1.535725358	0.005920288
TM1571.9_at	-1.535325231	0.005045014
chr3.CM0091.22_at	-1.535311765	5.05E-07
Ljwgs_082630.1_at	-1.534667628	0.000905742
chr4.CM0219.47_at	-1.534445313	0.002444239
Ljwgs_131428.1_at	-1.533894414	1.65E-05
chr1.CM0122.43_at	-1.533778731	1.25E-09
LjsnoR23_at	-1.532869548	0.009363707
gi15799271_at	-1.531204541	7.55E-06
Ljwgs_022008.1_at	-1.530944731	7.41E-06
Ljwgs_079986.1_x_at	-1.529850746	0.006646357
gi45612151_at	-1.529792913	1.37E-05
chr3.CM0080.46.1_at	-1.529552581	0.000173115
chr6.CM0055.103_at	-1.529549047	4.85E-05
Ljwgs_029612.1_at	-1.529482866	0.007252694
chr1.TM1643.1_at	-1.528470322	0.00023204
Ljwgs_019591.1_at	-1.528090445	1.68E-05
chr4.CM0046.61_at	-1.527453848	0.001066168
Ljwgs_054872.2_at	-1.527125567	0.000522709
Ljwgs_037037.1.1_at	-1.527072971	0.008435669
chr5.CM0048.15_at	-1.526457202	0.001345872
Ljwgs_017175.2_at	-1.526072332	1.29E-05
TM0933.8_at	-1.525485893	0.02068169
TM0697.12_at	-1.525113293	4.49E-08
chr1.CM0150.65.2_at	-1.524815928	0.012660254
Ljwgs_021413.2_at	-1.52454237	0.012174373
Ljwgs_088495.1_at	-1.524125961	0.034229562
Ljwgs_005224.2_at	-1.523924758	4.28E-10
Ljwgs_060113.1_at	-1.523851795	0.000645715
gi45641464_at	-1.52307607	0.001354871
Ljwgs_077472.1_s_at	-1.52287429	0.001516902
chr1.CM0027.29_at	-1.52227961	1.85E-08
chr3.CM0070.44_at	-1.522216046	0.000147059
Ljwgs_090123.1_at	-1.522025635	0.006563315
chr1.CM0029.44_at	-1.521568867	0.000531702
gi45352323_at	-1.520123613	0.007832427
Ljwgs_012613.2_at	-1.519797323	0.013239522
Ljwgs_036582.1_at	-1.519792721	0.001451773
Ljwgs_060347.1_at	-1.51898606	0.000617292
Ljwgs_044929.1_at	-1.51836898	1.51E-05
Ljwgs_048938.1_at	-1.518270268	0.000980931
chr1.CM0544.34_s_at	-1.517721455	5.45E-09
chr6.CM0118.89_at	-1.517555834	0.00022587
Ljwgs_074827.1_at	-1.516992631	0.00224925
Ljwgs_045820.0.1_at	-1.51659631	8.22E-08
Ljwgs_023080.1_at	-1.516594474	2.57E-08
chr1.TM1635.10_at	-1.515942788	0.000435678
Ljwgs_123632.1_x_at	-1.515908453	0.005521952
chr4.CM0265.23_s_at	-1.51557584	3.19E-05
Ljwgs_081701.1_at	-1.515396376	0.00019262
chr1.CM0113.43_s_at	-1.514542922	0.000857892
Ljwgs_099007.1_at	-1.514189779	0.001444574
chr3.CM0711.3_at	-1.513851013	0.003283019
Ljwgs_028309.1_at	-1.513374185	7.18E-07
Ljwgs_052749.2_at	-1.512925021	9.00E-06
Ljwgs_034232.1_at	-1.512917667	7.20E-06
Ljwgs_026835.1_at	-1.511896401	0.000466113
TC14592_at	-1.511697447	6.52E-07
Ljwgs_031781.1_at	-1.510770829	1.14E-05
Ljwgs_042504.2_at	-1.510639304	0.000343988
chr2.CM0102.19_at	-1.509942322	2.71E-07
Ljwgs_121926.1_s_at	-1.509664808	0.000980302
chr4.CM0128.2_at	-1.509242252	1.42E-07
chr3.CM0091.18_at	-1.509007297	0.000283845
chr6.CM0055.93_at	-1.508772544	0.000369883
chr2.CM0177.79_at	-1.508342605	3.19E-05
Ljwgs_077570.2_at	-1.507400054	0.029419246
chr4.CM0073.87_at	-1.506985017	1.20E-06
Ljwgs_038251.2_at	-1.506390112	0.016993692
Ljwgs_020740.1_at	-1.506302848	1.26E-05
TM1535.26_at	-1.506187527	2.70E-06
chr2.TM0134.37_at	-1.50558914	7.65E-06
Ljwgs_042082.1_at	-1.505158372	6.27E-06
Ljwgs_007675.1_at	-1.504979829	6.26E-08
TM0706.1_at	-1.504384068	1.33E-06
chr5.CM0148.22_at	-1.504309504	6.22E-05
Ljwgs_023792.1_at	-1.50419455	9.91E-05
Ljwgs_061908.1_at	-1.503725714	0.000131491
TM0846.20_at	-1.503641885	0.001000011
Ljwgs_032903.1_at	-1.503226263	0.00012117
Ljwgs_025596.1_s_at	-1.503129291	8.30E-05
chr2.TM1659.13.1_x_at	-1.503105733	0.004675892
Ljwgs_132968.1_s_at	-1.503003125	4.04E-05
chr5.CM0357.21.1_at	-1.502769947	0.000698528
Ljwgs_075952.1_s_at	-1.502514757	0.013032742
chr4.CM0297.40_at	-1.502389939	1.45E-08
gi45642416_at	-1.501889672	0.000740171
chr4.CM0087.41_at	-1.501537536	0.00673925
Ljwgs_021446.1_at	-1.501160816	7.44E-05
gi45579203_at	-1.500483864	3.92E-05
Ljwgs_040238.1_at	-1.50043746	0.000112934
Ljwgs_034095.1_s_at	-1.500221536	0.000300021
Ljwgs_016878.1_at	-1.499956907	1.19E-06
chr5.CM0200.123_s_at	-1.499540793	0.044158866
Ljwgs_029567.1_s_at	-1.498921156	0.045174772
chr3.CM0574.11_at	-1.498457947	0.002855871
chr2.CM0803.58.2_at	-1.498258853	0.020471099
chr6.TM0517.9_at	-1.497790449	1.81E-07
Ljwgs_079148.1_s_at	-1.497694967	0.003302216
Ljwgs_015365.1_at	-1.497557265	3.96E-09
TM1422.3_at	-1.497365508	0.000329898
Ljwgs_082687.1_at	-1.49673139	0.000422979
CM1257.40_at	-1.496208517	9.08E-06
chr4.CM0175.75_at	-1.495994099	3.63E-06
chr6.TM0317.13_at	-1.49595694	0.000149868
Ljwgs_014416.1_at	-1.494950822	0.003782691
Ljwgs_047215.1_s_at	-1.494661497	0.003940607
Ljwgs_018726.1_at	-1.494380586	0.004713818
Ljwgs_029886.1_at	-1.494206516	0.00048215
Ljwgs_045519.1_at	-1.494184719	0.001074231
gi45634825_at	-1.49402603	1.61E-06
Ljwgs_028533.1_at	-1.493969656	0.011570745
Ljwgs_004747.1_at	-1.493513584	9.39E-06
chr5.CM0062.26_at	-1.4925332	4.30E-08
TM1624.16_at	-1.492502644	0.008619693
Ljwgs_060407.2_s_at	-1.49190894	0.004260363
chr5.CM0052.23_at	-1.491847521	1.81E-07
chr3.TM0916.21.1_at	-1.491550943	1.77E-06
chr2.CM0177.16_at	-1.491488434	0.001359348
Ljwgs_044983.1_at	-1.490434933	0.00032408
chr6.TM1514.17.1_at	-1.490239327	0.000328468
Ljwgs_128289.1_s_at	-1.490212585	0.044967507
Ljwgs_017054.1_at	-1.490166699	3.27E-05
Ljwgs_093097.1_at	-1.489837167	0.01812609
Ljwgs_019729.1_at	-1.489613995	0.001076997
chr3.CM0261.8_at	-1.489480535	0.000937707
chr6.TM0517.19_at	-1.489332716	0.000833186
chr4.CM0073.100_at	-1.489255085	0.048041072
Ljwgs_037155.1_s_at	-1.488966506	0.031428723
chr3.CM0112.13_at	-1.488887851	5.98E-06
chr4.CM0288.61_at	-1.487791526	0.015404989
chr2.CM0008.1_at	-1.487680776	0.004515001
chr3.CM0701.24_at	-1.487276392	0.000670165
Ljwgs_022811.1_s_at	-1.486693903	6.89E-08
Ljwgs_103618.1_x_at	-1.485634893	0.005681668
TM0651.12.1_at	-1.485319823	8.20E-05
chr1.CM0318.15_at	-1.48514834	5.56E-05
gi45400307_at	-1.484793553	0.000290186
gi45634388_at	-1.484652843	1.09E-06
chr3.CM0135.26.1_at	-1.484004153	1.88E-07
TC17923_at	-1.482088092	4.54E-07
chr2.CM0249.109_at	-1.481843176	0.00157411
TC15205_at	-1.481338715	1.74E-08
chr5.CM0071.54.1_at	-1.481242509	0.001789559
chr2.CM0191.49.2_s_at	-1.481203178	0.00684686
chr1.CM0442.22_at	-1.481193138	0.003288858
chr1.TM1305.2_at	-1.480777171	0.008765391
Ljwgs_019863.2_s_at	-1.480414803	0.000736247
Ljwgs_051583.1_s_at	-1.480227296	9.19E-06
Ljwgs_084076.1_at	-1.478879668	0.006637471
Ljwgs_014773.1_at	-1.478330069	3.95E-05
Ljwgs_008932.1_at	-1.477752645	0.000177876
Ljwgs_053589.1_at	-1.477659834	0.014954573
chr4.CM0283.21_at	-1.477578371	6.24E-09
Ljwgs_031662.1_at	-1.477418299	0.001212968
TM0845.5_at	-1.476007119	0.000558475
chr1.CM0349.8_at	-1.475939047	0.001211019
chr4.CM0558.28.1_at	-1.475762633	2.55E-07
Ljwgs_051950.1_s_at	-1.475344689	1.63E-05
chr5.CM0239.59_at	-1.475216037	0.006420043
Ljwgs_108549.1_at	-1.474840161	0.000365923
chr2.TM0667.16_at	-1.474064145	0.004450818
Ljwgs_069256.1_at	-1.473096481	2.36E-08
Ljwgs_028041.1_at	-1.472399669	0.001088777
Ljwgs_072779.1_at	-1.472129992	0.000145903
gi7783871_at	-1.471829332	0.00626385
chr1.CM0166.41_at	-1.471804058	2.41E-05
chr2.CM0020.10_at	-1.471135408	0.041462809
TM0770.8_at	-1.470651138	9.32E-07
chr4.CM0234.9_s_at	-1.470528501	1.10E-08
TM0890.19.1_at	-1.470431655	0.000132585
Ljwgs_021983.1_at	-1.470324346	1.54E-08
gi45633591_at	-1.469288955	0.002400864
Ljwgs_130313.1_at	-1.469211511	0.000557155
Ljwgs_101581.1_s_at	-1.468490145	0.023638264
chr6.CM0114.23_at	-1.468461698	4.77E-08
TC19843_at	-1.468421963	0.003590359
TM0706.23_at	-1.468400097	0.001016748
Ljwgs_113861.1_at	-1.467899516	4.87E-06
Ljwgs_020367.1_at	-1.467360509	3.82E-09
chr1.TM1003.2_at	-1.467308605	1.92E-05
Ljwgs_053088.1_at	-1.467271331	9.14E-06
chr3.CM0091.41_at	-1.466903909	6.62E-06
Ljwgs_067745.1_s_at	-1.466417472	9.28E-05
chr3.TM0745.2_at	-1.466010518	2.43E-06
chr5.CM0909.46_at	-1.465582563	0.001060633
chr4.CM0501.12_at	-1.465434333	2.84E-05
TM0855.6.1_s_at	-1.465415529	0.010883858
Ljwgs_120546.1_at	-1.465249314	0.00419341
gi45605566_at	-1.464989932	0.00057674
Ljwgs_038084.2_at	-1.464825778	0.012340989
chr1.CM0001.33.1_at	-1.464415785	0.006613584
TC17810_at	-1.463621543	3.08E-05
TM1006.6.3_at	-1.463152063	3.60E-06
chr3.CM0196.23_at	-1.463046388	7.11E-05
TM1036.14_s_at	-1.46278511	2.60E-06
gi34495198_at	-1.462732614	0.000579096
Ljwgs_055415.1_at	-1.462471952	0.000219706
Ljwgs_037464.1_at	-1.461667611	1.20E-05
Ljwgs_026492.1_at	-1.461620032	6.28E-06
Ljwgs_127369.1_at	-1.461437465	0.001030256
Ljwgs_012825.2_at	-1.460912924	9.22E-07
chr5.CM0359.21_at	-1.46075215	0.000210188
chr4.CM0501.35_x_at	-1.460421704	0.017880784
chr4.CM0175.104_at	-1.460157959	0.000368201
chr2.CM0120.25_at	-1.460054761	6.29E-06
Ljwgs_070603.1_at	-1.459673348	1.81E-06
Ljwgs_048523.1_at	-1.459458812	0.017536841
Ljwgs_057542.1_at	-1.45924964	0.001408111
gi40241244_s_at	-1.45856419	0.001652218
chr1.CM0012.58_at	-1.458189152	0.001283167
Ljwgs_021212.1_at	-1.457884955	0.001066426
Ljwgs_025093.1_s_at	-1.457785504	0.018284475
chr6.CM0118.66_at	-1.457330902	0.012447269
Ljwgs_051953.2.1_s_at	-1.456989315	0.001459529
Ljwgs_032337.1_at	-1.456226865	4.02E-07
Ljwgs_029900.1_at	-1.45571608	0.000118133
Ljwgs_017489.1_at	-1.455384363	3.58E-05
chr4.CM0042.69.1_at	-1.454856981	0.002912908
Ljwgs_098322.1_at	-1.454002171	2.23E-06
Ljwgs_072403.1_at	-1.453936366	9.89E-07
chr1.TM1124.6_s_at	-1.453835817	0.004697481
Ljwgs_132154.1_x_at	-1.452492528	2.17E-05
chr2.CM0608.64_at	-1.452445349	0.011263935
Ljwgs_015253.2_at	-1.452189746	3.31E-05
gi51587339_at	-1.452137228	4.02E-08
chr2.CM0308.18_at	-1.451988603	1.02E-05
Ljwgs_025698.1.1_at	-1.451809371	5.38E-05
Ljwgs_053445.1_at	-1.451700924	4.47E-05
TM0990.13_at	-1.451524384	4.56E-07
Ljwgs_019535.1_at	-1.451370681	0.000209193
chr2.CM0056.15_at	-1.451137536	0.00040379
Ljwgs_015587.1_at	-1.450503002	0.008361769
TM1372.2_at	-1.449263429	0.019514357
TM1490.15_at	-1.44912442	9.29E-07
Ljwgs_058137.1_at	-1.448744514	1.41E-05
Ljwgs_001709.2_x_at	-1.448679023	1.03E-05
gi45611032_at	-1.448240766	0.004627244
TM1757.14.2_at	-1.448079232	0.006509644
Ljwgs_019489.1_at	-1.447751985	0.02741653
chr2.TM0667.5_at	-1.447369444	1.18E-05
TC20278_at	-1.447030972	0.000314996
chr2.TM0652.12.1_at	-1.446625857	0.005419172
TM1664.3_at	-1.446462145	9.72E-06
BM1684.13_at	-1.446451834	1.89E-07
Ljwgs_086971.1_at	-1.446377949	0.000587461
chr5.CM0328.26_at	-1.44597882	1.57E-06
Ljwgs_043147.1_at	-1.445976041	4.36E-05
chr4.CM0654.28_at	-1.445825825	0.010031425
gi45623835_at	-1.445720927	1.06E-06
chr1.CM0591.6_at	-1.44499977	1.43E-08
chr1.CM0982.39_at	-1.444812238	0.001808628
gi45631562_at	-1.444632639	0.000520434
chr3.CM0115.46_at	-1.444249641	0.024268821
chr1.CM0147.92_at	-1.443990383	0.019434044
Ljwgs_128696.1_at	-1.443460114	0.000144305
Ljwgs_122607.1_at	-1.442036087	0.003193401
Ljwgs_032427.1_at	-1.441854723	0.014241204
Ljwgs_017442.2_x_at	-1.441831402	0.005351845
Ljwgs_009340.1_at	-1.441394722	0.00024934
chr2.CM0249.25_at	-1.439869651	0.003988575
Ljwgs_010170.1_at	-1.439847478	0.006974706
Ljwgs_059500.1_at	-1.439031594	6.91E-07
Ljwgs_018758.1_at	-1.438651247	3.91E-05
TC15723_at	-1.43840412	4.21E-08
chr6.TM1657.16_at	-1.437405058	1.52E-05
Ljwgs_018126.1_at	-1.43704182	3.46E-06
chr5.CM0569.33_at	-1.436575906	0.000863846
Ljwgs_041929.1_at	-1.435769941	0.002147644
chr5.CM0089.90.2_at	-1.435674249	1.67E-05
Ljwgs_026772.2_x_at	-1.435658755	0.000739201
Ljwgs_060603.2_at	-1.435584945	3.89E-05
chr6.CM0055.16_at	-1.435229345	2.31E-06
chr3.TM0576.19_s_at	-1.434938269	1.45E-05
gi45402657_at	-1.434753312	1.24E-06
gi28301673_at	-1.434642698	0.014278952
Ljwgs_032952.1_at	-1.434492327	4.55E-05
gi45578434_at	-1.434359264	0.003580431
Ljwgs_114489.1_at	-1.434336207	1.02E-06
Ljwgs_093140.1_at	-1.43413143	9.25E-07
gi45638207_at	-1.43340297	0.003572053
Ljwgs_016709.1_at	-1.43269363	0.000729717
Ljwgs_036917.1_at	-1.432480159	0.000168504
Ljwgs_027909.1_at	-1.432375236	7.84E-08
Ljwgs_033749.1.1_at	-1.431958605	1.15E-06
Ljwgs_012477.2_at	-1.431950606	0.002976802
TM0599.9_at	-1.431441387	2.64E-05
chr2.CM0346.21_at	-1.430717356	0.027391071
Ljwgs_014349.2_at	-1.430669617	1.22E-05
Ljwgs_007448.2_at	-1.430266529	0.000277254
chr1.CM0544.39_at	-1.42979084	0.002899903
Ljwgs_057664.1_at	-1.429246436	0.001276139
chr3.CM0282.98_at	-1.42861149	2.73E-05
Ljwgs_137608.1_s_at	-1.428499607	0.02061397
chr3.TM1768.19_at	-1.428256359	0.002011279
gi45638713_at	-1.428232858	0.037127015
Ljwgs_006961.1_at	-1.427941886	1.66E-07
chr1.TM0688.20_at	-1.427856871	1.95E-06
Ljwgs_026098.2_at	-1.427791647	0.002130177
chr5.CM0062.15_at	-1.427550581	0.033279381
Ljwgs_041234.1_at	-1.427126915	0.001943393
Ljwgs_021762.1_at	-1.426813027	6.51E-08
Ljwgs_076243.1_at	-1.426270558	6.01E-05
Ljwgs_070260.1_at	-1.426225437	0.001619371
gi45627104_at	-1.426194784	0.007789022
chr2.CM0249.3_at	-1.425949918	0.004466456
Ljwgs_007953.1_at	-1.425606242	6.74E-08
Ljwgs_084940.1_s_at	-1.425559977	0.00034042
Ljwgs_042293.1_s_at	-1.42554584	0.042920148
chr2.TM1766.10_at	-1.425424893	0.001971079
Ljwgs_040068.1_at	-1.424956377	6.11E-05
TM1729.13_at	-1.424311535	4.14E-06
chr1.CM0113.81_at	-1.424148394	0.026683702
chr5.CM0148.30_at	-1.424058137	6.96E-05
gi45638240_at	-1.423057233	0.012168993
Ljwgs_023908.1_at	-1.422811273	4.75E-06
chr5.CM0357.61_at	-1.422104067	0.000398027
gi45576816_at	-1.421369247	1.42E-08
Ljwgs_132154.1_at	-1.42030255	5.56E-06
gi45352738_at	-1.420118465	9.17E-08
Ljwgs_024011.1_at	-1.419687047	0.028179327
TC12540_at	-1.419558703	6.29E-05
Ljwgs_104182.1_s_at	-1.418623757	0.000947215
Ljwgs_015095.1_s_at	-1.418283702	9.95E-06
TM1006.9_at	-1.418229077	0.000118918
gi45411112_at	-1.418034756	0.00014464
Ljwgs_061978.2_at	-1.41794631	6.54E-06
TM0561.13_at	-1.417334304	0.000543871
chr5.CM0019.47_s_at	-1.416847543	0.000725187
TC18023_at	-1.416607735	0.000108169
Ljwgs_012585.2_at	-1.416122221	0.002173462
Ljwgs_062725.1_at	-1.416112351	9.32E-05
chr2.CM0237.3_at	-1.415733714	0.009811424
chr2.CM0060.1_at	-1.41561108	0.000531354
Ljwgs_019136.1_at	-1.415342173	6.64E-05
Ljwgs_096258.1_at	-1.414997719	0.001755032
Ljwgs_044058.1_at	-1.414470834	0.031327349
Ljwgs_040022.1_at	-1.414375461	0.01348418
gi45619091_at	-1.414320104	4.34E-05
Ljwgs_075559.1_at	-1.414153725	6.36E-05
chr4.CM0297.14.1_at	-1.414112203	0.000115503
Ljwgs_034324.1_at	-1.413908233	0.00254115
chr5.CM0260.33_at	-1.413339966	0.000216811
Ljwgs_141937.1_x_at	-1.413239123	0.012400856
Ljwgs_088617.1_at	-1.412890002	0.001104093
CM0680.12_s_at	-1.411919504	3.66E-07
chr6.TM0957.10.1_at	-1.411540302	0.002671923
chr2.CM0210.63_at	-1.411517829	0.000166179
Ljwgs_023473.2_at	-1.41141562	0.0007323
Ljwgs_018496.1_at	-1.411255442	0.001217439
Ljwgs_072758.1_at	-1.410577511	0.002656482
Ljwgs_020916.1_at	-1.408989591	0.033146274
Ljwgs_056832.1_at	-1.408875036	5.85E-06
Ljwgs_014946.1_at	-1.407997426	0.001284501
TC13741_at	-1.40795855	0.007415359
chr6.CM0420.43_at	-1.407827599	0.000115707
Ljwgs_053092.1_at	-1.407627818	0.000409333
chr1.CM0098.15_at	-1.406952681	0.004205858
gi45610653_at	-1.406685683	1.52E-05
Ljwgs_116903.1_at	-1.405631964	0.022853581
chr3.CM0080.46_at	-1.405203381	3.31E-06
chr1.CM0141.21_at	-1.404943354	0.002643174
Ljwgs_072098.1_at	-1.404928499	0.000202142
chr1.CM0982.11_at	-1.404674519	0.007686671
chr5.CM0456.16_at	-1.404419731	4.89E-05
Ljwgs_003505.2_at	-1.404300304	4.51E-07
chr4.CM0307.39_at	-1.403752444	6.52E-06
Ljwgs_013138.2_at	-1.403118487	3.30E-08
chr2.CM0191.91_at	-1.402936091	0.00021589
Ljwgs_023290.1_at	-1.401317077	0.003614271
Ljwgs_126126.1_at	-1.400964894	2.27E-05
gi45402860_at	-1.400597438	9.11E-06
Ljwgs_082453.1_at	-1.400405199	2.88E-06
Ljwgs_024432.1_at	-1.400248015	0.000587287
chr4.CM0073.85_at	-1.400193298	0.004860025
Ljwgs_047219.2_at	-1.40018172	0.002233609
TM0492.8_at	-1.399518876	0.004120955
TC17247_at	-1.399419822	0.003285119
gi45633819_at	-1.399229375	0.001286837
chr6.CM0738.20.1_at	-1.399020006	4.98E-05
Ljwgs_075466.1_at	-1.397297644	2.14E-05
chr1.CM0410.16_at	-1.396733745	0.000276232
Ljwgs_030246.1_at	-1.39642807	0.002511857
Ljwgs_051568.1_at	-1.396278706	0.015401178
gi45639254_at	-1.395607686	0.001255417
Ljwgs_034470.1.1_at	-1.394379988	1.93E-06
Ljwgs_120711.1.2_at	-1.394194322	0.001197868
TM0497.12.4_at	-1.393982076	0.001021822
chr3.CM0160.24.1_at	-1.393971325	0.009348257
Ljwgs_016178.1_at	-1.393098002	1.05E-05
TM1224.6_at	-1.392615877	0.010234163
Ljwgs_027138.1_at	-1.392399386	0.000115494
Ljwgs_018137.2_s_at	-1.391912375	0.0018424
Ljwgs_074024.1_x_at	-1.3905965	0.000889905
chr3.CM0091.84.1_at	-1.390322919	0.000679491
chr3.CM0701.25.2_at	-1.389637894	0.01474598
Ljwgs_013766.1.1_at	-1.388826648	0.001927196
Ljwgs_092630.1_at	-1.388725628	2.10E-06
Ljwgs_084931.1_at	-1.388477221	0.005986702
chr4.CM0307.21_s_at	-1.388332979	0.000136291
Ljwgs_087137.1_at	-1.388244173	2.67E-05
chr4.TM0692.14_at	-1.3882314	0.023610497
gi7775243_at	-1.388123642	6.15E-05
gi31322043_at	-1.387611638	5.25E-06
Ljwgs_084059.1_at	-1.38707468	0.016882332
Ljwgs_026352.1_at	-1.387021475	0.009564222
Ljwgs_087349.1_at	-1.38701551	0.000483774
Ljwgs_099509.2.1_s_at	-1.386815296	1.94E-07
Ljwgs_080154.1.1_x_at	-1.386796194	1.33E-05
TM1647.16_at	-1.386228245	7.82E-08
TC11429_s_at	-1.386100742	2.90E-06
chr3.CM0160.21_at	-1.385831275	3.14E-08
Ljwgs_084061.1_at	-1.3855955	0.001248792
Ljwgs_055236.1_at	-1.38517902	5.37E-05
Ljwgs_146948.1_at	-1.385111191	3.89E-05
chr5.CM0095.34_at	-1.385006305	0.016872038
Ljwgs_024001.1_at	-1.384631834	0.004840481
chr3.CM0282.132_at	-1.383760774	0.012923246
chr3.CM0070.15_s_at	-1.383743377	3.85E-07
chr3.CM0711.21_x_at	-1.383541962	1.43E-07
TM0725.14.2_s_at	-1.383347265	0.011295706
TM0556.22_at	-1.383292216	6.03E-05
chr4.TM0555.14_at	-1.381981964	5.10E-05
chr6.CM0013.58.2_s_at	-1.381788576	2.24E-07
Ljwgs_125991.1_at	-1.381617165	5.27E-06
Ljwgs_048941.1_at	-1.381086657	0.024095129
chr1.CM0375.42_at	-1.380536184	0.003987747
gi45618617_at	-1.380007644	0.003415937
chr4.CM0087.78.2_at	-1.378913033	0.011008994
gi1370141_at	-1.378024308	9.70E-08
Ljwgs_036211.1_at	-1.37778163	0.004186057
Ljwgs_034439.1_at	-1.377364447	0.002323928
Ljwgs_011361.1_at	-1.37735194	0.000401626
Ljwgs_016923.2_s_at	-1.377163797	0.002852561
Ljwgs_114621.1_s_at	-1.376317231	0.00252272
chr2.CM0803.110.1_at	-1.375982427	1.12E-05
Ljwgs_145399.1_at	-1.373691764	0.000431667
gi45412271_at	-1.373611373	0.002928157
Ljwgs_094930.1_at	-1.37350649	5.24E-05
Ljwgs_069672.1_at	-1.372793794	5.17E-06
Ljwgs_146892.1_at	-1.372793136	0.006637966
chr2.TM0655.2_at	-1.372234851	5.35E-05
Ljwgs_095624.1.1_at	-1.372022897	1.01E-08
chr2.CM0803.123_at	-1.370936915	0.000662188
Ljwgs_066356.1_at	-1.370925434	6.26E-08
Ljwgs_019977.2_at	-1.370532282	0.004558452
chr4.CM0234.4_at	-1.370016616	0.005704019
chr2.TM0826.12_at	-1.369516392	2.11E-05
TC11826_at	-1.369496506	0.000669076
Ljwgs_072068.1_at	-1.368152875	0.004877949
Ljwgs_145081.1_at	-1.368114129	0.003261168
Ljwgs_104325.1_at	-1.367976457	0.010107282
Ljwgs_077032.1_at	-1.367961463	0.000124151
TM1226.1_at	-1.367315424	0.000900196
Ljwgs_015519.2_s_at	-1.366428304	0.00084692
chr5.CM0024.34_at	-1.365891574	2.18E-05
Ljwgs_052815.1_at	-1.36566093	2.33E-06
Ljwgs_054452.1_at	-1.365219876	0.008470214
Ljwgs_037224.1_at	-1.364813564	3.85E-06
Ljwgs_070606.1_at	-1.364400639	0.000736761
TM0791.7_at	-1.364115461	2.97E-05
Ljwgs_056243.1_s_at	-1.36289964	0.006070552
chr2.CM0124.18.1_at	-1.362789209	0.00012883
chr3.CM0135.9.2_at	-1.362346595	1.18E-06
Ljwgs_021665.1_at	-1.361703632	8.43E-05
chr6.TM0821.9_at	-1.361520959	8.69E-05
Ljwgs_063891.1_at	-1.361350944	0.002710065
Ljwgs_086090.1_at	-1.360976262	0.028141857
gi45641740_at	-1.359895919	0.000126487
chr4.CM0432.11_at	-1.359639569	2.09E-06
Ljwgs_121295.1_x_at	-1.359008618	0.008345625
chr1.TM1703.7.1_at	-1.358884832	7.47E-07
Ljwgs_077746.1_at	-1.358676576	0.001600851
Ljwgs_063085.1_x_at	-1.358657504	1.38E-07
Ljwgs_027954.1_at	-1.358589207	0.011220057
Ljwgs_040673.1_x_at	-1.358460222	4.65E-08
Ljwgs_073119.1_at	-1.358197166	0.016298129
chr2.CM0210.15_at	-1.357535176	0.001162283
Ljwgs_101098.1_s_at	-1.357511136	0.000815313
Ljwgs_039399.1_at	-1.357494246	2.30E-06
TM0451.20_at	-1.357027689	0.032956944
Ljwgs_047841.1_s_at	-1.356574597	0.005655815
chr2.CM0021.5_at	-1.355493992	0.001234864
chr2.TM0621.23_at	-1.354928512	0.000251599
chr4.CM0073.35_at	-1.354814354	4.74E-06
Ljwgs_119507.1_at	-1.354706087	0.017017735
Ljwgs_048869.1_at	-1.354391079	0.00096444
chr4.CM0179.16_at	-1.353625115	0.000697809
Ljwgs_130111.1_s_at	-1.353605572	0.000267671
chr4.CM0073.48_at	-1.353477792	2.44E-05
Ljwgs_090105.1_at	-1.353389232	1.51E-07
Ljwgs_069474.1_at	-1.35273902	9.01E-05
Ljwgs_004480.1_at	-1.351829462	0.006899167
chr2.CM0749.47_at	-1.350878802	0.009158451
Ljwgs_066357.1_at	-1.350815533	0.000107791
Ljwgs_017845.1_at	-1.35079956	2.12E-05
TC18910_at	-1.350680866	0.000489255
gi45634065_at	-1.35057659	2.22E-06
LjU14d_x_at	-1.349691216	0.000260038
Ljwgs_092365.1.1_at	-1.34941421	1.73E-05
CM0601.34_at	-1.349173371	0.010381
Ljwgs_029302.1_x_at	-1.348643324	0.046392112
gi45625903_at	-1.348547094	2.82E-05
chr1.TM0812.27_at	-1.348535787	1.48E-06
gi45578277_at	-1.348217905	0.001480971
chr1.TM1703.8.1_at	-1.348102951	7.30E-07
Ljwgs_110940.1_at	-1.34748041	0.000475571
chr4.CM0333.13.1_at	-1.346965422	8.15E-06
gi45612861_at	-1.345565577	0.007005907
chr1.TM0750.15_at	-1.34522191	3.88E-06
Ljwgs_035795.1_at	-1.345113401	0.011207391
Ljwgs_144463.1_at	-1.3446884	0.026131539
chr4.BM1698.2_at	-1.344418178	7.07E-06
gi45406302_at	-1.343348757	0.004218956
Ljwgs_134309.1_at	-1.343152078	4.23E-06
gi45642209_at	-1.342925194	0.000699684
Ljwgs_068530.1_at	-1.342589548	0.007867407
TC12164_at	-1.342456324	6.45E-06
Ljwgs_020959.1_s_at	-1.342055898	0.002694712
Ljwgs_008932.2_at	-1.341778856	0.000447283
Ljwgs_026379.1_at	-1.3415736	2.57E-06
Ljwgs_026302.1_at	-1.341181027	0.001620894
chr1.CM0760.8_at	-1.340942883	4.21E-07
gi45352776_at	-1.340320535	3.58E-08
chr1.CM0117.38_at	-1.339765817	0.000119063
Ljwgs_114641.1_s_at	-1.339252411	0.003545745
Ljwgs_015328.2_at	-1.338684283	0.001531015
Ljwgs_067389.1_at	-1.337830107	0.000132605
Ljwgs_041349.1_at	-1.3373781	0.00041093
Ljwgs_062791.0.1_s_at	-1.337022938	6.12E-07
TM0890.22_at	-1.336395765	9.84E-08
Ljwgs_118014.1_at	-1.33635575	0.002101339
chr1.CM0206.14_at	-1.335650166	1.25E-06
Ljwgs_147844.1_x_at	-1.33542652	0.043809883
chr6.CM0420.43.1_at	-1.335288897	1.02E-07
Ljwgs_118888.1_at	-1.335108225	2.68E-05
chr2.CM0250.25_at	-1.334384591	0.022968323
TM0451.13_at	-1.334381767	0.005704535
chr2.CM0249.35_at	-1.333952916	1.03E-07
Ljwgs_027431.1_at	-1.333896579	8.76E-06
Ljwgs_126517.2_s_at	-1.333491105	0.013943686
chr5.CM0344.26.1_at	-1.333261182	0.000105837
Ljwgs_010102.1_at	-1.332406977	0.010798922
chr4.TM0597.14_at	-1.331758808	0.00726962
Ljwgs_057377.1_at	-1.330890935	0.001203468
TC16047_at	-1.330324899	1.08E-05
Ljwgs_014605.1_at	-1.330319639	2.28E-05
gi45621223_at	-1.330067492	0.001055401
chr3.CM0216.5_at	-1.328791521	0.007613657
chr1.CM0361.53_at	-1.328623876	0.029653469
Ljwgs_048101.1.1_s_at	-1.328368634	0.015136958
Ljwgs_062417.1_at	-1.327644328	0.000107279
chr3.TM1570.6.1_at	-1.32694915	0.000306457
Ljwgs_057224.1_at	-1.326944974	0.044343233
Ljwgs_082628.1_at	-1.326890889	1.49E-05
Ljwgs_080546.1_at	-1.32672123	0.001393619
Ljwgs_121661.1_at	-1.326648395	0.015605355
Ljwgs_041197.1.1_at	-1.325777532	0.000379415
TC9003_at	-1.325137114	7.89E-07
Ljwgs_025651.1.1_at	-1.324997983	0.001684534
TM0485.11_at	-1.324980526	3.56E-06
Ljwgs_040318.2_at	-1.324480266	0.00147158
Ljwgs_067382.1_at	-1.324198982	1.68E-06
gi7782267_at	-1.324169836	0.000226911
Ljwgs_121365.1_s_at	-1.323967003	2.87E-08
chr3.TM0136.3_s_at	-1.323803315	1.17E-05
gi47953590_at	-1.323596876	0.00148576
Ljwgs_131435.1_at	-1.323552041	2.27E-06
Ljwgs_045653.1_at	-1.323347979	1.41E-05
Ljwgs_072403.1_s_at	-1.323017	2.65E-08
TM1472.19_s_at	-1.322875357	0.000183012
Ljwgs_041159.1_s_at	-1.321811715	0.026725232
chr6.TM0336.21.1_at	-1.320758479	0.001457482
chr1.CM0318.25_at	-1.320302344	3.43E-05
TM0615.6_at	-1.318994405	5.62E-08
Ljwgs_051582.1_at	-1.318681904	2.45E-06
Ljwgs_048629.1_at	-1.31843975	0.01846368
Ljwgs_061747.1_at	-1.318141574	1.60E-07
Ljwgs_022220.1_at	-1.318072108	1.15E-06
chr6.TM0440.14_at	-1.3178443	6.51E-09
gi37499743_at	-1.3178369	4.08E-07
Ljwgs_016835.1_s_at	-1.317315326	0.003482788
Ljwgs_030430.1_at	-1.317196728	0.018126878
TM0763.8_at	-1.316627527	0.000447894
chr3.CM0106.58_at	-1.316338794	5.07E-05
Ljwgs_035981.1_at	-1.315417061	0.004357357
chr4.CM0172.33_at	-1.31502296	0.027472482
Ljwgs_093673.1_at	-1.315008652	4.07E-06
TM0683.12_at	-1.314807643	3.39E-06
Ljwgs_099225.1_at	-1.314719479	0.000821471
chr2.CM0191.65_at	-1.314718464	3.17E-05
Ljwgs_017799.2_at	-1.31464971	0.001064899
Ljwgs_056736.1_at	-1.314484458	2.31E-06
gi7719323_at	-1.31362428	0.003113366
Ljwgs_050802.1_at	-1.313601762	9.81E-05
Ljwgs_080526.1_at	-1.313558274	0.022637082
Ljwgs_034269.2_at	-1.313321349	0.018372402
Ljwgs_055592.1_at	-1.313167533	1.74E-05
Ljwgs_062513.1_at	-1.312421768	1.28E-06
chr4.CM0617.38_at	-1.312340548	0.006571066
chr2.CM0225.32_at	-1.312339552	0.00071824
Ljwgs_058572.1_at	-1.312087818	0.001762074
Ljwgs_044273.1_at	-1.312073814	2.47E-05
Ljwgs_018803.2_at	-1.311982972	3.91E-05
chr5.CM0071.31_at	-1.311866971	0.006153174
TM0130.10.1_at	-1.311846756	0.000177125
chr1.CM0017.39_at	-1.311443257	3.96E-06
Ljwgs_127964.1_x_at	-1.310939684	5.56E-05
gi45636949_at	-1.310770875	7.53E-05
chr4.CM0501.43_at	-1.3103044	0.027693299
chr2.CM0177.1_at	-1.310302249	0.001398835
Ljwgs_009849.1_at	-1.309889448	0.01369443
Ljwgs_039917.1_at	-1.309481789	0.002666583
Ljwgs_013099.2_at	-1.309067152	0.002847832
Ljwgs_122339.1_s_at	-1.309024656	1.12E-05
Ljwgs_075572.1_at	-1.308939315	0.000300459
chr3.TM0984.3_at	-1.308737125	0.011646339
gi45578362_at	-1.308679678	0.008105922
Ljwgs_018013.1_at	-1.308366499	0.004151013
gi45618935_at	-1.307650311	0.002004561
Ljwgs_058507.2_s_at	-1.307575532	0.003752933
Ljwgs_051021.1_s_at	-1.307399723	0.000219916
gi45627733_at	-1.307210744	7.37E-06
chr6.CM0437.16_x_at	-1.306429292	0.008216832
Ljwgs_061146.1_at	-1.30526054	0.000134938
chr1.CM0600.3_at	-1.305241447	0.008536121
chr5.CM0048.55.3_at	-1.304890775	0.001174358
chr1.CM0375.50_at	-1.303673655	5.40E-06
chr4.CM0265.43_at	-1.303616932	6.34E-06
chr5.CM0956.1_at	-1.303169937	7.82E-05
gi7746511_at	-1.303146401	0.017777462
Ljwgs_024592.1_s_at	-1.303061503	0.001988915
Ljwgs_137194.1_at	-1.302960393	0.017517143
Ljwgs_086315.1_at	-1.302094655	0.000437249
Ljwgs_104960.1_s_at	-1.301938602	5.41E-05
Ljwgs_028202.1_s_at	-1.301880487	0.001206584
Ljwgs_005853.1_at	-1.301782974	9.62E-05
chr4.CM0025.37_at	-1.301210364	0.000471583
Ljwgs_022153.2_x_at	-1.300575409	0.005868097
chr1.CM0141.6.1_at	-1.299814205	0.000392999
chr1.CM0442.20_at	-1.299590278	0.003900668
chr2.CM0903.26_at	-1.29921138	0.020306239
chr2.CM0201.12_x_at	-1.298287344	0.008219615
chr1.CM0361.28_at	-1.298101561	1.31E-06
CM1257.12.2_s_at	-1.297535355	0.000116878
Ljwgs_029380.1_at	-1.297519461	0.02388499
Ljwgs_019165.2_at	-1.297324602	4.95E-07
TC9573_at	-1.296579266	6.70E-08
gi45348273_at	-1.296459831	2.10E-05
chr1.TM0507.17_at	-1.296433911	0.001003704
chr1.CM0410.21_at	-1.296124344	0.040534742
Ljwgs_084762.1_at	-1.295927238	3.51E-05
Ljwgs_045467.1_at	-1.293632656	1.98E-05
Ljwgs_016450.1_at	-1.293345151	3.39E-05
Ljwgs_036652.1_at	-1.29310139	0.011039631
Ljwgs_011343.2_at	-1.292891026	0.002179139
gi45352561_at	-1.291865144	2.30E-07
Ljwgs_060112.1_at	-1.29163048	0.000771272
TM0809.14_at	-1.291346857	0.000961806
Ljwgs_064078.0.1_at	-1.291212403	0.001368083
chr2.CM0132.17_at	-1.29092671	0.000358862
gi50657593_at	-1.290881762	0.012138168
Ljwgs_034280.1_at	-1.290865088	3.03E-08
chr5.TM0698.7_at	-1.290809099	1.41E-05
chr6.TM0317.2_at	-1.290717688	6.10E-06
gi45619016_at	-1.290698541	7.04E-05
Ljwgs_007242.2_at	-1.290434452	0.003153238
chr6.CM0118.56_at	-1.290430732	0.002370335
Ljwgs_119630.1_s_at	-1.289885006	0.001347694
TM1624.2_at	-1.289788005	8.08E-05
Ljwgs_138232.1_s_at	-1.28971095	0.0121703
TM1664.5_at	-1.28960644	0.029910082
gi45402336_at	-1.289585035	0.009364171
Ljwgs_037172.1.1_at	-1.28922476	0.000147068
chr6.CM0045.17_s_at	-1.288582674	3.38E-06
Ljwgs_007458.1_at	-1.288274278	0.001400001
Ljwgs_024364.1_at	-1.288134378	0.011304222
chr6.CM0013.58.1_at	-1.287833188	1.14E-06
Ljwgs_118373.1_x_at	-1.287623021	1.95E-06
Ljwgs_024159.1_at	-1.287547219	0.000225434
Ljwgs_022777.1.1_at	-1.287531356	0.000259245
Ljwgs_140655.1_at	-1.287178224	1.87E-05
gi45396925_x_at	-1.28702306	0.015597438
Ljwgs_048252.1_at	-1.286965338	0.000141468
chr1.CM0206.97.1_at	-1.286720697	0.001490943
Ljwgs_085157.1_at	-1.286603848	2.10E-05
chr3.CM0164.2_at	-1.286413658	0.02364392
chr5.TM0913.17_at	-1.286120114	2.02E-07
chr3.CM0634.22_at	-1.285650909	0.016880433
Ljwgs_056207.1_x_at	-1.285594507	0.004467854
chr1.CM0078.29_at	-1.28554744	6.29E-06
Ljwgs_051488.1_s_at	-1.285178641	0.007090732
gi45632546_at	-1.284585676	2.26E-06
Ljwgs_051944.1_at	-1.284543881	0.012753626
chr4.TM0296.1_at	-1.284313187	0.000566163
CM0601.35_at	-1.283297623	0.001182123
Ljwgs_083412.1_at	-1.282567195	4.36E-07
chr3.TM0436.20_at	-1.28223309	0.000942821
chr4.CM0194.31_at	-1.281678385	5.61E-05
Ljwgs_004719.1_at	-1.281567324	0.002305486
Ljwgs_109290.1_at	-1.281258718	0.01005908
chr1.CM0133.84_at	-1.281081389	1.15E-07
Ljwgs_013357.2_at	-1.2810758	0.000483976
TM0379.10_at	-1.280417979	3.37E-07
TC15422_at	-1.280206555	0.023477138
Ljwgs_016718.1_at	-1.280187155	0.024401518
Ljwgs_050722.1_at	-1.279579194	0.000174005
chr1.CM0315.55_at	-1.279527717	0.024820751
chr3.CM0711.21_at	-1.279070535	2.00E-05
chr5.CM0052.12_at	-1.278982352	2.43E-06
TM1471.31_at	-1.278659115	7.43E-07
chr3.CM1468.19_at	-1.278419954	0.00051465
chr3.CM0196.28_at	-1.278067088	0.044155693
chr2.CM0060.6_s_at	-1.277644719	3.55E-05
chr5.TM1077.2_at	-1.277582608	9.91E-05
Ljwgs_037966.0.1_s_at	-1.27751601	1.35E-07
Ljwgs_015039.1_at	-1.27738033	0.003405877
chr4.CM0831.31_at	-1.277296195	9.68E-07
TC14412_at	-1.277226926	6.87E-07
Ljwgs_054070.1_s_at	-1.277181923	3.34E-08
Ljwgs_011084.1_at	-1.277157768	1.96E-08
chr6.CM0314.44_at	-1.277133215	4.24E-05
chr1.CM0147.33_at	-1.276951385	0.001403849
Ljwgs_030906.1.1_at	-1.276495239	0.000558648
Ljwgs_034011.2_at	-1.27644489	1.64E-08
chr6.CM0066.2_s_at	-1.276297606	0.006692871
Ljwgs_018315.2_s_at	-1.276120696	0.000193158
Ljwgs_010964.1_at	-1.275924837	0.006542065
TC9952_at	-1.275820066	8.67E-09
gi45350476_at	-1.275013309	0.000164938
Ljwgs_021570.1_at	-1.274863913	0.00012358
chr4.CM0026.21_at	-1.274852869	6.20E-07
Ljwgs_021005.1_s_at	-1.273877763	0.013409659
Ljwgs_069018.1_x_at	-1.273329578	0.005615407
Ljwgs_076870.1_x_at	-1.272848568	0.002782139
chr1.CM0101.28_at	-1.272756903	8.98E-05
Ljwgs_045901.2_s_at	-1.272435344	0.005733453
chr3.CM0111.13_at	-1.271979612	5.03E-05
chr5.CM0211.2_at	-1.271378062	6.96E-06
chr1.CM0496.21_at	-1.271288292	0.000526782
chr1.CM0088.82_at	-1.271146492	0.000208806
Ljwgs_139121.1_at	-1.271107793	7.94E-07
Ljwgs_100696.1_at	-1.270711854	4.71E-07
Ljwgs_027386.1_at	-1.270583441	0.005986092
Ljwgs_075099.1_at	-1.270535802	0.017118519
Ljwgs_040198.1.1_at	-1.270222621	0.032925285
gi45409874_at	-1.269904483	0.00526032
chr2.TM0053.28_s_at	-1.269819345	2.15E-05
gi50657593_s_at	-1.269693873	0.002313365
chr1.CM0012.53_s_at	-1.269493565	2.04E-09
gi45618643_at	-1.269057722	0.006304574
Ljwgs_128749.1_at	-1.268930702	2.74E-05
Ljwgs_006577.2_at	-1.268764662	0.028839942
Ljwgs_085632.1_s_at	-1.268633301	0.000117349
chr6.CM0055.47_at	-1.268225627	0.000139668
gi45351318_at	-1.267657623	1.71E-05
Ljwgs_039013.1_at	-1.267626795	0.002111472
Ljwgs_070054.1_s_at	-1.267572671	6.60E-07
Ljwgs_054626.1_at	-1.267551055	0.001570237
Ljwgs_028965.1_at	-1.267388418	0.00018513
TC20110_at	-1.267342349	9.88E-06
TC19132_at	-1.267098814	0.008550365
chr4.CM0659.48_at	-1.267052348	0.001683351
Ljwgs_027999.1_at	-1.266858535	2.98E-09
Ljwgs_025889.2.1_at	-1.264680505	2.95E-05
Ljwgs_033113.1_at	-1.263843157	6.62E-07
chr1.CM0375.38_at	-1.263754438	6.83E-05
chr6.CM0055.80_at	-1.263458713	4.79E-05
gi45400299_at	-1.263276822	6.31E-06
chr3.CM0152.15_at	-1.263234479	0.000116495
chr5.TM1493.2_at	-1.262473397	0.00147682
TM0845.4_at	-1.262458647	0.03682701
Ljwgs_083919.1_at	-1.262334427	2.65E-05
Ljwgs_004643.1_at	-1.26229195	1.29E-08
Ljwgs_136055.1_s_at	-1.262255469	0.016623945
chr2.CM0124.5_at	-1.262243277	0.000126853
Ljwgs_012660.1_at	-1.262096431	0.018099718
Ljwgs_007386.2_at	-1.262004173	0.000449114
Ljwgs_059856.2_x_at	-1.26198105	5.44E-06
Ljwgs_024918.1_at	-1.261794033	4.21E-05
Ljwgs_042293.1.1_s_at	-1.261566943	0.016417786
chr1.CM0147.70.1_at	-1.261540972	5.21E-05
BM1386.19_at	-1.260502433	6.24E-09
Ljwgs_014708.3_at	-1.2604252	0.00828772
gi45576186_at	-1.260369724	0.043278661
chr2.TM0053.28_at	-1.260367092	1.53E-06
Ljwgs_089222.1_at	-1.259630208	0.028023804
gi45610861_at	-1.259525803	4.05E-05
chr3.CM0196.18_at	-1.259258982	0.003663483
Ljwgs_086526.1_at	-1.257958977	3.18E-05
chr6.CM0140.11_at	-1.257920631	0.008705929
Ljwgs_024935.1_at	-1.257728926	3.99E-06
BM1551.4_at	-1.256479331	3.28E-07
Ljwgs_062507.1.1_at	-1.256087954	0.036626375
Ljwgs_092954.1_s_at	-1.255766437	0.002314699
gi7744568_at	-1.255235844	0.001053291
Ljwgs_021014.0.1_at	-1.254680101	0.001004523
Ljwgs_037557.1_at	-1.254583387	9.03E-05
Ljwgs_018709.1_at	-1.254416028	0.001887283
chr5.CM0200.61.1_at	-1.254394711	9.19E-05
Ljwgs_046339.1_at	-1.253451178	0.020732379
Ljwgs_044978.1_s_at	-1.253376118	0.004859042
Ljwgs_033059.1_at	-1.252809801	7.51E-05
gi45350731_at	-1.252427179	0.000237124
Ljwgs_051439.1_at	-1.252416257	7.07E-05
chr2.CM0021.9_at	-1.252262846	0.000249952
Ljwgs_092086.1.1_s_at	-1.251475841	1.47E-05
Ljwgs_013173.2_at	-1.250709116	0.006123567
Ljwgs_131343.1_x_at	-1.250647574	8.55E-06
chr3.TM0859.9.1_at	-1.250526562	0.006382288
chr4.CM0265.50_at	-1.25043149	0.001493947
Ljwgs_062617.1_at	-1.250239996	2.66E-06
gi45606003_at	-1.250076457	0.000368567
Ljwgs_000187.1_at	-1.249991085	2.66E-07
chr3.CM0216.45_at	-1.249902959	2.51E-06
Ljwgs_007659.1_s_at	-1.249610613	0.02190248
chr5.CM0052.22_at	-1.249607955	1.66E-07
chr1.CM0295.31_at	-1.2495957	0.000476058
Ljwgs_124988.1_at	-1.249459601	0.002326321
TM0727.9_at	-1.248843701	0.023884258
gi28194505_at	-1.248837626	0.000276446
Ljwgs_104182.1_at	-1.248269059	0.000995027
Ljwgs_081029.1_at	-1.24809859	0.001175399
Ljwgs_003142.4_at	-1.247704887	7.88E-05
chr3.CM0602.65_at	-1.247385627	0.001210298
chr6.TM0440.2_at	-1.247236807	0.001120017
chr1.BM1697.16_s_at	-1.246095937	0.000182558
chr2.TM1646.10.1_at	-1.245250246	0.0050206
chr4.CM0297.14_at	-1.244541622	0.011080883
Ljwgs_017999.1_at	-1.244061548	0.002582802
Ljwgs_103618.1_at	-1.243980451	0.013747728
Ljwgs_111601.1_at	-1.243793027	0.000607818
Ljwgs_047028.1_at	-1.243752556	0.040626523
chr4.CM0073.98.3_at	-1.24369337	0.005890716
chr2.CM0262.15_at	-1.243573183	0.000381081
chr6.TM0336.11_at	-1.243428359	2.52E-06
chr2.TM0621.21_at	-1.243276583	0.000546011
chr1.CM0800.7.1_at	-1.242738891	5.91E-08
Ljwgs_090900.1_at	-1.242625911	4.29E-06
Ljwgs_051202.2_at	-1.242562278	2.28E-05
chr5.CM0328.67.2_at	-1.242550224	1.06E-06
gi45612399_at	-1.242401201	2.64E-05
chr2.TM0377.10_x_at	-1.242084298	0.0037485
Ljwgs_027843.1_at	-1.241659778	0.000112393
chr5.CM0344.52_at	-1.241647531	0.005314326
chr6.CM0045.13_at	-1.241645592	5.62E-06
CM0584.39.1_s_at	-1.241197734	2.27E-06
Ljwgs_136023.1_at	-1.240988848	0.000385028
Ljwgs_054634.1_at	-1.240337747	5.07E-05
chr1.CM0231.49.1_s_at	-1.240038014	0.000461813
chr5.CM0071.14_at	-1.239604786	7.64E-06
Ljwgs_015067.1_at	-1.238956528	0.001707853
chr1.CM0318.62.1_at	-1.238062357	0.000725962
chr2.CM0308.34_at	-1.237952437	0.000105837
Ljwgs_031101.0.1_x_at	-1.237487805	0.008382139
Ljwgs_141428.1_at	-1.237285818	0.000425761
Ljwgs_039468.1_at	-1.237049611	9.64E-05
chr3.CM0701.8_at	-1.236447224	5.67E-05
Ljwgs_026901.2_at	-1.236205908	0.001621403
chr3.CM0142.49_at	-1.235930441	0.0085829
chr1.TM1265.20_at	-1.235611659	0.043966648
Ljwgs_054039.1_at	-1.235414146	0.000361697
Ljwgs_138609.1_at	-1.235404164	2.27E-06
chr1.CM0284.60.1_s_at	-1.235320988	0.000358243
Ljwgs_093467.1_at	-1.234774061	6.99E-07
TC16913_at	-1.234478471	0.00027158
TC8471_at	-1.234433975	0.001467176
Ljwgs_056724.1_s_at	-1.234416198	7.31E-07
gi45633006_at	-1.233779087	1.94E-05
TM0638.5.2_at	-1.23367706	0.000218219
Ljwgs_036262.2_at	-1.233015698	0.000420955
Ljwgs_083114.1.1_at	-1.232923064	0.000634186
Ljwgs_015270.1_at	-1.232897912	0.009844822
Ljwgs_098300.1_at	-1.23246168	0.014656346
Ljwgs_102122.1_at	-1.232390457	0.017569293
chr3.TM0616.9_at	-1.232109222	0.025518298
Ljwgs_101871.1_at	-1.231969579	0.000123017
Ljwgs_013997.1_at	-1.230732989	0.00124721
gi45639971_at	-1.230019979	4.50E-05
Ljwgs_027188.1_at	-1.229793148	2.24E-06
chr6.CM0055.28_at	-1.229709683	1.44E-05
Ljwgs_124586.1_at	-1.22954434	8.84E-06
Ljwgs_015693.1_at	-1.229266653	0.00144302
TM0845.16_at	-1.22903438	2.53E-07
Ljwgs_051322.1_at	-1.228785492	2.76E-07
chr1.CM0122.38_at	-1.228756413	1.63E-08
Ljwgs_052018.1_at	-1.228286885	9.41E-05
Ljwgs_064595.1_at	-1.228191769	2.10E-06
CM0680.11.2_at	-1.227634929	1.55E-08
Ljwgs_089926.0.1_at	-1.227401257	0.001495932
chr2.CM0120.10_at	-1.226502214	3.39E-05
CM0355.1_at	-1.22648604	0.024098706
Ljwgs_029830.1_at	-1.226384436	1.99E-05
chr2.CM0018.22.1_at	-1.225790061	8.58E-06
chr4.TM0832.2.1_at	-1.225775321	0.019536684
Ljwgs_017330.2_at	-1.225749193	0.020938015
chr6.CM0314.43_at	-1.225546438	3.30E-06
chr5.CM0494.13_at	-1.225380894	0.000388834
gi7750027_at	-1.225099244	0.008095639
chr1.CM0050.40_at	-1.224564408	0.003554893
Ljwgs_138474.1_s_at	-1.223832949	0.000105626
chr4.TM1169.2.1_at	-1.223210569	3.90E-06
chr2.CM0132.24.1_at	-1.223145398	0.011392979
TM0845.15_at	-1.223055126	4.64E-07
chr4.CM0042.98_at	-1.222731554	2.27E-05
Ljwgs_015158.1_at	-1.222682064	0.011205866
chr4.CM0079.30_at	-1.222664933	1.07E-05
chr4.CM0307.38_at	-1.221791158	3.35E-06
chr2.CM0210.26.1_at	-1.22167771	0.00011666
chr6.CM0539.14_at	-1.221552489	0.001808656
Ljwgs_030086.1_at	-1.221046501	3.64E-07
Ljwgs_080131.1_at	-1.221012471	3.24E-07
Ljwgs_053237.1_at	-1.221012092	0.006188967
Ljwgs_020068.1_at	-1.220646805	0.000834761
Ljwgs_107146.1_s_at	-1.219189917	5.93E-07
chr4.CM0128.26_x_at	-1.219108832	0.008966847
chr2.CM0018.78_at	-1.219019232	0.000315184
Ljwgs_033652.1_at	-1.218974404	0.006584323
TM1634.15_at	-1.218796561	0.004206045
Ljwgs_063189.1_at	-1.218539272	0.001523573
TC8038-5_at	-1.2180124	0.029407326
Ljwgs_072265.1_at	-1.217984243	0.00013724
chr4.CM0073.87_x_at	-1.217852181	3.89E-06
chr1.CM0982.29.1_at	-1.217744026	3.23E-08
Ljwgs_126616.1_at	-1.217380483	4.25E-06
Ljwgs_031360.1_at	-1.217306125	0.010505822
Ljwgs_056543.1_x_at	-1.217114054	0.000115851
chr1.TM0812.10_at	-1.216642577	0.019782648
Ljwgs_028894.1_s_at	-1.215964455	2.55E-07
Ljwgs_107393.1_s_at	-1.215917712	0.024675333
gi45635466_at	-1.215164104	0.000762386
gi45574673_at	-1.215146047	0.001159965
Ljwgs_062720.2_at	-1.215106207	0.007960139
chr3.CM0091.67_at	-1.214978173	0.000272233
chr4.CM0739.22_at	-1.214285401	0.000239456
Ljwgs_034681.1_at	-1.214230789	0.000728374
TM0626.29_at	-1.214187674	0.018341766
chr5.CM0299.41_at	-1.214173475	0.001504614
Ljwgs_130427.1_s_at	-1.213978613	2.26E-07
Ljwgs_044441.1_at	-1.213974403	0.01133532
Ljwgs_141658.1_at	-1.213952382	0.000551276
Ljwgs_101583.1_at	-1.213521873	0.000193412
gi29966981_at	-1.212880331	0.000768115
gi28208267_at	-1.212477434	2.60E-07
TM0631.20_at	-1.212460336	0.000222172
Ljwgs_027744.1_at	-1.21212103	7.37E-05
Ljwgs_086857.1_at	-1.211983863	0.007597362
Ljwgs_039130.1_at	-1.21196811	0.011276826
Ljwgs_017918.1_at	-1.211776036	1.25E-05
chr5.CM0048.5.1_s_at	-1.211655703	0.000515336
Ljwgs_011506.2_at	-1.211640539	1.45E-06
Ljwgs_031631.1_at	-1.211333616	0.000584232
Ljwgs_027521.1_at	-1.211174553	0.000805438
chr1.TM0862.11.1_at	-1.211173882	0.001489669
Ljwgs_016589.1.1_at	-1.21090447	9.16E-05
chr1.CM0982.18.1_x_at	-1.210814948	0.004013803
Ljwgs_124169.1_at	-1.210020949	0.000107676
Ljwgs_055314.1.1_at	-1.209836274	1.61E-05
Ljwgs_042870.1.1_at	-1.209637499	0.003024072
Ljwgs_001820.1_at	-1.209024693	1.81E-08
chr1.CM0122.12_at	-1.208848509	0.001860568
chr5.CM0359.18_at	-1.208705548	3.97E-05
Ljwgs_007587.4_at	-1.208353213	0.003212945
Ljwgs_027380.1_at	-1.207872844	0.001956677
chr2.CM1032.51_at	-1.207324566	0.002054826
chr5.TM1466.2_at	-1.207181746	0.009156253
chr5.CM0158.41_at	-1.205285154	0.004655829
Ljwgs_125151.1_at	-1.205234603	0.007893205
Ljwgs_041275.1_at	-1.205196767	0.026578071
Ljwgs_040687.1_s_at	-1.204898475	4.40E-06
Ljwgs_059106.1_at	-1.204417441	0.012244874
chr3.CM0111.38_at	-1.204216505	6.95E-05
chr1.CM0591.9_at	-1.204150959	0.031789634
chr5.CM0200.89_at	-1.203553511	0.020853796
chr4.CM0399.17_at	-1.203551153	0.024101055
chr4.CM0073.38_at	-1.203419666	0.015345945
Ljwgs_017663.1_at	-1.203276809	0.009721309
TC15345_at	-1.203151149	8.69E-05
Ljwgs_035285.1_at	-1.202903395	0.004720189
chr4.TM0851.9.1_at	-1.20235401	3.32E-05
chr4.TM1334.13_s_at	-1.202312003	0.013450644
Ljwgs_040290.1_at	-1.201265144	0.001069177
Ljwgs_045783.1_x_at	-1.201254991	0.035226915
chr1.CM0231.75_at	-1.200385468	2.18E-06
chr1.CM0361.34_at	-1.200184445	1.92E-05
Ljwgs_119368.1_x_at	-1.199836489	0.017955415
chr1.CM0318.72.1_at	-1.199596815	0.000564122
chr3.CM0216.60_at	-1.199364609	1.44E-06
gi45355175_at	-1.199298524	5.39E-05
TM1226.3_at	-1.199159018	0.000835672
chr4.CM0079.30_s_at	-1.198243541	1.92E-05
Ljwgs_014261.1_at	-1.197976546	0.000105281
TC18405_at	-1.197019861	0.004358935
chr1.CM0231.68_at	-1.196195647	4.04E-06
Ljwgs_022074.1_at	-1.195662168	0.000339963
Ljwgs_035120.1_at	-1.195406551	0.013927482
Ljwgs_144412.1_s_at	-1.195367168	7.29E-05
Ljwgs_025935.1_at	-1.195358363	0.01626552
chr3.CM0106.30_s_at	-1.195322587	0.046555069
chr2.TM0417.1_at	-1.195037715	0.010326826
TM0843.35.1_x_at	-1.194949221	0.022427305
Ljwgs_029442.1_at	-1.194870192	0.000138621
Ljwgs_051413.1_at	-1.194573201	0.000438781
chr1.TM0454.15_at	-1.194347976	2.58E-06
gi45641684_at	-1.192949512	0.028669719
Ljwgs_042791.1_at	-1.191489479	2.27E-07
Ljwgs_039647.1_at	-1.191219904	3.37E-05
Ljwgs_044855.1_at	-1.190260038	0.001173984
chr2.TM1646.10.1_x_at	-1.189941331	0.03055501
CM0345.66.2_at	-1.189838778	0.000839309
gi7719597_at	-1.189479953	0.000107473
chr3.CM0701.15_at	-1.189407292	0.000151382
chr1.CM0123.6_at	-1.188839585	0.000402932
CM0680.31_s_at	-1.188810462	2.68E-06
Ljwgs_037567.1_at	-1.188761922	0.00077471
chr5.CM0773.1_at	-1.188210509	0.014794511
Ljwgs_099496.1_at	-1.188113021	0.000184309
Ljwgs_020982.2_at	-1.188099983	0.002024286
Ljwgs_059954.2_at	-1.187884521	0.00195094
TC13182_at	-1.187793791	0.0013509
chr2.CM0056.17_at	-1.187754887	0.001909116
Ljwgs_007609.3_at	-1.187588365	8.67E-06
chr3.TM1144.11_at	-1.187467538	0.00070783
chr1.TM0688.6_at	-1.187174618	0.000358575
Ljwgs_092676.1_at	-1.187109809	5.61E-07
chr2.CM0120.20_at	-1.186680899	1.47E-06
chr1.CM1409.12_at	-1.18666892	0.016322729
TM0326.12_at	-1.186397961	0.003491175
TC11337_at	-1.186320159	2.97E-05
Ljwgs_012435.3_at	-1.185910231	0.000548278
gi60476409_at	-1.185835396	1.69E-05
Ljwgs_122481.1_at	-1.185353862	6.33E-05
Ljwgs_044337.1_at	-1.184692195	0.028432028
Ljwgs_035185.1_at	-1.184396486	3.54E-05
Ljwgs_141917.1_at	-1.184186925	0.004662581
chr4.CM0004.5.1_at	-1.183575601	0.010759947
Ljwgs_045429.1_at	-1.182956504	0.001362819
chr1.TM1542.5_at	-1.182920263	3.39E-06
chr3.CM0468.2.1_at	-1.182817836	1.37E-06
Ljwgs_023575.1_at	-1.182696575	0.000361196
Ljwgs_077452.1_at	-1.182592354	0.008897764
Ljwgs_067657.1.1_at	-1.182423898	0.003960583
Ljwgs_062417.1_x_at	-1.181937096	0.003683376
Ljwgs_017188.1_at	-1.181796372	2.45E-06
chr1.CM0284.12_at	-1.18153598	0.002700841
TC17516_at	-1.181145469	1.81E-05
TC12463_at	-1.181096614	0.003675589
chr1.TM0356.18.1_at	-1.180746691	0.003612278
chr6.CM0013.58.2_x_at	-1.180259755	1.88E-07
chr5.CM0328.33_at	-1.180047216	6.74E-06
gi45353551_at	-1.179749377	2.81E-07
Ljwgs_081157.1_at	-1.179677135	0.000139985
Ljwgs_107966.1_at	-1.179627487	0.004849222
Ljwgs_092060.1_at	-1.179600318	0.000149316
chr3.CM0106.19_at	-1.179538767	6.37E-07
chr5.CM0062.28_at	-1.179338762	7.50E-05
Ljwgs_060503.1_at	-1.179151731	0.012286767
chr4.CM0046.27_at	-1.179094128	0.000224272
Ljwgs_114657.1_s_at	-1.178632683	0.007802126
chr1.CM0001.70_at	-1.178076055	0.002926093
Ljwgs_034718.1_at	-1.178068127	0.013575906
chr4.TM0597.32_at	-1.178058073	0.000258254
chr5.CM0953.35_at	-1.177725016	0.003596493
Ljwgs_023933.3_at	-1.177568139	4.92E-05
Ljwgs_083539.1_at	-1.176998588	0.012529483
Ljwgs_063098.1_at	-1.176653893	0.000505226
Ljwgs_123452.1_at	-1.17646537	1.09E-05
gi45632462_at	-1.176197617	0.000133709
Ljwgs_061920.1_at	-1.176063111	0.008025388
Ljwgs_015291.1_at	-1.17599918	0.00140798
Ljwgs_068911.1_at	-1.175856432	0.039031868
Ljwgs_041422.1_at	-1.17543718	2.28E-05
Ljwgs_064371.1_at	-1.175079165	2.01E-07
gi45607961_at	-1.175066128	0.000180455
TM1471.17_at	-1.174950697	0.000187428
TM0801.5_at	-1.174591172	5.95E-06
Ljwgs_089924.1_s_at	-1.173711784	0.008703584
gi45641285_at	-1.173597467	1.79E-06
chr4.CM0079.23_s_at	-1.173438404	0.011677048
Ljwgs_085419.1_at	-1.173078288	0.000109789
Ljwgs_056588.1_at	-1.172571632	0.017714338
TM0762.17_at	-1.172507959	0.00616305
chr1.CM0105.53_at	-1.172372696	8.50E-07
chr1.CM0105.92_at	-1.172314122	0.003907537
TC13678_at	-1.17204182	0.0421674
chr3.CM0574.28.1_x_at	-1.171499113	2.10E-05
Ljwgs_042965.1_at	-1.171246115	5.72E-06
Ljwgs_030911.3_x_at	-1.17113664	0.003754961
Ljwgs_030602.1_at	-1.171124372	8.72E-08
TC11500_at	-1.170699084	7.08E-07
chr2.TM0621.21_s_at	-1.170227719	0.000184951
gi45641102_s_at	-1.170157074	2.49E-05
TC15485_at	-1.169897737	1.85E-06
Ljwgs_047313.2_s_at	-1.169875952	0.01066639
Ljwgs_017653.2_at	-1.169416299	2.33E-05
chr1.CM0012.60_at	-1.16875972	1.41E-07
Ljwgs_022183.2_at	-1.168345719	5.18E-06
chr4.CM0006.48_at	-1.167464308	2.26E-05
Ljwgs_009614.1_at	-1.167092114	0.000383928
gi10952509_at	-1.167003328	0.000110502
Ljwgs_007084.1_at	-1.166964184	0.00737628
Ljwgs_014799.2_x_at	-1.166799292	0.036033711
chr4.CM0219.32_s_at	-1.166047654	0.02737348
chr5.CM0328.59_at	-1.165857868	0.001564074
TM0548.13_at	-1.165271445	0.000314447
Ljwgs_103227.1_at	-1.164676509	3.51E-05
Ljwgs_007141.1_at	-1.164178452	0.003535711
Ljwgs_056211.1_at	-1.164161439	0.000688157
chr2.CM0056.12_s_at	-1.164110583	0.002397799
Ljwgs_022811.1_at	-1.164090608	2.25E-07
chr3.CM0111.45_s_at	-1.163986664	0.00039924
Ljwgs_053255.1_at	-1.163711502	0.002799948
chr2.CM0168.31_s_at	-1.16351457	0.002607763
Ljwgs_116947.1_s_at	-1.163281346	0.006615517
Ljwgs_036603.1_at	-1.163258737	0.000159221
chr1.CM0033.36_x_at	-1.162696324	0.040351444
Ljwgs_092895.1_s_at	-1.162008606	5.81E-06
gi45626601_x_at	-1.161992463	7.42E-05
Ljwgs_033310.1_at	-1.161358172	0.000116392
TC13662_at	-1.160790378	0.039038206
Ljwgs_005372.1_at	-1.16074026	0.000172976
gi45573713_at	-1.160114322	0.000135091
chr3.TM0407.8_at	-1.159619057	7.40E-07
Ljwgs_098314.1_at	-1.159602029	0.006304574
Ljwgs_048382.1_s_at	-1.159435094	2.46E-05
chr3.CM0152.9_at	-1.159424432	0.019812001
TM0638.35_x_at	-1.158499733	4.70E-05
chr6.TM0306.5.1_at	-1.15849012	0.004378682
chr6.TM1374.27_at	-1.158143017	0.002568029
chr3.CM0590.57_s_at	-1.157923517	0.000315979
Ljwgs_087679.1_at	-1.15774964	1.76E-06
Ljwgs_030533.0.1_s_at	-1.15738031	2.02E-05
Ljwgs_061958.2.1_at	-1.157219053	0.003760178
Ljwgs_033793.1_at	-1.15691556	0.000154602
TM0445.32_at	-1.156852453	0.001862674
Ljwgs_019851.1_at	-1.1565348	1.53E-05
chr2.CM0608.65_at	-1.156306033	0.00095167
Ljwgs_048198.2_at	-1.155872003	0.04635771
TM1442.8_at	-1.155385143	4.58E-07
Ljwgs_040462.1_at	-1.155355787	0.002244528
TC13084_at	-1.154991699	0.000582726
Ljwgs_019019.1_at	-1.154733305	9.02E-05
Ljwgs_014259.1_at	-1.154662126	7.87E-05
chr1.CM0591.49_at	-1.154503071	0.000182367
Ljwgs_012438.1_at	-1.154217812	9.63E-05
TM1549.9_at	-1.153729349	0.009304283
chr2.CM0323.45_at	-1.153711535	5.48E-06
Ljwgs_038315.0.1_at	-1.153339163	0.000725954
Ljwgs_138727.1_s_at	-1.153333681	0.031367923
Ljwgs_115315.1_at	-1.152584036	0.014042256
TC12022_at	-1.152572759	0.001484782
Ljwgs_091734.1_at	-1.152347174	0.019440469
Ljwgs_094314.1_at	-1.150888564	0.002640308
chr5.CM0019.41.1_at	-1.150838699	0.00641319
Ljwgs_118504.1_s_at	-1.150756383	0.017316782
TM0684.3_at	-1.150419338	7.34E-05
chr1.CM0171.23_s_at	-1.150049729	0.000235942
TM0379.17_s_at	-1.149907195	7.24E-07
Ljwgs_118618.1_at	-1.149607446	0.000263666
gi45610719_at	-1.149490901	2.93E-06
chr1.CM0145.19_at	-1.148419393	0.000159327
chr2.CM0132.12_at	-1.148200996	0.000262706
TC19024_at	-1.14786506	7.43E-08
Ljwgs_005243.1.1_at	-1.147714609	0.000231812
chr6.TM0821.2_at	-1.147125016	0.002717216
chr1.CM0195.22_s_at	-1.147090164	2.54E-05
chr2.CM0608.39_at	-1.146860087	2.65E-06
Ljwgs_017370.1_at	-1.146836028	2.50E-06
chr5.TM1667.24_at	-1.146817222	0.000719446
Ljwgs_014101.3.1_at	-1.146409739	0.000171998
chr1.CM0117.22_s_at	-1.146312157	0.000553187
Ljwgs_002638.2_at	-1.146100642	6.37E-05
TM1441.27.1_s_at	-1.145990927	4.27E-08
Ljwgs_042360.1_at	-1.145626578	0.001631344
chr5.CM0072.13.4_at	-1.145208836	0.000409856
chr1.CM0016.7_at	-1.145032403	2.10E-06
chr3.TM0506.25_at	-1.144614594	0.001608905
Ljwgs_014097.1_at	-1.144577398	0.004058978
Ljwgs_012532.3_at	-1.144115479	0.008653908
chr2.CM0201.8.1_at	-1.143725293	0.005285206
chr5.CM0072.41_at	-1.143659247	5.52E-06
Ljwgs_005373.1_s_at	-1.143495887	2.55E-05
gi45629311_at	-1.143399241	0.000199111
Ljwgs_008996.1_at	-1.143352945	0.033057208
Ljwgs_022134.1_s_at	-1.143301016	0.007456486
gi7745733_at	-1.143197806	0.001917163
gi45625539_at	-1.142305376	2.02E-05
chr1.TM0688.17_at	-1.14202548	8.17E-07
gi45402823_at	-1.141769746	3.44E-05
Ljwgs_016575.2_at	-1.141543823	0.000429038
chr5.CM0180.11.1_at	-1.141330537	0.000296955
chr1.CM0113.62_at	-1.141271202	0.000304681
chr3.CM0711.34_at	-1.140242203	4.87E-08
Ljwgs_048975.2_at	-1.139695029	0.000683279
Ljwgs_083364.1_at	-1.139687382	0.000866697
Ljwgs_030453.1_at	-1.139593589	2.23E-06
Ljwgs_011125.2_at	-1.139294108	0.000154602
Ljwgs_026032.2.1_s_at	-1.138919352	0.013691451
gi45641750_at	-1.138800338	0.002598762
CM1257.35_at	-1.138693876	2.36E-06
chr5.CM0024.38.1_at	-1.138567019	0.033765362
Ljwgs_012012.1_at	-1.138395272	0.015968207
Ljwgs_034489.2_s_at	-1.138060857	0.002953645
Ljwgs_042307.1_at	-1.137952165	1.01E-05
Ljwgs_051437.1.1_at	-1.137875574	4.72E-05
chr2.CM0081.40_s_at	-1.137556675	0.036361108
chr4.TM0238.4_at	-1.137410341	0.001783723
chr4.CM0558.23_s_at	-1.137000856	4.23E-06
chr1.CM0033.36_at	-1.136512099	0.046299153
Ljwgs_043692.1.1_at	-1.1364837	0.000449759
Ljwgs_033112.1_at	-1.136465819	7.12E-05
Ljwgs_011217.1_at	-1.136365737	0.00924696
Ljwgs_034607.1_at	-1.135719012	0.047419473
gi45621748_at	-1.135531258	0.000157719
chr5.TM1373.8.1_at	-1.13418274	0.001147435
Ljwgs_043241.1_at	-1.133883541	0.002772273
Ljwgs_026333.1_s_at	-1.133852548	0.020388289
chr6.CM0037.61.1_s_at	-1.133603353	0.020214736
gi45629553_at	-1.133321809	0.001988801
TM0759.28.2_x_at	-1.133171172	0.002335329
Ljwgs_034788.1_at	-1.13302677	1.15E-06
Ljwgs_033060.1_at	-1.132922923	0.007446829
Ljwgs_038659.1_at	-1.132433427	3.06E-06
Ljwgs_011105.1_at	-1.13243046	1.25E-05
Ljwgs_057367.3_at	-1.131975887	0.000626484
chr4.CM0042.60_at	-1.131421317	2.61E-06
gi45607248_at	-1.131166606	0.022787042
Ljwgs_144532.1.1_s_at	-1.131068918	0.006898569
chr3.CM0634.52.1_s_at	-1.13091055	0.016701996
chr1.TM0240.17_at	-1.130433265	0.006275717
Ljwgs_021181.1_s_at	-1.13004125	4.44E-05
Ljwgs_043949.1_at	-1.129940576	0.000253817
chr5.CM0180.11_at	-1.129253207	0.012831334
Ljwgs_142803.1_s_at	-1.128828443	0.004085646
CM0601.36_at	-1.12828858	0.032918278
gi45619078_at	-1.128159184	0.017552082
CM0680.11_s_at	-1.127992039	1.74E-05
gi45608908_at	-1.127577205	0.022459939
chr6.CM0041.16_at	-1.12711726	0.016763196
chr5.CM0239.35_at	-1.126676844	0.005008636
Ljwgs_082436.1.1_s_at	-1.126509364	0.006518769
Ljwgs_004620.2_at	-1.12624086	1.56E-05
chr1.CM0192.34_x_at	-1.126184452	7.58E-06
gi45580194_at	-1.125797347	0.004986501
chr5.TM0562.32.1_at	-1.125223645	0.002423737
Ljwgs_043678.1_s_at	-1.124836046	0.004664593
chr4.CM0061.49_x_at	-1.124017218	0.000771272
Ljwgs_118521.1_at	-1.123888769	0.012200343
gi45611865_at	-1.123852697	0.005868097
chr4.CM0026.18_at	-1.123575948	3.32E-05
Ljwgs_007845.1_at	-1.123442332	0.023494822
chr1.CM0064.64.2_at	-1.123174089	0.004801783
chr5.CM0148.23_at	-1.123141165	1.33E-05
Ljwgs_053699.1_at	-1.121961977	0.002609449
gi45397227_at	-1.121626035	0.021494767
chr1.CM0029.47_at	-1.12157809	1.64E-05
Ljwgs_016679.1_at	-1.120524375	0.018695368
Ljwgs_015821.1_at	-1.120363494	4.67E-06
gi29968572_at	-1.120250351	0.010241575
chr1.CM0378.17.1_at	-1.120067579	0.042879739
Ljwgs_148656.1.1_at	-1.119904816	5.41E-06
Ljwgs_061828.1_at	-1.119369864	3.84E-07
chr6.CM0055.104_at	-1.1191905	2.56E-05
Ljwgs_017326.1_at	-1.119040628	4.48E-05
Ljwgs_010739.1_at	-1.11872946	0.011186651
gi45640687_at	-1.118084569	0.049985693
Ljwgs_074066.1_at	-1.118048566	0.028331546
chr3.CM0216.90_at	-1.117815916	0.003528554
chr5.CM0494.31.2_at	-1.117787611	3.77E-07
chr5.TM0186.1.1_at	-1.11765074	3.95E-05
TC13672_at	-1.117351236	0.01282119
chr6.CM0055.15_at	-1.117020119	8.77E-05
Ljwgs_015149.2_at	-1.117015637	0.035519463
chr1.CM0145.23_at	-1.116907361	0.006610469
Ljwgs_090330.1_at	-1.116007627	0.006125064
gi45616863_at	-1.115901384	0.005550123
chr2.CM0304.69_at	-1.115892801	0.03419216
Ljwgs_105522.1.1_s_at	-1.115860855	0.000576114
Ljwgs_043167.1_s_at	-1.115529821	0.004099834
Ljwgs_044934.1.1_s_at	-1.114772142	0.000443508
chr1.CM0800.39_at	-1.114060072	0.009029382
Ljwgs_031438.1_at	-1.113950515	0.000457875
TC18234_at	-1.113236485	0.000130786
Ljwgs_012779.1_at	-1.113119825	1.61E-05
CM0458.9.1_x_at	-1.112781896	0.008363123
Ljwgs_012841.2.1_at	-1.112704212	0.000218359
chr6.CM0055.71_at	-1.11250781	0.005362916
gi45609903_at	-1.112430503	0.000677043
Ljwgs_063719.1_at	-1.112382567	0.004715063
Ljwgs_124255.1_s_at	-1.111561565	0.010149272
chr6.CM0041.29_at	-1.1114337	0.029552049
Ljwgs_047028.1_s_at	-1.111272845	0.000639016
Ljwgs_019412.1.1_at	-1.11049594	0.000785954
TC16209_at	-1.110334451	9.94E-06
Ljwgs_033715.1_s_at	-1.110227564	0.046379113
chr1.CM0094.145_at	-1.110215899	0.039933785
Ljwgs_128731.1_s_at	-1.109673419	4.12E-06
TC11313_at	-1.108448816	0.001478538
chr1.CM0029.10_at	-1.107685987	0.044864509
TM1006.6.2_at	-1.107560574	0.00289882
Ljwgs_050944.1_s_at	-1.107390738	0.012708848
TC11624_at	-1.107099212	9.72E-06
Ljwgs_040938.1_at	-1.106630431	0.036740182
TM1544.15_s_at	-1.106424346	0.004746727
Ljwgs_109420.1_at	-1.106223175	0.011645075
Ljwgs_016085.1_at	-1.105800852	0.012536347
Ljwgs_052277.1_at	-1.105412588	1.39E-07
chr1.CM0295.12_at	-1.105244278	3.57E-05
chr3.CM0135.20.1_at	-1.105239462	9.61E-05
gi45351903_at	-1.105127798	0.003489588
chr4.CM0087.78.2_x_at	-1.104959346	0.000369883
Ljwgs_146614.1_at	-1.104434669	6.67E-05
gi45617023_at	-1.104424735	0.000456674
chr1.CM0206.83.1_at	-1.103846055	0.000548042
gi45621939_at	-1.103599885	0.000650929
chr1.TM1078.3_at	-1.103194014	4.63E-06
LjsnoR31_at	-1.103166096	0.019843008
Ljwgs_071709.1_at	-1.102974105	0.002580384
chr3.CM0160.24.1_s_at	-1.10264159	2.39E-07
chr5.CM0096.89_at	-1.102258304	0.011018883
Ljwgs_001820.2_at	-1.101872054	3.05E-05
chr4.CM0244.39_at	-1.101751377	4.44E-06
chr1.TM1124.7_s_at	-1.10156795	0.005509457
chr6.CM0539.22_at	-1.101053906	0.001283451
Ljwgs_019297.1_at	-1.100043942	0.006622495
chr2.CM0056.61_at	-1.099991829	1.36E-05
Ljwgs_040813.1_s_at	-1.09973396	0.013063322
Ljwgs_025889.2.1_x_at	-1.099154285	0.000113346
chr6.CM0118.10.1_at	-1.098889528	0.028389917
Ljwgs_022071.1.1_at	-1.098769862	0.003767557
chr6.CM0114.2_at	-1.098767086	6.72E-06
Ljwgs_020574.1_at	-1.098713322	0.010074331
chr2.CM0060.72_at	-1.098412566	0.011475248
Ljwgs_023425.1_at	-1.098344386	0.005568043
chr4.CM0079.30_x_at	-1.098034254	2.44E-05
TC12589_at	-1.097516517	0.018644411
chr6.CM0314.23.1_at	-1.09743549	0.025040656
Ljwgs_009872.1.1_at	-1.096949732	0.010656421
Ljwgs_045743.1_at	-1.096505922	0.014701089
chr3.CM0711.21_s_at	-1.096417851	2.42E-05
chr3.CM0091.59_at	-1.096253112	0.005461732
chr3.CM1220.35_at	-1.095959197	2.81E-05
TC13913_at	-1.095515684	0.005840013
chr2.CM0060.74.1_at	-1.095411365	0.012052006
chr1.CM0591.48_at	-1.094789313	0.045541391
chr3.CM0127.36_at	-1.094763956	0.014331128
Ljwgs_029540.1_at	-1.094575724	0.003287046
chr1.TM0386.12_at	-1.094362796	0.001530896
Ljwgs_025543.1_at	-1.094189022	0.000917735
chr5.CM0071.101_at	-1.094062774	4.98E-05
chr5.CM0494.31.1_at	-1.093912346	4.03E-09
Ljwgs_026718.1_at	-1.093844951	0.03031885
Ljwgs_057815.2_s_at	-1.093620078	0.026269045
Ljwgs_017861.1_at	-1.093614052	2.88E-07
Ljwgs_007507.1_at	-1.093570061	0.025745507
gi45397748_at	-1.093170135	0.045389392
Ljwgs_036365.1_at	-1.093043382	0.000163274
gi45633283_at	-1.092658402	0.003178032
Ljwgs_122786.2_s_at	-1.092642509	8.22E-05
Ljwgs_136556.1_s_at	-1.092573666	9.36E-06
Ljwgs_022744.1_at	-1.092340689	0.000857155
TM1644.18_at	-1.092293538	0.02322699
Ljwgs_046368.1.1_at	-1.09212558	0.000470551
chr3.CM0115.32_at	-1.092117418	0.0090662
chr1.CM0315.60_at	-1.091121857	0.019436444
Ljwgs_041577.1_s_at	-1.090831091	0.017404261
Ljwgs_008735.1_at	-1.090734846	0.002247994
chr3.TM0388.23_at	-1.09015701	2.69E-06
TC18161_at	-1.089679636	5.86E-08
CM0680.11.4_at	-1.089614937	0.020935398
Ljwgs_000053.1_at	-1.089579482	0.036848459
Ljwgs_041488.1_at	-1.089420453	7.41E-05
gi45610752_at	-1.089216004	1.53E-05
chr4.CM0256.39_at	-1.089100572	0.022881919
Ljwgs_071843.1_s_at	-1.088947071	0.002601729
gi11065432_at	-1.088489168	0.002986662
Ljwgs_136793.1_at	-1.087847449	0.001067002
BM1271.17_at	-1.087391902	0.000231618
Ljwgs_011701.2_at	-1.086933033	0.002596578
Ljwgs_025470.2_s_at	-1.086836227	0.002477312
chr4.CM0617.24_at	-1.086811773	0.006768863
Ljwgs_033265.1_at	-1.086740509	0.000923313
Ljwgs_032104.2_at	-1.085961278	0.001477541
Ljwgs_103336.1_at	-1.085581662	0.000954944
chr1.CM0122.36_at	-1.084843584	1.80E-05
chr3.CM0690.37_at	-1.084791411	8.52E-06
Ljwgs_052055.1_at	-1.083915943	0.02778419
Ljwgs_022582.1_at	-1.08381116	1.47E-05
Ljwgs_063774.1_at	-1.083781115	0.000902098
Ljwgs_112881.1_s_at	-1.083462511	0.000718527
TC18025_at	-1.083188753	0.000101505
BM1386.7_at	-1.082753675	0.000755261
Ljwgs_098091.1_at	-1.082362871	1.20E-05
Ljwgs_133190.1_s_at	-1.082063747	0.033005081
TC18791_at	-1.081915123	0.010366419
Ljwgs_056024.1_at	-1.08175569	3.69E-05
Ljwgs_026735.1_at	-1.081689174	1.09E-07
Ljwgs_081514.1_at	-1.081409615	0.001747153
Ljwgs_017822.1_at	-1.081067497	0.000557699
chr2.TM0254.17_at	-1.081025677	0.000553839
Ljwgs_049430.1_at	-1.080955063	5.57E-06
Ljwgs_044096.1_at	-1.080363761	3.12E-05
Ljwgs_029764.1_at	-1.080228514	0.021046143
Ljwgs_126992.1_at	-1.079594165	0.001538904
gi45641441_at	-1.079290748	3.91E-05
gi45636884_at	-1.079189955	2.97E-05
chr4.TM0832.40_at	-1.079177013	0.000313702
Ljwgs_071849.1_at	-1.079047824	2.74E-05
Ljwgs_034938.1_at	-1.07896545	0.000546523
Ljwgs_020928.1_at	-1.078850199	2.42E-05
Ljwgs_031291.1_at	-1.078795983	0.035045812
Ljwgs_069908.1_at	-1.078666322	1.42E-05
chr3.CM0279.11_at	-1.078435679	1.29E-05
gi45348585_at	-1.078411798	2.06E-05
TM0890.19_at	-1.078310087	5.00E-05
gi7678056_at	-1.077877686	0.006055809
chr1.CM0141.57.2_at	-1.077487763	0.000821471
Ljwgs_094831.1_s_at	-1.077445631	0.025901461
Ljwgs_025450.1_at	-1.076744539	0.00781494
Ljwgs_068536.1_at	-1.076426167	0.004525205
TC14247-3_at	-1.07619593	1.07E-06
CM0300.28_at	-1.076162779	0.002713361
gi45609418_at	-1.075795577	2.75E-05
Ljwgs_039510.2_at	-1.075231919	3.68E-05
gi45617737_x_at	-1.074996288	0.0004753
Ljwgs_030573.1_at	-1.074709875	0.041690871
Ljwgs_070932.1_at	-1.074293501	0.006952999
Ljwgs_035479.0.1_at	-1.07422374	0.000319583
Ljwgs_014397.1_at	-1.07385712	0.000174603
Ljwgs_044977.1_at	-1.073568853	0.000241038
chr2.CM0249.113.2_at	-1.073322033	6.11E-05
gi45409966_at	-1.073304987	0.000146859
Ljwgs_097908.0.1_s_at	-1.073176643	0.002455088
Ljwgs_036686.1_at	-1.072930754	0.000350888
Ljwgs_059391.3_s_at	-1.072829244	2.08E-05
Ljwgs_034687.1.1_x_at	-1.07235268	0.026553041
Ljwgs_085097.2_s_at	-1.072228917	0.001803265
gi45617570_at	-1.071879226	0.000193394
TM0439.11_at	-1.071841079	0.00127005
Ljwgs_016568.1_at	-1.071509304	0.011386575
Ljwgs_075793.1_s_at	-1.070887511	0.000297097
chr2.CM0191.27.1_at	-1.070399571	3.70E-05
Ljwgs_140324.1_at	-1.070362438	0.000142447
Ljwgs_052657.1_at	-1.06998493	0.025444503
Ljwgs_064570.1_at	-1.06986192	2.58E-07
chr5.CM0077.75_at	-1.069609445	0.007236092
chr6.CM0139.16_at	-1.069539547	0.001304732
chr4.CM0026.19_at	-1.069188944	0.001928419
LjU14d_at	-1.069071444	0.004013059
chr3.TM1437.9_at	-1.068994418	0.003472555
chr3.TM1768.8_at	-1.068578908	3.42E-05
chr4.CM0288.66_at	-1.06834527	2.93E-05
chr2.CM0124.12.3_at	-1.068085391	0.008398926
chr3.CM0091.72_at	-1.068049238	0.000596399
TM0445.39_at	-1.067463428	0.035804609
TM1224.12_at	-1.067299341	0.001352075
Ljwgs_044013.1_at	-1.066827797	0.027214568
Ljwgs_034705.2_at	-1.066786283	3.90E-05
Ljwgs_145785.1_s_at	-1.066529629	0.000224286
chr1.CM0150.76_at	-1.066217701	2.90E-06
chr1.CM0117.7_at	-1.065510867	0.000172357
TM1622.1_at	-1.065381596	0.004307252
TM0648.10_s_at	-1.065281013	0.009618546
chr3.TM0416.5.1_at	-1.06485399	7.84E-06
chr6.CM0057.31_at	-1.064700723	2.32E-06
chr5.TM1373.24_at	-1.064311018	4.64E-06
Ljwgs_033041.1_s_at	-1.06399177	2.82E-06
Ljwgs_100821.1_at	-1.063496324	0.014978683
Ljwgs_104961.1_at	-1.063094669	5.12E-05
chr2.CM0008.5_at	-1.06299102	3.65E-05
Ljwgs_071485.1_at	-1.062907415	0.026613992
Ljwgs_079874.1_at	-1.062336248	4.21E-05
Ljwgs_143079.1_x_at	-1.06204767	0.021453019
Ljwgs_059315.1_s_at	-1.062046805	0.043398859
gi7748356_at	-1.062027735	9.39E-06
chr1.CM0181.3_s_at	-1.06196862	0.00013246
gi45641676_at	-1.060114887	0.000351363
Ljwgs_024759.1_at	-1.059953944	0.029143281
chr1.CM0181.2_at	-1.059854987	2.44E-05
Ljwgs_092538.1_s_at	-1.059668397	0.00109003
TM0374.11_at	-1.059490288	3.65E-05
TM1304.24_at	-1.059395181	4.54E-07
Ljwgs_011586.1_at	-1.059225432	0.000245997
chr4.CM0429.17.1_at	-1.058972737	0.002560896
Ljwgs_045739.1_at	-1.058797376	0.03339589
Ljwgs_019264.1_at	-1.058444543	0.009044896
gi45634071_at	-1.058319399	0.000116637
gi29965048_at	-1.058206088	2.32E-06
Ljwgs_033296.2_x_at	-1.057961084	0.00728643
Ljwgs_048191.0.1_s_at	-1.057708838	5.37E-05
TM0936.20_at	-1.057707165	0.000851385
gi45350462_at	-1.057612452	5.44E-07
gi45616674_at	-1.057500196	0.000289073
Ljwgs_081368.1_s_at	-1.057242215	0.002969296
Ljwgs_045968.2_at	-1.057232778	0.037629624
Ljwgs_088368.2_s_at	-1.056952991	5.14E-06
Ljwgs_041043.1_at	-1.056719404	0.007743928
gi1370173_at	-1.056554096	1.98E-06
chr2.CM0056.52_at	-1.056285225	5.22E-07
gi45624556_at	-1.055553059	0.000752167
TC18052_at	-1.05547262	0.000158902
Ljwgs_026878.1_at	-1.055268857	8.77E-06
Ljwgs_068754.2_at	-1.054849561	2.30E-05
Ljwgs_060341.1_at	-1.054809756	0.034623452
Ljwgs_029850.1_at	-1.054753772	0.004952095
chr1.CM0496.41_at	-1.054388826	0.008179086
chr2.TM0263.6_at	-1.054353533	6.63E-06
Ljwgs_014502.1_at	-1.054161162	0.001579275
Ljwgs_066597.2_s_at	-1.053979296	0.032918278
Ljwgs_069022.1_s_at	-1.052089037	7.46E-05
Ljwgs_022539.1_at	-1.051946741	8.42E-06
Ljwgs_046203.1_at	-1.051939525	7.80E-06
Ljwgs_005382.1_at	-1.051893403	1.49E-07
Ljwgs_049313.1_x_at	-1.051213614	5.26E-06
Ljwgs_073332.1_at	-1.05106768	0.029599284
TM1441.32_s_at	-1.050513002	3.80E-06
Ljwgs_101264.1_x_at	-1.05047022	7.35E-05
Ljwgs_143592.1_s_at	-1.050108657	6.25E-05
chr1.CM0105.65_at	-1.050045777	0.000329529
gi45350498_at	-1.049965571	0.018311162
Ljwgs_028276.1_at	-1.049794489	0.000731055
Ljwgs_105206.1_at	-1.049550231	0.013812574
chr3.CM0253.19_at	-1.049334631	0.043156494
gi37499742_at	-1.048877787	3.22E-07
Ljwgs_079412.1_s_at	-1.048798885	0.014288827
Ljwgs_013912.1_at	-1.048617999	0.00234259
TM0379.8_at	-1.048615828	0.034099988
Ljwgs_130110.1_at	-1.048033648	1.05E-07
chr5.CM0344.16_at	-1.047820216	9.92E-05
Ljwgs_132778.1_s_at	-1.047792313	0.002230834
Ljwgs_041050.1_at	-1.047779517	0.032512206
Ljwgs_109135.1_s_at	-1.047625768	0.000908155
gi7786088_at	-1.047544833	0.006973954
Ljwgs_046043.1_at	-1.047525566	3.67E-07
Ljwgs_015307.1_at	-1.047402227	0.00011447
chr1.CM0150.34_at	-1.047097293	0.004872253
Ljwgs_121094.1_s_at	-1.047055097	0.03052819
TC17558_at	-1.0466253	0.00012114
chr4.CM0131.35.1_at	-1.046508438	0.017152454
Ljwgs_119678.1_s_at	-1.046456004	0.000353532
chr2.CM0695.36_at	-1.046044446	4.52E-08
chr2.TM0383.1_s_at	-1.045483145	0.045075076
gi7740532_at	-1.045411425	6.24E-05
Ljwgs_006239.1_at	-1.045047482	0.010715569
Ljwgs_060345.1_s_at	-1.044267834	2.53E-07
chr6.TM0722.13_at	-1.044071613	0.000435574
Ljwgs_035041.1_at	-1.043861026	0.001563513
chr6.TM0632.11_at	-1.04344939	6.06E-06
Ljwgs_075436.1_at	-1.04341766	0.04524822
chr6.CM0055.63.1_at	-1.042702201	0.001650907
TM0685.13_at	-1.042272375	0.000346672
gi45614107_at	-1.042242518	0.015694258
TC19395_at	-1.041968	0.016458002
Ljwgs_010752.1_at	-1.04145934	0.006262984
gi45638468_at	-1.041113007	0.000166876
TM0694.18_at	-1.04108003	2.46E-06
Ljwgs_068629.1_at	-1.040593179	0.00194604
chr1.CM1413.28_at	-1.03996901	3.86E-07
gi45616843_at	-1.03975529	1.38E-05
Ljwgs_026392.2_at	-1.038886959	0.004099124
Ljwgs_099018.1_at	-1.038684235	0.039407872
chr6.CM0139.88_at	-1.038664283	0.000269836
Ljwgs_055078.2_s_at	-1.038596287	0.001474822
Ljwgs_014499.1_at	-1.038565252	0.002102072
Ljwgs_148067.1_at	-1.038373746	1.34E-05
Ljwgs_044898.1_x_at	-1.038265922	0.045427471
Ljwgs_029068.1_at	-1.038140663	0.008806257
chr5.CM0095.35_at	-1.037964378	0.004071746
Ljwgs_031335.1.1_s_at	-1.037863073	0.000124465
gi45352676_at	-1.037725009	1.40E-05
chr4.CM0042.69.1_s_at	-1.037532911	0.008157899
chr2.CM0201.12_at	-1.037141956	0.002908967
Ljwgs_079870.1_at	-1.03706601	0.002480303
Ljwgs_131675.1_s_at	-1.036889136	0.009668396
TM0855.6.2_s_at	-1.036398259	0.024420861
chr3.CM0396.31_at	-1.036308537	2.66E-05
gi45634728_at	-1.036019604	0.001831869
gi45411012_at	-1.035949695	0.003254824
Ljwgs_072420.1_at	-1.035942672	0.023504659
TM1533.11_at	-1.035599223	0.006920583
Ljwgs_025643.1_at	-1.034878628	0.044871654
chr5.TM0455.7_at	-1.03475561	0.010760354
chr5.TM0913.13_at	-1.034315509	1.16E-06
Ljwgs_012866.1_at	-1.033519066	5.85E-05
gi45574843_at	-1.032764171	0.018259308
chr6.CM0082.8_at	-1.032726431	0.001227521
chr4.CM0042.7_at	-1.032577279	0.019030862
Ljwgs_093078.1_at	-1.032145785	9.34E-05
Ljwgs_015994.1_at	-1.032003884	1.82E-06
Ljwgs_013255.2_at	-1.031777365	0.013262143
Ljwgs_050343.1_at	-1.031592563	0.000386051
Ljwgs_048194.1_at	-1.031546092	0.04153771
Ljwgs_039154.1_at	-1.031149146	0.000179847
Ljwgs_019788.1_at	-1.03037973	0.02405192
chr1.CM0023.42_at	-1.029948056	8.22E-06
Ljwgs_011018.1_at	-1.029546955	0.000895396
Ljwgs_094370.1_at	-1.029336513	0.013419784
CM0680.43_at	-1.029145888	0.001097327
chr2.CM0272.51_at	-1.028110946	3.98E-05
Ljwgs_031703.1_at	-1.027940418	0.000533255
Ljwgs_020017.1_at	-1.027752056	0.005725528
TM0492.4.1_at	-1.027741819	0.003677099
TM1441.16.2_s_at	-1.027547796	1.84E-07
gi45608992_at	-1.027427746	0.001333205
Ljwgs_068522.1_at	-1.027289927	0.0185968
chr1.CM0113.77_at	-1.026429143	0.000962602
gi45640667_at	-1.026324148	4.10E-05
Ljwgs_010339.1_at	-1.026174008	6.18E-05
chr5.CM0357.42_at	-1.025763813	1.71E-07
chr5.TM0852.16_at	-1.02564098	0.001054066
gi45579305_at	-1.025547313	0.001667112
chr4.CM0165.19_at	-1.025003347	7.94E-10
chr1.CM0476.7_at	-1.024978526	0.017669063
Ljwgs_077970.1_at	-1.024836309	9.15E-05
Ljwgs_014150.1_at	-1.024467776	0.000304309
chr4.CM0654.56_at	-1.024337077	0.00013125
Ljwgs_081514.1_x_at	-1.024075572	0.001337
Ljwgs_115006.1_at	-1.023682763	0.032328798
Ljwgs_026941.1_at	-1.022922923	0.030503305
Ljwgs_031716.1_at	-1.022914636	0.001620542
Ljwgs_047409.1_x_at	-1.022576751	0.041754606
chr1.CM0442.18_s_at	-1.022431741	0.000507953
chr2.CM0168.47_at	-1.021873394	2.24E-05
Ljwgs_046735.0.1_at	-1.021422492	3.03E-07
Ljwgs_050477.1_s_at	-1.021398871	8.08E-05
Ljwgs_017278.1_at	-1.020473777	0.019955856
Ljwgs_028173.1_at	-1.01959292	0.000318843
chr2.CM0249.59_at	-1.019252991	0.006566595
chr5.CM0040.29_at	-1.019147755	3.38E-05
chr4.CM0006.18_at	-1.019137987	5.45E-07
LjU79-2_at	-1.018941956	0.002184923
Ljwgs_043457.1_at	-1.018841932	0.039041832
Ljwgs_041244.1_at	-1.018028837	0.003808351
Ljwgs_141990.1.1_at	-1.018028221	0.000240889
Ljwgs_030359.1_at	-1.017843146	4.73E-05
Ljwgs_008098.2_at	-1.017674774	1.40E-05
chr1.CM0109.43_at	-1.017509466	0.000126853
chr5.CM0095.7.1_at	-1.017488077	0.007568718
TC20085_at	-1.017306727	1.05E-06
chr1.CM0192.63_at	-1.017158527	2.28E-09
Ljwgs_025311.1_at	-1.016917551	0.029738207
chr1.CM0579.51_at	-1.016715807	1.44E-06
chr3.TM0506.22_at	-1.016686288	0.002780936
chr2.CM0102.32_at	-1.01667105	1.14E-05
Ljwgs_127978.1_s_at	-1.015544676	0.000584782
Ljwgs_063231.1_at	-1.015181531	0.000408321
Ljwgs_006282.1_at	-1.015141583	0.001288481
Ljwgs_136815.1_s_at	-1.014784262	0.000134137
Ljwgs_046328.1_at	-1.014758264	3.51E-06
Ljwgs_041683.1_at	-1.014454801	0.005528986
chr1.CM0375.13_at	-1.013815138	0.004206073
CM0680.21_at	-1.013782699	0.000251651
Ljwgs_014508.1_at	-1.013751173	0.002574156
chr2.CM0250.26.1_at	-1.01329889	0.036826335
TM0843.35.1_at	-1.012709308	0.033427556
Ljwgs_075575.1_at	-1.012476965	2.01E-05
Ljwgs_146046.1_at	-1.011470706	0.046542755
chr1.CM0442.19_at	-1.011259791	6.20E-07
Ljwgs_015745.1_at	-1.011243882	0.009773871
Ljwgs_021683.1_at	-1.011156013	0.016359948
gi45629937_at	-1.011046302	0.029073988
Ljwgs_054720.1_at	-1.010887304	0.001330842
TM0755.14_at	-1.010435753	0.006529717
Ljwgs_044551.1.1_at	-1.010187809	0.012829448
Ljwgs_066689.1_s_at	-1.009906408	1.97E-06
Ljwgs_122922.1_at	-1.009884047	7.88E-07
chr3.CM0070.13_at	-1.008550059	0.000100154
Ljwgs_020919.1_at	-1.008440074	0.000331033
Ljwgs_120840.1_at	-1.007990696	0.008530259
Ljwgs_039318.1_at	-1.007546956	0.037501861
Ljwgs_052509.1_s_at	-1.00731412	5.73E-05
Ljwgs_053166.1_at	-1.007149527	0.032666983
Ljwgs_049282.1_x_at	-1.006631321	0.002850721
Ljwgs_026587.1_at	-1.00638988	0.000542814
Ljwgs_018943.1_at	-1.006360924	4.90E-07
gi45351834_at	-1.006349471	0.029963216
chr4.CM0432.14_at	-1.006266137	0.019600171
chr1.CM0171.71_at	-1.006092322	0.001835223
TM0485.14_at	-1.005781931	0.002824841
Ljwgs_020549.1_at	-1.005699925	0.00011666
Ljwgs_013423.1_at	-1.005482385	0.008765391
chr2.CM0120.11_at	-1.005444327	0.000187651
Ljwgs_039789.1_at	-1.005357659	0.000770234
chr3.CM0226.64_at	-1.005168134	1.40E-05
Ljwgs_001709.2_at	-1.005028227	0.003335957
Ljwgs_052207.1_s_at	-1.004890057	0.040351444
gi45352310_at	-1.004007881	0.000902098
TC12200_at	-1.003938355	0.000863102
Ljwgs_041721.2_s_at	-1.003386876	0.025881984
TC11017_at	-1.002861204	5.14E-05
Ljwgs_039118.1_at	-1.002471471	0.011481512
gi45397640_at	-1.002044222	0.003036723
chr5.TM0696.16_at	-1.001635912	0.0037485
Ljwgs_081388.1_at	-1.00163032	3.36E-06
TC12034_at	-1.001609749	0.008738852
chr5.CM0357.24.6_at	-1.001242433	0.000757925
TC12699_at	-1.001159581	0.000563131
Ljwgs_142635.1_at	-1.000752131	0.000426136
Ljwgs_013603.1_at	-1.000687174	1.53E-05
Ljwgs_055947.1_at	-1.000620783	2.97E-07
Ljwgs_058144.1_at	-1.00031561	4.66E-05
Ljwgs_128551.1_at	-1.000280517	0.018667565
gi45348183_at	-1.000205846	6.45E-05
chr1.CM0010.17_at	-1.000160913	3.60E-05
chr4.CM0042.18_at	-1.000141362	3.39E-06
chr1.CM0320.56_at	-1.000031632	0.013693938
Ljwgs_082492.1_at	1.000800072	0.004815099
Ljwgs_141855.1_at	1.000811719	0.018301067
gi7774805_at	1.000975154	0.000131432
Ljwgs_040203.1_at	1.001092765	0.019570922
Ljwgs_060948.1_at	1.0012047	0.000143944
Ljwgs_007241.3_at	1.002339366	0.01880319
TC9776_at	1.002453848	0.001093094
gi45611671_at	1.002651237	1.58E-07
CM0905.34_x_at	1.002737724	0.000736876
Ljwgs_029614.1_at	1.003034054	0.000140709
chr4.CM0256.1.1_s_at	1.003109001	0.04511528
gi45626437_at	1.003180297	4.75E-05
Ljwgs_032939.1_x_at	1.003205379	0.004342655
Ljwgs_040517.1_at	1.003290905	0.000112965
gi7747854_at	1.003479446	0.00775412
chr1.TM1730.17_s_at	1.003588084	0.007098578
CM0584.34_at	1.003633214	0.042538866
chr1.CM0088.14.1_s_at	1.0043858	0.005050324
chr4.CM0131.63_at	1.004396437	0.003837317
TC18149_at	1.004773325	0.000560155
chr2.CM0018.31_at	1.004955476	6.59E-05
Ljwgs_023830.1_at	1.00507873	0.000513489
chr4.TM1415.10.2_at	1.005155036	0.004664593
chr4.CM0004.8_at	1.005367187	0.004698434
chr3.CM0070.2_at	1.0054756	0.009156253
chr2.CM0272.35_at	1.005544491	0.00186627
chr3.TM0797.21_at	1.005740563	0.003253516
chr5.CM0494.46_at	1.0057706	0.002169523
Ljwgs_054725.1_at	1.007261049	1.05E-05
Ljwgs_138840.1_at	1.007474115	3.19E-06
chr6.CM0437.14_at	1.007573201	3.67E-06
gi45629173_at	1.008538666	0.039245005
Ljwgs_019608.2_x_at	1.009455253	0.007666189
chr5.TM1077.24_at	1.009789738	0.000123141
gi45618229_at	1.010928133	4.39E-05
chr1.CM0275.19_at	1.011382622	0.000112578
Ljwgs_049589.1_at	1.01163	9.90E-07
chr5.CM0956.29_at	1.012411665	0.025737282
gi45401301_at	1.012731022	0.019912267
chr2.CM0018.26.1_at	1.012780558	0.001143885
Ljwgs_044163.1_at	1.01279147	0.000167102
Ljwgs_011831.2_at	1.012848513	0.000692489
gi45617315_at	1.013989989	0.030793629
Ljwgs_060860.1_at	1.014004929	0.002568599
chr1.CM0433.23_at	1.014387373	0.000121462
Ljwgs_034569.2.1_at	1.014902183	8.77E-06
Ljwgs_051495.1_at	1.015381076	0.001902962
Ljwgs_102139.1_at	1.015423606	0.030292463
chr2.CM0310.46_at	1.016882654	8.77E-05
Ljwgs_028803.1_at	1.016960474	1.09E-08
TC19382_at	1.017084394	0.002649284
Ljwgs_028032.1_at	1.017169889	0.005427097
chr1.CM0063.68_at	1.01729219	0.02390781
gi22790354_at	1.017649504	0.020971593
chr1.CM0320.29_s_at	1.018078361	1.55E-07
chr1.CM0113.7_at	1.018110298	7.33E-06
chr1.CM0113.73_at	1.018141026	1.29E-06
TM0561.23_at	1.01893321	0.009763157
gi45604722_at	1.019420716	8.46E-05
chr2.CM0018.20.1_s_at	1.01954669	0.000120049
TC19625_at	1.019650814	0.033493001
TC14749_at	1.019680153	2.58E-06
Ljwgs_088948.1_s_at	1.019688691	0.000608058
chr3.CM0127.8_at	1.019739674	3.82E-05
Ljwgs_030525.1_s_at	1.020069402	1.88E-06
chr1.CM0378.33.1_at	1.0202849	0.000551467
Ljwgs_078301.1_at	1.020842284	0.000376131
Ljwgs_063375.1_at	1.020853121	0.009428386
TC10001_at	1.02131202	1.48E-05
chr1.TM0835.14_at	1.02179469	1.66E-05
chr2.CM0373.47.1_at	1.021969164	2.53E-05
gi45624886_at	1.022391092	0.000746523
Ljwgs_048077.2_at	1.023159661	0.007155012
Ljwgs_118025.1_at	1.023871931	5.70E-06
Ljwgs_082981.1_at	1.023916211	0.000246215
Ljwgs_014994.0.2_x_at	1.024078826	0.00169778
chr1.TM0454.39_at	1.024177796	1.36E-05
Ljwgs_022079.1_at	1.02490529	4.62E-07
Ljwgs_022827.1_s_at	1.026085953	0.004303285
Ljwgs_010199.1_at	1.026378795	8.06E-05
TM0858.48.1_at	1.027283729	2.65E-06
gi7773999_at	1.027824303	0.005543088
chr1.CM0171.54_at	1.0278932	0.005387995
Ljwgs_032513.2_s_at	1.029598898	2.62E-06
Ljwgs_140918.1_at	1.029674883	0.006457889
Ljwgs_015926.2_at	1.030155141	0.01280209
Ljwgs_010350.1_at	1.031101881	4.19E-07
BM1386.32_at	1.031399249	0.004531559
Ljwgs_091949.1_s_at	1.031484925	0.002649408
Ljwgs_006315.1_at	1.03182877	0.000129111
Ljwgs_036884.1_at	1.031912406	0.003488766
Ljwgs_036625.1_at	1.031960737	0.047589712
chr2.CM0695.14_at	1.032211749	0.000233384
TC11377_at	1.033033135	2.76E-07
Ljwgs_093659.1_at	1.033176942	3.11E-05
Ljwgs_016727.1_at	1.033786684	3.55E-06
chr3.BM1543.7_at	1.033921863	4.02E-07
Ljwgs_032629.1_at	1.034421704	1.77E-06
Ljwgs_021011.1.1_at	1.036073954	0.007315943
Ljwgs_037601.1_at	1.036296108	4.65E-08
chr3.CM1468.11.1_at	1.036307542	0.018372333
Ljwgs_118473.1_at	1.036368708	0.00014218
Ljwgs_096648.2.1_at	1.037192516	0.005302964
Ljwgs_150618.1_at	1.037320238	0.047276139
TM1535.17_s_at	1.037724847	0.008140241
chr1.CM0063.57_at	1.037954043	0.005839077
chr1.CM0098.27_at	1.038066796	7.55E-07
Ljwgs_061829.1_at	1.038093201	0.00352214
chr4.CM0042.115_x_at	1.038263302	0.006436857
Ljwgs_022580.1_at	1.038288696	0.00012464
chr4.CM0003.10_at	1.038484129	0.011005999
chr3.CM0261.23_at	1.039179886	8.52E-07
Ljwgs_116566.2_at	1.039363431	0.037812995
gi45638715_at	1.039713899	0.000236511
TC15156_at	1.040745512	0.000712509
chr6.CM0679.18_x_at	1.041086268	0.000714987
chr4.CM0244.46_at	1.042301617	7.65E-06
TC14177_at	1.042874353	0.007756146
Ljwgs_030994.1_at	1.043571103	0.028444236
chr3.CM0711.40_at	1.04491439	0.003215568
chr5.TM1574.3_at	1.044957719	0.001545983
Ljwgs_042679.1_at	1.045194786	0.000670845
TM0374.19_at	1.045273188	0.043379916
Ljwgs_064475.1_s_at	1.045357412	4.50E-05
chr5.TM0455.4_at	1.045597382	0.001248299
Ljwgs_013533.1_at	1.046354494	0.001461777
chr3.CM0005.59_at	1.046392739	2.88E-06
Ljwgs_074946.1_s_at	1.046432129	0.002529952
TM0445.25.1_at	1.046459462	0.035779652
Ljwgs_067012.2_at	1.046810742	1.06E-06
gi62857017_at	1.047326079	7.15E-05
chr5.CM0019.49.1_at	1.047357886	0.002247994
Ljwgs_135682.1_at	1.047413617	0.000735868
Ljwgs_097103.1_s_at	1.047426122	0.027608676
TC12969_at	1.047454392	0.000251712
chr3.CM0091.56_at	1.048194099	9.18E-05
chr5.CM0357.22.4_at	1.048367726	0.000771272
Ljwgs_030708.1_at	1.048802053	5.45E-05
Ljwgs_142965.1_at	1.050123427	0.005122052
chr1.CM0133.59_at	1.050425716	1.10E-05
chr1.CM0442.17_at	1.052255358	1.74E-06
Ljwgs_126707.1_s_at	1.052397265	0.045875153
Ljwgs_048732.1_s_at	1.052721406	1.58E-06
Ljwgs_076612.1_at	1.053774627	2.94E-06
Ljwgs_140057.1_at	1.053887858	0.000201826
chr4.CM0307.19_s_at	1.053994511	0.005719888
TC14542_at	1.054034361	0.00025028
Ljwgs_042483.1.1_s_at	1.054080428	0.033741493
gi45416168_at	1.054758531	1.82E-05
Ljwgs_012536.1_at	1.055019466	5.99E-05
Ljwgs_049035.1_at	1.05503527	0.022944415
Ljwgs_019893.1_at	1.05516591	3.86E-05
Ljwgs_057303.1_at	1.055742532	1.22E-06
chr2.CM0249.21_at	1.055915632	0.013815605
Ljwgs_047724.1_at	1.05591863	1.18E-06
chr3.TM0797.30_at	1.056121394	0.005864286
Ljwgs_085236.2_at	1.056373522	0.000497912
gi45609952_at	1.057738882	0.00501604
TC16772_at	1.057831828	0.024016668
chr4.CM0432.39_at	1.057918601	3.91E-05
Ljwgs_039975.1_s_at	1.058061716	0.000465019
chr6.CM0066.12_s_at	1.058918514	1.19E-05
chr3.CM0047.43_at	1.058925355	0.000624977
TM1304.8_at	1.059316146	0.003304714
chr4.TM0238.6_at	1.059853167	0.000353532
chr5.CM0096.63.1_at	1.060224939	0.021966496
Ljwgs_017573.1_at	1.060272061	5.97E-05
chr1.CM0051.45.1_s_at	1.06029964	0.011670892
chr1.CM0105.97_at	1.060310691	0.003769853
chr6.CM0885.29.2_s_at	1.06035572	6.45E-06
chr4.CM0617.20_at	1.060822627	7.64E-05
Ljwgs_072424.1_at	1.06086679	6.73E-05
Ljwgs_080829.1_at	1.060987164	0.010424406
TC16948_at	1.061128641	4.72E-05
Ljwgs_009908.1_at	1.061992727	0.003143302
chr4.CM0042.83_at	1.062172477	9.40E-05
gi45353099_at	1.062491826	1.42E-06
Ljwgs_145848.1_at	1.062513278	9.61E-05
chr6.TM0756.9_at	1.062637411	6.49E-06
chr5.TM0872.16.1_at	1.062796188	2.58E-06
chr2.CM0803.26_at	1.062915837	0.000487157
Ljwgs_084422.1_at	1.063092514	0.048761274
Ljwgs_070266.1_at	1.06325413	0.009611219
Ljwgs_022358.2_at	1.063371284	0.012923246
chr2.CM0124.7_at	1.063390891	0.000475388
Ljwgs_016262.1_at	1.063464918	0.001272059
chr1.CM0113.75_at	1.064190914	1.01E-06
Ljwgs_015271.1_at	1.064340672	6.15E-05
gi67633222_s_at	1.064930353	9.79E-06
chr5.CM0048.22_x_at	1.065481532	0.025057787
Ljwgs_005489.1_at	1.065595001	0.04761095
chr1.TM1444.14_at	1.065999739	0.028110495
chr1.TM1666.13_at	1.066343554	0.008949459
TC17866_at	1.068655422	0.009633477
Ljwgs_019375.2_s_at	1.068819351	4.97E-06
chr3.BM1543.1.1_at	1.06899357	0.013938706
Ljwgs_082972.1_at	1.06902333	9.64E-06
TC19331_at	1.069341282	0.010071812
Ljwgs_032714.1_at	1.069798946	0.017106031
Ljwgs_104190.1_at	1.069838701	0.00026266
Ljwgs_012479.1_at	1.069892426	1.40E-06
TC14178_at	1.070127323	0.003892068
Ljwgs_003462.3_at	1.070152711	0.000130131
Ljwgs_024567.1_at	1.070520375	0.028664513
Ljwgs_037188.1_at	1.070634622	0.001312255
chr6.CM0114.1_at	1.071010518	8.07E-06
Ljwgs_121215.1_x_at	1.0712065	6.69E-06
Ljwgs_044148.1_at	1.071335558	0.000145185
Ljwgs_015553.1_at	1.071375842	0.013141291
chr1.CM0105.29_s_at	1.072174949	0.002469001
Ljwgs_111926.1_s_at	1.072882893	0.032895672
Ljwgs_015749.2_at	1.073041313	0.002477551
chr1.CM0001.1_at	1.073245058	0.005177295
gi45412928_x_at	1.073830141	0.009588672
chr2.CM0803.70.1_at	1.074128318	0.031842937
Ljwgs_064114.1_at	1.074198013	2.58E-05
Ljwgs_048575.1_at	1.074354338	0.003214772
chr3.TM0450.5.1_x_at	1.074358077	0.043943101
chr5.CM0200.96_at	1.074722073	0.014170551
chr4.CM1600.11.1_at	1.074829506	1.72E-05
Ljwgs_054813.2_at	1.075033011	3.45E-05
gi45621904_at	1.075902453	6.34E-06
chr3.BM1720.16_at	1.075970304	2.66E-08
CM0680.34_at	1.076086326	8.97E-07
Ljwgs_022004.1_at	1.076347773	6.09E-05
Ljwgs_086113.1.1_s_at	1.077003002	3.04E-05
Ljwgs_078720.1_at	1.077065773	0.007915435
Ljwgs_056486.2_s_at	1.077409184	0.00265536
chr2.TM0377.6_at	1.077440964	0.009657519
Ljwgs_028550.1_at	1.0781063	6.37E-07
gi45610298_at	1.078213732	0.001272008
TM1623.32_at	1.078533086	2.29E-05
Ljwgs_139846.1_at	1.079117448	6.50E-08
chr4.CM0007.13.2_at	1.079446473	4.53E-05
chr1.CM0104.10_s_at	1.079902586	0.02281617
Ljwgs_089607.1_at	1.080132148	0.010860931
chr4.CM0500.13_at	1.080297143	0.020672042
chr4.CM0227.27.2_at	1.080306743	0.000157898
chr5.CM0519.33_s_at	1.080954117	6.68E-05
Ljwgs_084449.1_s_at	1.081082019	0.006026908
chr3.CM0602.14_s_at	1.081370463	0.001784864
Ljwgs_049958.1.1_at	1.081640125	0.002218828
TM1226.13.1_at	1.08192347	0.008536121
chr3.CM0406.11_at	1.08212912	0.000353763
TM1746.11.1_at	1.082792804	9.81E-05
chr1.CM0398.10_at	1.08315485	0.00096444
chr1.CM1409.32.2_at	1.083758319	0.00016694
Ljwgs_022434.1_at	1.084763144	0.015747116
TC13569_at	1.084933787	0.000266795
chr1.TM1612.29_at	1.085291795	0.00884638
chr1.TM0207.20_at	1.085583395	0.000278261
chr4.CM0500.1.2_at	1.085610756	1.26E-07
Ljwgs_027359.1_at	1.086494397	0.030432922
chr1.TM1612.14.1_at	1.08801733	0.004365194
Ljwgs_060637.1_at	1.088210448	0.001900978
gi45633161_at	1.089292399	4.85E-05
chr5.CM0096.64_at	1.08977757	1.15E-05
Ljwgs_010987.1_at	1.090906834	1.62E-05
chr3.CM0160.50_at	1.091001054	0.000676948
Ljwgs_082654.1_s_at	1.091039494	1.56E-05
chr2.CM0783.31.1_at	1.091748133	8.70E-07
Ljwgs_127987.1_at	1.09223019	0.00804768
TC11534_at	1.09250926	0.000815439
Ljwgs_111358.1_at	1.092567137	8.56E-05
Ljwgs_019682.1.1_at	1.092766352	0.000490039
chr4.CM0042.78_at	1.09296656	0.000376426
Ljwgs_027781.1_s_at	1.093130376	0.000669405
gi45632239_at	1.093300499	0.000928989
chr3.CM0047.37_at	1.093817555	0.008766003
chr2.CM0310.35.1_at	1.09408812	0.001125987
gi45627917_at	1.094148766	0.000231787
Ljwgs_033023.1.2_x_at	1.094302545	0.00662298
Ljwgs_142246.1_at	1.095049969	9.52E-08
Ljwgs_089767.1_s_at	1.096161209	3.11E-09
gi67633222_at	1.096370069	2.44E-05
chr2.TM1731.10.1_at	1.096644914	0.001850597
chr4.CM0042.124_at	1.097581723	2.29E-05
chr5.CM0328.76_at	1.098047893	0.001677247
Ljwgs_107962.1_x_at	1.098408908	0.006304515
Ljwgs_072432.1_s_at	1.098484616	0.014217043
CM0385.31_at	1.099017359	0.004919315
Ljwgs_016366.1_at	1.099033966	7.77E-07
Ljwgs_015651.2_at	1.099655376	0.00209943
Ljwgs_034632.1_at	1.099712485	0.016331654
Ljwgs_003933.2_at	1.100130666	0.004627244
gi45636200_at	1.100591328	9.98E-05
Ljwgs_048016.1_at	1.101789991	0.000804908
Ljwgs_014290.1_at	1.102318878	3.21E-08
Ljwgs_005938.1_at	1.103017998	0.004992936
TC19688_at	1.103504122	4.13E-05
gi45637294_at	1.104512717	0.007998262
chr1.CM0009.44_at	1.104608509	1.21E-08
Ljwgs_046460.1_at	1.104897679	1.10E-07
Ljwgs_009470.1.1_s_at	1.105360644	0.004015016
Ljwgs_072784.1_s_at	1.105781936	0.003164641
Ljwgs_021931.1.1_x_at	1.10621243	0.023481824
TC19624_at	1.106348105	0.000227271
Ljwgs_044710.1_at	1.107207225	4.98E-05
chr1.CM0361.29_at	1.107354105	0.000143487
chr4.CM0244.82_at	1.107398713	0.002079378
chr3.CM0406.44_at	1.108361887	1.02E-07
BM1684.10_at	1.108382614	4.76E-05
Ljwgs_136627.1_s_at	1.108575921	0.005831237
Ljwgs_026565.1_at	1.108727609	0.000185794
Ljwgs_012074.2_at	1.109025545	0.005715007
chr3.CM0005.69_at	1.109446272	1.01E-06
Ljwgs_019308.1_at	1.109661939	0.001036552
chr2.CM0177.43_at	1.11001826	0.001031262
Ljwgs_058039.1_at	1.11037728	0.013255696
gi45623315_at	1.110388151	0.005568588
Ljwgs_063779.1_at	1.110426248	6.39E-08
Ljwgs_019630.0.1_at	1.110498336	2.98E-05
chr4.CM0100.16_at	1.110703793	6.29E-05
gi29966267_at	1.11126405	0.014508383
chr2.CM0310.46.1_at	1.111767234	0.036740182
TC9517_at	1.111871733	0.00062134
Ljwgs_072281.1_s_at	1.111996187	0.008687585
chr1.CM0178.25_at	1.112138762	0.000315344
Ljwgs_019398.1_at	1.112732513	1.28E-07
TC10540_at	1.112800864	0.004163734
chr4.TM0692.11_at	1.112969179	0.024970114
Ljwgs_053910.1_at	1.1135408	0.000149616
chr1.CM0133.29_at	1.1138155	0.005730054
gi45577892_at	1.114265788	5.93E-05
TC16484_at	1.114434087	0.002516133
chr3.CM0127.22_at	1.114921247	0.002529952
Ljwgs_027745.1_at	1.114951842	0.006161981
chr5.TM0963.12_at	1.115936003	1.42E-07
chr3.CM0792.2_at	1.116616457	1.22E-05
chr2.CM0308.50_at	1.116711506	0.01476437
Ljwgs_046375.1_s_at	1.117616196	0.000319594
Ljwgs_031189.0.1_at	1.117662734	0.000113802
chr2.CM0608.32_at	1.11774713	0.002411879
Ljwgs_026243.2_at	1.118233532	0.018631706
Ljwgs_021263.2_at	1.118353413	0.016393068
chr1.CM0982.14_at	1.118718527	0.000993735
gi45623744_at	1.119052177	0.000126975
chr3.CM0452.2.1_at	1.11915336	0.013851964
chr1.CM0231.80.1_at	1.119577373	4.14E-06
chr1.CM0591.56_at	1.119805822	0.001765534
Ljwgs_116928.1_at	1.120631471	0.02111446
Ljwgs_009275.2_at	1.120637397	0.008934529
Ljwgs_012111.1.1_at	1.12071156	0.000695187
Ljwgs_082860.1_at	1.1207322	0.013646321
TC10741_at	1.121246976	0.00346781
chr5.CM0200.128_at	1.121447207	0.001889199
Ljwgs_026418.1_at	1.121564901	3.16E-06
Ljwgs_068281.1_at	1.121572189	0.006745139
TM1519.1_at	1.121853602	3.81E-08
Ljwgs_005810.1_at	1.122183376	0.014690064
TC15253_at	1.123907724	0.003965176
chr2.CM0803.70_at	1.124869658	3.01E-06
Ljwgs_064276.1_s_at	1.125532094	4.46E-05
chr6.CM0139.33_at	1.125690607	0.000871312
Ljwgs_041812.1_at	1.125888143	0.007375718
Ljwgs_038563.1_at	1.126370051	0.000256986
chr2.CM0903.45_at	1.126407247	0.001033197
Ljwgs_084379.1_at	1.126415602	0.020236813
Ljwgs_014716.2_s_at	1.126657423	0.0224726
gi45629981_at	1.126668133	0.008295173
Ljwgs_005816.1.1_s_at	1.127614035	0.000355666
chr4.TM0844.21.1_x_at	1.127706126	0.004716748
LjU2.13_x_at	1.127770165	0.009305611
Ljwgs_076119.1_at	1.128000035	0.000177836
chr2.CM0124.60_at	1.128039674	0.00124129
TC10143_at	1.128323864	0.002008089
chr4.CM0061.26_at	1.129138114	5.63E-08
Ljwgs_015396.1_at	1.13021399	0.000155842
chr4.CM0501.6_at	1.130501853	0.0361219
chr2.TM0808.7.1_at	1.130959592	0.001759613
gi45407040_at	1.130993955	0.00013217
Ljwgs_016184.1_at	1.13232494	0.043881066
chr6.CM0420.40_at	1.132390675	4.34E-05
Ljwgs_011932.2_at	1.1323954	0.001230373
chr4.CM0399.33.1_at	1.132800246	0.009499789
chr1.CM0222.27_at	1.133119924	0.000429128
chr6.CM0686.29.1_at	1.133744096	0.005715172
Ljwgs_025807.1_at	1.134329518	3.01E-05
Ljwgs_047459.1_at	1.134690836	0.003121936
Ljwgs_079848.1_s_at	1.135584958	0.005504041
Ljwgs_033445.1_at	1.135711139	0.000170723
Ljwgs_028649.1_at	1.135739676	0.002873873
chr2.CM0028.22_at	1.135797676	5.94E-07
Ljwgs_089878.2_at	1.135839481	0.044486095
Ljwgs_061356.1_s_at	1.136307082	0.000216118
Ljwgs_068738.1_at	1.137075002	1.12E-07
chr6.CM0836.53_at	1.138004927	0.000137134
Ljwgs_022784.1_at	1.13848749	0.007154887
Ljwgs_017020.1_at	1.138791899	0.00146947
chr2.TM1491.22_at	1.139629094	0.044153591
gi45627689_at	1.140327856	6.29E-06
Ljwgs_032202.2_at	1.140545968	0.009787429
chr2.TM0652.2.2_at	1.140863961	0.023231894
Ljwgs_136789.1_at	1.141311703	0.000118472
Ljwgs_014143.1_at	1.141365793	4.56E-07
TC9219_at	1.142753389	1.73E-06
gi45610122_at	1.143931371	3.67E-05
Ljwgs_048624.1_s_at	1.144078306	8.23E-06
chr2.CM0008.28_at	1.144281124	6.65E-10
Ljwgs_023198.2_s_at	1.144496299	0.030590981
chr5.CM0328.83_at	1.144962025	1.62E-05
chr1.CM0800.11_at	1.14526245	3.76E-07
Ljwgs_022205.1_at	1.14528356	0.008143002
TC10808_at	1.145725432	7.48E-07
Ljwgs_007240.1_at	1.145949045	0.025476145
Ljwgs_103965.1_at	1.146281568	0.029712546
Ljwgs_040360.1_at	1.146855742	0.000522447
TM1353.1_at	1.146926585	0.00013688
Ljwgs_094362.1_at	1.148159848	0.000441972
chr3.CM0111.41_s_at	1.148296529	5.80E-06
chr6.CM0539.16.1_at	1.148778701	0.009012555
chr1.CM0410.41_at	1.148862623	0.009725958
chr4.CM0128.54_at	1.148903916	0.000137305
Ljwgs_040079.1_at	1.149083378	0.000150028
gi45612098_at	1.149507704	3.34E-05
chr4.TM1415.2_at	1.150487395	1.52E-05
Ljwgs_089741.1_at	1.150607203	2.13E-05
Ljwgs_025826.1_s_at	1.150727305	0.000645715
Ljwgs_110475.1_at	1.151268654	0.029587857
chr5.CM0456.23.3_at	1.151346498	0.007187699
Ljwgs_063365.1_s_at	1.151825001	0.008279512
chr4.CM0100.15_at	1.151988625	0.000154502
Ljwgs_011109.1_at	1.152373213	0.005699778
Ljwgs_008129.1_s_at	1.152406676	0.000284223
gi45352202_at	1.152500736	7.41E-05
CM0584.18_at	1.15284159	8.52E-06
gi45353671_at	1.152867269	6.02E-05
chr4.TM0832.32_at	1.153141499	3.31E-07
Ljwgs_137333.1.1_at	1.153407552	0.027623976
Ljwgs_150365.1_s_at	1.153911727	0.028631505
chr4.TM0597.16_at	1.154258148	2.03E-06
TC16335_at	1.155651853	0.00208156
gi15190868_s_at	1.155720529	4.61E-06
Ljwgs_067411.1_at	1.15590793	0.001948816
chr5.CM0200.82_at	1.156099336	7.74E-05
Ljwgs_013919.2_at	1.15613849	1.12E-06
chr5.TM0389.11_s_at	1.156326646	5.85E-06
Ljwgs_136866.1.1_at	1.157091501	6.29E-07
chr1.CM0600.15_at	1.157135918	6.18E-05
chr6.TM0336.18_at	1.157238421	0.018103967
TM1647.8.1_at	1.157494317	2.60E-05
chr6.CM0118.32_at	1.158123295	0.016985203
chr3.CM0080.51_at	1.158315531	0.002911118
chr2.CM0323.32_at	1.158555106	0.045481464
Ljwgs_095238.1_at	1.158635014	1.64E-06
chr5.TM1493.7.1_at	1.158706286	2.76E-07
gi29969016_at	1.159715331	0.000896791
Ljwgs_133048.1_at	1.160113833	4.71E-07
chr2.CM0177.52_at	1.160564452	0.003786836
Ljwgs_074819.1_at	1.161488542	0.027964143
Ljwgs_003411.1_at	1.162569069	0.001251203
chr4.CM0175.38_at	1.162899543	6.04E-06
Ljwgs_013989.1.1_at	1.162948356	0.000270171
Ljwgs_059025.1_at	1.162976036	0.008140716
Ljwgs_134307.2_s_at	1.163147602	5.00E-07
chr1.CM0269.33_at	1.163722321	4.35E-05
chr5.CM0024.38_at	1.16373944	4.00E-06
Ljwgs_070258.1_s_at	1.16489634	0.00518719
Ljwgs_039121.1_at	1.165343927	0.007941353
Ljwgs_014692.1_s_at	1.165613767	0.000209743
chr2.CM0124.70_at	1.165818477	0.000344546
TC17315_at	1.166908556	2.76E-05
gi45406307_at	1.167086031	7.19E-05
chr5.CM0034.1.1_at	1.167775602	4.05E-05
Ljwgs_073608.1_s_at	1.167995501	0.026620109
Ljwgs_068416.1_s_at	1.169883182	0.001355772
TM1226.13.1_s_at	1.170961072	0.030248926
Ljwgs_122685.2_at	1.17108142	0.00555487
gi45352288_at	1.171256101	2.56E-06
TC18251_at	1.171778086	0.01976239
Ljwgs_125406.1_s_at	1.171941493	0.002251317
Ljwgs_069820.1_at	1.172444494	0.007255848
Ljwgs_010379.1_at	1.172655889	5.38E-06
gi45576757_at	1.173397394	0.000702036
Ljwgs_117313.1_s_at	1.174548709	4.67E-05
Ljwgs_088058.1.1_at	1.17463849	2.76E-07
Ljwgs_013150.1_at	1.174757461	0.00019093
Ljwgs_037876.1_at	1.175527828	0.03322856
TC20089_at	1.175663966	1.00E-05
gi45576228_at	1.17663914	0.001030256
Ljwgs_011392.1_at	1.176903224	6.55E-05
TM0825.2_at	1.177097074	5.74E-05
gi7781869_at	1.177204532	0.011915913
Ljwgs_057389.1_at	1.178450201	0.044365463
chr6.CM0139.91_at	1.178804092	0.000170199
chr2.CM1150.5_at	1.178826503	0.000280453
Ljwgs_121215.1_at	1.178960097	1.93E-07
chr1.CM1409.29_at	1.17909659	0.020536262
chr3.CM0590.7_at	1.179304073	1.35E-05
chr1.CM0064.5_at	1.179421623	0.000157243
Ljwgs_011851.1_at	1.179790974	0.005488739
chr5.TM0698.9_at	1.18072129	0.025920672
Ljwgs_119973.1_at	1.181145706	3.29E-06
Ljwgs_026459.1_at	1.182508251	1.44E-05
gi11065364_at	1.182595756	0.002871916
Ljwgs_132646.1_at	1.182644965	0.010054465
chr5.CM0344.25.1_at	1.182888146	1.16E-07
TM1262.25_at	1.183566919	9.62E-07
Ljwgs_031221.1_at	1.183752565	0.016120333
chr1.CM0233.29_at	1.1838126	1.92E-07
TC11283_at	1.183945282	0.000102647
Ljwgs_033108.1_at	1.184004967	0.005155739
gi45619380_at	1.184412056	2.13E-06
chr5.CM0456.17.1_at	1.18448851	6.69E-06
chr1.CM0393.41_x_at	1.184674839	0.000104538
Ljwgs_145265.1_at	1.185336973	0.010879478
chr3.CM0246.23_at	1.185470849	2.42E-06
chr1.CM1409.7_at	1.187214373	9.02E-06
TC9881_at	1.187413496	0.000113907
Ljwgs_029354.2_at	1.188487595	0.001562146
Ljwgs_019938.2_at	1.188800238	1.99E-05
chr4.CM0042.3_at	1.18904043	0.000261995
chr3.CM0216.104_at	1.189502814	0.000804908
Ljwgs_044252.0.1_at	1.191062934	0.014798746
Ljwgs_082134.1_at	1.191128444	6.36E-05
TC11512_at	1.191206384	3.51E-07
chr5.CM0299.44.3_s_at	1.191625603	0.013017318
chr1.CM0012.37_at	1.191972794	8.95E-05
chr1.CM0579.39_at	1.19199432	0.001738365
Ljwgs_031412.1_at	1.192326573	0.0001459
CM0601.49_at	1.192483779	1.86E-08
Ljwgs_018319.1_at	1.193088831	0.009210017
TM0855.19_s_at	1.193779722	0.016709787
TM0801.9_at	1.193947332	0.022210301
chr4.CM0244.91_at	1.195094751	0.000389117
Ljwgs_083908.1_at	1.195313589	0.032384546
Ljwgs_015987.2_at	1.196101105	1.46E-07
Ljwgs_006933.1_at	1.196585686	0.000372893
Ljwgs_092083.1_s_at	1.196590697	0.000821471
chr1.CM0318.28_at	1.196709942	0.006031177
chr4.CM0087.25.1_at	1.197548195	1.62E-08
Ljwgs_138202.1_at	1.197554544	5.36E-05
TM0536.34_at	1.19766077	4.34E-05
Ljwgs_099100.1_at	1.19916384	0.001557678
chr4.CM0654.8_at	1.199561062	1.50E-07
Ljwgs_062140.1_at	1.199583154	0.003367217
chr1.CM0393.50_at	1.199677333	0.027760453
chr6.TM1657.10_at	1.199729568	4.28E-07
Ljwgs_024445.1_at	1.200006713	0.00157391
Ljwgs_046631.0.1_at	1.200400185	2.11E-05
TM0720.21_at	1.200480213	0.000457359
Ljwgs_008093.1_x_at	1.200662032	5.21E-05
Ljwgs_019178.1_at	1.200951242	0.037838961
Ljwgs_084225.1_at	1.201252605	2.53E-05
gi45573977_at	1.201414585	0.000785517
Ljwgs_098057.1_s_at	1.20172599	2.26E-06
Ljwgs_018686.1_at	1.20184054	0.004465391
chr6.CM0139.7_at	1.202045323	0.025348847
Ljwgs_037074.1_s_at	1.202397257	0.002340404
Ljwgs_030887.1_at	1.202654481	0.000456929
chr6.CM0055.73_at	1.202933493	9.53E-07
Ljwgs_015099.2_at	1.20433259	0.012980125
Ljwgs_029724.1_at	1.204338941	0.035189724
Ljwgs_036625.1_s_at	1.204630552	0.04325657
chr6.CM0114.5_at	1.205231913	1.30E-07
Ljwgs_087528.1_at	1.206649	0.049397496
TC16240_at	1.206814961	3.30E-06
Ljwgs_039245.1_at	1.20699477	0.006203141
chr1.CM0322.13_at	1.20705036	2.10E-05
chr1.CM0192.43.1_at	1.20753763	1.04E-05
chr1.TM1410.24_at	1.20763623	4.61E-05
Ljwgs_036493.1_at	1.208120745	2.97E-05
chr4.CM0087.19_at	1.208621002	0.003044242
Ljwgs_057601.1_s_at	1.209017543	0.047655652
Ljwgs_067395.1_s_at	1.209840837	0.002444751
Ljwgs_044424.1_at	1.210118355	0.000128275
chr2.TM0134.30_at	1.211671187	0.001005179
gi45351837_at	1.211817184	4.36E-05
TM0536.26_s_at	1.212249023	4.96E-05
Ljwgs_113067.1_s_at	1.212565519	0.000753669
Ljwgs_021091.1_at	1.213384841	0.036249981
gi34495196_at	1.213825508	0.010233307
chr1.TM1124.14.1_at	1.214087396	2.08E-05
Ljwgs_062895.1.1_at	1.214428671	0.022102641
Ljwgs_007350.1_at	1.215237823	8.07E-05
Ljwgs_022559.1_at	1.215669496	0.000165249
chr1.TM0750.14_s_at	1.216032506	0.00491521
gi45408628_at	1.216542299	0.001211907
Ljwgs_078615.1_at	1.216651723	5.97E-08
Ljwgs_014147.2_at	1.216797225	0.004035814
gi45352211_at	1.21727792	1.01E-07
Ljwgs_090896.1_at	1.217416064	6.29E-05
Ljwgs_148762.1_at	1.217456315	0.001447317
Ljwgs_054936.1_s_at	1.217480115	0.000981316
TM0640.7_at	1.217594578	0.000979226
chr5.TM0698.23_at	1.217801892	3.82E-08
chr2.TM0641.19_at	1.21893626	0.040763614
chr2.CM0124.34_s_at	1.219692148	0.032085788
Ljwgs_067366.1_x_at	1.219827501	0.001811101
Ljwgs_106945.1_s_at	1.219879887	3.69E-07
Ljwgs_019440.1_at	1.220027301	0.000458927
TC9638_at	1.220386357	3.40E-06
Ljwgs_011057.1_at	1.220576601	9.35E-07
gi7784368_at	1.220852439	0.019175764
TM0843.4_at	1.221170538	0.002774741
chr2.CM0405.8.3_at	1.221665538	1.34E-05
chr1.TM0187.13_at	1.221834413	2.96E-05
gi45618272_at	1.222114999	0.000777992
Ljwgs_137823.1_s_at	1.222138237	9.45E-06
gi45626444_at	1.222201047	0.002476648
chr1.TM0454.18_at	1.222273878	4.72E-05
Ljwgs_103393.1_x_at	1.222741232	5.30E-05
TM0725.19.1_at	1.223059434	2.53E-06
chr1.TM0240.15_at	1.22388538	6.35E-07
TC17199_at	1.22511518	1.75E-05
chr3.TM0786.6_at	1.225193496	0.004427323
Ljwgs_111259.2_at	1.225288254	0.009078827
Ljwgs_102331.0.1_at	1.225920863	0.000373141
chr6.CM0137.25_at	1.226013669	2.38E-05
Ljwgs_015628.1_at	1.226633894	1.37E-05
Ljwgs_037021.2_at	1.226728649	0.029717462
Ljwgs_058591.1_s_at	1.227053675	0.000999171
Ljwgs_009490.3_s_at	1.227165182	0.000216112
gi45412447_at	1.228332085	0.000264813
Ljwgs_029550.3_at	1.228816171	0.012767985
Ljwgs_082247.1_at	1.229114345	0.006975111
Ljwgs_053077.1_at	1.229776257	0.000182926
chr4.CM0265.43.3_at	1.229882559	7.12E-06
chr1.CM0141.9_at	1.230855569	0.000441409
Ljwgs_010216.2_at	1.231350588	3.54E-05
TM1051.9_at	1.231589021	0.001317974
Ljwgs_007215.2_at	1.231891584	0.002380307
Ljwgs_017644.1_at	1.232193913	2.47E-06
Ljwgs_009115.2_at	1.232208146	0.000170239
Ljwgs_107151.1_at	1.232334083	7.45E-06
Ljwgs_035900.1_s_at	1.232560764	4.08E-08
chr6.CM0066.19_at	1.232619323	5.41E-05
Ljwgs_028003.0.1_s_at	1.232637856	5.37E-05
chr4.CM0194.33_s_at	1.233337258	0.000210342
chr4.CM0170.32_at	1.233407066	2.83E-05
chr5.CM0158.60_s_at	1.233472308	2.17E-05
Ljwgs_113552.1_s_at	1.233605957	0.007338654
chr1.CM1413.36.1_at	1.233682787	3.56E-06
Ljwgs_047415.1_at	1.234197361	0.00660973
Ljwgs_063854.1_at	1.235131693	0.000741963
Ljwgs_050760.1_at	1.235491862	1.61E-05
chr1.CM0113.6_at	1.235806404	0.000398747
chr3.CM0711.33_at	1.236370337	0.001108072
chr5.CM0200.93_at	1.237263811	8.65E-08
Ljwgs_005309.1_at	1.237364956	0.001880057
Ljwgs_065956.1_at	1.237398424	0.001299999
gi45620438_at	1.238451314	0.007960139
Ljwgs_129394.1_at	1.238472628	0.000877573
chr6.CM0037.49_at	1.239184723	0.000958064
Ljwgs_100774.1.1_s_at	1.239355819	1.39E-05
gi18266052_at	1.240261336	0.013890447
TM0721.1_at	1.240601407	6.30E-05
Ljwgs_076784.1_at	1.241210332	0.029204671
chr4.TM0851.2.1_at	1.241506506	0.000320557
chr1.CM0147.2_x_at	1.241805973	8.51E-07
Ljwgs_034603.1_x_at	1.24340622	0.014349583
Ljwgs_050160.1_at	1.243596378	0.001361177
TM1576.10_at	1.243850278	3.49E-08
Ljwgs_048618.1_at	1.244568467	0.000983081
chr3.CM0091.75_at	1.245053583	0.000993735
Ljwgs_043405.1_at	1.245584461	3.79E-05
chr4.CM0500.1_at	1.245588694	1.23E-07
Ljwgs_071971.1_at	1.24610315	0.002788288
chr5.TM0872.15_at	1.246159537	0.00352214
TC11392_at	1.247552564	0.003846899
Ljwgs_129099.1_at	1.247793046	0.00948704
Ljwgs_001253.2_s_at	1.247793138	0.029651093
chr2.TM1517.10_at	1.248767296	8.84E-05
chr1.CM0591.13.2_at	1.248834866	0.010737572
CM0457.5.4_at	1.248884259	0.035910903
Ljwgs_013309.2_at	1.24897166	0.010107203
Ljwgs_018166.1_at	1.249351782	0.001392762
Ljwgs_089725.1_at	1.249360023	0.003239929
chr2.TM0435.22_at	1.249799952	0.000204411
Ljwgs_020500.1_at	1.250495152	1.18E-06
LjU1.4_x_at	1.250891491	0.011311708
Ljwgs_085276.1.1_at	1.250897362	3.89E-07
Ljwgs_068216.1_at	1.250956274	0.030776621
Ljwgs_104233.1_at	1.251517905	0.000474316
Ljwgs_030020.1.1_at	1.252241383	0.029745409
chr3.CM0396.29_s_at	1.25352555	0.017152454
Ljwgs_128031.1_s_at	1.253906312	0.000301674
Ljwgs_026218.1_x_at	1.253960038	0.00291147
chr4.CM0617.31_at	1.254024802	2.51E-05
Ljwgs_086690.1_at	1.254552538	1.91E-06
Ljwgs_089356.1_at	1.256082775	2.31E-05
Ljwgs_099367.1_at	1.256661704	5.44E-07
Ljwgs_125411.1_at	1.25708195	3.88E-05
chr4.BM1376.10_at	1.257122975	0.000659922
Ljwgs_048257.1_s_at	1.257225361	0.000183838
Ljwgs_040461.1_at	1.257595746	2.90E-07
Ljwgs_112499.1_x_at	1.257728017	0.003715736
chr5.CM0048.22_at	1.258101369	0.003041669
Ljwgs_069147.1_s_at	1.2583615	0.000262398
Ljwgs_073869.1_at	1.258976907	0.025058335
chr5.CM0494.42_at	1.259140169	5.73E-05
Ljwgs_032726.1_at	1.259308576	0.003304714
Ljwgs_124283.1_s_at	1.259355061	0.00282473
Ljwgs_025722.2_at	1.259419787	0.000145814
chr5.CM0239.4_at	1.259804124	5.37E-06
Ljwgs_091101.1_at	1.259999462	0.006061909
Ljwgs_010317.1_at	1.260414053	9.53E-08
gi45622814_s_at	1.260513086	0.000204944
chr3.CM0142.1_at	1.261593697	4.72E-06
TM0954.16.1_x_at	1.262113365	3.23E-05
gi7788965_at	1.262428268	0.002785729
TM0914.4_at	1.263027178	0.000578938
chr1.CM0122.64_at	1.263425068	1.20E-07
Ljwgs_112067.1_s_at	1.263650745	3.47E-07
Ljwgs_025830.1_at	1.263784708	0.000706981
gi45629126_at	1.263818471	0.00029337
Ljwgs_099264.1_at	1.263993433	0.000809208
TC10102_at	1.264036589	0.00616305
CM1488.27_at	1.264252259	7.34E-05
Ljwgs_038930.0.1_at	1.264259657	2.99E-06
Ljwgs_026106.1.1_at	1.264740409	0.023692746
TC19697_at	1.265559763	3.05E-05
gi45350191_at	1.266591916	0.003079362
TM0950.14.2_at	1.267116995	0.003178387
TC10423_at	1.268496111	1.57E-05
TM0721.12.1_at	1.269182557	4.67E-05
chr3.CM0112.18_at	1.26931813	2.07E-06
TM0581.17_at	1.269341472	2.25E-06
Ljwgs_018622.1_s_at	1.269557375	7.68E-05
Ljwgs_042838.1_at	1.26977503	0.001619074
gi6956695_at	1.270042153	0.002610313
Ljwgs_109878.1_s_at	1.271230418	0.002266648
chr5.TM0389.11_at	1.271598187	1.21E-06
chr1.CM0269.33.1_at	1.272073205	0.000609287
Ljwgs_041160.1_at	1.272706515	2.68E-06
chr1.CM0113.75.2_at	1.273029126	0.001621403
Ljwgs_003451.3_at	1.273111204	9.59E-06
chr5.CM0239.60_at	1.273354973	0.012174373
Ljwgs_049309.1_s_at	1.276183069	0.000191835
TC14859_at	1.276198978	4.55E-06
Ljwgs_056898.2_at	1.276272954	0.011956057
Ljwgs_040409.1_s_at	1.276412451	0.000262398
chr4.TM0692.7_at	1.277286547	0.000238833
Ljwgs_007490.2_s_at	1.277411871	0.000201399
chr4.CM0007.27.2_at	1.277882452	0.000135807
chr1.CM0012.2_s_at	1.278105046	0.004953642
chr1.TM0207.9_at	1.278491176	1.14E-05
Ljwgs_014428.1_at	1.279306633	3.74E-06
Ljwgs_023973.1_at	1.279455841	0.000250473
Ljwgs_060280.1_at	1.279676063	0.000714371
gi29969165_at	1.280382374	0.004717555
TC11047_at	1.280452589	7.62E-05
chr4.TM0692.2.1_s_at	1.280994134	3.45E-05
Ljwgs_047598.1.1_s_at	1.282305432	0.028844684
TC18920_at	1.282610918	7.11E-05
TM0645.7_at	1.282825134	0.00774163
chr3.CM0152.18_at	1.283323609	0.000689501
chr2.CM0031.21_at	1.28360962	3.33E-06
chr1.CM0375.59_at	1.285196087	1.26E-06
chr1.CM0171.56_at	1.285469158	0.008206384
LjU1.13_x_at	1.286184718	0.001778473
Ljwgs_047487.1_at	1.286636675	0.019019721
gi15191225_at	1.2868916	1.88E-05
Ljwgs_138751.1_at	1.288511964	0.005790368
chr4.CM0170.13_at	1.288824568	0.035496991
Lj_psbN_at	1.289580255	0.000737696
Ljwgs_084421.0.1_s_at	1.289602775	0.019162627
Ljwgs_037382.1_at	1.292286346	9.96E-07
Ljwgs_074790.1.1_x_at	1.292367854	3.33E-05
Ljwgs_089153.2_at	1.292706812	0.014267199
Ljwgs_019213.1.1_at	1.292814514	0.002383902
chr6.CM0041.1_at	1.292898462	1.16E-05
chr1.TM0430.16_at	1.29291445	0.003287046
Ljwgs_012619.1_at	1.294238151	0.033605123
chr2.CM0346.1.1_x_at	1.294354249	0.001429212
Ljwgs_021852.1_at	1.295024934	0.003557087
Ljwgs_123049.1_at	1.296168411	0.002126808
gi45609265_at	1.296212686	0.004104467
chr1.CM0104.51_at	1.296484637	6.01E-06
Ljwgs_011529.2_s_at	1.296585787	0.032046492
gi45627832_at	1.296723995	0.000688157
gi45573662_at	1.296877613	5.73E-07
Ljwgs_091619.1_x_at	1.296992372	0.000609911
Ljwgs_011410.1_at	1.297793576	0.002199114
Ljwgs_012098.1_at	1.298291483	0.000610978
Ljwgs_046308.1_at	1.298806377	0.027638392
chr5.CM0456.8_at	1.299281604	0.002946596
chr1.CM0442.35.1_at	1.299302969	6.07E-07
Ljwgs_050736.1_at	1.300707939	9.35E-05
Ljwgs_081630.1_at	1.301062613	0.00347734
chr5.CM0956.2_at	1.301792459	0.009642543
chr6.CM0420.45_at	1.301921207	0.040351444
chr3.CM0106.41_at	1.302088001	4.28E-05
Ljwgs_048196.1_at	1.302726158	0.027005723
TC13969_at	1.303394099	2.86E-05
gi45406015_at	1.30345679	0.041063067
chr4.CM0073.75.1_at	1.304472438	0.008210884
chr4.TM0421.18_at	1.304619352	0.040850197
Ljwgs_053605.1_at	1.304684843	8.69E-05
chr3.CM0116.42_at	1.304852652	0.002928157
Ljwgs_032473.1_at	1.30498935	5.18E-06
chr5.CM0260.39_at	1.305320491	2.92E-06
chr1.TM0454.43_at	1.306016156	0.009374937
Ljwgs_067310.1_at	1.306482195	7.86E-05
Ljwgs_044453.1_at	1.306645133	0.002471928
chr1.CM0010.42_at	1.306837549	0.040306232
Ljwgs_054713.1_s_at	1.307883236	0.002055463
chr3.CM0142.16_at	1.309640866	0.005118595
Ljwgs_112499.1_at	1.309983618	9.21E-05
gi29970748_at	1.310726101	0.002613043
chr3.CM0724.6_at	1.310814672	6.27E-07
chr6.TM0756.17_at	1.311333488	5.62E-05
Ljwgs_022201.2_at	1.311474959	0.002080312
gi7720965_at	1.311725957	0.000696505
chr2.CM0903.27_at	1.311911816	7.65E-06
Ljwgs_055600.1_at	1.312574031	9.27E-07
chr3.CM0590.8_at	1.312725148	1.96E-09
Ljwgs_022753.1_at	1.313349933	0.002105053
chr1.TM0220.16_at	1.313527074	3.37E-06
gi45642602_at	1.313812238	0.026131539
TM1408.6.1_at	1.3139934	0.001143346
Ljwgs_019436.1_at	1.314277032	2.10E-06
BM1702.17_at	1.314880075	2.97E-06
chr2.CM0177.21_x_at	1.315803659	0.048706947
Ljwgs_033705.1_at	1.31592383	6.85E-05
chr3.TM0782.2_at	1.316104969	0.003234072
gi45353479_at	1.316698954	0.029103401
chr2.CM1150.6.1_at	1.318140328	0.00312814
Ljwgs_059874.1_at	1.319136673	2.90E-06
Ljwgs_011240.1_at	1.319248573	2.69E-06
Ljwgs_090120.1_at	1.320948773	0.013236598
chr5.TM0455.25_x_at	1.32101451	0.004098532
Ljwgs_033166.1_s_at	1.321257671	5.13E-05
chr1.CM0206.108_at	1.322000519	4.58E-06
Ljwgs_078569.1_at	1.323109935	0.00511821
Ljwgs_054131.2_at	1.323878751	0.000422603
TC11639_at	1.324197363	1.50E-07
chr2.CM0018.103_at	1.324333628	3.57E-05
Ljwgs_081494.1_at	1.32473235	4.86E-07
chr1.CM0982.25_at	1.324841942	0.010111224
Ljwgs_058851.1_at	1.324941029	0.000148902
TM1765.9_at	1.325064301	0.026739012
chr3.BM1720.5_at	1.325332353	5.92E-06
chr2.TM0641.8_at	1.325478538	0.000220773
Ljwgs_016031.1_at	1.325848965	2.81E-05
Ljwgs_124984.1_s_at	1.32610415	0.000643488
chr2.CM0058.13.1_at	1.326327953	9.96E-06
chr3.CM0406.38_at	1.326907798	8.76E-05
chr6.CM0885.33_at	1.327184701	2.41E-06
Ljwgs_079713.1_at	1.327734029	2.42E-09
Ljwgs_019722.1_at	1.327918554	5.13E-11
Ljwgs_017550.1_at	1.328942571	0.000310242
Ljwgs_120696.1_at	1.329100628	0.000166943
chr2.CM0304.46.1_at	1.329254316	0.000395469
Ljwgs_148487.1_at	1.329632652	0.003939397
Ljwgs_031683.1_at	1.329828007	7.53E-05
chr3.TM1144.5_at	1.331315068	1.25E-06
Ljwgs_056722.0.2_at	1.331575564	0.000205004
Ljwgs_042815.1_s_at	1.33244216	0.009949681
Ljwgs_146167.1_s_at	1.332714999	0.001306597
Ljwgs_012212.1_at	1.333115798	3.68E-07
chr3.CM0208.47_at	1.333567024	2.57E-06
Ljwgs_073155.1.1_s_at	1.334156241	1.81E-06
Ljwgs_054286.2_at	1.334204447	0.004461272
Ljwgs_029350.1_at	1.336354043	6.09E-05
Ljwgs_018073.2_at	1.336584864	0.002177046
Ljwgs_022566.0.1_at	1.33662035	5.28E-06
TC15108_at	1.337013777	3.07E-05
Ljwgs_013225.1_at	1.338005874	0.000965814
Ljwgs_039008.1_at	1.338579052	0.01555806
Ljwgs_068727.1_s_at	1.339262825	1.69E-05
chr5.CM0200.69_at	1.340494701	0.047345009
chr5.CM0569.26_at	1.340875286	4.10E-08
Ljwgs_042836.1_at	1.341121962	3.46E-05
chr1.CM0029.33_x_at	1.341366585	0.001817277
chr1.TM0430.15_at	1.341412343	4.71E-08
Ljwgs_034935.1_at	1.341470583	0.000211001
gi45610657_at	1.341631228	0.003491175
Ljwgs_048981.1.1_at	1.341826576	7.43E-06
chr4.CM0131.51_s_at	1.342280758	4.95E-05
chr2.CM0132.13_at	1.343377828	9.87E-08
Ljwgs_039660.1_at	1.343886079	0.046313067
Ljwgs_050955.1_at	1.344244643	6.97E-08
TM1304.1_at	1.345886213	0.023638264
TC9598_at	1.346071592	3.97E-05
Ljwgs_079022.1_s_at	1.346708276	0.002038617
chr3.CM0152.32_at	1.346715354	9.72E-05
chr1.CM0122.3_s_at	1.346933883	0.004880401
Ljwgs_012006.2_at	1.347006365	2.35E-06
Ljwgs_034276.1_at	1.347292027	0.032918278
chr1.CM0192.13_at	1.348067622	3.82E-08
Ljwgs_048048.1_at	1.348096334	1.53E-06
Ljwgs_056129.1_at	1.348587037	0.004440176
TC18511_at	1.349014148	9.41E-05
TM0536.33_at	1.349353483	7.48E-07
chr3.CM0047.62_at	1.349795202	1.43E-08
Ljwgs_015763.1_at	1.349853266	4.10E-06
gi45415605_at	1.349872506	8.29E-05
Ljwgs_057395.1_at	1.349884782	0.010610391
Ljwgs_073678.2_at	1.350728633	0.001473144
chr5.TM0913.6_at	1.351596101	9.99E-07
chr2.CM0018.34.1_at	1.35191892	2.75E-08
TM0694.8_at	1.352001887	0.024994866
Ljwgs_048053.1_at	1.352105941	3.38E-05
LjSrp.3_at	1.352474387	0.000615439
Ljwgs_020696.2_at	1.353106862	0.003885527
chr1.CM0178.74_at	1.353939194	0.0023948
chr3.TM0984.0.3_at	1.354330904	0.003664122
chr4.CM0501.50_at	1.35453531	0.000679203
gi45609567_at	1.354807209	0.000725794
chr3.CM0590.68_at	1.355006134	3.66E-07
chr2.CM0249.71_at	1.355346346	2.14E-05
chr2.CM0191.81_at	1.355774553	0.007003789
TM0933.4.1_at	1.356334949	2.40E-06
Ljwgs_026567.1_at	1.358015396	1.32E-07
gi45605335_at	1.358086234	1.13E-07
Ljwgs_037456.1_at	1.35809918	0.002933844
gi66932876_at	1.358325818	7.64E-07
Ljwgs_019758.1_at	1.358418724	0.000450313
gi45631725_at	1.358655864	2.65E-07
gi45632188_at	1.35937291	3.06E-05
Ljwgs_041337.1_s_at	1.359995523	0.02630094
TM0755.16.1_at	1.360991242	3.43E-08
Ljwgs_018765.1_at	1.361232136	4.75E-08
Ljwgs_119361.1_at	1.361320232	4.11E-05
Ljwgs_119330.1_s_at	1.361971242	0.026725232
chr3.TM1419.5_at	1.362057284	0.001183886
gi45351676_at	1.362434093	6.55E-06
chr1.CM0051.6_at	1.3629044	1.22E-06
Ljwgs_047190.1_s_at	1.363548592	5.53E-05
gi45637756_at	1.363929358	0.000358319
Ljwgs_022809.1_at	1.364037357	2.34E-07
BM1271.8_at	1.36467859	0.049595931
Ljwgs_082133.1_at	1.365012791	3.07E-06
chr1.CM0122.13_at	1.366040718	1.51E-06
chr4.TM0844.21.1_at	1.367103943	0.003172884
chr1.CM0105.99.1_at	1.367694509	0.000203534
chr2.CM0903.6.1_at	1.36839477	3.90E-05
chr2.CM0102.33_at	1.368758602	0.025856987
Ljwgs_054473.1_at	1.368894903	0.001131949
chr2.CM0695.9_at	1.371426494	4.34E-06
Ljwgs_033875.1_at	1.371446659	1.72E-05
Ljwgs_049832.0.1_at	1.372387504	0.00032717
Ljwgs_078421.1_at	1.372555594	0.000435574
chr2.CM0177.80_s_at	1.373170482	0.010457932
TM0068.13.1_s_at	1.375117434	0.035975336
gi45632471_at	1.37536238	2.19E-06
Ljwgs_074834.1_at	1.376476911	0.010020379
Ljwgs_020881.1_at	1.377064961	0.001531474
chr1.CM0105.22_at	1.377343193	0.000273414
Ljwgs_030823.1_at	1.378564157	1.96E-08
chr5.TM0744.3_at	1.379311089	0.000603757
BM1702.12_at	1.380991077	6.29E-08
chr1.CM0104.36_s_at	1.382126096	0.004234192
Ljwgs_017289.3.1_at	1.382446915	7.78E-05
Ljwgs_018738.1_at	1.382970138	0.003095704
chr3.TM0436.3_at	1.383659548	0.000417573
Ljwgs_070978.1_x_at	1.383757933	0.000237685
Ljwgs_005374.3_at	1.38436581	0.000464122
Ljwgs_116402.1_at	1.384516784	0.000355837
chr2.CM0018.37_at	1.38480199	0.000234495
chr5.TM0090.3_at	1.385072117	0.009180804
gi45629620_at	1.385316759	0.000387875
chr3.CM0216.80_at	1.385776963	6.46E-06
Ljwgs_054709.1_at	1.386018832	3.88E-05
Ljwgs_011713.1_at	1.386271998	2.22E-05
Ljwgs_029271.1_x_at	1.386748008	0.00075665
Ljwgs_103393.1_at	1.386755405	8.75E-05
chr1.CM0593.49_at	1.386920801	0.001315898
gi45578780_at	1.387766961	1.17E-07
chr4.CM0432.3_at	1.3881599	0.000316595
chr4.CM0234.27.1_s_at	1.388397759	0.000651881
chr3.CM0127.6_at	1.38870868	0.000249429
Ljwgs_042529.1_at	1.389083664	0.000359559
chr4.CM0333.12.1_at	1.389689781	3.54E-11
chr5.CM0077.62_at	1.389794335	1.68E-08
Ljwgs_061040.1_at	1.390104193	0.002195863
Ljwgs_113020.1_at	1.3901407	1.26E-07
TC10449_at	1.390620476	3.95E-05
Ljwgs_061660.2_s_at	1.390835113	3.91E-05
Ljwgs_054321.1_at	1.39189021	1.40E-05
Ljwgs_044045.1_at	1.392235677	9.08E-06
Ljwgs_032762.2_at	1.392261167	0.010706161
Ljwgs_024644.1_s_at	1.3922753	1.85E-07
chr3.TM0916.16_at	1.392318746	0.00014789
chr2.CM0249.14_at	1.392412026	2.74E-05
Ljwgs_020022.2_at	1.392426148	0.000841538
gi45627787_at	1.392689513	7.28E-07
chr3.CM0460.3_at	1.393255029	0.017644021
chr5.CM0328.24_at	1.393434179	5.85E-08
Ljwgs_069572.1_s_at	1.393965715	2.80E-06
chr5.CM0180.32_at	1.395201954	9.94E-05
Ljwgs_059933.1_at	1.39568481	8.42E-05
Ljwgs_148692.1_s_at	1.396042758	2.27E-05
chr4.CM0654.34_at	1.396882232	3.32E-06
Ljwgs_020628.2_s_at	1.396903035	7.96E-05
Ljwgs_075455.1_s_at	1.397132568	1.10E-05
chr2.CM0018.41.2_at	1.398391134	6.96E-09
chr3.CM0282.11_at	1.398949349	1.01E-06
Ljwgs_093266.1_at	1.399031604	0.020507063
chr6.CM0114.28_x_at	1.399511848	1.00E-06
LjSrp.2_s_at	1.400053481	0.009399357
chr5.CM0953.28_at	1.400830349	2.30E-09
chr2.TM0641.23_at	1.400900522	0.044625329
TM0651.1.1_at	1.4011585	2.92E-07
Ljwgs_137738.0.1_at	1.401290135	0.002114181
Ljwgs_013473.1_at	1.40143918	1.34E-05
Ljwgs_037973.1_at	1.401866245	1.48E-05
Ljwgs_148070.1_at	1.402553965	0.002717855
CM0528.17_at	1.402776281	0.014241473
chr4.CM0501.28_at	1.404031696	0.000155281
Ljwgs_074825.1_at	1.404087404	0.001414202
TC15707_at	1.40458948	1.37E-06
chr5.CM0328.86_at	1.405095107	6.32E-06
chr4.CM0073.53_s_at	1.40516493	0.00268594
gi45398800_at	1.405202207	0.011457512
gi45623073_at	1.405651808	0.00010011
Ljwgs_099502.1_s_at	1.40589043	0.000456797
Ljwgs_064574.1_at	1.406633384	0.00095448
chr1.CM0178.37_at	1.407777394	7.69E-06
Ljwgs_022312.1_at	1.408320249	7.42E-05
chr2.CM0002.7_at	1.408757053	0.025774
Ljwgs_007640.1_x_at	1.408930896	8.79E-09
Ljwgs_131818.1_at	1.408981899	7.73E-06
chr6.CM0437.14.1_at	1.409708592	0.003795826
Ljwgs_035034.1_s_at	1.409812771	0.014989808
TM1304.14.1_at	1.410026671	0.013045983
Ljwgs_054860.1_at	1.410049673	2.68E-05
chr4.CM0617.60_at	1.410123403	0.000115186
chr2.CM0310.18_x_at	1.410127092	0.000444028
gi15188274_at	1.410202037	0.003262361
Ljwgs_052565.1_at	1.411451299	7.89E-06
Ljwgs_041355.3_at	1.412478317	0.000197375
chr4.CM0087.102_at	1.412606241	0.02661439
chr5.CM0048.54_at	1.413541267	0.000225479
TM0556.21_at	1.414134393	0.000667859
Ljwgs_063578.1_at	1.414190316	0.006101933
chr2.CM0749.38_at	1.414433897	0.000622381
Ljwgs_040874.1_at	1.414740275	0.000306973
Ljwgs_097191.1_at	1.414969389	1.51E-06
chr1.CM0064.8_at	1.415447983	4.02E-07
TM0856.6_at	1.415760213	2.05E-05
chr4.CM0004.25_at	1.415851101	0.000568728
Ljwgs_045077.1_at	1.417088521	0.00038185
Ljwgs_069147.1_at	1.417204348	0.0067917
Ljwgs_035407.1_at	1.418493355	0.000136059
Ljwgs_011523.1_at	1.418838675	3.55E-06
Ljwgs_036673.1_at	1.418923957	3.30E-09
TC12054_at	1.419120671	0.000849804
TC12206_at	1.419132656	5.17E-06
chr3.CM0282.18_at	1.420050582	2.08E-05
chr4.TM0421.26_at	1.420210006	0.014701089
CM0345.64_at	1.420409396	7.27E-08
chr2.CM0749.21_at	1.421602728	0.000127379
Ljwgs_061265.1_s_at	1.42249851	0.002670953
gi45410935_at	1.42270856	2.16E-05
gi45400525_at	1.423407026	4.76E-05
Ljwgs_143286.1_at	1.424165508	0.008934529
Ljwgs_008505.1_at	1.42526856	0.033665688
gi5763139_at	1.42659752	0.003902288
chr5.CM0456.7_at	1.426735921	0.035054034
Ljwgs_103218.1_at	1.426917029	2.64E-05
Ljwgs_081391.1_at	1.4276114	0.035711043
Ljwgs_103351.1_at	1.427770989	7.45E-06
Ljwgs_062216.1_at	1.431677475	0.000746701
chr2.TM0490.6_at	1.431942196	1.04E-08
chr1.CM0094.88_at	1.432588026	3.32E-06
chr6.CM0137.5_at	1.433114379	1.71E-07
chr5.CM0200.84_at	1.434346174	0.000174557
Ljwgs_027861.1_s_at	1.436087394	6.30E-05
gi7720718_at	1.43668587	0.011025559
TM0683.9_at	1.437009151	0.000309121
Ljwgs_125395.1_at	1.437013094	0.007722947
chr2.TM0368.14_at	1.437482853	0.001522611
Ljwgs_034644.1_at	1.439182741	4.40E-06
chr3.CM0047.29_at	1.439498986	6.47E-08
Ljwgs_141585.1_at	1.439671322	0.03549455
gi45620870_at	1.439698709	0.025616534
chr5.CM0200.139_at	1.440138322	7.73E-05
chr1.TM1003.4_s_at	1.442972753	0.001474822
chr6.CM0055.70.3_at	1.443095162	0.000696284
Ljwgs_019287.1_at	1.443253771	0.000550806
chr4.CM0165.51_at	1.443397559	0.000347881
chr1.CM0017.41_at	1.444277313	2.04E-07
chr2.CM0360.20_at	1.444836885	0.003980675
Ljwgs_090720.2_at	1.445473468	0.000425129
Ljwgs_036972.0.1_at	1.445781044	0.012457704
Ljwgs_030883.2_at	1.445938773	0.001690343
Ljwgs_026417.2_at	1.446338814	0.028331546
Ljwgs_055200.1_at	1.446454966	0.000369873
chr6.CM0082.38_at	1.446555959	7.48E-07
Ljwgs_014642.2_at	1.44661348	0.000836111
Ljwgs_065820.1_at	1.447643804	9.04E-11
Ljwgs_045442.1_s_at	1.447813023	3.40E-06
Ljwgs_020504.1_at	1.448069444	0.002022838
Ljwgs_115191.1_at	1.448833488	0.003919898
chr5.CM0519.14_at	1.449119056	1.14E-08
TM0755.16_at	1.449342822	9.76E-08
chr2.CM0695.40_at	1.450412108	0.013239522
chr4.CM0501.25_at	1.450425266	1.64E-09
gi45626315_at	1.452118732	9.61E-06
Ljwgs_045338.1_s_at	1.452451302	4.40E-07
chr2.CM0545.4.1_at	1.452694124	0.005680086
Ljwgs_016572.1_at	1.454279795	5.31E-05
chr2.CM0783.3_at	1.454641304	3.22E-07
Ljwgs_064777.1_s_at	1.456138181	3.66E-06
Ljwgs_065633.1_s_at	1.456295243	0.020536262
Ljwgs_065819.1_at	1.457357088	0.021124082
Ljwgs_022305.1_at	1.45871075	0.000120843
TM0674.1.1_s_at	1.459910963	2.85E-09
TC11235_at	1.460532822	0.007007629
chr3.CM0396.7_at	1.460765207	2.08E-05
Ljwgs_069458.2_at	1.460821386	0.000125991
Ljwgs_117445.1_at	1.461047157	0.000367227
gi45577278_at	1.461557654	2.16E-06
Ljwgs_036449.1_at	1.461909428	0.005699778
chr1.CM0088.99_at	1.462192368	0.001471505
gi45622119_at	1.462381536	0.00050726
Ljwgs_060417.1_at	1.462475106	0.021350035
gi7742489_at	1.46290761	0.000858648
chr4.CM0337.31.9_at	1.463523605	7.22E-07
gi45617625_at	1.463934841	1.49E-07
Ljwgs_026821.1_at	1.465287031	0.001784636
gi7744958_at	1.46661003	8.89E-05
TM0933.9_at	1.466906085	2.92E-08
gi45615481_at	1.467026878	0.000118741
Ljwgs_016339.2_at	1.467351074	2.26E-06
Ljwgs_047097.1_at	1.467552019	0.000316162
Ljwgs_046849.1_s_at	1.468906309	4.03E-08
gi45611136_at	1.469858847	0.007096411
Ljwgs_050020.1_at	1.470307819	0.017094217
chr5.CM0158.46_at	1.471048787	2.52E-05
chr2.CM0783.31.2_at	1.471079434	0.002767808
TM0721.12_at	1.471653979	0.001831869
Ljwgs_005125.1_s_at	1.471824471	5.30E-06
chr1.CM0113.20_at	1.472389415	4.18E-09
Ljwgs_145493.1_at	1.472651532	0.000841538
Ljwgs_043843.1_at	1.472858733	0.014351268
chr4.CM0234.27_at	1.473085291	2.66E-05
Ljwgs_086071.2_at	1.473207821	0.001124715
Ljwgs_080853.1_at	1.473337993	4.47E-05
chr1.CM0410.51_at	1.473689008	3.74E-08
Ljwgs_092299.1_at	1.475129408	0.00149827
Ljwgs_101233.1_at	1.477434691	3.91E-05
Ljwgs_015327.1_at	1.478316097	0.001616083
chr1.CM0289.45.2_at	1.478489308	3.70E-05
Ljwgs_010456.2_at	1.47860658	0.026366366
chr2.CM0783.35_at	1.478901685	2.32E-07
CM0528.29_at	1.478913547	0.000495644
chr2.CM0191.80_at	1.47946534	2.13E-05
chr5.CM0357.23.6_at	1.480515552	0.029079296
chr1.CM0088.27_s_at	1.480664165	6.90E-08
Ljwgs_008093.1_at	1.480724347	4.54E-07
chr5.CM0077.79_at	1.481241694	0.003595471
TM0623.13_at	1.481309924	0.000123456
Ljwgs_019707.1_s_at	1.481383915	4.34E-08
Ljwgs_039566.1_at	1.481388754	0.006306387
Ljwgs_017882.1_at	1.482271289	6.88E-08
Ljwgs_132214.1_at	1.482371389	1.84E-05
chr2.CM0018.41.1_at	1.482870451	1.27E-08
Ljwgs_071062.1_at	1.482875984	0.000432675
TC17669_at	1.483433557	2.54E-05
chr2.CM1150.23.1_at	1.484195446	0.005229289
chr5.TM0731.10.2_at	1.48487048	2.11E-05
Ljwgs_083867.1_at	1.485624798	0.0241539
Ljwgs_021811.1_at	1.48578301	6.53E-06
Ljwgs_068312.1_at	1.485868463	2.43E-05
Ljwgs_113548.1_at	1.486800411	0.016404249
Ljwgs_033384.1_at	1.486842118	0.004370421
Ljwgs_043905.1_at	1.490739662	5.82E-08
chr5.CM0200.144_at	1.491250555	0.001793403
Ljwgs_063974.1_at	1.492319683	0.008095639
chr2.CM0545.69_s_at	1.492432117	0.025121982
chr4.CM0003.40_s_at	1.492907435	7.27E-08
Ljwgs_040941.1_at	1.493034794	0.000344173
Ljwgs_100995.1_at	1.494662559	2.70E-06
Ljwgs_067973.1.1_at	1.495792918	7.09E-06
chr6.CM0066.12.1_at	1.495942019	4.03E-05
Ljwgs_017127.1_at	1.497006211	0.002939764
Ljwgs_009375.1_s_at	1.4970198	0.023533217
chr4.CM0025.15.1_at	1.497460869	4.08E-10
chr4.CM0170.4_at	1.497497503	5.28E-08
chr2.CM0021.42_at	1.498184652	1.41E-07
Ljwgs_009724.2_at	1.498809542	0.002926093
chr6.TM0957.18_at	1.499077815	2.77E-05
gi45632247_at	1.499192521	0.000136019
Ljwgs_080678.1_at	1.499237316	0.017410955
Ljwgs_030632.1_at	1.499539478	4.95E-08
Ljwgs_077082.2_at	1.49975244	1.68E-05
Ljwgs_056395.2_s_at	1.500378824	0.002939146
Ljwgs_058821.1_at	1.501317893	1.90E-06
chr2.TM0875.4_at	1.502174519	2.77E-07
chr4.CM0501.56_at	1.503344425	0.002219667
gi45636003_at	1.504131352	0.031730062
Ljwgs_054507.1_at	1.504818098	5.92E-08
Ljwgs_068220.2.1_at	1.505244293	4.47E-07
Ljwgs_028198.1_at	1.505248035	4.10E-06
chr2.CM0008.67_at	1.505297195	0.000348433
Ljwgs_127000.1_at	1.505520227	2.03E-05
Ljwgs_004510.1_at	1.505782535	0.00122832
gi45624163_at	1.50639601	1.87E-07
chr4.CM0617.41.3_s_at	1.506730432	0.012039744
Ljwgs_008166.3_at	1.507479301	6.91E-08
Ljwgs_019005.1_s_at	1.507739193	2.60E-09
Ljwgs_007638.2_x_at	1.509743269	1.33E-10
chr3.CM0452.18_at	1.511013223	9.68E-06
TM0612.42_at	1.511811998	0.000123511
Ljwgs_035751.3_at	1.51235001	0.001633654
chr5.CM0200.125_at	1.512387846	0.000850171
chr3.CM0574.25_at	1.512851731	3.80E-06
chr3.TM1548.20_x_at	1.513253819	0.004847919
chr6.CM0437.33_at	1.513381638	0.033533103
chr4.CM0042.83.1_at	1.51351135	2.36E-06
chr6.CM0066.12.1_s_at	1.514337599	4.19E-05
Ljwgs_051296.1.1_at	1.514482994	0.001121339
chr5.CM0034.38_at	1.514606961	0.002400209
Ljwgs_026675.1_at	1.514792402	0.000174317
Ljwgs_123624.1_at	1.514942089	7.67E-06
TC12001_at	1.51534172	8.41E-06
Ljwgs_068220.2.1_s_at	1.515929056	3.56E-09
Ljwgs_094942.1_s_at	1.516541934	7.28E-05
chr6.CM0738.15_s_at	1.51691644	1.08E-09
TM0631.5_x_at	1.517522429	0.002391769
chr1.CM0982.45.1_at	1.517811785	6.14E-08
gi45627682_at	1.518024517	0.005378745
chr5.CM0048.8.3_s_at	1.518062243	0.001802421
TM1471.1_at	1.520277519	0.002936272
Ljwgs_040388.1_at	1.522801032	0.000876064
Ljwgs_102844.1_at	1.524207008	2.14E-06
Ljwgs_018967.1.1_at	1.524322231	8.72E-05
TM0954.16.1_s_at	1.524422568	0.000184154
Ljwgs_100435.1_s_at	1.524951595	9.95E-05
chr4.CM0175.45_at	1.525010832	0.001384516
chr2.CM0008.51.1_at	1.525562228	7.95E-05
chr4.CM0061.33_at	1.526556279	0.000698528
Ljwgs_021682.0.1_at	1.526597412	3.96E-06
chr4.CM0654.46_at	1.526653106	0.026043338
Ljwgs_046174.1_x_at	1.526686687	1.10E-08
chr4.TM1169.13.1_at	1.528294751	6.04E-08
chr2.CM0749.21.1_x_at	1.529310245	0.034504602
Ljwgs_038316.1_at	1.529471049	1.07E-06
TM0759.13.1_at	1.529998745	0.003839625
chr4.CM0399.20_at	1.530266081	6.06E-07
Ljwgs_038662.2_at	1.53105683	0.017397673
Ljwgs_095834.1_at	1.531517268	0.019264278
TM1519.36.1_at	1.533371704	3.52E-05
Ljwgs_023530.1_at	1.533437545	3.58E-05
Ljwgs_031888.1.1_at	1.533625304	5.62E-05
Ljwgs_004017.2_at	1.534188996	2.99E-07
Ljwgs_046174.1_at	1.537563302	7.24E-08
chr5.TM0562.28_at	1.537833502	1.95E-06
Ljwgs_006701.1_at	1.537996635	0.007225532
gi45619071_at	1.538554223	0.001031194
Ljwgs_077082.2_x_at	1.538744686	2.24E-05
Ljwgs_033895.1_at	1.539010803	0.001815008
chr1.CM0088.66_at	1.539591596	4.95E-07
chr4.CM0281.55_at	1.539595492	0.001522611
chr5.CM0089.102.3_at	1.539760487	0.000769623
chr5.CM0299.33_at	1.54063886	1.15E-06
gi45400819_at	1.541424447	0.002692319
Ljwgs_023049.1_at	1.541544225	5.84E-07
chr2.CM0018.82_at	1.541704193	3.59E-08
chr1.CM0289.30.1_at	1.543101785	1.63E-06
chr1.CM0349.17_at	1.543136827	2.29E-06
chr5.CM0260.21_at	1.5447505	3.35E-05
chr3.CM1468.29.1_at	1.545093129	2.85E-06
chr3.CM0711.17.2_at	1.545702254	9.59E-07
chr2.CM0058.15_at	1.545889443	0.000113159
Ljwgs_041272.1_at	1.547307219	0.003589131
Ljwgs_047165.0.1_at	1.547371793	2.87E-05
Ljwgs_143513.1_at	1.54760317	2.31E-05
chr4.CM0007.11_at	1.548130492	0.01288934
chr1.TM0221.3_at	1.548889173	0.006002679
TC19213_at	1.549704167	3.12E-07
chr1.CM0393.64_at	1.550074146	0.002255339
Ljwgs_034858.1_at	1.551268117	1.29E-05
TC9885_at	1.551579354	2.55E-07
chr1.CM0141.5_at	1.551702048	0.001807697
chr2.CM0783.7.1_at	1.551916892	4.62E-05
Ljwgs_019511.1_s_at	1.552319241	9.26E-05
Ljwgs_052149.1_at	1.552393901	2.27E-07
Ljwgs_008555.1_at	1.552556704	5.34E-07
gi45627996_at	1.552870097	3.03E-05
gi7749727_at	1.553395454	0.00410705
Ljwgs_096939.1.1_at	1.553818654	0.003779993
chr6.TM1374.4.1_at	1.554120079	7.82E-06
Ljwgs_017912.1_at	1.554856681	9.20E-07
Ljwgs_079150.1_at	1.557125732	5.39E-05
Ljwgs_066033.1_s_at	1.557495413	9.49E-06
gi45354911_at	1.56036881	1.74E-08
Ljwgs_088793.1_s_at	1.560639113	0.011475248
chr3.CM0460.11_at	1.561694125	1.05E-07
gi897772_at	1.562037688	0.048065162
TC12383_at	1.563004838	0.000224272
chr4.CM0558.49_at	1.563013026	9.41E-05
chr1.CM0275.19.1_at	1.563076748	0.000419443
chr5.TM0813.23_s_at	1.563633743	0.000353191
chr4.TM1713.3.1_at	1.563718546	0.000807604
chr4.CM0333.12_at	1.565203843	0.001194864
Ljwgs_048936.1_at	1.565838688	2.00E-08
Ljwgs_118016.2_at	1.566914147	6.46E-06
chr1.CM0410.39_at	1.566951359	0.000152837
Ljwgs_128124.1_s_at	1.567003286	7.96E-05
chr5.CM0953.28.1_at	1.568148928	0.000125412
chr2.TM1491.23_at	1.568470628	0.000717032
gi45409226_at	1.568497926	0.005671772
Ljwgs_069962.1_at	1.568549239	0.036969102
Ljwgs_061486.1_at	1.568973644	7.24E-06
Ljwgs_018625.1_at	1.569520273	0.005278432
chr2.CM0803.102_x_at	1.572174286	6.18E-05
Ljwgs_043316.1_at	1.572895102	2.24E-05
Ljwgs_013659.1_at	1.573303239	8.86E-05
chr3.CM0160.60_s_at	1.573400729	0.001009739
chr1.TM1643.7_at	1.573661947	1.53E-07
chr1.TM0430.16.1_at	1.574393355	0.010784807
chr1.CM0206.153.1_s_at	1.57476815	2.41E-06
chr2.CM0405.20.4_s_at	1.575552663	0.000163861
chr2.CM0201.43_at	1.576449302	0.001702521
gi7720609_at	1.577103951	0.00020988
gi45349022_at	1.577645788	9.51E-06
Ljwgs_137440.1_at	1.578021794	2.73E-05
Ljwgs_016056.1_at	1.578666105	0.007033787
chr2.CM0060.47_at	1.578815188	0.003707847
chr6.CM0420.47_at	1.579745298	6.04E-08
Ljwgs_021581.1_at	1.580068561	2.33E-05
Ljwgs_063786.1_at	1.580413644	3.11E-06
Ljwgs_019911.2_at	1.580663178	1.28E-06
Ljwgs_018564.1_at	1.581425371	1.07E-05
Ljwgs_055408.1_at	1.581812838	9.59E-09
chr5.CM0569.30_at	1.582637136	1.84E-05
Ljwgs_080668.1_at	1.58335055	7.08E-10
Ljwgs_051679.1_at	1.584078652	8.44E-09
TM0697.1.2_at	1.584366603	2.02E-08
gi45397733_at	1.584504514	1.33E-06
chr5.CM0077.62.2_at	1.584969892	3.58E-05
Ljwgs_021045.1_at	1.58797574	0.002980825
Ljwgs_134370.1_at	1.588479307	0.012154439
gi45609553_at	1.590893802	0.037361187
Ljwgs_067532.1_at	1.591201337	0.00053282
chr4.CM0046.21_at	1.591217121	3.12E-07
CM0680.10_at	1.592648687	1.90E-09
TC19001_at	1.59292437	0.001794209
chr1.CM0105.29.1_s_at	1.593647927	0.004042187
Ljwgs_040273.1_at	1.593659344	1.52E-08
chr1.CM0800.52_at	1.593800393	0.019259444
chr1.CM0088.27_at	1.59380487	6.04E-08
Ljwgs_032529.1_at	1.593812158	0.003065567
chr2.CM0018.41_at	1.594351845	0.000412527
Ljwgs_108604.1_x_at	1.59481856	0.010151659
chr5.CM0048.7_at	1.595072278	0.000588894
chr1.TM1284.2.1_at	1.595912035	5.71E-07
chr1.CM0284.25.2_at	1.596918676	3.92E-07
gi45630850_at	1.59909863	0.037749742
gi45412815_at	1.599100287	0.005179838
Ljwgs_030505.1_at	1.600617544	4.06E-05
Ljwgs_023972.1_at	1.60085634	4.02E-07
Ljwgs_021104.1_at	1.601049278	5.15E-06
gi45628330_at	1.60119577	8.27E-05
chr1.CM0544.52_at	1.601493358	0.001224041
chr6.TM0722.7_at	1.601844268	1.39E-07
gi7744391_at	1.604702824	1.94E-05
TC8500_at	1.605172384	3.94E-05
gi45628263_s_at	1.606516178	2.07E-05
chr6.CM0314.22_at	1.60668536	0.000114899
Ljwgs_016345.1_at	1.609343096	0.000167904
gi45629423_at	1.609620047	8.40E-08
TM0556.18.1_at	1.609753388	6.27E-07
chr1.CM0318.30_at	1.610246523	1.99E-07
chr5.CM0299.42_at	1.610580383	2.78E-05
TM0427.30.1_at	1.611001986	0.027714943
chr1.CM0275.19.1_x_at	1.611084155	0.000209603
TM1031.52.1_at	1.61127624	1.95E-05
Ljwgs_093896.1_s_at	1.613243005	0.01216128
Ljwgs_081418.1.1_at	1.613610429	0.001896437
Ljwgs_025746.0.1_at	1.613622204	0.000460959
Ljwgs_070382.2_at	1.613897536	0.000685933
Ljwgs_073761.1_at	1.61484479	0.007328029
chr2.CM0545.54.1_at	1.615209862	1.47E-06
Ljwgs_104647.1_x_at	1.615783175	0.019031743
Ljwgs_117720.1_at	1.616341635	0.002655935
Ljwgs_038276.1_s_at	1.617496165	0.001164886
TM1519.1.1_at	1.617842473	0.037066457
Ljwgs_030122.2_at	1.617940309	2.81E-09
Ljwgs_049767.1_at	1.619042316	1.75E-05
chr1.TM0371.20_s_at	1.620176002	2.91E-09
TC17099_at	1.620347361	0.000109118
gi45635128_at	1.621047023	0.001563285
TM0651.18_at	1.621679959	0.000678902
TM0727.5.1_at	1.622233249	2.52E-05
Ljwgs_017153.1_s_at	1.622342617	2.67E-07
Ljwgs_043573.2_at	1.622901856	0.011039631
chr4.CM0229.8_at	1.623730023	1.25E-05
Ljwgs_022440.1_at	1.623765811	1.12E-08
chr5.TM0731.10.1_at	1.623993187	3.80E-06
Ljwgs_088975.1_at	1.624847763	0.013266948
chr1.CM0233.51_at	1.624955177	0.012429392
TC20186_at	1.625033277	0.015771853
TC17315_s_at	1.625116909	0.000155613
chr5.CM0200.76_at	1.625332127	7.65E-07
Ljwgs_101791.1_at	1.625351384	0.001537343
Ljwgs_012431.2.1_at	1.626642403	1.26E-07
Ljwgs_045234.1_at	1.628564075	0.000408399
TC8802_at	1.629406878	1.06E-06
Ljwgs_004503.4_at	1.629534159	6.06E-07
Ljwgs_022526.1_s_at	1.629846999	9.19E-06
Ljwgs_057057.1_s_at	1.629940471	1.05E-09
Ljwgs_076792.1_at	1.631951089	0.005680086
TM0556.18_at	1.632111929	0.000191048
Ljwgs_064366.1_s_at	1.634702757	7.47E-05
Ljwgs_011047.3_at	1.635518892	0.018239065
Ljwgs_060221.1_at	1.635935739	5.00E-05
Ljwgs_016350.2_at	1.636155901	1.34E-07
chr1.CM0113.56_at	1.636294441	5.10E-06
Ljwgs_033313.1_at	1.637805947	7.92E-06
TM0990.18_at	1.638235598	0.008459837
TM0415.3_at	1.638281377	0.008203798
chr2.CM0304.88_at	1.639603291	8.77E-06
Ljwgs_004136.3_at	1.639641305	0.001001352
Ljwgs_033682.1_at	1.639747368	2.64E-06
Ljwgs_017619.1_at	1.640665972	2.24E-07
chr5.TM0186.26_s_at	1.64082775	4.32E-05
chr5.CM0239.6_at	1.642044769	1.56E-08
chr3.CM0216.49_at	1.642431237	1.50E-07
chr3.CM0282.63_at	1.645468291	2.14E-08
Ljwgs_058595.1_at	1.646829711	3.52E-05
Ljwgs_011608.1_at	1.647013322	2.81E-05
TM1408.21_at	1.64745969	2.18E-06
Ljwgs_147476.1.1_x_at	1.647660806	0.006325506
TC18918_at	1.648088034	7.22E-07
Ljwgs_068074.1_at	1.648240812	0.043131429
Ljwgs_013410.1_at	1.649328765	4.00E-05
chr1.CM0023.10_at	1.649709595	0.00730384
chr4.CM0131.10_at	1.650865592	3.04E-09
chr5.TM0431.23_at	1.650990001	2.79E-07
TC10650_at	1.651510929	0.008447761
TM1441.37_at	1.652485066	0.000239798
Ljwgs_045236.1_at	1.652837798	0.040613193
Ljwgs_078146.1_at	1.65495872	0.027937103
Ljwgs_017693.1_at	1.655578603	2.37E-08
Ljwgs_030351.2_s_at	1.656119103	3.75E-07
TC17343_at	1.656725507	2.16E-06
TM1556.23_at	1.657628795	1.15E-08
Lj-MIR390a_at	1.658566964	0.003793776
Ljwgs_071437.1.1_at	1.659096964	0.000700733
chr1.TM1444.11_at	1.65943533	1.70E-06
chr1.CM0192.45_x_at	1.659927507	0.000218792
Ljwgs_060667.2_at	1.661998459	7.40E-09
LjSrp.12_x_at	1.662417193	2.12E-05
Ljwgs_088436.1.1_at	1.663211772	0.001820777
Ljwgs_011141.3_at	1.664074394	0.000824331
chr4.CM0131.86.1_at	1.664637903	0.003094978
gi45400769_at	1.664785308	0.002892473
Ljwgs_039413.1_at	1.66517836	1.24E-08
chr5.CM0034.43_at	1.665417139	0.003868247
chr1.CM0017.42_at	1.66649245	2.93E-07
chr4.CM0194.19_at	1.666514689	0.000654852
chr1.CM0141.31_at	1.668721235	0.000698528
Ljwgs_125694.1_s_at	1.669746969	1.24E-06
Ljwgs_012135.1_at	1.670056004	5.22E-08
Ljwgs_056653.1_at	1.671153913	6.39E-05
Ljwgs_104189.1_at	1.672526331	2.54E-08
Ljwgs_077905.1_at	1.673109127	4.87E-05
Ljwgs_022701.1_at	1.673764312	1.09E-06
chr6.CM0738.15.1_s_at	1.675217471	1.67E-05
chr3.CM0724.4_at	1.675483202	7.11E-05
chr1.CM1255.3_at	1.676023104	0.003772852
Ljwgs_016371.1.1_at	1.676504699	2.94E-10
chr3.CM0282.57_at	1.676581216	1.88E-06
chr4.CM1600.15_at	1.678930541	3.34E-09
Ljwgs_064686.1_s_at	1.682194405	0.014000649
chr4.CM0079.35_at	1.682703643	0.000959252
gi45621674_at	1.68294177	1.84E-06
chr3.CM0792.80_at	1.683623129	7.04E-05
Ljwgs_142670.1_at	1.685809388	9.52E-08
Ljwgs_070116.1_at	1.686367331	0.015492501
chr4.CM0061.24_at	1.687760396	0.000577774
gi45614076_at	1.688582136	9.10E-06
TM0748.11_at	1.68870831	0.015838271
Ljwgs_011190.2_at	1.689161802	0.00095974
Ljwgs_039423.1_at	1.68964069	4.66E-07
Ljwgs_131600.1_at	1.689956811	0.015612072
Ljwgs_014820.1_at	1.695108775	4.40E-06
Ljwgs_138957.1_at	1.695345071	0.013918034
gi45352782_at	1.695423054	7.31E-06
TM0879.16.1_s_at	1.695793696	9.01E-05
Ljwgs_037879.1_at	1.696314093	0.004865493
gi45628205_at	1.699974871	0.027934971
gi45573686_at	1.700753933	0.026715277
Ljwgs_042305.1_at	1.701653468	0.001653767
chr1.CM0579.4_at	1.703879521	3.14E-07
Ljwgs_072537.1_at	1.703929877	1.14E-06
Ljwgs_068657.1_at	1.704963244	0.000536476
chr4.CM0073.68_at	1.705260852	8.21E-10
chr5.CM0096.98.1_at	1.706329123	8.87E-05
Ljwgs_051725.1_at	1.706455453	0.000416616
chr2.CM0099.54_at	1.707522907	1.10E-07
TC7888_at	1.70770286	7.15E-06
Ljwgs_061340.1_at	1.709761095	3.75E-05
TM1622.5_at	1.710723597	9.39E-08
TM1031.52_at	1.712439754	4.27E-06
chr1.CM0433.35_at	1.712591887	1.29E-08
Ljwgs_039282.2_s_at	1.712902409	1.84E-05
chr2.CM0304.78_at	1.713168902	2.18E-08
chr2.CM0008.31_at	1.713419105	2.27E-05
gi45350479_at	1.713737196	0.012974991
Ljwgs_031318.1_at	1.713796893	8.65E-06
Ljwgs_048994.1_at	1.713920201	0.011207647
Ljwgs_148626.1_at	1.714721763	2.27E-05
Ljwgs_020012.1_at	1.716484295	8.22E-05
Ljwgs_019597.2_at	1.717634409	8.62E-07
Ljwgs_061044.1_at	1.717946875	8.61E-07
chr1.CM0361.44_at	1.718900478	0.000509881
Ljwgs_054324.1_s_at	1.719335337	0.001578544
TM1130.28_s_at	1.719363983	2.34E-08
Ljwgs_037118.1_s_at	1.719612784	3.50E-07
chr2.CM0191.7_at	1.719700069	1.71E-07
chr5.CM0239.4.1_at	1.721863207	6.73E-07
Ljwgs_078086.1_at	1.722658009	1.62E-05
chr3.CM0590.62_at	1.723007929	0.000415739
Ljwgs_029560.1_at	1.723391789	3.69E-07
gi45350745_at	1.724105686	0.000197126
Ljwgs_037191.1_at	1.724437011	4.63E-05
Ljwgs_075070.1_at	1.725158251	0.002709003
Ljwgs_104413.1_s_at	1.725731881	0.000314778
gi45608467_at	1.726898707	0.005382288
Ljwgs_015097.2_at	1.727655198	0.012174373
Ljwgs_064678.1_at	1.727768565	3.64E-05
chr3.TM0388.20.1_s_at	1.72791012	0.042925628
Ljwgs_137752.1_at	1.728592967	3.97E-05
TC10636_at	1.729609233	1.23E-08
gi7742048_at	1.729694891	0.001105258
CM0680.44_s_at	1.730326544	0.000272233
chr1.TM0221.11.1_x_at	1.73040924	0.000341207
chr1.CM1413.35_at	1.730594284	1.92E-05
Ljwgs_113866.1_s_at	1.73065083	6.29E-08
Ljwgs_024867.1_at	1.731237623	0.010439009
chr3.CM0711.55_at	1.731555725	0.000630228
Ljwgs_068204.1.1_at	1.733369735	0.003678598
Ljwgs_114821.1_at	1.733599189	5.78E-05
gi7778127_at	1.735108528	5.76E-05
Ljwgs_077472.1_at	1.735748775	0.002159745
CM0345.59.2_at	1.735924054	4.63E-09
gi45627487_at	1.736101904	0.000366051
gi45408619_at	1.7378877	1.28E-05
chr2.CM0249.32_at	1.739292371	2.71E-07
gi45580380_at	1.740888252	0.000794351
Ljwgs_108531.1_s_at	1.742390346	0.000528738
Ljwgs_007026.1_at	1.742832078	5.11E-07
TC18119_at	1.742964848	9.51E-08
chr2.CM0120.4_at	1.743246222	0.002767187
Ljwgs_081974.1_at	1.743890294	0.000164938
chr6.CM0013.39_at	1.744820045	0.002787662
gi45572989_at	1.745599107	6.33E-06
Ljwgs_131249.1.1_x_at	1.745719428	3.84E-07
gi45616654_at	1.746037092	0.019083261
Ljwgs_017892.1.1_x_at	1.746890693	0.003931716
BM1551.1_at	1.748091448	4.51E-09
chr5.TM1077.24.1_at	1.748231669	9.69E-06
chr1.CM0192.24.1_at	1.74993645	1.18E-05
chr5.TM1323.11.1_x_at	1.7509739	0.003037255
chr6.TM0306.12_at	1.751282039	0.00293278
TM0674.1_s_at	1.751520686	3.97E-07
Ljwgs_035498.1_at	1.752453977	0.000305173
chr4.CM0227.53_at	1.753203881	5.90E-06
chr6.CM0314.19_at	1.753235086	1.06E-05
Ljwgs_028037.2_at	1.754529375	0.032727373
chr3.CM0282.52.1_at	1.755257121	0.000467003
TM0599.10_at	1.756366533	0.001919857
Ljwgs_020043.1_at	1.756996721	6.71E-08
chr2.CM0177.21_at	1.757047795	0.017918846
chr1.CM0133.85_at	1.757941268	2.73E-07
Ljwgs_061246.1_at	1.758472556	1.05E-05
Ljwgs_081527.1_at	1.758772065	1.39E-07
Ljwgs_038224.1_at	1.759211037	0.000148369
chr3.CM0135.25.1_at	1.75985778	3.97E-06
TM1680.19.1_at	1.761622708	5.54E-11
Ljwgs_048618.1_s_at	1.76197724	1.52E-05
gi45617077_at	1.763038617	0.006304574
chr1.CM0231.79.1_at	1.763442332	0.000114785
chr1.TM0750.11.1_at	1.76487834	1.77E-05
chr2.CM0056.42_at	1.764931675	6.12E-07
Ljwgs_140988.1_s_at	1.765961048	0.021633993
CM0584.36_at	1.766167421	1.28E-05
Ljwgs_098999.1.1_s_at	1.766671076	0.001204893
gi45621874_at	1.769346709	7.45E-05
Ljwgs_029953.1_s_at	1.772133498	5.26E-06
Ljwgs_081011.1_at	1.772224605	6.10E-05
chr1.CM0393.41_at	1.773372586	0.000139668
Ljwgs_060620.1_s_at	1.773416013	4.86E-05
TM1576.10.1_at	1.773533653	0.000227096
Ljwgs_094282.1_s_at	1.774434914	7.76E-06
Ljwgs_033015.1_at	1.775224993	0.000207019
Ljwgs_135806.1_s_at	1.776565134	9.29E-06
Ljwgs_051584.1_at	1.776868601	7.12E-07
gi29970757_at	1.777303867	0.000297986
chr1.CM0029.21_at	1.777505913	4.49E-08
chr2.CM0405.21_at	1.778669759	5.94E-10
TM0746.5_at	1.778778325	3.86E-07
chr1.CM0794.50.1_at	1.779970801	1.82E-06
chr3.CM0216.99_at	1.780076486	3.03E-05
Ljwgs_088626.1_at	1.780759279	3.56E-09
Ljwgs_022186.1_at	1.785574221	3.64E-05
Ljwgs_012396.1_at	1.785849016	1.49E-06
gi29970026_at	1.785966775	3.18E-05
chr6.CM0314.14_at	1.786141352	6.57E-05
Ljwgs_043734.1_s_at	1.786460664	1.41E-07
chr3.CM0279.50_at	1.788252158	1.24E-08
chr5.CM0494.29_at	1.788926083	0.00034171
Ljwgs_014706.1_at	1.789213705	1.98E-07
Ljwgs_123710.1_at	1.789359223	5.78E-06
chr5.CM0071.8_at	1.790267899	0.000966419
Ljwgs_060581.1_at	1.790378213	1.54E-06
chr1.CM0496.11_at	1.79060938	0.001163444
TM1765.11_s_at	1.791320821	0.00957762
TM0879.22_at	1.792092306	2.95E-06
chr2.CM1032.30_at	1.792527548	0.000162991
Ljwgs_070849.1_at	1.793247635	2.99E-07
Ljwgs_017694.1_at	1.793581726	4.11E-07
gi45622851_at	1.79537131	0.046883307
Ljwgs_065179.1_at	1.796561194	2.85E-06
Ljwgs_019632.1_at	1.796633044	3.22E-05
chr1.CM0361.39_at	1.797310564	1.22E-08
Ljwgs_065639.1_at	1.797311925	6.57E-07
Ljwgs_084558.1_at	1.798359041	2.68E-07
Ljwgs_061940.1_at	1.798547008	1.61E-06
Ljwgs_063587.1_at	1.798889555	3.12E-08
Ljwgs_024710.1_at	1.799071396	0.017956046
Ljwgs_039194.1_s_at	1.800357946	0.000741963
TC11833_at	1.801687382	0.002480195
TM0936.3_at	1.801760192	1.07E-05
chr1.CM0593.41.2_at	1.801921329	0.000864949
TM0933.4_at	1.802106734	2.09E-06
TC19227_at	1.802966325	1.40E-06
Ljwgs_012627.1_at	1.804091366	2.61E-05
TM1553.3_at	1.804461942	5.07E-07
Ljwgs_079872.1_at	1.805212511	0.020428852
Ljwgs_075584.1_at	1.806402328	0.000581345
TM0906.15_at	1.807346859	0.000406768
Ljwgs_015452.1_at	1.810443011	0.001487241
chr1.TM0454.34_at	1.810445179	0.049972798
Ljwgs_053234.1_at	1.811222529	0.00169999
chr3.CM0047.35.1_at	1.812180643	0.000539902
Ljwgs_095844.1_s_at	1.813269227	0.009700751
Ljwgs_018189.1_at	1.813383634	3.37E-07
Ljwgs_110961.1_at	1.814569095	2.32E-09
Ljwgs_032243.1.1_s_at	1.815154072	2.20E-05
chr3.CM0711.14_at	1.815346821	0.000613903
Ljwgs_039604.1_at	1.816221444	7.41E-05
Ljwgs_036811.1_at	1.816878918	2.65E-06
Ljwgs_020504.1_x_at	1.817109924	0.001066896
chr3.CM0243.1_at	1.817510534	7.12E-06
Ljwgs_037126.2_at	1.817633605	0.000222966
gi6956622_at	1.821653887	3.22E-05
Ljwgs_079420.1_at	1.821778515	0.023346572
gi6325693_at	1.823197431	8.08E-05
Ljwgs_123584.1_at	1.823248385	6.22E-05
Ljwgs_050816.1_at	1.823501546	2.71E-09
chr4.CM0501.14_at	1.824309644	1.65E-08
Ljwgs_088165.1_s_at	1.824849563	6.25E-05
Ljwgs_024760.2_at	1.825486505	0.001818852
CM0601.42_at	1.826702749	3.95E-09
TM0645.23.1_at	1.827367497	5.50E-05
Ljwgs_098290.1_at	1.828588756	0.005622007
gi45402783_at	1.828780309	2.70E-08
chr2.CM0120.8_at	1.829615116	2.41E-08
BM1702.1_at	1.830903429	3.17E-09
Ljwgs_017225.1_at	1.831309551	0.000400552
Ljwgs_070140.1_s_at	1.832304395	0.03423324
Ljwgs_034169.1_at	1.83249929	1.29E-05
chr3.CM0452.19_at	1.833594732	3.26E-09
Ljwgs_071385.1_at	1.834462169	1.22E-08
chr1.TM0371.22_at	1.83495261	2.25E-05
TM1521.23.1_x_at	1.836648957	0.03445386
Ljwgs_010694.1_at	1.836948396	1.70E-07
Ljwgs_149482.2_at	1.837687364	0.000767855
Ljwgs_026546.1_s_at	1.83809352	3.05E-05
chr2.TM0490.6.3_at	1.838533308	5.50E-08
chr3.CM1468.34_s_at	1.839484261	1.21E-05
chr2.CM0065.36_at	1.840423502	1.61E-06
TM0846.6_at	1.842832535	0.00108208
TM0898.6_at	1.84289757	4.17E-07
Ljwgs_025002.1_s_at	1.843445982	5.12E-05
Ljwgs_063617.1_at	1.843453166	2.05E-05
Ljwgs_013535.2_at	1.845792314	4.90E-05
chr1.CM0145.14_at	1.84729142	1.45E-05
chr1.CM0036.3_s_at	1.850244425	1.48E-06
Ljwgs_033476.1_at	1.85040222	7.22E-09
gi45398271_s_at	1.850855225	1.12E-08
Ljwgs_107958.1_at	1.851973291	7.48E-08
Ljwgs_130799.1_at	1.852114582	2.49E-06
chr1.CM0051.22_at	1.852243131	7.08E-07
chr1.CM0121.32_s_at	1.852921371	0.008277319
Ljwgs_128393.0.1_at	1.853486609	0.00018056
chr4.CM0617.35_at	1.854526653	0.0005936
chr3.TM1222.6.1_at	1.85602387	1.27E-09
chr4.CM0175.26_at	1.857932579	0.004723743
chr4.CM0659.20_s_at	1.860039856	1.22E-07
Ljwgs_133241.1_at	1.86110612	6.44E-05
Ljwgs_082464.1_at	1.861561512	2.88E-08
chr1.CM0088.27.1_at	1.861632716	1.64E-09
Ljwgs_107683.1_at	1.86204982	0.005850636
gi45626652_at	1.864075582	7.62E-07
Ljwgs_036320.1_at	1.866571409	1.69E-07
TC12195_at	1.867220498	1.03E-05
Ljwgs_052884.1_at	1.867424942	1.28E-05
TM0748.9_x_at	1.867714697	0.000289638
chr1.TM0862.18_at	1.868009569	3.85E-05
Ljwgs_014348.1_at	1.869760783	3.60E-06
chr4.CM0170.15_s_at	1.869933709	1.01E-07
Ljwgs_027891.1_at	1.870387023	2.13E-05
Ljwgs_056474.1_s_at	1.870614679	5.94E-08
Ljwgs_043298.1_at	1.87075511	5.76E-07
Ljwgs_132504.1_s_at	1.870920211	0.000493979
Ljwgs_132526.1_at	1.872245034	0.000411027
Ljwgs_054553.2_at	1.872766359	0.028920779
Ljwgs_033241.2_at	1.872869627	2.18E-09
chr3.CM0396.27_at	1.874157761	0.001315876
Ljwgs_117294.1_at	1.875782778	2.00E-08
TC11891_at	1.876965415	0.018894909
chr2.TM0254.20_at	1.879571952	0.000118417
gi45615234_at	1.880984065	0.000620355
Ljwgs_065613.1.1_s_at	1.881432587	1.10E-06
Ljwgs_057595.1_at	1.882742099	7.88E-06
Ljwgs_121792.1_at	1.883478044	0.00207296
Ljwgs_018312.0.2_at	1.885794352	1.14E-07
Ljwgs_021845.1_s_at	1.886158981	2.40E-09
chr1.CM0012.25.1_s_at	1.886769369	0.004760799
Ljwgs_007060.2_at	1.886926164	8.32E-08
gi11065466_at	1.887488509	6.99E-08
chr2.TM0652.16_at	1.887956865	9.21E-10
chr6.CM0037.46_at	1.887996263	0.007207389
chr2.CM0002.4_at	1.889570622	0.00042084
Ljwgs_130116.1_at	1.889923386	0.000725808
chr3.CM0208.47.1_at	1.894319295	0.000938878
Ljwgs_138011.1_at	1.895295474	6.09E-05
TM1408.6_s_at	1.898384055	0.000612612
Ljwgs_027021.1_at	1.898386938	9.36E-07
TC15761_at	1.898723472	2.57E-07
Ljwgs_037517.1_at	1.899003499	1.37E-05
chr1.TM0952.12_at	1.899362691	3.57E-11
TM1611.4_at	1.901822197	0.000893875
gi45410050_at	1.902991145	4.22E-07
Ljwgs_015944.1_at	1.903233746	0.00182688
Ljwgs_013930.1_at	1.903305887	8.16E-06
Ljwgs_047661.1_at	1.904540418	0.006165483
Ljwgs_145981.1_at	1.90507586	2.33E-06
chr1.CM0105.50_at	1.905612924	7.75E-07
chr4.CM0126.93_s_at	1.908467045	3.58E-08
chr5.CM0494.11_at	1.909762021	2.57E-10
chr5.TM0562.31_at	1.910209863	8.91E-08
CM0693.18_at	1.912052215	6.29E-08
Ljwgs_108243.0.1_at	1.913612926	1.17E-07
Ljwgs_035304.1_at	1.914534745	1.05E-06
chr4.TM0692.7.1_at	1.914655106	0.001589348
Ljwgs_076798.1.1_at	1.914839299	1.84E-07
Ljwgs_077190.0.1_at	1.916366157	0.034727319
chr5.CM0909.23_x_at	1.916522785	4.34E-05
Ljwgs_095386.1_at	1.917549895	2.38E-05
Ljwgs_014023.2_at	1.918947912	0.006133135
Ljwgs_071954.1_at	1.919647752	0.000170264
Ljwgs_071950.1_at	1.920848076	3.31E-07
Ljwgs_039530.2_at	1.921595094	3.35E-06
TC12032_at	1.921910773	4.58E-07
Ljwgs_062709.1_at	1.922502091	5.92E-10
Ljwgs_055677.1_at	1.92475856	7.27E-05
TM0651.31_at	1.925059541	2.44E-06
gi45623272_at	1.925981968	5.20E-05
TM0879.19_s_at	1.926116347	6.71E-06
Ljwgs_007063.1_at	1.928897363	1.54E-07
Ljwgs_111933.1_s_at	1.929577345	5.00E-07
Ljwgs_073132.1_at	1.930713501	0.000746233
Ljwgs_014480.1_at	1.932043112	0.017145617
chr3.CM0142.55_at	1.932338072	6.59E-05
TC12963_at	1.932704206	0.003372014
Ljwgs_024610.1_at	1.933035356	2.40E-06
chr4.CM0042.77.1_at	1.93524382	0.000103268
Ljwgs_092680.1_at	1.93573217	2.83E-05
Ljwgs_030565.1_at	1.935997848	7.09E-11
Ljwgs_027663.1_at	1.937182678	0.001251689
gi45635689_at	1.937944063	2.87E-05
Ljwgs_050816.1_x_at	1.939297066	2.69E-09
Ljwgs_032517.1_at	1.942065535	3.08E-07
Ljwgs_019856.1_at	1.942498754	6.35E-06
chr1.CM0591.43_at	1.942999366	0.011928148
Ljwgs_084749.1_x_at	1.943643757	1.42E-08
chr3.CM0208.25_at	1.944498308	9.70E-10
TC8776_at	1.944604454	4.52E-08
gi45353682_at	1.945073079	3.04E-06
Ljwgs_085946.1_at	1.945121812	2.50E-09
Ljwgs_136560.1_at	1.946958494	5.81E-05
Ljwgs_059716.2_x_at	1.947601774	7.59E-06
Ljwgs_112592.1.1_at	1.948097797	3.32E-05
Ljwgs_061459.1_at	1.948916982	7.27E-09
Ljwgs_005489.2_at	1.94945751	0.017188545
Ljwgs_121486.1_at	1.949682975	1.74E-06
chr6.CM0539.10.1_at	1.950167262	4.49E-06
chr2.TM0826.7_at	1.951501769	7.85E-07
Ljwgs_005125.1_at	1.951571227	0.000223044
Ljwgs_027803.2_at	1.952160895	0.003372423
Ljwgs_038745.1_s_at	1.952253991	0.000597066
Ljwgs_027419.1_at	1.952483239	0.000205004
chr2.CM0021.54_at	1.95276631	8.27E-06
gi45612277_at	1.95627288	5.52E-08
Ljwgs_054723.1_at	1.957460965	0.000852072
TM1149.9_at	1.958667087	0.000158428
Ljwgs_016871.1_at	1.961342619	0.010456904
chr4.CM0219.28.1_s_at	1.961995654	7.62E-07
Ljwgs_057008.1_at	1.96248996	3.79E-06
chr4.CM0500.39.1_at	1.964216029	1.55E-07
Ljwgs_026287.1_at	1.964244648	0.00318331
Ljwgs_039797.2_at	1.964279189	6.51E-07
Ljwgs_005549.2_at	1.96458988	2.37E-05
Ljwgs_033383.1_at	1.965436146	2.29E-07
Ljwgs_039633.1_at	1.965826318	0.001444201
gi45621671_at	1.965861846	0.000596322
chr6.CM0057.25.1_at	1.967321233	0.001600326
gi45634492_at	1.967451848	6.88E-07
Ljwgs_021851.1_at	1.968427151	2.07E-08
chr4.TM0421.7_s_at	1.968735893	0.041537589
TM0427.28_at	1.969321269	0.032006334
gi45577167_at	1.969973275	2.18E-07
TM1520.29.1_at	1.970379688	0.021722912
Ljwgs_049105.2_at	1.970776232	1.60E-09
Ljwgs_052321.1_at	1.970890583	2.86E-05
chr4.CM0175.61.1_at	1.972789408	1.15E-06
chr5.CM0953.23.1_at	1.973984901	0.000138776
chr4.CM0501.54_at	1.974205913	2.97E-07
Ljwgs_028771.1_at	1.974755921	4.46E-10
TM0548.26_at	1.974773741	1.08E-05
chr1.CM0195.71_at	1.974778319	0.020224109
Ljwgs_031879.1_s_at	1.975956456	1.40E-10
gi45630068_at	1.976784053	2.61E-05
TM0497.17_at	1.977341061	2.46E-06
chr3.TM1222.5.3_at	1.978147672	7.19E-08
TM1130.15_s_at	1.978361093	6.11E-08
gi45622202_at	1.980095072	0.000166002
TC10445_at	1.982550471	0.00352214
gi45628828_at	1.982788008	3.14E-08
chr1.CM0375.48_at	1.983696736	1.00E-05
chr6.CM0314.34_at	1.983840641	1.17E-05
chr1.CM0113.4_at	1.98413961	1.99E-07
Ljwgs_121403.1_x_at	1.985894118	2.88E-07
Ljwgs_047699.1_at	1.987780657	1.82E-06
chr4.CM0073.69_at	1.988076619	1.73E-07
gi45637246_at	1.988843608	4.80E-08
chr2.CM0177.45_at	1.991637598	9.38E-05
Ljwgs_008327.1_at	1.995489368	2.10E-07
Ljwgs_012293.0.1_at	1.99551111	2.20E-11
Ljwgs_038358.1_at	1.997047932	5.94E-07
Ljwgs_020676.1_at	2.000901546	6.48E-08
Ljwgs_042073.1_at	2.001555334	0.005362065
gi45615394_at	2.001908963	0.000148074
Ljwgs_118519.1_s_at	2.002269233	0.000551514
Ljwgs_064584.1_at	2.002727369	7.27E-10
chr5.TM1466.4_at	2.004604901	5.90E-07
Ljwgs_007233.1_at	2.004644669	8.36E-08
Ljwgs_044265.1_at	2.004729613	0.00010084
Ljwgs_057970.1_at	2.004832871	3.70E-05
Ljwgs_071728.1_at	2.006082561	5.79E-07
Ljwgs_026734.1_s_at	2.006455146	4.68E-05
chr3.CM1468.13.1_at	2.00778141	4.58E-06
chr6.BM1377.7_at	2.010001238	5.25E-10
Ljwgs_057889.1_at	2.010387419	0.004512018
chr4.TM1169.13_at	2.010974698	5.00E-05
chr6.CM0437.13_at	2.011650471	3.45E-05
chr2.CM0225.21_at	2.011898828	0.003118527
Ljwgs_073600.1.1_at	2.012717432	8.25E-08
chr1.TM0534.9_at	2.014312439	2.19E-07
gi45349310_at	2.014491173	2.24E-05
Ljwgs_015514.1_at	2.015022001	9.93E-05
Ljwgs_065200.1_at	2.015413281	2.31E-10
chr4.CM0042.8_at	2.015889927	2.01E-07
Ljwgs_055002.1_at	2.016279221	0.002984459
Ljwgs_139573.1_s_at	2.016290238	9.27E-07
gi45616136_at	2.016727652	2.27E-06
chr5.CM0299.42_s_at	2.016987373	0.000991004
Ljwgs_062884.1_at	2.017043579	8.65E-06
chr2.CM0783.12.1_at	2.017873715	1.24E-07
chr4.TM1713.3.2_s_at	2.018523614	6.75E-06
Ljwgs_066590.1_s_at	2.019408542	4.30E-06
Ljwgs_124686.1_at	2.021190675	2.52E-05
gi45354430_at	2.021337759	3.03E-07
gi45354665_at	2.022081009	2.46E-12
chr1.CM0113.70_at	2.023116217	0.001074231
TM1566.6_s_at	2.024121085	0.003596493
Ljwgs_018702.1_at	2.026538548	0.000990945
chr2.TM0838.14_x_at	2.027217163	5.02E-07
chr1.CM0215.23_s_at	2.029233381	1.43E-08
gi14517814_at	2.03085841	4.36E-05
Ljwgs_051723.1_s_at	2.03140727	0.013411107
chr4.CM0337.4_at	2.031844518	0.000374201
chr5.CM0239.7_at	2.033865226	7.84E-09
Ljwgs_057970.1_x_at	2.035039227	0.000436883
TC17886_at	2.035700464	0.000629184
chr4.CM0247.40_at	2.03662099	2.87E-10
chr1.CM0398.9_at	2.038437694	1.21E-06
Ljwgs_022227.1_at	2.039916406	0.000456069
Ljwgs_073816.1_at	2.040072353	3.21E-09
chr3.CM1468.22_at	2.040145058	2.00E-06
chr2.CM0695.30.1_at	2.040528459	3.10E-08
Ljwgs_044149.1_at	2.040589663	0.000866509
chr4.CM0501.25.1_at	2.040811143	6.63E-08
Ljwgs_064723.1_s_at	2.040963986	1.11E-07
TM1036.24_at	2.044050919	0.000394128
BM1625.15_at	2.044603105	0.018725847
chr2.CM0783.12_s_at	2.044659831	2.31E-09
Ljwgs_071628.1.1_at	2.04696586	3.25E-08
Ljwgs_104697.2_at	2.048106663	1.54E-10
Ljwgs_036221.1_at	2.048752037	5.98E-09
chr2.CM0608.12.1_at	2.049189185	1.36E-06
Ljwgs_061484.1.1_s_at	2.049198586	3.01E-06
Ljwgs_084749.1_at	2.049395993	9.25E-11
chr2.CM0018.14_at	2.049646322	2.16E-09
chr3.CM0135.25_at	2.049924351	8.81E-06
Ljwgs_084920.1_at	2.050722969	2.92E-06
Ljwgs_014953.0.1_at	2.051324086	0.003854964
chr2.CM0695.8_at	2.05157323	9.43E-06
chr3.CM0602.18_at	2.053349151	8.42E-05
chr1.CM0433.8_at	2.053440272	0.013040596
chr4.TM1415.9_at	2.055277053	1.93E-09
chr2.CM0060.76_at	2.056015045	1.49E-05
Ljwgs_068489.1_at	2.056630388	0.000423104
Ljwgs_043382.1_at	2.057456454	0.001067002
chr3.CM0216.84_at	2.058010574	2.50E-05
Ljwgs_141955.1_s_at	2.058321585	0.00141984
gi45629506_at	2.058332963	4.66E-05
gi45635798_at	2.058808732	0.01329041
chr1.CM0105.44_s_at	2.05915675	1.23E-07
Ljwgs_019206.3_at	2.061299586	2.09E-09
Ljwgs_050114.1_at	2.062365368	0.001138999
Ljwgs_048050.1_at	2.06253505	6.60E-07
chr1.CM0393.42_s_at	2.063069184	6.51E-08
chr6.TM0169.15_at	2.063223673	0.000142285
Ljwgs_058587.1_at	2.064419461	0.009860804
chr3.TM1222.5.2_at	2.064608356	3.42E-06
Ljwgs_016948.2_at	2.065159631	1.05E-08
Ljwgs_021481.1_at	2.065858474	0.000588894
chr1.CM0150.75_at	2.066727673	1.21E-08
Ljwgs_035268.1_s_at	2.068285	1.69E-05
TM1310.7_at	2.069300559	4.99E-12
Ljwgs_096919.1_at	2.069487181	5.02E-05
TM1149.2_at	2.070284509	6.11E-07
gi11414897_at	2.071285846	2.28E-11
chr4.CM0307.12_at	2.071637368	1.94E-05
Ljwgs_020022.2_x_at	2.074834029	9.03E-07
Ljwgs_040148.1_s_at	2.075611947	5.86E-08
Ljwgs_104179.1_at	2.076501647	9.97E-10
Ljwgs_037732.1_at	2.076567429	9.06E-06
chr4.CM0219.29_at	2.076711514	4.86E-06
TM0674.20_at	2.076832635	2.07E-08
Ljwgs_105475.1_at	2.077820118	1.29E-05
chr1.CM0033.1_at	2.07924624	1.93E-11
Ljwgs_004932.1_at	2.079989474	1.93E-05
Ljwgs_039194.1_at	2.080555006	0.000114879
Ljwgs_028446.1_at	2.080778174	4.58E-08
chr2.CM0020.29_at	2.082426967	5.58E-10
chr4.TM0844.22_at	2.084076175	5.24E-05
chr4.CM0128.28_at	2.087552461	1.50E-06
chr4.CM0006.49_at	2.08761066	1.47E-07
Ljwgs_093288.1_x_at	2.091851589	0.005498407
gi45626047_at	2.09191359	7.83E-07
Ljwgs_010240.3_at	2.093103219	5.90E-07
Ljwgs_034621.1_s_at	2.095653049	5.37E-06
TM1670.15.2_at	2.096381139	7.50E-05
Ljwgs_086703.1_at	2.097880052	2.91E-07
chr2.CM0360.3_at	2.09889837	3.39E-08
Ljwgs_010291.1_at	2.100388684	2.11E-07
chr4.TM0387.13_at	2.100957475	1.08E-07
Ljwgs_085595.1_at	2.10130291	3.35E-13
gi45632301_at	2.102004838	0.00223782
Ljwgs_071495.1.1_at	2.102771935	7.41E-10
chr2.CM0018.34_at	2.104716285	4.25E-08
TC14027_at	2.105156101	1.52E-07
Ljwgs_011999.1_at	2.106815971	0.003900451
Ljwgs_002536.2_at	2.107652607	3.51E-09
Ljwgs_074310.1_s_at	2.109326663	1.42E-08
TC12729_at	2.110322651	6.62E-05
Ljwgs_132649.1.1_at	2.112372149	2.67E-07
gi45354231_at	2.113439681	1.22E-06
chr1.CM0117.43_at	2.113468419	1.01E-07
TC13658_at	2.113616413	6.11E-08
chr2.CM0124.20.1_at	2.114501889	1.44E-05
Ljwgs_038968.1_at	2.11615338	9.88E-05
Ljwgs_011499.3_at	2.11654709	1.96E-07
chr5.CM0048.29_at	2.117000057	0.004627792
Ljwgs_006432.2_at	2.118241767	5.77E-05
Ljwgs_038111.1_at	2.12256786	1.62E-08
Ljwgs_018588.1_at	2.122716818	2.55E-07
Ljwgs_014829.1_at	2.124764187	6.96E-08
chr4.CM0044.38_at	2.125097476	2.97E-11
Ljwgs_053703.1_at	2.128740327	3.27E-07
chr1.CM0192.52.1_x_at	2.129205835	0.009356413
Ljwgs_122335.1_at	2.129625198	3.28E-05
Ljwgs_058956.1_at	2.131737549	3.89E-06
gi45629409_at	2.13266459	0.001019032
Ljwgs_060753.1_at	2.13267511	0.000809275
chr6.CM0885.29_at	2.133135704	9.04E-08
Ljwgs_140135.1_at	2.133753155	0.000834206
Ljwgs_057235.1_at	2.14003997	0.001893077
chr3.CM0590.50_s_at	2.140635064	0.000468041
TM0727.5_at	2.141445896	0.001644619
Ljwgs_027998.1_at	2.142592736	0.000186267
Ljwgs_025287.1_at	2.144425648	0.000189374
Ljwgs_047860.1_at	2.145730439	0.046582313
chr5.CM0456.4_at	2.14884122	4.20E-07
Ljwgs_038134.1_s_at	2.148877411	0.000388874
chr3.CM0110.16_s_at	2.149772977	6.88E-05
TM1472.25_at	2.150280341	4.68E-08
chr3.CM0059.19_at	2.150757066	0.035418771
TM0674.5_at	2.150915321	0.010693159
Ljwgs_144291.1_s_at	2.156222755	1.57E-09
Ljwgs_086529.1_at	2.157521455	1.06E-06
gi7748978_at	2.158313565	0.008167654
gi51587337_at	2.159720238	7.22E-07
chr1.CM0248.13.1_x_at	2.162054887	2.66E-08
Ljwgs_064891.1_at	2.16457669	1.60E-06
Ljwgs_017281.1_at	2.167378362	0.001132978
Ljwgs_090190.1_at	2.16767572	0.000553839
TC20008_at	2.168513907	0.002632071
chr6.CM0139.57_at	2.169076298	0.001014594
Ljwgs_064083.1_at	2.169177278	1.18E-07
chr4.CM0219.26_at	2.169527469	9.80E-09
Ljwgs_042772.1_at	2.169537757	8.81E-05
Ljwgs_056906.1.1_at	2.170029088	3.22E-06
chr1.TM0498.16_at	2.172969219	1.05E-08
chr2.CM0338.16.1_at	2.17342404	0.000135444
chr1.CM0078.21_x_at	2.17381746	1.59E-06
chr1.CM0315.10_at	2.174654051	0.00109099
gi7614732_at	2.175047266	2.24E-05
chr2.CM0304.15_at	2.175119805	1.27E-09
CM0345.11_at	2.176504485	3.18E-10
Ljwgs_015358.2_x_at	2.177701408	1.23E-07
TM1307.9.1_s_at	2.181328675	0.019648125
Ljwgs_048674.1_at	2.182401491	4.32E-05
Ljwgs_059324.0.1_at	2.183700915	5.33E-06
Ljwgs_065778.1_s_at	2.18370149	5.44E-07
chr1.CM0231.37_at	2.185001049	7.69E-08
chr4.CM0044.28_at	2.185641471	7.20E-07
Ljwgs_007648.1_s_at	2.187904036	6.65E-11
Ljwgs_017532.1.1_at	2.189211829	3.40E-08
Ljwgs_041381.0.1_at	2.189465964	1.46E-07
Ljwgs_014610.1_s_at	2.189634439	1.55E-07
chr3.CM1468.28_at	2.189797387	5.53E-07
CM0385.27_at	2.191428516	1.69E-06
Ljwgs_018317.1_s_at	2.193773448	6.17E-05
chr2.CM0608.17_at	2.195404882	1.03E-05
Ljwgs_099499.1_at	2.200996592	4.34E-11
Ljwgs_144174.1_at	2.201202036	6.64E-08
TC15959_at	2.203606881	3.15E-09
Ljwgs_041612.2_at	2.204596246	5.50E-06
TM0837.20_at	2.205072924	7.18E-08
gi1370143_at	2.205731926	4.03E-09
TM0556.0.1_at	2.206535458	1.29E-05
Ljwgs_121097.1_at	2.208501554	6.94E-07
Ljwgs_082464.1_s_at	2.208724729	2.52E-09
chr6.CM0885.28_s_at	2.208871703	1.35E-06
Ljwgs_082552.1_s_at	2.210328025	7.07E-05
Ljwgs_061484.1.1_at	2.210960664	3.72E-05
chr6.CM0139.66_at	2.211627878	1.04E-09
gi45416045_at	2.213465866	0.00058289
Ljwgs_067010.1_s_at	2.214794112	7.41E-05
Ljwgs_140649.2_at	2.214975499	0.000792963
TC14488_s_at	2.215858295	2.47E-10
chr1.CM1409.6_at	2.216026578	6.19E-11
chr4.TM1713.3_x_at	2.216388743	2.02E-12
chr2.CM0060.44_at	2.217359865	5.99E-05
Ljwgs_036445.1_at	2.217436945	3.25E-08
chr3.CM0282.137_at	2.217828911	5.29E-08
TM1622.13_at	2.220479591	9.52E-07
Ljwgs_069806.1_at	2.220675126	0.000980302
Ljwgs_034704.1_at	2.221712111	5.44E-08
Ljwgs_072532.1_at	2.222133556	1.64E-09
chr2.CM0803.40_at	2.222617932	2.26E-05
chr2.CM0338.28_at	2.223251896	6.81E-05
chr1.CM0318.17_at	2.225522805	1.09E-11
chr3.CM0423.9_at	2.226178449	0.011263455
Ljwgs_069379.1_s_at	2.226237284	0.000106415
Ljwgs_135074.1_at	2.226594258	1.58E-09
chr4.CM0333.14_at	2.226952745	0.007366621
TM0626.22_at	2.227560104	0.000619792
Ljwgs_028761.2_at	2.228187633	1.11E-10
Ljwgs_061847.1_at	2.231504985	2.02E-08
TC10911_at	2.231558917	1.37E-07
chr2.CM0338.35_at	2.231971572	1.82E-06
chr3.TM1367.15_at	2.236078471	0.011723341
Ljwgs_033475.1_at	2.236456998	1.88E-07
Ljwgs_023608.2_at	2.23684899	0.000141321
Ljwgs_036270.1_s_at	2.242056867	2.15E-05
gi7788372_at	2.243208769	0.000145501
Ljwgs_011490.1_at	2.243453289	3.86E-08
Ljwgs_029050.1_at	2.246523712	2.35E-05
gi29966462_at	2.247061211	1.63E-08
Ljwgs_050585.1_at	2.247796469	0.018039883
gi45632140_at	2.248169804	1.84E-07
Ljwgs_021193.1_at	2.2497568	2.03E-07
Ljwgs_062280.1_at	2.250718905	5.49E-06
chr1.TM1767.16_at	2.250722034	7.20E-10
Ljwgs_063288.1_at	2.251263543	9.45E-05
chr1.CM0109.3_at	2.253168981	1.76E-08
chr1.CM0320.45_at	2.25370651	0.001080243
Ljwgs_028427.1_at	2.254822304	7.04E-06
Ljwgs_018815.1_at	2.258185307	9.72E-06
chr1.CM0233.3_at	2.260784536	5.16E-06
chr5.CM0299.10_at	2.262451129	1.74E-08
Ljwgs_025169.2_at	2.262686058	2.68E-13
Ljwgs_100666.1_at	2.264420271	0.007468498
Ljwgs_139675.1_at	2.264739615	1.52E-07
gi45352381_at	2.26681787	6.42E-10
Ljwgs_026303.1_s_at	2.267035836	1.32E-05
Ljwgs_084669.1_at	2.267130937	2.66E-06
chr1.CM0192.45.1_s_at	2.26739673	1.15E-10
chr6.CM0013.62_at	2.267655345	6.62E-05
chr2.CM0153.11_at	2.269663029	0.00019421
Ljwgs_010544.1_at	2.270223823	9.52E-05
Ljwgs_142542.1_at	2.270450658	5.91E-05
chr6.CM0686.21_s_at	2.27048993	1.61E-11
chr2.CM0168.34_at	2.271363059	1.66E-06
Ljwgs_052818.1_s_at	2.272730516	2.63E-05
chr5.CM0953.47_at	2.272850404	0.000507071
Ljwgs_042311.1_at	2.273074689	2.41E-06
gi58430448_at	2.274108498	1.50E-08
chr1.TM0750.20_at	2.277328004	5.67E-08
gi45618350_at	2.277403598	5.34E-07
chr1.CM0361.33_at	2.279336361	2.69E-09
Ljwgs_062217.1_s_at	2.283757322	1.60E-07
Ljwgs_049068.1_s_at	2.284458534	0.003533011
Ljwgs_118638.1_at	2.285836724	7.84E-07
Ljwgs_051412.1_at	2.28674319	0.000722933
Ljwgs_052210.0.1_at	2.287811851	3.23E-08
Ljwgs_020312.1_at	2.287948539	0.000135105
TC13479_at	2.288867114	3.06E-09
gi45352358_at	2.289389847	0.01895967
Ljwgs_117862.1_at	2.289788049	0.000526496
Ljwgs_037837.1_at	2.290487233	4.23E-07
chr5.CM0180.35_at	2.290953038	5.05E-06
chr3.CM0590.50.1_s_at	2.291399271	0.000123141
chr4.CM0131.86.1_x_at	2.292270235	2.68E-06
chr2.TM0889.14_s_at	2.294842441	1.54E-07
Ljwgs_091570.1_at	2.297994215	8.16E-05
chr1.TM1671.16_at	2.298110887	0.00010314
gi45627771_at	2.298552478	2.52E-06
Ljwgs_017955.1.1_s_at	2.300578048	0.008923444
chr1.TM0221.11.1_s_at	2.300823713	8.81E-08
Ljwgs_023890.1_s_at	2.302682948	3.07E-10
chr4.CM0173.26_at	2.302757904	0.000182816
Ljwgs_050034.1_at	2.303664367	2.68E-06
Ljwgs_024348.1_at	2.305324933	3.66E-06
TM1123.26.1_at	2.305620206	1.70E-10
Ljwgs_007122.1_at	2.307417346	3.92E-06
Ljwgs_081262.1_at	2.312150787	2.17E-10
Ljwgs_072410.2.1_at	2.312798781	4.30E-08
Ljwgs_147083.1_at	2.313011759	0.000225217
TM1535.1_at	2.313052021	2.65E-05
chr5.CM0096.60_s_at	2.313500246	1.11E-07
chr2.TM0479.6_at	2.315251572	8.49E-06
chr4.CM0087.105_at	2.31582495	2.77E-05
chr3.CM0226.101_at	2.316084523	0.000120972
chr1.CM0105.21_s_at	2.31907769	6.03E-09
chr2.CM0310.6_at	2.319147933	2.69E-07
chr1.TM0811.8_at	2.320414822	0.002032299
TM0427.23_at	2.321660475	0.030774919
chr1.TM1305.19.3_s_at	2.322324295	1.97E-06
Ljwgs_020286.1_at	2.324002985	1.17E-06
chr2.CM0783.7_at	2.327644402	3.49E-08
Ljwgs_020238.1_at	2.32817424	3.86E-06
gi29965573_at	2.328596245	0.000354446
Ljwgs_036636.1_at	2.33102858	1.72E-06
TM0933.11_at	2.331848488	1.40E-10
chr1.CM1413.19_at	2.334676548	1.10E-08
gi45630015_at	2.335559182	8.04E-07
chr2.CM0310.6_s_at	2.337057988	1.81E-08
Ljwgs_021987.2_s_at	2.338085198	0.000180941
chr1.CM0215.44_at	2.34518036	1.36E-11
TM0950.14.3_at	2.346114069	5.17E-05
Ljwgs_022475.2_s_at	2.346156138	3.19E-05
gi29966355_at	2.346309173	7.40E-09
Ljwgs_028068.1_at	2.347187927	4.56E-07
chr1.CM0113.58_at	2.347594634	9.35E-05
Ljwgs_022171.1_at	2.348508829	5.08E-05
chr1.CM0361.1_at	2.348556011	1.03E-08
Ljwgs_049255.1_at	2.350008942	0.000494313
Ljwgs_063285.1_s_at	2.352180176	7.06E-06
gi45397958_at	2.357204792	4.07E-08
Ljwgs_020347.1_at	2.358573911	1.57E-08
Ljwgs_044186.1_x_at	2.360383035	1.13E-08
chr2.CM0002.4_s_at	2.361204879	5.41E-07
chr5.CM0062.5_at	2.361302355	0.001806572
Ljwgs_046037.1_at	2.362094927	0.001067002
chr1.TM0371.23_at	2.362210219	3.05E-07
Ljwgs_020774.1_at	2.363747592	2.41E-08
Ljwgs_009490.3_at	2.369566802	2.66E-06
Ljwgs_015171.1_s_at	2.370302216	0.013384634
chr6.CM0314.36_at	2.375900104	4.86E-11
Ljwgs_005275.1_at	2.377241151	7.68E-06
TM1520.7.1_at	2.378896281	5.18E-08
Ljwgs_092888.1_at	2.382392707	0.000917451
Ljwgs_127254.1_at	2.383770841	3.03E-06
chr2.CM0749.8_at	2.386377969	1.67E-05
CM0680.1_at	2.387899097	0.000216424
Ljwgs_058404.1_s_at	2.387987394	0.000144099
Ljwgs_029723.1_at	2.391997019	1.12E-06
gi45635449_at	2.392011486	9.29E-07
gi45625334_at	2.392085127	0.000890756
Ljwgs_076245.1_s_at	2.397992517	1.95E-05
chr6.CM0082.43_at	2.399498677	1.39E-07
Ljwgs_004982.2_at	2.400298523	3.32E-06
Ljwgs_020774.1_x_at	2.400564362	3.72E-08
chr2.CM0201.55_at	2.401326075	0.002213118
chr1.TM0371.23_x_at	2.403353291	3.22E-07
chr6.CM0420.16_at	2.403760677	3.73E-08
chr3.CM0792.13.1_at	2.404722046	2.48E-08
Ljwgs_084062.1_at	2.405301281	7.20E-06
Ljwgs_036130.1_s_at	2.408427658	5.56E-05
Ljwgs_016165.1_at	2.409889153	6.28E-08
chr4.CM0307.1_s_at	2.409919366	2.46E-14
TM0674.11_at	2.411061097	9.65E-08
chr5.CM0096.55.1_at	2.411478245	0.011300499
Ljwgs_070802.1_at	2.412033437	3.70E-05
Ljwgs_006539.2_at	2.413633945	0.000121512
Ljwgs_018486.1_at	2.414047379	0.000354189
Ljwgs_022968.1_at	2.415343167	0.000216694
Ljwgs_025639.2_at	2.415917369	7.78E-05
Ljwgs_120837.1_s_at	2.417763902	4.49E-05
TM1130.8_s_at	2.41847188	9.21E-07
CM0355.7_at	2.420879111	2.52E-09
Ljwgs_045188.1_at	2.422299821	4.16E-05
Ljwgs_024344.1.1_at	2.422516813	4.33E-05
chr5.CM0019.54.3_s_at	2.424822237	2.50E-05
chr4.CM1170.43_at	2.425551948	5.12E-11
TC18081_at	2.427123852	1.88E-06
Ljwgs_023111.1_s_at	2.428278933	4.93E-09
chr2.CM0360.23_at	2.429080934	1.27E-06
Ljwgs_063148.1_at	2.431369873	1.33E-06
chr4.CM0831.5_s_at	2.431396466	5.21E-05
Ljwgs_024157.1_at	2.432510896	1.60E-09
chr3.CM0634.85_at	2.435778816	2.84E-07
chr2.CM0102.51.1_at	2.438397339	1.21E-09
Ljwgs_019888.1_s_at	2.438986988	2.26E-07
Ljwgs_026114.1_at	2.439396344	2.72E-09
chr3.CM0152.1_at	2.441705105	1.04E-05
Ljwgs_037516.1_at	2.441870852	1.29E-05
Ljwgs_052805.1_at	2.44513786	0.002919398
TC8247_s_at	2.446381078	5.41E-09
chr5.CM0239.20_at	2.447051243	9.11E-12
Ljwgs_062134.1_at	2.447286162	1.81E-08
chr1.TM0498.8.2_at	2.447722948	1.70E-07
Ljwgs_120813.1_s_at	2.453033434	9.75E-08
Ljwgs_019331.1_at	2.457292183	2.23E-09
gi2367428_at	2.457633092	1.43E-09
Ljwgs_013319.1_at	2.458295801	1.12E-08
Ljwgs_091191.1_at	2.461878615	0.000124633
chr4.TM1335.10_at	2.465638832	0.000809275
TM1005.13_at	2.465914803	8.07E-08
Ljwgs_016093.1_at	2.467096554	0.000616266
chr4.CM0337.33.4_at	2.468810167	9.98E-06
Ljwgs_033062.2_at	2.46889461	2.30E-07
Ljwgs_075335.1_at	2.470192359	7.26E-10
TM1445.39_x_at	2.470679743	0.000126442
Ljwgs_028818.1_at	2.471129878	0.018639963
gi45616047_at	2.473171219	1.00E-07
Ljwgs_019162.1_at	2.473438663	1.39E-07
Ljwgs_039784.1.1_at	2.473977111	1.26E-05
chr4.CM0025.6_at	2.476676601	0.000596123
chr6.CM0140.24_at	2.477538207	2.56E-11
Ljwgs_026480.1_at	2.481696946	0.003200912
Ljwgs_050695.1_at	2.481891113	0.000586634
Ljwgs_020411.1_at	2.488969766	1.82E-06
Ljwgs_097163.1_at	2.489274069	9.80E-07
chr4.CM0131.86.1_s_at	2.489961731	2.82E-08
Ljwgs_056616.2_s_at	2.490776626	0.001025912
Ljwgs_069348.1_at	2.491220507	9.32E-09
chr2.CM0783.14_x_at	2.492574443	6.51E-07
Ljwgs_050059.1_at	2.49313935	1.43E-06
chr1.TM1643.6_at	2.495595231	7.89E-07
chr2.CM0323.27_at	2.498108316	0.000886366
Ljwgs_138002.1_at	2.498579172	1.59E-05
chr1.CM0315.43_at	2.499415249	0.002775843
Ljwgs_058587.1_s_at	2.500010792	0.000538686
Ljwgs_080548.1_at	2.500204917	2.83E-05
chr1.CM0033.1.1_at	2.500653183	3.71E-09
Ljwgs_053302.1_at	2.501287944	9.29E-06
chr1.CM0393.42_at	2.501508972	2.89E-11
Ljwgs_091497.1_s_at	2.50189054	0.001138713
Ljwgs_097910.1_at	2.502933447	2.96E-06
chr4.TM1713.3_at	2.503474966	3.00E-11
TC15327_at	2.503778478	4.56E-10
CM1488.13_at	2.506717101	9.55E-05
chr1.TM1305.8_s_at	2.508847175	1.91E-06
Ljwgs_055087.1_at	2.509861647	0.015408429
chr1.CM0800.42_at	2.516342917	3.68E-05
gi29966928_at	2.517313508	2.92E-05
Ljwgs_104157.1_at	2.519175137	2.44E-06
chr1.TM1633.16_at	2.521947551	5.91E-06
Ljwgs_063556.1_x_at	2.52202107	7.68E-09
Ljwgs_081366.1_at	2.52204872	2.67E-06
chr4.CM0283.25_at	2.525754784	1.29E-09
gi45626384_at	2.525968237	0.002291286
chr6.CM0139.91.1_at	2.527785755	2.41E-07
gi47953844_at	2.528665194	0.003163841
chr2.CM0008.36_at	2.532314076	3.13E-05
Ljwgs_038228.1_at	2.533064521	5.56E-05
Ljwgs_039412.1_at	2.534234855	6.04E-08
Ljwgs_110039.1_at	2.535626957	0.001574614
Ljwgs_008982.2_at	2.535834862	1.27E-11
Ljwgs_046380.1_at	2.536665328	9.34E-08
Ljwgs_028380.1_at	2.537538783	1.37E-09
chr2.CM0608.31_s_at	2.540421431	3.70E-06
Lj-MIR167_s_at	2.541710345	0.000373894
Ljwgs_055511.2_at	2.542328757	1.65E-06
chr2.CM0304.19_at	2.542562916	7.79E-11
Ljwgs_042622.1_at	2.542711947	1.60E-06
chr2.CM0018.67_at	2.547992775	4.92E-07
chr4.CM0297.62_at	2.548946681	4.68E-08
chr5.CM0357.10_at	2.549217419	0.000365416
Ljwgs_041467.1.1_at	2.550233653	2.36E-12
Ljwgs_013141.2_x_at	2.550551014	0.002377542
Ljwgs_045590.1_at	2.553564075	5.05E-07
Ljwgs_007379.1_at	2.553972893	1.23E-07
TM1034.18_at	2.554290173	4.05E-09
chr6.TM0317.20.1_s_at	2.554714173	1.24E-10
Ljwgs_067737.1_at	2.555294739	7.26E-07
chr2.CM0124.28_at	2.558344393	0.004203409
chr6.TM0689.9_at	2.558770835	5.82E-09
Ljwgs_048519.1_s_at	2.558854737	1.06E-09
Ljwgs_007682.1_at	2.560476895	0.002435917
chr4.CM0126.26_at	2.563832513	3.10E-05
TM0578.19.1_at	2.567347211	1.28E-06
Ljwgs_013141.2_at	2.56817562	0.001333205
chr4.CM0307.23_at	2.570314929	8.40E-09
chr3.TM0209.27_at	2.570390711	4.26E-06
chr5.TM1598.12_at	2.5725278	7.18E-08
gi45617763_at	2.574933718	1.62E-07
TM0954.16.2_at	2.574962626	8.45E-09
Ljwgs_035785.1_at	2.576401815	8.74E-07
gi45398091_at	2.580343988	1.52E-05
Ljwgs_015475.1_at	2.583412731	0.000921721
chr3.CM0590.59_s_at	2.584057867	7.80E-06
Ljwgs_114128.2_at	2.58622487	1.43E-08
TM1123.5_at	2.586344418	7.37E-10
Ljwgs_047944.1_s_at	2.586389207	1.34E-09
chr5.CM0311.5_at	2.586699837	0.00035552
Ljwgs_080583.1_s_at	2.587491929	1.01E-09
chr5.CM0024.54_at	2.591508532	2.45E-09
chr4.CM0247.11_s_at	2.591690956	1.29E-10
Ljwgs_019693.1_at	2.59332297	4.44E-06
Ljwgs_083297.1_s_at	2.594761306	0.010138979
gi29969189_at	2.59579673	5.97E-05
Ljwgs_041843.1_at	2.59700818	3.73E-08
Ljwgs_023111.1_at	2.60279546	2.80E-06
gi45627265_at	2.604590968	1.99E-10
Ljwgs_061092.1_s_at	2.605606835	3.24E-06
Ljwgs_017752.2.1_at	2.611307313	2.81E-10
Ljwgs_026715.1_at	2.61255964	3.24E-13
chr2.CM0008.65_at	2.612980286	1.13E-10
Ljwgs_036277.0.1_at	2.616064784	4.36E-08
Ljwgs_069146.1_s_at	2.619823842	0.000866697
gi45641857_at	2.620937628	1.09E-09
Ljwgs_070176.1_at	2.625922846	1.22E-08
TC13254_at	2.628770288	2.03E-11
chr2.CM0608.63_at	2.630930812	1.31E-08
chr1.CM0036.3_at	2.634745795	1.29E-08
chr2.CM0168.32_at	2.638559998	1.72E-07
Lj-MIR171a_at	2.640516731	1.17E-07
Ljwgs_086627.1_at	2.64254706	0.000128351
gi45398245_at	2.64351684	7.01E-05
Ljwgs_090314.1_s_at	2.643787902	1.60E-05
Ljwgs_052179.1.1_s_at	2.645239932	0.000183268
Ljwgs_010639.1_at	2.648002606	3.23E-05
Ljwgs_033844.0.1_at	2.648130954	6.69E-08
chr2.TM0417.8_at	2.649118431	0.000121044
chr5.CM0956.10_at	2.649592565	9.18E-06
Ljwgs_016986.1_at	2.649915157	8.14E-12
chr3.CM0216.81_at	2.653136649	5.71E-07
gi45400480_at	2.655630114	3.00E-06
TC17223_at	2.658209848	4.90E-09
Ljwgs_020113.1.1_at	2.660720476	1.71E-06
chr2.CM0225.11.1_at	2.660866799	2.15E-11
Ljwgs_138654.1_x_at	2.662771338	3.25E-08
Ljwgs_047157.1_at	2.663162599	2.52E-05
Ljwgs_018982.1_at	2.665167233	1.37E-05
chr3.CM0253.22_at	2.665307181	1.24E-07
Ljwgs_015358.2_at	2.670108309	0.000223321
chr6.CM0041.3_at	2.672970879	1.20E-07
chr6.TM0689.12_at	2.67451179	5.65E-05
chr4.CM0739.24_at	2.677437986	2.65E-06
chr4.TM1713.3.2_at	2.678435022	2.44E-06
Ljwgs_031654.1_at	2.680836275	1.81E-08
gi45349003_at	2.681530573	2.22E-08
chr4.CM0007.37_s_at	2.682572825	4.94E-08
chr1.CM0275.8_at	2.68328086	1.44E-05
chr5.TM0743.51_at	2.68568733	1.05E-07
TM0987.24_at	2.686253873	7.56E-06
Ljwgs_019228.1_at	2.69152621	3.49E-11
gi45609844_at	2.692266779	1.72E-05
Ljwgs_061661.1_at	2.695064942	1.29E-08
chr2.CM0177.77.1_at	2.696295401	9.26E-08
Ljwgs_075593.1_at	2.700685755	7.32E-08
Ljwgs_075715.1_at	2.705341663	8.49E-08
chr5.TM0913.9_at	2.708484275	0.001840218
chr6.CM0885.27_s_at	2.712010006	2.72E-09
Ljwgs_078891.0.1_at	2.712225031	5.91E-07
Ljwgs_020773.1_at	2.712648312	1.46E-12
chr1.CM0800.24_at	2.715003202	9.27E-07
gi7747817_at	2.718579397	6.72E-06
Ljwgs_032846.1_at	2.719797394	5.07E-07
TM0914.20_at	2.721190394	4.85E-06
gi45414401_at	2.725072104	1.87E-05
Ljwgs_044269.1_at	2.72767346	1.04E-08
chr4.CM0131.75_s_at	2.728715883	5.27E-05
chr3.CM1468.9_at	2.732166874	7.55E-06
TM0721.11_at	2.73407523	3.18E-07
TM0858.35_x_at	2.734473307	2.93E-08
chr2.CM0608.63.1_at	2.738144415	3.77E-08
Ljwgs_099231.1.1_at	2.740646396	8.26E-08
chr2.CM0124.21_at	2.744184042	1.50E-09
Ljwgs_050801.1_at	2.744361677	3.25E-08
chr3.TM0436.1_at	2.749891717	3.65E-06
Ljwgs_047351.1_at	2.75061719	3.83E-06
chr1.TM0805.9.1_at	2.754820035	4.37E-06
CM0345.41_s_at	2.755887699	8.57E-12
chr2.CM0249.48_at	2.759779467	7.45E-07
Ljwgs_117722.1_s_at	2.760383007	0.0003326
gi45637641_at	2.762158324	2.58E-06
Ljwgs_139202.1_s_at	2.765179467	4.40E-10
chr5.CM0519.54_at	2.765616916	1.01E-09
Ljwgs_074659.1_at	2.769707987	0.006022662
chr6.CM0314.35_at	2.770739855	0.001198698
Ljwgs_033074.1_at	2.771409124	6.40E-07
Ljwgs_035507.1_at	2.774306661	1.99E-08
TM1130.25_at	2.775037037	5.01E-09
TC11869_at	2.775271326	0.000119786
Ljwgs_041279.1_at	2.776274325	2.75E-08
gi2292920_at	2.780304907	1.46E-10
chr5.CM0096.60.1_at	2.78062633	6.86E-07
chr1.CM0104.34_at	2.782611386	4.65E-06
Ljwgs_026636.1_at	2.784603407	1.30E-06
Ljwgs_009775.1_at	2.788621595	5.33E-11
Ljwgs_091519.1_s_at	2.792268172	2.35E-05
Ljwgs_126357.1_s_at	2.793051019	1.40E-05
chr5.CM0239.14.1_at	2.793325402	3.75E-11
Ljwgs_020622.2_at	2.801658617	0.000155661
chr6.CM0139.68.2_at	2.802842236	0.00827841
TC10806_at	2.803324815	2.87E-08
chr5.CM0909.32_at	2.804569533	5.15E-08
Ljwgs_101026.1_x_at	2.80521378	9.22E-08
TM0068.13_s_at	2.808581544	0.000183884
gi45628253_at	2.810878367	4.49E-07
Ljwgs_005533.1_at	2.812448383	7.54E-13
Ljwgs_089792.1_s_at	2.817218694	0.003956953
chr5.CM0357.43.2_at	2.819779075	8.46E-05
chr2.CM0124.21_x_at	2.820760865	1.44E-09
chr1.CM0315.11_s_at	2.823076106	1.61E-07
chr4.CM0654.62_at	2.823510992	2.32E-07
Ljwgs_040949.1_at	2.826227032	5.56E-08
Ljwgs_015398.1_s_at	2.827526276	4.04E-06
Ljwgs_047868.1_at	2.83031718	2.27E-06
chr4.CM0128.25_at	2.831890248	5.65E-12
chr5.CM0456.6.2_at	2.832824948	5.40E-11
chr2.CM0201.67.1_at	2.83333551	8.98E-06
Ljwgs_134568.1_s_at	2.835191742	9.71E-09
chr1.TM0371.24_at	2.836510111	2.93E-07
Ljwgs_015837.1_at	2.841345064	1.24E-09
Ljwgs_046207.2_at	2.841905718	1.96E-08
chr3.CM0116.70_at	2.846800859	3.25E-09
chr2.TM1534.7_at	2.851908626	3.02E-11
Ljwgs_075092.1_at	2.854649684	5.85E-09
Ljwgs_042146.1_at	2.858389915	2.43E-08
Ljwgs_133701.1_s_at	2.860344768	3.12E-07
Ljwgs_012672.2_s_at	2.86452255	4.38E-09
Ljwgs_042179.1_x_at	2.864873205	0.001231277
Ljwgs_018813.2_at	2.866437665	3.00E-08
Ljwgs_015763.2_at	2.866518377	2.11E-10
chr1.TM0430.1_at	2.870205894	7.44E-12
chr6.TM1240.10_at	2.870307104	7.72E-08
chr6.CM0118.2_s_at	2.875521313	1.69E-10
chr3.CM0792.22_at	2.876962934	1.03E-10
TC17924_at	2.877483637	3.73E-12
Ljwgs_118863.1_at	2.877612509	0.002897061
Ljwgs_008688.3_at	2.879689969	1.59E-08
Ljwgs_035270.1_at	2.88199324	0.000128767
chr1.CM0064.45_at	2.884235484	1.04E-08
Ljwgs_063148.1_x_at	2.885645324	4.41E-07
chr3.CM0106.75_at	2.885691496	7.24E-07
Ljwgs_029450.1_at	2.889059514	3.14E-06
Ljwgs_028535.1_at	2.890592583	1.10E-08
gi45631459_at	2.89185705	1.37E-06
chr1.CM0033.3_at	2.895211029	7.30E-08
chr4.CM0006.32_at	2.901047861	4.13E-10
chr1.TM1410.6_at	2.903241415	6.86E-07
Ljwgs_023227.1_at	2.903751787	5.50E-08
chr1.CM0215.10_at	2.906385246	2.18E-05
Ljwgs_068967.1_s_at	2.909368689	1.72E-09
TM0561.8.1_at	2.912006432	3.69E-10
Ljwgs_022344.2_at	2.912194505	1.41E-08
gi45619284_at	2.912260834	6.70E-08
chr6.CM0139.49_at	2.917590263	5.44E-08
Ljwgs_057474.1_at	2.919716484	2.26E-07
Ljwgs_077902.1_s_at	2.921001888	2.33E-07
Ljwgs_035721.1_at	2.92117062	9.21E-07
chr4.CM0042.128_at	2.923732539	5.21E-06
TM0846.11_at	2.926404204	8.41E-15
chr3.TM0916.11_at	2.927691952	2.75E-09
Ljwgs_036640.1_at	2.932841363	1.91E-12
chr6.TM0317.20.1_at	2.934783535	4.86E-10
chr2.CM0304.20_at	2.935094127	1.89E-11
Ljwgs_021647.2_at	2.935485677	5.28E-12
Ljwgs_016990.2_at	2.939001535	9.67E-14
Ljwgs_055962.1_at	2.941458026	1.15E-11
Ljwgs_017449.1_at	2.944539436	2.92E-09
chr2.CM0803.88_at	2.945981314	2.65E-05
chr3.CM0080.52_at	2.948110244	0.00061421
chr1.CM0088.68_at	2.948280059	0.000152458
gi29967161_at	2.948588768	1.40E-10
Ljwgs_134796.1.1_s_at	2.95003321	1.25E-05
Ljwgs_021740.1_at	2.95014478	9.21E-10
chr3.CM0070.7_at	2.951076781	1.71E-08
gi47953694_at	2.959176809	5.92E-08
Ljwgs_025747.1.1_at	2.959684068	3.16E-08
chr4.CM0234.38_at	2.965532547	4.95E-11
TM0759.23.2_at	2.968924903	0.001758315
chr4.CM0007.37_at	2.970574122	8.96E-09
chr6.TM0367.11_at	2.97124632	1.27E-09
chr6.CM0139.51_at	2.972293721	1.52E-08
TC10002_at	2.978387196	8.26E-08
Ljwgs_018124.1_at	2.979685913	3.01E-09
Ljwgs_101587.1_at	2.98000327	4.66E-06
chr1.CM0088.65_at	2.980577628	3.11E-09
Ljwgs_086969.1_s_at	2.990845909	1.26E-06
Ljwgs_033035.2_at	2.991386552	2.96E-09
gi45631627_at	2.992687619	1.16E-10
Ljwgs_093279.1_at	2.995447485	3.05E-11
gi15485717_at	2.996004235	2.71E-10
Ljwgs_027255.1_at	2.996047324	0.000281516
Ljwgs_022308.1_at	2.999075448	4.34E-11
chr5.CM0456.12_x_at	2.999137837	2.82E-09
Ljwgs_042620.1_at	2.999197169	0.000357123
Ljwgs_014546.2_at	3.005840127	4.42E-06
TM0950.14.2_x_at	3.01750567	0.013140211
Ljwgs_026829.1_at	3.017509086	1.58E-12
Ljwgs_073459.1_at	3.021230161	1.83E-07
TC10433_at	3.021732622	0.000137952
chr2.CM0346.1.1_at	3.024779469	9.19E-06
chr3.CM0701.12_at	3.026581432	3.26E-08
Ljwgs_109537.0.1_at	3.02870872	3.72E-11
Ljwgs_144966.1_at	3.029059874	7.86E-10
chr2.CM0021.61_at	3.03096211	8.45E-05
chr2.CM0545.35_x_at	3.040069112	0.000200355
chr1.TM1305.8.1_s_at	3.041266143	5.16E-07
Ljwgs_122636.1_s_at	3.04632637	5.30E-08
chr1.CM0284.45_x_at	3.048905242	2.38E-06
TC10072_at	3.053292005	3.59E-06
TM0898.28_at	3.053884311	2.02E-06
Ljwgs_086307.1_at	3.057704357	3.58E-09
gi45618573_at	3.061652504	3.32E-05
gi45621260_at	3.063065784	0.000289638
Ljwgs_021382.3_at	3.065744333	3.50E-07
chr1.TM1767.12_at	3.071265275	2.78E-06
gi45607288_at	3.072867171	1.78E-08
Ljwgs_096803.1_at	3.072942226	1.29E-09
chr1.CM0320.17_s_at	3.081173647	9.36E-06
chr3.TM0436.8_at	3.085692354	1.12E-12
gi45610110_at	3.095639814	3.34E-06
chr1.TM0221.9_at	3.098244877	3.82E-08
TM1408.11_at	3.099323785	0.000222992
Ljwgs_018741.1_at	3.10009962	2.69E-08
gi45627589_at	3.104368077	7.45E-11
Ljwgs_147770.1_at	3.107175774	1.83E-06
gi45618673_at	3.107562263	9.07E-09
chr4.CM0087.91_at	3.115518708	3.64E-06
chr4.CM0659.6_at	3.116252497	8.40E-07
Ljwgs_014411.0.1_at	3.11700195	1.35E-05
chr3.TM0859.13_at	3.117329646	2.49E-07
Ljwgs_068757.1_at	3.117619464	1.28E-08
Ljwgs_052475.1_s_at	3.117716957	0.000237685
chr5.CM0456.12_s_at	3.118235964	1.38E-09
gi45603978_at	3.131121581	1.02E-07
Ljwgs_036642.1_at	3.134674013	1.07E-06
Ljwgs_010504.2_at	3.136063477	6.78E-07
Ljwgs_031495.1_at	3.140513299	1.33E-09
Ljwgs_077996.1_at	3.14119899	5.44E-06
Ljwgs_128947.1_at	3.143237298	1.12E-11
Ljwgs_027911.1_at	3.148236096	1.54E-06
chr1.TM0454.17_x_at	3.149585692	3.73E-10
Ljwgs_023330.1_at	3.154527305	4.10E-08
Ljwgs_074181.1_s_at	3.155167199	2.94E-11
Ljwgs_062355.1_s_at	3.15776644	4.41E-05
chr5.CM0788.63.1_at	3.162656025	3.04E-10
chr5.CM0456.6.1_at	3.163528765	1.30E-06
Ljwgs_024614.1_at	3.1698584	8.36E-05
Ljwgs_138683.1_at	3.170311357	1.30E-07
Ljwgs_045655.1_at	3.173041154	7.22E-09
chr6.CM0139.75_at	3.174145716	0.00283794
TM1034.10_at	3.17627001	4.24E-07
chr3.TM0365.15_at	3.179339837	7.30E-13
chr3.CM0590.43_at	3.181529029	1.03E-05
Ljwgs_024210.1_at	3.183638727	1.12E-08
Ljwgs_048893.1_at	3.183905616	1.17E-08
Ljwgs_056381.1_at	3.18768605	1.28E-09
gi29969071_at	3.1908033	0.000861591
chr2.CM0028.12_at	3.193044984	2.85E-08
Ljwgs_023327.1_at	3.194750274	1.54E-09
chr2.CM0020.42_at	3.194835978	3.85E-08
Ljwgs_026017.2_at	3.197291194	2.58E-07
chr1.CM0322.1_at	3.198905305	4.97E-09
Ljwgs_114013.1_at	3.199241874	4.13E-06
Ljwgs_101780.1_at	3.200944069	2.04E-08
Ljwgs_048462.2_at	3.201518194	6.73E-08
Ljwgs_062924.1_at	3.202888049	5.00E-08
TC13015_at	3.209080834	3.59E-08
chr5.CM0335.17_at	3.212072458	9.93E-10
chr1.TM1438.20_s_at	3.212460632	5.64E-14
TM0746.9_at	3.212788757	7.32E-06
Ljwgs_051727.2_at	3.213087342	6.73E-12
TM1408.11_s_at	3.218089964	7.41E-06
gi45626172_at	3.218437345	2.04E-08
Ljwgs_042197.1_s_at	3.218976958	0.000100264
Ljwgs_024790.1_at	3.219597447	1.78E-07
chr2.CM0323.39_at	3.222429433	6.27E-07
TM0459.16_s_at	3.229887905	7.68E-05
Ljwgs_016808.1_at	3.230357181	3.04E-09
Ljwgs_102136.1_at	3.231543671	2.86E-05
Ljwgs_118033.1_at	3.235398377	1.85E-06
chr4.CM0026.12.3_at	3.236375674	3.67E-12
chr1.CM0017.30_at	3.237004027	1.57E-06
chr5.CM0299.44.2_at	3.239864955	7.34E-10
gi45580328_at	3.242149511	6.08E-09
Ljwgs_147898.1_at	3.249510616	1.39E-06
Ljwgs_029572.2_x_at	3.252586063	7.22E-06
Ljwgs_129227.1_at	3.25296944	1.95E-10
Ljwgs_117138.1.1_s_at	3.266450587	1.12E-05
Ljwgs_024318.1_at	3.267825953	5.51E-06
TM0746.12_at	3.269516595	6.84E-09
TM0561.8_s_at	3.269900756	2.78E-06
Ljwgs_023401.1.1_at	3.274035964	5.00E-11
Ljwgs_027953.1_at	3.279109896	9.29E-12
chr2.CM0323.50_at	3.280467794	9.87E-06
chr2.CM0168.51_at	3.288725424	4.49E-11
Ljwgs_009093.1_at	3.289748819	9.32E-10
chr5.TM1323.24_x_at	3.289816112	1.57E-11
TM1762.9.1_at	3.290532343	3.11E-07
Ljwgs_140393.0.1_s_at	3.29727608	7.90E-10
chr4.CM0227.48_at	3.298668092	3.94E-09
Ljwgs_102810.1_s_at	3.30012076	0.000498254
TM0950.16_s_at	3.301879509	1.17E-08
Ljwgs_069488.1_s_at	3.303005871	1.83E-06
chr5.TM1323.24_at	3.306135122	3.02E-10
gi45627909_at	3.306372756	2.97E-08
chr1.CM0105.86_at	3.308151154	2.14E-08
Ljwgs_133686.0.1_at	3.310645278	6.64E-06
chr2.TM0413.26_at	3.31183713	2.33E-10
Ljwgs_046143.1_at	3.31440147	3.10E-07
gi45622815_at	3.314574938	1.78E-10
Ljwgs_012347.1_at	3.317705686	1.17E-06
Ljwgs_019528.1_at	3.325698999	6.86E-09
Ljwgs_136687.1_at	3.32879349	1.93E-06
Ljwgs_037026.1_at	3.329927828	3.69E-09
chr5.CM0086.15_at	3.331565711	2.78E-08
chr4.CM0617.23_at	3.334986138	1.36E-08
chr3.CM0711.39.1_at	3.336832226	5.49E-08
TM0987.23_s_at	3.338991785	2.53E-05
Ljwgs_039478.1_s_at	3.339256719	0.000223321
chr5.CM0953.24_at	3.342174513	4.89E-09
chr5.CM0096.71_at	3.34436381	7.29E-11
chr2.TM0712.21_at	3.344568694	2.68E-09
Ljwgs_035080.2_at	3.34888727	2.45E-06
Ljwgs_120786.1_at	3.348960582	0.001401915
Ljwgs_016228.1_at	3.351002968	1.56E-09
gi45350358_at	3.353086736	2.16E-08
gi45408091_at	3.35550739	1.43E-05
TM1354.10_s_at	3.356372143	6.07E-13
Ljwgs_074950.1_at	3.35720287	5.35E-06
chr4.CM0500.21_at	3.358367675	7.64E-14
TM0626.22_s_at	3.360251851	1.17E-08
Ljwgs_037770.1_at	3.364813604	1.99E-06
Ljwgs_020539.2_at	3.370081151	0.000512394
chr1.TM0252.6_at	3.37047609	3.50E-10
TM0533.24.1_at	3.377100363	3.76E-07
gi45629157_at	3.377841899	1.43E-08
chr5.CM0788.63.1_x_at	3.380394225	6.95E-11
chr3.CM0460.23_at	3.381536676	8.78E-06
Ljwgs_047369.1_s_at	3.384234544	1.36E-05
Ljwgs_021600.1_s_at	3.386720605	3.12E-09
chr4.CM0659.2_at	3.386746592	1.09E-10
TM0987.10.4_at	3.387574932	6.30E-05
Ljwgs_064082.1_at	3.388852913	5.81E-05
TM0578.19_at	3.389158775	4.80E-10
chr4.CM0170.30_at	3.396831848	1.29E-08
Ljwgs_029572.2_s_at	3.402136707	0.000225154
Ljwgs_103871.1_s_at	3.406658838	7.47E-09
chr6.CM0118.12.1_at	3.410187342	9.90E-07
Ljwgs_045927.1_at	3.414891303	1.58E-07
chr2.CM0021.11.1_at	3.423082507	7.26E-10
Ljwgs_080540.1_s_at	3.424328466	0.001950568
chr6.CM0118.14.3_at	3.424735085	3.70E-11
Ljwgs_089942.1_at	3.42859938	3.37E-07
gi45622816_at	3.432695055	6.86E-09
Ljwgs_039187.1_x_at	3.439034891	1.22E-05
gi45630277_at	3.442540466	2.33E-10
Ljwgs_042768.1_at	3.458126332	2.91E-08
Ljwgs_133143.1_at	3.463632899	5.68E-08
Ljwgs_008548.3_at	3.468997745	9.54E-09
Ljwgs_098791.1_at	3.469645891	4.43E-07
Ljwgs_104415.1.1_at	3.471778925	7.58E-06
chr4.CM0831.15_at	3.474209757	2.42E-06
chr5.CM0019.54.4_at	3.477139763	5.07E-09
chr3.CM0226.1_at	3.478955792	1.85E-07
chr1.CM0794.22.1_at	3.480515737	7.79E-11
Ljwgs_011461.1_at	3.493923838	5.39E-08
Ljwgs_067309.1_at	3.496684235	1.42E-07
chr1.TM1612.21_at	3.500673435	5.40E-06
Ljwgs_064480.1_at	3.502959049	8.21E-10
chr1.CM0410.60_at	3.503779482	1.45E-07
chr5.CM0260.53_at	3.507998857	9.28E-05
Ljwgs_030447.1_at	3.512219675	1.80E-11
chr5.TM0186.17_at	3.516270691	1.20E-11
gi45616132_at	3.517996509	0.000402573
chr4.CM1600.19_at	3.522922229	4.47E-13
TC17626_at	3.527485513	1.65E-05
chr2.CM0545.35_at	3.529913455	3.95E-08
Ljwgs_071230.1.1_at	3.532054136	7.73E-11
chr4.CM0227.54.1_s_at	3.533337243	7.92E-09
chr1.CM0668.21.1_at	3.53562093	3.57E-11
chr2.TM1534.14_at	3.541120427	6.59E-07
TM1008.1_at	3.541313138	3.04E-08
chr1.CM0231.28_at	3.542636748	1.46E-07
chr6.CM0118.62_at	3.553625421	1.02E-07
Ljwgs_017718.1_at	3.556278011	5.46E-06
Ljwgs_094732.1_at	3.559691984	1.41E-06
Ljwgs_065168.2_at	3.56094867	7.44E-05
TM1634.7_at	3.561553237	2.61E-09
Ljwgs_098877.1_at	3.563988635	6.33E-09
TM1539.3_at	3.56690482	2.61E-08
Ljwgs_121142.1_at	3.573016915	1.04E-09
TM1227.5_at	3.575407573	4.08E-10
Ljwgs_119513.1_at	3.580462913	3.28E-10
Ljwgs_129520.1_s_at	3.581877781	1.58E-09
chr1.CM0579.47_at	3.582905748	1.14E-09
Ljwgs_026159.1_at	3.585280823	5.98E-07
Ljwgs_068489.1_s_at	3.586562151	1.30E-09
chr3.CM0208.30_at	3.593967205	4.40E-08
chr5.TM1323.19_s_at	3.600348764	2.72E-11
chr4.CM0194.37_at	3.603407322	7.07E-12
Ljwgs_005852.1_at	3.605733694	2.77E-09
Ljwgs_044810.1_at	3.605940519	0.000579621
chr5.CM0328.52_at	3.607271144	1.38E-11
Ljwgs_033129.1_at	3.60795392	7.71E-09
chr4.CM0026.12.2_at	3.610937842	3.91E-11
chr5.CM1439.14_at	3.612650603	1.43E-13
Ljwgs_092234.1_at	3.614039227	9.80E-14
Ljwgs_038447.1_at	3.614620546	3.25E-07
Ljwgs_060891.2_at	3.625354752	5.60E-11
CM0345.66_at	3.626252875	1.72E-07
chr3.CM0711.3.3_at	3.626733933	0.000206018
Ljwgs_032142.1_s_at	3.63121044	8.15E-10
chr4.CM0288.50_at	3.635818288	6.24E-08
chr1.BM1697.17_at	3.637329958	2.03E-06
chr2.CM0020.37_at	3.641458861	6.34E-08
chr6.CM0437.31.2_at	3.646028286	4.43E-12
Ljwgs_046206.1_at	3.647912383	3.99E-09
chr4.CM0617.11.1_at	3.648094369	3.60E-11
chr4.CM0288.49_s_at	3.649521434	8.38E-08
Ljwgs_057038.1_at	3.651802517	1.21E-07
Ljwgs_117725.1_at	3.653447968	2.49E-07
gi45626989_at	3.65428499	9.27E-11
CM0584.15.1_at	3.660102927	2.35E-08
Ljwgs_062217.1_at	3.660163293	8.63E-07
chr3.CM0164.13.2_s_at	3.660857978	1.58E-14
Ljwgs_145739.1_s_at	3.662730137	2.99E-06
chr3.CM0226.21_at	3.669184959	7.74E-05
chr3.CM0574.27_at	3.670986465	3.82E-13
Ljwgs_138748.1_at	3.677599499	3.92E-06
BM0976.3.2_at	3.680206051	7.79E-11
Ljwgs_063138.1_at	3.680496361	6.28E-05
Ljwgs_021082.3_s_at	3.681833983	1.42E-08
Ljwgs_067857.1_at	3.683604458	2.99E-08
TM1034.10.1_at	3.68706923	5.57E-11
TM1237.5.1_at	3.688763596	3.34E-08
chr1.CM0760.9_at	3.691020559	1.12E-12
TM1008.17.1_at	3.691756554	8.72E-10
chr3.CM0243.0.1_at	3.692214978	6.84E-11
gi45620475_at	3.692552165	7.88E-10
TM0801.9.1_at	3.6941507	5.11E-12
chr2.TM1534.10_s_at	3.696443474	5.30E-10
chr3.CM0590.74.2_at	3.70151499	1.17E-08
chr4.CM0739.32.1_at	3.702404426	4.17E-07
Ljwgs_080540.1_at	3.702494586	0.002018037
gi45626762_at	3.705085638	1.85E-07
chr6.CM0118.12.1_s_at	3.706862609	7.02E-11
Ljwgs_038057.2_at	3.708222463	2.06E-10
Ljwgs_057413.1.1_x_at	3.70973543	1.41E-13
Ljwgs_029205.1_at	3.712183046	1.66E-05
TM0755.22_s_at	3.714689665	3.98E-09
Ljwgs_016193.1_at	3.716283245	3.12E-06
Ljwgs_023525.1_at	3.725139327	9.92E-07
chr2.CM0191.39_at	3.725987834	9.34E-09
BM0976.4_at	3.729263757	5.80E-08
Ljwgs_031303.1_at	3.737095839	1.94E-08
TM1307.9_s_at	3.740887572	0.001315876
chr4.CM0026.12_at	3.745844077	2.88E-08
gi37222543_at	3.754403217	1.46E-08
Ljwgs_040601.1_at	3.75749764	2.05E-09
chr2.CM0065.39_at	3.760031035	2.11E-12
chr1.TM0454.17_at	3.760506381	5.46E-12
gi45617497_at	3.762635237	1.69E-09
chr2.CM1150.8_at	3.763692347	1.16E-05
chr3.CM0091.34_at	3.764763071	3.76E-07
Ljwgs_018300.1_at	3.765166835	2.86E-10
gi45400483_at	3.768418072	3.51E-11
chr3.CM1468.24.2_at	3.770835791	8.43E-09
Ljwgs_016532.2_at	3.775134279	6.21E-08
Ljwgs_064987.2_at	3.78550118	1.90E-06
TM0748.2_s_at	3.794826658	4.75E-08
Ljwgs_061310.1_x_at	3.796370429	5.82E-09
Ljwgs_021003.2_s_at	3.799300017	8.53E-08
Ljwgs_023889.1_at	3.800298609	1.58E-08
Ljwgs_129987.1_at	3.800804536	3.39E-08
TM0763.13_at	3.806357035	1.99E-10
TM1006.15_at	3.808135097	4.42E-06
Ljwgs_080583.1_at	3.818104196	2.10E-09
Ljwgs_058336.1_at	3.822005845	2.91E-09
chr2.CM0250.1_at	3.822618418	6.43E-10
Ljwgs_018524.1_at	3.823319356	9.28E-07
Ljwgs_083920.1_at	3.823652116	2.79E-08
Ljwgs_053452.1_at	3.847991935	4.01E-09
Ljwgs_119275.1_s_at	3.850769362	8.18E-08
Ljwgs_021608.1_at	3.852606653	5.66E-06
TM1227.15_at	3.856334989	1.47E-10
chr1.CM0668.21_at	3.86176749	5.94E-14
chr2.TM0370.13_at	3.866833228	3.24E-08
Ljwgs_068758.1_s_at	3.867926178	5.49E-05
chr4.CM0100.25_at	3.875978597	5.12E-09
Ljwgs_030782.1_at	3.880845616	1.19E-10
gi4336433_at	3.89198559	1.40E-10
chr1.TM0371.19_at	3.892594812	7.30E-09
chr1.CM0104.32_at	3.894062081	0.000122606
Ljwgs_138374.1_at	3.900938353	6.26E-11
chr1.CM0088.68_s_at	3.905999558	0.000112197
Ljwgs_057413.1.1_at	3.911986104	1.35E-13
chr4.CM0739.20_at	3.917733337	5.05E-09
Ljwgs_039856.1_at	3.917893808	1.20E-06
Ljwgs_023894.2_at	3.930276566	1.42E-07
chr3.CM0468.3_at	3.930871801	3.53E-13
chr2.TM0889.9_at	3.934111505	1.82E-09
Ljwgs_027950.1_s_at	3.935704949	3.33E-09
gi45623136_at	3.940597055	2.83E-11
Ljwgs_017927.1_at	3.94148532	3.53E-13
chr1.TM1612.28.1_at	3.941863839	2.52E-08
chr1.CM0398.12_at	3.943447865	1.90E-10
chr5.CM0048.34_at	3.945835457	1.20E-11
Ljwgs_026479.1_at	3.946344561	1.35E-09
chr2.CM0191.60_s_at	3.946857326	1.56E-09
Ljwgs_035218.2_at	3.94708148	1.62E-10
chr4.CM0307.20_at	3.94782471	2.17E-10
chr4.CM0061.61_at	3.948904797	3.05E-12
gi45626349_at	3.950380313	3.49E-08
TC8636_at	3.954194414	1.75E-08
chr2.CM0803.14_at	3.954410891	2.79E-12
chr1.CM0410.62_s_at	3.955276668	1.56E-09
chr3.TM1463.16_at	3.955577728	8.89E-10
Ljwgs_091170.1_at	3.972007817	3.08E-08
Ljwgs_042366.1_at	3.972267216	4.53E-11
Ljwgs_129987.1_x_at	3.978909096	6.34E-10
chr2.CM0153.5.1_at	3.982383312	2.96E-07
Ljwgs_123763.1_at	3.983092642	2.95E-12
Ljwgs_028537.1_at	3.984149446	3.69E-10
Ljwgs_022153.2_s_at	3.985590967	8.39E-08
chr5.CM0911.23_at	3.987485351	1.37E-13
TM1227.5.1_at	3.989083598	3.32E-12
Ljwgs_056178.1_at	3.994297255	1.60E-07
chr2.CM0323.46_s_at	3.99763541	8.13E-15
Ljwgs_048678.1_at	3.999640904	3.08E-06
chr4.CM0500.6.1_at	4.001224503	3.29E-07
TM1765.10.1_at	4.003518681	7.93E-12
chr1.TM0240.9.1_x_at	4.006578299	2.70E-09
chr2.CM0132.7_at	4.008389161	6.32E-08
TM0572.27_at	4.017263361	1.74E-07
gi1370151_at	4.022748228	8.00E-09
Ljwgs_054776.1.1_at	4.031920927	2.61E-11
chr4.CM0126.82_at	4.034781356	2.50E-05
Ljwgs_147748.1_at	4.037313977	5.45E-05
chr1.CM0378.38_at	4.040613503	6.30E-12
chr3.CM0190.26_at	4.040658859	4.16E-10
Lj-MIR172a_s_at	4.042206218	1.48E-10
chr5.CM0299.23_at	4.044753064	9.83E-11
chr4.CM0234.38.1_at	4.045171808	1.18E-07
TC15273_at	4.045427618	2.44E-06
chr4.CM0046.48_at	4.050602494	1.15E-09
Ljwgs_027083.1_at	4.058768387	8.65E-11
chr1.CM0794.22_at	4.062212469	2.14E-09
Ljwgs_024231.2_at	4.065896986	2.38E-09
Ljwgs_010235.2_at	4.080123656	3.66E-15
Ljwgs_008899.2_at	4.087459385	1.91E-13
gi45629558_at	4.097527908	1.86E-10
Ljwgs_107956.1_at	4.106310848	5.79E-07
Ljwgs_029232.1_at	4.107438768	1.09E-08
chr6.CM0679.45_at	4.110975662	1.89E-12
Ljwgs_018926.2_at	4.114774154	3.86E-11
Ljwgs_119988.1_at	4.117324356	7.66E-10
Ljwgs_085156.1_at	4.124186603	9.27E-11
TC16474_at	4.127416289	1.04E-06
chr4.CM0079.33_s_at	4.128078909	2.14E-12
chr2.CM0002.15_at	4.128610718	0.000143944
TC11693_at	4.133044813	7.26E-14
Ljwgs_129728.2_s_at	4.134083526	8.03E-09
chr5.CM0148.50.2_at	4.135620354	3.18E-11
chr1.CM0800.27.1_at	4.136004712	2.88E-08
chr4.CM0165.11_at	4.13615296	3.17E-10
Ljwgs_066183.1_at	4.13732051	1.46E-09
Ljwgs_071261.1_s_at	4.138898007	1.57E-09
chr1.CM0248.56_at	4.144027126	1.09E-05
chr4.TM0238.1_at	4.149678649	6.81E-09
Ljwgs_006691.2_at	4.150511288	6.25E-08
Ljwgs_013156.1_at	4.1537463	5.71E-07
Ljwgs_036019.1_at	4.158243347	1.44E-09
TC12393_at	4.159205209	2.20E-14
Ljwgs_017126.2_at	4.16108564	2.86E-11
chr6.CM0679.16_at	4.162559205	6.42E-13
Ljwgs_005884.1_at	4.163861135	1.36E-11
chr4.CM0234.47_at	4.17060559	1.99E-10
Ljwgs_014231.1_at	4.177491814	3.35E-10
Ljwgs_010097.2_at	4.189279723	1.09E-06
chr1.CM0122.17_s_at	4.189449984	3.73E-08
chr1.CM0001.36_at	4.189891441	9.53E-12
chr4.CM0126.25_s_at	4.194459464	5.77E-13
Ljwgs_059664.1_at	4.195350074	2.18E-10
Ljwgs_018687.1_at	4.19539131	1.60E-07
Ljwgs_009276.2_at	4.1981564	1.73E-10
gi15189379_at	4.198569813	1.64E-11
TM1036.19_s_at	4.206083798	7.77E-10
gi45631300_at	4.20768661	1.48E-06
chr6.CM0314.31_at	4.212003347	1.46E-09
Ljwgs_041529.1_s_at	4.212824468	7.66E-10
Ljwgs_131098.1_s_at	4.217483605	5.98E-08
gi29969783_at	4.221680262	8.54E-11
chr5.CM0359.35_at	4.22464334	2.82E-11
chr5.CM1439.16_at	4.224733024	1.95E-12
Ljwgs_063392.1_at	4.23361235	3.14E-12
Ljwgs_065826.1_s_at	4.241704	4.78E-09
Ljwgs_026678.1_at	4.244492711	2.02E-06
chr2.TM0413.16_at	4.246448074	1.43E-08
gi7741462_at	4.248335684	4.47E-09
Ljwgs_115173.1_at	4.256695943	8.50E-07
Ljwgs_122088.1_s_at	4.269172181	4.51E-09
chr5.CM0953.14_at	4.26967609	3.61E-09
TM0936.1_at	4.271792705	4.66E-15
chr5.CM0657.28_at	4.275487418	2.27E-07
chr1.CM0322.6_at	4.275715834	8.15E-12
Ljwgs_078697.1_s_at	4.277319291	3.73E-12
gi29967965_at	4.281583467	1.09E-08
Ljwgs_009388.1_s_at	4.28835361	4.79E-12
Ljwgs_103607.1_at	4.291399181	1.62E-08
chr3.CM0152.8_at	4.292506171	8.87E-12
TM0950.20_at	4.295499301	2.60E-10
TC8000_at	4.298459602	1.27E-09
Ljwgs_136369.1_x_at	4.309606237	2.37E-09
Ljwgs_019621.1_at	4.316072678	8.56E-07
Ljwgs_055478.1_at	4.320390978	6.65E-13
TM0964.18_at	4.322172094	1.84E-11
chr6.CM0679.52_at	4.329287518	2.31E-06
chr3.CM0468.33_at	4.331422604	2.03E-10
Ljwgs_097647.1_at	4.335396441	2.72E-05
Ljwgs_117719.1_at	4.341637027	8.89E-10
Ljwgs_104489.2_at	4.346970434	2.10E-10
TM1614.14.1_at	4.367661753	6.15E-11
chr6.TM1540.32.1_at	4.369838548	2.53E-11
Ljwgs_140571.1_at	4.380915059	1.12E-07
Ljwgs_063917.1_at	4.38305872	1.80E-11
chr4.CM0659.4_at	4.383644482	3.14E-08
Ljwgs_143243.1_at	4.386872114	1.58E-05
TM0950.21_at	4.387278564	3.96E-12
chr4.CM0831.35.2_at	4.400444024	6.64E-09
Ljwgs_008447.1_at	4.403214801	5.77E-15
chr1.CM0544.33_s_at	4.40596277	3.58E-09
Ljwgs_118121.1_at	4.407202216	9.04E-11
Ljwgs_139300.1_s_at	4.407493626	1.29E-12
Ljwgs_041976.1.1_at	4.413395992	1.75E-07
Ljwgs_036173.1_at	4.413408245	1.50E-11
Ljwgs_047346.1_s_at	4.419453984	5.23E-07
TM0936.1.1_at	4.422014075	2.10E-11
Ljwgs_030571.1_at	4.43412216	3.41E-09
gi45618073_at	4.444626622	2.70E-09
TM1036.3_at	4.44672226	3.66E-12
gi45351344_at	4.446741359	9.98E-11
chr5.CM0344.7_at	4.449146142	4.74E-09
TM0950.4.1_at	4.452116729	2.87E-07
chr1.CM0442.35_at	4.456848568	8.89E-08
Ljwgs_108871.1_at	4.457456736	2.19E-08
Ljwgs_035691.1_at	4.459375673	3.79E-14
chr1.CM0104.32_s_at	4.45951333	4.29E-09
Ljwgs_035614.1_at	4.475132078	6.62E-09
Ljwgs_013335.1.1_at	4.476731633	1.03E-12
Ljwgs_017126.2_s_at	4.478268838	7.97E-10
Ljwgs_036620.1.1_s_at	4.479104825	5.43E-12
Ljwgs_037092.1_s_at	4.481524602	1.29E-10
chr2.CM0903.44_at	4.488126445	1.87E-12
chr1.TM1612.23_at	4.492500536	7.63E-14
TC19567_at	4.497948285	4.08E-11
chr3.CM1220.10_at	4.511462531	2.08E-10
chr6.CM0118.28.1_s_at	4.520122595	7.05E-08
chr5.CM0239.47_at	4.523121064	1.17E-07
Ljwgs_058260.2_at	4.526843589	2.64E-10
chr3.CM0590.74.1_at	4.537922525	5.54E-08
chr1.CM0192.50_at	4.539210976	2.96E-14
chr3.CM0080.52.1_at	4.540764552	1.87E-06
Ljwgs_064578.1_at	4.554106802	1.94E-12
TM0626.3_at	4.559407368	1.33E-11
Ljwgs_046041.1_at	4.560797021	2.20E-07
Ljwgs_013566.1.1_s_at	4.561739033	1.84E-09
chr4.CM0500.6_at	4.568961111	2.55E-06
chr1.TM1612.22_at	4.580758908	9.75E-16
chr1.CM0361.52_at	4.583681161	1.52E-07
Ljwgs_047870.1_at	4.599924088	1.66E-16
Ljwgs_043901.1_s_at	4.600859528	2.07E-12
chr6.CM0245.7_at	4.603170421	9.34E-08
Ljwgs_034838.1_at	4.60354152	7.10E-14
chr5.CM0096.14.1_at	4.603675315	2.22E-10
Ljwgs_089359.1.1_at	4.609336004	4.26E-10
Ljwgs_017531.1_at	4.611239205	3.79E-12
Ljwgs_019675.1_at	4.618665031	8.54E-11
chr1.CM0064.29_at	4.620588236	4.18E-15
Ljwgs_083594.1_at	4.63484822	5.66E-11
Ljwgs_013085.2_s_at	4.634972896	5.34E-09
Ljwgs_058509.1_at	4.637306414	1.86E-08
gi45623433_at	4.648499609	2.32E-09
Ljwgs_113851.1.1_at	4.654988756	7.26E-16
gi45603839_at	4.660008232	9.34E-13
chr2.CM0020.36.1_at	4.660113828	6.07E-13
chr5.TM1323.19_at	4.660165413	1.24E-11
gi29967578_at	4.664066042	1.27E-10
Ljwgs_036560.1_s_at	4.665991525	3.86E-12
chr1.TM0372.14_at	4.669158503	1.99E-11
chr6.TM0756.2_at	4.678812194	2.04E-08
chr3.TM0450.14_at	4.680448127	6.02E-10
Ljwgs_013676.1_at	4.683016645	1.41E-08
chr4.CM0399.36_at	4.691386903	7.79E-06
TM0855.24_x_at	4.695380964	1.53E-08
gi7613855_at	4.707301971	2.04E-12
Ljwgs_121648.1_at	4.707784227	9.32E-10
chr1.CM0122.57_at	4.709388262	2.33E-08
Ljwgs_020759.1_at	4.714131432	1.78E-09
TM0856.21_at	4.735976611	1.22E-13
Ljwgs_015493.2.1_at	4.737739558	2.64E-10
TC16149_at	4.739915575	6.39E-12
chr5.CM0072.6_at	4.74569484	1.57E-09
Ljwgs_019384.1_at	4.745946938	2.60E-07
Ljwgs_027093.1_s_at	4.747284251	1.50E-07
chr1.CM0315.26_at	4.749560949	1.20E-08
Ljwgs_060416.1_s_at	4.750934774	1.87E-10
Ljwgs_116565.1_s_at	4.751709613	3.83E-06
Ljwgs_052423.1_at	4.751895744	1.69E-06
chr4.CM0617.11_at	4.753696426	3.49E-13
chr3.TM1144.25.1_at	4.754947785	1.69E-11
gi45629563_at	4.75688976	2.14E-09
Ljwgs_121648.1_s_at	4.76031033	6.15E-10
Ljwgs_072227.1_s_at	4.764655441	1.73E-10
Ljwgs_119616.1_s_at	4.76894387	7.25E-16
TM0459.16.1_at	4.774751446	5.55E-12
TM0950.13_at	4.775130046	6.85E-08
chr5.CM0909.25_x_at	4.778780334	2.82E-10
Ljwgs_037651.1_at	4.779604728	0.000897168
TM0950.21.4_s_at	4.785574083	3.84E-10
TC13924_at	4.788831954	5.13E-12
chr5.CM0200.7_at	4.792376522	2.62E-08
Ljwgs_045078.1_s_at	4.794458686	1.91E-11
TC20246_at	4.798495026	3.57E-12
chr1.CM0121.10_s_at	4.805122753	4.68E-12
TM0950.4_at	4.808949533	1.15E-06
Ljwgs_045353.1_at	4.812385395	9.15E-10
Ljwgs_018243.1_at	4.824644306	1.54E-11
chr3.CM0460.22_at	4.832398762	3.21E-10
Ljwgs_019410.1_at	4.844406429	6.59E-09
CM1488.4_at	4.855513769	3.02E-12
chr4.CM0500.12_at	4.86462872	1.97E-11
Ljwgs_010070.2_s_at	4.869995908	1.83E-10
chr1.CM0009.29_at	4.872729519	5.63E-11
chr5.CM0200.56_at	4.87875039	1.38E-12
Ljwgs_146070.1_at	4.901395668	9.31E-07
chr1.CM0121.31_at	4.901912466	4.62E-11
Ljwgs_076014.1_s_at	4.90568085	8.33E-07
Ljwgs_065123.1_s_at	4.910037924	1.23E-08
Ljwgs_031026.1_at	4.921744029	2.17E-09
TM0987.10.3_at	4.937168897	4.50E-12
Ljwgs_023991.1_at	4.943143934	2.72E-05
chr5.CM0909.25_at	4.944965652	1.06E-09
chr4.CM0079.32_at	4.950240302	1.28E-09
chr5.CM0071.112_at	4.950785986	9.69E-14
TM0533.27_at	4.953576338	2.81E-14
Ljwgs_090701.1.1_s_at	4.953645084	5.57E-12
Ljwgs_018243.1_s_at	4.966155174	1.81E-13
TM1223.2_at	4.968674858	1.69E-10
Ljwgs_007379.2_at	4.971876841	1.98E-10
Ljwgs_053770.1_at	4.98016247	5.09E-06
chr4.CM0227.11.2_s_at	4.985941949	3.44E-06
TM1755.25.2_at	4.988087265	1.87E-11
Ljwgs_141270.1_s_at	4.998688532	1.27E-07
chr3.TM1419.11.1_at	4.998837914	3.94E-13
Ljwgs_058647.1_at	5.018841257	4.71E-12
chr1.CM0195.17_at	5.019680161	6.99E-11
Ljwgs_142111.1.1_at	5.022803512	1.40E-11
Ljwgs_071263.1_at	5.031698962	2.71E-09
Ljwgs_022749.1_s_at	5.035772815	3.89E-10
Ljwgs_067396.1_at	5.038994761	3.51E-11
Ljwgs_034102.1_at	5.047439048	1.02E-09
Ljwgs_034237.1_at	5.050383239	1.16E-08
chr2.CM0272.33_at	5.052147778	3.35E-12
Ljwgs_029113.1_s_at	5.062927789	4.39E-13
chr5.CM0200.129_at	5.068040365	1.16E-09
Ljwgs_083966.1_s_at	5.087410831	0.000150961
chr3.TM0730.17_at	5.091374017	4.21E-05
Ljwgs_043971.2_s_at	5.09567675	1.13E-09
chr6.CM0539.29_at	5.101396037	5.18E-10
chr1.CM0233.55_at	5.101489013	3.19E-14
chr1.TM0534.7_at	5.102646999	5.02E-05
TC9977_at	5.125605104	1.20E-13
chr1.TM0862.18.1_at	5.129873205	8.22E-08
chr3.CM0282.74_at	5.130184456	8.43E-09
chr1.TM0811.31.1_at	5.137264462	8.88E-16
chr1.CM0322.11_at	5.139668526	8.68E-10
gi45623398_at	5.141426965	1.55E-07
chr1.TM0240.9.1_at	5.143623062	1.33E-08
chr6.TM0821.13_at	5.144486307	9.75E-07
Ljwgs_106315.1_at	5.158170359	1.99E-10
chr4.CM0004.34_at	5.166085413	1.17E-12
chr4.TM1713.17_at	5.166303697	2.12E-12
Ljwgs_017892.1.1_s_at	5.168048206	2.10E-08
Ljwgs_058647.1_x_at	5.175702583	2.37E-09
Ljwgs_071131.1_s_at	5.175812228	1.09E-12
chr1.CM0544.6_at	5.181176549	2.87E-11
gi45572305_at	5.19540642	1.73E-05
TM1130.29_at	5.195668047	3.83E-13
chr1.TM0671.4_at	5.218223137	4.88E-09
Ljwgs_047090.1_at	5.230424117	6.13E-13
Ljwgs_113554.1_at	5.231185609	4.87E-13
chr3.TM1144.17_at	5.248377105	2.18E-12
chr1.CM0320.19_at	5.266618847	6.06E-09
gi45629229_at	5.267594188	2.94E-11
Ljwgs_077308.1_at	5.267652539	4.57E-10
chr4.CM0046.51_at	5.2752625	2.13E-10
gi45630097_at	5.278999618	1.03E-11
chr3.CM0468.35_at	5.280780354	3.34E-08
Ljwgs_030825.2_s_at	5.285627967	1.03E-10
Ljwgs_111419.1_at	5.287928614	3.79E-12
chr4.CM0244.83_at	5.296225122	1.29E-10
Ljwgs_012793.1_at	5.302089229	1.35E-13
chr5.CM0089.148_at	5.310049006	2.05E-06
Ljwgs_015602.1_at	5.312345976	3.12E-09
Ljwgs_142805.1_at	5.333589099	2.84E-10
Ljwgs_091889.1_at	5.335883204	4.72E-07
chr6.CM0041.35_at	5.337375858	4.58E-11
gi45622181_at	5.357152218	6.83E-13
chr1.TM1516.19.3_at	5.361489985	1.45E-09
Ljwgs_063406.1_at	5.378472507	2.76E-07
Ljwgs_053702.1_at	5.380949125	3.34E-08
chr5.CM0773.19_at	5.384531603	7.93E-12
chr2.CM0020.32_at	5.39288454	7.63E-14
Ljwgs_143243.1_x_at	5.396663525	2.32E-07
chr2.CM0249.113_at	5.411717089	3.74E-06
chr4.TM1713.12_at	5.428975285	3.67E-16
Ljwgs_104699.1_at	5.431652661	8.48E-12
TM0481.29_s_at	5.435700726	3.74E-09
chr2.CM0250.19_at	5.438201494	2.97E-11
chr6.TM0957.16_at	5.440188652	1.49E-13
TM0184.1.1_s_at	5.440203884	1.27E-09
TM1221.20_at	5.441531861	7.57E-09
Ljwgs_021309.1_at	5.444548932	1.93E-07
chr1.CM1409.36_at	5.44975966	2.16E-11
Ljwgs_041689.1_s_at	5.465382793	2.65E-12
Ljwgs_037434.1_at	5.476079125	2.11E-10
TC18092_at	5.490677375	1.33E-09
Ljwgs_015136.1_s_at	5.503838703	1.45E-10
Ljwgs_067427.1_at	5.515223451	9.04E-11
Ljwgs_079356.1_at	5.515293841	3.58E-08
gi45629710_at	5.519251403	5.25E-11
Ljwgs_017010.1_s_at	5.52453976	8.43E-07
Ljwgs_011684.1_at	5.52863288	5.20E-09
chr1.CM0147.99_at	5.532098631	1.71E-14
Ljwgs_008021.2_at	5.534958269	3.34E-11
chr5.CM0211.24_at	5.536927903	1.09E-09
chr4.CM0042.69_at	5.54681592	6.96E-16
TM0755.8_at	5.581521018	8.95E-15
gi1947045_at	5.584973205	0.00019472
chr2.CM0201.58_at	5.585985333	8.20E-13
TM1519.31_s_at	5.587305901	3.23E-10
gi22790552_at	5.599388116	8.36E-11
Ljwgs_025623.1_at	5.600963566	7.15E-11
chr1.CM0544.26_at	5.619700833	8.16E-14
Ljwgs_014570.2_at	5.633285352	2.57E-11
gi45619316_at	5.635093391	1.61E-07
Ljwgs_081858.1_at	5.657448187	8.01E-14
chr1.TM0220.8_at	5.667664201	2.62E-13
chr4.TM1334.2_s_at	5.69415702	4.86E-14
chr3.CM0726.36.1_s_at	5.69614505	1.49E-13
chr4.CM0739.17_at	5.711039221	2.31E-08
Ljwgs_116942.1_s_at	5.723261457	6.20E-10
Ljwgs_026145.1_at	5.723282526	1.01E-09
chr6.CM0437.40_at	5.724636005	4.06E-06
Ljwgs_073893.1_at	5.72762421	2.88E-09
chr4.CM0042.66_at	5.734146532	7.86E-13
Ljwgs_077597.2_at	5.757805023	4.25E-14
chr1.TM0220.12_s_at	5.759475257	2.12E-09
chr3.CM0261.28_at	5.775915605	1.59E-11
Ljwgs_137222.1_at	5.808548494	1.88E-06
TC15132_at	5.811719191	2.00E-09
Ljwgs_115919.1_at	5.8229355	1.24E-09
chr1.CM0375.9_at	5.837593415	2.20E-13
chr3.CM0116.49_at	5.848353016	3.69E-14
chr3.CM0116.63.1_s_at	5.858019057	3.65E-14
gi45617028_at	5.865166753	9.12E-17
Ljwgs_107677.3_at	5.887262407	1.22E-13
chr4.CM0831.26.2_at	5.898404463	5.88E-10
Ljwgs_031242.1_at	5.907578005	1.95E-10
Ljwgs_024352.2_at	5.910529424	4.99E-12
Ljwgs_033620.1_at	5.917187737	8.54E-11
chr3.CM0246.21_at	5.920215532	6.06E-14
Ljwgs_016689.1_at	5.920862153	4.83E-06
chr3.TM1768.12_at	5.93098791	4.10E-12
chr3.CM0152.1.1_s_at	5.951146495	7.42E-15
Ljwgs_028899.1_at	5.953690689	1.29E-11
chr5.CM0089.36_at	5.958693472	5.27E-09
Ljwgs_039633.1_s_at	5.96919975	1.34E-09
Ljwgs_034503.0.1_at	6.007534815	8.56E-11
TM0840.1.1_at	6.011546901	3.93E-07
Ljwgs_042359.1_s_at	6.033478295	1.26E-15
gi45617468_at	6.051958444	5.25E-13
chr3.CM0726.36.1_at	6.05633339	2.03E-13
chr6.CM0539.30_at	6.067316238	1.98E-13
Ljwgs_101266.1_s_at	6.07750754	4.66E-15
chr2.CM0120.58.2_at	6.087279276	8.77E-13
Ljwgs_107680.1_s_at	6.122022395	5.02E-10
TM0615.19_at	6.126452135	2.54E-11
chr3.CM0711.3.2_s_at	6.13415556	4.92E-08
chr1.CM0349.34.1_at	6.142764513	9.86E-17
gi29970656_at	6.148588809	7.51E-13
chr1.CM0295.68_at	6.148623319	1.12E-12
chr2.CM0191.73_at	6.153187191	7.28E-07
Ljwgs_106242.1_at	6.162810827	1.21E-16
TM0540.11.1_at	6.163553428	9.34E-13
chr6.CM0118.22_s_at	6.164142272	3.53E-13
Ljwgs_018893.1_at	6.17674298	3.24E-09
BM0946.17_at	6.192438596	6.07E-13
Ljwgs_015436.1_at	6.19287523	4.37E-10
TC12590_at	6.198502661	9.24E-15
Ljwgs_111594.1_at	6.201966809	7.01E-12
gi45617413_at	6.205780087	8.78E-11
Ljwgs_012092.1_at	6.222439344	4.07E-13
Ljwgs_041830.1_x_at	6.225722198	3.94E-07
chr1.TM0220.8_s_at	6.246640472	4.66E-14
TM1472.19.1_at	6.248869804	9.11E-12
Ljwgs_043263.1_at	6.25044963	2.91E-08
chr3.CM0711.26.1_at	6.270282169	1.12E-07
TC19751_at	6.282953137	8.92E-16
Ljwgs_129775.0.1_at	6.284571612	5.24E-15
Ljwgs_015164.1_at	6.302960725	1.23E-07
Ljwgs_115187.1_at	6.309577663	2.40E-10
chr2.CM0008.63.1_at	6.313670665	7.99E-15
Ljwgs_114965.1_s_at	6.314360108	8.21E-14
Ljwgs_108557.1_s_at	6.318714235	4.87E-13
chr3.CM0711.3.1_at	6.330402929	2.03E-06
Ljwgs_022317.1_at	6.331578612	1.73E-14
chr5.TM0389.9_at	6.333262412	3.93E-13
CM0355.29_at	6.358285084	3.75E-11
TM0612.45.1_at	6.36566432	7.90E-14
chr1.TM0221.10_at	6.373050429	5.82E-17
chr2.CM0373.12.2_at	6.391727213	1.99E-13
chr3.CM0726.30.2_s_at	6.402252413	6.07E-13
TC17750_at	6.413697021	8.88E-16
chr3.CM0047.65_at	6.41463202	7.01E-17
Ljwgs_077486.1_at	6.425437044	6.96E-16
chr3.CM0711.10_at	6.427094303	7.87E-09
chr2.CM0373.8_at	6.443352936	6.07E-13
TC17584_at	6.453057184	2.89E-09
chr4.CM0831.19.1_at	6.470290805	1.71E-11
chr1.CM0163.16.2_at	6.48433182	3.61E-16
gi38194465_at	6.484796539	9.19E-13
Ljwgs_119901.1_at	6.48853933	1.92E-16
Ljwgs_061608.2_at	6.488966995	3.96E-15
gi29966999_at	6.5173758	4.01E-11
Ljwgs_022269.1_at	6.527933343	7.99E-15
Ljwgs_017174.1_at	6.544137257	2.58E-08
chr2.TM1561.10_at	6.570686494	1.88E-10
chr1.CM0064.12.1_at	6.57210725	1.10E-15
Ljwgs_078423.1_at	6.579759905	5.86E-08
TM0954.20_at	6.587503493	3.74E-12
Ljwgs_033056.1_at	6.587524401	4.00E-14
chr1.CM0393.38_s_at	6.592128941	2.09E-06
TM0286.9_at	6.593218936	3.84E-10
chr2.TM1517.10.2_at	6.614951381	4.11E-13
chr3.CM0116.48_at	6.616495464	1.54E-14
Ljwgs_027662.1_at	6.624657028	1.95E-12
gi29965872_at	6.629571845	2.23E-12
Ljwgs_148302.1_at	6.633153897	9.59E-10
TM0612.45_x_at	6.641544028	9.88E-13
Ljwgs_010083.1_at	6.683621262	7.40E-09
Ljwgs_052585.1_at	6.684313098	4.31E-17
chr4.CM0044.55_at	6.698460718	1.93E-11
chr5.CM0344.7.1_s_at	6.699308156	3.51E-12
chr1.CM0295.51.2_at	6.713224349	9.91E-15
chr3.CM0711.3.2_at	6.71458169	1.17E-08
Ljwgs_078405.0.1_at	6.734184074	3.57E-17
Ljwgs_026942.1_s_at	6.780400734	3.74E-16
Ljwgs_059858.1_at	6.796849986	1.27E-07
chr2.CM0191.92_x_at	6.805116141	2.96E-14
Ljwgs_041356.1_s_at	6.813062379	1.85E-16
Ljwgs_119003.1_at	6.813273539	1.47E-17
Ljwgs_143580.1_at	6.820036439	2.47E-11
chr2.TM0377.8.1_at	6.821990553	2.92E-10
Ljwgs_011797.1_at	6.852078377	1.04E-11
gi45617468_x_at	6.88307701	7.99E-15
Ljwgs_021656.1_at	6.908295966	4.39E-11
chr2.TM0610.20_s_at	6.913294	3.06E-08
gi45623455_at	6.918849199	6.05E-15
chr2.CM0191.92_at	6.926286725	1.71E-14
TC18859_at	6.928969257	2.18E-12
Ljwgs_015816.1_at	6.94867522	1.34E-06
chr2.CM0056.64_at	6.963161232	6.96E-11
Ljwgs_056148.1_at	7.011670817	1.99E-15
TM0936.8_at	7.018631796	3.07E-16
chr5.CM0344.7_x_at	7.023944854	3.53E-13
Ljwgs_043777.1_at	7.050845019	1.79E-09
chr6.TM0821.19_at	7.053672101	1.67E-07
Ljwgs_067982.1_s_at	7.066449352	2.91E-13
Ljwgs_055800.1_s_at	7.071869731	2.06E-06
Ljwgs_018554.2_at	7.074940068	5.42E-17
Ljwgs_039721.1_at	7.082418387	1.23E-12
TC10572_at	7.093577314	4.84E-14
gi29965395_at	7.094468123	1.47E-17
Ljwgs_025080.1_at	7.104968099	4.02E-13
Ljwgs_075103.1_s_at	7.12500219	1.03E-13
Ljwgs_030815.1_at	7.151428503	2.64E-10
chr2.CM0120.58_at	7.164242515	8.48E-16
Ljwgs_030221.1.1_at	7.193472329	8.89E-17
Ljwgs_037677.1_at	7.212956476	1.15E-11
Ljwgs_009189.1_at	7.212992564	1.15E-19
Ljwgs_052659.1_s_at	7.226614174	2.65E-12
chr4.CM0073.95_at	7.23064282	2.07E-14
Ljwgs_039076.2_s_at	7.232408966	4.36E-06
Ljwgs_147876.1.1_at	7.240357831	7.92E-14
chr6.CM0420.46.1_at	7.250197733	2.72E-13
Ljwgs_028531.1_at	7.299969749	3.97E-15
TM0697.3.1_at	7.322336428	1.55E-13
chr6.CM0420.46_at	7.324438657	1.09E-13
TC16850_at	7.326211117	1.63E-17
Ljwgs_101266.1_at	7.357170057	5.29E-18
Ljwgs_075103.1_x_at	7.362372577	3.25E-16
gi45625497_at	7.364923262	3.41E-13
chr2.CM0056.59.1_at	7.374920206	1.05E-10
chr1.CM0955.20_at	7.387272939	1.29E-11
Ljwgs_022275.1_at	7.4273835	4.42E-17
chr3.CM0127.17_at	7.435879264	1.50E-07
Ljwgs_048822.1_at	7.443816103	1.95E-17
Ljwgs_045106.0.2_s_at	7.452873338	3.27E-14
Ljwgs_035003.1_at	7.454537742	1.09E-17
TM0840.7.2_at	7.460757748	1.00E-06
chr1.CM0192.30.2_s_at	7.48488467	2.22E-14
chr1.TM0989.4_at	7.498561109	1.51E-12
Ljwgs_021206.1_s_at	7.509066421	2.17E-17
Ljwgs_047665.1_at	7.522660512	6.34E-18
gi15190561_at	7.554712123	3.33E-06
Ljwgs_023854.1_at	7.576966764	1.71E-14
chr3.CM0080.7_at	7.581797111	7.67E-07
Ljwgs_020466.1_at	7.602373858	8.81E-19
Ljwgs_021656.1_s_at	7.605445784	1.61E-10
Ljwgs_014938.1_at	7.615501597	3.06E-13
TM0755.8.1_at	7.620506287	9.86E-17
Ljwgs_078116.1_s_at	7.640018971	2.03E-06
TC18152_at	7.658338849	5.55E-15
Ljwgs_058054.1.1_at	7.67286572	3.35E-19
Ljwgs_039661.1.1_s_at	7.685339022	4.99E-12
TC10035_at	7.687545363	4.24E-06
chr6.CM0539.36_at	7.694377656	1.57E-16
gi45624196_s_at	7.697024832	4.20E-13
Ljwgs_050356.1_at	7.711582649	1.58E-13
Ljwgs_072298.1_at	7.74004745	2.36E-12
Ljwgs_016013.1_at	7.789033804	7.70E-14
chr1.BM1737.16_at	7.824634795	1.04E-15
Ljwgs_106288.1_at	7.856956724	1.06E-08
TM1237.45_at	7.861905745	4.87E-13
gi29966994_at	7.872706451	2.86E-20
chr4.CM0007.38_at	7.88676848	5.66E-10
TM0964.10.1_at	7.888252561	6.48E-17
Ljwgs_038374.1_s_at	7.896356921	3.01E-15
TC16385_at	7.922016581	1.09E-17
TM1569.3_at	7.930974695	7.27E-15
chr2.TM0610.20.1_at	7.971954261	1.45E-09
Ljwgs_047385.1_at	7.978012582	1.22E-16
Ljwgs_018132.1_at	8.008831381	5.51E-18
chr1.TM0236.15_at	8.024071317	1.05E-09
Ljwgs_045420.1_at	8.032148231	4.42E-17
chr2.CM0504.29_at	8.0326276	2.58E-17
Ljwgs_022143.1_at	8.046196863	2.10E-10
Ljwgs_042024.1_at	8.075415679	2.11E-06
chr1.CM1409.39.1_at	8.078524139	6.65E-16
chr1.CM0593.40_s_at	8.079772529	4.24E-13
Ljwgs_118876.1.1_x_at	8.094493454	1.34E-15
chr3.CM0196.31_at	8.118935283	1.47E-17
TM0445.37_at	8.13410528	4.58E-11
Ljwgs_148900.1_at	8.167023332	8.18E-11
Ljwgs_027508.1_at	8.187913123	2.76E-14
Ljwgs_026427.1_at	8.193578411	0.000123141
chr1.CM0163.26_s_at	8.223536274	1.42E-11
Ljwgs_019789.1_s_at	8.256066478	2.33E-11
chr1.CM0318.2.1_at	8.258061397	1.32E-12
chr3.TM1570.8_at	8.259909339	9.31E-13
gi45631965_at	8.267160067	1.57E-10
gi45616799_at	8.272311063	1.01E-14
chr2.TM0610.9_at	8.285283523	3.15E-10
Ljwgs_018310.1_at	8.286332534	8.88E-16
gi29966245_at	8.29353428	3.99E-15
chr4.TM0421.7.1_at	8.29950406	1.13E-19
gi29966314_at	8.381157183	2.82E-15
Ljwgs_126128.1_s_at	8.395808333	2.67E-20
chr5.CM0909.26_at	8.396161963	8.27E-10
TM1680.7_at	8.409581648	1.11E-14
chr1.CM0192.45.1_at	8.466623998	6.39E-13
TM0612.45_at	8.474220225	3.57E-17
Ljwgs_027662.1_s_at	8.478025473	3.49E-17
chr1.CM0398.23.1_at	8.498164055	9.14E-10
Ljwgs_041830.1_at	8.567155251	3.86E-07
TC9239_at	8.573066524	7.64E-16
chr6.CM0314.37_at	8.681858908	7.02E-17
Ljwgs_076662.1_at	8.693511947	6.81E-18
chr4.CM0265.9_s_at	8.694286409	9.75E-16
Ljwgs_083867.1_s_at	8.745383227	4.73E-16
TC15698_at	8.745720281	4.57E-13
Ljwgs_007210.2_at	8.773252407	7.07E-07
Ljwgs_093506.1_s_at	8.794413337	1.34E-15
TM1440.7_at	8.848752893	6.51E-19
chr4.CM0337.32_at	8.860573457	1.09E-17
Ljwgs_022059.2_s_at	8.872294929	1.10E-15
Ljwgs_012757.1_at	8.906685696	1.01E-13
TM1521.20_at	8.918090453	4.97E-17
TC16386_at	8.927749269	6.51E-19
chr2.TM0610.3_at	8.946721625	5.00E-08
Ljwgs_037414.1_at	8.963340045	5.63E-07
Ljwgs_041552.1_at	8.995454889	4.50E-18
chr2.CM0904.20_at	9.004934674	1.15E-19
chr2.CM0373.6_at	9.013133614	7.73E-20
TM0954.8_at	9.040562447	1.73E-14
chr1.CM0163.1_at	9.042420873	2.34E-09
TC15034_at	9.046816169	1.16E-17
chr5.CM0344.7_s_at	9.075645875	1.48E-14
gi29970774_at	9.119702099	1.14E-19
chr2.CM0373.6.1_at	9.133239318	1.14E-19
Ljwgs_074951.1_at	9.133455434	6.82E-07
Ljwgs_027404.1_at	9.153751155	5.03E-08
Ljwgs_068410.2_s_at	9.160327772	7.12E-17
chr3.CM0127.17.1_at	9.161222298	3.72E-08
Ljwgs_021880.1_at	9.176903034	1.17E-18
Ljwgs_068749.1_at	9.193353574	2.23E-16
chr4.CM0265.9_at	9.228762297	5.28E-12
chr1.CM0147.88_at	9.231095495	7.14E-19
Ljwgs_095176.1_at	9.235113389	8.65E-20
Ljwgs_134727.1_at	9.244070497	7.28E-17
chr3.CM0253.23.2_at	9.267655021	1.47E-16
CM0300.5_at	9.303746959	1.17E-19
chr3.CM0164.13_at	9.306990349	9.65E-18
chr1.CM0318.60.1_x_at	9.312331129	1.03E-18
Ljwgs_008922.2_at	9.342174288	1.87E-19
TC15119_at	9.352293131	1.65E-18
TM1680.21_at	9.361375784	1.11E-15
Ljwgs_047946.1_at	9.411363948	1.61E-18
Ljwgs_143616.1_s_at	9.411563334	5.39E-18
gi2367430_at	9.415116181	8.13E-15
chr2.CM0545.33_s_at	9.42439562	3.30E-18
Ljwgs_073425.2_x_at	9.44235098	3.08E-18
chr2.CM0201.56.1_at	9.453725914	2.40E-25
Ljwgs_129466.1_s_at	9.48012382	6.30E-13
chr4.CM0558.48_at	9.514682427	1.12E-12
chr4.CM0173.35_at	9.536938816	8.92E-16
Ljwgs_031201.1_at	9.62308915	1.17E-20
Ljwgs_074951.1_x_at	9.625087595	3.31E-08
chr1.CM0010.40_at	9.644345393	5.71E-09
chr1.CM0318.60_at	9.660485914	9.54E-18
chr2.CM0102.46_s_at	9.712815286	4.28E-18
gi45476487_at	9.763083157	6.39E-15
chr1.CM0315.47_at	9.837731463	2.09E-17
Ljwgs_039859.2_s_at	9.842272315	4.70E-07
gi6448578_at	9.918167595	1.31E-14
Ljwgs_077307.1_at	9.94325484	2.96E-08
Ljwgs_009194.0.1_at	9.955224731	1.43E-19
chr2.CM0201.50_at	9.996191522	5.34E-19
chr3.CM0005.73_at	10.01371757	4.69E-13
Ljwgs_039859.2_x_at	10.01485671	1.42E-07
Ljwgs_098368.1_s_at	10.05769693	2.42E-18
chr4.CM0333.16_s_at	10.07739566	2.04E-10
Ljwgs_022035.1_at	10.08860882	1.52E-08
TM1515.13_at	10.0903853	1.19E-19
chr5.CM0299.24_at	10.11238166	1.86E-20
chr4.CM0617.68_at	10.12544943	7.51E-11
chr5.CM0328.45_at	10.12582839	1.26E-19
Ljwgs_031632.1_at	10.14923455	7.14E-19
chr5.CM0089.15_s_at	10.15128167	8.55E-06
gi29965296_at	10.1721745	3.71E-20
chr4.CM0179.25_at	10.18856057	8.81E-19
chr5.CM0328.44_at	10.20012226	5.44E-21
chr1.TM1444.18_at	10.21466728	1.63E-17
chr1.CM0001.73_at	10.21528778	3.94E-16
TM0374.16_at	10.24377326	2.67E-21
chr3.CM0282.7_at	10.30566603	1.14E-18
chr1.CM0318.60.1_at	10.34093579	1.76E-20
Ljwgs_039331.1_at	10.35034234	1.48E-22
TM1656.16_at	10.36417251	2.59E-16
Ljwgs_039076.1_s_at	10.38910391	1.50E-13
TM0697.3_at	10.38955508	6.12E-21
TM0374.17_s_at	10.39882259	1.54E-14
TC15034_s_at	10.40274063	1.50E-20
Ljwgs_097033.1_s_at	10.42046805	2.60E-22
chr5.TM1077.34_at	10.4552635	9.69E-14
chr5.CM0344.4_at	10.49303331	1.32E-18
chr3.CM0253.23_at	10.62674994	3.88E-20
CM0319.3_at	10.64636225	9.86E-09
chr6.CM0082.31_s_at	10.77680023	1.55E-23
chr5.CM0040.28_at	10.79304808	9.34E-18
TM0936.13_at	10.8225963	1.60E-16
Ljwgs_048453.1_s_at	11.03243323	3.25E-16
chr6.CM0082.31.1_s_at	11.03323637	7.14E-19
Ljwgs_145916.1_s_at	11.08408122	4.61E-08
chr5.CM0571.54_at	11.08595464	1.42E-19
TM0914.24_at	11.13102616	3.46E-20
Ljwgs_036797.1_s_at	11.14286057	2.15E-23
Ljwgs_007477.1.1_at	11.32733923	2.13E-24
chr3.CM0005.108_at	11.34426314	4.89E-17
Ljwgs_020387.1_s_at	11.35110361	1.51E-07
chr5.TM0090.13_at	11.41663038	1.41E-07
chr3.CM0164.13.2_at	11.43896944	1.50E-20
Ljwgs_063349.1_x_at	11.45512547	6.39E-08
gi45629563_s_at	11.4749548	8.36E-14
gi15189162_at	11.50144202	1.85E-16
gi2367417_at	11.52668454	1.00E-20
chr3.CM0152.31_at	11.61163859	1.71E-25
chr4.CM0165.53_at	11.64709648	4.79E-21
gi45631369_at	11.66105284	1.90E-21
chr1.CM0147.81_at	11.67147672	4.04E-19
TM1515.11_at	11.74337535	3.21E-23
TM0068.27.1_s_at	11.77730554	1.90E-21
chr6.CM0245.16_at	11.79101332	5.70E-25
chr4.CM0046.52_s_at	11.84843207	1.64E-16
gi9082286_at	11.88274544	8.77E-13
chr3.TM0916.11.2_at	11.92522914	4.12E-14
gi3329365_at	11.94556501	1.95E-23
Ljwgs_005472.1_at	11.98970145	3.12E-21
gi28625016_at	11.99263655	4.83E-25
TM0936.5.1_at	12.00539902	3.67E-24
Ljwgs_040887.1_s_at	12.01052461	3.49E-08
chr1.CM0163.22.2_at	12.01648524	1.36E-11
chr3.CM0005.85_at	12.08725059	7.10E-18
chr1.TM0187.10_at	12.10970047	3.01E-17
TC8216_at	12.11074596	3.42E-23
chr3.CM0005.85_x_at	12.13066364	5.14E-17
chr1.TM0240.10_at	12.20655094	2.40E-25
Ljwgs_075731.1_s_at	12.25832871	1.27E-21
Ljwgs_052006.1_s_at	12.26666471	1.94E-24
Ljwgs_035265.1_at	12.4378339	1.78E-07
chr3.CM0005.85.1_at	12.64920755	1.13E-19
TM1513.5_at	12.69442189	8.41E-15
