# Supplementary material for: Dissection of Symbiosis and Organ Development by Integrated Transcriptome Analysis of Lotus japonicus Mutant and Wild-Type Plants
Source: PLoS One. 2009 Aug 7;4(8):e6556. doi: 10.1371/journal.pone.0006556 (PMC2717213; doi:10.1371/journal.pone.0006556)
Supplement: Folder S5 — Fix-minus mutants (9.19 MB ZIP) [file pone.0006556.s013.zip › S5.FIX-MINUS MUTANTS copy/5.1.Fix_minus_Nodule_vs_Uninoclated_Root/5.1.1.Total transcript analysis/5.1.1.1/5.1.1.1.kinase.txt]

chr3.TM0365.12	99.1.3.2.1885	DR100_ARATH	ath:At4g28490	F20O9.180; leucine-rich repeat transmembrane protein kinase, putative [EC:2.7.1.37] [KO:K00870]	3.00E-34				DR100_ARATH	DNAdamage;DNArepair;Leucine-richrepeat;Repeat;Signal,DNA-damage-repair/toleration protein DRT100 precursor.	1.00E-118	GO_ID:6778	TAIR|gene:2091870 SPTR:Q9LT39 symbol:AT3G20820.1 [GO:0005515 "protein binding" evidence=ISS;NAS] [GO:0007165 "signal transduction" evidence=IC] [GO:0006952 "defense response" evidence=ISS] Pfam:PF00560 InterPro:IPR001611 InterPro:IPR007090 PRINTS:PR00019 EMBL:AB025629 EMBL:AY063922 EMBL:AY117334 SPTR:Q9LT39	7.00E-116
chr3.TM0365.12	99.1.4.1493	GO_ID:6778	ath:At4g28490	F20O9.180; leucine-rich repeat transmembrane protein kinase, putative [EC:2.7.1.37] [KO:K00870]	3.00E-34				DR100_ARATH	DNAdamage;DNArepair;Leucine-richrepeat;Repeat;Signal,DNA-damage-repair/toleration protein DRT100 precursor.	1.00E-118	GO_ID:6778	TAIR|gene:2091870 SPTR:Q9LT39 symbol:AT3G20820.1 [GO:0005515 "protein binding" evidence=ISS;NAS] [GO:0007165 "signal transduction" evidence=IC] [GO:0006952 "defense response" evidence=ISS] Pfam:PF00560 InterPro:IPR001611 InterPro:IPR007090 PRINTS:PR00019 EMBL:AB025629 EMBL:AY063922 EMBL:AY117334 SPTR:Q9LT39	7.00E-116
chr3.TM0365.12	99.1.1.97	KO:K00870	ath:At4g28490	F20O9.180; leucine-rich repeat transmembrane protein kinase, putative [EC:2.7.1.37] [KO:K00870]	3.00E-34				DR100_ARATH	DNAdamage;DNArepair;Leucine-richrepeat;Repeat;Signal,DNA-damage-repair/toleration protein DRT100 precursor.	1.00E-118	GO_ID:6778	TAIR|gene:2091870 SPTR:Q9LT39 symbol:AT3G20820.1 [GO:0005515 "protein binding" evidence=ISS;NAS] [GO:0007165 "signal transduction" evidence=IC] [GO:0006952 "defense response" evidence=ISS] Pfam:PF00560 InterPro:IPR001611 InterPro:IPR007090 PRINTS:PR00019 EMBL:AB025629 EMBL:AY063922 EMBL:AY117334 SPTR:Q9LT39	7.00E-116
Ljwgs_021471.1	3.3.10.117	BMPR1 bone morphogenetic protein receptor, type I [EC:2.7.1.37]	ath:At4g28490	F20O9.180; leucine-rich repeat transmembrane protein kinase, putative [EC:2.7.1.37] [KO:K00870]	9.00E-40				PSKR_DAUCA	ATP-binding;Glycoprotein;Kinase;Leucine-richrepeat;Membrane;Nucleotide-binding;Receptor;Repeat;Serine/threonine-proteinkinase;Signal;Transferase;Transmembrane,Phytosulfokine receptor precursor (EC 2.7.1.37) (Phytosulfokine LRR receptor kinase).	4.00E-49	GO_ID:15607	TAIR|gene:2170482 SPTR:Q9FL28 symbol:AT5G46330.1 [GO:0016301 "kinase activity" evidence=ISS] [GO:0004674 "protein serine/threonine kinase activity" evidence=ISS] [GO:0005524 "ATP binding" evidence=ISS] [GO:0006468 "protein amino acid phosphorylation" evidence=ISS] [GO:0007169 "transmembrane receptor protein tyrosine kinase signaling pathway" evidence=ISS] Pfam:PF00560 InterPro:IPR000719 InterPro:…	2.00E-52
Ljwgs_021471.1	3.2.2.1	Protein kinase [EC:2.7.1.37]	ath:At4g28490	F20O9.180; leucine-rich repeat transmembrane protein kinase, putative [EC:2.7.1.37] [KO:K00870]	9.00E-40				PSKR_DAUCA	ATP-binding;Glycoprotein;Kinase;Leucine-richrepeat;Membrane;Nucleotide-binding;Receptor;Repeat;Serine/threonine-proteinkinase;Signal;Transferase;Transmembrane,Phytosulfokine receptor precursor (EC 2.7.1.37) (Phytosulfokine LRR receptor kinase).	4.00E-49	GO_ID:15607	TAIR|gene:2170482 SPTR:Q9FL28 symbol:AT5G46330.1 [GO:0016301 "kinase activity" evidence=ISS] [GO:0004674 "protein serine/threonine kinase activity" evidence=ISS] [GO:0005524 "ATP binding" evidence=ISS] [GO:0006468 "protein amino acid phosphorylation" evidence=ISS] [GO:0007169 "transmembrane receptor protein tyrosine kinase signaling pathway" evidence=ISS] Pfam:PF00560 InterPro:IPR000719 InterPro:…	2.00E-52
Ljwgs_087674.1	3.3.10.117	BMPR1 bone morphogenetic protein receptor, type I [EC:2.7.1.37]	ath:At4g28490	F20O9.180; leucine-rich repeat transmembrane protein kinase, putative [EC:2.7.1.37] [KO:K00870]	1.00E-09				BRL3_ARATH	ATP-binding;Glycoprotein;Kinase;Leucine-richrepeat;Lipid-binding;Membrane;Nucleotide-binding;Receptor;Repeat;Serine/threonine-proteinkinase;Signal;Steroid-binding;Transferase;Transmembrane,Serine/threonine-protein kinase BRI1-like 3 precursor (EC 2.7.1.37) (BRASSINOSTEROID INSENSITIVE 1-like protein 3).	2.00E-20	GO_ID:41081	TAIR|gene:2092809 SPTR:Q9LJF3 symbol:AT3G13380.1 [GO:0004672 "protein kinase activity" evidence=ISS] [GO:0005515 "protein binding" evidence=ISS] Pfam:PF00560 InterPro:IPR000719 InterPro:IPR008271 Prosite:PS00108 InterPro:IPR001611 InterPro:IPR007090 Prosite:PS00107 ProDom:PD000001 PROSITE:PS50011 PRINTS:PR00019 HSSP:P25147 EMBL:AP000603 EMBL:AY128280 GeneFarm:615 SPTR:Q9LJF3	8.00E-21
Ljwgs_087674.1	3.2.2.1	Protein kinase [EC:2.7.1.37]	ath:At4g28490	F20O9.180; leucine-rich repeat transmembrane protein kinase, putative [EC:2.7.1.37] [KO:K00870]	1.00E-09				BRL3_ARATH	ATP-binding;Glycoprotein;Kinase;Leucine-richrepeat;Lipid-binding;Membrane;Nucleotide-binding;Receptor;Repeat;Serine/threonine-proteinkinase;Signal;Steroid-binding;Transferase;Transmembrane,Serine/threonine-protein kinase BRI1-like 3 precursor (EC 2.7.1.37) (BRASSINOSTEROID INSENSITIVE 1-like protein 3).	2.00E-20	GO_ID:41081	TAIR|gene:2092809 SPTR:Q9LJF3 symbol:AT3G13380.1 [GO:0004672 "protein kinase activity" evidence=ISS] [GO:0005515 "protein binding" evidence=ISS] Pfam:PF00560 InterPro:IPR000719 InterPro:IPR008271 Prosite:PS00108 InterPro:IPR001611 InterPro:IPR007090 Prosite:PS00107 ProDom:PD000001 PROSITE:PS50011 PRINTS:PR00019 HSSP:P25147 EMBL:AP000603 EMBL:AY128280 GeneFarm:615 SPTR:Q9LJF3	8.00E-21
chr2.CM0545.40	1.9.4.15	E2.7.1.- [EC:2.7.1.-] [COG:COG0515 COG1493]	ath:At5g02290	T1E22.50; protein kinase, putative [EC:2.7.1.37] [KO:K00870]	9.00E-42	YJL095w	COG0515	8.00E-19	RLCK7_ARATH	ATP-binding;Hypotheticalprotein;Kinase;Nucleotide-binding;Serine/threonine-proteinkinase;Transferase,Putative serine/threonine-protein kinase RLCKVII (EC 2.7.1.37).	1.00E-51	GO_ID:53934	TAIR|gene:2050986 SPTR:O22808 symbol:AT2G33580.1 [GO:0016301 "kinase activity" evidence=ISS] InterPro:IPR000719 Pfam:PF00069 InterPro:IPR002482 Pfam:PF01476 ProDom:PD000001 PROSITE:PS50011 EMBL:AC002332 EMBL:AF370600 PIR:C84747 SPTR:O22808	4.00E-57
chr2.CM0545.40	1.7.8.19	WAAY, rfaY lipopolysaccharide core biosynthesis protein RFAY [EC:2.7.-.-] [COG:COG0515]	ath:At5g02290	T1E22.50; protein kinase, putative [EC:2.7.1.37] [KO:K00870]	9.00E-42	YJL095w	COG0515	8.00E-19	RLCK7_ARATH	ATP-binding;Hypotheticalprotein;Kinase;Nucleotide-binding;Serine/threonine-proteinkinase;Transferase,Putative serine/threonine-protein kinase RLCKVII (EC 2.7.1.37).	1.00E-51	GO_ID:53934	TAIR|gene:2050986 SPTR:O22808 symbol:AT2G33580.1 [GO:0016301 "kinase activity" evidence=ISS] InterPro:IPR000719 Pfam:PF00069 InterPro:IPR002482 Pfam:PF01476 ProDom:PD000001 PROSITE:PS50011 EMBL:AC002332 EMBL:AF370600 PIR:C84747 SPTR:O22808	4.00E-57
chr2.CM0545.40	1.1.17.19	E2.7.1.- [EC:2.7.1.-] [COG:COG0515 COG1493]	ath:At5g02290	T1E22.50; protein kinase, putative [EC:2.7.1.37] [KO:K00870]	9.00E-42	YJL095w	COG0515	8.00E-19	RLCK7_ARATH	ATP-binding;Hypotheticalprotein;Kinase;Nucleotide-binding;Serine/threonine-proteinkinase;Transferase,Putative serine/threonine-protein kinase RLCKVII (EC 2.7.1.37).	1.00E-51	GO_ID:53934	TAIR|gene:2050986 SPTR:O22808 symbol:AT2G33580.1 [GO:0016301 "kinase activity" evidence=ISS] InterPro:IPR000719 Pfam:PF00069 InterPro:IPR002482 Pfam:PF01476 ProDom:PD000001 PROSITE:PS50011 EMBL:AC002332 EMBL:AF370600 PIR:C84747 SPTR:O22808	4.00E-57
chr2.CM0545.40	3.3.10.117	BMPR1 bone morphogenetic protein receptor, type I [EC:2.7.1.37]	ath:At5g02290	T1E22.50; protein kinase, putative [EC:2.7.1.37] [KO:K00870]	9.00E-42	YJL095w	COG0515	8.00E-19	RLCK7_ARATH	ATP-binding;Hypotheticalprotein;Kinase;Nucleotide-binding;Serine/threonine-proteinkinase;Transferase,Putative serine/threonine-protein kinase RLCKVII (EC 2.7.1.37).	1.00E-51	GO_ID:53934	TAIR|gene:2050986 SPTR:O22808 symbol:AT2G33580.1 [GO:0016301 "kinase activity" evidence=ISS] InterPro:IPR000719 Pfam:PF00069 InterPro:IPR002482 Pfam:PF01476 ProDom:PD000001 PROSITE:PS50011 EMBL:AC002332 EMBL:AF370600 PIR:C84747 SPTR:O22808	4.00E-57
chr2.CM0545.40	1.11.16.8	E2.7.1.- [EC:2.7.1.-] [COG:COG0515 COG1493]	ath:At5g02290	T1E22.50; protein kinase, putative [EC:2.7.1.37] [KO:K00870]	9.00E-42	YJL095w	COG0515	8.00E-19	RLCK7_ARATH	ATP-binding;Hypotheticalprotein;Kinase;Nucleotide-binding;Serine/threonine-proteinkinase;Transferase,Putative serine/threonine-protein kinase RLCKVII (EC 2.7.1.37).	1.00E-51	GO_ID:53934	TAIR|gene:2050986 SPTR:O22808 symbol:AT2G33580.1 [GO:0016301 "kinase activity" evidence=ISS] InterPro:IPR000719 Pfam:PF00069 InterPro:IPR002482 Pfam:PF01476 ProDom:PD000001 PROSITE:PS50011 EMBL:AC002332 EMBL:AF370600 PIR:C84747 SPTR:O22808	4.00E-57
chr2.CM0545.40	4.2.4	Cell cycle [CLASS:04110] [PATH:hsa04110] [COG:COG0515]	ath:At5g02290	T1E22.50; protein kinase, putative [EC:2.7.1.37] [KO:K00870]	9.00E-42	YJL095w	COG0515	8.00E-19	RLCK7_ARATH	ATP-binding;Hypotheticalprotein;Kinase;Nucleotide-binding;Serine/threonine-proteinkinase;Transferase,Putative serine/threonine-protein kinase RLCKVII (EC 2.7.1.37).	1.00E-51	GO_ID:53934	TAIR|gene:2050986 SPTR:O22808 symbol:AT2G33580.1 [GO:0016301 "kinase activity" evidence=ISS] InterPro:IPR000719 Pfam:PF00069 InterPro:IPR002482 Pfam:PF01476 ProDom:PD000001 PROSITE:PS50011 EMBL:AC002332 EMBL:AF370600 PIR:C84747 SPTR:O22808	4.00E-57
chr2.CM0545.40	3.2.2.1	Protein kinase [EC:2.7.1.37]	ath:At5g02290	T1E22.50; protein kinase, putative [EC:2.7.1.37] [KO:K00870]	9.00E-42	YJL095w	COG0515	8.00E-19	RLCK7_ARATH	ATP-binding;Hypotheticalprotein;Kinase;Nucleotide-binding;Serine/threonine-proteinkinase;Transferase,Putative serine/threonine-protein kinase RLCKVII (EC 2.7.1.37).	1.00E-51	GO_ID:53934	TAIR|gene:2050986 SPTR:O22808 symbol:AT2G33580.1 [GO:0016301 "kinase activity" evidence=ISS] InterPro:IPR000719 Pfam:PF00069 InterPro:IPR002482 Pfam:PF01476 ProDom:PD000001 PROSITE:PS50011 EMBL:AC002332 EMBL:AF370600 PIR:C84747 SPTR:O22808	4.00E-57
Ljwgs_023731.1	99.1.3.2.1885	DR100_ARATH	ath:At4g28490	F20O9.180; leucine-rich repeat transmembrane protein kinase, putative [EC:2.7.1.37] [KO:K00870]	5.00E-18				DR100_ARATH	DNAdamage;DNArepair;Leucine-richrepeat;Repeat;Signal,DNA-damage-repair/toleration protein DRT100 precursor.	6.00E-57	GO_ID:6778	TAIR|gene:2091870 SPTR:Q9LT39 symbol:AT3G20820.1 [GO:0005515 "protein binding" evidence=ISS;NAS] [GO:0007165 "signal transduction" evidence=IC] [GO:0006952 "defense response" evidence=ISS] Pfam:PF00560 InterPro:IPR001611 InterPro:IPR007090 PRINTS:PR00019 EMBL:AB025629 EMBL:AY063922 EMBL:AY117334 SPTR:Q9LT39	4.00E-72
Ljwgs_023731.1	99.1.4.1493	GO_ID:6778	ath:At4g28490	F20O9.180; leucine-rich repeat transmembrane protein kinase, putative [EC:2.7.1.37] [KO:K00870]	5.00E-18				DR100_ARATH	DNAdamage;DNArepair;Leucine-richrepeat;Repeat;Signal,DNA-damage-repair/toleration protein DRT100 precursor.	6.00E-57	GO_ID:6778	TAIR|gene:2091870 SPTR:Q9LT39 symbol:AT3G20820.1 [GO:0005515 "protein binding" evidence=ISS;NAS] [GO:0007165 "signal transduction" evidence=IC] [GO:0006952 "defense response" evidence=ISS] Pfam:PF00560 InterPro:IPR001611 InterPro:IPR007090 PRINTS:PR00019 EMBL:AB025629 EMBL:AY063922 EMBL:AY117334 SPTR:Q9LT39	4.00E-72
Ljwgs_023731.1	99.1.1.97	KO:K00870	ath:At4g28490	F20O9.180; leucine-rich repeat transmembrane protein kinase, putative [EC:2.7.1.37] [KO:K00870]	5.00E-18				DR100_ARATH	DNAdamage;DNArepair;Leucine-richrepeat;Repeat;Signal,DNA-damage-repair/toleration protein DRT100 precursor.	6.00E-57	GO_ID:6778	TAIR|gene:2091870 SPTR:Q9LT39 symbol:AT3G20820.1 [GO:0005515 "protein binding" evidence=ISS;NAS] [GO:0007165 "signal transduction" evidence=IC] [GO:0006952 "defense response" evidence=ISS] Pfam:PF00560 InterPro:IPR001611 InterPro:IPR007090 PRINTS:PR00019 EMBL:AB025629 EMBL:AY063922 EMBL:AY117334 SPTR:Q9LT39	4.00E-72
Ljwgs_060964.1	3.3.10.117	BMPR1 bone morphogenetic protein receptor, type I [EC:2.7.1.37]	ath:At5g02290	T1E22.50; protein kinase, putative [EC:2.7.1.37] [KO:K00870]	7.00E-11				BAK1_ARATH	ATP-binding;Glycoprotein;Kinase;Leucine-richrepeat;Membrane;Nucleotide-binding;Phosphorylation;Repeat;Serine/threonine-proteinkinase;Signal;Transferase;Transmembrane,BRASSINOSTEROID INSENSITIVE 1-associated receptor kinase 1 precursor (EC 2.7.1.37) (BRI1-associated receptor kinase 1) (Somatic embryogenesis receptor-like kinase 3).	3.00E-35	GO_ID:52482	TAIR|gene:2160643 SPTR:Q8W4S5 symbol:AT5G63710.1 [GO:0008372 "cellular component unknown" evidence=ND] [GO:0004674 "protein serine/threonine kinase activity" evidence=ISS] [GO:0005524 "ATP binding" evidence=ISS] [GO:0006468 "protein amino acid phosphorylation" evidence=ISS] [GO:0007169 "transmembrane receptor protein tyrosine kinase signaling pathway" evidence=ISS] Pfam:PF00560 InterPro:IPR000719…	7.00E-66
Ljwgs_060964.1	3.2.2.1	Protein kinase [EC:2.7.1.37]	ath:At5g02290	T1E22.50; protein kinase, putative [EC:2.7.1.37] [KO:K00870]	7.00E-11				BAK1_ARATH	ATP-binding;Glycoprotein;Kinase;Leucine-richrepeat;Membrane;Nucleotide-binding;Phosphorylation;Repeat;Serine/threonine-proteinkinase;Signal;Transferase;Transmembrane,BRASSINOSTEROID INSENSITIVE 1-associated receptor kinase 1 precursor (EC 2.7.1.37) (BRI1-associated receptor kinase 1) (Somatic embryogenesis receptor-like kinase 3).	3.00E-35	GO_ID:52482	TAIR|gene:2160643 SPTR:Q8W4S5 symbol:AT5G63710.1 [GO:0008372 "cellular component unknown" evidence=ND] [GO:0004674 "protein serine/threonine kinase activity" evidence=ISS] [GO:0005524 "ATP binding" evidence=ISS] [GO:0006468 "protein amino acid phosphorylation" evidence=ISS] [GO:0007169 "transmembrane receptor protein tyrosine kinase signaling pathway" evidence=ISS] Pfam:PF00560 InterPro:IPR000719…	7.00E-66
Ljwgs_118886.1	1.9.4.15	E2.7.1.- [EC:2.7.1.-] [COG:COG0515 COG1493]	ath:At5g02290	T1E22.50; protein kinase, putative [EC:2.7.1.37] [KO:K00870]	5.00E-28	Rv2176	COG0515	2.00E-14	SRK6_BRAOE	ATP-binding;Glycoprotein;Kinase;Membrane;Nucleotide-binding;Receptor;Self-incompatibility;Serine/threonine-proteinkinase;Signal;Transferase;Transmembrane,Putative serine/threonine-protein kinase receptor precursor (EC 2.7.1.37) (S-receptor kinase) (SRK).	4.00E-57	GO_ID:30110	TAIR|gene:2121675 SPTR:Q8GYA4 symbol:AT4G23180.1 [GO:0016301 "kinase activity" evidence=ISS] InterPro:IPR000719 InterPro:IPR008271 Pfam:PF00069 Prosite:PS00108 InterPro:IPR002902 Prosite:PS00107 Pfam:PF01657 ProDom:PD000001 PROSITE:PS50011 HSSP:P00523 EMBL:AK117765 EMBL:BT005954 SPTR:Q8GYA4	1.00E-71
Ljwgs_118886.1	1.7.8.19	WAAY, rfaY lipopolysaccharide core biosynthesis protein RFAY [EC:2.7.-.-] [COG:COG0515]	ath:At5g02290	T1E22.50; protein kinase, putative [EC:2.7.1.37] [KO:K00870]	5.00E-28	Rv2176	COG0515	2.00E-14	SRK6_BRAOE	ATP-binding;Glycoprotein;Kinase;Membrane;Nucleotide-binding;Receptor;Self-incompatibility;Serine/threonine-proteinkinase;Signal;Transferase;Transmembrane,Putative serine/threonine-protein kinase receptor precursor (EC 2.7.1.37) (S-receptor kinase) (SRK).	4.00E-57	GO_ID:30110	TAIR|gene:2121675 SPTR:Q8GYA4 symbol:AT4G23180.1 [GO:0016301 "kinase activity" evidence=ISS] InterPro:IPR000719 InterPro:IPR008271 Pfam:PF00069 Prosite:PS00108 InterPro:IPR002902 Prosite:PS00107 Pfam:PF01657 ProDom:PD000001 PROSITE:PS50011 HSSP:P00523 EMBL:AK117765 EMBL:BT005954 SPTR:Q8GYA4	1.00E-71
Ljwgs_118886.1	1.1.17.19	E2.7.1.- [EC:2.7.1.-] [COG:COG0515 COG1493]	ath:At5g02290	T1E22.50; protein kinase, putative [EC:2.7.1.37] [KO:K00870]	5.00E-28	Rv2176	COG0515	2.00E-14	SRK6_BRAOE	ATP-binding;Glycoprotein;Kinase;Membrane;Nucleotide-binding;Receptor;Self-incompatibility;Serine/threonine-proteinkinase;Signal;Transferase;Transmembrane,Putative serine/threonine-protein kinase receptor precursor (EC 2.7.1.37) (S-receptor kinase) (SRK).	4.00E-57	GO_ID:30110	TAIR|gene:2121675 SPTR:Q8GYA4 symbol:AT4G23180.1 [GO:0016301 "kinase activity" evidence=ISS] InterPro:IPR000719 InterPro:IPR008271 Pfam:PF00069 Prosite:PS00108 InterPro:IPR002902 Prosite:PS00107 Pfam:PF01657 ProDom:PD000001 PROSITE:PS50011 HSSP:P00523 EMBL:AK117765 EMBL:BT005954 SPTR:Q8GYA4	1.00E-71
Ljwgs_118886.1	3.3.10.117	BMPR1 bone morphogenetic protein receptor, type I [EC:2.7.1.37]	ath:At5g02290	T1E22.50; protein kinase, putative [EC:2.7.1.37] [KO:K00870]	5.00E-28	Rv2176	COG0515	2.00E-14	SRK6_BRAOE	ATP-binding;Glycoprotein;Kinase;Membrane;Nucleotide-binding;Receptor;Self-incompatibility;Serine/threonine-proteinkinase;Signal;Transferase;Transmembrane,Putative serine/threonine-protein kinase receptor precursor (EC 2.7.1.37) (S-receptor kinase) (SRK).	4.00E-57	GO_ID:30110	TAIR|gene:2121675 SPTR:Q8GYA4 symbol:AT4G23180.1 [GO:0016301 "kinase activity" evidence=ISS] InterPro:IPR000719 InterPro:IPR008271 Pfam:PF00069 Prosite:PS00108 InterPro:IPR002902 Prosite:PS00107 Pfam:PF01657 ProDom:PD000001 PROSITE:PS50011 HSSP:P00523 EMBL:AK117765 EMBL:BT005954 SPTR:Q8GYA4	1.00E-71
Ljwgs_118886.1	1.11.16.8	E2.7.1.- [EC:2.7.1.-] [COG:COG0515 COG1493]	ath:At5g02290	T1E22.50; protein kinase, putative [EC:2.7.1.37] [KO:K00870]	5.00E-28	Rv2176	COG0515	2.00E-14	SRK6_BRAOE	ATP-binding;Glycoprotein;Kinase;Membrane;Nucleotide-binding;Receptor;Self-incompatibility;Serine/threonine-proteinkinase;Signal;Transferase;Transmembrane,Putative serine/threonine-protein kinase receptor precursor (EC 2.7.1.37) (S-receptor kinase) (SRK).	4.00E-57	GO_ID:30110	TAIR|gene:2121675 SPTR:Q8GYA4 symbol:AT4G23180.1 [GO:0016301 "kinase activity" evidence=ISS] InterPro:IPR000719 InterPro:IPR008271 Pfam:PF00069 Prosite:PS00108 InterPro:IPR002902 Prosite:PS00107 Pfam:PF01657 ProDom:PD000001 PROSITE:PS50011 HSSP:P00523 EMBL:AK117765 EMBL:BT005954 SPTR:Q8GYA4	1.00E-71
Ljwgs_118886.1	4.2.4	Cell cycle [CLASS:04110] [PATH:hsa04110] [COG:COG0515]	ath:At5g02290	T1E22.50; protein kinase, putative [EC:2.7.1.37] [KO:K00870]	5.00E-28	Rv2176	COG0515	2.00E-14	SRK6_BRAOE	ATP-binding;Glycoprotein;Kinase;Membrane;Nucleotide-binding;Receptor;Self-incompatibility;Serine/threonine-proteinkinase;Signal;Transferase;Transmembrane,Putative serine/threonine-protein kinase receptor precursor (EC 2.7.1.37) (S-receptor kinase) (SRK).	4.00E-57	GO_ID:30110	TAIR|gene:2121675 SPTR:Q8GYA4 symbol:AT4G23180.1 [GO:0016301 "kinase activity" evidence=ISS] InterPro:IPR000719 InterPro:IPR008271 Pfam:PF00069 Prosite:PS00108 InterPro:IPR002902 Prosite:PS00107 Pfam:PF01657 ProDom:PD000001 PROSITE:PS50011 HSSP:P00523 EMBL:AK117765 EMBL:BT005954 SPTR:Q8GYA4	1.00E-71
Ljwgs_118886.1	3.2.2.1	Protein kinase [EC:2.7.1.37]	ath:At5g02290	T1E22.50; protein kinase, putative [EC:2.7.1.37] [KO:K00870]	5.00E-28	Rv2176	COG0515	2.00E-14	SRK6_BRAOE	ATP-binding;Glycoprotein;Kinase;Membrane;Nucleotide-binding;Receptor;Self-incompatibility;Serine/threonine-proteinkinase;Signal;Transferase;Transmembrane,Putative serine/threonine-protein kinase receptor precursor (EC 2.7.1.37) (S-receptor kinase) (SRK).	4.00E-57	GO_ID:30110	TAIR|gene:2121675 SPTR:Q8GYA4 symbol:AT4G23180.1 [GO:0016301 "kinase activity" evidence=ISS] InterPro:IPR000719 InterPro:IPR008271 Pfam:PF00069 Prosite:PS00108 InterPro:IPR002902 Prosite:PS00107 Pfam:PF01657 ProDom:PD000001 PROSITE:PS50011 HSSP:P00523 EMBL:AK117765 EMBL:BT005954 SPTR:Q8GYA4	1.00E-71
Ljwgs_044226.1	1.9.4.15	E2.7.1.- [EC:2.7.1.-] [COG:COG0515 COG1493]	ath:At4g28490	F20O9.180; leucine-rich repeat transmembrane protein kinase, putative [EC:2.7.1.37] [KO:K00870]	2.00E-21	YOL113w	COG0515	5.00E-09	BAK1_ARATH	ATP-binding;Glycoprotein;Kinase;Leucine-richrepeat;Membrane;Nucleotide-binding;Phosphorylation;Repeat;Serine/threonine-proteinkinase;Signal;Transferase;Transmembrane,BRASSINOSTEROID INSENSITIVE 1-associated receptor kinase 1 precursor (EC 2.7.1.37) (BRI1-associated receptor kinase 1) (Somatic embryogenesis receptor-like kinase 3).	3.00E-30	GO_ID:34125	TAIR|gene:2161307 SPTR:Q9LVM0 symbol:AT5G58300.1 [GO:0016301 "kinase activity" evidence=ISS] [GO:0004674 "protein serine/threonine kinase activity" evidence=ISS] [GO:0005524 "ATP binding" evidence=ISS] [GO:0006468 "protein amino acid phosphorylation" evidence=ISS] [GO:0007169 "transmembrane receptor protein tyrosine kinase signaling pathway" evidence=ISS] Pfam:PF00560 InterPro:IPR000719 Pfam:PF00…	9.00E-70
Ljwgs_044226.1	1.7.8.19	WAAY, rfaY lipopolysaccharide core biosynthesis protein RFAY [EC:2.7.-.-] [COG:COG0515]	ath:At4g28490	F20O9.180; leucine-rich repeat transmembrane protein kinase, putative [EC:2.7.1.37] [KO:K00870]	2.00E-21	YOL113w	COG0515	5.00E-09	BAK1_ARATH	ATP-binding;Glycoprotein;Kinase;Leucine-richrepeat;Membrane;Nucleotide-binding;Phosphorylation;Repeat;Serine/threonine-proteinkinase;Signal;Transferase;Transmembrane,BRASSINOSTEROID INSENSITIVE 1-associated receptor kinase 1 precursor (EC 2.7.1.37) (BRI1-associated receptor kinase 1) (Somatic embryogenesis receptor-like kinase 3).	3.00E-30	GO_ID:34125	TAIR|gene:2161307 SPTR:Q9LVM0 symbol:AT5G58300.1 [GO:0016301 "kinase activity" evidence=ISS] [GO:0004674 "protein serine/threonine kinase activity" evidence=ISS] [GO:0005524 "ATP binding" evidence=ISS] [GO:0006468 "protein amino acid phosphorylation" evidence=ISS] [GO:0007169 "transmembrane receptor protein tyrosine kinase signaling pathway" evidence=ISS] Pfam:PF00560 InterPro:IPR000719 Pfam:PF00…	9.00E-70
Ljwgs_044226.1	1.1.17.19	E2.7.1.- [EC:2.7.1.-] [COG:COG0515 COG1493]	ath:At4g28490	F20O9.180; leucine-rich repeat transmembrane protein kinase, putative [EC:2.7.1.37] [KO:K00870]	2.00E-21	YOL113w	COG0515	5.00E-09	BAK1_ARATH	ATP-binding;Glycoprotein;Kinase;Leucine-richrepeat;Membrane;Nucleotide-binding;Phosphorylation;Repeat;Serine/threonine-proteinkinase;Signal;Transferase;Transmembrane,BRASSINOSTEROID INSENSITIVE 1-associated receptor kinase 1 precursor (EC 2.7.1.37) (BRI1-associated receptor kinase 1) (Somatic embryogenesis receptor-like kinase 3).	3.00E-30	GO_ID:34125	TAIR|gene:2161307 SPTR:Q9LVM0 symbol:AT5G58300.1 [GO:0016301 "kinase activity" evidence=ISS] [GO:0004674 "protein serine/threonine kinase activity" evidence=ISS] [GO:0005524 "ATP binding" evidence=ISS] [GO:0006468 "protein amino acid phosphorylation" evidence=ISS] [GO:0007169 "transmembrane receptor protein tyrosine kinase signaling pathway" evidence=ISS] Pfam:PF00560 InterPro:IPR000719 Pfam:PF00…	9.00E-70
Ljwgs_044226.1	3.3.10.117	BMPR1 bone morphogenetic protein receptor, type I [EC:2.7.1.37]	ath:At4g28490	F20O9.180; leucine-rich repeat transmembrane protein kinase, putative [EC:2.7.1.37] [KO:K00870]	2.00E-21	YOL113w	COG0515	5.00E-09	BAK1_ARATH	ATP-binding;Glycoprotein;Kinase;Leucine-richrepeat;Membrane;Nucleotide-binding;Phosphorylation;Repeat;Serine/threonine-proteinkinase;Signal;Transferase;Transmembrane,BRASSINOSTEROID INSENSITIVE 1-associated receptor kinase 1 precursor (EC 2.7.1.37) (BRI1-associated receptor kinase 1) (Somatic embryogenesis receptor-like kinase 3).	3.00E-30	GO_ID:34125	TAIR|gene:2161307 SPTR:Q9LVM0 symbol:AT5G58300.1 [GO:0016301 "kinase activity" evidence=ISS] [GO:0004674 "protein serine/threonine kinase activity" evidence=ISS] [GO:0005524 "ATP binding" evidence=ISS] [GO:0006468 "protein amino acid phosphorylation" evidence=ISS] [GO:0007169 "transmembrane receptor protein tyrosine kinase signaling pathway" evidence=ISS] Pfam:PF00560 InterPro:IPR000719 Pfam:PF00…	9.00E-70
Ljwgs_044226.1	1.11.16.8	E2.7.1.- [EC:2.7.1.-] [COG:COG0515 COG1493]	ath:At4g28490	F20O9.180; leucine-rich repeat transmembrane protein kinase, putative [EC:2.7.1.37] [KO:K00870]	2.00E-21	YOL113w	COG0515	5.00E-09	BAK1_ARATH	ATP-binding;Glycoprotein;Kinase;Leucine-richrepeat;Membrane;Nucleotide-binding;Phosphorylation;Repeat;Serine/threonine-proteinkinase;Signal;Transferase;Transmembrane,BRASSINOSTEROID INSENSITIVE 1-associated receptor kinase 1 precursor (EC 2.7.1.37) (BRI1-associated receptor kinase 1) (Somatic embryogenesis receptor-like kinase 3).	3.00E-30	GO_ID:34125	TAIR|gene:2161307 SPTR:Q9LVM0 symbol:AT5G58300.1 [GO:0016301 "kinase activity" evidence=ISS] [GO:0004674 "protein serine/threonine kinase activity" evidence=ISS] [GO:0005524 "ATP binding" evidence=ISS] [GO:0006468 "protein amino acid phosphorylation" evidence=ISS] [GO:0007169 "transmembrane receptor protein tyrosine kinase signaling pathway" evidence=ISS] Pfam:PF00560 InterPro:IPR000719 Pfam:PF00…	9.00E-70
Ljwgs_044226.1	4.2.4	Cell cycle [CLASS:04110] [PATH:hsa04110] [COG:COG0515]	ath:At4g28490	F20O9.180; leucine-rich repeat transmembrane protein kinase, putative [EC:2.7.1.37] [KO:K00870]	2.00E-21	YOL113w	COG0515	5.00E-09	BAK1_ARATH	ATP-binding;Glycoprotein;Kinase;Leucine-richrepeat;Membrane;Nucleotide-binding;Phosphorylation;Repeat;Serine/threonine-proteinkinase;Signal;Transferase;Transmembrane,BRASSINOSTEROID INSENSITIVE 1-associated receptor kinase 1 precursor (EC 2.7.1.37) (BRI1-associated receptor kinase 1) (Somatic embryogenesis receptor-like kinase 3).	3.00E-30	GO_ID:34125	TAIR|gene:2161307 SPTR:Q9LVM0 symbol:AT5G58300.1 [GO:0016301 "kinase activity" evidence=ISS] [GO:0004674 "protein serine/threonine kinase activity" evidence=ISS] [GO:0005524 "ATP binding" evidence=ISS] [GO:0006468 "protein amino acid phosphorylation" evidence=ISS] [GO:0007169 "transmembrane receptor protein tyrosine kinase signaling pathway" evidence=ISS] Pfam:PF00560 InterPro:IPR000719 Pfam:PF00…	9.00E-70
Ljwgs_044226.1	3.2.2.1	Protein kinase [EC:2.7.1.37]	ath:At4g28490	F20O9.180; leucine-rich repeat transmembrane protein kinase, putative [EC:2.7.1.37] [KO:K00870]	2.00E-21	YOL113w	COG0515	5.00E-09	BAK1_ARATH	ATP-binding;Glycoprotein;Kinase;Leucine-richrepeat;Membrane;Nucleotide-binding;Phosphorylation;Repeat;Serine/threonine-proteinkinase;Signal;Transferase;Transmembrane,BRASSINOSTEROID INSENSITIVE 1-associated receptor kinase 1 precursor (EC 2.7.1.37) (BRI1-associated receptor kinase 1) (Somatic embryogenesis receptor-like kinase 3).	3.00E-30	GO_ID:34125	TAIR|gene:2161307 SPTR:Q9LVM0 symbol:AT5G58300.1 [GO:0016301 "kinase activity" evidence=ISS] [GO:0004674 "protein serine/threonine kinase activity" evidence=ISS] [GO:0005524 "ATP binding" evidence=ISS] [GO:0006468 "protein amino acid phosphorylation" evidence=ISS] [GO:0007169 "transmembrane receptor protein tyrosine kinase signaling pathway" evidence=ISS] Pfam:PF00560 InterPro:IPR000719 Pfam:PF00…	9.00E-70
gi37651075	1.9.4.15	E2.7.1.- [EC:2.7.1.-] [COG:COG0515 COG1493]	ath:At5g02290	T1E22.50; protein kinase, putative [EC:2.7.1.37] [KO:K00870]	7.00E-29	YPL203w	COG0515	8.00E-11	EXS_ARATH	ATP-binding;Kinase;Leucine-richrepeat;Meiosis;Membrane;Nucleotide-binding;Phosphorylation;Receptor;Repeat;Serine/threonine-proteinkinase;Signal;Transferase;Transmembrane,Leucine-rich repeat receptor protein kinase EXS precursor (EC 2.7.1.37) (Extra sporogenous cells protein) (EXCESS MICROSPOROCYTES1 protein).	1.00E-31	GO_ID:53934	TAIR|gene:2050986 SPTR:O22808 symbol:AT2G33580.1 [GO:0016301 "kinase activity" evidence=ISS] InterPro:IPR000719 Pfam:PF00069 InterPro:IPR002482 Pfam:PF01476 ProDom:PD000001 PROSITE:PS50011 EMBL:AC002332 EMBL:AF370600 PIR:C84747 SPTR:O22808	7.00E-66
gi37651075	1.7.8.19	WAAY, rfaY lipopolysaccharide core biosynthesis protein RFAY [EC:2.7.-.-] [COG:COG0515]	ath:At5g02290	T1E22.50; protein kinase, putative [EC:2.7.1.37] [KO:K00870]	7.00E-29	YPL203w	COG0515	8.00E-11	EXS_ARATH	ATP-binding;Kinase;Leucine-richrepeat;Meiosis;Membrane;Nucleotide-binding;Phosphorylation;Receptor;Repeat;Serine/threonine-proteinkinase;Signal;Transferase;Transmembrane,Leucine-rich repeat receptor protein kinase EXS precursor (EC 2.7.1.37) (Extra sporogenous cells protein) (EXCESS MICROSPOROCYTES1 protein).	1.00E-31	GO_ID:53934	TAIR|gene:2050986 SPTR:O22808 symbol:AT2G33580.1 [GO:0016301 "kinase activity" evidence=ISS] InterPro:IPR000719 Pfam:PF00069 InterPro:IPR002482 Pfam:PF01476 ProDom:PD000001 PROSITE:PS50011 EMBL:AC002332 EMBL:AF370600 PIR:C84747 SPTR:O22808	7.00E-66
gi37651075	1.1.17.19	E2.7.1.- [EC:2.7.1.-] [COG:COG0515 COG1493]	ath:At5g02290	T1E22.50; protein kinase, putative [EC:2.7.1.37] [KO:K00870]	7.00E-29	YPL203w	COG0515	8.00E-11	EXS_ARATH	ATP-binding;Kinase;Leucine-richrepeat;Meiosis;Membrane;Nucleotide-binding;Phosphorylation;Receptor;Repeat;Serine/threonine-proteinkinase;Signal;Transferase;Transmembrane,Leucine-rich repeat receptor protein kinase EXS precursor (EC 2.7.1.37) (Extra sporogenous cells protein) (EXCESS MICROSPOROCYTES1 protein).	1.00E-31	GO_ID:53934	TAIR|gene:2050986 SPTR:O22808 symbol:AT2G33580.1 [GO:0016301 "kinase activity" evidence=ISS] InterPro:IPR000719 Pfam:PF00069 InterPro:IPR002482 Pfam:PF01476 ProDom:PD000001 PROSITE:PS50011 EMBL:AC002332 EMBL:AF370600 PIR:C84747 SPTR:O22808	7.00E-66
gi37651075	3.3.10.117	BMPR1 bone morphogenetic protein receptor, type I [EC:2.7.1.37]	ath:At5g02290	T1E22.50; protein kinase, putative [EC:2.7.1.37] [KO:K00870]	7.00E-29	YPL203w	COG0515	8.00E-11	EXS_ARATH	ATP-binding;Kinase;Leucine-richrepeat;Meiosis;Membrane;Nucleotide-binding;Phosphorylation;Receptor;Repeat;Serine/threonine-proteinkinase;Signal;Transferase;Transmembrane,Leucine-rich repeat receptor protein kinase EXS precursor (EC 2.7.1.37) (Extra sporogenous cells protein) (EXCESS MICROSPOROCYTES1 protein).	1.00E-31	GO_ID:53934	TAIR|gene:2050986 SPTR:O22808 symbol:AT2G33580.1 [GO:0016301 "kinase activity" evidence=ISS] InterPro:IPR000719 Pfam:PF00069 InterPro:IPR002482 Pfam:PF01476 ProDom:PD000001 PROSITE:PS50011 EMBL:AC002332 EMBL:AF370600 PIR:C84747 SPTR:O22808	7.00E-66
gi37651075	1.11.16.8	E2.7.1.- [EC:2.7.1.-] [COG:COG0515 COG1493]	ath:At5g02290	T1E22.50; protein kinase, putative [EC:2.7.1.37] [KO:K00870]	7.00E-29	YPL203w	COG0515	8.00E-11	EXS_ARATH	ATP-binding;Kinase;Leucine-richrepeat;Meiosis;Membrane;Nucleotide-binding;Phosphorylation;Receptor;Repeat;Serine/threonine-proteinkinase;Signal;Transferase;Transmembrane,Leucine-rich repeat receptor protein kinase EXS precursor (EC 2.7.1.37) (Extra sporogenous cells protein) (EXCESS MICROSPOROCYTES1 protein).	1.00E-31	GO_ID:53934	TAIR|gene:2050986 SPTR:O22808 symbol:AT2G33580.1 [GO:0016301 "kinase activity" evidence=ISS] InterPro:IPR000719 Pfam:PF00069 InterPro:IPR002482 Pfam:PF01476 ProDom:PD000001 PROSITE:PS50011 EMBL:AC002332 EMBL:AF370600 PIR:C84747 SPTR:O22808	7.00E-66
gi37651075	4.2.4	Cell cycle [CLASS:04110] [PATH:hsa04110] [COG:COG0515]	ath:At5g02290	T1E22.50; protein kinase, putative [EC:2.7.1.37] [KO:K00870]	7.00E-29	YPL203w	COG0515	8.00E-11	EXS_ARATH	ATP-binding;Kinase;Leucine-richrepeat;Meiosis;Membrane;Nucleotide-binding;Phosphorylation;Receptor;Repeat;Serine/threonine-proteinkinase;Signal;Transferase;Transmembrane,Leucine-rich repeat receptor protein kinase EXS precursor (EC 2.7.1.37) (Extra sporogenous cells protein) (EXCESS MICROSPOROCYTES1 protein).	1.00E-31	GO_ID:53934	TAIR|gene:2050986 SPTR:O22808 symbol:AT2G33580.1 [GO:0016301 "kinase activity" evidence=ISS] InterPro:IPR000719 Pfam:PF00069 InterPro:IPR002482 Pfam:PF01476 ProDom:PD000001 PROSITE:PS50011 EMBL:AC002332 EMBL:AF370600 PIR:C84747 SPTR:O22808	7.00E-66
gi37651075	3.2.2.1	Protein kinase [EC:2.7.1.37]	ath:At5g02290	T1E22.50; protein kinase, putative [EC:2.7.1.37] [KO:K00870]	7.00E-29	YPL203w	COG0515	8.00E-11	EXS_ARATH	ATP-binding;Kinase;Leucine-richrepeat;Meiosis;Membrane;Nucleotide-binding;Phosphorylation;Receptor;Repeat;Serine/threonine-proteinkinase;Signal;Transferase;Transmembrane,Leucine-rich repeat receptor protein kinase EXS precursor (EC 2.7.1.37) (Extra sporogenous cells protein) (EXCESS MICROSPOROCYTES1 protein).	1.00E-31	GO_ID:53934	TAIR|gene:2050986 SPTR:O22808 symbol:AT2G33580.1 [GO:0016301 "kinase activity" evidence=ISS] InterPro:IPR000719 Pfam:PF00069 InterPro:IPR002482 Pfam:PF01476 ProDom:PD000001 PROSITE:PS50011 EMBL:AC002332 EMBL:AF370600 PIR:C84747 SPTR:O22808	7.00E-66
Ljwgs_042781.1	3.3.10.117	BMPR1 bone morphogenetic protein receptor, type I [EC:2.7.1.37]	ath:At4g28490	F20O9.180; leucine-rich repeat transmembrane protein kinase, putative [EC:2.7.1.37] [KO:K00870]	2.00E-14				EXS_ARATH	ATP-binding;Kinase;Leucine-richrepeat;Meiosis;Membrane;Nucleotide-binding;Phosphorylation;Receptor;Repeat;Serine/threonine-proteinkinase;Signal;Transferase;Transmembrane,Leucine-rich repeat receptor protein kinase EXS precursor (EC 2.7.1.37) (Extra sporogenous cells protein) (EXCESS MICROSPOROCYTES1 protein).	6.00E-26	GO_ID:34125	TAIR|gene:2161307 SPTR:Q9LVM0 symbol:AT5G58300.1 [GO:0016301 "kinase activity" evidence=ISS] [GO:0004674 "protein serine/threonine kinase activity" evidence=ISS] [GO:0005524 "ATP binding" evidence=ISS] [GO:0006468 "protein amino acid phosphorylation" evidence=ISS] [GO:0007169 "transmembrane receptor protein tyrosine kinase signaling pathway" evidence=ISS] Pfam:PF00560 InterPro:IPR000719 Pfam:PF00…	6.00E-112
Ljwgs_042781.1	3.2.2.1	Protein kinase [EC:2.7.1.37]	ath:At4g28490	F20O9.180; leucine-rich repeat transmembrane protein kinase, putative [EC:2.7.1.37] [KO:K00870]	2.00E-14				EXS_ARATH	ATP-binding;Kinase;Leucine-richrepeat;Meiosis;Membrane;Nucleotide-binding;Phosphorylation;Receptor;Repeat;Serine/threonine-proteinkinase;Signal;Transferase;Transmembrane,Leucine-rich repeat receptor protein kinase EXS precursor (EC 2.7.1.37) (Extra sporogenous cells protein) (EXCESS MICROSPOROCYTES1 protein).	6.00E-26	GO_ID:34125	TAIR|gene:2161307 SPTR:Q9LVM0 symbol:AT5G58300.1 [GO:0016301 "kinase activity" evidence=ISS] [GO:0004674 "protein serine/threonine kinase activity" evidence=ISS] [GO:0005524 "ATP binding" evidence=ISS] [GO:0006468 "protein amino acid phosphorylation" evidence=ISS] [GO:0007169 "transmembrane receptor protein tyrosine kinase signaling pathway" evidence=ISS] Pfam:PF00560 InterPro:IPR000719 Pfam:PF00…	6.00E-112
Ljwgs_101813.1	1.9.4.15	E2.7.1.- [EC:2.7.1.-] [COG:COG0515 COG1493]	ath:At5g02290	T1E22.50; protein kinase, putative [EC:2.7.1.37] [KO:K00870]	1.00E-16	PA0074	COG0515	2.00E-09	TMKL1_ARATH	Glycoprotein;Leucine-richrepeat;Membrane;Receptor;Repeat;Signal;Transmembrane,Putative kinase-like protein TMKL1 precursor.	7.00E-20	GO_ID:53217	TAIR|gene:2044912 SPTR:Q9SJQ1 symbol:AT2G36570.1 [GO:0016301 "kinase activity" evidence=ISS] [GO:0004674 "protein serine/threonine kinase activity" evidence=ISS] [GO:0005524 "ATP binding" evidence=ISS] [GO:0006468 "protein amino acid phosphorylation" evidence=ISS] [GO:0007169 "transmembrane receptor protein tyrosine kinase signaling pathway" evidence=ISS] Pfam:PF00560 InterPro:IPR000719 Pfam:PF00…	3.00E-53
Ljwgs_101813.1	1.7.8.19	WAAY, rfaY lipopolysaccharide core biosynthesis protein RFAY [EC:2.7.-.-] [COG:COG0515]	ath:At5g02290	T1E22.50; protein kinase, putative [EC:2.7.1.37] [KO:K00870]	1.00E-16	PA0074	COG0515	2.00E-09	TMKL1_ARATH	Glycoprotein;Leucine-richrepeat;Membrane;Receptor;Repeat;Signal;Transmembrane,Putative kinase-like protein TMKL1 precursor.	7.00E-20	GO_ID:53217	TAIR|gene:2044912 SPTR:Q9SJQ1 symbol:AT2G36570.1 [GO:0016301 "kinase activity" evidence=ISS] [GO:0004674 "protein serine/threonine kinase activity" evidence=ISS] [GO:0005524 "ATP binding" evidence=ISS] [GO:0006468 "protein amino acid phosphorylation" evidence=ISS] [GO:0007169 "transmembrane receptor protein tyrosine kinase signaling pathway" evidence=ISS] Pfam:PF00560 InterPro:IPR000719 Pfam:PF00…	3.00E-53
Ljwgs_101813.1	1.1.17.19	E2.7.1.- [EC:2.7.1.-] [COG:COG0515 COG1493]	ath:At5g02290	T1E22.50; protein kinase, putative [EC:2.7.1.37] [KO:K00870]	1.00E-16	PA0074	COG0515	2.00E-09	TMKL1_ARATH	Glycoprotein;Leucine-richrepeat;Membrane;Receptor;Repeat;Signal;Transmembrane,Putative kinase-like protein TMKL1 precursor.	7.00E-20	GO_ID:53217	TAIR|gene:2044912 SPTR:Q9SJQ1 symbol:AT2G36570.1 [GO:0016301 "kinase activity" evidence=ISS] [GO:0004674 "protein serine/threonine kinase activity" evidence=ISS] [GO:0005524 "ATP binding" evidence=ISS] [GO:0006468 "protein amino acid phosphorylation" evidence=ISS] [GO:0007169 "transmembrane receptor protein tyrosine kinase signaling pathway" evidence=ISS] Pfam:PF00560 InterPro:IPR000719 Pfam:PF00…	3.00E-53
Ljwgs_101813.1	1.11.16.8	E2.7.1.- [EC:2.7.1.-] [COG:COG0515 COG1493]	ath:At5g02290	T1E22.50; protein kinase, putative [EC:2.7.1.37] [KO:K00870]	1.00E-16	PA0074	COG0515	2.00E-09	TMKL1_ARATH	Glycoprotein;Leucine-richrepeat;Membrane;Receptor;Repeat;Signal;Transmembrane,Putative kinase-like protein TMKL1 precursor.	7.00E-20	GO_ID:53217	TAIR|gene:2044912 SPTR:Q9SJQ1 symbol:AT2G36570.1 [GO:0016301 "kinase activity" evidence=ISS] [GO:0004674 "protein serine/threonine kinase activity" evidence=ISS] [GO:0005524 "ATP binding" evidence=ISS] [GO:0006468 "protein amino acid phosphorylation" evidence=ISS] [GO:0007169 "transmembrane receptor protein tyrosine kinase signaling pathway" evidence=ISS] Pfam:PF00560 InterPro:IPR000719 Pfam:PF00…	3.00E-53
Ljwgs_101813.1	4.2.4	Cell cycle [CLASS:04110] [PATH:hsa04110] [COG:COG0515]	ath:At5g02290	T1E22.50; protein kinase, putative [EC:2.7.1.37] [KO:K00870]	1.00E-16	PA0074	COG0515	2.00E-09	TMKL1_ARATH	Glycoprotein;Leucine-richrepeat;Membrane;Receptor;Repeat;Signal;Transmembrane,Putative kinase-like protein TMKL1 precursor.	7.00E-20	GO_ID:53217	TAIR|gene:2044912 SPTR:Q9SJQ1 symbol:AT2G36570.1 [GO:0016301 "kinase activity" evidence=ISS] [GO:0004674 "protein serine/threonine kinase activity" evidence=ISS] [GO:0005524 "ATP binding" evidence=ISS] [GO:0006468 "protein amino acid phosphorylation" evidence=ISS] [GO:0007169 "transmembrane receptor protein tyrosine kinase signaling pathway" evidence=ISS] Pfam:PF00560 InterPro:IPR000719 Pfam:PF00…	3.00E-53
Ljwgs_079607.1	99.1.4.4251	GO_ID:41846										GO_ID:41846	TAIR|gene:2084474 SPTR:Q9M324 symbol:AT3G54030.1 [GO:0016301 "kinase activity" evidence=ISS] InterPro:IPR000719 InterPro:IPR011990 ProDom:PD000001 PROSITE:PS50011 GO:GO:0005488 EMBL:AL132960 EMBL:AY054503 EMBL:BT002089 SPTR:Q9M324	6.00E-41
chr2.CM0323.55	1.9.4.15	E2.7.1.- [EC:2.7.1.-] [COG:COG0515 COG1493]	ath:At5g02290	T1E22.50; protein kinase, putative [EC:2.7.1.37] [KO:K00870]	3.00E-28	YPL203w	COG0515	3.00E-10	EXS_ARATH	ATP-binding;Kinase;Leucine-richrepeat;Meiosis;Membrane;Nucleotide-binding;Phosphorylation;Receptor;Repeat;Serine/threonine-proteinkinase;Signal;Transferase;Transmembrane,Leucine-rich repeat receptor protein kinase EXS precursor (EC 2.7.1.37) (Extra sporogenous cells protein) (EXCESS MICROSPOROCYTES1 protein).	1.00E-31	GO_ID:53934	TAIR|gene:2050986 SPTR:O22808 symbol:AT2G33580.1 [GO:0016301 "kinase activity" evidence=ISS] InterPro:IPR000719 Pfam:PF00069 InterPro:IPR002482 Pfam:PF01476 ProDom:PD000001 PROSITE:PS50011 EMBL:AC002332 EMBL:AF370600 PIR:C84747 SPTR:O22808	3.00E-65
chr2.CM0323.55	1.7.8.19	WAAY, rfaY lipopolysaccharide core biosynthesis protein RFAY [EC:2.7.-.-] [COG:COG0515]	ath:At5g02290	T1E22.50; protein kinase, putative [EC:2.7.1.37] [KO:K00870]	3.00E-28	YPL203w	COG0515	3.00E-10	EXS_ARATH	ATP-binding;Kinase;Leucine-richrepeat;Meiosis;Membrane;Nucleotide-binding;Phosphorylation;Receptor;Repeat;Serine/threonine-proteinkinase;Signal;Transferase;Transmembrane,Leucine-rich repeat receptor protein kinase EXS precursor (EC 2.7.1.37) (Extra sporogenous cells protein) (EXCESS MICROSPOROCYTES1 protein).	1.00E-31	GO_ID:53934	TAIR|gene:2050986 SPTR:O22808 symbol:AT2G33580.1 [GO:0016301 "kinase activity" evidence=ISS] InterPro:IPR000719 Pfam:PF00069 InterPro:IPR002482 Pfam:PF01476 ProDom:PD000001 PROSITE:PS50011 EMBL:AC002332 EMBL:AF370600 PIR:C84747 SPTR:O22808	3.00E-65
chr2.CM0323.55	1.1.17.19	E2.7.1.- [EC:2.7.1.-] [COG:COG0515 COG1493]	ath:At5g02290	T1E22.50; protein kinase, putative [EC:2.7.1.37] [KO:K00870]	3.00E-28	YPL203w	COG0515	3.00E-10	EXS_ARATH	ATP-binding;Kinase;Leucine-richrepeat;Meiosis;Membrane;Nucleotide-binding;Phosphorylation;Receptor;Repeat;Serine/threonine-proteinkinase;Signal;Transferase;Transmembrane,Leucine-rich repeat receptor protein kinase EXS precursor (EC 2.7.1.37) (Extra sporogenous cells protein) (EXCESS MICROSPOROCYTES1 protein).	1.00E-31	GO_ID:53934	TAIR|gene:2050986 SPTR:O22808 symbol:AT2G33580.1 [GO:0016301 "kinase activity" evidence=ISS] InterPro:IPR000719 Pfam:PF00069 InterPro:IPR002482 Pfam:PF01476 ProDom:PD000001 PROSITE:PS50011 EMBL:AC002332 EMBL:AF370600 PIR:C84747 SPTR:O22808	3.00E-65
chr2.CM0323.55	3.3.10.117	BMPR1 bone morphogenetic protein receptor, type I [EC:2.7.1.37]	ath:At5g02290	T1E22.50; protein kinase, putative [EC:2.7.1.37] [KO:K00870]	3.00E-28	YPL203w	COG0515	3.00E-10	EXS_ARATH	ATP-binding;Kinase;Leucine-richrepeat;Meiosis;Membrane;Nucleotide-binding;Phosphorylation;Receptor;Repeat;Serine/threonine-proteinkinase;Signal;Transferase;Transmembrane,Leucine-rich repeat receptor protein kinase EXS precursor (EC 2.7.1.37) (Extra sporogenous cells protein) (EXCESS MICROSPOROCYTES1 protein).	1.00E-31	GO_ID:53934	TAIR|gene:2050986 SPTR:O22808 symbol:AT2G33580.1 [GO:0016301 "kinase activity" evidence=ISS] InterPro:IPR000719 Pfam:PF00069 InterPro:IPR002482 Pfam:PF01476 ProDom:PD000001 PROSITE:PS50011 EMBL:AC002332 EMBL:AF370600 PIR:C84747 SPTR:O22808	3.00E-65
chr2.CM0323.55	1.11.16.8	E2.7.1.- [EC:2.7.1.-] [COG:COG0515 COG1493]	ath:At5g02290	T1E22.50; protein kinase, putative [EC:2.7.1.37] [KO:K00870]	3.00E-28	YPL203w	COG0515	3.00E-10	EXS_ARATH	ATP-binding;Kinase;Leucine-richrepeat;Meiosis;Membrane;Nucleotide-binding;Phosphorylation;Receptor;Repeat;Serine/threonine-proteinkinase;Signal;Transferase;Transmembrane,Leucine-rich repeat receptor protein kinase EXS precursor (EC 2.7.1.37) (Extra sporogenous cells protein) (EXCESS MICROSPOROCYTES1 protein).	1.00E-31	GO_ID:53934	TAIR|gene:2050986 SPTR:O22808 symbol:AT2G33580.1 [GO:0016301 "kinase activity" evidence=ISS] InterPro:IPR000719 Pfam:PF00069 InterPro:IPR002482 Pfam:PF01476 ProDom:PD000001 PROSITE:PS50011 EMBL:AC002332 EMBL:AF370600 PIR:C84747 SPTR:O22808	3.00E-65
chr2.CM0323.55	4.2.4	Cell cycle [CLASS:04110] [PATH:hsa04110] [COG:COG0515]	ath:At5g02290	T1E22.50; protein kinase, putative [EC:2.7.1.37] [KO:K00870]	3.00E-28	YPL203w	COG0515	3.00E-10	EXS_ARATH	ATP-binding;Kinase;Leucine-richrepeat;Meiosis;Membrane;Nucleotide-binding;Phosphorylation;Receptor;Repeat;Serine/threonine-proteinkinase;Signal;Transferase;Transmembrane,Leucine-rich repeat receptor protein kinase EXS precursor (EC 2.7.1.37) (Extra sporogenous cells protein) (EXCESS MICROSPOROCYTES1 protein).	1.00E-31	GO_ID:53934	TAIR|gene:2050986 SPTR:O22808 symbol:AT2G33580.1 [GO:0016301 "kinase activity" evidence=ISS] InterPro:IPR000719 Pfam:PF00069 InterPro:IPR002482 Pfam:PF01476 ProDom:PD000001 PROSITE:PS50011 EMBL:AC002332 EMBL:AF370600 PIR:C84747 SPTR:O22808	3.00E-65
chr2.CM0323.55	3.2.2.1	Protein kinase [EC:2.7.1.37]	ath:At5g02290	T1E22.50; protein kinase, putative [EC:2.7.1.37] [KO:K00870]	3.00E-28	YPL203w	COG0515	3.00E-10	EXS_ARATH	ATP-binding;Kinase;Leucine-richrepeat;Meiosis;Membrane;Nucleotide-binding;Phosphorylation;Receptor;Repeat;Serine/threonine-proteinkinase;Signal;Transferase;Transmembrane,Leucine-rich repeat receptor protein kinase EXS precursor (EC 2.7.1.37) (Extra sporogenous cells protein) (EXCESS MICROSPOROCYTES1 protein).	1.00E-31	GO_ID:53934	TAIR|gene:2050986 SPTR:O22808 symbol:AT2G33580.1 [GO:0016301 "kinase activity" evidence=ISS] InterPro:IPR000719 Pfam:PF00069 InterPro:IPR002482 Pfam:PF01476 ProDom:PD000001 PROSITE:PS50011 EMBL:AC002332 EMBL:AF370600 PIR:C84747 SPTR:O22808	3.00E-65
chr4.CM0617.28	1.1.9.27	E2.7.1.1 hexokinase [EC:2.7.1.1] [GO:0004396]	ath:At2g19860	F6F22.11; hexokinase 2 (HXK2) [EC:2.7.1.1] [KO:K00844]	0				HXK1_SPIOL	ATP-binding;Chloroplast;Glycolysis;Kinase;Membrane;Nucleotide-binding;Plastid;Transferase;Transmembrane,Hexokinase-1 (EC 2.7.1.1).	0	GO_ID:39148	TAIR|gene:2119930 SPTR:Q42525 symbol:AT4G29130.1 [GO:0005739 "mitochondrion" evidence=IDA] [GO:0010182 "sugar mediated signaling" evidence=TAS] [GO:0004396 "hexokinase activity" evidence=ISS] [GO:0005524 "ATP binding" evidence=ISS] InterPro:IPR001312 HSSP:Q26609 Pfam:PF00349 Pfam:PF03727 PRINTS:PR00475 ProDom:PD001109 PROSITE:PS00378 EMBL:AL161574 EMBL:AL078470 EMBL:U18754 EMBL:U28214 EMBL:AY0756…	0
chr4.CM0617.28	1.1.8.34	E2.7.1.1 hexokinase [EC:2.7.1.1] [GO:0004396]	ath:At2g19860	F6F22.11; hexokinase 2 (HXK2) [EC:2.7.1.1] [KO:K00844]	0				HXK1_SPIOL	ATP-binding;Chloroplast;Glycolysis;Kinase;Membrane;Nucleotide-binding;Plastid;Transferase;Transmembrane,Hexokinase-1 (EC 2.7.1.1).	0	GO_ID:39148	TAIR|gene:2119930 SPTR:Q42525 symbol:AT4G29130.1 [GO:0005739 "mitochondrion" evidence=IDA] [GO:0010182 "sugar mediated signaling" evidence=TAS] [GO:0004396 "hexokinase activity" evidence=ISS] [GO:0005524 "ATP binding" evidence=ISS] InterPro:IPR001312 HSSP:Q26609 Pfam:PF00349 Pfam:PF03727 PRINTS:PR00475 ProDom:PD001109 PROSITE:PS00378 EMBL:AL161574 EMBL:AL078470 EMBL:U18754 EMBL:U28214 EMBL:AY0756…	0
chr4.CM0617.28	1.10.12.1	E2.7.1.1 hexokinase [EC:2.7.1.1] [GO:0004396]	ath:At2g19860	F6F22.11; hexokinase 2 (HXK2) [EC:2.7.1.1] [KO:K00844]	0				HXK1_SPIOL	ATP-binding;Chloroplast;Glycolysis;Kinase;Membrane;Nucleotide-binding;Plastid;Transferase;Transmembrane,Hexokinase-1 (EC 2.7.1.1).	0	GO_ID:39148	TAIR|gene:2119930 SPTR:Q42525 symbol:AT4G29130.1 [GO:0005739 "mitochondrion" evidence=IDA] [GO:0010182 "sugar mediated signaling" evidence=TAS] [GO:0004396 "hexokinase activity" evidence=ISS] [GO:0005524 "ATP binding" evidence=ISS] InterPro:IPR001312 HSSP:Q26609 Pfam:PF00349 Pfam:PF03727 PRINTS:PR00475 ProDom:PD001109 PROSITE:PS00378 EMBL:AL161574 EMBL:AL078470 EMBL:U18754 EMBL:U28214 EMBL:AY0756…	0
chr4.CM0617.28	1.1.6.6	E2.7.1.1 hexokinase [EC:2.7.1.1] [GO:0004396]	ath:At2g19860	F6F22.11; hexokinase 2 (HXK2) [EC:2.7.1.1] [KO:K00844]	0				HXK1_SPIOL	ATP-binding;Chloroplast;Glycolysis;Kinase;Membrane;Nucleotide-binding;Plastid;Transferase;Transmembrane,Hexokinase-1 (EC 2.7.1.1).	0	GO_ID:39148	TAIR|gene:2119930 SPTR:Q42525 symbol:AT4G29130.1 [GO:0005739 "mitochondrion" evidence=IDA] [GO:0010182 "sugar mediated signaling" evidence=TAS] [GO:0004396 "hexokinase activity" evidence=ISS] [GO:0005524 "ATP binding" evidence=ISS] InterPro:IPR001312 HSSP:Q26609 Pfam:PF00349 Pfam:PF03727 PRINTS:PR00475 ProDom:PD001109 PROSITE:PS00378 EMBL:AL161574 EMBL:AL078470 EMBL:U18754 EMBL:U28214 EMBL:AY0756…	0
chr4.CM0617.28	1.1.5.19	E2.7.1.1 hexokinase [EC:2.7.1.1] [GO:0004396]	ath:At2g19860	F6F22.11; hexokinase 2 (HXK2) [EC:2.7.1.1] [KO:K00844]	0				HXK1_SPIOL	ATP-binding;Chloroplast;Glycolysis;Kinase;Membrane;Nucleotide-binding;Plastid;Transferase;Transmembrane,Hexokinase-1 (EC 2.7.1.1).	0	GO_ID:39148	TAIR|gene:2119930 SPTR:Q42525 symbol:AT4G29130.1 [GO:0005739 "mitochondrion" evidence=IDA] [GO:0010182 "sugar mediated signaling" evidence=TAS] [GO:0004396 "hexokinase activity" evidence=ISS] [GO:0005524 "ATP binding" evidence=ISS] InterPro:IPR001312 HSSP:Q26609 Pfam:PF00349 Pfam:PF03727 PRINTS:PR00475 ProDom:PD001109 PROSITE:PS00378 EMBL:AL161574 EMBL:AL078470 EMBL:U18754 EMBL:U28214 EMBL:AY0756…	0
chr4.CM0617.28	3.2.11.35	E2.7.1.1 hexokinase [EC:2.7.1.1] [GO:0004396]	ath:At2g19860	F6F22.11; hexokinase 2 (HXK2) [EC:2.7.1.1] [KO:K00844]	0				HXK1_SPIOL	ATP-binding;Chloroplast;Glycolysis;Kinase;Membrane;Nucleotide-binding;Plastid;Transferase;Transmembrane,Hexokinase-1 (EC 2.7.1.1).	0	GO_ID:39148	TAIR|gene:2119930 SPTR:Q42525 symbol:AT4G29130.1 [GO:0005739 "mitochondrion" evidence=IDA] [GO:0010182 "sugar mediated signaling" evidence=TAS] [GO:0004396 "hexokinase activity" evidence=ISS] [GO:0005524 "ATP binding" evidence=ISS] InterPro:IPR001312 HSSP:Q26609 Pfam:PF00349 Pfam:PF03727 PRINTS:PR00475 ProDom:PD001109 PROSITE:PS00378 EMBL:AL161574 EMBL:AL078470 EMBL:U18754 EMBL:U28214 EMBL:AY0756…	0
chr4.CM0617.28	1.1.1.2	E2.7.1.1 hexokinase [EC:2.7.1.1] [GO:0004396]	ath:At2g19860	F6F22.11; hexokinase 2 (HXK2) [EC:2.7.1.1] [KO:K00844]	0				HXK1_SPIOL	ATP-binding;Chloroplast;Glycolysis;Kinase;Membrane;Nucleotide-binding;Plastid;Transferase;Transmembrane,Hexokinase-1 (EC 2.7.1.1).	0	GO_ID:39148	TAIR|gene:2119930 SPTR:Q42525 symbol:AT4G29130.1 [GO:0005739 "mitochondrion" evidence=IDA] [GO:0010182 "sugar mediated signaling" evidence=TAS] [GO:0004396 "hexokinase activity" evidence=ISS] [GO:0005524 "ATP binding" evidence=ISS] InterPro:IPR001312 HSSP:Q26609 Pfam:PF00349 Pfam:PF03727 PRINTS:PR00475 ProDom:PD001109 PROSITE:PS00378 EMBL:AL161574 EMBL:AL078470 EMBL:U18754 EMBL:U28214 EMBL:AY0756…	0
Ljwgs_046955.1	99.1.3.1.116	EC 2.7.1.-	ath:At5g02290	T1E22.50; protein kinase, putative [EC:2.7.1.37] [KO:K00870]	9.00E-14				CLV1_ARATH	ATP-binding;Developmentalprotein;Differentiation;Glycoprotein;Kinase;Leucine-richrepeat;Membrane;Nucleotide-binding;Phosphorylation;Receptor;Repeat;Serine/threonine-proteinkinase;Signal;Transferase;Transmembrane,Receptor protein kinase CLAVATA1 precursor (EC 2.7.1.-).	3.00E-14	GO_ID:10836	TAIR|gene:2154343 SPTR:Q9FI77 symbol:AT5G48940.1 [GO:0004674 "protein serine/threonine kinase activity" evidence=ISS] [GO:0005524 "ATP binding" evidence=ISS] [GO:0006468 "protein amino acid phosphorylation" evidence=ISS] [GO:0007169 "transmembrane receptor protein tyrosine kinase signaling pathway" evidence=ISS] Pfam:PF00560 InterPro:IPR000719 Pfam:PF00069 InterPro:IPR001611 InterPro:IPR007090 Pr…	8.00E-28
Ljwgs_046955.1	99.1.4.8702	GO_ID:10836	ath:At5g02290	T1E22.50; protein kinase, putative [EC:2.7.1.37] [KO:K00870]	9.00E-14				CLV1_ARATH	ATP-binding;Developmentalprotein;Differentiation;Glycoprotein;Kinase;Leucine-richrepeat;Membrane;Nucleotide-binding;Phosphorylation;Receptor;Repeat;Serine/threonine-proteinkinase;Signal;Transferase;Transmembrane,Receptor protein kinase CLAVATA1 precursor (EC 2.7.1.-).	3.00E-14	GO_ID:10836	TAIR|gene:2154343 SPTR:Q9FI77 symbol:AT5G48940.1 [GO:0004674 "protein serine/threonine kinase activity" evidence=ISS] [GO:0005524 "ATP binding" evidence=ISS] [GO:0006468 "protein amino acid phosphorylation" evidence=ISS] [GO:0007169 "transmembrane receptor protein tyrosine kinase signaling pathway" evidence=ISS] Pfam:PF00560 InterPro:IPR000719 Pfam:PF00069 InterPro:IPR001611 InterPro:IPR007090 Pr…	8.00E-28
Ljwgs_046955.1	99.1.1.97	KO:K00870	ath:At5g02290	T1E22.50; protein kinase, putative [EC:2.7.1.37] [KO:K00870]	9.00E-14				CLV1_ARATH	ATP-binding;Developmentalprotein;Differentiation;Glycoprotein;Kinase;Leucine-richrepeat;Membrane;Nucleotide-binding;Phosphorylation;Receptor;Repeat;Serine/threonine-proteinkinase;Signal;Transferase;Transmembrane,Receptor protein kinase CLAVATA1 precursor (EC 2.7.1.-).	3.00E-14	GO_ID:10836	TAIR|gene:2154343 SPTR:Q9FI77 symbol:AT5G48940.1 [GO:0004674 "protein serine/threonine kinase activity" evidence=ISS] [GO:0005524 "ATP binding" evidence=ISS] [GO:0006468 "protein amino acid phosphorylation" evidence=ISS] [GO:0007169 "transmembrane receptor protein tyrosine kinase signaling pathway" evidence=ISS] Pfam:PF00560 InterPro:IPR000719 Pfam:PF00069 InterPro:IPR001611 InterPro:IPR007090 Pr…	8.00E-28
Ljwgs_036669.1	3.3.10.117	BMPR1 bone morphogenetic protein receptor, type I [EC:2.7.1.37]							EXS_ARATH	ATP-binding;Kinase;Leucine-richrepeat;Meiosis;Membrane;Nucleotide-binding;Phosphorylation;Receptor;Repeat;Serine/threonine-proteinkinase;Signal;Transferase;Transmembrane,Leucine-rich repeat receptor protein kinase EXS precursor (EC 2.7.1.37) (Extra sporogenous cells protein) (EXCESS MICROSPOROCYTES1 protein).	5.00E-09	GO_ID:15607	TAIR|gene:2170482 SPTR:Q9FL28 symbol:AT5G46330.1 [GO:0016301 "kinase activity" evidence=ISS] [GO:0004674 "protein serine/threonine kinase activity" evidence=ISS] [GO:0005524 "ATP binding" evidence=ISS] [GO:0006468 "protein amino acid phosphorylation" evidence=ISS] [GO:0007169 "transmembrane receptor protein tyrosine kinase signaling pathway" evidence=ISS] Pfam:PF00560 InterPro:IPR000719 InterPro:…	5.00E-25
Ljwgs_036669.1	3.2.2.1	Protein kinase [EC:2.7.1.37]							EXS_ARATH	ATP-binding;Kinase;Leucine-richrepeat;Meiosis;Membrane;Nucleotide-binding;Phosphorylation;Receptor;Repeat;Serine/threonine-proteinkinase;Signal;Transferase;Transmembrane,Leucine-rich repeat receptor protein kinase EXS precursor (EC 2.7.1.37) (Extra sporogenous cells protein) (EXCESS MICROSPOROCYTES1 protein).	5.00E-09	GO_ID:15607	TAIR|gene:2170482 SPTR:Q9FL28 symbol:AT5G46330.1 [GO:0016301 "kinase activity" evidence=ISS] [GO:0004674 "protein serine/threonine kinase activity" evidence=ISS] [GO:0005524 "ATP binding" evidence=ISS] [GO:0006468 "protein amino acid phosphorylation" evidence=ISS] [GO:0007169 "transmembrane receptor protein tyrosine kinase signaling pathway" evidence=ISS] Pfam:PF00560 InterPro:IPR000719 InterPro:…	5.00E-25
chr5.CM0040.66	2.3.3.30	PILS two-component system sensor kinase PilS [EC:2.7.3.-] [COG:COG0642]	vpa:VP2567	sensor histidine kinase/response regulator [EC:2.7.3.-] [KO:K07678]	2.00E-34	CC2852_1	COG0642	4.00E-27	SLN1_YEAST	3D-structure;Completeproteome;Glycoprotein;Kinase;Membrane;Phosphorylation;Sensorytransduction;Transferase;Transmembrane;Two-componentregulatorysystem,Osmolarity two-component system protein SLN1 (EC 2.7.3.-).	5.00E-33	GO_ID:25440	TAIR|gene:2159668 SPTR:Q9FT60 symbol:AT5G10720.1 [GO:0009736 "cytokinin mediated signaling" evidence=TAS] InterPro:IPR003594 Pfam:PF02518 InterPro:IPR003661 InterPro:IPR004358 InterPro:IPR001789 InterPro:IPR005467 Pfam:PF00072 Pfam:PF00512 SMART:SM00387 PROSITE:PS50109 PRINTS:PR00344 ProDom:PD000039 SMART:SM00448 PROSITE:PS50110 SMART:SM00388 EMBL:AL392144 HSSP:P39928 SPTR:Q9FT60	0
chr5.CM0040.66	3.2.1.1	Sensor kinase [GO:0000155 0004673] [COG:COG0642]	vpa:VP2567	sensor histidine kinase/response regulator [EC:2.7.3.-] [KO:K07678]	2.00E-34	CC2852_1	COG0642	4.00E-27	SLN1_YEAST	3D-structure;Completeproteome;Glycoprotein;Kinase;Membrane;Phosphorylation;Sensorytransduction;Transferase;Transmembrane;Two-componentregulatorysystem,Osmolarity two-component system protein SLN1 (EC 2.7.3.-).	5.00E-33	GO_ID:25440	TAIR|gene:2159668 SPTR:Q9FT60 symbol:AT5G10720.1 [GO:0009736 "cytokinin mediated signaling" evidence=TAS] InterPro:IPR003594 Pfam:PF02518 InterPro:IPR003661 InterPro:IPR004358 InterPro:IPR001789 InterPro:IPR005467 Pfam:PF00072 Pfam:PF00512 SMART:SM00387 PROSITE:PS50109 PRINTS:PR00344 ProDom:PD000039 SMART:SM00448 PROSITE:PS50110 SMART:SM00388 EMBL:AL392144 HSSP:P39928 SPTR:Q9FT60	0
Ljwgs_029495.1	4.2.4.64	CAK1 serine/threonine-protein kinase CAK1 [GO:0004693]							PREG_NEUCR	Cyclin;Repressor;Transcription;Transcriptionregulation,Nuc-1 negative regulatory protein preg.	1.00E-11	GO_ID:15542	TAIR|gene:2183393 SPTR:Q9LY16 symbol:AT5G07450.1 [GO:0008372 "cellular component unknown" evidence=ND] [GO:0000074 "regulation of progression through cell cycle" evidence=ISS] [GO:0004693 "cyclin-dependent protein kinase activity" evidence=ISS] InterPro:IPR006671 GO:GO:0000910 Pfam:PF00134 InterPro:IPR006670 SMART:SM00385 EMBL:AL163912 EMBL:AK119113 EMBL:BT005235 PIR:T49884 SPTR:Q9LY16	1.00E-35
Ljwgs_029495.1	4.5.2.34	CDK5 cyclin-dependent kinase 5 [GO:0004693]							PREG_NEUCR	Cyclin;Repressor;Transcription;Transcriptionregulation,Nuc-1 negative regulatory protein preg.	1.00E-11	GO_ID:15542	TAIR|gene:2183393 SPTR:Q9LY16 symbol:AT5G07450.1 [GO:0008372 "cellular component unknown" evidence=ND] [GO:0000074 "regulation of progression through cell cycle" evidence=ISS] [GO:0004693 "cyclin-dependent protein kinase activity" evidence=ISS] InterPro:IPR006671 GO:GO:0000910 Pfam:PF00134 InterPro:IPR006670 SMART:SM00385 EMBL:AL163912 EMBL:AK119113 EMBL:BT005235 PIR:T49884 SPTR:Q9LY16	1.00E-35
Ljwgs_029495.1	4.3.4.18	CDK1, CDC2 cyclin-dependent kinase 1 [GO:0004693]							PREG_NEUCR	Cyclin;Repressor;Transcription;Transcriptionregulation,Nuc-1 negative regulatory protein preg.	1.00E-11	GO_ID:15542	TAIR|gene:2183393 SPTR:Q9LY16 symbol:AT5G07450.1 [GO:0008372 "cellular component unknown" evidence=ND] [GO:0000074 "regulation of progression through cell cycle" evidence=ISS] [GO:0004693 "cyclin-dependent protein kinase activity" evidence=ISS] InterPro:IPR006671 GO:GO:0000910 Pfam:PF00134 InterPro:IPR006670 SMART:SM00385 EMBL:AL163912 EMBL:AK119113 EMBL:BT005235 PIR:T49884 SPTR:Q9LY16	1.00E-35
Ljwgs_029495.1	3.2.9.97	CDK1, CDC2 cyclin-dependent kinase 1 [GO:0004693]							PREG_NEUCR	Cyclin;Repressor;Transcription;Transcriptionregulation,Nuc-1 negative regulatory protein preg.	1.00E-11	GO_ID:15542	TAIR|gene:2183393 SPTR:Q9LY16 symbol:AT5G07450.1 [GO:0008372 "cellular component unknown" evidence=ND] [GO:0000074 "regulation of progression through cell cycle" evidence=ISS] [GO:0004693 "cyclin-dependent protein kinase activity" evidence=ISS] InterPro:IPR006671 GO:GO:0000910 Pfam:PF00134 InterPro:IPR006670 SMART:SM00385 EMBL:AL163912 EMBL:AK119113 EMBL:BT005235 PIR:T49884 SPTR:Q9LY16	1.00E-35
Ljwgs_029495.1	4.3.3.24	CDK4 cyclin-dependent kinase 4 [GO:0004693]							PREG_NEUCR	Cyclin;Repressor;Transcription;Transcriptionregulation,Nuc-1 negative regulatory protein preg.	1.00E-11	GO_ID:15542	TAIR|gene:2183393 SPTR:Q9LY16 symbol:AT5G07450.1 [GO:0008372 "cellular component unknown" evidence=ND] [GO:0000074 "regulation of progression through cell cycle" evidence=ISS] [GO:0004693 "cyclin-dependent protein kinase activity" evidence=ISS] InterPro:IPR006671 GO:GO:0000910 Pfam:PF00134 InterPro:IPR006670 SMART:SM00385 EMBL:AL163912 EMBL:AK119113 EMBL:BT005235 PIR:T49884 SPTR:Q9LY16	1.00E-35
Ljwgs_029495.1	3.2.13.67	CDK4 cyclin-dependent kinase 4 [GO:0004693]							PREG_NEUCR	Cyclin;Repressor;Transcription;Transcriptionregulation,Nuc-1 negative regulatory protein preg.	1.00E-11	GO_ID:15542	TAIR|gene:2183393 SPTR:Q9LY16 symbol:AT5G07450.1 [GO:0008372 "cellular component unknown" evidence=ND] [GO:0000074 "regulation of progression through cell cycle" evidence=ISS] [GO:0004693 "cyclin-dependent protein kinase activity" evidence=ISS] InterPro:IPR006671 GO:GO:0000910 Pfam:PF00134 InterPro:IPR006670 SMART:SM00385 EMBL:AL163912 EMBL:AK119113 EMBL:BT005235 PIR:T49884 SPTR:Q9LY16	1.00E-35
Ljwgs_029495.1	4.2.4.2	cyclin-dependent kinase [GO:0004693]							PREG_NEUCR	Cyclin;Repressor;Transcription;Transcriptionregulation,Nuc-1 negative regulatory protein preg.	1.00E-11	GO_ID:15542	TAIR|gene:2183393 SPTR:Q9LY16 symbol:AT5G07450.1 [GO:0008372 "cellular component unknown" evidence=ND] [GO:0000074 "regulation of progression through cell cycle" evidence=ISS] [GO:0004693 "cyclin-dependent protein kinase activity" evidence=ISS] InterPro:IPR006671 GO:GO:0000910 Pfam:PF00134 InterPro:IPR006670 SMART:SM00385 EMBL:AL163912 EMBL:AK119113 EMBL:BT005235 PIR:T49884 SPTR:Q9LY16	1.00E-35
Ljwgs_012158.1	99.1.3.2.1885	DR100_ARATH	ath:At4g28490	F20O9.180; leucine-rich repeat transmembrane protein kinase, putative [EC:2.7.1.37] [KO:K00870]	1.00E-29				DR100_ARATH	DNAdamage;DNArepair;Leucine-richrepeat;Repeat;Signal,DNA-damage-repair/toleration protein DRT100 precursor.	2.00E-90	GO_ID:6778	TAIR|gene:2091870 SPTR:Q9LT39 symbol:AT3G20820.1 [GO:0005515 "protein binding" evidence=ISS;NAS] [GO:0007165 "signal transduction" evidence=IC] [GO:0006952 "defense response" evidence=ISS] Pfam:PF00560 InterPro:IPR001611 InterPro:IPR007090 PRINTS:PR00019 EMBL:AB025629 EMBL:AY063922 EMBL:AY117334 SPTR:Q9LT39	5.00E-108
Ljwgs_012158.1	99.1.4.1493	GO_ID:6778	ath:At4g28490	F20O9.180; leucine-rich repeat transmembrane protein kinase, putative [EC:2.7.1.37] [KO:K00870]	1.00E-29				DR100_ARATH	DNAdamage;DNArepair;Leucine-richrepeat;Repeat;Signal,DNA-damage-repair/toleration protein DRT100 precursor.	2.00E-90	GO_ID:6778	TAIR|gene:2091870 SPTR:Q9LT39 symbol:AT3G20820.1 [GO:0005515 "protein binding" evidence=ISS;NAS] [GO:0007165 "signal transduction" evidence=IC] [GO:0006952 "defense response" evidence=ISS] Pfam:PF00560 InterPro:IPR001611 InterPro:IPR007090 PRINTS:PR00019 EMBL:AB025629 EMBL:AY063922 EMBL:AY117334 SPTR:Q9LT39	5.00E-108
Ljwgs_012158.1	99.1.1.97	KO:K00870	ath:At4g28490	F20O9.180; leucine-rich repeat transmembrane protein kinase, putative [EC:2.7.1.37] [KO:K00870]	1.00E-29				DR100_ARATH	DNAdamage;DNArepair;Leucine-richrepeat;Repeat;Signal,DNA-damage-repair/toleration protein DRT100 precursor.	2.00E-90	GO_ID:6778	TAIR|gene:2091870 SPTR:Q9LT39 symbol:AT3G20820.1 [GO:0005515 "protein binding" evidence=ISS;NAS] [GO:0007165 "signal transduction" evidence=IC] [GO:0006952 "defense response" evidence=ISS] Pfam:PF00560 InterPro:IPR001611 InterPro:IPR007090 PRINTS:PR00019 EMBL:AB025629 EMBL:AY063922 EMBL:AY117334 SPTR:Q9LT39	5.00E-108
Ljwgs_089550.1	99.1.3.1.116	EC 2.7.1.-	ath:At4g28490	F20O9.180; leucine-rich repeat transmembrane protein kinase, putative [EC:2.7.1.37] [KO:K00870]	8.00E-42				CLV1_ARATH	ATP-binding;Developmentalprotein;Differentiation;Glycoprotein;Kinase;Leucine-richrepeat;Membrane;Nucleotide-binding;Phosphorylation;Receptor;Repeat;Serine/threonine-proteinkinase;Signal;Transferase;Transmembrane,Receptor protein kinase CLAVATA1 precursor (EC 2.7.1.-).	7.00E-49	GO_ID:40552	TAIR|gene:2139884 SPTR:Q9M0G7 symbol:AT4G28650.1 [GO:0004674 "protein serine/threonine kinase activity" evidence=ISS] [GO:0005524 "ATP binding" evidence=ISS] [GO:0006468 "protein amino acid phosphorylation" evidence=ISS] [GO:0007169 "transmembrane receptor protein tyrosine kinase signaling pathway" evidence=ISS] Pfam:PF00560 InterPro:IPR000719 InterPro:IPR008271 Pfam:PF00069 Prosite:PS00108 Inter…	1.00E-122
Ljwgs_089550.1	99.1.1.97	KO:K00870	ath:At4g28490	F20O9.180; leucine-rich repeat transmembrane protein kinase, putative [EC:2.7.1.37] [KO:K00870]	8.00E-42				CLV1_ARATH	ATP-binding;Developmentalprotein;Differentiation;Glycoprotein;Kinase;Leucine-richrepeat;Membrane;Nucleotide-binding;Phosphorylation;Receptor;Repeat;Serine/threonine-proteinkinase;Signal;Transferase;Transmembrane,Receptor protein kinase CLAVATA1 precursor (EC 2.7.1.-).	7.00E-49	GO_ID:40552	TAIR|gene:2139884 SPTR:Q9M0G7 symbol:AT4G28650.1 [GO:0004674 "protein serine/threonine kinase activity" evidence=ISS] [GO:0005524 "ATP binding" evidence=ISS] [GO:0006468 "protein amino acid phosphorylation" evidence=ISS] [GO:0007169 "transmembrane receptor protein tyrosine kinase signaling pathway" evidence=ISS] Pfam:PF00560 InterPro:IPR000719 InterPro:IPR008271 Pfam:PF00069 Prosite:PS00108 Inter…	1.00E-122
Ljwgs_089550.1	99.1.4.4616	GO_ID:40552	ath:At4g28490	F20O9.180; leucine-rich repeat transmembrane protein kinase, putative [EC:2.7.1.37] [KO:K00870]	8.00E-42				CLV1_ARATH	ATP-binding;Developmentalprotein;Differentiation;Glycoprotein;Kinase;Leucine-richrepeat;Membrane;Nucleotide-binding;Phosphorylation;Receptor;Repeat;Serine/threonine-proteinkinase;Signal;Transferase;Transmembrane,Receptor protein kinase CLAVATA1 precursor (EC 2.7.1.-).	7.00E-49	GO_ID:40552	TAIR|gene:2139884 SPTR:Q9M0G7 symbol:AT4G28650.1 [GO:0004674 "protein serine/threonine kinase activity" evidence=ISS] [GO:0005524 "ATP binding" evidence=ISS] [GO:0006468 "protein amino acid phosphorylation" evidence=ISS] [GO:0007169 "transmembrane receptor protein tyrosine kinase signaling pathway" evidence=ISS] Pfam:PF00560 InterPro:IPR000719 InterPro:IPR008271 Pfam:PF00069 Prosite:PS00108 Inter…	1.00E-122
chr4.CM0025.32	1.4.1.41	E2.7.4.6, ndk nucleoside-diphosphate kinase [EC:2.7.4.6] [COG:COG0105] [GO:0004550]	ath:At4g11010	F25I24.220; nucleoside diphosphate kinase 3, mitochondrial (NDK3) [EC:2.7.4.6] [KO:K00940]	5.00E-89	sll1852	COG0105	6.00E-49	NDK3_ARATH	ATP-binding;Chloroplast;Directproteinsequencing;Kinase;Magnesium;Metal-binding;Mitochondrion;Nucleotidemetabolism;Nucleotide-binding;Phosphorylation;Plastid;Thylakoid;Transferase;Transitpeptide,Nucleoside diphosphate kinase III, chloroplast/mitochondrial precursor (EC 2.7.4.6) (NDK III) (NDP kinase III) (NDPK III).	3.00E-89	GO_ID:10121	TAIR|gene:3439644 SPTR:O49203 symbol:AT4G11010.1 [GO:0005739 "mitochondrion" evidence=IDA] [GO:0004550 "nucleoside diphosphate kinase activity" evidence=ISS] [GO:0005524 "ATP binding" evidence=ISS] InterPro:IPR001564 Pfam:PF00334 PRINTS:PR01243 ProDom:PD001018 PROSITE:PS00469 HSSP:P15531 EMBL:AL161518 EMBL:AF080118 EMBL:AL049525 EMBL:AF044265 EMBL:AY062964 EMBL:AY035184 PIR:T01877 SMR:O49203 Gene…	1.00E-89
chr4.CM0025.32	1.4.2.11	E2.7.4.6, ndk nucleoside-diphosphate kinase [EC:2.7.4.6] [COG:COG0105] [GO:0004550]	ath:At4g11010	F25I24.220; nucleoside diphosphate kinase 3, mitochondrial (NDK3) [EC:2.7.4.6] [KO:K00940]	5.00E-89	sll1852	COG0105	6.00E-49	NDK3_ARATH	ATP-binding;Chloroplast;Directproteinsequencing;Kinase;Magnesium;Metal-binding;Mitochondrion;Nucleotidemetabolism;Nucleotide-binding;Phosphorylation;Plastid;Thylakoid;Transferase;Transitpeptide,Nucleoside diphosphate kinase III, chloroplast/mitochondrial precursor (EC 2.7.4.6) (NDK III) (NDP kinase III) (NDPK III).	3.00E-89	GO_ID:10121	TAIR|gene:3439644 SPTR:O49203 symbol:AT4G11010.1 [GO:0005739 "mitochondrion" evidence=IDA] [GO:0004550 "nucleoside diphosphate kinase activity" evidence=ISS] [GO:0005524 "ATP binding" evidence=ISS] InterPro:IPR001564 Pfam:PF00334 PRINTS:PR01243 ProDom:PD001018 PROSITE:PS00469 HSSP:P15531 EMBL:AL161518 EMBL:AF080118 EMBL:AL049525 EMBL:AF044265 EMBL:AY062964 EMBL:AY035184 PIR:T01877 SMR:O49203 Gene…	1.00E-89
chr1.CM0147.10	1.9.4.15	E2.7.1.- [EC:2.7.1.-] [COG:COG0515 COG1493]	ath:At4g28490	F20O9.180; leucine-rich repeat transmembrane protein kinase, putative [EC:2.7.1.37] [KO:K00870]	6.00E-98	YJL095w	COG0515	3.00E-19	CLV1_ARATH	ATP-binding;Developmentalprotein;Differentiation;Glycoprotein;Kinase;Leucine-richrepeat;Membrane;Nucleotide-binding;Phosphorylation;Receptor;Repeat;Serine/threonine-proteinkinase;Signal;Transferase;Transmembrane,Receptor protein kinase CLAVATA1 precursor (EC 2.7.1.-).	8.00E-102	GO_ID:10836	TAIR|gene:2154343 SPTR:Q9FI77 symbol:AT5G48940.1 [GO:0004674 "protein serine/threonine kinase activity" evidence=ISS] [GO:0005524 "ATP binding" evidence=ISS] [GO:0006468 "protein amino acid phosphorylation" evidence=ISS] [GO:0007169 "transmembrane receptor protein tyrosine kinase signaling pathway" evidence=ISS] Pfam:PF00560 InterPro:IPR000719 Pfam:PF00069 InterPro:IPR001611 InterPro:IPR007090 Pr…	0
chr1.CM0147.10	1.7.8.19	WAAY, rfaY lipopolysaccharide core biosynthesis protein RFAY [EC:2.7.-.-] [COG:COG0515]	ath:At4g28490	F20O9.180; leucine-rich repeat transmembrane protein kinase, putative [EC:2.7.1.37] [KO:K00870]	6.00E-98	YJL095w	COG0515	3.00E-19	CLV1_ARATH	ATP-binding;Developmentalprotein;Differentiation;Glycoprotein;Kinase;Leucine-richrepeat;Membrane;Nucleotide-binding;Phosphorylation;Receptor;Repeat;Serine/threonine-proteinkinase;Signal;Transferase;Transmembrane,Receptor protein kinase CLAVATA1 precursor (EC 2.7.1.-).	8.00E-102	GO_ID:10836	TAIR|gene:2154343 SPTR:Q9FI77 symbol:AT5G48940.1 [GO:0004674 "protein serine/threonine kinase activity" evidence=ISS] [GO:0005524 "ATP binding" evidence=ISS] [GO:0006468 "protein amino acid phosphorylation" evidence=ISS] [GO:0007169 "transmembrane receptor protein tyrosine kinase signaling pathway" evidence=ISS] Pfam:PF00560 InterPro:IPR000719 Pfam:PF00069 InterPro:IPR001611 InterPro:IPR007090 Pr…	0
chr1.CM0147.10	1.1.17.19	E2.7.1.- [EC:2.7.1.-] [COG:COG0515 COG1493]	ath:At4g28490	F20O9.180; leucine-rich repeat transmembrane protein kinase, putative [EC:2.7.1.37] [KO:K00870]	6.00E-98	YJL095w	COG0515	3.00E-19	CLV1_ARATH	ATP-binding;Developmentalprotein;Differentiation;Glycoprotein;Kinase;Leucine-richrepeat;Membrane;Nucleotide-binding;Phosphorylation;Receptor;Repeat;Serine/threonine-proteinkinase;Signal;Transferase;Transmembrane,Receptor protein kinase CLAVATA1 precursor (EC 2.7.1.-).	8.00E-102	GO_ID:10836	TAIR|gene:2154343 SPTR:Q9FI77 symbol:AT5G48940.1 [GO:0004674 "protein serine/threonine kinase activity" evidence=ISS] [GO:0005524 "ATP binding" evidence=ISS] [GO:0006468 "protein amino acid phosphorylation" evidence=ISS] [GO:0007169 "transmembrane receptor protein tyrosine kinase signaling pathway" evidence=ISS] Pfam:PF00560 InterPro:IPR000719 Pfam:PF00069 InterPro:IPR001611 InterPro:IPR007090 Pr…	0
chr1.CM0147.10	1.11.16.8	E2.7.1.- [EC:2.7.1.-] [COG:COG0515 COG1493]	ath:At4g28490	F20O9.180; leucine-rich repeat transmembrane protein kinase, putative [EC:2.7.1.37] [KO:K00870]	6.00E-98	YJL095w	COG0515	3.00E-19	CLV1_ARATH	ATP-binding;Developmentalprotein;Differentiation;Glycoprotein;Kinase;Leucine-richrepeat;Membrane;Nucleotide-binding;Phosphorylation;Receptor;Repeat;Serine/threonine-proteinkinase;Signal;Transferase;Transmembrane,Receptor protein kinase CLAVATA1 precursor (EC 2.7.1.-).	8.00E-102	GO_ID:10836	TAIR|gene:2154343 SPTR:Q9FI77 symbol:AT5G48940.1 [GO:0004674 "protein serine/threonine kinase activity" evidence=ISS] [GO:0005524 "ATP binding" evidence=ISS] [GO:0006468 "protein amino acid phosphorylation" evidence=ISS] [GO:0007169 "transmembrane receptor protein tyrosine kinase signaling pathway" evidence=ISS] Pfam:PF00560 InterPro:IPR000719 Pfam:PF00069 InterPro:IPR001611 InterPro:IPR007090 Pr…	0
chr1.CM0147.10	4.2.4	Cell cycle [CLASS:04110] [PATH:hsa04110] [COG:COG0515]	ath:At4g28490	F20O9.180; leucine-rich repeat transmembrane protein kinase, putative [EC:2.7.1.37] [KO:K00870]	6.00E-98	YJL095w	COG0515	3.00E-19	CLV1_ARATH	ATP-binding;Developmentalprotein;Differentiation;Glycoprotein;Kinase;Leucine-richrepeat;Membrane;Nucleotide-binding;Phosphorylation;Receptor;Repeat;Serine/threonine-proteinkinase;Signal;Transferase;Transmembrane,Receptor protein kinase CLAVATA1 precursor (EC 2.7.1.-).	8.00E-102	GO_ID:10836	TAIR|gene:2154343 SPTR:Q9FI77 symbol:AT5G48940.1 [GO:0004674 "protein serine/threonine kinase activity" evidence=ISS] [GO:0005524 "ATP binding" evidence=ISS] [GO:0006468 "protein amino acid phosphorylation" evidence=ISS] [GO:0007169 "transmembrane receptor protein tyrosine kinase signaling pathway" evidence=ISS] Pfam:PF00560 InterPro:IPR000719 Pfam:PF00069 InterPro:IPR001611 InterPro:IPR007090 Pr…	0
Ljwgs_053689.1	1.5.16.1	E2.7.2.11, proB glutamate 5-kinase [EC:2.7.2.11] [COG:COG0263] [GO:0004349]	ath:At3g55610	F1I16.20; delta 1-pyrroline-5-carboxylate synthetase B / P5CS B (P5CS2) [EC:2.7.2.11 1.2.1.41] [KO:K00147 K00931]	1.00E-28	YOR323c	COG0014	7.00E-16	P5CS_ORYSA	Amino-acidbiosynthesis;Kinase;Multifunctionalenzyme;NADP;Oxidoreductase;Prolinebiosynthesis;Transferase,Delta 1-pyrroline-5-carboxylate synthetase (P5CS) [Includes: Glutamate 5-kinase (EC 2.7.2.11) (Gamma-glutamyl kinase) (GK); Gamma-glutamyl phosphate reductase (GPR) (EC 1.2.1.41) (Glutamate-5-semialdehyde dehydrogenase) (Glutamyl-gamma-semialdehyde dehydrogenase)].	8.00E-30	GO_ID:35294	UNIPROT|P54886 SPTR:P54886 symbol:P5CS_HUMAN "Splice Isoform Long of Delta 1-pyrroline-5-carboxylate synthetase" [GO:0003942 "N-acetyl-gamma-glutamyl-phosphate reductase activity" evidence=NR] [GO:0006561 "proline biosynthesis" evidence=TAS] InterPro:IPR001048 InterPro:IPR005766 InterPro:IPR001057 InterPro:IPR005715 InterPro:IPR000965 Pfam:PF00696 HSSP:Q9WYC9 PIRSF:PIRSF036429 PRINTS:PR00474 TIGR…	4.00E-23
Ljwgs_053689.1	1.5.16.5	E1.2.1.38, argC N-acetyl-gamma-glutamyl-phosphate reductase [EC:1.2.1.38] [COG:COG0002] [GO:0003942]	ath:At3g55610	F1I16.20; delta 1-pyrroline-5-carboxylate synthetase B / P5CS B (P5CS2) [EC:2.7.2.11 1.2.1.41] [KO:K00147 K00931]	1.00E-28	YOR323c	COG0014	7.00E-16	P5CS_ORYSA	Amino-acidbiosynthesis;Kinase;Multifunctionalenzyme;NADP;Oxidoreductase;Prolinebiosynthesis;Transferase,Delta 1-pyrroline-5-carboxylate synthetase (P5CS) [Includes: Glutamate 5-kinase (EC 2.7.2.11) (Gamma-glutamyl kinase) (GK); Gamma-glutamyl phosphate reductase (GPR) (EC 1.2.1.41) (Glutamate-5-semialdehyde dehydrogenase) (Glutamyl-gamma-semialdehyde dehydrogenase)].	8.00E-30	GO_ID:35294	UNIPROT|P54886 SPTR:P54886 symbol:P5CS_HUMAN "Splice Isoform Long of Delta 1-pyrroline-5-carboxylate synthetase" [GO:0003942 "N-acetyl-gamma-glutamyl-phosphate reductase activity" evidence=NR] [GO:0006561 "proline biosynthesis" evidence=TAS] InterPro:IPR001048 InterPro:IPR005766 InterPro:IPR001057 InterPro:IPR005715 InterPro:IPR000965 Pfam:PF00696 HSSP:Q9WYC9 PIRSF:PIRSF036429 PRINTS:PR00474 TIGR…	4.00E-23
Ljwgs_053689.1	1.5.16.2	E1.2.1.41, proA glutamate-5-semialdehyde dehydrogenase [EC:1.2.1.41] [COG:COG0014] [GO:0004350]	ath:At3g55610	F1I16.20; delta 1-pyrroline-5-carboxylate synthetase B / P5CS B (P5CS2) [EC:2.7.2.11 1.2.1.41] [KO:K00147 K00931]	1.00E-28	YOR323c	COG0014	7.00E-16	P5CS_ORYSA	Amino-acidbiosynthesis;Kinase;Multifunctionalenzyme;NADP;Oxidoreductase;Prolinebiosynthesis;Transferase,Delta 1-pyrroline-5-carboxylate synthetase (P5CS) [Includes: Glutamate 5-kinase (EC 2.7.2.11) (Gamma-glutamyl kinase) (GK); Gamma-glutamyl phosphate reductase (GPR) (EC 1.2.1.41) (Glutamate-5-semialdehyde dehydrogenase) (Glutamyl-gamma-semialdehyde dehydrogenase)].	8.00E-30	GO_ID:35294	UNIPROT|P54886 SPTR:P54886 symbol:P5CS_HUMAN "Splice Isoform Long of Delta 1-pyrroline-5-carboxylate synthetase" [GO:0003942 "N-acetyl-gamma-glutamyl-phosphate reductase activity" evidence=NR] [GO:0006561 "proline biosynthesis" evidence=TAS] InterPro:IPR001048 InterPro:IPR005766 InterPro:IPR001057 InterPro:IPR005715 InterPro:IPR000965 Pfam:PF00696 HSSP:Q9WYC9 PIRSF:PIRSF036429 PRINTS:PR00474 TIGR…	4.00E-23
TM1221.15	1.9.4.15	E2.7.1.- [EC:2.7.1.-] [COG:COG0515 COG1493]	ath:At4g28490	F20O9.180; leucine-rich repeat transmembrane protein kinase, putative [EC:2.7.1.37] [KO:K00870]	8.00E-34	BH2504_1	COG0515	7.00E-14	TMKL1_ARATH	Glycoprotein;Leucine-richrepeat;Membrane;Receptor;Repeat;Signal;Transmembrane,Putative kinase-like protein TMKL1 precursor.	2.00E-56	GO_ID:53217	TAIR|gene:2044912 SPTR:Q9SJQ1 symbol:AT2G36570.1 [GO:0016301 "kinase activity" evidence=ISS] [GO:0004674 "protein serine/threonine kinase activity" evidence=ISS] [GO:0005524 "ATP binding" evidence=ISS] [GO:0006468 "protein amino acid phosphorylation" evidence=ISS] [GO:0007169 "transmembrane receptor protein tyrosine kinase signaling pathway" evidence=ISS] Pfam:PF00560 InterPro:IPR000719 Pfam:PF00…	0
TM1221.15	1.7.8.19	WAAY, rfaY lipopolysaccharide core biosynthesis protein RFAY [EC:2.7.-.-] [COG:COG0515]	ath:At4g28490	F20O9.180; leucine-rich repeat transmembrane protein kinase, putative [EC:2.7.1.37] [KO:K00870]	8.00E-34	BH2504_1	COG0515	7.00E-14	TMKL1_ARATH	Glycoprotein;Leucine-richrepeat;Membrane;Receptor;Repeat;Signal;Transmembrane,Putative kinase-like protein TMKL1 precursor.	2.00E-56	GO_ID:53217	TAIR|gene:2044912 SPTR:Q9SJQ1 symbol:AT2G36570.1 [GO:0016301 "kinase activity" evidence=ISS] [GO:0004674 "protein serine/threonine kinase activity" evidence=ISS] [GO:0005524 "ATP binding" evidence=ISS] [GO:0006468 "protein amino acid phosphorylation" evidence=ISS] [GO:0007169 "transmembrane receptor protein tyrosine kinase signaling pathway" evidence=ISS] Pfam:PF00560 InterPro:IPR000719 Pfam:PF00…	0
TM1221.15	1.1.17.19	E2.7.1.- [EC:2.7.1.-] [COG:COG0515 COG1493]	ath:At4g28490	F20O9.180; leucine-rich repeat transmembrane protein kinase, putative [EC:2.7.1.37] [KO:K00870]	8.00E-34	BH2504_1	COG0515	7.00E-14	TMKL1_ARATH	Glycoprotein;Leucine-richrepeat;Membrane;Receptor;Repeat;Signal;Transmembrane,Putative kinase-like protein TMKL1 precursor.	2.00E-56	GO_ID:53217	TAIR|gene:2044912 SPTR:Q9SJQ1 symbol:AT2G36570.1 [GO:0016301 "kinase activity" evidence=ISS] [GO:0004674 "protein serine/threonine kinase activity" evidence=ISS] [GO:0005524 "ATP binding" evidence=ISS] [GO:0006468 "protein amino acid phosphorylation" evidence=ISS] [GO:0007169 "transmembrane receptor protein tyrosine kinase signaling pathway" evidence=ISS] Pfam:PF00560 InterPro:IPR000719 Pfam:PF00…	0
TM1221.15	1.11.16.8	E2.7.1.- [EC:2.7.1.-] [COG:COG0515 COG1493]	ath:At4g28490	F20O9.180; leucine-rich repeat transmembrane protein kinase, putative [EC:2.7.1.37] [KO:K00870]	8.00E-34	BH2504_1	COG0515	7.00E-14	TMKL1_ARATH	Glycoprotein;Leucine-richrepeat;Membrane;Receptor;Repeat;Signal;Transmembrane,Putative kinase-like protein TMKL1 precursor.	2.00E-56	GO_ID:53217	TAIR|gene:2044912 SPTR:Q9SJQ1 symbol:AT2G36570.1 [GO:0016301 "kinase activity" evidence=ISS] [GO:0004674 "protein serine/threonine kinase activity" evidence=ISS] [GO:0005524 "ATP binding" evidence=ISS] [GO:0006468 "protein amino acid phosphorylation" evidence=ISS] [GO:0007169 "transmembrane receptor protein tyrosine kinase signaling pathway" evidence=ISS] Pfam:PF00560 InterPro:IPR000719 Pfam:PF00…	0
TM1221.15	4.2.4	Cell cycle [CLASS:04110] [PATH:hsa04110] [COG:COG0515]	ath:At4g28490	F20O9.180; leucine-rich repeat transmembrane protein kinase, putative [EC:2.7.1.37] [KO:K00870]	8.00E-34	BH2504_1	COG0515	7.00E-14	TMKL1_ARATH	Glycoprotein;Leucine-richrepeat;Membrane;Receptor;Repeat;Signal;Transmembrane,Putative kinase-like protein TMKL1 precursor.	2.00E-56	GO_ID:53217	TAIR|gene:2044912 SPTR:Q9SJQ1 symbol:AT2G36570.1 [GO:0016301 "kinase activity" evidence=ISS] [GO:0004674 "protein serine/threonine kinase activity" evidence=ISS] [GO:0005524 "ATP binding" evidence=ISS] [GO:0006468 "protein amino acid phosphorylation" evidence=ISS] [GO:0007169 "transmembrane receptor protein tyrosine kinase signaling pathway" evidence=ISS] Pfam:PF00560 InterPro:IPR000719 Pfam:PF00…	0
TM1226.7	1.3.10.23	E2.7.1.82, EKI1 ethanolamine kinase [EC:2.7.1.82] [COG:COG0510] [GO:0004305]	ehi:6.t00004	choline/ethanolamine kinase, putative [EC:2.7.1.82] [KO:K00894]	1.00E-16				CHKB_HUMAN	Kinase;Transferase,Choline/ethanolamine kinase [Includes: Choline kinase beta (EC 2.7.1.32) (CK); Ethanolamine kinase (EC 2.7.1.82) (EK)].	5.00E-16	GO_ID:16472	TAIR|gene:2019611 SPTR:Q8L518 symbol:AT1G74320.1 [GO:0000004 "biological process unknown" evidence=ND] [GO:0008372 "cellular component unknown" evidence=ND] [GO:0004103 "choline kinase activity" evidence=ISS] InterPro:IPR002573 Pfam:PF01633 InterPro:IPR007521 Pfam:PF04428 EMBL:AY094430 EMBL:BT008737 EMBL:AY140093 SPTR:Q8L518	1.00E-46
TM1226.7	1.3.10.19	E2.7.1.32, CHK choline kinase [EC:2.7.1.32] [COG:COG0510] [GO:0004103]	ehi:6.t00004	choline/ethanolamine kinase, putative [EC:2.7.1.82] [KO:K00894]	1.00E-16				CHKB_HUMAN	Kinase;Transferase,Choline/ethanolamine kinase [Includes: Choline kinase beta (EC 2.7.1.32) (CK); Ethanolamine kinase (EC 2.7.1.82) (EK)].	5.00E-16	GO_ID:16472	TAIR|gene:2019611 SPTR:Q8L518 symbol:AT1G74320.1 [GO:0000004 "biological process unknown" evidence=ND] [GO:0008372 "cellular component unknown" evidence=ND] [GO:0004103 "choline kinase activity" evidence=ISS] InterPro:IPR002573 Pfam:PF01633 InterPro:IPR007521 Pfam:PF04428 EMBL:AY094430 EMBL:BT008737 EMBL:AY140093 SPTR:Q8L518	1.00E-46
TM1226.7	1.5.3.35	E2.7.1.32, CHK choline kinase [EC:2.7.1.32] [COG:COG0510] [GO:0004103]	ehi:6.t00004	choline/ethanolamine kinase, putative [EC:2.7.1.82] [KO:K00894]	1.00E-16				CHKB_HUMAN	Kinase;Transferase,Choline/ethanolamine kinase [Includes: Choline kinase beta (EC 2.7.1.32) (CK); Ethanolamine kinase (EC 2.7.1.82) (EK)].	5.00E-16	GO_ID:16472	TAIR|gene:2019611 SPTR:Q8L518 symbol:AT1G74320.1 [GO:0000004 "biological process unknown" evidence=ND] [GO:0008372 "cellular component unknown" evidence=ND] [GO:0004103 "choline kinase activity" evidence=ISS] InterPro:IPR002573 Pfam:PF01633 InterPro:IPR007521 Pfam:PF04428 EMBL:AY094430 EMBL:BT008737 EMBL:AY140093 SPTR:Q8L518	1.00E-46
Ljwgs_083784.1	99.1.4.1636	GO_ID:30318	ath:At4g28490	F20O9.180; leucine-rich repeat transmembrane protein kinase, putative [EC:2.7.1.37] [KO:K00870]	7.00E-14				CLV1_ARATH	ATP-binding;Developmentalprotein;Differentiation;Glycoprotein;Kinase;Leucine-richrepeat;Membrane;Nucleotide-binding;Phosphorylation;Receptor;Repeat;Serine/threonine-proteinkinase;Signal;Transferase;Transmembrane,Receptor protein kinase CLAVATA1 precursor (EC 2.7.1.-).	2.00E-24	GO_ID:30318	TAIR|gene:2120411 SPTR:O65440 symbol:AT4G20270.1 [GO:0004674 "protein serine/threonine kinase activity" evidence=ISS] [GO:0005524 "ATP binding" evidence=ISS] [GO:0006468 "protein amino acid phosphorylation" evidence=ISS] [GO:0007169 "transmembrane receptor protein tyrosine kinase signaling pathway" evidence=ISS] Pfam:PF00560 InterPro:IPR000719 InterPro:IPR008271 Pfam:PF00069 Prosite:PS00108 Inter…	6.00E-43
Ljwgs_083784.1	99.1.3.1.116	EC 2.7.1.-	ath:At4g28490	F20O9.180; leucine-rich repeat transmembrane protein kinase, putative [EC:2.7.1.37] [KO:K00870]	7.00E-14				CLV1_ARATH	ATP-binding;Developmentalprotein;Differentiation;Glycoprotein;Kinase;Leucine-richrepeat;Membrane;Nucleotide-binding;Phosphorylation;Receptor;Repeat;Serine/threonine-proteinkinase;Signal;Transferase;Transmembrane,Receptor protein kinase CLAVATA1 precursor (EC 2.7.1.-).	2.00E-24	GO_ID:30318	TAIR|gene:2120411 SPTR:O65440 symbol:AT4G20270.1 [GO:0004674 "protein serine/threonine kinase activity" evidence=ISS] [GO:0005524 "ATP binding" evidence=ISS] [GO:0006468 "protein amino acid phosphorylation" evidence=ISS] [GO:0007169 "transmembrane receptor protein tyrosine kinase signaling pathway" evidence=ISS] Pfam:PF00560 InterPro:IPR000719 InterPro:IPR008271 Pfam:PF00069 Prosite:PS00108 Inter…	6.00E-43
Ljwgs_083784.1	99.1.1.97	KO:K00870	ath:At4g28490	F20O9.180; leucine-rich repeat transmembrane protein kinase, putative [EC:2.7.1.37] [KO:K00870]	7.00E-14				CLV1_ARATH	ATP-binding;Developmentalprotein;Differentiation;Glycoprotein;Kinase;Leucine-richrepeat;Membrane;Nucleotide-binding;Phosphorylation;Receptor;Repeat;Serine/threonine-proteinkinase;Signal;Transferase;Transmembrane,Receptor protein kinase CLAVATA1 precursor (EC 2.7.1.-).	2.00E-24	GO_ID:30318	TAIR|gene:2120411 SPTR:O65440 symbol:AT4G20270.1 [GO:0004674 "protein serine/threonine kinase activity" evidence=ISS] [GO:0005524 "ATP binding" evidence=ISS] [GO:0006468 "protein amino acid phosphorylation" evidence=ISS] [GO:0007169 "transmembrane receptor protein tyrosine kinase signaling pathway" evidence=ISS] Pfam:PF00560 InterPro:IPR000719 InterPro:IPR008271 Pfam:PF00069 Prosite:PS00108 Inter…	6.00E-43
Ljwgs_048530.1	3.3.10.117	BMPR1 bone morphogenetic protein receptor, type I [EC:2.7.1.37]							BAK1_ARATH	ATP-binding;Glycoprotein;Kinase;Leucine-richrepeat;Membrane;Nucleotide-binding;Phosphorylation;Repeat;Serine/threonine-proteinkinase;Signal;Transferase;Transmembrane,BRASSINOSTEROID INSENSITIVE 1-associated receptor kinase 1 precursor (EC 2.7.1.37) (BRI1-associated receptor kinase 1) (Somatic embryogenesis receptor-like kinase 3).	9.00E-11	GO_ID:52482	TAIR|gene:2160643 SPTR:Q8W4S5 symbol:AT5G63710.1 [GO:0008372 "cellular component unknown" evidence=ND] [GO:0004674 "protein serine/threonine kinase activity" evidence=ISS] [GO:0005524 "ATP binding" evidence=ISS] [GO:0006468 "protein amino acid phosphorylation" evidence=ISS] [GO:0007169 "transmembrane receptor protein tyrosine kinase signaling pathway" evidence=ISS] Pfam:PF00560 InterPro:IPR000719…	4.00E-28
Ljwgs_048530.1	3.2.2.1	Protein kinase [EC:2.7.1.37]							BAK1_ARATH	ATP-binding;Glycoprotein;Kinase;Leucine-richrepeat;Membrane;Nucleotide-binding;Phosphorylation;Repeat;Serine/threonine-proteinkinase;Signal;Transferase;Transmembrane,BRASSINOSTEROID INSENSITIVE 1-associated receptor kinase 1 precursor (EC 2.7.1.37) (BRI1-associated receptor kinase 1) (Somatic embryogenesis receptor-like kinase 3).	9.00E-11	GO_ID:52482	TAIR|gene:2160643 SPTR:Q8W4S5 symbol:AT5G63710.1 [GO:0008372 "cellular component unknown" evidence=ND] [GO:0004674 "protein serine/threonine kinase activity" evidence=ISS] [GO:0005524 "ATP binding" evidence=ISS] [GO:0006468 "protein amino acid phosphorylation" evidence=ISS] [GO:0007169 "transmembrane receptor protein tyrosine kinase signaling pathway" evidence=ISS] Pfam:PF00560 InterPro:IPR000719…	4.00E-28
Ljwgs_062110.1	3.3.10.117	BMPR1 bone morphogenetic protein receptor, type I [EC:2.7.1.37]	ath:At4g28490	F20O9.180; leucine-rich repeat transmembrane protein kinase, putative [EC:2.7.1.37] [KO:K00870]	5.00E-14				RLK5_ARATH	ATP-binding;Glycoprotein;Kinase;Leucine-richrepeat;Membrane;Nucleotide-binding;Phosphorylation;Repeat;Serine/threonine-proteinkinase;Signal;Transferase;Transmembrane,Receptor-like protein kinase 5 precursor (EC 2.7.1.37).	3.00E-14	GO_ID:38062	TAIR|gene:3438213 SPTR:Q9LHP4 symbol:AT3G24240.1 [GO:0004674 "protein serine/threonine kinase activity" evidence=ISS] [GO:0005524 "ATP binding" evidence=ISS] [GO:0006468 "protein amino acid phosphorylation" evidence=ISS] [GO:0007169 "transmembrane receptor protein tyrosine kinase signaling pathway" evidence=ISS] Pfam:PF00560 InterPro:IPR000719 InterPro:IPR008271 Pfam:PF00069 Prosite:PS00108 Inter…	9.00E-32
Ljwgs_062110.1	3.2.2.1	Protein kinase [EC:2.7.1.37]	ath:At4g28490	F20O9.180; leucine-rich repeat transmembrane protein kinase, putative [EC:2.7.1.37] [KO:K00870]	5.00E-14				RLK5_ARATH	ATP-binding;Glycoprotein;Kinase;Leucine-richrepeat;Membrane;Nucleotide-binding;Phosphorylation;Repeat;Serine/threonine-proteinkinase;Signal;Transferase;Transmembrane,Receptor-like protein kinase 5 precursor (EC 2.7.1.37).	3.00E-14	GO_ID:38062	TAIR|gene:3438213 SPTR:Q9LHP4 symbol:AT3G24240.1 [GO:0004674 "protein serine/threonine kinase activity" evidence=ISS] [GO:0005524 "ATP binding" evidence=ISS] [GO:0006468 "protein amino acid phosphorylation" evidence=ISS] [GO:0007169 "transmembrane receptor protein tyrosine kinase signaling pathway" evidence=ISS] Pfam:PF00560 InterPro:IPR000719 InterPro:IPR008271 Pfam:PF00069 Prosite:PS00108 Inter…	9.00E-32
chr6.CM0041.8	1.9.4.15	E2.7.1.- [EC:2.7.1.-] [COG:COG0515 COG1493]	ath:At4g28490	F20O9.180; leucine-rich repeat transmembrane protein kinase, putative [EC:2.7.1.37] [KO:K00870]	2.00E-54	YJL095w	COG0515	7.00E-16	BAK1_ARATH	ATP-binding;Glycoprotein;Kinase;Leucine-richrepeat;Membrane;Nucleotide-binding;Phosphorylation;Repeat;Serine/threonine-proteinkinase;Signal;Transferase;Transmembrane,BRASSINOSTEROID INSENSITIVE 1-associated receptor kinase 1 precursor (EC 2.7.1.37) (BRI1-associated receptor kinase 1) (Somatic embryogenesis receptor-like kinase 3).	2.00E-126	GO_ID:42754	TAIR|gene:2118810 SPTR:Q8VYT3 symbol:AT4G30520.1 [GO:0004672 "protein kinase activity" evidence=ISS] [GO:0005515 "protein binding" evidence=ISS] Pfam:PF00560 InterPro:IPR000719 InterPro:IPR008271 Prosite:PS00108 InterPro:IPR001611 InterPro:IPR007090 Prosite:PS00107 ProDom:PD000001 PROSITE:PS50011 PRINTS:PR00019 HSSP:P06239 EMBL:AY070043 EMBL:AY096538 SPTR:Q8VYT3	0
chr6.CM0041.8	1.7.8.19	WAAY, rfaY lipopolysaccharide core biosynthesis protein RFAY [EC:2.7.-.-] [COG:COG0515]	ath:At4g28490	F20O9.180; leucine-rich repeat transmembrane protein kinase, putative [EC:2.7.1.37] [KO:K00870]	2.00E-54	YJL095w	COG0515	7.00E-16	BAK1_ARATH	ATP-binding;Glycoprotein;Kinase;Leucine-richrepeat;Membrane;Nucleotide-binding;Phosphorylation;Repeat;Serine/threonine-proteinkinase;Signal;Transferase;Transmembrane,BRASSINOSTEROID INSENSITIVE 1-associated receptor kinase 1 precursor (EC 2.7.1.37) (BRI1-associated receptor kinase 1) (Somatic embryogenesis receptor-like kinase 3).	2.00E-126	GO_ID:42754	TAIR|gene:2118810 SPTR:Q8VYT3 symbol:AT4G30520.1 [GO:0004672 "protein kinase activity" evidence=ISS] [GO:0005515 "protein binding" evidence=ISS] Pfam:PF00560 InterPro:IPR000719 InterPro:IPR008271 Prosite:PS00108 InterPro:IPR001611 InterPro:IPR007090 Prosite:PS00107 ProDom:PD000001 PROSITE:PS50011 PRINTS:PR00019 HSSP:P06239 EMBL:AY070043 EMBL:AY096538 SPTR:Q8VYT3	0
chr6.CM0041.8	1.1.17.19	E2.7.1.- [EC:2.7.1.-] [COG:COG0515 COG1493]	ath:At4g28490	F20O9.180; leucine-rich repeat transmembrane protein kinase, putative [EC:2.7.1.37] [KO:K00870]	2.00E-54	YJL095w	COG0515	7.00E-16	BAK1_ARATH	ATP-binding;Glycoprotein;Kinase;Leucine-richrepeat;Membrane;Nucleotide-binding;Phosphorylation;Repeat;Serine/threonine-proteinkinase;Signal;Transferase;Transmembrane,BRASSINOSTEROID INSENSITIVE 1-associated receptor kinase 1 precursor (EC 2.7.1.37) (BRI1-associated receptor kinase 1) (Somatic embryogenesis receptor-like kinase 3).	2.00E-126	GO_ID:42754	TAIR|gene:2118810 SPTR:Q8VYT3 symbol:AT4G30520.1 [GO:0004672 "protein kinase activity" evidence=ISS] [GO:0005515 "protein binding" evidence=ISS] Pfam:PF00560 InterPro:IPR000719 InterPro:IPR008271 Prosite:PS00108 InterPro:IPR001611 InterPro:IPR007090 Prosite:PS00107 ProDom:PD000001 PROSITE:PS50011 PRINTS:PR00019 HSSP:P06239 EMBL:AY070043 EMBL:AY096538 SPTR:Q8VYT3	0
chr6.CM0041.8	3.3.10.117	BMPR1 bone morphogenetic protein receptor, type I [EC:2.7.1.37]	ath:At4g28490	F20O9.180; leucine-rich repeat transmembrane protein kinase, putative [EC:2.7.1.37] [KO:K00870]	2.00E-54	YJL095w	COG0515	7.00E-16	BAK1_ARATH	ATP-binding;Glycoprotein;Kinase;Leucine-richrepeat;Membrane;Nucleotide-binding;Phosphorylation;Repeat;Serine/threonine-proteinkinase;Signal;Transferase;Transmembrane,BRASSINOSTEROID INSENSITIVE 1-associated receptor kinase 1 precursor (EC 2.7.1.37) (BRI1-associated receptor kinase 1) (Somatic embryogenesis receptor-like kinase 3).	2.00E-126	GO_ID:42754	TAIR|gene:2118810 SPTR:Q8VYT3 symbol:AT4G30520.1 [GO:0004672 "protein kinase activity" evidence=ISS] [GO:0005515 "protein binding" evidence=ISS] Pfam:PF00560 InterPro:IPR000719 InterPro:IPR008271 Prosite:PS00108 InterPro:IPR001611 InterPro:IPR007090 Prosite:PS00107 ProDom:PD000001 PROSITE:PS50011 PRINTS:PR00019 HSSP:P06239 EMBL:AY070043 EMBL:AY096538 SPTR:Q8VYT3	0
chr6.CM0041.8	1.11.16.8	E2.7.1.- [EC:2.7.1.-] [COG:COG0515 COG1493]	ath:At4g28490	F20O9.180; leucine-rich repeat transmembrane protein kinase, putative [EC:2.7.1.37] [KO:K00870]	2.00E-54	YJL095w	COG0515	7.00E-16	BAK1_ARATH	ATP-binding;Glycoprotein;Kinase;Leucine-richrepeat;Membrane;Nucleotide-binding;Phosphorylation;Repeat;Serine/threonine-proteinkinase;Signal;Transferase;Transmembrane,BRASSINOSTEROID INSENSITIVE 1-associated receptor kinase 1 precursor (EC 2.7.1.37) (BRI1-associated receptor kinase 1) (Somatic embryogenesis receptor-like kinase 3).	2.00E-126	GO_ID:42754	TAIR|gene:2118810 SPTR:Q8VYT3 symbol:AT4G30520.1 [GO:0004672 "protein kinase activity" evidence=ISS] [GO:0005515 "protein binding" evidence=ISS] Pfam:PF00560 InterPro:IPR000719 InterPro:IPR008271 Prosite:PS00108 InterPro:IPR001611 InterPro:IPR007090 Prosite:PS00107 ProDom:PD000001 PROSITE:PS50011 PRINTS:PR00019 HSSP:P06239 EMBL:AY070043 EMBL:AY096538 SPTR:Q8VYT3	0
chr6.CM0041.8	4.2.4	Cell cycle [CLASS:04110] [PATH:hsa04110] [COG:COG0515]	ath:At4g28490	F20O9.180; leucine-rich repeat transmembrane protein kinase, putative [EC:2.7.1.37] [KO:K00870]	2.00E-54	YJL095w	COG0515	7.00E-16	BAK1_ARATH	ATP-binding;Glycoprotein;Kinase;Leucine-richrepeat;Membrane;Nucleotide-binding;Phosphorylation;Repeat;Serine/threonine-proteinkinase;Signal;Transferase;Transmembrane,BRASSINOSTEROID INSENSITIVE 1-associated receptor kinase 1 precursor (EC 2.7.1.37) (BRI1-associated receptor kinase 1) (Somatic embryogenesis receptor-like kinase 3).	2.00E-126	GO_ID:42754	TAIR|gene:2118810 SPTR:Q8VYT3 symbol:AT4G30520.1 [GO:0004672 "protein kinase activity" evidence=ISS] [GO:0005515 "protein binding" evidence=ISS] Pfam:PF00560 InterPro:IPR000719 InterPro:IPR008271 Prosite:PS00108 InterPro:IPR001611 InterPro:IPR007090 Prosite:PS00107 ProDom:PD000001 PROSITE:PS50011 PRINTS:PR00019 HSSP:P06239 EMBL:AY070043 EMBL:AY096538 SPTR:Q8VYT3	0
chr6.CM0041.8	3.2.2.1	Protein kinase [EC:2.7.1.37]	ath:At4g28490	F20O9.180; leucine-rich repeat transmembrane protein kinase, putative [EC:2.7.1.37] [KO:K00870]	2.00E-54	YJL095w	COG0515	7.00E-16	BAK1_ARATH	ATP-binding;Glycoprotein;Kinase;Leucine-richrepeat;Membrane;Nucleotide-binding;Phosphorylation;Repeat;Serine/threonine-proteinkinase;Signal;Transferase;Transmembrane,BRASSINOSTEROID INSENSITIVE 1-associated receptor kinase 1 precursor (EC 2.7.1.37) (BRI1-associated receptor kinase 1) (Somatic embryogenesis receptor-like kinase 3).	2.00E-126	GO_ID:42754	TAIR|gene:2118810 SPTR:Q8VYT3 symbol:AT4G30520.1 [GO:0004672 "protein kinase activity" evidence=ISS] [GO:0005515 "protein binding" evidence=ISS] Pfam:PF00560 InterPro:IPR000719 InterPro:IPR008271 Prosite:PS00108 InterPro:IPR001611 InterPro:IPR007090 Prosite:PS00107 ProDom:PD000001 PROSITE:PS50011 PRINTS:PR00019 HSSP:P06239 EMBL:AY070043 EMBL:AY096538 SPTR:Q8VYT3	0
Ljwgs_047458.1	99.1.4.102	GO_ID:22013										GO_ID:22013	TAIR|gene:2195974 SPTR:O80661 symbol:AT1G77280.1 [GO:0008372 "cellular component unknown" evidence=ND] [GO:0016301 "kinase activity" evidence=ISS] InterPro:IPR000719 InterPro:IPR008271 Pfam:PF00069 Prosite:PS00108 InterPro:IPR006016 Prosite:PS00107 Pfam:PF00582 ProDom:PD000001 PROSITE:PS50011 EMBL:AC004260 PIR:T00456 SPTR:O80661	1.00E-19
chr2.CM0056.26	99.1.3.1.116	EC 2.7.1.-	ath:At5g02290	T1E22.50; protein kinase, putative [EC:2.7.1.37] [KO:K00870]	2.00E-14				APK1B_ARATH	ATP-binding;Chloroplast;Kinase;Multigenefamily;Nucleotide-binding;Plastid;Serine/threonine-proteinkinase;Transferase;Transitpeptide;Tyrosine-proteinkinase,Protein kinase APK1B, chloroplast precursor (EC 2.7.1.-).	9.00E-16	GO_ID:22677	TAIR|gene:2150018 SPTR:Q8GXZ3 symbol:AT5G01020.1 [GO:0016301 "kinase activity" evidence=ISS] InterPro:IPR000719 InterPro:IPR008271 Pfam:PF00069 Prosite:PS00108 Prosite:PS00107 ProDom:PD000001 PROSITE:PS50011 EMBL:AK117952 SPTR:Q8GXZ3	9.00E-16
chr2.CM0056.26	99.1.1.97	KO:K00870	ath:At5g02290	T1E22.50; protein kinase, putative [EC:2.7.1.37] [KO:K00870]	2.00E-14				APK1B_ARATH	ATP-binding;Chloroplast;Kinase;Multigenefamily;Nucleotide-binding;Plastid;Serine/threonine-proteinkinase;Transferase;Transitpeptide;Tyrosine-proteinkinase,Protein kinase APK1B, chloroplast precursor (EC 2.7.1.-).	9.00E-16	GO_ID:22677	TAIR|gene:2150018 SPTR:Q8GXZ3 symbol:AT5G01020.1 [GO:0016301 "kinase activity" evidence=ISS] InterPro:IPR000719 InterPro:IPR008271 Pfam:PF00069 Prosite:PS00108 Prosite:PS00107 ProDom:PD000001 PROSITE:PS50011 EMBL:AK117952 SPTR:Q8GXZ3	9.00E-16
chr2.CM0056.26	99.1.4.5860	GO_ID:22677	ath:At5g02290	T1E22.50; protein kinase, putative [EC:2.7.1.37] [KO:K00870]	2.00E-14				APK1B_ARATH	ATP-binding;Chloroplast;Kinase;Multigenefamily;Nucleotide-binding;Plastid;Serine/threonine-proteinkinase;Transferase;Transitpeptide;Tyrosine-proteinkinase,Protein kinase APK1B, chloroplast precursor (EC 2.7.1.-).	9.00E-16	GO_ID:22677	TAIR|gene:2150018 SPTR:Q8GXZ3 symbol:AT5G01020.1 [GO:0016301 "kinase activity" evidence=ISS] InterPro:IPR000719 InterPro:IPR008271 Pfam:PF00069 Prosite:PS00108 Prosite:PS00107 ProDom:PD000001 PROSITE:PS50011 EMBL:AK117952 SPTR:Q8GXZ3	9.00E-16
chr3.CM0208.50	99.1.3.1.116	EC 2.7.1.-	ath:At4g28490	F20O9.180; leucine-rich repeat transmembrane protein kinase, putative [EC:2.7.1.37] [KO:K00870]	3.00E-19				CRI4_MAIZE	ATP-binding;Kinase;Membrane;Nucleotide-binding;Receptor;Repeat;Serine/threonine-proteinkinase;Signal;Transferase;Transmembrane,Putative receptor protein kinase CRINKLY4 precursor (EC 2.7.1.-).	4.00E-32	GO_ID:47094	TAIR|gene:2046727 SPTR:O80461 symbol:AT2G23450.1 [GO:0016301 "kinase activity" evidence=ISS] [GO:0008372 "cellular component unknown" evidence=ND] InterPro:IPR000719 InterPro:IPR008271 EMBL:AC003040 Pfam:PF00069 Prosite:PS00108 InterPro:IPR003006 InterPro:IPR002016 InterPro:IPR006210 InterPro:IPR006209 Prosite:PS00107 SMART:SM00181 PROSITE:PS01186 ProDom:PD000001 PROSITE:PS50011 PROSITE:PS00435 P…	2.00E-57
chr3.CM0208.50	99.1.1.97	KO:K00870	ath:At4g28490	F20O9.180; leucine-rich repeat transmembrane protein kinase, putative [EC:2.7.1.37] [KO:K00870]	3.00E-19				CRI4_MAIZE	ATP-binding;Kinase;Membrane;Nucleotide-binding;Receptor;Repeat;Serine/threonine-proteinkinase;Signal;Transferase;Transmembrane,Putative receptor protein kinase CRINKLY4 precursor (EC 2.7.1.-).	4.00E-32	GO_ID:47094	TAIR|gene:2046727 SPTR:O80461 symbol:AT2G23450.1 [GO:0016301 "kinase activity" evidence=ISS] [GO:0008372 "cellular component unknown" evidence=ND] InterPro:IPR000719 InterPro:IPR008271 EMBL:AC003040 Pfam:PF00069 Prosite:PS00108 InterPro:IPR003006 InterPro:IPR002016 InterPro:IPR006210 InterPro:IPR006209 Prosite:PS00107 SMART:SM00181 PROSITE:PS01186 ProDom:PD000001 PROSITE:PS50011 PROSITE:PS00435 P…	2.00E-57
chr3.CM0208.50	99.1.4.4553	GO_ID:47094	ath:At4g28490	F20O9.180; leucine-rich repeat transmembrane protein kinase, putative [EC:2.7.1.37] [KO:K00870]	3.00E-19				CRI4_MAIZE	ATP-binding;Kinase;Membrane;Nucleotide-binding;Receptor;Repeat;Serine/threonine-proteinkinase;Signal;Transferase;Transmembrane,Putative receptor protein kinase CRINKLY4 precursor (EC 2.7.1.-).	4.00E-32	GO_ID:47094	TAIR|gene:2046727 SPTR:O80461 symbol:AT2G23450.1 [GO:0016301 "kinase activity" evidence=ISS] [GO:0008372 "cellular component unknown" evidence=ND] InterPro:IPR000719 InterPro:IPR008271 EMBL:AC003040 Pfam:PF00069 Prosite:PS00108 InterPro:IPR003006 InterPro:IPR002016 InterPro:IPR006210 InterPro:IPR006209 Prosite:PS00107 SMART:SM00181 PROSITE:PS01186 ProDom:PD000001 PROSITE:PS50011 PROSITE:PS00435 P…	2.00E-57
Ljwgs_013129.1	1.9.4.15	E2.7.1.- [EC:2.7.1.-] [COG:COG0515 COG1493]	ath:At4g28490	F20O9.180; leucine-rich repeat transmembrane protein kinase, putative [EC:2.7.1.37] [KO:K00870]	2.00E-102	YAR019c	COG0515	9.00E-09	RPK1_IPONI	Alternativeinitiation;Alternativesplicing;ATP-binding;Glycoprotein;Kinase;Leucine-richrepeat;Membrane;Nucleotide-binding;Repeat;Serine/threonine-proteinkinase;Signal;Transferase;Transmembrane,Receptor-like protein kinase precursor (EC 2.7.1.37).	3.00E-117	GO_ID:1873	TAIR|gene:2161824 SPTR:Q8VYG7 symbol:AT5G56040.1 [GO:0016301 "kinase activity" evidence=ISS] [GO:0004674 "protein serine/threonine kinase activity" evidence=ISS] [GO:0005524 "ATP binding" evidence=ISS] [GO:0006468 "protein amino acid phosphorylation" evidence=ISS] [GO:0007169 "transmembrane receptor protein tyrosine kinase signaling pathway" evidence=ISS] Pfam:PF00560 InterPro:IPR000719 InterPro:…	0
Ljwgs_013129.1	1.7.8.19	WAAY, rfaY lipopolysaccharide core biosynthesis protein RFAY [EC:2.7.-.-] [COG:COG0515]	ath:At4g28490	F20O9.180; leucine-rich repeat transmembrane protein kinase, putative [EC:2.7.1.37] [KO:K00870]	2.00E-102	YAR019c	COG0515	9.00E-09	RPK1_IPONI	Alternativeinitiation;Alternativesplicing;ATP-binding;Glycoprotein;Kinase;Leucine-richrepeat;Membrane;Nucleotide-binding;Repeat;Serine/threonine-proteinkinase;Signal;Transferase;Transmembrane,Receptor-like protein kinase precursor (EC 2.7.1.37).	3.00E-117	GO_ID:1873	TAIR|gene:2161824 SPTR:Q8VYG7 symbol:AT5G56040.1 [GO:0016301 "kinase activity" evidence=ISS] [GO:0004674 "protein serine/threonine kinase activity" evidence=ISS] [GO:0005524 "ATP binding" evidence=ISS] [GO:0006468 "protein amino acid phosphorylation" evidence=ISS] [GO:0007169 "transmembrane receptor protein tyrosine kinase signaling pathway" evidence=ISS] Pfam:PF00560 InterPro:IPR000719 InterPro:…	0
Ljwgs_013129.1	1.1.17.19	E2.7.1.- [EC:2.7.1.-] [COG:COG0515 COG1493]	ath:At4g28490	F20O9.180; leucine-rich repeat transmembrane protein kinase, putative [EC:2.7.1.37] [KO:K00870]	2.00E-102	YAR019c	COG0515	9.00E-09	RPK1_IPONI	Alternativeinitiation;Alternativesplicing;ATP-binding;Glycoprotein;Kinase;Leucine-richrepeat;Membrane;Nucleotide-binding;Repeat;Serine/threonine-proteinkinase;Signal;Transferase;Transmembrane,Receptor-like protein kinase precursor (EC 2.7.1.37).	3.00E-117	GO_ID:1873	TAIR|gene:2161824 SPTR:Q8VYG7 symbol:AT5G56040.1 [GO:0016301 "kinase activity" evidence=ISS] [GO:0004674 "protein serine/threonine kinase activity" evidence=ISS] [GO:0005524 "ATP binding" evidence=ISS] [GO:0006468 "protein amino acid phosphorylation" evidence=ISS] [GO:0007169 "transmembrane receptor protein tyrosine kinase signaling pathway" evidence=ISS] Pfam:PF00560 InterPro:IPR000719 InterPro:…	0
Ljwgs_013129.1	3.3.10.117	BMPR1 bone morphogenetic protein receptor, type I [EC:2.7.1.37]	ath:At4g28490	F20O9.180; leucine-rich repeat transmembrane protein kinase, putative [EC:2.7.1.37] [KO:K00870]	2.00E-102	YAR019c	COG0515	9.00E-09	RPK1_IPONI	Alternativeinitiation;Alternativesplicing;ATP-binding;Glycoprotein;Kinase;Leucine-richrepeat;Membrane;Nucleotide-binding;Repeat;Serine/threonine-proteinkinase;Signal;Transferase;Transmembrane,Receptor-like protein kinase precursor (EC 2.7.1.37).	3.00E-117	GO_ID:1873	TAIR|gene:2161824 SPTR:Q8VYG7 symbol:AT5G56040.1 [GO:0016301 "kinase activity" evidence=ISS] [GO:0004674 "protein serine/threonine kinase activity" evidence=ISS] [GO:0005524 "ATP binding" evidence=ISS] [GO:0006468 "protein amino acid phosphorylation" evidence=ISS] [GO:0007169 "transmembrane receptor protein tyrosine kinase signaling pathway" evidence=ISS] Pfam:PF00560 InterPro:IPR000719 InterPro:…	0
Ljwgs_013129.1	1.11.16.8	E2.7.1.- [EC:2.7.1.-] [COG:COG0515 COG1493]	ath:At4g28490	F20O9.180; leucine-rich repeat transmembrane protein kinase, putative [EC:2.7.1.37] [KO:K00870]	2.00E-102	YAR019c	COG0515	9.00E-09	RPK1_IPONI	Alternativeinitiation;Alternativesplicing;ATP-binding;Glycoprotein;Kinase;Leucine-richrepeat;Membrane;Nucleotide-binding;Repeat;Serine/threonine-proteinkinase;Signal;Transferase;Transmembrane,Receptor-like protein kinase precursor (EC 2.7.1.37).	3.00E-117	GO_ID:1873	TAIR|gene:2161824 SPTR:Q8VYG7 symbol:AT5G56040.1 [GO:0016301 "kinase activity" evidence=ISS] [GO:0004674 "protein serine/threonine kinase activity" evidence=ISS] [GO:0005524 "ATP binding" evidence=ISS] [GO:0006468 "protein amino acid phosphorylation" evidence=ISS] [GO:0007169 "transmembrane receptor protein tyrosine kinase signaling pathway" evidence=ISS] Pfam:PF00560 InterPro:IPR000719 InterPro:…	0
Ljwgs_013129.1	4.2.4	Cell cycle [CLASS:04110] [PATH:hsa04110] [COG:COG0515]	ath:At4g28490	F20O9.180; leucine-rich repeat transmembrane protein kinase, putative [EC:2.7.1.37] [KO:K00870]	2.00E-102	YAR019c	COG0515	9.00E-09	RPK1_IPONI	Alternativeinitiation;Alternativesplicing;ATP-binding;Glycoprotein;Kinase;Leucine-richrepeat;Membrane;Nucleotide-binding;Repeat;Serine/threonine-proteinkinase;Signal;Transferase;Transmembrane,Receptor-like protein kinase precursor (EC 2.7.1.37).	3.00E-117	GO_ID:1873	TAIR|gene:2161824 SPTR:Q8VYG7 symbol:AT5G56040.1 [GO:0016301 "kinase activity" evidence=ISS] [GO:0004674 "protein serine/threonine kinase activity" evidence=ISS] [GO:0005524 "ATP binding" evidence=ISS] [GO:0006468 "protein amino acid phosphorylation" evidence=ISS] [GO:0007169 "transmembrane receptor protein tyrosine kinase signaling pathway" evidence=ISS] Pfam:PF00560 InterPro:IPR000719 InterPro:…	0
Ljwgs_013129.1	3.2.2.1	Protein kinase [EC:2.7.1.37]	ath:At4g28490	F20O9.180; leucine-rich repeat transmembrane protein kinase, putative [EC:2.7.1.37] [KO:K00870]	2.00E-102	YAR019c	COG0515	9.00E-09	RPK1_IPONI	Alternativeinitiation;Alternativesplicing;ATP-binding;Glycoprotein;Kinase;Leucine-richrepeat;Membrane;Nucleotide-binding;Repeat;Serine/threonine-proteinkinase;Signal;Transferase;Transmembrane,Receptor-like protein kinase precursor (EC 2.7.1.37).	3.00E-117	GO_ID:1873	TAIR|gene:2161824 SPTR:Q8VYG7 symbol:AT5G56040.1 [GO:0016301 "kinase activity" evidence=ISS] [GO:0004674 "protein serine/threonine kinase activity" evidence=ISS] [GO:0005524 "ATP binding" evidence=ISS] [GO:0006468 "protein amino acid phosphorylation" evidence=ISS] [GO:0007169 "transmembrane receptor protein tyrosine kinase signaling pathway" evidence=ISS] Pfam:PF00560 InterPro:IPR000719 InterPro:…	0
Ljwgs_021850.2	1.9.4.15	E2.7.1.- [EC:2.7.1.-] [COG:COG0515 COG1493]	ath:At5g02290	T1E22.50; protein kinase, putative [EC:2.7.1.37] [KO:K00870]	4.00E-38	YAR019c	COG0515	2.00E-14	CRI4_MAIZE	ATP-binding;Kinase;Membrane;Nucleotide-binding;Receptor;Repeat;Serine/threonine-proteinkinase;Signal;Transferase;Transmembrane,Putative receptor protein kinase CRINKLY4 precursor (EC 2.7.1.-).	7.00E-63	GO_ID:8199	TAIR|gene:3699976 SPTR:Q9S7D9 symbol:AT3G09780.1 [GO:0016301 "kinase activity" evidence=ISS] InterPro:IPR000719 InterPro:IPR008271 Pfam:PF00069 Prosite:PS00108 InterPro:IPR001368 Prosite:PS00107 ProDom:PD000001 PROSITE:PS50011 HSSP:P35968 Pfam:PF00020 PROSITE:PS50050 EMBL:AC016661 EMBL:AC015985 SPTR:Q9S7D9	9.00E-117
Ljwgs_021850.2	1.7.8.19	WAAY, rfaY lipopolysaccharide core biosynthesis protein RFAY [EC:2.7.-.-] [COG:COG0515]	ath:At5g02290	T1E22.50; protein kinase, putative [EC:2.7.1.37] [KO:K00870]	4.00E-38	YAR019c	COG0515	2.00E-14	CRI4_MAIZE	ATP-binding;Kinase;Membrane;Nucleotide-binding;Receptor;Repeat;Serine/threonine-proteinkinase;Signal;Transferase;Transmembrane,Putative receptor protein kinase CRINKLY4 precursor (EC 2.7.1.-).	7.00E-63	GO_ID:8199	TAIR|gene:3699976 SPTR:Q9S7D9 symbol:AT3G09780.1 [GO:0016301 "kinase activity" evidence=ISS] InterPro:IPR000719 InterPro:IPR008271 Pfam:PF00069 Prosite:PS00108 InterPro:IPR001368 Prosite:PS00107 ProDom:PD000001 PROSITE:PS50011 HSSP:P35968 Pfam:PF00020 PROSITE:PS50050 EMBL:AC016661 EMBL:AC015985 SPTR:Q9S7D9	9.00E-117
Ljwgs_021850.2	1.1.17.19	E2.7.1.- [EC:2.7.1.-] [COG:COG0515 COG1493]	ath:At5g02290	T1E22.50; protein kinase, putative [EC:2.7.1.37] [KO:K00870]	4.00E-38	YAR019c	COG0515	2.00E-14	CRI4_MAIZE	ATP-binding;Kinase;Membrane;Nucleotide-binding;Receptor;Repeat;Serine/threonine-proteinkinase;Signal;Transferase;Transmembrane,Putative receptor protein kinase CRINKLY4 precursor (EC 2.7.1.-).	7.00E-63	GO_ID:8199	TAIR|gene:3699976 SPTR:Q9S7D9 symbol:AT3G09780.1 [GO:0016301 "kinase activity" evidence=ISS] InterPro:IPR000719 InterPro:IPR008271 Pfam:PF00069 Prosite:PS00108 InterPro:IPR001368 Prosite:PS00107 ProDom:PD000001 PROSITE:PS50011 HSSP:P35968 Pfam:PF00020 PROSITE:PS50050 EMBL:AC016661 EMBL:AC015985 SPTR:Q9S7D9	9.00E-117
Ljwgs_021850.2	1.11.16.8	E2.7.1.- [EC:2.7.1.-] [COG:COG0515 COG1493]	ath:At5g02290	T1E22.50; protein kinase, putative [EC:2.7.1.37] [KO:K00870]	4.00E-38	YAR019c	COG0515	2.00E-14	CRI4_MAIZE	ATP-binding;Kinase;Membrane;Nucleotide-binding;Receptor;Repeat;Serine/threonine-proteinkinase;Signal;Transferase;Transmembrane,Putative receptor protein kinase CRINKLY4 precursor (EC 2.7.1.-).	7.00E-63	GO_ID:8199	TAIR|gene:3699976 SPTR:Q9S7D9 symbol:AT3G09780.1 [GO:0016301 "kinase activity" evidence=ISS] InterPro:IPR000719 InterPro:IPR008271 Pfam:PF00069 Prosite:PS00108 InterPro:IPR001368 Prosite:PS00107 ProDom:PD000001 PROSITE:PS50011 HSSP:P35968 Pfam:PF00020 PROSITE:PS50050 EMBL:AC016661 EMBL:AC015985 SPTR:Q9S7D9	9.00E-117
Ljwgs_021850.2	4.2.4	Cell cycle [CLASS:04110] [PATH:hsa04110] [COG:COG0515]	ath:At5g02290	T1E22.50; protein kinase, putative [EC:2.7.1.37] [KO:K00870]	4.00E-38	YAR019c	COG0515	2.00E-14	CRI4_MAIZE	ATP-binding;Kinase;Membrane;Nucleotide-binding;Receptor;Repeat;Serine/threonine-proteinkinase;Signal;Transferase;Transmembrane,Putative receptor protein kinase CRINKLY4 precursor (EC 2.7.1.-).	7.00E-63	GO_ID:8199	TAIR|gene:3699976 SPTR:Q9S7D9 symbol:AT3G09780.1 [GO:0016301 "kinase activity" evidence=ISS] InterPro:IPR000719 InterPro:IPR008271 Pfam:PF00069 Prosite:PS00108 InterPro:IPR001368 Prosite:PS00107 ProDom:PD000001 PROSITE:PS50011 HSSP:P35968 Pfam:PF00020 PROSITE:PS50050 EMBL:AC016661 EMBL:AC015985 SPTR:Q9S7D9	9.00E-117
TM1226.7	1.3.10.23	E2.7.1.82, EKI1 ethanolamine kinase [EC:2.7.1.82] [COG:COG0510] [GO:0004305]	ehi:6.t00004	choline/ethanolamine kinase, putative [EC:2.7.1.82] [KO:K00894]	1.00E-16				CHKB_HUMAN	Kinase;Transferase,Choline/ethanolamine kinase [Includes: Choline kinase beta (EC 2.7.1.32) (CK); Ethanolamine kinase (EC 2.7.1.82) (EK)].	5.00E-16	GO_ID:16472	TAIR|gene:2019611 SPTR:Q8L518 symbol:AT1G74320.1 [GO:0000004 "biological process unknown" evidence=ND] [GO:0008372 "cellular component unknown" evidence=ND] [GO:0004103 "choline kinase activity" evidence=ISS] InterPro:IPR002573 Pfam:PF01633 InterPro:IPR007521 Pfam:PF04428 EMBL:AY094430 EMBL:BT008737 EMBL:AY140093 SPTR:Q8L518	1.00E-46
TM1226.7	1.3.10.19	E2.7.1.32, CHK choline kinase [EC:2.7.1.32] [COG:COG0510] [GO:0004103]	ehi:6.t00004	choline/ethanolamine kinase, putative [EC:2.7.1.82] [KO:K00894]	1.00E-16				CHKB_HUMAN	Kinase;Transferase,Choline/ethanolamine kinase [Includes: Choline kinase beta (EC 2.7.1.32) (CK); Ethanolamine kinase (EC 2.7.1.82) (EK)].	5.00E-16	GO_ID:16472	TAIR|gene:2019611 SPTR:Q8L518 symbol:AT1G74320.1 [GO:0000004 "biological process unknown" evidence=ND] [GO:0008372 "cellular component unknown" evidence=ND] [GO:0004103 "choline kinase activity" evidence=ISS] InterPro:IPR002573 Pfam:PF01633 InterPro:IPR007521 Pfam:PF04428 EMBL:AY094430 EMBL:BT008737 EMBL:AY140093 SPTR:Q8L518	1.00E-46
TM1226.7	1.5.3.35	E2.7.1.32, CHK choline kinase [EC:2.7.1.32] [COG:COG0510] [GO:0004103]	ehi:6.t00004	choline/ethanolamine kinase, putative [EC:2.7.1.82] [KO:K00894]	1.00E-16				CHKB_HUMAN	Kinase;Transferase,Choline/ethanolamine kinase [Includes: Choline kinase beta (EC 2.7.1.32) (CK); Ethanolamine kinase (EC 2.7.1.82) (EK)].	5.00E-16	GO_ID:16472	TAIR|gene:2019611 SPTR:Q8L518 symbol:AT1G74320.1 [GO:0000004 "biological process unknown" evidence=ND] [GO:0008372 "cellular component unknown" evidence=ND] [GO:0004103 "choline kinase activity" evidence=ISS] InterPro:IPR002573 Pfam:PF01633 InterPro:IPR007521 Pfam:PF04428 EMBL:AY094430 EMBL:BT008737 EMBL:AY140093 SPTR:Q8L518	1.00E-46
chr3.CM0216.61	1.9.4.15	E2.7.1.- [EC:2.7.1.-] [COG:COG0515 COG1493]	ath:At4g28490	F20O9.180; leucine-rich repeat transmembrane protein kinase, putative [EC:2.7.1.37] [KO:K00870]	3.00E-156	YJL095w	COG0515	4.00E-18	CLV1_ARATH	ATP-binding;Developmentalprotein;Differentiation;Glycoprotein;Kinase;Leucine-richrepeat;Membrane;Nucleotide-binding;Phosphorylation;Receptor;Repeat;Serine/threonine-proteinkinase;Signal;Transferase;Transmembrane,Receptor protein kinase CLAVATA1 precursor (EC 2.7.1.-).	0	GO_ID:30778	TAIR|gene:2169964 SPTR:O49545 symbol:AT5G65700.1 [GO:0016301 "kinase activity" evidence=ISS] [GO:0004674 "protein serine/threonine kinase activity" evidence=ISS] [GO:0005524 "ATP binding" evidence=ISS] [GO:0006468 "protein amino acid phosphorylation" evidence=ISS] [GO:0007169 "transmembrane receptor protein tyrosine kinase signaling pathway" evidence=ISS] Pfam:PF00560 InterPro:IPR000719 InterPro:…	0
chr3.CM0216.61	1.7.8.19	WAAY, rfaY lipopolysaccharide core biosynthesis protein RFAY [EC:2.7.-.-] [COG:COG0515]	ath:At4g28490	F20O9.180; leucine-rich repeat transmembrane protein kinase, putative [EC:2.7.1.37] [KO:K00870]	3.00E-156	YJL095w	COG0515	4.00E-18	CLV1_ARATH	ATP-binding;Developmentalprotein;Differentiation;Glycoprotein;Kinase;Leucine-richrepeat;Membrane;Nucleotide-binding;Phosphorylation;Receptor;Repeat;Serine/threonine-proteinkinase;Signal;Transferase;Transmembrane,Receptor protein kinase CLAVATA1 precursor (EC 2.7.1.-).	0	GO_ID:30778	TAIR|gene:2169964 SPTR:O49545 symbol:AT5G65700.1 [GO:0016301 "kinase activity" evidence=ISS] [GO:0004674 "protein serine/threonine kinase activity" evidence=ISS] [GO:0005524 "ATP binding" evidence=ISS] [GO:0006468 "protein amino acid phosphorylation" evidence=ISS] [GO:0007169 "transmembrane receptor protein tyrosine kinase signaling pathway" evidence=ISS] Pfam:PF00560 InterPro:IPR000719 InterPro:…	0
chr3.CM0216.61	1.1.17.19	E2.7.1.- [EC:2.7.1.-] [COG:COG0515 COG1493]	ath:At4g28490	F20O9.180; leucine-rich repeat transmembrane protein kinase, putative [EC:2.7.1.37] [KO:K00870]	3.00E-156	YJL095w	COG0515	4.00E-18	CLV1_ARATH	ATP-binding;Developmentalprotein;Differentiation;Glycoprotein;Kinase;Leucine-richrepeat;Membrane;Nucleotide-binding;Phosphorylation;Receptor;Repeat;Serine/threonine-proteinkinase;Signal;Transferase;Transmembrane,Receptor protein kinase CLAVATA1 precursor (EC 2.7.1.-).	0	GO_ID:30778	TAIR|gene:2169964 SPTR:O49545 symbol:AT5G65700.1 [GO:0016301 "kinase activity" evidence=ISS] [GO:0004674 "protein serine/threonine kinase activity" evidence=ISS] [GO:0005524 "ATP binding" evidence=ISS] [GO:0006468 "protein amino acid phosphorylation" evidence=ISS] [GO:0007169 "transmembrane receptor protein tyrosine kinase signaling pathway" evidence=ISS] Pfam:PF00560 InterPro:IPR000719 InterPro:…	0
chr3.CM0216.61	1.11.16.8	E2.7.1.- [EC:2.7.1.-] [COG:COG0515 COG1493]	ath:At4g28490	F20O9.180; leucine-rich repeat transmembrane protein kinase, putative [EC:2.7.1.37] [KO:K00870]	3.00E-156	YJL095w	COG0515	4.00E-18	CLV1_ARATH	ATP-binding;Developmentalprotein;Differentiation;Glycoprotein;Kinase;Leucine-richrepeat;Membrane;Nucleotide-binding;Phosphorylation;Receptor;Repeat;Serine/threonine-proteinkinase;Signal;Transferase;Transmembrane,Receptor protein kinase CLAVATA1 precursor (EC 2.7.1.-).	0	GO_ID:30778	TAIR|gene:2169964 SPTR:O49545 symbol:AT5G65700.1 [GO:0016301 "kinase activity" evidence=ISS] [GO:0004674 "protein serine/threonine kinase activity" evidence=ISS] [GO:0005524 "ATP binding" evidence=ISS] [GO:0006468 "protein amino acid phosphorylation" evidence=ISS] [GO:0007169 "transmembrane receptor protein tyrosine kinase signaling pathway" evidence=ISS] Pfam:PF00560 InterPro:IPR000719 InterPro:…	0
chr3.CM0216.61	4.2.4	Cell cycle [CLASS:04110] [PATH:hsa04110] [COG:COG0515]	ath:At4g28490	F20O9.180; leucine-rich repeat transmembrane protein kinase, putative [EC:2.7.1.37] [KO:K00870]	3.00E-156	YJL095w	COG0515	4.00E-18	CLV1_ARATH	ATP-binding;Developmentalprotein;Differentiation;Glycoprotein;Kinase;Leucine-richrepeat;Membrane;Nucleotide-binding;Phosphorylation;Receptor;Repeat;Serine/threonine-proteinkinase;Signal;Transferase;Transmembrane,Receptor protein kinase CLAVATA1 precursor (EC 2.7.1.-).	0	GO_ID:30778	TAIR|gene:2169964 SPTR:O49545 symbol:AT5G65700.1 [GO:0016301 "kinase activity" evidence=ISS] [GO:0004674 "protein serine/threonine kinase activity" evidence=ISS] [GO:0005524 "ATP binding" evidence=ISS] [GO:0006468 "protein amino acid phosphorylation" evidence=ISS] [GO:0007169 "transmembrane receptor protein tyrosine kinase signaling pathway" evidence=ISS] Pfam:PF00560 InterPro:IPR000719 InterPro:…	0
chr4.CM0087.59	1.9.4.15	E2.7.1.- [EC:2.7.1.-] [COG:COG0515 COG1493]	cme:CMQ195C	cyclin dependent kinase, C-type [EC:2.7.1.37] [KO:K00870]	4.00E-76	YKL139w	COG0515	8.00E-62	CD2L5_HUMAN	Alternativesplicing;ATP-binding;Kinase;Nucleotide-binding;Phosphorylation;Polymorphism;Serine/threonine-proteinkinase;Transferase,Cell division cycle 2-like protein kinase 5 (EC 2.7.1.37) (CDC2- related protein kinase 5) (Cholinesterase-related cell division controller).	1.00E-75	GO_ID:1035	TAIR|gene:2034943 SPTR:Q9M9T8 symbol:IBS1 "IMPAIRED IN BABA-INDUCED STERILITY 1" [GO:0008372 "cellular component unknown" evidence=ND] [GO:0016301 "kinase activity" evidence=ISS] InterPro:IPR000719 InterPro:IPR002290 InterPro:IPR008271 Pfam:PF00069 Prosite:PS00108 Prosite:PS00107 ProDom:PD000001 PROSITE:PS50011 SMART:SM00220 HSSP:Q00535 EMBL:AC011809 PIR:D86320 SPTR:Q9M9T8	0
chr4.CM0087.59	1.7.8.19	WAAY, rfaY lipopolysaccharide core biosynthesis protein RFAY [EC:2.7.-.-] [COG:COG0515]	cme:CMQ195C	cyclin dependent kinase, C-type [EC:2.7.1.37] [KO:K00870]	4.00E-76	YKL139w	COG0515	8.00E-62	CD2L5_HUMAN	Alternativesplicing;ATP-binding;Kinase;Nucleotide-binding;Phosphorylation;Polymorphism;Serine/threonine-proteinkinase;Transferase,Cell division cycle 2-like protein kinase 5 (EC 2.7.1.37) (CDC2- related protein kinase 5) (Cholinesterase-related cell division controller).	1.00E-75	GO_ID:1035	TAIR|gene:2034943 SPTR:Q9M9T8 symbol:IBS1 "IMPAIRED IN BABA-INDUCED STERILITY 1" [GO:0008372 "cellular component unknown" evidence=ND] [GO:0016301 "kinase activity" evidence=ISS] InterPro:IPR000719 InterPro:IPR002290 InterPro:IPR008271 Pfam:PF00069 Prosite:PS00108 Prosite:PS00107 ProDom:PD000001 PROSITE:PS50011 SMART:SM00220 HSSP:Q00535 EMBL:AC011809 PIR:D86320 SPTR:Q9M9T8	0
chr4.CM0087.59	1.1.17.19	E2.7.1.- [EC:2.7.1.-] [COG:COG0515 COG1493]	cme:CMQ195C	cyclin dependent kinase, C-type [EC:2.7.1.37] [KO:K00870]	4.00E-76	YKL139w	COG0515	8.00E-62	CD2L5_HUMAN	Alternativesplicing;ATP-binding;Kinase;Nucleotide-binding;Phosphorylation;Polymorphism;Serine/threonine-proteinkinase;Transferase,Cell division cycle 2-like protein kinase 5 (EC 2.7.1.37) (CDC2- related protein kinase 5) (Cholinesterase-related cell division controller).	1.00E-75	GO_ID:1035	TAIR|gene:2034943 SPTR:Q9M9T8 symbol:IBS1 "IMPAIRED IN BABA-INDUCED STERILITY 1" [GO:0008372 "cellular component unknown" evidence=ND] [GO:0016301 "kinase activity" evidence=ISS] InterPro:IPR000719 InterPro:IPR002290 InterPro:IPR008271 Pfam:PF00069 Prosite:PS00108 Prosite:PS00107 ProDom:PD000001 PROSITE:PS50011 SMART:SM00220 HSSP:Q00535 EMBL:AC011809 PIR:D86320 SPTR:Q9M9T8	0
chr4.CM0087.59	3.3.10.117	BMPR1 bone morphogenetic protein receptor, type I [EC:2.7.1.37]	cme:CMQ195C	cyclin dependent kinase, C-type [EC:2.7.1.37] [KO:K00870]	4.00E-76	YKL139w	COG0515	8.00E-62	CD2L5_HUMAN	Alternativesplicing;ATP-binding;Kinase;Nucleotide-binding;Phosphorylation;Polymorphism;Serine/threonine-proteinkinase;Transferase,Cell division cycle 2-like protein kinase 5 (EC 2.7.1.37) (CDC2- related protein kinase 5) (Cholinesterase-related cell division controller).	1.00E-75	GO_ID:1035	TAIR|gene:2034943 SPTR:Q9M9T8 symbol:IBS1 "IMPAIRED IN BABA-INDUCED STERILITY 1" [GO:0008372 "cellular component unknown" evidence=ND] [GO:0016301 "kinase activity" evidence=ISS] InterPro:IPR000719 InterPro:IPR002290 InterPro:IPR008271 Pfam:PF00069 Prosite:PS00108 Prosite:PS00107 ProDom:PD000001 PROSITE:PS50011 SMART:SM00220 HSSP:Q00535 EMBL:AC011809 PIR:D86320 SPTR:Q9M9T8	0
chr4.CM0087.59	1.11.16.8	E2.7.1.- [EC:2.7.1.-] [COG:COG0515 COG1493]	cme:CMQ195C	cyclin dependent kinase, C-type [EC:2.7.1.37] [KO:K00870]	4.00E-76	YKL139w	COG0515	8.00E-62	CD2L5_HUMAN	Alternativesplicing;ATP-binding;Kinase;Nucleotide-binding;Phosphorylation;Polymorphism;Serine/threonine-proteinkinase;Transferase,Cell division cycle 2-like protein kinase 5 (EC 2.7.1.37) (CDC2- related protein kinase 5) (Cholinesterase-related cell division controller).	1.00E-75	GO_ID:1035	TAIR|gene:2034943 SPTR:Q9M9T8 symbol:IBS1 "IMPAIRED IN BABA-INDUCED STERILITY 1" [GO:0008372 "cellular component unknown" evidence=ND] [GO:0016301 "kinase activity" evidence=ISS] InterPro:IPR000719 InterPro:IPR002290 InterPro:IPR008271 Pfam:PF00069 Prosite:PS00108 Prosite:PS00107 ProDom:PD000001 PROSITE:PS50011 SMART:SM00220 HSSP:Q00535 EMBL:AC011809 PIR:D86320 SPTR:Q9M9T8	0
chr4.CM0087.59	4.2.4	Cell cycle [CLASS:04110] [PATH:hsa04110] [COG:COG0515]	cme:CMQ195C	cyclin dependent kinase, C-type [EC:2.7.1.37] [KO:K00870]	4.00E-76	YKL139w	COG0515	8.00E-62	CD2L5_HUMAN	Alternativesplicing;ATP-binding;Kinase;Nucleotide-binding;Phosphorylation;Polymorphism;Serine/threonine-proteinkinase;Transferase,Cell division cycle 2-like protein kinase 5 (EC 2.7.1.37) (CDC2- related protein kinase 5) (Cholinesterase-related cell division controller).	1.00E-75	GO_ID:1035	TAIR|gene:2034943 SPTR:Q9M9T8 symbol:IBS1 "IMPAIRED IN BABA-INDUCED STERILITY 1" [GO:0008372 "cellular component unknown" evidence=ND] [GO:0016301 "kinase activity" evidence=ISS] InterPro:IPR000719 InterPro:IPR002290 InterPro:IPR008271 Pfam:PF00069 Prosite:PS00108 Prosite:PS00107 ProDom:PD000001 PROSITE:PS50011 SMART:SM00220 HSSP:Q00535 EMBL:AC011809 PIR:D86320 SPTR:Q9M9T8	0
chr4.CM0087.59	3.2.2.1	Protein kinase [EC:2.7.1.37]	cme:CMQ195C	cyclin dependent kinase, C-type [EC:2.7.1.37] [KO:K00870]	4.00E-76	YKL139w	COG0515	8.00E-62	CD2L5_HUMAN	Alternativesplicing;ATP-binding;Kinase;Nucleotide-binding;Phosphorylation;Polymorphism;Serine/threonine-proteinkinase;Transferase,Cell division cycle 2-like protein kinase 5 (EC 2.7.1.37) (CDC2- related protein kinase 5) (Cholinesterase-related cell division controller).	1.00E-75	GO_ID:1035	TAIR|gene:2034943 SPTR:Q9M9T8 symbol:IBS1 "IMPAIRED IN BABA-INDUCED STERILITY 1" [GO:0008372 "cellular component unknown" evidence=ND] [GO:0016301 "kinase activity" evidence=ISS] InterPro:IPR000719 InterPro:IPR002290 InterPro:IPR008271 Pfam:PF00069 Prosite:PS00108 Prosite:PS00107 ProDom:PD000001 PROSITE:PS50011 SMART:SM00220 HSSP:Q00535 EMBL:AC011809 PIR:D86320 SPTR:Q9M9T8	0
Ljwgs_019299.1	3.3.10.117	BMPR1 bone morphogenetic protein receptor, type I [EC:2.7.1.37]	ath:At5g02290	T1E22.50; protein kinase, putative [EC:2.7.1.37] [KO:K00870]	4.00E-10				PBS1_ARATH	ATP-binding;Directproteinsequencing;Kinase;Nucleotide-binding;Phosphorylation;Plantdefense;Serine/threonine-proteinkinase;Transferase,Serine/threonine-protein kinase PBS1 (EC 2.7.1.37) (AvrPphB susceptible protein 1).	1.00E-11	GO_ID:12200	TAIR|gene:2059918 SPTR:Q9SLE3 symbol:AT2G16750.1 [GO:0016301 "kinase activity" evidence=ISS] InterPro:IPR000719 InterPro:IPR008271 Pfam:PF00069 Prosite:PS00108 ProDom:PD000001 PROSITE:PS50011 EMBL:AC005825 PIR:G84543 SPTR:Q9SLE3	7.00E-30
Ljwgs_019299.1	3.2.2.1	Protein kinase [EC:2.7.1.37]	ath:At5g02290	T1E22.50; protein kinase, putative [EC:2.7.1.37] [KO:K00870]	4.00E-10				PBS1_ARATH	ATP-binding;Directproteinsequencing;Kinase;Nucleotide-binding;Phosphorylation;Plantdefense;Serine/threonine-proteinkinase;Transferase,Serine/threonine-protein kinase PBS1 (EC 2.7.1.37) (AvrPphB susceptible protein 1).	1.00E-11	GO_ID:12200	TAIR|gene:2059918 SPTR:Q9SLE3 symbol:AT2G16750.1 [GO:0016301 "kinase activity" evidence=ISS] InterPro:IPR000719 InterPro:IPR008271 Pfam:PF00069 Prosite:PS00108 ProDom:PD000001 PROSITE:PS50011 EMBL:AC005825 PIR:G84543 SPTR:Q9SLE3	7.00E-30
Ljwgs_073942.1	1.9.4.15	E2.7.1.- [EC:2.7.1.-] [COG:COG0515 COG1493]	ath:At4g28490	F20O9.180; leucine-rich repeat transmembrane protein kinase, putative [EC:2.7.1.37] [KO:K00870]	3.00E-57	YAR019c	COG0515	9.00E-16	CLV1_ARATH	ATP-binding;Developmentalprotein;Differentiation;Glycoprotein;Kinase;Leucine-richrepeat;Membrane;Nucleotide-binding;Phosphorylation;Receptor;Repeat;Serine/threonine-proteinkinase;Signal;Transferase;Transmembrane,Receptor protein kinase CLAVATA1 precursor (EC 2.7.1.-).	9.00E-61	GO_ID:38062	TAIR|gene:3438213 SPTR:Q9LHP4 symbol:AT3G24240.1 [GO:0004674 "protein serine/threonine kinase activity" evidence=ISS] [GO:0005524 "ATP binding" evidence=ISS] [GO:0006468 "protein amino acid phosphorylation" evidence=ISS] [GO:0007169 "transmembrane receptor protein tyrosine kinase signaling pathway" evidence=ISS] Pfam:PF00560 InterPro:IPR000719 InterPro:IPR008271 Pfam:PF00069 Prosite:PS00108 Inter…	3.00E-141
Ljwgs_073942.1	1.7.8.19	WAAY, rfaY lipopolysaccharide core biosynthesis protein RFAY [EC:2.7.-.-] [COG:COG0515]	ath:At4g28490	F20O9.180; leucine-rich repeat transmembrane protein kinase, putative [EC:2.7.1.37] [KO:K00870]	3.00E-57	YAR019c	COG0515	9.00E-16	CLV1_ARATH	ATP-binding;Developmentalprotein;Differentiation;Glycoprotein;Kinase;Leucine-richrepeat;Membrane;Nucleotide-binding;Phosphorylation;Receptor;Repeat;Serine/threonine-proteinkinase;Signal;Transferase;Transmembrane,Receptor protein kinase CLAVATA1 precursor (EC 2.7.1.-).	9.00E-61	GO_ID:38062	TAIR|gene:3438213 SPTR:Q9LHP4 symbol:AT3G24240.1 [GO:0004674 "protein serine/threonine kinase activity" evidence=ISS] [GO:0005524 "ATP binding" evidence=ISS] [GO:0006468 "protein amino acid phosphorylation" evidence=ISS] [GO:0007169 "transmembrane receptor protein tyrosine kinase signaling pathway" evidence=ISS] Pfam:PF00560 InterPro:IPR000719 InterPro:IPR008271 Pfam:PF00069 Prosite:PS00108 Inter…	3.00E-141
Ljwgs_073942.1	1.1.17.19	E2.7.1.- [EC:2.7.1.-] [COG:COG0515 COG1493]	ath:At4g28490	F20O9.180; leucine-rich repeat transmembrane protein kinase, putative [EC:2.7.1.37] [KO:K00870]	3.00E-57	YAR019c	COG0515	9.00E-16	CLV1_ARATH	ATP-binding;Developmentalprotein;Differentiation;Glycoprotein;Kinase;Leucine-richrepeat;Membrane;Nucleotide-binding;Phosphorylation;Receptor;Repeat;Serine/threonine-proteinkinase;Signal;Transferase;Transmembrane,Receptor protein kinase CLAVATA1 precursor (EC 2.7.1.-).	9.00E-61	GO_ID:38062	TAIR|gene:3438213 SPTR:Q9LHP4 symbol:AT3G24240.1 [GO:0004674 "protein serine/threonine kinase activity" evidence=ISS] [GO:0005524 "ATP binding" evidence=ISS] [GO:0006468 "protein amino acid phosphorylation" evidence=ISS] [GO:0007169 "transmembrane receptor protein tyrosine kinase signaling pathway" evidence=ISS] Pfam:PF00560 InterPro:IPR000719 InterPro:IPR008271 Pfam:PF00069 Prosite:PS00108 Inter…	3.00E-141
Ljwgs_073942.1	1.11.16.8	E2.7.1.- [EC:2.7.1.-] [COG:COG0515 COG1493]	ath:At4g28490	F20O9.180; leucine-rich repeat transmembrane protein kinase, putative [EC:2.7.1.37] [KO:K00870]	3.00E-57	YAR019c	COG0515	9.00E-16	CLV1_ARATH	ATP-binding;Developmentalprotein;Differentiation;Glycoprotein;Kinase;Leucine-richrepeat;Membrane;Nucleotide-binding;Phosphorylation;Receptor;Repeat;Serine/threonine-proteinkinase;Signal;Transferase;Transmembrane,Receptor protein kinase CLAVATA1 precursor (EC 2.7.1.-).	9.00E-61	GO_ID:38062	TAIR|gene:3438213 SPTR:Q9LHP4 symbol:AT3G24240.1 [GO:0004674 "protein serine/threonine kinase activity" evidence=ISS] [GO:0005524 "ATP binding" evidence=ISS] [GO:0006468 "protein amino acid phosphorylation" evidence=ISS] [GO:0007169 "transmembrane receptor protein tyrosine kinase signaling pathway" evidence=ISS] Pfam:PF00560 InterPro:IPR000719 InterPro:IPR008271 Pfam:PF00069 Prosite:PS00108 Inter…	3.00E-141
Ljwgs_073942.1	4.2.4	Cell cycle [CLASS:04110] [PATH:hsa04110] [COG:COG0515]	ath:At4g28490	F20O9.180; leucine-rich repeat transmembrane protein kinase, putative [EC:2.7.1.37] [KO:K00870]	3.00E-57	YAR019c	COG0515	9.00E-16	CLV1_ARATH	ATP-binding;Developmentalprotein;Differentiation;Glycoprotein;Kinase;Leucine-richrepeat;Membrane;Nucleotide-binding;Phosphorylation;Receptor;Repeat;Serine/threonine-proteinkinase;Signal;Transferase;Transmembrane,Receptor protein kinase CLAVATA1 precursor (EC 2.7.1.-).	9.00E-61	GO_ID:38062	TAIR|gene:3438213 SPTR:Q9LHP4 symbol:AT3G24240.1 [GO:0004674 "protein serine/threonine kinase activity" evidence=ISS] [GO:0005524 "ATP binding" evidence=ISS] [GO:0006468 "protein amino acid phosphorylation" evidence=ISS] [GO:0007169 "transmembrane receptor protein tyrosine kinase signaling pathway" evidence=ISS] Pfam:PF00560 InterPro:IPR000719 InterPro:IPR008271 Pfam:PF00069 Prosite:PS00108 Inter…	3.00E-141
Ljwgs_003482.1	3.3.10.117	BMPR1 bone morphogenetic protein receptor, type I [EC:2.7.1.37]							PSKR_DAUCA	ATP-binding;Glycoprotein;Kinase;Leucine-richrepeat;Membrane;Nucleotide-binding;Receptor;Repeat;Serine/threonine-proteinkinase;Signal;Transferase;Transmembrane,Phytosulfokine receptor precursor (EC 2.7.1.37) (Phytosulfokine LRR receptor kinase).	2.00E-14	GO_ID:12640	TAIR|gene:2043857 SPTR:O48788 symbol:AT2G26730.1 [GO:0004674 "protein serine/threonine kinase activity" evidence=ISS] [GO:0005524 "ATP binding" evidence=ISS] [GO:0006468 "protein amino acid phosphorylation" evidence=ISS] [GO:0007169 "transmembrane receptor protein tyrosine kinase signaling pathway" evidence=ISS] Pfam:PF00560 InterPro:IPR000719 Pfam:PF00069 InterPro:IPR001611 InterPro:IPR007090 Pr…	8.00E-26
Ljwgs_003482.1	3.2.2.1	Protein kinase [EC:2.7.1.37]							PSKR_DAUCA	ATP-binding;Glycoprotein;Kinase;Leucine-richrepeat;Membrane;Nucleotide-binding;Receptor;Repeat;Serine/threonine-proteinkinase;Signal;Transferase;Transmembrane,Phytosulfokine receptor precursor (EC 2.7.1.37) (Phytosulfokine LRR receptor kinase).	2.00E-14	GO_ID:12640	TAIR|gene:2043857 SPTR:O48788 symbol:AT2G26730.1 [GO:0004674 "protein serine/threonine kinase activity" evidence=ISS] [GO:0005524 "ATP binding" evidence=ISS] [GO:0006468 "protein amino acid phosphorylation" evidence=ISS] [GO:0007169 "transmembrane receptor protein tyrosine kinase signaling pathway" evidence=ISS] Pfam:PF00560 InterPro:IPR000719 Pfam:PF00069 InterPro:IPR001611 InterPro:IPR007090 Pr…	8.00E-26
chr1.CM0760.36.3	4.2.4.48	PHO80 negative regulator of PHO81 and PHO5 [GO:0016538]	hsa:8900	CCNA1; cyclin A1 [KO:K06627]	3.00E-36				CCNAL_DAUCA	Cellcycle;Celldivision;Cyclin;Mitosis,G2/mitotic-specific cyclin C13-1 (A-like cyclin) (Fragment).	1.00E-42	GO_ID:32158	TAIR|gene:2034249 SPTR:Q9C968 symbol:CYCA2;4 [GO:0000074 "regulation of progression through cell cycle" evidence=ISS] [GO:0016538 "cyclin-dependent protein kinase regulator activity" evidence=ISS] InterPro:IPR006671 InterPro:IPR004367 GO:GO:0005634 GO:GO:0000910 HSSP:P20248 Pfam:PF02984 Pfam:PF00134 InterPro:IPR006670 SMART:SM00385 EMBL:AC018848 PIR:D96835 SPTR:Q9C968	7.00E-64
chr1.CM0760.36.3	4.2.4.1.3	CCNA cyclin A	hsa:8900	CCNA1; cyclin A1 [KO:K06627]	3.00E-36				CCNAL_DAUCA	Cellcycle;Celldivision;Cyclin;Mitosis,G2/mitotic-specific cyclin C13-1 (A-like cyclin) (Fragment).	1.00E-42	GO_ID:32158	TAIR|gene:2034249 SPTR:Q9C968 symbol:CYCA2;4 [GO:0000074 "regulation of progression through cell cycle" evidence=ISS] [GO:0016538 "cyclin-dependent protein kinase regulator activity" evidence=ISS] InterPro:IPR006671 InterPro:IPR004367 GO:GO:0005634 GO:GO:0000910 HSSP:P20248 Pfam:PF02984 Pfam:PF00134 InterPro:IPR006670 SMART:SM00385 EMBL:AC018848 PIR:D96835 SPTR:Q9C968	7.00E-64
Ljwgs_014540.3	1.9.4.15	E2.7.1.- [EC:2.7.1.-] [COG:COG0515 COG1493]	ath:At5g02290	T1E22.50; protein kinase, putative [EC:2.7.1.37] [KO:K00870]	4.00E-45	SPy1625_1	COG0515	5.00E-16	TMK1_ARATH	ATP-binding;Glycoprotein;Kinase;Leucine-richrepeat;Membrane;Nucleotide-binding;Phosphorylation;Receptor;Repeat;Serine/threonine-proteinkinase;Signal;Transferase;Transmembrane,Putative receptor protein kinase TMK1 precursor (EC 2.7.1.-).	2.00E-113	GO_ID:24855	TAIR|gene:2095187 SPTR:Q9LK43 symbol:AT3G23750.1 [GO:0004672 "protein kinase activity" evidence=ISS] [GO:0005515 "protein binding" evidence=ISS] Pfam:PF00560 InterPro:IPR000719 InterPro:IPR008271 Prosite:PS00108 InterPro:IPR001611 InterPro:IPR007090 Prosite:PS00107 ProDom:PD000001 PROSITE:PS50011 PRINTS:PR00019 HSSP:Q62838 EMBL:AP000377 SPTR:Q9LK43	5.00E-113
Ljwgs_014540.3	1.7.8.19	WAAY, rfaY lipopolysaccharide core biosynthesis protein RFAY [EC:2.7.-.-] [COG:COG0515]	ath:At5g02290	T1E22.50; protein kinase, putative [EC:2.7.1.37] [KO:K00870]	4.00E-45	SPy1625_1	COG0515	5.00E-16	TMK1_ARATH	ATP-binding;Glycoprotein;Kinase;Leucine-richrepeat;Membrane;Nucleotide-binding;Phosphorylation;Receptor;Repeat;Serine/threonine-proteinkinase;Signal;Transferase;Transmembrane,Putative receptor protein kinase TMK1 precursor (EC 2.7.1.-).	2.00E-113	GO_ID:24855	TAIR|gene:2095187 SPTR:Q9LK43 symbol:AT3G23750.1 [GO:0004672 "protein kinase activity" evidence=ISS] [GO:0005515 "protein binding" evidence=ISS] Pfam:PF00560 InterPro:IPR000719 InterPro:IPR008271 Prosite:PS00108 InterPro:IPR001611 InterPro:IPR007090 Prosite:PS00107 ProDom:PD000001 PROSITE:PS50011 PRINTS:PR00019 HSSP:Q62838 EMBL:AP000377 SPTR:Q9LK43	5.00E-113
Ljwgs_014540.3	1.1.17.19	E2.7.1.- [EC:2.7.1.-] [COG:COG0515 COG1493]	ath:At5g02290	T1E22.50; protein kinase, putative [EC:2.7.1.37] [KO:K00870]	4.00E-45	SPy1625_1	COG0515	5.00E-16	TMK1_ARATH	ATP-binding;Glycoprotein;Kinase;Leucine-richrepeat;Membrane;Nucleotide-binding;Phosphorylation;Receptor;Repeat;Serine/threonine-proteinkinase;Signal;Transferase;Transmembrane,Putative receptor protein kinase TMK1 precursor (EC 2.7.1.-).	2.00E-113	GO_ID:24855	TAIR|gene:2095187 SPTR:Q9LK43 symbol:AT3G23750.1 [GO:0004672 "protein kinase activity" evidence=ISS] [GO:0005515 "protein binding" evidence=ISS] Pfam:PF00560 InterPro:IPR000719 InterPro:IPR008271 Prosite:PS00108 InterPro:IPR001611 InterPro:IPR007090 Prosite:PS00107 ProDom:PD000001 PROSITE:PS50011 PRINTS:PR00019 HSSP:Q62838 EMBL:AP000377 SPTR:Q9LK43	5.00E-113
Ljwgs_014540.3	1.11.16.8	E2.7.1.- [EC:2.7.1.-] [COG:COG0515 COG1493]	ath:At5g02290	T1E22.50; protein kinase, putative [EC:2.7.1.37] [KO:K00870]	4.00E-45	SPy1625_1	COG0515	5.00E-16	TMK1_ARATH	ATP-binding;Glycoprotein;Kinase;Leucine-richrepeat;Membrane;Nucleotide-binding;Phosphorylation;Receptor;Repeat;Serine/threonine-proteinkinase;Signal;Transferase;Transmembrane,Putative receptor protein kinase TMK1 precursor (EC 2.7.1.-).	2.00E-113	GO_ID:24855	TAIR|gene:2095187 SPTR:Q9LK43 symbol:AT3G23750.1 [GO:0004672 "protein kinase activity" evidence=ISS] [GO:0005515 "protein binding" evidence=ISS] Pfam:PF00560 InterPro:IPR000719 InterPro:IPR008271 Prosite:PS00108 InterPro:IPR001611 InterPro:IPR007090 Prosite:PS00107 ProDom:PD000001 PROSITE:PS50011 PRINTS:PR00019 HSSP:Q62838 EMBL:AP000377 SPTR:Q9LK43	5.00E-113
Ljwgs_014540.3	4.2.4	Cell cycle [CLASS:04110] [PATH:hsa04110] [COG:COG0515]	ath:At5g02290	T1E22.50; protein kinase, putative [EC:2.7.1.37] [KO:K00870]	4.00E-45	SPy1625_1	COG0515	5.00E-16	TMK1_ARATH	ATP-binding;Glycoprotein;Kinase;Leucine-richrepeat;Membrane;Nucleotide-binding;Phosphorylation;Receptor;Repeat;Serine/threonine-proteinkinase;Signal;Transferase;Transmembrane,Putative receptor protein kinase TMK1 precursor (EC 2.7.1.-).	2.00E-113	GO_ID:24855	TAIR|gene:2095187 SPTR:Q9LK43 symbol:AT3G23750.1 [GO:0004672 "protein kinase activity" evidence=ISS] [GO:0005515 "protein binding" evidence=ISS] Pfam:PF00560 InterPro:IPR000719 InterPro:IPR008271 Prosite:PS00108 InterPro:IPR001611 InterPro:IPR007090 Prosite:PS00107 ProDom:PD000001 PROSITE:PS50011 PRINTS:PR00019 HSSP:Q62838 EMBL:AP000377 SPTR:Q9LK43	5.00E-113
TM1226.2	1.3.10.23	E2.7.1.82, EKI1 ethanolamine kinase [EC:2.7.1.82] [COG:COG0510] [GO:0004305]	hsa:1120	CHKB, CHKL; choline kinase beta [EC:2.7.1.32 2.7.1.82] [KO:K00866 K00894]	4.00E-34	YLR133w	COG0510	2.00E-25	CHKB_HUMAN	Kinase;Transferase,Choline/ethanolamine kinase [Includes: Choline kinase beta (EC 2.7.1.32) (CK); Ethanolamine kinase (EC 2.7.1.82) (EK)].	2.00E-34	GO_ID:16472	TAIR|gene:2019611 SPTR:Q8L518 symbol:AT1G74320.1 [GO:0000004 "biological process unknown" evidence=ND] [GO:0008372 "cellular component unknown" evidence=ND] [GO:0004103 "choline kinase activity" evidence=ISS] InterPro:IPR002573 Pfam:PF01633 InterPro:IPR007521 Pfam:PF04428 EMBL:AY094430 EMBL:BT008737 EMBL:AY140093 SPTR:Q8L518	2.00E-99
TM1226.2	1.3.10.19	E2.7.1.32, CHK choline kinase [EC:2.7.1.32] [COG:COG0510] [GO:0004103]	hsa:1120	CHKB, CHKL; choline kinase beta [EC:2.7.1.32 2.7.1.82] [KO:K00866 K00894]	4.00E-34	YLR133w	COG0510	2.00E-25	CHKB_HUMAN	Kinase;Transferase,Choline/ethanolamine kinase [Includes: Choline kinase beta (EC 2.7.1.32) (CK); Ethanolamine kinase (EC 2.7.1.82) (EK)].	2.00E-34	GO_ID:16472	TAIR|gene:2019611 SPTR:Q8L518 symbol:AT1G74320.1 [GO:0000004 "biological process unknown" evidence=ND] [GO:0008372 "cellular component unknown" evidence=ND] [GO:0004103 "choline kinase activity" evidence=ISS] InterPro:IPR002573 Pfam:PF01633 InterPro:IPR007521 Pfam:PF04428 EMBL:AY094430 EMBL:BT008737 EMBL:AY140093 SPTR:Q8L518	2.00E-99
TM1226.2	1.9.1.9	E2.7.1.89 thiamine kinase [EC:2.7.1.89] [COG:COG0510] [GO:0019165]	hsa:1120	CHKB, CHKL; choline kinase beta [EC:2.7.1.32 2.7.1.82] [KO:K00866 K00894]	4.00E-34	YLR133w	COG0510	2.00E-25	CHKB_HUMAN	Kinase;Transferase,Choline/ethanolamine kinase [Includes: Choline kinase beta (EC 2.7.1.32) (CK); Ethanolamine kinase (EC 2.7.1.82) (EK)].	2.00E-34	GO_ID:16472	TAIR|gene:2019611 SPTR:Q8L518 symbol:AT1G74320.1 [GO:0000004 "biological process unknown" evidence=ND] [GO:0008372 "cellular component unknown" evidence=ND] [GO:0004103 "choline kinase activity" evidence=ISS] InterPro:IPR002573 Pfam:PF01633 InterPro:IPR007521 Pfam:PF04428 EMBL:AY094430 EMBL:BT008737 EMBL:AY140093 SPTR:Q8L518	2.00E-99
TM1226.2	1.5.3.35	E2.7.1.32, CHK choline kinase [EC:2.7.1.32] [COG:COG0510] [GO:0004103]	hsa:1120	CHKB, CHKL; choline kinase beta [EC:2.7.1.32 2.7.1.82] [KO:K00866 K00894]	4.00E-34	YLR133w	COG0510	2.00E-25	CHKB_HUMAN	Kinase;Transferase,Choline/ethanolamine kinase [Includes: Choline kinase beta (EC 2.7.1.32) (CK); Ethanolamine kinase (EC 2.7.1.82) (EK)].	2.00E-34	GO_ID:16472	TAIR|gene:2019611 SPTR:Q8L518 symbol:AT1G74320.1 [GO:0000004 "biological process unknown" evidence=ND] [GO:0008372 "cellular component unknown" evidence=ND] [GO:0004103 "choline kinase activity" evidence=ISS] InterPro:IPR002573 Pfam:PF01633 InterPro:IPR007521 Pfam:PF04428 EMBL:AY094430 EMBL:BT008737 EMBL:AY140093 SPTR:Q8L518	2.00E-99
Ljwgs_021621.1	99.1.4.2116	GO_ID:4622										GO_ID:4622	TAIR|gene:2081382 SPTR:Q9LXP3 symbol:AT3G44200.1 [GO:0016301 "kinase activity" evidence=ISS] InterPro:IPR000719 InterPro:IPR008271 Pfam:PF00069 Prosite:PS00108 Prosite:PS00107 ProDom:PD000001 PROSITE:PS50011 EMBL:AL353814 PIR:T49136 SPTR:Q9LXP3	3.00E-48
chr3.TM0730.6	1.9.4.15	E2.7.1.- [EC:2.7.1.-] [COG:COG0515 COG1493]	ath:At5g02290	T1E22.50; protein kinase, putative [EC:2.7.1.37] [KO:K00870]	1.00E-55	BH2504_1	COG0515	1.00E-18	NORK_MEDTR	ATP-binding;Coiledcoil;Kinase;Leucine-richrepeat;Membrane;Nodulation;Nucleotide-binding;Repeat;Serine/threonine-proteinkinase;Signal;Transferase;Transmembrane,Nodulation receptor kinase precursor (EC 2.7.1.-) (Does not make infections protein 2) (Symbiosis receptor-like kinase) (MtSYMRK).	6.00E-67	GO_ID:35692	TAIR|gene:2075345 SPTR:Q9LX66 symbol:AT3G46290.1 [GO:0016301 "kinase activity" evidence=ISS] InterPro:IPR000719 InterPro:IPR008271 Prosite:PS00108 Prosite:PS00107 ProDom:PD000001 PROSITE:PS50011 HSSP:P06213 EMBL:AL355775 PIR:T49270 SPTR:Q9LX66	0
chr3.TM0730.6	1.7.8.19	WAAY, rfaY lipopolysaccharide core biosynthesis protein RFAY [EC:2.7.-.-] [COG:COG0515]	ath:At5g02290	T1E22.50; protein kinase, putative [EC:2.7.1.37] [KO:K00870]	1.00E-55	BH2504_1	COG0515	1.00E-18	NORK_MEDTR	ATP-binding;Coiledcoil;Kinase;Leucine-richrepeat;Membrane;Nodulation;Nucleotide-binding;Repeat;Serine/threonine-proteinkinase;Signal;Transferase;Transmembrane,Nodulation receptor kinase precursor (EC 2.7.1.-) (Does not make infections protein 2) (Symbiosis receptor-like kinase) (MtSYMRK).	6.00E-67	GO_ID:35692	TAIR|gene:2075345 SPTR:Q9LX66 symbol:AT3G46290.1 [GO:0016301 "kinase activity" evidence=ISS] InterPro:IPR000719 InterPro:IPR008271 Prosite:PS00108 Prosite:PS00107 ProDom:PD000001 PROSITE:PS50011 HSSP:P06213 EMBL:AL355775 PIR:T49270 SPTR:Q9LX66	0
chr3.TM0730.6	1.1.17.19	E2.7.1.- [EC:2.7.1.-] [COG:COG0515 COG1493]	ath:At5g02290	T1E22.50; protein kinase, putative [EC:2.7.1.37] [KO:K00870]	1.00E-55	BH2504_1	COG0515	1.00E-18	NORK_MEDTR	ATP-binding;Coiledcoil;Kinase;Leucine-richrepeat;Membrane;Nodulation;Nucleotide-binding;Repeat;Serine/threonine-proteinkinase;Signal;Transferase;Transmembrane,Nodulation receptor kinase precursor (EC 2.7.1.-) (Does not make infections protein 2) (Symbiosis receptor-like kinase) (MtSYMRK).	6.00E-67	GO_ID:35692	TAIR|gene:2075345 SPTR:Q9LX66 symbol:AT3G46290.1 [GO:0016301 "kinase activity" evidence=ISS] InterPro:IPR000719 InterPro:IPR008271 Prosite:PS00108 Prosite:PS00107 ProDom:PD000001 PROSITE:PS50011 HSSP:P06213 EMBL:AL355775 PIR:T49270 SPTR:Q9LX66	0
chr3.TM0730.6	1.11.16.8	E2.7.1.- [EC:2.7.1.-] [COG:COG0515 COG1493]	ath:At5g02290	T1E22.50; protein kinase, putative [EC:2.7.1.37] [KO:K00870]	1.00E-55	BH2504_1	COG0515	1.00E-18	NORK_MEDTR	ATP-binding;Coiledcoil;Kinase;Leucine-richrepeat;Membrane;Nodulation;Nucleotide-binding;Repeat;Serine/threonine-proteinkinase;Signal;Transferase;Transmembrane,Nodulation receptor kinase precursor (EC 2.7.1.-) (Does not make infections protein 2) (Symbiosis receptor-like kinase) (MtSYMRK).	6.00E-67	GO_ID:35692	TAIR|gene:2075345 SPTR:Q9LX66 symbol:AT3G46290.1 [GO:0016301 "kinase activity" evidence=ISS] InterPro:IPR000719 InterPro:IPR008271 Prosite:PS00108 Prosite:PS00107 ProDom:PD000001 PROSITE:PS50011 HSSP:P06213 EMBL:AL355775 PIR:T49270 SPTR:Q9LX66	0
chr3.TM0730.6	4.2.4	Cell cycle [CLASS:04110] [PATH:hsa04110] [COG:COG0515]	ath:At5g02290	T1E22.50; protein kinase, putative [EC:2.7.1.37] [KO:K00870]	1.00E-55	BH2504_1	COG0515	1.00E-18	NORK_MEDTR	ATP-binding;Coiledcoil;Kinase;Leucine-richrepeat;Membrane;Nodulation;Nucleotide-binding;Repeat;Serine/threonine-proteinkinase;Signal;Transferase;Transmembrane,Nodulation receptor kinase precursor (EC 2.7.1.-) (Does not make infections protein 2) (Symbiosis receptor-like kinase) (MtSYMRK).	6.00E-67	GO_ID:35692	TAIR|gene:2075345 SPTR:Q9LX66 symbol:AT3G46290.1 [GO:0016301 "kinase activity" evidence=ISS] InterPro:IPR000719 InterPro:IPR008271 Prosite:PS00108 Prosite:PS00107 ProDom:PD000001 PROSITE:PS50011 HSSP:P06213 EMBL:AL355775 PIR:T49270 SPTR:Q9LX66	0
chr4.CM0244.43	99.1.4.934	GO_ID:3649	ath:At4g28490	F20O9.180; leucine-rich repeat transmembrane protein kinase, putative [EC:2.7.1.37] [KO:K00870]	6.00E-15				LAP1_CAEEL	Alternativesplicing;Celladhesion;Completeproteome;Leucine-richrepeat;Membrane;Repeat,Lap1 protein (Lethal protein 413).	2.00E-24	GO_ID:3649	TAIR|gene:2047594 SPTR:O64566 symbol:AT2G19330.1 [GO:0000004 "biological process unknown" evidence=ND] [GO:0005515 "protein binding" evidence=ISS] Pfam:PF00560 InterPro:IPR003591 InterPro:IPR001611 PRINTS:PR00019 HSSP:P17778 EMBL:AC003058 EMBL:AY849576 PIR:T01281 SPTR:O64566	8.00E-119
chr4.CM0244.43	99.1.3.2.2563	LAP1_CAEEL	ath:At4g28490	F20O9.180; leucine-rich repeat transmembrane protein kinase, putative [EC:2.7.1.37] [KO:K00870]	6.00E-15				LAP1_CAEEL	Alternativesplicing;Celladhesion;Completeproteome;Leucine-richrepeat;Membrane;Repeat,Lap1 protein (Lethal protein 413).	2.00E-24	GO_ID:3649	TAIR|gene:2047594 SPTR:O64566 symbol:AT2G19330.1 [GO:0000004 "biological process unknown" evidence=ND] [GO:0005515 "protein binding" evidence=ISS] Pfam:PF00560 InterPro:IPR003591 InterPro:IPR001611 PRINTS:PR00019 HSSP:P17778 EMBL:AC003058 EMBL:AY849576 PIR:T01281 SPTR:O64566	8.00E-119
chr4.CM0244.43	99.1.1.97	KO:K00870	ath:At4g28490	F20O9.180; leucine-rich repeat transmembrane protein kinase, putative [EC:2.7.1.37] [KO:K00870]	6.00E-15				LAP1_CAEEL	Alternativesplicing;Celladhesion;Completeproteome;Leucine-richrepeat;Membrane;Repeat,Lap1 protein (Lethal protein 413).	2.00E-24	GO_ID:3649	TAIR|gene:2047594 SPTR:O64566 symbol:AT2G19330.1 [GO:0000004 "biological process unknown" evidence=ND] [GO:0005515 "protein binding" evidence=ISS] Pfam:PF00560 InterPro:IPR003591 InterPro:IPR001611 PRINTS:PR00019 HSSP:P17778 EMBL:AC003058 EMBL:AY849576 PIR:T01281 SPTR:O64566	8.00E-119
Ljwgs_051409.1	99.1.3.1.116	EC 2.7.1.-							TMK1_ARATH	ATP-binding;Glycoprotein;Kinase;Leucine-richrepeat;Membrane;Nucleotide-binding;Phosphorylation;Receptor;Repeat;Serine/threonine-proteinkinase;Signal;Transferase;Transmembrane,Putative receptor protein kinase TMK1 precursor (EC 2.7.1.-).	6.00E-10	GO_ID:11936	TAIR|gene:2082032 SPTR:Q9LY50 symbol:AT3G55950.1 [GO:0016301 "kinase activity" evidence=ISS] InterPro:IPR000719 InterPro:IPR008271 Pfam:PF00069 Prosite:PS00108 Prosite:PS00107 ProDom:PD000001 PROSITE:PS50011 EMBL:AL163832 PIR:T49207 SPTR:Q9LY50	1.00E-11
Ljwgs_051409.1	99.1.4.5503	GO_ID:11936							TMK1_ARATH	ATP-binding;Glycoprotein;Kinase;Leucine-richrepeat;Membrane;Nucleotide-binding;Phosphorylation;Receptor;Repeat;Serine/threonine-proteinkinase;Signal;Transferase;Transmembrane,Putative receptor protein kinase TMK1 precursor (EC 2.7.1.-).	6.00E-10	GO_ID:11936	TAIR|gene:2082032 SPTR:Q9LY50 symbol:AT3G55950.1 [GO:0016301 "kinase activity" evidence=ISS] InterPro:IPR000719 InterPro:IPR008271 Pfam:PF00069 Prosite:PS00108 Prosite:PS00107 ProDom:PD000001 PROSITE:PS50011 EMBL:AL163832 PIR:T49207 SPTR:Q9LY50	1.00E-11
chr2.CM0323.7	1.9.4.15	E2.7.1.- [EC:2.7.1.-] [COG:COG0515 COG1493]	ath:At5g02290	T1E22.50; protein kinase, putative [EC:2.7.1.37] [KO:K00870]	1.00E-45	YAR019c	COG0515	7.00E-20	CRI4_MAIZE	ATP-binding;Kinase;Membrane;Nucleotide-binding;Receptor;Repeat;Serine/threonine-proteinkinase;Signal;Transferase;Transmembrane,Putative receptor protein kinase CRINKLY4 precursor (EC 2.7.1.-).	1.00E-54	GO_ID:47094	TAIR|gene:2046727 SPTR:O80461 symbol:AT2G23450.1 [GO:0016301 "kinase activity" evidence=ISS] [GO:0008372 "cellular component unknown" evidence=ND] InterPro:IPR000719 InterPro:IPR008271 EMBL:AC003040 Pfam:PF00069 Prosite:PS00108 InterPro:IPR003006 InterPro:IPR002016 InterPro:IPR006210 InterPro:IPR006209 Prosite:PS00107 SMART:SM00181 PROSITE:PS01186 ProDom:PD000001 PROSITE:PS50011 PROSITE:PS00435 P…	0
chr2.CM0323.7	1.7.8.19	WAAY, rfaY lipopolysaccharide core biosynthesis protein RFAY [EC:2.7.-.-] [COG:COG0515]	ath:At5g02290	T1E22.50; protein kinase, putative [EC:2.7.1.37] [KO:K00870]	1.00E-45	YAR019c	COG0515	7.00E-20	CRI4_MAIZE	ATP-binding;Kinase;Membrane;Nucleotide-binding;Receptor;Repeat;Serine/threonine-proteinkinase;Signal;Transferase;Transmembrane,Putative receptor protein kinase CRINKLY4 precursor (EC 2.7.1.-).	1.00E-54	GO_ID:47094	TAIR|gene:2046727 SPTR:O80461 symbol:AT2G23450.1 [GO:0016301 "kinase activity" evidence=ISS] [GO:0008372 "cellular component unknown" evidence=ND] InterPro:IPR000719 InterPro:IPR008271 EMBL:AC003040 Pfam:PF00069 Prosite:PS00108 InterPro:IPR003006 InterPro:IPR002016 InterPro:IPR006210 InterPro:IPR006209 Prosite:PS00107 SMART:SM00181 PROSITE:PS01186 ProDom:PD000001 PROSITE:PS50011 PROSITE:PS00435 P…	0
chr2.CM0323.7	1.1.17.19	E2.7.1.- [EC:2.7.1.-] [COG:COG0515 COG1493]	ath:At5g02290	T1E22.50; protein kinase, putative [EC:2.7.1.37] [KO:K00870]	1.00E-45	YAR019c	COG0515	7.00E-20	CRI4_MAIZE	ATP-binding;Kinase;Membrane;Nucleotide-binding;Receptor;Repeat;Serine/threonine-proteinkinase;Signal;Transferase;Transmembrane,Putative receptor protein kinase CRINKLY4 precursor (EC 2.7.1.-).	1.00E-54	GO_ID:47094	TAIR|gene:2046727 SPTR:O80461 symbol:AT2G23450.1 [GO:0016301 "kinase activity" evidence=ISS] [GO:0008372 "cellular component unknown" evidence=ND] InterPro:IPR000719 InterPro:IPR008271 EMBL:AC003040 Pfam:PF00069 Prosite:PS00108 InterPro:IPR003006 InterPro:IPR002016 InterPro:IPR006210 InterPro:IPR006209 Prosite:PS00107 SMART:SM00181 PROSITE:PS01186 ProDom:PD000001 PROSITE:PS50011 PROSITE:PS00435 P…	0
chr2.CM0323.7	1.11.16.8	E2.7.1.- [EC:2.7.1.-] [COG:COG0515 COG1493]	ath:At5g02290	T1E22.50; protein kinase, putative [EC:2.7.1.37] [KO:K00870]	1.00E-45	YAR019c	COG0515	7.00E-20	CRI4_MAIZE	ATP-binding;Kinase;Membrane;Nucleotide-binding;Receptor;Repeat;Serine/threonine-proteinkinase;Signal;Transferase;Transmembrane,Putative receptor protein kinase CRINKLY4 precursor (EC 2.7.1.-).	1.00E-54	GO_ID:47094	TAIR|gene:2046727 SPTR:O80461 symbol:AT2G23450.1 [GO:0016301 "kinase activity" evidence=ISS] [GO:0008372 "cellular component unknown" evidence=ND] InterPro:IPR000719 InterPro:IPR008271 EMBL:AC003040 Pfam:PF00069 Prosite:PS00108 InterPro:IPR003006 InterPro:IPR002016 InterPro:IPR006210 InterPro:IPR006209 Prosite:PS00107 SMART:SM00181 PROSITE:PS01186 ProDom:PD000001 PROSITE:PS50011 PROSITE:PS00435 P…	0
chr2.CM0323.7	4.2.4	Cell cycle [CLASS:04110] [PATH:hsa04110] [COG:COG0515]	ath:At5g02290	T1E22.50; protein kinase, putative [EC:2.7.1.37] [KO:K00870]	1.00E-45	YAR019c	COG0515	7.00E-20	CRI4_MAIZE	ATP-binding;Kinase;Membrane;Nucleotide-binding;Receptor;Repeat;Serine/threonine-proteinkinase;Signal;Transferase;Transmembrane,Putative receptor protein kinase CRINKLY4 precursor (EC 2.7.1.-).	1.00E-54	GO_ID:47094	TAIR|gene:2046727 SPTR:O80461 symbol:AT2G23450.1 [GO:0016301 "kinase activity" evidence=ISS] [GO:0008372 "cellular component unknown" evidence=ND] InterPro:IPR000719 InterPro:IPR008271 EMBL:AC003040 Pfam:PF00069 Prosite:PS00108 InterPro:IPR003006 InterPro:IPR002016 InterPro:IPR006210 InterPro:IPR006209 Prosite:PS00107 SMART:SM00181 PROSITE:PS01186 ProDom:PD000001 PROSITE:PS50011 PROSITE:PS00435 P…	0
Ljwgs_054834.1	99.1.4.102	GO_ID:22013										GO_ID:22013	TAIR|gene:2195974 SPTR:O80661 symbol:AT1G77280.1 [GO:0008372 "cellular component unknown" evidence=ND] [GO:0016301 "kinase activity" evidence=ISS] InterPro:IPR000719 InterPro:IPR008271 Pfam:PF00069 Prosite:PS00108 InterPro:IPR006016 Prosite:PS00107 Pfam:PF00582 ProDom:PD000001 PROSITE:PS50011 EMBL:AC004260 PIR:T00456 SPTR:O80661	2.00E-16
chr1.CM0318.18	99.1.4.3071	GO_ID:41139	ath:At4g28490	F20O9.180; leucine-rich repeat transmembrane protein kinase, putative [EC:2.7.1.37] [KO:K00870]	1.00E-16				PGIP_PYRCO	Cellwall;Glycoprotein;Leucine-richrepeat;Repeat;Signal,Polygalacturonase inhibitor precursor (Polygalacturonase-inhibiting protein).	2.00E-70	GO_ID:41139	TAIR|gene:2182259 SPTR:Q9LXU5 symbol:AT5G12940.1 [GO:0005515 "protein binding" evidence=ISS;NAS] [GO:0007165 "signal transduction" evidence=IC] Pfam:PF00560 InterPro:IPR001611 InterPro:IPR007090 PRINTS:PR00019 EMBL:AL353013 EMBL:BT008694 PIR:T49908 SPTR:Q9LXU5	2.00E-27
chr1.CM0318.18	99.1.1.97	KO:K00870	ath:At4g28490	F20O9.180; leucine-rich repeat transmembrane protein kinase, putative [EC:2.7.1.37] [KO:K00870]	1.00E-16				PGIP_PYRCO	Cellwall;Glycoprotein;Leucine-richrepeat;Repeat;Signal,Polygalacturonase inhibitor precursor (Polygalacturonase-inhibiting protein).	2.00E-70	GO_ID:41139	TAIR|gene:2182259 SPTR:Q9LXU5 symbol:AT5G12940.1 [GO:0005515 "protein binding" evidence=ISS;NAS] [GO:0007165 "signal transduction" evidence=IC] Pfam:PF00560 InterPro:IPR001611 InterPro:IPR007090 PRINTS:PR00019 EMBL:AL353013 EMBL:BT008694 PIR:T49908 SPTR:Q9LXU5	2.00E-27
chr1.CM0318.18	99.1.3.2.2413	PGIP_PYRCO	ath:At4g28490	F20O9.180; leucine-rich repeat transmembrane protein kinase, putative [EC:2.7.1.37] [KO:K00870]	1.00E-16				PGIP_PYRCO	Cellwall;Glycoprotein;Leucine-richrepeat;Repeat;Signal,Polygalacturonase inhibitor precursor (Polygalacturonase-inhibiting protein).	2.00E-70	GO_ID:41139	TAIR|gene:2182259 SPTR:Q9LXU5 symbol:AT5G12940.1 [GO:0005515 "protein binding" evidence=ISS;NAS] [GO:0007165 "signal transduction" evidence=IC] Pfam:PF00560 InterPro:IPR001611 InterPro:IPR007090 PRINTS:PR00019 EMBL:AL353013 EMBL:BT008694 PIR:T49908 SPTR:Q9LXU5	2.00E-27
Ljwgs_137597.1	99.1.3.1.116	EC 2.7.1.-	ath:At4g28490	F20O9.180; leucine-rich repeat transmembrane protein kinase, putative [EC:2.7.1.37] [KO:K00870]	1.00E-19				CLV1_ARATH	ATP-binding;Developmentalprotein;Differentiation;Glycoprotein;Kinase;Leucine-richrepeat;Membrane;Nucleotide-binding;Phosphorylation;Receptor;Repeat;Serine/threonine-proteinkinase;Signal;Transferase;Transmembrane,Receptor protein kinase CLAVATA1 precursor (EC 2.7.1.-).	3.00E-21	GO_ID:38286	TAIR|gene:3437422 SPTR:Q9SIZ4 symbol:AT2G40270.1 [GO:0016301 "kinase activity" evidence=ISS] InterPro:IPR000719 ProDom:PD000001 PROSITE:PS50011 EMBL:AC007020 EMBL:AY091778 EMBL:AY149959 PIR:D84827 SPTR:Q9SIZ4	1.00E-41
Ljwgs_137597.1	99.1.4.6736	GO_ID:38286	ath:At4g28490	F20O9.180; leucine-rich repeat transmembrane protein kinase, putative [EC:2.7.1.37] [KO:K00870]	1.00E-19				CLV1_ARATH	ATP-binding;Developmentalprotein;Differentiation;Glycoprotein;Kinase;Leucine-richrepeat;Membrane;Nucleotide-binding;Phosphorylation;Receptor;Repeat;Serine/threonine-proteinkinase;Signal;Transferase;Transmembrane,Receptor protein kinase CLAVATA1 precursor (EC 2.7.1.-).	3.00E-21	GO_ID:38286	TAIR|gene:3437422 SPTR:Q9SIZ4 symbol:AT2G40270.1 [GO:0016301 "kinase activity" evidence=ISS] InterPro:IPR000719 ProDom:PD000001 PROSITE:PS50011 EMBL:AC007020 EMBL:AY091778 EMBL:AY149959 PIR:D84827 SPTR:Q9SIZ4	1.00E-41
Ljwgs_137597.1	99.1.1.97	KO:K00870	ath:At4g28490	F20O9.180; leucine-rich repeat transmembrane protein kinase, putative [EC:2.7.1.37] [KO:K00870]	1.00E-19				CLV1_ARATH	ATP-binding;Developmentalprotein;Differentiation;Glycoprotein;Kinase;Leucine-richrepeat;Membrane;Nucleotide-binding;Phosphorylation;Receptor;Repeat;Serine/threonine-proteinkinase;Signal;Transferase;Transmembrane,Receptor protein kinase CLAVATA1 precursor (EC 2.7.1.-).	3.00E-21	GO_ID:38286	TAIR|gene:3437422 SPTR:Q9SIZ4 symbol:AT2G40270.1 [GO:0016301 "kinase activity" evidence=ISS] InterPro:IPR000719 ProDom:PD000001 PROSITE:PS50011 EMBL:AC007020 EMBL:AY091778 EMBL:AY149959 PIR:D84827 SPTR:Q9SIZ4	1.00E-41
Ljwgs_066882.1	1.9.4.15	E2.7.1.- [EC:2.7.1.-] [COG:COG0515 COG1493]	ath:At3g45780	T6D9.110; protein kinase / nonphototropic hypocotyl protein 1 (NPH1) / phototropin [EC:2.7.1.37] [KO:K00870]	5.00E-23	YCR091w	COG0515	8.00E-17	PHOT2_ARATH	Alternativesplicing;ATP-binding;Chromophore;Flavoprotein;FMN;Kinase;Membrane;Nucleotide-binding;Phosphorylation;Photoreceptorprotein;Receptor;Repeat;Sensorytransduction;Serine/threonine-proteinkinase;Transferase,Phototropin-2 (EC 2.7.1.37) (Defective in chloroplast avoidance protein 1) (Non phototropic hypocotyl 1-like protein 1) (NPH1-like 1) (AtKin7).	3.00E-23	GO_ID:21478	TAIR|gene:3698263 SPTR:O48963 symbol:AT3G45780.1 [GO:0016301 "kinase activity" evidence=ISS] InterPro:IPR000719 InterPro:IPR000014 InterPro:IPR008271 Pfam:PF00069 Prosite:PS00108 InterPro:IPR000700 Prosite:PS00107 Pfam:PF00785 Pfam:PF00989 ProDom:PD000001 PROSITE:PS50011 PROSITE:PS50112 PROSITE:PS50113 TIGRFAMs:TIGR00229 EMBL:AL157735 EMBL:AF030864 EMBL:AF360218 EMBL:AY040062 PIR:T47518 HSSP:Q9ZW…	9.00E-24
Ljwgs_066882.1	1.7.8.19	WAAY, rfaY lipopolysaccharide core biosynthesis protein RFAY [EC:2.7.-.-] [COG:COG0515]	ath:At3g45780	T6D9.110; protein kinase / nonphototropic hypocotyl protein 1 (NPH1) / phototropin [EC:2.7.1.37] [KO:K00870]	5.00E-23	YCR091w	COG0515	8.00E-17	PHOT2_ARATH	Alternativesplicing;ATP-binding;Chromophore;Flavoprotein;FMN;Kinase;Membrane;Nucleotide-binding;Phosphorylation;Photoreceptorprotein;Receptor;Repeat;Sensorytransduction;Serine/threonine-proteinkinase;Transferase,Phototropin-2 (EC 2.7.1.37) (Defective in chloroplast avoidance protein 1) (Non phototropic hypocotyl 1-like protein 1) (NPH1-like 1) (AtKin7).	3.00E-23	GO_ID:21478	TAIR|gene:3698263 SPTR:O48963 symbol:AT3G45780.1 [GO:0016301 "kinase activity" evidence=ISS] InterPro:IPR000719 InterPro:IPR000014 InterPro:IPR008271 Pfam:PF00069 Prosite:PS00108 InterPro:IPR000700 Prosite:PS00107 Pfam:PF00785 Pfam:PF00989 ProDom:PD000001 PROSITE:PS50011 PROSITE:PS50112 PROSITE:PS50113 TIGRFAMs:TIGR00229 EMBL:AL157735 EMBL:AF030864 EMBL:AF360218 EMBL:AY040062 PIR:T47518 HSSP:Q9ZW…	9.00E-24
Ljwgs_066882.1	1.1.17.19	E2.7.1.- [EC:2.7.1.-] [COG:COG0515 COG1493]	ath:At3g45780	T6D9.110; protein kinase / nonphototropic hypocotyl protein 1 (NPH1) / phototropin [EC:2.7.1.37] [KO:K00870]	5.00E-23	YCR091w	COG0515	8.00E-17	PHOT2_ARATH	Alternativesplicing;ATP-binding;Chromophore;Flavoprotein;FMN;Kinase;Membrane;Nucleotide-binding;Phosphorylation;Photoreceptorprotein;Receptor;Repeat;Sensorytransduction;Serine/threonine-proteinkinase;Transferase,Phototropin-2 (EC 2.7.1.37) (Defective in chloroplast avoidance protein 1) (Non phototropic hypocotyl 1-like protein 1) (NPH1-like 1) (AtKin7).	3.00E-23	GO_ID:21478	TAIR|gene:3698263 SPTR:O48963 symbol:AT3G45780.1 [GO:0016301 "kinase activity" evidence=ISS] InterPro:IPR000719 InterPro:IPR000014 InterPro:IPR008271 Pfam:PF00069 Prosite:PS00108 InterPro:IPR000700 Prosite:PS00107 Pfam:PF00785 Pfam:PF00989 ProDom:PD000001 PROSITE:PS50011 PROSITE:PS50112 PROSITE:PS50113 TIGRFAMs:TIGR00229 EMBL:AL157735 EMBL:AF030864 EMBL:AF360218 EMBL:AY040062 PIR:T47518 HSSP:Q9ZW…	9.00E-24
Ljwgs_066882.1	3.3.10.117	BMPR1 bone morphogenetic protein receptor, type I [EC:2.7.1.37]	ath:At3g45780	T6D9.110; protein kinase / nonphototropic hypocotyl protein 1 (NPH1) / phototropin [EC:2.7.1.37] [KO:K00870]	5.00E-23	YCR091w	COG0515	8.00E-17	PHOT2_ARATH	Alternativesplicing;ATP-binding;Chromophore;Flavoprotein;FMN;Kinase;Membrane;Nucleotide-binding;Phosphorylation;Photoreceptorprotein;Receptor;Repeat;Sensorytransduction;Serine/threonine-proteinkinase;Transferase,Phototropin-2 (EC 2.7.1.37) (Defective in chloroplast avoidance protein 1) (Non phototropic hypocotyl 1-like protein 1) (NPH1-like 1) (AtKin7).	3.00E-23	GO_ID:21478	TAIR|gene:3698263 SPTR:O48963 symbol:AT3G45780.1 [GO:0016301 "kinase activity" evidence=ISS] InterPro:IPR000719 InterPro:IPR000014 InterPro:IPR008271 Pfam:PF00069 Prosite:PS00108 InterPro:IPR000700 Prosite:PS00107 Pfam:PF00785 Pfam:PF00989 ProDom:PD000001 PROSITE:PS50011 PROSITE:PS50112 PROSITE:PS50113 TIGRFAMs:TIGR00229 EMBL:AL157735 EMBL:AF030864 EMBL:AF360218 EMBL:AY040062 PIR:T47518 HSSP:Q9ZW…	9.00E-24
Ljwgs_066882.1	1.11.16.8	E2.7.1.- [EC:2.7.1.-] [COG:COG0515 COG1493]	ath:At3g45780	T6D9.110; protein kinase / nonphototropic hypocotyl protein 1 (NPH1) / phototropin [EC:2.7.1.37] [KO:K00870]	5.00E-23	YCR091w	COG0515	8.00E-17	PHOT2_ARATH	Alternativesplicing;ATP-binding;Chromophore;Flavoprotein;FMN;Kinase;Membrane;Nucleotide-binding;Phosphorylation;Photoreceptorprotein;Receptor;Repeat;Sensorytransduction;Serine/threonine-proteinkinase;Transferase,Phototropin-2 (EC 2.7.1.37) (Defective in chloroplast avoidance protein 1) (Non phototropic hypocotyl 1-like protein 1) (NPH1-like 1) (AtKin7).	3.00E-23	GO_ID:21478	TAIR|gene:3698263 SPTR:O48963 symbol:AT3G45780.1 [GO:0016301 "kinase activity" evidence=ISS] InterPro:IPR000719 InterPro:IPR000014 InterPro:IPR008271 Pfam:PF00069 Prosite:PS00108 InterPro:IPR000700 Prosite:PS00107 Pfam:PF00785 Pfam:PF00989 ProDom:PD000001 PROSITE:PS50011 PROSITE:PS50112 PROSITE:PS50113 TIGRFAMs:TIGR00229 EMBL:AL157735 EMBL:AF030864 EMBL:AF360218 EMBL:AY040062 PIR:T47518 HSSP:Q9ZW…	9.00E-24
Ljwgs_066882.1	4.2.4	Cell cycle [CLASS:04110] [PATH:hsa04110] [COG:COG0515]	ath:At3g45780	T6D9.110; protein kinase / nonphototropic hypocotyl protein 1 (NPH1) / phototropin [EC:2.7.1.37] [KO:K00870]	5.00E-23	YCR091w	COG0515	8.00E-17	PHOT2_ARATH	Alternativesplicing;ATP-binding;Chromophore;Flavoprotein;FMN;Kinase;Membrane;Nucleotide-binding;Phosphorylation;Photoreceptorprotein;Receptor;Repeat;Sensorytransduction;Serine/threonine-proteinkinase;Transferase,Phototropin-2 (EC 2.7.1.37) (Defective in chloroplast avoidance protein 1) (Non phototropic hypocotyl 1-like protein 1) (NPH1-like 1) (AtKin7).	3.00E-23	GO_ID:21478	TAIR|gene:3698263 SPTR:O48963 symbol:AT3G45780.1 [GO:0016301 "kinase activity" evidence=ISS] InterPro:IPR000719 InterPro:IPR000014 InterPro:IPR008271 Pfam:PF00069 Prosite:PS00108 InterPro:IPR000700 Prosite:PS00107 Pfam:PF00785 Pfam:PF00989 ProDom:PD000001 PROSITE:PS50011 PROSITE:PS50112 PROSITE:PS50113 TIGRFAMs:TIGR00229 EMBL:AL157735 EMBL:AF030864 EMBL:AF360218 EMBL:AY040062 PIR:T47518 HSSP:Q9ZW…	9.00E-24
Ljwgs_066882.1	3.2.2.1	Protein kinase [EC:2.7.1.37]	ath:At3g45780	T6D9.110; protein kinase / nonphototropic hypocotyl protein 1 (NPH1) / phototropin [EC:2.7.1.37] [KO:K00870]	5.00E-23	YCR091w	COG0515	8.00E-17	PHOT2_ARATH	Alternativesplicing;ATP-binding;Chromophore;Flavoprotein;FMN;Kinase;Membrane;Nucleotide-binding;Phosphorylation;Photoreceptorprotein;Receptor;Repeat;Sensorytransduction;Serine/threonine-proteinkinase;Transferase,Phototropin-2 (EC 2.7.1.37) (Defective in chloroplast avoidance protein 1) (Non phototropic hypocotyl 1-like protein 1) (NPH1-like 1) (AtKin7).	3.00E-23	GO_ID:21478	TAIR|gene:3698263 SPTR:O48963 symbol:AT3G45780.1 [GO:0016301 "kinase activity" evidence=ISS] InterPro:IPR000719 InterPro:IPR000014 InterPro:IPR008271 Pfam:PF00069 Prosite:PS00108 InterPro:IPR000700 Prosite:PS00107 Pfam:PF00785 Pfam:PF00989 ProDom:PD000001 PROSITE:PS50011 PROSITE:PS50112 PROSITE:PS50113 TIGRFAMs:TIGR00229 EMBL:AL157735 EMBL:AF030864 EMBL:AF360218 EMBL:AY040062 PIR:T47518 HSSP:Q9ZW…	9.00E-24
chr6.CM0885.35	1.9.4.15	E2.7.1.- [EC:2.7.1.-] [COG:COG0515 COG1493]	ath:At4g28490	F20O9.180; leucine-rich repeat transmembrane protein kinase, putative [EC:2.7.1.37] [KO:K00870]	2.00E-151	YAR019c	COG0515	1.00E-16	CLV1_ARATH	ATP-binding;Developmentalprotein;Differentiation;Glycoprotein;Kinase;Leucine-richrepeat;Membrane;Nucleotide-binding;Phosphorylation;Receptor;Repeat;Serine/threonine-proteinkinase;Signal;Transferase;Transmembrane,Receptor protein kinase CLAVATA1 precursor (EC 2.7.1.-).	0	GO_ID:30318	TAIR|gene:2120411 SPTR:O65440 symbol:AT4G20270.1 [GO:0004674 "protein serine/threonine kinase activity" evidence=ISS] [GO:0005524 "ATP binding" evidence=ISS] [GO:0006468 "protein amino acid phosphorylation" evidence=ISS] [GO:0007169 "transmembrane receptor protein tyrosine kinase signaling pathway" evidence=ISS] Pfam:PF00560 InterPro:IPR000719 InterPro:IPR008271 Pfam:PF00069 Prosite:PS00108 Inter…	0
chr6.CM0885.35	1.7.8.19	WAAY, rfaY lipopolysaccharide core biosynthesis protein RFAY [EC:2.7.-.-] [COG:COG0515]	ath:At4g28490	F20O9.180; leucine-rich repeat transmembrane protein kinase, putative [EC:2.7.1.37] [KO:K00870]	2.00E-151	YAR019c	COG0515	1.00E-16	CLV1_ARATH	ATP-binding;Developmentalprotein;Differentiation;Glycoprotein;Kinase;Leucine-richrepeat;Membrane;Nucleotide-binding;Phosphorylation;Receptor;Repeat;Serine/threonine-proteinkinase;Signal;Transferase;Transmembrane,Receptor protein kinase CLAVATA1 precursor (EC 2.7.1.-).	0	GO_ID:30318	TAIR|gene:2120411 SPTR:O65440 symbol:AT4G20270.1 [GO:0004674 "protein serine/threonine kinase activity" evidence=ISS] [GO:0005524 "ATP binding" evidence=ISS] [GO:0006468 "protein amino acid phosphorylation" evidence=ISS] [GO:0007169 "transmembrane receptor protein tyrosine kinase signaling pathway" evidence=ISS] Pfam:PF00560 InterPro:IPR000719 InterPro:IPR008271 Pfam:PF00069 Prosite:PS00108 Inter…	0
chr6.CM0885.35	1.1.17.19	E2.7.1.- [EC:2.7.1.-] [COG:COG0515 COG1493]	ath:At4g28490	F20O9.180; leucine-rich repeat transmembrane protein kinase, putative [EC:2.7.1.37] [KO:K00870]	2.00E-151	YAR019c	COG0515	1.00E-16	CLV1_ARATH	ATP-binding;Developmentalprotein;Differentiation;Glycoprotein;Kinase;Leucine-richrepeat;Membrane;Nucleotide-binding;Phosphorylation;Receptor;Repeat;Serine/threonine-proteinkinase;Signal;Transferase;Transmembrane,Receptor protein kinase CLAVATA1 precursor (EC 2.7.1.-).	0	GO_ID:30318	TAIR|gene:2120411 SPTR:O65440 symbol:AT4G20270.1 [GO:0004674 "protein serine/threonine kinase activity" evidence=ISS] [GO:0005524 "ATP binding" evidence=ISS] [GO:0006468 "protein amino acid phosphorylation" evidence=ISS] [GO:0007169 "transmembrane receptor protein tyrosine kinase signaling pathway" evidence=ISS] Pfam:PF00560 InterPro:IPR000719 InterPro:IPR008271 Pfam:PF00069 Prosite:PS00108 Inter…	0
chr6.CM0885.35	1.11.16.8	E2.7.1.- [EC:2.7.1.-] [COG:COG0515 COG1493]	ath:At4g28490	F20O9.180; leucine-rich repeat transmembrane protein kinase, putative [EC:2.7.1.37] [KO:K00870]	2.00E-151	YAR019c	COG0515	1.00E-16	CLV1_ARATH	ATP-binding;Developmentalprotein;Differentiation;Glycoprotein;Kinase;Leucine-richrepeat;Membrane;Nucleotide-binding;Phosphorylation;Receptor;Repeat;Serine/threonine-proteinkinase;Signal;Transferase;Transmembrane,Receptor protein kinase CLAVATA1 precursor (EC 2.7.1.-).	0	GO_ID:30318	TAIR|gene:2120411 SPTR:O65440 symbol:AT4G20270.1 [GO:0004674 "protein serine/threonine kinase activity" evidence=ISS] [GO:0005524 "ATP binding" evidence=ISS] [GO:0006468 "protein amino acid phosphorylation" evidence=ISS] [GO:0007169 "transmembrane receptor protein tyrosine kinase signaling pathway" evidence=ISS] Pfam:PF00560 InterPro:IPR000719 InterPro:IPR008271 Pfam:PF00069 Prosite:PS00108 Inter…	0
chr6.CM0885.35	4.2.4	Cell cycle [CLASS:04110] [PATH:hsa04110] [COG:COG0515]	ath:At4g28490	F20O9.180; leucine-rich repeat transmembrane protein kinase, putative [EC:2.7.1.37] [KO:K00870]	2.00E-151	YAR019c	COG0515	1.00E-16	CLV1_ARATH	ATP-binding;Developmentalprotein;Differentiation;Glycoprotein;Kinase;Leucine-richrepeat;Membrane;Nucleotide-binding;Phosphorylation;Receptor;Repeat;Serine/threonine-proteinkinase;Signal;Transferase;Transmembrane,Receptor protein kinase CLAVATA1 precursor (EC 2.7.1.-).	0	GO_ID:30318	TAIR|gene:2120411 SPTR:O65440 symbol:AT4G20270.1 [GO:0004674 "protein serine/threonine kinase activity" evidence=ISS] [GO:0005524 "ATP binding" evidence=ISS] [GO:0006468 "protein amino acid phosphorylation" evidence=ISS] [GO:0007169 "transmembrane receptor protein tyrosine kinase signaling pathway" evidence=ISS] Pfam:PF00560 InterPro:IPR000719 InterPro:IPR008271 Pfam:PF00069 Prosite:PS00108 Inter…	0
Ljwgs_077158.1	1.9.4.15	E2.7.1.- [EC:2.7.1.-] [COG:COG0515 COG1493]	mmu:17279	Melk; maternal embryonic leucine zipper kinase [EC:2.7.1.37] [KO:K00870]	1.00E-13	YDR477w_1	COG0515	1.00E-12	CPK15_ARATH	ATP-binding;Kinase;Nucleotide-binding;Serine/threonine-proteinkinase;Transferase,CBL-interacting serine/threonine-protein kinase 15 (EC 2.7.1.37) (Serine/threonine-protein kinase ATPK10) (SOS2-like protein kinase PKS3) (SOS-interacting protein 2) (SNF1-related kinase 3.1).	5.00E-55	GO_ID:50240	TAIR|gene:3441707 SPTR:Q9FJ54 symbol:AT5G45820.1 [GO:0016301 "kinase activity" evidence=ISS] InterPro:IPR000719 InterPro:IPR002290 InterPro:IPR008271 Pfam:PF00069 Prosite:PS00108 InterPro:IPR004041 Prosite:PS00107 Pfam:PF03822 ProDom:PD000001 PROSITE:PS50011 SMART:SM00220 HSSP:P49137 PROSITE:PS50816 EMBL:AB016870 EMBL:AY035225 EMBL:AK221510 SPTR:Q9FJ54	3.00E-58
Ljwgs_077158.1	1.7.8.19	WAAY, rfaY lipopolysaccharide core biosynthesis protein RFAY [EC:2.7.-.-] [COG:COG0515]	mmu:17279	Melk; maternal embryonic leucine zipper kinase [EC:2.7.1.37] [KO:K00870]	1.00E-13	YDR477w_1	COG0515	1.00E-12	CPK15_ARATH	ATP-binding;Kinase;Nucleotide-binding;Serine/threonine-proteinkinase;Transferase,CBL-interacting serine/threonine-protein kinase 15 (EC 2.7.1.37) (Serine/threonine-protein kinase ATPK10) (SOS2-like protein kinase PKS3) (SOS-interacting protein 2) (SNF1-related kinase 3.1).	5.00E-55	GO_ID:50240	TAIR|gene:3441707 SPTR:Q9FJ54 symbol:AT5G45820.1 [GO:0016301 "kinase activity" evidence=ISS] InterPro:IPR000719 InterPro:IPR002290 InterPro:IPR008271 Pfam:PF00069 Prosite:PS00108 InterPro:IPR004041 Prosite:PS00107 Pfam:PF03822 ProDom:PD000001 PROSITE:PS50011 SMART:SM00220 HSSP:P49137 PROSITE:PS50816 EMBL:AB016870 EMBL:AY035225 EMBL:AK221510 SPTR:Q9FJ54	3.00E-58
Ljwgs_077158.1	1.1.17.19	E2.7.1.- [EC:2.7.1.-] [COG:COG0515 COG1493]	mmu:17279	Melk; maternal embryonic leucine zipper kinase [EC:2.7.1.37] [KO:K00870]	1.00E-13	YDR477w_1	COG0515	1.00E-12	CPK15_ARATH	ATP-binding;Kinase;Nucleotide-binding;Serine/threonine-proteinkinase;Transferase,CBL-interacting serine/threonine-protein kinase 15 (EC 2.7.1.37) (Serine/threonine-protein kinase ATPK10) (SOS2-like protein kinase PKS3) (SOS-interacting protein 2) (SNF1-related kinase 3.1).	5.00E-55	GO_ID:50240	TAIR|gene:3441707 SPTR:Q9FJ54 symbol:AT5G45820.1 [GO:0016301 "kinase activity" evidence=ISS] InterPro:IPR000719 InterPro:IPR002290 InterPro:IPR008271 Pfam:PF00069 Prosite:PS00108 InterPro:IPR004041 Prosite:PS00107 Pfam:PF03822 ProDom:PD000001 PROSITE:PS50011 SMART:SM00220 HSSP:P49137 PROSITE:PS50816 EMBL:AB016870 EMBL:AY035225 EMBL:AK221510 SPTR:Q9FJ54	3.00E-58
Ljwgs_077158.1	3.3.10.117	BMPR1 bone morphogenetic protein receptor, type I [EC:2.7.1.37]	mmu:17279	Melk; maternal embryonic leucine zipper kinase [EC:2.7.1.37] [KO:K00870]	1.00E-13	YDR477w_1	COG0515	1.00E-12	CPK15_ARATH	ATP-binding;Kinase;Nucleotide-binding;Serine/threonine-proteinkinase;Transferase,CBL-interacting serine/threonine-protein kinase 15 (EC 2.7.1.37) (Serine/threonine-protein kinase ATPK10) (SOS2-like protein kinase PKS3) (SOS-interacting protein 2) (SNF1-related kinase 3.1).	5.00E-55	GO_ID:50240	TAIR|gene:3441707 SPTR:Q9FJ54 symbol:AT5G45820.1 [GO:0016301 "kinase activity" evidence=ISS] InterPro:IPR000719 InterPro:IPR002290 InterPro:IPR008271 Pfam:PF00069 Prosite:PS00108 InterPro:IPR004041 Prosite:PS00107 Pfam:PF03822 ProDom:PD000001 PROSITE:PS50011 SMART:SM00220 HSSP:P49137 PROSITE:PS50816 EMBL:AB016870 EMBL:AY035225 EMBL:AK221510 SPTR:Q9FJ54	3.00E-58
Ljwgs_077158.1	1.11.16.8	E2.7.1.- [EC:2.7.1.-] [COG:COG0515 COG1493]	mmu:17279	Melk; maternal embryonic leucine zipper kinase [EC:2.7.1.37] [KO:K00870]	1.00E-13	YDR477w_1	COG0515	1.00E-12	CPK15_ARATH	ATP-binding;Kinase;Nucleotide-binding;Serine/threonine-proteinkinase;Transferase,CBL-interacting serine/threonine-protein kinase 15 (EC 2.7.1.37) (Serine/threonine-protein kinase ATPK10) (SOS2-like protein kinase PKS3) (SOS-interacting protein 2) (SNF1-related kinase 3.1).	5.00E-55	GO_ID:50240	TAIR|gene:3441707 SPTR:Q9FJ54 symbol:AT5G45820.1 [GO:0016301 "kinase activity" evidence=ISS] InterPro:IPR000719 InterPro:IPR002290 InterPro:IPR008271 Pfam:PF00069 Prosite:PS00108 InterPro:IPR004041 Prosite:PS00107 Pfam:PF03822 ProDom:PD000001 PROSITE:PS50011 SMART:SM00220 HSSP:P49137 PROSITE:PS50816 EMBL:AB016870 EMBL:AY035225 EMBL:AK221510 SPTR:Q9FJ54	3.00E-58
Ljwgs_077158.1	4.2.4	Cell cycle [CLASS:04110] [PATH:hsa04110] [COG:COG0515]	mmu:17279	Melk; maternal embryonic leucine zipper kinase [EC:2.7.1.37] [KO:K00870]	1.00E-13	YDR477w_1	COG0515	1.00E-12	CPK15_ARATH	ATP-binding;Kinase;Nucleotide-binding;Serine/threonine-proteinkinase;Transferase,CBL-interacting serine/threonine-protein kinase 15 (EC 2.7.1.37) (Serine/threonine-protein kinase ATPK10) (SOS2-like protein kinase PKS3) (SOS-interacting protein 2) (SNF1-related kinase 3.1).	5.00E-55	GO_ID:50240	TAIR|gene:3441707 SPTR:Q9FJ54 symbol:AT5G45820.1 [GO:0016301 "kinase activity" evidence=ISS] InterPro:IPR000719 InterPro:IPR002290 InterPro:IPR008271 Pfam:PF00069 Prosite:PS00108 InterPro:IPR004041 Prosite:PS00107 Pfam:PF03822 ProDom:PD000001 PROSITE:PS50011 SMART:SM00220 HSSP:P49137 PROSITE:PS50816 EMBL:AB016870 EMBL:AY035225 EMBL:AK221510 SPTR:Q9FJ54	3.00E-58
Ljwgs_077158.1	3.2.2.1	Protein kinase [EC:2.7.1.37]	mmu:17279	Melk; maternal embryonic leucine zipper kinase [EC:2.7.1.37] [KO:K00870]	1.00E-13	YDR477w_1	COG0515	1.00E-12	CPK15_ARATH	ATP-binding;Kinase;Nucleotide-binding;Serine/threonine-proteinkinase;Transferase,CBL-interacting serine/threonine-protein kinase 15 (EC 2.7.1.37) (Serine/threonine-protein kinase ATPK10) (SOS2-like protein kinase PKS3) (SOS-interacting protein 2) (SNF1-related kinase 3.1).	5.00E-55	GO_ID:50240	TAIR|gene:3441707 SPTR:Q9FJ54 symbol:AT5G45820.1 [GO:0016301 "kinase activity" evidence=ISS] InterPro:IPR000719 InterPro:IPR002290 InterPro:IPR008271 Pfam:PF00069 Prosite:PS00108 InterPro:IPR004041 Prosite:PS00107 Pfam:PF03822 ProDom:PD000001 PROSITE:PS50011 SMART:SM00220 HSSP:P49137 PROSITE:PS50816 EMBL:AB016870 EMBL:AY035225 EMBL:AK221510 SPTR:Q9FJ54	3.00E-58
Ljwgs_066882.1	1.9.4.15	E2.7.1.- [EC:2.7.1.-] [COG:COG0515 COG1493]	ath:At3g45780	T6D9.110; protein kinase / nonphototropic hypocotyl protein 1 (NPH1) / phototropin [EC:2.7.1.37] [KO:K00870]	5.00E-23	YCR091w	COG0515	8.00E-17	PHOT2_ARATH	Alternativesplicing;ATP-binding;Chromophore;Flavoprotein;FMN;Kinase;Membrane;Nucleotide-binding;Phosphorylation;Photoreceptorprotein;Receptor;Repeat;Sensorytransduction;Serine/threonine-proteinkinase;Transferase,Phototropin-2 (EC 2.7.1.37) (Defective in chloroplast avoidance protein 1) (Non phototropic hypocotyl 1-like protein 1) (NPH1-like 1) (AtKin7).	3.00E-23	GO_ID:21478	TAIR|gene:3698263 SPTR:O48963 symbol:AT3G45780.1 [GO:0016301 "kinase activity" evidence=ISS] InterPro:IPR000719 InterPro:IPR000014 InterPro:IPR008271 Pfam:PF00069 Prosite:PS00108 InterPro:IPR000700 Prosite:PS00107 Pfam:PF00785 Pfam:PF00989 ProDom:PD000001 PROSITE:PS50011 PROSITE:PS50112 PROSITE:PS50113 TIGRFAMs:TIGR00229 EMBL:AL157735 EMBL:AF030864 EMBL:AF360218 EMBL:AY040062 PIR:T47518 HSSP:Q9ZW…	9.00E-24
Ljwgs_066882.1	1.7.8.19	WAAY, rfaY lipopolysaccharide core biosynthesis protein RFAY [EC:2.7.-.-] [COG:COG0515]	ath:At3g45780	T6D9.110; protein kinase / nonphototropic hypocotyl protein 1 (NPH1) / phototropin [EC:2.7.1.37] [KO:K00870]	5.00E-23	YCR091w	COG0515	8.00E-17	PHOT2_ARATH	Alternativesplicing;ATP-binding;Chromophore;Flavoprotein;FMN;Kinase;Membrane;Nucleotide-binding;Phosphorylation;Photoreceptorprotein;Receptor;Repeat;Sensorytransduction;Serine/threonine-proteinkinase;Transferase,Phototropin-2 (EC 2.7.1.37) (Defective in chloroplast avoidance protein 1) (Non phototropic hypocotyl 1-like protein 1) (NPH1-like 1) (AtKin7).	3.00E-23	GO_ID:21478	TAIR|gene:3698263 SPTR:O48963 symbol:AT3G45780.1 [GO:0016301 "kinase activity" evidence=ISS] InterPro:IPR000719 InterPro:IPR000014 InterPro:IPR008271 Pfam:PF00069 Prosite:PS00108 InterPro:IPR000700 Prosite:PS00107 Pfam:PF00785 Pfam:PF00989 ProDom:PD000001 PROSITE:PS50011 PROSITE:PS50112 PROSITE:PS50113 TIGRFAMs:TIGR00229 EMBL:AL157735 EMBL:AF030864 EMBL:AF360218 EMBL:AY040062 PIR:T47518 HSSP:Q9ZW…	9.00E-24
Ljwgs_066882.1	1.1.17.19	E2.7.1.- [EC:2.7.1.-] [COG:COG0515 COG1493]	ath:At3g45780	T6D9.110; protein kinase / nonphototropic hypocotyl protein 1 (NPH1) / phototropin [EC:2.7.1.37] [KO:K00870]	5.00E-23	YCR091w	COG0515	8.00E-17	PHOT2_ARATH	Alternativesplicing;ATP-binding;Chromophore;Flavoprotein;FMN;Kinase;Membrane;Nucleotide-binding;Phosphorylation;Photoreceptorprotein;Receptor;Repeat;Sensorytransduction;Serine/threonine-proteinkinase;Transferase,Phototropin-2 (EC 2.7.1.37) (Defective in chloroplast avoidance protein 1) (Non phototropic hypocotyl 1-like protein 1) (NPH1-like 1) (AtKin7).	3.00E-23	GO_ID:21478	TAIR|gene:3698263 SPTR:O48963 symbol:AT3G45780.1 [GO:0016301 "kinase activity" evidence=ISS] InterPro:IPR000719 InterPro:IPR000014 InterPro:IPR008271 Pfam:PF00069 Prosite:PS00108 InterPro:IPR000700 Prosite:PS00107 Pfam:PF00785 Pfam:PF00989 ProDom:PD000001 PROSITE:PS50011 PROSITE:PS50112 PROSITE:PS50113 TIGRFAMs:TIGR00229 EMBL:AL157735 EMBL:AF030864 EMBL:AF360218 EMBL:AY040062 PIR:T47518 HSSP:Q9ZW…	9.00E-24
Ljwgs_066882.1	3.3.10.117	BMPR1 bone morphogenetic protein receptor, type I [EC:2.7.1.37]	ath:At3g45780	T6D9.110; protein kinase / nonphototropic hypocotyl protein 1 (NPH1) / phototropin [EC:2.7.1.37] [KO:K00870]	5.00E-23	YCR091w	COG0515	8.00E-17	PHOT2_ARATH	Alternativesplicing;ATP-binding;Chromophore;Flavoprotein;FMN;Kinase;Membrane;Nucleotide-binding;Phosphorylation;Photoreceptorprotein;Receptor;Repeat;Sensorytransduction;Serine/threonine-proteinkinase;Transferase,Phototropin-2 (EC 2.7.1.37) (Defective in chloroplast avoidance protein 1) (Non phototropic hypocotyl 1-like protein 1) (NPH1-like 1) (AtKin7).	3.00E-23	GO_ID:21478	TAIR|gene:3698263 SPTR:O48963 symbol:AT3G45780.1 [GO:0016301 "kinase activity" evidence=ISS] InterPro:IPR000719 InterPro:IPR000014 InterPro:IPR008271 Pfam:PF00069 Prosite:PS00108 InterPro:IPR000700 Prosite:PS00107 Pfam:PF00785 Pfam:PF00989 ProDom:PD000001 PROSITE:PS50011 PROSITE:PS50112 PROSITE:PS50113 TIGRFAMs:TIGR00229 EMBL:AL157735 EMBL:AF030864 EMBL:AF360218 EMBL:AY040062 PIR:T47518 HSSP:Q9ZW…	9.00E-24
Ljwgs_066882.1	1.11.16.8	E2.7.1.- [EC:2.7.1.-] [COG:COG0515 COG1493]	ath:At3g45780	T6D9.110; protein kinase / nonphototropic hypocotyl protein 1 (NPH1) / phototropin [EC:2.7.1.37] [KO:K00870]	5.00E-23	YCR091w	COG0515	8.00E-17	PHOT2_ARATH	Alternativesplicing;ATP-binding;Chromophore;Flavoprotein;FMN;Kinase;Membrane;Nucleotide-binding;Phosphorylation;Photoreceptorprotein;Receptor;Repeat;Sensorytransduction;Serine/threonine-proteinkinase;Transferase,Phototropin-2 (EC 2.7.1.37) (Defective in chloroplast avoidance protein 1) (Non phototropic hypocotyl 1-like protein 1) (NPH1-like 1) (AtKin7).	3.00E-23	GO_ID:21478	TAIR|gene:3698263 SPTR:O48963 symbol:AT3G45780.1 [GO:0016301 "kinase activity" evidence=ISS] InterPro:IPR000719 InterPro:IPR000014 InterPro:IPR008271 Pfam:PF00069 Prosite:PS00108 InterPro:IPR000700 Prosite:PS00107 Pfam:PF00785 Pfam:PF00989 ProDom:PD000001 PROSITE:PS50011 PROSITE:PS50112 PROSITE:PS50113 TIGRFAMs:TIGR00229 EMBL:AL157735 EMBL:AF030864 EMBL:AF360218 EMBL:AY040062 PIR:T47518 HSSP:Q9ZW…	9.00E-24
Ljwgs_066882.1	4.2.4	Cell cycle [CLASS:04110] [PATH:hsa04110] [COG:COG0515]	ath:At3g45780	T6D9.110; protein kinase / nonphototropic hypocotyl protein 1 (NPH1) / phototropin [EC:2.7.1.37] [KO:K00870]	5.00E-23	YCR091w	COG0515	8.00E-17	PHOT2_ARATH	Alternativesplicing;ATP-binding;Chromophore;Flavoprotein;FMN;Kinase;Membrane;Nucleotide-binding;Phosphorylation;Photoreceptorprotein;Receptor;Repeat;Sensorytransduction;Serine/threonine-proteinkinase;Transferase,Phototropin-2 (EC 2.7.1.37) (Defective in chloroplast avoidance protein 1) (Non phototropic hypocotyl 1-like protein 1) (NPH1-like 1) (AtKin7).	3.00E-23	GO_ID:21478	TAIR|gene:3698263 SPTR:O48963 symbol:AT3G45780.1 [GO:0016301 "kinase activity" evidence=ISS] InterPro:IPR000719 InterPro:IPR000014 InterPro:IPR008271 Pfam:PF00069 Prosite:PS00108 InterPro:IPR000700 Prosite:PS00107 Pfam:PF00785 Pfam:PF00989 ProDom:PD000001 PROSITE:PS50011 PROSITE:PS50112 PROSITE:PS50113 TIGRFAMs:TIGR00229 EMBL:AL157735 EMBL:AF030864 EMBL:AF360218 EMBL:AY040062 PIR:T47518 HSSP:Q9ZW…	9.00E-24
Ljwgs_066882.1	3.2.2.1	Protein kinase [EC:2.7.1.37]	ath:At3g45780	T6D9.110; protein kinase / nonphototropic hypocotyl protein 1 (NPH1) / phototropin [EC:2.7.1.37] [KO:K00870]	5.00E-23	YCR091w	COG0515	8.00E-17	PHOT2_ARATH	Alternativesplicing;ATP-binding;Chromophore;Flavoprotein;FMN;Kinase;Membrane;Nucleotide-binding;Phosphorylation;Photoreceptorprotein;Receptor;Repeat;Sensorytransduction;Serine/threonine-proteinkinase;Transferase,Phototropin-2 (EC 2.7.1.37) (Defective in chloroplast avoidance protein 1) (Non phototropic hypocotyl 1-like protein 1) (NPH1-like 1) (AtKin7).	3.00E-23	GO_ID:21478	TAIR|gene:3698263 SPTR:O48963 symbol:AT3G45780.1 [GO:0016301 "kinase activity" evidence=ISS] InterPro:IPR000719 InterPro:IPR000014 InterPro:IPR008271 Pfam:PF00069 Prosite:PS00108 InterPro:IPR000700 Prosite:PS00107 Pfam:PF00785 Pfam:PF00989 ProDom:PD000001 PROSITE:PS50011 PROSITE:PS50112 PROSITE:PS50113 TIGRFAMs:TIGR00229 EMBL:AL157735 EMBL:AF030864 EMBL:AF360218 EMBL:AY040062 PIR:T47518 HSSP:Q9ZW…	9.00E-24
Ljwgs_086310.1	99.1.4.1683	GO_ID:11648										GO_ID:11648	TAIR|gene:2014911 SPTR:Q9LMP1 symbol:AT1G21270.1 [GO:0005886 "plasma membrane" evidence=IDA] [GO:0004674 "protein serine/threonine kinase activity" evidence=ISS] [GO:0006468 "protein amino acid phosphorylation" evidence=ISS] InterPro:IPR000719 InterPro:IPR008271 Pfam:PF00069 Prosite:PS00108 InterPro:IPR000742 InterPro:IPR000152 InterPro:IPR006209 InterPro:IPR001881 PROSITE:PS01186 ProDom:PD000001…	8.00E-17
Ljwgs_004678.1	3.3.10.117	BMPR1 bone morphogenetic protein receptor, type I [EC:2.7.1.37]	ath:At4g28490	F20O9.180; leucine-rich repeat transmembrane protein kinase, putative [EC:2.7.1.37] [KO:K00870]	4.00E-20				PSKR_DAUCA	ATP-binding;Glycoprotein;Kinase;Leucine-richrepeat;Membrane;Nucleotide-binding;Receptor;Repeat;Serine/threonine-proteinkinase;Signal;Transferase;Transmembrane,Phytosulfokine receptor precursor (EC 2.7.1.37) (Phytosulfokine LRR receptor kinase).	1.00E-20	GO_ID:43277	TAIR|gene:2090713 SPTR:Q9LT85 symbol:AT3G19320.1 [GO:0005515 "protein binding" evidence=ISS] Pfam:PF00560 InterPro:IPR001611 InterPro:IPR007090 PRINTS:PR00019 EMBL:AB025624 SPTR:Q9LT85	3.00E-63
Ljwgs_004678.1	3.2.2.1	Protein kinase [EC:2.7.1.37]	ath:At4g28490	F20O9.180; leucine-rich repeat transmembrane protein kinase, putative [EC:2.7.1.37] [KO:K00870]	4.00E-20				PSKR_DAUCA	ATP-binding;Glycoprotein;Kinase;Leucine-richrepeat;Membrane;Nucleotide-binding;Receptor;Repeat;Serine/threonine-proteinkinase;Signal;Transferase;Transmembrane,Phytosulfokine receptor precursor (EC 2.7.1.37) (Phytosulfokine LRR receptor kinase).	1.00E-20	GO_ID:43277	TAIR|gene:2090713 SPTR:Q9LT85 symbol:AT3G19320.1 [GO:0005515 "protein binding" evidence=ISS] Pfam:PF00560 InterPro:IPR001611 InterPro:IPR007090 PRINTS:PR00019 EMBL:AB025624 SPTR:Q9LT85	3.00E-63
Ljwgs_124247.1	4.2.4.64	CAK1 serine/threonine-protein kinase CAK1 [GO:0004693]										GO_ID:50007	TAIR|gene:2099191 SPTR:Q9LYB0 symbol:AT3G63120.1 [GO:0008372 "cellular component unknown" evidence=ND] [GO:0000074 "regulation of progression through cell cycle" evidence=ISS] [GO:0004693 "cyclin-dependent protein kinase activity" evidence=ISS] InterPro:IPR006671 GO:GO:0000910 Pfam:PF00134 InterPro:IPR006670 SMART:SM00385 EMBL:AL163816 EMBL:AK176751 EMBL:AK222234 PIR:T48101 SPTR:Q9LYB0	1.00E-19
Ljwgs_124247.1	4.5.2.34	CDK5 cyclin-dependent kinase 5 [GO:0004693]										GO_ID:50007	TAIR|gene:2099191 SPTR:Q9LYB0 symbol:AT3G63120.1 [GO:0008372 "cellular component unknown" evidence=ND] [GO:0000074 "regulation of progression through cell cycle" evidence=ISS] [GO:0004693 "cyclin-dependent protein kinase activity" evidence=ISS] InterPro:IPR006671 GO:GO:0000910 Pfam:PF00134 InterPro:IPR006670 SMART:SM00385 EMBL:AL163816 EMBL:AK176751 EMBL:AK222234 PIR:T48101 SPTR:Q9LYB0	1.00E-19
Ljwgs_124247.1	4.3.4.18	CDK1, CDC2 cyclin-dependent kinase 1 [GO:0004693]										GO_ID:50007	TAIR|gene:2099191 SPTR:Q9LYB0 symbol:AT3G63120.1 [GO:0008372 "cellular component unknown" evidence=ND] [GO:0000074 "regulation of progression through cell cycle" evidence=ISS] [GO:0004693 "cyclin-dependent protein kinase activity" evidence=ISS] InterPro:IPR006671 GO:GO:0000910 Pfam:PF00134 InterPro:IPR006670 SMART:SM00385 EMBL:AL163816 EMBL:AK176751 EMBL:AK222234 PIR:T48101 SPTR:Q9LYB0	1.00E-19
Ljwgs_124247.1	3.2.9.97	CDK1, CDC2 cyclin-dependent kinase 1 [GO:0004693]										GO_ID:50007	TAIR|gene:2099191 SPTR:Q9LYB0 symbol:AT3G63120.1 [GO:0008372 "cellular component unknown" evidence=ND] [GO:0000074 "regulation of progression through cell cycle" evidence=ISS] [GO:0004693 "cyclin-dependent protein kinase activity" evidence=ISS] InterPro:IPR006671 GO:GO:0000910 Pfam:PF00134 InterPro:IPR006670 SMART:SM00385 EMBL:AL163816 EMBL:AK176751 EMBL:AK222234 PIR:T48101 SPTR:Q9LYB0	1.00E-19
Ljwgs_124247.1	4.3.3.24	CDK4 cyclin-dependent kinase 4 [GO:0004693]										GO_ID:50007	TAIR|gene:2099191 SPTR:Q9LYB0 symbol:AT3G63120.1 [GO:0008372 "cellular component unknown" evidence=ND] [GO:0000074 "regulation of progression through cell cycle" evidence=ISS] [GO:0004693 "cyclin-dependent protein kinase activity" evidence=ISS] InterPro:IPR006671 GO:GO:0000910 Pfam:PF00134 InterPro:IPR006670 SMART:SM00385 EMBL:AL163816 EMBL:AK176751 EMBL:AK222234 PIR:T48101 SPTR:Q9LYB0	1.00E-19
Ljwgs_124247.1	3.2.13.67	CDK4 cyclin-dependent kinase 4 [GO:0004693]										GO_ID:50007	TAIR|gene:2099191 SPTR:Q9LYB0 symbol:AT3G63120.1 [GO:0008372 "cellular component unknown" evidence=ND] [GO:0000074 "regulation of progression through cell cycle" evidence=ISS] [GO:0004693 "cyclin-dependent protein kinase activity" evidence=ISS] InterPro:IPR006671 GO:GO:0000910 Pfam:PF00134 InterPro:IPR006670 SMART:SM00385 EMBL:AL163816 EMBL:AK176751 EMBL:AK222234 PIR:T48101 SPTR:Q9LYB0	1.00E-19
Ljwgs_124247.1	4.2.4.2	cyclin-dependent kinase [GO:0004693]										GO_ID:50007	TAIR|gene:2099191 SPTR:Q9LYB0 symbol:AT3G63120.1 [GO:0008372 "cellular component unknown" evidence=ND] [GO:0000074 "regulation of progression through cell cycle" evidence=ISS] [GO:0004693 "cyclin-dependent protein kinase activity" evidence=ISS] InterPro:IPR006671 GO:GO:0000910 Pfam:PF00134 InterPro:IPR006670 SMART:SM00385 EMBL:AL163816 EMBL:AK176751 EMBL:AK222234 PIR:T48101 SPTR:Q9LYB0	1.00E-19
chr5.CM0180.17	3.3.10.117	BMPR1 bone morphogenetic protein receptor, type I [EC:2.7.1.37]	ath:At4g28490	F20O9.180; leucine-rich repeat transmembrane protein kinase, putative [EC:2.7.1.37] [KO:K00870]	4.00E-49				EXS_ARATH	ATP-binding;Kinase;Leucine-richrepeat;Meiosis;Membrane;Nucleotide-binding;Phosphorylation;Receptor;Repeat;Serine/threonine-proteinkinase;Signal;Transferase;Transmembrane,Leucine-rich repeat receptor protein kinase EXS precursor (EC 2.7.1.37) (Extra sporogenous cells protein) (EXCESS MICROSPOROCYTES1 protein).	6.00E-57	GO_ID:50290	TAIR|gene:3443254 SPTR:Q9FHL8 symbol:AT5G23400.1 [GO:0005515 "protein binding" evidence=ISS;NAS] [GO:0007165 "signal transduction" evidence=IC] [GO:0006952 "defense response" evidence=ISS] Pfam:PF00560 InterPro:IPR001611 InterPro:IPR007090 PRINTS:PR00019 EMBL:AB018110 EMBL:AY093083 EMBL:BT003360 SPTR:Q9FHL8	0
chr5.CM0180.17	3.2.2.1	Protein kinase [EC:2.7.1.37]	ath:At4g28490	F20O9.180; leucine-rich repeat transmembrane protein kinase, putative [EC:2.7.1.37] [KO:K00870]	4.00E-49				EXS_ARATH	ATP-binding;Kinase;Leucine-richrepeat;Meiosis;Membrane;Nucleotide-binding;Phosphorylation;Receptor;Repeat;Serine/threonine-proteinkinase;Signal;Transferase;Transmembrane,Leucine-rich repeat receptor protein kinase EXS precursor (EC 2.7.1.37) (Extra sporogenous cells protein) (EXCESS MICROSPOROCYTES1 protein).	6.00E-57	GO_ID:50290	TAIR|gene:3443254 SPTR:Q9FHL8 symbol:AT5G23400.1 [GO:0005515 "protein binding" evidence=ISS;NAS] [GO:0007165 "signal transduction" evidence=IC] [GO:0006952 "defense response" evidence=ISS] Pfam:PF00560 InterPro:IPR001611 InterPro:IPR007090 PRINTS:PR00019 EMBL:AB018110 EMBL:AY093083 EMBL:BT003360 SPTR:Q9FHL8	0
TM1353.2	1.9.4.15	E2.7.1.- [EC:2.7.1.-] [COG:COG0515 COG1493]	ath:At4g28490	F20O9.180; leucine-rich repeat transmembrane protein kinase, putative [EC:2.7.1.37] [KO:K00870]	6.00E-76	YMR001c	COG0515	1.00E-11	BRI1_ARATH	ATP-binding;Glycoprotein;Kinase;Leucine-richrepeat;Lipid-binding;Membrane;Nucleotide-binding;Phosphorylation;Receptor;Repeat;Serine/threonine-proteinkinase;Signal;Steroid-binding;Transferase;Transmembrane,BRASSINOSTEROID INSENSITIVE 1 precursor (EC 2.7.1.37) (AtBRI1) (Brassinosteroid LRR receptor kinase).	5.00E-99	GO_ID:21585	TAIR|gene:2122481 SPTR:O22476 symbol:AT4G39400.1 [GO:0016301 "kinase activity" evidence=ISS] [GO:0009742 "brassinosteroid mediated signaling" evidence=IEP] Pfam:PF00560 InterPro:IPR000719 InterPro:IPR008271 Pfam:PF00069 Prosite:PS00108 InterPro:IPR001611 InterPro:IPR007090 Prosite:PS00107 ProDom:PD000001 PROSITE:PS50011 PRINTS:PR00019 EMBL:AL161595 EMBL:AL078620 EMBL:AF017056 PIR:T09356 GeneFarm:…	2.00E-99
TM1353.2	1.7.8.19	WAAY, rfaY lipopolysaccharide core biosynthesis protein RFAY [EC:2.7.-.-] [COG:COG0515]	ath:At4g28490	F20O9.180; leucine-rich repeat transmembrane protein kinase, putative [EC:2.7.1.37] [KO:K00870]	6.00E-76	YMR001c	COG0515	1.00E-11	BRI1_ARATH	ATP-binding;Glycoprotein;Kinase;Leucine-richrepeat;Lipid-binding;Membrane;Nucleotide-binding;Phosphorylation;Receptor;Repeat;Serine/threonine-proteinkinase;Signal;Steroid-binding;Transferase;Transmembrane,BRASSINOSTEROID INSENSITIVE 1 precursor (EC 2.7.1.37) (AtBRI1) (Brassinosteroid LRR receptor kinase).	5.00E-99	GO_ID:21585	TAIR|gene:2122481 SPTR:O22476 symbol:AT4G39400.1 [GO:0016301 "kinase activity" evidence=ISS] [GO:0009742 "brassinosteroid mediated signaling" evidence=IEP] Pfam:PF00560 InterPro:IPR000719 InterPro:IPR008271 Pfam:PF00069 Prosite:PS00108 InterPro:IPR001611 InterPro:IPR007090 Prosite:PS00107 ProDom:PD000001 PROSITE:PS50011 PRINTS:PR00019 EMBL:AL161595 EMBL:AL078620 EMBL:AF017056 PIR:T09356 GeneFarm:…	2.00E-99
TM1353.2	1.1.17.19	E2.7.1.- [EC:2.7.1.-] [COG:COG0515 COG1493]	ath:At4g28490	F20O9.180; leucine-rich repeat transmembrane protein kinase, putative [EC:2.7.1.37] [KO:K00870]	6.00E-76	YMR001c	COG0515	1.00E-11	BRI1_ARATH	ATP-binding;Glycoprotein;Kinase;Leucine-richrepeat;Lipid-binding;Membrane;Nucleotide-binding;Phosphorylation;Receptor;Repeat;Serine/threonine-proteinkinase;Signal;Steroid-binding;Transferase;Transmembrane,BRASSINOSTEROID INSENSITIVE 1 precursor (EC 2.7.1.37) (AtBRI1) (Brassinosteroid LRR receptor kinase).	5.00E-99	GO_ID:21585	TAIR|gene:2122481 SPTR:O22476 symbol:AT4G39400.1 [GO:0016301 "kinase activity" evidence=ISS] [GO:0009742 "brassinosteroid mediated signaling" evidence=IEP] Pfam:PF00560 InterPro:IPR000719 InterPro:IPR008271 Pfam:PF00069 Prosite:PS00108 InterPro:IPR001611 InterPro:IPR007090 Prosite:PS00107 ProDom:PD000001 PROSITE:PS50011 PRINTS:PR00019 EMBL:AL161595 EMBL:AL078620 EMBL:AF017056 PIR:T09356 GeneFarm:…	2.00E-99
TM1353.2	3.3.10.117	BMPR1 bone morphogenetic protein receptor, type I [EC:2.7.1.37]	ath:At4g28490	F20O9.180; leucine-rich repeat transmembrane protein kinase, putative [EC:2.7.1.37] [KO:K00870]	6.00E-76	YMR001c	COG0515	1.00E-11	BRI1_ARATH	ATP-binding;Glycoprotein;Kinase;Leucine-richrepeat;Lipid-binding;Membrane;Nucleotide-binding;Phosphorylation;Receptor;Repeat;Serine/threonine-proteinkinase;Signal;Steroid-binding;Transferase;Transmembrane,BRASSINOSTEROID INSENSITIVE 1 precursor (EC 2.7.1.37) (AtBRI1) (Brassinosteroid LRR receptor kinase).	5.00E-99	GO_ID:21585	TAIR|gene:2122481 SPTR:O22476 symbol:AT4G39400.1 [GO:0016301 "kinase activity" evidence=ISS] [GO:0009742 "brassinosteroid mediated signaling" evidence=IEP] Pfam:PF00560 InterPro:IPR000719 InterPro:IPR008271 Pfam:PF00069 Prosite:PS00108 InterPro:IPR001611 InterPro:IPR007090 Prosite:PS00107 ProDom:PD000001 PROSITE:PS50011 PRINTS:PR00019 EMBL:AL161595 EMBL:AL078620 EMBL:AF017056 PIR:T09356 GeneFarm:…	2.00E-99
TM1353.2	1.11.16.8	E2.7.1.- [EC:2.7.1.-] [COG:COG0515 COG1493]	ath:At4g28490	F20O9.180; leucine-rich repeat transmembrane protein kinase, putative [EC:2.7.1.37] [KO:K00870]	6.00E-76	YMR001c	COG0515	1.00E-11	BRI1_ARATH	ATP-binding;Glycoprotein;Kinase;Leucine-richrepeat;Lipid-binding;Membrane;Nucleotide-binding;Phosphorylation;Receptor;Repeat;Serine/threonine-proteinkinase;Signal;Steroid-binding;Transferase;Transmembrane,BRASSINOSTEROID INSENSITIVE 1 precursor (EC 2.7.1.37) (AtBRI1) (Brassinosteroid LRR receptor kinase).	5.00E-99	GO_ID:21585	TAIR|gene:2122481 SPTR:O22476 symbol:AT4G39400.1 [GO:0016301 "kinase activity" evidence=ISS] [GO:0009742 "brassinosteroid mediated signaling" evidence=IEP] Pfam:PF00560 InterPro:IPR000719 InterPro:IPR008271 Pfam:PF00069 Prosite:PS00108 InterPro:IPR001611 InterPro:IPR007090 Prosite:PS00107 ProDom:PD000001 PROSITE:PS50011 PRINTS:PR00019 EMBL:AL161595 EMBL:AL078620 EMBL:AF017056 PIR:T09356 GeneFarm:…	2.00E-99
TM1353.2	4.2.4	Cell cycle [CLASS:04110] [PATH:hsa04110] [COG:COG0515]	ath:At4g28490	F20O9.180; leucine-rich repeat transmembrane protein kinase, putative [EC:2.7.1.37] [KO:K00870]	6.00E-76	YMR001c	COG0515	1.00E-11	BRI1_ARATH	ATP-binding;Glycoprotein;Kinase;Leucine-richrepeat;Lipid-binding;Membrane;Nucleotide-binding;Phosphorylation;Receptor;Repeat;Serine/threonine-proteinkinase;Signal;Steroid-binding;Transferase;Transmembrane,BRASSINOSTEROID INSENSITIVE 1 precursor (EC 2.7.1.37) (AtBRI1) (Brassinosteroid LRR receptor kinase).	5.00E-99	GO_ID:21585	TAIR|gene:2122481 SPTR:O22476 symbol:AT4G39400.1 [GO:0016301 "kinase activity" evidence=ISS] [GO:0009742 "brassinosteroid mediated signaling" evidence=IEP] Pfam:PF00560 InterPro:IPR000719 InterPro:IPR008271 Pfam:PF00069 Prosite:PS00108 InterPro:IPR001611 InterPro:IPR007090 Prosite:PS00107 ProDom:PD000001 PROSITE:PS50011 PRINTS:PR00019 EMBL:AL161595 EMBL:AL078620 EMBL:AF017056 PIR:T09356 GeneFarm:…	2.00E-99
TM1353.2	3.2.2.1	Protein kinase [EC:2.7.1.37]	ath:At4g28490	F20O9.180; leucine-rich repeat transmembrane protein kinase, putative [EC:2.7.1.37] [KO:K00870]	6.00E-76	YMR001c	COG0515	1.00E-11	BRI1_ARATH	ATP-binding;Glycoprotein;Kinase;Leucine-richrepeat;Lipid-binding;Membrane;Nucleotide-binding;Phosphorylation;Receptor;Repeat;Serine/threonine-proteinkinase;Signal;Steroid-binding;Transferase;Transmembrane,BRASSINOSTEROID INSENSITIVE 1 precursor (EC 2.7.1.37) (AtBRI1) (Brassinosteroid LRR receptor kinase).	5.00E-99	GO_ID:21585	TAIR|gene:2122481 SPTR:O22476 symbol:AT4G39400.1 [GO:0016301 "kinase activity" evidence=ISS] [GO:0009742 "brassinosteroid mediated signaling" evidence=IEP] Pfam:PF00560 InterPro:IPR000719 InterPro:IPR008271 Pfam:PF00069 Prosite:PS00108 InterPro:IPR001611 InterPro:IPR007090 Prosite:PS00107 ProDom:PD000001 PROSITE:PS50011 PRINTS:PR00019 EMBL:AL161595 EMBL:AL078620 EMBL:AF017056 PIR:T09356 GeneFarm:…	2.00E-99
chr2.CM0803.69	1.9.4.15	E2.7.1.- [EC:2.7.1.-] [COG:COG0515 COG1493]	ath:At4g28490	F20O9.180; leucine-rich repeat transmembrane protein kinase, putative [EC:2.7.1.37] [KO:K00870]	2.00E-92	BH2504_1	COG0515	3.00E-20	EXS_ARATH	ATP-binding;Kinase;Leucine-richrepeat;Meiosis;Membrane;Nucleotide-binding;Phosphorylation;Receptor;Repeat;Serine/threonine-proteinkinase;Signal;Transferase;Transmembrane,Leucine-rich repeat receptor protein kinase EXS precursor (EC 2.7.1.37) (Extra sporogenous cells protein) (EXCESS MICROSPOROCYTES1 protein).	4.00E-106	GO_ID:49608	TAIR|gene:2075660 SPTR:Q9SD62 symbol:AT3G47110.1 [GO:0016301 "kinase activity" evidence=ISS] [GO:0004674 "protein serine/threonine kinase activity" evidence=ISS] [GO:0005524 "ATP binding" evidence=ISS] [GO:0006468 "protein amino acid phosphorylation" evidence=ISS] [GO:0007169 "transmembrane receptor protein tyrosine kinase signaling pathway" evidence=ISS] Pfam:PF00560 InterPro:IPR000719 InterPro:…	0
chr2.CM0803.69	1.7.8.19	WAAY, rfaY lipopolysaccharide core biosynthesis protein RFAY [EC:2.7.-.-] [COG:COG0515]	ath:At4g28490	F20O9.180; leucine-rich repeat transmembrane protein kinase, putative [EC:2.7.1.37] [KO:K00870]	2.00E-92	BH2504_1	COG0515	3.00E-20	EXS_ARATH	ATP-binding;Kinase;Leucine-richrepeat;Meiosis;Membrane;Nucleotide-binding;Phosphorylation;Receptor;Repeat;Serine/threonine-proteinkinase;Signal;Transferase;Transmembrane,Leucine-rich repeat receptor protein kinase EXS precursor (EC 2.7.1.37) (Extra sporogenous cells protein) (EXCESS MICROSPOROCYTES1 protein).	4.00E-106	GO_ID:49608	TAIR|gene:2075660 SPTR:Q9SD62 symbol:AT3G47110.1 [GO:0016301 "kinase activity" evidence=ISS] [GO:0004674 "protein serine/threonine kinase activity" evidence=ISS] [GO:0005524 "ATP binding" evidence=ISS] [GO:0006468 "protein amino acid phosphorylation" evidence=ISS] [GO:0007169 "transmembrane receptor protein tyrosine kinase signaling pathway" evidence=ISS] Pfam:PF00560 InterPro:IPR000719 InterPro:…	0
chr2.CM0803.69	1.1.17.19	E2.7.1.- [EC:2.7.1.-] [COG:COG0515 COG1493]	ath:At4g28490	F20O9.180; leucine-rich repeat transmembrane protein kinase, putative [EC:2.7.1.37] [KO:K00870]	2.00E-92	BH2504_1	COG0515	3.00E-20	EXS_ARATH	ATP-binding;Kinase;Leucine-richrepeat;Meiosis;Membrane;Nucleotide-binding;Phosphorylation;Receptor;Repeat;Serine/threonine-proteinkinase;Signal;Transferase;Transmembrane,Leucine-rich repeat receptor protein kinase EXS precursor (EC 2.7.1.37) (Extra sporogenous cells protein) (EXCESS MICROSPOROCYTES1 protein).	4.00E-106	GO_ID:49608	TAIR|gene:2075660 SPTR:Q9SD62 symbol:AT3G47110.1 [GO:0016301 "kinase activity" evidence=ISS] [GO:0004674 "protein serine/threonine kinase activity" evidence=ISS] [GO:0005524 "ATP binding" evidence=ISS] [GO:0006468 "protein amino acid phosphorylation" evidence=ISS] [GO:0007169 "transmembrane receptor protein tyrosine kinase signaling pathway" evidence=ISS] Pfam:PF00560 InterPro:IPR000719 InterPro:…	0
chr2.CM0803.69	3.3.10.117	BMPR1 bone morphogenetic protein receptor, type I [EC:2.7.1.37]	ath:At4g28490	F20O9.180; leucine-rich repeat transmembrane protein kinase, putative [EC:2.7.1.37] [KO:K00870]	2.00E-92	BH2504_1	COG0515	3.00E-20	EXS_ARATH	ATP-binding;Kinase;Leucine-richrepeat;Meiosis;Membrane;Nucleotide-binding;Phosphorylation;Receptor;Repeat;Serine/threonine-proteinkinase;Signal;Transferase;Transmembrane,Leucine-rich repeat receptor protein kinase EXS precursor (EC 2.7.1.37) (Extra sporogenous cells protein) (EXCESS MICROSPOROCYTES1 protein).	4.00E-106	GO_ID:49608	TAIR|gene:2075660 SPTR:Q9SD62 symbol:AT3G47110.1 [GO:0016301 "kinase activity" evidence=ISS] [GO:0004674 "protein serine/threonine kinase activity" evidence=ISS] [GO:0005524 "ATP binding" evidence=ISS] [GO:0006468 "protein amino acid phosphorylation" evidence=ISS] [GO:0007169 "transmembrane receptor protein tyrosine kinase signaling pathway" evidence=ISS] Pfam:PF00560 InterPro:IPR000719 InterPro:…	0
chr2.CM0803.69	1.11.16.8	E2.7.1.- [EC:2.7.1.-] [COG:COG0515 COG1493]	ath:At4g28490	F20O9.180; leucine-rich repeat transmembrane protein kinase, putative [EC:2.7.1.37] [KO:K00870]	2.00E-92	BH2504_1	COG0515	3.00E-20	EXS_ARATH	ATP-binding;Kinase;Leucine-richrepeat;Meiosis;Membrane;Nucleotide-binding;Phosphorylation;Receptor;Repeat;Serine/threonine-proteinkinase;Signal;Transferase;Transmembrane,Leucine-rich repeat receptor protein kinase EXS precursor (EC 2.7.1.37) (Extra sporogenous cells protein) (EXCESS MICROSPOROCYTES1 protein).	4.00E-106	GO_ID:49608	TAIR|gene:2075660 SPTR:Q9SD62 symbol:AT3G47110.1 [GO:0016301 "kinase activity" evidence=ISS] [GO:0004674 "protein serine/threonine kinase activity" evidence=ISS] [GO:0005524 "ATP binding" evidence=ISS] [GO:0006468 "protein amino acid phosphorylation" evidence=ISS] [GO:0007169 "transmembrane receptor protein tyrosine kinase signaling pathway" evidence=ISS] Pfam:PF00560 InterPro:IPR000719 InterPro:…	0
chr2.CM0803.69	4.2.4	Cell cycle [CLASS:04110] [PATH:hsa04110] [COG:COG0515]	ath:At4g28490	F20O9.180; leucine-rich repeat transmembrane protein kinase, putative [EC:2.7.1.37] [KO:K00870]	2.00E-92	BH2504_1	COG0515	3.00E-20	EXS_ARATH	ATP-binding;Kinase;Leucine-richrepeat;Meiosis;Membrane;Nucleotide-binding;Phosphorylation;Receptor;Repeat;Serine/threonine-proteinkinase;Signal;Transferase;Transmembrane,Leucine-rich repeat receptor protein kinase EXS precursor (EC 2.7.1.37) (Extra sporogenous cells protein) (EXCESS MICROSPOROCYTES1 protein).	4.00E-106	GO_ID:49608	TAIR|gene:2075660 SPTR:Q9SD62 symbol:AT3G47110.1 [GO:0016301 "kinase activity" evidence=ISS] [GO:0004674 "protein serine/threonine kinase activity" evidence=ISS] [GO:0005524 "ATP binding" evidence=ISS] [GO:0006468 "protein amino acid phosphorylation" evidence=ISS] [GO:0007169 "transmembrane receptor protein tyrosine kinase signaling pathway" evidence=ISS] Pfam:PF00560 InterPro:IPR000719 InterPro:…	0
chr2.CM0803.69	3.2.2.1	Protein kinase [EC:2.7.1.37]	ath:At4g28490	F20O9.180; leucine-rich repeat transmembrane protein kinase, putative [EC:2.7.1.37] [KO:K00870]	2.00E-92	BH2504_1	COG0515	3.00E-20	EXS_ARATH	ATP-binding;Kinase;Leucine-richrepeat;Meiosis;Membrane;Nucleotide-binding;Phosphorylation;Receptor;Repeat;Serine/threonine-proteinkinase;Signal;Transferase;Transmembrane,Leucine-rich repeat receptor protein kinase EXS precursor (EC 2.7.1.37) (Extra sporogenous cells protein) (EXCESS MICROSPOROCYTES1 protein).	4.00E-106	GO_ID:49608	TAIR|gene:2075660 SPTR:Q9SD62 symbol:AT3G47110.1 [GO:0016301 "kinase activity" evidence=ISS] [GO:0004674 "protein serine/threonine kinase activity" evidence=ISS] [GO:0005524 "ATP binding" evidence=ISS] [GO:0006468 "protein amino acid phosphorylation" evidence=ISS] [GO:0007169 "transmembrane receptor protein tyrosine kinase signaling pathway" evidence=ISS] Pfam:PF00560 InterPro:IPR000719 InterPro:…	0
TM1354.2	1.5.8.1	E1.1.1.3, thrA homoserine dehydrogenase [EC:1.1.1.3] [COG:COG0460] [GO:0004412]	ath:At4g19710	T16H5.70; bifunctional aspartate kinase/homoserine dehydrogenase, putative / AK-HSDH, putative [EC:1.1.1.3 2.7.2.4] [KO:K00003 K00928]	0	XF2225_2	COG0460	7.00E-89	AKH_DAUCA	Amino-acidbiosynthesis;Chloroplast;Directproteinsequencing;Kinase;Methioninebiosynthesis;Multifunctionalenzyme;NADP;Oxidoreductase;Plastid;Transferase;Transitpeptide,Bifunctional aspartokinase/homoserine dehydrogenase, chloroplast precursor (AK-HD) (AK-HSDH) [Includes: Aspartokinase (EC 2.7.2.4); Homoserine dehydrogenase (EC 1.1.1.3)] (Fragment).	0	GO_ID:48919	TAIR|gene:2133994 SPTR:O81852 symbol:AK-HSDH II [GO:0009067 "aspartate family amino acid biosynthesis" evidence=TAS] [GO:0004072 "aspartate kinase activity" evidence=IDA] [GO:0004412 "homoserine dehydrogenase activity" evidence=IDA] InterPro:IPR001048 InterPro:IPR002912 InterPro:IPR001341 InterPro:IPR005106 InterPro:IPR001342 InterPro:IPR001412 Pfam:PF00742 Pfam:PF00696 Pfam:PF01842 PROSITE:PS001…	0
TM1354.2	1.5.3.3	E1.1.1.3, thrA homoserine dehydrogenase [EC:1.1.1.3] [COG:COG0460] [GO:0004412]	ath:At4g19710	T16H5.70; bifunctional aspartate kinase/homoserine dehydrogenase, putative / AK-HSDH, putative [EC:1.1.1.3 2.7.2.4] [KO:K00003 K00928]	0	XF2225_2	COG0460	7.00E-89	AKH_DAUCA	Amino-acidbiosynthesis;Chloroplast;Directproteinsequencing;Kinase;Methioninebiosynthesis;Multifunctionalenzyme;NADP;Oxidoreductase;Plastid;Transferase;Transitpeptide,Bifunctional aspartokinase/homoserine dehydrogenase, chloroplast precursor (AK-HD) (AK-HSDH) [Includes: Aspartokinase (EC 2.7.2.4); Homoserine dehydrogenase (EC 1.1.1.3)] (Fragment).	0	GO_ID:48919	TAIR|gene:2133994 SPTR:O81852 symbol:AK-HSDH II [GO:0009067 "aspartate family amino acid biosynthesis" evidence=TAS] [GO:0004072 "aspartate kinase activity" evidence=IDA] [GO:0004412 "homoserine dehydrogenase activity" evidence=IDA] InterPro:IPR001048 InterPro:IPR002912 InterPro:IPR001341 InterPro:IPR005106 InterPro:IPR001342 InterPro:IPR001412 Pfam:PF00742 Pfam:PF00696 Pfam:PF01842 PROSITE:PS001…	0
TM1354.2	1.5.8.2	E2.7.2.4, lysC aspartate kinase [EC:2.7.2.4] [COG:COG0527] [GO:0004072]	ath:At4g19710	T16H5.70; bifunctional aspartate kinase/homoserine dehydrogenase, putative / AK-HSDH, putative [EC:1.1.1.3 2.7.2.4] [KO:K00003 K00928]	0	XF2225_2	COG0460	7.00E-89	AKH_DAUCA	Amino-acidbiosynthesis;Chloroplast;Directproteinsequencing;Kinase;Methioninebiosynthesis;Multifunctionalenzyme;NADP;Oxidoreductase;Plastid;Transferase;Transitpeptide,Bifunctional aspartokinase/homoserine dehydrogenase, chloroplast precursor (AK-HD) (AK-HSDH) [Includes: Aspartokinase (EC 2.7.2.4); Homoserine dehydrogenase (EC 1.1.1.3)] (Fragment).	0	GO_ID:48919	TAIR|gene:2133994 SPTR:O81852 symbol:AK-HSDH II [GO:0009067 "aspartate family amino acid biosynthesis" evidence=TAS] [GO:0004072 "aspartate kinase activity" evidence=IDA] [GO:0004412 "homoserine dehydrogenase activity" evidence=IDA] InterPro:IPR001048 InterPro:IPR002912 InterPro:IPR001341 InterPro:IPR005106 InterPro:IPR001342 InterPro:IPR001412 Pfam:PF00742 Pfam:PF00696 Pfam:PF01842 PROSITE:PS001…	0
TM1354.2	1.5.3.1	E2.7.2.4, lysC aspartate kinase [EC:2.7.2.4] [COG:COG0527] [GO:0004072]	ath:At4g19710	T16H5.70; bifunctional aspartate kinase/homoserine dehydrogenase, putative / AK-HSDH, putative [EC:1.1.1.3 2.7.2.4] [KO:K00003 K00928]	0	XF2225_2	COG0460	7.00E-89	AKH_DAUCA	Amino-acidbiosynthesis;Chloroplast;Directproteinsequencing;Kinase;Methioninebiosynthesis;Multifunctionalenzyme;NADP;Oxidoreductase;Plastid;Transferase;Transitpeptide,Bifunctional aspartokinase/homoserine dehydrogenase, chloroplast precursor (AK-HD) (AK-HSDH) [Includes: Aspartokinase (EC 2.7.2.4); Homoserine dehydrogenase (EC 1.1.1.3)] (Fragment).	0	GO_ID:48919	TAIR|gene:2133994 SPTR:O81852 symbol:AK-HSDH II [GO:0009067 "aspartate family amino acid biosynthesis" evidence=TAS] [GO:0004072 "aspartate kinase activity" evidence=IDA] [GO:0004412 "homoserine dehydrogenase activity" evidence=IDA] InterPro:IPR001048 InterPro:IPR002912 InterPro:IPR001341 InterPro:IPR005106 InterPro:IPR001342 InterPro:IPR001412 Pfam:PF00742 Pfam:PF00696 Pfam:PF01842 PROSITE:PS001…	0
Ljwgs_056302.1	3.3.10.117	BMPR1 bone morphogenetic protein receptor, type I [EC:2.7.1.37]							SRK6_BRAOE	ATP-binding;Glycoprotein;Kinase;Membrane;Nucleotide-binding;Receptor;Self-incompatibility;Serine/threonine-proteinkinase;Signal;Transferase;Transmembrane,Putative serine/threonine-protein kinase receptor precursor (EC 2.7.1.37) (S-receptor kinase) (SRK).	4.00E-17	GO_ID:30110	TAIR|gene:2121675 SPTR:Q8GYA4 symbol:AT4G23180.1 [GO:0016301 "kinase activity" evidence=ISS] InterPro:IPR000719 InterPro:IPR008271 Pfam:PF00069 Prosite:PS00108 InterPro:IPR002902 Prosite:PS00107 Pfam:PF01657 ProDom:PD000001 PROSITE:PS50011 HSSP:P00523 EMBL:AK117765 EMBL:BT005954 SPTR:Q8GYA4	4.00E-27
Ljwgs_056302.1	3.2.2.1	Protein kinase [EC:2.7.1.37]							SRK6_BRAOE	ATP-binding;Glycoprotein;Kinase;Membrane;Nucleotide-binding;Receptor;Self-incompatibility;Serine/threonine-proteinkinase;Signal;Transferase;Transmembrane,Putative serine/threonine-protein kinase receptor precursor (EC 2.7.1.37) (S-receptor kinase) (SRK).	4.00E-17	GO_ID:30110	TAIR|gene:2121675 SPTR:Q8GYA4 symbol:AT4G23180.1 [GO:0016301 "kinase activity" evidence=ISS] InterPro:IPR000719 InterPro:IPR008271 Pfam:PF00069 Prosite:PS00108 InterPro:IPR002902 Prosite:PS00107 Pfam:PF01657 ProDom:PD000001 PROSITE:PS50011 HSSP:P00523 EMBL:AK117765 EMBL:BT005954 SPTR:Q8GYA4	4.00E-27
Ljwgs_032463.1	1.5.16.1	E2.7.2.11, proB glutamate 5-kinase [EC:2.7.2.11] [COG:COG0263] [GO:0004349]	ath:At3g55610	F1I16.20; delta 1-pyrroline-5-carboxylate synthetase B / P5CS B (P5CS2) [EC:2.7.2.11 1.2.1.41] [KO:K00147 K00931]	1.00E-107	sll0373	COG0014	1.00E-55	P5CS2_ARATH	Amino-acidbiosynthesis;Kinase;Multifunctionalenzyme;NADP;Oxidoreductase;Prolinebiosynthesis;Transferase,Delta 1-pyrroline-5-carboxylate synthetase B (P5CS B) [Includes: Glutamate 5-kinase (EC 2.7.2.11) (Gamma-glutamyl kinase) (GK); Gamma- glutamyl phosphate reductase (GPR) (EC 1.2.1.41) (Glutamate-5- semialdehyde dehydrogenase) (Glutamyl-gamma-semialdehyde dehydrogenase)].	9.00E-108	GO_ID:35294	UNIPROT|P54886 SPTR:P54886 symbol:P5CS_HUMAN "Splice Isoform Long of Delta 1-pyrroline-5-carboxylate synthetase" [GO:0003942 "N-acetyl-gamma-glutamyl-phosphate reductase activity" evidence=NR] [GO:0006561 "proline biosynthesis" evidence=TAS] InterPro:IPR001048 InterPro:IPR005766 InterPro:IPR001057 InterPro:IPR005715 InterPro:IPR000965 Pfam:PF00696 HSSP:Q9WYC9 PIRSF:PIRSF036429 PRINTS:PR00474 TIGR…	9.00E-61
Ljwgs_032463.1	1.5.16.5	E1.2.1.38, argC N-acetyl-gamma-glutamyl-phosphate reductase [EC:1.2.1.38] [COG:COG0002] [GO:0003942]	ath:At3g55610	F1I16.20; delta 1-pyrroline-5-carboxylate synthetase B / P5CS B (P5CS2) [EC:2.7.2.11 1.2.1.41] [KO:K00147 K00931]	1.00E-107	sll0373	COG0014	1.00E-55	P5CS2_ARATH	Amino-acidbiosynthesis;Kinase;Multifunctionalenzyme;NADP;Oxidoreductase;Prolinebiosynthesis;Transferase,Delta 1-pyrroline-5-carboxylate synthetase B (P5CS B) [Includes: Glutamate 5-kinase (EC 2.7.2.11) (Gamma-glutamyl kinase) (GK); Gamma- glutamyl phosphate reductase (GPR) (EC 1.2.1.41) (Glutamate-5- semialdehyde dehydrogenase) (Glutamyl-gamma-semialdehyde dehydrogenase)].	9.00E-108	GO_ID:35294	UNIPROT|P54886 SPTR:P54886 symbol:P5CS_HUMAN "Splice Isoform Long of Delta 1-pyrroline-5-carboxylate synthetase" [GO:0003942 "N-acetyl-gamma-glutamyl-phosphate reductase activity" evidence=NR] [GO:0006561 "proline biosynthesis" evidence=TAS] InterPro:IPR001048 InterPro:IPR005766 InterPro:IPR001057 InterPro:IPR005715 InterPro:IPR000965 Pfam:PF00696 HSSP:Q9WYC9 PIRSF:PIRSF036429 PRINTS:PR00474 TIGR…	9.00E-61
Ljwgs_032463.1	1.5.16.2	E1.2.1.41, proA glutamate-5-semialdehyde dehydrogenase [EC:1.2.1.41] [COG:COG0014] [GO:0004350]	ath:At3g55610	F1I16.20; delta 1-pyrroline-5-carboxylate synthetase B / P5CS B (P5CS2) [EC:2.7.2.11 1.2.1.41] [KO:K00147 K00931]	1.00E-107	sll0373	COG0014	1.00E-55	P5CS2_ARATH	Amino-acidbiosynthesis;Kinase;Multifunctionalenzyme;NADP;Oxidoreductase;Prolinebiosynthesis;Transferase,Delta 1-pyrroline-5-carboxylate synthetase B (P5CS B) [Includes: Glutamate 5-kinase (EC 2.7.2.11) (Gamma-glutamyl kinase) (GK); Gamma- glutamyl phosphate reductase (GPR) (EC 1.2.1.41) (Glutamate-5- semialdehyde dehydrogenase) (Glutamyl-gamma-semialdehyde dehydrogenase)].	9.00E-108	GO_ID:35294	UNIPROT|P54886 SPTR:P54886 symbol:P5CS_HUMAN "Splice Isoform Long of Delta 1-pyrroline-5-carboxylate synthetase" [GO:0003942 "N-acetyl-gamma-glutamyl-phosphate reductase activity" evidence=NR] [GO:0006561 "proline biosynthesis" evidence=TAS] InterPro:IPR001048 InterPro:IPR005766 InterPro:IPR001057 InterPro:IPR005715 InterPro:IPR000965 Pfam:PF00696 HSSP:Q9WYC9 PIRSF:PIRSF036429 PRINTS:PR00474 TIGR…	9.00E-61
chr2.CM0695.47	4.1.1.2	[COG:COG0643 COG0784 COG0835] [GO:0000155 0000156 0004673]	pae:PA0928	sensor/response regulator hybrid [EC:2.7.3.-] [KO:K07678]	4.00E-14	mlr3786_2	COG0784	8.00E-16	GACS_PSESY	Innermembrane;Kinase;Membrane;Phosphorylation;Sensorytransduction;Transferase;Transmembrane;Two-componentregulatorysystem,Sensor protein gacS (EC 2.7.3.-).	1.00E-13	GO_ID:51804	TIGR_CMR|SO0859 SPTR:Q8EII0 symbol:SO0859 "sensory box histidine kinase/response regulator" [GO:0000155 "two-component sensor molecule activity" evidence=ISS] [GO:0000156 "two-component response regulator activity" evidence=ISS] [GO:0000160 "two-component signal transduction system (phosphorelay)" evidence=ISS] InterPro:IPR000014 InterPro:IPR003594 Pfam:PF01627 Pfam:PF02518 InterPro:IPR003661 Int…	4.00E-16
chr2.CM0695.47	2.3.3.19	[COG:COG0784]	pae:PA0928	sensor/response regulator hybrid [EC:2.7.3.-] [KO:K07678]	4.00E-14	mlr3786_2	COG0784	8.00E-16	GACS_PSESY	Innermembrane;Kinase;Membrane;Phosphorylation;Sensorytransduction;Transferase;Transmembrane;Two-componentregulatorysystem,Sensor protein gacS (EC 2.7.3.-).	1.00E-13	GO_ID:51804	TIGR_CMR|SO0859 SPTR:Q8EII0 symbol:SO0859 "sensory box histidine kinase/response regulator" [GO:0000155 "two-component sensor molecule activity" evidence=ISS] [GO:0000156 "two-component response regulator activity" evidence=ISS] [GO:0000160 "two-component signal transduction system (phosphorelay)" evidence=ISS] InterPro:IPR000014 InterPro:IPR003594 Pfam:PF01627 Pfam:PF02518 InterPro:IPR003661 Int…	4.00E-16
chr2.CM0695.47	2.3.3.23	PILL type IV pili sensor histidine kinase/response regulator [COG:COG0643 COG0784]	pae:PA0928	sensor/response regulator hybrid [EC:2.7.3.-] [KO:K07678]	4.00E-14	mlr3786_2	COG0784	8.00E-16	GACS_PSESY	Innermembrane;Kinase;Membrane;Phosphorylation;Sensorytransduction;Transferase;Transmembrane;Two-componentregulatorysystem,Sensor protein gacS (EC 2.7.3.-).	1.00E-13	GO_ID:51804	TIGR_CMR|SO0859 SPTR:Q8EII0 symbol:SO0859 "sensory box histidine kinase/response regulator" [GO:0000155 "two-component sensor molecule activity" evidence=ISS] [GO:0000156 "two-component response regulator activity" evidence=ISS] [GO:0000160 "two-component signal transduction system (phosphorelay)" evidence=ISS] InterPro:IPR000014 InterPro:IPR003594 Pfam:PF01627 Pfam:PF02518 InterPro:IPR003661 Int…	4.00E-16
chr2.CM0695.47	3.2.1.2	Response regulator [GO:0000156] [COG:COG0784 COG2204 COG2197]	pae:PA0928	sensor/response regulator hybrid [EC:2.7.3.-] [KO:K07678]	4.00E-14	mlr3786_2	COG0784	8.00E-16	GACS_PSESY	Innermembrane;Kinase;Membrane;Phosphorylation;Sensorytransduction;Transferase;Transmembrane;Two-componentregulatorysystem,Sensor protein gacS (EC 2.7.3.-).	1.00E-13	GO_ID:51804	TIGR_CMR|SO0859 SPTR:Q8EII0 symbol:SO0859 "sensory box histidine kinase/response regulator" [GO:0000155 "two-component sensor molecule activity" evidence=ISS] [GO:0000156 "two-component response regulator activity" evidence=ISS] [GO:0000160 "two-component signal transduction system (phosphorelay)" evidence=ISS] InterPro:IPR000014 InterPro:IPR003594 Pfam:PF01627 Pfam:PF02518 InterPro:IPR003661 Int…	4.00E-16
chr2.CM0695.47	3.2.1.1	Sensor kinase [GO:0000155 0004673] [COG:COG0642]	pae:PA0928	sensor/response regulator hybrid [EC:2.7.3.-] [KO:K07678]	4.00E-14	mlr3786_2	COG0784	8.00E-16	GACS_PSESY	Innermembrane;Kinase;Membrane;Phosphorylation;Sensorytransduction;Transferase;Transmembrane;Two-componentregulatorysystem,Sensor protein gacS (EC 2.7.3.-).	1.00E-13	GO_ID:51804	TIGR_CMR|SO0859 SPTR:Q8EII0 symbol:SO0859 "sensory box histidine kinase/response regulator" [GO:0000155 "two-component sensor molecule activity" evidence=ISS] [GO:0000156 "two-component response regulator activity" evidence=ISS] [GO:0000160 "two-component signal transduction system (phosphorelay)" evidence=ISS] InterPro:IPR000014 InterPro:IPR003594 Pfam:PF01627 Pfam:PF02518 InterPro:IPR003661 Int…	4.00E-16
gi24940157	1.9.4.15	E2.7.1.- [EC:2.7.1.-] [COG:COG0515 COG1493]	ath:At4g28490	F20O9.180; leucine-rich repeat transmembrane protein kinase, putative [EC:2.7.1.37] [KO:K00870]	4.00E-156	YJL095w	COG0515	5.00E-18	CLV1_ARATH	ATP-binding;Developmentalprotein;Differentiation;Glycoprotein;Kinase;Leucine-richrepeat;Membrane;Nucleotide-binding;Phosphorylation;Receptor;Repeat;Serine/threonine-proteinkinase;Signal;Transferase;Transmembrane,Receptor protein kinase CLAVATA1 precursor (EC 2.7.1.-).	0	GO_ID:30778	TAIR|gene:2169964 SPTR:O49545 symbol:AT5G65700.1 [GO:0016301 "kinase activity" evidence=ISS] [GO:0004674 "protein serine/threonine kinase activity" evidence=ISS] [GO:0005524 "ATP binding" evidence=ISS] [GO:0006468 "protein amino acid phosphorylation" evidence=ISS] [GO:0007169 "transmembrane receptor protein tyrosine kinase signaling pathway" evidence=ISS] Pfam:PF00560 InterPro:IPR000719 InterPro:…	0
gi24940157	1.7.8.19	WAAY, rfaY lipopolysaccharide core biosynthesis protein RFAY [EC:2.7.-.-] [COG:COG0515]	ath:At4g28490	F20O9.180; leucine-rich repeat transmembrane protein kinase, putative [EC:2.7.1.37] [KO:K00870]	4.00E-156	YJL095w	COG0515	5.00E-18	CLV1_ARATH	ATP-binding;Developmentalprotein;Differentiation;Glycoprotein;Kinase;Leucine-richrepeat;Membrane;Nucleotide-binding;Phosphorylation;Receptor;Repeat;Serine/threonine-proteinkinase;Signal;Transferase;Transmembrane,Receptor protein kinase CLAVATA1 precursor (EC 2.7.1.-).	0	GO_ID:30778	TAIR|gene:2169964 SPTR:O49545 symbol:AT5G65700.1 [GO:0016301 "kinase activity" evidence=ISS] [GO:0004674 "protein serine/threonine kinase activity" evidence=ISS] [GO:0005524 "ATP binding" evidence=ISS] [GO:0006468 "protein amino acid phosphorylation" evidence=ISS] [GO:0007169 "transmembrane receptor protein tyrosine kinase signaling pathway" evidence=ISS] Pfam:PF00560 InterPro:IPR000719 InterPro:…	0
gi24940157	1.1.17.19	E2.7.1.- [EC:2.7.1.-] [COG:COG0515 COG1493]	ath:At4g28490	F20O9.180; leucine-rich repeat transmembrane protein kinase, putative [EC:2.7.1.37] [KO:K00870]	4.00E-156	YJL095w	COG0515	5.00E-18	CLV1_ARATH	ATP-binding;Developmentalprotein;Differentiation;Glycoprotein;Kinase;Leucine-richrepeat;Membrane;Nucleotide-binding;Phosphorylation;Receptor;Repeat;Serine/threonine-proteinkinase;Signal;Transferase;Transmembrane,Receptor protein kinase CLAVATA1 precursor (EC 2.7.1.-).	0	GO_ID:30778	TAIR|gene:2169964 SPTR:O49545 symbol:AT5G65700.1 [GO:0016301 "kinase activity" evidence=ISS] [GO:0004674 "protein serine/threonine kinase activity" evidence=ISS] [GO:0005524 "ATP binding" evidence=ISS] [GO:0006468 "protein amino acid phosphorylation" evidence=ISS] [GO:0007169 "transmembrane receptor protein tyrosine kinase signaling pathway" evidence=ISS] Pfam:PF00560 InterPro:IPR000719 InterPro:…	0
gi24940157	1.11.16.8	E2.7.1.- [EC:2.7.1.-] [COG:COG0515 COG1493]	ath:At4g28490	F20O9.180; leucine-rich repeat transmembrane protein kinase, putative [EC:2.7.1.37] [KO:K00870]	4.00E-156	YJL095w	COG0515	5.00E-18	CLV1_ARATH	ATP-binding;Developmentalprotein;Differentiation;Glycoprotein;Kinase;Leucine-richrepeat;Membrane;Nucleotide-binding;Phosphorylation;Receptor;Repeat;Serine/threonine-proteinkinase;Signal;Transferase;Transmembrane,Receptor protein kinase CLAVATA1 precursor (EC 2.7.1.-).	0	GO_ID:30778	TAIR|gene:2169964 SPTR:O49545 symbol:AT5G65700.1 [GO:0016301 "kinase activity" evidence=ISS] [GO:0004674 "protein serine/threonine kinase activity" evidence=ISS] [GO:0005524 "ATP binding" evidence=ISS] [GO:0006468 "protein amino acid phosphorylation" evidence=ISS] [GO:0007169 "transmembrane receptor protein tyrosine kinase signaling pathway" evidence=ISS] Pfam:PF00560 InterPro:IPR000719 InterPro:…	0
gi24940157	4.2.4	Cell cycle [CLASS:04110] [PATH:hsa04110] [COG:COG0515]	ath:At4g28490	F20O9.180; leucine-rich repeat transmembrane protein kinase, putative [EC:2.7.1.37] [KO:K00870]	4.00E-156	YJL095w	COG0515	5.00E-18	CLV1_ARATH	ATP-binding;Developmentalprotein;Differentiation;Glycoprotein;Kinase;Leucine-richrepeat;Membrane;Nucleotide-binding;Phosphorylation;Receptor;Repeat;Serine/threonine-proteinkinase;Signal;Transferase;Transmembrane,Receptor protein kinase CLAVATA1 precursor (EC 2.7.1.-).	0	GO_ID:30778	TAIR|gene:2169964 SPTR:O49545 symbol:AT5G65700.1 [GO:0016301 "kinase activity" evidence=ISS] [GO:0004674 "protein serine/threonine kinase activity" evidence=ISS] [GO:0005524 "ATP binding" evidence=ISS] [GO:0006468 "protein amino acid phosphorylation" evidence=ISS] [GO:0007169 "transmembrane receptor protein tyrosine kinase signaling pathway" evidence=ISS] Pfam:PF00560 InterPro:IPR000719 InterPro:…	0
Ljwgs_116701.1	3.3.10.117	BMPR1 bone morphogenetic protein receptor, type I [EC:2.7.1.37]	ath:At4g28490	F20O9.180; leucine-rich repeat transmembrane protein kinase, putative [EC:2.7.1.37] [KO:K00870]	3.00E-11				SRK6_BRAOE	ATP-binding;Glycoprotein;Kinase;Membrane;Nucleotide-binding;Receptor;Self-incompatibility;Serine/threonine-proteinkinase;Signal;Transferase;Transmembrane,Putative serine/threonine-protein kinase receptor precursor (EC 2.7.1.37) (S-receptor kinase) (SRK).	4.00E-17	GO_ID:3167	TAIR|gene:3701931 SPTR:Q8LF75 symbol:AT3G09010.1 [GO:0008372 "cellular component unknown" evidence=ND] [GO:0016301 "kinase activity" evidence=ISS] InterPro:IPR000719 InterPro:IPR008271 Pfam:PF00069 Prosite:PS00108 InterPro:IPR002034 Prosite:PS00107 ProDom:PD000001 PROSITE:PS50011 HSSP:P06239 PROSITE:PS00815 EMBL:AY085009 SPTR:Q8LF75	4.00E-22
Ljwgs_116701.1	3.2.2.1	Protein kinase [EC:2.7.1.37]	ath:At4g28490	F20O9.180; leucine-rich repeat transmembrane protein kinase, putative [EC:2.7.1.37] [KO:K00870]	3.00E-11				SRK6_BRAOE	ATP-binding;Glycoprotein;Kinase;Membrane;Nucleotide-binding;Receptor;Self-incompatibility;Serine/threonine-proteinkinase;Signal;Transferase;Transmembrane,Putative serine/threonine-protein kinase receptor precursor (EC 2.7.1.37) (S-receptor kinase) (SRK).	4.00E-17	GO_ID:3167	TAIR|gene:3701931 SPTR:Q8LF75 symbol:AT3G09010.1 [GO:0008372 "cellular component unknown" evidence=ND] [GO:0016301 "kinase activity" evidence=ISS] InterPro:IPR000719 InterPro:IPR008271 Pfam:PF00069 Prosite:PS00108 InterPro:IPR002034 Prosite:PS00107 ProDom:PD000001 PROSITE:PS50011 HSSP:P06239 PROSITE:PS00815 EMBL:AY085009 SPTR:Q8LF75	4.00E-22
Ljwgs_057809.1	99.1.4.2116	GO_ID:4622										GO_ID:4622	TAIR|gene:2081382 SPTR:Q9LXP3 symbol:AT3G44200.1 [GO:0016301 "kinase activity" evidence=ISS] InterPro:IPR000719 InterPro:IPR008271 Pfam:PF00069 Prosite:PS00108 Prosite:PS00107 ProDom:PD000001 PROSITE:PS50011 EMBL:AL353814 PIR:T49136 SPTR:Q9LXP3	5.00E-26
Ljwgs_092926.1	3.3.10.117	BMPR1 bone morphogenetic protein receptor, type I [EC:2.7.1.37]							BAK1_ARATH	ATP-binding;Glycoprotein;Kinase;Leucine-richrepeat;Membrane;Nucleotide-binding;Phosphorylation;Repeat;Serine/threonine-proteinkinase;Signal;Transferase;Transmembrane,BRASSINOSTEROID INSENSITIVE 1-associated receptor kinase 1 precursor (EC 2.7.1.37) (BRI1-associated receptor kinase 1) (Somatic embryogenesis receptor-like kinase 3).	2.00E-21	GO_ID:40959	TAIR|gene:2094462 SPTR:Q8RY65 symbol:AT3G25560.1 [GO:0004672 "protein kinase activity" evidence=ISS] [GO:0006468 "protein amino acid phosphorylation" evidence=ISS] Pfam:PF00560 InterPro:IPR000719 InterPro:IPR008271 Pfam:PF00069 Prosite:PS00108 InterPro:IPR001611 InterPro:IPR007090 Prosite:PS00107 ProDom:PD000001 PROSITE:PS50011 PRINTS:PR00019 EMBL:BT002619 EMBL:AY075617 SPTR:Q8RY65	8.00E-44
Ljwgs_092926.1	3.2.2.1	Protein kinase [EC:2.7.1.37]							BAK1_ARATH	ATP-binding;Glycoprotein;Kinase;Leucine-richrepeat;Membrane;Nucleotide-binding;Phosphorylation;Repeat;Serine/threonine-proteinkinase;Signal;Transferase;Transmembrane,BRASSINOSTEROID INSENSITIVE 1-associated receptor kinase 1 precursor (EC 2.7.1.37) (BRI1-associated receptor kinase 1) (Somatic embryogenesis receptor-like kinase 3).	2.00E-21	GO_ID:40959	TAIR|gene:2094462 SPTR:Q8RY65 symbol:AT3G25560.1 [GO:0004672 "protein kinase activity" evidence=ISS] [GO:0006468 "protein amino acid phosphorylation" evidence=ISS] Pfam:PF00560 InterPro:IPR000719 InterPro:IPR008271 Pfam:PF00069 Prosite:PS00108 InterPro:IPR001611 InterPro:IPR007090 Prosite:PS00107 ProDom:PD000001 PROSITE:PS50011 PRINTS:PR00019 EMBL:BT002619 EMBL:AY075617 SPTR:Q8RY65	8.00E-44
Ljwgs_095183.1	3.2.9.99	CAMK4 calcium/calmodulin-dependent protein kinase IV [EC:2.7.1.123] [GO:0004685]	pfa:MAL6P1.108	calcium-dependent protein kinase [EC:2.7.1.123 2.7.1.37] [KO:K00908 K00870]	1.00E-23				CDPK2_MAIZE	ATP-binding;Calcium;Kinase;Nucleotide-binding;Phosphorylation;Repeat;Serine/threonine-proteinkinase;Transferase,Calcium-dependent protein kinase 2 (EC 2.7.1.-) (CDPK 2).	1.00E-69	GO_ID:11198	TAIR|gene:2204339 SPTR:Q8RWL2 symbol:AT1G76040.1 [GO:0004685 "calcium- and calmodulin-dependent protein kinase activity" evidence=ISS] [GO:0006468 "protein amino acid phosphorylation" evidence=ISS] [GO:0016301 "kinase activity" evidence=ISS] [GO:0005737 "cytoplasm" evidence=IDA] [GO:0005634 "nucleus" evidence=IDA] InterPro:IPR000719 InterPro:IPR002048 Pfam:PF00069 Pfam:PF00036 InterPro:IPR011992 …	6.00E-69
Ljwgs_011638.2	3.3.10.117	BMPR1 bone morphogenetic protein receptor, type I [EC:2.7.1.37]	ath:At4g28490	F20O9.180; leucine-rich repeat transmembrane protein kinase, putative [EC:2.7.1.37] [KO:K00870]	1.00E-18				RPK1_IPONI	Alternativeinitiation;Alternativesplicing;ATP-binding;Glycoprotein;Kinase;Leucine-richrepeat;Membrane;Nucleotide-binding;Repeat;Serine/threonine-proteinkinase;Signal;Transferase;Transmembrane,Receptor-like protein kinase precursor (EC 2.7.1.37).	8.00E-25	GO_ID:43277	TAIR|gene:2090713 SPTR:Q9LT85 symbol:AT3G19320.1 [GO:0005515 "protein binding" evidence=ISS] Pfam:PF00560 InterPro:IPR001611 InterPro:IPR007090 PRINTS:PR00019 EMBL:AB025624 SPTR:Q9LT85	2.00E-92
Ljwgs_011638.2	3.2.2.1	Protein kinase [EC:2.7.1.37]	ath:At4g28490	F20O9.180; leucine-rich repeat transmembrane protein kinase, putative [EC:2.7.1.37] [KO:K00870]	1.00E-18				RPK1_IPONI	Alternativeinitiation;Alternativesplicing;ATP-binding;Glycoprotein;Kinase;Leucine-richrepeat;Membrane;Nucleotide-binding;Repeat;Serine/threonine-proteinkinase;Signal;Transferase;Transmembrane,Receptor-like protein kinase precursor (EC 2.7.1.37).	8.00E-25	GO_ID:43277	TAIR|gene:2090713 SPTR:Q9LT85 symbol:AT3G19320.1 [GO:0005515 "protein binding" evidence=ISS] Pfam:PF00560 InterPro:IPR001611 InterPro:IPR007090 PRINTS:PR00019 EMBL:AB025624 SPTR:Q9LT85	2.00E-92
chr4.TM1309.11.1	1.4.1.36	E2.7.1.40, pyk pyruvate kinase [EC:2.7.1.40] [COG:COG0469] [GO:0004743]	ath:At5g56350	MCD7.8; pyruvate kinase, putative [EC:2.7.1.40] [KO:K00873]	0	BS_pykA_1	COG0469	1.00E-85	KPYC_TOBAC	Glycolysis;Kinase;Magnesium;Metal-binding;Pyruvate;Transferase,Pyruvate kinase, cytosolic isozyme (EC 2.7.1.40) (PK).	0	GO_ID:31517	TAIR|gene:2161067 SPTR:Q9FM97 symbol:AT5G56350.1 [GO:0008372 "cellular component unknown" evidence=ND] [GO:0004743 "pyruvate kinase activity" evidence=ISS] [GO:0006096 "glycolysis" evidence=ISS] InterPro:IPR001697 InterPro:IPR011037 Pfam:PF00224 Pfam:PF02887 GO:GO:0006096 HSSP:P14178 PRINTS:PR01050 ProDom:PD001009 TIGRFAMs:TIGR01064 PROSITE:PS00110 EMBL:AB009049 EMBL:AY054551 EMBL:AY087091 EMBL:A…	0
chr4.TM1309.11.1	1.1.1.13	E2.7.1.40, pyk pyruvate kinase [EC:2.7.1.40] [COG:COG0469] [GO:0004743]	ath:At5g56350	MCD7.8; pyruvate kinase, putative [EC:2.7.1.40] [KO:K00873]	0	BS_pykA_1	COG0469	1.00E-85	KPYC_TOBAC	Glycolysis;Kinase;Magnesium;Metal-binding;Pyruvate;Transferase,Pyruvate kinase, cytosolic isozyme (EC 2.7.1.40) (PK).	0	GO_ID:31517	TAIR|gene:2161067 SPTR:Q9FM97 symbol:AT5G56350.1 [GO:0008372 "cellular component unknown" evidence=ND] [GO:0004743 "pyruvate kinase activity" evidence=ISS] [GO:0006096 "glycolysis" evidence=ISS] InterPro:IPR001697 InterPro:IPR011037 Pfam:PF00224 Pfam:PF02887 GO:GO:0006096 HSSP:P14178 PRINTS:PR01050 ProDom:PD001009 TIGRFAMs:TIGR01064 PROSITE:PS00110 EMBL:AB009049 EMBL:AY054551 EMBL:AY087091 EMBL:A…	0
chr4.TM1309.11.1	1.2.4.16	E2.7.1.40, pyk pyruvate kinase [EC:2.7.1.40] [COG:COG0469] [GO:0004743]	ath:At5g56350	MCD7.8; pyruvate kinase, putative [EC:2.7.1.40] [KO:K00873]	0	BS_pykA_1	COG0469	1.00E-85	KPYC_TOBAC	Glycolysis;Kinase;Magnesium;Metal-binding;Pyruvate;Transferase,Pyruvate kinase, cytosolic isozyme (EC 2.7.1.40) (PK).	0	GO_ID:31517	TAIR|gene:2161067 SPTR:Q9FM97 symbol:AT5G56350.1 [GO:0008372 "cellular component unknown" evidence=ND] [GO:0004743 "pyruvate kinase activity" evidence=ISS] [GO:0006096 "glycolysis" evidence=ISS] InterPro:IPR001697 InterPro:IPR011037 Pfam:PF00224 Pfam:PF02887 GO:GO:0006096 HSSP:P14178 PRINTS:PR01050 ProDom:PD001009 TIGRFAMs:TIGR01064 PROSITE:PS00110 EMBL:AB009049 EMBL:AY054551 EMBL:AY087091 EMBL:A…	0
chr4.TM1309.11.1	3.2.11.34	E2.7.1.40, pyk pyruvate kinase [EC:2.7.1.40] [COG:COG0469] [GO:0004743]	ath:At5g56350	MCD7.8; pyruvate kinase, putative [EC:2.7.1.40] [KO:K00873]	0	BS_pykA_1	COG0469	1.00E-85	KPYC_TOBAC	Glycolysis;Kinase;Magnesium;Metal-binding;Pyruvate;Transferase,Pyruvate kinase, cytosolic isozyme (EC 2.7.1.40) (PK).	0	GO_ID:31517	TAIR|gene:2161067 SPTR:Q9FM97 symbol:AT5G56350.1 [GO:0008372 "cellular component unknown" evidence=ND] [GO:0004743 "pyruvate kinase activity" evidence=ISS] [GO:0006096 "glycolysis" evidence=ISS] InterPro:IPR001697 InterPro:IPR011037 Pfam:PF00224 Pfam:PF02887 GO:GO:0006096 HSSP:P14178 PRINTS:PR01050 ProDom:PD001009 TIGRFAMs:TIGR01064 PROSITE:PS00110 EMBL:AB009049 EMBL:AY054551 EMBL:AY087091 EMBL:A…	0
chr4.TM1309.11.1	1.1.11.11	E2.7.1.40, pyk pyruvate kinase [EC:2.7.1.40] [COG:COG0469] [GO:0004743]	ath:At5g56350	MCD7.8; pyruvate kinase, putative [EC:2.7.1.40] [KO:K00873]	0	BS_pykA_1	COG0469	1.00E-85	KPYC_TOBAC	Glycolysis;Kinase;Magnesium;Metal-binding;Pyruvate;Transferase,Pyruvate kinase, cytosolic isozyme (EC 2.7.1.40) (PK).	0	GO_ID:31517	TAIR|gene:2161067 SPTR:Q9FM97 symbol:AT5G56350.1 [GO:0008372 "cellular component unknown" evidence=ND] [GO:0004743 "pyruvate kinase activity" evidence=ISS] [GO:0006096 "glycolysis" evidence=ISS] InterPro:IPR001697 InterPro:IPR011037 Pfam:PF00224 Pfam:PF02887 GO:GO:0006096 HSSP:P14178 PRINTS:PR01050 ProDom:PD001009 TIGRFAMs:TIGR01064 PROSITE:PS00110 EMBL:AB009049 EMBL:AY054551 EMBL:AY087091 EMBL:A…	0
Ljwgs_063965.1	1.9.4.15	E2.7.1.- [EC:2.7.1.-] [COG:COG0515 COG1493]	ath:At5g02290	T1E22.50; protein kinase, putative [EC:2.7.1.37] [KO:K00870]	3.00E-24	BH2504_1	COG0515	1.00E-09	NORK_MEDTR	ATP-binding;Coiledcoil;Kinase;Leucine-richrepeat;Membrane;Nodulation;Nucleotide-binding;Repeat;Serine/threonine-proteinkinase;Signal;Transferase;Transmembrane,Nodulation receptor kinase precursor (EC 2.7.1.-) (Does not make infections protein 2) (Symbiosis receptor-like kinase) (MtSYMRK).	9.00E-30	GO_ID:28615	TAIR|gene:2019862 SPTR:Q8GY50 symbol:AT1G79620.1 [GO:0016301 "kinase activity" evidence=ISS] [GO:0004674 "protein serine/threonine kinase activity" evidence=ISS] [GO:0005524 "ATP binding" evidence=ISS] [GO:0006468 "protein amino acid phosphorylation" evidence=ISS] [GO:0007169 "transmembrane receptor protein tyrosine kinase signaling pathway" evidence=ISS] Pfam:PF00560 InterPro:IPR000719 InterPro:…	3.00E-59
Ljwgs_063965.1	1.7.8.19	WAAY, rfaY lipopolysaccharide core biosynthesis protein RFAY [EC:2.7.-.-] [COG:COG0515]	ath:At5g02290	T1E22.50; protein kinase, putative [EC:2.7.1.37] [KO:K00870]	3.00E-24	BH2504_1	COG0515	1.00E-09	NORK_MEDTR	ATP-binding;Coiledcoil;Kinase;Leucine-richrepeat;Membrane;Nodulation;Nucleotide-binding;Repeat;Serine/threonine-proteinkinase;Signal;Transferase;Transmembrane,Nodulation receptor kinase precursor (EC 2.7.1.-) (Does not make infections protein 2) (Symbiosis receptor-like kinase) (MtSYMRK).	9.00E-30	GO_ID:28615	TAIR|gene:2019862 SPTR:Q8GY50 symbol:AT1G79620.1 [GO:0016301 "kinase activity" evidence=ISS] [GO:0004674 "protein serine/threonine kinase activity" evidence=ISS] [GO:0005524 "ATP binding" evidence=ISS] [GO:0006468 "protein amino acid phosphorylation" evidence=ISS] [GO:0007169 "transmembrane receptor protein tyrosine kinase signaling pathway" evidence=ISS] Pfam:PF00560 InterPro:IPR000719 InterPro:…	3.00E-59
Ljwgs_063965.1	1.1.17.19	E2.7.1.- [EC:2.7.1.-] [COG:COG0515 COG1493]	ath:At5g02290	T1E22.50; protein kinase, putative [EC:2.7.1.37] [KO:K00870]	3.00E-24	BH2504_1	COG0515	1.00E-09	NORK_MEDTR	ATP-binding;Coiledcoil;Kinase;Leucine-richrepeat;Membrane;Nodulation;Nucleotide-binding;Repeat;Serine/threonine-proteinkinase;Signal;Transferase;Transmembrane,Nodulation receptor kinase precursor (EC 2.7.1.-) (Does not make infections protein 2) (Symbiosis receptor-like kinase) (MtSYMRK).	9.00E-30	GO_ID:28615	TAIR|gene:2019862 SPTR:Q8GY50 symbol:AT1G79620.1 [GO:0016301 "kinase activity" evidence=ISS] [GO:0004674 "protein serine/threonine kinase activity" evidence=ISS] [GO:0005524 "ATP binding" evidence=ISS] [GO:0006468 "protein amino acid phosphorylation" evidence=ISS] [GO:0007169 "transmembrane receptor protein tyrosine kinase signaling pathway" evidence=ISS] Pfam:PF00560 InterPro:IPR000719 InterPro:…	3.00E-59
Ljwgs_063965.1	1.11.16.8	E2.7.1.- [EC:2.7.1.-] [COG:COG0515 COG1493]	ath:At5g02290	T1E22.50; protein kinase, putative [EC:2.7.1.37] [KO:K00870]	3.00E-24	BH2504_1	COG0515	1.00E-09	NORK_MEDTR	ATP-binding;Coiledcoil;Kinase;Leucine-richrepeat;Membrane;Nodulation;Nucleotide-binding;Repeat;Serine/threonine-proteinkinase;Signal;Transferase;Transmembrane,Nodulation receptor kinase precursor (EC 2.7.1.-) (Does not make infections protein 2) (Symbiosis receptor-like kinase) (MtSYMRK).	9.00E-30	GO_ID:28615	TAIR|gene:2019862 SPTR:Q8GY50 symbol:AT1G79620.1 [GO:0016301 "kinase activity" evidence=ISS] [GO:0004674 "protein serine/threonine kinase activity" evidence=ISS] [GO:0005524 "ATP binding" evidence=ISS] [GO:0006468 "protein amino acid phosphorylation" evidence=ISS] [GO:0007169 "transmembrane receptor protein tyrosine kinase signaling pathway" evidence=ISS] Pfam:PF00560 InterPro:IPR000719 InterPro:…	3.00E-59
Ljwgs_063965.1	4.2.4	Cell cycle [CLASS:04110] [PATH:hsa04110] [COG:COG0515]	ath:At5g02290	T1E22.50; protein kinase, putative [EC:2.7.1.37] [KO:K00870]	3.00E-24	BH2504_1	COG0515	1.00E-09	NORK_MEDTR	ATP-binding;Coiledcoil;Kinase;Leucine-richrepeat;Membrane;Nodulation;Nucleotide-binding;Repeat;Serine/threonine-proteinkinase;Signal;Transferase;Transmembrane,Nodulation receptor kinase precursor (EC 2.7.1.-) (Does not make infections protein 2) (Symbiosis receptor-like kinase) (MtSYMRK).	9.00E-30	GO_ID:28615	TAIR|gene:2019862 SPTR:Q8GY50 symbol:AT1G79620.1 [GO:0016301 "kinase activity" evidence=ISS] [GO:0004674 "protein serine/threonine kinase activity" evidence=ISS] [GO:0005524 "ATP binding" evidence=ISS] [GO:0006468 "protein amino acid phosphorylation" evidence=ISS] [GO:0007169 "transmembrane receptor protein tyrosine kinase signaling pathway" evidence=ISS] Pfam:PF00560 InterPro:IPR000719 InterPro:…	3.00E-59
chr4.TM1335.13	1.1.4.25	E2.7.1.17 xylulokinase [EC:2.7.1.17] [COG:COG1070] [GO:0004856]	cne:CNH03870	xylulokinase, putative [EC:2.7.1.17] [KO:K00854]	1.00E-21	YGR194c	COG1070	1.00E-20	XKS1_YEAST	Carbohydratemetabolism;Completeproteome;Kinase;Transferase;Xylosemetabolism,Xylulose kinase (EC 2.7.1.17) (Xylulokinase).	3.00E-20	GO_ID:9899	UNIPROT|O75191 SPTR:O75191 symbol:O75191 "Xylulokinase" [GO:0004856 "xylulokinase activity" evidence=TAS] [GO:0005975 "carbohydrate metabolism" evidence=TAS] [GO:0006091 "generation of precursor metabolites and energy" evidence=TAS] InterPro:IPR000577 Pfam:PF00370 Pfam:PF02782 EMBL:AB015046 Genew:HGNC:12839 SPTR:O75191	5.00E-25
chr4.TM1335.13	1.1.4.18	E2.7.1.53, lyxK L-xylulokinase [EC:2.7.1.53] [COG:COG1070] [GO:0008744]	cne:CNH03870	xylulokinase, putative [EC:2.7.1.17] [KO:K00854]	1.00E-21	YGR194c	COG1070	1.00E-20	XKS1_YEAST	Carbohydratemetabolism;Completeproteome;Kinase;Transferase;Xylosemetabolism,Xylulose kinase (EC 2.7.1.17) (Xylulokinase).	3.00E-20	GO_ID:9899	UNIPROT|O75191 SPTR:O75191 symbol:O75191 "Xylulokinase" [GO:0004856 "xylulokinase activity" evidence=TAS] [GO:0005975 "carbohydrate metabolism" evidence=TAS] [GO:0006091 "generation of precursor metabolites and energy" evidence=TAS] InterPro:IPR000577 Pfam:PF00370 Pfam:PF02782 EMBL:AB015046 Genew:HGNC:12839 SPTR:O75191	5.00E-25
chr4.TM1335.13	1.1.4.30	E2.7.1.5, rhaB rhamnulokinase [EC:2.7.1.5] [COG:COG1070] [GO:0008993]	cne:CNH03870	xylulokinase, putative [EC:2.7.1.17] [KO:K00854]	1.00E-21	YGR194c	COG1070	1.00E-20	XKS1_YEAST	Carbohydratemetabolism;Completeproteome;Kinase;Transferase;Xylosemetabolism,Xylulose kinase (EC 2.7.1.17) (Xylulokinase).	3.00E-20	GO_ID:9899	UNIPROT|O75191 SPTR:O75191 symbol:O75191 "Xylulokinase" [GO:0004856 "xylulokinase activity" evidence=TAS] [GO:0005975 "carbohydrate metabolism" evidence=TAS] [GO:0006091 "generation of precursor metabolites and energy" evidence=TAS] InterPro:IPR000577 Pfam:PF00370 Pfam:PF02782 EMBL:AB015046 Genew:HGNC:12839 SPTR:O75191	5.00E-25
chr4.TM1335.13	1.1.5.13	E2.7.1.51, fucK L-fuculokinase [EC:2.7.1.51] [COG:COG1070] [GO:0008737]	cne:CNH03870	xylulokinase, putative [EC:2.7.1.17] [KO:K00854]	1.00E-21	YGR194c	COG1070	1.00E-20	XKS1_YEAST	Carbohydratemetabolism;Completeproteome;Kinase;Transferase;Xylosemetabolism,Xylulose kinase (EC 2.7.1.17) (Xylulokinase).	3.00E-20	GO_ID:9899	UNIPROT|O75191 SPTR:O75191 symbol:O75191 "Xylulokinase" [GO:0004856 "xylulokinase activity" evidence=TAS] [GO:0005975 "carbohydrate metabolism" evidence=TAS] [GO:0006091 "generation of precursor metabolites and energy" evidence=TAS] InterPro:IPR000577 Pfam:PF00370 Pfam:PF02782 EMBL:AB015046 Genew:HGNC:12839 SPTR:O75191	5.00E-25
chr4.TM1335.13	1.1.5.17	E2.7.1.5, rhaB rhamnulokinase [EC:2.7.1.5] [COG:COG1070] [GO:0008993]	cne:CNH03870	xylulokinase, putative [EC:2.7.1.17] [KO:K00854]	1.00E-21	YGR194c	COG1070	1.00E-20	XKS1_YEAST	Carbohydratemetabolism;Completeproteome;Kinase;Transferase;Xylosemetabolism,Xylulose kinase (EC 2.7.1.17) (Xylulokinase).	3.00E-20	GO_ID:9899	UNIPROT|O75191 SPTR:O75191 symbol:O75191 "Xylulokinase" [GO:0004856 "xylulokinase activity" evidence=TAS] [GO:0005975 "carbohydrate metabolism" evidence=TAS] [GO:0006091 "generation of precursor metabolites and energy" evidence=TAS] InterPro:IPR000577 Pfam:PF00370 Pfam:PF02782 EMBL:AB015046 Genew:HGNC:12839 SPTR:O75191	5.00E-25
chr2.CM0695.48.1	4.1.1.2	[COG:COG0643 COG0784 COG0835] [GO:0000155 0000156 0004673]	syn:slr2098	hik21; two-component hybrid histidine kinase [EC:2.7.3.-] [KO:K07678]	2.00E-12	sll1905_3	COG0642	2.00E-13	BARA_SHIFL	Completeproteome;Innermembrane;Kinase;Membrane;Phosphorylation;Sensorytransduction;Transcription;Transcriptionregulation;Transferase;Transmembrane;Two-componentregulatorysystem,Sensor protein barA (EC 2.7.3.-).	2.00E-09	GO_ID:43730	TAIR|gene:2061970 SPTR:O22267 symbol:AT2G47430.1 [GO:0000156 "two-component response regulator activity" evidence=TAS] [GO:0004673 "protein histidine kinase activity" evidence=TAS] [GO:0016020 "membrane" evidence=IDA] [GO:0009736 "cytokinin mediated signaling" evidence=TAS] InterPro:IPR003594 Pfam:PF02518 InterPro:IPR003661 InterPro:IPR004358 InterPro:IPR001789 InterPro:IPR005467 Pfam:PF00072 Pfa…	2.00E-15
chr2.CM0695.48.1	2.3.3.30	PILS two-component system sensor kinase PilS [EC:2.7.3.-] [COG:COG0642]	syn:slr2098	hik21; two-component hybrid histidine kinase [EC:2.7.3.-] [KO:K07678]	2.00E-12	sll1905_3	COG0642	2.00E-13	BARA_SHIFL	Completeproteome;Innermembrane;Kinase;Membrane;Phosphorylation;Sensorytransduction;Transcription;Transcriptionregulation;Transferase;Transmembrane;Two-componentregulatorysystem,Sensor protein barA (EC 2.7.3.-).	2.00E-09	GO_ID:43730	TAIR|gene:2061970 SPTR:O22267 symbol:AT2G47430.1 [GO:0000156 "two-component response regulator activity" evidence=TAS] [GO:0004673 "protein histidine kinase activity" evidence=TAS] [GO:0016020 "membrane" evidence=IDA] [GO:0009736 "cytokinin mediated signaling" evidence=TAS] InterPro:IPR003594 Pfam:PF02518 InterPro:IPR003661 InterPro:IPR004358 InterPro:IPR001789 InterPro:IPR005467 Pfam:PF00072 Pfa…	2.00E-15
chr2.CM0695.48.1	3.2.1.2	Response regulator [GO:0000156] [COG:COG0784 COG2204 COG2197]	syn:slr2098	hik21; two-component hybrid histidine kinase [EC:2.7.3.-] [KO:K07678]	2.00E-12	sll1905_3	COG0642	2.00E-13	BARA_SHIFL	Completeproteome;Innermembrane;Kinase;Membrane;Phosphorylation;Sensorytransduction;Transcription;Transcriptionregulation;Transferase;Transmembrane;Two-componentregulatorysystem,Sensor protein barA (EC 2.7.3.-).	2.00E-09	GO_ID:43730	TAIR|gene:2061970 SPTR:O22267 symbol:AT2G47430.1 [GO:0000156 "two-component response regulator activity" evidence=TAS] [GO:0004673 "protein histidine kinase activity" evidence=TAS] [GO:0016020 "membrane" evidence=IDA] [GO:0009736 "cytokinin mediated signaling" evidence=TAS] InterPro:IPR003594 Pfam:PF02518 InterPro:IPR003661 InterPro:IPR004358 InterPro:IPR001789 InterPro:IPR005467 Pfam:PF00072 Pfa…	2.00E-15
chr2.CM0695.48.1	3.2.1.1	Sensor kinase [GO:0000155 0004673] [COG:COG0642]	syn:slr2098	hik21; two-component hybrid histidine kinase [EC:2.7.3.-] [KO:K07678]	2.00E-12	sll1905_3	COG0642	2.00E-13	BARA_SHIFL	Completeproteome;Innermembrane;Kinase;Membrane;Phosphorylation;Sensorytransduction;Transcription;Transcriptionregulation;Transferase;Transmembrane;Two-componentregulatorysystem,Sensor protein barA (EC 2.7.3.-).	2.00E-09	GO_ID:43730	TAIR|gene:2061970 SPTR:O22267 symbol:AT2G47430.1 [GO:0000156 "two-component response regulator activity" evidence=TAS] [GO:0004673 "protein histidine kinase activity" evidence=TAS] [GO:0016020 "membrane" evidence=IDA] [GO:0009736 "cytokinin mediated signaling" evidence=TAS] InterPro:IPR003594 Pfam:PF02518 InterPro:IPR003661 InterPro:IPR004358 InterPro:IPR001789 InterPro:IPR005467 Pfam:PF00072 Pfa…	2.00E-15
TM1472.20	1.9.4.15	E2.7.1.- [EC:2.7.1.-] [COG:COG0515 COG1493]	lma:LmjF07.0900	serine/threonine kinase, putative [EC:2.7.1.-] [KO:K07198]	7.00E-73	YDR477w_1	COG0515	7.00E-62	CPK15_ARATH	ATP-binding;Kinase;Nucleotide-binding;Serine/threonine-proteinkinase;Transferase,CBL-interacting serine/threonine-protein kinase 15 (EC 2.7.1.37) (Serine/threonine-protein kinase ATPK10) (SOS2-like protein kinase PKS3) (SOS-interacting protein 2) (SNF1-related kinase 3.1).	1.00E-152	GO_ID:50240	TAIR|gene:3441707 SPTR:Q9FJ54 symbol:AT5G45820.1 [GO:0016301 "kinase activity" evidence=ISS] InterPro:IPR000719 InterPro:IPR002290 InterPro:IPR008271 Pfam:PF00069 Prosite:PS00108 InterPro:IPR004041 Prosite:PS00107 Pfam:PF03822 ProDom:PD000001 PROSITE:PS50011 SMART:SM00220 HSSP:P49137 PROSITE:PS50816 EMBL:AB016870 EMBL:AY035225 EMBL:AK221510 SPTR:Q9FJ54	8.00E-158
TM1472.20	1.1.17.19	E2.7.1.- [EC:2.7.1.-] [COG:COG0515 COG1493]	lma:LmjF07.0900	serine/threonine kinase, putative [EC:2.7.1.-] [KO:K07198]	7.00E-73	YDR477w_1	COG0515	7.00E-62	CPK15_ARATH	ATP-binding;Kinase;Nucleotide-binding;Serine/threonine-proteinkinase;Transferase,CBL-interacting serine/threonine-protein kinase 15 (EC 2.7.1.37) (Serine/threonine-protein kinase ATPK10) (SOS2-like protein kinase PKS3) (SOS-interacting protein 2) (SNF1-related kinase 3.1).	1.00E-152	GO_ID:50240	TAIR|gene:3441707 SPTR:Q9FJ54 symbol:AT5G45820.1 [GO:0016301 "kinase activity" evidence=ISS] InterPro:IPR000719 InterPro:IPR002290 InterPro:IPR008271 Pfam:PF00069 Prosite:PS00108 InterPro:IPR004041 Prosite:PS00107 Pfam:PF03822 ProDom:PD000001 PROSITE:PS50011 SMART:SM00220 HSSP:P49137 PROSITE:PS50816 EMBL:AB016870 EMBL:AY035225 EMBL:AK221510 SPTR:Q9FJ54	8.00E-158
TM1472.20	3.2.12.25	PRKAA, AMPK 5-AMP-activated protein kinase, catalytic alpha subunit [EC:2.7.1.-]	lma:LmjF07.0900	serine/threonine kinase, putative [EC:2.7.1.-] [KO:K07198]	7.00E-73	YDR477w_1	COG0515	7.00E-62	CPK15_ARATH	ATP-binding;Kinase;Nucleotide-binding;Serine/threonine-proteinkinase;Transferase,CBL-interacting serine/threonine-protein kinase 15 (EC 2.7.1.37) (Serine/threonine-protein kinase ATPK10) (SOS2-like protein kinase PKS3) (SOS-interacting protein 2) (SNF1-related kinase 3.1).	1.00E-152	GO_ID:50240	TAIR|gene:3441707 SPTR:Q9FJ54 symbol:AT5G45820.1 [GO:0016301 "kinase activity" evidence=ISS] InterPro:IPR000719 InterPro:IPR002290 InterPro:IPR008271 Pfam:PF00069 Prosite:PS00108 InterPro:IPR004041 Prosite:PS00107 Pfam:PF03822 ProDom:PD000001 PROSITE:PS50011 SMART:SM00220 HSSP:P49137 PROSITE:PS50816 EMBL:AB016870 EMBL:AY035225 EMBL:AK221510 SPTR:Q9FJ54	8.00E-158
TM1472.20	3.2.11.36	PRKAA, AMPK 5-AMP-activated protein kinase, catalytic alpha subunit [EC:2.7.1.-]	lma:LmjF07.0900	serine/threonine kinase, putative [EC:2.7.1.-] [KO:K07198]	7.00E-73	YDR477w_1	COG0515	7.00E-62	CPK15_ARATH	ATP-binding;Kinase;Nucleotide-binding;Serine/threonine-proteinkinase;Transferase,CBL-interacting serine/threonine-protein kinase 15 (EC 2.7.1.37) (Serine/threonine-protein kinase ATPK10) (SOS2-like protein kinase PKS3) (SOS-interacting protein 2) (SNF1-related kinase 3.1).	1.00E-152	GO_ID:50240	TAIR|gene:3441707 SPTR:Q9FJ54 symbol:AT5G45820.1 [GO:0016301 "kinase activity" evidence=ISS] InterPro:IPR000719 InterPro:IPR002290 InterPro:IPR008271 Pfam:PF00069 Prosite:PS00108 InterPro:IPR004041 Prosite:PS00107 Pfam:PF03822 ProDom:PD000001 PROSITE:PS50011 SMART:SM00220 HSSP:P49137 PROSITE:PS50816 EMBL:AB016870 EMBL:AY035225 EMBL:AK221510 SPTR:Q9FJ54	8.00E-158
TM1472.20	1.7.8.19	WAAY, rfaY lipopolysaccharide core biosynthesis protein RFAY [EC:2.7.-.-] [COG:COG0515]	lma:LmjF07.0900	serine/threonine kinase, putative [EC:2.7.1.-] [KO:K07198]	7.00E-73	YDR477w_1	COG0515	7.00E-62	CPK15_ARATH	ATP-binding;Kinase;Nucleotide-binding;Serine/threonine-proteinkinase;Transferase,CBL-interacting serine/threonine-protein kinase 15 (EC 2.7.1.37) (Serine/threonine-protein kinase ATPK10) (SOS2-like protein kinase PKS3) (SOS-interacting protein 2) (SNF1-related kinase 3.1).	1.00E-152	GO_ID:50240	TAIR|gene:3441707 SPTR:Q9FJ54 symbol:AT5G45820.1 [GO:0016301 "kinase activity" evidence=ISS] InterPro:IPR000719 InterPro:IPR002290 InterPro:IPR008271 Pfam:PF00069 Prosite:PS00108 InterPro:IPR004041 Prosite:PS00107 Pfam:PF03822 ProDom:PD000001 PROSITE:PS50011 SMART:SM00220 HSSP:P49137 PROSITE:PS50816 EMBL:AB016870 EMBL:AY035225 EMBL:AK221510 SPTR:Q9FJ54	8.00E-158
TM1472.20	3.3.10.117	BMPR1 bone morphogenetic protein receptor, type I [EC:2.7.1.37]	lma:LmjF07.0900	serine/threonine kinase, putative [EC:2.7.1.-] [KO:K07198]	7.00E-73	YDR477w_1	COG0515	7.00E-62	CPK15_ARATH	ATP-binding;Kinase;Nucleotide-binding;Serine/threonine-proteinkinase;Transferase,CBL-interacting serine/threonine-protein kinase 15 (EC 2.7.1.37) (Serine/threonine-protein kinase ATPK10) (SOS2-like protein kinase PKS3) (SOS-interacting protein 2) (SNF1-related kinase 3.1).	1.00E-152	GO_ID:50240	TAIR|gene:3441707 SPTR:Q9FJ54 symbol:AT5G45820.1 [GO:0016301 "kinase activity" evidence=ISS] InterPro:IPR000719 InterPro:IPR002290 InterPro:IPR008271 Pfam:PF00069 Prosite:PS00108 InterPro:IPR004041 Prosite:PS00107 Pfam:PF03822 ProDom:PD000001 PROSITE:PS50011 SMART:SM00220 HSSP:P49137 PROSITE:PS50816 EMBL:AB016870 EMBL:AY035225 EMBL:AK221510 SPTR:Q9FJ54	8.00E-158
TM1472.20	1.11.16.8	E2.7.1.- [EC:2.7.1.-] [COG:COG0515 COG1493]	lma:LmjF07.0900	serine/threonine kinase, putative [EC:2.7.1.-] [KO:K07198]	7.00E-73	YDR477w_1	COG0515	7.00E-62	CPK15_ARATH	ATP-binding;Kinase;Nucleotide-binding;Serine/threonine-proteinkinase;Transferase,CBL-interacting serine/threonine-protein kinase 15 (EC 2.7.1.37) (Serine/threonine-protein kinase ATPK10) (SOS2-like protein kinase PKS3) (SOS-interacting protein 2) (SNF1-related kinase 3.1).	1.00E-152	GO_ID:50240	TAIR|gene:3441707 SPTR:Q9FJ54 symbol:AT5G45820.1 [GO:0016301 "kinase activity" evidence=ISS] InterPro:IPR000719 InterPro:IPR002290 InterPro:IPR008271 Pfam:PF00069 Prosite:PS00108 InterPro:IPR004041 Prosite:PS00107 Pfam:PF03822 ProDom:PD000001 PROSITE:PS50011 SMART:SM00220 HSSP:P49137 PROSITE:PS50816 EMBL:AB016870 EMBL:AY035225 EMBL:AK221510 SPTR:Q9FJ54	8.00E-158
TM1472.20	4.2.4	Cell cycle [CLASS:04110] [PATH:hsa04110] [COG:COG0515]	lma:LmjF07.0900	serine/threonine kinase, putative [EC:2.7.1.-] [KO:K07198]	7.00E-73	YDR477w_1	COG0515	7.00E-62	CPK15_ARATH	ATP-binding;Kinase;Nucleotide-binding;Serine/threonine-proteinkinase;Transferase,CBL-interacting serine/threonine-protein kinase 15 (EC 2.7.1.37) (Serine/threonine-protein kinase ATPK10) (SOS2-like protein kinase PKS3) (SOS-interacting protein 2) (SNF1-related kinase 3.1).	1.00E-152	GO_ID:50240	TAIR|gene:3441707 SPTR:Q9FJ54 symbol:AT5G45820.1 [GO:0016301 "kinase activity" evidence=ISS] InterPro:IPR000719 InterPro:IPR002290 InterPro:IPR008271 Pfam:PF00069 Prosite:PS00108 InterPro:IPR004041 Prosite:PS00107 Pfam:PF03822 ProDom:PD000001 PROSITE:PS50011 SMART:SM00220 HSSP:P49137 PROSITE:PS50816 EMBL:AB016870 EMBL:AY035225 EMBL:AK221510 SPTR:Q9FJ54	8.00E-158
TM1472.20	3.2.2.1	Protein kinase [EC:2.7.1.37]	lma:LmjF07.0900	serine/threonine kinase, putative [EC:2.7.1.-] [KO:K07198]	7.00E-73	YDR477w_1	COG0515	7.00E-62	CPK15_ARATH	ATP-binding;Kinase;Nucleotide-binding;Serine/threonine-proteinkinase;Transferase,CBL-interacting serine/threonine-protein kinase 15 (EC 2.7.1.37) (Serine/threonine-protein kinase ATPK10) (SOS2-like protein kinase PKS3) (SOS-interacting protein 2) (SNF1-related kinase 3.1).	1.00E-152	GO_ID:50240	TAIR|gene:3441707 SPTR:Q9FJ54 symbol:AT5G45820.1 [GO:0016301 "kinase activity" evidence=ISS] InterPro:IPR000719 InterPro:IPR002290 InterPro:IPR008271 Pfam:PF00069 Prosite:PS00108 InterPro:IPR004041 Prosite:PS00107 Pfam:PF03822 ProDom:PD000001 PROSITE:PS50011 SMART:SM00220 HSSP:P49137 PROSITE:PS50816 EMBL:AB016870 EMBL:AY035225 EMBL:AK221510 SPTR:Q9FJ54	8.00E-158
chr4.CM0042.31	99.1.4.6220	GO_ID:38969	mmu:69635	Dapk1; death associated protein kinase 1 [EC:2.7.1.37] [KO:K00870]	2.00E-13				CSKI2_HUMAN	ANKrepeat;Repeat;SH3domain,Caskin-2.	4.00E-15	GO_ID:38969	TAIR|gene:2065433 SPTR:Q9ZU96 symbol:AT2G01680.1 [GO:0000004 "biological process unknown" evidence=ND] [GO:0005515 "protein binding" evidence=ISS] InterPro:IPR002110 Pfam:PF00023 PRINTS:PR01415 SMART:SM00248 PROSITE:PS50297 PROSITE:PS50088 HSSP:Q60778 EMBL:AC006069 PIR:G84427 SPTR:Q9ZU96	0
chr4.CM0042.31	99.1.3.2.3554	CSKI2_HUMAN	mmu:69635	Dapk1; death associated protein kinase 1 [EC:2.7.1.37] [KO:K00870]	2.00E-13				CSKI2_HUMAN	ANKrepeat;Repeat;SH3domain,Caskin-2.	4.00E-15	GO_ID:38969	TAIR|gene:2065433 SPTR:Q9ZU96 symbol:AT2G01680.1 [GO:0000004 "biological process unknown" evidence=ND] [GO:0005515 "protein binding" evidence=ISS] InterPro:IPR002110 Pfam:PF00023 PRINTS:PR01415 SMART:SM00248 PROSITE:PS50297 PROSITE:PS50088 HSSP:Q60778 EMBL:AC006069 PIR:G84427 SPTR:Q9ZU96	0
chr4.CM0042.31	99.1.1.97	KO:K00870	mmu:69635	Dapk1; death associated protein kinase 1 [EC:2.7.1.37] [KO:K00870]	2.00E-13				CSKI2_HUMAN	ANKrepeat;Repeat;SH3domain,Caskin-2.	4.00E-15	GO_ID:38969	TAIR|gene:2065433 SPTR:Q9ZU96 symbol:AT2G01680.1 [GO:0000004 "biological process unknown" evidence=ND] [GO:0005515 "protein binding" evidence=ISS] InterPro:IPR002110 Pfam:PF00023 PRINTS:PR01415 SMART:SM00248 PROSITE:PS50297 PROSITE:PS50088 HSSP:Q60778 EMBL:AC006069 PIR:G84427 SPTR:Q9ZU96	0
chr4.CM0558.39	3.3.10.117	BMPR1 bone morphogenetic protein receptor, type I [EC:2.7.1.37]	ath:At4g28490	F20O9.180; leucine-rich repeat transmembrane protein kinase, putative [EC:2.7.1.37] [KO:K00870]	2.00E-35				EXS_ARATH	ATP-binding;Kinase;Leucine-richrepeat;Meiosis;Membrane;Nucleotide-binding;Phosphorylation;Receptor;Repeat;Serine/threonine-proteinkinase;Signal;Transferase;Transmembrane,Leucine-rich repeat receptor protein kinase EXS precursor (EC 2.7.1.37) (Extra sporogenous cells protein) (EXCESS MICROSPOROCYTES1 protein).	2.00E-43	GO_ID:25612	TAIR|gene:2163055 SPTR:Q9FLL2 symbol:AT5G41180.1 [GO:0004674 "protein serine/threonine kinase activity" evidence=ISS] [GO:0005524 "ATP binding" evidence=ISS] [GO:0006468 "protein amino acid phosphorylation" evidence=ISS] [GO:0007169 "transmembrane receptor protein tyrosine kinase signaling pathway" evidence=ISS] Pfam:PF00560 InterPro:IPR000719 InterPro:IPR001611 InterPro:IPR007090 ProDom:PD000001…	0
chr4.CM0558.39	3.2.2.1	Protein kinase [EC:2.7.1.37]	ath:At4g28490	F20O9.180; leucine-rich repeat transmembrane protein kinase, putative [EC:2.7.1.37] [KO:K00870]	2.00E-35				EXS_ARATH	ATP-binding;Kinase;Leucine-richrepeat;Meiosis;Membrane;Nucleotide-binding;Phosphorylation;Receptor;Repeat;Serine/threonine-proteinkinase;Signal;Transferase;Transmembrane,Leucine-rich repeat receptor protein kinase EXS precursor (EC 2.7.1.37) (Extra sporogenous cells protein) (EXCESS MICROSPOROCYTES1 protein).	2.00E-43	GO_ID:25612	TAIR|gene:2163055 SPTR:Q9FLL2 symbol:AT5G41180.1 [GO:0004674 "protein serine/threonine kinase activity" evidence=ISS] [GO:0005524 "ATP binding" evidence=ISS] [GO:0006468 "protein amino acid phosphorylation" evidence=ISS] [GO:0007169 "transmembrane receptor protein tyrosine kinase signaling pathway" evidence=ISS] Pfam:PF00560 InterPro:IPR000719 InterPro:IPR001611 InterPro:IPR007090 ProDom:PD000001…	0
Ljwgs_024334.1	99.1.3.2.628	TMKL1_ARATH	ath:At4g28490	F20O9.180; leucine-rich repeat transmembrane protein kinase, putative [EC:2.7.1.37] [KO:K00870]	3.00E-09				TMKL1_ARATH	Glycoprotein;Leucine-richrepeat;Membrane;Receptor;Repeat;Signal;Transmembrane,Putative kinase-like protein TMKL1 precursor.	1.00E-40	GO_ID:20831	TAIR|gene:2026845 SPTR:Q9CAL8 symbol:AT1G70460.1 [GO:0005524 "ATP binding" evidence=ISS] [GO:0016020 "membrane" evidence=ISS] InterPro:IPR000719 InterPro:IPR008271 Prosite:PS00108 Prosite:PS00107 ProDom:PD000001 PROSITE:PS50011 HSSP:P36897 EMBL:AC010796 PIR:D96728 SPTR:Q9CAL8	3.00E-15
Ljwgs_024334.1	99.1.1.97	KO:K00870	ath:At4g28490	F20O9.180; leucine-rich repeat transmembrane protein kinase, putative [EC:2.7.1.37] [KO:K00870]	3.00E-09				TMKL1_ARATH	Glycoprotein;Leucine-richrepeat;Membrane;Receptor;Repeat;Signal;Transmembrane,Putative kinase-like protein TMKL1 precursor.	1.00E-40	GO_ID:20831	TAIR|gene:2026845 SPTR:Q9CAL8 symbol:AT1G70460.1 [GO:0005524 "ATP binding" evidence=ISS] [GO:0016020 "membrane" evidence=ISS] InterPro:IPR000719 InterPro:IPR008271 Prosite:PS00108 Prosite:PS00107 ProDom:PD000001 PROSITE:PS50011 HSSP:P36897 EMBL:AC010796 PIR:D96728 SPTR:Q9CAL8	3.00E-15
Ljwgs_024334.1	99.1.4.8775	GO_ID:20831	ath:At4g28490	F20O9.180; leucine-rich repeat transmembrane protein kinase, putative [EC:2.7.1.37] [KO:K00870]	3.00E-09				TMKL1_ARATH	Glycoprotein;Leucine-richrepeat;Membrane;Receptor;Repeat;Signal;Transmembrane,Putative kinase-like protein TMKL1 precursor.	1.00E-40	GO_ID:20831	TAIR|gene:2026845 SPTR:Q9CAL8 symbol:AT1G70460.1 [GO:0005524 "ATP binding" evidence=ISS] [GO:0016020 "membrane" evidence=ISS] InterPro:IPR000719 InterPro:IPR008271 Prosite:PS00108 Prosite:PS00107 ProDom:PD000001 PROSITE:PS50011 HSSP:P36897 EMBL:AC010796 PIR:D96728 SPTR:Q9CAL8	3.00E-15
Ljwgs_065748.1	1.9.4.15	E2.7.1.- [EC:2.7.1.-] [COG:COG0515 COG1493]	ath:At5g02290	T1E22.50; protein kinase, putative [EC:2.7.1.37] [KO:K00870]	2.00E-41	YJL095w	COG0515	8.00E-15	BAK1_ARATH	ATP-binding;Glycoprotein;Kinase;Leucine-richrepeat;Membrane;Nucleotide-binding;Phosphorylation;Repeat;Serine/threonine-proteinkinase;Signal;Transferase;Transmembrane,BRASSINOSTEROID INSENSITIVE 1-associated receptor kinase 1 precursor (EC 2.7.1.37) (BRI1-associated receptor kinase 1) (Somatic embryogenesis receptor-like kinase 3).	5.00E-93	GO_ID:40959	TAIR|gene:2094462 SPTR:Q8RY65 symbol:AT3G25560.1 [GO:0004672 "protein kinase activity" evidence=ISS] [GO:0006468 "protein amino acid phosphorylation" evidence=ISS] Pfam:PF00560 InterPro:IPR000719 InterPro:IPR008271 Pfam:PF00069 Prosite:PS00108 InterPro:IPR001611 InterPro:IPR007090 Prosite:PS00107 ProDom:PD000001 PROSITE:PS50011 PRINTS:PR00019 EMBL:BT002619 EMBL:AY075617 SPTR:Q8RY65	4.00E-116
Ljwgs_065748.1	1.7.8.19	WAAY, rfaY lipopolysaccharide core biosynthesis protein RFAY [EC:2.7.-.-] [COG:COG0515]	ath:At5g02290	T1E22.50; protein kinase, putative [EC:2.7.1.37] [KO:K00870]	2.00E-41	YJL095w	COG0515	8.00E-15	BAK1_ARATH	ATP-binding;Glycoprotein;Kinase;Leucine-richrepeat;Membrane;Nucleotide-binding;Phosphorylation;Repeat;Serine/threonine-proteinkinase;Signal;Transferase;Transmembrane,BRASSINOSTEROID INSENSITIVE 1-associated receptor kinase 1 precursor (EC 2.7.1.37) (BRI1-associated receptor kinase 1) (Somatic embryogenesis receptor-like kinase 3).	5.00E-93	GO_ID:40959	TAIR|gene:2094462 SPTR:Q8RY65 symbol:AT3G25560.1 [GO:0004672 "protein kinase activity" evidence=ISS] [GO:0006468 "protein amino acid phosphorylation" evidence=ISS] Pfam:PF00560 InterPro:IPR000719 InterPro:IPR008271 Pfam:PF00069 Prosite:PS00108 InterPro:IPR001611 InterPro:IPR007090 Prosite:PS00107 ProDom:PD000001 PROSITE:PS50011 PRINTS:PR00019 EMBL:BT002619 EMBL:AY075617 SPTR:Q8RY65	4.00E-116
Ljwgs_065748.1	1.1.17.19	E2.7.1.- [EC:2.7.1.-] [COG:COG0515 COG1493]	ath:At5g02290	T1E22.50; protein kinase, putative [EC:2.7.1.37] [KO:K00870]	2.00E-41	YJL095w	COG0515	8.00E-15	BAK1_ARATH	ATP-binding;Glycoprotein;Kinase;Leucine-richrepeat;Membrane;Nucleotide-binding;Phosphorylation;Repeat;Serine/threonine-proteinkinase;Signal;Transferase;Transmembrane,BRASSINOSTEROID INSENSITIVE 1-associated receptor kinase 1 precursor (EC 2.7.1.37) (BRI1-associated receptor kinase 1) (Somatic embryogenesis receptor-like kinase 3).	5.00E-93	GO_ID:40959	TAIR|gene:2094462 SPTR:Q8RY65 symbol:AT3G25560.1 [GO:0004672 "protein kinase activity" evidence=ISS] [GO:0006468 "protein amino acid phosphorylation" evidence=ISS] Pfam:PF00560 InterPro:IPR000719 InterPro:IPR008271 Pfam:PF00069 Prosite:PS00108 InterPro:IPR001611 InterPro:IPR007090 Prosite:PS00107 ProDom:PD000001 PROSITE:PS50011 PRINTS:PR00019 EMBL:BT002619 EMBL:AY075617 SPTR:Q8RY65	4.00E-116
Ljwgs_065748.1	3.3.10.117	BMPR1 bone morphogenetic protein receptor, type I [EC:2.7.1.37]	ath:At5g02290	T1E22.50; protein kinase, putative [EC:2.7.1.37] [KO:K00870]	2.00E-41	YJL095w	COG0515	8.00E-15	BAK1_ARATH	ATP-binding;Glycoprotein;Kinase;Leucine-richrepeat;Membrane;Nucleotide-binding;Phosphorylation;Repeat;Serine/threonine-proteinkinase;Signal;Transferase;Transmembrane,BRASSINOSTEROID INSENSITIVE 1-associated receptor kinase 1 precursor (EC 2.7.1.37) (BRI1-associated receptor kinase 1) (Somatic embryogenesis receptor-like kinase 3).	5.00E-93	GO_ID:40959	TAIR|gene:2094462 SPTR:Q8RY65 symbol:AT3G25560.1 [GO:0004672 "protein kinase activity" evidence=ISS] [GO:0006468 "protein amino acid phosphorylation" evidence=ISS] Pfam:PF00560 InterPro:IPR000719 InterPro:IPR008271 Pfam:PF00069 Prosite:PS00108 InterPro:IPR001611 InterPro:IPR007090 Prosite:PS00107 ProDom:PD000001 PROSITE:PS50011 PRINTS:PR00019 EMBL:BT002619 EMBL:AY075617 SPTR:Q8RY65	4.00E-116
Ljwgs_065748.1	1.11.16.8	E2.7.1.- [EC:2.7.1.-] [COG:COG0515 COG1493]	ath:At5g02290	T1E22.50; protein kinase, putative [EC:2.7.1.37] [KO:K00870]	2.00E-41	YJL095w	COG0515	8.00E-15	BAK1_ARATH	ATP-binding;Glycoprotein;Kinase;Leucine-richrepeat;Membrane;Nucleotide-binding;Phosphorylation;Repeat;Serine/threonine-proteinkinase;Signal;Transferase;Transmembrane,BRASSINOSTEROID INSENSITIVE 1-associated receptor kinase 1 precursor (EC 2.7.1.37) (BRI1-associated receptor kinase 1) (Somatic embryogenesis receptor-like kinase 3).	5.00E-93	GO_ID:40959	TAIR|gene:2094462 SPTR:Q8RY65 symbol:AT3G25560.1 [GO:0004672 "protein kinase activity" evidence=ISS] [GO:0006468 "protein amino acid phosphorylation" evidence=ISS] Pfam:PF00560 InterPro:IPR000719 InterPro:IPR008271 Pfam:PF00069 Prosite:PS00108 InterPro:IPR001611 InterPro:IPR007090 Prosite:PS00107 ProDom:PD000001 PROSITE:PS50011 PRINTS:PR00019 EMBL:BT002619 EMBL:AY075617 SPTR:Q8RY65	4.00E-116
Ljwgs_065748.1	4.2.4	Cell cycle [CLASS:04110] [PATH:hsa04110] [COG:COG0515]	ath:At5g02290	T1E22.50; protein kinase, putative [EC:2.7.1.37] [KO:K00870]	2.00E-41	YJL095w	COG0515	8.00E-15	BAK1_ARATH	ATP-binding;Glycoprotein;Kinase;Leucine-richrepeat;Membrane;Nucleotide-binding;Phosphorylation;Repeat;Serine/threonine-proteinkinase;Signal;Transferase;Transmembrane,BRASSINOSTEROID INSENSITIVE 1-associated receptor kinase 1 precursor (EC 2.7.1.37) (BRI1-associated receptor kinase 1) (Somatic embryogenesis receptor-like kinase 3).	5.00E-93	GO_ID:40959	TAIR|gene:2094462 SPTR:Q8RY65 symbol:AT3G25560.1 [GO:0004672 "protein kinase activity" evidence=ISS] [GO:0006468 "protein amino acid phosphorylation" evidence=ISS] Pfam:PF00560 InterPro:IPR000719 InterPro:IPR008271 Pfam:PF00069 Prosite:PS00108 InterPro:IPR001611 InterPro:IPR007090 Prosite:PS00107 ProDom:PD000001 PROSITE:PS50011 PRINTS:PR00019 EMBL:BT002619 EMBL:AY075617 SPTR:Q8RY65	4.00E-116
Ljwgs_065748.1	3.2.2.1	Protein kinase [EC:2.7.1.37]	ath:At5g02290	T1E22.50; protein kinase, putative [EC:2.7.1.37] [KO:K00870]	2.00E-41	YJL095w	COG0515	8.00E-15	BAK1_ARATH	ATP-binding;Glycoprotein;Kinase;Leucine-richrepeat;Membrane;Nucleotide-binding;Phosphorylation;Repeat;Serine/threonine-proteinkinase;Signal;Transferase;Transmembrane,BRASSINOSTEROID INSENSITIVE 1-associated receptor kinase 1 precursor (EC 2.7.1.37) (BRI1-associated receptor kinase 1) (Somatic embryogenesis receptor-like kinase 3).	5.00E-93	GO_ID:40959	TAIR|gene:2094462 SPTR:Q8RY65 symbol:AT3G25560.1 [GO:0004672 "protein kinase activity" evidence=ISS] [GO:0006468 "protein amino acid phosphorylation" evidence=ISS] Pfam:PF00560 InterPro:IPR000719 InterPro:IPR008271 Pfam:PF00069 Prosite:PS00108 InterPro:IPR001611 InterPro:IPR007090 Prosite:PS00107 ProDom:PD000001 PROSITE:PS50011 PRINTS:PR00019 EMBL:BT002619 EMBL:AY075617 SPTR:Q8RY65	4.00E-116
chr4.CM0046.9	3.3.10.117	BMPR1 bone morphogenetic protein receptor, type I [EC:2.7.1.37]	ath:At4g28490	F20O9.180; leucine-rich repeat transmembrane protein kinase, putative [EC:2.7.1.37] [KO:K00870]	5.00E-14				RLK5_ARATH	ATP-binding;Glycoprotein;Kinase;Leucine-richrepeat;Membrane;Nucleotide-binding;Phosphorylation;Repeat;Serine/threonine-proteinkinase;Signal;Transferase;Transmembrane,Receptor-like protein kinase 5 precursor (EC 2.7.1.37).	3.00E-14	GO_ID:4753	TAIR|gene:2124146 SPTR:Q9SN38 symbol:AT4G18760.1 [GO:0005515 "protein binding" evidence=ISS;NAS] [GO:0007165 "signal transduction" evidence=IC] Pfam:PF00560 InterPro:IPR001611 InterPro:IPR007090 PRINTS:PR00019 EMBL:AL035526 EMBL:AL161549 PIR:T04868 SPTR:Q9SN38	4.00E-110
chr4.CM0046.9	3.2.2.1	Protein kinase [EC:2.7.1.37]	ath:At4g28490	F20O9.180; leucine-rich repeat transmembrane protein kinase, putative [EC:2.7.1.37] [KO:K00870]	5.00E-14				RLK5_ARATH	ATP-binding;Glycoprotein;Kinase;Leucine-richrepeat;Membrane;Nucleotide-binding;Phosphorylation;Repeat;Serine/threonine-proteinkinase;Signal;Transferase;Transmembrane,Receptor-like protein kinase 5 precursor (EC 2.7.1.37).	3.00E-14	GO_ID:4753	TAIR|gene:2124146 SPTR:Q9SN38 symbol:AT4G18760.1 [GO:0005515 "protein binding" evidence=ISS;NAS] [GO:0007165 "signal transduction" evidence=IC] Pfam:PF00560 InterPro:IPR001611 InterPro:IPR007090 PRINTS:PR00019 EMBL:AL035526 EMBL:AL161549 PIR:T04868 SPTR:Q9SN38	4.00E-110
Ljwgs_011647.1	1.9.4.15	E2.7.1.- [EC:2.7.1.-] [COG:COG0515 COG1493]	ath:At4g28490	F20O9.180; leucine-rich repeat transmembrane protein kinase, putative [EC:2.7.1.37] [KO:K00870]	6.00E-42	YDL159w	COG0515	5.00E-16	TMKL1_ARATH	Glycoprotein;Leucine-richrepeat;Membrane;Receptor;Repeat;Signal;Transmembrane,Putative kinase-like protein TMKL1 precursor.	2.00E-50	GO_ID:12640	TAIR|gene:2043857 SPTR:O48788 symbol:AT2G26730.1 [GO:0004674 "protein serine/threonine kinase activity" evidence=ISS] [GO:0005524 "ATP binding" evidence=ISS] [GO:0006468 "protein amino acid phosphorylation" evidence=ISS] [GO:0007169 "transmembrane receptor protein tyrosine kinase signaling pathway" evidence=ISS] Pfam:PF00560 InterPro:IPR000719 Pfam:PF00069 InterPro:IPR001611 InterPro:IPR007090 Pr…	4.00E-142
Ljwgs_011647.1	1.7.8.19	WAAY, rfaY lipopolysaccharide core biosynthesis protein RFAY [EC:2.7.-.-] [COG:COG0515]	ath:At4g28490	F20O9.180; leucine-rich repeat transmembrane protein kinase, putative [EC:2.7.1.37] [KO:K00870]	6.00E-42	YDL159w	COG0515	5.00E-16	TMKL1_ARATH	Glycoprotein;Leucine-richrepeat;Membrane;Receptor;Repeat;Signal;Transmembrane,Putative kinase-like protein TMKL1 precursor.	2.00E-50	GO_ID:12640	TAIR|gene:2043857 SPTR:O48788 symbol:AT2G26730.1 [GO:0004674 "protein serine/threonine kinase activity" evidence=ISS] [GO:0005524 "ATP binding" evidence=ISS] [GO:0006468 "protein amino acid phosphorylation" evidence=ISS] [GO:0007169 "transmembrane receptor protein tyrosine kinase signaling pathway" evidence=ISS] Pfam:PF00560 InterPro:IPR000719 Pfam:PF00069 InterPro:IPR001611 InterPro:IPR007090 Pr…	4.00E-142
Ljwgs_011647.1	1.1.17.19	E2.7.1.- [EC:2.7.1.-] [COG:COG0515 COG1493]	ath:At4g28490	F20O9.180; leucine-rich repeat transmembrane protein kinase, putative [EC:2.7.1.37] [KO:K00870]	6.00E-42	YDL159w	COG0515	5.00E-16	TMKL1_ARATH	Glycoprotein;Leucine-richrepeat;Membrane;Receptor;Repeat;Signal;Transmembrane,Putative kinase-like protein TMKL1 precursor.	2.00E-50	GO_ID:12640	TAIR|gene:2043857 SPTR:O48788 symbol:AT2G26730.1 [GO:0004674 "protein serine/threonine kinase activity" evidence=ISS] [GO:0005524 "ATP binding" evidence=ISS] [GO:0006468 "protein amino acid phosphorylation" evidence=ISS] [GO:0007169 "transmembrane receptor protein tyrosine kinase signaling pathway" evidence=ISS] Pfam:PF00560 InterPro:IPR000719 Pfam:PF00069 InterPro:IPR001611 InterPro:IPR007090 Pr…	4.00E-142
Ljwgs_011647.1	1.11.16.8	E2.7.1.- [EC:2.7.1.-] [COG:COG0515 COG1493]	ath:At4g28490	F20O9.180; leucine-rich repeat transmembrane protein kinase, putative [EC:2.7.1.37] [KO:K00870]	6.00E-42	YDL159w	COG0515	5.00E-16	TMKL1_ARATH	Glycoprotein;Leucine-richrepeat;Membrane;Receptor;Repeat;Signal;Transmembrane,Putative kinase-like protein TMKL1 precursor.	2.00E-50	GO_ID:12640	TAIR|gene:2043857 SPTR:O48788 symbol:AT2G26730.1 [GO:0004674 "protein serine/threonine kinase activity" evidence=ISS] [GO:0005524 "ATP binding" evidence=ISS] [GO:0006468 "protein amino acid phosphorylation" evidence=ISS] [GO:0007169 "transmembrane receptor protein tyrosine kinase signaling pathway" evidence=ISS] Pfam:PF00560 InterPro:IPR000719 Pfam:PF00069 InterPro:IPR001611 InterPro:IPR007090 Pr…	4.00E-142
Ljwgs_011647.1	4.2.4	Cell cycle [CLASS:04110] [PATH:hsa04110] [COG:COG0515]	ath:At4g28490	F20O9.180; leucine-rich repeat transmembrane protein kinase, putative [EC:2.7.1.37] [KO:K00870]	6.00E-42	YDL159w	COG0515	5.00E-16	TMKL1_ARATH	Glycoprotein;Leucine-richrepeat;Membrane;Receptor;Repeat;Signal;Transmembrane,Putative kinase-like protein TMKL1 precursor.	2.00E-50	GO_ID:12640	TAIR|gene:2043857 SPTR:O48788 symbol:AT2G26730.1 [GO:0004674 "protein serine/threonine kinase activity" evidence=ISS] [GO:0005524 "ATP binding" evidence=ISS] [GO:0006468 "protein amino acid phosphorylation" evidence=ISS] [GO:0007169 "transmembrane receptor protein tyrosine kinase signaling pathway" evidence=ISS] Pfam:PF00560 InterPro:IPR000719 Pfam:PF00069 InterPro:IPR001611 InterPro:IPR007090 Pr…	4.00E-142
chr1.TM0236.12	3.3.10.117	BMPR1 bone morphogenetic protein receptor, type I [EC:2.7.1.37]	ath:At4g28490	F20O9.180; leucine-rich repeat transmembrane protein kinase, putative [EC:2.7.1.37] [KO:K00870]	2.00E-25				EXS_ARATH	ATP-binding;Kinase;Leucine-richrepeat;Meiosis;Membrane;Nucleotide-binding;Phosphorylation;Receptor;Repeat;Serine/threonine-proteinkinase;Signal;Transferase;Transmembrane,Leucine-rich repeat receptor protein kinase EXS precursor (EC 2.7.1.37) (Extra sporogenous cells protein) (EXCESS MICROSPOROCYTES1 protein).	3.00E-38	GO_ID:43947	TAIR|gene:2174672 SPTR:Q9FMT0 symbol:AT5G14210.1 [GO:0004672 "protein kinase activity" evidence=ISS] [GO:0005739 "mitochondrion" evidence=IDA] [GO:0004674 "protein serine/threonine kinase activity" evidence=ISS] [GO:0005524 "ATP binding" evidence=ISS] [GO:0006468 "protein amino acid phosphorylation" evidence=ISS] [GO:0007169 "transmembrane receptor protein tyrosine kinase signaling pathway" evide…	1.00E-104
chr1.TM0236.12	3.2.2.1	Protein kinase [EC:2.7.1.37]	ath:At4g28490	F20O9.180; leucine-rich repeat transmembrane protein kinase, putative [EC:2.7.1.37] [KO:K00870]	2.00E-25				EXS_ARATH	ATP-binding;Kinase;Leucine-richrepeat;Meiosis;Membrane;Nucleotide-binding;Phosphorylation;Receptor;Repeat;Serine/threonine-proteinkinase;Signal;Transferase;Transmembrane,Leucine-rich repeat receptor protein kinase EXS precursor (EC 2.7.1.37) (Extra sporogenous cells protein) (EXCESS MICROSPOROCYTES1 protein).	3.00E-38	GO_ID:43947	TAIR|gene:2174672 SPTR:Q9FMT0 symbol:AT5G14210.1 [GO:0004672 "protein kinase activity" evidence=ISS] [GO:0005739 "mitochondrion" evidence=IDA] [GO:0004674 "protein serine/threonine kinase activity" evidence=ISS] [GO:0005524 "ATP binding" evidence=ISS] [GO:0006468 "protein amino acid phosphorylation" evidence=ISS] [GO:0007169 "transmembrane receptor protein tyrosine kinase signaling pathway" evide…	1.00E-104
chr4.TM1309.11	1.4.1.36	E2.7.1.40, pyk pyruvate kinase [EC:2.7.1.40] [COG:COG0469] [GO:0004743]	ath:At5g56350	MCD7.8; pyruvate kinase, putative [EC:2.7.1.40] [KO:K00873]	1.00E-31	BH3163_1	COG0469	7.00E-16	KPYC_TOBAC	Glycolysis;Kinase;Magnesium;Metal-binding;Pyruvate;Transferase,Pyruvate kinase, cytosolic isozyme (EC 2.7.1.40) (PK).	7.00E-32	GO_ID:31517	TAIR|gene:2161067 SPTR:Q9FM97 symbol:AT5G56350.1 [GO:0008372 "cellular component unknown" evidence=ND] [GO:0004743 "pyruvate kinase activity" evidence=ISS] [GO:0006096 "glycolysis" evidence=ISS] InterPro:IPR001697 InterPro:IPR011037 Pfam:PF00224 Pfam:PF02887 GO:GO:0006096 HSSP:P14178 PRINTS:PR01050 ProDom:PD001009 TIGRFAMs:TIGR01064 PROSITE:PS00110 EMBL:AB009049 EMBL:AY054551 EMBL:AY087091 EMBL:A…	2.00E-32
chr4.TM1309.11	1.1.1.13	E2.7.1.40, pyk pyruvate kinase [EC:2.7.1.40] [COG:COG0469] [GO:0004743]	ath:At5g56350	MCD7.8; pyruvate kinase, putative [EC:2.7.1.40] [KO:K00873]	1.00E-31	BH3163_1	COG0469	7.00E-16	KPYC_TOBAC	Glycolysis;Kinase;Magnesium;Metal-binding;Pyruvate;Transferase,Pyruvate kinase, cytosolic isozyme (EC 2.7.1.40) (PK).	7.00E-32	GO_ID:31517	TAIR|gene:2161067 SPTR:Q9FM97 symbol:AT5G56350.1 [GO:0008372 "cellular component unknown" evidence=ND] [GO:0004743 "pyruvate kinase activity" evidence=ISS] [GO:0006096 "glycolysis" evidence=ISS] InterPro:IPR001697 InterPro:IPR011037 Pfam:PF00224 Pfam:PF02887 GO:GO:0006096 HSSP:P14178 PRINTS:PR01050 ProDom:PD001009 TIGRFAMs:TIGR01064 PROSITE:PS00110 EMBL:AB009049 EMBL:AY054551 EMBL:AY087091 EMBL:A…	2.00E-32
chr4.TM1309.11	1.2.4.16	E2.7.1.40, pyk pyruvate kinase [EC:2.7.1.40] [COG:COG0469] [GO:0004743]	ath:At5g56350	MCD7.8; pyruvate kinase, putative [EC:2.7.1.40] [KO:K00873]	1.00E-31	BH3163_1	COG0469	7.00E-16	KPYC_TOBAC	Glycolysis;Kinase;Magnesium;Metal-binding;Pyruvate;Transferase,Pyruvate kinase, cytosolic isozyme (EC 2.7.1.40) (PK).	7.00E-32	GO_ID:31517	TAIR|gene:2161067 SPTR:Q9FM97 symbol:AT5G56350.1 [GO:0008372 "cellular component unknown" evidence=ND] [GO:0004743 "pyruvate kinase activity" evidence=ISS] [GO:0006096 "glycolysis" evidence=ISS] InterPro:IPR001697 InterPro:IPR011037 Pfam:PF00224 Pfam:PF02887 GO:GO:0006096 HSSP:P14178 PRINTS:PR01050 ProDom:PD001009 TIGRFAMs:TIGR01064 PROSITE:PS00110 EMBL:AB009049 EMBL:AY054551 EMBL:AY087091 EMBL:A…	2.00E-32
chr4.TM1309.11	3.2.11.34	E2.7.1.40, pyk pyruvate kinase [EC:2.7.1.40] [COG:COG0469] [GO:0004743]	ath:At5g56350	MCD7.8; pyruvate kinase, putative [EC:2.7.1.40] [KO:K00873]	1.00E-31	BH3163_1	COG0469	7.00E-16	KPYC_TOBAC	Glycolysis;Kinase;Magnesium;Metal-binding;Pyruvate;Transferase,Pyruvate kinase, cytosolic isozyme (EC 2.7.1.40) (PK).	7.00E-32	GO_ID:31517	TAIR|gene:2161067 SPTR:Q9FM97 symbol:AT5G56350.1 [GO:0008372 "cellular component unknown" evidence=ND] [GO:0004743 "pyruvate kinase activity" evidence=ISS] [GO:0006096 "glycolysis" evidence=ISS] InterPro:IPR001697 InterPro:IPR011037 Pfam:PF00224 Pfam:PF02887 GO:GO:0006096 HSSP:P14178 PRINTS:PR01050 ProDom:PD001009 TIGRFAMs:TIGR01064 PROSITE:PS00110 EMBL:AB009049 EMBL:AY054551 EMBL:AY087091 EMBL:A…	2.00E-32
chr4.TM1309.11	1.1.11.11	E2.7.1.40, pyk pyruvate kinase [EC:2.7.1.40] [COG:COG0469] [GO:0004743]	ath:At5g56350	MCD7.8; pyruvate kinase, putative [EC:2.7.1.40] [KO:K00873]	1.00E-31	BH3163_1	COG0469	7.00E-16	KPYC_TOBAC	Glycolysis;Kinase;Magnesium;Metal-binding;Pyruvate;Transferase,Pyruvate kinase, cytosolic isozyme (EC 2.7.1.40) (PK).	7.00E-32	GO_ID:31517	TAIR|gene:2161067 SPTR:Q9FM97 symbol:AT5G56350.1 [GO:0008372 "cellular component unknown" evidence=ND] [GO:0004743 "pyruvate kinase activity" evidence=ISS] [GO:0006096 "glycolysis" evidence=ISS] InterPro:IPR001697 InterPro:IPR011037 Pfam:PF00224 Pfam:PF02887 GO:GO:0006096 HSSP:P14178 PRINTS:PR01050 ProDom:PD001009 TIGRFAMs:TIGR01064 PROSITE:PS00110 EMBL:AB009049 EMBL:AY054551 EMBL:AY087091 EMBL:A…	2.00E-32
Ljwgs_011671.1	1.9.4.15	E2.7.1.- [EC:2.7.1.-] [COG:COG0515 COG1493]	ath:At4g28490	F20O9.180; leucine-rich repeat transmembrane protein kinase, putative [EC:2.7.1.37] [KO:K00870]	3.00E-165	YCL024w	COG0515	3.00E-20	RLK5_ARATH	ATP-binding;Glycoprotein;Kinase;Leucine-richrepeat;Membrane;Nucleotide-binding;Phosphorylation;Repeat;Serine/threonine-proteinkinase;Signal;Transferase;Transmembrane,Receptor-like protein kinase 5 precursor (EC 2.7.1.37).	2.00E-165	GO_ID:5043	TAIR|gene:2032552 SPTR:Q9SGP2 symbol:AT1G28440.1 [GO:0016301 "kinase activity" evidence=ISS] [GO:0004674 "protein serine/threonine kinase activity" evidence=ISS] [GO:0005524 "ATP binding" evidence=ISS] [GO:0006468 "protein amino acid phosphorylation" evidence=ISS] [GO:0007169 "transmembrane receptor protein tyrosine kinase signaling pathway" evidence=ISS] Pfam:PF00560 InterPro:IPR000719 InterPro:…	1.00E-170
Ljwgs_011671.1	1.7.8.19	WAAY, rfaY lipopolysaccharide core biosynthesis protein RFAY [EC:2.7.-.-] [COG:COG0515]	ath:At4g28490	F20O9.180; leucine-rich repeat transmembrane protein kinase, putative [EC:2.7.1.37] [KO:K00870]	3.00E-165	YCL024w	COG0515	3.00E-20	RLK5_ARATH	ATP-binding;Glycoprotein;Kinase;Leucine-richrepeat;Membrane;Nucleotide-binding;Phosphorylation;Repeat;Serine/threonine-proteinkinase;Signal;Transferase;Transmembrane,Receptor-like protein kinase 5 precursor (EC 2.7.1.37).	2.00E-165	GO_ID:5043	TAIR|gene:2032552 SPTR:Q9SGP2 symbol:AT1G28440.1 [GO:0016301 "kinase activity" evidence=ISS] [GO:0004674 "protein serine/threonine kinase activity" evidence=ISS] [GO:0005524 "ATP binding" evidence=ISS] [GO:0006468 "protein amino acid phosphorylation" evidence=ISS] [GO:0007169 "transmembrane receptor protein tyrosine kinase signaling pathway" evidence=ISS] Pfam:PF00560 InterPro:IPR000719 InterPro:…	1.00E-170
Ljwgs_011671.1	1.1.17.19	E2.7.1.- [EC:2.7.1.-] [COG:COG0515 COG1493]	ath:At4g28490	F20O9.180; leucine-rich repeat transmembrane protein kinase, putative [EC:2.7.1.37] [KO:K00870]	3.00E-165	YCL024w	COG0515	3.00E-20	RLK5_ARATH	ATP-binding;Glycoprotein;Kinase;Leucine-richrepeat;Membrane;Nucleotide-binding;Phosphorylation;Repeat;Serine/threonine-proteinkinase;Signal;Transferase;Transmembrane,Receptor-like protein kinase 5 precursor (EC 2.7.1.37).	2.00E-165	GO_ID:5043	TAIR|gene:2032552 SPTR:Q9SGP2 symbol:AT1G28440.1 [GO:0016301 "kinase activity" evidence=ISS] [GO:0004674 "protein serine/threonine kinase activity" evidence=ISS] [GO:0005524 "ATP binding" evidence=ISS] [GO:0006468 "protein amino acid phosphorylation" evidence=ISS] [GO:0007169 "transmembrane receptor protein tyrosine kinase signaling pathway" evidence=ISS] Pfam:PF00560 InterPro:IPR000719 InterPro:…	1.00E-170
Ljwgs_011671.1	3.3.10.117	BMPR1 bone morphogenetic protein receptor, type I [EC:2.7.1.37]	ath:At4g28490	F20O9.180; leucine-rich repeat transmembrane protein kinase, putative [EC:2.7.1.37] [KO:K00870]	3.00E-165	YCL024w	COG0515	3.00E-20	RLK5_ARATH	ATP-binding;Glycoprotein;Kinase;Leucine-richrepeat;Membrane;Nucleotide-binding;Phosphorylation;Repeat;Serine/threonine-proteinkinase;Signal;Transferase;Transmembrane,Receptor-like protein kinase 5 precursor (EC 2.7.1.37).	2.00E-165	GO_ID:5043	TAIR|gene:2032552 SPTR:Q9SGP2 symbol:AT1G28440.1 [GO:0016301 "kinase activity" evidence=ISS] [GO:0004674 "protein serine/threonine kinase activity" evidence=ISS] [GO:0005524 "ATP binding" evidence=ISS] [GO:0006468 "protein amino acid phosphorylation" evidence=ISS] [GO:0007169 "transmembrane receptor protein tyrosine kinase signaling pathway" evidence=ISS] Pfam:PF00560 InterPro:IPR000719 InterPro:…	1.00E-170
Ljwgs_011671.1	1.11.16.8	E2.7.1.- [EC:2.7.1.-] [COG:COG0515 COG1493]	ath:At4g28490	F20O9.180; leucine-rich repeat transmembrane protein kinase, putative [EC:2.7.1.37] [KO:K00870]	3.00E-165	YCL024w	COG0515	3.00E-20	RLK5_ARATH	ATP-binding;Glycoprotein;Kinase;Leucine-richrepeat;Membrane;Nucleotide-binding;Phosphorylation;Repeat;Serine/threonine-proteinkinase;Signal;Transferase;Transmembrane,Receptor-like protein kinase 5 precursor (EC 2.7.1.37).	2.00E-165	GO_ID:5043	TAIR|gene:2032552 SPTR:Q9SGP2 symbol:AT1G28440.1 [GO:0016301 "kinase activity" evidence=ISS] [GO:0004674 "protein serine/threonine kinase activity" evidence=ISS] [GO:0005524 "ATP binding" evidence=ISS] [GO:0006468 "protein amino acid phosphorylation" evidence=ISS] [GO:0007169 "transmembrane receptor protein tyrosine kinase signaling pathway" evidence=ISS] Pfam:PF00560 InterPro:IPR000719 InterPro:…	1.00E-170
Ljwgs_011671.1	4.2.4	Cell cycle [CLASS:04110] [PATH:hsa04110] [COG:COG0515]	ath:At4g28490	F20O9.180; leucine-rich repeat transmembrane protein kinase, putative [EC:2.7.1.37] [KO:K00870]	3.00E-165	YCL024w	COG0515	3.00E-20	RLK5_ARATH	ATP-binding;Glycoprotein;Kinase;Leucine-richrepeat;Membrane;Nucleotide-binding;Phosphorylation;Repeat;Serine/threonine-proteinkinase;Signal;Transferase;Transmembrane,Receptor-like protein kinase 5 precursor (EC 2.7.1.37).	2.00E-165	GO_ID:5043	TAIR|gene:2032552 SPTR:Q9SGP2 symbol:AT1G28440.1 [GO:0016301 "kinase activity" evidence=ISS] [GO:0004674 "protein serine/threonine kinase activity" evidence=ISS] [GO:0005524 "ATP binding" evidence=ISS] [GO:0006468 "protein amino acid phosphorylation" evidence=ISS] [GO:0007169 "transmembrane receptor protein tyrosine kinase signaling pathway" evidence=ISS] Pfam:PF00560 InterPro:IPR000719 InterPro:…	1.00E-170
Ljwgs_011671.1	3.2.2.1	Protein kinase [EC:2.7.1.37]	ath:At4g28490	F20O9.180; leucine-rich repeat transmembrane protein kinase, putative [EC:2.7.1.37] [KO:K00870]	3.00E-165	YCL024w	COG0515	3.00E-20	RLK5_ARATH	ATP-binding;Glycoprotein;Kinase;Leucine-richrepeat;Membrane;Nucleotide-binding;Phosphorylation;Repeat;Serine/threonine-proteinkinase;Signal;Transferase;Transmembrane,Receptor-like protein kinase 5 precursor (EC 2.7.1.37).	2.00E-165	GO_ID:5043	TAIR|gene:2032552 SPTR:Q9SGP2 symbol:AT1G28440.1 [GO:0016301 "kinase activity" evidence=ISS] [GO:0004674 "protein serine/threonine kinase activity" evidence=ISS] [GO:0005524 "ATP binding" evidence=ISS] [GO:0006468 "protein amino acid phosphorylation" evidence=ISS] [GO:0007169 "transmembrane receptor protein tyrosine kinase signaling pathway" evidence=ISS] Pfam:PF00560 InterPro:IPR000719 InterPro:…	1.00E-170
chr5.CM0344.11	3.3.10.117	BMPR1 bone morphogenetic protein receptor, type I [EC:2.7.1.37]	ath:At4g28490	F20O9.180; leucine-rich repeat transmembrane protein kinase, putative [EC:2.7.1.37] [KO:K00870]	6.00E-14				BAK1_ARATH	ATP-binding;Glycoprotein;Kinase;Leucine-richrepeat;Membrane;Nucleotide-binding;Phosphorylation;Repeat;Serine/threonine-proteinkinase;Signal;Transferase;Transmembrane,BRASSINOSTEROID INSENSITIVE 1-associated receptor kinase 1 precursor (EC 2.7.1.37) (BRI1-associated receptor kinase 1) (Somatic embryogenesis receptor-like kinase 3).	3.00E-54	GO_ID:15236	TAIR|gene:2026096 SPTR:Q9XIC7 symbol:AT1G34210.1 [GO:0016301 "kinase activity" evidence=ISS] Pfam:PF00560 InterPro:IPR000719 InterPro:IPR008271 Pfam:PF00069 Prosite:PS00108 InterPro:IPR001611 InterPro:IPR007090 Prosite:PS00107 ProDom:PD000001 PROSITE:PS50011 PRINTS:PR00019 HSSP:P06213 EMBL:AC007454 PIR:D86466 SPTR:Q9XIC7	8.00E-74
chr5.CM0344.11	3.2.2.1	Protein kinase [EC:2.7.1.37]	ath:At4g28490	F20O9.180; leucine-rich repeat transmembrane protein kinase, putative [EC:2.7.1.37] [KO:K00870]	6.00E-14				BAK1_ARATH	ATP-binding;Glycoprotein;Kinase;Leucine-richrepeat;Membrane;Nucleotide-binding;Phosphorylation;Repeat;Serine/threonine-proteinkinase;Signal;Transferase;Transmembrane,BRASSINOSTEROID INSENSITIVE 1-associated receptor kinase 1 precursor (EC 2.7.1.37) (BRI1-associated receptor kinase 1) (Somatic embryogenesis receptor-like kinase 3).	3.00E-54	GO_ID:15236	TAIR|gene:2026096 SPTR:Q9XIC7 symbol:AT1G34210.1 [GO:0016301 "kinase activity" evidence=ISS] Pfam:PF00560 InterPro:IPR000719 InterPro:IPR008271 Pfam:PF00069 Prosite:PS00108 InterPro:IPR001611 InterPro:IPR007090 Prosite:PS00107 ProDom:PD000001 PROSITE:PS50011 PRINTS:PR00019 HSSP:P06213 EMBL:AC007454 PIR:D86466 SPTR:Q9XIC7	8.00E-74
Ljwgs_011669.2	1.9.4.15	E2.7.1.- [EC:2.7.1.-] [COG:COG0515 COG1493]	ath:At5g02290	T1E22.50; protein kinase, putative [EC:2.7.1.37] [KO:K00870]	2.00E-47	BH2504_1	COG0515	8.00E-21	SRK6_BRAOE	ATP-binding;Glycoprotein;Kinase;Membrane;Nucleotide-binding;Receptor;Self-incompatibility;Serine/threonine-proteinkinase;Signal;Transferase;Transmembrane,Putative serine/threonine-protein kinase receptor precursor (EC 2.7.1.37) (S-receptor kinase) (SRK).	2.00E-128	GO_ID:27858	TAIR|gene:2141175 SPTR:O81906 symbol:B120 [GO:0004672 "protein kinase activity" evidence=ISS] [GO:0005529 "sugar binding" evidence=ISS] InterPro:IPR000719 InterPro:IPR008271 Pfam:PF00069 Prosite:PS00108 InterPro:IPR003609 InterPro:IPR000858 InterPro:IPR001480 Pfam:PF01453 ProDom:PD000001 PROSITE:PS50011 PROSITE:PS50948 SMART:SM00473 Pfam:PF00954 SMART:SM00108 PROSITE:PS50927 HSSP:Q38784 EMBL:AL03…	2.00E-147
Ljwgs_011669.2	1.7.8.19	WAAY, rfaY lipopolysaccharide core biosynthesis protein RFAY [EC:2.7.-.-] [COG:COG0515]	ath:At5g02290	T1E22.50; protein kinase, putative [EC:2.7.1.37] [KO:K00870]	2.00E-47	BH2504_1	COG0515	8.00E-21	SRK6_BRAOE	ATP-binding;Glycoprotein;Kinase;Membrane;Nucleotide-binding;Receptor;Self-incompatibility;Serine/threonine-proteinkinase;Signal;Transferase;Transmembrane,Putative serine/threonine-protein kinase receptor precursor (EC 2.7.1.37) (S-receptor kinase) (SRK).	2.00E-128	GO_ID:27858	TAIR|gene:2141175 SPTR:O81906 symbol:B120 [GO:0004672 "protein kinase activity" evidence=ISS] [GO:0005529 "sugar binding" evidence=ISS] InterPro:IPR000719 InterPro:IPR008271 Pfam:PF00069 Prosite:PS00108 InterPro:IPR003609 InterPro:IPR000858 InterPro:IPR001480 Pfam:PF01453 ProDom:PD000001 PROSITE:PS50011 PROSITE:PS50948 SMART:SM00473 Pfam:PF00954 SMART:SM00108 PROSITE:PS50927 HSSP:Q38784 EMBL:AL03…	2.00E-147
Ljwgs_011669.2	1.1.17.19	E2.7.1.- [EC:2.7.1.-] [COG:COG0515 COG1493]	ath:At5g02290	T1E22.50; protein kinase, putative [EC:2.7.1.37] [KO:K00870]	2.00E-47	BH2504_1	COG0515	8.00E-21	SRK6_BRAOE	ATP-binding;Glycoprotein;Kinase;Membrane;Nucleotide-binding;Receptor;Self-incompatibility;Serine/threonine-proteinkinase;Signal;Transferase;Transmembrane,Putative serine/threonine-protein kinase receptor precursor (EC 2.7.1.37) (S-receptor kinase) (SRK).	2.00E-128	GO_ID:27858	TAIR|gene:2141175 SPTR:O81906 symbol:B120 [GO:0004672 "protein kinase activity" evidence=ISS] [GO:0005529 "sugar binding" evidence=ISS] InterPro:IPR000719 InterPro:IPR008271 Pfam:PF00069 Prosite:PS00108 InterPro:IPR003609 InterPro:IPR000858 InterPro:IPR001480 Pfam:PF01453 ProDom:PD000001 PROSITE:PS50011 PROSITE:PS50948 SMART:SM00473 Pfam:PF00954 SMART:SM00108 PROSITE:PS50927 HSSP:Q38784 EMBL:AL03…	2.00E-147
Ljwgs_011669.2	3.3.10.117	BMPR1 bone morphogenetic protein receptor, type I [EC:2.7.1.37]	ath:At5g02290	T1E22.50; protein kinase, putative [EC:2.7.1.37] [KO:K00870]	2.00E-47	BH2504_1	COG0515	8.00E-21	SRK6_BRAOE	ATP-binding;Glycoprotein;Kinase;Membrane;Nucleotide-binding;Receptor;Self-incompatibility;Serine/threonine-proteinkinase;Signal;Transferase;Transmembrane,Putative serine/threonine-protein kinase receptor precursor (EC 2.7.1.37) (S-receptor kinase) (SRK).	2.00E-128	GO_ID:27858	TAIR|gene:2141175 SPTR:O81906 symbol:B120 [GO:0004672 "protein kinase activity" evidence=ISS] [GO:0005529 "sugar binding" evidence=ISS] InterPro:IPR000719 InterPro:IPR008271 Pfam:PF00069 Prosite:PS00108 InterPro:IPR003609 InterPro:IPR000858 InterPro:IPR001480 Pfam:PF01453 ProDom:PD000001 PROSITE:PS50011 PROSITE:PS50948 SMART:SM00473 Pfam:PF00954 SMART:SM00108 PROSITE:PS50927 HSSP:Q38784 EMBL:AL03…	2.00E-147
Ljwgs_011669.2	1.11.16.8	E2.7.1.- [EC:2.7.1.-] [COG:COG0515 COG1493]	ath:At5g02290	T1E22.50; protein kinase, putative [EC:2.7.1.37] [KO:K00870]	2.00E-47	BH2504_1	COG0515	8.00E-21	SRK6_BRAOE	ATP-binding;Glycoprotein;Kinase;Membrane;Nucleotide-binding;Receptor;Self-incompatibility;Serine/threonine-proteinkinase;Signal;Transferase;Transmembrane,Putative serine/threonine-protein kinase receptor precursor (EC 2.7.1.37) (S-receptor kinase) (SRK).	2.00E-128	GO_ID:27858	TAIR|gene:2141175 SPTR:O81906 symbol:B120 [GO:0004672 "protein kinase activity" evidence=ISS] [GO:0005529 "sugar binding" evidence=ISS] InterPro:IPR000719 InterPro:IPR008271 Pfam:PF00069 Prosite:PS00108 InterPro:IPR003609 InterPro:IPR000858 InterPro:IPR001480 Pfam:PF01453 ProDom:PD000001 PROSITE:PS50011 PROSITE:PS50948 SMART:SM00473 Pfam:PF00954 SMART:SM00108 PROSITE:PS50927 HSSP:Q38784 EMBL:AL03…	2.00E-147
Ljwgs_011669.2	4.2.4	Cell cycle [CLASS:04110] [PATH:hsa04110] [COG:COG0515]	ath:At5g02290	T1E22.50; protein kinase, putative [EC:2.7.1.37] [KO:K00870]	2.00E-47	BH2504_1	COG0515	8.00E-21	SRK6_BRAOE	ATP-binding;Glycoprotein;Kinase;Membrane;Nucleotide-binding;Receptor;Self-incompatibility;Serine/threonine-proteinkinase;Signal;Transferase;Transmembrane,Putative serine/threonine-protein kinase receptor precursor (EC 2.7.1.37) (S-receptor kinase) (SRK).	2.00E-128	GO_ID:27858	TAIR|gene:2141175 SPTR:O81906 symbol:B120 [GO:0004672 "protein kinase activity" evidence=ISS] [GO:0005529 "sugar binding" evidence=ISS] InterPro:IPR000719 InterPro:IPR008271 Pfam:PF00069 Prosite:PS00108 InterPro:IPR003609 InterPro:IPR000858 InterPro:IPR001480 Pfam:PF01453 ProDom:PD000001 PROSITE:PS50011 PROSITE:PS50948 SMART:SM00473 Pfam:PF00954 SMART:SM00108 PROSITE:PS50927 HSSP:Q38784 EMBL:AL03…	2.00E-147
Ljwgs_011669.2	3.2.2.1	Protein kinase [EC:2.7.1.37]	ath:At5g02290	T1E22.50; protein kinase, putative [EC:2.7.1.37] [KO:K00870]	2.00E-47	BH2504_1	COG0515	8.00E-21	SRK6_BRAOE	ATP-binding;Glycoprotein;Kinase;Membrane;Nucleotide-binding;Receptor;Self-incompatibility;Serine/threonine-proteinkinase;Signal;Transferase;Transmembrane,Putative serine/threonine-protein kinase receptor precursor (EC 2.7.1.37) (S-receptor kinase) (SRK).	2.00E-128	GO_ID:27858	TAIR|gene:2141175 SPTR:O81906 symbol:B120 [GO:0004672 "protein kinase activity" evidence=ISS] [GO:0005529 "sugar binding" evidence=ISS] InterPro:IPR000719 InterPro:IPR008271 Pfam:PF00069 Prosite:PS00108 InterPro:IPR003609 InterPro:IPR000858 InterPro:IPR001480 Pfam:PF01453 ProDom:PD000001 PROSITE:PS50011 PROSITE:PS50948 SMART:SM00473 Pfam:PF00954 SMART:SM00108 PROSITE:PS50927 HSSP:Q38784 EMBL:AL03…	2.00E-147
Ljwgs_019059.1	3.3.10.117	BMPR1 bone morphogenetic protein receptor, type I [EC:2.7.1.37]	ath:At5g02290	T1E22.50; protein kinase, putative [EC:2.7.1.37] [KO:K00870]	6.00E-14				SRK6_BRAOE	ATP-binding;Glycoprotein;Kinase;Membrane;Nucleotide-binding;Receptor;Self-incompatibility;Serine/threonine-proteinkinase;Signal;Transferase;Transmembrane,Putative serine/threonine-protein kinase receptor precursor (EC 2.7.1.37) (S-receptor kinase) (SRK).	4.00E-21	GO_ID:28700	TAIR|gene:2176736 SPTR:Q9FF29 symbol:AT5G38280.1 [GO:0016301 "kinase activity" evidence=ISS] [GO:0004675 "transmembrane receptor protein serine/threonine kinase activity" evidence=ISS] InterPro:IPR000719 InterPro:IPR008271 Pfam:PF00069 Prosite:PS00108 Prosite:PS00107 Pfam:PF00314 ProDom:PD000001 PROSITE:PS50011 InterPro:IPR001938 PRINTS:PR00347 ProDom:PD001321 SMART:SM00205 PROSITE:PS00316 HSSP:P…	1.00E-30
Ljwgs_019059.1	3.2.2.1	Protein kinase [EC:2.7.1.37]	ath:At5g02290	T1E22.50; protein kinase, putative [EC:2.7.1.37] [KO:K00870]	6.00E-14				SRK6_BRAOE	ATP-binding;Glycoprotein;Kinase;Membrane;Nucleotide-binding;Receptor;Self-incompatibility;Serine/threonine-proteinkinase;Signal;Transferase;Transmembrane,Putative serine/threonine-protein kinase receptor precursor (EC 2.7.1.37) (S-receptor kinase) (SRK).	4.00E-21	GO_ID:28700	TAIR|gene:2176736 SPTR:Q9FF29 symbol:AT5G38280.1 [GO:0016301 "kinase activity" evidence=ISS] [GO:0004675 "transmembrane receptor protein serine/threonine kinase activity" evidence=ISS] InterPro:IPR000719 InterPro:IPR008271 Pfam:PF00069 Prosite:PS00108 Prosite:PS00107 Pfam:PF00314 ProDom:PD000001 PROSITE:PS50011 InterPro:IPR001938 PRINTS:PR00347 ProDom:PD001321 SMART:SM00205 PROSITE:PS00316 HSSP:P…	1.00E-30
Ljwgs_018721.1	1.9.4.15	E2.7.1.- [EC:2.7.1.-] [COG:COG0515 COG1493]	ath:At5g02290	T1E22.50; protein kinase, putative [EC:2.7.1.37] [KO:K00870]	1.00E-50	YJL095w	COG0515	3.00E-11	APK1B_ARATH	ATP-binding;Chloroplast;Kinase;Multigenefamily;Nucleotide-binding;Plastid;Serine/threonine-proteinkinase;Transferase;Transitpeptide;Tyrosine-proteinkinase,Protein kinase APK1B, chloroplast precursor (EC 2.7.1.-).	1.00E-55	GO_ID:26452	TAIR|gene:2161092 SPTR:Q9FM85 symbol:AT5G56460.1 [GO:0008372 "cellular component unknown" evidence=ND] [GO:0016301 "kinase activity" evidence=ISS] InterPro:IPR000719 InterPro:IPR008271 Pfam:PF00069 Prosite:PS00108 Prosite:PS00107 ProDom:PD000001 PROSITE:PS50011 EMBL:AB009049 EMBL:AY128371 EMBL:BT008507 SPTR:Q9FM85	2.00E-69
Ljwgs_018721.1	1.7.8.19	WAAY, rfaY lipopolysaccharide core biosynthesis protein RFAY [EC:2.7.-.-] [COG:COG0515]	ath:At5g02290	T1E22.50; protein kinase, putative [EC:2.7.1.37] [KO:K00870]	1.00E-50	YJL095w	COG0515	3.00E-11	APK1B_ARATH	ATP-binding;Chloroplast;Kinase;Multigenefamily;Nucleotide-binding;Plastid;Serine/threonine-proteinkinase;Transferase;Transitpeptide;Tyrosine-proteinkinase,Protein kinase APK1B, chloroplast precursor (EC 2.7.1.-).	1.00E-55	GO_ID:26452	TAIR|gene:2161092 SPTR:Q9FM85 symbol:AT5G56460.1 [GO:0008372 "cellular component unknown" evidence=ND] [GO:0016301 "kinase activity" evidence=ISS] InterPro:IPR000719 InterPro:IPR008271 Pfam:PF00069 Prosite:PS00108 Prosite:PS00107 ProDom:PD000001 PROSITE:PS50011 EMBL:AB009049 EMBL:AY128371 EMBL:BT008507 SPTR:Q9FM85	2.00E-69
Ljwgs_018721.1	1.1.17.19	E2.7.1.- [EC:2.7.1.-] [COG:COG0515 COG1493]	ath:At5g02290	T1E22.50; protein kinase, putative [EC:2.7.1.37] [KO:K00870]	1.00E-50	YJL095w	COG0515	3.00E-11	APK1B_ARATH	ATP-binding;Chloroplast;Kinase;Multigenefamily;Nucleotide-binding;Plastid;Serine/threonine-proteinkinase;Transferase;Transitpeptide;Tyrosine-proteinkinase,Protein kinase APK1B, chloroplast precursor (EC 2.7.1.-).	1.00E-55	GO_ID:26452	TAIR|gene:2161092 SPTR:Q9FM85 symbol:AT5G56460.1 [GO:0008372 "cellular component unknown" evidence=ND] [GO:0016301 "kinase activity" evidence=ISS] InterPro:IPR000719 InterPro:IPR008271 Pfam:PF00069 Prosite:PS00108 Prosite:PS00107 ProDom:PD000001 PROSITE:PS50011 EMBL:AB009049 EMBL:AY128371 EMBL:BT008507 SPTR:Q9FM85	2.00E-69
Ljwgs_018721.1	1.11.16.8	E2.7.1.- [EC:2.7.1.-] [COG:COG0515 COG1493]	ath:At5g02290	T1E22.50; protein kinase, putative [EC:2.7.1.37] [KO:K00870]	1.00E-50	YJL095w	COG0515	3.00E-11	APK1B_ARATH	ATP-binding;Chloroplast;Kinase;Multigenefamily;Nucleotide-binding;Plastid;Serine/threonine-proteinkinase;Transferase;Transitpeptide;Tyrosine-proteinkinase,Protein kinase APK1B, chloroplast precursor (EC 2.7.1.-).	1.00E-55	GO_ID:26452	TAIR|gene:2161092 SPTR:Q9FM85 symbol:AT5G56460.1 [GO:0008372 "cellular component unknown" evidence=ND] [GO:0016301 "kinase activity" evidence=ISS] InterPro:IPR000719 InterPro:IPR008271 Pfam:PF00069 Prosite:PS00108 Prosite:PS00107 ProDom:PD000001 PROSITE:PS50011 EMBL:AB009049 EMBL:AY128371 EMBL:BT008507 SPTR:Q9FM85	2.00E-69
Ljwgs_018721.1	4.2.4	Cell cycle [CLASS:04110] [PATH:hsa04110] [COG:COG0515]	ath:At5g02290	T1E22.50; protein kinase, putative [EC:2.7.1.37] [KO:K00870]	1.00E-50	YJL095w	COG0515	3.00E-11	APK1B_ARATH	ATP-binding;Chloroplast;Kinase;Multigenefamily;Nucleotide-binding;Plastid;Serine/threonine-proteinkinase;Transferase;Transitpeptide;Tyrosine-proteinkinase,Protein kinase APK1B, chloroplast precursor (EC 2.7.1.-).	1.00E-55	GO_ID:26452	TAIR|gene:2161092 SPTR:Q9FM85 symbol:AT5G56460.1 [GO:0008372 "cellular component unknown" evidence=ND] [GO:0016301 "kinase activity" evidence=ISS] InterPro:IPR000719 InterPro:IPR008271 Pfam:PF00069 Prosite:PS00108 Prosite:PS00107 ProDom:PD000001 PROSITE:PS50011 EMBL:AB009049 EMBL:AY128371 EMBL:BT008507 SPTR:Q9FM85	2.00E-69
TM1489.10.1	1.9.4.15	E2.7.1.- [EC:2.7.1.-] [COG:COG0515 COG1493]	ath:At5g02290	T1E22.50; protein kinase, putative [EC:2.7.1.37] [KO:K00870]	7.00E-49	YAR019c	COG0515	3.00E-18	SIRK_ARATH	ATP-binding;Kinase;Leucine-richrepeat;Membrane;Nucleotide-binding;Plantdefense;Receptor;Repeat;Serine/threonine-proteinkinase;Signal;Transferase;Transmembrane,Senescence-induced receptor-like serine/threonine-protein kinase precursor (FLG22-induced receptor-like kinase 1).	1.00E-62	GO_ID:51629	TAIR|gene:2157041 SPTR:Q8GZ99 symbol:AT5G49760.1 [GO:0016301 "kinase activity" evidence=ISS] Pfam:PF00560 InterPro:IPR000719 InterPro:IPR008271 Pfam:PF00069 Prosite:PS00108 InterPro:IPR001611 InterPro:IPR007090 Prosite:PS00107 ProDom:PD000001 PROSITE:PS50011 PRINTS:PR00019 HSSP:P36897 EMBL:AK117123 EMBL:BT006486 SPTR:Q8GZ99	1.00E-171
TM1489.10.1	1.7.8.19	WAAY, rfaY lipopolysaccharide core biosynthesis protein RFAY [EC:2.7.-.-] [COG:COG0515]	ath:At5g02290	T1E22.50; protein kinase, putative [EC:2.7.1.37] [KO:K00870]	7.00E-49	YAR019c	COG0515	3.00E-18	SIRK_ARATH	ATP-binding;Kinase;Leucine-richrepeat;Membrane;Nucleotide-binding;Plantdefense;Receptor;Repeat;Serine/threonine-proteinkinase;Signal;Transferase;Transmembrane,Senescence-induced receptor-like serine/threonine-protein kinase precursor (FLG22-induced receptor-like kinase 1).	1.00E-62	GO_ID:51629	TAIR|gene:2157041 SPTR:Q8GZ99 symbol:AT5G49760.1 [GO:0016301 "kinase activity" evidence=ISS] Pfam:PF00560 InterPro:IPR000719 InterPro:IPR008271 Pfam:PF00069 Prosite:PS00108 InterPro:IPR001611 InterPro:IPR007090 Prosite:PS00107 ProDom:PD000001 PROSITE:PS50011 PRINTS:PR00019 HSSP:P36897 EMBL:AK117123 EMBL:BT006486 SPTR:Q8GZ99	1.00E-171
TM1489.10.1	1.1.17.19	E2.7.1.- [EC:2.7.1.-] [COG:COG0515 COG1493]	ath:At5g02290	T1E22.50; protein kinase, putative [EC:2.7.1.37] [KO:K00870]	7.00E-49	YAR019c	COG0515	3.00E-18	SIRK_ARATH	ATP-binding;Kinase;Leucine-richrepeat;Membrane;Nucleotide-binding;Plantdefense;Receptor;Repeat;Serine/threonine-proteinkinase;Signal;Transferase;Transmembrane,Senescence-induced receptor-like serine/threonine-protein kinase precursor (FLG22-induced receptor-like kinase 1).	1.00E-62	GO_ID:51629	TAIR|gene:2157041 SPTR:Q8GZ99 symbol:AT5G49760.1 [GO:0016301 "kinase activity" evidence=ISS] Pfam:PF00560 InterPro:IPR000719 InterPro:IPR008271 Pfam:PF00069 Prosite:PS00108 InterPro:IPR001611 InterPro:IPR007090 Prosite:PS00107 ProDom:PD000001 PROSITE:PS50011 PRINTS:PR00019 HSSP:P36897 EMBL:AK117123 EMBL:BT006486 SPTR:Q8GZ99	1.00E-171
TM1489.10.1	1.11.16.8	E2.7.1.- [EC:2.7.1.-] [COG:COG0515 COG1493]	ath:At5g02290	T1E22.50; protein kinase, putative [EC:2.7.1.37] [KO:K00870]	7.00E-49	YAR019c	COG0515	3.00E-18	SIRK_ARATH	ATP-binding;Kinase;Leucine-richrepeat;Membrane;Nucleotide-binding;Plantdefense;Receptor;Repeat;Serine/threonine-proteinkinase;Signal;Transferase;Transmembrane,Senescence-induced receptor-like serine/threonine-protein kinase precursor (FLG22-induced receptor-like kinase 1).	1.00E-62	GO_ID:51629	TAIR|gene:2157041 SPTR:Q8GZ99 symbol:AT5G49760.1 [GO:0016301 "kinase activity" evidence=ISS] Pfam:PF00560 InterPro:IPR000719 InterPro:IPR008271 Pfam:PF00069 Prosite:PS00108 InterPro:IPR001611 InterPro:IPR007090 Prosite:PS00107 ProDom:PD000001 PROSITE:PS50011 PRINTS:PR00019 HSSP:P36897 EMBL:AK117123 EMBL:BT006486 SPTR:Q8GZ99	1.00E-171
TM1489.10.1	4.2.4	Cell cycle [CLASS:04110] [PATH:hsa04110] [COG:COG0515]	ath:At5g02290	T1E22.50; protein kinase, putative [EC:2.7.1.37] [KO:K00870]	7.00E-49	YAR019c	COG0515	3.00E-18	SIRK_ARATH	ATP-binding;Kinase;Leucine-richrepeat;Membrane;Nucleotide-binding;Plantdefense;Receptor;Repeat;Serine/threonine-proteinkinase;Signal;Transferase;Transmembrane,Senescence-induced receptor-like serine/threonine-protein kinase precursor (FLG22-induced receptor-like kinase 1).	1.00E-62	GO_ID:51629	TAIR|gene:2157041 SPTR:Q8GZ99 symbol:AT5G49760.1 [GO:0016301 "kinase activity" evidence=ISS] Pfam:PF00560 InterPro:IPR000719 InterPro:IPR008271 Pfam:PF00069 Prosite:PS00108 InterPro:IPR001611 InterPro:IPR007090 Prosite:PS00107 ProDom:PD000001 PROSITE:PS50011 PRINTS:PR00019 HSSP:P36897 EMBL:AK117123 EMBL:BT006486 SPTR:Q8GZ99	1.00E-171
TM1647.12	3.3.10.117	BMPR1 bone morphogenetic protein receptor, type I [EC:2.7.1.37]	ath:At4g28490	F20O9.180; leucine-rich repeat transmembrane protein kinase, putative [EC:2.7.1.37] [KO:K00870]	3.00E-14				RLK5_ARATH	ATP-binding;Glycoprotein;Kinase;Leucine-richrepeat;Membrane;Nucleotide-binding;Phosphorylation;Repeat;Serine/threonine-proteinkinase;Signal;Transferase;Transmembrane,Receptor-like protein kinase 5 precursor (EC 2.7.1.37).	2.00E-14	GO_ID:53934	TAIR|gene:2050986 SPTR:O22808 symbol:AT2G33580.1 [GO:0016301 "kinase activity" evidence=ISS] InterPro:IPR000719 Pfam:PF00069 InterPro:IPR002482 Pfam:PF01476 ProDom:PD000001 PROSITE:PS50011 EMBL:AC002332 EMBL:AF370600 PIR:C84747 SPTR:O22808	1.00E-19
TM1647.12	3.2.2.1	Protein kinase [EC:2.7.1.37]	ath:At4g28490	F20O9.180; leucine-rich repeat transmembrane protein kinase, putative [EC:2.7.1.37] [KO:K00870]	3.00E-14				RLK5_ARATH	ATP-binding;Glycoprotein;Kinase;Leucine-richrepeat;Membrane;Nucleotide-binding;Phosphorylation;Repeat;Serine/threonine-proteinkinase;Signal;Transferase;Transmembrane,Receptor-like protein kinase 5 precursor (EC 2.7.1.37).	2.00E-14	GO_ID:53934	TAIR|gene:2050986 SPTR:O22808 symbol:AT2G33580.1 [GO:0016301 "kinase activity" evidence=ISS] InterPro:IPR000719 Pfam:PF00069 InterPro:IPR002482 Pfam:PF01476 ProDom:PD000001 PROSITE:PS50011 EMBL:AC002332 EMBL:AF370600 PIR:C84747 SPTR:O22808	1.00E-19
Ljwgs_003483.1	3.3.10.117	BMPR1 bone morphogenetic protein receptor, type I [EC:2.7.1.37]	ath:At4g28490	F20O9.180; leucine-rich repeat transmembrane protein kinase, putative [EC:2.7.1.37] [KO:K00870]	7.00E-09				PSKR_ARATH	ATP-binding;Glycoprotein;Hypotheticalprotein;Kinase;Leucine-richrepeat;Membrane;Nucleotide-binding;Receptor;Repeat;Serine/threonine-proteinkinase;Signal;Transferase;Transmembrane,Putative phytosulfokine receptor precursor (EC 2.7.1.37) (Phytosulfokine LRR receptor kinase).	5.00E-15	GO_ID:12640	TAIR|gene:2043857 SPTR:O48788 symbol:AT2G26730.1 [GO:0004674 "protein serine/threonine kinase activity" evidence=ISS] [GO:0005524 "ATP binding" evidence=ISS] [GO:0006468 "protein amino acid phosphorylation" evidence=ISS] [GO:0007169 "transmembrane receptor protein tyrosine kinase signaling pathway" evidence=ISS] Pfam:PF00560 InterPro:IPR000719 Pfam:PF00069 InterPro:IPR001611 InterPro:IPR007090 Pr…	1.00E-45
Ljwgs_003483.1	3.2.2.1	Protein kinase [EC:2.7.1.37]	ath:At4g28490	F20O9.180; leucine-rich repeat transmembrane protein kinase, putative [EC:2.7.1.37] [KO:K00870]	7.00E-09				PSKR_ARATH	ATP-binding;Glycoprotein;Hypotheticalprotein;Kinase;Leucine-richrepeat;Membrane;Nucleotide-binding;Receptor;Repeat;Serine/threonine-proteinkinase;Signal;Transferase;Transmembrane,Putative phytosulfokine receptor precursor (EC 2.7.1.37) (Phytosulfokine LRR receptor kinase).	5.00E-15	GO_ID:12640	TAIR|gene:2043857 SPTR:O48788 symbol:AT2G26730.1 [GO:0004674 "protein serine/threonine kinase activity" evidence=ISS] [GO:0005524 "ATP binding" evidence=ISS] [GO:0006468 "protein amino acid phosphorylation" evidence=ISS] [GO:0007169 "transmembrane receptor protein tyrosine kinase signaling pathway" evidence=ISS] Pfam:PF00560 InterPro:IPR000719 Pfam:PF00069 InterPro:IPR001611 InterPro:IPR007090 Pr…	1.00E-45
Ljwgs_106993.1	3.2.10.5	E2.7.1.134 1D-myo-Inositol-trisphosphate 6-kinase [EC:2.7.1.134]							ITPK1_ARATH	ATP-binding;Kinase;Magnesium;Metal-binding;Nucleotide-binding;Transferase,Inositol-tetrakisphosphate 1-kinase 1 (EC 2.7.1.134) (Inositol- triphosphate 5/6-kinase 1) (EC 2.7.1.-) (Inositol 1,3,4-trisphosphate 5/6-kinase 1) (AtItpk-1).	1.00E-74	GO_ID:4731	TAIR|gene:2148989 SPTR:Q9SBA5 symbol:AT5G16760 [GO:0008372 "cellular component unknown" evidence=ND] [GO:0004428 "inositol or phosphatidylinositol kinase activity" evidence=IDA] [GO:0046853 "inositol and derivative phosphorylation" evidence=IDA] [GO:0003824 "catalytic activity" evidence=ISS] InterPro:IPR011761 Pfam:PF05770 PROSITE:PS50975 InterPro:IPR008656 EMBL:AL391147 EMBL:AJ001753 EMBL:AY0721…	5.00E-75
Ljwgs_042925.1	1.9.4.15	E2.7.1.- [EC:2.7.1.-] [COG:COG0515 COG1493]	ath:At5g02290	T1E22.50; protein kinase, putative [EC:2.7.1.37] [KO:K00870]	3.00E-53	BS_yloP_1	COG0515	1.00E-22	PSKR_DAUCA	ATP-binding;Glycoprotein;Kinase;Leucine-richrepeat;Membrane;Nucleotide-binding;Receptor;Repeat;Serine/threonine-proteinkinase;Signal;Transferase;Transmembrane,Phytosulfokine receptor precursor (EC 2.7.1.37) (Phytosulfokine LRR receptor kinase).	6.00E-54	GO_ID:17109	TAIR|gene:2125037 SPTR:O04601 symbol:AT4G01330.1 [GO:0016301 "kinase activity" evidence=ISS] InterPro:IPR000719 InterPro:IPR008271 Pfam:PF00069 Prosite:PS00108 Prosite:PS00107 ProDom:PD000001 PROSITE:PS50011 EMBL:AL161491 EMBL:AF007269 PIR:T01711 SPTR:O04601	6.00E-123
Ljwgs_042925.1	1.7.8.19	WAAY, rfaY lipopolysaccharide core biosynthesis protein RFAY [EC:2.7.-.-] [COG:COG0515]	ath:At5g02290	T1E22.50; protein kinase, putative [EC:2.7.1.37] [KO:K00870]	3.00E-53	BS_yloP_1	COG0515	1.00E-22	PSKR_DAUCA	ATP-binding;Glycoprotein;Kinase;Leucine-richrepeat;Membrane;Nucleotide-binding;Receptor;Repeat;Serine/threonine-proteinkinase;Signal;Transferase;Transmembrane,Phytosulfokine receptor precursor (EC 2.7.1.37) (Phytosulfokine LRR receptor kinase).	6.00E-54	GO_ID:17109	TAIR|gene:2125037 SPTR:O04601 symbol:AT4G01330.1 [GO:0016301 "kinase activity" evidence=ISS] InterPro:IPR000719 InterPro:IPR008271 Pfam:PF00069 Prosite:PS00108 Prosite:PS00107 ProDom:PD000001 PROSITE:PS50011 EMBL:AL161491 EMBL:AF007269 PIR:T01711 SPTR:O04601	6.00E-123
Ljwgs_042925.1	1.1.17.19	E2.7.1.- [EC:2.7.1.-] [COG:COG0515 COG1493]	ath:At5g02290	T1E22.50; protein kinase, putative [EC:2.7.1.37] [KO:K00870]	3.00E-53	BS_yloP_1	COG0515	1.00E-22	PSKR_DAUCA	ATP-binding;Glycoprotein;Kinase;Leucine-richrepeat;Membrane;Nucleotide-binding;Receptor;Repeat;Serine/threonine-proteinkinase;Signal;Transferase;Transmembrane,Phytosulfokine receptor precursor (EC 2.7.1.37) (Phytosulfokine LRR receptor kinase).	6.00E-54	GO_ID:17109	TAIR|gene:2125037 SPTR:O04601 symbol:AT4G01330.1 [GO:0016301 "kinase activity" evidence=ISS] InterPro:IPR000719 InterPro:IPR008271 Pfam:PF00069 Prosite:PS00108 Prosite:PS00107 ProDom:PD000001 PROSITE:PS50011 EMBL:AL161491 EMBL:AF007269 PIR:T01711 SPTR:O04601	6.00E-123
Ljwgs_042925.1	3.3.10.117	BMPR1 bone morphogenetic protein receptor, type I [EC:2.7.1.37]	ath:At5g02290	T1E22.50; protein kinase, putative [EC:2.7.1.37] [KO:K00870]	3.00E-53	BS_yloP_1	COG0515	1.00E-22	PSKR_DAUCA	ATP-binding;Glycoprotein;Kinase;Leucine-richrepeat;Membrane;Nucleotide-binding;Receptor;Repeat;Serine/threonine-proteinkinase;Signal;Transferase;Transmembrane,Phytosulfokine receptor precursor (EC 2.7.1.37) (Phytosulfokine LRR receptor kinase).	6.00E-54	GO_ID:17109	TAIR|gene:2125037 SPTR:O04601 symbol:AT4G01330.1 [GO:0016301 "kinase activity" evidence=ISS] InterPro:IPR000719 InterPro:IPR008271 Pfam:PF00069 Prosite:PS00108 Prosite:PS00107 ProDom:PD000001 PROSITE:PS50011 EMBL:AL161491 EMBL:AF007269 PIR:T01711 SPTR:O04601	6.00E-123
Ljwgs_042925.1	1.11.16.8	E2.7.1.- [EC:2.7.1.-] [COG:COG0515 COG1493]	ath:At5g02290	T1E22.50; protein kinase, putative [EC:2.7.1.37] [KO:K00870]	3.00E-53	BS_yloP_1	COG0515	1.00E-22	PSKR_DAUCA	ATP-binding;Glycoprotein;Kinase;Leucine-richrepeat;Membrane;Nucleotide-binding;Receptor;Repeat;Serine/threonine-proteinkinase;Signal;Transferase;Transmembrane,Phytosulfokine receptor precursor (EC 2.7.1.37) (Phytosulfokine LRR receptor kinase).	6.00E-54	GO_ID:17109	TAIR|gene:2125037 SPTR:O04601 symbol:AT4G01330.1 [GO:0016301 "kinase activity" evidence=ISS] InterPro:IPR000719 InterPro:IPR008271 Pfam:PF00069 Prosite:PS00108 Prosite:PS00107 ProDom:PD000001 PROSITE:PS50011 EMBL:AL161491 EMBL:AF007269 PIR:T01711 SPTR:O04601	6.00E-123
Ljwgs_042925.1	4.2.4	Cell cycle [CLASS:04110] [PATH:hsa04110] [COG:COG0515]	ath:At5g02290	T1E22.50; protein kinase, putative [EC:2.7.1.37] [KO:K00870]	3.00E-53	BS_yloP_1	COG0515	1.00E-22	PSKR_DAUCA	ATP-binding;Glycoprotein;Kinase;Leucine-richrepeat;Membrane;Nucleotide-binding;Receptor;Repeat;Serine/threonine-proteinkinase;Signal;Transferase;Transmembrane,Phytosulfokine receptor precursor (EC 2.7.1.37) (Phytosulfokine LRR receptor kinase).	6.00E-54	GO_ID:17109	TAIR|gene:2125037 SPTR:O04601 symbol:AT4G01330.1 [GO:0016301 "kinase activity" evidence=ISS] InterPro:IPR000719 InterPro:IPR008271 Pfam:PF00069 Prosite:PS00108 Prosite:PS00107 ProDom:PD000001 PROSITE:PS50011 EMBL:AL161491 EMBL:AF007269 PIR:T01711 SPTR:O04601	6.00E-123
Ljwgs_042925.1	3.2.2.1	Protein kinase [EC:2.7.1.37]	ath:At5g02290	T1E22.50; protein kinase, putative [EC:2.7.1.37] [KO:K00870]	3.00E-53	BS_yloP_1	COG0515	1.00E-22	PSKR_DAUCA	ATP-binding;Glycoprotein;Kinase;Leucine-richrepeat;Membrane;Nucleotide-binding;Receptor;Repeat;Serine/threonine-proteinkinase;Signal;Transferase;Transmembrane,Phytosulfokine receptor precursor (EC 2.7.1.37) (Phytosulfokine LRR receptor kinase).	6.00E-54	GO_ID:17109	TAIR|gene:2125037 SPTR:O04601 symbol:AT4G01330.1 [GO:0016301 "kinase activity" evidence=ISS] InterPro:IPR000719 InterPro:IPR008271 Pfam:PF00069 Prosite:PS00108 Prosite:PS00107 ProDom:PD000001 PROSITE:PS50011 EMBL:AL161491 EMBL:AF007269 PIR:T01711 SPTR:O04601	6.00E-123
chr1.TM1767.15	99.1.4.4764	GO_ID:2320	cho:Chro.20142	calcium-dependent protein kinase [EC:2.7.1.123 2.7.1.37] [KO:K00908 K00870]	2.00E-10				ALLB3_BETVE	Allergen;Calcium;Repeat,Calcium-binding allergen Bet v 3 (Bet v III).	9.00E-13	GO_ID:2320	TAIR|gene:2121488 SPTR:Q9SVG9 symbol:AT4G20780.1 [GO:0005509 "calcium ion binding" evidence=ISS] [GO:0008372 "cellular component unknown" evidence=ND] InterPro:IPR002048 Pfam:PF00036 InterPro:IPR011992 Prosite:PS00018 ProDom:PD000012 SMART:SM00054 HSSP:P02588 EMBL:AL161553 EMBL:AL080254 EMBL:AK117845 EMBL:BT003724 PIR:T10620 SPTR:Q9SVG9	6.00E-14
chr1.TM1767.15	99.1.3.2.1632	ALLB3_BETVE	cho:Chro.20142	calcium-dependent protein kinase [EC:2.7.1.123 2.7.1.37] [KO:K00908 K00870]	2.00E-10				ALLB3_BETVE	Allergen;Calcium;Repeat,Calcium-binding allergen Bet v 3 (Bet v III).	9.00E-13	GO_ID:2320	TAIR|gene:2121488 SPTR:Q9SVG9 symbol:AT4G20780.1 [GO:0005509 "calcium ion binding" evidence=ISS] [GO:0008372 "cellular component unknown" evidence=ND] InterPro:IPR002048 Pfam:PF00036 InterPro:IPR011992 Prosite:PS00018 ProDom:PD000012 SMART:SM00054 HSSP:P02588 EMBL:AL161553 EMBL:AL080254 EMBL:AK117845 EMBL:BT003724 PIR:T10620 SPTR:Q9SVG9	6.00E-14
chr1.TM1767.15	99.1.1.102	KO:K00908	cho:Chro.20142	calcium-dependent protein kinase [EC:2.7.1.123 2.7.1.37] [KO:K00908 K00870]	2.00E-10				ALLB3_BETVE	Allergen;Calcium;Repeat,Calcium-binding allergen Bet v 3 (Bet v III).	9.00E-13	GO_ID:2320	TAIR|gene:2121488 SPTR:Q9SVG9 symbol:AT4G20780.1 [GO:0005509 "calcium ion binding" evidence=ISS] [GO:0008372 "cellular component unknown" evidence=ND] InterPro:IPR002048 Pfam:PF00036 InterPro:IPR011992 Prosite:PS00018 ProDom:PD000012 SMART:SM00054 HSSP:P02588 EMBL:AL161553 EMBL:AL080254 EMBL:AK117845 EMBL:BT003724 PIR:T10620 SPTR:Q9SVG9	6.00E-14
chr4.CM0003.9.1	1.9.4.15	E2.7.1.- [EC:2.7.1.-] [COG:COG0515 COG1493]	ath:At5g02290	T1E22.50; protein kinase, putative [EC:2.7.1.37] [KO:K00870]	2.00E-65	BS_yloP_1	COG0515	5.00E-13	APK1B_ARATH	ATP-binding;Chloroplast;Kinase;Multigenefamily;Nucleotide-binding;Plastid;Serine/threonine-proteinkinase;Transferase;Transitpeptide;Tyrosine-proteinkinase,Protein kinase APK1B, chloroplast precursor (EC 2.7.1.-).	2.00E-70	GO_ID:30052	TAIR|gene:2147804 SPTR:Q9LFP7 symbol:AT5G15080.1 [GO:0008372 "cellular component unknown" evidence=ND] [GO:0016301 "kinase activity" evidence=ISS] InterPro:IPR000719 InterPro:IPR008271 Pfam:PF00069 Prosite:PS00108 Prosite:PS00107 ProDom:PD000001 PROSITE:PS50011 EMBL:AL391146 EMBL:AY062520 EMBL:BT002577 PIR:T51453 SPTR:Q9LFP7	4.00E-81
chr4.CM0003.9.1	1.7.8.19	WAAY, rfaY lipopolysaccharide core biosynthesis protein RFAY [EC:2.7.-.-] [COG:COG0515]	ath:At5g02290	T1E22.50; protein kinase, putative [EC:2.7.1.37] [KO:K00870]	2.00E-65	BS_yloP_1	COG0515	5.00E-13	APK1B_ARATH	ATP-binding;Chloroplast;Kinase;Multigenefamily;Nucleotide-binding;Plastid;Serine/threonine-proteinkinase;Transferase;Transitpeptide;Tyrosine-proteinkinase,Protein kinase APK1B, chloroplast precursor (EC 2.7.1.-).	2.00E-70	GO_ID:30052	TAIR|gene:2147804 SPTR:Q9LFP7 symbol:AT5G15080.1 [GO:0008372 "cellular component unknown" evidence=ND] [GO:0016301 "kinase activity" evidence=ISS] InterPro:IPR000719 InterPro:IPR008271 Pfam:PF00069 Prosite:PS00108 Prosite:PS00107 ProDom:PD000001 PROSITE:PS50011 EMBL:AL391146 EMBL:AY062520 EMBL:BT002577 PIR:T51453 SPTR:Q9LFP7	4.00E-81
chr4.CM0003.9.1	1.1.17.19	E2.7.1.- [EC:2.7.1.-] [COG:COG0515 COG1493]	ath:At5g02290	T1E22.50; protein kinase, putative [EC:2.7.1.37] [KO:K00870]	2.00E-65	BS_yloP_1	COG0515	5.00E-13	APK1B_ARATH	ATP-binding;Chloroplast;Kinase;Multigenefamily;Nucleotide-binding;Plastid;Serine/threonine-proteinkinase;Transferase;Transitpeptide;Tyrosine-proteinkinase,Protein kinase APK1B, chloroplast precursor (EC 2.7.1.-).	2.00E-70	GO_ID:30052	TAIR|gene:2147804 SPTR:Q9LFP7 symbol:AT5G15080.1 [GO:0008372 "cellular component unknown" evidence=ND] [GO:0016301 "kinase activity" evidence=ISS] InterPro:IPR000719 InterPro:IPR008271 Pfam:PF00069 Prosite:PS00108 Prosite:PS00107 ProDom:PD000001 PROSITE:PS50011 EMBL:AL391146 EMBL:AY062520 EMBL:BT002577 PIR:T51453 SPTR:Q9LFP7	4.00E-81
chr4.CM0003.9.1	1.11.16.8	E2.7.1.- [EC:2.7.1.-] [COG:COG0515 COG1493]	ath:At5g02290	T1E22.50; protein kinase, putative [EC:2.7.1.37] [KO:K00870]	2.00E-65	BS_yloP_1	COG0515	5.00E-13	APK1B_ARATH	ATP-binding;Chloroplast;Kinase;Multigenefamily;Nucleotide-binding;Plastid;Serine/threonine-proteinkinase;Transferase;Transitpeptide;Tyrosine-proteinkinase,Protein kinase APK1B, chloroplast precursor (EC 2.7.1.-).	2.00E-70	GO_ID:30052	TAIR|gene:2147804 SPTR:Q9LFP7 symbol:AT5G15080.1 [GO:0008372 "cellular component unknown" evidence=ND] [GO:0016301 "kinase activity" evidence=ISS] InterPro:IPR000719 InterPro:IPR008271 Pfam:PF00069 Prosite:PS00108 Prosite:PS00107 ProDom:PD000001 PROSITE:PS50011 EMBL:AL391146 EMBL:AY062520 EMBL:BT002577 PIR:T51453 SPTR:Q9LFP7	4.00E-81
chr4.CM0003.9.1	4.2.4	Cell cycle [CLASS:04110] [PATH:hsa04110] [COG:COG0515]	ath:At5g02290	T1E22.50; protein kinase, putative [EC:2.7.1.37] [KO:K00870]	2.00E-65	BS_yloP_1	COG0515	5.00E-13	APK1B_ARATH	ATP-binding;Chloroplast;Kinase;Multigenefamily;Nucleotide-binding;Plastid;Serine/threonine-proteinkinase;Transferase;Transitpeptide;Tyrosine-proteinkinase,Protein kinase APK1B, chloroplast precursor (EC 2.7.1.-).	2.00E-70	GO_ID:30052	TAIR|gene:2147804 SPTR:Q9LFP7 symbol:AT5G15080.1 [GO:0008372 "cellular component unknown" evidence=ND] [GO:0016301 "kinase activity" evidence=ISS] InterPro:IPR000719 InterPro:IPR008271 Pfam:PF00069 Prosite:PS00108 Prosite:PS00107 ProDom:PD000001 PROSITE:PS50011 EMBL:AL391146 EMBL:AY062520 EMBL:BT002577 PIR:T51453 SPTR:Q9LFP7	4.00E-81
Ljwgs_143894.1	1.9.4.15	E2.7.1.- [EC:2.7.1.-] [COG:COG0515 COG1493]	ath:At5g02290	T1E22.50; protein kinase, putative [EC:2.7.1.37] [KO:K00870]	2.00E-42	YNL298w_2	COG0515	4.00E-21	CRI4_MAIZE	ATP-binding;Kinase;Membrane;Nucleotide-binding;Receptor;Repeat;Serine/threonine-proteinkinase;Signal;Transferase;Transmembrane,Putative receptor protein kinase CRINKLY4 precursor (EC 2.7.1.-).	3.00E-48	GO_ID:33037	TAIR|gene:2014961 SPTR:Q9LMN7 symbol:AT1G21230.1 [GO:0016301 "kinase activity" evidence=ISS] [GO:0005886 "plasma membrane" evidence=IDA] [GO:0004674 "protein serine/threonine kinase activity" evidence=ISS] [GO:0006468 "protein amino acid phosphorylation" evidence=ISS] InterPro:IPR000719 InterPro:IPR008271 Pfam:PF00069 Prosite:PS00108 InterPro:IPR000742 InterPro:IPR000152 InterPro:IPR001881 ProDom…	3.00E-95
Ljwgs_143894.1	1.7.8.19	WAAY, rfaY lipopolysaccharide core biosynthesis protein RFAY [EC:2.7.-.-] [COG:COG0515]	ath:At5g02290	T1E22.50; protein kinase, putative [EC:2.7.1.37] [KO:K00870]	2.00E-42	YNL298w_2	COG0515	4.00E-21	CRI4_MAIZE	ATP-binding;Kinase;Membrane;Nucleotide-binding;Receptor;Repeat;Serine/threonine-proteinkinase;Signal;Transferase;Transmembrane,Putative receptor protein kinase CRINKLY4 precursor (EC 2.7.1.-).	3.00E-48	GO_ID:33037	TAIR|gene:2014961 SPTR:Q9LMN7 symbol:AT1G21230.1 [GO:0016301 "kinase activity" evidence=ISS] [GO:0005886 "plasma membrane" evidence=IDA] [GO:0004674 "protein serine/threonine kinase activity" evidence=ISS] [GO:0006468 "protein amino acid phosphorylation" evidence=ISS] InterPro:IPR000719 InterPro:IPR008271 Pfam:PF00069 Prosite:PS00108 InterPro:IPR000742 InterPro:IPR000152 InterPro:IPR001881 ProDom…	3.00E-95
Ljwgs_143894.1	1.1.17.19	E2.7.1.- [EC:2.7.1.-] [COG:COG0515 COG1493]	ath:At5g02290	T1E22.50; protein kinase, putative [EC:2.7.1.37] [KO:K00870]	2.00E-42	YNL298w_2	COG0515	4.00E-21	CRI4_MAIZE	ATP-binding;Kinase;Membrane;Nucleotide-binding;Receptor;Repeat;Serine/threonine-proteinkinase;Signal;Transferase;Transmembrane,Putative receptor protein kinase CRINKLY4 precursor (EC 2.7.1.-).	3.00E-48	GO_ID:33037	TAIR|gene:2014961 SPTR:Q9LMN7 symbol:AT1G21230.1 [GO:0016301 "kinase activity" evidence=ISS] [GO:0005886 "plasma membrane" evidence=IDA] [GO:0004674 "protein serine/threonine kinase activity" evidence=ISS] [GO:0006468 "protein amino acid phosphorylation" evidence=ISS] InterPro:IPR000719 InterPro:IPR008271 Pfam:PF00069 Prosite:PS00108 InterPro:IPR000742 InterPro:IPR000152 InterPro:IPR001881 ProDom…	3.00E-95
Ljwgs_143894.1	1.11.16.8	E2.7.1.- [EC:2.7.1.-] [COG:COG0515 COG1493]	ath:At5g02290	T1E22.50; protein kinase, putative [EC:2.7.1.37] [KO:K00870]	2.00E-42	YNL298w_2	COG0515	4.00E-21	CRI4_MAIZE	ATP-binding;Kinase;Membrane;Nucleotide-binding;Receptor;Repeat;Serine/threonine-proteinkinase;Signal;Transferase;Transmembrane,Putative receptor protein kinase CRINKLY4 precursor (EC 2.7.1.-).	3.00E-48	GO_ID:33037	TAIR|gene:2014961 SPTR:Q9LMN7 symbol:AT1G21230.1 [GO:0016301 "kinase activity" evidence=ISS] [GO:0005886 "plasma membrane" evidence=IDA] [GO:0004674 "protein serine/threonine kinase activity" evidence=ISS] [GO:0006468 "protein amino acid phosphorylation" evidence=ISS] InterPro:IPR000719 InterPro:IPR008271 Pfam:PF00069 Prosite:PS00108 InterPro:IPR000742 InterPro:IPR000152 InterPro:IPR001881 ProDom…	3.00E-95
Ljwgs_143894.1	4.2.4	Cell cycle [CLASS:04110] [PATH:hsa04110] [COG:COG0515]	ath:At5g02290	T1E22.50; protein kinase, putative [EC:2.7.1.37] [KO:K00870]	2.00E-42	YNL298w_2	COG0515	4.00E-21	CRI4_MAIZE	ATP-binding;Kinase;Membrane;Nucleotide-binding;Receptor;Repeat;Serine/threonine-proteinkinase;Signal;Transferase;Transmembrane,Putative receptor protein kinase CRINKLY4 precursor (EC 2.7.1.-).	3.00E-48	GO_ID:33037	TAIR|gene:2014961 SPTR:Q9LMN7 symbol:AT1G21230.1 [GO:0016301 "kinase activity" evidence=ISS] [GO:0005886 "plasma membrane" evidence=IDA] [GO:0004674 "protein serine/threonine kinase activity" evidence=ISS] [GO:0006468 "protein amino acid phosphorylation" evidence=ISS] InterPro:IPR000719 InterPro:IPR008271 Pfam:PF00069 Prosite:PS00108 InterPro:IPR000742 InterPro:IPR000152 InterPro:IPR001881 ProDom…	3.00E-95
Ljwgs_018461.0.1	99.1.4.4083	GO_ID:26452										GO_ID:26452	TAIR|gene:2161092 SPTR:Q9FM85 symbol:AT5G56460.1 [GO:0008372 "cellular component unknown" evidence=ND] [GO:0016301 "kinase activity" evidence=ISS] InterPro:IPR000719 InterPro:IPR008271 Pfam:PF00069 Prosite:PS00108 Prosite:PS00107 ProDom:PD000001 PROSITE:PS50011 EMBL:AB009049 EMBL:AY128371 EMBL:BT008507 SPTR:Q9FM85	1.00E-21
Ljwgs_010002.2	1.9.4.15	E2.7.1.- [EC:2.7.1.-] [COG:COG0515 COG1493]	ath:At3g45780	T6D9.110; protein kinase / nonphototropic hypocotyl protein 1 (NPH1) / phototropin [EC:2.7.1.37] [KO:K00870]	2.00E-22	YCR091w	COG0515	3.00E-09	PHOT1_ARATH	ATP-binding;Chromophore;Flavoprotein;FMN;Kinase;Membrane;Nucleotide-binding;Phosphorylation;Photoreceptorprotein;Receptor;Repeat;Sensorytransduction;Serine/threonine-proteinkinase;Transferase,Phototropin-1 (EC 2.7.1.37) (Non-phototropic hypocotyl protein 1) (Root phototropism protein 1).	1.00E-22	GO_ID:21478	TAIR|gene:3698263 SPTR:O48963 symbol:AT3G45780.1 [GO:0016301 "kinase activity" evidence=ISS] InterPro:IPR000719 InterPro:IPR000014 InterPro:IPR008271 Pfam:PF00069 Prosite:PS00108 InterPro:IPR000700 Prosite:PS00107 Pfam:PF00785 Pfam:PF00989 ProDom:PD000001 PROSITE:PS50011 PROSITE:PS50112 PROSITE:PS50113 TIGRFAMs:TIGR00229 EMBL:AL157735 EMBL:AF030864 EMBL:AF360218 EMBL:AY040062 PIR:T47518 HSSP:Q9ZW…	3.00E-23
Ljwgs_010002.2	1.7.8.19	WAAY, rfaY lipopolysaccharide core biosynthesis protein RFAY [EC:2.7.-.-] [COG:COG0515]	ath:At3g45780	T6D9.110; protein kinase / nonphototropic hypocotyl protein 1 (NPH1) / phototropin [EC:2.7.1.37] [KO:K00870]	2.00E-22	YCR091w	COG0515	3.00E-09	PHOT1_ARATH	ATP-binding;Chromophore;Flavoprotein;FMN;Kinase;Membrane;Nucleotide-binding;Phosphorylation;Photoreceptorprotein;Receptor;Repeat;Sensorytransduction;Serine/threonine-proteinkinase;Transferase,Phototropin-1 (EC 2.7.1.37) (Non-phototropic hypocotyl protein 1) (Root phototropism protein 1).	1.00E-22	GO_ID:21478	TAIR|gene:3698263 SPTR:O48963 symbol:AT3G45780.1 [GO:0016301 "kinase activity" evidence=ISS] InterPro:IPR000719 InterPro:IPR000014 InterPro:IPR008271 Pfam:PF00069 Prosite:PS00108 InterPro:IPR000700 Prosite:PS00107 Pfam:PF00785 Pfam:PF00989 ProDom:PD000001 PROSITE:PS50011 PROSITE:PS50112 PROSITE:PS50113 TIGRFAMs:TIGR00229 EMBL:AL157735 EMBL:AF030864 EMBL:AF360218 EMBL:AY040062 PIR:T47518 HSSP:Q9ZW…	3.00E-23
Ljwgs_010002.2	1.1.17.19	E2.7.1.- [EC:2.7.1.-] [COG:COG0515 COG1493]	ath:At3g45780	T6D9.110; protein kinase / nonphototropic hypocotyl protein 1 (NPH1) / phototropin [EC:2.7.1.37] [KO:K00870]	2.00E-22	YCR091w	COG0515	3.00E-09	PHOT1_ARATH	ATP-binding;Chromophore;Flavoprotein;FMN;Kinase;Membrane;Nucleotide-binding;Phosphorylation;Photoreceptorprotein;Receptor;Repeat;Sensorytransduction;Serine/threonine-proteinkinase;Transferase,Phototropin-1 (EC 2.7.1.37) (Non-phototropic hypocotyl protein 1) (Root phototropism protein 1).	1.00E-22	GO_ID:21478	TAIR|gene:3698263 SPTR:O48963 symbol:AT3G45780.1 [GO:0016301 "kinase activity" evidence=ISS] InterPro:IPR000719 InterPro:IPR000014 InterPro:IPR008271 Pfam:PF00069 Prosite:PS00108 InterPro:IPR000700 Prosite:PS00107 Pfam:PF00785 Pfam:PF00989 ProDom:PD000001 PROSITE:PS50011 PROSITE:PS50112 PROSITE:PS50113 TIGRFAMs:TIGR00229 EMBL:AL157735 EMBL:AF030864 EMBL:AF360218 EMBL:AY040062 PIR:T47518 HSSP:Q9ZW…	3.00E-23
Ljwgs_010002.2	3.3.10.117	BMPR1 bone morphogenetic protein receptor, type I [EC:2.7.1.37]	ath:At3g45780	T6D9.110; protein kinase / nonphototropic hypocotyl protein 1 (NPH1) / phototropin [EC:2.7.1.37] [KO:K00870]	2.00E-22	YCR091w	COG0515	3.00E-09	PHOT1_ARATH	ATP-binding;Chromophore;Flavoprotein;FMN;Kinase;Membrane;Nucleotide-binding;Phosphorylation;Photoreceptorprotein;Receptor;Repeat;Sensorytransduction;Serine/threonine-proteinkinase;Transferase,Phototropin-1 (EC 2.7.1.37) (Non-phototropic hypocotyl protein 1) (Root phototropism protein 1).	1.00E-22	GO_ID:21478	TAIR|gene:3698263 SPTR:O48963 symbol:AT3G45780.1 [GO:0016301 "kinase activity" evidence=ISS] InterPro:IPR000719 InterPro:IPR000014 InterPro:IPR008271 Pfam:PF00069 Prosite:PS00108 InterPro:IPR000700 Prosite:PS00107 Pfam:PF00785 Pfam:PF00989 ProDom:PD000001 PROSITE:PS50011 PROSITE:PS50112 PROSITE:PS50113 TIGRFAMs:TIGR00229 EMBL:AL157735 EMBL:AF030864 EMBL:AF360218 EMBL:AY040062 PIR:T47518 HSSP:Q9ZW…	3.00E-23
Ljwgs_010002.2	1.11.16.8	E2.7.1.- [EC:2.7.1.-] [COG:COG0515 COG1493]	ath:At3g45780	T6D9.110; protein kinase / nonphototropic hypocotyl protein 1 (NPH1) / phototropin [EC:2.7.1.37] [KO:K00870]	2.00E-22	YCR091w	COG0515	3.00E-09	PHOT1_ARATH	ATP-binding;Chromophore;Flavoprotein;FMN;Kinase;Membrane;Nucleotide-binding;Phosphorylation;Photoreceptorprotein;Receptor;Repeat;Sensorytransduction;Serine/threonine-proteinkinase;Transferase,Phototropin-1 (EC 2.7.1.37) (Non-phototropic hypocotyl protein 1) (Root phototropism protein 1).	1.00E-22	GO_ID:21478	TAIR|gene:3698263 SPTR:O48963 symbol:AT3G45780.1 [GO:0016301 "kinase activity" evidence=ISS] InterPro:IPR000719 InterPro:IPR000014 InterPro:IPR008271 Pfam:PF00069 Prosite:PS00108 InterPro:IPR000700 Prosite:PS00107 Pfam:PF00785 Pfam:PF00989 ProDom:PD000001 PROSITE:PS50011 PROSITE:PS50112 PROSITE:PS50113 TIGRFAMs:TIGR00229 EMBL:AL157735 EMBL:AF030864 EMBL:AF360218 EMBL:AY040062 PIR:T47518 HSSP:Q9ZW…	3.00E-23
Ljwgs_010002.2	4.2.4	Cell cycle [CLASS:04110] [PATH:hsa04110] [COG:COG0515]	ath:At3g45780	T6D9.110; protein kinase / nonphototropic hypocotyl protein 1 (NPH1) / phototropin [EC:2.7.1.37] [KO:K00870]	2.00E-22	YCR091w	COG0515	3.00E-09	PHOT1_ARATH	ATP-binding;Chromophore;Flavoprotein;FMN;Kinase;Membrane;Nucleotide-binding;Phosphorylation;Photoreceptorprotein;Receptor;Repeat;Sensorytransduction;Serine/threonine-proteinkinase;Transferase,Phototropin-1 (EC 2.7.1.37) (Non-phototropic hypocotyl protein 1) (Root phototropism protein 1).	1.00E-22	GO_ID:21478	TAIR|gene:3698263 SPTR:O48963 symbol:AT3G45780.1 [GO:0016301 "kinase activity" evidence=ISS] InterPro:IPR000719 InterPro:IPR000014 InterPro:IPR008271 Pfam:PF00069 Prosite:PS00108 InterPro:IPR000700 Prosite:PS00107 Pfam:PF00785 Pfam:PF00989 ProDom:PD000001 PROSITE:PS50011 PROSITE:PS50112 PROSITE:PS50113 TIGRFAMs:TIGR00229 EMBL:AL157735 EMBL:AF030864 EMBL:AF360218 EMBL:AY040062 PIR:T47518 HSSP:Q9ZW…	3.00E-23
Ljwgs_010002.2	3.2.2.1	Protein kinase [EC:2.7.1.37]	ath:At3g45780	T6D9.110; protein kinase / nonphototropic hypocotyl protein 1 (NPH1) / phototropin [EC:2.7.1.37] [KO:K00870]	2.00E-22	YCR091w	COG0515	3.00E-09	PHOT1_ARATH	ATP-binding;Chromophore;Flavoprotein;FMN;Kinase;Membrane;Nucleotide-binding;Phosphorylation;Photoreceptorprotein;Receptor;Repeat;Sensorytransduction;Serine/threonine-proteinkinase;Transferase,Phototropin-1 (EC 2.7.1.37) (Non-phototropic hypocotyl protein 1) (Root phototropism protein 1).	1.00E-22	GO_ID:21478	TAIR|gene:3698263 SPTR:O48963 symbol:AT3G45780.1 [GO:0016301 "kinase activity" evidence=ISS] InterPro:IPR000719 InterPro:IPR000014 InterPro:IPR008271 Pfam:PF00069 Prosite:PS00108 InterPro:IPR000700 Prosite:PS00107 Pfam:PF00785 Pfam:PF00989 ProDom:PD000001 PROSITE:PS50011 PROSITE:PS50112 PROSITE:PS50113 TIGRFAMs:TIGR00229 EMBL:AL157735 EMBL:AF030864 EMBL:AF360218 EMBL:AY040062 PIR:T47518 HSSP:Q9ZW…	3.00E-23
Ljwgs_033752.2	4.2.4.48	PHO80 negative regulator of PHO81 and PHO5 [GO:0016538]							CCNB1_MEDVA	Cellcycle;Celldivision;Cyclin;Mitosis,G2/mitotic-specific cyclin-1 (B-like cyclin) (CycMs1).	7.00E-22	GO_ID:40316	TAIR|gene:2127947 SPTR:O81794 symbol:CYCB2;2 [GO:0000074 "regulation of progression through cell cycle" evidence=ISS] [GO:0016538 "cyclin-dependent protein kinase regulator activity" evidence=ISS] InterPro:IPR006671 InterPro:IPR004367 GO:GO:0005634 GO:GO:0000910 HSSP:P20248 Pfam:PF02984 Pfam:PF00134 PROSITE:PS00292 InterPro:IPR006670 SMART:SM00385 EMBL:AL161587 EMBL:AL031135 PIR:T04667 SPTR:O81794	8.00E-09
Ljwgs_015370.1.1	4.2.4.48	PHO80 negative regulator of PHO81 and PHO5 [GO:0016538]	bta:281668	CCNB2; cyclin B2 [KO:K05868]	5.00E-10				CCNB2_ORYSA	Cellcycle;Celldivision;Cyclin;Mitosis,G2/mitotic-specific cyclin-2 (B-like cyclin) (CycOs2).	2.00E-17	GO_ID:10390	TAIR|gene:3440834 SPTR:Q9FG02 symbol:CYCB1;2 [GO:0000074 "regulation of progression through cell cycle" evidence=ISS] [GO:0016538 "cyclin-dependent protein kinase regulator activity" evidence=ISS] InterPro:IPR006671 InterPro:IPR004367 GO:GO:0005634 GO:GO:0000910 HSSP:P20248 Pfam:PF02984 Pfam:PF00134 PROSITE:PS00292 InterPro:IPR006670 SMART:SM00385 EMBL:AP002544 SPTR:Q9FG02	1.00E-16
Ljwgs_015370.1.1	3.2.9.98	CCNB cyclin B	bta:281668	CCNB2; cyclin B2 [KO:K05868]	5.00E-10				CCNB2_ORYSA	Cellcycle;Celldivision;Cyclin;Mitosis,G2/mitotic-specific cyclin-2 (B-like cyclin) (CycOs2).	2.00E-17	GO_ID:10390	TAIR|gene:3440834 SPTR:Q9FG02 symbol:CYCB1;2 [GO:0000074 "regulation of progression through cell cycle" evidence=ISS] [GO:0016538 "cyclin-dependent protein kinase regulator activity" evidence=ISS] InterPro:IPR006671 InterPro:IPR004367 GO:GO:0005634 GO:GO:0000910 HSSP:P20248 Pfam:PF02984 Pfam:PF00134 PROSITE:PS00292 InterPro:IPR006670 SMART:SM00385 EMBL:AP002544 SPTR:Q9FG02	1.00E-16
Ljwgs_015370.1.1	4.2.4.1.4	CCNB cyclin B	bta:281668	CCNB2; cyclin B2 [KO:K05868]	5.00E-10				CCNB2_ORYSA	Cellcycle;Celldivision;Cyclin;Mitosis,G2/mitotic-specific cyclin-2 (B-like cyclin) (CycOs2).	2.00E-17	GO_ID:10390	TAIR|gene:3440834 SPTR:Q9FG02 symbol:CYCB1;2 [GO:0000074 "regulation of progression through cell cycle" evidence=ISS] [GO:0016538 "cyclin-dependent protein kinase regulator activity" evidence=ISS] InterPro:IPR006671 InterPro:IPR004367 GO:GO:0005634 GO:GO:0000910 HSSP:P20248 Pfam:PF02984 Pfam:PF00134 PROSITE:PS00292 InterPro:IPR006670 SMART:SM00385 EMBL:AP002544 SPTR:Q9FG02	1.00E-16
chr5.TM0913.18	1.9.4.15	E2.7.1.- [EC:2.7.1.-] [COG:COG0515 COG1493]	ath:At5g02290	T1E22.50; protein kinase, putative [EC:2.7.1.37] [KO:K00870]	3.00E-14	YDR490c	COG0515	4.00E-10	PSKR_DAUCA	ATP-binding;Glycoprotein;Kinase;Leucine-richrepeat;Membrane;Nucleotide-binding;Receptor;Repeat;Serine/threonine-proteinkinase;Signal;Transferase;Transmembrane,Phytosulfokine receptor precursor (EC 2.7.1.37) (Phytosulfokine LRR receptor kinase).	7.00E-16	GO_ID:16626	TAIR|gene:2084952 SPTR:Q9SR05 symbol:AT3G04690.1 [GO:0016301 "kinase activity" evidence=ISS] InterPro:IPR000719 InterPro:IPR008271 Prosite:PS00108 Prosite:PS00107 ProDom:PD000001 PROSITE:PS50011 HSSP:Q62838 EMBL:AC011437 SPTR:Q9SR05	2.00E-29
chr5.TM0913.18	1.7.8.19	WAAY, rfaY lipopolysaccharide core biosynthesis protein RFAY [EC:2.7.-.-] [COG:COG0515]	ath:At5g02290	T1E22.50; protein kinase, putative [EC:2.7.1.37] [KO:K00870]	3.00E-14	YDR490c	COG0515	4.00E-10	PSKR_DAUCA	ATP-binding;Glycoprotein;Kinase;Leucine-richrepeat;Membrane;Nucleotide-binding;Receptor;Repeat;Serine/threonine-proteinkinase;Signal;Transferase;Transmembrane,Phytosulfokine receptor precursor (EC 2.7.1.37) (Phytosulfokine LRR receptor kinase).	7.00E-16	GO_ID:16626	TAIR|gene:2084952 SPTR:Q9SR05 symbol:AT3G04690.1 [GO:0016301 "kinase activity" evidence=ISS] InterPro:IPR000719 InterPro:IPR008271 Prosite:PS00108 Prosite:PS00107 ProDom:PD000001 PROSITE:PS50011 HSSP:Q62838 EMBL:AC011437 SPTR:Q9SR05	2.00E-29
chr5.TM0913.18	1.1.17.19	E2.7.1.- [EC:2.7.1.-] [COG:COG0515 COG1493]	ath:At5g02290	T1E22.50; protein kinase, putative [EC:2.7.1.37] [KO:K00870]	3.00E-14	YDR490c	COG0515	4.00E-10	PSKR_DAUCA	ATP-binding;Glycoprotein;Kinase;Leucine-richrepeat;Membrane;Nucleotide-binding;Receptor;Repeat;Serine/threonine-proteinkinase;Signal;Transferase;Transmembrane,Phytosulfokine receptor precursor (EC 2.7.1.37) (Phytosulfokine LRR receptor kinase).	7.00E-16	GO_ID:16626	TAIR|gene:2084952 SPTR:Q9SR05 symbol:AT3G04690.1 [GO:0016301 "kinase activity" evidence=ISS] InterPro:IPR000719 InterPro:IPR008271 Prosite:PS00108 Prosite:PS00107 ProDom:PD000001 PROSITE:PS50011 HSSP:Q62838 EMBL:AC011437 SPTR:Q9SR05	2.00E-29
chr5.TM0913.18	3.3.10.117	BMPR1 bone morphogenetic protein receptor, type I [EC:2.7.1.37]	ath:At5g02290	T1E22.50; protein kinase, putative [EC:2.7.1.37] [KO:K00870]	3.00E-14	YDR490c	COG0515	4.00E-10	PSKR_DAUCA	ATP-binding;Glycoprotein;Kinase;Leucine-richrepeat;Membrane;Nucleotide-binding;Receptor;Repeat;Serine/threonine-proteinkinase;Signal;Transferase;Transmembrane,Phytosulfokine receptor precursor (EC 2.7.1.37) (Phytosulfokine LRR receptor kinase).	7.00E-16	GO_ID:16626	TAIR|gene:2084952 SPTR:Q9SR05 symbol:AT3G04690.1 [GO:0016301 "kinase activity" evidence=ISS] InterPro:IPR000719 InterPro:IPR008271 Prosite:PS00108 Prosite:PS00107 ProDom:PD000001 PROSITE:PS50011 HSSP:Q62838 EMBL:AC011437 SPTR:Q9SR05	2.00E-29
chr5.TM0913.18	1.11.16.8	E2.7.1.- [EC:2.7.1.-] [COG:COG0515 COG1493]	ath:At5g02290	T1E22.50; protein kinase, putative [EC:2.7.1.37] [KO:K00870]	3.00E-14	YDR490c	COG0515	4.00E-10	PSKR_DAUCA	ATP-binding;Glycoprotein;Kinase;Leucine-richrepeat;Membrane;Nucleotide-binding;Receptor;Repeat;Serine/threonine-proteinkinase;Signal;Transferase;Transmembrane,Phytosulfokine receptor precursor (EC 2.7.1.37) (Phytosulfokine LRR receptor kinase).	7.00E-16	GO_ID:16626	TAIR|gene:2084952 SPTR:Q9SR05 symbol:AT3G04690.1 [GO:0016301 "kinase activity" evidence=ISS] InterPro:IPR000719 InterPro:IPR008271 Prosite:PS00108 Prosite:PS00107 ProDom:PD000001 PROSITE:PS50011 HSSP:Q62838 EMBL:AC011437 SPTR:Q9SR05	2.00E-29
chr5.TM0913.18	4.2.4	Cell cycle [CLASS:04110] [PATH:hsa04110] [COG:COG0515]	ath:At5g02290	T1E22.50; protein kinase, putative [EC:2.7.1.37] [KO:K00870]	3.00E-14	YDR490c	COG0515	4.00E-10	PSKR_DAUCA	ATP-binding;Glycoprotein;Kinase;Leucine-richrepeat;Membrane;Nucleotide-binding;Receptor;Repeat;Serine/threonine-proteinkinase;Signal;Transferase;Transmembrane,Phytosulfokine receptor precursor (EC 2.7.1.37) (Phytosulfokine LRR receptor kinase).	7.00E-16	GO_ID:16626	TAIR|gene:2084952 SPTR:Q9SR05 symbol:AT3G04690.1 [GO:0016301 "kinase activity" evidence=ISS] InterPro:IPR000719 InterPro:IPR008271 Prosite:PS00108 Prosite:PS00107 ProDom:PD000001 PROSITE:PS50011 HSSP:Q62838 EMBL:AC011437 SPTR:Q9SR05	2.00E-29
chr5.TM0913.18	3.2.2.1	Protein kinase [EC:2.7.1.37]	ath:At5g02290	T1E22.50; protein kinase, putative [EC:2.7.1.37] [KO:K00870]	3.00E-14	YDR490c	COG0515	4.00E-10	PSKR_DAUCA	ATP-binding;Glycoprotein;Kinase;Leucine-richrepeat;Membrane;Nucleotide-binding;Receptor;Repeat;Serine/threonine-proteinkinase;Signal;Transferase;Transmembrane,Phytosulfokine receptor precursor (EC 2.7.1.37) (Phytosulfokine LRR receptor kinase).	7.00E-16	GO_ID:16626	TAIR|gene:2084952 SPTR:Q9SR05 symbol:AT3G04690.1 [GO:0016301 "kinase activity" evidence=ISS] InterPro:IPR000719 InterPro:IPR008271 Prosite:PS00108 Prosite:PS00107 ProDom:PD000001 PROSITE:PS50011 HSSP:Q62838 EMBL:AC011437 SPTR:Q9SR05	2.00E-29
TM0572.19	3.3.10.117	BMPR1 bone morphogenetic protein receptor, type I [EC:2.7.1.37]	ath:At5g02290	T1E22.50; protein kinase, putative [EC:2.7.1.37] [KO:K00870]	2.00E-16				NAK_ARATH	ATP-binding;Kinase;Nucleotide-binding;Serine/threonine-proteinkinase;Transferase,Probable serine/threonine-protein kinase NAK (EC 2.7.1.37).	1.00E-16	GO_ID:53934	TAIR|gene:2050986 SPTR:O22808 symbol:AT2G33580.1 [GO:0016301 "kinase activity" evidence=ISS] InterPro:IPR000719 Pfam:PF00069 InterPro:IPR002482 Pfam:PF01476 ProDom:PD000001 PROSITE:PS50011 EMBL:AC002332 EMBL:AF370600 PIR:C84747 SPTR:O22808	8.00E-19
TM0572.19	3.2.2.1	Protein kinase [EC:2.7.1.37]	ath:At5g02290	T1E22.50; protein kinase, putative [EC:2.7.1.37] [KO:K00870]	2.00E-16				NAK_ARATH	ATP-binding;Kinase;Nucleotide-binding;Serine/threonine-proteinkinase;Transferase,Probable serine/threonine-protein kinase NAK (EC 2.7.1.37).	1.00E-16	GO_ID:53934	TAIR|gene:2050986 SPTR:O22808 symbol:AT2G33580.1 [GO:0016301 "kinase activity" evidence=ISS] InterPro:IPR000719 Pfam:PF00069 InterPro:IPR002482 Pfam:PF01476 ProDom:PD000001 PROSITE:PS50011 EMBL:AC002332 EMBL:AF370600 PIR:C84747 SPTR:O22808	8.00E-19
chr1.CM0320.57	4.5.2.8	ROCK Rho-associated, coiled-coil containing protein kinase	bta:282041	ROCK2; Rho-associated, coiled-coil containing protein kinase 2 [EC:2.7.1.37] [KO:K04514]	2.00E-11				ROCK2_BOVIN	3D-structure;ATP-binding;Coiledcoil;Directproteinsequencing;Kinase;Metal-binding;Nucleotide-binding;Phorbol-esterbinding;Phosphorylation;Serine/threonine-proteinkinase;Transferase;Zinc;Zinc-finger,Rho-associated protein kinase 2 (EC 2.7.1.37) (Rho-associated, coiled- coil containing protein kinase 2) (p164 ROCK-2).	1.00E-11	GO_ID:13880	TAIR|gene:2156793 SPTR:Q9FHK5 symbol:AT5G05180.1 [GO:0000004 "biological process unknown" evidence=ND] InterPro:IPR002048 Prosite:PS00018 EMBL:AB018111 SPTR:Q9FHK5	8.00E-29
chr1.CM0320.57	3.3.10.117	BMPR1 bone morphogenetic protein receptor, type I [EC:2.7.1.37]	bta:282041	ROCK2; Rho-associated, coiled-coil containing protein kinase 2 [EC:2.7.1.37] [KO:K04514]	2.00E-11				ROCK2_BOVIN	3D-structure;ATP-binding;Coiledcoil;Directproteinsequencing;Kinase;Metal-binding;Nucleotide-binding;Phorbol-esterbinding;Phosphorylation;Serine/threonine-proteinkinase;Transferase;Zinc;Zinc-finger,Rho-associated protein kinase 2 (EC 2.7.1.37) (Rho-associated, coiled- coil containing protein kinase 2) (p164 ROCK-2).	1.00E-11	GO_ID:13880	TAIR|gene:2156793 SPTR:Q9FHK5 symbol:AT5G05180.1 [GO:0000004 "biological process unknown" evidence=ND] InterPro:IPR002048 Prosite:PS00018 EMBL:AB018111 SPTR:Q9FHK5	8.00E-29
chr1.CM0320.57	4.3.1.26	ROCK Rho-associated, coiled-coil containing protein kinase	bta:282041	ROCK2; Rho-associated, coiled-coil containing protein kinase 2 [EC:2.7.1.37] [KO:K04514]	2.00E-11				ROCK2_BOVIN	3D-structure;ATP-binding;Coiledcoil;Directproteinsequencing;Kinase;Metal-binding;Nucleotide-binding;Phorbol-esterbinding;Phosphorylation;Serine/threonine-proteinkinase;Transferase;Zinc;Zinc-finger,Rho-associated protein kinase 2 (EC 2.7.1.37) (Rho-associated, coiled- coil containing protein kinase 2) (p164 ROCK-2).	1.00E-11	GO_ID:13880	TAIR|gene:2156793 SPTR:Q9FHK5 symbol:AT5G05180.1 [GO:0000004 "biological process unknown" evidence=ND] InterPro:IPR002048 Prosite:PS00018 EMBL:AB018111 SPTR:Q9FHK5	8.00E-29
chr1.CM0320.57	4.1.3.43	ROCK Rho-associated, coiled-coil containing protein kinase	bta:282041	ROCK2; Rho-associated, coiled-coil containing protein kinase 2 [EC:2.7.1.37] [KO:K04514]	2.00E-11				ROCK2_BOVIN	3D-structure;ATP-binding;Coiledcoil;Directproteinsequencing;Kinase;Metal-binding;Nucleotide-binding;Phorbol-esterbinding;Phosphorylation;Serine/threonine-proteinkinase;Transferase;Zinc;Zinc-finger,Rho-associated protein kinase 2 (EC 2.7.1.37) (Rho-associated, coiled- coil containing protein kinase 2) (p164 ROCK-2).	1.00E-11	GO_ID:13880	TAIR|gene:2156793 SPTR:Q9FHK5 symbol:AT5G05180.1 [GO:0000004 "biological process unknown" evidence=ND] InterPro:IPR002048 Prosite:PS00018 EMBL:AB018111 SPTR:Q9FHK5	8.00E-29
chr1.CM0320.57	3.2.6.42	ROCK Rho-associated, coiled-coil containing protein kinase	bta:282041	ROCK2; Rho-associated, coiled-coil containing protein kinase 2 [EC:2.7.1.37] [KO:K04514]	2.00E-11				ROCK2_BOVIN	3D-structure;ATP-binding;Coiledcoil;Directproteinsequencing;Kinase;Metal-binding;Nucleotide-binding;Phorbol-esterbinding;Phosphorylation;Serine/threonine-proteinkinase;Transferase;Zinc;Zinc-finger,Rho-associated protein kinase 2 (EC 2.7.1.37) (Rho-associated, coiled- coil containing protein kinase 2) (p164 ROCK-2).	1.00E-11	GO_ID:13880	TAIR|gene:2156793 SPTR:Q9FHK5 symbol:AT5G05180.1 [GO:0000004 "biological process unknown" evidence=ND] InterPro:IPR002048 Prosite:PS00018 EMBL:AB018111 SPTR:Q9FHK5	8.00E-29
chr1.CM0320.57	3.2.3.85	ROCK Rho-associated, coiled-coil containing protein kinase	bta:282041	ROCK2; Rho-associated, coiled-coil containing protein kinase 2 [EC:2.7.1.37] [KO:K04514]	2.00E-11				ROCK2_BOVIN	3D-structure;ATP-binding;Coiledcoil;Directproteinsequencing;Kinase;Metal-binding;Nucleotide-binding;Phorbol-esterbinding;Phosphorylation;Serine/threonine-proteinkinase;Transferase;Zinc;Zinc-finger,Rho-associated protein kinase 2 (EC 2.7.1.37) (Rho-associated, coiled- coil containing protein kinase 2) (p164 ROCK-2).	1.00E-11	GO_ID:13880	TAIR|gene:2156793 SPTR:Q9FHK5 symbol:AT5G05180.1 [GO:0000004 "biological process unknown" evidence=ND] InterPro:IPR002048 Prosite:PS00018 EMBL:AB018111 SPTR:Q9FHK5	8.00E-29
chr1.CM0320.57	3.2.2.1	Protein kinase [EC:2.7.1.37]	bta:282041	ROCK2; Rho-associated, coiled-coil containing protein kinase 2 [EC:2.7.1.37] [KO:K04514]	2.00E-11				ROCK2_BOVIN	3D-structure;ATP-binding;Coiledcoil;Directproteinsequencing;Kinase;Metal-binding;Nucleotide-binding;Phorbol-esterbinding;Phosphorylation;Serine/threonine-proteinkinase;Transferase;Zinc;Zinc-finger,Rho-associated protein kinase 2 (EC 2.7.1.37) (Rho-associated, coiled- coil containing protein kinase 2) (p164 ROCK-2).	1.00E-11	GO_ID:13880	TAIR|gene:2156793 SPTR:Q9FHK5 symbol:AT5G05180.1 [GO:0000004 "biological process unknown" evidence=ND] InterPro:IPR002048 Prosite:PS00018 EMBL:AB018111 SPTR:Q9FHK5	8.00E-29
chr3.TM0859.14	1.9.4.15	E2.7.1.- [EC:2.7.1.-] [COG:COG0515 COG1493]	ath:At5g02290	T1E22.50; protein kinase, putative [EC:2.7.1.37] [KO:K00870]	2.00E-47	YPL031c	COG0515	2.00E-17	SRK6_BRAOE	ATP-binding;Glycoprotein;Kinase;Membrane;Nucleotide-binding;Receptor;Self-incompatibility;Serine/threonine-proteinkinase;Signal;Transferase;Transmembrane,Putative serine/threonine-protein kinase receptor precursor (EC 2.7.1.37) (S-receptor kinase) (SRK).	4.00E-132	GO_ID:40315	TAIR|gene:2131693 SPTR:O81833 symbol:AT4G27300.1 [GO:0016301 "kinase activity" evidence=ISS] [GO:0030246 "carbohydrate binding" evidence=ISS] InterPro:IPR000719 InterPro:IPR008271 Pfam:PF00069 Prosite:PS00108 InterPro:IPR003609 InterPro:IPR000858 InterPro:IPR002453 InterPro:IPR001480 Pfam:PF01453 PROSITE:PS00228 ProDom:PD000001 PROSITE:PS50011 PROSITE:PS50948 SMART:SM00473 Pfam:PF00954 SMART:SM00…	2.00E-150
chr3.TM0859.14	1.7.8.19	WAAY, rfaY lipopolysaccharide core biosynthesis protein RFAY [EC:2.7.-.-] [COG:COG0515]	ath:At5g02290	T1E22.50; protein kinase, putative [EC:2.7.1.37] [KO:K00870]	2.00E-47	YPL031c	COG0515	2.00E-17	SRK6_BRAOE	ATP-binding;Glycoprotein;Kinase;Membrane;Nucleotide-binding;Receptor;Self-incompatibility;Serine/threonine-proteinkinase;Signal;Transferase;Transmembrane,Putative serine/threonine-protein kinase receptor precursor (EC 2.7.1.37) (S-receptor kinase) (SRK).	4.00E-132	GO_ID:40315	TAIR|gene:2131693 SPTR:O81833 symbol:AT4G27300.1 [GO:0016301 "kinase activity" evidence=ISS] [GO:0030246 "carbohydrate binding" evidence=ISS] InterPro:IPR000719 InterPro:IPR008271 Pfam:PF00069 Prosite:PS00108 InterPro:IPR003609 InterPro:IPR000858 InterPro:IPR002453 InterPro:IPR001480 Pfam:PF01453 PROSITE:PS00228 ProDom:PD000001 PROSITE:PS50011 PROSITE:PS50948 SMART:SM00473 Pfam:PF00954 SMART:SM00…	2.00E-150
chr3.TM0859.14	1.1.17.19	E2.7.1.- [EC:2.7.1.-] [COG:COG0515 COG1493]	ath:At5g02290	T1E22.50; protein kinase, putative [EC:2.7.1.37] [KO:K00870]	2.00E-47	YPL031c	COG0515	2.00E-17	SRK6_BRAOE	ATP-binding;Glycoprotein;Kinase;Membrane;Nucleotide-binding;Receptor;Self-incompatibility;Serine/threonine-proteinkinase;Signal;Transferase;Transmembrane,Putative serine/threonine-protein kinase receptor precursor (EC 2.7.1.37) (S-receptor kinase) (SRK).	4.00E-132	GO_ID:40315	TAIR|gene:2131693 SPTR:O81833 symbol:AT4G27300.1 [GO:0016301 "kinase activity" evidence=ISS] [GO:0030246 "carbohydrate binding" evidence=ISS] InterPro:IPR000719 InterPro:IPR008271 Pfam:PF00069 Prosite:PS00108 InterPro:IPR003609 InterPro:IPR000858 InterPro:IPR002453 InterPro:IPR001480 Pfam:PF01453 PROSITE:PS00228 ProDom:PD000001 PROSITE:PS50011 PROSITE:PS50948 SMART:SM00473 Pfam:PF00954 SMART:SM00…	2.00E-150
chr3.TM0859.14	3.3.10.117	BMPR1 bone morphogenetic protein receptor, type I [EC:2.7.1.37]	ath:At5g02290	T1E22.50; protein kinase, putative [EC:2.7.1.37] [KO:K00870]	2.00E-47	YPL031c	COG0515	2.00E-17	SRK6_BRAOE	ATP-binding;Glycoprotein;Kinase;Membrane;Nucleotide-binding;Receptor;Self-incompatibility;Serine/threonine-proteinkinase;Signal;Transferase;Transmembrane,Putative serine/threonine-protein kinase receptor precursor (EC 2.7.1.37) (S-receptor kinase) (SRK).	4.00E-132	GO_ID:40315	TAIR|gene:2131693 SPTR:O81833 symbol:AT4G27300.1 [GO:0016301 "kinase activity" evidence=ISS] [GO:0030246 "carbohydrate binding" evidence=ISS] InterPro:IPR000719 InterPro:IPR008271 Pfam:PF00069 Prosite:PS00108 InterPro:IPR003609 InterPro:IPR000858 InterPro:IPR002453 InterPro:IPR001480 Pfam:PF01453 PROSITE:PS00228 ProDom:PD000001 PROSITE:PS50011 PROSITE:PS50948 SMART:SM00473 Pfam:PF00954 SMART:SM00…	2.00E-150
chr3.TM0859.14	1.11.16.8	E2.7.1.- [EC:2.7.1.-] [COG:COG0515 COG1493]	ath:At5g02290	T1E22.50; protein kinase, putative [EC:2.7.1.37] [KO:K00870]	2.00E-47	YPL031c	COG0515	2.00E-17	SRK6_BRAOE	ATP-binding;Glycoprotein;Kinase;Membrane;Nucleotide-binding;Receptor;Self-incompatibility;Serine/threonine-proteinkinase;Signal;Transferase;Transmembrane,Putative serine/threonine-protein kinase receptor precursor (EC 2.7.1.37) (S-receptor kinase) (SRK).	4.00E-132	GO_ID:40315	TAIR|gene:2131693 SPTR:O81833 symbol:AT4G27300.1 [GO:0016301 "kinase activity" evidence=ISS] [GO:0030246 "carbohydrate binding" evidence=ISS] InterPro:IPR000719 InterPro:IPR008271 Pfam:PF00069 Prosite:PS00108 InterPro:IPR003609 InterPro:IPR000858 InterPro:IPR002453 InterPro:IPR001480 Pfam:PF01453 PROSITE:PS00228 ProDom:PD000001 PROSITE:PS50011 PROSITE:PS50948 SMART:SM00473 Pfam:PF00954 SMART:SM00…	2.00E-150
chr3.TM0859.14	4.2.4	Cell cycle [CLASS:04110] [PATH:hsa04110] [COG:COG0515]	ath:At5g02290	T1E22.50; protein kinase, putative [EC:2.7.1.37] [KO:K00870]	2.00E-47	YPL031c	COG0515	2.00E-17	SRK6_BRAOE	ATP-binding;Glycoprotein;Kinase;Membrane;Nucleotide-binding;Receptor;Self-incompatibility;Serine/threonine-proteinkinase;Signal;Transferase;Transmembrane,Putative serine/threonine-protein kinase receptor precursor (EC 2.7.1.37) (S-receptor kinase) (SRK).	4.00E-132	GO_ID:40315	TAIR|gene:2131693 SPTR:O81833 symbol:AT4G27300.1 [GO:0016301 "kinase activity" evidence=ISS] [GO:0030246 "carbohydrate binding" evidence=ISS] InterPro:IPR000719 InterPro:IPR008271 Pfam:PF00069 Prosite:PS00108 InterPro:IPR003609 InterPro:IPR000858 InterPro:IPR002453 InterPro:IPR001480 Pfam:PF01453 PROSITE:PS00228 ProDom:PD000001 PROSITE:PS50011 PROSITE:PS50948 SMART:SM00473 Pfam:PF00954 SMART:SM00…	2.00E-150
chr3.TM0859.14	3.2.2.1	Protein kinase [EC:2.7.1.37]	ath:At5g02290	T1E22.50; protein kinase, putative [EC:2.7.1.37] [KO:K00870]	2.00E-47	YPL031c	COG0515	2.00E-17	SRK6_BRAOE	ATP-binding;Glycoprotein;Kinase;Membrane;Nucleotide-binding;Receptor;Self-incompatibility;Serine/threonine-proteinkinase;Signal;Transferase;Transmembrane,Putative serine/threonine-protein kinase receptor precursor (EC 2.7.1.37) (S-receptor kinase) (SRK).	4.00E-132	GO_ID:40315	TAIR|gene:2131693 SPTR:O81833 symbol:AT4G27300.1 [GO:0016301 "kinase activity" evidence=ISS] [GO:0030246 "carbohydrate binding" evidence=ISS] InterPro:IPR000719 InterPro:IPR008271 Pfam:PF00069 Prosite:PS00108 InterPro:IPR003609 InterPro:IPR000858 InterPro:IPR002453 InterPro:IPR001480 Pfam:PF01453 PROSITE:PS00228 ProDom:PD000001 PROSITE:PS50011 PROSITE:PS50948 SMART:SM00473 Pfam:PF00954 SMART:SM00…	2.00E-150
Ljwgs_055409.2	99.1.4.5631	GO_ID:15505										GO_ID:15505	TAIR|gene:2058758 SPTR:Q9ZQN5 symbol:AT2G35620.1 [GO:0016301 "kinase activity" evidence=ISS] Pfam:PF00560 InterPro:IPR000719 InterPro:IPR008271 Pfam:PF00069 Prosite:PS00108 InterPro:IPR001611 InterPro:IPR007090 Prosite:PS00107 ProDom:PD000001 PROSITE:PS50011 PRINTS:PR00019 EMBL:AC006068 PIR:H84770 SPTR:Q9ZQN5	1.00E-11
Ljwgs_023249.1	3.3.10.117	BMPR1 bone morphogenetic protein receptor, type I [EC:2.7.1.37]	ath:At4g28490	F20O9.180; leucine-rich repeat transmembrane protein kinase, putative [EC:2.7.1.37] [KO:K00870]	5.00E-46				EXS_ARATH	ATP-binding;Kinase;Leucine-richrepeat;Meiosis;Membrane;Nucleotide-binding;Phosphorylation;Receptor;Repeat;Serine/threonine-proteinkinase;Signal;Transferase;Transmembrane,Leucine-rich repeat receptor protein kinase EXS precursor (EC 2.7.1.37) (Extra sporogenous cells protein) (EXCESS MICROSPOROCYTES1 protein).	2.00E-48	GO_ID:31826	TAIR|gene:2098266 SPTR:Q9SCT4 symbol:AT3G51740.1 [GO:0016301 "kinase activity" evidence=ISS] [GO:0004674 "protein serine/threonine kinase activity" evidence=ISS] [GO:0005524 "ATP binding" evidence=ISS] [GO:0006468 "protein amino acid phosphorylation" evidence=ISS] [GO:0007169 "transmembrane receptor protein tyrosine kinase signaling pathway" evidence=ISS] Pfam:PF00560 InterPro:IPR000719 InterPro:…	8.00E-148
Ljwgs_023249.1	3.2.2.1	Protein kinase [EC:2.7.1.37]	ath:At4g28490	F20O9.180; leucine-rich repeat transmembrane protein kinase, putative [EC:2.7.1.37] [KO:K00870]	5.00E-46				EXS_ARATH	ATP-binding;Kinase;Leucine-richrepeat;Meiosis;Membrane;Nucleotide-binding;Phosphorylation;Receptor;Repeat;Serine/threonine-proteinkinase;Signal;Transferase;Transmembrane,Leucine-rich repeat receptor protein kinase EXS precursor (EC 2.7.1.37) (Extra sporogenous cells protein) (EXCESS MICROSPOROCYTES1 protein).	2.00E-48	GO_ID:31826	TAIR|gene:2098266 SPTR:Q9SCT4 symbol:AT3G51740.1 [GO:0016301 "kinase activity" evidence=ISS] [GO:0004674 "protein serine/threonine kinase activity" evidence=ISS] [GO:0005524 "ATP binding" evidence=ISS] [GO:0006468 "protein amino acid phosphorylation" evidence=ISS] [GO:0007169 "transmembrane receptor protein tyrosine kinase signaling pathway" evidence=ISS] Pfam:PF00560 InterPro:IPR000719 InterPro:…	8.00E-148
chr3.TM0730.6	1.9.4.15	E2.7.1.- [EC:2.7.1.-] [COG:COG0515 COG1493]	ath:At5g02290	T1E22.50; protein kinase, putative [EC:2.7.1.37] [KO:K00870]	1.00E-55	BH2504_1	COG0515	1.00E-18	NORK_MEDTR	ATP-binding;Coiledcoil;Kinase;Leucine-richrepeat;Membrane;Nodulation;Nucleotide-binding;Repeat;Serine/threonine-proteinkinase;Signal;Transferase;Transmembrane,Nodulation receptor kinase precursor (EC 2.7.1.-) (Does not make infections protein 2) (Symbiosis receptor-like kinase) (MtSYMRK).	6.00E-67	GO_ID:35692	TAIR|gene:2075345 SPTR:Q9LX66 symbol:AT3G46290.1 [GO:0016301 "kinase activity" evidence=ISS] InterPro:IPR000719 InterPro:IPR008271 Prosite:PS00108 Prosite:PS00107 ProDom:PD000001 PROSITE:PS50011 HSSP:P06213 EMBL:AL355775 PIR:T49270 SPTR:Q9LX66	0
chr3.TM0730.6	1.7.8.19	WAAY, rfaY lipopolysaccharide core biosynthesis protein RFAY [EC:2.7.-.-] [COG:COG0515]	ath:At5g02290	T1E22.50; protein kinase, putative [EC:2.7.1.37] [KO:K00870]	1.00E-55	BH2504_1	COG0515	1.00E-18	NORK_MEDTR	ATP-binding;Coiledcoil;Kinase;Leucine-richrepeat;Membrane;Nodulation;Nucleotide-binding;Repeat;Serine/threonine-proteinkinase;Signal;Transferase;Transmembrane,Nodulation receptor kinase precursor (EC 2.7.1.-) (Does not make infections protein 2) (Symbiosis receptor-like kinase) (MtSYMRK).	6.00E-67	GO_ID:35692	TAIR|gene:2075345 SPTR:Q9LX66 symbol:AT3G46290.1 [GO:0016301 "kinase activity" evidence=ISS] InterPro:IPR000719 InterPro:IPR008271 Prosite:PS00108 Prosite:PS00107 ProDom:PD000001 PROSITE:PS50011 HSSP:P06213 EMBL:AL355775 PIR:T49270 SPTR:Q9LX66	0
chr3.TM0730.6	1.1.17.19	E2.7.1.- [EC:2.7.1.-] [COG:COG0515 COG1493]	ath:At5g02290	T1E22.50; protein kinase, putative [EC:2.7.1.37] [KO:K00870]	1.00E-55	BH2504_1	COG0515	1.00E-18	NORK_MEDTR	ATP-binding;Coiledcoil;Kinase;Leucine-richrepeat;Membrane;Nodulation;Nucleotide-binding;Repeat;Serine/threonine-proteinkinase;Signal;Transferase;Transmembrane,Nodulation receptor kinase precursor (EC 2.7.1.-) (Does not make infections protein 2) (Symbiosis receptor-like kinase) (MtSYMRK).	6.00E-67	GO_ID:35692	TAIR|gene:2075345 SPTR:Q9LX66 symbol:AT3G46290.1 [GO:0016301 "kinase activity" evidence=ISS] InterPro:IPR000719 InterPro:IPR008271 Prosite:PS00108 Prosite:PS00107 ProDom:PD000001 PROSITE:PS50011 HSSP:P06213 EMBL:AL355775 PIR:T49270 SPTR:Q9LX66	0
chr3.TM0730.6	1.11.16.8	E2.7.1.- [EC:2.7.1.-] [COG:COG0515 COG1493]	ath:At5g02290	T1E22.50; protein kinase, putative [EC:2.7.1.37] [KO:K00870]	1.00E-55	BH2504_1	COG0515	1.00E-18	NORK_MEDTR	ATP-binding;Coiledcoil;Kinase;Leucine-richrepeat;Membrane;Nodulation;Nucleotide-binding;Repeat;Serine/threonine-proteinkinase;Signal;Transferase;Transmembrane,Nodulation receptor kinase precursor (EC 2.7.1.-) (Does not make infections protein 2) (Symbiosis receptor-like kinase) (MtSYMRK).	6.00E-67	GO_ID:35692	TAIR|gene:2075345 SPTR:Q9LX66 symbol:AT3G46290.1 [GO:0016301 "kinase activity" evidence=ISS] InterPro:IPR000719 InterPro:IPR008271 Prosite:PS00108 Prosite:PS00107 ProDom:PD000001 PROSITE:PS50011 HSSP:P06213 EMBL:AL355775 PIR:T49270 SPTR:Q9LX66	0
chr3.TM0730.6	4.2.4	Cell cycle [CLASS:04110] [PATH:hsa04110] [COG:COG0515]	ath:At5g02290	T1E22.50; protein kinase, putative [EC:2.7.1.37] [KO:K00870]	1.00E-55	BH2504_1	COG0515	1.00E-18	NORK_MEDTR	ATP-binding;Coiledcoil;Kinase;Leucine-richrepeat;Membrane;Nodulation;Nucleotide-binding;Repeat;Serine/threonine-proteinkinase;Signal;Transferase;Transmembrane,Nodulation receptor kinase precursor (EC 2.7.1.-) (Does not make infections protein 2) (Symbiosis receptor-like kinase) (MtSYMRK).	6.00E-67	GO_ID:35692	TAIR|gene:2075345 SPTR:Q9LX66 symbol:AT3G46290.1 [GO:0016301 "kinase activity" evidence=ISS] InterPro:IPR000719 InterPro:IPR008271 Prosite:PS00108 Prosite:PS00107 ProDom:PD000001 PROSITE:PS50011 HSSP:P06213 EMBL:AL355775 PIR:T49270 SPTR:Q9LX66	0
chr4.CM0165.2	4.3.4.18	CDK1, CDC2 cyclin-dependent kinase 1 [GO:0004693]	cal:orf19.5755	PHO80; cyclin-dependent protein kinase regulatory subunit [KO:K06654]	8.00E-14				PREG_NEUCR	Cyclin;Repressor;Transcription;Transcriptionregulation,Nuc-1 negative regulatory protein preg.	9.00E-16	GO_ID:20696	TAIR|gene:2151655 SPTR:Q9FKF6 symbol:AT5G61650.1 [GO:0008372 "cellular component unknown" evidence=ND] [GO:0000074 "regulation of progression through cell cycle" evidence=ISS] [GO:0004693 "cyclin-dependent protein kinase activity" evidence=ISS] InterPro:IPR006671 GO:GO:0000910 Pfam:PF00134 InterPro:IPR006670 SMART:SM00385 EMBL:AB012239 EMBL:BT010852 EMBL:BT011324 SPTR:Q9FKF6	7.00E-49
chr4.CM0165.2	4.2.4.48	PHO80 negative regulator of PHO81 and PHO5 [GO:0016538]	cal:orf19.5755	PHO80; cyclin-dependent protein kinase regulatory subunit [KO:K06654]	8.00E-14				PREG_NEUCR	Cyclin;Repressor;Transcription;Transcriptionregulation,Nuc-1 negative regulatory protein preg.	9.00E-16	GO_ID:20696	TAIR|gene:2151655 SPTR:Q9FKF6 symbol:AT5G61650.1 [GO:0008372 "cellular component unknown" evidence=ND] [GO:0000074 "regulation of progression through cell cycle" evidence=ISS] [GO:0004693 "cyclin-dependent protein kinase activity" evidence=ISS] InterPro:IPR006671 GO:GO:0000910 Pfam:PF00134 InterPro:IPR006670 SMART:SM00385 EMBL:AB012239 EMBL:BT010852 EMBL:BT011324 SPTR:Q9FKF6	7.00E-49
chr4.CM0165.2	4.2.4.64	CAK1 serine/threonine-protein kinase CAK1 [GO:0004693]	cal:orf19.5755	PHO80; cyclin-dependent protein kinase regulatory subunit [KO:K06654]	8.00E-14				PREG_NEUCR	Cyclin;Repressor;Transcription;Transcriptionregulation,Nuc-1 negative regulatory protein preg.	9.00E-16	GO_ID:20696	TAIR|gene:2151655 SPTR:Q9FKF6 symbol:AT5G61650.1 [GO:0008372 "cellular component unknown" evidence=ND] [GO:0000074 "regulation of progression through cell cycle" evidence=ISS] [GO:0004693 "cyclin-dependent protein kinase activity" evidence=ISS] InterPro:IPR006671 GO:GO:0000910 Pfam:PF00134 InterPro:IPR006670 SMART:SM00385 EMBL:AB012239 EMBL:BT010852 EMBL:BT011324 SPTR:Q9FKF6	7.00E-49
chr4.CM0165.2	4.5.2.34	CDK5 cyclin-dependent kinase 5 [GO:0004693]	cal:orf19.5755	PHO80; cyclin-dependent protein kinase regulatory subunit [KO:K06654]	8.00E-14				PREG_NEUCR	Cyclin;Repressor;Transcription;Transcriptionregulation,Nuc-1 negative regulatory protein preg.	9.00E-16	GO_ID:20696	TAIR|gene:2151655 SPTR:Q9FKF6 symbol:AT5G61650.1 [GO:0008372 "cellular component unknown" evidence=ND] [GO:0000074 "regulation of progression through cell cycle" evidence=ISS] [GO:0004693 "cyclin-dependent protein kinase activity" evidence=ISS] InterPro:IPR006671 GO:GO:0000910 Pfam:PF00134 InterPro:IPR006670 SMART:SM00385 EMBL:AB012239 EMBL:BT010852 EMBL:BT011324 SPTR:Q9FKF6	7.00E-49
chr4.CM0165.2	3.2.9.97	CDK1, CDC2 cyclin-dependent kinase 1 [GO:0004693]	cal:orf19.5755	PHO80; cyclin-dependent protein kinase regulatory subunit [KO:K06654]	8.00E-14				PREG_NEUCR	Cyclin;Repressor;Transcription;Transcriptionregulation,Nuc-1 negative regulatory protein preg.	9.00E-16	GO_ID:20696	TAIR|gene:2151655 SPTR:Q9FKF6 symbol:AT5G61650.1 [GO:0008372 "cellular component unknown" evidence=ND] [GO:0000074 "regulation of progression through cell cycle" evidence=ISS] [GO:0004693 "cyclin-dependent protein kinase activity" evidence=ISS] InterPro:IPR006671 GO:GO:0000910 Pfam:PF00134 InterPro:IPR006670 SMART:SM00385 EMBL:AB012239 EMBL:BT010852 EMBL:BT011324 SPTR:Q9FKF6	7.00E-49
chr4.CM0165.2	3.2.13.67	CDK4 cyclin-dependent kinase 4 [GO:0004693]	cal:orf19.5755	PHO80; cyclin-dependent protein kinase regulatory subunit [KO:K06654]	8.00E-14				PREG_NEUCR	Cyclin;Repressor;Transcription;Transcriptionregulation,Nuc-1 negative regulatory protein preg.	9.00E-16	GO_ID:20696	TAIR|gene:2151655 SPTR:Q9FKF6 symbol:AT5G61650.1 [GO:0008372 "cellular component unknown" evidence=ND] [GO:0000074 "regulation of progression through cell cycle" evidence=ISS] [GO:0004693 "cyclin-dependent protein kinase activity" evidence=ISS] InterPro:IPR006671 GO:GO:0000910 Pfam:PF00134 InterPro:IPR006670 SMART:SM00385 EMBL:AB012239 EMBL:BT010852 EMBL:BT011324 SPTR:Q9FKF6	7.00E-49
chr4.CM0165.2	4.3.3.24	CDK4 cyclin-dependent kinase 4 [GO:0004693]	cal:orf19.5755	PHO80; cyclin-dependent protein kinase regulatory subunit [KO:K06654]	8.00E-14				PREG_NEUCR	Cyclin;Repressor;Transcription;Transcriptionregulation,Nuc-1 negative regulatory protein preg.	9.00E-16	GO_ID:20696	TAIR|gene:2151655 SPTR:Q9FKF6 symbol:AT5G61650.1 [GO:0008372 "cellular component unknown" evidence=ND] [GO:0000074 "regulation of progression through cell cycle" evidence=ISS] [GO:0004693 "cyclin-dependent protein kinase activity" evidence=ISS] InterPro:IPR006671 GO:GO:0000910 Pfam:PF00134 InterPro:IPR006670 SMART:SM00385 EMBL:AB012239 EMBL:BT010852 EMBL:BT011324 SPTR:Q9FKF6	7.00E-49
chr4.CM0165.2	4.2.4.2	cyclin-dependent kinase [GO:0004693]	cal:orf19.5755	PHO80; cyclin-dependent protein kinase regulatory subunit [KO:K06654]	8.00E-14				PREG_NEUCR	Cyclin;Repressor;Transcription;Transcriptionregulation,Nuc-1 negative regulatory protein preg.	9.00E-16	GO_ID:20696	TAIR|gene:2151655 SPTR:Q9FKF6 symbol:AT5G61650.1 [GO:0008372 "cellular component unknown" evidence=ND] [GO:0000074 "regulation of progression through cell cycle" evidence=ISS] [GO:0004693 "cyclin-dependent protein kinase activity" evidence=ISS] InterPro:IPR006671 GO:GO:0000910 Pfam:PF00134 InterPro:IPR006670 SMART:SM00385 EMBL:AB012239 EMBL:BT010852 EMBL:BT011324 SPTR:Q9FKF6	7.00E-49
Ljwgs_079005.1	1.9.4.15	E2.7.1.- [EC:2.7.1.-] [COG:COG0515 COG1493]	ath:At5g02290	T1E22.50; protein kinase, putative [EC:2.7.1.37] [KO:K00870]	4.00E-25	BH2504_1	COG0515	3.00E-12	BAK1_ARATH	ATP-binding;Glycoprotein;Kinase;Leucine-richrepeat;Membrane;Nucleotide-binding;Phosphorylation;Repeat;Serine/threonine-proteinkinase;Signal;Transferase;Transmembrane,BRASSINOSTEROID INSENSITIVE 1-associated receptor kinase 1 precursor (EC 2.7.1.37) (BRI1-associated receptor kinase 1) (Somatic embryogenesis receptor-like kinase 3).	2.00E-30	GO_ID:28700	TAIR|gene:2176736 SPTR:Q9FF29 symbol:AT5G38280.1 [GO:0016301 "kinase activity" evidence=ISS] [GO:0004675 "transmembrane receptor protein serine/threonine kinase activity" evidence=ISS] InterPro:IPR000719 InterPro:IPR008271 Pfam:PF00069 Prosite:PS00108 Prosite:PS00107 Pfam:PF00314 ProDom:PD000001 PROSITE:PS50011 InterPro:IPR001938 PRINTS:PR00347 ProDom:PD001321 SMART:SM00205 PROSITE:PS00316 HSSP:P…	9.00E-54
Ljwgs_079005.1	1.7.8.19	WAAY, rfaY lipopolysaccharide core biosynthesis protein RFAY [EC:2.7.-.-] [COG:COG0515]	ath:At5g02290	T1E22.50; protein kinase, putative [EC:2.7.1.37] [KO:K00870]	4.00E-25	BH2504_1	COG0515	3.00E-12	BAK1_ARATH	ATP-binding;Glycoprotein;Kinase;Leucine-richrepeat;Membrane;Nucleotide-binding;Phosphorylation;Repeat;Serine/threonine-proteinkinase;Signal;Transferase;Transmembrane,BRASSINOSTEROID INSENSITIVE 1-associated receptor kinase 1 precursor (EC 2.7.1.37) (BRI1-associated receptor kinase 1) (Somatic embryogenesis receptor-like kinase 3).	2.00E-30	GO_ID:28700	TAIR|gene:2176736 SPTR:Q9FF29 symbol:AT5G38280.1 [GO:0016301 "kinase activity" evidence=ISS] [GO:0004675 "transmembrane receptor protein serine/threonine kinase activity" evidence=ISS] InterPro:IPR000719 InterPro:IPR008271 Pfam:PF00069 Prosite:PS00108 Prosite:PS00107 Pfam:PF00314 ProDom:PD000001 PROSITE:PS50011 InterPro:IPR001938 PRINTS:PR00347 ProDom:PD001321 SMART:SM00205 PROSITE:PS00316 HSSP:P…	9.00E-54
Ljwgs_079005.1	1.1.17.19	E2.7.1.- [EC:2.7.1.-] [COG:COG0515 COG1493]	ath:At5g02290	T1E22.50; protein kinase, putative [EC:2.7.1.37] [KO:K00870]	4.00E-25	BH2504_1	COG0515	3.00E-12	BAK1_ARATH	ATP-binding;Glycoprotein;Kinase;Leucine-richrepeat;Membrane;Nucleotide-binding;Phosphorylation;Repeat;Serine/threonine-proteinkinase;Signal;Transferase;Transmembrane,BRASSINOSTEROID INSENSITIVE 1-associated receptor kinase 1 precursor (EC 2.7.1.37) (BRI1-associated receptor kinase 1) (Somatic embryogenesis receptor-like kinase 3).	2.00E-30	GO_ID:28700	TAIR|gene:2176736 SPTR:Q9FF29 symbol:AT5G38280.1 [GO:0016301 "kinase activity" evidence=ISS] [GO:0004675 "transmembrane receptor protein serine/threonine kinase activity" evidence=ISS] InterPro:IPR000719 InterPro:IPR008271 Pfam:PF00069 Prosite:PS00108 Prosite:PS00107 Pfam:PF00314 ProDom:PD000001 PROSITE:PS50011 InterPro:IPR001938 PRINTS:PR00347 ProDom:PD001321 SMART:SM00205 PROSITE:PS00316 HSSP:P…	9.00E-54
Ljwgs_079005.1	3.3.10.117	BMPR1 bone morphogenetic protein receptor, type I [EC:2.7.1.37]	ath:At5g02290	T1E22.50; protein kinase, putative [EC:2.7.1.37] [KO:K00870]	4.00E-25	BH2504_1	COG0515	3.00E-12	BAK1_ARATH	ATP-binding;Glycoprotein;Kinase;Leucine-richrepeat;Membrane;Nucleotide-binding;Phosphorylation;Repeat;Serine/threonine-proteinkinase;Signal;Transferase;Transmembrane,BRASSINOSTEROID INSENSITIVE 1-associated receptor kinase 1 precursor (EC 2.7.1.37) (BRI1-associated receptor kinase 1) (Somatic embryogenesis receptor-like kinase 3).	2.00E-30	GO_ID:28700	TAIR|gene:2176736 SPTR:Q9FF29 symbol:AT5G38280.1 [GO:0016301 "kinase activity" evidence=ISS] [GO:0004675 "transmembrane receptor protein serine/threonine kinase activity" evidence=ISS] InterPro:IPR000719 InterPro:IPR008271 Pfam:PF00069 Prosite:PS00108 Prosite:PS00107 Pfam:PF00314 ProDom:PD000001 PROSITE:PS50011 InterPro:IPR001938 PRINTS:PR00347 ProDom:PD001321 SMART:SM00205 PROSITE:PS00316 HSSP:P…	9.00E-54
Ljwgs_079005.1	1.11.16.8	E2.7.1.- [EC:2.7.1.-] [COG:COG0515 COG1493]	ath:At5g02290	T1E22.50; protein kinase, putative [EC:2.7.1.37] [KO:K00870]	4.00E-25	BH2504_1	COG0515	3.00E-12	BAK1_ARATH	ATP-binding;Glycoprotein;Kinase;Leucine-richrepeat;Membrane;Nucleotide-binding;Phosphorylation;Repeat;Serine/threonine-proteinkinase;Signal;Transferase;Transmembrane,BRASSINOSTEROID INSENSITIVE 1-associated receptor kinase 1 precursor (EC 2.7.1.37) (BRI1-associated receptor kinase 1) (Somatic embryogenesis receptor-like kinase 3).	2.00E-30	GO_ID:28700	TAIR|gene:2176736 SPTR:Q9FF29 symbol:AT5G38280.1 [GO:0016301 "kinase activity" evidence=ISS] [GO:0004675 "transmembrane receptor protein serine/threonine kinase activity" evidence=ISS] InterPro:IPR000719 InterPro:IPR008271 Pfam:PF00069 Prosite:PS00108 Prosite:PS00107 Pfam:PF00314 ProDom:PD000001 PROSITE:PS50011 InterPro:IPR001938 PRINTS:PR00347 ProDom:PD001321 SMART:SM00205 PROSITE:PS00316 HSSP:P…	9.00E-54
Ljwgs_079005.1	4.2.4	Cell cycle [CLASS:04110] [PATH:hsa04110] [COG:COG0515]	ath:At5g02290	T1E22.50; protein kinase, putative [EC:2.7.1.37] [KO:K00870]	4.00E-25	BH2504_1	COG0515	3.00E-12	BAK1_ARATH	ATP-binding;Glycoprotein;Kinase;Leucine-richrepeat;Membrane;Nucleotide-binding;Phosphorylation;Repeat;Serine/threonine-proteinkinase;Signal;Transferase;Transmembrane,BRASSINOSTEROID INSENSITIVE 1-associated receptor kinase 1 precursor (EC 2.7.1.37) (BRI1-associated receptor kinase 1) (Somatic embryogenesis receptor-like kinase 3).	2.00E-30	GO_ID:28700	TAIR|gene:2176736 SPTR:Q9FF29 symbol:AT5G38280.1 [GO:0016301 "kinase activity" evidence=ISS] [GO:0004675 "transmembrane receptor protein serine/threonine kinase activity" evidence=ISS] InterPro:IPR000719 InterPro:IPR008271 Pfam:PF00069 Prosite:PS00108 Prosite:PS00107 Pfam:PF00314 ProDom:PD000001 PROSITE:PS50011 InterPro:IPR001938 PRINTS:PR00347 ProDom:PD001321 SMART:SM00205 PROSITE:PS00316 HSSP:P…	9.00E-54
Ljwgs_079005.1	3.2.2.1	Protein kinase [EC:2.7.1.37]	ath:At5g02290	T1E22.50; protein kinase, putative [EC:2.7.1.37] [KO:K00870]	4.00E-25	BH2504_1	COG0515	3.00E-12	BAK1_ARATH	ATP-binding;Glycoprotein;Kinase;Leucine-richrepeat;Membrane;Nucleotide-binding;Phosphorylation;Repeat;Serine/threonine-proteinkinase;Signal;Transferase;Transmembrane,BRASSINOSTEROID INSENSITIVE 1-associated receptor kinase 1 precursor (EC 2.7.1.37) (BRI1-associated receptor kinase 1) (Somatic embryogenesis receptor-like kinase 3).	2.00E-30	GO_ID:28700	TAIR|gene:2176736 SPTR:Q9FF29 symbol:AT5G38280.1 [GO:0016301 "kinase activity" evidence=ISS] [GO:0004675 "transmembrane receptor protein serine/threonine kinase activity" evidence=ISS] InterPro:IPR000719 InterPro:IPR008271 Pfam:PF00069 Prosite:PS00108 Prosite:PS00107 Pfam:PF00314 ProDom:PD000001 PROSITE:PS50011 InterPro:IPR001938 PRINTS:PR00347 ProDom:PD001321 SMART:SM00205 PROSITE:PS00316 HSSP:P…	9.00E-54
Ljwgs_006172.2	1.5.16.1	E2.7.2.11, proB glutamate 5-kinase [EC:2.7.2.11] [COG:COG0263] [GO:0004349]	ath:At2g39800	T5I7.10; delta 1-pyrroline-5-carboxylate synthetase A / P5CS A (P5CS1) [EC:2.7.2.11 1.2.1.41] [KO:K00147 K00931]	3.00E-102	L0117	COG0263	8.00E-27	P5CS_MESCR	Amino-acidbiosynthesis;Kinase;Multifunctionalenzyme;NADP;Oxidoreductase;Prolinebiosynthesis;Transferase,Delta 1-pyrroline-5-carboxylate synthetase (P5CS) [Includes: Glutamate 5-kinase (EC 2.7.2.11) (Gamma-glutamyl kinase) (GK); Gamma-glutamyl phosphate reductase (GPR) (EC 1.2.1.41) (Glutamate-5-semialdehyde dehydrogenase) (Glutamyl-gamma-semialdehyde dehydrogenase)].	3.00E-108	GO_ID:35294	UNIPROT|P54886 SPTR:P54886 symbol:P5CS_HUMAN "Splice Isoform Long of Delta 1-pyrroline-5-carboxylate synthetase" [GO:0003942 "N-acetyl-gamma-glutamyl-phosphate reductase activity" evidence=NR] [GO:0006561 "proline biosynthesis" evidence=TAS] InterPro:IPR001048 InterPro:IPR005766 InterPro:IPR001057 InterPro:IPR005715 InterPro:IPR000965 Pfam:PF00696 HSSP:Q9WYC9 PIRSF:PIRSF036429 PRINTS:PR00474 TIGR…	2.00E-35
Ljwgs_006172.2	1.5.16.5	E1.2.1.38, argC N-acetyl-gamma-glutamyl-phosphate reductase [EC:1.2.1.38] [COG:COG0002] [GO:0003942]	ath:At2g39800	T5I7.10; delta 1-pyrroline-5-carboxylate synthetase A / P5CS A (P5CS1) [EC:2.7.2.11 1.2.1.41] [KO:K00147 K00931]	3.00E-102	L0117	COG0263	8.00E-27	P5CS_MESCR	Amino-acidbiosynthesis;Kinase;Multifunctionalenzyme;NADP;Oxidoreductase;Prolinebiosynthesis;Transferase,Delta 1-pyrroline-5-carboxylate synthetase (P5CS) [Includes: Glutamate 5-kinase (EC 2.7.2.11) (Gamma-glutamyl kinase) (GK); Gamma-glutamyl phosphate reductase (GPR) (EC 1.2.1.41) (Glutamate-5-semialdehyde dehydrogenase) (Glutamyl-gamma-semialdehyde dehydrogenase)].	3.00E-108	GO_ID:35294	UNIPROT|P54886 SPTR:P54886 symbol:P5CS_HUMAN "Splice Isoform Long of Delta 1-pyrroline-5-carboxylate synthetase" [GO:0003942 "N-acetyl-gamma-glutamyl-phosphate reductase activity" evidence=NR] [GO:0006561 "proline biosynthesis" evidence=TAS] InterPro:IPR001048 InterPro:IPR005766 InterPro:IPR001057 InterPro:IPR005715 InterPro:IPR000965 Pfam:PF00696 HSSP:Q9WYC9 PIRSF:PIRSF036429 PRINTS:PR00474 TIGR…	2.00E-35
Ljwgs_006172.2	1.5.16.2	E1.2.1.41, proA glutamate-5-semialdehyde dehydrogenase [EC:1.2.1.41] [COG:COG0014] [GO:0004350]	ath:At2g39800	T5I7.10; delta 1-pyrroline-5-carboxylate synthetase A / P5CS A (P5CS1) [EC:2.7.2.11 1.2.1.41] [KO:K00147 K00931]	3.00E-102	L0117	COG0263	8.00E-27	P5CS_MESCR	Amino-acidbiosynthesis;Kinase;Multifunctionalenzyme;NADP;Oxidoreductase;Prolinebiosynthesis;Transferase,Delta 1-pyrroline-5-carboxylate synthetase (P5CS) [Includes: Glutamate 5-kinase (EC 2.7.2.11) (Gamma-glutamyl kinase) (GK); Gamma-glutamyl phosphate reductase (GPR) (EC 1.2.1.41) (Glutamate-5-semialdehyde dehydrogenase) (Glutamyl-gamma-semialdehyde dehydrogenase)].	3.00E-108	GO_ID:35294	UNIPROT|P54886 SPTR:P54886 symbol:P5CS_HUMAN "Splice Isoform Long of Delta 1-pyrroline-5-carboxylate synthetase" [GO:0003942 "N-acetyl-gamma-glutamyl-phosphate reductase activity" evidence=NR] [GO:0006561 "proline biosynthesis" evidence=TAS] InterPro:IPR001048 InterPro:IPR005766 InterPro:IPR001057 InterPro:IPR005715 InterPro:IPR000965 Pfam:PF00696 HSSP:Q9WYC9 PIRSF:PIRSF036429 PRINTS:PR00474 TIGR…	2.00E-35
Ljwgs_093094.1	3.3.10.117	BMPR1 bone morphogenetic protein receptor, type I [EC:2.7.1.37]							PSKR_ARATH	ATP-binding;Glycoprotein;Hypotheticalprotein;Kinase;Leucine-richrepeat;Membrane;Nucleotide-binding;Receptor;Repeat;Serine/threonine-proteinkinase;Signal;Transferase;Transmembrane,Putative phytosulfokine receptor precursor (EC 2.7.1.37) (Phytosulfokine LRR receptor kinase).	2.00E-09	GO_ID:3607	TAIR|gene:504954286 SPTR:Q9C583 symbol:AT5G22050.1 [GO:0016301 "kinase activity" evidence=ISS] InterPro:IPR000719 ProDom:PD000001 PROSITE:PS50011 EMBL:AL589883 SPTR:Q9C583	2.00E-23
Ljwgs_093094.1	3.2.2.1	Protein kinase [EC:2.7.1.37]							PSKR_ARATH	ATP-binding;Glycoprotein;Hypotheticalprotein;Kinase;Leucine-richrepeat;Membrane;Nucleotide-binding;Receptor;Repeat;Serine/threonine-proteinkinase;Signal;Transferase;Transmembrane,Putative phytosulfokine receptor precursor (EC 2.7.1.37) (Phytosulfokine LRR receptor kinase).	2.00E-09	GO_ID:3607	TAIR|gene:504954286 SPTR:Q9C583 symbol:AT5G22050.1 [GO:0016301 "kinase activity" evidence=ISS] InterPro:IPR000719 ProDom:PD000001 PROSITE:PS50011 EMBL:AL589883 SPTR:Q9C583	2.00E-23
Ljwgs_021666.1	3.3.10.117	BMPR1 bone morphogenetic protein receptor, type I [EC:2.7.1.37]	ath:At5g02290	T1E22.50; protein kinase, putative [EC:2.7.1.37] [KO:K00870]	6.00E-12				RLCK7_ARATH	ATP-binding;Hypotheticalprotein;Kinase;Nucleotide-binding;Serine/threonine-proteinkinase;Transferase,Putative serine/threonine-protein kinase RLCKVII (EC 2.7.1.37).	1.00E-13	GO_ID:51277	TAIR|gene:2064556 SPTR:P93749 symbol:AT2G41970.1 [GO:0008372 "cellular component unknown" evidence=ND] [GO:0016301 "kinase activity" evidence=ISS] InterPro:IPR000719 InterPro:IPR008266 Prosite:PS00107 ProDom:PD000001 PROSITE:PS50011 PROSITE:PS00109 HSSP:P06213 EMBL:U90439 EMBL:BT010881 EMBL:AK175234 EMBL:AK175270 EMBL:AK176504 EMBL:AK176586 EMBL:AK176796 EMBL:AK220678 PIR:D84848 SPTR:P93749	1.00E-44
Ljwgs_021666.1	3.2.2.1	Protein kinase [EC:2.7.1.37]	ath:At5g02290	T1E22.50; protein kinase, putative [EC:2.7.1.37] [KO:K00870]	6.00E-12				RLCK7_ARATH	ATP-binding;Hypotheticalprotein;Kinase;Nucleotide-binding;Serine/threonine-proteinkinase;Transferase,Putative serine/threonine-protein kinase RLCKVII (EC 2.7.1.37).	1.00E-13	GO_ID:51277	TAIR|gene:2064556 SPTR:P93749 symbol:AT2G41970.1 [GO:0008372 "cellular component unknown" evidence=ND] [GO:0016301 "kinase activity" evidence=ISS] InterPro:IPR000719 InterPro:IPR008266 Prosite:PS00107 ProDom:PD000001 PROSITE:PS50011 PROSITE:PS00109 HSSP:P06213 EMBL:U90439 EMBL:BT010881 EMBL:AK175234 EMBL:AK175270 EMBL:AK176504 EMBL:AK176586 EMBL:AK176796 EMBL:AK220678 PIR:D84848 SPTR:P93749	1.00E-44
chr2.CM0210.20.4	99.1.4.2964	GO_ID:38062										GO_ID:38062	TAIR|gene:3438213 SPTR:Q9LHP4 symbol:AT3G24240.1 [GO:0004674 "protein serine/threonine kinase activity" evidence=ISS] [GO:0005524 "ATP binding" evidence=ISS] [GO:0006468 "protein amino acid phosphorylation" evidence=ISS] [GO:0007169 "transmembrane receptor protein tyrosine kinase signaling pathway" evidence=ISS] Pfam:PF00560 InterPro:IPR000719 InterPro:IPR008271 Pfam:PF00069 Prosite:PS00108 Inter…	1.00E-14
chr6.TM1763.5.2	1.9.4.15	E2.7.1.- [EC:2.7.1.-] [COG:COG0515 COG1493]	ath:At5g03730	F17C15.150; SERINE/THREONINE-PROTEIN KINASE CTR1 [EC:2.7.1.37] [KO:K00870]	4.00E-40	YHL007c	COG0515	5.00E-29	KYK2_DICDI	ATP-binding;Kinase;Nucleotide-binding;Phosphorylation;Transferase;Tyrosine-proteinkinase,Tyrosine-protein kinase 2 (EC 2.7.1.112) (Fragment).	8.00E-45	GO_ID:17086	TAIR|gene:2154572 SPTR:Q9FIL6 symbol:AT5G58950.1 [GO:0016301 "kinase activity" evidence=ISS] InterPro:IPR000719 InterPro:IPR008271 INTERPRO:IPR001245 Prosite:PS00108 PRINTS:PR00109 ProDom:PD000001 PROSITE:PS50011 HSSP:P11362 EMBL:AB016885 EMBL:AY092959 EMBL:BT010172 SPTR:Q9FIL6	1.00E-147
chr6.TM1763.5.2	1.7.8.19	WAAY, rfaY lipopolysaccharide core biosynthesis protein RFAY [EC:2.7.-.-] [COG:COG0515]	ath:At5g03730	F17C15.150; SERINE/THREONINE-PROTEIN KINASE CTR1 [EC:2.7.1.37] [KO:K00870]	4.00E-40	YHL007c	COG0515	5.00E-29	KYK2_DICDI	ATP-binding;Kinase;Nucleotide-binding;Phosphorylation;Transferase;Tyrosine-proteinkinase,Tyrosine-protein kinase 2 (EC 2.7.1.112) (Fragment).	8.00E-45	GO_ID:17086	TAIR|gene:2154572 SPTR:Q9FIL6 symbol:AT5G58950.1 [GO:0016301 "kinase activity" evidence=ISS] InterPro:IPR000719 InterPro:IPR008271 INTERPRO:IPR001245 Prosite:PS00108 PRINTS:PR00109 ProDom:PD000001 PROSITE:PS50011 HSSP:P11362 EMBL:AB016885 EMBL:AY092959 EMBL:BT010172 SPTR:Q9FIL6	1.00E-147
chr6.TM1763.5.2	1.1.17.19	E2.7.1.- [EC:2.7.1.-] [COG:COG0515 COG1493]	ath:At5g03730	F17C15.150; SERINE/THREONINE-PROTEIN KINASE CTR1 [EC:2.7.1.37] [KO:K00870]	4.00E-40	YHL007c	COG0515	5.00E-29	KYK2_DICDI	ATP-binding;Kinase;Nucleotide-binding;Phosphorylation;Transferase;Tyrosine-proteinkinase,Tyrosine-protein kinase 2 (EC 2.7.1.112) (Fragment).	8.00E-45	GO_ID:17086	TAIR|gene:2154572 SPTR:Q9FIL6 symbol:AT5G58950.1 [GO:0016301 "kinase activity" evidence=ISS] InterPro:IPR000719 InterPro:IPR008271 INTERPRO:IPR001245 Prosite:PS00108 PRINTS:PR00109 ProDom:PD000001 PROSITE:PS50011 HSSP:P11362 EMBL:AB016885 EMBL:AY092959 EMBL:BT010172 SPTR:Q9FIL6	1.00E-147
chr6.TM1763.5.2	3.2.9.105	PTK2B, FAK2 protein tyrosine kinase 2 beta [EC:2.7.1.112]	ath:At5g03730	F17C15.150; SERINE/THREONINE-PROTEIN KINASE CTR1 [EC:2.7.1.37] [KO:K00870]	4.00E-40	YHL007c	COG0515	5.00E-29	KYK2_DICDI	ATP-binding;Kinase;Nucleotide-binding;Phosphorylation;Transferase;Tyrosine-proteinkinase,Tyrosine-protein kinase 2 (EC 2.7.1.112) (Fragment).	8.00E-45	GO_ID:17086	TAIR|gene:2154572 SPTR:Q9FIL6 symbol:AT5G58950.1 [GO:0016301 "kinase activity" evidence=ISS] InterPro:IPR000719 InterPro:IPR008271 INTERPRO:IPR001245 Prosite:PS00108 PRINTS:PR00109 ProDom:PD000001 PROSITE:PS50011 HSSP:P11362 EMBL:AB016885 EMBL:AY092959 EMBL:BT010172 SPTR:Q9FIL6	1.00E-147
chr6.TM1763.5.2	3.2.2.14	[EC:2.7.1.112]	ath:At5g03730	F17C15.150; SERINE/THREONINE-PROTEIN KINASE CTR1 [EC:2.7.1.37] [KO:K00870]	4.00E-40	YHL007c	COG0515	5.00E-29	KYK2_DICDI	ATP-binding;Kinase;Nucleotide-binding;Phosphorylation;Transferase;Tyrosine-proteinkinase,Tyrosine-protein kinase 2 (EC 2.7.1.112) (Fragment).	8.00E-45	GO_ID:17086	TAIR|gene:2154572 SPTR:Q9FIL6 symbol:AT5G58950.1 [GO:0016301 "kinase activity" evidence=ISS] InterPro:IPR000719 InterPro:IPR008271 INTERPRO:IPR001245 Prosite:PS00108 PRINTS:PR00109 ProDom:PD000001 PROSITE:PS50011 HSSP:P11362 EMBL:AB016885 EMBL:AY092959 EMBL:BT010172 SPTR:Q9FIL6	1.00E-147
chr6.TM1763.5.2	3.2.8.1	JAK Janus kinase [EC:2.7.1.112] [GO:0004718]	ath:At5g03730	F17C15.150; SERINE/THREONINE-PROTEIN KINASE CTR1 [EC:2.7.1.37] [KO:K00870]	4.00E-40	YHL007c	COG0515	5.00E-29	KYK2_DICDI	ATP-binding;Kinase;Nucleotide-binding;Phosphorylation;Transferase;Tyrosine-proteinkinase,Tyrosine-protein kinase 2 (EC 2.7.1.112) (Fragment).	8.00E-45	GO_ID:17086	TAIR|gene:2154572 SPTR:Q9FIL6 symbol:AT5G58950.1 [GO:0016301 "kinase activity" evidence=ISS] InterPro:IPR000719 InterPro:IPR008271 INTERPRO:IPR001245 Prosite:PS00108 PRINTS:PR00109 ProDom:PD000001 PROSITE:PS50011 HSSP:P11362 EMBL:AB016885 EMBL:AY092959 EMBL:BT010172 SPTR:Q9FIL6	1.00E-147
chr6.TM1763.5.2	1.11.16.8	E2.7.1.- [EC:2.7.1.-] [COG:COG0515 COG1493]	ath:At5g03730	F17C15.150; SERINE/THREONINE-PROTEIN KINASE CTR1 [EC:2.7.1.37] [KO:K00870]	4.00E-40	YHL007c	COG0515	5.00E-29	KYK2_DICDI	ATP-binding;Kinase;Nucleotide-binding;Phosphorylation;Transferase;Tyrosine-proteinkinase,Tyrosine-protein kinase 2 (EC 2.7.1.112) (Fragment).	8.00E-45	GO_ID:17086	TAIR|gene:2154572 SPTR:Q9FIL6 symbol:AT5G58950.1 [GO:0016301 "kinase activity" evidence=ISS] InterPro:IPR000719 InterPro:IPR008271 INTERPRO:IPR001245 Prosite:PS00108 PRINTS:PR00109 ProDom:PD000001 PROSITE:PS50011 HSSP:P11362 EMBL:AB016885 EMBL:AY092959 EMBL:BT010172 SPTR:Q9FIL6	1.00E-147
chr6.TM1763.5.2	4.2.4	Cell cycle [CLASS:04110] [PATH:hsa04110] [COG:COG0515]	ath:At5g03730	F17C15.150; SERINE/THREONINE-PROTEIN KINASE CTR1 [EC:2.7.1.37] [KO:K00870]	4.00E-40	YHL007c	COG0515	5.00E-29	KYK2_DICDI	ATP-binding;Kinase;Nucleotide-binding;Phosphorylation;Transferase;Tyrosine-proteinkinase,Tyrosine-protein kinase 2 (EC 2.7.1.112) (Fragment).	8.00E-45	GO_ID:17086	TAIR|gene:2154572 SPTR:Q9FIL6 symbol:AT5G58950.1 [GO:0016301 "kinase activity" evidence=ISS] InterPro:IPR000719 InterPro:IPR008271 INTERPRO:IPR001245 Prosite:PS00108 PRINTS:PR00109 ProDom:PD000001 PROSITE:PS50011 HSSP:P11362 EMBL:AB016885 EMBL:AY092959 EMBL:BT010172 SPTR:Q9FIL6	1.00E-147
chr6.TM1763.5.2	3.2.9.75	EGFR, ERBB1 epidermal growth factor receptor [GO:0005006] [EC:2.7.1.112]	ath:At5g03730	F17C15.150; SERINE/THREONINE-PROTEIN KINASE CTR1 [EC:2.7.1.37] [KO:K00870]	4.00E-40	YHL007c	COG0515	5.00E-29	KYK2_DICDI	ATP-binding;Kinase;Nucleotide-binding;Phosphorylation;Transferase;Tyrosine-proteinkinase,Tyrosine-protein kinase 2 (EC 2.7.1.112) (Fragment).	8.00E-45	GO_ID:17086	TAIR|gene:2154572 SPTR:Q9FIL6 symbol:AT5G58950.1 [GO:0016301 "kinase activity" evidence=ISS] InterPro:IPR000719 InterPro:IPR008271 INTERPRO:IPR001245 Prosite:PS00108 PRINTS:PR00109 ProDom:PD000001 PROSITE:PS50011 HSSP:P11362 EMBL:AB016885 EMBL:AY092959 EMBL:BT010172 SPTR:Q9FIL6	1.00E-147
Ljwgs_026935.1	3.2.10.2	E2.7.1.68, PIP5K 1-phosphatidylinositol-4-phosphate 5-kinase [EC:2.7.1.68] [GO:0016308]	ath:At3g09920	F8A24.2; phosphatidylinositol-4-phosphate 5-kinase family protein [EC:2.7.1.68] [KO:K00889]	2.00E-54				PI5K9_ARATH	Kinase;Repeat;Transferase,Phosphatidylinositol-4-phosphate 5-kinase 9 (EC 2.7.1.68) (AtPIP5K9) (1-phosphatidylinositol-4-phosphate kinase 9) (PtdIns(4)P-5-kinase 9) (Diphosphoinositide kinase 9).	1.00E-54	GO_ID:49078	TAIR|gene:2085073 SPTR:Q9SF93 symbol:AT3G09920.1 [GO:0000004 "biological process unknown" evidence=ND] [GO:0008372 "cellular component unknown" evidence=ND] [GO:0016308 "1-phosphatidylinositol-4-phosphate 5-kinase activity" evidence=ISS] InterPro:IPR002498 InterPro:IPR002885 Pfam:PF01504 SMART:SM00330 TIGRFAMs:TIGR00756 HSSP:P78356 InterPro:IPR003409 Pfam:PF02493 SMART:SM00698 EMBL:AC015985 EMBL:…	6.00E-55
Ljwgs_026935.1	4.1.3.50	E2.7.1.68, PIP5K 1-phosphatidylinositol-4-phosphate 5-kinase [EC:2.7.1.68] [GO:0016308]	ath:At3g09920	F8A24.2; phosphatidylinositol-4-phosphate 5-kinase family protein [EC:2.7.1.68] [KO:K00889]	2.00E-54				PI5K9_ARATH	Kinase;Repeat;Transferase,Phosphatidylinositol-4-phosphate 5-kinase 9 (EC 2.7.1.68) (AtPIP5K9) (1-phosphatidylinositol-4-phosphate kinase 9) (PtdIns(4)P-5-kinase 9) (Diphosphoinositide kinase 9).	1.00E-54	GO_ID:49078	TAIR|gene:2085073 SPTR:Q9SF93 symbol:AT3G09920.1 [GO:0000004 "biological process unknown" evidence=ND] [GO:0008372 "cellular component unknown" evidence=ND] [GO:0016308 "1-phosphatidylinositol-4-phosphate 5-kinase activity" evidence=ISS] InterPro:IPR002498 InterPro:IPR002885 Pfam:PF01504 SMART:SM00330 TIGRFAMs:TIGR00756 HSSP:P78356 InterPro:IPR003409 Pfam:PF02493 SMART:SM00698 EMBL:AC015985 EMBL:…	6.00E-55
Ljwgs_026935.1	1.1.17.3	E2.7.1.68, PIP5K 1-phosphatidylinositol-4-phosphate 5-kinase [EC:2.7.1.68] [GO:0016308]	ath:At3g09920	F8A24.2; phosphatidylinositol-4-phosphate 5-kinase family protein [EC:2.7.1.68] [KO:K00889]	2.00E-54				PI5K9_ARATH	Kinase;Repeat;Transferase,Phosphatidylinositol-4-phosphate 5-kinase 9 (EC 2.7.1.68) (AtPIP5K9) (1-phosphatidylinositol-4-phosphate kinase 9) (PtdIns(4)P-5-kinase 9) (Diphosphoinositide kinase 9).	1.00E-54	GO_ID:49078	TAIR|gene:2085073 SPTR:Q9SF93 symbol:AT3G09920.1 [GO:0000004 "biological process unknown" evidence=ND] [GO:0008372 "cellular component unknown" evidence=ND] [GO:0016308 "1-phosphatidylinositol-4-phosphate 5-kinase activity" evidence=ISS] InterPro:IPR002498 InterPro:IPR002885 Pfam:PF01504 SMART:SM00330 TIGRFAMs:TIGR00756 HSSP:P78356 InterPro:IPR003409 Pfam:PF02493 SMART:SM00698 EMBL:AC015985 EMBL:…	6.00E-55
TM0651.12.2	99.1.3.1.116	EC 2.7.1.-	ath:At5g02290	T1E22.50; protein kinase, putative [EC:2.7.1.37] [KO:K00870]	5.00E-12				CLV1_ARATH	ATP-binding;Developmentalprotein;Differentiation;Glycoprotein;Kinase;Leucine-richrepeat;Membrane;Nucleotide-binding;Phosphorylation;Receptor;Repeat;Serine/threonine-proteinkinase;Signal;Transferase;Transmembrane,Receptor protein kinase CLAVATA1 precursor (EC 2.7.1.-).	3.00E-14	GO_ID:38062	TAIR|gene:3438213 SPTR:Q9LHP4 symbol:AT3G24240.1 [GO:0004674 "protein serine/threonine kinase activity" evidence=ISS] [GO:0005524 "ATP binding" evidence=ISS] [GO:0006468 "protein amino acid phosphorylation" evidence=ISS] [GO:0007169 "transmembrane receptor protein tyrosine kinase signaling pathway" evidence=ISS] Pfam:PF00560 InterPro:IPR000719 InterPro:IPR008271 Pfam:PF00069 Prosite:PS00108 Inter…	4.00E-30
TM0651.12.2	99.1.4.2964	GO_ID:38062	ath:At5g02290	T1E22.50; protein kinase, putative [EC:2.7.1.37] [KO:K00870]	5.00E-12				CLV1_ARATH	ATP-binding;Developmentalprotein;Differentiation;Glycoprotein;Kinase;Leucine-richrepeat;Membrane;Nucleotide-binding;Phosphorylation;Receptor;Repeat;Serine/threonine-proteinkinase;Signal;Transferase;Transmembrane,Receptor protein kinase CLAVATA1 precursor (EC 2.7.1.-).	3.00E-14	GO_ID:38062	TAIR|gene:3438213 SPTR:Q9LHP4 symbol:AT3G24240.1 [GO:0004674 "protein serine/threonine kinase activity" evidence=ISS] [GO:0005524 "ATP binding" evidence=ISS] [GO:0006468 "protein amino acid phosphorylation" evidence=ISS] [GO:0007169 "transmembrane receptor protein tyrosine kinase signaling pathway" evidence=ISS] Pfam:PF00560 InterPro:IPR000719 InterPro:IPR008271 Pfam:PF00069 Prosite:PS00108 Inter…	4.00E-30
TM0651.12.2	99.1.1.97	KO:K00870	ath:At5g02290	T1E22.50; protein kinase, putative [EC:2.7.1.37] [KO:K00870]	5.00E-12				CLV1_ARATH	ATP-binding;Developmentalprotein;Differentiation;Glycoprotein;Kinase;Leucine-richrepeat;Membrane;Nucleotide-binding;Phosphorylation;Receptor;Repeat;Serine/threonine-proteinkinase;Signal;Transferase;Transmembrane,Receptor protein kinase CLAVATA1 precursor (EC 2.7.1.-).	3.00E-14	GO_ID:38062	TAIR|gene:3438213 SPTR:Q9LHP4 symbol:AT3G24240.1 [GO:0004674 "protein serine/threonine kinase activity" evidence=ISS] [GO:0005524 "ATP binding" evidence=ISS] [GO:0006468 "protein amino acid phosphorylation" evidence=ISS] [GO:0007169 "transmembrane receptor protein tyrosine kinase signaling pathway" evidence=ISS] Pfam:PF00560 InterPro:IPR000719 InterPro:IPR008271 Pfam:PF00069 Prosite:PS00108 Inter…	4.00E-30
Ljwgs_068528.1	1.4.1.36	E2.7.1.40, pyk pyruvate kinase [EC:2.7.1.40] [COG:COG0469] [GO:0004743]	ath:At3g52990	F8J2.160; pyruvate kinase, putative [EC:2.7.1.40] [KO:K00873]	8.00E-31							GO_ID:10711	TAIR|gene:2044927 SPTR:Q9SJQ0 symbol:AT2G36580.1 [GO:0008372 "cellular component unknown" evidence=ND] [GO:0004743 "pyruvate kinase activity" evidence=ISS] [GO:0006096 "glycolysis" evidence=ISS] InterPro:IPR001697 InterPro:IPR011037 Pfam:PF00224 Pfam:PF02887 GO:GO:0006096 HSSP:P14178 PRINTS:PR01050 ProDom:PD001009 TIGRFAMs:TIGR01064 EMBL:AC006919 EMBL:AY069894 PIR:C84782 SPTR:Q9SJQ0	1.00E-31
Ljwgs_068528.1	1.1.1.13	E2.7.1.40, pyk pyruvate kinase [EC:2.7.1.40] [COG:COG0469] [GO:0004743]	ath:At3g52990	F8J2.160; pyruvate kinase, putative [EC:2.7.1.40] [KO:K00873]	8.00E-31							GO_ID:10711	TAIR|gene:2044927 SPTR:Q9SJQ0 symbol:AT2G36580.1 [GO:0008372 "cellular component unknown" evidence=ND] [GO:0004743 "pyruvate kinase activity" evidence=ISS] [GO:0006096 "glycolysis" evidence=ISS] InterPro:IPR001697 InterPro:IPR011037 Pfam:PF00224 Pfam:PF02887 GO:GO:0006096 HSSP:P14178 PRINTS:PR01050 ProDom:PD001009 TIGRFAMs:TIGR01064 EMBL:AC006919 EMBL:AY069894 PIR:C84782 SPTR:Q9SJQ0	1.00E-31
Ljwgs_068528.1	1.2.4.16	E2.7.1.40, pyk pyruvate kinase [EC:2.7.1.40] [COG:COG0469] [GO:0004743]	ath:At3g52990	F8J2.160; pyruvate kinase, putative [EC:2.7.1.40] [KO:K00873]	8.00E-31							GO_ID:10711	TAIR|gene:2044927 SPTR:Q9SJQ0 symbol:AT2G36580.1 [GO:0008372 "cellular component unknown" evidence=ND] [GO:0004743 "pyruvate kinase activity" evidence=ISS] [GO:0006096 "glycolysis" evidence=ISS] InterPro:IPR001697 InterPro:IPR011037 Pfam:PF00224 Pfam:PF02887 GO:GO:0006096 HSSP:P14178 PRINTS:PR01050 ProDom:PD001009 TIGRFAMs:TIGR01064 EMBL:AC006919 EMBL:AY069894 PIR:C84782 SPTR:Q9SJQ0	1.00E-31
Ljwgs_068528.1	3.2.11.34	E2.7.1.40, pyk pyruvate kinase [EC:2.7.1.40] [COG:COG0469] [GO:0004743]	ath:At3g52990	F8J2.160; pyruvate kinase, putative [EC:2.7.1.40] [KO:K00873]	8.00E-31							GO_ID:10711	TAIR|gene:2044927 SPTR:Q9SJQ0 symbol:AT2G36580.1 [GO:0008372 "cellular component unknown" evidence=ND] [GO:0004743 "pyruvate kinase activity" evidence=ISS] [GO:0006096 "glycolysis" evidence=ISS] InterPro:IPR001697 InterPro:IPR011037 Pfam:PF00224 Pfam:PF02887 GO:GO:0006096 HSSP:P14178 PRINTS:PR01050 ProDom:PD001009 TIGRFAMs:TIGR01064 EMBL:AC006919 EMBL:AY069894 PIR:C84782 SPTR:Q9SJQ0	1.00E-31
Ljwgs_068528.1	1.1.11.11	E2.7.1.40, pyk pyruvate kinase [EC:2.7.1.40] [COG:COG0469] [GO:0004743]	ath:At3g52990	F8J2.160; pyruvate kinase, putative [EC:2.7.1.40] [KO:K00873]	8.00E-31							GO_ID:10711	TAIR|gene:2044927 SPTR:Q9SJQ0 symbol:AT2G36580.1 [GO:0008372 "cellular component unknown" evidence=ND] [GO:0004743 "pyruvate kinase activity" evidence=ISS] [GO:0006096 "glycolysis" evidence=ISS] InterPro:IPR001697 InterPro:IPR011037 Pfam:PF00224 Pfam:PF02887 GO:GO:0006096 HSSP:P14178 PRINTS:PR01050 ProDom:PD001009 TIGRFAMs:TIGR01064 EMBL:AC006919 EMBL:AY069894 PIR:C84782 SPTR:Q9SJQ0	1.00E-31
Ljwgs_042730.1	99.1.4.6876	GO_ID:3607										GO_ID:3607	TAIR|gene:504954286 SPTR:Q9C583 symbol:AT5G22050.1 [GO:0016301 "kinase activity" evidence=ISS] InterPro:IPR000719 ProDom:PD000001 PROSITE:PS50011 EMBL:AL589883 SPTR:Q9C583	2.00E-27
chr4.CM0170.19	1.9.4.15	E2.7.1.- [EC:2.7.1.-] [COG:COG0515 COG1493]	ath:At4g28490	F20O9.180; leucine-rich repeat transmembrane protein kinase, putative [EC:2.7.1.37] [KO:K00870]	6.00E-49	BS_yloP_1	COG0515	6.00E-19	BAK1_ARATH	ATP-binding;Glycoprotein;Kinase;Leucine-richrepeat;Membrane;Nucleotide-binding;Phosphorylation;Repeat;Serine/threonine-proteinkinase;Signal;Transferase;Transmembrane,BRASSINOSTEROID INSENSITIVE 1-associated receptor kinase 1 precursor (EC 2.7.1.37) (BRI1-associated receptor kinase 1) (Somatic embryogenesis receptor-like kinase 3).	4.00E-86	GO_ID:3752	TAIR|gene:3441751 SPTR:Q8GX94 symbol:AT5G62710.1 [GO:0004672 "protein kinase activity" evidence=ISS] [GO:0005515 "protein binding" evidence=ISS] Pfam:PF00560 InterPro:IPR000719 InterPro:IPR008271 Pfam:PF00069 Prosite:PS00108 InterPro:IPR001611 InterPro:IPR007090 Prosite:PS00107 ProDom:PD000001 PROSITE:PS50011 PRINTS:PR00019 EMBL:AK118356 SPTR:Q8GX94	0
chr4.CM0170.19	1.7.8.19	WAAY, rfaY lipopolysaccharide core biosynthesis protein RFAY [EC:2.7.-.-] [COG:COG0515]	ath:At4g28490	F20O9.180; leucine-rich repeat transmembrane protein kinase, putative [EC:2.7.1.37] [KO:K00870]	6.00E-49	BS_yloP_1	COG0515	6.00E-19	BAK1_ARATH	ATP-binding;Glycoprotein;Kinase;Leucine-richrepeat;Membrane;Nucleotide-binding;Phosphorylation;Repeat;Serine/threonine-proteinkinase;Signal;Transferase;Transmembrane,BRASSINOSTEROID INSENSITIVE 1-associated receptor kinase 1 precursor (EC 2.7.1.37) (BRI1-associated receptor kinase 1) (Somatic embryogenesis receptor-like kinase 3).	4.00E-86	GO_ID:3752	TAIR|gene:3441751 SPTR:Q8GX94 symbol:AT5G62710.1 [GO:0004672 "protein kinase activity" evidence=ISS] [GO:0005515 "protein binding" evidence=ISS] Pfam:PF00560 InterPro:IPR000719 InterPro:IPR008271 Pfam:PF00069 Prosite:PS00108 InterPro:IPR001611 InterPro:IPR007090 Prosite:PS00107 ProDom:PD000001 PROSITE:PS50011 PRINTS:PR00019 EMBL:AK118356 SPTR:Q8GX94	0
chr4.CM0170.19	1.1.17.19	E2.7.1.- [EC:2.7.1.-] [COG:COG0515 COG1493]	ath:At4g28490	F20O9.180; leucine-rich repeat transmembrane protein kinase, putative [EC:2.7.1.37] [KO:K00870]	6.00E-49	BS_yloP_1	COG0515	6.00E-19	BAK1_ARATH	ATP-binding;Glycoprotein;Kinase;Leucine-richrepeat;Membrane;Nucleotide-binding;Phosphorylation;Repeat;Serine/threonine-proteinkinase;Signal;Transferase;Transmembrane,BRASSINOSTEROID INSENSITIVE 1-associated receptor kinase 1 precursor (EC 2.7.1.37) (BRI1-associated receptor kinase 1) (Somatic embryogenesis receptor-like kinase 3).	4.00E-86	GO_ID:3752	TAIR|gene:3441751 SPTR:Q8GX94 symbol:AT5G62710.1 [GO:0004672 "protein kinase activity" evidence=ISS] [GO:0005515 "protein binding" evidence=ISS] Pfam:PF00560 InterPro:IPR000719 InterPro:IPR008271 Pfam:PF00069 Prosite:PS00108 InterPro:IPR001611 InterPro:IPR007090 Prosite:PS00107 ProDom:PD000001 PROSITE:PS50011 PRINTS:PR00019 EMBL:AK118356 SPTR:Q8GX94	0
chr4.CM0170.19	3.3.10.117	BMPR1 bone morphogenetic protein receptor, type I [EC:2.7.1.37]	ath:At4g28490	F20O9.180; leucine-rich repeat transmembrane protein kinase, putative [EC:2.7.1.37] [KO:K00870]	6.00E-49	BS_yloP_1	COG0515	6.00E-19	BAK1_ARATH	ATP-binding;Glycoprotein;Kinase;Leucine-richrepeat;Membrane;Nucleotide-binding;Phosphorylation;Repeat;Serine/threonine-proteinkinase;Signal;Transferase;Transmembrane,BRASSINOSTEROID INSENSITIVE 1-associated receptor kinase 1 precursor (EC 2.7.1.37) (BRI1-associated receptor kinase 1) (Somatic embryogenesis receptor-like kinase 3).	4.00E-86	GO_ID:3752	TAIR|gene:3441751 SPTR:Q8GX94 symbol:AT5G62710.1 [GO:0004672 "protein kinase activity" evidence=ISS] [GO:0005515 "protein binding" evidence=ISS] Pfam:PF00560 InterPro:IPR000719 InterPro:IPR008271 Pfam:PF00069 Prosite:PS00108 InterPro:IPR001611 InterPro:IPR007090 Prosite:PS00107 ProDom:PD000001 PROSITE:PS50011 PRINTS:PR00019 EMBL:AK118356 SPTR:Q8GX94	0
chr4.CM0170.19	1.11.16.8	E2.7.1.- [EC:2.7.1.-] [COG:COG0515 COG1493]	ath:At4g28490	F20O9.180; leucine-rich repeat transmembrane protein kinase, putative [EC:2.7.1.37] [KO:K00870]	6.00E-49	BS_yloP_1	COG0515	6.00E-19	BAK1_ARATH	ATP-binding;Glycoprotein;Kinase;Leucine-richrepeat;Membrane;Nucleotide-binding;Phosphorylation;Repeat;Serine/threonine-proteinkinase;Signal;Transferase;Transmembrane,BRASSINOSTEROID INSENSITIVE 1-associated receptor kinase 1 precursor (EC 2.7.1.37) (BRI1-associated receptor kinase 1) (Somatic embryogenesis receptor-like kinase 3).	4.00E-86	GO_ID:3752	TAIR|gene:3441751 SPTR:Q8GX94 symbol:AT5G62710.1 [GO:0004672 "protein kinase activity" evidence=ISS] [GO:0005515 "protein binding" evidence=ISS] Pfam:PF00560 InterPro:IPR000719 InterPro:IPR008271 Pfam:PF00069 Prosite:PS00108 InterPro:IPR001611 InterPro:IPR007090 Prosite:PS00107 ProDom:PD000001 PROSITE:PS50011 PRINTS:PR00019 EMBL:AK118356 SPTR:Q8GX94	0
chr4.CM0170.19	4.2.4	Cell cycle [CLASS:04110] [PATH:hsa04110] [COG:COG0515]	ath:At4g28490	F20O9.180; leucine-rich repeat transmembrane protein kinase, putative [EC:2.7.1.37] [KO:K00870]	6.00E-49	BS_yloP_1	COG0515	6.00E-19	BAK1_ARATH	ATP-binding;Glycoprotein;Kinase;Leucine-richrepeat;Membrane;Nucleotide-binding;Phosphorylation;Repeat;Serine/threonine-proteinkinase;Signal;Transferase;Transmembrane,BRASSINOSTEROID INSENSITIVE 1-associated receptor kinase 1 precursor (EC 2.7.1.37) (BRI1-associated receptor kinase 1) (Somatic embryogenesis receptor-like kinase 3).	4.00E-86	GO_ID:3752	TAIR|gene:3441751 SPTR:Q8GX94 symbol:AT5G62710.1 [GO:0004672 "protein kinase activity" evidence=ISS] [GO:0005515 "protein binding" evidence=ISS] Pfam:PF00560 InterPro:IPR000719 InterPro:IPR008271 Pfam:PF00069 Prosite:PS00108 InterPro:IPR001611 InterPro:IPR007090 Prosite:PS00107 ProDom:PD000001 PROSITE:PS50011 PRINTS:PR00019 EMBL:AK118356 SPTR:Q8GX94	0
chr4.CM0170.19	3.2.2.1	Protein kinase [EC:2.7.1.37]	ath:At4g28490	F20O9.180; leucine-rich repeat transmembrane protein kinase, putative [EC:2.7.1.37] [KO:K00870]	6.00E-49	BS_yloP_1	COG0515	6.00E-19	BAK1_ARATH	ATP-binding;Glycoprotein;Kinase;Leucine-richrepeat;Membrane;Nucleotide-binding;Phosphorylation;Repeat;Serine/threonine-proteinkinase;Signal;Transferase;Transmembrane,BRASSINOSTEROID INSENSITIVE 1-associated receptor kinase 1 precursor (EC 2.7.1.37) (BRI1-associated receptor kinase 1) (Somatic embryogenesis receptor-like kinase 3).	4.00E-86	GO_ID:3752	TAIR|gene:3441751 SPTR:Q8GX94 symbol:AT5G62710.1 [GO:0004672 "protein kinase activity" evidence=ISS] [GO:0005515 "protein binding" evidence=ISS] Pfam:PF00560 InterPro:IPR000719 InterPro:IPR008271 Pfam:PF00069 Prosite:PS00108 InterPro:IPR001611 InterPro:IPR007090 Prosite:PS00107 ProDom:PD000001 PROSITE:PS50011 PRINTS:PR00019 EMBL:AK118356 SPTR:Q8GX94	0
Ljwgs_013318.1	1.9.4.15	E2.7.1.- [EC:2.7.1.-] [COG:COG0515 COG1493]	ath:At5g02290	T1E22.50; protein kinase, putative [EC:2.7.1.37] [KO:K00870]	2.00E-40	YAR019c	COG0515	8.00E-18	SRK6_BRAOE	ATP-binding;Glycoprotein;Kinase;Membrane;Nucleotide-binding;Receptor;Self-incompatibility;Serine/threonine-proteinkinase;Signal;Transferase;Transmembrane,Putative serine/threonine-protein kinase receptor precursor (EC 2.7.1.37) (S-receptor kinase) (SRK).	1.00E-49	GO_ID:28700	TAIR|gene:2176736 SPTR:Q9FF29 symbol:AT5G38280.1 [GO:0016301 "kinase activity" evidence=ISS] [GO:0004675 "transmembrane receptor protein serine/threonine kinase activity" evidence=ISS] InterPro:IPR000719 InterPro:IPR008271 Pfam:PF00069 Prosite:PS00108 Prosite:PS00107 Pfam:PF00314 ProDom:PD000001 PROSITE:PS50011 InterPro:IPR001938 PRINTS:PR00347 ProDom:PD001321 SMART:SM00205 PROSITE:PS00316 HSSP:P…	3.00E-84
Ljwgs_013318.1	1.7.8.19	WAAY, rfaY lipopolysaccharide core biosynthesis protein RFAY [EC:2.7.-.-] [COG:COG0515]	ath:At5g02290	T1E22.50; protein kinase, putative [EC:2.7.1.37] [KO:K00870]	2.00E-40	YAR019c	COG0515	8.00E-18	SRK6_BRAOE	ATP-binding;Glycoprotein;Kinase;Membrane;Nucleotide-binding;Receptor;Self-incompatibility;Serine/threonine-proteinkinase;Signal;Transferase;Transmembrane,Putative serine/threonine-protein kinase receptor precursor (EC 2.7.1.37) (S-receptor kinase) (SRK).	1.00E-49	GO_ID:28700	TAIR|gene:2176736 SPTR:Q9FF29 symbol:AT5G38280.1 [GO:0016301 "kinase activity" evidence=ISS] [GO:0004675 "transmembrane receptor protein serine/threonine kinase activity" evidence=ISS] InterPro:IPR000719 InterPro:IPR008271 Pfam:PF00069 Prosite:PS00108 Prosite:PS00107 Pfam:PF00314 ProDom:PD000001 PROSITE:PS50011 InterPro:IPR001938 PRINTS:PR00347 ProDom:PD001321 SMART:SM00205 PROSITE:PS00316 HSSP:P…	3.00E-84
Ljwgs_013318.1	1.1.17.19	E2.7.1.- [EC:2.7.1.-] [COG:COG0515 COG1493]	ath:At5g02290	T1E22.50; protein kinase, putative [EC:2.7.1.37] [KO:K00870]	2.00E-40	YAR019c	COG0515	8.00E-18	SRK6_BRAOE	ATP-binding;Glycoprotein;Kinase;Membrane;Nucleotide-binding;Receptor;Self-incompatibility;Serine/threonine-proteinkinase;Signal;Transferase;Transmembrane,Putative serine/threonine-protein kinase receptor precursor (EC 2.7.1.37) (S-receptor kinase) (SRK).	1.00E-49	GO_ID:28700	TAIR|gene:2176736 SPTR:Q9FF29 symbol:AT5G38280.1 [GO:0016301 "kinase activity" evidence=ISS] [GO:0004675 "transmembrane receptor protein serine/threonine kinase activity" evidence=ISS] InterPro:IPR000719 InterPro:IPR008271 Pfam:PF00069 Prosite:PS00108 Prosite:PS00107 Pfam:PF00314 ProDom:PD000001 PROSITE:PS50011 InterPro:IPR001938 PRINTS:PR00347 ProDom:PD001321 SMART:SM00205 PROSITE:PS00316 HSSP:P…	3.00E-84
Ljwgs_013318.1	3.3.10.117	BMPR1 bone morphogenetic protein receptor, type I [EC:2.7.1.37]	ath:At5g02290	T1E22.50; protein kinase, putative [EC:2.7.1.37] [KO:K00870]	2.00E-40	YAR019c	COG0515	8.00E-18	SRK6_BRAOE	ATP-binding;Glycoprotein;Kinase;Membrane;Nucleotide-binding;Receptor;Self-incompatibility;Serine/threonine-proteinkinase;Signal;Transferase;Transmembrane,Putative serine/threonine-protein kinase receptor precursor (EC 2.7.1.37) (S-receptor kinase) (SRK).	1.00E-49	GO_ID:28700	TAIR|gene:2176736 SPTR:Q9FF29 symbol:AT5G38280.1 [GO:0016301 "kinase activity" evidence=ISS] [GO:0004675 "transmembrane receptor protein serine/threonine kinase activity" evidence=ISS] InterPro:IPR000719 InterPro:IPR008271 Pfam:PF00069 Prosite:PS00108 Prosite:PS00107 Pfam:PF00314 ProDom:PD000001 PROSITE:PS50011 InterPro:IPR001938 PRINTS:PR00347 ProDom:PD001321 SMART:SM00205 PROSITE:PS00316 HSSP:P…	3.00E-84
Ljwgs_013318.1	1.11.16.8	E2.7.1.- [EC:2.7.1.-] [COG:COG0515 COG1493]	ath:At5g02290	T1E22.50; protein kinase, putative [EC:2.7.1.37] [KO:K00870]	2.00E-40	YAR019c	COG0515	8.00E-18	SRK6_BRAOE	ATP-binding;Glycoprotein;Kinase;Membrane;Nucleotide-binding;Receptor;Self-incompatibility;Serine/threonine-proteinkinase;Signal;Transferase;Transmembrane,Putative serine/threonine-protein kinase receptor precursor (EC 2.7.1.37) (S-receptor kinase) (SRK).	1.00E-49	GO_ID:28700	TAIR|gene:2176736 SPTR:Q9FF29 symbol:AT5G38280.1 [GO:0016301 "kinase activity" evidence=ISS] [GO:0004675 "transmembrane receptor protein serine/threonine kinase activity" evidence=ISS] InterPro:IPR000719 InterPro:IPR008271 Pfam:PF00069 Prosite:PS00108 Prosite:PS00107 Pfam:PF00314 ProDom:PD000001 PROSITE:PS50011 InterPro:IPR001938 PRINTS:PR00347 ProDom:PD001321 SMART:SM00205 PROSITE:PS00316 HSSP:P…	3.00E-84
Ljwgs_013318.1	4.2.4	Cell cycle [CLASS:04110] [PATH:hsa04110] [COG:COG0515]	ath:At5g02290	T1E22.50; protein kinase, putative [EC:2.7.1.37] [KO:K00870]	2.00E-40	YAR019c	COG0515	8.00E-18	SRK6_BRAOE	ATP-binding;Glycoprotein;Kinase;Membrane;Nucleotide-binding;Receptor;Self-incompatibility;Serine/threonine-proteinkinase;Signal;Transferase;Transmembrane,Putative serine/threonine-protein kinase receptor precursor (EC 2.7.1.37) (S-receptor kinase) (SRK).	1.00E-49	GO_ID:28700	TAIR|gene:2176736 SPTR:Q9FF29 symbol:AT5G38280.1 [GO:0016301 "kinase activity" evidence=ISS] [GO:0004675 "transmembrane receptor protein serine/threonine kinase activity" evidence=ISS] InterPro:IPR000719 InterPro:IPR008271 Pfam:PF00069 Prosite:PS00108 Prosite:PS00107 Pfam:PF00314 ProDom:PD000001 PROSITE:PS50011 InterPro:IPR001938 PRINTS:PR00347 ProDom:PD001321 SMART:SM00205 PROSITE:PS00316 HSSP:P…	3.00E-84
Ljwgs_013318.1	3.2.2.1	Protein kinase [EC:2.7.1.37]	ath:At5g02290	T1E22.50; protein kinase, putative [EC:2.7.1.37] [KO:K00870]	2.00E-40	YAR019c	COG0515	8.00E-18	SRK6_BRAOE	ATP-binding;Glycoprotein;Kinase;Membrane;Nucleotide-binding;Receptor;Self-incompatibility;Serine/threonine-proteinkinase;Signal;Transferase;Transmembrane,Putative serine/threonine-protein kinase receptor precursor (EC 2.7.1.37) (S-receptor kinase) (SRK).	1.00E-49	GO_ID:28700	TAIR|gene:2176736 SPTR:Q9FF29 symbol:AT5G38280.1 [GO:0016301 "kinase activity" evidence=ISS] [GO:0004675 "transmembrane receptor protein serine/threonine kinase activity" evidence=ISS] InterPro:IPR000719 InterPro:IPR008271 Pfam:PF00069 Prosite:PS00108 Prosite:PS00107 Pfam:PF00314 ProDom:PD000001 PROSITE:PS50011 InterPro:IPR001938 PRINTS:PR00347 ProDom:PD001321 SMART:SM00205 PROSITE:PS00316 HSSP:P…	3.00E-84
Ljwgs_027949.1	1.9.4.15	E2.7.1.- [EC:2.7.1.-] [COG:COG0515 COG1493]	ath:At4g28490	F20O9.180; leucine-rich repeat transmembrane protein kinase, putative [EC:2.7.1.37] [KO:K00870]	7.00E-93	YAR019c	COG0515	5.00E-14	CLV1_ARATH	ATP-binding;Developmentalprotein;Differentiation;Glycoprotein;Kinase;Leucine-richrepeat;Membrane;Nucleotide-binding;Phosphorylation;Receptor;Repeat;Serine/threonine-proteinkinase;Signal;Transferase;Transmembrane,Receptor protein kinase CLAVATA1 precursor (EC 2.7.1.-).	5.00E-94	GO_ID:1873	TAIR|gene:2161824 SPTR:Q8VYG7 symbol:AT5G56040.1 [GO:0016301 "kinase activity" evidence=ISS] [GO:0004674 "protein serine/threonine kinase activity" evidence=ISS] [GO:0005524 "ATP binding" evidence=ISS] [GO:0006468 "protein amino acid phosphorylation" evidence=ISS] [GO:0007169 "transmembrane receptor protein tyrosine kinase signaling pathway" evidence=ISS] Pfam:PF00560 InterPro:IPR000719 InterPro:…	0
Ljwgs_027949.1	1.7.8.19	WAAY, rfaY lipopolysaccharide core biosynthesis protein RFAY [EC:2.7.-.-] [COG:COG0515]	ath:At4g28490	F20O9.180; leucine-rich repeat transmembrane protein kinase, putative [EC:2.7.1.37] [KO:K00870]	7.00E-93	YAR019c	COG0515	5.00E-14	CLV1_ARATH	ATP-binding;Developmentalprotein;Differentiation;Glycoprotein;Kinase;Leucine-richrepeat;Membrane;Nucleotide-binding;Phosphorylation;Receptor;Repeat;Serine/threonine-proteinkinase;Signal;Transferase;Transmembrane,Receptor protein kinase CLAVATA1 precursor (EC 2.7.1.-).	5.00E-94	GO_ID:1873	TAIR|gene:2161824 SPTR:Q8VYG7 symbol:AT5G56040.1 [GO:0016301 "kinase activity" evidence=ISS] [GO:0004674 "protein serine/threonine kinase activity" evidence=ISS] [GO:0005524 "ATP binding" evidence=ISS] [GO:0006468 "protein amino acid phosphorylation" evidence=ISS] [GO:0007169 "transmembrane receptor protein tyrosine kinase signaling pathway" evidence=ISS] Pfam:PF00560 InterPro:IPR000719 InterPro:…	0
Ljwgs_027949.1	1.1.17.19	E2.7.1.- [EC:2.7.1.-] [COG:COG0515 COG1493]	ath:At4g28490	F20O9.180; leucine-rich repeat transmembrane protein kinase, putative [EC:2.7.1.37] [KO:K00870]	7.00E-93	YAR019c	COG0515	5.00E-14	CLV1_ARATH	ATP-binding;Developmentalprotein;Differentiation;Glycoprotein;Kinase;Leucine-richrepeat;Membrane;Nucleotide-binding;Phosphorylation;Receptor;Repeat;Serine/threonine-proteinkinase;Signal;Transferase;Transmembrane,Receptor protein kinase CLAVATA1 precursor (EC 2.7.1.-).	5.00E-94	GO_ID:1873	TAIR|gene:2161824 SPTR:Q8VYG7 symbol:AT5G56040.1 [GO:0016301 "kinase activity" evidence=ISS] [GO:0004674 "protein serine/threonine kinase activity" evidence=ISS] [GO:0005524 "ATP binding" evidence=ISS] [GO:0006468 "protein amino acid phosphorylation" evidence=ISS] [GO:0007169 "transmembrane receptor protein tyrosine kinase signaling pathway" evidence=ISS] Pfam:PF00560 InterPro:IPR000719 InterPro:…	0
Ljwgs_027949.1	1.11.16.8	E2.7.1.- [EC:2.7.1.-] [COG:COG0515 COG1493]	ath:At4g28490	F20O9.180; leucine-rich repeat transmembrane protein kinase, putative [EC:2.7.1.37] [KO:K00870]	7.00E-93	YAR019c	COG0515	5.00E-14	CLV1_ARATH	ATP-binding;Developmentalprotein;Differentiation;Glycoprotein;Kinase;Leucine-richrepeat;Membrane;Nucleotide-binding;Phosphorylation;Receptor;Repeat;Serine/threonine-proteinkinase;Signal;Transferase;Transmembrane,Receptor protein kinase CLAVATA1 precursor (EC 2.7.1.-).	5.00E-94	GO_ID:1873	TAIR|gene:2161824 SPTR:Q8VYG7 symbol:AT5G56040.1 [GO:0016301 "kinase activity" evidence=ISS] [GO:0004674 "protein serine/threonine kinase activity" evidence=ISS] [GO:0005524 "ATP binding" evidence=ISS] [GO:0006468 "protein amino acid phosphorylation" evidence=ISS] [GO:0007169 "transmembrane receptor protein tyrosine kinase signaling pathway" evidence=ISS] Pfam:PF00560 InterPro:IPR000719 InterPro:…	0
Ljwgs_027949.1	4.2.4	Cell cycle [CLASS:04110] [PATH:hsa04110] [COG:COG0515]	ath:At4g28490	F20O9.180; leucine-rich repeat transmembrane protein kinase, putative [EC:2.7.1.37] [KO:K00870]	7.00E-93	YAR019c	COG0515	5.00E-14	CLV1_ARATH	ATP-binding;Developmentalprotein;Differentiation;Glycoprotein;Kinase;Leucine-richrepeat;Membrane;Nucleotide-binding;Phosphorylation;Receptor;Repeat;Serine/threonine-proteinkinase;Signal;Transferase;Transmembrane,Receptor protein kinase CLAVATA1 precursor (EC 2.7.1.-).	5.00E-94	GO_ID:1873	TAIR|gene:2161824 SPTR:Q8VYG7 symbol:AT5G56040.1 [GO:0016301 "kinase activity" evidence=ISS] [GO:0004674 "protein serine/threonine kinase activity" evidence=ISS] [GO:0005524 "ATP binding" evidence=ISS] [GO:0006468 "protein amino acid phosphorylation" evidence=ISS] [GO:0007169 "transmembrane receptor protein tyrosine kinase signaling pathway" evidence=ISS] Pfam:PF00560 InterPro:IPR000719 InterPro:…	0
Ljwgs_031325.1	1.9.4.15	E2.7.1.- [EC:2.7.1.-] [COG:COG0515 COG1493]	ath:At4g28490	F20O9.180; leucine-rich repeat transmembrane protein kinase, putative [EC:2.7.1.37] [KO:K00870]	9.00E-53	YAR019c	COG0515	3.00E-20	BRI1_LYCPE	ATP-binding;Directproteinsequencing;Glycoprotein;Kinase;Leucine-richrepeat;Lipid-binding;Membrane;Nucleotide-binding;Plantdefense;Receptor;Repeat;Serine/threonine-proteinkinase;Signal;Steroid-binding;Transferase;Transmembrane,Systemin receptor SR160 precursor (EC 2.7.1.37) (Brassinosteroid LRR receptor kinase).	0	GO_ID:21585	TAIR|gene:2122481 SPTR:O22476 symbol:AT4G39400.1 [GO:0016301 "kinase activity" evidence=ISS] [GO:0009742 "brassinosteroid mediated signaling" evidence=IEP] Pfam:PF00560 InterPro:IPR000719 InterPro:IPR008271 Pfam:PF00069 Prosite:PS00108 InterPro:IPR001611 InterPro:IPR007090 Prosite:PS00107 ProDom:PD000001 PROSITE:PS50011 PRINTS:PR00019 EMBL:AL161595 EMBL:AL078620 EMBL:AF017056 PIR:T09356 GeneFarm:…	0
Ljwgs_031325.1	1.7.8.19	WAAY, rfaY lipopolysaccharide core biosynthesis protein RFAY [EC:2.7.-.-] [COG:COG0515]	ath:At4g28490	F20O9.180; leucine-rich repeat transmembrane protein kinase, putative [EC:2.7.1.37] [KO:K00870]	9.00E-53	YAR019c	COG0515	3.00E-20	BRI1_LYCPE	ATP-binding;Directproteinsequencing;Glycoprotein;Kinase;Leucine-richrepeat;Lipid-binding;Membrane;Nucleotide-binding;Plantdefense;Receptor;Repeat;Serine/threonine-proteinkinase;Signal;Steroid-binding;Transferase;Transmembrane,Systemin receptor SR160 precursor (EC 2.7.1.37) (Brassinosteroid LRR receptor kinase).	0	GO_ID:21585	TAIR|gene:2122481 SPTR:O22476 symbol:AT4G39400.1 [GO:0016301 "kinase activity" evidence=ISS] [GO:0009742 "brassinosteroid mediated signaling" evidence=IEP] Pfam:PF00560 InterPro:IPR000719 InterPro:IPR008271 Pfam:PF00069 Prosite:PS00108 InterPro:IPR001611 InterPro:IPR007090 Prosite:PS00107 ProDom:PD000001 PROSITE:PS50011 PRINTS:PR00019 EMBL:AL161595 EMBL:AL078620 EMBL:AF017056 PIR:T09356 GeneFarm:…	0
Ljwgs_031325.1	1.1.17.19	E2.7.1.- [EC:2.7.1.-] [COG:COG0515 COG1493]	ath:At4g28490	F20O9.180; leucine-rich repeat transmembrane protein kinase, putative [EC:2.7.1.37] [KO:K00870]	9.00E-53	YAR019c	COG0515	3.00E-20	BRI1_LYCPE	ATP-binding;Directproteinsequencing;Glycoprotein;Kinase;Leucine-richrepeat;Lipid-binding;Membrane;Nucleotide-binding;Plantdefense;Receptor;Repeat;Serine/threonine-proteinkinase;Signal;Steroid-binding;Transferase;Transmembrane,Systemin receptor SR160 precursor (EC 2.7.1.37) (Brassinosteroid LRR receptor kinase).	0	GO_ID:21585	TAIR|gene:2122481 SPTR:O22476 symbol:AT4G39400.1 [GO:0016301 "kinase activity" evidence=ISS] [GO:0009742 "brassinosteroid mediated signaling" evidence=IEP] Pfam:PF00560 InterPro:IPR000719 InterPro:IPR008271 Pfam:PF00069 Prosite:PS00108 InterPro:IPR001611 InterPro:IPR007090 Prosite:PS00107 ProDom:PD000001 PROSITE:PS50011 PRINTS:PR00019 EMBL:AL161595 EMBL:AL078620 EMBL:AF017056 PIR:T09356 GeneFarm:…	0
Ljwgs_031325.1	3.3.10.117	BMPR1 bone morphogenetic protein receptor, type I [EC:2.7.1.37]	ath:At4g28490	F20O9.180; leucine-rich repeat transmembrane protein kinase, putative [EC:2.7.1.37] [KO:K00870]	9.00E-53	YAR019c	COG0515	3.00E-20	BRI1_LYCPE	ATP-binding;Directproteinsequencing;Glycoprotein;Kinase;Leucine-richrepeat;Lipid-binding;Membrane;Nucleotide-binding;Plantdefense;Receptor;Repeat;Serine/threonine-proteinkinase;Signal;Steroid-binding;Transferase;Transmembrane,Systemin receptor SR160 precursor (EC 2.7.1.37) (Brassinosteroid LRR receptor kinase).	0	GO_ID:21585	TAIR|gene:2122481 SPTR:O22476 symbol:AT4G39400.1 [GO:0016301 "kinase activity" evidence=ISS] [GO:0009742 "brassinosteroid mediated signaling" evidence=IEP] Pfam:PF00560 InterPro:IPR000719 InterPro:IPR008271 Pfam:PF00069 Prosite:PS00108 InterPro:IPR001611 InterPro:IPR007090 Prosite:PS00107 ProDom:PD000001 PROSITE:PS50011 PRINTS:PR00019 EMBL:AL161595 EMBL:AL078620 EMBL:AF017056 PIR:T09356 GeneFarm:…	0
Ljwgs_031325.1	1.11.16.8	E2.7.1.- [EC:2.7.1.-] [COG:COG0515 COG1493]	ath:At4g28490	F20O9.180; leucine-rich repeat transmembrane protein kinase, putative [EC:2.7.1.37] [KO:K00870]	9.00E-53	YAR019c	COG0515	3.00E-20	BRI1_LYCPE	ATP-binding;Directproteinsequencing;Glycoprotein;Kinase;Leucine-richrepeat;Lipid-binding;Membrane;Nucleotide-binding;Plantdefense;Receptor;Repeat;Serine/threonine-proteinkinase;Signal;Steroid-binding;Transferase;Transmembrane,Systemin receptor SR160 precursor (EC 2.7.1.37) (Brassinosteroid LRR receptor kinase).	0	GO_ID:21585	TAIR|gene:2122481 SPTR:O22476 symbol:AT4G39400.1 [GO:0016301 "kinase activity" evidence=ISS] [GO:0009742 "brassinosteroid mediated signaling" evidence=IEP] Pfam:PF00560 InterPro:IPR000719 InterPro:IPR008271 Pfam:PF00069 Prosite:PS00108 InterPro:IPR001611 InterPro:IPR007090 Prosite:PS00107 ProDom:PD000001 PROSITE:PS50011 PRINTS:PR00019 EMBL:AL161595 EMBL:AL078620 EMBL:AF017056 PIR:T09356 GeneFarm:…	0
Ljwgs_031325.1	4.2.4	Cell cycle [CLASS:04110] [PATH:hsa04110] [COG:COG0515]	ath:At4g28490	F20O9.180; leucine-rich repeat transmembrane protein kinase, putative [EC:2.7.1.37] [KO:K00870]	9.00E-53	YAR019c	COG0515	3.00E-20	BRI1_LYCPE	ATP-binding;Directproteinsequencing;Glycoprotein;Kinase;Leucine-richrepeat;Lipid-binding;Membrane;Nucleotide-binding;Plantdefense;Receptor;Repeat;Serine/threonine-proteinkinase;Signal;Steroid-binding;Transferase;Transmembrane,Systemin receptor SR160 precursor (EC 2.7.1.37) (Brassinosteroid LRR receptor kinase).	0	GO_ID:21585	TAIR|gene:2122481 SPTR:O22476 symbol:AT4G39400.1 [GO:0016301 "kinase activity" evidence=ISS] [GO:0009742 "brassinosteroid mediated signaling" evidence=IEP] Pfam:PF00560 InterPro:IPR000719 InterPro:IPR008271 Pfam:PF00069 Prosite:PS00108 InterPro:IPR001611 InterPro:IPR007090 Prosite:PS00107 ProDom:PD000001 PROSITE:PS50011 PRINTS:PR00019 EMBL:AL161595 EMBL:AL078620 EMBL:AF017056 PIR:T09356 GeneFarm:…	0
[truncated: 1,852 more rows]
