# Supplementary material for: Dissection of Symbiosis and Organ Development by Integrated Transcriptome Analysis of Lotus japonicus Mutant and Wild-Type Plants
Source: PLoS One. 2009 Aug 7;4(8):e6556. doi: 10.1371/journal.pone.0006556 (PMC2717213; doi:10.1371/journal.pone.0006556)
Supplement: Folder S5 — Fix-minus mutants (9.19 MB ZIP) [file pone.0006556.s013.zip › S5.FIX-MINUS MUTANTS copy/5.1.Fix_minus_Nodule_vs_Uninoclated_Root/5.1.1.Total transcript analysis/5.1.1.1/5.1.1.1.transcription factor.txt]

chr3.CM0070.51	99.1.4.6176	GO_ID:28071							ICE1_ARATH	Activator;Coiledcoil;DNA-binding;Nuclearprotein;Transcription;Transcriptionregulation,Transcription factor ICE1 (Inducer of CBF expression 1) (Basic helix- loop-helix protein 116) (bHLH116) (AtbHLH116).	2.00E-10	GO_ID:28071	TAIR|gene:2123953 SPTR:Q8GYC3 symbol:AT4G29930.1 [GO:0003700 "transcription factor activity" evidence=ISS] [GO:0045449 "regulation of transcription" evidence=TAS] [GO:0003677 "DNA binding" evidence=ISS] Pfam:PF00010 InterPro:IPR001092 SMART:SM00353 PROSITE:PS50888 EMBL:AK117730 EMBL:BT005869 EMBL:AK176201 EMBL:AK176276 SPTR:Q8GYC3	8.00E-17
chr3.CM0070.51	99.1.3.2.1946	ICE1_ARATH							ICE1_ARATH	Activator;Coiledcoil;DNA-binding;Nuclearprotein;Transcription;Transcriptionregulation,Transcription factor ICE1 (Inducer of CBF expression 1) (Basic helix- loop-helix protein 116) (bHLH116) (AtbHLH116).	2.00E-10	GO_ID:28071	TAIR|gene:2123953 SPTR:Q8GYC3 symbol:AT4G29930.1 [GO:0003700 "transcription factor activity" evidence=ISS] [GO:0045449 "regulation of transcription" evidence=TAS] [GO:0003677 "DNA binding" evidence=ISS] Pfam:PF00010 InterPro:IPR001092 SMART:SM00353 PROSITE:PS50888 EMBL:AK117730 EMBL:BT005869 EMBL:AK176201 EMBL:AK176276 SPTR:Q8GYC3	8.00E-17
Ljwgs_010689.2	99.1.4.1878	GO_ID:12524										GO_ID:12524	TAIR|gene:2019209 SPTR:Q9CA64 symbol:AT1G74500.1 [GO:0003700 "transcription factor activity" evidence=ISS] [GO:0003677 "DNA binding" evidence=ISS] Pfam:PF00010 InterPro:IPR001092 SMART:SM00353 PROSITE:PS50888 EMBL:AC011765 EMBL:AY088286 EMBL:BT003046 PIR:A96774 SPTR:Q9CA64	1.00E-27
Ljwgs_034643.2	99.1.4.5583	GO_ID:45832										GO_ID:45832	TAIR|gene:2185318 SPTR:Q8H181 symbol:AT5G28300.1 [GO:0003700 "transcription factor activity" evidence=ISS] [GO:0045449 "regulation of transcription" evidence=TAS] InterPro:IPR001005 PROSITE:PS50090 EMBL:BT000461 EMBL:BT008389 SPTR:Q8H181	2.00E-25
chr3.CM0226.42	99.1.4.539	GO_ID:3479							AUX22_SOYBN	Auxinsignalingpathway;Multigenefamily;Nuclearprotein;Repressor;Transcription;Transcriptionregulation,Auxin-induced protein AUX22.	6.00E-80	GO_ID:3479	TAIR|gene:2196572 SPTR:P33078 symbol:AT1G15580.1 [GO:0003700 "transcription factor activity" evidence=ISS] InterPro:IPR003311 Pfam:PF02309 PROSITE:PS50962 EMBL:AC013453 EMBL:X53436 EMBL:AY150496 EMBL:U18407 PIR:G86289 TRANSFAC:T04535 GeneFarm:3151 SPTR:P33078	4.00E-43
chr3.CM0226.42	99.1.3.2.3032	AUX22_SOYBN							AUX22_SOYBN	Auxinsignalingpathway;Multigenefamily;Nuclearprotein;Repressor;Transcription;Transcriptionregulation,Auxin-induced protein AUX22.	6.00E-80	GO_ID:3479	TAIR|gene:2196572 SPTR:P33078 symbol:AT1G15580.1 [GO:0003700 "transcription factor activity" evidence=ISS] InterPro:IPR003311 Pfam:PF02309 PROSITE:PS50962 EMBL:AC013453 EMBL:X53436 EMBL:AY150496 EMBL:U18407 PIR:G86289 TRANSFAC:T04535 GeneFarm:3151 SPTR:P33078	4.00E-43
chr2.TM0377.1	99.1.4.2453	GO_ID:52698							HAT7_ARATH	Alternativesplicing;DNA-binding;Homeobox;Nuclearprotein,Homeobox-leucine zipper protein HAT7 (HD-ZIP protein 7) (HD-ZIP protein ATHB-3).	8.00E-48	GO_ID:52698	TAIR|gene:2102106 SPTR:Q9MAD1 symbol:AT3G01220.1 [GO:0003700 "transcription factor activity" evidence=ISS] [GO:0003677 "DNA binding" evidence=ISS] [GO:0005634 "nucleus" evidence=ISS] [GO:0006355 "regulation of transcription, DNA-dependent" evidence=ISS] InterPro:IPR001356 InterPro:IPR003106 InterPro:IPR000047 InterPro:IPR012287 Pfam:PF00046 GO:GO:0005634 PRINTS:PR00024 ProDom:PD000010 SMART:SM003…	7.00E-47
chr2.TM0377.1	99.1.3.2.1790	HAT7_ARATH							HAT7_ARATH	Alternativesplicing;DNA-binding;Homeobox;Nuclearprotein,Homeobox-leucine zipper protein HAT7 (HD-ZIP protein 7) (HD-ZIP protein ATHB-3).	8.00E-48	GO_ID:52698	TAIR|gene:2102106 SPTR:Q9MAD1 symbol:AT3G01220.1 [GO:0003700 "transcription factor activity" evidence=ISS] [GO:0003677 "DNA binding" evidence=ISS] [GO:0005634 "nucleus" evidence=ISS] [GO:0006355 "regulation of transcription, DNA-dependent" evidence=ISS] InterPro:IPR001356 InterPro:IPR003106 InterPro:IPR000047 InterPro:IPR012287 Pfam:PF00046 GO:GO:0005634 PRINTS:PR00024 ProDom:PD000010 SMART:SM003…	7.00E-47
chr6.CM0055.84	99.1.4.3382	GO_ID:7605										GO_ID:7605	TAIR|gene:2173432 SPTR:Q9FMF4 symbol:AT5G64340.1 [GO:0003700 "transcription factor activity" evidence=ISS] [GO:0000004 "biological process unknown" evidence=ND] [GO:0008372 "cellular component unknown" evidence=ND] [GO:0030528 "transcription regulator activity" evidence=TAS] EMBL:AB008268 EMBL:AY062561 EMBL:AY093333 SPTR:Q9FMF4	8.00E-18
chr6.CM0055.84	99.1.4.3382	GO_ID:7605										GO_ID:7605	TAIR|gene:2173432 SPTR:Q9FMF4 symbol:AT5G64340.1 [GO:0003700 "transcription factor activity" evidence=ISS] [GO:0000004 "biological process unknown" evidence=ND] [GO:0008372 "cellular component unknown" evidence=ND] [GO:0030528 "transcription regulator activity" evidence=TAS] EMBL:AB008268 EMBL:AY062561 EMBL:AY093333 SPTR:Q9FMF4	8.00E-18
Ljwgs_023888.1	99.1.3.2.391	CIGR2_ORYSA							CIGR2_ORYSA	Nuclearprotein;Transcription;Transcriptionregulation,Chitin-inducible gibberellin-responsive protein 2.	1.00E-28	GO_ID:5855	TAIR|gene:2006746 SPTR:Q9LQT8 symbol:AT1G14920.1 [GO:0003700 "transcription factor activity" evidence=ISS;TAS] [GO:0005634 "nucleus" evidence=TAS] [GO:0009740 "gibberellic acid mediated signaling" evidence=TAS] Pfam:PF03514 GO:GO:0005634 InterPro:IPR005202 PROSITE:PS50985 EMBL:AC006917 EMBL:AY058194 EMBL:AY142002 PIR:H86282 SPTR:Q9LQT8	5.00E-29
Ljwgs_023888.1	99.1.4.4061	GO_ID:5855							CIGR2_ORYSA	Nuclearprotein;Transcription;Transcriptionregulation,Chitin-inducible gibberellin-responsive protein 2.	1.00E-28	GO_ID:5855	TAIR|gene:2006746 SPTR:Q9LQT8 symbol:AT1G14920.1 [GO:0003700 "transcription factor activity" evidence=ISS;TAS] [GO:0005634 "nucleus" evidence=TAS] [GO:0009740 "gibberellic acid mediated signaling" evidence=TAS] Pfam:PF03514 GO:GO:0005634 InterPro:IPR005202 PROSITE:PS50985 EMBL:AC006917 EMBL:AY058194 EMBL:AY142002 PIR:H86282 SPTR:Q9LQT8	5.00E-29
chr6.CM0041.45	99.1.4.480	GO_ID:11980							ATHB5_ARATH	DNA-binding;Homeobox;Nuclearprotein,Homeobox-leucine zipper protein ATHB-5 (HD-ZIP protein ATHB-5).	2.00E-35	GO_ID:11980	TAIR|gene:2140054 SPTR:Q9SWZ8 symbol:AT4G40060.1 [GO:0003700 "transcription factor activity" evidence=ISS] [GO:0005634 "nucleus" evidence=ISS] [GO:0006355 "regulation of transcription, DNA-dependent" evidence=ISS] InterPro:IPR001356 InterPro:IPR003106 InterPro:IPR000047 InterPro:IPR012287 Pfam:PF00046 GO:GO:0005634 PRINTS:PR00024 ProDom:PD000010 SMART:SM00389 PROSITE:PS00027 PROSITE:PS50071 PRINT…	3.00E-34
chr6.CM0041.45	99.1.3.2.2882	ATHB5_ARATH							ATHB5_ARATH	DNA-binding;Homeobox;Nuclearprotein,Homeobox-leucine zipper protein ATHB-5 (HD-ZIP protein ATHB-5).	2.00E-35	GO_ID:11980	TAIR|gene:2140054 SPTR:Q9SWZ8 symbol:AT4G40060.1 [GO:0003700 "transcription factor activity" evidence=ISS] [GO:0005634 "nucleus" evidence=ISS] [GO:0006355 "regulation of transcription, DNA-dependent" evidence=ISS] InterPro:IPR001356 InterPro:IPR003106 InterPro:IPR000047 InterPro:IPR012287 Pfam:PF00046 GO:GO:0005634 PRINTS:PR00024 ProDom:PD000010 SMART:SM00389 PROSITE:PS00027 PROSITE:PS50071 PRINT…	3.00E-34
Ljwgs_008244.1	99.1.4.2226	GO_ID:16515							IAA7_ARATH	Auxinsignalingpathway;Multigenefamily;Nuclearprotein;Repressor;Transcription;Transcriptionregulation,Auxin-responsive protein IAA7 (Indoleacetic acid-induced protein 7) (Auxin resistant 2).	5.00E-75	GO_ID:16515	TAIR|gene:2129899 SPTR:Q38832 symbol:AT4G14550.1 [GO:0003700 "transcription factor activity" evidence=ISS] InterPro:IPR003311 Pfam:PF02309 PROSITE:PS50962 EMBL:Z97336 EMBL:AL161539 EMBL:AF334718 EMBL:U18416 PIR:C85159 PIR:H71407 PIR:S58501 GeneFarm:3165 SPTR:Q38832	3.00E-74
Ljwgs_008244.1	99.1.3.2.2767	IAA7_ARATH							IAA7_ARATH	Auxinsignalingpathway;Multigenefamily;Nuclearprotein;Repressor;Transcription;Transcriptionregulation,Auxin-responsive protein IAA7 (Indoleacetic acid-induced protein 7) (Auxin resistant 2).	5.00E-75	GO_ID:16515	TAIR|gene:2129899 SPTR:Q38832 symbol:AT4G14550.1 [GO:0003700 "transcription factor activity" evidence=ISS] InterPro:IPR003311 Pfam:PF02309 PROSITE:PS50962 EMBL:Z97336 EMBL:AL161539 EMBL:AF334718 EMBL:U18416 PIR:C85159 PIR:H71407 PIR:S58501 GeneFarm:3165 SPTR:Q38832	3.00E-74
chr5.CM0048.50	99.1.4.892	GO_ID:42434							MYB86_ARATH	Activator;DNA-binding;Nuclearprotein;Repeat;Transcription;Transcriptionregulation,Transcription factor MYB86 (Myb-related protein 86) (AtMYB86) (Myb homolog 4) (AtMyb4).	6.00E-71	GO_ID:42434	TAIR|gene:2133381 SPTR:Q9M118 symbol:AT4G01680.1 [GO:0003700 "transcription factor activity" evidence=ISS] [GO:0045449 "regulation of transcription" evidence=TAS] [GO:0003677 "DNA binding" evidence=ISS] InterPro:IPR001005 Pfam:PF00249 InterPro:IPR012287 PROSITE:PS50090 SMART:SM00717 PROSITE:PS00037 PROSITE:PS00334 HSSP:Q03237 EMBL:AL161492 EMBL:AY054575 EMBL:AF176000 EMBL:BT000352 PIR:F85021 SPTR…	2.00E-71
chr5.CM0048.50	99.1.3.2.1534	MYB86_ARATH							MYB86_ARATH	Activator;DNA-binding;Nuclearprotein;Repeat;Transcription;Transcriptionregulation,Transcription factor MYB86 (Myb-related protein 86) (AtMYB86) (Myb homolog 4) (AtMyb4).	6.00E-71	GO_ID:42434	TAIR|gene:2133381 SPTR:Q9M118 symbol:AT4G01680.1 [GO:0003700 "transcription factor activity" evidence=ISS] [GO:0045449 "regulation of transcription" evidence=TAS] [GO:0003677 "DNA binding" evidence=ISS] InterPro:IPR001005 Pfam:PF00249 InterPro:IPR012287 PROSITE:PS50090 SMART:SM00717 PROSITE:PS00037 PROSITE:PS00334 HSSP:Q03237 EMBL:AL161492 EMBL:AY054575 EMBL:AF176000 EMBL:BT000352 PIR:F85021 SPTR…	2.00E-71
Ljwgs_029100.2	99.1.4.539	GO_ID:3479							AUX22_SOYBN	Auxinsignalingpathway;Multigenefamily;Nuclearprotein;Repressor;Transcription;Transcriptionregulation,Auxin-induced protein AUX22.	9.00E-33	GO_ID:3479	TAIR|gene:2196572 SPTR:P33078 symbol:AT1G15580.1 [GO:0003700 "transcription factor activity" evidence=ISS] InterPro:IPR003311 Pfam:PF02309 PROSITE:PS50962 EMBL:AC013453 EMBL:X53436 EMBL:AY150496 EMBL:U18407 PIR:G86289 TRANSFAC:T04535 GeneFarm:3151 SPTR:P33078	3.00E-17
Ljwgs_029100.2	99.1.3.2.3032	AUX22_SOYBN							AUX22_SOYBN	Auxinsignalingpathway;Multigenefamily;Nuclearprotein;Repressor;Transcription;Transcriptionregulation,Auxin-induced protein AUX22.	9.00E-33	GO_ID:3479	TAIR|gene:2196572 SPTR:P33078 symbol:AT1G15580.1 [GO:0003700 "transcription factor activity" evidence=ISS] InterPro:IPR003311 Pfam:PF02309 PROSITE:PS50962 EMBL:AC013453 EMBL:X53436 EMBL:AY150496 EMBL:U18407 PIR:G86289 TRANSFAC:T04535 GeneFarm:3151 SPTR:P33078	3.00E-17
Ljwgs_008245.1	99.1.4.2226	GO_ID:16515							IAA7_ARATH	Auxinsignalingpathway;Multigenefamily;Nuclearprotein;Repressor;Transcription;Transcriptionregulation,Auxin-responsive protein IAA7 (Indoleacetic acid-induced protein 7) (Auxin resistant 2).	1.00E-19	GO_ID:16515	TAIR|gene:2129899 SPTR:Q38832 symbol:AT4G14550.1 [GO:0003700 "transcription factor activity" evidence=ISS] InterPro:IPR003311 Pfam:PF02309 PROSITE:PS50962 EMBL:Z97336 EMBL:AL161539 EMBL:AF334718 EMBL:U18416 PIR:C85159 PIR:H71407 PIR:S58501 GeneFarm:3165 SPTR:Q38832	1.00E-19
Ljwgs_008245.1	99.1.3.2.2767	IAA7_ARATH							IAA7_ARATH	Auxinsignalingpathway;Multigenefamily;Nuclearprotein;Repressor;Transcription;Transcriptionregulation,Auxin-responsive protein IAA7 (Indoleacetic acid-induced protein 7) (Auxin resistant 2).	1.00E-19	GO_ID:16515	TAIR|gene:2129899 SPTR:Q38832 symbol:AT4G14550.1 [GO:0003700 "transcription factor activity" evidence=ISS] InterPro:IPR003311 Pfam:PF02309 PROSITE:PS50962 EMBL:Z97336 EMBL:AL161539 EMBL:AF334718 EMBL:U18416 PIR:C85159 PIR:H71407 PIR:S58501 GeneFarm:3165 SPTR:Q38832	1.00E-19
Ljwgs_010471.1	99.1.4.6962	GO_ID:49604							AP23_ARATH	Cadmium;DNA-binding;Nuclearprotein;Transcription;Transcriptionregulation,AP2 domain transcription factor RAP2.3 (Related to AP2 protein 3) (Cadmium-induced protein AS30).	2.00E-14	GO_ID:49604	TAIR|gene:3443178 SPTR:Q9LYU3 symbol:AT5G13330.1 [GO:0003700 "transcription factor activity" evidence=ISS] [GO:0003677 "DNA binding" evidence=ISS] [GO:0005634 "nucleus" evidence=IC] [GO:0006355 "regulation of transcription, DNA-dependent" evidence=ISS] InterPro:IPR001471 Pfam:PF00847 GO:GO:0005634 HSSP:O80337 PRINTS:PR00367 ProDom:PD001423 SMART:SM00380 EMBL:AL163491 EMBL:AY560861 EMBL:BT011609 E…	3.00E-29
Ljwgs_010471.1	99.1.3.2.1662	AP23_ARATH							AP23_ARATH	Cadmium;DNA-binding;Nuclearprotein;Transcription;Transcriptionregulation,AP2 domain transcription factor RAP2.3 (Related to AP2 protein 3) (Cadmium-induced protein AS30).	2.00E-14	GO_ID:49604	TAIR|gene:3443178 SPTR:Q9LYU3 symbol:AT5G13330.1 [GO:0003700 "transcription factor activity" evidence=ISS] [GO:0003677 "DNA binding" evidence=ISS] [GO:0005634 "nucleus" evidence=IC] [GO:0006355 "regulation of transcription, DNA-dependent" evidence=ISS] InterPro:IPR001471 Pfam:PF00847 GO:GO:0005634 HSSP:O80337 PRINTS:PR00367 ProDom:PD001423 SMART:SM00380 EMBL:AL163491 EMBL:AY560861 EMBL:BT011609 E…	3.00E-29
Ljwgs_102554.1	99.1.4.4783	GO_ID:43007										GO_ID:43007	TAIR|gene:2152510 SPTR:Q9FJK3 symbol:AT5G48670.1 [GO:0003700 "transcription factor activity" evidence=ISS] [GO:0003677 "DNA binding" evidence=ISS] InterPro:IPR002100 Pfam:PF00319 GO:GO:0005634 GO:GO:0006350 HSSP:P11831 PRINTS:PR00404 PROSITE:PS50066 SMART:SM00432 EMBL:AB015468 SPTR:Q9FJK3	8.00E-16
Ljwgs_045015.1	99.1.4.155	GO_ID:27156							CIGR2_ORYSA	Nuclearprotein;Transcription;Transcriptionregulation,Chitin-inducible gibberellin-responsive protein 2.	6.00E-13	GO_ID:27156	TAIR|gene:2083072 SPTR:Q9SN22 symbol:AT3G49950.1 [GO:0003700 "transcription factor activity" evidence=ISS] [GO:0045449 "regulation of transcription" evidence=TAS] Pfam:PF03514 InterPro:IPR005202 PROSITE:PS50985 EMBL:AL132978 EMBL:BT012553 PIR:T45848 SPTR:Q9SN22	1.00E-35
Ljwgs_045015.1	99.1.3.2.391	CIGR2_ORYSA							CIGR2_ORYSA	Nuclearprotein;Transcription;Transcriptionregulation,Chitin-inducible gibberellin-responsive protein 2.	6.00E-13	GO_ID:27156	TAIR|gene:2083072 SPTR:Q9SN22 symbol:AT3G49950.1 [GO:0003700 "transcription factor activity" evidence=ISS] [GO:0045449 "regulation of transcription" evidence=TAS] Pfam:PF03514 InterPro:IPR005202 PROSITE:PS50985 EMBL:AL132978 EMBL:BT012553 PIR:T45848 SPTR:Q9SN22	1.00E-35
Ljwgs_015273.2	99.1.4.7166	GO_ID:2827							WOX4_ARATH	Developmentalprotein;DNA-binding;Homeobox;Nuclearprotein;Transcription;Transcriptionregulation,WUSCHEL-related homeobox 4.	1.00E-60	GO_ID:2827	TAIR|gene:2065483 SPTR:Q9SIB4 symbol:AT2G28610.1 [GO:0003700 "transcription factor activity" evidence=ISS;TAS] InterPro:IPR001356 InterPro:IPR012287 ProDom:PD000010 SMART:SM00389 PROSITE:PS00027 PROSITE:PS50071 EMBL:AC007171 EMBL:AB058920 EMBL:AY251397 PIR:A84687 TRANSFAC:T05373 SPTR:Q9SIB4	5.00E-22
Ljwgs_015273.2	99.1.3.2.2077	WOX4_ARATH							WOX4_ARATH	Developmentalprotein;DNA-binding;Homeobox;Nuclearprotein;Transcription;Transcriptionregulation,WUSCHEL-related homeobox 4.	1.00E-60	GO_ID:2827	TAIR|gene:2065483 SPTR:Q9SIB4 symbol:AT2G28610.1 [GO:0003700 "transcription factor activity" evidence=ISS;TAS] InterPro:IPR001356 InterPro:IPR012287 ProDom:PD000010 SMART:SM00389 PROSITE:PS00027 PROSITE:PS50071 EMBL:AC007171 EMBL:AB058920 EMBL:AY251397 PIR:A84687 TRANSFAC:T05373 SPTR:Q9SIB4	5.00E-22
TM0445.31.1	99.1.4.3449	GO_ID:33888							NFX1_HUMAN	DNA-binding;Ligase;Metal-binding;mRNAtransport;Nuclearprotein;Repeat;Repressor;Transcription;Transcriptionregulation;Transport;Ublconjugationpathway;Zinc;Zinc-finger,Transcriptional repressor NF-X1 (EC 6.3.2.-) (Nuclear transcription factor, X box-binding, 1).	3.00E-84	GO_ID:33888	UNIPROT|Q12986 SPTR:Q12986 symbol:NFX1_HUMAN "Transcriptional repressor NF-X1" [GO:0003700 "transcription factor activity" evidence=TAS] [GO:0000122 "negative regulation of transcription from RNA polymerase II promoter" evidence=TAS] [GO:0006366 "transcription from RNA polymerase II promoter" evidence=TAS] [GO:0006954 "inflammatory response" evidence=TAS] InterPro:IPR001841 InterPro:IPR001374 Pfa…	1.00E-84
TM0445.31.1	99.1.3.1.25	EC 6.3.2.-							NFX1_HUMAN	DNA-binding;Ligase;Metal-binding;mRNAtransport;Nuclearprotein;Repeat;Repressor;Transcription;Transcriptionregulation;Transport;Ublconjugationpathway;Zinc;Zinc-finger,Transcriptional repressor NF-X1 (EC 6.3.2.-) (Nuclear transcription factor, X box-binding, 1).	3.00E-84	GO_ID:33888	UNIPROT|Q12986 SPTR:Q12986 symbol:NFX1_HUMAN "Transcriptional repressor NF-X1" [GO:0003700 "transcription factor activity" evidence=TAS] [GO:0000122 "negative regulation of transcription from RNA polymerase II promoter" evidence=TAS] [GO:0006366 "transcription from RNA polymerase II promoter" evidence=TAS] [GO:0006954 "inflammatory response" evidence=TAS] InterPro:IPR001841 InterPro:IPR001374 Pfa…	1.00E-84
TM1031.44	99.1.4.8317	GO_ID:21365							MYBC_MAIZE	Activator;DNA-binding;Nuclearprotein;Polymorphism;Repeat;Transcription;Transcriptionregulation,Anthocyanin regulatory C1 protein.	6.00E-28	GO_ID:21365	TAIR|gene:2027522 SPTR:Q9FE25 symbol:AT1G56650.1 [GO:0006355 "regulation of transcription, DNA-dependent" evidence=ISS] [GO:0003700 "transcription factor activity" evidence=ISS] [GO:0003677 "DNA binding" evidence=ISS] InterPro:IPR001005 Pfam:PF00249 InterPro:IPR012287 GO:GO:0005634 PROSITE:PS50090 SMART:SM00717 HSSP:P06876 PROSITE:PS00334 EMBL:AC009323 EMBL:AF325123 EMBL:AK221639 PIR:B96608 SPTR:…	7.00E-26
TM1031.44	99.1.3.2.2451	MYBC_MAIZE							MYBC_MAIZE	Activator;DNA-binding;Nuclearprotein;Polymorphism;Repeat;Transcription;Transcriptionregulation,Anthocyanin regulatory C1 protein.	6.00E-28	GO_ID:21365	TAIR|gene:2027522 SPTR:Q9FE25 symbol:AT1G56650.1 [GO:0006355 "regulation of transcription, DNA-dependent" evidence=ISS] [GO:0003700 "transcription factor activity" evidence=ISS] [GO:0003677 "DNA binding" evidence=ISS] InterPro:IPR001005 Pfam:PF00249 InterPro:IPR012287 GO:GO:0005634 PROSITE:PS50090 SMART:SM00717 HSSP:P06876 PROSITE:PS00334 EMBL:AC009323 EMBL:AF325123 EMBL:AK221639 PIR:B96608 SPTR:…	7.00E-26
chr3.CM0160.35	99.1.4.3516	GO_ID:43196							NAC2_ARATH	DNA-binding;Nuclearprotein;Transcription;Transcriptionregulation,NAC-domain containing protein 2 (ANAC002).	6.00E-10	GO_ID:43196	TAIR|gene:2121386 SPTR:O49459 symbol:ANAC073 [GO:0003700 "transcription factor activity" evidence=ISS] [GO:0008372 "cellular component unknown" evidence=ND] [GO:0007275 "development" evidence=ISS] InterPro:IPR003441 Pfam:PF02365 HSSP:Q9C932 PROSITE:PS51005 EMBL:AL161572 EMBL:AL021749 PIR:T04621 SPTR:O49459	4.00E-89
chr3.CM0160.35	99.1.3.2.1995	NAC2_ARATH							NAC2_ARATH	DNA-binding;Nuclearprotein;Transcription;Transcriptionregulation,NAC-domain containing protein 2 (ANAC002).	6.00E-10	GO_ID:43196	TAIR|gene:2121386 SPTR:O49459 symbol:ANAC073 [GO:0003700 "transcription factor activity" evidence=ISS] [GO:0008372 "cellular component unknown" evidence=ND] [GO:0007275 "development" evidence=ISS] InterPro:IPR003441 Pfam:PF02365 HSSP:Q9C932 PROSITE:PS51005 EMBL:AL161572 EMBL:AL021749 PIR:T04621 SPTR:O49459	4.00E-89
TM0581.1	99.1.4.2944	GO_ID:23552							HAT7_ARATH	Alternativesplicing;DNA-binding;Homeobox;Nuclearprotein,Homeobox-leucine zipper protein HAT7 (HD-ZIP protein 7) (HD-ZIP protein ATHB-3).	2.00E-51	GO_ID:23552	TAIR|gene:2202794 SPTR:Q8LFD3 symbol:AT1G26960.1 [GO:0003700 "transcription factor activity" evidence=ISS] [GO:0003677 "DNA binding" evidence=ISS] [GO:0005634 "nucleus" evidence=ISS] [GO:0006355 "regulation of transcription, DNA-dependent" evidence=ISS] InterPro:IPR001356 InterPro:IPR003106 InterPro:IPR000047 InterPro:IPR012287 Pfam:PF00046 GO:GO:0005634 PRINTS:PR00024 ProDom:PD000010 SMART:SM003…	1.00E-69
TM0581.1	99.1.3.2.1790	HAT7_ARATH							HAT7_ARATH	Alternativesplicing;DNA-binding;Homeobox;Nuclearprotein,Homeobox-leucine zipper protein HAT7 (HD-ZIP protein 7) (HD-ZIP protein ATHB-3).	2.00E-51	GO_ID:23552	TAIR|gene:2202794 SPTR:Q8LFD3 symbol:AT1G26960.1 [GO:0003700 "transcription factor activity" evidence=ISS] [GO:0003677 "DNA binding" evidence=ISS] [GO:0005634 "nucleus" evidence=ISS] [GO:0006355 "regulation of transcription, DNA-dependent" evidence=ISS] InterPro:IPR001356 InterPro:IPR003106 InterPro:IPR000047 InterPro:IPR012287 Pfam:PF00046 GO:GO:0005634 PRINTS:PR00024 ProDom:PD000010 SMART:SM003…	1.00E-69
chr5.CM0494.14	99.1.4.1259	GO_ID:49569							ERF1B_ARATH	Activator;DNA-binding;Ethylenesignalingpathway;Nuclearprotein;Plantdefense;Transcription;Transcriptionregulation,Ethylene-responsive transcription factor 1B (Ethylene-responsive element-binding factor 1B) (EREBP-1B) (AtERF1).	7.00E-32	GO_ID:49569	TAIR|gene:2086222 SPTR:Q8LDC8 symbol:ATERF1 "ETHYLENE RESPONSE FACTOR 1" [GO:0003677 "DNA binding" evidence=IDA;TAS] [GO:0003700 "transcription factor activity" evidence=ISS;TAS] [GO:0006355 "regulation of transcription, DNA-dependent" evidence=TAS] [GO:0016563 "transcriptional activator activity" evidence=TAS] [GO:0009873 "ethylene mediated signaling pathway" evidence=IGI;TAS] [GO:0042829 "defen…	3.00E-32
chr5.CM0494.14	99.1.3.2.1241	ERF1B_ARATH							ERF1B_ARATH	Activator;DNA-binding;Ethylenesignalingpathway;Nuclearprotein;Plantdefense;Transcription;Transcriptionregulation,Ethylene-responsive transcription factor 1B (Ethylene-responsive element-binding factor 1B) (EREBP-1B) (AtERF1).	7.00E-32	GO_ID:49569	TAIR|gene:2086222 SPTR:Q8LDC8 symbol:ATERF1 "ETHYLENE RESPONSE FACTOR 1" [GO:0003677 "DNA binding" evidence=IDA;TAS] [GO:0003700 "transcription factor activity" evidence=ISS;TAS] [GO:0006355 "regulation of transcription, DNA-dependent" evidence=TAS] [GO:0016563 "transcriptional activator activity" evidence=TAS] [GO:0009873 "ethylene mediated signaling pathway" evidence=IGI;TAS] [GO:0042829 "defen…	3.00E-32
Ljwgs_016949.2	99.1.3.2.1534	MYB86_ARATH							MYB86_ARATH	Activator;DNA-binding;Nuclearprotein;Repeat;Transcription;Transcriptionregulation,Transcription factor MYB86 (Myb-related protein 86) (AtMYB86) (Myb homolog 4) (AtMyb4).	4.00E-31	GO_ID:21172	TAIR|gene:2027507 SPTR:Q9C695 symbol:AT1G57560.1 [GO:0003700 "transcription factor activity" evidence=ISS] [GO:0003677 "DNA binding" evidence=ISS] [GO:0006355 "regulation of transcription, DNA-dependent" evidence=ISS] InterPro:IPR001005 Pfam:PF00249 InterPro:IPR012287 GO:GO:0005634 PROSITE:PS50090 SMART:SM00717 HSSP:P06876 PROSITE:PS00037 PROSITE:PS00334 EMBL:AC079733 EMBL:AY550304 PIR:E96609 SPT…	2.00E-31
Ljwgs_016949.2	99.1.4.1981	GO_ID:21172							MYB86_ARATH	Activator;DNA-binding;Nuclearprotein;Repeat;Transcription;Transcriptionregulation,Transcription factor MYB86 (Myb-related protein 86) (AtMYB86) (Myb homolog 4) (AtMyb4).	4.00E-31	GO_ID:21172	TAIR|gene:2027507 SPTR:Q9C695 symbol:AT1G57560.1 [GO:0003700 "transcription factor activity" evidence=ISS] [GO:0003677 "DNA binding" evidence=ISS] [GO:0006355 "regulation of transcription, DNA-dependent" evidence=ISS] InterPro:IPR001005 Pfam:PF00249 InterPro:IPR012287 GO:GO:0005634 PROSITE:PS50090 SMART:SM00717 HSSP:P06876 PROSITE:PS00037 PROSITE:PS00334 EMBL:AC079733 EMBL:AY550304 PIR:E96609 SPT…	2.00E-31
Ljwgs_026378.1	99.1.3.2.3835	ERF2_ARATH							ERF2_ARATH	Activator;DNA-binding;Ethylenesignalingpathway;Nuclearprotein;Plantdefense;Transcription;Transcriptionregulation,Ethylene-responsive transcription factor 2 (Ethylene-responsive element-binding factor 2) (EREBP-2) (AtERF2).	4.00E-16	GO_ID:30485	TAIR|gene:2171513 SPTR:O80338 symbol:ATERF2 "ETHYLENE RESPONSE FACTOR 2" [GO:0003677 "DNA binding" evidence=TAS] [GO:0003700 "transcription factor activity" evidence=ISS;IDA;TAS] [GO:0006355 "regulation of transcription, DNA-dependent" evidence=IDA] [GO:0016563 "transcriptional activator activity" evidence=IMP;IDA] [GO:0045941 "positive regulation of transcription" evidence=IDA] [GO:0005634 "nucl…	1.00E-16
Ljwgs_026378.1	99.1.4.3526	GO_ID:30485							ERF2_ARATH	Activator;DNA-binding;Ethylenesignalingpathway;Nuclearprotein;Plantdefense;Transcription;Transcriptionregulation,Ethylene-responsive transcription factor 2 (Ethylene-responsive element-binding factor 2) (EREBP-2) (AtERF2).	4.00E-16	GO_ID:30485	TAIR|gene:2171513 SPTR:O80338 symbol:ATERF2 "ETHYLENE RESPONSE FACTOR 2" [GO:0003677 "DNA binding" evidence=TAS] [GO:0003700 "transcription factor activity" evidence=ISS;IDA;TAS] [GO:0006355 "regulation of transcription, DNA-dependent" evidence=IDA] [GO:0016563 "transcriptional activator activity" evidence=IMP;IDA] [GO:0045941 "positive regulation of transcription" evidence=IDA] [GO:0005634 "nucl…	1.00E-16
Ljwgs_022785.1	99.1.4.796	GO_ID:21419							KNAP1_MALDO	DNA-binding;Homeobox;Multigenefamily;Nuclearprotein,Homeobox protein knotted-1-like 1 (KNAP1).	4.00E-31	GO_ID:21419	TAIR|gene:1005027871 SPTR:Q948K0 symbol:AT1G23380.2 [GO:0003700 "transcription factor activity" evidence=ISS] [GO:0003677 "DNA binding" evidence=ISS] InterPro:IPR001356 InterPro:IPR005541 InterPro:IPR005540 InterPro:IPR005539 InterPro:IPR012287 Pfam:PF00046 Pfam:PF03791 GO:GO:0005634 ProDom:PD000010 SMART:SM00389 PROSITE:PS00027 PROSITE:PS50071 Pfam:PF03789 Pfam:PF03790 EMBL:AB072362 SPTR:Q948K0	1.00E-30
Ljwgs_022785.1	99.1.3.2.364	KNAP1_MALDO							KNAP1_MALDO	DNA-binding;Homeobox;Multigenefamily;Nuclearprotein,Homeobox protein knotted-1-like 1 (KNAP1).	4.00E-31	GO_ID:21419	TAIR|gene:1005027871 SPTR:Q948K0 symbol:AT1G23380.2 [GO:0003700 "transcription factor activity" evidence=ISS] [GO:0003677 "DNA binding" evidence=ISS] InterPro:IPR001356 InterPro:IPR005541 InterPro:IPR005540 InterPro:IPR005539 InterPro:IPR012287 Pfam:PF00046 Pfam:PF03791 GO:GO:0005634 ProDom:PD000010 SMART:SM00389 PROSITE:PS00027 PROSITE:PS50071 Pfam:PF03789 Pfam:PF03790 EMBL:AB072362 SPTR:Q948K0	1.00E-30
chr3.TM1089.7	99.1.4.3072	GO_ID:7441										GO_ID:7441	TAIR|gene:3437446 SPTR:Q8S3F3 symbol:AT2G22750.1 [GO:0003700 "transcription factor activity" evidence=ISS] [GO:0045449 "regulation of transcription" evidence=TAS] [GO:0003677 "DNA binding" evidence=ISS] Pfam:PF00010 InterPro:IPR001092 SMART:SM00353 PROSITE:PS50888 EMBL:AF488562 SPTR:Q8S3F3	1.00E-25
chr3.TM0782.20	99.1.4.1395	GO_ID:13130										GO_ID:13130	TAIR|gene:2085963 SPTR:Q9LS08 symbol:AT3G25710.1 [GO:0003700 "transcription factor activity" evidence=ISS] [GO:0045449 "regulation of transcription" evidence=TAS] [GO:0003677 "DNA binding" evidence=ISS] Pfam:PF00010 InterPro:IPR001092 SMART:SM00353 PROSITE:PS50888 EMBL:AB028607 EMBL:AY058840 EMBL:AY079033 EMBL:AY086383 SPTR:Q9LS08	1.00E-14
Ljwgs_048995.1	99.1.4.2453	GO_ID:52698							HAT7_ARATH	Alternativesplicing;DNA-binding;Homeobox;Nuclearprotein,Homeobox-leucine zipper protein HAT7 (HD-ZIP protein 7) (HD-ZIP protein ATHB-3).	8.00E-40	GO_ID:52698	TAIR|gene:2102106 SPTR:Q9MAD1 symbol:AT3G01220.1 [GO:0003700 "transcription factor activity" evidence=ISS] [GO:0003677 "DNA binding" evidence=ISS] [GO:0005634 "nucleus" evidence=ISS] [GO:0006355 "regulation of transcription, DNA-dependent" evidence=ISS] InterPro:IPR001356 InterPro:IPR003106 InterPro:IPR000047 InterPro:IPR012287 Pfam:PF00046 GO:GO:0005634 PRINTS:PR00024 ProDom:PD000010 SMART:SM003…	2.00E-36
Ljwgs_048995.1	99.1.3.2.1790	HAT7_ARATH							HAT7_ARATH	Alternativesplicing;DNA-binding;Homeobox;Nuclearprotein,Homeobox-leucine zipper protein HAT7 (HD-ZIP protein 7) (HD-ZIP protein ATHB-3).	8.00E-40	GO_ID:52698	TAIR|gene:2102106 SPTR:Q9MAD1 symbol:AT3G01220.1 [GO:0003700 "transcription factor activity" evidence=ISS] [GO:0003677 "DNA binding" evidence=ISS] [GO:0005634 "nucleus" evidence=ISS] [GO:0006355 "regulation of transcription, DNA-dependent" evidence=ISS] InterPro:IPR001356 InterPro:IPR003106 InterPro:IPR000047 InterPro:IPR012287 Pfam:PF00046 GO:GO:0005634 PRINTS:PR00024 ProDom:PD000010 SMART:SM003…	2.00E-36
chr4.CM0617.66	99.1.4.3520	GO_ID:3774										GO_ID:3774	TAIR|gene:3438840 SPTR:Q8S3D1 symbol:AT4G29100.1 [GO:0003700 "transcription factor activity" evidence=ISS] [GO:0045449 "regulation of transcription" evidence=TAS] InterPro:IPR001092 SMART:SM00353 EMBL:AL161574 EMBL:AL078470 EMBL:AF488634 EMBL:AY081316 EMBL:BT000121 PIR:T08965 SPTR:Q8S3D1	4.00E-69
Ljwgs_069843.1	99.1.4.1534	GO_ID:44920							Y4466_ARATH	3D-structure;DNA-binding;Homeobox;Metal-binding;Nuclearprotein;Transcription;Transcriptionregulation;Zinc;Zinc-finger,ZF-HD homeobox protein At4g24660 (AtHB-22).	3.00E-16	GO_ID:44920	TAIR|gene:2019189 SPTR:Q9CA51 symbol:AT1G74660.1 [GO:0000004 "biological process unknown" evidence=ND] [GO:0003700 "transcription factor activity" evidence=ISS] Pfam:PF04770 InterPro:IPR006456 TIGRFAMs:TIGR01566 EMBL:AC011765 PIR:G96775 SPTR:Q9CA51	8.00E-30
Ljwgs_069843.1	99.1.3.2.396	Y4466_ARATH							Y4466_ARATH	3D-structure;DNA-binding;Homeobox;Metal-binding;Nuclearprotein;Transcription;Transcriptionregulation;Zinc;Zinc-finger,ZF-HD homeobox protein At4g24660 (AtHB-22).	3.00E-16	GO_ID:44920	TAIR|gene:2019189 SPTR:Q9CA51 symbol:AT1G74660.1 [GO:0000004 "biological process unknown" evidence=ND] [GO:0003700 "transcription factor activity" evidence=ISS] Pfam:PF04770 InterPro:IPR006456 TIGRFAMs:TIGR01566 EMBL:AC011765 PIR:G96775 SPTR:Q9CA51	8.00E-30
chr3.CM0106.54	99.1.4.421	GO_ID:55151							CIGR2_ORYSA	Nuclearprotein;Transcription;Transcriptionregulation,Chitin-inducible gibberellin-responsive protein 2.	2.00E-42	GO_ID:55151	TAIR|gene:2120105 SPTR:Q9SZF7 symbol:AT4G37650.1 [GO:0003700 "transcription factor activity" evidence=ISS] Pfam:PF03514 InterPro:IPR005202 PROSITE:PS50985 EMBL:AL161591 EMBL:AL035605 EMBL:AF233752 PIR:T04722 TRANSFAC:T04770 SPTR:Q9SZF7	3.00E-109
chr3.CM0106.54	99.1.3.2.391	CIGR2_ORYSA							CIGR2_ORYSA	Nuclearprotein;Transcription;Transcriptionregulation,Chitin-inducible gibberellin-responsive protein 2.	2.00E-42	GO_ID:55151	TAIR|gene:2120105 SPTR:Q9SZF7 symbol:AT4G37650.1 [GO:0003700 "transcription factor activity" evidence=ISS] Pfam:PF03514 InterPro:IPR005202 PROSITE:PS50985 EMBL:AL161591 EMBL:AL035605 EMBL:AF233752 PIR:T04722 TRANSFAC:T04770 SPTR:Q9SZF7	3.00E-109
Ljwgs_145417.1	99.1.4.2876	GO_ID:29848							NSP2_MEDTR	Nodulation;Nuclearprotein;Transcription;Transcriptionregulation,Nodulation signaling pathway 2 protein.	8.00E-86	GO_ID:29848	TAIR|gene:2132481 SPTR:Q9SUF5 symbol:AT4G08250.1 [GO:0003700 "transcription factor activity" evidence=ISS] [GO:0008372 "cellular component unknown" evidence=ND] [GO:0045449 "regulation of transcription" evidence=TAS] Pfam:PF03514 InterPro:IPR005202 PROSITE:PS50985 EMBL:AL161510 EMBL:AL080252 PIR:T10552 SPTR:Q9SUF5	3.00E-58
Ljwgs_145417.1	99.1.3.2.32	NSP2_MEDTR							NSP2_MEDTR	Nodulation;Nuclearprotein;Transcription;Transcriptionregulation,Nodulation signaling pathway 2 protein.	8.00E-86	GO_ID:29848	TAIR|gene:2132481 SPTR:Q9SUF5 symbol:AT4G08250.1 [GO:0003700 "transcription factor activity" evidence=ISS] [GO:0008372 "cellular component unknown" evidence=ND] [GO:0045449 "regulation of transcription" evidence=TAS] Pfam:PF03514 InterPro:IPR005202 PROSITE:PS50985 EMBL:AL161510 EMBL:AL080252 PIR:T10552 SPTR:Q9SUF5	3.00E-58
chr5.CM0311.6	2.2.4.5.5	RPR2 ribonuclease P subunit RPR2 [COG:COG2023]	ath:At1g25250	F4F7.36; zinc finger (C2H2 type) family protein [EC:3.1.26.5] [KO:K03540]	5.00E-48				TT1_ARATH	Coiledcoil;Metal-binding;Polymorphism;Transcription;Transcriptionregulation;Zinc;Zinc-finger,TRANSPARENT TESTA 1 protein (Zinc finger protein TT1) (TTL1).	2.00E-13	GO_ID:27270	TAIR|gene:2051697 SPTR:Q9ZUL3 symbol:AT2G02070.1 [GO:0003700 "transcription factor activity" evidence=ISS] [GO:0045449 "regulation of transcription" evidence=TAS] [GO:0003676 "nucleic acid binding" evidence=ISS] [GO:0008270 "zinc ion binding" evidence=ISS] InterPro:IPR007087 Prosite:PS00028 Pfam:PF00096 SMART:SM00355 PROSITE:PS50157 EMBL:AC005936 EMBL:AY056174 EMBL:BT001215 EMBL:AJ621495 PIR:F844…	1.00E-86
Ljwgs_009191.1	99.1.4.2226	GO_ID:16515							AX22D_PHAAU	Auxinsignalingpathway;Nuclearprotein;Repressor;Transcription;Transcriptionregulation,Auxin-induced protein 22D (Indole-3-acetic acid-induced protein ARG13).	2.00E-64	GO_ID:16515	TAIR|gene:2129899 SPTR:Q38832 symbol:AT4G14550.1 [GO:0003700 "transcription factor activity" evidence=ISS] InterPro:IPR003311 Pfam:PF02309 PROSITE:PS50962 EMBL:Z97336 EMBL:AL161539 EMBL:AF334718 EMBL:U18416 PIR:C85159 PIR:H71407 PIR:S58501 GeneFarm:3165 SPTR:Q38832	2.00E-33
Ljwgs_009191.1	99.1.3.2.2063	AX22D_PHAAU							AX22D_PHAAU	Auxinsignalingpathway;Nuclearprotein;Repressor;Transcription;Transcriptionregulation,Auxin-induced protein 22D (Indole-3-acetic acid-induced protein ARG13).	2.00E-64	GO_ID:16515	TAIR|gene:2129899 SPTR:Q38832 symbol:AT4G14550.1 [GO:0003700 "transcription factor activity" evidence=ISS] InterPro:IPR003311 Pfam:PF02309 PROSITE:PS50962 EMBL:Z97336 EMBL:AL161539 EMBL:AF334718 EMBL:U18416 PIR:C85159 PIR:H71407 PIR:S58501 GeneFarm:3165 SPTR:Q38832	2.00E-33
chr1.CM0105.15	99.1.4.4938	GO_ID:23039							DOF25_ARATH	Alternativesplicing;DNA-binding;Germination;Metal-binding;Nuclearprotein;Transcription;Transcriptionregulation;Zinc;Zinc-finger,Dof zinc finger protein DOF2.5 (AtDOF2.5) (Dof affecting germination 2).	3.00E-46	GO_ID:23039	TAIR|gene:2134980 SPTR:Q8LAP8 symbol:AT4G24060.1 [GO:0003700 "transcription factor activity" evidence=ISS] [GO:0008372 "cellular component unknown" evidence=ND] [GO:0045449 "regulation of transcription" evidence=TAS] [GO:0003677 "DNA binding" evidence=ISS] InterPro:IPR003851 Pfam:PF02701 PROSITE:PS01361 PROSITE:PS50884 EMBL:AL161560 EMBL:AC002343 EMBL:AL109619 EMBL:AY037220 EMBL:BT008771 EMBL:AY0…	9.00E-37
chr1.CM0105.15	99.1.3.2.432	DOF25_ARATH							DOF25_ARATH	Alternativesplicing;DNA-binding;Germination;Metal-binding;Nuclearprotein;Transcription;Transcriptionregulation;Zinc;Zinc-finger,Dof zinc finger protein DOF2.5 (AtDOF2.5) (Dof affecting germination 2).	3.00E-46	GO_ID:23039	TAIR|gene:2134980 SPTR:Q8LAP8 symbol:AT4G24060.1 [GO:0003700 "transcription factor activity" evidence=ISS] [GO:0008372 "cellular component unknown" evidence=ND] [GO:0045449 "regulation of transcription" evidence=TAS] [GO:0003677 "DNA binding" evidence=ISS] InterPro:IPR003851 Pfam:PF02701 PROSITE:PS01361 PROSITE:PS50884 EMBL:AL161560 EMBL:AC002343 EMBL:AL109619 EMBL:AY037220 EMBL:BT008771 EMBL:AY0…	9.00E-37
chr5.CM0311.11	99.1.4.6826	GO_ID:33904										GO_ID:33904	TAIR|gene:3692675 SPTR:Q94JL3 symbol:AT1G61660.1 [GO:0003700 "transcription factor activity" evidence=ISS] [GO:0003677 "DNA binding" evidence=ISS] Pfam:PF00010 InterPro:IPR001092 SMART:SM00353 PROSITE:PS50888 EMBL:AF380649 EMBL:AY113072 SPTR:Q94JL3	1.00E-22
Ljwgs_039126.1	99.1.3.2.2102	ARFH_ARATH							ARFH_ARATH	Activator;Auxinsignalingpathway;DNA-binding;Multigenefamily;Nuclearprotein;Transcription;Transcriptionregulation,Auxin response factor 8.	1.00E-82	GO_ID:8632	TAIR|gene:2152641 SPTR:Q9FGV1 symbol:AT5G37020.1 [GO:0006355 "regulation of transcription, DNA-dependent" evidence=TAS] [GO:0003700 "transcription factor activity" evidence=ISS] InterPro:IPR003340 InterPro:IPR001827 InterPro:IPR010525 Pfam:PF02362 PROSITE:PS50863 PROSITE:PS50962 Pfam:PF06507 EMBL:AB024026 EMBL:AF042196 TRANSFAC:T04530 GeneFarm:3372 SPTR:Q9FGV1	4.00E-83
Ljwgs_039126.1	99.1.4.4398	GO_ID:8632							ARFH_ARATH	Activator;Auxinsignalingpathway;DNA-binding;Multigenefamily;Nuclearprotein;Transcription;Transcriptionregulation,Auxin response factor 8.	1.00E-82	GO_ID:8632	TAIR|gene:2152641 SPTR:Q9FGV1 symbol:AT5G37020.1 [GO:0006355 "regulation of transcription, DNA-dependent" evidence=TAS] [GO:0003700 "transcription factor activity" evidence=ISS] InterPro:IPR003340 InterPro:IPR001827 InterPro:IPR010525 Pfam:PF02362 PROSITE:PS50863 PROSITE:PS50962 Pfam:PF06507 EMBL:AB024026 EMBL:AF042196 TRANSFAC:T04530 GeneFarm:3372 SPTR:Q9FGV1	4.00E-83
Ljwgs_078419.1	99.1.4.5583	GO_ID:45832										GO_ID:45832	TAIR|gene:2185318 SPTR:Q8H181 symbol:AT5G28300.1 [GO:0003700 "transcription factor activity" evidence=ISS] [GO:0045449 "regulation of transcription" evidence=TAS] InterPro:IPR001005 PROSITE:PS50090 EMBL:BT000461 EMBL:BT008389 SPTR:Q8H181	2.00E-18
Ljwgs_109230.1.1	99.1.3.2.3031	WRK42_ARATH							WRK42_ARATH	DNA-binding;Nuclearprotein;Transcription;Transcriptionregulation,Probable WRKY transcription factor 42 (WRKY DNA-binding protein 42).	2.00E-17
chr4.CM0126.97	3.2.2.117	MEF2C MADS box transcription enhancer factor 2, polypeptide C (myocyte enhancer factor 2C)	hsa:4208	MEF2C; MADS box transcription enhancer factor 2, polypeptide C (myocyte enhancer factor 2C) [KO:K04454]	3.00E-14				SOC1_ARATH	Developmentalprotein;Differentiation;DNA-binding;Flowering;Nuclearprotein;Transcription;Transcriptionregulation,SUPPRESSOR OF CONSTANS OVEREXPRESSION 1 protein (Agamous-like MADS box protein AGL20).	1.00E-24	GO_ID:537	TAIR|gene:2043609 SPTR:O64645 symbol:AT2G45660.1 [GO:0003700 "transcription factor activity" evidence=ISS;TAS] [GO:0009908 "flower development" evidence=TAS] InterPro:IPR002100 Pfam:PF00319 InterPro:IPR002487 PRINTS:PR00404 PROSITE:PS00350 PROSITE:PS50066 HSSP:Q02078 Pfam:PF01486 EMBL:AC003680 EMBL:AY007726 EMBL:AF385731 EMBL:AY093967 PIR:T00879 TRANSFAC:T04727 GeneFarm:3500 SPTR:O64645	5.00E-25
Ljwgs_027830.1	99.1.4.1361	GO_ID:45591							DOF24_ARATH	DNA-binding;Metal-binding;Nuclearprotein;Transcription;Transcriptionregulation;Zinc;Zinc-finger,Dof zinc finger protein DOF2.4 (AtDOF2.4).	1.00E-28	GO_ID:45591	TAIR|gene:2040745 SPTR:O80928 symbol:AT2G37590.1 [GO:0003700 "transcription factor activity" evidence=ISS] [GO:0008372 "cellular component unknown" evidence=ND] [GO:0045449 "regulation of transcription" evidence=TAS] [GO:0003677 "DNA binding" evidence=ISS] EMBL:AC004684 InterPro:IPR003851 Pfam:PF02701 PROSITE:PS01361 PROSITE:PS50884 PIR:T02525 GeneFarm:4464 SPTR:O80928	4.00E-29
Ljwgs_027830.1	99.1.3.2.724	DOF24_ARATH							DOF24_ARATH	DNA-binding;Metal-binding;Nuclearprotein;Transcription;Transcriptionregulation;Zinc;Zinc-finger,Dof zinc finger protein DOF2.4 (AtDOF2.4).	1.00E-28	GO_ID:45591	TAIR|gene:2040745 SPTR:O80928 symbol:AT2G37590.1 [GO:0003700 "transcription factor activity" evidence=ISS] [GO:0008372 "cellular component unknown" evidence=ND] [GO:0045449 "regulation of transcription" evidence=TAS] [GO:0003677 "DNA binding" evidence=ISS] EMBL:AC004684 InterPro:IPR003851 Pfam:PF02701 PROSITE:PS01361 PROSITE:PS50884 PIR:T02525 GeneFarm:4464 SPTR:O80928	4.00E-29
chr4.CM0128.52	99.1.4.155	GO_ID:27156							NSP1_MEDTR	Nodulation;Nuclearprotein;Transcription;Transcriptionregulation,Nodulation signaling pathway 1 protein.	1.00E-27	GO_ID:27156	TAIR|gene:2083072 SPTR:Q9SN22 symbol:AT3G49950.1 [GO:0003700 "transcription factor activity" evidence=ISS] [GO:0045449 "regulation of transcription" evidence=TAS] Pfam:PF03514 InterPro:IPR005202 PROSITE:PS50985 EMBL:AL132978 EMBL:BT012553 PIR:T45848 SPTR:Q9SN22	9.00E-127
chr4.CM0128.52	99.1.3.2.1439	NSP1_MEDTR							NSP1_MEDTR	Nodulation;Nuclearprotein;Transcription;Transcriptionregulation,Nodulation signaling pathway 1 protein.	1.00E-27	GO_ID:27156	TAIR|gene:2083072 SPTR:Q9SN22 symbol:AT3G49950.1 [GO:0003700 "transcription factor activity" evidence=ISS] [GO:0045449 "regulation of transcription" evidence=TAS] Pfam:PF03514 InterPro:IPR005202 PROSITE:PS50985 EMBL:AL132978 EMBL:BT012553 PIR:T45848 SPTR:Q9SN22	9.00E-127
Ljwgs_030699.1	99.1.4.8192	GO_ID:30821										GO_ID:30821	TAIR|gene:2165320 SPTR:Q9FLI0 symbol:AT5G51790.1 [GO:0003700 "transcription factor activity" evidence=ISS] [GO:0045449 "regulation of transcription" evidence=TAS] [GO:0003677 "DNA binding" evidence=ISS] Pfam:PF00010 InterPro:IPR001092 SMART:SM00353 PROSITE:PS50888 EMBL:AB010074 SPTR:Q9FLI0	2.00E-17
chr4.CM0073.30.1	99.1.4.841	GO_ID:45332										GO_ID:45332	TAIR|gene:2060683 SPTR:O82389 symbol:AT2G29660.1 [GO:0003700 "transcription factor activity" evidence=ISS] [GO:0045449 "regulation of transcription" evidence=TAS] [GO:0031225 "anchored to membrane" evidence=TAS] [GO:0003676 "nucleic acid binding" evidence=ISS] [GO:0008270 "zinc ion binding" evidence=ISS] InterPro:IPR007087 Prosite:PS00028 Pfam:PF00096 SMART:SM00355 PROSITE:PS50157 EMBL:AC005496 E…	2.00E-88
chr1.TM0671.14	99.1.3.2.52	SF3_HELAN							SF3_HELAN	LIMdomain;Metal-binding;Repeat;Zinc,Pollen-specific protein SF3.	5.00E-67	GO_ID:14105	TAIR|gene:2012797 SPTR:Q94JX5 symbol:AT1G10200.1 [GO:0000004 "biological process unknown" evidence=ND] [GO:0008372 "cellular component unknown" evidence=ND] [GO:0003700 "transcription factor activity" evidence=ISS] Pfam:PF00412 InterPro:IPR001781 ProDom:PD000094 PROSITE:PS00478 PROSITE:PS50023 SMART:SM00132 HSSP:P04006 EMBL:AF370569 EMBL:AY085377 SPTR:Q94JX5	2.00E-81
chr1.TM0671.14	99.1.4.3710	GO_ID:14105							SF3_HELAN	LIMdomain;Metal-binding;Repeat;Zinc,Pollen-specific protein SF3.	5.00E-67	GO_ID:14105	TAIR|gene:2012797 SPTR:Q94JX5 symbol:AT1G10200.1 [GO:0000004 "biological process unknown" evidence=ND] [GO:0008372 "cellular component unknown" evidence=ND] [GO:0003700 "transcription factor activity" evidence=ISS] Pfam:PF00412 InterPro:IPR001781 ProDom:PD000094 PROSITE:PS00478 PROSITE:PS50023 SMART:SM00132 HSSP:P04006 EMBL:AF370569 EMBL:AY085377 SPTR:Q94JX5	2.00E-81
chr2.CM0308.6	3.2.1.2.14	HD.OT.R two-component system, unclassified family, response regulator	spo:SPAC8C9.14	putative heat shock transcription factor [KO:K02485]	2.00E-13				HSF4_ARATH	Activator;DNA-binding;Heatshock;Multigenefamily;Nuclearprotein;Phosphorylation;Transcription;Transcriptionregulation,Heat shock factor protein 4 (HSF 4) (Heat shock transcription factor 4) (HSTF 4).	6.00E-44	GO_ID:11265	TAIR|gene:2825725 SPTR:Q9C635 symbol:AT1G46264.1 [GO:0003700 "transcription factor activity" evidence=ISS] [GO:0003677 "DNA binding" evidence=ISS] InterPro:IPR000232 InterPro:IPR002341 Pfam:PF00447 GO:GO:0005634 InterPro:IPR011991 PRINTS:PR00056 ProDom:PD001788 SMART:SM00415 PROSITE:PS00434 HSSP:P22813 EMBL:AC083835 PIR:C96511 SPTR:Q9C635	4.00E-70
Ljwgs_050041.1	99.1.4.4739	GO_ID:32394										GO_ID:32394	TAIR|gene:2063202 SPTR:O80674 symbol:AT2G41130.1 [GO:0003700 "transcription factor activity" evidence=ISS] [GO:0045449 "regulation of transcription" evidence=TAS] [GO:0003677 "DNA binding" evidence=ISS] Pfam:PF00010 InterPro:IPR001092 SMART:SM00353 PROSITE:PS50888 EMBL:AC004261 EMBL:AK119059 PIR:T02106 SPTR:O80674	5.00E-39
Ljwgs_008832.1	99.1.3.2.52	SF3_HELAN							SF3_HELAN	LIMdomain;Metal-binding;Repeat;Zinc,Pollen-specific protein SF3.	1.00E-67	GO_ID:14105	TAIR|gene:2012797 SPTR:Q94JX5 symbol:AT1G10200.1 [GO:0000004 "biological process unknown" evidence=ND] [GO:0008372 "cellular component unknown" evidence=ND] [GO:0003700 "transcription factor activity" evidence=ISS] Pfam:PF00412 InterPro:IPR001781 ProDom:PD000094 PROSITE:PS00478 PROSITE:PS50023 SMART:SM00132 HSSP:P04006 EMBL:AF370569 EMBL:AY085377 SPTR:Q94JX5	2.00E-73
Ljwgs_008832.1	99.1.4.3710	GO_ID:14105							SF3_HELAN	LIMdomain;Metal-binding;Repeat;Zinc,Pollen-specific protein SF3.	1.00E-67	GO_ID:14105	TAIR|gene:2012797 SPTR:Q94JX5 symbol:AT1G10200.1 [GO:0000004 "biological process unknown" evidence=ND] [GO:0008372 "cellular component unknown" evidence=ND] [GO:0003700 "transcription factor activity" evidence=ISS] Pfam:PF00412 InterPro:IPR001781 ProDom:PD000094 PROSITE:PS00478 PROSITE:PS50023 SMART:SM00132 HSSP:P04006 EMBL:AF370569 EMBL:AY085377 SPTR:Q94JX5	2.00E-73
Ljwgs_059487.1	99.1.4.3252	GO_ID:30891							NAC29_ARATH	DNA-binding;Nuclearprotein;Transcription;Transcriptionregulation,NAC-domain containing protein 29 (ANAC029) (NAC2) (NAC-LIKE, ACTIVATED BY AP3/PI protein) (NAP).	3.00E-38	GO_ID:30891	TAIR|gene:2122803 SPTR:Q9SV87 symbol:ANAC070 [GO:0003700 "transcription factor activity" evidence=ISS] [GO:0008372 "cellular component unknown" evidence=ND] [GO:0007275 "development" evidence=ISS] InterPro:IPR003441 Pfam:PF02365 HSSP:Q9C932 PROSITE:PS51005 EMBL:AL049488 EMBL:AL161517 EMBL:AY133681 PIR:T04050 SPTR:Q9SV87	2.00E-57
Ljwgs_059487.1	99.1.3.2.2333	NAC29_ARATH							NAC29_ARATH	DNA-binding;Nuclearprotein;Transcription;Transcriptionregulation,NAC-domain containing protein 29 (ANAC029) (NAC2) (NAC-LIKE, ACTIVATED BY AP3/PI protein) (NAP).	3.00E-38	GO_ID:30891	TAIR|gene:2122803 SPTR:Q9SV87 symbol:ANAC070 [GO:0003700 "transcription factor activity" evidence=ISS] [GO:0008372 "cellular component unknown" evidence=ND] [GO:0007275 "development" evidence=ISS] InterPro:IPR003441 Pfam:PF02365 HSSP:Q9C932 PROSITE:PS51005 EMBL:AL049488 EMBL:AL161517 EMBL:AY133681 PIR:T04050 SPTR:Q9SV87	2.00E-57
chr2.CM0177.35.1	99.1.4.4116	GO_ID:28174							AGL17_ARATH	DNA-binding;Nuclearprotein;Transcription;Transcriptionregulation,Agamous-like MADS box protein AGL17.	1.00E-39	GO_ID:28174	TAIR|gene:2042181 SPTR:Q9SI38 symbol:AT2G14210.1 [GO:0003700 "transcription factor activity" evidence=ISS] [GO:0003677 "DNA binding" evidence=ISS] InterPro:IPR002100 Pfam:PF00319 InterPro:IPR002487 GO:GO:0005634 GO:GO:0006350 PRINTS:PR00404 PROSITE:PS00350 PROSITE:PS50066 HSSP:Q02078 SMART:SM00432 EMBL:AC007210 EMBL:BT005861 PIR:A84515 Pfam:PF01486 SPTR:Q9SI38	6.00E-34
chr2.CM0177.35.1	99.1.3.2.2400	AGL17_ARATH							AGL17_ARATH	DNA-binding;Nuclearprotein;Transcription;Transcriptionregulation,Agamous-like MADS box protein AGL17.	1.00E-39	GO_ID:28174	TAIR|gene:2042181 SPTR:Q9SI38 symbol:AT2G14210.1 [GO:0003700 "transcription factor activity" evidence=ISS] [GO:0003677 "DNA binding" evidence=ISS] InterPro:IPR002100 Pfam:PF00319 InterPro:IPR002487 GO:GO:0005634 GO:GO:0006350 PRINTS:PR00404 PROSITE:PS00350 PROSITE:PS50066 HSSP:Q02078 SMART:SM00432 EMBL:AC007210 EMBL:BT005861 PIR:A84515 Pfam:PF01486 SPTR:Q9SI38	6.00E-34
Ljwgs_068635.1	99.1.4.1395	GO_ID:13130										GO_ID:13130	TAIR|gene:2085963 SPTR:Q9LS08 symbol:AT3G25710.1 [GO:0003700 "transcription factor activity" evidence=ISS] [GO:0045449 "regulation of transcription" evidence=TAS] [GO:0003677 "DNA binding" evidence=ISS] Pfam:PF00010 InterPro:IPR001092 SMART:SM00353 PROSITE:PS50888 EMBL:AB028607 EMBL:AY058840 EMBL:AY079033 EMBL:AY086383 SPTR:Q9LS08	5.00E-37
Ljwgs_020116.2	99.1.4.6440	GO_ID:22054							GAI1_VITVI	Gibberellinsignalingpathway;Nuclearprotein;Phosphorylation;Repressor;Transcription;Transcriptionregulation;Ublconjugation,DELLA protein GAI1 (Gibberellic acid-insensitive mutant protein 1) (VvGAI1).	2.00E-49	GO_ID:22054	TAIR|gene:2015242 SPTR:Q9CAN3 symbol:AT1G63100.1 [GO:0003700 "transcription factor activity" evidence=ISS] [GO:0045449 "regulation of transcription" evidence=TAS] Pfam:PF03514 InterPro:IPR005202 PROSITE:PS50985 EMBL:AC010795 PIR:D96656 SPTR:Q9CAN3	2.00E-129
Ljwgs_020116.2	99.1.3.2.1997	GAI1_VITVI							GAI1_VITVI	Gibberellinsignalingpathway;Nuclearprotein;Phosphorylation;Repressor;Transcription;Transcriptionregulation;Ublconjugation,DELLA protein GAI1 (Gibberellic acid-insensitive mutant protein 1) (VvGAI1).	2.00E-49	GO_ID:22054	TAIR|gene:2015242 SPTR:Q9CAN3 symbol:AT1G63100.1 [GO:0003700 "transcription factor activity" evidence=ISS] [GO:0045449 "regulation of transcription" evidence=TAS] Pfam:PF03514 InterPro:IPR005202 PROSITE:PS50985 EMBL:AC010795 PIR:D96656 SPTR:Q9CAN3	2.00E-129
Ljwgs_031971.1	99.1.4.1574	GO_ID:18746							RBE_ARATH	Developmentalprotein;Differentiation;Flowering;Metal-binding;Nuclearprotein;Repressor;Transcription;Transcriptionregulation;Zinc;Zinc-finger,Probable transcriptional regulator RABBIT EARS.	2.00E-19	GO_ID:18746	TAIR|gene:3697547 SPTR:O80942 symbol:AT2G37740.1 [GO:0003700 "transcription factor activity" evidence=ISS] [GO:0045449 "regulation of transcription" evidence=TAS] [GO:0003676 "nucleic acid binding" evidence=ISS] [GO:0008270 "zinc ion binding" evidence=ISS] InterPro:IPR007087 EMBL:AC004684 Prosite:PS00028 Pfam:PF00096 SMART:SM00355 PROSITE:PS50157 HSSP:Q38895 PIR:T02540 SPTR:O80942	2.00E-21
Ljwgs_031971.1	99.1.3.2.1602	RBE_ARATH							RBE_ARATH	Developmentalprotein;Differentiation;Flowering;Metal-binding;Nuclearprotein;Repressor;Transcription;Transcriptionregulation;Zinc;Zinc-finger,Probable transcriptional regulator RABBIT EARS.	2.00E-19	GO_ID:18746	TAIR|gene:3697547 SPTR:O80942 symbol:AT2G37740.1 [GO:0003700 "transcription factor activity" evidence=ISS] [GO:0045449 "regulation of transcription" evidence=TAS] [GO:0003676 "nucleic acid binding" evidence=ISS] [GO:0008270 "zinc ion binding" evidence=ISS] InterPro:IPR007087 EMBL:AC004684 Prosite:PS00028 Pfam:PF00096 SMART:SM00355 PROSITE:PS50157 HSSP:Q38895 PIR:T02540 SPTR:O80942	2.00E-21
Ljwgs_010615.1	99.1.4.3873	GO_ID:31571										GO_ID:31571	TAIR|gene:2061543 SPTR:O04291 symbol:AT2G34710.1 [GO:0003700 "transcription factor activity" evidence=ISS] [GO:0003677 "DNA binding" evidence=ISS] [GO:0005634 "nucleus" evidence=ISS] [GO:0006355 "regulation of transcription, DNA-dependent" evidence=ISS] InterPro:IPR001356 InterPro:IPR002557 InterPro:IPR012287 Pfam:PF00046 INTERPRO:IPR002913 GO:GO:0005634 PRINTS:PR00024 ProDom:PD000010 SMART:SM003…	0
TM1535.7	99.1.3.2.1953	MYBF_ARATH							MYBF_ARATH	Activator;DNA-binding;Nuclearprotein;Transcription;Transcriptionregulation,Putative Myb family transcription factor At1g14600.	1.00E-13	GO_ID:14683	TAIR|gene:2206414 SPTR:Q94AW3 symbol:AT1G79430.1 [GO:0003700 "transcription factor activity" evidence=ISS] [GO:0045449 "regulation of transcription" evidence=TAS] EMBL:AY045662 EMBL:AY143841 SPTR:Q94AW3	8.00E-67
TM1535.7	99.1.4.4059	GO_ID:14683							MYBF_ARATH	Activator;DNA-binding;Nuclearprotein;Transcription;Transcriptionregulation,Putative Myb family transcription factor At1g14600.	1.00E-13	GO_ID:14683	TAIR|gene:2206414 SPTR:Q94AW3 symbol:AT1G79430.1 [GO:0003700 "transcription factor activity" evidence=ISS] [GO:0045449 "regulation of transcription" evidence=TAS] EMBL:AY045662 EMBL:AY143841 SPTR:Q94AW3	8.00E-67
Ljwgs_023691.1	99.1.3.2.269	MYB38_MAIZE							MYB38_MAIZE	DNA-binding;Nuclearprotein;Repeat;Transcription;Transcriptionregulation,Myb-related protein Zm38.	1.00E-53	GO_ID:44868	TAIR|gene:2092819 SPTR:Q38850 symbol:AT3G13540.1 [GO:0003677 "DNA binding" evidence=ISS;TAS] [GO:0006355 "regulation of transcription, DNA-dependent" evidence=ISS] [GO:0003700 "transcription factor activity" evidence=ISS] InterPro:IPR001005 Pfam:PF00249 InterPro:IPR012287 GO:GO:0005634 PROSITE:PS50090 SMART:SM00717 HSSP:P06876 PROSITE:PS00037 PROSITE:PS00334 EMBL:AP000603 EMBL:U26935 EMBL:AY51958…	6.00E-56
Ljwgs_023691.1	99.1.4.735	GO_ID:44868							MYB38_MAIZE	DNA-binding;Nuclearprotein;Repeat;Transcription;Transcriptionregulation,Myb-related protein Zm38.	1.00E-53	GO_ID:44868	TAIR|gene:2092819 SPTR:Q38850 symbol:AT3G13540.1 [GO:0003677 "DNA binding" evidence=ISS;TAS] [GO:0006355 "regulation of transcription, DNA-dependent" evidence=ISS] [GO:0003700 "transcription factor activity" evidence=ISS] InterPro:IPR001005 Pfam:PF00249 InterPro:IPR012287 GO:GO:0005634 PROSITE:PS50090 SMART:SM00717 HSSP:P06876 PROSITE:PS00037 PROSITE:PS00334 EMBL:AP000603 EMBL:U26935 EMBL:AY51958…	6.00E-56
Ljwgs_041543.1	99.1.4.2602	GO_ID:22854										GO_ID:22854	TAIR|gene:2175855 SPTR:Q9SE43 symbol:AT5G60690.1 [GO:0003700 "transcription factor activity" evidence=ISS] [GO:0005634 "nucleus" evidence=ISS;IDA] [GO:0003677 "DNA binding" evidence=ISS] [GO:0006355 "regulation of transcription, DNA-dependent" evidence=ISS] [GO:0008289 "lipid binding" evidence=ISS] InterPro:IPR001356 InterPro:IPR012287 Pfam:PF00046 INTERPRO:IPR002913 GO:GO:0005634 PRINTS:PR00024 …	2.00E-95
Ljwgs_024072.1	99.1.4.3408	GO_ID:40603										GO_ID:40603	TAIR|gene:2085424 SPTR:Q9M2K4 symbol:AT3G58120.1 [GO:0003700 "transcription factor activity" evidence=ISS] InterPro:IPR004827 InterPro:IPR011700 GO:GO:0005634 SMART:SM00338 PROSITE:PS50217 PROSITE:PS00036 Pfam:PF07716 HSSP:P03069 EMBL:AL137081 EMBL:BT008728 EMBL:AY093053 EMBL:AY087356 EMBL:AF401300 PIR:T45972 SPTR:Q9M2K4	8.00E-29
Ljwgs_043946.1	4.1.1.2	[COG:COG0643 COG0784 COG0835] [GO:0000155 0000156 0004673]							ARR2_ARATH	Activator;Cytokininsignalingpathway;DNA-binding;Nuclearprotein;Phosphorylation;Sensorytransduction;Transcription;Transcriptionregulation;Two-componentregulatorysystem,Two-component response regulator ARR2 (Receiver-like protein 5).	3.00E-23	GO_ID:50422	TAIR|gene:2130094 SPTR:Q9ZWJ9 symbol:AT4G16110.1 [GO:0000156 "two-component response regulator activity" evidence=ISS] [GO:0003700 "transcription factor activity" evidence=ISS] [GO:0009736 "cytokinin mediated signaling" evidence=TAS] InterPro:IPR001005 Interpro:IPR009057 Pfam:PF00249 InterPro:IPR001789 Pfam:PF00072 PROSITE:PS50090 ProDom:PD000039 SMART:SM00448 PROSITE:PS50110 HSSP:O49397 TIGRFAMs…	1.00E-23
Ljwgs_043946.1	2.3.3	Type II secretion system [CLASS:03090] [PATH:ot03090 tab03090] [GO:0008978 0000156 0000155 0004673]							ARR2_ARATH	Activator;Cytokininsignalingpathway;DNA-binding;Nuclearprotein;Phosphorylation;Sensorytransduction;Transcription;Transcriptionregulation;Two-componentregulatorysystem,Two-component response regulator ARR2 (Receiver-like protein 5).	3.00E-23	GO_ID:50422	TAIR|gene:2130094 SPTR:Q9ZWJ9 symbol:AT4G16110.1 [GO:0000156 "two-component response regulator activity" evidence=ISS] [GO:0003700 "transcription factor activity" evidence=ISS] [GO:0009736 "cytokinin mediated signaling" evidence=TAS] InterPro:IPR001005 Interpro:IPR009057 Pfam:PF00249 InterPro:IPR001789 Pfam:PF00072 PROSITE:PS50090 ProDom:PD000039 SMART:SM00448 PROSITE:PS50110 HSSP:O49397 TIGRFAMs…	1.00E-23
Ljwgs_043946.1	3.2.1.2	Response regulator [GO:0000156] [COG:COG0784 COG2204 COG2197]							ARR2_ARATH	Activator;Cytokininsignalingpathway;DNA-binding;Nuclearprotein;Phosphorylation;Sensorytransduction;Transcription;Transcriptionregulation;Two-componentregulatorysystem,Two-component response regulator ARR2 (Receiver-like protein 5).	3.00E-23	GO_ID:50422	TAIR|gene:2130094 SPTR:Q9ZWJ9 symbol:AT4G16110.1 [GO:0000156 "two-component response regulator activity" evidence=ISS] [GO:0003700 "transcription factor activity" evidence=ISS] [GO:0009736 "cytokinin mediated signaling" evidence=TAS] InterPro:IPR001005 Interpro:IPR009057 Pfam:PF00249 InterPro:IPR001789 Pfam:PF00072 PROSITE:PS50090 ProDom:PD000039 SMART:SM00448 PROSITE:PS50110 HSSP:O49397 TIGRFAMs…	1.00E-23
chr3.CM0396.34	99.1.4.6176	GO_ID:28071							ICE1_ARATH	Activator;Coiledcoil;DNA-binding;Nuclearprotein;Transcription;Transcriptionregulation,Transcription factor ICE1 (Inducer of CBF expression 1) (Basic helix- loop-helix protein 116) (bHLH116) (AtbHLH116).	6.00E-11	GO_ID:28071	TAIR|gene:2123953 SPTR:Q8GYC3 symbol:AT4G29930.1 [GO:0003700 "transcription factor activity" evidence=ISS] [GO:0045449 "regulation of transcription" evidence=TAS] [GO:0003677 "DNA binding" evidence=ISS] Pfam:PF00010 InterPro:IPR001092 SMART:SM00353 PROSITE:PS50888 EMBL:AK117730 EMBL:BT005869 EMBL:AK176201 EMBL:AK176276 SPTR:Q8GYC3	2.00E-14
chr3.CM0396.34	99.1.3.2.1946	ICE1_ARATH							ICE1_ARATH	Activator;Coiledcoil;DNA-binding;Nuclearprotein;Transcription;Transcriptionregulation,Transcription factor ICE1 (Inducer of CBF expression 1) (Basic helix- loop-helix protein 116) (bHLH116) (AtbHLH116).	6.00E-11	GO_ID:28071	TAIR|gene:2123953 SPTR:Q8GYC3 symbol:AT4G29930.1 [GO:0003700 "transcription factor activity" evidence=ISS] [GO:0045449 "regulation of transcription" evidence=TAS] [GO:0003677 "DNA binding" evidence=ISS] Pfam:PF00010 InterPro:IPR001092 SMART:SM00353 PROSITE:PS50888 EMBL:AK117730 EMBL:BT005869 EMBL:AK176201 EMBL:AK176276 SPTR:Q8GYC3	2.00E-14
chr1.TM0523.14	99.1.4.8660	GO_ID:21712							MYBF_ARATH	Activator;DNA-binding;Nuclearprotein;Transcription;Transcriptionregulation,Putative Myb family transcription factor At1g14600.	7.00E-16	GO_ID:21712	TAIR|gene:2163851 SPTR:Q9FJV5 symbol:AT5G42630.1 [GO:0003700 "transcription factor activity" evidence=ISS] [GO:0045449 "regulation of transcription" evidence=TAS] [GO:0003677 "DNA binding" evidence=ISS] EMBL:AB013391 EMBL:AY048691 HSSP:O49397 InterPro:IPR001005 InterPro:IPR006447 Pfam:PF00249 TIGRFAMs:TIGR01557 SPTR:Q9FJV5	5.00E-39
chr1.TM0523.14	99.1.3.2.1953	MYBF_ARATH							MYBF_ARATH	Activator;DNA-binding;Nuclearprotein;Transcription;Transcriptionregulation,Putative Myb family transcription factor At1g14600.	7.00E-16	GO_ID:21712	TAIR|gene:2163851 SPTR:Q9FJV5 symbol:AT5G42630.1 [GO:0003700 "transcription factor activity" evidence=ISS] [GO:0045449 "regulation of transcription" evidence=TAS] [GO:0003677 "DNA binding" evidence=ISS] EMBL:AB013391 EMBL:AY048691 HSSP:O49397 InterPro:IPR001005 InterPro:IPR006447 Pfam:PF00249 TIGRFAMs:TIGR01557 SPTR:Q9FJV5	5.00E-39
TM0623.19.1	99.1.3.2.1794	STC_DROME							STC_DROME	Alternativesplicing;DNA-binding;Metal-binding;Nuclearprotein;Repeat;RNA-binding;Transcription;Transcriptionregulation;Zinc;Zinc-finger,Shuttle craft protein.	2.00E-58	GO_ID:48792	FB|FBgn0001978 SPTR:P40798 symbol:stc "shuttle craft" [GO:0045449 "regulation of transcription" evidence=ISS] [GO:0003702 "RNA polymerase II transcription factor activity" evidence=ISS] [GO:0005634 "nucleus" evidence=ISS;NAS] [GO:0003697 "single-stranded DNA binding" evidence=NAS] [GO:0007399 "nervous system development" evidence=NAS] InterPro:IPR001841 InterPro:IPR001374 InterPro:IPR000967 Prosi…	7.00E-59
TM0623.19.1	99.1.4.7372	GO_ID:48792							STC_DROME	Alternativesplicing;DNA-binding;Metal-binding;Nuclearprotein;Repeat;RNA-binding;Transcription;Transcriptionregulation;Zinc;Zinc-finger,Shuttle craft protein.	2.00E-58	GO_ID:48792	FB|FBgn0001978 SPTR:P40798 symbol:stc "shuttle craft" [GO:0045449 "regulation of transcription" evidence=ISS] [GO:0003702 "RNA polymerase II transcription factor activity" evidence=ISS] [GO:0005634 "nucleus" evidence=ISS;NAS] [GO:0003697 "single-stranded DNA binding" evidence=NAS] [GO:0007399 "nervous system development" evidence=NAS] InterPro:IPR001841 InterPro:IPR001374 InterPro:IPR000967 Prosi…	7.00E-59
Ljwgs_073109.1	99.1.4.155	GO_ID:27156							GAIP_CUCMA	Gibberellinsignalingpathway;Nuclearprotein;Phosphorylation;Repressor;Transcription;Transcriptionregulation;Ublconjugation,DELLA protein GAIP (Gibberellic acid-insensitive phloem protein) (GAIP) (CmGAIP).	5.00E-20	GO_ID:27156	TAIR|gene:2083072 SPTR:Q9SN22 symbol:AT3G49950.1 [GO:0003700 "transcription factor activity" evidence=ISS] [GO:0045449 "regulation of transcription" evidence=TAS] Pfam:PF03514 InterPro:IPR005202 PROSITE:PS50985 EMBL:AL132978 EMBL:BT012553 PIR:T45848 SPTR:Q9SN22	7.00E-49
Ljwgs_073109.1	99.1.3.2.644	GAIP_CUCMA							GAIP_CUCMA	Gibberellinsignalingpathway;Nuclearprotein;Phosphorylation;Repressor;Transcription;Transcriptionregulation;Ublconjugation,DELLA protein GAIP (Gibberellic acid-insensitive phloem protein) (GAIP) (CmGAIP).	5.00E-20	GO_ID:27156	TAIR|gene:2083072 SPTR:Q9SN22 symbol:AT3G49950.1 [GO:0003700 "transcription factor activity" evidence=ISS] [GO:0045449 "regulation of transcription" evidence=TAS] Pfam:PF03514 InterPro:IPR005202 PROSITE:PS50985 EMBL:AL132978 EMBL:BT012553 PIR:T45848 SPTR:Q9SN22	7.00E-49
Ljwgs_005424.1	99.1.3.2.1364	AP2_ARATH							AP2_ARATH	Activator;Developmentalprotein;Differentiation;DNA-binding;Flowering;Nuclearprotein;Repeat;Transcription;Transcriptionregulation,Floral homeotic protein APETALA2.	1.00E-102	GO_ID:29651	TAIR|gene:2115149 SPTR:P47927 symbol:AT4G36920.1 [GO:0003700 "transcription factor activity" evidence=ISS;TAS] [GO:0005634 "nucleus" evidence=TAS] [GO:0006355 "regulation of transcription, DNA-dependent" evidence=TAS] [GO:0019953 "sexual reproduction" evidence=TAS] [GO:0030154 "cell differentiation" evidence=TAS] InterPro:IPR001471 Pfam:PF00847 PRINTS:PR00367 ProDom:PD001423 SMART:SM00380 PROSITE…	5.00E-103
Ljwgs_005424.1	99.1.4.5454	GO_ID:29651							AP2_ARATH	Activator;Developmentalprotein;Differentiation;DNA-binding;Flowering;Nuclearprotein;Repeat;Transcription;Transcriptionregulation,Floral homeotic protein APETALA2.	1.00E-102	GO_ID:29651	TAIR|gene:2115149 SPTR:P47927 symbol:AT4G36920.1 [GO:0003700 "transcription factor activity" evidence=ISS;TAS] [GO:0005634 "nucleus" evidence=TAS] [GO:0006355 "regulation of transcription, DNA-dependent" evidence=TAS] [GO:0019953 "sexual reproduction" evidence=TAS] [GO:0030154 "cell differentiation" evidence=TAS] InterPro:IPR001471 Pfam:PF00847 PRINTS:PR00367 ProDom:PD001423 SMART:SM00380 PROSITE…	5.00E-103
TM1624.23	99.1.3.2.2898	TT2_ARATH							TT2_ARATH	ATP-binding;DNA-binding;Flavonoidbiosynthesis;Nuclearprotein;Nucleotide-binding;Polymorphism;Repeat;Transcription;Transcriptionregulation,TRANSPARENT TESTA 2 protein (Myb-related protein 123) (AtMYB123) (Myb- related transcription factor LBM2-like).	3.00E-52	GO_ID:27107	TAIR|gene:2169537 SPTR:Q9FJA2 symbol:AT5G35550.1 [GO:0006355 "regulation of transcription, DNA-dependent" evidence=ISS] [GO:0003700 "transcription factor activity" evidence=ISS] [GO:0003677 "DNA binding" evidence=ISS] InterPro:IPR001005 Interpro:IPR009057 Pfam:PF00249 PROSITE:PS50090 SMART:SM00717 HSSP:P06876 PROSITE:PS00037 PROSITE:PS00334 EMBL:AB015477 EMBL:AJ299452 EMBL:AF371981 GeneFarm:1000 …	1.00E-52
TM1624.23	99.1.4.3060	GO_ID:27107							TT2_ARATH	ATP-binding;DNA-binding;Flavonoidbiosynthesis;Nuclearprotein;Nucleotide-binding;Polymorphism;Repeat;Transcription;Transcriptionregulation,TRANSPARENT TESTA 2 protein (Myb-related protein 123) (AtMYB123) (Myb- related transcription factor LBM2-like).	3.00E-52	GO_ID:27107	TAIR|gene:2169537 SPTR:Q9FJA2 symbol:AT5G35550.1 [GO:0006355 "regulation of transcription, DNA-dependent" evidence=ISS] [GO:0003700 "transcription factor activity" evidence=ISS] [GO:0003677 "DNA binding" evidence=ISS] InterPro:IPR001005 Interpro:IPR009057 Pfam:PF00249 PROSITE:PS50090 SMART:SM00717 HSSP:P06876 PROSITE:PS00037 PROSITE:PS00334 EMBL:AB015477 EMBL:AJ299452 EMBL:AF371981 GeneFarm:1000 …	1.00E-52
Ljwgs_141699.1	99.1.4.4283	GO_ID:18422							AP23_ARATH	Cadmium;DNA-binding;Nuclearprotein;Transcription;Transcriptionregulation,AP2 domain transcription factor RAP2.3 (Related to AP2 protein 3) (Cadmium-induced protein AS30).	1.00E-22	GO_ID:18422	TAIR|gene:1005027805 SPTR:Q9LUM4 symbol:AT3G14230.2 [GO:0003700 "transcription factor activity" evidence=ISS;TAS] [GO:0003677 "DNA binding" evidence=TAS] [GO:0005634 "nucleus" evidence=IC] [GO:0006355 "regulation of transcription, DNA-dependent" evidence=ISS] InterPro:IPR001471 Pfam:PF00847 GO:GO:0005634 HSSP:O80337 PRINTS:PR00367 ProDom:PD001423 SMART:SM00380 EMBL:AB022220 EMBL:AY054539 EMBL:BT0…	3.00E-20
Ljwgs_141699.1	99.1.3.2.1662	AP23_ARATH							AP23_ARATH	Cadmium;DNA-binding;Nuclearprotein;Transcription;Transcriptionregulation,AP2 domain transcription factor RAP2.3 (Related to AP2 protein 3) (Cadmium-induced protein AS30).	1.00E-22	GO_ID:18422	TAIR|gene:1005027805 SPTR:Q9LUM4 symbol:AT3G14230.2 [GO:0003700 "transcription factor activity" evidence=ISS;TAS] [GO:0003677 "DNA binding" evidence=TAS] [GO:0005634 "nucleus" evidence=IC] [GO:0006355 "regulation of transcription, DNA-dependent" evidence=ISS] InterPro:IPR001471 Pfam:PF00847 GO:GO:0005634 HSSP:O80337 PRINTS:PR00367 ProDom:PD001423 SMART:SM00380 EMBL:AB022220 EMBL:AY054539 EMBL:BT0…	3.00E-20
Ljwgs_048454.1	99.1.4.4161	GO_ID:4533							DOF33_ARATH	DNA-binding;Metal-binding;Nuclearprotein;Transcription;Transcriptionregulation;Zinc;Zinc-finger,Dof zinc finger protein DOF3.3 (AtDOF3.3) (H-protein promoter binding factor 2a).	6.00E-43	GO_ID:4533	TAIR|gene:2079151 SPTR:Q8LFV3 symbol:AT3G47500 "CYCLING DOF FACTOR 3" [GO:0003700 "transcription factor activity" evidence=ISS] [GO:0045449 "regulation of transcription" evidence=TAS] [GO:0003677 "DNA binding" evidence=ISS] [GO:0005515 "protein binding" evidence=IPI] [GO:0048510 "regulation of timing of transition from vegetative to reproductive phase" evidence=IMP] InterPro:IPR003851 Pfam:PF0270…	2.00E-43
Ljwgs_048454.1	99.1.3.2.825	DOF33_ARATH							DOF33_ARATH	DNA-binding;Metal-binding;Nuclearprotein;Transcription;Transcriptionregulation;Zinc;Zinc-finger,Dof zinc finger protein DOF3.3 (AtDOF3.3) (H-protein promoter binding factor 2a).	6.00E-43	GO_ID:4533	TAIR|gene:2079151 SPTR:Q8LFV3 symbol:AT3G47500 "CYCLING DOF FACTOR 3" [GO:0003700 "transcription factor activity" evidence=ISS] [GO:0045449 "regulation of transcription" evidence=TAS] [GO:0003677 "DNA binding" evidence=ISS] [GO:0005515 "protein binding" evidence=IPI] [GO:0048510 "regulation of timing of transition from vegetative to reproductive phase" evidence=IMP] InterPro:IPR003851 Pfam:PF0270…	2.00E-43
chr4.CM0175.74	99.1.4.1735	GO_ID:2732							NAC18_ARATH	DNA-binding;Nuclearprotein;Transcription;Transcriptionregulation,NAC-domain containing protein 18 (ANAC018) (NO APICAL MERISTEM protein) (AtNAM).	2.00E-41	GO_ID:2732	TAIR|gene:2179876 SPTR:Q9FY93 symbol:ANAC083 [GO:0003700 "transcription factor activity" evidence=ISS] [GO:0008372 "cellular component unknown" evidence=ND] [GO:0007275 "development" evidence=ISS] InterPro:IPR003441 Pfam:PF02365 HSSP:Q9C932 PROSITE:PS51005 EMBL:AL391711 EMBL:AF385734 EMBL:AY143964 SPTR:Q9FY93	3.00E-59
chr4.CM0175.74	99.1.3.2.1810	NAC18_ARATH							NAC18_ARATH	DNA-binding;Nuclearprotein;Transcription;Transcriptionregulation,NAC-domain containing protein 18 (ANAC018) (NO APICAL MERISTEM protein) (AtNAM).	2.00E-41	GO_ID:2732	TAIR|gene:2179876 SPTR:Q9FY93 symbol:ANAC083 [GO:0003700 "transcription factor activity" evidence=ISS] [GO:0008372 "cellular component unknown" evidence=ND] [GO:0007275 "development" evidence=ISS] InterPro:IPR003441 Pfam:PF02365 HSSP:Q9C932 PROSITE:PS51005 EMBL:AL391711 EMBL:AF385734 EMBL:AY143964 SPTR:Q9FY93	3.00E-59
Ljwgs_023870.1	99.1.4.4938	GO_ID:23039							DOF25_ARATH	Alternativesplicing;DNA-binding;Germination;Metal-binding;Nuclearprotein;Transcription;Transcriptionregulation;Zinc;Zinc-finger,Dof zinc finger protein DOF2.5 (AtDOF2.5) (Dof affecting germination 2).	1.00E-45	GO_ID:23039	TAIR|gene:2134980 SPTR:Q8LAP8 symbol:AT4G24060.1 [GO:0003700 "transcription factor activity" evidence=ISS] [GO:0008372 "cellular component unknown" evidence=ND] [GO:0045449 "regulation of transcription" evidence=TAS] [GO:0003677 "DNA binding" evidence=ISS] InterPro:IPR003851 Pfam:PF02701 PROSITE:PS01361 PROSITE:PS50884 EMBL:AL161560 EMBL:AC002343 EMBL:AL109619 EMBL:AY037220 EMBL:BT008771 EMBL:AY0…	3.00E-40
Ljwgs_023870.1	99.1.3.2.432	DOF25_ARATH							DOF25_ARATH	Alternativesplicing;DNA-binding;Germination;Metal-binding;Nuclearprotein;Transcription;Transcriptionregulation;Zinc;Zinc-finger,Dof zinc finger protein DOF2.5 (AtDOF2.5) (Dof affecting germination 2).	1.00E-45	GO_ID:23039	TAIR|gene:2134980 SPTR:Q8LAP8 symbol:AT4G24060.1 [GO:0003700 "transcription factor activity" evidence=ISS] [GO:0008372 "cellular component unknown" evidence=ND] [GO:0045449 "regulation of transcription" evidence=TAS] [GO:0003677 "DNA binding" evidence=ISS] InterPro:IPR003851 Pfam:PF02701 PROSITE:PS01361 PROSITE:PS50884 EMBL:AL161560 EMBL:AC002343 EMBL:AL109619 EMBL:AY037220 EMBL:BT008771 EMBL:AY0…	3.00E-40
chr5.TM0731.13	99.1.3.2.1815	ZFP6_ARATH							ZFP6_ARATH	Metal-binding;Zinc;Zinc-finger,Zinc finger protein 6.	5.00E-18	GO_ID:50639	TAIR|gene:2199366 SPTR:Q9C9H1 symbol:AT1G68360.1 [GO:0003700 "transcription factor activity" evidence=ISS] [GO:0045449 "regulation of transcription" evidence=TAS] InterPro:IPR007087 Prosite:PS00028 SMART:SM00355 PROSITE:PS50157 HSSP:Q38895 EMBL:AC016447 PIR:D96707 SPTR:Q9C9H1	4.00E-33
chr5.TM0731.13	99.1.4.818	GO_ID:50639							ZFP6_ARATH	Metal-binding;Zinc;Zinc-finger,Zinc finger protein 6.	5.00E-18	GO_ID:50639	TAIR|gene:2199366 SPTR:Q9C9H1 symbol:AT1G68360.1 [GO:0003700 "transcription factor activity" evidence=ISS] [GO:0045449 "regulation of transcription" evidence=TAS] InterPro:IPR007087 Prosite:PS00028 SMART:SM00355 PROSITE:PS50157 HSSP:Q38895 EMBL:AC016447 PIR:D96707 SPTR:Q9C9H1	4.00E-33
Ljwgs_100683.2.1	99.1.3.2.132	TINY_ARATH							TINY_ARATH	Activator;DNA-binding;Nuclearprotein;Transcription;Transcriptionregulation,Transcriptional factor TINY.	4.00E-14	GO_ID:48862	TAIR|gene:3442990 SPTR:Q9LYD3 symbol:AT5G11590.1 [GO:0003700 "transcription factor activity" evidence=ISS] [GO:0003677 "DNA binding" evidence=ISS] [GO:0005634 "nucleus" evidence=IC] [GO:0006355 "regulation of transcription, DNA-dependent" evidence=ISS] EMBL:AL163815 EMBL:AY560851 EMBL:AY940160 PIR:T48518 HSSP:O80337 GO:GO:0005634 InterPro:IPR001471 Pfam:PF00847 PRINTS:PR00367 ProDom:PD001423 SMAR…	1.00E-16
Ljwgs_100683.2.1	99.1.4.2996	GO_ID:48862							TINY_ARATH	Activator;DNA-binding;Nuclearprotein;Transcription;Transcriptionregulation,Transcriptional factor TINY.	4.00E-14	GO_ID:48862	TAIR|gene:3442990 SPTR:Q9LYD3 symbol:AT5G11590.1 [GO:0003700 "transcription factor activity" evidence=ISS] [GO:0003677 "DNA binding" evidence=ISS] [GO:0005634 "nucleus" evidence=IC] [GO:0006355 "regulation of transcription, DNA-dependent" evidence=ISS] EMBL:AL163815 EMBL:AY560851 EMBL:AY940160 PIR:T48518 HSSP:O80337 GO:GO:0005634 InterPro:IPR001471 Pfam:PF00847 PRINTS:PR00367 ProDom:PD001423 SMAR…	1.00E-16
Ljwgs_132897.1	99.1.4.4938	GO_ID:23039							DOF25_ARATH	Alternativesplicing;DNA-binding;Germination;Metal-binding;Nuclearprotein;Transcription;Transcriptionregulation;Zinc;Zinc-finger,Dof zinc finger protein DOF2.5 (AtDOF2.5) (Dof affecting germination 2).	9.00E-48	GO_ID:23039	TAIR|gene:2134980 SPTR:Q8LAP8 symbol:AT4G24060.1 [GO:0003700 "transcription factor activity" evidence=ISS] [GO:0008372 "cellular component unknown" evidence=ND] [GO:0045449 "regulation of transcription" evidence=TAS] [GO:0003677 "DNA binding" evidence=ISS] InterPro:IPR003851 Pfam:PF02701 PROSITE:PS01361 PROSITE:PS50884 EMBL:AL161560 EMBL:AC002343 EMBL:AL109619 EMBL:AY037220 EMBL:BT008771 EMBL:AY0…	7.00E-39
Ljwgs_132897.1	99.1.3.2.432	DOF25_ARATH							DOF25_ARATH	Alternativesplicing;DNA-binding;Germination;Metal-binding;Nuclearprotein;Transcription;Transcriptionregulation;Zinc;Zinc-finger,Dof zinc finger protein DOF2.5 (AtDOF2.5) (Dof affecting germination 2).	9.00E-48	GO_ID:23039	TAIR|gene:2134980 SPTR:Q8LAP8 symbol:AT4G24060.1 [GO:0003700 "transcription factor activity" evidence=ISS] [GO:0008372 "cellular component unknown" evidence=ND] [GO:0045449 "regulation of transcription" evidence=TAS] [GO:0003677 "DNA binding" evidence=ISS] InterPro:IPR003851 Pfam:PF02701 PROSITE:PS01361 PROSITE:PS50884 EMBL:AL161560 EMBL:AC002343 EMBL:AL109619 EMBL:AY037220 EMBL:BT008771 EMBL:AY0…	7.00E-39
Ljwgs_064457.1	99.1.4.489	GO_ID:21059							STO_ARATH	Alternativesplicing;Metal-binding;Nuclearprotein;Repeat;Zinc;Zinc-finger,Salt-tolerance protein.	4.00E-28	GO_ID:21059	TAIR|gene:2198840 SPTR:Q96288 symbol:AT1G06040.1 [GO:0003700 "transcription factor activity" evidence=ISS] [GO:0008270 "zinc ion binding" evidence=ISS] InterPro:IPR000315 InterPro:IPR002926 Pfam:PF00643 PROSITE:PS50119 EMBL:AC024174 EMBL:X95572 EMBL:AY079377 EMBL:AY045794 PIR:E86195 TRANSFAC:T03972 ProDom:PD007661 SPTR:Q96288	1.00E-28
Ljwgs_064457.1	99.1.3.2.169	STO_ARATH							STO_ARATH	Alternativesplicing;Metal-binding;Nuclearprotein;Repeat;Zinc;Zinc-finger,Salt-tolerance protein.	4.00E-28	GO_ID:21059	TAIR|gene:2198840 SPTR:Q96288 symbol:AT1G06040.1 [GO:0003700 "transcription factor activity" evidence=ISS] [GO:0008270 "zinc ion binding" evidence=ISS] InterPro:IPR000315 InterPro:IPR002926 Pfam:PF00643 PROSITE:PS50119 EMBL:AC024174 EMBL:X95572 EMBL:AY079377 EMBL:AY045794 PIR:E86195 TRANSFAC:T03972 ProDom:PD007661 SPTR:Q96288	1.00E-28
chr5.CM0773.4	99.1.4.3942	GO_ID:53322										GO_ID:53322	TAIR|gene:2200476 SPTR:Q94AN4 symbol:AT1G16060.1 [GO:0003677 "DNA binding" evidence=TAS] [GO:0003700 "transcription factor activity" evidence=ISS;TAS] [GO:0005634 "nucleus" evidence=IC] [GO:0006355 "regulation of transcription, DNA-dependent" evidence=ISS;TAS] [GO:0009887 "organ morphogenesis" evidence=ISS] InterPro:IPR001471 Pfam:PF00847 GO:GO:0005634 PRINTS:PR00367 ProDom:PD001423 SMART:SM00380…	1.00E-17
chr3.TM0506.6	99.1.4.6217	GO_ID:154							BBM1_BRANA	Developmentalprotein;DNA-binding;Nuclearprotein;Repeat;Transcription;Transcriptionregulation,Protein BABY BOOM 1 (BnBBM1).	2.00E-99	GO_ID:154	TAIR|gene:2178914 SPTR:Q9LF42 symbol:AT5G17430.1 [GO:0003677 "DNA binding" evidence=ISS;TAS] [GO:0003700 "transcription factor activity" evidence=ISS;TAS] [GO:0005634 "nucleus" evidence=IC] [GO:0006355 "regulation of transcription, DNA-dependent" evidence=ISS;TAS] [GO:0009887 "organ morphogenesis" evidence=ISS;IMP] InterPro:IPR001471 Pfam:PF00847 GO:GO:0005634 PRINTS:PR00367 ProDom:PD001423 SMART…	1.00E-99
chr3.TM0506.6	99.1.3.2.934	BBM1_BRANA							BBM1_BRANA	Developmentalprotein;DNA-binding;Nuclearprotein;Repeat;Transcription;Transcriptionregulation,Protein BABY BOOM 1 (BnBBM1).	2.00E-99	GO_ID:154	TAIR|gene:2178914 SPTR:Q9LF42 symbol:AT5G17430.1 [GO:0003677 "DNA binding" evidence=ISS;TAS] [GO:0003700 "transcription factor activity" evidence=ISS;TAS] [GO:0005634 "nucleus" evidence=IC] [GO:0006355 "regulation of transcription, DNA-dependent" evidence=ISS;TAS] [GO:0009887 "organ morphogenesis" evidence=ISS;IMP] InterPro:IPR001471 Pfam:PF00847 GO:GO:0005634 PRINTS:PR00367 ProDom:PD001423 SMART…	1.00E-99
Ljwgs_055792.1	99.1.3.2.2498	WRKY3_ARATH							WRKY3_ARATH	DNA-binding;Nuclearprotein;Repeat;Transcription;Transcriptionregulation,Probable WRKY transcription factor 3 (WRKY DNA-binding protein 3).	3.00E-18
chr5.CM0180.38	99.1.4.3201	GO_ID:50063							ZFP1_WHEAT	DNA-binding;Metal-binding;Nuclearprotein;Repeat;Transcription;Transcriptionregulation;Zinc;Zinc-finger,Zinc-finger protein 1 (WZF1).	7.00E-11	GO_ID:50063	TAIR|gene:2049810 SPTR:Q9SLD4 symbol:AT2G37430.1 [GO:0003700 "transcription factor activity" evidence=ISS] [GO:0045449 "regulation of transcription" evidence=TAS] [GO:0003676 "nucleic acid binding" evidence=ISS] [GO:0008270 "zinc ion binding" evidence=ISS] InterPro:IPR007087 Prosite:PS00028 Pfam:PF00096 SMART:SM00355 PROSITE:PS50157 EMBL:AC005896 PIR:F84792 SPTR:Q9SLD4	6.00E-24
chr5.CM0180.38	99.1.3.2.407	ZFP1_WHEAT							ZFP1_WHEAT	DNA-binding;Metal-binding;Nuclearprotein;Repeat;Transcription;Transcriptionregulation;Zinc;Zinc-finger,Zinc-finger protein 1 (WZF1).	7.00E-11	GO_ID:50063	TAIR|gene:2049810 SPTR:Q9SLD4 symbol:AT2G37430.1 [GO:0003700 "transcription factor activity" evidence=ISS] [GO:0045449 "regulation of transcription" evidence=TAS] [GO:0003676 "nucleic acid binding" evidence=ISS] [GO:0008270 "zinc ion binding" evidence=ISS] InterPro:IPR007087 Prosite:PS00028 Pfam:PF00096 SMART:SM00355 PROSITE:PS50157 EMBL:AC005896 PIR:F84792 SPTR:Q9SLD4	6.00E-24
chr3.CM0160.49	2.2.4.5.5	RPR2 ribonuclease P subunit RPR2 [COG:COG2023]	ath:At1g25250	F4F7.36; zinc finger (C2H2 type) family protein [EC:3.1.26.5] [KO:K03540]	1.00E-55				TT1_ARATH	Coiledcoil;Metal-binding;Polymorphism;Transcription;Transcriptionregulation;Zinc;Zinc-finger,TRANSPARENT TESTA 1 protein (Zinc finger protein TT1) (TTL1).	2.00E-17	GO_ID:6781	TAIR|gene:2167607 SPTR:Q9FFH3 symbol:AT5G44160.1 [GO:0003700 "transcription factor activity" evidence=ISS] [GO:0045449 "regulation of transcription" evidence=TAS] [GO:0003676 "nucleic acid binding" evidence=ISS] [GO:0008270 "zinc ion binding" evidence=ISS] InterPro:IPR007087 Prosite:PS00028 Pfam:PF00096 SMART:SM00355 PROSITE:PS50157 EMBL:AB005239 EMBL:AY037202 EMBL:BT002685 SPTR:Q9FFH3	5.00E-96
chr5.CM0148.20	99.1.3.2.3327	LAF1_ARATH							LAF1_ARATH	Activator;DNA-binding;Nuclearprotein;Phytochromesignalingpathway;Repeat;Transcription;Transcriptionregulation;Ublconjugation,Transcription factor LAF1 (Long after far-red light protein 1) (Myb- related protein 18) (AtMYB18).	1.00E-47	GO_ID:593	TAIR|gene:2145120 SPTR:Q9LTJ5 symbol:AT5G52260.1 [GO:0006355 "regulation of transcription, DNA-dependent" evidence=ISS] [GO:0003700 "transcription factor activity" evidence=ISS] [GO:0003677 "DNA binding" evidence=ISS] InterPro:IPR001005 Pfam:PF00249 InterPro:IPR012287 GO:GO:0005634 PROSITE:PS50090 SMART:SM00717 HSSP:P06876 PROSITE:PS00037 PROSITE:PS00334 EMBL:AB025603 EMBL:AY519636 SPTR:Q9LTJ5	2.00E-49
chr5.CM0148.20	99.1.4.6676	GO_ID:593							LAF1_ARATH	Activator;DNA-binding;Nuclearprotein;Phytochromesignalingpathway;Repeat;Transcription;Transcriptionregulation;Ublconjugation,Transcription factor LAF1 (Long after far-red light protein 1) (Myb- related protein 18) (AtMYB18).	1.00E-47	GO_ID:593	TAIR|gene:2145120 SPTR:Q9LTJ5 symbol:AT5G52260.1 [GO:0006355 "regulation of transcription, DNA-dependent" evidence=ISS] [GO:0003700 "transcription factor activity" evidence=ISS] [GO:0003677 "DNA binding" evidence=ISS] InterPro:IPR001005 Pfam:PF00249 InterPro:IPR012287 GO:GO:0005634 PROSITE:PS50090 SMART:SM00717 HSSP:P06876 PROSITE:PS00037 PROSITE:PS00334 EMBL:AB025603 EMBL:AY519636 SPTR:Q9LTJ5	2.00E-49
chr5.CM0200.73	99.1.3.2.725	ZFP4_ARATH							ZFP4_ARATH	Metal-binding;Zinc;Zinc-finger,Zinc finger protein 4.	7.00E-17	GO_ID:37375	TAIR|gene:2013819 SPTR:Q39263 symbol:AT1G66140.1 [GO:0003700 "transcription factor activity" evidence=ISS] [GO:0045449 "regulation of transcription" evidence=TAS] [GO:0003676 "nucleic acid binding" evidence=ISS] [GO:0008270 "zinc ion binding" evidence=ISS] InterPro:IPR007087 Prosite:PS00028 Pfam:PF00096 PROSITE:PS50157 HSSP:Q38895 EMBL:AC026480 EMBL:L39647 EMBL:AF361630 EMBL:AY058087 EMBL:AY05606…	3.00E-17
chr5.CM0200.73	99.1.4.2987	GO_ID:37375							ZFP4_ARATH	Metal-binding;Zinc;Zinc-finger,Zinc finger protein 4.	7.00E-17	GO_ID:37375	TAIR|gene:2013819 SPTR:Q39263 symbol:AT1G66140.1 [GO:0003700 "transcription factor activity" evidence=ISS] [GO:0045449 "regulation of transcription" evidence=TAS] [GO:0003676 "nucleic acid binding" evidence=ISS] [GO:0008270 "zinc ion binding" evidence=ISS] InterPro:IPR007087 Prosite:PS00028 Pfam:PF00096 PROSITE:PS50157 HSSP:Q38895 EMBL:AC026480 EMBL:L39647 EMBL:AF361630 EMBL:AY058087 EMBL:AY05606…	3.00E-17
chr2.CM0210.20	99.1.4.3873	GO_ID:31571										GO_ID:31571	TAIR|gene:2061543 SPTR:O04291 symbol:AT2G34710.1 [GO:0003700 "transcription factor activity" evidence=ISS] [GO:0003677 "DNA binding" evidence=ISS] [GO:0005634 "nucleus" evidence=ISS] [GO:0006355 "regulation of transcription, DNA-dependent" evidence=ISS] InterPro:IPR001356 InterPro:IPR002557 InterPro:IPR012287 Pfam:PF00046 INTERPRO:IPR002913 GO:GO:0005634 PRINTS:PR00024 ProDom:PD000010 SMART:SM003…	2.00E-51
Ljwgs_006845.1	99.1.4.2876	GO_ID:29848							NSP2_MEDTR	Nodulation;Nuclearprotein;Transcription;Transcriptionregulation,Nodulation signaling pathway 2 protein.	2.00E-138	GO_ID:29848	TAIR|gene:2132481 SPTR:Q9SUF5 symbol:AT4G08250.1 [GO:0003700 "transcription factor activity" evidence=ISS] [GO:0008372 "cellular component unknown" evidence=ND] [GO:0045449 "regulation of transcription" evidence=TAS] Pfam:PF03514 InterPro:IPR005202 PROSITE:PS50985 EMBL:AL161510 EMBL:AL080252 PIR:T10552 SPTR:Q9SUF5	1.00E-111
Ljwgs_006845.1	99.1.3.2.32	NSP2_MEDTR							NSP2_MEDTR	Nodulation;Nuclearprotein;Transcription;Transcriptionregulation,Nodulation signaling pathway 2 protein.	2.00E-138	GO_ID:29848	TAIR|gene:2132481 SPTR:Q9SUF5 symbol:AT4G08250.1 [GO:0003700 "transcription factor activity" evidence=ISS] [GO:0008372 "cellular component unknown" evidence=ND] [GO:0045449 "regulation of transcription" evidence=TAS] Pfam:PF03514 InterPro:IPR005202 PROSITE:PS50985 EMBL:AL161510 EMBL:AL080252 PIR:T10552 SPTR:Q9SUF5	1.00E-111
TM0856.11	99.1.4.1498	GO_ID:16749										GO_ID:16749	TAIR|gene:2060978 SPTR:Q9SL41 symbol:ANAC037 [GO:0003700 "transcription factor activity" evidence=ISS] [GO:0008372 "cellular component unknown" evidence=ND] [GO:0045449 "regulation of transcription" evidence=TAS] InterPro:IPR003441 Pfam:PF02365 HSSP:Q9C932 PROSITE:PS51005 EMBL:AC006201 PIR:G84559 SPTR:Q9SL41	1.00E-26
Ljwgs_016126.1	99.1.4.1377	GO_ID:55447										GO_ID:55447	TAIR|gene:2063745 SPTR:Q9ZQ85 symbol:AT2G03500.1 [GO:0003700 "transcription factor activity" evidence=ISS] [GO:0045449 "regulation of transcription" evidence=TAS] [GO:0003677 "DNA binding" evidence=ISS] InterPro:IPR001005 Pfam:PF00249 HSSP:O49397 InterPro:IPR006447 TIGRFAMs:TIGR01557 EMBL:AC006284 EMBL:AY060559 EMBL:AY133630 EMBL:AK221662 PIR:B84449 SPTR:Q9ZQ85	1.00E-25
chr5.CM0357.64.1	99.1.3.2.828	HSF30_LYCPE							HSF30_LYCPE	Activator;DNA-binding;Heatshock;Multigenefamily;Nuclearprotein;Phosphorylation;Transcription;Transcriptionregulation,Heat shock factor protein HSF30 (Heat shock transcription factor 30) (HSTF 30) (Heat stress transcription factor).	5.00E-39	GO_ID:43509	TAIR|gene:2094338 SPTR:Q9LUH8 symbol:AT3G22830.1 [GO:0003700 "transcription factor activity" evidence=ISS] [GO:0003677 "DNA binding" evidence=ISS] InterPro:IPR000232 InterPro:IPR002341 InterPro:IPR002197 Pfam:PF00447 GO:GO:0005634 InterPro:IPR011991 PRINTS:PR00056 ProDom:PD001788 SMART:SM00415 PROSITE:PS00434 HSSP:P22121 PRINTS:PR01590 EMBL:AB022223 EMBL:AY045974 EMBL:AY079374 SPTR:Q9LUH8	2.00E-59
chr5.CM0357.64.1	99.1.4.552	GO_ID:43509							HSF30_LYCPE	Activator;DNA-binding;Heatshock;Multigenefamily;Nuclearprotein;Phosphorylation;Transcription;Transcriptionregulation,Heat shock factor protein HSF30 (Heat shock transcription factor 30) (HSTF 30) (Heat stress transcription factor).	5.00E-39	GO_ID:43509	TAIR|gene:2094338 SPTR:Q9LUH8 symbol:AT3G22830.1 [GO:0003700 "transcription factor activity" evidence=ISS] [GO:0003677 "DNA binding" evidence=ISS] InterPro:IPR000232 InterPro:IPR002341 InterPro:IPR002197 Pfam:PF00447 GO:GO:0005634 InterPro:IPR011991 PRINTS:PR00056 ProDom:PD001788 SMART:SM00415 PROSITE:PS00434 HSSP:P22121 PRINTS:PR01590 EMBL:AB022223 EMBL:AY045974 EMBL:AY079374 SPTR:Q9LUH8	2.00E-59
chr4.CM0172.19	99.1.4.892	GO_ID:42434							MYB86_ARATH	Activator;DNA-binding;Nuclearprotein;Repeat;Transcription;Transcriptionregulation,Transcription factor MYB86 (Myb-related protein 86) (AtMYB86) (Myb homolog 4) (AtMyb4).	3.00E-64	GO_ID:42434	TAIR|gene:2133381 SPTR:Q9M118 symbol:AT4G01680.1 [GO:0003700 "transcription factor activity" evidence=ISS] [GO:0045449 "regulation of transcription" evidence=TAS] [GO:0003677 "DNA binding" evidence=ISS] InterPro:IPR001005 Pfam:PF00249 InterPro:IPR012287 PROSITE:PS50090 SMART:SM00717 PROSITE:PS00037 PROSITE:PS00334 HSSP:Q03237 EMBL:AL161492 EMBL:AY054575 EMBL:AF176000 EMBL:BT000352 PIR:F85021 SPTR…	1.00E-65
chr4.CM0172.19	99.1.3.2.1534	MYB86_ARATH							MYB86_ARATH	Activator;DNA-binding;Nuclearprotein;Repeat;Transcription;Transcriptionregulation,Transcription factor MYB86 (Myb-related protein 86) (AtMYB86) (Myb homolog 4) (AtMyb4).	3.00E-64	GO_ID:42434	TAIR|gene:2133381 SPTR:Q9M118 symbol:AT4G01680.1 [GO:0003700 "transcription factor activity" evidence=ISS] [GO:0045449 "regulation of transcription" evidence=TAS] [GO:0003677 "DNA binding" evidence=ISS] InterPro:IPR001005 Pfam:PF00249 InterPro:IPR012287 PROSITE:PS50090 SMART:SM00717 PROSITE:PS00037 PROSITE:PS00334 HSSP:Q03237 EMBL:AL161492 EMBL:AY054575 EMBL:AF176000 EMBL:BT000352 PIR:F85021 SPTR…	1.00E-65
Ljwgs_062219.1	99.1.4.3520	GO_ID:3774										GO_ID:3774	TAIR|gene:3438840 SPTR:Q8S3D1 symbol:AT4G29100.1 [GO:0003700 "transcription factor activity" evidence=ISS] [GO:0045449 "regulation of transcription" evidence=TAS] InterPro:IPR001092 SMART:SM00353 EMBL:AL161574 EMBL:AL078470 EMBL:AF488634 EMBL:AY081316 EMBL:BT000121 PIR:T08965 SPTR:Q8S3D1	6.00E-12
TM0684.40	99.1.4.6217	GO_ID:154							BBM1_BRANA	Developmentalprotein;DNA-binding;Nuclearprotein;Repeat;Transcription;Transcriptionregulation,Protein BABY BOOM 1 (BnBBM1).	4.00E-111	GO_ID:154	TAIR|gene:2178914 SPTR:Q9LF42 symbol:AT5G17430.1 [GO:0003677 "DNA binding" evidence=ISS;TAS] [GO:0003700 "transcription factor activity" evidence=ISS;TAS] [GO:0005634 "nucleus" evidence=IC] [GO:0006355 "regulation of transcription, DNA-dependent" evidence=ISS;TAS] [GO:0009887 "organ morphogenesis" evidence=ISS;IMP] InterPro:IPR001471 Pfam:PF00847 GO:GO:0005634 PRINTS:PR00367 ProDom:PD001423 SMART…	2.00E-111
TM0684.40	99.1.3.2.934	BBM1_BRANA							BBM1_BRANA	Developmentalprotein;DNA-binding;Nuclearprotein;Repeat;Transcription;Transcriptionregulation,Protein BABY BOOM 1 (BnBBM1).	4.00E-111	GO_ID:154	TAIR|gene:2178914 SPTR:Q9LF42 symbol:AT5G17430.1 [GO:0003677 "DNA binding" evidence=ISS;TAS] [GO:0003700 "transcription factor activity" evidence=ISS;TAS] [GO:0005634 "nucleus" evidence=IC] [GO:0006355 "regulation of transcription, DNA-dependent" evidence=ISS;TAS] [GO:0009887 "organ morphogenesis" evidence=ISS;IMP] InterPro:IPR001471 Pfam:PF00847 GO:GO:0005634 PRINTS:PR00367 ProDom:PD001423 SMART…	2.00E-111
chr3.CM0160.49.1	99.1.4.2457	GO_ID:41630										GO_ID:41630	TAIR|gene:2024192 SPTR:Q9ZWA6 symbol:AT1G03840.1 [GO:0003700 "transcription factor activity" evidence=ISS] [GO:0045449 "regulation of transcription" evidence=TAS] [GO:0003676 "nucleic acid binding" evidence=ISS] [GO:0008270 "zinc ion binding" evidence=ISS] InterPro:IPR007087 Prosite:PS00028 Pfam:PF00096 SMART:SM00355 PROSITE:PS50157 EMBL:AC003027 EMBL:BT006209 PIR:A86169 SPTR:Q9ZWA6	3.00E-14
Ljwgs_034536.1	99.1.4.1754	GO_ID:28053							HGL2_ARATH	DNA-binding;Homeobox;Nuclearprotein,Homeobox protein GLABRA2 (Homeobox-leucine zipper protein ATHB-10) (HD-ZIP protein ATHB-10).	5.00E-09	GO_ID:28053	TAIR|gene:2207234 SPTR:Q94C37 symbol:AT1G05230.1 [GO:0003700 "transcription factor activity" evidence=ISS] [GO:0003677 "DNA binding" evidence=ISS] [GO:0005634 "nucleus" evidence=ISS] [GO:0006355 "regulation of transcription, DNA-dependent" evidence=ISS] InterPro:IPR001356 InterPro:IPR012287 Pfam:PF00046 INTERPRO:IPR002913 GO:GO:0005634 GO:GO:0007275 PRINTS:PR00024 ProDom:PD000010 SMART:SM00389 PR…	3.00E-17
Ljwgs_034536.1	99.1.3.2.2583	HGL2_ARATH							HGL2_ARATH	DNA-binding;Homeobox;Nuclearprotein,Homeobox protein GLABRA2 (Homeobox-leucine zipper protein ATHB-10) (HD-ZIP protein ATHB-10).	5.00E-09	GO_ID:28053	TAIR|gene:2207234 SPTR:Q94C37 symbol:AT1G05230.1 [GO:0003700 "transcription factor activity" evidence=ISS] [GO:0003677 "DNA binding" evidence=ISS] [GO:0005634 "nucleus" evidence=ISS] [GO:0006355 "regulation of transcription, DNA-dependent" evidence=ISS] InterPro:IPR001356 InterPro:IPR012287 Pfam:PF00046 INTERPRO:IPR002913 GO:GO:0005634 GO:GO:0007275 PRINTS:PR00024 ProDom:PD000010 SMART:SM00389 PR…	3.00E-17
Ljwgs_091106.1	99.1.4.6962	GO_ID:49604							AP23_ARATH	Cadmium;DNA-binding;Nuclearprotein;Transcription;Transcriptionregulation,AP2 domain transcription factor RAP2.3 (Related to AP2 protein 3) (Cadmium-induced protein AS30).	7.00E-16	GO_ID:49604	TAIR|gene:3443178 SPTR:Q9LYU3 symbol:AT5G13330.1 [GO:0003700 "transcription factor activity" evidence=ISS] [GO:0003677 "DNA binding" evidence=ISS] [GO:0005634 "nucleus" evidence=IC] [GO:0006355 "regulation of transcription, DNA-dependent" evidence=ISS] InterPro:IPR001471 Pfam:PF00847 GO:GO:0005634 HSSP:O80337 PRINTS:PR00367 ProDom:PD001423 SMART:SM00380 EMBL:AL163491 EMBL:AY560861 EMBL:BT011609 E…	6.00E-28
Ljwgs_091106.1	99.1.3.2.1662	AP23_ARATH							AP23_ARATH	Cadmium;DNA-binding;Nuclearprotein;Transcription;Transcriptionregulation,AP2 domain transcription factor RAP2.3 (Related to AP2 protein 3) (Cadmium-induced protein AS30).	7.00E-16	GO_ID:49604	TAIR|gene:3443178 SPTR:Q9LYU3 symbol:AT5G13330.1 [GO:0003700 "transcription factor activity" evidence=ISS] [GO:0003677 "DNA binding" evidence=ISS] [GO:0005634 "nucleus" evidence=IC] [GO:0006355 "regulation of transcription, DNA-dependent" evidence=ISS] InterPro:IPR001471 Pfam:PF00847 GO:GO:0005634 HSSP:O80337 PRINTS:PR00367 ProDom:PD001423 SMART:SM00380 EMBL:AL163491 EMBL:AY560861 EMBL:BT011609 E…	6.00E-28
Ljwgs_132897.1	99.1.4.4938	GO_ID:23039							DOF25_ARATH	Alternativesplicing;DNA-binding;Germination;Metal-binding;Nuclearprotein;Transcription;Transcriptionregulation;Zinc;Zinc-finger,Dof zinc finger protein DOF2.5 (AtDOF2.5) (Dof affecting germination 2).	9.00E-48	GO_ID:23039	TAIR|gene:2134980 SPTR:Q8LAP8 symbol:AT4G24060.1 [GO:0003700 "transcription factor activity" evidence=ISS] [GO:0008372 "cellular component unknown" evidence=ND] [GO:0045449 "regulation of transcription" evidence=TAS] [GO:0003677 "DNA binding" evidence=ISS] InterPro:IPR003851 Pfam:PF02701 PROSITE:PS01361 PROSITE:PS50884 EMBL:AL161560 EMBL:AC002343 EMBL:AL109619 EMBL:AY037220 EMBL:BT008771 EMBL:AY0…	7.00E-39
Ljwgs_132897.1	99.1.3.2.432	DOF25_ARATH							DOF25_ARATH	Alternativesplicing;DNA-binding;Germination;Metal-binding;Nuclearprotein;Transcription;Transcriptionregulation;Zinc;Zinc-finger,Dof zinc finger protein DOF2.5 (AtDOF2.5) (Dof affecting germination 2).	9.00E-48	GO_ID:23039	TAIR|gene:2134980 SPTR:Q8LAP8 symbol:AT4G24060.1 [GO:0003700 "transcription factor activity" evidence=ISS] [GO:0008372 "cellular component unknown" evidence=ND] [GO:0045449 "regulation of transcription" evidence=TAS] [GO:0003677 "DNA binding" evidence=ISS] InterPro:IPR003851 Pfam:PF02701 PROSITE:PS01361 PROSITE:PS50884 EMBL:AL161560 EMBL:AC002343 EMBL:AL109619 EMBL:AY037220 EMBL:BT008771 EMBL:AY0…	7.00E-39
chr4.CM0337.30	99.1.3.2.3983	WRKY9_ARATH							WRKY9_ARATH	DNA-binding;Nuclearprotein;Transcription;Transcriptionregulation,Probable WRKY transcription factor 9 (WRKY DNA-binding protein 9).	4.00E-43
Ljwgs_091565.1	99.1.3.2.2102	ARFH_ARATH							ARFH_ARATH	Activator;Auxinsignalingpathway;DNA-binding;Multigenefamily;Nuclearprotein;Transcription;Transcriptionregulation,Auxin response factor 8.	2.00E-35	GO_ID:8632	TAIR|gene:2152641 SPTR:Q9FGV1 symbol:AT5G37020.1 [GO:0006355 "regulation of transcription, DNA-dependent" evidence=TAS] [GO:0003700 "transcription factor activity" evidence=ISS] InterPro:IPR003340 InterPro:IPR001827 InterPro:IPR010525 Pfam:PF02362 PROSITE:PS50863 PROSITE:PS50962 Pfam:PF06507 EMBL:AB024026 EMBL:AF042196 TRANSFAC:T04530 GeneFarm:3372 SPTR:Q9FGV1	6.00E-36
Ljwgs_091565.1	99.1.4.4398	GO_ID:8632							ARFH_ARATH	Activator;Auxinsignalingpathway;DNA-binding;Multigenefamily;Nuclearprotein;Transcription;Transcriptionregulation,Auxin response factor 8.	2.00E-35	GO_ID:8632	TAIR|gene:2152641 SPTR:Q9FGV1 symbol:AT5G37020.1 [GO:0006355 "regulation of transcription, DNA-dependent" evidence=TAS] [GO:0003700 "transcription factor activity" evidence=ISS] InterPro:IPR003340 InterPro:IPR001827 InterPro:IPR010525 Pfam:PF02362 PROSITE:PS50863 PROSITE:PS50962 Pfam:PF06507 EMBL:AB024026 EMBL:AF042196 TRANSFAC:T04530 GeneFarm:3372 SPTR:Q9FGV1	6.00E-36
chr5.CM0773.4	99.1.4.3942	GO_ID:53322										GO_ID:53322	TAIR|gene:2200476 SPTR:Q94AN4 symbol:AT1G16060.1 [GO:0003677 "DNA binding" evidence=TAS] [GO:0003700 "transcription factor activity" evidence=ISS;TAS] [GO:0005634 "nucleus" evidence=IC] [GO:0006355 "regulation of transcription, DNA-dependent" evidence=ISS;TAS] [GO:0009887 "organ morphogenesis" evidence=ISS] InterPro:IPR001471 Pfam:PF00847 GO:GO:0005634 PRINTS:PR00367 ProDom:PD001423 SMART:SM00380…	1.00E-17
chr2.CM0132.21	99.1.4.1809	GO_ID:47161							HAT9_ARATH	DNA-binding;Homeobox;Nuclearprotein,Homeobox-leucine zipper protein HAT9 (Homeodomain-leucine zipper protein HAT9) (Homeodomain transcription factor HAT9) (HD-ZIP protein 9).	1.00E-67	GO_ID:47161	TAIR|gene:3437061 SPTR:P46603 symbol:AT2G22800.1 [GO:0003700 "transcription factor activity" evidence=ISS] [GO:0003677 "DNA binding" evidence=ISS] [GO:0005634 "nucleus" evidence=ISS] [GO:0006355 "regulation of transcription, DNA-dependent" evidence=ISS] InterPro:IPR001356 InterPro:IPR003106 InterPro:IPR012287 Pfam:PF00046 PRINTS:PR00024 ProDom:PD000010 SMART:SM00389 PROSITE:PS00027 PROSITE:PS5007…	5.00E-68
chr2.CM0132.21	99.1.3.2.2912	HAT9_ARATH							HAT9_ARATH	DNA-binding;Homeobox;Nuclearprotein,Homeobox-leucine zipper protein HAT9 (Homeodomain-leucine zipper protein HAT9) (Homeodomain transcription factor HAT9) (HD-ZIP protein 9).	1.00E-67	GO_ID:47161	TAIR|gene:3437061 SPTR:P46603 symbol:AT2G22800.1 [GO:0003700 "transcription factor activity" evidence=ISS] [GO:0003677 "DNA binding" evidence=ISS] [GO:0005634 "nucleus" evidence=ISS] [GO:0006355 "regulation of transcription, DNA-dependent" evidence=ISS] InterPro:IPR001356 InterPro:IPR003106 InterPro:IPR012287 Pfam:PF00046 PRINTS:PR00024 ProDom:PD000010 SMART:SM00389 PROSITE:PS00027 PROSITE:PS5007…	5.00E-68
Ljwgs_020896.1	99.1.3.2.998	IAA26_ARATH							IAA26_ARATH	Auxinsignalingpathway;Multigenefamily;Nuclearprotein;Repressor;Transcription;Transcriptionregulation,Auxin-responsive protein IAA26 (Indoleacetic acid-induced protein 26) (Phytochrome-associated protein 1).	4.00E-44	GO_ID:40623	TAIR|gene:2088323 SPTR:Q8LAL2 symbol:AT3G16500.1 [GO:0003700 "transcription factor activity" evidence=ISS] InterPro:IPR003311 Pfam:PF02309 PROSITE:PS50962 EMBL:AP000373 EMBL:AF088281 EMBL:AF332394 EMBL:AF332401 EMBL:AF386948 EMBL:AY072502 EMBL:AY087745 GeneFarm:3185 SPTR:Q8LAL2	2.00E-44
Ljwgs_020896.1	99.1.4.4943	GO_ID:40623							IAA26_ARATH	Auxinsignalingpathway;Multigenefamily;Nuclearprotein;Repressor;Transcription;Transcriptionregulation,Auxin-responsive protein IAA26 (Indoleacetic acid-induced protein 26) (Phytochrome-associated protein 1).	4.00E-44	GO_ID:40623	TAIR|gene:2088323 SPTR:Q8LAL2 symbol:AT3G16500.1 [GO:0003700 "transcription factor activity" evidence=ISS] InterPro:IPR003311 Pfam:PF02309 PROSITE:PS50962 EMBL:AP000373 EMBL:AF088281 EMBL:AF332394 EMBL:AF332401 EMBL:AF386948 EMBL:AY072502 EMBL:AY087745 GeneFarm:3185 SPTR:Q8LAL2	2.00E-44
chr3.CM0070.56	99.1.4.5684	GO_ID:33388							ZFP1_WHEAT	DNA-binding;Metal-binding;Nuclearprotein;Repeat;Transcription;Transcriptionregulation;Zinc;Zinc-finger,Zinc-finger protein 1 (WZF1).	8.00E-10	GO_ID:33388	TAIR|gene:2046152 SPTR:Q9SL35 symbol:AT2G28200.1 [GO:0003700 "transcription factor activity" evidence=ISS] [GO:0045449 "regulation of transcription" evidence=TAS] [GO:0003676 "nucleic acid binding" evidence=ISS] [GO:0008270 "zinc ion binding" evidence=ISS] InterPro:IPR007087 Prosite:PS00028 Pfam:PF00096 SMART:SM00355 PROSITE:PS50157 EMBL:AC006202 PIR:A84682 SPTR:Q9SL35	3.00E-39
chr3.CM0070.56	99.1.3.2.407	ZFP1_WHEAT							ZFP1_WHEAT	DNA-binding;Metal-binding;Nuclearprotein;Repeat;Transcription;Transcriptionregulation;Zinc;Zinc-finger,Zinc-finger protein 1 (WZF1).	8.00E-10	GO_ID:33388	TAIR|gene:2046152 SPTR:Q9SL35 symbol:AT2G28200.1 [GO:0003700 "transcription factor activity" evidence=ISS] [GO:0045449 "regulation of transcription" evidence=TAS] [GO:0003676 "nucleic acid binding" evidence=ISS] [GO:0008270 "zinc ion binding" evidence=ISS] InterPro:IPR007087 Prosite:PS00028 Pfam:PF00096 SMART:SM00355 PROSITE:PS50157 EMBL:AC006202 PIR:A84682 SPTR:Q9SL35	3.00E-39
chr5.CM0909.64	99.1.4.6051	GO_ID:42011							ERF2_ARATH	Activator;DNA-binding;Ethylenesignalingpathway;Nuclearprotein;Plantdefense;Transcription;Transcriptionregulation,Ethylene-responsive transcription factor 2 (Ethylene-responsive element-binding factor 2) (EREBP-2) (AtERF2).	4.00E-12	GO_ID:42011	TAIR|gene:2119554 SPTR:Q9SVQ0 symbol:AT4G13620.1 [GO:0003700 "transcription factor activity" evidence=ISS] [GO:0003677 "DNA binding" evidence=ISS] [GO:0005634 "nucleus" evidence=IC] [GO:0006355 "regulation of transcription, DNA-dependent" evidence=ISS] InterPro:IPR001471 Pfam:PF00847 GO:GO:0005634 HSSP:O80337 PRINTS:PR00367 ProDom:PD001423 SMART:SM00380 EMBL:AL161537 EMBL:AL035528 PIR:G85147 PIR:…	3.00E-41
chr5.CM0909.64	99.1.3.2.3835	ERF2_ARATH							ERF2_ARATH	Activator;DNA-binding;Ethylenesignalingpathway;Nuclearprotein;Plantdefense;Transcription;Transcriptionregulation,Ethylene-responsive transcription factor 2 (Ethylene-responsive element-binding factor 2) (EREBP-2) (AtERF2).	4.00E-12	GO_ID:42011	TAIR|gene:2119554 SPTR:Q9SVQ0 symbol:AT4G13620.1 [GO:0003700 "transcription factor activity" evidence=ISS] [GO:0003677 "DNA binding" evidence=ISS] [GO:0005634 "nucleus" evidence=IC] [GO:0006355 "regulation of transcription, DNA-dependent" evidence=ISS] InterPro:IPR001471 Pfam:PF00847 GO:GO:0005634 HSSP:O80337 PRINTS:PR00367 ProDom:PD001423 SMART:SM00380 EMBL:AL161537 EMBL:AL035528 PIR:G85147 PIR:…	3.00E-41
Ljwgs_059336.1	99.1.4.5157	GO_ID:44041							Y4597_ARATH	Hypotheticalprotein,Hypothetical protein At4g15970.	1.00E-22	GO_ID:44041	TAIR|gene:3694124 SPTR:Q9MAN4 symbol:AT2G02060.1 [GO:0003700 "transcription factor activity" evidence=ISS] [GO:0045449 "regulation of transcription" evidence=TAS] InterPro:IPR001005 Pfam:PF00249 HSSP:O49397 InterPro:IPR006447 TIGRFAMs:TIGR01557 EMBL:AC006532 EMBL:AC005936 PIR:E84432 SPTR:Q9MAN4	2.00E-29
Ljwgs_059336.1	99.1.3.2.1500	Y4597_ARATH							Y4597_ARATH	Hypotheticalprotein,Hypothetical protein At4g15970.	1.00E-22	GO_ID:44041	TAIR|gene:3694124 SPTR:Q9MAN4 symbol:AT2G02060.1 [GO:0003700 "transcription factor activity" evidence=ISS] [GO:0045449 "regulation of transcription" evidence=TAS] InterPro:IPR001005 Pfam:PF00249 HSSP:O49397 InterPro:IPR006447 TIGRFAMs:TIGR01557 EMBL:AC006532 EMBL:AC005936 PIR:E84432 SPTR:Q9MAN4	2.00E-29
TM0439.5.1	99.1.4.1853	GO_ID:23195							MYB4_ORYSA	DNA-binding;Nuclearprotein;Transcription;Transcriptionregulation,Myb-related protein Myb4 (OsMyb4) (Transcription factor RLTR1).	2.00E-16	GO_ID:23195	TAIR|gene:2145647 SPTR:Q9LY95 symbol:AT5G14340.1 [GO:0006355 "regulation of transcription, DNA-dependent" evidence=ISS] [GO:0003700 "transcription factor activity" evidence=ISS] [GO:0003677 "DNA binding" evidence=ISS] InterPro:IPR001005 Pfam:PF00249 InterPro:IPR012287 GO:GO:0005634 PROSITE:PS50090 SMART:SM00717 HSSP:P06876 PROSITE:PS00037 PROSITE:PS00334 EMBL:AL163817 EMBL:AY519622 PIR:T48607 PIR…	1.00E-17
TM0439.5.1	99.1.3.2.610	MYB4_ORYSA							MYB4_ORYSA	DNA-binding;Nuclearprotein;Transcription;Transcriptionregulation,Myb-related protein Myb4 (OsMyb4) (Transcription factor RLTR1).	2.00E-16	GO_ID:23195	TAIR|gene:2145647 SPTR:Q9LY95 symbol:AT5G14340.1 [GO:0006355 "regulation of transcription, DNA-dependent" evidence=ISS] [GO:0003700 "transcription factor activity" evidence=ISS] [GO:0003677 "DNA binding" evidence=ISS] InterPro:IPR001005 Pfam:PF00249 InterPro:IPR012287 GO:GO:0005634 PROSITE:PS50090 SMART:SM00717 HSSP:P06876 PROSITE:PS00037 PROSITE:PS00334 EMBL:AL163817 EMBL:AY519622 PIR:T48607 PIR…	1.00E-17
chr1.CM0113.66	99.1.4.57	GO_ID:1875							WOX13_ARATH	Developmentalprotein;DNA-binding;Homeobox;Nuclearprotein;Transcription;Transcriptionregulation,WUSCHEL-related homeobox 13.	4.00E-56	GO_ID:1875	TAIR|gene:2127967 SPTR:O81788 symbol:AT4G35550.1 [GO:0003700 "transcription factor activity" evidence=ISS] [GO:0003677 "DNA binding" evidence=ISS] [GO:0005634 "nucleus" evidence=ISS] [GO:0006355 "regulation of transcription, DNA-dependent" evidence=ISS] InterPro:IPR001356 InterPro:IPR012287 Pfam:PF00046 ProDom:PD000010 SMART:SM00389 PROSITE:PS00027 PROSITE:PS50071 EMBL:AL161587 EMBL:AL031135 EMBL…	2.00E-56
chr1.CM0113.66	99.1.3.2.822	WOX13_ARATH							WOX13_ARATH	Developmentalprotein;DNA-binding;Homeobox;Nuclearprotein;Transcription;Transcriptionregulation,WUSCHEL-related homeobox 13.	4.00E-56	GO_ID:1875	TAIR|gene:2127967 SPTR:O81788 symbol:AT4G35550.1 [GO:0003700 "transcription factor activity" evidence=ISS] [GO:0003677 "DNA binding" evidence=ISS] [GO:0005634 "nucleus" evidence=ISS] [GO:0006355 "regulation of transcription, DNA-dependent" evidence=ISS] InterPro:IPR001356 InterPro:IPR012287 Pfam:PF00046 ProDom:PD000010 SMART:SM00389 PROSITE:PS00027 PROSITE:PS50071 EMBL:AL161587 EMBL:AL031135 EMBL…	2.00E-56
chr3.CM0452.11	99.1.3.2.2680	BBM2_BRANA							BBM2_BRANA	Developmentalprotein;DNA-binding;Nuclearprotein;Repeat;Transcription;Transcriptionregulation,Protein BABY BOOM 2 (BnBBM2).	2.00E-27	GO_ID:53322	TAIR|gene:2200476 SPTR:Q94AN4 symbol:AT1G16060.1 [GO:0003677 "DNA binding" evidence=TAS] [GO:0003700 "transcription factor activity" evidence=ISS;TAS] [GO:0005634 "nucleus" evidence=IC] [GO:0006355 "regulation of transcription, DNA-dependent" evidence=ISS;TAS] [GO:0009887 "organ morphogenesis" evidence=ISS] InterPro:IPR001471 Pfam:PF00847 GO:GO:0005634 PRINTS:PR00367 ProDom:PD001423 SMART:SM00380…	2.00E-48
chr3.CM0452.11	99.1.4.3942	GO_ID:53322							BBM2_BRANA	Developmentalprotein;DNA-binding;Nuclearprotein;Repeat;Transcription;Transcriptionregulation,Protein BABY BOOM 2 (BnBBM2).	2.00E-27	GO_ID:53322	TAIR|gene:2200476 SPTR:Q94AN4 symbol:AT1G16060.1 [GO:0003677 "DNA binding" evidence=TAS] [GO:0003700 "transcription factor activity" evidence=ISS;TAS] [GO:0005634 "nucleus" evidence=IC] [GO:0006355 "regulation of transcription, DNA-dependent" evidence=ISS;TAS] [GO:0009887 "organ morphogenesis" evidence=ISS] InterPro:IPR001471 Pfam:PF00847 GO:GO:0005634 PRINTS:PR00367 ProDom:PD001423 SMART:SM00380…	2.00E-48
chr6.CM0539.6	99.1.3.2.1899	RGL1_ARATH							RGL1_ARATH	Developmentalprotein;Differentiation;Flowering;Gibberellinsignalingpathway;Nuclearprotein;Phosphorylation;Repressor;Transcription;Transcriptionregulation;Ublconjugation,DELLA protein RGL1 (RGA-like protein 1) (RGA-like protein).	7.00E-42	GO_ID:1687	TAIR|gene:2201556 SPTR:Q9C8Y3 symbol:AT1G66350.1 [GO:0003700 "transcription factor activity" evidence=ISS;TAS] [GO:0005634 "nucleus" evidence=TAS] [GO:0009740 "gibberellic acid mediated signaling" evidence=TAS] Pfam:PF03514 GO:GO:0005634 InterPro:IPR005202 PROSITE:PS50985 EMBL:AC020665 EMBL:AY048749 EMBL:AY070035 EMBL:AY096506 PIR:G96688 SPTR:Q9C8Y3	3.00E-42
chr6.CM0539.6	99.1.4.4046	GO_ID:1687							RGL1_ARATH	Developmentalprotein;Differentiation;Flowering;Gibberellinsignalingpathway;Nuclearprotein;Phosphorylation;Repressor;Transcription;Transcriptionregulation;Ublconjugation,DELLA protein RGL1 (RGA-like protein 1) (RGA-like protein).	7.00E-42	GO_ID:1687	TAIR|gene:2201556 SPTR:Q9C8Y3 symbol:AT1G66350.1 [GO:0003700 "transcription factor activity" evidence=ISS;TAS] [GO:0005634 "nucleus" evidence=TAS] [GO:0009740 "gibberellic acid mediated signaling" evidence=TAS] Pfam:PF03514 GO:GO:0005634 InterPro:IPR005202 PROSITE:PS50985 EMBL:AC020665 EMBL:AY048749 EMBL:AY070035 EMBL:AY096506 PIR:G96688 SPTR:Q9C8Y3	3.00E-42
chr4.CM0165.30	99.1.4.1931	GO_ID:2159										GO_ID:2159	TAIR|gene:2115339 SPTR:O23210 symbol:AT4G36710.1 [GO:0003700 "transcription factor activity" evidence=ISS] [GO:0008372 "cellular component unknown" evidence=ND] [GO:0045449 "regulation of transcription" evidence=TAS] Pfam:PF03514 InterPro:IPR005202 PROSITE:PS50985 EMBL:AL161589 EMBL:Z99708 PIR:E85433 SPTR:O23210	1.00E-26
chr2.CM0304.65	99.1.4.4544	GO_ID:43496							HD1_BRANA	DNA-binding;Homeobox;Nuclearprotein,Homeobox protein HD1.	5.00E-129	GO_ID:43496	TAIR|gene:2015553 SPTR:Q9FPQ8 symbol:AT1G62990.1 [GO:0003700 "transcription factor activity" evidence=ISS] [GO:0003677 "DNA binding" evidence=ISS] InterPro:IPR001356 InterPro:IPR005541 InterPro:IPR005540 InterPro:IPR005539 InterPro:IPR012287 Pfam:PF03791 GO:GO:0005634 ProDom:PD000010 SMART:SM00389 PROSITE:PS00027 PROSITE:PS50071 Pfam:PF03789 Pfam:PF03790 EMBL:AF308451 SPTR:Q9FPQ8	2.00E-127
chr2.CM0304.65	99.1.3.2.2143	HD1_BRANA							HD1_BRANA	DNA-binding;Homeobox;Nuclearprotein,Homeobox protein HD1.	5.00E-129	GO_ID:43496	TAIR|gene:2015553 SPTR:Q9FPQ8 symbol:AT1G62990.1 [GO:0003700 "transcription factor activity" evidence=ISS] [GO:0003677 "DNA binding" evidence=ISS] InterPro:IPR001356 InterPro:IPR005541 InterPro:IPR005540 InterPro:IPR005539 InterPro:IPR012287 Pfam:PF03791 GO:GO:0005634 ProDom:PD000010 SMART:SM00389 PROSITE:PS00027 PROSITE:PS50071 Pfam:PF03789 Pfam:PF03790 EMBL:AF308451 SPTR:Q9FPQ8	2.00E-127
Ljwgs_047449.1	99.1.4.5583	GO_ID:45832										GO_ID:45832	TAIR|gene:2185318 SPTR:Q8H181 symbol:AT5G28300.1 [GO:0003700 "transcription factor activity" evidence=ISS] [GO:0045449 "regulation of transcription" evidence=TAS] InterPro:IPR001005 PROSITE:PS50090 EMBL:BT000461 EMBL:BT008389 SPTR:Q8H181	1.00E-33
chr3.TM0745.25	99.1.3.2.618	IAA27_ARATH							IAA27_ARATH	Auxinsignalingpathway;Multigenefamily;Nuclearprotein;Repressor;Transcription;Transcriptionregulation,Auxin-responsive protein IAA27 (Indoleacetic acid-induced protein 27) (Auxin-induced protein 27) (Phytochrome-associated protein 2).	2.00E-80	GO_ID:20128	TAIR|gene:3438836 SPTR:Q9ZSY8 symbol:AT4G29080.1 [GO:0003700 "transcription factor activity" evidence=ISS] [GO:0005622 "intracellular" evidence=ISS] [GO:0006445 "regulation of translation" evidence=ISS] [GO:0009733 "response to auxin stimulus" evidence=ISS] InterPro:IPR003311 Pfam:PF02309 PROSITE:PS50962 EMBL:AL161574 EMBL:AL078470 EMBL:AF087936 EMBL:AJ458326 EMBL:AF332402 EMBL:AY053404 EMBL:AY13…	6.00E-81
chr3.TM0745.25	99.1.4.2655	GO_ID:20128							IAA27_ARATH	Auxinsignalingpathway;Multigenefamily;Nuclearprotein;Repressor;Transcription;Transcriptionregulation,Auxin-responsive protein IAA27 (Indoleacetic acid-induced protein 27) (Auxin-induced protein 27) (Phytochrome-associated protein 2).	2.00E-80	GO_ID:20128	TAIR|gene:3438836 SPTR:Q9ZSY8 symbol:AT4G29080.1 [GO:0003700 "transcription factor activity" evidence=ISS] [GO:0005622 "intracellular" evidence=ISS] [GO:0006445 "regulation of translation" evidence=ISS] [GO:0009733 "response to auxin stimulus" evidence=ISS] InterPro:IPR003311 Pfam:PF02309 PROSITE:PS50962 EMBL:AL161574 EMBL:AL078470 EMBL:AF087936 EMBL:AJ458326 EMBL:AF332402 EMBL:AY053404 EMBL:AY13…	6.00E-81
chr1.CM0544.52.2	99.1.4.215	GO_ID:36225										GO_ID:36225	TAIR|gene:2207060 SPTR:Q9C7T4 symbol:AT1G72210.1 [GO:0003700 "transcription factor activity" evidence=ISS] [GO:0003677 "DNA binding" evidence=ISS] EMBL:AC067754 EMBL:AJ459771 EMBL:BT003871 EMBL:BT006086 PIR:F96745 InterPro:IPR001092 Pfam:PF00010 SMART:SM00353 PROSITE:PS50888 SPTR:Q9C7T4	2.00E-51
chr4.TM0555.12	99.1.4.136	GO_ID:31690							ARFF_ARATH	Activator;Auxinsignalingpathway;DNA-binding;Multigenefamily;Nuclearprotein;Transcription;Transcriptionregulation,Auxin response factor 6.	4.00E-88	GO_ID:31690	TAIR|gene:2204236 SPTR:Q9ZTX8 symbol:AT1G30330.1 [GO:0003700 "transcription factor activity" evidence=ISS] [GO:0006355 "regulation of transcription, DNA-dependent" evidence=ISS] InterPro:IPR003340 InterPro:IPR010525 Pfam:PF02362 PROSITE:PS50863 PROSITE:PS50962 Pfam:PF06507 EMBL:AC025295 EMBL:AF013467 PIR:F86427 TRANSFAC:T04528 GeneFarm:3369 SPTR:Q9ZTX8	2.00E-88
chr4.TM0555.12	99.1.3.2.534	ARFF_ARATH							ARFF_ARATH	Activator;Auxinsignalingpathway;DNA-binding;Multigenefamily;Nuclearprotein;Transcription;Transcriptionregulation,Auxin response factor 6.	4.00E-88	GO_ID:31690	TAIR|gene:2204236 SPTR:Q9ZTX8 symbol:AT1G30330.1 [GO:0003700 "transcription factor activity" evidence=ISS] [GO:0006355 "regulation of transcription, DNA-dependent" evidence=ISS] InterPro:IPR003340 InterPro:IPR010525 Pfam:PF02362 PROSITE:PS50863 PROSITE:PS50962 Pfam:PF06507 EMBL:AC025295 EMBL:AF013467 PIR:F86427 TRANSFAC:T04528 GeneFarm:3369 SPTR:Q9ZTX8	2.00E-88
Ljwgs_033110.1	99.1.4.2226	GO_ID:16515							AUX28_SOYBN	Auxinsignalingpathway;Multigenefamily;Nuclearprotein;Repressor;Transcription;Transcriptionregulation,Auxin-induced protein AUX28.	9.00E-40	GO_ID:16515	TAIR|gene:2129899 SPTR:Q38832 symbol:AT4G14550.1 [GO:0003700 "transcription factor activity" evidence=ISS] InterPro:IPR003311 Pfam:PF02309 PROSITE:PS50962 EMBL:Z97336 EMBL:AL161539 EMBL:AF334718 EMBL:U18416 PIR:C85159 PIR:H71407 PIR:S58501 GeneFarm:3165 SPTR:Q38832	1.00E-35
Ljwgs_033110.1	99.1.3.2.1847	AUX28_SOYBN							AUX28_SOYBN	Auxinsignalingpathway;Multigenefamily;Nuclearprotein;Repressor;Transcription;Transcriptionregulation,Auxin-induced protein AUX28.	9.00E-40	GO_ID:16515	TAIR|gene:2129899 SPTR:Q38832 symbol:AT4G14550.1 [GO:0003700 "transcription factor activity" evidence=ISS] InterPro:IPR003311 Pfam:PF02309 PROSITE:PS50962 EMBL:Z97336 EMBL:AL161539 EMBL:AF334718 EMBL:U18416 PIR:C85159 PIR:H71407 PIR:S58501 GeneFarm:3165 SPTR:Q38832	1.00E-35
chr4.CM0100.4	3.2.2.117	MEF2C MADS box transcription enhancer factor 2, polypeptide C (myocyte enhancer factor 2C)	hsa:4208	MEF2C; MADS box transcription enhancer factor 2, polypeptide C (myocyte enhancer factor 2C) [KO:K04454]	8.00E-15				SVP_ARATH	Alternativesplicing;Developmentalprotein;Differentiation;DNA-binding;Flowering;Nuclearprotein;Transcription;Transcriptionregulation,SHORT VEGETATIVE PHASE protein.	2.00E-43	GO_ID:17997	TAIR|gene:2041232 SPTR:Q9FVC1 symbol:AT2G22540.1 [GO:0003700 "transcription factor activity" evidence=ISS;TAS] InterPro:IPR002100 Pfam:PF00319 InterPro:IPR002487 PRINTS:PR00404 PROSITE:PS00350 PROSITE:PS50066 HSSP:Q02078 Pfam:PF01486 EMBL:AC006592 EMBL:AF211171 TRANSFAC:T04631 GeneFarm:3510 SPTR:Q9FVC1	9.00E-44
chr5.CM0086.4	99.1.4.2226	GO_ID:16515							AX22B_PHAAU	Auxinsignalingpathway;Nuclearprotein;Repressor;Transcription;Transcriptionregulation,Auxin-induced protein 22B (Indole-3-acetic acid-induced protein ARG4).	2.00E-72	GO_ID:16515	TAIR|gene:2129899 SPTR:Q38832 symbol:AT4G14550.1 [GO:0003700 "transcription factor activity" evidence=ISS] InterPro:IPR003311 Pfam:PF02309 PROSITE:PS50962 EMBL:Z97336 EMBL:AL161539 EMBL:AF334718 EMBL:U18416 PIR:C85159 PIR:H71407 PIR:S58501 GeneFarm:3165 SPTR:Q38832	3.00E-39
chr5.CM0086.4	99.1.3.2.1312	AX22B_PHAAU							AX22B_PHAAU	Auxinsignalingpathway;Nuclearprotein;Repressor;Transcription;Transcriptionregulation,Auxin-induced protein 22B (Indole-3-acetic acid-induced protein ARG4).	2.00E-72	GO_ID:16515	TAIR|gene:2129899 SPTR:Q38832 symbol:AT4G14550.1 [GO:0003700 "transcription factor activity" evidence=ISS] InterPro:IPR003311 Pfam:PF02309 PROSITE:PS50962 EMBL:Z97336 EMBL:AL161539 EMBL:AF334718 EMBL:U18416 PIR:C85159 PIR:H71407 PIR:S58501 GeneFarm:3165 SPTR:Q38832	3.00E-39
TM0556.5	99.1.4.7909	GO_ID:24897							TINY_ARATH	Activator;DNA-binding;Nuclearprotein;Transcription;Transcriptionregulation,Transcriptional factor TINY.	2.00E-30	GO_ID:24897	TAIR|gene:2129110 SPTR:Q9SUK8 symbol:AT4G16750.1 [GO:0003700 "transcription factor activity" evidence=ISS;TAS] [GO:0005634 "nucleus" evidence=TAS] [GO:0007275 "development" evidence=ISS] [GO:0003677 "DNA binding" evidence=ISS] InterPro:IPR001471 Pfam:PF00847 GO:GO:0005634 HSSP:O80337 PRINTS:PR00367 ProDom:PD001423 SMART:SM00380 EMBL:Z97341 EMBL:AL161544 EMBL:AY560874 EMBL:BT020592 EMBL:BT011576 P…	3.00E-31
TM0556.5	99.1.3.2.132	TINY_ARATH							TINY_ARATH	Activator;DNA-binding;Nuclearprotein;Transcription;Transcriptionregulation,Transcriptional factor TINY.	2.00E-30	GO_ID:24897	TAIR|gene:2129110 SPTR:Q9SUK8 symbol:AT4G16750.1 [GO:0003700 "transcription factor activity" evidence=ISS;TAS] [GO:0005634 "nucleus" evidence=TAS] [GO:0007275 "development" evidence=ISS] [GO:0003677 "DNA binding" evidence=ISS] InterPro:IPR001471 Pfam:PF00847 GO:GO:0005634 HSSP:O80337 PRINTS:PR00367 ProDom:PD001423 SMART:SM00380 EMBL:Z97341 EMBL:AL161544 EMBL:AY560874 EMBL:BT020592 EMBL:BT011576 P…	3.00E-31
Ljwgs_020762.1	99.1.3.2.278	HAT14_ARATH							HAT14_ARATH	DNA-binding;Homeobox;Nuclearprotein,Homeobox-leucine zipper protein HAT14 (HD-ZIP protein 14).	3.00E-62	GO_ID:46042	TAIR|gene:2103395 SPTR:P46602 symbol:AT3G60390.1 [GO:0003700 "transcription factor activity" evidence=ISS] [GO:0005634 "nucleus" evidence=ISS] [GO:0006355 "regulation of transcription, DNA-dependent" evidence=ISS] InterPro:IPR001356 InterPro:IPR003106 InterPro:IPR012287 InterPro:IPR006712 Pfam:PF00046 PRINTS:PR00024 ProDom:PD000010 SMART:SM00389 PROSITE:PS00027 PROSITE:PS50071 HSSP:P01366 Pfam:PF…	7.00E-51
Ljwgs_020762.1	99.1.4.6433	GO_ID:46042							HAT14_ARATH	DNA-binding;Homeobox;Nuclearprotein,Homeobox-leucine zipper protein HAT14 (HD-ZIP protein 14).	3.00E-62	GO_ID:46042	TAIR|gene:2103395 SPTR:P46602 symbol:AT3G60390.1 [GO:0003700 "transcription factor activity" evidence=ISS] [GO:0005634 "nucleus" evidence=ISS] [GO:0006355 "regulation of transcription, DNA-dependent" evidence=ISS] InterPro:IPR001356 InterPro:IPR003106 InterPro:IPR012287 InterPro:IPR006712 Pfam:PF00046 PRINTS:PR00024 ProDom:PD000010 SMART:SM00389 PROSITE:PS00027 PROSITE:PS50071 HSSP:P01366 Pfam:PF…	7.00E-51
chr1.CM0027.22	99.1.3.2.1826	ARR9_ARATH							ARR9_ARATH	Cytokininsignalingpathway;Nuclearprotein;Phosphorylation;Sensorytransduction;Transcription;Transcriptionregulation;Two-componentregulatorysystem,Two-component response regulator ARR9 (Response reactor 4).	4.00E-44	GO_ID:41535	TAIR|gene:2080589 SPTR:O80366 symbol:AT3G57040.1 [GO:0030528 "transcription regulator activity" evidence=TAS] [GO:0009736 "cytokinin mediated signaling" evidence=TAS] InterPro:IPR001789 Pfam:PF00072 ProDom:PD000039 SMART:SM00448 PROSITE:PS50110 EMBL:AL138655 EMBL:AB010918 EMBL:AY090234 EMBL:AY133571 PIR:T47764 GeneFarm:4126 SPTR:O80366	2.00E-44
chr1.CM0027.22	99.1.4.1491	GO_ID:41535							ARR9_ARATH	Cytokininsignalingpathway;Nuclearprotein;Phosphorylation;Sensorytransduction;Transcription;Transcriptionregulation;Two-componentregulatorysystem,Two-component response regulator ARR9 (Response reactor 4).	4.00E-44	GO_ID:41535	TAIR|gene:2080589 SPTR:O80366 symbol:AT3G57040.1 [GO:0030528 "transcription regulator activity" evidence=TAS] [GO:0009736 "cytokinin mediated signaling" evidence=TAS] InterPro:IPR001789 Pfam:PF00072 ProDom:PD000039 SMART:SM00448 PROSITE:PS50110 EMBL:AL138655 EMBL:AB010918 EMBL:AY090234 EMBL:AY133571 PIR:T47764 GeneFarm:4126 SPTR:O80366	2.00E-44
Ljwgs_056505.1	99.1.4.2210	GO_ID:50051										GO_ID:50051	TAIR|gene:2034085 SPTR:Q9ZU11 symbol:AT1G52150.1 [GO:0003700 "transcription factor activity" evidence=ISS] [GO:0003677 "DNA binding" evidence=ISS] [GO:0005634 "nucleus" evidence=ISS] [GO:0006355 "regulation of transcription, DNA-dependent" evidence=ISS] InterPro:IPR001356 InterPro:IPR012287 Pfam:PF00046 INTERPRO:IPR002913 GO:GO:0005634 PRINTS:PR00024 ProDom:PD000010 SMART:SM00389 PROSITE:PS50071 …	2.00E-55
Ljwgs_146045.1	99.1.4.5684	GO_ID:33388										GO_ID:33388	TAIR|gene:2046152 SPTR:Q9SL35 symbol:AT2G28200.1 [GO:0003700 "transcription factor activity" evidence=ISS] [GO:0045449 "regulation of transcription" evidence=TAS] [GO:0003676 "nucleic acid binding" evidence=ISS] [GO:0008270 "zinc ion binding" evidence=ISS] InterPro:IPR007087 Prosite:PS00028 Pfam:PF00096 SMART:SM00355 PROSITE:PS50157 EMBL:AC006202 PIR:A84682 SPTR:Q9SL35	6.00E-24
Ljwgs_133708.1	99.1.3.2.2102	ARFH_ARATH							ARFH_ARATH	Activator;Auxinsignalingpathway;DNA-binding;Multigenefamily;Nuclearprotein;Transcription;Transcriptionregulation,Auxin response factor 8.	2.00E-13	GO_ID:8632	TAIR|gene:2152641 SPTR:Q9FGV1 symbol:AT5G37020.1 [GO:0006355 "regulation of transcription, DNA-dependent" evidence=TAS] [GO:0003700 "transcription factor activity" evidence=ISS] InterPro:IPR003340 InterPro:IPR001827 InterPro:IPR010525 Pfam:PF02362 PROSITE:PS50863 PROSITE:PS50962 Pfam:PF06507 EMBL:AB024026 EMBL:AF042196 TRANSFAC:T04530 GeneFarm:3372 SPTR:Q9FGV1	6.00E-14
Ljwgs_133708.1	99.1.4.4398	GO_ID:8632							ARFH_ARATH	Activator;Auxinsignalingpathway;DNA-binding;Multigenefamily;Nuclearprotein;Transcription;Transcriptionregulation,Auxin response factor 8.	2.00E-13	GO_ID:8632	TAIR|gene:2152641 SPTR:Q9FGV1 symbol:AT5G37020.1 [GO:0006355 "regulation of transcription, DNA-dependent" evidence=TAS] [GO:0003700 "transcription factor activity" evidence=ISS] InterPro:IPR003340 InterPro:IPR001827 InterPro:IPR010525 Pfam:PF02362 PROSITE:PS50863 PROSITE:PS50962 Pfam:PF06507 EMBL:AB024026 EMBL:AF042196 TRANSFAC:T04530 GeneFarm:3372 SPTR:Q9FGV1	6.00E-14
Ljwgs_041627.1	99.1.4.1460	GO_ID:35147							TUB_HUMAN	3D-structure;Obesity,Tubby protein homolog.	5.00E-35	GO_ID:35147	TAIR|gene:2062120 SPTR:Q8GVE5 symbol:AT2G18280.1 [GO:0003700 "transcription factor activity" evidence=ISS] [GO:0008372 "cellular component unknown" evidence=ND] [GO:0045449 "regulation of transcription" evidence=TAS] [GO:0008081 "phosphoric diester hydrolase activity" evidence=ISS] Pfam:PF00646 InterPro:IPR001810 INTERPRO:IPR000007 HSSP:P50586 Pfam:PF01167 PRINTS:PR01573 PROSITE:PS01200 PROSITE:P…	1.00E-77
Ljwgs_041627.1	99.1.3.2.1024	TUB_HUMAN							TUB_HUMAN	3D-structure;Obesity,Tubby protein homolog.	5.00E-35	GO_ID:35147	TAIR|gene:2062120 SPTR:Q8GVE5 symbol:AT2G18280.1 [GO:0003700 "transcription factor activity" evidence=ISS] [GO:0008372 "cellular component unknown" evidence=ND] [GO:0045449 "regulation of transcription" evidence=TAS] [GO:0008081 "phosphoric diester hydrolase activity" evidence=ISS] Pfam:PF00646 InterPro:IPR001810 INTERPRO:IPR000007 HSSP:P50586 Pfam:PF01167 PRINTS:PR01573 PROSITE:PS01200 PROSITE:P…	1.00E-77
Ljwgs_055107.1	99.1.4.2602	GO_ID:22854										GO_ID:22854	TAIR|gene:2175855 SPTR:Q9SE43 symbol:AT5G60690.1 [GO:0003700 "transcription factor activity" evidence=ISS] [GO:0005634 "nucleus" evidence=ISS;IDA] [GO:0003677 "DNA binding" evidence=ISS] [GO:0006355 "regulation of transcription, DNA-dependent" evidence=ISS] [GO:0008289 "lipid binding" evidence=ISS] InterPro:IPR001356 InterPro:IPR012287 Pfam:PF00046 INTERPRO:IPR002913 GO:GO:0005634 PRINTS:PR00024 …	1.00E-33
Ljwgs_046862.1	99.1.4.3252	GO_ID:30891							NAC19_ARATH	3D-structure;DNA-binding;Nuclearprotein;Transcription;Transcriptionregulation,NAC-domain containing protein 19 (ANAC019) (ANAC) (Abscicic-acid- responsive NAC).	2.00E-30	GO_ID:30891	TAIR|gene:2122803 SPTR:Q9SV87 symbol:ANAC070 [GO:0003700 "transcription factor activity" evidence=ISS] [GO:0008372 "cellular component unknown" evidence=ND] [GO:0007275 "development" evidence=ISS] InterPro:IPR003441 Pfam:PF02365 HSSP:Q9C932 PROSITE:PS51005 EMBL:AL049488 EMBL:AL161517 EMBL:AY133681 PIR:T04050 SPTR:Q9SV87	5.00E-80
Ljwgs_046862.1	99.1.3.2.66	NAC19_ARATH							NAC19_ARATH	3D-structure;DNA-binding;Nuclearprotein;Transcription;Transcriptionregulation,NAC-domain containing protein 19 (ANAC019) (ANAC) (Abscicic-acid- responsive NAC).	2.00E-30	GO_ID:30891	TAIR|gene:2122803 SPTR:Q9SV87 symbol:ANAC070 [GO:0003700 "transcription factor activity" evidence=ISS] [GO:0008372 "cellular component unknown" evidence=ND] [GO:0007275 "development" evidence=ISS] InterPro:IPR003441 Pfam:PF02365 HSSP:Q9C932 PROSITE:PS51005 EMBL:AL049488 EMBL:AL161517 EMBL:AY133681 PIR:T04050 SPTR:Q9SV87	5.00E-80
Ljwgs_014332.1	99.1.4.3688	GO_ID:50183										GO_ID:50183	TAIR|gene:2132302 SPTR:O22768 symbol:AT4G02590.1 [GO:0003700 "transcription factor activity" evidence=ISS] [GO:0045449 "regulation of transcription" evidence=TAS] [GO:0003677 "DNA binding" evidence=ISS] Pfam:PF00010 InterPro:IPR001092 SMART:SM00353 PROSITE:PS50888 EMBL:AL161494 EMBL:AC002330 EMBL:AF367328 EMBL:AY143951 PIR:T01090 SPTR:O22768	4.00E-21
Ljwgs_009422.4	99.1.3.2.1661	ARFC_ARATH							ARFC_ARATH	Auxinsignalingpathway;Developmentalprotein;DNA-binding;Multigenefamily;Nuclearprotein;Transcription;Transcriptionregulation,Auxin response factor 3 (ETTIN protein).	2.00E-20	GO_ID:30049	TAIR|gene:2057608 SPTR:O23661 symbol:AT2G33860.1 [GO:0006355 "regulation of transcription, DNA-dependent" evidence=TAS] [GO:0003700 "transcription factor activity" evidence=ISS] InterPro:IPR003340 InterPro:IPR010525 Pfam:PF02362 PROSITE:PS50863 Pfam:PF06507 EMBL:U78721 EMBL:U89296 EMBL:AF007788 EMBL:AF336917 EMBL:AF360313 EMBL:AY056365 PIR:E84750 PIR:T03278 TRANSFAC:T04517 GeneFarm:3366 SPTR:O236…	6.00E-21
Ljwgs_009422.4	99.1.4.6368	GO_ID:30049							ARFC_ARATH	Auxinsignalingpathway;Developmentalprotein;DNA-binding;Multigenefamily;Nuclearprotein;Transcription;Transcriptionregulation,Auxin response factor 3 (ETTIN protein).	2.00E-20	GO_ID:30049	TAIR|gene:2057608 SPTR:O23661 symbol:AT2G33860.1 [GO:0006355 "regulation of transcription, DNA-dependent" evidence=TAS] [GO:0003700 "transcription factor activity" evidence=ISS] InterPro:IPR003340 InterPro:IPR010525 Pfam:PF02362 PROSITE:PS50863 Pfam:PF06507 EMBL:U78721 EMBL:U89296 EMBL:AF007788 EMBL:AF336917 EMBL:AF360313 EMBL:AY056365 PIR:E84750 PIR:T03278 TRANSFAC:T04517 GeneFarm:3366 SPTR:O236…	6.00E-21
Ljwgs_061475.1	99.1.4.8736	GO_ID:52160										GO_ID:52160	TAIR|gene:2028139 SPTR:O04292 symbol:AT1G30490.1 [GO:0003700 "transcription factor activity" evidence=ISS] [GO:0003677 "DNA binding" evidence=ISS] [GO:0005634 "nucleus" evidence=ISS] [GO:0006355 "regulation of transcription, DNA-dependent" evidence=ISS] InterPro:IPR001356 InterPro:IPR012287 Pfam:PF00046 INTERPRO:IPR002913 GO:GO:0005634 PRINTS:PR00024 ProDom:PD000010 SMART:SM00389 PROSITE:PS50071 …	2.00E-43
chr5.CM0200.117	99.1.4.3308	GO_ID:17651							LAX_ORYSA	Developmentalprotein;DNA-binding;Nuclearprotein;Transcription;Transcriptionregulation,Transcription factor LAX PANICLE.	7.00E-12	GO_ID:17651	TAIR|gene:2199220 SPTR:Q8LEG1 symbol:AT1G27740.1 [GO:0003700 "transcription factor activity" evidence=ISS] [GO:0045449 "regulation of transcription" evidence=TAS] [GO:0003677 "DNA binding" evidence=ISS] Pfam:PF00010 InterPro:IPR001092 SMART:SM00353 PROSITE:PS50888 EMBL:AY085436 SPTR:Q8LEG1	2.00E-37
chr5.CM0200.117	99.1.3.2.3729	LAX_ORYSA							LAX_ORYSA	Developmentalprotein;DNA-binding;Nuclearprotein;Transcription;Transcriptionregulation,Transcription factor LAX PANICLE.	7.00E-12	GO_ID:17651	TAIR|gene:2199220 SPTR:Q8LEG1 symbol:AT1G27740.1 [GO:0003700 "transcription factor activity" evidence=ISS] [GO:0045449 "regulation of transcription" evidence=TAS] [GO:0003677 "DNA binding" evidence=ISS] Pfam:PF00010 InterPro:IPR001092 SMART:SM00353 PROSITE:PS50888 EMBL:AY085436 SPTR:Q8LEG1	2.00E-37
chr5.CM0096.33	99.1.3.2.52	SF3_HELAN							SF3_HELAN	LIMdomain;Metal-binding;Repeat;Zinc,Pollen-specific protein SF3.	1.00E-77	GO_ID:14105	TAIR|gene:2012797 SPTR:Q94JX5 symbol:AT1G10200.1 [GO:0000004 "biological process unknown" evidence=ND] [GO:0008372 "cellular component unknown" evidence=ND] [GO:0003700 "transcription factor activity" evidence=ISS] Pfam:PF00412 InterPro:IPR001781 ProDom:PD000094 PROSITE:PS00478 PROSITE:PS50023 SMART:SM00132 HSSP:P04006 EMBL:AF370569 EMBL:AY085377 SPTR:Q94JX5	2.00E-95
chr5.CM0096.33	99.1.4.3710	GO_ID:14105							SF3_HELAN	LIMdomain;Metal-binding;Repeat;Zinc,Pollen-specific protein SF3.	1.00E-77	GO_ID:14105	TAIR|gene:2012797 SPTR:Q94JX5 symbol:AT1G10200.1 [GO:0000004 "biological process unknown" evidence=ND] [GO:0008372 "cellular component unknown" evidence=ND] [GO:0003700 "transcription factor activity" evidence=ISS] Pfam:PF00412 InterPro:IPR001781 ProDom:PD000094 PROSITE:PS00478 PROSITE:PS50023 SMART:SM00132 HSSP:P04006 EMBL:AF370569 EMBL:AY085377 SPTR:Q94JX5	2.00E-95
chr3.CM0396.42	99.1.4.5684	GO_ID:33388										GO_ID:33388	TAIR|gene:2046152 SPTR:Q9SL35 symbol:AT2G28200.1 [GO:0003700 "transcription factor activity" evidence=ISS] [GO:0045449 "regulation of transcription" evidence=TAS] [GO:0003676 "nucleic acid binding" evidence=ISS] [GO:0008270 "zinc ion binding" evidence=ISS] InterPro:IPR007087 Prosite:PS00028 Pfam:PF00096 SMART:SM00355 PROSITE:PS50157 EMBL:AC006202 PIR:A84682 SPTR:Q9SL35	3.00E-13
Ljwgs_020875.1	99.1.4.7978	GO_ID:20536										GO_ID:20536	TAIR|gene:2122218 SPTR:O65508 symbol:ANAC076 [GO:0003700 "transcription factor activity" evidence=ISS] [GO:0008372 "cellular component unknown" evidence=ND] [GO:0045449 "regulation of transcription" evidence=TAS] InterPro:IPR003441 Pfam:PF02365 HSSP:Q9C932 PROSITE:PS51005 EMBL:AL161588 EMBL:AL022141 PIR:T04585 SPTR:O65508	7.00E-10
chr1.TM0487.2	99.1.3.2.1614	MTL5_HUMAN							MTL5_HUMAN	Developmentalprotein;Differentiation;Spermatogenesis,Tesmin (Metallothionein-like 5, testis-specific) (Testis-specific metallothionein-like protein).	2.00E-28	GO_ID:27945	TAIR|gene:3438844 SPTR:Q9SZD1 symbol:AT4G29000.1 [GO:0003700 "transcription factor activity" evidence=ISS] [GO:0008372 "cellular component unknown" evidence=ND] [GO:0045449 "regulation of transcription" evidence=TAS] EMBL:AL161574 InterPro:IPR005172 Pfam:PF03638 EMBL:AL078470 EMBL:AK118658 EMBL:BT005931 PIR:T08955 SPTR:Q9SZD1	9.00E-105
chr1.TM0487.2	99.1.4.4358	GO_ID:27945							MTL5_HUMAN	Developmentalprotein;Differentiation;Spermatogenesis,Tesmin (Metallothionein-like 5, testis-specific) (Testis-specific metallothionein-like protein).	2.00E-28	GO_ID:27945	TAIR|gene:3438844 SPTR:Q9SZD1 symbol:AT4G29000.1 [GO:0003700 "transcription factor activity" evidence=ISS] [GO:0008372 "cellular component unknown" evidence=ND] [GO:0045449 "regulation of transcription" evidence=TAS] EMBL:AL161574 InterPro:IPR005172 Pfam:PF03638 EMBL:AL078470 EMBL:AK118658 EMBL:BT005931 PIR:T08955 SPTR:Q9SZD1	9.00E-105
chr3.CM0070.57	2.2.4.5.5	RPR2 ribonuclease P subunit RPR2 [COG:COG2023]	ath:At1g25250	F4F7.36; zinc finger (C2H2 type) family protein [EC:3.1.26.5] [KO:K03540]	7.00E-18				TT1_ARATH	Coiledcoil;Metal-binding;Polymorphism;Transcription;Transcriptionregulation;Zinc;Zinc-finger,TRANSPARENT TESTA 1 protein (Zinc finger protein TT1) (TTL1).	4.00E-20	GO_ID:42776	TAIR|gene:2036302 SPTR:Q9C8N5 symbol:AT1G34370.1 [GO:0003700 "transcription factor activity" evidence=ISS] [GO:0045449 "regulation of transcription" evidence=TAS] [GO:0003676 "nucleic acid binding" evidence=ISS] [GO:0008270 "zinc ion binding" evidence=ISS] InterPro:IPR007087 Prosite:PS00028 Pfam:PF00096 SMART:SM00355 PROSITE:PS50157 EMBL:AC023913 PIR:A86468 SPTR:Q9C8N5	4.00E-62
chr2.CM0168.31	99.1.4.421	GO_ID:55151							CIGR2_ORYSA	Nuclearprotein;Transcription;Transcriptionregulation,Chitin-inducible gibberellin-responsive protein 2.	2.00E-36	GO_ID:55151	TAIR|gene:2120105 SPTR:Q9SZF7 symbol:AT4G37650.1 [GO:0003700 "transcription factor activity" evidence=ISS] Pfam:PF03514 InterPro:IPR005202 PROSITE:PS50985 EMBL:AL161591 EMBL:AL035605 EMBL:AF233752 PIR:T04722 TRANSFAC:T04770 SPTR:Q9SZF7	6.00E-148
chr2.CM0168.31	99.1.3.2.391	CIGR2_ORYSA							CIGR2_ORYSA	Nuclearprotein;Transcription;Transcriptionregulation,Chitin-inducible gibberellin-responsive protein 2.	2.00E-36	GO_ID:55151	TAIR|gene:2120105 SPTR:Q9SZF7 symbol:AT4G37650.1 [GO:0003700 "transcription factor activity" evidence=ISS] Pfam:PF03514 InterPro:IPR005202 PROSITE:PS50985 EMBL:AL161591 EMBL:AL035605 EMBL:AF233752 PIR:T04722 TRANSFAC:T04770 SPTR:Q9SZF7	6.00E-148
chr4.TM0555.4.2	99.1.4.136	GO_ID:31690							ARFF_ARATH	Activator;Auxinsignalingpathway;DNA-binding;Multigenefamily;Nuclearprotein;Transcription;Transcriptionregulation,Auxin response factor 6.	2.00E-12	GO_ID:31690	TAIR|gene:2204236 SPTR:Q9ZTX8 symbol:AT1G30330.1 [GO:0003700 "transcription factor activity" evidence=ISS] [GO:0006355 "regulation of transcription, DNA-dependent" evidence=ISS] InterPro:IPR003340 InterPro:IPR010525 Pfam:PF02362 PROSITE:PS50863 PROSITE:PS50962 Pfam:PF06507 EMBL:AC025295 EMBL:AF013467 PIR:F86427 TRANSFAC:T04528 GeneFarm:3369 SPTR:Q9ZTX8	5.00E-13
chr4.TM0555.4.2	99.1.3.2.534	ARFF_ARATH							ARFF_ARATH	Activator;Auxinsignalingpathway;DNA-binding;Multigenefamily;Nuclearprotein;Transcription;Transcriptionregulation,Auxin response factor 6.	2.00E-12	GO_ID:31690	TAIR|gene:2204236 SPTR:Q9ZTX8 symbol:AT1G30330.1 [GO:0003700 "transcription factor activity" evidence=ISS] [GO:0006355 "regulation of transcription, DNA-dependent" evidence=ISS] InterPro:IPR003340 InterPro:IPR010525 Pfam:PF02362 PROSITE:PS50863 PROSITE:PS50962 Pfam:PF06507 EMBL:AC025295 EMBL:AF013467 PIR:F86427 TRANSFAC:T04528 GeneFarm:3369 SPTR:Q9ZTX8	5.00E-13
TM1489.5	99.1.3.2.954	PTI5_LYCES							PTI5_LYCES	Activator;DNA-binding;Nuclearprotein;Plantdefense;Transcription;Transcriptionregulation,Pathogenesis-related genes transcriptional activator PTI5 (PTO- interacting protein 5).	2.00E-30	GO_ID:30485	TAIR|gene:2171513 SPTR:O80338 symbol:ATERF2 "ETHYLENE RESPONSE FACTOR 2" [GO:0003677 "DNA binding" evidence=TAS] [GO:0003700 "transcription factor activity" evidence=ISS;IDA;TAS] [GO:0006355 "regulation of transcription, DNA-dependent" evidence=IDA] [GO:0016563 "transcriptional activator activity" evidence=IMP;IDA] [GO:0045941 "positive regulation of transcription" evidence=IDA] [GO:0005634 "nucl…	2.00E-20
TM1489.5	99.1.4.3526	GO_ID:30485							PTI5_LYCES	Activator;DNA-binding;Nuclearprotein;Plantdefense;Transcription;Transcriptionregulation,Pathogenesis-related genes transcriptional activator PTI5 (PTO- interacting protein 5).	2.00E-30	GO_ID:30485	TAIR|gene:2171513 SPTR:O80338 symbol:ATERF2 "ETHYLENE RESPONSE FACTOR 2" [GO:0003677 "DNA binding" evidence=TAS] [GO:0003700 "transcription factor activity" evidence=ISS;IDA;TAS] [GO:0006355 "regulation of transcription, DNA-dependent" evidence=IDA] [GO:0016563 "transcriptional activator activity" evidence=IMP;IDA] [GO:0045941 "positive regulation of transcription" evidence=IDA] [GO:0005634 "nucl…	2.00E-20
Ljwgs_007705.1	99.1.3.2.132	TINY_ARATH							TINY_ARATH	Activator;DNA-binding;Nuclearprotein;Transcription;Transcriptionregulation,Transcriptional factor TINY.	4.00E-18	GO_ID:26807	TAIR|gene:2825841 SPTR:Q8LC30 symbol:RAP2.1 [GO:0003700 "transcription factor activity" evidence=ISS] [GO:0003677 "DNA binding" evidence=ISS] [GO:0005634 "nucleus" evidence=IC] [GO:0006355 "regulation of transcription, DNA-dependent" evidence=ISS] InterPro:IPR001471 Pfam:PF00847 GO:GO:0005634 HSSP:O80337 PRINTS:PR00367 ProDom:PD001423 SMART:SM00380 EMBL:AY086838 SPTR:Q8LC30	3.00E-37
Ljwgs_007705.1	99.1.4.3068	GO_ID:26807							TINY_ARATH	Activator;DNA-binding;Nuclearprotein;Transcription;Transcriptionregulation,Transcriptional factor TINY.	4.00E-18	GO_ID:26807	TAIR|gene:2825841 SPTR:Q8LC30 symbol:RAP2.1 [GO:0003700 "transcription factor activity" evidence=ISS] [GO:0003677 "DNA binding" evidence=ISS] [GO:0005634 "nucleus" evidence=IC] [GO:0006355 "regulation of transcription, DNA-dependent" evidence=ISS] InterPro:IPR001471 Pfam:PF00847 GO:GO:0005634 HSSP:O80337 PRINTS:PR00367 ProDom:PD001423 SMART:SM00380 EMBL:AY086838 SPTR:Q8LC30	3.00E-37
Ljwgs_102491.1	99.1.3.2.753	CNBP_RAT							CNBP_RAT	DNA-binding;Endoplasmicreticulum;Metal-binding;Repeat;Repressor;Transcription;Transcriptionregulation;Zinc;Zinc-finger,Cellular nucleic acid binding protein (CNBP) (Zinc finger protein 9).	3.00E-16	GO_ID:16034	MGI|MGI:88431 SPTR:P53996 symbol:Cnbp1 "cellular nucleic acid binding protein 1" [GO:0005634 "nucleus" evidence=IDA] [GO:0005829 "cytosol" evidence=IDA] [GO:0005783 "endoplasmic reticulum" evidence=IDA] [GO:0003700 "transcription factor activity" evidence=RCA] [GO:0008284 "positive regulation of cell proliferation" evidence=IDA] [GO:0006695 "cholesterol biosynthesis" evidence=RCA] [GO:0045944 "po…	1.00E-15
Ljwgs_102491.1	99.1.4.2973	GO_ID:16034							CNBP_RAT	DNA-binding;Endoplasmicreticulum;Metal-binding;Repeat;Repressor;Transcription;Transcriptionregulation;Zinc;Zinc-finger,Cellular nucleic acid binding protein (CNBP) (Zinc finger protein 9).	3.00E-16	GO_ID:16034	MGI|MGI:88431 SPTR:P53996 symbol:Cnbp1 "cellular nucleic acid binding protein 1" [GO:0005634 "nucleus" evidence=IDA] [GO:0005829 "cytosol" evidence=IDA] [GO:0005783 "endoplasmic reticulum" evidence=IDA] [GO:0003700 "transcription factor activity" evidence=RCA] [GO:0008284 "positive regulation of cell proliferation" evidence=IDA] [GO:0006695 "cholesterol biosynthesis" evidence=RCA] [GO:0045944 "po…	1.00E-15
chr4.CM0244.78	99.1.3.2.2195	HAT22_ARATH							HAT22_ARATH	DNA-binding;Homeobox;Nuclearprotein,Homeobox-leucine zipper protein HAT22 (HD-ZIP protein 22).	3.00E-38	GO_ID:46042	TAIR|gene:2103395 SPTR:P46602 symbol:AT3G60390.1 [GO:0003700 "transcription factor activity" evidence=ISS] [GO:0005634 "nucleus" evidence=ISS] [GO:0006355 "regulation of transcription, DNA-dependent" evidence=ISS] InterPro:IPR001356 InterPro:IPR003106 InterPro:IPR012287 InterPro:IPR006712 Pfam:PF00046 PRINTS:PR00024 ProDom:PD000010 SMART:SM00389 PROSITE:PS00027 PROSITE:PS50071 HSSP:P01366 Pfam:PF…	6.00E-37
chr4.CM0244.78	99.1.4.6433	GO_ID:46042							HAT22_ARATH	DNA-binding;Homeobox;Nuclearprotein,Homeobox-leucine zipper protein HAT22 (HD-ZIP protein 22).	3.00E-38	GO_ID:46042	TAIR|gene:2103395 SPTR:P46602 symbol:AT3G60390.1 [GO:0003700 "transcription factor activity" evidence=ISS] [GO:0005634 "nucleus" evidence=ISS] [GO:0006355 "regulation of transcription, DNA-dependent" evidence=ISS] InterPro:IPR001356 InterPro:IPR003106 InterPro:IPR012287 InterPro:IPR006712 Pfam:PF00046 PRINTS:PR00024 ProDom:PD000010 SMART:SM00389 PROSITE:PS00027 PROSITE:PS50071 HSSP:P01366 Pfam:PF…	6.00E-37
chr4.TM0555.4.1	99.1.4.136	GO_ID:31690							ARFF_ARATH	Activator;Auxinsignalingpathway;DNA-binding;Multigenefamily;Nuclearprotein;Transcription;Transcriptionregulation,Auxin response factor 6.	6.00E-59	GO_ID:31690	TAIR|gene:2204236 SPTR:Q9ZTX8 symbol:AT1G30330.1 [GO:0003700 "transcription factor activity" evidence=ISS] [GO:0006355 "regulation of transcription, DNA-dependent" evidence=ISS] InterPro:IPR003340 InterPro:IPR010525 Pfam:PF02362 PROSITE:PS50863 PROSITE:PS50962 Pfam:PF06507 EMBL:AC025295 EMBL:AF013467 PIR:F86427 TRANSFAC:T04528 GeneFarm:3369 SPTR:Q9ZTX8	2.00E-59
chr4.TM0555.4.1	99.1.3.2.534	ARFF_ARATH							ARFF_ARATH	Activator;Auxinsignalingpathway;DNA-binding;Multigenefamily;Nuclearprotein;Transcription;Transcriptionregulation,Auxin response factor 6.	6.00E-59	GO_ID:31690	TAIR|gene:2204236 SPTR:Q9ZTX8 symbol:AT1G30330.1 [GO:0003700 "transcription factor activity" evidence=ISS] [GO:0006355 "regulation of transcription, DNA-dependent" evidence=ISS] InterPro:IPR003340 InterPro:IPR010525 Pfam:PF02362 PROSITE:PS50863 PROSITE:PS50962 Pfam:PF06507 EMBL:AC025295 EMBL:AF013467 PIR:F86427 TRANSFAC:T04528 GeneFarm:3369 SPTR:Q9ZTX8	2.00E-59
chr6.CM0055.92	4.2.4.70	cohesin complex [COG:COG1196]	cal:orf19.2410	IMH1; involved in vesicular transport [EC:3.6.4.1] [KO:K01553]	6.00E-16	aq_629	COG1196	3.00E-12	SPO15_SCHPO	Coiledcoil;Completeproteome;Sporulation,Sporulation-specific protein 15.	4.00E-24	GO_ID:7761	TAIR|gene:2120987 SPTR:Q9SZK7 symbol:AT4G38070.1 [GO:0003700 "transcription factor activity" evidence=ISS] [GO:0005739 "mitochondrion" evidence=IDA] [GO:0003677 "DNA binding" evidence=ISS] Pfam:PF00010 InterPro:IPR001092 GO:GO:0005739 SMART:SM00353 PROSITE:PS50888 EMBL:AL161592 EMBL:AL035538 PIR:T05634 SPTR:Q9SZK7	5.00E-108
chr6.CM0055.92	4.2.4.24	SMC1 cohesin complex subunit SMC1 [COG:COG1196]	cal:orf19.2410	IMH1; involved in vesicular transport [EC:3.6.4.1] [KO:K01553]	6.00E-16	aq_629	COG1196	3.00E-12	SPO15_SCHPO	Coiledcoil;Completeproteome;Sporulation,Sporulation-specific protein 15.	4.00E-24	GO_ID:7761	TAIR|gene:2120987 SPTR:Q9SZK7 symbol:AT4G38070.1 [GO:0003700 "transcription factor activity" evidence=ISS] [GO:0005739 "mitochondrion" evidence=IDA] [GO:0003677 "DNA binding" evidence=ISS] Pfam:PF00010 InterPro:IPR001092 GO:GO:0005739 SMART:SM00353 PROSITE:PS50888 EMBL:AL161592 EMBL:AL035538 PIR:T05634 SPTR:Q9SZK7	5.00E-108
chr6.CM0055.92	1.4.1.65	E3.6.4.1 myosin ATPase [EC:3.6.4.1] [GO:0008570]	cal:orf19.2410	IMH1; involved in vesicular transport [EC:3.6.4.1] [KO:K01553]	6.00E-16	aq_629	COG1196	3.00E-12	SPO15_SCHPO	Coiledcoil;Completeproteome;Sporulation,Sporulation-specific protein 15.	4.00E-24	GO_ID:7761	TAIR|gene:2120987 SPTR:Q9SZK7 symbol:AT4G38070.1 [GO:0003700 "transcription factor activity" evidence=ISS] [GO:0005739 "mitochondrion" evidence=IDA] [GO:0003677 "DNA binding" evidence=ISS] Pfam:PF00010 InterPro:IPR001092 GO:GO:0005739 SMART:SM00353 PROSITE:PS50888 EMBL:AL161592 EMBL:AL035538 PIR:T05634 SPTR:Q9SZK7	5.00E-108
chr6.CM0055.92	4.2.1.24	SMC chromosome segregation protein [COG:COG1196]	cal:orf19.2410	IMH1; involved in vesicular transport [EC:3.6.4.1] [KO:K01553]	6.00E-16	aq_629	COG1196	3.00E-12	SPO15_SCHPO	Coiledcoil;Completeproteome;Sporulation,Sporulation-specific protein 15.	4.00E-24	GO_ID:7761	TAIR|gene:2120987 SPTR:Q9SZK7 symbol:AT4G38070.1 [GO:0003700 "transcription factor activity" evidence=ISS] [GO:0005739 "mitochondrion" evidence=IDA] [GO:0003677 "DNA binding" evidence=ISS] Pfam:PF00010 InterPro:IPR001092 GO:GO:0005739 SMART:SM00353 PROSITE:PS50888 EMBL:AL161592 EMBL:AL035538 PIR:T05634 SPTR:Q9SZK7	5.00E-108
chr4.CM0170.23	99.1.4.5758	GO_ID:45431							HAT5_ARATH	DNA-binding;Homeobox;Nuclearprotein,Homeobox-leucine zipper protein HAT5 (HD-ZIP protein 5) (HD-ZIP protein ATHB-1).	1.00E-37	GO_ID:45431	TAIR|gene:2084227 SPTR:Q02283 symbol:AT3G01470.1 [GO:0003700 "transcription factor activity" evidence=ISS] [GO:0005634 "nucleus" evidence=ISS] [GO:0006355 "regulation of transcription, DNA-dependent" evidence=ISS] InterPro:IPR001356 InterPro:IPR003106 InterPro:IPR000047 InterPro:IPR012287 Pfam:PF00046 PRINTS:PR00024 ProDom:PD000010 SMART:SM00389 PROSITE:PS00027 PROSITE:PS50071 PRINTS:PR00031 HSSP…	5.00E-38
chr4.CM0170.23	99.1.3.2.354	HAT5_ARATH							HAT5_ARATH	DNA-binding;Homeobox;Nuclearprotein,Homeobox-leucine zipper protein HAT5 (HD-ZIP protein 5) (HD-ZIP protein ATHB-1).	1.00E-37	GO_ID:45431	TAIR|gene:2084227 SPTR:Q02283 symbol:AT3G01470.1 [GO:0003700 "transcription factor activity" evidence=ISS] [GO:0005634 "nucleus" evidence=ISS] [GO:0006355 "regulation of transcription, DNA-dependent" evidence=ISS] InterPro:IPR001356 InterPro:IPR003106 InterPro:IPR000047 InterPro:IPR012287 Pfam:PF00046 PRINTS:PR00024 ProDom:PD000010 SMART:SM00389 PROSITE:PS00027 PROSITE:PS50071 PRINTS:PR00031 HSSP…	5.00E-38
Ljwgs_029176.1	99.1.4.714	GO_ID:32927										GO_ID:32927	TAIR|gene:2005683 SPTR:Q9LR10 symbol:AT1G75710.1 [GO:0003700 "transcription factor activity" evidence=ISS] [GO:0003676 "nucleic acid binding" evidence=ISS] [GO:0008270 "zinc ion binding" evidence=ISS] InterPro:IPR007087 Prosite:PS00028 Pfam:PF00096 GO:GO:0005634 SMART:SM00355 PROSITE:PS50157 EMBL:AC006434 SPTR:Q9LR10	1.00E-76
TM0706.17	99.1.4.3079	GO_ID:15802										GO_ID:15802	TAIR|gene:2144552 SPTR:Q9LZS0 symbol:AT5G03680.1 [GO:0003700 "transcription factor activity" evidence=ISS] [GO:0045449 "regulation of transcription" evidence=TAS] InterPro:IPR001005 PROSITE:PS50090 SMART:SM00717 EMBL:AL162506 PIR:T48395 SPTR:Q9LZS0	2.00E-40
Ljwgs_085650.1	99.1.3.2.2568	DOF21_ARATH							DOF21_ARATH	DNA-binding;Metal-binding;Nuclearprotein;Transcription;Transcriptionregulation;Zinc;Zinc-finger,Dof zinc finger protein DOF2.1 (AtDOF2.1).	3.00E-32	GO_ID:23698	TAIR|gene:2085696 SPTR:Q9M1E6 symbol:AT3G45610.1 [GO:0003700 "transcription factor activity" evidence=ISS] [GO:0045449 "regulation of transcription" evidence=TAS] [GO:0003677 "DNA binding" evidence=ISS] InterPro:IPR003851 Pfam:PF02701 PROSITE:PS01361 PROSITE:PS50884 EMBL:AL138657 EMBL:AJ243033 EMBL:AY062783 EMBL:BT006284 PIR:T47501 GeneFarm:4402 SPTR:Q9M1E6	3.00E-28
Ljwgs_085650.1	99.1.4.1175	GO_ID:23698							DOF21_ARATH	DNA-binding;Metal-binding;Nuclearprotein;Transcription;Transcriptionregulation;Zinc;Zinc-finger,Dof zinc finger protein DOF2.1 (AtDOF2.1).	3.00E-32	GO_ID:23698	TAIR|gene:2085696 SPTR:Q9M1E6 symbol:AT3G45610.1 [GO:0003700 "transcription factor activity" evidence=ISS] [GO:0045449 "regulation of transcription" evidence=TAS] [GO:0003677 "DNA binding" evidence=ISS] InterPro:IPR003851 Pfam:PF02701 PROSITE:PS01361 PROSITE:PS50884 EMBL:AL138657 EMBL:AJ243033 EMBL:AY062783 EMBL:BT006284 PIR:T47501 GeneFarm:4402 SPTR:Q9M1E6	3.00E-28
Ljwgs_010170.1	99.1.4.796	GO_ID:21419							KNAT2_ARATH	DNA-binding;Homeobox;Nuclearprotein,Homeobox protein knotted-1-like 2 (KNAT2) (ATK1).	5.00E-41	GO_ID:21419	TAIR|gene:1005027871 SPTR:Q948K0 symbol:AT1G23380.2 [GO:0003700 "transcription factor activity" evidence=ISS] [GO:0003677 "DNA binding" evidence=ISS] InterPro:IPR001356 InterPro:IPR005541 InterPro:IPR005540 InterPro:IPR005539 InterPro:IPR012287 Pfam:PF00046 Pfam:PF03791 GO:GO:0005634 ProDom:PD000010 SMART:SM00389 PROSITE:PS00027 PROSITE:PS50071 Pfam:PF03789 Pfam:PF03790 EMBL:AB072362 SPTR:Q948K0	3.00E-44
Ljwgs_010170.1	99.1.3.2.1066	KNAT2_ARATH							KNAT2_ARATH	DNA-binding;Homeobox;Nuclearprotein,Homeobox protein knotted-1-like 2 (KNAT2) (ATK1).	5.00E-41	GO_ID:21419	TAIR|gene:1005027871 SPTR:Q948K0 symbol:AT1G23380.2 [GO:0003700 "transcription factor activity" evidence=ISS] [GO:0003677 "DNA binding" evidence=ISS] InterPro:IPR001356 InterPro:IPR005541 InterPro:IPR005540 InterPro:IPR005539 InterPro:IPR012287 Pfam:PF00046 Pfam:PF03791 GO:GO:0005634 ProDom:PD000010 SMART:SM00389 PROSITE:PS00027 PROSITE:PS50071 Pfam:PF03789 Pfam:PF03790 EMBL:AB072362 SPTR:Q948K0	3.00E-44
Ljwgs_106880.1	99.1.3.2.1953	MYBF_ARATH							MYBF_ARATH	Activator;DNA-binding;Nuclearprotein;Transcription;Transcriptionregulation,Putative Myb family transcription factor At1g14600.	3.00E-22	GO_ID:19828	TAIR|gene:3436426 SPTR:Q9SJJ0 symbol:AT2G42660.1 [GO:0003700 "transcription factor activity" evidence=ISS] [GO:0045449 "regulation of transcription" evidence=TAS] [GO:0003677 "DNA binding" evidence=ISS] InterPro:IPR001005 Pfam:PF00249 HSSP:O49397 InterPro:IPR006447 TIGRFAMs:TIGR01557 EMBL:AC007087 EMBL:AC006931 EMBL:AY074640 EMBL:AY078938 PIR:F84856 SPTR:Q9SJJ0	2.00E-29
Ljwgs_106880.1	99.1.4.3110	GO_ID:19828							MYBF_ARATH	Activator;DNA-binding;Nuclearprotein;Transcription;Transcriptionregulation,Putative Myb family transcription factor At1g14600.	3.00E-22	GO_ID:19828	TAIR|gene:3436426 SPTR:Q9SJJ0 symbol:AT2G42660.1 [GO:0003700 "transcription factor activity" evidence=ISS] [GO:0045449 "regulation of transcription" evidence=TAS] [GO:0003677 "DNA binding" evidence=ISS] InterPro:IPR001005 Pfam:PF00249 HSSP:O49397 InterPro:IPR006447 TIGRFAMs:TIGR01557 EMBL:AC007087 EMBL:AC006931 EMBL:AY074640 EMBL:AY078938 PIR:F84856 SPTR:Q9SJJ0	2.00E-29
Ljwgs_049567.1	99.1.3.2.119	STHY_ARATH							STHY_ARATH	Metal-binding;Nuclearprotein;Repeat;Zinc;Zinc-finger,Putative salt tolerance-like protein At1g78600.	8.00E-10	GO_ID:43337	TAIR|gene:2202929 SPTR:Q9SYM2 symbol:AT1G78600.1 [GO:0003700 "transcription factor activity" evidence=ISS] [GO:0045449 "regulation of transcription" evidence=TAS] [GO:0008270 "zinc ion binding" evidence=ISS] InterPro:IPR000315 InterPro:IPR002926 Pfam:PF00643 SMART:SM00336 PROSITE:PS50119 ProDom:PD007661 EMBL:AC007260 EMBL:AY093108 EMBL:BT006324 EMBL:AY087387 PIR:F96814 SPTR:Q9SYM2	3.00E-10
Ljwgs_049567.1	99.1.4.491	GO_ID:43337							STHY_ARATH	Metal-binding;Nuclearprotein;Repeat;Zinc;Zinc-finger,Putative salt tolerance-like protein At1g78600.	8.00E-10	GO_ID:43337	TAIR|gene:2202929 SPTR:Q9SYM2 symbol:AT1G78600.1 [GO:0003700 "transcription factor activity" evidence=ISS] [GO:0045449 "regulation of transcription" evidence=TAS] [GO:0008270 "zinc ion binding" evidence=ISS] InterPro:IPR000315 InterPro:IPR002926 Pfam:PF00643 SMART:SM00336 PROSITE:PS50119 ProDom:PD007661 EMBL:AC007260 EMBL:AY093108 EMBL:BT006324 EMBL:AY087387 PIR:F96814 SPTR:Q9SYM2	3.00E-10
chr3.TM0035.4	99.1.4.2602	GO_ID:22854							HGL2_ARATH	DNA-binding;Homeobox;Nuclearprotein,Homeobox protein GLABRA2 (Homeobox-leucine zipper protein ATHB-10) (HD-ZIP protein ATHB-10).	2.00E-20	GO_ID:22854	TAIR|gene:2175855 SPTR:Q9SE43 symbol:AT5G60690.1 [GO:0003700 "transcription factor activity" evidence=ISS] [GO:0005634 "nucleus" evidence=ISS;IDA] [GO:0003677 "DNA binding" evidence=ISS] [GO:0006355 "regulation of transcription, DNA-dependent" evidence=ISS] [GO:0008289 "lipid binding" evidence=ISS] InterPro:IPR001356 InterPro:IPR012287 Pfam:PF00046 INTERPRO:IPR002913 GO:GO:0005634 PRINTS:PR00024 …	0
chr3.TM0035.4	99.1.3.2.2583	HGL2_ARATH							HGL2_ARATH	DNA-binding;Homeobox;Nuclearprotein,Homeobox protein GLABRA2 (Homeobox-leucine zipper protein ATHB-10) (HD-ZIP protein ATHB-10).	2.00E-20	GO_ID:22854	TAIR|gene:2175855 SPTR:Q9SE43 symbol:AT5G60690.1 [GO:0003700 "transcription factor activity" evidence=ISS] [GO:0005634 "nucleus" evidence=ISS;IDA] [GO:0003677 "DNA binding" evidence=ISS] [GO:0006355 "regulation of transcription, DNA-dependent" evidence=ISS] [GO:0008289 "lipid binding" evidence=ISS] InterPro:IPR001356 InterPro:IPR012287 Pfam:PF00046 INTERPRO:IPR002913 GO:GO:0005634 PRINTS:PR00024 …	0
Ljwgs_032500.1	99.1.3.2.2529	IAA33_ARATH							IAA33_ARATH	Auxinsignalingpathway;Hypotheticalprotein;Multigenefamily;Nuclearprotein;Repressor;Transcription;Transcriptionregulation,Putative auxin-responsive protein IAA33 (Putative indoleacetic acid- induced protein 33).	3.00E-25	GO_ID:13350	TAIR|gene:3441974 SPTR:Q9FKM7 symbol:AT5G57420.1 [GO:0003700 "transcription factor activity" evidence=ISS] PROSITE:PS50962 EMBL:AB011482 GeneFarm:3193 SPTR:Q9FKM7	1.00E-25
Ljwgs_032500.1	99.1.4.6196	GO_ID:13350							IAA33_ARATH	Auxinsignalingpathway;Hypotheticalprotein;Multigenefamily;Nuclearprotein;Repressor;Transcription;Transcriptionregulation,Putative auxin-responsive protein IAA33 (Putative indoleacetic acid- induced protein 33).	3.00E-25	GO_ID:13350	TAIR|gene:3441974 SPTR:Q9FKM7 symbol:AT5G57420.1 [GO:0003700 "transcription factor activity" evidence=ISS] PROSITE:PS50962 EMBL:AB011482 GeneFarm:3193 SPTR:Q9FKM7	1.00E-25
chr3.CM0160.56	99.1.4.3408	GO_ID:40603							RF2B_ORYSA	Activator;DNA-binding;Nuclearprotein;Transcription;Transcriptionregulation,Transcription factor RF2b.	1.00E-17	GO_ID:40603	TAIR|gene:2085424 SPTR:Q9M2K4 symbol:AT3G58120.1 [GO:0003700 "transcription factor activity" evidence=ISS] InterPro:IPR004827 InterPro:IPR011700 GO:GO:0005634 SMART:SM00338 PROSITE:PS50217 PROSITE:PS00036 Pfam:PF07716 HSSP:P03069 EMBL:AL137081 EMBL:BT008728 EMBL:AY093053 EMBL:AY087356 EMBL:AF401300 PIR:T45972 SPTR:Q9M2K4	1.00E-85
chr3.CM0160.56	99.1.3.2.2259	RF2B_ORYSA							RF2B_ORYSA	Activator;DNA-binding;Nuclearprotein;Transcription;Transcriptionregulation,Transcription factor RF2b.	1.00E-17	GO_ID:40603	TAIR|gene:2085424 SPTR:Q9M2K4 symbol:AT3G58120.1 [GO:0003700 "transcription factor activity" evidence=ISS] InterPro:IPR004827 InterPro:IPR011700 GO:GO:0005634 SMART:SM00338 PROSITE:PS50217 PROSITE:PS00036 Pfam:PF07716 HSSP:P03069 EMBL:AL137081 EMBL:BT008728 EMBL:AY093053 EMBL:AY087356 EMBL:AF401300 PIR:T45972 SPTR:Q9M2K4	1.00E-85
Ljwgs_012851.2	99.1.4.4395	GO_ID:20327										GO_ID:20327	TAIR|gene:2185182 SPTR:Q9LZM8 symbol:HB-6 [GO:0003700 "transcription factor activity" evidence=ISS] [GO:0003677 "DNA binding" evidence=ISS] InterPro:IPR001356 InterPro:IPR012287 Pfam:PF00046 GO:GO:0005634 ProDom:PD000010 SMART:SM00389 PROSITE:PS00027 PROSITE:PS50071 HSSP:P41778 InterPro:IPR006563 Pfam:PF07526 SMART:SM00574 EMBL:AL162508 EMBL:AY328314 EMBL:BT020537 PIR:T48224 SPTR:Q9LZM8	3.00E-10
Ljwgs_041970.1	99.1.3.2.234	OCS1_MAIZE							OCS1_MAIZE	DNA-binding;Nuclearprotein;Transcription;Transcriptionregulation,Ocs-element binding factor 1 (OCSBF-1).	4.00E-11	GO_ID:13814	TAIR|gene:2092594 SPTR:Q9LW45 symbol:AT3G30530.1 [GO:0003700 "transcription factor activity" evidence=ISS] [GO:0003677 "DNA binding" evidence=ISS] [GO:0006355 "regulation of transcription, DNA-dependent" evidence=ISS] InterPro:IPR004827 Pfam:PF00170 GO:GO:0005634 SMART:SM00338 PROSITE:PS50217 PROSITE:PS00036 InterPro:IPR011616 EMBL:AB016878 SPTR:Q9LW45	6.00E-44
Ljwgs_041970.1	99.1.4.3165	GO_ID:13814							OCS1_MAIZE	DNA-binding;Nuclearprotein;Transcription;Transcriptionregulation,Ocs-element binding factor 1 (OCSBF-1).	4.00E-11	GO_ID:13814	TAIR|gene:2092594 SPTR:Q9LW45 symbol:AT3G30530.1 [GO:0003700 "transcription factor activity" evidence=ISS] [GO:0003677 "DNA binding" evidence=ISS] [GO:0006355 "regulation of transcription, DNA-dependent" evidence=ISS] InterPro:IPR004827 Pfam:PF00170 GO:GO:0005634 SMART:SM00338 PROSITE:PS50217 PROSITE:PS00036 InterPro:IPR011616 EMBL:AB016878 SPTR:Q9LW45	6.00E-44
Ljwgs_137396.1	99.1.4.5589	GO_ID:7761										GO_ID:7761	TAIR|gene:2120987 SPTR:Q9SZK7 symbol:AT4G38070.1 [GO:0003700 "transcription factor activity" evidence=ISS] [GO:0005739 "mitochondrion" evidence=IDA] [GO:0003677 "DNA binding" evidence=ISS] Pfam:PF00010 InterPro:IPR001092 GO:GO:0005739 SMART:SM00353 PROSITE:PS50888 EMBL:AL161592 EMBL:AL035538 PIR:T05634 SPTR:Q9SZK7	3.00E-28
chr1.CM0123.35.1	99.1.3.2.1030	WRK72_ARATH							WRK72_ARATH	DNA-binding;Nuclearprotein;Transcription;Transcriptionregulation,Probable WRKY transcription factor 72 (WRKY DNA-binding protein 72).	8.00E-61
gi60476413	99.1.3.2.528	KNAP2_MALDO							KNAP2_MALDO	DNA-binding;Homeobox;Multigenefamily;Nuclearprotein,Homeobox protein knotted-1-like 2 (KNAP2).	2.00E-100	GO_ID:42910	TAIR|gene:2027088 SPTR:Q38874 symbol:AT1G62360.1 [GO:0003700 "transcription factor activity" evidence=ISS] InterPro:IPR001356 InterPro:IPR005541 InterPro:IPR005540 InterPro:IPR005539 InterPro:IPR012287 Pfam:PF00046 Pfam:PF03791 ProDom:PD000010 PROSITE:PS00027 PROSITE:PS50071 HSSP:P41778 EMBL:U32344 EMBL:AC003113 EMBL:AY080857 PIR:S68456 PIR:T01446 GeneFarm:3999 Pfam:PF03789 Pfam:PF03790 SPTR:Q388…	1.00E-55
gi60476413	99.1.4.2888	GO_ID:42910							KNAP2_MALDO	DNA-binding;Homeobox;Multigenefamily;Nuclearprotein,Homeobox protein knotted-1-like 2 (KNAP2).	2.00E-100	GO_ID:42910	TAIR|gene:2027088 SPTR:Q38874 symbol:AT1G62360.1 [GO:0003700 "transcription factor activity" evidence=ISS] InterPro:IPR001356 InterPro:IPR005541 InterPro:IPR005540 InterPro:IPR005539 InterPro:IPR012287 Pfam:PF00046 Pfam:PF03791 ProDom:PD000010 PROSITE:PS00027 PROSITE:PS50071 HSSP:P41778 EMBL:U32344 EMBL:AC003113 EMBL:AY080857 PIR:S68456 PIR:T01446 GeneFarm:3999 Pfam:PF03789 Pfam:PF03790 SPTR:Q388…	1.00E-55
Ljwgs_007457.1	4.2.5	Apoptosis [CLASS:04210] [PATH:hsa04210] [GO:0006915]							WRK16_ARATH	Alternativesplicing;ATP-binding;DNA-binding;Leucine-richrepeat;Nuclearprotein;Nucleotide-binding;Plantdefense;Repeat;Transcription;Transcriptionregulation,Probable WRKY transcription factor 16 (WRKY DNA-binding protein 16).	1.00E-35	GO_ID:9195	TAIR|gene:2122198 SPTR:O65506 symbol:AT4G36140.1 [GO:0006952 "defense response" evidence=ISS] Pfam:PF00560 InterPro:IPR003593 InterPro:IPR001611 InterPro:IPR000157 InterPro:IPR002182 InterPro:IPR000767 Pfam:PF01582 GO:GO:0006915 SMART:SM00382 GO:GO:0016020 InterPro:IPR011991 SMART:SM00255 PROSITE:PS50104 PRINTS:PR00364 Pfam:PF00931 InterPro:IPR011713 Pfam:PF07725 EMBL:AL161588 EMBL:AL022141 PIR:T…	3.00E-41
chr4.CM0333.3	99.1.3.2.911	WRK48_ARATH							WRK48_ARATH	DNA-binding;Nuclearprotein;Transcription;Transcriptionregulation,Probable WRKY transcription factor 48 (WRKY DNA-binding protein 48).	4.00E-31
Ljwgs_035832.1	99.1.4.2210	GO_ID:50051										GO_ID:50051	TAIR|gene:2034085 SPTR:Q9ZU11 symbol:AT1G52150.1 [GO:0003700 "transcription factor activity" evidence=ISS] [GO:0003677 "DNA binding" evidence=ISS] [GO:0005634 "nucleus" evidence=ISS] [GO:0006355 "regulation of transcription, DNA-dependent" evidence=ISS] InterPro:IPR001356 InterPro:IPR012287 Pfam:PF00046 INTERPRO:IPR002913 GO:GO:0005634 PRINTS:PR00024 ProDom:PD000010 SMART:SM00389 PROSITE:PS50071 …	2.00E-63
chr1.CM0163.17.1	3.2.2.117	MEF2C MADS box transcription enhancer factor 2, polypeptide C (myocyte enhancer factor 2C)	hsa:4208	MEF2C; MADS box transcription enhancer factor 2, polypeptide C (myocyte enhancer factor 2C) [KO:K04454]	1.00E-14				AP1_ARATH	Activator;Coiledcoil;Developmentalprotein;Differentiation;DNA-binding;Flowering;Nuclearprotein;Polymorphism;Transcription;Transcriptionregulation,Floral homeotic protein APETALA1 (Agamous-like MADS box protein AGL7).	5.00E-55	GO_ID:48410	TAIR|gene:2033272 SPTR:P35631 symbol:AT1G69120.1 [GO:0003700 "transcription factor activity" evidence=ISS] [GO:0003677 "DNA binding" evidence=ISS] InterPro:IPR002100 Pfam:PF00319 InterPro:IPR002487 PRINTS:PR00404 PROSITE:PS00350 PROSITE:PS50066 HSSP:Q02078 Pfam:PF01486 EMBL:AC008262 EMBL:Z16421 EMBL:BT004113 EMBL:BT004951 EMBL:AY087956 EMBL:AF466771 EMBL:AF466772 EMBL:AF466773 EMBL:AF466774 EMBL:…	2.00E-55
Ljwgs_039251.1	99.1.3.2.1247	WRK13_ARATH							WRK13_ARATH	DNA-binding;Nuclearprotein;Transcription;Transcriptionregulation,Probable WRKY transcription factor 13 (WRKY DNA-binding protein 13).	8.00E-32
chr1.CM0088.60	99.1.4.3308	GO_ID:17651										GO_ID:17651	TAIR|gene:2199220 SPTR:Q8LEG1 symbol:AT1G27740.1 [GO:0003700 "transcription factor activity" evidence=ISS] [GO:0045449 "regulation of transcription" evidence=TAS] [GO:0003677 "DNA binding" evidence=ISS] Pfam:PF00010 InterPro:IPR001092 SMART:SM00353 PROSITE:PS50888 EMBL:AY085436 SPTR:Q8LEG1	2.00E-25
TM0439.5.2	99.1.3.2.3724	MYB2_PHYPA							MYB2_PHYPA	Activator;DNA-binding;Nuclearprotein;Repeat;Transcription;Transcriptionregulation,Myb-related protein Pp2.	2.00E-16	GO_ID:23195	TAIR|gene:2145647 SPTR:Q9LY95 symbol:AT5G14340.1 [GO:0006355 "regulation of transcription, DNA-dependent" evidence=ISS] [GO:0003700 "transcription factor activity" evidence=ISS] [GO:0003677 "DNA binding" evidence=ISS] InterPro:IPR001005 Pfam:PF00249 InterPro:IPR012287 GO:GO:0005634 PROSITE:PS50090 SMART:SM00717 HSSP:P06876 PROSITE:PS00037 PROSITE:PS00334 EMBL:AL163817 EMBL:AY519622 PIR:T48607 PIR…	9.00E-21
TM0439.5.2	99.1.4.1853	GO_ID:23195							MYB2_PHYPA	Activator;DNA-binding;Nuclearprotein;Repeat;Transcription;Transcriptionregulation,Myb-related protein Pp2.	2.00E-16	GO_ID:23195	TAIR|gene:2145647 SPTR:Q9LY95 symbol:AT5G14340.1 [GO:0006355 "regulation of transcription, DNA-dependent" evidence=ISS] [GO:0003700 "transcription factor activity" evidence=ISS] [GO:0003677 "DNA binding" evidence=ISS] InterPro:IPR001005 Pfam:PF00249 InterPro:IPR012287 GO:GO:0005634 PROSITE:PS50090 SMART:SM00717 HSSP:P06876 PROSITE:PS00037 PROSITE:PS00334 EMBL:AL163817 EMBL:AY519622 PIR:T48607 PIR…	9.00E-21
chr1.CM0476.9	99.1.3.2.1140	LIN9_CAEEL							LIN9_CAEEL	Alternativesplicing;Completeproteome;Developmentalprotein,Abnormal cell lineage protein 9 (Lin-9 protein).	4.00E-18	GO_ID:9186	TAIR|gene:2079746 SPTR:Q9MA51 symbol:AT3G05380.1 [GO:0003677 "DNA binding" evidence=ISS] [GO:0003700 "transcription factor activity" evidence=ISS] InterPro:IPR001005 Pfam:PF00249 GO:GO:0005634 SMART:SM00717 EMBL:AC009606 InterPro:IPR010561 Pfam:PF06584 SPTR:Q9MA51	4.00E-128
chr1.CM0476.9	99.1.4.3455	GO_ID:9186							LIN9_CAEEL	Alternativesplicing;Completeproteome;Developmentalprotein,Abnormal cell lineage protein 9 (Lin-9 protein).	4.00E-18	GO_ID:9186	TAIR|gene:2079746 SPTR:Q9MA51 symbol:AT3G05380.1 [GO:0003677 "DNA binding" evidence=ISS] [GO:0003700 "transcription factor activity" evidence=ISS] InterPro:IPR001005 Pfam:PF00249 GO:GO:0005634 SMART:SM00717 EMBL:AC009606 InterPro:IPR010561 Pfam:PF06584 SPTR:Q9MA51	4.00E-128
chr3.TM0035.4	99.1.4.2602	GO_ID:22854							HGL2_ARATH	DNA-binding;Homeobox;Nuclearprotein,Homeobox protein GLABRA2 (Homeobox-leucine zipper protein ATHB-10) (HD-ZIP protein ATHB-10).	2.00E-20	GO_ID:22854	TAIR|gene:2175855 SPTR:Q9SE43 symbol:AT5G60690.1 [GO:0003700 "transcription factor activity" evidence=ISS] [GO:0005634 "nucleus" evidence=ISS;IDA] [GO:0003677 "DNA binding" evidence=ISS] [GO:0006355 "regulation of transcription, DNA-dependent" evidence=ISS] [GO:0008289 "lipid binding" evidence=ISS] InterPro:IPR001356 InterPro:IPR012287 Pfam:PF00046 INTERPRO:IPR002913 GO:GO:0005634 PRINTS:PR00024 …	0
chr3.TM0035.4	99.1.3.2.2583	HGL2_ARATH							HGL2_ARATH	DNA-binding;Homeobox;Nuclearprotein,Homeobox protein GLABRA2 (Homeobox-leucine zipper protein ATHB-10) (HD-ZIP protein ATHB-10).	2.00E-20	GO_ID:22854	TAIR|gene:2175855 SPTR:Q9SE43 symbol:AT5G60690.1 [GO:0003700 "transcription factor activity" evidence=ISS] [GO:0005634 "nucleus" evidence=ISS;IDA] [GO:0003677 "DNA binding" evidence=ISS] [GO:0006355 "regulation of transcription, DNA-dependent" evidence=ISS] [GO:0008289 "lipid binding" evidence=ISS] InterPro:IPR001356 InterPro:IPR012287 Pfam:PF00046 INTERPRO:IPR002913 GO:GO:0005634 PRINTS:PR00024 …	0
Ljwgs_061851.1	99.1.4.714	GO_ID:32927										GO_ID:32927	TAIR|gene:2005683 SPTR:Q9LR10 symbol:AT1G75710.1 [GO:0003700 "transcription factor activity" evidence=ISS] [GO:0003676 "nucleic acid binding" evidence=ISS] [GO:0008270 "zinc ion binding" evidence=ISS] InterPro:IPR007087 Prosite:PS00028 Pfam:PF00096 GO:GO:0005634 SMART:SM00355 PROSITE:PS50157 EMBL:AC006434 SPTR:Q9LR10	1.00E-41
Ljwgs_038753.2	99.1.4.1574	GO_ID:18746							RBE_ARATH	Developmentalprotein;Differentiation;Flowering;Metal-binding;Nuclearprotein;Repressor;Transcription;Transcriptionregulation;Zinc;Zinc-finger,Probable transcriptional regulator RABBIT EARS.	4.00E-19	GO_ID:18746	TAIR|gene:3697547 SPTR:O80942 symbol:AT2G37740.1 [GO:0003700 "transcription factor activity" evidence=ISS] [GO:0045449 "regulation of transcription" evidence=TAS] [GO:0003676 "nucleic acid binding" evidence=ISS] [GO:0008270 "zinc ion binding" evidence=ISS] InterPro:IPR007087 EMBL:AC004684 Prosite:PS00028 Pfam:PF00096 SMART:SM00355 PROSITE:PS50157 HSSP:Q38895 PIR:T02540 SPTR:O80942	5.00E-21
Ljwgs_038753.2	99.1.3.2.1602	RBE_ARATH							RBE_ARATH	Developmentalprotein;Differentiation;Flowering;Metal-binding;Nuclearprotein;Repressor;Transcription;Transcriptionregulation;Zinc;Zinc-finger,Probable transcriptional regulator RABBIT EARS.	4.00E-19	GO_ID:18746	TAIR|gene:3697547 SPTR:O80942 symbol:AT2G37740.1 [GO:0003700 "transcription factor activity" evidence=ISS] [GO:0045449 "regulation of transcription" evidence=TAS] [GO:0003676 "nucleic acid binding" evidence=ISS] [GO:0008270 "zinc ion binding" evidence=ISS] InterPro:IPR007087 EMBL:AC004684 Prosite:PS00028 Pfam:PF00096 SMART:SM00355 PROSITE:PS50157 HSSP:Q38895 PIR:T02540 SPTR:O80942	5.00E-21
Ljwgs_014333.2	99.1.4.2602	GO_ID:22854							HGL2_ARATH	DNA-binding;Homeobox;Nuclearprotein,Homeobox protein GLABRA2 (Homeobox-leucine zipper protein ATHB-10) (HD-ZIP protein ATHB-10).	7.00E-19	GO_ID:22854	TAIR|gene:2175855 SPTR:Q9SE43 symbol:AT5G60690.1 [GO:0003700 "transcription factor activity" evidence=ISS] [GO:0005634 "nucleus" evidence=ISS;IDA] [GO:0003677 "DNA binding" evidence=ISS] [GO:0006355 "regulation of transcription, DNA-dependent" evidence=ISS] [GO:0008289 "lipid binding" evidence=ISS] InterPro:IPR001356 InterPro:IPR012287 Pfam:PF00046 INTERPRO:IPR002913 GO:GO:0005634 PRINTS:PR00024 …	0
Ljwgs_014333.2	99.1.3.2.2583	HGL2_ARATH							HGL2_ARATH	DNA-binding;Homeobox;Nuclearprotein,Homeobox protein GLABRA2 (Homeobox-leucine zipper protein ATHB-10) (HD-ZIP protein ATHB-10).	7.00E-19	GO_ID:22854	TAIR|gene:2175855 SPTR:Q9SE43 symbol:AT5G60690.1 [GO:0003700 "transcription factor activity" evidence=ISS] [GO:0005634 "nucleus" evidence=ISS;IDA] [GO:0003677 "DNA binding" evidence=ISS] [GO:0006355 "regulation of transcription, DNA-dependent" evidence=ISS] [GO:0008289 "lipid binding" evidence=ISS] InterPro:IPR001356 InterPro:IPR012287 Pfam:PF00046 INTERPRO:IPR002913 GO:GO:0005634 PRINTS:PR00024 …	0
chr5.CM0328.51	99.1.3.2.3947	TISB_RAT							TISB_RAT	DNA-binding;Metal-binding;Nuclearprotein;Repeat;Zinc;Zinc-finger,Butyrate response factor 1 (TIS11B protein) (EGF-inducible protein CMG1).	8.00E-21	GO_ID:37321	TAIR|gene:2199351 SPTR:Q9C9F5 symbol:AT1G68200.1 [GO:0003700 "transcription factor activity" evidence=ISS] [GO:0045449 "regulation of transcription" evidence=TAS] [GO:0003676 "nucleic acid binding" evidence=ISS] InterPro:IPR000571 Pfam:PF00642 HSSP:P22893 SMART:SM00356 EMBL:AC016447 PIR:D96705 SPTR:Q9C9F5	2.00E-66
chr5.CM0328.51	99.1.4.1802	GO_ID:37321							TISB_RAT	DNA-binding;Metal-binding;Nuclearprotein;Repeat;Zinc;Zinc-finger,Butyrate response factor 1 (TIS11B protein) (EGF-inducible protein CMG1).	8.00E-21	GO_ID:37321	TAIR|gene:2199351 SPTR:Q9C9F5 symbol:AT1G68200.1 [GO:0003700 "transcription factor activity" evidence=ISS] [GO:0045449 "regulation of transcription" evidence=TAS] [GO:0003676 "nucleic acid binding" evidence=ISS] InterPro:IPR000571 Pfam:PF00642 HSSP:P22893 SMART:SM00356 EMBL:AC016447 PIR:D96705 SPTR:Q9C9F5	2.00E-66
chr2.TM0564.12.1	4.2.5	Apoptosis [CLASS:04210] [PATH:hsa04210] [GO:0006915]							WRK19_ARATH	ATP-binding;DNA-binding;Kinase;Leucine-richrepeat;Nuclearprotein;Nucleotide-binding;Plantdefense;Repeat;Serine/threonine-proteinkinase;Transcription;Transcriptionregulation;Transferase,Probable WRKY transcription factor 19 (WRKY DNA-binding protein 19).	8.00E-16	GO_ID:33237	TAIR|gene:2118105 SPTR:Q9SZ66 symbol:AT4G12010.1 [GO:0006952 "defense response" evidence=ISS] Pfam:PF00560 InterPro:IPR001611 InterPro:IPR000157 InterPro:IPR002182 InterPro:IPR000767 Pfam:PF01582 GO:GO:0006915 PRINTS:PR00019 GO:GO:0016020 SMART:SM00255 PROSITE:PS50104 PRINTS:PR00364 Pfam:PF00931 InterPro:IPR011713 Pfam:PF07725 EMBL:AL161533 EMBL:AL049638 PIR:T06608 SPTR:Q9SZ66	5.00E-17
chr2.CM0132.17	99.1.3.2.610	MYB4_ORYSA							MYB4_ORYSA	DNA-binding;Nuclearprotein;Transcription;Transcriptionregulation,Myb-related protein Myb4 (OsMyb4) (Transcription factor RLTR1).	7.00E-43	GO_ID:23121	TAIR|gene:2169969 SPTR:O49538 symbol:AT5G65790.1 [GO:0006355 "regulation of transcription, DNA-dependent" evidence=ISS] [GO:0003700 "transcription factor activity" evidence=ISS] [GO:0003677 "DNA binding" evidence=ISS] InterPro:IPR001005 Pfam:PF00249 InterPro:IPR012287 GO:GO:0005634 PROSITE:PS50090 SMART:SM00717 HSSP:P06876 PROSITE:PS00037 PROSITE:PS00334 EMBL:AL021684 EMBL:AB010075 EMBL:BT005994 …	2.00E-66
chr2.CM0132.17	99.1.4.112	GO_ID:23121							MYB4_ORYSA	DNA-binding;Nuclearprotein;Transcription;Transcriptionregulation,Myb-related protein Myb4 (OsMyb4) (Transcription factor RLTR1).	7.00E-43	GO_ID:23121	TAIR|gene:2169969 SPTR:O49538 symbol:AT5G65790.1 [GO:0006355 "regulation of transcription, DNA-dependent" evidence=ISS] [GO:0003700 "transcription factor activity" evidence=ISS] [GO:0003677 "DNA binding" evidence=ISS] InterPro:IPR001005 Pfam:PF00249 InterPro:IPR012287 GO:GO:0005634 PROSITE:PS50090 SMART:SM00717 HSSP:P06876 PROSITE:PS00037 PROSITE:PS00334 EMBL:AL021684 EMBL:AB010075 EMBL:BT005994 …	2.00E-66
Ljwgs_008306.1	99.1.4.2210	GO_ID:50051										GO_ID:50051	TAIR|gene:2034085 SPTR:Q9ZU11 symbol:AT1G52150.1 [GO:0003700 "transcription factor activity" evidence=ISS] [GO:0003677 "DNA binding" evidence=ISS] [GO:0005634 "nucleus" evidence=ISS] [GO:0006355 "regulation of transcription, DNA-dependent" evidence=ISS] InterPro:IPR001356 InterPro:IPR012287 Pfam:PF00046 INTERPRO:IPR002913 GO:GO:0005634 PRINTS:PR00024 ProDom:PD000010 SMART:SM00389 PROSITE:PS50071 …	0
gi40241244	99.1.3.2.1614	MTL5_HUMAN							MTL5_HUMAN	Developmentalprotein;Differentiation;Spermatogenesis,Tesmin (Metallothionein-like 5, testis-specific) (Testis-specific metallothionein-like protein).	1.00E-19	GO_ID:14804	TAIR|gene:2094343 SPTR:Q8L548 symbol:AT3G22760.1 [GO:0003700 "transcription factor activity" evidence=ISS] InterPro:IPR005172 Pfam:PF03638 EMBL:AY099653 EMBL:AY128837 SPTR:Q8L548	1.00E-56
gi40241244	99.1.4.8278	GO_ID:14804							MTL5_HUMAN	Developmentalprotein;Differentiation;Spermatogenesis,Tesmin (Metallothionein-like 5, testis-specific) (Testis-specific metallothionein-like protein).	1.00E-19	GO_ID:14804	TAIR|gene:2094343 SPTR:Q8L548 symbol:AT3G22760.1 [GO:0003700 "transcription factor activity" evidence=ISS] InterPro:IPR005172 Pfam:PF03638 EMBL:AY099653 EMBL:AY128837 SPTR:Q8L548	1.00E-56
TM0763.22	99.1.4.4999	GO_ID:2633										GO_ID:2633	TAIR|gene:2161227 SPTR:Q9FHB2 symbol:AT5G58280.1 [GO:0003677 "DNA binding" evidence=ISS] [GO:0003700 "transcription factor activity" evidence=ISS] [GO:0006355 "regulation of transcription, DNA-dependent" evidence=ISS] InterPro:IPR003340 Pfam:PF02362 PROSITE:PS50863 EMBL:AB019228 SPTR:Q9FHB2	9.00E-23
Ljwgs_061086.1.1	99.1.4.3501	GO_ID:19122							TGA3_ARATH	Activator;Coiledcoil;DNA-binding;Hypersensitiveresponse;Nuclearprotein;Plantdefense;Transcription;Transcriptionregulation,Transcription factor TGA3 (AtbZIP22).	2.00E-13	GO_ID:19122	TAIR|gene:3435149 SPTR:Q93XM6 symbol:AT1G08320.1 [GO:0003700 "transcription factor activity" evidence=ISS] [GO:0003677 "DNA binding" evidence=ISS] InterPro:IPR004827 Pfam:PF00170 GO:GO:0005634 SMART:SM00338 PROSITE:PS50217 PROSITE:PS00036 InterPro:IPR011616 EMBL:AJ314757 SPTR:Q93XM6	2.00E-14
Ljwgs_061086.1.1	99.1.3.2.2348	TGA3_ARATH							TGA3_ARATH	Activator;Coiledcoil;DNA-binding;Hypersensitiveresponse;Nuclearprotein;Plantdefense;Transcription;Transcriptionregulation,Transcription factor TGA3 (AtbZIP22).	2.00E-13	GO_ID:19122	TAIR|gene:3435149 SPTR:Q93XM6 symbol:AT1G08320.1 [GO:0003700 "transcription factor activity" evidence=ISS] [GO:0003677 "DNA binding" evidence=ISS] InterPro:IPR004827 Pfam:PF00170 GO:GO:0005634 SMART:SM00338 PROSITE:PS50217 PROSITE:PS00036 InterPro:IPR011616 EMBL:AJ314757 SPTR:Q93XM6	2.00E-14
chr5.CM0052.19	99.1.3.2.1662	AP23_ARATH							AP23_ARATH	Cadmium;DNA-binding;Nuclearprotein;Transcription;Transcriptionregulation,AP2 domain transcription factor RAP2.3 (Related to AP2 protein 3) (Cadmium-induced protein AS30).	3.00E-10	GO_ID:484	TAIR|gene:2170100 SPTR:Q9FGA3 symbol:AT5G50080.1 [GO:0003700 "transcription factor activity" evidence=ISS] [GO:0003677 "DNA binding" evidence=ISS] [GO:0005634 "nucleus" evidence=IC] [GO:0006355 "regulation of transcription, DNA-dependent" evidence=ISS] InterPro:IPR001471 Pfam:PF00847 GO:GO:0005634 HSSP:O80337 PRINTS:PR00367 ProDom:PD001423 SMART:SM00380 EMBL:AB026650 SMR:Q9FGA3 SPTR:Q9FGA3	1.00E-17
chr5.CM0052.19	99.1.4.7540	GO_ID:484							AP23_ARATH	Cadmium;DNA-binding;Nuclearprotein;Transcription;Transcriptionregulation,AP2 domain transcription factor RAP2.3 (Related to AP2 protein 3) (Cadmium-induced protein AS30).	3.00E-10	GO_ID:484	TAIR|gene:2170100 SPTR:Q9FGA3 symbol:AT5G50080.1 [GO:0003700 "transcription factor activity" evidence=ISS] [GO:0003677 "DNA binding" evidence=ISS] [GO:0005634 "nucleus" evidence=IC] [GO:0006355 "regulation of transcription, DNA-dependent" evidence=ISS] InterPro:IPR001471 Pfam:PF00847 GO:GO:0005634 HSSP:O80337 PRINTS:PR00367 ProDom:PD001423 SMART:SM00380 EMBL:AB026650 SMR:Q9FGA3 SPTR:Q9FGA3	1.00E-17
chr1.CM0105.6	99.1.4.1310	GO_ID:22681							MYB4_ORYSA	DNA-binding;Nuclearprotein;Transcription;Transcriptionregulation,Myb-related protein Myb4 (OsMyb4) (Transcription factor RLTR1).	1.00E-26	GO_ID:22681	TAIR|gene:2086232 SPTR:Q9LTC4 symbol:AT3G23250.1 [GO:0006355 "regulation of transcription, DNA-dependent" evidence=ISS] [GO:0003700 "transcription factor activity" evidence=ISS] [GO:0003677 "DNA binding" evidence=ISS] InterPro:IPR001005 Pfam:PF00249 InterPro:IPR012287 GO:GO:0005634 PROSITE:PS50090 SMART:SM00717 HSSP:P06876 PROSITE:PS00037 PROSITE:PS00334 EMBL:AB025608 EMBL:AY550296 EMBL:AK176617 …	3.00E-27
chr1.CM0105.6	99.1.3.2.610	MYB4_ORYSA							MYB4_ORYSA	DNA-binding;Nuclearprotein;Transcription;Transcriptionregulation,Myb-related protein Myb4 (OsMyb4) (Transcription factor RLTR1).	1.00E-26	GO_ID:22681	TAIR|gene:2086232 SPTR:Q9LTC4 symbol:AT3G23250.1 [GO:0006355 "regulation of transcription, DNA-dependent" evidence=ISS] [GO:0003700 "transcription factor activity" evidence=ISS] [GO:0003677 "DNA binding" evidence=ISS] InterPro:IPR001005 Pfam:PF00249 InterPro:IPR012287 GO:GO:0005634 PROSITE:PS50090 SMART:SM00717 HSSP:P06876 PROSITE:PS00037 PROSITE:PS00334 EMBL:AB025608 EMBL:AY550296 EMBL:AK176617 …	3.00E-27
chr1.TM0812.9	99.1.4.1809	GO_ID:47161							HAT14_ARATH	DNA-binding;Homeobox;Nuclearprotein,Homeobox-leucine zipper protein HAT14 (HD-ZIP protein 14).	2.00E-55	GO_ID:47161	TAIR|gene:3437061 SPTR:P46603 symbol:AT2G22800.1 [GO:0003700 "transcription factor activity" evidence=ISS] [GO:0003677 "DNA binding" evidence=ISS] [GO:0005634 "nucleus" evidence=ISS] [GO:0006355 "regulation of transcription, DNA-dependent" evidence=ISS] InterPro:IPR001356 InterPro:IPR003106 InterPro:IPR012287 Pfam:PF00046 PRINTS:PR00024 ProDom:PD000010 SMART:SM00389 PROSITE:PS00027 PROSITE:PS5007…	1.00E-44
chr1.TM0812.9	99.1.3.2.278	HAT14_ARATH							HAT14_ARATH	DNA-binding;Homeobox;Nuclearprotein,Homeobox-leucine zipper protein HAT14 (HD-ZIP protein 14).	2.00E-55	GO_ID:47161	TAIR|gene:3437061 SPTR:P46603 symbol:AT2G22800.1 [GO:0003700 "transcription factor activity" evidence=ISS] [GO:0003677 "DNA binding" evidence=ISS] [GO:0005634 "nucleus" evidence=ISS] [GO:0006355 "regulation of transcription, DNA-dependent" evidence=ISS] InterPro:IPR001356 InterPro:IPR003106 InterPro:IPR012287 Pfam:PF00046 PRINTS:PR00024 ProDom:PD000010 SMART:SM00389 PROSITE:PS00027 PROSITE:PS5007…	1.00E-44
chr1.CM0122.1	99.1.4.892	GO_ID:42434							MYB86_ARATH	Activator;DNA-binding;Nuclearprotein;Repeat;Transcription;Transcriptionregulation,Transcription factor MYB86 (Myb-related protein 86) (AtMYB86) (Myb homolog 4) (AtMyb4).	5.00E-69	GO_ID:42434	TAIR|gene:2133381 SPTR:Q9M118 symbol:AT4G01680.1 [GO:0003700 "transcription factor activity" evidence=ISS] [GO:0045449 "regulation of transcription" evidence=TAS] [GO:0003677 "DNA binding" evidence=ISS] InterPro:IPR001005 Pfam:PF00249 InterPro:IPR012287 PROSITE:PS50090 SMART:SM00717 PROSITE:PS00037 PROSITE:PS00334 HSSP:Q03237 EMBL:AL161492 EMBL:AY054575 EMBL:AF176000 EMBL:BT000352 PIR:F85021 SPTR…	9.00E-77
chr1.CM0122.1	99.1.3.2.1534	MYB86_ARATH							MYB86_ARATH	Activator;DNA-binding;Nuclearprotein;Repeat;Transcription;Transcriptionregulation,Transcription factor MYB86 (Myb-related protein 86) (AtMYB86) (Myb homolog 4) (AtMyb4).	5.00E-69	GO_ID:42434	TAIR|gene:2133381 SPTR:Q9M118 symbol:AT4G01680.1 [GO:0003700 "transcription factor activity" evidence=ISS] [GO:0045449 "regulation of transcription" evidence=TAS] [GO:0003677 "DNA binding" evidence=ISS] InterPro:IPR001005 Pfam:PF00249 InterPro:IPR012287 PROSITE:PS50090 SMART:SM00717 PROSITE:PS00037 PROSITE:PS00334 HSSP:Q03237 EMBL:AL161492 EMBL:AY054575 EMBL:AF176000 EMBL:BT000352 PIR:F85021 SPTR…	9.00E-77
Ljwgs_059686.2	99.1.4.1744	GO_ID:7121										GO_ID:7121	TAIR|gene:2056572 SPTR:Q9SK03 symbol:RAP2.7 [GO:0003677 "DNA binding" evidence=TAS] [GO:0003700 "transcription factor activity" evidence=ISS;TAS] [GO:0005634 "nucleus" evidence=IC] [GO:0006355 "regulation of transcription, DNA-dependent" evidence=TAS] [GO:0009887 "organ morphogenesis" evidence=IMP] InterPro:IPR001471 Pfam:PF00847 GO:GO:0005634 ProDom:PD001423 SMART:SM00380 EMBL:AC006587 EMBL:AY05…	1.00E-17
Ljwgs_134387.1	99.1.3.2.132	TINY_ARATH							TINY_ARATH	Activator;DNA-binding;Nuclearprotein;Transcription;Transcriptionregulation,Transcriptional factor TINY.	8.00E-18	GO_ID:52503	TAIR|gene:2155497 SPTR:Q9FH94 symbol:AT5G67190.1 [GO:0003700 "transcription factor activity" evidence=ISS] [GO:0003677 "DNA binding" evidence=ISS] [GO:0005634 "nucleus" evidence=IC] [GO:0006355 "regulation of transcription, DNA-dependent" evidence=ISS] InterPro:IPR001471 Pfam:PF00847 GO:GO:0005634 HSSP:O80337 PRINTS:PR00367 ProDom:PD001423 SMART:SM00380 EMBL:AB020742 SPTR:Q9FH94	3.00E-34
Ljwgs_134387.1	99.1.4.78	GO_ID:52503							TINY_ARATH	Activator;DNA-binding;Nuclearprotein;Transcription;Transcriptionregulation,Transcriptional factor TINY.	8.00E-18	GO_ID:52503	TAIR|gene:2155497 SPTR:Q9FH94 symbol:AT5G67190.1 [GO:0003700 "transcription factor activity" evidence=ISS] [GO:0003677 "DNA binding" evidence=ISS] [GO:0005634 "nucleus" evidence=IC] [GO:0006355 "regulation of transcription, DNA-dependent" evidence=ISS] InterPro:IPR001471 Pfam:PF00847 GO:GO:0005634 HSSP:O80337 PRINTS:PR00367 ProDom:PD001423 SMART:SM00380 EMBL:AB020742 SPTR:Q9FH94	3.00E-34
Ljwgs_010242.1	2.2.4.5.5	RPR2 ribonuclease P subunit RPR2 [COG:COG2023]	ath:At1g25250	F4F7.36; zinc finger (C2H2 type) family protein [EC:3.1.26.5] [KO:K03540]	9.00E-55				TT1_ARATH	Coiledcoil;Metal-binding;Polymorphism;Transcription;Transcriptionregulation;Zinc;Zinc-finger,TRANSPARENT TESTA 1 protein (Zinc finger protein TT1) (TTL1).	4.00E-16	GO_ID:41630	TAIR|gene:2024192 SPTR:Q9ZWA6 symbol:AT1G03840.1 [GO:0003700 "transcription factor activity" evidence=ISS] [GO:0045449 "regulation of transcription" evidence=TAS] [GO:0003676 "nucleic acid binding" evidence=ISS] [GO:0008270 "zinc ion binding" evidence=ISS] InterPro:IPR007087 Prosite:PS00028 Pfam:PF00096 SMART:SM00355 PROSITE:PS50157 EMBL:AC003027 EMBL:BT006209 PIR:A86169 SPTR:Q9ZWA6	3.00E-119
chr1.TM1643.22	99.1.4.1649	GO_ID:3155										GO_ID:3155	TAIR|gene:2039579 SPTR:Q9XIN0 symbol:AT2G27230.1 [GO:0003700 "transcription factor activity" evidence=ISS] [GO:0045449 "regulation of transcription" evidence=TAS] InterPro:IPR001092 SMART:SM00353 PROSITE:PS50888 EMBL:AC006233 EMBL:AJ576043 PIR:D84670 SPTR:Q9XIN0	1.00E-27
Ljwgs_009158.2	1.5.9.24	E2.1.1.43 histone-lysine N-methyltransferase [EC:2.1.1.43] [GO:0018024]	hsa:6839	SUV39H1, SUV39H; suppressor of variegation 3-9 homolog 1 (Drosophila) [EC:2.1.1.43] [KO:K05302]	2.00E-15	YHR119w	COG2940	2.00E-17	EZ3_MAIZE	Multigenefamily;Nuclearprotein;Repressor;Transcription;Transcriptionregulation,Polycomb protein EZ3 (Enhancer of zeste protein 3).	2.00E-82	GO_ID:2475	TAIR|gene:2132177 SPTR:Q9ZSM8 symbol:AT4G02020.1 [GO:0003700 "transcription factor activity" evidence=ISS] Pfam:PF00856 InterPro:IPR001214 PROSITE:PS50280 EMBL:AL161493 EMBL:AF001308 EMBL:AF100163 EMBL:AY057477 EMBL:AY090293 PIR:T52415 HSSP:P10969 GeneFarm:2271 SPTR:Q9ZSM8	9.00E-83
Ljwgs_016340.1	2.1.2.33	MBF1 putative transcription factor [COG:COG1813]	ath:At2g42680	F7D19.32; ethylene-responsive transcriptional coactivator, putative [KO:K03627]	3.00E-27	YOR298c-a	COG1813	2.00E-11	EDF1_BRARE	Activator;DNA-binding;Nuclearprotein;Transcription;Transcriptionregulation,Endothelial differentiation-related factor 1 homolog (EDF-1).	3.00E-17	GO_ID:3210	TAIR|gene:3436418 SPTR:Q9SJI8 symbol:AT2G42680.1 [GO:0008372 "cellular component unknown" evidence=ND] [GO:0003677 "DNA binding" evidence=ISS] [GO:0003713 "transcription coactivator activity" evidence=ISS] [GO:0006350 "transcription" evidence=ISS] [GO:0009723 "response to ethylene stimulus" evidence=ISS] InterPro:IPR001387 Pfam:PF01381 SMART:SM00530 PROSITE:PS50943 EMBL:AC007087 EMBL:AC006931 EMB…	6.00E-28
Ljwgs_147895.1	99.1.4.3873	GO_ID:31571										GO_ID:31571	TAIR|gene:2061543 SPTR:O04291 symbol:AT2G34710.1 [GO:0003700 "transcription factor activity" evidence=ISS] [GO:0003677 "DNA binding" evidence=ISS] [GO:0005634 "nucleus" evidence=ISS] [GO:0006355 "regulation of transcription, DNA-dependent" evidence=ISS] InterPro:IPR001356 InterPro:IPR002557 InterPro:IPR012287 Pfam:PF00046 INTERPRO:IPR002913 GO:GO:0005634 PRINTS:PR00024 ProDom:PD000010 SMART:SM003…	4.00E-26
chr1.CM0113.26	99.1.4.4045	GO_ID:36336							OCS1_MAIZE	DNA-binding;Nuclearprotein;Transcription;Transcriptionregulation,Ocs-element binding factor 1 (OCSBF-1).	4.00E-16	GO_ID:36336	TAIR|gene:2139583 SPTR:O65683 symbol:AT4G34590.1 [GO:0003700 "transcription factor activity" evidence=ISS] [GO:0003677 "DNA binding" evidence=ISS] [GO:0006355 "regulation of transcription, DNA-dependent" evidence=ISS] InterPro:IPR004827 Pfam:PF00170 GO:GO:0005634 SMART:SM00338 PROSITE:PS50217 PROSITE:PS00036 InterPro:IPR011616 EMBL:AL161585 EMBL:AL023094 EMBL:AY063979 EMBL:AY096396 PIR:T05279 SPT…	5.00E-33
chr1.CM0113.26	99.1.3.2.234	OCS1_MAIZE							OCS1_MAIZE	DNA-binding;Nuclearprotein;Transcription;Transcriptionregulation,Ocs-element binding factor 1 (OCSBF-1).	4.00E-16	GO_ID:36336	TAIR|gene:2139583 SPTR:O65683 symbol:AT4G34590.1 [GO:0003700 "transcription factor activity" evidence=ISS] [GO:0003677 "DNA binding" evidence=ISS] [GO:0006355 "regulation of transcription, DNA-dependent" evidence=ISS] InterPro:IPR004827 Pfam:PF00170 GO:GO:0005634 SMART:SM00338 PROSITE:PS50217 PROSITE:PS00036 InterPro:IPR011616 EMBL:AL161585 EMBL:AL023094 EMBL:AY063979 EMBL:AY096396 PIR:T05279 SPT…	5.00E-33
TM1571.9	99.1.4.3072	GO_ID:7441							RAP1_ARATH	Abscisicacidsignalingpathway;Activator;DNA-binding;Nuclearprotein;Transcription;Transcriptionregulation,Transcription factor AtMYC2 (R-homologous Arabidopsis protein 1) (RAP- 1) (Basic helix-loop-helix protein 6) (bHLH6) (AtbHLH006) (rd22BP1).	3.00E-14	GO_ID:7441	TAIR|gene:3437446 SPTR:Q8S3F3 symbol:AT2G22750.1 [GO:0003700 "transcription factor activity" evidence=ISS] [GO:0045449 "regulation of transcription" evidence=TAS] [GO:0003677 "DNA binding" evidence=ISS] Pfam:PF00010 InterPro:IPR001092 SMART:SM00353 PROSITE:PS50888 EMBL:AF488562 SPTR:Q8S3F3	4.00E-40
TM1571.9	99.1.3.2.1200	RAP1_ARATH							RAP1_ARATH	Abscisicacidsignalingpathway;Activator;DNA-binding;Nuclearprotein;Transcription;Transcriptionregulation,Transcription factor AtMYC2 (R-homologous Arabidopsis protein 1) (RAP- 1) (Basic helix-loop-helix protein 6) (bHLH6) (AtbHLH006) (rd22BP1).	3.00E-14	GO_ID:7441	TAIR|gene:3437446 SPTR:Q8S3F3 symbol:AT2G22750.1 [GO:0003700 "transcription factor activity" evidence=ISS] [GO:0045449 "regulation of transcription" evidence=TAS] [GO:0003677 "DNA binding" evidence=ISS] Pfam:PF00010 InterPro:IPR001092 SMART:SM00353 PROSITE:PS50888 EMBL:AF488562 SPTR:Q8S3F3	4.00E-40
Ljwgs_021413.2	99.1.4.6826	GO_ID:33904										GO_ID:33904	TAIR|gene:3692675 SPTR:Q94JL3 symbol:AT1G61660.1 [GO:0003700 "transcription factor activity" evidence=ISS] [GO:0003677 "DNA binding" evidence=ISS] Pfam:PF00010 InterPro:IPR001092 SMART:SM00353 PROSITE:PS50888 EMBL:AF380649 EMBL:AY113072 SPTR:Q94JL3	2.00E-19
Ljwgs_044929.1	99.1.4.3501	GO_ID:19122							HBP1B_WHEAT	Activator;Coiledcoil;DNA-binding;Nuclearprotein;Transcription;Transcriptionregulation,Transcription factor HBP-1b(c38).	5.00E-36	GO_ID:19122	TAIR|gene:3435149 SPTR:Q93XM6 symbol:AT1G08320.1 [GO:0003700 "transcription factor activity" evidence=ISS] [GO:0003677 "DNA binding" evidence=ISS] InterPro:IPR004827 Pfam:PF00170 GO:GO:0005634 SMART:SM00338 PROSITE:PS50217 PROSITE:PS00036 InterPro:IPR011616 EMBL:AJ314757 SPTR:Q93XM6	2.00E-40
Ljwgs_044929.1	99.1.3.2.476	HBP1B_WHEAT							HBP1B_WHEAT	Activator;Coiledcoil;DNA-binding;Nuclearprotein;Transcription;Transcriptionregulation,Transcription factor HBP-1b(c38).	5.00E-36	GO_ID:19122	TAIR|gene:3435149 SPTR:Q93XM6 symbol:AT1G08320.1 [GO:0003700 "transcription factor activity" evidence=ISS] [GO:0003677 "DNA binding" evidence=ISS] InterPro:IPR004827 Pfam:PF00170 GO:GO:0005634 SMART:SM00338 PROSITE:PS50217 PROSITE:PS00036 InterPro:IPR011616 EMBL:AJ314757 SPTR:Q93XM6	2.00E-40
chr1.TM1635.10	99.1.3.2.2279	WRK22_ARATH							WRK22_ARATH	Activator;DNA-binding;Nuclearprotein;Plantdefense;Transcription;Transcriptionregulation,WRKY transcription factor 22 (WRKY DNA-binding protein 22).	5.00E-51
Ljwgs_042504.2	99.1.4.4101	GO_ID:45753							COL1_ARATH	DNA-binding;Metal-binding;Multigenefamily;Nuclearprotein;Repeat;Transcription;Transcriptionregulation;Zinc;Zinc-finger,Zinc finger protein CONSTANS-LIKE 1.	5.00E-21	GO_ID:45753	TAIR|gene:2143220 SPTR:O50055 symbol:AT5G15850.1 [GO:0007623 "circadian rhythm" evidence=IMP] [GO:0003700 "transcription factor activity" evidence=ISS] [GO:0008270 "zinc ion binding" evidence=ISS] InterPro:IPR000315 InterPro:IPR002926 Pfam:PF00643 PROSITE:PS50119 ProDom:PD007661 InterPro:IPR010402 Pfam:PF06203 PROSITE:PS51017 EMBL:AL391144 EMBL:Y10555 EMBL:Y10556 EMBL:AY074369 EMBL:BT002363 PIR:T…	2.00E-21
Ljwgs_042504.2	99.1.3.2.1207	COL1_ARATH							COL1_ARATH	DNA-binding;Metal-binding;Multigenefamily;Nuclearprotein;Repeat;Transcription;Transcriptionregulation;Zinc;Zinc-finger,Zinc finger protein CONSTANS-LIKE 1.	5.00E-21	GO_ID:45753	TAIR|gene:2143220 SPTR:O50055 symbol:AT5G15850.1 [GO:0007623 "circadian rhythm" evidence=IMP] [GO:0003700 "transcription factor activity" evidence=ISS] [GO:0008270 "zinc ion binding" evidence=ISS] InterPro:IPR000315 InterPro:IPR002926 Pfam:PF00643 PROSITE:PS50119 ProDom:PD007661 InterPro:IPR010402 Pfam:PF06203 PROSITE:PS51017 EMBL:AL391144 EMBL:Y10555 EMBL:Y10556 EMBL:AY074369 EMBL:BT002363 PIR:T…	2.00E-21
Ljwgs_079148.1	99.1.4.2602	GO_ID:22854										GO_ID:22854	TAIR|gene:2175855 SPTR:Q9SE43 symbol:AT5G60690.1 [GO:0003700 "transcription factor activity" evidence=ISS] [GO:0005634 "nucleus" evidence=ISS;IDA] [GO:0003677 "DNA binding" evidence=ISS] [GO:0006355 "regulation of transcription, DNA-dependent" evidence=ISS] [GO:0008289 "lipid binding" evidence=ISS] InterPro:IPR001356 InterPro:IPR012287 Pfam:PF00046 INTERPRO:IPR002913 GO:GO:0005634 PRINTS:PR00024 …	8.00E-69
Ljwgs_045519.1	99.1.3.2.38	HBP1C_WHEAT							HBP1C_WHEAT	Activator;Coiledcoil;DNA-binding;Nuclearprotein;Transcription;Transcriptionregulation,Transcription factor HBP-1b(c1) (Fragment).	1.00E-19	GO_ID:28827	TAIR|gene:2169408 SPTR:Q39163 symbol:AT5G06960.1 [GO:0003677 "DNA binding" evidence=ISS] [GO:0003700 "transcription factor activity" evidence=ISS] InterPro:IPR004827 InterPro:IPR008917 SMART:SM00338 PROSITE:PS50217 PROSITE:PS00036 EMBL:AB010697 EMBL:AY058830 EMBL:AY143864 EMBL:X69900 PIR:S48122 TRANSFAC:T02661 GeneFarm:2996 SPTR:Q39163	6.00E-20
Ljwgs_045519.1	99.1.4.8690	GO_ID:28827							HBP1C_WHEAT	Activator;Coiledcoil;DNA-binding;Nuclearprotein;Transcription;Transcriptionregulation,Transcription factor HBP-1b(c1) (Fragment).	1.00E-19	GO_ID:28827	TAIR|gene:2169408 SPTR:Q39163 symbol:AT5G06960.1 [GO:0003677 "DNA binding" evidence=ISS] [GO:0003700 "transcription factor activity" evidence=ISS] InterPro:IPR004827 InterPro:IPR008917 SMART:SM00338 PROSITE:PS50217 PROSITE:PS00036 EMBL:AB010697 EMBL:AY058830 EMBL:AY143864 EMBL:X69900 PIR:S48122 TRANSFAC:T02661 GeneFarm:2996 SPTR:Q39163	6.00E-20
Ljwgs_093097.1	99.1.3.2.1661	ARFC_ARATH							ARFC_ARATH	Auxinsignalingpathway;Developmentalprotein;DNA-binding;Multigenefamily;Nuclearprotein;Transcription;Transcriptionregulation,Auxin response factor 3 (ETTIN protein).	2.00E-19	GO_ID:30049	TAIR|gene:2057608 SPTR:O23661 symbol:AT2G33860.1 [GO:0006355 "regulation of transcription, DNA-dependent" evidence=TAS] [GO:0003700 "transcription factor activity" evidence=ISS] InterPro:IPR003340 InterPro:IPR010525 Pfam:PF02362 PROSITE:PS50863 Pfam:PF06507 EMBL:U78721 EMBL:U89296 EMBL:AF007788 EMBL:AF336917 EMBL:AF360313 EMBL:AY056365 PIR:E84750 PIR:T03278 TRANSFAC:T04517 GeneFarm:3366 SPTR:O236…	8.00E-20
Ljwgs_093097.1	99.1.4.6368	GO_ID:30049							ARFC_ARATH	Auxinsignalingpathway;Developmentalprotein;DNA-binding;Multigenefamily;Nuclearprotein;Transcription;Transcriptionregulation,Auxin response factor 3 (ETTIN protein).	2.00E-19	GO_ID:30049	TAIR|gene:2057608 SPTR:O23661 symbol:AT2G33860.1 [GO:0006355 "regulation of transcription, DNA-dependent" evidence=TAS] [GO:0003700 "transcription factor activity" evidence=ISS] InterPro:IPR003340 InterPro:IPR010525 Pfam:PF02362 PROSITE:PS50863 Pfam:PF06507 EMBL:U78721 EMBL:U89296 EMBL:AF007788 EMBL:AF336917 EMBL:AF360313 EMBL:AY056365 PIR:E84750 PIR:T03278 TRANSFAC:T04517 GeneFarm:3366 SPTR:O236…	8.00E-20
chr5.CM0071.54.1	99.1.4.1310	GO_ID:22681							MYB4_ORYSA	DNA-binding;Nuclearprotein;Transcription;Transcriptionregulation,Myb-related protein Myb4 (OsMyb4) (Transcription factor RLTR1).	5.00E-09	GO_ID:22681	TAIR|gene:2086232 SPTR:Q9LTC4 symbol:AT3G23250.1 [GO:0006355 "regulation of transcription, DNA-dependent" evidence=ISS] [GO:0003700 "transcription factor activity" evidence=ISS] [GO:0003677 "DNA binding" evidence=ISS] InterPro:IPR001005 Pfam:PF00249 InterPro:IPR012287 GO:GO:0005634 PROSITE:PS50090 SMART:SM00717 HSSP:P06876 PROSITE:PS00037 PROSITE:PS00334 EMBL:AB025608 EMBL:AY550296 EMBL:AK176617 …	8.00E-14
chr5.CM0071.54.1	99.1.3.2.610	MYB4_ORYSA							MYB4_ORYSA	DNA-binding;Nuclearprotein;Transcription;Transcriptionregulation,Myb-related protein Myb4 (OsMyb4) (Transcription factor RLTR1).	5.00E-09	GO_ID:22681	TAIR|gene:2086232 SPTR:Q9LTC4 symbol:AT3G23250.1 [GO:0006355 "regulation of transcription, DNA-dependent" evidence=ISS] [GO:0003700 "transcription factor activity" evidence=ISS] [GO:0003677 "DNA binding" evidence=ISS] InterPro:IPR001005 Pfam:PF00249 InterPro:IPR012287 GO:GO:0005634 PROSITE:PS50090 SMART:SM00717 HSSP:P06876 PROSITE:PS00037 PROSITE:PS00334 EMBL:AB025608 EMBL:AY550296 EMBL:AK176617 …	8.00E-14
Ljwgs_008932.1	99.1.3.2.1458	WRK50_ARATH							WRK50_ARATH	DNA-binding;Nuclearprotein;Transcription;Transcriptionregulation,Probable WRKY transcription factor 50 (WRKY DNA-binding protein 50).	2.00E-27
Ljwgs_069256.1	99.1.4.2210	GO_ID:50051										GO_ID:50051	TAIR|gene:2034085 SPTR:Q9ZU11 symbol:AT1G52150.1 [GO:0003700 "transcription factor activity" evidence=ISS] [GO:0003677 "DNA binding" evidence=ISS] [GO:0005634 "nucleus" evidence=ISS] [GO:0006355 "regulation of transcription, DNA-dependent" evidence=ISS] InterPro:IPR001356 InterPro:IPR012287 Pfam:PF00046 INTERPRO:IPR002913 GO:GO:0005634 PRINTS:PR00024 ProDom:PD000010 SMART:SM00389 PROSITE:PS50071 …	7.00E-48
Ljwgs_072779.1	99.1.4.3543	GO_ID:35960							ZRF1_HUMAN	Chaperone;Nuclearprotein;Phosphorylation,Zuotin-related factor 1 (M-phase phosphoprotein 11).	3.00E-09	GO_ID:35960	TAIR|gene:2042871 SPTR:Q8GXN7 symbol:AT2G38090.1 [GO:0003700 "transcription factor activity" evidence=ISS] [GO:0045449 "regulation of transcription" evidence=TAS] [GO:0003677 "DNA binding" evidence=ISS] InterPro:IPR001005 Pfam:PF00249 InterPro:IPR012287 PROSITE:PS50090 SMART:SM00717 InterPro:IPR006447 TIGRFAMs:TIGR01557 EMBL:AK118135 EMBL:BT006122 EMBL:AY519529 SPTR:Q8GXN7	7.00E-44
Ljwgs_072779.1	99.1.3.2.2539	ZRF1_HUMAN							ZRF1_HUMAN	Chaperone;Nuclearprotein;Phosphorylation,Zuotin-related factor 1 (M-phase phosphoprotein 11).	3.00E-09	GO_ID:35960	TAIR|gene:2042871 SPTR:Q8GXN7 symbol:AT2G38090.1 [GO:0003700 "transcription factor activity" evidence=ISS] [GO:0045449 "regulation of transcription" evidence=TAS] [GO:0003677 "DNA binding" evidence=ISS] InterPro:IPR001005 Pfam:PF00249 InterPro:IPR012287 PROSITE:PS50090 SMART:SM00717 InterPro:IPR006447 TIGRFAMs:TIGR01557 EMBL:AK118135 EMBL:BT006122 EMBL:AY519529 SPTR:Q8GXN7	7.00E-44
TM0855.6.1	99.1.4.136	GO_ID:31690							ARFF_ARATH	Activator;Auxinsignalingpathway;DNA-binding;Multigenefamily;Nuclearprotein;Transcription;Transcriptionregulation,Auxin response factor 6.	8.00E-39	GO_ID:31690	TAIR|gene:2204236 SPTR:Q9ZTX8 symbol:AT1G30330.1 [GO:0003700 "transcription factor activity" evidence=ISS] [GO:0006355 "regulation of transcription, DNA-dependent" evidence=ISS] InterPro:IPR003340 InterPro:IPR010525 Pfam:PF02362 PROSITE:PS50863 PROSITE:PS50962 Pfam:PF06507 EMBL:AC025295 EMBL:AF013467 PIR:F86427 TRANSFAC:T04528 GeneFarm:3369 SPTR:Q9ZTX8	3.00E-39
TM0855.6.1	99.1.3.2.534	ARFF_ARATH							ARFF_ARATH	Activator;Auxinsignalingpathway;DNA-binding;Multigenefamily;Nuclearprotein;Transcription;Transcriptionregulation,Auxin response factor 6.	8.00E-39	GO_ID:31690	TAIR|gene:2204236 SPTR:Q9ZTX8 symbol:AT1G30330.1 [GO:0003700 "transcription factor activity" evidence=ISS] [GO:0006355 "regulation of transcription, DNA-dependent" evidence=ISS] InterPro:IPR003340 InterPro:IPR010525 Pfam:PF02362 PROSITE:PS50863 PROSITE:PS50962 Pfam:PF06507 EMBL:AC025295 EMBL:AF013467 PIR:F86427 TRANSFAC:T04528 GeneFarm:3369 SPTR:Q9ZTX8	3.00E-39
Ljwgs_055415.1	99.1.4.2876	GO_ID:29848							NSP2_MEDTR	Nodulation;Nuclearprotein;Transcription;Transcriptionregulation,Nodulation signaling pathway 2 protein.	8.00E-53	GO_ID:29848	TAIR|gene:2132481 SPTR:Q9SUF5 symbol:AT4G08250.1 [GO:0003700 "transcription factor activity" evidence=ISS] [GO:0008372 "cellular component unknown" evidence=ND] [GO:0045449 "regulation of transcription" evidence=TAS] Pfam:PF03514 InterPro:IPR005202 PROSITE:PS50985 EMBL:AL161510 EMBL:AL080252 PIR:T10552 SPTR:Q9SUF5	4.00E-42
Ljwgs_055415.1	99.1.3.2.32	NSP2_MEDTR							NSP2_MEDTR	Nodulation;Nuclearprotein;Transcription;Transcriptionregulation,Nodulation signaling pathway 2 protein.	8.00E-53	GO_ID:29848	TAIR|gene:2132481 SPTR:Q9SUF5 symbol:AT4G08250.1 [GO:0003700 "transcription factor activity" evidence=ISS] [GO:0008372 "cellular component unknown" evidence=ND] [GO:0045449 "regulation of transcription" evidence=TAS] Pfam:PF03514 InterPro:IPR005202 PROSITE:PS50985 EMBL:AL161510 EMBL:AL080252 PIR:T10552 SPTR:Q9SUF5	4.00E-42
chr4.CM0501.35	99.1.4.1464	GO_ID:15574							MYB86_ARATH	Activator;DNA-binding;Nuclearprotein;Repeat;Transcription;Transcriptionregulation,Transcription factor MYB86 (Myb-related protein 86) (AtMYB86) (Myb homolog 4) (AtMyb4).	1.00E-36	GO_ID:15574	TAIR|gene:2195527 SPTR:Q9SRB0 symbol:AT1G63910.1 [GO:0003700 "transcription factor activity" evidence=ISS] [GO:0045449 "regulation of transcription" evidence=TAS] [GO:0003677 "DNA binding" evidence=ISS] InterPro:IPR001005 Pfam:PF00249 InterPro:IPR012287 PROSITE:PS50090 SMART:SM00717 HSSP:P06876 PROSITE:PS00037 PROSITE:PS00334 EMBL:AC010852 EMBL:AF214116 EMBL:AY519564 PIR:C96664 SPTR:Q9SRB0	1.00E-49
chr4.CM0501.35	99.1.3.2.1534	MYB86_ARATH							MYB86_ARATH	Activator;DNA-binding;Nuclearprotein;Repeat;Transcription;Transcriptionregulation,Transcription factor MYB86 (Myb-related protein 86) (AtMYB86) (Myb homolog 4) (AtMyb4).	1.00E-36	GO_ID:15574	TAIR|gene:2195527 SPTR:Q9SRB0 symbol:AT1G63910.1 [GO:0003700 "transcription factor activity" evidence=ISS] [GO:0045449 "regulation of transcription" evidence=TAS] [GO:0003677 "DNA binding" evidence=ISS] InterPro:IPR001005 Pfam:PF00249 InterPro:IPR012287 PROSITE:PS50090 SMART:SM00717 HSSP:P06876 PROSITE:PS00037 PROSITE:PS00334 EMBL:AC010852 EMBL:AF214116 EMBL:AY519564 PIR:C96664 SPTR:Q9SRB0	1.00E-49
Ljwgs_048523.1	99.1.4.3501	GO_ID:19122										GO_ID:19122	TAIR|gene:3435149 SPTR:Q93XM6 symbol:AT1G08320.1 [GO:0003700 "transcription factor activity" evidence=ISS] [GO:0003677 "DNA binding" evidence=ISS] InterPro:IPR004827 Pfam:PF00170 GO:GO:0005634 SMART:SM00338 PROSITE:PS50217 PROSITE:PS00036 InterPro:IPR011616 EMBL:AJ314757 SPTR:Q93XM6	1.00E-18
gi40241244	99.1.3.2.1614	MTL5_HUMAN							MTL5_HUMAN	Developmentalprotein;Differentiation;Spermatogenesis,Tesmin (Metallothionein-like 5, testis-specific) (Testis-specific metallothionein-like protein).	1.00E-19	GO_ID:14804	TAIR|gene:2094343 SPTR:Q8L548 symbol:AT3G22760.1 [GO:0003700 "transcription factor activity" evidence=ISS] InterPro:IPR005172 Pfam:PF03638 EMBL:AY099653 EMBL:AY128837 SPTR:Q8L548	1.00E-56
gi40241244	99.1.4.8278	GO_ID:14804							MTL5_HUMAN	Developmentalprotein;Differentiation;Spermatogenesis,Tesmin (Metallothionein-like 5, testis-specific) (Testis-specific metallothionein-like protein).	1.00E-19	GO_ID:14804	TAIR|gene:2094343 SPTR:Q8L548 symbol:AT3G22760.1 [GO:0003700 "transcription factor activity" evidence=ISS] InterPro:IPR005172 Pfam:PF03638 EMBL:AY099653 EMBL:AY128837 SPTR:Q8L548	1.00E-56
TM0990.13	99.1.3.2.2635	WRK35_ARATH							WRK35_ARATH	Alternativesplicing;DNA-binding;Nuclearprotein;Transcription;Transcriptionregulation,Probable WRKY transcription factor 35 (WRKY DNA-binding protein 35).	5.00E-30
TM1664.3	99.1.4.75	GO_ID:24671										GO_ID:24671	TAIR|gene:2144215 SPTR:Q94FL9 symbol:AT5G11510.1 [GO:0003700 "transcription factor activity" evidence=ISS] [GO:0045449 "regulation of transcription" evidence=TAS] [GO:0003677 "DNA binding" evidence=ISS] InterPro:IPR001005 Pfam:PF00249 InterPro:IPR012287 PROSITE:PS50090 SMART:SM00717 HSSP:P06876 PROSITE:PS00037 PROSITE:PS00334 EMBL:AF371975 EMBL:AY519650 SPTR:Q94FL9	5.00E-14
chr1.CM0147.92	99.1.3.2.3415	WRK49_ARATH							WRK49_ARATH	Coiledcoil;DNA-binding;Nuclearprotein;Transcription;Transcriptionregulation,Probable WRKY transcription factor 49 (WRKY DNA-binding protein 49).	1.00E-38
Ljwgs_010170.1	99.1.4.796	GO_ID:21419							KNAT2_ARATH	DNA-binding;Homeobox;Nuclearprotein,Homeobox protein knotted-1-like 2 (KNAT2) (ATK1).	5.00E-41	GO_ID:21419	TAIR|gene:1005027871 SPTR:Q948K0 symbol:AT1G23380.2 [GO:0003700 "transcription factor activity" evidence=ISS] [GO:0003677 "DNA binding" evidence=ISS] InterPro:IPR001356 InterPro:IPR005541 InterPro:IPR005540 InterPro:IPR005539 InterPro:IPR012287 Pfam:PF00046 Pfam:PF03791 GO:GO:0005634 ProDom:PD000010 SMART:SM00389 PROSITE:PS00027 PROSITE:PS50071 Pfam:PF03789 Pfam:PF03790 EMBL:AB072362 SPTR:Q948K0	3.00E-44
Ljwgs_010170.1	99.1.3.2.1066	KNAT2_ARATH							KNAT2_ARATH	DNA-binding;Homeobox;Nuclearprotein,Homeobox protein knotted-1-like 2 (KNAT2) (ATK1).	5.00E-41	GO_ID:21419	TAIR|gene:1005027871 SPTR:Q948K0 symbol:AT1G23380.2 [GO:0003700 "transcription factor activity" evidence=ISS] [GO:0003677 "DNA binding" evidence=ISS] InterPro:IPR001356 InterPro:IPR005541 InterPro:IPR005540 InterPro:IPR005539 InterPro:IPR012287 Pfam:PF00046 Pfam:PF03791 GO:GO:0005634 ProDom:PD000010 SMART:SM00389 PROSITE:PS00027 PROSITE:PS50071 Pfam:PF03789 Pfam:PF03790 EMBL:AB072362 SPTR:Q948K0	3.00E-44
chr6.TM1657.16	99.1.3.2.3421	WRK14_ARATH							WRK14_ARATH	DNA-binding;Nuclearprotein;Transcription;Transcriptionregulation,Probable WRKY transcription factor 14 (WRKY DNA-binding protein 14) (AR411).	5.00E-76
Ljwgs_016709.1	99.1.4.4754	GO_ID:24549							HGL2_ARATH	DNA-binding;Homeobox;Nuclearprotein,Homeobox protein GLABRA2 (Homeobox-leucine zipper protein ATHB-10) (HD-ZIP protein ATHB-10).	5.00E-113	GO_ID:24549	TAIR|gene:2017873 SPTR:Q9C5F1 symbol:AT1G79840.1 [GO:0003700 "transcription factor activity" evidence=ISS] [GO:0003677 "DNA binding" evidence=ISS] [GO:0005634 "nucleus" evidence=ISS] [GO:0006355 "regulation of transcription, DNA-dependent" evidence=ISS] InterPro:IPR001356 InterPro:IPR000047 InterPro:IPR012287 Pfam:PF00046 INTERPRO:IPR002913 GO:GO:0005634 GO:GO:0007275 PRINTS:PR00024 ProDom:PD0000…	2.00E-113
Ljwgs_016709.1	99.1.3.2.2583	HGL2_ARATH							HGL2_ARATH	DNA-binding;Homeobox;Nuclearprotein,Homeobox protein GLABRA2 (Homeobox-leucine zipper protein ATHB-10) (HD-ZIP protein ATHB-10).	5.00E-113	GO_ID:24549	TAIR|gene:2017873 SPTR:Q9C5F1 symbol:AT1G79840.1 [GO:0003700 "transcription factor activity" evidence=ISS] [GO:0003677 "DNA binding" evidence=ISS] [GO:0005634 "nucleus" evidence=ISS] [GO:0006355 "regulation of transcription, DNA-dependent" evidence=ISS] InterPro:IPR001356 InterPro:IPR000047 InterPro:IPR012287 Pfam:PF00046 INTERPRO:IPR002913 GO:GO:0005634 GO:GO:0007275 PRINTS:PR00024 ProDom:PD0000…	2.00E-113
Ljwgs_027909.1	99.1.4.2947	GO_ID:45795							GAT14_ARATH	Activator;DNA-binding;Metal-binding;Nuclearprotein;Transcription;Transcriptionregulation;Zinc;Zinc-finger,GATA transcription factor 14.	5.00E-31	GO_ID:45795	TAIR|gene:2155055 SPTR:Q9FH57 symbol:AT5G66320.1 [GO:0003700 "transcription factor activity" evidence=ISS] InterPro:IPR000679 Pfam:PF00320 HSSP:P17679 PROSITE:PS00344 PROSITE:PS50114 EMBL:AB022211 EMBL:AY136450 EMBL:BT010367 GeneFarm:3902 SPTR:Q9FH57	2.00E-31
Ljwgs_027909.1	99.1.3.2.426	GAT14_ARATH							GAT14_ARATH	Activator;DNA-binding;Metal-binding;Nuclearprotein;Transcription;Transcriptionregulation;Zinc;Zinc-finger,GATA transcription factor 14.	5.00E-31	GO_ID:45795	TAIR|gene:2155055 SPTR:Q9FH57 symbol:AT5G66320.1 [GO:0003700 "transcription factor activity" evidence=ISS] InterPro:IPR000679 Pfam:PF00320 HSSP:P17679 PROSITE:PS00344 PROSITE:PS50114 EMBL:AB022211 EMBL:AY136450 EMBL:BT010367 GeneFarm:3902 SPTR:Q9FH57	2.00E-31
Ljwgs_057664.1	99.1.4.8914	GO_ID:8283							ODO1_PETHY	Activator;DNA-binding;Nuclearprotein;Repeat;Transcription;Transcriptionregulation,ODORANT1 protein (MYB-like protein ODO1).	2.00E-14	GO_ID:8283	TAIR|gene:2174194 SPTR:Q9SPG7 symbol:AT5G16600.1 [GO:0003700 "transcription factor activity" evidence=ISS] [GO:0003677 "DNA binding" evidence=ISS] [GO:0006355 "regulation of transcription, DNA-dependent" evidence=ISS] InterPro:IPR001005 Pfam:PF00249 InterPro:IPR012287 GO:GO:0005634 PROSITE:PS50090 SMART:SM00717 PROSITE:PS00037 PROSITE:PS00334 HSSP:Q03237 EMBL:AB008270 EMBL:AF175990 EMBL:BT002762 …	9.00E-25
Ljwgs_057664.1	99.1.3.2.2682	ODO1_PETHY							ODO1_PETHY	Activator;DNA-binding;Nuclearprotein;Repeat;Transcription;Transcriptionregulation,ODORANT1 protein (MYB-like protein ODO1).	2.00E-14	GO_ID:8283	TAIR|gene:2174194 SPTR:Q9SPG7 symbol:AT5G16600.1 [GO:0003700 "transcription factor activity" evidence=ISS] [GO:0003677 "DNA binding" evidence=ISS] [GO:0006355 "regulation of transcription, DNA-dependent" evidence=ISS] InterPro:IPR001005 Pfam:PF00249 InterPro:IPR012287 GO:GO:0005634 PROSITE:PS50090 SMART:SM00717 PROSITE:PS00037 PROSITE:PS00334 HSSP:Q03237 EMBL:AB008270 EMBL:AF175990 EMBL:BT002762 …	9.00E-25
Ljwgs_023908.1	99.1.4.1809	GO_ID:47161							HAT9_ARATH	DNA-binding;Homeobox;Nuclearprotein,Homeobox-leucine zipper protein HAT9 (Homeodomain-leucine zipper protein HAT9) (Homeodomain transcription factor HAT9) (HD-ZIP protein 9).	2.00E-29	GO_ID:47161	TAIR|gene:3437061 SPTR:P46603 symbol:AT2G22800.1 [GO:0003700 "transcription factor activity" evidence=ISS] [GO:0003677 "DNA binding" evidence=ISS] [GO:0005634 "nucleus" evidence=ISS] [GO:0006355 "regulation of transcription, DNA-dependent" evidence=ISS] InterPro:IPR001356 InterPro:IPR003106 InterPro:IPR012287 Pfam:PF00046 PRINTS:PR00024 ProDom:PD000010 SMART:SM00389 PROSITE:PS00027 PROSITE:PS5007…	9.00E-30
Ljwgs_023908.1	99.1.3.2.2912	HAT9_ARATH							HAT9_ARATH	DNA-binding;Homeobox;Nuclearprotein,Homeobox-leucine zipper protein HAT9 (Homeodomain-leucine zipper protein HAT9) (Homeodomain transcription factor HAT9) (HD-ZIP protein 9).	2.00E-29	GO_ID:47161	TAIR|gene:3437061 SPTR:P46603 symbol:AT2G22800.1 [GO:0003700 "transcription factor activity" evidence=ISS] [GO:0003677 "DNA binding" evidence=ISS] [GO:0005634 "nucleus" evidence=ISS] [GO:0006355 "regulation of transcription, DNA-dependent" evidence=ISS] InterPro:IPR001356 InterPro:IPR003106 InterPro:IPR012287 Pfam:PF00046 PRINTS:PR00024 ProDom:PD000010 SMART:SM00389 PROSITE:PS00027 PROSITE:PS5007…	9.00E-30
TM1006.9	99.1.4.3520	GO_ID:3774										GO_ID:3774	TAIR|gene:3438840 SPTR:Q8S3D1 symbol:AT4G29100.1 [GO:0003700 "transcription factor activity" evidence=ISS] [GO:0045449 "regulation of transcription" evidence=TAS] InterPro:IPR001092 SMART:SM00353 EMBL:AL161574 EMBL:AL078470 EMBL:AF488634 EMBL:AY081316 EMBL:BT000121 PIR:T08965 SPTR:Q8S3D1	2.00E-65
Ljwgs_062725.1	99.1.4.714	GO_ID:32927										GO_ID:32927	TAIR|gene:2005683 SPTR:Q9LR10 symbol:AT1G75710.1 [GO:0003700 "transcription factor activity" evidence=ISS] [GO:0003676 "nucleic acid binding" evidence=ISS] [GO:0008270 "zinc ion binding" evidence=ISS] InterPro:IPR007087 Prosite:PS00028 Pfam:PF00096 GO:GO:0005634 SMART:SM00355 PROSITE:PS50157 EMBL:AC006434 SPTR:Q9LR10	6.00E-62
Ljwgs_056832.1	99.1.3.2.3219	WRK21_ARATH							WRK21_ARATH	DNA-binding;Nuclearprotein;Transcription;Transcriptionregulation,Probable WRKY transcription factor 21 (WRKY DNA-binding protein 21).	7.00E-40
chr4.CM0073.85	99.1.3.2.1665	PIF3_ARATH							PIF3_ARATH	DNA-binding;Nuclearprotein;Phytochromesignalingpathway;Transcription;Transcriptionregulation,Phytochrome-interacting factor 3 (Phytochrome-associated protein 3) (Basic helix-loop-helix protein 8) (bHLH8) (AtbHLH008).	2.00E-12	GO_ID:26448	TAIR|gene:2014143 SPTR:Q8GZ13 symbol:AT1G18400.1 [GO:0003700 "transcription factor activity" evidence=ISS] [GO:0045449 "regulation of transcription" evidence=TAS] Pfam:PF00010 InterPro:IPR001092 PROSITE:PS50888 EMBL:AK117269 EMBL:BT005268 EMBL:AY138253 SPTR:Q8GZ13	2.00E-50
chr4.CM0073.85	99.1.4.6595	GO_ID:26448							PIF3_ARATH	DNA-binding;Nuclearprotein;Phytochromesignalingpathway;Transcription;Transcriptionregulation,Phytochrome-interacting factor 3 (Phytochrome-associated protein 3) (Basic helix-loop-helix protein 8) (bHLH8) (AtbHLH008).	2.00E-12	GO_ID:26448	TAIR|gene:2014143 SPTR:Q8GZ13 symbol:AT1G18400.1 [GO:0003700 "transcription factor activity" evidence=ISS] [GO:0045449 "regulation of transcription" evidence=TAS] Pfam:PF00010 InterPro:IPR001092 PROSITE:PS50888 EMBL:AK117269 EMBL:BT005268 EMBL:AY138253 SPTR:Q8GZ13	2.00E-50
Ljwgs_087137.1	2.1.2.33	MBF1 putative transcription factor [COG:COG1813]	ath:At3g58680	T20N10.30; ethylene-responsive transcriptional coactivator, putative [KO:K03627]	5.00E-30				EDF1_RAT	Calmodulin-binding;Developmentalprotein;Differentiation;DNA-binding;Nuclearprotein;Phosphorylation;Transcription;Transcriptionregulation,Endothelial differentiation-related factor 1 (EDF-1) (Multiprotein bridging factor 1) (MBF1) (Calmodulin-associated peptide-19) (CAP-19).	3.00E-10	GO_ID:16775	TAIR|gene:2098993 SPTR:Q9LXT3 symbol:AT3G58680 [GO:0003677 "DNA binding" evidence=ISS] [GO:0003713 "transcription coactivator activity" evidence=ISS] [GO:0006350 "transcription" evidence=ISS] [GO:0009723 "response to ethylene stimulus" evidence=ISS] [GO:0005737 "cytoplasm" evidence=IDA] [GO:0005634 "nucleus" evidence=IDA] InterPro:IPR001387 Pfam:PF01381 SMART:SM00530 PROSITE:PS50943 EMBL:AL353032…	1.00E-30
Ljwgs_084059.1	99.1.4.6535	GO_ID:33279							CIGR1_ORYSA	Nuclearprotein;Transcription;Transcriptionregulation,Chitin-inducible gibberellin-responsive protein 1.	2.00E-41	GO_ID:33279	TAIR|gene:2040700 SPTR:O80933 symbol:AT2G37650.1 [GO:0003700 "transcription factor activity" evidence=ISS] [GO:0008372 "cellular component unknown" evidence=ND] [GO:0045449 "regulation of transcription" evidence=TAS] EMBL:AC004684 Pfam:PF03514 InterPro:IPR005202 PROSITE:PS50985 PIR:T02531 SPTR:O80933	5.00E-103
Ljwgs_084059.1	99.1.3.2.2515	CIGR1_ORYSA							CIGR1_ORYSA	Nuclearprotein;Transcription;Transcriptionregulation,Chitin-inducible gibberellin-responsive protein 1.	2.00E-41	GO_ID:33279	TAIR|gene:2040700 SPTR:O80933 symbol:AT2G37650.1 [GO:0003700 "transcription factor activity" evidence=ISS] [GO:0008372 "cellular component unknown" evidence=ND] [GO:0045449 "regulation of transcription" evidence=TAS] EMBL:AC004684 Pfam:PF03514 InterPro:IPR005202 PROSITE:PS50985 PIR:T02531 SPTR:O80933	5.00E-103
chr1.CM0375.42	99.1.4.2226	GO_ID:16515							AX22E_PHAAU	Auxinsignalingpathway;Nuclearprotein;Repressor;Transcription;Transcriptionregulation,Auxin-induced protein 22E (Indole-3-acetic acid-induced protein ARG14).	2.00E-84	GO_ID:16515	TAIR|gene:2129899 SPTR:Q38832 symbol:AT4G14550.1 [GO:0003700 "transcription factor activity" evidence=ISS] InterPro:IPR003311 Pfam:PF02309 PROSITE:PS50962 EMBL:Z97336 EMBL:AL161539 EMBL:AF334718 EMBL:U18416 PIR:C85159 PIR:H71407 PIR:S58501 GeneFarm:3165 SPTR:Q38832	5.00E-40
chr1.CM0375.42	99.1.3.2.1808	AX22E_PHAAU							AX22E_PHAAU	Auxinsignalingpathway;Nuclearprotein;Repressor;Transcription;Transcriptionregulation,Auxin-induced protein 22E (Indole-3-acetic acid-induced protein ARG14).	2.00E-84	GO_ID:16515	TAIR|gene:2129899 SPTR:Q38832 symbol:AT4G14550.1 [GO:0003700 "transcription factor activity" evidence=ISS] InterPro:IPR003311 Pfam:PF02309 PROSITE:PS50962 EMBL:Z97336 EMBL:AL161539 EMBL:AF334718 EMBL:U18416 PIR:C85159 PIR:H71407 PIR:S58501 GeneFarm:3165 SPTR:Q38832	5.00E-40
Ljwgs_011361.1	99.1.4.6958	GO_ID:16041							BBM1_BRANA	Developmentalprotein;DNA-binding;Nuclearprotein;Repeat;Transcription;Transcriptionregulation,Protein BABY BOOM 1 (BnBBM1).	5.00E-70	GO_ID:16041	TAIR|gene:2142533 SPTR:Q9LXA3 symbol:AT5G10510.1 [GO:0003677 "DNA binding" evidence=TAS] [GO:0003700 "transcription factor activity" evidence=ISS;TAS] [GO:0005634 "nucleus" evidence=IC] [GO:0006355 "regulation of transcription, DNA-dependent" evidence=ISS;TAS] [GO:0009887 "organ morphogenesis" evidence=ISS;IMP] InterPro:IPR001471 Pfam:PF00847 GO:GO:0005634 PRINTS:PR00367 ProDom:PD001423 SMART:SM0…	9.00E-86
Ljwgs_011361.1	99.1.3.2.934	BBM1_BRANA							BBM1_BRANA	Developmentalprotein;DNA-binding;Nuclearprotein;Repeat;Transcription;Transcriptionregulation,Protein BABY BOOM 1 (BnBBM1).	5.00E-70	GO_ID:16041	TAIR|gene:2142533 SPTR:Q9LXA3 symbol:AT5G10510.1 [GO:0003677 "DNA binding" evidence=TAS] [GO:0003700 "transcription factor activity" evidence=ISS;TAS] [GO:0005634 "nucleus" evidence=IC] [GO:0006355 "regulation of transcription, DNA-dependent" evidence=ISS;TAS] [GO:0009887 "organ morphogenesis" evidence=ISS;IMP] InterPro:IPR001471 Pfam:PF00847 GO:GO:0005634 PRINTS:PR00367 ProDom:PD001423 SMART:SM0…	9.00E-86
Ljwgs_069672.1	99.1.3.2.610	MYB4_ORYSA							MYB4_ORYSA	DNA-binding;Nuclearprotein;Transcription;Transcriptionregulation,Myb-related protein Myb4 (OsMyb4) (Transcription factor RLTR1).	1.00E-32	GO_ID:23121	TAIR|gene:2169969 SPTR:O49538 symbol:AT5G65790.1 [GO:0006355 "regulation of transcription, DNA-dependent" evidence=ISS] [GO:0003700 "transcription factor activity" evidence=ISS] [GO:0003677 "DNA binding" evidence=ISS] InterPro:IPR001005 Pfam:PF00249 InterPro:IPR012287 GO:GO:0005634 PROSITE:PS50090 SMART:SM00717 HSSP:P06876 PROSITE:PS00037 PROSITE:PS00334 EMBL:AL021684 EMBL:AB010075 EMBL:BT005994 …	9.00E-53
Ljwgs_069672.1	99.1.4.112	GO_ID:23121							MYB4_ORYSA	DNA-binding;Nuclearprotein;Transcription;Transcriptionregulation,Myb-related protein Myb4 (OsMyb4) (Transcription factor RLTR1).	1.00E-32	GO_ID:23121	TAIR|gene:2169969 SPTR:O49538 symbol:AT5G65790.1 [GO:0006355 "regulation of transcription, DNA-dependent" evidence=ISS] [GO:0003700 "transcription factor activity" evidence=ISS] [GO:0003677 "DNA binding" evidence=ISS] InterPro:IPR001005 Pfam:PF00249 InterPro:IPR012287 GO:GO:0005634 PROSITE:PS50090 SMART:SM00717 HSSP:P06876 PROSITE:PS00037 PROSITE:PS00334 EMBL:AL021684 EMBL:AB010075 EMBL:BT005994 …	9.00E-53
Ljwgs_070606.1	99.1.4.7723	GO_ID:51522										GO_ID:51522	TAIR|gene:3701752 SPTR:Q8RWL0 symbol:AT3G01330.1 [GO:0003700 "transcription factor activity" evidence=ISS] InterPro:IPR003316 Pfam:PF02319 HSSP:Q16254 InterPro:IPR011991 EMBL:AY093024 EMBL:AB074532 EMBL:BT000412 SPTR:Q8RWL0	8.00E-13
chr4.CM0179.16	99.1.3.2.1529	WRK32_ARATH							WRK32_ARATH	DNA-binding;Nuclearprotein;Repeat;Transcription;Transcriptionregulation,Probable WRKY transcription factor 32 (WRKY DNA-binding protein 32).	4.00E-89
Ljwgs_004480.1	99.1.3.2.113	ANT_ARATH							ANT_ARATH	Activator;Developmentalprotein;Differentiation;DNA-binding;Flowering;Nuclearprotein;Repeat;Transcription;Transcriptionregulation,Protein AINTEGUMENTA (Complementing a protein kinase C mutant protein 1) (Protein Dragon) (Protein ovule mutant).	6.00E-95	GO_ID:40577	TAIR|gene:2137558 SPTR:Q42462 symbol:AT4G37750.1 [GO:0003677 "DNA binding" evidence=ISS;TAS] [GO:0003700 "transcription factor activity" evidence=ISS;TAS] [GO:0005634 "nucleus" evidence=IC;IDA] [GO:0006355 "regulation of transcription, DNA-dependent" evidence=ISS;TAS] [GO:0007276 "gametogenesis" evidence=IMP] [GO:0009887 "organ morphogenesis" evidence=IMP] InterPro:IPR001471 Pfam:PF00847 GO:GO:00…	2.00E-95
Ljwgs_004480.1	99.1.4.1821	GO_ID:40577							ANT_ARATH	Activator;Developmentalprotein;Differentiation;DNA-binding;Flowering;Nuclearprotein;Repeat;Transcription;Transcriptionregulation,Protein AINTEGUMENTA (Complementing a protein kinase C mutant protein 1) (Protein Dragon) (Protein ovule mutant).	6.00E-95	GO_ID:40577	TAIR|gene:2137558 SPTR:Q42462 symbol:AT4G37750.1 [GO:0003677 "DNA binding" evidence=ISS;TAS] [GO:0003700 "transcription factor activity" evidence=ISS;TAS] [GO:0005634 "nucleus" evidence=IC;IDA] [GO:0006355 "regulation of transcription, DNA-dependent" evidence=ISS;TAS] [GO:0007276 "gametogenesis" evidence=IMP] [GO:0009887 "organ morphogenesis" evidence=IMP] InterPro:IPR001471 Pfam:PF00847 GO:GO:00…	2.00E-95
chr2.CM0749.47	99.1.4.1395	GO_ID:13130										GO_ID:13130	TAIR|gene:2085963 SPTR:Q9LS08 symbol:AT3G25710.1 [GO:0003700 "transcription factor activity" evidence=ISS] [GO:0045449 "regulation of transcription" evidence=TAS] [GO:0003677 "DNA binding" evidence=ISS] Pfam:PF00010 InterPro:IPR001092 SMART:SM00353 PROSITE:PS50888 EMBL:AB028607 EMBL:AY058840 EMBL:AY079033 EMBL:AY086383 SPTR:Q9LS08	4.00E-48
Ljwgs_010102.1	99.1.4.3079	GO_ID:15802										GO_ID:15802	TAIR|gene:2144552 SPTR:Q9LZS0 symbol:AT5G03680.1 [GO:0003700 "transcription factor activity" evidence=ISS] [GO:0045449 "regulation of transcription" evidence=TAS] InterPro:IPR001005 PROSITE:PS50090 SMART:SM00717 EMBL:AL162506 PIR:T48395 SPTR:Q9LZS0	6.00E-29
TM0683.12	99.1.3.2.1364	AP2_ARATH							AP2_ARATH	Activator;Developmentalprotein;Differentiation;DNA-binding;Flowering;Nuclearprotein;Repeat;Transcription;Transcriptionregulation,Floral homeotic protein APETALA2.	2.00E-76	GO_ID:7121	TAIR|gene:2056572 SPTR:Q9SK03 symbol:RAP2.7 [GO:0003677 "DNA binding" evidence=TAS] [GO:0003700 "transcription factor activity" evidence=ISS;TAS] [GO:0005634 "nucleus" evidence=IC] [GO:0006355 "regulation of transcription, DNA-dependent" evidence=TAS] [GO:0009887 "organ morphogenesis" evidence=IMP] InterPro:IPR001471 Pfam:PF00847 GO:GO:0005634 ProDom:PD001423 SMART:SM00380 EMBL:AC006587 EMBL:AY05…	8.00E-84
TM0683.12	99.1.4.1744	GO_ID:7121							AP2_ARATH	Activator;Developmentalprotein;Differentiation;DNA-binding;Flowering;Nuclearprotein;Repeat;Transcription;Transcriptionregulation,Floral homeotic protein APETALA2.	2.00E-76	GO_ID:7121	TAIR|gene:2056572 SPTR:Q9SK03 symbol:RAP2.7 [GO:0003677 "DNA binding" evidence=TAS] [GO:0003700 "transcription factor activity" evidence=ISS;TAS] [GO:0005634 "nucleus" evidence=IC] [GO:0006355 "regulation of transcription, DNA-dependent" evidence=TAS] [GO:0009887 "organ morphogenesis" evidence=IMP] InterPro:IPR001471 Pfam:PF00847 GO:GO:0005634 ProDom:PD001423 SMART:SM00380 EMBL:AC006587 EMBL:AY05…	8.00E-84
chr3.TM0984.3	99.1.3.2.132	TINY_ARATH							TINY_ARATH	Activator;DNA-binding;Nuclearprotein;Transcription;Transcriptionregulation,Transcriptional factor TINY.	6.00E-25	GO_ID:15212	TAIR|gene:3436648 SPTR:O22158 symbol:AT2G44940.1 [GO:0003700 "transcription factor activity" evidence=ISS] [GO:0003677 "DNA binding" evidence=ISS] [GO:0005634 "nucleus" evidence=IC] [GO:0006355 "regulation of transcription, DNA-dependent" evidence=ISS] InterPro:IPR001471 Pfam:PF00847 GO:GO:0005634 HSSP:O80337 PRINTS:PR00367 ProDom:PD001423 SMART:SM00380 EMBL:AC002388 EMBL:AC007659 EMBL:BT008564 E…	2.00E-31
chr3.TM0984.3	99.1.4.6328	GO_ID:15212							TINY_ARATH	Activator;DNA-binding;Nuclearprotein;Transcription;Transcriptionregulation,Transcriptional factor TINY.	6.00E-25	GO_ID:15212	TAIR|gene:3436648 SPTR:O22158 symbol:AT2G44940.1 [GO:0003700 "transcription factor activity" evidence=ISS] [GO:0003677 "DNA binding" evidence=ISS] [GO:0005634 "nucleus" evidence=IC] [GO:0006355 "regulation of transcription, DNA-dependent" evidence=ISS] InterPro:IPR001471 Pfam:PF00847 GO:GO:0005634 HSSP:O80337 PRINTS:PR00367 ProDom:PD001423 SMART:SM00380 EMBL:AC002388 EMBL:AC007659 EMBL:BT008564 E…	2.00E-31
chr2.CM0132.17	99.1.3.2.610	MYB4_ORYSA							MYB4_ORYSA	DNA-binding;Nuclearprotein;Transcription;Transcriptionregulation,Myb-related protein Myb4 (OsMyb4) (Transcription factor RLTR1).	7.00E-43	GO_ID:23121	TAIR|gene:2169969 SPTR:O49538 symbol:AT5G65790.1 [GO:0006355 "regulation of transcription, DNA-dependent" evidence=ISS] [GO:0003700 "transcription factor activity" evidence=ISS] [GO:0003677 "DNA binding" evidence=ISS] InterPro:IPR001005 Pfam:PF00249 InterPro:IPR012287 GO:GO:0005634 PROSITE:PS50090 SMART:SM00717 HSSP:P06876 PROSITE:PS00037 PROSITE:PS00334 EMBL:AL021684 EMBL:AB010075 EMBL:BT005994 …	2.00E-66
chr2.CM0132.17	99.1.4.112	GO_ID:23121							MYB4_ORYSA	DNA-binding;Nuclearprotein;Transcription;Transcriptionregulation,Myb-related protein Myb4 (OsMyb4) (Transcription factor RLTR1).	7.00E-43	GO_ID:23121	TAIR|gene:2169969 SPTR:O49538 symbol:AT5G65790.1 [GO:0006355 "regulation of transcription, DNA-dependent" evidence=ISS] [GO:0003700 "transcription factor activity" evidence=ISS] [GO:0003677 "DNA binding" evidence=ISS] InterPro:IPR001005 Pfam:PF00249 InterPro:IPR012287 GO:GO:0005634 PROSITE:PS50090 SMART:SM00717 HSSP:P06876 PROSITE:PS00037 PROSITE:PS00334 EMBL:AL021684 EMBL:AB010075 EMBL:BT005994 …	2.00E-66
TM1664.5	99.1.4.732	GO_ID:10464										GO_ID:10464	TAIR|gene:2125711 SPTR:Q9S7G7 symbol:AT4G32730.1 [GO:0003677 "DNA binding" evidence=TAS] [GO:0003700 "transcription factor activity" evidence=ISS;TAS] [GO:0006355 "regulation of transcription, DNA-dependent" evidence=ISS] InterPro:IPR001005 Pfam:PF00249 InterPro:IPR012287 GO:GO:0005634 PROSITE:PS50090 SMART:SM00717 HSSP:P06876 PROSITE:PS00037 PROSITE:PS00334 EMBL:AF176005 EMBL:AL161582 EMBL:AF151…	9.00E-57
chr1.CM0101.28	99.1.4.4450	GO_ID:537							SOC1_ARATH	Developmentalprotein;Differentiation;DNA-binding;Flowering;Nuclearprotein;Transcription;Transcriptionregulation,SUPPRESSOR OF CONSTANS OVEREXPRESSION 1 protein (Agamous-like MADS box protein AGL20).	3.00E-19	GO_ID:537	TAIR|gene:2043609 SPTR:O64645 symbol:AT2G45660.1 [GO:0003700 "transcription factor activity" evidence=ISS;TAS] [GO:0009908 "flower development" evidence=TAS] InterPro:IPR002100 Pfam:PF00319 InterPro:IPR002487 PRINTS:PR00404 PROSITE:PS00350 PROSITE:PS50066 HSSP:Q02078 Pfam:PF01486 EMBL:AC003680 EMBL:AY007726 EMBL:AF385731 EMBL:AY093967 PIR:T00879 TRANSFAC:T04727 GeneFarm:3500 SPTR:O64645	1.00E-19
chr1.CM0101.28	99.1.3.2.660	SOC1_ARATH							SOC1_ARATH	Developmentalprotein;Differentiation;DNA-binding;Flowering;Nuclearprotein;Transcription;Transcriptionregulation,SUPPRESSOR OF CONSTANS OVEREXPRESSION 1 protein (Agamous-like MADS box protein AGL20).	3.00E-19	GO_ID:537	TAIR|gene:2043609 SPTR:O64645 symbol:AT2G45660.1 [GO:0003700 "transcription factor activity" evidence=ISS;TAS] [GO:0009908 "flower development" evidence=TAS] InterPro:IPR002100 Pfam:PF00319 InterPro:IPR002487 PRINTS:PR00404 PROSITE:PS00350 PROSITE:PS50066 HSSP:Q02078 Pfam:PF01486 EMBL:AC003680 EMBL:AY007726 EMBL:AF385731 EMBL:AY093967 PIR:T00879 TRANSFAC:T04727 GeneFarm:3500 SPTR:O64645	1.00E-19
chr3.CM0111.13	99.1.4.6368	GO_ID:30049							ARFD_ARATH	Auxinsignalingpathway;DNA-binding;Multigenefamily;Nuclearprotein;Transcription;Transcriptionregulation,Auxin response factor 4.	0	GO_ID:30049	TAIR|gene:2057608 SPTR:O23661 symbol:AT2G33860.1 [GO:0006355 "regulation of transcription, DNA-dependent" evidence=TAS] [GO:0003700 "transcription factor activity" evidence=ISS] InterPro:IPR003340 InterPro:IPR010525 Pfam:PF02362 PROSITE:PS50863 Pfam:PF06507 EMBL:U78721 EMBL:U89296 EMBL:AF007788 EMBL:AF336917 EMBL:AF360313 EMBL:AY056365 PIR:E84750 PIR:T03278 TRANSFAC:T04517 GeneFarm:3366 SPTR:O236…	6.00E-122
chr3.CM0111.13	99.1.3.2.1434	ARFD_ARATH							ARFD_ARATH	Auxinsignalingpathway;DNA-binding;Multigenefamily;Nuclearprotein;Transcription;Transcriptionregulation,Auxin response factor 4.	0	GO_ID:30049	TAIR|gene:2057608 SPTR:O23661 symbol:AT2G33860.1 [GO:0006355 "regulation of transcription, DNA-dependent" evidence=TAS] [GO:0003700 "transcription factor activity" evidence=ISS] InterPro:IPR003340 InterPro:IPR010525 Pfam:PF02362 PROSITE:PS50863 Pfam:PF06507 EMBL:U78721 EMBL:U89296 EMBL:AF007788 EMBL:AF336917 EMBL:AF360313 EMBL:AY056365 PIR:E84750 PIR:T03278 TRANSFAC:T04517 GeneFarm:3366 SPTR:O236…	6.00E-122
Ljwgs_070054.1	99.1.4.1649	GO_ID:3155										GO_ID:3155	TAIR|gene:2039579 SPTR:Q9XIN0 symbol:AT2G27230.1 [GO:0003700 "transcription factor activity" evidence=ISS] [GO:0045449 "regulation of transcription" evidence=TAS] InterPro:IPR001092 SMART:SM00353 PROSITE:PS50888 EMBL:AC006233 EMBL:AJ576043 PIR:D84670 SPTR:Q9XIN0	3.00E-28
chr1.CM0375.38	99.1.4.2226	GO_ID:16515							AUX28_SOYBN	Auxinsignalingpathway;Multigenefamily;Nuclearprotein;Repressor;Transcription;Transcriptionregulation,Auxin-induced protein AUX28.	3.00E-38	GO_ID:16515	TAIR|gene:2129899 SPTR:Q38832 symbol:AT4G14550.1 [GO:0003700 "transcription factor activity" evidence=ISS] InterPro:IPR003311 Pfam:PF02309 PROSITE:PS50962 EMBL:Z97336 EMBL:AL161539 EMBL:AF334718 EMBL:U18416 PIR:C85159 PIR:H71407 PIR:S58501 GeneFarm:3165 SPTR:Q38832	2.00E-23
chr1.CM0375.38	99.1.3.2.1847	AUX28_SOYBN							AUX28_SOYBN	Auxinsignalingpathway;Multigenefamily;Nuclearprotein;Repressor;Transcription;Transcriptionregulation,Auxin-induced protein AUX28.	3.00E-38	GO_ID:16515	TAIR|gene:2129899 SPTR:Q38832 symbol:AT4G14550.1 [GO:0003700 "transcription factor activity" evidence=ISS] InterPro:IPR003311 Pfam:PF02309 PROSITE:PS50962 EMBL:Z97336 EMBL:AL161539 EMBL:AF334718 EMBL:U18416 PIR:C85159 PIR:H71407 PIR:S58501 GeneFarm:3165 SPTR:Q38832	2.00E-23
chr1.CM0147.70.1	99.1.4.1649	GO_ID:3155										GO_ID:3155	TAIR|gene:2039579 SPTR:Q9XIN0 symbol:AT2G27230.1 [GO:0003700 "transcription factor activity" evidence=ISS] [GO:0045449 "regulation of transcription" evidence=TAS] InterPro:IPR001092 SMART:SM00353 PROSITE:PS50888 EMBL:AC006233 EMBL:AJ576043 PIR:D84670 SPTR:Q9XIN0	3.00E-13
Ljwgs_018709.1	99.1.4.4999	GO_ID:2633										GO_ID:2633	TAIR|gene:2161227 SPTR:Q9FHB2 symbol:AT5G58280.1 [GO:0003677 "DNA binding" evidence=ISS] [GO:0003700 "transcription factor activity" evidence=ISS] [GO:0006355 "regulation of transcription, DNA-dependent" evidence=ISS] InterPro:IPR003340 Pfam:PF02362 PROSITE:PS50863 EMBL:AB019228 SPTR:Q9FHB2	7.00E-13
chr2.CM0021.9	99.1.4.427	GO_ID:31527							APRR2_ARATH	Alternativesplicing;DNA-binding;Nuclearprotein;Sensorytransduction;Transcription;Transcriptionregulation;Two-componentregulatorysystem,Two-component response regulator-like APRR2 (Pseudo-response regulator 2) (TOC2 protein).	4.00E-108	GO_ID:31527	TAIR|gene:2141019 SPTR:Q6LA43 symbol:AT4G18020.1 [GO:0007623 "circadian rhythm" evidence=TAS] [GO:0003700 "transcription factor activity" evidence=ISS] InterPro:IPR001005 Interpro:IPR009057 Pfam:PF00249 InterPro:IPR001789 Pfam:PF00072 PROSITE:PS50090 InterPro:IPR011006 ProDom:PD000039 PROSITE:PS50110 HSSP:O49397 InterPro:IPR006447 TIGRFAMs:TIGR01557 EMBL:AL161547 EMBL:AL021889 EMBL:AB041531 EMBL:…	1.00E-108
chr2.CM0021.9	99.1.3.2.881	APRR2_ARATH							APRR2_ARATH	Alternativesplicing;DNA-binding;Nuclearprotein;Sensorytransduction;Transcription;Transcriptionregulation;Two-componentregulatorysystem,Two-component response regulator-like APRR2 (Pseudo-response regulator 2) (TOC2 protein).	4.00E-108	GO_ID:31527	TAIR|gene:2141019 SPTR:Q6LA43 symbol:AT4G18020.1 [GO:0007623 "circadian rhythm" evidence=TAS] [GO:0003700 "transcription factor activity" evidence=ISS] InterPro:IPR001005 Interpro:IPR009057 Pfam:PF00249 InterPro:IPR001789 Pfam:PF00072 PROSITE:PS50090 InterPro:IPR011006 ProDom:PD000039 PROSITE:PS50110 HSSP:O49397 InterPro:IPR006447 TIGRFAMs:TIGR01557 EMBL:AL161547 EMBL:AL021889 EMBL:AB041531 EMBL:…	1.00E-108
chr3.CM0602.65	99.1.4.6217	GO_ID:154							BBM1_BRANA	Developmentalprotein;DNA-binding;Nuclearprotein;Repeat;Transcription;Transcriptionregulation,Protein BABY BOOM 1 (BnBBM1).	2.00E-99	GO_ID:154	TAIR|gene:2178914 SPTR:Q9LF42 symbol:AT5G17430.1 [GO:0003677 "DNA binding" evidence=ISS;TAS] [GO:0003700 "transcription factor activity" evidence=ISS;TAS] [GO:0005634 "nucleus" evidence=IC] [GO:0006355 "regulation of transcription, DNA-dependent" evidence=ISS;TAS] [GO:0009887 "organ morphogenesis" evidence=ISS;IMP] InterPro:IPR001471 Pfam:PF00847 GO:GO:0005634 PRINTS:PR00367 ProDom:PD001423 SMART…	2.00E-100
chr3.CM0602.65	99.1.3.2.934	BBM1_BRANA							BBM1_BRANA	Developmentalprotein;DNA-binding;Nuclearprotein;Repeat;Transcription;Transcriptionregulation,Protein BABY BOOM 1 (BnBBM1).	2.00E-99	GO_ID:154	TAIR|gene:2178914 SPTR:Q9LF42 symbol:AT5G17430.1 [GO:0003677 "DNA binding" evidence=ISS;TAS] [GO:0003700 "transcription factor activity" evidence=ISS;TAS] [GO:0005634 "nucleus" evidence=IC] [GO:0006355 "regulation of transcription, DNA-dependent" evidence=ISS;TAS] [GO:0009887 "organ morphogenesis" evidence=ISS;IMP] InterPro:IPR001471 Pfam:PF00847 GO:GO:0005634 PRINTS:PR00367 ProDom:PD001423 SMART…	2.00E-100
chr3.TM0616.9	4.1.1.2	[COG:COG0643 COG0784 COG0835] [GO:0000155 0000156 0004673]	gsu:GSU2574	response regulator [KO:K07814]	1.00E-10	PA1611_2	COG0784	3.00E-12	PRR37_ORYSA	Biologicalrhythms;Nuclearprotein;Sensorytransduction;Transcription;Transcriptionregulation;Two-componentregulatorysystem,Two-component response regulator-like PRR37 (Pseudo-response regulator 37) (OsPRR37).	3.00E-110	GO_ID:53940	TAIR|gene:2151205 SPTR:Q93WK5 symbol:AT5G02810.1 [GO:0007623 "circadian rhythm" evidence=TAS] [GO:0005739 "mitochondrion" evidence=IDA] [GO:0030528 "transcription regulator activity" evidence=TAS] InterPro:IPR001789 Pfam:PF00072 GO:GO:0005739 ProDom:PD000039 SMART:SM00448 PROSITE:PS50110 InterPro:IPR010402 Pfam:PF06203 PROSITE:PS51017 EMBL:AL162973 EMBL:AB046954 EMBL:AY039943 EMBL:AY142560 PIR:T4…	2.00E-109
chr3.TM0616.9	2.3.3.19	[COG:COG0784]	gsu:GSU2574	response regulator [KO:K07814]	1.00E-10	PA1611_2	COG0784	3.00E-12	PRR37_ORYSA	Biologicalrhythms;Nuclearprotein;Sensorytransduction;Transcription;Transcriptionregulation;Two-componentregulatorysystem,Two-component response regulator-like PRR37 (Pseudo-response regulator 37) (OsPRR37).	3.00E-110	GO_ID:53940	TAIR|gene:2151205 SPTR:Q93WK5 symbol:AT5G02810.1 [GO:0007623 "circadian rhythm" evidence=TAS] [GO:0005739 "mitochondrion" evidence=IDA] [GO:0030528 "transcription regulator activity" evidence=TAS] InterPro:IPR001789 Pfam:PF00072 GO:GO:0005739 ProDom:PD000039 SMART:SM00448 PROSITE:PS50110 InterPro:IPR010402 Pfam:PF06203 PROSITE:PS51017 EMBL:AL162973 EMBL:AB046954 EMBL:AY039943 EMBL:AY142560 PIR:T4…	2.00E-109
chr3.TM0616.9	2.3.3.23	PILL type IV pili sensor histidine kinase/response regulator [COG:COG0643 COG0784]	gsu:GSU2574	response regulator [KO:K07814]	1.00E-10	PA1611_2	COG0784	3.00E-12	PRR37_ORYSA	Biologicalrhythms;Nuclearprotein;Sensorytransduction;Transcription;Transcriptionregulation;Two-componentregulatorysystem,Two-component response regulator-like PRR37 (Pseudo-response regulator 37) (OsPRR37).	3.00E-110	GO_ID:53940	TAIR|gene:2151205 SPTR:Q93WK5 symbol:AT5G02810.1 [GO:0007623 "circadian rhythm" evidence=TAS] [GO:0005739 "mitochondrion" evidence=IDA] [GO:0030528 "transcription regulator activity" evidence=TAS] InterPro:IPR001789 Pfam:PF00072 GO:GO:0005739 ProDom:PD000039 SMART:SM00448 PROSITE:PS50110 InterPro:IPR010402 Pfam:PF06203 PROSITE:PS51017 EMBL:AL162973 EMBL:AB046954 EMBL:AY039943 EMBL:AY142560 PIR:T4…	2.00E-109
chr3.TM0616.9	3.2.1.2	Response regulator [GO:0000156] [COG:COG0784 COG2204 COG2197]	gsu:GSU2574	response regulator [KO:K07814]	1.00E-10	PA1611_2	COG0784	3.00E-12	PRR37_ORYSA	Biologicalrhythms;Nuclearprotein;Sensorytransduction;Transcription;Transcriptionregulation;Two-componentregulatorysystem,Two-component response regulator-like PRR37 (Pseudo-response regulator 37) (OsPRR37).	3.00E-110	GO_ID:53940	TAIR|gene:2151205 SPTR:Q93WK5 symbol:AT5G02810.1 [GO:0007623 "circadian rhythm" evidence=TAS] [GO:0005739 "mitochondrion" evidence=IDA] [GO:0030528 "transcription regulator activity" evidence=TAS] InterPro:IPR001789 Pfam:PF00072 GO:GO:0005739 ProDom:PD000039 SMART:SM00448 PROSITE:PS50110 InterPro:IPR010402 Pfam:PF06203 PROSITE:PS51017 EMBL:AL162973 EMBL:AB046954 EMBL:AY039943 EMBL:AY142560 PIR:T4…	2.00E-109
Ljwgs_017330.2	99.1.3.2.725	ZFP4_ARATH							ZFP4_ARATH	Metal-binding;Zinc;Zinc-finger,Zinc finger protein 4.	4.00E-21	GO_ID:37375	TAIR|gene:2013819 SPTR:Q39263 symbol:AT1G66140.1 [GO:0003700 "transcription factor activity" evidence=ISS] [GO:0045449 "regulation of transcription" evidence=TAS] [GO:0003676 "nucleic acid binding" evidence=ISS] [GO:0008270 "zinc ion binding" evidence=ISS] InterPro:IPR007087 Prosite:PS00028 Pfam:PF00096 PROSITE:PS50157 HSSP:Q38895 EMBL:AC026480 EMBL:L39647 EMBL:AF361630 EMBL:AY058087 EMBL:AY05606…	2.00E-21
Ljwgs_017330.2	99.1.4.2987	GO_ID:37375							ZFP4_ARATH	Metal-binding;Zinc;Zinc-finger,Zinc finger protein 4.	4.00E-21	GO_ID:37375	TAIR|gene:2013819 SPTR:Q39263 symbol:AT1G66140.1 [GO:0003700 "transcription factor activity" evidence=ISS] [GO:0045449 "regulation of transcription" evidence=TAS] [GO:0003676 "nucleic acid binding" evidence=ISS] [GO:0008270 "zinc ion binding" evidence=ISS] InterPro:IPR007087 Prosite:PS00028 Pfam:PF00096 PROSITE:PS50157 HSSP:Q38895 EMBL:AC026480 EMBL:L39647 EMBL:AF361630 EMBL:AY058087 EMBL:AY05606…	2.00E-21
Ljwgs_072265.1	99.1.4.3497	GO_ID:6308										GO_ID:6308	TAIR|gene:2047554 SPTR:Q9ZUG9 symbol:AT2G24260.1 [GO:0003700 "transcription factor activity" evidence=ISS] [GO:0045449 "regulation of transcription" evidence=TAS] [GO:0003677 "DNA binding" evidence=ISS] Pfam:PF00010 InterPro:IPR001092 SMART:SM00353 PROSITE:PS50888 EMBL:AC005967 EMBL:AK176370 PIR:E84634 SPTR:Q9ZUG9	2.00E-27
Ljwgs_034681.1	99.1.4.6826	GO_ID:33904										GO_ID:33904	TAIR|gene:3692675 SPTR:Q94JL3 symbol:AT1G61660.1 [GO:0003700 "transcription factor activity" evidence=ISS] [GO:0003677 "DNA binding" evidence=ISS] Pfam:PF00010 InterPro:IPR001092 SMART:SM00353 PROSITE:PS50888 EMBL:AF380649 EMBL:AY113072 SPTR:Q94JL3	1.00E-16
Ljwgs_101583.1	99.1.4.2210	GO_ID:50051										GO_ID:50051	TAIR|gene:2034085 SPTR:Q9ZU11 symbol:AT1G52150.1 [GO:0003700 "transcription factor activity" evidence=ISS] [GO:0003677 "DNA binding" evidence=ISS] [GO:0005634 "nucleus" evidence=ISS] [GO:0006355 "regulation of transcription, DNA-dependent" evidence=ISS] InterPro:IPR001356 InterPro:IPR012287 Pfam:PF00046 INTERPRO:IPR002913 GO:GO:0005634 PRINTS:PR00024 ProDom:PD000010 SMART:SM00389 PROSITE:PS50071 …	1.00E-67
chr1.CM0122.12	99.1.3.2.1734	WRK47_ARATH							WRK47_ARATH	DNA-binding;Nuclearprotein;Transcription;Transcriptionregulation,Probable WRKY transcription factor 47 (WRKY DNA-binding protein 47).	1.00E-58
chr3.CM0216.60	99.1.4.380	GO_ID:45917							BT3L4_MOUSE	,Transcription factor BTF3 homolog 4 (Basic transcription factor 3-like 4).	8.00E-31	GO_ID:45917	TAIR|gene:2197238 SPTR:Q9CAT7 symbol:AT1G73230.1 [GO:0000004 "biological process unknown" evidence=ND] [GO:0008372 "cellular component unknown" evidence=ND] [GO:0005554 "molecular function unknown" evidence=ND] InterPro:IPR002715 Pfam:PF01849 EMBL:AC010556 EMBL:AY063069 EMBL:AF370253 PIR:D96758 SPTR:Q9CAT7	9.00E-63
chr3.CM0216.60	99.1.3.2.2284	BT3L4_MOUSE							BT3L4_MOUSE	,Transcription factor BTF3 homolog 4 (Basic transcription factor 3-like 4).	8.00E-31	GO_ID:45917	TAIR|gene:2197238 SPTR:Q9CAT7 symbol:AT1G73230.1 [GO:0000004 "biological process unknown" evidence=ND] [GO:0008372 "cellular component unknown" evidence=ND] [GO:0005554 "molecular function unknown" evidence=ND] InterPro:IPR002715 Pfam:PF01849 EMBL:AC010556 EMBL:AY063069 EMBL:AF370253 PIR:D96758 SPTR:Q9CAT7	9.00E-63
CM0345.66.2	4.1.1.2	[COG:COG0643 COG0784 COG0835] [GO:0000155 0000156 0004673]	sth:STH750	two-component response regulator, probably involved in phosphate sensing [KO:K02483]	3.00E-12	slr1305_1	COG0784	1.00E-11	ARR12_ARATH	Activator;Cytokininsignalingpathway;DNA-binding;Nuclearprotein;Phosphorylation;Sensorytransduction;Transcription;Transcriptionregulation;Two-componentregulatorysystem,Two-component response regulator ARR12.	2.00E-99	GO_ID:41626	TAIR|gene:3438549 SPTR:O49397 symbol:AT4G31920.1 [GO:0000156 "two-component response regulator activity" evidence=ISS] [GO:0003700 "transcription factor activity" evidence=ISS] [GO:0009736 "cytokinin mediated signaling" evidence=TAS] InterPro:IPR001005 Interpro:IPR009057 Pfam:PF00249 InterPro:IPR001789 Pfam:PF00072 PROSITE:PS50090 InterPro:IPR011006 ProDom:PD000039 PROSITE:PS50110 InterPro:IPR006…	7.00E-89
CM0345.66.2	2.3.3.19	[COG:COG0784]	sth:STH750	two-component response regulator, probably involved in phosphate sensing [KO:K02483]	3.00E-12	slr1305_1	COG0784	1.00E-11	ARR12_ARATH	Activator;Cytokininsignalingpathway;DNA-binding;Nuclearprotein;Phosphorylation;Sensorytransduction;Transcription;Transcriptionregulation;Two-componentregulatorysystem,Two-component response regulator ARR12.	2.00E-99	GO_ID:41626	TAIR|gene:3438549 SPTR:O49397 symbol:AT4G31920.1 [GO:0000156 "two-component response regulator activity" evidence=ISS] [GO:0003700 "transcription factor activity" evidence=ISS] [GO:0009736 "cytokinin mediated signaling" evidence=TAS] InterPro:IPR001005 Interpro:IPR009057 Pfam:PF00249 InterPro:IPR001789 Pfam:PF00072 PROSITE:PS50090 InterPro:IPR011006 ProDom:PD000039 PROSITE:PS50110 InterPro:IPR006…	7.00E-89
CM0345.66.2	2.3.3.23	PILL type IV pili sensor histidine kinase/response regulator [COG:COG0643 COG0784]	sth:STH750	two-component response regulator, probably involved in phosphate sensing [KO:K02483]	3.00E-12	slr1305_1	COG0784	1.00E-11	ARR12_ARATH	Activator;Cytokininsignalingpathway;DNA-binding;Nuclearprotein;Phosphorylation;Sensorytransduction;Transcription;Transcriptionregulation;Two-componentregulatorysystem,Two-component response regulator ARR12.	2.00E-99	GO_ID:41626	TAIR|gene:3438549 SPTR:O49397 symbol:AT4G31920.1 [GO:0000156 "two-component response regulator activity" evidence=ISS] [GO:0003700 "transcription factor activity" evidence=ISS] [GO:0009736 "cytokinin mediated signaling" evidence=TAS] InterPro:IPR001005 Interpro:IPR009057 Pfam:PF00249 InterPro:IPR001789 Pfam:PF00072 PROSITE:PS50090 InterPro:IPR011006 ProDom:PD000039 PROSITE:PS50110 InterPro:IPR006…	7.00E-89
CM0345.66.2	3.2.1.2.1	HD.OMPR.R two-component system, OmpR family, response regulator [COG:COG0745]	sth:STH750	two-component response regulator, probably involved in phosphate sensing [KO:K02483]	3.00E-12	slr1305_1	COG0784	1.00E-11	ARR12_ARATH	Activator;Cytokininsignalingpathway;DNA-binding;Nuclearprotein;Phosphorylation;Sensorytransduction;Transcription;Transcriptionregulation;Two-componentregulatorysystem,Two-component response regulator ARR12.	2.00E-99	GO_ID:41626	TAIR|gene:3438549 SPTR:O49397 symbol:AT4G31920.1 [GO:0000156 "two-component response regulator activity" evidence=ISS] [GO:0003700 "transcription factor activity" evidence=ISS] [GO:0009736 "cytokinin mediated signaling" evidence=TAS] InterPro:IPR001005 Interpro:IPR009057 Pfam:PF00249 InterPro:IPR001789 Pfam:PF00072 PROSITE:PS50090 InterPro:IPR011006 ProDom:PD000039 PROSITE:PS50110 InterPro:IPR006…	7.00E-89
gi60476409	99.1.4.3020	GO_ID:18598							ASL1_ARATH	Coiledcoil;DNA-binding;Nuclearprotein;Repeat;Transcription;Transcriptionregulation,ASYMMETRIC LEAVES1 protein (Myb-related protein 91) (AtMYB91) (PHANTASTICA protein).	5.00E-93	GO_ID:18598	TAIR|gene:2040670 SPTR:O80931 symbol:AT2G37630.1 [GO:0003700 "transcription factor activity" evidence=ISS] [GO:0003677 "DNA binding" evidence=ISS] InterPro:IPR001005 EMBL:AC004684 Interpro:IPR009057 Pfam:PF00249 PROSITE:PS50090 SMART:SM00717 HSSP:P06876 PROSITE:PS00037 PROSITE:PS00334 EMBL:AF175996 PIR:T02529 TRANSFAC:T02604 GeneFarm:973 SPTR:O80931	2.00E-93
gi60476409	99.1.3.2.2168	ASL1_ARATH							ASL1_ARATH	Coiledcoil;DNA-binding;Nuclearprotein;Repeat;Transcription;Transcriptionregulation,ASYMMETRIC LEAVES1 protein (Myb-related protein 91) (AtMYB91) (PHANTASTICA protein).	5.00E-93	GO_ID:18598	TAIR|gene:2040670 SPTR:O80931 symbol:AT2G37630.1 [GO:0003700 "transcription factor activity" evidence=ISS] [GO:0003677 "DNA binding" evidence=ISS] InterPro:IPR001005 EMBL:AC004684 Interpro:IPR009057 Pfam:PF00249 PROSITE:PS50090 SMART:SM00717 HSSP:P06876 PROSITE:PS00037 PROSITE:PS00334 EMBL:AF175996 PIR:T02529 TRANSFAC:T02604 GeneFarm:973 SPTR:O80931	2.00E-93
Ljwgs_141917.1	99.1.4.335	GO_ID:11265										GO_ID:11265	TAIR|gene:2825725 SPTR:Q9C635 symbol:AT1G46264.1 [GO:0003700 "transcription factor activity" evidence=ISS] [GO:0003677 "DNA binding" evidence=ISS] InterPro:IPR000232 InterPro:IPR002341 Pfam:PF00447 GO:GO:0005634 InterPro:IPR011991 PRINTS:PR00056 ProDom:PD001788 SMART:SM00415 PROSITE:PS00434 HSSP:P22813 EMBL:AC083835 PIR:C96511 SPTR:Q9C635	3.00E-26
chr1.CM0284.12	99.1.3.2.1945	PTI6_LYCES							PTI6_LYCES	Activator;DNA-binding;Nuclearprotein;Plantdefense;Transcription;Transcriptionregulation,Pathogenesis-related genes transcriptional activator PTI6 (PTO- interacting protein 6).	1.00E-10	GO_ID:809	TAIR|gene:3692341 SPTR:Q9SKW5 symbol:AT1G36060.1 [GO:0003677 "DNA binding" evidence=TAS] [GO:0003700 "transcription factor activity" evidence=ISS] [GO:0005634 "nucleus" evidence=IC] [GO:0006355 "regulation of transcription, DNA-dependent" evidence=ISS] InterPro:IPR001471 Pfam:PF00847 GO:GO:0005634 HSSP:O80337 PRINTS:PR00367 ProDom:PD001423 SMART:SM00380 EMBL:AC021666 EMBL:AC006228 EMBL:BT005758 E…	9.00E-11
chr1.CM0284.12	99.1.4.8550	GO_ID:809							PTI6_LYCES	Activator;DNA-binding;Nuclearprotein;Plantdefense;Transcription;Transcriptionregulation,Pathogenesis-related genes transcriptional activator PTI6 (PTO- interacting protein 6).	1.00E-10	GO_ID:809	TAIR|gene:3692341 SPTR:Q9SKW5 symbol:AT1G36060.1 [GO:0003677 "DNA binding" evidence=TAS] [GO:0003700 "transcription factor activity" evidence=ISS] [GO:0005634 "nucleus" evidence=IC] [GO:0006355 "regulation of transcription, DNA-dependent" evidence=ISS] InterPro:IPR001471 Pfam:PF00847 GO:GO:0005634 HSSP:O80337 PRINTS:PR00367 ProDom:PD001423 SMART:SM00380 EMBL:AC021666 EMBL:AC006228 EMBL:BT005758 E…	9.00E-11
chr1.TM0356.18.1	99.1.4.2161	GO_ID:29579							COL15_ARATH	Coiledcoil;Metal-binding;Multigenefamily;Nuclearprotein;Repeat;Zinc;Zinc-finger,Zinc finger protein CONSTANS-LIKE 15.	4.00E-18	GO_ID:29579	TAIR|gene:2051103 SPTR:O22800 symbol:AT2G33500.1 [GO:0003700 "transcription factor activity" evidence=ISS] [GO:0045449 "regulation of transcription" evidence=TAS] [GO:0008270 "zinc ion binding" evidence=ISS] InterPro:IPR000315 InterPro:IPR002926 Pfam:PF00643 SMART:SM00336 PROSITE:PS50119 EMBL:AC002332 ProDom:PD007661 InterPro:IPR010402 PROSITE:PS51017 EMBL:AY128321 EMBL:BT002067 EMBL:BT006572 PIR…	1.00E-17
chr1.TM0356.18.1	99.1.3.2.2918	COL15_ARATH							COL15_ARATH	Coiledcoil;Metal-binding;Multigenefamily;Nuclearprotein;Repeat;Zinc;Zinc-finger,Zinc finger protein CONSTANS-LIKE 15.	4.00E-18	GO_ID:29579	TAIR|gene:2051103 SPTR:O22800 symbol:AT2G33500.1 [GO:0003700 "transcription factor activity" evidence=ISS] [GO:0045449 "regulation of transcription" evidence=TAS] [GO:0008270 "zinc ion binding" evidence=ISS] InterPro:IPR000315 InterPro:IPR002926 Pfam:PF00643 SMART:SM00336 PROSITE:PS50119 EMBL:AC002332 ProDom:PD007661 InterPro:IPR010402 PROSITE:PS51017 EMBL:AY128321 EMBL:BT002067 EMBL:BT006572 PIR…	1.00E-17
chr4.CM0046.27	99.1.3.2.437	WRK65_ARATH							WRK65_ARATH	DNA-binding;Nuclearprotein;Transcription;Transcriptionregulation,Probable WRKY transcription factor 65 (WRKY DNA-binding protein 65).	4.00E-48
Ljwgs_068911.1	99.1.4.1020	GO_ID:18520							NAC2_ARATH	DNA-binding;Nuclearprotein;Transcription;Transcriptionregulation,NAC-domain containing protein 2 (ANAC002).	2.00E-11	GO_ID:18520	TAIR|gene:2121322 SPTR:Q8GUJ6 symbol:ANAC074 [GO:0003700 "transcription factor activity" evidence=ISS] [GO:0008372 "cellular component unknown" evidence=ND] [GO:0007275 "development" evidence=ISS] InterPro:IPR002086 InterPro:IPR003441 Pfam:PF02365 PROSITE:PS00687 HSSP:Q9C932 PROSITE:PS51005 EMBL:BT002462 EMBL:BT008741 SPTR:Q8GUJ6	4.00E-15
Ljwgs_068911.1	99.1.3.2.1995	NAC2_ARATH							NAC2_ARATH	DNA-binding;Nuclearprotein;Transcription;Transcriptionregulation,NAC-domain containing protein 2 (ANAC002).	2.00E-11	GO_ID:18520	TAIR|gene:2121322 SPTR:Q8GUJ6 symbol:ANAC074 [GO:0003700 "transcription factor activity" evidence=ISS] [GO:0008372 "cellular component unknown" evidence=ND] [GO:0007275 "development" evidence=ISS] InterPro:IPR002086 InterPro:IPR003441 Pfam:PF02365 PROSITE:PS00687 HSSP:Q9C932 PROSITE:PS51005 EMBL:BT002462 EMBL:BT008741 SPTR:Q8GUJ6	4.00E-15
TM0762.17	4.2.5	Apoptosis [CLASS:04210] [PATH:hsa04210] [GO:0006915]							WRK19_ARATH	ATP-binding;DNA-binding;Kinase;Leucine-richrepeat;Nuclearprotein;Nucleotide-binding;Plantdefense;Repeat;Serine/threonine-proteinkinase;Transcription;Transcriptionregulation;Transferase,Probable WRKY transcription factor 19 (WRKY DNA-binding protein 19).	1.00E-18	GO_ID:35953	TAIR|gene:2115869 SPTR:Q9SW60 symbol:AT4G08450.1 [GO:0006952 "defense response" evidence=ISS] Pfam:PF00560 InterPro:IPR003593 InterPro:IPR001611 InterPro:IPR000157 InterPro:IPR002182 InterPro:IPR000767 Pfam:PF01582 GO:GO:0006915 SMART:SM00382 GO:GO:0016020 InterPro:IPR011991 SMART:SM00255 PROSITE:PS50104 PRINTS:PR00364 Pfam:PF00931 InterPro:IPR011713 Pfam:PF07725 EMBL:AL161511 EMBL:AL110116 PIR:T…	7.00E-18
Ljwgs_030911.3	99.1.3.2.753	CNBP_RAT							CNBP_RAT	DNA-binding;Endoplasmicreticulum;Metal-binding;Repeat;Repressor;Transcription;Transcriptionregulation;Zinc;Zinc-finger,Cellular nucleic acid binding protein (CNBP) (Zinc finger protein 9).	3.00E-14	GO_ID:16034	MGI|MGI:88431 SPTR:P53996 symbol:Cnbp1 "cellular nucleic acid binding protein 1" [GO:0005634 "nucleus" evidence=IDA] [GO:0005829 "cytosol" evidence=IDA] [GO:0005783 "endoplasmic reticulum" evidence=IDA] [GO:0003700 "transcription factor activity" evidence=RCA] [GO:0008284 "positive regulation of cell proliferation" evidence=IDA] [GO:0006695 "cholesterol biosynthesis" evidence=RCA] [GO:0045944 "po…	4.00E-14
Ljwgs_030911.3	99.1.4.2973	GO_ID:16034							CNBP_RAT	DNA-binding;Endoplasmicreticulum;Metal-binding;Repeat;Repressor;Transcription;Transcriptionregulation;Zinc;Zinc-finger,Cellular nucleic acid binding protein (CNBP) (Zinc finger protein 9).	3.00E-14	GO_ID:16034	MGI|MGI:88431 SPTR:P53996 symbol:Cnbp1 "cellular nucleic acid binding protein 1" [GO:0005634 "nucleus" evidence=IDA] [GO:0005829 "cytosol" evidence=IDA] [GO:0005783 "endoplasmic reticulum" evidence=IDA] [GO:0003700 "transcription factor activity" evidence=RCA] [GO:0008284 "positive regulation of cell proliferation" evidence=IDA] [GO:0006695 "cholesterol biosynthesis" evidence=RCA] [GO:0045944 "po…	4.00E-14
Ljwgs_014799.2	99.1.3.2.119	STHY_ARATH							STHY_ARATH	Metal-binding;Nuclearprotein;Repeat;Zinc;Zinc-finger,Putative salt tolerance-like protein At1g78600.	1.00E-28	GO_ID:43337	TAIR|gene:2202929 SPTR:Q9SYM2 symbol:AT1G78600.1 [GO:0003700 "transcription factor activity" evidence=ISS] [GO:0045449 "regulation of transcription" evidence=TAS] [GO:0008270 "zinc ion binding" evidence=ISS] InterPro:IPR000315 InterPro:IPR002926 Pfam:PF00643 SMART:SM00336 PROSITE:PS50119 ProDom:PD007661 EMBL:AC007260 EMBL:AY093108 EMBL:BT006324 EMBL:AY087387 PIR:F96814 SPTR:Q9SYM2	4.00E-29
Ljwgs_014799.2	99.1.4.491	GO_ID:43337							STHY_ARATH	Metal-binding;Nuclearprotein;Repeat;Zinc;Zinc-finger,Putative salt tolerance-like protein At1g78600.	1.00E-28	GO_ID:43337	TAIR|gene:2202929 SPTR:Q9SYM2 symbol:AT1G78600.1 [GO:0003700 "transcription factor activity" evidence=ISS] [GO:0045449 "regulation of transcription" evidence=TAS] [GO:0008270 "zinc ion binding" evidence=ISS] InterPro:IPR000315 InterPro:IPR002926 Pfam:PF00643 SMART:SM00336 PROSITE:PS50119 ProDom:PD007661 EMBL:AC007260 EMBL:AY093108 EMBL:BT006324 EMBL:AY087387 PIR:F96814 SPTR:Q9SYM2	4.00E-29
Ljwgs_007141.1	99.1.3.2.113	ANT_ARATH							ANT_ARATH	Activator;Developmentalprotein;Differentiation;DNA-binding;Flowering;Nuclearprotein;Repeat;Transcription;Transcriptionregulation,Protein AINTEGUMENTA (Complementing a protein kinase C mutant protein 1) (Protein Dragon) (Protein ovule mutant).	4.00E-48	GO_ID:40577	TAIR|gene:2137558 SPTR:Q42462 symbol:AT4G37750.1 [GO:0003677 "DNA binding" evidence=ISS;TAS] [GO:0003700 "transcription factor activity" evidence=ISS;TAS] [GO:0005634 "nucleus" evidence=IC;IDA] [GO:0006355 "regulation of transcription, DNA-dependent" evidence=ISS;TAS] [GO:0007276 "gametogenesis" evidence=IMP] [GO:0009887 "organ morphogenesis" evidence=IMP] InterPro:IPR001471 Pfam:PF00847 GO:GO:00…	2.00E-48
Ljwgs_007141.1	99.1.4.1821	GO_ID:40577							ANT_ARATH	Activator;Developmentalprotein;Differentiation;DNA-binding;Flowering;Nuclearprotein;Repeat;Transcription;Transcriptionregulation,Protein AINTEGUMENTA (Complementing a protein kinase C mutant protein 1) (Protein Dragon) (Protein ovule mutant).	4.00E-48	GO_ID:40577	TAIR|gene:2137558 SPTR:Q42462 symbol:AT4G37750.1 [GO:0003677 "DNA binding" evidence=ISS;TAS] [GO:0003700 "transcription factor activity" evidence=ISS;TAS] [GO:0005634 "nucleus" evidence=IC;IDA] [GO:0006355 "regulation of transcription, DNA-dependent" evidence=ISS;TAS] [GO:0007276 "gametogenesis" evidence=IMP] [GO:0009887 "organ morphogenesis" evidence=IMP] InterPro:IPR001471 Pfam:PF00847 GO:GO:00…	2.00E-48
chr2.CM0168.31	99.1.4.421	GO_ID:55151							CIGR2_ORYSA	Nuclearprotein;Transcription;Transcriptionregulation,Chitin-inducible gibberellin-responsive protein 2.	2.00E-36	GO_ID:55151	TAIR|gene:2120105 SPTR:Q9SZF7 symbol:AT4G37650.1 [GO:0003700 "transcription factor activity" evidence=ISS] Pfam:PF03514 InterPro:IPR005202 PROSITE:PS50985 EMBL:AL161591 EMBL:AL035605 EMBL:AF233752 PIR:T04722 TRANSFAC:T04770 SPTR:Q9SZF7	6.00E-148
chr2.CM0168.31	99.1.3.2.391	CIGR2_ORYSA							CIGR2_ORYSA	Nuclearprotein;Transcription;Transcriptionregulation,Chitin-inducible gibberellin-responsive protein 2.	2.00E-36	GO_ID:55151	TAIR|gene:2120105 SPTR:Q9SZF7 symbol:AT4G37650.1 [GO:0003700 "transcription factor activity" evidence=ISS] Pfam:PF03514 InterPro:IPR005202 PROSITE:PS50985 EMBL:AL161591 EMBL:AL035605 EMBL:AF233752 PIR:T04722 TRANSFAC:T04770 SPTR:Q9SZF7	6.00E-148
Ljwgs_092895.1	99.1.4.2226	GO_ID:16515							IAA16_ARATH	Auxinsignalingpathway;Multigenefamily;Nuclearprotein;Repressor;Transcription;Transcriptionregulation,Auxin-responsive protein IAA16 (Indoleacetic acid-induced protein 16).	2.00E-56	GO_ID:16515	TAIR|gene:2129899 SPTR:Q38832 symbol:AT4G14550.1 [GO:0003700 "transcription factor activity" evidence=ISS] InterPro:IPR003311 Pfam:PF02309 PROSITE:PS50962 EMBL:Z97336 EMBL:AL161539 EMBL:AF334718 EMBL:U18416 PIR:C85159 PIR:H71407 PIR:S58501 GeneFarm:3165 SPTR:Q38832	2.00E-53
Ljwgs_092895.1	99.1.3.2.538	IAA16_ARATH							IAA16_ARATH	Auxinsignalingpathway;Multigenefamily;Nuclearprotein;Repressor;Transcription;Transcriptionregulation,Auxin-responsive protein IAA16 (Indoleacetic acid-induced protein 16).	2.00E-56	GO_ID:16515	TAIR|gene:2129899 SPTR:Q38832 symbol:AT4G14550.1 [GO:0003700 "transcription factor activity" evidence=ISS] InterPro:IPR003311 Pfam:PF02309 PROSITE:PS50962 EMBL:Z97336 EMBL:AL161539 EMBL:AF334718 EMBL:U18416 PIR:C85159 PIR:H71407 PIR:S58501 GeneFarm:3165 SPTR:Q38832	2.00E-53
chr5.TM1667.24	99.1.3.2.2264	TT1_ARATH							TT1_ARATH	Coiledcoil;Metal-binding;Polymorphism;Transcription;Transcriptionregulation;Zinc;Zinc-finger,TRANSPARENT TESTA 1 protein (Zinc finger protein TT1) (TTL1).	4.00E-13	GO_ID:42776	TAIR|gene:2036302 SPTR:Q9C8N5 symbol:AT1G34370.1 [GO:0003700 "transcription factor activity" evidence=ISS] [GO:0045449 "regulation of transcription" evidence=TAS] [GO:0003676 "nucleic acid binding" evidence=ISS] [GO:0008270 "zinc ion binding" evidence=ISS] InterPro:IPR007087 Prosite:PS00028 Pfam:PF00096 SMART:SM00355 PROSITE:PS50157 EMBL:AC023913 PIR:A86468 SPTR:Q9C8N5	2.00E-64
chr5.TM1667.24	99.1.4.1006	GO_ID:42776							TT1_ARATH	Coiledcoil;Metal-binding;Polymorphism;Transcription;Transcriptionregulation;Zinc;Zinc-finger,TRANSPARENT TESTA 1 protein (Zinc finger protein TT1) (TTL1).	4.00E-13	GO_ID:42776	TAIR|gene:2036302 SPTR:Q9C8N5 symbol:AT1G34370.1 [GO:0003700 "transcription factor activity" evidence=ISS] [GO:0045449 "regulation of transcription" evidence=TAS] [GO:0003676 "nucleic acid binding" evidence=ISS] [GO:0008270 "zinc ion binding" evidence=ISS] InterPro:IPR007087 Prosite:PS00028 Pfam:PF00096 SMART:SM00355 PROSITE:PS50157 EMBL:AC023913 PIR:A86468 SPTR:Q9C8N5	2.00E-64
chr1.CM0113.62	1.4.2.17.3	RPA DNA-directed RNA polymerase I complex	hsa:30834	ZNRD1; zinc ribbon domain containing, 1 [EC:2.7.7.6] [KO:K03000]	1.00E-12	YJR063w	COG1594	2.00E-09	RPA12_MACMU	DNA-directedRNApolymerase;Metal-binding;Nuclearprotein;Nucleotidyltransferase;Transcription;Transferase;Zinc;Zinc-finger,DNA-directed RNA polymerase I subunit 12 (EC 2.7.7.6) (Nuclear RNA polymerase I small specific subunit Rpa12) (Zinc ribbon domain containing protein 1).	4.00E-13	GO_ID:2294	TAIR|gene:2092184 SPTR:Q9LU97 symbol:AT3G25940.1 [GO:0003677 "DNA binding" evidence=ISS] [GO:0003700 "transcription factor activity" evidence=ISS] [GO:0005634 "nucleus" evidence=ISS] [GO:0006354 "RNA elongation" evidence=ISS] [GO:0006355 "regulation of transcription, DNA-dependent" evidence=ISS] InterPro:IPR001222 Pfam:PF01096 PIRSF:PIRSF005586 PROSITE:PS00466 HSSP:P23193 InterPro:IPR012164 SMART…	5.00E-27
chr1.CM0113.62	1.4.1.19.3	RPA DNA-directed RNA polymerase I complex	hsa:30834	ZNRD1; zinc ribbon domain containing, 1 [EC:2.7.7.6] [KO:K03000]	1.00E-12	YJR063w	COG1594	2.00E-09	RPA12_MACMU	DNA-directedRNApolymerase;Metal-binding;Nuclearprotein;Nucleotidyltransferase;Transcription;Transferase;Zinc;Zinc-finger,DNA-directed RNA polymerase I subunit 12 (EC 2.7.7.6) (Nuclear RNA polymerase I small specific subunit Rpa12) (Zinc ribbon domain containing protein 1).	4.00E-13	GO_ID:2294	TAIR|gene:2092184 SPTR:Q9LU97 symbol:AT3G25940.1 [GO:0003677 "DNA binding" evidence=ISS] [GO:0003700 "transcription factor activity" evidence=ISS] [GO:0005634 "nucleus" evidence=ISS] [GO:0006354 "RNA elongation" evidence=ISS] [GO:0006355 "regulation of transcription, DNA-dependent" evidence=ISS] InterPro:IPR001222 Pfam:PF01096 PIRSF:PIRSF005586 PROSITE:PS00466 HSSP:P23193 InterPro:IPR012164 SMART…	5.00E-27
chr1.CM0113.62	2.1.2.26	TFIIS transcription elongation factor S-II [COG:COG1594]	hsa:30834	ZNRD1; zinc ribbon domain containing, 1 [EC:2.7.7.6] [KO:K03000]	1.00E-12	YJR063w	COG1594	2.00E-09	RPA12_MACMU	DNA-directedRNApolymerase;Metal-binding;Nuclearprotein;Nucleotidyltransferase;Transcription;Transferase;Zinc;Zinc-finger,DNA-directed RNA polymerase I subunit 12 (EC 2.7.7.6) (Nuclear RNA polymerase I small specific subunit Rpa12) (Zinc ribbon domain containing protein 1).	4.00E-13	GO_ID:2294	TAIR|gene:2092184 SPTR:Q9LU97 symbol:AT3G25940.1 [GO:0003677 "DNA binding" evidence=ISS] [GO:0003700 "transcription factor activity" evidence=ISS] [GO:0005634 "nucleus" evidence=ISS] [GO:0006354 "RNA elongation" evidence=ISS] [GO:0006355 "regulation of transcription, DNA-dependent" evidence=ISS] InterPro:IPR001222 Pfam:PF01096 PIRSF:PIRSF005586 PROSITE:PS00466 HSSP:P23193 InterPro:IPR012164 SMART…	5.00E-27
chr1.CM0113.62	2.1.1.16.3	RPA12 DNA-directed RNA polymerase I subunit A12 [COG:COG1594]	hsa:30834	ZNRD1; zinc ribbon domain containing, 1 [EC:2.7.7.6] [KO:K03000]	1.00E-12	YJR063w	COG1594	2.00E-09	RPA12_MACMU	DNA-directedRNApolymerase;Metal-binding;Nuclearprotein;Nucleotidyltransferase;Transcription;Transferase;Zinc;Zinc-finger,DNA-directed RNA polymerase I subunit 12 (EC 2.7.7.6) (Nuclear RNA polymerase I small specific subunit Rpa12) (Zinc ribbon domain containing protein 1).	4.00E-13	GO_ID:2294	TAIR|gene:2092184 SPTR:Q9LU97 symbol:AT3G25940.1 [GO:0003677 "DNA binding" evidence=ISS] [GO:0003700 "transcription factor activity" evidence=ISS] [GO:0005634 "nucleus" evidence=ISS] [GO:0006354 "RNA elongation" evidence=ISS] [GO:0006355 "regulation of transcription, DNA-dependent" evidence=ISS] InterPro:IPR001222 Pfam:PF01096 PIRSF:PIRSF005586 PROSITE:PS00466 HSSP:P23193 InterPro:IPR012164 SMART…	5.00E-27
chr1.CM0113.62	2.1.1.14.9	RPB9 DNA-directed RNA polymerase II subunit I [COG:COG1594]	hsa:30834	ZNRD1; zinc ribbon domain containing, 1 [EC:2.7.7.6] [KO:K03000]	1.00E-12	YJR063w	COG1594	2.00E-09	RPA12_MACMU	DNA-directedRNApolymerase;Metal-binding;Nuclearprotein;Nucleotidyltransferase;Transcription;Transferase;Zinc;Zinc-finger,DNA-directed RNA polymerase I subunit 12 (EC 2.7.7.6) (Nuclear RNA polymerase I small specific subunit Rpa12) (Zinc ribbon domain containing protein 1).	4.00E-13	GO_ID:2294	TAIR|gene:2092184 SPTR:Q9LU97 symbol:AT3G25940.1 [GO:0003677 "DNA binding" evidence=ISS] [GO:0003700 "transcription factor activity" evidence=ISS] [GO:0005634 "nucleus" evidence=ISS] [GO:0006354 "RNA elongation" evidence=ISS] [GO:0006355 "regulation of transcription, DNA-dependent" evidence=ISS] InterPro:IPR001222 Pfam:PF01096 PIRSF:PIRSF005586 PROSITE:PS00466 HSSP:P23193 InterPro:IPR012164 SMART…	5.00E-27
chr1.CM0113.62	2.1.1.13.12	RPOM DNA-directed RNA polymerase subunit M [COG:COG1594]	hsa:30834	ZNRD1; zinc ribbon domain containing, 1 [EC:2.7.7.6] [KO:K03000]	1.00E-12	YJR063w	COG1594	2.00E-09	RPA12_MACMU	DNA-directedRNApolymerase;Metal-binding;Nuclearprotein;Nucleotidyltransferase;Transcription;Transferase;Zinc;Zinc-finger,DNA-directed RNA polymerase I subunit 12 (EC 2.7.7.6) (Nuclear RNA polymerase I small specific subunit Rpa12) (Zinc ribbon domain containing protein 1).	4.00E-13	GO_ID:2294	TAIR|gene:2092184 SPTR:Q9LU97 symbol:AT3G25940.1 [GO:0003677 "DNA binding" evidence=ISS] [GO:0003700 "transcription factor activity" evidence=ISS] [GO:0005634 "nucleus" evidence=ISS] [GO:0006354 "RNA elongation" evidence=ISS] [GO:0006355 "regulation of transcription, DNA-dependent" evidence=ISS] InterPro:IPR001222 Pfam:PF01096 PIRSF:PIRSF005586 PROSITE:PS00466 HSSP:P23193 InterPro:IPR012164 SMART…	5.00E-27
chr1.CM0113.62	2.1.1.15.6	RPC11 DNA-directed RNA polymerase III subunit C11 [COG:COG1594]	hsa:30834	ZNRD1; zinc ribbon domain containing, 1 [EC:2.7.7.6] [KO:K03000]	1.00E-12	YJR063w	COG1594	2.00E-09	RPA12_MACMU	DNA-directedRNApolymerase;Metal-binding;Nuclearprotein;Nucleotidyltransferase;Transcription;Transferase;Zinc;Zinc-finger,DNA-directed RNA polymerase I subunit 12 (EC 2.7.7.6) (Nuclear RNA polymerase I small specific subunit Rpa12) (Zinc ribbon domain containing protein 1).	4.00E-13	GO_ID:2294	TAIR|gene:2092184 SPTR:Q9LU97 symbol:AT3G25940.1 [GO:0003677 "DNA binding" evidence=ISS] [GO:0003700 "transcription factor activity" evidence=ISS] [GO:0005634 "nucleus" evidence=ISS] [GO:0006354 "RNA elongation" evidence=ISS] [GO:0006355 "regulation of transcription, DNA-dependent" evidence=ISS] InterPro:IPR001222 Pfam:PF01096 PIRSF:PIRSF005586 PROSITE:PS00466 HSSP:P23193 InterPro:IPR012164 SMART…	5.00E-27
Ljwgs_011217.1	99.1.4.2946	GO_ID:29746							GAT16_ARATH	DNA-binding;Metal-binding;Nuclearprotein;Transcription;Transcriptionregulation;Zinc;Zinc-finger,GATA transcription factor 16.	1.00E-19	GO_ID:29746	TAIR|gene:2155918 SPTR:Q9FJ10 symbol:AT5G49300.1 [GO:0003700 "transcription factor activity" evidence=ISS] InterPro:IPR000679 Pfam:PF00320 SMART:SM00401 PROSITE:PS00344 PROSITE:PS50114 EMBL:AB016872 GeneFarm:3913 SPTR:Q9FJ10	4.00E-20
Ljwgs_011217.1	99.1.3.2.1922	GAT16_ARATH							GAT16_ARATH	DNA-binding;Metal-binding;Nuclearprotein;Transcription;Transcriptionregulation;Zinc;Zinc-finger,GATA transcription factor 16.	1.00E-19	GO_ID:29746	TAIR|gene:2155918 SPTR:Q9FJ10 symbol:AT5G49300.1 [GO:0003700 "transcription factor activity" evidence=ISS] InterPro:IPR000679 Pfam:PF00320 SMART:SM00401 PROSITE:PS00344 PROSITE:PS50114 EMBL:AB016872 GeneFarm:3913 SPTR:Q9FJ10	4.00E-20
Ljwgs_082436.1.1	99.1.3.2.3219	WRK21_ARATH							WRK21_ARATH	DNA-binding;Nuclearprotein;Transcription;Transcriptionregulation,Probable WRKY transcription factor 21 (WRKY DNA-binding protein 21).	2.00E-16
Ljwgs_012779.1	99.1.4.3688	GO_ID:50183										GO_ID:50183	TAIR|gene:2132302 SPTR:O22768 symbol:AT4G02590.1 [GO:0003700 "transcription factor activity" evidence=ISS] [GO:0045449 "regulation of transcription" evidence=TAS] [GO:0003677 "DNA binding" evidence=ISS] Pfam:PF00010 InterPro:IPR001092 SMART:SM00353 PROSITE:PS50888 EMBL:AL161494 EMBL:AC002330 EMBL:AF367328 EMBL:AY143951 PIR:T01090 SPTR:O22768	9.00E-56
chr6.CM0118.10.1	99.1.4.136	GO_ID:31690							ARFF_ARATH	Activator;Auxinsignalingpathway;DNA-binding;Multigenefamily;Nuclearprotein;Transcription;Transcriptionregulation,Auxin response factor 6.	1.00E-68	GO_ID:31690	TAIR|gene:2204236 SPTR:Q9ZTX8 symbol:AT1G30330.1 [GO:0003700 "transcription factor activity" evidence=ISS] [GO:0006355 "regulation of transcription, DNA-dependent" evidence=ISS] InterPro:IPR003340 InterPro:IPR010525 Pfam:PF02362 PROSITE:PS50863 PROSITE:PS50962 Pfam:PF06507 EMBL:AC025295 EMBL:AF013467 PIR:F86427 TRANSFAC:T04528 GeneFarm:3369 SPTR:Q9ZTX8	4.00E-69
chr6.CM0118.10.1	99.1.3.2.534	ARFF_ARATH							ARFF_ARATH	Activator;Auxinsignalingpathway;DNA-binding;Multigenefamily;Nuclearprotein;Transcription;Transcriptionregulation,Auxin response factor 6.	1.00E-68	GO_ID:31690	TAIR|gene:2204236 SPTR:Q9ZTX8 symbol:AT1G30330.1 [GO:0003700 "transcription factor activity" evidence=ISS] [GO:0006355 "regulation of transcription, DNA-dependent" evidence=ISS] InterPro:IPR003340 InterPro:IPR010525 Pfam:PF02362 PROSITE:PS50863 PROSITE:PS50962 Pfam:PF06507 EMBL:AC025295 EMBL:AF013467 PIR:F86427 TRANSFAC:T04528 GeneFarm:3369 SPTR:Q9ZTX8	4.00E-69
Ljwgs_103336.1	99.1.3.2.1661	ARFC_ARATH							ARFC_ARATH	Auxinsignalingpathway;Developmentalprotein;DNA-binding;Multigenefamily;Nuclearprotein;Transcription;Transcriptionregulation,Auxin response factor 3 (ETTIN protein).	1.00E-61	GO_ID:30049	TAIR|gene:2057608 SPTR:O23661 symbol:AT2G33860.1 [GO:0006355 "regulation of transcription, DNA-dependent" evidence=TAS] [GO:0003700 "transcription factor activity" evidence=ISS] InterPro:IPR003340 InterPro:IPR010525 Pfam:PF02362 PROSITE:PS50863 Pfam:PF06507 EMBL:U78721 EMBL:U89296 EMBL:AF007788 EMBL:AF336917 EMBL:AF360313 EMBL:AY056365 PIR:E84750 PIR:T03278 TRANSFAC:T04517 GeneFarm:3366 SPTR:O236…	4.00E-62
Ljwgs_103336.1	99.1.4.6368	GO_ID:30049							ARFC_ARATH	Auxinsignalingpathway;Developmentalprotein;DNA-binding;Multigenefamily;Nuclearprotein;Transcription;Transcriptionregulation,Auxin response factor 3 (ETTIN protein).	1.00E-61	GO_ID:30049	TAIR|gene:2057608 SPTR:O23661 symbol:AT2G33860.1 [GO:0006355 "regulation of transcription, DNA-dependent" evidence=TAS] [GO:0003700 "transcription factor activity" evidence=ISS] InterPro:IPR003340 InterPro:IPR010525 Pfam:PF02362 PROSITE:PS50863 Pfam:PF06507 EMBL:U78721 EMBL:U89296 EMBL:AF007788 EMBL:AF336917 EMBL:AF360313 EMBL:AY056365 PIR:E84750 PIR:T03278 TRANSFAC:T04517 GeneFarm:3366 SPTR:O236…	4.00E-62
chr1.CM0122.36	99.1.3.2.3349	SPL12_ARATH							SPL12_ARATH	3D-structure;DNA-binding;Metal-binding;Nuclearprotein;Transcription;Transcriptionregulation;Zinc;Zinc-finger,Squamosa-promoter binding-like protein 12.	0	GO_ID:38270	TAIR|gene:2041328 SPTR:Q9SMX9 symbol:AT2G47070.1 [GO:0003700 "transcription factor activity" evidence=ISS] [GO:0045449 "regulation of transcription" evidence=TAS] [GO:0003677 "DNA binding" evidence=ISS] [GO:0005634 "nucleus" evidence=ISS] InterPro:IPR002110 InterPro:IPR004333 InterPro:IPR002200 Pfam:PF03110 SMART:SM00248 EMBL:AC004411 EMBL:AJ011577 EMBL:AJ011628 EMBL:AJ011629 PIR:T02179 PIR:T0218…	0
chr1.CM0122.36	99.1.4.589	GO_ID:38270							SPL12_ARATH	3D-structure;DNA-binding;Metal-binding;Nuclearprotein;Transcription;Transcriptionregulation;Zinc;Zinc-finger,Squamosa-promoter binding-like protein 12.	0	GO_ID:38270	TAIR|gene:2041328 SPTR:Q9SMX9 symbol:AT2G47070.1 [GO:0003700 "transcription factor activity" evidence=ISS] [GO:0045449 "regulation of transcription" evidence=TAS] [GO:0003677 "DNA binding" evidence=ISS] [GO:0005634 "nucleus" evidence=ISS] InterPro:IPR002110 InterPro:IPR004333 InterPro:IPR002200 Pfam:PF03110 SMART:SM00248 EMBL:AC004411 EMBL:AJ011577 EMBL:AJ011628 EMBL:AJ011629 PIR:T02179 PIR:T0218…	0
Ljwgs_071849.1	99.1.3.2.2148	CLF_ARATH							CLF_ARATH	Developmentalprotein;Differentiation;Flowering;Nuclearprotein;Repressor;Transcription;Transcriptionregulation,Polycomb group protein CURLY LEAF.	7.00E-58	GO_ID:24428	TAIR|gene:2046802 SPTR:P93831 symbol:AT2G23380.1 [GO:0003700 "transcription factor activity" evidence=ISS] InterPro:IPR001005 EMBL:AC003040 Pfam:PF00856 InterPro:IPR001214 SMART:SM00717 SMART:SM00317 PROSITE:PS50280 EMBL:Y10580 IntAct:P93831 GeneFarm:2273 SPTR:P93831	3.00E-58
Ljwgs_071849.1	99.1.4.4297	GO_ID:24428							CLF_ARATH	Developmentalprotein;Differentiation;Flowering;Nuclearprotein;Repressor;Transcription;Transcriptionregulation,Polycomb group protein CURLY LEAF.	7.00E-58	GO_ID:24428	TAIR|gene:2046802 SPTR:P93831 symbol:AT2G23380.1 [GO:0003700 "transcription factor activity" evidence=ISS] InterPro:IPR001005 EMBL:AC003040 Pfam:PF00856 InterPro:IPR001214 SMART:SM00717 SMART:SM00317 PROSITE:PS50280 EMBL:Y10580 IntAct:P93831 GeneFarm:2273 SPTR:P93831	3.00E-58
Ljwgs_025450.1	99.1.4.8319	GO_ID:1527										GO_ID:1527	TAIR|gene:2085983 SPTR:Q9LS00 symbol:AT3G25790.1 [GO:0003700 "transcription factor activity" evidence=ISS] [GO:0003677 "DNA binding" evidence=ISS] [GO:0045449 "regulation of transcription" evidence=TAS] InterPro:IPR001005 Pfam:PF00249 HSSP:O49397 InterPro:IPR006447 TIGRFAMs:TIGR01557 EMBL:AB028607 SPTR:Q9LS00	1.00E-15
Ljwgs_070932.1	3.2.1.2.14	HD.OT.R two-component system, unclassified family, response regulator	ago:ADL388W	ADL388Wp; two-component system, Unclassified family, response regulator [KO:K02485]	7.00E-11				HSF24_LYCPE	Activator;DNA-binding;Heatshock;Multigenefamily;Nuclearprotein;Phosphorylation;Transcription;Transcriptionregulation,Heat shock factor protein HSF24 (Heat shock transcription factor 24) (HSTF 24) (Heat stress transcription factor).	2.00E-28	GO_ID:25617	TAIR|gene:2139791 SPTR:Q9T0D3 symbol:AT4G11660.1 [GO:0003700 "transcription factor activity" evidence=ISS] InterPro:IPR000232 InterPro:IPR002341 Pfam:PF00447 InterPro:IPR009058 PRINTS:PR00056 ProDom:PD001788 SMART:SM00415 PROSITE:PS00434 HSSP:P22813 EMBL:AL161532 EMBL:AL049500 EMBL:AY093206 EMBL:BT008471 EMBL:AJ251868 PIR:T04213 GeneFarm:4072 SPTR:Q9T0D3	2.00E-27
Ljwgs_145785.1	99.1.3.2.3349	SPL12_ARATH							SPL12_ARATH	3D-structure;DNA-binding;Metal-binding;Nuclearprotein;Transcription;Transcriptionregulation;Zinc;Zinc-finger,Squamosa-promoter binding-like protein 12.	3.00E-20	GO_ID:38270	TAIR|gene:2041328 SPTR:Q9SMX9 symbol:AT2G47070.1 [GO:0003700 "transcription factor activity" evidence=ISS] [GO:0045449 "regulation of transcription" evidence=TAS] [GO:0003677 "DNA binding" evidence=ISS] [GO:0005634 "nucleus" evidence=ISS] InterPro:IPR002110 InterPro:IPR004333 InterPro:IPR002200 Pfam:PF03110 SMART:SM00248 EMBL:AC004411 EMBL:AJ011577 EMBL:AJ011628 EMBL:AJ011629 PIR:T02179 PIR:T0218…	5.00E-20
Ljwgs_145785.1	99.1.4.589	GO_ID:38270							SPL12_ARATH	3D-structure;DNA-binding;Metal-binding;Nuclearprotein;Transcription;Transcriptionregulation;Zinc;Zinc-finger,Squamosa-promoter binding-like protein 12.	3.00E-20	GO_ID:38270	TAIR|gene:2041328 SPTR:Q9SMX9 symbol:AT2G47070.1 [GO:0003700 "transcription factor activity" evidence=ISS] [GO:0045449 "regulation of transcription" evidence=TAS] [GO:0003677 "DNA binding" evidence=ISS] [GO:0005634 "nucleus" evidence=ISS] InterPro:IPR002110 InterPro:IPR004333 InterPro:IPR002200 Pfam:PF03110 SMART:SM00248 EMBL:AC004411 EMBL:AJ011577 EMBL:AJ011628 EMBL:AJ011629 PIR:T02179 PIR:T0218…	5.00E-20
Ljwgs_045968.2	99.1.4.6064	GO_ID:23984							ARFP_ARATH	Auxinsignalingpathway;DNA-binding;Multigenefamily;Nuclearprotein;Transcription;Transcriptionregulation,Auxin response factor 16.	2.00E-69	GO_ID:23984	TAIR|gene:2126459 SPTR:Q93YR9 symbol:ARF16 "AUXIN RESPONSE FACTOR 16" [GO:0003700 "transcription factor activity" evidence=ISS] [GO:0007389 "pattern specification" evidence=IDA] [GO:0051301 "cell division" evidence=IGI] [GO:0005634 "nucleus" evidence=IDA] [GO:0009733 "response to auxin stimulus" evidence=IEP] [GO:0035198 "miRNA binding" evidence=ISS] InterPro:IPR003340 InterPro:IPR010525 Pfam:PF0…	9.00E-70
Ljwgs_045968.2	99.1.3.2.1951	ARFP_ARATH							ARFP_ARATH	Auxinsignalingpathway;DNA-binding;Multigenefamily;Nuclearprotein;Transcription;Transcriptionregulation,Auxin response factor 16.	2.00E-69	GO_ID:23984	TAIR|gene:2126459 SPTR:Q93YR9 symbol:ARF16 "AUXIN RESPONSE FACTOR 16" [GO:0003700 "transcription factor activity" evidence=ISS] [GO:0007389 "pattern specification" evidence=IDA] [GO:0051301 "cell division" evidence=IGI] [GO:0005634 "nucleus" evidence=IDA] [GO:0009733 "response to auxin stimulus" evidence=IEP] [GO:0035198 "miRNA binding" evidence=ISS] InterPro:IPR003340 InterPro:IPR010525 Pfam:PF0…	9.00E-70
Ljwgs_143592.1	99.1.4.3543	GO_ID:35960										GO_ID:35960	TAIR|gene:2042871 SPTR:Q8GXN7 symbol:AT2G38090.1 [GO:0003700 "transcription factor activity" evidence=ISS] [GO:0045449 "regulation of transcription" evidence=TAS] [GO:0003677 "DNA binding" evidence=ISS] InterPro:IPR001005 Pfam:PF00249 InterPro:IPR012287 PROSITE:PS50090 SMART:SM00717 InterPro:IPR006447 TIGRFAMs:TIGR01557 EMBL:AK118135 EMBL:BT006122 EMBL:AY519529 SPTR:Q8GXN7	2.00E-26
Ljwgs_013912.1	99.1.3.2.725	ZFP4_ARATH							ZFP4_ARATH	Metal-binding;Zinc;Zinc-finger,Zinc finger protein 4.	2.00E-44	GO_ID:37375	TAIR|gene:2013819 SPTR:Q39263 symbol:AT1G66140.1 [GO:0003700 "transcription factor activity" evidence=ISS] [GO:0045449 "regulation of transcription" evidence=TAS] [GO:0003676 "nucleic acid binding" evidence=ISS] [GO:0008270 "zinc ion binding" evidence=ISS] InterPro:IPR007087 Prosite:PS00028 Pfam:PF00096 PROSITE:PS50157 HSSP:Q38895 EMBL:AC026480 EMBL:L39647 EMBL:AF361630 EMBL:AY058087 EMBL:AY05606…	9.00E-45
Ljwgs_013912.1	99.1.4.2987	GO_ID:37375							ZFP4_ARATH	Metal-binding;Zinc;Zinc-finger,Zinc finger protein 4.	2.00E-44	GO_ID:37375	TAIR|gene:2013819 SPTR:Q39263 symbol:AT1G66140.1 [GO:0003700 "transcription factor activity" evidence=ISS] [GO:0045449 "regulation of transcription" evidence=TAS] [GO:0003676 "nucleic acid binding" evidence=ISS] [GO:0008270 "zinc ion binding" evidence=ISS] InterPro:IPR007087 Prosite:PS00028 Pfam:PF00096 PROSITE:PS50157 HSSP:Q38895 EMBL:AC026480 EMBL:L39647 EMBL:AF361630 EMBL:AY058087 EMBL:AY05606…	9.00E-45
Ljwgs_068629.1	99.1.4.2210	GO_ID:50051							HGL2_ARATH	DNA-binding;Homeobox;Nuclearprotein,Homeobox protein GLABRA2 (Homeobox-leucine zipper protein ATHB-10) (HD-ZIP protein ATHB-10).	1.00E-09	GO_ID:50051	TAIR|gene:2034085 SPTR:Q9ZU11 symbol:AT1G52150.1 [GO:0003700 "transcription factor activity" evidence=ISS] [GO:0003677 "DNA binding" evidence=ISS] [GO:0005634 "nucleus" evidence=ISS] [GO:0006355 "regulation of transcription, DNA-dependent" evidence=ISS] InterPro:IPR001356 InterPro:IPR012287 Pfam:PF00046 INTERPRO:IPR002913 GO:GO:0005634 PRINTS:PR00024 ProDom:PD000010 SMART:SM00389 PROSITE:PS50071 …	1.00E-56
Ljwgs_068629.1	99.1.3.2.2583	HGL2_ARATH							HGL2_ARATH	DNA-binding;Homeobox;Nuclearprotein,Homeobox protein GLABRA2 (Homeobox-leucine zipper protein ATHB-10) (HD-ZIP protein ATHB-10).	1.00E-09	GO_ID:50051	TAIR|gene:2034085 SPTR:Q9ZU11 symbol:AT1G52150.1 [GO:0003700 "transcription factor activity" evidence=ISS] [GO:0003677 "DNA binding" evidence=ISS] [GO:0005634 "nucleus" evidence=ISS] [GO:0006355 "regulation of transcription, DNA-dependent" evidence=ISS] InterPro:IPR001356 InterPro:IPR012287 Pfam:PF00046 INTERPRO:IPR002913 GO:GO:0005634 PRINTS:PR00024 ProDom:PD000010 SMART:SM00389 PROSITE:PS50071 …	1.00E-56
TM0855.6.2	99.1.4.136	GO_ID:31690							ARFF_ARATH	Activator;Auxinsignalingpathway;DNA-binding;Multigenefamily;Nuclearprotein;Transcription;Transcriptionregulation,Auxin response factor 6.	7.00E-80	GO_ID:31690	TAIR|gene:2204236 SPTR:Q9ZTX8 symbol:AT1G30330.1 [GO:0003700 "transcription factor activity" evidence=ISS] [GO:0006355 "regulation of transcription, DNA-dependent" evidence=ISS] InterPro:IPR003340 InterPro:IPR010525 Pfam:PF02362 PROSITE:PS50863 PROSITE:PS50962 Pfam:PF06507 EMBL:AC025295 EMBL:AF013467 PIR:F86427 TRANSFAC:T04528 GeneFarm:3369 SPTR:Q9ZTX8	3.00E-80
TM0855.6.2	99.1.3.2.534	ARFF_ARATH							ARFF_ARATH	Activator;Auxinsignalingpathway;DNA-binding;Multigenefamily;Nuclearprotein;Transcription;Transcriptionregulation,Auxin response factor 6.	7.00E-80	GO_ID:31690	TAIR|gene:2204236 SPTR:Q9ZTX8 symbol:AT1G30330.1 [GO:0003700 "transcription factor activity" evidence=ISS] [GO:0006355 "regulation of transcription, DNA-dependent" evidence=ISS] InterPro:IPR003340 InterPro:IPR010525 Pfam:PF02362 PROSITE:PS50863 PROSITE:PS50962 Pfam:PF06507 EMBL:AC025295 EMBL:AF013467 PIR:F86427 TRANSFAC:T04528 GeneFarm:3369 SPTR:Q9ZTX8	3.00E-80
Ljwgs_094370.1	4.2.5	Apoptosis [CLASS:04210] [PATH:hsa04210] [GO:0006915]							RRP5_HUMAN	3D-structure;Nuclearprotein;Polymorphism;Repeat;rRNAprocessing,RRP5 protein homolog (Programmed cell death protein 11).	1.00E-09	GO_ID:33280	UNIPROT|Q14690 SPTR:Q14690 symbol:RRP5_HUMAN "RRP5 protein homolog" [GO:0008134 "transcription factor binding" evidence=IPI] [GO:0006355 "regulation of transcription, DNA-dependent" evidence=ISS] [GO:0006364 "rRNA processing" evidence=ISS] [GO:0006915 "apoptosis" evidence=ISS] [GO:0043123 "positive regulation of I-kappaB kinase/NF-kappaB cascade" evidence=ISS] [GO:0005634 "nucleus" evidence=IDA] …	3.00E-10
chr5.TM0852.16	99.1.3.2.3016	WRKY7_ARATH							WRKY7_ARATH	DNA-binding;Nuclearprotein;Transcription;Transcriptionregulation,Probable WRKY transcription factor 7 (WRKY DNA-binding protein 7).	3.00E-72
chr1.CM0476.7	99.1.4.3455	GO_ID:9186										GO_ID:9186	TAIR|gene:2079746 SPTR:Q9MA51 symbol:AT3G05380.1 [GO:0003677 "DNA binding" evidence=ISS] [GO:0003700 "transcription factor activity" evidence=ISS] InterPro:IPR001005 Pfam:PF00249 GO:GO:0005634 SMART:SM00717 EMBL:AC009606 InterPro:IPR010561 Pfam:PF06584 SPTR:Q9MA51	2.00E-20
Ljwgs_115006.1	99.1.4.1464	GO_ID:15574							MYB86_ARATH	Activator;DNA-binding;Nuclearprotein;Repeat;Transcription;Transcriptionregulation,Transcription factor MYB86 (Myb-related protein 86) (AtMYB86) (Myb homolog 4) (AtMyb4).	8.00E-52	GO_ID:15574	TAIR|gene:2195527 SPTR:Q9SRB0 symbol:AT1G63910.1 [GO:0003700 "transcription factor activity" evidence=ISS] [GO:0045449 "regulation of transcription" evidence=TAS] [GO:0003677 "DNA binding" evidence=ISS] InterPro:IPR001005 Pfam:PF00249 InterPro:IPR012287 PROSITE:PS50090 SMART:SM00717 HSSP:P06876 PROSITE:PS00037 PROSITE:PS00334 EMBL:AC010852 EMBL:AF214116 EMBL:AY519564 PIR:C96664 SPTR:Q9SRB0	1.00E-66
Ljwgs_115006.1	99.1.3.2.1534	MYB86_ARATH							MYB86_ARATH	Activator;DNA-binding;Nuclearprotein;Repeat;Transcription;Transcriptionregulation,Transcription factor MYB86 (Myb-related protein 86) (AtMYB86) (Myb homolog 4) (AtMyb4).	8.00E-52	GO_ID:15574	TAIR|gene:2195527 SPTR:Q9SRB0 symbol:AT1G63910.1 [GO:0003700 "transcription factor activity" evidence=ISS] [GO:0045449 "regulation of transcription" evidence=TAS] [GO:0003677 "DNA binding" evidence=ISS] InterPro:IPR001005 Pfam:PF00249 InterPro:IPR012287 PROSITE:PS50090 SMART:SM00717 HSSP:P06876 PROSITE:PS00037 PROSITE:PS00334 EMBL:AC010852 EMBL:AF214116 EMBL:AY519564 PIR:C96664 SPTR:Q9SRB0	1.00E-66
chr1.CM0442.18	99.1.4.7299	GO_ID:24908							AP23_ARATH	Cadmium;DNA-binding;Nuclearprotein;Transcription;Transcriptionregulation,AP2 domain transcription factor RAP2.3 (Related to AP2 protein 3) (Cadmium-induced protein AS30).	2.00E-25	GO_ID:24908	TAIR|gene:2061955 SPTR:O22259 symbol:AT2G47520.1 [GO:0003700 "transcription factor activity" evidence=ISS] [GO:0003677 "DNA binding" evidence=ISS] [GO:0005634 "nucleus" evidence=IC] [GO:0006355 "regulation of transcription, DNA-dependent" evidence=ISS] InterPro:IPR001471 Pfam:PF00847 GO:GO:0005634 HSSP:O80337 PRINTS:PR00367 ProDom:PD001423 SMART:SM00380 EMBL:AC002535 EMBL:AY074645 PIR:T00432 SMR:…	1.00E-19
chr1.CM0442.18	99.1.3.2.1662	AP23_ARATH							AP23_ARATH	Cadmium;DNA-binding;Nuclearprotein;Transcription;Transcriptionregulation,AP2 domain transcription factor RAP2.3 (Related to AP2 protein 3) (Cadmium-induced protein AS30).	2.00E-25	GO_ID:24908	TAIR|gene:2061955 SPTR:O22259 symbol:AT2G47520.1 [GO:0003700 "transcription factor activity" evidence=ISS] [GO:0003677 "DNA binding" evidence=ISS] [GO:0005634 "nucleus" evidence=IC] [GO:0006355 "regulation of transcription, DNA-dependent" evidence=ISS] InterPro:IPR001471 Pfam:PF00847 GO:GO:0005634 HSSP:O80337 PRINTS:PR00367 ProDom:PD001423 SMART:SM00380 EMBL:AC002535 EMBL:AY074645 PIR:T00432 SMR:…	1.00E-19
Ljwgs_028173.1	1.4.1.43	E2.7.7.8, pnp polyribonucleotide nucleotidyltransferase [EC:2.7.7.8] [COG:COG1185] [GO:0004654]	cal:orf19.1578	RRP5; processing of pre-rRNA to 18S and 5.8S rRNA [EC:2.7.7.8] [KO:K00962]	4.00E-42	YMR229c_4	COG0457	3.00E-46	RRP5_HUMAN	3D-structure;Nuclearprotein;Polymorphism;Repeat;rRNAprocessing,RRP5 protein homolog (Programmed cell death protein 11).	4.00E-47	GO_ID:33280	UNIPROT|Q14690 SPTR:Q14690 symbol:RRP5_HUMAN "RRP5 protein homolog" [GO:0008134 "transcription factor binding" evidence=IPI] [GO:0006355 "regulation of transcription, DNA-dependent" evidence=ISS] [GO:0006364 "rRNA processing" evidence=ISS] [GO:0006915 "apoptosis" evidence=ISS] [GO:0043123 "positive regulation of I-kappaB kinase/NF-kappaB cascade" evidence=ISS] [GO:0005634 "nucleus" evidence=IDA] …	1.00E-47
Ljwgs_028173.1	1.4.2.12	E2.7.7.8, pnp polyribonucleotide nucleotidyltransferase [EC:2.7.7.8] [COG:COG1185] [GO:0004654]	cal:orf19.1578	RRP5; processing of pre-rRNA to 18S and 5.8S rRNA [EC:2.7.7.8] [KO:K00962]	4.00E-42	YMR229c_4	COG0457	3.00E-46	RRP5_HUMAN	3D-structure;Nuclearprotein;Polymorphism;Repeat;rRNAprocessing,RRP5 protein homolog (Programmed cell death protein 11).	4.00E-47	GO_ID:33280	UNIPROT|Q14690 SPTR:Q14690 symbol:RRP5_HUMAN "RRP5 protein homolog" [GO:0008134 "transcription factor binding" evidence=IPI] [GO:0006355 "regulation of transcription, DNA-dependent" evidence=ISS] [GO:0006364 "rRNA processing" evidence=ISS] [GO:0006915 "apoptosis" evidence=ISS] [GO:0043123 "positive regulation of I-kappaB kinase/NF-kappaB cascade" evidence=ISS] [GO:0005634 "nucleus" evidence=IDA] …	1.00E-47
Ljwgs_028173.1	1.2.7.74.7	NRFG formate-dependent nitrite reductase complex NrfG subunit [COG:COG0457]	cal:orf19.1578	RRP5; processing of pre-rRNA to 18S and 5.8S rRNA [EC:2.7.7.8] [KO:K00962]	4.00E-42	YMR229c_4	COG0457	3.00E-46	RRP5_HUMAN	3D-structure;Nuclearprotein;Polymorphism;Repeat;rRNAprocessing,RRP5 protein homolog (Programmed cell death protein 11).	4.00E-47	GO_ID:33280	UNIPROT|Q14690 SPTR:Q14690 symbol:RRP5_HUMAN "RRP5 protein homolog" [GO:0008134 "transcription factor binding" evidence=IPI] [GO:0006355 "regulation of transcription, DNA-dependent" evidence=ISS] [GO:0006364 "rRNA processing" evidence=ISS] [GO:0006915 "apoptosis" evidence=ISS] [GO:0043123 "positive regulation of I-kappaB kinase/NF-kappaB cascade" evidence=ISS] [GO:0005634 "nucleus" evidence=IDA] …	1.00E-47
Ljwgs_028173.1	4.2.5	Apoptosis [CLASS:04210] [PATH:hsa04210] [GO:0006915]	cal:orf19.1578	RRP5; processing of pre-rRNA to 18S and 5.8S rRNA [EC:2.7.7.8] [KO:K00962]	4.00E-42	YMR229c_4	COG0457	3.00E-46	RRP5_HUMAN	3D-structure;Nuclearprotein;Polymorphism;Repeat;rRNAprocessing,RRP5 protein homolog (Programmed cell death protein 11).	4.00E-47	GO_ID:33280	UNIPROT|Q14690 SPTR:Q14690 symbol:RRP5_HUMAN "RRP5 protein homolog" [GO:0008134 "transcription factor binding" evidence=IPI] [GO:0006355 "regulation of transcription, DNA-dependent" evidence=ISS] [GO:0006364 "rRNA processing" evidence=ISS] [GO:0006915 "apoptosis" evidence=ISS] [GO:0043123 "positive regulation of I-kappaB kinase/NF-kappaB cascade" evidence=ISS] [GO:0005634 "nucleus" evidence=IDA] …	1.00E-47
Ljwgs_028173.1	1.2.7.46	CCMH cytochrome c-type biogenesis protein CcmH [COG:COG0457 COG3088]	cal:orf19.1578	RRP5; processing of pre-rRNA to 18S and 5.8S rRNA [EC:2.7.7.8] [KO:K00962]	4.00E-42	YMR229c_4	COG0457	3.00E-46	RRP5_HUMAN	3D-structure;Nuclearprotein;Polymorphism;Repeat;rRNAprocessing,RRP5 protein homolog (Programmed cell death protein 11).	4.00E-47	GO_ID:33280	UNIPROT|Q14690 SPTR:Q14690 symbol:RRP5_HUMAN "RRP5 protein homolog" [GO:0008134 "transcription factor binding" evidence=IPI] [GO:0006355 "regulation of transcription, DNA-dependent" evidence=ISS] [GO:0006364 "rRNA processing" evidence=ISS] [GO:0006915 "apoptosis" evidence=ISS] [GO:0043123 "positive regulation of I-kappaB kinase/NF-kappaB cascade" evidence=ISS] [GO:0005634 "nucleus" evidence=IDA] …	1.00E-47
Ljwgs_141990.1.1	99.1.4.6995	GO_ID:35378										GO_ID:35378	TAIR|gene:2200496 SPTR:Q9S9M8 symbol:AT1G16070.1 [GO:0003700 "transcription factor activity" evidence=ISS] [GO:0008372 "cellular component unknown" evidence=ND] [GO:0045449 "regulation of transcription" evidence=TAS] INTERPRO:IPR000007 HSSP:P50586 Pfam:PF01167 PRINTS:PR01573 EMBL:AC010924 EMBL:AF487269 PIR:E86295 SPTR:Q9S9M8	7.00E-16
chr2.CM0250.26.1	99.1.4.7314	GO_ID:46527							MYB_XENLA	Activator;DNA-binding;Nuclearprotein;Repeat;Transcription;Transcriptionregulation,Myb protein.	2.00E-33	GO_ID:46527	TAIR|gene:3440717 SPTR:Q9FDW1 symbol:AT5G67300 [GO:0003700 "transcription factor activity" evidence=ISS] [GO:0003677 "DNA binding" evidence=ISS] [GO:0006355 "regulation of transcription, DNA-dependent" evidence=ISS] InterPro:IPR001005 Pfam:PF00249 InterPro:IPR012287 GO:GO:0005634 PROSITE:PS50090 SMART:SM00717 HSSP:P06876 PROSITE:PS00037 PROSITE:PS00334 EMBL:AB007645 EMBL:AF326877 EMBL:AF339698 EM…	2.00E-59
chr2.CM0250.26.1	99.1.3.2.981	MYB_XENLA							MYB_XENLA	Activator;DNA-binding;Nuclearprotein;Repeat;Transcription;Transcriptionregulation,Myb protein.	2.00E-33	GO_ID:46527	TAIR|gene:3440717 SPTR:Q9FDW1 symbol:AT5G67300 [GO:0003700 "transcription factor activity" evidence=ISS] [GO:0003677 "DNA binding" evidence=ISS] [GO:0006355 "regulation of transcription, DNA-dependent" evidence=ISS] InterPro:IPR001005 Pfam:PF00249 InterPro:IPR012287 GO:GO:0005634 PROSITE:PS50090 SMART:SM00717 HSSP:P06876 PROSITE:PS00037 PROSITE:PS00334 EMBL:AB007645 EMBL:AF326877 EMBL:AF339698 EM…	2.00E-59
Ljwgs_013423.1	99.1.3.2.3192	MYB_AVIMB							MYB_AVIMB	3D-structure;DNA-binding;Nuclearprotein;Oncogene;Repeat,Transforming protein Myb.	4.00E-29	GO_ID:38842	TAIR|gene:2206909 SPTR:Q9FX36 symbol:AT1G73410.1 [GO:0003677 "DNA binding" evidence=ISS] [GO:0006355 "regulation of transcription, DNA-dependent" evidence=ISS] [GO:0003700 "transcription factor activity" evidence=ISS] InterPro:IPR001005 Pfam:PF00249 InterPro:IPR012287 GO:GO:0005634 PROSITE:PS50090 SMART:SM00717 HSSP:P06876 PROSITE:PS00334 EMBL:AC012396 EMBL:AY519569 PIR:G96760 SPTR:Q9FX36	1.00E-54
Ljwgs_013423.1	99.1.4.4158	GO_ID:38842							MYB_AVIMB	3D-structure;DNA-binding;Nuclearprotein;Oncogene;Repeat,Transforming protein Myb.	4.00E-29	GO_ID:38842	TAIR|gene:2206909 SPTR:Q9FX36 symbol:AT1G73410.1 [GO:0003677 "DNA binding" evidence=ISS] [GO:0006355 "regulation of transcription, DNA-dependent" evidence=ISS] [GO:0003700 "transcription factor activity" evidence=ISS] InterPro:IPR001005 Pfam:PF00249 InterPro:IPR012287 GO:GO:0005634 PROSITE:PS50090 SMART:SM00717 HSSP:P06876 PROSITE:PS00334 EMBL:AC012396 EMBL:AY519569 PIR:G96760 SPTR:Q9FX36	1.00E-54
Ljwgs_052207.1	99.1.4.3020	GO_ID:18598							ASL1_ARATH	Coiledcoil;DNA-binding;Nuclearprotein;Repeat;Transcription;Transcriptionregulation,ASYMMETRIC LEAVES1 protein (Myb-related protein 91) (AtMYB91) (PHANTASTICA protein).	9.00E-40	GO_ID:18598	TAIR|gene:2040670 SPTR:O80931 symbol:AT2G37630.1 [GO:0003700 "transcription factor activity" evidence=ISS] [GO:0003677 "DNA binding" evidence=ISS] InterPro:IPR001005 EMBL:AC004684 Interpro:IPR009057 Pfam:PF00249 PROSITE:PS50090 SMART:SM00717 HSSP:P06876 PROSITE:PS00037 PROSITE:PS00334 EMBL:AF175996 PIR:T02529 TRANSFAC:T02604 GeneFarm:973 SPTR:O80931	3.00E-40
Ljwgs_052207.1	99.1.3.2.2168	ASL1_ARATH							ASL1_ARATH	Coiledcoil;DNA-binding;Nuclearprotein;Repeat;Transcription;Transcriptionregulation,ASYMMETRIC LEAVES1 protein (Myb-related protein 91) (AtMYB91) (PHANTASTICA protein).	9.00E-40	GO_ID:18598	TAIR|gene:2040670 SPTR:O80931 symbol:AT2G37630.1 [GO:0003700 "transcription factor activity" evidence=ISS] [GO:0003677 "DNA binding" evidence=ISS] InterPro:IPR001005 EMBL:AC004684 Interpro:IPR009057 Pfam:PF00249 PROSITE:PS50090 SMART:SM00717 HSSP:P06876 PROSITE:PS00037 PROSITE:PS00334 EMBL:AF175996 PIR:T02529 TRANSFAC:T02604 GeneFarm:973 SPTR:O80931	3.00E-40
chr4.TM1415.10.2	99.1.4.6017	GO_ID:33150										GO_ID:33150	TAIR|gene:2060404 SPTR:Q8GSA7 symbol:AT2G22300.1 [GO:0005516 "calmodulin binding" evidence=IEP;TAS] [GO:0030528 "transcription regulator activity" evidence=TAS] Pfam:PF00612 InterPro:IPR002110 InterPro:IPR000048 Pfam:PF00023 SMART:SM00015 SMART:SM00248 PROSITE:PS50297 PROSITE:PS50088 EMBL:AF506697 EMBL:BT002459 EMBL:AY510025 InterPro:IPR005559 Pfam:PF03859 SPTR:Q8GSA7	3.00E-177
Ljwgs_140918.1	99.1.3.2.887	SPL1_ARATH							SPL1_ARATH	DNA-binding;Metal-binding;Nuclearprotein;Transcription;Transcriptionregulation;Zinc;Zinc-finger,Squamosa-promoter binding-like protein 1.	1.00E-28	GO_ID:38270	TAIR|gene:2041328 SPTR:Q9SMX9 symbol:AT2G47070.1 [GO:0003700 "transcription factor activity" evidence=ISS] [GO:0045449 "regulation of transcription" evidence=TAS] [GO:0003677 "DNA binding" evidence=ISS] [GO:0005634 "nucleus" evidence=ISS] InterPro:IPR002110 InterPro:IPR004333 InterPro:IPR002200 Pfam:PF03110 SMART:SM00248 EMBL:AC004411 EMBL:AJ011577 EMBL:AJ011628 EMBL:AJ011629 PIR:T02179 PIR:T0218…	4.00E-29
Ljwgs_140918.1	99.1.4.589	GO_ID:38270							SPL1_ARATH	DNA-binding;Metal-binding;Nuclearprotein;Transcription;Transcriptionregulation;Zinc;Zinc-finger,Squamosa-promoter binding-like protein 1.	1.00E-28	GO_ID:38270	TAIR|gene:2041328 SPTR:Q9SMX9 symbol:AT2G47070.1 [GO:0003700 "transcription factor activity" evidence=ISS] [GO:0045449 "regulation of transcription" evidence=TAS] [GO:0003677 "DNA binding" evidence=ISS] [GO:0005634 "nucleus" evidence=ISS] InterPro:IPR002110 InterPro:IPR004333 InterPro:IPR002200 Pfam:PF03110 SMART:SM00248 EMBL:AC004411 EMBL:AJ011577 EMBL:AJ011628 EMBL:AJ011629 PIR:T02179 PIR:T0218…	4.00E-29
Ljwgs_016727.1	99.1.4.4938	GO_ID:23039							DOF46_ARATH	Alternativesplicing;DNA-binding;Metal-binding;Nuclearprotein;Transcription;Transcriptionregulation;Zinc;Zinc-finger,Dof zinc finger protein DOF4.6 (AtDOF4.6).	2.00E-42	GO_ID:23039	TAIR|gene:2134980 SPTR:Q8LAP8 symbol:AT4G24060.1 [GO:0003700 "transcription factor activity" evidence=ISS] [GO:0008372 "cellular component unknown" evidence=ND] [GO:0045449 "regulation of transcription" evidence=TAS] [GO:0003677 "DNA binding" evidence=ISS] InterPro:IPR003851 Pfam:PF02701 PROSITE:PS01361 PROSITE:PS50884 EMBL:AL161560 EMBL:AC002343 EMBL:AL109619 EMBL:AY037220 EMBL:BT008771 EMBL:AY0…	9.00E-43
Ljwgs_016727.1	99.1.3.2.2467	DOF46_ARATH							DOF46_ARATH	Alternativesplicing;DNA-binding;Metal-binding;Nuclearprotein;Transcription;Transcriptionregulation;Zinc;Zinc-finger,Dof zinc finger protein DOF4.6 (AtDOF4.6).	2.00E-42	GO_ID:23039	TAIR|gene:2134980 SPTR:Q8LAP8 symbol:AT4G24060.1 [GO:0003700 "transcription factor activity" evidence=ISS] [GO:0008372 "cellular component unknown" evidence=ND] [GO:0045449 "regulation of transcription" evidence=TAS] [GO:0003677 "DNA binding" evidence=ISS] InterPro:IPR003851 Pfam:PF02701 PROSITE:PS01361 PROSITE:PS50884 EMBL:AL161560 EMBL:AC002343 EMBL:AL109619 EMBL:AY037220 EMBL:BT008771 EMBL:AY0…	9.00E-43
Ljwgs_049035.1	4.2.5	Apoptosis [CLASS:04210] [PATH:hsa04210] [GO:0006915]							WRK52_ARATH	Alternativesplicing;ATP-binding;DNA-binding;Leucine-richrepeat;Nuclearprotein;Nucleotide-binding;Plantdefense;Polymorphism;Repeat;Transcription;Transcriptionregulation,Probable WRKY transcription factor 52 (WRKY DNA-binding protein 52) (Disease resistance protein RRS1) (Resistance to Ralstonia solanacearum 1 protein) (Disease resistance protein SLH1) (SENSITIVE TO LOW HUMIDITY 1 protein).	1.00E-10	GO_ID:38318	TAIR|gene:2156578 SPTR:Q9FKB9 symbol:AT5G48770.1 [GO:0006952 "defense response" evidence=ISS] Pfam:PF00560 InterPro:IPR001611 InterPro:IPR000157 InterPro:IPR002182 InterPro:IPR000767 Pfam:PF01582 GO:GO:0006915 PRINTS:PR00019 GO:GO:0016020 InterPro:IPR011991 SMART:SM00255 PROSITE:PS50104 PRINTS:PR00364 Pfam:PF00931 InterPro:IPR011713 Pfam:PF07725 EMBL:AB012242 SPTR:Q9FKB9	2.00E-12
chr2.CM0249.21	99.1.4.2947	GO_ID:45795							GAT14_ARATH	Activator;DNA-binding;Metal-binding;Nuclearprotein;Transcription;Transcriptionregulation;Zinc;Zinc-finger,GATA transcription factor 14.	5.00E-48	GO_ID:45795	TAIR|gene:2155055 SPTR:Q9FH57 symbol:AT5G66320.1 [GO:0003700 "transcription factor activity" evidence=ISS] InterPro:IPR000679 Pfam:PF00320 HSSP:P17679 PROSITE:PS00344 PROSITE:PS50114 EMBL:AB022211 EMBL:AY136450 EMBL:BT010367 GeneFarm:3902 SPTR:Q9FH57	2.00E-48
chr2.CM0249.21	99.1.3.2.426	GAT14_ARATH							GAT14_ARATH	Activator;DNA-binding;Metal-binding;Nuclearprotein;Transcription;Transcriptionregulation;Zinc;Zinc-finger,GATA transcription factor 14.	5.00E-48	GO_ID:45795	TAIR|gene:2155055 SPTR:Q9FH57 symbol:AT5G66320.1 [GO:0003700 "transcription factor activity" evidence=ISS] InterPro:IPR000679 Pfam:PF00320 HSSP:P17679 PROSITE:PS00344 PROSITE:PS50114 EMBL:AB022211 EMBL:AY136450 EMBL:BT010367 GeneFarm:3902 SPTR:Q9FH57	2.00E-48
chr6.TM0756.9	99.1.3.2.1367	TUB_RAT							TUB_RAT	Obesity,Tubby protein homolog.	5.00E-40	GO_ID:43235	TAIR|gene:2081100 SPTR:Q9SQU1 symbol:AT3G06380.1 [GO:0003700 "transcription factor activity" evidence=ISS] [GO:0045449 "regulation of transcription" evidence=TAS] [GO:0008081 "phosphoric diester hydrolase activity" evidence=ISS] Pfam:PF00646 InterPro:IPR001810 INTERPRO:IPR000007 HSSP:P50586 Pfam:PF01167 PRINTS:PR01573 PROSITE:PS01200 EMBL:AC011623 EMBL:AF487270 SPTR:Q9SQU1	2.00E-116
chr6.TM0756.9	99.1.4.4207	GO_ID:43235							TUB_RAT	Obesity,Tubby protein homolog.	5.00E-40	GO_ID:43235	TAIR|gene:2081100 SPTR:Q9SQU1 symbol:AT3G06380.1 [GO:0003700 "transcription factor activity" evidence=ISS] [GO:0045449 "regulation of transcription" evidence=TAS] [GO:0008081 "phosphoric diester hydrolase activity" evidence=ISS] Pfam:PF00646 InterPro:IPR001810 INTERPRO:IPR000007 HSSP:P50586 Pfam:PF01167 PRINTS:PR01573 PROSITE:PS01200 EMBL:AC011623 EMBL:AF487270 SPTR:Q9SQU1	2.00E-116
Ljwgs_084422.1	2.4.3.74	HEPA ATP-dependent helicase HepA [COG:COG0553]	dme:CG3736-PA	CG3736; CG3736 gene product from transcript CG3736-RA [EC:3.6.1.3] [KO:K01509]	4.00E-12	YBR073w	COG0553	6.00E-12	ATRX_DROME	ATP-binding;DNAdamage;DNArepair;DNA-binding;Helicase;Hydrolase;Nuclearprotein;Nucleotide-binding,Transcriptional regulator ATRX homolog (X-linked nuclear protein) (dXNP) (d-xnp).	3.00E-21	GO_ID:33894	FB|FBgn0039338 SPTR:Q9GQN5 symbol:XNP "XNP" [GO:0003678 "DNA helicase activity" evidence=NAS] [GO:0006350 "transcription" evidence=NAS] [GO:0016251 "general RNA polymerase II transcription factor activity" evidence=NAS] [GO:0005634 "nucleus" evidence=NAS] InterPro:IPR000330 InterPro:IPR001650 Pfam:PF00176 Pfam:PF00271 InterPro:IPR011545 SMART:SM00487 SMART:SM00490 EMBL:AF217802 EMBL:AE003752 EMBL…	1.00E-21
Ljwgs_084422.1	2.4.2.2	DNAB replicative DNA helicase [EC:3.6.1.-] [COG:COG0305] [GO:0003678]	dme:CG3736-PA	CG3736; CG3736 gene product from transcript CG3736-RA [EC:3.6.1.3] [KO:K01509]	4.00E-12	YBR073w	COG0553	6.00E-12	ATRX_DROME	ATP-binding;DNAdamage;DNArepair;DNA-binding;Helicase;Hydrolase;Nuclearprotein;Nucleotide-binding,Transcriptional regulator ATRX homolog (X-linked nuclear protein) (dXNP) (d-xnp).	3.00E-21	GO_ID:33894	FB|FBgn0039338 SPTR:Q9GQN5 symbol:XNP "XNP" [GO:0003678 "DNA helicase activity" evidence=NAS] [GO:0006350 "transcription" evidence=NAS] [GO:0016251 "general RNA polymerase II transcription factor activity" evidence=NAS] [GO:0005634 "nucleus" evidence=NAS] InterPro:IPR000330 InterPro:IPR001650 Pfam:PF00176 Pfam:PF00271 InterPro:IPR011545 SMART:SM00487 SMART:SM00490 EMBL:AF217802 EMBL:AE003752 EMBL…	1.00E-21
Ljwgs_084422.1	2.1.2	Basal transcription factors [CLASS:03022] [PATH:ot03022 tab03022] [GO:0005669 0016251 0005672 0005674 0005673 0006368 0003715 0006353]	dme:CG3736-PA	CG3736; CG3736 gene product from transcript CG3736-RA [EC:3.6.1.3] [KO:K01509]	4.00E-12	YBR073w	COG0553	6.00E-12	ATRX_DROME	ATP-binding;DNAdamage;DNArepair;DNA-binding;Helicase;Hydrolase;Nuclearprotein;Nucleotide-binding,Transcriptional regulator ATRX homolog (X-linked nuclear protein) (dXNP) (d-xnp).	3.00E-21	GO_ID:33894	FB|FBgn0039338 SPTR:Q9GQN5 symbol:XNP "XNP" [GO:0003678 "DNA helicase activity" evidence=NAS] [GO:0006350 "transcription" evidence=NAS] [GO:0016251 "general RNA polymerase II transcription factor activity" evidence=NAS] [GO:0005634 "nucleus" evidence=NAS] InterPro:IPR000330 InterPro:IPR001650 Pfam:PF00176 Pfam:PF00271 InterPro:IPR011545 SMART:SM00487 SMART:SM00490 EMBL:AF217802 EMBL:AE003752 EMBL…	1.00E-21
Ljwgs_084422.1	1.4.1.60	E3.6.1.3 adenosinetriphosphatase [EC:3.6.1.3] [GO:0004003 0004004 0008026 0008094 0008186]	dme:CG3736-PA	CG3736; CG3736 gene product from transcript CG3736-RA [EC:3.6.1.3] [KO:K01509]	4.00E-12	YBR073w	COG0553	6.00E-12	ATRX_DROME	ATP-binding;DNAdamage;DNArepair;DNA-binding;Helicase;Hydrolase;Nuclearprotein;Nucleotide-binding,Transcriptional regulator ATRX homolog (X-linked nuclear protein) (dXNP) (d-xnp).	3.00E-21	GO_ID:33894	FB|FBgn0039338 SPTR:Q9GQN5 symbol:XNP "XNP" [GO:0003678 "DNA helicase activity" evidence=NAS] [GO:0006350 "transcription" evidence=NAS] [GO:0016251 "general RNA polymerase II transcription factor activity" evidence=NAS] [GO:0005634 "nucleus" evidence=NAS] InterPro:IPR000330 InterPro:IPR001650 Pfam:PF00176 Pfam:PF00271 InterPro:IPR011545 SMART:SM00487 SMART:SM00490 EMBL:AF217802 EMBL:AE003752 EMBL…	1.00E-21
Ljwgs_012479.1	99.1.4.520	GO_ID:46132										GO_ID:46132	TAIR|gene:2167627 SPTR:Q9FFH1 symbol:AT5G44180.1 [GO:0003700 "transcription factor activity" evidence=ISS] [GO:0005634 "nucleus" evidence=ISS] [GO:0006355 "regulation of transcription, DNA-dependent" evidence=ISS] InterPro:IPR001356 InterPro:IPR012287 InterPro:IPR004022 Pfam:PF00046 GO:GO:0005634 PRINTS:PR00024 ProDom:PD000010 SMART:SM00389 PROSITE:PS50071 SMART:SM00571 PROSITE:PS50827 Pfam:PF027…	4.00E-92
chr3.BM1720.16	99.1.4.3222	GO_ID:18418							EIL3_ARATH	3D-structure;Coiledcoil;DNA-binding;Ethylenesignalingpathway;Nuclearprotein;Transcription;Transcriptionregulation,ETHYLENE-INSENSITIVE3-like 3 protein.	8.00E-142	GO_ID:18418	TAIR|gene:2027753 SPTR:O23116 symbol:AT1G73730.1 [GO:0003700 "transcription factor activity" evidence=ISS;TAS] [GO:0045449 "regulation of transcription" evidence=TAS] [GO:0009873 "ethylene mediated signaling pathway" evidence=TAS] InterPro:IPR006957 Pfam:PF04873 EMBL:AC012679 EMBL:AF004215 EMBL:AY070044 EMBL:AY133839 PIR:E96764 PDB:1WIJ TRANSFAC:T02652 GeneFarm:2369 SPTR:O23116	3.00E-142
chr3.BM1720.16	99.1.3.2.494	EIL3_ARATH							EIL3_ARATH	3D-structure;Coiledcoil;DNA-binding;Ethylenesignalingpathway;Nuclearprotein;Transcription;Transcriptionregulation,ETHYLENE-INSENSITIVE3-like 3 protein.	8.00E-142	GO_ID:18418	TAIR|gene:2027753 SPTR:O23116 symbol:AT1G73730.1 [GO:0003700 "transcription factor activity" evidence=ISS;TAS] [GO:0045449 "regulation of transcription" evidence=TAS] [GO:0009873 "ethylene mediated signaling pathway" evidence=TAS] InterPro:IPR006957 Pfam:PF04873 EMBL:AC012679 EMBL:AF004215 EMBL:AY070044 EMBL:AY133839 PIR:E96764 PDB:1WIJ TRANSFAC:T02652 GeneFarm:2369 SPTR:O23116	3.00E-142
Ljwgs_139846.1	99.1.4.6114	GO_ID:43239							RGL3_ARATH	Developmentalprotein;Gibberellinsignalingpathway;Nuclearprotein;Phosphorylation;Repressor;Transcription;Transcriptionregulation;Ublconjugation,DELLA protein RGL3 (RGA-like protein 3).	7.00E-10	GO_ID:43239	TAIR|gene:2126900 SPTR:O81316 symbol:AT4G00150.1 [GO:0003700 "transcription factor activity" evidence=ISS] [GO:0045449 "regulation of transcription" evidence=TAS] Pfam:PF03514 InterPro:IPR005202 PROSITE:PS50985 EMBL:AF069299 EMBL:AL161471 EMBL:AF462831 EMBL:AY133537 PIR:T01343 SPTR:O81316	2.00E-52
Ljwgs_139846.1	99.1.3.2.3017	RGL3_ARATH							RGL3_ARATH	Developmentalprotein;Gibberellinsignalingpathway;Nuclearprotein;Phosphorylation;Repressor;Transcription;Transcriptionregulation;Ublconjugation,DELLA protein RGL3 (RGA-like protein 3).	7.00E-10	GO_ID:43239	TAIR|gene:2126900 SPTR:O81316 symbol:AT4G00150.1 [GO:0003700 "transcription factor activity" evidence=ISS] [GO:0045449 "regulation of transcription" evidence=TAS] Pfam:PF03514 InterPro:IPR005202 PROSITE:PS50985 EMBL:AF069299 EMBL:AL161471 EMBL:AF462831 EMBL:AY133537 PIR:T01343 SPTR:O81316	2.00E-52
chr4.CM0227.27.2	2.1.2	Basal transcription factors [CLASS:03022] [PATH:ot03022 tab03022] [GO:0005669 0016251 0005672 0005674 0005673 0006368 0003715 0006353]										GO_ID:30173	TAIR|gene:2014514 SPTR:Q93ZW3 symbol:AT1G03280.1 [GO:0005673 "transcription factor TFIIE complex" evidence=ISS] [GO:0016986 "transcription initiation factor activity" evidence=ISS] InterPro:IPR002853 Pfam:PF02002 SMART:SM00531 EMBL:AY056229 EMBL:AY096668 EMBL:AY463605 SPTR:Q93ZW3	5.00E-14
chr1.TM0207.20	99.1.4.1343	GO_ID:21503							NAC78_ARATH	DNA-binding;Nuclearprotein;Polymorphism;Transcription;Transcriptionregulation,NAC-domain containing protein 78 (ANAC078).	2.00E-45	GO_ID:21503	TAIR|gene:2114677 SPTR:Q9SCK6 symbol:ANAC062 [GO:0003700 "transcription factor activity" evidence=ISS] [GO:0008372 "cellular component unknown" evidence=ND] [GO:0007275 "development" evidence=ISS] InterPro:IPR003441 Pfam:PF02365 HSSP:Q9C932 PROSITE:PS51005 EMBL:AL132964 EMBL:AY059734 EMBL:BT000978 PIR:T46230 SPTR:Q9SCK6	2.00E-70
chr1.TM0207.20	99.1.3.2.1183	NAC78_ARATH							NAC78_ARATH	DNA-binding;Nuclearprotein;Polymorphism;Transcription;Transcriptionregulation,NAC-domain containing protein 78 (ANAC078).	2.00E-45	GO_ID:21503	TAIR|gene:2114677 SPTR:Q9SCK6 symbol:ANAC062 [GO:0003700 "transcription factor activity" evidence=ISS] [GO:0008372 "cellular component unknown" evidence=ND] [GO:0007275 "development" evidence=ISS] InterPro:IPR003441 Pfam:PF02365 HSSP:Q9C932 PROSITE:PS51005 EMBL:AL132964 EMBL:AY059734 EMBL:BT000978 PIR:T46230 SPTR:Q9SCK6	2.00E-70
chr3.CM0005.69	99.1.3.2.69	DRAP1_MOUSE							DRAP1_MOUSE	DNA-binding;Nuclearprotein;Phosphorylation;Repressor;Transcription;Transcriptionregulation,Dr1-associated corepressor (Dr1-associated protein 1) (Negative co- factor 2 alpha) (NC2 alpha).	1.00E-25	GO_ID:29323	MGI|MGI:1913806 SPTR:Q9D6N5 symbol:Drap1 "Dr1 associated protein 1 (negative cofactor 2 alpha)" [GO:0005634 "nucleus" evidence=IDA] [GO:0005515 "protein binding" evidence=IPI] [GO:0008134 "transcription factor binding" evidence=IDA] [GO:0003714 "transcription corepressor activity" evidence=IDA] [GO:0000122 "negative regulation of transcription from RNA polymerase II promoter" evidence=IDA] InterP…	5.00E-26
chr3.CM0005.69	99.1.4.4520	GO_ID:29323							DRAP1_MOUSE	DNA-binding;Nuclearprotein;Phosphorylation;Repressor;Transcription;Transcriptionregulation,Dr1-associated corepressor (Dr1-associated protein 1) (Negative co- factor 2 alpha) (NC2 alpha).	1.00E-25	GO_ID:29323	MGI|MGI:1913806 SPTR:Q9D6N5 symbol:Drap1 "Dr1 associated protein 1 (negative cofactor 2 alpha)" [GO:0005634 "nucleus" evidence=IDA] [GO:0005515 "protein binding" evidence=IPI] [GO:0008134 "transcription factor binding" evidence=IDA] [GO:0003714 "transcription corepressor activity" evidence=IDA] [GO:0000122 "negative regulation of transcription from RNA polymerase II promoter" evidence=IDA] InterP…	5.00E-26
Ljwgs_027745.1	99.1.4.3242	GO_ID:6292										GO_ID:6292	TAIR|gene:2149588 SPTR:Q8LAP4 symbol:AT5G52660.1 [GO:0003700 "transcription factor activity" evidence=ISS] [GO:0003677 "DNA binding" evidence=ISS] [GO:0006355 "regulation of transcription, DNA-dependent" evidence=ISS] InterPro:IPR001005 Pfam:PF00249 InterPro:IPR012287 GO:GO:0005634 PROSITE:PS50090 SMART:SM00717 InterPro:IPR006447 TIGRFAMs:TIGR01557 EMBL:AY087690 EMBL:AJ937210 SPTR:Q8LAP4	4.00E-17
Ljwgs_046375.1	2.2.4.5.5	RPR2 ribonuclease P subunit RPR2 [COG:COG2023]	ath:At1g25250	F4F7.36; zinc finger (C2H2 type) family protein [EC:3.1.26.5] [KO:K03540]	3.00E-46				TT1_ARATH	Coiledcoil;Metal-binding;Polymorphism;Transcription;Transcriptionregulation;Zinc;Zinc-finger,TRANSPARENT TESTA 1 protein (Zinc finger protein TT1) (TTL1).	4.00E-12	GO_ID:6781	TAIR|gene:2167607 SPTR:Q9FFH3 symbol:AT5G44160.1 [GO:0003700 "transcription factor activity" evidence=ISS] [GO:0045449 "regulation of transcription" evidence=TAS] [GO:0003676 "nucleic acid binding" evidence=ISS] [GO:0008270 "zinc ion binding" evidence=ISS] InterPro:IPR007087 Prosite:PS00028 Pfam:PF00096 SMART:SM00355 PROSITE:PS50157 EMBL:AB005239 EMBL:AY037202 EMBL:BT002685 SPTR:Q9FFH3	7.00E-70
Ljwgs_026418.1	99.1.4.2264	GO_ID:3385										GO_ID:3385	TAIR|gene:2135168 SPTR:Q8W2F2 symbol:AT4G36060.1 [GO:0003700 "transcription factor activity" evidence=ISS] [GO:0003677 "DNA binding" evidence=ISS] [GO:0005737 "cytoplasm" evidence=IDA] [GO:0005634 "nucleus" evidence=IDA] Pfam:PF00010 InterPro:IPR001092 SMART:SM00353 PROSITE:PS50888 EMBL:AF251696 SPTR:Q8W2F2	6.00E-19
Ljwgs_041812.1	99.1.4.6017	GO_ID:33150										GO_ID:33150	TAIR|gene:2060404 SPTR:Q8GSA7 symbol:AT2G22300.1 [GO:0005516 "calmodulin binding" evidence=IEP;TAS] [GO:0030528 "transcription regulator activity" evidence=TAS] Pfam:PF00612 InterPro:IPR002110 InterPro:IPR000048 Pfam:PF00023 SMART:SM00015 SMART:SM00248 PROSITE:PS50297 PROSITE:PS50088 EMBL:AF506697 EMBL:BT002459 EMBL:AY510025 InterPro:IPR005559 Pfam:PF03859 SPTR:Q8GSA7	2.00E-23
chr5.TM0389.11	4.1.2.10	FLINY, fliN flagellar motor switch protein FliN/FliY [COG:COG1886]	mmu:20591	Jarid1c; jumonji, AT rich interactive domain 1C (Rbp2 like) [KO:K02417]	2.00E-31				JAD1D_PANTR	Metal-binding;Repeat;Zinc;Zinc-finger,Jumonji/ARID domain-containing protein 1D (SmcY protein).	4.00E-32	GO_ID:31966	TAIR|gene:2146652 SPTR:Q9FYD7 symbol:AT5G04240.1 [GO:0003700 "transcription factor activity" evidence=ISS] [GO:0045449 "regulation of transcription" evidence=TAS] InterPro:IPR007087 Pfam:PF02373 Interpro:IPR003347 Prosite:PS00028 Pfam:PF00096 SMART:SM00355 PROSITE:PS50157 HSSP:P08151 InterPro:IPR003349 Pfam:PF02375 SMART:SM00558 SMART:SM00545 EMBL:AL391716 SPTR:Q9FYD7	0
chr5.TM0389.11	2.3.4.29	FLINY, fliN flagellar motor switch protein FliN/FliY [COG:COG1886]	mmu:20591	Jarid1c; jumonji, AT rich interactive domain 1C (Rbp2 like) [KO:K02417]	2.00E-31				JAD1D_PANTR	Metal-binding;Repeat;Zinc;Zinc-finger,Jumonji/ARID domain-containing protein 1D (SmcY protein).	4.00E-32	GO_ID:31966	TAIR|gene:2146652 SPTR:Q9FYD7 symbol:AT5G04240.1 [GO:0003700 "transcription factor activity" evidence=ISS] [GO:0045449 "regulation of transcription" evidence=TAS] InterPro:IPR007087 Pfam:PF02373 Interpro:IPR003347 Prosite:PS00028 Pfam:PF00096 SMART:SM00355 PROSITE:PS50157 HSSP:P08151 InterPro:IPR003349 Pfam:PF02375 SMART:SM00558 SMART:SM00545 EMBL:AL391716 SPTR:Q9FYD7	0
chr1.CM0600.15	99.1.3.2.1953	MYBF_ARATH							MYBF_ARATH	Activator;DNA-binding;Nuclearprotein;Transcription;Transcriptionregulation,Putative Myb family transcription factor At1g14600.	6.00E-16	GO_ID:26750	TAIR|gene:1005027753 SPTR:Q8GUN5 symbol:AT5G29000.2 [GO:0003700 "transcription factor activity" evidence=ISS] [GO:0003677 "DNA binding" evidence=ISS] [GO:0005634 "nucleus" evidence=ISS] InterPro:IPR001005 Pfam:PF00249 Interpro:IPR000905 Prosite:PS01016 GO:GO:0005634 HSSP:O49397 InterPro:IPR006447 TIGRFAMs:TIGR01557 EMBL:BT002344 SPTR:Q8GUN5	7.00E-55
chr1.CM0600.15	99.1.4.5950	GO_ID:26750							MYBF_ARATH	Activator;DNA-binding;Nuclearprotein;Transcription;Transcriptionregulation,Putative Myb family transcription factor At1g14600.	6.00E-16	GO_ID:26750	TAIR|gene:1005027753 SPTR:Q8GUN5 symbol:AT5G29000.2 [GO:0003700 "transcription factor activity" evidence=ISS] [GO:0003677 "DNA binding" evidence=ISS] [GO:0005634 "nucleus" evidence=ISS] InterPro:IPR001005 Pfam:PF00249 Interpro:IPR000905 Prosite:PS01016 GO:GO:0005634 HSSP:O49397 InterPro:IPR006447 TIGRFAMs:TIGR01557 EMBL:BT002344 SPTR:Q8GUN5	7.00E-55
chr2.CM0177.52	99.1.3.2.1946	ICE1_ARATH							ICE1_ARATH	Activator;Coiledcoil;DNA-binding;Nuclearprotein;Transcription;Transcriptionregulation,Transcription factor ICE1 (Inducer of CBF expression 1) (Basic helix- loop-helix protein 116) (bHLH116) (AtbHLH116).	1.00E-29	GO_ID:52278	TAIR|gene:2155724 SPTR:Q9LSL1 symbol:AT5G65640.1 [GO:0003700 "transcription factor activity" evidence=ISS] [GO:0003677 "DNA binding" evidence=ISS] Pfam:PF00010 InterPro:IPR001092 SMART:SM00353 PROSITE:PS50888 EMBL:AB026639 SPTR:Q9LSL1	7.00E-72
chr2.CM0177.52	99.1.4.5714	GO_ID:52278							ICE1_ARATH	Activator;Coiledcoil;DNA-binding;Nuclearprotein;Transcription;Transcriptionregulation,Transcription factor ICE1 (Inducer of CBF expression 1) (Basic helix- loop-helix protein 116) (bHLH116) (AtbHLH116).	1.00E-29	GO_ID:52278	TAIR|gene:2155724 SPTR:Q9LSL1 symbol:AT5G65640.1 [GO:0003700 "transcription factor activity" evidence=ISS] [GO:0003677 "DNA binding" evidence=ISS] Pfam:PF00010 InterPro:IPR001092 SMART:SM00353 PROSITE:PS50888 EMBL:AB026639 SPTR:Q9LSL1	7.00E-72
chr4.CM0175.38	99.1.3.2.549	ARFB_ARATH							ARFB_ARATH	Auxinsignalingpathway;DNA-binding;Multigenefamily;Nuclearprotein;Transcription;Transcriptionregulation,Auxin response factor 2 (ARF1-binding protein) (ARF1-BP).	0	GO_ID:30766	TAIR|gene:2174012 SPTR:Q94JM3 symbol:AT5G62000.1 [GO:0003700 "transcription factor activity" evidence=ISS] InterPro:IPR003340 InterPro:IPR010525 InterPro:IPR003311 Pfam:PF02362 PROSITE:PS50863 PROSITE:PS50962 Pfam:PF06507 EMBL:AB016880 EMBL:AF336918 EMBL:AF378862 EMBL:BT000784 EMBL:BT001072 EMBL:U89771 EMBL:AJ441313 EMBL:AJ458328 TRANSFAC:T04516 GeneFarm:3364 SPTR:Q94JM3	0
chr4.CM0175.38	99.1.4.3633	GO_ID:30766							ARFB_ARATH	Auxinsignalingpathway;DNA-binding;Multigenefamily;Nuclearprotein;Transcription;Transcriptionregulation,Auxin response factor 2 (ARF1-binding protein) (ARF1-BP).	0	GO_ID:30766	TAIR|gene:2174012 SPTR:Q94JM3 symbol:AT5G62000.1 [GO:0003700 "transcription factor activity" evidence=ISS] InterPro:IPR003340 InterPro:IPR010525 InterPro:IPR003311 Pfam:PF02362 PROSITE:PS50863 PROSITE:PS50962 Pfam:PF06507 EMBL:AB016880 EMBL:AF336918 EMBL:AF378862 EMBL:BT000784 EMBL:BT001072 EMBL:U89771 EMBL:AJ441313 EMBL:AJ458328 TRANSFAC:T04516 GeneFarm:3364 SPTR:Q94JM3	0
Ljwgs_059025.1	99.1.4.5417	GO_ID:49323										GO_ID:49323	TAIR|gene:3441731 SPTR:Q9FH37 symbol:AT5G54680.1 [GO:0003700 "transcription factor activity" evidence=ISS] [GO:0045449 "regulation of transcription" evidence=TAS] [GO:0003677 "DNA binding" evidence=ISS] Pfam:PF00010 InterPro:IPR001092 SMART:SM00353 PROSITE:PS50888 HSSP:P36956 EMBL:AB022214 EMBL:AY054585 EMBL:AF488629 EMBL:BT002189 SPTR:Q9FH37	8.00E-53
Ljwgs_013150.1	99.1.4.2509	GO_ID:53242							NFYA1_ARATH	Activator;Alternativesplicing;DNA-binding;Nuclearprotein;Transcription;Transcriptionregulation,Nuclear transcription factor Y subunit A-1 (AtNF-YA-1) (Transcriptional activator HAP2A).	2.00E-48	GO_ID:53242	TAIR|gene:2182244 SPTR:Q9LXV5 symbol:EMB2220 "EMBRYO DEFECTIVE 2220" [GO:0003700 "transcription factor activity" evidence=ISS] [GO:0006355 "regulation of transcription, DNA-dependent" evidence=ISS] [GO:0016602 "CCAAT-binding factor complex" evidence=ISS] InterPro:IPR001289 Pfam:PF02045 GO:GO:0005634 PRINTS:PR00616 ProDom:PD003860 SMART:SM00521 EMBL:AL353013 PIR:T49898 TRANSFAC:T05200 SPTR:Q9LXV5	8.00E-49
Ljwgs_013150.1	99.1.3.2.1043	NFYA1_ARATH							NFYA1_ARATH	Activator;Alternativesplicing;DNA-binding;Nuclearprotein;Transcription;Transcriptionregulation,Nuclear transcription factor Y subunit A-1 (AtNF-YA-1) (Transcriptional activator HAP2A).	2.00E-48	GO_ID:53242	TAIR|gene:2182244 SPTR:Q9LXV5 symbol:EMB2220 "EMBRYO DEFECTIVE 2220" [GO:0003700 "transcription factor activity" evidence=ISS] [GO:0006355 "regulation of transcription, DNA-dependent" evidence=ISS] [GO:0016602 "CCAAT-binding factor complex" evidence=ISS] InterPro:IPR001289 Pfam:PF02045 GO:GO:0005634 PRINTS:PR00616 ProDom:PD003860 SMART:SM00521 EMBL:AL353013 PIR:T49898 TRANSFAC:T05200 SPTR:Q9LXV5	8.00E-49
Ljwgs_057389.1	99.1.4.3072	GO_ID:7441										GO_ID:7441	TAIR|gene:3437446 SPTR:Q8S3F3 symbol:AT2G22750.1 [GO:0003700 "transcription factor activity" evidence=ISS] [GO:0045449 "regulation of transcription" evidence=TAS] [GO:0003677 "DNA binding" evidence=ISS] Pfam:PF00010 InterPro:IPR001092 SMART:SM00353 PROSITE:PS50888 EMBL:AF488562 SPTR:Q8S3F3	4.00E-24
chr1.CM0064.5	99.1.4.752	GO_ID:20387										GO_ID:20387	TAIR|gene:2145687 SPTR:Q9LYA1 symbol:AT5G14280.1 [GO:0000004 "biological process unknown" evidence=ND] [GO:0030528 "transcription regulator activity" evidence=TAS] [GO:0005554 "molecular function unknown" evidence=ISS] InterPro:IPR006634 Pfam:PF04504 SMART:SM00724 PROSITE:PS50922 InterPro:IPR007592 EMBL:AL163817 PIR:T48601 SPTR:Q9LYA1	1.00E-74
TM1262.25	99.1.4.5940	GO_ID:34620							TGA1_ARATH	Activator;Coiledcoil;DNA-binding;Nuclearprotein;Transcription;Transcriptionregulation,Transcription factor TGA1 (DNA binding protein TGA1a-like protein) (AtbZIP47).	3.00E-126	GO_ID:34620	TAIR|gene:2171819 SPTR:Q39237 symbol:AT5G65210.1 [GO:0003677 "DNA binding" evidence=TAS] [GO:0005516 "calmodulin binding" evidence=ISS] [GO:0003700 "transcription factor activity" evidence=ISS] InterPro:IPR004827 Pfam:PF00170 InterPro:IPR008917 SMART:SM00338 PROSITE:PS50217 PROSITE:PS00036 EMBL:AB013395 EMBL:X68053 EMBL:AY099593 EMBL:AY128838 EMBL:AY087049 PIR:JQ1678 TRANSFAC:T02794 GeneFarm:2991…	1.00E-126
TM1262.25	99.1.3.2.1805	TGA1_ARATH							TGA1_ARATH	Activator;Coiledcoil;DNA-binding;Nuclearprotein;Transcription;Transcriptionregulation,Transcription factor TGA1 (DNA binding protein TGA1a-like protein) (AtbZIP47).	3.00E-126	GO_ID:34620	TAIR|gene:2171819 SPTR:Q39237 symbol:AT5G65210.1 [GO:0003677 "DNA binding" evidence=TAS] [GO:0005516 "calmodulin binding" evidence=ISS] [GO:0003700 "transcription factor activity" evidence=ISS] InterPro:IPR004827 Pfam:PF00170 InterPro:IPR008917 SMART:SM00338 PROSITE:PS50217 PROSITE:PS00036 EMBL:AB013395 EMBL:X68053 EMBL:AY099593 EMBL:AY128838 EMBL:AY087049 PIR:JQ1678 TRANSFAC:T02794 GeneFarm:2991…	1.00E-126
Ljwgs_083908.1	99.1.4.520	GO_ID:46132										GO_ID:46132	TAIR|gene:2167627 SPTR:Q9FFH1 symbol:AT5G44180.1 [GO:0003700 "transcription factor activity" evidence=ISS] [GO:0005634 "nucleus" evidence=ISS] [GO:0006355 "regulation of transcription, DNA-dependent" evidence=ISS] InterPro:IPR001356 InterPro:IPR012287 InterPro:IPR004022 Pfam:PF00046 GO:GO:0005634 PRINTS:PR00024 ProDom:PD000010 SMART:SM00389 PROSITE:PS50071 SMART:SM00571 PROSITE:PS50827 Pfam:PF027…	4.00E-24
chr1.TM1410.24	99.1.4.215	GO_ID:36225										GO_ID:36225	TAIR|gene:2207060 SPTR:Q9C7T4 symbol:AT1G72210.1 [GO:0003700 "transcription factor activity" evidence=ISS] [GO:0003677 "DNA binding" evidence=ISS] EMBL:AC067754 EMBL:AJ459771 EMBL:BT003871 EMBL:BT006086 PIR:F96745 InterPro:IPR001092 Pfam:PF00010 SMART:SM00353 PROSITE:PS50888 SPTR:Q9C7T4	8.00E-64
chr4.CM0087.19	99.1.3.2.407	ZFP1_WHEAT							ZFP1_WHEAT	DNA-binding;Metal-binding;Nuclearprotein;Repeat;Transcription;Transcriptionregulation;Zinc;Zinc-finger,Zinc-finger protein 1 (WZF1).	3.00E-10	GO_ID:20045	TAIR|gene:2197889 SPTR:Q9FZE5 symbol:AT1G26610.1 [GO:0003700 "transcription factor activity" evidence=ISS] [GO:0045449 "regulation of transcription" evidence=TAS] [GO:0003676 "nucleic acid binding" evidence=ISS] [GO:0008270 "zinc ion binding" evidence=ISS] InterPro:IPR007087 Prosite:PS00028 Pfam:PF00096 SMART:SM00355 PROSITE:PS50157 EMBL:AC013427 PIR:C86393 SPTR:Q9FZE5	3.00E-37
chr4.CM0087.19	99.1.4.1492	GO_ID:20045							ZFP1_WHEAT	DNA-binding;Metal-binding;Nuclearprotein;Repeat;Transcription;Transcriptionregulation;Zinc;Zinc-finger,Zinc-finger protein 1 (WZF1).	3.00E-10	GO_ID:20045	TAIR|gene:2197889 SPTR:Q9FZE5 symbol:AT1G26610.1 [GO:0003700 "transcription factor activity" evidence=ISS] [GO:0045449 "regulation of transcription" evidence=TAS] [GO:0003676 "nucleic acid binding" evidence=ISS] [GO:0008270 "zinc ion binding" evidence=ISS] InterPro:IPR007087 Prosite:PS00028 Pfam:PF00096 SMART:SM00355 PROSITE:PS50157 EMBL:AC013427 PIR:C86393 SPTR:Q9FZE5	3.00E-37
Ljwgs_014147.2	2.2.4.5.5	RPR2 ribonuclease P subunit RPR2 [COG:COG2023]	ath:At1g25250	F4F7.36; zinc finger (C2H2 type) family protein [EC:3.1.26.5] [KO:K03540]	4.00E-45				TT1_ARATH	Coiledcoil;Metal-binding;Polymorphism;Transcription;Transcriptionregulation;Zinc;Zinc-finger,TRANSPARENT TESTA 1 protein (Zinc finger protein TT1) (TTL1).	2.00E-12	GO_ID:10877	TAIR|gene:2051687 SPTR:Q8GYC1 symbol:AT2G02080.1 [GO:0003700 "transcription factor activity" evidence=ISS] InterPro:IPR007087 InterPro:IPR000425 Prosite:PS00028 Pfam:PF00096 GO:GO:0005634 SMART:SM00355 PROSITE:PS50157 PROSITE:PS00221 EMBL:AK117733 EMBL:BT005897 SPTR:Q8GYC1	1.00E-68
TM0640.7	99.1.4.5338	GO_ID:26285							ATH1_ARATH	DNA-binding;Homeobox;Nuclearprotein;Transcription;Transcriptionregulation,Homeobox protein ATH1.	1.00E-17	GO_ID:26285	TAIR|gene:2039249 SPTR:Q9SJ56 symbol:AT2G35940.1 [GO:0003700 "transcription factor activity" evidence=ISS] [GO:0003677 "DNA binding" evidence=ISS] InterPro:IPR001356 InterPro:IPR012287 Pfam:PF00046 GO:GO:0005634 ProDom:PD000010 SMART:SM00389 PROSITE:PS00027 PROSITE:PS50071 HSSP:P01366 InterPro:IPR006563 Pfam:PF07526 SMART:SM00574 EMBL:AC007017 EMBL:AY072175 EMBL:AY096548 EMBL:AY099854 EMBL:BT0084…	9.00E-68
TM0640.7	99.1.3.2.1918	ATH1_ARATH							ATH1_ARATH	DNA-binding;Homeobox;Nuclearprotein;Transcription;Transcriptionregulation,Homeobox protein ATH1.	1.00E-17	GO_ID:26285	TAIR|gene:2039249 SPTR:Q9SJ56 symbol:AT2G35940.1 [GO:0003700 "transcription factor activity" evidence=ISS] [GO:0003677 "DNA binding" evidence=ISS] InterPro:IPR001356 InterPro:IPR012287 Pfam:PF00046 GO:GO:0005634 ProDom:PD000010 SMART:SM00389 PROSITE:PS00027 PROSITE:PS50071 HSSP:P01366 InterPro:IPR006563 Pfam:PF07526 SMART:SM00574 EMBL:AC007017 EMBL:AY072175 EMBL:AY096548 EMBL:AY099854 EMBL:BT0084…	9.00E-68
chr2.TM0641.19	99.1.4.4161	GO_ID:4533							DOF52_ARATH	DNA-binding;Metal-binding;Nuclearprotein;Transcription;Transcriptionregulation;Zinc;Zinc-finger,Dof zinc finger protein DOF5.2 (AtDOF5.2).	1.00E-38	GO_ID:4533	TAIR|gene:2079151 SPTR:Q8LFV3 symbol:AT3G47500 "CYCLING DOF FACTOR 3" [GO:0003700 "transcription factor activity" evidence=ISS] [GO:0045449 "regulation of transcription" evidence=TAS] [GO:0003677 "DNA binding" evidence=ISS] [GO:0005515 "protein binding" evidence=IPI] [GO:0048510 "regulation of timing of transition from vegetative to reproductive phase" evidence=IMP] InterPro:IPR003851 Pfam:PF0270…	2.00E-35
chr2.TM0641.19	99.1.3.2.1584	DOF52_ARATH							DOF52_ARATH	DNA-binding;Metal-binding;Nuclearprotein;Transcription;Transcriptionregulation;Zinc;Zinc-finger,Dof zinc finger protein DOF5.2 (AtDOF5.2).	1.00E-38	GO_ID:4533	TAIR|gene:2079151 SPTR:Q8LFV3 symbol:AT3G47500 "CYCLING DOF FACTOR 3" [GO:0003700 "transcription factor activity" evidence=ISS] [GO:0045449 "regulation of transcription" evidence=TAS] [GO:0003677 "DNA binding" evidence=ISS] [GO:0005515 "protein binding" evidence=IPI] [GO:0048510 "regulation of timing of transition from vegetative to reproductive phase" evidence=IMP] InterPro:IPR003851 Pfam:PF0270…	2.00E-35
chr2.CM0124.34	99.1.4.6398	GO_ID:53383							YE8D_SCHPO	Completeproteome;Hypotheticalprotein,Hypothetical protein C9G1.13c in chromosome I.	5.00E-09	GO_ID:53383	TAIR|gene:2065149 SPTR:Q8VZL6 symbol:AT2G47210.1 [GO:0003677 "DNA binding" evidence=ISS] [GO:0003700 "transcription factor activity" evidence=ISS] [GO:0006355 "regulation of transcription, DNA-dependent" evidence=ISS] InterPro:IPR001005 Pfam:PF00249 GO:GO:0005634 SMART:SM00717 PROSITE:PS00334 EMBL:AY064024 EMBL:AY096610 SPTR:Q8VZL6	1.00E-29
chr2.CM0124.34	99.1.3.2.1707	YE8D_SCHPO							YE8D_SCHPO	Completeproteome;Hypotheticalprotein,Hypothetical protein C9G1.13c in chromosome I.	5.00E-09	GO_ID:53383	TAIR|gene:2065149 SPTR:Q8VZL6 symbol:AT2G47210.1 [GO:0003677 "DNA binding" evidence=ISS] [GO:0003700 "transcription factor activity" evidence=ISS] [GO:0006355 "regulation of transcription, DNA-dependent" evidence=ISS] InterPro:IPR001005 Pfam:PF00249 GO:GO:0005634 SMART:SM00717 PROSITE:PS00334 EMBL:AY064024 EMBL:AY096610 SPTR:Q8VZL6	1.00E-29
chr1.CM0141.9	99.1.4.4161	GO_ID:4533							DOF52_ARATH	DNA-binding;Metal-binding;Nuclearprotein;Transcription;Transcriptionregulation;Zinc;Zinc-finger,Dof zinc finger protein DOF5.2 (AtDOF5.2).	9.00E-48	GO_ID:4533	TAIR|gene:2079151 SPTR:Q8LFV3 symbol:AT3G47500 "CYCLING DOF FACTOR 3" [GO:0003700 "transcription factor activity" evidence=ISS] [GO:0045449 "regulation of transcription" evidence=TAS] [GO:0003677 "DNA binding" evidence=ISS] [GO:0005515 "protein binding" evidence=IPI] [GO:0048510 "regulation of timing of transition from vegetative to reproductive phase" evidence=IMP] InterPro:IPR003851 Pfam:PF0270…	1.00E-41
chr1.CM0141.9	99.1.3.2.1584	DOF52_ARATH							DOF52_ARATH	DNA-binding;Metal-binding;Nuclearprotein;Transcription;Transcriptionregulation;Zinc;Zinc-finger,Dof zinc finger protein DOF5.2 (AtDOF5.2).	9.00E-48	GO_ID:4533	TAIR|gene:2079151 SPTR:Q8LFV3 symbol:AT3G47500 "CYCLING DOF FACTOR 3" [GO:0003700 "transcription factor activity" evidence=ISS] [GO:0045449 "regulation of transcription" evidence=TAS] [GO:0003677 "DNA binding" evidence=ISS] [GO:0005515 "protein binding" evidence=IPI] [GO:0048510 "regulation of timing of transition from vegetative to reproductive phase" evidence=IMP] InterPro:IPR003851 Pfam:PF0270…	1.00E-41
Ljwgs_068216.1	99.1.3.2.549	ARFB_ARATH							ARFB_ARATH	Auxinsignalingpathway;DNA-binding;Multigenefamily;Nuclearprotein;Transcription;Transcriptionregulation,Auxin response factor 2 (ARF1-binding protein) (ARF1-BP).	7.00E-97	GO_ID:30766	TAIR|gene:2174012 SPTR:Q94JM3 symbol:AT5G62000.1 [GO:0003700 "transcription factor activity" evidence=ISS] InterPro:IPR003340 InterPro:IPR010525 InterPro:IPR003311 Pfam:PF02362 PROSITE:PS50863 PROSITE:PS50962 Pfam:PF06507 EMBL:AB016880 EMBL:AF336918 EMBL:AF378862 EMBL:BT000784 EMBL:BT001072 EMBL:U89771 EMBL:AJ441313 EMBL:AJ458328 TRANSFAC:T04516 GeneFarm:3364 SPTR:Q94JM3	3.00E-97
Ljwgs_068216.1	99.1.4.3633	GO_ID:30766							ARFB_ARATH	Auxinsignalingpathway;DNA-binding;Multigenefamily;Nuclearprotein;Transcription;Transcriptionregulation,Auxin response factor 2 (ARF1-binding protein) (ARF1-BP).	7.00E-97	GO_ID:30766	TAIR|gene:2174012 SPTR:Q94JM3 symbol:AT5G62000.1 [GO:0003700 "transcription factor activity" evidence=ISS] InterPro:IPR003340 InterPro:IPR010525 InterPro:IPR003311 Pfam:PF02362 PROSITE:PS50863 PROSITE:PS50962 Pfam:PF06507 EMBL:AB016880 EMBL:AF336918 EMBL:AF378862 EMBL:BT000784 EMBL:BT001072 EMBL:U89771 EMBL:AJ441313 EMBL:AJ458328 TRANSFAC:T04516 GeneFarm:3364 SPTR:Q94JM3	3.00E-97
CM1488.27	99.1.4.5366	GO_ID:49126							DOF31_ARATH	DNA-binding;Metal-binding;Nuclearprotein;Transcription;Transcriptionregulation;Zinc;Zinc-finger,Dof zinc finger protein DOF3.1 (AtDOF3.1).	1.00E-27	GO_ID:49126	TAIR|gene:2094745 SPTR:Q94AR6 symbol:AT3G21270.1 [GO:0003700 "transcription factor activity" evidence=ISS] [GO:0008372 "cellular component unknown" evidence=ND] [GO:0045449 "regulation of transcription" evidence=TAS] [GO:0003677 "DNA binding" evidence=ISS] InterPro:IPR003851 Pfam:PF02701 PROSITE:PS01361 PROSITE:PS50884 EMBL:AB023045 EMBL:AB017565 EMBL:AY045847 EMBL:AY150391 PIR:T52045 GeneFarm:44…	6.00E-28
CM1488.27	99.1.3.2.2018	DOF31_ARATH							DOF31_ARATH	DNA-binding;Metal-binding;Nuclearprotein;Transcription;Transcriptionregulation;Zinc;Zinc-finger,Dof zinc finger protein DOF3.1 (AtDOF3.1).	1.00E-27	GO_ID:49126	TAIR|gene:2094745 SPTR:Q94AR6 symbol:AT3G21270.1 [GO:0003700 "transcription factor activity" evidence=ISS] [GO:0008372 "cellular component unknown" evidence=ND] [GO:0045449 "regulation of transcription" evidence=TAS] [GO:0003677 "DNA binding" evidence=ISS] InterPro:IPR003851 Pfam:PF02701 PROSITE:PS01361 PROSITE:PS50884 EMBL:AB023045 EMBL:AB017565 EMBL:AY045847 EMBL:AY150391 PIR:T52045 GeneFarm:44…	6.00E-28
chr5.TM0389.11	4.1.2.10	FLINY, fliN flagellar motor switch protein FliN/FliY [COG:COG1886]	mmu:20591	Jarid1c; jumonji, AT rich interactive domain 1C (Rbp2 like) [KO:K02417]	2.00E-31				JAD1D_PANTR	Metal-binding;Repeat;Zinc;Zinc-finger,Jumonji/ARID domain-containing protein 1D (SmcY protein).	4.00E-32	GO_ID:31966	TAIR|gene:2146652 SPTR:Q9FYD7 symbol:AT5G04240.1 [GO:0003700 "transcription factor activity" evidence=ISS] [GO:0045449 "regulation of transcription" evidence=TAS] InterPro:IPR007087 Pfam:PF02373 Interpro:IPR003347 Prosite:PS00028 Pfam:PF00096 SMART:SM00355 PROSITE:PS50157 HSSP:P08151 InterPro:IPR003349 Pfam:PF02375 SMART:SM00558 SMART:SM00545 EMBL:AL391716 SPTR:Q9FYD7	0
chr5.TM0389.11	2.3.4.29	FLINY, fliN flagellar motor switch protein FliN/FliY [COG:COG1886]	mmu:20591	Jarid1c; jumonji, AT rich interactive domain 1C (Rbp2 like) [KO:K02417]	2.00E-31				JAD1D_PANTR	Metal-binding;Repeat;Zinc;Zinc-finger,Jumonji/ARID domain-containing protein 1D (SmcY protein).	4.00E-32	GO_ID:31966	TAIR|gene:2146652 SPTR:Q9FYD7 symbol:AT5G04240.1 [GO:0003700 "transcription factor activity" evidence=ISS] [GO:0045449 "regulation of transcription" evidence=TAS] InterPro:IPR007087 Pfam:PF02373 Interpro:IPR003347 Prosite:PS00028 Pfam:PF00096 SMART:SM00355 PROSITE:PS50157 HSSP:P08151 InterPro:IPR003349 Pfam:PF02375 SMART:SM00558 SMART:SM00545 EMBL:AL391716 SPTR:Q9FYD7	0
chr1.CM0171.56	99.1.4.2813	GO_ID:51802							PTDSR_CAEEL	Completeproteome;Nuclearprotein,Protein psr-1 (Phosphatidylserine receptor 1).	2.00E-15	GO_ID:51802	TAIR|gene:2161966 SPTR:Q9FML5 symbol:AT5G63080.1 [GO:0000004 "biological process unknown" evidence=ND] [GO:0008372 "cellular component unknown" evidence=ND] [GO:0003700 "transcription factor activity" evidence=ISS] Pfam:PF02373 Interpro:IPR003347 SMART:SM00558 EMBL:AB008265 SPTR:Q9FML5	3.00E-127
chr1.CM0171.56	99.1.3.2.4073	PTDSR_CAEEL							PTDSR_CAEEL	Completeproteome;Nuclearprotein,Protein psr-1 (Phosphatidylserine receptor 1).	2.00E-15	GO_ID:51802	TAIR|gene:2161966 SPTR:Q9FML5 symbol:AT5G63080.1 [GO:0000004 "biological process unknown" evidence=ND] [GO:0008372 "cellular component unknown" evidence=ND] [GO:0003700 "transcription factor activity" evidence=ISS] Pfam:PF02373 Interpro:IPR003347 SMART:SM00558 EMBL:AB008265 SPTR:Q9FML5	3.00E-127
Ljwgs_012619.1	99.1.4.4916	GO_ID:47036										GO_ID:47036	TAIR|gene:2131708 SPTR:O81834 symbol:AT4G27310.1 [GO:0003700 "transcription factor activity" evidence=ISS] [GO:0045449 "regulation of transcription" evidence=TAS] [GO:0008270 "zinc ion binding" evidence=ISS] InterPro:IPR000315 InterPro:IPR002926 Pfam:PF00643 SMART:SM00336 ProDom:PD007661 EMBL:AL161566 EMBL:AL030978 PIR:T05755 SPTR:O81834	3.00E-27
Ljwgs_012098.1	99.1.3.2.2325	BBM_ARATH							BBM_ARATH	Developmentalprotein;DNA-binding;Nuclearprotein;Repeat;Transcription;Transcriptionregulation,Protein BABY BOOM (AtBBM).	1.00E-31	GO_ID:53322	TAIR|gene:2200476 SPTR:Q94AN4 symbol:AT1G16060.1 [GO:0003677 "DNA binding" evidence=TAS] [GO:0003700 "transcription factor activity" evidence=ISS;TAS] [GO:0005634 "nucleus" evidence=IC] [GO:0006355 "regulation of transcription, DNA-dependent" evidence=ISS;TAS] [GO:0009887 "organ morphogenesis" evidence=ISS] InterPro:IPR001471 Pfam:PF00847 GO:GO:0005634 PRINTS:PR00367 ProDom:PD001423 SMART:SM00380…	4.00E-45
Ljwgs_012098.1	99.1.4.3942	GO_ID:53322							BBM_ARATH	Developmentalprotein;DNA-binding;Nuclearprotein;Repeat;Transcription;Transcriptionregulation,Protein BABY BOOM (AtBBM).	1.00E-31	GO_ID:53322	TAIR|gene:2200476 SPTR:Q94AN4 symbol:AT1G16060.1 [GO:0003677 "DNA binding" evidence=TAS] [GO:0003700 "transcription factor activity" evidence=ISS;TAS] [GO:0005634 "nucleus" evidence=IC] [GO:0006355 "regulation of transcription, DNA-dependent" evidence=ISS;TAS] [GO:0009887 "organ morphogenesis" evidence=ISS] InterPro:IPR001471 Pfam:PF00847 GO:GO:0005634 PRINTS:PR00367 ProDom:PD001423 SMART:SM00380…	4.00E-45
Ljwgs_053605.1	99.1.4.4488	GO_ID:12833							CIGR2_ORYSA	Nuclearprotein;Transcription;Transcriptionregulation,Chitin-inducible gibberellin-responsive protein 2.	3.00E-54	GO_ID:12833	TAIR|gene:2026981 SPTR:Q9SDQ3 symbol:AT1G21450.1 [GO:0003700 "transcription factor activity" evidence=ISS] [GO:0045449 "regulation of transcription" evidence=TAS] Pfam:PF03514 InterPro:IPR005202 PROSITE:PS50985 EMBL:AC015447 EMBL:AF210731 EMBL:AY045833 EMBL:AY096626 EMBL:AY084492 PIR:E86347 SPTR:Q9SDQ3	5.00E-91
Ljwgs_053605.1	99.1.3.2.391	CIGR2_ORYSA							CIGR2_ORYSA	Nuclearprotein;Transcription;Transcriptionregulation,Chitin-inducible gibberellin-responsive protein 2.	3.00E-54	GO_ID:12833	TAIR|gene:2026981 SPTR:Q9SDQ3 symbol:AT1G21450.1 [GO:0003700 "transcription factor activity" evidence=ISS] [GO:0045449 "regulation of transcription" evidence=TAS] Pfam:PF03514 InterPro:IPR005202 PROSITE:PS50985 EMBL:AC015447 EMBL:AF210731 EMBL:AY045833 EMBL:AY096626 EMBL:AY084492 PIR:E86347 SPTR:Q9SDQ3	5.00E-91
chr2.TM0641.8	99.1.4.3195	GO_ID:40606							NAC29_ARATH	DNA-binding;Nuclearprotein;Transcription;Transcriptionregulation,NAC-domain containing protein 29 (ANAC029) (NAC2) (NAC-LIKE, ACTIVATED BY AP3/PI protein) (NAP).	4.00E-62	GO_ID:40606	TAIR|gene:2007165 SPTR:O49255 symbol:ANAC029 [GO:0003700 "transcription factor activity" evidence=ISS] [GO:0007275 "development" evidence=ISS] InterPro:IPR003441 Pfam:PF02365 PROSITE:PS51005 EMBL:AC073178 EMBL:AJ222713 EMBL:AY051015 EMBL:AF360201 EMBL:AY086124 PIR:T52343 SPTR:O49255	1.00E-62
chr2.TM0641.8	99.1.3.2.2333	NAC29_ARATH							NAC29_ARATH	DNA-binding;Nuclearprotein;Transcription;Transcriptionregulation,NAC-domain containing protein 29 (ANAC029) (NAC2) (NAC-LIKE, ACTIVATED BY AP3/PI protein) (NAP).	4.00E-62	GO_ID:40606	TAIR|gene:2007165 SPTR:O49255 symbol:ANAC029 [GO:0003700 "transcription factor activity" evidence=ISS] [GO:0007275 "development" evidence=ISS] InterPro:IPR003441 Pfam:PF02365 PROSITE:PS51005 EMBL:AC073178 EMBL:AJ222713 EMBL:AY051015 EMBL:AF360201 EMBL:AY086124 PIR:T52343 SPTR:O49255	1.00E-62
chr1.CM0122.3	99.1.3.2.1665	PIF3_ARATH							PIF3_ARATH	DNA-binding;Nuclearprotein;Phytochromesignalingpathway;Transcription;Transcriptionregulation,Phytochrome-interacting factor 3 (Phytochrome-associated protein 3) (Basic helix-loop-helix protein 8) (bHLH8) (AtbHLH008).	9.00E-20	GO_ID:42944	TAIR|gene:2012344 SPTR:O80536 symbol:AT1G09530.1 [GO:0007165 "signal transduction" evidence=TAS] [GO:0030528 "transcription regulator activity" evidence=TAS] [GO:0003700 "transcription factor activity" evidence=ISS] [GO:0003677 "DNA binding" evidence=ISS] Pfam:PF00010 InterPro:IPR001092 PROSITE:PS50888 HSSP:P25912 EMBL:AC003970 EMBL:AF100166 EMBL:AF088280 EMBL:AF251693 EMBL:AK117255 PIR:H86228 TR…	3.00E-20
chr1.CM0122.3	99.1.3.2.1665	PIF3_ARATH							PIF3_ARATH	DNA-binding;Nuclearprotein;Phytochromesignalingpathway;Transcription;Transcriptionregulation,Phytochrome-interacting factor 3 (Phytochrome-associated protein 3) (Basic helix-loop-helix protein 8) (bHLH8) (AtbHLH008).	9.00E-20	GO_ID:42944	TAIR|gene:2012344 SPTR:O80536 symbol:AT1G09530.1 [GO:0007165 "signal transduction" evidence=TAS] [GO:0030528 "transcription regulator activity" evidence=TAS] [GO:0003700 "transcription factor activity" evidence=ISS] [GO:0003677 "DNA binding" evidence=ISS] Pfam:PF00010 InterPro:IPR001092 PROSITE:PS50888 HSSP:P25912 EMBL:AC003970 EMBL:AF100166 EMBL:AF088280 EMBL:AF251693 EMBL:AK117255 PIR:H86228 TR…	3.00E-20
chr1.CM0122.3	99.1.4.702	GO_ID:42944							PIF3_ARATH	DNA-binding;Nuclearprotein;Phytochromesignalingpathway;Transcription;Transcriptionregulation,Phytochrome-interacting factor 3 (Phytochrome-associated protein 3) (Basic helix-loop-helix protein 8) (bHLH8) (AtbHLH008).	9.00E-20	GO_ID:42944	TAIR|gene:2012344 SPTR:O80536 symbol:AT1G09530.1 [GO:0007165 "signal transduction" evidence=TAS] [GO:0030528 "transcription regulator activity" evidence=TAS] [GO:0003700 "transcription factor activity" evidence=ISS] [GO:0003677 "DNA binding" evidence=ISS] Pfam:PF00010 InterPro:IPR001092 PROSITE:PS50888 HSSP:P25912 EMBL:AC003970 EMBL:AF100166 EMBL:AF088280 EMBL:AF251693 EMBL:AK117255 PIR:H86228 TR…	3.00E-20
chr1.CM0122.3	99.1.4.702	GO_ID:42944							PIF3_ARATH	DNA-binding;Nuclearprotein;Phytochromesignalingpathway;Transcription;Transcriptionregulation,Phytochrome-interacting factor 3 (Phytochrome-associated protein 3) (Basic helix-loop-helix protein 8) (bHLH8) (AtbHLH008).	9.00E-20	GO_ID:42944	TAIR|gene:2012344 SPTR:O80536 symbol:AT1G09530.1 [GO:0007165 "signal transduction" evidence=TAS] [GO:0030528 "transcription regulator activity" evidence=TAS] [GO:0003700 "transcription factor activity" evidence=ISS] [GO:0003677 "DNA binding" evidence=ISS] Pfam:PF00010 InterPro:IPR001092 PROSITE:PS50888 HSSP:P25912 EMBL:AC003970 EMBL:AF100166 EMBL:AF088280 EMBL:AF251693 EMBL:AK117255 PIR:H86228 TR…	3.00E-20
Ljwgs_048053.1	99.1.4.5774	GO_ID:34317							SF01_HUMAN	3D-structure;Alternativesplicing;Directproteinsequencing;Metal-binding;mRNAprocessing;mRNAsplicing;Nuclearprotein;Phosphorylation;Polymorphism;Repressor;RNA-binding;Spliceosome;Transcription;Transcriptionregulation;Zinc;Zinc-finger,Splicing factor 1 (Zinc finger protein 162) (Transcription factor ZFM1) (Zinc finger gene in MEN1 locus) (Mammalian branch point binding protein mBBP) (BBP).	5.00E-46	GO_ID:34317	UNIPROT|Q15637 SPTR:Q15637 symbol:SF01_HUMAN "Splice Isoform 1 of Splicing factor 1" [GO:0003702 "RNA polymerase II transcription factor activity" evidence=TAS] [GO:0003714 "transcription corepressor activity" evidence=TAS] [GO:0003723 "RNA binding" evidence=TAS] [GO:0000245 "spliceosome assembly" evidence=NAS] [GO:0005840 "ribosome" evidence=NAS] Interpro:IPR004087 Pfam:PF00013 InterPro:IPR00187…	2.00E-46
Ljwgs_048053.1	99.1.3.2.501	SF01_HUMAN							SF01_HUMAN	3D-structure;Alternativesplicing;Directproteinsequencing;Metal-binding;mRNAprocessing;mRNAsplicing;Nuclearprotein;Phosphorylation;Polymorphism;Repressor;RNA-binding;Spliceosome;Transcription;Transcriptionregulation;Zinc;Zinc-finger,Splicing factor 1 (Zinc finger protein 162) (Transcription factor ZFM1) (Zinc finger gene in MEN1 locus) (Mammalian branch point binding protein mBBP) (BBP).	5.00E-46	GO_ID:34317	UNIPROT|Q15637 SPTR:Q15637 symbol:SF01_HUMAN "Splice Isoform 1 of Splicing factor 1" [GO:0003702 "RNA polymerase II transcription factor activity" evidence=TAS] [GO:0003714 "transcription corepressor activity" evidence=TAS] [GO:0003723 "RNA binding" evidence=TAS] [GO:0000245 "spliceosome assembly" evidence=NAS] [GO:0005840 "ribosome" evidence=NAS] Interpro:IPR004087 Pfam:PF00013 InterPro:IPR00187…	2.00E-46
TM0755.16.1	99.1.4.1672	GO_ID:17997							JOIN_LYCES	Developmentalprotein;DNA-binding;Nuclearprotein;Transcription;Transcriptionregulation,MADS-box JOINTLESS protein (LeMADS).	5.00E-15	GO_ID:17997	TAIR|gene:2041232 SPTR:Q9FVC1 symbol:AT2G22540.1 [GO:0003700 "transcription factor activity" evidence=ISS;TAS] InterPro:IPR002100 Pfam:PF00319 InterPro:IPR002487 PRINTS:PR00404 PROSITE:PS00350 PROSITE:PS50066 HSSP:Q02078 Pfam:PF01486 EMBL:AC006592 EMBL:AF211171 TRANSFAC:T04631 GeneFarm:3510 SPTR:Q9FVC1	6.00E-15
TM0755.16.1	99.1.3.2.1471	JOIN_LYCES							JOIN_LYCES	Developmentalprotein;DNA-binding;Nuclearprotein;Transcription;Transcriptionregulation,MADS-box JOINTLESS protein (LeMADS).	5.00E-15	GO_ID:17997	TAIR|gene:2041232 SPTR:Q9FVC1 symbol:AT2G22540.1 [GO:0003700 "transcription factor activity" evidence=ISS;TAS] InterPro:IPR002100 Pfam:PF00319 InterPro:IPR002487 PRINTS:PR00404 PROSITE:PS00350 PROSITE:PS50066 HSSP:Q02078 Pfam:PF01486 EMBL:AC006592 EMBL:AF211171 TRANSFAC:T04631 GeneFarm:3510 SPTR:Q9FVC1	6.00E-15
chr2.TM0641.23	99.1.4.4161	GO_ID:4533							DOF33_ARATH	DNA-binding;Metal-binding;Nuclearprotein;Transcription;Transcriptionregulation;Zinc;Zinc-finger,Dof zinc finger protein DOF3.3 (AtDOF3.3) (H-protein promoter binding factor 2a).	4.00E-31	GO_ID:4533	TAIR|gene:2079151 SPTR:Q8LFV3 symbol:AT3G47500 "CYCLING DOF FACTOR 3" [GO:0003700 "transcription factor activity" evidence=ISS] [GO:0045449 "regulation of transcription" evidence=TAS] [GO:0003677 "DNA binding" evidence=ISS] [GO:0005515 "protein binding" evidence=IPI] [GO:0048510 "regulation of timing of transition from vegetative to reproductive phase" evidence=IMP] InterPro:IPR003851 Pfam:PF0270…	2.00E-31
chr2.TM0641.23	99.1.3.2.825	DOF33_ARATH							DOF33_ARATH	DNA-binding;Metal-binding;Nuclearprotein;Transcription;Transcriptionregulation;Zinc;Zinc-finger,Dof zinc finger protein DOF3.3 (AtDOF3.3) (H-protein promoter binding factor 2a).	4.00E-31	GO_ID:4533	TAIR|gene:2079151 SPTR:Q8LFV3 symbol:AT3G47500 "CYCLING DOF FACTOR 3" [GO:0003700 "transcription factor activity" evidence=ISS] [GO:0045449 "regulation of transcription" evidence=TAS] [GO:0003677 "DNA binding" evidence=ISS] [GO:0005515 "protein binding" evidence=IPI] [GO:0048510 "regulation of timing of transition from vegetative to reproductive phase" evidence=IMP] InterPro:IPR003851 Pfam:PF0270…	2.00E-31
CM0528.17	99.1.4.7314	GO_ID:46527							MYB_XENLA	Activator;DNA-binding;Nuclearprotein;Repeat;Transcription;Transcriptionregulation,Myb protein.	3.00E-33	GO_ID:46527	TAIR|gene:3440717 SPTR:Q9FDW1 symbol:AT5G67300 [GO:0003700 "transcription factor activity" evidence=ISS] [GO:0003677 "DNA binding" evidence=ISS] [GO:0006355 "regulation of transcription, DNA-dependent" evidence=ISS] InterPro:IPR001005 Pfam:PF00249 InterPro:IPR012287 GO:GO:0005634 PROSITE:PS50090 SMART:SM00717 HSSP:P06876 PROSITE:PS00037 PROSITE:PS00334 EMBL:AB007645 EMBL:AF326877 EMBL:AF339698 EM…	3.00E-65
CM0528.17	99.1.3.2.981	MYB_XENLA							MYB_XENLA	Activator;DNA-binding;Nuclearprotein;Repeat;Transcription;Transcriptionregulation,Myb protein.	3.00E-33	GO_ID:46527	TAIR|gene:3440717 SPTR:Q9FDW1 symbol:AT5G67300 [GO:0003700 "transcription factor activity" evidence=ISS] [GO:0003677 "DNA binding" evidence=ISS] [GO:0006355 "regulation of transcription, DNA-dependent" evidence=ISS] InterPro:IPR001005 Pfam:PF00249 InterPro:IPR012287 GO:GO:0005634 PROSITE:PS50090 SMART:SM00717 HSSP:P06876 PROSITE:PS00037 PROSITE:PS00334 EMBL:AB007645 EMBL:AF326877 EMBL:AF339698 EM…	3.00E-65
Ljwgs_035034.1	2.2.4.5.5	RPR2 ribonuclease P subunit RPR2 [COG:COG2023]	ath:At1g25250	F4F7.36; zinc finger (C2H2 type) family protein [EC:3.1.26.5] [KO:K03540]	6.00E-12							GO_ID:32091	TAIR|gene:2132396 SPTR:O22759 symbol:AT4G02670.1 [GO:0003700 "transcription factor activity" evidence=ISS] [GO:0045449 "regulation of transcription" evidence=TAS] [GO:0003676 "nucleic acid binding" evidence=ISS] [GO:0008270 "zinc ion binding" evidence=ISS] InterPro:IPR007087 Prosite:PS00028 Pfam:PF00096 SMART:SM00355 PROSITE:PS50157 EMBL:AC002330 EMBL:AL161495 PIR:T01082 SPTR:O22759	3.00E-25
chr4.CM0087.102	99.1.4.4161	GO_ID:4533							DOF33_ARATH	DNA-binding;Metal-binding;Nuclearprotein;Transcription;Transcriptionregulation;Zinc;Zinc-finger,Dof zinc finger protein DOF3.3 (AtDOF3.3) (H-protein promoter binding factor 2a).	3.00E-87	GO_ID:4533	TAIR|gene:2079151 SPTR:Q8LFV3 symbol:AT3G47500 "CYCLING DOF FACTOR 3" [GO:0003700 "transcription factor activity" evidence=ISS] [GO:0045449 "regulation of transcription" evidence=TAS] [GO:0003677 "DNA binding" evidence=ISS] [GO:0005515 "protein binding" evidence=IPI] [GO:0048510 "regulation of timing of transition from vegetative to reproductive phase" evidence=IMP] InterPro:IPR003851 Pfam:PF0270…	1.00E-87
chr4.CM0087.102	99.1.3.2.825	DOF33_ARATH							DOF33_ARATH	DNA-binding;Metal-binding;Nuclearprotein;Transcription;Transcriptionregulation;Zinc;Zinc-finger,Dof zinc finger protein DOF3.3 (AtDOF3.3) (H-protein promoter binding factor 2a).	3.00E-87	GO_ID:4533	TAIR|gene:2079151 SPTR:Q8LFV3 symbol:AT3G47500 "CYCLING DOF FACTOR 3" [GO:0003700 "transcription factor activity" evidence=ISS] [GO:0045449 "regulation of transcription" evidence=TAS] [GO:0003677 "DNA binding" evidence=ISS] [GO:0005515 "protein binding" evidence=IPI] [GO:0048510 "regulation of timing of transition from vegetative to reproductive phase" evidence=IMP] InterPro:IPR003851 Pfam:PF0270…	1.00E-87
Ljwgs_103351.1	99.1.4.6925	GO_ID:17931							HSF6_ARATH	Activator;DNA-binding;Heatshock;Multigenefamily;Nuclearprotein;Phosphorylation;Transcription;Transcriptionregulation,Heat shock factor protein 6 (HSF 6) (Heat shock transcription factor 6) (HSTF 6).	2.00E-16	GO_ID:17931	TAIR|gene:2174042 SPTR:Q9SCW4 symbol:AT5G62020.1 [GO:0003700 "transcription factor activity" evidence=ISS] [GO:0003677 "DNA binding" evidence=ISS] InterPro:IPR000232 InterPro:IPR002341 Pfam:PF00447 InterPro:IPR009058 PRINTS:PR00056 ProDom:PD001788 SMART:SM00415 PROSITE:PS00434 HSSP:P22813 EMBL:AB016880 EMBL:AJ251867 EMBL:BT008542 EMBL:BT008658 GeneFarm:4071 SPTR:Q9SCW4	8.00E-17
Ljwgs_103351.1	99.1.3.2.3158	HSF6_ARATH							HSF6_ARATH	Activator;DNA-binding;Heatshock;Multigenefamily;Nuclearprotein;Phosphorylation;Transcription;Transcriptionregulation,Heat shock factor protein 6 (HSF 6) (Heat shock transcription factor 6) (HSTF 6).	2.00E-16	GO_ID:17931	TAIR|gene:2174042 SPTR:Q9SCW4 symbol:AT5G62020.1 [GO:0003700 "transcription factor activity" evidence=ISS] [GO:0003677 "DNA binding" evidence=ISS] InterPro:IPR000232 InterPro:IPR002341 Pfam:PF00447 InterPro:IPR009058 PRINTS:PR00056 ProDom:PD001788 SMART:SM00415 PROSITE:PS00434 HSSP:P22813 EMBL:AB016880 EMBL:AJ251867 EMBL:BT008542 EMBL:BT008658 GeneFarm:4071 SPTR:Q9SCW4	8.00E-17
chr6.CM0082.38	99.1.3.2.1953	MYBF_ARATH							MYBF_ARATH	Activator;DNA-binding;Nuclearprotein;Transcription;Transcriptionregulation,Putative Myb family transcription factor At1g14600.	2.00E-16	GO_ID:26750	TAIR|gene:1005027753 SPTR:Q8GUN5 symbol:AT5G29000.2 [GO:0003700 "transcription factor activity" evidence=ISS] [GO:0003677 "DNA binding" evidence=ISS] [GO:0005634 "nucleus" evidence=ISS] InterPro:IPR001005 Pfam:PF00249 Interpro:IPR000905 Prosite:PS01016 GO:GO:0005634 HSSP:O49397 InterPro:IPR006447 TIGRFAMs:TIGR01557 EMBL:BT002344 SPTR:Q8GUN5	2.00E-70
chr6.CM0082.38	99.1.4.5950	GO_ID:26750							MYBF_ARATH	Activator;DNA-binding;Nuclearprotein;Transcription;Transcriptionregulation,Putative Myb family transcription factor At1g14600.	2.00E-16	GO_ID:26750	TAIR|gene:1005027753 SPTR:Q8GUN5 symbol:AT5G29000.2 [GO:0003700 "transcription factor activity" evidence=ISS] [GO:0003677 "DNA binding" evidence=ISS] [GO:0005634 "nucleus" evidence=ISS] InterPro:IPR001005 Pfam:PF00249 Interpro:IPR000905 Prosite:PS01016 GO:GO:0005634 HSSP:O49397 InterPro:IPR006447 TIGRFAMs:TIGR01557 EMBL:BT002344 SPTR:Q8GUN5	2.00E-70
TM0755.16	3.2.2.117	MEF2C MADS box transcription enhancer factor 2, polypeptide C (myocyte enhancer factor 2C)	hsa:4208	MEF2C; MADS box transcription enhancer factor 2, polypeptide C (myocyte enhancer factor 2C) [KO:K04454]	5.00E-15				JOIN_LYCES	Developmentalprotein;DNA-binding;Nuclearprotein;Transcription;Transcriptionregulation,MADS-box JOINTLESS protein (LeMADS).	1.00E-52	GO_ID:17997	TAIR|gene:2041232 SPTR:Q9FVC1 symbol:AT2G22540.1 [GO:0003700 "transcription factor activity" evidence=ISS;TAS] InterPro:IPR002100 Pfam:PF00319 InterPro:IPR002487 PRINTS:PR00404 PROSITE:PS00350 PROSITE:PS50066 HSSP:Q02078 Pfam:PF01486 EMBL:AC006592 EMBL:AF211171 TRANSFAC:T04631 GeneFarm:3510 SPTR:Q9FVC1	2.00E-51
Ljwgs_016572.1	99.1.4.8400	GO_ID:727							PTI6_LYCES	Activator;DNA-binding;Nuclearprotein;Plantdefense;Transcription;Transcriptionregulation,Pathogenesis-related genes transcriptional activator PTI6 (PTO- interacting protein 6).	3.00E-16	GO_ID:727	TAIR|gene:2201281 SPTR:Q9CA27 symbol:AT1G68550.1 [GO:0003700 "transcription factor activity" evidence=ISS] [GO:0003677 "DNA binding" evidence=ISS] [GO:0005634 "nucleus" evidence=ISS] [GO:0006355 "regulation of transcription, DNA-dependent" evidence=ISS] InterPro:IPR001471 Pfam:PF00847 GO:GO:0005634 HSSP:O80337 PRINTS:PR00367 ProDom:PD001423 SMART:SM00380 EMBL:AC011915 EMBL:AY059782 EMBL:AY091303 …	2.00E-23
Ljwgs_016572.1	99.1.3.2.1945	PTI6_LYCES							PTI6_LYCES	Activator;DNA-binding;Nuclearprotein;Plantdefense;Transcription;Transcriptionregulation,Pathogenesis-related genes transcriptional activator PTI6 (PTO- interacting protein 6).	3.00E-16	GO_ID:727	TAIR|gene:2201281 SPTR:Q9CA27 symbol:AT1G68550.1 [GO:0003700 "transcription factor activity" evidence=ISS] [GO:0003677 "DNA binding" evidence=ISS] [GO:0005634 "nucleus" evidence=ISS] [GO:0006355 "regulation of transcription, DNA-dependent" evidence=ISS] InterPro:IPR001471 Pfam:PF00847 GO:GO:0005634 HSSP:O80337 PRINTS:PR00367 ProDom:PD001423 SMART:SM00380 EMBL:AC011915 EMBL:AY059782 EMBL:AY091303 …	2.00E-23
Ljwgs_092299.1	3.2.6.30	E2F4_5 E2F transcription factor 4/5, p107/p130-binding	ath:At5g22220	T6G21.10; E2FB transcription factor [KO:K04682]	4.00E-39				E2F5_RAT	Activator;DNA-binding;Nuclearprotein;Transcription;Transcriptionregulation,Transcription factor E2F5 (E2F-5) (Fragment).	2.00E-09	GO_ID:35061	TAIR|gene:2039219 SPTR:Q9FNY0 symbol:AT2G36010.1 [GO:0003700 "transcription factor activity" evidence=ISS] InterPro:IPR003316 Pfam:PF02319 HSSP:Q16254 InterPro:IPR011991 EMBL:AJ294534 SMR:Q9FNY0 SPTR:Q9FNY0	4.00E-50
Ljwgs_092299.1	4.2.4.6.2	E2F4_5 E2F transcription factor 4/5, p107/p130-binding	ath:At5g22220	T6G21.10; E2FB transcription factor [KO:K04682]	4.00E-39				E2F5_RAT	Activator;DNA-binding;Nuclearprotein;Transcription;Transcriptionregulation,Transcription factor E2F5 (E2F-5) (Fragment).	2.00E-09	GO_ID:35061	TAIR|gene:2039219 SPTR:Q9FNY0 symbol:AT2G36010.1 [GO:0003700 "transcription factor activity" evidence=ISS] InterPro:IPR003316 Pfam:PF02319 HSSP:Q16254 InterPro:IPR011991 EMBL:AJ294534 SMR:Q9FNY0 SPTR:Q9FNY0	4.00E-50
Ljwgs_015327.1	99.1.3.2.1665	PIF3_ARATH							PIF3_ARATH	DNA-binding;Nuclearprotein;Phytochromesignalingpathway;Transcription;Transcriptionregulation,Phytochrome-interacting factor 3 (Phytochrome-associated protein 3) (Basic helix-loop-helix protein 8) (bHLH8) (AtbHLH008).	2.00E-15	GO_ID:42944	TAIR|gene:2012344 SPTR:O80536 symbol:AT1G09530.1 [GO:0007165 "signal transduction" evidence=TAS] [GO:0030528 "transcription regulator activity" evidence=TAS] [GO:0003700 "transcription factor activity" evidence=ISS] [GO:0003677 "DNA binding" evidence=ISS] Pfam:PF00010 InterPro:IPR001092 PROSITE:PS50888 HSSP:P25912 EMBL:AC003970 EMBL:AF100166 EMBL:AF088280 EMBL:AF251693 EMBL:AK117255 PIR:H86228 TR…	8.00E-16
Ljwgs_015327.1	99.1.3.2.1665	PIF3_ARATH							PIF3_ARATH	DNA-binding;Nuclearprotein;Phytochromesignalingpathway;Transcription;Transcriptionregulation,Phytochrome-interacting factor 3 (Phytochrome-associated protein 3) (Basic helix-loop-helix protein 8) (bHLH8) (AtbHLH008).	2.00E-15	GO_ID:42944	TAIR|gene:2012344 SPTR:O80536 symbol:AT1G09530.1 [GO:0007165 "signal transduction" evidence=TAS] [GO:0030528 "transcription regulator activity" evidence=TAS] [GO:0003700 "transcription factor activity" evidence=ISS] [GO:0003677 "DNA binding" evidence=ISS] Pfam:PF00010 InterPro:IPR001092 PROSITE:PS50888 HSSP:P25912 EMBL:AC003970 EMBL:AF100166 EMBL:AF088280 EMBL:AF251693 EMBL:AK117255 PIR:H86228 TR…	8.00E-16
Ljwgs_015327.1	99.1.4.702	GO_ID:42944							PIF3_ARATH	DNA-binding;Nuclearprotein;Phytochromesignalingpathway;Transcription;Transcriptionregulation,Phytochrome-interacting factor 3 (Phytochrome-associated protein 3) (Basic helix-loop-helix protein 8) (bHLH8) (AtbHLH008).	2.00E-15	GO_ID:42944	TAIR|gene:2012344 SPTR:O80536 symbol:AT1G09530.1 [GO:0007165 "signal transduction" evidence=TAS] [GO:0030528 "transcription regulator activity" evidence=TAS] [GO:0003700 "transcription factor activity" evidence=ISS] [GO:0003677 "DNA binding" evidence=ISS] Pfam:PF00010 InterPro:IPR001092 PROSITE:PS50888 HSSP:P25912 EMBL:AC003970 EMBL:AF100166 EMBL:AF088280 EMBL:AF251693 EMBL:AK117255 PIR:H86228 TR…	8.00E-16
Ljwgs_015327.1	99.1.4.702	GO_ID:42944							PIF3_ARATH	DNA-binding;Nuclearprotein;Phytochromesignalingpathway;Transcription;Transcriptionregulation,Phytochrome-interacting factor 3 (Phytochrome-associated protein 3) (Basic helix-loop-helix protein 8) (bHLH8) (AtbHLH008).	2.00E-15	GO_ID:42944	TAIR|gene:2012344 SPTR:O80536 symbol:AT1G09530.1 [GO:0007165 "signal transduction" evidence=TAS] [GO:0030528 "transcription regulator activity" evidence=TAS] [GO:0003700 "transcription factor activity" evidence=ISS] [GO:0003677 "DNA binding" evidence=ISS] Pfam:PF00010 InterPro:IPR001092 PROSITE:PS50888 HSSP:P25912 EMBL:AC003970 EMBL:AF100166 EMBL:AF088280 EMBL:AF251693 EMBL:AK117255 PIR:H86228 TR…	8.00E-16
chr1.CM0289.45.2	99.1.3.2.552	GAT26_ARATH							GAT26_ARATH	Activator;DNA-binding;Metal-binding;Nuclearprotein;Transcription;Transcriptionregulation;Zinc;Zinc-finger,GATA transcription factor 26 (ZIM protein).	1.00E-29	GO_ID:22295	TAIR|gene:2135936 SPTR:Q9LRH6 symbol:AT4G24470.1 [GO:0005634 "nucleus" evidence=IDA] [GO:0003700 "transcription factor activity" evidence=ISS] InterPro:IPR000679 Pfam:PF00320 SMART:SM00401 PROSITE:PS00344 PROSITE:PS50114 HSSP:P17429 InterPro:IPR010402 Pfam:PF06203 PROSITE:PS51017 InterPro:IPR010399 Pfam:PF06200 EMBL:AL078637 EMBL:AL161561 EMBL:AB035310 EMBL:AB035311 EMBL:AY086038 PIR:JC7336 PIR:T…	5.00E-30
chr1.CM0289.45.2	99.1.4.1010	GO_ID:22295							GAT26_ARATH	Activator;DNA-binding;Metal-binding;Nuclearprotein;Transcription;Transcriptionregulation;Zinc;Zinc-finger,GATA transcription factor 26 (ZIM protein).	1.00E-29	GO_ID:22295	TAIR|gene:2135936 SPTR:Q9LRH6 symbol:AT4G24470.1 [GO:0005634 "nucleus" evidence=IDA] [GO:0003700 "transcription factor activity" evidence=ISS] InterPro:IPR000679 Pfam:PF00320 SMART:SM00401 PROSITE:PS00344 PROSITE:PS50114 HSSP:P17429 InterPro:IPR010402 Pfam:PF06203 PROSITE:PS51017 InterPro:IPR010399 Pfam:PF06200 EMBL:AL078637 EMBL:AL161561 EMBL:AB035310 EMBL:AB035311 EMBL:AY086038 PIR:JC7336 PIR:T…	5.00E-30
chr5.CM0077.79	99.1.3.2.1918	ATH1_ARATH							ATH1_ARATH	DNA-binding;Homeobox;Nuclearprotein;Transcription;Transcriptionregulation,Homeobox protein ATH1.	1.00E-13	GO_ID:50043	TAIR|gene:2018397 SPTR:Q9FWS9 symbol:AT1G75410.1 [GO:0003700 "transcription factor activity" evidence=ISS] [GO:0003677 "DNA binding" evidence=ISS] [GO:0005634 "nucleus" evidence=ISS] [GO:0006355 "regulation of transcription, DNA-dependent" evidence=ISS] InterPro:IPR001356 InterPro:IPR012287 Pfam:PF00046 GO:GO:0005634 ProDom:PD000010 SMART:SM00389 PROSITE:PS00027 PROSITE:PS50071 HSSP:P01366 InterP…	2.00E-56
chr5.CM0077.79	99.1.4.2970	GO_ID:50043							ATH1_ARATH	DNA-binding;Homeobox;Nuclearprotein;Transcription;Transcriptionregulation,Homeobox protein ATH1.	1.00E-13	GO_ID:50043	TAIR|gene:2018397 SPTR:Q9FWS9 symbol:AT1G75410.1 [GO:0003700 "transcription factor activity" evidence=ISS] [GO:0003677 "DNA binding" evidence=ISS] [GO:0005634 "nucleus" evidence=ISS] [GO:0006355 "regulation of transcription, DNA-dependent" evidence=ISS] InterPro:IPR001356 InterPro:IPR012287 Pfam:PF00046 GO:GO:0005634 ProDom:PD000010 SMART:SM00389 PROSITE:PS00027 PROSITE:PS50071 HSSP:P01366 InterP…	2.00E-56
Ljwgs_040941.1	99.1.3.2.2210	WRK70_ARATH							WRK70_ARATH	DNA-binding;Nuclearprotein;Transcription;Transcriptionregulation,Probable WRKY transcription factor 70 (WRKY DNA-binding protein 70).	5.00E-12
Ljwgs_080678.1	99.1.4.4510	GO_ID:50479										GO_ID:50479	TAIR|gene:2091116 SPTR:Q9SSE9 symbol:AT3G07610.1 [GO:0003700 "transcription factor activity" evidence=ISS] Pfam:PF02373 Interpro:IPR003347 SMART:SM00558 EMBL:AC009176 SPTR:Q9SSE9	8.00E-35
Ljwgs_004510.1	99.1.4.6249	GO_ID:39449										GO_ID:39449	TAIR|gene:2103310 SPTR:Q9M202 symbol:AT3G60580.1 [GO:0003700 "transcription factor activity" evidence=ISS] [GO:0045449 "regulation of transcription" evidence=TAS] [GO:0003676 "nucleic acid binding" evidence=ISS] [GO:0008270 "zinc ion binding" evidence=ISS] InterPro:IPR007087 Prosite:PS00028 Pfam:PF00096 SMART:SM00355 PROSITE:PS50157 EMBL:AL138646 PIR:T47869 SPTR:Q9M202	3.00E-32
TM0612.42	99.1.4.3408	GO_ID:40603										GO_ID:40603	TAIR|gene:2085424 SPTR:Q9M2K4 symbol:AT3G58120.1 [GO:0003700 "transcription factor activity" evidence=ISS] InterPro:IPR004827 InterPro:IPR011700 GO:GO:0005634 SMART:SM00338 PROSITE:PS50217 PROSITE:PS00036 Pfam:PF07716 HSSP:P03069 EMBL:AL137081 EMBL:BT008728 EMBL:AY093053 EMBL:AY087356 EMBL:AF401300 PIR:T45972 SPTR:Q9M2K4	5.00E-12
Ljwgs_040388.1	99.1.4.355	GO_ID:45026							PZ02_LUPPO	DNA-binding;Nuclearprotein;Transcription;Transcriptionregulation,Protein PPLZ02.	1.00E-15	GO_ID:45026	TAIR|gene:2037697 SPTR:Q9XI33 symbol:AT1G15360.1 [GO:0003700 "transcription factor activity" evidence=ISS;TAS] [GO:0009873 "ethylene mediated signaling pathway" evidence=TAS] [GO:0003677 "DNA binding" evidence=ISS] [GO:0005634 "nucleus" evidence=IC] [GO:0006355 "regulation of transcription, DNA-dependent" evidence=ISS] InterPro:IPR001471 Pfam:PF00847 HSSP:O80337 PRINTS:PR00367 ProDom:PD001423 SMA…	1.00E-22
Ljwgs_040388.1	99.1.3.2.799	PZ02_LUPPO							PZ02_LUPPO	DNA-binding;Nuclearprotein;Transcription;Transcriptionregulation,Protein PPLZ02.	1.00E-15	GO_ID:45026	TAIR|gene:2037697 SPTR:Q9XI33 symbol:AT1G15360.1 [GO:0003700 "transcription factor activity" evidence=ISS;TAS] [GO:0009873 "ethylene mediated signaling pathway" evidence=TAS] [GO:0003677 "DNA binding" evidence=ISS] [GO:0005634 "nucleus" evidence=IC] [GO:0006355 "regulation of transcription, DNA-dependent" evidence=ISS] InterPro:IPR001471 Pfam:PF00847 HSSP:O80337 PRINTS:PR00367 ProDom:PD001423 SMA…	1.00E-22
chr5.TM0562.28	99.1.4.4370	GO_ID:52727										GO_ID:52727	TAIR|gene:2170198 SPTR:Q9FG27 symbol:AT5G06800.1 [GO:0003700 "transcription factor activity" evidence=ISS] [GO:0045449 "regulation of transcription" evidence=TAS] InterPro:IPR001005 Pfam:PF00249 HSSP:O49397 InterPro:IPR006447 TIGRFAMs:TIGR01557 EMBL:AP002032 EMBL:BT012658 SPTR:Q9FG27	3.00E-19
Ljwgs_006701.1	99.1.4.5691	GO_ID:28464										GO_ID:28464	TAIR|gene:2126875 SPTR:Q8GZ38 symbol:AT4G00050.1 [GO:0003700 "transcription factor activity" evidence=ISS] [GO:0045449 "regulation of transcription" evidence=TAS] [GO:0003677 "DNA binding" evidence=ISS] Pfam:PF00010 InterPro:IPR001092 SMART:SM00353 PROSITE:PS50888 HSSP:P22415 EMBL:AK117229 SPTR:Q8GZ38	3.00E-21
chr4.CM0281.55	99.1.4.6249	GO_ID:39449							ZFP1_WHEAT	DNA-binding;Metal-binding;Nuclearprotein;Repeat;Transcription;Transcriptionregulation;Zinc;Zinc-finger,Zinc-finger protein 1 (WZF1).	2.00E-09	GO_ID:39449	TAIR|gene:2103310 SPTR:Q9M202 symbol:AT3G60580.1 [GO:0003700 "transcription factor activity" evidence=ISS] [GO:0045449 "regulation of transcription" evidence=TAS] [GO:0003676 "nucleic acid binding" evidence=ISS] [GO:0008270 "zinc ion binding" evidence=ISS] InterPro:IPR007087 Prosite:PS00028 Pfam:PF00096 SMART:SM00355 PROSITE:PS50157 EMBL:AL138646 PIR:T47869 SPTR:Q9M202	4.00E-38
chr4.CM0281.55	99.1.3.2.407	ZFP1_WHEAT							ZFP1_WHEAT	DNA-binding;Metal-binding;Nuclearprotein;Repeat;Transcription;Transcriptionregulation;Zinc;Zinc-finger,Zinc-finger protein 1 (WZF1).	2.00E-09	GO_ID:39449	TAIR|gene:2103310 SPTR:Q9M202 symbol:AT3G60580.1 [GO:0003700 "transcription factor activity" evidence=ISS] [GO:0045449 "regulation of transcription" evidence=TAS] [GO:0003676 "nucleic acid binding" evidence=ISS] [GO:0008270 "zinc ion binding" evidence=ISS] InterPro:IPR007087 Prosite:PS00028 Pfam:PF00096 SMART:SM00355 PROSITE:PS50157 EMBL:AL138646 PIR:T47869 SPTR:Q9M202	4.00E-38
chr1.TM0221.3	99.1.3.2.1953	MYBF_ARATH							MYBF_ARATH	Activator;DNA-binding;Nuclearprotein;Transcription;Transcriptionregulation,Putative Myb family transcription factor At1g14600.	3.00E-14	GO_ID:52727	TAIR|gene:2170198 SPTR:Q9FG27 symbol:AT5G06800.1 [GO:0003700 "transcription factor activity" evidence=ISS] [GO:0045449 "regulation of transcription" evidence=TAS] InterPro:IPR001005 Pfam:PF00249 HSSP:O49397 InterPro:IPR006447 TIGRFAMs:TIGR01557 EMBL:AP002032 EMBL:BT012658 SPTR:Q9FG27	7.00E-42
chr1.TM0221.3	99.1.4.4370	GO_ID:52727							MYBF_ARATH	Activator;DNA-binding;Nuclearprotein;Transcription;Transcriptionregulation,Putative Myb family transcription factor At1g14600.	3.00E-14	GO_ID:52727	TAIR|gene:2170198 SPTR:Q9FG27 symbol:AT5G06800.1 [GO:0003700 "transcription factor activity" evidence=ISS] [GO:0045449 "regulation of transcription" evidence=TAS] InterPro:IPR001005 Pfam:PF00249 HSSP:O49397 InterPro:IPR006447 TIGRFAMs:TIGR01557 EMBL:AP002032 EMBL:BT012658 SPTR:Q9FG27	7.00E-42
chr1.CM0393.64	99.1.4.3072	GO_ID:7441							ARLC_MAIZE	Activator;DNA-binding;Nuclearprotein;Transcription;Transcriptionregulation,Anthocyanin regulatory Lc protein.	2.00E-11	GO_ID:7441	TAIR|gene:3437446 SPTR:Q8S3F3 symbol:AT2G22750.1 [GO:0003700 "transcription factor activity" evidence=ISS] [GO:0045449 "regulation of transcription" evidence=TAS] [GO:0003677 "DNA binding" evidence=ISS] Pfam:PF00010 InterPro:IPR001092 SMART:SM00353 PROSITE:PS50888 EMBL:AF488562 SPTR:Q8S3F3	4.00E-28
chr1.CM0393.64	99.1.3.2.431	ARLC_MAIZE							ARLC_MAIZE	Activator;DNA-binding;Nuclearprotein;Transcription;Transcriptionregulation,Anthocyanin regulatory Lc protein.	2.00E-11	GO_ID:7441	TAIR|gene:3437446 SPTR:Q8S3F3 symbol:AT2G22750.1 [GO:0003700 "transcription factor activity" evidence=ISS] [GO:0045449 "regulation of transcription" evidence=TAS] [GO:0003677 "DNA binding" evidence=ISS] Pfam:PF00010 InterPro:IPR001092 SMART:SM00353 PROSITE:PS50888 EMBL:AF488562 SPTR:Q8S3F3	4.00E-28
Ljwgs_034858.1	99.1.4.6920	GO_ID:15671							TT1_ARATH	Coiledcoil;Metal-binding;Polymorphism;Transcription;Transcriptionregulation;Zinc;Zinc-finger,TRANSPARENT TESTA 1 protein (Zinc finger protein TT1) (TTL1).	4.00E-60	GO_ID:15671	TAIR|gene:2076640 SPTR:Q9SVY1 symbol:AT3G57670.1 [GO:0003700 "transcription factor activity" evidence=ISS] [GO:0045449 "regulation of transcription" evidence=TAS] [GO:0003676 "nucleic acid binding" evidence=ISS] [GO:0008270 "zinc ion binding" evidence=ISS] InterPro:IPR007087 Prosite:PS00028 Pfam:PF00096 SMART:SM00355 PROSITE:PS50157 EMBL:AL049660 EMBL:AF254447 EMBL:BT021089 PIR:T06753 SPTR:Q9SVY1	2.00E-73
Ljwgs_034858.1	99.1.3.2.2264	TT1_ARATH							TT1_ARATH	Coiledcoil;Metal-binding;Polymorphism;Transcription;Transcriptionregulation;Zinc;Zinc-finger,TRANSPARENT TESTA 1 protein (Zinc finger protein TT1) (TTL1).	4.00E-60	GO_ID:15671	TAIR|gene:2076640 SPTR:Q9SVY1 symbol:AT3G57670.1 [GO:0003700 "transcription factor activity" evidence=ISS] [GO:0045449 "regulation of transcription" evidence=TAS] [GO:0003676 "nucleic acid binding" evidence=ISS] [GO:0008270 "zinc ion binding" evidence=ISS] InterPro:IPR007087 Prosite:PS00028 Pfam:PF00096 SMART:SM00355 PROSITE:PS50157 EMBL:AL049660 EMBL:AF254447 EMBL:BT021089 PIR:T06753 SPTR:Q9SVY1	2.00E-73
chr3.CM0160.60	99.1.4.32	GO_ID:48490										GO_ID:48490	TAIR|gene:2086349 SPTR:Q8LPR5 symbol:AT3G15030.1 [GO:0003700 "transcription factor activity" evidence=ISS] [GO:0008372 "cellular component unknown" evidence=ND] [GO:0045449 "regulation of transcription" evidence=TAS] Pfam:PF03634 InterPro:IPR005333 EMBL:AY094444 EMBL:AY149957 SPTR:Q8LPR5	3.00E-54
chr5.CM0569.30	99.1.3.2.1439	NSP1_MEDTR							NSP1_MEDTR	Nodulation;Nuclearprotein;Transcription;Transcriptionregulation,Nodulation signaling pathway 1 protein.	0	GO_ID:42391	TAIR|gene:2087993 SPTR:Q9LRW3 symbol:AT3G13840.1 [GO:0003700 "transcription factor activity" evidence=ISS] [GO:0008372 "cellular component unknown" evidence=ND] [GO:0045449 "regulation of transcription" evidence=TAS] Pfam:PF03514 InterPro:IPR005202 PROSITE:PS50985 EMBL:AB028610 SPTR:Q9LRW3	2.00E-124
chr5.CM0569.30	99.1.4.544	GO_ID:42391							NSP1_MEDTR	Nodulation;Nuclearprotein;Transcription;Transcriptionregulation,Nodulation signaling pathway 1 protein.	0	GO_ID:42391	TAIR|gene:2087993 SPTR:Q9LRW3 symbol:AT3G13840.1 [GO:0003700 "transcription factor activity" evidence=ISS] [GO:0008372 "cellular component unknown" evidence=ND] [GO:0045449 "regulation of transcription" evidence=TAS] Pfam:PF03514 InterPro:IPR005202 PROSITE:PS50985 EMBL:AB028610 SPTR:Q9LRW3	2.00E-124
CM0680.10	99.1.3.2.887	SPL1_ARATH							SPL1_ARATH	DNA-binding;Metal-binding;Nuclearprotein;Transcription;Transcriptionregulation;Zinc;Zinc-finger,Squamosa-promoter binding-like protein 1.	6.00E-95	GO_ID:38270	TAIR|gene:2041328 SPTR:Q9SMX9 symbol:AT2G47070.1 [GO:0003700 "transcription factor activity" evidence=ISS] [GO:0045449 "regulation of transcription" evidence=TAS] [GO:0003677 "DNA binding" evidence=ISS] [GO:0005634 "nucleus" evidence=ISS] InterPro:IPR002110 InterPro:IPR004333 InterPro:IPR002200 Pfam:PF03110 SMART:SM00248 EMBL:AC004411 EMBL:AJ011577 EMBL:AJ011628 EMBL:AJ011629 PIR:T02179 PIR:T0218…	2.00E-95
CM0680.10	99.1.4.589	GO_ID:38270							SPL1_ARATH	DNA-binding;Metal-binding;Nuclearprotein;Transcription;Transcriptionregulation;Zinc;Zinc-finger,Squamosa-promoter binding-like protein 1.	6.00E-95	GO_ID:38270	TAIR|gene:2041328 SPTR:Q9SMX9 symbol:AT2G47070.1 [GO:0003700 "transcription factor activity" evidence=ISS] [GO:0045449 "regulation of transcription" evidence=TAS] [GO:0003677 "DNA binding" evidence=ISS] [GO:0005634 "nucleus" evidence=ISS] InterPro:IPR002110 InterPro:IPR004333 InterPro:IPR002200 Pfam:PF03110 SMART:SM00248 EMBL:AC004411 EMBL:AJ011577 EMBL:AJ011628 EMBL:AJ011629 PIR:T02179 PIR:T0218…	2.00E-95
Ljwgs_023972.1	99.1.4.3241	GO_ID:35428							RF2B_ORYSA	Activator;DNA-binding;Nuclearprotein;Transcription;Transcriptionregulation,Transcription factor RF2b.	2.00E-48	GO_ID:35428	TAIR|gene:2061907 SPTR:O22873 symbol:AT2G40620.1 [GO:0003700 "transcription factor activity" evidence=ISS] [GO:0003677 "DNA binding" evidence=ISS] [GO:0006355 "regulation of transcription, DNA-dependent" evidence=ISS] InterPro:IPR004827 Pfam:PF00170 GO:GO:0005634 SMART:SM00338 PROSITE:PS50217 InterPro:IPR011616 EMBL:AC002336 EMBL:AY074269 EMBL:AY096746 PIR:G84831 SPTR:O22873	2.00E-47
Ljwgs_023972.1	99.1.3.2.2259	RF2B_ORYSA							RF2B_ORYSA	Activator;DNA-binding;Nuclearprotein;Transcription;Transcriptionregulation,Transcription factor RF2b.	2.00E-48	GO_ID:35428	TAIR|gene:2061907 SPTR:O22873 symbol:AT2G40620.1 [GO:0003700 "transcription factor activity" evidence=ISS] [GO:0003677 "DNA binding" evidence=ISS] [GO:0006355 "regulation of transcription, DNA-dependent" evidence=ISS] InterPro:IPR004827 Pfam:PF00170 GO:GO:0005634 SMART:SM00338 PROSITE:PS50217 InterPro:IPR011616 EMBL:AC002336 EMBL:AY074269 EMBL:AY096746 PIR:G84831 SPTR:O22873	2.00E-47
Ljwgs_017153.1	99.1.4.2144	GO_ID:44372							CIGR2_ORYSA	Nuclearprotein;Transcription;Transcriptionregulation,Chitin-inducible gibberellin-responsive protein 2.	3.00E-30	GO_ID:44372	TAIR|gene:2008085 SPTR:Q9LPR8 symbol:AT1G50420.1 [GO:0003700 "transcription factor activity" evidence=ISS] [GO:0045449 "regulation of transcription" evidence=TAS] Pfam:PF03514 InterPro:IPR005202 PROSITE:PS50985 EMBL:AC012561 EMBL:AY056154 EMBL:AY091260 PIR:E96540 SPTR:Q9LPR8	6.00E-106
Ljwgs_017153.1	99.1.3.2.391	CIGR2_ORYSA							CIGR2_ORYSA	Nuclearprotein;Transcription;Transcriptionregulation,Chitin-inducible gibberellin-responsive protein 2.	3.00E-30	GO_ID:44372	TAIR|gene:2008085 SPTR:Q9LPR8 symbol:AT1G50420.1 [GO:0003700 "transcription factor activity" evidence=ISS] [GO:0045449 "regulation of transcription" evidence=TAS] Pfam:PF03514 InterPro:IPR005202 PROSITE:PS50985 EMBL:AC012561 EMBL:AY056154 EMBL:AY091260 PIR:E96540 SPTR:Q9LPR8	6.00E-106
Ljwgs_060221.1	99.1.4.4307	GO_ID:36152							Y4466_ARATH	3D-structure;DNA-binding;Homeobox;Metal-binding;Nuclearprotein;Transcription;Transcriptionregulation;Zinc;Zinc-finger,ZF-HD homeobox protein At4g24660 (AtHB-22).	6.00E-15	GO_ID:36152	TAIR|gene:2095156 SPTR:Q9LHF0 symbol:AT3G28920.1 [GO:0003700 "transcription factor activity" evidence=ISS] Pfam:PF04770 GO:GO:0005634 InterPro:IPR006455 InterPro:IPR006456 TIGRFAMs:TIGR01565 TIGRFAMs:TIGR01566 EMBL:AP002049 EMBL:AY093171 EMBL:AY128820 SPTR:Q9LHF0	6.00E-45
Ljwgs_060221.1	99.1.3.2.396	Y4466_ARATH							Y4466_ARATH	3D-structure;DNA-binding;Homeobox;Metal-binding;Nuclearprotein;Transcription;Transcriptionregulation;Zinc;Zinc-finger,ZF-HD homeobox protein At4g24660 (AtHB-22).	6.00E-15	GO_ID:36152	TAIR|gene:2095156 SPTR:Q9LHF0 symbol:AT3G28920.1 [GO:0003700 "transcription factor activity" evidence=ISS] Pfam:PF04770 GO:GO:0005634 InterPro:IPR006455 InterPro:IPR006456 TIGRFAMs:TIGR01565 TIGRFAMs:TIGR01566 EMBL:AP002049 EMBL:AY093171 EMBL:AY128820 SPTR:Q9LHF0	6.00E-45
TM0990.18	99.1.3.2.644	GAIP_CUCMA							GAIP_CUCMA	Gibberellinsignalingpathway;Nuclearprotein;Phosphorylation;Repressor;Transcription;Transcriptionregulation;Ublconjugation,DELLA protein GAIP (Gibberellic acid-insensitive phloem protein) (GAIP) (CmGAIP).	2.00E-40	GO_ID:1687	TAIR|gene:2201556 SPTR:Q9C8Y3 symbol:AT1G66350.1 [GO:0003700 "transcription factor activity" evidence=ISS;TAS] [GO:0005634 "nucleus" evidence=TAS] [GO:0009740 "gibberellic acid mediated signaling" evidence=TAS] Pfam:PF03514 GO:GO:0005634 InterPro:IPR005202 PROSITE:PS50985 EMBL:AC020665 EMBL:AY048749 EMBL:AY070035 EMBL:AY096506 PIR:G96688 SPTR:Q9C8Y3	1.00E-38
TM0990.18	99.1.4.4046	GO_ID:1687							GAIP_CUCMA	Gibberellinsignalingpathway;Nuclearprotein;Phosphorylation;Repressor;Transcription;Transcriptionregulation;Ublconjugation,DELLA protein GAIP (Gibberellic acid-insensitive phloem protein) (GAIP) (CmGAIP).	2.00E-40	GO_ID:1687	TAIR|gene:2201556 SPTR:Q9C8Y3 symbol:AT1G66350.1 [GO:0003700 "transcription factor activity" evidence=ISS;TAS] [GO:0005634 "nucleus" evidence=TAS] [GO:0009740 "gibberellic acid mediated signaling" evidence=TAS] Pfam:PF03514 GO:GO:0005634 InterPro:IPR005202 PROSITE:PS50985 EMBL:AC020665 EMBL:AY048749 EMBL:AY070035 EMBL:AY096506 PIR:G96688 SPTR:Q9C8Y3	1.00E-38
chr1.CM0023.10	99.1.4.7975	GO_ID:31861							MYB4_ORYSA	DNA-binding;Nuclearprotein;Transcription;Transcriptionregulation,Myb-related protein Myb4 (OsMyb4) (Transcription factor RLTR1).	2.00E-43	GO_ID:31861	TAIR|gene:2019184 SPTR:Q9CA52 symbol:AT1G74650.1 [GO:0003700 "transcription factor activity" evidence=ISS] [GO:0003677 "DNA binding" evidence=ISS] [GO:0006355 "regulation of transcription, DNA-dependent" evidence=ISS] InterPro:IPR001005 Pfam:PF00249 InterPro:IPR012287 GO:GO:0005634 PROSITE:PS50090 SMART:SM00717 HSSP:P06876 PROSITE:PS00334 EMBL:AC011765 PIR:F96775 SPTR:Q9CA52	7.00E-77
chr1.CM0023.10	99.1.3.2.610	MYB4_ORYSA							MYB4_ORYSA	DNA-binding;Nuclearprotein;Transcription;Transcriptionregulation,Myb-related protein Myb4 (OsMyb4) (Transcription factor RLTR1).	2.00E-43	GO_ID:31861	TAIR|gene:2019184 SPTR:Q9CA52 symbol:AT1G74650.1 [GO:0003700 "transcription factor activity" evidence=ISS] [GO:0003677 "DNA binding" evidence=ISS] [GO:0006355 "regulation of transcription, DNA-dependent" evidence=ISS] InterPro:IPR001005 Pfam:PF00249 InterPro:IPR012287 GO:GO:0005634 PROSITE:PS50090 SMART:SM00717 HSSP:P06876 PROSITE:PS00334 EMBL:AC011765 PIR:F96775 SPTR:Q9CA52	7.00E-77
chr4.CM0194.19	99.1.4.8387	GO_ID:32509										GO_ID:32509	TAIR|gene:2053597 SPTR:Q9ZQE0 symbol:AT2G15740.1 [GO:0003700 "transcription factor activity" evidence=ISS] [GO:0045449 "regulation of transcription" evidence=TAS] [GO:0003676 "nucleic acid binding" evidence=ISS] [GO:0008270 "zinc ion binding" evidence=ISS] InterPro:IPR007087 Prosite:PS00028 Pfam:PF00096 SMART:SM00355 PROSITE:PS50157 EMBL:AC006248 PIR:G84532 SPTR:Q9ZQE0	3.00E-10
chr3.CM0724.4	99.1.3.2.1276	NFYA3_ARATH							NFYA3_ARATH	Activator;DNA-binding;Nuclearprotein;Transcription;Transcriptionregulation,Nuclear transcription factor Y subunit A-3 (AtNF-YA-3) (Transcriptional activator HAP2C).	1.00E-48	GO_ID:35540	TAIR|gene:3690203 SPTR:Q9SSP3 symbol:AT1G72830.1 [GO:0003700 "transcription factor activity" evidence=ISS] [GO:0006355 "regulation of transcription, DNA-dependent" evidence=ISS] [GO:0016602 "CCAAT-binding factor complex" evidence=ISS] InterPro:IPR001289 Pfam:PF02045 GO:GO:0005634 PRINTS:PR00616 ProDom:PD003860 SMART:SM00521 EMBL:AC008017 EMBL:BT008825 EMBL:AY140028 PIR:C96753 TRANSFAC:T05202 SPTR…	5.00E-49
chr3.CM0724.4	99.1.4.3973	GO_ID:35540							NFYA3_ARATH	Activator;DNA-binding;Nuclearprotein;Transcription;Transcriptionregulation,Nuclear transcription factor Y subunit A-3 (AtNF-YA-3) (Transcriptional activator HAP2C).	1.00E-48	GO_ID:35540	TAIR|gene:3690203 SPTR:Q9SSP3 symbol:AT1G72830.1 [GO:0003700 "transcription factor activity" evidence=ISS] [GO:0006355 "regulation of transcription, DNA-dependent" evidence=ISS] [GO:0016602 "CCAAT-binding factor complex" evidence=ISS] InterPro:IPR001289 Pfam:PF02045 GO:GO:0005634 PRINTS:PR00616 ProDom:PD003860 SMART:SM00521 EMBL:AC008017 EMBL:BT008825 EMBL:AY140028 PIR:C96753 TRANSFAC:T05202 SPTR…	5.00E-49
chr3.CM0282.57	99.1.4.32	GO_ID:48490										GO_ID:48490	TAIR|gene:2086349 SPTR:Q8LPR5 symbol:AT3G15030.1 [GO:0003700 "transcription factor activity" evidence=ISS] [GO:0008372 "cellular component unknown" evidence=ND] [GO:0045449 "regulation of transcription" evidence=TAS] Pfam:PF03634 InterPro:IPR005333 EMBL:AY094444 EMBL:AY149957 SPTR:Q8LPR5	1.00E-72
chr4.CM1600.15	4.3.1.9	TN tenascin	mmu:81877	Tnxb; tenascin XB [KO:K06252]	3.00E-09				WRK19_ARATH	ATP-binding;DNA-binding;Kinase;Leucine-richrepeat;Nuclearprotein;Nucleotide-binding;Plantdefense;Repeat;Serine/threonine-proteinkinase;Transcription;Transcriptionregulation;Transferase,Probable WRKY transcription factor 19 (WRKY DNA-binding protein 19).	6.00E-68	GO_ID:31892	TAIR|gene:2174788 SPTR:Q9FLG3 symbol:AT5G64550.1 [GO:0005554 "molecular function unknown" evidence=ND] HSSP:P02876 EMBL:AB010076 EMBL:AY090946 EMBL:AY142673 SPTR:Q9FLG3	0
chr4.CM1600.15	3.3.7.9	TN tenascin	mmu:81877	Tnxb; tenascin XB [KO:K06252]	3.00E-09				WRK19_ARATH	ATP-binding;DNA-binding;Kinase;Leucine-richrepeat;Nuclearprotein;Nucleotide-binding;Plantdefense;Repeat;Serine/threonine-proteinkinase;Transcription;Transcriptionregulation;Transferase,Probable WRKY transcription factor 19 (WRKY DNA-binding protein 19).	6.00E-68	GO_ID:31892	TAIR|gene:2174788 SPTR:Q9FLG3 symbol:AT5G64550.1 [GO:0005554 "molecular function unknown" evidence=ND] HSSP:P02876 EMBL:AB010076 EMBL:AY090946 EMBL:AY142673 SPTR:Q9FLG3	0
chr4.CM1600.15	3.3.9.5	TN tenascin	mmu:81877	Tnxb; tenascin XB [KO:K06252]	3.00E-09				WRK19_ARATH	ATP-binding;DNA-binding;Kinase;Leucine-richrepeat;Nuclearprotein;Nucleotide-binding;Plantdefense;Repeat;Serine/threonine-proteinkinase;Transcription;Transcriptionregulation;Transferase,Probable WRKY transcription factor 19 (WRKY DNA-binding protein 19).	6.00E-68	GO_ID:31892	TAIR|gene:2174788 SPTR:Q9FLG3 symbol:AT5G64550.1 [GO:0005554 "molecular function unknown" evidence=ND] HSSP:P02876 EMBL:AB010076 EMBL:AY090946 EMBL:AY142673 SPTR:Q9FLG3	0
chr3.CM0792.80	99.1.4.4416	GO_ID:10529							CIGR1_ORYSA	Nuclearprotein;Transcription;Transcriptionregulation,Chitin-inducible gibberellin-responsive protein 1.	4.00E-51	GO_ID:10529	TAIR|gene:2066111 SPTR:O81074 symbol:AT2G29060.1 [GO:0003700 "transcription factor activity" evidence=ISS] [GO:0008372 "cellular component unknown" evidence=ND] [GO:0045449 "regulation of transcription" evidence=TAS] Pfam:PF03514 InterPro:IPR005202 PROSITE:PS50985 EMBL:AC005315 PIR:T02736 SPTR:O81074	2.00E-136
chr3.CM0792.80	99.1.3.2.2515	CIGR1_ORYSA							CIGR1_ORYSA	Nuclearprotein;Transcription;Transcriptionregulation,Chitin-inducible gibberellin-responsive protein 1.	4.00E-51	GO_ID:10529	TAIR|gene:2066111 SPTR:O81074 symbol:AT2G29060.1 [GO:0003700 "transcription factor activity" evidence=ISS] [GO:0008372 "cellular component unknown" evidence=ND] [GO:0045449 "regulation of transcription" evidence=TAS] Pfam:PF03514 InterPro:IPR005202 PROSITE:PS50985 EMBL:AC005315 PIR:T02736 SPTR:O81074	2.00E-136
Ljwgs_070116.1	99.1.4.2660	GO_ID:30460										GO_ID:30460	TAIR|gene:2028345 SPTR:Q9C616 symbol:AT1G32240.1 [GO:0003700 "transcription factor activity" evidence=ISS] [GO:0045449 "regulation of transcription" evidence=TAS] [GO:0003677 "DNA binding" evidence=ISS] InterPro:IPR001005 Pfam:PF00249 HSSP:O49397 InterPro:IPR006447 TIGRFAMs:TIGR01557 EMBL:AC084110 EMBL:AY048689 SPTR:Q9C616	5.00E-11
chr5.CM0096.98.1	99.1.4.7314	GO_ID:46527							MYB_MOUSE	3D-structure;Activator;DNA-binding;Nuclearprotein;Proto-oncogene;Repeat;Transcription;Transcriptionregulation;Ublconjugation,Myb proto-oncogene protein (C-myb).	2.00E-32	GO_ID:46527	TAIR|gene:3440717 SPTR:Q9FDW1 symbol:AT5G67300 [GO:0003700 "transcription factor activity" evidence=ISS] [GO:0003677 "DNA binding" evidence=ISS] [GO:0006355 "regulation of transcription, DNA-dependent" evidence=ISS] InterPro:IPR001005 Pfam:PF00249 InterPro:IPR012287 GO:GO:0005634 PROSITE:PS50090 SMART:SM00717 HSSP:P06876 PROSITE:PS00037 PROSITE:PS00334 EMBL:AB007645 EMBL:AF326877 EMBL:AF339698 EM…	1.00E-58
chr5.CM0096.98.1	99.1.3.2.1532	MYB_MOUSE							MYB_MOUSE	3D-structure;Activator;DNA-binding;Nuclearprotein;Proto-oncogene;Repeat;Transcription;Transcriptionregulation;Ublconjugation,Myb proto-oncogene protein (C-myb).	2.00E-32	GO_ID:46527	TAIR|gene:3440717 SPTR:Q9FDW1 symbol:AT5G67300 [GO:0003700 "transcription factor activity" evidence=ISS] [GO:0003677 "DNA binding" evidence=ISS] [GO:0006355 "regulation of transcription, DNA-dependent" evidence=ISS] InterPro:IPR001005 Pfam:PF00249 InterPro:IPR012287 GO:GO:0005634 PROSITE:PS50090 SMART:SM00717 HSSP:P06876 PROSITE:PS00037 PROSITE:PS00334 EMBL:AB007645 EMBL:AF326877 EMBL:AF339698 EM…	1.00E-58
Ljwgs_051725.1	4.2.4.78	MOB1 maintenance of ploidy protein MOB1 (MPS1 binder 1)	ath:At4g19050	F13C5.220; mob1/phocein family protein [KO:K06685]	8.00E-12				WRK19_ARATH	ATP-binding;DNA-binding;Kinase;Leucine-richrepeat;Nuclearprotein;Nucleotide-binding;Plantdefense;Repeat;Serine/threonine-proteinkinase;Transcription;Transcriptionregulation;Transferase,Probable WRKY transcription factor 19 (WRKY DNA-binding protein 19).	9.00E-26	GO_ID:5644	TAIR|gene:2163425 SPTR:Q9FI14 symbol:AT5G44510.1 [GO:0006952 "defense response" evidence=ISS] Pfam:PF00560 InterPro:IPR001611 InterPro:IPR000157 InterPro:IPR002182 InterPro:IPR000767 Pfam:PF01582 GO:GO:0006915 GO:GO:0016020 InterPro:IPR011991 SMART:SM00255 PROSITE:PS50104 PRINTS:PR00364 Pfam:PF00931 InterPro:IPR011713 Pfam:PF07725 EMBL:AB017065 SPTR:Q9FI14	5.00E-31
Ljwgs_051725.1	4.2.5	Apoptosis [CLASS:04210] [PATH:hsa04210] [GO:0006915]	ath:At4g19050	F13C5.220; mob1/phocein family protein [KO:K06685]	8.00E-12				WRK19_ARATH	ATP-binding;DNA-binding;Kinase;Leucine-richrepeat;Nuclearprotein;Nucleotide-binding;Plantdefense;Repeat;Serine/threonine-proteinkinase;Transcription;Transcriptionregulation;Transferase,Probable WRKY transcription factor 19 (WRKY DNA-binding protein 19).	9.00E-26	GO_ID:5644	TAIR|gene:2163425 SPTR:Q9FI14 symbol:AT5G44510.1 [GO:0006952 "defense response" evidence=ISS] Pfam:PF00560 InterPro:IPR001611 InterPro:IPR000157 InterPro:IPR002182 InterPro:IPR000767 Pfam:PF01582 GO:GO:0006915 GO:GO:0016020 InterPro:IPR011991 SMART:SM00255 PROSITE:PS50104 PRINTS:PR00364 Pfam:PF00931 InterPro:IPR011713 Pfam:PF07725 EMBL:AB017065 SPTR:Q9FI14	5.00E-31
Ljwgs_078086.1	99.1.4.2988	GO_ID:55217							ZC3H5_HUMAN	Coiledcoil;Metal-binding;Phosphorylation;Repeat;Zinc;Zinc-finger,Zinc finger CCCH-type domain containing protein 5.	6.00E-11	GO_ID:55217	TAIR|gene:2052004 SPTR:O82199 symbol:AT2G19810.1 [GO:0003700 "transcription factor activity" evidence=ISS] [GO:0045449 "regulation of transcription" evidence=TAS] [GO:0003676 "nucleic acid binding" evidence=ISS] InterPro:IPR000571 Pfam:PF00642 SMART:SM00356 EMBL:AC005169 EMBL:AY084253 EMBL:AY136395 EMBL:BT002114 PIR:D84581 SPTR:O82199	4.00E-99
Ljwgs_078086.1	99.1.3.2.573	ZC3H5_HUMAN							ZC3H5_HUMAN	Coiledcoil;Metal-binding;Phosphorylation;Repeat;Zinc;Zinc-finger,Zinc finger CCCH-type domain containing protein 5.	6.00E-11	GO_ID:55217	TAIR|gene:2052004 SPTR:O82199 symbol:AT2G19810.1 [GO:0003700 "transcription factor activity" evidence=ISS] [GO:0045449 "regulation of transcription" evidence=TAS] [GO:0003676 "nucleic acid binding" evidence=ISS] InterPro:IPR000571 Pfam:PF00642 SMART:SM00356 EMBL:AC005169 EMBL:AY084253 EMBL:AY136395 EMBL:BT002114 PIR:D84581 SPTR:O82199	4.00E-99
Ljwgs_024867.1	4.1.2.10	FLINY, fliN flagellar motor switch protein FliN/FliY [COG:COG1886]	mmu:20591	Jarid1c; jumonji, AT rich interactive domain 1C (Rbp2 like) [KO:K02417]	6.00E-41				JAD1A_HUMAN	Metal-binding;Nuclearprotein;Phosphorylation;Repeat;Transcription;Transcriptionregulation;Zinc;Zinc-finger,Jumonji/ARID domain-containing protein 1A (Retinoblastoma-binding protein 2) (RBBP-2).	6.00E-44	GO_ID:18630	TAIR|gene:2128658 SPTR:Q8GUI6 symbol:AT4G20400.1 [GO:0003700 "transcription factor activity" evidence=ISS] [GO:0045449 "regulation of transcription" evidence=TAS] Pfam:PF02373 Interpro:IPR003347 InterPro:IPR003888 InterPro:IPR003889 Interpro:IPR004198 Pfam:PF05965 Pfam:PF05964 InterPro:IPR003349 Pfam:PF02375 Pfam:PF02928 EMBL:BT002486 EMBL:BT010548 SPTR:Q8GUI6	1.00E-118
Ljwgs_024867.1	2.3.4.29	FLINY, fliN flagellar motor switch protein FliN/FliY [COG:COG1886]	mmu:20591	Jarid1c; jumonji, AT rich interactive domain 1C (Rbp2 like) [KO:K02417]	6.00E-41				JAD1A_HUMAN	Metal-binding;Nuclearprotein;Phosphorylation;Repeat;Transcription;Transcriptionregulation;Zinc;Zinc-finger,Jumonji/ARID domain-containing protein 1A (Retinoblastoma-binding protein 2) (RBBP-2).	6.00E-44	GO_ID:18630	TAIR|gene:2128658 SPTR:Q8GUI6 symbol:AT4G20400.1 [GO:0003700 "transcription factor activity" evidence=ISS] [GO:0045449 "regulation of transcription" evidence=TAS] Pfam:PF02373 Interpro:IPR003347 InterPro:IPR003888 InterPro:IPR003889 Interpro:IPR004198 Pfam:PF05965 Pfam:PF05964 InterPro:IPR003349 Pfam:PF02375 Pfam:PF02928 EMBL:BT002486 EMBL:BT010548 SPTR:Q8GUI6	1.00E-118
chr2.CM0120.4	99.1.4.1492	GO_ID:20045										GO_ID:20045	TAIR|gene:2197889 SPTR:Q9FZE5 symbol:AT1G26610.1 [GO:0003700 "transcription factor activity" evidence=ISS] [GO:0045449 "regulation of transcription" evidence=TAS] [GO:0003676 "nucleic acid binding" evidence=ISS] [GO:0008270 "zinc ion binding" evidence=ISS] InterPro:IPR007087 Prosite:PS00028 Pfam:PF00096 SMART:SM00355 PROSITE:PS50157 EMBL:AC013427 PIR:C86393 SPTR:Q9FZE5	2.00E-61
chr1.CM0231.79.1	99.1.4.8487	GO_ID:9269										GO_ID:9269	TAIR|gene:2137588 SPTR:Q9T066 symbol:AT4G37780.1 [GO:0006355 "regulation of transcription, DNA-dependent" evidence=ISS] [GO:0003700 "transcription factor activity" evidence=ISS] [GO:0003677 "DNA binding" evidence=ISS] InterPro:IPR001005 Pfam:PF00249 InterPro:IPR012287 GO:GO:0005634 PROSITE:PS50090 SMART:SM00717 HSSP:P06876 PROSITE:PS00037 PROSITE:PS00334 EMBL:AL161592 EMBL:AL035709 EMBL:AY519614 …	7.00E-13
chr1.TM0750.11.1	99.1.3.2.631	JMJ1A_HUMAN							JMJ1A_HUMAN	Metal-binding;Zinc;Zinc-finger,Jumonji domain-containing protein 1A.	5.00E-32	GO_ID:50479	TAIR|gene:2091116 SPTR:Q9SSE9 symbol:AT3G07610.1 [GO:0003700 "transcription factor activity" evidence=ISS] Pfam:PF02373 Interpro:IPR003347 SMART:SM00558 EMBL:AC009176 SPTR:Q9SSE9	3.00E-62
chr1.TM0750.11.1	99.1.4.4510	GO_ID:50479							JMJ1A_HUMAN	Metal-binding;Zinc;Zinc-finger,Jumonji domain-containing protein 1A.	5.00E-32	GO_ID:50479	TAIR|gene:2091116 SPTR:Q9SSE9 symbol:AT3G07610.1 [GO:0003700 "transcription factor activity" evidence=ISS] Pfam:PF02373 Interpro:IPR003347 SMART:SM00558 EMBL:AC009176 SPTR:Q9SSE9	3.00E-62
chr3.CM0279.50	99.1.4.5965	GO_ID:3123							NAC22_ARATH	Activator;Alternativesplicing;DNA-binding;Nuclearprotein;Transcription;Transcriptionregulation;Ublconjugation,NAC-domain containing protein 21/22 (ANAC021) (ANAC022).	1.00E-81	GO_ID:3123	TAIR|gene:2163152 SPTR:Q9FLJ2 symbol:ANAC100 [GO:0003700 "transcription factor activity" evidence=ISS] [GO:0008372 "cellular component unknown" evidence=ND] [GO:0007275 "development" evidence=ISS] InterPro:IPR003441 Pfam:PF02365 HSSP:Q9C932 PROSITE:PS51005 EMBL:AB010073 EMBL:AY054644 EMBL:AY081496 SPTR:Q9FLJ2	3.00E-49
chr3.CM0279.50	99.1.3.2.2500	NAC22_ARATH							NAC22_ARATH	Activator;Alternativesplicing;DNA-binding;Nuclearprotein;Transcription;Transcriptionregulation;Ublconjugation,NAC-domain containing protein 21/22 (ANAC021) (ANAC022).	1.00E-81	GO_ID:3123	TAIR|gene:2163152 SPTR:Q9FLJ2 symbol:ANAC100 [GO:0003700 "transcription factor activity" evidence=ISS] [GO:0008372 "cellular component unknown" evidence=ND] [GO:0007275 "development" evidence=ISS] InterPro:IPR003441 Pfam:PF02365 HSSP:Q9C932 PROSITE:PS51005 EMBL:AB010073 EMBL:AY054644 EMBL:AY081496 SPTR:Q9FLJ2	3.00E-49
Ljwgs_015452.1	99.1.4.3079	GO_ID:15802										GO_ID:15802	TAIR|gene:2144552 SPTR:Q9LZS0 symbol:AT5G03680.1 [GO:0003700 "transcription factor activity" evidence=ISS] [GO:0045449 "regulation of transcription" evidence=TAS] InterPro:IPR001005 PROSITE:PS50090 SMART:SM00717 EMBL:AL162506 PIR:T48395 SPTR:Q9LZS0	8.00E-12
Ljwgs_095844.1	99.1.3.2.1030	WRK72_ARATH							WRK72_ARATH	DNA-binding;Nuclearprotein;Transcription;Transcriptionregulation,Probable WRKY transcription factor 72 (WRKY DNA-binding protein 72).	3.00E-27
chr4.CM0501.14	99.1.3.2.1918	ATH1_ARATH							ATH1_ARATH	DNA-binding;Homeobox;Nuclearprotein;Transcription;Transcriptionregulation,Homeobox protein ATH1.	2.00E-31	GO_ID:11089	TAIR|gene:2177855 SPTR:Q38897 symbol:AT5G41410.1 [GO:0003700 "transcription factor activity" evidence=ISS] [GO:0003677 "DNA binding" evidence=ISS] InterPro:IPR001356 InterPro:IPR012287 Pfam:PF00046 GO:GO:0005634 ProDom:PD000010 SMART:SM00389 PROSITE:PS00027 PROSITE:PS50071 HSSP:P41778 InterPro:IPR006563 Pfam:PF07526 SMART:SM00574 EMBL:AB006707 EMBL:U39944 EMBL:AY049237 EMBL:BT002637 PIR:A57632 TR…	1.00E-99
chr4.CM0501.14	99.1.4.5260	GO_ID:11089							ATH1_ARATH	DNA-binding;Homeobox;Nuclearprotein;Transcription;Transcriptionregulation,Homeobox protein ATH1.	2.00E-31	GO_ID:11089	TAIR|gene:2177855 SPTR:Q38897 symbol:AT5G41410.1 [GO:0003700 "transcription factor activity" evidence=ISS] [GO:0003677 "DNA binding" evidence=ISS] InterPro:IPR001356 InterPro:IPR012287 Pfam:PF00046 GO:GO:0005634 ProDom:PD000010 SMART:SM00389 PROSITE:PS00027 PROSITE:PS50071 HSSP:P41778 InterPro:IPR006563 Pfam:PF07526 SMART:SM00574 EMBL:AB006707 EMBL:U39944 EMBL:AY049237 EMBL:BT002637 PIR:A57632 TR…	1.00E-99
chr2.CM0120.8	99.1.3.2.2411	WRK57_ARATH							WRK57_ARATH	DNA-binding;Nuclearprotein;Transcription;Transcriptionregulation,Probable WRKY transcription factor 57 (WRKY DNA-binding protein 57).	2.00E-53
Ljwgs_010694.1	99.1.4.6917	GO_ID:37791										GO_ID:37791	TAIR|gene:2087471 SPTR:Q9LJG8 symbol:AT3G14180.1 [GO:0003700 "transcription factor activity" evidence=ISS] [GO:0008372 "cellular component unknown" evidence=ND] [GO:0045449 "regulation of transcription" evidence=TAS] EMBL:AP000600 EMBL:AY072187 EMBL:AY113853 SPTR:Q9LJG8	4.00E-40
TM0846.6	99.1.3.2.2417	HAT3_ARATH							HAT3_ARATH	DNA-binding;Homeobox;Nuclearprotein,Homeobox-leucine zipper protein HAT3 (HD-ZIP protein 3).	9.00E-66	GO_ID:46042	TAIR|gene:2103395 SPTR:P46602 symbol:AT3G60390.1 [GO:0003700 "transcription factor activity" evidence=ISS] [GO:0005634 "nucleus" evidence=ISS] [GO:0006355 "regulation of transcription, DNA-dependent" evidence=ISS] InterPro:IPR001356 InterPro:IPR003106 InterPro:IPR012287 InterPro:IPR006712 Pfam:PF00046 PRINTS:PR00024 ProDom:PD000010 SMART:SM00389 PROSITE:PS00027 PROSITE:PS50071 HSSP:P01366 Pfam:PF…	3.00E-66
TM0846.6	99.1.4.6433	GO_ID:46042							HAT3_ARATH	DNA-binding;Homeobox;Nuclearprotein,Homeobox-leucine zipper protein HAT3 (HD-ZIP protein 3).	9.00E-66	GO_ID:46042	TAIR|gene:2103395 SPTR:P46602 symbol:AT3G60390.1 [GO:0003700 "transcription factor activity" evidence=ISS] [GO:0005634 "nucleus" evidence=ISS] [GO:0006355 "regulation of transcription, DNA-dependent" evidence=ISS] InterPro:IPR001356 InterPro:IPR003106 InterPro:IPR012287 InterPro:IPR006712 Pfam:PF00046 PRINTS:PR00024 ProDom:PD000010 SMART:SM00389 PROSITE:PS00027 PROSITE:PS50071 HSSP:P01366 Pfam:PF…	3.00E-66
Ljwgs_036320.1	99.1.4.2225	GO_ID:42867										GO_ID:42867	TAIR|gene:2129709 SPTR:Q8L467 symbol:AT4G14410.1 [GO:0003700 "transcription factor activity" evidence=ISS] [GO:0045449 "regulation of transcription" evidence=TAS] [GO:0003677 "DNA binding" evidence=ISS] Pfam:PF00010 InterPro:IPR001092 SMART:SM00353 PROSITE:PS50888 EMBL:AY102106 EMBL:AY088053 EMBL:AY133565 SPTR:Q8L467	9.00E-26
Ljwgs_132504.1	99.1.4.3009	GO_ID:35948							AP23_ARATH	Cadmium;DNA-binding;Nuclearprotein;Transcription;Transcriptionregulation,AP2 domain transcription factor RAP2.3 (Related to AP2 protein 3) (Cadmium-induced protein AS30).	1.00E-16	GO_ID:35948	TAIR|gene:2176094 SPTR:Q9FGF8 symbol:AT5G64750.1 [GO:0003700 "transcription factor activity" evidence=ISS] [GO:0003677 "DNA binding" evidence=ISS] [GO:0005634 "nucleus" evidence=IC] [GO:0006355 "regulation of transcription, DNA-dependent" evidence=ISS] InterPro:IPR001471 Pfam:PF00847 GO:GO:0005634 HSSP:O80337 PRINTS:PR00367 ProDom:PD001423 SMART:SM00380 EMBL:AB025637 EMBL:AY140092 EMBL:BT008480 S…	9.00E-17
Ljwgs_132504.1	99.1.3.2.1662	AP23_ARATH							AP23_ARATH	Cadmium;DNA-binding;Nuclearprotein;Transcription;Transcriptionregulation,AP2 domain transcription factor RAP2.3 (Related to AP2 protein 3) (Cadmium-induced protein AS30).	1.00E-16	GO_ID:35948	TAIR|gene:2176094 SPTR:Q9FGF8 symbol:AT5G64750.1 [GO:0003700 "transcription factor activity" evidence=ISS] [GO:0003677 "DNA binding" evidence=ISS] [GO:0005634 "nucleus" evidence=IC] [GO:0006355 "regulation of transcription, DNA-dependent" evidence=ISS] InterPro:IPR001471 Pfam:PF00847 GO:GO:0005634 HSSP:O80337 PRINTS:PR00367 ProDom:PD001423 SMART:SM00380 EMBL:AB025637 EMBL:AY140092 EMBL:BT008480 S…	9.00E-17
Ljwgs_057595.1	99.1.4.3241	GO_ID:35428							RF2B_ORYSA	Activator;DNA-binding;Nuclearprotein;Transcription;Transcriptionregulation,Transcription factor RF2b.	8.00E-14	GO_ID:35428	TAIR|gene:2061907 SPTR:O22873 symbol:AT2G40620.1 [GO:0003700 "transcription factor activity" evidence=ISS] [GO:0003677 "DNA binding" evidence=ISS] [GO:0006355 "regulation of transcription, DNA-dependent" evidence=ISS] InterPro:IPR004827 Pfam:PF00170 GO:GO:0005634 SMART:SM00338 PROSITE:PS50217 InterPro:IPR011616 EMBL:AC002336 EMBL:AY074269 EMBL:AY096746 PIR:G84831 SPTR:O22873	2.00E-12
Ljwgs_057595.1	99.1.3.2.2259	RF2B_ORYSA							RF2B_ORYSA	Activator;DNA-binding;Nuclearprotein;Transcription;Transcriptionregulation,Transcription factor RF2b.	8.00E-14	GO_ID:35428	TAIR|gene:2061907 SPTR:O22873 symbol:AT2G40620.1 [GO:0003700 "transcription factor activity" evidence=ISS] [GO:0003677 "DNA binding" evidence=ISS] [GO:0006355 "regulation of transcription, DNA-dependent" evidence=ISS] InterPro:IPR004827 Pfam:PF00170 GO:GO:0005634 SMART:SM00338 PROSITE:PS50217 InterPro:IPR011616 EMBL:AC002336 EMBL:AY074269 EMBL:AY096746 PIR:G84831 SPTR:O22873	2.00E-12
chr5.TM0562.31	99.1.3.2.1953	MYBF_ARATH							MYBF_ARATH	Activator;DNA-binding;Nuclearprotein;Transcription;Transcriptionregulation,Putative Myb family transcription factor At1g14600.	9.00E-13	GO_ID:52727	TAIR|gene:2170198 SPTR:Q9FG27 symbol:AT5G06800.1 [GO:0003700 "transcription factor activity" evidence=ISS] [GO:0045449 "regulation of transcription" evidence=TAS] InterPro:IPR001005 Pfam:PF00249 HSSP:O49397 InterPro:IPR006447 TIGRFAMs:TIGR01557 EMBL:AP002032 EMBL:BT012658 SPTR:Q9FG27	3.00E-28
chr5.TM0562.31	99.1.4.4370	GO_ID:52727							MYBF_ARATH	Activator;DNA-binding;Nuclearprotein;Transcription;Transcriptionregulation,Putative Myb family transcription factor At1g14600.	9.00E-13	GO_ID:52727	TAIR|gene:2170198 SPTR:Q9FG27 symbol:AT5G06800.1 [GO:0003700 "transcription factor activity" evidence=ISS] [GO:0045449 "regulation of transcription" evidence=TAS] InterPro:IPR001005 Pfam:PF00249 HSSP:O49397 InterPro:IPR006447 TIGRFAMs:TIGR01557 EMBL:AP002032 EMBL:BT012658 SPTR:Q9FG27	3.00E-28
Ljwgs_007063.1	99.1.4.2509	GO_ID:53242							NFYA1_ARATH	Activator;Alternativesplicing;DNA-binding;Nuclearprotein;Transcription;Transcriptionregulation,Nuclear transcription factor Y subunit A-1 (AtNF-YA-1) (Transcriptional activator HAP2A).	9.00E-45	GO_ID:53242	TAIR|gene:2182244 SPTR:Q9LXV5 symbol:EMB2220 "EMBRYO DEFECTIVE 2220" [GO:0003700 "transcription factor activity" evidence=ISS] [GO:0006355 "regulation of transcription, DNA-dependent" evidence=ISS] [GO:0016602 "CCAAT-binding factor complex" evidence=ISS] InterPro:IPR001289 Pfam:PF02045 GO:GO:0005634 PRINTS:PR00616 ProDom:PD003860 SMART:SM00521 EMBL:AL353013 PIR:T49898 TRANSFAC:T05200 SPTR:Q9LXV5	4.00E-45
Ljwgs_007063.1	99.1.3.2.1043	NFYA1_ARATH							NFYA1_ARATH	Activator;Alternativesplicing;DNA-binding;Nuclearprotein;Transcription;Transcriptionregulation,Nuclear transcription factor Y subunit A-1 (AtNF-YA-1) (Transcriptional activator HAP2A).	9.00E-45	GO_ID:53242	TAIR|gene:2182244 SPTR:Q9LXV5 symbol:EMB2220 "EMBRYO DEFECTIVE 2220" [GO:0003700 "transcription factor activity" evidence=ISS] [GO:0006355 "regulation of transcription, DNA-dependent" evidence=ISS] [GO:0016602 "CCAAT-binding factor complex" evidence=ISS] InterPro:IPR001289 Pfam:PF02045 GO:GO:0005634 PRINTS:PR00616 ProDom:PD003860 SMART:SM00521 EMBL:AL353013 PIR:T49898 TRANSFAC:T05200 SPTR:Q9LXV5	4.00E-45
Ljwgs_136560.1	99.1.4.3072	GO_ID:7441							RAP1_ARATH	Abscisicacidsignalingpathway;Activator;DNA-binding;Nuclearprotein;Transcription;Transcriptionregulation,Transcription factor AtMYC2 (R-homologous Arabidopsis protein 1) (RAP- 1) (Basic helix-loop-helix protein 6) (bHLH6) (AtbHLH006) (rd22BP1).	7.00E-12	GO_ID:7441	TAIR|gene:3437446 SPTR:Q8S3F3 symbol:AT2G22750.1 [GO:0003700 "transcription factor activity" evidence=ISS] [GO:0045449 "regulation of transcription" evidence=TAS] [GO:0003677 "DNA binding" evidence=ISS] Pfam:PF00010 InterPro:IPR001092 SMART:SM00353 PROSITE:PS50888 EMBL:AF488562 SPTR:Q8S3F3	4.00E-19
Ljwgs_136560.1	99.1.3.2.1200	RAP1_ARATH							RAP1_ARATH	Abscisicacidsignalingpathway;Activator;DNA-binding;Nuclearprotein;Transcription;Transcriptionregulation,Transcription factor AtMYC2 (R-homologous Arabidopsis protein 1) (RAP- 1) (Basic helix-loop-helix protein 6) (bHLH6) (AtbHLH006) (rd22BP1).	7.00E-12	GO_ID:7441	TAIR|gene:3437446 SPTR:Q8S3F3 symbol:AT2G22750.1 [GO:0003700 "transcription factor activity" evidence=ISS] [GO:0045449 "regulation of transcription" evidence=TAS] [GO:0003677 "DNA binding" evidence=ISS] Pfam:PF00010 InterPro:IPR001092 SMART:SM00353 PROSITE:PS50888 EMBL:AF488562 SPTR:Q8S3F3	4.00E-19
Ljwgs_039797.2	99.1.4.4563	GO_ID:21326							CIGR1_ORYSA	Nuclearprotein;Transcription;Transcriptionregulation,Chitin-inducible gibberellin-responsive protein 1.	2.00E-55	GO_ID:21326	TAIR|gene:3443362 SPTR:Q9FYR7 symbol:AT5G52510.1 [GO:0003700 "transcription factor activity" evidence=ISS] [GO:0045449 "regulation of transcription" evidence=TAS] [GO:0005737 "cytoplasm" evidence=IDA] [GO:0005634 "nucleus" evidence=IDA] Pfam:PF03514 InterPro:IPR005202 PROSITE:PS50985 EMBL:AP000378 SPTR:Q9FYR7	2.00E-89
Ljwgs_039797.2	99.1.3.2.2515	CIGR1_ORYSA							CIGR1_ORYSA	Nuclearprotein;Transcription;Transcriptionregulation,Chitin-inducible gibberellin-responsive protein 1.	2.00E-55	GO_ID:21326	TAIR|gene:3443362 SPTR:Q9FYR7 symbol:AT5G52510.1 [GO:0003700 "transcription factor activity" evidence=ISS] [GO:0045449 "regulation of transcription" evidence=TAS] [GO:0005737 "cytoplasm" evidence=IDA] [GO:0005634 "nucleus" evidence=IDA] Pfam:PF03514 InterPro:IPR005202 PROSITE:PS50985 EMBL:AP000378 SPTR:Q9FYR7	2.00E-89
TM0497.17	99.1.4.3053	GO_ID:23578										GO_ID:23578	TAIR|gene:2097324 SPTR:Q9M2X3 symbol:AT3G49850.1 [GO:0003700 "transcription factor activity" evidence=ISS] [GO:0003677 "DNA binding" evidence=ISS] InterPro:IPR001005 InterPro:IPR005818 Pfam:PF00249 InterPro:IPR003216 InterPro:IPR012287 GO:GO:0005634 PROSITE:PS50090 SMART:SM00717 InterPro:IPR011991 SMART:SM00526 GO:GO:0000786 PROSITE:PS00037 HSSP:P54274 ProDom:PD000373 EMBL:AL132965 EMBL:U83838 EM…	2.00E-28
Ljwgs_139573.1	99.1.4.3237	GO_ID:22400										GO_ID:22400	TAIR|gene:2118263 SPTR:Q9M0F8 symbol:ANAC075 [GO:0003700 "transcription factor activity" evidence=ISS] [GO:0007275 "development" evidence=ISS] InterPro:IPR003441 Pfam:PF02365 HSSP:Q9C932 PROSITE:PS51005 EMBL:AL161574 PIR:T13434 SPTR:Q9M0F8	3.00E-22
chr4.CM0337.4	1.9.4.15	E2.7.1.- [EC:2.7.1.-] [COG:COG0515 COG1493]	cal:orf19.844	STE11; ser/thr protein kinase of the MEKK family [EC:2.7.1.37] [KO:K00870]	1.00E-56	YJL095w	COG0515	2.00E-52	WRK19_ARATH	ATP-binding;DNA-binding;Kinase;Leucine-richrepeat;Nuclearprotein;Nucleotide-binding;Plantdefense;Repeat;Serine/threonine-proteinkinase;Transcription;Transcriptionregulation;Transferase,Probable WRKY transcription factor 19 (WRKY DNA-binding protein 19).	2.00E-83	GO_ID:29680	TAIR|gene:2133558 SPTR:O81470 symbol:AT4G08500.1 [GO:0016301 "kinase activity" evidence=ISS] InterPro:IPR000719 InterPro:IPR002290 InterPro:IPR008271 Pfam:PF00069 Prosite:PS00108 Prosite:PS00107 ProDom:PD000001 PROSITE:PS50011 SMART:SM00220 HSSP:Q13153 EMBL:AL161511 EMBL:AF076275 PIR:T01833 SPTR:O81470	2.00E-100
chr4.CM0337.4	1.7.8.19	WAAY, rfaY lipopolysaccharide core biosynthesis protein RFAY [EC:2.7.-.-] [COG:COG0515]	cal:orf19.844	STE11; ser/thr protein kinase of the MEKK family [EC:2.7.1.37] [KO:K00870]	1.00E-56	YJL095w	COG0515	2.00E-52	WRK19_ARATH	ATP-binding;DNA-binding;Kinase;Leucine-richrepeat;Nuclearprotein;Nucleotide-binding;Plantdefense;Repeat;Serine/threonine-proteinkinase;Transcription;Transcriptionregulation;Transferase,Probable WRKY transcription factor 19 (WRKY DNA-binding protein 19).	2.00E-83	GO_ID:29680	TAIR|gene:2133558 SPTR:O81470 symbol:AT4G08500.1 [GO:0016301 "kinase activity" evidence=ISS] InterPro:IPR000719 InterPro:IPR002290 InterPro:IPR008271 Pfam:PF00069 Prosite:PS00108 Prosite:PS00107 ProDom:PD000001 PROSITE:PS50011 SMART:SM00220 HSSP:Q13153 EMBL:AL161511 EMBL:AF076275 PIR:T01833 SPTR:O81470	2.00E-100
chr4.CM0337.4	1.1.17.19	E2.7.1.- [EC:2.7.1.-] [COG:COG0515 COG1493]	cal:orf19.844	STE11; ser/thr protein kinase of the MEKK family [EC:2.7.1.37] [KO:K00870]	1.00E-56	YJL095w	COG0515	2.00E-52	WRK19_ARATH	ATP-binding;DNA-binding;Kinase;Leucine-richrepeat;Nuclearprotein;Nucleotide-binding;Plantdefense;Repeat;Serine/threonine-proteinkinase;Transcription;Transcriptionregulation;Transferase,Probable WRKY transcription factor 19 (WRKY DNA-binding protein 19).	2.00E-83	GO_ID:29680	TAIR|gene:2133558 SPTR:O81470 symbol:AT4G08500.1 [GO:0016301 "kinase activity" evidence=ISS] InterPro:IPR000719 InterPro:IPR002290 InterPro:IPR008271 Pfam:PF00069 Prosite:PS00108 Prosite:PS00107 ProDom:PD000001 PROSITE:PS50011 SMART:SM00220 HSSP:Q13153 EMBL:AL161511 EMBL:AF076275 PIR:T01833 SPTR:O81470	2.00E-100
chr4.CM0337.4	1.11.16.8	E2.7.1.- [EC:2.7.1.-] [COG:COG0515 COG1493]	cal:orf19.844	STE11; ser/thr protein kinase of the MEKK family [EC:2.7.1.37] [KO:K00870]	1.00E-56	YJL095w	COG0515	2.00E-52	WRK19_ARATH	ATP-binding;DNA-binding;Kinase;Leucine-richrepeat;Nuclearprotein;Nucleotide-binding;Plantdefense;Repeat;Serine/threonine-proteinkinase;Transcription;Transcriptionregulation;Transferase,Probable WRKY transcription factor 19 (WRKY DNA-binding protein 19).	2.00E-83	GO_ID:29680	TAIR|gene:2133558 SPTR:O81470 symbol:AT4G08500.1 [GO:0016301 "kinase activity" evidence=ISS] InterPro:IPR000719 InterPro:IPR002290 InterPro:IPR008271 Pfam:PF00069 Prosite:PS00108 Prosite:PS00107 ProDom:PD000001 PROSITE:PS50011 SMART:SM00220 HSSP:Q13153 EMBL:AL161511 EMBL:AF076275 PIR:T01833 SPTR:O81470	2.00E-100
chr4.CM0337.4	4.2.4	Cell cycle [CLASS:04110] [PATH:hsa04110] [COG:COG0515]	cal:orf19.844	STE11; ser/thr protein kinase of the MEKK family [EC:2.7.1.37] [KO:K00870]	1.00E-56	YJL095w	COG0515	2.00E-52	WRK19_ARATH	ATP-binding;DNA-binding;Kinase;Leucine-richrepeat;Nuclearprotein;Nucleotide-binding;Plantdefense;Repeat;Serine/threonine-proteinkinase;Transcription;Transcriptionregulation;Transferase,Probable WRKY transcription factor 19 (WRKY DNA-binding protein 19).	2.00E-83	GO_ID:29680	TAIR|gene:2133558 SPTR:O81470 symbol:AT4G08500.1 [GO:0016301 "kinase activity" evidence=ISS] InterPro:IPR000719 InterPro:IPR002290 InterPro:IPR008271 Pfam:PF00069 Prosite:PS00108 Prosite:PS00107 ProDom:PD000001 PROSITE:PS50011 SMART:SM00220 HSSP:Q13153 EMBL:AL161511 EMBL:AF076275 PIR:T01833 SPTR:O81470	2.00E-100
chr1.CM0433.8	99.1.3.2.2475	WRK40_ARATH							WRK40_ARATH	DNA-binding;Nuclearprotein;Transcription;Transcriptionregulation,Probable WRKY transcription factor 40 (WRKY DNA-binding protein 40).	3.00E-55
Ljwgs_028446.1	99.1.4.2225	GO_ID:42867										GO_ID:42867	TAIR|gene:2129709 SPTR:Q8L467 symbol:AT4G14410.1 [GO:0003700 "transcription factor activity" evidence=ISS] [GO:0045449 "regulation of transcription" evidence=TAS] [GO:0003677 "DNA binding" evidence=ISS] Pfam:PF00010 InterPro:IPR001092 SMART:SM00353 PROSITE:PS50888 EMBL:AY102106 EMBL:AY088053 EMBL:AY133565 SPTR:Q8L467	5.00E-10
chr4.TM0844.22	99.1.4.7009	GO_ID:19253							NAC2_ARATH	DNA-binding;Nuclearprotein;Transcription;Transcriptionregulation,NAC-domain containing protein 2 (ANAC002).	4.00E-79	GO_ID:19253	TAIR|gene:2160633 SPTR:Q8H115 symbol:ANAC102 [GO:0003700 "transcription factor activity" evidence=ISS] [GO:0007275 "development" evidence=ISS] InterPro:IPR003441 Pfam:PF02365 HSSP:Q9C932 PROSITE:PS51005 EMBL:BT000896 SMR:Q8H115 SPTR:Q8H115	2.00E-85
chr4.TM0844.22	99.1.3.2.1995	NAC2_ARATH							NAC2_ARATH	DNA-binding;Nuclearprotein;Transcription;Transcriptionregulation,NAC-domain containing protein 2 (ANAC002).	4.00E-79	GO_ID:19253	TAIR|gene:2160633 SPTR:Q8H115 symbol:ANAC102 [GO:0003700 "transcription factor activity" evidence=ISS] [GO:0007275 "development" evidence=ISS] InterPro:IPR003441 Pfam:PF02365 HSSP:Q9C932 PROSITE:PS51005 EMBL:BT000896 SMR:Q8H115 SPTR:Q8H115	2.00E-85
chr4.CM0006.49	99.1.3.2.1233	ARFS_ARATH							ARFS_ARATH	Auxinsignalingpathway;DNA-binding;Multigenefamily;Nuclearprotein;Transcription;Transcriptionregulation,Auxin response factor 19 (Auxin-responsive protein IAA22).	0	GO_ID:13298	TAIR|gene:2180468 SPTR:P93022 symbol:AT5G20730.1 [GO:0006355 "regulation of transcription, DNA-dependent" evidence=TAS] [GO:0040008 "regulation of growth" evidence=TAS] [GO:0003700 "transcription factor activity" evidence=ISS] InterPro:IPR003340 InterPro:IPR010525 PROSITE:PS50863 PROSITE:PS50962 EMBL:AF296832 EMBL:AF042195 EMBL:AF022368 EMBL:AF186466 EMBL:AY080595 EMBL:U49077 EMBL:U79555 EMBL:U79…	0
chr4.CM0006.49	99.1.4.6060	GO_ID:13298							ARFS_ARATH	Auxinsignalingpathway;DNA-binding;Multigenefamily;Nuclearprotein;Transcription;Transcriptionregulation,Auxin response factor 19 (Auxin-responsive protein IAA22).	0	GO_ID:13298	TAIR|gene:2180468 SPTR:P93022 symbol:AT5G20730.1 [GO:0006355 "regulation of transcription, DNA-dependent" evidence=TAS] [GO:0040008 "regulation of growth" evidence=TAS] [GO:0003700 "transcription factor activity" evidence=ISS] InterPro:IPR003340 InterPro:IPR010525 PROSITE:PS50863 PROSITE:PS50962 EMBL:AF296832 EMBL:AF042195 EMBL:AF022368 EMBL:AF186466 EMBL:AY080595 EMBL:U49077 EMBL:U79555 EMBL:U79…	0
Ljwgs_085595.1	99.1.4.4563	GO_ID:21326							CIGR1_ORYSA	Nuclearprotein;Transcription;Transcriptionregulation,Chitin-inducible gibberellin-responsive protein 1.	1.00E-44	GO_ID:21326	TAIR|gene:3443362 SPTR:Q9FYR7 symbol:AT5G52510.1 [GO:0003700 "transcription factor activity" evidence=ISS] [GO:0045449 "regulation of transcription" evidence=TAS] [GO:0005737 "cytoplasm" evidence=IDA] [GO:0005634 "nucleus" evidence=IDA] Pfam:PF03514 InterPro:IPR005202 PROSITE:PS50985 EMBL:AP000378 SPTR:Q9FYR7	2.00E-85
Ljwgs_085595.1	99.1.3.2.2515	CIGR1_ORYSA							CIGR1_ORYSA	Nuclearprotein;Transcription;Transcriptionregulation,Chitin-inducible gibberellin-responsive protein 1.	1.00E-44	GO_ID:21326	TAIR|gene:3443362 SPTR:Q9FYR7 symbol:AT5G52510.1 [GO:0003700 "transcription factor activity" evidence=ISS] [GO:0045449 "regulation of transcription" evidence=TAS] [GO:0005737 "cytoplasm" evidence=IDA] [GO:0005634 "nucleus" evidence=IDA] Pfam:PF03514 InterPro:IPR005202 PROSITE:PS50985 EMBL:AP000378 SPTR:Q9FYR7	2.00E-85
Ljwgs_060753.1	99.1.3.2.3583	BYR3_SCHPO							BYR3_SCHPO	Completeproteome;DNA-binding;Metal-binding;Nuclearprotein;Phosphorylation;Repeat;Zinc;Zinc-finger,Cellular nucleic acid binding protein homolog.	4.00E-13	GO_ID:37024	SGD|S000005199 SPTR:P53849 symbol:GIS2 [GO:0005737 "cytoplasm" evidence=IDA] [GO:0003700 "transcription factor activity" evidence=ISS] [GO:0007242 "intracellular signaling cascade" evidence=IGI] InterPro:IPR001878 SGD:S000005199 Pfam:PF00098 GO:GO:0005737 PRINTS:PR00939 SMART:SM00343 PROSITE:PS50158 EMBL:X96722 EMBL:Z71531 EMBL:AY558002 PIR:S63228 GermOnline:143261 SPTR:P53849	4.00E-11
Ljwgs_060753.1	99.1.4.2166	GO_ID:37024							BYR3_SCHPO	Completeproteome;DNA-binding;Metal-binding;Nuclearprotein;Phosphorylation;Repeat;Zinc;Zinc-finger,Cellular nucleic acid binding protein homolog.	4.00E-13	GO_ID:37024	SGD|S000005199 SPTR:P53849 symbol:GIS2 [GO:0005737 "cytoplasm" evidence=IDA] [GO:0003700 "transcription factor activity" evidence=ISS] [GO:0007242 "intracellular signaling cascade" evidence=IGI] InterPro:IPR001878 SGD:S000005199 Pfam:PF00098 GO:GO:0005737 PRINTS:PR00939 SMART:SM00343 PROSITE:PS50158 EMBL:X96722 EMBL:Z71531 EMBL:AY558002 PIR:S63228 GermOnline:143261 SPTR:P53849	4.00E-11
Ljwgs_057235.1	99.1.4.3516	GO_ID:43196										GO_ID:43196	TAIR|gene:2121386 SPTR:O49459 symbol:ANAC073 [GO:0003700 "transcription factor activity" evidence=ISS] [GO:0008372 "cellular component unknown" evidence=ND] [GO:0007275 "development" evidence=ISS] InterPro:IPR003441 Pfam:PF02365 HSSP:Q9C932 PROSITE:PS51005 EMBL:AL161572 EMBL:AL021749 PIR:T04621 SPTR:O49459	8.00E-49
chr1.TM0498.16	99.1.3.2.834	KNAP3_MALDO							KNAP3_MALDO	DNA-binding;Homeobox;Multigenefamily;Nuclearprotein,Homeobox protein knotted-1-like 3 (KNAP3).	5.00E-70	GO_ID:43496	TAIR|gene:2015553 SPTR:Q9FPQ8 symbol:AT1G62990.1 [GO:0003700 "transcription factor activity" evidence=ISS] [GO:0003677 "DNA binding" evidence=ISS] InterPro:IPR001356 InterPro:IPR005541 InterPro:IPR005540 InterPro:IPR005539 InterPro:IPR012287 Pfam:PF03791 GO:GO:0005634 ProDom:PD000010 SMART:SM00389 PROSITE:PS00027 PROSITE:PS50071 Pfam:PF03789 Pfam:PF03790 EMBL:AF308451 SPTR:Q9FPQ8	2.00E-35
chr1.TM0498.16	99.1.4.4544	GO_ID:43496							KNAP3_MALDO	DNA-binding;Homeobox;Multigenefamily;Nuclearprotein,Homeobox protein knotted-1-like 3 (KNAP3).	5.00E-70	GO_ID:43496	TAIR|gene:2015553 SPTR:Q9FPQ8 symbol:AT1G62990.1 [GO:0003700 "transcription factor activity" evidence=ISS] [GO:0003677 "DNA binding" evidence=ISS] InterPro:IPR001356 InterPro:IPR005541 InterPro:IPR005540 InterPro:IPR005539 InterPro:IPR012287 Pfam:PF03791 GO:GO:0005634 ProDom:PD000010 SMART:SM00389 PROSITE:PS00027 PROSITE:PS50071 Pfam:PF03789 Pfam:PF03790 EMBL:AF308451 SPTR:Q9FPQ8	2.00E-35
chr2.CM0338.16.1	3.2.2.117	MEF2C MADS box transcription enhancer factor 2, polypeptide C (myocyte enhancer factor 2C)	hsa:4208	MEF2C; MADS box transcription enhancer factor 2, polypeptide C (myocyte enhancer factor 2C) [KO:K04454]	8.00E-14				AGL8_ARATH	Activator;Coiledcoil;Developmentalprotein;Differentiation;DNA-binding;Flowering;Nuclearprotein;Transcription;Transcriptionregulation,Agamous-like MADS box protein AGL8 (Floral homeotic protein AGL8) (Transcription factor FRUITFULL).	4.00E-51	GO_ID:15730	TAIR|gene:2173521 SPTR:Q38876 symbol:AT5G60910.1 [GO:0003700 "transcription factor activity" evidence=ISS] InterPro:IPR002100 Pfam:PF00319 InterPro:IPR002487 PRINTS:PR00404 PROSITE:PS00350 PROSITE:PS50066 HSSP:Q02078 Pfam:PF01486 EMBL:AB008269 EMBL:U33473 EMBL:AF386929 EMBL:AY072463 PIR:S71208 TRANSFAC:T03030 GeneFarm:3484 SPTR:Q38876	2.00E-51
Ljwgs_015358.2	99.1.3.2.1826	ARR9_ARATH							ARR9_ARATH	Cytokininsignalingpathway;Nuclearprotein;Phosphorylation;Sensorytransduction;Transcription;Transcriptionregulation;Two-componentregulatorysystem,Two-component response regulator ARR9 (Response reactor 4).	2.00E-20	GO_ID:41535	TAIR|gene:2080589 SPTR:O80366 symbol:AT3G57040.1 [GO:0030528 "transcription regulator activity" evidence=TAS] [GO:0009736 "cytokinin mediated signaling" evidence=TAS] InterPro:IPR001789 Pfam:PF00072 ProDom:PD000039 SMART:SM00448 PROSITE:PS50110 EMBL:AL138655 EMBL:AB010918 EMBL:AY090234 EMBL:AY133571 PIR:T47764 GeneFarm:4126 SPTR:O80366	5.00E-21
Ljwgs_015358.2	99.1.4.1491	GO_ID:41535							ARR9_ARATH	Cytokininsignalingpathway;Nuclearprotein;Phosphorylation;Sensorytransduction;Transcription;Transcriptionregulation;Two-componentregulatorysystem,Two-component response regulator ARR9 (Response reactor 4).	2.00E-20	GO_ID:41535	TAIR|gene:2080589 SPTR:O80366 symbol:AT3G57040.1 [GO:0030528 "transcription regulator activity" evidence=TAS] [GO:0009736 "cytokinin mediated signaling" evidence=TAS] InterPro:IPR001789 Pfam:PF00072 ProDom:PD000039 SMART:SM00448 PROSITE:PS50110 EMBL:AL138655 EMBL:AB010918 EMBL:AY090234 EMBL:AY133571 PIR:T47764 GeneFarm:4126 SPTR:O80366	5.00E-21
CM0385.27	1.10.7	Flavonoid biosynthesis [CLASS:00941] [PATH:ot00941] [GO:0009813]							MYBP_MAIZE	Alternativesplicing;DNA-binding;Nuclearprotein;Repeat;Transcription;Transcriptionregulation,Myb-related protein P.	4.00E-13	GO_ID:47131	TAIR|gene:2062039 SPTR:O22264 symbol:MYB12 [GO:0006355 "regulation of transcription, DNA-dependent" evidence=ISS] [GO:0003700 "transcription factor activity" evidence=ISS] [GO:0003677 "DNA binding" evidence=ISS] [GO:0009813 "flavonoid biosynthesis" evidence=IMP] [GO:0016563 "transcriptional activator activity" evidence=IDA] InterPro:IPR001005 Pfam:PF00249 InterPro:IPR012287 GO:GO:0005634 PROSITE:…	3.00E-14
TM0837.20	99.1.3.2.332	NFYA8_ARATH							NFYA8_ARATH	Activator;DNA-binding;Nuclearprotein;Transcription;Transcriptionregulation,Nuclear transcription factor Y subunit A-8 (AtNF-YA-8).	2.00E-31	GO_ID:35540	TAIR|gene:3690203 SPTR:Q9SSP3 symbol:AT1G72830.1 [GO:0003700 "transcription factor activity" evidence=ISS] [GO:0006355 "regulation of transcription, DNA-dependent" evidence=ISS] [GO:0016602 "CCAAT-binding factor complex" evidence=ISS] InterPro:IPR001289 Pfam:PF02045 GO:GO:0005634 PRINTS:PR00616 ProDom:PD003860 SMART:SM00521 EMBL:AC008017 EMBL:BT008825 EMBL:AY140028 PIR:C96753 TRANSFAC:T05202 SPTR…	1.00E-31
TM0837.20	99.1.4.3973	GO_ID:35540							NFYA8_ARATH	Activator;DNA-binding;Nuclearprotein;Transcription;Transcriptionregulation,Nuclear transcription factor Y subunit A-8 (AtNF-YA-8).	2.00E-31	GO_ID:35540	TAIR|gene:3690203 SPTR:Q9SSP3 symbol:AT1G72830.1 [GO:0003700 "transcription factor activity" evidence=ISS] [GO:0006355 "regulation of transcription, DNA-dependent" evidence=ISS] [GO:0016602 "CCAAT-binding factor complex" evidence=ISS] InterPro:IPR001289 Pfam:PF02045 GO:GO:0005634 PRINTS:PR00616 ProDom:PD003860 SMART:SM00521 EMBL:AC008017 EMBL:BT008825 EMBL:AY140028 PIR:C96753 TRANSFAC:T05202 SPTR…	1.00E-31
chr3.TM1367.15	4.1.1.2	[COG:COG0643 COG0784 COG0835] [GO:0000155 0000156 0004673]	tel:tll1021	two-component hybrid sensor & regulator [KO:K02487]	5.00E-12	sll1292	COG0784	5.00E-11	ARR8_ARATH	Cytokininsignalingpathway;Nuclearprotein;Phosphorylation;Sensorytransduction;Transcription;Transcriptionregulation;Two-componentregulatorysystem,Two-component response regulator ARR8 (Response reactor 3).	1.00E-52	GO_ID:53579	TAIR|gene:2040281 SPTR:O80365 symbol:AT2G41310 [GO:0030528 "transcription regulator activity" evidence=TAS] [GO:0009736 "cytokinin mediated signaling" evidence=TAS] InterPro:IPR001789 Pfam:PF00072 ProDom:PD000039 SMART:SM00448 PROSITE:PS50110 EMBL:AC005662 EMBL:AB010917 EMBL:AY074643 PIR:T48853 GeneFarm:4125 SPTR:O80365	4.00E-53
chr3.TM1367.15	2.3.3.19	[COG:COG0784]	tel:tll1021	two-component hybrid sensor & regulator [KO:K02487]	5.00E-12	sll1292	COG0784	5.00E-11	ARR8_ARATH	Cytokininsignalingpathway;Nuclearprotein;Phosphorylation;Sensorytransduction;Transcription;Transcriptionregulation;Two-componentregulatorysystem,Two-component response regulator ARR8 (Response reactor 3).	1.00E-52	GO_ID:53579	TAIR|gene:2040281 SPTR:O80365 symbol:AT2G41310 [GO:0030528 "transcription regulator activity" evidence=TAS] [GO:0009736 "cytokinin mediated signaling" evidence=TAS] InterPro:IPR001789 Pfam:PF00072 ProDom:PD000039 SMART:SM00448 PROSITE:PS50110 EMBL:AC005662 EMBL:AB010917 EMBL:AY074643 PIR:T48853 GeneFarm:4125 SPTR:O80365	4.00E-53
chr3.TM1367.15	3.2.1.3	PILL type IV pili sensor histidine kinase/response regulator	tel:tll1021	two-component hybrid sensor & regulator [KO:K02487]	5.00E-12	sll1292	COG0784	5.00E-11	ARR8_ARATH	Cytokininsignalingpathway;Nuclearprotein;Phosphorylation;Sensorytransduction;Transcription;Transcriptionregulation;Two-componentregulatorysystem,Two-component response regulator ARR8 (Response reactor 3).	1.00E-52	GO_ID:53579	TAIR|gene:2040281 SPTR:O80365 symbol:AT2G41310 [GO:0030528 "transcription regulator activity" evidence=TAS] [GO:0009736 "cytokinin mediated signaling" evidence=TAS] InterPro:IPR001789 Pfam:PF00072 ProDom:PD000039 SMART:SM00448 PROSITE:PS50110 EMBL:AC005662 EMBL:AB010917 EMBL:AY074643 PIR:T48853 GeneFarm:4125 SPTR:O80365	4.00E-53
chr3.TM1367.15	2.3.3.23	PILL type IV pili sensor histidine kinase/response regulator [COG:COG0643 COG0784]	tel:tll1021	two-component hybrid sensor & regulator [KO:K02487]	5.00E-12	sll1292	COG0784	5.00E-11	ARR8_ARATH	Cytokininsignalingpathway;Nuclearprotein;Phosphorylation;Sensorytransduction;Transcription;Transcriptionregulation;Two-componentregulatorysystem,Two-component response regulator ARR8 (Response reactor 3).	1.00E-52	GO_ID:53579	TAIR|gene:2040281 SPTR:O80365 symbol:AT2G41310 [GO:0030528 "transcription regulator activity" evidence=TAS] [GO:0009736 "cytokinin mediated signaling" evidence=TAS] InterPro:IPR001789 Pfam:PF00072 ProDom:PD000039 SMART:SM00448 PROSITE:PS50110 EMBL:AC005662 EMBL:AB010917 EMBL:AY074643 PIR:T48853 GeneFarm:4125 SPTR:O80365	4.00E-53
chr3.TM1367.15	3.2.1.2	Response regulator [GO:0000156] [COG:COG0784 COG2204 COG2197]	tel:tll1021	two-component hybrid sensor & regulator [KO:K02487]	5.00E-12	sll1292	COG0784	5.00E-11	ARR8_ARATH	Cytokininsignalingpathway;Nuclearprotein;Phosphorylation;Sensorytransduction;Transcription;Transcriptionregulation;Two-componentregulatorysystem,Two-component response regulator ARR8 (Response reactor 3).	1.00E-52	GO_ID:53579	TAIR|gene:2040281 SPTR:O80365 symbol:AT2G41310 [GO:0030528 "transcription regulator activity" evidence=TAS] [GO:0009736 "cytokinin mediated signaling" evidence=TAS] InterPro:IPR001789 Pfam:PF00072 ProDom:PD000039 SMART:SM00448 PROSITE:PS50110 EMBL:AC005662 EMBL:AB010917 EMBL:AY074643 PIR:T48853 GeneFarm:4125 SPTR:O80365	4.00E-53
chr1.TM1767.16	99.1.4.977	GO_ID:5076							CPRF2_PETCR	DNA-binding;Nuclearprotein;Transcription;Transcriptionregulation,Light-inducible protein CPRF-2.	2.00E-17	GO_ID:5076	TAIR|gene:3711750 SPTR:Q9FUD3 symbol:AT5G24800.1 [GO:0003700 "transcription factor activity" evidence=ISS] [GO:0003677 "DNA binding" evidence=ISS] InterPro:IPR004827 Pfam:PF00170 GO:GO:0005634 SMART:SM00338 PROSITE:PS50217 PROSITE:PS00036 InterPro:IPR011616 HSSP:P03069 EMBL:AF310223 SPTR:Q9FUD3	6.00E-38
chr1.TM1767.16	99.1.3.2.879	CPRF2_PETCR							CPRF2_PETCR	DNA-binding;Nuclearprotein;Transcription;Transcriptionregulation,Light-inducible protein CPRF-2.	2.00E-17	GO_ID:5076	TAIR|gene:3711750 SPTR:Q9FUD3 symbol:AT5G24800.1 [GO:0003700 "transcription factor activity" evidence=ISS] [GO:0003677 "DNA binding" evidence=ISS] InterPro:IPR004827 Pfam:PF00170 GO:GO:0005634 SMART:SM00338 PROSITE:PS50217 PROSITE:PS00036 InterPro:IPR011616 HSSP:P03069 EMBL:AF310223 SPTR:Q9FUD3	6.00E-38
chr1.CM0320.45	99.1.3.2.2210	WRK70_ARATH							WRK70_ARATH	DNA-binding;Nuclearprotein;Transcription;Transcriptionregulation,Probable WRKY transcription factor 70 (WRKY DNA-binding protein 70).	3.00E-28
chr5.CM0299.10	2.2.4.5.5	RPR2 ribonuclease P subunit RPR2 [COG:COG2023]	ath:At1g25250	F4F7.36; zinc finger (C2H2 type) family protein [EC:3.1.26.5] [KO:K03540]	9.00E-48				TT1_ARATH	Coiledcoil;Metal-binding;Polymorphism;Transcription;Transcriptionregulation;Zinc;Zinc-finger,TRANSPARENT TESTA 1 protein (Zinc finger protein TT1) (TTL1).	2.00E-11	GO_ID:6225	TAIR|gene:2205671 SPTR:Q8H1F5 symbol:AT1G55110.1 [GO:0003700 "transcription factor activity" evidence=ISS] [GO:0045449 "regulation of transcription" evidence=TAS] [GO:0003676 "nucleic acid binding" evidence=ISS] [GO:0008270 "zinc ion binding" evidence=ISS] InterPro:IPR007087 Prosite:PS00028 Pfam:PF00096 SMART:SM00355 PROSITE:PS50157 EMBL:AY150421 SPTR:Q8H1F5	1.00E-80
Ljwgs_100666.1	99.1.4.4916	GO_ID:47036							COL11_ARATH	Hypotheticalprotein;Metal-binding;Multigenefamily;Nuclearprotein;Repeat;Zinc;Zinc-finger,Putative zinc finger protein CONSTANS-LIKE 11.	8.00E-09	GO_ID:47036	TAIR|gene:2131708 SPTR:O81834 symbol:AT4G27310.1 [GO:0003700 "transcription factor activity" evidence=ISS] [GO:0045449 "regulation of transcription" evidence=TAS] [GO:0008270 "zinc ion binding" evidence=ISS] InterPro:IPR000315 InterPro:IPR002926 Pfam:PF00643 SMART:SM00336 ProDom:PD007661 EMBL:AL161566 EMBL:AL030978 PIR:T05755 SPTR:O81834	5.00E-24
Ljwgs_100666.1	99.1.3.2.2730	COL11_ARATH							COL11_ARATH	Hypotheticalprotein;Metal-binding;Multigenefamily;Nuclearprotein;Repeat;Zinc;Zinc-finger,Putative zinc finger protein CONSTANS-LIKE 11.	8.00E-09	GO_ID:47036	TAIR|gene:2131708 SPTR:O81834 symbol:AT4G27310.1 [GO:0003700 "transcription factor activity" evidence=ISS] [GO:0045449 "regulation of transcription" evidence=TAS] [GO:0008270 "zinc ion binding" evidence=ISS] InterPro:IPR000315 InterPro:IPR002926 Pfam:PF00643 SMART:SM00336 ProDom:PD007661 EMBL:AL161566 EMBL:AL030978 PIR:T05755 SPTR:O81834	5.00E-24
Ljwgs_142542.1	99.1.4.3660	GO_ID:18444							ODO1_PETHY	Activator;DNA-binding;Nuclearprotein;Repeat;Transcription;Transcriptionregulation,ODORANT1 protein (MYB-like protein ODO1).	1.00E-12	GO_ID:18444	TAIR|gene:2075386 SPTR:Q9LDI5 symbol:AT3G02940.1 [GO:0003700 "transcription factor activity" evidence=ISS] [GO:0003677 "DNA binding" evidence=ISS] [GO:0006355 "regulation of transcription, DNA-dependent" evidence=ISS] InterPro:IPR001005 Pfam:PF00249 InterPro:IPR012287 GO:GO:0005634 PROSITE:PS50090 SMART:SM00717 HSSP:P06876 PROSITE:PS00037 PROSITE:PS00334 EMBL:AC018363 EMBL:AF249310 EMBL:AY519583 …	1.00E-34
Ljwgs_142542.1	99.1.3.2.2682	ODO1_PETHY							ODO1_PETHY	Activator;DNA-binding;Nuclearprotein;Repeat;Transcription;Transcriptionregulation,ODORANT1 protein (MYB-like protein ODO1).	1.00E-12	GO_ID:18444	TAIR|gene:2075386 SPTR:Q9LDI5 symbol:AT3G02940.1 [GO:0003700 "transcription factor activity" evidence=ISS] [GO:0003677 "DNA binding" evidence=ISS] [GO:0006355 "regulation of transcription, DNA-dependent" evidence=ISS] InterPro:IPR001005 Pfam:PF00249 InterPro:IPR012287 GO:GO:0005634 PROSITE:PS50090 SMART:SM00717 HSSP:P06876 PROSITE:PS00037 PROSITE:PS00334 EMBL:AC018363 EMBL:AF249310 EMBL:AY519583 …	1.00E-34
[truncated: 188 more rows]
