# Supplementary material for: Dissection of Symbiosis and Organ Development by Integrated Transcriptome Analysis of Lotus japonicus Mutant and Wild-Type Plants
Source: PLoS One. 2009 Aug 7;4(8):e6556. doi: 10.1371/journal.pone.0006556 (PMC2717213; doi:10.1371/journal.pone.0006556)
Supplement: Folder S5 — Fix-minus mutants (9.19 MB ZIP) [file pone.0006556.s013.zip › S5.FIX-MINUS MUTANTS copy/5.1.Fix_minus_Nodule_vs_Uninoclated_Root/5.1.1.Total transcript analysis/5.1.1.1/5.1.1.1.transporter.txt]

Ljwgs_016778.1	99.1.4.7661	GO_ID:52182							SUT_SPIOL	Membrane;Sugartransport;Symport;Transmembrane;Transport,Sucrose transport protein (Sucrose permease) (Sucrose-proton symporter).	4.00E-15	GO_ID:52182	TAIR|gene:2016068 SPTR:Q39232 symbol:AT1G71880.1 [GO:0008506 "sucrose:hydrogen symporter activity" evidence=ISS] [GO:0005351 "sugar porter activity" evidence=ISS] [GO:0015144 "carbohydrate transporter activity" evidence=ISS] [GO:0016020 "membrane" evidence=ISS] InterPro:IPR005828 InterPro:IPR005989 Pfam:PF00083 GO:GO:0006810 TIGRFAMs:TIGR01301 EMBL:AC021665 EMBL:X75365 EMBL:AY049275 EMBL:BT020416…	3.00E-15
Ljwgs_016778.1	99.1.3.2.3139	SUT_SPIOL							SUT_SPIOL	Membrane;Sugartransport;Symport;Transmembrane;Transport,Sucrose transport protein (Sucrose permease) (Sucrose-proton symporter).	4.00E-15	GO_ID:52182	TAIR|gene:2016068 SPTR:Q39232 symbol:AT1G71880.1 [GO:0008506 "sucrose:hydrogen symporter activity" evidence=ISS] [GO:0005351 "sugar porter activity" evidence=ISS] [GO:0015144 "carbohydrate transporter activity" evidence=ISS] [GO:0016020 "membrane" evidence=ISS] InterPro:IPR005828 InterPro:IPR005989 Pfam:PF00083 GO:GO:0006810 TIGRFAMs:TIGR01301 EMBL:AC021665 EMBL:X75365 EMBL:AY049275 EMBL:BT020416…	3.00E-15
Ljwgs_009163.1	99.1.4.6145	GO_ID:3357							LAX3_MEDTR	Amino-acidtransport;Auxinsignalingpathway;Membrane;Symport;Transmembrane;Transport,Auxin transporter-like protein 3 (AUX1-like protein 3) (MtLAX3).	0	GO_ID:3357	TAIR|gene:2203225 SPTR:Q9CA25 symbol:AT1G77690.1 [GO:0015359 "amino acid permease activity" evidence=ISS] [GO:0005215 "transporter activity" evidence=ISS] [GO:0006865 "amino acid transport" evidence=ISS] [GO:0016020 "membrane" evidence=ISS] InterPro:IPR002422 InterPro:IPR002040 GO:GO:0006810 GO:GO:0016020 Pfam:PF01490 PROSITE:PS00267 EMBL:AC012193 EMBL:AY054266 EMBL:BT008300 EMBL:AY127575 PIR:F96…	0
Ljwgs_009163.1	99.1.3.2.2403	LAX3_MEDTR							LAX3_MEDTR	Amino-acidtransport;Auxinsignalingpathway;Membrane;Symport;Transmembrane;Transport,Auxin transporter-like protein 3 (AUX1-like protein 3) (MtLAX3).	0	GO_ID:3357	TAIR|gene:2203225 SPTR:Q9CA25 symbol:AT1G77690.1 [GO:0015359 "amino acid permease activity" evidence=ISS] [GO:0005215 "transporter activity" evidence=ISS] [GO:0006865 "amino acid transport" evidence=ISS] [GO:0016020 "membrane" evidence=ISS] InterPro:IPR002422 InterPro:IPR002040 GO:GO:0006810 GO:GO:0016020 Pfam:PF01490 PROSITE:PS00267 EMBL:AC012193 EMBL:AY054266 EMBL:BT008300 EMBL:AY127575 PIR:F96…	0
Ljwgs_127661.1	99.1.4.4331	GO_ID:20804							BCP_PEA	Copper;Electrontransport;Glycoprotein;Metal-binding;Signal;Transport,Blue copper protein precursor.	3.00E-24	GO_ID:20804	TAIR|gene:2206985 SPTR:Q9C7T2 symbol:AT1G72230.1 [GO:0031225 "anchored to membrane" evidence=TAS] [GO:0005489 "electron transporter activity" evidence=ISS] [GO:0005507 "copper ion binding" evidence=ISS] [GO:0006118 "electron transport" evidence=ISS] InterPro:IPR003245 InterPro:IPR000923 Pfam:PF02298 ProDom:PD003122 PROSITE:PS00196 HSSP:O82080 EMBL:AC067754 EMBL:AY052214 EMBL:AY085679 PIR:H96745 S…	4.00E-26
Ljwgs_127661.1	99.1.3.2.2474	BCP_PEA							BCP_PEA	Copper;Electrontransport;Glycoprotein;Metal-binding;Signal;Transport,Blue copper protein precursor.	3.00E-24	GO_ID:20804	TAIR|gene:2206985 SPTR:Q9C7T2 symbol:AT1G72230.1 [GO:0031225 "anchored to membrane" evidence=TAS] [GO:0005489 "electron transporter activity" evidence=ISS] [GO:0005507 "copper ion binding" evidence=ISS] [GO:0006118 "electron transport" evidence=ISS] InterPro:IPR003245 InterPro:IPR000923 Pfam:PF02298 ProDom:PD003122 PROSITE:PS00196 HSSP:O82080 EMBL:AC067754 EMBL:AY052214 EMBL:AY085679 PIR:H96745 S…	4.00E-26
Ljwgs_019272.1	3.1.3.22	TC.POT proton-dependent oligopeptide transporter, POT family [COG:COG3104] [TC:2.A.17]	hsa:6564	SLC15A1; solute carrier family 15 (oligopeptide transporter), member 1 [KO:K03305]	1.00E-14				CHL1_ARATH	Herbicideresistance;Membrane;Nitrateassimilation;Symport;Transmembrane;Transport,Nitrate/chlorate transporter.	6.00E-74	GO_ID:29482	TAIR|gene:3435169 SPTR:Q05085 symbol:AT1G12110.1 [GO:0005215 "transporter activity" evidence=ISS] InterPro:IPR000109 Pfam:PF00854 PROSITE:PS01022 PROSITE:PS01023 EMBL:AC002131 EMBL:L10357 EMBL:BT002016 EMBL:BT008783 PIR:A45772 SPTR:Q05085	2.00E-74
chr4.CM0244.51	99.1.4.645	GO_ID:14694							AECC2_ARATH	Auxinsignalingpathway;Glycoprotein;Membrane;Transmembrane;Transport,Auxin efflux carrier component 2 (AtPIN2) (Auxin efflux carrier AGR) (Polar-auxin-transport efflux component AGRAVITROPIC 1) (AtAGR1) (Ethylene insensitive root 1) (AtEIR1) (WAVY6).	0	GO_ID:14694	TAIR|gene:2175558 SPTR:Q9LU77 symbol:AT5G57090.1 [GO:0005215 "transporter activity" evidence=ISS] [GO:0009672 "auxin:hydrogen symporter activity" evidence=ISS] [GO:0009926 "auxin polar transport" evidence=ISS] Pfam:PF03547 InterPro:IPR004776 TIGRFAMs:TIGR00946 EMBL:AB023042 EMBL:AF056026 EMBL:AF087459 EMBL:AF093241 EMBL:AF086906 EMBL:AF086907 EMBL:AY078965 EMBL:BT001152 PIR:T51808 GeneFarm:3020 S…	0
chr4.CM0244.51	99.1.3.2.1437	AECC2_ARATH							AECC2_ARATH	Auxinsignalingpathway;Glycoprotein;Membrane;Transmembrane;Transport,Auxin efflux carrier component 2 (AtPIN2) (Auxin efflux carrier AGR) (Polar-auxin-transport efflux component AGRAVITROPIC 1) (AtAGR1) (Ethylene insensitive root 1) (AtEIR1) (WAVY6).	0	GO_ID:14694	TAIR|gene:2175558 SPTR:Q9LU77 symbol:AT5G57090.1 [GO:0005215 "transporter activity" evidence=ISS] [GO:0009672 "auxin:hydrogen symporter activity" evidence=ISS] [GO:0009926 "auxin polar transport" evidence=ISS] Pfam:PF03547 InterPro:IPR004776 TIGRFAMs:TIGR00946 EMBL:AB023042 EMBL:AF056026 EMBL:AF087459 EMBL:AF093241 EMBL:AF086906 EMBL:AF086907 EMBL:AY078965 EMBL:BT001152 PIR:T51808 GeneFarm:3020 S…	0
chr6.CM0140.28	3.1.2.1.2	ARAE arabinose-proton symporter	sec:SC2955	araE; MFS family, L-arabinose: proton symport protein (low-affinity transporter) [KO:K02100]	1.00E-17	BS_yxcC	COG0477	5.00E-21	MYCT_RAT	Glycoprotein;Membrane;Sugartransport;Transmembrane;Transport,Proton myo-inositol cotransporter (H(+)-myo-inositol cotransporter) (Hmit).	3.00E-51	GO_ID:23819	TAIR|gene:2009831 SPTR:Q9C757 symbol:AT1G30220.1 [GO:0015144 "carbohydrate transporter activity" evidence=ISS] [GO:0005351 "sugar porter activity" evidence=ISS] [GO:0016020 "membrane" evidence=ISS] Interpro:IPR005829 InterPro:IPR007114 InterPro:IPR005828 InterPro:IPR002345 InterPro:IPR003663 Pfam:PF00083 GO:GO:0016020 PRINTS:PR00171 PROSITE:PS50850 PROSITE:PS00216 PROSITE:PS00217 PROSITE:PS00213 …	4.00E-132
Ljwgs_092537.1	99.1.4.1499	GO_ID:50110										GO_ID:50110	TAIR|gene:2086517 SPTR:Q8VY59 symbol:AT3G27200.1 [GO:0031225 "anchored to membrane" evidence=TAS] [GO:0005489 "electron transporter activity" evidence=ISS] [GO:0005507 "copper ion binding" evidence=ISS] [GO:0006118 "electron transport" evidence=ISS] InterPro:IPR003245 Pfam:PF02298 ProDom:PD003122 HSSP:O82080 EMBL:AY072426 EMBL:BT006562 SPTR:Q8VY59	2.00E-11
chr3.BM1543.18	99.1.3.2.1372	ENL1_ARATH							ENL1_ARATH	Glycoprotein;GPI-anchor;Lipoprotein;Membrane;Signal,Early nodulin-like protein 1 precursor (Phytocyanin-like protein).	8.00E-27	GO_ID:54881	TAIR|gene:2085774 SPTR:Q9LJU1 symbol:AT3G20570.1 [GO:0031225 "anchored to membrane" evidence=TAS] [GO:0005489 "electron transporter activity" evidence=ISS] [GO:0005507 "copper ion binding" evidence=ISS] [GO:0006118 "electron transport" evidence=ISS] InterPro:IPR003245 Pfam:PF02298 ProDom:PD003122 HSSP:P29602 EMBL:AP000410 EMBL:BT009716 SPTR:Q9LJU1	3.00E-36
chr3.BM1543.18	99.1.4.5620	GO_ID:54881							ENL1_ARATH	Glycoprotein;GPI-anchor;Lipoprotein;Membrane;Signal,Early nodulin-like protein 1 precursor (Phytocyanin-like protein).	8.00E-27	GO_ID:54881	TAIR|gene:2085774 SPTR:Q9LJU1 symbol:AT3G20570.1 [GO:0031225 "anchored to membrane" evidence=TAS] [GO:0005489 "electron transporter activity" evidence=ISS] [GO:0005507 "copper ion binding" evidence=ISS] [GO:0006118 "electron transport" evidence=ISS] InterPro:IPR003245 Pfam:PF02298 ProDom:PD003122 HSSP:P29602 EMBL:AP000410 EMBL:BT009716 SPTR:Q9LJU1	3.00E-36
Ljwgs_096922.1	3.1.2	Major facilitator superfamily (MFS) [CLASS:02050] [TC:2.A.1] [GO:0005355] [COG:COG0477]				YML123c	COG0477	3.00E-28	PHO84_YEAST	Completeproteome;Membrane;Phosphatetransport;Transmembrane;Transport,Inorganic phosphate transporter PHO84.	7.00E-28	GO_ID:5343	TAIR|gene:2064894 SPTR:Q96303 symbol:AT2G38940.1 [GO:0015114 "phosphate transporter activity" evidence=ISS] [GO:0005351 "sugar porter activity" evidence=ISS] [GO:0015144 "carbohydrate transporter activity" evidence=ISS] [GO:0016020 "membrane" evidence=ISS] InterPro:IPR007114 InterPro:IPR005828 InterPro:IPR004738 Pfam:PF00083 GO:GO:0006810 PROSITE:PS50850 TIGRFAMs:TIGR00887 EMBL:AC005770 EMBL:U623…	1.00E-88
Ljwgs_071032.1	99.1.4.4250	GO_ID:28047										GO_ID:28047	TAIR|gene:3695300 SPTR:Q93ZE9 symbol:AT2G21540.1 [GO:0006810 "transport" evidence=ISS] [GO:0008526 "phosphatidylinositol transporter activity" evidence=ISS] PFAM:PF03765 InterPro:IPR001071 GO:GO:0005622 GO:GO:0006810 InterPro:IPR001251 SMART:SM00516 PROSITE:PS50191 InterPro:IPR008273 Pfam:PF00650 PRINTS:PR00180 HSSP:P24280 EMBL:AC006841 EMBL:AY057587 EMBL:AK176420 SPTR:Q93ZE9	4.00E-49
chr6.CM0041.55	3.1.3.5	TC.CDF cation efflux system protein, CDF family [COG:COG1230 COG0053] [TC:2.A.4]				PAB0462	COG0053	5.00E-26	MTPC3_ARATH	Hypotheticalprotein;Membrane;Metal-binding;Multigenefamily;Transmembrane;Transport;Vacuole,Putative metal tolerance protein C3 (AtMTPc3).	2.00E-81	GO_ID:18395	TAIR|gene:2039696 SPTR:O80632 symbol:AT2G39450.1 [GO:0006812 "cation transport" evidence=ISS] [GO:0008324 "cation transporter activity" evidence=ISS] [GO:0016020 "membrane" evidence=ISS] InterPro:IPR002524 Pfam:PF01545 GO:GO:0016020 TIGRFAMs:TIGR01297 EMBL:AC004218 EMBL:AY136449 EMBL:BT008477 PIR:T00555 SPTR:O80632	3.00E-117
chr2.CM0373.51	3.1.3.42.1	TRKH trk system potassium uptake protein TrkH [COG:COG0168]				YJL129c_2	COG0168	2.00E-14	TRK1_YEAST	Completeproteome;Glycoprotein;Iontransport;Membrane;Potassium;Potassiumtransport;Transmembrane;Transport,High-affinity potassium transport protein.	5.00E-14	GO_ID:22240	SGD|S000003665 SPTR:P12685 symbol:TRK1 "180 kDa high affinity potassium transporter" [GO:0005886 "plasma membrane" evidence=TAS] [GO:0015079 "potassium ion transporter activity" evidence=IDA] [GO:0030007 "potassium ion homeostasis" evidence=IDA] SGD:S000003665 InterPro:IPR003445 InterPro:IPR004773 Pfam:PF02386 PIRSF:PIRSF002450 TIGRFAMs:TIGR00934 EMBL:M21328 EMBL:Z49404 PIR:S05849 GermOnline:1417…	2.00E-14
Ljwgs_034590.1	99.1.3.2.1236	AECC1_ARATH							AECC1_ARATH	Auxinsignalingpathway;Glycoprotein;Membrane;Transmembrane;Transport,Auxin efflux carrier component 1 (PIN-FORMED protein) (AtPIN1).	5.00E-118	GO_ID:33676	TAIR|gene:2035036 SPTR:Q9C6B8 symbol:AT1G73590.1 [GO:0005215 "transporter activity" evidence=ISS] [GO:0016020 "membrane" evidence=ISS] [GO:0005737 "cytoplasm" evidence=IDA] Pfam:PF03547 InterPro:IPR004776 TIGRFAMs:TIGR00946 EMBL:AC079676 EMBL:AF089084 EMBL:AF089085 EMBL:AF372950 EMBL:AY093960 PIR:G96762 GeneFarm:3019 SPTR:Q9C6B8	2.00E-118
Ljwgs_034590.1	99.1.4.5938	GO_ID:33676							AECC1_ARATH	Auxinsignalingpathway;Glycoprotein;Membrane;Transmembrane;Transport,Auxin efflux carrier component 1 (PIN-FORMED protein) (AtPIN1).	5.00E-118	GO_ID:33676	TAIR|gene:2035036 SPTR:Q9C6B8 symbol:AT1G73590.1 [GO:0005215 "transporter activity" evidence=ISS] [GO:0016020 "membrane" evidence=ISS] [GO:0005737 "cytoplasm" evidence=IDA] Pfam:PF03547 InterPro:IPR004776 TIGRFAMs:TIGR00946 EMBL:AC079676 EMBL:AF089084 EMBL:AF089085 EMBL:AF372950 EMBL:AY093960 PIR:G96762 GeneFarm:3019 SPTR:Q9C6B8	2.00E-118
Ljwgs_070244.1	99.1.4.6074	GO_ID:3390							BABL_CUCSA	3D-structure;Copper;Directproteinsequencing;Electrontransport;Metal-binding;Transport,Basic blue protein (Cusacyanin) (Plantacyanin) (CBP).	1.00E-21	GO_ID:3390	TAIR|gene:3436821 SPTR:Q8LG89 symbol:AT2G02850.1 [GO:0005489 "electron transporter activity" evidence=ISS] [GO:0005507 "copper ion binding" evidence=ISS] [GO:0006118 "electron transport" evidence=ISS] EMBL:AC004138 InterPro:IPR003245 InterPro:IPR000923 EMBL:AC002521 EMBL:U76297 EMBL:AF325063 EMBL:AY064141 EMBL:AY097407 EMBL:AY084407 PIR:F84441 HSSP:P00303 Pfam:PF02298 ProDom:PD003122 PROSITE:PS00…	3.00E-20
Ljwgs_070244.1	99.1.3.2.2605	BABL_CUCSA							BABL_CUCSA	3D-structure;Copper;Directproteinsequencing;Electrontransport;Metal-binding;Transport,Basic blue protein (Cusacyanin) (Plantacyanin) (CBP).	1.00E-21	GO_ID:3390	TAIR|gene:3436821 SPTR:Q8LG89 symbol:AT2G02850.1 [GO:0005489 "electron transporter activity" evidence=ISS] [GO:0005507 "copper ion binding" evidence=ISS] [GO:0006118 "electron transport" evidence=ISS] EMBL:AC004138 InterPro:IPR003245 InterPro:IPR000923 EMBL:AC002521 EMBL:U76297 EMBL:AF325063 EMBL:AY064141 EMBL:AY097407 EMBL:AY084407 PIR:F84441 HSSP:P00303 Pfam:PF02298 ProDom:PD003122 PROSITE:PS00…	3.00E-20
Ljwgs_137016.1	99.1.4.5620	GO_ID:54881							ENL2_ARATH	GPI-anchor;Lipoprotein;Membrane;Signal,Early nodulin-like protein 2 precursor (Phytocyanin-like protein).	2.00E-12	GO_ID:54881	TAIR|gene:2085774 SPTR:Q9LJU1 symbol:AT3G20570.1 [GO:0031225 "anchored to membrane" evidence=TAS] [GO:0005489 "electron transporter activity" evidence=ISS] [GO:0005507 "copper ion binding" evidence=ISS] [GO:0006118 "electron transport" evidence=ISS] InterPro:IPR003245 Pfam:PF02298 ProDom:PD003122 HSSP:P29602 EMBL:AP000410 EMBL:BT009716 SPTR:Q9LJU1	6.00E-19
Ljwgs_137016.1	99.1.3.2.1553	ENL2_ARATH							ENL2_ARATH	GPI-anchor;Lipoprotein;Membrane;Signal,Early nodulin-like protein 2 precursor (Phytocyanin-like protein).	2.00E-12	GO_ID:54881	TAIR|gene:2085774 SPTR:Q9LJU1 symbol:AT3G20570.1 [GO:0031225 "anchored to membrane" evidence=TAS] [GO:0005489 "electron transporter activity" evidence=ISS] [GO:0005507 "copper ion binding" evidence=ISS] [GO:0006118 "electron transport" evidence=ISS] InterPro:IPR003245 Pfam:PF02298 ProDom:PD003122 HSSP:P29602 EMBL:AP000410 EMBL:BT009716 SPTR:Q9LJU1	6.00E-19
Ljwgs_012445.1	99.1.4.3619	GO_ID:11331							ZIP1_ARATH	Iontransport;Membrane;Signal;Transmembrane;Transport;Zinc;Zinctransport,Zinc transporter 1 precursor (ZRT/IRT-like protein 1).	2.00E-94	GO_ID:11331	TAIR|gene:2087704 SPTR:O81123 symbol:AT3G12750.1 [GO:0005385 "zinc ion transporter activity" evidence=ISS;TAS] [GO:0006829 "zinc ion transport" evidence=ISS;TAS] InterPro:IPR003689 InterPro:IPR004698 Pfam:PF02535 TIGRFAMs:TIGR00820 EMBL:AB024033 EMBL:AF033535 PIR:T52183 GeneFarm:2371 SPTR:O81123	7.00E-95
Ljwgs_012445.1	99.1.3.2.288	ZIP1_ARATH							ZIP1_ARATH	Iontransport;Membrane;Signal;Transmembrane;Transport;Zinc;Zinctransport,Zinc transporter 1 precursor (ZRT/IRT-like protein 1).	2.00E-94	GO_ID:11331	TAIR|gene:2087704 SPTR:O81123 symbol:AT3G12750.1 [GO:0005385 "zinc ion transporter activity" evidence=ISS;TAS] [GO:0006829 "zinc ion transport" evidence=ISS;TAS] InterPro:IPR003689 InterPro:IPR004698 Pfam:PF02535 TIGRFAMs:TIGR00820 EMBL:AB024033 EMBL:AF033535 PIR:T52183 GeneFarm:2371 SPTR:O81123	7.00E-95
chr1.CM0113.31	99.1.4.4250	GO_ID:28047	cal:orf19.941	SEC14; phosphatidylinositol transfer protein [EC:3.1.3.48] [KO:K01104]	6.00E-51				SEC14_SCHPO	Completeproteome;Golgistack;Nuclearprotein;Proteintransport;Transport,Sec14 cytosolic factor (Phosphatidylinositol/phosphatidyl-choline transfer protein) (PI/PC TP) (Sporulation-specific protein 20).	3.00E-53	GO_ID:28047	TAIR|gene:3695300 SPTR:Q93ZE9 symbol:AT2G21540.1 [GO:0006810 "transport" evidence=ISS] [GO:0008526 "phosphatidylinositol transporter activity" evidence=ISS] PFAM:PF03765 InterPro:IPR001071 GO:GO:0005622 GO:GO:0006810 InterPro:IPR001251 SMART:SM00516 PROSITE:PS50191 InterPro:IPR008273 Pfam:PF00650 PRINTS:PR00180 HSSP:P24280 EMBL:AC006841 EMBL:AY057587 EMBL:AK176420 SPTR:Q93ZE9	0
chr1.CM0113.31	99.1.1.154	KO:K01104	cal:orf19.941	SEC14; phosphatidylinositol transfer protein [EC:3.1.3.48] [KO:K01104]	6.00E-51				SEC14_SCHPO	Completeproteome;Golgistack;Nuclearprotein;Proteintransport;Transport,Sec14 cytosolic factor (Phosphatidylinositol/phosphatidyl-choline transfer protein) (PI/PC TP) (Sporulation-specific protein 20).	3.00E-53	GO_ID:28047	TAIR|gene:3695300 SPTR:Q93ZE9 symbol:AT2G21540.1 [GO:0006810 "transport" evidence=ISS] [GO:0008526 "phosphatidylinositol transporter activity" evidence=ISS] PFAM:PF03765 InterPro:IPR001071 GO:GO:0005622 GO:GO:0006810 InterPro:IPR001251 SMART:SM00516 PROSITE:PS50191 InterPro:IPR008273 Pfam:PF00650 PRINTS:PR00180 HSSP:P24280 EMBL:AC006841 EMBL:AY057587 EMBL:AK176420 SPTR:Q93ZE9	0
chr1.CM0113.31	99.1.3.2.1954	SEC14_SCHPO	cal:orf19.941	SEC14; phosphatidylinositol transfer protein [EC:3.1.3.48] [KO:K01104]	6.00E-51				SEC14_SCHPO	Completeproteome;Golgistack;Nuclearprotein;Proteintransport;Transport,Sec14 cytosolic factor (Phosphatidylinositol/phosphatidyl-choline transfer protein) (PI/PC TP) (Sporulation-specific protein 20).	3.00E-53	GO_ID:28047	TAIR|gene:3695300 SPTR:Q93ZE9 symbol:AT2G21540.1 [GO:0006810 "transport" evidence=ISS] [GO:0008526 "phosphatidylinositol transporter activity" evidence=ISS] PFAM:PF03765 InterPro:IPR001071 GO:GO:0005622 GO:GO:0006810 InterPro:IPR001251 SMART:SM00516 PROSITE:PS50191 InterPro:IPR008273 Pfam:PF00650 PRINTS:PR00180 HSSP:P24280 EMBL:AC006841 EMBL:AY057587 EMBL:AK176420 SPTR:Q93ZE9	0
chr5.CM0095.33	3.1.3.46	The Hydroxy/Aromatic Amino Acid Permease (HAAAP) Family [COG:COG0814] [TC:2.A.42]				YJR001w	COG0814	7.00E-09	LAX1_MEDTR	Amino-acidtransport;Auxinsignalingpathway;Glycoprotein;Membrane;Symport;Transmembrane;Transport,Auxin transporter-like protein 1 (AUX1-like protein 1) (MtLAX1).	3.00E-11	GO_ID:19219	TAIR|gene:2031214 SPTR:Q9C6M2 symbol:AT1G25530.1 [GO:0015359 "amino acid permease activity" evidence=ISS] [GO:0006865 "amino acid transport" evidence=ISS] [GO:0016020 "membrane" evidence=ISS] InterPro:IPR002422 GO:GO:0006810 GO:GO:0016020 Pfam:PF01490 EMBL:AC079281 EMBL:BT022015 PIR:F86385 SPTR:Q9C6M2	0
chr1.TM0507.12	3.1.3.54	TC.NRAMP metal ion transporter, Nramp family [COG:COG1914] [TC:2.A.55]	ana:all7601	manganese transport protein [KO:K03322]	1.00E-25	PA4334	COG1914	4.00E-22	NRAM6_ARATH	Iontransport;Iron;Irontransport;Membrane;Transmembrane;Transport,Metal transporter Nramp6 (AtNramp6).	9.00E-54	GO_ID:46563	FB|FBgn0011672 SPTR:P49283 symbol:Mvl "Malvolio" [GO:0005886 "plasma membrane" evidence=NAS] [GO:0005887 "integral to plasma membrane" evidence=NAS] InterPro:IPR001046 EMBL:AE003733 EMBL:U23948 EMBL:AY058543 PIR:S56140 FlyBase:FBgn0011672 Pfam:PF01566 PRINTS:PR00447 ProDom:PD001861 TIGRFAMs:TIGR01197 SPTR:P49283	1.00E-20
chr6.BM1714.7	3.1.2.1.4	IOLF inositol transporter and related sugar transporters	pto:PTO0797	sugar transporter [KO:K06610]	4.00E-15	YML123c	COG0477	3.00E-71	PHO84_YEAST	Completeproteome;Membrane;Phosphatetransport;Transmembrane;Transport,Inorganic phosphate transporter PHO84.	8.00E-71	GO_ID:10649	TAIR|gene:2102449 SPTR:Q9M1T0 symbol:AT3G54700.1 [GO:0015114 "phosphate transporter activity" evidence=ISS] [GO:0005351 "sugar porter activity" evidence=ISS] [GO:0015144 "carbohydrate transporter activity" evidence=ISS] [GO:0016020 "membrane" evidence=ISS] InterPro:IPR007114 InterPro:IPR005828 InterPro:IPR004738 Pfam:PF00083 GO:GO:0006810 PROSITE:PS50850 TIGRFAMs:TIGR00887 EMBL:AL138650 PIR:T4762…	0
chr6.TM0306.11	3.1.3.53	TC.SULP sulfate permease, SulP family [COG:COG0659] [TC:2.A.53]	cne:CNA00670	sulfate transporter, putative [KO:K03321]	4.00E-22	PA1647	COG0659	2.00E-33	SUT3_STYHA	Membrane;Multigenefamily;Transmembrane;Transport,Low affinity sulphate transporter 3.	2.00E-109	GO_ID:32237	TAIR|gene:2138560 SPTR:Q9SAY1 symbol:AT4G08620 [GO:0015116 "sulfate transporter activity" evidence=ISS] InterPro:IPR001902 Pfam:PF00916 InterPro:IPR002645 Pfam:PF01740 TIGRFAMs:TIGR00815 PROSITE:PS01130 PROSITE:PS50801 EMBL:AL161512 EMBL:AC002983 EMBL:AB018695 PIR:T00946 PIR:T51839 GeneFarm:2354 SPTR:Q9SAY1	3.00E-85
chr1.CM0760.10	99.1.4.1213	GO_ID:20758										GO_ID:20758	TAIR|gene:2050260 SPTR:Q9SL95 symbol:AT2G25680.1 [GO:0015116 "sulfate transporter activity" evidence=ISS] Pfam:PF00916 InterPro:IPR011547 EMBL:AC006053 EMBL:AK221594 PIR:D84651 SPTR:Q9SL95	2.00E-161
chr4.CM0026.6	99.1.4.1969	GO_ID:17279										GO_ID:17279	TAIR|gene:2178721 SPTR:Q9FLV9 symbol:AT5G24030.1 [GO:0005215 "transporter activity" evidence=ISS] [GO:0016021 "integral to membrane" evidence=ISS] InterPro:IPR004695 Pfam:PF03595 EMBL:AB009056 EMBL:BT015364 EMBL:BT015721 SPTR:Q9FLV9	1.00E-32
Ljwgs_029070.1	99.1.4.8596	GO_ID:22676							BOR2_ARATH	Anionexchange;Iontransport;Membrane;Transmembrane;Transport,Putative boron transporter 2.	4.00E-134	GO_ID:22676	TAIR|gene:2098032 SPTR:Q9M1P7 symbol:AT3G62270.1 [GO:0015380 "anion exchanger activity" evidence=ISS] InterPro:IPR011531 Pfam:PF00955 EMBL:AL138651 EMBL:AY074323 EMBL:AY096485 PIR:T48019 SPTR:Q9M1P7	1.00E-134
Ljwgs_029070.1	99.1.3.2.3952	BOR2_ARATH							BOR2_ARATH	Anionexchange;Iontransport;Membrane;Transmembrane;Transport,Putative boron transporter 2.	4.00E-134	GO_ID:22676	TAIR|gene:2098032 SPTR:Q9M1P7 symbol:AT3G62270.1 [GO:0015380 "anion exchanger activity" evidence=ISS] InterPro:IPR011531 Pfam:PF00955 EMBL:AL138651 EMBL:AY074323 EMBL:AY096485 PIR:T48019 SPTR:Q9M1P7	1.00E-134
Ljwgs_007566.1	3.1.3.65	KUP KUP system potassium uptake protein [COG:COG3158] [TC:2.A.72]	ath:At2g40540	T2P4.11; potassium transporter, putative (KT2) [KO:K03549]	0	Zkup	COG3158	1.00E-61	POT8_ARATH	Glycoprotein;Iontransport;Membrane;Multigenefamily;Potassium;Potassiumtransport;Transmembrane;Transport,Potassium transporter 8 (AtPOT8) (AtHAK8).	0	GO_ID:32729	TAIR|gene:2185514 SPTR:Q9M7J9 symbol:AT5G14880.1 [GO:0015079 "potassium ion transporter activity" evidence=ISS] [GO:0006813 "potassium ion transport" evidence=IC] InterPro:IPR003855 Pfam:PF02705 InterPro:IPR010983 TIGRFAMs:TIGR00794 EMBL:AL391149 EMBL:AF129483 PIR:T51433 SPTR:Q9M7J9	0
Ljwgs_049882.1	99.1.3.2.3208	ZIP3_ARATH							ZIP3_ARATH	Iontransport;Membrane;Signal;Transmembrane;Transport;Zinc;Zinctransport,Zinc transporter 3 precursor (ZRT/IRT-like protein 3).	2.00E-40	GO_ID:20352	TAIR|gene:2062575 SPTR:Q9SLG3 symbol:AT2G32270.1 [GO:0005385 "zinc ion transporter activity" evidence=ISS;TAS] [GO:0006829 "zinc ion transport" evidence=ISS;TAS] InterPro:IPR003689 InterPro:IPR004698 Pfam:PF02535 TIGRFAMs:TIGR00820 EMBL:AC005700 EMBL:AF033537 PIR:A84731 PIR:T52185 GeneFarm:2375 SPTR:Q9SLG3	1.00E-40
Ljwgs_049882.1	99.1.4.7178	GO_ID:20352							ZIP3_ARATH	Iontransport;Membrane;Signal;Transmembrane;Transport;Zinc;Zinctransport,Zinc transporter 3 precursor (ZRT/IRT-like protein 3).	2.00E-40	GO_ID:20352	TAIR|gene:2062575 SPTR:Q9SLG3 symbol:AT2G32270.1 [GO:0005385 "zinc ion transporter activity" evidence=ISS;TAS] [GO:0006829 "zinc ion transport" evidence=ISS;TAS] InterPro:IPR003689 InterPro:IPR004698 Pfam:PF02535 TIGRFAMs:TIGR00820 EMBL:AC005700 EMBL:AF033537 PIR:A84731 PIR:T52185 GeneFarm:2375 SPTR:Q9SLG3	1.00E-40
chr4.CM0247.21.1	3.1.3.22	TC.POT proton-dependent oligopeptide transporter, POT family [COG:COG3104] [TC:2.A.17]	rno:246280	Slc15a4; peptide/histidine transporter [KO:K03305]	1.00E-31	ZybgH	COG3104	2.00E-12	PTR2_ARATH	Membrane;Peptidetransport;Proteintransport;Transmembrane;Transport,Peptide transporter PTR2 (Histidine transporting protein).	2.00E-110	GO_ID:37292	TAIR|gene:2080234 SPTR:Q9M390 symbol:AT3G54140.1 [GO:0005215 "transporter activity" evidence=ISS] [GO:0006857 "oligopeptide transport" evidence=ISS] [GO:0016020 "membrane" evidence=ISS] InterPro:IPR000109 Pfam:PF00854 GO:GO:0006810 GO:GO:0016020 PROSITE:PS01022 PROSITE:PS01023 EMBL:AL132957 EMBL:AY084773 EMBL:AF360155 EMBL:AY113884 PIR:T47573 SPTR:Q9M390	4.00E-115
chr3.CM0253.25.2	99.1.3.2.1420	SUT34_ARATH							SUT34_ARATH	Membrane;Multigenefamily;Sulfatetransport;Symport;Transmembrane;Transport,Probable sulfate transporter 3.4.	3.00E-28	GO_ID:11873	TAIR|gene:2093451 SPTR:Q9LW86 symbol:AT3G15990.1 [GO:0015116 "sulfate transporter activity" evidence=ISS] InterPro:IPR001902 Pfam:PF00916 InterPro:IPR002645 Pfam:PF01740 TIGRFAMs:TIGR00815 PROSITE:PS01130 PROSITE:PS50801 EMBL:AB012247 EMBL:AB054645 GeneFarm:2697 SPTR:Q9LW86	1.00E-28
chr3.CM0253.25.2	99.1.4.1435	GO_ID:11873							SUT34_ARATH	Membrane;Multigenefamily;Sulfatetransport;Symport;Transmembrane;Transport,Probable sulfate transporter 3.4.	3.00E-28	GO_ID:11873	TAIR|gene:2093451 SPTR:Q9LW86 symbol:AT3G15990.1 [GO:0015116 "sulfate transporter activity" evidence=ISS] InterPro:IPR001902 Pfam:PF00916 InterPro:IPR002645 Pfam:PF01740 TIGRFAMs:TIGR00815 PROSITE:PS01130 PROSITE:PS50801 EMBL:AB012247 EMBL:AB054645 GeneFarm:2697 SPTR:Q9LW86	1.00E-28
chr3.TM1465.12	4.2.4.47	PHO81 CDK inhibitor PHO81	ago:ADL143W	ADL143Wp; syntenic homolog of Saccharomyces cerevisiae YGR233C (PHO81) [KO:K06653]	2.00E-11	YGR233c	COG0666	9.00E-10	VTC4_YEAST	Completeproteome;Directproteinsequencing;Membrane;Transmembrane;Vacuole,Vacuolar transporter chaperone 4 (Phosphate metabolism protein 3).	2.00E-13	GO_ID:37676	TAIR|gene:2149253 SPTR:Q8RY68 symbol:AT5G20150.1 [GO:0005554 "molecular function unknown" evidence=ND] [GO:0000004 "biological process unknown" evidence=ND] [GO:0008372 "cellular component unknown" evidence=ND] Pfam:PF03105 InterPro:IPR004331 EMBL:AY075605 EMBL:BT000868 SPTR:Q8RY68	8.00E-60
chr1.CM0361.22	2.3.1.72	TRXA thioredoxin 1 [COG:COG0526] [GO:0030508]										GO_ID:49757	TAIR|gene:2164284 SPTR:Q9FNG2 symbol:AT5G06470.1 [GO:0005489 "electron transporter activity" evidence=ISS] [GO:0006118 "electron transport" evidence=ISS] [GO:0030508 "thiol-disulfide exchange intermediate activity" evidence=ISS] Pfam:PF00462 InterPro:IPR002109 HSSP:P37687 EMBL:AB006700 SPTR:Q9FNG2	3.00E-51
chr1.CM0361.22	2.3.1.37.1	TRXC thioredoxin 2 [COG:COG0526] [GO:0030508]										GO_ID:49757	TAIR|gene:2164284 SPTR:Q9FNG2 symbol:AT5G06470.1 [GO:0005489 "electron transporter activity" evidence=ISS] [GO:0006118 "electron transport" evidence=ISS] [GO:0030508 "thiol-disulfide exchange intermediate activity" evidence=ISS] Pfam:PF00462 InterPro:IPR002109 HSSP:P37687 EMBL:AB006700 SPTR:Q9FNG2	3.00E-51
Ljwgs_010594.1	3.1.1.29.3	CCMA heme exporter ATP-binding protein CcmA [EC:3.6.3.41] [COG:COG1131] [GO:0015439]	mmu:11307	Abcg1; ATP-binding cassette, sub-family G (WHITE), member 1 [KO:K05679]	2.00E-30	YOR153w_3	COG1131	2.00E-39	CGR1_CANGA	ATP-binding;Completeproteome;Membrane;Nucleotide-binding;Repeat;Transmembrane;Transport,ATP-binding cassette transporter CGR1 (Pleomorphic drug resistance homolog).	2.00E-39	GO_ID:37665	TAIR|gene:3695191 SPTR:Q9SJR6 symbol:AT2G36380.1 [GO:0042626 "ATPase activity, coupled to transmembrane movement of substances" evidence=ISS] InterPro:IPR003593 InterPro:IPR003439 Pfam:PF00005 InterPro:IPR000412 Pfam:PF01061 SMART:SM00382 ProDom:PD000006 PROSITE:PS50893 EMBL:AC006921 EMBL:AC006919 PIR:A84780 SPTR:Q9SJR6	4.00E-142
Ljwgs_010594.1	1.2.7.51.3	CCMA heme exporter ATP-binding protein CcmA [EC:3.6.3.41] [COG:COG1131] [GO:0015439]	mmu:11307	Abcg1; ATP-binding cassette, sub-family G (WHITE), member 1 [KO:K05679]	2.00E-30	YOR153w_3	COG1131	2.00E-39	CGR1_CANGA	ATP-binding;Completeproteome;Membrane;Nucleotide-binding;Repeat;Transmembrane;Transport,ATP-binding cassette transporter CGR1 (Pleomorphic drug resistance homolog).	2.00E-39	GO_ID:37665	TAIR|gene:3695191 SPTR:Q9SJR6 symbol:AT2G36380.1 [GO:0042626 "ATPase activity, coupled to transmembrane movement of substances" evidence=ISS] InterPro:IPR003593 InterPro:IPR003439 Pfam:PF00005 InterPro:IPR000412 Pfam:PF01061 SMART:SM00382 ProDom:PD000006 PROSITE:PS50893 EMBL:AC006921 EMBL:AC006919 PIR:A84780 SPTR:Q9SJR6	4.00E-142
Ljwgs_010594.1	3.1.1.23	ABC-2.A ABC-2 type transport system ATP-binding protein [COG:COG1131 COG1134]	mmu:11307	Abcg1; ATP-binding cassette, sub-family G (WHITE), member 1 [KO:K05679]	2.00E-30	YOR153w_3	COG1131	2.00E-39	CGR1_CANGA	ATP-binding;Completeproteome;Membrane;Nucleotide-binding;Repeat;Transmembrane;Transport,ATP-binding cassette transporter CGR1 (Pleomorphic drug resistance homolog).	2.00E-39	GO_ID:37665	TAIR|gene:3695191 SPTR:Q9SJR6 symbol:AT2G36380.1 [GO:0042626 "ATPase activity, coupled to transmembrane movement of substances" evidence=ISS] InterPro:IPR003593 InterPro:IPR003439 Pfam:PF00005 InterPro:IPR000412 Pfam:PF01061 SMART:SM00382 ProDom:PD000006 PROSITE:PS50893 EMBL:AC006921 EMBL:AC006919 PIR:A84780 SPTR:Q9SJR6	4.00E-142
Ljwgs_010594.1	3.1.1.35.1	ABCG1 ATP-binding cassette, subfamily G (WHITE), member 1	mmu:11307	Abcg1; ATP-binding cassette, sub-family G (WHITE), member 1 [KO:K05679]	2.00E-30	YOR153w_3	COG1131	2.00E-39	CGR1_CANGA	ATP-binding;Completeproteome;Membrane;Nucleotide-binding;Repeat;Transmembrane;Transport,ATP-binding cassette transporter CGR1 (Pleomorphic drug resistance homolog).	2.00E-39	GO_ID:37665	TAIR|gene:3695191 SPTR:Q9SJR6 symbol:AT2G36380.1 [GO:0042626 "ATPase activity, coupled to transmembrane movement of substances" evidence=ISS] InterPro:IPR003593 InterPro:IPR003439 Pfam:PF00005 InterPro:IPR000412 Pfam:PF01061 SMART:SM00382 ProDom:PD000006 PROSITE:PS50893 EMBL:AC006921 EMBL:AC006919 PIR:A84780 SPTR:Q9SJR6	4.00E-142
chr1.TM0507.14	99.1.3.2.498	NRAM1_ARATH							NRAM1_ARATH	Iontransport;Iron;Irontransport;Membrane;Transmembrane;Transport,Metal transporter Nramp1 (AtNramp1).	3.00E-16
Ljwgs_051873.1	99.1.3.2.3760	SUC2_ARATH							SUC2_ARATH	Glycoprotein;Membrane;Sugartransport;Symport;Transmembrane;Transport,Sucrose transport protein SUC2 (Sucrose permease 2) (Sucrose-proton symporter 2) (Sucrose transporter 1).	1.00E-92	GO_ID:8286	TAIR|gene:2199632 SPTR:O80550 symbol:AT1G22710.1 [GO:0008506 "sucrose:hydrogen symporter activity" evidence=ISS] [GO:0005351 "sugar porter activity" evidence=ISS] [GO:0015144 "carbohydrate transporter activity" evidence=ISS] [GO:0016020 "membrane" evidence=ISS] InterPro:IPR005828 InterPro:IPR005989 Pfam:PF00083 GO:GO:0006810 TIGRFAMs:TIGR01301 EMBL:AC003979 EMBL:AY048256 EMBL:AY050986 EMBL:AY0885…	4.00E-93
Ljwgs_051873.1	99.1.4.7804	GO_ID:8286							SUC2_ARATH	Glycoprotein;Membrane;Sugartransport;Symport;Transmembrane;Transport,Sucrose transport protein SUC2 (Sucrose permease 2) (Sucrose-proton symporter 2) (Sucrose transporter 1).	1.00E-92	GO_ID:8286	TAIR|gene:2199632 SPTR:O80550 symbol:AT1G22710.1 [GO:0008506 "sucrose:hydrogen symporter activity" evidence=ISS] [GO:0005351 "sugar porter activity" evidence=ISS] [GO:0015144 "carbohydrate transporter activity" evidence=ISS] [GO:0016020 "membrane" evidence=ISS] InterPro:IPR005828 InterPro:IPR005989 Pfam:PF00083 GO:GO:0006810 TIGRFAMs:TIGR01301 EMBL:AC003979 EMBL:AY048256 EMBL:AY050986 EMBL:AY0885…	4.00E-93
Ljwgs_025342.1	3.1.2.12.1	BENK benzoate transport protein	aci:ACIAD1434	benK; benzoate transport protein (MFS superfamily) [KO:K05548]	2.00E-12	TVN0123	COG0477	1.00E-37	PHO84_YEAST	Completeproteome;Membrane;Phosphatetransport;Transmembrane;Transport,Inorganic phosphate transporter PHO84.	1.00E-30	GO_ID:10649	TAIR|gene:2102449 SPTR:Q9M1T0 symbol:AT3G54700.1 [GO:0015114 "phosphate transporter activity" evidence=ISS] [GO:0005351 "sugar porter activity" evidence=ISS] [GO:0015144 "carbohydrate transporter activity" evidence=ISS] [GO:0016020 "membrane" evidence=ISS] InterPro:IPR007114 InterPro:IPR005828 InterPro:IPR004738 Pfam:PF00083 GO:GO:0006810 PROSITE:PS50850 TIGRFAMs:TIGR00887 EMBL:AL138650 PIR:T4762…	6.00E-136
Ljwgs_031423.1.1	99.1.3.2.2286	TPT2_BRAOB							TPT2_BRAOB	Chloroplast;Membrane;Plastid;Transitpeptide;Transmembrane;Transport,Triose phosphate/phosphate translocator, non-green plastid, chloroplast precursor (CTPT).	2.00E-25	GO_ID:31905	TAIR|gene:2145943 SPTR:Q8RXN3 symbol:AT5G33320.1 [GO:0015297 "antiporter activity" evidence=ISS] [GO:0009670 "triose-phosphate transporter activity" evidence=ISS] [GO:0015717 "triose phosphate transport" evidence=IC] InterPro:IPR004696 InterPro:IPR000620 Pfam:PF00892 GO:GO:0006810 GO:GO:0016020 InterPro:IPR004853 TIGRFAMs:TIGR00817 Pfam:PF03151 EMBL:AY080788 EMBL:AY133809 SPTR:Q8RXN3	2.00E-25
Ljwgs_031423.1.1	99.1.4.2177	GO_ID:31905							TPT2_BRAOB	Chloroplast;Membrane;Plastid;Transitpeptide;Transmembrane;Transport,Triose phosphate/phosphate translocator, non-green plastid, chloroplast precursor (CTPT).	2.00E-25	GO_ID:31905	TAIR|gene:2145943 SPTR:Q8RXN3 symbol:AT5G33320.1 [GO:0015297 "antiporter activity" evidence=ISS] [GO:0009670 "triose-phosphate transporter activity" evidence=ISS] [GO:0015717 "triose phosphate transport" evidence=IC] InterPro:IPR004696 InterPro:IPR000620 Pfam:PF00892 GO:GO:0006810 GO:GO:0016020 InterPro:IPR004853 TIGRFAMs:TIGR00817 Pfam:PF03151 EMBL:AY080788 EMBL:AY133809 SPTR:Q8RXN3	2.00E-25
chr6.BM1714.2	3.1.2.12.1	BENK benzoate transport protein	aci:ACIAD1434	benK; benzoate transport protein (MFS superfamily) [KO:K05548]	3.00E-13	YML123c	COG0477	8.00E-46	PHO84_YEAST	Completeproteome;Membrane;Phosphatetransport;Transmembrane;Transport,Inorganic phosphate transporter PHO84.	2.00E-45	GO_ID:5343	TAIR|gene:2064894 SPTR:Q96303 symbol:AT2G38940.1 [GO:0015114 "phosphate transporter activity" evidence=ISS] [GO:0005351 "sugar porter activity" evidence=ISS] [GO:0015144 "carbohydrate transporter activity" evidence=ISS] [GO:0016020 "membrane" evidence=ISS] InterPro:IPR007114 InterPro:IPR005828 InterPro:IPR004738 Pfam:PF00083 GO:GO:0006810 PROSITE:PS50850 TIGRFAMs:TIGR00887 EMBL:AC005770 EMBL:U623…	3.00E-173
Ljwgs_013903.1	3.1.3.46	The Hydroxy/Aromatic Amino Acid Permease (HAAAP) Family [COG:COG0814] [TC:2.A.42]				YJR001w	COG0814	1.00E-24	AVT1_YEAST	Amino-acidtransport;Completeproteome;Membrane;Transmembrane;Transport;Vacuole,Vacuolar amino acid transporter 1.	4.00E-24	GO_ID:20390	TAIR|gene:2149044 SPTR:Q9LFE3 symbol:AT5G16740.1 [GO:0015359 "amino acid permease activity" evidence=ISS] [GO:0006865 "amino acid transport" evidence=ISS] [GO:0016020 "membrane" evidence=ISS] InterPro:IPR002422 GO:GO:0006810 GO:GO:0016020 Pfam:PF01490 EMBL:AL391147 PIR:T51506 SPTR:Q9LFE3	9.00E-118
Ljwgs_108567.1	99.1.4.4613	GO_ID:22330							PHO1_ARATH	Coiledcoil;Membrane;Transmembrane,Putative phosphate transporter 1.	1.00E-13	GO_ID:22330	TAIR|gene:2090929 SPTR:Q8S403 symbol:AT3G23430.1 [GO:0016021 "integral to membrane" evidence=ISS] Pfam:PF03105 InterPro:IPR004331 Pfam:PF03124 Interpro:IPR004342 EMBL:AB015474 EMBL:AF474076 SPTR:Q8S403	4.00E-14
Ljwgs_108567.1	99.1.3.2.6	PHO1_ARATH							PHO1_ARATH	Coiledcoil;Membrane;Transmembrane,Putative phosphate transporter 1.	1.00E-13	GO_ID:22330	TAIR|gene:2090929 SPTR:Q8S403 symbol:AT3G23430.1 [GO:0016021 "integral to membrane" evidence=ISS] Pfam:PF03105 InterPro:IPR004331 Pfam:PF03124 Interpro:IPR004342 EMBL:AB015474 EMBL:AF474076 SPTR:Q8S403	4.00E-14
Ljwgs_071601.1	99.1.4.4250	GO_ID:28047	cal:orf19.941	SEC14; phosphatidylinositol transfer protein [EC:3.1.3.48] [KO:K01104]	2.00E-30				SEC14_KLULA	Completeproteome;Golgistack;Proteintransport;Transport,SEC14 cytosolic factor (Phosphatidylinositol/phosphatidylcholine transfer protein) (PI/PC TP).	5.00E-33	GO_ID:28047	TAIR|gene:3695300 SPTR:Q93ZE9 symbol:AT2G21540.1 [GO:0006810 "transport" evidence=ISS] [GO:0008526 "phosphatidylinositol transporter activity" evidence=ISS] PFAM:PF03765 InterPro:IPR001071 GO:GO:0005622 GO:GO:0006810 InterPro:IPR001251 SMART:SM00516 PROSITE:PS50191 InterPro:IPR008273 Pfam:PF00650 PRINTS:PR00180 HSSP:P24280 EMBL:AC006841 EMBL:AY057587 EMBL:AK176420 SPTR:Q93ZE9	9.00E-98
Ljwgs_071601.1	99.1.1.154	KO:K01104	cal:orf19.941	SEC14; phosphatidylinositol transfer protein [EC:3.1.3.48] [KO:K01104]	2.00E-30				SEC14_KLULA	Completeproteome;Golgistack;Proteintransport;Transport,SEC14 cytosolic factor (Phosphatidylinositol/phosphatidylcholine transfer protein) (PI/PC TP).	5.00E-33	GO_ID:28047	TAIR|gene:3695300 SPTR:Q93ZE9 symbol:AT2G21540.1 [GO:0006810 "transport" evidence=ISS] [GO:0008526 "phosphatidylinositol transporter activity" evidence=ISS] PFAM:PF03765 InterPro:IPR001071 GO:GO:0005622 GO:GO:0006810 InterPro:IPR001251 SMART:SM00516 PROSITE:PS50191 InterPro:IPR008273 Pfam:PF00650 PRINTS:PR00180 HSSP:P24280 EMBL:AC006841 EMBL:AY057587 EMBL:AK176420 SPTR:Q93ZE9	9.00E-98
Ljwgs_071601.1	99.1.3.2.3807	SEC14_KLULA	cal:orf19.941	SEC14; phosphatidylinositol transfer protein [EC:3.1.3.48] [KO:K01104]	2.00E-30				SEC14_KLULA	Completeproteome;Golgistack;Proteintransport;Transport,SEC14 cytosolic factor (Phosphatidylinositol/phosphatidylcholine transfer protein) (PI/PC TP).	5.00E-33	GO_ID:28047	TAIR|gene:3695300 SPTR:Q93ZE9 symbol:AT2G21540.1 [GO:0006810 "transport" evidence=ISS] [GO:0008526 "phosphatidylinositol transporter activity" evidence=ISS] PFAM:PF03765 InterPro:IPR001071 GO:GO:0005622 GO:GO:0006810 InterPro:IPR001251 SMART:SM00516 PROSITE:PS50191 InterPro:IPR008273 Pfam:PF00650 PRINTS:PR00180 HSSP:P24280 EMBL:AC006841 EMBL:AY057587 EMBL:AK176420 SPTR:Q93ZE9	9.00E-98
chr4.CM0172.46.3	99.1.3.2.3537	IRT1_ARATH							IRT1_ARATH	Alternativesplicing;Iontransport;Iron;Irontransport;Membrane;Signal;Transmembrane;Transport,Fe(II) transport protein 1 precursor (Iron-regulated transporter 1).	1.00E-111	GO_ID:45690	TAIR|gene:1005027765 SPTR:Q38856 symbol:AT4G19690.2 [GO:0005381 "iron ion transporter activity" evidence=TAS] [GO:0005384 "manganese ion transporter activity" evidence=TAS] [GO:0005385 "zinc ion transporter activity" evidence=TAS] [GO:0006826 "iron ion transport" evidence=TAS] [GO:0006828 "manganese ion transport" evidence=TAS] [GO:0006829 "zinc ion transport" evidence=TAS] [GO:0006879 "iron ion …	5.00E-112
chr4.CM0172.46.3	99.1.4.8397	GO_ID:45690							IRT1_ARATH	Alternativesplicing;Iontransport;Iron;Irontransport;Membrane;Signal;Transmembrane;Transport,Fe(II) transport protein 1 precursor (Iron-regulated transporter 1).	1.00E-111	GO_ID:45690	TAIR|gene:1005027765 SPTR:Q38856 symbol:AT4G19690.2 [GO:0005381 "iron ion transporter activity" evidence=TAS] [GO:0005384 "manganese ion transporter activity" evidence=TAS] [GO:0005385 "zinc ion transporter activity" evidence=TAS] [GO:0006826 "iron ion transport" evidence=TAS] [GO:0006828 "manganese ion transport" evidence=TAS] [GO:0006829 "zinc ion transport" evidence=TAS] [GO:0006879 "iron ion …	5.00E-112
Ljwgs_073234.1	99.1.4.4632	GO_ID:50192										GO_ID:50192	TAIR|gene:2198134 SPTR:Q9LQ96 symbol:AT1G01630.1 [GO:0008372 "cellular component unknown" evidence=ND] [GO:0005215 "transporter activity" evidence=ISS] [GO:0006810 "transport" evidence=ISS] PFAM:PF03765 InterPro:IPR001251 SMART:SM00516 PROSITE:PS50191 InterPro:IPR008273 Pfam:PF00650 EMBL:AY085959 EMBL:AY150445 EMBL:AC009273 PIR:B86147 SPTR:Q9LQ96	3.00E-10
Ljwgs_139391.1.1	99.1.4.4613	GO_ID:22330							PHO1_ARATH	Coiledcoil;Membrane;Transmembrane,Putative phosphate transporter 1.	3.00E-48	GO_ID:22330	TAIR|gene:2090929 SPTR:Q8S403 symbol:AT3G23430.1 [GO:0016021 "integral to membrane" evidence=ISS] Pfam:PF03105 InterPro:IPR004331 Pfam:PF03124 Interpro:IPR004342 EMBL:AB015474 EMBL:AF474076 SPTR:Q8S403	1.00E-48
Ljwgs_139391.1.1	99.1.3.2.6	PHO1_ARATH							PHO1_ARATH	Coiledcoil;Membrane;Transmembrane,Putative phosphate transporter 1.	3.00E-48	GO_ID:22330	TAIR|gene:2090929 SPTR:Q8S403 symbol:AT3G23430.1 [GO:0016021 "integral to membrane" evidence=ISS] Pfam:PF03105 InterPro:IPR004331 Pfam:PF03124 Interpro:IPR004342 EMBL:AB015474 EMBL:AF474076 SPTR:Q8S403	1.00E-48
BM1386.15	99.1.4.1182	GO_ID:21730							BCP_PEA	Copper;Electrontransport;Glycoprotein;Metal-binding;Signal;Transport,Blue copper protein precursor.	6.00E-12	GO_ID:21730	TAIR|gene:2062524 SPTR:O82081 symbol:AT2G32300 [GO:0031225 "anchored to membrane" evidence=TAS] [GO:0005489 "electron transporter activity" evidence=ISS] [GO:0005507 "copper ion binding" evidence=ISS] [GO:0006118 "electron transport" evidence=ISS] InterPro:IPR003245 InterPro:IPR000923 Pfam:PF02298 ProDom:PD003122 PROSITE:PS00196 HSSP:P29602 EMBL:AC005700 EMBL:U76298 PIR:D84731 SPTR:O82081	5.00E-17
BM1386.15	99.1.3.2.2474	BCP_PEA							BCP_PEA	Copper;Electrontransport;Glycoprotein;Metal-binding;Signal;Transport,Blue copper protein precursor.	6.00E-12	GO_ID:21730	TAIR|gene:2062524 SPTR:O82081 symbol:AT2G32300 [GO:0031225 "anchored to membrane" evidence=TAS] [GO:0005489 "electron transporter activity" evidence=ISS] [GO:0005507 "copper ion binding" evidence=ISS] [GO:0006118 "electron transport" evidence=ISS] InterPro:IPR003245 InterPro:IPR000923 Pfam:PF02298 ProDom:PD003122 PROSITE:PS00196 HSSP:P29602 EMBL:AC005700 EMBL:U76298 PIR:D84731 SPTR:O82081	5.00E-17
chr1.CM0322.18	3.1.3.53	TC.SULP sulfate permease, SulP family [COG:COG0659] [TC:2.A.53]	spo:SPAC869.05c	probable sulfate permease [KO:K03321]	6.00E-29	aq_1268	COG0659	1.00E-27	SUT31_ARATH	Membrane;Multigenefamily;Sulfatetransport;Symport;Transmembrane;Transport,Sulfate transporter 3.1 (AST12) (AtST1).	6.00E-119	GO_ID:37785	TAIR|gene:2132332 SPTR:O04289 symbol:AT4G02700 [GO:0015116 "sulfate transporter activity" evidence=ISS] InterPro:IPR001902 Pfam:PF00916 InterPro:IPR002645 Pfam:PF01740 TIGRFAMs:TIGR00815 PROSITE:PS01130 PROSITE:PS50801 EMBL:AC002330 EMBL:AL161495 EMBL:AB004060 PIR:T01079 GeneFarm:2358 SPTR:O04289	2.00E-108
chr5.CM0048.47	3.1.3.22	TC.POT proton-dependent oligopeptide transporter, POT family [COG:COG3104] [TC:2.A.17]	rno:246280	Slc15a4; peptide/histidine transporter [KO:K03305]	2.00E-17				CHL1_ARATH	Herbicideresistance;Membrane;Nitrateassimilation;Symport;Transmembrane;Transport,Nitrate/chlorate transporter.	4.00E-77	GO_ID:33217	TAIR|gene:2205768 SPTR:Q8VYE4 symbol:AT1G27040.1 [GO:0005215 "transporter activity" evidence=ISS] InterPro:IPR000109 Pfam:PF00854 GO:GO:0016020 EMBL:AY072134 EMBL:AY096445 SPTR:Q8VYE4	4.00E-105
Ljwgs_050615.1	99.1.4.3524	GO_ID:33633										GO_ID:33633	TAIR|gene:2016118 SPTR:Q8VXY7 symbol:AT1G70330 [GO:0005337 "nucleoside transporter activity" evidence=ISS] InterPro:IPR002259 GO:GO:0006810 GO:GO:0016020 Pfam:PF01733 PRINTS:PR01130 ProDom:PD005103 TIGRFAMs:TIGR00939 EMBL:AY074345 EMBL:BT003008 SPTR:Q8VXY7	9.00E-29
chr1.CM0001.70.2	99.1.4.1522	GO_ID:18059										GO_ID:18059	TAIR|gene:2101108 SPTR:Q9LZG8 symbol:AT3G43790.1 [GO:0005351 "sugar porter activity" evidence=ISS] [GO:0015144 "carbohydrate transporter activity" evidence=ISS] [GO:0016020 "membrane" evidence=ISS] Pfam:PF07690 InterPro:IPR007114 GO:GO:0006810 PROSITE:PS50850 InterPro:IPR011701 EMBL:AL162691 PIR:T47415 SPTR:Q9LZG8	1.00E-77
chr2.CM1032.27	3.1.3.46	The Hydroxy/Aromatic Amino Acid Permease (HAAAP) Family [COG:COG0814] [TC:2.A.42]				YER119c	COG0814	2.00E-18	S38A3_MOUSE	Amino-acidtransport;Antiport;Glycoprotein;Iontransport;Membrane;Sodium;Sodiumtransport;Symport;Transmembrane;Transport,System N amino acid transporter 1 (SN1) (N-system amino acid transporter 1) (Solute carrier family 38 member 3) (mNAT).	6.00E-18	GO_ID:49571	TAIR|gene:2078380 SPTR:Q9LYM2 symbol:AT3G56200.1 [GO:0015359 "amino acid permease activity" evidence=ISS] [GO:0006865 "amino acid transport" evidence=ISS] [GO:0016020 "membrane" evidence=ISS] InterPro:IPR002422 GO:GO:0016020 Pfam:PF01490 EMBL:AL163763 EMBL:AY094388 PIR:T47737 SPTR:Q9LYM2	1.00E-116
chr3.CM0216.80.1	3.1.3.61	TC.MATE multidrug resistance protein, MATE family [COG:COG0534] [TC:2.A.66.1]	ecj:JW4004	dinF; DNA-damage-inducible protein F [KO:K03327]	2.00E-13	mlr5680	COG0534	6.00E-16	EDS5_ARATH	Coiledcoil;Membrane;Plantdefense;Transmembrane;Transport,Enhanced disease susceptibility 5 (Eds5) (Salicylic acid induction deficient 1) (Sid1).	1.00E-150	GO_ID:31981	TAIR|gene:2120266 SPTR:Q945F0 symbol:AT4G39030.1 [GO:0005215 "transporter activity" evidence=ISS] [GO:0015297 "antiporter activity" evidence=ISS] [GO:0016020 "membrane" evidence=ISS] EMBL:AL161594 EMBL:AL035679 EMBL:AF416569 SPTR:Q945F0	4.00E-151
chr3.TM0649.15	3.1.2.8	NARK nitrate transporter NarK [COG:COG2223] [TC:2.A.1.8]	cdi:DIP0502	narK; putative nitrate/nitrite transport system integral membrane protein [KO:K02575]	8.00E-15	BH0612	COG2223	2.00E-24	CRNA_EMENI	Membrane;Nitrateassimilation;Transmembrane;Transport,Nitrate transporter (Nitrate permease).	1.00E-22	GO_ID:15859	TAIR|gene:2159279 SPTR:Q9FJH8 symbol:AT5G60770.1 [GO:0015112 "nitrate transporter activity" evidence=ISS] Pfam:PF07690 InterPro:IPR007114 GO:GO:0006810 PROSITE:PS50850 InterPro:IPR011701 EMBL:AB015472 SPTR:Q9FJH8	0
Ljwgs_049772.1	99.1.4.1522	GO_ID:18059										GO_ID:18059	TAIR|gene:2101108 SPTR:Q9LZG8 symbol:AT3G43790.1 [GO:0005351 "sugar porter activity" evidence=ISS] [GO:0015144 "carbohydrate transporter activity" evidence=ISS] [GO:0016020 "membrane" evidence=ISS] Pfam:PF07690 InterPro:IPR007114 GO:GO:0006810 PROSITE:PS50850 InterPro:IPR011701 EMBL:AL162691 PIR:T47415 SPTR:Q9LZG8	7.00E-26
chr1.CM0147.120	3.1.3.22	TC.POT proton-dependent oligopeptide transporter, POT family [COG:COG3104] [TC:2.A.17]	hsa:51296	SLC15A3; solute carrier family 15, member 3 [KO:K03305]	8.00E-17				PTR2_ARATH	Membrane;Peptidetransport;Proteintransport;Transmembrane;Transport,Peptide transporter PTR2 (Histidine transporting protein).	7.00E-48	GO_ID:32821	TAIR|gene:2084499 SPTR:Q9M331 symbol:AT3G53960.1 [GO:0005215 "transporter activity" evidence=ISS] [GO:0006857 "oligopeptide transport" evidence=ISS] [GO:0016020 "membrane" evidence=ISS] InterPro:IPR000109 Pfam:PF00854 GO:GO:0006810 GO:GO:0016020 PROSITE:PS01022 EMBL:AL132960 PIR:T45936 SPTR:Q9M331	3.00E-83
Ljwgs_015570.2	99.1.4.1941	GO_ID:16490	cal:orf19.941	SEC14; phosphatidylinositol transfer protein [EC:3.1.3.48] [KO:K01104]	1.00E-14				PATL4_ARATH	Cellcycle;Celldivision;Coiledcoil;Lipid-binding;Membrane;Transport,Patellin-4.	1.00E-134	GO_ID:16490	TAIR|gene:2204593 SPTR:Q9SA84 symbol:AT1G30690.1 [GO:0005215 "transporter activity" evidence=ISS] [GO:0006810 "transport" evidence=ISS] PFAM:PF03765 InterPro:IPR000348 InterPro:IPR001071 GO:GO:0005622 GO:GO:0006810 GO:GO:0016020 InterPro:IPR001251 SMART:SM00516 PROSITE:PS50191 InterPro:IPR008273 Pfam:PF00650 PRINTS:PR00180 InterPro:IPR009038 Pfam:PF01105 PROSITE:PS50866 EMBL:AC007060 EMBL:BT00095…	5.00E-135
Ljwgs_015570.2	99.1.3.2.1651	PATL4_ARATH	cal:orf19.941	SEC14; phosphatidylinositol transfer protein [EC:3.1.3.48] [KO:K01104]	1.00E-14				PATL4_ARATH	Cellcycle;Celldivision;Coiledcoil;Lipid-binding;Membrane;Transport,Patellin-4.	1.00E-134	GO_ID:16490	TAIR|gene:2204593 SPTR:Q9SA84 symbol:AT1G30690.1 [GO:0005215 "transporter activity" evidence=ISS] [GO:0006810 "transport" evidence=ISS] PFAM:PF03765 InterPro:IPR000348 InterPro:IPR001071 GO:GO:0005622 GO:GO:0006810 GO:GO:0016020 InterPro:IPR001251 SMART:SM00516 PROSITE:PS50191 InterPro:IPR008273 Pfam:PF00650 PRINTS:PR00180 InterPro:IPR009038 Pfam:PF01105 PROSITE:PS50866 EMBL:AC007060 EMBL:BT00095…	5.00E-135
Ljwgs_015570.2	99.1.1.154	KO:K01104	cal:orf19.941	SEC14; phosphatidylinositol transfer protein [EC:3.1.3.48] [KO:K01104]	1.00E-14				PATL4_ARATH	Cellcycle;Celldivision;Coiledcoil;Lipid-binding;Membrane;Transport,Patellin-4.	1.00E-134	GO_ID:16490	TAIR|gene:2204593 SPTR:Q9SA84 symbol:AT1G30690.1 [GO:0005215 "transporter activity" evidence=ISS] [GO:0006810 "transport" evidence=ISS] PFAM:PF03765 InterPro:IPR000348 InterPro:IPR001071 GO:GO:0005622 GO:GO:0006810 GO:GO:0016020 InterPro:IPR001251 SMART:SM00516 PROSITE:PS50191 InterPro:IPR008273 Pfam:PF00650 PRINTS:PR00180 InterPro:IPR009038 Pfam:PF01105 PROSITE:PS50866 EMBL:AC007060 EMBL:BT00095…	5.00E-135
Ljwgs_050424.1	99.1.3.2.2662	MAVI_CUCPE							MAVI_CUCPE	3D-structure;Copper;Directproteinsequencing;Electrontransport;Glycoprotein;Metal-binding;Transport,Mavicyanin.	1.00E-16	GO_ID:15243	TAIR|gene:2151068 SPTR:O81500 symbol:AT5G26330.1 [GO:0031225 "anchored to membrane" evidence=TAS] [GO:0005489 "electron transporter activity" evidence=ISS] [GO:0005507 "copper ion binding" evidence=ISS] [GO:0006118 "electron transport" evidence=ISS] InterPro:IPR003245 HSSP:P00303 Pfam:PF02298 ProDom:PD003122 EMBL:AF077407 EMBL:BT012167 EMBL:AK175177 PIR:T01852 SPTR:O81500	4.00E-29
Ljwgs_050424.1	99.1.4.4856	GO_ID:15243							MAVI_CUCPE	3D-structure;Copper;Directproteinsequencing;Electrontransport;Glycoprotein;Metal-binding;Transport,Mavicyanin.	1.00E-16	GO_ID:15243	TAIR|gene:2151068 SPTR:O81500 symbol:AT5G26330.1 [GO:0031225 "anchored to membrane" evidence=TAS] [GO:0005489 "electron transporter activity" evidence=ISS] [GO:0005507 "copper ion binding" evidence=ISS] [GO:0006118 "electron transport" evidence=ISS] InterPro:IPR003245 HSSP:P00303 Pfam:PF02298 ProDom:PD003122 EMBL:AF077407 EMBL:BT012167 EMBL:AK175177 PIR:T01852 SPTR:O81500	4.00E-29
Ljwgs_125461.1	3.1.1.38	ABC.MR putative ABC transport system ATP-binding protein [COG:COG1132 COG2274] [TC:3.A.1.21 3.A.1.106 3.A.1.110 3.A.1.112 3.A.1.113 3.A.1.117]	ddi:DDB0201629	abcB3; ABC transporter B family protein [KO:K05658]	2.00E-71	BH0941	COG1132	1.00E-56	MDR1_CAEEL	ATP-binding;Completeproteome;Glycoprotein;Membrane;Multigenefamily;Nucleotide-binding;Repeat;Transmembrane;Transport,Multidrug resistance protein 1 (P-glycoprotein A).	8.00E-68	GO_ID:36704	TAIR|gene:2196144 SPTR:Q9FWX7 symbol:AT1G02520.1 [GO:0042626 "ATPase activity, coupled to transmembrane movement of substances" evidence=ISS] InterPro:IPR003593 InterPro:IPR003439 InterPro:IPR001140 Pfam:PF00664 Pfam:PF00005 InterPro:IPR011527 Prosite:PS00211 SMART:SM00382 ProDom:PD000006 PROSITE:PS50893 GO:GO:0006810 PROSITE:PS50929 HSSP:P08716 EMBL:AC022521 PIR:E86155 SPTR:Q9FWX7	5.00E-103
Ljwgs_125461.1	3.3.10.106	ABCB1 ATP-binding cassette, subfamily B (MDR/TAP), member 1 [TC:3.A.1.201 3.A.1.209]	ddi:DDB0201629	abcB3; ABC transporter B family protein [KO:K05658]	2.00E-71	BH0941	COG1132	1.00E-56	MDR1_CAEEL	ATP-binding;Completeproteome;Glycoprotein;Membrane;Multigenefamily;Nucleotide-binding;Repeat;Transmembrane;Transport,Multidrug resistance protein 1 (P-glycoprotein A).	8.00E-68	GO_ID:36704	TAIR|gene:2196144 SPTR:Q9FWX7 symbol:AT1G02520.1 [GO:0042626 "ATPase activity, coupled to transmembrane movement of substances" evidence=ISS] InterPro:IPR003593 InterPro:IPR003439 InterPro:IPR001140 Pfam:PF00664 Pfam:PF00005 InterPro:IPR011527 Prosite:PS00211 SMART:SM00382 ProDom:PD000006 PROSITE:PS50893 GO:GO:0006810 PROSITE:PS50929 HSSP:P08716 EMBL:AC022521 PIR:E86155 SPTR:Q9FWX7	5.00E-103
Ljwgs_125461.1	3.1.1.33	ABCC-BAC ATP-binding casette, subfamily C, bacterial [COG:COG4988 COG4987 COG1132 COG2274] [TC:3.A.1.110 3.A.1.112]	ddi:DDB0201629	abcB3; ABC transporter B family protein [KO:K05658]	2.00E-71	BH0941	COG1132	1.00E-56	MDR1_CAEEL	ATP-binding;Completeproteome;Glycoprotein;Membrane;Multigenefamily;Nucleotide-binding;Repeat;Transmembrane;Transport,Multidrug resistance protein 1 (P-glycoprotein A).	8.00E-68	GO_ID:36704	TAIR|gene:2196144 SPTR:Q9FWX7 symbol:AT1G02520.1 [GO:0042626 "ATPase activity, coupled to transmembrane movement of substances" evidence=ISS] InterPro:IPR003593 InterPro:IPR003439 InterPro:IPR001140 Pfam:PF00664 Pfam:PF00005 InterPro:IPR011527 Prosite:PS00211 SMART:SM00382 ProDom:PD000006 PROSITE:PS50893 GO:GO:0006810 PROSITE:PS50929 HSSP:P08716 EMBL:AC022521 PIR:E86155 SPTR:Q9FWX7	5.00E-103
Ljwgs_125461.1	3.1.1.31.6	ABCB1 ATP-binding cassette, subfamily B (MDR/TAP), member 1	ddi:DDB0201629	abcB3; ABC transporter B family protein [KO:K05658]	2.00E-71	BH0941	COG1132	1.00E-56	MDR1_CAEEL	ATP-binding;Completeproteome;Glycoprotein;Membrane;Multigenefamily;Nucleotide-binding;Repeat;Transmembrane;Transport,Multidrug resistance protein 1 (P-glycoprotein A).	8.00E-68	GO_ID:36704	TAIR|gene:2196144 SPTR:Q9FWX7 symbol:AT1G02520.1 [GO:0042626 "ATPase activity, coupled to transmembrane movement of substances" evidence=ISS] InterPro:IPR003593 InterPro:IPR003439 InterPro:IPR001140 Pfam:PF00664 Pfam:PF00005 InterPro:IPR011527 Prosite:PS00211 SMART:SM00382 ProDom:PD000006 PROSITE:PS50893 GO:GO:0006810 PROSITE:PS50929 HSSP:P08716 EMBL:AC022521 PIR:E86155 SPTR:Q9FWX7	5.00E-103
Ljwgs_125461.1	3.1.1.31.13	ABCB-BAC ATP-binding casette, subfamily B, bacterial [COG:COG1132 COG2274 COG5265] [TC:3.A.1.21 3.A.1.106 3.A.1.109 3.A.1.117]	ddi:DDB0201629	abcB3; ABC transporter B family protein [KO:K05658]	2.00E-71	BH0941	COG1132	1.00E-56	MDR1_CAEEL	ATP-binding;Completeproteome;Glycoprotein;Membrane;Multigenefamily;Nucleotide-binding;Repeat;Transmembrane;Transport,Multidrug resistance protein 1 (P-glycoprotein A).	8.00E-68	GO_ID:36704	TAIR|gene:2196144 SPTR:Q9FWX7 symbol:AT1G02520.1 [GO:0042626 "ATPase activity, coupled to transmembrane movement of substances" evidence=ISS] InterPro:IPR003593 InterPro:IPR003439 InterPro:IPR001140 Pfam:PF00664 Pfam:PF00005 InterPro:IPR011527 Prosite:PS00211 SMART:SM00382 ProDom:PD000006 PROSITE:PS50893 GO:GO:0006810 PROSITE:PS50929 HSSP:P08716 EMBL:AC022521 PIR:E86155 SPTR:Q9FWX7	5.00E-103
Ljwgs_032957.1	99.1.4.2185	GO_ID:31052							PHO1_ARATH	Coiledcoil;Membrane;Transmembrane,Putative phosphate transporter 1.	2.00E-86	GO_ID:31052	TAIR|gene:3433710 SPTR:Q93ZF5 symbol:AT1G68740.1 [GO:0000004 "biological process unknown" evidence=ND] [GO:0016021 "integral to membrane" evidence=ISS] [GO:0005554 "molecular function unknown" evidence=ND] Pfam:PF03105 InterPro:IPR004331 Pfam:PF03124 Interpro:IPR004342 EMBL:AY057574 SPTR:Q93ZF5	5.00E-127
Ljwgs_032957.1	99.1.3.2.6	PHO1_ARATH							PHO1_ARATH	Coiledcoil;Membrane;Transmembrane,Putative phosphate transporter 1.	2.00E-86	GO_ID:31052	TAIR|gene:3433710 SPTR:Q93ZF5 symbol:AT1G68740.1 [GO:0000004 "biological process unknown" evidence=ND] [GO:0016021 "integral to membrane" evidence=ISS] [GO:0005554 "molecular function unknown" evidence=ND] Pfam:PF03105 InterPro:IPR004331 Pfam:PF03124 Interpro:IPR004342 EMBL:AY057574 SPTR:Q93ZF5	5.00E-127
chr3.CM0253.25	3.1.3.53	TC.SULP sulfate permease, SulP family [COG:COG0659] [TC:2.A.53]	cne:CNA00670	sulfate transporter, putative [KO:K03321]	5.00E-14	aq_1268	COG0659	7.00E-18	SUT34_ARATH	Membrane;Multigenefamily;Sulfatetransport;Symport;Transmembrane;Transport,Probable sulfate transporter 3.4.	9.00E-93	GO_ID:11873	TAIR|gene:2093451 SPTR:Q9LW86 symbol:AT3G15990.1 [GO:0015116 "sulfate transporter activity" evidence=ISS] InterPro:IPR001902 Pfam:PF00916 InterPro:IPR002645 Pfam:PF01740 TIGRFAMs:TIGR00815 PROSITE:PS01130 PROSITE:PS50801 EMBL:AB012247 EMBL:AB054645 GeneFarm:2697 SPTR:Q9LW86	3.00E-93
Ljwgs_021839.1	2.3.1.72	TRXA thioredoxin 1 [COG:COG0526] [GO:0030508]							GLRX_VERFO	Electrontransport;Redox-activecenter;Transport,Glutaredoxin.	3.00E-11	GO_ID:25834	TAIR|gene:2033147 SPTR:Q9M9Y9 symbol:AT1G06830.1 [GO:0005489 "electron transporter activity" evidence=ISS] [GO:0006118 "electron transport" evidence=ISS] [GO:0030508 "thiol-disulfide exchange intermediate activity" evidence=ISS] Pfam:PF00462 InterPro:IPR002109 PRINTS:PR00160 InterPro:IPR011905 TIGRFAMs:TIGR02189 EMBL:AC011001 EMBL:AY072366 EMBL:AY085047 EMBL:AY114614 PIR:B86203 SPTR:Q9M9Y9	8.00E-38
Ljwgs_021839.1	2.3.1.37.1	TRXC thioredoxin 2 [COG:COG0526] [GO:0030508]							GLRX_VERFO	Electrontransport;Redox-activecenter;Transport,Glutaredoxin.	3.00E-11	GO_ID:25834	TAIR|gene:2033147 SPTR:Q9M9Y9 symbol:AT1G06830.1 [GO:0005489 "electron transporter activity" evidence=ISS] [GO:0006118 "electron transport" evidence=ISS] [GO:0030508 "thiol-disulfide exchange intermediate activity" evidence=ISS] Pfam:PF00462 InterPro:IPR002109 PRINTS:PR00160 InterPro:IPR011905 TIGRFAMs:TIGR02189 EMBL:AC011001 EMBL:AY072366 EMBL:AY085047 EMBL:AY114614 PIR:B86203 SPTR:Q9M9Y9	8.00E-38
TM1554.19	3.1.2	Major facilitator superfamily (MFS) [CLASS:02050] [TC:2.A.1] [GO:0005355] [COG:COG0477]				slr0642	COG0477	8.00E-49				GO_ID:13585	TAIR|gene:2183809 SPTR:Q9LEV7 symbol:AT5G10820.1 [GO:0005215 "transporter activity" evidence=ISS] [GO:0006810 "transport" evidence=ISS] [GO:0016020 "membrane" evidence=ISS] Pfam:PF03092 InterPro:IPR004324 GO:GO:0016020 TIGRFAMs:TIGR00788 EMBL:AL365234 PIR:T50791 SPTR:Q9LEV7	5.00E-164
Ljwgs_078568.1	3.3.10.98	SLC4A1, EPB3 solute carrier family 4, anion exchanger, member 1 [TC:2.A.31.1]	rno:24779	Slc4a1; solute carrier family 4, member 1 [KO:K06573]	2.00E-11				BOR2_ARATH	Anionexchange;Iontransport;Membrane;Transmembrane;Transport,Putative boron transporter 2.	2.00E-109	GO_ID:22676	TAIR|gene:2098032 SPTR:Q9M1P7 symbol:AT3G62270.1 [GO:0015380 "anion exchanger activity" evidence=ISS] InterPro:IPR011531 Pfam:PF00955 EMBL:AL138651 EMBL:AY074323 EMBL:AY096485 PIR:T48019 SPTR:Q9M1P7	7.00E-110
Ljwgs_078568.1	3.1.3.35	SLC4A1, EPB3 solute carrier family 4, anion exchanger, member 1 [TC:2.A.31.1]	rno:24779	Slc4a1; solute carrier family 4, member 1 [KO:K06573]	2.00E-11				BOR2_ARATH	Anionexchange;Iontransport;Membrane;Transmembrane;Transport,Putative boron transporter 2.	2.00E-109	GO_ID:22676	TAIR|gene:2098032 SPTR:Q9M1P7 symbol:AT3G62270.1 [GO:0015380 "anion exchanger activity" evidence=ISS] InterPro:IPR011531 Pfam:PF00955 EMBL:AL138651 EMBL:AY074323 EMBL:AY096485 PIR:T48019 SPTR:Q9M1P7	7.00E-110
Ljwgs_035872.1	3.1.3.65	KUP KUP system potassium uptake protein [COG:COG3158] [TC:2.A.72]	ath:At2g40540	T2P4.11; potassium transporter, putative (KT2) [KO:K03549]	3.00E-88	VCA0529	COG3158	2.00E-49	POT5_ARATH	Glycoprotein;Iontransport;Membrane;Multigenefamily;Potassium;Potassiumtransport;Transmembrane;Transport,Potassium transporter 5 (AtPOT5) (AtHAK1) (AtHAK5).	2.00E-122	GO_ID:46175	TAIR|gene:2142109 SPTR:Q9M7K4 symbol:AT4G13420.1 [GO:0015079 "potassium ion transporter activity" evidence=ISS] [GO:0006813 "potassium ion transport" evidence=IC] InterPro:IPR003855 Pfam:PF02705 TIGRFAMs:TIGR00794 EMBL:AL161536 EMBL:AL049608 EMBL:AF129478 PIR:T06299 GeneFarm:2399 SPTR:Q9M7K4	7.00E-123
chr2.CM0020.20	99.1.4.3619	GO_ID:11331							ZIP1_ARATH	Iontransport;Membrane;Signal;Transmembrane;Transport;Zinc;Zinctransport,Zinc transporter 1 precursor (ZRT/IRT-like protein 1).	6.00E-85	GO_ID:11331	TAIR|gene:2087704 SPTR:O81123 symbol:AT3G12750.1 [GO:0005385 "zinc ion transporter activity" evidence=ISS;TAS] [GO:0006829 "zinc ion transport" evidence=ISS;TAS] InterPro:IPR003689 InterPro:IPR004698 Pfam:PF02535 TIGRFAMs:TIGR00820 EMBL:AB024033 EMBL:AF033535 PIR:T52183 GeneFarm:2371 SPTR:O81123	2.00E-85
chr2.CM0020.20	99.1.3.2.288	ZIP1_ARATH							ZIP1_ARATH	Iontransport;Membrane;Signal;Transmembrane;Transport;Zinc;Zinctransport,Zinc transporter 1 precursor (ZRT/IRT-like protein 1).	6.00E-85	GO_ID:11331	TAIR|gene:2087704 SPTR:O81123 symbol:AT3G12750.1 [GO:0005385 "zinc ion transporter activity" evidence=ISS;TAS] [GO:0006829 "zinc ion transport" evidence=ISS;TAS] InterPro:IPR003689 InterPro:IPR004698 Pfam:PF02535 TIGRFAMs:TIGR00820 EMBL:AB024033 EMBL:AF033535 PIR:T52183 GeneFarm:2371 SPTR:O81123	2.00E-85
chr1.CM0036.11	3.1.3.3.5	ADIC arginine:agmatine antiporter [COG:COG0531]	tte:TTE2623	potE6; Amino acid transporters [KO:K03294]	8.00E-15	YDL210w	COG0531	2.00E-53	UGA4_YEAST	Completeproteome;Membrane;Transmembrane;Transport,GABA-specific permease (GABA-specific transport protein).	6.00E-53	GO_ID:8614	TAIR|gene:2038810 SPTR:Q9ZU50 symbol:AT2G01170 [GO:0015359 "amino acid permease activity" evidence=ISS] InterPro:IPR002293 InterPro:IPR004841 Pfam:PF00324 GO:GO:0006810 GO:GO:0016020 InterPro:IPR004756 TIGRFAMs:TIGR00907 EMBL:AC006200 EMBL:AF019637 PIR:D84421 SPTR:Q9ZU50	8.00E-119
chr1.CM0036.11	3.1.3.3.3	CADB cadaverine:lysine antiporter [COG:COG0531]	tte:TTE2623	potE6; Amino acid transporters [KO:K03294]	8.00E-15	YDL210w	COG0531	2.00E-53	UGA4_YEAST	Completeproteome;Membrane;Transmembrane;Transport,GABA-specific permease (GABA-specific transport protein).	6.00E-53	GO_ID:8614	TAIR|gene:2038810 SPTR:Q9ZU50 symbol:AT2G01170 [GO:0015359 "amino acid permease activity" evidence=ISS] InterPro:IPR002293 InterPro:IPR004841 Pfam:PF00324 GO:GO:0006810 GO:GO:0016020 InterPro:IPR004756 TIGRFAMs:TIGR00907 EMBL:AC006200 EMBL:AF019637 PIR:D84421 SPTR:Q9ZU50	8.00E-119
chr1.CM0036.11	3.1.3.3.2	POTE putrescine:ornithine antiporter [COG:COG0531]	tte:TTE2623	potE6; Amino acid transporters [KO:K03294]	8.00E-15	YDL210w	COG0531	2.00E-53	UGA4_YEAST	Completeproteome;Membrane;Transmembrane;Transport,GABA-specific permease (GABA-specific transport protein).	6.00E-53	GO_ID:8614	TAIR|gene:2038810 SPTR:Q9ZU50 symbol:AT2G01170 [GO:0015359 "amino acid permease activity" evidence=ISS] InterPro:IPR002293 InterPro:IPR004841 Pfam:PF00324 GO:GO:0006810 GO:GO:0016020 InterPro:IPR004756 TIGRFAMs:TIGR00907 EMBL:AC006200 EMBL:AF019637 PIR:D84421 SPTR:Q9ZU50	8.00E-119
chr1.CM0036.11	3.1.3.3.4	ARCD arginine:ornithine antiporter [COG:COG0531]	tte:TTE2623	potE6; Amino acid transporters [KO:K03294]	8.00E-15	YDL210w	COG0531	2.00E-53	UGA4_YEAST	Completeproteome;Membrane;Transmembrane;Transport,GABA-specific permease (GABA-specific transport protein).	6.00E-53	GO_ID:8614	TAIR|gene:2038810 SPTR:Q9ZU50 symbol:AT2G01170 [GO:0015359 "amino acid permease activity" evidence=ISS] InterPro:IPR002293 InterPro:IPR004841 Pfam:PF00324 GO:GO:0006810 GO:GO:0016020 InterPro:IPR004756 TIGRFAMs:TIGR00907 EMBL:AC006200 EMBL:AF019637 PIR:D84421 SPTR:Q9ZU50	8.00E-119
chr1.CM0036.11	3.1.3.4	TC.LAT L-amino acid transporter, LAT family [COG:COG0531] [TC:2.A.3.8]	tte:TTE2623	potE6; Amino acid transporters [KO:K03294]	8.00E-15	YDL210w	COG0531	2.00E-53	UGA4_YEAST	Completeproteome;Membrane;Transmembrane;Transport,GABA-specific permease (GABA-specific transport protein).	6.00E-53	GO_ID:8614	TAIR|gene:2038810 SPTR:Q9ZU50 symbol:AT2G01170 [GO:0015359 "amino acid permease activity" evidence=ISS] InterPro:IPR002293 InterPro:IPR004841 Pfam:PF00324 GO:GO:0006810 GO:GO:0016020 InterPro:IPR004756 TIGRFAMs:TIGR00907 EMBL:AC006200 EMBL:AF019637 PIR:D84421 SPTR:Q9ZU50	8.00E-119
chr1.CM0036.11	3.1.3.3.1	TC.APA basic amino acid/polyamine antiporter, APA family [COG:COG0531]	tte:TTE2623	potE6; Amino acid transporters [KO:K03294]	8.00E-15	YDL210w	COG0531	2.00E-53	UGA4_YEAST	Completeproteome;Membrane;Transmembrane;Transport,GABA-specific permease (GABA-specific transport protein).	6.00E-53	GO_ID:8614	TAIR|gene:2038810 SPTR:Q9ZU50 symbol:AT2G01170 [GO:0015359 "amino acid permease activity" evidence=ISS] InterPro:IPR002293 InterPro:IPR004841 Pfam:PF00324 GO:GO:0006810 GO:GO:0016020 InterPro:IPR004756 TIGRFAMs:TIGR00907 EMBL:AC006200 EMBL:AF019637 PIR:D84421 SPTR:Q9ZU50	8.00E-119
chr3.TM0649.14	3.1.2.8	NARK nitrate transporter NarK [COG:COG2223] [TC:2.A.1.8]				BH0612	COG2223	1.00E-12	CRNA_EMENI	Membrane;Nitrateassimilation;Transmembrane;Transport,Nitrate transporter (Nitrate permease).	5.00E-23	GO_ID:50508	TAIR|gene:2205189 SPTR:O82811 symbol:AT1G08090.1 [GO:0015112 "nitrate transporter activity" evidence=ISS] Pfam:PF07690 GO:GO:0006810 InterPro:IPR011701 EMBL:AC026875 EMBL:AF019748 EMBL:Z97058 EMBL:AF093754 PIR:T51836 SPTR:O82811	1.00E-139
Ljwgs_042036.1	3.1.1.29.3	CCMA heme exporter ATP-binding protein CcmA [EC:3.6.3.41] [COG:COG1131] [GO:0015439]	ddi:DDB0214899	abcG22; ABC transporter G family protein [KO:K05681]	1.00E-09	YDR406w_3	COG1131	9.00E-09	PDR12_YEAST	ATP-binding;Completeproteome;Glycoprotein;Membrane;Nucleotide-binding;Repeat;Transmembrane;Transport,ATP-dependent permease PDR12.	9.00E-16	GO_ID:37665	TAIR|gene:3695191 SPTR:Q9SJR6 symbol:AT2G36380.1 [GO:0042626 "ATPase activity, coupled to transmembrane movement of substances" evidence=ISS] InterPro:IPR003593 InterPro:IPR003439 Pfam:PF00005 InterPro:IPR000412 Pfam:PF01061 SMART:SM00382 ProDom:PD000006 PROSITE:PS50893 EMBL:AC006921 EMBL:AC006919 PIR:A84780 SPTR:Q9SJR6	9.00E-103
Ljwgs_042036.1	3.1.1.35.3	ABCG2 ATP-binding cassette, subfamily G (WHITE), member 2	ddi:DDB0214899	abcG22; ABC transporter G family protein [KO:K05681]	1.00E-09	YDR406w_3	COG1131	9.00E-09	PDR12_YEAST	ATP-binding;Completeproteome;Glycoprotein;Membrane;Nucleotide-binding;Repeat;Transmembrane;Transport,ATP-dependent permease PDR12.	9.00E-16	GO_ID:37665	TAIR|gene:3695191 SPTR:Q9SJR6 symbol:AT2G36380.1 [GO:0042626 "ATPase activity, coupled to transmembrane movement of substances" evidence=ISS] InterPro:IPR003593 InterPro:IPR003439 Pfam:PF00005 InterPro:IPR000412 Pfam:PF01061 SMART:SM00382 ProDom:PD000006 PROSITE:PS50893 EMBL:AC006921 EMBL:AC006919 PIR:A84780 SPTR:Q9SJR6	9.00E-103
Ljwgs_042036.1	1.2.7.51.3	CCMA heme exporter ATP-binding protein CcmA [EC:3.6.3.41] [COG:COG1131] [GO:0015439]	ddi:DDB0214899	abcG22; ABC transporter G family protein [KO:K05681]	1.00E-09	YDR406w_3	COG1131	9.00E-09	PDR12_YEAST	ATP-binding;Completeproteome;Glycoprotein;Membrane;Nucleotide-binding;Repeat;Transmembrane;Transport,ATP-dependent permease PDR12.	9.00E-16	GO_ID:37665	TAIR|gene:3695191 SPTR:Q9SJR6 symbol:AT2G36380.1 [GO:0042626 "ATPase activity, coupled to transmembrane movement of substances" evidence=ISS] InterPro:IPR003593 InterPro:IPR003439 Pfam:PF00005 InterPro:IPR000412 Pfam:PF01061 SMART:SM00382 ProDom:PD000006 PROSITE:PS50893 EMBL:AC006921 EMBL:AC006919 PIR:A84780 SPTR:Q9SJR6	9.00E-103
Ljwgs_042036.1	3.3.10.140	ABCG2 ATP-binding cassette, subfamily G (WHITE), member 2 [TC:3.A.1.204]	ddi:DDB0214899	abcG22; ABC transporter G family protein [KO:K05681]	1.00E-09	YDR406w_3	COG1131	9.00E-09	PDR12_YEAST	ATP-binding;Completeproteome;Glycoprotein;Membrane;Nucleotide-binding;Repeat;Transmembrane;Transport,ATP-dependent permease PDR12.	9.00E-16	GO_ID:37665	TAIR|gene:3695191 SPTR:Q9SJR6 symbol:AT2G36380.1 [GO:0042626 "ATPase activity, coupled to transmembrane movement of substances" evidence=ISS] InterPro:IPR003593 InterPro:IPR003439 Pfam:PF00005 InterPro:IPR000412 Pfam:PF01061 SMART:SM00382 ProDom:PD000006 PROSITE:PS50893 EMBL:AC006921 EMBL:AC006919 PIR:A84780 SPTR:Q9SJR6	9.00E-103
Ljwgs_042036.1	3.1.1.23	ABC-2.A ABC-2 type transport system ATP-binding protein [COG:COG1131 COG1134]	ddi:DDB0214899	abcG22; ABC transporter G family protein [KO:K05681]	1.00E-09	YDR406w_3	COG1131	9.00E-09	PDR12_YEAST	ATP-binding;Completeproteome;Glycoprotein;Membrane;Nucleotide-binding;Repeat;Transmembrane;Transport,ATP-dependent permease PDR12.	9.00E-16	GO_ID:37665	TAIR|gene:3695191 SPTR:Q9SJR6 symbol:AT2G36380.1 [GO:0042626 "ATPase activity, coupled to transmembrane movement of substances" evidence=ISS] InterPro:IPR003593 InterPro:IPR003439 Pfam:PF00005 InterPro:IPR000412 Pfam:PF01061 SMART:SM00382 ProDom:PD000006 PROSITE:PS50893 EMBL:AC006921 EMBL:AC006919 PIR:A84780 SPTR:Q9SJR6	9.00E-103
Ljwgs_041442.1	3.1.3.3.5	ADIC arginine:agmatine antiporter [COG:COG0531]	ehi:122.t00025	amino acid permease, putative [KO:K03294]	5.00E-15	MTH546	COG0531	2.00E-10				GO_ID:34613	TAIR|gene:3441502 SPTR:Q9FFL1 symbol:AT5G05630.1 [GO:0015326 "cationic amino acid transporter activity" evidence=ISS] [GO:0006810 "transport" evidence=ISS] [GO:0016020 "membrane" evidence=ISS] InterPro:IPR002293 InterPro:IPR004841 Pfam:PF00324 GO:GO:0006810 GO:GO:0016020 EMBL:AB005237 EMBL:AK119108 EMBL:BT008298 SPTR:Q9FFL1	7.00E-66
Ljwgs_041442.1	3.1.3.3.3	CADB cadaverine:lysine antiporter [COG:COG0531]	ehi:122.t00025	amino acid permease, putative [KO:K03294]	5.00E-15	MTH546	COG0531	2.00E-10				GO_ID:34613	TAIR|gene:3441502 SPTR:Q9FFL1 symbol:AT5G05630.1 [GO:0015326 "cationic amino acid transporter activity" evidence=ISS] [GO:0006810 "transport" evidence=ISS] [GO:0016020 "membrane" evidence=ISS] InterPro:IPR002293 InterPro:IPR004841 Pfam:PF00324 GO:GO:0006810 GO:GO:0016020 EMBL:AB005237 EMBL:AK119108 EMBL:BT008298 SPTR:Q9FFL1	7.00E-66
Ljwgs_041442.1	3.1.3.3.2	POTE putrescine:ornithine antiporter [COG:COG0531]	ehi:122.t00025	amino acid permease, putative [KO:K03294]	5.00E-15	MTH546	COG0531	2.00E-10				GO_ID:34613	TAIR|gene:3441502 SPTR:Q9FFL1 symbol:AT5G05630.1 [GO:0015326 "cationic amino acid transporter activity" evidence=ISS] [GO:0006810 "transport" evidence=ISS] [GO:0016020 "membrane" evidence=ISS] InterPro:IPR002293 InterPro:IPR004841 Pfam:PF00324 GO:GO:0006810 GO:GO:0016020 EMBL:AB005237 EMBL:AK119108 EMBL:BT008298 SPTR:Q9FFL1	7.00E-66
Ljwgs_041442.1	3.1.3.3.4	ARCD arginine:ornithine antiporter [COG:COG0531]	ehi:122.t00025	amino acid permease, putative [KO:K03294]	5.00E-15	MTH546	COG0531	2.00E-10				GO_ID:34613	TAIR|gene:3441502 SPTR:Q9FFL1 symbol:AT5G05630.1 [GO:0015326 "cationic amino acid transporter activity" evidence=ISS] [GO:0006810 "transport" evidence=ISS] [GO:0016020 "membrane" evidence=ISS] InterPro:IPR002293 InterPro:IPR004841 Pfam:PF00324 GO:GO:0006810 GO:GO:0016020 EMBL:AB005237 EMBL:AK119108 EMBL:BT008298 SPTR:Q9FFL1	7.00E-66
Ljwgs_041442.1	3.1.3.4	TC.LAT L-amino acid transporter, LAT family [COG:COG0531] [TC:2.A.3.8]	ehi:122.t00025	amino acid permease, putative [KO:K03294]	5.00E-15	MTH546	COG0531	2.00E-10				GO_ID:34613	TAIR|gene:3441502 SPTR:Q9FFL1 symbol:AT5G05630.1 [GO:0015326 "cationic amino acid transporter activity" evidence=ISS] [GO:0006810 "transport" evidence=ISS] [GO:0016020 "membrane" evidence=ISS] InterPro:IPR002293 InterPro:IPR004841 Pfam:PF00324 GO:GO:0006810 GO:GO:0016020 EMBL:AB005237 EMBL:AK119108 EMBL:BT008298 SPTR:Q9FFL1	7.00E-66
Ljwgs_041442.1	3.1.3.3.1	TC.APA basic amino acid/polyamine antiporter, APA family [COG:COG0531]	ehi:122.t00025	amino acid permease, putative [KO:K03294]	5.00E-15	MTH546	COG0531	2.00E-10				GO_ID:34613	TAIR|gene:3441502 SPTR:Q9FFL1 symbol:AT5G05630.1 [GO:0015326 "cationic amino acid transporter activity" evidence=ISS] [GO:0006810 "transport" evidence=ISS] [GO:0016020 "membrane" evidence=ISS] InterPro:IPR002293 InterPro:IPR004841 Pfam:PF00324 GO:GO:0006810 GO:GO:0016020 EMBL:AB005237 EMBL:AK119108 EMBL:BT008298 SPTR:Q9FFL1	7.00E-66
Ljwgs_047927.1	3.1.3.44.2	PYRP uracil permease	tko:TK1212	xanthine/uracilpermease [KO:K02824]	5.00E-16	PAB1838	COG2233	3.00E-15	S23A2_MOUSE	Alternativesplicing;Glycoprotein;Iontransport;Membrane;Phosphorylation;Sodium;Sodiumtransport;Symport;Transmembrane;Transport,Solute carrier family 23 member 2 (Sodium-dependent vitamin C transporter 2) (mSVCT2) (Na(+)/L-ascorbic acid transporter 2) (Yolk sac permease-like molecule 2).	1.00E-42	GO_ID:28848	TAIR|gene:2040873 SPTR:O80768 symbol:AT2G34190.1 [GO:0015646 "permease activity" evidence=ISS] [GO:0016020 "membrane" evidence=ISS] Pfam:Pf00860 InterPro:IPR006043 GO:GO:0006810 GO:GO:0016020 EMBL:AC004481 EMBL:AY142641 PIR:T02307 SPTR:O80768	8.00E-116
Ljwgs_021964.1	3.3.10.98	SLC4A1, EPB3 solute carrier family 4, anion exchanger, member 1 [TC:2.A.31.1]	mmu:20533	Slc4a1; solute carrier family 4 (anion exchanger), member 1 [KO:K06573]	1.00E-09				BOR2_ARATH	Anionexchange;Iontransport;Membrane;Transmembrane;Transport,Putative boron transporter 2.	8.00E-64	GO_ID:22676	TAIR|gene:2098032 SPTR:Q9M1P7 symbol:AT3G62270.1 [GO:0015380 "anion exchanger activity" evidence=ISS] InterPro:IPR011531 Pfam:PF00955 EMBL:AL138651 EMBL:AY074323 EMBL:AY096485 PIR:T48019 SPTR:Q9M1P7	3.00E-64
Ljwgs_021964.1	3.1.3.35	SLC4A1, EPB3 solute carrier family 4, anion exchanger, member 1 [TC:2.A.31.1]	mmu:20533	Slc4a1; solute carrier family 4 (anion exchanger), member 1 [KO:K06573]	1.00E-09				BOR2_ARATH	Anionexchange;Iontransport;Membrane;Transmembrane;Transport,Putative boron transporter 2.	8.00E-64	GO_ID:22676	TAIR|gene:2098032 SPTR:Q9M1P7 symbol:AT3G62270.1 [GO:0015380 "anion exchanger activity" evidence=ISS] InterPro:IPR011531 Pfam:PF00955 EMBL:AL138651 EMBL:AY074323 EMBL:AY096485 PIR:T48019 SPTR:Q9M1P7	3.00E-64
Ljwgs_057311.1	99.1.4.4613	GO_ID:22330							PHO1_ARATH	Coiledcoil;Membrane;Transmembrane,Putative phosphate transporter 1.	9.00E-19	GO_ID:22330	TAIR|gene:2090929 SPTR:Q8S403 symbol:AT3G23430.1 [GO:0016021 "integral to membrane" evidence=ISS] Pfam:PF03105 InterPro:IPR004331 Pfam:PF03124 Interpro:IPR004342 EMBL:AB015474 EMBL:AF474076 SPTR:Q8S403	3.00E-19
Ljwgs_057311.1	99.1.3.2.6	PHO1_ARATH							PHO1_ARATH	Coiledcoil;Membrane;Transmembrane,Putative phosphate transporter 1.	9.00E-19	GO_ID:22330	TAIR|gene:2090929 SPTR:Q8S403 symbol:AT3G23430.1 [GO:0016021 "integral to membrane" evidence=ISS] Pfam:PF03105 InterPro:IPR004331 Pfam:PF03124 Interpro:IPR004342 EMBL:AB015474 EMBL:AF474076 SPTR:Q8S403	3.00E-19
chr6.CM0140.27.1	3.1.2.1.2	ARAE arabinose-proton symporter	bsu:BG11907	araE, yvbR; L-arabinose permease [KO:K02100]	6.00E-13	BS_ywtG	COG0477	4.00E-17	MYCT_HUMAN	Glycoprotein;Membrane;Sugartransport;Transmembrane;Transport,Proton myo-inositol cotransporter (H(+)-myo-inositol cotransporter) (Hmit).	1.00E-21	GO_ID:23819	TAIR|gene:2009831 SPTR:Q9C757 symbol:AT1G30220.1 [GO:0015144 "carbohydrate transporter activity" evidence=ISS] [GO:0005351 "sugar porter activity" evidence=ISS] [GO:0016020 "membrane" evidence=ISS] Interpro:IPR005829 InterPro:IPR007114 InterPro:IPR005828 InterPro:IPR002345 InterPro:IPR003663 Pfam:PF00083 GO:GO:0016020 PRINTS:PR00171 PROSITE:PS50850 PROSITE:PS00216 PROSITE:PS00217 PROSITE:PS00213 …	1.00E-38
chr1.CM0181.13	99.1.4.3749	GO_ID:35182							S36A1_HUMAN	Alternativesplicing;Amino-acidtransport;Glycoprotein;Membrane;Symport;Transmembrane;Transport,Proton-coupled amino acid transporter 1 (Proton/amino acid transporter 1) (Solute carrier family 36 member 1).	2.00E-09	GO_ID:35182	TAIR|gene:2031401 SPTR:Q39134 symbol:AT1G77380.1 [GO:0015359 "amino acid permease activity" evidence=ISS] [GO:0016020 "membrane" evidence=ISS] InterPro:IPR002422 GO:GO:0006810 GO:GO:0016020 Pfam:PF01490 EMBL:AC078898 EMBL:X77499 EMBL:AY128905 EMBL:AY099788 PIR:H96802 SPTR:Q39134	0
chr1.CM0181.13	99.1.3.2.1638	S36A1_HUMAN							S36A1_HUMAN	Alternativesplicing;Amino-acidtransport;Glycoprotein;Membrane;Symport;Transmembrane;Transport,Proton-coupled amino acid transporter 1 (Proton/amino acid transporter 1) (Solute carrier family 36 member 1).	2.00E-09	GO_ID:35182	TAIR|gene:2031401 SPTR:Q39134 symbol:AT1G77380.1 [GO:0015359 "amino acid permease activity" evidence=ISS] [GO:0016020 "membrane" evidence=ISS] InterPro:IPR002422 GO:GO:0006810 GO:GO:0016020 Pfam:PF01490 EMBL:AC078898 EMBL:X77499 EMBL:AY128905 EMBL:AY099788 PIR:H96802 SPTR:Q39134	0
chr1.CM0122.46	3.3.10.98	SLC4A1, EPB3 solute carrier family 4, anion exchanger, member 1 [TC:2.A.31.1]	rno:24779	Slc4a1; solute carrier family 4, member 1 [KO:K06573]	1.00E-26				BOR1_ARATH	Anionexchange;Iontransport;Membrane;Transmembrane;Transport,Boron transporter 1.	0	GO_ID:28854	TAIR|gene:2041318 SPTR:Q8VYR7 symbol:AT2G47160.1 [GO:0015380 "anion exchanger activity" evidence=ISS] InterPro:IPR011531 Pfam:PF00955 EMBL:AY070067 EMBL:AB073713 EMBL:AY096436 EMBL:BT000732 SPTR:Q8VYR7	0
chr1.CM0122.46	3.1.3.35	SLC4A1, EPB3 solute carrier family 4, anion exchanger, member 1 [TC:2.A.31.1]	rno:24779	Slc4a1; solute carrier family 4, member 1 [KO:K06573]	1.00E-26				BOR1_ARATH	Anionexchange;Iontransport;Membrane;Transmembrane;Transport,Boron transporter 1.	0	GO_ID:28854	TAIR|gene:2041318 SPTR:Q8VYR7 symbol:AT2G47160.1 [GO:0015380 "anion exchanger activity" evidence=ISS] InterPro:IPR011531 Pfam:PF00955 EMBL:AY070067 EMBL:AB073713 EMBL:AY096436 EMBL:BT000732 SPTR:Q8VYR7	0
Ljwgs_042911.1	99.1.4.550	GO_ID:23515							ENL1_ARATH	Glycoprotein;GPI-anchor;Lipoprotein;Membrane;Signal,Early nodulin-like protein 1 precursor (Phytocyanin-like protein).	2.00E-46	GO_ID:23515	TAIR|gene:3693914 SPTR:Q9SK27 symbol:AT2G25060.1 [GO:0031225 "anchored to membrane" evidence=TAS] [GO:0005489 "electron transporter activity" evidence=ISS] [GO:0005507 "copper ion binding" evidence=ISS] [GO:0006118 "electron transport" evidence=ISS] InterPro:IPR003245 Pfam:PF02298 ProDom:PD003122 HSSP:O82080 EMBL:AC006585 EMBL:BT010405 PIR:G84643 SPTR:Q9SK27	6.00E-47
Ljwgs_042911.1	99.1.3.2.1372	ENL1_ARATH							ENL1_ARATH	Glycoprotein;GPI-anchor;Lipoprotein;Membrane;Signal,Early nodulin-like protein 1 precursor (Phytocyanin-like protein).	2.00E-46	GO_ID:23515	TAIR|gene:3693914 SPTR:Q9SK27 symbol:AT2G25060.1 [GO:0031225 "anchored to membrane" evidence=TAS] [GO:0005489 "electron transporter activity" evidence=ISS] [GO:0005507 "copper ion binding" evidence=ISS] [GO:0006118 "electron transport" evidence=ISS] InterPro:IPR003245 Pfam:PF02298 ProDom:PD003122 HSSP:O82080 EMBL:AC006585 EMBL:BT010405 PIR:G84643 SPTR:Q9SK27	6.00E-47
Ljwgs_011103.4	3.1.3.22	TC.POT proton-dependent oligopeptide transporter, POT family [COG:COG3104] [TC:2.A.17]	ddi:DDB0217039	hypothetical protein [KO:K03305]	5.00E-10				CHL1_ARATH	Herbicideresistance;Membrane;Nitrateassimilation;Symport;Transmembrane;Transport,Nitrate/chlorate transporter.	4.00E-78	GO_ID:29482	TAIR|gene:3435169 SPTR:Q05085 symbol:AT1G12110.1 [GO:0005215 "transporter activity" evidence=ISS] InterPro:IPR000109 Pfam:PF00854 PROSITE:PS01022 PROSITE:PS01023 EMBL:AC002131 EMBL:L10357 EMBL:BT002016 EMBL:BT008783 PIR:A45772 SPTR:Q05085	1.00E-78
chr3.CM0112.22	99.1.4.298	GO_ID:28348							LAX5_MEDTR	Amino-acidtransport;Auxinsignalingpathway;Glycoprotein;Membrane;Symport;Transmembrane;Transport,Auxin transporter-like protein 5 (AUX1-like protein 5) (MtLAX5).	0	GO_ID:28348	TAIR|gene:2047101 SPTR:Q9S836 symbol:AT2G21050.1 [GO:0015359 "amino acid permease activity" evidence=ISS] [GO:0005215 "transporter activity" evidence=ISS] [GO:0006865 "amino acid transport" evidence=ISS] [GO:0016020 "membrane" evidence=ISS] InterPro:IPR007087 InterPro:IPR002422 Prosite:PS00028 GO:GO:0006810 GO:GO:0016020 Pfam:PF01490 EMBL:AC006264 EMBL:AY054684 EMBL:AY128714 EMBL:AJ243221 PIR:E84…	0
chr3.CM0112.22	99.1.3.2.353	LAX5_MEDTR							LAX5_MEDTR	Amino-acidtransport;Auxinsignalingpathway;Glycoprotein;Membrane;Symport;Transmembrane;Transport,Auxin transporter-like protein 5 (AUX1-like protein 5) (MtLAX5).	0	GO_ID:28348	TAIR|gene:2047101 SPTR:Q9S836 symbol:AT2G21050.1 [GO:0015359 "amino acid permease activity" evidence=ISS] [GO:0005215 "transporter activity" evidence=ISS] [GO:0006865 "amino acid transport" evidence=ISS] [GO:0016020 "membrane" evidence=ISS] InterPro:IPR007087 InterPro:IPR002422 Prosite:PS00028 GO:GO:0006810 GO:GO:0016020 Pfam:PF01490 EMBL:AC006264 EMBL:AY054684 EMBL:AY128714 EMBL:AJ243221 PIR:E84…	0
Ljwgs_019184.2	99.1.3.2.1236	AECC1_ARATH							AECC1_ARATH	Auxinsignalingpathway;Glycoprotein;Membrane;Transmembrane;Transport,Auxin efflux carrier component 1 (PIN-FORMED protein) (AtPIN1).	2.00E-88	GO_ID:33676	TAIR|gene:2035036 SPTR:Q9C6B8 symbol:AT1G73590.1 [GO:0005215 "transporter activity" evidence=ISS] [GO:0016020 "membrane" evidence=ISS] [GO:0005737 "cytoplasm" evidence=IDA] Pfam:PF03547 InterPro:IPR004776 TIGRFAMs:TIGR00946 EMBL:AC079676 EMBL:AF089084 EMBL:AF089085 EMBL:AF372950 EMBL:AY093960 PIR:G96762 GeneFarm:3019 SPTR:Q9C6B8	9.00E-89
Ljwgs_019184.2	99.1.4.5938	GO_ID:33676							AECC1_ARATH	Auxinsignalingpathway;Glycoprotein;Membrane;Transmembrane;Transport,Auxin efflux carrier component 1 (PIN-FORMED protein) (AtPIN1).	2.00E-88	GO_ID:33676	TAIR|gene:2035036 SPTR:Q9C6B8 symbol:AT1G73590.1 [GO:0005215 "transporter activity" evidence=ISS] [GO:0016020 "membrane" evidence=ISS] [GO:0005737 "cytoplasm" evidence=IDA] Pfam:PF03547 InterPro:IPR004776 TIGRFAMs:TIGR00946 EMBL:AC079676 EMBL:AF089084 EMBL:AF089085 EMBL:AF372950 EMBL:AY093960 PIR:G96762 GeneFarm:3019 SPTR:Q9C6B8	9.00E-89
Ljwgs_078710.1	99.1.3.2.1236	AECC1_ARATH							AECC1_ARATH	Auxinsignalingpathway;Glycoprotein;Membrane;Transmembrane;Transport,Auxin efflux carrier component 1 (PIN-FORMED protein) (AtPIN1).	6.00E-83	GO_ID:33676	TAIR|gene:2035036 SPTR:Q9C6B8 symbol:AT1G73590.1 [GO:0005215 "transporter activity" evidence=ISS] [GO:0016020 "membrane" evidence=ISS] [GO:0005737 "cytoplasm" evidence=IDA] Pfam:PF03547 InterPro:IPR004776 TIGRFAMs:TIGR00946 EMBL:AC079676 EMBL:AF089084 EMBL:AF089085 EMBL:AF372950 EMBL:AY093960 PIR:G96762 GeneFarm:3019 SPTR:Q9C6B8	2.00E-83
Ljwgs_078710.1	99.1.4.5938	GO_ID:33676							AECC1_ARATH	Auxinsignalingpathway;Glycoprotein;Membrane;Transmembrane;Transport,Auxin efflux carrier component 1 (PIN-FORMED protein) (AtPIN1).	6.00E-83	GO_ID:33676	TAIR|gene:2035036 SPTR:Q9C6B8 symbol:AT1G73590.1 [GO:0005215 "transporter activity" evidence=ISS] [GO:0016020 "membrane" evidence=ISS] [GO:0005737 "cytoplasm" evidence=IDA] Pfam:PF03547 InterPro:IPR004776 TIGRFAMs:TIGR00946 EMBL:AC079676 EMBL:AF089084 EMBL:AF089085 EMBL:AF372950 EMBL:AY093960 PIR:G96762 GeneFarm:3019 SPTR:Q9C6B8	2.00E-83
gi13539544	3.1.2.8	NARK nitrate transporter NarK [COG:COG2223] [TC:2.A.1.8]	cdi:DIP0502	narK; putative nitrate/nitrite transport system integral membrane protein [KO:K02575]	1.00E-14	BH0612	COG2223	9.00E-24	CRNA_EMENI	Membrane;Nitrateassimilation;Transmembrane;Transport,Nitrate transporter (Nitrate permease).	4.00E-22	GO_ID:15859	TAIR|gene:2159279 SPTR:Q9FJH8 symbol:AT5G60770.1 [GO:0015112 "nitrate transporter activity" evidence=ISS] Pfam:PF07690 InterPro:IPR007114 GO:GO:0006810 PROSITE:PS50850 InterPro:IPR011701 EMBL:AB015472 SPTR:Q9FJH8	0
Ljwgs_088447.2	3.1.3.65	KUP KUP system potassium uptake protein [COG:COG3158] [TC:2.A.72]	ath:At2g40540	T2P4.11; potassium transporter, putative (KT2) [KO:K03549]	4.00E-19	VCA0529	COG3158	2.00E-12	POT5_ARATH	Glycoprotein;Iontransport;Membrane;Multigenefamily;Potassium;Potassiumtransport;Transmembrane;Transport,Potassium transporter 5 (AtPOT5) (AtHAK1) (AtHAK5).	5.00E-35	GO_ID:46175	TAIR|gene:2142109 SPTR:Q9M7K4 symbol:AT4G13420.1 [GO:0015079 "potassium ion transporter activity" evidence=ISS] [GO:0006813 "potassium ion transport" evidence=IC] InterPro:IPR003855 Pfam:PF02705 TIGRFAMs:TIGR00794 EMBL:AL161536 EMBL:AL049608 EMBL:AF129478 PIR:T06299 GeneFarm:2399 SPTR:Q9M7K4	2.00E-35
Ljwgs_010910.1	3.1.3.65	KUP KUP system potassium uptake protein [COG:COG3158] [TC:2.A.72]	ath:At2g40540	T2P4.11; potassium transporter, putative (KT2) [KO:K03549]	7.00E-45	CC0131	COG3158	5.00E-16	POT6_ARATH	Iontransport;Membrane;Multigenefamily;Potassium;Potassiumtransport;Transmembrane;Transport,Potassium transporter 6 (AtPOT6) (AtHAK6).	8.00E-46	GO_ID:13250	TAIR|gene:2016138 SPTR:Q8W4I4 symbol:AT1G70300.1 [GO:0015079 "potassium ion transporter activity" evidence=ISS] [GO:0006813 "potassium ion transport" evidence=IC] InterPro:IPR003855 Pfam:PF02705 InterPro:IPR010983 TIGRFAMs:TIGR00794 EMBL:AC003671 EMBL:AY062542 EMBL:AY093328 EMBL:AF129482 PIR:T01493 SPTR:Q8W4I4	3.00E-46
Ljwgs_057813.1.1	3.1.3.22	TC.POT proton-dependent oligopeptide transporter, POT family [COG:COG3104] [TC:2.A.17]	ddi:DDB0189610	hypothetical protein [KO:K03305]	7.00E-10				CHL1_ARATH	Herbicideresistance;Membrane;Nitrateassimilation;Symport;Transmembrane;Transport,Nitrate/chlorate transporter.	5.00E-34	GO_ID:31850	TAIR|gene:2025885 SPTR:Q93VV5 symbol:AT1G59740.1 [GO:0005215 "transporter activity" evidence=ISS] [GO:0006857 "oligopeptide transport" evidence=ISS] [GO:0016020 "membrane" evidence=ISS] InterPro:IPR000109 Pfam:PF00854 GO:GO:0006810 GO:GO:0016020 PROSITE:PS01022 EMBL:AY051041 EMBL:AY035037 SPTR:Q93VV5	2.00E-76
chr1.CM0010.18	99.1.4.4655	GO_ID:19584										GO_ID:19584	TAIR|gene:3440978 SPTR:Q9LZC2 symbol:AT5G03870.1 [GO:0008372 "cellular component unknown" evidence=ND] [GO:0005489 "electron transporter activity" evidence=ISS] [GO:0006118 "electron transport" evidence=ISS] Pfam:PF00462 InterPro:IPR002109 EMBL:AL162873 EMBL:AB005235 PIR:T48414 SPTR:Q9LZC2	3.00E-73
Ljwgs_023292.1	99.1.4.8596	GO_ID:22676							BOR2_ARATH	Anionexchange;Iontransport;Membrane;Transmembrane;Transport,Putative boron transporter 2.	3.00E-21	GO_ID:22676	TAIR|gene:2098032 SPTR:Q9M1P7 symbol:AT3G62270.1 [GO:0015380 "anion exchanger activity" evidence=ISS] InterPro:IPR011531 Pfam:PF00955 EMBL:AL138651 EMBL:AY074323 EMBL:AY096485 PIR:T48019 SPTR:Q9M1P7	1.00E-21
Ljwgs_023292.1	99.1.3.2.3952	BOR2_ARATH							BOR2_ARATH	Anionexchange;Iontransport;Membrane;Transmembrane;Transport,Putative boron transporter 2.	3.00E-21	GO_ID:22676	TAIR|gene:2098032 SPTR:Q9M1P7 symbol:AT3G62270.1 [GO:0015380 "anion exchanger activity" evidence=ISS] InterPro:IPR011531 Pfam:PF00955 EMBL:AL138651 EMBL:AY074323 EMBL:AY096485 PIR:T48019 SPTR:Q9M1P7	1.00E-21
Ljwgs_026989.1	3.1.3.65	KUP KUP system potassium uptake protein [COG:COG3158] [TC:2.A.72]	ath:At2g40540	T2P4.11; potassium transporter, putative (KT2) [KO:K03549]	2.00E-147	PA0917	COG3158	5.00E-47	POT8_ARATH	Glycoprotein;Iontransport;Membrane;Multigenefamily;Potassium;Potassiumtransport;Transmembrane;Transport,Potassium transporter 8 (AtPOT8) (AtHAK8).	1.00E-173	GO_ID:32729	TAIR|gene:2185514 SPTR:Q9M7J9 symbol:AT5G14880.1 [GO:0015079 "potassium ion transporter activity" evidence=ISS] [GO:0006813 "potassium ion transport" evidence=IC] InterPro:IPR003855 Pfam:PF02705 InterPro:IPR010983 TIGRFAMs:TIGR00794 EMBL:AL391149 EMBL:AF129483 PIR:T51433 SPTR:Q9M7J9	5.00E-174
chr2.CM0081.5.1	3.1.3.22	TC.POT proton-dependent oligopeptide transporter, POT family [COG:COG3104] [TC:2.A.17]	rno:246280	Slc15a4; peptide/histidine transporter [KO:K03305]	4.00E-34	YKR093w	COG3104	7.00E-09	PTR2_ARATH	Membrane;Peptidetransport;Proteintransport;Transmembrane;Transport,Peptide transporter PTR2 (Histidine transporting protein).	8.00E-76	GO_ID:43330	TAIR|gene:2147839 SPTR:Q9LFR1 symbol:AT5G14940.1 [GO:0015359 "amino acid permease activity" evidence=ISS] [GO:0005215 "transporter activity" evidence=ISS] [GO:0006857 "oligopeptide transport" evidence=ISS] [GO:0016020 "membrane" evidence=ISS] InterPro:IPR000109 Pfam:PF00854 GO:GO:0016020 EMBL:AL391146 PIR:T51439 SPTR:Q9LFR1	7.00E-161
Ljwgs_113075.1	3.1.1.38	ABC.MR putative ABC transport system ATP-binding protein [COG:COG1132 COG2274] [TC:3.A.1.21 3.A.1.106 3.A.1.110 3.A.1.112 3.A.1.113 3.A.1.117]	hsa:23456	ABCB10; ATP-binding cassette, sub-family B (MDR/TAP), member 10 [KO:K05657]	1.00E-14	XF2582	COG1132	2.00E-13	ABCBA_HUMAN	ATP-binding;Innermembrane;Membrane;Mitochondrion;Nucleotide-binding;Polymorphism;Transitpeptide;Transmembrane;Transport,ATP-binding cassette sub-family B member 10, mitochondrial precursor (ATP-binding cassette transporter 10) (ABC transporter 10 protein) (Mitochondrial ATP-binding cassette 2) (M-ABC2).	8.00E-15	GO_ID:4219	TAIR|gene:2057960 SPTR:Q9ZR72 symbol:AT2G36910.1 [GO:0005516 "calmodulin binding" evidence=ISS] InterPro:IPR003593 InterPro:IPR000873 InterPro:IPR003439 InterPro:IPR001140 Pfam:PF00664 Pfam:PF00005 InterPro:IPR011527 Prosite:PS00211 Prosite:PS00455 SMART:SM00382 ProDom:PD000006 PROSITE:PS50893 GO:GO:0006810 PROSITE:PS50929 HSSP:P08716 EMBL:AC006922 EMBL:X61370 PIR:A42150 IntAct:Q9ZR72 SPTR:Q9ZR72	2.00E-35
Ljwgs_113075.1	3.1.1.31.5	ABCB10 ATP-binding cassette, subfamily B (MDR/TAP), member 10	hsa:23456	ABCB10; ATP-binding cassette, sub-family B (MDR/TAP), member 10 [KO:K05657]	1.00E-14	XF2582	COG1132	2.00E-13	ABCBA_HUMAN	ATP-binding;Innermembrane;Membrane;Mitochondrion;Nucleotide-binding;Polymorphism;Transitpeptide;Transmembrane;Transport,ATP-binding cassette sub-family B member 10, mitochondrial precursor (ATP-binding cassette transporter 10) (ABC transporter 10 protein) (Mitochondrial ATP-binding cassette 2) (M-ABC2).	8.00E-15	GO_ID:4219	TAIR|gene:2057960 SPTR:Q9ZR72 symbol:AT2G36910.1 [GO:0005516 "calmodulin binding" evidence=ISS] InterPro:IPR003593 InterPro:IPR000873 InterPro:IPR003439 InterPro:IPR001140 Pfam:PF00664 Pfam:PF00005 InterPro:IPR011527 Prosite:PS00211 Prosite:PS00455 SMART:SM00382 ProDom:PD000006 PROSITE:PS50893 GO:GO:0006810 PROSITE:PS50929 HSSP:P08716 EMBL:AC006922 EMBL:X61370 PIR:A42150 IntAct:Q9ZR72 SPTR:Q9ZR72	2.00E-35
Ljwgs_113075.1	3.1.1.33	ABCC-BAC ATP-binding casette, subfamily C, bacterial [COG:COG4988 COG4987 COG1132 COG2274] [TC:3.A.1.110 3.A.1.112]	hsa:23456	ABCB10; ATP-binding cassette, sub-family B (MDR/TAP), member 10 [KO:K05657]	1.00E-14	XF2582	COG1132	2.00E-13	ABCBA_HUMAN	ATP-binding;Innermembrane;Membrane;Mitochondrion;Nucleotide-binding;Polymorphism;Transitpeptide;Transmembrane;Transport,ATP-binding cassette sub-family B member 10, mitochondrial precursor (ATP-binding cassette transporter 10) (ABC transporter 10 protein) (Mitochondrial ATP-binding cassette 2) (M-ABC2).	8.00E-15	GO_ID:4219	TAIR|gene:2057960 SPTR:Q9ZR72 symbol:AT2G36910.1 [GO:0005516 "calmodulin binding" evidence=ISS] InterPro:IPR003593 InterPro:IPR000873 InterPro:IPR003439 InterPro:IPR001140 Pfam:PF00664 Pfam:PF00005 InterPro:IPR011527 Prosite:PS00211 Prosite:PS00455 SMART:SM00382 ProDom:PD000006 PROSITE:PS50893 GO:GO:0006810 PROSITE:PS50929 HSSP:P08716 EMBL:AC006922 EMBL:X61370 PIR:A42150 IntAct:Q9ZR72 SPTR:Q9ZR72	2.00E-35
Ljwgs_113075.1	3.1.1.31.13	ABCB-BAC ATP-binding casette, subfamily B, bacterial [COG:COG1132 COG2274 COG5265] [TC:3.A.1.21 3.A.1.106 3.A.1.109 3.A.1.117]	hsa:23456	ABCB10; ATP-binding cassette, sub-family B (MDR/TAP), member 10 [KO:K05657]	1.00E-14	XF2582	COG1132	2.00E-13	ABCBA_HUMAN	ATP-binding;Innermembrane;Membrane;Mitochondrion;Nucleotide-binding;Polymorphism;Transitpeptide;Transmembrane;Transport,ATP-binding cassette sub-family B member 10, mitochondrial precursor (ATP-binding cassette transporter 10) (ABC transporter 10 protein) (Mitochondrial ATP-binding cassette 2) (M-ABC2).	8.00E-15	GO_ID:4219	TAIR|gene:2057960 SPTR:Q9ZR72 symbol:AT2G36910.1 [GO:0005516 "calmodulin binding" evidence=ISS] InterPro:IPR003593 InterPro:IPR000873 InterPro:IPR003439 InterPro:IPR001140 Pfam:PF00664 Pfam:PF00005 InterPro:IPR011527 Prosite:PS00211 Prosite:PS00455 SMART:SM00382 ProDom:PD000006 PROSITE:PS50893 GO:GO:0006810 PROSITE:PS50929 HSSP:P08716 EMBL:AC006922 EMBL:X61370 PIR:A42150 IntAct:Q9ZR72 SPTR:Q9ZR72	2.00E-35
Ljwgs_046909.1	99.1.4.5939	GO_ID:32443										GO_ID:32443	TAIR|gene:2201800 SPTR:O82083 symbol:AT1G08500.1 [GO:0031225 "anchored to membrane" evidence=TAS] [GO:0005489 "electron transporter activity" evidence=ISS] [GO:0005507 "copper ion binding" evidence=ISS] [GO:0006118 "electron transport" evidence=ISS] InterPro:IPR003245 Pfam:PF02298 ProDom:PD003122 EMBL:AC006932 EMBL:U76300 EMBL:AY064634 EMBL:AF370470 PIR:A86218 HSSP:P29602 SPTR:O82083	3.00E-18
Ljwgs_020627.1	3.1.1.29.3	CCMA heme exporter ATP-binding protein CcmA [EC:3.6.3.41] [COG:COG1131] [GO:0015439]	mmu:26357	Abcg2; ATP-binding cassette, sub-family G (WHITE), member 2 [KO:K05681]	7.00E-26	YDR406w_1	COG1131	3.00E-25	CGR1_CANGA	ATP-binding;Completeproteome;Membrane;Nucleotide-binding;Repeat;Transmembrane;Transport,ATP-binding cassette transporter CGR1 (Pleomorphic drug resistance homolog).	2.00E-37	GO_ID:36915	TAIR|gene:2196592 SPTR:Q9M9E1 symbol:PDR12 "PLEIOTROPIC DRUG RESISTANCE 12" [GO:0042626 "ATPase activity, coupled to transmembrane movement of substances" evidence=ISS] [GO:0005886 "plasma membrane" evidence=IDA] [GO:0015692 "lead ion transport" evidence=IMP] InterPro:IPR003593 InterPro:IPR003439 Pfam:PF00005 InterPro:IPR000412 Pfam:PF01061 SMART:SM00382 ProDom:PD000006 PROSITE:PS50893 EMBL:AC013…	4.00E-163
Ljwgs_020627.1	3.1.1.35.3	ABCG2 ATP-binding cassette, subfamily G (WHITE), member 2	mmu:26357	Abcg2; ATP-binding cassette, sub-family G (WHITE), member 2 [KO:K05681]	7.00E-26	YDR406w_1	COG1131	3.00E-25	CGR1_CANGA	ATP-binding;Completeproteome;Membrane;Nucleotide-binding;Repeat;Transmembrane;Transport,ATP-binding cassette transporter CGR1 (Pleomorphic drug resistance homolog).	2.00E-37	GO_ID:36915	TAIR|gene:2196592 SPTR:Q9M9E1 symbol:PDR12 "PLEIOTROPIC DRUG RESISTANCE 12" [GO:0042626 "ATPase activity, coupled to transmembrane movement of substances" evidence=ISS] [GO:0005886 "plasma membrane" evidence=IDA] [GO:0015692 "lead ion transport" evidence=IMP] InterPro:IPR003593 InterPro:IPR003439 Pfam:PF00005 InterPro:IPR000412 Pfam:PF01061 SMART:SM00382 ProDom:PD000006 PROSITE:PS50893 EMBL:AC013…	4.00E-163
Ljwgs_020627.1	1.2.7.51.3	CCMA heme exporter ATP-binding protein CcmA [EC:3.6.3.41] [COG:COG1131] [GO:0015439]	mmu:26357	Abcg2; ATP-binding cassette, sub-family G (WHITE), member 2 [KO:K05681]	7.00E-26	YDR406w_1	COG1131	3.00E-25	CGR1_CANGA	ATP-binding;Completeproteome;Membrane;Nucleotide-binding;Repeat;Transmembrane;Transport,ATP-binding cassette transporter CGR1 (Pleomorphic drug resistance homolog).	2.00E-37	GO_ID:36915	TAIR|gene:2196592 SPTR:Q9M9E1 symbol:PDR12 "PLEIOTROPIC DRUG RESISTANCE 12" [GO:0042626 "ATPase activity, coupled to transmembrane movement of substances" evidence=ISS] [GO:0005886 "plasma membrane" evidence=IDA] [GO:0015692 "lead ion transport" evidence=IMP] InterPro:IPR003593 InterPro:IPR003439 Pfam:PF00005 InterPro:IPR000412 Pfam:PF01061 SMART:SM00382 ProDom:PD000006 PROSITE:PS50893 EMBL:AC013…	4.00E-163
Ljwgs_020627.1	3.3.10.140	ABCG2 ATP-binding cassette, subfamily G (WHITE), member 2 [TC:3.A.1.204]	mmu:26357	Abcg2; ATP-binding cassette, sub-family G (WHITE), member 2 [KO:K05681]	7.00E-26	YDR406w_1	COG1131	3.00E-25	CGR1_CANGA	ATP-binding;Completeproteome;Membrane;Nucleotide-binding;Repeat;Transmembrane;Transport,ATP-binding cassette transporter CGR1 (Pleomorphic drug resistance homolog).	2.00E-37	GO_ID:36915	TAIR|gene:2196592 SPTR:Q9M9E1 symbol:PDR12 "PLEIOTROPIC DRUG RESISTANCE 12" [GO:0042626 "ATPase activity, coupled to transmembrane movement of substances" evidence=ISS] [GO:0005886 "plasma membrane" evidence=IDA] [GO:0015692 "lead ion transport" evidence=IMP] InterPro:IPR003593 InterPro:IPR003439 Pfam:PF00005 InterPro:IPR000412 Pfam:PF01061 SMART:SM00382 ProDom:PD000006 PROSITE:PS50893 EMBL:AC013…	4.00E-163
Ljwgs_020627.1	3.1.1.23	ABC-2.A ABC-2 type transport system ATP-binding protein [COG:COG1131 COG1134]	mmu:26357	Abcg2; ATP-binding cassette, sub-family G (WHITE), member 2 [KO:K05681]	7.00E-26	YDR406w_1	COG1131	3.00E-25	CGR1_CANGA	ATP-binding;Completeproteome;Membrane;Nucleotide-binding;Repeat;Transmembrane;Transport,ATP-binding cassette transporter CGR1 (Pleomorphic drug resistance homolog).	2.00E-37	GO_ID:36915	TAIR|gene:2196592 SPTR:Q9M9E1 symbol:PDR12 "PLEIOTROPIC DRUG RESISTANCE 12" [GO:0042626 "ATPase activity, coupled to transmembrane movement of substances" evidence=ISS] [GO:0005886 "plasma membrane" evidence=IDA] [GO:0015692 "lead ion transport" evidence=IMP] InterPro:IPR003593 InterPro:IPR003439 Pfam:PF00005 InterPro:IPR000412 Pfam:PF01061 SMART:SM00382 ProDom:PD000006 PROSITE:PS50893 EMBL:AC013…	4.00E-163
chr3.TM1367.14	3.1.3.22	TC.POT proton-dependent oligopeptide transporter, POT family [COG:COG3104] [TC:2.A.17]	rno:246280	Slc15a4; peptide/histidine transporter [KO:K03305]	2.00E-19				PTR2_ARATH	Membrane;Peptidetransport;Proteintransport;Transmembrane;Transport,Peptide transporter PTR2 (Histidine transporting protein).	5.00E-69	GO_ID:24349	TAIR|gene:2206990 SPTR:Q9C7U1 symbol:AT1G72140.1 [GO:0005215 "transporter activity" evidence=ISS] [GO:0006857 "oligopeptide transport" evidence=ISS] [GO:0016020 "membrane" evidence=ISS] InterPro:IPR000109 Pfam:PF00854 GO:GO:0016020 EMBL:AC067754 EMBL:BT015165 PIR:G96744 SPTR:Q9C7U1	5.00E-78
Ljwgs_098483.1	3.1.3.22	TC.POT proton-dependent oligopeptide transporter, POT family [COG:COG3104] [TC:2.A.17]	rno:246280	Slc15a4; peptide/histidine transporter [KO:K03305]	2.00E-12				PTR2_ARATH	Membrane;Peptidetransport;Proteintransport;Transmembrane;Transport,Peptide transporter PTR2 (Histidine transporting protein).	5.00E-18	GO_ID:43330	TAIR|gene:2147839 SPTR:Q9LFR1 symbol:AT5G14940.1 [GO:0015359 "amino acid permease activity" evidence=ISS] [GO:0005215 "transporter activity" evidence=ISS] [GO:0006857 "oligopeptide transport" evidence=ISS] [GO:0016020 "membrane" evidence=ISS] InterPro:IPR000109 Pfam:PF00854 GO:GO:0016020 EMBL:AL391146 PIR:T51439 SPTR:Q9LFR1	2.00E-44
Ljwgs_007589.1	3.1.3.6	TC.ZIP zinc transporer, ZIP family [COG:COG0428] [TC:2.A.5]	ath:At3g20870	MOE17.18; metal transporter family protein [KO:K07238]	2.00E-60	Cj0263	COG0428	9.00E-21	ZUPT_XANCP	Completeproteome;Iontransport;Membrane;Transmembrane;Transport;Zinc;Zinctransport,Zinc transporter zupT.	1.00E-21	GO_ID:51559	TAIR|gene:2091920 SPTR:Q940Q3 symbol:AT3G20870.1 [GO:0016020 "membrane" evidence=ISS] [GO:0030001 "metal ion transport" evidence=ISS] [GO:0046873 "metal ion transporter activity" evidence=ISS] InterPro:IPR003689 Pfam:PF02535 GO:GO:0006810 GO:GO:0016020 EMBL:AY054189 EMBL:BT006342 SPTR:Q940Q3	4.00E-61
Ljwgs_011950.1	99.1.4.184	GO_ID:1680							AECC3_ARATH	Auxinsignalingpathway;Glycoprotein;Membrane;Transmembrane;Transport,Auxin efflux carrier component 3 (AtPIN3).	1.00E-150	GO_ID:1680	TAIR|gene:2013974 SPTR:Q9S7Z8 symbol:AT1G70940.1 [GO:0005215 "transporter activity" evidence=ISS] [GO:0009672 "auxin:hydrogen symporter activity" evidence=ISS] [GO:0009926 "auxin polar transport" evidence=ISS] Pfam:PF03547 InterPro:IPR004776 TIGRFAMs:TIGR00946 EMBL:AC008148 EMBL:AF087818 EMBL:AY136327 EMBL:BT002085 PIR:G96733 GeneFarm:3021 SPTR:Q9S7Z8	6.00E-151
Ljwgs_011950.1	99.1.3.2.550	AECC3_ARATH							AECC3_ARATH	Auxinsignalingpathway;Glycoprotein;Membrane;Transmembrane;Transport,Auxin efflux carrier component 3 (AtPIN3).	1.00E-150	GO_ID:1680	TAIR|gene:2013974 SPTR:Q9S7Z8 symbol:AT1G70940.1 [GO:0005215 "transporter activity" evidence=ISS] [GO:0009672 "auxin:hydrogen symporter activity" evidence=ISS] [GO:0009926 "auxin polar transport" evidence=ISS] Pfam:PF03547 InterPro:IPR004776 TIGRFAMs:TIGR00946 EMBL:AC008148 EMBL:AF087818 EMBL:AY136327 EMBL:BT002085 PIR:G96733 GeneFarm:3021 SPTR:Q9S7Z8	6.00E-151
Ljwgs_046844.2	3.1.3.22	TC.POT proton-dependent oligopeptide transporter, POT family [COG:COG3104] [TC:2.A.17]	rno:246280	Slc15a4; peptide/histidine transporter [KO:K03305]	2.00E-17				PTR2_ARATH	Membrane;Peptidetransport;Proteintransport;Transmembrane;Transport,Peptide transporter PTR2 (Histidine transporting protein).	3.00E-43	GO_ID:44528	TAIR|gene:2196799 SPTR:Q8RX77 symbol:AT1G69870.1 [GO:0005215 "transporter activity" evidence=ISS] [GO:0006857 "oligopeptide transport" evidence=ISS] [GO:0016020 "membrane" evidence=ISS] InterPro:IPR000109 Pfam:PF00854 GO:GO:0016020 EMBL:AY090257 EMBL:AY125531 SPTR:Q8RX77	3.00E-53
chr3.TM1367.12	3.1.3.22	TC.POT proton-dependent oligopeptide transporter, POT family [COG:COG3104] [TC:2.A.17]	hsa:6564	SLC15A1; solute carrier family 15 (oligopeptide transporter), member 1 [KO:K03305]	7.00E-11				PTR2_ARATH	Membrane;Peptidetransport;Proteintransport;Transmembrane;Transport,Peptide transporter PTR2 (Histidine transporting protein).	5.00E-16	GO_ID:19510	TAIR|gene:2009541 SPTR:Q9SK99 symbol:AT1G22570.1 [GO:0005215 "transporter activity" evidence=ISS] [GO:0006857 "oligopeptide transport" evidence=ISS] [GO:0016020 "membrane" evidence=ISS] InterPro:IPR000109 Pfam:PF00854 GO:GO:0006810 GO:GO:0016020 PROSITE:PS01022 EMBL:AC006551 PIR:B86359 SPTR:Q9SK99	1.00E-24
Ljwgs_021113.1	3.1.3.65	KUP KUP system potassium uptake protein [COG:COG3158] [TC:2.A.72]	ath:At2g40540	T2P4.11; potassium transporter, putative (KT2) [KO:K03549]	2.00E-111	mll1416	COG3158	8.00E-61	POT5_ARATH	Glycoprotein;Iontransport;Membrane;Multigenefamily;Potassium;Potassiumtransport;Transmembrane;Transport,Potassium transporter 5 (AtPOT5) (AtHAK1) (AtHAK5).	8.00E-151	GO_ID:46175	TAIR|gene:2142109 SPTR:Q9M7K4 symbol:AT4G13420.1 [GO:0015079 "potassium ion transporter activity" evidence=ISS] [GO:0006813 "potassium ion transport" evidence=IC] InterPro:IPR003855 Pfam:PF02705 TIGRFAMs:TIGR00794 EMBL:AL161536 EMBL:AL049608 EMBL:AF129478 PIR:T06299 GeneFarm:2399 SPTR:Q9M7K4	3.00E-151
chr3.TM1367.12.1	99.1.4.7760	GO_ID:21706							PTR2_ARATH	Membrane;Peptidetransport;Proteintransport;Transmembrane;Transport,Peptide transporter PTR2 (Histidine transporting protein).	7.00E-13	GO_ID:21706	TAIR|gene:2030325 SPTR:Q9C7H5 symbol:AT1G72120.1 [GO:0005215 "transporter activity" evidence=ISS] [GO:0006857 "oligopeptide transport" evidence=ISS] [GO:0016020 "membrane" evidence=ISS] InterPro:IPR000109 Pfam:PF00854 GO:GO:0006810 GO:GO:0016020 PROSITE:PS01022 EMBL:AC069273 PIR:E96744 SPTR:Q9C7H5	6.00E-22
chr3.TM1367.12.1	99.1.3.2.554	PTR2_ARATH							PTR2_ARATH	Membrane;Peptidetransport;Proteintransport;Transmembrane;Transport,Peptide transporter PTR2 (Histidine transporting protein).	7.00E-13	GO_ID:21706	TAIR|gene:2030325 SPTR:Q9C7H5 symbol:AT1G72120.1 [GO:0005215 "transporter activity" evidence=ISS] [GO:0006857 "oligopeptide transport" evidence=ISS] [GO:0016020 "membrane" evidence=ISS] InterPro:IPR000109 Pfam:PF00854 GO:GO:0006810 GO:GO:0016020 PROSITE:PS01022 EMBL:AC069273 PIR:E96744 SPTR:Q9C7H5	6.00E-22
Ljwgs_009447.1	99.1.3.2.404	SUT13_ARATH							SUT13_ARATH	Membrane;Multigenefamily;Sulfatetransport;Symport;Transmembrane;Transport,Sulfate transporter 1.3.	1.00E-35	GO_ID:52487	TAIR|gene:2030605 SPTR:Q9FEP7 symbol:AT1G22150.1 [GO:0015116 "sulfate transporter activity" evidence=ISS] InterPro:IPR001902 Pfam:PF00916 InterPro:IPR002645 Pfam:PF01740 TIGRFAMs:TIGR00815 PROSITE:PS01130 PROSITE:PS50801 EMBL:AC069252 EMBL:AB049624 PIR:B86354 GeneFarm:2694 SPTR:Q9FEP7	3.00E-36
Ljwgs_009447.1	99.1.4.5007	GO_ID:52487							SUT13_ARATH	Membrane;Multigenefamily;Sulfatetransport;Symport;Transmembrane;Transport,Sulfate transporter 1.3.	1.00E-35	GO_ID:52487	TAIR|gene:2030605 SPTR:Q9FEP7 symbol:AT1G22150.1 [GO:0015116 "sulfate transporter activity" evidence=ISS] InterPro:IPR001902 Pfam:PF00916 InterPro:IPR002645 Pfam:PF01740 TIGRFAMs:TIGR00815 PROSITE:PS01130 PROSITE:PS50801 EMBL:AC069252 EMBL:AB049624 PIR:B86354 GeneFarm:2694 SPTR:Q9FEP7	3.00E-36
Ljwgs_042203.1	99.1.4.7225	GO_ID:54779							LAX2_MEDTR	Amino-acidtransport;Auxinsignalingpathway;Glycoprotein;Membrane;Symport;Transmembrane;Transport,Auxin transporter-like protein 2 (AUX1-like protein 2) (MtLAX2).	3.00E-92	GO_ID:54779	TAIR|gene:2150088 SPTR:Q9LFB2 symbol:AT5G01240.1 [GO:0005215 "transporter activity" evidence=ISS] [GO:0006865 "amino acid transport" evidence=ISS] [GO:0016020 "membrane" evidence=ISS] InterPro:IPR002422 InterPro:IPR002040 GO:GO:0006810 GO:GO:0016020 Pfam:PF01490 PROSITE:PS00267 EMBL:AL137189 PIR:T45964 SPTR:Q9LFB2	2.00E-89
Ljwgs_042203.1	99.1.3.2.741	LAX2_MEDTR							LAX2_MEDTR	Amino-acidtransport;Auxinsignalingpathway;Glycoprotein;Membrane;Symport;Transmembrane;Transport,Auxin transporter-like protein 2 (AUX1-like protein 2) (MtLAX2).	3.00E-92	GO_ID:54779	TAIR|gene:2150088 SPTR:Q9LFB2 symbol:AT5G01240.1 [GO:0005215 "transporter activity" evidence=ISS] [GO:0006865 "amino acid transport" evidence=ISS] [GO:0016020 "membrane" evidence=ISS] InterPro:IPR002422 InterPro:IPR002040 GO:GO:0006810 GO:GO:0016020 Pfam:PF01490 PROSITE:PS00267 EMBL:AL137189 PIR:T45964 SPTR:Q9LFB2	2.00E-89
chr3.CM0155.7	99.1.4.1182	GO_ID:21730							BCP_PEA	Copper;Electrontransport;Glycoprotein;Metal-binding;Signal;Transport,Blue copper protein precursor.	1.00E-17	GO_ID:21730	TAIR|gene:2062524 SPTR:O82081 symbol:AT2G32300 [GO:0031225 "anchored to membrane" evidence=TAS] [GO:0005489 "electron transporter activity" evidence=ISS] [GO:0005507 "copper ion binding" evidence=ISS] [GO:0006118 "electron transport" evidence=ISS] InterPro:IPR003245 InterPro:IPR000923 Pfam:PF02298 ProDom:PD003122 PROSITE:PS00196 HSSP:P29602 EMBL:AC005700 EMBL:U76298 PIR:D84731 SPTR:O82081	4.00E-31
chr3.CM0155.7	99.1.3.2.2474	BCP_PEA							BCP_PEA	Copper;Electrontransport;Glycoprotein;Metal-binding;Signal;Transport,Blue copper protein precursor.	1.00E-17	GO_ID:21730	TAIR|gene:2062524 SPTR:O82081 symbol:AT2G32300 [GO:0031225 "anchored to membrane" evidence=TAS] [GO:0005489 "electron transporter activity" evidence=ISS] [GO:0005507 "copper ion binding" evidence=ISS] [GO:0006118 "electron transport" evidence=ISS] InterPro:IPR003245 InterPro:IPR000923 Pfam:PF02298 ProDom:PD003122 PROSITE:PS00196 HSSP:P29602 EMBL:AC005700 EMBL:U76298 PIR:D84731 SPTR:O82081	4.00E-31
Ljwgs_047698.1	3.1.3.65	KUP KUP system potassium uptake protein [COG:COG3158] [TC:2.A.72]	ath:At2g40540	T2P4.11; potassium transporter, putative (KT2) [KO:K03549]	1.00E-38				HAK16_ORYSA	Iontransport;Membrane;Potassium;Potassiumtransport;Transmembrane;Transport,Probable potassium transporter 16 (OsHAK16).	6.00E-64	GO_ID:46175	TAIR|gene:2142109 SPTR:Q9M7K4 symbol:AT4G13420.1 [GO:0015079 "potassium ion transporter activity" evidence=ISS] [GO:0006813 "potassium ion transport" evidence=IC] InterPro:IPR003855 Pfam:PF02705 TIGRFAMs:TIGR00794 EMBL:AL161536 EMBL:AL049608 EMBL:AF129478 PIR:T06299 GeneFarm:2399 SPTR:Q9M7K4	5.00E-61
chr1.CM0206.152	3.1.3.22	TC.POT proton-dependent oligopeptide transporter, POT family [COG:COG3104] [TC:2.A.17]	rno:246280	Slc15a4; peptide/histidine transporter [KO:K03305]	2.00E-13				CHL1_ARATH	Herbicideresistance;Membrane;Nitrateassimilation;Symport;Transmembrane;Transport,Nitrate/chlorate transporter.	3.00E-40	GO_ID:37292	TAIR|gene:2080234 SPTR:Q9M390 symbol:AT3G54140.1 [GO:0005215 "transporter activity" evidence=ISS] [GO:0006857 "oligopeptide transport" evidence=ISS] [GO:0016020 "membrane" evidence=ISS] InterPro:IPR000109 Pfam:PF00854 GO:GO:0006810 GO:GO:0016020 PROSITE:PS01022 PROSITE:PS01023 EMBL:AL132957 EMBL:AY084773 EMBL:AF360155 EMBL:AY113884 PIR:T47573 SPTR:Q9M390	1.00E-44
Ljwgs_144365.1	99.1.4.7729	GO_ID:48973										GO_ID:48973	TAIR|gene:3687636 SPTR:Q9S735 symbol:AT1G76430.1 [GO:0015114 "phosphate transporter activity" evidence=ISS] [GO:0005351 "sugar porter activity" evidence=ISS] [GO:0015144 "carbohydrate transporter activity" evidence=ISS] [GO:0016020 "membrane" evidence=ISS] Interpro:IPR005829 InterPro:IPR007114 InterPro:IPR005828 Pfam:PF00083 GO:GO:0006810 GO:GO:0016020 PROSITE:PS50850 PROSITE:PS00217 EMBL:AC01239…	2.00E-11
Ljwgs_010144.1	3.1.1.35.2	ABCG4 ATP-binding cassette, subfamily G (WHITE), member 4	mmu:192663	Abcg4; ATP-binding cassette, sub-family G (WHITE), member 4 [KO:K05680]	4.00E-18	YCR011c_3	COG0842	2.00E-11	YPC3_CAEEL	ATP-binding;Completeproteome;Hypotheticalprotein;Membrane;Nucleotide-binding;Transmembrane;Transport,Putative ABC transporter C05D10.3 in chromosome III.	2.00E-18	GO_ID:14235	TAIR|gene:3434272 SPTR:Q9C6W5 symbol:AT1G31770.1 [GO:0042626 "ATPase activity, coupled to transmembrane movement of substances" evidence=ISS] InterPro:IPR003593 InterPro:IPR003439 Pfam:PF00005 InterPro:IPR000412 Pfam:PF01061 Prosite:PS00211 SMART:SM00382 ProDom:PD000006 PROSITE:PS50893 EMBL:AC074360 EMBL:AY088793 EMBL:AK117530 SPTR:Q9C6W5	8.00E-74
Ljwgs_010144.1	3.1.1.22	ABC-2.P ABC-2 type transport system permease protein [COG:COG0842 COG1277 COG1668 COG1682 COG3524 COG3559]	mmu:192663	Abcg4; ATP-binding cassette, sub-family G (WHITE), member 4 [KO:K05680]	4.00E-18	YCR011c_3	COG0842	2.00E-11	YPC3_CAEEL	ATP-binding;Completeproteome;Hypotheticalprotein;Membrane;Nucleotide-binding;Transmembrane;Transport,Putative ABC transporter C05D10.3 in chromosome III.	2.00E-18	GO_ID:14235	TAIR|gene:3434272 SPTR:Q9C6W5 symbol:AT1G31770.1 [GO:0042626 "ATPase activity, coupled to transmembrane movement of substances" evidence=ISS] InterPro:IPR003593 InterPro:IPR003439 Pfam:PF00005 InterPro:IPR000412 Pfam:PF01061 Prosite:PS00211 SMART:SM00382 ProDom:PD000006 PROSITE:PS50893 EMBL:AC074360 EMBL:AY088793 EMBL:AK117530 SPTR:Q9C6W5	8.00E-74
Ljwgs_098535.1	3.1.1.38	ABC.MR putative ABC transport system ATP-binding protein [COG:COG1132 COG2274] [TC:3.A.1.21 3.A.1.106 3.A.1.110 3.A.1.112 3.A.1.113 3.A.1.117]	ddi:DDB0201629	abcB3; ABC transporter B family protein [KO:K05658]	1.00E-51	YPL270w	COG1132	7.00E-27	MDR3_HUMAN	ATP-binding;Diseasemutation;Glycoprotein;Membrane;Multigenefamily;Nucleotide-binding;Polymorphism;Repeat;Transmembrane;Transport,Multidrug resistance protein 3 (P-glycoprotein 3).	7.00E-50	GO_ID:36704	TAIR|gene:2196144 SPTR:Q9FWX7 symbol:AT1G02520.1 [GO:0042626 "ATPase activity, coupled to transmembrane movement of substances" evidence=ISS] InterPro:IPR003593 InterPro:IPR003439 InterPro:IPR001140 Pfam:PF00664 Pfam:PF00005 InterPro:IPR011527 Prosite:PS00211 SMART:SM00382 ProDom:PD000006 PROSITE:PS50893 GO:GO:0006810 PROSITE:PS50929 HSSP:P08716 EMBL:AC022521 PIR:E86155 SPTR:Q9FWX7	2.00E-102
Ljwgs_098535.1	3.3.10.106	ABCB1 ATP-binding cassette, subfamily B (MDR/TAP), member 1 [TC:3.A.1.201 3.A.1.209]	ddi:DDB0201629	abcB3; ABC transporter B family protein [KO:K05658]	1.00E-51	YPL270w	COG1132	7.00E-27	MDR3_HUMAN	ATP-binding;Diseasemutation;Glycoprotein;Membrane;Multigenefamily;Nucleotide-binding;Polymorphism;Repeat;Transmembrane;Transport,Multidrug resistance protein 3 (P-glycoprotein 3).	7.00E-50	GO_ID:36704	TAIR|gene:2196144 SPTR:Q9FWX7 symbol:AT1G02520.1 [GO:0042626 "ATPase activity, coupled to transmembrane movement of substances" evidence=ISS] InterPro:IPR003593 InterPro:IPR003439 InterPro:IPR001140 Pfam:PF00664 Pfam:PF00005 InterPro:IPR011527 Prosite:PS00211 SMART:SM00382 ProDom:PD000006 PROSITE:PS50893 GO:GO:0006810 PROSITE:PS50929 HSSP:P08716 EMBL:AC022521 PIR:E86155 SPTR:Q9FWX7	2.00E-102
Ljwgs_098535.1	3.1.1.33	ABCC-BAC ATP-binding casette, subfamily C, bacterial [COG:COG4988 COG4987 COG1132 COG2274] [TC:3.A.1.110 3.A.1.112]	ddi:DDB0201629	abcB3; ABC transporter B family protein [KO:K05658]	1.00E-51	YPL270w	COG1132	7.00E-27	MDR3_HUMAN	ATP-binding;Diseasemutation;Glycoprotein;Membrane;Multigenefamily;Nucleotide-binding;Polymorphism;Repeat;Transmembrane;Transport,Multidrug resistance protein 3 (P-glycoprotein 3).	7.00E-50	GO_ID:36704	TAIR|gene:2196144 SPTR:Q9FWX7 symbol:AT1G02520.1 [GO:0042626 "ATPase activity, coupled to transmembrane movement of substances" evidence=ISS] InterPro:IPR003593 InterPro:IPR003439 InterPro:IPR001140 Pfam:PF00664 Pfam:PF00005 InterPro:IPR011527 Prosite:PS00211 SMART:SM00382 ProDom:PD000006 PROSITE:PS50893 GO:GO:0006810 PROSITE:PS50929 HSSP:P08716 EMBL:AC022521 PIR:E86155 SPTR:Q9FWX7	2.00E-102
Ljwgs_098535.1	3.1.1.31.6	ABCB1 ATP-binding cassette, subfamily B (MDR/TAP), member 1	ddi:DDB0201629	abcB3; ABC transporter B family protein [KO:K05658]	1.00E-51	YPL270w	COG1132	7.00E-27	MDR3_HUMAN	ATP-binding;Diseasemutation;Glycoprotein;Membrane;Multigenefamily;Nucleotide-binding;Polymorphism;Repeat;Transmembrane;Transport,Multidrug resistance protein 3 (P-glycoprotein 3).	7.00E-50	GO_ID:36704	TAIR|gene:2196144 SPTR:Q9FWX7 symbol:AT1G02520.1 [GO:0042626 "ATPase activity, coupled to transmembrane movement of substances" evidence=ISS] InterPro:IPR003593 InterPro:IPR003439 InterPro:IPR001140 Pfam:PF00664 Pfam:PF00005 InterPro:IPR011527 Prosite:PS00211 SMART:SM00382 ProDom:PD000006 PROSITE:PS50893 GO:GO:0006810 PROSITE:PS50929 HSSP:P08716 EMBL:AC022521 PIR:E86155 SPTR:Q9FWX7	2.00E-102
Ljwgs_098535.1	3.1.1.31.13	ABCB-BAC ATP-binding casette, subfamily B, bacterial [COG:COG1132 COG2274 COG5265] [TC:3.A.1.21 3.A.1.106 3.A.1.109 3.A.1.117]	ddi:DDB0201629	abcB3; ABC transporter B family protein [KO:K05658]	1.00E-51	YPL270w	COG1132	7.00E-27	MDR3_HUMAN	ATP-binding;Diseasemutation;Glycoprotein;Membrane;Multigenefamily;Nucleotide-binding;Polymorphism;Repeat;Transmembrane;Transport,Multidrug resistance protein 3 (P-glycoprotein 3).	7.00E-50	GO_ID:36704	TAIR|gene:2196144 SPTR:Q9FWX7 symbol:AT1G02520.1 [GO:0042626 "ATPase activity, coupled to transmembrane movement of substances" evidence=ISS] InterPro:IPR003593 InterPro:IPR003439 InterPro:IPR001140 Pfam:PF00664 Pfam:PF00005 InterPro:IPR011527 Prosite:PS00211 SMART:SM00382 ProDom:PD000006 PROSITE:PS50893 GO:GO:0006810 PROSITE:PS50929 HSSP:P08716 EMBL:AC022521 PIR:E86155 SPTR:Q9FWX7	2.00E-102
Ljwgs_016286.1	3.1.3.65	KUP KUP system potassium uptake protein [COG:COG3158] [TC:2.A.72]	ath:At2g40540	T2P4.11; potassium transporter, putative (KT2) [KO:K03549]	0	XF1903	COG3158	3.00E-41	POT2_ARATH	Iontransport;Membrane;Multigenefamily;Potassium;Potassiumtransport;Transmembrane;Transport,Potassium transporter 2 (AtPOT2) (AtKUP2) (AtKT2).	0	GO_ID:7570	TAIR|gene:2061837 SPTR:O22881 symbol:AT2G40540.1 [GO:0015079 "potassium ion transporter activity" evidence=ISS;TAS] [GO:0006813 "potassium ion transport" evidence=IC] [GO:0016020 "membrane" evidence=NAS] InterPro:IPR003855 Pfam:PF02705 InterPro:IPR010983 TIGRFAMs:TIGR00794 EMBL:AC002336 EMBL:AF012657 EMBL:BT004049 EMBL:BT005048 PIR:G84830 GeneFarm:2394 SPTR:O22881	0
chr2.TM1517.14	3.1.3.61	TC.MATE multidrug resistance protein, MATE family [COG:COG0534] [TC:2.A.66.1]	vfi:VF1415	Na(+) driven multidrug efflux pump [KO:K03327]	2.00E-27	YDR338c	COG0534	2.00E-38	TT12_ARATH	Flavonoidbiosynthesis;Membrane;Repeat;Transmembrane;Transport;Vacuole,TRANSPARENT TESTA 12 protein.	0	GO_ID:45751	TAIR|gene:2077724 SPTR:Q9LYT3 symbol:AT3G59030.1 [GO:0005215 "transporter activity" evidence=ISS] [GO:0015297 "antiporter activity" evidence=ISS] [GO:0016020 "membrane" evidence=ISS] InterPro:IPR002528 Pfam:PF01554 TIGRFAMs:TIGR00797 EMBL:AL163527 EMBL:AJ294464 EMBL:AY088768 PIR:T47785 SPTR:Q9LYT3	0
Ljwgs_018201.2	99.1.4.6882	GO_ID:11538							PATL1_ARATH	Cellcycle;Celldivision;Coiledcoil;Lipid-binding;Membrane;Transport,Patellin-1.	1.00E-36	GO_ID:11538	TAIR|gene:2207000 SPTR:Q9C7U0 symbol:AT1G72150.1 [GO:0005215 "transporter activity" evidence=ISS] [GO:0006810 "transport" evidence=ISS] PFAM:PF03765 InterPro:IPR000348 GO:GO:0016020 InterPro:IPR001251 SMART:SM00516 PROSITE:PS50191 InterPro:IPR008273 Pfam:PF00650 InterPro:IPR009038 Pfam:PF01105 PROSITE:PS50866 EMBL:AC067754 EMBL:AY045913 EMBL:AY113865 PIR:H96744 SPTR:Q9C7U0	4.00E-37
Ljwgs_018201.2	99.1.3.2.3061	PATL1_ARATH							PATL1_ARATH	Cellcycle;Celldivision;Coiledcoil;Lipid-binding;Membrane;Transport,Patellin-1.	1.00E-36	GO_ID:11538	TAIR|gene:2207000 SPTR:Q9C7U0 symbol:AT1G72150.1 [GO:0005215 "transporter activity" evidence=ISS] [GO:0006810 "transport" evidence=ISS] PFAM:PF03765 InterPro:IPR000348 GO:GO:0016020 InterPro:IPR001251 SMART:SM00516 PROSITE:PS50191 InterPro:IPR008273 Pfam:PF00650 InterPro:IPR009038 Pfam:PF01105 PROSITE:PS50866 EMBL:AC067754 EMBL:AY045913 EMBL:AY113865 PIR:H96744 SPTR:Q9C7U0	4.00E-37
Ljwgs_030895.1	3.1.2.1.2	ARAE arabinose-proton symporter	cac:CAC1339	araE; possible sugar-proton symporter [KO:K02100]	9.00E-25	BS_yxcC	COG0477	3.00E-30	MYCT_RAT	Glycoprotein;Membrane;Sugartransport;Transmembrane;Transport,Proton myo-inositol cotransporter (H(+)-myo-inositol cotransporter) (Hmit).	4.00E-56	GO_ID:23819	TAIR|gene:2009831 SPTR:Q9C757 symbol:AT1G30220.1 [GO:0015144 "carbohydrate transporter activity" evidence=ISS] [GO:0005351 "sugar porter activity" evidence=ISS] [GO:0016020 "membrane" evidence=ISS] Interpro:IPR005829 InterPro:IPR007114 InterPro:IPR005828 InterPro:IPR002345 InterPro:IPR003663 Pfam:PF00083 GO:GO:0016020 PRINTS:PR00171 PROSITE:PS50850 PROSITE:PS00216 PROSITE:PS00217 PROSITE:PS00213 …	8.00E-130
chr1.CM0248.10	99.1.3.2.422	Y326_METJA				TM0594	COG2252	5.00E-61	Y326_METJA	Completeproteome;Hypotheticalprotein;Membrane;Transmembrane,Hypothetical protein MJ0326.	8.00E-50	GO_ID:3547	TAIR|gene:2157751 SPTR:Q9FGR5 symbol:AT5G50300.1 [GO:0005215 "transporter activity" evidence=ISS] [GO:0006810 "transport" evidence=ISS] [GO:0016020 "membrane" evidence=ISS] Pfam:Pf00860 InterPro:IPR006043 GO:GO:0006810 GO:GO:0016020 EMBL:AB024031 SPTR:Q9FGR5	4.00E-138
chr1.CM0248.10	99.1.2.189	COG2252				TM0594	COG2252	5.00E-61	Y326_METJA	Completeproteome;Hypotheticalprotein;Membrane;Transmembrane,Hypothetical protein MJ0326.	8.00E-50	GO_ID:3547	TAIR|gene:2157751 SPTR:Q9FGR5 symbol:AT5G50300.1 [GO:0005215 "transporter activity" evidence=ISS] [GO:0006810 "transport" evidence=ISS] [GO:0016020 "membrane" evidence=ISS] Pfam:Pf00860 InterPro:IPR006043 GO:GO:0006810 GO:GO:0016020 EMBL:AB024031 SPTR:Q9FGR5	4.00E-138
chr1.CM0248.10	99.1.4.1817	GO_ID:3547				TM0594	COG2252	5.00E-61	Y326_METJA	Completeproteome;Hypotheticalprotein;Membrane;Transmembrane,Hypothetical protein MJ0326.	8.00E-50	GO_ID:3547	TAIR|gene:2157751 SPTR:Q9FGR5 symbol:AT5G50300.1 [GO:0005215 "transporter activity" evidence=ISS] [GO:0006810 "transport" evidence=ISS] [GO:0016020 "membrane" evidence=ISS] Pfam:Pf00860 InterPro:IPR006043 GO:GO:0006810 GO:GO:0016020 EMBL:AB024031 SPTR:Q9FGR5	4.00E-138
Ljwgs_012520.2	3.1.3.46	The Hydroxy/Aromatic Amino Acid Permease (HAAAP) Family [COG:COG0814] [TC:2.A.42]				YJR001w	COG0814	8.00E-10	AVT1_YEAST	Amino-acidtransport;Completeproteome;Membrane;Transmembrane;Transport;Vacuole,Vacuolar amino acid transporter 1.	2.00E-09	GO_ID:15717	TAIR|gene:3702788 SPTR:Q9SV32 symbol:AT3G54830.1 [GO:0015359 "amino acid permease activity" evidence=ISS] [GO:0005279 "amino acid-polyamine transporter activity" evidence=ISS] [GO:0006865 "amino acid transport" evidence=ISS] [GO:0016020 "membrane" evidence=ISS] InterPro:IPR002422 GO:GO:0006810 GO:GO:0016020 Pfam:PF01490 EMBL:AL049655 PIR:T06737 SPTR:Q9SV32	6.00E-65
Ljwgs_125987.1	99.1.3.2.2344	TT12_ARATH							TT12_ARATH	Flavonoidbiosynthesis;Membrane;Repeat;Transmembrane;Transport;Vacuole,TRANSPARENT TESTA 12 protein.	2.00E-31	GO_ID:45751	TAIR|gene:2077724 SPTR:Q9LYT3 symbol:AT3G59030.1 [GO:0005215 "transporter activity" evidence=ISS] [GO:0015297 "antiporter activity" evidence=ISS] [GO:0016020 "membrane" evidence=ISS] InterPro:IPR002528 Pfam:PF01554 TIGRFAMs:TIGR00797 EMBL:AL163527 EMBL:AJ294464 EMBL:AY088768 PIR:T47785 SPTR:Q9LYT3	7.00E-32
Ljwgs_125987.1	99.1.4.5354	GO_ID:45751							TT12_ARATH	Flavonoidbiosynthesis;Membrane;Repeat;Transmembrane;Transport;Vacuole,TRANSPARENT TESTA 12 protein.	2.00E-31	GO_ID:45751	TAIR|gene:2077724 SPTR:Q9LYT3 symbol:AT3G59030.1 [GO:0005215 "transporter activity" evidence=ISS] [GO:0015297 "antiporter activity" evidence=ISS] [GO:0016020 "membrane" evidence=ISS] InterPro:IPR002528 Pfam:PF01554 TIGRFAMs:TIGR00797 EMBL:AL163527 EMBL:AJ294464 EMBL:AY088768 PIR:T47785 SPTR:Q9LYT3	7.00E-32
Ljwgs_037968.1	3.1.3.50	TC.AMT ammonium transporter, Amt family [COG:COG0004] [TC:2.A.49]	ypk:y1042	amtB; probable ammonium transporter [KO:K03320]	1.00E-33	aq_112	COG0004	3.00E-34	AMT2_ARATH	Ammoniatransport;Membrane;Polymorphism;Transmembrane;Transport,Ammonium transporter 2 (AtAMT2).	8.00E-97	GO_ID:32309	TIGR_CMR|PSPTO0218 SPTR:Q88B15 symbol:PSPTO0218 "ammonium transporter" [GO:0008519 "ammonium transporter activity" evidence=ISS] [GO:0015696 "ammonium transport" evidence=ISS] InterPro:IPR001905 Pfam:PF00909 GO:GO:0006810 GO:GO:0016020 InterPro:IPR010256 TIGRFAMs:TIGR00836 PROSITE:PS01219 EMBL:AE016856 TIGR:PSPTO0218 SPTR:Q88B15	3.00E-30
Ljwgs_064272.1	99.1.3.2.1063	MCH1_YARLI							MCH1_YARLI	Completeproteome;Membrane;Transmembrane;Transport;Vacuole,Probable transporter MCH1.	4.00E-09
Ljwgs_011755.1	3.1.3.53	TC.SULP sulfate permease, SulP family [COG:COG0659] [TC:2.A.53]	spo:SPAC869.05c	probable sulfate permease [KO:K03321]	2.00E-23	PA1647	COG0659	1.00E-33	SUT13_ARATH	Membrane;Multigenefamily;Sulfatetransport;Symport;Transmembrane;Transport,Sulfate transporter 1.3.	3.00E-128	GO_ID:52487	TAIR|gene:2030605 SPTR:Q9FEP7 symbol:AT1G22150.1 [GO:0015116 "sulfate transporter activity" evidence=ISS] InterPro:IPR001902 Pfam:PF00916 InterPro:IPR002645 Pfam:PF01740 TIGRFAMs:TIGR00815 PROSITE:PS01130 PROSITE:PS50801 EMBL:AC069252 EMBL:AB049624 PIR:B86354 GeneFarm:2694 SPTR:Q9FEP7	1.00E-128
Ljwgs_133042.1	3.3.10.106	ABCB1 ATP-binding cassette, subfamily B (MDR/TAP), member 1 [TC:3.A.1.201 3.A.1.209]	ddi:DDB0201629	abcB3; ABC transporter B family protein [KO:K05658]	3.00E-11				MDR1_LEIEN	Antibioticresistance;ATP-binding;Glycoprotein;Membrane;Multigenefamily;Nucleotide-binding;Polymorphism;Repeat;Transmembrane;Transport,Multidrug resistance protein 1 (P-glycoprotein 1).	1.00E-10	GO_ID:4219	TAIR|gene:2057960 SPTR:Q9ZR72 symbol:AT2G36910.1 [GO:0005516 "calmodulin binding" evidence=ISS] InterPro:IPR003593 InterPro:IPR000873 InterPro:IPR003439 InterPro:IPR001140 Pfam:PF00664 Pfam:PF00005 InterPro:IPR011527 Prosite:PS00211 Prosite:PS00455 SMART:SM00382 ProDom:PD000006 PROSITE:PS50893 GO:GO:0006810 PROSITE:PS50929 HSSP:P08716 EMBL:AC006922 EMBL:X61370 PIR:A42150 IntAct:Q9ZR72 SPTR:Q9ZR72	6.00E-66
Ljwgs_133042.1	3.1.1.31.6	ABCB1 ATP-binding cassette, subfamily B (MDR/TAP), member 1	ddi:DDB0201629	abcB3; ABC transporter B family protein [KO:K05658]	3.00E-11				MDR1_LEIEN	Antibioticresistance;ATP-binding;Glycoprotein;Membrane;Multigenefamily;Nucleotide-binding;Polymorphism;Repeat;Transmembrane;Transport,Multidrug resistance protein 1 (P-glycoprotein 1).	1.00E-10	GO_ID:4219	TAIR|gene:2057960 SPTR:Q9ZR72 symbol:AT2G36910.1 [GO:0005516 "calmodulin binding" evidence=ISS] InterPro:IPR003593 InterPro:IPR000873 InterPro:IPR003439 InterPro:IPR001140 Pfam:PF00664 Pfam:PF00005 InterPro:IPR011527 Prosite:PS00211 Prosite:PS00455 SMART:SM00382 ProDom:PD000006 PROSITE:PS50893 GO:GO:0006810 PROSITE:PS50929 HSSP:P08716 EMBL:AC006922 EMBL:X61370 PIR:A42150 IntAct:Q9ZR72 SPTR:Q9ZR72	6.00E-66
Ljwgs_017819.1	99.1.4.1663	GO_ID:32237							SUT21_ARATH	Glycoprotein;Membrane;Multigenefamily;Sulfatetransport;Symport;Transmembrane;Transport,Sulfate transporter 2.1 (AST68).	6.00E-60	GO_ID:32237	TAIR|gene:2138560 SPTR:Q9SAY1 symbol:AT4G08620 [GO:0015116 "sulfate transporter activity" evidence=ISS] InterPro:IPR001902 Pfam:PF00916 InterPro:IPR002645 Pfam:PF01740 TIGRFAMs:TIGR00815 PROSITE:PS01130 PROSITE:PS50801 EMBL:AL161512 EMBL:AC002983 EMBL:AB018695 PIR:T00946 PIR:T51839 GeneFarm:2354 SPTR:Q9SAY1	5.00E-44
Ljwgs_017819.1	99.1.3.2.3876	SUT21_ARATH							SUT21_ARATH	Glycoprotein;Membrane;Multigenefamily;Sulfatetransport;Symport;Transmembrane;Transport,Sulfate transporter 2.1 (AST68).	6.00E-60	GO_ID:32237	TAIR|gene:2138560 SPTR:Q9SAY1 symbol:AT4G08620 [GO:0015116 "sulfate transporter activity" evidence=ISS] InterPro:IPR001902 Pfam:PF00916 InterPro:IPR002645 Pfam:PF01740 TIGRFAMs:TIGR00815 PROSITE:PS01130 PROSITE:PS50801 EMBL:AL161512 EMBL:AC002983 EMBL:AB018695 PIR:T00946 PIR:T51839 GeneFarm:2354 SPTR:Q9SAY1	5.00E-44
chr6.TM0306.9	3.1.3.53	TC.SULP sulfate permease, SulP family [COG:COG0659] [TC:2.A.53]	cal:orf19.2738	SUL2; high affinity sulfate permease [KO:K03321]	2.00E-22	aq_1268	COG0659	2.00E-24	SUT21_ARATH	Glycoprotein;Membrane;Multigenefamily;Sulfatetransport;Symport;Transmembrane;Transport,Sulfate transporter 2.1 (AST68).	4.00E-111	GO_ID:32237	TAIR|gene:2138560 SPTR:Q9SAY1 symbol:AT4G08620 [GO:0015116 "sulfate transporter activity" evidence=ISS] InterPro:IPR001902 Pfam:PF00916 InterPro:IPR002645 Pfam:PF01740 TIGRFAMs:TIGR00815 PROSITE:PS01130 PROSITE:PS50801 EMBL:AL161512 EMBL:AC002983 EMBL:AB018695 PIR:T00946 PIR:T51839 GeneFarm:2354 SPTR:Q9SAY1	5.00E-82
Ljwgs_036585.1	3.1.3.21	TC.TDT tellurite resistance/dicarboxylate transporter, TDT family [COG:COG1275] [TC:2.A.16]	bbr:BB4314	putative inner membrane transport protein [KO:K03304]	1.00E-14							GO_ID:17279	TAIR|gene:2178721 SPTR:Q9FLV9 symbol:AT5G24030.1 [GO:0005215 "transporter activity" evidence=ISS] [GO:0016021 "integral to membrane" evidence=ISS] InterPro:IPR004695 Pfam:PF03595 EMBL:AB009056 EMBL:BT015364 EMBL:BT015721 SPTR:Q9FLV9	1.00E-87
chr3.CM0282.129	99.1.4.2448	GO_ID:428							ENL2_ARATH	GPI-anchor;Lipoprotein;Membrane;Signal,Early nodulin-like protein 2 precursor (Phytocyanin-like protein).	9.00E-34	GO_ID:428	TAIR|gene:3439748 SPTR:Q9T076 symbol:AT4G27520 [GO:0031225 "anchored to membrane" evidence=TAS] [GO:0005489 "electron transporter activity" evidence=ISS] [GO:0005507 "copper ion binding" evidence=ISS] [GO:0006118 "electron transport" evidence=ISS] InterPro:IPR003245 HSSP:P00303 Pfam:PF02298 ProDom:PD003122 EMBL:AL161571 EMBL:AF083668 EMBL:AL035602 EMBL:AF325035 EMBL:BT000767 EMBL:AY087260 PIR:T05…	3.00E-34
chr3.CM0282.129	99.1.3.2.1553	ENL2_ARATH							ENL2_ARATH	GPI-anchor;Lipoprotein;Membrane;Signal,Early nodulin-like protein 2 precursor (Phytocyanin-like protein).	9.00E-34	GO_ID:428	TAIR|gene:3439748 SPTR:Q9T076 symbol:AT4G27520 [GO:0031225 "anchored to membrane" evidence=TAS] [GO:0005489 "electron transporter activity" evidence=ISS] [GO:0005507 "copper ion binding" evidence=ISS] [GO:0006118 "electron transport" evidence=ISS] InterPro:IPR003245 HSSP:P00303 Pfam:PF02298 ProDom:PD003122 EMBL:AL161571 EMBL:AF083668 EMBL:AL035602 EMBL:AF325035 EMBL:BT000767 EMBL:AY087260 PIR:T05…	3.00E-34
Ljwgs_063721.1	99.1.3.2.554	PTR2_ARATH							PTR2_ARATH	Membrane;Peptidetransport;Proteintransport;Transmembrane;Transport,Peptide transporter PTR2 (Histidine transporting protein).	1.00E-23	GO_ID:39794	TAIR|gene:2026883 SPTR:Q9SX20 symbol:AT1G68570.1 [GO:0005215 "transporter activity" evidence=ISS] [GO:0006857 "oligopeptide transport" evidence=ISS] [GO:0016020 "membrane" evidence=ISS] InterPro:IPR000109 Pfam:PF00854 GO:GO:0016020 EMBL:AC008075 EMBL:AY091784 EMBL:BT002278 PIR:A96710 SPTR:Q9SX20	8.00E-28
Ljwgs_063721.1	99.1.4.2981	GO_ID:39794							PTR2_ARATH	Membrane;Peptidetransport;Proteintransport;Transmembrane;Transport,Peptide transporter PTR2 (Histidine transporting protein).	1.00E-23	GO_ID:39794	TAIR|gene:2026883 SPTR:Q9SX20 symbol:AT1G68570.1 [GO:0005215 "transporter activity" evidence=ISS] [GO:0006857 "oligopeptide transport" evidence=ISS] [GO:0016020 "membrane" evidence=ISS] InterPro:IPR000109 Pfam:PF00854 GO:GO:0016020 EMBL:AC008075 EMBL:AY091784 EMBL:BT002278 PIR:A96710 SPTR:Q9SX20	8.00E-28
Ljwgs_059310.1	3.1.3.50	TC.AMT ammonium transporter, Amt family [COG:COG0004] [TC:2.A.49]	wsu:WS0410	ammonium transporter, AmtB [KO:K03320]	7.00E-19	MTH661	COG0004	7.00E-20	AMT2_ARATH	Ammoniatransport;Membrane;Polymorphism;Transmembrane;Transport,Ammonium transporter 2 (AtAMT2).	5.00E-52	GO_ID:32309	TIGR_CMR|PSPTO0218 SPTR:Q88B15 symbol:PSPTO0218 "ammonium transporter" [GO:0008519 "ammonium transporter activity" evidence=ISS] [GO:0015696 "ammonium transport" evidence=ISS] InterPro:IPR001905 Pfam:PF00909 GO:GO:0006810 GO:GO:0016020 InterPro:IPR010256 TIGRFAMs:TIGR00836 PROSITE:PS01219 EMBL:AE016856 TIGR:PSPTO0218 SPTR:Q88B15	3.00E-16
Ljwgs_019948.1	3.1.3.50	TC.AMT ammonium transporter, Amt family [COG:COG0004] [TC:2.A.49]	lla:L0236	amtB; ammonium transporter [KO:K03320]	2.00E-20	L0236	COG0004	4.00E-21	AMT2_ARATH	Ammoniatransport;Membrane;Polymorphism;Transmembrane;Transport,Ammonium transporter 2 (AtAMT2).	6.00E-57	GO_ID:32309	TIGR_CMR|PSPTO0218 SPTR:Q88B15 symbol:PSPTO0218 "ammonium transporter" [GO:0008519 "ammonium transporter activity" evidence=ISS] [GO:0015696 "ammonium transport" evidence=ISS] InterPro:IPR001905 Pfam:PF00909 GO:GO:0006810 GO:GO:0016020 InterPro:IPR010256 TIGRFAMs:TIGR00836 PROSITE:PS01219 EMBL:AE016856 TIGR:PSPTO0218 SPTR:Q88B15	6.00E-17
Ljwgs_001709.1	3.1.1.38	ABC.MR putative ABC transport system ATP-binding protein [COG:COG1132 COG2274] [TC:3.A.1.21 3.A.1.106 3.A.1.110 3.A.1.112 3.A.1.113 3.A.1.117]	ddi:DDB0201629	abcB3; ABC transporter B family protein [KO:K05658]	0	mll3934	COG1132	4.00E-70	MDR3_HUMAN	ATP-binding;Diseasemutation;Glycoprotein;Membrane;Multigenefamily;Nucleotide-binding;Polymorphism;Repeat;Transmembrane;Transport,Multidrug resistance protein 3 (P-glycoprotein 3).	5.00E-177	GO_ID:15959	TAIR|gene:2041433 SPTR:O80725 symbol:AT2G47000.1 [GO:0042626 "ATPase activity, coupled to transmembrane movement of substances" evidence=ISS] InterPro:IPR003593 InterPro:IPR003439 InterPro:IPR001140 Pfam:PF00664 Pfam:PF00005 InterPro:IPR011527 Prosite:PS00211 SMART:SM00382 ProDom:PD000006 PROSITE:PS50893 GO:GO:0006810 PROSITE:PS50929 HSSP:P08716 EMBL:AC004411 PIR:T02187 SPTR:O80725	0
Ljwgs_001709.1	3.3.10.106	ABCB1 ATP-binding cassette, subfamily B (MDR/TAP), member 1 [TC:3.A.1.201 3.A.1.209]	ddi:DDB0201629	abcB3; ABC transporter B family protein [KO:K05658]	0	mll3934	COG1132	4.00E-70	MDR3_HUMAN	ATP-binding;Diseasemutation;Glycoprotein;Membrane;Multigenefamily;Nucleotide-binding;Polymorphism;Repeat;Transmembrane;Transport,Multidrug resistance protein 3 (P-glycoprotein 3).	5.00E-177	GO_ID:15959	TAIR|gene:2041433 SPTR:O80725 symbol:AT2G47000.1 [GO:0042626 "ATPase activity, coupled to transmembrane movement of substances" evidence=ISS] InterPro:IPR003593 InterPro:IPR003439 InterPro:IPR001140 Pfam:PF00664 Pfam:PF00005 InterPro:IPR011527 Prosite:PS00211 SMART:SM00382 ProDom:PD000006 PROSITE:PS50893 GO:GO:0006810 PROSITE:PS50929 HSSP:P08716 EMBL:AC004411 PIR:T02187 SPTR:O80725	0
Ljwgs_001709.1	3.1.1.33	ABCC-BAC ATP-binding casette, subfamily C, bacterial [COG:COG4988 COG4987 COG1132 COG2274] [TC:3.A.1.110 3.A.1.112]	ddi:DDB0201629	abcB3; ABC transporter B family protein [KO:K05658]	0	mll3934	COG1132	4.00E-70	MDR3_HUMAN	ATP-binding;Diseasemutation;Glycoprotein;Membrane;Multigenefamily;Nucleotide-binding;Polymorphism;Repeat;Transmembrane;Transport,Multidrug resistance protein 3 (P-glycoprotein 3).	5.00E-177	GO_ID:15959	TAIR|gene:2041433 SPTR:O80725 symbol:AT2G47000.1 [GO:0042626 "ATPase activity, coupled to transmembrane movement of substances" evidence=ISS] InterPro:IPR003593 InterPro:IPR003439 InterPro:IPR001140 Pfam:PF00664 Pfam:PF00005 InterPro:IPR011527 Prosite:PS00211 SMART:SM00382 ProDom:PD000006 PROSITE:PS50893 GO:GO:0006810 PROSITE:PS50929 HSSP:P08716 EMBL:AC004411 PIR:T02187 SPTR:O80725	0
Ljwgs_001709.1	3.1.1.31.6	ABCB1 ATP-binding cassette, subfamily B (MDR/TAP), member 1	ddi:DDB0201629	abcB3; ABC transporter B family protein [KO:K05658]	0	mll3934	COG1132	4.00E-70	MDR3_HUMAN	ATP-binding;Diseasemutation;Glycoprotein;Membrane;Multigenefamily;Nucleotide-binding;Polymorphism;Repeat;Transmembrane;Transport,Multidrug resistance protein 3 (P-glycoprotein 3).	5.00E-177	GO_ID:15959	TAIR|gene:2041433 SPTR:O80725 symbol:AT2G47000.1 [GO:0042626 "ATPase activity, coupled to transmembrane movement of substances" evidence=ISS] InterPro:IPR003593 InterPro:IPR003439 InterPro:IPR001140 Pfam:PF00664 Pfam:PF00005 InterPro:IPR011527 Prosite:PS00211 SMART:SM00382 ProDom:PD000006 PROSITE:PS50893 GO:GO:0006810 PROSITE:PS50929 HSSP:P08716 EMBL:AC004411 PIR:T02187 SPTR:O80725	0
Ljwgs_001709.1	3.1.1.31.13	ABCB-BAC ATP-binding casette, subfamily B, bacterial [COG:COG1132 COG2274 COG5265] [TC:3.A.1.21 3.A.1.106 3.A.1.109 3.A.1.117]	ddi:DDB0201629	abcB3; ABC transporter B family protein [KO:K05658]	0	mll3934	COG1132	4.00E-70	MDR3_HUMAN	ATP-binding;Diseasemutation;Glycoprotein;Membrane;Multigenefamily;Nucleotide-binding;Polymorphism;Repeat;Transmembrane;Transport,Multidrug resistance protein 3 (P-glycoprotein 3).	5.00E-177	GO_ID:15959	TAIR|gene:2041433 SPTR:O80725 symbol:AT2G47000.1 [GO:0042626 "ATPase activity, coupled to transmembrane movement of substances" evidence=ISS] InterPro:IPR003593 InterPro:IPR003439 InterPro:IPR001140 Pfam:PF00664 Pfam:PF00005 InterPro:IPR011527 Prosite:PS00211 SMART:SM00382 ProDom:PD000006 PROSITE:PS50893 GO:GO:0006810 PROSITE:PS50929 HSSP:P08716 EMBL:AC004411 PIR:T02187 SPTR:O80725	0
Ljwgs_123578.1	99.1.4.550	GO_ID:23515							ENL1_ARATH	Glycoprotein;GPI-anchor;Lipoprotein;Membrane;Signal,Early nodulin-like protein 1 precursor (Phytocyanin-like protein).	7.00E-10	GO_ID:23515	TAIR|gene:3693914 SPTR:Q9SK27 symbol:AT2G25060.1 [GO:0031225 "anchored to membrane" evidence=TAS] [GO:0005489 "electron transporter activity" evidence=ISS] [GO:0005507 "copper ion binding" evidence=ISS] [GO:0006118 "electron transport" evidence=ISS] InterPro:IPR003245 Pfam:PF02298 ProDom:PD003122 HSSP:O82080 EMBL:AC006585 EMBL:BT010405 PIR:G84643 SPTR:Q9SK27	3.00E-10
Ljwgs_123578.1	99.1.3.2.1372	ENL1_ARATH							ENL1_ARATH	Glycoprotein;GPI-anchor;Lipoprotein;Membrane;Signal,Early nodulin-like protein 1 precursor (Phytocyanin-like protein).	7.00E-10	GO_ID:23515	TAIR|gene:3693914 SPTR:Q9SK27 symbol:AT2G25060.1 [GO:0031225 "anchored to membrane" evidence=TAS] [GO:0005489 "electron transporter activity" evidence=ISS] [GO:0005507 "copper ion binding" evidence=ISS] [GO:0006118 "electron transport" evidence=ISS] InterPro:IPR003245 Pfam:PF02298 ProDom:PD003122 HSSP:O82080 EMBL:AC006585 EMBL:BT010405 PIR:G84643 SPTR:Q9SK27	3.00E-10
Ljwgs_023047.1	3.1.3.50	TC.AMT ammonium transporter, Amt family [COG:COG0004] [TC:2.A.49]	ath:At4g13510	T6G15.60; ammonium transporter 1, member 1 (AMT1.1) [KO:K03320]	2.00E-139	AF1746	COG0004	6.00E-45	AMT12_LYCES	Ammoniatransport;Membrane;Multigenefamily;Transmembrane;Transport,Ammonium transporter 1, member 2 (LeAMT1;2).	4.00E-146	GO_ID:5143	TAIR|gene:2087167 SPTR:Q9LK16 symbol:AT3G24290.1 [GO:0008519 "ammonium transporter activity" evidence=ISS] [GO:0006810 "transport" evidence=ISS] [GO:0016020 "membrane" evidence=ISS] InterPro:IPR001905 Pfam:PF00909 GO:GO:0006810 GO:GO:0016020 InterPro:IPR010256 TIGRFAMs:TIGR00836 PROSITE:PS01219 EMBL:AP000382 SPTR:Q9LK16	4.00E-135
Ljwgs_098483.1	3.1.3.22	TC.POT proton-dependent oligopeptide transporter, POT family [COG:COG3104] [TC:2.A.17]	rno:246280	Slc15a4; peptide/histidine transporter [KO:K03305]	2.00E-12				PTR2_ARATH	Membrane;Peptidetransport;Proteintransport;Transmembrane;Transport,Peptide transporter PTR2 (Histidine transporting protein).	5.00E-18	GO_ID:43330	TAIR|gene:2147839 SPTR:Q9LFR1 symbol:AT5G14940.1 [GO:0015359 "amino acid permease activity" evidence=ISS] [GO:0005215 "transporter activity" evidence=ISS] [GO:0006857 "oligopeptide transport" evidence=ISS] [GO:0016020 "membrane" evidence=ISS] InterPro:IPR000109 Pfam:PF00854 GO:GO:0016020 EMBL:AL391146 PIR:T51439 SPTR:Q9LFR1	2.00E-44
Ljwgs_070137.1	99.1.3.2.2675	ARF_VIGUN	ath:At1g23490	F5O8.5; ADP-ribosylation factor [KO:K07977]	7.00E-32	YDL192w	COG1100	2.00E-25	ARF_VIGUN	ER-Golgitransport;Golgistack;GTP-binding;Lipoprotein;Myristate;Nucleotide-binding;Proteintransport;Transport,ADP-ribosylation factor.	4.00E-32	GO_ID:51895	MGI|MGI:99595 SPTR:Q8BSL7 symbol:Arf2 "ADP-ribosylation factor 2" [GO:0005794 "Golgi apparatus" evidence=RCA;IDA] [GO:0005215 "transporter activity" evidence=RCA] [GO:0008565 "protein transporter activity" evidence=RCA] [GO:0005525 "GTP binding" evidence=RCA;TAS] [GO:0015031 "protein transport" evidence=RCA;TAS] [GO:0006886 "intracellular protein transport" evidence=RCA] MGI:MGI:99595 InterPro:IP…	9.00E-29
Ljwgs_070137.1	99.1.2.149	COG1100	ath:At1g23490	F5O8.5; ADP-ribosylation factor [KO:K07977]	7.00E-32	YDL192w	COG1100	2.00E-25	ARF_VIGUN	ER-Golgitransport;Golgistack;GTP-binding;Lipoprotein;Myristate;Nucleotide-binding;Proteintransport;Transport,ADP-ribosylation factor.	4.00E-32	GO_ID:51895	MGI|MGI:99595 SPTR:Q8BSL7 symbol:Arf2 "ADP-ribosylation factor 2" [GO:0005794 "Golgi apparatus" evidence=RCA;IDA] [GO:0005215 "transporter activity" evidence=RCA] [GO:0008565 "protein transporter activity" evidence=RCA] [GO:0005525 "GTP binding" evidence=RCA;TAS] [GO:0015031 "protein transport" evidence=RCA;TAS] [GO:0006886 "intracellular protein transport" evidence=RCA] MGI:MGI:99595 InterPro:IP…	9.00E-29
Ljwgs_070137.1	99.1.4.4705	GO_ID:51895	ath:At1g23490	F5O8.5; ADP-ribosylation factor [KO:K07977]	7.00E-32	YDL192w	COG1100	2.00E-25	ARF_VIGUN	ER-Golgitransport;Golgistack;GTP-binding;Lipoprotein;Myristate;Nucleotide-binding;Proteintransport;Transport,ADP-ribosylation factor.	4.00E-32	GO_ID:51895	MGI|MGI:99595 SPTR:Q8BSL7 symbol:Arf2 "ADP-ribosylation factor 2" [GO:0005794 "Golgi apparatus" evidence=RCA;IDA] [GO:0005215 "transporter activity" evidence=RCA] [GO:0008565 "protein transporter activity" evidence=RCA] [GO:0005525 "GTP binding" evidence=RCA;TAS] [GO:0015031 "protein transport" evidence=RCA;TAS] [GO:0006886 "intracellular protein transport" evidence=RCA] MGI:MGI:99595 InterPro:IP…	9.00E-29
Ljwgs_070137.1	99.1.1.151	KO:K07977	ath:At1g23490	F5O8.5; ADP-ribosylation factor [KO:K07977]	7.00E-32	YDL192w	COG1100	2.00E-25	ARF_VIGUN	ER-Golgitransport;Golgistack;GTP-binding;Lipoprotein;Myristate;Nucleotide-binding;Proteintransport;Transport,ADP-ribosylation factor.	4.00E-32	GO_ID:51895	MGI|MGI:99595 SPTR:Q8BSL7 symbol:Arf2 "ADP-ribosylation factor 2" [GO:0005794 "Golgi apparatus" evidence=RCA;IDA] [GO:0005215 "transporter activity" evidence=RCA] [GO:0008565 "protein transporter activity" evidence=RCA] [GO:0005525 "GTP binding" evidence=RCA;TAS] [GO:0015031 "protein transport" evidence=RCA;TAS] [GO:0006886 "intracellular protein transport" evidence=RCA] MGI:MGI:99595 InterPro:IP…	9.00E-29
Ljwgs_114175.1	99.1.3.2.3354	AMT2_ARATH							AMT2_ARATH	Ammoniatransport;Membrane;Polymorphism;Transmembrane;Transport,Ammonium transporter 2 (AtAMT2).	8.00E-39
Ljwgs_126986.1	3.1.2.1.2	ARAE arabinose-proton symporter	bsu:BG11907	araE, yvbR; L-arabinose permease [KO:K02100]	1.00E-38	BS_yxcC	COG0477	1.00E-45	CSBC_BACSU	Completeproteome;Membrane;Transmembrane;Transport,Probable metabolite transport protein csbC.	3.00E-45	GO_ID:14617	TAIR|gene:2051442 SPTR:Q9SKT9 symbol:AT2G20780.1 [GO:0015144 "carbohydrate transporter activity" evidence=ISS] [GO:0005351 "sugar porter activity" evidence=ISS] [GO:0016020 "membrane" evidence=ISS] Interpro:IPR005829 InterPro:IPR007114 InterPro:IPR005828 InterPro:IPR003663 Pfam:PF00083 GO:GO:0016020 PRINTS:PR00171 PROSITE:PS50850 PROSITE:PS00216 PROSITE:PS00217 TIGRFAMs:TIGR00879 EMBL:AC006234 PI…	2.00E-123
Ljwgs_125461.1	3.1.1.38	ABC.MR putative ABC transport system ATP-binding protein [COG:COG1132 COG2274] [TC:3.A.1.21 3.A.1.106 3.A.1.110 3.A.1.112 3.A.1.113 3.A.1.117]	ddi:DDB0201629	abcB3; ABC transporter B family protein [KO:K05658]	2.00E-71	BH0941	COG1132	1.00E-56	MDR1_CAEEL	ATP-binding;Completeproteome;Glycoprotein;Membrane;Multigenefamily;Nucleotide-binding;Repeat;Transmembrane;Transport,Multidrug resistance protein 1 (P-glycoprotein A).	8.00E-68	GO_ID:36704	TAIR|gene:2196144 SPTR:Q9FWX7 symbol:AT1G02520.1 [GO:0042626 "ATPase activity, coupled to transmembrane movement of substances" evidence=ISS] InterPro:IPR003593 InterPro:IPR003439 InterPro:IPR001140 Pfam:PF00664 Pfam:PF00005 InterPro:IPR011527 Prosite:PS00211 SMART:SM00382 ProDom:PD000006 PROSITE:PS50893 GO:GO:0006810 PROSITE:PS50929 HSSP:P08716 EMBL:AC022521 PIR:E86155 SPTR:Q9FWX7	5.00E-103
Ljwgs_125461.1	3.3.10.106	ABCB1 ATP-binding cassette, subfamily B (MDR/TAP), member 1 [TC:3.A.1.201 3.A.1.209]	ddi:DDB0201629	abcB3; ABC transporter B family protein [KO:K05658]	2.00E-71	BH0941	COG1132	1.00E-56	MDR1_CAEEL	ATP-binding;Completeproteome;Glycoprotein;Membrane;Multigenefamily;Nucleotide-binding;Repeat;Transmembrane;Transport,Multidrug resistance protein 1 (P-glycoprotein A).	8.00E-68	GO_ID:36704	TAIR|gene:2196144 SPTR:Q9FWX7 symbol:AT1G02520.1 [GO:0042626 "ATPase activity, coupled to transmembrane movement of substances" evidence=ISS] InterPro:IPR003593 InterPro:IPR003439 InterPro:IPR001140 Pfam:PF00664 Pfam:PF00005 InterPro:IPR011527 Prosite:PS00211 SMART:SM00382 ProDom:PD000006 PROSITE:PS50893 GO:GO:0006810 PROSITE:PS50929 HSSP:P08716 EMBL:AC022521 PIR:E86155 SPTR:Q9FWX7	5.00E-103
Ljwgs_125461.1	3.1.1.33	ABCC-BAC ATP-binding casette, subfamily C, bacterial [COG:COG4988 COG4987 COG1132 COG2274] [TC:3.A.1.110 3.A.1.112]	ddi:DDB0201629	abcB3; ABC transporter B family protein [KO:K05658]	2.00E-71	BH0941	COG1132	1.00E-56	MDR1_CAEEL	ATP-binding;Completeproteome;Glycoprotein;Membrane;Multigenefamily;Nucleotide-binding;Repeat;Transmembrane;Transport,Multidrug resistance protein 1 (P-glycoprotein A).	8.00E-68	GO_ID:36704	TAIR|gene:2196144 SPTR:Q9FWX7 symbol:AT1G02520.1 [GO:0042626 "ATPase activity, coupled to transmembrane movement of substances" evidence=ISS] InterPro:IPR003593 InterPro:IPR003439 InterPro:IPR001140 Pfam:PF00664 Pfam:PF00005 InterPro:IPR011527 Prosite:PS00211 SMART:SM00382 ProDom:PD000006 PROSITE:PS50893 GO:GO:0006810 PROSITE:PS50929 HSSP:P08716 EMBL:AC022521 PIR:E86155 SPTR:Q9FWX7	5.00E-103
Ljwgs_125461.1	3.1.1.31.6	ABCB1 ATP-binding cassette, subfamily B (MDR/TAP), member 1	ddi:DDB0201629	abcB3; ABC transporter B family protein [KO:K05658]	2.00E-71	BH0941	COG1132	1.00E-56	MDR1_CAEEL	ATP-binding;Completeproteome;Glycoprotein;Membrane;Multigenefamily;Nucleotide-binding;Repeat;Transmembrane;Transport,Multidrug resistance protein 1 (P-glycoprotein A).	8.00E-68	GO_ID:36704	TAIR|gene:2196144 SPTR:Q9FWX7 symbol:AT1G02520.1 [GO:0042626 "ATPase activity, coupled to transmembrane movement of substances" evidence=ISS] InterPro:IPR003593 InterPro:IPR003439 InterPro:IPR001140 Pfam:PF00664 Pfam:PF00005 InterPro:IPR011527 Prosite:PS00211 SMART:SM00382 ProDom:PD000006 PROSITE:PS50893 GO:GO:0006810 PROSITE:PS50929 HSSP:P08716 EMBL:AC022521 PIR:E86155 SPTR:Q9FWX7	5.00E-103
Ljwgs_125461.1	3.1.1.31.13	ABCB-BAC ATP-binding casette, subfamily B, bacterial [COG:COG1132 COG2274 COG5265] [TC:3.A.1.21 3.A.1.106 3.A.1.109 3.A.1.117]	ddi:DDB0201629	abcB3; ABC transporter B family protein [KO:K05658]	2.00E-71	BH0941	COG1132	1.00E-56	MDR1_CAEEL	ATP-binding;Completeproteome;Glycoprotein;Membrane;Multigenefamily;Nucleotide-binding;Repeat;Transmembrane;Transport,Multidrug resistance protein 1 (P-glycoprotein A).	8.00E-68	GO_ID:36704	TAIR|gene:2196144 SPTR:Q9FWX7 symbol:AT1G02520.1 [GO:0042626 "ATPase activity, coupled to transmembrane movement of substances" evidence=ISS] InterPro:IPR003593 InterPro:IPR003439 InterPro:IPR001140 Pfam:PF00664 Pfam:PF00005 InterPro:IPR011527 Prosite:PS00211 SMART:SM00382 ProDom:PD000006 PROSITE:PS50893 GO:GO:0006810 PROSITE:PS50929 HSSP:P08716 EMBL:AC022521 PIR:E86155 SPTR:Q9FWX7	5.00E-103
chr2.TM0889.13	3.1.3.33	TC.MC mitochondrial carrier protein, MC family [TC:2.A.29]	ath:At1g07030	F10K1.26; mitochondrial substrate carrier family protein [KO:K03454]	4.00E-117				MRS3_YEAST	Completeproteome;Innermembrane;Membrane;Mitochondrion;mRNAprocessing;Repeat;Transmembrane;Transport,Mitochondrial RNA splicing protein MRS3.	1.00E-36	GO_ID:32352	SGD|S000003669 SPTR:P10566 symbol:MRS3 "carrier protein" [GO:0005739 "mitochondrion" evidence=IDA] [GO:0005381 "iron ion transporter activity" evidence=IMP] [GO:0005386 "carrier activity" evidence=ISS] [GO:0006839 "mitochondrial transport" evidence=ISS] [GO:0008380 "RNA splicing" evidence=IGI] [GO:0048250 "mitochondrial iron ion transport" evidence=IDA] InterPro:IPR001993 Pfam:PF00153 SGD:S000003…	4.00E-37
Ljwgs_036724.2	99.1.4.5465	GO_ID:40289							ZIP6_ARATH	Chloroplast;Iontransport;Membrane;Plastid;Thylakoid;Transitpeptide;Transmembrane;Transport;Zinc;Zinctransport,Zinc transporter 6, chloroplast precursor (ZRT/IRT-like protein 6).	8.00E-65	GO_ID:40289	TAIR|gene:3436981 SPTR:O64738 symbol:AT2G30080.1 [GO:0006812 "cation transport" evidence=ISS] [GO:0008324 "cation transporter activity" evidence=ISS] InterPro:IPR003689 InterPro:IPR004698 Pfam:PF02535 TIGRFAMs:TIGR00820 EMBL:AC004680 EMBL:AC004165 EMBL:AF369910 PIR:T02478 SPTR:O64738	3.00E-65
Ljwgs_036724.2	99.1.3.2.1354	ZIP6_ARATH							ZIP6_ARATH	Chloroplast;Iontransport;Membrane;Plastid;Thylakoid;Transitpeptide;Transmembrane;Transport;Zinc;Zinctransport,Zinc transporter 6, chloroplast precursor (ZRT/IRT-like protein 6).	8.00E-65	GO_ID:40289	TAIR|gene:3436981 SPTR:O64738 symbol:AT2G30080.1 [GO:0006812 "cation transport" evidence=ISS] [GO:0008324 "cation transporter activity" evidence=ISS] InterPro:IPR003689 InterPro:IPR004698 Pfam:PF02535 TIGRFAMs:TIGR00820 EMBL:AC004680 EMBL:AC004165 EMBL:AF369910 PIR:T02478 SPTR:O64738	3.00E-65
chr4.CM0170.9	3.1.3.22	TC.POT proton-dependent oligopeptide transporter, POT family [COG:COG3104] [TC:2.A.17]	hsa:51296	SLC15A3; solute carrier family 15, member 3 [KO:K03305]	2.00E-18				PTR2_ARATH	Membrane;Peptidetransport;Proteintransport;Transmembrane;Transport,Peptide transporter PTR2 (Histidine transporting protein).	9.00E-48	GO_ID:7129	TAIR|gene:2172248 SPTR:Q9LV10 symbol:AT5G62680.1 [GO:0005215 "transporter activity" evidence=ISS] [GO:0006857 "oligopeptide transport" evidence=ISS] [GO:0016020 "membrane" evidence=ISS] InterPro:IPR000109 Pfam:PF00854 GO:GO:0016020 EMBL:AB020751 SPTR:Q9LV10	4.00E-104
Ljwgs_147980.1	99.1.4.645	GO_ID:14694							AECC2_ARATH	Auxinsignalingpathway;Glycoprotein;Membrane;Transmembrane;Transport,Auxin efflux carrier component 2 (AtPIN2) (Auxin efflux carrier AGR) (Polar-auxin-transport efflux component AGRAVITROPIC 1) (AtAGR1) (Ethylene insensitive root 1) (AtEIR1) (WAVY6).	2.00E-43	GO_ID:14694	TAIR|gene:2175558 SPTR:Q9LU77 symbol:AT5G57090.1 [GO:0005215 "transporter activity" evidence=ISS] [GO:0009672 "auxin:hydrogen symporter activity" evidence=ISS] [GO:0009926 "auxin polar transport" evidence=ISS] Pfam:PF03547 InterPro:IPR004776 TIGRFAMs:TIGR00946 EMBL:AB023042 EMBL:AF056026 EMBL:AF087459 EMBL:AF093241 EMBL:AF086906 EMBL:AF086907 EMBL:AY078965 EMBL:BT001152 PIR:T51808 GeneFarm:3020 S…	6.00E-44
Ljwgs_147980.1	99.1.3.2.1437	AECC2_ARATH							AECC2_ARATH	Auxinsignalingpathway;Glycoprotein;Membrane;Transmembrane;Transport,Auxin efflux carrier component 2 (AtPIN2) (Auxin efflux carrier AGR) (Polar-auxin-transport efflux component AGRAVITROPIC 1) (AtAGR1) (Ethylene insensitive root 1) (AtEIR1) (WAVY6).	2.00E-43	GO_ID:14694	TAIR|gene:2175558 SPTR:Q9LU77 symbol:AT5G57090.1 [GO:0005215 "transporter activity" evidence=ISS] [GO:0009672 "auxin:hydrogen symporter activity" evidence=ISS] [GO:0009926 "auxin polar transport" evidence=ISS] Pfam:PF03547 InterPro:IPR004776 TIGRFAMs:TIGR00946 EMBL:AB023042 EMBL:AF056026 EMBL:AF087459 EMBL:AF093241 EMBL:AF086906 EMBL:AF086907 EMBL:AY078965 EMBL:BT001152 PIR:T51808 GeneFarm:3020 S…	6.00E-44
Ljwgs_035191.1	99.1.4.5465	GO_ID:40289							ZIP6_ARATH	Chloroplast;Iontransport;Membrane;Plastid;Thylakoid;Transitpeptide;Transmembrane;Transport;Zinc;Zinctransport,Zinc transporter 6, chloroplast precursor (ZRT/IRT-like protein 6).	4.00E-38	GO_ID:40289	TAIR|gene:3436981 SPTR:O64738 symbol:AT2G30080.1 [GO:0006812 "cation transport" evidence=ISS] [GO:0008324 "cation transporter activity" evidence=ISS] InterPro:IPR003689 InterPro:IPR004698 Pfam:PF02535 TIGRFAMs:TIGR00820 EMBL:AC004680 EMBL:AC004165 EMBL:AF369910 PIR:T02478 SPTR:O64738	1.00E-38
Ljwgs_035191.1	99.1.3.2.1354	ZIP6_ARATH							ZIP6_ARATH	Chloroplast;Iontransport;Membrane;Plastid;Thylakoid;Transitpeptide;Transmembrane;Transport;Zinc;Zinctransport,Zinc transporter 6, chloroplast precursor (ZRT/IRT-like protein 6).	4.00E-38	GO_ID:40289	TAIR|gene:3436981 SPTR:O64738 symbol:AT2G30080.1 [GO:0006812 "cation transport" evidence=ISS] [GO:0008324 "cation transporter activity" evidence=ISS] InterPro:IPR003689 InterPro:IPR004698 Pfam:PF02535 TIGRFAMs:TIGR00820 EMBL:AC004680 EMBL:AC004165 EMBL:AF369910 PIR:T02478 SPTR:O64738	1.00E-38
chr1.CM0544.28	3.1.2.1.6	SLC2A2, GLUT2 solute carrier family 2 (facilitated glucose transporter), member 2	xtr:496943	LOC496943; hypothetical LOC496943 [KO:K07593]	6.00E-48	BS_yxcC	COG0477	3.00E-49	GTR8_MOUSE	Glycoprotein;Membrane;Multigenefamily;Sugartransport;Transmembrane;Transport,Solute carrier family 2, facilitated glucose transporter member 8 (Glucose transporter type 8) (Glucose transporter type X1).	3.00E-58	GO_ID:37183	TAIR|gene:2144974 SPTR:Q8VZI5 symbol:AT5G18840.1 [GO:0015144 "carbohydrate transporter activity" evidence=ISS] [GO:0005351 "sugar porter activity" evidence=ISS] [GO:0016020 "membrane" evidence=ISS] InterPro:IPR007114 InterPro:IPR005828 InterPro:IPR003663 Pfam:PF00083 GO:GO:0016020 PRINTS:PR00171 PROSITE:PS50850 TIGRFAMs:TIGR00879 EMBL:AY064144 EMBL:BT000608 SPTR:Q8VZI5	3.00E-126
CM0457.19	3.1.3.25	TC.PIT inorganic phosphate transporter, PiT family [COG:COG0306] [TC:2.A.20]	ath:At3g26570	MFE16.9; phosphate transporter family protein [KO:K03306]	4.00E-106	CPn0680	COG0306	4.00E-44	PHT21_ARATH	Chloroplast;Innermembrane;Membrane;Phosphatetransport;Plastid;Symport;Transitpeptide;Transmembrane;Transport,Phosphate permease PHT2-1, chloroplast precursor (Phosphate transporter Pht2;1) (H(+)/Pi cotransporter).	2.00E-106	GO_ID:21126	TIGR_CMR|CBU0014 SPTR:Q83FC6 symbol:CBU0014 "phosphate transporter family protein" [GO:0006817 "phosphate transport" evidence=ISS] [GO:0015114 "phosphate transporter activity" evidence=ISS] Pfam:PF01384 Interpro:IPR001204 GO:GO:0016020 PANTHER:PTHR11101 EMBL:AE016960 TIGR:CBU0014 SPTR:Q83FC6	1.00E-35
Ljwgs_080010.1	3.1.1.29.3	CCMA heme exporter ATP-binding protein CcmA [EC:3.6.3.41] [COG:COG1131] [GO:0015439]	tcr:507681.100	ATP-binding cassette protein, putative [KO:K05681]	1.00E-22	YOR328w_3	COG1131	2.00E-36	CGR1_CANGA	ATP-binding;Completeproteome;Membrane;Nucleotide-binding;Repeat;Transmembrane;Transport,ATP-binding cassette transporter CGR1 (Pleomorphic drug resistance homolog).	5.00E-39	GO_ID:36915	TAIR|gene:2196592 SPTR:Q9M9E1 symbol:PDR12 "PLEIOTROPIC DRUG RESISTANCE 12" [GO:0042626 "ATPase activity, coupled to transmembrane movement of substances" evidence=ISS] [GO:0005886 "plasma membrane" evidence=IDA] [GO:0015692 "lead ion transport" evidence=IMP] InterPro:IPR003593 InterPro:IPR003439 Pfam:PF00005 InterPro:IPR000412 Pfam:PF01061 SMART:SM00382 ProDom:PD000006 PROSITE:PS50893 EMBL:AC013…	4.00E-119
Ljwgs_080010.1	3.1.1.35.3	ABCG2 ATP-binding cassette, subfamily G (WHITE), member 2	tcr:507681.100	ATP-binding cassette protein, putative [KO:K05681]	1.00E-22	YOR328w_3	COG1131	2.00E-36	CGR1_CANGA	ATP-binding;Completeproteome;Membrane;Nucleotide-binding;Repeat;Transmembrane;Transport,ATP-binding cassette transporter CGR1 (Pleomorphic drug resistance homolog).	5.00E-39	GO_ID:36915	TAIR|gene:2196592 SPTR:Q9M9E1 symbol:PDR12 "PLEIOTROPIC DRUG RESISTANCE 12" [GO:0042626 "ATPase activity, coupled to transmembrane movement of substances" evidence=ISS] [GO:0005886 "plasma membrane" evidence=IDA] [GO:0015692 "lead ion transport" evidence=IMP] InterPro:IPR003593 InterPro:IPR003439 Pfam:PF00005 InterPro:IPR000412 Pfam:PF01061 SMART:SM00382 ProDom:PD000006 PROSITE:PS50893 EMBL:AC013…	4.00E-119
Ljwgs_080010.1	1.2.7.51.3	CCMA heme exporter ATP-binding protein CcmA [EC:3.6.3.41] [COG:COG1131] [GO:0015439]	tcr:507681.100	ATP-binding cassette protein, putative [KO:K05681]	1.00E-22	YOR328w_3	COG1131	2.00E-36	CGR1_CANGA	ATP-binding;Completeproteome;Membrane;Nucleotide-binding;Repeat;Transmembrane;Transport,ATP-binding cassette transporter CGR1 (Pleomorphic drug resistance homolog).	5.00E-39	GO_ID:36915	TAIR|gene:2196592 SPTR:Q9M9E1 symbol:PDR12 "PLEIOTROPIC DRUG RESISTANCE 12" [GO:0042626 "ATPase activity, coupled to transmembrane movement of substances" evidence=ISS] [GO:0005886 "plasma membrane" evidence=IDA] [GO:0015692 "lead ion transport" evidence=IMP] InterPro:IPR003593 InterPro:IPR003439 Pfam:PF00005 InterPro:IPR000412 Pfam:PF01061 SMART:SM00382 ProDom:PD000006 PROSITE:PS50893 EMBL:AC013…	4.00E-119
Ljwgs_080010.1	3.3.10.140	ABCG2 ATP-binding cassette, subfamily G (WHITE), member 2 [TC:3.A.1.204]	tcr:507681.100	ATP-binding cassette protein, putative [KO:K05681]	1.00E-22	YOR328w_3	COG1131	2.00E-36	CGR1_CANGA	ATP-binding;Completeproteome;Membrane;Nucleotide-binding;Repeat;Transmembrane;Transport,ATP-binding cassette transporter CGR1 (Pleomorphic drug resistance homolog).	5.00E-39	GO_ID:36915	TAIR|gene:2196592 SPTR:Q9M9E1 symbol:PDR12 "PLEIOTROPIC DRUG RESISTANCE 12" [GO:0042626 "ATPase activity, coupled to transmembrane movement of substances" evidence=ISS] [GO:0005886 "plasma membrane" evidence=IDA] [GO:0015692 "lead ion transport" evidence=IMP] InterPro:IPR003593 InterPro:IPR003439 Pfam:PF00005 InterPro:IPR000412 Pfam:PF01061 SMART:SM00382 ProDom:PD000006 PROSITE:PS50893 EMBL:AC013…	4.00E-119
Ljwgs_080010.1	3.1.1.23	ABC-2.A ABC-2 type transport system ATP-binding protein [COG:COG1131 COG1134]	tcr:507681.100	ATP-binding cassette protein, putative [KO:K05681]	1.00E-22	YOR328w_3	COG1131	2.00E-36	CGR1_CANGA	ATP-binding;Completeproteome;Membrane;Nucleotide-binding;Repeat;Transmembrane;Transport,ATP-binding cassette transporter CGR1 (Pleomorphic drug resistance homolog).	5.00E-39	GO_ID:36915	TAIR|gene:2196592 SPTR:Q9M9E1 symbol:PDR12 "PLEIOTROPIC DRUG RESISTANCE 12" [GO:0042626 "ATPase activity, coupled to transmembrane movement of substances" evidence=ISS] [GO:0005886 "plasma membrane" evidence=IDA] [GO:0015692 "lead ion transport" evidence=IMP] InterPro:IPR003593 InterPro:IPR003439 Pfam:PF00005 InterPro:IPR000412 Pfam:PF01061 SMART:SM00382 ProDom:PD000006 PROSITE:PS50893 EMBL:AC013…	4.00E-119
Ljwgs_122328.1	3.1.1.38	ABC.MR putative ABC transport system ATP-binding protein [COG:COG1132 COG2274] [TC:3.A.1.21 3.A.1.106 3.A.1.110 3.A.1.112 3.A.1.113 3.A.1.117]	ddi:DDB0201629	abcB3; ABC transporter B family protein [KO:K05658]	2.00E-44	BH0941	COG1132	1.00E-39	MDR2_MOUSE	ATP-binding;Glycoprotein;Membrane;Multigenefamily;Nucleotide-binding;Repeat;Transmembrane;Transport,Multidrug resistance protein 2 (P-glycoprotein 2).	4.00E-43	GO_ID:15959	TAIR|gene:2041433 SPTR:O80725 symbol:AT2G47000.1 [GO:0042626 "ATPase activity, coupled to transmembrane movement of substances" evidence=ISS] InterPro:IPR003593 InterPro:IPR003439 InterPro:IPR001140 Pfam:PF00664 Pfam:PF00005 InterPro:IPR011527 Prosite:PS00211 SMART:SM00382 ProDom:PD000006 PROSITE:PS50893 GO:GO:0006810 PROSITE:PS50929 HSSP:P08716 EMBL:AC004411 PIR:T02187 SPTR:O80725	4.00E-65
Ljwgs_122328.1	3.3.10.106	ABCB1 ATP-binding cassette, subfamily B (MDR/TAP), member 1 [TC:3.A.1.201 3.A.1.209]	ddi:DDB0201629	abcB3; ABC transporter B family protein [KO:K05658]	2.00E-44	BH0941	COG1132	1.00E-39	MDR2_MOUSE	ATP-binding;Glycoprotein;Membrane;Multigenefamily;Nucleotide-binding;Repeat;Transmembrane;Transport,Multidrug resistance protein 2 (P-glycoprotein 2).	4.00E-43	GO_ID:15959	TAIR|gene:2041433 SPTR:O80725 symbol:AT2G47000.1 [GO:0042626 "ATPase activity, coupled to transmembrane movement of substances" evidence=ISS] InterPro:IPR003593 InterPro:IPR003439 InterPro:IPR001140 Pfam:PF00664 Pfam:PF00005 InterPro:IPR011527 Prosite:PS00211 SMART:SM00382 ProDom:PD000006 PROSITE:PS50893 GO:GO:0006810 PROSITE:PS50929 HSSP:P08716 EMBL:AC004411 PIR:T02187 SPTR:O80725	4.00E-65
Ljwgs_122328.1	3.1.1.33	ABCC-BAC ATP-binding casette, subfamily C, bacterial [COG:COG4988 COG4987 COG1132 COG2274] [TC:3.A.1.110 3.A.1.112]	ddi:DDB0201629	abcB3; ABC transporter B family protein [KO:K05658]	2.00E-44	BH0941	COG1132	1.00E-39	MDR2_MOUSE	ATP-binding;Glycoprotein;Membrane;Multigenefamily;Nucleotide-binding;Repeat;Transmembrane;Transport,Multidrug resistance protein 2 (P-glycoprotein 2).	4.00E-43	GO_ID:15959	TAIR|gene:2041433 SPTR:O80725 symbol:AT2G47000.1 [GO:0042626 "ATPase activity, coupled to transmembrane movement of substances" evidence=ISS] InterPro:IPR003593 InterPro:IPR003439 InterPro:IPR001140 Pfam:PF00664 Pfam:PF00005 InterPro:IPR011527 Prosite:PS00211 SMART:SM00382 ProDom:PD000006 PROSITE:PS50893 GO:GO:0006810 PROSITE:PS50929 HSSP:P08716 EMBL:AC004411 PIR:T02187 SPTR:O80725	4.00E-65
Ljwgs_122328.1	3.1.1.31.6	ABCB1 ATP-binding cassette, subfamily B (MDR/TAP), member 1	ddi:DDB0201629	abcB3; ABC transporter B family protein [KO:K05658]	2.00E-44	BH0941	COG1132	1.00E-39	MDR2_MOUSE	ATP-binding;Glycoprotein;Membrane;Multigenefamily;Nucleotide-binding;Repeat;Transmembrane;Transport,Multidrug resistance protein 2 (P-glycoprotein 2).	4.00E-43	GO_ID:15959	TAIR|gene:2041433 SPTR:O80725 symbol:AT2G47000.1 [GO:0042626 "ATPase activity, coupled to transmembrane movement of substances" evidence=ISS] InterPro:IPR003593 InterPro:IPR003439 InterPro:IPR001140 Pfam:PF00664 Pfam:PF00005 InterPro:IPR011527 Prosite:PS00211 SMART:SM00382 ProDom:PD000006 PROSITE:PS50893 GO:GO:0006810 PROSITE:PS50929 HSSP:P08716 EMBL:AC004411 PIR:T02187 SPTR:O80725	4.00E-65
Ljwgs_122328.1	3.1.1.31.13	ABCB-BAC ATP-binding casette, subfamily B, bacterial [COG:COG1132 COG2274 COG5265] [TC:3.A.1.21 3.A.1.106 3.A.1.109 3.A.1.117]	ddi:DDB0201629	abcB3; ABC transporter B family protein [KO:K05658]	2.00E-44	BH0941	COG1132	1.00E-39	MDR2_MOUSE	ATP-binding;Glycoprotein;Membrane;Multigenefamily;Nucleotide-binding;Repeat;Transmembrane;Transport,Multidrug resistance protein 2 (P-glycoprotein 2).	4.00E-43	GO_ID:15959	TAIR|gene:2041433 SPTR:O80725 symbol:AT2G47000.1 [GO:0042626 "ATPase activity, coupled to transmembrane movement of substances" evidence=ISS] InterPro:IPR003593 InterPro:IPR003439 InterPro:IPR001140 Pfam:PF00664 Pfam:PF00005 InterPro:IPR011527 Prosite:PS00211 SMART:SM00382 ProDom:PD000006 PROSITE:PS50893 GO:GO:0006810 PROSITE:PS50929 HSSP:P08716 EMBL:AC004411 PIR:T02187 SPTR:O80725	4.00E-65
Ljwgs_034324.1	99.1.4.7631	GO_ID:24742										GO_ID:24742	TAIR|gene:3438516 SPTR:Q9M0Y2 symbol:AT4G05130.1 [GO:0005337 "nucleoside transporter activity" evidence=ISS] InterPro:IPR002259 GO:GO:0006810 GO:GO:0016020 Pfam:PF01733 PRINTS:PR01130 ProDom:PD005103 EMBL:AL161502 EMBL:AF426401 PIR:E85064 SPTR:Q9M0Y2	5.00E-11
chr2.TM0435.1	99.1.4.1182	GO_ID:21730										GO_ID:21730	TAIR|gene:2062524 SPTR:O82081 symbol:AT2G32300 [GO:0031225 "anchored to membrane" evidence=TAS] [GO:0005489 "electron transporter activity" evidence=ISS] [GO:0005507 "copper ion binding" evidence=ISS] [GO:0006118 "electron transport" evidence=ISS] InterPro:IPR003245 InterPro:IPR000923 Pfam:PF02298 ProDom:PD003122 PROSITE:PS00196 HSSP:P29602 EMBL:AC005700 EMBL:U76298 PIR:D84731 SPTR:O82081	2.00E-11
Ljwgs_147620.1	99.1.3.2.2398	GTR6_HUMAN							GTR6_HUMAN	Glycoprotein;Membrane;Multigenefamily;Sugartransport;Transmembrane;Transport,Solute carrier family 2, facilitated glucose transporter member 6 (Glucose transporter type 6) (Glucose transporter type 9).	6.00E-09	GO_ID:49745	TAIR|gene:1005027852 SPTR:Q940K3 symbol:AT1G54730.3 [GO:0005351 "sugar porter activity" evidence=ISS] [GO:0015144 "carbohydrate transporter activity" evidence=ISS] [GO:0016020 "membrane" evidence=ISS] Interpro:IPR005829 InterPro:IPR007114 InterPro:IPR005828 InterPro:IPR003663 Pfam:PF00083 GO:GO:0016020 PRINTS:PR00171 PROSITE:PS50850 PROSITE:PS00216 EMBL:AY054504 SPTR:Q940K3	1.00E-23
Ljwgs_147620.1	99.1.4.8428	GO_ID:49745							GTR6_HUMAN	Glycoprotein;Membrane;Multigenefamily;Sugartransport;Transmembrane;Transport,Solute carrier family 2, facilitated glucose transporter member 6 (Glucose transporter type 6) (Glucose transporter type 9).	6.00E-09	GO_ID:49745	TAIR|gene:1005027852 SPTR:Q940K3 symbol:AT1G54730.3 [GO:0005351 "sugar porter activity" evidence=ISS] [GO:0015144 "carbohydrate transporter activity" evidence=ISS] [GO:0016020 "membrane" evidence=ISS] Interpro:IPR005829 InterPro:IPR007114 InterPro:IPR005828 InterPro:IPR003663 Pfam:PF00083 GO:GO:0016020 PRINTS:PR00171 PROSITE:PS50850 PROSITE:PS00216 EMBL:AY054504 SPTR:Q940K3	1.00E-23
chr2.CM0304.93.1	3.1.3.32	TC.BASS bile acid:Na+ symporter, BASS family [COG:COG0385] [TC:2.A.28]	lil:LB266	bile acid:Na+ symporter, BASS family [KO:K03453]	4.00E-41	BH0858	COG0385	5.00E-35	NTCP2_HUMAN	Diseasemutation;Glycoprotein;Iontransport;Membrane;Polymorphism;Sodium;Sodiumtransport;Symport;Transmembrane;Transport,Ileal sodium/bile acid cotransporter (Ileal Na(+)/bile acid cotransporter) (Na(+) dependent ileal bile acid transporter) (Ileal sodium-dependent bile acid transporter) (ISBT) (Sodium/taurocholate cotransporting polypeptide, ileal) (Solute carrier family 10 member 2).	5.00E-09	GO_ID:10219	TAIR|gene:2094482 SPTR:Q8RXE8 symbol:AT3G25410.1 [GO:0005215 "transporter activity" evidence=ISS] [GO:0006814 "sodium ion transport" evidence=ISS] [GO:0008508 "bile acid:sodium symporter activity" evidence=ISS] [GO:0016020 "membrane" evidence=ISS] InterPro:IPR000276 InterPro:IPR002657 Pfam:PF01758 PROSITE:PS00237 GO:GO:0016020 EMBL:AY081301 EMBL:AY128781 SPTR:Q8RXE8	4.00E-47
chr1.CM0206.164	3.1.3.22	TC.POT proton-dependent oligopeptide transporter, POT family [COG:COG3104] [TC:2.A.17]	hsa:51296	SLC15A3; solute carrier family 15, member 3 [KO:K03305]	1.00E-09				PTR2_ARATH	Membrane;Peptidetransport;Proteintransport;Transmembrane;Transport,Peptide transporter PTR2 (Histidine transporting protein).	2.00E-31	GO_ID:33217	TAIR|gene:2205768 SPTR:Q8VYE4 symbol:AT1G27040.1 [GO:0005215 "transporter activity" evidence=ISS] InterPro:IPR000109 Pfam:PF00854 GO:GO:0016020 EMBL:AY072134 EMBL:AY096445 SPTR:Q8VYE4	4.00E-50
chr1.CM0145.20	3.1.3.33	TC.MC mitochondrial carrier protein, MC family [TC:2.A.29]	rno:29743	Slc25a1; solute carrier family 25, member 1 [KO:K03454]	1.00E-36				SFC1_YEAST	Completeproteome;Innermembrane;Membrane;Mitochondrion;Repeat;Transmembrane;Transport,Succinate/fumarate mitochondrial transporter (Regulator of acetyl-CoA synthetase activity).	8.00E-45	GO_ID:50450	TAIR|gene:2179151 SPTR:Q9M038 symbol:AT5G01340.1 [GO:0005488 "binding" evidence=ISS] [GO:0005743 "mitochondrial inner membrane" evidence=ISS] [GO:0006810 "transport" evidence=ISS] [GO:0006839 "mitochondrial transport" evidence=ISS] InterPro:IPR001993 Pfam:PF00153 InterPro:IPR002067 InterPro:IPR002113 GO:GO:0005739 PRINTS:PR00926 PROSITE:PS50920 GO:GO:0006810 PRINTS:PR00927 GO:GO:0005488 EMBL:AL16…	3.00E-147
gi15799271	3.1.3.50	TC.AMT ammonium transporter, Amt family [COG:COG0004] [TC:2.A.49]	aae:aq_112	amtB; ammonium transporter [KO:K03320]	5.00E-57	aq_112	COG0004	1.00E-57	AMT2_ARATH	Ammoniatransport;Membrane;Polymorphism;Transmembrane;Transport,Ammonium transporter 2 (AtAMT2).	0	GO_ID:32309	TIGR_CMR|PSPTO0218 SPTR:Q88B15 symbol:PSPTO0218 "ammonium transporter" [GO:0008519 "ammonium transporter activity" evidence=ISS] [GO:0015696 "ammonium transport" evidence=ISS] InterPro:IPR001905 Pfam:PF00909 GO:GO:0006810 GO:GO:0016020 InterPro:IPR010256 TIGRFAMs:TIGR00836 PROSITE:PS01219 EMBL:AE016856 TIGR:PSPTO0218 SPTR:Q88B15	2.00E-47
chr4.CM0046.61	3.1.3.22	TC.POT proton-dependent oligopeptide transporter, POT family [COG:COG3104] [TC:2.A.17]	rno:246280	Slc15a4; peptide/histidine transporter [KO:K03305]	1.00E-15				PTR2_ARATH	Membrane;Peptidetransport;Proteintransport;Transmembrane;Transport,Peptide transporter PTR2 (Histidine transporting protein).	4.00E-86	GO_ID:31850	TAIR|gene:2025885 SPTR:Q93VV5 symbol:AT1G59740.1 [GO:0005215 "transporter activity" evidence=ISS] [GO:0006857 "oligopeptide transport" evidence=ISS] [GO:0016020 "membrane" evidence=ISS] InterPro:IPR000109 Pfam:PF00854 GO:GO:0006810 GO:GO:0016020 PROSITE:PS01022 EMBL:AY051041 EMBL:AY035037 SPTR:Q93VV5	6.00E-107
Ljwgs_037037.1.1	99.1.4.4613	GO_ID:22330							PHO1_ARATH	Coiledcoil;Membrane;Transmembrane,Putative phosphate transporter 1.	6.00E-41	GO_ID:22330	TAIR|gene:2090929 SPTR:Q8S403 symbol:AT3G23430.1 [GO:0016021 "integral to membrane" evidence=ISS] Pfam:PF03105 InterPro:IPR004331 Pfam:PF03124 Interpro:IPR004342 EMBL:AB015474 EMBL:AF474076 SPTR:Q8S403	2.00E-41
Ljwgs_037037.1.1	99.1.3.2.6	PHO1_ARATH							PHO1_ARATH	Coiledcoil;Membrane;Transmembrane,Putative phosphate transporter 1.	6.00E-41	GO_ID:22330	TAIR|gene:2090929 SPTR:Q8S403 symbol:AT3G23430.1 [GO:0016021 "integral to membrane" evidence=ISS] Pfam:PF03105 InterPro:IPR004331 Pfam:PF03124 Interpro:IPR004342 EMBL:AB015474 EMBL:AF474076 SPTR:Q8S403	2.00E-41
chr3.CM0711.3	3.1.3.55	TC.ENT equilibrative nucleoside transporter, ENT family [TC:2.A.57]	ddi:DDB0185520	hypothetical protein [KO:K03323]	4.00E-14							GO_ID:10936	TAIR|gene:3438476 SPTR:Q9M0Y3 symbol:AT4G05120.1 [GO:0005337 "nucleoside transporter activity" evidence=ISS] InterPro:IPR002048 InterPro:IPR002259 Prosite:PS00018 GO:GO:0006810 GO:GO:0016020 Pfam:PF01733 PRINTS:PR01130 ProDom:PD005103 EMBL:AL161502 EMBL:AF426400 EMBL:AK175753 PIR:D85064 SPTR:Q9M0Y3	5.00E-144
chr2.TM0134.37	3.1.2	Major facilitator superfamily (MFS) [CLASS:02050] [TC:2.A.1] [GO:0005355] [COG:COG0477]				CC2283	COG0477	1.00E-11	SUC8_ARATH	Membrane;Sugartransport;Symport;Transmembrane;Transport,Sucrose transport protein SUC8 (Sucrose permease 8) (Sucrose-proton symporter 8).	2.00E-157	GO_ID:40422	TAIR|gene:2064252 SPTR:Q9ZVK6 symbol:ATSUC8 [GO:0008506 "sucrose:hydrogen symporter activity" evidence=ISS] [GO:0005351 "sugar porter activity" evidence=ISS] [GO:0015144 "carbohydrate transporter activity" evidence=ISS] [GO:0016020 "membrane" evidence=ISS] InterPro:IPR005828 InterPro:IPR005989 Pfam:PF00083 GO:GO:0006810 TIGRFAMs:TIGR01301 EMBL:AC005398 PIR:A84520 SPTR:Q9ZVK6	9.00E-158
chr4.CM0288.61	3.1.3.49	TC.DASS divalent anion:Na+ symporter, DASS family [COG:COG0471] [TC:2.A.47]				HP0214	COG0471	3.00E-44	TDT_ARATH	Membrane;Transmembrane;Transport;Vacuole,Tonoplast dicarboxylate transporter (AttDT) (Vacuolar malate transporter) (Sodium-dicarboxylate cotransporter-like) (AtSDAT).	3.00E-164	GO_ID:53409	TAIR|gene:2168987 SPTR:Q9MAW4 symbol:AT5G47560 "TONOPLAST DICARBOXYLATE TRANSPORTER" [GO:0006814 "sodium ion transport" evidence=IC] [GO:0006835 "dicarboxylic acid transport" evidence=IC] [GO:0017153 "sodium:dicarboxylate symporter activity" evidence=ISS] [GO:0015140 "malate transporter activity" evidence=IMP;IDA] [GO:0005773 "vacuole" evidence=IDA] [GO:0051453 "regulation of cellular pH" evidenc…	1.00E-164
chr3.CM0701.24	3.1.3.46	The Hydroxy/Aromatic Amino Acid Permease (HAAAP) Family [COG:COG0814] [TC:2.A.42]				YJR001w	COG0814	6.00E-09	LAX5_MEDTR	Amino-acidtransport;Auxinsignalingpathway;Glycoprotein;Membrane;Symport;Transmembrane;Transport,Auxin transporter-like protein 5 (AUX1-like protein 5) (MtLAX5).	1.00E-17	GO_ID:22718	TAIR|gene:2152994 SPTR:Q8L4X4 symbol:AT5G41800.1 [GO:0015359 "amino acid permease activity" evidence=ISS] [GO:0006865 "amino acid transport" evidence=ISS] [GO:0016020 "membrane" evidence=ISS] InterPro:IPR002422 GO:GO:0006810 GO:GO:0016020 Pfam:PF01490 EMBL:AY099685 EMBL:AY128864 SPTR:Q8L4X4	8.00E-120
chr4.CM0283.21	3.1.2.1.6	SLC2A2, GLUT2 solute carrier family 2 (facilitated glucose transporter), member 2	bta:282357	SLC2A2; solute carrier family 2 (facilitated glucose transporter), member 2 [KO:K07593]	2.00E-45	BS_ywtG	COG0477	1.00E-43	GTR8_HUMAN	Glycoprotein;Membrane;Multigenefamily;Sugartransport;Transmembrane;Transport,Solute carrier family 2, facilitated glucose transporter member 8 (Glucose transporter type 8) (Glucose transporter type X1).	6.00E-59	GO_ID:45569	TAIR|gene:2025131 SPTR:Q9FRL3 symbol:AT1G75220.1 [GO:0015144 "carbohydrate transporter activity" evidence=ISS] [GO:0005351 "sugar porter activity" evidence=ISS] [GO:0016020 "membrane" evidence=ISS] Interpro:IPR005829 InterPro:IPR007114 InterPro:IPR005828 InterPro:IPR003663 Pfam:PF00083 GO:GO:0016020 PRINTS:PR00171 PROSITE:PS50850 PROSITE:PS00216 PROSITE:PS00217 TIGRFAMs:TIGR00879 EMBL:AC025814 EM…	0
Ljwgs_067745.1	99.1.3.2.2664	SUC7_ARATH							SUC7_ARATH	Hypotheticalprotein;Membrane;Sugartransport;Symport;Transmembrane;Transport,Putative sucrose transport protein SUC7 (Sucrose permease 7) (Sucrose- proton symporter 7).	1.00E-90	GO_ID:40422	TAIR|gene:2064252 SPTR:Q9ZVK6 symbol:ATSUC8 [GO:0008506 "sucrose:hydrogen symporter activity" evidence=ISS] [GO:0005351 "sugar porter activity" evidence=ISS] [GO:0015144 "carbohydrate transporter activity" evidence=ISS] [GO:0016020 "membrane" evidence=ISS] InterPro:IPR005828 InterPro:IPR005989 Pfam:PF00083 GO:GO:0006810 TIGRFAMs:TIGR01301 EMBL:AC005398 PIR:A84520 SPTR:Q9ZVK6	1.00E-90
Ljwgs_067745.1	99.1.4.3713	GO_ID:40422							SUC7_ARATH	Hypotheticalprotein;Membrane;Sugartransport;Symport;Transmembrane;Transport,Putative sucrose transport protein SUC7 (Sucrose permease 7) (Sucrose- proton symporter 7).	1.00E-90	GO_ID:40422	TAIR|gene:2064252 SPTR:Q9ZVK6 symbol:ATSUC8 [GO:0008506 "sucrose:hydrogen symporter activity" evidence=ISS] [GO:0005351 "sugar porter activity" evidence=ISS] [GO:0015144 "carbohydrate transporter activity" evidence=ISS] [GO:0016020 "membrane" evidence=ISS] InterPro:IPR005828 InterPro:IPR005989 Pfam:PF00083 GO:GO:0006810 TIGRFAMs:TIGR01301 EMBL:AC005398 PIR:A84520 SPTR:Q9ZVK6	1.00E-90
chr3.TM0745.2	3.1.3.22	TC.POT proton-dependent oligopeptide transporter, POT family [COG:COG3104] [TC:2.A.17]	rno:246280	Slc15a4; peptide/histidine transporter [KO:K03305]	3.00E-27				PTR2_ARATH	Membrane;Peptidetransport;Proteintransport;Transmembrane;Transport,Peptide transporter PTR2 (Histidine transporting protein).	2.00E-84	GO_ID:44528	TAIR|gene:2196799 SPTR:Q8RX77 symbol:AT1G69870.1 [GO:0005215 "transporter activity" evidence=ISS] [GO:0006857 "oligopeptide transport" evidence=ISS] [GO:0016020 "membrane" evidence=ISS] InterPro:IPR000109 Pfam:PF00854 GO:GO:0016020 EMBL:AY090257 EMBL:AY125531 SPTR:Q8RX77	2.00E-100
Ljwgs_038084.2	99.1.4.454	GO_ID:37210										GO_ID:37210	TAIR|gene:2144280 SPTR:Q9LYD5 symbol:AT5G11570.1 [GO:0005215 "transporter activity" evidence=ISS] [GO:0006857 "oligopeptide transport" evidence=ISS] [GO:0016020 "membrane" evidence=ISS] InterPro:IPR000109 Pfam:PF00854 GO:GO:0016020 EMBL:AL163815 PIR:T48516 SPTR:Q9LYD5	3.00E-11
Ljwgs_015587.1	3.1.3.46	The Hydroxy/Aromatic Amino Acid Permease (HAAAP) Family [COG:COG0814] [TC:2.A.42]				YJR001w	COG0814	7.00E-15	AVT1_YEAST	Amino-acidtransport;Completeproteome;Membrane;Transmembrane;Transport;Vacuole,Vacuolar amino acid transporter 1.	2.00E-14	GO_ID:6344	TAIR|gene:2150910 SPTR:Q9LXF8 symbol:AT5G15240.1 [GO:0015359 "amino acid permease activity" evidence=ISS] [GO:0006865 "amino acid transport" evidence=ISS] [GO:0016020 "membrane" evidence=ISS] InterPro:IPR002422 GO:GO:0006810 GO:GO:0016020 Pfam:PF01490 EMBL:AL353993 PIR:T49959 SPTR:Q9LXF8	1.00E-62
Ljwgs_041929.1	99.1.4.2185	GO_ID:31052							PHO1_ARATH	Coiledcoil;Membrane;Transmembrane,Putative phosphate transporter 1.	3.00E-10	GO_ID:31052	TAIR|gene:3433710 SPTR:Q93ZF5 symbol:AT1G68740.1 [GO:0000004 "biological process unknown" evidence=ND] [GO:0016021 "integral to membrane" evidence=ISS] [GO:0005554 "molecular function unknown" evidence=ND] Pfam:PF03105 InterPro:IPR004331 Pfam:PF03124 Interpro:IPR004342 EMBL:AY057574 SPTR:Q93ZF5	7.00E-23
Ljwgs_041929.1	99.1.3.2.6	PHO1_ARATH							PHO1_ARATH	Coiledcoil;Membrane;Transmembrane,Putative phosphate transporter 1.	3.00E-10	GO_ID:31052	TAIR|gene:3433710 SPTR:Q93ZF5 symbol:AT1G68740.1 [GO:0000004 "biological process unknown" evidence=ND] [GO:0016021 "integral to membrane" evidence=ISS] [GO:0005554 "molecular function unknown" evidence=ND] Pfam:PF03105 InterPro:IPR004331 Pfam:PF03124 Interpro:IPR004342 EMBL:AY057574 SPTR:Q93ZF5	7.00E-23
chr6.CM0055.16	99.1.4.5766	GO_ID:40539							OPT4_ARATH	Membrane;Peptidetransport;Proteintransport;Transmembrane;Transport,Oligopeptide transporter 4 (AtOPT4).	1.00E-179	GO_ID:40539	TAIR|gene:2173407 SPTR:Q9FME8 symbol:AT5G64410.1 [GO:0015198 "oligopeptide transporter activity" evidence=ISS] Pfam:PF03169 InterPro:IPR004813 TIGRFAMs:TIGR00728 InterPro:IPR004648 TIGRFAMs:TIGR00727 EMBL:AB008268 EMBL:AY099843 EMBL:BT000339 EMBL:AY087053 SPTR:Q9FME8	4.00E-180
chr6.CM0055.16	99.1.3.2.1443	OPT4_ARATH							OPT4_ARATH	Membrane;Peptidetransport;Proteintransport;Transmembrane;Transport,Oligopeptide transporter 4 (AtOPT4).	1.00E-179	GO_ID:40539	TAIR|gene:2173407 SPTR:Q9FME8 symbol:AT5G64410.1 [GO:0015198 "oligopeptide transporter activity" evidence=ISS] Pfam:PF03169 InterPro:IPR004813 TIGRFAMs:TIGR00728 InterPro:IPR004648 TIGRFAMs:TIGR00727 EMBL:AB008268 EMBL:AY099843 EMBL:BT000339 EMBL:AY087053 SPTR:Q9FME8	4.00E-180
Ljwgs_093140.1	3.1.3.22	TC.POT proton-dependent oligopeptide transporter, POT family [COG:COG3104] [TC:2.A.17]	hsa:51296	SLC15A3; solute carrier family 15, member 3 [KO:K03305]	4.00E-11				PTR2_ARATH	Membrane;Peptidetransport;Proteintransport;Transmembrane;Transport,Peptide transporter PTR2 (Histidine transporting protein).	4.00E-33	GO_ID:33217	TAIR|gene:2205768 SPTR:Q8VYE4 symbol:AT1G27040.1 [GO:0005215 "transporter activity" evidence=ISS] InterPro:IPR000109 Pfam:PF00854 GO:GO:0016020 EMBL:AY072134 EMBL:AY096445 SPTR:Q8VYE4	7.00E-45
Ljwgs_036917.1	99.1.4.4135	GO_ID:13228										GO_ID:13228	TAIR|gene:2051133 SPTR:O22778 symbol:AT2G33260.1 [GO:0005302 "L-tyrosine transporter activity" evidence=ISS] [GO:0006865 "amino acid transport" evidence=ISS] [GO:0016020 "membrane" evidence=ISS] InterPro:IPR002422 InterPro:IPR002091 Pfam:PF03222 GO:GO:0016020 EMBL:AC002332 PIR:C84743 SPTR:O22778	6.00E-12
chr2.CM0346.21	3.1.1.38	ABC.MR putative ABC transport system ATP-binding protein [COG:COG1132 COG2274] [TC:3.A.1.21 3.A.1.106 3.A.1.110 3.A.1.112 3.A.1.113 3.A.1.117]	hsa:23456	ABCB10; ATP-binding cassette, sub-family B (MDR/TAP), member 10 [KO:K05657]	2.00E-14	XF2582	COG1132	3.00E-13	ABCBA_HUMAN	ATP-binding;Innermembrane;Membrane;Mitochondrion;Nucleotide-binding;Polymorphism;Transitpeptide;Transmembrane;Transport,ATP-binding cassette sub-family B member 10, mitochondrial precursor (ATP-binding cassette transporter 10) (ABC transporter 10 protein) (Mitochondrial ATP-binding cassette 2) (M-ABC2).	9.00E-15	GO_ID:4219	TAIR|gene:2057960 SPTR:Q9ZR72 symbol:AT2G36910.1 [GO:0005516 "calmodulin binding" evidence=ISS] InterPro:IPR003593 InterPro:IPR000873 InterPro:IPR003439 InterPro:IPR001140 Pfam:PF00664 Pfam:PF00005 InterPro:IPR011527 Prosite:PS00211 Prosite:PS00455 SMART:SM00382 ProDom:PD000006 PROSITE:PS50893 GO:GO:0006810 PROSITE:PS50929 HSSP:P08716 EMBL:AC006922 EMBL:X61370 PIR:A42150 IntAct:Q9ZR72 SPTR:Q9ZR72	7.00E-36
chr2.CM0346.21	3.1.1.31.5	ABCB10 ATP-binding cassette, subfamily B (MDR/TAP), member 10	hsa:23456	ABCB10; ATP-binding cassette, sub-family B (MDR/TAP), member 10 [KO:K05657]	2.00E-14	XF2582	COG1132	3.00E-13	ABCBA_HUMAN	ATP-binding;Innermembrane;Membrane;Mitochondrion;Nucleotide-binding;Polymorphism;Transitpeptide;Transmembrane;Transport,ATP-binding cassette sub-family B member 10, mitochondrial precursor (ATP-binding cassette transporter 10) (ABC transporter 10 protein) (Mitochondrial ATP-binding cassette 2) (M-ABC2).	9.00E-15	GO_ID:4219	TAIR|gene:2057960 SPTR:Q9ZR72 symbol:AT2G36910.1 [GO:0005516 "calmodulin binding" evidence=ISS] InterPro:IPR003593 InterPro:IPR000873 InterPro:IPR003439 InterPro:IPR001140 Pfam:PF00664 Pfam:PF00005 InterPro:IPR011527 Prosite:PS00211 Prosite:PS00455 SMART:SM00382 ProDom:PD000006 PROSITE:PS50893 GO:GO:0006810 PROSITE:PS50929 HSSP:P08716 EMBL:AC006922 EMBL:X61370 PIR:A42150 IntAct:Q9ZR72 SPTR:Q9ZR72	7.00E-36
chr2.CM0346.21	3.1.1.33	ABCC-BAC ATP-binding casette, subfamily C, bacterial [COG:COG4988 COG4987 COG1132 COG2274] [TC:3.A.1.110 3.A.1.112]	hsa:23456	ABCB10; ATP-binding cassette, sub-family B (MDR/TAP), member 10 [KO:K05657]	2.00E-14	XF2582	COG1132	3.00E-13	ABCBA_HUMAN	ATP-binding;Innermembrane;Membrane;Mitochondrion;Nucleotide-binding;Polymorphism;Transitpeptide;Transmembrane;Transport,ATP-binding cassette sub-family B member 10, mitochondrial precursor (ATP-binding cassette transporter 10) (ABC transporter 10 protein) (Mitochondrial ATP-binding cassette 2) (M-ABC2).	9.00E-15	GO_ID:4219	TAIR|gene:2057960 SPTR:Q9ZR72 symbol:AT2G36910.1 [GO:0005516 "calmodulin binding" evidence=ISS] InterPro:IPR003593 InterPro:IPR000873 InterPro:IPR003439 InterPro:IPR001140 Pfam:PF00664 Pfam:PF00005 InterPro:IPR011527 Prosite:PS00211 Prosite:PS00455 SMART:SM00382 ProDom:PD000006 PROSITE:PS50893 GO:GO:0006810 PROSITE:PS50929 HSSP:P08716 EMBL:AC006922 EMBL:X61370 PIR:A42150 IntAct:Q9ZR72 SPTR:Q9ZR72	7.00E-36
chr2.CM0346.21	3.1.1.31.13	ABCB-BAC ATP-binding casette, subfamily B, bacterial [COG:COG1132 COG2274 COG5265] [TC:3.A.1.21 3.A.1.106 3.A.1.109 3.A.1.117]	hsa:23456	ABCB10; ATP-binding cassette, sub-family B (MDR/TAP), member 10 [KO:K05657]	2.00E-14	XF2582	COG1132	3.00E-13	ABCBA_HUMAN	ATP-binding;Innermembrane;Membrane;Mitochondrion;Nucleotide-binding;Polymorphism;Transitpeptide;Transmembrane;Transport,ATP-binding cassette sub-family B member 10, mitochondrial precursor (ATP-binding cassette transporter 10) (ABC transporter 10 protein) (Mitochondrial ATP-binding cassette 2) (M-ABC2).	9.00E-15	GO_ID:4219	TAIR|gene:2057960 SPTR:Q9ZR72 symbol:AT2G36910.1 [GO:0005516 "calmodulin binding" evidence=ISS] InterPro:IPR003593 InterPro:IPR000873 InterPro:IPR003439 InterPro:IPR001140 Pfam:PF00664 Pfam:PF00005 InterPro:IPR011527 Prosite:PS00211 Prosite:PS00455 SMART:SM00382 ProDom:PD000006 PROSITE:PS50893 GO:GO:0006810 PROSITE:PS50929 HSSP:P08716 EMBL:AC006922 EMBL:X61370 PIR:A42150 IntAct:Q9ZR72 SPTR:Q9ZR72	7.00E-36
Ljwgs_026098.2	99.1.4.5537	GO_ID:31981							EDS5_ARATH	Coiledcoil;Membrane;Plantdefense;Transmembrane;Transport,Enhanced disease susceptibility 5 (Eds5) (Salicylic acid induction deficient 1) (Sid1).	7.00E-22	GO_ID:31981	TAIR|gene:2120266 SPTR:Q945F0 symbol:AT4G39030.1 [GO:0005215 "transporter activity" evidence=ISS] [GO:0015297 "antiporter activity" evidence=ISS] [GO:0016020 "membrane" evidence=ISS] EMBL:AL161594 EMBL:AL035679 EMBL:AF416569 SPTR:Q945F0	3.00E-22
Ljwgs_026098.2	99.1.3.2.1415	EDS5_ARATH							EDS5_ARATH	Coiledcoil;Membrane;Plantdefense;Transmembrane;Transport,Enhanced disease susceptibility 5 (Eds5) (Salicylic acid induction deficient 1) (Sid1).	7.00E-22	GO_ID:31981	TAIR|gene:2120266 SPTR:Q945F0 symbol:AT4G39030.1 [GO:0005215 "transporter activity" evidence=ISS] [GO:0015297 "antiporter activity" evidence=ISS] [GO:0016020 "membrane" evidence=ISS] EMBL:AL161594 EMBL:AL035679 EMBL:AF416569 SPTR:Q945F0	3.00E-22
chr5.CM0019.47	2.3.1.72	TRXA thioredoxin 1 [COG:COG0526] [GO:0030508]										GO_ID:17747	TAIR|gene:3438941 SPTR:O82644 symbol:AT4G33040.1 [GO:0008372 "cellular component unknown" evidence=ND] [GO:0005489 "electron transporter activity" evidence=ISS] [GO:0006118 "electron transport" evidence=ISS] [GO:0030508 "thiol-disulfide exchange intermediate activity" evidence=ISS] Pfam:PF00462 InterPro:IPR002109 PRINTS:PR00160 HSSP:P37687 InterPro:IPR011905 TIGRFAMs:TIGR02189 EMBL:AL161582 EMBL:…	4.00E-39
chr5.CM0019.47	2.3.1.37.1	TRXC thioredoxin 2 [COG:COG0526] [GO:0030508]										GO_ID:17747	TAIR|gene:3438941 SPTR:O82644 symbol:AT4G33040.1 [GO:0008372 "cellular component unknown" evidence=ND] [GO:0005489 "electron transporter activity" evidence=ISS] [GO:0006118 "electron transport" evidence=ISS] [GO:0030508 "thiol-disulfide exchange intermediate activity" evidence=ISS] Pfam:PF00462 InterPro:IPR002109 PRINTS:PR00160 HSSP:P37687 InterPro:IPR011905 TIGRFAMs:TIGR02189 EMBL:AL161582 EMBL:…	4.00E-39
Ljwgs_034324.1	99.1.4.7631	GO_ID:24742										GO_ID:24742	TAIR|gene:3438516 SPTR:Q9M0Y2 symbol:AT4G05130.1 [GO:0005337 "nucleoside transporter activity" evidence=ISS] InterPro:IPR002259 GO:GO:0006810 GO:GO:0016020 Pfam:PF01733 PRINTS:PR01130 ProDom:PD005103 EMBL:AL161502 EMBL:AF426401 PIR:E85064 SPTR:Q9M0Y2	5.00E-11
Ljwgs_023290.1	99.1.4.8085	GO_ID:6802										GO_ID:6802	TAIR|gene:2132986 SPTR:Q9ASQ7 symbol:AT4G27970.1 [GO:0005215 "transporter activity" evidence=ISS] [GO:0016021 "integral to membrane" evidence=ISS] InterPro:IPR004695 Pfam:PF03595 EMBL:AF367337 EMBL:BT002238 SPTR:Q9ASQ7	5.00E-13
gi31322043	3.1.3.50	TC.AMT ammonium transporter, Amt family [COG:COG0004] [TC:2.A.49]	ath:At4g13510	T6G15.60; ammonium transporter 1, member 1 (AMT1.1) [KO:K03320]	2.00E-179	TM0402	COG0004	1.00E-57	AMT12_ARATH	Ammoniatransport;Membrane;Multigenefamily;Transmembrane;Transport,Ammonium transporter 1, member 2 (AtAMT1;2).	0	GO_ID:5143	TAIR|gene:2087167 SPTR:Q9LK16 symbol:AT3G24290.1 [GO:0008519 "ammonium transporter activity" evidence=ISS] [GO:0006810 "transport" evidence=ISS] [GO:0016020 "membrane" evidence=ISS] InterPro:IPR001905 Pfam:PF00909 GO:GO:0006810 GO:GO:0016020 InterPro:IPR010256 TIGRFAMs:TIGR00836 PROSITE:PS01219 EMBL:AP000382 SPTR:Q9LK16	2.00E-172
Ljwgs_099509.2.1	99.1.4.2078	GO_ID:45569										GO_ID:45569	TAIR|gene:2025131 SPTR:Q9FRL3 symbol:AT1G75220.1 [GO:0015144 "carbohydrate transporter activity" evidence=ISS] [GO:0005351 "sugar porter activity" evidence=ISS] [GO:0016020 "membrane" evidence=ISS] Interpro:IPR005829 InterPro:IPR007114 InterPro:IPR005828 InterPro:IPR003663 Pfam:PF00083 GO:GO:0016020 PRINTS:PR00171 PROSITE:PS50850 PROSITE:PS00216 PROSITE:PS00217 TIGRFAMs:TIGR00879 EMBL:AC025814 EM…	4.00E-09
chr5.CM0095.34	3.1.2	Major facilitator superfamily (MFS) [CLASS:02050] [TC:2.A.1] [GO:0005355] [COG:COG0477]				mll2492	COG0477	4.00E-10	HIAT1_MOUSE	Glycoprotein;Membrane;Transmembrane;Transport,Hippocampus abundant transcript 1 protein.	4.00E-14	GO_ID:35329	TAIR|gene:2039429 SPTR:Q9ZVW6 symbol:AT2G16970.1 [GO:0008493 "tetracycline transporter activity" evidence=ISS] Pfam:PF07690 InterPro:IPR001958 GO:GO:0006810 InterPro:IPR011701 PRINTS:PR01035 EMBL:AC005167 PIR:E84546 SPTR:Q9ZVW6	1.00E-43
chr3.CM0711.21	3.1.3.55	TC.ENT equilibrative nucleoside transporter, ENT family [TC:2.A.57]	ddi:DDB0185520	hypothetical protein [KO:K03323]	4.00E-11							GO_ID:10936	TAIR|gene:3438476 SPTR:Q9M0Y3 symbol:AT4G05120.1 [GO:0005337 "nucleoside transporter activity" evidence=ISS] InterPro:IPR002048 InterPro:IPR002259 Prosite:PS00018 GO:GO:0006810 GO:GO:0016020 Pfam:PF01733 PRINTS:PR01130 ProDom:PD005103 EMBL:AL161502 EMBL:AF426400 EMBL:AK175753 PIR:D85064 SPTR:Q9M0Y3	4.00E-123
Ljwgs_016923.2	99.1.4.5548	GO_ID:31850							PTR2_ARATH	Membrane;Peptidetransport;Proteintransport;Transmembrane;Transport,Peptide transporter PTR2 (Histidine transporting protein).	3.00E-63	GO_ID:31850	TAIR|gene:2025885 SPTR:Q93VV5 symbol:AT1G59740.1 [GO:0005215 "transporter activity" evidence=ISS] [GO:0006857 "oligopeptide transport" evidence=ISS] [GO:0016020 "membrane" evidence=ISS] InterPro:IPR000109 Pfam:PF00854 GO:GO:0006810 GO:GO:0016020 PROSITE:PS01022 EMBL:AY051041 EMBL:AY035037 SPTR:Q93VV5	2.00E-75
Ljwgs_016923.2	99.1.3.2.554	PTR2_ARATH							PTR2_ARATH	Membrane;Peptidetransport;Proteintransport;Transmembrane;Transport,Peptide transporter PTR2 (Histidine transporting protein).	3.00E-63	GO_ID:31850	TAIR|gene:2025885 SPTR:Q93VV5 symbol:AT1G59740.1 [GO:0005215 "transporter activity" evidence=ISS] [GO:0006857 "oligopeptide transport" evidence=ISS] [GO:0016020 "membrane" evidence=ISS] InterPro:IPR000109 Pfam:PF00854 GO:GO:0006810 GO:GO:0016020 PROSITE:PS01022 EMBL:AY051041 EMBL:AY035037 SPTR:Q93VV5	2.00E-75
chr2.CM0803.123	3.1.3.10	TC.DME drug/metabolite transporter, DME family [COG:COG0697] [TC:2.A.7.3]				AF0510	COG0697	8.00E-09				GO_ID:761	TAIR|gene:3706118 SPTR:Q8W4R9 symbol:AT4G19185.1 [GO:0016020 "membrane" evidence=ISS] InterPro:IPR000620 Pfam:PF00892 GO:GO:0016020 EMBL:AY060572 EMBL:AK117436 EMBL:AY149946 EMBL:AK175465 SPTR:Q8W4R9	4.00E-129
chr2.TM0826.12	3.1.3.44.2	PYRP uracil permease	tko:TK1212	xanthine/uracilpermease [KO:K02824]	2.00E-10	PAB1838	COG2233	8.00E-10	S23A2_RAT	Glycoprotein;Iontransport;Membrane;Phosphorylation;Sodium;Sodiumtransport;Symport;Transmembrane;Transport,Solute carrier family 23 member 2 (Sodium-dependent vitamin C transporter 2) (Na(+)/L-ascorbic acid transporter 2).	7.00E-24	GO_ID:19490	TAIR|gene:2060075 SPTR:Q9SHZ3 symbol:AT2G05760.1 [GO:0015646 "permease activity" evidence=ISS] [GO:0016020 "membrane" evidence=ISS] Pfam:Pf00860 InterPro:IPR006043 GO:GO:0006810 GO:GO:0016020 EMBL:AC007233 PIR:D84471 SPTR:Q9SHZ3	2.00E-83
Ljwgs_052815.1	99.1.3.2.680	MTPC3_ARATH							MTPC3_ARATH	Hypotheticalprotein;Membrane;Metal-binding;Multigenefamily;Transmembrane;Transport;Vacuole,Putative metal tolerance protein C3 (AtMTPc3).	1.00E-18	GO_ID:18395	TAIR|gene:2039696 SPTR:O80632 symbol:AT2G39450.1 [GO:0006812 "cation transport" evidence=ISS] [GO:0008324 "cation transporter activity" evidence=ISS] [GO:0016020 "membrane" evidence=ISS] InterPro:IPR002524 Pfam:PF01545 GO:GO:0016020 TIGRFAMs:TIGR01297 EMBL:AC004218 EMBL:AY136449 EMBL:BT008477 PIR:T00555 SPTR:O80632	3.00E-32
Ljwgs_052815.1	99.1.4.2476	GO_ID:18395							MTPC3_ARATH	Hypotheticalprotein;Membrane;Metal-binding;Multigenefamily;Transmembrane;Transport;Vacuole,Putative metal tolerance protein C3 (AtMTPc3).	1.00E-18	GO_ID:18395	TAIR|gene:2039696 SPTR:O80632 symbol:AT2G39450.1 [GO:0006812 "cation transport" evidence=ISS] [GO:0008324 "cation transporter activity" evidence=ISS] [GO:0016020 "membrane" evidence=ISS] InterPro:IPR002524 Pfam:PF01545 GO:GO:0016020 TIGRFAMs:TIGR01297 EMBL:AC004218 EMBL:AY136449 EMBL:BT008477 PIR:T00555 SPTR:O80632	3.00E-32
Ljwgs_035795.1	99.1.4.6058	GO_ID:42886							TPT1_BRAOB	Chloroplast;Membrane;Plastid;Transitpeptide;Transmembrane;Transport,Triose phosphate/phosphate translocator, chloroplast precursor (cTPT).	2.00E-10	GO_ID:42886	TAIR|gene:2076238 SPTR:Q9SS40 symbol:AT3G10290.1 [GO:0008514 "organic anion transporter activity" evidence=ISS] InterPro:IPR004853 Pfam:PF03151 EMBL:AC009400 SPTR:Q9SS40	4.00E-81
Ljwgs_035795.1	99.1.3.2.599	TPT1_BRAOB							TPT1_BRAOB	Chloroplast;Membrane;Plastid;Transitpeptide;Transmembrane;Transport,Triose phosphate/phosphate translocator, chloroplast precursor (cTPT).	2.00E-10	GO_ID:42886	TAIR|gene:2076238 SPTR:Q9SS40 symbol:AT3G10290.1 [GO:0008514 "organic anion transporter activity" evidence=ISS] InterPro:IPR004853 Pfam:PF03151 EMBL:AC009400 SPTR:Q9SS40	4.00E-81
Ljwgs_041197.1.1	99.1.4.110	GO_ID:26466										GO_ID:26466	TAIR|gene:2019553 SPTR:Q9FYG3 symbol:AT1G67300.1 [GO:0015144 "carbohydrate transporter activity" evidence=ISS] [GO:0005351 "sugar porter activity" evidence=ISS] [GO:0016020 "membrane" evidence=ISS] Interpro:IPR005829 InterPro:IPR007114 InterPro:IPR005828 InterPro:IPR003663 Pfam:PF00083 GO:GO:0016020 PRINTS:PR00171 PROSITE:PS50850 PROSITE:PS00216 TIGRFAMs:TIGR00879 EMBL:AC002130 PIR:F96696 SPTR:Q9…	4.00E-26
Ljwgs_058572.1	99.1.4.2476	GO_ID:18395										GO_ID:18395	TAIR|gene:2039696 SPTR:O80632 symbol:AT2G39450.1 [GO:0006812 "cation transport" evidence=ISS] [GO:0008324 "cation transporter activity" evidence=ISS] [GO:0016020 "membrane" evidence=ISS] InterPro:IPR002524 Pfam:PF01545 GO:GO:0016020 TIGRFAMs:TIGR01297 EMBL:AC004218 EMBL:AY136449 EMBL:BT008477 PIR:T00555 SPTR:O80632	5.00E-09
chr1.CM0375.50	1.2.2.1.2.2	ATPVF, ntpF V-type H+-transporting ATPase subunit F [COG:COG1436]	ath:At4g02620	T10P11.25; vacuolar ATPase subunit F family protein [EC:3.6.3.14] [KO:K02151]	7.00E-56	YGR020c	COG1436	4.00E-27	VATF_ARATH	ATPsynthesis;Hydrogeniontransport;Hydrolase;Iontransport;Transport,Probable vacuolar ATP synthase subunit F (EC 3.6.3.14) (V-ATPase F subunit) (Vacuolar proton pump F subunit) (V-ATPase 14 kDa subunit).	4.00E-56	GO_ID:8146	MGI|MGI:1913394 SPTR:Q9D1K2 symbol:Atp6v1f "ATPase, H+ transporting, V1 subunit F" [GO:0006754 "ATP biosynthesis" evidence=RCA] [GO:0015992 "proton transport" evidence=RCA] [GO:0015986 "ATP synthesis coupled proton transport" evidence=RCA] [GO:0016787 "hydrolase activity" evidence=RCA] [GO:0015078 "hydrogen ion transporter activity" evidence=RCA] InterPro:IPR005772 InterPro:IPR008218 MGI:MGI:1913…	6.00E-33
chr1.CM0375.50	1.2.2.1.2.10	ATPeVF, ATP6S14 V-type H+-transporting ATPase subunit F [COG:COG1436]	ath:At4g02620	T10P11.25; vacuolar ATPase subunit F family protein [EC:3.6.3.14] [KO:K02151]	7.00E-56	YGR020c	COG1436	4.00E-27	VATF_ARATH	ATPsynthesis;Hydrogeniontransport;Hydrolase;Iontransport;Transport,Probable vacuolar ATP synthase subunit F (EC 3.6.3.14) (V-ATPase F subunit) (Vacuolar proton pump F subunit) (V-ATPase 14 kDa subunit).	4.00E-56	GO_ID:8146	MGI|MGI:1913394 SPTR:Q9D1K2 symbol:Atp6v1f "ATPase, H+ transporting, V1 subunit F" [GO:0006754 "ATP biosynthesis" evidence=RCA] [GO:0015992 "proton transport" evidence=RCA] [GO:0015986 "ATP synthesis coupled proton transport" evidence=RCA] [GO:0016787 "hydrolase activity" evidence=RCA] [GO:0015078 "hydrogen ion transporter activity" evidence=RCA] InterPro:IPR005772 InterPro:IPR008218 MGI:MGI:1913…	6.00E-33
chr1.CM0375.50	4.1.2.27	FLII flagellum-specific ATP synthase [EC:3.6.3.14] [COG:COG1157] [GO:0003936]	ath:At4g02620	T10P11.25; vacuolar ATPase subunit F family protein [EC:3.6.3.14] [KO:K02151]	7.00E-56	YGR020c	COG1436	4.00E-27	VATF_ARATH	ATPsynthesis;Hydrogeniontransport;Hydrolase;Iontransport;Transport,Probable vacuolar ATP synthase subunit F (EC 3.6.3.14) (V-ATPase F subunit) (Vacuolar proton pump F subunit) (V-ATPase 14 kDa subunit).	4.00E-56	GO_ID:8146	MGI|MGI:1913394 SPTR:Q9D1K2 symbol:Atp6v1f "ATPase, H+ transporting, V1 subunit F" [GO:0006754 "ATP biosynthesis" evidence=RCA] [GO:0015992 "proton transport" evidence=RCA] [GO:0015986 "ATP synthesis coupled proton transport" evidence=RCA] [GO:0016787 "hydrolase activity" evidence=RCA] [GO:0015078 "hydrogen ion transporter activity" evidence=RCA] InterPro:IPR005772 InterPro:IPR008218 MGI:MGI:1913…	6.00E-33
Ljwgs_028202.1	3.1.3.50	TC.AMT ammonium transporter, Amt family [COG:COG0004] [TC:2.A.49]	ath:At4g13510	T6G15.60; ammonium transporter 1, member 1 (AMT1.1) [KO:K03320]	3.00E-81	BH3834	COG0004	6.00E-18	AMT11_LYCES	Ammoniatransport;Membrane;Multigenefamily;Transmembrane;Transport,Ammonium transporter 1, member 1 (LeAMT1;1).	9.00E-83	GO_ID:5143	TAIR|gene:2087167 SPTR:Q9LK16 symbol:AT3G24290.1 [GO:0008519 "ammonium transporter activity" evidence=ISS] [GO:0006810 "transport" evidence=ISS] [GO:0016020 "membrane" evidence=ISS] InterPro:IPR001905 Pfam:PF00909 GO:GO:0006810 GO:GO:0016020 InterPro:IPR010256 TIGRFAMs:TIGR00836 PROSITE:PS01219 EMBL:AP000382 SPTR:Q9LK16	9.00E-71
chr1.TM0507.17	3.1.3.54	TC.NRAMP metal ion transporter, Nramp family [COG:COG1914] [TC:2.A.55]	rno:25715	Slc11a2; solute carrier family 11 (proton-coupled divalent metal ion transporters), member 2 [KO:K03322]	1.00E-81	mlr2501	COG1914	1.00E-73	NRAM6_ARATH	Iontransport;Iron;Irontransport;Membrane;Transmembrane;Transport,Metal transporter Nramp6 (AtNramp6).	3.00E-156	GO_ID:44349	UNIPROT|P49281 SPTR:P49281 symbol:NRAM2_HUMAN "Similar to Natural resistance-associated macrophage protein 2" [GO:0005381 "iron ion transporter activity" evidence=TAS] [GO:0006826 "iron ion transport" evidence=TAS] [GO:0005887 "integral to plasma membrane" evidence=TAS] InterPro:IPR001046 Pfam:PF01566 PRINTS:PR00447 ProDom:PD001861 TIGRFAMs:TIGR01197 EMBL:AB004857 EMBL:AF046997 EMBL:AF064482 EMBL…	5.00E-83
chr3.CM0711.21	3.1.3.55	TC.ENT equilibrative nucleoside transporter, ENT family [TC:2.A.57]	ddi:DDB0185520	hypothetical protein [KO:K03323]	4.00E-11							GO_ID:10936	TAIR|gene:3438476 SPTR:Q9M0Y3 symbol:AT4G05120.1 [GO:0005337 "nucleoside transporter activity" evidence=ISS] InterPro:IPR002048 InterPro:IPR002259 Prosite:PS00018 GO:GO:0006810 GO:GO:0016020 Pfam:PF01733 PRINTS:PR01130 ProDom:PD005103 EMBL:AL161502 EMBL:AF426400 EMBL:AK175753 PIR:D85064 SPTR:Q9M0Y3	4.00E-123
Ljwgs_021570.1	99.1.4.7158	GO_ID:9948										GO_ID:9948	TAIR|gene:3442772 SPTR:Q9LZ20 symbol:AT5G04770.1 [GO:0015326 "cationic amino acid transporter activity" evidence=ISS] [GO:0006810 "transport" evidence=ISS] [GO:0015171 "amino acid transporter activity" evidence=ISS] [GO:0016020 "membrane" evidence=ISS] InterPro:IPR002293 InterPro:IPR004841 Pfam:PF00324 GO:GO:0006810 GO:GO:0016020 EMBL:AL162972 EMBL:AB008271 EMBL:AY040001 EMBL:AY085578 EMBL:AF3601…	3.00E-25
Ljwgs_044978.1	99.1.3.2.3354	AMT2_ARATH							AMT2_ARATH	Ammoniatransport;Membrane;Polymorphism;Transmembrane;Transport,Ammonium transporter 2 (AtAMT2).	6.00E-13
chr5.CM0328.67.2	3.1.3.4	TC.LAT L-amino acid transporter, LAT family [COG:COG0531] [TC:2.A.3.8]				YDL210w	COG0531	1.00E-11	AAP2_NEUCR	Amino-acidtransport;Membrane;Transmembrane;Transport,Amino acid permease 2.	1.00E-16	GO_ID:8614	TAIR|gene:2038810 SPTR:Q9ZU50 symbol:AT2G01170 [GO:0015359 "amino acid permease activity" evidence=ISS] InterPro:IPR002293 InterPro:IPR004841 Pfam:PF00324 GO:GO:0006810 GO:GO:0016020 InterPro:IPR004756 TIGRFAMs:TIGR00907 EMBL:AC006200 EMBL:AF019637 PIR:D84421 SPTR:Q9ZU50	2.00E-55
chr5.CM0344.52	3.1.2	Major facilitator superfamily (MFS) [CLASS:02050] [TC:2.A.1] [GO:0005355] [COG:COG0477]				CC2283	COG0477	1.00E-11	SUC2_ARATH	Glycoprotein;Membrane;Sugartransport;Symport;Transmembrane;Transport,Sucrose transport protein SUC2 (Sucrose permease 2) (Sucrose-proton symporter 2) (Sucrose transporter 1).	0	GO_ID:8286	TAIR|gene:2199632 SPTR:O80550 symbol:AT1G22710.1 [GO:0008506 "sucrose:hydrogen symporter activity" evidence=ISS] [GO:0005351 "sugar porter activity" evidence=ISS] [GO:0015144 "carbohydrate transporter activity" evidence=ISS] [GO:0016020 "membrane" evidence=ISS] InterPro:IPR005828 InterPro:IPR005989 Pfam:PF00083 GO:GO:0006810 TIGRFAMs:TIGR01301 EMBL:AC003979 EMBL:AY048256 EMBL:AY050986 EMBL:AY0885…	0
Ljwgs_136023.1	3.3.3.15.8	CNGF cyclic nucleotide gated channel, other eukaryote	ath:At3g17690	MKP6.6; cyclic nucleotide-binding transporter 2 / CNBT2 (CNGC19) [KO:K05391]	9.00E-24				CNG20_ARATH	Calmodulin-binding;cAMP;cAMP-binding;cGMP;cGMP-binding;Chloroplast;Iontransport;Ionicchannel;Membrane;Multigenefamily;Nucleotide-binding;Plastid;Thylakoid;Transitpeptide;Transmembrane;Transport,Probable cyclic nucleotide-gated ion channel 20, chloroplast precursor (Cyclic nucleotide-binding transporter 1).	5.00E-24	GO_ID:46572	TAIR|gene:2090571 SPTR:Q9LD37 symbol:AT3G17700.1 [GO:0005516 "calmodulin binding" evidence=ISS] [GO:0005216 "ion channel activity" evidence=ISS] [GO:0030551 "cyclic nucleotide binding" evidence=ISS] InterPro:IPR005821 InterPro:IPR000595 InterPro:IPR000048 Pfam:PF00520 Pfam:PF00027 PROSITE:PS50096 PROSITE:PS00888 PROSITE:PS00889 PROSITE:PS50042 EMBL:AB022219 EMBL:AF148541 EMBL:AF148542 GeneFarm:24…	2.00E-24
chr5.CM0071.14	99.1.4.2406	GO_ID:27714							MRS2L_MOUSE	Innermembrane;Iontransport;Magnesium;Membrane;Mitochondrion;Transitpeptide;Transmembrane;Transport,Magnesium transporter MRS2L, mitochondrial precursor (MRS2-like protein).	2.00E-18	GO_ID:27714	TAIR|gene:2174798 SPTR:Q9FLG2 symbol:AT5G64560.1 [GO:0016020 "membrane" evidence=ISS] [GO:0030001 "metal ion transport" evidence=ISS] [GO:0046873 "metal ion transporter activity" evidence=ISS] InterPro:IPR002523 Pfam:PF01544 GO:GO:0016020 EMBL:AB010076 EMBL:AY065449 EMBL:AY084382 EMBL:AY096449 EMBL:AY150287 SPTR:Q9FLG2	1.00E-153
chr5.CM0071.14	99.1.3.2.3538	MRS2L_MOUSE							MRS2L_MOUSE	Innermembrane;Iontransport;Magnesium;Membrane;Mitochondrion;Transitpeptide;Transmembrane;Transport,Magnesium transporter MRS2L, mitochondrial precursor (MRS2-like protein).	2.00E-18	GO_ID:27714	TAIR|gene:2174798 SPTR:Q9FLG2 symbol:AT5G64560.1 [GO:0016020 "membrane" evidence=ISS] [GO:0030001 "metal ion transport" evidence=ISS] [GO:0046873 "metal ion transporter activity" evidence=ISS] InterPro:IPR002523 Pfam:PF01544 GO:GO:0016020 EMBL:AB010076 EMBL:AY065449 EMBL:AY084382 EMBL:AY096449 EMBL:AY150287 SPTR:Q9FLG2	1.00E-153
TM0845.16	3.1.3.54	TC.NRAMP metal ion transporter, Nramp family [COG:COG1914] [TC:2.A.55]	ddi:DDB0217668	hypothetical protein [KO:K03322]	7.00E-79	mlr2501	COG1914	2.00E-76	NRAM6_ARATH	Iontransport;Iron;Irontransport;Membrane;Transmembrane;Transport,Metal transporter Nramp6 (AtNramp6).	0	GO_ID:44349	UNIPROT|P49281 SPTR:P49281 symbol:NRAM2_HUMAN "Similar to Natural resistance-associated macrophage protein 2" [GO:0005381 "iron ion transporter activity" evidence=TAS] [GO:0006826 "iron ion transport" evidence=TAS] [GO:0005887 "integral to plasma membrane" evidence=TAS] InterPro:IPR001046 Pfam:PF01566 PRINTS:PR00447 ProDom:PD001861 TIGRFAMs:TIGR01197 EMBL:AB004857 EMBL:AF046997 EMBL:AF064482 EMBL…	7.00E-74
chr4.CM0307.38	3.1.2	Major facilitator superfamily (MFS) [CLASS:02050] [TC:2.A.1] [GO:0005355] [COG:COG0477]				PH0367	COG0477	3.00E-19	BMR1_BACSU	Antibioticresistance;Completeproteome;Membrane;Transmembrane;Transport,Multidrug resistance protein 1 (Multidrug-efflux transporter 1).	1.00E-10	GO_ID:23080	TAIR|gene:3443250 SPTR:Q9C5L6 symbol:AT5G10190.1 [GO:0005351 "sugar porter activity" evidence=ISS] [GO:0015144 "carbohydrate transporter activity" evidence=ISS] [GO:0016020 "membrane" evidence=ISS] Pfam:PF07690 InterPro:IPR007114 GO:GO:0006810 PROSITE:PS50850 InterPro:IPR011701 EMBL:AF360162 EMBL:AY113893 SPTR:Q9C5L6	2.00E-175
Ljwgs_044441.1	1.1.11.29	E1.1.1.21, AKR1 aldehyde reductase [EC:1.1.1.21] [COG:COG0656] [GO:0004032]	cne:CNK02370	aldehyde reductase i, putative [EC:1.1.1.2] [KO:K00002]	5.00E-15	slr0942	COG0656	5.00E-14	ALDR_RAT	Acetylation;Directproteinsequencing;NADP;Oxidoreductase,Aldose reductase (EC 1.1.1.21) (AR) (Aldehyde reductase).	4.00E-13	GO_ID:46781	UNIPROT|P15121 SPTR:P15121 symbol:ALDR_HUMAN "Aldose reductase" [GO:0004032 "aldehyde reductase activity" evidence=TAS] [GO:0005489 "electron transporter activity" evidence=TAS] [GO:0005975 "carbohydrate metabolism" evidence=TAS] [GO:0005615 "extracellular space" evidence=TAS] PFAM:PF00248 InterPro:IPR001395 PRINTS:PR00069 ProDom:PD000288 PROSITE:PS00798 PROSITE:PS00062 PROSITE:PS00063 EMBL:X1541…	7.00E-13
Ljwgs_044441.1	1.1.1.19	E1.1.1.2, adh alcohol dehydrogenase (NADP+) [EC:1.1.1.2] [COG:COG0656] [GO:0008106]	cne:CNK02370	aldehyde reductase i, putative [EC:1.1.1.2] [KO:K00002]	5.00E-15	slr0942	COG0656	5.00E-14	ALDR_RAT	Acetylation;Directproteinsequencing;NADP;Oxidoreductase,Aldose reductase (EC 1.1.1.21) (AR) (Aldehyde reductase).	4.00E-13	GO_ID:46781	UNIPROT|P15121 SPTR:P15121 symbol:ALDR_HUMAN "Aldose reductase" [GO:0004032 "aldehyde reductase activity" evidence=TAS] [GO:0005489 "electron transporter activity" evidence=TAS] [GO:0005975 "carbohydrate metabolism" evidence=TAS] [GO:0005615 "extracellular space" evidence=TAS] PFAM:PF00248 InterPro:IPR001395 PRINTS:PR00069 ProDom:PD000288 PROSITE:PS00798 PROSITE:PS00062 PROSITE:PS00063 EMBL:X1541…	7.00E-13
Ljwgs_044441.1	1.11.1.4	E1.1.1.2, adh alcohol dehydrogenase (NADP+) [EC:1.1.1.2] [COG:COG0656] [GO:0008106]	cne:CNK02370	aldehyde reductase i, putative [EC:1.1.1.2] [KO:K00002]	5.00E-15	slr0942	COG0656	5.00E-14	ALDR_RAT	Acetylation;Directproteinsequencing;NADP;Oxidoreductase,Aldose reductase (EC 1.1.1.21) (AR) (Aldehyde reductase).	4.00E-13	GO_ID:46781	UNIPROT|P15121 SPTR:P15121 symbol:ALDR_HUMAN "Aldose reductase" [GO:0004032 "aldehyde reductase activity" evidence=TAS] [GO:0005489 "electron transporter activity" evidence=TAS] [GO:0005975 "carbohydrate metabolism" evidence=TAS] [GO:0005615 "extracellular space" evidence=TAS] PFAM:PF00248 InterPro:IPR001395 PRINTS:PR00069 ProDom:PD000288 PROSITE:PS00798 PROSITE:PS00062 PROSITE:PS00063 EMBL:X1541…	7.00E-13
Ljwgs_044441.1	1.1.6.15	E1.1.1.21, AKR1 aldehyde reductase [EC:1.1.1.21] [COG:COG0656] [GO:0004032]	cne:CNK02370	aldehyde reductase i, putative [EC:1.1.1.2] [KO:K00002]	5.00E-15	slr0942	COG0656	5.00E-14	ALDR_RAT	Acetylation;Directproteinsequencing;NADP;Oxidoreductase,Aldose reductase (EC 1.1.1.21) (AR) (Aldehyde reductase).	4.00E-13	GO_ID:46781	UNIPROT|P15121 SPTR:P15121 symbol:ALDR_HUMAN "Aldose reductase" [GO:0004032 "aldehyde reductase activity" evidence=TAS] [GO:0005489 "electron transporter activity" evidence=TAS] [GO:0005975 "carbohydrate metabolism" evidence=TAS] [GO:0005615 "extracellular space" evidence=TAS] PFAM:PF00248 InterPro:IPR001395 PRINTS:PR00069 ProDom:PD000288 PROSITE:PS00798 PROSITE:PS00062 PROSITE:PS00063 EMBL:X1541…	7.00E-13
Ljwgs_044441.1	1.1.4.27	E1.1.1.21, AKR1 aldehyde reductase [EC:1.1.1.21] [COG:COG0656] [GO:0004032]	cne:CNK02370	aldehyde reductase i, putative [EC:1.1.1.2] [KO:K00002]	5.00E-15	slr0942	COG0656	5.00E-14	ALDR_RAT	Acetylation;Directproteinsequencing;NADP;Oxidoreductase,Aldose reductase (EC 1.1.1.21) (AR) (Aldehyde reductase).	4.00E-13	GO_ID:46781	UNIPROT|P15121 SPTR:P15121 symbol:ALDR_HUMAN "Aldose reductase" [GO:0004032 "aldehyde reductase activity" evidence=TAS] [GO:0005489 "electron transporter activity" evidence=TAS] [GO:0005975 "carbohydrate metabolism" evidence=TAS] [GO:0005615 "extracellular space" evidence=TAS] PFAM:PF00248 InterPro:IPR001395 PRINTS:PR00069 ProDom:PD000288 PROSITE:PS00798 PROSITE:PS00062 PROSITE:PS00063 EMBL:X1541…	7.00E-13
Ljwgs_044441.1	1.1.5.32	E1.1.1.21, AKR1 aldehyde reductase [EC:1.1.1.21] [COG:COG0656] [GO:0004032]	cne:CNK02370	aldehyde reductase i, putative [EC:1.1.1.2] [KO:K00002]	5.00E-15	slr0942	COG0656	5.00E-14	ALDR_RAT	Acetylation;Directproteinsequencing;NADP;Oxidoreductase,Aldose reductase (EC 1.1.1.21) (AR) (Aldehyde reductase).	4.00E-13	GO_ID:46781	UNIPROT|P15121 SPTR:P15121 symbol:ALDR_HUMAN "Aldose reductase" [GO:0004032 "aldehyde reductase activity" evidence=TAS] [GO:0005489 "electron transporter activity" evidence=TAS] [GO:0005975 "carbohydrate metabolism" evidence=TAS] [GO:0005615 "extracellular space" evidence=TAS] PFAM:PF00248 InterPro:IPR001395 PRINTS:PR00069 ProDom:PD000288 PROSITE:PS00798 PROSITE:PS00062 PROSITE:PS00063 EMBL:X1541…	7.00E-13
Ljwgs_044441.1	1.3.9.3	E1.1.1.21, AKR1 aldehyde reductase [EC:1.1.1.21] [COG:COG0656] [GO:0004032]	cne:CNK02370	aldehyde reductase i, putative [EC:1.1.1.2] [KO:K00002]	5.00E-15	slr0942	COG0656	5.00E-14	ALDR_RAT	Acetylation;Directproteinsequencing;NADP;Oxidoreductase,Aldose reductase (EC 1.1.1.21) (AR) (Aldehyde reductase).	4.00E-13	GO_ID:46781	UNIPROT|P15121 SPTR:P15121 symbol:ALDR_HUMAN "Aldose reductase" [GO:0004032 "aldehyde reductase activity" evidence=TAS] [GO:0005489 "electron transporter activity" evidence=TAS] [GO:0005975 "carbohydrate metabolism" evidence=TAS] [GO:0005615 "extracellular space" evidence=TAS] PFAM:PF00248 InterPro:IPR001395 PRINTS:PR00069 ProDom:PD000288 PROSITE:PS00798 PROSITE:PS00062 PROSITE:PS00063 EMBL:X1541…	7.00E-13
Ljwgs_044441.1	1.3.9.5	E1.1.1.2, adh alcohol dehydrogenase (NADP+) [EC:1.1.1.2] [COG:COG0656] [GO:0008106]	cne:CNK02370	aldehyde reductase i, putative [EC:1.1.1.2] [KO:K00002]	5.00E-15	slr0942	COG0656	5.00E-14	ALDR_RAT	Acetylation;Directproteinsequencing;NADP;Oxidoreductase,Aldose reductase (EC 1.1.1.21) (AR) (Aldehyde reductase).	4.00E-13	GO_ID:46781	UNIPROT|P15121 SPTR:P15121 symbol:ALDR_HUMAN "Aldose reductase" [GO:0004032 "aldehyde reductase activity" evidence=TAS] [GO:0005489 "electron transporter activity" evidence=TAS] [GO:0005975 "carbohydrate metabolism" evidence=TAS] [GO:0005615 "extracellular space" evidence=TAS] PFAM:PF00248 InterPro:IPR001395 PRINTS:PR00069 ProDom:PD000288 PROSITE:PS00798 PROSITE:PS00062 PROSITE:PS00063 EMBL:X1541…	7.00E-13
Ljwgs_017918.1	3.1.2	Major facilitator superfamily (MFS) [CLASS:02050] [TC:2.A.1] [GO:0005355] [COG:COG0477]				BH2528	COG0477	3.00E-11	MCH1_CANGA	Completeproteome;Glycoprotein;Membrane;Transmembrane;Transport;Vacuole,Probable transporter MCH1.	3.00E-11
Ljwgs_011506.2	99.1.3.2.2490	GONS1_ARATH							GONS1_ARATH	Alternativesplicing;Golgistack;Membrane;Sugartransport;Transmembrane;Transport,GDP-mannose transporter.	4.00E-24
chr5.CM0359.18	99.1.3.2.1257	PATL3_ARATH	cal:orf19.941	SEC14; phosphatidylinositol transfer protein [EC:3.1.3.48] [KO:K01104]	4.00E-15				PATL3_ARATH	Cellcycle;Celldivision;Lipid-binding;Membrane;Transport,Patellin-3.	4.00E-121	GO_ID:24620	TAIR|gene:2207015 SPTR:Q9C7T9 symbol:AT1G72160.1 [GO:0005215 "transporter activity" evidence=ISS] [GO:0006810 "transport" evidence=ISS] PFAM:PF03765 InterPro:IPR000348 GO:GO:0016020 InterPro:IPR001251 SMART:SM00516 PROSITE:PS50191 InterPro:IPR008273 Pfam:PF00650 InterPro:IPR009038 Pfam:PF01105 PROSITE:PS50866 EMBL:AC067754 PIR:A96745 SPTR:Q9C7T9	2.00E-121
chr5.CM0359.18	99.1.4.3955	GO_ID:24620	cal:orf19.941	SEC14; phosphatidylinositol transfer protein [EC:3.1.3.48] [KO:K01104]	4.00E-15				PATL3_ARATH	Cellcycle;Celldivision;Lipid-binding;Membrane;Transport,Patellin-3.	4.00E-121	GO_ID:24620	TAIR|gene:2207015 SPTR:Q9C7T9 symbol:AT1G72160.1 [GO:0005215 "transporter activity" evidence=ISS] [GO:0006810 "transport" evidence=ISS] PFAM:PF03765 InterPro:IPR000348 GO:GO:0016020 InterPro:IPR001251 SMART:SM00516 PROSITE:PS50191 InterPro:IPR008273 Pfam:PF00650 InterPro:IPR009038 Pfam:PF01105 PROSITE:PS50866 EMBL:AC067754 PIR:A96745 SPTR:Q9C7T9	2.00E-121
chr5.CM0359.18	99.1.1.154	KO:K01104	cal:orf19.941	SEC14; phosphatidylinositol transfer protein [EC:3.1.3.48] [KO:K01104]	4.00E-15				PATL3_ARATH	Cellcycle;Celldivision;Lipid-binding;Membrane;Transport,Patellin-3.	4.00E-121	GO_ID:24620	TAIR|gene:2207015 SPTR:Q9C7T9 symbol:AT1G72160.1 [GO:0005215 "transporter activity" evidence=ISS] [GO:0006810 "transport" evidence=ISS] PFAM:PF03765 InterPro:IPR000348 GO:GO:0016020 InterPro:IPR001251 SMART:SM00516 PROSITE:PS50191 InterPro:IPR008273 Pfam:PF00650 InterPro:IPR009038 Pfam:PF01105 PROSITE:PS50866 EMBL:AC067754 PIR:A96745 SPTR:Q9C7T9	2.00E-121
Ljwgs_059106.1	3.1.3.22	TC.POT proton-dependent oligopeptide transporter, POT family [COG:COG3104] [TC:2.A.17]	rno:246280	Slc15a4; peptide/histidine transporter [KO:K03305]	2.00E-11				PTR2_ARATH	Membrane;Peptidetransport;Proteintransport;Transmembrane;Transport,Peptide transporter PTR2 (Histidine transporting protein).	5.00E-50	GO_ID:37210	TAIR|gene:2144280 SPTR:Q9LYD5 symbol:AT5G11570.1 [GO:0005215 "transporter activity" evidence=ISS] [GO:0006857 "oligopeptide transport" evidence=ISS] [GO:0016020 "membrane" evidence=ISS] InterPro:IPR000109 Pfam:PF00854 GO:GO:0016020 EMBL:AL163815 PIR:T48516 SPTR:Q9LYD5	2.00E-52
Ljwgs_040290.1	3.1.1.29.3	CCMA heme exporter ATP-binding protein CcmA [EC:3.6.3.41] [COG:COG1131] [GO:0015439]	tcr:507681.100	ATP-binding cassette protein, putative [KO:K05681]	9.00E-22	YOR328w_3	COG1131	8.00E-37	CGR1_CANGA	ATP-binding;Completeproteome;Membrane;Nucleotide-binding;Repeat;Transmembrane;Transport,ATP-binding cassette transporter CGR1 (Pleomorphic drug resistance homolog).	8.00E-39	GO_ID:43924	TAIR|gene:3702555 SPTR:O04323 symbol:AT3G16340.1 [GO:0042626 "ATPase activity, coupled to transmembrane movement of substances" evidence=ISS] InterPro:IPR003593 InterPro:IPR003439 Pfam:PF00005 InterPro:IPR000412 Pfam:PF01061 SMART:SM00382 ProDom:PD000006 PROSITE:PS50893 InterPro:IPR005285 TIGRFAMs:TIGR00956 EMBL:AB023046 EMBL:AC001645 EMBL:BK001001 SPTR:O04323	2.00E-114
Ljwgs_040290.1	3.1.1.35.3	ABCG2 ATP-binding cassette, subfamily G (WHITE), member 2	tcr:507681.100	ATP-binding cassette protein, putative [KO:K05681]	9.00E-22	YOR328w_3	COG1131	8.00E-37	CGR1_CANGA	ATP-binding;Completeproteome;Membrane;Nucleotide-binding;Repeat;Transmembrane;Transport,ATP-binding cassette transporter CGR1 (Pleomorphic drug resistance homolog).	8.00E-39	GO_ID:43924	TAIR|gene:3702555 SPTR:O04323 symbol:AT3G16340.1 [GO:0042626 "ATPase activity, coupled to transmembrane movement of substances" evidence=ISS] InterPro:IPR003593 InterPro:IPR003439 Pfam:PF00005 InterPro:IPR000412 Pfam:PF01061 SMART:SM00382 ProDom:PD000006 PROSITE:PS50893 InterPro:IPR005285 TIGRFAMs:TIGR00956 EMBL:AB023046 EMBL:AC001645 EMBL:BK001001 SPTR:O04323	2.00E-114
Ljwgs_040290.1	1.2.7.51.3	CCMA heme exporter ATP-binding protein CcmA [EC:3.6.3.41] [COG:COG1131] [GO:0015439]	tcr:507681.100	ATP-binding cassette protein, putative [KO:K05681]	9.00E-22	YOR328w_3	COG1131	8.00E-37	CGR1_CANGA	ATP-binding;Completeproteome;Membrane;Nucleotide-binding;Repeat;Transmembrane;Transport,ATP-binding cassette transporter CGR1 (Pleomorphic drug resistance homolog).	8.00E-39	GO_ID:43924	TAIR|gene:3702555 SPTR:O04323 symbol:AT3G16340.1 [GO:0042626 "ATPase activity, coupled to transmembrane movement of substances" evidence=ISS] InterPro:IPR003593 InterPro:IPR003439 Pfam:PF00005 InterPro:IPR000412 Pfam:PF01061 SMART:SM00382 ProDom:PD000006 PROSITE:PS50893 InterPro:IPR005285 TIGRFAMs:TIGR00956 EMBL:AB023046 EMBL:AC001645 EMBL:BK001001 SPTR:O04323	2.00E-114
Ljwgs_040290.1	3.3.10.140	ABCG2 ATP-binding cassette, subfamily G (WHITE), member 2 [TC:3.A.1.204]	tcr:507681.100	ATP-binding cassette protein, putative [KO:K05681]	9.00E-22	YOR328w_3	COG1131	8.00E-37	CGR1_CANGA	ATP-binding;Completeproteome;Membrane;Nucleotide-binding;Repeat;Transmembrane;Transport,ATP-binding cassette transporter CGR1 (Pleomorphic drug resistance homolog).	8.00E-39	GO_ID:43924	TAIR|gene:3702555 SPTR:O04323 symbol:AT3G16340.1 [GO:0042626 "ATPase activity, coupled to transmembrane movement of substances" evidence=ISS] InterPro:IPR003593 InterPro:IPR003439 Pfam:PF00005 InterPro:IPR000412 Pfam:PF01061 SMART:SM00382 ProDom:PD000006 PROSITE:PS50893 InterPro:IPR005285 TIGRFAMs:TIGR00956 EMBL:AB023046 EMBL:AC001645 EMBL:BK001001 SPTR:O04323	2.00E-114
Ljwgs_040290.1	3.1.1.23	ABC-2.A ABC-2 type transport system ATP-binding protein [COG:COG1131 COG1134]	tcr:507681.100	ATP-binding cassette protein, putative [KO:K05681]	9.00E-22	YOR328w_3	COG1131	8.00E-37	CGR1_CANGA	ATP-binding;Completeproteome;Membrane;Nucleotide-binding;Repeat;Transmembrane;Transport,ATP-binding cassette transporter CGR1 (Pleomorphic drug resistance homolog).	8.00E-39	GO_ID:43924	TAIR|gene:3702555 SPTR:O04323 symbol:AT3G16340.1 [GO:0042626 "ATPase activity, coupled to transmembrane movement of substances" evidence=ISS] InterPro:IPR003593 InterPro:IPR003439 Pfam:PF00005 InterPro:IPR000412 Pfam:PF01061 SMART:SM00382 ProDom:PD000006 PROSITE:PS50893 InterPro:IPR005285 TIGRFAMs:TIGR00956 EMBL:AB023046 EMBL:AC001645 EMBL:BK001001 SPTR:O04323	2.00E-114
chr5.CM0062.28	3.1.3.39	TC.CPA1 monovalent cation:H+ antiporter, CPA1 family [COG:COG0025] [TC:2.A.36]	cne:CND04380	monovalent inorganic cation transporter, putative [KO:K03316]	1.00E-16	YDR456w	COG0025	7.00E-17	NAH2_YEAST	Antiport;Completeproteome;Iontransport;Membrane;Mitochondrion;Sodium;Sodiumtransport;Transmembrane;Transport,Mitochondrial sodium/hydrogen exchanger (Mitochondrial Na(+)/H(+) exchanger).	2.00E-16	GO_ID:42805	TAIR|gene:2114809 SPTR:Q9CAW6 symbol:AT3G05030.1 [GO:0006814 "sodium ion transport" evidence=IC] [GO:0015385 "sodium:hydrogen antiporter activity" evidence=ISS] InterPro:IPR004709 InterPro:IPR006153 Pfam:PF00999 PRINTS:PR01084 TIGRFAMs:TIGR00840 EMBL:AC009465 EMBL:AF490586 SPTR:Q9CAW6	2.00E-77
gi10952509	3.1.3.50	TC.AMT ammonium transporter, Amt family [COG:COG0004] [TC:2.A.49]	ath:At4g13510	T6G15.60; ammonium transporter 1, member 1 (AMT1.1) [KO:K03320]	0	TM0402	COG0004	2.00E-54	AMT11_LYCES	Ammoniatransport;Membrane;Multigenefamily;Transmembrane;Transport,Ammonium transporter 1, member 1 (LeAMT1;1).	0	GO_ID:5143	TAIR|gene:2087167 SPTR:Q9LK16 symbol:AT3G24290.1 [GO:0008519 "ammonium transporter activity" evidence=ISS] [GO:0006810 "transport" evidence=ISS] [GO:0016020 "membrane" evidence=ISS] InterPro:IPR001905 Pfam:PF00909 GO:GO:0006810 GO:GO:0016020 InterPro:IPR010256 TIGRFAMs:TIGR00836 PROSITE:PS01219 EMBL:AP000382 SPTR:Q9LK16	0
Ljwgs_019851.1	99.1.3.2.2490	GONS1_ARATH							GONS1_ARATH	Alternativesplicing;Golgistack;Membrane;Sugartransport;Transmembrane;Transport,GDP-mannose transporter.	9.00E-56	GO_ID:10260	SGD|S000000841 SPTR:P40027 symbol:HVG1 "nucleotide sugar transporter (putative)" [GO:0008372 "cellular component unknown" evidence=ND] [GO:0005554 "molecular function unknown" evidence=ND] [GO:0000004 "biological process unknown" evidence=ND] EMBL:U18796 InterPro:IPR004689 SGD:S000000841 TIGRFAMs:TIGR00803 EMBL:AY558452 PIR:S50542 IntAct:P40027 GermOnline:139119 SPTR:P40027	5.00E-12
Ljwgs_019851.1	99.1.4.5242	GO_ID:10260							GONS1_ARATH	Alternativesplicing;Golgistack;Membrane;Sugartransport;Transmembrane;Transport,GDP-mannose transporter.	9.00E-56	GO_ID:10260	SGD|S000000841 SPTR:P40027 symbol:HVG1 "nucleotide sugar transporter (putative)" [GO:0008372 "cellular component unknown" evidence=ND] [GO:0005554 "molecular function unknown" evidence=ND] [GO:0000004 "biological process unknown" evidence=ND] EMBL:U18796 InterPro:IPR004689 SGD:S000000841 TIGRFAMs:TIGR00803 EMBL:AY558452 PIR:S50542 IntAct:P40027 GermOnline:139119 SPTR:P40027	5.00E-12
Ljwgs_118504.1	99.1.4.8006	GO_ID:47305							CHL1_ARATH	Herbicideresistance;Membrane;Nitrateassimilation;Symport;Transmembrane;Transport,Nitrate/chlorate transporter.	2.00E-12	GO_ID:47305	TAIR|gene:2006906 SPTR:Q9C808 symbol:AT1G33440.1 [GO:0005215 "transporter activity" evidence=ISS] [GO:0006857 "oligopeptide transport" evidence=ISS] [GO:0016020 "membrane" evidence=ISS] InterPro:IPR000109 Pfam:PF00854 GO:GO:0016020 EMBL:AC051630 PIR:B86458 SPTR:Q9C808	5.00E-16
Ljwgs_118504.1	99.1.3.2.370	CHL1_ARATH							CHL1_ARATH	Herbicideresistance;Membrane;Nitrateassimilation;Symport;Transmembrane;Transport,Nitrate/chlorate transporter.	2.00E-12	GO_ID:47305	TAIR|gene:2006906 SPTR:Q9C808 symbol:AT1G33440.1 [GO:0005215 "transporter activity" evidence=ISS] [GO:0006857 "oligopeptide transport" evidence=ISS] [GO:0016020 "membrane" evidence=ISS] InterPro:IPR000109 Pfam:PF00854 GO:GO:0016020 EMBL:AC051630 PIR:B86458 SPTR:Q9C808	5.00E-16
chr2.CM0608.39	99.1.4.274	GO_ID:32157	cal:orf19.941	SEC14; phosphatidylinositol transfer protein [EC:3.1.3.48] [KO:K01104]	5.00E-11				YJX4_SCHPO	Completeproteome,Protein C23B6.04c in chromosome III.	5.00E-25	GO_ID:32157	TAIR|gene:3439844 SPTR:O22270 symbol:AT4G08690.1 [GO:0005215 "transporter activity" evidence=ISS] [GO:0006810 "transport" evidence=ISS] [GO:0008372 "cellular component unknown" evidence=ND] PFAM:PF03765 InterPro:IPR001071 GO:GO:0005622 GO:GO:0006810 InterPro:IPR001251 SMART:SM00516 PROSITE:PS50191 InterPro:IPR008273 Pfam:PF00650 PRINTS:PR00180 EMBL:AL161512 EMBL:AC002983 EMBL:BT003080 PIR:B85087 …	3.00E-97
chr2.CM0608.39	99.1.3.2.7	YJX4_SCHPO	cal:orf19.941	SEC14; phosphatidylinositol transfer protein [EC:3.1.3.48] [KO:K01104]	5.00E-11				YJX4_SCHPO	Completeproteome,Protein C23B6.04c in chromosome III.	5.00E-25	GO_ID:32157	TAIR|gene:3439844 SPTR:O22270 symbol:AT4G08690.1 [GO:0005215 "transporter activity" evidence=ISS] [GO:0006810 "transport" evidence=ISS] [GO:0008372 "cellular component unknown" evidence=ND] PFAM:PF03765 InterPro:IPR001071 GO:GO:0005622 GO:GO:0006810 InterPro:IPR001251 SMART:SM00516 PROSITE:PS50191 InterPro:IPR008273 Pfam:PF00650 PRINTS:PR00180 EMBL:AL161512 EMBL:AC002983 EMBL:BT003080 PIR:B85087 …	3.00E-97
chr2.CM0608.39	99.1.1.154	KO:K01104	cal:orf19.941	SEC14; phosphatidylinositol transfer protein [EC:3.1.3.48] [KO:K01104]	5.00E-11				YJX4_SCHPO	Completeproteome,Protein C23B6.04c in chromosome III.	5.00E-25	GO_ID:32157	TAIR|gene:3439844 SPTR:O22270 symbol:AT4G08690.1 [GO:0005215 "transporter activity" evidence=ISS] [GO:0006810 "transport" evidence=ISS] [GO:0008372 "cellular component unknown" evidence=ND] PFAM:PF03765 InterPro:IPR001071 GO:GO:0005622 GO:GO:0006810 InterPro:IPR001251 SMART:SM00516 PROSITE:PS50191 InterPro:IPR008273 Pfam:PF00650 PRINTS:PR00180 EMBL:AL161512 EMBL:AC002983 EMBL:BT003080 PIR:B85087 …	3.00E-97
Ljwgs_014101.3.1	99.1.4.8372	GO_ID:31754							BCP_PEA	Copper;Electrontransport;Glycoprotein;Metal-binding;Signal;Transport,Blue copper protein precursor.	4.00E-28	GO_ID:31754	TAIR|gene:2081951 SPTR:Q9LY37 symbol:AT3G60270.1 [GO:0031225 "anchored to membrane" evidence=TAS] [GO:0005489 "electron transporter activity" evidence=ISS] [GO:0005507 "copper ion binding" evidence=ISS] [GO:0006118 "electron transport" evidence=ISS] InterPro:IPR003245 HSSP:P00303 Pfam:PF02298 ProDom:PD003122 EMBL:AL163852 PIR:T49222 SPTR:Q9LY37	9.00E-30
Ljwgs_014101.3.1	99.1.3.2.2474	BCP_PEA							BCP_PEA	Copper;Electrontransport;Glycoprotein;Metal-binding;Signal;Transport,Blue copper protein precursor.	4.00E-28	GO_ID:31754	TAIR|gene:2081951 SPTR:Q9LY37 symbol:AT3G60270.1 [GO:0031225 "anchored to membrane" evidence=TAS] [GO:0005489 "electron transporter activity" evidence=ISS] [GO:0005507 "copper ion binding" evidence=ISS] [GO:0006118 "electron transport" evidence=ISS] InterPro:IPR003245 HSSP:P00303 Pfam:PF02298 ProDom:PD003122 EMBL:AL163852 PIR:T49222 SPTR:Q9LY37	9.00E-30
chr1.CM0029.47	3.1.3.46	The Hydroxy/Aromatic Amino Acid Permease (HAAAP) Family [COG:COG0814] [TC:2.A.42]				YKL146w	COG0814	2.00E-26	S36A1_RAT	Amino-acidtransport;Glycoprotein;Membrane;Symport;Transmembrane;Transport,Proton-coupled amino acid transporter 1 (Proton/amino acid transporter 1) (Solute carrier family 36 member 1) (Lysosomal amino acid transporter 1) (LYAAT-1) (Neutral amino acid/proton symporter).	2.00E-30	GO_ID:51036	TAIR|gene:2081470 SPTR:Q9SF09 symbol:AT3G11900.1 [GO:0015359 "amino acid permease activity" evidence=ISS] [GO:0015171 "amino acid transporter activity" evidence=ISS] [GO:0006865 "amino acid transport" evidence=ISS] InterPro:IPR002422 GO:GO:0006810 GO:GO:0016020 Pfam:PF01490 EMBL:AC016795 EMBL:BT008302 SPTR:Q9SF09	1.00E-136
Ljwgs_074066.1	3.1.2.1.1	MFS.SP sugar porter, SP family	ftu:FTT1474c	galP1; galactose-proton symporter, major facilitator superfamily (MFS) transport protein [KO:K03444]	2.00E-15	BS_ywtG	COG0477	2.00E-18	GTR6_HUMAN	Glycoprotein;Membrane;Multigenefamily;Sugartransport;Transmembrane;Transport,Solute carrier family 2, facilitated glucose transporter member 6 (Glucose transporter type 6) (Glucose transporter type 9).	1.00E-18	GO_ID:47031	TAIR|gene:2066399 SPTR:Q9ZU87 symbol:AT2G48020.1 [GO:0015144 "carbohydrate transporter activity" evidence=ISS] [GO:0005351 "sugar porter activity" evidence=ISS] [GO:0016020 "membrane" evidence=ISS] Interpro:IPR005829 InterPro:IPR007114 InterPro:IPR005828 InterPro:IPR003663 Pfam:PF00083 GO:GO:0016020 PRINTS:PR00171 PROSITE:PS50850 PROSITE:PS00216 TIGRFAMs:TIGR00879 EMBL:AC006072 EMBL:AY120715 EMBL…	9.00E-54
Ljwgs_031438.1	3.1.2	Major facilitator superfamily (MFS) [CLASS:02050] [TC:2.A.1] [GO:0005355] [COG:COG0477]				YML123c	COG0477	5.00E-26	PHO84_YEAST	Completeproteome;Membrane;Phosphatetransport;Transmembrane;Transport,Inorganic phosphate transporter PHO84.	1.00E-25	GO_ID:10649	TAIR|gene:2102449 SPTR:Q9M1T0 symbol:AT3G54700.1 [GO:0015114 "phosphate transporter activity" evidence=ISS] [GO:0005351 "sugar porter activity" evidence=ISS] [GO:0015144 "carbohydrate transporter activity" evidence=ISS] [GO:0016020 "membrane" evidence=ISS] InterPro:IPR007114 InterPro:IPR005828 InterPro:IPR004738 Pfam:PF00083 GO:GO:0006810 PROSITE:PS50850 TIGRFAMs:TIGR00887 EMBL:AL138650 PIR:T4762…	3.00E-98
chr3.CM0711.21	3.1.3.55	TC.ENT equilibrative nucleoside transporter, ENT family [TC:2.A.57]	ddi:DDB0185520	hypothetical protein [KO:K03323]	4.00E-11							GO_ID:10936	TAIR|gene:3438476 SPTR:Q9M0Y3 symbol:AT4G05120.1 [GO:0005337 "nucleoside transporter activity" evidence=ISS] InterPro:IPR002048 InterPro:IPR002259 Prosite:PS00018 GO:GO:0006810 GO:GO:0016020 Pfam:PF01733 PRINTS:PR01130 ProDom:PD005103 EMBL:AL161502 EMBL:AF426400 EMBL:AK175753 PIR:D85064 SPTR:Q9M0Y3	4.00E-123
chr1.TM0386.12	99.1.3.2.422	Y326_METJA				MJ0326	COG2252	1.00E-32	Y326_METJA	Completeproteome;Hypotheticalprotein;Membrane;Transmembrane,Hypothetical protein MJ0326.	4.00E-32	GO_ID:3547	TAIR|gene:2157751 SPTR:Q9FGR5 symbol:AT5G50300.1 [GO:0005215 "transporter activity" evidence=ISS] [GO:0006810 "transport" evidence=ISS] [GO:0016020 "membrane" evidence=ISS] Pfam:Pf00860 InterPro:IPR006043 GO:GO:0006810 GO:GO:0016020 EMBL:AB024031 SPTR:Q9FGR5	2.00E-63
chr1.TM0386.12	99.1.2.189	COG2252				MJ0326	COG2252	1.00E-32	Y326_METJA	Completeproteome;Hypotheticalprotein;Membrane;Transmembrane,Hypothetical protein MJ0326.	4.00E-32	GO_ID:3547	TAIR|gene:2157751 SPTR:Q9FGR5 symbol:AT5G50300.1 [GO:0005215 "transporter activity" evidence=ISS] [GO:0006810 "transport" evidence=ISS] [GO:0016020 "membrane" evidence=ISS] Pfam:Pf00860 InterPro:IPR006043 GO:GO:0006810 GO:GO:0016020 EMBL:AB024031 SPTR:Q9FGR5	2.00E-63
chr1.TM0386.12	99.1.4.1817	GO_ID:3547				MJ0326	COG2252	1.00E-32	Y326_METJA	Completeproteome;Hypotheticalprotein;Membrane;Transmembrane,Hypothetical protein MJ0326.	4.00E-32	GO_ID:3547	TAIR|gene:2157751 SPTR:Q9FGR5 symbol:AT5G50300.1 [GO:0005215 "transporter activity" evidence=ISS] [GO:0006810 "transport" evidence=ISS] [GO:0016020 "membrane" evidence=ISS] Pfam:Pf00860 InterPro:IPR006043 GO:GO:0006810 GO:GO:0016020 EMBL:AB024031 SPTR:Q9FGR5	2.00E-63
chr4.CM0617.24	3.1.3.61	TC.MATE multidrug resistance protein, MATE family [COG:COG0534] [TC:2.A.66.1]	pae:PA1361	probable transporter [KO:K03327]	4.00E-22	YDR338c	COG0534	1.00E-37	YAO6_SCHPO	Completeproteome;Hypotheticalprotein;Membrane;Transmembrane;Transport,Hypothetical protein C11D3.06 in chromosome I.	2.00E-45	GO_ID:18729	TAIR|gene:2119940 SPTR:Q9SZE2 symbol:AT4G29140.1 [GO:0005215 "transporter activity" evidence=ISS] [GO:0016020 "membrane" evidence=ISS] InterPro:IPR002528 Pfam:PF01554 GO:GO:0016020 TIGRFAMs:TIGR00797 EMBL:AL161574 EMBL:AL078470 EMBL:AY082797 PIR:T08969 SPTR:Q9SZE2	2.00E-169
BM1386.7	1.9.7.12	E1.1.1.153, spr sepiapterin reductase [EC:1.1.1.153] [COG:COG1028] [GO:0004757]	bta:281360	NDRD; NADPH-dependent retinol dehydrogenase/reductase [EC:1.1.1.184] [KO:K00079]	1.00E-20	CC3076	COG1028	9.00E-11	DHRS4_PIG	Directproteinsequencing;NADP;Oxidoreductase;Peroxisome,Dehydrogenase/reductase SDR family member 4 (EC 1.1.1.184) (NADPH- dependent carbonyl reductase/NADP-retinol dehydrogenase) (CR) (PHCR) (Peroxisomal short-chain alcohol dehydrogenase) (NADPH-dependent retinol dehydrogenase/reductase) (NDRD).	6.00E-24	GO_ID:15057	UNIPROT|Q9BTZ2 SPTR:Q9BTZ2 symbol:DHRS4_HUMAN "Hep27-like protein" [GO:0005489 "electron transporter activity" evidence=TAS] [GO:0005975 "carbohydrate metabolism" evidence=TAS] [GO:0005739 "mitochondrion" evidence=ISS] [GO:0005777 "peroxisome" evidence=TAS] InterPro:IPR002198 EMBL:AF044127 InterPro:IPR002347 Pfam:PF00106 Prosite:PS00061 GO:GO:0005739 PRINTS:PR00080 PRINTS:PR00081 HSSP:P50163 GO:G…	3.00E-21
BM1386.7	1.1.4.5	E1.1.1.125, kduD 2-deoxy-D-gluconate 3-dehydrogenase [EC:1.1.1.125] [COG:COG1028] [GO:0008678]	bta:281360	NDRD; NADPH-dependent retinol dehydrogenase/reductase [EC:1.1.1.184] [KO:K00079]	1.00E-20	CC3076	COG1028	9.00E-11	DHRS4_PIG	Directproteinsequencing;NADP;Oxidoreductase;Peroxisome,Dehydrogenase/reductase SDR family member 4 (EC 1.1.1.184) (NADPH- dependent carbonyl reductase/NADP-retinol dehydrogenase) (CR) (PHCR) (Peroxisomal short-chain alcohol dehydrogenase) (NADPH-dependent retinol dehydrogenase/reductase) (NDRD).	6.00E-24	GO_ID:15057	UNIPROT|Q9BTZ2 SPTR:Q9BTZ2 symbol:DHRS4_HUMAN "Hep27-like protein" [GO:0005489 "electron transporter activity" evidence=TAS] [GO:0005975 "carbohydrate metabolism" evidence=TAS] [GO:0005739 "mitochondrion" evidence=ISS] [GO:0005777 "peroxisome" evidence=TAS] InterPro:IPR002198 EMBL:AF044127 InterPro:IPR002347 Pfam:PF00106 Prosite:PS00061 GO:GO:0005739 PRINTS:PR00080 PRINTS:PR00081 HSSP:P50163 GO:G…	3.00E-21
BM1386.7	1.9.10.50	E1.3.1.33, por protochlorophyllide reductase [EC:1.3.1.33] [COG:COG1028] [GO:0016630]	bta:281360	NDRD; NADPH-dependent retinol dehydrogenase/reductase [EC:1.1.1.184] [KO:K00079]	1.00E-20	CC3076	COG1028	9.00E-11	DHRS4_PIG	Directproteinsequencing;NADP;Oxidoreductase;Peroxisome,Dehydrogenase/reductase SDR family member 4 (EC 1.1.1.184) (NADPH- dependent carbonyl reductase/NADP-retinol dehydrogenase) (CR) (PHCR) (Peroxisomal short-chain alcohol dehydrogenase) (NADPH-dependent retinol dehydrogenase/reductase) (NDRD).	6.00E-24	GO_ID:15057	UNIPROT|Q9BTZ2 SPTR:Q9BTZ2 symbol:DHRS4_HUMAN "Hep27-like protein" [GO:0005489 "electron transporter activity" evidence=TAS] [GO:0005975 "carbohydrate metabolism" evidence=TAS] [GO:0005739 "mitochondrion" evidence=ISS] [GO:0005777 "peroxisome" evidence=TAS] InterPro:IPR002198 EMBL:AF044127 InterPro:IPR002347 Pfam:PF00106 Prosite:PS00061 GO:GO:0005739 PRINTS:PR00080 PRINTS:PR00081 HSSP:P50163 GO:G…	3.00E-21
BM1386.7	1.8.8.3	E1.3.1.28, entA 2,3-dihydro-2,3-dihydroxybenzoate dehydrogenase [EC:1.3.1.28] [COG:COG1028] [GO:0008667]	bta:281360	NDRD; NADPH-dependent retinol dehydrogenase/reductase [EC:1.1.1.184] [KO:K00079]	1.00E-20	CC3076	COG1028	9.00E-11	DHRS4_PIG	Directproteinsequencing;NADP;Oxidoreductase;Peroxisome,Dehydrogenase/reductase SDR family member 4 (EC 1.1.1.184) (NADPH- dependent carbonyl reductase/NADP-retinol dehydrogenase) (CR) (PHCR) (Peroxisomal short-chain alcohol dehydrogenase) (NADPH-dependent retinol dehydrogenase/reductase) (NDRD).	6.00E-24	GO_ID:15057	UNIPROT|Q9BTZ2 SPTR:Q9BTZ2 symbol:DHRS4_HUMAN "Hep27-like protein" [GO:0005489 "electron transporter activity" evidence=TAS] [GO:0005975 "carbohydrate metabolism" evidence=TAS] [GO:0005739 "mitochondrion" evidence=ISS] [GO:0005777 "peroxisome" evidence=TAS] InterPro:IPR002198 EMBL:AF044127 InterPro:IPR002347 Pfam:PF00106 Prosite:PS00061 GO:GO:0005739 PRINTS:PR00080 PRINTS:PR00081 HSSP:P50163 GO:G…	3.00E-21
BM1386.7	1.1.14.17	E1.1.1.36, phbB acetoacetyl-CoA reductase [EC:1.1.1.36] [COG:COG1028] [GO:0018454]	bta:281360	NDRD; NADPH-dependent retinol dehydrogenase/reductase [EC:1.1.1.184] [KO:K00079]	1.00E-20	CC3076	COG1028	9.00E-11	DHRS4_PIG	Directproteinsequencing;NADP;Oxidoreductase;Peroxisome,Dehydrogenase/reductase SDR family member 4 (EC 1.1.1.184) (NADPH- dependent carbonyl reductase/NADP-retinol dehydrogenase) (CR) (PHCR) (Peroxisomal short-chain alcohol dehydrogenase) (NADPH-dependent retinol dehydrogenase/reductase) (NDRD).	6.00E-24	GO_ID:15057	UNIPROT|Q9BTZ2 SPTR:Q9BTZ2 symbol:DHRS4_HUMAN "Hep27-like protein" [GO:0005489 "electron transporter activity" evidence=TAS] [GO:0005975 "carbohydrate metabolism" evidence=TAS] [GO:0005739 "mitochondrion" evidence=ISS] [GO:0005777 "peroxisome" evidence=TAS] InterPro:IPR002198 EMBL:AF044127 InterPro:IPR002347 Pfam:PF00106 Prosite:PS00061 GO:GO:0005739 PRINTS:PR00080 PRINTS:PR00081 HSSP:P50163 GO:G…	3.00E-21
BM1386.7	1.1.3.26	E1.1.1.47, gdh glucose 1-dehydrogenase [EC:1.1.1.47] [COG:COG1028]	bta:281360	NDRD; NADPH-dependent retinol dehydrogenase/reductase [EC:1.1.1.184] [KO:K00079]	1.00E-20	CC3076	COG1028	9.00E-11	DHRS4_PIG	Directproteinsequencing;NADP;Oxidoreductase;Peroxisome,Dehydrogenase/reductase SDR family member 4 (EC 1.1.1.184) (NADPH- dependent carbonyl reductase/NADP-retinol dehydrogenase) (CR) (PHCR) (Peroxisomal short-chain alcohol dehydrogenase) (NADPH-dependent retinol dehydrogenase/reductase) (NDRD).	6.00E-24	GO_ID:15057	UNIPROT|Q9BTZ2 SPTR:Q9BTZ2 symbol:DHRS4_HUMAN "Hep27-like protein" [GO:0005489 "electron transporter activity" evidence=TAS] [GO:0005975 "carbohydrate metabolism" evidence=TAS] [GO:0005739 "mitochondrion" evidence=ISS] [GO:0005777 "peroxisome" evidence=TAS] InterPro:IPR002198 EMBL:AF044127 InterPro:IPR002347 Pfam:PF00106 Prosite:PS00061 GO:GO:0005739 PRINTS:PR00080 PRINTS:PR00081 HSSP:P50163 GO:G…	3.00E-21
BM1386.7	1.1.13.10	E1.3.1.- [EC:1.3.1.-] [COG:COG1028]	bta:281360	NDRD; NADPH-dependent retinol dehydrogenase/reductase [EC:1.1.1.184] [KO:K00079]	1.00E-20	CC3076	COG1028	9.00E-11	DHRS4_PIG	Directproteinsequencing;NADP;Oxidoreductase;Peroxisome,Dehydrogenase/reductase SDR family member 4 (EC 1.1.1.184) (NADPH- dependent carbonyl reductase/NADP-retinol dehydrogenase) (CR) (PHCR) (Peroxisomal short-chain alcohol dehydrogenase) (NADPH-dependent retinol dehydrogenase/reductase) (NDRD).	6.00E-24	GO_ID:15057	UNIPROT|Q9BTZ2 SPTR:Q9BTZ2 symbol:DHRS4_HUMAN "Hep27-like protein" [GO:0005489 "electron transporter activity" evidence=TAS] [GO:0005975 "carbohydrate metabolism" evidence=TAS] [GO:0005739 "mitochondrion" evidence=ISS] [GO:0005777 "peroxisome" evidence=TAS] InterPro:IPR002198 EMBL:AF044127 InterPro:IPR002347 Pfam:PF00106 Prosite:PS00061 GO:GO:0005739 PRINTS:PR00080 PRINTS:PR00081 HSSP:P50163 GO:G…	3.00E-21
BM1386.7	1.11.6.2	E1.3.1.- [EC:1.3.1.-] [COG:COG1028]	bta:281360	NDRD; NADPH-dependent retinol dehydrogenase/reductase [EC:1.1.1.184] [KO:K00079]	1.00E-20	CC3076	COG1028	9.00E-11	DHRS4_PIG	Directproteinsequencing;NADP;Oxidoreductase;Peroxisome,Dehydrogenase/reductase SDR family member 4 (EC 1.1.1.184) (NADPH- dependent carbonyl reductase/NADP-retinol dehydrogenase) (CR) (PHCR) (Peroxisomal short-chain alcohol dehydrogenase) (NADPH-dependent retinol dehydrogenase/reductase) (NDRD).	6.00E-24	GO_ID:15057	UNIPROT|Q9BTZ2 SPTR:Q9BTZ2 symbol:DHRS4_HUMAN "Hep27-like protein" [GO:0005489 "electron transporter activity" evidence=TAS] [GO:0005975 "carbohydrate metabolism" evidence=TAS] [GO:0005739 "mitochondrion" evidence=ISS] [GO:0005777 "peroxisome" evidence=TAS] InterPro:IPR002198 EMBL:AF044127 InterPro:IPR002347 Pfam:PF00106 Prosite:PS00061 GO:GO:0005739 PRINTS:PR00080 PRINTS:PR00081 HSSP:P50163 GO:G…	3.00E-21
BM1386.7	1.7.11.2	E1.1.1.102 3-dehydrosphinganine reductase [EC:1.1.1.102] [COG:COG1028] [GO:0047560]	bta:281360	NDRD; NADPH-dependent retinol dehydrogenase/reductase [EC:1.1.1.184] [KO:K00079]	1.00E-20	CC3076	COG1028	9.00E-11	DHRS4_PIG	Directproteinsequencing;NADP;Oxidoreductase;Peroxisome,Dehydrogenase/reductase SDR family member 4 (EC 1.1.1.184) (NADPH- dependent carbonyl reductase/NADP-retinol dehydrogenase) (CR) (PHCR) (Peroxisomal short-chain alcohol dehydrogenase) (NADPH-dependent retinol dehydrogenase/reductase) (NDRD).	6.00E-24	GO_ID:15057	UNIPROT|Q9BTZ2 SPTR:Q9BTZ2 symbol:DHRS4_HUMAN "Hep27-like protein" [GO:0005489 "electron transporter activity" evidence=TAS] [GO:0005975 "carbohydrate metabolism" evidence=TAS] [GO:0005739 "mitochondrion" evidence=ISS] [GO:0005777 "peroxisome" evidence=TAS] InterPro:IPR002198 EMBL:AF044127 InterPro:IPR002347 Pfam:PF00106 Prosite:PS00061 GO:GO:0005739 PRINTS:PR00080 PRINTS:PR00081 HSSP:P50163 GO:G…	3.00E-21
BM1386.7	1.3.1.5	E1.1.1.100, fabG 3-oxoacyl-[acyl-carrier protein] reductase [EC:1.1.1.100] [COG:COG1028] [GO:0004316]	bta:281360	NDRD; NADPH-dependent retinol dehydrogenase/reductase [EC:1.1.1.184] [KO:K00079]	1.00E-20	CC3076	COG1028	9.00E-11	DHRS4_PIG	Directproteinsequencing;NADP;Oxidoreductase;Peroxisome,Dehydrogenase/reductase SDR family member 4 (EC 1.1.1.184) (NADPH- dependent carbonyl reductase/NADP-retinol dehydrogenase) (CR) (PHCR) (Peroxisomal short-chain alcohol dehydrogenase) (NADPH-dependent retinol dehydrogenase/reductase) (NDRD).	6.00E-24	GO_ID:15057	UNIPROT|Q9BTZ2 SPTR:Q9BTZ2 symbol:DHRS4_HUMAN "Hep27-like protein" [GO:0005489 "electron transporter activity" evidence=TAS] [GO:0005975 "carbohydrate metabolism" evidence=TAS] [GO:0005739 "mitochondrion" evidence=ISS] [GO:0005777 "peroxisome" evidence=TAS] InterPro:IPR002198 EMBL:AF044127 InterPro:IPR002347 Pfam:PF00106 Prosite:PS00061 GO:GO:0005739 PRINTS:PR00080 PRINTS:PR00081 HSSP:P50163 GO:G…	3.00E-21
BM1386.7	1.3.4.7	E1.1.1.30, bdh 3-hydroxybutyrate dehydrogenase [EC:1.1.1.30] [COG:COG1028] [GO:0003858]	bta:281360	NDRD; NADPH-dependent retinol dehydrogenase/reductase [EC:1.1.1.184] [KO:K00079]	1.00E-20	CC3076	COG1028	9.00E-11	DHRS4_PIG	Directproteinsequencing;NADP;Oxidoreductase;Peroxisome,Dehydrogenase/reductase SDR family member 4 (EC 1.1.1.184) (NADPH- dependent carbonyl reductase/NADP-retinol dehydrogenase) (CR) (PHCR) (Peroxisomal short-chain alcohol dehydrogenase) (NADPH-dependent retinol dehydrogenase/reductase) (NDRD).	6.00E-24	GO_ID:15057	UNIPROT|Q9BTZ2 SPTR:Q9BTZ2 symbol:DHRS4_HUMAN "Hep27-like protein" [GO:0005489 "electron transporter activity" evidence=TAS] [GO:0005975 "carbohydrate metabolism" evidence=TAS] [GO:0005739 "mitochondrion" evidence=ISS] [GO:0005777 "peroxisome" evidence=TAS] InterPro:IPR002198 EMBL:AF044127 InterPro:IPR002347 Pfam:PF00106 Prosite:PS00061 GO:GO:0005739 PRINTS:PR00080 PRINTS:PR00081 HSSP:P50163 GO:G…	3.00E-21
BM1386.7	1.1.5.27	E1.1.1.140, srlD sorbitol-6-phosphate 2-dehydrogenase [EC:1.1.1.140] [COG:COG1028] [GO:0009010]	bta:281360	NDRD; NADPH-dependent retinol dehydrogenase/reductase [EC:1.1.1.184] [KO:K00079]	1.00E-20	CC3076	COG1028	9.00E-11	DHRS4_PIG	Directproteinsequencing;NADP;Oxidoreductase;Peroxisome,Dehydrogenase/reductase SDR family member 4 (EC 1.1.1.184) (NADPH- dependent carbonyl reductase/NADP-retinol dehydrogenase) (CR) (PHCR) (Peroxisomal short-chain alcohol dehydrogenase) (NADPH-dependent retinol dehydrogenase/reductase) (NDRD).	6.00E-24	GO_ID:15057	UNIPROT|Q9BTZ2 SPTR:Q9BTZ2 symbol:DHRS4_HUMAN "Hep27-like protein" [GO:0005489 "electron transporter activity" evidence=TAS] [GO:0005975 "carbohydrate metabolism" evidence=TAS] [GO:0005739 "mitochondrion" evidence=ISS] [GO:0005777 "peroxisome" evidence=TAS] InterPro:IPR002198 EMBL:AF044127 InterPro:IPR002347 Pfam:PF00106 Prosite:PS00061 GO:GO:0005739 PRINTS:PR00080 PRINTS:PR00081 HSSP:P50163 GO:G…	3.00E-21
BM1386.7	1.5.14.16	E1.3.1.- [EC:1.3.1.-] [COG:COG1028]	bta:281360	NDRD; NADPH-dependent retinol dehydrogenase/reductase [EC:1.1.1.184] [KO:K00079]	1.00E-20	CC3076	COG1028	9.00E-11	DHRS4_PIG	Directproteinsequencing;NADP;Oxidoreductase;Peroxisome,Dehydrogenase/reductase SDR family member 4 (EC 1.1.1.184) (NADPH- dependent carbonyl reductase/NADP-retinol dehydrogenase) (CR) (PHCR) (Peroxisomal short-chain alcohol dehydrogenase) (NADPH-dependent retinol dehydrogenase/reductase) (NDRD).	6.00E-24	GO_ID:15057	UNIPROT|Q9BTZ2 SPTR:Q9BTZ2 symbol:DHRS4_HUMAN "Hep27-like protein" [GO:0005489 "electron transporter activity" evidence=TAS] [GO:0005975 "carbohydrate metabolism" evidence=TAS] [GO:0005739 "mitochondrion" evidence=ISS] [GO:0005777 "peroxisome" evidence=TAS] InterPro:IPR002198 EMBL:AF044127 InterPro:IPR002347 Pfam:PF00106 Prosite:PS00061 GO:GO:0005739 PRINTS:PR00080 PRINTS:PR00081 HSSP:P50163 GO:G…	3.00E-21
BM1386.7	1.3.11.15	E1.1.1.184, CBR carbonyl reductase (NADPH) [EC:1.1.1.184] [GO:0004090]	bta:281360	NDRD; NADPH-dependent retinol dehydrogenase/reductase [EC:1.1.1.184] [KO:K00079]	1.00E-20	CC3076	COG1028	9.00E-11	DHRS4_PIG	Directproteinsequencing;NADP;Oxidoreductase;Peroxisome,Dehydrogenase/reductase SDR family member 4 (EC 1.1.1.184) (NADPH- dependent carbonyl reductase/NADP-retinol dehydrogenase) (CR) (PHCR) (Peroxisomal short-chain alcohol dehydrogenase) (NADPH-dependent retinol dehydrogenase/reductase) (NDRD).	6.00E-24	GO_ID:15057	UNIPROT|Q9BTZ2 SPTR:Q9BTZ2 symbol:DHRS4_HUMAN "Hep27-like protein" [GO:0005489 "electron transporter activity" evidence=TAS] [GO:0005975 "carbohydrate metabolism" evidence=TAS] [GO:0005739 "mitochondrion" evidence=ISS] [GO:0005777 "peroxisome" evidence=TAS] InterPro:IPR002198 EMBL:AF044127 InterPro:IPR002347 Pfam:PF00106 Prosite:PS00061 GO:GO:0005739 PRINTS:PR00080 PRINTS:PR00081 HSSP:P50163 GO:G…	3.00E-21
BM1386.7	1.11.16.6	E1.3.1.25, benD 1,6-dihydroxycyclohexa-2,4-diene-1-carboxylate dehydrogenase [EC:1.3.1.25] [COG:COG1028] [GO:0047116]	bta:281360	NDRD; NADPH-dependent retinol dehydrogenase/reductase [EC:1.1.1.184] [KO:K00079]	1.00E-20	CC3076	COG1028	9.00E-11	DHRS4_PIG	Directproteinsequencing;NADP;Oxidoreductase;Peroxisome,Dehydrogenase/reductase SDR family member 4 (EC 1.1.1.184) (NADPH- dependent carbonyl reductase/NADP-retinol dehydrogenase) (CR) (PHCR) (Peroxisomal short-chain alcohol dehydrogenase) (NADPH-dependent retinol dehydrogenase/reductase) (NDRD).	6.00E-24	GO_ID:15057	UNIPROT|Q9BTZ2 SPTR:Q9BTZ2 symbol:DHRS4_HUMAN "Hep27-like protein" [GO:0005489 "electron transporter activity" evidence=TAS] [GO:0005975 "carbohydrate metabolism" evidence=TAS] [GO:0005739 "mitochondrion" evidence=ISS] [GO:0005777 "peroxisome" evidence=TAS] InterPro:IPR002198 EMBL:AF044127 InterPro:IPR002347 Pfam:PF00106 Prosite:PS00061 GO:GO:0005739 PRINTS:PR00080 PRINTS:PR00081 HSSP:P50163 GO:G…	3.00E-21
BM1386.7	1.3.10.8	E1.1.1.101, AYR1 1-acylglycerone phosphate reductase [EC:1.1.1.101] [COG:COG1028] [GO:0000140]	bta:281360	NDRD; NADPH-dependent retinol dehydrogenase/reductase [EC:1.1.1.184] [KO:K00079]	1.00E-20	CC3076	COG1028	9.00E-11	DHRS4_PIG	Directproteinsequencing;NADP;Oxidoreductase;Peroxisome,Dehydrogenase/reductase SDR family member 4 (EC 1.1.1.184) (NADPH- dependent carbonyl reductase/NADP-retinol dehydrogenase) (CR) (PHCR) (Peroxisomal short-chain alcohol dehydrogenase) (NADPH-dependent retinol dehydrogenase/reductase) (NDRD).	6.00E-24	GO_ID:15057	UNIPROT|Q9BTZ2 SPTR:Q9BTZ2 symbol:DHRS4_HUMAN "Hep27-like protein" [GO:0005489 "electron transporter activity" evidence=TAS] [GO:0005975 "carbohydrate metabolism" evidence=TAS] [GO:0005739 "mitochondrion" evidence=ISS] [GO:0005777 "peroxisome" evidence=TAS] InterPro:IPR002198 EMBL:AF044127 InterPro:IPR002347 Pfam:PF00106 Prosite:PS00061 GO:GO:0005739 PRINTS:PR00080 PRINTS:PR00081 HSSP:P50163 GO:G…	3.00E-21
BM1386.7	1.5.13.29	HCAB 2,3-dihydroxy-2,3-dihydrophenylpropionate dehydrogenase [EC:1.3.1.-] [COG:COG1028] [GO:0018498]	bta:281360	NDRD; NADPH-dependent retinol dehydrogenase/reductase [EC:1.1.1.184] [KO:K00079]	1.00E-20	CC3076	COG1028	9.00E-11	DHRS4_PIG	Directproteinsequencing;NADP;Oxidoreductase;Peroxisome,Dehydrogenase/reductase SDR family member 4 (EC 1.1.1.184) (NADPH- dependent carbonyl reductase/NADP-retinol dehydrogenase) (CR) (PHCR) (Peroxisomal short-chain alcohol dehydrogenase) (NADPH-dependent retinol dehydrogenase/reductase) (NDRD).	6.00E-24	GO_ID:15057	UNIPROT|Q9BTZ2 SPTR:Q9BTZ2 symbol:DHRS4_HUMAN "Hep27-like protein" [GO:0005489 "electron transporter activity" evidence=TAS] [GO:0005975 "carbohydrate metabolism" evidence=TAS] [GO:0005739 "mitochondrion" evidence=ISS] [GO:0005777 "peroxisome" evidence=TAS] InterPro:IPR002198 EMBL:AF044127 InterPro:IPR002347 Pfam:PF00106 Prosite:PS00061 GO:GO:0005739 PRINTS:PR00080 PRINTS:PR00081 HSSP:P50163 GO:G…	3.00E-21
BM1386.7	1.1.14.36	E1.1.1.30, bdh 3-hydroxybutyrate dehydrogenase [EC:1.1.1.30] [COG:COG1028] [GO:0003858]	bta:281360	NDRD; NADPH-dependent retinol dehydrogenase/reductase [EC:1.1.1.184] [KO:K00079]	1.00E-20	CC3076	COG1028	9.00E-11	DHRS4_PIG	Directproteinsequencing;NADP;Oxidoreductase;Peroxisome,Dehydrogenase/reductase SDR family member 4 (EC 1.1.1.184) (NADPH- dependent carbonyl reductase/NADP-retinol dehydrogenase) (CR) (PHCR) (Peroxisomal short-chain alcohol dehydrogenase) (NADPH-dependent retinol dehydrogenase/reductase) (NDRD).	6.00E-24	GO_ID:15057	UNIPROT|Q9BTZ2 SPTR:Q9BTZ2 symbol:DHRS4_HUMAN "Hep27-like protein" [GO:0005489 "electron transporter activity" evidence=TAS] [GO:0005975 "carbohydrate metabolism" evidence=TAS] [GO:0005739 "mitochondrion" evidence=ISS] [GO:0005777 "peroxisome" evidence=TAS] InterPro:IPR002198 EMBL:AF044127 InterPro:IPR002347 Pfam:PF00106 Prosite:PS00061 GO:GO:0005739 PRINTS:PR00080 PRINTS:PR00081 HSSP:P50163 GO:G…	3.00E-21
Ljwgs_064570.1	99.1.3.2.2787	S23A2_MOUSE							S23A2_MOUSE	Alternativesplicing;Glycoprotein;Iontransport;Membrane;Phosphorylation;Sodium;Sodiumtransport;Symport;Transmembrane;Transport,Solute carrier family 23 member 2 (Sodium-dependent vitamin C transporter 2) (mSVCT2) (Na(+)/L-ascorbic acid transporter 2) (Yolk sac permease-like molecule 2).	1.00E-23	GO_ID:17673	TAIR|gene:2158828 SPTR:Q8RWE9 symbol:AT5G49990.1 [GO:0015646 "permease activity" evidence=ISS] [GO:0016020 "membrane" evidence=ISS] Pfam:Pf00860 InterPro:IPR006043 GO:GO:0006810 GO:GO:0016020 EMBL:AY093137 EMBL:BT008887 SPTR:Q8RWE9	7.00E-75
Ljwgs_064570.1	99.1.4.6550	GO_ID:17673							S23A2_MOUSE	Alternativesplicing;Glycoprotein;Iontransport;Membrane;Phosphorylation;Sodium;Sodiumtransport;Symport;Transmembrane;Transport,Solute carrier family 23 member 2 (Sodium-dependent vitamin C transporter 2) (mSVCT2) (Na(+)/L-ascorbic acid transporter 2) (Yolk sac permease-like molecule 2).	1.00E-23	GO_ID:17673	TAIR|gene:2158828 SPTR:Q8RWE9 symbol:AT5G49990.1 [GO:0015646 "permease activity" evidence=ISS] [GO:0016020 "membrane" evidence=ISS] Pfam:Pf00860 InterPro:IPR006043 GO:GO:0006810 GO:GO:0016020 EMBL:AY093137 EMBL:BT008887 SPTR:Q8RWE9	7.00E-75
TM0936.20	99.1.3.2.2891	S40A1_MOUSE							S40A1_MOUSE	Glycoprotein;Iontransport;Iron;Irontransport;Membrane;Transmembrane;Transport,Solute carrier family 40 member 1 (Ferroportin-1) (Iron-regulated transporter 1) (Metal transporter protein 1) (MTP1).	2.00E-42	GO_ID:15911	TAIR|gene:2057221 SPTR:O80905 symbol:AT2G38460.1 [GO:0005215 "transporter activity" evidence=ISS] InterPro:IPR009716 Pfam:PF06963 EMBL:AC004683 PIR:T02499 SPTR:O80905	6.00E-129
TM0936.20	99.1.4.4029	GO_ID:15911							S40A1_MOUSE	Glycoprotein;Iontransport;Iron;Irontransport;Membrane;Transmembrane;Transport,Solute carrier family 40 member 1 (Ferroportin-1) (Iron-regulated transporter 1) (Metal transporter protein 1) (MTP1).	2.00E-42	GO_ID:15911	TAIR|gene:2057221 SPTR:O80905 symbol:AT2G38460.1 [GO:0005215 "transporter activity" evidence=ISS] InterPro:IPR009716 Pfam:PF06963 EMBL:AC004683 PIR:T02499 SPTR:O80905	6.00E-129
Ljwgs_028276.1	99.1.3.2.2787	S23A2_MOUSE							S23A2_MOUSE	Alternativesplicing;Glycoprotein;Iontransport;Membrane;Phosphorylation;Sodium;Sodiumtransport;Symport;Transmembrane;Transport,Solute carrier family 23 member 2 (Sodium-dependent vitamin C transporter 2) (mSVCT2) (Na(+)/L-ascorbic acid transporter 2) (Yolk sac permease-like molecule 2).	3.00E-13	GO_ID:17673	TAIR|gene:2158828 SPTR:Q8RWE9 symbol:AT5G49990.1 [GO:0015646 "permease activity" evidence=ISS] [GO:0016020 "membrane" evidence=ISS] Pfam:Pf00860 InterPro:IPR006043 GO:GO:0006810 GO:GO:0016020 EMBL:AY093137 EMBL:BT008887 SPTR:Q8RWE9	4.00E-37
Ljwgs_028276.1	99.1.4.6550	GO_ID:17673							S23A2_MOUSE	Alternativesplicing;Glycoprotein;Iontransport;Membrane;Phosphorylation;Sodium;Sodiumtransport;Symport;Transmembrane;Transport,Solute carrier family 23 member 2 (Sodium-dependent vitamin C transporter 2) (mSVCT2) (Na(+)/L-ascorbic acid transporter 2) (Yolk sac permease-like molecule 2).	3.00E-13	GO_ID:17673	TAIR|gene:2158828 SPTR:Q8RWE9 symbol:AT5G49990.1 [GO:0015646 "permease activity" evidence=ISS] [GO:0016020 "membrane" evidence=ISS] Pfam:Pf00860 InterPro:IPR006043 GO:GO:0006810 GO:GO:0016020 EMBL:AY093137 EMBL:BT008887 SPTR:Q8RWE9	4.00E-37
Ljwgs_079412.1	99.1.4.2078	GO_ID:45569										GO_ID:45569	TAIR|gene:2025131 SPTR:Q9FRL3 symbol:AT1G75220.1 [GO:0015144 "carbohydrate transporter activity" evidence=ISS] [GO:0005351 "sugar porter activity" evidence=ISS] [GO:0016020 "membrane" evidence=ISS] Interpro:IPR005829 InterPro:IPR007114 InterPro:IPR005828 InterPro:IPR003663 Pfam:PF00083 GO:GO:0016020 PRINTS:PR00171 PROSITE:PS50850 PROSITE:PS00216 PROSITE:PS00217 TIGRFAMs:TIGR00879 EMBL:AC025814 EM…	3.00E-25
chr2.CM0272.51	3.1.3.46	The Hydroxy/Aromatic Amino Acid Permease (HAAAP) Family [COG:COG0814] [TC:2.A.42]				YJR001w	COG0814	2.00E-13	AVT1_YEAST	Amino-acidtransport;Completeproteome;Membrane;Transmembrane;Transport;Vacuole,Vacuolar amino acid transporter 1.	4.00E-13	GO_ID:20778	TAIR|gene:2015382 SPTR:Q9SX98 symbol:AT1G47670.1 [GO:0015359 "amino acid permease activity" evidence=ISS] [GO:0006865 "amino acid transport" evidence=ISS] [GO:0016020 "membrane" evidence=ISS] InterPro:IPR002422 GO:GO:0006810 GO:GO:0016020 Pfam:PF01490 EMBL:AC007519 EMBL:AY065445 EMBL:AY117276 PIR:F96517 SPTR:Q9SX98	2.00E-161
chr3.TM0506.22	3.1.3.6	TC.ZIP zinc transporer, ZIP family [COG:COG0428] [TC:2.A.5]	ath:At3g20870	MOE17.18; metal transporter family protein [KO:K07238]	9.00E-64	Cj0263	COG0428	1.00E-23	ZUPT_XANCP	Completeproteome;Iontransport;Membrane;Transmembrane;Transport;Zinc;Zinctransport,Zinc transporter zupT.	1.00E-24	GO_ID:51559	TAIR|gene:2091920 SPTR:Q940Q3 symbol:AT3G20870.1 [GO:0016020 "membrane" evidence=ISS] [GO:0030001 "metal ion transport" evidence=ISS] [GO:0046873 "metal ion transporter activity" evidence=ISS] InterPro:IPR003689 Pfam:PF02535 GO:GO:0006810 GO:GO:0016020 EMBL:AY054189 EMBL:BT006342 SPTR:Q940Q3	2.00E-64
Ljwgs_014508.1	99.1.4.3955	GO_ID:24620	cal:orf19.941	SEC14; phosphatidylinositol transfer protein [EC:3.1.3.48] [KO:K01104]	9.00E-10				PATL5_ARATH	Cellcycle;Celldivision;Lipid-binding;Membrane;Transport,Patellin-5.	6.00E-102	GO_ID:24620	TAIR|gene:2207015 SPTR:Q9C7T9 symbol:AT1G72160.1 [GO:0005215 "transporter activity" evidence=ISS] [GO:0006810 "transport" evidence=ISS] PFAM:PF03765 InterPro:IPR000348 GO:GO:0016020 InterPro:IPR001251 SMART:SM00516 PROSITE:PS50191 InterPro:IPR008273 Pfam:PF00650 InterPro:IPR009038 Pfam:PF01105 PROSITE:PS50866 EMBL:AC067754 PIR:A96745 SPTR:Q9C7T9	1.00E-101
Ljwgs_014508.1	99.1.3.2.1786	PATL5_ARATH	cal:orf19.941	SEC14; phosphatidylinositol transfer protein [EC:3.1.3.48] [KO:K01104]	9.00E-10				PATL5_ARATH	Cellcycle;Celldivision;Lipid-binding;Membrane;Transport,Patellin-5.	6.00E-102	GO_ID:24620	TAIR|gene:2207015 SPTR:Q9C7T9 symbol:AT1G72160.1 [GO:0005215 "transporter activity" evidence=ISS] [GO:0006810 "transport" evidence=ISS] PFAM:PF03765 InterPro:IPR000348 GO:GO:0016020 InterPro:IPR001251 SMART:SM00516 PROSITE:PS50191 InterPro:IPR008273 Pfam:PF00650 InterPro:IPR009038 Pfam:PF01105 PROSITE:PS50866 EMBL:AC067754 PIR:A96745 SPTR:Q9C7T9	1.00E-101
Ljwgs_014508.1	99.1.1.154	KO:K01104	cal:orf19.941	SEC14; phosphatidylinositol transfer protein [EC:3.1.3.48] [KO:K01104]	9.00E-10				PATL5_ARATH	Cellcycle;Celldivision;Lipid-binding;Membrane;Transport,Patellin-5.	6.00E-102	GO_ID:24620	TAIR|gene:2207015 SPTR:Q9C7T9 symbol:AT1G72160.1 [GO:0005215 "transporter activity" evidence=ISS] [GO:0006810 "transport" evidence=ISS] PFAM:PF03765 InterPro:IPR000348 GO:GO:0016020 InterPro:IPR001251 SMART:SM00516 PROSITE:PS50191 InterPro:IPR008273 Pfam:PF00650 InterPro:IPR009038 Pfam:PF01105 PROSITE:PS50866 EMBL:AC067754 PIR:A96745 SPTR:Q9C7T9	1.00E-101
TM0485.14	99.1.3.2.2344	TT12_ARATH							TT12_ARATH	Flavonoidbiosynthesis;Membrane;Repeat;Transmembrane;Transport;Vacuole,TRANSPARENT TESTA 12 protein.	1.00E-18	GO_ID:38343	TAIR|gene:2089954 SPTR:Q9LVD9 symbol:AT3G21690.1 [GO:0005215 "transporter activity" evidence=ISS] [GO:0015297 "antiporter activity" evidence=ISS] [GO:0016020 "membrane" evidence=ISS] InterPro:IPR002528 Pfam:PF01554 GO:GO:0016020 TIGRFAMs:TIGR00797 EMBL:AB019232 EMBL:BT015408 SPTR:Q9LVD9	3.00E-35
TM0485.14	99.1.4.4296	GO_ID:38343							TT12_ARATH	Flavonoidbiosynthesis;Membrane;Repeat;Transmembrane;Transport;Vacuole,TRANSPARENT TESTA 12 protein.	1.00E-18	GO_ID:38343	TAIR|gene:2089954 SPTR:Q9LVD9 symbol:AT3G21690.1 [GO:0005215 "transporter activity" evidence=ISS] [GO:0015297 "antiporter activity" evidence=ISS] [GO:0016020 "membrane" evidence=ISS] InterPro:IPR002528 Pfam:PF01554 GO:GO:0016020 TIGRFAMs:TIGR00797 EMBL:AB019232 EMBL:BT015408 SPTR:Q9LVD9	3.00E-35
Ljwgs_040203.1	3.1.1.29.3	CCMA heme exporter ATP-binding protein CcmA [EC:3.6.3.41] [COG:COG1131] [GO:0015439]	ddi:DDB0214899	abcG22; ABC transporter G family protein [KO:K05681]	1.00E-19	YOR153w_3	COG1131	2.00E-24	PDR5_YEAST	Antibioticresistance;ATP-binding;Completeproteome;Cycloheximideresistance;Directproteinsequencing;Glycoprotein;Membrane;Nucleotide-binding;Repeat;Transmembrane;Transport,Suppressor of toxicity of sporidesmin.	1.00E-26	GO_ID:36915	TAIR|gene:2196592 SPTR:Q9M9E1 symbol:PDR12 "PLEIOTROPIC DRUG RESISTANCE 12" [GO:0042626 "ATPase activity, coupled to transmembrane movement of substances" evidence=ISS] [GO:0005886 "plasma membrane" evidence=IDA] [GO:0015692 "lead ion transport" evidence=IMP] InterPro:IPR003593 InterPro:IPR003439 Pfam:PF00005 InterPro:IPR000412 Pfam:PF01061 SMART:SM00382 ProDom:PD000006 PROSITE:PS50893 EMBL:AC013…	1.00E-104
Ljwgs_040203.1	3.1.1.35.3	ABCG2 ATP-binding cassette, subfamily G (WHITE), member 2	ddi:DDB0214899	abcG22; ABC transporter G family protein [KO:K05681]	1.00E-19	YOR153w_3	COG1131	2.00E-24	PDR5_YEAST	Antibioticresistance;ATP-binding;Completeproteome;Cycloheximideresistance;Directproteinsequencing;Glycoprotein;Membrane;Nucleotide-binding;Repeat;Transmembrane;Transport,Suppressor of toxicity of sporidesmin.	1.00E-26	GO_ID:36915	TAIR|gene:2196592 SPTR:Q9M9E1 symbol:PDR12 "PLEIOTROPIC DRUG RESISTANCE 12" [GO:0042626 "ATPase activity, coupled to transmembrane movement of substances" evidence=ISS] [GO:0005886 "plasma membrane" evidence=IDA] [GO:0015692 "lead ion transport" evidence=IMP] InterPro:IPR003593 InterPro:IPR003439 Pfam:PF00005 InterPro:IPR000412 Pfam:PF01061 SMART:SM00382 ProDom:PD000006 PROSITE:PS50893 EMBL:AC013…	1.00E-104
Ljwgs_040203.1	1.2.7.51.3	CCMA heme exporter ATP-binding protein CcmA [EC:3.6.3.41] [COG:COG1131] [GO:0015439]	ddi:DDB0214899	abcG22; ABC transporter G family protein [KO:K05681]	1.00E-19	YOR153w_3	COG1131	2.00E-24	PDR5_YEAST	Antibioticresistance;ATP-binding;Completeproteome;Cycloheximideresistance;Directproteinsequencing;Glycoprotein;Membrane;Nucleotide-binding;Repeat;Transmembrane;Transport,Suppressor of toxicity of sporidesmin.	1.00E-26	GO_ID:36915	TAIR|gene:2196592 SPTR:Q9M9E1 symbol:PDR12 "PLEIOTROPIC DRUG RESISTANCE 12" [GO:0042626 "ATPase activity, coupled to transmembrane movement of substances" evidence=ISS] [GO:0005886 "plasma membrane" evidence=IDA] [GO:0015692 "lead ion transport" evidence=IMP] InterPro:IPR003593 InterPro:IPR003439 Pfam:PF00005 InterPro:IPR000412 Pfam:PF01061 SMART:SM00382 ProDom:PD000006 PROSITE:PS50893 EMBL:AC013…	1.00E-104
Ljwgs_040203.1	3.3.10.140	ABCG2 ATP-binding cassette, subfamily G (WHITE), member 2 [TC:3.A.1.204]	ddi:DDB0214899	abcG22; ABC transporter G family protein [KO:K05681]	1.00E-19	YOR153w_3	COG1131	2.00E-24	PDR5_YEAST	Antibioticresistance;ATP-binding;Completeproteome;Cycloheximideresistance;Directproteinsequencing;Glycoprotein;Membrane;Nucleotide-binding;Repeat;Transmembrane;Transport,Suppressor of toxicity of sporidesmin.	1.00E-26	GO_ID:36915	TAIR|gene:2196592 SPTR:Q9M9E1 symbol:PDR12 "PLEIOTROPIC DRUG RESISTANCE 12" [GO:0042626 "ATPase activity, coupled to transmembrane movement of substances" evidence=ISS] [GO:0005886 "plasma membrane" evidence=IDA] [GO:0015692 "lead ion transport" evidence=IMP] InterPro:IPR003593 InterPro:IPR003439 Pfam:PF00005 InterPro:IPR000412 Pfam:PF01061 SMART:SM00382 ProDom:PD000006 PROSITE:PS50893 EMBL:AC013…	1.00E-104
Ljwgs_040203.1	3.1.1.23	ABC-2.A ABC-2 type transport system ATP-binding protein [COG:COG1131 COG1134]	ddi:DDB0214899	abcG22; ABC transporter G family protein [KO:K05681]	1.00E-19	YOR153w_3	COG1131	2.00E-24	PDR5_YEAST	Antibioticresistance;ATP-binding;Completeproteome;Cycloheximideresistance;Directproteinsequencing;Glycoprotein;Membrane;Nucleotide-binding;Repeat;Transmembrane;Transport,Suppressor of toxicity of sporidesmin.	1.00E-26	GO_ID:36915	TAIR|gene:2196592 SPTR:Q9M9E1 symbol:PDR12 "PLEIOTROPIC DRUG RESISTANCE 12" [GO:0042626 "ATPase activity, coupled to transmembrane movement of substances" evidence=ISS] [GO:0005886 "plasma membrane" evidence=IDA] [GO:0015692 "lead ion transport" evidence=IMP] InterPro:IPR003593 InterPro:IPR003439 Pfam:PF00005 InterPro:IPR000412 Pfam:PF01061 SMART:SM00382 ProDom:PD000006 PROSITE:PS50893 EMBL:AC013…	1.00E-104
Ljwgs_044163.1	3.1.1.38	ABC.MR putative ABC transport system ATP-binding protein [COG:COG1132 COG2274] [TC:3.A.1.21 3.A.1.106 3.A.1.110 3.A.1.112 3.A.1.113 3.A.1.117]	ddi:DDB0201629	abcB3; ABC transporter B family protein [KO:K05658]	8.00E-90	CC3274	COG1132	5.00E-62	MDR3_HUMAN	ATP-binding;Diseasemutation;Glycoprotein;Membrane;Multigenefamily;Nucleotide-binding;Polymorphism;Repeat;Transmembrane;Transport,Multidrug resistance protein 3 (P-glycoprotein 3).	2.00E-83	GO_ID:15959	TAIR|gene:2041433 SPTR:O80725 symbol:AT2G47000.1 [GO:0042626 "ATPase activity, coupled to transmembrane movement of substances" evidence=ISS] InterPro:IPR003593 InterPro:IPR003439 InterPro:IPR001140 Pfam:PF00664 Pfam:PF00005 InterPro:IPR011527 Prosite:PS00211 SMART:SM00382 ProDom:PD000006 PROSITE:PS50893 GO:GO:0006810 PROSITE:PS50929 HSSP:P08716 EMBL:AC004411 PIR:T02187 SPTR:O80725	2.00E-145
Ljwgs_044163.1	3.3.10.106	ABCB1 ATP-binding cassette, subfamily B (MDR/TAP), member 1 [TC:3.A.1.201 3.A.1.209]	ddi:DDB0201629	abcB3; ABC transporter B family protein [KO:K05658]	8.00E-90	CC3274	COG1132	5.00E-62	MDR3_HUMAN	ATP-binding;Diseasemutation;Glycoprotein;Membrane;Multigenefamily;Nucleotide-binding;Polymorphism;Repeat;Transmembrane;Transport,Multidrug resistance protein 3 (P-glycoprotein 3).	2.00E-83	GO_ID:15959	TAIR|gene:2041433 SPTR:O80725 symbol:AT2G47000.1 [GO:0042626 "ATPase activity, coupled to transmembrane movement of substances" evidence=ISS] InterPro:IPR003593 InterPro:IPR003439 InterPro:IPR001140 Pfam:PF00664 Pfam:PF00005 InterPro:IPR011527 Prosite:PS00211 SMART:SM00382 ProDom:PD000006 PROSITE:PS50893 GO:GO:0006810 PROSITE:PS50929 HSSP:P08716 EMBL:AC004411 PIR:T02187 SPTR:O80725	2.00E-145
Ljwgs_044163.1	3.1.1.33	ABCC-BAC ATP-binding casette, subfamily C, bacterial [COG:COG4988 COG4987 COG1132 COG2274] [TC:3.A.1.110 3.A.1.112]	ddi:DDB0201629	abcB3; ABC transporter B family protein [KO:K05658]	8.00E-90	CC3274	COG1132	5.00E-62	MDR3_HUMAN	ATP-binding;Diseasemutation;Glycoprotein;Membrane;Multigenefamily;Nucleotide-binding;Polymorphism;Repeat;Transmembrane;Transport,Multidrug resistance protein 3 (P-glycoprotein 3).	2.00E-83	GO_ID:15959	TAIR|gene:2041433 SPTR:O80725 symbol:AT2G47000.1 [GO:0042626 "ATPase activity, coupled to transmembrane movement of substances" evidence=ISS] InterPro:IPR003593 InterPro:IPR003439 InterPro:IPR001140 Pfam:PF00664 Pfam:PF00005 InterPro:IPR011527 Prosite:PS00211 SMART:SM00382 ProDom:PD000006 PROSITE:PS50893 GO:GO:0006810 PROSITE:PS50929 HSSP:P08716 EMBL:AC004411 PIR:T02187 SPTR:O80725	2.00E-145
Ljwgs_044163.1	3.1.1.31.6	ABCB1 ATP-binding cassette, subfamily B (MDR/TAP), member 1	ddi:DDB0201629	abcB3; ABC transporter B family protein [KO:K05658]	8.00E-90	CC3274	COG1132	5.00E-62	MDR3_HUMAN	ATP-binding;Diseasemutation;Glycoprotein;Membrane;Multigenefamily;Nucleotide-binding;Polymorphism;Repeat;Transmembrane;Transport,Multidrug resistance protein 3 (P-glycoprotein 3).	2.00E-83	GO_ID:15959	TAIR|gene:2041433 SPTR:O80725 symbol:AT2G47000.1 [GO:0042626 "ATPase activity, coupled to transmembrane movement of substances" evidence=ISS] InterPro:IPR003593 InterPro:IPR003439 InterPro:IPR001140 Pfam:PF00664 Pfam:PF00005 InterPro:IPR011527 Prosite:PS00211 SMART:SM00382 ProDom:PD000006 PROSITE:PS50893 GO:GO:0006810 PROSITE:PS50929 HSSP:P08716 EMBL:AC004411 PIR:T02187 SPTR:O80725	2.00E-145
Ljwgs_044163.1	3.1.1.31.13	ABCB-BAC ATP-binding casette, subfamily B, bacterial [COG:COG1132 COG2274 COG5265] [TC:3.A.1.21 3.A.1.106 3.A.1.109 3.A.1.117]	ddi:DDB0201629	abcB3; ABC transporter B family protein [KO:K05658]	8.00E-90	CC3274	COG1132	5.00E-62	MDR3_HUMAN	ATP-binding;Diseasemutation;Glycoprotein;Membrane;Multigenefamily;Nucleotide-binding;Polymorphism;Repeat;Transmembrane;Transport,Multidrug resistance protein 3 (P-glycoprotein 3).	2.00E-83	GO_ID:15959	TAIR|gene:2041433 SPTR:O80725 symbol:AT2G47000.1 [GO:0042626 "ATPase activity, coupled to transmembrane movement of substances" evidence=ISS] InterPro:IPR003593 InterPro:IPR003439 InterPro:IPR001140 Pfam:PF00664 Pfam:PF00005 InterPro:IPR011527 Prosite:PS00211 SMART:SM00382 ProDom:PD000006 PROSITE:PS50893 GO:GO:0006810 PROSITE:PS50929 HSSP:P08716 EMBL:AC004411 PIR:T02187 SPTR:O80725	2.00E-145
Ljwgs_037601.1	99.1.4.2779	GO_ID:3868										GO_ID:3868	TAIR|gene:2078220 SPTR:Q9SN94 symbol:AT3G46450.1 [GO:0008372 "cellular component unknown" evidence=ND] [GO:0005215 "transporter activity" evidence=ISS] [GO:0006810 "transport" evidence=ISS] InterPro:IPR001251 SMART:SM00516 PROSITE:PS50191 Pfam:PF00650 EMBL:AL133298 EMBL:AY094421 EMBL:AY125527 PIR:T45702 SPTR:Q9SN94	3.00E-54
chr1.CM0063.57	3.1.3.3.5	ADIC arginine:agmatine antiporter [COG:COG0531]	btk:BT9727_0728	amino acid permease [KO:K03294]	8.00E-57	BS_yfnA	COG0531	5.00E-52	CTR1_MOUSE	Amino-acidtransport;Glycoprotein;Membrane;Receptor;Transmembrane;Transport,High-affinity cationic amino acid transporter-1 (CAT-1) (CAT1) (System Y+ basic amino acid transporter) (Ecotropic retroviral leukemia receptor) (ERR) (Ecotropic retrovirus receptor).	8.00E-57	GO_ID:9115	MGI|MGI:88117 SPTR:Q09143 symbol:Slc7a1 "solute carrier family 7 (cationic amino acid transporter, y+ system), member 1" [GO:0016021 "integral to membrane" evidence=RCA] InterPro:IPR002293 InterPro:IPR004841 MGI:MGI:88117 Pfam:PF00324 Interpro:IPR004755 TIGRFAMs:TIGR00906 EMBL:M26687 PIR:A32742 SPTR:Q09143	3.00E-57
chr1.CM0063.57	3.1.3.3.3	CADB cadaverine:lysine antiporter [COG:COG0531]	btk:BT9727_0728	amino acid permease [KO:K03294]	8.00E-57	BS_yfnA	COG0531	5.00E-52	CTR1_MOUSE	Amino-acidtransport;Glycoprotein;Membrane;Receptor;Transmembrane;Transport,High-affinity cationic amino acid transporter-1 (CAT-1) (CAT1) (System Y+ basic amino acid transporter) (Ecotropic retroviral leukemia receptor) (ERR) (Ecotropic retrovirus receptor).	8.00E-57	GO_ID:9115	MGI|MGI:88117 SPTR:Q09143 symbol:Slc7a1 "solute carrier family 7 (cationic amino acid transporter, y+ system), member 1" [GO:0016021 "integral to membrane" evidence=RCA] InterPro:IPR002293 InterPro:IPR004841 MGI:MGI:88117 Pfam:PF00324 Interpro:IPR004755 TIGRFAMs:TIGR00906 EMBL:M26687 PIR:A32742 SPTR:Q09143	3.00E-57
chr1.CM0063.57	3.1.3.3.2	POTE putrescine:ornithine antiporter [COG:COG0531]	btk:BT9727_0728	amino acid permease [KO:K03294]	8.00E-57	BS_yfnA	COG0531	5.00E-52	CTR1_MOUSE	Amino-acidtransport;Glycoprotein;Membrane;Receptor;Transmembrane;Transport,High-affinity cationic amino acid transporter-1 (CAT-1) (CAT1) (System Y+ basic amino acid transporter) (Ecotropic retroviral leukemia receptor) (ERR) (Ecotropic retrovirus receptor).	8.00E-57	GO_ID:9115	MGI|MGI:88117 SPTR:Q09143 symbol:Slc7a1 "solute carrier family 7 (cationic amino acid transporter, y+ system), member 1" [GO:0016021 "integral to membrane" evidence=RCA] InterPro:IPR002293 InterPro:IPR004841 MGI:MGI:88117 Pfam:PF00324 Interpro:IPR004755 TIGRFAMs:TIGR00906 EMBL:M26687 PIR:A32742 SPTR:Q09143	3.00E-57
chr1.CM0063.57	3.1.3.3.4	ARCD arginine:ornithine antiporter [COG:COG0531]	btk:BT9727_0728	amino acid permease [KO:K03294]	8.00E-57	BS_yfnA	COG0531	5.00E-52	CTR1_MOUSE	Amino-acidtransport;Glycoprotein;Membrane;Receptor;Transmembrane;Transport,High-affinity cationic amino acid transporter-1 (CAT-1) (CAT1) (System Y+ basic amino acid transporter) (Ecotropic retroviral leukemia receptor) (ERR) (Ecotropic retrovirus receptor).	8.00E-57	GO_ID:9115	MGI|MGI:88117 SPTR:Q09143 symbol:Slc7a1 "solute carrier family 7 (cationic amino acid transporter, y+ system), member 1" [GO:0016021 "integral to membrane" evidence=RCA] InterPro:IPR002293 InterPro:IPR004841 MGI:MGI:88117 Pfam:PF00324 Interpro:IPR004755 TIGRFAMs:TIGR00906 EMBL:M26687 PIR:A32742 SPTR:Q09143	3.00E-57
chr1.CM0063.57	3.1.3.4	TC.LAT L-amino acid transporter, LAT family [COG:COG0531] [TC:2.A.3.8]	btk:BT9727_0728	amino acid permease [KO:K03294]	8.00E-57	BS_yfnA	COG0531	5.00E-52	CTR1_MOUSE	Amino-acidtransport;Glycoprotein;Membrane;Receptor;Transmembrane;Transport,High-affinity cationic amino acid transporter-1 (CAT-1) (CAT1) (System Y+ basic amino acid transporter) (Ecotropic retroviral leukemia receptor) (ERR) (Ecotropic retrovirus receptor).	8.00E-57	GO_ID:9115	MGI|MGI:88117 SPTR:Q09143 symbol:Slc7a1 "solute carrier family 7 (cationic amino acid transporter, y+ system), member 1" [GO:0016021 "integral to membrane" evidence=RCA] InterPro:IPR002293 InterPro:IPR004841 MGI:MGI:88117 Pfam:PF00324 Interpro:IPR004755 TIGRFAMs:TIGR00906 EMBL:M26687 PIR:A32742 SPTR:Q09143	3.00E-57
chr1.CM0063.57	3.1.3.3.1	TC.APA basic amino acid/polyamine antiporter, APA family [COG:COG0531]	btk:BT9727_0728	amino acid permease [KO:K03294]	8.00E-57	BS_yfnA	COG0531	5.00E-52	CTR1_MOUSE	Amino-acidtransport;Glycoprotein;Membrane;Receptor;Transmembrane;Transport,High-affinity cationic amino acid transporter-1 (CAT-1) (CAT1) (System Y+ basic amino acid transporter) (Ecotropic retroviral leukemia receptor) (ERR) (Ecotropic retrovirus receptor).	8.00E-57	GO_ID:9115	MGI|MGI:88117 SPTR:Q09143 symbol:Slc7a1 "solute carrier family 7 (cationic amino acid transporter, y+ system), member 1" [GO:0016021 "integral to membrane" evidence=RCA] InterPro:IPR002293 InterPro:IPR004841 MGI:MGI:88117 Pfam:PF00324 Interpro:IPR004755 TIGRFAMs:TIGR00906 EMBL:M26687 PIR:A32742 SPTR:Q09143	3.00E-57
chr1.CM0133.59	99.1.4.5349	GO_ID:22860							COPT1_ARATH	Copper;Coppertransport;Iontransport;Membrane;Transmembrane;Transport,Copper transporter 1.	5.00E-11	GO_ID:22860	TAIR|gene:2180473 SPTR:Q93VM8 symbol:AT5G20650.1 [GO:0005375 "copper ion transporter activity" evidence=ISS] [GO:0006825 "copper ion transport" evidence=ISS] InterPro:IPR007274 Pfam:PF04145 EMBL:AY054124 EMBL:AY039578 EMBL:AY086915 SPTR:Q93VM8	3.00E-34
chr1.CM0133.59	99.1.3.2.1520	COPT1_ARATH							COPT1_ARATH	Copper;Coppertransport;Iontransport;Membrane;Transmembrane;Transport,Copper transporter 1.	5.00E-11	GO_ID:22860	TAIR|gene:2180473 SPTR:Q93VM8 symbol:AT5G20650.1 [GO:0005375 "copper ion transporter activity" evidence=ISS] [GO:0006825 "copper ion transport" evidence=ISS] InterPro:IPR007274 Pfam:PF04145 EMBL:AY054124 EMBL:AY039578 EMBL:AY086915 SPTR:Q93VM8	3.00E-34
chr1.CM0442.17	3.1.3.34	ANT solute carrier family 25 (mitochondrial carrier	tpv:TP02_0141	adenine nucleotide translocase, putative [KO:K05863]	1.00E-22				BT1_MAIZE	Amyloplast;Chloroplast;Innermembrane;Membrane;Plastid;Repeat;Transitpeptide;Transmembrane;Transport,Brittle-1 protein, chloroplast precursor.	8.00E-98	GO_ID:37860	TAIR|gene:2127850 SPTR:Q9SUV1 symbol:AT4G32400.1 [GO:0005215 "transporter activity" evidence=ISS] [GO:0005488 "binding" evidence=ISS] [GO:0005743 "mitochondrial inner membrane" evidence=ISS] [GO:0006810 "transport" evidence=ISS] [GO:0006839 "mitochondrial transport" evidence=ISS] InterPro:IPR001993 Pfam:PF00153 InterPro:IPR002067 GO:GO:0005739 PRINTS:PR00926 PROSITE:PS50920 GO:GO:0006810 GO:GO:00…	1.00E-136
chr1.CM0442.17	3.2.9.87	ANT solute carrier family 25 (mitochondrial carrier	tpv:TP02_0141	adenine nucleotide translocase, putative [KO:K05863]	1.00E-22				BT1_MAIZE	Amyloplast;Chloroplast;Innermembrane;Membrane;Plastid;Repeat;Transitpeptide;Transmembrane;Transport,Brittle-1 protein, chloroplast precursor.	8.00E-98	GO_ID:37860	TAIR|gene:2127850 SPTR:Q9SUV1 symbol:AT4G32400.1 [GO:0005215 "transporter activity" evidence=ISS] [GO:0005488 "binding" evidence=ISS] [GO:0005743 "mitochondrial inner membrane" evidence=ISS] [GO:0006810 "transport" evidence=ISS] [GO:0006839 "mitochondrial transport" evidence=ISS] InterPro:IPR001993 Pfam:PF00153 InterPro:IPR002067 GO:GO:0005739 PRINTS:PR00926 PROSITE:PS50920 GO:GO:0006810 GO:GO:00…	1.00E-136
Ljwgs_048732.1	99.1.4.2840	GO_ID:42979										GO_ID:42979	TAIR|gene:2059888 SPTR:Q9SLD9 symbol:AT2G16800.1 [GO:0015099 "nickel ion transporter activity" evidence=ISS] [GO:0015675 "nickel ion transport" evidence=ISS] [GO:0016021 "integral to membrane" evidence=ISS] Pfam:PF03824 EMBL:AC005825 PIR:D84544 InterPro:IPR011541 SPTR:Q9SLD9	1.00E-93
chr1.CM0051.45.1	3.1.3.3.5	ADIC arginine:agmatine antiporter [COG:COG0531]	bca:BCE0263	amino acid permease [KO:K03294]	2.00E-51	BS_yfnA	COG0531	1.00E-50	CTR1_RAT	Amino-acidtransport;Glycoprotein;Membrane;Receptor;Transmembrane;Transport,High-affinity cationic amino acid transporter-1 (CAT-1) (CAT1) (System Y+ basic amino acid transporter) (Ecotropic retroviral leukemia receptor) (ERR) (Ecotropic retrovirus receptor).	3.00E-37	GO_ID:48048	TAIR|gene:2198860 SPTR:Q9C5D6 symbol:AT1G05940.1 [GO:0015326 "cationic amino acid transporter activity" evidence=ISS] InterPro:IPR001865 InterPro:IPR002293 InterPro:IPR004841 Pfam:PF00324 GO:GO:0006810 GO:GO:0016020 PROSITE:PS00962 EMBL:AF360321 EMBL:AY113890 SPTR:Q9C5D6	1.00E-119
chr1.CM0051.45.1	3.1.3.3.3	CADB cadaverine:lysine antiporter [COG:COG0531]	bca:BCE0263	amino acid permease [KO:K03294]	2.00E-51	BS_yfnA	COG0531	1.00E-50	CTR1_RAT	Amino-acidtransport;Glycoprotein;Membrane;Receptor;Transmembrane;Transport,High-affinity cationic amino acid transporter-1 (CAT-1) (CAT1) (System Y+ basic amino acid transporter) (Ecotropic retroviral leukemia receptor) (ERR) (Ecotropic retrovirus receptor).	3.00E-37	GO_ID:48048	TAIR|gene:2198860 SPTR:Q9C5D6 symbol:AT1G05940.1 [GO:0015326 "cationic amino acid transporter activity" evidence=ISS] InterPro:IPR001865 InterPro:IPR002293 InterPro:IPR004841 Pfam:PF00324 GO:GO:0006810 GO:GO:0016020 PROSITE:PS00962 EMBL:AF360321 EMBL:AY113890 SPTR:Q9C5D6	1.00E-119
chr1.CM0051.45.1	3.1.3.3.2	POTE putrescine:ornithine antiporter [COG:COG0531]	bca:BCE0263	amino acid permease [KO:K03294]	2.00E-51	BS_yfnA	COG0531	1.00E-50	CTR1_RAT	Amino-acidtransport;Glycoprotein;Membrane;Receptor;Transmembrane;Transport,High-affinity cationic amino acid transporter-1 (CAT-1) (CAT1) (System Y+ basic amino acid transporter) (Ecotropic retroviral leukemia receptor) (ERR) (Ecotropic retrovirus receptor).	3.00E-37	GO_ID:48048	TAIR|gene:2198860 SPTR:Q9C5D6 symbol:AT1G05940.1 [GO:0015326 "cationic amino acid transporter activity" evidence=ISS] InterPro:IPR001865 InterPro:IPR002293 InterPro:IPR004841 Pfam:PF00324 GO:GO:0006810 GO:GO:0016020 PROSITE:PS00962 EMBL:AF360321 EMBL:AY113890 SPTR:Q9C5D6	1.00E-119
chr1.CM0051.45.1	3.1.3.3.4	ARCD arginine:ornithine antiporter [COG:COG0531]	bca:BCE0263	amino acid permease [KO:K03294]	2.00E-51	BS_yfnA	COG0531	1.00E-50	CTR1_RAT	Amino-acidtransport;Glycoprotein;Membrane;Receptor;Transmembrane;Transport,High-affinity cationic amino acid transporter-1 (CAT-1) (CAT1) (System Y+ basic amino acid transporter) (Ecotropic retroviral leukemia receptor) (ERR) (Ecotropic retrovirus receptor).	3.00E-37	GO_ID:48048	TAIR|gene:2198860 SPTR:Q9C5D6 symbol:AT1G05940.1 [GO:0015326 "cationic amino acid transporter activity" evidence=ISS] InterPro:IPR001865 InterPro:IPR002293 InterPro:IPR004841 Pfam:PF00324 GO:GO:0006810 GO:GO:0016020 PROSITE:PS00962 EMBL:AF360321 EMBL:AY113890 SPTR:Q9C5D6	1.00E-119
chr1.CM0051.45.1	3.1.3.4	TC.LAT L-amino acid transporter, LAT family [COG:COG0531] [TC:2.A.3.8]	bca:BCE0263	amino acid permease [KO:K03294]	2.00E-51	BS_yfnA	COG0531	1.00E-50	CTR1_RAT	Amino-acidtransport;Glycoprotein;Membrane;Receptor;Transmembrane;Transport,High-affinity cationic amino acid transporter-1 (CAT-1) (CAT1) (System Y+ basic amino acid transporter) (Ecotropic retroviral leukemia receptor) (ERR) (Ecotropic retrovirus receptor).	3.00E-37	GO_ID:48048	TAIR|gene:2198860 SPTR:Q9C5D6 symbol:AT1G05940.1 [GO:0015326 "cationic amino acid transporter activity" evidence=ISS] InterPro:IPR001865 InterPro:IPR002293 InterPro:IPR004841 Pfam:PF00324 GO:GO:0006810 GO:GO:0016020 PROSITE:PS00962 EMBL:AF360321 EMBL:AY113890 SPTR:Q9C5D6	1.00E-119
chr1.CM0051.45.1	3.1.3.3.1	TC.APA basic amino acid/polyamine antiporter, APA family [COG:COG0531]	bca:BCE0263	amino acid permease [KO:K03294]	2.00E-51	BS_yfnA	COG0531	1.00E-50	CTR1_RAT	Amino-acidtransport;Glycoprotein;Membrane;Receptor;Transmembrane;Transport,High-affinity cationic amino acid transporter-1 (CAT-1) (CAT1) (System Y+ basic amino acid transporter) (Ecotropic retroviral leukemia receptor) (ERR) (Ecotropic retrovirus receptor).	3.00E-37	GO_ID:48048	TAIR|gene:2198860 SPTR:Q9C5D6 symbol:AT1G05940.1 [GO:0015326 "cationic amino acid transporter activity" evidence=ISS] InterPro:IPR001865 InterPro:IPR002293 InterPro:IPR004841 Pfam:PF00324 GO:GO:0006810 GO:GO:0016020 PROSITE:PS00962 EMBL:AF360321 EMBL:AY113890 SPTR:Q9C5D6	1.00E-119
chr2.CM0124.7	3.1.2.1.1	MFS.SP sugar porter, SP family	gox:GOX0649	sugar-proton symporter [KO:K03444]	6.00E-50	BS_ywtG	COG0477	5.00E-56	STP1_ARATH	Membrane;Sugartransport;Symport;Transmembrane;Transport,Glucose transporter (Sugar carrier).	5.00E-173	GO_ID:23354	TAIR|gene:2202043 SPTR:P23586 symbol:AT1G11260.1 [GO:0015144 "carbohydrate transporter activity" evidence=ISS] [GO:0005351 "sugar porter activity" evidence=ISS] [GO:0016020 "membrane" evidence=ISS] Interpro:IPR005829 InterPro:IPR007114 InterPro:IPR005828 InterPro:IPR003663 Pfam:PF00083 PRINTS:PR00171 PROSITE:PS50850 PROSITE:PS00216 PROSITE:PS00217 TIGRFAMs:TIGR00879 EMBL:AC007259 EMBL:X55350 EMBL…	2.00E-173
chr1.TM1666.13	99.1.4.4250	GO_ID:28047	cal:orf19.941	SEC14; phosphatidylinositol transfer protein [EC:3.1.3.48] [KO:K01104]	4.00E-39				SEC14_YARLI	Completeproteome;Golgistack;Proteintransport;Transport,SEC14 cytosolic factor (Phosphatidylinositol/phosphatidylcholine transfer protein) (PI/PC TP).	3.00E-42	GO_ID:28047	TAIR|gene:3695300 SPTR:Q93ZE9 symbol:AT2G21540.1 [GO:0006810 "transport" evidence=ISS] [GO:0008526 "phosphatidylinositol transporter activity" evidence=ISS] PFAM:PF03765 InterPro:IPR001071 GO:GO:0005622 GO:GO:0006810 InterPro:IPR001251 SMART:SM00516 PROSITE:PS50191 InterPro:IPR008273 Pfam:PF00650 PRINTS:PR00180 HSSP:P24280 EMBL:AC006841 EMBL:AY057587 EMBL:AK176420 SPTR:Q93ZE9	3.00E-106
chr1.TM1666.13	99.1.3.2.1271	SEC14_YARLI	cal:orf19.941	SEC14; phosphatidylinositol transfer protein [EC:3.1.3.48] [KO:K01104]	4.00E-39				SEC14_YARLI	Completeproteome;Golgistack;Proteintransport;Transport,SEC14 cytosolic factor (Phosphatidylinositol/phosphatidylcholine transfer protein) (PI/PC TP).	3.00E-42	GO_ID:28047	TAIR|gene:3695300 SPTR:Q93ZE9 symbol:AT2G21540.1 [GO:0006810 "transport" evidence=ISS] [GO:0008526 "phosphatidylinositol transporter activity" evidence=ISS] PFAM:PF03765 InterPro:IPR001071 GO:GO:0005622 GO:GO:0006810 InterPro:IPR001251 SMART:SM00516 PROSITE:PS50191 InterPro:IPR008273 Pfam:PF00650 PRINTS:PR00180 HSSP:P24280 EMBL:AC006841 EMBL:AY057587 EMBL:AK176420 SPTR:Q93ZE9	3.00E-106
chr1.TM1666.13	99.1.1.154	KO:K01104	cal:orf19.941	SEC14; phosphatidylinositol transfer protein [EC:3.1.3.48] [KO:K01104]	4.00E-39				SEC14_YARLI	Completeproteome;Golgistack;Proteintransport;Transport,SEC14 cytosolic factor (Phosphatidylinositol/phosphatidylcholine transfer protein) (PI/PC TP).	3.00E-42	GO_ID:28047	TAIR|gene:3695300 SPTR:Q93ZE9 symbol:AT2G21540.1 [GO:0006810 "transport" evidence=ISS] [GO:0008526 "phosphatidylinositol transporter activity" evidence=ISS] PFAM:PF03765 InterPro:IPR001071 GO:GO:0005622 GO:GO:0006810 InterPro:IPR001251 SMART:SM00516 PROSITE:PS50191 InterPro:IPR008273 Pfam:PF00650 PRINTS:PR00180 HSSP:P24280 EMBL:AC006841 EMBL:AY057587 EMBL:AK176420 SPTR:Q93ZE9	3.00E-106
Ljwgs_111926.1	99.1.4.8002	GO_ID:1508										GO_ID:1508	TAIR|gene:2151073 SPTR:O81501 symbol:AT5G26340.1 [GO:0015144 "carbohydrate transporter activity" evidence=ISS] [GO:0005351 "sugar porter activity" evidence=ISS] [GO:0016020 "membrane" evidence=ISS] Interpro:IPR005829 InterPro:IPR007114 InterPro:IPR005828 InterPro:IPR003663 Pfam:PF00083 GO:GO:0016020 PRINTS:PR00171 PROSITE:PS50850 PROSITE:PS00216 TIGRFAMs:TIGR00879 EMBL:AF077407 EMBL:AY052692 EMBL…	1.00E-10
chr5.CM0519.33	3.1.3.33	TC.MC mitochondrial carrier protein, MC family [TC:2.A.29]	ath:At1g07030	F10K1.26; mitochondrial substrate carrier family protein [KO:K03454]	3.00E-28				BT1_MAIZE	Amyloplast;Chloroplast;Innermembrane;Membrane;Plastid;Repeat;Transitpeptide;Transmembrane;Transport,Brittle-1 protein, chloroplast precursor.	2.00E-102	GO_ID:37860	TAIR|gene:2127850 SPTR:Q9SUV1 symbol:AT4G32400.1 [GO:0005215 "transporter activity" evidence=ISS] [GO:0005488 "binding" evidence=ISS] [GO:0005743 "mitochondrial inner membrane" evidence=ISS] [GO:0006810 "transport" evidence=ISS] [GO:0006839 "mitochondrial transport" evidence=ISS] InterPro:IPR001993 Pfam:PF00153 InterPro:IPR002067 GO:GO:0005739 PRINTS:PR00926 PROSITE:PS50920 GO:GO:0006810 GO:GO:00…	5.00E-139
chr1.CM1409.32.2	99.1.3.2.2344	TT12_ARATH							TT12_ARATH	Flavonoidbiosynthesis;Membrane;Repeat;Transmembrane;Transport;Vacuole,TRANSPARENT TESTA 12 protein.	4.00E-36	GO_ID:49665	TAIR|gene:2206959 SPTR:Q8W488 symbol:AT1G33110.1 [GO:0005215 "transporter activity" evidence=ISS] [GO:0016020 "membrane" evidence=ISS] InterPro:IPR002528 Pfam:PF01554 GO:GO:0016020 TIGRFAMs:TIGR00797 EMBL:AY062756 EMBL:AY114687 SPTR:Q8W488	5.00E-54
chr1.CM1409.32.2	99.1.4.4120	GO_ID:49665							TT12_ARATH	Flavonoidbiosynthesis;Membrane;Repeat;Transmembrane;Transport;Vacuole,TRANSPARENT TESTA 12 protein.	4.00E-36	GO_ID:49665	TAIR|gene:2206959 SPTR:Q8W488 symbol:AT1G33110.1 [GO:0005215 "transporter activity" evidence=ISS] [GO:0016020 "membrane" evidence=ISS] InterPro:IPR002528 Pfam:PF01554 GO:GO:0016020 TIGRFAMs:TIGR00797 EMBL:AY062756 EMBL:AY114687 SPTR:Q8W488	5.00E-54
chr5.CM0328.76	3.1.3.61	TC.MATE multidrug resistance protein, MATE family [COG:COG0534] [TC:2.A.66.1]	vch:VC1540	multidrug resistance protein NorM, putative [KO:K03327]	2.00E-12	YDR338c	COG0534	2.00E-17	TT12_ARATH	Flavonoidbiosynthesis;Membrane;Repeat;Transmembrane;Transport;Vacuole,TRANSPARENT TESTA 12 protein.	1.00E-38	GO_ID:49828	TAIR|gene:2037857 SPTR:Q8L731 symbol:AT1G15170.1 [GO:0005215 "transporter activity" evidence=ISS] [GO:0015297 "antiporter activity" evidence=ISS] [GO:0016020 "membrane" evidence=ISS] InterPro:IPR002528 Pfam:PF01554 GO:GO:0016020 TIGRFAMs:TIGR00797 EMBL:AY139985 EMBL:BT006616 SPTR:Q8L731	7.00E-94
Ljwgs_019398.1	99.1.4.2779	GO_ID:3868										GO_ID:3868	TAIR|gene:2078220 SPTR:Q9SN94 symbol:AT3G46450.1 [GO:0008372 "cellular component unknown" evidence=ND] [GO:0005215 "transporter activity" evidence=ISS] [GO:0006810 "transport" evidence=ISS] InterPro:IPR001251 SMART:SM00516 PROSITE:PS50191 Pfam:PF00650 EMBL:AL133298 EMBL:AY094421 EMBL:AY125527 PIR:T45702 SPTR:Q9SN94	7.00E-34
chr2.CM0608.32	3.1.3.22	TC.POT proton-dependent oligopeptide transporter, POT family [COG:COG3104] [TC:2.A.17]	rno:246280	Slc15a4; peptide/histidine transporter [KO:K03305]	1.00E-17				PTR2_ARATH	Membrane;Peptidetransport;Proteintransport;Transmembrane;Transport,Peptide transporter PTR2 (Histidine transporting protein).	1.00E-56	GO_ID:44528	TAIR|gene:2196799 SPTR:Q8RX77 symbol:AT1G69870.1 [GO:0005215 "transporter activity" evidence=ISS] [GO:0006857 "oligopeptide transport" evidence=ISS] [GO:0016020 "membrane" evidence=ISS] InterPro:IPR000109 Pfam:PF00854 GO:GO:0016020 EMBL:AY090257 EMBL:AY125531 SPTR:Q8RX77	1.00E-113
chr5.CM0328.83	2.3.2.12.3	TATC sec-independent protein translocase protein TatC [COG:COG0805]	ath:At2g01110	F23H14.8; thylakoid membrane formation protein / cpTatC (APG2) [KO:K03118]	3.00E-106	sll0194	COG0805	3.00E-70	Y194_SYNY3	Completeproteome;Hypotheticalprotein;Membrane;Transmembrane,Hypothetical protein sll0194.	8.00E-70	GO_ID:14274	TIGR_CMR|PSPTO5157 SPTR:Q87UY5 symbol:PSPTO5157 "sec-independent protein translocase TatC" [GO:0008565 "protein transporter activity" evidence=ISS] [GO:0009306 "protein secretion" evidence=ISS] InterPro:IPR002033 Pfam:PF00902 PRINTS:PR01840 TIGRFAMs:TIGR00945 PROSITE:PS01218 EMBL:AE016874 TIGR:PSPTO5157 SPTR:Q87UY5	2.00E-26
TM1353.1	99.1.4.5137	GO_ID:13124										GO_ID:13124	TAIR|gene:2047519 SPTR:Q9ZUH3 symbol:AT2G24220.1 [GO:0005345 "purine transporter activity" evidence=ISS] [GO:0000004 "biological process unknown" evidence=ND] InterPro:IPR004853 Pfam:PF03151 EMBL:AC005967 PIR:A84634 SPTR:Q9ZUH3	4.00E-104
Ljwgs_094362.1	3.1.3.3.5	ADIC arginine:agmatine antiporter [COG:COG0531]				YDL210w	COG0531	3.00E-11	GPT1_CANAL	Membrane;Transmembrane;Transport,Putative polyamine transporter.	1.00E-14	GO_ID:8614	TAIR|gene:2038810 SPTR:Q9ZU50 symbol:AT2G01170 [GO:0015359 "amino acid permease activity" evidence=ISS] InterPro:IPR002293 InterPro:IPR004841 Pfam:PF00324 GO:GO:0006810 GO:GO:0016020 InterPro:IPR004756 TIGRFAMs:TIGR00907 EMBL:AC006200 EMBL:AF019637 PIR:D84421 SPTR:Q9ZU50	2.00E-38
Ljwgs_094362.1	3.1.3.3.3	CADB cadaverine:lysine antiporter [COG:COG0531]				YDL210w	COG0531	3.00E-11	GPT1_CANAL	Membrane;Transmembrane;Transport,Putative polyamine transporter.	1.00E-14	GO_ID:8614	TAIR|gene:2038810 SPTR:Q9ZU50 symbol:AT2G01170 [GO:0015359 "amino acid permease activity" evidence=ISS] InterPro:IPR002293 InterPro:IPR004841 Pfam:PF00324 GO:GO:0006810 GO:GO:0016020 InterPro:IPR004756 TIGRFAMs:TIGR00907 EMBL:AC006200 EMBL:AF019637 PIR:D84421 SPTR:Q9ZU50	2.00E-38
Ljwgs_094362.1	3.1.3.3.2	POTE putrescine:ornithine antiporter [COG:COG0531]				YDL210w	COG0531	3.00E-11	GPT1_CANAL	Membrane;Transmembrane;Transport,Putative polyamine transporter.	1.00E-14	GO_ID:8614	TAIR|gene:2038810 SPTR:Q9ZU50 symbol:AT2G01170 [GO:0015359 "amino acid permease activity" evidence=ISS] InterPro:IPR002293 InterPro:IPR004841 Pfam:PF00324 GO:GO:0006810 GO:GO:0016020 InterPro:IPR004756 TIGRFAMs:TIGR00907 EMBL:AC006200 EMBL:AF019637 PIR:D84421 SPTR:Q9ZU50	2.00E-38
Ljwgs_094362.1	3.1.3.3.4	ARCD arginine:ornithine antiporter [COG:COG0531]				YDL210w	COG0531	3.00E-11	GPT1_CANAL	Membrane;Transmembrane;Transport,Putative polyamine transporter.	1.00E-14	GO_ID:8614	TAIR|gene:2038810 SPTR:Q9ZU50 symbol:AT2G01170 [GO:0015359 "amino acid permease activity" evidence=ISS] InterPro:IPR002293 InterPro:IPR004841 Pfam:PF00324 GO:GO:0006810 GO:GO:0016020 InterPro:IPR004756 TIGRFAMs:TIGR00907 EMBL:AC006200 EMBL:AF019637 PIR:D84421 SPTR:Q9ZU50	2.00E-38
Ljwgs_094362.1	3.1.3.4	TC.LAT L-amino acid transporter, LAT family [COG:COG0531] [TC:2.A.3.8]				YDL210w	COG0531	3.00E-11	GPT1_CANAL	Membrane;Transmembrane;Transport,Putative polyamine transporter.	1.00E-14	GO_ID:8614	TAIR|gene:2038810 SPTR:Q9ZU50 symbol:AT2G01170 [GO:0015359 "amino acid permease activity" evidence=ISS] InterPro:IPR002293 InterPro:IPR004841 Pfam:PF00324 GO:GO:0006810 GO:GO:0016020 InterPro:IPR004756 TIGRFAMs:TIGR00907 EMBL:AC006200 EMBL:AF019637 PIR:D84421 SPTR:Q9ZU50	2.00E-38
Ljwgs_094362.1	3.1.3.3.1	TC.APA basic amino acid/polyamine antiporter, APA family [COG:COG0531]				YDL210w	COG0531	3.00E-11	GPT1_CANAL	Membrane;Transmembrane;Transport,Putative polyamine transporter.	1.00E-14	GO_ID:8614	TAIR|gene:2038810 SPTR:Q9ZU50 symbol:AT2G01170 [GO:0015359 "amino acid permease activity" evidence=ISS] InterPro:IPR002293 InterPro:IPR004841 Pfam:PF00324 GO:GO:0006810 GO:GO:0016020 InterPro:IPR004756 TIGRFAMs:TIGR00907 EMBL:AC006200 EMBL:AF019637 PIR:D84421 SPTR:Q9ZU50	2.00E-38
Ljwgs_137333.1.1	99.1.4.3236	GO_ID:34391										GO_ID:34391	TAIR|gene:2156736 SPTR:Q9FHB6 symbol:AT5G52450.1 [GO:0005215 "transporter activity" evidence=ISS] [GO:0016020 "membrane" evidence=ISS] InterPro:IPR002528 Pfam:PF01554 GO:GO:0016020 GO:GO:0009405 TIGRFAMs:TIGR00797 EMBL:AB019226 EMBL:AY046054 EMBL:AY079316 InterPro:IPR004268 PRINTS:PR01806 SPTR:Q9FHB6	1.00E-17
Ljwgs_095238.1	99.1.3.2.1755	TPT_PEA							TPT_PEA	Chloroplast;Directproteinsequencing;Membrane;Plastid;Transitpeptide;Transmembrane;Transport,Triose phosphate/phosphate translocator, chloroplast precursor (cTPT) (p36) (E30).	1.00E-51	GO_ID:30298	TAIR|gene:2160174 SPTR:Q9M5A9 symbol:AT5G54800 [GO:0015297 "antiporter activity" evidence=ISS] [GO:0015152 "glucose-6-phosphate transporter activity" evidence=ISS] InterPro:IPR004696 InterPro:IPR004853 TIGRFAMs:TIGR00817 Pfam:PF03151 EMBL:AB005232 EMBL:AF233658 EMBL:AY057679 EMBL:BT002212 EMBL:AY086600 SPTR:Q9M5A9	5.00E-19
Ljwgs_095238.1	99.1.4.3637	GO_ID:30298							TPT_PEA	Chloroplast;Directproteinsequencing;Membrane;Plastid;Transitpeptide;Transmembrane;Transport,Triose phosphate/phosphate translocator, chloroplast precursor (cTPT) (p36) (E30).	1.00E-51	GO_ID:30298	TAIR|gene:2160174 SPTR:Q9M5A9 symbol:AT5G54800 [GO:0015297 "antiporter activity" evidence=ISS] [GO:0015152 "glucose-6-phosphate transporter activity" evidence=ISS] InterPro:IPR004696 InterPro:IPR004853 TIGRFAMs:TIGR00817 Pfam:PF03151 EMBL:AB005232 EMBL:AF233658 EMBL:AY057679 EMBL:BT002212 EMBL:AY086600 SPTR:Q9M5A9	5.00E-19
Ljwgs_013989.1.1	3.1.1.38	ABC.MR putative ABC transport system ATP-binding protein [COG:COG1132 COG2274] [TC:3.A.1.21 3.A.1.106 3.A.1.110 3.A.1.112 3.A.1.113 3.A.1.117]	rno:25303	Abcc2; ATP-binding cassette, sub-family C (CFTR/MRP), member 2 [KO:K05666]	2.00E-96	YDR135c	COG1132	1.00E-96	MRP2_RAT	ATP-binding;Glycoprotein;Membrane;Nucleotide-binding;Repeat;Transmembrane;Transport,Canalicular multispecific organic anion transporter 1 (ATP-binding cassette sub-family C member 2) (Multidrug resistance-associated protein 2) (Canalicular multidrug resistance protein).	1.00E-96	GO_ID:9498	SGD|S000002542 SPTR:P39109 symbol:YCF1 [GO:0005774 "vacuolar membrane" evidence=IDA] [GO:0015127 "bilirubin transporter activity" evidence=IGI;IMP] [GO:0015431 "glutathione S-conjugate-exporting ATPase activity" evidence=IDA] [GO:0010038 "response to metal ion" evidence=IDA;TAS] [GO:0015723 "bilirubin transport" evidence=IGI;IMP] SGD:S000002542 InterPro:IPR003593 InterPro:IPR003439 InterPro:IPR00…	1.00E-96
Ljwgs_013989.1.1	3.1.1.33	ABCC-BAC ATP-binding casette, subfamily C, bacterial [COG:COG4988 COG4987 COG1132 COG2274] [TC:3.A.1.110 3.A.1.112]	rno:25303	Abcc2; ATP-binding cassette, sub-family C (CFTR/MRP), member 2 [KO:K05666]	2.00E-96	YDR135c	COG1132	1.00E-96	MRP2_RAT	ATP-binding;Glycoprotein;Membrane;Nucleotide-binding;Repeat;Transmembrane;Transport,Canalicular multispecific organic anion transporter 1 (ATP-binding cassette sub-family C member 2) (Multidrug resistance-associated protein 2) (Canalicular multidrug resistance protein).	1.00E-96	GO_ID:9498	SGD|S000002542 SPTR:P39109 symbol:YCF1 [GO:0005774 "vacuolar membrane" evidence=IDA] [GO:0015127 "bilirubin transporter activity" evidence=IGI;IMP] [GO:0015431 "glutathione S-conjugate-exporting ATPase activity" evidence=IDA] [GO:0010038 "response to metal ion" evidence=IDA;TAS] [GO:0015723 "bilirubin transport" evidence=IGI;IMP] SGD:S000002542 InterPro:IPR003593 InterPro:IPR003439 InterPro:IPR00…	1.00E-96
Ljwgs_013989.1.1	3.1.1.32.2	ABCC2 ATP-binding cassette, subfamily C (CFTR/MRP), member 2	rno:25303	Abcc2; ATP-binding cassette, sub-family C (CFTR/MRP), member 2 [KO:K05666]	2.00E-96	YDR135c	COG1132	1.00E-96	MRP2_RAT	ATP-binding;Glycoprotein;Membrane;Nucleotide-binding;Repeat;Transmembrane;Transport,Canalicular multispecific organic anion transporter 1 (ATP-binding cassette sub-family C member 2) (Multidrug resistance-associated protein 2) (Canalicular multidrug resistance protein).	1.00E-96	GO_ID:9498	SGD|S000002542 SPTR:P39109 symbol:YCF1 [GO:0005774 "vacuolar membrane" evidence=IDA] [GO:0015127 "bilirubin transporter activity" evidence=IGI;IMP] [GO:0015431 "glutathione S-conjugate-exporting ATPase activity" evidence=IDA] [GO:0010038 "response to metal ion" evidence=IDA;TAS] [GO:0015723 "bilirubin transport" evidence=IGI;IMP] SGD:S000002542 InterPro:IPR003593 InterPro:IPR003439 InterPro:IPR00…	1.00E-96
Ljwgs_013989.1.1	3.1.1.31.13	ABCB-BAC ATP-binding casette, subfamily B, bacterial [COG:COG1132 COG2274 COG5265] [TC:3.A.1.21 3.A.1.106 3.A.1.109 3.A.1.117]	rno:25303	Abcc2; ATP-binding cassette, sub-family C (CFTR/MRP), member 2 [KO:K05666]	2.00E-96	YDR135c	COG1132	1.00E-96	MRP2_RAT	ATP-binding;Glycoprotein;Membrane;Nucleotide-binding;Repeat;Transmembrane;Transport,Canalicular multispecific organic anion transporter 1 (ATP-binding cassette sub-family C member 2) (Multidrug resistance-associated protein 2) (Canalicular multidrug resistance protein).	1.00E-96	GO_ID:9498	SGD|S000002542 SPTR:P39109 symbol:YCF1 [GO:0005774 "vacuolar membrane" evidence=IDA] [GO:0015127 "bilirubin transporter activity" evidence=IGI;IMP] [GO:0015431 "glutathione S-conjugate-exporting ATPase activity" evidence=IDA] [GO:0010038 "response to metal ion" evidence=IDA;TAS] [GO:0015723 "bilirubin transport" evidence=IGI;IMP] SGD:S000002542 InterPro:IPR003593 InterPro:IPR003439 InterPro:IPR00…	1.00E-96
chr1.CM1409.29	99.1.4.4120	GO_ID:49665										GO_ID:49665	TAIR|gene:2206959 SPTR:Q8W488 symbol:AT1G33110.1 [GO:0005215 "transporter activity" evidence=ISS] [GO:0016020 "membrane" evidence=ISS] InterPro:IPR002528 Pfam:PF01554 GO:GO:0016020 TIGRFAMs:TIGR00797 EMBL:AY062756 EMBL:AY114687 SPTR:Q8W488	6.00E-23
chr1.CM0393.41	99.1.4.2792	GO_ID:26349										GO_ID:26349	TAIR|gene:2194813 SPTR:Q9LPF6 symbol:AT1G44750.1 [GO:0005345 "purine transporter activity" evidence=ISS] InterPro:IPR004853 Pfam:PF03151 EMBL:AC020576 EMBL:AY062782 EMBL:BT003358 PIR:D96506 SPTR:Q9LPF6	1.00E-126
Ljwgs_067395.1	3.1.2	Major facilitator superfamily (MFS) [CLASS:02050] [TC:2.A.1] [GO:0005355] [COG:COG0477]				slr0642	COG0477	2.00E-10				GO_ID:54625	TAIR|gene:3688582 SPTR:Q9SQN2 symbol:AT1G79710.1 [GO:0005215 "transporter activity" evidence=ISS] [GO:0006810 "transport" evidence=ISS] [GO:0016020 "membrane" evidence=ISS] Pfam:PF03092 InterPro:IPR004324 GO:GO:0016020 TIGRFAMs:TIGR00788 EMBL:AC010793 EMBL:AC011717 PIR:A96828 SPTR:Q9SQN2	7.00E-42
Ljwgs_100774.1.1	99.1.4.8121	GO_ID:7914										GO_ID:7914	TAIR|gene:3436060 SPTR:Q8RXK1 symbol:AT1G33080.1 [GO:0005215 "transporter activity" evidence=ISS] [GO:0015297 "antiporter activity" evidence=ISS] [GO:0016020 "membrane" evidence=ISS] InterPro:IPR002528 Pfam:PF01554 GO:GO:0016020 TIGRFAMs:TIGR00797 EMBL:AY080844 EMBL:AY133850 SPTR:Q8RXK1	7.00E-11
Ljwgs_104233.1	99.1.4.6556	GO_ID:8023										GO_ID:8023	TAIR|gene:2149724 SPTR:Q9M024 symbol:AT5G01500.1 [GO:0005215 "transporter activity" evidence=ISS] [GO:0005488 "binding" evidence=ISS] [GO:0005743 "mitochondrial inner membrane" evidence=ISS] [GO:0006810 "transport" evidence=ISS] InterPro:IPR001993 Pfam:PF00153 InterPro:IPR002067 InterPro:IPR002113 GO:GO:0005739 PRINTS:PR00926 PROSITE:PS50920 GO:GO:0006810 PRINTS:PR00927 GO:GO:0016020 GO:GO:000548…	2.00E-15
chr4.BM1376.10	3.1.3.22	TC.POT proton-dependent oligopeptide transporter, POT family [COG:COG3104] [TC:2.A.17]	hsa:51296	SLC15A3; solute carrier family 15, member 3 [KO:K03305]	9.00E-20				CHL1_ARATH	Herbicideresistance;Membrane;Nitrateassimilation;Symport;Transmembrane;Transport,Nitrate/chlorate transporter.	1.00E-97	GO_ID:29482	TAIR|gene:3435169 SPTR:Q05085 symbol:AT1G12110.1 [GO:0005215 "transporter activity" evidence=ISS] InterPro:IPR000109 Pfam:PF00854 PROSITE:PS01022 PROSITE:PS01023 EMBL:AC002131 EMBL:L10357 EMBL:BT002016 EMBL:BT008783 PIR:A45772 SPTR:Q05085	4.00E-98
Ljwgs_049309.1	99.1.4.5084	GO_ID:48472	cal:orf19.941	SEC14; phosphatidylinositol transfer protein [EC:3.1.3.48] [KO:K01104]	2.00E-42				SEC14_SCHPO	Completeproteome;Golgistack;Nuclearprotein;Proteintransport;Transport,Sec14 cytosolic factor (Phosphatidylinositol/phosphatidyl-choline transfer protein) (PI/PC TP) (Sporulation-specific protein 20).	1.00E-47	GO_ID:48472	TAIR|gene:2050018 SPTR:Q9SJS7 symbol:AT2G21520.1 [GO:0005215 "transporter activity" evidence=ISS] [GO:0006810 "transport" evidence=ISS] PFAM:PF03765 InterPro:IPR001071 GO:GO:0005622 GO:GO:0006810 InterPro:IPR001251 SMART:SM00516 PROSITE:PS50191 InterPro:IPR008273 Pfam:PF00650 PRINTS:PR00180 HSSP:P24280 EMBL:AC006841 PIR:C84602 SPTR:Q9SJS7	1.00E-115
Ljwgs_049309.1	99.1.1.154	KO:K01104	cal:orf19.941	SEC14; phosphatidylinositol transfer protein [EC:3.1.3.48] [KO:K01104]	2.00E-42				SEC14_SCHPO	Completeproteome;Golgistack;Nuclearprotein;Proteintransport;Transport,Sec14 cytosolic factor (Phosphatidylinositol/phosphatidyl-choline transfer protein) (PI/PC TP) (Sporulation-specific protein 20).	1.00E-47	GO_ID:48472	TAIR|gene:2050018 SPTR:Q9SJS7 symbol:AT2G21520.1 [GO:0005215 "transporter activity" evidence=ISS] [GO:0006810 "transport" evidence=ISS] PFAM:PF03765 InterPro:IPR001071 GO:GO:0005622 GO:GO:0006810 InterPro:IPR001251 SMART:SM00516 PROSITE:PS50191 InterPro:IPR008273 Pfam:PF00650 PRINTS:PR00180 HSSP:P24280 EMBL:AC006841 PIR:C84602 SPTR:Q9SJS7	1.00E-115
Ljwgs_049309.1	99.1.3.2.1954	SEC14_SCHPO	cal:orf19.941	SEC14; phosphatidylinositol transfer protein [EC:3.1.3.48] [KO:K01104]	2.00E-42				SEC14_SCHPO	Completeproteome;Golgistack;Nuclearprotein;Proteintransport;Transport,Sec14 cytosolic factor (Phosphatidylinositol/phosphatidyl-choline transfer protein) (PI/PC TP) (Sporulation-specific protein 20).	1.00E-47	GO_ID:48472	TAIR|gene:2050018 SPTR:Q9SJS7 symbol:AT2G21520.1 [GO:0005215 "transporter activity" evidence=ISS] [GO:0006810 "transport" evidence=ISS] PFAM:PF03765 InterPro:IPR001071 GO:GO:0005622 GO:GO:0006810 InterPro:IPR001251 SMART:SM00516 PROSITE:PS50191 InterPro:IPR008273 Pfam:PF00650 PRINTS:PR00180 HSSP:P24280 EMBL:AC006841 PIR:C84602 SPTR:Q9SJS7	1.00E-115
Ljwgs_054713.1	3.1.2	Major facilitator superfamily (MFS) [CLASS:02050] [TC:2.A.1] [GO:0005355] [COG:COG0477]				CC2283	COG0477	2.00E-16	SUC4_ARATH	Membrane;Sugartransport;Symport;Transmembrane;Transport,Sucrose transport protein SUC4 (Sucrose permease 4) (Sucrose-proton symporter 4) (Sucrose transporter 4).	1.00E-60	GO_ID:34160	TAIR|gene:2024421 SPTR:Q9M3R4 symbol:AT1G09960.1 [GO:0008506 "sucrose:hydrogen symporter activity" evidence=ISS] [GO:0005351 "sugar porter activity" evidence=ISS] [GO:0015144 "carbohydrate transporter activity" evidence=ISS] [GO:0016020 "membrane" evidence=ISS] Pfam:PF07690 InterPro:IPR005989 InterPro:IPR011701 TIGRFAMs:TIGR01301 EMBL:AJ289166 EMBL:AY072092 EMBL:BT004418 SPTR:Q9M3R4	5.00E-61
Ljwgs_055600.1	1.2.1.16	FIXB, etfA electron transfer flavoprotein alpha subunit [COG:COG2025]	ath:At1g50940	F8A12.16; electron transfer flavoprotein alpha subunit family protein [KO:K03522]	2.00E-38	PA2951	COG2025	3.00E-17	ETFA_MOUSE	Electrontransport;FAD;Flavoprotein;Mitochondrion;Transitpeptide;Transport,Electron transfer flavoprotein alpha-subunit, mitochondrial precursor (Alpha-ETF).	4.00E-16	GO_ID:26943	TAIR|gene:2036466 SPTR:Q9C6I6 symbol:AT1G50940.1 [GO:0005739 "mitochondrion" evidence=IDA] [GO:0005489 "electron transporter activity" evidence=ISS] [GO:0006118 "electron transport" evidence=ISS] Pfam:PF00766 Pfam:PF01012 InterPro:IPR001308 InterPro:IPR000049 GO:GO:0005739 PIRSF:PIRSF000089 PROSITE:PS00696 EMBL:AC079284 EMBL:AK117515 EMBL:BT004989 PIR:E96546 HSSP:P38974 SPTR:Q9C6I6	5.00E-39
TM1408.6.1	3.1.1.38	ABC.MR putative ABC transport system ATP-binding protein [COG:COG1132 COG2274] [TC:3.A.1.21 3.A.1.106 3.A.1.110 3.A.1.112 3.A.1.113 3.A.1.117]	cel:F21G4.2	mrp-4; Hypothetical protein F21G4.2 [KO:K02021]	4.00E-28	YDR135c	COG1132	2.00E-25	MRP3_RAT	ATP-binding;Glycoprotein;Membrane;Nucleotide-binding;Repeat;Transmembrane;Transport,Canalicular multispecific organic anion transporter 2 (Multidrug resistance-associated protein 3) (MRP-like protein 2) (MLP-2).	4.00E-28	GO_ID:4910	TAIR|gene:2061558 SPTR:O64590 symbol:AT2G34660.1 [GO:0042626 "ATPase activity, coupled to transmembrane movement of substances" evidence=IDA] InterPro:IPR003593 InterPro:IPR003439 InterPro:IPR001140 Pfam:PF00664 Pfam:PF00005 InterPro:IPR011527 Prosite:PS00211 SMART:SM00382 ProDom:PD000006 PROSITE:PS50893 PROSITE:PS50929 HSSP:P26361 EMBL:AC003096 PIR:T01369 SPTR:O64590	4.00E-47
TM1408.6.1	3.1.1.33	ABCC-BAC ATP-binding casette, subfamily C, bacterial [COG:COG4988 COG4987 COG1132 COG2274] [TC:3.A.1.110 3.A.1.112]	cel:F21G4.2	mrp-4; Hypothetical protein F21G4.2 [KO:K02021]	4.00E-28	YDR135c	COG1132	2.00E-25	MRP3_RAT	ATP-binding;Glycoprotein;Membrane;Nucleotide-binding;Repeat;Transmembrane;Transport,Canalicular multispecific organic anion transporter 2 (Multidrug resistance-associated protein 3) (MRP-like protein 2) (MLP-2).	4.00E-28	GO_ID:4910	TAIR|gene:2061558 SPTR:O64590 symbol:AT2G34660.1 [GO:0042626 "ATPase activity, coupled to transmembrane movement of substances" evidence=IDA] InterPro:IPR003593 InterPro:IPR003439 InterPro:IPR001140 Pfam:PF00664 Pfam:PF00005 InterPro:IPR011527 Prosite:PS00211 SMART:SM00382 ProDom:PD000006 PROSITE:PS50893 PROSITE:PS50929 HSSP:P26361 EMBL:AC003096 PIR:T01369 SPTR:O64590	4.00E-47
TM1408.6.1	3.1.1.31.13	ABCB-BAC ATP-binding casette, subfamily B, bacterial [COG:COG1132 COG2274 COG5265] [TC:3.A.1.21 3.A.1.106 3.A.1.109 3.A.1.117]	cel:F21G4.2	mrp-4; Hypothetical protein F21G4.2 [KO:K02021]	4.00E-28	YDR135c	COG1132	2.00E-25	MRP3_RAT	ATP-binding;Glycoprotein;Membrane;Nucleotide-binding;Repeat;Transmembrane;Transport,Canalicular multispecific organic anion transporter 2 (Multidrug resistance-associated protein 3) (MRP-like protein 2) (MLP-2).	4.00E-28	GO_ID:4910	TAIR|gene:2061558 SPTR:O64590 symbol:AT2G34660.1 [GO:0042626 "ATPase activity, coupled to transmembrane movement of substances" evidence=IDA] InterPro:IPR003593 InterPro:IPR003439 InterPro:IPR001140 Pfam:PF00664 Pfam:PF00005 InterPro:IPR011527 Prosite:PS00211 SMART:SM00382 ProDom:PD000006 PROSITE:PS50893 PROSITE:PS50929 HSSP:P26361 EMBL:AC003096 PIR:T01369 SPTR:O64590	4.00E-47
Ljwgs_042836.1	3.1.1.29.3	CCMA heme exporter ATP-binding protein CcmA [EC:3.6.3.41] [COG:COG1131] [GO:0015439]				YOR153w_3	COG1131	6.00E-17	CGR1_CANGA	ATP-binding;Completeproteome;Membrane;Nucleotide-binding;Repeat;Transmembrane;Transport,ATP-binding cassette transporter CGR1 (Pleomorphic drug resistance homolog).	1.00E-18	GO_ID:36915	TAIR|gene:2196592 SPTR:Q9M9E1 symbol:PDR12 "PLEIOTROPIC DRUG RESISTANCE 12" [GO:0042626 "ATPase activity, coupled to transmembrane movement of substances" evidence=ISS] [GO:0005886 "plasma membrane" evidence=IDA] [GO:0015692 "lead ion transport" evidence=IMP] InterPro:IPR003593 InterPro:IPR003439 Pfam:PF00005 InterPro:IPR000412 Pfam:PF01061 SMART:SM00382 ProDom:PD000006 PROSITE:PS50893 EMBL:AC013…	1.00E-50
Ljwgs_042836.1	1.2.7.51.3	CCMA heme exporter ATP-binding protein CcmA [EC:3.6.3.41] [COG:COG1131] [GO:0015439]				YOR153w_3	COG1131	6.00E-17	CGR1_CANGA	ATP-binding;Completeproteome;Membrane;Nucleotide-binding;Repeat;Transmembrane;Transport,ATP-binding cassette transporter CGR1 (Pleomorphic drug resistance homolog).	1.00E-18	GO_ID:36915	TAIR|gene:2196592 SPTR:Q9M9E1 symbol:PDR12 "PLEIOTROPIC DRUG RESISTANCE 12" [GO:0042626 "ATPase activity, coupled to transmembrane movement of substances" evidence=ISS] [GO:0005886 "plasma membrane" evidence=IDA] [GO:0015692 "lead ion transport" evidence=IMP] InterPro:IPR003593 InterPro:IPR003439 Pfam:PF00005 InterPro:IPR000412 Pfam:PF01061 SMART:SM00382 ProDom:PD000006 PROSITE:PS50893 EMBL:AC013…	1.00E-50
Ljwgs_042836.1	3.1.1.23	ABC-2.A ABC-2 type transport system ATP-binding protein [COG:COG1131 COG1134]				YOR153w_3	COG1131	6.00E-17	CGR1_CANGA	ATP-binding;Completeproteome;Membrane;Nucleotide-binding;Repeat;Transmembrane;Transport,ATP-binding cassette transporter CGR1 (Pleomorphic drug resistance homolog).	1.00E-18	GO_ID:36915	TAIR|gene:2196592 SPTR:Q9M9E1 symbol:PDR12 "PLEIOTROPIC DRUG RESISTANCE 12" [GO:0042626 "ATPase activity, coupled to transmembrane movement of substances" evidence=ISS] [GO:0005886 "plasma membrane" evidence=IDA] [GO:0015692 "lead ion transport" evidence=IMP] InterPro:IPR003593 InterPro:IPR003439 Pfam:PF00005 InterPro:IPR000412 Pfam:PF01061 SMART:SM00382 ProDom:PD000006 PROSITE:PS50893 EMBL:AC013…	1.00E-50
chr2.CM0102.33	1.7.11	Glycosphingolipid metabolism [CLASS:00600] [PATH:ot00600] [GO:0006665 0030148]	ath:At4g38350	F22I13.120; patched family protein [KO:K06225]	1.00E-93				NPC1_PIG	Glycoprotein;Lysosome;Membrane;Signal;Transmembrane,Niemann-Pick C1 protein precursor.	7.00E-21	GO_ID:34960	SGD|S000005927 SPTR:Q12200 symbol:NCR1 "transmembrane protein (putative)" [GO:0000329 "vacuolar membrane (sensu Fungi)" evidence=IDA] [GO:0046624 "sphingolipid transporter activity" evidence=IMP] [GO:0006665 "sphingolipid metabolism" evidence=IMP] InterPro:IPR002016 SGD:S000005927 INTERPRO:IPR003392 InterPro:IPR000731 PROSITE:PS50156 Pfam:PF02460 PROSITE:PS00435 EMBL:Z71255 EMBL:Z48483 EMBL:U3333…	5.00E-29
chr2.CM0102.33	3.2.5.2	PTCH patched	ath:At4g38350	F22I13.120; patched family protein [KO:K06225]	1.00E-93				NPC1_PIG	Glycoprotein;Lysosome;Membrane;Signal;Transmembrane,Niemann-Pick C1 protein precursor.	7.00E-21	GO_ID:34960	SGD|S000005927 SPTR:Q12200 symbol:NCR1 "transmembrane protein (putative)" [GO:0000329 "vacuolar membrane (sensu Fungi)" evidence=IDA] [GO:0046624 "sphingolipid transporter activity" evidence=IMP] [GO:0006665 "sphingolipid metabolism" evidence=IMP] InterPro:IPR002016 SGD:S000005927 INTERPRO:IPR003392 InterPro:IPR000731 PROSITE:PS50156 Pfam:PF02460 PROSITE:PS00435 EMBL:Z71255 EMBL:Z48483 EMBL:U3333…	5.00E-29
chr2.CM0018.37	99.1.4.6489	GO_ID:3888										GO_ID:3888	TAIR|gene:3433991 SPTR:Q9C9I5 symbol:AT1G71480.1 [GO:0005622 "intracellular" evidence=ISS] [GO:0005634 "nucleus" evidence=ISS] [GO:0006606 "protein import into nucleus" evidence=ISS] [GO:0008565 "protein transporter activity" evidence=ISS] InterPro:IPR002075 GO:GO:0005634 GO:GO:0006810 Pfam:PF02136 EMBL:AC016163 EMBL:BT010641 EMBL:AK175810 EMBL:AK175869 EMBL:AK176822 EMBL:AK176871 EMBL:AK176645 S…	3.00E-64
chr3.CM0216.80	3.1.3.61	TC.MATE multidrug resistance protein, MATE family [COG:COG0534] [TC:2.A.66.1]	rpa:RPA0800	matE1; putative cation efflux pump, DNA-damage-inducible protein [KO:K03327]	1.00E-11	mll6207	COG0534	3.00E-15	EDS5_ARATH	Coiledcoil;Membrane;Plantdefense;Transmembrane;Transport,Enhanced disease susceptibility 5 (Eds5) (Salicylic acid induction deficient 1) (Sid1).	1.00E-161	GO_ID:31981	TAIR|gene:2120266 SPTR:Q945F0 symbol:AT4G39030.1 [GO:0005215 "transporter activity" evidence=ISS] [GO:0015297 "antiporter activity" evidence=ISS] [GO:0016020 "membrane" evidence=ISS] EMBL:AL161594 EMBL:AL035679 EMBL:AF416569 SPTR:Q945F0	4.00E-162
Ljwgs_042529.1	3.1.1.38	ABC.MR putative ABC transport system ATP-binding protein [COG:COG1132 COG2274] [TC:3.A.1.21 3.A.1.106 3.A.1.110 3.A.1.112 3.A.1.113 3.A.1.117]	ppu:PP4935	lipid/phospholipid ABC efflux transporter, permease and ATP-binding protein, putative [KO:K06147]	3.00E-28	XF1081	COG1132	2.00E-27	MSBA_PSEPK	ATP-binding;Completeproteome;Innermembrane;Lipidtransport;Membrane;Nucleotide-binding;Transmembrane;Transport,Lipid A export ATP-binding/permease protein msbA.	2.00E-28	GO_ID:38790	TAIR|gene:3706490 SPTR:Q8LPQ6 symbol:AT4G25450.1 [GO:0042626 "ATPase activity, coupled to transmembrane movement of substances" evidence=ISS] InterPro:IPR003593 InterPro:IPR003439 InterPro:IPR001140 Pfam:PF00664 Pfam:PF00005 InterPro:IPR011527 Prosite:PS00211 SMART:SM00382 ProDom:PD000006 PROSITE:PS50893 GO:GO:0006810 PROSITE:PS50929 HSSP:Q03518 EMBL:AY094470 EMBL:AK175486 SPTR:Q8LPQ6	8.00E-38
Ljwgs_042529.1	3.1.1.33	ABCC-BAC ATP-binding casette, subfamily C, bacterial [COG:COG4988 COG4987 COG1132 COG2274] [TC:3.A.1.110 3.A.1.112]	ppu:PP4935	lipid/phospholipid ABC efflux transporter, permease and ATP-binding protein, putative [KO:K06147]	3.00E-28	XF1081	COG1132	2.00E-27	MSBA_PSEPK	ATP-binding;Completeproteome;Innermembrane;Lipidtransport;Membrane;Nucleotide-binding;Transmembrane;Transport,Lipid A export ATP-binding/permease protein msbA.	2.00E-28	GO_ID:38790	TAIR|gene:3706490 SPTR:Q8LPQ6 symbol:AT4G25450.1 [GO:0042626 "ATPase activity, coupled to transmembrane movement of substances" evidence=ISS] InterPro:IPR003593 InterPro:IPR003439 InterPro:IPR001140 Pfam:PF00664 Pfam:PF00005 InterPro:IPR011527 Prosite:PS00211 SMART:SM00382 ProDom:PD000006 PROSITE:PS50893 GO:GO:0006810 PROSITE:PS50929 HSSP:Q03518 EMBL:AY094470 EMBL:AK175486 SPTR:Q8LPQ6	8.00E-38
Ljwgs_042529.1	3.1.1.31.13	ABCB-BAC ATP-binding casette, subfamily B, bacterial [COG:COG1132 COG2274 COG5265] [TC:3.A.1.21 3.A.1.106 3.A.1.109 3.A.1.117]	ppu:PP4935	lipid/phospholipid ABC efflux transporter, permease and ATP-binding protein, putative [KO:K06147]	3.00E-28	XF1081	COG1132	2.00E-27	MSBA_PSEPK	ATP-binding;Completeproteome;Innermembrane;Lipidtransport;Membrane;Nucleotide-binding;Transmembrane;Transport,Lipid A export ATP-binding/permease protein msbA.	2.00E-28	GO_ID:38790	TAIR|gene:3706490 SPTR:Q8LPQ6 symbol:AT4G25450.1 [GO:0042626 "ATPase activity, coupled to transmembrane movement of substances" evidence=ISS] InterPro:IPR003593 InterPro:IPR003439 InterPro:IPR001140 Pfam:PF00664 Pfam:PF00005 InterPro:IPR011527 Prosite:PS00211 SMART:SM00382 ProDom:PD000006 PROSITE:PS50893 GO:GO:0006810 PROSITE:PS50929 HSSP:Q03518 EMBL:AY094470 EMBL:AK175486 SPTR:Q8LPQ6	8.00E-38
chr5.CM0077.62	99.1.4.5084	GO_ID:48472	cal:orf19.941	SEC14; phosphatidylinositol transfer protein [EC:3.1.3.48] [KO:K01104]	1.00E-45				SEC14_SCHPO	Completeproteome;Golgistack;Nuclearprotein;Proteintransport;Transport,Sec14 cytosolic factor (Phosphatidylinositol/phosphatidyl-choline transfer protein) (PI/PC TP) (Sporulation-specific protein 20).	4.00E-50	GO_ID:48472	TAIR|gene:2050018 SPTR:Q9SJS7 symbol:AT2G21520.1 [GO:0005215 "transporter activity" evidence=ISS] [GO:0006810 "transport" evidence=ISS] PFAM:PF03765 InterPro:IPR001071 GO:GO:0005622 GO:GO:0006810 InterPro:IPR001251 SMART:SM00516 PROSITE:PS50191 InterPro:IPR008273 Pfam:PF00650 PRINTS:PR00180 HSSP:P24280 EMBL:AC006841 PIR:C84602 SPTR:Q9SJS7	0
chr5.CM0077.62	99.1.1.154	KO:K01104	cal:orf19.941	SEC14; phosphatidylinositol transfer protein [EC:3.1.3.48] [KO:K01104]	1.00E-45				SEC14_SCHPO	Completeproteome;Golgistack;Nuclearprotein;Proteintransport;Transport,Sec14 cytosolic factor (Phosphatidylinositol/phosphatidyl-choline transfer protein) (PI/PC TP) (Sporulation-specific protein 20).	4.00E-50	GO_ID:48472	TAIR|gene:2050018 SPTR:Q9SJS7 symbol:AT2G21520.1 [GO:0005215 "transporter activity" evidence=ISS] [GO:0006810 "transport" evidence=ISS] PFAM:PF03765 InterPro:IPR001071 GO:GO:0005622 GO:GO:0006810 InterPro:IPR001251 SMART:SM00516 PROSITE:PS50191 InterPro:IPR008273 Pfam:PF00650 PRINTS:PR00180 HSSP:P24280 EMBL:AC006841 PIR:C84602 SPTR:Q9SJS7	0
chr5.CM0077.62	99.1.3.2.1954	SEC14_SCHPO	cal:orf19.941	SEC14; phosphatidylinositol transfer protein [EC:3.1.3.48] [KO:K01104]	1.00E-45				SEC14_SCHPO	Completeproteome;Golgistack;Nuclearprotein;Proteintransport;Transport,Sec14 cytosolic factor (Phosphatidylinositol/phosphatidyl-choline transfer protein) (PI/PC TP) (Sporulation-specific protein 20).	4.00E-50	GO_ID:48472	TAIR|gene:2050018 SPTR:Q9SJS7 symbol:AT2G21520.1 [GO:0005215 "transporter activity" evidence=ISS] [GO:0006810 "transport" evidence=ISS] PFAM:PF03765 InterPro:IPR001071 GO:GO:0005622 GO:GO:0006810 InterPro:IPR001251 SMART:SM00516 PROSITE:PS50191 InterPro:IPR008273 Pfam:PF00650 PRINTS:PR00180 HSSP:P24280 EMBL:AC006841 PIR:C84602 SPTR:Q9SJS7	0
chr5.CM0048.54	2.2.2.1.2	IF-2, infB translation initiation factor IF-2 [COG:COG0532]	bca:BCE4832	FtsK/SpoIIIE family protein [KO:K03466]	1.00E-12	aq_2032	COG0532	4.00E-09	PATL1_ARATH	Cellcycle;Celldivision;Coiledcoil;Lipid-binding;Membrane;Transport,Patellin-1.	1.00E-11	GO_ID:11538	TAIR|gene:2207000 SPTR:Q9C7U0 symbol:AT1G72150.1 [GO:0005215 "transporter activity" evidence=ISS] [GO:0006810 "transport" evidence=ISS] PFAM:PF03765 InterPro:IPR000348 GO:GO:0016020 InterPro:IPR001251 SMART:SM00516 PROSITE:PS50191 InterPro:IPR008273 Pfam:PF00650 InterPro:IPR009038 Pfam:PF01105 PROSITE:PS50866 EMBL:AC067754 EMBL:AY045913 EMBL:AY113865 PIR:H96744 SPTR:Q9C7U0	5.00E-12
chr5.CM0048.54	3.1.5.1	FTSK, spoIIIE DNA segregation ATPase FtsK/SpoIIIE, S-DNA-T family [COG:COG1674] [TC:3.A.12]	bca:BCE4832	FtsK/SpoIIIE family protein [KO:K03466]	1.00E-12	aq_2032	COG0532	4.00E-09	PATL1_ARATH	Cellcycle;Celldivision;Coiledcoil;Lipid-binding;Membrane;Transport,Patellin-1.	1.00E-11	GO_ID:11538	TAIR|gene:2207000 SPTR:Q9C7U0 symbol:AT1G72150.1 [GO:0005215 "transporter activity" evidence=ISS] [GO:0006810 "transport" evidence=ISS] PFAM:PF03765 InterPro:IPR000348 GO:GO:0016020 InterPro:IPR001251 SMART:SM00516 PROSITE:PS50191 InterPro:IPR008273 Pfam:PF00650 InterPro:IPR009038 Pfam:PF01105 PROSITE:PS50866 EMBL:AC067754 EMBL:AY045913 EMBL:AY113865 PIR:H96744 SPTR:Q9C7U0	5.00E-12
chr5.CM0048.54	2.2.2.1.13	eIF-2O, infB translation initiation factor IF-2 unclassified subunit [COG:COG0532]	bca:BCE4832	FtsK/SpoIIIE family protein [KO:K03466]	1.00E-12	aq_2032	COG0532	4.00E-09	PATL1_ARATH	Cellcycle;Celldivision;Coiledcoil;Lipid-binding;Membrane;Transport,Patellin-1.	1.00E-11	GO_ID:11538	TAIR|gene:2207000 SPTR:Q9C7U0 symbol:AT1G72150.1 [GO:0005215 "transporter activity" evidence=ISS] [GO:0006810 "transport" evidence=ISS] PFAM:PF03765 InterPro:IPR000348 GO:GO:0016020 InterPro:IPR001251 SMART:SM00516 PROSITE:PS50191 InterPro:IPR008273 Pfam:PF00650 InterPro:IPR009038 Pfam:PF01105 PROSITE:PS50866 EMBL:AC067754 EMBL:AY045913 EMBL:AY113865 PIR:H96744 SPTR:Q9C7U0	5.00E-12
chr5.CM0048.54	4.2.1.6	FTSK, spoIIIE DNA segregation ATPase FtsK/SpoIIIE, S-DNA-T family [COG:COG1674] [TC:3.A.12]	bca:BCE4832	FtsK/SpoIIIE family protein [KO:K03466]	1.00E-12	aq_2032	COG0532	4.00E-09	PATL1_ARATH	Cellcycle;Celldivision;Coiledcoil;Lipid-binding;Membrane;Transport,Patellin-1.	1.00E-11	GO_ID:11538	TAIR|gene:2207000 SPTR:Q9C7U0 symbol:AT1G72150.1 [GO:0005215 "transporter activity" evidence=ISS] [GO:0006810 "transport" evidence=ISS] PFAM:PF03765 InterPro:IPR000348 GO:GO:0016020 InterPro:IPR001251 SMART:SM00516 PROSITE:PS50191 InterPro:IPR008273 Pfam:PF00650 InterPro:IPR009038 Pfam:PF01105 PROSITE:PS50866 EMBL:AC067754 EMBL:AY045913 EMBL:AY113865 PIR:H96744 SPTR:Q9C7U0	5.00E-12
chr5.CM0200.139	3.1.3.44.2	PYRP uracil permease	tko:TK1212	xanthine/uracilpermease [KO:K02824]	7.00E-26	PAB1838	COG2233	2.00E-23	S23A2_HUMAN	Glycoprotein;Iontransport;Membrane;Phosphorylation;Sodium;Sodiumtransport;Symport;Transmembrane;Transport,Solute carrier family 23 member 2 (Sodium-dependent vitamin C transporter 2) (hSVCT2) (Na(+)/L-ascorbic acid transporter 2) (Yolk sac permease-like molecule 2) (Nucleobase transporter-like 1 protein).	4.00E-55	GO_ID:17673	TAIR|gene:2158828 SPTR:Q8RWE9 symbol:AT5G49990.1 [GO:0015646 "permease activity" evidence=ISS] [GO:0016020 "membrane" evidence=ISS] Pfam:Pf00860 InterPro:IPR006043 GO:GO:0006810 GO:GO:0016020 EMBL:AY093137 EMBL:BT008887 SPTR:Q8RWE9	4.00E-119
chr4.CM0165.51	3.1.2.1.3	IOLT major inositol transporter	bsu:BG12802	iolT, ydjK; probable sugar transport protein [KO:K06609]	3.00E-59	BS_ywtG	COG0477	9.00E-66	CSBC_BACSU	Completeproteome;Membrane;Transmembrane;Transport,Probable metabolite transport protein csbC.	3.00E-63	GO_ID:30825	TAIR|gene:3437057 SPTR:Q9ZNS0 symbol:AT2G18480.1 [GO:0015144 "carbohydrate transporter activity" evidence=ISS] [GO:0005351 "sugar porter activity" evidence=ISS] [GO:0016020 "membrane" evidence=ISS] Interpro:IPR005829 InterPro:IPR007114 InterPro:IPR005828 InterPro:IPR003663 Pfam:PF00083 GO:GO:0016020 PRINTS:PR00171 PROSITE:PS50850 PROSITE:PS00216 PROSITE:PS00217 TIGRFAMs:TIGR00879 EMBL:AC006439 EM…	8.00E-180
Ljwgs_050020.1	99.1.4.4296	GO_ID:38343										GO_ID:38343	TAIR|gene:2089954 SPTR:Q9LVD9 symbol:AT3G21690.1 [GO:0005215 "transporter activity" evidence=ISS] [GO:0015297 "antiporter activity" evidence=ISS] [GO:0016020 "membrane" evidence=ISS] InterPro:IPR002528 Pfam:PF01554 GO:GO:0016020 TIGRFAMs:TIGR00797 EMBL:AB019232 EMBL:BT015408 SPTR:Q9LVD9	1.00E-14
chr5.CM0200.144	3.1.3.44.2	PYRP uracil permease	pab:PAB1838	uracil permease [KO:K02824]	4.00E-11	PAB1838	COG2233	8.00E-12	S23A1_RAT	Glycoprotein;Iontransport;Membrane;Phosphorylation;Sodium;Sodiumtransport;Symport;Transmembrane;Transport,Solute carrier family 23 member 1 (Sodium-dependent vitamin C transporter 1) (Na(+)/L-ascorbic acid transporter 1).	1.00E-14	GO_ID:17673	TAIR|gene:2158828 SPTR:Q8RWE9 symbol:AT5G49990.1 [GO:0015646 "permease activity" evidence=ISS] [GO:0016020 "membrane" evidence=ISS] Pfam:Pf00860 InterPro:IPR006043 GO:GO:0006810 GO:GO:0016020 EMBL:AY093137 EMBL:BT008887 SPTR:Q8RWE9	9.00E-60
chr4.CM0170.4	3.1.3.22	TC.POT proton-dependent oligopeptide transporter, POT family [COG:COG3104] [TC:2.A.17]	hsa:51296	SLC15A3; solute carrier family 15, member 3 [KO:K03305]	8.00E-33				PTR2_ARATH	Membrane;Peptidetransport;Proteintransport;Transmembrane;Transport,Peptide transporter PTR2 (Histidine transporting protein).	3.00E-91	GO_ID:7129	TAIR|gene:2172248 SPTR:Q9LV10 symbol:AT5G62680.1 [GO:0005215 "transporter activity" evidence=ISS] [GO:0006857 "oligopeptide transport" evidence=ISS] [GO:0016020 "membrane" evidence=ISS] InterPro:IPR000109 Pfam:PF00854 GO:GO:0016020 EMBL:AB020751 SPTR:Q9LV10	0
chr2.CM0008.51.1	99.1.4.3317	GO_ID:6001										GO_ID:6001	TAIR|gene:2060693 SPTR:O82390 symbol:AT2G29650.1 [GO:0008514 "organic anion transporter activity" evidence=ISS] [GO:0005351 "sugar porter activity" evidence=ISS] [GO:0015144 "carbohydrate transporter activity" evidence=ISS] [GO:0016020 "membrane" evidence=ISS] Pfam:PF07690 InterPro:IPR007114 InterPro:IPR001827 PROSITE:PS00032 GO:GO:0006810 PROSITE:PS50850 InterPro:IPR011701 EMBL:AC005496 PIR:H846…	2.00E-13
chr4.CM0654.46	99.1.3.2.1204	OPT3_ARATH							OPT3_ARATH	Developmentalprotein;Membrane;Peptidetransport;Proteintransport;Transmembrane;Transport,Probable oligopeptide transporter 3 (AtOPT3).	1.00E-93	GO_ID:40539	TAIR|gene:2173407 SPTR:Q9FME8 symbol:AT5G64410.1 [GO:0015198 "oligopeptide transporter activity" evidence=ISS] Pfam:PF03169 InterPro:IPR004813 TIGRFAMs:TIGR00728 InterPro:IPR004648 TIGRFAMs:TIGR00727 EMBL:AB008268 EMBL:AY099843 EMBL:BT000339 EMBL:AY087053 SPTR:Q9FME8	1.00E-61
chr4.CM0654.46	99.1.4.5766	GO_ID:40539							OPT3_ARATH	Developmentalprotein;Membrane;Peptidetransport;Proteintransport;Transmembrane;Transport,Probable oligopeptide transporter 3 (AtOPT3).	1.00E-93	GO_ID:40539	TAIR|gene:2173407 SPTR:Q9FME8 symbol:AT5G64410.1 [GO:0015198 "oligopeptide transporter activity" evidence=ISS] Pfam:PF03169 InterPro:IPR004813 TIGRFAMs:TIGR00728 InterPro:IPR004648 TIGRFAMs:TIGR00727 EMBL:AB008268 EMBL:AY099843 EMBL:BT000339 EMBL:AY087053 SPTR:Q9FME8	1.00E-61
chr1.CM0088.66	99.1.3.2.2127	MRS2_SCHPO							MRS2_SCHPO	Completeproteome;Innermembrane;Iontransport;Magnesium;Membrane;Mitochondrion;mRNAprocessing;mRNAsplicing;Transitpeptide;Transmembrane;Transport,Inner membrane magnesium transporter mrs2, mitochondrial precursor (RNA splicing protein mrs2).	3.00E-15	GO_ID:45602	TAIR|gene:2091175 SPTR:Q9LJN2 symbol:AT3G19640.1 [GO:0016020 "membrane" evidence=ISS] [GO:0030001 "metal ion transport" evidence=ISS] [GO:0046873 "metal ion transporter activity" evidence=ISS] InterPro:IPR002523 Pfam:PF01544 GO:GO:0016020 EMBL:AP000417 EMBL:AY150288 EMBL:BT000458 EMBL:BT006622 PIR:T52392 SPTR:Q9LJN2	2.00E-135
chr1.CM0088.66	99.1.4.174	GO_ID:45602							MRS2_SCHPO	Completeproteome;Innermembrane;Iontransport;Magnesium;Membrane;Mitochondrion;mRNAprocessing;mRNAsplicing;Transitpeptide;Transmembrane;Transport,Inner membrane magnesium transporter mrs2, mitochondrial precursor (RNA splicing protein mrs2).	3.00E-15	GO_ID:45602	TAIR|gene:2091175 SPTR:Q9LJN2 symbol:AT3G19640.1 [GO:0016020 "membrane" evidence=ISS] [GO:0030001 "metal ion transport" evidence=ISS] [GO:0046873 "metal ion transporter activity" evidence=ISS] InterPro:IPR002523 Pfam:PF01544 GO:GO:0016020 EMBL:AP000417 EMBL:AY150288 EMBL:BT000458 EMBL:BT006622 PIR:T52392 SPTR:Q9LJN2	2.00E-135
chr1.CM0349.17	3.1.3.34	ANT solute carrier family 25 (mitochondrial carrier	cme:CMN084C	ADP/ATP translocase [KO:K05863]	1.00E-34				GDC_BOVIN	Innermembrane;Membrane;Mitochondrion;Repeat;Transmembrane;Transport,Graves disease carrier protein (GDC) (Mitochondrial solute carrier protein homolog).	2.00E-55	GO_ID:8881	TAIR|gene:3439680 SPTR:Q9SZI9 symbol:AT4G26180.1 [GO:0005215 "transporter activity" evidence=ISS] [GO:0005488 "binding" evidence=ISS] [GO:0005743 "mitochondrial inner membrane" evidence=ISS] [GO:0006810 "transport" evidence=ISS] [GO:0006839 "mitochondrial transport" evidence=ISS] InterPro:IPR001993 Pfam:PF00153 InterPro:IPR002067 InterPro:IPR002113 Interpro:IPR002167 GO:GO:0005739 PRINTS:PR00926 …	6.00E-98
chr1.CM0349.17	3.2.9.87	ANT solute carrier family 25 (mitochondrial carrier	cme:CMN084C	ADP/ATP translocase [KO:K05863]	1.00E-34				GDC_BOVIN	Innermembrane;Membrane;Mitochondrion;Repeat;Transmembrane;Transport,Graves disease carrier protein (GDC) (Mitochondrial solute carrier protein homolog).	2.00E-55	GO_ID:8881	TAIR|gene:3439680 SPTR:Q9SZI9 symbol:AT4G26180.1 [GO:0005215 "transporter activity" evidence=ISS] [GO:0005488 "binding" evidence=ISS] [GO:0005743 "mitochondrial inner membrane" evidence=ISS] [GO:0006810 "transport" evidence=ISS] [GO:0006839 "mitochondrial transport" evidence=ISS] InterPro:IPR001993 Pfam:PF00153 InterPro:IPR002067 InterPro:IPR002113 Interpro:IPR002167 GO:GO:0005739 PRINTS:PR00926 …	6.00E-98
Ljwgs_052149.1	3.3.10.1.40	CDW92 CDW92 antigen	dre:321056	zgc:63569 [KO:K06515]	1.00E-14				CTL2_MOUSE	Alternativesplicing;Glycoprotein;Membrane;Transmembrane;Transport,Choline transporter-like protein 2 (Solute carrier family 44 member 2).	3.00E-16	GO_ID:13079	ZFIN|ZDB-GENE-030131-9816 SPTR:Q7SYC9 symbol:zgc:63569 "zgc:63569" [GO:0008372 "cellular component unknown" evidence=ND] [GO:0000004 "biological process unknown" evidence=ND] [GO:0005554 "molecular function unknown" evidence=ND] Pfam:PF04515 ZFIN:ZDB-GENE-030131-9816 InterPro:IPR007603 EMBL:BC054915 SPTR:Q7SYC9	4.00E-15
Ljwgs_066033.1	99.1.4.5537	GO_ID:31981							EDS5_ARATH	Coiledcoil;Membrane;Plantdefense;Transmembrane;Transport,Enhanced disease susceptibility 5 (Eds5) (Salicylic acid induction deficient 1) (Sid1).	2.00E-53	GO_ID:31981	TAIR|gene:2120266 SPTR:Q945F0 symbol:AT4G39030.1 [GO:0005215 "transporter activity" evidence=ISS] [GO:0015297 "antiporter activity" evidence=ISS] [GO:0016020 "membrane" evidence=ISS] EMBL:AL161594 EMBL:AL035679 EMBL:AF416569 SPTR:Q945F0	8.00E-54
Ljwgs_066033.1	99.1.3.2.1415	EDS5_ARATH							EDS5_ARATH	Coiledcoil;Membrane;Plantdefense;Transmembrane;Transport,Enhanced disease susceptibility 5 (Eds5) (Salicylic acid induction deficient 1) (Sid1).	2.00E-53	GO_ID:31981	TAIR|gene:2120266 SPTR:Q945F0 symbol:AT4G39030.1 [GO:0005215 "transporter activity" evidence=ISS] [GO:0015297 "antiporter activity" evidence=ISS] [GO:0016020 "membrane" evidence=ISS] EMBL:AL161594 EMBL:AL035679 EMBL:AF416569 SPTR:Q945F0	8.00E-54
Ljwgs_128124.1	3.1.3.34	ANT solute carrier family 25 (mitochondrial carrier	ath:At5g56450	MCD7.21; mitochondrial carrier protein family [KO:K05863]	4.00E-12				GDC_BOVIN	Innermembrane;Membrane;Mitochondrion;Repeat;Transmembrane;Transport,Graves disease carrier protein (GDC) (Mitochondrial solute carrier protein homolog).	5.00E-20	GO_ID:8881	TAIR|gene:3439680 SPTR:Q9SZI9 symbol:AT4G26180.1 [GO:0005215 "transporter activity" evidence=ISS] [GO:0005488 "binding" evidence=ISS] [GO:0005743 "mitochondrial inner membrane" evidence=ISS] [GO:0006810 "transport" evidence=ISS] [GO:0006839 "mitochondrial transport" evidence=ISS] InterPro:IPR001993 Pfam:PF00153 InterPro:IPR002067 InterPro:IPR002113 Interpro:IPR002167 GO:GO:0005739 PRINTS:PR00926 …	2.00E-29
Ljwgs_128124.1	3.2.9.87	ANT solute carrier family 25 (mitochondrial carrier	ath:At5g56450	MCD7.21; mitochondrial carrier protein family [KO:K05863]	4.00E-12				GDC_BOVIN	Innermembrane;Membrane;Mitochondrion;Repeat;Transmembrane;Transport,Graves disease carrier protein (GDC) (Mitochondrial solute carrier protein homolog).	5.00E-20	GO_ID:8881	TAIR|gene:3439680 SPTR:Q9SZI9 symbol:AT4G26180.1 [GO:0005215 "transporter activity" evidence=ISS] [GO:0005488 "binding" evidence=ISS] [GO:0005743 "mitochondrial inner membrane" evidence=ISS] [GO:0006810 "transport" evidence=ISS] [GO:0006839 "mitochondrial transport" evidence=ISS] InterPro:IPR001993 Pfam:PF00153 InterPro:IPR002067 InterPro:IPR002113 Interpro:IPR002167 GO:GO:0005739 PRINTS:PR00926 …	2.00E-29
Ljwgs_061486.1	99.1.3.2.3619	GDC_MOUSE							GDC_MOUSE	Alternativesplicing;Innermembrane;Membrane;Mitochondrion;Repeat;Transmembrane;Transport,Graves disease carrier protein homolog (GDC) (Mitochondrial solute carrier protein homolog).	2.00E-10	GO_ID:24116	TAIR|gene:2074357 SPTR:O65023 symbol:AT3G51870.1 [GO:0005215 "transporter activity" evidence=ISS] [GO:0005488 "binding" evidence=ISS] [GO:0005743 "mitochondrial inner membrane" evidence=ISS] [GO:0006810 "transport" evidence=ISS] InterPro:IPR001993 Pfam:PF00153 InterPro:IPR002067 GO:GO:0005739 PRINTS:PR00926 PROSITE:PS50920 GO:GO:0006810 GO:GO:0016020 GO:GO:0005488 HSSP:P02722 EMBL:AF049236 PIR:T5…	6.00E-38
Ljwgs_061486.1	99.1.4.7004	GO_ID:24116							GDC_MOUSE	Alternativesplicing;Innermembrane;Membrane;Mitochondrion;Repeat;Transmembrane;Transport,Graves disease carrier protein homolog (GDC) (Mitochondrial solute carrier protein homolog).	2.00E-10	GO_ID:24116	TAIR|gene:2074357 SPTR:O65023 symbol:AT3G51870.1 [GO:0005215 "transporter activity" evidence=ISS] [GO:0005488 "binding" evidence=ISS] [GO:0005743 "mitochondrial inner membrane" evidence=ISS] [GO:0006810 "transport" evidence=ISS] InterPro:IPR001993 Pfam:PF00153 InterPro:IPR002067 GO:GO:0005739 PRINTS:PR00926 PROSITE:PS50920 GO:GO:0006810 GO:GO:0016020 GO:GO:0005488 HSSP:P02722 EMBL:AF049236 PIR:T5…	6.00E-38
Ljwgs_018564.1	99.1.3.2.1590	YGL4_YEAST				YGL114w	COG1297	7.00E-21	YGL4_YEAST	Completeproteome;Hypotheticalprotein;Membrane;Peptidetransport;Proteintransport;Transmembrane;Transport,Putative oligopeptide transporter YGL114w.	2.00E-20	GO_ID:49450	TAIR|gene:2007714 SPTR:Q94BX5 symbol:AT1G48370.1 [GO:0006857 "oligopeptide transport" evidence=ISS] [GO:0015198 "oligopeptide transporter activity" evidence=ISS] Pfam:PF03169 InterPro:IPR004813 TIGRFAMs:TIGR00728 EMBL:AY039600 EMBL:BT010472 SPTR:Q94BX5	0
Ljwgs_018564.1	99.1.4.5111	GO_ID:49450				YGL114w	COG1297	7.00E-21	YGL4_YEAST	Completeproteome;Hypotheticalprotein;Membrane;Peptidetransport;Proteintransport;Transmembrane;Transport,Putative oligopeptide transporter YGL114w.	2.00E-20	GO_ID:49450	TAIR|gene:2007714 SPTR:Q94BX5 symbol:AT1G48370.1 [GO:0006857 "oligopeptide transport" evidence=ISS] [GO:0015198 "oligopeptide transporter activity" evidence=ISS] Pfam:PF03169 InterPro:IPR004813 TIGRFAMs:TIGR00728 EMBL:AY039600 EMBL:BT010472 SPTR:Q94BX5	0
Ljwgs_018564.1	99.1.2.86	COG1297				YGL114w	COG1297	7.00E-21	YGL4_YEAST	Completeproteome;Hypotheticalprotein;Membrane;Peptidetransport;Proteintransport;Transmembrane;Transport,Putative oligopeptide transporter YGL114w.	2.00E-20	GO_ID:49450	TAIR|gene:2007714 SPTR:Q94BX5 symbol:AT1G48370.1 [GO:0006857 "oligopeptide transport" evidence=ISS] [GO:0015198 "oligopeptide transporter activity" evidence=ISS] Pfam:PF03169 InterPro:IPR004813 TIGRFAMs:TIGR00728 EMBL:AY039600 EMBL:BT010472 SPTR:Q94BX5	0
chr1.CM0800.52	3.1.3.32	TC.BASS bile acid:Na+ symporter, BASS family [COG:COG0385] [TC:2.A.28]	ath:At1g78560	T30F21.11; bile acid:sodium symporter family protein [KO:K03453]	1.00E-44	BH0858	COG0385	5.00E-36	NTCP_HUMAN	Glycoprotein;Iontransport;Membrane;Polymorphism;Sodium;Sodiumtransport;Symport;Transmembrane;Transport,Sodium/bile acid cotransporter (Na(+)/bile acid cotransporter) (Na(+)/taurocholate transport protein) (Sodium/taurocholate cotransporting polypeptide) (Solute carrier family 10 member 1).	2.00E-13	GO_ID:10219	TAIR|gene:2094482 SPTR:Q8RXE8 symbol:AT3G25410.1 [GO:0005215 "transporter activity" evidence=ISS] [GO:0006814 "sodium ion transport" evidence=ISS] [GO:0008508 "bile acid:sodium symporter activity" evidence=ISS] [GO:0016020 "membrane" evidence=ISS] InterPro:IPR000276 InterPro:IPR002657 Pfam:PF01758 PROSITE:PS00237 GO:GO:0016020 EMBL:AY081301 EMBL:AY128781 SPTR:Q8RXE8	3.00E-133
chr1.TM1284.2.1	99.1.4.7232	GO_ID:28689							COPT1_ARATH	Copper;Coppertransport;Iontransport;Membrane;Transmembrane;Transport,Copper transporter 1.	2.00E-10	GO_ID:28689	TAIR|gene:2102751 SPTR:Q9STG2 symbol:AT3G46900.1 [GO:0005375 "copper ion transporter activity" evidence=ISS] [GO:0006825 "copper ion transport" evidence=ISS] InterPro:IPR007274 Pfam:PF04145 EMBL:AL096859 EMBL:BT009708 EMBL:AF466370 PIR:T12958 SPTR:Q9STG2	3.00E-10
chr1.TM1284.2.1	99.1.3.2.1520	COPT1_ARATH							COPT1_ARATH	Copper;Coppertransport;Iontransport;Membrane;Transmembrane;Transport,Copper transporter 1.	2.00E-10	GO_ID:28689	TAIR|gene:2102751 SPTR:Q9STG2 symbol:AT3G46900.1 [GO:0005375 "copper ion transporter activity" evidence=ISS] [GO:0006825 "copper ion transport" evidence=ISS] InterPro:IPR007274 Pfam:PF04145 EMBL:AL096859 EMBL:BT009708 EMBL:AF466370 PIR:T12958 SPTR:Q9STG2	3.00E-10
TM0727.5.1	3.1.5.14	CORC magnesium and cobalt transporter [COG:COG4535] [TC:9.B.37]	lma:LmjF34.2650	hypothetical protein, conserved [KO:K06189]	9.00E-09	YOL060c_1	COG1253	1.00E-17	YJ23_SCHPO	CBSdomain;Completeproteome;Hypotheticalprotein;Membrane;Repeat;Signal;Transmembrane,Hypothetical protein C4B3.03c in chromosome III precursor.	2.00E-15	GO_ID:29534	TAIR|gene:2014519 SPTR:Q9ZVS8 symbol:AT1G03270.1 [GO:0000004 "biological process unknown" evidence=ND] [GO:0005554 "molecular function unknown" evidence=ND] InterPro:IPR000644 Pfam:PF00571 InterPro:IPR002550 Pfam:PF01595 EMBL:AC005278 PIR:B86164 SPTR:Q9ZVS8	6.00E-57
Ljwgs_045234.1	99.1.4.5111	GO_ID:49450										GO_ID:49450	TAIR|gene:2007714 SPTR:Q94BX5 symbol:AT1G48370.1 [GO:0006857 "oligopeptide transport" evidence=ISS] [GO:0015198 "oligopeptide transporter activity" evidence=ISS] Pfam:PF03169 InterPro:IPR004813 TIGRFAMs:TIGR00728 EMBL:AY039600 EMBL:BT010472 SPTR:Q94BX5	6.00E-43
Ljwgs_022526.1	99.1.4.5084	GO_ID:48472	cal:orf19.941	SEC14; phosphatidylinositol transfer protein [EC:3.1.3.48] [KO:K01104]	1.00E-46				SEC14_SCHPO	Completeproteome;Golgistack;Nuclearprotein;Proteintransport;Transport,Sec14 cytosolic factor (Phosphatidylinositol/phosphatidyl-choline transfer protein) (PI/PC TP) (Sporulation-specific protein 20).	2.00E-50	GO_ID:48472	TAIR|gene:2050018 SPTR:Q9SJS7 symbol:AT2G21520.1 [GO:0005215 "transporter activity" evidence=ISS] [GO:0006810 "transport" evidence=ISS] PFAM:PF03765 InterPro:IPR001071 GO:GO:0005622 GO:GO:0006810 InterPro:IPR001251 SMART:SM00516 PROSITE:PS50191 InterPro:IPR008273 Pfam:PF00650 PRINTS:PR00180 HSSP:P24280 EMBL:AC006841 PIR:C84602 SPTR:Q9SJS7	3.00E-128
Ljwgs_022526.1	99.1.1.154	KO:K01104	cal:orf19.941	SEC14; phosphatidylinositol transfer protein [EC:3.1.3.48] [KO:K01104]	1.00E-46				SEC14_SCHPO	Completeproteome;Golgistack;Nuclearprotein;Proteintransport;Transport,Sec14 cytosolic factor (Phosphatidylinositol/phosphatidyl-choline transfer protein) (PI/PC TP) (Sporulation-specific protein 20).	2.00E-50	GO_ID:48472	TAIR|gene:2050018 SPTR:Q9SJS7 symbol:AT2G21520.1 [GO:0005215 "transporter activity" evidence=ISS] [GO:0006810 "transport" evidence=ISS] PFAM:PF03765 InterPro:IPR001071 GO:GO:0005622 GO:GO:0006810 InterPro:IPR001251 SMART:SM00516 PROSITE:PS50191 InterPro:IPR008273 Pfam:PF00650 PRINTS:PR00180 HSSP:P24280 EMBL:AC006841 PIR:C84602 SPTR:Q9SJS7	3.00E-128
Ljwgs_022526.1	99.1.3.2.1954	SEC14_SCHPO	cal:orf19.941	SEC14; phosphatidylinositol transfer protein [EC:3.1.3.48] [KO:K01104]	1.00E-46				SEC14_SCHPO	Completeproteome;Golgistack;Nuclearprotein;Proteintransport;Transport,Sec14 cytosolic factor (Phosphatidylinositol/phosphatidyl-choline transfer protein) (PI/PC TP) (Sporulation-specific protein 20).	2.00E-50	GO_ID:48472	TAIR|gene:2050018 SPTR:Q9SJS7 symbol:AT2G21520.1 [GO:0005215 "transporter activity" evidence=ISS] [GO:0006810 "transport" evidence=ISS] PFAM:PF03765 InterPro:IPR001071 GO:GO:0005622 GO:GO:0006810 InterPro:IPR001251 SMART:SM00516 PROSITE:PS50191 InterPro:IPR008273 Pfam:PF00650 PRINTS:PR00180 HSSP:P24280 EMBL:AC006841 PIR:C84602 SPTR:Q9SJS7	3.00E-128
chr3.CM0216.49	99.1.4.5084	GO_ID:48472	cal:orf19.941	SEC14; phosphatidylinositol transfer protein [EC:3.1.3.48] [KO:K01104]	2.00E-47				SEC14_SCHPO	Completeproteome;Golgistack;Nuclearprotein;Proteintransport;Transport,Sec14 cytosolic factor (Phosphatidylinositol/phosphatidyl-choline transfer protein) (PI/PC TP) (Sporulation-specific protein 20).	4.00E-50	GO_ID:48472	TAIR|gene:2050018 SPTR:Q9SJS7 symbol:AT2G21520.1 [GO:0005215 "transporter activity" evidence=ISS] [GO:0006810 "transport" evidence=ISS] PFAM:PF03765 InterPro:IPR001071 GO:GO:0005622 GO:GO:0006810 InterPro:IPR001251 SMART:SM00516 PROSITE:PS50191 InterPro:IPR008273 Pfam:PF00650 PRINTS:PR00180 HSSP:P24280 EMBL:AC006841 PIR:C84602 SPTR:Q9SJS7	0
chr3.CM0216.49	99.1.1.154	KO:K01104	cal:orf19.941	SEC14; phosphatidylinositol transfer protein [EC:3.1.3.48] [KO:K01104]	2.00E-47				SEC14_SCHPO	Completeproteome;Golgistack;Nuclearprotein;Proteintransport;Transport,Sec14 cytosolic factor (Phosphatidylinositol/phosphatidyl-choline transfer protein) (PI/PC TP) (Sporulation-specific protein 20).	4.00E-50	GO_ID:48472	TAIR|gene:2050018 SPTR:Q9SJS7 symbol:AT2G21520.1 [GO:0005215 "transporter activity" evidence=ISS] [GO:0006810 "transport" evidence=ISS] PFAM:PF03765 InterPro:IPR001071 GO:GO:0005622 GO:GO:0006810 InterPro:IPR001251 SMART:SM00516 PROSITE:PS50191 InterPro:IPR008273 Pfam:PF00650 PRINTS:PR00180 HSSP:P24280 EMBL:AC006841 PIR:C84602 SPTR:Q9SJS7	0
chr3.CM0216.49	99.1.3.2.1954	SEC14_SCHPO	cal:orf19.941	SEC14; phosphatidylinositol transfer protein [EC:3.1.3.48] [KO:K01104]	2.00E-47				SEC14_SCHPO	Completeproteome;Golgistack;Nuclearprotein;Proteintransport;Transport,Sec14 cytosolic factor (Phosphatidylinositol/phosphatidyl-choline transfer protein) (PI/PC TP) (Sporulation-specific protein 20).	4.00E-50	GO_ID:48472	TAIR|gene:2050018 SPTR:Q9SJS7 symbol:AT2G21520.1 [GO:0005215 "transporter activity" evidence=ISS] [GO:0006810 "transport" evidence=ISS] PFAM:PF03765 InterPro:IPR001071 GO:GO:0005622 GO:GO:0006810 InterPro:IPR001251 SMART:SM00516 PROSITE:PS50191 InterPro:IPR008273 Pfam:PF00650 PRINTS:PR00180 HSSP:P24280 EMBL:AC006841 PIR:C84602 SPTR:Q9SJS7	0
Ljwgs_125694.1	99.1.4.454	GO_ID:37210							PTR2_ARATH	Membrane;Peptidetransport;Proteintransport;Transmembrane;Transport,Peptide transporter PTR2 (Histidine transporting protein).	1.00E-11	GO_ID:37210	TAIR|gene:2144280 SPTR:Q9LYD5 symbol:AT5G11570.1 [GO:0005215 "transporter activity" evidence=ISS] [GO:0006857 "oligopeptide transport" evidence=ISS] [GO:0016020 "membrane" evidence=ISS] InterPro:IPR000109 Pfam:PF00854 GO:GO:0016020 EMBL:AL163815 PIR:T48516 SPTR:Q9LYD5	7.00E-24
Ljwgs_125694.1	99.1.3.2.554	PTR2_ARATH							PTR2_ARATH	Membrane;Peptidetransport;Proteintransport;Transmembrane;Transport,Peptide transporter PTR2 (Histidine transporting protein).	1.00E-11	GO_ID:37210	TAIR|gene:2144280 SPTR:Q9LYD5 symbol:AT5G11570.1 [GO:0005215 "transporter activity" evidence=ISS] [GO:0006857 "oligopeptide transport" evidence=ISS] [GO:0016020 "membrane" evidence=ISS] InterPro:IPR000109 Pfam:PF00854 GO:GO:0016020 EMBL:AL163815 PIR:T48516 SPTR:Q9LYD5	7.00E-24
Ljwgs_064686.1	3.1.3.22	TC.POT proton-dependent oligopeptide transporter, POT family [COG:COG3104] [TC:2.A.17]	hsa:51296	SLC15A3; solute carrier family 15, member 3 [KO:K03305]	1.00E-09				PTR2_ARATH	Membrane;Peptidetransport;Proteintransport;Transmembrane;Transport,Peptide transporter PTR2 (Histidine transporting protein).	4.00E-31	GO_ID:49777	TAIR|gene:2061842 SPTR:O22889 symbol:AT2G40460.1 [GO:0005215 "transporter activity" evidence=ISS] [GO:0006857 "oligopeptide transport" evidence=ISS] [GO:0016020 "membrane" evidence=ISS] InterPro:IPR000109 Pfam:PF00854 GO:GO:0016020 EMBL:AC002336 EMBL:AY094400 EMBL:AY150513 EMBL:BT002242 PIR:G84829 SPTR:O22889	2.00E-60
Ljwgs_037118.1	99.1.4.3236	GO_ID:34391										GO_ID:34391	TAIR|gene:2156736 SPTR:Q9FHB6 symbol:AT5G52450.1 [GO:0005215 "transporter activity" evidence=ISS] [GO:0016020 "membrane" evidence=ISS] InterPro:IPR002528 Pfam:PF01554 GO:GO:0016020 GO:GO:0009405 TIGRFAMs:TIGR00797 EMBL:AB019226 EMBL:AY046054 EMBL:AY079316 InterPro:IPR004268 PRINTS:PR01806 SPTR:Q9FHB6	1.00E-12
CM0584.36	3.1.1.29.3	CCMA heme exporter ATP-binding protein CcmA [EC:3.6.3.41] [COG:COG1131] [GO:0015439]	ddi:DDB0214899	abcG22; ABC transporter G family protein [KO:K05681]	2.00E-31	YOL075c_3	COG1131	3.00E-34	YOH5_YEAST	ATP-binding;Completeproteome;Glycoprotein;Hypotheticalprotein;Membrane;Nucleotide-binding;Repeat;Transmembrane;Transport,Probable ATP-dependent transporter YOL074C/YOL075C.	1.00E-33	GO_ID:50415	TAIR|gene:2176936 SPTR:Q9FLX5 symbol:AT5G52860.1 [GO:0042626 "ATPase activity, coupled to transmembrane movement of substances" evidence=ISS] InterPro:IPR003593 InterPro:IPR003439 Pfam:PF00005 InterPro:IPR000412 Pfam:PF01061 Prosite:PS00211 SMART:SM00382 ProDom:PD000006 PROSITE:PS50893 EMBL:AB009055 SPTR:Q9FLX5	1.00E-83
CM0584.36	3.1.1.35.3	ABCG2 ATP-binding cassette, subfamily G (WHITE), member 2	ddi:DDB0214899	abcG22; ABC transporter G family protein [KO:K05681]	2.00E-31	YOL075c_3	COG1131	3.00E-34	YOH5_YEAST	ATP-binding;Completeproteome;Glycoprotein;Hypotheticalprotein;Membrane;Nucleotide-binding;Repeat;Transmembrane;Transport,Probable ATP-dependent transporter YOL074C/YOL075C.	1.00E-33	GO_ID:50415	TAIR|gene:2176936 SPTR:Q9FLX5 symbol:AT5G52860.1 [GO:0042626 "ATPase activity, coupled to transmembrane movement of substances" evidence=ISS] InterPro:IPR003593 InterPro:IPR003439 Pfam:PF00005 InterPro:IPR000412 Pfam:PF01061 Prosite:PS00211 SMART:SM00382 ProDom:PD000006 PROSITE:PS50893 EMBL:AB009055 SPTR:Q9FLX5	1.00E-83
CM0584.36	1.2.7.51.3	CCMA heme exporter ATP-binding protein CcmA [EC:3.6.3.41] [COG:COG1131] [GO:0015439]	ddi:DDB0214899	abcG22; ABC transporter G family protein [KO:K05681]	2.00E-31	YOL075c_3	COG1131	3.00E-34	YOH5_YEAST	ATP-binding;Completeproteome;Glycoprotein;Hypotheticalprotein;Membrane;Nucleotide-binding;Repeat;Transmembrane;Transport,Probable ATP-dependent transporter YOL074C/YOL075C.	1.00E-33	GO_ID:50415	TAIR|gene:2176936 SPTR:Q9FLX5 symbol:AT5G52860.1 [GO:0042626 "ATPase activity, coupled to transmembrane movement of substances" evidence=ISS] InterPro:IPR003593 InterPro:IPR003439 Pfam:PF00005 InterPro:IPR000412 Pfam:PF01061 Prosite:PS00211 SMART:SM00382 ProDom:PD000006 PROSITE:PS50893 EMBL:AB009055 SPTR:Q9FLX5	1.00E-83
CM0584.36	3.3.10.140	ABCG2 ATP-binding cassette, subfamily G (WHITE), member 2 [TC:3.A.1.204]	ddi:DDB0214899	abcG22; ABC transporter G family protein [KO:K05681]	2.00E-31	YOL075c_3	COG1131	3.00E-34	YOH5_YEAST	ATP-binding;Completeproteome;Glycoprotein;Hypotheticalprotein;Membrane;Nucleotide-binding;Repeat;Transmembrane;Transport,Probable ATP-dependent transporter YOL074C/YOL075C.	1.00E-33	GO_ID:50415	TAIR|gene:2176936 SPTR:Q9FLX5 symbol:AT5G52860.1 [GO:0042626 "ATPase activity, coupled to transmembrane movement of substances" evidence=ISS] InterPro:IPR003593 InterPro:IPR003439 Pfam:PF00005 InterPro:IPR000412 Pfam:PF01061 Prosite:PS00211 SMART:SM00382 ProDom:PD000006 PROSITE:PS50893 EMBL:AB009055 SPTR:Q9FLX5	1.00E-83
CM0584.36	3.1.1.23	ABC-2.A ABC-2 type transport system ATP-binding protein [COG:COG1131 COG1134]	ddi:DDB0214899	abcG22; ABC transporter G family protein [KO:K05681]	2.00E-31	YOL075c_3	COG1131	3.00E-34	YOH5_YEAST	ATP-binding;Completeproteome;Glycoprotein;Hypotheticalprotein;Membrane;Nucleotide-binding;Repeat;Transmembrane;Transport,Probable ATP-dependent transporter YOL074C/YOL075C.	1.00E-33	GO_ID:50415	TAIR|gene:2176936 SPTR:Q9FLX5 symbol:AT5G52860.1 [GO:0042626 "ATPase activity, coupled to transmembrane movement of substances" evidence=ISS] InterPro:IPR003593 InterPro:IPR003439 Pfam:PF00005 InterPro:IPR000412 Pfam:PF01061 Prosite:PS00211 SMART:SM00382 ProDom:PD000006 PROSITE:PS50893 EMBL:AB009055 SPTR:Q9FLX5	1.00E-83
chr1.CM0393.41	99.1.4.2792	GO_ID:26349										GO_ID:26349	TAIR|gene:2194813 SPTR:Q9LPF6 symbol:AT1G44750.1 [GO:0005345 "purine transporter activity" evidence=ISS] InterPro:IPR004853 Pfam:PF03151 EMBL:AC020576 EMBL:AY062782 EMBL:BT003358 PIR:D96506 SPTR:Q9LPF6	1.00E-126
Ljwgs_060581.1	99.1.4.6632	GO_ID:18099										GO_ID:18099	TAIR|gene:2057139 SPTR:O80910 symbol:AT2G38410.1 [GO:0005795 "Golgi stack" evidence=ISS] [GO:0006886 "intracellular protein transport" evidence=ISS] [GO:0006891 "intra-Golgi transport" evidence=ISS] [GO:0008565 "protein transporter activity" evidence=ISS] InterPro:IPR002014 InterPro:IPR004152 Pfam:PF00790 ProDom:PD003686 SMART:SM00288 PROSITE:PS50179 HSSP:O60784 Pfam:PF03127 EMBL:AC004683 PIR:T02…	7.00E-10
chr2.CM1032.30	3.1.3.46	The Hydroxy/Aromatic Amino Acid Permease (HAAAP) Family [COG:COG0814] [TC:2.A.42]	ptr:460387	LOC460387; similar to semaphorin 3F; Semaphorin IV; Semaphorin III/F; semaphorin III/F (symbol provisional); sema domain, immunoglobulin domain (Ig), short basic domain, secreted, 3F [KO:K04631]	6.00E-15	YER119c	COG0814	3.00E-21	S38A3_RAT	Amino-acidtransport;Antiport;Glycoprotein;Iontransport;Membrane;Sodium;Sodiumtransport;Symport;Transmembrane;Transport,System N amino acid transporter 1 (SN1) (N-system amino acid transporter 1) (Solute carrier family 38 member 3).	3.00E-25	GO_ID:49571	TAIR|gene:2078380 SPTR:Q9LYM2 symbol:AT3G56200.1 [GO:0015359 "amino acid permease activity" evidence=ISS] [GO:0006865 "amino acid transport" evidence=ISS] [GO:0016020 "membrane" evidence=ISS] InterPro:IPR002422 GO:GO:0016020 Pfam:PF01490 EMBL:AL163763 EMBL:AY094388 PIR:T47737 SPTR:Q9LYM2	4.00E-147
chr2.CM1032.30	3.3.1.93.3	GNAT guanine nucleotide binding protein (G protein), alpha transducing activity polypeptide	ptr:460387	LOC460387; similar to semaphorin 3F; Semaphorin IV; Semaphorin III/F; semaphorin III/F (symbol provisional); sema domain, immunoglobulin domain (Ig), short basic domain, secreted, 3F [KO:K04631]	6.00E-15	YER119c	COG0814	3.00E-21	S38A3_RAT	Amino-acidtransport;Antiport;Glycoprotein;Iontransport;Membrane;Sodium;Sodiumtransport;Symport;Transmembrane;Transport,System N amino acid transporter 1 (SN1) (N-system amino acid transporter 1) (Solute carrier family 38 member 3).	3.00E-25	GO_ID:49571	TAIR|gene:2078380 SPTR:Q9LYM2 symbol:AT3G56200.1 [GO:0015359 "amino acid permease activity" evidence=ISS] [GO:0006865 "amino acid transport" evidence=ISS] [GO:0016020 "membrane" evidence=ISS] InterPro:IPR002422 GO:GO:0016020 Pfam:PF01490 EMBL:AL163763 EMBL:AY094388 PIR:T47737 SPTR:Q9LYM2	4.00E-147
Ljwgs_071385.1	3.1.3.61	TC.MATE multidrug resistance protein, MATE family [COG:COG0534] [TC:2.A.66.1]				YHR032w	COG0534	4.00E-11	TT12_ARATH	Flavonoidbiosynthesis;Membrane;Repeat;Transmembrane;Transport;Vacuole,TRANSPARENT TESTA 12 protein.	7.00E-42	GO_ID:21136	TAIR|gene:2010400 SPTR:Q9LPV4 symbol:AT1G12950.1 [GO:0005215 "transporter activity" evidence=ISS] [GO:0015297 "antiporter activity" evidence=ISS] [GO:0016020 "membrane" evidence=ISS] InterPro:IPR002528 Pfam:PF01554 GO:GO:0016020 TIGRFAMs:TIGR00797 EMBL:AC012187 PIR:D86263 SPTR:Q9LPV4	2.00E-61
Ljwgs_013535.2	3.1.3.61	TC.MATE multidrug resistance protein, MATE family [COG:COG0534] [TC:2.A.66.1]	bth:BT3804	putative transport protein, multidrug efflux protein [KO:K03327]	2.00E-10	YHR032w	COG0534	2.00E-16	TT12_ARATH	Flavonoidbiosynthesis;Membrane;Repeat;Transmembrane;Transport;Vacuole,TRANSPARENT TESTA 12 protein.	2.00E-40	GO_ID:33889	TAIR|gene:2050179 SPTR:Q9SIA4 symbol:AT2G04050.1 [GO:0005215 "transporter activity" evidence=ISS] [GO:0015297 "antiporter activity" evidence=ISS] [GO:0016020 "membrane" evidence=ISS] InterPro:IPR002528 Pfam:PF01554 GO:GO:0016020 TIGRFAMs:TIGR00797 EMBL:AC007178 PIR:B84454 SPTR:Q9SIA4	3.00E-84
chr4.CM0175.26	99.1.4.3912	GO_ID:53936										GO_ID:53936	TAIR|gene:2157387 SPTR:Q9FI47 symbol:AT5G51010.1 [GO:0005489 "electron transporter activity" evidence=ISS] [GO:0006118 "electron transport" evidence=ISS] [GO:0046872 "metal ion binding" evidence=ISS] InterPro:IPR004039 Pfam:PF00301 GO:GO:0006810 ProDom:PD001610 PROSITE:PS50903 EMBL:AB017063 EMBL:AY050768 EMBL:AY079348 EMBL:AY086803 HSSP:P00269 SPTR:Q9FI47	1.00E-38
chr4.CM0170.15	99.1.4.6792	GO_ID:3811							PTR2_ARATH	Membrane;Peptidetransport;Proteintransport;Transmembrane;Transport,Peptide transporter PTR2 (Histidine transporting protein).	4.00E-27	GO_ID:3811	TAIR|gene:2035004 SPTR:Q9M9V7 symbol:AT1G18880.1 [GO:0005215 "transporter activity" evidence=ISS] [GO:0006857 "oligopeptide transport" evidence=ISS] [GO:0016020 "membrane" evidence=ISS] InterPro:IPR000109 Pfam:PF00854 GO:GO:0016020 EMBL:AC011809 EMBL:AY070054 EMBL:AY117308 PIR:G86322 SPTR:Q9M9V7	3.00E-58
chr4.CM0170.15	99.1.3.2.554	PTR2_ARATH							PTR2_ARATH	Membrane;Peptidetransport;Proteintransport;Transmembrane;Transport,Peptide transporter PTR2 (Histidine transporting protein).	4.00E-27	GO_ID:3811	TAIR|gene:2035004 SPTR:Q9M9V7 symbol:AT1G18880.1 [GO:0005215 "transporter activity" evidence=ISS] [GO:0006857 "oligopeptide transport" evidence=ISS] [GO:0016020 "membrane" evidence=ISS] InterPro:IPR000109 Pfam:PF00854 GO:GO:0016020 EMBL:AC011809 EMBL:AY070054 EMBL:AY117308 PIR:G86322 SPTR:Q9M9V7	3.00E-58
TM1408.6	3.1.1.38	ABC.MR putative ABC transport system ATP-binding protein [COG:COG1132 COG2274] [TC:3.A.1.21 3.A.1.106 3.A.1.110 3.A.1.112 3.A.1.113 3.A.1.117]	mmu:12780	Abcc2; ATP-binding cassette, sub-family C (CFTR/MRP), member 2 [KO:K05666]	3.00E-65	YDR135c	COG1132	1.00E-56	MRP2_RABIT	ATP-binding;Glycoprotein;Membrane;Nucleotide-binding;Repeat;Transmembrane;Transport,Canalicular multispecific organic anion transporter 1 (ATP-binding cassette sub-family C member 2) (Multidrug resistance-associated protein 2) (Canalicular multidrug resistance protein) (Epithelial basolateral chloride conductance regulator).	2.00E-69	GO_ID:4910	TAIR|gene:2061558 SPTR:O64590 symbol:AT2G34660.1 [GO:0042626 "ATPase activity, coupled to transmembrane movement of substances" evidence=IDA] InterPro:IPR003593 InterPro:IPR003439 InterPro:IPR001140 Pfam:PF00664 Pfam:PF00005 InterPro:IPR011527 Prosite:PS00211 SMART:SM00382 ProDom:PD000006 PROSITE:PS50893 PROSITE:PS50929 HSSP:P26361 EMBL:AC003096 PIR:T01369 SPTR:O64590	4.00E-119
TM1408.6	3.1.1.33	ABCC-BAC ATP-binding casette, subfamily C, bacterial [COG:COG4988 COG4987 COG1132 COG2274] [TC:3.A.1.110 3.A.1.112]	mmu:12780	Abcc2; ATP-binding cassette, sub-family C (CFTR/MRP), member 2 [KO:K05666]	3.00E-65	YDR135c	COG1132	1.00E-56	MRP2_RABIT	ATP-binding;Glycoprotein;Membrane;Nucleotide-binding;Repeat;Transmembrane;Transport,Canalicular multispecific organic anion transporter 1 (ATP-binding cassette sub-family C member 2) (Multidrug resistance-associated protein 2) (Canalicular multidrug resistance protein) (Epithelial basolateral chloride conductance regulator).	2.00E-69	GO_ID:4910	TAIR|gene:2061558 SPTR:O64590 symbol:AT2G34660.1 [GO:0042626 "ATPase activity, coupled to transmembrane movement of substances" evidence=IDA] InterPro:IPR003593 InterPro:IPR003439 InterPro:IPR001140 Pfam:PF00664 Pfam:PF00005 InterPro:IPR011527 Prosite:PS00211 SMART:SM00382 ProDom:PD000006 PROSITE:PS50893 PROSITE:PS50929 HSSP:P26361 EMBL:AC003096 PIR:T01369 SPTR:O64590	4.00E-119
TM1408.6	3.1.1.32.2	ABCC2 ATP-binding cassette, subfamily C (CFTR/MRP), member 2	mmu:12780	Abcc2; ATP-binding cassette, sub-family C (CFTR/MRP), member 2 [KO:K05666]	3.00E-65	YDR135c	COG1132	1.00E-56	MRP2_RABIT	ATP-binding;Glycoprotein;Membrane;Nucleotide-binding;Repeat;Transmembrane;Transport,Canalicular multispecific organic anion transporter 1 (ATP-binding cassette sub-family C member 2) (Multidrug resistance-associated protein 2) (Canalicular multidrug resistance protein) (Epithelial basolateral chloride conductance regulator).	2.00E-69	GO_ID:4910	TAIR|gene:2061558 SPTR:O64590 symbol:AT2G34660.1 [GO:0042626 "ATPase activity, coupled to transmembrane movement of substances" evidence=IDA] InterPro:IPR003593 InterPro:IPR003439 InterPro:IPR001140 Pfam:PF00664 Pfam:PF00005 InterPro:IPR011527 Prosite:PS00211 SMART:SM00382 ProDom:PD000006 PROSITE:PS50893 PROSITE:PS50929 HSSP:P26361 EMBL:AC003096 PIR:T01369 SPTR:O64590	4.00E-119
TM1408.6	3.1.1.31.13	ABCB-BAC ATP-binding casette, subfamily B, bacterial [COG:COG1132 COG2274 COG5265] [TC:3.A.1.21 3.A.1.106 3.A.1.109 3.A.1.117]	mmu:12780	Abcc2; ATP-binding cassette, sub-family C (CFTR/MRP), member 2 [KO:K05666]	3.00E-65	YDR135c	COG1132	1.00E-56	MRP2_RABIT	ATP-binding;Glycoprotein;Membrane;Nucleotide-binding;Repeat;Transmembrane;Transport,Canalicular multispecific organic anion transporter 1 (ATP-binding cassette sub-family C member 2) (Multidrug resistance-associated protein 2) (Canalicular multidrug resistance protein) (Epithelial basolateral chloride conductance regulator).	2.00E-69	GO_ID:4910	TAIR|gene:2061558 SPTR:O64590 symbol:AT2G34660.1 [GO:0042626 "ATPase activity, coupled to transmembrane movement of substances" evidence=IDA] InterPro:IPR003593 InterPro:IPR003439 InterPro:IPR001140 Pfam:PF00664 Pfam:PF00005 InterPro:IPR011527 Prosite:PS00211 SMART:SM00382 ProDom:PD000006 PROSITE:PS50893 PROSITE:PS50929 HSSP:P26361 EMBL:AC003096 PIR:T01369 SPTR:O64590	4.00E-119
TM1611.4	3.1.3.3.5	ADIC arginine:agmatine antiporter [COG:COG0531]	gka:GK0930	amino acid transporter [KO:K03294]	4.00E-46	BS_yfnA	COG0531	2.00E-45	CTR1_MOUSE	Amino-acidtransport;Glycoprotein;Membrane;Receptor;Transmembrane;Transport,High-affinity cationic amino acid transporter-1 (CAT-1) (CAT1) (System Y+ basic amino acid transporter) (Ecotropic retroviral leukemia receptor) (ERR) (Ecotropic retrovirus receptor).	2.00E-53	GO_ID:9115	MGI|MGI:88117 SPTR:Q09143 symbol:Slc7a1 "solute carrier family 7 (cationic amino acid transporter, y+ system), member 1" [GO:0016021 "integral to membrane" evidence=RCA] InterPro:IPR002293 InterPro:IPR004841 MGI:MGI:88117 Pfam:PF00324 Interpro:IPR004755 TIGRFAMs:TIGR00906 EMBL:M26687 PIR:A32742 SPTR:Q09143	8.00E-54
TM1611.4	3.1.3.3.3	CADB cadaverine:lysine antiporter [COG:COG0531]	gka:GK0930	amino acid transporter [KO:K03294]	4.00E-46	BS_yfnA	COG0531	2.00E-45	CTR1_MOUSE	Amino-acidtransport;Glycoprotein;Membrane;Receptor;Transmembrane;Transport,High-affinity cationic amino acid transporter-1 (CAT-1) (CAT1) (System Y+ basic amino acid transporter) (Ecotropic retroviral leukemia receptor) (ERR) (Ecotropic retrovirus receptor).	2.00E-53	GO_ID:9115	MGI|MGI:88117 SPTR:Q09143 symbol:Slc7a1 "solute carrier family 7 (cationic amino acid transporter, y+ system), member 1" [GO:0016021 "integral to membrane" evidence=RCA] InterPro:IPR002293 InterPro:IPR004841 MGI:MGI:88117 Pfam:PF00324 Interpro:IPR004755 TIGRFAMs:TIGR00906 EMBL:M26687 PIR:A32742 SPTR:Q09143	8.00E-54
TM1611.4	3.1.3.3.2	POTE putrescine:ornithine antiporter [COG:COG0531]	gka:GK0930	amino acid transporter [KO:K03294]	4.00E-46	BS_yfnA	COG0531	2.00E-45	CTR1_MOUSE	Amino-acidtransport;Glycoprotein;Membrane;Receptor;Transmembrane;Transport,High-affinity cationic amino acid transporter-1 (CAT-1) (CAT1) (System Y+ basic amino acid transporter) (Ecotropic retroviral leukemia receptor) (ERR) (Ecotropic retrovirus receptor).	2.00E-53	GO_ID:9115	MGI|MGI:88117 SPTR:Q09143 symbol:Slc7a1 "solute carrier family 7 (cationic amino acid transporter, y+ system), member 1" [GO:0016021 "integral to membrane" evidence=RCA] InterPro:IPR002293 InterPro:IPR004841 MGI:MGI:88117 Pfam:PF00324 Interpro:IPR004755 TIGRFAMs:TIGR00906 EMBL:M26687 PIR:A32742 SPTR:Q09143	8.00E-54
TM1611.4	3.1.3.3.4	ARCD arginine:ornithine antiporter [COG:COG0531]	gka:GK0930	amino acid transporter [KO:K03294]	4.00E-46	BS_yfnA	COG0531	2.00E-45	CTR1_MOUSE	Amino-acidtransport;Glycoprotein;Membrane;Receptor;Transmembrane;Transport,High-affinity cationic amino acid transporter-1 (CAT-1) (CAT1) (System Y+ basic amino acid transporter) (Ecotropic retroviral leukemia receptor) (ERR) (Ecotropic retrovirus receptor).	2.00E-53	GO_ID:9115	MGI|MGI:88117 SPTR:Q09143 symbol:Slc7a1 "solute carrier family 7 (cationic amino acid transporter, y+ system), member 1" [GO:0016021 "integral to membrane" evidence=RCA] InterPro:IPR002293 InterPro:IPR004841 MGI:MGI:88117 Pfam:PF00324 Interpro:IPR004755 TIGRFAMs:TIGR00906 EMBL:M26687 PIR:A32742 SPTR:Q09143	8.00E-54
TM1611.4	3.1.3.4	TC.LAT L-amino acid transporter, LAT family [COG:COG0531] [TC:2.A.3.8]	gka:GK0930	amino acid transporter [KO:K03294]	4.00E-46	BS_yfnA	COG0531	2.00E-45	CTR1_MOUSE	Amino-acidtransport;Glycoprotein;Membrane;Receptor;Transmembrane;Transport,High-affinity cationic amino acid transporter-1 (CAT-1) (CAT1) (System Y+ basic amino acid transporter) (Ecotropic retroviral leukemia receptor) (ERR) (Ecotropic retrovirus receptor).	2.00E-53	GO_ID:9115	MGI|MGI:88117 SPTR:Q09143 symbol:Slc7a1 "solute carrier family 7 (cationic amino acid transporter, y+ system), member 1" [GO:0016021 "integral to membrane" evidence=RCA] InterPro:IPR002293 InterPro:IPR004841 MGI:MGI:88117 Pfam:PF00324 Interpro:IPR004755 TIGRFAMs:TIGR00906 EMBL:M26687 PIR:A32742 SPTR:Q09143	8.00E-54
TM1611.4	3.1.3.3.1	TC.APA basic amino acid/polyamine antiporter, APA family [COG:COG0531]	gka:GK0930	amino acid transporter [KO:K03294]	4.00E-46	BS_yfnA	COG0531	2.00E-45	CTR1_MOUSE	Amino-acidtransport;Glycoprotein;Membrane;Receptor;Transmembrane;Transport,High-affinity cationic amino acid transporter-1 (CAT-1) (CAT1) (System Y+ basic amino acid transporter) (Ecotropic retroviral leukemia receptor) (ERR) (Ecotropic retrovirus receptor).	2.00E-53	GO_ID:9115	MGI|MGI:88117 SPTR:Q09143 symbol:Slc7a1 "solute carrier family 7 (cationic amino acid transporter, y+ system), member 1" [GO:0016021 "integral to membrane" evidence=RCA] InterPro:IPR002293 InterPro:IPR004841 MGI:MGI:88117 Pfam:PF00324 Interpro:IPR004755 TIGRFAMs:TIGR00906 EMBL:M26687 PIR:A32742 SPTR:Q09143	8.00E-54
chr3.CM0208.25	3.1.3.5	TC.CDF cation efflux system protein, CDF family [COG:COG1230 COG0053] [TC:2.A.4]	rno:25362	Slc30a2; solute carrier family 30 (zinc transporter), member 2 [KO:K03295]	1.00E-32	BS_czcD	COG1230	8.00E-20	MTP1_ARATH	Directproteinsequencing;Iontransport;Membrane;Metal-binding;Multigenefamily;Transmembrane;Transport;Vacuole;Zinc;Zinctransport,Metal tolerance protein 1 (AtMTP1) (Zinc transporter ZAT-1) (ZAT1p) [Contains: Metal tolerance protein 1 short form].	1.00E-71	GO_ID:32195	TAIR|gene:1005027839 SPTR:O81036 symbol:AT2G46800.2 [GO:0005385 "zinc ion transporter activity" evidence=ISS;IMP] [GO:0006882 "zinc ion homeostasis" evidence=NAS] [GO:0010038 "response to metal ion" evidence=IMP] [GO:0006829 "zinc ion transport" evidence=ISS] InterPro:IPR002524 Pfam:PF01545 GO:GO:0016020 TIGRFAMs:TIGR01297 EMBL:AC005310 EMBL:AY086033 PIR:T02681 SPTR:O81036	4.00E-72
chr1.CM0195.71	3.1.3.22	TC.POT proton-dependent oligopeptide transporter, POT family [COG:COG3104] [TC:2.A.17]	rno:246280	Slc15a4; peptide/histidine transporter [KO:K03305]	4.00E-34	YKR093w	COG3104	3.00E-11	PTR2_ARATH	Membrane;Peptidetransport;Proteintransport;Transmembrane;Transport,Peptide transporter PTR2 (Histidine transporting protein).	1.00E-128	GO_ID:190	TAIR|gene:2150123 SPTR:Q9LFB8 symbol:AT5G01180.1 [GO:0005215 "transporter activity" evidence=ISS] [GO:0006857 "oligopeptide transport" evidence=ISS] [GO:0016020 "membrane" evidence=ISS] InterPro:IPR000109 Pfam:PF00854 GO:GO:0006810 GO:GO:0016020 PROSITE:PS01022 PROSITE:PS01023 EMBL:AL137189 PIR:T45958 SPTR:Q9LFB8	1.00E-138
chr6.CM0314.34	3.1.3.53	TC.SULP sulfate permease, SulP family [COG:COG0659] [TC:2.A.53]	spo:SPAC869.05c	probable sulfate permease [KO:K03321]	4.00E-57	aq_1268	COG0659	6.00E-65	SUT2_STYHA	Membrane;Multigenefamily;Transmembrane;Transport,High affinity sulphate transporter 2.	0	GO_ID:52487	TAIR|gene:2030605 SPTR:Q9FEP7 symbol:AT1G22150.1 [GO:0015116 "sulfate transporter activity" evidence=ISS] InterPro:IPR001902 Pfam:PF00916 InterPro:IPR002645 Pfam:PF01740 TIGRFAMs:TIGR00815 PROSITE:PS01130 PROSITE:PS50801 EMBL:AC069252 EMBL:AB049624 PIR:B86354 GeneFarm:2694 SPTR:Q9FEP7	0
chr6.BM1377.7	3.1.3.39	TC.CPA1 monovalent cation:H+ antiporter, CPA1 family [COG:COG0025] [TC:2.A.36]	cne:CND04380	monovalent inorganic cation transporter, putative [KO:K03316]	2.00E-17	YDR456w	COG0025	2.00E-14	SL9A8_MOUSE	Alternativesplicing;Antiport;Iontransport;Membrane;Sodium;Sodiumtransport;Transmembrane;Transport,Sodium/hydrogen exchanger 8 (Na(+)/H(+) exchanger 8) (NHE-8) (Solute carrier family 9 member 8).	3.00E-18	GO_ID:26457	TAIR|gene:2019852 SPTR:Q8RWU6 symbol:AT1G79610.1 [GO:0006814 "sodium ion transport" evidence=IC] [GO:0015385 "sodium:hydrogen antiporter activity" evidence=ISS] InterPro:IPR004709 InterPro:IPR006153 Pfam:PF00999 PRINTS:PR01084 TIGRFAMs:TIGR00840 EMBL:AY091100 EMBL:AY133748 SPTR:Q8RWU6	4.00E-80
chr2.TM0838.14	99.1.4.2792	GO_ID:26349										GO_ID:26349	TAIR|gene:2194813 SPTR:Q9LPF6 symbol:AT1G44750.1 [GO:0005345 "purine transporter activity" evidence=ISS] InterPro:IPR004853 Pfam:PF03151 EMBL:AC020576 EMBL:AY062782 EMBL:BT003358 PIR:D96506 SPTR:Q9LPF6	7.00E-19
gi14517814	99.1.4.4780	GO_ID:23505	cal:orf19.941	SEC14; phosphatidylinositol transfer protein [EC:3.1.3.48] [KO:K01104]	3.00E-46				SEC14_SCHPO	Completeproteome;Golgistack;Nuclearprotein;Proteintransport;Transport,Sec14 cytosolic factor (Phosphatidylinositol/phosphatidyl-choline transfer protein) (PI/PC TP) (Sporulation-specific protein 20).	4.00E-50	GO_ID:23505	TAIR|gene:2053113 SPTR:Q9SI13 symbol:AT2G18180.1 [GO:0005215 "transporter activity" evidence=ISS] [GO:0006810 "transport" evidence=ISS] PFAM:PF03765 InterPro:IPR001071 GO:GO:0005622 GO:GO:0006810 InterPro:IPR001251 SMART:SM00516 PROSITE:PS50191 InterPro:IPR008273 Pfam:PF00650 PRINTS:PR00180 HSSP:P24280 EMBL:AC007212 PIR:C84561 SPTR:Q9SI13	0
gi14517814	99.1.1.154	KO:K01104	cal:orf19.941	SEC14; phosphatidylinositol transfer protein [EC:3.1.3.48] [KO:K01104]	3.00E-46				SEC14_SCHPO	Completeproteome;Golgistack;Nuclearprotein;Proteintransport;Transport,Sec14 cytosolic factor (Phosphatidylinositol/phosphatidyl-choline transfer protein) (PI/PC TP) (Sporulation-specific protein 20).	4.00E-50	GO_ID:23505	TAIR|gene:2053113 SPTR:Q9SI13 symbol:AT2G18180.1 [GO:0005215 "transporter activity" evidence=ISS] [GO:0006810 "transport" evidence=ISS] PFAM:PF03765 InterPro:IPR001071 GO:GO:0005622 GO:GO:0006810 InterPro:IPR001251 SMART:SM00516 PROSITE:PS50191 InterPro:IPR008273 Pfam:PF00650 PRINTS:PR00180 HSSP:P24280 EMBL:AC007212 PIR:C84561 SPTR:Q9SI13	0
gi14517814	99.1.3.2.1954	SEC14_SCHPO	cal:orf19.941	SEC14; phosphatidylinositol transfer protein [EC:3.1.3.48] [KO:K01104]	3.00E-46				SEC14_SCHPO	Completeproteome;Golgistack;Nuclearprotein;Proteintransport;Transport,Sec14 cytosolic factor (Phosphatidylinositol/phosphatidyl-choline transfer protein) (PI/PC TP) (Sporulation-specific protein 20).	4.00E-50	GO_ID:23505	TAIR|gene:2053113 SPTR:Q9SI13 symbol:AT2G18180.1 [GO:0005215 "transporter activity" evidence=ISS] [GO:0006810 "transport" evidence=ISS] PFAM:PF03765 InterPro:IPR001071 GO:GO:0005622 GO:GO:0006810 InterPro:IPR001251 SMART:SM00516 PROSITE:PS50191 InterPro:IPR008273 Pfam:PF00650 PRINTS:PR00180 HSSP:P24280 EMBL:AC007212 PIR:C84561 SPTR:Q9SI13	0
Ljwgs_061484.1.1	99.1.4.5111	GO_ID:49450										GO_ID:49450	TAIR|gene:2007714 SPTR:Q94BX5 symbol:AT1G48370.1 [GO:0006857 "oligopeptide transport" evidence=ISS] [GO:0015198 "oligopeptide transporter activity" evidence=ISS] Pfam:PF03169 InterPro:IPR004813 TIGRFAMs:TIGR00728 EMBL:AY039600 EMBL:BT010472 SPTR:Q94BX5	3.00E-28
chr4.TM1415.9	3.1.3.34	ANT solute carrier family 25 (mitochondrial carrier	cal:orf19.930	PET9; ATP/ADP translocator [KO:K05863]	4.00E-17				CMC2_CAEEL	Calcium;Completeproteome;Hypotheticalprotein;Innermembrane;Membrane;Mitochondrion;Repeat;Transmembrane;Transport,Probable calcium-binding mitochondrial carrier F55A11.4.	3.00E-31	GO_ID:47265	TAIR|gene:2177753 SPTR:Q9LV81 symbol:AT5G64970.1 [GO:0005215 "transporter activity" evidence=ISS] [GO:0005488 "binding" evidence=ISS] [GO:0005743 "mitochondrial inner membrane" evidence=ISS] [GO:0006810 "transport" evidence=ISS] [GO:0006839 "mitochondrial transport" evidence=ISS] InterPro:IPR001993 Pfam:PF00153 InterPro:IPR002067 GO:GO:0005739 PRINTS:PR00926 PROSITE:PS50920 GO:GO:0006810 GO:GO:00…	3.00E-138
chr4.TM1415.9	3.2.9.87	ANT solute carrier family 25 (mitochondrial carrier	cal:orf19.930	PET9; ATP/ADP translocator [KO:K05863]	4.00E-17				CMC2_CAEEL	Calcium;Completeproteome;Hypotheticalprotein;Innermembrane;Membrane;Mitochondrion;Repeat;Transmembrane;Transport,Probable calcium-binding mitochondrial carrier F55A11.4.	3.00E-31	GO_ID:47265	TAIR|gene:2177753 SPTR:Q9LV81 symbol:AT5G64970.1 [GO:0005215 "transporter activity" evidence=ISS] [GO:0005488 "binding" evidence=ISS] [GO:0005743 "mitochondrial inner membrane" evidence=ISS] [GO:0006810 "transport" evidence=ISS] [GO:0006839 "mitochondrial transport" evidence=ISS] InterPro:IPR001993 Pfam:PF00153 InterPro:IPR002067 GO:GO:0005739 PRINTS:PR00926 PROSITE:PS50920 GO:GO:0006810 GO:GO:00…	3.00E-138
chr1.CM0393.42	99.1.4.2792	GO_ID:26349										GO_ID:26349	TAIR|gene:2194813 SPTR:Q9LPF6 symbol:AT1G44750.1 [GO:0005345 "purine transporter activity" evidence=ISS] InterPro:IPR004853 Pfam:PF03151 EMBL:AC020576 EMBL:AY062782 EMBL:BT003358 PIR:D96506 SPTR:Q9LPF6	3.00E-135
TM1670.15.2	3.1.3.22	TC.POT proton-dependent oligopeptide transporter, POT family [COG:COG3104] [TC:2.A.17]	rno:246280	Slc15a4; peptide/histidine transporter [KO:K03305]	4.00E-34				CHL1_ARATH	Herbicideresistance;Membrane;Nitrateassimilation;Symport;Transmembrane;Transport,Nitrate/chlorate transporter.	4.00E-127	GO_ID:44926	TAIR|gene:2089934 SPTR:Q9LVE0 symbol:AT3G21670.1 [GO:0005215 "transporter activity" evidence=ISS] [GO:0006857 "oligopeptide transport" evidence=ISS] [GO:0016020 "membrane" evidence=ISS] InterPro:IPR000109 Pfam:PF00854 GO:GO:0016020 EMBL:AB019232 EMBL:AF372959 EMBL:AY143946 SPTR:Q9LVE0	0
chr1.CM0117.43	3.1.2.1.2	ARAE arabinose-proton symporter	cac:CAC1339	araE; possible sugar-proton symporter [KO:K02100]	1.00E-33	BS_ywtG	COG0477	2.00E-35	MYCT_HUMAN	Glycoprotein;Membrane;Sugartransport;Transmembrane;Transport,Proton myo-inositol cotransporter (H(+)-myo-inositol cotransporter) (Hmit).	6.00E-33	GO_ID:38684	TAIR|gene:2122137 SPTR:Q8LPQ8 symbol:AT4G35300.1 [GO:0005337 "nucleoside transporter activity" evidence=ISS] [GO:0005351 "sugar porter activity" evidence=ISS] [GO:0015144 "carbohydrate transporter activity" evidence=ISS] [GO:0016020 "membrane" evidence=ISS] Interpro:IPR005829 InterPro:IPR007114 InterPro:IPR005828 InterPro:IPR003663 Pfam:PF00083 GO:GO:0016020 PRINTS:PR00171 PROSITE:PS50850 PROSITE…	0
chr2.CM0124.20.1	99.1.4.4533	GO_ID:16725							PATL6_ARATH	Cellcycle;Celldivision;Coiledcoil;Lipid-binding;Membrane;Transport,Patellin-6.	2.00E-15	GO_ID:16725	TAIR|gene:2098281 SPTR:Q9SCU1 symbol:AT3G51670.1 [GO:0005215 "transporter activity" evidence=ISS] [GO:0006810 "transport" evidence=ISS] PFAM:PF03765 InterPro:IPR000348 InterPro:IPR001071 GO:GO:0005622 GO:GO:0006810 GO:GO:0016020 InterPro:IPR001251 SMART:SM00516 PROSITE:PS50191 InterPro:IPR008273 Pfam:PF00650 PRINTS:PR00180 InterPro:IPR009038 Pfam:PF01105 PROSITE:PS50866 EMBL:AL132968 EMBL:AF41959…	5.00E-16
chr2.CM0124.20.1	99.1.3.2.882	PATL6_ARATH							PATL6_ARATH	Cellcycle;Celldivision;Coiledcoil;Lipid-binding;Membrane;Transport,Patellin-6.	2.00E-15	GO_ID:16725	TAIR|gene:2098281 SPTR:Q9SCU1 symbol:AT3G51670.1 [GO:0005215 "transporter activity" evidence=ISS] [GO:0006810 "transport" evidence=ISS] PFAM:PF03765 InterPro:IPR000348 InterPro:IPR001071 GO:GO:0005622 GO:GO:0006810 GO:GO:0016020 InterPro:IPR001251 SMART:SM00516 PROSITE:PS50191 InterPro:IPR008273 Pfam:PF00650 PRINTS:PR00180 InterPro:IPR009038 Pfam:PF01105 PROSITE:PS50866 EMBL:AL132968 EMBL:AF41959…	5.00E-16
chr5.CM0456.4	3.1.1.38	ABC.MR putative ABC transport system ATP-binding protein [COG:COG1132 COG2274] [TC:3.A.1.21 3.A.1.106 3.A.1.110 3.A.1.112 3.A.1.113 3.A.1.117]	mmu:12780	Abcc2; ATP-binding cassette, sub-family C (CFTR/MRP), member 2 [KO:K05666]	3.00E-39	YDR135c	COG1132	4.00E-33	MRP2_MOUSE	ATP-binding;Glycoprotein;Membrane;Nucleotide-binding;Repeat;Transmembrane;Transport,Canalicular multispecific organic anion transporter 1 (ATP-binding cassette sub-family C member 2).	2.00E-39	GO_ID:55434	MGI|MGI:1352447 SPTR:Q8VI47 symbol:Abcc2 "ATP-binding cassette, sub-family C (CFTR/MRP), member 2" [GO:0016020 "membrane" evidence=RCA] [GO:0016324 "apical plasma membrane" evidence=IDA] [GO:0005887 "integral to plasma membrane" evidence=IDA] [GO:0000166 "nucleotide binding" evidence=RCA] [GO:0005515 "protein binding" evidence=IPI] [GO:0046581 "intercellular canaliculus" evidence=IDA] InterPro:IP…	7.00E-40
chr5.CM0456.4	3.1.1.33	ABCC-BAC ATP-binding casette, subfamily C, bacterial [COG:COG4988 COG4987 COG1132 COG2274] [TC:3.A.1.110 3.A.1.112]	mmu:12780	Abcc2; ATP-binding cassette, sub-family C (CFTR/MRP), member 2 [KO:K05666]	3.00E-39	YDR135c	COG1132	4.00E-33	MRP2_MOUSE	ATP-binding;Glycoprotein;Membrane;Nucleotide-binding;Repeat;Transmembrane;Transport,Canalicular multispecific organic anion transporter 1 (ATP-binding cassette sub-family C member 2).	2.00E-39	GO_ID:55434	MGI|MGI:1352447 SPTR:Q8VI47 symbol:Abcc2 "ATP-binding cassette, sub-family C (CFTR/MRP), member 2" [GO:0016020 "membrane" evidence=RCA] [GO:0016324 "apical plasma membrane" evidence=IDA] [GO:0005887 "integral to plasma membrane" evidence=IDA] [GO:0000166 "nucleotide binding" evidence=RCA] [GO:0005515 "protein binding" evidence=IPI] [GO:0046581 "intercellular canaliculus" evidence=IDA] InterPro:IP…	7.00E-40
chr5.CM0456.4	3.1.1.32.2	ABCC2 ATP-binding cassette, subfamily C (CFTR/MRP), member 2	mmu:12780	Abcc2; ATP-binding cassette, sub-family C (CFTR/MRP), member 2 [KO:K05666]	3.00E-39	YDR135c	COG1132	4.00E-33	MRP2_MOUSE	ATP-binding;Glycoprotein;Membrane;Nucleotide-binding;Repeat;Transmembrane;Transport,Canalicular multispecific organic anion transporter 1 (ATP-binding cassette sub-family C member 2).	2.00E-39	GO_ID:55434	MGI|MGI:1352447 SPTR:Q8VI47 symbol:Abcc2 "ATP-binding cassette, sub-family C (CFTR/MRP), member 2" [GO:0016020 "membrane" evidence=RCA] [GO:0016324 "apical plasma membrane" evidence=IDA] [GO:0005887 "integral to plasma membrane" evidence=IDA] [GO:0000166 "nucleotide binding" evidence=RCA] [GO:0005515 "protein binding" evidence=IPI] [GO:0046581 "intercellular canaliculus" evidence=IDA] InterPro:IP…	7.00E-40
chr5.CM0456.4	3.1.1.31.13	ABCB-BAC ATP-binding casette, subfamily B, bacterial [COG:COG1132 COG2274 COG5265] [TC:3.A.1.21 3.A.1.106 3.A.1.109 3.A.1.117]	mmu:12780	Abcc2; ATP-binding cassette, sub-family C (CFTR/MRP), member 2 [KO:K05666]	3.00E-39	YDR135c	COG1132	4.00E-33	MRP2_MOUSE	ATP-binding;Glycoprotein;Membrane;Nucleotide-binding;Repeat;Transmembrane;Transport,Canalicular multispecific organic anion transporter 1 (ATP-binding cassette sub-family C member 2).	2.00E-39	GO_ID:55434	MGI|MGI:1352447 SPTR:Q8VI47 symbol:Abcc2 "ATP-binding cassette, sub-family C (CFTR/MRP), member 2" [GO:0016020 "membrane" evidence=RCA] [GO:0016324 "apical plasma membrane" evidence=IDA] [GO:0005887 "integral to plasma membrane" evidence=IDA] [GO:0000166 "nucleotide binding" evidence=RCA] [GO:0005515 "protein binding" evidence=IPI] [GO:0046581 "intercellular canaliculus" evidence=IDA] InterPro:IP…	7.00E-40
Ljwgs_086529.1	99.1.4.454	GO_ID:37210							PTR2_ARATH	Membrane;Peptidetransport;Proteintransport;Transmembrane;Transport,Peptide transporter PTR2 (Histidine transporting protein).	9.00E-11	GO_ID:37210	TAIR|gene:2144280 SPTR:Q9LYD5 symbol:AT5G11570.1 [GO:0005215 "transporter activity" evidence=ISS] [GO:0006857 "oligopeptide transport" evidence=ISS] [GO:0016020 "membrane" evidence=ISS] InterPro:IPR000109 Pfam:PF00854 GO:GO:0016020 EMBL:AL163815 PIR:T48516 SPTR:Q9LYD5	4.00E-28
Ljwgs_086529.1	99.1.3.2.554	PTR2_ARATH							PTR2_ARATH	Membrane;Peptidetransport;Proteintransport;Transmembrane;Transport,Peptide transporter PTR2 (Histidine transporting protein).	9.00E-11	GO_ID:37210	TAIR|gene:2144280 SPTR:Q9LYD5 symbol:AT5G11570.1 [GO:0005215 "transporter activity" evidence=ISS] [GO:0006857 "oligopeptide transport" evidence=ISS] [GO:0016020 "membrane" evidence=ISS] InterPro:IPR000109 Pfam:PF00854 GO:GO:0016020 EMBL:AL163815 PIR:T48516 SPTR:Q9LYD5	4.00E-28
Ljwgs_017281.1	99.1.4.6632	GO_ID:18099										GO_ID:18099	TAIR|gene:2057139 SPTR:O80910 symbol:AT2G38410.1 [GO:0005795 "Golgi stack" evidence=ISS] [GO:0006886 "intracellular protein transport" evidence=ISS] [GO:0006891 "intra-Golgi transport" evidence=ISS] [GO:0008565 "protein transporter activity" evidence=ISS] InterPro:IPR002014 InterPro:IPR004152 Pfam:PF00790 ProDom:PD003686 SMART:SM00288 PROSITE:PS50179 HSSP:O60784 Pfam:PF03127 EMBL:AC004683 PIR:T02…	2.00E-62
chr1.CM0315.10	99.1.4.4634	GO_ID:47265										GO_ID:47265	TAIR|gene:2177753 SPTR:Q9LV81 symbol:AT5G64970.1 [GO:0005215 "transporter activity" evidence=ISS] [GO:0005488 "binding" evidence=ISS] [GO:0005743 "mitochondrial inner membrane" evidence=ISS] [GO:0006810 "transport" evidence=ISS] [GO:0006839 "mitochondrial transport" evidence=ISS] InterPro:IPR001993 Pfam:PF00153 InterPro:IPR002067 GO:GO:0005739 PRINTS:PR00926 PROSITE:PS50920 GO:GO:0006810 GO:GO:00…	5.00E-13
Ljwgs_014610.1	99.1.4.4780	GO_ID:23505	cal:orf19.941	SEC14; phosphatidylinositol transfer protein [EC:3.1.3.48] [KO:K01104]	5.00E-41				SEC14_KLULA	Completeproteome;Golgistack;Proteintransport;Transport,SEC14 cytosolic factor (Phosphatidylinositol/phosphatidylcholine transfer protein) (PI/PC TP).	9.00E-46	GO_ID:23505	TAIR|gene:2053113 SPTR:Q9SI13 symbol:AT2G18180.1 [GO:0005215 "transporter activity" evidence=ISS] [GO:0006810 "transport" evidence=ISS] PFAM:PF03765 InterPro:IPR001071 GO:GO:0005622 GO:GO:0006810 InterPro:IPR001251 SMART:SM00516 PROSITE:PS50191 InterPro:IPR008273 Pfam:PF00650 PRINTS:PR00180 HSSP:P24280 EMBL:AC007212 PIR:C84561 SPTR:Q9SI13	2.00E-137
Ljwgs_014610.1	99.1.1.154	KO:K01104	cal:orf19.941	SEC14; phosphatidylinositol transfer protein [EC:3.1.3.48] [KO:K01104]	5.00E-41				SEC14_KLULA	Completeproteome;Golgistack;Proteintransport;Transport,SEC14 cytosolic factor (Phosphatidylinositol/phosphatidylcholine transfer protein) (PI/PC TP).	9.00E-46	GO_ID:23505	TAIR|gene:2053113 SPTR:Q9SI13 symbol:AT2G18180.1 [GO:0005215 "transporter activity" evidence=ISS] [GO:0006810 "transport" evidence=ISS] PFAM:PF03765 InterPro:IPR001071 GO:GO:0005622 GO:GO:0006810 InterPro:IPR001251 SMART:SM00516 PROSITE:PS50191 InterPro:IPR008273 Pfam:PF00650 PRINTS:PR00180 HSSP:P24280 EMBL:AC007212 PIR:C84561 SPTR:Q9SI13	2.00E-137
Ljwgs_014610.1	99.1.3.2.3807	SEC14_KLULA	cal:orf19.941	SEC14; phosphatidylinositol transfer protein [EC:3.1.3.48] [KO:K01104]	5.00E-41				SEC14_KLULA	Completeproteome;Golgistack;Proteintransport;Transport,SEC14 cytosolic factor (Phosphatidylinositol/phosphatidylcholine transfer protein) (PI/PC TP).	9.00E-46	GO_ID:23505	TAIR|gene:2053113 SPTR:Q9SI13 symbol:AT2G18180.1 [GO:0005215 "transporter activity" evidence=ISS] [GO:0006810 "transport" evidence=ISS] PFAM:PF03765 InterPro:IPR001071 GO:GO:0005622 GO:GO:0006810 InterPro:IPR001251 SMART:SM00516 PROSITE:PS50191 InterPro:IPR008273 Pfam:PF00650 PRINTS:PR00180 HSSP:P24280 EMBL:AC007212 PIR:C84561 SPTR:Q9SI13	2.00E-137
Ljwgs_061484.1.1	99.1.4.5111	GO_ID:49450										GO_ID:49450	TAIR|gene:2007714 SPTR:Q94BX5 symbol:AT1G48370.1 [GO:0006857 "oligopeptide transport" evidence=ISS] [GO:0015198 "oligopeptide transporter activity" evidence=ISS] Pfam:PF03169 InterPro:IPR004813 TIGRFAMs:TIGR00728 EMBL:AY039600 EMBL:BT010472 SPTR:Q94BX5	3.00E-28
Ljwgs_067010.1	3.1.3.61	TC.MATE multidrug resistance protein, MATE family [COG:COG0534] [TC:2.A.66.1]	pae:PA1361	probable transporter [KO:K03327]	8.00E-18	YDR338c	COG0534	4.00E-22	TT12_ARATH	Flavonoidbiosynthesis;Membrane;Repeat;Transmembrane;Transport;Vacuole,TRANSPARENT TESTA 12 protein.	1.00E-45	GO_ID:46805	TAIR|gene:2127192 SPTR:O82752 symbol:AT4G23030.1 [GO:0005215 "transporter activity" evidence=ISS] [GO:0016020 "membrane" evidence=ISS] InterPro:IPR002528 Pfam:PF01554 GO:GO:0016020 TIGRFAMs:TIGR00797 EMBL:AL161558 EMBL:AL031018 EMBL:AY082796 PIR:T05135 SPTR:O82752	8.00E-141
Ljwgs_036445.1	99.1.2.155	COG2608	rno:84485	Ccs; copper chaperone for superoxide dismutase [KO:K04569]	6.00E-23	YMR038c	COG2608	4.00E-11	CCS_RAT	Chaperone;Copper;Metal-binding;Zinc,Copper chaperone for superoxide dismutase (Superoxide dismutase copper chaperone).	4.00E-23	GO_ID:14145	UNIPROT|O14618 SPTR:O14618 symbol:CCS_HUMAN "Copper chaperone for superoxide dismutase" [GO:0005375 "copper ion transporter activity" evidence=TAS] [GO:0005507 "copper ion binding" evidence=TAS] [GO:0006801 "superoxide metabolism" evidence=TAS] [GO:0015680 "intracellular copper ion transport" evidence=TAS] [GO:0005625 "soluble fraction" evidence=TAS] [GO:0005737 "cytoplasm" evidence=NR] InterPro:…	1.00E-22
Ljwgs_036445.1	99.1.3.2.2752	CCS_RAT	rno:84485	Ccs; copper chaperone for superoxide dismutase [KO:K04569]	6.00E-23	YMR038c	COG2608	4.00E-11	CCS_RAT	Chaperone;Copper;Metal-binding;Zinc,Copper chaperone for superoxide dismutase (Superoxide dismutase copper chaperone).	4.00E-23	GO_ID:14145	UNIPROT|O14618 SPTR:O14618 symbol:CCS_HUMAN "Copper chaperone for superoxide dismutase" [GO:0005375 "copper ion transporter activity" evidence=TAS] [GO:0005507 "copper ion binding" evidence=TAS] [GO:0006801 "superoxide metabolism" evidence=TAS] [GO:0015680 "intracellular copper ion transport" evidence=TAS] [GO:0005625 "soluble fraction" evidence=TAS] [GO:0005737 "cytoplasm" evidence=NR] InterPro:…	1.00E-22
Ljwgs_036445.1	99.1.1.56	KO:K04569	rno:84485	Ccs; copper chaperone for superoxide dismutase [KO:K04569]	6.00E-23	YMR038c	COG2608	4.00E-11	CCS_RAT	Chaperone;Copper;Metal-binding;Zinc,Copper chaperone for superoxide dismutase (Superoxide dismutase copper chaperone).	4.00E-23	GO_ID:14145	UNIPROT|O14618 SPTR:O14618 symbol:CCS_HUMAN "Copper chaperone for superoxide dismutase" [GO:0005375 "copper ion transporter activity" evidence=TAS] [GO:0005507 "copper ion binding" evidence=TAS] [GO:0006801 "superoxide metabolism" evidence=TAS] [GO:0015680 "intracellular copper ion transport" evidence=TAS] [GO:0005625 "soluble fraction" evidence=TAS] [GO:0005737 "cytoplasm" evidence=NR] InterPro:…	1.00E-22
Ljwgs_036445.1	99.1.4.2403	GO_ID:14145	rno:84485	Ccs; copper chaperone for superoxide dismutase [KO:K04569]	6.00E-23	YMR038c	COG2608	4.00E-11	CCS_RAT	Chaperone;Copper;Metal-binding;Zinc,Copper chaperone for superoxide dismutase (Superoxide dismutase copper chaperone).	4.00E-23	GO_ID:14145	UNIPROT|O14618 SPTR:O14618 symbol:CCS_HUMAN "Copper chaperone for superoxide dismutase" [GO:0005375 "copper ion transporter activity" evidence=TAS] [GO:0005507 "copper ion binding" evidence=TAS] [GO:0006801 "superoxide metabolism" evidence=TAS] [GO:0015680 "intracellular copper ion transport" evidence=TAS] [GO:0005625 "soluble fraction" evidence=TAS] [GO:0005737 "cytoplasm" evidence=NR] InterPro:…	1.00E-22
Ljwgs_021987.2	99.1.4.5345	GO_ID:8301										GO_ID:8301	TAIR|gene:2148120 SPTR:Q9LFL3 symbol:AT5G16880.1 [GO:0005795 "Golgi stack" evidence=ISS] [GO:0006886 "intracellular protein transport" evidence=ISS] [GO:0006891 "intra-Golgi transport" evidence=ISS] [GO:0008565 "protein transporter activity" evidence=ISS] InterPro:IPR002014 InterPro:IPR004152 Pfam:PF00790 ProDom:PD003686 PROSITE:PS50179 HSSP:O60784 Pfam:PF03127 EMBL:AL391141 EMBL:AY056786 EMBL:AY…	4.00E-15
Ljwgs_092888.1	99.1.4.1522	GO_ID:18059										GO_ID:18059	TAIR|gene:2101108 SPTR:Q9LZG8 symbol:AT3G43790.1 [GO:0005351 "sugar porter activity" evidence=ISS] [GO:0015144 "carbohydrate transporter activity" evidence=ISS] [GO:0016020 "membrane" evidence=ISS] Pfam:PF07690 InterPro:IPR007114 GO:GO:0006810 PROSITE:PS50850 InterPro:IPR011701 EMBL:AL162691 PIR:T47415 SPTR:Q9LZG8	1.00E-17
Ljwgs_058404.1	99.1.4.1663	GO_ID:32237							SUT1_STYHA	Membrane;Multigenefamily;Transmembrane;Transport,High affinity sulphate transporter 1.	1.00E-13	GO_ID:32237	TAIR|gene:2138560 SPTR:Q9SAY1 symbol:AT4G08620 [GO:0015116 "sulfate transporter activity" evidence=ISS] InterPro:IPR001902 Pfam:PF00916 InterPro:IPR002645 Pfam:PF01740 TIGRFAMs:TIGR00815 PROSITE:PS01130 PROSITE:PS50801 EMBL:AL161512 EMBL:AC002983 EMBL:AB018695 PIR:T00946 PIR:T51839 GeneFarm:2354 SPTR:Q9SAY1	1.00E-13
Ljwgs_058404.1	99.1.3.2.3101	SUT1_STYHA							SUT1_STYHA	Membrane;Multigenefamily;Transmembrane;Transport,High affinity sulphate transporter 1.	1.00E-13	GO_ID:32237	TAIR|gene:2138560 SPTR:Q9SAY1 symbol:AT4G08620 [GO:0015116 "sulfate transporter activity" evidence=ISS] InterPro:IPR001902 Pfam:PF00916 InterPro:IPR002645 Pfam:PF01740 TIGRFAMs:TIGR00815 PROSITE:PS01130 PROSITE:PS50801 EMBL:AL161512 EMBL:AC002983 EMBL:AB018695 PIR:T00946 PIR:T51839 GeneFarm:2354 SPTR:Q9SAY1	1.00E-13
Ljwgs_076245.1	99.1.4.4250	GO_ID:28047							SEC14_SCHPO	Completeproteome;Golgistack;Nuclearprotein;Proteintransport;Transport,Sec14 cytosolic factor (Phosphatidylinositol/phosphatidyl-choline transfer protein) (PI/PC TP) (Sporulation-specific protein 20).	5.00E-12	GO_ID:28047	TAIR|gene:3695300 SPTR:Q93ZE9 symbol:AT2G21540.1 [GO:0006810 "transport" evidence=ISS] [GO:0008526 "phosphatidylinositol transporter activity" evidence=ISS] PFAM:PF03765 InterPro:IPR001071 GO:GO:0005622 GO:GO:0006810 InterPro:IPR001251 SMART:SM00516 PROSITE:PS50191 InterPro:IPR008273 Pfam:PF00650 PRINTS:PR00180 HSSP:P24280 EMBL:AC006841 EMBL:AY057587 EMBL:AK176420 SPTR:Q93ZE9	3.00E-39
Ljwgs_076245.1	99.1.3.2.1954	SEC14_SCHPO							SEC14_SCHPO	Completeproteome;Golgistack;Nuclearprotein;Proteintransport;Transport,Sec14 cytosolic factor (Phosphatidylinositol/phosphatidyl-choline transfer protein) (PI/PC TP) (Sporulation-specific protein 20).	5.00E-12	GO_ID:28047	TAIR|gene:3695300 SPTR:Q93ZE9 symbol:AT2G21540.1 [GO:0006810 "transport" evidence=ISS] [GO:0008526 "phosphatidylinositol transporter activity" evidence=ISS] PFAM:PF03765 InterPro:IPR001071 GO:GO:0005622 GO:GO:0006810 InterPro:IPR001251 SMART:SM00516 PROSITE:PS50191 InterPro:IPR008273 Pfam:PF00650 PRINTS:PR00180 HSSP:P24280 EMBL:AC006841 EMBL:AY057587 EMBL:AK176420 SPTR:Q93ZE9	3.00E-39
Ljwgs_025639.2	99.1.4.4533	GO_ID:16725	cal:orf19.941	SEC14; phosphatidylinositol transfer protein [EC:3.1.3.48] [KO:K01104]	2.00E-15				PATL6_ARATH	Cellcycle;Celldivision;Coiledcoil;Lipid-binding;Membrane;Transport,Patellin-6.	1.00E-137	GO_ID:16725	TAIR|gene:2098281 SPTR:Q9SCU1 symbol:AT3G51670.1 [GO:0005215 "transporter activity" evidence=ISS] [GO:0006810 "transport" evidence=ISS] PFAM:PF03765 InterPro:IPR000348 InterPro:IPR001071 GO:GO:0005622 GO:GO:0006810 GO:GO:0016020 InterPro:IPR001251 SMART:SM00516 PROSITE:PS50191 InterPro:IPR008273 Pfam:PF00650 PRINTS:PR00180 InterPro:IPR009038 Pfam:PF01105 PROSITE:PS50866 EMBL:AL132968 EMBL:AF41959…	5.00E-138
Ljwgs_025639.2	99.1.3.2.882	PATL6_ARATH	cal:orf19.941	SEC14; phosphatidylinositol transfer protein [EC:3.1.3.48] [KO:K01104]	2.00E-15				PATL6_ARATH	Cellcycle;Celldivision;Coiledcoil;Lipid-binding;Membrane;Transport,Patellin-6.	1.00E-137	GO_ID:16725	TAIR|gene:2098281 SPTR:Q9SCU1 symbol:AT3G51670.1 [GO:0005215 "transporter activity" evidence=ISS] [GO:0006810 "transport" evidence=ISS] PFAM:PF03765 InterPro:IPR000348 InterPro:IPR001071 GO:GO:0005622 GO:GO:0006810 GO:GO:0016020 InterPro:IPR001251 SMART:SM00516 PROSITE:PS50191 InterPro:IPR008273 Pfam:PF00650 PRINTS:PR00180 InterPro:IPR009038 Pfam:PF01105 PROSITE:PS50866 EMBL:AL132968 EMBL:AF41959…	5.00E-138
Ljwgs_025639.2	99.1.1.154	KO:K01104	cal:orf19.941	SEC14; phosphatidylinositol transfer protein [EC:3.1.3.48] [KO:K01104]	2.00E-15				PATL6_ARATH	Cellcycle;Celldivision;Coiledcoil;Lipid-binding;Membrane;Transport,Patellin-6.	1.00E-137	GO_ID:16725	TAIR|gene:2098281 SPTR:Q9SCU1 symbol:AT3G51670.1 [GO:0005215 "transporter activity" evidence=ISS] [GO:0006810 "transport" evidence=ISS] PFAM:PF03765 InterPro:IPR000348 InterPro:IPR001071 GO:GO:0005622 GO:GO:0006810 GO:GO:0016020 InterPro:IPR001251 SMART:SM00516 PROSITE:PS50191 InterPro:IPR008273 Pfam:PF00650 PRINTS:PR00180 InterPro:IPR009038 Pfam:PF01105 PROSITE:PS50866 EMBL:AL132968 EMBL:AF41959…	5.00E-138
Ljwgs_045188.1	99.1.3.2.2344	TT12_ARATH							TT12_ARATH	Flavonoidbiosynthesis;Membrane;Repeat;Transmembrane;Transport;Vacuole,TRANSPARENT TESTA 12 protein.	4.00E-16	GO_ID:8024	TAIR|gene:2168209 SPTR:Q9FKQ1 symbol:AT5G65380.1 [GO:0005215 "transporter activity" evidence=ISS] [GO:0009835 "ripening" evidence=ISS] [GO:0015297 "antiporter activity" evidence=ISS] [GO:0016020 "membrane" evidence=ISS] InterPro:IPR002528 Pfam:PF01554 GO:GO:0016020 TIGRFAMs:TIGR00797 EMBL:AB011479 EMBL:AF375456 EMBL:AY143960 SPTR:Q9FKQ1	2.00E-31
Ljwgs_045188.1	99.1.4.912	GO_ID:8024							TT12_ARATH	Flavonoidbiosynthesis;Membrane;Repeat;Transmembrane;Transport;Vacuole,TRANSPARENT TESTA 12 protein.	4.00E-16	GO_ID:8024	TAIR|gene:2168209 SPTR:Q9FKQ1 symbol:AT5G65380.1 [GO:0005215 "transporter activity" evidence=ISS] [GO:0009835 "ripening" evidence=ISS] [GO:0015297 "antiporter activity" evidence=ISS] [GO:0016020 "membrane" evidence=ISS] InterPro:IPR002528 Pfam:PF01554 GO:GO:0016020 TIGRFAMs:TIGR00797 EMBL:AB011479 EMBL:AF375456 EMBL:AY143960 SPTR:Q9FKQ1	2.00E-31
chr2.CM0102.51.1	3.1.3.61	TC.MATE multidrug resistance protein, MATE family [COG:COG0534] [TC:2.A.66.1]	tma:TM0815	putative multidrug resistance protein NorM [KO:K03327]	2.00E-16	Rv2836c	COG0534	3.00E-38	NORM_THEMA	Antiport;Completeproteome;Iontransport;Membrane;Transmembrane;Transport,Probable multidrug resistance protein norM (Multidrug-efflux transporter).	1.00E-16	GO_ID:35543	TAIR|gene:3698346 SPTR:Q9SFB0 symbol:AT3G08040.1 [GO:0015297 "antiporter activity" evidence=ISS] [GO:0016020 "membrane" evidence=ISS] InterPro:IPR002528 Pfam:PF01554 GO:GO:0016020 TIGRFAMs:TIGR00797 EMBL:AC074395 EMBL:AC013483 EMBL:AY056439 EMBL:AY057517 EMBL:AF448231 EMBL:BT006370 EMBL:AY133652 SPTR:Q9SFB0	2.00E-94
Ljwgs_016093.1	99.1.4.1213	GO_ID:20758										GO_ID:20758	TAIR|gene:2050260 SPTR:Q9SL95 symbol:AT2G25680.1 [GO:0015116 "sulfate transporter activity" evidence=ISS] Pfam:PF00916 InterPro:IPR011547 EMBL:AC006053 EMBL:AK221594 PIR:D84651 SPTR:Q9SL95	1.00E-100
chr1.TM1643.6	3.1.2.12.1	BENK benzoate transport protein	aci:ACIAD1434	benK; benzoate transport protein (MFS superfamily) [KO:K05548]	7.00E-12	YML123c	COG0477	6.00E-72	PHO84_YEAST	Completeproteome;Membrane;Phosphatetransport;Transmembrane;Transport,Inorganic phosphate transporter PHO84.	2.00E-71	GO_ID:10649	TAIR|gene:2102449 SPTR:Q9M1T0 symbol:AT3G54700.1 [GO:0015114 "phosphate transporter activity" evidence=ISS] [GO:0005351 "sugar porter activity" evidence=ISS] [GO:0015144 "carbohydrate transporter activity" evidence=ISS] [GO:0016020 "membrane" evidence=ISS] InterPro:IPR007114 InterPro:IPR005828 InterPro:IPR004738 Pfam:PF00083 GO:GO:0006810 PROSITE:PS50850 TIGRFAMs:TIGR00887 EMBL:AL138650 PIR:T4762…	0
chr1.CM0393.42	99.1.4.2792	GO_ID:26349										GO_ID:26349	TAIR|gene:2194813 SPTR:Q9LPF6 symbol:AT1G44750.1 [GO:0005345 "purine transporter activity" evidence=ISS] InterPro:IPR004853 Pfam:PF03151 EMBL:AC020576 EMBL:AY062782 EMBL:BT003358 PIR:D96506 SPTR:Q9LPF6	3.00E-135
chr5.CM0024.54	3.1.3.53	TC.SULP sulfate permease, SulP family [COG:COG0659] [TC:2.A.53]	spo:SPAC869.05c	probable sulfate permease [KO:K03321]	8.00E-57	aq_1268	COG0659	3.00E-60	SUT31_ARATH	Membrane;Multigenefamily;Sulfatetransport;Symport;Transmembrane;Transport,Sulfate transporter 3.1 (AST12) (AtST1).	0	GO_ID:37785	TAIR|gene:2132332 SPTR:O04289 symbol:AT4G02700 [GO:0015116 "sulfate transporter activity" evidence=ISS] InterPro:IPR001902 Pfam:PF00916 InterPro:IPR002645 Pfam:PF01740 TIGRFAMs:TIGR00815 PROSITE:PS01130 PROSITE:PS50801 EMBL:AC002330 EMBL:AL161495 EMBL:AB004060 PIR:T01079 GeneFarm:2358 SPTR:O04289	0
Ljwgs_041843.1	3.1.3.22	TC.POT proton-dependent oligopeptide transporter, POT family [COG:COG3104] [TC:2.A.17]	rno:246280	Slc15a4; peptide/histidine transporter [KO:K03305]	5.00E-09				PTR2_ARATH	Membrane;Peptidetransport;Proteintransport;Transmembrane;Transport,Peptide transporter PTR2 (Histidine transporting protein).	8.00E-43	GO_ID:44528	TAIR|gene:2196799 SPTR:Q8RX77 symbol:AT1G69870.1 [GO:0005215 "transporter activity" evidence=ISS] [GO:0006857 "oligopeptide transport" evidence=ISS] [GO:0016020 "membrane" evidence=ISS] InterPro:IPR000109 Pfam:PF00854 GO:GO:0016020 EMBL:AY090257 EMBL:AY125531 SPTR:Q8RX77	2.00E-52
Ljwgs_070176.1	3.1.1.38	ABC.MR putative ABC transport system ATP-binding protein [COG:COG1132 COG2274] [TC:3.A.1.21 3.A.1.106 3.A.1.110 3.A.1.112 3.A.1.113 3.A.1.117]	rno:25559	Abcc8; ATP-binding cassette, sub-family C (CFTR/MRP), member 8 [KO:K05032]	2.00E-14	YDR135c	COG1132	2.00E-16	YCFI_YEAST	ATP-binding;Cadmiumresistance;Completeproteome;Membrane;Nucleotide-binding;Phosphorylation;Repeat;Transmembrane;Transport,Metal resistance protein YCF1 (Yeast cadmium factor 1).	4.00E-16	GO_ID:9498	SGD|S000002542 SPTR:P39109 symbol:YCF1 [GO:0005774 "vacuolar membrane" evidence=IDA] [GO:0015127 "bilirubin transporter activity" evidence=IGI;IMP] [GO:0015431 "glutathione S-conjugate-exporting ATPase activity" evidence=IDA] [GO:0010038 "response to metal ion" evidence=IDA;TAS] [GO:0015723 "bilirubin transport" evidence=IGI;IMP] SGD:S000002542 InterPro:IPR003593 InterPro:IPR003439 InterPro:IPR00…	2.00E-16
Ljwgs_070176.1	3.3.3.24.2	ABCC8, SUR1 ATP-binding cassette, subfamily C (CFTR/MRP), member 8	rno:25559	Abcc8; ATP-binding cassette, sub-family C (CFTR/MRP), member 8 [KO:K05032]	2.00E-14	YDR135c	COG1132	2.00E-16	YCFI_YEAST	ATP-binding;Cadmiumresistance;Completeproteome;Membrane;Nucleotide-binding;Phosphorylation;Repeat;Transmembrane;Transport,Metal resistance protein YCF1 (Yeast cadmium factor 1).	4.00E-16	GO_ID:9498	SGD|S000002542 SPTR:P39109 symbol:YCF1 [GO:0005774 "vacuolar membrane" evidence=IDA] [GO:0015127 "bilirubin transporter activity" evidence=IGI;IMP] [GO:0015431 "glutathione S-conjugate-exporting ATPase activity" evidence=IDA] [GO:0010038 "response to metal ion" evidence=IDA;TAS] [GO:0015723 "bilirubin transport" evidence=IGI;IMP] SGD:S000002542 InterPro:IPR003593 InterPro:IPR003439 InterPro:IPR00…	2.00E-16
Ljwgs_070176.1	3.1.1.33	ABCC-BAC ATP-binding casette, subfamily C, bacterial [COG:COG4988 COG4987 COG1132 COG2274] [TC:3.A.1.110 3.A.1.112]	rno:25559	Abcc8; ATP-binding cassette, sub-family C (CFTR/MRP), member 8 [KO:K05032]	2.00E-14	YDR135c	COG1132	2.00E-16	YCFI_YEAST	ATP-binding;Cadmiumresistance;Completeproteome;Membrane;Nucleotide-binding;Phosphorylation;Repeat;Transmembrane;Transport,Metal resistance protein YCF1 (Yeast cadmium factor 1).	4.00E-16	GO_ID:9498	SGD|S000002542 SPTR:P39109 symbol:YCF1 [GO:0005774 "vacuolar membrane" evidence=IDA] [GO:0015127 "bilirubin transporter activity" evidence=IGI;IMP] [GO:0015431 "glutathione S-conjugate-exporting ATPase activity" evidence=IDA] [GO:0010038 "response to metal ion" evidence=IDA;TAS] [GO:0015723 "bilirubin transport" evidence=IGI;IMP] SGD:S000002542 InterPro:IPR003593 InterPro:IPR003439 InterPro:IPR00…	2.00E-16
Ljwgs_070176.1	3.1.1.32.7	ABCC8, SUR1 ATP-binding cassette, subfamily C (CFTR/MRP), member 8	rno:25559	Abcc8; ATP-binding cassette, sub-family C (CFTR/MRP), member 8 [KO:K05032]	2.00E-14	YDR135c	COG1132	2.00E-16	YCFI_YEAST	ATP-binding;Cadmiumresistance;Completeproteome;Membrane;Nucleotide-binding;Phosphorylation;Repeat;Transmembrane;Transport,Metal resistance protein YCF1 (Yeast cadmium factor 1).	4.00E-16	GO_ID:9498	SGD|S000002542 SPTR:P39109 symbol:YCF1 [GO:0005774 "vacuolar membrane" evidence=IDA] [GO:0015127 "bilirubin transporter activity" evidence=IGI;IMP] [GO:0015431 "glutathione S-conjugate-exporting ATPase activity" evidence=IDA] [GO:0010038 "response to metal ion" evidence=IDA;TAS] [GO:0015723 "bilirubin transport" evidence=IGI;IMP] SGD:S000002542 InterPro:IPR003593 InterPro:IPR003439 InterPro:IPR00…	2.00E-16
Ljwgs_070176.1	3.1.1.31.13	ABCB-BAC ATP-binding casette, subfamily B, bacterial [COG:COG1132 COG2274 COG5265] [TC:3.A.1.21 3.A.1.106 3.A.1.109 3.A.1.117]	rno:25559	Abcc8; ATP-binding cassette, sub-family C (CFTR/MRP), member 8 [KO:K05032]	2.00E-14	YDR135c	COG1132	2.00E-16	YCFI_YEAST	ATP-binding;Cadmiumresistance;Completeproteome;Membrane;Nucleotide-binding;Phosphorylation;Repeat;Transmembrane;Transport,Metal resistance protein YCF1 (Yeast cadmium factor 1).	4.00E-16	GO_ID:9498	SGD|S000002542 SPTR:P39109 symbol:YCF1 [GO:0005774 "vacuolar membrane" evidence=IDA] [GO:0015127 "bilirubin transporter activity" evidence=IGI;IMP] [GO:0015431 "glutathione S-conjugate-exporting ATPase activity" evidence=IDA] [GO:0010038 "response to metal ion" evidence=IDA;TAS] [GO:0015723 "bilirubin transport" evidence=IGI;IMP] SGD:S000002542 InterPro:IPR003593 InterPro:IPR003439 InterPro:IPR00…	2.00E-16
Ljwgs_010639.1	3.1.2	Major facilitator superfamily (MFS) [CLASS:02050] [TC:2.A.1] [GO:0005355] [COG:COG0477]				slr0642	COG0477	4.00E-18				GO_ID:29459	TAIR|gene:2051077 SPTR:O22780 symbol:AT2G33280.1 [GO:0005215 "transporter activity" evidence=ISS] [GO:0006810 "transport" evidence=ISS] [GO:0016020 "membrane" evidence=ISS] Pfam:PF03092 InterPro:IPR004324 GO:GO:0016020 EMBL:AC002332 TIGRFAMs:TIGR00788 PIR:E84743 SPTR:O22780	5.00E-86
chr3.CM0216.81	3.1.3.61	TC.MATE multidrug resistance protein, MATE family [COG:COG0534] [TC:2.A.66.1]				mlr5680	COG0534	6.00E-13	EDS5_ARATH	Coiledcoil;Membrane;Plantdefense;Transmembrane;Transport,Enhanced disease susceptibility 5 (Eds5) (Salicylic acid induction deficient 1) (Sid1).	3.00E-149	GO_ID:31981	TAIR|gene:2120266 SPTR:Q945F0 symbol:AT4G39030.1 [GO:0005215 "transporter activity" evidence=ISS] [GO:0015297 "antiporter activity" evidence=ISS] [GO:0016020 "membrane" evidence=ISS] EMBL:AL161594 EMBL:AL035679 EMBL:AF416569 SPTR:Q945F0	1.00E-149
chr1.CM0275.8	3.1.3.61	TC.MATE multidrug resistance protein, MATE family [COG:COG0534] [TC:2.A.66.1]	vfi:VF1415	Na(+) driven multidrug efflux pump [KO:K03327]	1.00E-18	YDR338c	COG0534	2.00E-27	TT12_ARATH	Flavonoidbiosynthesis;Membrane;Repeat;Transmembrane;Transport;Vacuole,TRANSPARENT TESTA 12 protein.	4.00E-53	GO_ID:46805	TAIR|gene:2127192 SPTR:O82752 symbol:AT4G23030.1 [GO:0005215 "transporter activity" evidence=ISS] [GO:0016020 "membrane" evidence=ISS] InterPro:IPR002528 Pfam:PF01554 GO:GO:0016020 TIGRFAMs:TIGR00797 EMBL:AL161558 EMBL:AL031018 EMBL:AY082796 PIR:T05135 SPTR:O82752	6.00E-154
chr4.CM0131.75	99.1.4.4780	GO_ID:23505	cal:orf19.941	SEC14; phosphatidylinositol transfer protein [EC:3.1.3.48] [KO:K01104]	2.00E-46				SEC14_SCHPO	Completeproteome;Golgistack;Nuclearprotein;Proteintransport;Transport,Sec14 cytosolic factor (Phosphatidylinositol/phosphatidyl-choline transfer protein) (PI/PC TP) (Sporulation-specific protein 20).	3.00E-50	GO_ID:23505	TAIR|gene:2053113 SPTR:Q9SI13 symbol:AT2G18180.1 [GO:0005215 "transporter activity" evidence=ISS] [GO:0006810 "transport" evidence=ISS] PFAM:PF03765 InterPro:IPR001071 GO:GO:0005622 GO:GO:0006810 InterPro:IPR001251 SMART:SM00516 PROSITE:PS50191 InterPro:IPR008273 Pfam:PF00650 PRINTS:PR00180 HSSP:P24280 EMBL:AC007212 PIR:C84561 SPTR:Q9SI13	0
chr4.CM0131.75	99.1.1.154	KO:K01104	cal:orf19.941	SEC14; phosphatidylinositol transfer protein [EC:3.1.3.48] [KO:K01104]	2.00E-46				SEC14_SCHPO	Completeproteome;Golgistack;Nuclearprotein;Proteintransport;Transport,Sec14 cytosolic factor (Phosphatidylinositol/phosphatidyl-choline transfer protein) (PI/PC TP) (Sporulation-specific protein 20).	3.00E-50	GO_ID:23505	TAIR|gene:2053113 SPTR:Q9SI13 symbol:AT2G18180.1 [GO:0005215 "transporter activity" evidence=ISS] [GO:0006810 "transport" evidence=ISS] PFAM:PF03765 InterPro:IPR001071 GO:GO:0005622 GO:GO:0006810 InterPro:IPR001251 SMART:SM00516 PROSITE:PS50191 InterPro:IPR008273 Pfam:PF00650 PRINTS:PR00180 HSSP:P24280 EMBL:AC007212 PIR:C84561 SPTR:Q9SI13	0
chr4.CM0131.75	99.1.3.2.1954	SEC14_SCHPO	cal:orf19.941	SEC14; phosphatidylinositol transfer protein [EC:3.1.3.48] [KO:K01104]	2.00E-46				SEC14_SCHPO	Completeproteome;Golgistack;Nuclearprotein;Proteintransport;Transport,Sec14 cytosolic factor (Phosphatidylinositol/phosphatidyl-choline transfer protein) (PI/PC TP) (Sporulation-specific protein 20).	3.00E-50	GO_ID:23505	TAIR|gene:2053113 SPTR:Q9SI13 symbol:AT2G18180.1 [GO:0005215 "transporter activity" evidence=ISS] [GO:0006810 "transport" evidence=ISS] PFAM:PF03765 InterPro:IPR001071 GO:GO:0005622 GO:GO:0006810 InterPro:IPR001251 SMART:SM00516 PROSITE:PS50191 InterPro:IPR008273 Pfam:PF00650 PRINTS:PR00180 HSSP:P24280 EMBL:AC007212 PIR:C84561 SPTR:Q9SI13	0
Ljwgs_050801.1	99.1.3.2.135	VTI13_ARATH							VTI13_ARATH	Alternativesplicing;Coiledcoil;Membrane;Multigenefamily;Proteintransport;Transmembrane;Transport,Vesicle transport v-SNARE 13 (AtVTI13) (Vesicle transport v-SNARE protein VTI13) (Vesicle soluble NSF attachment protein receptor 13).	6.00E-63	GO_ID:15952	UNIPROT|Q96AJ9 SPTR:Q96AJ9 symbol:VTI1A_HUMAN "Vesicle transport through interaction with t-SNAREs homolog 1A" [GO:0008565 "protein transporter activity" evidence=NAS] [GO:0016192 "vesicle-mediated transport" evidence=NAS] [GO:0008372 "cellular component unknown" evidence=ND] InterPro:IPR007705 InterPro:IPR000727 Pfam:PF05008 SMART:SM00397 EMBL:BC017052 Genew:HGNC:17792 SPTR:Q96AJ9	5.00E-18
Ljwgs_050801.1	99.1.4.1966	GO_ID:15952							VTI13_ARATH	Alternativesplicing;Coiledcoil;Membrane;Multigenefamily;Proteintransport;Transmembrane;Transport,Vesicle transport v-SNARE 13 (AtVTI13) (Vesicle transport v-SNARE protein VTI13) (Vesicle soluble NSF attachment protein receptor 13).	6.00E-63	GO_ID:15952	UNIPROT|Q96AJ9 SPTR:Q96AJ9 symbol:VTI1A_HUMAN "Vesicle transport through interaction with t-SNAREs homolog 1A" [GO:0008565 "protein transporter activity" evidence=NAS] [GO:0016192 "vesicle-mediated transport" evidence=NAS] [GO:0008372 "cellular component unknown" evidence=ND] InterPro:IPR007705 InterPro:IPR000727 Pfam:PF05008 SMART:SM00397 EMBL:BC017052 Genew:HGNC:17792 SPTR:Q96AJ9	5.00E-18
Ljwgs_074659.1	3.1.3.22	TC.POT proton-dependent oligopeptide transporter, POT family [COG:COG3104] [TC:2.A.17]	hsa:6564	SLC15A1; solute carrier family 15 (oligopeptide transporter), member 1 [KO:K03305]	9.00E-20				PTR2_ARATH	Membrane;Peptidetransport;Proteintransport;Transmembrane;Transport,Peptide transporter PTR2 (Histidine transporting protein).	5.00E-63	GO_ID:22547	TAIR|gene:2041139 SPTR:Q9ZPS2 symbol:AT2G02020.1 [GO:0005215 "transporter activity" evidence=ISS] [GO:0006857 "oligopeptide transport" evidence=ISS] [GO:0016020 "membrane" evidence=ISS] InterPro:IPR000109 Pfam:PF00854 GO:GO:0006810 GO:GO:0016020 PROSITE:PS01022 PROSITE:PS01023 EMBL:AC006532 PIR:A84432 SPTR:Q9ZPS2	2.00E-62
TM1130.25	3.1.1.30.3	ABCA3 ATP-binding cassette, subfamily A (ABC1), member 3	mmu:27410	Abca3; ATP-binding cassette, sub-family A (ABC1), member 3 [KO:K05643]	6.00E-67	APE2579	COG1131	3.00E-41	ABCA3_MOUSE	ATP-binding;Membrane;Nucleotide-binding;Repeat;Transmembrane;Transport,ATP-binding cassette sub-family A member 3.	4.00E-67	GO_ID:13571	UNIPROT|Q99758 SPTR:Q99758 symbol:ABCA3_HUMAN "ATP-binding cassette sub-family A member 3" [GO:0005215 "transporter activity" evidence=TAS] [GO:0005524 "ATP binding" evidence=TAS] [GO:0042626 "ATPase activity, coupled to transmembrane movement of substances" evidence=TAS] [GO:0006810 "transport" evidence=IDA] [GO:0042493 "response to drug" evidence=TAS] [GO:0005624 "membrane fraction" evidence=TA…	2.00E-67
TM1130.25	3.1.1.29.3	CCMA heme exporter ATP-binding protein CcmA [EC:3.6.3.41] [COG:COG1131] [GO:0015439]	mmu:27410	Abca3; ATP-binding cassette, sub-family A (ABC1), member 3 [KO:K05643]	6.00E-67	APE2579	COG1131	3.00E-41	ABCA3_MOUSE	ATP-binding;Membrane;Nucleotide-binding;Repeat;Transmembrane;Transport,ATP-binding cassette sub-family A member 3.	4.00E-67	GO_ID:13571	UNIPROT|Q99758 SPTR:Q99758 symbol:ABCA3_HUMAN "ATP-binding cassette sub-family A member 3" [GO:0005215 "transporter activity" evidence=TAS] [GO:0005524 "ATP binding" evidence=TAS] [GO:0042626 "ATPase activity, coupled to transmembrane movement of substances" evidence=TAS] [GO:0006810 "transport" evidence=IDA] [GO:0042493 "response to drug" evidence=TAS] [GO:0005624 "membrane fraction" evidence=TA…	2.00E-67
TM1130.25	1.2.7.51.3	CCMA heme exporter ATP-binding protein CcmA [EC:3.6.3.41] [COG:COG1131] [GO:0015439]	mmu:27410	Abca3; ATP-binding cassette, sub-family A (ABC1), member 3 [KO:K05643]	6.00E-67	APE2579	COG1131	3.00E-41	ABCA3_MOUSE	ATP-binding;Membrane;Nucleotide-binding;Repeat;Transmembrane;Transport,ATP-binding cassette sub-family A member 3.	4.00E-67	GO_ID:13571	UNIPROT|Q99758 SPTR:Q99758 symbol:ABCA3_HUMAN "ATP-binding cassette sub-family A member 3" [GO:0005215 "transporter activity" evidence=TAS] [GO:0005524 "ATP binding" evidence=TAS] [GO:0042626 "ATPase activity, coupled to transmembrane movement of substances" evidence=TAS] [GO:0006810 "transport" evidence=IDA] [GO:0042493 "response to drug" evidence=TAS] [GO:0005624 "membrane fraction" evidence=TA…	2.00E-67
TM1130.25	3.1.1.23	ABC-2.A ABC-2 type transport system ATP-binding protein [COG:COG1131 COG1134]	mmu:27410	Abca3; ATP-binding cassette, sub-family A (ABC1), member 3 [KO:K05643]	6.00E-67	APE2579	COG1131	3.00E-41	ABCA3_MOUSE	ATP-binding;Membrane;Nucleotide-binding;Repeat;Transmembrane;Transport,ATP-binding cassette sub-family A member 3.	4.00E-67	GO_ID:13571	UNIPROT|Q99758 SPTR:Q99758 symbol:ABCA3_HUMAN "ATP-binding cassette sub-family A member 3" [GO:0005215 "transporter activity" evidence=TAS] [GO:0005524 "ATP binding" evidence=TAS] [GO:0042626 "ATPase activity, coupled to transmembrane movement of substances" evidence=TAS] [GO:0006810 "transport" evidence=IDA] [GO:0042493 "response to drug" evidence=TAS] [GO:0005624 "membrane fraction" evidence=TA…	2.00E-67
chr6.CM0139.68.2	99.1.4.3637	GO_ID:30298							GPT2_ARATH	Chloroplast;Membrane;Plastid;Transitpeptide;Transmembrane,Glucose-6-phosphate/phosphate translocator 2, chloroplast precursor.	1.00E-24	GO_ID:30298	TAIR|gene:2160174 SPTR:Q9M5A9 symbol:AT5G54800 [GO:0015297 "antiporter activity" evidence=ISS] [GO:0015152 "glucose-6-phosphate transporter activity" evidence=ISS] InterPro:IPR004696 InterPro:IPR004853 TIGRFAMs:TIGR00817 Pfam:PF03151 EMBL:AB005232 EMBL:AF233658 EMBL:AY057679 EMBL:BT002212 EMBL:AY086600 SPTR:Q9M5A9	1.00E-23
chr6.CM0139.68.2	99.1.3.2.1242	GPT2_ARATH							GPT2_ARATH	Chloroplast;Membrane;Plastid;Transitpeptide;Transmembrane,Glucose-6-phosphate/phosphate translocator 2, chloroplast precursor.	1.00E-24	GO_ID:30298	TAIR|gene:2160174 SPTR:Q9M5A9 symbol:AT5G54800 [GO:0015297 "antiporter activity" evidence=ISS] [GO:0015152 "glucose-6-phosphate transporter activity" evidence=ISS] InterPro:IPR004696 InterPro:IPR004853 TIGRFAMs:TIGR00817 Pfam:PF03151 EMBL:AB005232 EMBL:AF233658 EMBL:AY057679 EMBL:BT002212 EMBL:AY086600 SPTR:Q9M5A9	1.00E-23
Ljwgs_047868.1	99.1.3.2.2344	TT12_ARATH							TT12_ARATH	Flavonoidbiosynthesis;Membrane;Repeat;Transmembrane;Transport;Vacuole,TRANSPARENT TESTA 12 protein.	8.00E-24	GO_ID:8024	TAIR|gene:2168209 SPTR:Q9FKQ1 symbol:AT5G65380.1 [GO:0005215 "transporter activity" evidence=ISS] [GO:0009835 "ripening" evidence=ISS] [GO:0015297 "antiporter activity" evidence=ISS] [GO:0016020 "membrane" evidence=ISS] InterPro:IPR002528 Pfam:PF01554 GO:GO:0016020 TIGRFAMs:TIGR00797 EMBL:AB011479 EMBL:AF375456 EMBL:AY143960 SPTR:Q9FKQ1	2.00E-48
Ljwgs_047868.1	99.1.4.912	GO_ID:8024							TT12_ARATH	Flavonoidbiosynthesis;Membrane;Repeat;Transmembrane;Transport;Vacuole,TRANSPARENT TESTA 12 protein.	8.00E-24	GO_ID:8024	TAIR|gene:2168209 SPTR:Q9FKQ1 symbol:AT5G65380.1 [GO:0005215 "transporter activity" evidence=ISS] [GO:0009835 "ripening" evidence=ISS] [GO:0015297 "antiporter activity" evidence=ISS] [GO:0016020 "membrane" evidence=ISS] InterPro:IPR002528 Pfam:PF01554 GO:GO:0016020 TIGRFAMs:TIGR00797 EMBL:AB011479 EMBL:AF375456 EMBL:AY143960 SPTR:Q9FKQ1	2.00E-48
chr5.CM0456.6.2	3.1.1.38	ABC.MR putative ABC transport system ATP-binding protein [COG:COG1132 COG2274] [TC:3.A.1.21 3.A.1.106 3.A.1.110 3.A.1.112 3.A.1.113 3.A.1.117]	rno:25303	Abcc2; ATP-binding cassette, sub-family C (CFTR/MRP), member 2 [KO:K05666]	8.00E-71	YDR135c	COG1132	1.00E-58	MRP2_RAT	ATP-binding;Glycoprotein;Membrane;Nucleotide-binding;Repeat;Transmembrane;Transport,Canalicular multispecific organic anion transporter 1 (ATP-binding cassette sub-family C member 2) (Multidrug resistance-associated protein 2) (Canalicular multidrug resistance protein).	5.00E-71	GO_ID:55434	MGI|MGI:1352447 SPTR:Q8VI47 symbol:Abcc2 "ATP-binding cassette, sub-family C (CFTR/MRP), member 2" [GO:0016020 "membrane" evidence=RCA] [GO:0016324 "apical plasma membrane" evidence=IDA] [GO:0005887 "integral to plasma membrane" evidence=IDA] [GO:0000166 "nucleotide binding" evidence=RCA] [GO:0005515 "protein binding" evidence=IPI] [GO:0046581 "intercellular canaliculus" evidence=IDA] InterPro:IP…	4.00E-69
chr5.CM0456.6.2	3.1.1.33	ABCC-BAC ATP-binding casette, subfamily C, bacterial [COG:COG4988 COG4987 COG1132 COG2274] [TC:3.A.1.110 3.A.1.112]	rno:25303	Abcc2; ATP-binding cassette, sub-family C (CFTR/MRP), member 2 [KO:K05666]	8.00E-71	YDR135c	COG1132	1.00E-58	MRP2_RAT	ATP-binding;Glycoprotein;Membrane;Nucleotide-binding;Repeat;Transmembrane;Transport,Canalicular multispecific organic anion transporter 1 (ATP-binding cassette sub-family C member 2) (Multidrug resistance-associated protein 2) (Canalicular multidrug resistance protein).	5.00E-71	GO_ID:55434	MGI|MGI:1352447 SPTR:Q8VI47 symbol:Abcc2 "ATP-binding cassette, sub-family C (CFTR/MRP), member 2" [GO:0016020 "membrane" evidence=RCA] [GO:0016324 "apical plasma membrane" evidence=IDA] [GO:0005887 "integral to plasma membrane" evidence=IDA] [GO:0000166 "nucleotide binding" evidence=RCA] [GO:0005515 "protein binding" evidence=IPI] [GO:0046581 "intercellular canaliculus" evidence=IDA] InterPro:IP…	4.00E-69
chr5.CM0456.6.2	3.1.1.32.2	ABCC2 ATP-binding cassette, subfamily C (CFTR/MRP), member 2	rno:25303	Abcc2; ATP-binding cassette, sub-family C (CFTR/MRP), member 2 [KO:K05666]	8.00E-71	YDR135c	COG1132	1.00E-58	MRP2_RAT	ATP-binding;Glycoprotein;Membrane;Nucleotide-binding;Repeat;Transmembrane;Transport,Canalicular multispecific organic anion transporter 1 (ATP-binding cassette sub-family C member 2) (Multidrug resistance-associated protein 2) (Canalicular multidrug resistance protein).	5.00E-71	GO_ID:55434	MGI|MGI:1352447 SPTR:Q8VI47 symbol:Abcc2 "ATP-binding cassette, sub-family C (CFTR/MRP), member 2" [GO:0016020 "membrane" evidence=RCA] [GO:0016324 "apical plasma membrane" evidence=IDA] [GO:0005887 "integral to plasma membrane" evidence=IDA] [GO:0000166 "nucleotide binding" evidence=RCA] [GO:0005515 "protein binding" evidence=IPI] [GO:0046581 "intercellular canaliculus" evidence=IDA] InterPro:IP…	4.00E-69
chr5.CM0456.6.2	3.1.1.31.13	ABCB-BAC ATP-binding casette, subfamily B, bacterial [COG:COG1132 COG2274 COG5265] [TC:3.A.1.21 3.A.1.106 3.A.1.109 3.A.1.117]	rno:25303	Abcc2; ATP-binding cassette, sub-family C (CFTR/MRP), member 2 [KO:K05666]	8.00E-71	YDR135c	COG1132	1.00E-58	MRP2_RAT	ATP-binding;Glycoprotein;Membrane;Nucleotide-binding;Repeat;Transmembrane;Transport,Canalicular multispecific organic anion transporter 1 (ATP-binding cassette sub-family C member 2) (Multidrug resistance-associated protein 2) (Canalicular multidrug resistance protein).	5.00E-71	GO_ID:55434	MGI|MGI:1352447 SPTR:Q8VI47 symbol:Abcc2 "ATP-binding cassette, sub-family C (CFTR/MRP), member 2" [GO:0016020 "membrane" evidence=RCA] [GO:0016324 "apical plasma membrane" evidence=IDA] [GO:0005887 "integral to plasma membrane" evidence=IDA] [GO:0000166 "nucleotide binding" evidence=RCA] [GO:0005515 "protein binding" evidence=IPI] [GO:0046581 "intercellular canaliculus" evidence=IDA] InterPro:IP…	4.00E-69
Ljwgs_075092.1	99.1.4.8601	GO_ID:49465							TSNAX_PONPY	Nuclearprotein,Translin-associated protein X (Translin-associated factor X).	5.00E-15	GO_ID:49465	UNIPROT|Q99598 SPTR:Q99598 symbol:TSNAX_HUMAN "Translin-associated protein X" [GO:0003677 "DNA binding" evidence=TAS] [GO:0008565 "protein transporter activity" evidence=TAS] INTERPRO:IPR002848 Pfam:PF01997 EMBL:X95073 EMBL:AF271269 EMBL:AF271267 EMBL:AF271268 EMBL:BC010376 EMBL:BC011797 Genew:HGNC:12380 H-InvDB:HIX0001697 MIM:602964 SPTR:Q99598	2.00E-15
Ljwgs_075092.1	99.1.3.2.3624	TSNAX_PONPY							TSNAX_PONPY	Nuclearprotein,Translin-associated protein X (Translin-associated factor X).	5.00E-15	GO_ID:49465	UNIPROT|Q99598 SPTR:Q99598 symbol:TSNAX_HUMAN "Translin-associated protein X" [GO:0003677 "DNA binding" evidence=TAS] [GO:0008565 "protein transporter activity" evidence=TAS] INTERPRO:IPR002848 Pfam:PF01997 EMBL:X95073 EMBL:AF271269 EMBL:AF271267 EMBL:AF271268 EMBL:BC010376 EMBL:BC011797 Genew:HGNC:12380 H-InvDB:HIX0001697 MIM:602964 SPTR:Q99598	2.00E-15
Ljwgs_133701.1	3.1.2	Major facilitator superfamily (MFS) [CLASS:02050] [TC:2.A.1] [GO:0005355] [COG:COG0477]				YML123c	COG0477	2.00E-35	PHO84_YEAST	Completeproteome;Membrane;Phosphatetransport;Transmembrane;Transport,Inorganic phosphate transporter PHO84.	7.00E-35	GO_ID:5343	TAIR|gene:2064894 SPTR:Q96303 symbol:AT2G38940.1 [GO:0015114 "phosphate transporter activity" evidence=ISS] [GO:0005351 "sugar porter activity" evidence=ISS] [GO:0015144 "carbohydrate transporter activity" evidence=ISS] [GO:0016020 "membrane" evidence=ISS] InterPro:IPR007114 InterPro:IPR005828 InterPro:IPR004738 Pfam:PF00083 GO:GO:0006810 PROSITE:PS50850 TIGRFAMs:TIGR00887 EMBL:AC005770 EMBL:U623…	5.00E-117
chr3.CM0792.22	3.1.3.5	TC.CDF cation efflux system protein, CDF family [COG:COG1230 COG0053] [TC:2.A.4]	gka:GK0581	cation efflux transporter [KO:K03295]	2.00E-22	PA0397	COG1230	2.00E-18	MTPB_ARATH	Iontransport;Membrane;Metal-binding;Multigenefamily;Transmembrane;Transport;Vacuole;Zinc;Zinctransport,Metal tolerance protein B (AtMTPb) (AtMTP4).	2.00E-40	GO_ID:30058	TAIR|gene:2043116 SPTR:Q9ZW23 symbol:AT2G29410.1 [GO:0005385 "zinc ion transporter activity" evidence=ISS] [GO:0006829 "zinc ion transport" evidence=IC] [GO:0015562 "efflux permease activity" evidence=ISS] InterPro:IPR002524 Pfam:PF01545 GO:GO:0016020 TIGRFAMs:TIGR01297 EMBL:AC004561 PIR:A84696 SPTR:Q9ZW23	9.00E-41
Ljwgs_029450.1	3.1.3.61	TC.MATE multidrug resistance protein, MATE family [COG:COG0534] [TC:2.A.66.1]	vfi:VF1415	Na(+) driven multidrug efflux pump [KO:K03327]	5.00E-15	YDR338c	COG0534	7.00E-25	TT12_ARATH	Flavonoidbiosynthesis;Membrane;Repeat;Transmembrane;Transport;Vacuole,TRANSPARENT TESTA 12 protein.	1.00E-49	GO_ID:34391	TAIR|gene:2156736 SPTR:Q9FHB6 symbol:AT5G52450.1 [GO:0005215 "transporter activity" evidence=ISS] [GO:0016020 "membrane" evidence=ISS] InterPro:IPR002528 Pfam:PF01554 GO:GO:0016020 GO:GO:0009405 TIGRFAMs:TIGR00797 EMBL:AB019226 EMBL:AY046054 EMBL:AY079316 InterPro:IPR004268 PRINTS:PR01806 SPTR:Q9FHB6	2.00E-93
Ljwgs_028535.1	3.1.3.3.5	ADIC arginine:agmatine antiporter [COG:COG0531]	ddi:DDB0189300	hypothetical protein [KO:K03294]	9.00E-48	BS_yfnA	COG0531	8.00E-38	CTR1_MOUSE	Amino-acidtransport;Glycoprotein;Membrane;Receptor;Transmembrane;Transport,High-affinity cationic amino acid transporter-1 (CAT-1) (CAT1) (System Y+ basic amino acid transporter) (Ecotropic retroviral leukemia receptor) (ERR) (Ecotropic retrovirus receptor).	3.00E-44	GO_ID:9576	TAIR|gene:2044681 SPTR:O64759 symbol:AT2G34960.1 [GO:0015326 "cationic amino acid transporter activity" evidence=ISS] InterPro:IPR002293 InterPro:IPR004841 Pfam:PF00324 GO:GO:0006810 GO:GO:0016020 EMBL:AC004238 PIR:T00477 SPTR:O64759	4.00E-119
Ljwgs_028535.1	3.1.3.3.3	CADB cadaverine:lysine antiporter [COG:COG0531]	ddi:DDB0189300	hypothetical protein [KO:K03294]	9.00E-48	BS_yfnA	COG0531	8.00E-38	CTR1_MOUSE	Amino-acidtransport;Glycoprotein;Membrane;Receptor;Transmembrane;Transport,High-affinity cationic amino acid transporter-1 (CAT-1) (CAT1) (System Y+ basic amino acid transporter) (Ecotropic retroviral leukemia receptor) (ERR) (Ecotropic retrovirus receptor).	3.00E-44	GO_ID:9576	TAIR|gene:2044681 SPTR:O64759 symbol:AT2G34960.1 [GO:0015326 "cationic amino acid transporter activity" evidence=ISS] InterPro:IPR002293 InterPro:IPR004841 Pfam:PF00324 GO:GO:0006810 GO:GO:0016020 EMBL:AC004238 PIR:T00477 SPTR:O64759	4.00E-119
Ljwgs_028535.1	3.1.3.3.2	POTE putrescine:ornithine antiporter [COG:COG0531]	ddi:DDB0189300	hypothetical protein [KO:K03294]	9.00E-48	BS_yfnA	COG0531	8.00E-38	CTR1_MOUSE	Amino-acidtransport;Glycoprotein;Membrane;Receptor;Transmembrane;Transport,High-affinity cationic amino acid transporter-1 (CAT-1) (CAT1) (System Y+ basic amino acid transporter) (Ecotropic retroviral leukemia receptor) (ERR) (Ecotropic retrovirus receptor).	3.00E-44	GO_ID:9576	TAIR|gene:2044681 SPTR:O64759 symbol:AT2G34960.1 [GO:0015326 "cationic amino acid transporter activity" evidence=ISS] InterPro:IPR002293 InterPro:IPR004841 Pfam:PF00324 GO:GO:0006810 GO:GO:0016020 EMBL:AC004238 PIR:T00477 SPTR:O64759	4.00E-119
Ljwgs_028535.1	3.1.3.3.4	ARCD arginine:ornithine antiporter [COG:COG0531]	ddi:DDB0189300	hypothetical protein [KO:K03294]	9.00E-48	BS_yfnA	COG0531	8.00E-38	CTR1_MOUSE	Amino-acidtransport;Glycoprotein;Membrane;Receptor;Transmembrane;Transport,High-affinity cationic amino acid transporter-1 (CAT-1) (CAT1) (System Y+ basic amino acid transporter) (Ecotropic retroviral leukemia receptor) (ERR) (Ecotropic retrovirus receptor).	3.00E-44	GO_ID:9576	TAIR|gene:2044681 SPTR:O64759 symbol:AT2G34960.1 [GO:0015326 "cationic amino acid transporter activity" evidence=ISS] InterPro:IPR002293 InterPro:IPR004841 Pfam:PF00324 GO:GO:0006810 GO:GO:0016020 EMBL:AC004238 PIR:T00477 SPTR:O64759	4.00E-119
Ljwgs_028535.1	3.1.3.4	TC.LAT L-amino acid transporter, LAT family [COG:COG0531] [TC:2.A.3.8]	ddi:DDB0189300	hypothetical protein [KO:K03294]	9.00E-48	BS_yfnA	COG0531	8.00E-38	CTR1_MOUSE	Amino-acidtransport;Glycoprotein;Membrane;Receptor;Transmembrane;Transport,High-affinity cationic amino acid transporter-1 (CAT-1) (CAT1) (System Y+ basic amino acid transporter) (Ecotropic retroviral leukemia receptor) (ERR) (Ecotropic retrovirus receptor).	3.00E-44	GO_ID:9576	TAIR|gene:2044681 SPTR:O64759 symbol:AT2G34960.1 [GO:0015326 "cationic amino acid transporter activity" evidence=ISS] InterPro:IPR002293 InterPro:IPR004841 Pfam:PF00324 GO:GO:0006810 GO:GO:0016020 EMBL:AC004238 PIR:T00477 SPTR:O64759	4.00E-119
Ljwgs_028535.1	3.1.3.3.1	TC.APA basic amino acid/polyamine antiporter, APA family [COG:COG0531]	ddi:DDB0189300	hypothetical protein [KO:K03294]	9.00E-48	BS_yfnA	COG0531	8.00E-38	CTR1_MOUSE	Amino-acidtransport;Glycoprotein;Membrane;Receptor;Transmembrane;Transport,High-affinity cationic amino acid transporter-1 (CAT-1) (CAT1) (System Y+ basic amino acid transporter) (Ecotropic retroviral leukemia receptor) (ERR) (Ecotropic retrovirus receptor).	3.00E-44	GO_ID:9576	TAIR|gene:2044681 SPTR:O64759 symbol:AT2G34960.1 [GO:0015326 "cationic amino acid transporter activity" evidence=ISS] InterPro:IPR002293 InterPro:IPR004841 Pfam:PF00324 GO:GO:0006810 GO:GO:0016020 EMBL:AC004238 PIR:T00477 SPTR:O64759	4.00E-119
Ljwgs_021647.2	99.1.4.5152	GO_ID:19374							ZIP11_ARATH	Iontransport;Membrane;Signal;Transmembrane;Transport;Zinc;Zinctransport,Zinc transporter 11 precursor (ZRT/IRT-like protein 11).	6.00E-60	GO_ID:19374	TAIR|gene:2012019 SPTR:Q94EG9 symbol:AT1G55910.1 [GO:0006812 "cation transport" evidence=ISS] [GO:0008324 "cation transporter activity" evidence=ISS] InterPro:IPR003689 Pfam:PF02535 EMBL:AC002304 EMBL:AF367763 EMBL:AF367764 EMBL:AF410328 EMBL:AY093733 PIR:C96600 SPTR:Q94EG9	2.00E-60
Ljwgs_021647.2	99.1.3.2.2086	ZIP11_ARATH							ZIP11_ARATH	Iontransport;Membrane;Signal;Transmembrane;Transport;Zinc;Zinctransport,Zinc transporter 11 precursor (ZRT/IRT-like protein 11).	6.00E-60	GO_ID:19374	TAIR|gene:2012019 SPTR:Q94EG9 symbol:AT1G55910.1 [GO:0006812 "cation transport" evidence=ISS] [GO:0008324 "cation transporter activity" evidence=ISS] InterPro:IPR003689 Pfam:PF02535 EMBL:AC002304 EMBL:AF367763 EMBL:AF367764 EMBL:AF410328 EMBL:AY093733 PIR:C96600 SPTR:Q94EG9	2.00E-60
[truncated: 194 more rows]
